# Supplementary material for: Alien species revises systematic status: integrative species delimitation of two similar taxa of Symbrenthia Hübner, [1819] (Lepidoptera, Nymphalidae)
Source: PeerJ. 2023 Jan 30;11:e14644. doi: 10.7717/peerj.14644 (PMC9893915; doi:10.7717/peerj.14644)
Supplement: Supplemental Information 5 [file peerj-11-14644-s005.zip]

Archive with 3 entries (2 files):
- GMYC/
- GMYC/GMYC_code.R
- GMYC/Symbrenthia.nexus
