# Supplementary material for: Alien species revises systematic status: integrative species delimitation of two similar taxa of Symbrenthia Hübner, [1819] (Lepidoptera, Nymphalidae)
Source: PeerJ. 2023 Jan 30;11:e14644. doi: 10.7717/peerj.14644 (PMC9893915; doi:10.7717/peerj.14644)
Supplement: Supplemental Information 5 [file peerj-11-14644-s005.zip › GMYC/Symbrenthia.nexus]

#NEXUS
begin trees;
	tree con_50_majrule = [&R] (((YF201020:8.28E-4,YF201018:8.28E-4,TF201016:8.25E-4,YF201015:8.24E-4,AY788679:8.26E-4):0.025753,((YF201021:8.27E-4,YF201019:8.27E-4,YF201017:8.26E-4,YF201013:8.27E-4,YF201003:8.19E-4,YF201002:8.28E-4,YF201001:8.23E-4,YF174703:8.24E-4,KX300094:8.22E-4):0.001997,YF181109:0.002005,KP644229:8.21E-4,KP644228:8.25E-4,(KJ649017:0.001986,EU368155:8.27E-4):0.003188):0.012214):0.024577,EU368154:0.024577);
end;
