# Supplementary material for: Alien species revises systematic status: integrative species delimitation of two similar taxa of Symbrenthia Hübner, [1819] (Lepidoptera, Nymphalidae)
Source: PeerJ. 2023 Jan 30;11:e14644. doi: 10.7717/peerj.14644 (PMC9893915; doi:10.7717/peerj.14644)
Supplement: Supplemental Information 6 [file peerj-11-14644-s006.zip]

Archive with 1,688 entries (1,675 files):
- SDM/
- SDM/early_stage/
- SDM/early_stage/ENM.R
- SDM/early_stage/MAXENT/
- SDM/early_stage/MAXENT/bio_12.asc
- SDM/early_stage/MAXENT/bio_2.asc
- SDM/early_stage/MAXENT/bio_8.asc
- SDM/early_stage/MAXENT/formosanus_jacknife_auc.png
- SDM/early_stage/MAXENT/formosanus_jacknife_past_2012.png
- SDM/early_stage/MAXENT/formosanus_jacknife_test.png
- SDM/early_stage/MAXENT/formosanus_omission_past_2012.png
- SDM/early_stage/MAXENT/formosanus_past_2012.jpg
- SDM/early_stage/MAXENT/formosanus_roc_past_2012.png
- SDM/early_stage/MAXENT/lunica_jacknife_auc.png
- SDM/early_stage/MAXENT/lunica_jacknife_past_2012.png
- SDM/early_stage/MAXENT/lunica_jacknife_test.png
- SDM/early_stage/MAXENT/lunica_omission_past_2012.png
- SDM/early_stage/MAXENT/lunica_past_2012.jpg
- SDM/early_stage/MAXENT/lunica_roc_past_2012.png
- SDM/early_stage/MAXENT/maxent.cache/
- SDM/early_stage/MAXENT/maxent.cache/bio_12.info
- SDM/early_stage/MAXENT/maxent.cache/bio_12.mxe
- SDM/early_stage/MAXENT/maxent.cache/bio_2.info
- SDM/early_stage/MAXENT/maxent.cache/bio_2.mxe
- SDM/early_stage/MAXENT/maxent.cache/bio_8.info
- SDM/early_stage/MAXENT/maxent.cache/bio_8.mxe
- SDM/early_stage/MAXENT/Maxent_output_transformation.R
- SDM/early_stage/MAXENT/past_2012_GLM_distribution.csv
- SDM/early_stage/MAXENT/past_2012_output/
- SDM/early_stage/MAXENT/past_2012_output/.RData
- SDM/early_stage/MAXENT/past_2012_output/.Rhistory
- SDM/early_stage/MAXENT/past_2012_output/formosanus.html
- SDM/early_stage/MAXENT/past_2012_output/formosanus_0.asc
- SDM/early_stage/MAXENT/past_2012_output/formosanus_0.html
- SDM/early_stage/MAXENT/past_2012_output/formosanus_0.lambdas
- SDM/early_stage/MAXENT/past_2012_output/formosanus_0_explain.bat
- SDM/early_stage/MAXENT/past_2012_output/formosanus_0_omission.csv
- SDM/early_stage/MAXENT/past_2012_output/formosanus_0_sampleAverages.csv
- SDM/early_stage/MAXENT/past_2012_output/formosanus_0_samplePredictions.csv
- SDM/early_stage/MAXENT/past_2012_output/formosanus_1.asc
- SDM/early_stage/MAXENT/past_2012_output/formosanus_1.html
- SDM/early_stage/MAXENT/past_2012_output/formosanus_1.lambdas
- SDM/early_stage/MAXENT/past_2012_output/formosanus_1_explain.bat
- SDM/early_stage/MAXENT/past_2012_output/formosanus_1_omission.csv
- SDM/early_stage/MAXENT/past_2012_output/formosanus_1_sampleAverages.csv
- SDM/early_stage/MAXENT/past_2012_output/formosanus_1_samplePredictions.csv
- SDM/early_stage/MAXENT/past_2012_output/formosanus_2.asc
- SDM/early_stage/MAXENT/past_2012_output/formosanus_2.html
- SDM/early_stage/MAXENT/past_2012_output/formosanus_2.lambdas
- SDM/early_stage/MAXENT/past_2012_output/formosanus_2_explain.bat
- SDM/early_stage/MAXENT/past_2012_output/formosanus_2_omission.csv
- SDM/early_stage/MAXENT/past_2012_output/formosanus_2_sampleAverages.csv
- SDM/early_stage/MAXENT/past_2012_output/formosanus_2_samplePredictions.csv
- SDM/early_stage/MAXENT/past_2012_output/formosanus_3.asc
- SDM/early_stage/MAXENT/past_2012_output/formosanus_3.html
- SDM/early_stage/MAXENT/past_2012_output/formosanus_3.lambdas
- SDM/early_stage/MAXENT/past_2012_output/formosanus_3_explain.bat
- SDM/early_stage/MAXENT/past_2012_output/formosanus_3_omission.csv
- SDM/early_stage/MAXENT/past_2012_output/formosanus_3_sampleAverages.csv
- SDM/early_stage/MAXENT/past_2012_output/formosanus_3_samplePredictions.csv
- SDM/early_stage/MAXENT/past_2012_output/formosanus_4.asc
- SDM/early_stage/MAXENT/past_2012_output/formosanus_4.html
- SDM/early_stage/MAXENT/past_2012_output/formosanus_4.lambdas
- SDM/early_stage/MAXENT/past_2012_output/formosanus_4_explain.bat
- SDM/early_stage/MAXENT/past_2012_output/formosanus_4_omission.csv
- SDM/early_stage/MAXENT/past_2012_output/formosanus_4_sampleAverages.csv
- SDM/early_stage/MAXENT/past_2012_output/formosanus_4_samplePredictions.csv
- SDM/early_stage/MAXENT/past_2012_output/formosanus_5.asc
- SDM/early_stage/MAXENT/past_2012_output/formosanus_5.html
- SDM/early_stage/MAXENT/past_2012_output/formosanus_5.lambdas
- SDM/early_stage/MAXENT/past_2012_output/formosanus_5_explain.bat
- SDM/early_stage/MAXENT/past_2012_output/formosanus_5_omission.csv
- SDM/early_stage/MAXENT/past_2012_output/formosanus_5_sampleAverages.csv
- SDM/early_stage/MAXENT/past_2012_output/formosanus_5_samplePredictions.csv
- SDM/early_stage/MAXENT/past_2012_output/formosanus_6.asc
- SDM/early_stage/MAXENT/past_2012_output/formosanus_6.html
- SDM/early_stage/MAXENT/past_2012_output/formosanus_6.lambdas
- SDM/early_stage/MAXENT/past_2012_output/formosanus_6_explain.bat
- SDM/early_stage/MAXENT/past_2012_output/formosanus_6_omission.csv
- SDM/early_stage/MAXENT/past_2012_output/formosanus_6_sampleAverages.csv
- SDM/early_stage/MAXENT/past_2012_output/formosanus_6_samplePredictions.csv
- SDM/early_stage/MAXENT/past_2012_output/formosanus_7.asc
- SDM/early_stage/MAXENT/past_2012_output/formosanus_7.html
- SDM/early_stage/MAXENT/past_2012_output/formosanus_7.lambdas
- SDM/early_stage/MAXENT/past_2012_output/formosanus_7_explain.bat
- SDM/early_stage/MAXENT/past_2012_output/formosanus_7_omission.csv
- SDM/early_stage/MAXENT/past_2012_output/formosanus_7_sampleAverages.csv
- SDM/early_stage/MAXENT/past_2012_output/formosanus_7_samplePredictions.csv
- SDM/early_stage/MAXENT/past_2012_output/formosanus_8.asc
- SDM/early_stage/MAXENT/past_2012_output/formosanus_8.html
- SDM/early_stage/MAXENT/past_2012_output/formosanus_8.lambdas
- SDM/early_stage/MAXENT/past_2012_output/formosanus_8_explain.bat
- SDM/early_stage/MAXENT/past_2012_output/formosanus_8_omission.csv
- SDM/early_stage/MAXENT/past_2012_output/formosanus_8_sampleAverages.csv
- SDM/early_stage/MAXENT/past_2012_output/formosanus_8_samplePredictions.csv
- SDM/early_stage/MAXENT/past_2012_output/formosanus_9.asc
- SDM/early_stage/MAXENT/past_2012_output/formosanus_9.html
- SDM/early_stage/MAXENT/past_2012_output/formosanus_9.lambdas
- SDM/early_stage/MAXENT/past_2012_output/formosanus_9_explain.bat
- SDM/early_stage/MAXENT/past_2012_output/formosanus_9_omission.csv
- SDM/early_stage/MAXENT/past_2012_output/formosanus_9_sampleAverages.csv
- SDM/early_stage/MAXENT/past_2012_output/formosanus_9_samplePredictions.csv
- SDM/early_stage/MAXENT/past_2012_output/formosanus_avg.asc
- SDM/early_stage/MAXENT/past_2012_output/formosanus_max.asc
- SDM/early_stage/MAXENT/past_2012_output/formosanus_median.asc
- SDM/early_stage/MAXENT/past_2012_output/formosanus_min.asc
- SDM/early_stage/MAXENT/past_2012_output/formosanus_past_2012.jpg
- SDM/early_stage/MAXENT/past_2012_output/formosanus_stddev.asc
- SDM/early_stage/MAXENT/past_2012_output/lunica.html
- SDM/early_stage/MAXENT/past_2012_output/lunica_0.asc
- SDM/early_stage/MAXENT/past_2012_output/lunica_0.html
- SDM/early_stage/MAXENT/past_2012_output/lunica_0.lambdas
- SDM/early_stage/MAXENT/past_2012_output/lunica_0_explain.bat
- SDM/early_stage/MAXENT/past_2012_output/lunica_0_omission.csv
- SDM/early_stage/MAXENT/past_2012_output/lunica_0_sampleAverages.csv
- SDM/early_stage/MAXENT/past_2012_output/lunica_0_samplePredictions.csv
- SDM/early_stage/MAXENT/past_2012_output/lunica_1.asc
- SDM/early_stage/MAXENT/past_2012_output/lunica_1.html
- SDM/early_stage/MAXENT/past_2012_output/lunica_1.lambdas
- SDM/early_stage/MAXENT/past_2012_output/lunica_1_explain.bat
- SDM/early_stage/MAXENT/past_2012_output/lunica_1_omission.csv
- SDM/early_stage/MAXENT/past_2012_output/lunica_1_sampleAverages.csv
- SDM/early_stage/MAXENT/past_2012_output/lunica_1_samplePredictions.csv
- SDM/early_stage/MAXENT/past_2012_output/lunica_2.asc
- SDM/early_stage/MAXENT/past_2012_output/lunica_2.html
- SDM/early_stage/MAXENT/past_2012_output/lunica_2.lambdas
- SDM/early_stage/MAXENT/past_2012_output/lunica_2_explain.bat
- SDM/early_stage/MAXENT/past_2012_output/lunica_2_omission.csv
- SDM/early_stage/MAXENT/past_2012_output/lunica_2_sampleAverages.csv
- SDM/early_stage/MAXENT/past_2012_output/lunica_2_samplePredictions.csv
- SDM/early_stage/MAXENT/past_2012_output/lunica_3.asc
- SDM/early_stage/MAXENT/past_2012_output/lunica_3.html
- SDM/early_stage/MAXENT/past_2012_output/lunica_3.lambdas
- SDM/early_stage/MAXENT/past_2012_output/lunica_3_explain.bat
- SDM/early_stage/MAXENT/past_2012_output/lunica_3_omission.csv
- SDM/early_stage/MAXENT/past_2012_output/lunica_3_sampleAverages.csv
- SDM/early_stage/MAXENT/past_2012_output/lunica_3_samplePredictions.csv
- SDM/early_stage/MAXENT/past_2012_output/lunica_4.asc
- SDM/early_stage/MAXENT/past_2012_output/lunica_4.html
- SDM/early_stage/MAXENT/past_2012_output/lunica_4.lambdas
- SDM/early_stage/MAXENT/past_2012_output/lunica_4_explain.bat
- SDM/early_stage/MAXENT/past_2012_output/lunica_4_omission.csv
- SDM/early_stage/MAXENT/past_2012_output/lunica_4_sampleAverages.csv
- SDM/early_stage/MAXENT/past_2012_output/lunica_4_samplePredictions.csv
- SDM/early_stage/MAXENT/past_2012_output/lunica_5.asc
- SDM/early_stage/MAXENT/past_2012_output/lunica_5.html
- SDM/early_stage/MAXENT/past_2012_output/lunica_5.lambdas
- SDM/early_stage/MAXENT/past_2012_output/lunica_5_explain.bat
- SDM/early_stage/MAXENT/past_2012_output/lunica_5_omission.csv
- SDM/early_stage/MAXENT/past_2012_output/lunica_5_sampleAverages.csv
- SDM/early_stage/MAXENT/past_2012_output/lunica_5_samplePredictions.csv
- SDM/early_stage/MAXENT/past_2012_output/lunica_6.asc
- SDM/early_stage/MAXENT/past_2012_output/lunica_6.html
- SDM/early_stage/MAXENT/past_2012_output/lunica_6.lambdas
- SDM/early_stage/MAXENT/past_2012_output/lunica_6_explain.bat
- SDM/early_stage/MAXENT/past_2012_output/lunica_6_omission.csv
- SDM/early_stage/MAXENT/past_2012_output/lunica_6_sampleAverages.csv
- SDM/early_stage/MAXENT/past_2012_output/lunica_6_samplePredictions.csv
- SDM/early_stage/MAXENT/past_2012_output/lunica_7.asc
- SDM/early_stage/MAXENT/past_2012_output/lunica_7.html
- SDM/early_stage/MAXENT/past_2012_output/lunica_7.lambdas
- SDM/early_stage/MAXENT/past_2012_output/lunica_7_explain.bat
- SDM/early_stage/MAXENT/past_2012_output/lunica_7_omission.csv
- SDM/early_stage/MAXENT/past_2012_output/lunica_7_sampleAverages.csv
- SDM/early_stage/MAXENT/past_2012_output/lunica_7_samplePredictions.csv
- SDM/early_stage/MAXENT/past_2012_output/lunica_8.asc
- SDM/early_stage/MAXENT/past_2012_output/lunica_8.html
- SDM/early_stage/MAXENT/past_2012_output/lunica_8.lambdas
- SDM/early_stage/MAXENT/past_2012_output/lunica_8_explain.bat
- SDM/early_stage/MAXENT/past_2012_output/lunica_8_omission.csv
- SDM/early_stage/MAXENT/past_2012_output/lunica_8_sampleAverages.csv
- SDM/early_stage/MAXENT/past_2012_output/lunica_8_samplePredictions.csv
- SDM/early_stage/MAXENT/past_2012_output/lunica_9.asc
- SDM/early_stage/MAXENT/past_2012_output/lunica_9.html
- SDM/early_stage/MAXENT/past_2012_output/lunica_9.lambdas
- SDM/early_stage/MAXENT/past_2012_output/lunica_9_explain.bat
- SDM/early_stage/MAXENT/past_2012_output/lunica_9_omission.csv
- SDM/early_stage/MAXENT/past_2012_output/lunica_9_sampleAverages.csv
- SDM/early_stage/MAXENT/past_2012_output/lunica_9_samplePredictions.csv
- SDM/early_stage/MAXENT/past_2012_output/lunica_avg.asc
- SDM/early_stage/MAXENT/past_2012_output/lunica_max.asc
- SDM/early_stage/MAXENT/past_2012_output/lunica_median.asc
- SDM/early_stage/MAXENT/past_2012_output/lunica_min.asc
- SDM/early_stage/MAXENT/past_2012_output/lunica_past_2012.jpg
- SDM/early_stage/MAXENT/past_2012_output/lunica_stddev.asc
- SDM/early_stage/MAXENT/past_2012_output/maxent.log
- SDM/early_stage/MAXENT/past_2012_output/maxentResults.csv
- SDM/early_stage/MAXENT/past_2012_output/plots/
- SDM/early_stage/MAXENT/past_2012_output/plots/formosanus_0.png
- SDM/early_stage/MAXENT/past_2012_output/plots/formosanus_0_bio_12.dat
- SDM/early_stage/MAXENT/past_2012_output/plots/formosanus_0_bio_12.png
- SDM/early_stage/MAXENT/past_2012_output/plots/formosanus_0_bio_12_only.dat
- SDM/early_stage/MAXENT/past_2012_output/plots/formosanus_0_bio_12_only.png
- SDM/early_stage/MAXENT/past_2012_output/plots/formosanus_0_bio_12_only_thumb.png
- SDM/early_stage/MAXENT/past_2012_output/plots/formosanus_0_bio_12_thumb.png
- SDM/early_stage/MAXENT/past_2012_output/plots/formosanus_0_bio_2.dat
- SDM/early_stage/MAXENT/past_2012_output/plots/formosanus_0_bio_2.png
- SDM/early_stage/MAXENT/past_2012_output/plots/formosanus_0_bio_2_only.dat
- SDM/early_stage/MAXENT/past_2012_output/plots/formosanus_0_bio_2_only.png
- SDM/early_stage/MAXENT/past_2012_output/plots/formosanus_0_bio_2_only_thumb.png
- SDM/early_stage/MAXENT/past_2012_output/plots/formosanus_0_bio_2_thumb.png
- SDM/early_stage/MAXENT/past_2012_output/plots/formosanus_0_bio_8.dat
- SDM/early_stage/MAXENT/past_2012_output/plots/formosanus_0_bio_8.png
- SDM/early_stage/MAXENT/past_2012_output/plots/formosanus_0_bio_8_only.dat
- SDM/early_stage/MAXENT/past_2012_output/plots/formosanus_0_bio_8_only.png
- SDM/early_stage/MAXENT/past_2012_output/plots/formosanus_0_bio_8_only_thumb.png
- SDM/early_stage/MAXENT/past_2012_output/plots/formosanus_0_bio_8_thumb.png
- SDM/early_stage/MAXENT/past_2012_output/plots/formosanus_0_jacknife.png
- SDM/early_stage/MAXENT/past_2012_output/plots/formosanus_0_jacknife_auc.png
- SDM/early_stage/MAXENT/past_2012_output/plots/formosanus_0_jacknife_test.png
- SDM/early_stage/MAXENT/past_2012_output/plots/formosanus_0_omission.png
- SDM/early_stage/MAXENT/past_2012_output/plots/formosanus_0_roc.png
- SDM/early_stage/MAXENT/past_2012_output/plots/formosanus_1.png
- SDM/early_stage/MAXENT/past_2012_output/plots/formosanus_1_bio_12.dat
- SDM/early_stage/MAXENT/past_2012_output/plots/formosanus_1_bio_12.png
- SDM/early_stage/MAXENT/past_2012_output/plots/formosanus_1_bio_12_only.dat
- SDM/early_stage/MAXENT/past_2012_output/plots/formosanus_1_bio_12_only.png
- SDM/early_stage/MAXENT/past_2012_output/plots/formosanus_1_bio_12_only_thumb.png
- SDM/early_stage/MAXENT/past_2012_output/plots/formosanus_1_bio_12_thumb.png
- SDM/early_stage/MAXENT/past_2012_output/plots/formosanus_1_bio_2.dat
- SDM/early_stage/MAXENT/past_2012_output/plots/formosanus_1_bio_2.png
- SDM/early_stage/MAXENT/past_2012_output/plots/formosanus_1_bio_2_only.dat
- SDM/early_stage/MAXENT/past_2012_output/plots/formosanus_1_bio_2_only.png
- SDM/early_stage/MAXENT/past_2012_output/plots/formosanus_1_bio_2_only_thumb.png
- SDM/early_stage/MAXENT/past_2012_output/plots/formosanus_1_bio_2_thumb.png
- SDM/early_stage/MAXENT/past_2012_output/plots/formosanus_1_bio_8.dat
- SDM/early_stage/MAXENT/past_2012_output/plots/formosanus_1_bio_8.png
- SDM/early_stage/MAXENT/past_2012_output/plots/formosanus_1_bio_8_only.dat
- SDM/early_stage/MAXENT/past_2012_output/plots/formosanus_1_bio_8_only.png
- SDM/early_stage/MAXENT/past_2012_output/plots/formosanus_1_bio_8_only_thumb.png
- SDM/early_stage/MAXENT/past_2012_output/plots/formosanus_1_bio_8_thumb.png
- SDM/early_stage/MAXENT/past_2012_output/plots/formosanus_1_jacknife.png
- SDM/early_stage/MAXENT/past_2012_output/plots/formosanus_1_jacknife_auc.png
- SDM/early_stage/MAXENT/past_2012_output/plots/formosanus_1_jacknife_test.png
- SDM/early_stage/MAXENT/past_2012_output/plots/formosanus_1_omission.png
- SDM/early_stage/MAXENT/past_2012_output/plots/formosanus_1_roc.png
- SDM/early_stage/MAXENT/past_2012_output/plots/formosanus_2.png
- SDM/early_stage/MAXENT/past_2012_output/plots/formosanus_2_bio_12.dat
- SDM/early_stage/MAXENT/past_2012_output/plots/formosanus_2_bio_12.png
- SDM/early_stage/MAXENT/past_2012_output/plots/formosanus_2_bio_12_only.dat
- SDM/early_stage/MAXENT/past_2012_output/plots/formosanus_2_bio_12_only.png
- SDM/early_stage/MAXENT/past_2012_output/plots/formosanus_2_bio_12_only_thumb.png
- SDM/early_stage/MAXENT/past_2012_output/plots/formosanus_2_bio_12_thumb.png
- SDM/early_stage/MAXENT/past_2012_output/plots/formosanus_2_bio_2.dat
- SDM/early_stage/MAXENT/past_2012_output/plots/formosanus_2_bio_2.png
- SDM/early_stage/MAXENT/past_2012_output/plots/formosanus_2_bio_2_only.dat
- SDM/early_stage/MAXENT/past_2012_output/plots/formosanus_2_bio_2_only.png
- SDM/early_stage/MAXENT/past_2012_output/plots/formosanus_2_bio_2_only_thumb.png
- SDM/early_stage/MAXENT/past_2012_output/plots/formosanus_2_bio_2_thumb.png
- SDM/early_stage/MAXENT/past_2012_output/plots/formosanus_2_bio_8.dat
- SDM/early_stage/MAXENT/past_2012_output/plots/formosanus_2_bio_8.png
- SDM/early_stage/MAXENT/past_2012_output/plots/formosanus_2_bio_8_only.dat
- SDM/early_stage/MAXENT/past_2012_output/plots/formosanus_2_bio_8_only.png
- SDM/early_stage/MAXENT/past_2012_output/plots/formosanus_2_bio_8_only_thumb.png
- SDM/early_stage/MAXENT/past_2012_output/plots/formosanus_2_bio_8_thumb.png
- SDM/early_stage/MAXENT/past_2012_output/plots/formosanus_2_jacknife.png
- SDM/early_stage/MAXENT/past_2012_output/plots/formosanus_2_jacknife_auc.png
- SDM/early_stage/MAXENT/past_2012_output/plots/formosanus_2_jacknife_test.png
- SDM/early_stage/MAXENT/past_2012_output/plots/formosanus_2_omission.png
- SDM/early_stage/MAXENT/past_2012_output/plots/formosanus_2_roc.png
- SDM/early_stage/MAXENT/past_2012_output/plots/formosanus_3.png
- SDM/early_stage/MAXENT/past_2012_output/plots/formosanus_3_bio_12.dat
- SDM/early_stage/MAXENT/past_2012_output/plots/formosanus_3_bio_12.png
- SDM/early_stage/MAXENT/past_2012_output/plots/formosanus_3_bio_12_only.dat
- SDM/early_stage/MAXENT/past_2012_output/plots/formosanus_3_bio_12_only.png
- SDM/early_stage/MAXENT/past_2012_output/plots/formosanus_3_bio_12_only_thumb.png
- SDM/early_stage/MAXENT/past_2012_output/plots/formosanus_3_bio_12_thumb.png
- SDM/early_stage/MAXENT/past_2012_output/plots/formosanus_3_bio_2.dat
- SDM/early_stage/MAXENT/past_2012_output/plots/formosanus_3_bio_2.png
- SDM/early_stage/MAXENT/past_2012_output/plots/formosanus_3_bio_2_only.dat
- SDM/early_stage/MAXENT/past_2012_output/plots/formosanus_3_bio_2_only.png
- SDM/early_stage/MAXENT/past_2012_output/plots/formosanus_3_bio_2_only_thumb.png
- SDM/early_stage/MAXENT/past_2012_output/plots/formosanus_3_bio_2_thumb.png
- SDM/early_stage/MAXENT/past_2012_output/plots/formosanus_3_bio_8.dat
- SDM/early_stage/MAXENT/past_2012_output/plots/formosanus_3_bio_8.png
- SDM/early_stage/MAXENT/past_2012_output/plots/formosanus_3_bio_8_only.dat
- SDM/early_stage/MAXENT/past_2012_output/plots/formosanus_3_bio_8_only.png
- SDM/early_stage/MAXENT/past_2012_output/plots/formosanus_3_bio_8_only_thumb.png
- SDM/early_stage/MAXENT/past_2012_output/plots/formosanus_3_bio_8_thumb.png
- SDM/early_stage/MAXENT/past_2012_output/plots/formosanus_3_jacknife.png
- SDM/early_stage/MAXENT/past_2012_output/plots/formosanus_3_jacknife_auc.png
- SDM/early_stage/MAXENT/past_2012_output/plots/formosanus_3_jacknife_test.png
- SDM/early_stage/MAXENT/past_2012_output/plots/formosanus_3_omission.png
- SDM/early_stage/MAXENT/past_2012_output/plots/formosanus_3_roc.png
- SDM/early_stage/MAXENT/past_2012_output/plots/formosanus_4.png
- SDM/early_stage/MAXENT/past_2012_output/plots/formosanus_4_bio_12.dat
- SDM/early_stage/MAXENT/past_2012_output/plots/formosanus_4_bio_12.png
- SDM/early_stage/MAXENT/past_2012_output/plots/formosanus_4_bio_12_only.dat
- SDM/early_stage/MAXENT/past_2012_output/plots/formosanus_4_bio_12_only.png
- SDM/early_stage/MAXENT/past_2012_output/plots/formosanus_4_bio_12_only_thumb.png
- SDM/early_stage/MAXENT/past_2012_output/plots/formosanus_4_bio_12_thumb.png
- SDM/early_stage/MAXENT/past_2012_output/plots/formosanus_4_bio_2.dat
- SDM/early_stage/MAXENT/past_2012_output/plots/formosanus_4_bio_2.png
- SDM/early_stage/MAXENT/past_2012_output/plots/formosanus_4_bio_2_only.dat
- SDM/early_stage/MAXENT/past_2012_output/plots/formosanus_4_bio_2_only.png
- SDM/early_stage/MAXENT/past_2012_output/plots/formosanus_4_bio_2_only_thumb.png
- SDM/early_stage/MAXENT/past_2012_output/plots/formosanus_4_bio_2_thumb.png
- SDM/early_stage/MAXENT/past_2012_output/plots/formosanus_4_bio_8.dat
- SDM/early_stage/MAXENT/past_2012_output/plots/formosanus_4_bio_8.png
- SDM/early_stage/MAXENT/past_2012_output/plots/formosanus_4_bio_8_only.dat
[truncated: 1,388 more entries]
