# Supplementary material for: Alien species revises systematic status: integrative species delimitation of two similar taxa of Symbrenthia Hübner, [1819] (Lepidoptera, Nymphalidae)
Source: PeerJ. 2023 Jan 30;11:e14644. doi: 10.7717/peerj.14644 (PMC9893915; doi:10.7717/peerj.14644)
Supplement: Supplemental Information 6 [file peerj-11-14644-s006.zip › SDM/early_stage/MAXENT/bio_12.asc]

NCOLS 264 
NROWS 468 
XLLCORNER 119.7998599118 
YLLCORNER 21.499860665 
CELLSIZE 0.00833333330000001 
NODATA_value -32768 
-32768.000000000000000 -32768 -32768 -32768 -32768 -32768 -32768 -32768 -32768 -32768 -32768 -32768 -32768 -32768 -32768 -32768 -32768 -32768 -32768 1148 -32768 -32768 -32768 -32768 -32768 -32768 -32768 -32768 -32768 -32768 -32768 -32768 -32768 -32768 -32768 -32768 -32768 -32768 -32768 -32768 -32768 -32768 -32768 -32768 -32768 -32768 -32768 -32768 -32768 -32768 -32768 -32768 -32768 -32768 -32768 -32768 -32768 -32768 -32768 -32768 -32768 -32768 -32768 -32768 -32768 -32768 -32768 -32768 -32768 -32768 -32768 -32768 -32768 -32768 -32768 -32768 -32768 -32768 -32768 -32768 -32768 -32768 -32768 -32768 -32768 -32768 -32768 -32768 -32768 -32768 -32768 -32768 -32768 -32768 -32768 -32768 -32768 -32768 -32768 -32768 -32768 -32768 -32768 -32768 -32768 -32768 -32768 -32768 -32768 -32768 -32768 -32768 -32768 -32768 -32768 -32768 -32768 -32768 -32768 -32768 -32768 -32768 -32768 -32768 -32768 -32768 -32768 -32768 -32768 -32768 -32768 -32768 -32768 -32768 -32768 -32768 -32768 -32768 -32768 -32768 -32768 -32768 -32768 -32768 -32768 -32768 -32768 -32768 -32768 -32768 -32768 -32768 -32768 -32768 -32768 -32768 -32768 -32768 -32768 -32768 -32768 -32768 -32768 -32768 -32768 -32768 -32768 -32768 -32768 -32768 -32768 -32768 -32768 -32768 -32768 -32768 -32768 -32768 -32768 -32768 -32768 -32768 -32768 -32768 -32768 -32768 -32768 -32768 -32768 -32768 -32768 -32768 -32768 -32768 -32768 -32768 -32768 -32768 -32768 -32768 -32768 -32768 -32768 -32768 -32768 -32768 -32768 -32768 -32768 -32768 -32768 -32768 -32768 -32768 -32768 -32768 -32768 -32768 -32768 -32768 -32768 -32768 -32768 -32768 -32768 -32768 -32768 -32768 -32768 -32768 -32768 -32768 -32768 -32768 -32768 -32768 -32768 -32768 -32768 -32768 -32768 -32768 -32768 -32768 -32768 -32768 -32768 -32768 -32768 -32768 -32768 -32768 -32768 -32768 -32768 -32768 -32768 -32768 -32768 -32768 -32768 -32768 -32768 -32768
-32768 -32768 -32768 -32768 -32768 -32768 -32768 -32768 -32768 -32768 -32768 -32768 -32768 -32768 -32768 -32768 -32768 -32768 -32768 -32768 -32768 -32768 -32768 -32768 -32768 -32768 -32768 -32768 -32768 -32768 -32768 -32768 -32768 -32768 -32768 -32768 -32768 -32768 -32768 -32768 -32768 -32768 -32768 -32768 -32768 -32768 -32768 -32768 -32768 -32768 -32768 -32768 -32768 -32768 -32768 -32768 -32768 -32768 -32768 -32768 -32768 -32768 -32768 -32768 -32768 -32768 -32768 -32768 -32768 -32768 -32768 -32768 -32768 -32768 -32768 -32768 -32768 -32768 -32768 -32768 -32768 -32768 -32768 -32768 -32768 -32768 -32768 -32768 -32768 -32768 -32768 -32768 -32768 -32768 -32768 -32768 -32768 -32768 -32768 -32768 -32768 -32768 -32768 -32768 -32768 -32768 -32768 -32768 -32768 -32768 -32768 -32768 -32768 -32768 -32768 -32768 -32768 -32768 -32768 -32768 -32768 -32768 -32768 -32768 -32768 -32768 -32768 -32768 -32768 -32768 -32768 -32768 -32768 -32768 -32768 -32768 -32768 -32768 -32768 -32768 -32768 -32768 -32768 -32768 -32768 -32768 -32768 -32768 -32768 -32768 -32768 -32768 -32768 -32768 -32768 -32768 -32768 -32768 -32768 -32768 -32768 -32768 -32768 -32768 -32768 -32768 -32768 -32768 -32768 -32768 -32768 -32768 -32768 -32768 -32768 -32768 -32768 -32768 -32768 -32768 -32768 -32768 -32768 -32768 -32768 -32768 -32768 -32768 -32768 -32768 -32768 -32768 -32768 -32768 -32768 -32768 -32768 -32768 -32768 -32768 -32768 -32768 -32768 -32768 -32768 -32768 -32768 -32768 -32768 -32768 -32768 -32768 -32768 -32768 -32768 -32768 -32768 -32768 -32768 -32768 -32768 -32768 -32768 -32768 -32768 -32768 -32768 -32768 -32768 -32768 -32768 -32768 -32768 -32768 -32768 -32768 -32768 -32768 -32768 -32768 -32768 -32768 -32768 -32768 -32768 -32768 -32768 -32768 -32768 -32768 -32768 -32768 -32768 -32768 -32768 -32768 -32768 -32768 -32768 -32768 -32768 -32768 -32768 -32768
-32768 1112 -32768 -32768 -32768 -32768 -32768 -32768 -32768 -32768 -32768 -32768 -32768 -32768 -32768 -32768 -32768 -32768 -32768 -32768 -32768 -32768 -32768 -32768 -32768 -32768 -32768 -32768 -32768 -32768 -32768 -32768 -32768 -32768 -32768 -32768 -32768 -32768 -32768 -32768 -32768 -32768 -32768 -32768 -32768 -32768 -32768 -32768 -32768 -32768 -32768 -32768 -32768 -32768 -32768 -32768 -32768 -32768 -32768 -32768 -32768 -32768 -32768 -32768 -32768 -32768 -32768 -32768 -32768 -32768 -32768 -32768 -32768 -32768 -32768 -32768 -32768 -32768 -32768 -32768 -32768 -32768 -32768 -32768 -32768 -32768 -32768 -32768 -32768 -32768 -32768 -32768 -32768 -32768 -32768 -32768 -32768 -32768 -32768 -32768 -32768 -32768 -32768 -32768 -32768 -32768 -32768 -32768 -32768 -32768 -32768 -32768 -32768 -32768 -32768 -32768 -32768 -32768 -32768 -32768 -32768 -32768 -32768 -32768 -32768 -32768 -32768 -32768 -32768 -32768 -32768 -32768 -32768 -32768 -32768 -32768 -32768 -32768 -32768 -32768 -32768 -32768 -32768 -32768 -32768 -32768 -32768 -32768 -32768 -32768 -32768 -32768 -32768 -32768 -32768 -32768 -32768 -32768 -32768 -32768 -32768 -32768 -32768 -32768 -32768 -32768 -32768 -32768 -32768 -32768 -32768 -32768 -32768 -32768 -32768 -32768 -32768 -32768 -32768 -32768 -32768 -32768 -32768 -32768 -32768 -32768 -32768 -32768 -32768 -32768 -32768 -32768 -32768 -32768 -32768 -32768 -32768 -32768 -32768 -32768 -32768 -32768 -32768 -32768 -32768 -32768 -32768 -32768 -32768 -32768 -32768 -32768 -32768 -32768 -32768 -32768 -32768 -32768 -32768 -32768 -32768 -32768 -32768 -32768 -32768 -32768 -32768 -32768 -32768 -32768 -32768 -32768 -32768 -32768 -32768 -32768 -32768 -32768 -32768 -32768 -32768 -32768 -32768 -32768 -32768 -32768 -32768 -32768 -32768 -32768 -32768 -32768 -32768 -32768 -32768 -32768 -32768 -32768 -32768 -32768 -32768 -32768 -32768 -32768
-32768 -32768 -32768 -32768 -32768 -32768 -32768 -32768 -32768 -32768 -32768 -32768 -32768 -32768 -32768 -32768 -32768 -32768 -32768 -32768 -32768 -32768 -32768 -32768 -32768 -32768 -32768 -32768 -32768 -32768 -32768 -32768 -32768 -32768 -32768 -32768 -32768 -32768 -32768 -32768 -32768 -32768 -32768 -32768 -32768 -32768 -32768 -32768 -32768 -32768 -32768 -32768 -32768 -32768 -32768 -32768 -32768 -32768 -32768 -32768 -32768 -32768 -32768 -32768 -32768 -32768 -32768 -32768 -32768 -32768 -32768 -32768 -32768 -32768 -32768 -32768 -32768 -32768 -32768 -32768 -32768 -32768 -32768 -32768 -32768 -32768 -32768 -32768 -32768 -32768 -32768 -32768 -32768 -32768 -32768 -32768 -32768 -32768 -32768 -32768 -32768 -32768 -32768 -32768 -32768 -32768 -32768 -32768 -32768 -32768 -32768 -32768 -32768 -32768 -32768 -32768 -32768 -32768 -32768 -32768 -32768 -32768 -32768 -32768 -32768 -32768 -32768 -32768 -32768 -32768 -32768 -32768 -32768 -32768 -32768 -32768 -32768 -32768 -32768 -32768 -32768 -32768 -32768 -32768 -32768 -32768 -32768 -32768 -32768 -32768 -32768 -32768 -32768 -32768 -32768 -32768 -32768 -32768 -32768 -32768 -32768 -32768 -32768 -32768 -32768 -32768 -32768 -32768 -32768 -32768 -32768 -32768 -32768 -32768 -32768 -32768 -32768 -32768 -32768 -32768 -32768 -32768 -32768 -32768 -32768 -32768 -32768 -32768 -32768 -32768 -32768 -32768 -32768 -32768 -32768 -32768 -32768 -32768 -32768 -32768 -32768 -32768 -32768 -32768 -32768 -32768 -32768 -32768 -32768 -32768 -32768 -32768 -32768 -32768 -32768 -32768 -32768 -32768 -32768 -32768 -32768 -32768 -32768 -32768 -32768 -32768 -32768 -32768 -32768 -32768 -32768 -32768 -32768 -32768 -32768 -32768 -32768 -32768 -32768 -32768 -32768 -32768 -32768 -32768 -32768 -32768 -32768 -32768 -32768 -32768 -32768 -32768 -32768 -32768 -32768 -32768 -32768 -32768 -32768 -32768 -32768 -32768 -32768 -32768
-32768 -32768 -32768 -32768 -32768 -32768 -32768 -32768 -32768 -32768 -32768 -32768 -32768 -32768 -32768 -32768 -32768 -32768 -32768 -32768 -32768 -32768 -32768 -32768 -32768 -32768 -32768 -32768 -32768 -32768 -32768 -32768 -32768 -32768 -32768 -32768 -32768 -32768 -32768 -32768 -32768 -32768 -32768 -32768 -32768 -32768 -32768 -32768 -32768 -32768 -32768 -32768 -32768 -32768 -32768 -32768 -32768 -32768 -32768 -32768 -32768 -32768 -32768 -32768 -32768 -32768 -32768 -32768 -32768 -32768 -32768 -32768 -32768 -32768 -32768 -32768 -32768 -32768 -32768 -32768 -32768 -32768 -32768 -32768 -32768 -32768 -32768 -32768 -32768 -32768 -32768 -32768 -32768 -32768 -32768 -32768 -32768 -32768 -32768 -32768 -32768 -32768 -32768 -32768 -32768 -32768 -32768 -32768 -32768 -32768 -32768 -32768 -32768 -32768 -32768 -32768 -32768 -32768 -32768 -32768 -32768 -32768 -32768 -32768 -32768 -32768 -32768 -32768 -32768 -32768 -32768 -32768 -32768 -32768 -32768 -32768 -32768 -32768 -32768 -32768 -32768 -32768 -32768 -32768 -32768 -32768 -32768 -32768 -32768 -32768 -32768 -32768 -32768 -32768 -32768 -32768 -32768 -32768 -32768 -32768 -32768 -32768 -32768 -32768 -32768 -32768 -32768 -32768 -32768 -32768 -32768 -32768 -32768 -32768 -32768 -32768 -32768 -32768 -32768 -32768 -32768 -32768 -32768 -32768 -32768 -32768 -32768 -32768 -32768 -32768 -32768 -32768 -32768 -32768 -32768 -32768 -32768 -32768 -32768 -32768 -32768 -32768 -32768 -32768 -32768 -32768 -32768 -32768 -32768 -32768 -32768 -32768 -32768 -32768 -32768 -32768 -32768 -32768 -32768 -32768 -32768 -32768 -32768 -32768 -32768 -32768 -32768 -32768 -32768 -32768 -32768 -32768 -32768 -32768 -32768 -32768 -32768 -32768 -32768 -32768 -32768 -32768 -32768 -32768 -32768 -32768 -32768 -32768 -32768 -32768 -32768 -32768 -32768 -32768 -32768 -32768 -32768 -32768 -32768 -32768 -32768 -32768 -32768 -32768
-32768 -32768 -32768 -32768 -32768 -32768 -32768 -32768 -32768 -32768 -32768 -32768 -32768 -32768 -32768 -32768 -32768 -32768 -32768 -32768 -32768 -32768 -32768 -32768 -32768 -32768 -32768 -32768 -32768 -32768 -32768 -32768 -32768 -32768 -32768 -32768 -32768 -32768 -32768 -32768 -32768 -32768 -32768 -32768 -32768 -32768 -32768 -32768 -32768 -32768 -32768 -32768 -32768 -32768 -32768 -32768 -32768 -32768 -32768 -32768 -32768 -32768 -32768 -32768 -32768 -32768 -32768 -32768 -32768 -32768 -32768 -32768 -32768 -32768 -32768 -32768 -32768 -32768 -32768 -32768 -32768 -32768 -32768 -32768 -32768 -32768 -32768 -32768 -32768 -32768 -32768 -32768 -32768 -32768 -32768 -32768 -32768 -32768 -32768 -32768 -32768 -32768 -32768 -32768 -32768 -32768 -32768 -32768 -32768 -32768 -32768 -32768 -32768 -32768 -32768 -32768 -32768 -32768 -32768 -32768 -32768 -32768 -32768 -32768 -32768 -32768 -32768 -32768 -32768 -32768 -32768 -32768 -32768 -32768 -32768 -32768 -32768 -32768 -32768 -32768 -32768 -32768 -32768 -32768 -32768 -32768 -32768 -32768 -32768 -32768 -32768 -32768 -32768 -32768 -32768 -32768 -32768 -32768 -32768 -32768 -32768 -32768 -32768 -32768 -32768 -32768 -32768 -32768 -32768 -32768 -32768 -32768 -32768 -32768 -32768 -32768 -32768 -32768 -32768 -32768 -32768 -32768 -32768 -32768 -32768 -32768 -32768 -32768 -32768 -32768 -32768 -32768 -32768 -32768 -32768 -32768 -32768 -32768 -32768 -32768 -32768 -32768 -32768 -32768 -32768 -32768 -32768 -32768 -32768 -32768 -32768 -32768 -32768 -32768 -32768 -32768 -32768 -32768 -32768 -32768 -32768 -32768 -32768 -32768 -32768 -32768 -32768 -32768 -32768 -32768 -32768 -32768 -32768 -32768 -32768 -32768 -32768 -32768 -32768 -32768 -32768 -32768 -32768 -32768 -32768 -32768 -32768 -32768 -32768 -32768 -32768 -32768 -32768 -32768 -32768 -32768 -32768 -32768 -32768 -32768 -32768 -32768 -32768 -32768
-32768 -32768 -32768 -32768 -32768 -32768 -32768 -32768 -32768 -32768 -32768 -32768 -32768 -32768 -32768 -32768 -32768 -32768 -32768 -32768 -32768 -32768 -32768 -32768 -32768 -32768 -32768 -32768 -32768 -32768 -32768 -32768 -32768 -32768 -32768 -32768 -32768 -32768 -32768 -32768 -32768 -32768 -32768 -32768 -32768 -32768 -32768 -32768 -32768 -32768 -32768 -32768 -32768 -32768 -32768 -32768 -32768 -32768 -32768 -32768 -32768 -32768 -32768 -32768 -32768 -32768 -32768 -32768 -32768 -32768 -32768 -32768 -32768 -32768 -32768 -32768 -32768 -32768 -32768 -32768 -32768 -32768 -32768 -32768 -32768 -32768 -32768 -32768 -32768 -32768 -32768 -32768 -32768 -32768 -32768 -32768 -32768 -32768 -32768 -32768 -32768 -32768 -32768 -32768 -32768 -32768 -32768 -32768 -32768 -32768 -32768 -32768 -32768 -32768 -32768 -32768 -32768 -32768 -32768 -32768 -32768 -32768 -32768 -32768 -32768 -32768 -32768 -32768 -32768 -32768 -32768 -32768 -32768 -32768 -32768 -32768 -32768 -32768 -32768 -32768 -32768 -32768 -32768 -32768 -32768 -32768 -32768 -32768 -32768 -32768 -32768 -32768 -32768 -32768 -32768 -32768 -32768 -32768 -32768 -32768 -32768 -32768 -32768 -32768 -32768 -32768 -32768 -32768 -32768 -32768 -32768 -32768 -32768 -32768 -32768 -32768 -32768 -32768 -32768 -32768 -32768 -32768 -32768 -32768 -32768 -32768 -32768 -32768 -32768 -32768 -32768 -32768 -32768 -32768 -32768 -32768 -32768 -32768 -32768 -32768 -32768 -32768 -32768 -32768 -32768 -32768 -32768 -32768 -32768 -32768 -32768 -32768 -32768 -32768 -32768 -32768 -32768 -32768 -32768 -32768 -32768 -32768 -32768 -32768 -32768 -32768 -32768 -32768 -32768 -32768 -32768 -32768 -32768 -32768 -32768 -32768 -32768 -32768 -32768 -32768 -32768 -32768 -32768 -32768 -32768 -32768 -32768 -32768 -32768 -32768 -32768 -32768 -32768 -32768 -32768 -32768 -32768 -32768 -32768 -32768 -32768 -32768 -32768 -32768
-32768 -32768 -32768 -32768 -32768 -32768 -32768 -32768 -32768 -32768 -32768 -32768 -32768 -32768 -32768 -32768 -32768 -32768 -32768 -32768 -32768 -32768 -32768 -32768 -32768 -32768 -32768 -32768 -32768 -32768 -32768 -32768 -32768 -32768 -32768 -32768 -32768 -32768 -32768 -32768 -32768 -32768 -32768 -32768 -32768 -32768 -32768 -32768 -32768 -32768 -32768 -32768 -32768 -32768 -32768 -32768 -32768 -32768 -32768 -32768 -32768 -32768 -32768 -32768 -32768 -32768 -32768 -32768 -32768 -32768 -32768 -32768 -32768 -32768 -32768 -32768 -32768 -32768 -32768 -32768 -32768 -32768 -32768 -32768 -32768 -32768 -32768 -32768 -32768 -32768 -32768 -32768 -32768 -32768 -32768 -32768 -32768 -32768 -32768 -32768 -32768 -32768 -32768 -32768 -32768 -32768 -32768 -32768 -32768 -32768 -32768 -32768 -32768 -32768 -32768 -32768 -32768 -32768 -32768 -32768 -32768 -32768 -32768 -32768 -32768 -32768 -32768 -32768 -32768 -32768 -32768 -32768 -32768 -32768 -32768 -32768 -32768 -32768 -32768 -32768 -32768 -32768 -32768 -32768 -32768 -32768 -32768 -32768 -32768 -32768 -32768 -32768 -32768 -32768 -32768 -32768 -32768 -32768 -32768 -32768 -32768 -32768 -32768 -32768 -32768 -32768 -32768 -32768 -32768 -32768 -32768 -32768 -32768 -32768 -32768 -32768 -32768 -32768 -32768 -32768 -32768 -32768 -32768 -32768 -32768 -32768 -32768 -32768 -32768 -32768 -32768 -32768 -32768 -32768 -32768 -32768 -32768 -32768 -32768 -32768 -32768 -32768 -32768 -32768 -32768 -32768 -32768 -32768 -32768 -32768 -32768 -32768 -32768 -32768 -32768 -32768 -32768 -32768 -32768 -32768 -32768 -32768 -32768 -32768 -32768 -32768 -32768 -32768 -32768 -32768 -32768 -32768 -32768 -32768 -32768 -32768 -32768 -32768 -32768 -32768 -32768 -32768 -32768 -32768 -32768 -32768 -32768 -32768 -32768 -32768 -32768 -32768 -32768 -32768 -32768 -32768 -32768 -32768 -32768 -32768 -32768 -32768 -32768 -32768
-32768 -32768 -32768 -32768 -32768 -32768 -32768 -32768 -32768 -32768 -32768 -32768 -32768 -32768 -32768 -32768 -32768 -32768 -32768 -32768 -32768 -32768 -32768 -32768 -32768 -32768 -32768 -32768 -32768 -32768 -32768 -32768 -32768 -32768 -32768 -32768 -32768 -32768 -32768 -32768 -32768 -32768 -32768 -32768 -32768 -32768 -32768 -32768 -32768 -32768 -32768 -32768 -32768 -32768 -32768 -32768 -32768 -32768 -32768 -32768 -32768 -32768 -32768 -32768 -32768 -32768 -32768 -32768 -32768 -32768 -32768 -32768 -32768 -32768 -32768 -32768 -32768 -32768 -32768 -32768 -32768 -32768 -32768 -32768 -32768 -32768 -32768 -32768 -32768 -32768 -32768 -32768 -32768 -32768 -32768 -32768 -32768 -32768 -32768 -32768 -32768 -32768 -32768 -32768 -32768 -32768 -32768 -32768 -32768 -32768 -32768 -32768 -32768 -32768 -32768 -32768 -32768 -32768 -32768 -32768 -32768 -32768 -32768 -32768 -32768 -32768 -32768 -32768 -32768 -32768 -32768 -32768 -32768 -32768 -32768 -32768 -32768 -32768 -32768 -32768 -32768 -32768 -32768 -32768 -32768 -32768 -32768 -32768 -32768 -32768 -32768 -32768 -32768 -32768 -32768 -32768 -32768 -32768 -32768 -32768 -32768 -32768 -32768 -32768 -32768 -32768 -32768 -32768 -32768 -32768 -32768 -32768 -32768 -32768 -32768 -32768 -32768 -32768 -32768 -32768 -32768 -32768 -32768 -32768 -32768 -32768 -32768 -32768 -32768 -32768 -32768 -32768 -32768 -32768 -32768 -32768 -32768 -32768 -32768 -32768 -32768 -32768 -32768 -32768 -32768 -32768 -32768 -32768 -32768 -32768 -32768 -32768 -32768 -32768 -32768 -32768 -32768 -32768 -32768 -32768 -32768 -32768 -32768 -32768 -32768 -32768 -32768 -32768 -32768 -32768 -32768 -32768 -32768 -32768 -32768 -32768 -32768 -32768 -32768 -32768 -32768 -32768 -32768 -32768 -32768 -32768 -32768 -32768 -32768 -32768 -32768 -32768 -32768 -32768 -32768 -32768 -32768 -32768 -32768 -32768 -32768 -32768 -32768 -32768
-32768 -32768 -32768 -32768 -32768 -32768 -32768 -32768 -32768 -32768 -32768 -32768 -32768 -32768 -32768 -32768 -32768 -32768 -32768 -32768 -32768 -32768 -32768 -32768 -32768 -32768 -32768 -32768 -32768 -32768 -32768 -32768 -32768 -32768 -32768 -32768 -32768 -32768 -32768 -32768 -32768 -32768 -32768 -32768 -32768 -32768 -32768 -32768 -32768 -32768 -32768 -32768 -32768 -32768 -32768 -32768 -32768 -32768 -32768 -32768 -32768 -32768 -32768 -32768 -32768 -32768 -32768 -32768 -32768 -32768 -32768 -32768 -32768 -32768 -32768 -32768 -32768 -32768 -32768 -32768 -32768 -32768 -32768 -32768 -32768 -32768 -32768 -32768 -32768 -32768 -32768 -32768 -32768 -32768 -32768 -32768 -32768 -32768 -32768 -32768 -32768 -32768 -32768 -32768 -32768 -32768 -32768 -32768 -32768 -32768 -32768 -32768 -32768 -32768 -32768 -32768 -32768 -32768 -32768 -32768 -32768 -32768 -32768 -32768 -32768 -32768 -32768 -32768 -32768 -32768 -32768 -32768 -32768 -32768 -32768 -32768 -32768 -32768 -32768 -32768 -32768 -32768 -32768 -32768 -32768 -32768 -32768 -32768 -32768 -32768 -32768 -32768 -32768 -32768 -32768 -32768 -32768 -32768 -32768 -32768 -32768 -32768 -32768 -32768 -32768 -32768 -32768 -32768 -32768 -32768 -32768 -32768 -32768 -32768 -32768 -32768 -32768 -32768 -32768 -32768 -32768 -32768 -32768 -32768 -32768 -32768 -32768 -32768 -32768 -32768 -32768 -32768 -32768 -32768 -32768 -32768 -32768 -32768 -32768 -32768 -32768 -32768 -32768 -32768 -32768 -32768 -32768 -32768 -32768 -32768 -32768 -32768 -32768 -32768 -32768 -32768 -32768 -32768 -32768 -32768 -32768 -32768 -32768 -32768 -32768 -32768 -32768 -32768 -32768 -32768 -32768 -32768 -32768 -32768 -32768 -32768 -32768 -32768 -32768 -32768 -32768 -32768 -32768 -32768 -32768 -32768 -32768 -32768 -32768 -32768 -32768 -32768 -32768 -32768 -32768 -32768 -32768 -32768 -32768 -32768 -32768 -32768 -32768 -32768
-32768 -32768 -32768 -32768 -32768 -32768 -32768 -32768 -32768 -32768 -32768 -32768 -32768 -32768 -32768 -32768 -32768 -32768 -32768 -32768 -32768 -32768 -32768 -32768 -32768 -32768 -32768 -32768 -32768 -32768 -32768 -32768 -32768 -32768 -32768 -32768 -32768 -32768 -32768 -32768 -32768 -32768 -32768 -32768 -32768 -32768 -32768 -32768 -32768 -32768 -32768 -32768 -32768 -32768 -32768 -32768 -32768 -32768 -32768 -32768 -32768 -32768 -32768 -32768 -32768 -32768 -32768 -32768 -32768 -32768 -32768 -32768 -32768 -32768 -32768 -32768 -32768 -32768 -32768 -32768 -32768 -32768 -32768 -32768 -32768 -32768 -32768 -32768 -32768 -32768 -32768 -32768 -32768 -32768 -32768 -32768 -32768 -32768 -32768 -32768 -32768 -32768 -32768 -32768 -32768 -32768 -32768 -32768 -32768 -32768 -32768 -32768 -32768 -32768 -32768 -32768 -32768 -32768 -32768 -32768 -32768 -32768 -32768 -32768 -32768 -32768 -32768 -32768 -32768 -32768 -32768 -32768 -32768 -32768 -32768 -32768 -32768 -32768 -32768 -32768 -32768 -32768 -32768 -32768 -32768 -32768 -32768 -32768 -32768 -32768 -32768 -32768 -32768 -32768 -32768 -32768 -32768 -32768 -32768 -32768 -32768 -32768 -32768 -32768 -32768 -32768 -32768 -32768 -32768 -32768 -32768 -32768 -32768 -32768 -32768 -32768 -32768 -32768 -32768 -32768 -32768 -32768 -32768 -32768 -32768 -32768 -32768 -32768 -32768 -32768 -32768 -32768 -32768 -32768 -32768 -32768 -32768 -32768 -32768 -32768 -32768 -32768 -32768 -32768 -32768 -32768 -32768 -32768 -32768 -32768 -32768 -32768 -32768 -32768 -32768 -32768 -32768 -32768 -32768 -32768 -32768 -32768 -32768 -32768 -32768 -32768 -32768 -32768 -32768 -32768 -32768 -32768 -32768 -32768 -32768 -32768 -32768 -32768 -32768 -32768 -32768 -32768 -32768 -32768 -32768 -32768 -32768 -32768 -32768 -32768 -32768 -32768 -32768 -32768 -32768 -32768 -32768 -32768 -32768 -32768 -32768 -32768 -32768 -32768
-32768 -32768 -32768 -32768 -32768 -32768 -32768 -32768 -32768 -32768 -32768 -32768 -32768 -32768 -32768 -32768 -32768 -32768 -32768 -32768 -32768 -32768 -32768 -32768 -32768 -32768 -32768 -32768 -32768 -32768 -32768 -32768 -32768 -32768 -32768 -32768 -32768 -32768 -32768 -32768 -32768 -32768 -32768 -32768 -32768 -32768 -32768 -32768 -32768 -32768 -32768 -32768 -32768 -32768 -32768 -32768 -32768 -32768 -32768 -32768 -32768 -32768 -32768 -32768 -32768 -32768 -32768 -32768 -32768 -32768 -32768 -32768 -32768 -32768 -32768 -32768 -32768 -32768 -32768 -32768 -32768 -32768 -32768 -32768 -32768 -32768 -32768 -32768 -32768 -32768 -32768 -32768 -32768 -32768 -32768 -32768 -32768 -32768 -32768 -32768 -32768 -32768 -32768 -32768 -32768 -32768 -32768 -32768 -32768 -32768 -32768 -32768 -32768 -32768 -32768 -32768 -32768 -32768 -32768 -32768 -32768 -32768 -32768 -32768 -32768 -32768 -32768 -32768 -32768 -32768 -32768 -32768 -32768 -32768 -32768 -32768 -32768 -32768 -32768 -32768 -32768 -32768 -32768 -32768 -32768 -32768 -32768 -32768 -32768 -32768 -32768 -32768 -32768 -32768 -32768 -32768 -32768 -32768 -32768 -32768 -32768 -32768 -32768 -32768 -32768 -32768 -32768 -32768 -32768 -32768 -32768 -32768 -32768 -32768 -32768 -32768 -32768 -32768 -32768 -32768 -32768 -32768 -32768 -32768 -32768 -32768 -32768 -32768 -32768 -32768 -32768 -32768 -32768 -32768 -32768 -32768 -32768 -32768 -32768 -32768 -32768 -32768 -32768 -32768 -32768 -32768 -32768 2658 2680 -32768 -32768 2708 2752 -32768 -32768 -32768 -32768 -32768 -32768 -32768 -32768 -32768 -32768 -32768 -32768 -32768 -32768 -32768 -32768 -32768 -32768 -32768 -32768 -32768 -32768 -32768 -32768 -32768 -32768 -32768 -32768 -32768 -32768 -32768 -32768 -32768 -32768 -32768 -32768 -32768 -32768 -32768 -32768 -32768 -32768 -32768 -32768 -32768 -32768 -32768 -32768 -32768 -32768 -32768
-32768 -32768 -32768 -32768 -32768 -32768 -32768 -32768 -32768 -32768 -32768 -32768 -32768 -32768 -32768 -32768 -32768 -32768 -32768 -32768 -32768 -32768 -32768 -32768 -32768 -32768 -32768 -32768 -32768 -32768 -32768 -32768 -32768 -32768 -32768 -32768 -32768 -32768 -32768 -32768 -32768 -32768 -32768 -32768 -32768 -32768 -32768 -32768 -32768 -32768 -32768 -32768 -32768 -32768 -32768 -32768 -32768 -32768 -32768 -32768 -32768 -32768 -32768 -32768 -32768 -32768 -32768 -32768 -32768 -32768 -32768 -32768 -32768 -32768 -32768 -32768 -32768 -32768 -32768 -32768 -32768 -32768 -32768 -32768 -32768 -32768 -32768 -32768 -32768 -32768 -32768 -32768 -32768 -32768 -32768 -32768 -32768 -32768 -32768 -32768 -32768 -32768 -32768 -32768 -32768 -32768 -32768 -32768 -32768 -32768 -32768 -32768 -32768 -32768 -32768 -32768 -32768 -32768 -32768 -32768 -32768 -32768 -32768 -32768 -32768 -32768 -32768 -32768 -32768 -32768 -32768 -32768 -32768 -32768 -32768 -32768 -32768 -32768 -32768 -32768 -32768 -32768 -32768 -32768 -32768 -32768 -32768 -32768 -32768 -32768 -32768 -32768 -32768 -32768 -32768 -32768 -32768 -32768 -32768 -32768 -32768 -32768 -32768 -32768 -32768 -32768 -32768 -32768 -32768 -32768 -32768 -32768 -32768 -32768 -32768 -32768 -32768 -32768 -32768 -32768 -32768 -32768 -32768 -32768 -32768 -32768 -32768 -32768 -32768 -32768 -32768 -32768 -32768 -32768 -32768 -32768 -32768 -32768 -32768 -32768 -32768 -32768 -32768 -32768 2631 -32768 -32768 2720 2763 2766 2782 2834 2908 2942 2929 2892 -32768 -32768 -32768 -32768 -32768 -32768 -32768 -32768 -32768 -32768 -32768 -32768 -32768 -32768 -32768 -32768 -32768 -32768 -32768 -32768 -32768 -32768 -32768 -32768 -32768 -32768 -32768 -32768 -32768 -32768 -32768 -32768 -32768 -32768 -32768 -32768 -32768 -32768 -32768 -32768 -32768 -32768 -32768 -32768 -32768 -32768 -32768 -32768
-32768 -32768 -32768 -32768 -32768 -32768 -32768 -32768 -32768 -32768 -32768 -32768 -32768 -32768 -32768 -32768 -32768 -32768 -32768 -32768 -32768 -32768 -32768 -32768 -32768 -32768 -32768 -32768 -32768 -32768 -32768 -32768 -32768 -32768 -32768 -32768 -32768 -32768 -32768 -32768 -32768 -32768 -32768 -32768 -32768 -32768 -32768 -32768 -32768 -32768 -32768 -32768 -32768 -32768 -32768 -32768 -32768 -32768 -32768 -32768 -32768 -32768 -32768 -32768 -32768 -32768 -32768 -32768 -32768 -32768 -32768 -32768 -32768 -32768 -32768 -32768 -32768 -32768 -32768 -32768 -32768 -32768 -32768 -32768 -32768 -32768 -32768 -32768 -32768 -32768 -32768 -32768 -32768 -32768 -32768 -32768 -32768 -32768 -32768 -32768 -32768 -32768 -32768 -32768 -32768 -32768 -32768 -32768 -32768 -32768 -32768 -32768 -32768 -32768 -32768 -32768 -32768 -32768 -32768 -32768 -32768 -32768 -32768 -32768 -32768 -32768 -32768 -32768 -32768 -32768 -32768 -32768 -32768 -32768 -32768 -32768 -32768 -32768 -32768 -32768 -32768 -32768 -32768 -32768 -32768 -32768 -32768 -32768 -32768 -32768 -32768 -32768 -32768 -32768 -32768 -32768 -32768 -32768 -32768 -32768 -32768 -32768 -32768 -32768 -32768 -32768 -32768 -32768 -32768 -32768 -32768 -32768 -32768 -32768 -32768 -32768 -32768 -32768 -32768 -32768 -32768 -32768 -32768 -32768 -32768 -32768 -32768 -32768 -32768 -32768 -32768 -32768 -32768 -32768 -32768 -32768 -32768 -32768 -32768 -32768 -32768 -32768 -32768 2611 2647 2718 2784 2863 2918 2922 2957 3022 3087 3126 3135 3116 3048 -32768 -32768 -32768 -32768 -32768 -32768 -32768 -32768 -32768 -32768 -32768 -32768 -32768 -32768 -32768 -32768 -32768 -32768 -32768 -32768 -32768 -32768 -32768 -32768 -32768 -32768 -32768 -32768 -32768 -32768 -32768 -32768 -32768 -32768 -32768 -32768 -32768 -32768 -32768 -32768 -32768 -32768 -32768 -32768 -32768 -32768 -32768
-32768 -32768 -32768 -32768 -32768 -32768 -32768 -32768 -32768 -32768 -32768 -32768 -32768 -32768 -32768 -32768 -32768 -32768 -32768 -32768 -32768 -32768 -32768 -32768 -32768 -32768 -32768 -32768 -32768 -32768 -32768 -32768 -32768 -32768 -32768 -32768 -32768 -32768 -32768 -32768 -32768 -32768 -32768 -32768 -32768 -32768 -32768 -32768 -32768 -32768 -32768 -32768 -32768 -32768 -32768 -32768 -32768 -32768 -32768 -32768 -32768 -32768 -32768 -32768 -32768 -32768 -32768 -32768 -32768 -32768 -32768 -32768 -32768 -32768 -32768 -32768 -32768 -32768 -32768 -32768 -32768 -32768 -32768 -32768 -32768 -32768 -32768 -32768 -32768 -32768 -32768 -32768 -32768 -32768 -32768 -32768 -32768 -32768 -32768 -32768 -32768 -32768 -32768 -32768 -32768 -32768 -32768 -32768 -32768 -32768 -32768 -32768 -32768 -32768 -32768 -32768 -32768 -32768 -32768 -32768 -32768 -32768 -32768 -32768 -32768 -32768 -32768 -32768 -32768 -32768 -32768 -32768 -32768 -32768 -32768 -32768 -32768 -32768 -32768 -32768 -32768 -32768 -32768 -32768 -32768 -32768 -32768 -32768 -32768 -32768 -32768 -32768 -32768 -32768 -32768 -32768 -32768 -32768 -32768 -32768 -32768 -32768 -32768 -32768 -32768 -32768 -32768 -32768 -32768 -32768 -32768 -32768 -32768 -32768 -32768 -32768 -32768 -32768 -32768 -32768 -32768 -32768 -32768 -32768 -32768 -32768 -32768 -32768 -32768 -32768 -32768 -32768 -32768 -32768 -32768 -32768 -32768 -32768 -32768 -32768 -32768 2604 2615 2632 2693 2812 2930 3030 3077 3068 3098 3159 3211 3240 3265 3287 3270 3203 3080 -32768 -32768 -32768 -32768 -32768 -32768 -32768 -32768 -32768 -32768 -32768 -32768 -32768 -32768 -32768 -32768 -32768 -32768 -32768 -32768 -32768 -32768 -32768 -32768 -32768 -32768 -32768 -32768 -32768 -32768 -32768 -32768 -32768 -32768 -32768 -32768 -32768 -32768 -32768 -32768 -32768 -32768 -32768 -32768 -32768
-32768 -32768 -32768 -32768 -32768 -32768 -32768 -32768 -32768 -32768 -32768 -32768 -32768 -32768 -32768 -32768 -32768 -32768 -32768 -32768 -32768 -32768 -32768 -32768 -32768 -32768 -32768 -32768 -32768 -32768 -32768 -32768 -32768 -32768 -32768 -32768 -32768 -32768 -32768 -32768 -32768 -32768 -32768 -32768 -32768 -32768 -32768 -32768 -32768 -32768 -32768 -32768 -32768 -32768 -32768 -32768 -32768 -32768 -32768 -32768 -32768 -32768 -32768 -32768 -32768 -32768 -32768 -32768 -32768 -32768 -32768 -32768 -32768 -32768 -32768 -32768 -32768 -32768 -32768 -32768 -32768 -32768 -32768 -32768 -32768 -32768 -32768 -32768 -32768 -32768 -32768 -32768 -32768 -32768 -32768 -32768 -32768 -32768 -32768 -32768 -32768 -32768 -32768 -32768 -32768 -32768 -32768 -32768 -32768 -32768 -32768 -32768 -32768 -32768 -32768 -32768 -32768 -32768 -32768 -32768 -32768 -32768 -32768 -32768 -32768 -32768 -32768 -32768 -32768 -32768 -32768 -32768 -32768 -32768 -32768 -32768 -32768 -32768 -32768 -32768 -32768 -32768 -32768 -32768 -32768 -32768 -32768 -32768 -32768 -32768 -32768 -32768 -32768 -32768 -32768 -32768 -32768 -32768 -32768 -32768 -32768 -32768 -32768 -32768 -32768 -32768 -32768 -32768 -32768 -32768 -32768 -32768 -32768 -32768 -32768 -32768 -32768 -32768 -32768 -32768 -32768 -32768 -32768 -32768 -32768 -32768 -32768 -32768 -32768 -32768 -32768 -32768 -32768 -32768 -32768 -32768 -32768 -32768 -32768 -32768 2578 2607 2655 2697 2742 2846 2992 3128 3200 3193 3185 3234 3287 3310 3334 3384 3433 3445 3357 3140 -32768 -32768 -32768 -32768 -32768 -32768 -32768 -32768 -32768 -32768 -32768 -32768 -32768 -32768 -32768 -32768 -32768 -32768 -32768 -32768 -32768 -32768 -32768 -32768 -32768 -32768 -32768 -32768 -32768 -32768 -32768 -32768 -32768 -32768 -32768 -32768 -32768 -32768 -32768 -32768 -32768 -32768 -32768 -32768
-32768 -32768 -32768 -32768 -32768 -32768 -32768 -32768 -32768 -32768 -32768 -32768 -32768 -32768 -32768 -32768 -32768 -32768 -32768 -32768 -32768 -32768 -32768 -32768 -32768 -32768 -32768 -32768 -32768 -32768 -32768 -32768 -32768 -32768 -32768 -32768 -32768 -32768 -32768 -32768 -32768 -32768 -32768 -32768 -32768 -32768 -32768 -32768 -32768 -32768 -32768 -32768 -32768 -32768 -32768 -32768 -32768 -32768 -32768 -32768 -32768 -32768 -32768 -32768 -32768 -32768 -32768 -32768 -32768 -32768 -32768 -32768 -32768 -32768 -32768 -32768 -32768 -32768 -32768 -32768 -32768 -32768 -32768 -32768 -32768 -32768 -32768 -32768 -32768 -32768 -32768 -32768 -32768 -32768 -32768 -32768 -32768 -32768 -32768 -32768 -32768 -32768 -32768 -32768 -32768 -32768 -32768 -32768 -32768 -32768 -32768 -32768 -32768 -32768 -32768 -32768 -32768 -32768 -32768 -32768 -32768 -32768 -32768 -32768 -32768 -32768 -32768 -32768 -32768 -32768 -32768 -32768 -32768 -32768 -32768 -32768 -32768 -32768 -32768 -32768 -32768 -32768 -32768 -32768 -32768 -32768 -32768 -32768 -32768 -32768 -32768 -32768 -32768 -32768 -32768 -32768 -32768 -32768 -32768 -32768 -32768 -32768 -32768 -32768 -32768 -32768 -32768 -32768 -32768 -32768 -32768 -32768 -32768 -32768 -32768 -32768 -32768 -32768 -32768 -32768 -32768 -32768 -32768 -32768 -32768 -32768 -32768 -32768 -32768 -32768 -32768 -32768 -32768 -32768 -32768 -32768 -32768 -32768 -32768 -32768 2575 2640 2725 2772 2792 2853 2991 3166 3294 3303 3266 3298 3369 3388 3401 3476 3571 3625 3574 3352 -32768 -32768 -32768 -32768 -32768 -32768 -32768 -32768 -32768 -32768 -32768 -32768 -32768 -32768 -32768 -32768 -32768 -32768 -32768 -32768 -32768 -32768 -32768 -32768 -32768 -32768 -32768 -32768 -32768 -32768 -32768 -32768 -32768 -32768 -32768 -32768 -32768 -32768 -32768 -32768 -32768 -32768 -32768 -32768
-32768 -32768 -32768 -32768 -32768 -32768 -32768 -32768 -32768 -32768 -32768 -32768 -32768 -32768 -32768 -32768 -32768 -32768 -32768 -32768 -32768 -32768 -32768 -32768 -32768 -32768 -32768 -32768 -32768 -32768 -32768 -32768 -32768 -32768 -32768 -32768 -32768 -32768 -32768 -32768 -32768 -32768 -32768 -32768 -32768 -32768 -32768 -32768 -32768 -32768 -32768 -32768 -32768 -32768 -32768 -32768 -32768 -32768 -32768 -32768 -32768 -32768 -32768 -32768 -32768 -32768 -32768 -32768 -32768 -32768 -32768 -32768 -32768 -32768 -32768 -32768 -32768 -32768 -32768 -32768 -32768 -32768 -32768 -32768 -32768 -32768 -32768 -32768 -32768 -32768 -32768 -32768 -32768 -32768 -32768 -32768 -32768 -32768 -32768 -32768 -32768 -32768 -32768 -32768 -32768 -32768 -32768 -32768 -32768 -32768 -32768 -32768 -32768 -32768 -32768 -32768 -32768 -32768 -32768 -32768 -32768 -32768 -32768 -32768 -32768 -32768 -32768 -32768 -32768 -32768 -32768 -32768 -32768 -32768 -32768 -32768 -32768 -32768 -32768 -32768 -32768 -32768 -32768 -32768 -32768 -32768 -32768 -32768 -32768 -32768 -32768 -32768 -32768 -32768 -32768 -32768 -32768 -32768 -32768 -32768 -32768 -32768 -32768 -32768 -32768 -32768 -32768 -32768 -32768 -32768 -32768 -32768 -32768 -32768 -32768 -32768 -32768 -32768 -32768 -32768 -32768 -32768 -32768 -32768 -32768 -32768 -32768 -32768 -32768 -32768 -32768 -32768 -32768 -32768 -32768 -32768 -32768 2572 2573 2582 2629 2721 2809 2839 2838 2877 2999 3191 3364 3400 3344 3370 3455 3461 3467 3562 3669 3715 3673 3465 -32768 -32768 -32768 -32768 -32768 -32768 -32768 -32768 -32768 -32768 -32768 -32768 -32768 -32768 -32768 -32768 -32768 -32768 -32768 -32768 -32768 -32768 -32768 -32768 -32768 -32768 -32768 -32768 -32768 -32768 -32768 -32768 -32768 -32768 -32768 -32768 -32768 -32768 -32768 -32768 -32768 -32768 -32768 -32768
-32768 -32768 -32768 -32768 -32768 -32768 -32768 -32768 -32768 -32768 -32768 -32768 -32768 -32768 -32768 -32768 -32768 -32768 -32768 -32768 -32768 -32768 -32768 -32768 -32768 -32768 -32768 -32768 -32768 -32768 -32768 -32768 -32768 -32768 -32768 -32768 -32768 -32768 -32768 -32768 -32768 -32768 -32768 -32768 -32768 -32768 -32768 -32768 -32768 -32768 -32768 -32768 -32768 -32768 -32768 -32768 -32768 -32768 -32768 -32768 -32768 -32768 -32768 -32768 -32768 -32768 -32768 -32768 -32768 -32768 -32768 -32768 -32768 -32768 -32768 -32768 -32768 -32768 -32768 -32768 -32768 -32768 -32768 -32768 -32768 -32768 -32768 -32768 -32768 -32768 -32768 -32768 -32768 -32768 -32768 -32768 -32768 -32768 -32768 -32768 -32768 -32768 -32768 -32768 -32768 -32768 -32768 -32768 -32768 -32768 -32768 -32768 -32768 -32768 -32768 -32768 -32768 -32768 -32768 -32768 -32768 -32768 -32768 -32768 -32768 -32768 -32768 -32768 -32768 -32768 -32768 -32768 -32768 -32768 -32768 -32768 -32768 -32768 -32768 -32768 -32768 -32768 -32768 -32768 -32768 -32768 -32768 -32768 -32768 -32768 -32768 -32768 -32768 -32768 -32768 -32768 -32768 -32768 -32768 -32768 -32768 -32768 -32768 -32768 -32768 -32768 -32768 -32768 -32768 -32768 -32768 -32768 -32768 -32768 -32768 -32768 -32768 -32768 -32768 -32768 -32768 -32768 -32768 -32768 -32768 -32768 -32768 -32768 -32768 -32768 -32768 -32768 -32768 -32768 -32768 -32768 2546 2555 2582 2627 2706 2807 2872 2881 2859 2881 3006 3214 3412 3474 3440 3470 3542 3535 3526 3601 3665 3657 3593 3399 -32768 -32768 -32768 -32768 -32768 -32768 -32768 -32768 -32768 -32768 -32768 -32768 -32768 -32768 -32768 -32768 -32768 -32768 -32768 -32768 -32768 -32768 -32768 -32768 -32768 -32768 -32768 -32768 -32768 -32768 -32768 -32768 -32768 -32768 -32768 -32768 -32768 -32768 -32768 -32768 -32768 -32768 -32768 -32768
-32768 -32768 -32768 -32768 -32768 -32768 -32768 -32768 -32768 -32768 -32768 -32768 -32768 -32768 -32768 -32768 -32768 -32768 -32768 -32768 -32768 -32768 -32768 -32768 -32768 -32768 -32768 -32768 -32768 -32768 -32768 -32768 -32768 -32768 -32768 -32768 -32768 -32768 -32768 -32768 -32768 -32768 -32768 -32768 -32768 -32768 -32768 -32768 -32768 -32768 -32768 -32768 -32768 -32768 -32768 -32768 -32768 -32768 -32768 -32768 -32768 -32768 -32768 -32768 -32768 -32768 -32768 -32768 -32768 -32768 -32768 -32768 -32768 -32768 -32768 -32768 -32768 -32768 -32768 -32768 -32768 -32768 -32768 -32768 -32768 -32768 -32768 -32768 -32768 -32768 -32768 -32768 -32768 -32768 -32768 -32768 -32768 -32768 -32768 -32768 -32768 -32768 -32768 -32768 -32768 -32768 -32768 -32768 -32768 -32768 -32768 -32768 -32768 -32768 -32768 -32768 -32768 -32768 -32768 -32768 -32768 -32768 -32768 -32768 -32768 -32768 -32768 -32768 -32768 -32768 -32768 -32768 -32768 -32768 -32768 -32768 -32768 -32768 -32768 -32768 -32768 -32768 -32768 -32768 -32768 -32768 -32768 -32768 -32768 -32768 -32768 -32768 -32768 -32768 -32768 -32768 -32768 -32768 -32768 -32768 -32768 -32768 -32768 -32768 -32768 -32768 -32768 -32768 -32768 -32768 -32768 -32768 -32768 -32768 -32768 -32768 -32768 -32768 -32768 -32768 -32768 -32768 -32768 -32768 -32768 -32768 -32768 -32768 -32768 -32768 -32768 -32768 -32768 -32768 -32768 -32768 2506 2527 2577 2638 2721 2815 2874 2880 2843 2823 2930 3154 3384 3510 3561 3628 3688 3668 3613 3587 3543 3453 3340 3179 2997 2891 -32768 -32768 -32768 -32768 -32768 -32768 -32768 -32768 -32768 -32768 -32768 -32768 -32768 -32768 -32768 -32768 -32768 -32768 -32768 -32768 -32768 -32768 -32768 -32768 -32768 -32768 -32768 -32768 -32768 -32768 -32768 -32768 -32768 -32768 -32768 -32768 -32768 -32768 -32768 -32768 -32768 -32768
-32768 -32768 -32768 -32768 -32768 -32768 -32768 -32768 -32768 -32768 -32768 -32768 -32768 -32768 -32768 -32768 -32768 -32768 -32768 -32768 -32768 -32768 -32768 -32768 -32768 -32768 -32768 -32768 -32768 -32768 -32768 -32768 -32768 -32768 -32768 -32768 -32768 -32768 -32768 -32768 -32768 -32768 -32768 -32768 -32768 -32768 -32768 -32768 -32768 -32768 -32768 -32768 -32768 -32768 -32768 -32768 -32768 -32768 -32768 -32768 -32768 -32768 -32768 -32768 -32768 -32768 -32768 -32768 -32768 -32768 -32768 -32768 -32768 -32768 -32768 -32768 -32768 -32768 -32768 -32768 -32768 -32768 -32768 -32768 -32768 -32768 -32768 -32768 -32768 -32768 -32768 -32768 -32768 -32768 -32768 -32768 -32768 -32768 -32768 -32768 -32768 -32768 -32768 -32768 -32768 -32768 -32768 -32768 -32768 -32768 -32768 -32768 -32768 -32768 -32768 -32768 -32768 -32768 -32768 -32768 -32768 -32768 -32768 -32768 -32768 -32768 -32768 -32768 -32768 -32768 -32768 -32768 -32768 -32768 -32768 -32768 -32768 -32768 -32768 -32768 -32768 -32768 -32768 -32768 -32768 -32768 -32768 -32768 -32768 -32768 -32768 -32768 -32768 -32768 -32768 -32768 -32768 -32768 -32768 -32768 -32768 -32768 -32768 -32768 -32768 -32768 -32768 -32768 -32768 -32768 -32768 -32768 -32768 -32768 -32768 -32768 -32768 -32768 -32768 -32768 -32768 -32768 -32768 -32768 -32768 -32768 -32768 -32768 -32768 -32768 -32768 -32768 -32768 -32768 -32768 -32768 2461 2501 2561 2623 2700 2770 2811 2826 2811 2790 2836 2995 3234 3473 3682 3843 3903 3849 3711 3537 3363 3216 3101 3009 2956 2927 -32768 -32768 -32768 -32768 -32768 -32768 -32768 -32768 -32768 -32768 -32768 -32768 -32768 -32768 -32768 -32768 -32768 -32768 -32768 -32768 -32768 -32768 -32768 -32768 -32768 -32768 -32768 -32768 -32768 -32768 -32768 -32768 -32768 -32768 -32768 -32768 -32768 -32768 -32768 -32768 -32768 -32768
-32768 -32768 -32768 -32768 -32768 -32768 -32768 -32768 -32768 -32768 -32768 -32768 -32768 -32768 -32768 -32768 -32768 -32768 -32768 -32768 -32768 -32768 -32768 -32768 -32768 -32768 -32768 -32768 -32768 -32768 -32768 -32768 -32768 -32768 -32768 -32768 -32768 -32768 -32768 -32768 -32768 -32768 -32768 -32768 -32768 -32768 -32768 -32768 -32768 -32768 -32768 -32768 -32768 -32768 -32768 -32768 -32768 -32768 -32768 -32768 -32768 -32768 -32768 -32768 -32768 -32768 -32768 -32768 -32768 -32768 -32768 -32768 -32768 -32768 -32768 -32768 -32768 -32768 -32768 -32768 -32768 -32768 -32768 -32768 -32768 -32768 -32768 -32768 -32768 -32768 -32768 -32768 -32768 -32768 -32768 -32768 -32768 -32768 -32768 -32768 -32768 -32768 -32768 -32768 -32768 -32768 -32768 -32768 -32768 -32768 -32768 -32768 -32768 -32768 -32768 -32768 -32768 -32768 -32768 -32768 -32768 -32768 -32768 -32768 -32768 -32768 -32768 -32768 -32768 -32768 -32768 -32768 -32768 -32768 -32768 -32768 -32768 -32768 -32768 -32768 -32768 -32768 -32768 -32768 -32768 -32768 -32768 -32768 -32768 -32768 -32768 -32768 -32768 -32768 -32768 -32768 -32768 -32768 -32768 -32768 -32768 -32768 -32768 -32768 -32768 -32768 -32768 -32768 -32768 -32768 -32768 -32768 -32768 -32768 -32768 -32768 -32768 -32768 -32768 -32768 -32768 -32768 -32768 -32768 -32768 -32768 -32768 -32768 -32768 -32768 -32768 -32768 -32768 -32768 -32768 2437 2425 2458 2513 2576 2652 2720 2738 2736 2762 2821 2857 2908 3092 3416 3792 4042 4082 3959 3741 3491 3296 3186 3128 3070 3028 2989 2925 -32768 -32768 -32768 -32768 2879 -32768 -32768 -32768 -32768 -32768 -32768 -32768 -32768 -32768 -32768 -32768 -32768 -32768 -32768 -32768 -32768 -32768 -32768 -32768 -32768 -32768 -32768 -32768 -32768 -32768 -32768 -32768 -32768 -32768 -32768 -32768 -32768 -32768 -32768 -32768 -32768
-32768 -32768 -32768 -32768 -32768 -32768 -32768 -32768 -32768 -32768 -32768 -32768 -32768 -32768 -32768 -32768 -32768 -32768 -32768 -32768 -32768 -32768 -32768 -32768 -32768 -32768 -32768 -32768 -32768 -32768 -32768 -32768 -32768 -32768 -32768 -32768 -32768 -32768 -32768 -32768 -32768 -32768 -32768 -32768 -32768 -32768 -32768 -32768 -32768 -32768 -32768 -32768 -32768 -32768 -32768 -32768 -32768 -32768 -32768 -32768 -32768 -32768 -32768 -32768 -32768 -32768 -32768 -32768 -32768 -32768 -32768 -32768 -32768 -32768 -32768 -32768 -32768 -32768 -32768 -32768 -32768 -32768 -32768 -32768 -32768 -32768 -32768 -32768 -32768 -32768 -32768 -32768 -32768 -32768 -32768 -32768 -32768 -32768 -32768 -32768 -32768 -32768 -32768 -32768 -32768 -32768 -32768 -32768 -32768 -32768 -32768 -32768 -32768 -32768 -32768 -32768 -32768 -32768 -32768 -32768 -32768 -32768 -32768 -32768 -32768 -32768 -32768 -32768 -32768 -32768 -32768 -32768 -32768 -32768 -32768 -32768 -32768 -32768 -32768 -32768 -32768 -32768 -32768 -32768 -32768 -32768 -32768 -32768 -32768 -32768 -32768 -32768 -32768 -32768 -32768 -32768 -32768 -32768 -32768 -32768 -32768 -32768 -32768 -32768 -32768 -32768 -32768 -32768 -32768 -32768 -32768 -32768 -32768 -32768 -32768 -32768 -32768 -32768 -32768 -32768 -32768 -32768 -32768 -32768 -32768 -32768 -32768 -32768 -32768 -32768 -32768 -32768 -32768 -32768 2444 2422 2420 2435 2461 2507 2575 2631 2649 2649 2715 2848 2958 3021 3169 3490 3882 4102 4088 3923 3687 3494 3405 3385 3363 3292 3201 3120 3055 2979 -32768 2941 2954 2933 -32768 -32768 -32768 -32768 -32768 -32768 -32768 -32768 -32768 -32768 -32768 -32768 -32768 -32768 -32768 -32768 -32768 -32768 -32768 -32768 -32768 -32768 -32768 -32768 -32768 -32768 -32768 -32768 -32768 -32768 -32768 -32768 -32768 -32768 -32768 -32768
-32768 -32768 -32768 -32768 -32768 -32768 -32768 -32768 -32768 -32768 -32768 -32768 -32768 -32768 -32768 -32768 -32768 -32768 -32768 -32768 -32768 -32768 -32768 -32768 -32768 -32768 -32768 -32768 -32768 -32768 -32768 -32768 -32768 -32768 -32768 -32768 -32768 -32768 -32768 -32768 -32768 -32768 -32768 -32768 -32768 -32768 -32768 -32768 -32768 -32768 -32768 -32768 -32768 -32768 -32768 -32768 -32768 -32768 -32768 -32768 -32768 -32768 -32768 -32768 -32768 -32768 -32768 -32768 -32768 -32768 -32768 -32768 -32768 -32768 -32768 -32768 -32768 -32768 -32768 -32768 -32768 -32768 -32768 -32768 -32768 -32768 -32768 -32768 -32768 -32768 -32768 -32768 -32768 -32768 -32768 -32768 -32768 -32768 -32768 -32768 -32768 -32768 -32768 -32768 -32768 -32768 -32768 -32768 -32768 -32768 -32768 -32768 -32768 -32768 -32768 -32768 -32768 -32768 -32768 -32768 -32768 -32768 -32768 -32768 -32768 -32768 -32768 -32768 -32768 -32768 -32768 -32768 -32768 -32768 -32768 -32768 -32768 -32768 -32768 -32768 -32768 -32768 -32768 -32768 -32768 -32768 -32768 -32768 -32768 -32768 -32768 -32768 -32768 -32768 -32768 -32768 -32768 -32768 -32768 -32768 -32768 -32768 -32768 -32768 -32768 -32768 -32768 -32768 -32768 -32768 -32768 -32768 -32768 -32768 -32768 -32768 -32768 -32768 -32768 -32768 -32768 -32768 -32768 -32768 -32768 -32768 -32768 -32768 -32768 -32768 -32768 -32768 -32768 2433 2410 2413 2418 2420 2431 2456 2485 2506 2526 2602 2766 2967 3143 3303 3500 3745 3937 3970 3893 3750 3598 3537 3570 3608 3587 3508 3395 3305 3272 3229 3192 3177 3105 -32768 -32768 -32768 -32768 -32768 -32768 -32768 -32768 -32768 -32768 -32768 -32768 -32768 -32768 -32768 -32768 -32768 -32768 -32768 -32768 -32768 -32768 -32768 -32768 -32768 -32768 -32768 -32768 -32768 -32768 -32768 -32768 -32768 -32768 -32768 -32768 -32768
-32768 -32768 -32768 -32768 -32768 -32768 -32768 -32768 -32768 -32768 -32768 -32768 -32768 -32768 -32768 -32768 -32768 -32768 -32768 -32768 -32768 -32768 -32768 -32768 -32768 -32768 -32768 -32768 -32768 -32768 -32768 -32768 -32768 -32768 -32768 -32768 -32768 -32768 -32768 -32768 -32768 -32768 -32768 -32768 -32768 -32768 -32768 -32768 -32768 -32768 -32768 -32768 -32768 -32768 -32768 -32768 -32768 -32768 -32768 -32768 -32768 -32768 -32768 -32768 -32768 -32768 -32768 -32768 -32768 -32768 -32768 -32768 -32768 -32768 -32768 -32768 -32768 -32768 -32768 -32768 -32768 -32768 -32768 -32768 -32768 -32768 -32768 -32768 -32768 -32768 -32768 -32768 -32768 -32768 -32768 -32768 -32768 -32768 -32768 -32768 -32768 -32768 -32768 -32768 -32768 -32768 -32768 -32768 -32768 -32768 -32768 -32768 -32768 -32768 -32768 -32768 -32768 -32768 -32768 -32768 -32768 -32768 -32768 -32768 -32768 -32768 -32768 -32768 -32768 -32768 -32768 -32768 -32768 -32768 -32768 -32768 -32768 -32768 -32768 -32768 -32768 -32768 -32768 -32768 -32768 -32768 -32768 -32768 -32768 -32768 -32768 -32768 -32768 -32768 -32768 -32768 -32768 -32768 -32768 -32768 -32768 -32768 -32768 -32768 -32768 -32768 -32768 -32768 -32768 -32768 -32768 -32768 -32768 -32768 -32768 -32768 -32768 -32768 -32768 -32768 -32768 -32768 -32768 -32768 -32768 -32768 -32768 -32768 -32768 -32768 -32768 -32768 2425 2384 2364 2372 2380 2386 2409 2428 2426 2416 2455 2619 2910 3217 3466 3680 3887 4005 3954 3811 3682 3581 3546 3618 3729 3786 3764 3683 3562 3477 3493 3527 3513 3417 3220 -32768 -32768 -32768 -32768 -32768 -32768 -32768 -32768 -32768 -32768 2886 2907 -32768 -32768 -32768 -32768 -32768 -32768 -32768 -32768 -32768 -32768 -32768 -32768 -32768 -32768 -32768 -32768 -32768 -32768 -32768 -32768 -32768 -32768 -32768 -32768 -32768
-32768 -32768 -32768 -32768 -32768 -32768 -32768 -32768 -32768 -32768 -32768 -32768 -32768 -32768 -32768 -32768 -32768 -32768 -32768 -32768 -32768 -32768 -32768 -32768 -32768 -32768 -32768 -32768 -32768 -32768 -32768 -32768 -32768 -32768 -32768 -32768 -32768 -32768 -32768 -32768 -32768 -32768 -32768 -32768 -32768 -32768 -32768 -32768 -32768 -32768 -32768 -32768 -32768 -32768 -32768 -32768 -32768 -32768 -32768 -32768 -32768 -32768 -32768 -32768 -32768 -32768 -32768 -32768 -32768 -32768 -32768 -32768 -32768 -32768 -32768 -32768 -32768 -32768 -32768 -32768 -32768 -32768 -32768 -32768 -32768 -32768 -32768 -32768 -32768 -32768 -32768 -32768 -32768 -32768 -32768 -32768 -32768 -32768 -32768 -32768 -32768 -32768 -32768 -32768 -32768 -32768 -32768 -32768 -32768 -32768 -32768 -32768 -32768 -32768 -32768 -32768 -32768 -32768 -32768 -32768 -32768 -32768 -32768 -32768 -32768 -32768 -32768 -32768 -32768 -32768 -32768 -32768 -32768 -32768 -32768 -32768 -32768 -32768 -32768 -32768 -32768 -32768 -32768 -32768 -32768 -32768 -32768 -32768 -32768 -32768 -32768 -32768 -32768 -32768 -32768 -32768 -32768 -32768 -32768 -32768 -32768 -32768 -32768 -32768 -32768 -32768 -32768 -32768 -32768 -32768 -32768 -32768 -32768 -32768 -32768 -32768 -32768 -32768 -32768 -32768 -32768 -32768 -32768 -32768 -32768 -32768 -32768 -32768 -32768 -32768 -32768 -32768 2378 2336 2311 2316 2328 2349 2382 2413 2427 2437 2547 2808 3150 3514 3791 3932 4054 4102 3997 3822 3675 3579 3624 3796 3937 3968 3927 3841 3705 3626 3681 3770 3764 3595 3322 -32768 -32768 -32768 -32768 -32768 -32768 -32768 -32768 -32768 -32768 -32768 -32768 -32768 -32768 -32768 -32768 -32768 -32768 -32768 -32768 -32768 -32768 -32768 -32768 -32768 -32768 -32768 -32768 -32768 -32768 -32768 -32768 -32768 -32768 -32768 -32768 -32768
-32768 -32768 -32768 -32768 -32768 -32768 -32768 -32768 -32768 -32768 -32768 -32768 -32768 -32768 -32768 -32768 -32768 -32768 -32768 -32768 -32768 -32768 -32768 -32768 -32768 -32768 -32768 -32768 -32768 -32768 -32768 -32768 -32768 -32768 -32768 -32768 -32768 -32768 -32768 -32768 -32768 -32768 -32768 -32768 -32768 -32768 -32768 -32768 -32768 -32768 -32768 -32768 -32768 -32768 -32768 -32768 -32768 -32768 -32768 -32768 -32768 -32768 -32768 -32768 -32768 -32768 -32768 -32768 -32768 -32768 -32768 -32768 -32768 -32768 -32768 -32768 -32768 -32768 -32768 -32768 -32768 -32768 -32768 -32768 -32768 -32768 -32768 -32768 -32768 -32768 -32768 -32768 -32768 -32768 -32768 -32768 -32768 -32768 -32768 -32768 -32768 -32768 -32768 -32768 -32768 -32768 -32768 -32768 -32768 -32768 -32768 -32768 -32768 -32768 -32768 -32768 -32768 -32768 -32768 -32768 -32768 -32768 -32768 -32768 -32768 -32768 -32768 -32768 -32768 -32768 -32768 -32768 -32768 -32768 -32768 -32768 -32768 -32768 -32768 -32768 -32768 -32768 -32768 -32768 -32768 -32768 -32768 -32768 -32768 -32768 -32768 -32768 -32768 -32768 -32768 -32768 -32768 -32768 -32768 -32768 -32768 -32768 -32768 -32768 -32768 -32768 -32768 -32768 -32768 -32768 -32768 -32768 -32768 -32768 -32768 -32768 -32768 -32768 -32768 -32768 -32768 -32768 -32768 -32768 -32768 -32768 -32768 -32768 -32768 -32768 -32768 -32768 -32768 2289 2261 2265 2281 2302 2332 2386 2446 2514 2705 3044 3393 3724 3912 3868 3925 4075 4097 3990 3838 3728 3805 4013 4137 4120 4041 3946 3828 3741 3745 3829 3837 3677 3463 3308 3172 -32768 -32768 -32768 -32768 -32768 -32768 -32768 -32768 -32768 -32768 -32768 -32768 -32768 -32768 -32768 -32768 -32768 -32768 -32768 -32768 -32768 -32768 -32768 -32768 -32768 -32768 -32768 -32768 -32768 -32768 -32768 -32768 -32768 -32768 -32768
-32768 -32768 -32768 -32768 -32768 -32768 -32768 -32768 -32768 -32768 -32768 -32768 -32768 -32768 -32768 -32768 -32768 -32768 -32768 -32768 -32768 -32768 -32768 -32768 -32768 -32768 -32768 -32768 -32768 -32768 -32768 -32768 -32768 -32768 -32768 -32768 -32768 -32768 -32768 -32768 -32768 -32768 -32768 -32768 -32768 -32768 -32768 -32768 -32768 -32768 -32768 -32768 -32768 -32768 -32768 -32768 -32768 -32768 -32768 -32768 -32768 -32768 -32768 -32768 -32768 -32768 -32768 -32768 -32768 -32768 -32768 -32768 -32768 -32768 -32768 -32768 -32768 -32768 -32768 -32768 -32768 -32768 -32768 -32768 -32768 -32768 -32768 -32768 -32768 -32768 -32768 -32768 -32768 -32768 -32768 -32768 -32768 -32768 -32768 -32768 -32768 -32768 -32768 -32768 -32768 -32768 -32768 -32768 -32768 -32768 -32768 -32768 -32768 -32768 -32768 -32768 -32768 -32768 -32768 -32768 -32768 -32768 -32768 -32768 -32768 -32768 -32768 -32768 -32768 -32768 -32768 -32768 -32768 -32768 -32768 -32768 -32768 -32768 -32768 -32768 -32768 -32768 -32768 -32768 -32768 -32768 -32768 -32768 -32768 -32768 -32768 -32768 -32768 -32768 -32768 -32768 -32768 -32768 -32768 -32768 -32768 -32768 -32768 -32768 -32768 -32768 -32768 -32768 -32768 -32768 -32768 -32768 -32768 -32768 -32768 -32768 -32768 -32768 -32768 -32768 -32768 -32768 -32768 -32768 -32768 -32768 -32768 -32768 -32768 -32768 -32768 -32768 2304 2264 -32768 2223 2227 2239 2274 2352 2441 2537 2717 3000 3289 3546 3651 3532 3592 3893 4104 4123 4027 3939 3996 4140 4206 4162 4063 3967 3872 3746 3611 3630 3686 3639 3573 3532 3431 3273 3136 -32768 -32768 -32768 -32768 2874 -32768 -32768 -32768 -32768 -32768 -32768 -32768 -32768 -32768 -32768 -32768 -32768 -32768 -32768 -32768 -32768 -32768 -32768 -32768 -32768 -32768 -32768 -32768 -32768 -32768 -32768 -32768 -32768
-32768 -32768 -32768 -32768 -32768 -32768 -32768 -32768 -32768 -32768 -32768 -32768 -32768 -32768 -32768 -32768 -32768 -32768 -32768 -32768 -32768 -32768 -32768 -32768 -32768 -32768 -32768 -32768 -32768 -32768 -32768 -32768 -32768 -32768 -32768 -32768 -32768 -32768 -32768 -32768 -32768 -32768 -32768 -32768 -32768 -32768 -32768 -32768 -32768 -32768 -32768 -32768 -32768 -32768 -32768 -32768 -32768 -32768 -32768 -32768 -32768 -32768 -32768 -32768 -32768 -32768 -32768 -32768 -32768 -32768 -32768 -32768 -32768 -32768 -32768 -32768 -32768 -32768 -32768 -32768 -32768 -32768 -32768 -32768 -32768 -32768 -32768 -32768 -32768 -32768 -32768 -32768 -32768 -32768 -32768 -32768 -32768 -32768 -32768 -32768 -32768 -32768 -32768 -32768 -32768 -32768 -32768 -32768 -32768 -32768 -32768 -32768 -32768 -32768 -32768 -32768 -32768 -32768 -32768 -32768 -32768 -32768 -32768 -32768 -32768 -32768 -32768 -32768 -32768 -32768 -32768 -32768 -32768 -32768 -32768 -32768 -32768 -32768 -32768 -32768 -32768 -32768 -32768 -32768 -32768 -32768 -32768 -32768 -32768 -32768 -32768 -32768 -32768 -32768 -32768 -32768 -32768 -32768 -32768 -32768 -32768 -32768 -32768 -32768 -32768 -32768 -32768 -32768 -32768 -32768 -32768 -32768 -32768 -32768 -32768 -32768 -32768 -32768 -32768 -32768 -32768 -32768 -32768 -32768 -32768 -32768 -32768 -32768 -32768 -32768 -32768 2323 2303 2309 2325 2315 2254 2211 2234 2334 2448 2536 2633 2770 2930 3091 3174 3127 3201 3500 3781 3922 3978 4021 4099 4159 4153 4083 3965 3858 3801 3706 3565 3562 3651 3690 3669 3635 3592 3514 3410 3268 3104 2970 2898 2914 2946 -32768 -32768 -32768 -32768 -32768 -32768 -32768 -32768 -32768 -32768 -32768 -32768 -32768 -32768 -32768 -32768 -32768 -32768 -32768 -32768 -32768 -32768 -32768 -32768 -32768 -32768 -32768
-32768 -32768 -32768 -32768 -32768 -32768 -32768 -32768 -32768 -32768 -32768 -32768 -32768 -32768 -32768 -32768 -32768 -32768 -32768 -32768 -32768 -32768 -32768 -32768 -32768 -32768 -32768 -32768 -32768 -32768 -32768 -32768 -32768 -32768 -32768 -32768 -32768 -32768 -32768 -32768 -32768 -32768 -32768 -32768 -32768 -32768 -32768 -32768 -32768 -32768 -32768 -32768 -32768 -32768 -32768 -32768 -32768 -32768 -32768 -32768 -32768 -32768 -32768 -32768 -32768 -32768 -32768 -32768 -32768 -32768 -32768 -32768 -32768 -32768 -32768 -32768 -32768 -32768 -32768 -32768 -32768 -32768 -32768 -32768 -32768 -32768 -32768 -32768 -32768 -32768 -32768 -32768 -32768 -32768 -32768 -32768 -32768 -32768 -32768 -32768 -32768 -32768 -32768 -32768 -32768 -32768 -32768 -32768 -32768 -32768 -32768 -32768 -32768 -32768 -32768 -32768 -32768 -32768 -32768 -32768 -32768 -32768 -32768 -32768 -32768 -32768 -32768 -32768 -32768 -32768 -32768 -32768 -32768 -32768 -32768 -32768 -32768 -32768 -32768 -32768 -32768 -32768 -32768 -32768 -32768 -32768 -32768 -32768 -32768 -32768 -32768 -32768 -32768 -32768 -32768 -32768 -32768 -32768 -32768 -32768 -32768 -32768 -32768 -32768 -32768 -32768 -32768 -32768 -32768 -32768 -32768 -32768 -32768 -32768 -32768 -32768 -32768 -32768 -32768 -32768 -32768 -32768 -32768 -32768 -32768 -32768 -32768 -32768 -32768 2361 2328 2314 2370 2507 2637 2644 2479 2285 2231 2328 2462 2534 2563 2596 2664 2752 2818 2837 2920 3111 3308 3464 3612 3798 4003 4099 4053 3961 3878 3824 3815 3802 3765 3763 3811 3829 3728 3592 3554 3567 3532 3425 3266 3086 2958 2991 3089 3097 3019 2949 -32768 -32768 -32768 -32768 -32768 -32768 -32768 -32768 -32768 -32768 -32768 -32768 -32768 -32768 -32768 -32768 -32768 -32768 -32768 -32768 -32768 -32768 -32768 -32768
-32768 -32768 -32768 -32768 -32768 -32768 -32768 -32768 -32768 -32768 -32768 -32768 -32768 -32768 -32768 -32768 -32768 -32768 -32768 -32768 -32768 -32768 -32768 -32768 -32768 -32768 -32768 -32768 -32768 -32768 -32768 -32768 -32768 -32768 -32768 -32768 -32768 -32768 -32768 -32768 -32768 -32768 -32768 -32768 -32768 -32768 -32768 -32768 -32768 -32768 -32768 -32768 -32768 -32768 -32768 -32768 -32768 -32768 -32768 -32768 -32768 -32768 -32768 -32768 -32768 -32768 -32768 -32768 -32768 -32768 -32768 -32768 -32768 -32768 -32768 -32768 -32768 -32768 -32768 -32768 -32768 -32768 -32768 -32768 -32768 -32768 -32768 -32768 -32768 -32768 -32768 -32768 -32768 -32768 -32768 -32768 -32768 -32768 -32768 -32768 -32768 -32768 -32768 -32768 -32768 -32768 -32768 -32768 -32768 -32768 -32768 -32768 -32768 -32768 -32768 -32768 -32768 -32768 -32768 -32768 -32768 -32768 -32768 -32768 -32768 -32768 -32768 -32768 -32768 -32768 -32768 -32768 -32768 -32768 -32768 -32768 -32768 -32768 -32768 -32768 -32768 -32768 -32768 -32768 -32768 -32768 -32768 -32768 -32768 -32768 -32768 -32768 -32768 -32768 -32768 -32768 -32768 -32768 -32768 -32768 -32768 -32768 -32768 -32768 -32768 -32768 -32768 -32768 -32768 -32768 -32768 -32768 -32768 -32768 -32768 -32768 -32768 -32768 -32768 -32768 -32768 -32768 -32768 -32768 -32768 -32768 -32768 2418 2447 2429 2356 2325 2476 2810 3074 3085 2807 2440 2267 2330 2455 2511 2492 2475 2510 2582 2645 2692 2783 2913 3043 3142 3246 3438 3747 3985 4020 3977 3967 3971 3963 3928 3877 3824 3824 3830 3710 3526 3450 3469 3482 3431 3295 3122 3027 3102 3254 3309 3225 3118 3029 -32768 -32768 -32768 -32768 -32768 -32768 -32768 -32768 -32768 -32768 -32768 -32768 -32768 -32768 -32768 -32768 -32768 -32768 -32768 -32768 -32768 -32768 -32768
-32768 -32768 -32768 -32768 -32768 -32768 -32768 -32768 -32768 -32768 -32768 -32768 -32768 -32768 -32768 -32768 -32768 -32768 -32768 -32768 -32768 -32768 -32768 -32768 -32768 -32768 -32768 -32768 -32768 -32768 -32768 -32768 -32768 -32768 -32768 -32768 -32768 -32768 -32768 -32768 -32768 -32768 -32768 -32768 -32768 -32768 -32768 -32768 -32768 -32768 -32768 -32768 -32768 -32768 -32768 -32768 -32768 -32768 -32768 -32768 -32768 -32768 -32768 -32768 -32768 -32768 -32768 -32768 -32768 -32768 -32768 -32768 -32768 -32768 -32768 -32768 -32768 -32768 -32768 -32768 -32768 -32768 -32768 -32768 -32768 -32768 -32768 -32768 -32768 -32768 -32768 -32768 -32768 -32768 -32768 -32768 -32768 -32768 -32768 -32768 -32768 -32768 -32768 -32768 -32768 -32768 -32768 -32768 -32768 -32768 -32768 -32768 -32768 -32768 -32768 -32768 -32768 -32768 -32768 -32768 -32768 -32768 -32768 -32768 -32768 -32768 -32768 -32768 -32768 -32768 -32768 -32768 -32768 -32768 -32768 -32768 -32768 -32768 -32768 -32768 -32768 -32768 -32768 -32768 -32768 -32768 -32768 -32768 -32768 -32768 -32768 -32768 -32768 -32768 -32768 -32768 -32768 -32768 -32768 -32768 -32768 -32768 -32768 -32768 -32768 -32768 -32768 -32768 -32768 -32768 -32768 -32768 -32768 -32768 -32768 -32768 -32768 -32768 -32768 -32768 -32768 -32768 -32768 -32768 -32768 2404 2474 2574 2657 2614 2449 2348 2531 3006 3361 3365 3040 2586 2328 2338 2423 2445 2408 2384 2424 2506 2577 2623 2711 2830 2952 3023 3070 3167 3432 3791 4025 4078 4061 4036 3980 3883 3790 3735 3722 3731 3673 3551 3455 3413 3410 3364 3215 3056 3029 3134 3304 3407 3380 3303 3211 3084 2951 -32768 -32768 -32768 -32768 -32768 -32768 -32768 -32768 -32768 -32768 -32768 -32768 -32768 -32768 -32768 -32768 -32768 -32768 -32768 -32768 -32768
-32768 -32768 -32768 -32768 -32768 -32768 -32768 -32768 -32768 -32768 -32768 -32768 -32768 -32768 -32768 -32768 -32768 -32768 -32768 -32768 -32768 -32768 -32768 -32768 -32768 -32768 -32768 -32768 -32768 -32768 -32768 -32768 -32768 -32768 -32768 -32768 -32768 -32768 -32768 -32768 -32768 -32768 -32768 -32768 -32768 -32768 -32768 -32768 -32768 -32768 -32768 -32768 -32768 -32768 -32768 -32768 -32768 -32768 -32768 -32768 -32768 -32768 -32768 -32768 -32768 -32768 -32768 -32768 -32768 -32768 -32768 -32768 -32768 -32768 -32768 -32768 -32768 -32768 -32768 -32768 -32768 -32768 -32768 -32768 -32768 -32768 -32768 -32768 -32768 -32768 -32768 -32768 -32768 -32768 -32768 -32768 -32768 -32768 -32768 -32768 -32768 -32768 -32768 -32768 -32768 -32768 -32768 -32768 -32768 -32768 -32768 -32768 -32768 -32768 -32768 -32768 -32768 -32768 -32768 -32768 -32768 -32768 -32768 -32768 -32768 -32768 -32768 -32768 -32768 -32768 -32768 -32768 -32768 -32768 -32768 -32768 -32768 -32768 -32768 -32768 -32768 -32768 -32768 -32768 -32768 -32768 -32768 -32768 -32768 -32768 -32768 -32768 -32768 -32768 -32768 -32768 -32768 -32768 -32768 -32768 -32768 -32768 -32768 -32768 -32768 -32768 -32768 -32768 -32768 -32768 -32768 -32768 -32768 -32768 2278 -32768 -32768 -32768 2331 2365 2397 2429 2443 2450 2463 2512 2627 2781 2878 2808 2563 2386 2535 2966 3295 3343 3112 2710 2427 2366 2390 2382 2349 2341 2389 2470 2521 2549 2625 2748 2872 2938 2957 2984 3161 3568 3932 4000 3880 3776 3755 3717 3639 3637 3649 3651 3627 3573 3509 3434 3373 3307 3176 3067 3073 3160 3314 3434 3445 3415 3374 3259 3077 3006 3120 3243 3235 3145 3088 3054 -32768 3047 3088 3116 3073 -32768 -32768 -32768 -32768 -32768 -32768 -32768 -32768 -32768
-32768 -32768 -32768 -32768 -32768 -32768 -32768 -32768 -32768 -32768 -32768 -32768 -32768 -32768 -32768 -32768 -32768 -32768 -32768 -32768 -32768 -32768 -32768 -32768 -32768 -32768 -32768 -32768 -32768 -32768 -32768 -32768 -32768 -32768 -32768 -32768 -32768 -32768 -32768 -32768 -32768 -32768 -32768 -32768 -32768 -32768 -32768 -32768 -32768 -32768 -32768 -32768 -32768 -32768 -32768 -32768 -32768 -32768 -32768 -32768 -32768 -32768 -32768 -32768 -32768 -32768 -32768 -32768 -32768 -32768 -32768 -32768 -32768 -32768 -32768 -32768 -32768 -32768 -32768 -32768 -32768 -32768 -32768 -32768 -32768 -32768 -32768 -32768 -32768 -32768 -32768 -32768 -32768 -32768 -32768 -32768 -32768 -32768 -32768 -32768 -32768 -32768 -32768 -32768 -32768 -32768 -32768 -32768 -32768 -32768 -32768 -32768 -32768 -32768 -32768 -32768 -32768 -32768 -32768 -32768 -32768 -32768 -32768 -32768 -32768 -32768 -32768 -32768 -32768 -32768 -32768 -32768 -32768 -32768 -32768 -32768 -32768 -32768 -32768 -32768 -32768 -32768 -32768 -32768 -32768 -32768 -32768 -32768 -32768 -32768 -32768 -32768 -32768 -32768 -32768 -32768 -32768 -32768 -32768 -32768 -32768 -32768 -32768 -32768 -32768 -32768 -32768 -32768 -32768 -32768 -32768 2226 2245 2268 2303 2334 2356 2388 2441 2495 2530 2568 2605 2632 2644 2672 2748 2876 2986 2938 2689 2459 2536 2797 2988 3085 3047 2810 2549 2416 2381 2363 2345 2339 2367 2416 2436 2443 2517 2647 2758 2814 2833 2882 3074 3444 3730 3697 3475 3316 3364 3479 3441 3454 3554 3570 3515 3498 3504 3430 3304 3218 3171 3174 3203 3235 3333 3420 3405 3375 3388 3341 3181 3130 3320 3532 3561 3489 3438 3397 3365 3387 3419 3377 3218 -32768 -32768 -32768 -32768 -32768 -32768 -32768 -32768 -32768
-32768 -32768 -32768 -32768 -32768 -32768 -32768 -32768 -32768 -32768 -32768 -32768 -32768 -32768 -32768 -32768 -32768 -32768 -32768 -32768 -32768 -32768 -32768 -32768 -32768 -32768 -32768 -32768 -32768 -32768 -32768 -32768 -32768 -32768 -32768 -32768 -32768 -32768 -32768 -32768 -32768 -32768 -32768 -32768 -32768 -32768 -32768 -32768 -32768 -32768 -32768 -32768 -32768 -32768 -32768 -32768 -32768 -32768 -32768 -32768 -32768 -32768 -32768 -32768 -32768 -32768 -32768 -32768 -32768 -32768 -32768 -32768 -32768 -32768 -32768 -32768 -32768 -32768 -32768 -32768 -32768 -32768 -32768 -32768 -32768 -32768 -32768 -32768 -32768 -32768 -32768 -32768 -32768 -32768 -32768 -32768 -32768 -32768 -32768 -32768 -32768 -32768 -32768 -32768 -32768 -32768 -32768 -32768 -32768 -32768 -32768 -32768 -32768 -32768 -32768 -32768 -32768 -32768 -32768 -32768 -32768 -32768 -32768 -32768 -32768 -32768 -32768 -32768 -32768 -32768 -32768 -32768 -32768 -32768 -32768 -32768 -32768 -32768 -32768 -32768 -32768 -32768 -32768 -32768 -32768 -32768 -32768 -32768 -32768 -32768 -32768 -32768 -32768 -32768 -32768 -32768 -32768 -32768 -32768 -32768 -32768 -32768 -32768 -32768 -32768 -32768 -32768 -32768 2170 2200 2230 2252 2269 2290 2322 2358 2411 2500 2611 2680 2675 2674 2715 2776 2813 2816 2821 2891 3004 3029 2839 2588 2583 2697 2766 2845 2902 2792 2589 2447 2392 2377 2367 2356 2358 2368 2366 2370 2443 2564 2655 2720 2795 2909 3104 3365 3494 3352 3094 2944 3031 3214 3235 3223 3378 3450 3336 3319 3376 3298 3138 3043 3050 3138 3185 3152 3188 3252 3258 3260 3311 3307 3186 3169 3410 3675 3761 3766 3758 3722 3702 3719 3715 3605 3344 -32768 -32768 -32768 -32768 -32768 -32768 -32768 -32768 -32768
-32768 -32768 -32768 -32768 -32768 -32768 -32768 -32768 -32768 -32768 -32768 -32768 -32768 -32768 -32768 -32768 -32768 -32768 -32768 -32768 -32768 -32768 -32768 -32768 -32768 -32768 -32768 -32768 -32768 -32768 -32768 -32768 -32768 -32768 -32768 -32768 -32768 -32768 -32768 -32768 -32768 -32768 -32768 -32768 -32768 -32768 -32768 -32768 -32768 -32768 -32768 -32768 -32768 -32768 -32768 -32768 -32768 -32768 -32768 -32768 -32768 -32768 -32768 -32768 -32768 -32768 -32768 -32768 -32768 -32768 -32768 -32768 -32768 -32768 -32768 -32768 -32768 -32768 -32768 -32768 -32768 -32768 -32768 -32768 -32768 -32768 -32768 -32768 -32768 -32768 -32768 -32768 -32768 -32768 -32768 -32768 -32768 -32768 -32768 -32768 -32768 -32768 -32768 -32768 -32768 -32768 -32768 -32768 -32768 -32768 -32768 -32768 -32768 -32768 -32768 -32768 -32768 -32768 -32768 -32768 -32768 -32768 -32768 -32768 -32768 -32768 -32768 -32768 -32768 -32768 -32768 -32768 -32768 -32768 -32768 -32768 -32768 -32768 -32768 -32768 -32768 -32768 -32768 -32768 -32768 -32768 -32768 -32768 -32768 -32768 -32768 -32768 -32768 -32768 -32768 -32768 -32768 -32768 -32768 -32768 -32768 -32768 -32768 -32768 -32768 2106 2123 2147 2184 2231 2269 2284 2297 2298 2303 2316 2364 2486 2656 2764 2760 2731 2746 2801 2853 2870 2859 2907 3023 3102 3011 2836 2787 2781 2755 2766 2781 2700 2553 2448 2410 2401 2393 2381 2371 2360 2348 2364 2442 2537 2609 2701 2816 2928 3039 3174 3209 3062 2857 2775 2854 3005 3077 3018 3112 3240 3152 3070 3074 3014 2947 2919 2914 2995 3059 3066 3116 3173 3217 3281 3350 3331 3171 3118 3390 3746 3926 3993 4009 3970 3935 3918 3876 3730 3408 -32768 -32768 -32768 -32768 -32768 -32768 -32768 -32768 -32768
-32768 -32768 -32768 -32768 -32768 -32768 -32768 -32768 -32768 -32768 -32768 -32768 -32768 -32768 -32768 -32768 -32768 -32768 -32768 -32768 -32768 -32768 -32768 -32768 -32768 -32768 -32768 -32768 -32768 -32768 -32768 -32768 -32768 -32768 -32768 -32768 -32768 -32768 -32768 -32768 -32768 -32768 -32768 -32768 -32768 -32768 -32768 -32768 -32768 -32768 -32768 -32768 -32768 -32768 -32768 -32768 -32768 -32768 -32768 -32768 -32768 -32768 -32768 -32768 -32768 -32768 -32768 -32768 -32768 -32768 -32768 -32768 -32768 -32768 -32768 -32768 -32768 -32768 -32768 -32768 -32768 -32768 -32768 -32768 -32768 -32768 -32768 -32768 -32768 -32768 -32768 -32768 -32768 -32768 -32768 -32768 -32768 -32768 -32768 -32768 -32768 -32768 -32768 -32768 -32768 -32768 -32768 -32768 -32768 -32768 -32768 -32768 -32768 -32768 -32768 -32768 -32768 -32768 -32768 -32768 -32768 -32768 -32768 -32768 -32768 -32768 -32768 -32768 -32768 -32768 -32768 -32768 -32768 -32768 -32768 -32768 -32768 -32768 -32768 -32768 -32768 -32768 -32768 -32768 -32768 -32768 -32768 -32768 -32768 -32768 -32768 -32768 -32768 -32768 -32768 -32768 -32768 -32768 -32768 -32768 -32768 -32768 -32768 -32768 2086 2107 2128 2153 2193 2242 2281 2299 2308 2297 2264 2238 2246 2335 2485 2617 2681 2707 2743 2787 2840 2873 2882 2935 3048 3146 3156 3102 3071 3001 2891 2808 2737 2635 2521 2456 2442 2435 2424 2413 2401 2383 2379 2424 2501 2553 2592 2662 2745 2799 2831 2873 2884 2814 2729 2710 2729 2806 2901 2843 2841 2950 2926 2827 2785 2816 2924 3003 2994 3036 3130 3225 3310 3352 3391 3459 3546 3529 3269 3059 3274 3694 3956 4067 4122 4113 4058 3986 3885 3679 -32768 -32768 -32768 -32768 -32768 -32768 -32768 -32768 -32768 -32768
-32768 -32768 -32768 -32768 -32768 -32768 -32768 -32768 -32768 -32768 -32768 -32768 -32768 -32768 -32768 -32768 -32768 -32768 -32768 -32768 -32768 -32768 -32768 -32768 -32768 -32768 -32768 -32768 -32768 -32768 -32768 -32768 -32768 -32768 -32768 -32768 -32768 -32768 -32768 -32768 -32768 -32768 -32768 -32768 -32768 -32768 -32768 -32768 -32768 -32768 -32768 -32768 -32768 -32768 -32768 -32768 -32768 -32768 -32768 -32768 -32768 -32768 -32768 -32768 -32768 -32768 -32768 -32768 -32768 -32768 -32768 -32768 -32768 -32768 -32768 -32768 -32768 -32768 -32768 -32768 -32768 -32768 -32768 -32768 -32768 -32768 -32768 -32768 -32768 -32768 -32768 -32768 -32768 -32768 -32768 -32768 -32768 -32768 -32768 -32768 -32768 -32768 -32768 -32768 -32768 -32768 -32768 -32768 -32768 -32768 -32768 -32768 -32768 -32768 -32768 -32768 -32768 -32768 -32768 -32768 -32768 -32768 -32768 -32768 -32768 -32768 -32768 -32768 -32768 -32768 -32768 -32768 -32768 -32768 -32768 -32768 -32768 -32768 -32768 -32768 -32768 -32768 -32768 -32768 -32768 -32768 -32768 -32768 -32768 -32768 -32768 -32768 -32768 -32768 -32768 -32768 -32768 -32768 -32768 -32768 -32768 -32768 2057 2074 2095 2123 2146 2166 2187 2225 2264 2291 2305 2294 2243 2184 2155 2187 2270 2368 2449 2520 2607 2705 2813 2910 2952 2993 3080 3177 3241 3272 3271 3211 3105 2951 2750 2594 2508 2480 2480 2479 2464 2447 2424 2405 2418 2482 2536 2543 2531 2543 2575 2597 2602 2614 2641 2654 2658 2665 2631 2643 2730 2709 2667 2708 2721 2707 2750 2902 3109 3215 3213 3238 3318 3442 3572 3655 3703 3739 3800 3749 3378 3051 3176 3482 3660 3800 3996 4120 4102 3998 3832 3554 -32768 -32768 -32768 -32768 -32768 -32768 -32768 -32768 -32768 -32768
-32768 -32768 -32768 -32768 -32768 -32768 -32768 -32768 -32768 -32768 -32768 -32768 -32768 -32768 -32768 -32768 -32768 -32768 -32768 -32768 -32768 -32768 -32768 -32768 -32768 -32768 -32768 -32768 -32768 -32768 -32768 -32768 -32768 -32768 -32768 -32768 -32768 -32768 -32768 -32768 -32768 -32768 -32768 -32768 -32768 -32768 -32768 -32768 -32768 -32768 -32768 -32768 -32768 -32768 -32768 -32768 -32768 -32768 -32768 -32768 -32768 -32768 -32768 -32768 -32768 -32768 -32768 -32768 -32768 -32768 -32768 -32768 -32768 -32768 -32768 -32768 -32768 -32768 -32768 -32768 -32768 -32768 -32768 -32768 -32768 -32768 -32768 -32768 -32768 -32768 -32768 -32768 -32768 -32768 -32768 -32768 -32768 -32768 -32768 -32768 -32768 -32768 -32768 -32768 -32768 -32768 -32768 -32768 -32768 -32768 -32768 -32768 -32768 -32768 -32768 -32768 -32768 -32768 -32768 -32768 -32768 -32768 -32768 -32768 -32768 -32768 -32768 -32768 -32768 -32768 -32768 -32768 -32768 -32768 -32768 -32768 -32768 -32768 -32768 -32768 -32768 -32768 -32768 -32768 -32768 -32768 -32768 -32768 -32768 -32768 -32768 -32768 -32768 -32768 -32768 -32768 -32768 1988 2004 2022 2046 2069 2091 2104 2119 2139 2162 2176 2189 2214 2246 2273 2291 2285 2242 2172 2118 2119 2177 2270 2342 2379 2434 2543 2719 2908 3022 3075 3134 3207 3278 3333 3348 3304 3226 3047 2766 2576 2512 2501 2508 2512 2505 2481 2446 2420 2430 2466 2482 2467 2445 2434 2446 2463 2480 2504 2546 2577 2597 2604 2563 2554 2616 2626 2623 2668 2722 2816 2960 3148 3332 3409 3403 3404 3424 3570 3810 3965 4005 3982 3959 3795 3376 3103 3186 3259 3256 3412 3750 4022 4075 3980 3800 3533 3241 -32768 -32768 -32768 -32768 -32768 -32768 -32768 -32768 -32768
-32768 -32768 -32768 -32768 -32768 -32768 -32768 -32768 -32768 -32768 -32768 -32768 -32768 -32768 -32768 -32768 -32768 -32768 -32768 -32768 -32768 -32768 -32768 -32768 -32768 -32768 -32768 -32768 -32768 -32768 -32768 -32768 -32768 -32768 -32768 -32768 -32768 -32768 -32768 -32768 -32768 -32768 -32768 -32768 -32768 -32768 -32768 -32768 -32768 -32768 -32768 -32768 -32768 -32768 -32768 -32768 -32768 -32768 -32768 -32768 -32768 -32768 -32768 -32768 -32768 -32768 -32768 -32768 -32768 -32768 -32768 -32768 -32768 -32768 -32768 -32768 -32768 -32768 -32768 -32768 -32768 -32768 -32768 -32768 -32768 -32768 -32768 -32768 -32768 -32768 -32768 -32768 -32768 -32768 -32768 -32768 -32768 -32768 -32768 -32768 -32768 -32768 -32768 -32768 -32768 -32768 -32768 -32768 -32768 -32768 -32768 -32768 -32768 -32768 -32768 -32768 -32768 -32768 -32768 -32768 -32768 -32768 -32768 -32768 -32768 -32768 -32768 -32768 -32768 -32768 -32768 -32768 -32768 -32768 -32768 -32768 -32768 -32768 -32768 -32768 -32768 -32768 -32768 -32768 -32768 -32768 -32768 -32768 -32768 -32768 -32768 -32768 -32768 -32768 1948 1963 1986 2015 2042 2069 2102 2135 2156 2163 2157 2157 2172 2195 2210 2217 2233 2253 2269 2270 2240 2179 2116 2090 2148 2276 2397 2449 2447 2477 2617 2842 3029 3130 3192 3236 3268 3308 3327 3272 3177 2992 2730 2570 2530 2516 2518 2528 2533 2510 2468 2442 2440 2447 2443 2438 2429 2420 2424 2440 2462 2485 2512 2521 2528 2532 2527 2533 2580 2661 2770 2879 2941 3016 3143 3328 3515 3603 3598 3596 3583 3702 3946 4076 4029 3929 3837 3584 3224 3135 3221 3126 3015 3142 3480 3810 3943 3891 3749 3584 3379 3151 -32768 -32768 -32768 -32768 -32768 -32768 -32768 -32768
-32768 -32768 -32768 -32768 -32768 -32768 -32768 -32768 -32768 -32768 -32768 -32768 -32768 -32768 -32768 -32768 -32768 -32768 -32768 -32768 -32768 -32768 -32768 -32768 -32768 -32768 -32768 -32768 -32768 -32768 -32768 -32768 -32768 -32768 -32768 -32768 -32768 -32768 -32768 -32768 -32768 -32768 -32768 -32768 -32768 -32768 -32768 -32768 -32768 -32768 -32768 -32768 -32768 -32768 -32768 -32768 -32768 -32768 -32768 -32768 -32768 -32768 -32768 -32768 -32768 -32768 -32768 -32768 -32768 -32768 -32768 -32768 -32768 -32768 -32768 -32768 -32768 -32768 -32768 -32768 -32768 -32768 -32768 -32768 -32768 -32768 -32768 -32768 -32768 -32768 -32768 -32768 -32768 -32768 -32768 -32768 -32768 -32768 -32768 -32768 -32768 -32768 -32768 -32768 -32768 -32768 -32768 -32768 -32768 -32768 -32768 -32768 -32768 -32768 -32768 -32768 -32768 -32768 -32768 -32768 -32768 -32768 -32768 -32768 -32768 -32768 -32768 -32768 -32768 -32768 -32768 -32768 -32768 -32768 -32768 -32768 -32768 -32768 -32768 -32768 -32768 -32768 -32768 -32768 -32768 -32768 -32768 -32768 -32768 -32768 -32768 -32768 -32768 1930 1945 1974 2017 2066 2099 2129 2168 2210 2231 2236 2217 2193 2191 2208 2222 2223 2224 2234 2244 2251 2234 2189 2123 2074 2096 2210 2365 2486 2500 2470 2561 2789 3012 3145 3223 3269 3267 3270 3292 3267 3163 2935 2682 2566 2549 2539 2526 2529 2536 2516 2485 2477 2481 2486 2486 2487 2483 2473 2465 2463 2469 2484 2501 2502 2504 2525 2574 2648 2746 2912 3108 3236 3253 3195 3214 3415 3706 3879 3896 3874 3810 3769 3777 3721 3583 3464 3380 3191 3051 3157 3237 3068 2904 2955 3193 3488 3705 3742 3653 3564 3429 3207 -32768 -32768 -32768 -32768 -32768 -32768 -32768 -32768
-32768 -32768 -32768 -32768 -32768 -32768 -32768 -32768 -32768 -32768 -32768 -32768 -32768 -32768 -32768 -32768 -32768 -32768 -32768 -32768 -32768 -32768 -32768 -32768 -32768 -32768 -32768 -32768 -32768 -32768 -32768 -32768 -32768 -32768 -32768 -32768 -32768 -32768 -32768 -32768 -32768 -32768 -32768 -32768 -32768 -32768 -32768 -32768 -32768 -32768 -32768 -32768 -32768 -32768 -32768 -32768 -32768 -32768 -32768 -32768 -32768 -32768 -32768 -32768 -32768 -32768 -32768 -32768 -32768 -32768 -32768 -32768 -32768 -32768 -32768 -32768 -32768 -32768 -32768 -32768 -32768 -32768 -32768 -32768 -32768 -32768 -32768 -32768 -32768 -32768 -32768 -32768 -32768 -32768 -32768 -32768 -32768 -32768 -32768 -32768 -32768 -32768 -32768 -32768 -32768 -32768 -32768 -32768 -32768 -32768 -32768 -32768 -32768 -32768 -32768 -32768 -32768 -32768 -32768 -32768 -32768 -32768 -32768 -32768 -32768 -32768 -32768 -32768 -32768 -32768 -32768 -32768 -32768 -32768 -32768 -32768 -32768 -32768 -32768 -32768 -32768 -32768 -32768 -32768 -32768 -32768 -32768 -32768 -32768 -32768 -32768 -32768 1922 1936 1964 1996 2044 2094 2130 2165 2213 2254 2277 2284 2268 2231 2207 2216 2227 2228 2224 2221 2223 2229 2218 2181 2122 2060 2046 2107 2231 2356 2406 2418 2537 2779 3000 3140 3233 3304 3323 3315 3331 3351 3238 2938 2669 2583 2578 2566 2540 2524 2518 2504 2498 2513 2531 2537 2541 2548 2542 2526 2508 2498 2505 2533 2556 2549 2541 2591 2733 2910 3055 3243 3471 3618 3610 3450 3352 3529 3861 4053 4049 3934 3743 3552 3357 3184 3112 3133 3157 3119 3151 3283 3298 3129 2930 2833 2933 3223 3547 3674 3640 3567 3410 3185 -32768 -32768 -32768 -32768 -32768 -32768 -32768 -32768
-32768 -32768 -32768 -32768 -32768 -32768 -32768 -32768 -32768 -32768 -32768 -32768 -32768 -32768 -32768 -32768 -32768 -32768 -32768 -32768 -32768 -32768 -32768 -32768 -32768 -32768 -32768 -32768 -32768 -32768 -32768 -32768 -32768 -32768 -32768 -32768 -32768 -32768 -32768 -32768 -32768 -32768 -32768 -32768 -32768 -32768 -32768 -32768 -32768 -32768 -32768 -32768 -32768 -32768 -32768 -32768 -32768 -32768 -32768 -32768 -32768 -32768 -32768 -32768 -32768 -32768 -32768 -32768 -32768 -32768 -32768 -32768 -32768 -32768 -32768 -32768 -32768 -32768 -32768 -32768 -32768 -32768 -32768 -32768 -32768 -32768 -32768 -32768 -32768 -32768 -32768 -32768 -32768 -32768 -32768 -32768 -32768 -32768 -32768 -32768 -32768 -32768 -32768 -32768 -32768 -32768 -32768 -32768 -32768 -32768 -32768 -32768 -32768 -32768 -32768 -32768 -32768 -32768 -32768 -32768 -32768 -32768 -32768 -32768 -32768 -32768 -32768 -32768 -32768 -32768 -32768 -32768 -32768 -32768 -32768 -32768 -32768 -32768 -32768 -32768 -32768 -32768 -32768 -32768 -32768 -32768 -32768 -32768 -32768 1897 1912 1927 1944 1968 1998 2026 2051 2086 2115 2157 2212 2267 2293 2301 2290 2255 2226 2227 2239 2245 2235 2220 2208 2207 2198 2165 2113 2056 2026 2045 2121 2219 2301 2402 2579 2807 3002 3119 3211 3304 3365 3374 3379 3373 3217 2892 2663 2614 2607 2584 2547 2515 2500 2502 2523 2549 2565 2569 2573 2583 2577 2562 2549 2572 2650 2750 2770 2698 2634 2697 2906 3147 3307 3451 3698 3900 3912 3757 3607 3672 3839 3848 3712 3517 3294 3123 2986 2969 3164 3390 3484 3441 3355 3294 3223 3117 2955 2773 2812 3163 3567 3744 3755 3677 3463 3195 -32768 -32768 -32768 -32768 -32768 -32768 -32768 -32768
-32768 -32768 -32768 -32768 -32768 -32768 -32768 -32768 -32768 -32768 -32768 -32768 -32768 -32768 -32768 -32768 -32768 -32768 -32768 -32768 -32768 -32768 -32768 -32768 -32768 -32768 -32768 -32768 -32768 -32768 -32768 -32768 -32768 -32768 -32768 -32768 -32768 -32768 -32768 -32768 -32768 -32768 -32768 -32768 -32768 -32768 -32768 -32768 -32768 -32768 -32768 -32768 -32768 -32768 -32768 -32768 -32768 -32768 -32768 -32768 -32768 -32768 -32768 -32768 -32768 -32768 -32768 -32768 -32768 -32768 -32768 -32768 -32768 -32768 -32768 -32768 -32768 -32768 -32768 -32768 -32768 -32768 -32768 -32768 -32768 -32768 -32768 -32768 -32768 -32768 -32768 -32768 -32768 -32768 -32768 -32768 -32768 -32768 -32768 -32768 -32768 -32768 -32768 -32768 -32768 -32768 -32768 -32768 -32768 -32768 -32768 -32768 -32768 -32768 -32768 -32768 -32768 -32768 -32768 -32768 -32768 -32768 -32768 -32768 -32768 -32768 -32768 -32768 -32768 -32768 -32768 -32768 -32768 -32768 -32768 -32768 -32768 -32768 -32768 -32768 -32768 -32768 -32768 -32768 -32768 -32768 -32768 -32768 1883 1899 1926 1953 1978 1999 2026 2051 2057 2066 2092 2134 2194 2253 2293 2306 2293 2268 2243 2235 2248 2258 2254 2235 2208 2187 2180 2150 2108 2063 2028 2025 2072 2170 2308 2479 2667 2835 2966 3058 3148 3262 3350 3361 3321 3233 3038 2793 2655 2631 2623 2601 2572 2538 2515 2525 2554 2579 2590 2595 2593 2603 2602 2589 2629 2775 2966 3086 3063 2938 2847 2871 2994 3154 3287 3389 3598 3817 3861 3780 3721 3707 3613 3389 3168 2999 2884 2853 2894 3079 3452 3735 3769 3576 3264 3024 2934 2937 2922 2836 2840 3116 3483 3702 3782 3734 3524 3248 -32768 -32768 -32768 -32768 -32768 -32768 -32768 -32768
-32768 -32768 -32768 -32768 -32768 -32768 -32768 -32768 -32768 -32768 -32768 -32768 -32768 -32768 -32768 -32768 -32768 -32768 -32768 -32768 -32768 -32768 -32768 -32768 -32768 -32768 -32768 -32768 -32768 -32768 -32768 -32768 -32768 -32768 -32768 -32768 -32768 -32768 -32768 -32768 -32768 -32768 -32768 -32768 -32768 -32768 -32768 -32768 -32768 -32768 -32768 -32768 -32768 -32768 -32768 -32768 -32768 -32768 -32768 -32768 -32768 -32768 -32768 -32768 -32768 -32768 -32768 -32768 -32768 -32768 -32768 -32768 -32768 -32768 -32768 -32768 -32768 -32768 -32768 -32768 -32768 -32768 -32768 -32768 -32768 -32768 -32768 -32768 -32768 -32768 -32768 -32768 -32768 -32768 -32768 -32768 -32768 -32768 -32768 -32768 -32768 -32768 -32768 -32768 -32768 -32768 -32768 -32768 -32768 -32768 -32768 -32768 -32768 -32768 -32768 -32768 -32768 -32768 -32768 -32768 -32768 -32768 -32768 -32768 -32768 -32768 -32768 -32768 -32768 -32768 -32768 -32768 -32768 -32768 -32768 -32768 -32768 -32768 -32768 -32768 -32768 -32768 -32768 -32768 -32768 -32768 -32768 1863 1873 1895 1929 1963 1985 2004 2033 2062 2075 2070 2085 2122 2180 2239 2293 2313 2298 2276 2261 2251 2254 2266 2271 2264 2228 2189 2165 2148 2117 2079 2046 2028 2051 2158 2339 2542 2693 2781 2853 2939 3064 3198 3266 3251 3176 3024 2847 2715 2648 2630 2636 2641 2629 2589 2547 2546 2565 2582 2600 2605 2603 2614 2620 2623 2729 3016 3280 3340 3275 3193 3134 3089 3021 2973 3026 3096 3195 3322 3349 3349 3424 3448 3301 3105 2988 2916 2877 2959 3108 3305 3552 3636 3524 3295 3013 2850 2900 3058 3179 3166 3034 3035 3201 3383 3529 3556 3437 3259 3097 3002 3006 3107 3244 3278 -32768 -32768
-32768 -32768 -32768 -32768 -32768 -32768 -32768 -32768 -32768 -32768 -32768 -32768 -32768 -32768 -32768 -32768 -32768 -32768 -32768 -32768 -32768 -32768 -32768 -32768 -32768 -32768 -32768 -32768 -32768 -32768 -32768 -32768 -32768 -32768 -32768 -32768 -32768 -32768 -32768 -32768 -32768 -32768 -32768 -32768 -32768 -32768 -32768 -32768 -32768 -32768 -32768 -32768 -32768 -32768 -32768 -32768 -32768 -32768 -32768 -32768 -32768 -32768 -32768 -32768 -32768 -32768 -32768 -32768 -32768 -32768 -32768 -32768 -32768 -32768 -32768 -32768 -32768 -32768 -32768 -32768 -32768 -32768 -32768 -32768 -32768 -32768 -32768 -32768 -32768 -32768 -32768 -32768 -32768 -32768 -32768 -32768 -32768 -32768 -32768 -32768 -32768 -32768 -32768 -32768 -32768 -32768 -32768 -32768 -32768 -32768 -32768 -32768 -32768 -32768 -32768 -32768 -32768 -32768 -32768 -32768 -32768 -32768 -32768 -32768 -32768 -32768 -32768 -32768 -32768 -32768 -32768 -32768 -32768 -32768 -32768 -32768 -32768 -32768 -32768 -32768 -32768 -32768 -32768 -32768 -32768 -32768 1849 1854 1869 1893 1922 1951 1976 2000 2031 2068 2090 2091 2096 2123 2171 2230 2291 2322 2306 2288 2280 2268 2267 2274 2286 2291 2262 2207 2162 2142 2127 2103 2070 2045 2043 2128 2311 2525 2634 2670 2720 2818 2959 3064 3090 3096 3047 2893 2748 2681 2638 2621 2646 2673 2673 2632 2570 2550 2562 2578 2590 2596 2605 2635 2662 2671 2789 3090 3320 3324 3269 3242 3163 3020 2851 2728 2735 2767 2765 2786 2791 2831 2987 3172 3269 3285 3277 3204 3150 3257 3415 3524 3499 3310 3146 3099 3061 3083 3262 3481 3596 3552 3367 3245 3208 3203 3258 3306 3300 3279 3225 3147 3158 3352 3607 3664 3496 3306
-32768 -32768 -32768 -32768 -32768 -32768 -32768 -32768 -32768 -32768 -32768 -32768 -32768 -32768 -32768 -32768 -32768 -32768 -32768 -32768 -32768 -32768 -32768 -32768 -32768 -32768 -32768 -32768 -32768 -32768 -32768 -32768 -32768 -32768 -32768 -32768 -32768 -32768 -32768 -32768 -32768 -32768 -32768 -32768 -32768 -32768 -32768 -32768 -32768 -32768 -32768 -32768 -32768 -32768 -32768 -32768 -32768 -32768 -32768 -32768 -32768 -32768 -32768 -32768 -32768 -32768 -32768 -32768 -32768 -32768 -32768 -32768 -32768 -32768 -32768 -32768 -32768 -32768 -32768 -32768 -32768 -32768 -32768 -32768 -32768 -32768 -32768 -32768 -32768 -32768 -32768 -32768 -32768 -32768 -32768 -32768 -32768 -32768 -32768 -32768 -32768 -32768 -32768 -32768 -32768 -32768 -32768 -32768 -32768 -32768 -32768 -32768 -32768 -32768 -32768 -32768 -32768 -32768 -32768 -32768 -32768 -32768 -32768 -32768 -32768 -32768 -32768 -32768 -32768 -32768 -32768 -32768 -32768 -32768 -32768 -32768 -32768 -32768 -32768 -32768 -32768 -32768 -32768 -32768 -32768 -32768 1838 1852 1879 1903 1922 1942 1967 1995 2028 2063 2093 2104 2108 2128 2167 2226 2288 2323 2311 2296 2291 2282 2277 2284 2296 2309 2296 2239 2172 2139 2126 2112 2092 2067 2047 2091 2247 2450 2547 2565 2646 2780 2912 3002 3051 3101 3079 2907 2735 2658 2623 2617 2649 2675 2686 2657 2601 2571 2581 2602 2598 2581 2585 2627 2657 2659 2722 2877 2979 2951 2910 2883 2795 2675 2589 2546 2553 2561 2546 2552 2568 2597 2796 3186 3491 3575 3503 3359 3345 3513 3625 3609 3421 3205 3189 3322 3376 3412 3599 3798 3842 3751 3632 3571 3485 3381 3346 3366 3389 3439 3475 3406 3359 3545 3846 3927 3773 3556
-32768 -32768 -32768 -32768 -32768 -32768 -32768 -32768 -32768 -32768 -32768 -32768 -32768 -32768 -32768 -32768 -32768 -32768 -32768 -32768 -32768 -32768 -32768 -32768 -32768 -32768 -32768 -32768 -32768 -32768 -32768 -32768 -32768 -32768 -32768 -32768 -32768 -32768 -32768 -32768 -32768 -32768 -32768 -32768 -32768 -32768 -32768 -32768 -32768 -32768 -32768 -32768 -32768 -32768 -32768 -32768 -32768 -32768 -32768 -32768 -32768 -32768 -32768 -32768 -32768 -32768 -32768 -32768 -32768 -32768 -32768 -32768 -32768 -32768 -32768 -32768 -32768 -32768 -32768 -32768 -32768 -32768 -32768 -32768 -32768 -32768 -32768 -32768 -32768 -32768 -32768 -32768 -32768 -32768 -32768 -32768 -32768 -32768 -32768 -32768 -32768 -32768 -32768 -32768 -32768 -32768 -32768 -32768 -32768 -32768 -32768 -32768 -32768 -32768 -32768 -32768 -32768 -32768 -32768 -32768 -32768 -32768 -32768 -32768 -32768 -32768 -32768 -32768 -32768 -32768 -32768 -32768 -32768 -32768 -32768 -32768 -32768 -32768 -32768 -32768 -32768 -32768 -32768 -32768 -32768 1824 1831 1854 1882 1909 1928 1949 1970 1997 2021 2053 2085 2106 2116 2129 2165 2218 2280 2318 2312 2298 2296 2290 2283 2285 2300 2321 2326 2281 2209 2152 2129 2119 2109 2094 2073 2081 2181 2345 2444 2507 2651 2837 3001 3151 3250 3295 3232 3017 2777 2655 2610 2610 2644 2675 2691 2685 2655 2637 2637 2642 2615 2562 2541 2558 2569 2557 2552 2574 2595 2588 2566 2536 2502 2538 2645 2634 2564 2588 2661 2758 2800 2733 2803 3166 3499 3549 3421 3307 3412 3645 3709 3598 3423 3363 3495 3640 3597 3533 3694 3905 3927 3831 3762 3725 3652 3623 3624 3642 3639 3685 3772 3740 3635 3710 3942 3997 3831 3593
-32768 -32768 -32768 -32768 -32768 -32768 -32768 -32768 -32768 -32768 -32768 -32768 -32768 -32768 -32768 -32768 -32768 -32768 -32768 -32768 -32768 -32768 -32768 -32768 -32768 -32768 -32768 -32768 -32768 -32768 -32768 -32768 -32768 -32768 -32768 -32768 -32768 -32768 -32768 -32768 -32768 -32768 -32768 -32768 -32768 -32768 -32768 -32768 -32768 -32768 -32768 -32768 -32768 -32768 -32768 -32768 -32768 -32768 -32768 -32768 -32768 -32768 -32768 -32768 -32768 -32768 -32768 -32768 -32768 -32768 -32768 -32768 -32768 -32768 -32768 -32768 -32768 -32768 -32768 -32768 -32768 -32768 -32768 -32768 -32768 -32768 -32768 -32768 -32768 -32768 -32768 -32768 -32768 -32768 -32768 -32768 -32768 -32768 -32768 -32768 -32768 -32768 -32768 -32768 -32768 -32768 -32768 -32768 -32768 -32768 -32768 -32768 -32768 -32768 -32768 -32768 -32768 -32768 -32768 -32768 -32768 -32768 -32768 -32768 -32768 -32768 -32768 -32768 -32768 -32768 -32768 -32768 -32768 -32768 -32768 -32768 -32768 -32768 -32768 -32768 -32768 -32768 -32768 -32768 -32768 1799 1811 1836 1866 1889 1914 1944 1968 1990 2014 2041 2075 2110 2126 2138 2163 2209 2267 2310 2314 2302 2303 2297 2288 2287 2299 2324 2343 2323 2260 2185 2147 2137 2135 2130 2117 2108 2151 2261 2382 2489 2636 2840 3085 3296 3404 3406 3299 3065 2816 2665 2597 2600 2639 2672 2701 2726 2754 2763 2734 2687 2621 2541 2493 2487 2479 2460 2436 2455 2549 2654 2693 2659 2632 2769 2974 2909 2685 2660 2840 3081 3218 3108 3024 3238 3508 3553 3467 3416 3504 3709 3782 3699 3600 3626 3768 3847 3742 3639 3763 3949 3971 3908 3858 3771 3692 3755 3842 3886 3885 3922 4004 3989 3848 3787 3853 3798 3575 -32768
-32768 -32768 -32768 -32768 -32768 -32768 -32768 -32768 -32768 -32768 -32768 -32768 -32768 -32768 -32768 -32768 -32768 -32768 -32768 -32768 -32768 -32768 -32768 -32768 -32768 -32768 -32768 -32768 -32768 -32768 -32768 -32768 -32768 -32768 -32768 -32768 -32768 -32768 -32768 -32768 -32768 -32768 -32768 -32768 -32768 -32768 -32768 -32768 -32768 -32768 -32768 -32768 -32768 -32768 -32768 -32768 -32768 -32768 -32768 -32768 -32768 -32768 -32768 -32768 -32768 -32768 -32768 -32768 -32768 -32768 -32768 -32768 -32768 -32768 -32768 -32768 -32768 -32768 -32768 -32768 -32768 -32768 -32768 -32768 -32768 -32768 -32768 -32768 -32768 -32768 -32768 -32768 -32768 -32768 -32768 -32768 -32768 -32768 -32768 -32768 -32768 -32768 -32768 -32768 -32768 -32768 -32768 -32768 -32768 -32768 -32768 -32768 -32768 -32768 -32768 -32768 -32768 -32768 -32768 -32768 -32768 -32768 -32768 -32768 -32768 -32768 -32768 -32768 -32768 -32768 -32768 -32768 -32768 -32768 -32768 -32768 -32768 1783 -32768 -32768 -32768 -32768 -32768 -32768 -32768 1774 1784 1806 1829 1848 1871 1904 1940 1973 2001 2026 2065 2107 2135 2148 2166 2201 2251 2298 2317 2311 2312 2310 2300 2300 2306 2328 2355 2360 2317 2240 2183 2166 2165 2165 2165 2153 2161 2246 2371 2462 2578 2813 3098 3290 3354 3313 3171 2963 2769 2642 2579 2589 2632 2692 2769 2855 2936 2960 2889 2772 2635 2521 2466 2448 2441 2435 2444 2528 2751 3003 3125 3102 3058 3175 3295 3119 2755 2613 2734 2995 3290 3417 3468 3640 3814 3820 3747 3700 3702 3844 3953 3923 3867 3891 3949 3949 3863 3797 3881 4019 4068 4034 3941 3769 3673 3818 4002 4082 4067 4025 4005 3900 3685 3535 3471 -32768 -32768 -32768
-32768 -32768 -32768 -32768 -32768 -32768 -32768 -32768 -32768 -32768 -32768 -32768 -32768 -32768 -32768 -32768 -32768 -32768 -32768 -32768 -32768 -32768 -32768 -32768 -32768 -32768 -32768 -32768 -32768 -32768 -32768 -32768 -32768 -32768 -32768 -32768 -32768 -32768 -32768 -32768 -32768 -32768 -32768 -32768 -32768 -32768 -32768 -32768 -32768 -32768 -32768 -32768 -32768 -32768 -32768 -32768 -32768 -32768 -32768 -32768 -32768 -32768 -32768 -32768 -32768 -32768 -32768 -32768 -32768 -32768 -32768 -32768 -32768 -32768 -32768 -32768 -32768 -32768 -32768 -32768 -32768 -32768 -32768 -32768 -32768 -32768 -32768 -32768 -32768 -32768 -32768 -32768 -32768 -32768 -32768 -32768 -32768 -32768 -32768 -32768 -32768 -32768 -32768 -32768 -32768 -32768 -32768 -32768 -32768 -32768 -32768 -32768 -32768 -32768 -32768 -32768 -32768 -32768 -32768 -32768 -32768 -32768 -32768 -32768 -32768 -32768 -32768 -32768 -32768 -32768 -32768 -32768 -32768 -32768 -32768 -32768 -32768 -32768 -32768 -32768 -32768 -32768 -32768 -32768 1763 1756 1771 1793 1814 1826 1839 1860 1892 1929 1965 1998 2041 2089 2128 2151 2167 2192 2233 2283 2312 2320 2329 2327 2315 2310 2320 2338 2360 2382 2368 2299 2228 2193 2188 2197 2207 2202 2197 2252 2333 2392 2523 2811 3086 3169 3133 3054 2916 2766 2658 2584 2554 2579 2639 2764 2932 3073 3154 3166 3076 2887 2655 2506 2462 2480 2530 2580 2637 2737 2948 3235 3456 3526 3513 3524 3445 3144 2762 2607 2643 2796 3181 3609 3884 4060 4130 4050 3917 3831 3798 3873 3922 3891 3902 3944 3918 3840 3773 3771 3888 4065 4176 4162 4026 3839 3776 3925 4098 4132 3975 3754 3587 3410 -32768 -32768 -32768 -32768 -32768 -32768
-32768 -32768 -32768 -32768 -32768 -32768 -32768 -32768 -32768 -32768 -32768 -32768 -32768 -32768 -32768 -32768 -32768 -32768 -32768 -32768 -32768 -32768 -32768 -32768 -32768 -32768 -32768 -32768 -32768 -32768 -32768 -32768 -32768 -32768 -32768 -32768 -32768 -32768 -32768 -32768 -32768 -32768 -32768 -32768 -32768 -32768 -32768 -32768 -32768 -32768 -32768 -32768 -32768 -32768 -32768 -32768 -32768 -32768 -32768 -32768 -32768 -32768 -32768 -32768 -32768 -32768 -32768 -32768 -32768 -32768 -32768 -32768 -32768 -32768 -32768 -32768 -32768 -32768 -32768 -32768 -32768 -32768 -32768 -32768 -32768 -32768 -32768 -32768 -32768 -32768 -32768 -32768 -32768 -32768 -32768 -32768 -32768 -32768 -32768 -32768 -32768 -32768 -32768 -32768 -32768 -32768 -32768 -32768 -32768 -32768 -32768 -32768 -32768 -32768 -32768 -32768 -32768 -32768 -32768 -32768 -32768 -32768 -32768 -32768 -32768 -32768 -32768 -32768 -32768 -32768 -32768 -32768 -32768 -32768 -32768 -32768 -32768 -32768 -32768 -32768 -32768 -32768 -32768 -32768 1751 1756 1780 1811 1833 1844 1849 1855 1867 1887 1916 1953 1999 2047 2091 2129 2157 2180 2217 2264 2303 2329 2348 2346 2335 2335 2348 2358 2368 2394 2403 2357 2275 2228 2225 2250 2264 2259 2259 2270 2283 2324 2472 2734 2924 2899 2793 2727 2663 2612 2585 2562 2553 2600 2698 2882 3111 3262 3298 3270 3158 2929 2658 2497 2474 2587 2730 2801 2853 2923 3045 3271 3554 3755 3797 3680 3425 3100 2870 2892 2951 2972 3229 3656 3966 4128 4155 3964 3653 3464 3433 3450 3441 3438 3552 3699 3750 3713 3677 3729 3915 4134 4245 4228 4120 4019 3994 4018 4021 3875 3556 3245 -32768 -32768 -32768 -32768 -32768 -32768 -32768 -32768
-32768 -32768 -32768 -32768 -32768 -32768 -32768 -32768 -32768 -32768 -32768 -32768 -32768 -32768 -32768 -32768 -32768 -32768 -32768 -32768 -32768 -32768 -32768 -32768 -32768 -32768 -32768 -32768 -32768 -32768 -32768 -32768 -32768 -32768 -32768 -32768 -32768 -32768 -32768 -32768 -32768 -32768 -32768 -32768 -32768 -32768 -32768 -32768 -32768 -32768 -32768 -32768 -32768 -32768 -32768 -32768 -32768 -32768 -32768 -32768 -32768 -32768 -32768 -32768 -32768 -32768 -32768 -32768 -32768 -32768 -32768 -32768 -32768 -32768 -32768 -32768 -32768 -32768 -32768 -32768 -32768 -32768 -32768 -32768 -32768 -32768 -32768 -32768 -32768 -32768 -32768 -32768 -32768 -32768 -32768 -32768 -32768 -32768 -32768 -32768 -32768 -32768 -32768 -32768 -32768 -32768 -32768 -32768 -32768 -32768 -32768 -32768 -32768 -32768 -32768 -32768 -32768 -32768 -32768 -32768 -32768 -32768 -32768 -32768 -32768 -32768 -32768 -32768 -32768 -32768 -32768 -32768 -32768 -32768 -32768 -32768 -32768 -32768 -32768 -32768 -32768 -32768 -32768 1752 1753 1773 1800 1823 1843 1858 1865 1870 1876 1881 1896 1918 1955 1999 2042 2084 2121 2158 2203 2261 2311 2350 2364 2359 2356 2370 2386 2385 2382 2401 2429 2400 2323 2275 2287 2327 2344 2346 2353 2325 2268 2273 2385 2551 2640 2601 2544 2538 2551 2579 2629 2656 2670 2745 2868 3050 3228 3298 3252 3161 3048 2893 2701 2535 2480 2594 2727 2744 2749 2839 2995 3200 3476 3745 3849 3724 3495 3323 3292 3405 3472 3407 3363 3453 3581 3697 3755 3556 3170 2955 2974 3065 3143 3197 3264 3434 3681 3827 3842 3908 4077 4206 4187 4089 4000 3980 3990 3916 3758 3494 3168 -32768 -32768 -32768 -32768 -32768 -32768 -32768 -32768 -32768
-32768 -32768 -32768 -32768 -32768 -32768 -32768 -32768 -32768 -32768 -32768 -32768 -32768 -32768 -32768 -32768 -32768 -32768 -32768 -32768 -32768 -32768 -32768 -32768 -32768 -32768 -32768 -32768 -32768 -32768 -32768 -32768 -32768 -32768 -32768 -32768 -32768 -32768 -32768 -32768 -32768 -32768 -32768 -32768 -32768 -32768 -32768 -32768 -32768 -32768 -32768 -32768 -32768 -32768 -32768 -32768 -32768 -32768 -32768 -32768 -32768 -32768 -32768 -32768 -32768 -32768 -32768 -32768 -32768 -32768 -32768 -32768 -32768 -32768 -32768 -32768 -32768 -32768 -32768 -32768 -32768 -32768 -32768 -32768 -32768 -32768 -32768 -32768 -32768 -32768 -32768 -32768 -32768 -32768 -32768 -32768 -32768 -32768 -32768 -32768 -32768 -32768 -32768 -32768 -32768 -32768 -32768 -32768 -32768 -32768 -32768 -32768 -32768 -32768 -32768 -32768 -32768 -32768 -32768 -32768 -32768 -32768 -32768 -32768 -32768 -32768 -32768 -32768 -32768 -32768 -32768 -32768 -32768 -32768 -32768 -32768 -32768 -32768 -32768 -32768 -32768 1762 1752 1747 1757 1775 1796 1810 1825 1838 1854 1874 1895 1907 1913 1925 1946 1970 2001 2034 2080 2134 2201 2279 2346 2383 2386 2368 2367 2387 2404 2404 2402 2422 2456 2441 2375 2331 2351 2401 2431 2450 2453 2384 2270 2218 2266 2360 2432 2455 2476 2506 2552 2642 2771 2864 2922 3014 3123 3208 3216 3144 3054 2998 3000 2980 2849 2615 2453 2466 2546 2568 2563 2634 2822 3084 3350 3570 3666 3611 3535 3555 3625 3674 3679 3597 3380 3170 3077 3065 3085 3016 2852 2809 2981 3237 3432 3491 3405 3424 3736 4036 4105 4119 4188 4144 3951 3772 3683 3662 3686 3626 3448 3213 -32768 -32768 -32768 -32768 -32768 -32768 -32768 -32768 -32768 -32768
-32768 -32768 -32768 -32768 -32768 -32768 -32768 -32768 -32768 -32768 -32768 -32768 -32768 -32768 -32768 -32768 -32768 -32768 -32768 -32768 -32768 -32768 -32768 -32768 -32768 -32768 -32768 -32768 -32768 -32768 -32768 -32768 -32768 -32768 -32768 -32768 -32768 -32768 -32768 -32768 -32768 -32768 -32768 -32768 -32768 -32768 -32768 -32768 -32768 -32768 -32768 -32768 -32768 -32768 -32768 -32768 -32768 -32768 -32768 -32768 -32768 -32768 -32768 -32768 -32768 -32768 -32768 -32768 -32768 -32768 -32768 -32768 -32768 -32768 -32768 -32768 -32768 -32768 -32768 -32768 -32768 -32768 -32768 -32768 -32768 -32768 -32768 -32768 -32768 -32768 -32768 -32768 -32768 -32768 -32768 -32768 -32768 -32768 -32768 -32768 -32768 -32768 -32768 -32768 -32768 -32768 -32768 -32768 -32768 -32768 -32768 -32768 -32768 -32768 -32768 -32768 -32768 -32768 -32768 -32768 -32768 -32768 -32768 -32768 -32768 -32768 -32768 -32768 -32768 -32768 -32768 -32768 -32768 -32768 -32768 -32768 -32768 -32768 -32768 -32768 -32768 1745 1743 1749 1762 1769 1778 1788 1803 1820 1851 1898 1947 1969 1974 1977 1971 1969 1983 2006 2052 2123 2203 2291 2370 2416 2405 2377 2372 2384 2402 2413 2426 2454 2488 2480 2423 2388 2415 2477 2517 2521 2477 2382 2282 2251 2299 2373 2428 2455 2472 2487 2542 2671 2851 3010 3131 3210 3235 3191 3085 2997 2994 3067 3177 3211 3027 2660 2404 2376 2525 2696 2763 2757 2909 3229 3416 3367 3227 3123 3125 3231 3303 3287 3249 3206 3086 2902 2737 2655 2680 2756 2841 3016 3320 3658 3860 3902 3798 3633 3751 4057 4179 4174 4177 4095 3949 3866 3792 3615 3431 3304 3161 -32768 -32768 -32768 -32768 -32768 -32768 -32768 -32768 -32768 -32768 -32768
-32768 -32768 -32768 -32768 -32768 -32768 -32768 -32768 -32768 -32768 -32768 -32768 -32768 -32768 -32768 -32768 -32768 -32768 -32768 -32768 -32768 -32768 -32768 -32768 -32768 -32768 -32768 -32768 -32768 -32768 -32768 -32768 -32768 -32768 -32768 -32768 -32768 -32768 -32768 -32768 -32768 -32768 -32768 -32768 -32768 -32768 -32768 -32768 -32768 -32768 -32768 -32768 -32768 -32768 -32768 -32768 -32768 -32768 -32768 -32768 -32768 -32768 -32768 -32768 -32768 -32768 -32768 -32768 -32768 -32768 -32768 -32768 -32768 -32768 -32768 -32768 -32768 -32768 -32768 -32768 -32768 -32768 -32768 -32768 -32768 -32768 -32768 -32768 -32768 -32768 -32768 -32768 -32768 -32768 -32768 -32768 -32768 -32768 -32768 -32768 -32768 -32768 -32768 -32768 -32768 -32768 -32768 -32768 -32768 -32768 -32768 -32768 -32768 -32768 -32768 -32768 -32768 -32768 -32768 -32768 -32768 -32768 -32768 -32768 -32768 -32768 -32768 -32768 -32768 -32768 -32768 -32768 -32768 -32768 -32768 -32768 -32768 -32768 -32768 -32768 1745 1739 1743 1758 1772 1779 1780 1793 1814 1841 1892 1966 2043 2079 2080 2066 2036 2006 1992 2005 2050 2122 2208 2305 2392 2445 2432 2385 2365 2372 2396 2423 2451 2494 2519 2500 2456 2446 2489 2544 2550 2485 2381 2322 2362 2471 2571 2586 2544 2516 2514 2498 2483 2531 2669 2856 3029 3083 3058 3019 3004 3049 3151 3281 3397 3387 3134 2678 2383 2356 2584 2958 3239 3300 3377 3521 3470 3159 2806 2629 2633 2718 2744 2719 2698 2691 2677 2615 2542 2588 2797 3016 3160 3387 3705 4010 4173 4205 4146 3904 3712 3810 3985 4082 4157 4197 4206 4214 4111 3772 3343 -32768 -32768 -32768 -32768 -32768 -32768 -32768 -32768 -32768 -32768 -32768 -32768 -32768
-32768 -32768 -32768 -32768 -32768 -32768 -32768 -32768 -32768 -32768 -32768 -32768 -32768 -32768 -32768 -32768 -32768 -32768 -32768 -32768 -32768 -32768 -32768 -32768 -32768 -32768 -32768 -32768 -32768 -32768 -32768 -32768 -32768 -32768 -32768 -32768 -32768 -32768 -32768 -32768 -32768 -32768 -32768 -32768 -32768 -32768 -32768 -32768 -32768 -32768 -32768 -32768 -32768 -32768 -32768 -32768 -32768 -32768 -32768 -32768 -32768 -32768 -32768 -32768 -32768 -32768 -32768 -32768 -32768 -32768 -32768 -32768 -32768 -32768 -32768 -32768 -32768 -32768 -32768 -32768 -32768 -32768 -32768 -32768 -32768 -32768 -32768 -32768 -32768 -32768 -32768 -32768 -32768 -32768 -32768 -32768 -32768 -32768 -32768 -32768 -32768 -32768 -32768 -32768 -32768 -32768 -32768 -32768 -32768 -32768 -32768 -32768 -32768 -32768 -32768 -32768 -32768 -32768 -32768 -32768 -32768 -32768 -32768 -32768 -32768 -32768 -32768 -32768 -32768 -32768 -32768 -32768 -32768 -32768 -32768 -32768 -32768 -32768 -32768 1743 1735 1741 1754 1767 1777 1785 1797 1815 1842 1875 1929 2010 2094 2152 2168 2157 2120 2080 2054 2043 2063 2130 2230 2332 2412 2454 2436 2373 2337 2352 2382 2420 2462 2508 2533 2507 2480 2500 2550 2550 2467 2348 2281 2356 2551 2744 2806 2715 2598 2576 2622 2611 2508 2424 2421 2511 2665 2764 2830 2906 3009 3171 3343 3455 3493 3414 3164 2731 2405 2351 2600 3120 3545 3650 3612 3464 3186 2881 2593 2440 2431 2466 2482 2530 2575 2575 2570 2522 2516 2758 3204 3522 3641 3806 4051 4237 4321 4316 4243 4042 3743 3654 3812 4002 4155 4260 4306 4286 4140 3780 -32768 -32768 -32768 -32768 -32768 -32768 -32768 -32768 -32768 -32768 -32768 -32768 -32768 -32768
-32768 -32768 -32768 -32768 -32768 -32768 -32768 -32768 -32768 -32768 -32768 -32768 -32768 -32768 -32768 -32768 -32768 -32768 -32768 -32768 -32768 -32768 -32768 -32768 -32768 -32768 -32768 -32768 -32768 -32768 -32768 -32768 -32768 -32768 -32768 -32768 -32768 -32768 -32768 -32768 -32768 -32768 -32768 -32768 -32768 -32768 -32768 -32768 -32768 -32768 -32768 -32768 -32768 -32768 -32768 -32768 -32768 -32768 -32768 -32768 -32768 -32768 -32768 -32768 -32768 -32768 -32768 -32768 -32768 -32768 -32768 -32768 -32768 -32768 -32768 -32768 -32768 -32768 -32768 -32768 -32768 -32768 -32768 -32768 -32768 -32768 -32768 -32768 -32768 -32768 -32768 -32768 -32768 -32768 -32768 -32768 -32768 -32768 -32768 -32768 -32768 -32768 -32768 -32768 -32768 -32768 -32768 -32768 -32768 -32768 -32768 -32768 -32768 -32768 -32768 -32768 -32768 -32768 -32768 -32768 -32768 -32768 -32768 -32768 -32768 -32768 -32768 -32768 -32768 -32768 -32768 -32768 -32768 -32768 -32768 -32768 -32768 -32768 -32768 1721 1718 1729 1738 1747 1755 1769 1789 1812 1839 1875 1919 1982 2059 2127 2173 2185 2173 2165 2164 2142 2104 2121 2211 2304 2379 2420 2401 2342 2317 2339 2370 2407 2452 2511 2530 2508 2508 2551 2572 2471 2324 2269 2347 2527 2727 2830 2782 2632 2528 2562 2668 2730 2692 2597 2472 2414 2531 2734 2872 2910 2969 3183 3440 3550 3512 3415 3214 2820 2440 2333 2568 3070 3361 3312 3186 2991 2753 2591 2479 2448 2460 2475 2543 2738 2848 2841 2849 2747 2628 2860 3399 3810 3967 4043 4122 4121 4123 4130 4092 4026 3945 3936 4027 4111 4111 4079 4066 4038 3939 3667 -32768 -32768 -32768 -32768 -32768 -32768 -32768 -32768 -32768 -32768 -32768 -32768 -32768 -32768
-32768 -32768 -32768 -32768 -32768 -32768 -32768 -32768 -32768 -32768 -32768 -32768 -32768 -32768 -32768 -32768 -32768 -32768 -32768 -32768 -32768 -32768 -32768 -32768 -32768 -32768 -32768 -32768 -32768 -32768 -32768 -32768 -32768 -32768 -32768 -32768 -32768 -32768 -32768 -32768 -32768 -32768 -32768 -32768 -32768 -32768 -32768 -32768 -32768 -32768 -32768 -32768 -32768 -32768 -32768 -32768 -32768 -32768 -32768 -32768 -32768 -32768 -32768 -32768 -32768 -32768 -32768 -32768 -32768 -32768 -32768 -32768 -32768 -32768 -32768 -32768 -32768 -32768 -32768 -32768 -32768 -32768 -32768 -32768 -32768 -32768 -32768 -32768 -32768 -32768 -32768 -32768 -32768 -32768 -32768 -32768 -32768 -32768 -32768 -32768 -32768 -32768 -32768 -32768 -32768 -32768 -32768 -32768 -32768 -32768 -32768 -32768 -32768 -32768 -32768 -32768 -32768 -32768 -32768 -32768 -32768 -32768 -32768 -32768 -32768 -32768 -32768 -32768 -32768 -32768 -32768 -32768 -32768 -32768 -32768 -32768 -32768 -32768 -32768 1700 1691 1691 1696 1702 1718 1737 1760 1784 1811 1842 1876 1916 1972 2040 2102 2148 2183 2220 2263 2249 2176 2133 2181 2274 2357 2407 2404 2362 2357 2377 2394 2417 2469 2521 2540 2535 2557 2599 2555 2372 2261 2352 2538 2678 2739 2733 2645 2493 2400 2464 2625 2784 2884 2901 2803 2661 2683 2892 3052 3016 2979 3191 3508 3633 3595 3523 3338 2943 2514 2329 2438 2712 2842 2809 2729 2635 2564 2496 2465 2560 2675 2730 2844 3063 3093 3058 3172 3084 2783 2751 3111 3532 3741 3720 3654 3565 3608 3846 4054 4165 4250 4307 4314 4222 3998 3749 3625 3596 3562 3413 -32768 -32768 -32768 -32768 -32768 -32768 -32768 -32768 -32768 -32768 -32768 -32768 -32768 -32768
-32768 -32768 -32768 -32768 -32768 -32768 -32768 -32768 -32768 -32768 -32768 -32768 -32768 -32768 -32768 -32768 -32768 -32768 -32768 -32768 -32768 -32768 -32768 -32768 -32768 -32768 -32768 -32768 -32768 -32768 -32768 -32768 -32768 -32768 -32768 -32768 -32768 -32768 -32768 -32768 -32768 -32768 -32768 -32768 -32768 -32768 -32768 -32768 -32768 -32768 -32768 -32768 -32768 -32768 -32768 -32768 -32768 -32768 -32768 -32768 -32768 -32768 -32768 -32768 -32768 -32768 -32768 -32768 -32768 -32768 -32768 -32768 -32768 -32768 -32768 -32768 -32768 -32768 -32768 -32768 -32768 -32768 -32768 -32768 -32768 -32768 -32768 -32768 -32768 -32768 -32768 -32768 -32768 -32768 -32768 -32768 -32768 -32768 -32768 -32768 -32768 -32768 -32768 -32768 -32768 -32768 -32768 -32768 -32768 -32768 -32768 -32768 -32768 -32768 -32768 -32768 -32768 -32768 -32768 -32768 -32768 -32768 -32768 -32768 -32768 -32768 -32768 -32768 -32768 -32768 -32768 -32768 -32768 -32768 -32768 -32768 -32768 -32768 1710 1707 1698 1683 1677 1682 1693 1710 1729 1753 1782 1811 1832 1855 1893 1954 2041 2128 2199 2262 2300 2287 2243 2227 2280 2371 2445 2476 2457 2424 2430 2446 2445 2460 2505 2549 2566 2576 2609 2610 2488 2298 2285 2464 2638 2704 2690 2654 2588 2449 2336 2426 2687 2927 3092 3168 3106 2929 2809 2895 3097 3164 3153 3331 3597 3691 3660 3602 3410 3048 2651 2388 2345 2465 2652 2844 2838 2747 2741 2652 2550 2678 2917 3097 3230 3291 3151 3121 3351 3338 2941 2648 2736 3006 3159 3129 3087 3137 3351 3814 4216 4368 4369 4348 4294 4130 3841 3534 3341 3241 3202 -32768 -32768 -32768 -32768 -32768 -32768 -32768 -32768 -32768 -32768 -32768 -32768 -32768 -32768 -32768
-32768 -32768 -32768 -32768 -32768 -32768 -32768 -32768 -32768 -32768 -32768 -32768 -32768 -32768 -32768 -32768 -32768 -32768 -32768 -32768 -32768 -32768 -32768 -32768 -32768 -32768 -32768 -32768 -32768 -32768 -32768 -32768 -32768 -32768 -32768 -32768 -32768 -32768 -32768 -32768 -32768 -32768 -32768 -32768 -32768 -32768 -32768 -32768 -32768 -32768 -32768 -32768 -32768 -32768 -32768 -32768 -32768 -32768 -32768 -32768 -32768 -32768 -32768 -32768 -32768 -32768 -32768 -32768 -32768 -32768 -32768 -32768 -32768 -32768 -32768 -32768 -32768 -32768 -32768 -32768 -32768 -32768 -32768 -32768 -32768 -32768 -32768 -32768 -32768 -32768 -32768 -32768 -32768 -32768 -32768 -32768 -32768 -32768 -32768 -32768 -32768 -32768 -32768 -32768 -32768 -32768 -32768 -32768 -32768 -32768 -32768 -32768 -32768 -32768 -32768 -32768 -32768 -32768 -32768 -32768 -32768 -32768 -32768 -32768 -32768 -32768 -32768 -32768 -32768 -32768 -32768 -32768 -32768 -32768 -32768 -32768 -32768 1715 1747 1807 1819 1778 1738 1722 1723 1728 1738 1744 1764 1789 1807 1827 1854 1915 2017 2155 2276 2341 2355 2344 2342 2382 2456 2536 2587 2565 2503 2457 2466 2483 2482 2494 2536 2573 2593 2621 2638 2553 2370 2240 2303 2460 2596 2672 2687 2673 2656 2569 2431 2486 2805 3113 3310 3378 3287 3133 2972 2887 3026 3229 3346 3473 3568 3520 3448 3416 3300 3059 2742 2464 2463 2706 3013 3232 3157 3019 3034 2904 2652 2672 2943 3278 3452 3357 3158 3235 3527 3540 3133 2721 2622 2724 2794 2810 2959 3295 3654 4020 4281 4279 4094 4003 4015 3937 3741 3504 3281 -32768 -32768 -32768 -32768 -32768 -32768 -32768 -32768 -32768 -32768 -32768 -32768 -32768 -32768 -32768 -32768 -32768
-32768 -32768 -32768 -32768 -32768 -32768 -32768 -32768 -32768 -32768 -32768 -32768 -32768 -32768 -32768 -32768 -32768 -32768 -32768 -32768 -32768 -32768 -32768 -32768 -32768 -32768 -32768 -32768 -32768 -32768 -32768 -32768 -32768 -32768 -32768 -32768 -32768 -32768 -32768 -32768 -32768 -32768 -32768 -32768 -32768 -32768 -32768 -32768 -32768 -32768 -32768 -32768 -32768 -32768 -32768 -32768 -32768 -32768 -32768 -32768 -32768 -32768 -32768 -32768 -32768 -32768 -32768 -32768 -32768 -32768 -32768 -32768 -32768 -32768 -32768 -32768 -32768 -32768 -32768 -32768 -32768 -32768 -32768 -32768 -32768 -32768 -32768 -32768 -32768 -32768 -32768 -32768 -32768 -32768 -32768 -32768 -32768 -32768 -32768 -32768 -32768 -32768 -32768 -32768 -32768 -32768 -32768 -32768 -32768 -32768 -32768 -32768 -32768 -32768 -32768 -32768 -32768 -32768 -32768 -32768 -32768 -32768 -32768 -32768 -32768 -32768 -32768 -32768 -32768 -32768 -32768 -32768 -32768 -32768 -32768 -32768 -32768 1704 1795 1947 2011 1956 1868 1821 1805 1815 1826 1809 1798 1809 1820 1853 1910 1972 2062 2212 2364 2454 2475 2444 2425 2476 2566 2647 2695 2648 2542 2472 2473 2486 2492 2514 2558 2595 2621 2660 2627 2453 2281 2261 2358 2447 2549 2654 2713 2755 2820 2807 2606 2484 2687 2987 3206 3293 3259 3241 3201 3060 3078 3296 3475 3529 3447 3266 3163 3196 3202 3060 2740 2504 2735 3184 3487 3569 3404 3254 3284 3157 2818 2684 2878 3272 3491 3353 3203 3387 3661 3630 3273 2927 2851 2933 2931 2863 3065 3517 3867 4028 4061 3919 3662 3573 3684 3759 3664 3444 -32768 -32768 -32768 -32768 -32768 -32768 -32768 -32768 -32768 -32768 -32768 -32768 -32768 -32768 -32768 -32768 -32768 -32768
-32768 -32768 -32768 -32768 -32768 -32768 -32768 -32768 -32768 -32768 -32768 -32768 -32768 -32768 -32768 -32768 -32768 -32768 -32768 -32768 -32768 -32768 -32768 -32768 -32768 -32768 -32768 -32768 -32768 -32768 -32768 -32768 -32768 -32768 -32768 -32768 -32768 -32768 -32768 -32768 -32768 -32768 -32768 -32768 -32768 -32768 -32768 -32768 -32768 -32768 -32768 -32768 -32768 -32768 -32768 -32768 -32768 -32768 -32768 -32768 -32768 -32768 -32768 -32768 -32768 -32768 -32768 -32768 -32768 -32768 -32768 -32768 -32768 -32768 -32768 -32768 -32768 -32768 -32768 -32768 -32768 -32768 -32768 -32768 -32768 -32768 -32768 -32768 -32768 -32768 -32768 -32768 -32768 -32768 -32768 -32768 -32768 -32768 -32768 -32768 -32768 -32768 -32768 -32768 -32768 -32768 -32768 -32768 -32768 -32768 -32768 -32768 -32768 -32768 -32768 -32768 -32768 -32768 -32768 -32768 -32768 -32768 -32768 -32768 -32768 -32768 -32768 -32768 -32768 -32768 -32768 -32768 -32768 -32768 -32768 -32768 -32768 1676 1768 1949 2073 2066 1977 1901 1877 1901 1930 1916 1899 1910 1923 1978 2082 2165 2235 2321 2393 2446 2454 2382 2315 2377 2530 2661 2748 2733 2625 2531 2493 2487 2496 2529 2580 2618 2646 2650 2536 2334 2269 2362 2455 2481 2556 2693 2810 2918 3016 2970 2672 2385 2391 2547 2691 2775 2842 2995 3158 3212 3296 3480 3609 3581 3440 3287 3233 3271 3284 3144 2789 2554 2887 3460 3778 3800 3624 3487 3513 3425 3143 2990 3134 3436 3577 3449 3381 3508 3620 3500 3261 3198 3366 3539 3440 3143 3116 3369 3618 3747 3740 3614 3427 3355 3459 3555 3476 -32768 -32768 -32768 -32768 -32768 -32768 -32768 -32768 -32768 -32768 -32768 -32768 -32768 -32768 -32768 -32768 -32768 -32768 -32768
-32768 -32768 -32768 -32768 -32768 -32768 -32768 -32768 -32768 -32768 -32768 -32768 -32768 -32768 -32768 -32768 -32768 -32768 -32768 -32768 -32768 -32768 -32768 -32768 -32768 -32768 -32768 -32768 -32768 -32768 -32768 -32768 -32768 -32768 -32768 -32768 -32768 -32768 -32768 -32768 -32768 -32768 -32768 -32768 -32768 -32768 -32768 -32768 -32768 -32768 -32768 -32768 -32768 -32768 -32768 -32768 -32768 -32768 -32768 -32768 -32768 -32768 -32768 -32768 -32768 -32768 -32768 -32768 -32768 -32768 -32768 -32768 -32768 -32768 -32768 -32768 -32768 -32768 -32768 -32768 -32768 -32768 -32768 -32768 -32768 -32768 -32768 -32768 -32768 -32768 -32768 -32768 -32768 -32768 -32768 -32768 -32768 -32768 -32768 -32768 -32768 -32768 -32768 -32768 -32768 -32768 -32768 -32768 -32768 -32768 -32768 -32768 -32768 -32768 -32768 -32768 -32768 -32768 -32768 -32768 -32768 -32768 -32768 -32768 -32768 -32768 -32768 -32768 -32768 -32768 -32768 -32768 -32768 -32768 -32768 -32768 1660 1640 1678 1787 1914 1985 1954 1895 1868 1894 1934 1956 1991 2039 2067 2125 2222 2296 2327 2339 2314 2269 2213 2136 2102 2199 2374 2549 2700 2772 2726 2616 2521 2480 2491 2536 2593 2640 2652 2564 2358 2213 2283 2428 2495 2527 2644 2834 2994 3063 3028 2846 2575 2385 2344 2362 2364 2357 2396 2530 2750 3062 3373 3565 3637 3613 3529 3454 3428 3462 3481 3371 3030 2653 2759 3253 3640 3733 3652 3634 3707 3669 3512 3451 3590 3748 3739 3632 3611 3622 3607 3479 3340 3465 3821 4057 3935 3582 3393 3394 3500 3617 3603 3472 3320 3235 3271 3310 3245 -32768 -32768 -32768 -32768 -32768 -32768 -32768 -32768 -32768 -32768 -32768 -32768 -32768 -32768 -32768 -32768 -32768 -32768 -32768
-32768 -32768 -32768 -32768 -32768 -32768 -32768 -32768 -32768 -32768 -32768 -32768 -32768 -32768 -32768 -32768 -32768 -32768 -32768 -32768 -32768 -32768 -32768 -32768 -32768 -32768 -32768 -32768 -32768 -32768 -32768 -32768 -32768 -32768 -32768 -32768 -32768 -32768 -32768 -32768 -32768 -32768 -32768 -32768 -32768 -32768 -32768 -32768 -32768 -32768 -32768 -32768 -32768 -32768 -32768 -32768 -32768 -32768 -32768 -32768 -32768 -32768 -32768 -32768 -32768 -32768 -32768 -32768 -32768 -32768 -32768 -32768 -32768 -32768 -32768 -32768 -32768 -32768 -32768 -32768 -32768 -32768 -32768 -32768 -32768 -32768 -32768 -32768 -32768 -32768 -32768 -32768 -32768 -32768 -32768 -32768 -32768 -32768 -32768 -32768 -32768 -32768 -32768 -32768 -32768 -32768 -32768 -32768 -32768 -32768 -32768 -32768 -32768 -32768 -32768 -32768 -32768 -32768 -32768 -32768 -32768 -32768 -32768 -32768 -32768 -32768 -32768 -32768 -32768 -32768 -32768 -32768 -32768 -32768 -32768 -32768 1646 1624 1621 1646 1708 1781 1802 1788 1789 1822 1867 1915 1979 2040 2074 2108 2149 2168 2166 2147 2104 2039 1981 1959 1993 2075 2185 2322 2504 2662 2721 2656 2539 2469 2477 2527 2592 2644 2624 2443 2192 2131 2283 2418 2493 2623 2806 2991 3066 2956 2713 2511 2498 2621 2696 2667 2567 2464 2387 2330 2398 2708 3068 3258 3381 3506 3567 3574 3586 3661 3733 3660 3329 2789 2575 2795 3072 3189 3252 3442 3634 3635 3552 3600 3806 3952 3929 3866 3857 3849 3847 3758 3622 3725 4073 4288 4231 4062 3926 3795 3710 3682 3586 3391 3201 3100 3097 3118 -32768 -32768 -32768 -32768 -32768 -32768 -32768 -32768 -32768 -32768 -32768 -32768 -32768 -32768 -32768 -32768 -32768 -32768 -32768 -32768
-32768 -32768 -32768 -32768 -32768 -32768 -32768 -32768 -32768 -32768 -32768 -32768 -32768 -32768 -32768 -32768 -32768 -32768 -32768 -32768 -32768 -32768 -32768 -32768 -32768 -32768 -32768 -32768 -32768 -32768 -32768 -32768 -32768 -32768 -32768 -32768 -32768 -32768 -32768 -32768 -32768 -32768 -32768 -32768 -32768 -32768 -32768 -32768 -32768 -32768 -32768 -32768 -32768 -32768 -32768 -32768 -32768 -32768 -32768 -32768 -32768 -32768 -32768 -32768 -32768 -32768 -32768 -32768 -32768 -32768 -32768 -32768 -32768 -32768 -32768 -32768 -32768 -32768 -32768 -32768 -32768 -32768 -32768 -32768 -32768 -32768 -32768 -32768 -32768 -32768 -32768 -32768 -32768 -32768 -32768 -32768 -32768 -32768 -32768 -32768 -32768 -32768 -32768 -32768 -32768 -32768 -32768 -32768 -32768 -32768 -32768 -32768 -32768 -32768 -32768 -32768 -32768 -32768 -32768 -32768 -32768 -32768 -32768 -32768 -32768 -32768 -32768 -32768 -32768 -32768 -32768 -32768 -32768 -32768 1686 1667 1641 1628 1616 1610 1616 1636 1652 1661 1681 1716 1759 1807 1862 1908 1937 1950 1955 1965 1973 1952 1902 1863 1853 1885 1934 1974 2015 2106 2260 2457 2620 2656 2579 2493 2477 2527 2585 2612 2525 2295 2091 2109 2263 2363 2471 2695 2890 2970 2905 2687 2433 2367 2575 2880 3047 3036 2955 2888 2755 2509 2347 2423 2618 2796 3034 3331 3568 3707 3768 3796 3781 3677 3404 2937 2675 2707 2765 2726 2751 2957 3148 3166 3131 3236 3529 3825 3981 4033 4058 4120 4177 4133 4040 4099 4241 4238 4158 4155 4158 4038 3841 3666 3498 3288 3103 3027 3045 3080 -32768 -32768 -32768 -32768 -32768 -32768 -32768 -32768 -32768 -32768 -32768 -32768 3201 3385 3486 -32768 -32768 -32768 -32768 -32768
-32768 -32768 -32768 -32768 -32768 -32768 -32768 -32768 -32768 -32768 -32768 -32768 -32768 -32768 -32768 -32768 -32768 -32768 -32768 -32768 -32768 -32768 -32768 -32768 -32768 -32768 -32768 -32768 -32768 -32768 -32768 -32768 -32768 -32768 -32768 -32768 -32768 -32768 -32768 -32768 -32768 -32768 -32768 -32768 -32768 -32768 -32768 -32768 -32768 -32768 -32768 -32768 -32768 -32768 -32768 -32768 -32768 -32768 -32768 -32768 -32768 -32768 -32768 -32768 -32768 -32768 -32768 -32768 -32768 -32768 -32768 -32768 -32768 -32768 -32768 -32768 -32768 -32768 -32768 -32768 -32768 -32768 -32768 -32768 -32768 -32768 -32768 -32768 -32768 -32768 -32768 -32768 -32768 -32768 -32768 -32768 -32768 -32768 -32768 -32768 -32768 -32768 -32768 -32768 -32768 -32768 -32768 -32768 -32768 -32768 -32768 -32768 -32768 -32768 -32768 -32768 -32768 -32768 -32768 -32768 -32768 -32768 -32768 -32768 -32768 -32768 -32768 -32768 -32768 -32768 -32768 -32768 -32768 1687 1684 1672 1652 1639 1627 1615 1608 1603 1600 1603 1616 1631 1646 1671 1712 1756 1788 1807 1829 1871 1902 1869 1807 1792 1829 1889 1951 1988 2010 2061 2181 2377 2565 2660 2640 2564 2519 2541 2569 2538 2372 2139 2041 2136 2259 2301 2377 2564 2693 2722 2694 2593 2488 2543 2797 3094 3236 3232 3234 3236 3122 2864 2566 2404 2428 2612 2969 3382 3698 3864 3857 3678 3416 3242 3184 3101 3108 3171 3070 2816 2713 2855 3001 3030 3016 3008 3098 3341 3595 3753 3872 4094 4322 4403 4398 4375 4200 3863 3662 3738 3889 3884 3712 3496 3306 3140 3040 3039 3088 -32768 -32768 -32768 -32768 -32768 -32768 -32768 -32768 -32768 -32768 -32768 -32768 3096 3251 3604 3784 3618 -32768 -32768 -32768 -32768
-32768 -32768 -32768 -32768 -32768 -32768 -32768 -32768 -32768 -32768 -32768 -32768 -32768 -32768 -32768 -32768 -32768 -32768 -32768 -32768 -32768 -32768 -32768 -32768 -32768 -32768 -32768 -32768 -32768 -32768 -32768 -32768 -32768 -32768 -32768 -32768 -32768 -32768 -32768 -32768 -32768 -32768 -32768 -32768 -32768 -32768 -32768 -32768 -32768 -32768 -32768 -32768 -32768 -32768 -32768 -32768 -32768 -32768 -32768 -32768 -32768 -32768 -32768 -32768 -32768 -32768 -32768 -32768 -32768 -32768 -32768 -32768 -32768 -32768 -32768 -32768 -32768 -32768 -32768 -32768 -32768 -32768 -32768 -32768 -32768 -32768 -32768 -32768 -32768 -32768 -32768 -32768 -32768 -32768 -32768 -32768 -32768 -32768 -32768 -32768 -32768 -32768 -32768 -32768 -32768 -32768 -32768 -32768 -32768 -32768 -32768 -32768 -32768 -32768 -32768 -32768 -32768 -32768 -32768 -32768 -32768 -32768 -32768 -32768 -32768 -32768 -32768 -32768 -32768 -32768 -32768 -32768 1685 1681 1682 1679 1661 1649 1634 1623 1612 1605 1600 1600 1607 1606 1598 1602 1620 1646 1669 1698 1745 1805 1839 1826 1819 1850 1906 1994 2124 2228 2261 2275 2349 2474 2589 2661 2678 2636 2581 2560 2541 2440 2235 2054 2078 2242 2320 2272 2243 2302 2367 2439 2549 2620 2637 2742 3001 3224 3238 3197 3302 3418 3386 3213 2908 2615 2539 2699 3097 3585 3905 3990 3869 3515 3026 2806 3012 3320 3558 3649 3482 3124 3024 3281 3512 3592 3562 3367 3093 3050 3188 3372 3522 3797 4169 4406 4445 4296 3928 3479 3248 3290 3441 3515 3424 3248 3104 3030 3025 3077 3135 -32768 -32768 -32768 -32768 -32768 -32768 -32768 -32768 -32768 -32768 -32768 -32768 3055 3184 3529 3738 3626 -32768 -32768 -32768 -32768
-32768 -32768 -32768 -32768 -32768 -32768 -32768 -32768 -32768 -32768 -32768 -32768 -32768 -32768 -32768 -32768 -32768 -32768 -32768 -32768 -32768 -32768 -32768 -32768 -32768 -32768 -32768 -32768 -32768 -32768 -32768 -32768 -32768 -32768 -32768 -32768 -32768 -32768 -32768 -32768 -32768 -32768 -32768 -32768 -32768 -32768 -32768 -32768 -32768 -32768 -32768 -32768 -32768 -32768 -32768 -32768 -32768 -32768 -32768 -32768 -32768 -32768 -32768 -32768 -32768 -32768 -32768 -32768 -32768 -32768 -32768 -32768 -32768 -32768 -32768 -32768 -32768 -32768 -32768 -32768 -32768 -32768 -32768 -32768 -32768 -32768 -32768 -32768 -32768 -32768 -32768 -32768 -32768 -32768 -32768 -32768 -32768 -32768 -32768 -32768 -32768 -32768 -32768 -32768 -32768 -32768 -32768 -32768 -32768 -32768 -32768 -32768 -32768 -32768 -32768 -32768 -32768 -32768 -32768 -32768 -32768 -32768 -32768 -32768 -32768 -32768 -32768 -32768 -32768 -32768 -32768 -32768 1679 1673 1673 1669 1658 1649 1639 1632 1622 1610 1601 1599 1605 1607 1604 1600 1617 1644 1660 1657 1665 1689 1712 1758 1819 1865 1908 2005 2177 2341 2415 2452 2523 2582 2615 2634 2647 2649 2617 2575 2503 2347 2172 2113 2230 2381 2368 2242 2135 2114 2151 2244 2395 2517 2580 2708 2925 3011 2900 2899 3175 3474 3548 3412 3119 2797 2708 2889 3297 3779 4044 4048 3868 3468 2944 2765 3035 3445 3767 3876 3708 3290 3114 3411 3820 4068 4082 3847 3513 3391 3445 3629 3697 3715 3883 4088 4129 3970 3682 3372 3174 3113 3142 3188 3149 3056 3002 3008 3054 3119 3166 -32768 -32768 -32768 -32768 -32768 -32768 -32768 -32768 -32768 -32768 -32768 -32768 -32768 -32768 -32768 -32768 -32768 -32768 -32768 -32768 -32768
-32768 -32768 -32768 -32768 -32768 -32768 -32768 -32768 -32768 -32768 -32768 -32768 -32768 -32768 -32768 -32768 -32768 -32768 -32768 -32768 -32768 -32768 -32768 -32768 -32768 -32768 -32768 -32768 -32768 -32768 -32768 -32768 -32768 -32768 -32768 -32768 -32768 -32768 -32768 -32768 -32768 -32768 -32768 -32768 -32768 -32768 -32768 -32768 -32768 -32768 -32768 -32768 -32768 -32768 -32768 -32768 -32768 -32768 -32768 -32768 -32768 -32768 -32768 -32768 -32768 -32768 -32768 -32768 -32768 -32768 -32768 -32768 -32768 -32768 -32768 -32768 -32768 -32768 -32768 -32768 -32768 -32768 -32768 -32768 -32768 -32768 -32768 -32768 -32768 -32768 -32768 -32768 -32768 -32768 -32768 -32768 -32768 -32768 -32768 -32768 -32768 -32768 -32768 -32768 -32768 -32768 -32768 -32768 -32768 -32768 -32768 -32768 -32768 -32768 -32768 -32768 -32768 -32768 -32768 -32768 -32768 -32768 -32768 -32768 -32768 -32768 -32768 -32768 -32768 -32768 -32768 1680 1677 1673 1669 1663 1655 1648 1648 1651 1645 1626 1605 1597 1598 1603 1605 1611 1639 1696 1749 1763 1733 1682 1654 1677 1719 1744 1774 1857 1994 2132 2218 2314 2446 2538 2552 2541 2558 2600 2638 2623 2512 2318 2192 2219 2323 2352 2240 2120 2045 2026 2086 2169 2226 2264 2339 2485 2604 2558 2465 2576 2909 3254 3425 3407 3218 2918 2852 3144 3606 3973 4096 4021 3763 3321 2947 2961 3176 3420 3728 3939 3869 3439 3044 3099 3543 4044 4257 4149 3980 3962 4003 4131 4140 3902 3708 3674 3644 3601 3562 3448 3290 3145 3053 3035 3025 3003 3007 3044 3097 3158 3194 -32768 -32768 -32768 -32768 -32768 -32768 -32768 -32768 -32768 -32768 -32768 -32768 -32768 -32768 -32768 -32768 -32768 -32768 -32768 -32768 -32768
-32768 -32768 -32768 -32768 -32768 -32768 -32768 -32768 -32768 -32768 -32768 -32768 -32768 -32768 -32768 -32768 -32768 -32768 -32768 -32768 -32768 -32768 -32768 -32768 -32768 -32768 -32768 -32768 -32768 -32768 -32768 -32768 -32768 -32768 -32768 -32768 -32768 -32768 -32768 -32768 -32768 -32768 -32768 -32768 -32768 -32768 -32768 -32768 -32768 -32768 -32768 -32768 -32768 -32768 -32768 -32768 -32768 -32768 -32768 -32768 -32768 -32768 -32768 -32768 -32768 -32768 -32768 -32768 -32768 -32768 -32768 -32768 -32768 -32768 -32768 -32768 -32768 -32768 -32768 -32768 -32768 -32768 -32768 -32768 -32768 -32768 -32768 -32768 -32768 -32768 -32768 -32768 -32768 -32768 -32768 -32768 -32768 -32768 -32768 -32768 -32768 -32768 -32768 -32768 -32768 -32768 -32768 -32768 -32768 -32768 -32768 -32768 -32768 -32768 -32768 -32768 -32768 -32768 -32768 -32768 -32768 -32768 -32768 -32768 -32768 -32768 -32768 -32768 -32768 -32768 -32768 1668 1669 1670 1671 1664 1657 1652 1658 1666 1661 1647 1633 1617 1604 1601 1603 1607 1625 1674 1762 1872 1924 1855 1772 1736 1717 1703 1699 1721 1784 1863 1931 2035 2193 2314 2343 2345 2412 2539 2677 2713 2584 2386 2264 2253 2277 2241 2133 2060 2013 2012 2091 2152 2114 2068 2114 2217 2272 2249 2246 2366 2583 2826 3077 3284 3299 3132 3146 3487 3852 3968 3905 3750 3414 2987 2888 3226 3528 3605 3774 4015 4048 3717 3267 3081 3317 3838 4248 4256 4078 4024 4050 4141 4175 3952 3633 3440 3344 3355 3459 3513 3452 3316 3148 3045 3031 3045 3063 3089 3134 3188 -32768 -32768 -32768 -32768 -32768 -32768 -32768 -32768 -32768 -32768 -32768 -32768 -32768 -32768 -32768 -32768 -32768 -32768 -32768 -32768 -32768 -32768
-32768 -32768 -32768 -32768 -32768 -32768 -32768 -32768 -32768 -32768 -32768 -32768 -32768 -32768 -32768 -32768 -32768 -32768 -32768 -32768 -32768 -32768 -32768 -32768 -32768 -32768 -32768 -32768 -32768 -32768 -32768 -32768 -32768 -32768 -32768 -32768 -32768 -32768 -32768 -32768 -32768 -32768 -32768 -32768 -32768 -32768 -32768 -32768 -32768 -32768 -32768 -32768 -32768 -32768 -32768 -32768 -32768 -32768 -32768 -32768 -32768 -32768 -32768 -32768 -32768 -32768 -32768 -32768 -32768 -32768 -32768 -32768 -32768 -32768 -32768 -32768 -32768 -32768 -32768 -32768 -32768 -32768 -32768 -32768 -32768 -32768 -32768 -32768 -32768 -32768 -32768 -32768 -32768 -32768 -32768 -32768 -32768 -32768 -32768 -32768 -32768 -32768 -32768 -32768 -32768 -32768 -32768 -32768 -32768 -32768 -32768 -32768 -32768 -32768 -32768 -32768 -32768 -32768 -32768 -32768 -32768 -32768 -32768 -32768 -32768 -32768 -32768 -32768 -32768 -32768 -32768 -32768 -32768 1658 1665 1667 1671 1677 1685 1687 1689 1702 1711 1696 1669 1641 1618 1607 1604 1617 1676 1804 1951 1983 1961 1946 1920 1890 1824 1745 1718 1729 1759 1821 1935 2052 2084 2117 2230 2442 2665 2748 2661 2537 2448 2387 2355 2323 2276 2245 2198 2175 2190 2158 2106 2091 2080 2057 2078 2138 2194 2250 2366 2557 2854 3195 3398 3461 3595 3796 3851 3672 3412 3161 2856 2639 2812 3390 3876 3980 4045 4208 4240 4015 3737 3594 3634 3920 4237 4161 3733 3483 3490 3639 3778 3743 3585 3466 3389 3354 3392 3462 3511 3485 3306 3124 3081 3102 3124 3134 3165 3206 -32768 -32768 -32768 -32768 -32768 -32768 -32768 -32768 -32768 -32768 -32768 -32768 -32768 -32768 -32768 -32768 -32768 -32768 -32768 -32768 -32768 -32768
-32768 -32768 -32768 -32768 -32768 -32768 -32768 -32768 -32768 -32768 -32768 -32768 -32768 -32768 -32768 -32768 -32768 -32768 -32768 -32768 -32768 -32768 -32768 -32768 -32768 -32768 -32768 -32768 -32768 -32768 -32768 -32768 -32768 -32768 -32768 -32768 -32768 -32768 -32768 -32768 -32768 -32768 -32768 -32768 -32768 -32768 -32768 -32768 -32768 -32768 -32768 -32768 -32768 -32768 -32768 -32768 -32768 -32768 -32768 -32768 -32768 -32768 -32768 -32768 -32768 -32768 -32768 -32768 -32768 -32768 -32768 -32768 -32768 -32768 -32768 -32768 -32768 -32768 -32768 -32768 -32768 -32768 -32768 -32768 -32768 -32768 -32768 -32768 -32768 -32768 -32768 -32768 -32768 -32768 -32768 -32768 -32768 -32768 -32768 -32768 -32768 -32768 -32768 -32768 -32768 -32768 -32768 -32768 -32768 -32768 -32768 -32768 -32768 -32768 -32768 -32768 -32768 -32768 -32768 -32768 -32768 -32768 -32768 -32768 -32768 -32768 -32768 -32768 -32768 -32768 -32768 -32768 -32768 1646 1660 1689 1736 1778 1789 1769 1774 1826 1865 1850 1803 1739 1679 1638 1617 1608 1615 1669 1790 1902 1987 2035 2059 2057 1970 1848 1780 1761 1765 1770 1795 1847 1888 1946 2073 2281 2527 2675 2675 2636 2615 2561 2493 2459 2490 2541 2558 2562 2504 2353 2306 2376 2308 2117 2033 2086 2153 2192 2278 2456 2735 3102 3463 3753 3940 3952 3777 3447 3021 2643 2466 2519 2847 3441 3918 4042 4084 4218 4274 4183 4129 4155 4167 4226 4298 4107 3602 3224 3117 3187 3325 3422 3454 3491 3520 3467 3372 3329 3390 3445 3331 3177 3133 3148 3169 3180 3199 3227 -32768 -32768 -32768 -32768 -32768 -32768 -32768 -32768 -32768 -32768 -32768 -32768 -32768 -32768 -32768 -32768 -32768 -32768 -32768 -32768 -32768 -32768
-32768 -32768 -32768 -32768 -32768 -32768 -32768 -32768 -32768 -32768 -32768 -32768 -32768 -32768 -32768 -32768 -32768 -32768 -32768 -32768 -32768 -32768 -32768 -32768 -32768 -32768 -32768 -32768 -32768 -32768 -32768 -32768 -32768 -32768 -32768 -32768 -32768 -32768 -32768 -32768 -32768 -32768 -32768 -32768 -32768 -32768 -32768 -32768 -32768 -32768 -32768 -32768 -32768 -32768 -32768 -32768 -32768 -32768 -32768 -32768 -32768 -32768 -32768 -32768 -32768 -32768 -32768 -32768 -32768 -32768 -32768 -32768 -32768 -32768 -32768 -32768 -32768 -32768 -32768 -32768 -32768 -32768 -32768 -32768 -32768 -32768 -32768 -32768 -32768 -32768 -32768 -32768 -32768 -32768 -32768 -32768 -32768 -32768 -32768 -32768 -32768 -32768 -32768 -32768 -32768 -32768 -32768 -32768 -32768 -32768 -32768 -32768 -32768 -32768 -32768 -32768 -32768 -32768 -32768 -32768 -32768 -32768 -32768 -32768 -32768 -32768 -32768 -32768 -32768 -32768 -32768 -32768 1636 1647 1692 1758 1839 1921 1940 1887 1880 1967 2036 2021 1957 1881 1794 1724 1688 1668 1635 1621 1666 1767 1862 1912 1956 2003 1983 1923 1887 1882 1904 1883 1810 1779 1805 1857 1953 2113 2336 2489 2486 2447 2474 2512 2512 2541 2636 2747 2832 2855 2774 2648 2662 2756 2591 2249 2089 2152 2268 2333 2379 2474 2648 2973 3457 3864 4031 3951 3735 3445 2980 2507 2365 2531 2882 3311 3570 3594 3630 3815 3950 3998 4121 4279 4326 4263 4218 4152 3901 3601 3379 3252 3224 3264 3297 3335 3387 3378 3290 3214 3238 3285 3242 3185 3172 3183 3203 3212 3234 3252 -32768 -32768 -32768 -32768 -32768 -32768 -32768 -32768 -32768 -32768 -32768 -32768 -32768 -32768 -32768 -32768 -32768 -32768 -32768 -32768 -32768 -32768
-32768 -32768 -32768 -32768 -32768 -32768 -32768 -32768 -32768 -32768 -32768 -32768 -32768 -32768 -32768 -32768 -32768 -32768 -32768 -32768 -32768 -32768 -32768 -32768 -32768 -32768 -32768 -32768 -32768 -32768 -32768 -32768 -32768 -32768 -32768 -32768 -32768 -32768 -32768 -32768 -32768 -32768 -32768 -32768 -32768 -32768 -32768 -32768 -32768 -32768 -32768 -32768 -32768 -32768 -32768 -32768 -32768 -32768 -32768 -32768 -32768 -32768 -32768 -32768 -32768 -32768 -32768 -32768 -32768 -32768 -32768 -32768 -32768 -32768 -32768 -32768 -32768 -32768 -32768 -32768 -32768 -32768 -32768 -32768 -32768 -32768 -32768 -32768 -32768 -32768 -32768 -32768 -32768 -32768 -32768 -32768 -32768 -32768 -32768 -32768 -32768 -32768 -32768 -32768 -32768 -32768 -32768 -32768 -32768 -32768 -32768 -32768 -32768 -32768 -32768 -32768 -32768 -32768 -32768 -32768 -32768 -32768 -32768 -32768 -32768 -32768 -32768 -32768 -32768 -32768 -32768 -32768 1627 1658 1753 1846 1908 1977 2008 1935 1887 1961 2053 2066 2029 1983 1927 1868 1841 1817 1743 1654 1628 1680 1745 1795 1880 2008 2091 2106 2101 2099 2105 2047 1892 1795 1803 1826 1876 1986 2119 2174 2131 2132 2247 2401 2518 2632 2769 2899 2981 2966 2891 2873 2957 2975 2672 2273 2194 2399 2633 2773 2829 2834 2901 3148 3546 3813 3845 3711 3539 3366 3017 2561 2348 2433 2670 2890 2978 2986 3063 3248 3392 3497 3686 3913 4000 3906 3847 3952 3995 3934 3819 3651 3508 3476 3451 3390 3328 3270 3213 3169 3173 3194 3191 3191 3198 3209 3221 3233 3257 3266 -32768 -32768 -32768 -32768 -32768 -32768 -32768 -32768 -32768 -32768 -32768 -32768 -32768 -32768 -32768 -32768 -32768 -32768 -32768 -32768 -32768 -32768
-32768 -32768 -32768 -32768 -32768 -32768 -32768 -32768 -32768 -32768 -32768 -32768 -32768 -32768 -32768 -32768 -32768 -32768 -32768 -32768 -32768 -32768 -32768 -32768 -32768 -32768 -32768 -32768 -32768 -32768 -32768 -32768 -32768 -32768 -32768 -32768 -32768 -32768 -32768 -32768 -32768 -32768 -32768 -32768 -32768 -32768 -32768 -32768 -32768 -32768 -32768 -32768 -32768 -32768 -32768 -32768 -32768 -32768 -32768 -32768 -32768 -32768 -32768 -32768 -32768 -32768 -32768 -32768 -32768 -32768 -32768 -32768 -32768 -32768 -32768 -32768 -32768 -32768 -32768 -32768 -32768 -32768 -32768 -32768 -32768 -32768 -32768 -32768 -32768 -32768 -32768 -32768 -32768 -32768 -32768 -32768 -32768 -32768 -32768 -32768 -32768 -32768 -32768 -32768 -32768 -32768 -32768 -32768 -32768 -32768 -32768 -32768 -32768 -32768 -32768 -32768 -32768 -32768 -32768 -32768 -32768 -32768 -32768 -32768 -32768 -32768 -32768 -32768 -32768 -32768 -32768 1634 1606 1643 1762 1866 1917 1962 1988 1925 1835 1829 1878 1913 1932 1974 2011 2007 2003 1990 1898 1752 1652 1636 1678 1772 1966 2199 2343 2386 2397 2384 2328 2177 1934 1806 1809 1821 1843 1889 1929 1933 1945 2063 2276 2461 2587 2734 2915 3067 3121 3068 3007 3023 3044 2887 2498 2220 2351 2710 3007 3231 3395 3449 3485 3596 3703 3654 3525 3413 3357 3316 3112 2717 2405 2380 2537 2619 2596 2615 2698 2820 2940 3053 3211 3399 3505 3464 3427 3559 3714 3844 3908 3811 3641 3603 3656 3670 3575 3389 3238 3171 3162 3179 3202 3215 3216 3223 3228 3241 3266 3278 -32768 -32768 -32768 -32768 -32768 -32768 -32768 -32768 -32768 -32768 -32768 -32768 -32768 -32768 -32768 -32768 -32768 -32768 -32768 -32768 -32768 -32768
-32768 -32768 -32768 -32768 -32768 -32768 -32768 -32768 -32768 -32768 -32768 -32768 -32768 -32768 -32768 -32768 -32768 -32768 -32768 -32768 -32768 -32768 -32768 -32768 -32768 -32768 -32768 -32768 -32768 -32768 -32768 -32768 -32768 -32768 -32768 -32768 -32768 -32768 -32768 -32768 -32768 -32768 -32768 -32768 -32768 -32768 -32768 -32768 -32768 -32768 -32768 -32768 -32768 -32768 -32768 -32768 -32768 -32768 -32768 -32768 -32768 -32768 -32768 -32768 -32768 -32768 -32768 -32768 -32768 -32768 -32768 -32768 -32768 -32768 -32768 -32768 -32768 -32768 -32768 -32768 -32768 -32768 -32768 -32768 -32768 -32768 -32768 -32768 -32768 -32768 -32768 -32768 -32768 -32768 -32768 -32768 -32768 -32768 -32768 -32768 -32768 -32768 -32768 -32768 -32768 -32768 -32768 -32768 -32768 -32768 -32768 -32768 -32768 -32768 -32768 -32768 -32768 -32768 -32768 -32768 -32768 -32768 -32768 -32768 -32768 -32768 -32768 -32768 -32768 1656 1637 1605 1582 1615 1709 1797 1851 1901 1951 1944 1868 1790 1761 1748 1768 1863 1983 2048 2083 2098 2040 1904 1748 1648 1644 1750 1994 2264 2423 2497 2544 2552 2459 2220 1929 1803 1812 1833 1856 1879 1934 2006 2082 2226 2435 2599 2666 2758 2953 3164 3256 3211 3140 3088 2979 2641 2250 2172 2475 2873 3138 3387 3653 3790 3842 3862 3754 3528 3382 3385 3460 3486 3318 2909 2518 2530 2814 2891 2764 2696 2649 2629 2703 2821 2955 3080 3157 3170 3189 3306 3445 3589 3704 3637 3426 3328 3425 3601 3638 3461 3254 3166 3159 3190 3231 3240 3228 3223 3229 3243 3263 3279 -32768 -32768 -32768 -32768 -32768 -32768 -32768 -32768 -32768 -32768 -32768 -32768 -32768 -32768 -32768 -32768 -32768 -32768 -32768 -32768 -32768 -32768
-32768 -32768 -32768 -32768 -32768 -32768 -32768 -32768 -32768 -32768 -32768 -32768 -32768 -32768 -32768 -32768 -32768 -32768 -32768 -32768 -32768 -32768 -32768 -32768 -32768 -32768 -32768 -32768 -32768 -32768 -32768 -32768 -32768 -32768 -32768 -32768 -32768 -32768 -32768 -32768 -32768 -32768 -32768 -32768 -32768 -32768 -32768 -32768 -32768 -32768 -32768 -32768 -32768 -32768 -32768 -32768 -32768 -32768 -32768 -32768 -32768 -32768 -32768 -32768 -32768 -32768 -32768 -32768 -32768 -32768 -32768 -32768 -32768 -32768 -32768 -32768 -32768 -32768 -32768 -32768 -32768 -32768 -32768 -32768 -32768 -32768 -32768 -32768 -32768 -32768 -32768 -32768 -32768 -32768 -32768 -32768 -32768 -32768 -32768 -32768 -32768 -32768 -32768 -32768 -32768 -32768 -32768 -32768 -32768 -32768 -32768 -32768 -32768 -32768 -32768 -32768 -32768 -32768 -32768 -32768 -32768 -32768 -32768 -32768 -32768 -32768 -32768 -32768 -32768 1633 1608 1575 1560 1594 1653 1704 1742 1795 1864 1910 1885 1835 1787 1736 1705 1747 1854 1966 2055 2122 2130 2056 1892 1713 1630 1691 1878 2079 2220 2318 2421 2497 2413 2150 1894 1811 1825 1874 1917 1987 2139 2301 2394 2427 2473 2537 2572 2649 2863 3174 3342 3287 3164 3052 2891 2502 2130 2111 2375 2657 2846 3102 3419 3617 3753 3831 3739 3554 3497 3582 3649 3576 3293 2864 2604 2801 3237 3390 3269 3151 2979 2782 2702 2818 3043 3180 3182 3130 3120 3246 3432 3572 3653 3586 3334 3098 3054 3205 3339 3293 3180 3147 3168 3204 3236 3242 3225 3215 3223 3238 3258 3280 -32768 -32768 -32768 -32768 -32768 -32768 -32768 -32768 -32768 -32768 -32768 -32768 -32768 -32768 -32768 -32768 -32768 -32768 -32768 -32768 -32768 -32768
-32768 -32768 -32768 -32768 -32768 -32768 -32768 -32768 -32768 -32768 -32768 -32768 -32768 -32768 -32768 -32768 -32768 -32768 -32768 -32768 -32768 -32768 -32768 -32768 -32768 -32768 -32768 -32768 -32768 -32768 -32768 -32768 -32768 -32768 -32768 -32768 -32768 -32768 -32768 -32768 -32768 -32768 -32768 -32768 -32768 -32768 -32768 -32768 -32768 -32768 -32768 -32768 -32768 -32768 -32768 -32768 -32768 -32768 -32768 -32768 -32768 -32768 -32768 -32768 -32768 -32768 -32768 -32768 -32768 -32768 -32768 -32768 -32768 -32768 -32768 -32768 -32768 -32768 -32768 -32768 -32768 -32768 -32768 -32768 -32768 -32768 -32768 -32768 -32768 -32768 -32768 -32768 -32768 -32768 -32768 -32768 -32768 -32768 -32768 -32768 -32768 -32768 -32768 -32768 -32768 -32768 -32768 -32768 -32768 -32768 -32768 -32768 -32768 -32768 -32768 -32768 -32768 -32768 -32768 -32768 -32768 -32768 -32768 -32768 -32768 -32768 -32768 -32768 -32768 1625 1608 1575 1553 1573 1617 1649 1664 1693 1744 1783 1782 1790 1806 1783 1738 1715 1751 1845 1954 2048 2121 2124 2001 1797 1653 1634 1726 1848 1951 2042 2205 2357 2277 2019 1855 1835 1862 1935 2025 2159 2343 2472 2495 2400 2287 2270 2362 2548 2869 3241 3375 3256 3094 2977 2820 2458 2117 2060 2179 2302 2408 2602 2860 3102 3423 3688 3743 3676 3664 3692 3592 3320 2959 2713 2790 3175 3617 3789 3694 3585 3464 3215 2950 3038 3416 3638 3589 3397 3199 3270 3613 3854 3915 3845 3613 3325 3121 3058 3091 3120 3131 3146 3167 3190 3205 3205 3192 3191 3203 3224 3248 3276 -32768 -32768 -32768 -32768 -32768 -32768 -32768 -32768 -32768 -32768 -32768 -32768 -32768 -32768 -32768 -32768 -32768 -32768 -32768 -32768 -32768 -32768
-32768 -32768 -32768 -32768 -32768 -32768 -32768 -32768 -32768 -32768 -32768 -32768 -32768 -32768 -32768 -32768 -32768 -32768 -32768 -32768 -32768 -32768 -32768 -32768 -32768 -32768 -32768 -32768 -32768 -32768 -32768 -32768 -32768 -32768 -32768 -32768 -32768 -32768 -32768 -32768 -32768 -32768 -32768 -32768 -32768 -32768 -32768 -32768 -32768 -32768 -32768 -32768 -32768 -32768 -32768 -32768 -32768 -32768 -32768 -32768 -32768 -32768 -32768 -32768 -32768 -32768 -32768 -32768 -32768 -32768 -32768 -32768 -32768 -32768 -32768 -32768 -32768 -32768 -32768 -32768 -32768 -32768 -32768 -32768 -32768 -32768 -32768 -32768 -32768 -32768 -32768 -32768 -32768 -32768 -32768 -32768 -32768 -32768 -32768 -32768 -32768 -32768 -32768 -32768 -32768 -32768 -32768 -32768 -32768 -32768 -32768 -32768 -32768 -32768 -32768 -32768 -32768 -32768 -32768 -32768 -32768 -32768 -32768 -32768 -32768 -32768 -32768 -32768 1644 1680 1708 1675 1604 1574 1593 1613 1617 1621 1641 1657 1665 1699 1766 1807 1809 1790 1775 1793 1852 1930 2028 2106 2070 1907 1724 1628 1633 1694 1757 1843 2031 2202 2110 1902 1827 1860 1923 2040 2179 2280 2313 2289 2225 2124 2035 2060 2212 2491 2921 3331 3428 3292 3153 3057 2890 2512 2161 2101 2244 2377 2424 2498 2601 2793 3231 3637 3783 3773 3721 3629 3401 3047 2725 2672 2979 3455 3893 4046 3939 3830 3786 3587 3269 3326 3744 4014 3999 3736 3333 3275 3676 4007 4095 4052 3918 3729 3501 3267 3123 3106 3142 3158 3158 3158 3166 3170 3162 3160 3175 3200 3234 3271 3286 -32768 -32768 -32768 -32768 -32768 -32768 -32768 -32768 -32768 -32768 -32768 -32768 -32768 -32768 -32768 -32768 -32768 -32768 -32768 -32768 -32768
-32768 -32768 -32768 -32768 -32768 -32768 -32768 -32768 -32768 -32768 -32768 -32768 -32768 -32768 -32768 -32768 -32768 -32768 -32768 -32768 -32768 -32768 -32768 -32768 -32768 -32768 -32768 -32768 -32768 -32768 -32768 -32768 -32768 -32768 -32768 -32768 -32768 -32768 -32768 -32768 -32768 -32768 -32768 -32768 -32768 -32768 -32768 -32768 -32768 -32768 -32768 -32768 -32768 -32768 -32768 -32768 -32768 -32768 -32768 -32768 -32768 -32768 -32768 -32768 -32768 -32768 -32768 -32768 -32768 -32768 -32768 -32768 -32768 -32768 -32768 -32768 -32768 -32768 -32768 -32768 -32768 -32768 -32768 -32768 -32768 -32768 -32768 -32768 -32768 -32768 -32768 -32768 -32768 -32768 -32768 -32768 -32768 -32768 -32768 -32768 -32768 -32768 -32768 -32768 -32768 -32768 -32768 -32768 -32768 -32768 -32768 -32768 -32768 -32768 -32768 -32768 -32768 -32768 -32768 -32768 -32768 -32768 -32768 -32768 -32768 -32768 1624 1626 1678 1780 1861 1836 1724 1632 1605 1606 1604 1593 1600 1612 1619 1654 1748 1852 1902 1889 1839 1802 1803 1839 1919 2040 2110 2025 1840 1686 1625 1628 1656 1716 1857 1979 1926 1812 1807 1888 2025 2199 2297 2222 2082 2004 2010 2023 1992 1992 2096 2329 2722 3167 3395 3378 3276 3165 2969 2556 2177 2154 2457 2743 2843 2941 3008 3064 3349 3684 3812 3797 3729 3598 3395 3132 2815 2654 2863 3335 3869 4093 4011 3918 3885 3757 3570 3639 3929 4129 4135 3903 3469 3262 3492 3788 3938 3982 3940 3812 3620 3395 3225 3165 3167 3167 3156 3150 3157 3168 3165 3159 3169 3195 3227 3262 3288 -32768 -32768 -32768 -32768 -32768 -32768 -32768 -32768 -32768 -32768 -32768 -32768 -32768 -32768 -32768 -32768 -32768 -32768 -32768 -32768 -32768
-32768 -32768 -32768 -32768 -32768 -32768 -32768 -32768 -32768 -32768 -32768 -32768 -32768 -32768 -32768 -32768 -32768 -32768 -32768 -32768 -32768 -32768 -32768 -32768 -32768 -32768 -32768 -32768 -32768 -32768 -32768 -32768 -32768 -32768 -32768 -32768 -32768 -32768 -32768 -32768 -32768 -32768 -32768 -32768 -32768 -32768 -32768 -32768 -32768 -32768 -32768 -32768 -32768 -32768 -32768 -32768 -32768 -32768 -32768 -32768 -32768 -32768 -32768 -32768 -32768 -32768 -32768 -32768 -32768 -32768 -32768 -32768 -32768 -32768 -32768 -32768 -32768 -32768 -32768 -32768 -32768 -32768 -32768 -32768 -32768 -32768 -32768 -32768 -32768 -32768 -32768 -32768 -32768 -32768 -32768 -32768 -32768 -32768 -32768 -32768 -32768 -32768 -32768 -32768 -32768 -32768 -32768 -32768 -32768 -32768 -32768 -32768 -32768 -32768 -32768 -32768 -32768 -32768 -32768 -32768 -32768 -32768 -32768 -32768 -32768 -32768 1602 1608 1675 1787 1877 1887 1820 1737 1699 1694 1696 1677 1661 1656 1675 1713 1814 1920 1949 1899 1833 1798 1781 1783 1817 1919 2054 2079 1957 1787 1678 1653 1667 1686 1736 1799 1793 1753 1773 1878 2057 2245 2223 2041 1986 2057 2187 2288 2230 2092 2043 2153 2417 2822 3198 3315 3238 3110 2906 2508 2145 2122 2425 2748 2941 3208 3419 3394 3428 3621 3770 3810 3794 3704 3564 3412 3101 2734 2691 3094 3700 3994 3998 3978 3963 3902 3865 3888 3936 3982 3998 3908 3651 3378 3299 3391 3538 3661 3689 3583 3440 3330 3249 3206 3188 3172 3155 3148 3153 3172 3181 3181 3187 3199 3218 3244 3269 3275 -32768 -32768 -32768 -32768 -32768 -32768 -32768 -32768 -32768 -32768 -32768 -32768 -32768 -32768 -32768 -32768 -32768 -32768 -32768 -32768
-32768 -32768 -32768 -32768 -32768 -32768 -32768 -32768 -32768 -32768 -32768 -32768 -32768 -32768 -32768 -32768 -32768 -32768 -32768 -32768 -32768 -32768 -32768 -32768 -32768 -32768 -32768 -32768 -32768 -32768 -32768 -32768 -32768 -32768 -32768 -32768 -32768 -32768 -32768 -32768 -32768 -32768 -32768 -32768 -32768 -32768 -32768 -32768 -32768 -32768 -32768 -32768 -32768 -32768 -32768 -32768 -32768 -32768 -32768 -32768 -32768 -32768 -32768 -32768 -32768 -32768 -32768 -32768 -32768 -32768 -32768 -32768 -32768 -32768 -32768 -32768 -32768 -32768 -32768 -32768 -32768 -32768 -32768 -32768 -32768 -32768 -32768 -32768 -32768 -32768 -32768 -32768 -32768 -32768 -32768 -32768 -32768 -32768 -32768 -32768 -32768 -32768 -32768 -32768 -32768 -32768 -32768 -32768 -32768 -32768 -32768 -32768 -32768 -32768 -32768 -32768 -32768 -32768 -32768 -32768 -32768 -32768 -32768 -32768 -32768 -32768 1570 1572 1620 1687 1746 1782 1784 1768 1760 1786 1824 1831 1800 1776 1800 1844 1893 1919 1878 1808 1770 1761 1749 1720 1717 1775 1906 2014 2005 1869 1752 1760 1829 1861 1843 1807 1777 1759 1751 1797 1917 2037 1975 1880 2044 2313 2535 2667 2607 2365 2148 2169 2408 2775 3138 3267 3218 3133 2950 2585 2214 2081 2201 2399 2609 2947 3247 3253 3245 3444 3694 3831 3871 3830 3750 3684 3447 2998 2765 3105 3701 3989 4074 4132 4105 3998 3968 3952 3843 3720 3661 3692 3702 3540 3280 3125 3149 3263 3349 3341 3294 3266 3236 3209 3190 3171 3157 3145 3149 3169 3193 3202 3206 3206 3210 3226 3247 3259 -32768 -32768 -32768 -32768 -32768 -32768 -32768 -32768 -32768 -32768 -32768 -32768 -32768 -32768 -32768 -32768 -32768 -32768 -32768 -32768
-32768 -32768 -32768 -32768 -32768 -32768 -32768 -32768 -32768 -32768 -32768 -32768 -32768 -32768 -32768 -32768 -32768 -32768 -32768 -32768 -32768 -32768 -32768 -32768 -32768 -32768 -32768 -32768 -32768 -32768 -32768 -32768 -32768 -32768 -32768 -32768 -32768 -32768 -32768 -32768 -32768 -32768 -32768 -32768 -32768 -32768 -32768 -32768 -32768 -32768 -32768 -32768 -32768 -32768 -32768 -32768 -32768 -32768 -32768 -32768 -32768 -32768 -32768 -32768 -32768 -32768 -32768 -32768 -32768 -32768 -32768 -32768 -32768 -32768 -32768 -32768 -32768 -32768 -32768 -32768 -32768 -32768 -32768 -32768 -32768 -32768 -32768 -32768 -32768 -32768 -32768 -32768 -32768 -32768 -32768 -32768 -32768 -32768 -32768 -32768 -32768 -32768 -32768 -32768 -32768 -32768 -32768 -32768 -32768 -32768 -32768 -32768 -32768 -32768 -32768 -32768 -32768 -32768 -32768 -32768 -32768 -32768 -32768 -32768 -32768 1569 1547 1544 1567 1603 1626 1649 1665 1674 1684 1732 1834 1924 1926 1885 1899 1904 1864 1801 1744 1708 1704 1708 1689 1651 1637 1671 1759 1893 1972 1905 1838 1930 2097 2174 2110 1970 1898 1916 1891 1823 1804 1838 1826 1813 1981 2265 2540 2726 2758 2606 2402 2417 2717 3080 3324 3395 3381 3347 3178 2836 2454 2190 2100 2136 2289 2554 2789 2890 3028 3287 3595 3801 3894 3901 3874 3864 3683 3256 3022 3379 3880 4095 4188 4232 4128 3858 3742 3789 3771 3626 3428 3365 3461 3445 3248 3043 3001 3079 3179 3239 3255 3251 3229 3203 3184 3170 3164 3157 3155 3179 3205 3215 3218 3220 3220 3227 3242 3255 -32768 -32768 -32768 -32768 -32768 -32768 -32768 -32768 -32768 -32768 -32768 -32768 -32768 -32768 -32768 -32768 -32768 -32768 -32768 -32768
-32768 -32768 -32768 -32768 -32768 -32768 -32768 -32768 -32768 -32768 -32768 -32768 -32768 -32768 -32768 -32768 -32768 -32768 -32768 -32768 -32768 -32768 -32768 -32768 -32768 -32768 -32768 -32768 -32768 -32768 -32768 -32768 -32768 -32768 -32768 -32768 -32768 -32768 -32768 -32768 -32768 -32768 -32768 -32768 -32768 -32768 -32768 -32768 -32768 -32768 -32768 -32768 -32768 -32768 -32768 -32768 -32768 -32768 -32768 -32768 -32768 -32768 -32768 -32768 -32768 -32768 -32768 -32768 -32768 -32768 -32768 -32768 -32768 -32768 -32768 -32768 -32768 -32768 -32768 -32768 -32768 -32768 -32768 -32768 -32768 -32768 -32768 -32768 -32768 -32768 -32768 -32768 -32768 -32768 -32768 -32768 -32768 -32768 -32768 -32768 -32768 -32768 -32768 -32768 -32768 -32768 -32768 -32768 -32768 -32768 -32768 -32768 -32768 -32768 -32768 -32768 -32768 -32768 -32768 -32768 -32768 -32768 -32768 -32768 1569 1549 1537 1535 1549 1562 1572 1576 1576 1573 1572 1608 1732 1885 1921 1886 1908 1879 1780 1697 1655 1638 1637 1634 1632 1629 1641 1682 1756 1897 2013 1973 1955 2115 2332 2401 2297 2144 2104 2177 2177 2068 1969 1949 1926 1845 1845 1983 2201 2384 2493 2572 2609 2708 3002 3313 3456 3474 3462 3450 3346 3111 2808 2515 2248 2086 2138 2319 2487 2659 2876 3118 3393 3590 3690 3792 3881 3905 3772 3506 3467 3796 4097 4184 4192 4155 4010 3668 3438 3457 3536 3519 3356 3180 3140 3150 3089 3030 3060 3133 3204 3246 3256 3250 3232 3210 3190 3181 3177 3170 3170 3186 3203 3210 3218 3226 3232 3239 3247 3259 -32768 -32768 -32768 -32768 -32768 -32768 -32768 -32768 -32768 -32768 -32768 -32768 -32768 -32768 -32768 -32768 -32768 -32768 -32768 -32768
-32768 -32768 -32768 -32768 -32768 -32768 -32768 -32768 -32768 -32768 -32768 -32768 -32768 -32768 -32768 -32768 -32768 -32768 -32768 -32768 -32768 -32768 -32768 -32768 -32768 -32768 -32768 -32768 -32768 -32768 -32768 -32768 -32768 -32768 -32768 -32768 -32768 -32768 -32768 -32768 -32768 -32768 -32768 -32768 -32768 -32768 -32768 -32768 -32768 -32768 -32768 -32768 -32768 -32768 -32768 -32768 -32768 -32768 -32768 -32768 -32768 -32768 -32768 -32768 -32768 -32768 -32768 -32768 -32768 -32768 -32768 -32768 -32768 -32768 -32768 -32768 -32768 -32768 -32768 -32768 -32768 -32768 -32768 -32768 -32768 -32768 -32768 -32768 -32768 -32768 -32768 -32768 -32768 -32768 -32768 -32768 -32768 -32768 -32768 -32768 -32768 -32768 -32768 -32768 -32768 -32768 -32768 -32768 -32768 -32768 -32768 -32768 -32768 -32768 -32768 -32768 -32768 -32768 -32768 -32768 -32768 -32768 -32768 1564 1551 1539 1532 1533 1542 1546 1550 1549 1543 1529 1515 1526 1609 1729 1760 1759 1828 1814 1720 1670 1659 1629 1609 1628 1678 1720 1745 1797 1903 2063 2161 2071 2022 2189 2382 2405 2323 2270 2311 2397 2421 2364 2286 2227 2096 1900 1801 1830 1929 2022 2117 2297 2523 2762 3038 3240 3305 3265 3188 3154 3151 3089 2914 2670 2366 2098 2077 2205 2333 2484 2656 2832 3037 3174 3297 3559 3817 3912 3877 3829 3919 4105 4210 4176 4052 3895 3795 3627 3414 3281 3248 3255 3216 3091 2979 2968 3011 3078 3157 3216 3243 3253 3248 3242 3225 3208 3199 3197 3196 3191 3189 3202 3205 3200 3199 3209 3228 3235 3243 3266 -32768 -32768 -32768 -32768 -32768 -32768 -32768 -32768 -32768 -32768 -32768 -32768 -32768 -32768 -32768 -32768 -32768 -32768 -32768 -32768
-32768 -32768 -32768 -32768 -32768 -32768 -32768 -32768 -32768 -32768 -32768 -32768 -32768 -32768 -32768 -32768 -32768 -32768 -32768 -32768 -32768 -32768 -32768 -32768 -32768 -32768 -32768 -32768 -32768 -32768 -32768 -32768 -32768 -32768 -32768 -32768 -32768 -32768 -32768 -32768 -32768 -32768 -32768 -32768 -32768 -32768 -32768 -32768 -32768 -32768 -32768 -32768 -32768 -32768 -32768 -32768 -32768 -32768 -32768 -32768 -32768 -32768 -32768 -32768 -32768 -32768 -32768 -32768 -32768 -32768 -32768 -32768 -32768 -32768 -32768 -32768 -32768 -32768 -32768 -32768 -32768 -32768 -32768 -32768 -32768 -32768 -32768 -32768 -32768 -32768 -32768 -32768 -32768 -32768 -32768 -32768 -32768 -32768 -32768 -32768 -32768 -32768 -32768 -32768 -32768 -32768 -32768 -32768 -32768 -32768 -32768 -32768 -32768 -32768 -32768 -32768 -32768 -32768 -32768 -32768 -32768 -32768 1563 1551 1536 1525 1521 1522 1528 1533 1536 1542 1545 1539 1539 1547 1566 1595 1595 1617 1707 1717 1667 1678 1711 1696 1687 1748 1826 1846 1829 1856 1980 2191 2282 2110 1954 2020 2138 2195 2279 2405 2524 2598 2595 2532 2452 2333 2105 1924 1892 1895 1894 1902 1941 2059 2283 2608 2881 2944 2940 2940 2798 2652 2629 2630 2548 2404 2230 2085 2075 2132 2191 2302 2423 2542 2686 2863 3136 3515 3818 3943 3984 4031 4099 4130 4114 4055 3840 3531 3415 3476 3488 3349 3174 3075 3036 2993 2953 2980 3060 3141 3200 3228 3235 3231 3233 3228 3217 3213 3217 3229 3235 3225 3216 3219 3215 3195 3176 3179 3198 3211 3232 3277 -32768 -32768 -32768 -32768 -32768 -32768 -32768 -32768 -32768 -32768 -32768 -32768 -32768 -32768 -32768 -32768 -32768 -32768 -32768 -32768
-32768 -32768 -32768 -32768 -32768 -32768 -32768 -32768 -32768 -32768 -32768 -32768 -32768 -32768 -32768 -32768 -32768 -32768 -32768 -32768 -32768 -32768 -32768 -32768 -32768 -32768 -32768 -32768 -32768 -32768 -32768 -32768 -32768 -32768 -32768 -32768 -32768 -32768 -32768 -32768 -32768 -32768 -32768 -32768 -32768 -32768 -32768 -32768 -32768 -32768 -32768 -32768 -32768 -32768 -32768 -32768 -32768 -32768 -32768 -32768 -32768 -32768 -32768 -32768 -32768 -32768 -32768 -32768 -32768 -32768 -32768 -32768 -32768 -32768 -32768 -32768 -32768 -32768 -32768 -32768 -32768 -32768 -32768 -32768 -32768 -32768 -32768 -32768 -32768 -32768 -32768 -32768 -32768 -32768 -32768 -32768 -32768 -32768 -32768 -32768 -32768 -32768 -32768 -32768 -32768 -32768 -32768 -32768 -32768 -32768 -32768 -32768 -32768 -32768 -32768 -32768 -32768 -32768 1582 1588 1591 1590 1589 1578 1553 1524 1515 1512 1519 1530 1562 1608 1643 1647 1651 1684 1689 1659 1605 1592 1641 1648 1634 1681 1763 1774 1765 1827 1895 1899 1872 1872 1940 2169 2298 2112 1869 1787 1817 1943 2190 2458 2647 2742 2716 2593 2469 2303 2056 1990 2109 2151 2120 2082 2032 2062 2253 2533 2660 2571 2559 2650 2513 2288 2230 2257 2251 2218 2198 2236 2278 2210 2175 2327 2548 2660 2738 2931 3221 3514 3745 3864 3904 3961 3985 3890 3857 3918 3774 3453 3223 3213 3317 3303 3133 2985 2947 2977 3016 3072 3134 3178 3214 3234 3231 3229 3266 3289 3270 3254 3264 3279 3282 3267 3244 3223 3204 3180 3158 3152 3163 3174 3217 3287 -32768 -32768 -32768 -32768 -32768 -32768 -32768 -32768 -32768 -32768 -32768 -32768 -32768 -32768 -32768 -32768 -32768 -32768 -32768 -32768
-32768 -32768 -32768 -32768 -32768 -32768 -32768 -32768 -32768 -32768 -32768 -32768 -32768 -32768 -32768 -32768 -32768 -32768 -32768 -32768 -32768 -32768 -32768 -32768 -32768 -32768 -32768 -32768 -32768 -32768 -32768 -32768 -32768 -32768 -32768 -32768 -32768 -32768 -32768 -32768 -32768 -32768 -32768 -32768 -32768 -32768 -32768 -32768 -32768 -32768 -32768 -32768 -32768 -32768 -32768 -32768 -32768 -32768 -32768 -32768 -32768 -32768 -32768 -32768 -32768 -32768 -32768 -32768 -32768 -32768 -32768 -32768 -32768 -32768 -32768 -32768 -32768 -32768 -32768 -32768 -32768 -32768 -32768 -32768 -32768 -32768 -32768 -32768 -32768 -32768 -32768 -32768 -32768 -32768 -32768 -32768 -32768 -32768 -32768 -32768 -32768 -32768 -32768 -32768 -32768 -32768 -32768 -32768 -32768 -32768 -32768 -32768 -32768 -32768 -32768 -32768 1567 1579 1602 1623 1632 1637 1655 1657 1623 1583 1559 1540 1523 1539 1598 1686 1761 1764 1749 1804 1861 1828 1736 1688 1686 1670 1650 1712 1830 1855 1804 1809 1885 1938 1979 1981 1939 2084 2236 2144 1936 1770 1698 1776 1995 2241 2468 2650 2705 2636 2528 2338 2078 2113 2361 2486 2506 2472 2394 2417 2570 2630 2464 2267 2254 2345 2274 2176 2253 2348 2384 2427 2515 2648 2670 2434 2257 2451 2801 2962 2997 3105 3222 3326 3471 3579 3604 3645 3634 3519 3602 3818 3812 3642 3419 3210 3118 3061 2951 2905 2986 3085 3139 3184 3229 3256 3302 3336 3311 3317 3398 3448 3405 3344 3320 3327 3325 3296 3248 3204 3175 3150 3133 3130 3132 3140 3193 3282 3319 -32768 -32768 -32768 -32768 -32768 -32768 -32768 -32768 -32768 -32768 -32768 -32768 -32768 -32768 -32768 -32768 -32768 -32768 -32768
-32768 -32768 -32768 -32768 -32768 -32768 -32768 -32768 -32768 -32768 -32768 -32768 -32768 -32768 -32768 -32768 -32768 -32768 -32768 -32768 -32768 -32768 -32768 -32768 -32768 -32768 -32768 -32768 -32768 -32768 -32768 -32768 -32768 -32768 -32768 -32768 -32768 -32768 -32768 -32768 -32768 -32768 -32768 -32768 -32768 -32768 -32768 -32768 -32768 -32768 -32768 -32768 -32768 -32768 -32768 -32768 -32768 -32768 -32768 -32768 -32768 -32768 -32768 -32768 -32768 -32768 -32768 -32768 -32768 -32768 -32768 -32768 -32768 -32768 -32768 -32768 -32768 -32768 -32768 -32768 -32768 -32768 -32768 -32768 -32768 -32768 -32768 -32768 -32768 -32768 -32768 -32768 -32768 -32768 -32768 -32768 -32768 -32768 -32768 -32768 -32768 -32768 -32768 -32768 -32768 -32768 -32768 -32768 -32768 -32768 -32768 -32768 -32768 -32768 -32768 1550 1558 1577 1604 1641 1669 1689 1705 1714 1694 1676 1652 1614 1558 1536 1583 1677 1760 1787 1781 1847 1935 1909 1812 1775 1758 1733 1720 1784 1933 1992 1910 1858 1914 2021 2117 2115 1999 2052 2203 2221 2119 1923 1734 1699 1799 1939 2114 2365 2602 2707 2662 2449 2133 2115 2362 2595 2762 2825 2818 2868 2923 2763 2436 2287 2317 2361 2341 2372 2539 2657 2684 2780 2949 3080 2994 2620 2306 2371 2639 2800 2885 2989 3031 3048 3141 3239 3288 3314 3248 3182 3423 3711 3702 3597 3508 3304 3038 2866 2809 2880 3040 3179 3261 3318 3378 3421 3482 3518 3488 3497 3574 3607 3537 3427 3371 3383 3389 3327 3235 3178 3144 3124 3113 3116 3120 3123 3167 3256 3308 -32768 -32768 -32768 -32768 -32768 -32768 -32768 -32768 -32768 -32768 -32768 -32768 -32768 -32768 -32768 -32768 -32768 -32768 -32768
-32768 -32768 -32768 -32768 -32768 -32768 -32768 -32768 -32768 -32768 -32768 -32768 -32768 -32768 -32768 -32768 -32768 -32768 -32768 -32768 -32768 -32768 -32768 -32768 -32768 -32768 -32768 -32768 -32768 -32768 -32768 -32768 -32768 -32768 -32768 -32768 -32768 -32768 -32768 -32768 -32768 -32768 -32768 -32768 -32768 -32768 -32768 -32768 -32768 -32768 -32768 -32768 -32768 -32768 -32768 -32768 -32768 -32768 -32768 -32768 -32768 -32768 -32768 -32768 -32768 -32768 -32768 -32768 -32768 -32768 -32768 -32768 -32768 -32768 -32768 -32768 -32768 -32768 -32768 -32768 -32768 -32768 -32768 -32768 -32768 -32768 -32768 -32768 -32768 -32768 -32768 -32768 -32768 -32768 -32768 -32768 -32768 -32768 -32768 -32768 -32768 -32768 -32768 -32768 -32768 -32768 -32768 -32768 -32768 -32768 -32768 -32768 -32768 -32768 1541 1540 1544 1553 1575 1620 1674 1714 1723 1722 1728 1738 1720 1669 1586 1528 1547 1618 1695 1734 1753 1807 1865 1846 1775 1745 1725 1716 1708 1756 1908 2016 1976 1916 1977 2124 2208 2169 2075 2119 2263 2337 2282 2052 1780 1692 1761 1838 1935 2177 2539 2808 2836 2612 2248 2082 2176 2407 2720 2939 3005 3017 2939 2687 2461 2569 2750 2781 2737 2731 2832 2924 2957 3054 3214 3316 3213 2825 2391 2244 2332 2443 2556 2680 2776 2893 3073 3199 3213 3142 2976 2952 3331 3639 3540 3326 3240 3140 2960 2854 2881 2945 3001 3116 3283 3448 3557 3628 3694 3720 3707 3708 3706 3658 3550 3435 3409 3477 3506 3400 3258 3177 3133 3109 3110 3119 3128 3128 3154 3228 3289 -32768 -32768 -32768 -32768 -32768 -32768 -32768 -32768 -32768 -32768 -32768 -32768 -32768 -32768 -32768 -32768 -32768 -32768 -32768
-32768 -32768 -32768 -32768 -32768 -32768 -32768 -32768 -32768 -32768 -32768 -32768 -32768 -32768 -32768 -32768 -32768 -32768 -32768 -32768 -32768 -32768 -32768 -32768 -32768 -32768 -32768 -32768 -32768 -32768 -32768 -32768 -32768 -32768 -32768 -32768 -32768 -32768 -32768 -32768 -32768 -32768 -32768 -32768 -32768 -32768 -32768 -32768 -32768 -32768 -32768 -32768 -32768 -32768 -32768 -32768 -32768 -32768 -32768 -32768 -32768 -32768 -32768 -32768 -32768 -32768 -32768 -32768 -32768 -32768 -32768 -32768 -32768 -32768 -32768 -32768 -32768 -32768 -32768 -32768 -32768 -32768 -32768 -32768 -32768 -32768 -32768 -32768 -32768 -32768 -32768 -32768 -32768 -32768 -32768 -32768 -32768 -32768 -32768 -32768 -32768 -32768 -32768 -32768 -32768 -32768 -32768 -32768 -32768 -32768 -32768 -32768 -32768 -32768 1525 1520 1521 1525 1537 1587 1668 1734 1748 1755 1780 1788 1741 1674 1591 1523 1519 1569 1624 1649 1662 1680 1701 1719 1714 1694 1665 1653 1651 1662 1728 1822 1861 1912 2069 2231 2252 2187 2156 2225 2340 2383 2285 2020 1763 1716 1817 1900 1968 2186 2563 2885 2966 2805 2487 2230 2186 2307 2603 2905 3027 3007 2844 2550 2402 2670 3000 3118 3102 3051 3052 3085 3123 3194 3297 3376 3304 2941 2468 2264 2385 2577 2670 2668 2792 3089 3392 3516 3425 3171 2847 2824 3258 3548 3408 3098 2967 2986 2982 3005 3082 3067 2943 2918 3098 3368 3601 3766 3849 3853 3845 3828 3754 3615 3481 3414 3455 3553 3575 3461 3334 3266 3213 3178 3158 3157 3163 3165 3180 3226 3271 3280 -32768 -32768 -32768 -32768 -32768 -32768 -32768 -32768 -32768 -32768 -32768 -32768 -32768 -32768 -32768 -32768 -32768 -32768
-32768 -32768 -32768 -32768 -32768 -32768 -32768 -32768 -32768 -32768 -32768 -32768 -32768 -32768 -32768 -32768 -32768 -32768 -32768 -32768 -32768 -32768 -32768 -32768 -32768 -32768 -32768 -32768 -32768 -32768 -32768 -32768 -32768 -32768 -32768 -32768 -32768 -32768 -32768 -32768 -32768 -32768 -32768 -32768 -32768 -32768 -32768 -32768 -32768 -32768 -32768 -32768 -32768 -32768 -32768 -32768 -32768 -32768 -32768 -32768 -32768 -32768 -32768 -32768 -32768 -32768 -32768 -32768 -32768 -32768 -32768 -32768 -32768 -32768 -32768 -32768 -32768 -32768 -32768 -32768 -32768 -32768 -32768 -32768 -32768 -32768 -32768 -32768 -32768 -32768 -32768 -32768 -32768 -32768 -32768 -32768 -32768 -32768 -32768 -32768 -32768 -32768 -32768 -32768 -32768 -32768 -32768 -32768 -32768 -32768 -32768 -32768 -32768 1513 1503 1499 1495 1496 1502 1546 1629 1712 1757 1796 1835 1834 1766 1680 1609 1547 1511 1527 1552 1553 1557 1561 1570 1603 1639 1651 1660 1679 1722 1701 1636 1647 1763 1961 2186 2307 2286 2250 2277 2344 2391 2334 2155 1913 1749 1793 1935 1985 1999 2164 2465 2736 2872 2874 2723 2503 2437 2503 2699 2946 3083 3086 2920 2579 2333 2469 2768 3000 3133 3195 3215 3224 3252 3287 3312 3323 3182 2824 2492 2443 2761 3106 3199 3034 3117 3489 3772 3831 3705 3399 2994 2829 3091 3273 3112 2923 2945 3067 3148 3212 3266 3201 2999 2841 2867 3050 3353 3686 3836 3793 3738 3714 3653 3517 3421 3441 3513 3577 3573 3496 3447 3445 3419 3373 3323 3289 3274 3258 3253 3261 3273 3275 -32768 -32768 -32768 -32768 -32768 -32768 -32768 -32768 -32768 -32768 -32768 -32768 -32768 -32768 -32768 -32768 -32768 -32768
-32768 -32768 -32768 -32768 -32768 -32768 -32768 -32768 -32768 -32768 -32768 -32768 -32768 -32768 -32768 -32768 -32768 -32768 -32768 -32768 -32768 -32768 -32768 -32768 -32768 -32768 -32768 -32768 -32768 -32768 -32768 -32768 -32768 -32768 -32768 -32768 -32768 -32768 -32768 -32768 -32768 -32768 -32768 -32768 -32768 -32768 -32768 -32768 -32768 -32768 -32768 -32768 -32768 -32768 -32768 -32768 -32768 -32768 -32768 -32768 -32768 -32768 -32768 -32768 -32768 -32768 -32768 -32768 -32768 -32768 -32768 -32768 -32768 -32768 -32768 -32768 -32768 -32768 -32768 -32768 -32768 -32768 -32768 -32768 -32768 -32768 -32768 -32768 -32768 -32768 -32768 -32768 -32768 -32768 -32768 -32768 -32768 -32768 -32768 -32768 -32768 -32768 -32768 -32768 -32768 -32768 -32768 -32768 -32768 -32768 -32768 -32768 -32768 1503 1501 1494 1479 1468 1469 1487 1536 1599 1658 1728 1790 1822 1781 1701 1653 1609 1560 1540 1524 1500 1501 1510 1517 1534 1550 1575 1632 1749 1864 1813 1652 1622 1798 2031 2162 2205 2247 2348 2466 2518 2468 2307 2073 1897 1842 1948 2069 2023 1958 2048 2226 2392 2559 2712 2766 2702 2677 2760 2911 3064 3142 3115 2916 2562 2285 2269 2388 2597 2852 3090 3230 3278 3324 3340 3302 3249 3050 2761 2695 2834 3164 3482 3569 3374 3429 3736 3883 3867 3785 3602 3290 2994 2898 2841 2713 2769 3001 3212 3331 3392 3399 3310 3166 3058 2964 2888 3043 3457 3688 3640 3546 3492 3464 3427 3413 3477 3559 3605 3606 3560 3570 3640 3659 3633 3585 3542 3503 3450 3404 3369 3347 3346 3334 -32768 -32768 -32768 -32768 -32768 -32768 -32768 -32768 -32768 -32768 -32768 -32768 -32768 -32768 -32768 -32768 -32768
-32768 -32768 -32768 -32768 -32768 -32768 -32768 -32768 -32768 -32768 -32768 -32768 -32768 -32768 -32768 -32768 -32768 -32768 -32768 -32768 -32768 -32768 -32768 -32768 -32768 -32768 -32768 -32768 -32768 -32768 -32768 -32768 -32768 -32768 -32768 -32768 -32768 -32768 -32768 -32768 -32768 -32768 -32768 -32768 -32768 -32768 -32768 -32768 -32768 -32768 -32768 -32768 -32768 -32768 -32768 -32768 -32768 -32768 -32768 -32768 -32768 -32768 -32768 -32768 -32768 -32768 -32768 -32768 -32768 -32768 -32768 -32768 -32768 -32768 -32768 -32768 -32768 -32768 -32768 -32768 -32768 -32768 -32768 -32768 -32768 -32768 -32768 -32768 -32768 -32768 -32768 -32768 -32768 -32768 -32768 -32768 -32768 -32768 -32768 -32768 -32768 -32768 -32768 -32768 -32768 -32768 -32768 -32768 -32768 1530 1542 1552 1532 1521 1548 1561 1522 1482 1462 1460 1461 1479 1517 1577 1666 1763 1795 1748 1727 1710 1671 1633 1573 1513 1501 1532 1566 1578 1543 1539 1650 1848 1966 1833 1633 1624 1781 1902 1903 1926 2061 2324 2602 2700 2581 2349 2042 1858 1841 1926 1986 1936 1933 2068 2241 2350 2426 2508 2654 2763 2817 2888 2999 3084 3054 2873 2627 2430 2364 2348 2259 2304 2542 2795 2941 3024 3176 3296 3286 3227 3073 2916 3029 3241 3445 3619 3666 3555 3623 3793 3778 3671 3587 3491 3320 3053 2744 2528 2510 2731 3035 3308 3477 3520 3475 3384 3331 3344 3256 3002 2917 3245 3548 3589 3517 3413 3374 3424 3460 3506 3593 3675 3685 3642 3697 3816 3869 3868 3845 3812 3749 3672 3614 3560 3544 3587 3578 3500 3445 -32768 -32768 -32768 -32768 -32768 -32768 -32768 -32768 -32768 -32768 -32768 -32768 -32768 -32768 -32768
-32768 -32768 -32768 -32768 -32768 -32768 -32768 -32768 -32768 -32768 -32768 -32768 -32768 -32768 -32768 -32768 -32768 -32768 -32768 -32768 -32768 -32768 -32768 -32768 -32768 -32768 -32768 -32768 -32768 -32768 -32768 -32768 -32768 -32768 -32768 -32768 -32768 -32768 -32768 -32768 -32768 -32768 -32768 -32768 -32768 -32768 -32768 -32768 -32768 -32768 -32768 -32768 -32768 -32768 -32768 -32768 -32768 -32768 -32768 -32768 -32768 -32768 -32768 -32768 -32768 -32768 -32768 -32768 -32768 -32768 -32768 -32768 -32768 -32768 -32768 -32768 -32768 -32768 -32768 -32768 -32768 -32768 -32768 -32768 -32768 -32768 -32768 -32768 -32768 -32768 -32768 -32768 -32768 -32768 -32768 -32768 -32768 -32768 -32768 -32768 -32768 -32768 -32768 -32768 -32768 -32768 -32768 -32768 -32768 1537 1596 1641 1603 1553 1604 1663 1625 1548 1519 1527 1514 1479 1458 1476 1551 1687 1793 1803 1808 1813 1787 1740 1656 1579 1576 1647 1714 1706 1604 1579 1769 1993 1991 1763 1574 1574 1658 1687 1661 1681 1834 2140 2526 2745 2660 2406 2028 1765 1739 1788 1800 1826 1990 2297 2551 2638 2580 2464 2559 2783 2905 2924 2915 2881 2737 2502 2384 2457 2605 2594 2331 2191 2312 2470 2560 2660 2917 3198 3304 3281 3187 3132 3279 3467 3594 3689 3714 3661 3701 3758 3688 3555 3439 3322 3146 2883 2597 2442 2540 2811 3101 3386 3564 3582 3516 3429 3412 3479 3448 3226 3015 3171 3491 3645 3594 3457 3402 3489 3551 3524 3570 3697 3757 3762 3850 3961 3999 3991 3965 3924 3853 3809 3814 3763 3717 3762 3742 3624 3539 3467 -32768 -32768 -32768 -32768 -32768 -32768 -32768 -32768 -32768 -32768 -32768 -32768 -32768 -32768
-32768 -32768 -32768 -32768 -32768 -32768 -32768 -32768 -32768 -32768 -32768 -32768 -32768 -32768 -32768 -32768 -32768 -32768 -32768 -32768 -32768 -32768 -32768 -32768 -32768 -32768 -32768 -32768 -32768 -32768 -32768 -32768 -32768 -32768 -32768 -32768 -32768 -32768 -32768 -32768 -32768 -32768 -32768 -32768 -32768 -32768 -32768 -32768 -32768 -32768 -32768 -32768 -32768 -32768 -32768 -32768 -32768 -32768 -32768 -32768 -32768 -32768 -32768 -32768 -32768 -32768 -32768 -32768 -32768 -32768 -32768 -32768 -32768 -32768 -32768 -32768 -32768 -32768 -32768 -32768 -32768 -32768 -32768 -32768 -32768 -32768 -32768 -32768 -32768 -32768 -32768 -32768 -32768 -32768 -32768 -32768 -32768 -32768 -32768 -32768 -32768 -32768 -32768 -32768 -32768 -32768 -32768 -32768 1507 1546 1659 1742 1686 1574 1597 1697 1705 1636 1605 1631 1635 1572 1488 1451 1479 1592 1719 1772 1789 1791 1773 1729 1668 1627 1656 1755 1834 1780 1633 1635 1888 2079 1949 1689 1558 1584 1665 1707 1669 1627 1726 1995 2370 2667 2661 2420 2013 1741 1799 1896 1840 1819 2036 2420 2723 2839 2772 2608 2644 2851 2969 2951 2821 2658 2502 2377 2417 2618 2792 2757 2438 2169 2170 2305 2456 2596 2845 3156 3336 3369 3338 3338 3432 3523 3594 3686 3729 3633 3548 3545 3517 3444 3366 3242 2993 2719 2592 2568 2607 2803 3104 3423 3610 3627 3562 3457 3427 3524 3573 3454 3250 3257 3517 3707 3648 3484 3448 3579 3656 3548 3471 3592 3768 3922 4035 4053 4004 3962 3934 3888 3828 3873 3968 3926 3782 3698 3667 -32768 -32768 -32768 -32768 -32768 -32768 -32768 -32768 -32768 -32768 -32768 -32768 -32768 -32768 -32768 -32768 -32768
-32768 -32768 -32768 -32768 -32768 -32768 -32768 -32768 -32768 -32768 -32768 -32768 -32768 -32768 -32768 -32768 -32768 -32768 -32768 -32768 -32768 -32768 -32768 -32768 -32768 -32768 -32768 -32768 -32768 -32768 -32768 -32768 -32768 -32768 -32768 -32768 -32768 -32768 -32768 -32768 -32768 -32768 -32768 -32768 -32768 -32768 -32768 -32768 -32768 -32768 -32768 -32768 -32768 -32768 -32768 -32768 -32768 -32768 -32768 -32768 -32768 -32768 -32768 -32768 -32768 -32768 -32768 -32768 -32768 -32768 -32768 -32768 -32768 -32768 -32768 -32768 -32768 -32768 -32768 -32768 -32768 -32768 -32768 -32768 -32768 -32768 -32768 -32768 -32768 -32768 -32768 -32768 -32768 -32768 -32768 -32768 -32768 -32768 -32768 -32768 -32768 -32768 -32768 -32768 -32768 -32768 -32768 -32768 1485 1532 1667 1777 1736 1586 1551 1664 1742 1723 1690 1696 1714 1662 1548 1467 1450 1506 1595 1638 1656 1664 1659 1647 1647 1671 1715 1760 1771 1703 1624 1718 1982 2074 1862 1640 1648 1779 1894 1941 1845 1693 1728 1979 2341 2605 2591 2328 1948 1765 1976 2172 2035 1868 1972 2268 2553 2755 2831 2788 2804 2879 2937 2916 2741 2572 2547 2530 2542 2686 2843 2842 2587 2249 2133 2266 2477 2651 2856 3092 3267 3366 3413 3448 3480 3470 3439 3484 3555 3509 3389 3260 3119 3023 3009 2936 2760 2689 2795 2824 2668 2662 2929 3340 3628 3683 3604 3463 3422 3551 3642 3576 3433 3426 3614 3740 3627 3460 3506 3702 3784 3658 3505 3519 3734 4023 4148 4071 3964 3930 3932 3884 3845 3936 4061 4032 3846 3676 3663 3652 3507 -32768 -32768 -32768 -32768 -32768 -32768 -32768 -32768 -32768 -32768 -32768 -32768 -32768 -32768 -32768
-32768 -32768 -32768 -32768 -32768 -32768 -32768 -32768 -32768 -32768 -32768 -32768 -32768 -32768 -32768 -32768 -32768 -32768 -32768 -32768 -32768 -32768 -32768 -32768 -32768 -32768 -32768 -32768 -32768 -32768 -32768 -32768 -32768 -32768 -32768 -32768 -32768 -32768 -32768 -32768 -32768 -32768 -32768 -32768 -32768 -32768 -32768 -32768 -32768 -32768 -32768 -32768 -32768 -32768 -32768 -32768 -32768 -32768 -32768 -32768 -32768 -32768 -32768 -32768 -32768 -32768 -32768 -32768 -32768 -32768 -32768 -32768 -32768 -32768 -32768 -32768 -32768 -32768 -32768 -32768 -32768 -32768 -32768 -32768 -32768 -32768 -32768 -32768 -32768 -32768 -32768 -32768 -32768 -32768 -32768 -32768 -32768 -32768 -32768 -32768 -32768 -32768 -32768 -32768 -32768 -32768 -32768 1476 1463 1504 1633 1758 1746 1593 1513 1618 1763 1819 1792 1757 1733 1675 1576 1492 1452 1464 1514 1552 1584 1612 1623 1634 1699 1785 1810 1739 1631 1583 1628 1833 2057 2017 1768 1619 1752 1999 2143 2133 1960 1756 1771 2014 2367 2551 2452 2139 1828 1790 2127 2424 2295 2012 1947 2079 2271 2481 2679 2809 2830 2809 2799 2734 2576 2520 2632 2690 2663 2723 2853 2879 2714 2373 2164 2213 2365 2535 2711 2876 3022 3152 3257 3357 3454 3478 3423 3319 3273 3336 3345 3139 2840 2707 2703 2611 2528 2687 2992 3086 2857 2645 2739 3139 3544 3688 3605 3467 3460 3598 3665 3615 3558 3622 3737 3743 3578 3475 3618 3814 3884 3853 3759 3684 3797 4056 4139 4040 3986 4023 4054 3992 3958 4047 4116 4054 3887 3752 3794 3832 3657 -32768 -32768 -32768 -32768 -32768 -32768 -32768 -32768 -32768 -32768 -32768 -32768 -32768 -32768 -32768
-32768 -32768 -32768 -32768 -32768 -32768 -32768 -32768 -32768 -32768 -32768 -32768 -32768 -32768 -32768 -32768 -32768 -32768 -32768 -32768 -32768 -32768 -32768 -32768 -32768 -32768 -32768 -32768 -32768 -32768 -32768 -32768 -32768 -32768 -32768 -32768 -32768 -32768 -32768 -32768 -32768 -32768 -32768 -32768 -32768 -32768 -32768 -32768 -32768 -32768 -32768 -32768 -32768 -32768 -32768 -32768 -32768 -32768 -32768 -32768 -32768 -32768 -32768 -32768 -32768 -32768 -32768 -32768 -32768 -32768 -32768 -32768 -32768 -32768 -32768 -32768 -32768 -32768 -32768 -32768 -32768 -32768 -32768 -32768 -32768 -32768 -32768 -32768 -32768 -32768 -32768 -32768 -32768 -32768 -32768 -32768 -32768 -32768 -32768 -32768 -32768 -32768 -32768 -32768 -32768 -32768 -32768 1457 1446 1506 1654 1784 1762 1598 1495 1581 1751 1859 1867 1808 1739 1669 1583 1508 1468 1473 1515 1573 1616 1633 1631 1661 1776 1905 1900 1735 1561 1548 1699 1948 2067 1912 1707 1641 1781 2064 2256 2172 1927 1826 1969 2202 2434 2477 2306 1975 1738 1802 2166 2512 2497 2276 2123 2089 2154 2293 2528 2739 2782 2737 2659 2513 2392 2420 2581 2724 2759 2787 2837 2825 2715 2503 2331 2275 2271 2332 2456 2571 2682 2832 3034 3259 3446 3551 3569 3430 3243 3213 3233 3031 2773 2754 2762 2563 2410 2556 2923 3181 3137 2920 2790 2976 3386 3628 3591 3505 3567 3714 3770 3734 3744 3863 3910 3796 3611 3585 3727 3775 3765 3841 3897 3874 3937 4106 4135 4046 4078 4189 4211 4110 4094 4183 4187 4072 3924 3848 3944 4000 -32768 -32768 -32768 -32768 -32768 -32768 -32768 -32768 -32768 -32768 -32768 -32768 -32768 -32768 -32768 -32768
-32768 -32768 -32768 -32768 -32768 -32768 -32768 -32768 -32768 -32768 -32768 -32768 -32768 -32768 -32768 -32768 -32768 -32768 -32768 -32768 -32768 -32768 -32768 -32768 -32768 -32768 -32768 -32768 -32768 -32768 -32768 -32768 -32768 -32768 -32768 -32768 -32768 -32768 -32768 -32768 -32768 -32768 -32768 -32768 -32768 -32768 -32768 -32768 -32768 -32768 -32768 -32768 -32768 -32768 -32768 -32768 -32768 -32768 -32768 -32768 -32768 -32768 -32768 -32768 -32768 -32768 -32768 -32768 -32768 -32768 -32768 -32768 -32768 -32768 -32768 -32768 -32768 -32768 -32768 -32768 -32768 -32768 -32768 -32768 -32768 -32768 -32768 -32768 -32768 -32768 -32768 -32768 -32768 -32768 -32768 -32768 -32768 -32768 -32768 -32768 -32768 -32768 -32768 -32768 -32768 -32768 -32768 1444 1451 1542 1722 1849 1801 1616 1490 1537 1687 1830 1883 1844 1765 1682 1596 1519 1486 1508 1546 1584 1609 1611 1620 1694 1844 1960 1898 1687 1547 1628 1869 2052 2001 1788 1688 1731 1849 2087 2266 2116 1855 1918 2239 2475 2535 2451 2262 1955 1730 1762 1998 2239 2315 2257 2158 2096 2112 2235 2500 2710 2746 2701 2566 2385 2317 2340 2457 2651 2780 2818 2805 2742 2692 2655 2610 2538 2363 2227 2251 2349 2472 2692 3007 3278 3443 3516 3537 3479 3337 3180 3016 2755 2637 2807 2876 2635 2374 2355 2611 3003 3258 3241 3060 3054 3355 3599 3613 3612 3755 3936 4008 3978 3988 4059 4020 3851 3670 3645 3734 3685 3547 3504 3535 3609 3797 4069 4184 4150 4233 4365 4355 4258 4270 4353 4327 4205 4062 4005 4112 4152 -32768 -32768 -32768 -32768 -32768 -32768 -32768 -32768 -32768 -32768 -32768 -32768 -32768 -32768 -32768 -32768
-32768 -32768 -32768 -32768 -32768 -32768 -32768 -32768 -32768 -32768 -32768 -32768 -32768 -32768 -32768 -32768 -32768 -32768 -32768 -32768 -32768 -32768 -32768 -32768 -32768 -32768 -32768 -32768 -32768 -32768 -32768 -32768 -32768 -32768 -32768 -32768 -32768 -32768 -32768 -32768 -32768 -32768 -32768 -32768 -32768 -32768 -32768 -32768 -32768 -32768 -32768 -32768 -32768 -32768 -32768 -32768 -32768 -32768 -32768 -32768 -32768 -32768 -32768 -32768 -32768 -32768 -32768 -32768 -32768 -32768 -32768 -32768 -32768 -32768 -32768 -32768 -32768 -32768 -32768 -32768 -32768 -32768 -32768 -32768 -32768 -32768 -32768 -32768 -32768 -32768 -32768 -32768 -32768 -32768 -32768 -32768 -32768 -32768 -32768 -32768 -32768 -32768 -32768 -32768 -32768 -32768 1452 1448 1489 1594 1752 1865 1813 1631 1507 1511 1608 1756 1868 1876 1814 1719 1607 1521 1509 1546 1555 1552 1545 1565 1646 1792 1930 1948 1798 1612 1610 1826 2083 2104 1894 1704 1702 1839 2009 2189 2243 2028 1794 1886 2206 2464 2541 2482 2324 2021 1765 1714 1786 1872 1928 1951 1947 1955 2011 2182 2490 2701 2719 2667 2497 2291 2263 2342 2453 2642 2796 2827 2780 2708 2719 2779 2811 2772 2553 2286 2201 2325 2584 2891 3171 3355 3455 3492 3434 3327 3216 3018 2777 2575 2600 2844 2952 2725 2409 2264 2342 2639 2985 3145 3134 3213 3467 3636 3658 3742 3931 4107 4166 4095 4013 3964 3898 3796 3655 3627 3751 3779 3621 3336 3112 3161 3503 3967 4273 4348 4438 4534 4507 4417 4402 4444 4426 4344 4238 4202 4287 4297 -32768 -32768 -32768 -32768 -32768 -32768 -32768 -32768 -32768 -32768 -32768 -32768 -32768 -32768 -32768 -32768
-32768 -32768 -32768 -32768 -32768 -32768 -32768 -32768 -32768 -32768 -32768 -32768 -32768 -32768 -32768 -32768 -32768 -32768 -32768 -32768 -32768 -32768 -32768 -32768 -32768 -32768 -32768 -32768 -32768 -32768 -32768 -32768 -32768 -32768 -32768 -32768 -32768 -32768 -32768 -32768 -32768 -32768 -32768 -32768 -32768 -32768 -32768 -32768 -32768 -32768 -32768 -32768 -32768 -32768 -32768 -32768 -32768 -32768 -32768 -32768 -32768 -32768 -32768 -32768 -32768 -32768 -32768 -32768 -32768 -32768 -32768 -32768 -32768 -32768 -32768 -32768 -32768 -32768 -32768 -32768 -32768 -32768 -32768 -32768 -32768 -32768 -32768 -32768 -32768 -32768 -32768 -32768 -32768 -32768 -32768 -32768 -32768 -32768 -32768 -32768 -32768 -32768 -32768 -32768 -32768 -32768 1439 1478 1571 1659 1736 1803 1762 1628 1561 1558 1592 1718 1865 1910 1862 1748 1610 1516 1519 1559 1541 1509 1502 1548 1683 1876 1985 1887 1665 1561 1699 2007 2203 2073 1810 1697 1764 1966 2190 2303 2223 1971 1775 1812 2014 2270 2465 2517 2398 2104 1864 1801 1801 1784 1771 1792 1825 1860 1933 2125 2455 2685 2704 2645 2493 2250 2154 2256 2439 2634 2779 2807 2760 2714 2759 2846 2905 2905 2759 2453 2248 2357 2710 3085 3307 3420 3506 3550 3464 3283 3090 2787 2608 2644 2790 2986 3039 2835 2555 2399 2347 2393 2555 2719 2895 3213 3541 3661 3696 3825 3991 4088 4077 3983 3852 3739 3718 3747 3679 3679 3858 3985 3867 3450 3031 3029 3395 3917 4347 4510 4543 4589 4557 4377 4213 4217 4245 4207 4217 4313 4413 4393 -32768 -32768 -32768 -32768 -32768 -32768 -32768 -32768 -32768 -32768 -32768 -32768 -32768 -32768 -32768 -32768
-32768 -32768 -32768 -32768 -32768 -32768 -32768 -32768 -32768 -32768 -32768 -32768 -32768 -32768 -32768 -32768 -32768 -32768 -32768 -32768 -32768 -32768 -32768 -32768 -32768 -32768 -32768 -32768 -32768 -32768 -32768 -32768 -32768 -32768 -32768 -32768 -32768 -32768 -32768 -32768 -32768 -32768 -32768 -32768 -32768 -32768 -32768 -32768 -32768 -32768 -32768 -32768 -32768 -32768 -32768 -32768 -32768 -32768 -32768 -32768 -32768 -32768 -32768 -32768 -32768 -32768 -32768 -32768 -32768 -32768 -32768 -32768 -32768 -32768 -32768 -32768 -32768 -32768 -32768 -32768 -32768 -32768 -32768 -32768 -32768 -32768 -32768 -32768 -32768 -32768 -32768 -32768 -32768 -32768 -32768 -32768 -32768 -32768 -32768 -32768 -32768 -32768 -32768 -32768 -32768 1433 1431 1501 1615 1681 1684 1710 1697 1613 1586 1584 1593 1712 1868 1922 1866 1734 1594 1513 1516 1544 1510 1489 1521 1605 1745 1913 1967 1799 1572 1529 1733 2069 2198 2015 1797 1746 1850 2112 2353 2406 2286 2082 1921 1914 2073 2277 2448 2520 2438 2214 2086 2107 2095 1997 1900 1893 1934 1929 1933 2061 2342 2608 2667 2629 2544 2330 2127 2114 2250 2434 2614 2715 2724 2732 2804 2900 2975 3000 2912 2582 2302 2360 2648 2997 3278 3438 3524 3522 3425 3276 3022 2624 2531 2765 3003 3126 3095 2928 2785 2744 2671 2487 2385 2456 2698 3167 3546 3672 3737 3860 3974 4012 3989 3934 3816 3682 3690 3790 3767 3763 3960 4122 3995 3507 3029 2993 3275 3689 4143 4405 4391 4449 4495 4271 3919 3778 3755 3720 3873 4179 4358 4334 4084 -32768 -32768 -32768 -32768 -32768 -32768 -32768 -32768 -32768 -32768 -32768 -32768 -32768 -32768 -32768
-32768 -32768 -32768 -32768 -32768 -32768 -32768 -32768 -32768 -32768 -32768 -32768 -32768 -32768 -32768 -32768 -32768 -32768 -32768 -32768 -32768 -32768 -32768 -32768 -32768 -32768 -32768 -32768 -32768 -32768 -32768 -32768 -32768 -32768 -32768 -32768 -32768 -32768 -32768 -32768 -32768 -32768 -32768 -32768 -32768 -32768 -32768 -32768 -32768 -32768 -32768 -32768 -32768 -32768 -32768 -32768 -32768 -32768 -32768 -32768 -32768 -32768 -32768 -32768 -32768 -32768 -32768 -32768 -32768 -32768 -32768 -32768 -32768 -32768 -32768 -32768 -32768 -32768 -32768 -32768 -32768 -32768 -32768 -32768 -32768 -32768 -32768 -32768 -32768 -32768 -32768 -32768 -32768 -32768 -32768 -32768 -32768 -32768 -32768 -32768 -32768 -32768 -32768 -32768 -32768 1414 1423 1496 1585 1619 1603 1631 1669 1648 1607 1558 1550 1673 1828 1866 1790 1667 1560 1506 1517 1539 1504 1504 1610 1775 1918 1990 1922 1706 1535 1541 1733 2038 2149 2002 1873 1852 1960 2249 2487 2527 2456 2344 2193 2108 2230 2395 2485 2507 2459 2322 2294 2373 2375 2262 2141 2112 2149 2126 2038 2038 2202 2462 2594 2603 2578 2464 2271 2119 2108 2224 2394 2559 2670 2761 2865 2955 2998 2935 2800 2522 2349 2486 2720 2962 3236 3422 3482 3397 3273 3105 2767 2427 2478 2842 3137 3210 3113 2984 2973 3080 3084 2824 2528 2485 2749 3228 3588 3735 3821 3909 3975 4013 4025 3983 3841 3713 3765 3868 3857 3876 4060 4179 4008 3523 3026 2879 3007 3267 3649 3969 3990 4171 4406 4310 3906 3536 3304 3209 3387 3726 3926 3945 -32768 -32768 -32768 -32768 -32768 -32768 -32768 -32768 -32768 -32768 -32768 -32768 -32768 -32768 -32768 -32768
-32768 -32768 -32768 -32768 -32768 -32768 -32768 -32768 -32768 -32768 -32768 -32768 -32768 -32768 -32768 -32768 -32768 -32768 -32768 -32768 -32768 -32768 -32768 -32768 -32768 -32768 -32768 -32768 -32768 -32768 -32768 -32768 -32768 -32768 -32768 -32768 -32768 -32768 -32768 -32768 -32768 -32768 -32768 -32768 -32768 -32768 -32768 -32768 -32768 -32768 -32768 -32768 -32768 -32768 -32768 -32768 -32768 -32768 -32768 -32768 -32768 -32768 -32768 -32768 -32768 -32768 -32768 -32768 -32768 -32768 -32768 -32768 -32768 -32768 -32768 -32768 -32768 -32768 -32768 -32768 -32768 -32768 -32768 -32768 -32768 -32768 -32768 -32768 -32768 -32768 -32768 -32768 -32768 -32768 -32768 -32768 -32768 -32768 -32768 -32768 -32768 -32768 -32768 -32768 -32768 1397 1418 1479 1528 1537 1530 1569 1644 1706 1700 1611 1538 1617 1748 1755 1676 1594 1531 1495 1515 1552 1527 1557 1739 1987 2134 2094 1878 1635 1555 1623 1768 1971 2085 2049 2029 2070 2189 2426 2615 2655 2626 2561 2422 2275 2313 2456 2529 2526 2486 2399 2367 2446 2496 2433 2355 2347 2383 2363 2270 2208 2238 2419 2571 2603 2591 2555 2442 2242 2150 2233 2350 2489 2646 2795 2901 2944 2861 2668 2559 2455 2464 2705 2955 3124 3305 3433 3451 3346 3182 2890 2475 2276 2453 2868 3191 3236 3116 2992 3005 3200 3321 3155 2818 2694 2969 3409 3693 3811 3886 3954 4010 4056 4083 4017 3870 3817 3941 4035 4022 4075 4213 4209 4007 3682 3306 3030 2911 2938 3152 3421 3536 3896 4320 4387 4067 3598 3215 3025 3048 3190 -32768 -32768 -32768 -32768 -32768 -32768 -32768 -32768 -32768 -32768 -32768 -32768 -32768 -32768 -32768 -32768 -32768 -32768
-32768 -32768 -32768 -32768 -32768 -32768 -32768 -32768 -32768 -32768 -32768 -32768 -32768 -32768 -32768 -32768 -32768 -32768 -32768 -32768 -32768 -32768 -32768 -32768 -32768 -32768 -32768 -32768 -32768 -32768 -32768 -32768 -32768 -32768 -32768 -32768 -32768 -32768 -32768 -32768 -32768 -32768 -32768 -32768 -32768 -32768 -32768 -32768 -32768 -32768 -32768 -32768 -32768 -32768 -32768 -32768 -32768 -32768 -32768 -32768 -32768 -32768 -32768 -32768 -32768 -32768 -32768 -32768 -32768 -32768 -32768 -32768 -32768 -32768 -32768 -32768 -32768 -32768 -32768 -32768 -32768 -32768 -32768 -32768 -32768 -32768 -32768 -32768 -32768 -32768 -32768 -32768 -32768 -32768 -32768 -32768 -32768 -32768 -32768 -32768 -32768 -32768 -32768 -32768 1408 1390 1413 1458 1485 1490 1498 1531 1598 1700 1778 1730 1613 1616 1691 1675 1608 1560 1515 1477 1501 1555 1565 1642 1883 2153 2256 2106 1814 1634 1666 1796 1924 2004 2065 2113 2210 2341 2454 2586 2691 2723 2715 2678 2579 2451 2430 2539 2606 2604 2581 2509 2446 2510 2600 2596 2570 2594 2617 2593 2546 2487 2428 2484 2588 2639 2638 2605 2512 2315 2206 2324 2460 2564 2683 2795 2850 2801 2616 2473 2536 2615 2698 2904 3116 3259 3377 3464 3478 3367 3113 2679 2308 2269 2522 2925 3208 3241 3152 3013 2953 3140 3351 3336 3099 2952 3206 3571 3706 3755 3854 3947 4011 4072 4117 4093 4035 4059 4166 4224 4231 4292 4363 4267 4075 3943 3792 3538 3206 2891 2841 2973 3182 3697 4232 4397 4207 3859 3565 3356 -32768 -32768 -32768 -32768 -32768 -32768 -32768 -32768 -32768 -32768 -32768 -32768 -32768 -32768 -32768 -32768 -32768 -32768 -32768 -32768
-32768 -32768 -32768 -32768 -32768 -32768 -32768 -32768 -32768 -32768 -32768 -32768 -32768 -32768 -32768 -32768 -32768 -32768 -32768 -32768 -32768 -32768 -32768 -32768 -32768 -32768 -32768 -32768 -32768 -32768 -32768 -32768 -32768 -32768 -32768 -32768 -32768 -32768 -32768 -32768 -32768 -32768 -32768 -32768 -32768 -32768 -32768 -32768 -32768 -32768 -32768 -32768 -32768 -32768 -32768 -32768 -32768 -32768 -32768 -32768 -32768 -32768 -32768 -32768 -32768 -32768 -32768 -32768 -32768 -32768 -32768 -32768 -32768 -32768 -32768 -32768 -32768 -32768 -32768 -32768 -32768 -32768 -32768 -32768 -32768 -32768 -32768 -32768 -32768 -32768 -32768 -32768 -32768 -32768 -32768 -32768 -32768 -32768 -32768 -32768 -32768 -32768 -32768 -32768 1400 1393 1407 1430 1445 1452 1471 1504 1549 1641 1771 1803 1715 1674 1689 1652 1594 1547 1497 1456 1472 1531 1592 1734 2009 2235 2220 1974 1732 1704 1844 1978 2037 2027 2043 2133 2273 2402 2483 2556 2599 2618 2654 2672 2637 2576 2560 2629 2683 2693 2691 2662 2608 2597 2603 2593 2614 2655 2643 2599 2559 2480 2393 2403 2509 2625 2676 2628 2517 2311 2187 2341 2555 2674 2740 2787 2778 2643 2478 2493 2673 2817 2917 3058 3198 3291 3349 3416 3442 3291 2930 2450 2215 2335 2677 3030 3215 3237 3203 3091 2976 3103 3349 3451 3328 3179 3309 3536 3558 3587 3745 3861 3904 3968 4062 4123 4157 4196 4197 4169 4211 4329 4411 4337 4199 4184 4192 4039 3672 3211 2954 2858 2965 3417 3979 4296 4307 4170 4041 3890 3627 -32768 -32768 -32768 -32768 -32768 -32768 -32768 -32768 -32768 -32768 -32768 -32768 -32768 -32768 -32768 -32768 -32768 -32768 -32768
-32768 -32768 -32768 -32768 -32768 -32768 -32768 -32768 -32768 -32768 -32768 -32768 -32768 -32768 -32768 -32768 -32768 -32768 -32768 -32768 -32768 -32768 -32768 -32768 -32768 -32768 -32768 -32768 -32768 -32768 -32768 -32768 -32768 -32768 -32768 -32768 -32768 -32768 -32768 -32768 -32768 -32768 -32768 -32768 -32768 -32768 -32768 -32768 -32768 -32768 -32768 -32768 -32768 -32768 -32768 -32768 -32768 -32768 -32768 -32768 -32768 -32768 -32768 -32768 -32768 -32768 -32768 -32768 -32768 -32768 -32768 -32768 -32768 -32768 -32768 -32768 -32768 -32768 -32768 -32768 -32768 -32768 -32768 -32768 -32768 -32768 -32768 -32768 -32768 -32768 -32768 -32768 -32768 -32768 -32768 -32768 -32768 -32768 -32768 -32768 -32768 -32768 -32768 1410 1397 1393 1395 1397 1403 1418 1446 1483 1525 1603 1745 1827 1782 1725 1700 1651 1585 1524 1466 1435 1460 1521 1634 1838 2102 2221 2062 1770 1637 1733 1900 1982 1968 1945 1989 2095 2187 2239 2301 2372 2381 2376 2425 2465 2477 2476 2512 2611 2674 2663 2656 2692 2710 2666 2516 2374 2357 2367 2309 2242 2198 2133 2094 2149 2285 2451 2577 2580 2500 2312 2180 2319 2561 2697 2758 2788 2727 2537 2443 2578 2784 2934 3042 3152 3249 3303 3302 3288 3250 3023 2590 2234 2184 2394 2746 3038 3165 3209 3219 3134 3024 3137 3417 3551 3436 3240 3194 3306 3340 3434 3662 3769 3698 3663 3765 3920 4048 4065 3924 3762 3813 4070 4265 4250 4208 4304 4416 4352 4094 3790 3544 3243 3001 3105 3522 3997 4274 4320 4283 4201 4034 3778 -32768 -32768 -32768 -32768 -32768 -32768 -32768 -32768 -32768 -32768 -32768 -32768 -32768 -32768 -32768 -32768 -32768 -32768
-32768 -32768 -32768 -32768 -32768 -32768 -32768 -32768 -32768 -32768 -32768 -32768 -32768 -32768 -32768 -32768 -32768 -32768 -32768 -32768 -32768 -32768 -32768 -32768 -32768 -32768 -32768 -32768 -32768 -32768 -32768 -32768 -32768 -32768 -32768 -32768 -32768 -32768 -32768 -32768 -32768 -32768 -32768 -32768 -32768 -32768 -32768 -32768 -32768 -32768 -32768 -32768 -32768 -32768 -32768 -32768 -32768 -32768 -32768 -32768 -32768 -32768 -32768 -32768 -32768 -32768 -32768 -32768 -32768 -32768 -32768 -32768 -32768 -32768 -32768 -32768 -32768 -32768 -32768 -32768 -32768 -32768 -32768 -32768 -32768 -32768 -32768 -32768 -32768 -32768 -32768 -32768 -32768 -32768 -32768 -32768 -32768 -32768 -32768 -32768 -32768 -32768 1415 1400 1393 1392 1392 1390 1394 1408 1433 1475 1542 1641 1775 1847 1809 1747 1712 1661 1578 1491 1430 1425 1489 1581 1722 1921 2107 2104 1863 1626 1593 1703 1817 1854 1841 1854 1929 2009 2026 2010 2055 2116 2097 2081 2120 2159 2198 2266 2355 2469 2517 2456 2418 2512 2659 2699 2486 2192 2064 2034 1980 1933 1912 1886 1876 1929 2034 2176 2348 2468 2486 2371 2269 2354 2511 2614 2687 2709 2591 2398 2385 2620 2870 3011 3103 3183 3262 3325 3316 3212 3017 2660 2269 2105 2163 2345 2629 2892 3074 3190 3232 3171 3114 3259 3500 3566 3357 3076 2956 3048 3157 3325 3621 3782 3608 3354 3362 3575 3820 3854 3606 3325 3319 3592 3807 3848 3976 4250 4451 4450 4327 4190 4038 3723 3257 2987 3145 3588 3980 4134 4192 4243 4198 4001 3648 -32768 -32768 -32768 -32768 -32768 -32768 -32768 -32768 -32768 -32768 -32768 -32768 -32768 -32768 -32768 -32768 -32768
-32768 -32768 -32768 -32768 -32768 -32768 -32768 -32768 -32768 -32768 -32768 -32768 -32768 -32768 -32768 -32768 -32768 -32768 -32768 -32768 -32768 -32768 -32768 -32768 -32768 -32768 -32768 -32768 -32768 -32768 -32768 -32768 -32768 -32768 -32768 -32768 -32768 -32768 -32768 -32768 -32768 -32768 -32768 -32768 -32768 -32768 -32768 -32768 -32768 -32768 -32768 -32768 -32768 -32768 -32768 -32768 -32768 -32768 -32768 -32768 -32768 -32768 -32768 -32768 -32768 -32768 -32768 -32768 -32768 -32768 -32768 -32768 -32768 -32768 -32768 -32768 -32768 -32768 -32768 -32768 -32768 -32768 -32768 -32768 -32768 -32768 -32768 -32768 -32768 -32768 -32768 -32768 -32768 -32768 -32768 -32768 -32768 -32768 -32768 -32768 -32768 -32768 1409 1410 1418 1422 1419 1408 1397 1403 1434 1489 1588 1727 1858 1887 1823 1754 1730 1696 1590 1467 1397 1405 1495 1612 1727 1830 1906 1857 1693 1613 1655 1705 1726 1721 1711 1731 1797 1829 1787 1753 1774 1808 1801 1815 1882 1949 2052 2186 2261 2303 2294 2212 2193 2336 2538 2621 2423 2104 1941 1940 1988 2014 2024 1987 1904 1889 1963 2084 2265 2448 2537 2496 2429 2447 2508 2567 2624 2595 2410 2266 2350 2655 2925 3044 3090 3119 3170 3224 3225 3096 2788 2397 2179 2144 2162 2254 2458 2723 3000 3206 3286 3287 3307 3426 3543 3516 3263 2966 2829 2888 3004 3206 3567 3831 3644 3220 3092 3325 3683 3772 3500 3108 2979 3130 3262 3363 3658 4061 4279 4284 4206 4084 3933 3728 3328 2931 2917 3200 3488 3642 3822 4035 4071 3891 3579 -32768 -32768 -32768 -32768 -32768 -32768 -32768 -32768 -32768 -32768 -32768 -32768 -32768 -32768 -32768 -32768 -32768
-32768 -32768 -32768 -32768 -32768 -32768 -32768 -32768 -32768 -32768 -32768 -32768 -32768 -32768 -32768 -32768 -32768 -32768 -32768 -32768 -32768 -32768 -32768 -32768 -32768 -32768 -32768 -32768 -32768 -32768 -32768 -32768 -32768 -32768 -32768 -32768 -32768 -32768 -32768 -32768 -32768 -32768 -32768 -32768 -32768 -32768 -32768 -32768 -32768 -32768 -32768 -32768 -32768 -32768 -32768 -32768 -32768 -32768 -32768 -32768 -32768 -32768 -32768 -32768 -32768 -32768 -32768 -32768 -32768 -32768 -32768 -32768 -32768 -32768 -32768 -32768 -32768 -32768 -32768 -32768 -32768 -32768 -32768 -32768 -32768 -32768 -32768 -32768 -32768 -32768 -32768 -32768 -32768 -32768 -32768 -32768 -32768 -32768 -32768 -32768 -32768 1416 1411 1454 1507 1529 1530 1502 1443 1408 1422 1482 1597 1785 1934 1929 1833 1756 1753 1744 1626 1469 1384 1385 1447 1524 1572 1587 1601 1587 1581 1675 1753 1716 1654 1610 1587 1605 1648 1650 1609 1611 1647 1660 1665 1732 1853 1991 2180 2307 2266 2186 2130 2089 2193 2364 2415 2355 2195 2005 1935 2010 2145 2246 2296 2248 2113 2056 2151 2296 2421 2519 2582 2594 2562 2536 2551 2599 2623 2532 2319 2271 2460 2745 2949 3026 3026 3008 2990 2969 2928 2766 2472 2238 2243 2312 2263 2252 2366 2603 2953 3231 3332 3359 3398 3463 3523 3496 3366 3206 3098 2991 2902 3047 3477 3823 3634 3137 2945 3192 3614 3747 3491 3027 2774 2791 2855 3024 3429 3868 4047 3994 3868 3678 3455 3303 3079 2792 2725 2867 3022 3158 3376 3590 -32768 -32768 -32768 -32768 -32768 -32768 -32768 -32768 -32768 -32768 -32768 -32768 -32768 -32768 -32768 -32768 -32768 -32768 -32768 -32768
-32768 -32768 -32768 -32768 -32768 -32768 -32768 -32768 -32768 -32768 -32768 -32768 -32768 -32768 -32768 -32768 -32768 -32768 -32768 -32768 -32768 -32768 -32768 -32768 -32768 -32768 -32768 -32768 -32768 -32768 -32768 -32768 -32768 -32768 -32768 -32768 -32768 -32768 -32768 -32768 -32768 -32768 -32768 -32768 -32768 -32768 -32768 -32768 -32768 -32768 -32768 -32768 -32768 -32768 -32768 -32768 -32768 -32768 -32768 -32768 -32768 -32768 -32768 -32768 -32768 -32768 -32768 -32768 -32768 -32768 -32768 -32768 -32768 -32768 -32768 -32768 -32768 -32768 -32768 -32768 -32768 -32768 -32768 -32768 -32768 -32768 -32768 -32768 -32768 -32768 -32768 -32768 -32768 -32768 -32768 -32768 -32768 -32768 -32768 -32768 1429 1413 1418 1496 1594 1639 1667 1652 1568 1466 1419 1450 1557 1764 1947 1959 1842 1765 1788 1794 1660 1483 1404 1416 1467 1503 1492 1469 1446 1450 1545 1716 1776 1691 1647 1637 1622 1662 1730 1698 1634 1708 1832 1837 1784 1832 1981 2189 2387 2424 2265 2102 2044 2099 2315 2470 2326 2101 1976 1947 2017 2156 2287 2398 2460 2438 2333 2230 2278 2412 2445 2401 2425 2530 2608 2609 2607 2628 2610 2482 2314 2403 2648 2835 2931 2972 2977 2979 2956 2876 2714 2455 2252 2192 2276 2422 2412 2326 2330 2522 2903 3229 3326 3289 3260 3308 3401 3445 3475 3510 3500 3315 2993 2931 3325 3714 3537 3035 2827 3061 3489 3691 3539 3157 2812 2615 2595 2833 3277 3694 3908 3926 3825 3644 3419 3237 3048 2792 2650 2667 2759 2897 3044 -32768 -32768 -32768 -32768 -32768 -32768 -32768 -32768 -32768 -32768 -32768 -32768 -32768 -32768 -32768 -32768 -32768 -32768 -32768 -32768 -32768
-32768 -32768 -32768 -32768 -32768 -32768 -32768 -32768 -32768 -32768 -32768 -32768 -32768 -32768 -32768 -32768 -32768 -32768 -32768 -32768 -32768 -32768 -32768 -32768 -32768 -32768 -32768 -32768 -32768 -32768 -32768 -32768 -32768 -32768 -32768 -32768 -32768 -32768 -32768 -32768 -32768 -32768 -32768 -32768 -32768 -32768 -32768 -32768 -32768 -32768 -32768 -32768 -32768 -32768 -32768 -32768 -32768 -32768 -32768 -32768 -32768 -32768 -32768 -32768 -32768 -32768 -32768 -32768 -32768 -32768 -32768 -32768 -32768 -32768 -32768 -32768 -32768 -32768 -32768 -32768 -32768 -32768 -32768 -32768 -32768 -32768 -32768 -32768 -32768 -32768 -32768 -32768 -32768 -32768 -32768 -32768 -32768 -32768 -32768 1441 1429 1417 1424 1492 1579 1635 1682 1711 1676 1559 1451 1438 1524 1723 1929 1958 1842 1787 1853 1859 1689 1489 1437 1530 1675 1730 1686 1614 1502 1447 1538 1685 1696 1628 1648 1700 1747 1885 2029 1956 1789 1854 2082 2166 2087 2080 2231 2406 2450 2338 2163 2051 2064 2177 2342 2405 2212 1969 1896 1956 2126 2315 2395 2398 2369 2347 2297 2180 2143 2204 2184 2105 2140 2330 2528 2607 2606 2602 2567 2458 2394 2570 2786 2886 2921 2942 2977 3026 3036 2907 2619 2354 2311 2319 2293 2422 2480 2374 2316 2489 2870 3191 3260 3145 3018 3016 3086 3146 3285 3512 3656 3585 3228 2930 3076 3399 3320 2906 2704 2872 3227 3542 3637 3472 3112 2681 2517 2765 3138 3444 3745 3949 3931 3801 3628 3417 3176 2916 2788 2749 2762 2848 -32768 -32768 -32768 -32768 -32768 -32768 -32768 -32768 -32768 -32768 -32768 -32768 -32768 -32768 -32768 -32768 -32768 -32768 -32768 -32768 -32768 -32768
-32768 -32768 -32768 -32768 -32768 -32768 -32768 -32768 -32768 -32768 -32768 -32768 -32768 -32768 -32768 -32768 -32768 -32768 -32768 -32768 -32768 -32768 -32768 -32768 -32768 -32768 -32768 -32768 -32768 -32768 -32768 -32768 -32768 -32768 -32768 -32768 -32768 -32768 -32768 -32768 -32768 -32768 -32768 -32768 -32768 -32768 -32768 -32768 -32768 -32768 -32768 -32768 -32768 -32768 -32768 -32768 -32768 -32768 -32768 -32768 -32768 -32768 -32768 -32768 -32768 -32768 -32768 -32768 -32768 -32768 -32768 -32768 -32768 -32768 -32768 -32768 -32768 -32768 -32768 -32768 -32768 -32768 -32768 -32768 -32768 -32768 -32768 -32768 -32768 -32768 -32768 -32768 -32768 -32768 -32768 -32768 -32768 -32768 1451 1441 1436 1428 1424 1450 1496 1540 1591 1652 1690 1637 1515 1457 1529 1732 1928 1946 1821 1820 1950 1925 1697 1479 1460 1630 1883 1980 1911 1771 1574 1477 1551 1672 1687 1632 1620 1657 1763 2013 2265 2231 2021 1998 2185 2296 2263 2314 2483 2560 2436 2199 2039 2046 2147 2263 2268 2174 2001 1859 1848 1944 2124 2291 2306 2205 2101 2062 2039 1963 1909 1912 1891 1866 1928 2133 2388 2535 2566 2574 2573 2553 2592 2740 2877 2936 2957 2975 3010 3050 3014 2780 2453 2329 2438 2462 2369 2434 2505 2436 2408 2608 2941 3153 3125 2938 2774 2725 2746 2784 2958 3278 3549 3664 3482 3088 2884 2963 2953 2713 2565 2652 2869 3219 3584 3645 3337 2805 2528 2689 2922 3130 3497 3818 3782 3577 3407 3252 3093 3015 3082 3075 2935 -32768 -32768 -32768 -32768 -32768 -32768 -32768 -32768 -32768 -32768 -32768 -32768 -32768 -32768 -32768 -32768 -32768 -32768 -32768 -32768 -32768 -32768 -32768
-32768 -32768 -32768 -32768 -32768 -32768 -32768 -32768 -32768 -32768 -32768 -32768 -32768 -32768 -32768 -32768 -32768 -32768 -32768 -32768 -32768 -32768 -32768 -32768 -32768 -32768 -32768 -32768 -32768 -32768 -32768 -32768 -32768 -32768 -32768 -32768 -32768 -32768 -32768 -32768 -32768 -32768 -32768 -32768 -32768 -32768 -32768 -32768 -32768 -32768 -32768 -32768 -32768 -32768 -32768 -32768 -32768 -32768 -32768 -32768 -32768 -32768 -32768 -32768 -32768 -32768 -32768 -32768 -32768 -32768 -32768 -32768 -32768 -32768 -32768 -32768 -32768 -32768 -32768 -32768 -32768 -32768 -32768 -32768 -32768 -32768 -32768 -32768 -32768 -32768 -32768 -32768 -32768 -32768 -32768 -32768 -32768 1456 1451 1445 1438 1429 1418 1417 1427 1457 1498 1562 1637 1673 1593 1507 1559 1766 1944 1924 1788 1846 2013 1941 1665 1465 1477 1684 1973 2074 1959 1740 1537 1496 1594 1742 1832 1803 1709 1651 1742 2027 2364 2452 2329 2229 2212 2210 2226 2364 2533 2542 2357 2088 1969 2032 2134 2194 2098 1940 1838 1789 1806 1888 2005 2088 2064 1967 1872 1833 1821 1784 1761 1765 1782 1812 1891 2093 2365 2543 2607 2639 2674 2715 2773 2854 2924 2963 2968 2973 2993 3002 2872 2564 2320 2366 2509 2495 2418 2495 2582 2589 2647 2844 3068 3167 3076 2850 2640 2547 2531 2544 2672 2929 3241 3561 3655 3365 2962 2748 2660 2528 2420 2438 2566 2921 3437 3610 3360 2868 2542 2544 2632 2792 3182 3559 3505 3192 3053 3106 3168 3248 3388 3386 3118 -32768 -32768 -32768 -32768 -32768 -32768 -32768 -32768 -32768 -32768 -32768 -32768 -32768 -32768 -32768 -32768 -32768 -32768 -32768 -32768 -32768 -32768 -32768
-32768 -32768 -32768 -32768 -32768 -32768 -32768 -32768 -32768 -32768 -32768 -32768 -32768 -32768 -32768 -32768 -32768 -32768 -32768 -32768 -32768 -32768 -32768 -32768 -32768 -32768 -32768 -32768 -32768 -32768 -32768 -32768 -32768 -32768 -32768 -32768 -32768 -32768 -32768 -32768 -32768 -32768 -32768 -32768 -32768 -32768 -32768 -32768 -32768 -32768 -32768 -32768 -32768 -32768 -32768 -32768 -32768 -32768 -32768 -32768 -32768 -32768 -32768 -32768 -32768 -32768 -32768 -32768 -32768 -32768 -32768 -32768 -32768 -32768 -32768 -32768 -32768 -32768 -32768 -32768 -32768 -32768 -32768 -32768 -32768 -32768 -32768 -32768 -32768 -32768 -32768 -32768 -32768 -32768 -32768 -32768 1458 1451 1448 1445 1436 1427 1416 1404 1399 1414 1447 1496 1571 1654 1651 1569 1601 1805 1955 1892 1757 1851 2017 1898 1605 1449 1514 1748 2034 2091 1909 1638 1483 1517 1614 1724 1837 1909 1882 1775 1803 2022 2296 2417 2393 2276 2164 2136 2204 2348 2425 2326 2110 1907 1853 1907 1947 1941 1876 1826 1825 1801 1782 1815 1865 1883 1855 1804 1765 1763 1766 1754 1731 1760 1859 1968 2085 2262 2454 2583 2648 2685 2716 2753 2801 2850 2925 2960 2937 2921 2920 2876 2664 2373 2287 2437 2536 2469 2426 2556 2686 2749 2848 2993 3116 3171 3094 2896 2679 2541 2452 2376 2416 2579 2885 3359 3653 3533 3207 2886 2633 2424 2282 2296 2445 2825 3359 3550 3378 3039 2730 2562 2518 2611 2881 3186 3237 3085 3086 3262 3447 3559 3615 3522 -32768 -32768 -32768 -32768 -32768 -32768 -32768 -32768 -32768 -32768 -32768 -32768 -32768 -32768 -32768 -32768 -32768 -32768 -32768 -32768 -32768 -32768 -32768 -32768
-32768.000000000000000 -32768 -32768 -32768 -32768 -32768 -32768 -32768 -32768 -32768 -32768 -32768 -32768 -32768 -32768 -32768 -32768 -32768 -32768 -32768 -32768 -32768 -32768 -32768 -32768 -32768 -32768 -32768 -32768 -32768 -32768 -32768 -32768 -32768 -32768 -32768 -32768 -32768 -32768 -32768 -32768 -32768 -32768 -32768 -32768 -32768 -32768 -32768 -32768 -32768 -32768 -32768 -32768 -32768 -32768 -32768 -32768 -32768 -32768 -32768 -32768 -32768 -32768 -32768 -32768 -32768 -32768 -32768 -32768 -32768 -32768 -32768 -32768 -32768 -32768 -32768 -32768 -32768 -32768 -32768 -32768 -32768 -32768 -32768 -32768 -32768 -32768 -32768 -32768 -32768 -32768 -32768 -32768 -32768 -32768 1466 1457 1451 1447 1444 1438 1431 1416 1402 1391 1393 1416 1460 1521 1600 1638 1609 1656 1854 1980 1881 1727 1807 1944 1813 1554 1451 1556 1809 2064 2073 1854 1589 1496 1585 1655 1651 1695 1847 1947 1884 1856 1958 2096 2170 2179 2138 2114 2176 2301 2373 2259 2038 1859 1754 1740 1756 1759 1756 1797 1883 1941 1893 1807 1776 1774 1781 1770 1751 1776 1856 1914 1885 1789 1757 1857 2056 2289 2457 2504 2496 2508 2537 2544 2585 2659 2741 2882 2963 2943 2890 2861 2772 2513 2247 2231 2378 2460 2429 2457 2616 2745 2817 2908 3018 3094 3085 2989 2855 2737 2644 2502 2336 2269 2336 2593 3062 3404 3394 3209 2973 2659 2342 2203 2292 2480 2789 3276 3544 3503 3348 3158 2976 2891 2916 2986 3071 3146 3222 3343 3482 3642 3751 3724 -32768 -32768 -32768 -32768 -32768 -32768 -32768 -32768 -32768 -32768 -32768 -32768 -32768 -32768 -32768 -32768 -32768 -32768 -32768 -32768 -32768 -32768 -32768 -32768 -32768
-32768 -32768 -32768 -32768 -32768 -32768 -32768 -32768 -32768 -32768 -32768 -32768 -32768 -32768 -32768 -32768 -32768 -32768 -32768 -32768 -32768 -32768 -32768 -32768 -32768 -32768 -32768 -32768 -32768 -32768 -32768 -32768 -32768 -32768 -32768 -32768 -32768 -32768 -32768 -32768 -32768 -32768 -32768 -32768 -32768 -32768 -32768 -32768 -32768 -32768 -32768 -32768 -32768 -32768 -32768 -32768 -32768 -32768 -32768 -32768 -32768 -32768 -32768 -32768 -32768 -32768 -32768 -32768 -32768 -32768 -32768 -32768 -32768 -32768 -32768 -32768 -32768 -32768 -32768 -32768 -32768 -32768 -32768 -32768 -32768 -32768 -32768 -32768 -32768 -32768 -32768 -32768 -32768 -32768 1465 1461 1461 1460 1453 1448 1449 1445 1434 1414 1395 1384 1397 1439 1499 1555 1593 1614 1713 1921 2027 1898 1717 1730 1811 1723 1561 1514 1641 1890 2080 2029 1786 1557 1525 1653 1743 1688 1636 1749 1875 1850 1802 1857 1948 1994 2026 2064 2139 2280 2434 2378 2082 1857 1841 1872 1881 1822 1749 1758 1882 2051 2112 2042 1924 1826 1783 1816 1845 1805 1805 1931 2068 2070 1911 1775 1804 2042 2371 2553 2535 2433 2354 2354 2357 2378 2448 2586 2815 2966 2952 2871 2812 2723 2490 2218 2130 2181 2245 2306 2456 2639 2748 2811 2899 2999 3060 3027 2930 2871 2864 2819 2705 2563 2429 2315 2390 2690 2937 2918 2770 2636 2446 2208 2146 2297 2474 2680 3115 3525 3664 3660 3606 3488 3408 3399 3375 3327 3348 3464 3586 3657 3743 3819 3734 -32768 -32768 -32768 -32768 -32768 -32768 -32768 -32768 -32768 -32768 -32768 -32768 -32768 -32768 -32768 -32768 -32768 -32768 -32768 -32768 -32768 -32768 -32768 -32768 -32768
-32768 -32768 -32768 -32768 -32768 -32768 -32768 -32768 -32768 -32768 -32768 -32768 -32768 -32768 -32768 -32768 -32768 -32768 -32768 -32768 -32768 -32768 -32768 -32768 -32768 -32768 -32768 -32768 -32768 -32768 -32768 -32768 -32768 -32768 -32768 -32768 -32768 -32768 -32768 -32768 -32768 -32768 -32768 -32768 -32768 -32768 -32768 -32768 -32768 -32768 -32768 -32768 -32768 -32768 -32768 -32768 -32768 -32768 -32768 -32768 -32768 -32768 -32768 -32768 -32768 -32768 -32768 -32768 -32768 -32768 -32768 -32768 -32768 -32768 -32768 -32768 -32768 -32768 -32768 -32768 -32768 -32768 -32768 -32768 -32768 -32768 -32768 -32768 -32768 -32768 -32768 -32768 -32768 -32768 1460 1460 1466 1468 1463 1458 1459 1461 1449 1430 1406 1387 1383 1417 1483 1541 1578 1640 1809 2021 2083 1942 1781 1772 1804 1754 1693 1717 1863 2061 2154 2027 1744 1528 1532 1671 1803 1793 1685 1668 1724 1719 1742 1872 2009 2037 2023 2050 2119 2232 2348 2239 1925 1775 1916 2150 2247 2111 1876 1796 1921 2156 2257 2202 2092 1962 1874 1909 1982 1931 1834 1897 2111 2217 2099 1929 1920 2165 2479 2606 2588 2525 2457 2459 2453 2372 2332 2471 2765 2957 2931 2828 2758 2697 2526 2262 2088 2052 2079 2163 2369 2601 2731 2791 2861 2946 3014 3023 2999 3005 3050 3057 3024 2978 2831 2536 2355 2404 2488 2438 2342 2303 2277 2184 2127 2205 2345 2507 2856 3343 3704 3894 3952 3854 3738 3698 3667 3609 3615 3717 3788 3800 3813 3823 3681 -32768 -32768 -32768 -32768 -32768 -32768 -32768 -32768 -32768 -32768 -32768 -32768 -32768 -32768 -32768 -32768 -32768 -32768 -32768 -32768 -32768 -32768 -32768 -32768 -32768
-32768 -32768 -32768 -32768 -32768 -32768 -32768 -32768 -32768 -32768 -32768 -32768 -32768 -32768 -32768 -32768 -32768 -32768 -32768 -32768 -32768 -32768 -32768 -32768 -32768 -32768 -32768 -32768 -32768 -32768 -32768 -32768 -32768 -32768 -32768 -32768 -32768 -32768 -32768 -32768 -32768 -32768 -32768 -32768 -32768 -32768 -32768 -32768 -32768 -32768 -32768 -32768 -32768 -32768 -32768 -32768 -32768 -32768 -32768 -32768 -32768 -32768 -32768 -32768 -32768 -32768 -32768 -32768 -32768 -32768 -32768 -32768 -32768 -32768 -32768 -32768 -32768 -32768 -32768 -32768 -32768 -32768 -32768 -32768 -32768 -32768 -32768 -32768 -32768 -32768 -32768 -32768 -32768 1460 1456 1458 1467 1474 1473 1468 1465 1464 1453 1432 1410 1391 1377 1402 1477 1551 1623 1750 1958 2119 2114 2002 1916 1925 1927 1898 1924 2023 2156 2251 2214 2006 1700 1507 1529 1662 1806 1897 1835 1692 1622 1638 1761 1969 2101 2070 1987 1960 1960 1968 1981 1907 1756 1701 1859 2186 2408 2282 1957 1793 1888 2160 2350 2331 2223 2108 1980 1944 2039 2065 1962 1929 2101 2274 2268 2164 2214 2440 2626 2651 2641 2655 2671 2705 2701 2545 2345 2412 2724 2931 2912 2792 2712 2669 2549 2317 2134 2085 2111 2169 2351 2590 2719 2766 2819 2889 2953 2999 3030 3072 3132 3183 3226 3259 3145 2845 2551 2408 2357 2349 2413 2515 2562 2488 2309 2174 2214 2345 2623 3074 3555 3913 4075 4052 3970 3926 3872 3794 3797 3889 3932 3903 3872 3820 -32768 -32768 -32768 -32768 -32768 -32768 -32768 -32768 -32768 -32768 -32768 -32768 -32768 -32768 -32768 -32768 -32768 -32768 -32768 -32768 -32768 -32768 -32768 -32768 -32768 -32768
-32768 -32768 -32768 -32768 -32768 -32768 -32768 -32768 -32768 -32768 -32768 -32768 -32768 -32768 -32768 -32768 -32768 -32768 -32768 -32768 -32768 -32768 -32768 -32768 -32768 -32768 -32768 -32768 -32768 -32768 -32768 -32768 -32768 -32768 -32768 -32768 -32768 -32768 -32768 -32768 -32768 -32768 -32768 -32768 -32768 -32768 -32768 -32768 -32768 -32768 -32768 -32768 -32768 -32768 -32768 -32768 -32768 -32768 -32768 -32768 -32768 -32768 -32768 -32768 -32768 -32768 -32768 -32768 -32768 -32768 -32768 -32768 -32768 -32768 -32768 -32768 -32768 -32768 -32768 -32768 -32768 -32768 -32768 -32768 -32768 -32768 -32768 -32768 -32768 -32768 -32768 -32768 1459 1452 1449 1453 1463 1472 1479 1473 1464 1456 1445 1427 1409 1392 1379 1396 1468 1572 1705 1904 2079 2124 2079 2038 2024 2012 1992 2009 2102 2233 2328 2324 2182 1907 1627 1485 1518 1632 1766 1936 2002 1869 1721 1723 1874 2048 2059 1923 1815 1775 1781 1794 1778 1712 1686 1731 1817 2040 2293 2238 1939 1782 1851 2084 2295 2335 2276 2209 2070 1933 1982 2119 2144 2086 2095 2190 2276 2308 2411 2585 2683 2670 2659 2678 2732 2805 2826 2678 2390 2378 2665 2858 2816 2690 2635 2632 2546 2371 2226 2198 2239 2297 2440 2636 2731 2756 2792 2847 2903 2953 3003 3063 3121 3182 3255 3327 3303 3121 2875 2694 2622 2660 2798 2961 3046 2978 2684 2298 2139 2232 2516 2914 3319 3639 3826 3939 4030 4072 4029 3956 3958 4023 4053 4011 3948 3834 -32768 -32768 -32768 -32768 -32768 -32768 -32768 -32768 -32768 -32768 -32768 -32768 -32768 -32768 -32768 -32768 -32768 -32768 -32768 -32768 -32768 -32768 -32768 -32768 -32768 -32768
-32768 -32768 -32768 -32768 -32768 -32768 -32768 -32768 -32768 -32768 -32768 -32768 -32768 -32768 -32768 -32768 -32768 -32768 -32768 -32768 -32768 -32768 -32768 -32768 -32768 -32768 -32768 -32768 -32768 -32768 -32768 -32768 -32768 -32768 -32768 -32768 -32768 -32768 -32768 -32768 -32768 -32768 -32768 -32768 -32768 -32768 -32768 -32768 -32768 -32768 -32768 -32768 -32768 -32768 -32768 -32768 -32768 -32768 -32768 -32768 -32768 -32768 -32768 -32768 -32768 -32768 -32768 -32768 -32768 -32768 -32768 -32768 -32768 -32768 -32768 -32768 -32768 -32768 -32768 -32768 -32768 -32768 -32768 -32768 -32768 -32768 -32768 -32768 -32768 -32768 -32768 1464 1455 1446 1440 1442 1450 1464 1474 1472 1464 1453 1435 1419 1407 1396 1381 1385 1449 1578 1756 1975 2064 2008 1965 2006 2016 1955 1928 2022 2189 2309 2338 2268 2092 1828 1598 1492 1520 1625 1748 1931 2116 2130 2025 1989 2053 2110 1981 1771 1690 1738 1867 2016 2005 1832 1777 1916 1978 2020 2189 2177 1934 1777 1785 1897 2041 2146 2224 2258 2175 1994 1923 2060 2232 2218 2099 2089 2218 2288 2332 2456 2598 2657 2629 2565 2583 2696 2773 2696 2424 2367 2615 2718 2578 2461 2495 2578 2569 2469 2345 2258 2251 2308 2443 2622 2743 2775 2791 2831 2874 2923 2978 3039 3098 3165 3243 3323 3366 3287 3107 2983 2970 3024 3130 3278 3389 3311 2936 2423 2128 2169 2438 2787 3056 3184 3290 3514 3843 4083 4131 4083 4052 4067 4101 4076 3984 3819 -32768 -32768 -32768 -32768 -32768 -32768 -32768 -32768 -32768 -32768 -32768 -32768 -32768 -32768 -32768 -32768 -32768 -32768 -32768 -32768 -32768 -32768 -32768 -32768 -32768 -32768
-32768 -32768 -32768 -32768 -32768 -32768 -32768 -32768 -32768 -32768 -32768 -32768 -32768 -32768 -32768 -32768 -32768 -32768 -32768 -32768 -32768 -32768 -32768 -32768 -32768 -32768 -32768 -32768 -32768 -32768 -32768 -32768 -32768 -32768 -32768 -32768 -32768 -32768 -32768 -32768 -32768 -32768 -32768 -32768 -32768 -32768 -32768 -32768 -32768 -32768 -32768 -32768 -32768 -32768 -32768 -32768 -32768 -32768 -32768 -32768 -32768 -32768 -32768 -32768 -32768 -32768 -32768 -32768 -32768 -32768 -32768 -32768 -32768 -32768 -32768 -32768 -32768 -32768 -32768 -32768 -32768 -32768 -32768 -32768 -32768 -32768 -32768 -32768 -32768 -32768 -32768 1458 1448 1435 1430 1431 1434 1448 1459 1464 1487 1500 1467 1420 1399 1391 1382 1377 1421 1546 1723 1889 1909 1844 1843 1899 1892 1819 1818 1968 2173 2270 2226 2106 1961 1802 1638 1540 1571 1680 1796 1954 2169 2304 2294 2213 2133 2061 1888 1706 1723 1923 2197 2399 2324 2006 1863 2061 2181 2145 2222 2214 2018 1834 1759 1788 1880 1984 2112 2238 2269 2160 2034 2087 2236 2185 2040 2052 2221 2263 2198 2268 2478 2644 2664 2575 2516 2563 2632 2627 2421 2345 2518 2507 2317 2244 2351 2535 2634 2578 2396 2194 2126 2182 2326 2537 2742 2829 2832 2844 2877 2918 2972 3029 3090 3164 3243 3303 3343 3296 3186 3184 3265 3331 3401 3523 3590 3386 2905 2423 2137 2095 2271 2544 2731 2771 2853 3139 3618 4024 4109 3982 3861 3872 3991 4024 3922 3720 -32768 -32768 -32768 -32768 -32768 -32768 -32768 -32768 -32768 -32768 -32768 -32768 -32768 -32768 -32768 -32768 -32768 -32768 -32768 -32768 -32768 -32768 -32768 -32768 -32768 -32768
-32768 -32768 -32768 -32768 -32768 -32768 -32768 -32768 -32768 -32768 -32768 -32768 -32768 -32768 -32768 -32768 -32768 -32768 -32768 -32768 -32768 -32768 -32768 -32768 -32768 -32768 -32768 -32768 -32768 -32768 -32768 -32768 -32768 -32768 -32768 -32768 -32768 -32768 -32768 -32768 -32768 -32768 -32768 -32768 -32768 -32768 -32768 -32768 -32768 -32768 -32768 -32768 -32768 -32768 -32768 -32768 -32768 -32768 -32768 -32768 -32768 -32768 -32768 -32768 -32768 -32768 -32768 -32768 -32768 -32768 -32768 -32768 -32768 -32768 -32768 -32768 -32768 -32768 -32768 -32768 -32768 -32768 -32768 -32768 -32768 -32768 -32768 -32768 -32768 -32768 -32768 1453 1444 1440 1433 1426 1428 1437 1441 1458 1531 1602 1557 1451 1395 1381 1373 1367 1386 1478 1608 1708 1720 1707 1740 1772 1753 1724 1762 1894 2040 2075 1981 1860 1789 1753 1675 1602 1633 1735 1841 1958 2114 2242 2263 2183 2044 1903 1768 1675 1749 1975 2285 2524 2459 2093 1867 2018 2214 2264 2339 2324 2157 1968 1823 1824 1949 2046 2118 2255 2373 2360 2290 2272 2257 2108 1996 2086 2293 2304 2147 2139 2370 2615 2732 2736 2696 2684 2684 2618 2387 2250 2296 2245 2149 2183 2352 2535 2574 2440 2232 2064 2038 2111 2251 2463 2711 2851 2869 2882 2921 2962 3001 3052 3112 3177 3230 3257 3279 3235 3157 3257 3430 3521 3589 3677 3684 3374 2876 2494 2253 2092 2095 2250 2410 2514 2663 2940 3432 3889 3891 3566 3379 3503 3799 3926 3819 3565 -32768 -32768 -32768 -32768 -32768 -32768 -32768 -32768 -32768 -32768 -32768 -32768 -32768 -32768 -32768 -32768 -32768 -32768 -32768 -32768 -32768 -32768 -32768 -32768 -32768 -32768
-32768 -32768 -32768 -32768 -32768 -32768 -32768 -32768 -32768 -32768 -32768 -32768 -32768 -32768 -32768 -32768 -32768 -32768 -32768 -32768 -32768 -32768 -32768 -32768 -32768 -32768 -32768 -32768 -32768 -32768 -32768 -32768 -32768 -32768 -32768 -32768 -32768 -32768 -32768 -32768 -32768 -32768 -32768 -32768 -32768 -32768 -32768 -32768 -32768 -32768 -32768 -32768 -32768 -32768 -32768 -32768 -32768 -32768 -32768 -32768 -32768 -32768 -32768 -32768 -32768 -32768 -32768 -32768 -32768 -32768 -32768 -32768 -32768 -32768 -32768 -32768 -32768 -32768 -32768 -32768 -32768 -32768 -32768 -32768 -32768 -32768 -32768 -32768 -32768 -32768 1458 1452 1458 1462 1461 1449 1439 1438 1436 1452 1539 1631 1599 1487 1407 1381 1371 1359 1360 1399 1468 1526 1555 1591 1635 1656 1657 1677 1733 1821 1874 1825 1710 1638 1624 1646 1638 1599 1628 1731 1834 1935 2029 2061 2028 1964 1882 1819 1793 1743 1768 1883 2106 2400 2454 2152 1856 1894 2081 2233 2375 2402 2272 2095 1893 1842 1998 2165 2254 2360 2460 2465 2387 2285 2171 2050 2040 2230 2422 2363 2133 2052 2229 2497 2699 2791 2816 2827 2810 2651 2334 2136 2100 2082 2107 2277 2498 2531 2337 2121 1990 1943 1987 2080 2209 2403 2622 2760 2832 2892 2943 2984 3031 3081 3145 3208 3241 3241 3253 3229 3102 3087 3218 3367 3526 3655 3612 3303 2894 2611 2452 2266 2098 2076 2174 2329 2514 2774 3221 3678 3652 3219 2998 3217 3640 3821 3691 -32768 -32768 -32768 -32768 -32768 -32768 -32768 -32768 -32768 -32768 -32768 -32768 -32768 -32768 -32768 -32768 -32768 -32768 -32768 -32768 -32768 -32768 -32768 -32768 -32768 -32768 -32768
-32768 -32768 -32768 -32768 -32768 -32768 -32768 -32768 -32768 -32768 -32768 -32768 -32768 -32768 -32768 -32768 -32768 -32768 -32768 -32768 -32768 -32768 -32768 -32768 -32768 -32768 -32768 -32768 -32768 -32768 -32768 -32768 -32768 -32768 -32768 -32768 -32768 -32768 -32768 -32768 -32768 -32768 -32768 -32768 -32768 -32768 -32768 -32768 -32768 -32768 -32768 -32768 -32768 -32768 -32768 -32768 -32768 -32768 -32768 -32768 -32768 -32768 -32768 -32768 -32768 -32768 -32768 -32768 -32768 -32768 -32768 -32768 -32768 -32768 -32768 -32768 -32768 -32768 -32768 -32768 -32768 -32768 -32768 -32768 -32768 -32768 -32768 -32768 -32768 -32768 1460 1464 1481 1497 1503 1492 1471 1458 1455 1466 1505 1556 1547 1492 1451 1433 1427 1419 1403 1391 1407 1435 1467 1517 1567 1585 1602 1641 1702 1761 1773 1712 1639 1594 1579 1580 1590 1581 1604 1701 1817 1937 2009 1939 1797 1730 1746 1846 1963 1952 1962 2014 2101 2320 2434 2222 1912 1816 1905 2058 2238 2366 2346 2205 1974 1860 1975 2201 2373 2438 2470 2452 2335 2178 2053 2012 2103 2360 2527 2444 2208 2047 2086 2269 2491 2627 2662 2705 2707 2508 2226 2076 2051 2057 2119 2331 2516 2389 2088 1921 1881 1882 1917 2002 2149 2360 2539 2623 2711 2815 2870 2915 2989 3078 3159 3233 3281 3290 3305 3310 3186 2955 2831 2918 3128 3291 3264 3061 2781 2577 2582 2567 2400 2215 2120 2155 2310 2545 2912 3324 3411 3087 2848 3040 3474 3662 3488 -32768 -32768 -32768 -32768 -32768 -32768 -32768 -32768 -32768 -32768 -32768 -32768 -32768 -32768 -32768 -32768 -32768 -32768 -32768 -32768 -32768 -32768 -32768 -32768 -32768 -32768 -32768
-32768 -32768 -32768 -32768 -32768 -32768 -32768 -32768 -32768 -32768 -32768 -32768 -32768 -32768 -32768 -32768 -32768 -32768 -32768 -32768 -32768 -32768 -32768 -32768 -32768 -32768 -32768 -32768 -32768 -32768 -32768 -32768 -32768 -32768 -32768 -32768 -32768 -32768 -32768 -32768 -32768 -32768 -32768 -32768 -32768 -32768 -32768 -32768 -32768 -32768 -32768 -32768 -32768 -32768 -32768 -32768 -32768 -32768 -32768 -32768 -32768 -32768 -32768 -32768 -32768 -32768 -32768 -32768 -32768 -32768 -32768 -32768 -32768 -32768 -32768 -32768 -32768 -32768 -32768 -32768 -32768 -32768 -32768 -32768 -32768 -32768 -32768 -32768 -32768 1458 1462 1475 1498 1520 1537 1537 1520 1515 1531 1537 1537 1540 1532 1520 1525 1551 1583 1594 1555 1486 1449 1443 1454 1486 1529 1566 1592 1637 1690 1728 1751 1774 1792 1770 1707 1667 1660 1661 1663 1718 1819 1970 2058 1920 1710 1661 1734 1855 1988 2041 2115 2221 2277 2400 2494 2340 2029 1816 1787 1865 2025 2237 2368 2324 2113 1984 2039 2243 2432 2438 2395 2395 2338 2215 2068 2006 2122 2390 2572 2545 2399 2239 2144 2144 2240 2333 2360 2412 2413 2257 2106 2048 2024 2010 2051 2184 2255 2110 1933 1920 1957 1934 1909 1952 2097 2351 2533 2556 2583 2654 2714 2792 2904 3023 3115 3190 3244 3289 3333 3375 3336 3104 2781 2643 2685 2745 2780 2795 2716 2607 2701 2864 2852 2667 2390 2193 2185 2301 2504 2789 2969 2869 2694 2846 3242 3449 -32768 -32768 -32768 -32768 -32768 -32768 -32768 -32768 -32768 -32768 -32768 -32768 -32768 -32768 -32768 -32768 -32768 -32768 -32768 -32768 -32768 -32768 -32768 -32768 -32768 -32768 -32768 -32768
-32768 -32768 -32768 -32768 -32768 -32768 -32768 -32768 -32768 -32768 -32768 -32768 -32768 -32768 -32768 -32768 -32768 -32768 -32768 -32768 -32768 -32768 -32768 -32768 -32768 -32768 -32768 -32768 -32768 -32768 -32768 -32768 -32768 -32768 -32768 -32768 -32768 -32768 -32768 -32768 -32768 -32768 -32768 -32768 -32768 -32768 -32768 -32768 -32768 -32768 -32768 -32768 -32768 -32768 -32768 -32768 -32768 -32768 -32768 -32768 -32768 -32768 -32768 -32768 -32768 -32768 -32768 -32768 -32768 -32768 -32768 -32768 -32768 -32768 -32768 -32768 -32768 -32768 -32768 -32768 -32768 -32768 -32768 -32768 -32768 -32768 -32768 -32768 -32768 1450 1458 1479 1504 1525 1541 1544 1538 1553 1591 1611 1611 1612 1602 1593 1614 1667 1727 1756 1712 1626 1554 1519 1504 1508 1531 1544 1561 1598 1629 1634 1658 1726 1803 1849 1834 1809 1794 1785 1758 1772 1844 2039 2197 2038 1771 1744 1823 1847 1851 1881 1974 2129 2267 2400 2510 2420 2138 1884 1774 1783 1917 2146 2333 2365 2221 2096 2104 2261 2432 2402 2288 2267 2275 2217 2063 1965 2080 2362 2582 2642 2620 2570 2495 2394 2313 2274 2246 2218 2156 2066 2006 1975 1927 1896 1906 1944 1954 1897 1882 2005 2135 2118 2065 2091 2212 2450 2595 2568 2530 2535 2590 2733 2892 2978 3027 3065 3082 3121 3200 3314 3387 3322 3092 2844 2673 2567 2592 2759 2874 2855 2915 3109 3227 3129 2840 2546 2391 2333 2356 2477 2626 2652 2581 2684 3019 3219 -32768 -32768 -32768 -32768 -32768 -32768 -32768 -32768 -32768 -32768 -32768 -32768 -32768 -32768 -32768 -32768 -32768 -32768 -32768 -32768 -32768 -32768 -32768 -32768 -32768 -32768 -32768 -32768
-32768 -32768 -32768 -32768 -32768 -32768 -32768 -32768 -32768 -32768 -32768 -32768 -32768 -32768 -32768 -32768 -32768 -32768 -32768 -32768 -32768 -32768 -32768 -32768 -32768 -32768 -32768 -32768 -32768 -32768 -32768 -32768 -32768 -32768 -32768 -32768 -32768 -32768 -32768 -32768 -32768 -32768 -32768 -32768 -32768 -32768 -32768 -32768 -32768 -32768 -32768 -32768 -32768 -32768 -32768 -32768 -32768 -32768 -32768 -32768 -32768 -32768 -32768 -32768 -32768 -32768 -32768 -32768 -32768 -32768 -32768 -32768 -32768 -32768 -32768 -32768 -32768 -32768 -32768 -32768 -32768 -32768 -32768 -32768 -32768 -32768 -32768 -32768 -32768 1440 1455 1481 1504 1524 1532 1523 1504 1496 1513 1539 1572 1614 1644 1655 1674 1709 1749 1755 1734 1698 1666 1633 1613 1622 1644 1622 1580 1554 1544 1530 1536 1567 1623 1704 1786 1831 1831 1814 1791 1798 1868 2088 2302 2149 1831 1791 1897 1926 1847 1764 1762 1861 2029 2198 2350 2385 2240 2030 1857 1817 1951 2137 2258 2285 2205 2109 2092 2191 2334 2345 2232 2161 2134 2083 1975 1943 2096 2365 2578 2692 2736 2729 2720 2701 2645 2561 2439 2258 2058 1952 1912 1889 1884 1885 1854 1831 1850 1855 1864 1994 2196 2305 2359 2431 2528 2659 2702 2631 2556 2500 2520 2701 2902 2965 2993 3043 3032 2982 2973 3092 3274 3380 3348 3168 2942 2724 2639 2817 3075 3188 3234 3369 3490 3420 3203 2994 2853 2764 2736 2783 2852 2884 2800 2730 2850 2965 2868 -32768 -32768 -32768 -32768 -32768 -32768 -32768 -32768 -32768 -32768 -32768 -32768 -32768 -32768 -32768 -32768 -32768 -32768 -32768 -32768 -32768 -32768 -32768 -32768 -32768 -32768 -32768
-32768 -32768 -32768 -32768 -32768 -32768 -32768 -32768 -32768 -32768 -32768 -32768 -32768 -32768 -32768 -32768 -32768 -32768 -32768 -32768 -32768 -32768 -32768 -32768 -32768 -32768 -32768 -32768 -32768 -32768 -32768 -32768 -32768 -32768 -32768 -32768 -32768 -32768 -32768 -32768 -32768 -32768 -32768 -32768 -32768 -32768 -32768 -32768 -32768 -32768 -32768 -32768 -32768 -32768 -32768 -32768 -32768 -32768 -32768 -32768 -32768 -32768 -32768 -32768 -32768 -32768 -32768 -32768 -32768 -32768 -32768 -32768 -32768 -32768 -32768 -32768 -32768 -32768 -32768 -32768 -32768 -32768 -32768 -32768 -32768 -32768 -32768 -32768 1457 1442 1448 1474 1501 1515 1518 1508 1498 1477 1453 1431 1445 1502 1574 1626 1660 1677 1686 1686 1685 1694 1705 1702 1705 1750 1839 1873 1804 1685 1597 1557 1540 1524 1524 1567 1660 1746 1782 1792 1785 1793 1859 2030 2210 2098 1802 1739 1872 2002 1993 1884 1787 1747 1811 1959 2124 2245 2283 2201 2020 1930 2024 2113 2138 2146 2132 2088 2074 2124 2215 2264 2225 2125 2025 1962 1973 2103 2301 2443 2540 2655 2721 2644 2605 2696 2745 2656 2463 2219 1991 1884 1863 1886 1987 2060 1970 1850 1842 1848 1824 1877 2052 2289 2500 2637 2731 2802 2812 2761 2673 2536 2465 2591 2774 2837 2920 3085 3154 3063 2935 2905 3036 3229 3306 3196 3008 2771 2597 2727 3087 3348 3457 3561 3651 3600 3481 3386 3302 3230 3219 3259 3305 3313 3206 2987 2835 2790 2739 -32768 -32768 -32768 -32768 -32768 -32768 -32768 -32768 -32768 -32768 -32768 -32768 -32768 -32768 -32768 -32768 -32768 -32768 -32768 -32768 -32768 -32768 -32768 -32768 -32768 -32768 -32768
-32768 -32768 -32768 -32768 -32768 -32768 -32768 -32768 -32768 -32768 -32768 -32768 -32768 -32768 -32768 -32768 -32768 -32768 -32768 -32768 -32768 -32768 -32768 -32768 -32768 -32768 -32768 -32768 -32768 -32768 -32768 -32768 -32768 -32768 -32768 -32768 -32768 -32768 -32768 -32768 -32768 -32768 -32768 -32768 -32768 -32768 -32768 -32768 -32768 -32768 -32768 -32768 -32768 -32768 -32768 -32768 -32768 -32768 -32768 -32768 -32768 -32768 -32768 -32768 -32768 -32768 -32768 -32768 -32768 -32768 -32768 -32768 -32768 -32768 -32768 -32768 -32768 -32768 -32768 -32768 -32768 -32768 -32768 -32768 -32768 -32768 -32768 -32768 1486 1454 1441 1454 1475 1491 1492 1514 1575 1609 1568 1481 1413 1403 1450 1521 1586 1626 1641 1650 1657 1673 1690 1705 1734 1809 1959 2079 2049 1899 1766 1700 1662 1627 1587 1556 1591 1667 1734 1772 1771 1760 1784 1866 1952 1886 1700 1651 1759 1917 2021 2073 2035 1888 1780 1825 1935 2056 2208 2300 2239 2152 2143 2100 2058 2076 2101 2096 2093 2130 2175 2207 2198 2089 1968 1984 2154 2362 2498 2504 2470 2548 2661 2581 2457 2502 2526 2367 2160 2003 1896 1860 1883 1977 2156 2260 2109 1894 1816 1803 1785 1815 1953 2185 2396 2538 2678 2790 2851 2883 2835 2654 2464 2477 2586 2636 2748 2988 3174 3188 3079 2944 2912 3037 3109 3020 2902 2780 2668 2691 2942 3258 3495 3630 3726 3736 3687 3649 3606 3535 3504 3533 3572 3577 3484 3257 2965 2764 -32768 -32768 -32768 -32768 -32768 -32768 -32768 -32768 -32768 -32768 -32768 -32768 -32768 -32768 -32768 -32768 -32768 -32768 -32768 -32768 -32768 -32768 -32768 -32768 -32768 -32768 -32768 -32768
-32768 -32768 -32768 -32768 -32768 -32768 -32768 -32768 -32768 -32768 -32768 -32768 -32768 -32768 -32768 -32768 -32768 -32768 -32768 -32768 -32768 -32768 -32768 -32768 -32768 -32768 -32768 -32768 -32768 -32768 -32768 -32768 -32768 -32768 -32768 -32768 -32768 -32768 -32768 -32768 -32768 -32768 -32768 -32768 -32768 -32768 -32768 -32768 -32768 -32768 -32768 -32768 -32768 -32768 -32768 -32768 -32768 -32768 -32768 -32768 -32768 -32768 -32768 -32768 -32768 -32768 -32768 -32768 -32768 -32768 -32768 -32768 -32768 -32768 -32768 -32768 -32768 -32768 -32768 -32768 -32768 -32768 -32768 -32768 -32768 -32768 -32768 1510 1499 1463 1437 1439 1450 1458 1470 1545 1684 1772 1736 1630 1518 1431 1402 1435 1507 1576 1618 1634 1642 1649 1664 1690 1737 1805 1927 2044 2035 1909 1796 1747 1742 1762 1739 1663 1610 1615 1650 1683 1690 1678 1680 1690 1702 1706 1676 1634 1653 1744 1889 2089 2247 2138 1913 1813 1831 1926 2097 2268 2338 2323 2283 2179 2068 2053 2092 2107 2121 2186 2215 2171 2105 2019 1981 2104 2320 2462 2509 2481 2399 2412 2573 2619 2486 2374 2258 2070 1933 1871 1844 1851 1910 2084 2293 2358 2181 1930 1810 1801 1823 1903 2058 2209 2295 2363 2483 2626 2757 2885 2927 2809 2606 2495 2488 2498 2574 2766 3013 3181 3187 3088 3014 3043 3030 2945 2916 2961 2984 2944 2954 3167 3460 3624 3671 3630 3540 3522 3569 3588 3605 3654 3697 3702 3618 3407 3077 -32768 -32768 -32768 -32768 -32768 -32768 -32768 -32768 -32768 -32768 -32768 -32768 -32768 -32768 -32768 -32768 -32768 -32768 -32768 -32768 -32768 -32768 -32768 -32768 -32768 -32768 -32768 -32768 -32768
-32768 -32768 -32768 -32768 -32768 -32768 -32768 -32768 -32768 -32768 -32768 -32768 -32768 -32768 -32768 -32768 -32768 -32768 -32768 -32768 -32768 -32768 -32768 -32768 -32768 -32768 -32768 -32768 -32768 -32768 -32768 -32768 -32768 -32768 -32768 -32768 -32768 -32768 -32768 -32768 -32768 -32768 -32768 -32768 -32768 -32768 -32768 -32768 -32768 -32768 -32768 -32768 -32768 -32768 -32768 -32768 -32768 -32768 -32768 -32768 -32768 -32768 -32768 -32768 -32768 -32768 -32768 -32768 -32768 -32768 -32768 -32768 -32768 -32768 -32768 -32768 -32768 -32768 -32768 -32768 -32768 -32768 -32768 -32768 -32768 -32768 1478 1491 1482 1455 1437 1428 1429 1434 1476 1600 1764 1850 1818 1735 1649 1560 1477 1441 1467 1532 1590 1616 1621 1628 1644 1676 1717 1759 1800 1825 1782 1693 1633 1618 1645 1713 1776 1760 1700 1651 1634 1640 1671 1704 1718 1682 1641 1712 1807 1758 1659 1653 1770 2004 2284 2310 2099 1908 1848 1917 2059 2184 2243 2278 2308 2293 2192 2086 2051 2080 2131 2233 2267 2136 1997 1976 2057 2198 2331 2387 2421 2395 2311 2290 2427 2539 2472 2277 2067 1932 1882 1848 1826 1841 1931 2181 2406 2415 2208 1956 1830 1853 1958 2111 2254 2294 2259 2240 2294 2410 2577 2813 2968 2973 2881 2729 2547 2410 2409 2535 2776 3069 3202 3154 3100 3104 3067 2979 2972 3073 3195 3218 3179 3273 3475 3527 3350 3127 2970 2955 3075 3230 3417 3618 3728 3713 3599 3370 -32768 -32768 -32768 -32768 -32768 -32768 -32768 -32768 -32768 -32768 -32768 -32768 -32768 -32768 -32768 -32768 -32768 -32768 -32768 -32768 -32768 -32768 -32768 -32768 -32768 -32768 -32768 -32768 -32768 -32768
-32768 -32768 -32768 -32768 -32768 -32768 -32768 -32768 -32768 -32768 -32768 -32768 -32768 -32768 -32768 -32768 -32768 -32768 -32768 -32768 -32768 -32768 -32768 -32768 -32768 -32768 -32768 -32768 -32768 -32768 -32768 -32768 -32768 -32768 -32768 -32768 -32768 -32768 -32768 -32768 -32768 -32768 -32768 -32768 -32768 -32768 -32768 -32768 -32768 -32768 -32768 -32768 -32768 -32768 -32768 -32768 -32768 -32768 -32768 -32768 -32768 -32768 -32768 -32768 -32768 -32768 -32768 -32768 -32768 -32768 -32768 -32768 -32768 -32768 -32768 -32768 -32768 -32768 -32768 -32768 -32768 -32768 -32768 -32768 -32768 -32768 1469 1477 1470 1455 1439 1427 1421 1439 1530 1684 1823 1865 1823 1766 1732 1694 1622 1547 1511 1531 1576 1608 1622 1630 1637 1653 1673 1690 1713 1713 1657 1592 1550 1527 1526 1565 1642 1716 1751 1755 1746 1750 1781 1822 1835 1788 1724 1771 1897 1901 1769 1687 1752 1943 2202 2350 2270 2091 2005 2040 2135 2205 2198 2191 2257 2359 2364 2233 2078 2057 2123 2208 2214 2083 1971 2019 2153 2264 2291 2266 2269 2237 2178 2156 2210 2267 2227 2081 1944 1891 1864 1835 1841 1910 2074 2342 2527 2463 2230 1977 1833 1859 2057 2309 2413 2370 2287 2224 2205 2256 2417 2713 2959 3070 3091 3001 2727 2398 2266 2357 2586 2908 3141 3159 3109 3103 3087 3010 2966 3046 3193 3299 3347 3410 3501 3381 3044 2767 2618 2572 2617 2738 3021 3422 3661 3629 3439 3151 -32768 -32768 -32768 -32768 -32768 -32768 -32768 -32768 -32768 -32768 -32768 -32768 -32768 -32768 -32768 -32768 -32768 -32768 -32768 -32768 -32768 -32768 -32768 -32768 -32768 -32768 -32768 -32768 -32768 -32768
-32768 -32768 -32768 -32768 -32768 -32768 -32768 -32768 -32768 -32768 -32768 -32768 -32768 -32768 -32768 -32768 -32768 -32768 -32768 -32768 -32768 -32768 -32768 -32768 -32768 -32768 -32768 -32768 -32768 -32768 -32768 -32768 -32768 -32768 -32768 -32768 -32768 -32768 -32768 -32768 -32768 -32768 -32768 -32768 -32768 -32768 -32768 -32768 -32768 -32768 -32768 -32768 -32768 -32768 -32768 -32768 -32768 -32768 -32768 -32768 -32768 -32768 -32768 -32768 -32768 -32768 -32768 -32768 -32768 -32768 -32768 -32768 -32768 -32768 -32768 -32768 -32768 -32768 -32768 -32768 -32768 -32768 -32768 -32768 -32768 -32768 1477 1482 1474 1456 1443 1426 1428 1480 1598 1747 1842 1840 1792 1762 1766 1764 1730 1665 1613 1592 1601 1624 1639 1649 1655 1655 1659 1688 1805 1891 1848 1762 1684 1611 1551 1516 1534 1606 1701 1766 1789 1810 1833 1846 1843 1839 1827 1851 1960 2038 1944 1803 1815 1951 2122 2301 2345 2252 2182 2189 2246 2306 2290 2221 2224 2330 2425 2376 2170 2062 2097 2127 2098 2035 2014 2077 2172 2222 2185 2100 2053 2027 2004 1988 1983 2003 2007 1964 1934 1910 1853 1826 1883 2051 2318 2551 2636 2508 2280 2049 1882 1866 2090 2416 2557 2531 2485 2425 2319 2231 2305 2555 2827 3016 3118 3099 2818 2390 2164 2237 2445 2718 2968 3093 3115 3128 3133 3101 3062 3047 3090 3202 3330 3429 3491 3330 3081 2943 2853 2777 2664 2572 2742 3197 3547 3538 3294 -32768 -32768 -32768 -32768 -32768 -32768 -32768 -32768 -32768 -32768 -32768 -32768 -32768 -32768 -32768 -32768 -32768 -32768 -32768 -32768 -32768 -32768 -32768 -32768 -32768 -32768 -32768 -32768 -32768 -32768 -32768
-32768 -32768 -32768 -32768 -32768 -32768 -32768 -32768 -32768 -32768 -32768 -32768 -32768 -32768 -32768 -32768 -32768 -32768 -32768 -32768 -32768 -32768 -32768 -32768 -32768 -32768 -32768 -32768 -32768 -32768 -32768 -32768 -32768 -32768 -32768 -32768 -32768 -32768 -32768 -32768 -32768 -32768 -32768 -32768 -32768 -32768 -32768 -32768 -32768 -32768 -32768 -32768 -32768 -32768 -32768 -32768 -32768 -32768 -32768 -32768 -32768 -32768 -32768 -32768 -32768 -32768 -32768 -32768 -32768 -32768 -32768 -32768 -32768 -32768 -32768 -32768 -32768 -32768 -32768 -32768 -32768 -32768 -32768 -32768 -32768 1477 1481 1487 1480 1460 1437 1421 1445 1523 1631 1746 1809 1802 1758 1742 1756 1765 1746 1718 1687 1663 1653 1656 1667 1680 1685 1684 1684 1743 1936 2105 2108 2027 1919 1800 1687 1587 1529 1552 1628 1689 1720 1756 1777 1772 1787 1846 1911 2001 2166 2307 2232 2013 1918 1968 2071 2213 2281 2250 2228 2236 2266 2333 2369 2310 2246 2262 2358 2375 2166 1992 2003 2028 1997 1976 1987 2016 2044 2039 2004 1968 1972 1982 1971 1959 1950 1997 2072 2085 2038 1945 1844 1828 1932 2150 2432 2618 2633 2523 2395 2239 2084 2044 2220 2511 2678 2716 2727 2711 2600 2409 2323 2409 2594 2814 2993 2996 2681 2258 2059 2136 2324 2508 2700 2893 3058 3155 3203 3217 3168 3034 2921 2994 3202 3391 3489 3424 3314 3267 3240 3192 3015 2718 2656 2996 3361 3421 3210 -32768 -32768 -32768 -32768 -32768 -32768 -32768 -32768 -32768 -32768 -32768 -32768 -32768 -32768 -32768 -32768 -32768 -32768 -32768 -32768 -32768 -32768 -32768 -32768 -32768 -32768 -32768 -32768 -32768 -32768 -32768
-32768 -32768 -32768 -32768 -32768 -32768 -32768 -32768 -32768 -32768 -32768 -32768 -32768 -32768 -32768 -32768 -32768 -32768 -32768 -32768 -32768 -32768 -32768 -32768 -32768 -32768 -32768 -32768 -32768 -32768 -32768 -32768 -32768 -32768 -32768 -32768 -32768 -32768 -32768 -32768 -32768 -32768 -32768 -32768 -32768 -32768 -32768 -32768 -32768 -32768 -32768 -32768 -32768 -32768 -32768 -32768 -32768 -32768 -32768 -32768 -32768 -32768 -32768 -32768 -32768 -32768 -32768 -32768 -32768 -32768 -32768 -32768 -32768 -32768 -32768 -32768 -32768 -32768 -32768 -32768 -32768 -32768 -32768 -32768 -32768 1478 1483 1490 1483 1461 1431 1422 1461 1538 1625 1711 1777 1769 1730 1715 1724 1725 1717 1710 1709 1703 1698 1699 1704 1714 1716 1712 1724 1788 1952 2120 2207 2210 2123 1975 1835 1700 1579 1543 1583 1626 1661 1697 1707 1704 1759 1863 1969 2106 2317 2511 2505 2307 2119 2044 2077 2180 2225 2223 2233 2247 2263 2303 2359 2376 2308 2233 2253 2258 2049 1841 1843 1887 1884 1884 1913 1938 1949 1961 1994 2067 2152 2206 2187 2163 2145 2160 2235 2255 2128 1935 1823 1844 1971 2133 2303 2427 2404 2377 2443 2459 2404 2362 2411 2550 2688 2776 2836 2872 2839 2704 2546 2422 2412 2580 2776 2733 2403 2088 2018 2149 2328 2466 2586 2756 2954 3124 3224 3228 3104 2883 2727 2794 3033 3298 3460 3498 3484 3496 3524 3506 3310 2910 2650 2761 3029 3147 3008 -32768 -32768 -32768 -32768 -32768 -32768 -32768 -32768 -32768 -32768 -32768 -32768 -32768 -32768 -32768 -32768 -32768 -32768 -32768 -32768 -32768 -32768 -32768 -32768 -32768 -32768 -32768 -32768 -32768 -32768 -32768
-32768 -32768 -32768 -32768 -32768 -32768 -32768 -32768 -32768 -32768 -32768 -32768 -32768 -32768 -32768 -32768 -32768 -32768 -32768 -32768 -32768 -32768 -32768 -32768 -32768 -32768 -32768 -32768 -32768 -32768 -32768 -32768 -32768 -32768 -32768 -32768 -32768 -32768 -32768 -32768 -32768 -32768 -32768 -32768 -32768 -32768 -32768 -32768 -32768 -32768 -32768 -32768 -32768 -32768 -32768 -32768 -32768 -32768 -32768 -32768 -32768 -32768 -32768 -32768 -32768 -32768 -32768 -32768 -32768 -32768 -32768 -32768 -32768 -32768 -32768 -32768 -32768 -32768 -32768 -32768 -32768 -32768 -32768 -32768 1480 1484 1486 1487 1477 1454 1430 1431 1468 1531 1614 1722 1795 1774 1715 1683 1680 1683 1683 1693 1704 1714 1718 1722 1731 1739 1736 1733 1756 1819 1911 2021 2160 2271 2238 2083 1938 1803 1639 1562 1583 1619 1643 1659 1653 1650 1715 1851 1995 2131 2287 2455 2537 2483 2358 2255 2239 2272 2260 2249 2273 2294 2299 2301 2321 2361 2300 2137 2059 2017 1867 1746 1770 1806 1809 1873 1995 2077 2107 2155 2239 2318 2381 2423 2400 2389 2350 2285 2312 2312 2130 1893 1795 1838 1936 1994 2036 2091 2073 2102 2292 2503 2587 2523 2427 2442 2565 2702 2812 2892 2932 2901 2774 2537 2322 2338 2475 2405 2152 2013 2088 2280 2457 2573 2639 2713 2834 3025 3190 3193 3035 2786 2603 2601 2753 3037 3317 3467 3532 3602 3675 3654 3459 3112 2764 2600 2644 -32768 -32768 -32768 -32768 -32768 -32768 -32768 -32768 -32768 -32768 -32768 -32768 -32768 -32768 -32768 -32768 -32768 -32768 -32768 -32768 -32768 -32768 -32768 -32768 -32768 -32768 -32768 -32768 -32768 -32768 -32768 -32768 -32768
-32768 -32768 -32768 -32768 -32768 -32768 -32768 -32768 -32768 -32768 -32768 -32768 -32768 -32768 -32768 -32768 -32768 -32768 -32768 -32768 -32768 -32768 -32768 -32768 -32768 -32768 -32768 -32768 -32768 -32768 -32768 -32768 -32768 -32768 -32768 -32768 -32768 -32768 -32768 -32768 -32768 -32768 -32768 -32768 -32768 -32768 -32768 -32768 -32768 -32768 -32768 -32768 -32768 -32768 -32768 -32768 -32768 -32768 -32768 -32768 -32768 -32768 -32768 -32768 -32768 -32768 -32768 -32768 -32768 -32768 -32768 -32768 -32768 -32768 -32768 -32768 -32768 -32768 -32768 -32768 -32768 -32768 -32768 1486 1486 1486 1489 1483 1470 1449 1438 1449 1473 1522 1631 1796 1876 1815 1716 1663 1649 1651 1665 1681 1699 1710 1722 1730 1736 1738 1735 1751 1791 1839 1881 1952 2110 2280 2288 2150 2010 1876 1699 1594 1616 1658 1653 1654 1642 1627 1680 1821 1993 2139 2255 2352 2421 2434 2409 2407 2438 2429 2336 2286 2316 2338 2341 2295 2218 2174 2090 1918 1825 1820 1817 1856 1926 1927 1878 1974 2187 2316 2355 2419 2506 2536 2531 2537 2502 2509 2486 2397 2364 2302 2083 1858 1779 1789 1818 1817 1817 1850 1913 2007 2192 2435 2548 2458 2321 2297 2405 2566 2719 2810 2874 2933 2910 2707 2374 2179 2171 2112 1996 2021 2185 2366 2490 2548 2579 2618 2708 2890 3097 3172 3099 2939 2748 2589 2512 2672 3024 3324 3489 3607 3659 3588 3445 3250 2938 -32768 -32768 -32768 -32768 -32768 -32768 -32768 -32768 -32768 -32768 -32768 -32768 -32768 -32768 -32768 -32768 -32768 -32768 -32768 -32768 -32768 -32768 -32768 -32768 -32768 -32768 -32768 -32768 -32768 -32768 -32768 -32768 -32768 -32768 -32768
-32768 -32768 -32768 -32768 -32768 -32768 -32768 -32768 -32768 -32768 -32768 -32768 -32768 -32768 -32768 -32768 -32768 -32768 -32768 -32768 -32768 -32768 -32768 -32768 -32768 -32768 -32768 -32768 -32768 -32768 -32768 -32768 -32768 -32768 -32768 -32768 -32768 -32768 -32768 -32768 -32768 -32768 -32768 -32768 -32768 -32768 -32768 -32768 -32768 -32768 -32768 -32768 -32768 -32768 -32768 -32768 -32768 -32768 -32768 -32768 -32768 -32768 -32768 -32768 -32768 -32768 -32768 -32768 -32768 -32768 -32768 -32768 -32768 -32768 -32768 -32768 -32768 -32768 -32768 -32768 -32768 -32768 1509 1506 1494 1491 1488 1477 1457 1445 1450 1467 1480 1527 1670 1877 1955 1850 1721 1652 1634 1646 1666 1682 1696 1708 1720 1730 1733 1732 1736 1780 1851 1886 1898 1970 2154 2327 2324 2197 2072 1941 1759 1627 1638 1706 1714 1717 1700 1669 1720 1851 2008 2154 2272 2351 2378 2362 2353 2403 2500 2531 2422 2301 2290 2307 2278 2168 2011 1915 1886 1855 1875 1943 2019 2096 2169 2155 2037 2061 2291 2462 2522 2608 2696 2707 2674 2634 2539 2502 2510 2489 2449 2317 2056 1850 1809 1825 1826 1814 1778 1783 1895 2071 2298 2483 2514 2422 2321 2278 2305 2424 2600 2675 2697 2830 2954 2908 2636 2307 2089 1953 1931 2046 2214 2342 2398 2419 2456 2531 2647 2758 2953 3126 3172 3163 3084 2825 2498 2423 2717 3110 3391 3537 3499 3347 3235 3138 2912 -32768 -32768 -32768 -32768 -32768 -32768 -32768 -32768 -32768 -32768 -32768 -32768 -32768 -32768 -32768 -32768 -32768 -32768 -32768 -32768 -32768 -32768 -32768 -32768 -32768 -32768 -32768 -32768 -32768 -32768 -32768 -32768 -32768 -32768 -32768
-32768 -32768 -32768 -32768 -32768 -32768 -32768 -32768 -32768 -32768 -32768 -32768 -32768 -32768 -32768 -32768 -32768 -32768 -32768 -32768 -32768 -32768 -32768 -32768 -32768 -32768 -32768 -32768 -32768 -32768 -32768 -32768 -32768 -32768 -32768 -32768 -32768 -32768 -32768 -32768 -32768 -32768 -32768 -32768 -32768 -32768 -32768 -32768 -32768 -32768 -32768 -32768 -32768 -32768 -32768 -32768 -32768 -32768 -32768 -32768 -32768 -32768 -32768 -32768 -32768 -32768 -32768 -32768 -32768 -32768 -32768 -32768 -32768 -32768 -32768 -32768 -32768 -32768 -32768 -32768 -32768 -32768 1537 1523 1503 1497 1486 1469 1449 1440 1455 1466 1475 1539 1711 1929 1981 1843 1702 1636 1628 1648 1669 1685 1696 1708 1721 1732 1736 1733 1742 1804 1904 1951 1949 2013 2192 2348 2334 2230 2127 2001 1818 1652 1641 1745 1806 1828 1808 1778 1835 1938 2036 2150 2261 2338 2368 2341 2337 2387 2492 2568 2481 2294 2183 2132 2050 1928 1846 1892 2011 2097 2153 2192 2218 2261 2326 2336 2212 2174 2368 2569 2648 2722 2786 2809 2774 2652 2461 2346 2368 2459 2472 2308 2034 1844 1872 2004 2053 2015 1880 1790 1854 2040 2345 2567 2594 2538 2500 2462 2407 2415 2527 2559 2509 2629 2842 2932 2847 2611 2279 1998 1922 2029 2159 2240 2283 2342 2413 2507 2622 2677 2845 3081 3211 3284 3316 3043 2562 2342 2569 2948 3182 3254 3187 3028 2887 2777 -32768 -32768 -32768 -32768 -32768 -32768 -32768 -32768 -32768 -32768 -32768 -32768 -32768 -32768 -32768 -32768 -32768 -32768 -32768 -32768 -32768 -32768 -32768 -32768 -32768 -32768 -32768 -32768 -32768 -32768 -32768 -32768 -32768 -32768 -32768 -32768
-32768 -32768 -32768 -32768 -32768 -32768 -32768 -32768 -32768 -32768 -32768 -32768 -32768 -32768 -32768 -32768 -32768 -32768 -32768 -32768 -32768 -32768 -32768 -32768 -32768 -32768 -32768 -32768 -32768 -32768 -32768 -32768 -32768 -32768 -32768 -32768 -32768 -32768 -32768 -32768 -32768 -32768 -32768 -32768 -32768 -32768 -32768 -32768 -32768 -32768 -32768 -32768 -32768 -32768 -32768 -32768 -32768 -32768 -32768 -32768 -32768 -32768 -32768 -32768 -32768 -32768 -32768 -32768 -32768 -32768 -32768 -32768 -32768 -32768 -32768 -32768 -32768 -32768 -32768 -32768 -32768 1534 1544 1527 1508 1502 1488 1466 1445 1449 1465 1466 1470 1555 1756 1966 1979 1820 1676 1622 1624 1651 1673 1688 1700 1711 1722 1734 1737 1732 1751 1810 1894 1935 1937 1975 2104 2219 2238 2203 2147 2044 1867 1677 1641 1761 1892 1969 1982 1984 2035 2074 2082 2134 2218 2287 2317 2290 2296 2381 2498 2553 2457 2233 2009 1877 1819 1799 1899 2131 2293 2325 2333 2332 2321 2361 2449 2492 2429 2400 2532 2681 2725 2718 2734 2789 2757 2543 2306 2180 2201 2343 2365 2216 2028 1877 1918 2127 2237 2173 1968 1816 1829 1982 2281 2552 2665 2684 2698 2695 2664 2637 2646 2598 2477 2466 2575 2643 2687 2676 2485 2162 1951 1969 2074 2160 2231 2321 2399 2468 2545 2623 2821 3072 3226 3325 3388 3070 2526 2304 2564 2942 3029 2910 2781 2667 -32768 -32768 -32768 -32768 -32768 -32768 -32768 -32768 -32768 -32768 -32768 -32768 -32768 -32768 -32768 -32768 -32768 -32768 -32768 -32768 -32768 -32768 -32768 -32768 -32768 -32768 -32768 -32768 -32768 -32768 -32768 -32768 -32768 -32768 -32768 -32768 -32768 -32768
-32768 -32768 -32768 -32768 -32768 -32768 -32768 -32768 -32768 -32768 -32768 -32768 -32768 -32768 -32768 -32768 -32768 -32768 -32768 -32768 -32768 -32768 -32768 -32768 -32768 -32768 -32768 -32768 -32768 -32768 -32768 -32768 -32768 -32768 -32768 -32768 -32768 -32768 -32768 -32768 -32768 -32768 -32768 -32768 -32768 -32768 -32768 -32768 -32768 -32768 -32768 -32768 -32768 -32768 -32768 -32768 -32768 -32768 -32768 -32768 -32768 -32768 -32768 -32768 -32768 -32768 -32768 -32768 -32768 -32768 -32768 -32768 -32768 -32768 -32768 -32768 -32768 -32768 -32768 -32768 -32768 1505 1517 1511 1504 1499 1487 1462 1443 1462 1499 1501 1503 1599 1811 1986 1959 1794 1657 1610 1623 1652 1680 1697 1708 1717 1726 1736 1736 1738 1760 1816 1874 1885 1878 1896 1950 2009 2080 2151 2156 2070 1899 1698 1643 1758 1910 2026 2107 2163 2200 2186 2123 2112 2164 2218 2235 2218 2244 2370 2484 2460 2303 2048 1819 1731 1798 1962 2167 2378 2476 2433 2401 2416 2443 2504 2584 2637 2634 2637 2694 2757 2756 2671 2611 2654 2623 2403 2188 2101 2133 2264 2251 2146 2100 2011 1981 2153 2281 2213 2008 1886 1943 2073 2258 2476 2639 2718 2753 2772 2800 2834 2849 2805 2699 2559 2447 2360 2335 2381 2383 2194 1946 1906 2024 2155 2236 2290 2330 2380 2473 2616 2826 3024 3155 3287 3372 3056 2512 2300 2598 3023 3054 2761 2486 -32768 -32768 -32768 -32768 -32768 -32768 -32768 -32768 -32768 -32768 -32768 -32768 -32768 -32768 -32768 -32768 -32768 -32768 -32768 -32768 -32768 -32768 -32768 -32768 -32768 -32768 -32768 -32768 -32768 -32768 -32768 -32768 -32768 -32768 -32768 -32768 -32768 -32768 -32768
-32768 -32768 -32768 -32768 -32768 -32768 -32768 -32768 -32768 -32768 -32768 -32768 -32768 -32768 -32768 -32768 -32768 -32768 -32768 -32768 -32768 -32768 -32768 -32768 -32768 -32768 -32768 -32768 -32768 -32768 -32768 -32768 -32768 -32768 -32768 -32768 -32768 -32768 -32768 -32768 -32768 -32768 -32768 -32768 -32768 -32768 -32768 -32768 -32768 -32768 -32768 -32768 -32768 -32768 -32768 -32768 -32768 -32768 -32768 -32768 -32768 -32768 -32768 -32768 -32768 -32768 -32768 -32768 -32768 -32768 -32768 -32768 -32768 -32768 -32768 -32768 -32768 -32768 -32768 -32768 1483 1491 1499 1502 1494 1487 1480 1459 1444 1472 1535 1566 1586 1686 1870 1981 1917 1761 1643 1607 1625 1658 1687 1704 1716 1724 1732 1735 1738 1741 1774 1830 1869 1858 1843 1851 1867 1908 2042 2213 2250 2136 1940 1724 1650 1731 1843 1960 2078 2157 2188 2171 2096 2032 2048 2096 2119 2150 2254 2408 2429 2271 2042 1863 1762 1750 1881 2130 2302 2380 2415 2378 2354 2429 2541 2617 2637 2634 2638 2660 2716 2784 2789 2687 2548 2489 2430 2270 2126 2091 2133 2224 2201 2147 2201 2180 2124 2255 2373 2306 2123 2043 2143 2220 2254 2361 2541 2685 2733 2729 2745 2812 2884 2931 2908 2720 2465 2255 2115 2066 2095 2032 1855 1816 1950 2084 2126 2160 2224 2326 2451 2592 2718 2786 2858 3038 3214 3043 2581 2350 2646 3063 3078 2727 -32768 -32768 -32768 -32768 -32768 -32768 -32768 -32768 -32768 -32768 -32768 -32768 -32768 -32768 -32768 -32768 -32768 -32768 -32768 -32768 -32768 -32768 -32768 -32768 -32768 -32768 -32768 -32768 -32768 -32768 -32768 -32768 -32768 -32768 -32768 -32768 -32768 -32768 -32768 -32768
-32768 -32768 -32768 -32768 -32768 -32768 -32768 -32768 -32768 -32768 -32768 -32768 -32768 -32768 -32768 -32768 -32768 -32768 -32768 -32768 -32768 -32768 -32768 -32768 -32768 -32768 -32768 -32768 -32768 -32768 -32768 -32768 -32768 -32768 -32768 -32768 -32768 -32768 -32768 -32768 -32768 -32768 -32768 -32768 -32768 -32768 -32768 -32768 -32768 -32768 -32768 -32768 -32768 -32768 -32768 -32768 -32768 -32768 -32768 -32768 -32768 -32768 -32768 -32768 -32768 -32768 -32768 -32768 -32768 -32768 -32768 -32768 -32768 -32768 -32768 -32768 -32768 -32768 -32768 -32768 1491 1501 1510 1509 1495 1478 1472 1459 1446 1489 1576 1656 1722 1821 1933 1964 1877 1739 1639 1615 1637 1669 1695 1712 1723 1732 1737 1742 1741 1742 1774 1826 1856 1843 1834 1847 1869 1928 2110 2343 2400 2260 2016 1764 1672 1747 1833 1920 2005 2043 2057 2067 2002 1896 1868 1913 1991 2114 2279 2390 2271 2010 1837 1848 1906 1903 1955 2078 2138 2153 2175 2185 2207 2342 2541 2638 2578 2465 2417 2463 2597 2744 2778 2679 2534 2404 2279 2153 2092 2098 2131 2183 2220 2260 2347 2355 2336 2449 2534 2465 2297 2198 2211 2187 2142 2183 2368 2597 2728 2739 2722 2760 2841 2930 2930 2679 2333 2132 2064 2006 1961 1891 1762 1721 1806 1886 1913 1996 2144 2282 2361 2406 2415 2379 2399 2582 2826 2824 2526 2400 2743 3076 3004 -32768 -32768 -32768 -32768 -32768 -32768 -32768 -32768 -32768 -32768 -32768 -32768 -32768 -32768 -32768 -32768 -32768 -32768 -32768 -32768 -32768 -32768 -32768 -32768 -32768 -32768 -32768 -32768 -32768 -32768 -32768 -32768 -32768 -32768 -32768 -32768 -32768 -32768 -32768 -32768 -32768
-32768 -32768 -32768 -32768 -32768 -32768 -32768 -32768 -32768 -32768 -32768 -32768 -32768 -32768 -32768 -32768 -32768 -32768 -32768 -32768 -32768 -32768 -32768 -32768 -32768 -32768 -32768 -32768 -32768 -32768 -32768 -32768 -32768 -32768 -32768 -32768 -32768 -32768 -32768 -32768 -32768 -32768 -32768 -32768 -32768 -32768 -32768 -32768 -32768 -32768 -32768 -32768 -32768 -32768 -32768 -32768 -32768 -32768 -32768 -32768 -32768 -32768 -32768 -32768 -32768 -32768 -32768 -32768 -32768 -32768 -32768 -32768 -32768 -32768 -32768 -32768 -32768 -32768 -32768 1494 1505 1517 1522 1520 1509 1486 1468 1456 1460 1522 1627 1746 1859 1949 1983 1944 1841 1715 1633 1619 1649 1681 1706 1722 1733 1741 1748 1748 1743 1740 1765 1805 1835 1833 1827 1845 1881 1949 2126 2366 2476 2366 2105 1815 1705 1789 1877 1910 1901 1872 1864 1886 1858 1792 1777 1799 1879 2012 2134 2150 1989 1820 1814 1998 2164 2179 2155 2139 2094 2093 2169 2235 2260 2342 2502 2618 2573 2413 2274 2266 2413 2620 2689 2604 2495 2327 2162 2089 2091 2111 2115 2144 2241 2378 2460 2436 2435 2541 2612 2550 2382 2225 2112 2019 1976 2006 2142 2379 2598 2714 2768 2823 2883 2929 2867 2600 2268 2153 2215 2205 2106 1994 1890 1840 1835 1813 1789 1871 2028 2130 2143 2122 2098 2037 2028 2156 2344 2416 2356 2478 2881 3088 2901 -32768 -32768 -32768 -32768 -32768 -32768 -32768 -32768 -32768 -32768 -32768 -32768 -32768 -32768 -32768 -32768 -32768 -32768 -32768 -32768 -32768 -32768 -32768 -32768 -32768 -32768 -32768 -32768 -32768 -32768 -32768 -32768 -32768 -32768 -32768 -32768 -32768 -32768 -32768 -32768 -32768
-32768 -32768 -32768 -32768 -32768 -32768 -32768 -32768 -32768 -32768 -32768 -32768 -32768 -32768 -32768 -32768 -32768 -32768 -32768 -32768 -32768 -32768 -32768 -32768 -32768 -32768 -32768 -32768 -32768 -32768 -32768 -32768 -32768 -32768 -32768 -32768 -32768 -32768 -32768 -32768 -32768 -32768 -32768 -32768 -32768 -32768 -32768 -32768 -32768 -32768 -32768 -32768 -32768 -32768 -32768 -32768 -32768 -32768 -32768 -32768 -32768 -32768 -32768 -32768 -32768 -32768 -32768 -32768 -32768 -32768 -32768 -32768 -32768 -32768 -32768 -32768 -32768 -32768 1494 1501 1514 1525 1527 1524 1517 1495 1469 1453 1474 1549 1660 1798 1948 2027 2010 1931 1817 1690 1617 1618 1656 1689 1711 1728 1741 1750 1754 1753 1744 1741 1752 1785 1815 1822 1805 1811 1859 1934 2064 2255 2370 2304 2100 1840 1708 1748 1806 1797 1739 1692 1684 1726 1798 1904 1967 1915 1862 1861 1878 1869 1826 1828 1968 2229 2427 2466 2451 2399 2295 2258 2354 2478 2496 2445 2461 2556 2637 2590 2407 2244 2262 2412 2514 2489 2358 2164 2044 2046 2079 2085 2080 2095 2168 2290 2335 2288 2326 2481 2570 2518 2365 2184 2014 1951 1992 2057 2130 2248 2387 2513 2646 2783 2873 2858 2710 2526 2360 2327 2444 2489 2408 2320 2277 2255 2196 2069 1912 1870 1982 2071 2069 2065 2081 2059 2042 2056 2069 2115 2255 2560 2951 3052 2803 -32768 -32768 -32768 -32768 -32768 -32768 -32768 -32768 -32768 -32768 -32768 -32768 -32768 -32768 -32768 -32768 -32768 -32768 -32768 -32768 -32768 -32768 -32768 -32768 -32768 -32768 -32768 -32768 -32768 -32768 -32768 -32768 -32768 -32768 -32768 -32768 -32768 -32768 -32768 -32768 -32768
-32768 -32768 -32768 -32768 -32768 -32768 -32768 -32768 -32768 -32768 -32768 -32768 -32768 -32768 -32768 -32768 -32768 -32768 -32768 -32768 -32768 -32768 -32768 -32768 -32768 -32768 -32768 -32768 -32768 -32768 -32768 -32768 -32768 -32768 -32768 -32768 -32768 -32768 -32768 -32768 -32768 -32768 -32768 -32768 -32768 -32768 -32768 -32768 -32768 -32768 -32768 -32768 -32768 -32768 -32768 -32768 -32768 -32768 -32768 -32768 -32768 -32768 -32768 -32768 -32768 -32768 -32768 -32768 -32768 -32768 -32768 -32768 -32768 -32768 -32768 -32768 -32768 -32768 1502 1510 1523 1531 1531 1525 1520 1501 1469 1453 1479 1557 1667 1817 1988 2069 2029 1932 1807 1678 1609 1623 1659 1692 1714 1733 1743 1750 1754 1753 1747 1745 1747 1768 1805 1828 1814 1801 1843 1912 1994 2095 2145 2103 2012 1874 1773 1750 1739 1710 1691 1677 1707 1813 2011 2261 2382 2301 2145 1985 1857 1840 1915 2003 2177 2415 2584 2637 2636 2581 2456 2372 2415 2535 2577 2494 2415 2458 2640 2757 2654 2464 2360 2346 2344 2299 2145 1980 1969 2047 2074 2064 2056 2071 2120 2203 2234 2215 2297 2457 2522 2458 2340 2180 2025 2048 2201 2316 2373 2398 2401 2401 2459 2585 2713 2685 2505 2444 2458 2477 2569 2644 2621 2595 2630 2670 2641 2461 2194 2071 2211 2354 2382 2409 2450 2487 2489 2371 2180 2102 2221 2517 2846 2927 2706 -32768 -32768 -32768 -32768 -32768 -32768 -32768 -32768 -32768 -32768 -32768 -32768 -32768 -32768 -32768 -32768 -32768 -32768 -32768 -32768 -32768 -32768 -32768 -32768 -32768 -32768 -32768 -32768 -32768 -32768 -32768 -32768 -32768 -32768 -32768 -32768 -32768 -32768 -32768 -32768 -32768
-32768 -32768 -32768 -32768 -32768 -32768 -32768 -32768 -32768 -32768 -32768 -32768 -32768 -32768 -32768 -32768 -32768 -32768 -32768 -32768 -32768 -32768 -32768 -32768 -32768 -32768 -32768 -32768 -32768 -32768 -32768 -32768 -32768 -32768 -32768 -32768 -32768 -32768 -32768 -32768 -32768 -32768 -32768 -32768 -32768 -32768 -32768 -32768 -32768 -32768 -32768 -32768 -32768 -32768 -32768 -32768 -32768 -32768 -32768 -32768 -32768 -32768 -32768 -32768 -32768 -32768 -32768 -32768 -32768 -32768 -32768 -32768 -32768 -32768 -32768 -32768 -32768 1522 1522 1528 1532 1539 1542 1534 1521 1500 1468 1450 1471 1544 1649 1801 1983 2088 2056 1946 1805 1673 1610 1626 1663 1691 1713 1731 1742 1749 1753 1754 1750 1745 1746 1761 1809 1877 1902 1873 1864 1894 1932 1971 1986 2006 2062 2074 2032 1963 1900 1856 1845 1841 1909 2069 2285 2513 2662 2688 2597 2384 2085 1950 2060 2202 2336 2470 2579 2617 2596 2550 2464 2391 2395 2469 2549 2508 2409 2411 2621 2822 2835 2741 2670 2592 2429 2212 1971 1855 1934 2070 2114 2102 2097 2108 2154 2243 2319 2365 2448 2544 2548 2463 2352 2208 2080 2161 2371 2511 2564 2587 2579 2532 2490 2500 2572 2547 2419 2448 2529 2547 2609 2682 2669 2668 2766 2877 2891 2699 2426 2373 2594 2804 2885 2903 2909 2957 2958 2782 2538 2377 2317 2399 2590 2692 2587 2393 -32768 -32768 -32768 -32768 -32768 -32768 -32768 -32768 -32768 -32768 -32768 -32768 -32768 -32768 -32768 -32768 -32768 -32768 -32768 -32768 -32768 -32768 -32768 -32768 -32768 -32768 -32768 -32768 -32768 -32768 -32768 -32768 -32768 -32768 -32768 -32768 -32768 -32768 -32768 -32768
-32768 -32768 -32768 -32768 -32768 -32768 -32768 -32768 -32768 -32768 -32768 -32768 -32768 -32768 -32768 -32768 -32768 -32768 -32768 -32768 -32768 -32768 -32768 -32768 -32768 -32768 -32768 -32768 -32768 -32768 -32768 -32768 -32768 -32768 -32768 -32768 -32768 -32768 -32768 -32768 -32768 -32768 -32768 -32768 -32768 -32768 -32768 -32768 -32768 -32768 -32768 -32768 -32768 -32768 -32768 -32768 -32768 -32768 -32768 -32768 -32768 -32768 -32768 -32768 -32768 -32768 -32768 -32768 -32768 -32768 -32768 -32768 -32768 -32768 -32768 -32768 1530 1534 1537 1540 1544 1551 1553 1540 1523 1499 1469 1444 1454 1517 1615 1744 1907 2043 2066 1967 1811 1668 1608 1625 1658 1688 1711 1725 1739 1747 1751 1752 1748 1743 1742 1753 1813 1919 1995 1959 1889 1878 1893 1924 1978 2097 2269 2371 2346 2246 2203 2177 2116 2053 2083 2198 2317 2448 2601 2732 2781 2665 2316 2063 2143 2312 2423 2479 2517 2514 2490 2478 2451 2416 2411 2467 2566 2536 2420 2418 2629 2844 2885 2806 2758 2763 2621 2273 1909 1803 1887 2004 2066 2072 2076 2092 2136 2208 2302 2431 2561 2629 2617 2528 2388 2205 2090 2214 2440 2575 2622 2647 2654 2632 2589 2551 2557 2531 2458 2466 2522 2567 2637 2711 2694 2686 2812 2965 2981 2786 2564 2629 2880 3073 3171 3211 3213 3229 3197 3056 2905 2777 2611 2462 2425 2460 2435 2343 -32768 -32768 -32768 -32768 -32768 -32768 -32768 -32768 -32768 -32768 -32768 -32768 -32768 -32768 -32768 -32768 -32768 -32768 -32768 -32768 -32768 -32768 -32768 -32768 -32768 -32768 -32768 -32768 -32768 -32768 -32768 -32768 -32768 -32768 -32768 -32768 -32768 -32768 -32768 -32768
-32768 -32768 -32768 -32768 -32768 -32768 -32768 -32768 -32768 -32768 -32768 -32768 -32768 -32768 -32768 -32768 -32768 -32768 -32768 -32768 -32768 -32768 -32768 -32768 -32768 -32768 -32768 -32768 -32768 -32768 -32768 -32768 -32768 -32768 -32768 -32768 -32768 -32768 -32768 -32768 -32768 -32768 -32768 -32768 -32768 -32768 -32768 -32768 -32768 -32768 -32768 -32768 -32768 -32768 -32768 -32768 -32768 -32768 -32768 -32768 -32768 -32768 -32768 -32768 -32768 -32768 -32768 -32768 -32768 -32768 -32768 -32768 -32768 -32768 -32768 1532 1535 1533 1536 1545 1550 1556 1557 1544 1525 1505 1475 1446 1441 1488 1573 1675 1797 1935 2019 1973 1814 1664 1603 1614 1648 1675 1696 1714 1731 1741 1745 1743 1742 1738 1735 1742 1793 1886 1964 1933 1864 1857 1884 1930 2017 2160 2320 2439 2476 2438 2468 2458 2306 2138 2108 2168 2220 2297 2408 2516 2634 2685 2468 2197 2194 2324 2438 2499 2513 2495 2487 2503 2500 2451 2445 2510 2576 2504 2396 2440 2633 2809 2844 2724 2598 2598 2504 2177 1888 1849 1893 1929 1955 1967 1973 1996 2050 2108 2183 2349 2550 2654 2667 2613 2464 2216 2088 2235 2445 2549 2586 2603 2606 2594 2570 2549 2538 2525 2476 2435 2486 2603 2699 2753 2759 2783 2896 3019 3006 2830 2671 2770 2998 3144 3209 3243 3223 3213 3209 3170 3125 3044 2883 2670 2480 2387 2341 2280 -32768 -32768 -32768 -32768 -32768 -32768 -32768 -32768 -32768 -32768 -32768 -32768 -32768 -32768 -32768 -32768 -32768 -32768 -32768 -32768 -32768 -32768 -32768 -32768 -32768 -32768 -32768 -32768 -32768 -32768 -32768 -32768 -32768 -32768 -32768 -32768 -32768 -32768 -32768 -32768
-32768 -32768 -32768 -32768 -32768 -32768 -32768 -32768 -32768 -32768 -32768 -32768 -32768 -32768 -32768 -32768 -32768 -32768 -32768 -32768 -32768 -32768 -32768 -32768 -32768 -32768 -32768 -32768 -32768 -32768 -32768 -32768 -32768 -32768 -32768 -32768 -32768 -32768 -32768 -32768 -32768 -32768 -32768 -32768 -32768 -32768 -32768 -32768 -32768 -32768 -32768 -32768 -32768 -32768 -32768 -32768 -32768 -32768 -32768 -32768 -32768 -32768 -32768 -32768 -32768 -32768 -32768 -32768 -32768 -32768 -32768 -32768 -32768 -32768 -32768 1531 1533 1531 1534 1544 1549 1554 1556 1546 1530 1513 1492 1465 1447 1472 1535 1611 1685 1789 1902 1921 1798 1653 1593 1599 1625 1652 1680 1703 1721 1730 1733 1732 1730 1730 1726 1726 1749 1794 1826 1810 1801 1829 1861 1897 1973 2066 2164 2282 2415 2514 2611 2575 2328 2076 2015 2071 2124 2191 2272 2328 2429 2560 2513 2330 2270 2344 2462 2530 2522 2492 2527 2578 2522 2397 2398 2515 2552 2404 2349 2483 2622 2671 2654 2546 2388 2287 2144 1928 1859 1959 2019 1987 1983 2030 2040 2029 2063 2111 2165 2301 2501 2613 2642 2631 2529 2271 2143 2301 2476 2528 2536 2546 2550 2544 2532 2501 2464 2464 2445 2399 2498 2686 2789 2815 2837 2887 2954 3024 3016 2902 2816 2881 3053 3159 3128 3021 2905 2893 2961 3041 3094 3051 2920 2729 2528 2392 2307 -32768 -32768 -32768 -32768 -32768 -32768 -32768 -32768 -32768 -32768 -32768 -32768 -32768 -32768 -32768 -32768 -32768 -32768 -32768 -32768 -32768 -32768 -32768 -32768 -32768 -32768 -32768 -32768 -32768 -32768 -32768 -32768 -32768 -32768 -32768 -32768 -32768 -32768 -32768 -32768 -32768
-32768 -32768 -32768 -32768 -32768 -32768 -32768 -32768 -32768 -32768 -32768 -32768 -32768 -32768 -32768 -32768 -32768 -32768 -32768 -32768 -32768 -32768 -32768 -32768 -32768 -32768 -32768 -32768 -32768 -32768 -32768 -32768 -32768 -32768 -32768 -32768 -32768 -32768 -32768 -32768 -32768 -32768 -32768 -32768 -32768 -32768 -32768 -32768 -32768 -32768 -32768 -32768 -32768 -32768 -32768 -32768 -32768 -32768 -32768 -32768 -32768 -32768 -32768 -32768 -32768 -32768 -32768 -32768 -32768 -32768 -32768 -32768 -32768 -32768 -32768 1519 1527 1533 1538 1543 1549 1557 1561 1556 1542 1524 1514 1494 1473 1474 1506 1548 1587 1649 1738 1786 1724 1621 1577 1584 1603 1629 1663 1688 1707 1719 1723 1716 1716 1716 1711 1710 1748 1791 1767 1725 1745 1794 1815 1845 1903 1973 2056 2179 2332 2490 2632 2602 2372 2103 1971 1990 2060 2139 2206 2255 2327 2417 2442 2375 2349 2421 2535 2553 2475 2435 2517 2586 2467 2274 2269 2415 2431 2284 2319 2510 2522 2369 2252 2189 2107 1983 1848 1790 1858 2012 2121 2127 2147 2235 2255 2209 2191 2200 2219 2290 2411 2491 2483 2456 2400 2245 2246 2439 2577 2598 2586 2580 2567 2556 2549 2508 2437 2407 2408 2410 2544 2724 2826 2856 2865 2844 2823 2875 2939 2948 2970 3031 3123 3196 3082 2857 2648 2552 2591 2723 2860 2871 2750 2570 2416 2323 -32768 -32768 -32768 -32768 -32768 -32768 -32768 -32768 -32768 -32768 -32768 -32768 -32768 -32768 -32768 -32768 -32768 -32768 -32768 -32768 -32768 -32768 -32768 -32768 -32768 -32768 -32768 -32768 -32768 -32768 -32768 -32768 -32768 -32768 -32768 -32768 -32768 -32768 -32768 -32768 -32768 -32768
-32768 -32768 -32768 -32768 -32768 -32768 -32768 -32768 -32768 -32768 -32768 -32768 -32768 -32768 -32768 -32768 -32768 -32768 -32768 -32768 -32768 -32768 -32768 -32768 -32768 -32768 -32768 -32768 -32768 -32768 -32768 -32768 -32768 -32768 -32768 -32768 -32768 -32768 -32768 -32768 -32768 -32768 -32768 -32768 -32768 -32768 -32768 -32768 -32768 -32768 -32768 -32768 -32768 -32768 -32768 -32768 -32768 -32768 -32768 -32768 -32768 -32768 -32768 -32768 -32768 -32768 -32768 -32768 -32768 -32768 -32768 -32768 -32768 -32768 -32768 1517 1529 1540 1546 1547 1547 1551 1558 1560 1549 1538 1532 1527 1511 1496 1498 1510 1520 1543 1585 1620 1605 1570 1561 1572 1587 1608 1637 1664 1688 1705 1712 1706 1700 1695 1688 1708 1808 1935 1899 1765 1719 1745 1775 1826 1904 1995 2111 2221 2292 2395 2562 2580 2436 2216 2015 1985 2088 2180 2220 2249 2287 2320 2334 2325 2360 2471 2585 2553 2417 2360 2417 2437 2298 2109 2066 2146 2147 2098 2229 2389 2276 2042 1961 1968 1919 1828 1784 1831 1945 2082 2208 2265 2292 2341 2342 2287 2239 2227 2224 2228 2262 2288 2238 2157 2112 2120 2310 2537 2630 2647 2657 2665 2650 2635 2635 2606 2519 2438 2443 2504 2571 2663 2782 2856 2851 2743 2599 2601 2719 2819 2929 3048 3158 3249 3145 2931 2697 2474 2361 2424 2566 2598 2490 2347 2255 -32768 -32768 -32768 -32768 -32768 -32768 -32768 -32768 -32768 -32768 -32768 -32768 -32768 -32768 -32768 -32768 -32768 -32768 -32768 -32768 -32768 -32768 -32768 -32768 -32768 -32768 -32768 -32768 -32768 -32768 -32768 -32768 -32768 -32768 -32768 -32768 -32768 -32768 -32768 -32768 -32768 -32768 -32768
-32768 -32768 -32768 -32768 -32768 -32768 -32768 -32768 -32768 -32768 -32768 -32768 -32768 -32768 -32768 -32768 -32768 -32768 -32768 -32768 -32768 -32768 -32768 -32768 -32768 -32768 -32768 -32768 -32768 -32768 -32768 -32768 -32768 -32768 -32768 -32768 -32768 -32768 -32768 -32768 -32768 -32768 -32768 -32768 -32768 -32768 -32768 -32768 -32768 -32768 -32768 -32768 -32768 -32768 -32768 -32768 -32768 -32768 -32768 -32768 -32768 -32768 -32768 -32768 -32768 -32768 -32768 -32768 -32768 -32768 -32768 -32768 -32768 -32768 1511 1519 1535 1546 1551 1551 1548 1548 1550 1557 1551 1546 1547 1548 1547 1535 1521 1514 1505 1503 1506 1520 1527 1531 1540 1557 1572 1586 1606 1631 1660 1687 1695 1690 1688 1681 1672 1709 1854 2055 2070 1899 1776 1757 1783 1839 1920 2026 2185 2318 2275 2285 2431 2456 2355 2200 2039 2026 2159 2256 2261 2246 2258 2274 2262 2274 2349 2455 2532 2493 2352 2249 2201 2138 2023 1894 1852 1881 1883 1893 2027 2107 2004 1939 2056 2147 2062 1924 1898 1984 2116 2242 2340 2363 2340 2313 2261 2186 2128 2115 2113 2091 2066 2049 1992 1923 1928 2071 2362 2571 2590 2575 2619 2684 2716 2725 2727 2707 2640 2568 2569 2634 2593 2577 2718 2852 2881 2790 2592 2451 2472 2537 2643 2860 3108 3256 3176 2966 2757 2517 2350 2373 2455 2425 2300 2196 -32768 -32768 -32768 -32768 -32768 -32768 -32768 -32768 -32768 -32768 -32768 -32768 -32768 -32768 -32768 -32768 -32768 -32768 -32768 -32768 -32768 -32768 -32768 -32768 -32768 -32768 -32768 -32768 -32768 -32768 -32768 -32768 -32768 -32768 -32768 -32768 -32768 -32768 -32768 -32768 -32768 -32768 -32768 -32768
-32768 -32768 -32768 -32768 -32768 -32768 -32768 -32768 -32768 -32768 -32768 -32768 -32768 -32768 -32768 -32768 -32768 -32768 -32768 -32768 -32768 -32768 -32768 -32768 -32768 -32768 -32768 -32768 -32768 -32768 -32768 -32768 -32768 -32768 -32768 -32768 -32768 -32768 -32768 -32768 -32768 -32768 -32768 -32768 -32768 -32768 -32768 -32768 -32768 -32768 -32768 -32768 -32768 -32768 -32768 -32768 -32768 -32768 -32768 -32768 -32768 -32768 -32768 -32768 -32768 -32768 -32768 -32768 -32768 -32768 -32768 -32768 -32768 -32768 1512 1519 1535 1547 1553 1556 1555 1553 1553 1552 1550 1550 1551 1564 1573 1574 1564 1544 1534 1523 1513 1511 1508 1514 1530 1552 1568 1579 1589 1607 1628 1658 1673 1679 1680 1670 1657 1692 1830 2021 2094 2006 1910 1869 1863 1888 1949 2048 2228 2383 2251 2146 2224 2250 2165 2046 1986 2051 2189 2270 2253 2227 2234 2245 2225 2257 2349 2396 2386 2331 2199 2048 1934 1853 1814 1830 1893 1960 1960 1893 1859 1871 1921 2101 2360 2482 2357 2162 2103 2190 2317 2403 2419 2382 2306 2207 2103 2007 1952 1945 1945 1923 1887 1869 1853 1834 1899 2137 2447 2612 2589 2506 2509 2598 2692 2727 2682 2626 2626 2657 2688 2713 2597 2527 2669 2839 2928 2918 2771 2531 2357 2272 2284 2485 2841 3111 3096 2850 2617 2470 2465 2576 2594 2441 2242 -32768 -32768 -32768 -32768 -32768 -32768 -32768 -32768 -32768 -32768 -32768 -32768 -32768 -32768 -32768 -32768 -32768 -32768 -32768 -32768 -32768 -32768 -32768 -32768 -32768 -32768 -32768 -32768 -32768 -32768 -32768 -32768 -32768 -32768 -32768 -32768 -32768 -32768 -32768 -32768 -32768 -32768 -32768 -32768 -32768
-32768 -32768 -32768 -32768 -32768 -32768 -32768 -32768 -32768 -32768 -32768 -32768 -32768 -32768 -32768 -32768 -32768 -32768 -32768 -32768 -32768 -32768 -32768 -32768 -32768 -32768 -32768 -32768 -32768 -32768 -32768 -32768 -32768 -32768 -32768 -32768 -32768 -32768 -32768 -32768 -32768 -32768 -32768 -32768 -32768 -32768 -32768 -32768 -32768 -32768 -32768 -32768 -32768 -32768 -32768 -32768 -32768 -32768 -32768 -32768 -32768 -32768 -32768 -32768 -32768 -32768 -32768 -32768 -32768 -32768 -32768 -32768 -32768 1527 1522 1527 1539 1552 1562 1563 1563 1567 1565 1560 1558 1557 1562 1577 1603 1628 1640 1641 1640 1625 1602 1581 1556 1535 1534 1554 1579 1586 1593 1601 1612 1629 1651 1670 1668 1651 1646 1698 1816 1945 1991 1975 1965 1956 1937 1946 1998 2103 2308 2477 2292 2060 2018 2013 1944 1887 1940 2076 2203 2246 2212 2188 2204 2216 2193 2243 2304 2239 2127 2058 1967 1859 1825 1816 1819 1939 2175 2362 2352 2136 1897 1841 2023 2354 2649 2744 2624 2415 2320 2377 2503 2524 2438 2320 2194 2071 1992 1965 1943 1904 1867 1841 1818 1832 1876 1883 1971 2246 2520 2649 2643 2524 2430 2471 2595 2646 2529 2414 2491 2655 2741 2747 2633 2534 2613 2774 2917 2975 2908 2725 2498 2315 2199 2217 2449 2738 2814 2661 2486 2469 2625 2768 2704 2463 -32768 -32768 -32768 -32768 -32768 -32768 -32768 -32768 -32768 -32768 -32768 -32768 -32768 -32768 -32768 -32768 -32768 -32768 -32768 -32768 -32768 -32768 -32768 -32768 -32768 -32768 -32768 -32768 -32768 -32768 -32768 -32768 -32768 -32768 -32768 -32768 -32768 -32768 -32768 -32768 -32768 -32768 -32768 -32768 -32768 -32768
-32768 -32768 -32768 -32768 -32768 -32768 -32768 -32768 -32768 -32768 -32768 -32768 -32768 -32768 -32768 -32768 -32768 -32768 -32768 -32768 -32768 -32768 -32768 -32768 -32768 -32768 -32768 -32768 -32768 -32768 -32768 -32768 -32768 -32768 -32768 -32768 -32768 -32768 -32768 -32768 -32768 -32768 -32768 -32768 -32768 -32768 -32768 -32768 -32768 -32768 -32768 -32768 -32768 -32768 -32768 -32768 -32768 -32768 -32768 -32768 -32768 -32768 -32768 -32768 -32768 -32768 -32768 -32768 -32768 -32768 -32768 -32768 1553 1550 1541 1541 1551 1562 1573 1579 1578 1576 1572 1568 1568 1569 1578 1596 1623 1683 1752 1804 1823 1799 1758 1717 1668 1602 1561 1567 1595 1611 1611 1609 1609 1615 1632 1656 1667 1669 1678 1741 1843 1921 1914 1894 1907 1927 1935 1966 2029 2159 2397 2604 2485 2237 2078 1941 1812 1822 1969 2122 2206 2194 2126 2096 2101 2089 2074 2118 2110 1984 1881 1866 1896 1937 2026 2047 1967 2051 2403 2718 2735 2436 2050 1921 2145 2553 2854 2926 2787 2546 2423 2484 2621 2608 2436 2237 2118 2038 2019 2091 2117 2022 1922 1895 1895 1945 2037 2086 2189 2389 2530 2583 2578 2481 2382 2376 2470 2510 2379 2278 2408 2633 2764 2796 2749 2642 2580 2642 2825 2974 2987 2936 2847 2692 2482 2339 2363 2489 2556 2569 2576 2655 2790 2828 2674 2404 -32768 -32768 -32768 -32768 -32768 -32768 -32768 -32768 -32768 -32768 -32768 -32768 -32768 -32768 -32768 -32768 -32768 -32768 -32768 -32768 -32768 -32768 -32768 -32768 -32768 -32768 -32768 -32768 -32768 -32768 -32768 -32768 -32768 -32768 -32768 -32768 -32768 -32768 -32768 -32768 -32768 -32768 -32768 -32768 -32768 -32768
-32768 -32768 -32768 -32768 -32768 -32768 -32768 -32768 -32768 -32768 -32768 -32768 -32768 -32768 -32768 -32768 -32768 -32768 -32768 -32768 -32768 -32768 -32768 -32768 -32768 -32768 -32768 -32768 -32768 -32768 -32768 -32768 -32768 -32768 -32768 -32768 -32768 -32768 -32768 -32768 -32768 -32768 -32768 -32768 -32768 -32768 -32768 -32768 -32768 -32768 -32768 -32768 -32768 -32768 -32768 -32768 -32768 -32768 -32768 -32768 -32768 -32768 -32768 -32768 -32768 -32768 -32768 -32768 -32768 -32768 -32768 1556 1560 1556 1553 1560 1569 1575 1583 1590 1589 1580 1575 1576 1577 1581 1594 1610 1632 1706 1823 1931 1985 1967 1931 1881 1811 1708 1613 1588 1610 1634 1635 1629 1621 1614 1620 1650 1711 1771 1803 1817 1839 1881 1894 1883 1877 1882 1901 1958 2057 2196 2424 2661 2656 2513 2355 2104 1842 1813 1941 2045 2061 2006 1933 1895 1884 1858 1863 1907 1884 1872 1923 1974 2091 2281 2425 2371 2170 2190 2539 2877 2929 2632 2191 2031 2290 2709 2961 2949 2716 2454 2407 2538 2674 2608 2354 2169 2151 2148 2150 2258 2309 2181 2032 2010 2088 2207 2325 2388 2467 2518 2489 2451 2414 2355 2318 2324 2367 2364 2288 2271 2415 2626 2770 2847 2871 2800 2613 2514 2703 2953 3043 3076 3105 3000 2788 2663 2654 2647 2624 2698 2805 2872 2886 2797 2584 2333 -32768 -32768 -32768 -32768 -32768 -32768 -32768 -32768 -32768 -32768 -32768 -32768 -32768 -32768 -32768 -32768 -32768 -32768 -32768 -32768 -32768 -32768 -32768 -32768 -32768 -32768 -32768 -32768 -32768 -32768 -32768 -32768 -32768 -32768 -32768 -32768 -32768 -32768 -32768 -32768 -32768 -32768 -32768 -32768 -32768 -32768
-32768 -32768 -32768 -32768 -32768 -32768 -32768 -32768 -32768 -32768 -32768 -32768 -32768 -32768 -32768 -32768 -32768 -32768 -32768 -32768 -32768 -32768 -32768 -32768 -32768 -32768 -32768 -32768 -32768 -32768 -32768 -32768 -32768 -32768 -32768 -32768 -32768 -32768 -32768 -32768 -32768 -32768 -32768 -32768 -32768 -32768 -32768 -32768 -32768 -32768 -32768 -32768 -32768 -32768 -32768 -32768 -32768 -32768 -32768 -32768 -32768 -32768 -32768 -32768 -32768 -32768 -32768 -32768 -32768 -32768 -32768 1544 1547 1548 1559 1580 1591 1594 1593 1596 1597 1590 1585 1585 1585 1590 1602 1613 1635 1708 1843 1985 2069 2093 2081 2028 1930 1802 1682 1617 1622 1651 1663 1659 1646 1628 1619 1659 1762 1883 1946 1919 1856 1848 1878 1902 1911 1897 1884 1940 2049 2189 2409 2641 2628 2502 2388 2158 1875 1765 1812 1850 1825 1784 1758 1755 1765 1804 1878 1950 1935 1992 2146 2233 2337 2565 2709 2604 2428 2473 2750 2991 3035 2801 2410 2254 2480 2819 2984 2853 2525 2316 2408 2610 2700 2530 2240 2155 2232 2286 2322 2418 2454 2334 2178 2154 2290 2472 2574 2611 2629 2586 2510 2451 2369 2284 2267 2311 2340 2311 2284 2330 2453 2604 2743 2861 2924 2859 2616 2476 2675 2956 3062 3085 3064 2972 2903 2943 2991 2931 2859 2908 2977 2951 2846 2680 2473 2281 -32768 -32768 -32768 -32768 -32768 -32768 -32768 -32768 -32768 -32768 -32768 -32768 -32768 -32768 -32768 -32768 -32768 -32768 -32768 -32768 -32768 -32768 -32768 -32768 -32768 -32768 -32768 -32768 -32768 -32768 -32768 -32768 -32768 -32768 -32768 -32768 -32768 -32768 -32768 -32768 -32768 -32768 -32768 -32768 -32768 -32768
-32768 -32768 -32768 -32768 -32768 -32768 -32768 -32768 -32768 -32768 -32768 -32768 -32768 -32768 -32768 -32768 -32768 -32768 -32768 -32768 -32768 -32768 -32768 -32768 -32768 -32768 -32768 -32768 -32768 -32768 -32768 -32768 -32768 -32768 -32768 -32768 -32768 -32768 -32768 -32768 -32768 -32768 -32768 -32768 -32768 -32768 -32768 -32768 -32768 -32768 -32768 -32768 -32768 -32768 -32768 -32768 -32768 -32768 -32768 -32768 -32768 -32768 -32768 -32768 -32768 -32768 -32768 -32768 -32768 1510 1521 1531 1540 1547 1561 1589 1604 1607 1604 1611 1610 1607 1601 1596 1594 1597 1599 1605 1629 1700 1828 1971 2083 2155 2191 2139 2011 1869 1744 1658 1640 1662 1680 1681 1665 1644 1635 1683 1797 1908 1975 1977 1935 1910 1911 1933 1958 1942 1908 1919 1994 2143 2395 2624 2549 2289 2100 1940 1778 1707 1755 1819 1829 1838 1875 1914 1968 2061 2189 2253 2167 2127 2245 2369 2495 2717 2841 2760 2711 2821 3003 3115 3113 2954 2714 2602 2669 2814 2894 2723 2407 2299 2474 2657 2621 2375 2161 2195 2296 2342 2384 2446 2451 2368 2267 2245 2358 2531 2641 2672 2651 2575 2532 2523 2427 2288 2249 2318 2367 2337 2326 2371 2461 2573 2708 2822 2852 2737 2528 2497 2741 2991 3067 3031 2925 2882 3005 3151 3184 3117 3057 3056 3023 2896 2724 2534 2374 2263 -32768 -32768 -32768 -32768 -32768 -32768 -32768 -32768 -32768 -32768 -32768 -32768 -32768 -32768 -32768 -32768 -32768 -32768 -32768 -32768 -32768 -32768 -32768 -32768 -32768 -32768 -32768 -32768 -32768 -32768 -32768 -32768 -32768 -32768 -32768 -32768 -32768 -32768 -32768 -32768 -32768 -32768 -32768 -32768 -32768 -32768
-32768 -32768 -32768 -32768 -32768 -32768 -32768 -32768 -32768 -32768 -32768 -32768 -32768 -32768 -32768 -32768 -32768 -32768 -32768 -32768 -32768 -32768 -32768 -32768 -32768 -32768 -32768 -32768 -32768 -32768 -32768 -32768 -32768 -32768 -32768 -32768 -32768 -32768 -32768 -32768 -32768 -32768 -32768 -32768 -32768 -32768 -32768 -32768 -32768 -32768 -32768 -32768 -32768 -32768 -32768 -32768 -32768 -32768 -32768 -32768 -32768 -32768 -32768 -32768 -32768 -32768 -32768 -32768 1507 1516 1525 1537 1546 1554 1571 1591 1606 1607 1609 1618 1623 1622 1619 1618 1614 1608 1601 1601 1622 1691 1795 1916 2031 2132 2216 2203 2080 1932 1802 1702 1663 1674 1693 1702 1687 1661 1660 1724 1827 1890 1922 1957 1974 1977 1975 1985 2003 2001 2001 1985 1976 2099 2353 2560 2472 2106 1829 1733 1720 1728 1800 1946 2073 2146 2207 2243 2263 2301 2385 2411 2310 2205 2229 2348 2521 2756 2890 2870 2910 3047 3141 3118 2981 2838 2788 2774 2719 2682 2692 2553 2340 2357 2535 2571 2385 2169 2096 2185 2259 2263 2274 2299 2292 2252 2214 2209 2286 2449 2620 2688 2657 2544 2479 2502 2435 2284 2240 2323 2390 2372 2361 2389 2446 2541 2646 2708 2666 2541 2456 2553 2799 3009 3076 3046 2982 3015 3155 3210 3133 3079 3102 3106 3012 2846 2638 2440 2317 2264 2197 -32768 -32768 -32768 -32768 -32768 -32768 -32768 -32768 -32768 -32768 -32768 -32768 -32768 -32768 -32768 -32768 -32768 -32768 -32768 -32768 -32768 -32768 -32768 -32768 -32768 -32768 -32768 -32768 -32768 -32768 -32768 -32768 -32768 -32768 -32768 -32768 -32768 -32768 -32768 -32768 -32768 -32768 -32768 -32768 -32768
-32768 -32768 -32768 -32768 -32768 -32768 -32768 -32768 -32768 -32768 -32768 -32768 -32768 -32768 -32768 -32768 -32768 -32768 -32768 -32768 -32768 -32768 -32768 -32768 -32768 -32768 -32768 -32768 -32768 -32768 -32768 -32768 -32768 -32768 -32768 -32768 -32768 -32768 -32768 -32768 -32768 -32768 -32768 -32768 -32768 -32768 -32768 -32768 -32768 -32768 -32768 -32768 -32768 -32768 -32768 -32768 -32768 -32768 -32768 -32768 -32768 -32768 -32768 -32768 -32768 -32768 -32768 1510 1522 1535 1546 1557 1561 1568 1579 1595 1604 1605 1609 1618 1627 1633 1637 1642 1639 1628 1613 1607 1621 1677 1764 1857 1945 2047 2177 2234 2145 1993 1847 1738 1691 1689 1701 1708 1698 1673 1672 1744 1860 1926 1940 1962 1989 2008 2021 2034 2050 2111 2206 2177 2040 2036 2194 2302 2207 1916 1728 1738 1837 1899 1928 2083 2287 2382 2419 2401 2317 2259 2297 2347 2337 2287 2260 2313 2465 2691 2858 2902 2975 3122 3177 3004 2699 2533 2574 2642 2584 2518 2490 2375 2274 2358 2451 2332 2107 1994 2008 2061 2091 2086 2077 2091 2090 2079 2065 2074 2162 2365 2581 2685 2679 2589 2483 2461 2383 2218 2193 2315 2389 2373 2371 2403 2448 2507 2536 2512 2426 2381 2463 2627 2801 2963 3073 3109 3131 3158 3164 3070 2865 2815 2967 3059 2992 2837 2608 2382 2272 2245 2212 -32768 -32768 -32768 -32768 -32768 -32768 -32768 -32768 -32768 -32768 -32768 -32768 -32768 -32768 -32768 -32768 -32768 -32768 -32768 -32768 -32768 -32768 -32768 -32768 -32768 -32768 -32768 -32768 -32768 -32768 -32768 -32768 -32768 -32768 -32768 -32768 -32768 -32768 -32768 -32768 -32768 -32768 -32768 -32768 -32768
-32768 -32768 -32768 -32768 -32768 -32768 -32768 -32768 -32768 -32768 -32768 -32768 -32768 -32768 -32768 -32768 -32768 -32768 -32768 -32768 -32768 -32768 -32768 -32768 -32768 -32768 -32768 -32768 -32768 -32768 -32768 -32768 -32768 -32768 -32768 -32768 -32768 -32768 -32768 -32768 -32768 -32768 -32768 -32768 -32768 -32768 -32768 -32768 -32768 -32768 -32768 -32768 -32768 -32768 -32768 -32768 -32768 -32768 -32768 -32768 -32768 -32768 -32768 -32768 -32768 -32768 1507 1521 1534 1547 1557 1568 1574 1579 1584 1599 1609 1613 1616 1623 1634 1642 1653 1659 1653 1643 1629 1620 1621 1657 1722 1793 1862 1963 2121 2242 2210 2059 1891 1765 1709 1706 1707 1705 1697 1678 1677 1750 1895 1999 2016 2018 2037 2059 2077 2094 2151 2294 2432 2346 2082 1912 1935 1976 1914 1783 1763 1853 2019 2173 2222 2306 2389 2397 2416 2376 2232 2118 2144 2230 2294 2329 2335 2367 2479 2672 2835 2897 2948 3076 3141 2938 2583 2360 2358 2405 2371 2340 2288 2174 2131 2193 2192 2055 1915 1880 1897 1930 1986 2024 2000 1964 1945 1936 1931 1950 2076 2293 2451 2523 2561 2535 2454 2400 2263 2075 2065 2224 2304 2259 2268 2351 2418 2410 2330 2247 2190 2255 2472 2658 2747 2866 3034 3142 3170 3050 2906 2786 2592 2565 2801 2971 2936 2783 2534 2300 2210 2209 2215 2209 -32768 -32768 -32768 -32768 -32768 -32768 -32768 -32768 -32768 -32768 -32768 -32768 -32768 -32768 -32768 -32768 -32768 -32768 -32768 -32768 -32768 -32768 -32768 -32768 -32768 -32768 -32768 -32768 -32768 -32768 -32768 -32768 -32768 -32768 -32768 -32768 -32768 -32768 -32768 -32768 -32768 -32768 -32768 -32768
-32768 -32768 -32768 -32768 -32768 -32768 -32768 -32768 -32768 -32768 -32768 -32768 -32768 -32768 -32768 -32768 -32768 -32768 -32768 -32768 -32768 -32768 -32768 -32768 -32768 -32768 -32768 -32768 -32768 -32768 -32768 -32768 -32768 -32768 -32768 -32768 -32768 -32768 -32768 -32768 -32768 -32768 -32768 -32768 -32768 -32768 -32768 -32768 -32768 -32768 -32768 -32768 -32768 -32768 -32768 -32768 -32768 -32768 -32768 -32768 -32768 -32768 -32768 -32768 -32768 1506 1515 1534 1548 1556 1567 1574 1579 1582 1590 1604 1617 1621 1629 1636 1643 1653 1664 1670 1661 1651 1639 1630 1624 1636 1672 1724 1791 1897 2067 2235 2269 2134 1947 1797 1724 1711 1707 1701 1691 1679 1678 1743 1873 1965 1979 1999 2045 2091 2117 2149 2249 2442 2567 2442 2110 1821 1783 1889 1897 1805 1859 2016 2213 2401 2508 2552 2471 2351 2350 2320 2184 2062 2048 2108 2191 2276 2350 2431 2547 2677 2775 2798 2774 2804 2852 2739 2495 2276 2169 2141 2110 2104 2068 1983 1987 2063 2068 2004 1944 1899 1865 1895 2010 2126 2108 1993 1945 1953 1956 2005 2165 2326 2363 2355 2374 2358 2307 2272 2131 1939 1917 2037 2079 2019 2047 2188 2293 2233 2084 2008 2039 2194 2430 2600 2652 2771 2986 3154 3132 2861 2586 2452 2356 2404 2650 2825 2801 2635 2390 2205 2149 2167 2219 2276 2267 -32768 -32768 -32768 -32768 -32768 -32768 -32768 -32768 -32768 -32768 -32768 -32768 -32768 -32768 -32768 -32768 -32768 -32768 -32768 -32768 -32768 -32768 -32768 -32768 -32768 -32768 -32768 -32768 -32768 -32768 -32768 -32768 -32768 -32768 -32768 -32768 -32768 -32768 -32768 -32768 -32768 -32768 -32768
-32768 -32768 -32768 -32768 -32768 -32768 -32768 -32768 -32768 -32768 -32768 -32768 -32768 -32768 -32768 -32768 -32768 -32768 -32768 -32768 -32768 -32768 -32768 -32768 -32768 -32768 -32768 -32768 -32768 -32768 -32768 -32768 -32768 -32768 -32768 -32768 -32768 -32768 -32768 -32768 -32768 -32768 -32768 -32768 -32768 -32768 -32768 -32768 -32768 -32768 -32768 -32768 -32768 -32768 -32768 -32768 -32768 -32768 -32768 -32768 -32768 -32768 -32768 -32768 -32768 1509 1524 1544 1559 1563 1571 1577 1583 1587 1596 1608 1620 1630 1638 1642 1649 1659 1669 1674 1667 1660 1645 1637 1629 1628 1642 1670 1729 1839 2009 2205 2299 2211 2014 1830 1733 1706 1707 1700 1690 1677 1683 1728 1800 1820 1817 1857 1941 2031 2089 2145 2262 2451 2579 2473 2131 1817 1829 2024 2022 1863 1908 2133 2335 2439 2506 2586 2537 2373 2288 2232 2136 2036 1973 1970 2053 2186 2312 2441 2550 2611 2634 2601 2486 2367 2325 2282 2189 2074 1962 1922 1924 1945 1964 1934 1982 2155 2268 2270 2210 2105 1979 1937 2012 2185 2213 2076 2016 2088 2163 2263 2422 2489 2446 2396 2365 2321 2286 2277 2172 2008 1961 1997 1955 1845 1841 1963 2059 2010 1867 1825 1952 2155 2350 2461 2496 2642 2927 3167 3154 2883 2547 2340 2248 2282 2445 2580 2580 2444 2264 2150 2119 2150 2224 2296 2293 -32768 -32768 -32768 -32768 -32768 -32768 -32768 -32768 -32768 -32768 -32768 -32768 -32768 -32768 -32768 -32768 -32768 -32768 -32768 -32768 -32768 -32768 -32768 -32768 -32768 -32768 -32768 -32768 -32768 -32768 -32768 -32768 -32768 -32768 -32768 -32768 -32768 -32768 -32768 -32768 -32768 -32768 -32768
-32768 -32768 -32768 -32768 -32768 -32768 -32768 -32768 -32768 -32768 -32768 -32768 -32768 -32768 -32768 -32768 -32768 -32768 -32768 -32768 -32768 -32768 -32768 -32768 -32768 -32768 -32768 -32768 -32768 -32768 -32768 -32768 -32768 -32768 -32768 -32768 -32768 -32768 -32768 -32768 -32768 -32768 -32768 -32768 -32768 -32768 -32768 -32768 -32768 -32768 -32768 -32768 -32768 -32768 -32768 -32768 -32768 -32768 -32768 -32768 -32768 -32768 -32768 -32768 -32768 1512 1529 1548 1560 1568 1573 1580 1587 1593 1601 1613 1625 1635 1643 1649 1654 1661 1669 1670 1670 1664 1653 1645 1640 1640 1638 1645 1687 1787 1947 2145 2298 2275 2092 1880 1743 1702 1703 1705 1697 1687 1707 1771 1807 1766 1722 1735 1794 1882 1964 2067 2195 2340 2440 2331 2032 1869 2033 2239 2137 1883 1856 2064 2249 2280 2284 2431 2530 2384 2187 2098 2052 1976 1895 1858 1934 2098 2267 2413 2483 2472 2418 2323 2169 2007 1920 1894 1875 1866 1877 1977 2046 2083 2106 2034 2040 2254 2471 2543 2509 2385 2199 2058 2036 2193 2283 2185 2120 2238 2418 2548 2621 2595 2536 2495 2460 2414 2403 2422 2357 2256 2237 2227 2105 1938 1857 1877 1930 1916 1798 1738 1842 2032 2205 2291 2323 2489 2848 3163 3213 3042 2769 2550 2407 2323 2319 2360 2371 2309 2214 2144 2132 2186 2266 2297 2260 -32768 -32768 -32768 -32768 -32768 -32768 -32768 -32768 -32768 -32768 -32768 -32768 -32768 -32768 -32768 -32768 -32768 -32768 -32768 -32768 -32768 -32768 -32768 -32768 -32768 -32768 -32768 -32768 -32768 -32768 -32768 -32768 -32768 -32768 -32768 -32768 -32768 -32768 -32768 -32768 -32768 -32768 -32768
-32768 -32768 -32768 -32768 -32768 -32768 -32768 -32768 -32768 -32768 -32768 -32768 -32768 -32768 -32768 -32768 -32768 -32768 -32768 -32768 -32768 -32768 -32768 -32768 -32768 -32768 -32768 -32768 -32768 -32768 -32768 -32768 -32768 -32768 -32768 -32768 -32768 -32768 -32768 -32768 -32768 -32768 -32768 -32768 -32768 -32768 -32768 -32768 -32768 -32768 -32768 -32768 -32768 -32768 -32768 -32768 -32768 -32768 -32768 -32768 -32768 -32768 -32768 -32768 1510 1519 1532 1547 1557 1568 1578 1584 1591 1598 1609 1619 1629 1639 1647 1657 1663 1673 1672 1669 1667 1665 1661 1656 1653 1655 1653 1648 1665 1743 1880 2074 2270 2325 2182 1956 1776 1701 1696 1704 1702 1704 1744 1827 1862 1803 1742 1724 1725 1742 1793 1897 2035 2133 2151 2042 1878 1934 2241 2431 2274 1958 1806 1894 2029 2042 2030 2197 2358 2247 2021 1930 1920 1883 1832 1813 1865 1993 2164 2316 2355 2284 2184 2090 2019 1978 1954 1934 1922 1965 2121 2346 2448 2463 2402 2177 2053 2192 2409 2562 2649 2610 2481 2335 2248 2304 2357 2300 2252 2374 2590 2704 2670 2583 2528 2507 2492 2474 2491 2519 2497 2473 2506 2481 2335 2190 2103 2059 2081 2086 1985 1867 1828 1883 2001 2087 2151 2338 2702 3021 3122 3093 2969 2810 2650 2493 2352 2285 2275 2256 2205 2149 2158 2256 2329 2310 2223 -32768 -32768 -32768 -32768 -32768 -32768 -32768 -32768 -32768 -32768 -32768 -32768 -32768 -32768 -32768 -32768 -32768 -32768 -32768 -32768 -32768 -32768 -32768 -32768 -32768 -32768 -32768 -32768 -32768 -32768 -32768 -32768 -32768 -32768 -32768 -32768 -32768 -32768 -32768 -32768 -32768 -32768 -32768
-32768 -32768 -32768 -32768 -32768 -32768 -32768 -32768 -32768 -32768 -32768 -32768 -32768 -32768 -32768 -32768 -32768 -32768 -32768 -32768 -32768 -32768 -32768 -32768 -32768 -32768 -32768 -32768 -32768 -32768 -32768 -32768 -32768 -32768 -32768 -32768 -32768 -32768 -32768 -32768 -32768 -32768 -32768 -32768 -32768 -32768 -32768 -32768 -32768 -32768 -32768 -32768 -32768 -32768 -32768 -32768 -32768 -32768 -32768 -32768 -32768 -32768 1505 1512 1515 1524 1534 1545 1560 1574 1588 1595 1599 1608 1617 1627 1638 1646 1654 1665 1673 1680 1680 1671 1666 1669 1669 1670 1671 1671 1666 1658 1661 1703 1808 1983 2194 2327 2270 2061 1840 1715 1687 1695 1704 1714 1755 1824 1849 1813 1768 1756 1755 1745 1741 1770 1840 1893 1902 1895 1919 2066 2349 2536 2433 2151 1901 1810 1831 1828 1822 1941 2071 2020 1862 1794 1797 1797 1798 1805 1832 1895 2012 2129 2164 2121 2132 2215 2289 2339 2353 2346 2342 2399 2505 2591 2598 2585 2472 2189 2003 2068 2259 2448 2588 2634 2631 2609 2544 2453 2380 2333 2333 2439 2631 2742 2690 2578 2515 2497 2495 2501 2527 2548 2559 2595 2641 2617 2491 2410 2385 2343 2358 2404 2341 2166 1983 1885 1890 1908 1952 2137 2448 2692 2828 2973 3025 2942 2790 2616 2409 2277 2243 2226 2187 2133 2149 2254 2316 2275 -32768 -32768 -32768 -32768 -32768 -32768 -32768 -32768 -32768 -32768 -32768 -32768 -32768 -32768 -32768 -32768 -32768 -32768 -32768 -32768 -32768 -32768 -32768 -32768 -32768 -32768 -32768 -32768 -32768 -32768 -32768 -32768 -32768 -32768 -32768 -32768 -32768 -32768 -32768 -32768 -32768 -32768 -32768 -32768
-32768 -32768 -32768 -32768 -32768 -32768 -32768 -32768 -32768 -32768 -32768 -32768 -32768 -32768 -32768 -32768 -32768 -32768 -32768 -32768 -32768 -32768 -32768 -32768 -32768 -32768 -32768 -32768 -32768 -32768 -32768 -32768 -32768 -32768 -32768 -32768 -32768 -32768 -32768 -32768 -32768 -32768 -32768 -32768 -32768 -32768 -32768 -32768 -32768 -32768 -32768 -32768 -32768 -32768 -32768 -32768 -32768 -32768 -32768 -32768 -32768 -32768 1510 1517 1522 1530 1541 1553 1565 1585 1601 1610 1611 1613 1624 1635 1645 1654 1661 1670 1680 1690 1688 1681 1675 1674 1677 1683 1686 1687 1682 1676 1670 1682 1746 1881 2075 2270 2328 2181 1946 1763 1684 1682 1697 1718 1778 1865 1896 1868 1854 1874 1923 1974 1967 1896 1839 1881 1992 2113 2229 2345 2507 2671 2650 2427 2152 1928 1797 1750 1763 1858 1976 1992 1892 1796 1762 1769 1784 1807 1826 1862 1912 1958 1978 2012 2164 2415 2624 2765 2832 2831 2771 2676 2533 2371 2270 2249 2186 2034 1940 2021 2218 2383 2452 2470 2532 2617 2614 2485 2359 2325 2351 2426 2571 2706 2725 2644 2555 2509 2512 2538 2570 2589 2625 2688 2726 2695 2629 2622 2655 2644 2659 2701 2626 2409 2167 2010 1928 1841 1802 1927 2152 2325 2493 2758 2954 2962 2854 2676 2432 2263 2211 2196 2166 2122 2118 2172 -32768 -32768 -32768 -32768 -32768 -32768 -32768 -32768 -32768 -32768 -32768 -32768 -32768 -32768 -32768 -32768 -32768 -32768 -32768 -32768 -32768 -32768 -32768 -32768 -32768 -32768 -32768 -32768 -32768 -32768 -32768 -32768 -32768 -32768 -32768 -32768 -32768 -32768 -32768 -32768 -32768 -32768 -32768 -32768 -32768 -32768
-32768 -32768 -32768 -32768 -32768 -32768 -32768 -32768 -32768 -32768 -32768 -32768 -32768 -32768 -32768 -32768 -32768 -32768 -32768 -32768 -32768 -32768 -32768 -32768 -32768 -32768 -32768 -32768 -32768 -32768 -32768 -32768 -32768 -32768 -32768 -32768 -32768 -32768 -32768 -32768 -32768 -32768 -32768 -32768 -32768 -32768 -32768 -32768 -32768 -32768 -32768 -32768 -32768 -32768 -32768 -32768 -32768 -32768 -32768 -32768 -32768 1506 1518 1525 1535 1544 1552 1563 1572 1589 1612 1619 1620 1624 1631 1641 1651 1662 1671 1683 1693 1701 1698 1689 1683 1682 1684 1689 1697 1704 1699 1699 1693 1688 1710 1795 1967 2198 2356 2299 2088 1855 1706 1668 1680 1727 1855 2022 2082 2055 2067 2119 2202 2306 2333 2224 2086 2093 2224 2361 2460 2537 2657 2840 2878 2674 2390 2114 1892 1804 1828 1932 2097 2184 2103 1958 1844 1794 1780 1792 1816 1864 1907 1911 1912 1950 2068 2268 2535 2863 3077 3031 2777 2481 2225 2053 1973 1936 1906 1893 1923 2023 2188 2297 2312 2314 2365 2452 2478 2399 2317 2301 2327 2372 2455 2574 2681 2716 2658 2594 2598 2641 2670 2674 2702 2760 2779 2750 2741 2780 2835 2852 2831 2760 2641 2474 2297 2154 2034 1898 1829 1888 1982 2066 2240 2528 2788 2897 2845 2682 2431 2256 2204 2184 2163 2129 2104 2104 -32768 -32768 -32768 -32768 -32768 -32768 -32768 -32768 -32768 -32768 -32768 -32768 -32768 -32768 -32768 -32768 -32768 -32768 -32768 -32768 -32768 -32768 -32768 -32768 -32768 -32768 -32768 -32768 -32768 -32768 -32768 -32768 -32768 -32768 -32768 -32768 -32768 -32768 -32768 -32768 -32768 -32768 -32768 -32768 -32768 -32768
-32768 -32768 -32768 -32768 -32768 -32768 -32768 -32768 -32768 -32768 -32768 -32768 -32768 -32768 -32768 -32768 -32768 -32768 -32768 -32768 -32768 -32768 -32768 -32768 -32768 -32768 -32768 -32768 -32768 -32768 -32768 -32768 -32768 -32768 -32768 -32768 -32768 -32768 -32768 -32768 -32768 -32768 -32768 -32768 -32768 -32768 -32768 -32768 -32768 -32768 -32768 -32768 -32768 -32768 -32768 -32768 -32768 -32768 -32768 -32768 -32768 -32768 -32768 1532 1544 1553 1562 1568 1579 1596 1613 1624 1627 1632 1642 1651 1660 1669 1678 1693 1708 1718 1710 1699 1696 1695 1693 1697 1707 1716 1720 1725 1725 1715 1706 1755 1909 2142 2360 2404 2239 1987 1775 1675 1662 1716 1884 2090 2179 2184 2223 2279 2349 2438 2481 2404 2279 2239 2286 2355 2427 2535 2718 2940 2962 2729 2447 2165 1956 1909 1919 1985 2193 2365 2313 2147 1989 1878 1808 1779 1785 1841 1915 1954 2000 2043 2044 2079 2293 2725 3032 2879 2450 2142 2052 2044 1991 1906 1850 1862 1918 1978 2054 2102 2106 2134 2210 2287 2301 2260 2213 2201 2227 2265 2306 2394 2560 2724 2758 2721 2732 2771 2782 2770 2778 2799 2793 2775 2783 2814 2844 2832 2749 2621 2545 2477 2392 2310 2199 2076 2060 2123 2106 2036 2099 2324 2583 2732 2725 2596 2400 2269 2220 2197 2171 2146 2112 -32768 -32768 -32768 -32768 -32768 -32768 -32768 -32768 -32768 -32768 -32768 -32768 -32768 -32768 -32768 -32768 -32768 -32768 -32768 -32768 -32768 -32768 -32768 -32768 -32768 -32768 -32768 -32768 -32768 -32768 -32768 -32768 -32768 -32768 -32768 -32768 -32768 -32768 -32768 -32768 -32768 -32768 -32768 -32768 -32768 -32768 -32768
-32768 -32768 -32768 -32768 -32768 -32768 -32768 -32768 -32768 -32768 -32768 -32768 -32768 -32768 -32768 -32768 -32768 -32768 -32768 -32768 -32768 -32768 -32768 -32768 -32768 -32768 -32768 -32768 -32768 -32768 -32768 -32768 -32768 -32768 -32768 -32768 -32768 -32768 -32768 -32768 -32768 -32768 -32768 -32768 -32768 -32768 -32768 -32768 -32768 -32768 -32768 -32768 -32768 -32768 -32768 -32768 -32768 -32768 -32768 -32768 -32768 -32768 1523 1536 1550 1560 1564 1572 1579 1593 1614 1625 1631 1641 1650 1660 1669 1678 1682 1694 1713 1724 1719 1713 1712 1711 1709 1711 1717 1725 1733 1739 1747 1737 1721 1757 1891 2109 2346 2466 2367 2132 1887 1716 1655 1683 1807 1975 2097 2166 2209 2253 2299 2337 2350 2306 2246 2216 2216 2253 2349 2522 2778 2990 2938 2683 2412 2144 2021 2054 2062 2055 2211 2387 2355 2207 2075 1972 1862 1784 1762 1791 1877 1996 2187 2355 2379 2308 2406 2785 2994 2703 2204 2008 2152 2247 2135 1975 1883 1880 1946 2007 2027 2012 1977 1974 2029 2088 2096 2077 2053 2046 2068 2122 2191 2299 2500 2718 2802 2807 2823 2852 2859 2858 2872 2881 2858 2825 2809 2809 2818 2791 2671 2569 2568 2556 2534 2517 2436 2331 2362 2468 2424 2234 2098 2167 2348 2466 2494 2445 2352 2278 2242 2213 2186 2158 2118 -32768 -32768 -32768 -32768 -32768 -32768 -32768 -32768 -32768 -32768 -32768 -32768 -32768 -32768 -32768 -32768 -32768 -32768 -32768 -32768 -32768 -32768 -32768 -32768 -32768 -32768 -32768 -32768 -32768 -32768 -32768 -32768 -32768 -32768 -32768 -32768 -32768 -32768 -32768 -32768 -32768 -32768 -32768 -32768 -32768 -32768 -32768
-32768 -32768 -32768 -32768 -32768 -32768 -32768 -32768 -32768 -32768 -32768 -32768 -32768 -32768 -32768 -32768 -32768 -32768 -32768 -32768 -32768 -32768 -32768 -32768 -32768 -32768 -32768 -32768 -32768 -32768 -32768 -32768 -32768 -32768 -32768 -32768 -32768 -32768 -32768 -32768 -32768 -32768 -32768 -32768 -32768 -32768 -32768 -32768 -32768 -32768 -32768 -32768 -32768 -32768 -32768 -32768 -32768 -32768 -32768 -32768 -32768 1518 1526 1543 1554 1565 1571 1577 1584 1598 1616 1630 1640 1649 1659 1667 1676 1685 1687 1693 1709 1721 1724 1724 1724 1726 1724 1725 1727 1732 1740 1744 1750 1741 1732 1767 1891 2089 2319 2489 2462 2259 2003 1792 1674 1654 1712 1830 1980 2099 2136 2153 2185 2188 2163 2133 2122 2141 2158 2203 2319 2527 2816 3032 2977 2757 2497 2212 2133 2218 2255 2229 2269 2322 2269 2173 2121 2069 1950 1835 1781 1771 1822 1987 2269 2539 2710 2757 2810 3010 3017 2624 2134 2047 2326 2447 2280 2071 1943 1920 2038 2183 2220 2178 2095 2011 1958 1946 1959 1987 1993 1974 1969 2020 2130 2298 2521 2718 2795 2812 2838 2874 2899 2918 2941 2962 2953 2914 2883 2862 2863 2852 2744 2658 2663 2671 2717 2764 2696 2589 2639 2755 2709 2475 2217 2137 2215 2282 2323 2342 2320 2281 2250 2219 2194 2161 2121 -32768 -32768 -32768 -32768 -32768 -32768 -32768 -32768 -32768 -32768 -32768 -32768 -32768 -32768 -32768 -32768 -32768 -32768 -32768 -32768 -32768 -32768 -32768 -32768 -32768 -32768 -32768 -32768 -32768 -32768 -32768 -32768 -32768 -32768 -32768 -32768 -32768 -32768 -32768 -32768 -32768 -32768 -32768 -32768 -32768 -32768 -32768
-32768 -32768 -32768 -32768 -32768 -32768 -32768 -32768 -32768 -32768 -32768 -32768 -32768 -32768 -32768 -32768 -32768 -32768 -32768 -32768 -32768 -32768 -32768 -32768 -32768 -32768 -32768 -32768 -32768 -32768 -32768 -32768 -32768 -32768 -32768 -32768 -32768 -32768 -32768 -32768 -32768 -32768 -32768 -32768 -32768 -32768 -32768 -32768 -32768 -32768 -32768 -32768 -32768 -32768 -32768 -32768 -32768 -32768 -32768 -32768 1512 1522 1536 1550 1561 1570 1580 1586 1594 1607 1621 1636 1645 1658 1667 1672 1684 1693 1696 1700 1711 1728 1740 1742 1741 1734 1734 1738 1743 1747 1754 1758 1755 1747 1737 1766 1883 2058 2278 2489 2533 2357 2106 1885 1725 1656 1668 1737 1872 2006 2040 2030 2051 2052 2028 2023 2056 2115 2179 2246 2345 2523 2799 3032 3070 2948 2665 2322 2235 2367 2480 2487 2421 2324 2237 2218 2262 2260 2122 1963 1884 1830 1809 1915 2126 2346 2623 2886 3008 3059 2929 2504 2084 2088 2429 2573 2413 2222 2090 2024 2130 2320 2406 2379 2308 2213 2090 1978 1965 2055 2114 2063 1978 1967 2057 2236 2463 2613 2639 2649 2693 2765 2832 2862 2869 2898 2929 2946 2952 2947 2946 2930 2853 2796 2783 2776 2854 2948 2926 2845 2882 2947 2859 2626 2376 2285 2341 2358 2330 2318 2303 2274 2240 2212 2180 2153 2131 -32768 -32768 -32768 -32768 -32768 -32768 -32768 -32768 -32768 -32768 -32768 -32768 -32768 -32768 -32768 -32768 -32768 -32768 -32768 -32768 -32768 -32768 -32768 -32768 -32768 -32768 -32768 -32768 -32768 -32768 -32768 -32768 -32768 -32768 -32768 -32768 -32768 -32768 -32768 -32768 -32768 -32768 -32768 -32768 -32768 -32768 -32768
-32768 -32768 -32768 -32768 -32768 -32768 -32768 -32768 -32768 -32768 -32768 -32768 -32768 -32768 -32768 -32768 -32768 -32768 -32768 -32768 -32768 -32768 -32768 -32768 -32768 -32768 -32768 -32768 -32768 -32768 -32768 -32768 -32768 -32768 -32768 -32768 -32768 -32768 -32768 -32768 -32768 -32768 -32768 -32768 -32768 -32768 -32768 -32768 -32768 -32768 -32768 -32768 -32768 -32768 -32768 -32768 -32768 -32768 -32768 -32768 1513 1528 1545 1556 1562 1574 1592 1598 1604 1611 1625 1638 1651 1663 1671 1678 1689 1698 1707 1712 1721 1737 1748 1762 1762 1758 1755 1760 1765 1768 1770 1769 1767 1756 1741 1760 1855 2019 2231 2471 2571 2425 2186 1976 1801 1692 1662 1694 1786 1910 1962 1952 1967 1984 1991 2007 2057 2140 2242 2331 2402 2516 2700 2894 3049 3061 2776 2396 2336 2525 2674 2694 2562 2360 2269 2331 2428 2421 2245 2054 1973 1917 1863 1874 1949 2088 2397 2714 2787 2751 2615 2280 2009 2062 2381 2596 2541 2386 2250 2163 2214 2387 2507 2495 2435 2364 2250 2089 2010 2079 2182 2155 2028 1949 1978 2125 2341 2484 2481 2442 2453 2530 2631 2676 2690 2725 2774 2838 2920 2987 3018 3017 2990 2969 2934 2886 2948 3049 3101 3085 3080 3045 2909 2679 2484 2486 2575 2542 2408 2318 2278 2249 2213 2174 2150 2165 2183 -32768 -32768 -32768 -32768 -32768 -32768 -32768 -32768 -32768 -32768 -32768 -32768 -32768 -32768 -32768 -32768 -32768 -32768 -32768 -32768 -32768 -32768 -32768 -32768 -32768 -32768 -32768 -32768 -32768 -32768 -32768 -32768 -32768 -32768 -32768 -32768 -32768 -32768 -32768 -32768 -32768 -32768 -32768 -32768 -32768 -32768 -32768
-32768 -32768 -32768 -32768 -32768 -32768 -32768 -32768 -32768 -32768 -32768 -32768 -32768 -32768 -32768 -32768 -32768 -32768 -32768 -32768 -32768 -32768 -32768 -32768 -32768 -32768 -32768 -32768 -32768 -32768 -32768 -32768 -32768 -32768 -32768 -32768 -32768 -32768 -32768 -32768 -32768 -32768 -32768 -32768 -32768 -32768 -32768 -32768 -32768 -32768 -32768 -32768 -32768 -32768 -32768 -32768 -32768 -32768 -32768 -32768 1517 1533 1553 1562 1568 1584 1600 1607 1613 1621 1630 1643 1652 1667 1678 1685 1696 1705 1715 1723 1731 1741 1753 1769 1777 1773 1771 1776 1784 1786 1781 1775 1770 1763 1749 1752 1829 1979 2193 2452 2590 2478 2259 2065 1889 1747 1683 1698 1794 1942 2025 2046 2068 2071 2051 2045 2075 2155 2275 2370 2408 2443 2517 2660 2909 3056 2811 2450 2472 2679 2747 2741 2631 2399 2280 2338 2385 2338 2168 1993 1939 1932 1942 1931 1916 2025 2332 2546 2441 2294 2216 2085 2018 2079 2292 2601 2701 2553 2351 2215 2253 2436 2563 2531 2462 2409 2349 2228 2080 2027 2097 2143 2069 1979 1993 2139 2379 2544 2551 2493 2465 2480 2487 2493 2542 2591 2632 2703 2830 2966 3044 3089 3097 3088 3043 2993 3036 3120 3204 3223 3167 3055 2891 2659 2502 2594 2694 2601 2407 2286 2239 2203 2155 2108 2127 2228 2272 -32768 -32768 -32768 -32768 -32768 -32768 -32768 -32768 -32768 -32768 -32768 -32768 -32768 -32768 -32768 -32768 -32768 -32768 -32768 -32768 -32768 -32768 -32768 -32768 -32768 -32768 -32768 -32768 -32768 -32768 -32768 -32768 -32768 -32768 -32768 -32768 -32768 -32768 -32768 -32768 -32768 -32768 -32768 -32768 -32768 -32768 -32768
-32768 -32768 -32768 -32768 -32768 -32768 -32768 -32768 -32768 -32768 -32768 -32768 -32768 -32768 -32768 -32768 -32768 -32768 -32768 -32768 -32768 -32768 -32768 -32768 -32768 -32768 -32768 -32768 -32768 -32768 -32768 -32768 -32768 -32768 -32768 -32768 -32768 -32768 -32768 -32768 -32768 -32768 -32768 -32768 -32768 -32768 -32768 -32768 -32768 -32768 -32768 -32768 -32768 -32768 -32768 -32768 -32768 -32768 -32768 1511 1524 1541 1560 1571 1580 1596 1609 1616 1626 1631 1638 1649 1660 1673 1685 1696 1705 1712 1724 1734 1743 1746 1754 1769 1785 1784 1781 1788 1795 1797 1791 1781 1775 1769 1756 1753 1810 1960 2180 2449 2606 2520 2318 2138 1971 1814 1719 1723 1852 2044 2144 2176 2190 2151 2086 2049 2063 2145 2275 2364 2364 2351 2395 2539 2835 3045 2846 2526 2602 2793 2761 2743 2704 2483 2308 2276 2253 2180 2051 1927 1885 1898 1966 2001 2001 2163 2474 2539 2272 2060 2080 2168 2264 2319 2425 2710 2873 2748 2483 2262 2230 2391 2524 2504 2458 2452 2443 2365 2175 2018 2018 2099 2107 2079 2160 2367 2599 2732 2755 2745 2746 2723 2604 2440 2399 2433 2491 2608 2745 2872 2984 3062 3037 2982 2959 2972 3063 3168 3258 3236 3128 2991 2836 2625 2482 2581 2644 2490 2301 2213 2181 2139 2077 2048 2162 2334 -32768 -32768 -32768 -32768 -32768 -32768 -32768 -32768 -32768 -32768 -32768 -32768 -32768 -32768 -32768 -32768 -32768 -32768 -32768 -32768 -32768 -32768 -32768 -32768 -32768 -32768 -32768 -32768 -32768 -32768 -32768 -32768 -32768 -32768 -32768 -32768 -32768 -32768 -32768 -32768 -32768 -32768 -32768 -32768 -32768 -32768 -32768 -32768
-32768 -32768 -32768 -32768 -32768 -32768 -32768 -32768 -32768 -32768 -32768 -32768 -32768 -32768 -32768 -32768 -32768 -32768 -32768 -32768 -32768 -32768 -32768 -32768 -32768 -32768 -32768 -32768 -32768 -32768 -32768 -32768 -32768 -32768 -32768 -32768 -32768 -32768 -32768 -32768 -32768 -32768 -32768 -32768 -32768 -32768 -32768 -32768 -32768 -32768 -32768 -32768 -32768 -32768 -32768 -32768 -32768 -32768 1506 1516 1531 1548 1567 1581 1592 1602 1614 1628 1640 1647 1651 1659 1670 1683 1694 1708 1717 1726 1738 1755 1760 1761 1764 1773 1787 1795 1798 1805 1810 1806 1800 1793 1789 1788 1775 1765 1812 1961 2180 2455 2625 2572 2392 2209 2042 1878 1754 1730 1838 2013 2098 2100 2083 2042 1997 1989 2028 2119 2250 2326 2320 2342 2424 2573 2833 3057 2925 2624 2640 2762 2716 2732 2743 2565 2382 2307 2247 2151 2036 1954 1936 1937 1965 2033 2158 2458 2758 2684 2312 2072 2196 2436 2587 2596 2615 2775 2922 2891 2686 2435 2309 2362 2459 2483 2486 2504 2505 2436 2230 2034 1983 2048 2116 2183 2363 2621 2797 2865 2895 2920 2938 2899 2715 2385 2199 2194 2301 2471 2585 2681 2859 3005 2908 2747 2747 2868 3057 3216 3233 3124 3013 2905 2798 2636 2487 2506 2479 2300 2162 2121 2094 2044 1984 2052 2284 2468 -32768 -32768 -32768 -32768 -32768 -32768 -32768 -32768 -32768 -32768 -32768 -32768 -32768 -32768 -32768 -32768 -32768 -32768 -32768 -32768 -32768 -32768 -32768 -32768 -32768 -32768 -32768 -32768 -32768 -32768 -32768 -32768 -32768 -32768 -32768 -32768 -32768 -32768 -32768 -32768 -32768 -32768 -32768 -32768 -32768 -32768 -32768 -32768
-32768 -32768 -32768 -32768 -32768 -32768 -32768 -32768 -32768 -32768 -32768 -32768 -32768 -32768 -32768 -32768 -32768 -32768 -32768 -32768 -32768 -32768 -32768 -32768 -32768 -32768 -32768 -32768 -32768 -32768 -32768 -32768 -32768 -32768 -32768 -32768 -32768 -32768 -32768 -32768 -32768 -32768 -32768 -32768 -32768 -32768 -32768 -32768 -32768 -32768 -32768 -32768 -32768 -32768 -32768 -32768 -32768 -32768 1509 1522 1539 1551 1569 1585 1596 1607 1621 1639 1652 1656 1663 1673 1683 1693 1706 1718 1729 1738 1754 1772 1782 1783 1778 1781 1792 1805 1816 1825 1826 1819 1816 1812 1808 1807 1792 1779 1830 1979 2192 2454 2629 2623 2479 2291 2116 1937 1788 1730 1775 1895 1982 1963 1901 1866 1865 1907 1977 2064 2167 2233 2263 2336 2432 2538 2749 3028 3015 2703 2534 2518 2510 2612 2716 2626 2474 2392 2320 2187 2048 1992 2062 2099 2051 2101 2349 2731 2960 2792 2368 2103 2227 2471 2569 2520 2497 2607 2746 2834 2795 2646 2515 2470 2486 2513 2524 2520 2500 2426 2245 2055 1965 1994 2082 2210 2442 2717 2854 2887 2917 2930 2881 2755 2575 2360 2171 2065 2116 2252 2337 2477 2777 2990 2848 2598 2611 2853 3105 3265 3177 3006 2912 2863 2798 2658 2498 2430 2325 2152 2059 2028 1989 1934 1934 2144 2464 2597 -32768 -32768 -32768 -32768 -32768 -32768 -32768 -32768 -32768 -32768 -32768 -32768 -32768 -32768 -32768 -32768 -32768 -32768 -32768 -32768 -32768 -32768 -32768 -32768 -32768 -32768 -32768 -32768 -32768 -32768 -32768 -32768 -32768 -32768 -32768 -32768 -32768 -32768 -32768 -32768 -32768 -32768 -32768 -32768 -32768 -32768 -32768 -32768
-32768 -32768 -32768 -32768 -32768 -32768 -32768 -32768 -32768 -32768 -32768 -32768 -32768 -32768 -32768 -32768 -32768 -32768 -32768 -32768 -32768 -32768 -32768 -32768 -32768 -32768 -32768 -32768 -32768 -32768 -32768 -32768 -32768 -32768 -32768 -32768 -32768 -32768 -32768 -32768 -32768 -32768 -32768 -32768 -32768 -32768 -32768 -32768 -32768 -32768 -32768 -32768 -32768 -32768 -32768 -32768 -32768 1501 1509 1523 1537 1554 1569 1585 1599 1610 1622 1638 1653 1659 1669 1679 1689 1699 1713 1726 1735 1747 1761 1784 1797 1801 1798 1795 1802 1818 1832 1838 1831 1825 1825 1827 1824 1815 1796 1790 1858 2007 2204 2431 2579 2592 2498 2342 2170 1993 1832 1743 1745 1852 2019 2052 1925 1830 1807 1836 1897 1955 2016 2069 2134 2218 2273 2347 2582 2975 3057 2714 2382 2274 2334 2560 2792 2766 2577 2463 2388 2236 2073 2007 2128 2273 2223 2240 2487 2783 2887 2672 2273 2043 2122 2253 2266 2210 2202 2340 2513 2683 2795 2807 2765 2687 2605 2558 2541 2518 2487 2426 2298 2114 1983 1960 2025 2171 2442 2730 2872 2898 2913 2882 2750 2535 2491 2562 2460 2175 2005 2052 2214 2504 2854 2968 2746 2496 2558 2891 3176 3268 3139 2970 2882 2839 2770 2631 2457 2328 2204 2072 1994 1946 1889 1867 2000 2337 2638 2671 -32768 -32768 -32768 -32768 -32768 -32768 -32768 -32768 -32768 -32768 -32768 -32768 -32768 -32768 -32768 -32768 -32768 -32768 -32768 -32768 -32768 -32768 -32768 -32768 -32768 -32768 -32768 -32768 -32768 -32768 -32768 -32768 -32768 -32768 -32768 -32768 -32768 -32768 -32768 -32768 -32768 -32768 -32768 -32768 -32768 -32768 -32768 -32768
-32768 -32768 -32768 -32768 -32768 -32768 -32768 -32768 -32768 -32768 -32768 -32768 -32768 -32768 -32768 -32768 -32768 -32768 -32768 -32768 -32768 -32768 -32768 -32768 -32768 -32768 -32768 -32768 -32768 -32768 -32768 -32768 -32768 -32768 -32768 -32768 -32768 -32768 -32768 -32768 -32768 -32768 -32768 -32768 -32768 -32768 -32768 -32768 -32768 -32768 -32768 -32768 -32768 -32768 -32768 -32768 -32768 1502 1511 1525 1539 1553 1567 1585 1600 1612 1625 1636 1650 1662 1673 1682 1693 1706 1718 1732 1740 1750 1767 1787 1805 1814 1815 1814 1816 1835 1851 1852 1841 1831 1829 1833 1831 1821 1799 1803 1888 2043 2224 2394 2468 2456 2404 2314 2194 2038 1881 1778 1771 1909 2145 2237 2107 1961 1864 1817 1825 1852 1887 1951 2057 2163 2211 2264 2506 2939 3043 2680 2326 2290 2438 2689 2931 2908 2695 2547 2448 2306 2160 2060 2126 2362 2454 2498 2662 2799 2746 2465 2119 2015 2122 2192 2163 2091 2062 2181 2371 2558 2718 2825 2882 2863 2752 2640 2590 2578 2555 2503 2402 2230 2047 1960 1996 2174 2484 2781 2918 2947 2938 2850 2680 2485 2578 2806 2784 2406 2029 1997 2285 2694 2961 2849 2525 2365 2524 2870 3145 3173 3044 2928 2856 2805 2746 2617 2402 2199 2081 2005 1941 1883 1831 1882 2158 2532 2733 2664 -32768 -32768 -32768 -32768 -32768 -32768 -32768 -32768 -32768 -32768 -32768 -32768 -32768 -32768 -32768 -32768 -32768 -32768 -32768 -32768 -32768 -32768 -32768 -32768 -32768 -32768 -32768 -32768 -32768 -32768 -32768 -32768 -32768 -32768 -32768 -32768 -32768 -32768 -32768 -32768 -32768 -32768 -32768 -32768 -32768 -32768 -32768 -32768
-32768 -32768 -32768 -32768 -32768 -32768 -32768 -32768 -32768 -32768 -32768 -32768 -32768 -32768 -32768 -32768 -32768 -32768 -32768 -32768 -32768 -32768 -32768 -32768 -32768 -32768 -32768 -32768 -32768 -32768 -32768 -32768 -32768 -32768 -32768 -32768 -32768 -32768 -32768 -32768 -32768 -32768 -32768 -32768 -32768 -32768 -32768 -32768 -32768 -32768 -32768 -32768 -32768 -32768 -32768 1499 1505 1510 1517 1531 1543 1557 1569 1582 1596 1609 1627 1638 1651 1666 1678 1689 1701 1715 1731 1743 1753 1763 1777 1791 1811 1824 1830 1824 1828 1846 1864 1863 1851 1844 1837 1837 1838 1832 1815 1820 1918 2090 2273 2405 2411 2347 2300 2259 2188 2069 1925 1823 1848 2036 2267 2373 2306 2170 2009 1886 1843 1841 1871 1975 2141 2316 2450 2549 2727 3021 3036 2640 2365 2495 2716 2858 2943 2887 2713 2577 2474 2387 2334 2245 2178 2362 2661 2838 2927 2920 2727 2363 2078 2122 2318 2424 2407 2287 2170 2185 2278 2374 2484 2588 2697 2815 2850 2803 2765 2750 2721 2650 2530 2361 2137 1985 1999 2212 2558 2839 2957 2990 2957 2833 2681 2585 2752 2971 2986 2643 2187 2042 2291 2688 2910 2714 2338 2271 2520 2864 3076 3056 2936 2863 2818 2774 2722 2588 2332 2096 1991 1944 1889 1840 1844 2005 2342 2640 2723 2590 -32768 -32768 -32768 -32768 -32768 -32768 -32768 -32768 -32768 -32768 -32768 -32768 -32768 -32768 -32768 -32768 -32768 -32768 -32768 -32768 -32768 -32768 -32768 -32768 -32768 -32768 -32768 -32768 -32768 -32768 -32768 -32768 -32768 -32768 -32768 -32768 -32768 -32768 -32768 -32768 -32768 -32768 -32768 -32768 -32768 -32768 -32768 -32768
-32768 -32768 -32768 -32768 -32768 -32768 -32768 -32768 -32768 -32768 -32768 -32768 -32768 -32768 -32768 -32768 -32768 -32768 -32768 -32768 -32768 -32768 -32768 -32768 -32768 -32768 -32768 -32768 -32768 -32768 -32768 -32768 -32768 -32768 -32768 -32768 -32768 -32768 -32768 -32768 -32768 -32768 -32768 -32768 -32768 -32768 -32768 -32768 -32768 -32768 -32768 -32768 -32768 -32768 -32768 1507 1515 1519 1529 1541 1555 1567 1578 1588 1600 1611 1628 1642 1655 1666 1679 1695 1707 1723 1739 1756 1770 1779 1791 1803 1822 1837 1847 1851 1850 1854 1859 1863 1856 1853 1847 1843 1843 1841 1832 1842 1943 2125 2338 2475 2451 2357 2289 2245 2194 2104 1971 1876 1942 2175 2394 2505 2502 2388 2214 2061 1977 1945 1974 2090 2273 2480 2728 2958 3107 3189 3032 2593 2399 2602 2852 2933 2882 2761 2607 2499 2476 2513 2585 2566 2383 2382 2793 3152 3211 3068 2741 2316 2102 2267 2552 2726 2748 2637 2492 2377 2292 2245 2251 2295 2408 2626 2832 2898 2906 2909 2889 2818 2678 2474 2209 2018 2031 2263 2597 2828 2927 2974 2947 2833 2738 2744 2905 3043 2996 2707 2286 2033 2111 2424 2722 2644 2286 2218 2483 2836 3043 3033 2937 2862 2786 2670 2537 2373 2174 2020 1949 1896 1842 1846 1968 2236 2526 2684 2679 2514 -32768 -32768 -32768 -32768 -32768 -32768 -32768 -32768 -32768 -32768 -32768 -32768 -32768 -32768 -32768 -32768 -32768 -32768 -32768 -32768 -32768 -32768 -32768 -32768 -32768 -32768 -32768 -32768 -32768 -32768 -32768 -32768 -32768 -32768 -32768 -32768 -32768 -32768 -32768 -32768 -32768 -32768 -32768 -32768 -32768 -32768 -32768 -32768
-32768 -32768 -32768 -32768 -32768 -32768 -32768 -32768 -32768 -32768 -32768 -32768 -32768 -32768 -32768 -32768 -32768 -32768 -32768 -32768 -32768 -32768 -32768 -32768 -32768 -32768 -32768 -32768 -32768 -32768 -32768 -32768 -32768 -32768 -32768 -32768 -32768 -32768 -32768 -32768 -32768 -32768 -32768 -32768 -32768 -32768 -32768 -32768 -32768 -32768 -32768 -32768 -32768 -32768 -32768 1511 1522 1528 1538 1551 1564 1578 1593 1601 1613 1623 1638 1650 1663 1674 1688 1700 1714 1727 1745 1762 1778 1790 1801 1818 1835 1853 1870 1879 1881 1877 1872 1864 1861 1858 1858 1853 1852 1848 1840 1857 1971 2171 2421 2582 2569 2459 2359 2295 2239 2162 2041 1963 2069 2315 2515 2614 2612 2509 2381 2264 2162 2113 2128 2202 2326 2505 2766 3066 3265 3258 2947 2487 2346 2515 2724 2848 2830 2715 2578 2495 2545 2699 2872 2967 2801 2642 2935 3304 3342 3122 2729 2291 2120 2343 2680 2900 2937 2883 2804 2687 2541 2399 2313 2312 2432 2657 2817 2839 2857 2929 2970 2946 2838 2613 2292 2077 2126 2367 2614 2752 2799 2857 2886 2873 2830 2832 2902 2926 2796 2569 2296 2053 1957 2120 2442 2508 2219 2101 2314 2671 2959 3042 2979 2866 2692 2448 2241 2120 2035 1970 1912 1843 1805 1900 2158 2462 2664 2726 2661 -32768 -32768 -32768 -32768 -32768 -32768 -32768 -32768 -32768 -32768 -32768 -32768 -32768 -32768 -32768 -32768 -32768 -32768 -32768 -32768 -32768 -32768 -32768 -32768 -32768 -32768 -32768 -32768 -32768 -32768 -32768 -32768 -32768 -32768 -32768 -32768 -32768 -32768 -32768 -32768 -32768 -32768 -32768 -32768 -32768 -32768 -32768 -32768 -32768
-32768 -32768 -32768 -32768 -32768 -32768 -32768 -32768 -32768 -32768 -32768 -32768 -32768 -32768 -32768 -32768 -32768 -32768 -32768 -32768 -32768 -32768 -32768 -32768 -32768 -32768 -32768 -32768 -32768 -32768 -32768 -32768 -32768 -32768 -32768 -32768 -32768 -32768 -32768 -32768 -32768 -32768 -32768 -32768 -32768 -32768 -32768 -32768 -32768 -32768 -32768 -32768 -32768 -32768 -32768 1505 1518 1530 1545 1556 1571 1586 1603 1614 1629 1640 1652 1661 1673 1685 1692 1703 1714 1724 1744 1763 1781 1798 1812 1826 1845 1861 1879 1892 1900 1900 1896 1888 1878 1871 1872 1871 1865 1855 1845 1873 2005 2223 2494 2679 2693 2598 2479 2395 2334 2265 2150 2077 2180 2376 2509 2555 2530 2440 2370 2318 2243 2197 2192 2218 2295 2426 2612 2863 3108 3149 2805 2353 2259 2391 2530 2656 2712 2693 2636 2584 2651 2830 3081 3305 3292 3146 3229 3403 3361 3104 2704 2286 2162 2401 2708 2892 2918 2877 2849 2841 2812 2733 2654 2640 2726 2850 2892 2821 2769 2839 2937 2961 2926 2773 2449 2217 2298 2490 2595 2622 2634 2705 2826 2920 2898 2848 2836 2817 2710 2570 2440 2248 2020 1968 2142 2226 2052 1953 2101 2436 2805 2990 2957 2802 2551 2266 2091 2034 1998 1943 1870 1790 1793 2003 2366 2642 2764 2770 2645 -32768 -32768 -32768 -32768 -32768 -32768 -32768 -32768 -32768 -32768 -32768 -32768 -32768 -32768 -32768 -32768 -32768 -32768 -32768 -32768 -32768 -32768 -32768 -32768 -32768 -32768 -32768 -32768 -32768 -32768 -32768 -32768 -32768 -32768 -32768 -32768 -32768 -32768 -32768 -32768 -32768 -32768 -32768 -32768 -32768 -32768 -32768 -32768 -32768
-32768 -32768 -32768 -32768 -32768 -32768 -32768 -32768 -32768 -32768 -32768 -32768 -32768 -32768 -32768 -32768 -32768 -32768 -32768 -32768 -32768 -32768 -32768 -32768 -32768 -32768 -32768 -32768 -32768 -32768 -32768 -32768 -32768 -32768 -32768 -32768 -32768 -32768 -32768 -32768 -32768 -32768 -32768 -32768 -32768 -32768 -32768 -32768 -32768 -32768 -32768 -32768 -32768 -32768 -32768 1499 1510 1527 1543 1555 1568 1582 1601 1614 1627 1639 1648 1653 1662 1675 1689 1698 1707 1715 1731 1749 1771 1791 1816 1832 1846 1860 1880 1896 1909 1915 1920 1916 1906 1898 1894 1892 1884 1871 1860 1886 2017 2223 2466 2670 2757 2723 2621 2531 2466 2383 2246 2137 2172 2280 2335 2331 2291 2224 2195 2193 2160 2116 2094 2107 2183 2294 2415 2561 2757 2850 2616 2288 2266 2398 2458 2474 2527 2598 2612 2607 2655 2794 3067 3392 3532 3503 3465 3457 3374 3112 2667 2261 2213 2448 2651 2727 2742 2748 2743 2787 2891 2949 2936 2893 2853 2873 2917 2875 2775 2774 2830 2828 2834 2822 2619 2436 2494 2571 2522 2465 2494 2616 2796 2946 2942 2881 2867 2884 2858 2807 2722 2507 2222 2078 2103 2129 2081 2046 2059 2249 2603 2867 2901 2756 2493 2235 2104 2056 2002 1917 1823 1765 1850 2186 2576 2778 2824 2770 2579 -32768 -32768 -32768 -32768 -32768 -32768 -32768 -32768 -32768 -32768 -32768 -32768 -32768 -32768 -32768 -32768 -32768 -32768 -32768 -32768 -32768 -32768 -32768 -32768 -32768 -32768 -32768 -32768 -32768 -32768 -32768 -32768 -32768 -32768 -32768 -32768 -32768 -32768 -32768 -32768 -32768 -32768 -32768 -32768 -32768 -32768 -32768 -32768 -32768
-32768 -32768 -32768 -32768 -32768 -32768 -32768 -32768 -32768 -32768 -32768 -32768 -32768 -32768 -32768 -32768 -32768 -32768 -32768 -32768 -32768 -32768 -32768 -32768 -32768 -32768 -32768 -32768 -32768 -32768 -32768 -32768 -32768 -32768 -32768 -32768 -32768 -32768 -32768 -32768 -32768 -32768 -32768 -32768 -32768 -32768 -32768 -32768 -32768 -32768 -32768 -32768 -32768 -32768 -32768 1511 1520 1533 1545 1552 1558 1571 1581 1593 1607 1618 1629 1636 1649 1669 1691 1705 1718 1724 1730 1739 1750 1772 1800 1827 1845 1859 1879 1897 1912 1925 1936 1941 1940 1932 1925 1919 1912 1901 1888 1901 1998 2162 2350 2549 2724 2792 2757 2672 2571 2415 2232 2110 2098 2128 2125 2097 2053 2006 1997 2009 1990 1956 1940 1956 2017 2101 2171 2236 2347 2433 2359 2254 2333 2469 2498 2432 2443 2523 2526 2526 2566 2673 2915 3266 3511 3542 3373 3248 3228 3063 2624 2206 2182 2366 2477 2489 2544 2649 2693 2718 2814 2932 2965 2890 2783 2767 2829 2826 2759 2749 2741 2650 2605 2692 2681 2636 2676 2665 2523 2382 2410 2574 2781 2955 3002 2979 2989 3036 3064 3060 2949 2647 2370 2310 2350 2360 2366 2360 2242 2181 2378 2672 2814 2734 2499 2271 2150 2083 1992 1877 1786 1793 2002 2409 2727 2828 2811 2693 -32768 -32768 -32768 -32768 -32768 -32768 -32768 -32768 -32768 -32768 -32768 -32768 -32768 -32768 -32768 -32768 -32768 -32768 -32768 -32768 -32768 -32768 -32768 -32768 -32768 -32768 -32768 -32768 -32768 -32768 -32768 -32768 -32768 -32768 -32768 -32768 -32768 -32768 -32768 -32768 -32768 -32768 -32768 -32768 -32768 -32768 -32768 -32768 -32768 -32768
-32768 -32768 -32768 -32768 -32768 -32768 -32768 -32768 -32768 -32768 -32768 -32768 -32768 -32768 -32768 -32768 -32768 -32768 -32768 -32768 -32768 -32768 -32768 -32768 -32768 -32768 -32768 -32768 -32768 -32768 -32768 -32768 -32768 -32768 -32768 -32768 -32768 -32768 -32768 -32768 -32768 -32768 -32768 -32768 -32768 -32768 -32768 -32768 -32768 -32768 -32768 1493 1512 1531 1548 1553 1547 1553 1562 1565 1569 1576 1587 1597 1608 1620 1635 1651 1670 1691 1712 1727 1742 1750 1752 1755 1756 1761 1779 1802 1825 1846 1870 1891 1908 1925 1941 1955 1959 1956 1950 1945 1942 1933 1921 1916 1963 2070 2216 2387 2585 2746 2799 2727 2540 2303 2130 2061 2045 2040 2016 1975 1933 1917 1947 1956 1905 1862 1851 1863 1889 1927 1944 1960 2006 2060 2100 2190 2341 2483 2584 2593 2572 2536 2452 2419 2454 2564 2776 3073 3331 3351 3083 2854 2842 2811 2505 2115 2040 2192 2342 2439 2554 2685 2720 2715 2740 2816 2844 2786 2709 2688 2707 2679 2624 2621 2578 2429 2350 2479 2651 2767 2821 2798 2653 2450 2405 2544 2745 2928 3029 3064 3096 3136 3181 3200 3060 2686 2422 2474 2615 2673 2687 2677 2517 2289 2244 2431 2623 2638 2480 2298 2187 2089 1964 1833 1766 1883 2237 2612 2784 2816 2762 2582 -32768 -32768 -32768 -32768 -32768 -32768 -32768 -32768 -32768 -32768 -32768 -32768 -32768 -32768 -32768 -32768 -32768 -32768 -32768 -32768 -32768 -32768 -32768 -32768 -32768 -32768 -32768 -32768 -32768 -32768 -32768 -32768 -32768 -32768 -32768 -32768 -32768 -32768 -32768 -32768 -32768 -32768 -32768 -32768 -32768 -32768 -32768 -32768 -32768 -32768
-32768 -32768 -32768 -32768 -32768 -32768 -32768 -32768 -32768 -32768 -32768 -32768 -32768 -32768 -32768 -32768 -32768 -32768 -32768 -32768 -32768 -32768 -32768 -32768 -32768 -32768 -32768 -32768 -32768 -32768 -32768 -32768 -32768 -32768 -32768 -32768 -32768 -32768 -32768 -32768 -32768 -32768 -32768 -32768 -32768 -32768 -32768 -32768 -32768 -32768 1511 1522 1531 1545 1566 1574 1571 1573 1581 1588 1591 1604 1619 1633 1645 1654 1667 1679 1693 1707 1721 1737 1751 1760 1770 1778 1783 1786 1789 1801 1813 1828 1855 1872 1886 1904 1920 1934 1944 1947 1945 1944 1944 1942 1939 1938 1951 2003 2097 2221 2375 2547 2652 2586 2358 2137 2039 2019 2020 2032 2035 2000 1966 2021 2135 2137 2011 1892 1852 1870 1908 1931 1903 1869 1860 1873 1931 2094 2293 2465 2635 2724 2660 2510 2359 2300 2329 2440 2622 2812 2953 2928 2717 2477 2386 2378 2235 1995 1919 2048 2276 2485 2637 2727 2744 2720 2710 2719 2706 2659 2613 2594 2576 2507 2404 2351 2293 2198 2198 2381 2624 2788 2838 2822 2714 2509 2396 2508 2681 2835 2960 3050 3090 3121 3201 3275 3147 2771 2520 2603 2815 2927 2939 2892 2734 2488 2291 2280 2400 2473 2421 2313 2200 2075 1928 1792 1777 2007 2442 2696 2740 2757 2690 -32768 -32768 -32768 -32768 -32768 -32768 -32768 -32768 -32768 -32768 -32768 -32768 -32768 -32768 -32768 -32768 -32768 -32768 -32768 -32768 -32768 -32768 -32768 -32768 -32768 -32768 -32768 -32768 -32768 -32768 -32768 -32768 -32768 -32768 -32768 -32768 -32768 -32768 -32768 -32768 -32768 -32768 -32768 -32768 -32768 -32768 -32768 -32768 -32768 -32768 -32768
-32768 -32768 -32768 -32768 -32768 -32768 -32768 -32768 -32768 -32768 -32768 -32768 -32768 -32768 -32768 -32768 -32768 -32768 -32768 -32768 -32768 -32768 -32768 -32768 -32768 -32768 -32768 -32768 -32768 -32768 -32768 -32768 -32768 -32768 -32768 -32768 -32768 -32768 -32768 -32768 -32768 -32768 -32768 -32768 -32768 -32768 -32768 -32768 -32768 1524 1527 1527 1524 1532 1547 1562 1571 1582 1589 1601 1611 1623 1636 1647 1661 1668 1678 1686 1695 1709 1721 1735 1751 1766 1781 1796 1812 1822 1834 1839 1840 1845 1856 1864 1871 1882 1891 1894 1901 1909 1912 1914 1922 1930 1938 1945 1960 1980 2016 2073 2159 2270 2347 2295 2139 2024 1985 1980 2001 2088 2187 2172 2118 2221 2419 2414 2203 1993 1913 1953 2039 2091 2054 2001 1953 1888 1872 1991 2197 2411 2566 2599 2481 2287 2142 2098 2130 2234 2374 2449 2443 2385 2286 2155 2053 2033 2070 2060 2008 2024 2143 2295 2405 2476 2530 2549 2583 2603 2535 2445 2409 2421 2443 2391 2263 2188 2164 2161 2259 2466 2669 2766 2773 2737 2627 2414 2298 2427 2606 2733 2855 2964 2989 3028 3172 3303 3223 2942 2749 2823 3016 3115 3069 2955 2793 2599 2404 2289 2302 2355 2353 2290 2179 2035 1881 1764 1816 2132 2520 2621 2589 2624 2572 -32768 -32768 -32768 -32768 -32768 -32768 -32768 -32768 -32768 -32768 -32768 -32768 -32768 -32768 -32768 -32768 -32768 -32768 -32768 -32768 -32768 -32768 -32768 -32768 -32768 -32768 -32768 -32768 -32768 -32768 -32768 -32768 -32768 -32768 -32768 -32768 -32768 -32768 -32768 -32768 -32768 -32768 -32768 -32768 -32768 -32768 -32768 -32768 -32768 -32768 -32768
-32768 -32768 -32768 -32768 -32768 -32768 -32768 -32768 -32768 -32768 -32768 -32768 -32768 -32768 -32768 -32768 -32768 -32768 -32768 -32768 -32768 -32768 -32768 -32768 -32768 -32768 -32768 -32768 -32768 -32768 -32768 -32768 -32768 -32768 -32768 -32768 -32768 -32768 -32768 -32768 -32768 -32768 -32768 -32768 -32768 -32768 -32768 -32768 1521 1519 1518 1516 1515 1519 1530 1547 1564 1578 1588 1599 1613 1626 1635 1646 1658 1667 1674 1685 1696 1709 1724 1737 1757 1770 1789 1807 1823 1840 1859 1869 1872 1876 1881 1882 1887 1895 1894 1891 1897 1907 1914 1917 1926 1938 1948 1959 1974 1981 1980 1979 1995 2026 2054 2036 1993 1962 1949 1941 1985 2147 2337 2365 2311 2414 2588 2526 2269 2045 1982 2049 2164 2256 2262 2235 2175 2030 1895 1903 2052 2227 2300 2250 2134 2003 1925 1914 1941 2002 2069 2092 2087 2054 2001 1951 1906 1916 2065 2248 2302 2255 2173 2131 2135 2156 2201 2232 2281 2330 2301 2235 2211 2259 2368 2425 2343 2288 2329 2389 2514 2686 2816 2857 2802 2708 2594 2405 2261 2289 2392 2538 2705 2779 2740 2793 2960 3069 3064 3003 3003 3108 3228 3232 3090 2913 2743 2605 2490 2369 2302 2296 2284 2226 2118 1974 1827 1750 1875 2238 2509 2493 2420 2446 -32768 -32768 -32768 -32768 -32768 -32768 -32768 -32768 -32768 -32768 -32768 -32768 -32768 -32768 -32768 -32768 -32768 -32768 -32768 -32768 -32768 -32768 -32768 -32768 -32768 -32768 -32768 -32768 -32768 -32768 -32768 -32768 -32768 -32768 -32768 -32768 -32768 -32768 -32768 -32768 -32768 -32768 -32768 -32768 -32768 -32768 -32768 -32768 -32768 -32768 -32768 -32768
-32768 -32768 -32768 -32768 -32768 -32768 -32768 -32768 -32768 -32768 -32768 -32768 -32768 -32768 -32768 -32768 -32768 -32768 -32768 -32768 -32768 -32768 -32768 -32768 -32768 -32768 -32768 -32768 -32768 -32768 -32768 -32768 -32768 -32768 -32768 -32768 -32768 -32768 -32768 -32768 -32768 -32768 -32768 -32768 -32768 -32768 -32768 1504 1510 1504 1506 1507 1513 1519 1530 1545 1561 1574 1586 1593 1609 1621 1634 1648 1657 1669 1678 1690 1699 1714 1726 1739 1757 1771 1789 1805 1817 1835 1851 1864 1880 1892 1898 1906 1921 1932 1937 1935 1936 1949 1959 1961 1965 1972 1981 1990 1995 1988 1969 1937 1909 1895 1900 1912 1935 1960 1968 1943 1966 2129 2334 2419 2424 2516 2566 2424 2173 2015 2018 2126 2285 2439 2500 2502 2425 2224 1991 1884 1949 2052 2059 1991 1949 1937 1947 1966 1981 1973 1960 2005 2127 2178 2115 2054 2008 1978 2044 2208 2381 2486 2468 2390 2304 2215 2176 2143 2122 2169 2242 2246 2191 2179 2298 2448 2500 2537 2603 2657 2769 2897 2967 2962 2876 2764 2687 2593 2412 2238 2171 2273 2434 2443 2352 2386 2498 2565 2661 2845 3089 3273 3341 3232 3028 2851 2722 2650 2593 2460 2311 2227 2183 2117 2016 1889 1778 1771 1973 2324 2479 2420 2343 2332 -32768 -32768 -32768 -32768 -32768 -32768 -32768 -32768 -32768 -32768 -32768 -32768 -32768 -32768 -32768 -32768 -32768 -32768 -32768 -32768 -32768 -32768 -32768 -32768 -32768 -32768 -32768 -32768 -32768 -32768 -32768 -32768 -32768 -32768 -32768 -32768 -32768 -32768 -32768 -32768 -32768 -32768 -32768 -32768 -32768 -32768 -32768 -32768 -32768 -32768 -32768 -32768
-32768 -32768 -32768 -32768 -32768 -32768 -32768 -32768 -32768 -32768 -32768 -32768 -32768 -32768 -32768 -32768 -32768 -32768 -32768 -32768 -32768 -32768 -32768 -32768 -32768 -32768 -32768 -32768 -32768 -32768 -32768 -32768 -32768 -32768 -32768 -32768 -32768 -32768 -32768 -32768 -32768 -32768 -32768 -32768 -32768 -32768 -32768 1502 1498 1495 1498 1503 1514 1523 1536 1548 1558 1571 1584 1594 1606 1616 1633 1649 1662 1673 1687 1701 1710 1722 1735 1752 1767 1778 1787 1797 1807 1824 1842 1859 1879 1895 1908 1922 1940 1961 1974 1974 1971 1979 1988 1993 1998 2004 2012 2020 2017 1997 1965 1943 1919 1886 1867 1887 1937 2013 2055 1997 1956 2051 2215 2331 2390 2461 2438 2295 2111 1996 2019 2187 2463 2720 2817 2780 2630 2388 2104 1946 2043 2178 2161 2066 2047 2109 2185 2252 2278 2240 2184 2227 2403 2499 2460 2408 2338 2231 2121 2067 2174 2431 2697 2835 2792 2651 2545 2450 2369 2390 2492 2494 2334 2193 2226 2396 2575 2732 2806 2824 2900 2970 2957 2892 2824 2771 2750 2730 2590 2377 2226 2182 2186 2134 2056 2055 2076 2129 2311 2628 3025 3295 3358 3193 2990 2881 2829 2802 2745 2578 2341 2169 2075 2002 1911 1816 1771 1883 2170 2416 2450 2397 2365 2343 -32768 -32768 -32768 -32768 -32768 -32768 -32768 -32768 -32768 -32768 -32768 -32768 -32768 -32768 -32768 -32768 -32768 -32768 -32768 -32768 -32768 -32768 -32768 -32768 -32768 -32768 -32768 -32768 -32768 -32768 -32768 -32768 -32768 -32768 -32768 -32768 -32768 -32768 -32768 -32768 -32768 -32768 -32768 -32768 -32768 -32768 -32768 -32768 -32768 -32768 -32768 -32768
-32768 -32768 -32768 -32768 -32768 -32768 -32768 -32768 -32768 -32768 -32768 -32768 -32768 -32768 -32768 -32768 -32768 -32768 -32768 -32768 -32768 -32768 -32768 -32768 -32768 -32768 -32768 -32768 -32768 -32768 -32768 -32768 -32768 -32768 -32768 -32768 -32768 -32768 -32768 -32768 -32768 -32768 -32768 -32768 -32768 -32768 1497 1496 1490 1494 1497 1505 1514 1529 1543 1551 1561 1574 1588 1599 1609 1618 1637 1652 1667 1683 1700 1711 1719 1730 1746 1765 1780 1788 1792 1796 1808 1823 1845 1861 1883 1901 1920 1938 1958 1973 1984 1983 1978 1979 1987 1995 2004 2012 2019 2023 2015 1999 2007 2061 2088 2007 1914 1901 1950 2031 2067 2006 1948 1978 2073 2180 2279 2375 2379 2301 2201 2074 2024 2177 2516 2869 3056 3000 2764 2472 2150 2019 2269 2505 2425 2233 2217 2365 2515 2617 2637 2580 2534 2553 2670 2765 2793 2788 2719 2586 2360 2108 2018 2230 2614 2931 3026 2989 2929 2841 2763 2771 2849 2814 2575 2307 2239 2372 2570 2747 2817 2858 2928 2951 2879 2794 2754 2734 2733 2746 2704 2612 2496 2345 2228 2171 2143 2086 1971 1935 2117 2473 2905 3250 3372 3254 3093 3002 2950 2899 2821 2646 2363 2116 1989 1912 1833 1780 1857 2130 2440 2519 2453 2424 2440 2431 -32768 -32768 -32768 -32768 -32768 -32768 -32768 -32768 -32768 -32768 -32768 -32768 -32768 -32768 -32768 -32768 -32768 -32768 -32768 -32768 -32768 -32768 -32768 -32768 -32768 -32768 -32768 -32768 -32768 -32768 -32768 -32768 -32768 -32768 -32768 -32768 -32768 -32768 -32768 -32768 -32768 -32768 -32768 -32768 -32768 -32768 -32768 -32768 -32768 -32768 -32768 -32768
-32768 -32768 -32768 -32768 -32768 -32768 -32768 -32768 -32768 -32768 -32768 -32768 -32768 -32768 -32768 -32768 -32768 -32768 -32768 -32768 -32768 -32768 -32768 -32768 -32768 -32768 -32768 -32768 -32768 -32768 -32768 -32768 -32768 -32768 -32768 -32768 -32768 -32768 -32768 -32768 -32768 -32768 -32768 -32768 -32768 -32768 1486 1488 1487 1491 1500 1510 1519 1537 1550 1560 1565 1579 1592 1605 1614 1629 1643 1656 1672 1693 1711 1721 1730 1740 1753 1770 1785 1795 1801 1810 1818 1831 1850 1866 1885 1906 1928 1946 1967 1975 1977 1972 1969 1969 1977 1986 1999 2007 2010 2008 2004 2027 2127 2299 2364 2211 2001 1924 1958 1998 1997 1959 1948 1981 2012 2064 2173 2333 2430 2440 2395 2237 2070 2095 2340 2695 2995 3051 2828 2498 2151 2086 2465 2747 2577 2279 2276 2584 2902 3025 2946 2821 2824 2863 2890 2937 2986 3010 3000 2918 2659 2292 2013 2042 2319 2623 2825 2935 2952 2903 2849 2847 2935 2985 2831 2554 2406 2462 2591 2687 2729 2789 2904 2965 2936 2880 2819 2752 2730 2746 2765 2772 2713 2580 2486 2471 2438 2323 2134 1986 2050 2330 2714 3092 3326 3312 3165 3007 2863 2748 2655 2515 2274 2053 1934 1858 1793 1794 2009 2413 2662 2608 2515 2521 2565 2550 -32768 -32768 -32768 -32768 -32768 -32768 -32768 -32768 -32768 -32768 -32768 -32768 -32768 -32768 -32768 -32768 -32768 -32768 -32768 -32768 -32768 -32768 -32768 -32768 -32768 -32768 -32768 -32768 -32768 -32768 -32768 -32768 -32768 -32768 -32768 -32768 -32768 -32768 -32768 -32768 -32768 -32768 -32768 -32768 -32768 -32768 -32768 -32768 -32768 -32768 -32768 -32768
-32768 -32768 -32768 -32768 -32768 -32768 -32768 -32768 -32768 -32768 -32768 -32768 -32768 -32768 -32768 -32768 -32768 -32768 -32768 -32768 -32768 -32768 -32768 -32768 -32768 -32768 -32768 -32768 -32768 -32768 -32768 -32768 -32768 -32768 -32768 -32768 -32768 -32768 -32768 -32768 -32768 -32768 -32768 -32768 -32768 -32768 1469 1476 1484 1494 1506 1517 1529 1546 1562 1571 1577 1586 1598 1610 1621 1635 1649 1662 1677 1694 1710 1721 1733 1742 1755 1768 1784 1799 1814 1822 1832 1845 1860 1870 1888 1907 1929 1948 1962 1968 1967 1966 1963 1966 1969 1980 1991 1997 1996 1990 1999 2067 2232 2461 2563 2372 2081 1943 1964 2000 1978 1957 2010 2103 2132 2096 2115 2277 2461 2573 2587 2430 2178 2061 2196 2535 2899 3020 2822 2470 2133 2168 2617 2897 2676 2312 2264 2641 3130 3349 3204 2964 2942 3015 3053 3111 3163 3190 3208 3175 2909 2460 2069 1952 2057 2229 2415 2581 2666 2685 2670 2657 2740 2894 2924 2764 2610 2595 2642 2669 2678 2720 2835 2949 3007 3009 2931 2815 2753 2755 2780 2813 2816 2782 2763 2726 2622 2506 2384 2236 2140 2198 2423 2760 3085 3220 3131 2940 2740 2531 2359 2245 2120 2001 1912 1833 1781 1840 2137 2569 2748 2661 2590 2618 2666 2644 -32768 -32768 -32768 -32768 -32768 -32768 -32768 -32768 -32768 -32768 -32768 -32768 -32768 -32768 -32768 -32768 -32768 -32768 -32768 -32768 -32768 -32768 -32768 -32768 -32768 -32768 -32768 -32768 -32768 -32768 -32768 -32768 -32768 -32768 -32768 -32768 -32768 -32768 -32768 -32768 -32768 -32768 -32768 -32768 -32768 -32768 -32768 -32768 -32768 -32768 -32768 -32768
-32768 -32768 -32768 -32768 -32768 -32768 -32768 -32768 -32768 -32768 -32768 -32768 -32768 -32768 -32768 -32768 -32768 -32768 -32768 -32768 -32768 -32768 -32768 -32768 -32768 -32768 -32768 -32768 -32768 -32768 -32768 -32768 -32768 -32768 -32768 -32768 -32768 -32768 -32768 -32768 -32768 -32768 -32768 -32768 -32768 -32768 -32768 1468 1480 1493 1510 1524 1537 1551 1568 1575 1580 1589 1603 1613 1626 1634 1650 1663 1677 1689 1703 1718 1730 1742 1753 1769 1785 1802 1819 1829 1838 1852 1866 1877 1891 1911 1927 1945 1958 1965 1969 1967 1965 1960 1962 1968 1974 1978 1980 1984 2015 2100 2250 2457 2588 2437 2131 1962 1992 2054 2045 2055 2180 2332 2350 2225 2124 2185 2347 2509 2597 2533 2306 2132 2238 2613 2994 3054 2770 2348 2072 2205 2685 3019 2867 2454 2256 2497 2974 3308 3284 3018 2879 2971 3162 3308 3342 3320 3300 3230 2968 2515 2111 1984 2010 2051 2117 2210 2282 2327 2341 2371 2496 2674 2777 2743 2667 2647 2653 2657 2651 2672 2735 2829 2945 3025 2974 2852 2780 2763 2775 2821 2883 2943 2972 2877 2721 2648 2630 2559 2413 2252 2213 2397 2755 3052 3087 2964 2785 2527 2258 2114 2050 1982 1902 1823 1785 1878 2164 2527 2678 2652 2636 2664 2696 2645 -32768 -32768 -32768 -32768 -32768 -32768 -32768 -32768 -32768 -32768 -32768 -32768 -32768 -32768 -32768 -32768 -32768 -32768 -32768 -32768 -32768 -32768 -32768 -32768 -32768 -32768 -32768 -32768 -32768 -32768 -32768 -32768 -32768 -32768 -32768 -32768 -32768 -32768 -32768 -32768 -32768 -32768 -32768 -32768 -32768 -32768 -32768 -32768 -32768 -32768 -32768 -32768
-32768 -32768 -32768 -32768 -32768 -32768 -32768 -32768 -32768 -32768 -32768 -32768 -32768 -32768 -32768 -32768 -32768 -32768 -32768 -32768 -32768 -32768 -32768 -32768 -32768 -32768 -32768 -32768 -32768 -32768 -32768 -32768 -32768 -32768 -32768 -32768 -32768 -32768 -32768 -32768 -32768 -32768 -32768 -32768 -32768 -32768 1457 1468 1480 1493 1512 1527 1540 1552 1564 1573 1580 1592 1604 1614 1627 1639 1650 1663 1675 1689 1703 1717 1732 1747 1760 1774 1792 1805 1821 1834 1846 1858 1873 1887 1903 1917 1929 1943 1951 1960 1967 1963 1959 1955 1952 1951 1953 1960 1975 1998 2046 2128 2240 2395 2526 2422 2148 1978 2010 2078 2084 2165 2394 2586 2555 2349 2172 2137 2196 2294 2413 2493 2407 2266 2332 2645 2995 3030 2689 2227 2025 2200 2648 3081 3117 2758 2395 2349 2576 2885 3080 2997 2815 2866 3172 3385 3388 3300 3138 2945 2728 2406 2109 2079 2192 2209 2169 2134 2109 2107 2109 2135 2251 2440 2578 2621 2612 2608 2623 2631 2624 2627 2654 2715 2858 3001 3000 2903 2830 2790 2800 2878 2995 3087 3122 2996 2842 2832 2862 2833 2699 2434 2196 2228 2535 2853 2954 2921 2826 2631 2354 2156 2061 1985 1896 1817 1789 1865 2064 2318 2511 2619 2678 2701 2666 -32768 -32768 -32768 -32768 -32768 -32768 -32768 -32768 -32768 -32768 -32768 -32768 -32768 -32768 -32768 -32768 -32768 -32768 -32768 -32768 -32768 -32768 -32768 -32768 -32768 -32768 -32768 -32768 -32768 -32768 -32768 -32768 -32768 -32768 -32768 -32768 -32768 -32768 -32768 -32768 -32768 -32768 -32768 -32768 -32768 -32768 -32768 -32768 -32768 -32768 -32768 -32768 -32768
-32768 -32768 -32768 -32768 -32768 -32768 -32768 -32768 -32768 -32768 -32768 -32768 -32768 -32768 -32768 -32768 -32768 -32768 -32768 -32768 -32768 -32768 -32768 -32768 -32768 -32768 -32768 -32768 -32768 -32768 -32768 -32768 -32768 -32768 -32768 -32768 -32768 -32768 -32768 -32768 1408 -32768 -32768 -32768 -32768 -32768 1457 1468 1482 1499 1513 1528 1541 1552 1564 1571 1581 1592 1605 1616 1628 1640 1653 1665 1678 1692 1705 1720 1737 1750 1766 1784 1799 1812 1831 1849 1863 1873 1885 1901 1914 1924 1935 1939 1943 1952 1962 1965 1961 1957 1947 1941 1941 1956 1985 2023 2085 2172 2262 2386 2489 2398 2146 1992 2026 2072 2066 2169 2459 2722 2704 2450 2231 2163 2171 2186 2246 2378 2464 2478 2503 2604 2803 2863 2584 2171 2042 2232 2593 3021 3261 3127 2765 2468 2382 2518 2792 2944 2889 2884 3100 3293 3313 3217 2892 2549 2376 2248 2138 2257 2534 2610 2522 2413 2323 2282 2233 2155 2133 2219 2363 2473 2504 2518 2557 2582 2563 2565 2590 2636 2771 2951 3031 2971 2873 2824 2877 2999 3114 3176 3197 3129 3054 3076 3094 2999 2803 2488 2203 2161 2350 2562 2634 2643 2658 2595 2396 2199 2076 1986 1896 1817 1779 1824 1959 2185 2468 2637 2691 2673 2559 -32768 -32768 -32768 -32768 -32768 -32768 -32768 -32768 -32768 -32768 -32768 -32768 -32768 -32768 -32768 -32768 -32768 -32768 -32768 -32768 -32768 -32768 -32768 -32768 -32768 -32768 -32768 -32768 -32768 -32768 -32768 -32768 -32768 -32768 -32768 -32768 -32768 -32768 -32768 -32768 -32768 -32768 -32768 -32768 -32768 -32768 -32768 -32768 -32768 -32768 -32768 -32768 -32768
-32768 -32768 -32768 -32768 -32768 -32768 -32768 -32768 -32768 -32768 -32768 -32768 -32768 -32768 -32768 -32768 -32768 -32768 -32768 -32768 -32768 -32768 -32768 -32768 -32768 -32768 -32768 -32768 -32768 -32768 -32768 -32768 -32768 -32768 -32768 -32768 -32768 -32768 -32768 -32768 1411 -32768 -32768 -32768 -32768 -32768 1459 1473 1491 1505 1519 1530 1542 1554 1569 1578 1589 1601 1613 1621 1634 1647 1662 1673 1683 1696 1711 1726 1740 1756 1772 1793 1807 1822 1844 1870 1888 1898 1904 1911 1917 1922 1928 1931 1937 1950 1968 1981 1991 1990 1978 1960 1949 1960 1990 2040 2125 2232 2343 2460 2534 2417 2154 2023 2100 2143 2081 2116 2369 2688 2727 2494 2301 2265 2284 2272 2228 2275 2474 2729 2815 2724 2696 2686 2472 2139 2052 2217 2476 2798 3088 3209 3106 2843 2600 2557 2681 2844 2960 2998 3057 3139 3184 3111 2746 2333 2234 2287 2300 2531 2887 2986 2872 2726 2614 2554 2480 2380 2279 2192 2188 2242 2281 2342 2424 2466 2436 2424 2463 2510 2614 2824 2998 2988 2894 2895 3000 3113 3131 3036 3027 3141 3226 3277 3286 3125 2855 2562 2317 2219 2277 2378 2387 2335 2339 2360 2286 2168 2067 1981 1895 1817 1781 1825 2001 2308 2594 2671 2626 2533 -32768 -32768 -32768 -32768 -32768 -32768 -32768 -32768 -32768 -32768 -32768 -32768 -32768 -32768 -32768 -32768 -32768 -32768 -32768 -32768 -32768 -32768 -32768 -32768 -32768 -32768 -32768 -32768 -32768 -32768 -32768 -32768 -32768 -32768 -32768 -32768 -32768 -32768 -32768 -32768 -32768 -32768 -32768 -32768 -32768 -32768 -32768 -32768 -32768 -32768 -32768 -32768 -32768 -32768
-32768 -32768 -32768 -32768 -32768 -32768 -32768 -32768 -32768 -32768 -32768 -32768 -32768 -32768 -32768 -32768 -32768 -32768 -32768 -32768 -32768 -32768 -32768 -32768 -32768 -32768 -32768 -32768 -32768 -32768 -32768 -32768 -32768 -32768 -32768 -32768 -32768 -32768 -32768 -32768 -32768 -32768 -32768 -32768 -32768 1453 1464 1477 1496 1512 1524 1533 1546 1559 1572 1584 1595 1607 1618 1627 1635 1652 1669 1681 1692 1706 1720 1736 1748 1765 1781 1799 1813 1830 1857 1885 1905 1911 1910 1911 1909 1908 1917 1925 1938 1956 1979 2009 2030 2040 2024 1993 1968 1961 1976 2025 2113 2238 2371 2498 2565 2423 2143 2050 2206 2302 2212 2154 2321 2591 2639 2494 2412 2419 2455 2443 2322 2250 2473 2898 3081 2904 2712 2596 2405 2128 2050 2169 2312 2484 2680 2876 3056 3099 2988 2893 2854 2863 2993 3077 3066 3060 3084 3003 2670 2288 2252 2423 2541 2756 3031 3144 3090 2969 2845 2753 2673 2599 2513 2369 2207 2121 2112 2158 2247 2312 2297 2268 2278 2330 2436 2678 2917 2973 2951 3001 3101 3147 3029 2721 2679 2974 3225 3347 3383 3240 3008 2815 2659 2557 2534 2535 2456 2284 2179 2173 2162 2108 2038 1960 1882 1813 1794 1870 2100 2447 2659 2642 2560 2430 -32768 -32768 -32768 -32768 -32768 -32768 -32768 -32768 -32768 -32768 -32768 -32768 -32768 -32768 -32768 -32768 -32768 -32768 -32768 -32768 -32768 -32768 -32768 -32768 -32768 -32768 -32768 -32768 -32768 -32768 -32768 -32768 -32768 -32768 -32768 -32768 -32768 -32768 -32768 -32768 -32768 -32768 -32768 -32768 -32768 -32768 -32768 -32768 -32768 -32768 -32768 -32768 -32768 -32768
-32768 -32768 -32768 -32768 -32768 -32768 -32768 -32768 -32768 -32768 -32768 -32768 -32768 -32768 -32768 -32768 -32768 -32768 -32768 -32768 -32768 -32768 -32768 -32768 -32768 -32768 -32768 -32768 -32768 -32768 -32768 -32768 -32768 -32768 -32768 -32768 -32768 -32768 -32768 -32768 -32768 -32768 -32768 1440 1448 1458 1472 1486 1503 1514 1526 1538 1550 1559 1572 1585 1596 1606 1619 1627 1641 1660 1673 1685 1697 1713 1730 1741 1758 1774 1790 1804 1816 1831 1858 1881 1895 1898 1900 1901 1905 1908 1916 1929 1944 1958 1982 2019 2045 2055 2044 2016 1982 1957 1953 1979 2043 2137 2240 2352 2442 2333 2092 2057 2288 2464 2431 2392 2503 2638 2611 2534 2550 2590 2617 2610 2454 2295 2458 2922 3191 3017 2769 2601 2404 2140 2074 2209 2291 2340 2435 2551 2742 2980 3099 3130 3155 3152 3191 3202 3133 3069 3050 2953 2649 2293 2211 2369 2548 2709 2867 2984 3048 3072 3037 2964 2847 2726 2638 2514 2318 2194 2142 2107 2137 2218 2274 2275 2217 2217 2340 2637 2921 3007 3006 3039 3087 3062 2788 2421 2390 2704 3019 3225 3272 3144 2977 2879 2840 2812 2773 2695 2549 2335 2187 2143 2114 2066 2001 1932 1862 1809 1803 1882 2088 2392 2594 2623 2588 2472 -32768 -32768 -32768 -32768 -32768 -32768 -32768 -32768 -32768 -32768 -32768 -32768 -32768 -32768 -32768 -32768 -32768 -32768 -32768 -32768 -32768 -32768 -32768 -32768 -32768 -32768 -32768 -32768 -32768 -32768 -32768 -32768 -32768 -32768 -32768 -32768 -32768 -32768 -32768 -32768 -32768 -32768 -32768 -32768 -32768 -32768 -32768 -32768 -32768 -32768 -32768 -32768 -32768 -32768
-32768 -32768 -32768 -32768 -32768 -32768 -32768 -32768 -32768 -32768 -32768 -32768 -32768 -32768 -32768 -32768 -32768 -32768 -32768 -32768 -32768 -32768 -32768 -32768 -32768 -32768 -32768 -32768 -32768 -32768 -32768 -32768 -32768 -32768 -32768 -32768 -32768 -32768 -32768 -32768 -32768 -32768 1436 1447 1457 1463 1475 1490 1501 1517 1527 1541 1550 1563 1571 1586 1595 1609 1618 1632 1648 1664 1680 1693 1705 1720 1732 1744 1758 1775 1790 1802 1814 1829 1849 1864 1875 1884 1890 1904 1916 1925 1931 1936 1950 1964 1984 2012 2036 2048 2044 2026 1994 1955 1940 1941 1966 2018 2079 2161 2268 2214 2029 2050 2304 2511 2592 2689 2841 2891 2775 2673 2740 2831 2849 2808 2634 2410 2431 2828 3183 3091 2838 2633 2413 2150 2064 2202 2329 2426 2574 2642 2625 2730 2919 3101 3272 3377 3398 3336 3220 3131 3087 2987 2679 2324 2187 2243 2342 2422 2506 2602 2725 2865 2982 3018 2938 2797 2682 2543 2388 2330 2292 2179 2122 2179 2306 2378 2307 2252 2366 2693 2974 3040 3005 2963 2931 2844 2612 2379 2302 2431 2659 2856 2869 2733 2616 2594 2621 2641 2616 2541 2431 2292 2192 2144 2100 2036 1966 1901 1836 1800 1805 1862 2020 2305 2571 2701 2699 2561 -32768 -32768 -32768 -32768 -32768 -32768 -32768 -32768 -32768 -32768 -32768 -32768 -32768 -32768 -32768 -32768 -32768 -32768 -32768 -32768 -32768 -32768 -32768 -32768 -32768 -32768 -32768 -32768 -32768 -32768 -32768 -32768 -32768 -32768 -32768 -32768 -32768 -32768 -32768 -32768 -32768 -32768 -32768 -32768 -32768 -32768 -32768 -32768 -32768 -32768 -32768 -32768 -32768 -32768
-32768 -32768 -32768 -32768 -32768 -32768 -32768 -32768 -32768 -32768 -32768 -32768 -32768 -32768 -32768 -32768 -32768 -32768 -32768 -32768 -32768 -32768 -32768 -32768 -32768 -32768 -32768 -32768 -32768 -32768 -32768 -32768 -32768 -32768 -32768 -32768 -32768 -32768 -32768 -32768 -32768 -32768 1440 1454 1466 1475 1481 1492 1505 1515 1528 1539 1552 1564 1574 1588 1600 1613 1625 1638 1654 1671 1683 1696 1709 1722 1734 1744 1759 1774 1790 1807 1820 1832 1841 1857 1873 1887 1897 1917 1941 1953 1953 1949 1954 1966 1982 2005 2030 2044 2044 2032 2006 1972 1942 1930 1943 1984 2043 2113 2216 2177 2013 2026 2227 2408 2544 2741 2960 3059 3002 2906 2963 3108 3173 3100 2878 2595 2462 2722 3105 3111 2873 2632 2411 2195 2067 2097 2258 2518 2857 3031 2896 2758 2806 2974 3190 3389 3446 3331 3202 3155 3141 3060 2723 2358 2266 2327 2336 2341 2355 2366 2409 2506 2632 2762 2834 2791 2687 2530 2404 2410 2412 2280 2156 2161 2286 2396 2386 2382 2546 2823 2981 2983 2940 2862 2771 2725 2702 2637 2483 2379 2413 2489 2467 2435 2473 2507 2500 2463 2416 2390 2382 2325 2226 2146 2079 2002 1928 1862 1812 1801 1829 1881 2028 2334 2673 2830 2784 2591 -32768 -32768 -32768 -32768 -32768 -32768 -32768 -32768 -32768 -32768 -32768 -32768 -32768 -32768 -32768 -32768 -32768 -32768 -32768 -32768 -32768 -32768 -32768 -32768 -32768 -32768 -32768 -32768 -32768 -32768 -32768 -32768 -32768 -32768 -32768 -32768 -32768 -32768 -32768 -32768 -32768 -32768 -32768 -32768 -32768 -32768 -32768 -32768 -32768 -32768 -32768 -32768 -32768 -32768
-32768 -32768 -32768 -32768 -32768 -32768 -32768 -32768 -32768 -32768 -32768 -32768 -32768 -32768 -32768 -32768 -32768 -32768 -32768 -32768 -32768 -32768 -32768 -32768 -32768 -32768 -32768 -32768 -32768 -32768 -32768 -32768 -32768 -32768 -32768 -32768 -32768 -32768 -32768 -32768 -32768 1432 1445 1462 1473 1483 1488 1500 1510 1519 1529 1541 1552 1568 1581 1594 1606 1620 1634 1647 1659 1673 1684 1696 1710 1724 1739 1748 1761 1779 1798 1815 1827 1835 1847 1863 1883 1898 1915 1935 1961 1981 1976 1968 1966 1975 1987 2007 2027 2039 2040 2036 2022 1996 1969 1950 1965 2023 2105 2189 2288 2243 2047 1971 2071 2194 2320 2487 2658 2785 2855 2877 2966 3157 3332 3329 3119 2818 2588 2690 3010 3076 2866 2621 2444 2327 2189 2078 2163 2488 2952 3272 3239 3057 2971 2998 3149 3376 3446 3277 3113 3088 3110 3034 2684 2323 2325 2531 2622 2624 2587 2462 2364 2361 2410 2505 2643 2709 2663 2516 2393 2422 2467 2369 2205 2149 2232 2335 2387 2489 2732 2958 2984 2912 2855 2783 2720 2754 2841 2879 2776 2612 2512 2465 2434 2526 2679 2731 2670 2576 2510 2514 2554 2492 2301 2138 2034 1954 1886 1826 1798 1822 1877 1943 2106 2442 2795 2910 2808 -32768 -32768 -32768 -32768 -32768 -32768 -32768 -32768 -32768 -32768 -32768 -32768 -32768 -32768 -32768 -32768 -32768 -32768 -32768 -32768 -32768 -32768 -32768 -32768 -32768 -32768 -32768 -32768 -32768 -32768 -32768 -32768 -32768 -32768 -32768 -32768 -32768 -32768 -32768 -32768 -32768 -32768 -32768 -32768 -32768 -32768 -32768 -32768 -32768 -32768 -32768 -32768 -32768 -32768 -32768
-32768 -32768 -32768 -32768 -32768 -32768 -32768 -32768 -32768 -32768 -32768 -32768 -32768 -32768 -32768 -32768 -32768 -32768 -32768 -32768 -32768 -32768 -32768 -32768 -32768 -32768 -32768 -32768 -32768 -32768 -32768 -32768 -32768 -32768 -32768 -32768 -32768 -32768 -32768 -32768 -32768 1438 1453 1467 1478 1486 1496 1506 1516 1526 1532 1541 1554 1570 1588 1602 1614 1626 1638 1648 1658 1669 1683 1697 1712 1728 1742 1754 1765 1785 1804 1819 1828 1838 1854 1868 1887 1905 1921 1936 1960 1983 1988 1986 1985 1985 1993 2004 2015 2022 2029 2035 2039 2047 2037 2009 2004 2069 2170 2283 2384 2305 2070 1927 1955 2030 2101 2191 2294 2394 2467 2522 2666 2930 3242 3435 3359 3083 2797 2774 2983 3042 2865 2647 2526 2490 2369 2165 2104 2366 2822 3221 3328 3263 3191 3138 3198 3384 3451 3262 3069 3014 3021 2932 2599 2261 2293 2580 2773 2847 2874 2774 2640 2584 2558 2556 2610 2659 2644 2543 2426 2425 2499 2446 2265 2145 2162 2247 2338 2476 2756 2992 2998 2882 2788 2729 2714 2776 2874 2953 2967 2867 2727 2636 2652 2800 2960 2996 2933 2844 2778 2756 2721 2566 2292 2079 1970 1901 1843 1802 1798 1847 1917 2009 2216 2579 2865 2904 2768 -32768 -32768 -32768 -32768 -32768 -32768 -32768 -32768 -32768 -32768 -32768 -32768 -32768 -32768 -32768 -32768 -32768 -32768 -32768 -32768 -32768 -32768 -32768 -32768 -32768 -32768 -32768 -32768 -32768 -32768 -32768 -32768 -32768 -32768 -32768 -32768 -32768 -32768 -32768 -32768 -32768 -32768 -32768 -32768 -32768 -32768 -32768 -32768 -32768 -32768 -32768 -32768 -32768 -32768 -32768
-32768 -32768 -32768 -32768 -32768 -32768 -32768 -32768 -32768 -32768 -32768 -32768 -32768 -32768 -32768 -32768 -32768 -32768 -32768 -32768 -32768 -32768 -32768 -32768 -32768 -32768 -32768 -32768 -32768 -32768 -32768 -32768 -32768 -32768 -32768 -32768 -32768 -32768 -32768 -32768 1426 1440 1459 1471 1478 1488 1501 1511 1523 1533 1541 1550 1558 1574 1589 1606 1617 1628 1639 1648 1656 1670 1685 1703 1718 1732 1745 1755 1768 1786 1804 1817 1826 1838 1855 1871 1887 1904 1920 1930 1946 1967 1985 1998 2000 1999 1998 1998 1999 2000 2013 2032 2061 2110 2140 2101 2062 2084 2181 2329 2418 2280 2035 1928 1985 2063 2086 2125 2267 2424 2423 2333 2380 2676 3105 3452 3538 3364 3117 3026 3078 3065 2902 2717 2649 2651 2533 2290 2107 2208 2568 2972 3185 3228 3207 3161 3182 3319 3405 3261 3074 2999 2989 2919 2625 2300 2259 2468 2676 2823 2965 3006 2945 2873 2785 2702 2669 2661 2644 2597 2496 2447 2510 2503 2340 2167 2122 2187 2286 2434 2732 2977 2978 2833 2717 2692 2729 2797 2896 2989 3048 2979 2842 2814 2929 3091 3175 3160 3107 3054 2989 2899 2728 2441 2156 1993 1914 1858 1811 1804 1834 1885 1957 2096 2372 2724 2891 2832 2660 -32768 -32768 -32768 -32768 -32768 -32768 -32768 -32768 -32768 -32768 -32768 -32768 -32768 -32768 -32768 -32768 -32768 -32768 -32768 -32768 -32768 -32768 -32768 -32768 -32768 -32768 -32768 -32768 -32768 -32768 -32768 -32768 -32768 -32768 -32768 -32768 -32768 -32768 -32768 -32768 -32768 -32768 -32768 -32768 -32768 -32768 -32768 -32768 -32768 -32768 -32768 -32768 -32768 -32768 -32768
-32768 -32768 -32768 -32768 -32768 -32768 -32768 -32768 -32768 -32768 -32768 -32768 -32768 -32768 -32768 -32768 -32768 -32768 -32768 -32768 -32768 -32768 -32768 -32768 -32768 -32768 -32768 -32768 -32768 -32768 -32768 -32768 -32768 -32768 -32768 -32768 -32768 -32768 -32768 -32768 1429 1443 1459 1472 1483 1495 1507 1520 1529 1540 1551 1561 1567 1579 1595 1611 1618 1628 1638 1648 1659 1674 1693 1708 1724 1738 1747 1755 1771 1788 1805 1818 1827 1839 1858 1876 1894 1912 1929 1938 1951 1969 1985 1999 2013 2013 2005 1997 1994 1991 1999 2019 2060 2127 2184 2177 2123 2091 2148 2310 2386 2221 1999 1958 2096 2262 2308 2304 2471 2720 2723 2493 2325 2471 2865 3224 3406 3427 3364 3308 3243 3147 2989 2836 2792 2772 2634 2388 2156 2106 2332 2672 2878 2927 2919 2931 2994 3156 3326 3312 3171 3062 3018 2968 2722 2388 2250 2360 2534 2684 2846 2969 3018 3019 2939 2810 2712 2669 2647 2623 2551 2504 2542 2541 2406 2214 2123 2170 2290 2482 2766 2937 2879 2726 2644 2693 2804 2901 2999 3077 3109 3031 2961 3070 3244 3307 3216 3080 3007 2992 2979 2893 2687 2340 2063 1941 1880 1830 1805 1828 1889 1951 2048 2253 2575 2841 2873 2724 2503 -32768 -32768 -32768 -32768 -32768 -32768 -32768 -32768 -32768 -32768 -32768 -32768 -32768 -32768 -32768 -32768 -32768 -32768 -32768 -32768 -32768 -32768 -32768 -32768 -32768 -32768 -32768 -32768 -32768 -32768 -32768 -32768 -32768 -32768 -32768 -32768 -32768 -32768 -32768 -32768 -32768 -32768 -32768 -32768 -32768 -32768 -32768 -32768 -32768 -32768 -32768 -32768 -32768 -32768 -32768
-32768 -32768 -32768 -32768 -32768 -32768 -32768 -32768 -32768 -32768 -32768 -32768 -32768 -32768 -32768 -32768 -32768 -32768 -32768 -32768 -32768 -32768 -32768 -32768 -32768 -32768 -32768 -32768 -32768 -32768 -32768 -32768 -32768 -32768 -32768 -32768 -32768 -32768 -32768 1422 1433 1446 1463 1474 1488 1501 1513 1524 1533 1543 1559 1571 1577 1586 1599 1609 1618 1626 1636 1648 1662 1682 1698 1711 1727 1739 1749 1763 1777 1793 1806 1822 1830 1845 1865 1887 1906 1923 1942 1957 1969 1982 1991 1995 2008 2009 2005 1998 1992 1987 1988 2004 2053 2132 2194 2203 2175 2122 2139 2268 2328 2200 2015 2000 2231 2541 2677 2627 2681 2933 3024 2769 2432 2344 2551 2830 3067 3224 3319 3373 3372 3277 3113 2982 2921 2835 2662 2446 2233 2104 2209 2473 2663 2691 2661 2683 2750 2935 3217 3375 3333 3170 3037 2954 2724 2410 2279 2370 2487 2571 2668 2781 2893 3013 3044 2939 2803 2723 2682 2646 2604 2592 2620 2608 2495 2303 2157 2150 2278 2524 2776 2852 2745 2626 2638 2785 2956 3061 3133 3184 3175 3117 3144 3295 3403 3358 3160 2918 2762 2725 2737 2709 2581 2295 2044 1925 1862 1838 1869 1923 1969 2028 2155 2404 2711 2883 2838 2633 -32768 -32768 -32768 -32768 -32768 -32768 -32768 -32768 -32768 -32768 -32768 -32768 -32768 -32768 -32768 -32768 -32768 -32768 -32768 -32768 -32768 -32768 -32768 -32768 -32768 -32768 -32768 -32768 -32768 -32768 -32768 -32768 -32768 -32768 -32768 -32768 -32768 -32768 -32768 -32768 -32768 -32768 -32768 -32768 -32768 -32768 -32768 -32768 -32768 -32768 -32768 -32768 -32768 -32768 -32768 -32768
-32768 -32768 -32768 -32768 -32768 -32768 -32768 -32768 -32768 -32768 -32768 -32768 -32768 -32768 -32768 -32768 -32768 -32768 -32768 -32768 -32768 -32768 -32768 -32768 -32768 -32768 -32768 -32768 -32768 -32768 -32768 -32768 -32768 -32768 -32768 -32768 -32768 -32768 -32768 1423 1435 1450 1464 1477 1491 1503 1512 1522 1532 1544 1557 1572 1581 1591 1599 1612 1616 1625 1635 1648 1663 1684 1704 1718 1733 1744 1755 1768 1782 1794 1804 1823 1837 1852 1872 1893 1913 1927 1942 1958 1976 1989 1992 1991 1992 1994 2000 2004 2006 2007 2008 2025 2089 2202 2265 2248 2210 2173 2195 2276 2304 2199 2037 2042 2350 2790 3050 3028 2979 3151 3258 3002 2609 2404 2472 2749 3036 3161 3178 3217 3316 3334 3210 3103 3037 2894 2702 2504 2316 2152 2145 2379 2708 2896 2903 2824 2711 2754 3040 3342 3424 3253 3053 2918 2679 2392 2318 2421 2485 2496 2524 2593 2711 2908 3065 3069 2979 2893 2806 2724 2690 2699 2721 2709 2600 2391 2192 2131 2228 2494 2738 2773 2662 2628 2758 2938 3068 3154 3223 3273 3265 3250 3302 3319 3275 3217 3106 2940 2783 2667 2551 2414 2308 2153 2002 1917 1877 1940 2093 2179 2162 2143 2210 2405 2660 2824 2795 2573 -32768 -32768 -32768 -32768 -32768 -32768 -32768 -32768 -32768 -32768 -32768 -32768 -32768 -32768 -32768 -32768 -32768 -32768 -32768 -32768 -32768 -32768 -32768 -32768 -32768 -32768 -32768 -32768 -32768 -32768 -32768 -32768 -32768 -32768 -32768 -32768 -32768 -32768 -32768 -32768 -32768 -32768 -32768 -32768 -32768 -32768 -32768 -32768 -32768 -32768 -32768 -32768 -32768 -32768 -32768 -32768
-32768 -32768 -32768 -32768 -32768 -32768 -32768 -32768 -32768 -32768 -32768 -32768 -32768 -32768 -32768 -32768 -32768 -32768 -32768 -32768 -32768 -32768 -32768 -32768 -32768 -32768 -32768 -32768 -32768 -32768 -32768 -32768 -32768 -32768 -32768 -32768 -32768 -32768 -32768 1425 1436 1453 1466 1480 1490 1500 1510 1521 1532 1543 1557 1571 1584 1596 1606 1620 1623 1629 1637 1652 1668 1690 1710 1725 1739 1749 1762 1771 1783 1792 1807 1821 1839 1855 1873 1896 1912 1925 1937 1953 1974 1991 1999 2000 1988 1987 2005 2030 2045 2051 2060 2078 2150 2287 2376 2361 2281 2234 2289 2366 2356 2208 2044 2077 2413 2890 3241 3368 3400 3489 3487 3205 2862 2690 2753 3036 3297 3351 3241 3139 3186 3309 3309 3220 3132 2950 2742 2571 2411 2230 2128 2317 2741 3127 3272 3206 2957 2746 2866 3221 3403 3293 3093 2914 2652 2383 2342 2430 2458 2436 2433 2467 2566 2779 3016 3106 3087 3054 2977 2867 2800 2773 2762 2725 2610 2417 2229 2150 2229 2494 2715 2744 2699 2759 2929 3053 3101 3168 3254 3315 3350 3384 3410 3276 3084 2991 2978 2963 2909 2789 2559 2272 2105 2026 1968 1934 1977 2169 2418 2509 2433 2296 2212 2272 2479 2705 2724 -32768 -32768 -32768 -32768 -32768 -32768 -32768 -32768 -32768 -32768 -32768 -32768 -32768 -32768 -32768 -32768 -32768 -32768 -32768 -32768 -32768 -32768 -32768 -32768 -32768 -32768 -32768 -32768 -32768 -32768 -32768 -32768 -32768 -32768 -32768 -32768 -32768 -32768 -32768 -32768 -32768 -32768 -32768 -32768 -32768 -32768 -32768 -32768 -32768 -32768 -32768 -32768 -32768 -32768 -32768 -32768 -32768
-32768 -32768 -32768 -32768 -32768 -32768 -32768 -32768 -32768 -32768 -32768 -32768 -32768 -32768 -32768 -32768 -32768 -32768 -32768 -32768 -32768 -32768 -32768 -32768 -32768 -32768 -32768 -32768 -32768 -32768 -32768 -32768 -32768 -32768 -32768 -32768 -32768 -32768 -32768 1425 1439 1455 1471 1482 1488 1498 1510 1520 1531 1545 1558 1572 1587 1597 1612 1629 1638 1644 1650 1659 1675 1693 1713 1730 1741 1753 1767 1774 1781 1791 1803 1821 1838 1856 1875 1894 1910 1924 1938 1954 1974 1997 2015 2022 2005 1988 2013 2063 2106 2118 2119 2139 2197 2305 2409 2434 2361 2313 2381 2471 2438 2235 2092 2190 2481 2830 3152 3407 3572 3631 3608 3450 3238 3135 3195 3362 3514 3549 3438 3250 3176 3293 3381 3296 3154 2946 2778 2680 2545 2340 2156 2261 2618 3037 3287 3367 3227 2930 2826 3072 3241 3188 3043 2865 2611 2370 2348 2434 2475 2486 2508 2516 2552 2724 2950 2999 2971 3029 3068 3016 2922 2823 2737 2650 2536 2419 2319 2245 2331 2601 2782 2802 2831 2920 3013 3080 3108 3138 3185 3232 3333 3432 3460 3336 3115 2933 2844 2820 2806 2728 2519 2238 2064 1998 1974 2019 2178 2422 2613 2649 2549 2366 2195 2155 2321 2577 2628 -32768 -32768 -32768 -32768 -32768 -32768 -32768 -32768 -32768 -32768 -32768 -32768 -32768 -32768 -32768 -32768 -32768 -32768 -32768 -32768 -32768 -32768 -32768 -32768 -32768 -32768 -32768 -32768 -32768 -32768 -32768 -32768 -32768 -32768 -32768 -32768 -32768 -32768 -32768 -32768 -32768 -32768 -32768 -32768 -32768 -32768 -32768 -32768 -32768 -32768 -32768 -32768 -32768 -32768 -32768 -32768 -32768
-32768 -32768 -32768 -32768 -32768 -32768 -32768 -32768 -32768 -32768 -32768 -32768 -32768 -32768 -32768 -32768 -32768 -32768 -32768 -32768 -32768 -32768 -32768 -32768 -32768 -32768 -32768 -32768 -32768 -32768 -32768 -32768 -32768 -32768 -32768 -32768 -32768 -32768 -32768 1428 1437 1453 1467 1480 1488 1498 1509 1520 1532 1544 1560 1573 1588 1600 1613 1628 1641 1653 1663 1672 1683 1695 1713 1730 1741 1753 1765 1777 1784 1793 1804 1823 1839 1852 1870 1890 1910 1927 1947 1961 1978 1997 2019 2030 2019 2001 2016 2084 2169 2210 2205 2201 2233 2299 2395 2454 2432 2418 2484 2551 2479 2252 2154 2289 2476 2649 2893 3178 3368 3440 3542 3593 3474 3351 3367 3457 3563 3637 3603 3460 3340 3343 3337 3230 3093 2944 2865 2809 2650 2410 2193 2240 2511 2858 3092 3246 3308 3155 2966 3009 3067 3028 2936 2794 2574 2372 2337 2390 2437 2476 2525 2566 2626 2812 2985 2885 2776 2871 3031 3090 3022 2877 2726 2601 2491 2446 2442 2404 2505 2775 2933 2955 2993 3009 2973 2980 3008 2984 2953 2989 3126 3234 3307 3338 3242 3051 2891 2793 2700 2563 2367 2161 2032 1987 2014 2179 2430 2585 2631 2619 2520 2348 2220 2197 2300 2477 2522 -32768 -32768 -32768 -32768 -32768 -32768 -32768 -32768 -32768 -32768 -32768 -32768 -32768 -32768 -32768 -32768 -32768 -32768 -32768 -32768 -32768 -32768 -32768 -32768 -32768 -32768 -32768 -32768 -32768 -32768 -32768 -32768 -32768 -32768 -32768 -32768 -32768 -32768 -32768 -32768 -32768 -32768 -32768 -32768 -32768 -32768 -32768 -32768 -32768 -32768 -32768 -32768 -32768 -32768 -32768 -32768 -32768
-32768 -32768 -32768 -32768 -32768 -32768 -32768 -32768 -32768 -32768 -32768 -32768 -32768 -32768 -32768 -32768 -32768 -32768 -32768 -32768 -32768 -32768 -32768 -32768 -32768 -32768 -32768 -32768 -32768 -32768 -32768 -32768 -32768 -32768 -32768 -32768 -32768 -32768 -32768 1430 1437 1448 1461 1473 1485 1499 1512 1520 1533 1546 1562 1576 1591 1601 1615 1630 1641 1656 1670 1680 1689 1699 1713 1728 1738 1753 1766 1779 1788 1796 1809 1825 1840 1853 1868 1888 1907 1931 1956 1970 1979 1985 1998 2011 2025 2031 2042 2087 2176 2247 2262 2267 2299 2360 2449 2521 2541 2573 2642 2643 2479 2216 2130 2260 2383 2489 2689 2915 3051 3146 3330 3480 3372 3211 3226 3351 3466 3578 3644 3613 3545 3446 3278 3140 3074 3018 2978 2874 2682 2434 2220 2276 2546 2847 3010 3132 3291 3318 3197 3107 3039 2965 2899 2783 2577 2389 2349 2391 2423 2452 2486 2533 2658 2907 3048 2852 2655 2720 2928 3086 3092 2974 2804 2651 2541 2535 2593 2628 2753 2952 3055 3077 3105 3063 2954 2918 2925 2813 2663 2673 2780 2821 2915 3089 3141 3031 2926 2863 2729 2493 2244 2073 1992 2000 2114 2400 2667 2720 2703 2685 2572 2401 2335 2359 2386 2432 2431 -32768 -32768 -32768 -32768 -32768 -32768 -32768 -32768 -32768 -32768 -32768 -32768 -32768 -32768 -32768 -32768 -32768 -32768 -32768 -32768 -32768 -32768 -32768 -32768 -32768 -32768 -32768 -32768 -32768 -32768 -32768 -32768 -32768 -32768 -32768 -32768 -32768 -32768 -32768 -32768 -32768 -32768 -32768 -32768 -32768 -32768 -32768 -32768 -32768 -32768 -32768 -32768 -32768 -32768 -32768 -32768 -32768
-32768 -32768 -32768 -32768 -32768 -32768 -32768 -32768 -32768 -32768 -32768 -32768 -32768 -32768 -32768 -32768 -32768 -32768 -32768 -32768 -32768 -32768 -32768 -32768 -32768 -32768 -32768 -32768 -32768 -32768 -32768 -32768 -32768 -32768 -32768 -32768 -32768 -32768 -32768 1429 -32768 1448 1457 1471 1483 1499 1512 1523 1534 1549 1564 1576 1589 1603 1617 1629 1643 1655 1668 1682 1694 1704 1716 1730 1741 1755 1770 1781 1792 1804 1816 1827 1841 1854 1873 1893 1914 1933 1953 1968 1969 1967 1968 1990 2034 2088 2123 2137 2163 2197 2222 2270 2352 2437 2509 2565 2628 2762 2901 2826 2510 2189 2156 2328 2457 2527 2621 2691 2740 2857 3046 3207 3133 2984 3003 3151 3298 3406 3485 3537 3556 3482 3311 3174 3125 3102 3035 2906 2730 2476 2233 2277 2548 2859 3025 3120 3268 3380 3371 3274 3118 2986 2896 2769 2555 2396 2412 2520 2600 2643 2651 2625 2698 2930 3051 2833 2598 2616 2823 3032 3120 3089 2978 2834 2746 2770 2841 2887 2955 3024 3039 3061 3117 3100 3013 2990 3008 2854 2584 2459 2440 2422 2490 2664 2775 2741 2706 2742 2687 2442 2164 2016 1992 2077 2304 2631 2820 2806 2770 2741 2622 2482 2446 2456 2433 2426 2408 -32768 -32768 -32768 -32768 -32768 -32768 -32768 -32768 -32768 -32768 -32768 -32768 -32768 -32768 -32768 -32768 -32768 -32768 -32768 -32768 -32768 -32768 -32768 -32768 -32768 -32768 -32768 -32768 -32768 -32768 -32768 -32768 -32768 -32768 -32768 -32768 -32768 -32768 -32768 -32768 -32768 -32768 -32768 -32768 -32768 -32768 -32768 -32768 -32768 -32768 -32768 -32768 -32768 -32768 -32768 -32768 -32768
-32768 -32768 -32768 -32768 -32768 -32768 -32768 -32768 -32768 -32768 -32768 -32768 -32768 -32768 -32768 -32768 -32768 -32768 -32768 -32768 -32768 -32768 -32768 -32768 -32768 -32768 -32768 -32768 -32768 -32768 -32768 -32768 -32768 -32768 -32768 -32768 -32768 -32768 -32768 -32768 1442 1451 1458 1469 1485 1502 1517 1527 1536 1547 1561 1575 1590 1605 1617 1631 1643 1656 1669 1688 1700 1708 1720 1731 1747 1761 1774 1781 1795 1808 1822 1830 1843 1862 1884 1904 1923 1938 1952 1956 1945 1935 1939 1977 2061 2155 2212 2223 2212 2197 2190 2228 2331 2434 2492 2535 2656 2932 3153 3022 2572 2204 2213 2386 2457 2461 2448 2403 2406 2535 2727 2895 2869 2735 2711 2816 3002 3168 3256 3317 3382 3444 3416 3278 3175 3143 3087 2971 2776 2465 2211 2215 2394 2674 2932 3078 3182 3291 3391 3379 3208 3012 2878 2725 2512 2378 2422 2540 2625 2671 2674 2625 2635 2792 2891 2714 2508 2515 2698 2921 3062 3104 3049 2926 2895 2970 3043 3061 3042 3000 2932 2970 3092 3141 3111 3113 3146 3016 2717 2491 2370 2339 2398 2488 2557 2532 2468 2474 2466 2300 2088 1998 2042 2207 2508 2771 2840 2757 2669 2619 2532 2464 2458 2428 2391 2445 2467 -32768 -32768 -32768 -32768 -32768 -32768 -32768 -32768 -32768 -32768 -32768 -32768 -32768 -32768 -32768 -32768 -32768 -32768 -32768 -32768 -32768 -32768 -32768 -32768 -32768 -32768 -32768 -32768 -32768 -32768 -32768 -32768 -32768 -32768 -32768 -32768 -32768 -32768 -32768 -32768 -32768 -32768 -32768 -32768 -32768 -32768 -32768 -32768 -32768 -32768 -32768 -32768 -32768 -32768 -32768 -32768 -32768
-32768 -32768 -32768 -32768 -32768 -32768 -32768 -32768 -32768 -32768 -32768 -32768 -32768 -32768 -32768 -32768 -32768 -32768 -32768 -32768 -32768 -32768 -32768 -32768 -32768 -32768 -32768 -32768 -32768 -32768 -32768 -32768 -32768 -32768 -32768 -32768 -32768 -32768 1426 -32768 1445 1456 1464 1472 1489 1504 1517 1530 1537 1547 1558 1578 1593 1608 1618 1630 1644 1657 1674 1699 1713 1715 1722 1736 1750 1764 1771 1782 1794 1809 1823 1833 1847 1866 1887 1909 1929 1947 1954 1953 1940 1918 1919 1966 2061 2162 2218 2246 2268 2272 2252 2264 2335 2411 2459 2536 2733 3074 3268 3073 2560 2174 2157 2247 2253 2227 2193 2141 2142 2232 2381 2529 2520 2414 2399 2493 2668 2900 3058 3134 3243 3417 3490 3328 3193 3173 3128 2966 2675 2364 2239 2249 2285 2424 2707 2949 3062 3155 3309 3393 3297 3075 2885 2704 2486 2341 2329 2370 2389 2402 2405 2385 2390 2468 2527 2448 2368 2427 2598 2808 2961 3027 2959 2782 2775 2917 3051 3104 3089 3039 2938 2940 3071 3177 3197 3197 3209 3095 2853 2679 2597 2625 2705 2730 2702 2621 2469 2307 2183 2077 1995 1994 2099 2331 2627 2760 2718 2608 2498 2418 2344 2336 2385 2385 2405 2512 2518 -32768 -32768 -32768 -32768 -32768 -32768 -32768 -32768 -32768 -32768 -32768 -32768 -32768 -32768 -32768 -32768 -32768 -32768 -32768 -32768 -32768 -32768 -32768 -32768 -32768 -32768 -32768 -32768 -32768 -32768 -32768 -32768 -32768 -32768 -32768 -32768 -32768 -32768 -32768 -32768 -32768 -32768 -32768 -32768 -32768 -32768 -32768 -32768 -32768 -32768 -32768 -32768 -32768 -32768 -32768 -32768 -32768
-32768 -32768 -32768 -32768 -32768 -32768 -32768 -32768 -32768 -32768 -32768 -32768 -32768 -32768 -32768 -32768 -32768 -32768 -32768 -32768 -32768 -32768 -32768 -32768 -32768 -32768 -32768 -32768 -32768 -32768 -32768 -32768 -32768 -32768 -32768 -32768 -32768 -32768 1426 -32768 1450 1464 1476 1483 1491 1504 1517 1529 1539 1552 1563 1580 1595 1612 1623 1634 1647 1657 1674 1701 1720 1722 1724 1738 1752 1769 1776 1787 1797 1808 1821 1833 1848 1865 1886 1910 1932 1947 1963 1987 2009 1992 1959 1964 2029 2117 2182 2229 2280 2316 2330 2352 2408 2475 2558 2703 2942 3191 3236 2950 2454 2157 2190 2313 2348 2295 2199 2117 2095 2106 2143 2220 2258 2245 2299 2437 2578 2743 2885 2996 3181 3445 3532 3357 3231 3201 3064 2798 2483 2313 2386 2450 2367 2310 2461 2745 2929 3034 3177 3325 3347 3167 2936 2711 2475 2323 2289 2290 2268 2242 2227 2214 2206 2213 2218 2207 2229 2336 2502 2686 2837 2938 2869 2646 2585 2737 2925 3026 3051 3068 3030 2988 3062 3185 3234 3214 3181 3060 2924 2894 2934 3046 3149 3126 2975 2780 2583 2338 2087 1943 1927 1988 2140 2411 2675 2699 2573 2471 2394 2299 2208 2217 2323 2418 2514 2582 -32768 -32768 -32768 -32768 -32768 -32768 -32768 -32768 -32768 -32768 -32768 -32768 -32768 -32768 -32768 -32768 -32768 -32768 -32768 -32768 -32768 -32768 -32768 -32768 -32768 -32768 -32768 -32768 -32768 -32768 -32768 -32768 -32768 -32768 -32768 -32768 -32768 -32768 -32768 -32768 -32768 -32768 -32768 -32768 -32768 -32768 -32768 -32768 -32768 -32768 -32768 -32768 -32768 -32768 -32768 -32768 -32768 -32768
-32768 -32768 -32768 -32768 -32768 -32768 -32768 -32768 -32768 -32768 -32768 -32768 -32768 -32768 -32768 -32768 -32768 -32768 -32768 -32768 -32768 -32768 -32768 -32768 -32768 -32768 -32768 -32768 -32768 -32768 -32768 -32768 -32768 -32768 -32768 -32768 -32768 -32768 -32768 -32768 1452 1469 1480 1490 1497 1506 1517 1530 1542 1553 1568 1581 1597 1612 1627 1641 1652 1661 1672 1695 1715 1723 1725 1735 1755 1777 1789 1797 1805 1819 1830 1841 1857 1871 1890 1911 1926 1939 1971 2044 2138 2175 2128 2064 2054 2106 2170 2217 2258 2301 2344 2396 2473 2563 2694 2896 3134 3237 3094 2707 2304 2201 2401 2662 2812 2739 2497 2315 2268 2215 2124 2133 2271 2395 2509 2711 2841 2831 2830 2924 3172 3475 3535 3360 3277 3232 2974 2614 2378 2369 2569 2698 2582 2379 2327 2504 2726 2846 2961 3144 3290 3201 2956 2679 2441 2349 2406 2471 2445 2365 2310 2287 2251 2190 2145 2127 2141 2211 2332 2476 2679 2871 2847 2624 2498 2611 2802 2899 2926 2963 2993 2976 3027 3170 3264 3240 3166 3050 3042 3141 3229 3319 3394 3355 3138 2882 2693 2492 2201 1959 1914 1995 2162 2414 2667 2701 2584 2492 2424 2319 2234 2273 2417 2558 2645 2595 -32768 -32768 -32768 -32768 -32768 -32768 -32768 -32768 -32768 -32768 -32768 -32768 -32768 -32768 -32768 -32768 -32768 -32768 -32768 -32768 -32768 -32768 -32768 -32768 -32768 -32768 -32768 -32768 -32768 -32768 -32768 -32768 -32768 -32768 -32768 -32768 -32768 -32768 -32768 -32768 -32768 -32768 -32768 -32768 -32768 -32768 -32768 -32768 -32768 -32768 -32768 -32768 -32768 -32768 -32768 -32768 -32768 -32768
-32768 -32768 -32768 -32768 -32768 -32768 -32768 -32768 -32768 -32768 -32768 -32768 -32768 -32768 -32768 -32768 -32768 -32768 -32768 -32768 -32768 -32768 -32768 -32768 -32768 -32768 -32768 -32768 -32768 -32768 -32768 -32768 -32768 -32768 -32768 -32768 -32768 -32768 -32768 -32768 1451 1467 1481 1493 1500 1510 1520 1533 1543 1556 1572 1584 1599 1613 1627 1640 1653 1662 1672 1687 1706 1714 1722 1735 1752 1775 1791 1804 1819 1833 1846 1858 1872 1883 1897 1914 1928 1940 1983 2086 2220 2316 2323 2255 2174 2153 2174 2198 2228 2266 2317 2388 2489 2600 2740 2945 3159 3207 3014 2602 2261 2238 2464 2780 3044 3041 2773 2568 2524 2422 2240 2164 2320 2569 2828 3131 3259 3149 3034 3088 3301 3470 3401 3245 3213 3172 2877 2517 2404 2513 2744 2875 2778 2534 2334 2370 2529 2597 2658 2856 3125 3188 2969 2639 2392 2360 2529 2715 2733 2585 2471 2464 2442 2350 2263 2219 2177 2200 2279 2372 2587 2813 2807 2626 2484 2548 2703 2805 2860 2863 2861 2878 2966 3150 3299 3311 3233 3168 3241 3357 3340 3264 3298 3335 3193 2980 2829 2665 2350 2023 1935 2033 2182 2370 2595 2732 2736 2686 2591 2432 2351 2461 2651 2758 2732 -32768 -32768 -32768 -32768 -32768 -32768 -32768 -32768 -32768 -32768 -32768 -32768 -32768 -32768 -32768 -32768 -32768 -32768 -32768 -32768 -32768 -32768 -32768 -32768 -32768 -32768 -32768 -32768 -32768 -32768 -32768 -32768 -32768 -32768 -32768 -32768 -32768 -32768 -32768 -32768 -32768 -32768 -32768 -32768 -32768 -32768 -32768 -32768 -32768 -32768 -32768 -32768 -32768 -32768 -32768 -32768 -32768 -32768 -32768
-32768 -32768 -32768 -32768 -32768 -32768 -32768 -32768 -32768 -32768 -32768 -32768 -32768 -32768 -32768 -32768 -32768 -32768 -32768 -32768 -32768 -32768 -32768 -32768 -32768 -32768 -32768 -32768 -32768 -32768 -32768 -32768 -32768 -32768 -32768 -32768 -32768 -32768 -32768 -32768 1451 1468 1480 1493 1504 1514 1525 1537 1547 1558 1573 1588 1605 1615 1627 1639 1650 1661 1674 1687 1698 1711 1725 1739 1753 1770 1786 1805 1824 1841 1852 1866 1882 1897 1910 1934 1949 1966 2010 2103 2227 2330 2358 2316 2241 2193 2173 2178 2200 2245 2306 2378 2477 2591 2719 2873 3011 3062 3002 2741 2431 2304 2382 2605 2872 2993 2925 2832 2766 2607 2373 2194 2237 2516 2936 3330 3513 3478 3404 3442 3537 3497 3289 3137 3092 3003 2725 2465 2461 2679 2927 3010 2898 2640 2395 2413 2546 2525 2468 2569 2857 3083 2980 2644 2362 2316 2476 2723 2858 2747 2594 2599 2612 2525 2440 2404 2346 2378 2469 2505 2617 2764 2741 2614 2508 2495 2575 2703 2829 2834 2777 2799 2932 3146 3329 3379 3341 3330 3416 3478 3336 3083 3049 3197 3231 3115 2974 2779 2420 2055 1964 2080 2208 2316 2484 2680 2807 2845 2750 2525 2420 2610 2852 2888 2724 -32768 -32768 -32768 -32768 -32768 -32768 -32768 -32768 -32768 -32768 -32768 -32768 -32768 -32768 -32768 -32768 -32768 -32768 -32768 -32768 -32768 -32768 -32768 -32768 -32768 -32768 -32768 -32768 -32768 -32768 -32768 -32768 -32768 -32768 -32768 -32768 -32768 -32768 -32768 -32768 -32768 -32768 -32768 -32768 -32768 -32768 -32768 -32768 -32768 -32768 -32768 -32768 -32768 -32768 -32768 -32768 -32768 -32768 -32768
-32768 -32768 -32768 -32768 -32768 -32768 -32768 -32768 -32768 -32768 -32768 -32768 -32768 -32768 -32768 -32768 -32768 -32768 -32768 -32768 -32768 -32768 -32768 -32768 -32768 -32768 -32768 -32768 1336 1344 -32768 -32768 -32768 -32768 -32768 -32768 -32768 -32768 -32768 -32768 1454 1465 1481 1493 1504 1515 1530 1536 1545 1554 1571 1590 1604 1616 1629 1642 1650 1661 1675 1684 1695 1710 1731 1750 1762 1778 1792 1811 1828 1844 1854 1866 1887 1902 1920 1947 1974 1995 2035 2112 2203 2259 2247 2209 2181 2152 2132 2137 2166 2213 2268 2331 2416 2515 2623 2719 2779 2832 2937 2951 2797 2586 2459 2485 2613 2816 3031 3089 2955 2720 2463 2240 2188 2408 2858 3269 3497 3583 3598 3629 3669 3586 3348 3167 3067 2904 2632 2458 2513 2721 2976 3069 2937 2680 2440 2512 2734 2734 2555 2447 2570 2848 2922 2655 2351 2268 2366 2597 2841 2865 2747 2732 2734 2661 2604 2611 2599 2656 2739 2735 2760 2801 2733 2621 2537 2453 2439 2541 2702 2766 2728 2755 2906 3136 3334 3408 3404 3430 3507 3523 3318 2955 2814 3012 3213 3213 3063 2797 2385 2030 1966 2084 2199 2290 2395 2530 2678 2773 2691 2458 2377 2622 2892 2886 2647 -32768 -32768 -32768 -32768 -32768 -32768 -32768 -32768 -32768 -32768 -32768 -32768 -32768 -32768 -32768 -32768 -32768 -32768 -32768 -32768 -32768 -32768 -32768 -32768 -32768 -32768 -32768 -32768 -32768 -32768 -32768 -32768 -32768 -32768 -32768 -32768 -32768 -32768 -32768 -32768 -32768 -32768 -32768 -32768 -32768 -32768 -32768 -32768 -32768 -32768 -32768 -32768 -32768 -32768 -32768 -32768 -32768 -32768 -32768
-32768 -32768 -32768 -32768 -32768 -32768 -32768 -32768 -32768 -32768 -32768 -32768 -32768 -32768 -32768 -32768 -32768 -32768 -32768 -32768 -32768 -32768 -32768 -32768 -32768 -32768 -32768 -32768 1336 1345 -32768 -32768 -32768 -32768 -32768 -32768 -32768 -32768 -32768 -32768 -32768 1469 1484 1497 1507 1518 1526 1536 1545 1556 1570 1587 1603 1616 1633 1646 1654 1666 1679 1692 1704 1719 1739 1756 1770 1787 1805 1820 1836 1855 1862 1871 1889 1910 1926 1946 1973 1997 2027 2079 2130 2140 2105 2081 2072 2065 2067 2101 2150 2182 2200 2226 2277 2358 2440 2501 2543 2626 2823 3053 3150 3033 2819 2679 2665 2853 3183 3320 3129 2830 2570 2345 2223 2336 2711 3111 3325 3409 3447 3494 3588 3625 3480 3259 3095 2881 2615 2502 2558 2676 2906 3039 2932 2696 2473 2514 2761 2883 2757 2551 2451 2581 2728 2592 2339 2257 2350 2551 2787 2915 2918 2937 2917 2816 2790 2850 2893 2957 3009 2991 2958 2895 2770 2648 2579 2499 2450 2488 2579 2609 2570 2622 2824 3094 3309 3359 3345 3431 3535 3468 3198 2791 2602 2821 3121 3197 3051 2718 2274 1966 1937 2045 2172 2309 2385 2391 2449 2507 2458 2334 2371 2654 2889 2829 -32768 -32768 -32768 -32768 -32768 -32768 -32768 -32768 -32768 -32768 -32768 -32768 -32768 -32768 -32768 -32768 -32768 -32768 -32768 -32768 -32768 -32768 -32768 -32768 -32768 -32768 -32768 -32768 -32768 -32768 -32768 -32768 -32768 -32768 -32768 -32768 -32768 -32768 -32768 -32768 -32768 -32768 -32768 -32768 -32768 -32768 -32768 -32768 -32768 -32768 -32768 -32768 -32768 -32768 -32768 -32768 -32768 -32768 -32768 -32768
-32768 -32768 -32768 -32768 -32768 -32768 -32768 -32768 -32768 -32768 -32768 -32768 -32768 -32768 -32768 -32768 -32768 -32768 -32768 -32768 -32768 -32768 -32768 -32768 -32768 -32768 -32768 1327 1337 1349 -32768 -32768 -32768 -32768 -32768 -32768 -32768 -32768 -32768 1453 1462 1475 1491 1500 1510 1520 1529 1540 1549 1559 1570 1588 1606 1618 1634 1646 1657 1669 1688 1703 1718 1733 1747 1762 1776 1794 1807 1824 1845 1863 1867 1872 1888 1909 1923 1933 1945 1963 1977 1991 2009 1992 1968 1969 1994 2031 2055 2090 2126 2152 2177 2200 2219 2244 2264 2280 2335 2461 2669 2937 3186 3296 3221 3087 3060 3219 3485 3578 3383 3060 2777 2529 2321 2295 2517 2849 3063 3139 3193 3284 3453 3614 3569 3318 3084 2846 2607 2548 2596 2707 2946 3067 2929 2684 2472 2443 2605 2808 2861 2732 2536 2460 2554 2528 2344 2238 2280 2398 2545 2689 2835 3017 3057 2968 2973 3042 3079 3119 3158 3163 3116 2981 2796 2682 2661 2650 2644 2671 2691 2582 2419 2431 2665 2994 3202 3177 3170 3356 3475 3310 2981 2593 2418 2637 2973 3091 2939 2570 2139 1895 1886 1990 2138 2324 2422 2333 2245 2251 2266 2303 2499 2795 2925 2784 -32768 -32768 -32768 -32768 -32768 -32768 -32768 -32768 -32768 -32768 -32768 -32768 -32768 -32768 -32768 -32768 -32768 -32768 -32768 -32768 -32768 -32768 -32768 -32768 -32768 -32768 -32768 -32768 -32768 -32768 -32768 -32768 -32768 -32768 -32768 -32768 -32768 -32768 -32768 -32768 -32768 -32768 -32768 -32768 -32768 -32768 -32768 -32768 -32768 -32768 -32768 -32768 -32768 -32768 -32768 -32768 -32768 -32768 -32768 -32768
-32768 -32768 -32768 -32768 -32768 -32768 -32768 -32768 -32768 -32768 -32768 -32768 -32768 -32768 -32768 -32768 -32768 -32768 -32768 -32768 -32768 -32768 -32768 -32768 -32768 -32768 1320 1330 1338 -32768 -32768 -32768 -32768 -32768 -32768 -32768 -32768 -32768 -32768 1462 1475 1484 1492 1505 1513 1525 1536 1545 1556 1566 1576 1596 1612 1622 1634 1644 1656 1677 1697 1714 1730 1742 1757 1770 1782 1794 1806 1822 1842 1853 1855 1859 1868 1887 1906 1911 1911 1915 1910 1903 1899 1889 1873 1885 1946 2030 2066 2058 2064 2121 2211 2280 2294 2286 2260 2240 2286 2407 2553 2727 2968 3246 3369 3328 3331 3496 3680 3731 3618 3378 3075 2753 2485 2386 2498 2724 2951 3092 3191 3321 3496 3658 3617 3333 3054 2808 2609 2574 2618 2761 3053 3155 2933 2651 2460 2415 2540 2768 2906 2859 2694 2520 2500 2493 2366 2236 2201 2221 2278 2405 2650 2960 3062 2990 2976 3000 3005 3025 3084 3163 3191 3070 2849 2727 2742 2776 2804 2850 2871 2751 2470 2332 2455 2712 2878 2882 2977 3244 3349 3136 2828 2520 2333 2467 2789 2936 2778 2399 2026 1851 1847 1941 2083 2262 2390 2266 2086 2050 2119 2279 2565 2858 2948 2796 -32768 -32768 -32768 -32768 -32768 -32768 -32768 -32768 -32768 -32768 -32768 -32768 -32768 -32768 -32768 -32768 -32768 -32768 -32768 -32768 -32768 -32768 -32768 -32768 -32768 -32768 -32768 -32768 -32768 -32768 -32768 -32768 -32768 -32768 -32768 -32768 -32768 -32768 -32768 -32768 -32768 -32768 -32768 -32768 -32768 -32768 -32768 -32768 -32768 -32768 -32768 -32768 -32768 -32768 -32768 -32768 -32768 -32768 -32768 -32768
-32768 -32768 -32768 -32768 -32768 -32768 -32768 -32768 -32768 -32768 -32768 -32768 -32768 -32768 -32768 -32768 -32768 -32768 -32768 -32768 -32768 -32768 -32768 -32768 -32768 -32768 1321 1332 -32768 -32768 -32768 -32768 -32768 -32768 -32768 -32768 -32768 -32768 -32768 1468 1478 1489 1496 1507 1517 1526 1541 1553 1563 1575 1585 1602 1617 1626 1635 1648 1660 1681 1701 1718 1733 1750 1759 1771 1787 1795 1810 1826 1843 1860 1866 1863 1866 1878 1896 1904 1902 1904 1900 1896 1908 1918 1898 1876 1904 1977 2005 1983 1988 2069 2197 2289 2322 2346 2379 2411 2476 2579 2675 2777 2938 3143 3259 3254 3287 3416 3535 3611 3665 3613 3399 3052 2749 2653 2793 2994 3148 3243 3320 3417 3549 3666 3621 3326 3039 2824 2663 2596 2619 2774 3084 3178 2928 2655 2506 2451 2551 2795 2969 2946 2819 2656 2541 2507 2476 2414 2352 2313 2330 2496 2801 3079 3126 3020 2901 2831 2807 2837 2920 3047 3162 3128 2938 2808 2827 2851 2866 2909 2942 2888 2657 2451 2388 2420 2493 2597 2837 3160 3271 3084 2859 2641 2394 2343 2550 2699 2580 2265 1977 1845 1831 1889 1981 2112 2218 2119 1946 1883 1969 2181 2467 2758 2920 2828 -32768 -32768 -32768 -32768 -32768 -32768 -32768 -32768 -32768 -32768 -32768 -32768 -32768 -32768 -32768 -32768 -32768 -32768 -32768 -32768 -32768 -32768 -32768 -32768 -32768 -32768 -32768 -32768 -32768 -32768 -32768 -32768 -32768 -32768 -32768 -32768 -32768 -32768 -32768 -32768 -32768 -32768 -32768 -32768 -32768 -32768 -32768 -32768 -32768 -32768 -32768 -32768 -32768 -32768 -32768 -32768 -32768 -32768 -32768 -32768
-32768 -32768 -32768 -32768 -32768 -32768 -32768 -32768 -32768 -32768 -32768 -32768 -32768 -32768 -32768 -32768 -32768 -32768 -32768 -32768 -32768 -32768 -32768 -32768 -32768 1312 1322 1330 -32768 -32768 -32768 -32768 -32768 -32768 -32768 -32768 -32768 -32768 -32768 1468 1479 1485 1494 1509 1519 1529 1540 1557 1570 1579 1588 1604 1614 1625 1640 1656 1669 1686 1705 1717 1731 1741 1755 1769 1784 1795 1811 1834 1852 1873 1884 1883 1884 1894 1910 1918 1920 1926 1936 1965 2031 2087 2070 2004 1948 1937 1949 1947 1947 1994 2079 2160 2229 2324 2433 2532 2648 2797 2927 3026 3094 3091 3051 3051 3119 3201 3268 3397 3577 3674 3617 3403 3143 3036 3131 3255 3300 3304 3315 3353 3433 3551 3566 3326 3071 2940 2859 2748 2690 2822 3093 3166 2970 2784 2696 2605 2581 2777 3021 3045 2915 2780 2659 2636 2734 2769 2695 2614 2636 2838 3096 3214 3204 3141 2992 2793 2686 2721 2816 2935 3062 3111 3027 2945 2960 2940 2901 2913 2935 2930 2868 2783 2629 2434 2328 2421 2736 3122 3289 3191 3031 2823 2529 2320 2331 2384 2309 2135 1973 1873 1828 1826 1854 1916 1971 1956 1914 1869 1906 2059 2296 2604 2845 2824 2568 -32768 -32768 -32768 -32768 -32768 -32768 -32768 -32768 -32768 -32768 -32768 -32768 -32768 -32768 -32768 -32768 -32768 -32768 -32768 -32768 -32768 -32768 -32768 -32768 -32768 -32768 -32768 -32768 -32768 -32768 -32768 -32768 -32768 -32768 -32768 -32768 -32768 -32768 -32768 -32768 -32768 -32768 -32768 -32768 -32768 -32768 -32768 -32768 -32768 -32768 -32768 -32768 -32768 -32768 -32768 -32768 -32768 -32768 -32768
-32768 -32768 -32768 -32768 -32768 -32768 -32768 -32768 -32768 -32768 -32768 -32768 -32768 -32768 -32768 -32768 -32768 -32768 -32768 -32768 -32768 -32768 -32768 -32768 -32768 1315 1324 -32768 -32768 -32768 -32768 -32768 -32768 -32768 -32768 -32768 -32768 -32768 -32768 -32768 -32768 1481 1493 1508 1521 1533 1544 1562 1574 1583 1594 1605 1618 1629 1648 1662 1679 1694 1708 1718 1724 1730 1742 1761 1783 1794 1811 1826 1843 1860 1874 1883 1895 1907 1925 1937 1946 1955 1976 2034 2141 2238 2266 2228 2148 2083 2072 2068 2024 1989 1998 2048 2150 2279 2393 2496 2644 2826 2962 3037 3038 2938 2858 2898 2965 3015 3100 3269 3464 3580 3637 3617 3475 3311 3207 3168 3178 3196 3204 3223 3283 3419 3514 3389 3190 3131 3160 3067 2952 3036 3239 3282 3156 3056 3002 2863 2688 2756 3046 3173 3039 2904 2801 2787 2902 2950 2875 2809 2870 3061 3159 3114 3119 3185 3148 2945 2745 2706 2780 2856 2925 3000 3042 3061 3088 3049 2962 2924 2926 2952 2999 3043 2950 2657 2375 2349 2654 3075 3327 3323 3169 2923 2651 2461 2369 2264 2146 2080 2044 1965 1859 1799 1794 1802 1816 1913 2060 2101 2030 2006 2171 2495 2757 2781 2588 -32768 -32768 -32768 -32768 -32768 -32768 -32768 -32768 -32768 -32768 -32768 -32768 -32768 -32768 -32768 -32768 -32768 -32768 -32768 -32768 -32768 -32768 -32768 -32768 -32768 -32768 -32768 -32768 -32768 -32768 -32768 -32768 -32768 -32768 -32768 -32768 -32768 -32768 -32768 -32768 -32768 -32768 -32768 -32768 -32768 -32768 -32768 -32768 -32768 -32768 -32768 -32768 -32768 -32768 -32768 -32768 -32768 -32768 -32768
-32768 -32768 -32768 -32768 -32768 -32768 -32768 -32768 -32768 -32768 -32768 -32768 -32768 -32768 -32768 -32768 -32768 -32768 -32768 -32768 -32768 -32768 -32768 -32768 -32768 1317 1327 -32768 -32768 -32768 -32768 -32768 -32768 -32768 -32768 -32768 -32768 -32768 -32768 -32768 1469 1482 1496 1513 1527 1540 1551 1565 1575 1587 1596 1610 1625 1641 1656 1666 1678 1692 1709 1719 1722 1727 1736 1758 1782 1794 1804 1820 1832 1849 1865 1879 1891 1909 1928 1951 1967 1979 1997 2055 2158 2251 2301 2325 2310 2274 2272 2266 2207 2142 2092 2083 2153 2264 2359 2469 2625 2770 2815 2808 2761 2669 2663 2740 2768 2826 3012 3216 3348 3422 3529 3605 3501 3275 3037 2921 2967 3074 3126 3168 3259 3424 3570 3550 3413 3361 3403 3377 3308 3350 3431 3411 3324 3269 3215 3090 2884 2825 3081 3274 3181 3054 2932 2809 2801 2834 2831 2873 3014 3164 3138 2973 2922 3065 3188 3122 2903 2749 2753 2795 2816 2877 2994 3099 3150 3140 3074 3009 2977 3000 3070 3157 3133 2833 2449 2328 2579 2980 3283 3353 3203 2963 2776 2684 2584 2372 2192 2183 2217 2107 1911 1813 1812 1820 1837 2019 2297 2400 2263 2086 2136 2398 2621 2666 2532 -32768 -32768 -32768 -32768 -32768 -32768 -32768 -32768 -32768 -32768 -32768 -32768 -32768 -32768 -32768 -32768 -32768 -32768 -32768 -32768 -32768 -32768 -32768 -32768 -32768 -32768 -32768 -32768 -32768 -32768 -32768 -32768 -32768 -32768 -32768 -32768 -32768 -32768 -32768 -32768 -32768 -32768 -32768 -32768 -32768 -32768 -32768 -32768 -32768 -32768 -32768 -32768 -32768 -32768 -32768 -32768 -32768 -32768 -32768
-32768 -32768 -32768 -32768 -32768 -32768 -32768 -32768 -32768 -32768 -32768 -32768 -32768 -32768 -32768 -32768 -32768 -32768 -32768 -32768 -32768 -32768 -32768 -32768 -32768 1317 1327 -32768 -32768 -32768 -32768 -32768 -32768 -32768 -32768 -32768 -32768 -32768 -32768 -32768 1473 1488 1502 1517 1532 1544 1556 1566 1577 1588 1603 1619 1637 1654 1664 1668 1677 1689 1707 1723 1732 1737 1745 1763 1785 1798 1808 1817 1831 1852 1869 1884 1895 1911 1936 1960 1980 1987 1993 2026 2094 2147 2183 2226 2261 2267 2284 2315 2320 2307 2262 2196 2193 2268 2363 2484 2619 2680 2609 2523 2454 2404 2437 2496 2516 2674 2964 3145 3202 3259 3365 3398 3233 2985 2757 2696 2832 3008 3085 3132 3244 3437 3619 3645 3519 3419 3426 3481 3523 3511 3419 3289 3198 3155 3125 3082 2989 2973 3205 3359 3279 3164 3010 2769 2624 2630 2710 2854 3051 3201 3182 2990 2808 2862 3058 3143 2958 2736 2713 2768 2785 2833 2970 3094 3130 3152 3159 3130 3094 3100 3145 3209 3173 2885 2486 2288 2433 2763 3093 3267 3210 3051 2934 2875 2750 2523 2356 2333 2305 2126 1903 1811 1830 1866 1932 2173 2488 2604 2474 2256 2209 2343 2458 2465 -32768 -32768 -32768 -32768 -32768 -32768 -32768 -32768 -32768 -32768 -32768 -32768 -32768 -32768 -32768 -32768 -32768 -32768 -32768 -32768 -32768 -32768 -32768 -32768 -32768 -32768 -32768 -32768 -32768 -32768 -32768 -32768 -32768 -32768 -32768 -32768 -32768 -32768 -32768 -32768 -32768 -32768 -32768 -32768 -32768 -32768 -32768 -32768 -32768 -32768 -32768 -32768 -32768 -32768 -32768 -32768 -32768 -32768 -32768 -32768
-32768 -32768 -32768 -32768 -32768 -32768 -32768 -32768 -32768 -32768 -32768 -32768 -32768 -32768 -32768 -32768 -32768 -32768 -32768 -32768 -32768 -32768 -32768 -32768 -32768 1319 1329 -32768 -32768 -32768 -32768 -32768 -32768 -32768 -32768 -32768 -32768 -32768 -32768 -32768 1480 1493 1505 1515 1530 1543 1554 1563 1575 1590 1603 1621 1639 1656 1663 1668 1674 1685 1703 1726 1740 1752 1762 1775 1793 1810 1821 1830 1841 1860 1878 1895 1904 1923 1943 1963 1978 1979 1973 1983 2010 2029 2050 2093 2134 2150 2171 2215 2262 2293 2281 2227 2204 2248 2335 2440 2530 2507 2374 2293 2283 2285 2314 2371 2475 2699 2934 2992 2966 3025 3102 3029 2809 2597 2464 2489 2690 2937 3065 3121 3215 3397 3580 3558 3359 3247 3283 3413 3523 3450 3233 3033 2921 2866 2856 2879 2912 3050 3300 3360 3238 3130 2966 2681 2472 2438 2555 2761 2978 3174 3245 3127 2886 2747 2844 3031 2966 2739 2682 2752 2789 2853 2991 3074 3046 3079 3164 3204 3207 3208 3221 3232 3172 2934 2583 2303 2262 2455 2791 3102 3211 3157 3069 2972 2826 2638 2489 2356 2181 1978 1832 1788 1819 1882 1989 2256 2603 2736 2634 2476 2430 2470 2453 2350 -32768 -32768 -32768 -32768 -32768 -32768 -32768 -32768 -32768 -32768 -32768 -32768 -32768 -32768 -32768 -32768 -32768 -32768 -32768 -32768 -32768 -32768 -32768 -32768 -32768 -32768 -32768 -32768 -32768 -32768 -32768 -32768 -32768 -32768 -32768 -32768 -32768 -32768 -32768 -32768 -32768 -32768 -32768 -32768 -32768 -32768 -32768 -32768 -32768 -32768 -32768 -32768 -32768 -32768 -32768 -32768 -32768 -32768 -32768 -32768
-32768 -32768 -32768 -32768 -32768 -32768 -32768 -32768 -32768 -32768 -32768 -32768 -32768 -32768 -32768 -32768 -32768 -32768 -32768 -32768 -32768 -32768 -32768 -32768 -32768 1321 1331 -32768 -32768 -32768 -32768 -32768 -32768 -32768 -32768 -32768 -32768 -32768 -32768 -32768 1484 1496 1505 1515 1525 1537 1550 1562 1573 1584 1599 1612 1628 1641 1649 1656 1667 1679 1697 1719 1738 1751 1764 1780 1799 1821 1837 1851 1860 1873 1887 1904 1918 1935 1949 1960 1963 1956 1947 1950 1958 1961 1972 2007 2041 2055 2071 2099 2131 2157 2169 2154 2140 2156 2211 2293 2351 2317 2247 2252 2292 2330 2411 2579 2783 2893 2848 2701 2616 2675 2710 2596 2439 2374 2355 2376 2542 2849 3074 3172 3248 3399 3535 3421 3144 3062 3162 3299 3391 3272 3003 2804 2716 2693 2717 2768 2866 3094 3336 3339 3191 3075 2874 2594 2450 2445 2550 2742 2940 3137 3271 3254 3077 2833 2744 2926 3044 2894 2749 2745 2795 2904 3053 3073 2967 2995 3130 3227 3276 3297 3309 3309 3270 3083 2779 2462 2249 2254 2527 2882 3108 3142 3066 2965 2814 2650 2475 2235 1997 1845 1782 1788 1864 1960 2063 2298 2674 2858 2791 2685 2648 2624 2525 2352 -32768 -32768 -32768 -32768 -32768 -32768 -32768 -32768 -32768 -32768 -32768 -32768 -32768 -32768 -32768 -32768 -32768 -32768 -32768 -32768 -32768 -32768 -32768 -32768 -32768 -32768 -32768 -32768 -32768 -32768 -32768 -32768 -32768 -32768 -32768 -32768 -32768 -32768 -32768 -32768 -32768 -32768 -32768 -32768 -32768 -32768 -32768 -32768 -32768 -32768 -32768 -32768 -32768 -32768 -32768 -32768 -32768 -32768 -32768 -32768
-32768.000000000000000 -32768 -32768 -32768 -32768 -32768 -32768 -32768 -32768 -32768 -32768 -32768 -32768 -32768 -32768 -32768 -32768 -32768 -32768 -32768 -32768 -32768 -32768 -32768 -32768 1322 1332 -32768 -32768 -32768 -32768 -32768 -32768 -32768 -32768 -32768 -32768 -32768 -32768 1468 1482 1492 1503 1516 1524 1535 1548 1560 1572 1582 1594 1607 1620 1632 1644 1654 1668 1678 1695 1714 1727 1740 1756 1774 1798 1826 1850 1866 1872 1881 1895 1908 1924 1940 1948 1943 1931 1919 1912 1912 1915 1919 1926 1948 1979 2001 2018 2030 2042 2067 2094 2090 2059 2039 2057 2105 2145 2155 2204 2315 2395 2494 2692 2963 3137 3017 2704 2474 2425 2475 2479 2401 2368 2463 2519 2449 2445 2672 2945 3095 3198 3362 3495 3336 3024 2965 3096 3197 3200 3017 2774 2660 2674 2732 2798 2864 2950 3139 3349 3383 3272 3142 2881 2628 2631 2724 2787 2855 2920 3032 3190 3279 3226 3026 2788 2819 3027 3029 2855 2760 2798 2947 3123 3104 2944 2946 3080 3217 3311 3365 3400 3425 3436 3305 3003 2677 2389 2242 2353 2616 2875 2956 2897 2824 2707 2542 2337 2090 1889 1795 1769 1822 1963 2121 2272 2492 2818 2988 2939 2845 2762 2671 2537 -32768 -32768 -32768 -32768 -32768 -32768 -32768 -32768 -32768 -32768 -32768 -32768 -32768 -32768 -32768 -32768 -32768 -32768 -32768 -32768 -32768 -32768 -32768 -32768 -32768 -32768 -32768 -32768 -32768 -32768 -32768 -32768 -32768 -32768 -32768 -32768 -32768 -32768 -32768 -32768 -32768 -32768 -32768 -32768 -32768 -32768 -32768 -32768 -32768 -32768 -32768 -32768 -32768 -32768 -32768 -32768 -32768 -32768 -32768 -32768 -32768
-32768 -32768 -32768 -32768 -32768 -32768 -32768 -32768 -32768 -32768 -32768 -32768 -32768 -32768 -32768 -32768 -32768 -32768 -32768 -32768 -32768 -32768 -32768 -32768 -32768 -32768 1333 -32768 -32768 -32768 -32768 -32768 -32768 -32768 -32768 -32768 -32768 -32768 -32768 1467 1480 1491 1505 1517 1526 1539 1550 1562 1574 1584 1594 1608 1622 1640 1651 1663 1676 1691 1704 1716 1725 1735 1754 1772 1798 1824 1848 1868 1875 1886 1902 1917 1928 1929 1920 1906 1893 1889 1884 1883 1887 1889 1890 1909 1948 1980 1999 2004 2003 2019 2049 2056 2029 2005 2012 2036 2052 2054 2121 2257 2414 2683 3039 3280 3252 2943 2621 2562 2682 2759 2749 2660 2623 2737 2816 2671 2486 2502 2668 2837 3018 3268 3460 3306 2968 2888 3004 3047 2934 2730 2577 2570 2689 2829 2923 2972 3011 3097 3256 3355 3326 3192 2898 2690 2801 2984 3007 2900 2776 2774 2932 3090 3147 3093 2884 2763 2875 2949 2855 2782 2814 2969 3170 3158 2973 2943 3057 3194 3316 3410 3455 3462 3480 3415 3153 2841 2573 2372 2306 2393 2577 2642 2591 2568 2509 2350 2146 1961 1836 1781 1773 1843 2001 2230 2533 2822 3016 3045 2972 2893 2799 2691 2541 -32768 -32768 -32768 -32768 -32768 -32768 -32768 -32768 -32768 -32768 -32768 -32768 -32768 -32768 -32768 -32768 -32768 -32768 -32768 -32768 -32768 -32768 -32768 -32768 -32768 -32768 -32768 -32768 -32768 -32768 -32768 -32768 -32768 -32768 -32768 -32768 -32768 -32768 -32768 -32768 -32768 -32768 -32768 -32768 -32768 -32768 -32768 -32768 -32768 -32768 -32768 -32768 -32768 -32768 -32768 -32768 -32768 -32768 -32768 -32768 -32768
-32768 -32768 -32768 -32768 -32768 -32768 -32768 -32768 -32768 -32768 -32768 -32768 -32768 -32768 -32768 -32768 -32768 -32768 -32768 -32768 -32768 -32768 -32768 -32768 -32768 -32768 -32768 -32768 -32768 -32768 -32768 -32768 -32768 -32768 -32768 -32768 -32768 -32768 -32768 -32768 1478 1493 1507 1519 1531 1543 1555 1568 1581 1591 1602 1613 1630 1645 1659 1674 1690 1707 1720 1733 1739 1750 1765 1784 1804 1827 1847 1865 1879 1890 1906 1920 1917 1904 1895 1891 1899 1917 1932 1945 1958 1955 1923 1905 1929 1967 1994 2005 1992 1981 2002 2032 2041 2041 2079 2153 2162 2077 2058 2153 2377 2782 3210 3361 3128 2771 2655 2856 3134 3273 3260 3145 3072 3105 3123 2949 2695 2557 2553 2635 2846 3196 3477 3375 3013 2800 2834 2840 2732 2616 2530 2502 2593 2785 2944 3004 3003 3035 3155 3279 3284 3092 2785 2637 2768 2975 3007 2823 2602 2521 2610 2727 2797 2904 2884 2759 2773 2821 2791 2780 2828 2978 3173 3177 3011 2994 3111 3174 3264 3405 3482 3418 3333 3273 3123 2913 2739 2591 2453 2360 2381 2386 2358 2369 2327 2166 1991 1870 1806 1781 1792 1858 2009 2303 2716 2990 3041 2946 2843 2791 2744 2664 2518 -32768 -32768 -32768 -32768 -32768 -32768 -32768 -32768 -32768 -32768 -32768 -32768 -32768 -32768 -32768 -32768 -32768 -32768 -32768 -32768 -32768 -32768 -32768 -32768 -32768 -32768 -32768 -32768 -32768 -32768 -32768 -32768 -32768 -32768 -32768 -32768 -32768 -32768 -32768 -32768 -32768 -32768 -32768 -32768 -32768 -32768 -32768 -32768 -32768 -32768 -32768 -32768 -32768 -32768 -32768 -32768 -32768 -32768 -32768 -32768 -32768
-32768 -32768 -32768 -32768 -32768 -32768 -32768 -32768 -32768 -32768 -32768 -32768 -32768 -32768 -32768 -32768 -32768 -32768 -32768 -32768 -32768 -32768 -32768 -32768 -32768 -32768 -32768 -32768 -32768 -32768 -32768 -32768 -32768 -32768 -32768 -32768 -32768 -32768 -32768 -32768 1481 1494 1507 1520 1534 1546 1559 1573 1585 1598 1609 1621 1634 1650 1668 1684 1700 1713 1730 1746 1758 1770 1783 1797 1813 1832 1848 1867 1878 1887 1899 1898 1887 1884 1893 1913 1941 1981 2032 2085 2135 2133 2053 1964 1927 1944 1986 2017 2012 1997 2016 2071 2107 2117 2195 2333 2361 2232 2153 2204 2424 2830 3213 3268 2957 2685 2764 3047 3340 3507 3506 3429 3405 3396 3362 3205 2968 2816 2763 2766 2909 3225 3505 3472 3128 2778 2734 2810 2837 2810 2707 2559 2518 2683 2913 3000 2988 3006 3105 3202 3164 2888 2584 2479 2560 2742 2878 2821 2645 2538 2537 2551 2554 2650 2721 2680 2711 2765 2740 2743 2828 2969 3099 3085 3013 3096 3221 3177 3168 3322 3470 3408 3214 3092 3039 2972 2906 2826 2693 2528 2440 2389 2359 2339 2222 2039 1897 1825 1799 1809 1855 1945 2137 2502 2827 2872 2793 2707 2647 2636 2641 2583 -32768 -32768 -32768 -32768 -32768 -32768 -32768 -32768 -32768 -32768 -32768 -32768 -32768 -32768 -32768 -32768 -32768 -32768 -32768 -32768 -32768 -32768 -32768 -32768 -32768 -32768 -32768 -32768 -32768 -32768 -32768 -32768 -32768 -32768 -32768 -32768 -32768 -32768 -32768 -32768 -32768 -32768 -32768 -32768 -32768 -32768 -32768 -32768 -32768 -32768 -32768 -32768 -32768 -32768 -32768 -32768 -32768 -32768 -32768 -32768 -32768 -32768
-32768 -32768 -32768 -32768 -32768 -32768 -32768 -32768 -32768 -32768 -32768 -32768 -32768 -32768 -32768 -32768 -32768 -32768 -32768 -32768 -32768 -32768 -32768 -32768 -32768 -32768 -32768 -32768 -32768 -32768 -32768 -32768 -32768 -32768 -32768 -32768 -32768 -32768 -32768 -32768 1485 1491 1505 1518 1531 1547 1561 1572 1585 1600 1614 1628 1640 1658 1675 1690 1703 1719 1734 1750 1769 1782 1797 1805 1819 1832 1843 1857 1866 1873 1874 1875 1874 1880 1894 1919 1952 2003 2074 2157 2245 2276 2192 2062 1967 1944 1985 2043 2067 2059 2076 2124 2168 2210 2330 2539 2627 2543 2484 2468 2580 2882 3165 3176 2903 2713 2808 3003 3181 3276 3259 3241 3296 3331 3369 3364 3247 3174 3207 3237 3250 3323 3447 3447 3160 2822 2819 2979 3080 3083 2991 2813 2671 2733 2895 2955 2958 2998 3087 3108 2959 2668 2458 2436 2508 2665 2881 2974 2903 2830 2803 2769 2713 2676 2643 2581 2618 2677 2664 2705 2832 2959 3002 2967 2998 3193 3337 3248 3084 3127 3350 3406 3251 3132 3133 3152 3133 3072 2940 2773 2626 2491 2405 2335 2157 1957 1844 1805 1820 1882 2006 2181 2433 2776 2873 2677 2536 2514 2506 2528 2565 2497 -32768 -32768 -32768 -32768 -32768 -32768 -32768 -32768 -32768 -32768 -32768 -32768 -32768 -32768 -32768 -32768 -32768 -32768 -32768 -32768 -32768 -32768 -32768 -32768 -32768 -32768 -32768 -32768 -32768 -32768 -32768 -32768 -32768 -32768 -32768 -32768 -32768 -32768 -32768 -32768 -32768 -32768 -32768 -32768 -32768 -32768 -32768 -32768 -32768 -32768 -32768 -32768 -32768 -32768 -32768 -32768 -32768 -32768 -32768 -32768 -32768 -32768
-32768 -32768 -32768 -32768 -32768 -32768 -32768 -32768 -32768 -32768 -32768 -32768 -32768 -32768 -32768 -32768 -32768 -32768 -32768 -32768 -32768 -32768 -32768 -32768 -32768 -32768 -32768 -32768 -32768 -32768 -32768 -32768 -32768 -32768 -32768 -32768 -32768 -32768 -32768 1474 1484 1493 1503 1514 1528 1542 1558 1572 1587 1602 1619 1631 1645 1661 1679 1691 1702 1719 1735 1754 1770 1783 1791 1801 1811 1819 1825 1834 1841 1850 1860 1876 1890 1892 1890 1901 1936 1996 2073 2154 2238 2282 2225 2123 2025 1975 1996 2049 2089 2100 2105 2117 2150 2232 2443 2773 2977 2980 2941 2847 2833 2972 3101 3108 2934 2756 2770 2882 2945 2918 2873 2899 2975 3076 3230 3422 3495 3468 3492 3539 3491 3380 3322 3270 3023 2815 2885 3019 3075 3095 3120 3095 2989 2905 2869 2857 2897 2975 3051 2993 2737 2515 2504 2650 2788 2909 3046 3114 3107 3116 3118 3082 3023 2928 2806 2621 2498 2469 2479 2592 2786 2918 2932 2907 2989 3221 3396 3335 3008 2890 3159 3358 3336 3289 3324 3345 3299 3209 3063 2895 2693 2466 2332 2238 2063 1894 1812 1814 1883 2026 2263 2556 2816 2978 2853 2621 2544 2539 2516 2534 2556 2456 -32768 -32768 -32768 -32768 -32768 -32768 -32768 -32768 -32768 -32768 -32768 -32768 -32768 -32768 -32768 -32768 -32768 -32768 -32768 -32768 -32768 -32768 -32768 -32768 -32768 -32768 -32768 -32768 -32768 -32768 -32768 -32768 -32768 -32768 -32768 -32768 -32768 -32768 -32768 -32768 -32768 -32768 -32768 -32768 -32768 -32768 -32768 -32768 -32768 -32768 -32768 -32768 -32768 -32768 -32768 -32768 -32768 -32768 -32768 -32768 -32768 -32768
-32768 -32768 -32768 -32768 -32768 -32768 -32768 -32768 -32768 -32768 -32768 -32768 -32768 -32768 -32768 -32768 -32768 -32768 -32768 -32768 -32768 -32768 -32768 -32768 -32768 -32768 -32768 -32768 -32768 -32768 -32768 -32768 -32768 -32768 -32768 -32768 -32768 -32768 -32768 1477 1489 -32768 1508 1517 1530 1544 1559 1575 1589 1603 1618 1632 1648 1666 1678 1688 1700 1715 1732 1752 1765 1779 1782 1787 1798 1805 1812 1823 1837 1856 1875 1901 1921 1921 1908 1903 1928 1980 2043 2099 2145 2165 2143 2103 2045 1993 1979 1994 2024 2075 2122 2124 2112 2199 2476 2899 3171 3185 3111 3011 2988 3030 2992 2937 2844 2733 2771 2920 3003 2956 2925 2965 2988 3027 3173 3424 3577 3507 3421 3440 3464 3400 3205 2955 2755 2741 2842 2899 2920 2966 3097 3226 3185 3015 2845 2748 2765 2822 2848 2764 2557 2483 2655 2930 3101 3124 3063 2990 2991 3062 3120 3123 3120 3070 2962 2705 2439 2340 2334 2393 2569 2728 2749 2751 2872 3145 3364 3254 2868 2756 3058 3341 3429 3429 3442 3377 3230 3075 2914 2759 2587 2413 2276 2119 1955 1841 1794 1832 1972 2208 2556 2907 3091 3041 2790 2648 2679 2689 2647 2634 2584 -32768 -32768 -32768 -32768 -32768 -32768 -32768 -32768 -32768 -32768 -32768 -32768 -32768 -32768 -32768 -32768 -32768 -32768 -32768 -32768 -32768 -32768 -32768 -32768 -32768 -32768 -32768 -32768 -32768 -32768 -32768 -32768 -32768 -32768 -32768 -32768 -32768 -32768 -32768 -32768 -32768 -32768 -32768 -32768 -32768 -32768 -32768 -32768 -32768 -32768 -32768 -32768 -32768 -32768 -32768 -32768 -32768 -32768 -32768 -32768 -32768 -32768 -32768
-32768 -32768 -32768 -32768 -32768 -32768 -32768 -32768 -32768 -32768 -32768 -32768 -32768 -32768 -32768 -32768 -32768 -32768 -32768 -32768 -32768 -32768 -32768 -32768 -32768 -32768 -32768 -32768 -32768 -32768 -32768 -32768 -32768 -32768 -32768 -32768 -32768 -32768 -32768 1485 1497 1510 1519 1529 1541 1556 1566 1580 1590 1603 1618 1634 1651 1668 1680 1691 1697 1709 1728 1747 1761 1770 1777 1786 1798 1808 1822 1839 1864 1891 1911 1931 1947 1949 1937 1930 1934 1956 1979 2001 2023 2046 2062 2060 2031 2007 1987 1965 1974 2042 2114 2123 2113 2212 2508 2906 3076 2995 2926 2930 2984 3004 2858 2675 2577 2581 2728 2972 3163 3193 3192 3244 3216 3163 3231 3411 3499 3405 3279 3244 3306 3315 3045 2681 2579 2703 2801 2828 2860 2921 3074 3259 3259 3057 2811 2629 2556 2549 2543 2500 2429 2495 2765 3043 3131 3045 2872 2733 2695 2747 2814 2877 2970 3013 2943 2690 2457 2459 2463 2345 2335 2427 2429 2418 2547 2868 3116 2948 2670 2706 3028 3323 3473 3517 3510 3356 3110 2882 2711 2614 2560 2487 2333 2086 1890 1804 1780 1832 1999 2299 2711 3061 3146 2955 2717 2708 2824 2840 2790 2713 2551 -32768 -32768 -32768 -32768 -32768 -32768 -32768 -32768 -32768 -32768 -32768 -32768 -32768 -32768 -32768 -32768 -32768 -32768 -32768 -32768 -32768 -32768 -32768 -32768 -32768 -32768 -32768 -32768 -32768 -32768 -32768 -32768 -32768 -32768 -32768 -32768 -32768 -32768 -32768 -32768 -32768 -32768 -32768 -32768 -32768 -32768 -32768 -32768 -32768 -32768 -32768 -32768 -32768 -32768 -32768 -32768 -32768 -32768 -32768 -32768 -32768 -32768 -32768
-32768 -32768 -32768 -32768 -32768 -32768 -32768 -32768 -32768 -32768 -32768 -32768 -32768 -32768 -32768 -32768 -32768 -32768 -32768 -32768 -32768 -32768 -32768 -32768 -32768 -32768 -32768 -32768 -32768 -32768 -32768 -32768 -32768 -32768 -32768 -32768 -32768 -32768 -32768 1489 1502 1513 1526 1537 1549 1562 1574 1585 1594 1605 1618 1631 1648 1667 1680 1691 1703 1713 1728 1743 1755 1767 1776 1794 1811 1825 1843 1866 1890 1916 1935 1946 1953 1958 1956 1952 1945 1945 1949 1969 2003 2031 2036 2024 2016 2031 2037 2017 2012 2069 2115 2112 2146 2328 2678 2978 2917 2714 2715 2843 2961 2958 2729 2429 2335 2476 2695 2887 3043 3105 3144 3220 3237 3228 3320 3453 3444 3342 3230 3068 2992 2967 2750 2522 2560 2700 2754 2741 2743 2775 2933 3191 3248 3019 2741 2579 2513 2470 2491 2529 2502 2593 2856 3015 2973 2855 2738 2661 2627 2627 2660 2707 2803 2882 2840 2603 2471 2612 2706 2503 2280 2239 2240 2233 2292 2502 2682 2579 2504 2685 2988 3276 3466 3561 3528 3344 3111 2898 2767 2741 2729 2623 2366 2052 1852 1792 1802 1859 2018 2329 2716 3005 3039 2854 2761 2885 3004 2982 2879 2727 -32768 -32768 -32768 -32768 -32768 -32768 -32768 -32768 -32768 -32768 -32768 -32768 -32768 -32768 -32768 -32768 -32768 -32768 -32768 -32768 -32768 -32768 -32768 -32768 -32768 -32768 -32768 -32768 -32768 -32768 -32768 -32768 -32768 -32768 -32768 -32768 -32768 -32768 -32768 -32768 -32768 -32768 -32768 -32768 -32768 -32768 -32768 -32768 -32768 -32768 -32768 -32768 -32768 -32768 -32768 -32768 -32768 -32768 -32768 -32768 -32768 -32768 -32768 -32768
-32768 -32768 -32768 -32768 -32768 -32768 -32768 -32768 -32768 -32768 -32768 -32768 -32768 -32768 -32768 -32768 -32768 -32768 -32768 -32768 -32768 -32768 -32768 -32768 -32768 -32768 -32768 -32768 -32768 -32768 -32768 -32768 -32768 -32768 -32768 -32768 -32768 -32768 1474 1491 -32768 1509 1517 1528 1542 1558 1576 1585 1599 1606 1621 1635 1648 1666 1679 1694 1708 1723 1734 1747 1756 1768 1781 1798 1814 1827 1848 1875 1895 1914 1931 1941 1951 1957 1962 1957 1947 1930 1934 1980 2041 2059 2033 2018 2050 2092 2122 2120 2114 2162 2213 2237 2313 2536 2902 3081 2832 2543 2573 2763 2934 2915 2625 2282 2274 2578 2830 2901 2891 2883 2951 3050 3128 3223 3380 3519 3468 3311 3117 2832 2654 2627 2550 2484 2582 2716 2760 2726 2676 2661 2826 3105 3131 2865 2678 2718 2761 2689 2716 2838 2828 2856 2999 3017 2894 2798 2769 2764 2762 2774 2798 2819 2846 2851 2736 2527 2492 2698 2846 2700 2416 2329 2411 2443 2388 2327 2321 2280 2367 2614 2884 3167 3429 3557 3458 3251 3071 2932 2881 2930 2896 2678 2307 1982 1821 1818 1896 1997 2183 2449 2663 2804 2888 2880 2959 3093 3123 3030 2881 2688 -32768 -32768 -32768 -32768 -32768 -32768 -32768 -32768 -32768 -32768 -32768 -32768 -32768 -32768 -32768 -32768 -32768 -32768 -32768 -32768 -32768 -32768 -32768 -32768 -32768 -32768 -32768 -32768 -32768 -32768 -32768 -32768 -32768 -32768 -32768 -32768 -32768 -32768 -32768 -32768 -32768 -32768 -32768 -32768 -32768 -32768 -32768 -32768 -32768 -32768 -32768 -32768 -32768 -32768 -32768 -32768 -32768 -32768 -32768 -32768 -32768 -32768 -32768 -32768
-32768 -32768 -32768 -32768 -32768 -32768 -32768 -32768 -32768 -32768 -32768 -32768 -32768 -32768 -32768 -32768 -32768 -32768 -32768 -32768 -32768 -32768 -32768 -32768 -32768 -32768 -32768 -32768 -32768 -32768 -32768 -32768 -32768 -32768 -32768 -32768 -32768 1465 1479 -32768 -32768 1507 1512 1520 1535 1554 1570 1583 1594 1611 1627 1641 1654 1667 1685 1702 1717 1728 1737 1746 1756 1768 1778 1796 1809 1821 1839 1867 1882 1900 1921 1934 1945 1953 1952 1942 1922 1902 1914 1965 2021 2030 2020 2069 2170 2251 2275 2270 2252 2284 2390 2508 2593 2727 2977 3067 2776 2439 2436 2648 2866 2899 2649 2308 2295 2618 2918 3036 3010 2953 3003 3108 3208 3318 3443 3503 3429 3171 2835 2577 2549 2699 2724 2620 2599 2681 2763 2807 2838 2890 3046 3201 3064 2776 2730 2932 3075 2975 2912 3046 3133 3158 3188 3122 2988 2919 2919 2916 2912 2938 2971 2978 2957 2870 2654 2480 2550 2773 2899 2814 2582 2562 2742 2832 2703 2447 2230 2110 2191 2382 2578 2864 3239 3472 3383 3138 2912 2744 2715 2851 2867 2623 2227 1921 1801 1852 2011 2203 2425 2558 2536 2573 2768 2982 3133 3164 3089 2966 2817 2628 -32768 -32768 -32768 -32768 -32768 -32768 -32768 -32768 -32768 -32768 -32768 -32768 -32768 -32768 -32768 -32768 -32768 -32768 -32768 -32768 -32768 -32768 -32768 -32768 -32768 -32768 -32768 -32768 -32768 -32768 -32768 -32768 -32768 -32768 -32768 -32768 -32768 -32768 -32768 -32768 -32768 -32768 -32768 -32768 -32768 -32768 -32768 -32768 -32768 -32768 -32768 -32768 -32768 -32768 -32768 -32768 -32768 -32768 -32768 -32768 -32768 -32768 -32768 -32768
-32768 -32768 -32768 -32768 -32768 -32768 -32768 -32768 -32768 -32768 -32768 -32768 -32768 -32768 -32768 -32768 -32768 -32768 -32768 -32768 -32768 -32768 -32768 -32768 -32768 -32768 -32768 -32768 -32768 -32768 -32768 -32768 -32768 -32768 -32768 -32768 -32768 1466 -32768 -32768 -32768 1516 1518 1525 1534 1553 1567 1580 1595 1614 1630 1642 1659 1674 1691 1707 1721 1728 1733 1741 1754 1767 1777 1791 1805 1815 1832 1858 1873 1887 1911 1924 1940 1943 1931 1911 1897 1914 1959 2012 2033 2022 2037 2131 2269 2378 2405 2400 2421 2496 2637 2743 2722 2718 2880 3007 2796 2441 2355 2540 2750 2870 2815 2528 2338 2499 2800 3007 3070 3054 3098 3226 3331 3395 3366 3231 3083 2824 2554 2476 2646 2948 3068 2902 2729 2744 2840 2921 3066 3235 3364 3353 3076 2798 2828 3028 3176 3097 2963 3017 3183 3285 3297 3236 3162 3143 3137 3076 2994 2978 2987 2962 2919 2808 2585 2453 2581 2807 2906 2837 2663 2691 2895 3025 2956 2701 2409 2191 2156 2186 2241 2483 2934 3306 3340 3108 2816 2571 2467 2578 2632 2443 2117 1875 1793 1874 2083 2355 2527 2472 2347 2427 2728 3045 3175 3115 2980 2848 2724 2549 -32768 -32768 -32768 -32768 -32768 -32768 -32768 -32768 -32768 -32768 -32768 -32768 -32768 -32768 -32768 -32768 -32768 -32768 -32768 -32768 -32768 -32768 -32768 -32768 -32768 -32768 -32768 -32768 -32768 -32768 -32768 -32768 -32768 -32768 -32768 -32768 -32768 -32768 -32768 -32768 -32768 -32768 -32768 -32768 -32768 -32768 -32768 -32768 -32768 -32768 -32768 -32768 -32768 -32768 -32768 -32768 -32768 -32768 -32768 -32768 -32768 -32768 -32768 -32768
-32768 -32768 -32768 -32768 -32768 -32768 -32768 -32768 -32768 -32768 -32768 -32768 -32768 -32768 -32768 -32768 -32768 -32768 -32768 -32768 -32768 -32768 -32768 -32768 -32768 -32768 -32768 -32768 -32768 -32768 -32768 -32768 -32768 -32768 -32768 -32768 -32768 1468 -32768 1502 1516 1524 1529 1534 1543 1555 1568 1583 1597 1612 1629 1644 1661 1682 1697 1707 1717 1725 1734 1744 1759 1770 1780 1791 1805 1818 1835 1855 1873 1883 1897 1906 1911 1909 1897 1886 1899 1963 2059 2131 2144 2146 2169 2202 2252 2329 2377 2437 2590 2766 2851 2785 2627 2579 2753 2958 2843 2489 2330 2458 2654 2859 2964 2731 2386 2369 2605 2800 2885 2925 3042 3236 3356 3295 3043 2779 2651 2533 2464 2565 2792 3107 3323 3222 3013 3000 3091 3157 3289 3435 3482 3375 3058 2802 2839 2963 3043 3009 2913 2920 3070 3215 3243 3192 3189 3241 3237 3108 2949 2893 2887 2860 2815 2734 2579 2480 2589 2789 2883 2837 2722 2736 2900 3041 3074 2908 2638 2437 2380 2304 2176 2262 2633 3023 3198 3112 2873 2627 2456 2411 2369 2193 1977 1833 1808 1911 2145 2404 2450 2284 2222 2436 2804 3070 3113 3018 2874 2737 2617 2458 -32768 -32768 -32768 -32768 -32768 -32768 -32768 -32768 -32768 -32768 -32768 -32768 -32768 -32768 -32768 -32768 -32768 -32768 -32768 -32768 -32768 -32768 -32768 -32768 -32768 -32768 -32768 -32768 -32768 -32768 -32768 -32768 -32768 -32768 -32768 -32768 -32768 -32768 -32768 -32768 -32768 -32768 -32768 -32768 -32768 -32768 -32768 -32768 -32768 -32768 -32768 -32768 -32768 -32768 -32768 -32768 -32768 -32768 -32768 -32768 -32768 -32768 -32768 -32768
-32768 -32768 -32768 -32768 -32768 -32768 -32768 -32768 -32768 -32768 -32768 -32768 -32768 -32768 -32768 -32768 -32768 -32768 -32768 -32768 -32768 -32768 -32768 -32768 -32768 -32768 -32768 -32768 -32768 -32768 -32768 -32768 -32768 -32768 -32768 -32768 -32768 1471 1484 1504 1518 1526 1537 1543 1552 1558 1570 1585 1598 1613 1626 1644 1666 1687 1699 1705 1713 1721 1734 1746 1763 1775 1786 1795 1809 1826 1844 1858 1868 1872 1877 1881 1877 1875 1868 1863 1891 1977 2094 2184 2250 2351 2420 2369 2302 2319 2379 2488 2734 2924 2876 2687 2505 2465 2634 2820 2727 2454 2363 2537 2764 2939 2973 2699 2338 2277 2439 2558 2622 2752 3008 3248 3296 3066 2716 2573 2637 2630 2585 2680 2896 3177 3388 3369 3221 3166 3202 3250 3352 3440 3451 3345 3071 2802 2756 2842 2904 2893 2828 2821 2924 3055 3067 3004 3020 3118 3147 3023 2876 2824 2821 2801 2765 2715 2639 2576 2652 2805 2874 2843 2792 2812 2924 3042 3102 2985 2751 2621 2635 2581 2348 2224 2356 2601 2876 3066 3031 2849 2646 2473 2271 2046 1882 1806 1831 1969 2193 2355 2285 2138 2216 2563 2928 3059 2993 2892 2786 2667 2552 2408 -32768 -32768 -32768 -32768 -32768 -32768 -32768 -32768 -32768 -32768 -32768 -32768 -32768 -32768 -32768 -32768 -32768 -32768 -32768 -32768 -32768 -32768 -32768 -32768 -32768 -32768 -32768 -32768 -32768 -32768 -32768 -32768 -32768 -32768 -32768 -32768 -32768 -32768 -32768 -32768 -32768 -32768 -32768 -32768 -32768 -32768 -32768 -32768 -32768 -32768 -32768 -32768 -32768 -32768 -32768 -32768 -32768 -32768 -32768 -32768 -32768 -32768 -32768 -32768
-32768 -32768 -32768 -32768 -32768 -32768 -32768 -32768 -32768 -32768 -32768 -32768 -32768 -32768 -32768 -32768 -32768 -32768 -32768 -32768 -32768 -32768 -32768 -32768 -32768 -32768 -32768 -32768 -32768 -32768 -32768 -32768 -32768 -32768 -32768 -32768 -32768 1476 1491 -32768 -32768 -32768 1542 1549 1553 1557 1571 1587 1601 1615 1631 1648 1669 1684 1696 1707 1713 1717 1728 1738 1753 1772 1787 1802 1816 1830 1844 1852 1856 1859 1868 1878 1875 1861 1845 1831 1850 1925 2037 2144 2290 2490 2610 2558 2472 2478 2551 2696 2913 2997 2815 2565 2399 2356 2463 2564 2496 2397 2464 2676 2862 2925 2825 2508 2225 2245 2390 2458 2526 2744 3051 3191 3056 2753 2549 2675 2930 2948 2790 2746 2896 3106 3256 3297 3241 3185 3169 3189 3245 3298 3328 3289 3099 2814 2667 2744 2841 2808 2685 2645 2708 2789 2798 2752 2764 2883 2970 2927 2850 2818 2805 2781 2748 2711 2698 2706 2804 2930 2967 2922 2889 2915 2984 3061 3096 2973 2781 2737 2828 2835 2630 2398 2292 2294 2515 2903 3107 3012 2786 2530 2229 1977 1843 1793 1835 1965 2132 2186 2101 2092 2338 2745 2996 2988 2875 2789 2718 2640 2547 2400 -32768 -32768 -32768 -32768 -32768 -32768 -32768 -32768 -32768 -32768 -32768 -32768 -32768 -32768 -32768 -32768 -32768 -32768 -32768 -32768 -32768 -32768 -32768 -32768 -32768 -32768 -32768 -32768 -32768 -32768 -32768 -32768 -32768 -32768 -32768 -32768 -32768 -32768 -32768 -32768 -32768 -32768 -32768 -32768 -32768 -32768 -32768 -32768 -32768 -32768 -32768 -32768 -32768 -32768 -32768 -32768 -32768 -32768 -32768 -32768 -32768 -32768 -32768 -32768
-32768 -32768 -32768 -32768 -32768 -32768 -32768 -32768 -32768 -32768 -32768 -32768 -32768 -32768 -32768 -32768 -32768 -32768 -32768 -32768 -32768 -32768 -32768 -32768 -32768 -32768 -32768 -32768 -32768 -32768 -32768 -32768 -32768 -32768 -32768 -32768 1468 1486 -32768 1508 1516 1529 1542 1550 1553 1560 1574 1588 1606 1621 1634 1652 1666 1676 1689 1703 1711 1713 1718 1734 1754 1783 1801 1811 1819 1827 1835 1842 1847 1854 1866 1876 1875 1855 1827 1805 1816 1879 1970 2082 2250 2446 2567 2582 2586 2659 2798 2959 3055 3029 2828 2535 2307 2204 2222 2253 2241 2290 2411 2572 2693 2736 2653 2375 2177 2292 2504 2635 2728 2908 3035 2952 2731 2540 2544 2813 3118 3173 3014 2873 2860 2955 3099 3200 3206 3174 3164 3180 3184 3156 3136 3100 2960 2728 2619 2699 2769 2675 2509 2438 2438 2454 2453 2447 2490 2661 2852 2919 2886 2854 2824 2797 2780 2768 2797 2886 3011 3106 3129 3092 3056 3068 3111 3141 3130 3021 2890 2925 3069 3104 2963 2744 2535 2311 2304 2670 3013 3009 2779 2465 2138 1925 1827 1787 1819 1920 2003 2011 2019 2193 2554 2857 2937 2877 2796 2729 2658 2585 2503 2369 -32768 -32768 -32768 -32768 -32768 -32768 -32768 -32768 -32768 -32768 -32768 -32768 -32768 -32768 -32768 -32768 -32768 -32768 -32768 -32768 -32768 -32768 -32768 -32768 -32768 -32768 -32768 -32768 -32768 -32768 -32768 -32768 -32768 -32768 -32768 -32768 -32768 -32768 -32768 -32768 -32768 -32768 -32768 -32768 -32768 -32768 -32768 -32768 -32768 -32768 -32768 -32768 -32768 -32768 -32768 -32768 -32768 -32768 -32768 -32768 -32768 -32768 -32768 -32768
[truncated: 372,761 more chars]
