# Supplementary material for: Alien species revises systematic status: integrative species delimitation of two similar taxa of Symbrenthia Hübner, [1819] (Lepidoptera, Nymphalidae)
Source: PeerJ. 2023 Jan 30;11:e14644. doi: 10.7717/peerj.14644 (PMC9893915; doi:10.7717/peerj.14644)
Supplement: Supplemental Information 6 [file peerj-11-14644-s006.zip › SDM/early_stage/MAXENT/bio_2.asc]

NCOLS 264 
NROWS 468 
XLLCORNER 119.7998599118 
YLLCORNER 21.499860665 
CELLSIZE 0.00833333330000001 
NODATA_value -32768 
-32768.000000000000000 -32768 -32768 -32768 -32768 -32768 -32768 -32768 -32768 -32768 -32768 -32768 -32768 -32768 -32768 -32768 -32768 -32768 -32768 20 -32768 -32768 -32768 -32768 -32768 -32768 -32768 -32768 -32768 -32768 -32768 -32768 -32768 -32768 -32768 -32768 -32768 -32768 -32768 -32768 -32768 -32768 -32768 -32768 -32768 -32768 -32768 -32768 -32768 -32768 -32768 -32768 -32768 -32768 -32768 -32768 -32768 -32768 -32768 -32768 -32768 -32768 -32768 -32768 -32768 -32768 -32768 -32768 -32768 -32768 -32768 -32768 -32768 -32768 -32768 -32768 -32768 -32768 -32768 -32768 -32768 -32768 -32768 -32768 -32768 -32768 -32768 -32768 -32768 -32768 -32768 -32768 -32768 -32768 -32768 -32768 -32768 -32768 -32768 -32768 -32768 -32768 -32768 -32768 -32768 -32768 -32768 -32768 -32768 -32768 -32768 -32768 -32768 -32768 -32768 -32768 -32768 -32768 -32768 -32768 -32768 -32768 -32768 -32768 -32768 -32768 -32768 -32768 -32768 -32768 -32768 -32768 -32768 -32768 -32768 -32768 -32768 -32768 -32768 -32768 -32768 -32768 -32768 -32768 -32768 -32768 -32768 -32768 -32768 -32768 -32768 -32768 -32768 -32768 -32768 -32768 -32768 -32768 -32768 -32768 -32768 -32768 -32768 -32768 -32768 -32768 -32768 -32768 -32768 -32768 -32768 -32768 -32768 -32768 -32768 -32768 -32768 -32768 -32768 -32768 -32768 -32768 -32768 -32768 -32768 -32768 -32768 -32768 -32768 -32768 -32768 -32768 -32768 -32768 -32768 -32768 -32768 -32768 -32768 -32768 -32768 -32768 -32768 -32768 -32768 -32768 -32768 -32768 -32768 -32768 -32768 -32768 -32768 -32768 -32768 -32768 -32768 -32768 -32768 -32768 -32768 -32768 -32768 -32768 -32768 -32768 -32768 -32768 -32768 -32768 -32768 -32768 -32768 -32768 -32768 -32768 -32768 -32768 -32768 -32768 -32768 -32768 -32768 -32768 -32768 -32768 -32768 -32768 -32768 -32768 -32768 -32768 -32768 -32768 -32768 -32768 -32768 -32768 -32768 -32768 -32768 -32768 -32768 -32768
-32768 -32768 -32768 -32768 -32768 -32768 -32768 -32768 -32768 -32768 -32768 -32768 -32768 -32768 -32768 -32768 -32768 -32768 -32768 -32768 -32768 -32768 -32768 -32768 -32768 -32768 -32768 -32768 -32768 -32768 -32768 -32768 -32768 -32768 -32768 -32768 -32768 -32768 -32768 -32768 -32768 -32768 -32768 -32768 -32768 -32768 -32768 -32768 -32768 -32768 -32768 -32768 -32768 -32768 -32768 -32768 -32768 -32768 -32768 -32768 -32768 -32768 -32768 -32768 -32768 -32768 -32768 -32768 -32768 -32768 -32768 -32768 -32768 -32768 -32768 -32768 -32768 -32768 -32768 -32768 -32768 -32768 -32768 -32768 -32768 -32768 -32768 -32768 -32768 -32768 -32768 -32768 -32768 -32768 -32768 -32768 -32768 -32768 -32768 -32768 -32768 -32768 -32768 -32768 -32768 -32768 -32768 -32768 -32768 -32768 -32768 -32768 -32768 -32768 -32768 -32768 -32768 -32768 -32768 -32768 -32768 -32768 -32768 -32768 -32768 -32768 -32768 -32768 -32768 -32768 -32768 -32768 -32768 -32768 -32768 -32768 -32768 -32768 -32768 -32768 -32768 -32768 -32768 -32768 -32768 -32768 -32768 -32768 -32768 -32768 -32768 -32768 -32768 -32768 -32768 -32768 -32768 -32768 -32768 -32768 -32768 -32768 -32768 -32768 -32768 -32768 -32768 -32768 -32768 -32768 -32768 -32768 -32768 -32768 -32768 -32768 -32768 -32768 -32768 -32768 -32768 -32768 -32768 -32768 -32768 -32768 -32768 -32768 -32768 -32768 -32768 -32768 -32768 -32768 -32768 -32768 -32768 -32768 -32768 -32768 -32768 -32768 -32768 -32768 -32768 -32768 -32768 -32768 -32768 -32768 -32768 -32768 -32768 -32768 -32768 -32768 -32768 -32768 -32768 -32768 -32768 -32768 -32768 -32768 -32768 -32768 -32768 -32768 -32768 -32768 -32768 -32768 -32768 -32768 -32768 -32768 -32768 -32768 -32768 -32768 -32768 -32768 -32768 -32768 -32768 -32768 -32768 -32768 -32768 -32768 -32768 -32768 -32768 -32768 -32768 -32768 -32768 -32768 -32768 -32768 -32768 -32768 -32768 -32768
-32768 23 -32768 -32768 -32768 -32768 -32768 -32768 -32768 -32768 -32768 -32768 -32768 -32768 -32768 -32768 -32768 -32768 -32768 -32768 -32768 -32768 -32768 -32768 -32768 -32768 -32768 -32768 -32768 -32768 -32768 -32768 -32768 -32768 -32768 -32768 -32768 -32768 -32768 -32768 -32768 -32768 -32768 -32768 -32768 -32768 -32768 -32768 -32768 -32768 -32768 -32768 -32768 -32768 -32768 -32768 -32768 -32768 -32768 -32768 -32768 -32768 -32768 -32768 -32768 -32768 -32768 -32768 -32768 -32768 -32768 -32768 -32768 -32768 -32768 -32768 -32768 -32768 -32768 -32768 -32768 -32768 -32768 -32768 -32768 -32768 -32768 -32768 -32768 -32768 -32768 -32768 -32768 -32768 -32768 -32768 -32768 -32768 -32768 -32768 -32768 -32768 -32768 -32768 -32768 -32768 -32768 -32768 -32768 -32768 -32768 -32768 -32768 -32768 -32768 -32768 -32768 -32768 -32768 -32768 -32768 -32768 -32768 -32768 -32768 -32768 -32768 -32768 -32768 -32768 -32768 -32768 -32768 -32768 -32768 -32768 -32768 -32768 -32768 -32768 -32768 -32768 -32768 -32768 -32768 -32768 -32768 -32768 -32768 -32768 -32768 -32768 -32768 -32768 -32768 -32768 -32768 -32768 -32768 -32768 -32768 -32768 -32768 -32768 -32768 -32768 -32768 -32768 -32768 -32768 -32768 -32768 -32768 -32768 -32768 -32768 -32768 -32768 -32768 -32768 -32768 -32768 -32768 -32768 -32768 -32768 -32768 -32768 -32768 -32768 -32768 -32768 -32768 -32768 -32768 -32768 -32768 -32768 -32768 -32768 -32768 -32768 -32768 -32768 -32768 -32768 -32768 -32768 -32768 -32768 -32768 -32768 -32768 -32768 -32768 -32768 -32768 -32768 -32768 -32768 -32768 -32768 -32768 -32768 -32768 -32768 -32768 -32768 -32768 -32768 -32768 -32768 -32768 -32768 -32768 -32768 -32768 -32768 -32768 -32768 -32768 -32768 -32768 -32768 -32768 -32768 -32768 -32768 -32768 -32768 -32768 -32768 -32768 -32768 -32768 -32768 -32768 -32768 -32768 -32768 -32768 -32768 -32768 -32768
-32768 -32768 -32768 -32768 -32768 -32768 -32768 -32768 -32768 -32768 -32768 -32768 -32768 -32768 -32768 -32768 -32768 -32768 -32768 -32768 -32768 -32768 -32768 -32768 -32768 -32768 -32768 -32768 -32768 -32768 -32768 -32768 -32768 -32768 -32768 -32768 -32768 -32768 -32768 -32768 -32768 -32768 -32768 -32768 -32768 -32768 -32768 -32768 -32768 -32768 -32768 -32768 -32768 -32768 -32768 -32768 -32768 -32768 -32768 -32768 -32768 -32768 -32768 -32768 -32768 -32768 -32768 -32768 -32768 -32768 -32768 -32768 -32768 -32768 -32768 -32768 -32768 -32768 -32768 -32768 -32768 -32768 -32768 -32768 -32768 -32768 -32768 -32768 -32768 -32768 -32768 -32768 -32768 -32768 -32768 -32768 -32768 -32768 -32768 -32768 -32768 -32768 -32768 -32768 -32768 -32768 -32768 -32768 -32768 -32768 -32768 -32768 -32768 -32768 -32768 -32768 -32768 -32768 -32768 -32768 -32768 -32768 -32768 -32768 -32768 -32768 -32768 -32768 -32768 -32768 -32768 -32768 -32768 -32768 -32768 -32768 -32768 -32768 -32768 -32768 -32768 -32768 -32768 -32768 -32768 -32768 -32768 -32768 -32768 -32768 -32768 -32768 -32768 -32768 -32768 -32768 -32768 -32768 -32768 -32768 -32768 -32768 -32768 -32768 -32768 -32768 -32768 -32768 -32768 -32768 -32768 -32768 -32768 -32768 -32768 -32768 -32768 -32768 -32768 -32768 -32768 -32768 -32768 -32768 -32768 -32768 -32768 -32768 -32768 -32768 -32768 -32768 -32768 -32768 -32768 -32768 -32768 -32768 -32768 -32768 -32768 -32768 -32768 -32768 -32768 -32768 -32768 -32768 -32768 -32768 -32768 -32768 -32768 -32768 -32768 -32768 -32768 -32768 -32768 -32768 -32768 -32768 -32768 -32768 -32768 -32768 -32768 -32768 -32768 -32768 -32768 -32768 -32768 -32768 -32768 -32768 -32768 -32768 -32768 -32768 -32768 -32768 -32768 -32768 -32768 -32768 -32768 -32768 -32768 -32768 -32768 -32768 -32768 -32768 -32768 -32768 -32768 -32768 -32768 -32768 -32768 -32768 -32768 -32768
-32768 -32768 -32768 -32768 -32768 -32768 -32768 -32768 -32768 -32768 -32768 -32768 -32768 -32768 -32768 -32768 -32768 -32768 -32768 -32768 -32768 -32768 -32768 -32768 -32768 -32768 -32768 -32768 -32768 -32768 -32768 -32768 -32768 -32768 -32768 -32768 -32768 -32768 -32768 -32768 -32768 -32768 -32768 -32768 -32768 -32768 -32768 -32768 -32768 -32768 -32768 -32768 -32768 -32768 -32768 -32768 -32768 -32768 -32768 -32768 -32768 -32768 -32768 -32768 -32768 -32768 -32768 -32768 -32768 -32768 -32768 -32768 -32768 -32768 -32768 -32768 -32768 -32768 -32768 -32768 -32768 -32768 -32768 -32768 -32768 -32768 -32768 -32768 -32768 -32768 -32768 -32768 -32768 -32768 -32768 -32768 -32768 -32768 -32768 -32768 -32768 -32768 -32768 -32768 -32768 -32768 -32768 -32768 -32768 -32768 -32768 -32768 -32768 -32768 -32768 -32768 -32768 -32768 -32768 -32768 -32768 -32768 -32768 -32768 -32768 -32768 -32768 -32768 -32768 -32768 -32768 -32768 -32768 -32768 -32768 -32768 -32768 -32768 -32768 -32768 -32768 -32768 -32768 -32768 -32768 -32768 -32768 -32768 -32768 -32768 -32768 -32768 -32768 -32768 -32768 -32768 -32768 -32768 -32768 -32768 -32768 -32768 -32768 -32768 -32768 -32768 -32768 -32768 -32768 -32768 -32768 -32768 -32768 -32768 -32768 -32768 -32768 -32768 -32768 -32768 -32768 -32768 -32768 -32768 -32768 -32768 -32768 -32768 -32768 -32768 -32768 -32768 -32768 -32768 -32768 -32768 -32768 -32768 -32768 -32768 -32768 -32768 -32768 -32768 -32768 -32768 -32768 -32768 -32768 -32768 -32768 -32768 -32768 -32768 -32768 -32768 -32768 -32768 -32768 -32768 -32768 -32768 -32768 -32768 -32768 -32768 -32768 -32768 -32768 -32768 -32768 -32768 -32768 -32768 -32768 -32768 -32768 -32768 -32768 -32768 -32768 -32768 -32768 -32768 -32768 -32768 -32768 -32768 -32768 -32768 -32768 -32768 -32768 -32768 -32768 -32768 -32768 -32768 -32768 -32768 -32768 -32768 -32768 -32768
-32768 -32768 -32768 -32768 -32768 -32768 -32768 -32768 -32768 -32768 -32768 -32768 -32768 -32768 -32768 -32768 -32768 -32768 -32768 -32768 -32768 -32768 -32768 -32768 -32768 -32768 -32768 -32768 -32768 -32768 -32768 -32768 -32768 -32768 -32768 -32768 -32768 -32768 -32768 -32768 -32768 -32768 -32768 -32768 -32768 -32768 -32768 -32768 -32768 -32768 -32768 -32768 -32768 -32768 -32768 -32768 -32768 -32768 -32768 -32768 -32768 -32768 -32768 -32768 -32768 -32768 -32768 -32768 -32768 -32768 -32768 -32768 -32768 -32768 -32768 -32768 -32768 -32768 -32768 -32768 -32768 -32768 -32768 -32768 -32768 -32768 -32768 -32768 -32768 -32768 -32768 -32768 -32768 -32768 -32768 -32768 -32768 -32768 -32768 -32768 -32768 -32768 -32768 -32768 -32768 -32768 -32768 -32768 -32768 -32768 -32768 -32768 -32768 -32768 -32768 -32768 -32768 -32768 -32768 -32768 -32768 -32768 -32768 -32768 -32768 -32768 -32768 -32768 -32768 -32768 -32768 -32768 -32768 -32768 -32768 -32768 -32768 -32768 -32768 -32768 -32768 -32768 -32768 -32768 -32768 -32768 -32768 -32768 -32768 -32768 -32768 -32768 -32768 -32768 -32768 -32768 -32768 -32768 -32768 -32768 -32768 -32768 -32768 -32768 -32768 -32768 -32768 -32768 -32768 -32768 -32768 -32768 -32768 -32768 -32768 -32768 -32768 -32768 -32768 -32768 -32768 -32768 -32768 -32768 -32768 -32768 -32768 -32768 -32768 -32768 -32768 -32768 -32768 -32768 -32768 -32768 -32768 -32768 -32768 -32768 -32768 -32768 -32768 -32768 -32768 -32768 -32768 -32768 -32768 -32768 -32768 -32768 -32768 -32768 -32768 -32768 -32768 -32768 -32768 -32768 -32768 -32768 -32768 -32768 -32768 -32768 -32768 -32768 -32768 -32768 -32768 -32768 -32768 -32768 -32768 -32768 -32768 -32768 -32768 -32768 -32768 -32768 -32768 -32768 -32768 -32768 -32768 -32768 -32768 -32768 -32768 -32768 -32768 -32768 -32768 -32768 -32768 -32768 -32768 -32768 -32768 -32768 -32768 -32768
-32768 -32768 -32768 -32768 -32768 -32768 -32768 -32768 -32768 -32768 -32768 -32768 -32768 -32768 -32768 -32768 -32768 -32768 -32768 -32768 -32768 -32768 -32768 -32768 -32768 -32768 -32768 -32768 -32768 -32768 -32768 -32768 -32768 -32768 -32768 -32768 -32768 -32768 -32768 -32768 -32768 -32768 -32768 -32768 -32768 -32768 -32768 -32768 -32768 -32768 -32768 -32768 -32768 -32768 -32768 -32768 -32768 -32768 -32768 -32768 -32768 -32768 -32768 -32768 -32768 -32768 -32768 -32768 -32768 -32768 -32768 -32768 -32768 -32768 -32768 -32768 -32768 -32768 -32768 -32768 -32768 -32768 -32768 -32768 -32768 -32768 -32768 -32768 -32768 -32768 -32768 -32768 -32768 -32768 -32768 -32768 -32768 -32768 -32768 -32768 -32768 -32768 -32768 -32768 -32768 -32768 -32768 -32768 -32768 -32768 -32768 -32768 -32768 -32768 -32768 -32768 -32768 -32768 -32768 -32768 -32768 -32768 -32768 -32768 -32768 -32768 -32768 -32768 -32768 -32768 -32768 -32768 -32768 -32768 -32768 -32768 -32768 -32768 -32768 -32768 -32768 -32768 -32768 -32768 -32768 -32768 -32768 -32768 -32768 -32768 -32768 -32768 -32768 -32768 -32768 -32768 -32768 -32768 -32768 -32768 -32768 -32768 -32768 -32768 -32768 -32768 -32768 -32768 -32768 -32768 -32768 -32768 -32768 -32768 -32768 -32768 -32768 -32768 -32768 -32768 -32768 -32768 -32768 -32768 -32768 -32768 -32768 -32768 -32768 -32768 -32768 -32768 -32768 -32768 -32768 -32768 -32768 -32768 -32768 -32768 -32768 -32768 -32768 -32768 -32768 -32768 -32768 -32768 -32768 -32768 -32768 -32768 -32768 -32768 -32768 -32768 -32768 -32768 -32768 -32768 -32768 -32768 -32768 -32768 -32768 -32768 -32768 -32768 -32768 -32768 -32768 -32768 -32768 -32768 -32768 -32768 -32768 -32768 -32768 -32768 -32768 -32768 -32768 -32768 -32768 -32768 -32768 -32768 -32768 -32768 -32768 -32768 -32768 -32768 -32768 -32768 -32768 -32768 -32768 -32768 -32768 -32768 -32768 -32768
-32768 -32768 -32768 -32768 -32768 -32768 -32768 -32768 -32768 -32768 -32768 -32768 -32768 -32768 -32768 -32768 -32768 -32768 -32768 -32768 -32768 -32768 -32768 -32768 -32768 -32768 -32768 -32768 -32768 -32768 -32768 -32768 -32768 -32768 -32768 -32768 -32768 -32768 -32768 -32768 -32768 -32768 -32768 -32768 -32768 -32768 -32768 -32768 -32768 -32768 -32768 -32768 -32768 -32768 -32768 -32768 -32768 -32768 -32768 -32768 -32768 -32768 -32768 -32768 -32768 -32768 -32768 -32768 -32768 -32768 -32768 -32768 -32768 -32768 -32768 -32768 -32768 -32768 -32768 -32768 -32768 -32768 -32768 -32768 -32768 -32768 -32768 -32768 -32768 -32768 -32768 -32768 -32768 -32768 -32768 -32768 -32768 -32768 -32768 -32768 -32768 -32768 -32768 -32768 -32768 -32768 -32768 -32768 -32768 -32768 -32768 -32768 -32768 -32768 -32768 -32768 -32768 -32768 -32768 -32768 -32768 -32768 -32768 -32768 -32768 -32768 -32768 -32768 -32768 -32768 -32768 -32768 -32768 -32768 -32768 -32768 -32768 -32768 -32768 -32768 -32768 -32768 -32768 -32768 -32768 -32768 -32768 -32768 -32768 -32768 -32768 -32768 -32768 -32768 -32768 -32768 -32768 -32768 -32768 -32768 -32768 -32768 -32768 -32768 -32768 -32768 -32768 -32768 -32768 -32768 -32768 -32768 -32768 -32768 -32768 -32768 -32768 -32768 -32768 -32768 -32768 -32768 -32768 -32768 -32768 -32768 -32768 -32768 -32768 -32768 -32768 -32768 -32768 -32768 -32768 -32768 -32768 -32768 -32768 -32768 -32768 -32768 -32768 -32768 -32768 -32768 -32768 -32768 -32768 -32768 -32768 -32768 -32768 -32768 -32768 -32768 -32768 -32768 -32768 -32768 -32768 -32768 -32768 -32768 -32768 -32768 -32768 -32768 -32768 -32768 -32768 -32768 -32768 -32768 -32768 -32768 -32768 -32768 -32768 -32768 -32768 -32768 -32768 -32768 -32768 -32768 -32768 -32768 -32768 -32768 -32768 -32768 -32768 -32768 -32768 -32768 -32768 -32768 -32768 -32768 -32768 -32768 -32768 -32768
-32768 -32768 -32768 -32768 -32768 -32768 -32768 -32768 -32768 -32768 -32768 -32768 -32768 -32768 -32768 -32768 -32768 -32768 -32768 -32768 -32768 -32768 -32768 -32768 -32768 -32768 -32768 -32768 -32768 -32768 -32768 -32768 -32768 -32768 -32768 -32768 -32768 -32768 -32768 -32768 -32768 -32768 -32768 -32768 -32768 -32768 -32768 -32768 -32768 -32768 -32768 -32768 -32768 -32768 -32768 -32768 -32768 -32768 -32768 -32768 -32768 -32768 -32768 -32768 -32768 -32768 -32768 -32768 -32768 -32768 -32768 -32768 -32768 -32768 -32768 -32768 -32768 -32768 -32768 -32768 -32768 -32768 -32768 -32768 -32768 -32768 -32768 -32768 -32768 -32768 -32768 -32768 -32768 -32768 -32768 -32768 -32768 -32768 -32768 -32768 -32768 -32768 -32768 -32768 -32768 -32768 -32768 -32768 -32768 -32768 -32768 -32768 -32768 -32768 -32768 -32768 -32768 -32768 -32768 -32768 -32768 -32768 -32768 -32768 -32768 -32768 -32768 -32768 -32768 -32768 -32768 -32768 -32768 -32768 -32768 -32768 -32768 -32768 -32768 -32768 -32768 -32768 -32768 -32768 -32768 -32768 -32768 -32768 -32768 -32768 -32768 -32768 -32768 -32768 -32768 -32768 -32768 -32768 -32768 -32768 -32768 -32768 -32768 -32768 -32768 -32768 -32768 -32768 -32768 -32768 -32768 -32768 -32768 -32768 -32768 -32768 -32768 -32768 -32768 -32768 -32768 -32768 -32768 -32768 -32768 -32768 -32768 -32768 -32768 -32768 -32768 -32768 -32768 -32768 -32768 -32768 -32768 -32768 -32768 -32768 -32768 -32768 -32768 -32768 -32768 -32768 -32768 -32768 -32768 -32768 -32768 -32768 -32768 -32768 -32768 -32768 -32768 -32768 -32768 -32768 -32768 -32768 -32768 -32768 -32768 -32768 -32768 -32768 -32768 -32768 -32768 -32768 -32768 -32768 -32768 -32768 -32768 -32768 -32768 -32768 -32768 -32768 -32768 -32768 -32768 -32768 -32768 -32768 -32768 -32768 -32768 -32768 -32768 -32768 -32768 -32768 -32768 -32768 -32768 -32768 -32768 -32768 -32768 -32768
-32768 -32768 -32768 -32768 -32768 -32768 -32768 -32768 -32768 -32768 -32768 -32768 -32768 -32768 -32768 -32768 -32768 -32768 -32768 -32768 -32768 -32768 -32768 -32768 -32768 -32768 -32768 -32768 -32768 -32768 -32768 -32768 -32768 -32768 -32768 -32768 -32768 -32768 -32768 -32768 -32768 -32768 -32768 -32768 -32768 -32768 -32768 -32768 -32768 -32768 -32768 -32768 -32768 -32768 -32768 -32768 -32768 -32768 -32768 -32768 -32768 -32768 -32768 -32768 -32768 -32768 -32768 -32768 -32768 -32768 -32768 -32768 -32768 -32768 -32768 -32768 -32768 -32768 -32768 -32768 -32768 -32768 -32768 -32768 -32768 -32768 -32768 -32768 -32768 -32768 -32768 -32768 -32768 -32768 -32768 -32768 -32768 -32768 -32768 -32768 -32768 -32768 -32768 -32768 -32768 -32768 -32768 -32768 -32768 -32768 -32768 -32768 -32768 -32768 -32768 -32768 -32768 -32768 -32768 -32768 -32768 -32768 -32768 -32768 -32768 -32768 -32768 -32768 -32768 -32768 -32768 -32768 -32768 -32768 -32768 -32768 -32768 -32768 -32768 -32768 -32768 -32768 -32768 -32768 -32768 -32768 -32768 -32768 -32768 -32768 -32768 -32768 -32768 -32768 -32768 -32768 -32768 -32768 -32768 -32768 -32768 -32768 -32768 -32768 -32768 -32768 -32768 -32768 -32768 -32768 -32768 -32768 -32768 -32768 -32768 -32768 -32768 -32768 -32768 -32768 -32768 -32768 -32768 -32768 -32768 -32768 -32768 -32768 -32768 -32768 -32768 -32768 -32768 -32768 -32768 -32768 -32768 -32768 -32768 -32768 -32768 -32768 -32768 -32768 -32768 -32768 -32768 -32768 -32768 -32768 -32768 -32768 -32768 -32768 -32768 -32768 -32768 -32768 -32768 -32768 -32768 -32768 -32768 -32768 -32768 -32768 -32768 -32768 -32768 -32768 -32768 -32768 -32768 -32768 -32768 -32768 -32768 -32768 -32768 -32768 -32768 -32768 -32768 -32768 -32768 -32768 -32768 -32768 -32768 -32768 -32768 -32768 -32768 -32768 -32768 -32768 -32768 -32768 -32768 -32768 -32768 -32768 -32768 -32768
-32768 -32768 -32768 -32768 -32768 -32768 -32768 -32768 -32768 -32768 -32768 -32768 -32768 -32768 -32768 -32768 -32768 -32768 -32768 -32768 -32768 -32768 -32768 -32768 -32768 -32768 -32768 -32768 -32768 -32768 -32768 -32768 -32768 -32768 -32768 -32768 -32768 -32768 -32768 -32768 -32768 -32768 -32768 -32768 -32768 -32768 -32768 -32768 -32768 -32768 -32768 -32768 -32768 -32768 -32768 -32768 -32768 -32768 -32768 -32768 -32768 -32768 -32768 -32768 -32768 -32768 -32768 -32768 -32768 -32768 -32768 -32768 -32768 -32768 -32768 -32768 -32768 -32768 -32768 -32768 -32768 -32768 -32768 -32768 -32768 -32768 -32768 -32768 -32768 -32768 -32768 -32768 -32768 -32768 -32768 -32768 -32768 -32768 -32768 -32768 -32768 -32768 -32768 -32768 -32768 -32768 -32768 -32768 -32768 -32768 -32768 -32768 -32768 -32768 -32768 -32768 -32768 -32768 -32768 -32768 -32768 -32768 -32768 -32768 -32768 -32768 -32768 -32768 -32768 -32768 -32768 -32768 -32768 -32768 -32768 -32768 -32768 -32768 -32768 -32768 -32768 -32768 -32768 -32768 -32768 -32768 -32768 -32768 -32768 -32768 -32768 -32768 -32768 -32768 -32768 -32768 -32768 -32768 -32768 -32768 -32768 -32768 -32768 -32768 -32768 -32768 -32768 -32768 -32768 -32768 -32768 -32768 -32768 -32768 -32768 -32768 -32768 -32768 -32768 -32768 -32768 -32768 -32768 -32768 -32768 -32768 -32768 -32768 -32768 -32768 -32768 -32768 -32768 -32768 -32768 -32768 -32768 -32768 -32768 -32768 -32768 -32768 -32768 -32768 -32768 -32768 -32768 -32768 -32768 -32768 -32768 -32768 -32768 -32768 -32768 -32768 -32768 -32768 -32768 -32768 -32768 -32768 -32768 -32768 -32768 -32768 -32768 -32768 -32768 -32768 -32768 -32768 -32768 -32768 -32768 -32768 -32768 -32768 -32768 -32768 -32768 -32768 -32768 -32768 -32768 -32768 -32768 -32768 -32768 -32768 -32768 -32768 -32768 -32768 -32768 -32768 -32768 -32768 -32768 -32768 -32768 -32768 -32768 -32768
-32768 -32768 -32768 -32768 -32768 -32768 -32768 -32768 -32768 -32768 -32768 -32768 -32768 -32768 -32768 -32768 -32768 -32768 -32768 -32768 -32768 -32768 -32768 -32768 -32768 -32768 -32768 -32768 -32768 -32768 -32768 -32768 -32768 -32768 -32768 -32768 -32768 -32768 -32768 -32768 -32768 -32768 -32768 -32768 -32768 -32768 -32768 -32768 -32768 -32768 -32768 -32768 -32768 -32768 -32768 -32768 -32768 -32768 -32768 -32768 -32768 -32768 -32768 -32768 -32768 -32768 -32768 -32768 -32768 -32768 -32768 -32768 -32768 -32768 -32768 -32768 -32768 -32768 -32768 -32768 -32768 -32768 -32768 -32768 -32768 -32768 -32768 -32768 -32768 -32768 -32768 -32768 -32768 -32768 -32768 -32768 -32768 -32768 -32768 -32768 -32768 -32768 -32768 -32768 -32768 -32768 -32768 -32768 -32768 -32768 -32768 -32768 -32768 -32768 -32768 -32768 -32768 -32768 -32768 -32768 -32768 -32768 -32768 -32768 -32768 -32768 -32768 -32768 -32768 -32768 -32768 -32768 -32768 -32768 -32768 -32768 -32768 -32768 -32768 -32768 -32768 -32768 -32768 -32768 -32768 -32768 -32768 -32768 -32768 -32768 -32768 -32768 -32768 -32768 -32768 -32768 -32768 -32768 -32768 -32768 -32768 -32768 -32768 -32768 -32768 -32768 -32768 -32768 -32768 -32768 -32768 -32768 -32768 -32768 -32768 -32768 -32768 -32768 -32768 -32768 -32768 -32768 -32768 -32768 -32768 -32768 -32768 -32768 -32768 -32768 -32768 -32768 -32768 -32768 -32768 -32768 -32768 -32768 -32768 -32768 -32768 -32768 -32768 -32768 -32768 -32768 -32768 25 25 -32768 -32768 25 25 -32768 -32768 -32768 -32768 -32768 -32768 -32768 -32768 -32768 -32768 -32768 -32768 -32768 -32768 -32768 -32768 -32768 -32768 -32768 -32768 -32768 -32768 -32768 -32768 -32768 -32768 -32768 -32768 -32768 -32768 -32768 -32768 -32768 -32768 -32768 -32768 -32768 -32768 -32768 -32768 -32768 -32768 -32768 -32768 -32768 -32768 -32768 -32768 -32768 -32768 -32768
-32768 -32768 -32768 -32768 -32768 -32768 -32768 -32768 -32768 -32768 -32768 -32768 -32768 -32768 -32768 -32768 -32768 -32768 -32768 -32768 -32768 -32768 -32768 -32768 -32768 -32768 -32768 -32768 -32768 -32768 -32768 -32768 -32768 -32768 -32768 -32768 -32768 -32768 -32768 -32768 -32768 -32768 -32768 -32768 -32768 -32768 -32768 -32768 -32768 -32768 -32768 -32768 -32768 -32768 -32768 -32768 -32768 -32768 -32768 -32768 -32768 -32768 -32768 -32768 -32768 -32768 -32768 -32768 -32768 -32768 -32768 -32768 -32768 -32768 -32768 -32768 -32768 -32768 -32768 -32768 -32768 -32768 -32768 -32768 -32768 -32768 -32768 -32768 -32768 -32768 -32768 -32768 -32768 -32768 -32768 -32768 -32768 -32768 -32768 -32768 -32768 -32768 -32768 -32768 -32768 -32768 -32768 -32768 -32768 -32768 -32768 -32768 -32768 -32768 -32768 -32768 -32768 -32768 -32768 -32768 -32768 -32768 -32768 -32768 -32768 -32768 -32768 -32768 -32768 -32768 -32768 -32768 -32768 -32768 -32768 -32768 -32768 -32768 -32768 -32768 -32768 -32768 -32768 -32768 -32768 -32768 -32768 -32768 -32768 -32768 -32768 -32768 -32768 -32768 -32768 -32768 -32768 -32768 -32768 -32768 -32768 -32768 -32768 -32768 -32768 -32768 -32768 -32768 -32768 -32768 -32768 -32768 -32768 -32768 -32768 -32768 -32768 -32768 -32768 -32768 -32768 -32768 -32768 -32768 -32768 -32768 -32768 -32768 -32768 -32768 -32768 -32768 -32768 -32768 -32768 -32768 -32768 -32768 -32768 -32768 -32768 -32768 -32768 -32768 25 -32768 -32768 25 25 25 25 25 25 25 25 25 -32768 -32768 -32768 -32768 -32768 -32768 -32768 -32768 -32768 -32768 -32768 -32768 -32768 -32768 -32768 -32768 -32768 -32768 -32768 -32768 -32768 -32768 -32768 -32768 -32768 -32768 -32768 -32768 -32768 -32768 -32768 -32768 -32768 -32768 -32768 -32768 -32768 -32768 -32768 -32768 -32768 -32768 -32768 -32768 -32768 -32768 -32768 -32768
-32768 -32768 -32768 -32768 -32768 -32768 -32768 -32768 -32768 -32768 -32768 -32768 -32768 -32768 -32768 -32768 -32768 -32768 -32768 -32768 -32768 -32768 -32768 -32768 -32768 -32768 -32768 -32768 -32768 -32768 -32768 -32768 -32768 -32768 -32768 -32768 -32768 -32768 -32768 -32768 -32768 -32768 -32768 -32768 -32768 -32768 -32768 -32768 -32768 -32768 -32768 -32768 -32768 -32768 -32768 -32768 -32768 -32768 -32768 -32768 -32768 -32768 -32768 -32768 -32768 -32768 -32768 -32768 -32768 -32768 -32768 -32768 -32768 -32768 -32768 -32768 -32768 -32768 -32768 -32768 -32768 -32768 -32768 -32768 -32768 -32768 -32768 -32768 -32768 -32768 -32768 -32768 -32768 -32768 -32768 -32768 -32768 -32768 -32768 -32768 -32768 -32768 -32768 -32768 -32768 -32768 -32768 -32768 -32768 -32768 -32768 -32768 -32768 -32768 -32768 -32768 -32768 -32768 -32768 -32768 -32768 -32768 -32768 -32768 -32768 -32768 -32768 -32768 -32768 -32768 -32768 -32768 -32768 -32768 -32768 -32768 -32768 -32768 -32768 -32768 -32768 -32768 -32768 -32768 -32768 -32768 -32768 -32768 -32768 -32768 -32768 -32768 -32768 -32768 -32768 -32768 -32768 -32768 -32768 -32768 -32768 -32768 -32768 -32768 -32768 -32768 -32768 -32768 -32768 -32768 -32768 -32768 -32768 -32768 -32768 -32768 -32768 -32768 -32768 -32768 -32768 -32768 -32768 -32768 -32768 -32768 -32768 -32768 -32768 -32768 -32768 -32768 -32768 -32768 -32768 -32768 -32768 -32768 -32768 -32768 -32768 -32768 -32768 26 26 26 26 26 26 26 25 25 25 25 25 25 25 -32768 -32768 -32768 -32768 -32768 -32768 -32768 -32768 -32768 -32768 -32768 -32768 -32768 -32768 -32768 -32768 -32768 -32768 -32768 -32768 -32768 -32768 -32768 -32768 -32768 -32768 -32768 -32768 -32768 -32768 -32768 -32768 -32768 -32768 -32768 -32768 -32768 -32768 -32768 -32768 -32768 -32768 -32768 -32768 -32768 -32768 -32768
-32768 -32768 -32768 -32768 -32768 -32768 -32768 -32768 -32768 -32768 -32768 -32768 -32768 -32768 -32768 -32768 -32768 -32768 -32768 -32768 -32768 -32768 -32768 -32768 -32768 -32768 -32768 -32768 -32768 -32768 -32768 -32768 -32768 -32768 -32768 -32768 -32768 -32768 -32768 -32768 -32768 -32768 -32768 -32768 -32768 -32768 -32768 -32768 -32768 -32768 -32768 -32768 -32768 -32768 -32768 -32768 -32768 -32768 -32768 -32768 -32768 -32768 -32768 -32768 -32768 -32768 -32768 -32768 -32768 -32768 -32768 -32768 -32768 -32768 -32768 -32768 -32768 -32768 -32768 -32768 -32768 -32768 -32768 -32768 -32768 -32768 -32768 -32768 -32768 -32768 -32768 -32768 -32768 -32768 -32768 -32768 -32768 -32768 -32768 -32768 -32768 -32768 -32768 -32768 -32768 -32768 -32768 -32768 -32768 -32768 -32768 -32768 -32768 -32768 -32768 -32768 -32768 -32768 -32768 -32768 -32768 -32768 -32768 -32768 -32768 -32768 -32768 -32768 -32768 -32768 -32768 -32768 -32768 -32768 -32768 -32768 -32768 -32768 -32768 -32768 -32768 -32768 -32768 -32768 -32768 -32768 -32768 -32768 -32768 -32768 -32768 -32768 -32768 -32768 -32768 -32768 -32768 -32768 -32768 -32768 -32768 -32768 -32768 -32768 -32768 -32768 -32768 -32768 -32768 -32768 -32768 -32768 -32768 -32768 -32768 -32768 -32768 -32768 -32768 -32768 -32768 -32768 -32768 -32768 -32768 -32768 -32768 -32768 -32768 -32768 -32768 -32768 -32768 -32768 -32768 -32768 -32768 -32768 -32768 -32768 -32768 26 26 26 26 26 26 26 26 26 26 26 26 26 26 25 25 25 25 -32768 -32768 -32768 -32768 -32768 -32768 -32768 -32768 -32768 -32768 -32768 -32768 -32768 -32768 -32768 -32768 -32768 -32768 -32768 -32768 -32768 -32768 -32768 -32768 -32768 -32768 -32768 -32768 -32768 -32768 -32768 -32768 -32768 -32768 -32768 -32768 -32768 -32768 -32768 -32768 -32768 -32768 -32768 -32768 -32768
-32768 -32768 -32768 -32768 -32768 -32768 -32768 -32768 -32768 -32768 -32768 -32768 -32768 -32768 -32768 -32768 -32768 -32768 -32768 -32768 -32768 -32768 -32768 -32768 -32768 -32768 -32768 -32768 -32768 -32768 -32768 -32768 -32768 -32768 -32768 -32768 -32768 -32768 -32768 -32768 -32768 -32768 -32768 -32768 -32768 -32768 -32768 -32768 -32768 -32768 -32768 -32768 -32768 -32768 -32768 -32768 -32768 -32768 -32768 -32768 -32768 -32768 -32768 -32768 -32768 -32768 -32768 -32768 -32768 -32768 -32768 -32768 -32768 -32768 -32768 -32768 -32768 -32768 -32768 -32768 -32768 -32768 -32768 -32768 -32768 -32768 -32768 -32768 -32768 -32768 -32768 -32768 -32768 -32768 -32768 -32768 -32768 -32768 -32768 -32768 -32768 -32768 -32768 -32768 -32768 -32768 -32768 -32768 -32768 -32768 -32768 -32768 -32768 -32768 -32768 -32768 -32768 -32768 -32768 -32768 -32768 -32768 -32768 -32768 -32768 -32768 -32768 -32768 -32768 -32768 -32768 -32768 -32768 -32768 -32768 -32768 -32768 -32768 -32768 -32768 -32768 -32768 -32768 -32768 -32768 -32768 -32768 -32768 -32768 -32768 -32768 -32768 -32768 -32768 -32768 -32768 -32768 -32768 -32768 -32768 -32768 -32768 -32768 -32768 -32768 -32768 -32768 -32768 -32768 -32768 -32768 -32768 -32768 -32768 -32768 -32768 -32768 -32768 -32768 -32768 -32768 -32768 -32768 -32768 -32768 -32768 -32768 -32768 -32768 -32768 -32768 -32768 -32768 -32768 -32768 -32768 -32768 -32768 -32768 -32768 26 26 26 26 26 26 26 26 26 26 26 26 26 26 26 26 26 26 26 25 -32768 -32768 -32768 -32768 -32768 -32768 -32768 -32768 -32768 -32768 -32768 -32768 -32768 -32768 -32768 -32768 -32768 -32768 -32768 -32768 -32768 -32768 -32768 -32768 -32768 -32768 -32768 -32768 -32768 -32768 -32768 -32768 -32768 -32768 -32768 -32768 -32768 -32768 -32768 -32768 -32768 -32768 -32768 -32768
-32768 -32768 -32768 -32768 -32768 -32768 -32768 -32768 -32768 -32768 -32768 -32768 -32768 -32768 -32768 -32768 -32768 -32768 -32768 -32768 -32768 -32768 -32768 -32768 -32768 -32768 -32768 -32768 -32768 -32768 -32768 -32768 -32768 -32768 -32768 -32768 -32768 -32768 -32768 -32768 -32768 -32768 -32768 -32768 -32768 -32768 -32768 -32768 -32768 -32768 -32768 -32768 -32768 -32768 -32768 -32768 -32768 -32768 -32768 -32768 -32768 -32768 -32768 -32768 -32768 -32768 -32768 -32768 -32768 -32768 -32768 -32768 -32768 -32768 -32768 -32768 -32768 -32768 -32768 -32768 -32768 -32768 -32768 -32768 -32768 -32768 -32768 -32768 -32768 -32768 -32768 -32768 -32768 -32768 -32768 -32768 -32768 -32768 -32768 -32768 -32768 -32768 -32768 -32768 -32768 -32768 -32768 -32768 -32768 -32768 -32768 -32768 -32768 -32768 -32768 -32768 -32768 -32768 -32768 -32768 -32768 -32768 -32768 -32768 -32768 -32768 -32768 -32768 -32768 -32768 -32768 -32768 -32768 -32768 -32768 -32768 -32768 -32768 -32768 -32768 -32768 -32768 -32768 -32768 -32768 -32768 -32768 -32768 -32768 -32768 -32768 -32768 -32768 -32768 -32768 -32768 -32768 -32768 -32768 -32768 -32768 -32768 -32768 -32768 -32768 -32768 -32768 -32768 -32768 -32768 -32768 -32768 -32768 -32768 -32768 -32768 -32768 -32768 -32768 -32768 -32768 -32768 -32768 -32768 -32768 -32768 -32768 -32768 -32768 -32768 -32768 -32768 -32768 -32768 -32768 -32768 -32768 -32768 -32768 -32768 26 26 26 26 26 26 26 26 26 26 26 26 26 26 26 26 26 26 26 26 -32768 -32768 -32768 -32768 -32768 -32768 -32768 -32768 -32768 -32768 -32768 -32768 -32768 -32768 -32768 -32768 -32768 -32768 -32768 -32768 -32768 -32768 -32768 -32768 -32768 -32768 -32768 -32768 -32768 -32768 -32768 -32768 -32768 -32768 -32768 -32768 -32768 -32768 -32768 -32768 -32768 -32768 -32768 -32768
-32768 -32768 -32768 -32768 -32768 -32768 -32768 -32768 -32768 -32768 -32768 -32768 -32768 -32768 -32768 -32768 -32768 -32768 -32768 -32768 -32768 -32768 -32768 -32768 -32768 -32768 -32768 -32768 -32768 -32768 -32768 -32768 -32768 -32768 -32768 -32768 -32768 -32768 -32768 -32768 -32768 -32768 -32768 -32768 -32768 -32768 -32768 -32768 -32768 -32768 -32768 -32768 -32768 -32768 -32768 -32768 -32768 -32768 -32768 -32768 -32768 -32768 -32768 -32768 -32768 -32768 -32768 -32768 -32768 -32768 -32768 -32768 -32768 -32768 -32768 -32768 -32768 -32768 -32768 -32768 -32768 -32768 -32768 -32768 -32768 -32768 -32768 -32768 -32768 -32768 -32768 -32768 -32768 -32768 -32768 -32768 -32768 -32768 -32768 -32768 -32768 -32768 -32768 -32768 -32768 -32768 -32768 -32768 -32768 -32768 -32768 -32768 -32768 -32768 -32768 -32768 -32768 -32768 -32768 -32768 -32768 -32768 -32768 -32768 -32768 -32768 -32768 -32768 -32768 -32768 -32768 -32768 -32768 -32768 -32768 -32768 -32768 -32768 -32768 -32768 -32768 -32768 -32768 -32768 -32768 -32768 -32768 -32768 -32768 -32768 -32768 -32768 -32768 -32768 -32768 -32768 -32768 -32768 -32768 -32768 -32768 -32768 -32768 -32768 -32768 -32768 -32768 -32768 -32768 -32768 -32768 -32768 -32768 -32768 -32768 -32768 -32768 -32768 -32768 -32768 -32768 -32768 -32768 -32768 -32768 -32768 -32768 -32768 -32768 -32768 -32768 -32768 -32768 -32768 -32768 -32768 -32768 26 26 26 26 26 26 26 26 26 26 26 26 26 26 26 26 26 26 26 26 26 26 26 -32768 -32768 -32768 -32768 -32768 -32768 -32768 -32768 -32768 -32768 -32768 -32768 -32768 -32768 -32768 -32768 -32768 -32768 -32768 -32768 -32768 -32768 -32768 -32768 -32768 -32768 -32768 -32768 -32768 -32768 -32768 -32768 -32768 -32768 -32768 -32768 -32768 -32768 -32768 -32768 -32768 -32768 -32768 -32768
-32768 -32768 -32768 -32768 -32768 -32768 -32768 -32768 -32768 -32768 -32768 -32768 -32768 -32768 -32768 -32768 -32768 -32768 -32768 -32768 -32768 -32768 -32768 -32768 -32768 -32768 -32768 -32768 -32768 -32768 -32768 -32768 -32768 -32768 -32768 -32768 -32768 -32768 -32768 -32768 -32768 -32768 -32768 -32768 -32768 -32768 -32768 -32768 -32768 -32768 -32768 -32768 -32768 -32768 -32768 -32768 -32768 -32768 -32768 -32768 -32768 -32768 -32768 -32768 -32768 -32768 -32768 -32768 -32768 -32768 -32768 -32768 -32768 -32768 -32768 -32768 -32768 -32768 -32768 -32768 -32768 -32768 -32768 -32768 -32768 -32768 -32768 -32768 -32768 -32768 -32768 -32768 -32768 -32768 -32768 -32768 -32768 -32768 -32768 -32768 -32768 -32768 -32768 -32768 -32768 -32768 -32768 -32768 -32768 -32768 -32768 -32768 -32768 -32768 -32768 -32768 -32768 -32768 -32768 -32768 -32768 -32768 -32768 -32768 -32768 -32768 -32768 -32768 -32768 -32768 -32768 -32768 -32768 -32768 -32768 -32768 -32768 -32768 -32768 -32768 -32768 -32768 -32768 -32768 -32768 -32768 -32768 -32768 -32768 -32768 -32768 -32768 -32768 -32768 -32768 -32768 -32768 -32768 -32768 -32768 -32768 -32768 -32768 -32768 -32768 -32768 -32768 -32768 -32768 -32768 -32768 -32768 -32768 -32768 -32768 -32768 -32768 -32768 -32768 -32768 -32768 -32768 -32768 -32768 -32768 -32768 -32768 -32768 -32768 -32768 -32768 -32768 -32768 -32768 -32768 -32768 27 27 27 27 27 27 27 27 27 27 27 27 27 27 27 26 26 26 26 26 26 26 26 26 -32768 -32768 -32768 -32768 -32768 -32768 -32768 -32768 -32768 -32768 -32768 -32768 -32768 -32768 -32768 -32768 -32768 -32768 -32768 -32768 -32768 -32768 -32768 -32768 -32768 -32768 -32768 -32768 -32768 -32768 -32768 -32768 -32768 -32768 -32768 -32768 -32768 -32768 -32768 -32768 -32768 -32768 -32768 -32768
-32768 -32768 -32768 -32768 -32768 -32768 -32768 -32768 -32768 -32768 -32768 -32768 -32768 -32768 -32768 -32768 -32768 -32768 -32768 -32768 -32768 -32768 -32768 -32768 -32768 -32768 -32768 -32768 -32768 -32768 -32768 -32768 -32768 -32768 -32768 -32768 -32768 -32768 -32768 -32768 -32768 -32768 -32768 -32768 -32768 -32768 -32768 -32768 -32768 -32768 -32768 -32768 -32768 -32768 -32768 -32768 -32768 -32768 -32768 -32768 -32768 -32768 -32768 -32768 -32768 -32768 -32768 -32768 -32768 -32768 -32768 -32768 -32768 -32768 -32768 -32768 -32768 -32768 -32768 -32768 -32768 -32768 -32768 -32768 -32768 -32768 -32768 -32768 -32768 -32768 -32768 -32768 -32768 -32768 -32768 -32768 -32768 -32768 -32768 -32768 -32768 -32768 -32768 -32768 -32768 -32768 -32768 -32768 -32768 -32768 -32768 -32768 -32768 -32768 -32768 -32768 -32768 -32768 -32768 -32768 -32768 -32768 -32768 -32768 -32768 -32768 -32768 -32768 -32768 -32768 -32768 -32768 -32768 -32768 -32768 -32768 -32768 -32768 -32768 -32768 -32768 -32768 -32768 -32768 -32768 -32768 -32768 -32768 -32768 -32768 -32768 -32768 -32768 -32768 -32768 -32768 -32768 -32768 -32768 -32768 -32768 -32768 -32768 -32768 -32768 -32768 -32768 -32768 -32768 -32768 -32768 -32768 -32768 -32768 -32768 -32768 -32768 -32768 -32768 -32768 -32768 -32768 -32768 -32768 -32768 -32768 -32768 -32768 -32768 -32768 -32768 -32768 -32768 -32768 -32768 -32768 27 27 27 27 27 27 27 27 27 27 27 27 27 27 27 27 27 27 27 26 26 26 26 26 26 26 -32768 -32768 -32768 -32768 -32768 -32768 -32768 -32768 -32768 -32768 -32768 -32768 -32768 -32768 -32768 -32768 -32768 -32768 -32768 -32768 -32768 -32768 -32768 -32768 -32768 -32768 -32768 -32768 -32768 -32768 -32768 -32768 -32768 -32768 -32768 -32768 -32768 -32768 -32768 -32768 -32768 -32768
-32768 -32768 -32768 -32768 -32768 -32768 -32768 -32768 -32768 -32768 -32768 -32768 -32768 -32768 -32768 -32768 -32768 -32768 -32768 -32768 -32768 -32768 -32768 -32768 -32768 -32768 -32768 -32768 -32768 -32768 -32768 -32768 -32768 -32768 -32768 -32768 -32768 -32768 -32768 -32768 -32768 -32768 -32768 -32768 -32768 -32768 -32768 -32768 -32768 -32768 -32768 -32768 -32768 -32768 -32768 -32768 -32768 -32768 -32768 -32768 -32768 -32768 -32768 -32768 -32768 -32768 -32768 -32768 -32768 -32768 -32768 -32768 -32768 -32768 -32768 -32768 -32768 -32768 -32768 -32768 -32768 -32768 -32768 -32768 -32768 -32768 -32768 -32768 -32768 -32768 -32768 -32768 -32768 -32768 -32768 -32768 -32768 -32768 -32768 -32768 -32768 -32768 -32768 -32768 -32768 -32768 -32768 -32768 -32768 -32768 -32768 -32768 -32768 -32768 -32768 -32768 -32768 -32768 -32768 -32768 -32768 -32768 -32768 -32768 -32768 -32768 -32768 -32768 -32768 -32768 -32768 -32768 -32768 -32768 -32768 -32768 -32768 -32768 -32768 -32768 -32768 -32768 -32768 -32768 -32768 -32768 -32768 -32768 -32768 -32768 -32768 -32768 -32768 -32768 -32768 -32768 -32768 -32768 -32768 -32768 -32768 -32768 -32768 -32768 -32768 -32768 -32768 -32768 -32768 -32768 -32768 -32768 -32768 -32768 -32768 -32768 -32768 -32768 -32768 -32768 -32768 -32768 -32768 -32768 -32768 -32768 -32768 -32768 -32768 -32768 -32768 -32768 -32768 -32768 -32768 -32768 27 27 27 27 27 27 27 27 27 27 27 27 27 27 27 27 27 27 27 27 27 27 27 26 26 26 -32768 -32768 -32768 -32768 -32768 -32768 -32768 -32768 -32768 -32768 -32768 -32768 -32768 -32768 -32768 -32768 -32768 -32768 -32768 -32768 -32768 -32768 -32768 -32768 -32768 -32768 -32768 -32768 -32768 -32768 -32768 -32768 -32768 -32768 -32768 -32768 -32768 -32768 -32768 -32768 -32768 -32768
-32768 -32768 -32768 -32768 -32768 -32768 -32768 -32768 -32768 -32768 -32768 -32768 -32768 -32768 -32768 -32768 -32768 -32768 -32768 -32768 -32768 -32768 -32768 -32768 -32768 -32768 -32768 -32768 -32768 -32768 -32768 -32768 -32768 -32768 -32768 -32768 -32768 -32768 -32768 -32768 -32768 -32768 -32768 -32768 -32768 -32768 -32768 -32768 -32768 -32768 -32768 -32768 -32768 -32768 -32768 -32768 -32768 -32768 -32768 -32768 -32768 -32768 -32768 -32768 -32768 -32768 -32768 -32768 -32768 -32768 -32768 -32768 -32768 -32768 -32768 -32768 -32768 -32768 -32768 -32768 -32768 -32768 -32768 -32768 -32768 -32768 -32768 -32768 -32768 -32768 -32768 -32768 -32768 -32768 -32768 -32768 -32768 -32768 -32768 -32768 -32768 -32768 -32768 -32768 -32768 -32768 -32768 -32768 -32768 -32768 -32768 -32768 -32768 -32768 -32768 -32768 -32768 -32768 -32768 -32768 -32768 -32768 -32768 -32768 -32768 -32768 -32768 -32768 -32768 -32768 -32768 -32768 -32768 -32768 -32768 -32768 -32768 -32768 -32768 -32768 -32768 -32768 -32768 -32768 -32768 -32768 -32768 -32768 -32768 -32768 -32768 -32768 -32768 -32768 -32768 -32768 -32768 -32768 -32768 -32768 -32768 -32768 -32768 -32768 -32768 -32768 -32768 -32768 -32768 -32768 -32768 -32768 -32768 -32768 -32768 -32768 -32768 -32768 -32768 -32768 -32768 -32768 -32768 -32768 -32768 -32768 -32768 -32768 -32768 -32768 -32768 -32768 -32768 -32768 -32768 27 27 27 27 27 27 27 27 27 27 27 27 27 27 27 27 27 27 27 27 27 27 27 27 27 27 27 26 -32768 -32768 -32768 -32768 26 -32768 -32768 -32768 -32768 -32768 -32768 -32768 -32768 -32768 -32768 -32768 -32768 -32768 -32768 -32768 -32768 -32768 -32768 -32768 -32768 -32768 -32768 -32768 -32768 -32768 -32768 -32768 -32768 -32768 -32768 -32768 -32768 -32768 -32768 -32768 -32768
-32768 -32768 -32768 -32768 -32768 -32768 -32768 -32768 -32768 -32768 -32768 -32768 -32768 -32768 -32768 -32768 -32768 -32768 -32768 -32768 -32768 -32768 -32768 -32768 -32768 -32768 -32768 -32768 -32768 -32768 -32768 -32768 -32768 -32768 -32768 -32768 -32768 -32768 -32768 -32768 -32768 -32768 -32768 -32768 -32768 -32768 -32768 -32768 -32768 -32768 -32768 -32768 -32768 -32768 -32768 -32768 -32768 -32768 -32768 -32768 -32768 -32768 -32768 -32768 -32768 -32768 -32768 -32768 -32768 -32768 -32768 -32768 -32768 -32768 -32768 -32768 -32768 -32768 -32768 -32768 -32768 -32768 -32768 -32768 -32768 -32768 -32768 -32768 -32768 -32768 -32768 -32768 -32768 -32768 -32768 -32768 -32768 -32768 -32768 -32768 -32768 -32768 -32768 -32768 -32768 -32768 -32768 -32768 -32768 -32768 -32768 -32768 -32768 -32768 -32768 -32768 -32768 -32768 -32768 -32768 -32768 -32768 -32768 -32768 -32768 -32768 -32768 -32768 -32768 -32768 -32768 -32768 -32768 -32768 -32768 -32768 -32768 -32768 -32768 -32768 -32768 -32768 -32768 -32768 -32768 -32768 -32768 -32768 -32768 -32768 -32768 -32768 -32768 -32768 -32768 -32768 -32768 -32768 -32768 -32768 -32768 -32768 -32768 -32768 -32768 -32768 -32768 -32768 -32768 -32768 -32768 -32768 -32768 -32768 -32768 -32768 -32768 -32768 -32768 -32768 -32768 -32768 -32768 -32768 -32768 -32768 -32768 -32768 -32768 -32768 -32768 -32768 -32768 -32768 27 28 28 28 28 28 28 28 28 28 28 27 27 27 27 27 27 27 27 27 27 27 27 27 27 27 27 27 27 27 -32768 26 26 26 -32768 -32768 -32768 -32768 -32768 -32768 -32768 -32768 -32768 -32768 -32768 -32768 -32768 -32768 -32768 -32768 -32768 -32768 -32768 -32768 -32768 -32768 -32768 -32768 -32768 -32768 -32768 -32768 -32768 -32768 -32768 -32768 -32768 -32768 -32768 -32768
-32768 -32768 -32768 -32768 -32768 -32768 -32768 -32768 -32768 -32768 -32768 -32768 -32768 -32768 -32768 -32768 -32768 -32768 -32768 -32768 -32768 -32768 -32768 -32768 -32768 -32768 -32768 -32768 -32768 -32768 -32768 -32768 -32768 -32768 -32768 -32768 -32768 -32768 -32768 -32768 -32768 -32768 -32768 -32768 -32768 -32768 -32768 -32768 -32768 -32768 -32768 -32768 -32768 -32768 -32768 -32768 -32768 -32768 -32768 -32768 -32768 -32768 -32768 -32768 -32768 -32768 -32768 -32768 -32768 -32768 -32768 -32768 -32768 -32768 -32768 -32768 -32768 -32768 -32768 -32768 -32768 -32768 -32768 -32768 -32768 -32768 -32768 -32768 -32768 -32768 -32768 -32768 -32768 -32768 -32768 -32768 -32768 -32768 -32768 -32768 -32768 -32768 -32768 -32768 -32768 -32768 -32768 -32768 -32768 -32768 -32768 -32768 -32768 -32768 -32768 -32768 -32768 -32768 -32768 -32768 -32768 -32768 -32768 -32768 -32768 -32768 -32768 -32768 -32768 -32768 -32768 -32768 -32768 -32768 -32768 -32768 -32768 -32768 -32768 -32768 -32768 -32768 -32768 -32768 -32768 -32768 -32768 -32768 -32768 -32768 -32768 -32768 -32768 -32768 -32768 -32768 -32768 -32768 -32768 -32768 -32768 -32768 -32768 -32768 -32768 -32768 -32768 -32768 -32768 -32768 -32768 -32768 -32768 -32768 -32768 -32768 -32768 -32768 -32768 -32768 -32768 -32768 -32768 -32768 -32768 -32768 -32768 -32768 -32768 -32768 -32768 -32768 -32768 28 28 28 28 28 28 28 28 28 28 28 28 28 28 28 28 28 28 28 27 27 27 27 27 27 27 27 27 27 27 27 27 27 27 -32768 -32768 -32768 -32768 -32768 -32768 -32768 -32768 -32768 -32768 -32768 -32768 -32768 -32768 -32768 -32768 -32768 -32768 -32768 -32768 -32768 -32768 -32768 -32768 -32768 -32768 -32768 -32768 -32768 -32768 -32768 -32768 -32768 -32768 -32768 -32768 -32768
-32768 -32768 -32768 -32768 -32768 -32768 -32768 -32768 -32768 -32768 -32768 -32768 -32768 -32768 -32768 -32768 -32768 -32768 -32768 -32768 -32768 -32768 -32768 -32768 -32768 -32768 -32768 -32768 -32768 -32768 -32768 -32768 -32768 -32768 -32768 -32768 -32768 -32768 -32768 -32768 -32768 -32768 -32768 -32768 -32768 -32768 -32768 -32768 -32768 -32768 -32768 -32768 -32768 -32768 -32768 -32768 -32768 -32768 -32768 -32768 -32768 -32768 -32768 -32768 -32768 -32768 -32768 -32768 -32768 -32768 -32768 -32768 -32768 -32768 -32768 -32768 -32768 -32768 -32768 -32768 -32768 -32768 -32768 -32768 -32768 -32768 -32768 -32768 -32768 -32768 -32768 -32768 -32768 -32768 -32768 -32768 -32768 -32768 -32768 -32768 -32768 -32768 -32768 -32768 -32768 -32768 -32768 -32768 -32768 -32768 -32768 -32768 -32768 -32768 -32768 -32768 -32768 -32768 -32768 -32768 -32768 -32768 -32768 -32768 -32768 -32768 -32768 -32768 -32768 -32768 -32768 -32768 -32768 -32768 -32768 -32768 -32768 -32768 -32768 -32768 -32768 -32768 -32768 -32768 -32768 -32768 -32768 -32768 -32768 -32768 -32768 -32768 -32768 -32768 -32768 -32768 -32768 -32768 -32768 -32768 -32768 -32768 -32768 -32768 -32768 -32768 -32768 -32768 -32768 -32768 -32768 -32768 -32768 -32768 -32768 -32768 -32768 -32768 -32768 -32768 -32768 -32768 -32768 -32768 -32768 -32768 -32768 -32768 -32768 -32768 -32768 -32768 28 28 28 28 28 28 28 28 28 28 28 28 28 28 28 28 28 28 28 28 28 28 28 28 27 27 27 27 27 27 27 27 27 27 27 -32768 -32768 -32768 -32768 -32768 -32768 -32768 -32768 -32768 -32768 26 26 -32768 -32768 -32768 -32768 -32768 -32768 -32768 -32768 -32768 -32768 -32768 -32768 -32768 -32768 -32768 -32768 -32768 -32768 -32768 -32768 -32768 -32768 -32768 -32768 -32768
-32768 -32768 -32768 -32768 -32768 -32768 -32768 -32768 -32768 -32768 -32768 -32768 -32768 -32768 -32768 -32768 -32768 -32768 -32768 -32768 -32768 -32768 -32768 -32768 -32768 -32768 -32768 -32768 -32768 -32768 -32768 -32768 -32768 -32768 -32768 -32768 -32768 -32768 -32768 -32768 -32768 -32768 -32768 -32768 -32768 -32768 -32768 -32768 -32768 -32768 -32768 -32768 -32768 -32768 -32768 -32768 -32768 -32768 -32768 -32768 -32768 -32768 -32768 -32768 -32768 -32768 -32768 -32768 -32768 -32768 -32768 -32768 -32768 -32768 -32768 -32768 -32768 -32768 -32768 -32768 -32768 -32768 -32768 -32768 -32768 -32768 -32768 -32768 -32768 -32768 -32768 -32768 -32768 -32768 -32768 -32768 -32768 -32768 -32768 -32768 -32768 -32768 -32768 -32768 -32768 -32768 -32768 -32768 -32768 -32768 -32768 -32768 -32768 -32768 -32768 -32768 -32768 -32768 -32768 -32768 -32768 -32768 -32768 -32768 -32768 -32768 -32768 -32768 -32768 -32768 -32768 -32768 -32768 -32768 -32768 -32768 -32768 -32768 -32768 -32768 -32768 -32768 -32768 -32768 -32768 -32768 -32768 -32768 -32768 -32768 -32768 -32768 -32768 -32768 -32768 -32768 -32768 -32768 -32768 -32768 -32768 -32768 -32768 -32768 -32768 -32768 -32768 -32768 -32768 -32768 -32768 -32768 -32768 -32768 -32768 -32768 -32768 -32768 -32768 -32768 -32768 -32768 -32768 -32768 -32768 -32768 -32768 -32768 -32768 -32768 -32768 -32768 28 28 28 28 28 28 28 28 28 28 28 28 28 28 28 28 28 28 28 28 28 28 28 28 28 28 28 27 27 27 27 27 27 27 27 -32768 -32768 -32768 -32768 -32768 -32768 -32768 -32768 -32768 -32768 -32768 -32768 -32768 -32768 -32768 -32768 -32768 -32768 -32768 -32768 -32768 -32768 -32768 -32768 -32768 -32768 -32768 -32768 -32768 -32768 -32768 -32768 -32768 -32768 -32768 -32768 -32768
-32768 -32768 -32768 -32768 -32768 -32768 -32768 -32768 -32768 -32768 -32768 -32768 -32768 -32768 -32768 -32768 -32768 -32768 -32768 -32768 -32768 -32768 -32768 -32768 -32768 -32768 -32768 -32768 -32768 -32768 -32768 -32768 -32768 -32768 -32768 -32768 -32768 -32768 -32768 -32768 -32768 -32768 -32768 -32768 -32768 -32768 -32768 -32768 -32768 -32768 -32768 -32768 -32768 -32768 -32768 -32768 -32768 -32768 -32768 -32768 -32768 -32768 -32768 -32768 -32768 -32768 -32768 -32768 -32768 -32768 -32768 -32768 -32768 -32768 -32768 -32768 -32768 -32768 -32768 -32768 -32768 -32768 -32768 -32768 -32768 -32768 -32768 -32768 -32768 -32768 -32768 -32768 -32768 -32768 -32768 -32768 -32768 -32768 -32768 -32768 -32768 -32768 -32768 -32768 -32768 -32768 -32768 -32768 -32768 -32768 -32768 -32768 -32768 -32768 -32768 -32768 -32768 -32768 -32768 -32768 -32768 -32768 -32768 -32768 -32768 -32768 -32768 -32768 -32768 -32768 -32768 -32768 -32768 -32768 -32768 -32768 -32768 -32768 -32768 -32768 -32768 -32768 -32768 -32768 -32768 -32768 -32768 -32768 -32768 -32768 -32768 -32768 -32768 -32768 -32768 -32768 -32768 -32768 -32768 -32768 -32768 -32768 -32768 -32768 -32768 -32768 -32768 -32768 -32768 -32768 -32768 -32768 -32768 -32768 -32768 -32768 -32768 -32768 -32768 -32768 -32768 -32768 -32768 -32768 -32768 -32768 -32768 -32768 -32768 -32768 -32768 -32768 -32768 28 28 28 28 28 28 28 28 28 28 28 28 28 28 28 28 28 28 28 28 28 28 28 28 28 28 28 28 28 27 27 27 27 27 27 27 -32768 -32768 -32768 -32768 -32768 -32768 -32768 -32768 -32768 -32768 -32768 -32768 -32768 -32768 -32768 -32768 -32768 -32768 -32768 -32768 -32768 -32768 -32768 -32768 -32768 -32768 -32768 -32768 -32768 -32768 -32768 -32768 -32768 -32768 -32768
-32768 -32768 -32768 -32768 -32768 -32768 -32768 -32768 -32768 -32768 -32768 -32768 -32768 -32768 -32768 -32768 -32768 -32768 -32768 -32768 -32768 -32768 -32768 -32768 -32768 -32768 -32768 -32768 -32768 -32768 -32768 -32768 -32768 -32768 -32768 -32768 -32768 -32768 -32768 -32768 -32768 -32768 -32768 -32768 -32768 -32768 -32768 -32768 -32768 -32768 -32768 -32768 -32768 -32768 -32768 -32768 -32768 -32768 -32768 -32768 -32768 -32768 -32768 -32768 -32768 -32768 -32768 -32768 -32768 -32768 -32768 -32768 -32768 -32768 -32768 -32768 -32768 -32768 -32768 -32768 -32768 -32768 -32768 -32768 -32768 -32768 -32768 -32768 -32768 -32768 -32768 -32768 -32768 -32768 -32768 -32768 -32768 -32768 -32768 -32768 -32768 -32768 -32768 -32768 -32768 -32768 -32768 -32768 -32768 -32768 -32768 -32768 -32768 -32768 -32768 -32768 -32768 -32768 -32768 -32768 -32768 -32768 -32768 -32768 -32768 -32768 -32768 -32768 -32768 -32768 -32768 -32768 -32768 -32768 -32768 -32768 -32768 -32768 -32768 -32768 -32768 -32768 -32768 -32768 -32768 -32768 -32768 -32768 -32768 -32768 -32768 -32768 -32768 -32768 -32768 -32768 -32768 -32768 -32768 -32768 -32768 -32768 -32768 -32768 -32768 -32768 -32768 -32768 -32768 -32768 -32768 -32768 -32768 -32768 -32768 -32768 -32768 -32768 -32768 -32768 -32768 -32768 -32768 -32768 -32768 -32768 -32768 -32768 -32768 -32768 -32768 -32768 29 29 -32768 29 29 29 29 29 29 29 29 29 29 29 29 29 28 28 28 28 28 28 28 28 28 28 28 28 28 28 28 28 28 27 27 27 27 27 27 -32768 -32768 -32768 -32768 26 -32768 -32768 -32768 -32768 -32768 -32768 -32768 -32768 -32768 -32768 -32768 -32768 -32768 -32768 -32768 -32768 -32768 -32768 -32768 -32768 -32768 -32768 -32768 -32768 -32768 -32768 -32768 -32768
-32768 -32768 -32768 -32768 -32768 -32768 -32768 -32768 -32768 -32768 -32768 -32768 -32768 -32768 -32768 -32768 -32768 -32768 -32768 -32768 -32768 -32768 -32768 -32768 -32768 -32768 -32768 -32768 -32768 -32768 -32768 -32768 -32768 -32768 -32768 -32768 -32768 -32768 -32768 -32768 -32768 -32768 -32768 -32768 -32768 -32768 -32768 -32768 -32768 -32768 -32768 -32768 -32768 -32768 -32768 -32768 -32768 -32768 -32768 -32768 -32768 -32768 -32768 -32768 -32768 -32768 -32768 -32768 -32768 -32768 -32768 -32768 -32768 -32768 -32768 -32768 -32768 -32768 -32768 -32768 -32768 -32768 -32768 -32768 -32768 -32768 -32768 -32768 -32768 -32768 -32768 -32768 -32768 -32768 -32768 -32768 -32768 -32768 -32768 -32768 -32768 -32768 -32768 -32768 -32768 -32768 -32768 -32768 -32768 -32768 -32768 -32768 -32768 -32768 -32768 -32768 -32768 -32768 -32768 -32768 -32768 -32768 -32768 -32768 -32768 -32768 -32768 -32768 -32768 -32768 -32768 -32768 -32768 -32768 -32768 -32768 -32768 -32768 -32768 -32768 -32768 -32768 -32768 -32768 -32768 -32768 -32768 -32768 -32768 -32768 -32768 -32768 -32768 -32768 -32768 -32768 -32768 -32768 -32768 -32768 -32768 -32768 -32768 -32768 -32768 -32768 -32768 -32768 -32768 -32768 -32768 -32768 -32768 -32768 -32768 -32768 -32768 -32768 -32768 -32768 -32768 -32768 -32768 -32768 -32768 -32768 -32768 -32768 -32768 -32768 -32768 29 29 29 29 29 29 29 29 29 29 29 29 29 29 29 29 29 29 29 29 29 29 28 28 28 28 28 28 28 28 28 28 28 28 28 28 27 27 27 27 27 27 27 27 27 27 -32768 -32768 -32768 -32768 -32768 -32768 -32768 -32768 -32768 -32768 -32768 -32768 -32768 -32768 -32768 -32768 -32768 -32768 -32768 -32768 -32768 -32768 -32768 -32768 -32768 -32768 -32768
-32768 -32768 -32768 -32768 -32768 -32768 -32768 -32768 -32768 -32768 -32768 -32768 -32768 -32768 -32768 -32768 -32768 -32768 -32768 -32768 -32768 -32768 -32768 -32768 -32768 -32768 -32768 -32768 -32768 -32768 -32768 -32768 -32768 -32768 -32768 -32768 -32768 -32768 -32768 -32768 -32768 -32768 -32768 -32768 -32768 -32768 -32768 -32768 -32768 -32768 -32768 -32768 -32768 -32768 -32768 -32768 -32768 -32768 -32768 -32768 -32768 -32768 -32768 -32768 -32768 -32768 -32768 -32768 -32768 -32768 -32768 -32768 -32768 -32768 -32768 -32768 -32768 -32768 -32768 -32768 -32768 -32768 -32768 -32768 -32768 -32768 -32768 -32768 -32768 -32768 -32768 -32768 -32768 -32768 -32768 -32768 -32768 -32768 -32768 -32768 -32768 -32768 -32768 -32768 -32768 -32768 -32768 -32768 -32768 -32768 -32768 -32768 -32768 -32768 -32768 -32768 -32768 -32768 -32768 -32768 -32768 -32768 -32768 -32768 -32768 -32768 -32768 -32768 -32768 -32768 -32768 -32768 -32768 -32768 -32768 -32768 -32768 -32768 -32768 -32768 -32768 -32768 -32768 -32768 -32768 -32768 -32768 -32768 -32768 -32768 -32768 -32768 -32768 -32768 -32768 -32768 -32768 -32768 -32768 -32768 -32768 -32768 -32768 -32768 -32768 -32768 -32768 -32768 -32768 -32768 -32768 -32768 -32768 -32768 -32768 -32768 -32768 -32768 -32768 -32768 -32768 -32768 -32768 -32768 -32768 -32768 -32768 -32768 -32768 29 29 29 29 29 29 29 29 29 29 29 29 29 29 29 29 29 29 29 29 29 29 29 29 29 29 29 29 28 28 28 28 28 28 28 28 28 28 28 28 27 27 27 27 27 27 27 27 27 26 26 -32768 -32768 -32768 -32768 -32768 -32768 -32768 -32768 -32768 -32768 -32768 -32768 -32768 -32768 -32768 -32768 -32768 -32768 -32768 -32768 -32768 -32768 -32768 -32768
-32768 -32768 -32768 -32768 -32768 -32768 -32768 -32768 -32768 -32768 -32768 -32768 -32768 -32768 -32768 -32768 -32768 -32768 -32768 -32768 -32768 -32768 -32768 -32768 -32768 -32768 -32768 -32768 -32768 -32768 -32768 -32768 -32768 -32768 -32768 -32768 -32768 -32768 -32768 -32768 -32768 -32768 -32768 -32768 -32768 -32768 -32768 -32768 -32768 -32768 -32768 -32768 -32768 -32768 -32768 -32768 -32768 -32768 -32768 -32768 -32768 -32768 -32768 -32768 -32768 -32768 -32768 -32768 -32768 -32768 -32768 -32768 -32768 -32768 -32768 -32768 -32768 -32768 -32768 -32768 -32768 -32768 -32768 -32768 -32768 -32768 -32768 -32768 -32768 -32768 -32768 -32768 -32768 -32768 -32768 -32768 -32768 -32768 -32768 -32768 -32768 -32768 -32768 -32768 -32768 -32768 -32768 -32768 -32768 -32768 -32768 -32768 -32768 -32768 -32768 -32768 -32768 -32768 -32768 -32768 -32768 -32768 -32768 -32768 -32768 -32768 -32768 -32768 -32768 -32768 -32768 -32768 -32768 -32768 -32768 -32768 -32768 -32768 -32768 -32768 -32768 -32768 -32768 -32768 -32768 -32768 -32768 -32768 -32768 -32768 -32768 -32768 -32768 -32768 -32768 -32768 -32768 -32768 -32768 -32768 -32768 -32768 -32768 -32768 -32768 -32768 -32768 -32768 -32768 -32768 -32768 -32768 -32768 -32768 -32768 -32768 -32768 -32768 -32768 -32768 -32768 -32768 -32768 -32768 -32768 -32768 -32768 29 29 29 29 29 29 29 29 29 29 29 29 29 29 29 29 29 29 29 29 29 29 29 29 29 29 29 29 29 29 29 29 29 28 28 28 28 28 28 28 28 28 28 28 27 27 27 27 27 27 27 27 27 26 -32768 -32768 -32768 -32768 -32768 -32768 -32768 -32768 -32768 -32768 -32768 -32768 -32768 -32768 -32768 -32768 -32768 -32768 -32768 -32768 -32768 -32768 -32768
-32768 -32768 -32768 -32768 -32768 -32768 -32768 -32768 -32768 -32768 -32768 -32768 -32768 -32768 -32768 -32768 -32768 -32768 -32768 -32768 -32768 -32768 -32768 -32768 -32768 -32768 -32768 -32768 -32768 -32768 -32768 -32768 -32768 -32768 -32768 -32768 -32768 -32768 -32768 -32768 -32768 -32768 -32768 -32768 -32768 -32768 -32768 -32768 -32768 -32768 -32768 -32768 -32768 -32768 -32768 -32768 -32768 -32768 -32768 -32768 -32768 -32768 -32768 -32768 -32768 -32768 -32768 -32768 -32768 -32768 -32768 -32768 -32768 -32768 -32768 -32768 -32768 -32768 -32768 -32768 -32768 -32768 -32768 -32768 -32768 -32768 -32768 -32768 -32768 -32768 -32768 -32768 -32768 -32768 -32768 -32768 -32768 -32768 -32768 -32768 -32768 -32768 -32768 -32768 -32768 -32768 -32768 -32768 -32768 -32768 -32768 -32768 -32768 -32768 -32768 -32768 -32768 -32768 -32768 -32768 -32768 -32768 -32768 -32768 -32768 -32768 -32768 -32768 -32768 -32768 -32768 -32768 -32768 -32768 -32768 -32768 -32768 -32768 -32768 -32768 -32768 -32768 -32768 -32768 -32768 -32768 -32768 -32768 -32768 -32768 -32768 -32768 -32768 -32768 -32768 -32768 -32768 -32768 -32768 -32768 -32768 -32768 -32768 -32768 -32768 -32768 -32768 -32768 -32768 -32768 -32768 -32768 -32768 -32768 -32768 -32768 -32768 -32768 -32768 -32768 -32768 -32768 -32768 -32768 -32768 29 29 29 29 29 29 29 29 29 30 30 30 30 30 30 30 30 30 30 29 29 29 29 29 29 29 29 29 29 29 29 29 29 29 29 29 29 28 28 28 28 28 28 28 28 28 28 28 27 27 27 27 27 27 27 27 26 26 -32768 -32768 -32768 -32768 -32768 -32768 -32768 -32768 -32768 -32768 -32768 -32768 -32768 -32768 -32768 -32768 -32768 -32768 -32768 -32768 -32768
-32768 -32768 -32768 -32768 -32768 -32768 -32768 -32768 -32768 -32768 -32768 -32768 -32768 -32768 -32768 -32768 -32768 -32768 -32768 -32768 -32768 -32768 -32768 -32768 -32768 -32768 -32768 -32768 -32768 -32768 -32768 -32768 -32768 -32768 -32768 -32768 -32768 -32768 -32768 -32768 -32768 -32768 -32768 -32768 -32768 -32768 -32768 -32768 -32768 -32768 -32768 -32768 -32768 -32768 -32768 -32768 -32768 -32768 -32768 -32768 -32768 -32768 -32768 -32768 -32768 -32768 -32768 -32768 -32768 -32768 -32768 -32768 -32768 -32768 -32768 -32768 -32768 -32768 -32768 -32768 -32768 -32768 -32768 -32768 -32768 -32768 -32768 -32768 -32768 -32768 -32768 -32768 -32768 -32768 -32768 -32768 -32768 -32768 -32768 -32768 -32768 -32768 -32768 -32768 -32768 -32768 -32768 -32768 -32768 -32768 -32768 -32768 -32768 -32768 -32768 -32768 -32768 -32768 -32768 -32768 -32768 -32768 -32768 -32768 -32768 -32768 -32768 -32768 -32768 -32768 -32768 -32768 -32768 -32768 -32768 -32768 -32768 -32768 -32768 -32768 -32768 -32768 -32768 -32768 -32768 -32768 -32768 -32768 -32768 -32768 -32768 -32768 -32768 -32768 -32768 -32768 -32768 -32768 -32768 -32768 -32768 -32768 -32768 -32768 -32768 -32768 -32768 -32768 -32768 -32768 -32768 -32768 -32768 -32768 29 -32768 -32768 -32768 29 29 29 29 29 29 29 29 29 30 30 30 30 30 30 30 30 30 30 30 30 30 30 30 30 30 30 30 30 30 30 30 30 29 29 29 29 29 29 29 29 29 29 29 29 29 29 28 28 28 28 28 28 28 28 28 27 27 27 27 27 27 27 27 26 26 26 26 26 26 26 26 -32768 25 25 25 25 -32768 -32768 -32768 -32768 -32768 -32768 -32768 -32768 -32768
-32768 -32768 -32768 -32768 -32768 -32768 -32768 -32768 -32768 -32768 -32768 -32768 -32768 -32768 -32768 -32768 -32768 -32768 -32768 -32768 -32768 -32768 -32768 -32768 -32768 -32768 -32768 -32768 -32768 -32768 -32768 -32768 -32768 -32768 -32768 -32768 -32768 -32768 -32768 -32768 -32768 -32768 -32768 -32768 -32768 -32768 -32768 -32768 -32768 -32768 -32768 -32768 -32768 -32768 -32768 -32768 -32768 -32768 -32768 -32768 -32768 -32768 -32768 -32768 -32768 -32768 -32768 -32768 -32768 -32768 -32768 -32768 -32768 -32768 -32768 -32768 -32768 -32768 -32768 -32768 -32768 -32768 -32768 -32768 -32768 -32768 -32768 -32768 -32768 -32768 -32768 -32768 -32768 -32768 -32768 -32768 -32768 -32768 -32768 -32768 -32768 -32768 -32768 -32768 -32768 -32768 -32768 -32768 -32768 -32768 -32768 -32768 -32768 -32768 -32768 -32768 -32768 -32768 -32768 -32768 -32768 -32768 -32768 -32768 -32768 -32768 -32768 -32768 -32768 -32768 -32768 -32768 -32768 -32768 -32768 -32768 -32768 -32768 -32768 -32768 -32768 -32768 -32768 -32768 -32768 -32768 -32768 -32768 -32768 -32768 -32768 -32768 -32768 -32768 -32768 -32768 -32768 -32768 -32768 -32768 -32768 -32768 -32768 -32768 -32768 -32768 -32768 -32768 -32768 -32768 -32768 29 29 29 29 29 29 29 29 29 29 29 30 30 30 30 30 30 30 30 30 30 30 30 30 30 30 30 30 30 30 30 30 30 30 30 30 30 30 30 30 30 30 30 30 29 29 29 29 29 29 29 29 29 29 29 29 28 28 28 28 28 28 28 28 28 27 27 27 27 27 27 27 27 26 26 26 26 26 26 26 25 25 25 25 -32768 -32768 -32768 -32768 -32768 -32768 -32768 -32768 -32768
-32768 -32768 -32768 -32768 -32768 -32768 -32768 -32768 -32768 -32768 -32768 -32768 -32768 -32768 -32768 -32768 -32768 -32768 -32768 -32768 -32768 -32768 -32768 -32768 -32768 -32768 -32768 -32768 -32768 -32768 -32768 -32768 -32768 -32768 -32768 -32768 -32768 -32768 -32768 -32768 -32768 -32768 -32768 -32768 -32768 -32768 -32768 -32768 -32768 -32768 -32768 -32768 -32768 -32768 -32768 -32768 -32768 -32768 -32768 -32768 -32768 -32768 -32768 -32768 -32768 -32768 -32768 -32768 -32768 -32768 -32768 -32768 -32768 -32768 -32768 -32768 -32768 -32768 -32768 -32768 -32768 -32768 -32768 -32768 -32768 -32768 -32768 -32768 -32768 -32768 -32768 -32768 -32768 -32768 -32768 -32768 -32768 -32768 -32768 -32768 -32768 -32768 -32768 -32768 -32768 -32768 -32768 -32768 -32768 -32768 -32768 -32768 -32768 -32768 -32768 -32768 -32768 -32768 -32768 -32768 -32768 -32768 -32768 -32768 -32768 -32768 -32768 -32768 -32768 -32768 -32768 -32768 -32768 -32768 -32768 -32768 -32768 -32768 -32768 -32768 -32768 -32768 -32768 -32768 -32768 -32768 -32768 -32768 -32768 -32768 -32768 -32768 -32768 -32768 -32768 -32768 -32768 -32768 -32768 -32768 -32768 -32768 -32768 -32768 -32768 -32768 -32768 -32768 29 29 29 29 29 29 29 29 29 29 29 30 30 30 30 30 30 30 30 30 30 30 30 30 30 30 30 30 30 30 30 30 30 30 30 30 30 30 30 30 30 30 30 30 30 30 30 30 30 30 29 29 29 29 29 29 29 29 29 29 29 28 28 28 28 28 28 28 28 27 27 27 27 27 27 27 27 26 26 26 26 26 26 26 25 25 25 -32768 -32768 -32768 -32768 -32768 -32768 -32768 -32768 -32768
-32768 -32768 -32768 -32768 -32768 -32768 -32768 -32768 -32768 -32768 -32768 -32768 -32768 -32768 -32768 -32768 -32768 -32768 -32768 -32768 -32768 -32768 -32768 -32768 -32768 -32768 -32768 -32768 -32768 -32768 -32768 -32768 -32768 -32768 -32768 -32768 -32768 -32768 -32768 -32768 -32768 -32768 -32768 -32768 -32768 -32768 -32768 -32768 -32768 -32768 -32768 -32768 -32768 -32768 -32768 -32768 -32768 -32768 -32768 -32768 -32768 -32768 -32768 -32768 -32768 -32768 -32768 -32768 -32768 -32768 -32768 -32768 -32768 -32768 -32768 -32768 -32768 -32768 -32768 -32768 -32768 -32768 -32768 -32768 -32768 -32768 -32768 -32768 -32768 -32768 -32768 -32768 -32768 -32768 -32768 -32768 -32768 -32768 -32768 -32768 -32768 -32768 -32768 -32768 -32768 -32768 -32768 -32768 -32768 -32768 -32768 -32768 -32768 -32768 -32768 -32768 -32768 -32768 -32768 -32768 -32768 -32768 -32768 -32768 -32768 -32768 -32768 -32768 -32768 -32768 -32768 -32768 -32768 -32768 -32768 -32768 -32768 -32768 -32768 -32768 -32768 -32768 -32768 -32768 -32768 -32768 -32768 -32768 -32768 -32768 -32768 -32768 -32768 -32768 -32768 -32768 -32768 -32768 -32768 -32768 -32768 -32768 -32768 -32768 -32768 29 29 29 29 29 29 29 29 29 29 30 30 30 30 30 30 30 30 30 30 30 30 30 30 30 30 30 30 30 30 30 30 30 30 30 30 30 30 30 30 30 30 30 30 30 30 30 30 30 30 30 30 30 30 30 29 29 29 29 29 29 29 29 29 29 28 28 28 28 28 28 28 28 28 27 27 27 27 27 27 27 26 26 26 26 26 26 26 25 25 -32768 -32768 -32768 -32768 -32768 -32768 -32768 -32768 -32768
-32768 -32768 -32768 -32768 -32768 -32768 -32768 -32768 -32768 -32768 -32768 -32768 -32768 -32768 -32768 -32768 -32768 -32768 -32768 -32768 -32768 -32768 -32768 -32768 -32768 -32768 -32768 -32768 -32768 -32768 -32768 -32768 -32768 -32768 -32768 -32768 -32768 -32768 -32768 -32768 -32768 -32768 -32768 -32768 -32768 -32768 -32768 -32768 -32768 -32768 -32768 -32768 -32768 -32768 -32768 -32768 -32768 -32768 -32768 -32768 -32768 -32768 -32768 -32768 -32768 -32768 -32768 -32768 -32768 -32768 -32768 -32768 -32768 -32768 -32768 -32768 -32768 -32768 -32768 -32768 -32768 -32768 -32768 -32768 -32768 -32768 -32768 -32768 -32768 -32768 -32768 -32768 -32768 -32768 -32768 -32768 -32768 -32768 -32768 -32768 -32768 -32768 -32768 -32768 -32768 -32768 -32768 -32768 -32768 -32768 -32768 -32768 -32768 -32768 -32768 -32768 -32768 -32768 -32768 -32768 -32768 -32768 -32768 -32768 -32768 -32768 -32768 -32768 -32768 -32768 -32768 -32768 -32768 -32768 -32768 -32768 -32768 -32768 -32768 -32768 -32768 -32768 -32768 -32768 -32768 -32768 -32768 -32768 -32768 -32768 -32768 -32768 -32768 -32768 -32768 -32768 -32768 -32768 -32768 -32768 -32768 -32768 -32768 -32768 29 29 29 29 29 29 29 29 29 30 30 30 30 30 30 30 30 30 30 30 30 30 30 30 30 31 31 31 31 31 31 31 31 31 31 31 31 31 31 31 31 31 31 31 30 30 30 30 30 30 30 30 30 30 30 30 30 30 30 29 29 29 29 29 29 29 29 29 28 28 28 28 28 28 28 28 27 27 27 27 27 27 27 26 26 26 26 26 26 26 -32768 -32768 -32768 -32768 -32768 -32768 -32768 -32768 -32768 -32768
-32768 -32768 -32768 -32768 -32768 -32768 -32768 -32768 -32768 -32768 -32768 -32768 -32768 -32768 -32768 -32768 -32768 -32768 -32768 -32768 -32768 -32768 -32768 -32768 -32768 -32768 -32768 -32768 -32768 -32768 -32768 -32768 -32768 -32768 -32768 -32768 -32768 -32768 -32768 -32768 -32768 -32768 -32768 -32768 -32768 -32768 -32768 -32768 -32768 -32768 -32768 -32768 -32768 -32768 -32768 -32768 -32768 -32768 -32768 -32768 -32768 -32768 -32768 -32768 -32768 -32768 -32768 -32768 -32768 -32768 -32768 -32768 -32768 -32768 -32768 -32768 -32768 -32768 -32768 -32768 -32768 -32768 -32768 -32768 -32768 -32768 -32768 -32768 -32768 -32768 -32768 -32768 -32768 -32768 -32768 -32768 -32768 -32768 -32768 -32768 -32768 -32768 -32768 -32768 -32768 -32768 -32768 -32768 -32768 -32768 -32768 -32768 -32768 -32768 -32768 -32768 -32768 -32768 -32768 -32768 -32768 -32768 -32768 -32768 -32768 -32768 -32768 -32768 -32768 -32768 -32768 -32768 -32768 -32768 -32768 -32768 -32768 -32768 -32768 -32768 -32768 -32768 -32768 -32768 -32768 -32768 -32768 -32768 -32768 -32768 -32768 -32768 -32768 -32768 -32768 -32768 -32768 -32768 -32768 -32768 -32768 -32768 29 29 29 29 29 29 29 29 30 30 30 30 30 30 30 30 30 30 30 30 30 30 31 31 31 31 31 31 31 31 31 31 31 31 31 31 31 31 31 31 31 31 31 31 31 31 31 31 31 31 30 30 30 30 30 30 30 30 30 30 30 30 30 29 29 29 29 29 29 29 29 29 28 28 28 28 28 28 28 27 27 27 27 27 27 27 26 26 26 26 26 26 -32768 -32768 -32768 -32768 -32768 -32768 -32768 -32768 -32768 -32768
-32768 -32768 -32768 -32768 -32768 -32768 -32768 -32768 -32768 -32768 -32768 -32768 -32768 -32768 -32768 -32768 -32768 -32768 -32768 -32768 -32768 -32768 -32768 -32768 -32768 -32768 -32768 -32768 -32768 -32768 -32768 -32768 -32768 -32768 -32768 -32768 -32768 -32768 -32768 -32768 -32768 -32768 -32768 -32768 -32768 -32768 -32768 -32768 -32768 -32768 -32768 -32768 -32768 -32768 -32768 -32768 -32768 -32768 -32768 -32768 -32768 -32768 -32768 -32768 -32768 -32768 -32768 -32768 -32768 -32768 -32768 -32768 -32768 -32768 -32768 -32768 -32768 -32768 -32768 -32768 -32768 -32768 -32768 -32768 -32768 -32768 -32768 -32768 -32768 -32768 -32768 -32768 -32768 -32768 -32768 -32768 -32768 -32768 -32768 -32768 -32768 -32768 -32768 -32768 -32768 -32768 -32768 -32768 -32768 -32768 -32768 -32768 -32768 -32768 -32768 -32768 -32768 -32768 -32768 -32768 -32768 -32768 -32768 -32768 -32768 -32768 -32768 -32768 -32768 -32768 -32768 -32768 -32768 -32768 -32768 -32768 -32768 -32768 -32768 -32768 -32768 -32768 -32768 -32768 -32768 -32768 -32768 -32768 -32768 -32768 -32768 -32768 -32768 -32768 -32768 -32768 -32768 28 28 29 29 29 29 29 29 29 29 29 30 30 30 30 30 30 30 30 30 30 30 30 31 31 31 31 31 31 31 31 31 31 31 31 31 31 31 31 31 31 31 31 31 31 31 31 31 31 31 31 31 31 31 31 31 31 31 31 30 30 30 30 30 30 30 30 30 30 30 29 29 29 29 29 29 29 29 28 28 28 28 28 28 28 27 27 27 27 27 27 27 26 26 26 26 26 26 -32768 -32768 -32768 -32768 -32768 -32768 -32768 -32768 -32768
-32768 -32768 -32768 -32768 -32768 -32768 -32768 -32768 -32768 -32768 -32768 -32768 -32768 -32768 -32768 -32768 -32768 -32768 -32768 -32768 -32768 -32768 -32768 -32768 -32768 -32768 -32768 -32768 -32768 -32768 -32768 -32768 -32768 -32768 -32768 -32768 -32768 -32768 -32768 -32768 -32768 -32768 -32768 -32768 -32768 -32768 -32768 -32768 -32768 -32768 -32768 -32768 -32768 -32768 -32768 -32768 -32768 -32768 -32768 -32768 -32768 -32768 -32768 -32768 -32768 -32768 -32768 -32768 -32768 -32768 -32768 -32768 -32768 -32768 -32768 -32768 -32768 -32768 -32768 -32768 -32768 -32768 -32768 -32768 -32768 -32768 -32768 -32768 -32768 -32768 -32768 -32768 -32768 -32768 -32768 -32768 -32768 -32768 -32768 -32768 -32768 -32768 -32768 -32768 -32768 -32768 -32768 -32768 -32768 -32768 -32768 -32768 -32768 -32768 -32768 -32768 -32768 -32768 -32768 -32768 -32768 -32768 -32768 -32768 -32768 -32768 -32768 -32768 -32768 -32768 -32768 -32768 -32768 -32768 -32768 -32768 -32768 -32768 -32768 -32768 -32768 -32768 -32768 -32768 -32768 -32768 -32768 -32768 -32768 -32768 -32768 -32768 -32768 -32768 28 28 28 29 29 29 29 29 29 29 29 29 30 30 30 30 30 30 30 30 30 30 30 31 31 31 31 31 31 31 31 31 31 31 31 31 31 31 31 31 31 31 31 31 31 31 31 31 31 31 31 31 31 31 31 31 31 31 31 31 31 31 31 31 30 30 30 30 30 30 30 30 30 30 29 29 29 29 29 29 29 29 28 28 28 28 28 28 28 27 27 27 27 27 27 27 26 26 26 26 26 26 -32768 -32768 -32768 -32768 -32768 -32768 -32768 -32768
-32768 -32768 -32768 -32768 -32768 -32768 -32768 -32768 -32768 -32768 -32768 -32768 -32768 -32768 -32768 -32768 -32768 -32768 -32768 -32768 -32768 -32768 -32768 -32768 -32768 -32768 -32768 -32768 -32768 -32768 -32768 -32768 -32768 -32768 -32768 -32768 -32768 -32768 -32768 -32768 -32768 -32768 -32768 -32768 -32768 -32768 -32768 -32768 -32768 -32768 -32768 -32768 -32768 -32768 -32768 -32768 -32768 -32768 -32768 -32768 -32768 -32768 -32768 -32768 -32768 -32768 -32768 -32768 -32768 -32768 -32768 -32768 -32768 -32768 -32768 -32768 -32768 -32768 -32768 -32768 -32768 -32768 -32768 -32768 -32768 -32768 -32768 -32768 -32768 -32768 -32768 -32768 -32768 -32768 -32768 -32768 -32768 -32768 -32768 -32768 -32768 -32768 -32768 -32768 -32768 -32768 -32768 -32768 -32768 -32768 -32768 -32768 -32768 -32768 -32768 -32768 -32768 -32768 -32768 -32768 -32768 -32768 -32768 -32768 -32768 -32768 -32768 -32768 -32768 -32768 -32768 -32768 -32768 -32768 -32768 -32768 -32768 -32768 -32768 -32768 -32768 -32768 -32768 -32768 -32768 -32768 -32768 -32768 -32768 -32768 -32768 -32768 -32768 28 28 29 29 29 29 29 29 29 29 29 30 30 30 30 30 30 30 30 30 30 31 31 31 31 31 31 31 31 31 31 31 31 31 31 31 31 31 32 32 32 32 32 32 32 32 32 32 32 32 32 32 31 31 31 31 31 31 31 31 31 31 31 31 31 31 31 31 30 30 30 30 30 30 30 30 30 29 29 29 29 29 29 29 29 28 28 28 28 28 28 28 27 27 27 27 27 27 26 26 26 26 26 -32768 -32768 -32768 -32768 -32768 -32768 -32768 -32768
-32768 -32768 -32768 -32768 -32768 -32768 -32768 -32768 -32768 -32768 -32768 -32768 -32768 -32768 -32768 -32768 -32768 -32768 -32768 -32768 -32768 -32768 -32768 -32768 -32768 -32768 -32768 -32768 -32768 -32768 -32768 -32768 -32768 -32768 -32768 -32768 -32768 -32768 -32768 -32768 -32768 -32768 -32768 -32768 -32768 -32768 -32768 -32768 -32768 -32768 -32768 -32768 -32768 -32768 -32768 -32768 -32768 -32768 -32768 -32768 -32768 -32768 -32768 -32768 -32768 -32768 -32768 -32768 -32768 -32768 -32768 -32768 -32768 -32768 -32768 -32768 -32768 -32768 -32768 -32768 -32768 -32768 -32768 -32768 -32768 -32768 -32768 -32768 -32768 -32768 -32768 -32768 -32768 -32768 -32768 -32768 -32768 -32768 -32768 -32768 -32768 -32768 -32768 -32768 -32768 -32768 -32768 -32768 -32768 -32768 -32768 -32768 -32768 -32768 -32768 -32768 -32768 -32768 -32768 -32768 -32768 -32768 -32768 -32768 -32768 -32768 -32768 -32768 -32768 -32768 -32768 -32768 -32768 -32768 -32768 -32768 -32768 -32768 -32768 -32768 -32768 -32768 -32768 -32768 -32768 -32768 -32768 -32768 -32768 -32768 -32768 -32768 28 29 29 29 29 29 29 29 29 29 30 30 30 30 30 30 30 30 30 31 31 31 31 31 31 31 31 31 31 31 31 31 31 32 32 32 32 32 32 32 32 32 32 32 32 32 32 32 32 32 32 32 32 32 32 32 32 32 31 31 31 31 31 31 31 31 31 31 31 31 31 30 30 30 30 30 30 30 30 30 29 29 29 29 29 29 29 28 28 28 28 28 28 28 27 27 27 27 27 27 26 26 26 26 -32768 -32768 -32768 -32768 -32768 -32768 -32768 -32768
-32768 -32768 -32768 -32768 -32768 -32768 -32768 -32768 -32768 -32768 -32768 -32768 -32768 -32768 -32768 -32768 -32768 -32768 -32768 -32768 -32768 -32768 -32768 -32768 -32768 -32768 -32768 -32768 -32768 -32768 -32768 -32768 -32768 -32768 -32768 -32768 -32768 -32768 -32768 -32768 -32768 -32768 -32768 -32768 -32768 -32768 -32768 -32768 -32768 -32768 -32768 -32768 -32768 -32768 -32768 -32768 -32768 -32768 -32768 -32768 -32768 -32768 -32768 -32768 -32768 -32768 -32768 -32768 -32768 -32768 -32768 -32768 -32768 -32768 -32768 -32768 -32768 -32768 -32768 -32768 -32768 -32768 -32768 -32768 -32768 -32768 -32768 -32768 -32768 -32768 -32768 -32768 -32768 -32768 -32768 -32768 -32768 -32768 -32768 -32768 -32768 -32768 -32768 -32768 -32768 -32768 -32768 -32768 -32768 -32768 -32768 -32768 -32768 -32768 -32768 -32768 -32768 -32768 -32768 -32768 -32768 -32768 -32768 -32768 -32768 -32768 -32768 -32768 -32768 -32768 -32768 -32768 -32768 -32768 -32768 -32768 -32768 -32768 -32768 -32768 -32768 -32768 -32768 -32768 -32768 -32768 -32768 -32768 -32768 28 28 28 29 29 29 29 29 29 29 29 30 30 30 30 30 30 30 30 30 31 31 31 31 31 31 31 31 31 31 31 31 32 32 32 32 32 32 32 32 32 32 32 32 32 32 32 32 32 32 32 32 32 32 32 32 32 32 32 32 32 32 32 32 32 31 31 31 31 31 31 31 31 31 31 31 30 30 30 30 30 30 30 30 29 29 29 29 29 29 29 28 28 28 28 28 28 28 27 27 27 27 27 27 26 26 26 -32768 -32768 -32768 -32768 -32768 -32768 -32768 -32768
-32768 -32768 -32768 -32768 -32768 -32768 -32768 -32768 -32768 -32768 -32768 -32768 -32768 -32768 -32768 -32768 -32768 -32768 -32768 -32768 -32768 -32768 -32768 -32768 -32768 -32768 -32768 -32768 -32768 -32768 -32768 -32768 -32768 -32768 -32768 -32768 -32768 -32768 -32768 -32768 -32768 -32768 -32768 -32768 -32768 -32768 -32768 -32768 -32768 -32768 -32768 -32768 -32768 -32768 -32768 -32768 -32768 -32768 -32768 -32768 -32768 -32768 -32768 -32768 -32768 -32768 -32768 -32768 -32768 -32768 -32768 -32768 -32768 -32768 -32768 -32768 -32768 -32768 -32768 -32768 -32768 -32768 -32768 -32768 -32768 -32768 -32768 -32768 -32768 -32768 -32768 -32768 -32768 -32768 -32768 -32768 -32768 -32768 -32768 -32768 -32768 -32768 -32768 -32768 -32768 -32768 -32768 -32768 -32768 -32768 -32768 -32768 -32768 -32768 -32768 -32768 -32768 -32768 -32768 -32768 -32768 -32768 -32768 -32768 -32768 -32768 -32768 -32768 -32768 -32768 -32768 -32768 -32768 -32768 -32768 -32768 -32768 -32768 -32768 -32768 -32768 -32768 -32768 -32768 -32768 -32768 -32768 -32768 28 28 29 29 29 29 29 29 29 29 30 30 30 30 30 30 30 30 30 31 31 31 31 31 31 31 31 31 31 31 32 32 32 32 32 32 32 32 32 32 32 32 32 32 32 32 32 32 32 32 32 32 32 32 32 32 32 32 32 32 32 32 32 32 32 32 32 32 32 31 31 31 31 31 31 31 31 31 31 30 30 30 30 30 30 30 29 29 29 29 29 29 29 28 28 28 28 28 28 28 27 27 27 27 27 27 26 26 -32768 -32768 -32768 -32768 -32768 -32768 -32768 -32768
-32768 -32768 -32768 -32768 -32768 -32768 -32768 -32768 -32768 -32768 -32768 -32768 -32768 -32768 -32768 -32768 -32768 -32768 -32768 -32768 -32768 -32768 -32768 -32768 -32768 -32768 -32768 -32768 -32768 -32768 -32768 -32768 -32768 -32768 -32768 -32768 -32768 -32768 -32768 -32768 -32768 -32768 -32768 -32768 -32768 -32768 -32768 -32768 -32768 -32768 -32768 -32768 -32768 -32768 -32768 -32768 -32768 -32768 -32768 -32768 -32768 -32768 -32768 -32768 -32768 -32768 -32768 -32768 -32768 -32768 -32768 -32768 -32768 -32768 -32768 -32768 -32768 -32768 -32768 -32768 -32768 -32768 -32768 -32768 -32768 -32768 -32768 -32768 -32768 -32768 -32768 -32768 -32768 -32768 -32768 -32768 -32768 -32768 -32768 -32768 -32768 -32768 -32768 -32768 -32768 -32768 -32768 -32768 -32768 -32768 -32768 -32768 -32768 -32768 -32768 -32768 -32768 -32768 -32768 -32768 -32768 -32768 -32768 -32768 -32768 -32768 -32768 -32768 -32768 -32768 -32768 -32768 -32768 -32768 -32768 -32768 -32768 -32768 -32768 -32768 -32768 -32768 -32768 -32768 -32768 -32768 -32768 28 28 29 29 29 29 29 29 29 30 30 30 30 30 30 30 30 30 31 31 31 31 31 31 31 31 31 31 32 32 32 32 32 32 32 32 32 32 32 32 32 32 32 32 32 32 32 33 33 33 33 33 33 33 32 32 32 32 32 32 32 32 32 32 32 32 32 32 32 32 32 32 31 31 31 31 31 31 31 31 31 30 30 30 30 30 30 30 30 29 29 29 29 29 29 28 28 28 28 28 28 28 27 27 27 27 27 27 26 26 26 26 26 25 25 -32768 -32768
-32768 -32768 -32768 -32768 -32768 -32768 -32768 -32768 -32768 -32768 -32768 -32768 -32768 -32768 -32768 -32768 -32768 -32768 -32768 -32768 -32768 -32768 -32768 -32768 -32768 -32768 -32768 -32768 -32768 -32768 -32768 -32768 -32768 -32768 -32768 -32768 -32768 -32768 -32768 -32768 -32768 -32768 -32768 -32768 -32768 -32768 -32768 -32768 -32768 -32768 -32768 -32768 -32768 -32768 -32768 -32768 -32768 -32768 -32768 -32768 -32768 -32768 -32768 -32768 -32768 -32768 -32768 -32768 -32768 -32768 -32768 -32768 -32768 -32768 -32768 -32768 -32768 -32768 -32768 -32768 -32768 -32768 -32768 -32768 -32768 -32768 -32768 -32768 -32768 -32768 -32768 -32768 -32768 -32768 -32768 -32768 -32768 -32768 -32768 -32768 -32768 -32768 -32768 -32768 -32768 -32768 -32768 -32768 -32768 -32768 -32768 -32768 -32768 -32768 -32768 -32768 -32768 -32768 -32768 -32768 -32768 -32768 -32768 -32768 -32768 -32768 -32768 -32768 -32768 -32768 -32768 -32768 -32768 -32768 -32768 -32768 -32768 -32768 -32768 -32768 -32768 -32768 -32768 -32768 -32768 -32768 28 29 29 29 29 29 29 29 30 30 30 30 30 30 30 30 30 31 31 31 31 31 31 31 31 31 32 32 32 32 32 32 32 32 32 32 32 32 32 32 33 33 33 33 33 33 33 33 33 33 33 33 33 33 33 33 33 33 33 33 33 33 32 32 32 32 32 32 32 32 32 32 32 32 32 31 31 31 31 31 31 31 31 31 30 30 30 30 30 30 30 29 29 29 29 29 29 28 28 28 28 28 28 27 27 27 27 27 27 26 26 26 26 26 26 25 25 25
-32768 -32768 -32768 -32768 -32768 -32768 -32768 -32768 -32768 -32768 -32768 -32768 -32768 -32768 -32768 -32768 -32768 -32768 -32768 -32768 -32768 -32768 -32768 -32768 -32768 -32768 -32768 -32768 -32768 -32768 -32768 -32768 -32768 -32768 -32768 -32768 -32768 -32768 -32768 -32768 -32768 -32768 -32768 -32768 -32768 -32768 -32768 -32768 -32768 -32768 -32768 -32768 -32768 -32768 -32768 -32768 -32768 -32768 -32768 -32768 -32768 -32768 -32768 -32768 -32768 -32768 -32768 -32768 -32768 -32768 -32768 -32768 -32768 -32768 -32768 -32768 -32768 -32768 -32768 -32768 -32768 -32768 -32768 -32768 -32768 -32768 -32768 -32768 -32768 -32768 -32768 -32768 -32768 -32768 -32768 -32768 -32768 -32768 -32768 -32768 -32768 -32768 -32768 -32768 -32768 -32768 -32768 -32768 -32768 -32768 -32768 -32768 -32768 -32768 -32768 -32768 -32768 -32768 -32768 -32768 -32768 -32768 -32768 -32768 -32768 -32768 -32768 -32768 -32768 -32768 -32768 -32768 -32768 -32768 -32768 -32768 -32768 -32768 -32768 -32768 -32768 -32768 -32768 -32768 -32768 -32768 29 29 29 29 29 29 29 30 30 30 30 30 30 30 30 31 31 31 31 31 31 31 31 31 32 32 32 32 32 32 32 32 32 32 32 32 33 33 33 33 33 33 33 33 33 33 33 33 33 33 33 33 33 33 33 33 33 33 33 33 33 33 33 33 33 33 32 32 32 32 32 32 32 32 32 32 32 31 31 31 31 31 31 31 31 30 30 30 30 30 30 30 29 29 29 29 29 29 28 28 28 28 28 28 27 27 27 27 27 27 26 26 26 26 26 26 25 25
-32768 -32768 -32768 -32768 -32768 -32768 -32768 -32768 -32768 -32768 -32768 -32768 -32768 -32768 -32768 -32768 -32768 -32768 -32768 -32768 -32768 -32768 -32768 -32768 -32768 -32768 -32768 -32768 -32768 -32768 -32768 -32768 -32768 -32768 -32768 -32768 -32768 -32768 -32768 -32768 -32768 -32768 -32768 -32768 -32768 -32768 -32768 -32768 -32768 -32768 -32768 -32768 -32768 -32768 -32768 -32768 -32768 -32768 -32768 -32768 -32768 -32768 -32768 -32768 -32768 -32768 -32768 -32768 -32768 -32768 -32768 -32768 -32768 -32768 -32768 -32768 -32768 -32768 -32768 -32768 -32768 -32768 -32768 -32768 -32768 -32768 -32768 -32768 -32768 -32768 -32768 -32768 -32768 -32768 -32768 -32768 -32768 -32768 -32768 -32768 -32768 -32768 -32768 -32768 -32768 -32768 -32768 -32768 -32768 -32768 -32768 -32768 -32768 -32768 -32768 -32768 -32768 -32768 -32768 -32768 -32768 -32768 -32768 -32768 -32768 -32768 -32768 -32768 -32768 -32768 -32768 -32768 -32768 -32768 -32768 -32768 -32768 -32768 -32768 -32768 -32768 -32768 -32768 -32768 -32768 29 29 29 29 29 29 30 30 30 30 30 30 30 30 31 31 31 31 31 31 31 31 31 32 32 32 32 32 32 32 32 32 32 32 33 33 33 33 33 33 33 33 33 33 33 33 33 33 33 33 33 33 33 33 33 33 33 33 33 33 33 33 33 33 33 33 33 33 33 33 32 32 32 32 32 32 32 32 32 32 31 31 31 31 31 31 31 30 30 30 30 30 30 30 29 29 29 29 29 29 28 28 28 28 28 28 27 27 27 27 27 27 26 26 26 26 26 25 25
-32768 -32768 -32768 -32768 -32768 -32768 -32768 -32768 -32768 -32768 -32768 -32768 -32768 -32768 -32768 -32768 -32768 -32768 -32768 -32768 -32768 -32768 -32768 -32768 -32768 -32768 -32768 -32768 -32768 -32768 -32768 -32768 -32768 -32768 -32768 -32768 -32768 -32768 -32768 -32768 -32768 -32768 -32768 -32768 -32768 -32768 -32768 -32768 -32768 -32768 -32768 -32768 -32768 -32768 -32768 -32768 -32768 -32768 -32768 -32768 -32768 -32768 -32768 -32768 -32768 -32768 -32768 -32768 -32768 -32768 -32768 -32768 -32768 -32768 -32768 -32768 -32768 -32768 -32768 -32768 -32768 -32768 -32768 -32768 -32768 -32768 -32768 -32768 -32768 -32768 -32768 -32768 -32768 -32768 -32768 -32768 -32768 -32768 -32768 -32768 -32768 -32768 -32768 -32768 -32768 -32768 -32768 -32768 -32768 -32768 -32768 -32768 -32768 -32768 -32768 -32768 -32768 -32768 -32768 -32768 -32768 -32768 -32768 -32768 -32768 -32768 -32768 -32768 -32768 -32768 -32768 -32768 -32768 -32768 -32768 -32768 -32768 -32768 -32768 -32768 -32768 -32768 -32768 -32768 -32768 29 29 29 29 29 30 30 30 30 30 30 30 31 31 31 31 31 31 31 31 32 32 32 32 32 32 32 32 32 32 32 33 33 33 33 33 33 33 33 33 33 33 33 33 33 33 33 33 33 33 33 33 33 33 33 33 33 33 33 33 33 33 33 33 33 33 33 33 33 33 33 33 32 32 32 32 32 32 32 32 32 31 31 31 31 31 31 31 31 30 30 30 30 30 30 29 29 29 29 29 29 28 28 28 28 28 28 27 27 27 27 27 27 26 26 26 26 26 -32768
-32768 -32768 -32768 -32768 -32768 -32768 -32768 -32768 -32768 -32768 -32768 -32768 -32768 -32768 -32768 -32768 -32768 -32768 -32768 -32768 -32768 -32768 -32768 -32768 -32768 -32768 -32768 -32768 -32768 -32768 -32768 -32768 -32768 -32768 -32768 -32768 -32768 -32768 -32768 -32768 -32768 -32768 -32768 -32768 -32768 -32768 -32768 -32768 -32768 -32768 -32768 -32768 -32768 -32768 -32768 -32768 -32768 -32768 -32768 -32768 -32768 -32768 -32768 -32768 -32768 -32768 -32768 -32768 -32768 -32768 -32768 -32768 -32768 -32768 -32768 -32768 -32768 -32768 -32768 -32768 -32768 -32768 -32768 -32768 -32768 -32768 -32768 -32768 -32768 -32768 -32768 -32768 -32768 -32768 -32768 -32768 -32768 -32768 -32768 -32768 -32768 -32768 -32768 -32768 -32768 -32768 -32768 -32768 -32768 -32768 -32768 -32768 -32768 -32768 -32768 -32768 -32768 -32768 -32768 -32768 -32768 -32768 -32768 -32768 -32768 -32768 -32768 -32768 -32768 -32768 -32768 -32768 -32768 -32768 -32768 -32768 -32768 28 -32768 -32768 -32768 -32768 -32768 -32768 -32768 29 29 29 30 30 30 30 30 30 30 31 31 31 31 31 31 31 31 32 32 32 32 32 32 32 32 32 32 33 33 33 33 33 33 33 33 33 33 33 33 33 33 33 34 34 34 34 34 34 34 34 34 34 34 34 34 34 34 34 34 34 33 33 33 33 33 33 33 33 33 33 33 33 33 32 32 32 32 32 32 32 32 32 31 31 31 31 31 31 31 30 30 30 30 30 30 29 29 29 29 29 29 28 28 28 28 28 28 27 27 27 27 27 26 26 26 -32768 -32768 -32768
-32768 -32768 -32768 -32768 -32768 -32768 -32768 -32768 -32768 -32768 -32768 -32768 -32768 -32768 -32768 -32768 -32768 -32768 -32768 -32768 -32768 -32768 -32768 -32768 -32768 -32768 -32768 -32768 -32768 -32768 -32768 -32768 -32768 -32768 -32768 -32768 -32768 -32768 -32768 -32768 -32768 -32768 -32768 -32768 -32768 -32768 -32768 -32768 -32768 -32768 -32768 -32768 -32768 -32768 -32768 -32768 -32768 -32768 -32768 -32768 -32768 -32768 -32768 -32768 -32768 -32768 -32768 -32768 -32768 -32768 -32768 -32768 -32768 -32768 -32768 -32768 -32768 -32768 -32768 -32768 -32768 -32768 -32768 -32768 -32768 -32768 -32768 -32768 -32768 -32768 -32768 -32768 -32768 -32768 -32768 -32768 -32768 -32768 -32768 -32768 -32768 -32768 -32768 -32768 -32768 -32768 -32768 -32768 -32768 -32768 -32768 -32768 -32768 -32768 -32768 -32768 -32768 -32768 -32768 -32768 -32768 -32768 -32768 -32768 -32768 -32768 -32768 -32768 -32768 -32768 -32768 -32768 -32768 -32768 -32768 -32768 -32768 -32768 -32768 -32768 -32768 -32768 -32768 -32768 29 29 29 30 30 30 30 30 30 30 31 31 31 31 31 31 31 32 32 32 32 32 32 32 32 32 33 33 33 33 33 33 33 33 33 33 33 33 33 34 34 34 34 34 34 34 34 34 34 34 34 34 34 34 34 34 34 34 34 34 34 34 34 34 34 34 33 33 33 33 33 33 33 33 33 33 33 32 32 32 32 32 32 32 32 31 31 31 31 31 31 31 30 30 30 30 30 30 29 29 29 29 29 29 28 28 28 28 28 28 27 27 27 27 -32768 -32768 -32768 -32768 -32768 -32768
-32768 -32768 -32768 -32768 -32768 -32768 -32768 -32768 -32768 -32768 -32768 -32768 -32768 -32768 -32768 -32768 -32768 -32768 -32768 -32768 -32768 -32768 -32768 -32768 -32768 -32768 -32768 -32768 -32768 -32768 -32768 -32768 -32768 -32768 -32768 -32768 -32768 -32768 -32768 -32768 -32768 -32768 -32768 -32768 -32768 -32768 -32768 -32768 -32768 -32768 -32768 -32768 -32768 -32768 -32768 -32768 -32768 -32768 -32768 -32768 -32768 -32768 -32768 -32768 -32768 -32768 -32768 -32768 -32768 -32768 -32768 -32768 -32768 -32768 -32768 -32768 -32768 -32768 -32768 -32768 -32768 -32768 -32768 -32768 -32768 -32768 -32768 -32768 -32768 -32768 -32768 -32768 -32768 -32768 -32768 -32768 -32768 -32768 -32768 -32768 -32768 -32768 -32768 -32768 -32768 -32768 -32768 -32768 -32768 -32768 -32768 -32768 -32768 -32768 -32768 -32768 -32768 -32768 -32768 -32768 -32768 -32768 -32768 -32768 -32768 -32768 -32768 -32768 -32768 -32768 -32768 -32768 -32768 -32768 -32768 -32768 -32768 -32768 -32768 -32768 -32768 -32768 -32768 -32768 29 30 30 30 30 30 30 30 31 31 31 31 31 31 31 31 32 32 32 32 32 32 32 32 33 33 33 33 33 33 33 33 33 33 33 34 34 34 34 34 34 34 34 34 34 34 34 34 34 34 34 34 34 34 34 34 34 34 34 34 34 34 34 34 34 34 34 34 34 33 33 33 33 33 33 33 33 33 33 32 32 32 32 32 32 32 32 31 31 31 31 31 31 30 30 30 30 30 30 29 29 29 29 29 29 28 28 28 28 28 27 27 -32768 -32768 -32768 -32768 -32768 -32768 -32768 -32768
-32768 -32768 -32768 -32768 -32768 -32768 -32768 -32768 -32768 -32768 -32768 -32768 -32768 -32768 -32768 -32768 -32768 -32768 -32768 -32768 -32768 -32768 -32768 -32768 -32768 -32768 -32768 -32768 -32768 -32768 -32768 -32768 -32768 -32768 -32768 -32768 -32768 -32768 -32768 -32768 -32768 -32768 -32768 -32768 -32768 -32768 -32768 -32768 -32768 -32768 -32768 -32768 -32768 -32768 -32768 -32768 -32768 -32768 -32768 -32768 -32768 -32768 -32768 -32768 -32768 -32768 -32768 -32768 -32768 -32768 -32768 -32768 -32768 -32768 -32768 -32768 -32768 -32768 -32768 -32768 -32768 -32768 -32768 -32768 -32768 -32768 -32768 -32768 -32768 -32768 -32768 -32768 -32768 -32768 -32768 -32768 -32768 -32768 -32768 -32768 -32768 -32768 -32768 -32768 -32768 -32768 -32768 -32768 -32768 -32768 -32768 -32768 -32768 -32768 -32768 -32768 -32768 -32768 -32768 -32768 -32768 -32768 -32768 -32768 -32768 -32768 -32768 -32768 -32768 -32768 -32768 -32768 -32768 -32768 -32768 -32768 -32768 -32768 -32768 -32768 -32768 -32768 -32768 29 30 30 30 30 30 30 30 31 31 31 31 31 31 31 32 32 32 32 32 32 32 32 33 33 33 33 33 33 33 33 33 33 34 34 34 34 34 34 34 34 34 34 34 34 34 34 34 34 34 34 34 34 34 34 34 34 34 34 34 34 34 34 34 34 34 34 34 34 34 34 34 33 33 33 33 33 33 33 33 33 33 32 32 32 32 32 32 32 31 31 31 31 31 31 30 30 30 30 30 30 29 29 29 29 29 29 28 28 28 28 28 -32768 -32768 -32768 -32768 -32768 -32768 -32768 -32768 -32768
-32768 -32768 -32768 -32768 -32768 -32768 -32768 -32768 -32768 -32768 -32768 -32768 -32768 -32768 -32768 -32768 -32768 -32768 -32768 -32768 -32768 -32768 -32768 -32768 -32768 -32768 -32768 -32768 -32768 -32768 -32768 -32768 -32768 -32768 -32768 -32768 -32768 -32768 -32768 -32768 -32768 -32768 -32768 -32768 -32768 -32768 -32768 -32768 -32768 -32768 -32768 -32768 -32768 -32768 -32768 -32768 -32768 -32768 -32768 -32768 -32768 -32768 -32768 -32768 -32768 -32768 -32768 -32768 -32768 -32768 -32768 -32768 -32768 -32768 -32768 -32768 -32768 -32768 -32768 -32768 -32768 -32768 -32768 -32768 -32768 -32768 -32768 -32768 -32768 -32768 -32768 -32768 -32768 -32768 -32768 -32768 -32768 -32768 -32768 -32768 -32768 -32768 -32768 -32768 -32768 -32768 -32768 -32768 -32768 -32768 -32768 -32768 -32768 -32768 -32768 -32768 -32768 -32768 -32768 -32768 -32768 -32768 -32768 -32768 -32768 -32768 -32768 -32768 -32768 -32768 -32768 -32768 -32768 -32768 -32768 -32768 -32768 -32768 -32768 -32768 -32768 29 30 30 30 30 30 30 30 31 31 31 31 31 31 31 32 32 32 32 32 32 32 32 33 33 33 33 33 33 33 33 33 33 34 34 34 34 34 34 34 34 34 34 34 34 34 34 34 34 35 35 35 35 35 35 35 35 35 35 35 35 35 34 34 34 34 34 34 34 34 34 34 34 34 34 34 34 33 33 33 33 33 33 33 33 32 32 32 32 32 32 32 31 31 31 31 31 31 30 30 30 30 30 30 29 29 29 29 29 28 28 28 28 -32768 -32768 -32768 -32768 -32768 -32768 -32768 -32768 -32768 -32768
-32768 -32768 -32768 -32768 -32768 -32768 -32768 -32768 -32768 -32768 -32768 -32768 -32768 -32768 -32768 -32768 -32768 -32768 -32768 -32768 -32768 -32768 -32768 -32768 -32768 -32768 -32768 -32768 -32768 -32768 -32768 -32768 -32768 -32768 -32768 -32768 -32768 -32768 -32768 -32768 -32768 -32768 -32768 -32768 -32768 -32768 -32768 -32768 -32768 -32768 -32768 -32768 -32768 -32768 -32768 -32768 -32768 -32768 -32768 -32768 -32768 -32768 -32768 -32768 -32768 -32768 -32768 -32768 -32768 -32768 -32768 -32768 -32768 -32768 -32768 -32768 -32768 -32768 -32768 -32768 -32768 -32768 -32768 -32768 -32768 -32768 -32768 -32768 -32768 -32768 -32768 -32768 -32768 -32768 -32768 -32768 -32768 -32768 -32768 -32768 -32768 -32768 -32768 -32768 -32768 -32768 -32768 -32768 -32768 -32768 -32768 -32768 -32768 -32768 -32768 -32768 -32768 -32768 -32768 -32768 -32768 -32768 -32768 -32768 -32768 -32768 -32768 -32768 -32768 -32768 -32768 -32768 -32768 -32768 -32768 -32768 -32768 -32768 -32768 -32768 -32768 30 30 30 30 30 30 30 31 31 31 31 31 31 31 32 32 32 32 32 32 32 33 33 33 33 33 33 33 33 33 34 34 34 34 34 34 34 34 34 34 34 34 34 35 35 35 35 35 35 35 35 35 35 35 35 35 35 35 35 35 35 35 35 35 35 35 35 34 34 34 34 34 34 34 34 34 34 34 34 33 33 33 33 33 33 33 33 32 32 32 32 32 32 31 31 31 31 31 31 30 30 30 30 30 30 29 29 29 29 29 28 28 -32768 -32768 -32768 -32768 -32768 -32768 -32768 -32768 -32768 -32768 -32768
-32768 -32768 -32768 -32768 -32768 -32768 -32768 -32768 -32768 -32768 -32768 -32768 -32768 -32768 -32768 -32768 -32768 -32768 -32768 -32768 -32768 -32768 -32768 -32768 -32768 -32768 -32768 -32768 -32768 -32768 -32768 -32768 -32768 -32768 -32768 -32768 -32768 -32768 -32768 -32768 -32768 -32768 -32768 -32768 -32768 -32768 -32768 -32768 -32768 -32768 -32768 -32768 -32768 -32768 -32768 -32768 -32768 -32768 -32768 -32768 -32768 -32768 -32768 -32768 -32768 -32768 -32768 -32768 -32768 -32768 -32768 -32768 -32768 -32768 -32768 -32768 -32768 -32768 -32768 -32768 -32768 -32768 -32768 -32768 -32768 -32768 -32768 -32768 -32768 -32768 -32768 -32768 -32768 -32768 -32768 -32768 -32768 -32768 -32768 -32768 -32768 -32768 -32768 -32768 -32768 -32768 -32768 -32768 -32768 -32768 -32768 -32768 -32768 -32768 -32768 -32768 -32768 -32768 -32768 -32768 -32768 -32768 -32768 -32768 -32768 -32768 -32768 -32768 -32768 -32768 -32768 -32768 -32768 -32768 -32768 -32768 -32768 -32768 -32768 -32768 30 30 30 30 30 30 31 31 31 31 31 31 31 32 32 32 32 32 32 32 33 33 33 33 33 33 33 33 33 34 34 34 34 34 34 34 34 34 34 34 35 35 35 35 35 35 35 35 35 35 35 35 35 35 35 35 35 35 35 35 35 35 35 35 35 35 35 35 35 35 35 34 34 34 34 34 34 34 34 34 34 33 33 33 33 33 33 33 33 32 32 32 32 32 32 31 31 31 31 31 31 30 30 30 30 30 30 29 29 29 29 -32768 -32768 -32768 -32768 -32768 -32768 -32768 -32768 -32768 -32768 -32768 -32768 -32768
-32768 -32768 -32768 -32768 -32768 -32768 -32768 -32768 -32768 -32768 -32768 -32768 -32768 -32768 -32768 -32768 -32768 -32768 -32768 -32768 -32768 -32768 -32768 -32768 -32768 -32768 -32768 -32768 -32768 -32768 -32768 -32768 -32768 -32768 -32768 -32768 -32768 -32768 -32768 -32768 -32768 -32768 -32768 -32768 -32768 -32768 -32768 -32768 -32768 -32768 -32768 -32768 -32768 -32768 -32768 -32768 -32768 -32768 -32768 -32768 -32768 -32768 -32768 -32768 -32768 -32768 -32768 -32768 -32768 -32768 -32768 -32768 -32768 -32768 -32768 -32768 -32768 -32768 -32768 -32768 -32768 -32768 -32768 -32768 -32768 -32768 -32768 -32768 -32768 -32768 -32768 -32768 -32768 -32768 -32768 -32768 -32768 -32768 -32768 -32768 -32768 -32768 -32768 -32768 -32768 -32768 -32768 -32768 -32768 -32768 -32768 -32768 -32768 -32768 -32768 -32768 -32768 -32768 -32768 -32768 -32768 -32768 -32768 -32768 -32768 -32768 -32768 -32768 -32768 -32768 -32768 -32768 -32768 -32768 -32768 -32768 -32768 -32768 -32768 30 30 30 30 30 30 31 31 31 31 31 31 32 32 32 32 32 32 32 32 33 33 33 33 33 33 33 33 34 34 34 34 34 34 34 34 34 34 35 35 35 35 35 35 35 35 35 35 35 35 35 35 35 35 35 35 35 35 35 35 35 35 35 35 35 35 35 35 35 35 35 35 35 35 35 34 34 34 34 34 34 34 34 34 33 33 33 33 33 33 33 32 32 32 32 32 32 31 31 31 31 31 31 30 30 30 30 30 29 29 29 -32768 -32768 -32768 -32768 -32768 -32768 -32768 -32768 -32768 -32768 -32768 -32768 -32768 -32768
-32768 -32768 -32768 -32768 -32768 -32768 -32768 -32768 -32768 -32768 -32768 -32768 -32768 -32768 -32768 -32768 -32768 -32768 -32768 -32768 -32768 -32768 -32768 -32768 -32768 -32768 -32768 -32768 -32768 -32768 -32768 -32768 -32768 -32768 -32768 -32768 -32768 -32768 -32768 -32768 -32768 -32768 -32768 -32768 -32768 -32768 -32768 -32768 -32768 -32768 -32768 -32768 -32768 -32768 -32768 -32768 -32768 -32768 -32768 -32768 -32768 -32768 -32768 -32768 -32768 -32768 -32768 -32768 -32768 -32768 -32768 -32768 -32768 -32768 -32768 -32768 -32768 -32768 -32768 -32768 -32768 -32768 -32768 -32768 -32768 -32768 -32768 -32768 -32768 -32768 -32768 -32768 -32768 -32768 -32768 -32768 -32768 -32768 -32768 -32768 -32768 -32768 -32768 -32768 -32768 -32768 -32768 -32768 -32768 -32768 -32768 -32768 -32768 -32768 -32768 -32768 -32768 -32768 -32768 -32768 -32768 -32768 -32768 -32768 -32768 -32768 -32768 -32768 -32768 -32768 -32768 -32768 -32768 -32768 -32768 -32768 -32768 -32768 -32768 30 30 30 30 31 31 31 31 31 31 31 32 32 32 32 32 32 32 33 33 33 33 33 33 33 33 34 34 34 34 34 34 34 34 34 35 35 35 35 35 35 35 35 35 35 35 35 35 35 35 35 35 35 35 36 36 36 36 36 36 35 35 35 35 35 35 35 35 35 35 35 35 35 35 35 35 35 34 34 34 34 34 34 34 34 33 33 33 33 33 33 33 32 32 32 32 32 32 31 31 31 31 31 31 30 30 30 30 30 29 29 -32768 -32768 -32768 -32768 -32768 -32768 -32768 -32768 -32768 -32768 -32768 -32768 -32768 -32768
-32768 -32768 -32768 -32768 -32768 -32768 -32768 -32768 -32768 -32768 -32768 -32768 -32768 -32768 -32768 -32768 -32768 -32768 -32768 -32768 -32768 -32768 -32768 -32768 -32768 -32768 -32768 -32768 -32768 -32768 -32768 -32768 -32768 -32768 -32768 -32768 -32768 -32768 -32768 -32768 -32768 -32768 -32768 -32768 -32768 -32768 -32768 -32768 -32768 -32768 -32768 -32768 -32768 -32768 -32768 -32768 -32768 -32768 -32768 -32768 -32768 -32768 -32768 -32768 -32768 -32768 -32768 -32768 -32768 -32768 -32768 -32768 -32768 -32768 -32768 -32768 -32768 -32768 -32768 -32768 -32768 -32768 -32768 -32768 -32768 -32768 -32768 -32768 -32768 -32768 -32768 -32768 -32768 -32768 -32768 -32768 -32768 -32768 -32768 -32768 -32768 -32768 -32768 -32768 -32768 -32768 -32768 -32768 -32768 -32768 -32768 -32768 -32768 -32768 -32768 -32768 -32768 -32768 -32768 -32768 -32768 -32768 -32768 -32768 -32768 -32768 -32768 -32768 -32768 -32768 -32768 -32768 -32768 -32768 -32768 -32768 -32768 -32768 -32768 30 30 30 31 31 31 31 31 31 32 32 32 32 32 32 32 33 33 33 33 33 33 33 33 34 34 34 34 34 34 34 34 34 35 35 35 35 35 35 35 35 35 35 35 35 35 36 36 36 36 36 36 36 36 36 36 36 36 36 36 36 36 36 36 36 36 36 35 35 35 35 35 35 35 35 35 35 35 35 34 34 34 34 34 34 34 34 33 33 33 33 33 33 32 32 32 32 32 32 31 31 31 31 31 31 30 30 30 30 30 29 -32768 -32768 -32768 -32768 -32768 -32768 -32768 -32768 -32768 -32768 -32768 -32768 -32768 -32768
-32768 -32768 -32768 -32768 -32768 -32768 -32768 -32768 -32768 -32768 -32768 -32768 -32768 -32768 -32768 -32768 -32768 -32768 -32768 -32768 -32768 -32768 -32768 -32768 -32768 -32768 -32768 -32768 -32768 -32768 -32768 -32768 -32768 -32768 -32768 -32768 -32768 -32768 -32768 -32768 -32768 -32768 -32768 -32768 -32768 -32768 -32768 -32768 -32768 -32768 -32768 -32768 -32768 -32768 -32768 -32768 -32768 -32768 -32768 -32768 -32768 -32768 -32768 -32768 -32768 -32768 -32768 -32768 -32768 -32768 -32768 -32768 -32768 -32768 -32768 -32768 -32768 -32768 -32768 -32768 -32768 -32768 -32768 -32768 -32768 -32768 -32768 -32768 -32768 -32768 -32768 -32768 -32768 -32768 -32768 -32768 -32768 -32768 -32768 -32768 -32768 -32768 -32768 -32768 -32768 -32768 -32768 -32768 -32768 -32768 -32768 -32768 -32768 -32768 -32768 -32768 -32768 -32768 -32768 -32768 -32768 -32768 -32768 -32768 -32768 -32768 -32768 -32768 -32768 -32768 -32768 -32768 -32768 -32768 -32768 -32768 -32768 -32768 30 30 30 31 31 31 31 31 31 32 32 32 32 32 32 33 33 33 33 33 33 33 33 34 34 34 34 34 34 34 34 35 35 35 35 35 35 35 35 35 35 35 35 36 36 36 36 36 36 36 36 36 36 36 36 36 36 36 36 36 36 36 36 36 36 36 36 36 36 36 36 35 35 35 35 35 35 35 35 35 35 35 34 34 34 34 34 34 34 33 33 33 33 33 33 32 32 32 32 32 32 31 31 31 31 31 31 30 30 30 30 -32768 -32768 -32768 -32768 -32768 -32768 -32768 -32768 -32768 -32768 -32768 -32768 -32768 -32768 -32768
-32768 -32768 -32768 -32768 -32768 -32768 -32768 -32768 -32768 -32768 -32768 -32768 -32768 -32768 -32768 -32768 -32768 -32768 -32768 -32768 -32768 -32768 -32768 -32768 -32768 -32768 -32768 -32768 -32768 -32768 -32768 -32768 -32768 -32768 -32768 -32768 -32768 -32768 -32768 -32768 -32768 -32768 -32768 -32768 -32768 -32768 -32768 -32768 -32768 -32768 -32768 -32768 -32768 -32768 -32768 -32768 -32768 -32768 -32768 -32768 -32768 -32768 -32768 -32768 -32768 -32768 -32768 -32768 -32768 -32768 -32768 -32768 -32768 -32768 -32768 -32768 -32768 -32768 -32768 -32768 -32768 -32768 -32768 -32768 -32768 -32768 -32768 -32768 -32768 -32768 -32768 -32768 -32768 -32768 -32768 -32768 -32768 -32768 -32768 -32768 -32768 -32768 -32768 -32768 -32768 -32768 -32768 -32768 -32768 -32768 -32768 -32768 -32768 -32768 -32768 -32768 -32768 -32768 -32768 -32768 -32768 -32768 -32768 -32768 -32768 -32768 -32768 -32768 -32768 -32768 -32768 -32768 -32768 -32768 -32768 -32768 -32768 30 30 31 31 31 31 31 31 32 32 32 32 32 32 32 33 33 33 33 33 33 33 34 34 34 34 34 34 34 34 35 35 35 35 35 35 35 35 35 35 35 36 36 36 36 36 36 36 36 36 36 36 36 36 36 36 36 36 36 36 36 36 36 36 36 36 36 36 36 36 36 36 36 36 36 35 35 35 35 35 35 35 35 35 34 34 34 34 34 34 34 33 33 33 33 33 33 32 32 32 32 32 32 31 31 31 31 31 30 30 -32768 -32768 -32768 -32768 -32768 -32768 -32768 -32768 -32768 -32768 -32768 -32768 -32768 -32768 -32768 -32768 -32768
-32768 -32768 -32768 -32768 -32768 -32768 -32768 -32768 -32768 -32768 -32768 -32768 -32768 -32768 -32768 -32768 -32768 -32768 -32768 -32768 -32768 -32768 -32768 -32768 -32768 -32768 -32768 -32768 -32768 -32768 -32768 -32768 -32768 -32768 -32768 -32768 -32768 -32768 -32768 -32768 -32768 -32768 -32768 -32768 -32768 -32768 -32768 -32768 -32768 -32768 -32768 -32768 -32768 -32768 -32768 -32768 -32768 -32768 -32768 -32768 -32768 -32768 -32768 -32768 -32768 -32768 -32768 -32768 -32768 -32768 -32768 -32768 -32768 -32768 -32768 -32768 -32768 -32768 -32768 -32768 -32768 -32768 -32768 -32768 -32768 -32768 -32768 -32768 -32768 -32768 -32768 -32768 -32768 -32768 -32768 -32768 -32768 -32768 -32768 -32768 -32768 -32768 -32768 -32768 -32768 -32768 -32768 -32768 -32768 -32768 -32768 -32768 -32768 -32768 -32768 -32768 -32768 -32768 -32768 -32768 -32768 -32768 -32768 -32768 -32768 -32768 -32768 -32768 -32768 -32768 -32768 -32768 -32768 -32768 -32768 -32768 -32768 30 31 31 31 31 31 31 32 32 32 32 32 32 33 33 33 33 33 33 33 34 34 34 34 34 34 34 34 35 35 35 35 35 35 35 35 35 35 36 36 36 36 36 36 36 36 36 36 36 36 36 36 36 36 36 36 36 36 36 36 36 36 36 36 36 36 36 36 36 36 36 36 36 36 36 36 36 35 35 35 35 35 35 35 35 35 34 34 34 34 34 34 33 33 33 33 33 33 32 32 32 32 32 32 31 31 31 31 31 -32768 -32768 -32768 -32768 -32768 -32768 -32768 -32768 -32768 -32768 -32768 -32768 -32768 -32768 -32768 -32768 -32768 -32768
-32768 -32768 -32768 -32768 -32768 -32768 -32768 -32768 -32768 -32768 -32768 -32768 -32768 -32768 -32768 -32768 -32768 -32768 -32768 -32768 -32768 -32768 -32768 -32768 -32768 -32768 -32768 -32768 -32768 -32768 -32768 -32768 -32768 -32768 -32768 -32768 -32768 -32768 -32768 -32768 -32768 -32768 -32768 -32768 -32768 -32768 -32768 -32768 -32768 -32768 -32768 -32768 -32768 -32768 -32768 -32768 -32768 -32768 -32768 -32768 -32768 -32768 -32768 -32768 -32768 -32768 -32768 -32768 -32768 -32768 -32768 -32768 -32768 -32768 -32768 -32768 -32768 -32768 -32768 -32768 -32768 -32768 -32768 -32768 -32768 -32768 -32768 -32768 -32768 -32768 -32768 -32768 -32768 -32768 -32768 -32768 -32768 -32768 -32768 -32768 -32768 -32768 -32768 -32768 -32768 -32768 -32768 -32768 -32768 -32768 -32768 -32768 -32768 -32768 -32768 -32768 -32768 -32768 -32768 -32768 -32768 -32768 -32768 -32768 -32768 -32768 -32768 -32768 -32768 -32768 -32768 -32768 -32768 -32768 -32768 -32768 -32768 31 31 31 31 31 31 32 32 32 32 32 32 33 33 33 33 33 33 33 34 34 34 34 34 34 34 35 35 35 35 35 35 35 35 35 36 36 36 36 36 36 36 36 36 36 36 36 36 36 36 37 37 37 37 37 37 37 37 37 37 37 37 37 37 37 37 36 36 36 36 36 36 36 36 36 36 36 36 36 35 35 35 35 35 35 35 35 34 34 34 34 34 34 34 33 33 33 33 33 32 32 32 32 32 32 31 31 31 -32768 -32768 -32768 -32768 -32768 -32768 -32768 -32768 -32768 -32768 -32768 -32768 -32768 -32768 -32768 -32768 -32768 -32768 -32768
-32768 -32768 -32768 -32768 -32768 -32768 -32768 -32768 -32768 -32768 -32768 -32768 -32768 -32768 -32768 -32768 -32768 -32768 -32768 -32768 -32768 -32768 -32768 -32768 -32768 -32768 -32768 -32768 -32768 -32768 -32768 -32768 -32768 -32768 -32768 -32768 -32768 -32768 -32768 -32768 -32768 -32768 -32768 -32768 -32768 -32768 -32768 -32768 -32768 -32768 -32768 -32768 -32768 -32768 -32768 -32768 -32768 -32768 -32768 -32768 -32768 -32768 -32768 -32768 -32768 -32768 -32768 -32768 -32768 -32768 -32768 -32768 -32768 -32768 -32768 -32768 -32768 -32768 -32768 -32768 -32768 -32768 -32768 -32768 -32768 -32768 -32768 -32768 -32768 -32768 -32768 -32768 -32768 -32768 -32768 -32768 -32768 -32768 -32768 -32768 -32768 -32768 -32768 -32768 -32768 -32768 -32768 -32768 -32768 -32768 -32768 -32768 -32768 -32768 -32768 -32768 -32768 -32768 -32768 -32768 -32768 -32768 -32768 -32768 -32768 -32768 -32768 -32768 -32768 -32768 -32768 -32768 -32768 -32768 -32768 -32768 31 31 31 31 31 32 32 32 32 32 32 33 33 33 33 33 33 33 34 34 34 34 34 34 34 35 35 35 35 35 35 35 35 35 36 36 36 36 36 36 36 36 36 36 36 36 37 37 37 37 37 37 37 37 37 37 37 37 37 37 37 37 37 37 37 37 37 37 37 37 37 36 36 36 36 36 36 36 36 36 36 36 35 35 35 35 35 35 35 34 34 34 34 34 34 34 33 33 33 33 33 32 32 32 32 32 31 31 31 -32768 -32768 -32768 -32768 -32768 -32768 -32768 -32768 -32768 -32768 -32768 -32768 -32768 -32768 -32768 -32768 -32768 -32768 -32768
-32768 -32768 -32768 -32768 -32768 -32768 -32768 -32768 -32768 -32768 -32768 -32768 -32768 -32768 -32768 -32768 -32768 -32768 -32768 -32768 -32768 -32768 -32768 -32768 -32768 -32768 -32768 -32768 -32768 -32768 -32768 -32768 -32768 -32768 -32768 -32768 -32768 -32768 -32768 -32768 -32768 -32768 -32768 -32768 -32768 -32768 -32768 -32768 -32768 -32768 -32768 -32768 -32768 -32768 -32768 -32768 -32768 -32768 -32768 -32768 -32768 -32768 -32768 -32768 -32768 -32768 -32768 -32768 -32768 -32768 -32768 -32768 -32768 -32768 -32768 -32768 -32768 -32768 -32768 -32768 -32768 -32768 -32768 -32768 -32768 -32768 -32768 -32768 -32768 -32768 -32768 -32768 -32768 -32768 -32768 -32768 -32768 -32768 -32768 -32768 -32768 -32768 -32768 -32768 -32768 -32768 -32768 -32768 -32768 -32768 -32768 -32768 -32768 -32768 -32768 -32768 -32768 -32768 -32768 -32768 -32768 -32768 -32768 -32768 -32768 -32768 -32768 -32768 -32768 -32768 -32768 -32768 -32768 -32768 -32768 -32768 31 31 31 31 32 32 32 32 32 32 33 33 33 33 33 33 34 34 34 34 34 34 34 35 35 35 35 35 35 35 35 35 36 36 36 36 36 36 36 36 36 36 36 37 37 37 37 37 37 37 37 37 37 37 37 37 37 37 37 37 37 37 37 37 37 37 37 37 37 37 37 37 37 37 36 36 36 36 36 36 36 36 36 35 35 35 35 35 35 35 34 34 34 34 34 34 34 33 33 33 33 33 32 32 32 32 32 31 -32768 -32768 -32768 -32768 -32768 -32768 -32768 -32768 -32768 -32768 -32768 -32768 -32768 -32768 -32768 -32768 -32768 -32768 -32768 -32768
-32768 -32768 -32768 -32768 -32768 -32768 -32768 -32768 -32768 -32768 -32768 -32768 -32768 -32768 -32768 -32768 -32768 -32768 -32768 -32768 -32768 -32768 -32768 -32768 -32768 -32768 -32768 -32768 -32768 -32768 -32768 -32768 -32768 -32768 -32768 -32768 -32768 -32768 -32768 -32768 -32768 -32768 -32768 -32768 -32768 -32768 -32768 -32768 -32768 -32768 -32768 -32768 -32768 -32768 -32768 -32768 -32768 -32768 -32768 -32768 -32768 -32768 -32768 -32768 -32768 -32768 -32768 -32768 -32768 -32768 -32768 -32768 -32768 -32768 -32768 -32768 -32768 -32768 -32768 -32768 -32768 -32768 -32768 -32768 -32768 -32768 -32768 -32768 -32768 -32768 -32768 -32768 -32768 -32768 -32768 -32768 -32768 -32768 -32768 -32768 -32768 -32768 -32768 -32768 -32768 -32768 -32768 -32768 -32768 -32768 -32768 -32768 -32768 -32768 -32768 -32768 -32768 -32768 -32768 -32768 -32768 -32768 -32768 -32768 -32768 -32768 -32768 -32768 -32768 -32768 -32768 -32768 -32768 -32768 31 31 31 31 32 32 32 32 32 32 33 33 33 33 33 33 33 34 34 34 34 34 34 34 35 35 35 35 35 35 35 35 36 36 36 36 36 36 36 36 36 36 37 37 37 37 37 37 37 37 37 37 37 37 37 37 37 37 37 37 37 37 37 37 37 37 37 37 37 37 37 37 37 37 37 37 37 37 36 36 36 36 36 36 36 36 36 35 35 35 35 35 35 35 34 34 34 34 34 33 33 33 33 33 33 32 32 32 32 32 -32768 -32768 -32768 -32768 -32768 -32768 -32768 -32768 -32768 -32768 -32768 -32768 29 29 28 -32768 -32768 -32768 -32768 -32768
-32768 -32768 -32768 -32768 -32768 -32768 -32768 -32768 -32768 -32768 -32768 -32768 -32768 -32768 -32768 -32768 -32768 -32768 -32768 -32768 -32768 -32768 -32768 -32768 -32768 -32768 -32768 -32768 -32768 -32768 -32768 -32768 -32768 -32768 -32768 -32768 -32768 -32768 -32768 -32768 -32768 -32768 -32768 -32768 -32768 -32768 -32768 -32768 -32768 -32768 -32768 -32768 -32768 -32768 -32768 -32768 -32768 -32768 -32768 -32768 -32768 -32768 -32768 -32768 -32768 -32768 -32768 -32768 -32768 -32768 -32768 -32768 -32768 -32768 -32768 -32768 -32768 -32768 -32768 -32768 -32768 -32768 -32768 -32768 -32768 -32768 -32768 -32768 -32768 -32768 -32768 -32768 -32768 -32768 -32768 -32768 -32768 -32768 -32768 -32768 -32768 -32768 -32768 -32768 -32768 -32768 -32768 -32768 -32768 -32768 -32768 -32768 -32768 -32768 -32768 -32768 -32768 -32768 -32768 -32768 -32768 -32768 -32768 -32768 -32768 -32768 -32768 -32768 -32768 -32768 -32768 -32768 -32768 31 31 31 31 32 32 32 32 32 32 33 33 33 33 33 33 34 34 34 34 34 34 34 35 35 35 35 35 35 35 35 36 36 36 36 36 36 36 36 36 37 37 37 37 37 37 37 37 37 37 37 37 37 37 37 37 37 38 38 38 38 38 38 38 38 37 37 37 37 37 37 37 37 37 37 37 37 37 37 37 37 36 36 36 36 36 36 36 36 35 35 35 35 35 35 35 34 34 34 34 34 33 33 33 33 33 33 32 32 32 -32768 -32768 -32768 -32768 -32768 -32768 -32768 -32768 -32768 -32768 -32768 -32768 29 29 29 29 28 -32768 -32768 -32768 -32768
-32768 -32768 -32768 -32768 -32768 -32768 -32768 -32768 -32768 -32768 -32768 -32768 -32768 -32768 -32768 -32768 -32768 -32768 -32768 -32768 -32768 -32768 -32768 -32768 -32768 -32768 -32768 -32768 -32768 -32768 -32768 -32768 -32768 -32768 -32768 -32768 -32768 -32768 -32768 -32768 -32768 -32768 -32768 -32768 -32768 -32768 -32768 -32768 -32768 -32768 -32768 -32768 -32768 -32768 -32768 -32768 -32768 -32768 -32768 -32768 -32768 -32768 -32768 -32768 -32768 -32768 -32768 -32768 -32768 -32768 -32768 -32768 -32768 -32768 -32768 -32768 -32768 -32768 -32768 -32768 -32768 -32768 -32768 -32768 -32768 -32768 -32768 -32768 -32768 -32768 -32768 -32768 -32768 -32768 -32768 -32768 -32768 -32768 -32768 -32768 -32768 -32768 -32768 -32768 -32768 -32768 -32768 -32768 -32768 -32768 -32768 -32768 -32768 -32768 -32768 -32768 -32768 -32768 -32768 -32768 -32768 -32768 -32768 -32768 -32768 -32768 -32768 -32768 -32768 -32768 -32768 -32768 31 31 31 31 32 32 32 32 32 32 33 33 33 33 33 33 34 34 34 34 34 34 35 35 35 35 35 35 35 35 36 36 36 36 36 36 36 36 37 37 37 37 37 37 37 37 37 37 37 37 37 37 38 38 38 38 38 38 38 38 38 38 38 38 38 38 38 38 38 38 38 38 37 37 37 37 37 37 37 37 37 37 37 37 36 36 36 36 36 36 36 35 35 35 35 35 35 35 34 34 34 34 34 33 33 33 33 33 32 32 32 -32768 -32768 -32768 -32768 -32768 -32768 -32768 -32768 -32768 -32768 -32768 -32768 29 29 29 29 28 -32768 -32768 -32768 -32768
-32768 -32768 -32768 -32768 -32768 -32768 -32768 -32768 -32768 -32768 -32768 -32768 -32768 -32768 -32768 -32768 -32768 -32768 -32768 -32768 -32768 -32768 -32768 -32768 -32768 -32768 -32768 -32768 -32768 -32768 -32768 -32768 -32768 -32768 -32768 -32768 -32768 -32768 -32768 -32768 -32768 -32768 -32768 -32768 -32768 -32768 -32768 -32768 -32768 -32768 -32768 -32768 -32768 -32768 -32768 -32768 -32768 -32768 -32768 -32768 -32768 -32768 -32768 -32768 -32768 -32768 -32768 -32768 -32768 -32768 -32768 -32768 -32768 -32768 -32768 -32768 -32768 -32768 -32768 -32768 -32768 -32768 -32768 -32768 -32768 -32768 -32768 -32768 -32768 -32768 -32768 -32768 -32768 -32768 -32768 -32768 -32768 -32768 -32768 -32768 -32768 -32768 -32768 -32768 -32768 -32768 -32768 -32768 -32768 -32768 -32768 -32768 -32768 -32768 -32768 -32768 -32768 -32768 -32768 -32768 -32768 -32768 -32768 -32768 -32768 -32768 -32768 -32768 -32768 -32768 -32768 -32768 31 31 32 32 32 32 32 32 33 33 33 33 33 33 34 34 34 34 34 34 34 35 35 35 35 35 35 35 36 36 36 36 36 36 36 36 37 37 37 37 37 37 37 37 37 37 37 37 38 38 38 38 38 38 38 38 38 38 38 38 38 38 38 38 38 38 38 38 38 38 38 38 38 38 38 37 37 37 37 37 37 37 37 37 37 36 36 36 36 36 36 36 36 35 35 35 35 35 35 34 34 34 34 34 33 33 33 33 33 32 32 -32768 -32768 -32768 -32768 -32768 -32768 -32768 -32768 -32768 -32768 -32768 -32768 -32768 -32768 -32768 -32768 -32768 -32768 -32768 -32768 -32768
-32768 -32768 -32768 -32768 -32768 -32768 -32768 -32768 -32768 -32768 -32768 -32768 -32768 -32768 -32768 -32768 -32768 -32768 -32768 -32768 -32768 -32768 -32768 -32768 -32768 -32768 -32768 -32768 -32768 -32768 -32768 -32768 -32768 -32768 -32768 -32768 -32768 -32768 -32768 -32768 -32768 -32768 -32768 -32768 -32768 -32768 -32768 -32768 -32768 -32768 -32768 -32768 -32768 -32768 -32768 -32768 -32768 -32768 -32768 -32768 -32768 -32768 -32768 -32768 -32768 -32768 -32768 -32768 -32768 -32768 -32768 -32768 -32768 -32768 -32768 -32768 -32768 -32768 -32768 -32768 -32768 -32768 -32768 -32768 -32768 -32768 -32768 -32768 -32768 -32768 -32768 -32768 -32768 -32768 -32768 -32768 -32768 -32768 -32768 -32768 -32768 -32768 -32768 -32768 -32768 -32768 -32768 -32768 -32768 -32768 -32768 -32768 -32768 -32768 -32768 -32768 -32768 -32768 -32768 -32768 -32768 -32768 -32768 -32768 -32768 -32768 -32768 -32768 -32768 -32768 -32768 31 31 32 32 32 32 32 32 33 33 33 33 33 33 34 34 34 34 34 34 35 35 35 35 35 35 35 36 36 36 36 36 36 36 36 37 37 37 37 37 37 37 37 37 37 38 38 38 38 38 38 38 38 38 38 38 38 38 38 38 38 38 38 38 38 38 38 38 38 38 38 38 38 38 38 38 38 38 38 37 37 37 37 37 37 37 37 37 36 36 36 36 36 36 36 35 35 35 35 35 35 34 34 34 34 34 33 33 33 33 33 32 -32768 -32768 -32768 -32768 -32768 -32768 -32768 -32768 -32768 -32768 -32768 -32768 -32768 -32768 -32768 -32768 -32768 -32768 -32768 -32768 -32768
-32768 -32768 -32768 -32768 -32768 -32768 -32768 -32768 -32768 -32768 -32768 -32768 -32768 -32768 -32768 -32768 -32768 -32768 -32768 -32768 -32768 -32768 -32768 -32768 -32768 -32768 -32768 -32768 -32768 -32768 -32768 -32768 -32768 -32768 -32768 -32768 -32768 -32768 -32768 -32768 -32768 -32768 -32768 -32768 -32768 -32768 -32768 -32768 -32768 -32768 -32768 -32768 -32768 -32768 -32768 -32768 -32768 -32768 -32768 -32768 -32768 -32768 -32768 -32768 -32768 -32768 -32768 -32768 -32768 -32768 -32768 -32768 -32768 -32768 -32768 -32768 -32768 -32768 -32768 -32768 -32768 -32768 -32768 -32768 -32768 -32768 -32768 -32768 -32768 -32768 -32768 -32768 -32768 -32768 -32768 -32768 -32768 -32768 -32768 -32768 -32768 -32768 -32768 -32768 -32768 -32768 -32768 -32768 -32768 -32768 -32768 -32768 -32768 -32768 -32768 -32768 -32768 -32768 -32768 -32768 -32768 -32768 -32768 -32768 -32768 -32768 -32768 -32768 -32768 -32768 -32768 31 32 32 32 32 32 32 33 33 33 33 33 34 34 34 34 34 34 34 35 35 35 35 35 35 36 36 36 36 36 36 36 36 37 37 37 37 37 37 37 37 37 37 38 38 38 38 38 38 38 38 38 38 38 38 38 38 38 38 38 38 38 38 38 38 38 38 38 38 38 38 38 38 38 38 38 38 38 38 38 38 37 37 37 37 37 37 37 37 36 36 36 36 36 36 36 35 35 35 35 35 34 34 34 34 34 34 33 33 33 33 -32768 -32768 -32768 -32768 -32768 -32768 -32768 -32768 -32768 -32768 -32768 -32768 -32768 -32768 -32768 -32768 -32768 -32768 -32768 -32768 -32768 -32768
-32768 -32768 -32768 -32768 -32768 -32768 -32768 -32768 -32768 -32768 -32768 -32768 -32768 -32768 -32768 -32768 -32768 -32768 -32768 -32768 -32768 -32768 -32768 -32768 -32768 -32768 -32768 -32768 -32768 -32768 -32768 -32768 -32768 -32768 -32768 -32768 -32768 -32768 -32768 -32768 -32768 -32768 -32768 -32768 -32768 -32768 -32768 -32768 -32768 -32768 -32768 -32768 -32768 -32768 -32768 -32768 -32768 -32768 -32768 -32768 -32768 -32768 -32768 -32768 -32768 -32768 -32768 -32768 -32768 -32768 -32768 -32768 -32768 -32768 -32768 -32768 -32768 -32768 -32768 -32768 -32768 -32768 -32768 -32768 -32768 -32768 -32768 -32768 -32768 -32768 -32768 -32768 -32768 -32768 -32768 -32768 -32768 -32768 -32768 -32768 -32768 -32768 -32768 -32768 -32768 -32768 -32768 -32768 -32768 -32768 -32768 -32768 -32768 -32768 -32768 -32768 -32768 -32768 -32768 -32768 -32768 -32768 -32768 -32768 -32768 -32768 -32768 -32768 -32768 -32768 -32768 -32768 -32768 32 32 32 33 33 33 33 33 33 34 34 34 34 34 34 35 35 35 35 35 35 35 36 36 36 36 36 36 36 37 37 37 37 37 37 37 37 37 38 38 38 38 38 38 38 38 38 38 38 38 38 38 38 39 39 39 39 39 39 39 39 39 39 39 39 39 39 39 38 38 38 38 38 38 38 38 38 38 38 38 38 37 37 37 37 37 37 37 36 36 36 36 36 36 36 35 35 35 35 35 34 34 34 34 34 33 33 33 33 -32768 -32768 -32768 -32768 -32768 -32768 -32768 -32768 -32768 -32768 -32768 -32768 -32768 -32768 -32768 -32768 -32768 -32768 -32768 -32768 -32768 -32768
-32768 -32768 -32768 -32768 -32768 -32768 -32768 -32768 -32768 -32768 -32768 -32768 -32768 -32768 -32768 -32768 -32768 -32768 -32768 -32768 -32768 -32768 -32768 -32768 -32768 -32768 -32768 -32768 -32768 -32768 -32768 -32768 -32768 -32768 -32768 -32768 -32768 -32768 -32768 -32768 -32768 -32768 -32768 -32768 -32768 -32768 -32768 -32768 -32768 -32768 -32768 -32768 -32768 -32768 -32768 -32768 -32768 -32768 -32768 -32768 -32768 -32768 -32768 -32768 -32768 -32768 -32768 -32768 -32768 -32768 -32768 -32768 -32768 -32768 -32768 -32768 -32768 -32768 -32768 -32768 -32768 -32768 -32768 -32768 -32768 -32768 -32768 -32768 -32768 -32768 -32768 -32768 -32768 -32768 -32768 -32768 -32768 -32768 -32768 -32768 -32768 -32768 -32768 -32768 -32768 -32768 -32768 -32768 -32768 -32768 -32768 -32768 -32768 -32768 -32768 -32768 -32768 -32768 -32768 -32768 -32768 -32768 -32768 -32768 -32768 -32768 -32768 -32768 -32768 -32768 -32768 -32768 -32768 32 32 33 33 33 33 33 33 34 34 34 34 34 34 35 35 35 35 35 35 36 36 36 36 36 36 36 37 37 37 37 37 37 37 37 37 38 38 38 38 38 38 38 38 38 38 38 38 39 39 39 39 39 39 39 39 39 39 39 39 39 39 39 39 39 39 39 39 39 39 39 39 38 38 38 38 38 38 38 38 38 38 37 37 37 37 37 37 37 37 36 36 36 36 36 36 35 35 35 35 35 34 34 34 34 34 33 33 33 -32768 -32768 -32768 -32768 -32768 -32768 -32768 -32768 -32768 -32768 -32768 -32768 -32768 -32768 -32768 -32768 -32768 -32768 -32768 -32768 -32768 -32768
-32768 -32768 -32768 -32768 -32768 -32768 -32768 -32768 -32768 -32768 -32768 -32768 -32768 -32768 -32768 -32768 -32768 -32768 -32768 -32768 -32768 -32768 -32768 -32768 -32768 -32768 -32768 -32768 -32768 -32768 -32768 -32768 -32768 -32768 -32768 -32768 -32768 -32768 -32768 -32768 -32768 -32768 -32768 -32768 -32768 -32768 -32768 -32768 -32768 -32768 -32768 -32768 -32768 -32768 -32768 -32768 -32768 -32768 -32768 -32768 -32768 -32768 -32768 -32768 -32768 -32768 -32768 -32768 -32768 -32768 -32768 -32768 -32768 -32768 -32768 -32768 -32768 -32768 -32768 -32768 -32768 -32768 -32768 -32768 -32768 -32768 -32768 -32768 -32768 -32768 -32768 -32768 -32768 -32768 -32768 -32768 -32768 -32768 -32768 -32768 -32768 -32768 -32768 -32768 -32768 -32768 -32768 -32768 -32768 -32768 -32768 -32768 -32768 -32768 -32768 -32768 -32768 -32768 -32768 -32768 -32768 -32768 -32768 -32768 -32768 -32768 -32768 -32768 -32768 -32768 -32768 -32768 32 32 33 33 33 33 33 34 34 34 34 34 34 35 35 35 35 35 35 36 36 36 36 36 36 36 37 37 37 37 37 37 37 37 38 38 38 38 38 38 38 38 38 38 38 39 39 39 39 39 39 39 39 39 39 39 39 39 39 39 39 39 39 39 39 39 39 39 39 39 39 39 39 39 39 38 38 38 38 38 38 38 38 38 38 37 37 37 37 37 37 37 36 36 36 36 36 36 35 35 35 35 35 34 34 34 34 34 33 33 -32768 -32768 -32768 -32768 -32768 -32768 -32768 -32768 -32768 -32768 -32768 -32768 -32768 -32768 -32768 -32768 -32768 -32768 -32768 -32768 -32768 -32768
-32768 -32768 -32768 -32768 -32768 -32768 -32768 -32768 -32768 -32768 -32768 -32768 -32768 -32768 -32768 -32768 -32768 -32768 -32768 -32768 -32768 -32768 -32768 -32768 -32768 -32768 -32768 -32768 -32768 -32768 -32768 -32768 -32768 -32768 -32768 -32768 -32768 -32768 -32768 -32768 -32768 -32768 -32768 -32768 -32768 -32768 -32768 -32768 -32768 -32768 -32768 -32768 -32768 -32768 -32768 -32768 -32768 -32768 -32768 -32768 -32768 -32768 -32768 -32768 -32768 -32768 -32768 -32768 -32768 -32768 -32768 -32768 -32768 -32768 -32768 -32768 -32768 -32768 -32768 -32768 -32768 -32768 -32768 -32768 -32768 -32768 -32768 -32768 -32768 -32768 -32768 -32768 -32768 -32768 -32768 -32768 -32768 -32768 -32768 -32768 -32768 -32768 -32768 -32768 -32768 -32768 -32768 -32768 -32768 -32768 -32768 -32768 -32768 -32768 -32768 -32768 -32768 -32768 -32768 -32768 -32768 -32768 -32768 -32768 -32768 -32768 -32768 -32768 -32768 -32768 -32768 -32768 33 33 33 33 33 33 34 34 34 34 34 34 35 35 35 35 35 35 36 36 36 36 36 36 36 37 37 37 37 37 37 37 38 38 38 38 38 38 38 38 38 38 39 39 39 39 39 39 39 39 39 39 39 39 39 39 39 39 39 39 39 39 39 39 39 39 39 39 39 39 39 39 39 39 39 39 39 39 38 38 38 38 38 38 38 38 37 37 37 37 37 37 37 36 36 36 36 36 35 35 35 35 35 35 34 34 34 34 33 33 -32768 -32768 -32768 -32768 -32768 -32768 -32768 -32768 -32768 -32768 -32768 -32768 -32768 -32768 -32768 -32768 -32768 -32768 -32768 -32768 -32768 -32768
-32768 -32768 -32768 -32768 -32768 -32768 -32768 -32768 -32768 -32768 -32768 -32768 -32768 -32768 -32768 -32768 -32768 -32768 -32768 -32768 -32768 -32768 -32768 -32768 -32768 -32768 -32768 -32768 -32768 -32768 -32768 -32768 -32768 -32768 -32768 -32768 -32768 -32768 -32768 -32768 -32768 -32768 -32768 -32768 -32768 -32768 -32768 -32768 -32768 -32768 -32768 -32768 -32768 -32768 -32768 -32768 -32768 -32768 -32768 -32768 -32768 -32768 -32768 -32768 -32768 -32768 -32768 -32768 -32768 -32768 -32768 -32768 -32768 -32768 -32768 -32768 -32768 -32768 -32768 -32768 -32768 -32768 -32768 -32768 -32768 -32768 -32768 -32768 -32768 -32768 -32768 -32768 -32768 -32768 -32768 -32768 -32768 -32768 -32768 -32768 -32768 -32768 -32768 -32768 -32768 -32768 -32768 -32768 -32768 -32768 -32768 -32768 -32768 -32768 -32768 -32768 -32768 -32768 -32768 -32768 -32768 -32768 -32768 -32768 -32768 -32768 -32768 -32768 -32768 -32768 -32768 33 33 33 33 33 34 34 34 34 34 34 35 35 35 35 35 35 36 36 36 36 36 36 36 37 37 37 37 37 37 37 38 38 38 38 38 38 38 38 38 38 39 39 39 39 39 39 39 39 39 39 39 39 39 39 39 39 39 39 39 40 40 39 39 39 39 39 39 39 39 39 39 39 39 39 39 39 39 39 39 38 38 38 38 38 38 38 38 37 37 37 37 37 37 37 36 36 36 36 36 35 35 35 35 35 34 34 34 34 34 33 -32768 -32768 -32768 -32768 -32768 -32768 -32768 -32768 -32768 -32768 -32768 -32768 -32768 -32768 -32768 -32768 -32768 -32768 -32768 -32768 -32768 -32768
-32768 -32768 -32768 -32768 -32768 -32768 -32768 -32768 -32768 -32768 -32768 -32768 -32768 -32768 -32768 -32768 -32768 -32768 -32768 -32768 -32768 -32768 -32768 -32768 -32768 -32768 -32768 -32768 -32768 -32768 -32768 -32768 -32768 -32768 -32768 -32768 -32768 -32768 -32768 -32768 -32768 -32768 -32768 -32768 -32768 -32768 -32768 -32768 -32768 -32768 -32768 -32768 -32768 -32768 -32768 -32768 -32768 -32768 -32768 -32768 -32768 -32768 -32768 -32768 -32768 -32768 -32768 -32768 -32768 -32768 -32768 -32768 -32768 -32768 -32768 -32768 -32768 -32768 -32768 -32768 -32768 -32768 -32768 -32768 -32768 -32768 -32768 -32768 -32768 -32768 -32768 -32768 -32768 -32768 -32768 -32768 -32768 -32768 -32768 -32768 -32768 -32768 -32768 -32768 -32768 -32768 -32768 -32768 -32768 -32768 -32768 -32768 -32768 -32768 -32768 -32768 -32768 -32768 -32768 -32768 -32768 -32768 -32768 -32768 -32768 -32768 -32768 -32768 -32768 32 33 33 33 33 33 34 34 34 34 34 34 35 35 35 35 35 35 36 36 36 36 36 36 37 37 37 37 37 37 37 37 38 38 38 38 38 38 38 38 39 39 39 39 39 39 39 39 39 39 39 39 39 39 40 40 40 40 40 40 40 40 40 40 40 40 40 40 40 40 40 40 39 39 39 39 39 39 39 39 39 39 39 39 38 38 38 38 38 38 38 37 37 37 37 37 37 37 36 36 36 36 36 35 35 35 35 35 34 34 34 34 34 -32768 -32768 -32768 -32768 -32768 -32768 -32768 -32768 -32768 -32768 -32768 -32768 -32768 -32768 -32768 -32768 -32768 -32768 -32768 -32768 -32768 -32768
-32768 -32768 -32768 -32768 -32768 -32768 -32768 -32768 -32768 -32768 -32768 -32768 -32768 -32768 -32768 -32768 -32768 -32768 -32768 -32768 -32768 -32768 -32768 -32768 -32768 -32768 -32768 -32768 -32768 -32768 -32768 -32768 -32768 -32768 -32768 -32768 -32768 -32768 -32768 -32768 -32768 -32768 -32768 -32768 -32768 -32768 -32768 -32768 -32768 -32768 -32768 -32768 -32768 -32768 -32768 -32768 -32768 -32768 -32768 -32768 -32768 -32768 -32768 -32768 -32768 -32768 -32768 -32768 -32768 -32768 -32768 -32768 -32768 -32768 -32768 -32768 -32768 -32768 -32768 -32768 -32768 -32768 -32768 -32768 -32768 -32768 -32768 -32768 -32768 -32768 -32768 -32768 -32768 -32768 -32768 -32768 -32768 -32768 -32768 -32768 -32768 -32768 -32768 -32768 -32768 -32768 -32768 -32768 -32768 -32768 -32768 -32768 -32768 -32768 -32768 -32768 -32768 -32768 -32768 -32768 -32768 -32768 -32768 -32768 -32768 -32768 -32768 -32768 -32768 33 33 33 33 33 34 34 34 34 34 35 35 35 35 35 35 36 36 36 36 36 36 36 37 37 37 37 37 37 37 38 38 38 38 38 38 38 38 39 39 39 39 39 39 39 39 39 39 39 39 40 40 40 40 40 40 40 40 40 40 40 40 40 40 40 40 40 40 40 40 40 40 40 40 40 39 39 39 39 39 39 39 39 39 39 39 38 38 38 38 38 38 38 37 37 37 37 37 36 36 36 36 36 36 35 35 35 35 35 34 34 34 34 -32768 -32768 -32768 -32768 -32768 -32768 -32768 -32768 -32768 -32768 -32768 -32768 -32768 -32768 -32768 -32768 -32768 -32768 -32768 -32768 -32768 -32768
-32768 -32768 -32768 -32768 -32768 -32768 -32768 -32768 -32768 -32768 -32768 -32768 -32768 -32768 -32768 -32768 -32768 -32768 -32768 -32768 -32768 -32768 -32768 -32768 -32768 -32768 -32768 -32768 -32768 -32768 -32768 -32768 -32768 -32768 -32768 -32768 -32768 -32768 -32768 -32768 -32768 -32768 -32768 -32768 -32768 -32768 -32768 -32768 -32768 -32768 -32768 -32768 -32768 -32768 -32768 -32768 -32768 -32768 -32768 -32768 -32768 -32768 -32768 -32768 -32768 -32768 -32768 -32768 -32768 -32768 -32768 -32768 -32768 -32768 -32768 -32768 -32768 -32768 -32768 -32768 -32768 -32768 -32768 -32768 -32768 -32768 -32768 -32768 -32768 -32768 -32768 -32768 -32768 -32768 -32768 -32768 -32768 -32768 -32768 -32768 -32768 -32768 -32768 -32768 -32768 -32768 -32768 -32768 -32768 -32768 -32768 -32768 -32768 -32768 -32768 -32768 -32768 -32768 -32768 -32768 -32768 -32768 -32768 -32768 -32768 -32768 -32768 -32768 -32768 33 33 33 34 34 34 34 34 34 35 35 35 35 35 35 36 36 36 36 36 36 37 37 37 37 37 37 37 38 38 38 38 38 38 38 38 39 39 39 39 39 39 39 39 39 39 40 40 40 40 40 40 40 40 40 40 40 40 40 40 40 40 40 40 40 40 40 40 40 40 40 40 40 40 40 40 40 40 39 39 39 39 39 39 39 39 39 38 38 38 38 38 38 38 37 37 37 37 37 36 36 36 36 36 35 35 35 35 35 34 34 34 34 -32768 -32768 -32768 -32768 -32768 -32768 -32768 -32768 -32768 -32768 -32768 -32768 -32768 -32768 -32768 -32768 -32768 -32768 -32768 -32768 -32768 -32768
-32768 -32768 -32768 -32768 -32768 -32768 -32768 -32768 -32768 -32768 -32768 -32768 -32768 -32768 -32768 -32768 -32768 -32768 -32768 -32768 -32768 -32768 -32768 -32768 -32768 -32768 -32768 -32768 -32768 -32768 -32768 -32768 -32768 -32768 -32768 -32768 -32768 -32768 -32768 -32768 -32768 -32768 -32768 -32768 -32768 -32768 -32768 -32768 -32768 -32768 -32768 -32768 -32768 -32768 -32768 -32768 -32768 -32768 -32768 -32768 -32768 -32768 -32768 -32768 -32768 -32768 -32768 -32768 -32768 -32768 -32768 -32768 -32768 -32768 -32768 -32768 -32768 -32768 -32768 -32768 -32768 -32768 -32768 -32768 -32768 -32768 -32768 -32768 -32768 -32768 -32768 -32768 -32768 -32768 -32768 -32768 -32768 -32768 -32768 -32768 -32768 -32768 -32768 -32768 -32768 -32768 -32768 -32768 -32768 -32768 -32768 -32768 -32768 -32768 -32768 -32768 -32768 -32768 -32768 -32768 -32768 -32768 -32768 -32768 -32768 -32768 -32768 -32768 33 33 33 34 34 34 34 34 34 35 35 35 35 35 36 36 36 36 36 36 37 37 37 37 37 37 37 38 38 38 38 38 38 38 38 39 39 39 39 39 39 39 39 39 40 40 40 40 40 40 40 40 40 40 40 40 40 40 40 40 40 40 40 40 40 40 40 40 40 40 40 40 40 40 40 40 40 40 40 40 40 39 39 39 39 39 39 39 39 38 38 38 38 38 38 38 37 37 37 37 37 36 36 36 36 36 35 35 35 35 35 34 34 34 34 -32768 -32768 -32768 -32768 -32768 -32768 -32768 -32768 -32768 -32768 -32768 -32768 -32768 -32768 -32768 -32768 -32768 -32768 -32768 -32768 -32768
-32768 -32768 -32768 -32768 -32768 -32768 -32768 -32768 -32768 -32768 -32768 -32768 -32768 -32768 -32768 -32768 -32768 -32768 -32768 -32768 -32768 -32768 -32768 -32768 -32768 -32768 -32768 -32768 -32768 -32768 -32768 -32768 -32768 -32768 -32768 -32768 -32768 -32768 -32768 -32768 -32768 -32768 -32768 -32768 -32768 -32768 -32768 -32768 -32768 -32768 -32768 -32768 -32768 -32768 -32768 -32768 -32768 -32768 -32768 -32768 -32768 -32768 -32768 -32768 -32768 -32768 -32768 -32768 -32768 -32768 -32768 -32768 -32768 -32768 -32768 -32768 -32768 -32768 -32768 -32768 -32768 -32768 -32768 -32768 -32768 -32768 -32768 -32768 -32768 -32768 -32768 -32768 -32768 -32768 -32768 -32768 -32768 -32768 -32768 -32768 -32768 -32768 -32768 -32768 -32768 -32768 -32768 -32768 -32768 -32768 -32768 -32768 -32768 -32768 -32768 -32768 -32768 -32768 -32768 -32768 -32768 -32768 -32768 -32768 -32768 -32768 33 33 33 33 34 34 34 34 34 35 35 35 35 35 35 36 36 36 36 36 36 37 37 37 37 37 37 38 38 38 38 38 38 38 38 39 39 39 39 39 39 39 39 39 40 40 40 40 40 40 40 40 40 40 40 40 40 40 40 40 41 41 41 41 41 41 41 41 41 41 40 40 40 40 40 40 40 40 40 40 40 40 40 40 40 39 39 39 39 39 39 39 38 38 38 38 38 38 37 37 37 37 37 37 36 36 36 36 36 35 35 35 35 34 34 34 34 -32768 -32768 -32768 -32768 -32768 -32768 -32768 -32768 -32768 -32768 -32768 -32768 -32768 -32768 -32768 -32768 -32768 -32768 -32768 -32768 -32768
-32768 -32768 -32768 -32768 -32768 -32768 -32768 -32768 -32768 -32768 -32768 -32768 -32768 -32768 -32768 -32768 -32768 -32768 -32768 -32768 -32768 -32768 -32768 -32768 -32768 -32768 -32768 -32768 -32768 -32768 -32768 -32768 -32768 -32768 -32768 -32768 -32768 -32768 -32768 -32768 -32768 -32768 -32768 -32768 -32768 -32768 -32768 -32768 -32768 -32768 -32768 -32768 -32768 -32768 -32768 -32768 -32768 -32768 -32768 -32768 -32768 -32768 -32768 -32768 -32768 -32768 -32768 -32768 -32768 -32768 -32768 -32768 -32768 -32768 -32768 -32768 -32768 -32768 -32768 -32768 -32768 -32768 -32768 -32768 -32768 -32768 -32768 -32768 -32768 -32768 -32768 -32768 -32768 -32768 -32768 -32768 -32768 -32768 -32768 -32768 -32768 -32768 -32768 -32768 -32768 -32768 -32768 -32768 -32768 -32768 -32768 -32768 -32768 -32768 -32768 -32768 -32768 -32768 -32768 -32768 -32768 -32768 -32768 -32768 -32768 -32768 33 33 34 34 34 34 34 34 35 35 35 35 35 36 36 36 36 36 36 37 37 37 37 37 37 37 38 38 38 38 38 38 38 39 39 39 39 39 39 39 39 39 40 40 40 40 40 40 40 40 40 40 40 40 40 41 41 41 41 41 41 41 41 41 41 41 41 41 41 41 41 41 41 41 41 40 40 40 40 40 40 40 40 40 40 40 39 39 39 39 39 39 39 38 38 38 38 38 38 37 37 37 37 37 37 36 36 36 36 35 35 35 35 35 34 34 34 34 -32768 -32768 -32768 -32768 -32768 -32768 -32768 -32768 -32768 -32768 -32768 -32768 -32768 -32768 -32768 -32768 -32768 -32768 -32768 -32768
-32768 -32768 -32768 -32768 -32768 -32768 -32768 -32768 -32768 -32768 -32768 -32768 -32768 -32768 -32768 -32768 -32768 -32768 -32768 -32768 -32768 -32768 -32768 -32768 -32768 -32768 -32768 -32768 -32768 -32768 -32768 -32768 -32768 -32768 -32768 -32768 -32768 -32768 -32768 -32768 -32768 -32768 -32768 -32768 -32768 -32768 -32768 -32768 -32768 -32768 -32768 -32768 -32768 -32768 -32768 -32768 -32768 -32768 -32768 -32768 -32768 -32768 -32768 -32768 -32768 -32768 -32768 -32768 -32768 -32768 -32768 -32768 -32768 -32768 -32768 -32768 -32768 -32768 -32768 -32768 -32768 -32768 -32768 -32768 -32768 -32768 -32768 -32768 -32768 -32768 -32768 -32768 -32768 -32768 -32768 -32768 -32768 -32768 -32768 -32768 -32768 -32768 -32768 -32768 -32768 -32768 -32768 -32768 -32768 -32768 -32768 -32768 -32768 -32768 -32768 -32768 -32768 -32768 -32768 -32768 -32768 -32768 -32768 -32768 -32768 -32768 33 34 34 34 34 34 34 35 35 35 35 35 36 36 36 36 36 36 37 37 37 37 37 37 38 38 38 38 38 38 38 39 39 39 39 39 39 39 39 40 40 40 40 40 40 40 40 40 40 40 40 41 41 41 41 41 41 41 41 41 41 41 41 41 41 41 41 41 41 41 41 41 41 41 41 41 41 41 40 40 40 40 40 40 40 40 40 39 39 39 39 39 39 39 38 38 38 38 38 38 37 37 37 37 37 36 36 36 36 36 35 35 35 35 34 34 34 34 -32768 -32768 -32768 -32768 -32768 -32768 -32768 -32768 -32768 -32768 -32768 -32768 -32768 -32768 -32768 -32768 -32768 -32768 -32768 -32768
-32768 -32768 -32768 -32768 -32768 -32768 -32768 -32768 -32768 -32768 -32768 -32768 -32768 -32768 -32768 -32768 -32768 -32768 -32768 -32768 -32768 -32768 -32768 -32768 -32768 -32768 -32768 -32768 -32768 -32768 -32768 -32768 -32768 -32768 -32768 -32768 -32768 -32768 -32768 -32768 -32768 -32768 -32768 -32768 -32768 -32768 -32768 -32768 -32768 -32768 -32768 -32768 -32768 -32768 -32768 -32768 -32768 -32768 -32768 -32768 -32768 -32768 -32768 -32768 -32768 -32768 -32768 -32768 -32768 -32768 -32768 -32768 -32768 -32768 -32768 -32768 -32768 -32768 -32768 -32768 -32768 -32768 -32768 -32768 -32768 -32768 -32768 -32768 -32768 -32768 -32768 -32768 -32768 -32768 -32768 -32768 -32768 -32768 -32768 -32768 -32768 -32768 -32768 -32768 -32768 -32768 -32768 -32768 -32768 -32768 -32768 -32768 -32768 -32768 -32768 -32768 -32768 -32768 -32768 -32768 -32768 -32768 -32768 -32768 -32768 33 34 34 34 34 34 35 35 35 35 35 35 36 36 36 36 36 37 37 37 37 37 37 37 38 38 38 38 38 38 39 39 39 39 39 39 39 39 40 40 40 40 40 40 40 40 40 40 40 41 41 41 41 41 41 41 41 41 41 41 41 41 41 41 41 41 41 41 41 41 41 41 41 41 41 41 41 41 41 41 41 40 40 40 40 40 40 40 40 40 39 39 39 39 39 39 38 38 38 38 38 38 37 37 37 37 37 36 36 36 36 36 35 35 35 35 34 34 34 -32768 -32768 -32768 -32768 -32768 -32768 -32768 -32768 -32768 -32768 -32768 -32768 -32768 -32768 -32768 -32768 -32768 -32768 -32768 -32768
-32768 -32768 -32768 -32768 -32768 -32768 -32768 -32768 -32768 -32768 -32768 -32768 -32768 -32768 -32768 -32768 -32768 -32768 -32768 -32768 -32768 -32768 -32768 -32768 -32768 -32768 -32768 -32768 -32768 -32768 -32768 -32768 -32768 -32768 -32768 -32768 -32768 -32768 -32768 -32768 -32768 -32768 -32768 -32768 -32768 -32768 -32768 -32768 -32768 -32768 -32768 -32768 -32768 -32768 -32768 -32768 -32768 -32768 -32768 -32768 -32768 -32768 -32768 -32768 -32768 -32768 -32768 -32768 -32768 -32768 -32768 -32768 -32768 -32768 -32768 -32768 -32768 -32768 -32768 -32768 -32768 -32768 -32768 -32768 -32768 -32768 -32768 -32768 -32768 -32768 -32768 -32768 -32768 -32768 -32768 -32768 -32768 -32768 -32768 -32768 -32768 -32768 -32768 -32768 -32768 -32768 -32768 -32768 -32768 -32768 -32768 -32768 -32768 -32768 -32768 -32768 -32768 -32768 -32768 -32768 -32768 -32768 -32768 -32768 33 34 34 34 34 34 35 35 35 35 35 36 36 36 36 36 36 37 37 37 37 37 37 38 38 38 38 38 38 38 39 39 39 39 39 39 39 40 40 40 40 40 40 40 40 40 40 41 41 41 41 41 41 41 41 41 41 41 41 41 41 41 41 41 41 41 41 41 41 41 41 41 41 41 41 41 41 41 41 41 41 41 41 41 40 40 40 40 40 40 40 40 39 39 39 39 39 39 38 38 38 38 38 38 37 37 37 37 37 36 36 36 36 35 35 35 35 34 34 34 -32768 -32768 -32768 -32768 -32768 -32768 -32768 -32768 -32768 -32768 -32768 -32768 -32768 -32768 -32768 -32768 -32768 -32768 -32768 -32768
-32768 -32768 -32768 -32768 -32768 -32768 -32768 -32768 -32768 -32768 -32768 -32768 -32768 -32768 -32768 -32768 -32768 -32768 -32768 -32768 -32768 -32768 -32768 -32768 -32768 -32768 -32768 -32768 -32768 -32768 -32768 -32768 -32768 -32768 -32768 -32768 -32768 -32768 -32768 -32768 -32768 -32768 -32768 -32768 -32768 -32768 -32768 -32768 -32768 -32768 -32768 -32768 -32768 -32768 -32768 -32768 -32768 -32768 -32768 -32768 -32768 -32768 -32768 -32768 -32768 -32768 -32768 -32768 -32768 -32768 -32768 -32768 -32768 -32768 -32768 -32768 -32768 -32768 -32768 -32768 -32768 -32768 -32768 -32768 -32768 -32768 -32768 -32768 -32768 -32768 -32768 -32768 -32768 -32768 -32768 -32768 -32768 -32768 -32768 -32768 -32768 -32768 -32768 -32768 -32768 -32768 -32768 -32768 -32768 -32768 -32768 -32768 -32768 -32768 -32768 -32768 -32768 -32768 -32768 -32768 -32768 -32768 -32768 34 34 34 34 34 35 35 35 35 35 35 36 36 36 36 36 37 37 37 37 37 37 38 38 38 38 38 38 38 39 39 39 39 39 39 39 40 40 40 40 40 40 40 40 40 41 41 41 41 41 41 41 41 41 41 41 41 41 41 41 41 42 42 42 42 42 42 42 42 42 42 42 41 41 41 41 41 41 41 41 41 41 41 41 41 41 40 40 40 40 40 40 40 40 39 39 39 39 39 39 38 38 38 38 38 37 37 37 37 37 36 36 36 36 36 35 35 35 35 34 34 -32768 -32768 -32768 -32768 -32768 -32768 -32768 -32768 -32768 -32768 -32768 -32768 -32768 -32768 -32768 -32768 -32768 -32768 -32768 -32768
-32768 -32768 -32768 -32768 -32768 -32768 -32768 -32768 -32768 -32768 -32768 -32768 -32768 -32768 -32768 -32768 -32768 -32768 -32768 -32768 -32768 -32768 -32768 -32768 -32768 -32768 -32768 -32768 -32768 -32768 -32768 -32768 -32768 -32768 -32768 -32768 -32768 -32768 -32768 -32768 -32768 -32768 -32768 -32768 -32768 -32768 -32768 -32768 -32768 -32768 -32768 -32768 -32768 -32768 -32768 -32768 -32768 -32768 -32768 -32768 -32768 -32768 -32768 -32768 -32768 -32768 -32768 -32768 -32768 -32768 -32768 -32768 -32768 -32768 -32768 -32768 -32768 -32768 -32768 -32768 -32768 -32768 -32768 -32768 -32768 -32768 -32768 -32768 -32768 -32768 -32768 -32768 -32768 -32768 -32768 -32768 -32768 -32768 -32768 -32768 -32768 -32768 -32768 -32768 -32768 -32768 -32768 -32768 -32768 -32768 -32768 -32768 -32768 -32768 -32768 -32768 -32768 -32768 -32768 -32768 -32768 -32768 34 34 34 34 34 35 35 35 35 35 36 36 36 36 36 36 37 37 37 37 37 37 38 38 38 38 38 38 39 39 39 39 39 39 39 40 40 40 40 40 40 40 40 40 41 41 41 41 41 41 41 41 41 41 41 41 41 42 42 42 42 42 42 42 42 42 42 42 42 42 42 42 42 42 42 42 42 42 41 41 41 41 41 41 41 41 41 41 41 40 40 40 40 40 40 40 39 39 39 39 39 39 38 38 38 38 38 37 37 37 37 37 36 36 36 36 35 35 35 35 34 34 -32768 -32768 -32768 -32768 -32768 -32768 -32768 -32768 -32768 -32768 -32768 -32768 -32768 -32768 -32768 -32768 -32768 -32768 -32768 -32768
-32768 -32768 -32768 -32768 -32768 -32768 -32768 -32768 -32768 -32768 -32768 -32768 -32768 -32768 -32768 -32768 -32768 -32768 -32768 -32768 -32768 -32768 -32768 -32768 -32768 -32768 -32768 -32768 -32768 -32768 -32768 -32768 -32768 -32768 -32768 -32768 -32768 -32768 -32768 -32768 -32768 -32768 -32768 -32768 -32768 -32768 -32768 -32768 -32768 -32768 -32768 -32768 -32768 -32768 -32768 -32768 -32768 -32768 -32768 -32768 -32768 -32768 -32768 -32768 -32768 -32768 -32768 -32768 -32768 -32768 -32768 -32768 -32768 -32768 -32768 -32768 -32768 -32768 -32768 -32768 -32768 -32768 -32768 -32768 -32768 -32768 -32768 -32768 -32768 -32768 -32768 -32768 -32768 -32768 -32768 -32768 -32768 -32768 -32768 -32768 -32768 -32768 -32768 -32768 -32768 -32768 -32768 -32768 -32768 -32768 -32768 -32768 -32768 -32768 -32768 -32768 -32768 -32768 33 33 33 34 34 34 34 34 35 35 35 35 35 36 36 36 36 36 36 37 37 37 37 37 38 38 38 38 38 38 38 39 39 39 39 39 39 40 40 40 40 40 40 40 40 40 41 41 41 41 41 41 41 41 41 41 41 42 42 42 42 42 42 42 42 42 42 42 42 42 42 42 42 42 42 42 42 42 42 42 42 42 42 42 41 41 41 41 41 41 41 41 41 41 40 40 40 40 40 40 40 39 39 39 39 39 38 38 38 38 38 38 37 37 37 37 36 36 36 36 36 35 35 35 35 34 -32768 -32768 -32768 -32768 -32768 -32768 -32768 -32768 -32768 -32768 -32768 -32768 -32768 -32768 -32768 -32768 -32768 -32768 -32768 -32768
-32768 -32768 -32768 -32768 -32768 -32768 -32768 -32768 -32768 -32768 -32768 -32768 -32768 -32768 -32768 -32768 -32768 -32768 -32768 -32768 -32768 -32768 -32768 -32768 -32768 -32768 -32768 -32768 -32768 -32768 -32768 -32768 -32768 -32768 -32768 -32768 -32768 -32768 -32768 -32768 -32768 -32768 -32768 -32768 -32768 -32768 -32768 -32768 -32768 -32768 -32768 -32768 -32768 -32768 -32768 -32768 -32768 -32768 -32768 -32768 -32768 -32768 -32768 -32768 -32768 -32768 -32768 -32768 -32768 -32768 -32768 -32768 -32768 -32768 -32768 -32768 -32768 -32768 -32768 -32768 -32768 -32768 -32768 -32768 -32768 -32768 -32768 -32768 -32768 -32768 -32768 -32768 -32768 -32768 -32768 -32768 -32768 -32768 -32768 -32768 -32768 -32768 -32768 -32768 -32768 -32768 -32768 -32768 -32768 -32768 -32768 -32768 -32768 -32768 -32768 -32768 33 33 33 34 34 34 34 34 35 35 35 35 35 35 36 36 36 36 36 37 37 37 37 37 37 38 38 38 38 38 38 39 39 39 39 39 39 39 40 40 40 40 40 40 40 41 41 41 41 41 41 41 41 41 41 41 42 42 42 42 42 42 42 42 42 42 42 42 42 42 42 42 42 42 42 42 42 42 42 42 42 42 42 42 42 42 42 42 41 41 41 41 41 41 41 41 41 40 40 40 40 40 40 40 39 39 39 39 39 38 38 38 38 38 37 37 37 37 37 36 36 36 36 35 35 35 35 34 34 -32768 -32768 -32768 -32768 -32768 -32768 -32768 -32768 -32768 -32768 -32768 -32768 -32768 -32768 -32768 -32768 -32768 -32768 -32768
-32768 -32768 -32768 -32768 -32768 -32768 -32768 -32768 -32768 -32768 -32768 -32768 -32768 -32768 -32768 -32768 -32768 -32768 -32768 -32768 -32768 -32768 -32768 -32768 -32768 -32768 -32768 -32768 -32768 -32768 -32768 -32768 -32768 -32768 -32768 -32768 -32768 -32768 -32768 -32768 -32768 -32768 -32768 -32768 -32768 -32768 -32768 -32768 -32768 -32768 -32768 -32768 -32768 -32768 -32768 -32768 -32768 -32768 -32768 -32768 -32768 -32768 -32768 -32768 -32768 -32768 -32768 -32768 -32768 -32768 -32768 -32768 -32768 -32768 -32768 -32768 -32768 -32768 -32768 -32768 -32768 -32768 -32768 -32768 -32768 -32768 -32768 -32768 -32768 -32768 -32768 -32768 -32768 -32768 -32768 -32768 -32768 -32768 -32768 -32768 -32768 -32768 -32768 -32768 -32768 -32768 -32768 -32768 -32768 -32768 -32768 -32768 -32768 -32768 -32768 33 33 33 34 34 34 34 34 35 35 35 35 35 36 36 36 36 36 36 37 37 37 37 37 38 38 38 38 38 38 39 39 39 39 39 39 39 40 40 40 40 40 40 40 41 41 41 41 41 41 41 41 41 41 42 42 42 42 42 42 42 42 42 42 42 42 42 42 42 42 42 42 42 42 42 42 42 42 42 42 42 42 42 42 42 42 42 42 42 42 42 41 41 41 41 41 41 41 41 40 40 40 40 40 40 39 39 39 39 39 39 38 38 38 38 38 37 37 37 37 36 36 36 36 36 35 35 35 35 34 -32768 -32768 -32768 -32768 -32768 -32768 -32768 -32768 -32768 -32768 -32768 -32768 -32768 -32768 -32768 -32768 -32768 -32768 -32768
-32768 -32768 -32768 -32768 -32768 -32768 -32768 -32768 -32768 -32768 -32768 -32768 -32768 -32768 -32768 -32768 -32768 -32768 -32768 -32768 -32768 -32768 -32768 -32768 -32768 -32768 -32768 -32768 -32768 -32768 -32768 -32768 -32768 -32768 -32768 -32768 -32768 -32768 -32768 -32768 -32768 -32768 -32768 -32768 -32768 -32768 -32768 -32768 -32768 -32768 -32768 -32768 -32768 -32768 -32768 -32768 -32768 -32768 -32768 -32768 -32768 -32768 -32768 -32768 -32768 -32768 -32768 -32768 -32768 -32768 -32768 -32768 -32768 -32768 -32768 -32768 -32768 -32768 -32768 -32768 -32768 -32768 -32768 -32768 -32768 -32768 -32768 -32768 -32768 -32768 -32768 -32768 -32768 -32768 -32768 -32768 -32768 -32768 -32768 -32768 -32768 -32768 -32768 -32768 -32768 -32768 -32768 -32768 -32768 -32768 -32768 -32768 -32768 -32768 33 33 33 34 34 34 34 34 35 35 35 35 35 36 36 36 36 36 37 37 37 37 37 37 38 38 38 38 38 38 39 39 39 39 39 39 40 40 40 40 40 40 40 40 41 41 41 41 41 41 41 41 41 42 42 42 42 42 42 42 42 42 42 42 42 42 42 42 42 43 43 43 43 43 43 43 43 43 43 42 42 42 42 42 42 42 42 42 42 42 42 42 42 42 41 41 41 41 41 41 41 40 40 40 40 40 40 39 39 39 39 39 39 38 38 38 38 37 37 37 37 37 36 36 36 36 35 35 35 35 34 -32768 -32768 -32768 -32768 -32768 -32768 -32768 -32768 -32768 -32768 -32768 -32768 -32768 -32768 -32768 -32768 -32768 -32768 -32768
-32768 -32768 -32768 -32768 -32768 -32768 -32768 -32768 -32768 -32768 -32768 -32768 -32768 -32768 -32768 -32768 -32768 -32768 -32768 -32768 -32768 -32768 -32768 -32768 -32768 -32768 -32768 -32768 -32768 -32768 -32768 -32768 -32768 -32768 -32768 -32768 -32768 -32768 -32768 -32768 -32768 -32768 -32768 -32768 -32768 -32768 -32768 -32768 -32768 -32768 -32768 -32768 -32768 -32768 -32768 -32768 -32768 -32768 -32768 -32768 -32768 -32768 -32768 -32768 -32768 -32768 -32768 -32768 -32768 -32768 -32768 -32768 -32768 -32768 -32768 -32768 -32768 -32768 -32768 -32768 -32768 -32768 -32768 -32768 -32768 -32768 -32768 -32768 -32768 -32768 -32768 -32768 -32768 -32768 -32768 -32768 -32768 -32768 -32768 -32768 -32768 -32768 -32768 -32768 -32768 -32768 -32768 -32768 -32768 -32768 -32768 -32768 -32768 -32768 33 33 34 34 34 34 34 35 35 35 35 35 36 36 36 36 36 37 37 37 37 37 38 38 38 38 38 38 39 39 39 39 39 39 39 40 40 40 40 40 40 40 41 41 41 41 41 41 41 41 42 42 42 42 42 42 42 42 42 42 42 42 42 43 43 43 43 43 43 43 43 43 43 43 43 43 43 43 43 43 43 43 43 43 42 42 42 42 42 42 42 42 42 42 42 41 41 41 41 41 41 41 40 40 40 40 40 40 39 39 39 39 39 38 38 38 38 38 37 37 37 37 36 36 36 36 35 35 35 35 34 34 -32768 -32768 -32768 -32768 -32768 -32768 -32768 -32768 -32768 -32768 -32768 -32768 -32768 -32768 -32768 -32768 -32768 -32768
-32768 -32768 -32768 -32768 -32768 -32768 -32768 -32768 -32768 -32768 -32768 -32768 -32768 -32768 -32768 -32768 -32768 -32768 -32768 -32768 -32768 -32768 -32768 -32768 -32768 -32768 -32768 -32768 -32768 -32768 -32768 -32768 -32768 -32768 -32768 -32768 -32768 -32768 -32768 -32768 -32768 -32768 -32768 -32768 -32768 -32768 -32768 -32768 -32768 -32768 -32768 -32768 -32768 -32768 -32768 -32768 -32768 -32768 -32768 -32768 -32768 -32768 -32768 -32768 -32768 -32768 -32768 -32768 -32768 -32768 -32768 -32768 -32768 -32768 -32768 -32768 -32768 -32768 -32768 -32768 -32768 -32768 -32768 -32768 -32768 -32768 -32768 -32768 -32768 -32768 -32768 -32768 -32768 -32768 -32768 -32768 -32768 -32768 -32768 -32768 -32768 -32768 -32768 -32768 -32768 -32768 -32768 -32768 -32768 -32768 -32768 -32768 -32768 33 34 34 34 34 34 35 35 35 35 35 36 36 36 36 36 36 37 37 37 37 37 38 38 38 38 38 38 39 39 39 39 39 39 40 40 40 40 40 40 40 41 41 41 41 41 41 41 41 42 42 42 42 42 42 42 42 42 42 42 43 43 43 43 43 43 43 43 43 43 43 43 43 43 43 43 43 43 43 43 43 43 43 43 43 43 43 42 42 42 42 42 42 42 42 42 42 41 41 41 41 41 41 41 40 40 40 40 40 40 39 39 39 39 39 38 38 38 38 37 37 37 37 37 36 36 36 36 35 35 35 35 34 -32768 -32768 -32768 -32768 -32768 -32768 -32768 -32768 -32768 -32768 -32768 -32768 -32768 -32768 -32768 -32768 -32768 -32768
-32768 -32768 -32768 -32768 -32768 -32768 -32768 -32768 -32768 -32768 -32768 -32768 -32768 -32768 -32768 -32768 -32768 -32768 -32768 -32768 -32768 -32768 -32768 -32768 -32768 -32768 -32768 -32768 -32768 -32768 -32768 -32768 -32768 -32768 -32768 -32768 -32768 -32768 -32768 -32768 -32768 -32768 -32768 -32768 -32768 -32768 -32768 -32768 -32768 -32768 -32768 -32768 -32768 -32768 -32768 -32768 -32768 -32768 -32768 -32768 -32768 -32768 -32768 -32768 -32768 -32768 -32768 -32768 -32768 -32768 -32768 -32768 -32768 -32768 -32768 -32768 -32768 -32768 -32768 -32768 -32768 -32768 -32768 -32768 -32768 -32768 -32768 -32768 -32768 -32768 -32768 -32768 -32768 -32768 -32768 -32768 -32768 -32768 -32768 -32768 -32768 -32768 -32768 -32768 -32768 -32768 -32768 -32768 -32768 -32768 -32768 -32768 -32768 34 34 34 34 34 35 35 35 35 35 36 36 36 36 36 37 37 37 37 37 37 38 38 38 38 38 39 39 39 39 39 39 40 40 40 40 40 40 40 41 41 41 41 41 41 41 41 42 42 42 42 42 42 42 42 42 42 43 43 43 43 43 43 43 43 43 43 43 43 43 43 43 43 43 43 43 43 43 43 43 43 43 43 43 43 43 43 43 43 43 42 42 42 42 42 42 42 42 41 41 41 41 41 41 41 40 40 40 40 40 39 39 39 39 39 38 38 38 38 38 37 37 37 37 36 36 36 36 35 35 35 35 34 34 -32768 -32768 -32768 -32768 -32768 -32768 -32768 -32768 -32768 -32768 -32768 -32768 -32768 -32768 -32768 -32768 -32768
-32768 -32768 -32768 -32768 -32768 -32768 -32768 -32768 -32768 -32768 -32768 -32768 -32768 -32768 -32768 -32768 -32768 -32768 -32768 -32768 -32768 -32768 -32768 -32768 -32768 -32768 -32768 -32768 -32768 -32768 -32768 -32768 -32768 -32768 -32768 -32768 -32768 -32768 -32768 -32768 -32768 -32768 -32768 -32768 -32768 -32768 -32768 -32768 -32768 -32768 -32768 -32768 -32768 -32768 -32768 -32768 -32768 -32768 -32768 -32768 -32768 -32768 -32768 -32768 -32768 -32768 -32768 -32768 -32768 -32768 -32768 -32768 -32768 -32768 -32768 -32768 -32768 -32768 -32768 -32768 -32768 -32768 -32768 -32768 -32768 -32768 -32768 -32768 -32768 -32768 -32768 -32768 -32768 -32768 -32768 -32768 -32768 -32768 -32768 -32768 -32768 -32768 -32768 -32768 -32768 -32768 -32768 -32768 -32768 33 33 33 34 34 34 34 34 35 35 35 35 35 36 36 36 36 36 37 37 37 37 37 38 38 38 38 38 38 39 39 39 39 39 39 40 40 40 40 40 40 41 41 41 41 41 41 41 41 42 42 42 42 42 42 42 42 42 42 43 43 43 43 43 43 43 43 43 43 43 43 43 43 43 43 43 43 43 43 43 43 43 43 43 43 43 43 43 43 43 43 43 43 43 43 42 42 42 42 42 42 42 42 41 41 41 41 41 41 41 40 40 40 40 40 39 39 39 39 39 38 38 38 38 37 37 37 37 37 36 36 36 36 35 35 35 35 34 34 34 -32768 -32768 -32768 -32768 -32768 -32768 -32768 -32768 -32768 -32768 -32768 -32768 -32768 -32768 -32768
-32768 -32768 -32768 -32768 -32768 -32768 -32768 -32768 -32768 -32768 -32768 -32768 -32768 -32768 -32768 -32768 -32768 -32768 -32768 -32768 -32768 -32768 -32768 -32768 -32768 -32768 -32768 -32768 -32768 -32768 -32768 -32768 -32768 -32768 -32768 -32768 -32768 -32768 -32768 -32768 -32768 -32768 -32768 -32768 -32768 -32768 -32768 -32768 -32768 -32768 -32768 -32768 -32768 -32768 -32768 -32768 -32768 -32768 -32768 -32768 -32768 -32768 -32768 -32768 -32768 -32768 -32768 -32768 -32768 -32768 -32768 -32768 -32768 -32768 -32768 -32768 -32768 -32768 -32768 -32768 -32768 -32768 -32768 -32768 -32768 -32768 -32768 -32768 -32768 -32768 -32768 -32768 -32768 -32768 -32768 -32768 -32768 -32768 -32768 -32768 -32768 -32768 -32768 -32768 -32768 -32768 -32768 -32768 -32768 33 33 34 34 34 34 35 35 35 35 35 36 36 36 36 36 37 37 37 37 37 37 38 38 38 38 38 39 39 39 39 39 39 40 40 40 40 40 40 40 41 41 41 41 41 41 41 42 42 42 42 42 42 42 42 42 43 43 43 43 43 43 43 43 43 43 43 43 43 43 43 43 43 44 44 44 44 44 44 44 44 43 43 43 43 43 43 43 43 43 43 43 43 43 43 43 43 42 42 42 42 42 42 42 41 41 41 41 41 41 40 40 40 40 40 40 39 39 39 39 38 38 38 38 38 37 37 37 37 36 36 36 36 35 35 35 35 34 34 34 34 -32768 -32768 -32768 -32768 -32768 -32768 -32768 -32768 -32768 -32768 -32768 -32768 -32768 -32768
-32768 -32768 -32768 -32768 -32768 -32768 -32768 -32768 -32768 -32768 -32768 -32768 -32768 -32768 -32768 -32768 -32768 -32768 -32768 -32768 -32768 -32768 -32768 -32768 -32768 -32768 -32768 -32768 -32768 -32768 -32768 -32768 -32768 -32768 -32768 -32768 -32768 -32768 -32768 -32768 -32768 -32768 -32768 -32768 -32768 -32768 -32768 -32768 -32768 -32768 -32768 -32768 -32768 -32768 -32768 -32768 -32768 -32768 -32768 -32768 -32768 -32768 -32768 -32768 -32768 -32768 -32768 -32768 -32768 -32768 -32768 -32768 -32768 -32768 -32768 -32768 -32768 -32768 -32768 -32768 -32768 -32768 -32768 -32768 -32768 -32768 -32768 -32768 -32768 -32768 -32768 -32768 -32768 -32768 -32768 -32768 -32768 -32768 -32768 -32768 -32768 -32768 -32768 -32768 -32768 -32768 -32768 -32768 33 34 34 34 34 34 35 35 35 35 35 36 36 36 36 36 37 37 37 37 37 38 38 38 38 38 38 39 39 39 39 39 39 40 40 40 40 40 40 41 41 41 41 41 41 41 42 42 42 42 42 42 42 42 42 43 43 43 43 43 43 43 43 43 43 43 43 43 44 44 44 44 44 44 44 44 44 44 44 44 44 44 44 44 44 44 44 43 43 43 43 43 43 43 43 43 43 43 43 42 42 42 42 42 42 42 41 41 41 41 41 41 40 40 40 40 40 39 39 39 39 39 38 38 38 38 37 37 37 37 36 36 36 36 35 35 35 35 34 -32768 -32768 -32768 -32768 -32768 -32768 -32768 -32768 -32768 -32768 -32768 -32768 -32768 -32768 -32768 -32768 -32768
-32768 -32768 -32768 -32768 -32768 -32768 -32768 -32768 -32768 -32768 -32768 -32768 -32768 -32768 -32768 -32768 -32768 -32768 -32768 -32768 -32768 -32768 -32768 -32768 -32768 -32768 -32768 -32768 -32768 -32768 -32768 -32768 -32768 -32768 -32768 -32768 -32768 -32768 -32768 -32768 -32768 -32768 -32768 -32768 -32768 -32768 -32768 -32768 -32768 -32768 -32768 -32768 -32768 -32768 -32768 -32768 -32768 -32768 -32768 -32768 -32768 -32768 -32768 -32768 -32768 -32768 -32768 -32768 -32768 -32768 -32768 -32768 -32768 -32768 -32768 -32768 -32768 -32768 -32768 -32768 -32768 -32768 -32768 -32768 -32768 -32768 -32768 -32768 -32768 -32768 -32768 -32768 -32768 -32768 -32768 -32768 -32768 -32768 -32768 -32768 -32768 -32768 -32768 -32768 -32768 -32768 -32768 -32768 34 34 34 34 34 35 35 35 35 35 36 36 36 36 36 37 37 37 37 37 38 38 38 38 38 39 39 39 39 39 39 40 40 40 40 40 40 41 41 41 41 41 41 41 42 42 42 42 42 42 42 42 43 43 43 43 43 43 43 43 43 43 43 43 44 44 44 44 44 44 44 44 44 44 44 44 44 44 44 44 44 44 44 44 44 44 44 44 44 44 43 43 43 43 43 43 43 43 43 43 42 42 42 42 42 42 42 41 41 41 41 41 41 40 40 40 40 40 39 39 39 39 38 38 38 38 38 37 37 37 37 36 36 36 36 35 35 35 35 34 34 -32768 -32768 -32768 -32768 -32768 -32768 -32768 -32768 -32768 -32768 -32768 -32768 -32768 -32768 -32768
-32768 -32768 -32768 -32768 -32768 -32768 -32768 -32768 -32768 -32768 -32768 -32768 -32768 -32768 -32768 -32768 -32768 -32768 -32768 -32768 -32768 -32768 -32768 -32768 -32768 -32768 -32768 -32768 -32768 -32768 -32768 -32768 -32768 -32768 -32768 -32768 -32768 -32768 -32768 -32768 -32768 -32768 -32768 -32768 -32768 -32768 -32768 -32768 -32768 -32768 -32768 -32768 -32768 -32768 -32768 -32768 -32768 -32768 -32768 -32768 -32768 -32768 -32768 -32768 -32768 -32768 -32768 -32768 -32768 -32768 -32768 -32768 -32768 -32768 -32768 -32768 -32768 -32768 -32768 -32768 -32768 -32768 -32768 -32768 -32768 -32768 -32768 -32768 -32768 -32768 -32768 -32768 -32768 -32768 -32768 -32768 -32768 -32768 -32768 -32768 -32768 -32768 -32768 -32768 -32768 -32768 -32768 34 34 34 34 34 35 35 35 35 36 36 36 36 36 37 37 37 37 37 37 38 38 38 38 38 39 39 39 39 39 40 40 40 40 40 40 40 41 41 41 41 41 41 42 42 42 42 42 42 42 42 43 43 43 43 43 43 43 43 43 43 43 44 44 44 44 44 44 44 44 44 44 44 44 44 44 44 44 44 44 44 44 44 44 44 44 44 44 44 44 44 44 44 43 43 43 43 43 43 43 43 43 42 42 42 42 42 42 42 41 41 41 41 41 40 40 40 40 40 39 39 39 39 39 38 38 38 38 37 37 37 37 36 36 36 36 35 35 35 35 34 34 -32768 -32768 -32768 -32768 -32768 -32768 -32768 -32768 -32768 -32768 -32768 -32768 -32768 -32768 -32768
-32768 -32768 -32768 -32768 -32768 -32768 -32768 -32768 -32768 -32768 -32768 -32768 -32768 -32768 -32768 -32768 -32768 -32768 -32768 -32768 -32768 -32768 -32768 -32768 -32768 -32768 -32768 -32768 -32768 -32768 -32768 -32768 -32768 -32768 -32768 -32768 -32768 -32768 -32768 -32768 -32768 -32768 -32768 -32768 -32768 -32768 -32768 -32768 -32768 -32768 -32768 -32768 -32768 -32768 -32768 -32768 -32768 -32768 -32768 -32768 -32768 -32768 -32768 -32768 -32768 -32768 -32768 -32768 -32768 -32768 -32768 -32768 -32768 -32768 -32768 -32768 -32768 -32768 -32768 -32768 -32768 -32768 -32768 -32768 -32768 -32768 -32768 -32768 -32768 -32768 -32768 -32768 -32768 -32768 -32768 -32768 -32768 -32768 -32768 -32768 -32768 -32768 -32768 -32768 -32768 -32768 -32768 34 34 34 35 35 35 35 35 36 36 36 36 36 37 37 37 37 37 38 38 38 38 38 39 39 39 39 39 39 40 40 40 40 40 40 41 41 41 41 41 41 41 42 42 42 42 42 42 42 43 43 43 43 43 43 43 43 43 43 44 44 44 44 44 44 44 44 44 44 44 44 44 44 44 44 44 44 44 44 44 44 44 44 44 44 44 44 44 44 44 44 44 44 44 44 43 43 43 43 43 43 43 43 42 42 42 42 42 42 42 41 41 41 41 41 40 40 40 40 40 39 39 39 39 38 38 38 38 37 37 37 37 36 36 36 36 35 35 35 35 34 -32768 -32768 -32768 -32768 -32768 -32768 -32768 -32768 -32768 -32768 -32768 -32768 -32768 -32768 -32768 -32768
-32768 -32768 -32768 -32768 -32768 -32768 -32768 -32768 -32768 -32768 -32768 -32768 -32768 -32768 -32768 -32768 -32768 -32768 -32768 -32768 -32768 -32768 -32768 -32768 -32768 -32768 -32768 -32768 -32768 -32768 -32768 -32768 -32768 -32768 -32768 -32768 -32768 -32768 -32768 -32768 -32768 -32768 -32768 -32768 -32768 -32768 -32768 -32768 -32768 -32768 -32768 -32768 -32768 -32768 -32768 -32768 -32768 -32768 -32768 -32768 -32768 -32768 -32768 -32768 -32768 -32768 -32768 -32768 -32768 -32768 -32768 -32768 -32768 -32768 -32768 -32768 -32768 -32768 -32768 -32768 -32768 -32768 -32768 -32768 -32768 -32768 -32768 -32768 -32768 -32768 -32768 -32768 -32768 -32768 -32768 -32768 -32768 -32768 -32768 -32768 -32768 -32768 -32768 -32768 -32768 -32768 -32768 34 34 35 35 35 35 35 36 36 36 36 36 37 37 37 37 37 38 38 38 38 38 39 39 39 39 39 40 40 40 40 40 40 41 41 41 41 41 41 41 42 42 42 42 42 42 42 43 43 43 43 43 43 43 43 43 44 44 44 44 44 44 44 44 44 44 44 44 44 44 44 44 44 44 44 44 44 44 44 44 44 44 44 44 44 44 44 44 44 44 44 44 44 44 44 44 44 43 43 43 43 43 43 43 42 42 42 42 42 42 41 41 41 41 41 41 40 40 40 40 39 39 39 39 39 38 38 38 38 37 37 37 37 36 36 36 36 35 35 35 34 -32768 -32768 -32768 -32768 -32768 -32768 -32768 -32768 -32768 -32768 -32768 -32768 -32768 -32768 -32768 -32768
-32768 -32768 -32768 -32768 -32768 -32768 -32768 -32768 -32768 -32768 -32768 -32768 -32768 -32768 -32768 -32768 -32768 -32768 -32768 -32768 -32768 -32768 -32768 -32768 -32768 -32768 -32768 -32768 -32768 -32768 -32768 -32768 -32768 -32768 -32768 -32768 -32768 -32768 -32768 -32768 -32768 -32768 -32768 -32768 -32768 -32768 -32768 -32768 -32768 -32768 -32768 -32768 -32768 -32768 -32768 -32768 -32768 -32768 -32768 -32768 -32768 -32768 -32768 -32768 -32768 -32768 -32768 -32768 -32768 -32768 -32768 -32768 -32768 -32768 -32768 -32768 -32768 -32768 -32768 -32768 -32768 -32768 -32768 -32768 -32768 -32768 -32768 -32768 -32768 -32768 -32768 -32768 -32768 -32768 -32768 -32768 -32768 -32768 -32768 -32768 -32768 -32768 -32768 -32768 -32768 -32768 34 34 35 35 35 35 35 36 36 36 36 37 37 37 37 37 38 38 38 38 38 38 39 39 39 39 39 40 40 40 40 40 40 41 41 41 41 41 41 42 42 42 42 42 42 42 43 43 43 43 43 43 43 43 43 44 44 44 44 44 44 44 44 44 44 44 44 44 44 45 45 45 45 45 45 45 45 45 45 45 45 45 45 45 45 45 44 44 44 44 44 44 44 44 44 44 44 44 44 43 43 43 43 43 43 43 42 42 42 42 42 42 41 41 41 41 41 40 40 40 40 40 39 39 39 39 38 38 38 38 37 37 37 37 36 36 36 36 35 35 35 35 -32768 -32768 -32768 -32768 -32768 -32768 -32768 -32768 -32768 -32768 -32768 -32768 -32768 -32768 -32768 -32768
-32768 -32768 -32768 -32768 -32768 -32768 -32768 -32768 -32768 -32768 -32768 -32768 -32768 -32768 -32768 -32768 -32768 -32768 -32768 -32768 -32768 -32768 -32768 -32768 -32768 -32768 -32768 -32768 -32768 -32768 -32768 -32768 -32768 -32768 -32768 -32768 -32768 -32768 -32768 -32768 -32768 -32768 -32768 -32768 -32768 -32768 -32768 -32768 -32768 -32768 -32768 -32768 -32768 -32768 -32768 -32768 -32768 -32768 -32768 -32768 -32768 -32768 -32768 -32768 -32768 -32768 -32768 -32768 -32768 -32768 -32768 -32768 -32768 -32768 -32768 -32768 -32768 -32768 -32768 -32768 -32768 -32768 -32768 -32768 -32768 -32768 -32768 -32768 -32768 -32768 -32768 -32768 -32768 -32768 -32768 -32768 -32768 -32768 -32768 -32768 -32768 -32768 -32768 -32768 -32768 -32768 34 35 35 35 35 36 36 36 36 36 37 37 37 37 37 38 38 38 38 38 39 39 39 39 39 39 40 40 40 40 40 41 41 41 41 41 41 42 42 42 42 42 42 42 43 43 43 43 43 43 43 43 43 44 44 44 44 44 44 44 44 44 44 44 44 45 45 45 45 45 45 45 45 45 45 45 45 45 45 45 45 45 45 45 45 45 45 45 45 44 44 44 44 44 44 44 44 44 44 44 43 43 43 43 43 43 43 42 42 42 42 42 42 41 41 41 41 41 40 40 40 40 39 39 39 39 38 38 38 38 37 37 37 37 36 36 36 36 35 35 35 35 -32768 -32768 -32768 -32768 -32768 -32768 -32768 -32768 -32768 -32768 -32768 -32768 -32768 -32768 -32768 -32768
-32768 -32768 -32768 -32768 -32768 -32768 -32768 -32768 -32768 -32768 -32768 -32768 -32768 -32768 -32768 -32768 -32768 -32768 -32768 -32768 -32768 -32768 -32768 -32768 -32768 -32768 -32768 -32768 -32768 -32768 -32768 -32768 -32768 -32768 -32768 -32768 -32768 -32768 -32768 -32768 -32768 -32768 -32768 -32768 -32768 -32768 -32768 -32768 -32768 -32768 -32768 -32768 -32768 -32768 -32768 -32768 -32768 -32768 -32768 -32768 -32768 -32768 -32768 -32768 -32768 -32768 -32768 -32768 -32768 -32768 -32768 -32768 -32768 -32768 -32768 -32768 -32768 -32768 -32768 -32768 -32768 -32768 -32768 -32768 -32768 -32768 -32768 -32768 -32768 -32768 -32768 -32768 -32768 -32768 -32768 -32768 -32768 -32768 -32768 -32768 -32768 -32768 -32768 -32768 -32768 34 35 35 35 35 36 36 36 36 36 37 37 37 37 37 38 38 38 38 38 39 39 39 39 39 40 40 40 40 40 40 41 41 41 41 41 41 42 42 42 42 42 42 42 43 43 43 43 43 43 43 43 44 44 44 44 44 44 44 44 44 44 44 45 45 45 45 45 45 45 45 45 45 45 45 45 45 45 45 45 45 45 45 45 45 45 45 45 45 45 45 45 44 44 44 44 44 44 44 44 44 44 43 43 43 43 43 43 43 42 42 42 42 42 41 41 41 41 41 40 40 40 40 40 39 39 39 39 38 38 38 38 37 37 37 37 36 36 36 35 35 35 35 34 -32768 -32768 -32768 -32768 -32768 -32768 -32768 -32768 -32768 -32768 -32768 -32768 -32768 -32768 -32768
-32768 -32768 -32768 -32768 -32768 -32768 -32768 -32768 -32768 -32768 -32768 -32768 -32768 -32768 -32768 -32768 -32768 -32768 -32768 -32768 -32768 -32768 -32768 -32768 -32768 -32768 -32768 -32768 -32768 -32768 -32768 -32768 -32768 -32768 -32768 -32768 -32768 -32768 -32768 -32768 -32768 -32768 -32768 -32768 -32768 -32768 -32768 -32768 -32768 -32768 -32768 -32768 -32768 -32768 -32768 -32768 -32768 -32768 -32768 -32768 -32768 -32768 -32768 -32768 -32768 -32768 -32768 -32768 -32768 -32768 -32768 -32768 -32768 -32768 -32768 -32768 -32768 -32768 -32768 -32768 -32768 -32768 -32768 -32768 -32768 -32768 -32768 -32768 -32768 -32768 -32768 -32768 -32768 -32768 -32768 -32768 -32768 -32768 -32768 -32768 -32768 -32768 -32768 -32768 -32768 35 35 35 35 36 36 36 36 36 37 37 37 37 38 38 38 38 38 39 39 39 39 39 39 40 40 40 40 40 41 41 41 41 41 41 42 42 42 42 42 42 42 43 43 43 43 43 43 43 43 44 44 44 44 44 44 44 44 44 44 45 45 45 45 45 45 45 45 45 45 45 45 45 45 45 45 45 45 45 45 45 45 45 45 45 45 45 45 45 45 45 45 45 45 44 44 44 44 44 44 44 44 44 43 43 43 43 43 43 42 42 42 42 42 42 41 41 41 41 41 40 40 40 40 39 39 39 39 38 38 38 38 37 37 37 37 36 36 36 36 35 35 35 -32768 -32768 -32768 -32768 -32768 -32768 -32768 -32768 -32768 -32768 -32768 -32768 -32768 -32768 -32768 -32768
-32768 -32768 -32768 -32768 -32768 -32768 -32768 -32768 -32768 -32768 -32768 -32768 -32768 -32768 -32768 -32768 -32768 -32768 -32768 -32768 -32768 -32768 -32768 -32768 -32768 -32768 -32768 -32768 -32768 -32768 -32768 -32768 -32768 -32768 -32768 -32768 -32768 -32768 -32768 -32768 -32768 -32768 -32768 -32768 -32768 -32768 -32768 -32768 -32768 -32768 -32768 -32768 -32768 -32768 -32768 -32768 -32768 -32768 -32768 -32768 -32768 -32768 -32768 -32768 -32768 -32768 -32768 -32768 -32768 -32768 -32768 -32768 -32768 -32768 -32768 -32768 -32768 -32768 -32768 -32768 -32768 -32768 -32768 -32768 -32768 -32768 -32768 -32768 -32768 -32768 -32768 -32768 -32768 -32768 -32768 -32768 -32768 -32768 -32768 -32768 -32768 -32768 -32768 -32768 -32768 35 35 35 36 36 36 36 37 37 37 37 37 38 38 38 38 38 39 39 39 39 39 40 40 40 40 40 40 41 41 41 41 41 41 42 42 42 42 42 42 43 43 43 43 43 43 43 43 44 44 44 44 44 44 44 44 44 45 45 45 45 45 45 45 45 45 45 45 45 45 45 45 45 45 45 45 45 45 45 45 45 45 45 45 45 45 45 45 45 45 45 45 45 45 45 45 44 44 44 44 44 44 44 44 43 43 43 43 43 43 42 42 42 42 42 41 41 41 41 41 40 40 40 40 39 39 39 39 38 38 38 38 37 37 37 37 36 36 36 36 35 -32768 -32768 -32768 -32768 -32768 -32768 -32768 -32768 -32768 -32768 -32768 -32768 -32768 -32768 -32768 -32768 -32768 -32768
-32768 -32768 -32768 -32768 -32768 -32768 -32768 -32768 -32768 -32768 -32768 -32768 -32768 -32768 -32768 -32768 -32768 -32768 -32768 -32768 -32768 -32768 -32768 -32768 -32768 -32768 -32768 -32768 -32768 -32768 -32768 -32768 -32768 -32768 -32768 -32768 -32768 -32768 -32768 -32768 -32768 -32768 -32768 -32768 -32768 -32768 -32768 -32768 -32768 -32768 -32768 -32768 -32768 -32768 -32768 -32768 -32768 -32768 -32768 -32768 -32768 -32768 -32768 -32768 -32768 -32768 -32768 -32768 -32768 -32768 -32768 -32768 -32768 -32768 -32768 -32768 -32768 -32768 -32768 -32768 -32768 -32768 -32768 -32768 -32768 -32768 -32768 -32768 -32768 -32768 -32768 -32768 -32768 -32768 -32768 -32768 -32768 -32768 -32768 -32768 -32768 -32768 -32768 -32768 35 35 35 36 36 36 36 37 37 37 37 37 38 38 38 38 38 39 39 39 39 39 40 40 40 40 40 41 41 41 41 41 41 42 42 42 42 42 42 43 43 43 43 43 43 43 43 44 44 44 44 44 44 44 44 44 45 45 45 45 45 45 45 45 45 45 45 45 45 45 45 46 46 46 46 46 46 46 46 46 46 46 46 46 45 45 45 45 45 45 45 45 45 45 45 45 45 45 44 44 44 44 44 44 44 44 43 43 43 43 43 43 42 42 42 42 42 41 41 41 41 40 40 40 40 40 39 39 39 39 38 38 38 38 37 37 37 37 36 36 -32768 -32768 -32768 -32768 -32768 -32768 -32768 -32768 -32768 -32768 -32768 -32768 -32768 -32768 -32768 -32768 -32768 -32768 -32768 -32768
-32768 -32768 -32768 -32768 -32768 -32768 -32768 -32768 -32768 -32768 -32768 -32768 -32768 -32768 -32768 -32768 -32768 -32768 -32768 -32768 -32768 -32768 -32768 -32768 -32768 -32768 -32768 -32768 -32768 -32768 -32768 -32768 -32768 -32768 -32768 -32768 -32768 -32768 -32768 -32768 -32768 -32768 -32768 -32768 -32768 -32768 -32768 -32768 -32768 -32768 -32768 -32768 -32768 -32768 -32768 -32768 -32768 -32768 -32768 -32768 -32768 -32768 -32768 -32768 -32768 -32768 -32768 -32768 -32768 -32768 -32768 -32768 -32768 -32768 -32768 -32768 -32768 -32768 -32768 -32768 -32768 -32768 -32768 -32768 -32768 -32768 -32768 -32768 -32768 -32768 -32768 -32768 -32768 -32768 -32768 -32768 -32768 -32768 -32768 -32768 -32768 -32768 -32768 -32768 35 36 36 36 36 36 37 37 37 37 37 38 38 38 38 39 39 39 39 39 40 40 40 40 40 40 41 41 41 41 41 42 42 42 42 42 42 42 43 43 43 43 43 43 43 44 44 44 44 44 44 44 44 45 45 45 45 45 45 45 45 45 45 45 45 45 46 46 46 46 46 46 46 46 46 46 46 46 46 46 46 46 46 46 46 46 46 46 45 45 45 45 45 45 45 45 45 45 45 44 44 44 44 44 44 44 43 43 43 43 43 43 42 42 42 42 42 41 41 41 41 41 40 40 40 40 39 39 39 39 38 38 38 38 37 37 37 37 36 36 36 -32768 -32768 -32768 -32768 -32768 -32768 -32768 -32768 -32768 -32768 -32768 -32768 -32768 -32768 -32768 -32768 -32768 -32768 -32768
-32768 -32768 -32768 -32768 -32768 -32768 -32768 -32768 -32768 -32768 -32768 -32768 -32768 -32768 -32768 -32768 -32768 -32768 -32768 -32768 -32768 -32768 -32768 -32768 -32768 -32768 -32768 -32768 -32768 -32768 -32768 -32768 -32768 -32768 -32768 -32768 -32768 -32768 -32768 -32768 -32768 -32768 -32768 -32768 -32768 -32768 -32768 -32768 -32768 -32768 -32768 -32768 -32768 -32768 -32768 -32768 -32768 -32768 -32768 -32768 -32768 -32768 -32768 -32768 -32768 -32768 -32768 -32768 -32768 -32768 -32768 -32768 -32768 -32768 -32768 -32768 -32768 -32768 -32768 -32768 -32768 -32768 -32768 -32768 -32768 -32768 -32768 -32768 -32768 -32768 -32768 -32768 -32768 -32768 -32768 -32768 -32768 -32768 -32768 -32768 -32768 -32768 -32768 35 36 36 36 36 36 37 37 37 37 38 38 38 38 38 39 39 39 39 39 40 40 40 40 40 41 41 41 41 41 41 42 42 42 42 42 42 43 43 43 43 43 43 43 44 44 44 44 44 44 44 44 45 45 45 45 45 45 45 45 45 45 45 45 46 46 46 46 46 46 46 46 46 46 46 46 46 46 46 46 46 46 46 46 46 46 46 46 46 46 46 45 45 45 45 45 45 45 45 45 45 44 44 44 44 44 44 44 43 43 43 43 43 43 42 42 42 42 42 41 41 41 41 40 40 40 40 39 39 39 39 38 38 38 38 37 37 37 37 36 36 36 36 -32768 -32768 -32768 -32768 -32768 -32768 -32768 -32768 -32768 -32768 -32768 -32768 -32768 -32768 -32768 -32768 -32768 -32768
-32768 -32768 -32768 -32768 -32768 -32768 -32768 -32768 -32768 -32768 -32768 -32768 -32768 -32768 -32768 -32768 -32768 -32768 -32768 -32768 -32768 -32768 -32768 -32768 -32768 -32768 -32768 -32768 -32768 -32768 -32768 -32768 -32768 -32768 -32768 -32768 -32768 -32768 -32768 -32768 -32768 -32768 -32768 -32768 -32768 -32768 -32768 -32768 -32768 -32768 -32768 -32768 -32768 -32768 -32768 -32768 -32768 -32768 -32768 -32768 -32768 -32768 -32768 -32768 -32768 -32768 -32768 -32768 -32768 -32768 -32768 -32768 -32768 -32768 -32768 -32768 -32768 -32768 -32768 -32768 -32768 -32768 -32768 -32768 -32768 -32768 -32768 -32768 -32768 -32768 -32768 -32768 -32768 -32768 -32768 -32768 -32768 -32768 -32768 -32768 -32768 -32768 35 36 36 36 36 36 37 37 37 37 38 38 38 38 38 39 39 39 39 39 40 40 40 40 40 41 41 41 41 41 42 42 42 42 42 42 43 43 43 43 43 43 43 44 44 44 44 44 44 44 44 45 45 45 45 45 45 45 45 45 45 45 46 46 46 46 46 46 46 46 46 46 46 46 46 46 46 46 46 46 46 46 46 46 46 46 46 46 46 46 46 46 46 46 45 45 45 45 45 45 45 45 45 44 44 44 44 44 44 44 43 43 43 43 43 42 42 42 42 42 41 41 41 41 41 40 40 40 40 39 39 39 39 38 38 38 38 37 37 37 36 36 36 36 35 -32768 -32768 -32768 -32768 -32768 -32768 -32768 -32768 -32768 -32768 -32768 -32768 -32768 -32768 -32768 -32768 -32768
-32768 -32768 -32768 -32768 -32768 -32768 -32768 -32768 -32768 -32768 -32768 -32768 -32768 -32768 -32768 -32768 -32768 -32768 -32768 -32768 -32768 -32768 -32768 -32768 -32768 -32768 -32768 -32768 -32768 -32768 -32768 -32768 -32768 -32768 -32768 -32768 -32768 -32768 -32768 -32768 -32768 -32768 -32768 -32768 -32768 -32768 -32768 -32768 -32768 -32768 -32768 -32768 -32768 -32768 -32768 -32768 -32768 -32768 -32768 -32768 -32768 -32768 -32768 -32768 -32768 -32768 -32768 -32768 -32768 -32768 -32768 -32768 -32768 -32768 -32768 -32768 -32768 -32768 -32768 -32768 -32768 -32768 -32768 -32768 -32768 -32768 -32768 -32768 -32768 -32768 -32768 -32768 -32768 -32768 -32768 -32768 -32768 -32768 -32768 -32768 -32768 -32768 36 36 36 36 37 37 37 37 37 38 38 38 38 38 39 39 39 39 40 40 40 40 40 41 41 41 41 41 41 42 42 42 42 42 42 43 43 43 43 43 43 44 44 44 44 44 44 44 44 45 45 45 45 45 45 45 45 45 45 46 46 46 46 46 46 46 46 46 46 46 46 46 46 46 46 46 46 46 46 46 46 46 46 46 46 46 46 46 46 46 46 46 46 46 46 46 45 45 45 45 45 45 45 45 44 44 44 44 44 44 43 43 43 43 43 43 42 42 42 42 42 41 41 41 41 40 40 40 40 39 39 39 39 38 38 38 38 37 37 37 36 36 36 36 35 -32768 -32768 -32768 -32768 -32768 -32768 -32768 -32768 -32768 -32768 -32768 -32768 -32768 -32768 -32768 -32768 -32768
-32768 -32768 -32768 -32768 -32768 -32768 -32768 -32768 -32768 -32768 -32768 -32768 -32768 -32768 -32768 -32768 -32768 -32768 -32768 -32768 -32768 -32768 -32768 -32768 -32768 -32768 -32768 -32768 -32768 -32768 -32768 -32768 -32768 -32768 -32768 -32768 -32768 -32768 -32768 -32768 -32768 -32768 -32768 -32768 -32768 -32768 -32768 -32768 -32768 -32768 -32768 -32768 -32768 -32768 -32768 -32768 -32768 -32768 -32768 -32768 -32768 -32768 -32768 -32768 -32768 -32768 -32768 -32768 -32768 -32768 -32768 -32768 -32768 -32768 -32768 -32768 -32768 -32768 -32768 -32768 -32768 -32768 -32768 -32768 -32768 -32768 -32768 -32768 -32768 -32768 -32768 -32768 -32768 -32768 -32768 -32768 -32768 -32768 -32768 -32768 -32768 36 36 36 36 37 37 37 37 37 38 38 38 38 39 39 39 39 39 40 40 40 40 40 41 41 41 41 41 42 42 42 42 42 42 43 43 43 43 43 43 43 44 44 44 44 44 44 44 45 45 45 45 45 45 45 45 45 46 46 46 46 46 46 46 46 46 46 46 46 46 46 46 46 46 46 46 46 46 46 46 46 46 46 46 46 46 46 46 46 46 46 46 46 46 46 46 46 46 45 45 45 45 45 45 45 45 44 44 44 44 44 44 43 43 43 43 43 42 42 42 42 42 41 41 41 41 40 40 40 40 39 39 39 39 38 38 38 38 37 37 37 37 36 -32768 -32768 -32768 -32768 -32768 -32768 -32768 -32768 -32768 -32768 -32768 -32768 -32768 -32768 -32768 -32768 -32768 -32768 -32768 -32768
-32768 -32768 -32768 -32768 -32768 -32768 -32768 -32768 -32768 -32768 -32768 -32768 -32768 -32768 -32768 -32768 -32768 -32768 -32768 -32768 -32768 -32768 -32768 -32768 -32768 -32768 -32768 -32768 -32768 -32768 -32768 -32768 -32768 -32768 -32768 -32768 -32768 -32768 -32768 -32768 -32768 -32768 -32768 -32768 -32768 -32768 -32768 -32768 -32768 -32768 -32768 -32768 -32768 -32768 -32768 -32768 -32768 -32768 -32768 -32768 -32768 -32768 -32768 -32768 -32768 -32768 -32768 -32768 -32768 -32768 -32768 -32768 -32768 -32768 -32768 -32768 -32768 -32768 -32768 -32768 -32768 -32768 -32768 -32768 -32768 -32768 -32768 -32768 -32768 -32768 -32768 -32768 -32768 -32768 -32768 -32768 -32768 -32768 -32768 -32768 36 36 36 36 37 37 37 37 38 38 38 38 38 39 39 39 39 39 40 40 40 40 40 41 41 41 41 41 42 42 42 42 42 42 43 43 43 43 43 43 44 44 44 44 44 44 44 45 45 45 45 45 45 45 45 45 46 46 46 46 46 46 46 46 46 46 46 46 46 46 47 47 47 47 47 47 47 47 47 47 47 47 47 47 47 47 47 46 46 46 46 46 46 46 46 46 46 46 46 46 45 45 45 45 45 45 45 45 44 44 44 44 44 44 43 43 43 43 43 42 42 42 42 41 41 41 41 41 40 40 40 40 39 39 39 38 38 38 38 37 37 37 37 -32768 -32768 -32768 -32768 -32768 -32768 -32768 -32768 -32768 -32768 -32768 -32768 -32768 -32768 -32768 -32768 -32768 -32768 -32768 -32768 -32768
-32768 -32768 -32768 -32768 -32768 -32768 -32768 -32768 -32768 -32768 -32768 -32768 -32768 -32768 -32768 -32768 -32768 -32768 -32768 -32768 -32768 -32768 -32768 -32768 -32768 -32768 -32768 -32768 -32768 -32768 -32768 -32768 -32768 -32768 -32768 -32768 -32768 -32768 -32768 -32768 -32768 -32768 -32768 -32768 -32768 -32768 -32768 -32768 -32768 -32768 -32768 -32768 -32768 -32768 -32768 -32768 -32768 -32768 -32768 -32768 -32768 -32768 -32768 -32768 -32768 -32768 -32768 -32768 -32768 -32768 -32768 -32768 -32768 -32768 -32768 -32768 -32768 -32768 -32768 -32768 -32768 -32768 -32768 -32768 -32768 -32768 -32768 -32768 -32768 -32768 -32768 -32768 -32768 -32768 -32768 -32768 -32768 -32768 -32768 36 36 36 36 37 37 37 37 38 38 38 38 38 39 39 39 39 40 40 40 40 40 41 41 41 41 41 41 42 42 42 42 42 43 43 43 43 43 43 44 44 44 44 44 44 44 45 45 45 45 45 45 45 45 45 46 46 46 46 46 46 46 46 46 46 46 46 47 47 47 47 47 47 47 47 47 47 47 47 47 47 47 47 47 47 47 47 47 47 47 47 46 46 46 46 46 46 46 46 46 46 46 45 45 45 45 45 45 45 44 44 44 44 44 44 43 43 43 43 43 42 42 42 42 42 41 41 41 41 40 40 40 40 39 39 39 39 38 38 38 37 37 37 -32768 -32768 -32768 -32768 -32768 -32768 -32768 -32768 -32768 -32768 -32768 -32768 -32768 -32768 -32768 -32768 -32768 -32768 -32768 -32768 -32768 -32768
-32768 -32768 -32768 -32768 -32768 -32768 -32768 -32768 -32768 -32768 -32768 -32768 -32768 -32768 -32768 -32768 -32768 -32768 -32768 -32768 -32768 -32768 -32768 -32768 -32768 -32768 -32768 -32768 -32768 -32768 -32768 -32768 -32768 -32768 -32768 -32768 -32768 -32768 -32768 -32768 -32768 -32768 -32768 -32768 -32768 -32768 -32768 -32768 -32768 -32768 -32768 -32768 -32768 -32768 -32768 -32768 -32768 -32768 -32768 -32768 -32768 -32768 -32768 -32768 -32768 -32768 -32768 -32768 -32768 -32768 -32768 -32768 -32768 -32768 -32768 -32768 -32768 -32768 -32768 -32768 -32768 -32768 -32768 -32768 -32768 -32768 -32768 -32768 -32768 -32768 -32768 -32768 -32768 -32768 -32768 -32768 -32768 -32768 36 36 36 36 37 37 37 37 38 38 38 38 38 39 39 39 39 40 40 40 40 40 41 41 41 41 41 42 42 42 42 42 42 43 43 43 43 43 43 44 44 44 44 44 44 45 45 45 45 45 45 45 45 46 46 46 46 46 46 46 46 46 46 46 46 47 47 47 47 47 47 47 47 47 47 47 47 47 47 47 47 47 47 47 47 47 47 47 47 47 47 47 47 47 46 46 46 46 46 46 46 46 46 46 45 45 45 45 45 45 45 44 44 44 44 44 44 43 43 43 43 43 42 42 42 42 41 41 41 41 40 40 40 40 39 39 39 39 38 38 38 38 37 -32768 -32768 -32768 -32768 -32768 -32768 -32768 -32768 -32768 -32768 -32768 -32768 -32768 -32768 -32768 -32768 -32768 -32768 -32768 -32768 -32768 -32768 -32768
-32768 -32768 -32768 -32768 -32768 -32768 -32768 -32768 -32768 -32768 -32768 -32768 -32768 -32768 -32768 -32768 -32768 -32768 -32768 -32768 -32768 -32768 -32768 -32768 -32768 -32768 -32768 -32768 -32768 -32768 -32768 -32768 -32768 -32768 -32768 -32768 -32768 -32768 -32768 -32768 -32768 -32768 -32768 -32768 -32768 -32768 -32768 -32768 -32768 -32768 -32768 -32768 -32768 -32768 -32768 -32768 -32768 -32768 -32768 -32768 -32768 -32768 -32768 -32768 -32768 -32768 -32768 -32768 -32768 -32768 -32768 -32768 -32768 -32768 -32768 -32768 -32768 -32768 -32768 -32768 -32768 -32768 -32768 -32768 -32768 -32768 -32768 -32768 -32768 -32768 -32768 -32768 -32768 -32768 -32768 -32768 -32768 36 36 36 36 37 37 37 37 38 38 38 38 39 39 39 39 39 40 40 40 40 40 41 41 41 41 41 42 42 42 42 42 43 43 43 43 43 43 44 44 44 44 44 44 44 45 45 45 45 45 45 45 46 46 46 46 46 46 46 46 46 46 46 47 47 47 47 47 47 47 47 47 47 47 47 47 47 47 47 47 47 47 47 47 47 47 47 47 47 47 47 47 47 47 47 47 47 46 46 46 46 46 46 46 46 46 45 45 45 45 45 45 45 44 44 44 44 44 43 43 43 43 43 42 42 42 42 41 41 41 41 40 40 40 40 39 39 39 39 38 38 38 38 37 -32768 -32768 -32768 -32768 -32768 -32768 -32768 -32768 -32768 -32768 -32768 -32768 -32768 -32768 -32768 -32768 -32768 -32768 -32768 -32768 -32768 -32768 -32768
-32768 -32768 -32768 -32768 -32768 -32768 -32768 -32768 -32768 -32768 -32768 -32768 -32768 -32768 -32768 -32768 -32768 -32768 -32768 -32768 -32768 -32768 -32768 -32768 -32768 -32768 -32768 -32768 -32768 -32768 -32768 -32768 -32768 -32768 -32768 -32768 -32768 -32768 -32768 -32768 -32768 -32768 -32768 -32768 -32768 -32768 -32768 -32768 -32768 -32768 -32768 -32768 -32768 -32768 -32768 -32768 -32768 -32768 -32768 -32768 -32768 -32768 -32768 -32768 -32768 -32768 -32768 -32768 -32768 -32768 -32768 -32768 -32768 -32768 -32768 -32768 -32768 -32768 -32768 -32768 -32768 -32768 -32768 -32768 -32768 -32768 -32768 -32768 -32768 -32768 -32768 -32768 -32768 -32768 -32768 -32768 36 36 36 36 37 37 37 37 38 38 38 38 39 39 39 39 39 40 40 40 40 41 41 41 41 41 42 42 42 42 42 42 43 43 43 43 43 44 44 44 44 44 44 44 45 45 45 45 45 45 45 46 46 46 46 46 46 46 46 46 46 47 47 47 47 47 47 47 47 47 47 47 47 47 47 47 47 47 47 47 47 47 47 47 47 47 47 47 47 47 47 47 47 47 47 47 47 47 47 46 46 46 46 46 46 46 46 46 45 45 45 45 45 45 44 44 44 44 44 44 43 43 43 43 42 42 42 42 42 41 41 41 41 40 40 40 40 39 39 39 38 38 38 38 -32768 -32768 -32768 -32768 -32768 -32768 -32768 -32768 -32768 -32768 -32768 -32768 -32768 -32768 -32768 -32768 -32768 -32768 -32768 -32768 -32768 -32768 -32768 -32768
-32768.000000000000000 -32768 -32768 -32768 -32768 -32768 -32768 -32768 -32768 -32768 -32768 -32768 -32768 -32768 -32768 -32768 -32768 -32768 -32768 -32768 -32768 -32768 -32768 -32768 -32768 -32768 -32768 -32768 -32768 -32768 -32768 -32768 -32768 -32768 -32768 -32768 -32768 -32768 -32768 -32768 -32768 -32768 -32768 -32768 -32768 -32768 -32768 -32768 -32768 -32768 -32768 -32768 -32768 -32768 -32768 -32768 -32768 -32768 -32768 -32768 -32768 -32768 -32768 -32768 -32768 -32768 -32768 -32768 -32768 -32768 -32768 -32768 -32768 -32768 -32768 -32768 -32768 -32768 -32768 -32768 -32768 -32768 -32768 -32768 -32768 -32768 -32768 -32768 -32768 -32768 -32768 -32768 -32768 -32768 -32768 36 36 36 36 37 37 37 37 38 38 38 38 39 39 39 39 39 40 40 40 40 41 41 41 41 41 42 42 42 42 42 43 43 43 43 43 43 44 44 44 44 44 44 45 45 45 45 45 45 45 46 46 46 46 46 46 46 46 46 46 47 47 47 47 47 47 47 47 47 47 47 47 47 47 47 47 47 47 48 48 48 48 48 48 48 47 47 47 47 47 47 47 47 47 47 47 47 47 47 47 47 47 46 46 46 46 46 46 46 46 45 45 45 45 45 45 44 44 44 44 44 43 43 43 43 43 42 42 42 42 41 41 41 41 40 40 40 40 39 39 39 39 38 38 -32768 -32768 -32768 -32768 -32768 -32768 -32768 -32768 -32768 -32768 -32768 -32768 -32768 -32768 -32768 -32768 -32768 -32768 -32768 -32768 -32768 -32768 -32768 -32768 -32768
-32768 -32768 -32768 -32768 -32768 -32768 -32768 -32768 -32768 -32768 -32768 -32768 -32768 -32768 -32768 -32768 -32768 -32768 -32768 -32768 -32768 -32768 -32768 -32768 -32768 -32768 -32768 -32768 -32768 -32768 -32768 -32768 -32768 -32768 -32768 -32768 -32768 -32768 -32768 -32768 -32768 -32768 -32768 -32768 -32768 -32768 -32768 -32768 -32768 -32768 -32768 -32768 -32768 -32768 -32768 -32768 -32768 -32768 -32768 -32768 -32768 -32768 -32768 -32768 -32768 -32768 -32768 -32768 -32768 -32768 -32768 -32768 -32768 -32768 -32768 -32768 -32768 -32768 -32768 -32768 -32768 -32768 -32768 -32768 -32768 -32768 -32768 -32768 -32768 -32768 -32768 -32768 -32768 -32768 36 36 36 36 37 37 37 37 38 38 38 38 39 39 39 39 40 40 40 40 40 41 41 41 41 41 42 42 42 42 42 43 43 43 43 43 44 44 44 44 44 44 45 45 45 45 45 45 45 45 46 46 46 46 46 46 46 46 47 47 47 47 47 47 47 47 47 47 47 47 47 47 48 48 48 48 48 48 48 48 48 48 48 48 48 48 48 48 48 48 48 47 47 47 47 47 47 47 47 47 47 47 47 47 46 46 46 46 46 46 46 45 45 45 45 45 45 44 44 44 44 44 43 43 43 43 43 42 42 42 42 41 41 41 41 40 40 40 40 39 39 39 39 38 38 -32768 -32768 -32768 -32768 -32768 -32768 -32768 -32768 -32768 -32768 -32768 -32768 -32768 -32768 -32768 -32768 -32768 -32768 -32768 -32768 -32768 -32768 -32768 -32768 -32768
-32768 -32768 -32768 -32768 -32768 -32768 -32768 -32768 -32768 -32768 -32768 -32768 -32768 -32768 -32768 -32768 -32768 -32768 -32768 -32768 -32768 -32768 -32768 -32768 -32768 -32768 -32768 -32768 -32768 -32768 -32768 -32768 -32768 -32768 -32768 -32768 -32768 -32768 -32768 -32768 -32768 -32768 -32768 -32768 -32768 -32768 -32768 -32768 -32768 -32768 -32768 -32768 -32768 -32768 -32768 -32768 -32768 -32768 -32768 -32768 -32768 -32768 -32768 -32768 -32768 -32768 -32768 -32768 -32768 -32768 -32768 -32768 -32768 -32768 -32768 -32768 -32768 -32768 -32768 -32768 -32768 -32768 -32768 -32768 -32768 -32768 -32768 -32768 -32768 -32768 -32768 -32768 -32768 -32768 36 36 36 37 37 37 37 38 38 38 38 39 39 39 39 40 40 40 40 40 41 41 41 41 42 42 42 42 42 43 43 43 43 43 43 44 44 44 44 44 44 45 45 45 45 45 45 45 46 46 46 46 46 46 46 46 47 47 47 47 47 47 47 47 47 47 47 47 48 48 48 48 48 48 48 48 48 48 48 48 48 48 48 48 48 48 48 48 48 48 48 48 48 48 47 47 47 47 47 47 47 47 47 47 47 46 46 46 46 46 46 46 45 45 45 45 45 45 44 44 44 44 44 43 43 43 43 42 42 42 42 41 41 41 41 40 40 40 40 39 39 39 39 38 38 -32768 -32768 -32768 -32768 -32768 -32768 -32768 -32768 -32768 -32768 -32768 -32768 -32768 -32768 -32768 -32768 -32768 -32768 -32768 -32768 -32768 -32768 -32768 -32768 -32768
-32768 -32768 -32768 -32768 -32768 -32768 -32768 -32768 -32768 -32768 -32768 -32768 -32768 -32768 -32768 -32768 -32768 -32768 -32768 -32768 -32768 -32768 -32768 -32768 -32768 -32768 -32768 -32768 -32768 -32768 -32768 -32768 -32768 -32768 -32768 -32768 -32768 -32768 -32768 -32768 -32768 -32768 -32768 -32768 -32768 -32768 -32768 -32768 -32768 -32768 -32768 -32768 -32768 -32768 -32768 -32768 -32768 -32768 -32768 -32768 -32768 -32768 -32768 -32768 -32768 -32768 -32768 -32768 -32768 -32768 -32768 -32768 -32768 -32768 -32768 -32768 -32768 -32768 -32768 -32768 -32768 -32768 -32768 -32768 -32768 -32768 -32768 -32768 -32768 -32768 -32768 -32768 -32768 36 36 36 37 37 37 37 38 38 38 38 39 39 39 39 40 40 40 40 41 41 41 41 41 42 42 42 42 42 43 43 43 43 43 44 44 44 44 44 44 45 45 45 45 45 45 45 46 46 46 46 46 46 46 46 47 47 47 47 47 47 47 47 47 47 47 48 48 48 48 48 48 48 48 48 48 48 48 48 48 48 48 48 48 48 48 48 48 48 48 48 48 48 48 48 48 48 47 47 47 47 47 47 47 47 47 47 46 46 46 46 46 46 46 45 45 45 45 45 44 44 44 44 44 43 43 43 43 43 42 42 42 42 41 41 41 41 40 40 40 39 39 39 39 38 -32768 -32768 -32768 -32768 -32768 -32768 -32768 -32768 -32768 -32768 -32768 -32768 -32768 -32768 -32768 -32768 -32768 -32768 -32768 -32768 -32768 -32768 -32768 -32768 -32768 -32768
-32768 -32768 -32768 -32768 -32768 -32768 -32768 -32768 -32768 -32768 -32768 -32768 -32768 -32768 -32768 -32768 -32768 -32768 -32768 -32768 -32768 -32768 -32768 -32768 -32768 -32768 -32768 -32768 -32768 -32768 -32768 -32768 -32768 -32768 -32768 -32768 -32768 -32768 -32768 -32768 -32768 -32768 -32768 -32768 -32768 -32768 -32768 -32768 -32768 -32768 -32768 -32768 -32768 -32768 -32768 -32768 -32768 -32768 -32768 -32768 -32768 -32768 -32768 -32768 -32768 -32768 -32768 -32768 -32768 -32768 -32768 -32768 -32768 -32768 -32768 -32768 -32768 -32768 -32768 -32768 -32768 -32768 -32768 -32768 -32768 -32768 -32768 -32768 -32768 -32768 -32768 -32768 36 36 36 37 37 37 37 38 38 38 38 39 39 39 39 40 40 40 40 41 41 41 41 41 42 42 42 42 42 43 43 43 43 43 44 44 44 44 44 44 45 45 45 45 45 45 46 46 46 46 46 46 46 46 47 47 47 47 47 47 47 47 47 47 48 48 48 48 48 48 48 48 48 48 48 48 48 48 48 48 48 48 48 48 48 48 48 48 48 48 48 48 48 48 48 48 48 48 48 47 47 47 47 47 47 47 47 47 47 46 46 46 46 46 46 45 45 45 45 45 45 44 44 44 44 43 43 43 43 43 42 42 42 42 41 41 41 41 40 40 40 40 39 39 39 38 -32768 -32768 -32768 -32768 -32768 -32768 -32768 -32768 -32768 -32768 -32768 -32768 -32768 -32768 -32768 -32768 -32768 -32768 -32768 -32768 -32768 -32768 -32768 -32768 -32768 -32768
-32768 -32768 -32768 -32768 -32768 -32768 -32768 -32768 -32768 -32768 -32768 -32768 -32768 -32768 -32768 -32768 -32768 -32768 -32768 -32768 -32768 -32768 -32768 -32768 -32768 -32768 -32768 -32768 -32768 -32768 -32768 -32768 -32768 -32768 -32768 -32768 -32768 -32768 -32768 -32768 -32768 -32768 -32768 -32768 -32768 -32768 -32768 -32768 -32768 -32768 -32768 -32768 -32768 -32768 -32768 -32768 -32768 -32768 -32768 -32768 -32768 -32768 -32768 -32768 -32768 -32768 -32768 -32768 -32768 -32768 -32768 -32768 -32768 -32768 -32768 -32768 -32768 -32768 -32768 -32768 -32768 -32768 -32768 -32768 -32768 -32768 -32768 -32768 -32768 -32768 -32768 36 36 36 37 37 37 37 38 38 38 38 39 39 39 39 40 40 40 40 41 41 41 41 41 42 42 42 42 43 43 43 43 43 43 44 44 44 44 44 45 45 45 45 45 45 45 46 46 46 46 46 46 46 47 47 47 47 47 47 47 47 47 47 48 48 48 48 48 48 48 48 48 48 48 48 48 48 48 48 48 48 48 48 48 48 48 48 48 48 48 48 48 48 48 48 48 48 48 48 48 48 48 47 47 47 47 47 47 47 47 46 46 46 46 46 46 46 45 45 45 45 45 44 44 44 44 44 43 43 43 43 42 42 42 42 41 41 41 41 40 40 40 40 39 39 39 38 -32768 -32768 -32768 -32768 -32768 -32768 -32768 -32768 -32768 -32768 -32768 -32768 -32768 -32768 -32768 -32768 -32768 -32768 -32768 -32768 -32768 -32768 -32768 -32768 -32768 -32768
-32768 -32768 -32768 -32768 -32768 -32768 -32768 -32768 -32768 -32768 -32768 -32768 -32768 -32768 -32768 -32768 -32768 -32768 -32768 -32768 -32768 -32768 -32768 -32768 -32768 -32768 -32768 -32768 -32768 -32768 -32768 -32768 -32768 -32768 -32768 -32768 -32768 -32768 -32768 -32768 -32768 -32768 -32768 -32768 -32768 -32768 -32768 -32768 -32768 -32768 -32768 -32768 -32768 -32768 -32768 -32768 -32768 -32768 -32768 -32768 -32768 -32768 -32768 -32768 -32768 -32768 -32768 -32768 -32768 -32768 -32768 -32768 -32768 -32768 -32768 -32768 -32768 -32768 -32768 -32768 -32768 -32768 -32768 -32768 -32768 -32768 -32768 -32768 -32768 -32768 -32768 36 36 37 37 37 37 38 38 38 38 39 39 39 39 40 40 40 40 41 41 41 41 42 42 42 42 42 43 43 43 43 43 44 44 44 44 44 44 45 45 45 45 45 45 46 46 46 46 46 46 46 47 47 47 47 47 47 47 47 47 48 48 48 48 48 48 48 48 48 48 48 48 48 48 48 48 48 48 49 49 49 49 49 49 49 49 48 48 48 48 48 48 48 48 48 48 48 48 48 48 48 48 48 47 47 47 47 47 47 47 47 46 46 46 46 46 46 45 45 45 45 45 44 44 44 44 44 43 43 43 43 42 42 42 42 41 41 41 41 40 40 40 40 39 39 39 39 -32768 -32768 -32768 -32768 -32768 -32768 -32768 -32768 -32768 -32768 -32768 -32768 -32768 -32768 -32768 -32768 -32768 -32768 -32768 -32768 -32768 -32768 -32768 -32768 -32768 -32768
-32768 -32768 -32768 -32768 -32768 -32768 -32768 -32768 -32768 -32768 -32768 -32768 -32768 -32768 -32768 -32768 -32768 -32768 -32768 -32768 -32768 -32768 -32768 -32768 -32768 -32768 -32768 -32768 -32768 -32768 -32768 -32768 -32768 -32768 -32768 -32768 -32768 -32768 -32768 -32768 -32768 -32768 -32768 -32768 -32768 -32768 -32768 -32768 -32768 -32768 -32768 -32768 -32768 -32768 -32768 -32768 -32768 -32768 -32768 -32768 -32768 -32768 -32768 -32768 -32768 -32768 -32768 -32768 -32768 -32768 -32768 -32768 -32768 -32768 -32768 -32768 -32768 -32768 -32768 -32768 -32768 -32768 -32768 -32768 -32768 -32768 -32768 -32768 -32768 -32768 -32768 36 37 37 37 37 38 38 38 38 39 39 39 39 40 40 40 40 41 41 41 41 42 42 42 42 42 43 43 43 43 43 44 44 44 44 44 45 45 45 45 45 45 46 46 46 46 46 46 46 47 47 47 47 47 47 47 47 47 48 48 48 48 48 48 48 48 48 48 48 48 48 48 49 49 49 49 49 49 49 49 49 49 49 49 49 49 49 49 49 49 49 48 48 48 48 48 48 48 48 48 48 48 48 48 47 47 47 47 47 47 47 47 46 46 46 46 46 46 45 45 45 45 45 44 44 44 44 43 43 43 43 43 42 42 42 42 41 41 41 40 40 40 40 39 39 39 39 -32768 -32768 -32768 -32768 -32768 -32768 -32768 -32768 -32768 -32768 -32768 -32768 -32768 -32768 -32768 -32768 -32768 -32768 -32768 -32768 -32768 -32768 -32768 -32768 -32768 -32768
-32768 -32768 -32768 -32768 -32768 -32768 -32768 -32768 -32768 -32768 -32768 -32768 -32768 -32768 -32768 -32768 -32768 -32768 -32768 -32768 -32768 -32768 -32768 -32768 -32768 -32768 -32768 -32768 -32768 -32768 -32768 -32768 -32768 -32768 -32768 -32768 -32768 -32768 -32768 -32768 -32768 -32768 -32768 -32768 -32768 -32768 -32768 -32768 -32768 -32768 -32768 -32768 -32768 -32768 -32768 -32768 -32768 -32768 -32768 -32768 -32768 -32768 -32768 -32768 -32768 -32768 -32768 -32768 -32768 -32768 -32768 -32768 -32768 -32768 -32768 -32768 -32768 -32768 -32768 -32768 -32768 -32768 -32768 -32768 -32768 -32768 -32768 -32768 -32768 -32768 36 37 37 37 37 38 38 38 38 39 39 39 39 40 40 40 40 41 41 41 41 42 42 42 42 42 43 43 43 43 43 44 44 44 44 44 45 45 45 45 45 45 46 46 46 46 46 46 47 47 47 47 47 47 47 47 47 48 48 48 48 48 48 48 48 48 48 48 48 49 49 49 49 49 49 49 49 49 49 49 49 49 49 49 49 49 49 49 49 49 49 49 49 49 49 48 48 48 48 48 48 48 48 48 48 48 47 47 47 47 47 47 47 46 46 46 46 46 46 45 45 45 45 45 44 44 44 44 44 43 43 43 43 42 42 42 42 41 41 41 41 40 40 40 39 39 39 -32768 -32768 -32768 -32768 -32768 -32768 -32768 -32768 -32768 -32768 -32768 -32768 -32768 -32768 -32768 -32768 -32768 -32768 -32768 -32768 -32768 -32768 -32768 -32768 -32768 -32768 -32768
-32768 -32768 -32768 -32768 -32768 -32768 -32768 -32768 -32768 -32768 -32768 -32768 -32768 -32768 -32768 -32768 -32768 -32768 -32768 -32768 -32768 -32768 -32768 -32768 -32768 -32768 -32768 -32768 -32768 -32768 -32768 -32768 -32768 -32768 -32768 -32768 -32768 -32768 -32768 -32768 -32768 -32768 -32768 -32768 -32768 -32768 -32768 -32768 -32768 -32768 -32768 -32768 -32768 -32768 -32768 -32768 -32768 -32768 -32768 -32768 -32768 -32768 -32768 -32768 -32768 -32768 -32768 -32768 -32768 -32768 -32768 -32768 -32768 -32768 -32768 -32768 -32768 -32768 -32768 -32768 -32768 -32768 -32768 -32768 -32768 -32768 -32768 -32768 -32768 -32768 37 37 37 37 38 38 38 38 39 39 39 39 40 40 40 40 41 41 41 41 42 42 42 42 43 43 43 43 43 44 44 44 44 44 45 45 45 45 45 45 46 46 46 46 46 46 46 47 47 47 47 47 47 47 47 48 48 48 48 48 48 48 48 48 48 48 49 49 49 49 49 49 49 49 49 49 49 49 49 49 49 49 49 49 49 49 49 49 49 49 49 49 49 49 49 49 48 48 48 48 48 48 48 48 48 48 48 47 47 47 47 47 47 47 46 46 46 46 46 45 45 45 45 45 44 44 44 44 44 43 43 43 43 42 42 42 42 41 41 41 41 40 40 40 39 39 39 -32768 -32768 -32768 -32768 -32768 -32768 -32768 -32768 -32768 -32768 -32768 -32768 -32768 -32768 -32768 -32768 -32768 -32768 -32768 -32768 -32768 -32768 -32768 -32768 -32768 -32768 -32768
-32768 -32768 -32768 -32768 -32768 -32768 -32768 -32768 -32768 -32768 -32768 -32768 -32768 -32768 -32768 -32768 -32768 -32768 -32768 -32768 -32768 -32768 -32768 -32768 -32768 -32768 -32768 -32768 -32768 -32768 -32768 -32768 -32768 -32768 -32768 -32768 -32768 -32768 -32768 -32768 -32768 -32768 -32768 -32768 -32768 -32768 -32768 -32768 -32768 -32768 -32768 -32768 -32768 -32768 -32768 -32768 -32768 -32768 -32768 -32768 -32768 -32768 -32768 -32768 -32768 -32768 -32768 -32768 -32768 -32768 -32768 -32768 -32768 -32768 -32768 -32768 -32768 -32768 -32768 -32768 -32768 -32768 -32768 -32768 -32768 -32768 -32768 -32768 -32768 37 37 37 37 38 38 38 38 39 39 39 39 40 40 40 40 41 41 41 41 42 42 42 42 43 43 43 43 43 44 44 44 44 44 45 45 45 45 45 45 46 46 46 46 46 46 47 47 47 47 47 47 47 47 48 48 48 48 48 48 48 48 48 48 49 49 49 49 49 49 49 49 49 49 49 49 49 49 49 49 49 49 49 49 49 49 49 49 49 49 49 49 49 49 49 49 49 49 49 48 48 48 48 48 48 48 48 48 47 47 47 47 47 47 47 46 46 46 46 46 46 45 45 45 45 45 44 44 44 44 43 43 43 43 42 42 42 42 41 41 41 41 40 40 40 39 39 -32768 -32768 -32768 -32768 -32768 -32768 -32768 -32768 -32768 -32768 -32768 -32768 -32768 -32768 -32768 -32768 -32768 -32768 -32768 -32768 -32768 -32768 -32768 -32768 -32768 -32768 -32768 -32768
-32768 -32768 -32768 -32768 -32768 -32768 -32768 -32768 -32768 -32768 -32768 -32768 -32768 -32768 -32768 -32768 -32768 -32768 -32768 -32768 -32768 -32768 -32768 -32768 -32768 -32768 -32768 -32768 -32768 -32768 -32768 -32768 -32768 -32768 -32768 -32768 -32768 -32768 -32768 -32768 -32768 -32768 -32768 -32768 -32768 -32768 -32768 -32768 -32768 -32768 -32768 -32768 -32768 -32768 -32768 -32768 -32768 -32768 -32768 -32768 -32768 -32768 -32768 -32768 -32768 -32768 -32768 -32768 -32768 -32768 -32768 -32768 -32768 -32768 -32768 -32768 -32768 -32768 -32768 -32768 -32768 -32768 -32768 -32768 -32768 -32768 -32768 -32768 -32768 37 37 37 38 38 38 38 39 39 39 39 40 40 40 40 41 41 41 41 42 42 42 42 43 43 43 43 43 44 44 44 44 44 45 45 45 45 45 46 46 46 46 46 46 47 47 47 47 47 47 47 47 48 48 48 48 48 48 48 48 48 49 49 49 49 49 49 49 49 49 49 49 49 49 49 49 49 49 49 49 49 49 49 49 49 49 49 49 49 49 49 49 49 49 49 49 49 49 49 49 48 48 48 48 48 48 48 48 48 47 47 47 47 47 47 47 46 46 46 46 46 45 45 45 45 45 44 44 44 44 43 43 43 43 42 42 42 42 41 41 41 41 40 40 40 40 39 -32768 -32768 -32768 -32768 -32768 -32768 -32768 -32768 -32768 -32768 -32768 -32768 -32768 -32768 -32768 -32768 -32768 -32768 -32768 -32768 -32768 -32768 -32768 -32768 -32768 -32768 -32768 -32768
-32768 -32768 -32768 -32768 -32768 -32768 -32768 -32768 -32768 -32768 -32768 -32768 -32768 -32768 -32768 -32768 -32768 -32768 -32768 -32768 -32768 -32768 -32768 -32768 -32768 -32768 -32768 -32768 -32768 -32768 -32768 -32768 -32768 -32768 -32768 -32768 -32768 -32768 -32768 -32768 -32768 -32768 -32768 -32768 -32768 -32768 -32768 -32768 -32768 -32768 -32768 -32768 -32768 -32768 -32768 -32768 -32768 -32768 -32768 -32768 -32768 -32768 -32768 -32768 -32768 -32768 -32768 -32768 -32768 -32768 -32768 -32768 -32768 -32768 -32768 -32768 -32768 -32768 -32768 -32768 -32768 -32768 -32768 -32768 -32768 -32768 -32768 -32768 -32768 37 37 38 38 38 38 39 39 39 39 40 40 40 41 41 41 41 41 42 42 42 42 43 43 43 43 44 44 44 44 44 45 45 45 45 45 45 46 46 46 46 46 46 47 47 47 47 47 47 47 48 48 48 48 48 48 48 48 48 49 49 49 49 49 49 49 49 49 49 49 49 49 49 49 49 49 49 50 50 50 50 50 50 50 49 49 49 49 49 49 49 49 49 49 49 49 49 49 49 49 49 49 48 48 48 48 48 48 48 48 47 47 47 47 47 47 46 46 46 46 46 45 45 45 45 45 44 44 44 44 43 43 43 43 43 42 42 42 41 41 41 41 40 40 40 40 39 39 -32768 -32768 -32768 -32768 -32768 -32768 -32768 -32768 -32768 -32768 -32768 -32768 -32768 -32768 -32768 -32768 -32768 -32768 -32768 -32768 -32768 -32768 -32768 -32768 -32768 -32768 -32768
-32768 -32768 -32768 -32768 -32768 -32768 -32768 -32768 -32768 -32768 -32768 -32768 -32768 -32768 -32768 -32768 -32768 -32768 -32768 -32768 -32768 -32768 -32768 -32768 -32768 -32768 -32768 -32768 -32768 -32768 -32768 -32768 -32768 -32768 -32768 -32768 -32768 -32768 -32768 -32768 -32768 -32768 -32768 -32768 -32768 -32768 -32768 -32768 -32768 -32768 -32768 -32768 -32768 -32768 -32768 -32768 -32768 -32768 -32768 -32768 -32768 -32768 -32768 -32768 -32768 -32768 -32768 -32768 -32768 -32768 -32768 -32768 -32768 -32768 -32768 -32768 -32768 -32768 -32768 -32768 -32768 -32768 -32768 -32768 -32768 -32768 -32768 -32768 37 37 38 38 38 38 39 39 39 39 40 40 40 41 41 41 41 41 42 42 42 42 43 43 43 43 44 44 44 44 44 45 45 45 45 45 46 46 46 46 46 46 47 47 47 47 47 47 47 48 48 48 48 48 48 48 48 48 49 49 49 49 49 49 49 49 49 49 49 49 49 49 50 50 50 50 50 50 50 50 50 50 50 50 50 50 50 50 50 50 49 49 49 49 49 49 49 49 49 49 49 49 49 49 48 48 48 48 48 48 48 47 47 47 47 47 47 47 46 46 46 46 46 45 45 45 45 44 44 44 44 44 43 43 43 43 42 42 42 42 41 41 41 40 40 40 40 39 39 -32768 -32768 -32768 -32768 -32768 -32768 -32768 -32768 -32768 -32768 -32768 -32768 -32768 -32768 -32768 -32768 -32768 -32768 -32768 -32768 -32768 -32768 -32768 -32768 -32768 -32768 -32768
-32768 -32768 -32768 -32768 -32768 -32768 -32768 -32768 -32768 -32768 -32768 -32768 -32768 -32768 -32768 -32768 -32768 -32768 -32768 -32768 -32768 -32768 -32768 -32768 -32768 -32768 -32768 -32768 -32768 -32768 -32768 -32768 -32768 -32768 -32768 -32768 -32768 -32768 -32768 -32768 -32768 -32768 -32768 -32768 -32768 -32768 -32768 -32768 -32768 -32768 -32768 -32768 -32768 -32768 -32768 -32768 -32768 -32768 -32768 -32768 -32768 -32768 -32768 -32768 -32768 -32768 -32768 -32768 -32768 -32768 -32768 -32768 -32768 -32768 -32768 -32768 -32768 -32768 -32768 -32768 -32768 -32768 -32768 -32768 -32768 -32768 -32768 -32768 37 38 38 38 38 39 39 39 39 40 40 40 40 41 41 41 41 42 42 42 42 43 43 43 43 44 44 44 44 44 45 45 45 45 45 46 46 46 46 46 46 47 47 47 47 47 47 48 48 48 48 48 48 48 48 49 49 49 49 49 49 49 49 49 49 49 49 49 50 50 50 50 50 50 50 50 50 50 50 50 50 50 50 50 50 50 50 50 50 50 50 50 50 49 49 49 49 49 49 49 49 49 49 49 48 48 48 48 48 48 48 48 47 47 47 47 47 47 46 46 46 46 46 45 45 45 45 45 44 44 44 44 43 43 43 43 42 42 42 42 41 41 41 40 40 40 40 39 -32768 -32768 -32768 -32768 -32768 -32768 -32768 -32768 -32768 -32768 -32768 -32768 -32768 -32768 -32768 -32768 -32768 -32768 -32768 -32768 -32768 -32768 -32768 -32768 -32768 -32768 -32768 -32768
-32768 -32768 -32768 -32768 -32768 -32768 -32768 -32768 -32768 -32768 -32768 -32768 -32768 -32768 -32768 -32768 -32768 -32768 -32768 -32768 -32768 -32768 -32768 -32768 -32768 -32768 -32768 -32768 -32768 -32768 -32768 -32768 -32768 -32768 -32768 -32768 -32768 -32768 -32768 -32768 -32768 -32768 -32768 -32768 -32768 -32768 -32768 -32768 -32768 -32768 -32768 -32768 -32768 -32768 -32768 -32768 -32768 -32768 -32768 -32768 -32768 -32768 -32768 -32768 -32768 -32768 -32768 -32768 -32768 -32768 -32768 -32768 -32768 -32768 -32768 -32768 -32768 -32768 -32768 -32768 -32768 -32768 -32768 -32768 -32768 -32768 -32768 37 38 38 38 38 39 39 39 39 40 40 40 40 41 41 41 42 42 42 42 42 43 43 43 43 44 44 44 44 44 45 45 45 45 45 46 46 46 46 46 47 47 47 47 47 47 47 48 48 48 48 48 48 48 49 49 49 49 49 49 49 49 49 49 49 49 50 50 50 50 50 50 50 50 50 50 50 50 50 50 50 50 50 50 50 50 50 50 50 50 50 50 50 50 50 50 49 49 49 49 49 49 49 49 49 49 48 48 48 48 48 48 48 47 47 47 47 47 47 46 46 46 46 46 45 45 45 45 45 44 44 44 44 43 43 43 43 42 42 42 42 41 41 41 40 40 40 40 -32768 -32768 -32768 -32768 -32768 -32768 -32768 -32768 -32768 -32768 -32768 -32768 -32768 -32768 -32768 -32768 -32768 -32768 -32768 -32768 -32768 -32768 -32768 -32768 -32768 -32768 -32768 -32768 -32768
-32768 -32768 -32768 -32768 -32768 -32768 -32768 -32768 -32768 -32768 -32768 -32768 -32768 -32768 -32768 -32768 -32768 -32768 -32768 -32768 -32768 -32768 -32768 -32768 -32768 -32768 -32768 -32768 -32768 -32768 -32768 -32768 -32768 -32768 -32768 -32768 -32768 -32768 -32768 -32768 -32768 -32768 -32768 -32768 -32768 -32768 -32768 -32768 -32768 -32768 -32768 -32768 -32768 -32768 -32768 -32768 -32768 -32768 -32768 -32768 -32768 -32768 -32768 -32768 -32768 -32768 -32768 -32768 -32768 -32768 -32768 -32768 -32768 -32768 -32768 -32768 -32768 -32768 -32768 -32768 -32768 -32768 -32768 -32768 -32768 -32768 37 37 38 38 38 39 39 39 39 40 40 40 40 41 41 41 42 42 42 42 42 43 43 43 43 44 44 44 44 45 45 45 45 45 46 46 46 46 46 46 47 47 47 47 47 47 48 48 48 48 48 48 48 48 49 49 49 49 49 49 49 49 49 49 50 50 50 50 50 50 50 50 50 50 50 50 50 50 50 50 50 50 50 50 50 50 50 50 50 50 50 50 50 50 50 50 50 50 49 49 49 49 49 49 49 49 49 49 48 48 48 48 48 48 48 47 47 47 47 47 47 46 46 46 46 45 45 45 45 45 44 44 44 44 43 43 43 43 42 42 42 42 41 41 41 40 40 40 -32768 -32768 -32768 -32768 -32768 -32768 -32768 -32768 -32768 -32768 -32768 -32768 -32768 -32768 -32768 -32768 -32768 -32768 -32768 -32768 -32768 -32768 -32768 -32768 -32768 -32768 -32768 -32768 -32768 -32768
-32768 -32768 -32768 -32768 -32768 -32768 -32768 -32768 -32768 -32768 -32768 -32768 -32768 -32768 -32768 -32768 -32768 -32768 -32768 -32768 -32768 -32768 -32768 -32768 -32768 -32768 -32768 -32768 -32768 -32768 -32768 -32768 -32768 -32768 -32768 -32768 -32768 -32768 -32768 -32768 -32768 -32768 -32768 -32768 -32768 -32768 -32768 -32768 -32768 -32768 -32768 -32768 -32768 -32768 -32768 -32768 -32768 -32768 -32768 -32768 -32768 -32768 -32768 -32768 -32768 -32768 -32768 -32768 -32768 -32768 -32768 -32768 -32768 -32768 -32768 -32768 -32768 -32768 -32768 -32768 -32768 -32768 -32768 -32768 -32768 -32768 37 38 38 38 39 39 39 39 40 40 40 40 41 41 41 41 42 42 42 42 43 43 43 43 44 44 44 44 45 45 45 45 45 46 46 46 46 46 47 47 47 47 47 47 48 48 48 48 48 48 48 48 49 49 49 49 49 49 49 49 49 50 50 50 50 50 50 50 50 50 50 50 50 50 50 50 50 50 50 50 50 50 50 50 50 50 50 50 50 50 50 50 50 50 50 50 50 50 50 50 49 49 49 49 49 49 49 49 49 48 48 48 48 48 48 47 47 47 47 47 47 46 46 46 46 46 45 45 45 45 44 44 44 44 43 43 43 43 42 42 42 42 41 41 41 41 40 40 -32768 -32768 -32768 -32768 -32768 -32768 -32768 -32768 -32768 -32768 -32768 -32768 -32768 -32768 -32768 -32768 -32768 -32768 -32768 -32768 -32768 -32768 -32768 -32768 -32768 -32768 -32768 -32768 -32768 -32768
-32768 -32768 -32768 -32768 -32768 -32768 -32768 -32768 -32768 -32768 -32768 -32768 -32768 -32768 -32768 -32768 -32768 -32768 -32768 -32768 -32768 -32768 -32768 -32768 -32768 -32768 -32768 -32768 -32768 -32768 -32768 -32768 -32768 -32768 -32768 -32768 -32768 -32768 -32768 -32768 -32768 -32768 -32768 -32768 -32768 -32768 -32768 -32768 -32768 -32768 -32768 -32768 -32768 -32768 -32768 -32768 -32768 -32768 -32768 -32768 -32768 -32768 -32768 -32768 -32768 -32768 -32768 -32768 -32768 -32768 -32768 -32768 -32768 -32768 -32768 -32768 -32768 -32768 -32768 -32768 -32768 -32768 -32768 -32768 -32768 -32768 38 38 38 39 39 39 39 40 40 40 40 41 41 41 41 42 42 42 42 43 43 43 43 44 44 44 44 45 45 45 45 45 46 46 46 46 46 47 47 47 47 47 47 48 48 48 48 48 48 48 49 49 49 49 49 49 49 49 49 50 50 50 50 50 50 50 50 50 50 50 50 50 50 50 50 50 50 50 50 50 50 50 50 50 50 50 50 50 50 50 50 50 50 50 50 50 50 50 50 50 50 49 49 49 49 49 49 49 49 48 48 48 48 48 48 48 47 47 47 47 47 46 46 46 46 46 45 45 45 45 44 44 44 44 43 43 43 43 42 42 42 42 41 41 41 41 40 -32768 -32768 -32768 -32768 -32768 -32768 -32768 -32768 -32768 -32768 -32768 -32768 -32768 -32768 -32768 -32768 -32768 -32768 -32768 -32768 -32768 -32768 -32768 -32768 -32768 -32768 -32768 -32768 -32768 -32768 -32768
-32768 -32768 -32768 -32768 -32768 -32768 -32768 -32768 -32768 -32768 -32768 -32768 -32768 -32768 -32768 -32768 -32768 -32768 -32768 -32768 -32768 -32768 -32768 -32768 -32768 -32768 -32768 -32768 -32768 -32768 -32768 -32768 -32768 -32768 -32768 -32768 -32768 -32768 -32768 -32768 -32768 -32768 -32768 -32768 -32768 -32768 -32768 -32768 -32768 -32768 -32768 -32768 -32768 -32768 -32768 -32768 -32768 -32768 -32768 -32768 -32768 -32768 -32768 -32768 -32768 -32768 -32768 -32768 -32768 -32768 -32768 -32768 -32768 -32768 -32768 -32768 -32768 -32768 -32768 -32768 -32768 -32768 -32768 -32768 -32768 38 38 38 38 39 39 39 40 40 40 40 41 41 41 41 42 42 42 42 43 43 43 43 44 44 44 44 45 45 45 45 45 46 46 46 46 46 47 47 47 47 47 48 48 48 48 48 48 48 49 49 49 49 49 49 49 49 49 50 50 50 50 50 50 50 50 50 50 50 50 50 50 50 51 51 51 51 51 51 51 51 51 51 51 51 51 51 51 50 50 50 50 50 50 50 50 50 50 50 50 50 50 50 49 49 49 49 49 49 49 49 48 48 48 48 48 48 47 47 47 47 47 46 46 46 46 46 45 45 45 45 44 44 44 44 44 43 43 43 42 42 42 42 41 41 41 41 40 -32768 -32768 -32768 -32768 -32768 -32768 -32768 -32768 -32768 -32768 -32768 -32768 -32768 -32768 -32768 -32768 -32768 -32768 -32768 -32768 -32768 -32768 -32768 -32768 -32768 -32768 -32768 -32768 -32768 -32768 -32768
-32768 -32768 -32768 -32768 -32768 -32768 -32768 -32768 -32768 -32768 -32768 -32768 -32768 -32768 -32768 -32768 -32768 -32768 -32768 -32768 -32768 -32768 -32768 -32768 -32768 -32768 -32768 -32768 -32768 -32768 -32768 -32768 -32768 -32768 -32768 -32768 -32768 -32768 -32768 -32768 -32768 -32768 -32768 -32768 -32768 -32768 -32768 -32768 -32768 -32768 -32768 -32768 -32768 -32768 -32768 -32768 -32768 -32768 -32768 -32768 -32768 -32768 -32768 -32768 -32768 -32768 -32768 -32768 -32768 -32768 -32768 -32768 -32768 -32768 -32768 -32768 -32768 -32768 -32768 -32768 -32768 -32768 -32768 -32768 -32768 38 38 38 39 39 39 40 40 40 40 41 41 41 41 42 42 42 42 43 43 43 43 44 44 44 44 45 45 45 45 46 46 46 46 46 47 47 47 47 47 47 48 48 48 48 48 48 48 49 49 49 49 49 49 49 49 50 50 50 50 50 50 50 50 50 50 50 50 51 51 51 51 51 51 51 51 51 51 51 51 51 51 51 51 51 51 51 51 51 51 51 50 50 50 50 50 50 50 50 50 50 50 50 49 49 49 49 49 49 49 49 48 48 48 48 48 48 47 47 47 47 47 47 46 46 46 46 45 45 45 45 45 44 44 44 44 43 43 43 42 42 42 42 41 41 41 41 40 -32768 -32768 -32768 -32768 -32768 -32768 -32768 -32768 -32768 -32768 -32768 -32768 -32768 -32768 -32768 -32768 -32768 -32768 -32768 -32768 -32768 -32768 -32768 -32768 -32768 -32768 -32768 -32768 -32768 -32768 -32768
-32768 -32768 -32768 -32768 -32768 -32768 -32768 -32768 -32768 -32768 -32768 -32768 -32768 -32768 -32768 -32768 -32768 -32768 -32768 -32768 -32768 -32768 -32768 -32768 -32768 -32768 -32768 -32768 -32768 -32768 -32768 -32768 -32768 -32768 -32768 -32768 -32768 -32768 -32768 -32768 -32768 -32768 -32768 -32768 -32768 -32768 -32768 -32768 -32768 -32768 -32768 -32768 -32768 -32768 -32768 -32768 -32768 -32768 -32768 -32768 -32768 -32768 -32768 -32768 -32768 -32768 -32768 -32768 -32768 -32768 -32768 -32768 -32768 -32768 -32768 -32768 -32768 -32768 -32768 -32768 -32768 -32768 -32768 -32768 38 38 38 39 39 39 39 40 40 40 41 41 41 41 42 42 42 42 43 43 43 43 44 44 44 44 45 45 45 45 46 46 46 46 46 47 47 47 47 47 47 48 48 48 48 48 48 49 49 49 49 49 49 49 49 50 50 50 50 50 50 50 50 50 50 50 51 51 51 51 51 51 51 51 51 51 51 51 51 51 51 51 51 51 51 51 51 51 51 51 51 51 51 51 50 50 50 50 50 50 50 50 50 50 50 49 49 49 49 49 49 49 49 48 48 48 48 48 48 47 47 47 47 47 46 46 46 46 45 45 45 45 45 44 44 44 44 43 43 43 43 42 42 42 41 41 41 -32768 -32768 -32768 -32768 -32768 -32768 -32768 -32768 -32768 -32768 -32768 -32768 -32768 -32768 -32768 -32768 -32768 -32768 -32768 -32768 -32768 -32768 -32768 -32768 -32768 -32768 -32768 -32768 -32768 -32768 -32768 -32768 -32768
-32768 -32768 -32768 -32768 -32768 -32768 -32768 -32768 -32768 -32768 -32768 -32768 -32768 -32768 -32768 -32768 -32768 -32768 -32768 -32768 -32768 -32768 -32768 -32768 -32768 -32768 -32768 -32768 -32768 -32768 -32768 -32768 -32768 -32768 -32768 -32768 -32768 -32768 -32768 -32768 -32768 -32768 -32768 -32768 -32768 -32768 -32768 -32768 -32768 -32768 -32768 -32768 -32768 -32768 -32768 -32768 -32768 -32768 -32768 -32768 -32768 -32768 -32768 -32768 -32768 -32768 -32768 -32768 -32768 -32768 -32768 -32768 -32768 -32768 -32768 -32768 -32768 -32768 -32768 -32768 -32768 -32768 -32768 38 38 38 39 39 39 39 40 40 40 41 41 41 41 42 42 42 42 43 43 43 43 44 44 44 44 45 45 45 45 46 46 46 46 46 47 47 47 47 47 48 48 48 48 48 48 49 49 49 49 49 49 49 49 50 50 50 50 50 50 50 50 50 50 51 51 51 51 51 51 51 51 51 51 51 51 51 51 51 51 51 51 51 51 51 51 51 51 51 51 51 51 51 51 51 51 51 50 50 50 50 50 50 50 50 50 50 49 49 49 49 49 49 49 48 48 48 48 48 48 47 47 47 47 47 46 46 46 46 46 45 45 45 45 44 44 44 44 43 43 43 43 42 42 42 41 -32768 -32768 -32768 -32768 -32768 -32768 -32768 -32768 -32768 -32768 -32768 -32768 -32768 -32768 -32768 -32768 -32768 -32768 -32768 -32768 -32768 -32768 -32768 -32768 -32768 -32768 -32768 -32768 -32768 -32768 -32768 -32768 -32768 -32768 -32768
-32768 -32768 -32768 -32768 -32768 -32768 -32768 -32768 -32768 -32768 -32768 -32768 -32768 -32768 -32768 -32768 -32768 -32768 -32768 -32768 -32768 -32768 -32768 -32768 -32768 -32768 -32768 -32768 -32768 -32768 -32768 -32768 -32768 -32768 -32768 -32768 -32768 -32768 -32768 -32768 -32768 -32768 -32768 -32768 -32768 -32768 -32768 -32768 -32768 -32768 -32768 -32768 -32768 -32768 -32768 -32768 -32768 -32768 -32768 -32768 -32768 -32768 -32768 -32768 -32768 -32768 -32768 -32768 -32768 -32768 -32768 -32768 -32768 -32768 -32768 -32768 -32768 -32768 -32768 -32768 -32768 -32768 38 38 38 38 39 39 39 40 40 40 41 41 41 41 42 42 42 42 43 43 43 43 44 44 44 44 45 45 45 45 46 46 46 46 46 47 47 47 47 47 48 48 48 48 48 48 49 49 49 49 49 49 49 50 50 50 50 50 50 50 50 50 50 51 51 51 51 51 51 51 51 51 51 51 51 51 51 51 51 51 51 51 51 51 51 51 51 51 51 51 51 51 51 51 51 51 51 51 51 50 50 50 50 50 50 50 50 50 50 49 49 49 49 49 49 48 48 48 48 48 48 47 47 47 47 47 46 46 46 46 46 45 45 45 45 44 44 44 44 43 43 43 43 42 42 42 41 -32768 -32768 -32768 -32768 -32768 -32768 -32768 -32768 -32768 -32768 -32768 -32768 -32768 -32768 -32768 -32768 -32768 -32768 -32768 -32768 -32768 -32768 -32768 -32768 -32768 -32768 -32768 -32768 -32768 -32768 -32768 -32768 -32768 -32768 -32768
-32768 -32768 -32768 -32768 -32768 -32768 -32768 -32768 -32768 -32768 -32768 -32768 -32768 -32768 -32768 -32768 -32768 -32768 -32768 -32768 -32768 -32768 -32768 -32768 -32768 -32768 -32768 -32768 -32768 -32768 -32768 -32768 -32768 -32768 -32768 -32768 -32768 -32768 -32768 -32768 -32768 -32768 -32768 -32768 -32768 -32768 -32768 -32768 -32768 -32768 -32768 -32768 -32768 -32768 -32768 -32768 -32768 -32768 -32768 -32768 -32768 -32768 -32768 -32768 -32768 -32768 -32768 -32768 -32768 -32768 -32768 -32768 -32768 -32768 -32768 -32768 -32768 -32768 -32768 -32768 -32768 -32768 38 38 38 39 39 39 40 40 40 40 41 41 41 42 42 42 42 43 43 43 43 44 44 44 44 45 45 45 45 46 46 46 46 46 47 47 47 47 47 48 48 48 48 48 49 49 49 49 49 49 49 50 50 50 50 50 50 50 50 50 50 51 51 51 51 51 51 51 51 51 51 51 51 51 51 51 51 51 51 51 51 51 51 51 51 51 51 51 51 51 51 51 51 51 51 51 51 51 51 51 50 50 50 50 50 50 50 50 50 49 49 49 49 49 49 49 48 48 48 48 48 47 47 47 47 47 46 46 46 46 46 45 45 45 45 44 44 44 44 43 43 43 43 42 42 42 -32768 -32768 -32768 -32768 -32768 -32768 -32768 -32768 -32768 -32768 -32768 -32768 -32768 -32768 -32768 -32768 -32768 -32768 -32768 -32768 -32768 -32768 -32768 -32768 -32768 -32768 -32768 -32768 -32768 -32768 -32768 -32768 -32768 -32768 -32768 -32768
-32768 -32768 -32768 -32768 -32768 -32768 -32768 -32768 -32768 -32768 -32768 -32768 -32768 -32768 -32768 -32768 -32768 -32768 -32768 -32768 -32768 -32768 -32768 -32768 -32768 -32768 -32768 -32768 -32768 -32768 -32768 -32768 -32768 -32768 -32768 -32768 -32768 -32768 -32768 -32768 -32768 -32768 -32768 -32768 -32768 -32768 -32768 -32768 -32768 -32768 -32768 -32768 -32768 -32768 -32768 -32768 -32768 -32768 -32768 -32768 -32768 -32768 -32768 -32768 -32768 -32768 -32768 -32768 -32768 -32768 -32768 -32768 -32768 -32768 -32768 -32768 -32768 -32768 -32768 -32768 -32768 38 38 38 39 39 39 40 40 40 40 41 41 41 42 42 42 42 43 43 43 43 44 44 44 44 45 45 45 45 46 46 46 46 47 47 47 47 47 48 48 48 48 48 48 49 49 49 49 49 49 49 50 50 50 50 50 50 50 50 51 51 51 51 51 51 51 51 51 51 51 51 51 51 51 51 51 52 52 52 52 52 52 52 52 52 51 51 51 51 51 51 51 51 51 51 51 51 51 51 51 51 51 50 50 50 50 50 50 50 50 50 49 49 49 49 49 49 48 48 48 48 48 48 47 47 47 47 47 46 46 46 46 45 45 45 45 44 44 44 44 43 43 43 43 42 -32768 -32768 -32768 -32768 -32768 -32768 -32768 -32768 -32768 -32768 -32768 -32768 -32768 -32768 -32768 -32768 -32768 -32768 -32768 -32768 -32768 -32768 -32768 -32768 -32768 -32768 -32768 -32768 -32768 -32768 -32768 -32768 -32768 -32768 -32768 -32768 -32768 -32768
-32768 -32768 -32768 -32768 -32768 -32768 -32768 -32768 -32768 -32768 -32768 -32768 -32768 -32768 -32768 -32768 -32768 -32768 -32768 -32768 -32768 -32768 -32768 -32768 -32768 -32768 -32768 -32768 -32768 -32768 -32768 -32768 -32768 -32768 -32768 -32768 -32768 -32768 -32768 -32768 -32768 -32768 -32768 -32768 -32768 -32768 -32768 -32768 -32768 -32768 -32768 -32768 -32768 -32768 -32768 -32768 -32768 -32768 -32768 -32768 -32768 -32768 -32768 -32768 -32768 -32768 -32768 -32768 -32768 -32768 -32768 -32768 -32768 -32768 -32768 -32768 -32768 -32768 -32768 -32768 -32768 38 38 39 39 39 39 40 40 40 41 41 41 41 42 42 42 43 43 43 43 44 44 44 44 45 45 45 45 46 46 46 46 47 47 47 47 47 48 48 48 48 48 48 49 49 49 49 49 49 50 50 50 50 50 50 50 50 51 51 51 51 51 51 51 51 51 51 51 51 51 51 52 52 52 52 52 52 52 52 52 52 52 52 52 52 52 52 52 52 51 51 51 51 51 51 51 51 51 51 51 51 51 51 50 50 50 50 50 50 50 50 49 49 49 49 49 49 48 48 48 48 48 48 47 47 47 47 47 46 46 46 46 45 45 45 45 44 44 44 44 43 43 43 43 -32768 -32768 -32768 -32768 -32768 -32768 -32768 -32768 -32768 -32768 -32768 -32768 -32768 -32768 -32768 -32768 -32768 -32768 -32768 -32768 -32768 -32768 -32768 -32768 -32768 -32768 -32768 -32768 -32768 -32768 -32768 -32768 -32768 -32768 -32768 -32768 -32768 -32768 -32768
-32768 -32768 -32768 -32768 -32768 -32768 -32768 -32768 -32768 -32768 -32768 -32768 -32768 -32768 -32768 -32768 -32768 -32768 -32768 -32768 -32768 -32768 -32768 -32768 -32768 -32768 -32768 -32768 -32768 -32768 -32768 -32768 -32768 -32768 -32768 -32768 -32768 -32768 -32768 -32768 -32768 -32768 -32768 -32768 -32768 -32768 -32768 -32768 -32768 -32768 -32768 -32768 -32768 -32768 -32768 -32768 -32768 -32768 -32768 -32768 -32768 -32768 -32768 -32768 -32768 -32768 -32768 -32768 -32768 -32768 -32768 -32768 -32768 -32768 -32768 -32768 -32768 -32768 -32768 -32768 38 38 38 39 39 39 40 40 40 41 41 41 41 42 42 42 43 43 43 43 44 44 44 44 45 45 45 45 46 46 46 46 47 47 47 47 47 48 48 48 48 48 49 49 49 49 49 49 49 50 50 50 50 50 50 50 51 51 51 51 51 51 51 51 51 51 51 51 51 52 52 52 52 52 52 52 52 52 52 52 52 52 52 52 52 52 52 52 52 52 52 52 52 51 51 51 51 51 51 51 51 51 51 51 51 50 50 50 50 50 50 50 50 49 49 49 49 49 49 48 48 48 48 48 47 47 47 47 47 46 46 46 46 45 45 45 45 44 44 44 44 43 43 43 -32768 -32768 -32768 -32768 -32768 -32768 -32768 -32768 -32768 -32768 -32768 -32768 -32768 -32768 -32768 -32768 -32768 -32768 -32768 -32768 -32768 -32768 -32768 -32768 -32768 -32768 -32768 -32768 -32768 -32768 -32768 -32768 -32768 -32768 -32768 -32768 -32768 -32768 -32768 -32768
-32768 -32768 -32768 -32768 -32768 -32768 -32768 -32768 -32768 -32768 -32768 -32768 -32768 -32768 -32768 -32768 -32768 -32768 -32768 -32768 -32768 -32768 -32768 -32768 -32768 -32768 -32768 -32768 -32768 -32768 -32768 -32768 -32768 -32768 -32768 -32768 -32768 -32768 -32768 -32768 -32768 -32768 -32768 -32768 -32768 -32768 -32768 -32768 -32768 -32768 -32768 -32768 -32768 -32768 -32768 -32768 -32768 -32768 -32768 -32768 -32768 -32768 -32768 -32768 -32768 -32768 -32768 -32768 -32768 -32768 -32768 -32768 -32768 -32768 -32768 -32768 -32768 -32768 -32768 -32768 38 38 39 39 39 40 40 40 40 41 41 41 42 42 42 42 43 43 43 44 44 44 44 45 45 45 45 46 46 46 46 47 47 47 47 47 48 48 48 48 48 49 49 49 49 49 49 50 50 50 50 50 50 50 50 51 51 51 51 51 51 51 51 51 51 51 52 52 52 52 52 52 52 52 52 52 52 52 52 52 52 52 52 52 52 52 52 52 52 52 52 52 52 52 51 51 51 51 51 51 51 51 51 51 51 50 50 50 50 50 50 50 50 49 49 49 49 49 49 48 48 48 48 48 47 47 47 47 47 46 46 46 46 45 45 45 45 44 44 44 44 43 43 -32768 -32768 -32768 -32768 -32768 -32768 -32768 -32768 -32768 -32768 -32768 -32768 -32768 -32768 -32768 -32768 -32768 -32768 -32768 -32768 -32768 -32768 -32768 -32768 -32768 -32768 -32768 -32768 -32768 -32768 -32768 -32768 -32768 -32768 -32768 -32768 -32768 -32768 -32768 -32768 -32768
-32768 -32768 -32768 -32768 -32768 -32768 -32768 -32768 -32768 -32768 -32768 -32768 -32768 -32768 -32768 -32768 -32768 -32768 -32768 -32768 -32768 -32768 -32768 -32768 -32768 -32768 -32768 -32768 -32768 -32768 -32768 -32768 -32768 -32768 -32768 -32768 -32768 -32768 -32768 -32768 -32768 -32768 -32768 -32768 -32768 -32768 -32768 -32768 -32768 -32768 -32768 -32768 -32768 -32768 -32768 -32768 -32768 -32768 -32768 -32768 -32768 -32768 -32768 -32768 -32768 -32768 -32768 -32768 -32768 -32768 -32768 -32768 -32768 -32768 -32768 -32768 -32768 -32768 -32768 38 38 39 39 39 39 40 40 40 41 41 41 42 42 42 42 43 43 43 44 44 44 44 45 45 45 45 46 46 46 46 47 47 47 47 47 48 48 48 48 48 49 49 49 49 49 49 50 50 50 50 50 50 50 51 51 51 51 51 51 51 51 51 51 52 52 52 52 52 52 52 52 52 52 52 52 52 52 52 52 52 52 52 52 52 52 52 52 52 52 52 52 52 52 52 52 52 51 51 51 51 51 51 51 51 51 51 50 50 50 50 50 50 50 49 49 49 49 49 49 48 48 48 48 48 47 47 47 47 47 46 46 46 46 45 45 45 45 44 44 44 44 43 43 -32768 -32768 -32768 -32768 -32768 -32768 -32768 -32768 -32768 -32768 -32768 -32768 -32768 -32768 -32768 -32768 -32768 -32768 -32768 -32768 -32768 -32768 -32768 -32768 -32768 -32768 -32768 -32768 -32768 -32768 -32768 -32768 -32768 -32768 -32768 -32768 -32768 -32768 -32768 -32768 -32768
-32768 -32768 -32768 -32768 -32768 -32768 -32768 -32768 -32768 -32768 -32768 -32768 -32768 -32768 -32768 -32768 -32768 -32768 -32768 -32768 -32768 -32768 -32768 -32768 -32768 -32768 -32768 -32768 -32768 -32768 -32768 -32768 -32768 -32768 -32768 -32768 -32768 -32768 -32768 -32768 -32768 -32768 -32768 -32768 -32768 -32768 -32768 -32768 -32768 -32768 -32768 -32768 -32768 -32768 -32768 -32768 -32768 -32768 -32768 -32768 -32768 -32768 -32768 -32768 -32768 -32768 -32768 -32768 -32768 -32768 -32768 -32768 -32768 -32768 -32768 -32768 -32768 -32768 38 38 38 39 39 39 40 40 40 41 41 41 41 42 42 42 43 43 43 43 44 44 44 45 45 45 45 46 46 46 46 47 47 47 47 47 48 48 48 48 48 49 49 49 49 49 50 50 50 50 50 50 50 51 51 51 51 51 51 51 51 51 51 52 52 52 52 52 52 52 52 52 52 52 52 52 52 52 52 52 52 52 52 52 52 52 52 52 52 52 52 52 52 52 52 52 52 52 52 51 51 51 51 51 51 51 51 51 51 50 50 50 50 50 50 50 49 49 49 49 49 48 48 48 48 48 47 47 47 47 47 46 46 46 46 45 45 45 45 44 44 44 44 43 43 -32768 -32768 -32768 -32768 -32768 -32768 -32768 -32768 -32768 -32768 -32768 -32768 -32768 -32768 -32768 -32768 -32768 -32768 -32768 -32768 -32768 -32768 -32768 -32768 -32768 -32768 -32768 -32768 -32768 -32768 -32768 -32768 -32768 -32768 -32768 -32768 -32768 -32768 -32768 -32768 -32768
-32768 -32768 -32768 -32768 -32768 -32768 -32768 -32768 -32768 -32768 -32768 -32768 -32768 -32768 -32768 -32768 -32768 -32768 -32768 -32768 -32768 -32768 -32768 -32768 -32768 -32768 -32768 -32768 -32768 -32768 -32768 -32768 -32768 -32768 -32768 -32768 -32768 -32768 -32768 -32768 -32768 -32768 -32768 -32768 -32768 -32768 -32768 -32768 -32768 -32768 -32768 -32768 -32768 -32768 -32768 -32768 -32768 -32768 -32768 -32768 -32768 -32768 -32768 -32768 -32768 -32768 -32768 -32768 -32768 -32768 -32768 -32768 -32768 -32768 -32768 -32768 -32768 -32768 38 38 39 39 39 40 40 40 40 41 41 41 42 42 42 43 43 43 43 44 44 44 45 45 45 45 46 46 46 46 47 47 47 47 47 48 48 48 48 48 49 49 49 49 49 50 50 50 50 50 50 50 51 51 51 51 51 51 51 51 51 52 52 52 52 52 52 52 52 52 52 52 52 52 52 52 52 52 52 52 52 52 52 52 52 52 52 52 52 52 52 52 52 52 52 52 52 52 52 52 51 51 51 51 51 51 51 51 51 50 50 50 50 50 50 50 49 49 49 49 49 49 48 48 48 48 48 47 47 47 47 46 46 46 46 45 45 45 45 44 44 44 44 43 43 -32768 -32768 -32768 -32768 -32768 -32768 -32768 -32768 -32768 -32768 -32768 -32768 -32768 -32768 -32768 -32768 -32768 -32768 -32768 -32768 -32768 -32768 -32768 -32768 -32768 -32768 -32768 -32768 -32768 -32768 -32768 -32768 -32768 -32768 -32768 -32768 -32768 -32768 -32768 -32768 -32768
-32768 -32768 -32768 -32768 -32768 -32768 -32768 -32768 -32768 -32768 -32768 -32768 -32768 -32768 -32768 -32768 -32768 -32768 -32768 -32768 -32768 -32768 -32768 -32768 -32768 -32768 -32768 -32768 -32768 -32768 -32768 -32768 -32768 -32768 -32768 -32768 -32768 -32768 -32768 -32768 -32768 -32768 -32768 -32768 -32768 -32768 -32768 -32768 -32768 -32768 -32768 -32768 -32768 -32768 -32768 -32768 -32768 -32768 -32768 -32768 -32768 -32768 -32768 -32768 -32768 -32768 -32768 -32768 -32768 -32768 -32768 -32768 -32768 -32768 -32768 -32768 -32768 38 38 39 39 39 39 40 40 40 41 41 41 42 42 42 42 43 43 43 44 44 44 44 45 45 45 46 46 46 46 47 47 47 47 47 48 48 48 48 49 49 49 49 49 49 50 50 50 50 50 50 51 51 51 51 51 51 51 51 51 52 52 52 52 52 52 52 52 52 52 52 52 52 52 52 52 53 53 53 53 53 53 53 53 53 52 52 52 52 52 52 52 52 52 52 52 52 52 52 52 52 52 51 51 51 51 51 51 51 51 50 50 50 50 50 50 50 49 49 49 49 49 49 48 48 48 48 48 47 47 47 47 46 46 46 46 45 45 45 45 44 44 44 44 43 43 43 -32768 -32768 -32768 -32768 -32768 -32768 -32768 -32768 -32768 -32768 -32768 -32768 -32768 -32768 -32768 -32768 -32768 -32768 -32768 -32768 -32768 -32768 -32768 -32768 -32768 -32768 -32768 -32768 -32768 -32768 -32768 -32768 -32768 -32768 -32768 -32768 -32768 -32768 -32768 -32768
-32768 -32768 -32768 -32768 -32768 -32768 -32768 -32768 -32768 -32768 -32768 -32768 -32768 -32768 -32768 -32768 -32768 -32768 -32768 -32768 -32768 -32768 -32768 -32768 -32768 -32768 -32768 -32768 -32768 -32768 -32768 -32768 -32768 -32768 -32768 -32768 -32768 -32768 -32768 -32768 -32768 -32768 -32768 -32768 -32768 -32768 -32768 -32768 -32768 -32768 -32768 -32768 -32768 -32768 -32768 -32768 -32768 -32768 -32768 -32768 -32768 -32768 -32768 -32768 -32768 -32768 -32768 -32768 -32768 -32768 -32768 -32768 -32768 -32768 -32768 -32768 38 38 38 39 39 39 40 40 40 41 41 41 42 42 42 42 43 43 43 44 44 44 44 45 45 45 45 46 46 46 47 47 47 47 47 48 48 48 48 49 49 49 49 49 49 50 50 50 50 50 50 51 51 51 51 51 51 51 51 52 52 52 52 52 52 52 52 52 52 52 52 52 53 53 53 53 53 53 53 53 53 53 53 53 53 53 53 53 53 53 52 52 52 52 52 52 52 52 52 52 52 52 52 52 51 51 51 51 51 51 51 51 50 50 50 50 50 50 49 49 49 49 49 49 48 48 48 48 48 47 47 47 47 46 46 46 46 45 45 45 45 44 44 44 44 43 43 43 -32768 -32768 -32768 -32768 -32768 -32768 -32768 -32768 -32768 -32768 -32768 -32768 -32768 -32768 -32768 -32768 -32768 -32768 -32768 -32768 -32768 -32768 -32768 -32768 -32768 -32768 -32768 -32768 -32768 -32768 -32768 -32768 -32768 -32768 -32768 -32768 -32768 -32768 -32768 -32768
-32768 -32768 -32768 -32768 -32768 -32768 -32768 -32768 -32768 -32768 -32768 -32768 -32768 -32768 -32768 -32768 -32768 -32768 -32768 -32768 -32768 -32768 -32768 -32768 -32768 -32768 -32768 -32768 -32768 -32768 -32768 -32768 -32768 -32768 -32768 -32768 -32768 -32768 -32768 -32768 -32768 -32768 -32768 -32768 -32768 -32768 -32768 -32768 -32768 -32768 -32768 -32768 -32768 -32768 -32768 -32768 -32768 -32768 -32768 -32768 -32768 -32768 -32768 -32768 -32768 -32768 -32768 -32768 -32768 -32768 -32768 -32768 -32768 -32768 -32768 38 38 38 39 39 39 40 40 40 40 41 41 41 42 42 42 43 43 43 44 44 44 44 45 45 45 45 46 46 46 46 47 47 47 47 48 48 48 48 49 49 49 49 49 49 50 50 50 50 50 50 51 51 51 51 51 51 51 52 52 52 52 52 52 52 52 52 52 52 52 53 53 53 53 53 53 53 53 53 53 53 53 53 53 53 53 53 53 53 53 53 53 53 52 52 52 52 52 52 52 52 52 52 52 52 51 51 51 51 51 51 51 51 50 50 50 50 50 50 50 49 49 49 49 49 48 48 48 48 48 47 47 47 47 46 46 46 46 45 45 45 45 44 44 44 44 43 43 43 -32768 -32768 -32768 -32768 -32768 -32768 -32768 -32768 -32768 -32768 -32768 -32768 -32768 -32768 -32768 -32768 -32768 -32768 -32768 -32768 -32768 -32768 -32768 -32768 -32768 -32768 -32768 -32768 -32768 -32768 -32768 -32768 -32768 -32768 -32768 -32768 -32768 -32768 -32768 -32768
-32768 -32768 -32768 -32768 -32768 -32768 -32768 -32768 -32768 -32768 -32768 -32768 -32768 -32768 -32768 -32768 -32768 -32768 -32768 -32768 -32768 -32768 -32768 -32768 -32768 -32768 -32768 -32768 -32768 -32768 -32768 -32768 -32768 -32768 -32768 -32768 -32768 -32768 -32768 -32768 -32768 -32768 -32768 -32768 -32768 -32768 -32768 -32768 -32768 -32768 -32768 -32768 -32768 -32768 -32768 -32768 -32768 -32768 -32768 -32768 -32768 -32768 -32768 -32768 -32768 -32768 -32768 -32768 -32768 -32768 -32768 -32768 -32768 -32768 -32768 38 38 38 39 39 39 40 40 40 41 41 41 42 42 42 43 43 43 43 44 44 44 45 45 45 45 46 46 46 46 47 47 47 47 48 48 48 48 49 49 49 49 49 50 50 50 50 50 50 51 51 51 51 51 51 51 52 52 52 52 52 52 52 52 52 52 52 53 53 53 53 53 53 53 53 53 53 53 53 53 53 53 53 53 53 53 53 53 53 53 53 53 53 53 53 52 52 52 52 52 52 52 52 52 52 52 51 51 51 51 51 51 51 51 50 50 50 50 50 50 49 49 49 49 49 48 48 48 48 48 47 47 47 47 46 46 46 46 45 45 45 45 44 44 44 44 43 43 -32768 -32768 -32768 -32768 -32768 -32768 -32768 -32768 -32768 -32768 -32768 -32768 -32768 -32768 -32768 -32768 -32768 -32768 -32768 -32768 -32768 -32768 -32768 -32768 -32768 -32768 -32768 -32768 -32768 -32768 -32768 -32768 -32768 -32768 -32768 -32768 -32768 -32768 -32768 -32768 -32768
-32768 -32768 -32768 -32768 -32768 -32768 -32768 -32768 -32768 -32768 -32768 -32768 -32768 -32768 -32768 -32768 -32768 -32768 -32768 -32768 -32768 -32768 -32768 -32768 -32768 -32768 -32768 -32768 -32768 -32768 -32768 -32768 -32768 -32768 -32768 -32768 -32768 -32768 -32768 -32768 -32768 -32768 -32768 -32768 -32768 -32768 -32768 -32768 -32768 -32768 -32768 -32768 -32768 -32768 -32768 -32768 -32768 -32768 -32768 -32768 -32768 -32768 -32768 -32768 -32768 -32768 -32768 -32768 -32768 -32768 -32768 -32768 -32768 -32768 -32768 38 38 39 39 39 40 40 40 41 41 41 42 42 42 42 43 43 43 44 44 44 44 45 45 45 46 46 46 46 47 47 47 47 48 48 48 48 49 49 49 49 49 50 50 50 50 50 50 51 51 51 51 51 51 51 52 52 52 52 52 52 52 52 52 52 53 53 53 53 53 53 53 53 53 53 53 53 53 53 53 53 53 53 53 53 53 53 53 53 53 53 53 53 53 53 53 52 52 52 52 52 52 52 52 52 52 51 51 51 51 51 51 51 51 50 50 50 50 50 50 49 49 49 49 49 48 48 48 48 48 47 47 47 47 46 46 46 46 45 45 45 45 44 44 44 44 43 -32768 -32768 -32768 -32768 -32768 -32768 -32768 -32768 -32768 -32768 -32768 -32768 -32768 -32768 -32768 -32768 -32768 -32768 -32768 -32768 -32768 -32768 -32768 -32768 -32768 -32768 -32768 -32768 -32768 -32768 -32768 -32768 -32768 -32768 -32768 -32768 -32768 -32768 -32768 -32768 -32768 -32768
-32768 -32768 -32768 -32768 -32768 -32768 -32768 -32768 -32768 -32768 -32768 -32768 -32768 -32768 -32768 -32768 -32768 -32768 -32768 -32768 -32768 -32768 -32768 -32768 -32768 -32768 -32768 -32768 -32768 -32768 -32768 -32768 -32768 -32768 -32768 -32768 -32768 -32768 -32768 -32768 -32768 -32768 -32768 -32768 -32768 -32768 -32768 -32768 -32768 -32768 -32768 -32768 -32768 -32768 -32768 -32768 -32768 -32768 -32768 -32768 -32768 -32768 -32768 -32768 -32768 -32768 -32768 -32768 -32768 -32768 -32768 -32768 -32768 -32768 -32768 38 38 39 39 39 40 40 40 41 41 41 42 42 42 43 43 43 44 44 44 44 45 45 45 46 46 46 46 47 47 47 47 48 48 48 48 49 49 49 49 49 50 50 50 50 50 50 51 51 51 51 51 51 52 52 52 52 52 52 52 52 52 52 53 53 53 53 53 53 53 53 53 53 53 53 53 53 53 53 53 53 53 53 53 53 53 53 53 53 53 53 53 53 53 53 53 53 52 52 52 52 52 52 52 52 52 52 51 51 51 51 51 51 51 50 50 50 50 50 50 49 49 49 49 49 48 48 48 48 48 47 47 47 47 46 46 46 46 45 45 45 45 44 44 44 44 -32768 -32768 -32768 -32768 -32768 -32768 -32768 -32768 -32768 -32768 -32768 -32768 -32768 -32768 -32768 -32768 -32768 -32768 -32768 -32768 -32768 -32768 -32768 -32768 -32768 -32768 -32768 -32768 -32768 -32768 -32768 -32768 -32768 -32768 -32768 -32768 -32768 -32768 -32768 -32768 -32768 -32768 -32768
-32768 -32768 -32768 -32768 -32768 -32768 -32768 -32768 -32768 -32768 -32768 -32768 -32768 -32768 -32768 -32768 -32768 -32768 -32768 -32768 -32768 -32768 -32768 -32768 -32768 -32768 -32768 -32768 -32768 -32768 -32768 -32768 -32768 -32768 -32768 -32768 -32768 -32768 -32768 -32768 -32768 -32768 -32768 -32768 -32768 -32768 -32768 -32768 -32768 -32768 -32768 -32768 -32768 -32768 -32768 -32768 -32768 -32768 -32768 -32768 -32768 -32768 -32768 -32768 -32768 -32768 -32768 -32768 -32768 -32768 -32768 -32768 -32768 -32768 38 38 39 39 39 40 40 40 41 41 41 42 42 42 43 43 43 43 44 44 44 45 45 45 45 46 46 46 47 47 47 47 48 48 48 48 49 49 49 49 49 50 50 50 50 50 50 51 51 51 51 51 51 52 52 52 52 52 52 52 52 52 53 53 53 53 53 53 53 53 53 53 53 53 53 53 53 53 53 53 53 53 53 53 53 53 53 53 53 53 53 53 53 53 53 53 53 53 53 52 52 52 52 52 52 52 52 52 51 51 51 51 51 51 51 50 50 50 50 50 50 49 49 49 49 49 48 48 48 48 48 47 47 47 47 46 46 46 46 45 45 45 45 44 44 44 -32768 -32768 -32768 -32768 -32768 -32768 -32768 -32768 -32768 -32768 -32768 -32768 -32768 -32768 -32768 -32768 -32768 -32768 -32768 -32768 -32768 -32768 -32768 -32768 -32768 -32768 -32768 -32768 -32768 -32768 -32768 -32768 -32768 -32768 -32768 -32768 -32768 -32768 -32768 -32768 -32768 -32768 -32768 -32768
-32768 -32768 -32768 -32768 -32768 -32768 -32768 -32768 -32768 -32768 -32768 -32768 -32768 -32768 -32768 -32768 -32768 -32768 -32768 -32768 -32768 -32768 -32768 -32768 -32768 -32768 -32768 -32768 -32768 -32768 -32768 -32768 -32768 -32768 -32768 -32768 -32768 -32768 -32768 -32768 -32768 -32768 -32768 -32768 -32768 -32768 -32768 -32768 -32768 -32768 -32768 -32768 -32768 -32768 -32768 -32768 -32768 -32768 -32768 -32768 -32768 -32768 -32768 -32768 -32768 -32768 -32768 -32768 -32768 -32768 -32768 -32768 -32768 -32768 38 39 39 39 40 40 40 41 41 41 41 42 42 42 43 43 43 44 44 44 45 45 45 45 46 46 46 46 47 47 47 48 48 48 48 48 49 49 49 49 50 50 50 50 50 51 51 51 51 51 51 51 52 52 52 52 52 52 52 52 53 53 53 53 53 53 53 53 53 53 53 53 53 53 53 53 53 53 53 53 53 53 53 53 53 53 53 53 53 53 53 53 53 53 53 53 53 53 53 53 52 52 52 52 52 52 52 52 52 51 51 51 51 51 51 50 50 50 50 50 50 49 49 49 49 49 48 48 48 48 48 47 47 47 47 46 46 46 46 45 45 45 45 44 44 -32768 -32768 -32768 -32768 -32768 -32768 -32768 -32768 -32768 -32768 -32768 -32768 -32768 -32768 -32768 -32768 -32768 -32768 -32768 -32768 -32768 -32768 -32768 -32768 -32768 -32768 -32768 -32768 -32768 -32768 -32768 -32768 -32768 -32768 -32768 -32768 -32768 -32768 -32768 -32768 -32768 -32768 -32768 -32768 -32768
-32768 -32768 -32768 -32768 -32768 -32768 -32768 -32768 -32768 -32768 -32768 -32768 -32768 -32768 -32768 -32768 -32768 -32768 -32768 -32768 -32768 -32768 -32768 -32768 -32768 -32768 -32768 -32768 -32768 -32768 -32768 -32768 -32768 -32768 -32768 -32768 -32768 -32768 -32768 -32768 -32768 -32768 -32768 -32768 -32768 -32768 -32768 -32768 -32768 -32768 -32768 -32768 -32768 -32768 -32768 -32768 -32768 -32768 -32768 -32768 -32768 -32768 -32768 -32768 -32768 -32768 -32768 -32768 -32768 -32768 -32768 -32768 -32768 38 38 39 39 39 40 40 40 41 41 41 42 42 42 43 43 43 44 44 44 44 45 45 45 46 46 46 46 47 47 47 47 48 48 48 48 49 49 49 49 50 50 50 50 50 51 51 51 51 51 51 52 52 52 52 52 52 52 52 53 53 53 53 53 53 53 53 53 53 53 53 53 53 53 54 54 54 54 54 54 54 54 54 54 54 54 53 53 53 53 53 53 53 53 53 53 53 53 53 53 53 53 52 52 52 52 52 52 52 52 51 51 51 51 51 51 51 50 50 50 50 50 49 49 49 49 49 48 48 48 48 48 47 47 47 47 46 46 46 46 45 45 45 45 44 -32768 -32768 -32768 -32768 -32768 -32768 -32768 -32768 -32768 -32768 -32768 -32768 -32768 -32768 -32768 -32768 -32768 -32768 -32768 -32768 -32768 -32768 -32768 -32768 -32768 -32768 -32768 -32768 -32768 -32768 -32768 -32768 -32768 -32768 -32768 -32768 -32768 -32768 -32768 -32768 -32768 -32768 -32768 -32768 -32768 -32768
-32768 -32768 -32768 -32768 -32768 -32768 -32768 -32768 -32768 -32768 -32768 -32768 -32768 -32768 -32768 -32768 -32768 -32768 -32768 -32768 -32768 -32768 -32768 -32768 -32768 -32768 -32768 -32768 -32768 -32768 -32768 -32768 -32768 -32768 -32768 -32768 -32768 -32768 -32768 -32768 -32768 -32768 -32768 -32768 -32768 -32768 -32768 -32768 -32768 -32768 -32768 -32768 -32768 -32768 -32768 -32768 -32768 -32768 -32768 -32768 -32768 -32768 -32768 -32768 -32768 -32768 -32768 -32768 -32768 -32768 -32768 -32768 38 38 39 39 39 40 40 40 41 41 41 42 42 42 42 43 43 43 44 44 44 45 45 45 46 46 46 46 47 47 47 47 48 48 48 48 49 49 49 49 50 50 50 50 50 51 51 51 51 51 51 52 52 52 52 52 52 52 52 53 53 53 53 53 53 53 53 53 53 53 53 54 54 54 54 54 54 54 54 54 54 54 54 54 54 54 54 54 54 54 53 53 53 53 53 53 53 53 53 53 53 53 53 52 52 52 52 52 52 52 52 51 51 51 51 51 51 51 50 50 50 50 50 49 49 49 49 49 48 48 48 48 48 47 47 47 47 46 46 46 46 45 45 45 45 44 -32768 -32768 -32768 -32768 -32768 -32768 -32768 -32768 -32768 -32768 -32768 -32768 -32768 -32768 -32768 -32768 -32768 -32768 -32768 -32768 -32768 -32768 -32768 -32768 -32768 -32768 -32768 -32768 -32768 -32768 -32768 -32768 -32768 -32768 -32768 -32768 -32768 -32768 -32768 -32768 -32768 -32768 -32768 -32768 -32768 -32768
-32768 -32768 -32768 -32768 -32768 -32768 -32768 -32768 -32768 -32768 -32768 -32768 -32768 -32768 -32768 -32768 -32768 -32768 -32768 -32768 -32768 -32768 -32768 -32768 -32768 -32768 -32768 -32768 -32768 -32768 -32768 -32768 -32768 -32768 -32768 -32768 -32768 -32768 -32768 -32768 -32768 -32768 -32768 -32768 -32768 -32768 -32768 -32768 -32768 -32768 -32768 -32768 -32768 -32768 -32768 -32768 -32768 -32768 -32768 -32768 -32768 -32768 -32768 -32768 -32768 -32768 -32768 -32768 -32768 -32768 -32768 38 38 38 39 39 39 40 40 40 41 41 41 42 42 42 43 43 43 44 44 44 45 45 45 45 46 46 46 47 47 47 47 48 48 48 48 49 49 49 49 50 50 50 50 50 51 51 51 51 51 51 52 52 52 52 52 52 52 53 53 53 53 53 53 53 53 53 53 53 53 54 54 54 54 54 54 54 54 54 54 54 54 54 54 54 54 54 54 54 54 54 54 54 53 53 53 53 53 53 53 53 53 53 53 53 52 52 52 52 52 52 52 52 51 51 51 51 51 51 50 50 50 50 50 49 49 49 49 49 48 48 48 48 48 47 47 47 47 46 46 46 46 45 45 45 45 44 -32768 -32768 -32768 -32768 -32768 -32768 -32768 -32768 -32768 -32768 -32768 -32768 -32768 -32768 -32768 -32768 -32768 -32768 -32768 -32768 -32768 -32768 -32768 -32768 -32768 -32768 -32768 -32768 -32768 -32768 -32768 -32768 -32768 -32768 -32768 -32768 -32768 -32768 -32768 -32768 -32768 -32768 -32768 -32768 -32768 -32768
-32768 -32768 -32768 -32768 -32768 -32768 -32768 -32768 -32768 -32768 -32768 -32768 -32768 -32768 -32768 -32768 -32768 -32768 -32768 -32768 -32768 -32768 -32768 -32768 -32768 -32768 -32768 -32768 -32768 -32768 -32768 -32768 -32768 -32768 -32768 -32768 -32768 -32768 -32768 -32768 -32768 -32768 -32768 -32768 -32768 -32768 -32768 -32768 -32768 -32768 -32768 -32768 -32768 -32768 -32768 -32768 -32768 -32768 -32768 -32768 -32768 -32768 -32768 -32768 -32768 -32768 -32768 -32768 -32768 -32768 -32768 38 38 39 39 39 40 40 40 41 41 41 42 42 42 43 43 43 43 44 44 44 45 45 45 46 46 46 46 47 47 47 48 48 48 48 49 49 49 49 49 50 50 50 50 51 51 51 51 51 51 52 52 52 52 52 52 52 53 53 53 53 53 53 53 53 53 53 54 54 54 54 54 54 54 54 54 54 54 54 54 54 54 54 54 54 54 54 54 54 54 54 54 54 54 53 53 53 53 53 53 53 53 53 53 53 52 52 52 52 52 52 52 52 51 51 51 51 51 51 50 50 50 50 50 49 49 49 49 49 48 48 48 48 48 47 47 47 47 46 46 46 46 45 45 45 45 44 -32768 -32768 -32768 -32768 -32768 -32768 -32768 -32768 -32768 -32768 -32768 -32768 -32768 -32768 -32768 -32768 -32768 -32768 -32768 -32768 -32768 -32768 -32768 -32768 -32768 -32768 -32768 -32768 -32768 -32768 -32768 -32768 -32768 -32768 -32768 -32768 -32768 -32768 -32768 -32768 -32768 -32768 -32768 -32768 -32768 -32768
-32768 -32768 -32768 -32768 -32768 -32768 -32768 -32768 -32768 -32768 -32768 -32768 -32768 -32768 -32768 -32768 -32768 -32768 -32768 -32768 -32768 -32768 -32768 -32768 -32768 -32768 -32768 -32768 -32768 -32768 -32768 -32768 -32768 -32768 -32768 -32768 -32768 -32768 -32768 -32768 -32768 -32768 -32768 -32768 -32768 -32768 -32768 -32768 -32768 -32768 -32768 -32768 -32768 -32768 -32768 -32768 -32768 -32768 -32768 -32768 -32768 -32768 -32768 -32768 -32768 -32768 -32768 -32768 -32768 37 38 38 38 39 39 39 40 40 40 41 41 41 42 42 42 43 43 43 44 44 44 45 45 45 45 46 46 46 47 47 47 47 48 48 48 48 49 49 49 49 50 50 50 50 51 51 51 51 51 51 52 52 52 52 52 52 52 53 53 53 53 53 53 53 53 53 54 54 54 54 54 54 54 54 54 54 54 54 54 54 54 54 54 54 54 54 54 54 54 54 54 54 54 54 54 54 53 53 53 53 53 53 53 53 53 53 53 52 52 52 52 52 52 52 51 51 51 51 51 51 50 50 50 50 50 49 49 49 49 49 48 48 48 48 48 47 47 47 47 46 46 46 46 45 45 45 44 44 -32768 -32768 -32768 -32768 -32768 -32768 -32768 -32768 -32768 -32768 -32768 -32768 -32768 -32768 -32768 -32768 -32768 -32768 -32768 -32768 -32768 -32768 -32768 -32768 -32768 -32768 -32768 -32768 -32768 -32768 -32768 -32768 -32768 -32768 -32768 -32768 -32768 -32768 -32768 -32768 -32768 -32768 -32768 -32768 -32768 -32768
-32768 -32768 -32768 -32768 -32768 -32768 -32768 -32768 -32768 -32768 -32768 -32768 -32768 -32768 -32768 -32768 -32768 -32768 -32768 -32768 -32768 -32768 -32768 -32768 -32768 -32768 -32768 -32768 -32768 -32768 -32768 -32768 -32768 -32768 -32768 -32768 -32768 -32768 -32768 -32768 -32768 -32768 -32768 -32768 -32768 -32768 -32768 -32768 -32768 -32768 -32768 -32768 -32768 -32768 -32768 -32768 -32768 -32768 -32768 -32768 -32768 -32768 -32768 -32768 -32768 -32768 -32768 -32768 37 37 38 38 39 39 39 40 40 40 41 41 41 42 42 42 43 43 43 44 44 44 44 45 45 45 46 46 46 47 47 47 47 48 48 48 48 49 49 49 49 50 50 50 50 50 51 51 51 51 51 52 52 52 52 52 52 53 53 53 53 53 53 53 53 53 54 54 54 54 54 54 54 54 54 54 54 54 54 54 54 54 54 54 54 54 54 54 54 54 54 54 54 54 54 54 54 54 54 53 53 53 53 53 53 53 53 53 53 52 52 52 52 52 52 52 51 51 51 51 51 51 50 50 50 50 50 49 49 49 49 49 48 48 48 48 48 47 47 47 47 46 46 46 46 45 45 45 44 44 44 -32768 -32768 -32768 -32768 -32768 -32768 -32768 -32768 -32768 -32768 -32768 -32768 -32768 -32768 -32768 -32768 -32768 -32768 -32768 -32768 -32768 -32768 -32768 -32768 -32768 -32768 -32768 -32768 -32768 -32768 -32768 -32768 -32768 -32768 -32768 -32768 -32768 -32768 -32768 -32768 -32768 -32768 -32768 -32768 -32768
-32768 -32768 -32768 -32768 -32768 -32768 -32768 -32768 -32768 -32768 -32768 -32768 -32768 -32768 -32768 -32768 -32768 -32768 -32768 -32768 -32768 -32768 -32768 -32768 -32768 -32768 -32768 -32768 -32768 -32768 -32768 -32768 -32768 -32768 -32768 -32768 -32768 -32768 -32768 -32768 -32768 -32768 -32768 -32768 -32768 -32768 -32768 -32768 -32768 -32768 -32768 -32768 -32768 -32768 -32768 -32768 -32768 -32768 -32768 -32768 -32768 -32768 -32768 -32768 -32768 -32768 -32768 37 37 38 38 38 39 39 39 40 40 40 41 41 41 42 42 42 43 43 43 44 44 44 45 45 45 46 46 46 46 47 47 47 48 48 48 48 49 49 49 49 50 50 50 50 50 51 51 51 51 51 52 52 52 52 52 52 53 53 53 53 53 53 53 53 53 54 54 54 54 54 54 54 54 54 54 54 54 54 54 54 54 54 54 54 54 54 54 54 54 54 54 54 54 54 54 54 54 54 54 54 53 53 53 53 53 53 53 53 53 52 52 52 52 52 52 52 51 51 51 51 51 51 50 50 50 50 50 49 49 49 49 49 48 48 48 48 47 47 47 47 47 46 46 46 45 45 45 45 44 44 44 -32768 -32768 -32768 -32768 -32768 -32768 -32768 -32768 -32768 -32768 -32768 -32768 -32768 -32768 -32768 -32768 -32768 -32768 -32768 -32768 -32768 -32768 -32768 -32768 -32768 -32768 -32768 -32768 -32768 -32768 -32768 -32768 -32768 -32768 -32768 -32768 -32768 -32768 -32768 -32768 -32768 -32768 -32768 -32768 -32768
-32768 -32768 -32768 -32768 -32768 -32768 -32768 -32768 -32768 -32768 -32768 -32768 -32768 -32768 -32768 -32768 -32768 -32768 -32768 -32768 -32768 -32768 -32768 -32768 -32768 -32768 -32768 -32768 -32768 -32768 -32768 -32768 -32768 -32768 -32768 -32768 -32768 -32768 -32768 -32768 -32768 -32768 -32768 -32768 -32768 -32768 -32768 -32768 -32768 -32768 -32768 -32768 -32768 -32768 -32768 -32768 -32768 -32768 -32768 -32768 -32768 -32768 -32768 -32768 -32768 -32768 37 37 37 38 38 39 39 39 40 40 40 41 41 41 42 42 42 43 43 43 44 44 44 45 45 45 45 46 46 46 47 47 47 47 48 48 48 49 49 49 49 50 50 50 50 50 51 51 51 51 51 52 52 52 52 52 52 53 53 53 53 53 53 53 53 54 54 54 54 54 54 54 54 54 54 54 54 54 54 54 54 54 54 54 54 54 54 54 54 54 54 54 54 54 54 54 54 54 54 54 54 54 54 53 53 53 53 53 53 53 53 52 52 52 52 52 52 52 51 51 51 51 51 51 50 50 50 50 50 49 49 49 49 49 48 48 48 48 47 47 47 47 46 46 46 46 45 45 45 45 44 44 44 44 -32768 -32768 -32768 -32768 -32768 -32768 -32768 -32768 -32768 -32768 -32768 -32768 -32768 -32768 -32768 -32768 -32768 -32768 -32768 -32768 -32768 -32768 -32768 -32768 -32768 -32768 -32768 -32768 -32768 -32768 -32768 -32768 -32768 -32768 -32768 -32768 -32768 -32768 -32768 -32768 -32768 -32768 -32768 -32768
-32768 -32768 -32768 -32768 -32768 -32768 -32768 -32768 -32768 -32768 -32768 -32768 -32768 -32768 -32768 -32768 -32768 -32768 -32768 -32768 -32768 -32768 -32768 -32768 -32768 -32768 -32768 -32768 -32768 -32768 -32768 -32768 -32768 -32768 -32768 -32768 -32768 -32768 -32768 -32768 -32768 -32768 -32768 -32768 -32768 -32768 -32768 -32768 -32768 -32768 -32768 -32768 -32768 -32768 -32768 -32768 -32768 -32768 -32768 -32768 -32768 -32768 -32768 -32768 -32768 37 37 37 38 38 38 39 39 39 40 40 40 41 41 41 42 42 42 43 43 43 44 44 44 45 45 45 46 46 46 47 47 47 47 48 48 48 48 49 49 49 49 50 50 50 50 51 51 51 51 51 52 52 52 52 52 52 53 53 53 53 53 53 53 53 54 54 54 54 54 54 54 54 54 54 54 54 54 54 54 54 54 54 54 54 54 54 54 54 54 54 54 54 54 54 54 54 54 54 54 54 54 54 54 53 53 53 53 53 53 53 53 53 52 52 52 52 52 52 51 51 51 51 51 51 50 50 50 50 50 49 49 49 49 49 48 48 48 48 47 47 47 47 46 46 46 46 45 45 45 45 44 44 44 44 43 -32768 -32768 -32768 -32768 -32768 -32768 -32768 -32768 -32768 -32768 -32768 -32768 -32768 -32768 -32768 -32768 -32768 -32768 -32768 -32768 -32768 -32768 -32768 -32768 -32768 -32768 -32768 -32768 -32768 -32768 -32768 -32768 -32768 -32768 -32768 -32768 -32768 -32768 -32768 -32768 -32768 -32768 -32768
-32768 -32768 -32768 -32768 -32768 -32768 -32768 -32768 -32768 -32768 -32768 -32768 -32768 -32768 -32768 -32768 -32768 -32768 -32768 -32768 -32768 -32768 -32768 -32768 -32768 -32768 -32768 -32768 -32768 -32768 -32768 -32768 -32768 -32768 -32768 -32768 -32768 -32768 -32768 -32768 -32768 -32768 -32768 -32768 -32768 -32768 -32768 -32768 -32768 -32768 -32768 -32768 -32768 -32768 -32768 -32768 -32768 -32768 -32768 -32768 -32768 -32768 -32768 -32768 -32768 37 37 37 38 38 38 39 39 40 40 40 41 41 41 42 42 42 43 43 43 44 44 44 45 45 45 45 46 46 46 47 47 47 48 48 48 48 49 49 49 49 50 50 50 50 51 51 51 51 51 52 52 52 52 52 52 53 53 53 53 53 53 53 54 54 54 54 54 54 54 54 54 54 54 54 54 54 55 55 55 55 55 55 55 55 55 55 55 55 55 54 54 54 54 54 54 54 54 54 54 54 54 54 54 54 53 53 53 53 53 53 53 53 52 52 52 52 52 52 51 51 51 51 51 51 50 50 50 50 50 49 49 49 49 49 48 48 48 48 47 47 47 47 46 46 46 46 45 45 45 45 44 44 44 43 43 -32768 -32768 -32768 -32768 -32768 -32768 -32768 -32768 -32768 -32768 -32768 -32768 -32768 -32768 -32768 -32768 -32768 -32768 -32768 -32768 -32768 -32768 -32768 -32768 -32768 -32768 -32768 -32768 -32768 -32768 -32768 -32768 -32768 -32768 -32768 -32768 -32768 -32768 -32768 -32768 -32768 -32768 -32768
-32768 -32768 -32768 -32768 -32768 -32768 -32768 -32768 -32768 -32768 -32768 -32768 -32768 -32768 -32768 -32768 -32768 -32768 -32768 -32768 -32768 -32768 -32768 -32768 -32768 -32768 -32768 -32768 -32768 -32768 -32768 -32768 -32768 -32768 -32768 -32768 -32768 -32768 -32768 -32768 -32768 -32768 -32768 -32768 -32768 -32768 -32768 -32768 -32768 -32768 -32768 -32768 -32768 -32768 -32768 -32768 -32768 -32768 -32768 -32768 -32768 -32768 -32768 -32768 -32768 37 37 38 38 38 39 39 39 40 40 40 41 41 41 42 42 42 43 43 43 44 44 44 45 45 45 46 46 46 47 47 47 47 48 48 48 49 49 49 49 50 50 50 50 51 51 51 51 51 52 52 52 52 52 52 53 53 53 53 53 53 53 54 54 54 54 54 54 54 54 54 54 54 54 55 55 55 55 55 55 55 55 55 55 55 55 55 55 55 55 55 55 54 54 54 54 54 54 54 54 54 54 54 54 54 53 53 53 53 53 53 53 53 52 52 52 52 52 52 51 51 51 51 51 51 50 50 50 50 50 49 49 49 49 49 48 48 48 48 47 47 47 47 46 46 46 46 45 45 45 45 44 44 44 43 43 -32768 -32768 -32768 -32768 -32768 -32768 -32768 -32768 -32768 -32768 -32768 -32768 -32768 -32768 -32768 -32768 -32768 -32768 -32768 -32768 -32768 -32768 -32768 -32768 -32768 -32768 -32768 -32768 -32768 -32768 -32768 -32768 -32768 -32768 -32768 -32768 -32768 -32768 -32768 -32768 -32768 -32768 -32768
-32768 -32768 -32768 -32768 -32768 -32768 -32768 -32768 -32768 -32768 -32768 -32768 -32768 -32768 -32768 -32768 -32768 -32768 -32768 -32768 -32768 -32768 -32768 -32768 -32768 -32768 -32768 -32768 -32768 -32768 -32768 -32768 -32768 -32768 -32768 -32768 -32768 -32768 -32768 -32768 -32768 -32768 -32768 -32768 -32768 -32768 -32768 -32768 -32768 -32768 -32768 -32768 -32768 -32768 -32768 -32768 -32768 -32768 -32768 -32768 -32768 -32768 -32768 -32768 37 37 37 38 38 38 39 39 39 40 40 41 41 41 42 42 42 43 43 43 44 44 44 45 45 45 46 46 46 46 47 47 47 48 48 48 48 49 49 49 49 50 50 50 50 51 51 51 51 52 52 52 52 52 52 53 53 53 53 53 53 53 54 54 54 54 54 54 54 54 54 54 54 55 55 55 55 55 55 55 55 55 55 55 55 55 55 55 55 55 55 55 55 55 54 54 54 54 54 54 54 54 54 54 54 54 53 53 53 53 53 53 53 53 52 52 52 52 52 52 51 51 51 51 51 51 50 50 50 50 50 49 49 49 49 49 48 48 48 48 47 47 47 47 46 46 46 46 45 45 45 44 44 44 44 43 43 -32768 -32768 -32768 -32768 -32768 -32768 -32768 -32768 -32768 -32768 -32768 -32768 -32768 -32768 -32768 -32768 -32768 -32768 -32768 -32768 -32768 -32768 -32768 -32768 -32768 -32768 -32768 -32768 -32768 -32768 -32768 -32768 -32768 -32768 -32768 -32768 -32768 -32768 -32768 -32768 -32768 -32768 -32768
-32768 -32768 -32768 -32768 -32768 -32768 -32768 -32768 -32768 -32768 -32768 -32768 -32768 -32768 -32768 -32768 -32768 -32768 -32768 -32768 -32768 -32768 -32768 -32768 -32768 -32768 -32768 -32768 -32768 -32768 -32768 -32768 -32768 -32768 -32768 -32768 -32768 -32768 -32768 -32768 -32768 -32768 -32768 -32768 -32768 -32768 -32768 -32768 -32768 -32768 -32768 -32768 -32768 -32768 -32768 -32768 -32768 -32768 -32768 -32768 -32768 -32768 36 36 37 37 37 38 38 39 39 39 40 40 40 41 41 41 42 42 42 43 43 43 44 44 44 45 45 45 46 46 46 47 47 47 47 48 48 48 49 49 49 49 50 50 50 50 51 51 51 51 51 52 52 52 52 52 53 53 53 53 53 53 53 54 54 54 54 54 54 54 54 54 54 55 55 55 55 55 55 55 55 55 55 55 55 55 55 55 55 55 55 55 55 55 55 55 55 54 54 54 54 54 54 54 54 54 54 54 54 53 53 53 53 53 53 53 52 52 52 52 52 52 51 51 51 51 51 51 50 50 50 50 50 49 49 49 49 48 48 48 48 48 47 47 47 47 46 46 46 45 45 45 45 44 44 44 44 43 -32768 -32768 -32768 -32768 -32768 -32768 -32768 -32768 -32768 -32768 -32768 -32768 -32768 -32768 -32768 -32768 -32768 -32768 -32768 -32768 -32768 -32768 -32768 -32768 -32768 -32768 -32768 -32768 -32768 -32768 -32768 -32768 -32768 -32768 -32768 -32768 -32768 -32768 -32768 -32768 -32768 -32768 -32768 -32768
-32768 -32768 -32768 -32768 -32768 -32768 -32768 -32768 -32768 -32768 -32768 -32768 -32768 -32768 -32768 -32768 -32768 -32768 -32768 -32768 -32768 -32768 -32768 -32768 -32768 -32768 -32768 -32768 -32768 -32768 -32768 -32768 -32768 -32768 -32768 -32768 -32768 -32768 -32768 -32768 -32768 -32768 -32768 -32768 -32768 -32768 -32768 -32768 -32768 -32768 -32768 -32768 -32768 -32768 -32768 -32768 -32768 -32768 -32768 -32768 -32768 -32768 36 37 37 37 38 38 38 39 39 39 40 40 40 41 41 42 42 42 43 43 43 44 44 44 45 45 45 46 46 46 46 47 47 47 48 48 48 48 49 49 49 50 50 50 50 51 51 51 51 51 52 52 52 52 52 53 53 53 53 53 53 53 54 54 54 54 54 54 54 54 54 55 55 55 55 55 55 55 55 55 55 55 55 55 55 55 55 55 55 55 55 55 55 55 55 55 55 55 54 54 54 54 54 54 54 54 54 54 54 53 53 53 53 53 53 53 52 52 52 52 52 52 51 51 51 51 51 51 50 50 50 50 50 49 49 49 49 48 48 48 48 47 47 47 47 46 46 46 46 45 45 45 45 44 44 44 -32768 -32768 -32768 -32768 -32768 -32768 -32768 -32768 -32768 -32768 -32768 -32768 -32768 -32768 -32768 -32768 -32768 -32768 -32768 -32768 -32768 -32768 -32768 -32768 -32768 -32768 -32768 -32768 -32768 -32768 -32768 -32768 -32768 -32768 -32768 -32768 -32768 -32768 -32768 -32768 -32768 -32768 -32768 -32768 -32768 -32768
-32768 -32768 -32768 -32768 -32768 -32768 -32768 -32768 -32768 -32768 -32768 -32768 -32768 -32768 -32768 -32768 -32768 -32768 -32768 -32768 -32768 -32768 -32768 -32768 -32768 -32768 -32768 -32768 -32768 -32768 -32768 -32768 -32768 -32768 -32768 -32768 -32768 -32768 -32768 -32768 -32768 -32768 -32768 -32768 -32768 -32768 -32768 -32768 -32768 -32768 -32768 -32768 -32768 -32768 -32768 -32768 -32768 -32768 -32768 -32768 -32768 36 36 37 37 37 38 38 38 39 39 40 40 40 41 41 41 42 42 42 43 43 43 44 44 44 45 45 45 46 46 46 47 47 47 48 48 48 48 49 49 49 49 50 50 50 50 51 51 51 51 52 52 52 52 52 53 53 53 53 53 53 53 54 54 54 54 54 54 54 54 54 55 55 55 55 55 55 55 55 55 55 55 55 55 55 55 55 55 55 55 55 55 55 55 55 55 55 55 55 55 54 54 54 54 54 54 54 54 54 54 53 53 53 53 53 53 53 52 52 52 52 52 52 51 51 51 51 51 51 50 50 50 50 50 49 49 49 49 48 48 48 48 47 47 47 47 46 46 46 46 45 45 45 45 44 44 44 -32768 -32768 -32768 -32768 -32768 -32768 -32768 -32768 -32768 -32768 -32768 -32768 -32768 -32768 -32768 -32768 -32768 -32768 -32768 -32768 -32768 -32768 -32768 -32768 -32768 -32768 -32768 -32768 -32768 -32768 -32768 -32768 -32768 -32768 -32768 -32768 -32768 -32768 -32768 -32768 -32768 -32768 -32768 -32768 -32768 -32768
-32768 -32768 -32768 -32768 -32768 -32768 -32768 -32768 -32768 -32768 -32768 -32768 -32768 -32768 -32768 -32768 -32768 -32768 -32768 -32768 -32768 -32768 -32768 -32768 -32768 -32768 -32768 -32768 -32768 -32768 -32768 -32768 -32768 -32768 -32768 -32768 -32768 -32768 -32768 -32768 -32768 -32768 -32768 -32768 -32768 -32768 -32768 -32768 -32768 -32768 -32768 -32768 -32768 -32768 -32768 -32768 -32768 -32768 -32768 -32768 -32768 -32768 -32768 37 37 38 38 38 39 39 39 40 40 40 41 41 41 42 42 43 43 43 44 44 44 45 45 45 46 46 46 46 47 47 47 48 48 48 49 49 49 49 50 50 50 50 51 51 51 51 52 52 52 52 52 52 53 53 53 53 53 53 54 54 54 54 54 54 54 54 55 55 55 55 55 55 55 55 55 55 55 55 55 55 55 55 55 55 55 55 55 55 55 55 55 55 55 55 55 55 55 54 54 54 54 54 54 54 54 54 54 53 53 53 53 53 53 53 52 52 52 52 52 52 51 51 51 51 51 51 50 50 50 50 49 49 49 49 49 48 48 48 48 47 47 47 47 46 46 46 46 45 45 45 45 44 44 -32768 -32768 -32768 -32768 -32768 -32768 -32768 -32768 -32768 -32768 -32768 -32768 -32768 -32768 -32768 -32768 -32768 -32768 -32768 -32768 -32768 -32768 -32768 -32768 -32768 -32768 -32768 -32768 -32768 -32768 -32768 -32768 -32768 -32768 -32768 -32768 -32768 -32768 -32768 -32768 -32768 -32768 -32768 -32768 -32768 -32768 -32768
-32768 -32768 -32768 -32768 -32768 -32768 -32768 -32768 -32768 -32768 -32768 -32768 -32768 -32768 -32768 -32768 -32768 -32768 -32768 -32768 -32768 -32768 -32768 -32768 -32768 -32768 -32768 -32768 -32768 -32768 -32768 -32768 -32768 -32768 -32768 -32768 -32768 -32768 -32768 -32768 -32768 -32768 -32768 -32768 -32768 -32768 -32768 -32768 -32768 -32768 -32768 -32768 -32768 -32768 -32768 -32768 -32768 -32768 -32768 -32768 -32768 -32768 37 37 37 38 38 38 39 39 39 40 40 41 41 41 42 42 42 43 43 43 44 44 44 45 45 45 46 46 46 47 47 47 48 48 48 48 49 49 49 49 50 50 50 51 51 51 51 51 52 52 52 52 52 53 53 53 53 53 53 54 54 54 54 54 54 54 54 55 55 55 55 55 55 55 55 55 55 55 55 55 55 55 55 55 55 55 55 55 55 55 55 55 55 55 55 55 55 55 55 55 54 54 54 54 54 54 54 54 54 53 53 53 53 53 53 53 52 52 52 52 52 52 51 51 51 51 51 50 50 50 50 50 49 49 49 49 49 48 48 48 48 47 47 47 47 46 46 46 46 45 45 45 44 44 44 -32768 -32768 -32768 -32768 -32768 -32768 -32768 -32768 -32768 -32768 -32768 -32768 -32768 -32768 -32768 -32768 -32768 -32768 -32768 -32768 -32768 -32768 -32768 -32768 -32768 -32768 -32768 -32768 -32768 -32768 -32768 -32768 -32768 -32768 -32768 -32768 -32768 -32768 -32768 -32768 -32768 -32768 -32768 -32768 -32768 -32768 -32768
-32768 -32768 -32768 -32768 -32768 -32768 -32768 -32768 -32768 -32768 -32768 -32768 -32768 -32768 -32768 -32768 -32768 -32768 -32768 -32768 -32768 -32768 -32768 -32768 -32768 -32768 -32768 -32768 -32768 -32768 -32768 -32768 -32768 -32768 -32768 -32768 -32768 -32768 -32768 -32768 -32768 -32768 -32768 -32768 -32768 -32768 -32768 -32768 -32768 -32768 -32768 -32768 -32768 -32768 -32768 -32768 -32768 -32768 -32768 -32768 -32768 36 37 37 37 38 38 39 39 39 40 40 40 41 41 41 42 42 42 43 43 43 44 44 44 45 45 45 46 46 46 47 47 47 48 48 48 49 49 49 49 50 50 50 50 51 51 51 51 52 52 52 52 52 53 53 53 53 53 53 54 54 54 54 54 54 54 54 55 55 55 55 55 55 55 55 55 55 55 55 55 55 55 55 55 55 55 55 55 55 55 55 55 55 55 55 55 55 55 55 55 55 54 54 54 54 54 54 54 54 54 53 53 53 53 53 53 53 52 52 52 52 52 52 51 51 51 51 51 50 50 50 50 50 49 49 49 49 48 48 48 48 48 47 47 47 47 46 46 46 45 45 45 45 44 44 44 -32768 -32768 -32768 -32768 -32768 -32768 -32768 -32768 -32768 -32768 -32768 -32768 -32768 -32768 -32768 -32768 -32768 -32768 -32768 -32768 -32768 -32768 -32768 -32768 -32768 -32768 -32768 -32768 -32768 -32768 -32768 -32768 -32768 -32768 -32768 -32768 -32768 -32768 -32768 -32768 -32768 -32768 -32768 -32768 -32768 -32768 -32768
-32768 -32768 -32768 -32768 -32768 -32768 -32768 -32768 -32768 -32768 -32768 -32768 -32768 -32768 -32768 -32768 -32768 -32768 -32768 -32768 -32768 -32768 -32768 -32768 -32768 -32768 -32768 -32768 -32768 -32768 -32768 -32768 -32768 -32768 -32768 -32768 -32768 -32768 -32768 -32768 -32768 -32768 -32768 -32768 -32768 -32768 -32768 -32768 -32768 -32768 -32768 -32768 -32768 -32768 -32768 -32768 -32768 -32768 -32768 -32768 36 36 37 37 38 38 38 39 39 39 40 40 40 41 41 42 42 42 43 43 43 44 44 44 45 45 45 46 46 46 47 47 47 48 48 48 48 49 49 49 50 50 50 50 51 51 51 51 51 52 52 52 52 53 53 53 53 53 53 54 54 54 54 54 54 54 54 55 55 55 55 55 55 55 55 55 55 55 55 55 55 55 55 55 55 55 55 55 55 55 55 55 55 55 55 55 55 55 55 55 55 55 55 54 54 54 54 54 54 54 54 53 53 53 53 53 53 53 52 52 52 52 52 52 51 51 51 51 51 50 50 50 50 50 49 49 49 49 48 48 48 48 47 47 47 47 46 46 46 46 45 45 45 45 44 44 44 -32768 -32768 -32768 -32768 -32768 -32768 -32768 -32768 -32768 -32768 -32768 -32768 -32768 -32768 -32768 -32768 -32768 -32768 -32768 -32768 -32768 -32768 -32768 -32768 -32768 -32768 -32768 -32768 -32768 -32768 -32768 -32768 -32768 -32768 -32768 -32768 -32768 -32768 -32768 -32768 -32768 -32768 -32768 -32768 -32768 -32768 -32768
-32768 -32768 -32768 -32768 -32768 -32768 -32768 -32768 -32768 -32768 -32768 -32768 -32768 -32768 -32768 -32768 -32768 -32768 -32768 -32768 -32768 -32768 -32768 -32768 -32768 -32768 -32768 -32768 -32768 -32768 -32768 -32768 -32768 -32768 -32768 -32768 -32768 -32768 -32768 -32768 -32768 -32768 -32768 -32768 -32768 -32768 -32768 -32768 -32768 -32768 -32768 -32768 -32768 -32768 -32768 -32768 -32768 -32768 -32768 -32768 36 37 37 37 38 38 38 39 39 39 40 40 41 41 41 42 42 42 43 43 43 44 44 44 45 45 45 46 46 46 47 47 47 48 48 48 49 49 49 49 50 50 50 50 51 51 51 51 52 52 52 52 52 53 53 53 53 53 54 54 54 54 54 54 54 54 55 55 55 55 55 55 55 55 55 55 55 55 55 55 55 55 55 55 55 55 55 55 55 55 55 55 55 55 55 55 55 55 55 55 55 55 55 54 54 54 54 54 54 54 54 53 53 53 53 53 53 53 52 52 52 52 52 52 51 51 51 51 51 50 50 50 50 50 49 49 49 49 48 48 48 48 47 47 47 47 46 46 46 46 45 45 45 45 44 44 44 -32768 -32768 -32768 -32768 -32768 -32768 -32768 -32768 -32768 -32768 -32768 -32768 -32768 -32768 -32768 -32768 -32768 -32768 -32768 -32768 -32768 -32768 -32768 -32768 -32768 -32768 -32768 -32768 -32768 -32768 -32768 -32768 -32768 -32768 -32768 -32768 -32768 -32768 -32768 -32768 -32768 -32768 -32768 -32768 -32768 -32768 -32768
-32768 -32768 -32768 -32768 -32768 -32768 -32768 -32768 -32768 -32768 -32768 -32768 -32768 -32768 -32768 -32768 -32768 -32768 -32768 -32768 -32768 -32768 -32768 -32768 -32768 -32768 -32768 -32768 -32768 -32768 -32768 -32768 -32768 -32768 -32768 -32768 -32768 -32768 -32768 -32768 -32768 -32768 -32768 -32768 -32768 -32768 -32768 -32768 -32768 -32768 -32768 -32768 -32768 -32768 -32768 -32768 -32768 -32768 -32768 -32768 36 37 37 37 38 38 39 39 39 40 40 40 41 41 41 42 42 43 43 43 44 44 44 45 45 45 46 46 46 47 47 47 47 48 48 48 49 49 49 50 50 50 50 51 51 51 51 52 52 52 52 52 53 53 53 53 53 53 54 54 54 54 54 54 54 55 55 55 55 55 55 55 55 55 55 55 55 55 55 55 56 56 56 56 56 56 56 55 55 55 55 55 55 55 55 55 55 55 55 55 55 55 55 54 54 54 54 54 54 54 54 53 53 53 53 53 53 53 52 52 52 52 52 52 51 51 51 51 51 50 50 50 50 49 49 49 49 49 48 48 48 48 47 47 47 47 46 46 46 46 45 45 45 44 44 44 44 -32768 -32768 -32768 -32768 -32768 -32768 -32768 -32768 -32768 -32768 -32768 -32768 -32768 -32768 -32768 -32768 -32768 -32768 -32768 -32768 -32768 -32768 -32768 -32768 -32768 -32768 -32768 -32768 -32768 -32768 -32768 -32768 -32768 -32768 -32768 -32768 -32768 -32768 -32768 -32768 -32768 -32768 -32768 -32768 -32768 -32768 -32768
-32768 -32768 -32768 -32768 -32768 -32768 -32768 -32768 -32768 -32768 -32768 -32768 -32768 -32768 -32768 -32768 -32768 -32768 -32768 -32768 -32768 -32768 -32768 -32768 -32768 -32768 -32768 -32768 -32768 -32768 -32768 -32768 -32768 -32768 -32768 -32768 -32768 -32768 -32768 -32768 -32768 -32768 -32768 -32768 -32768 -32768 -32768 -32768 -32768 -32768 -32768 -32768 -32768 -32768 -32768 -32768 -32768 -32768 -32768 36 36 37 37 38 38 38 39 39 39 40 40 40 41 41 42 42 42 43 43 43 44 44 44 45 45 45 46 46 46 47 47 47 48 48 48 49 49 49 49 50 50 50 50 51 51 51 51 52 52 52 52 53 53 53 53 53 53 54 54 54 54 54 54 54 55 55 55 55 55 55 55 55 55 55 55 55 55 56 56 56 56 56 56 56 56 56 56 56 56 55 55 55 55 55 55 55 55 55 55 55 55 55 55 54 54 54 54 54 54 54 54 53 53 53 53 53 53 53 52 52 52 52 52 51 51 51 51 51 50 50 50 50 50 49 49 49 49 48 48 48 48 48 47 47 47 47 46 46 46 45 45 45 45 44 44 44 -32768 -32768 -32768 -32768 -32768 -32768 -32768 -32768 -32768 -32768 -32768 -32768 -32768 -32768 -32768 -32768 -32768 -32768 -32768 -32768 -32768 -32768 -32768 -32768 -32768 -32768 -32768 -32768 -32768 -32768 -32768 -32768 -32768 -32768 -32768 -32768 -32768 -32768 -32768 -32768 -32768 -32768 -32768 -32768 -32768 -32768 -32768 -32768
-32768 -32768 -32768 -32768 -32768 -32768 -32768 -32768 -32768 -32768 -32768 -32768 -32768 -32768 -32768 -32768 -32768 -32768 -32768 -32768 -32768 -32768 -32768 -32768 -32768 -32768 -32768 -32768 -32768 -32768 -32768 -32768 -32768 -32768 -32768 -32768 -32768 -32768 -32768 -32768 -32768 -32768 -32768 -32768 -32768 -32768 -32768 -32768 -32768 -32768 -32768 -32768 -32768 -32768 -32768 -32768 -32768 -32768 36 36 37 37 37 38 38 38 39 39 40 40 40 41 41 41 42 42 42 43 43 43 44 44 45 45 45 46 46 46 46 47 47 47 48 48 48 49 49 49 50 50 50 50 51 51 51 51 52 52 52 52 52 53 53 53 53 53 54 54 54 54 54 54 54 55 55 55 55 55 55 55 55 55 55 55 55 56 56 56 56 56 56 56 56 56 56 56 56 56 56 56 55 55 55 55 55 55 55 55 55 55 55 55 55 54 54 54 54 54 54 54 54 53 53 53 53 53 53 53 52 52 52 52 52 51 51 51 51 51 50 50 50 50 50 49 49 49 49 48 48 48 48 47 47 47 47 46 46 46 46 45 45 45 45 44 44 44 -32768 -32768 -32768 -32768 -32768 -32768 -32768 -32768 -32768 -32768 -32768 -32768 -32768 -32768 -32768 -32768 -32768 -32768 -32768 -32768 -32768 -32768 -32768 -32768 -32768 -32768 -32768 -32768 -32768 -32768 -32768 -32768 -32768 -32768 -32768 -32768 -32768 -32768 -32768 -32768 -32768 -32768 -32768 -32768 -32768 -32768 -32768 -32768
-32768 -32768 -32768 -32768 -32768 -32768 -32768 -32768 -32768 -32768 -32768 -32768 -32768 -32768 -32768 -32768 -32768 -32768 -32768 -32768 -32768 -32768 -32768 -32768 -32768 -32768 -32768 -32768 -32768 -32768 -32768 -32768 -32768 -32768 -32768 -32768 -32768 -32768 -32768 -32768 -32768 -32768 -32768 -32768 -32768 -32768 -32768 -32768 -32768 -32768 -32768 -32768 -32768 -32768 -32768 -32768 -32768 -32768 36 36 37 37 37 38 38 39 39 39 40 40 40 41 41 41 42 42 43 43 43 44 44 44 45 45 45 46 46 46 47 47 47 48 48 48 48 49 49 49 50 50 50 50 51 51 51 51 52 52 52 52 53 53 53 53 53 54 54 54 54 54 54 54 55 55 55 55 55 55 55 55 55 55 55 56 56 56 56 56 56 56 56 56 56 56 56 56 56 56 56 56 56 55 55 55 55 55 55 55 55 55 55 55 55 54 54 54 54 54 54 54 54 53 53 53 53 53 53 53 52 52 52 52 52 51 51 51 51 51 50 50 50 50 50 49 49 49 49 48 48 48 48 47 47 47 47 46 46 46 46 45 45 45 44 44 44 44 -32768 -32768 -32768 -32768 -32768 -32768 -32768 -32768 -32768 -32768 -32768 -32768 -32768 -32768 -32768 -32768 -32768 -32768 -32768 -32768 -32768 -32768 -32768 -32768 -32768 -32768 -32768 -32768 -32768 -32768 -32768 -32768 -32768 -32768 -32768 -32768 -32768 -32768 -32768 -32768 -32768 -32768 -32768 -32768 -32768 -32768 -32768 -32768
-32768 -32768 -32768 -32768 -32768 -32768 -32768 -32768 -32768 -32768 -32768 -32768 -32768 -32768 -32768 -32768 -32768 -32768 -32768 -32768 -32768 -32768 -32768 -32768 -32768 -32768 -32768 -32768 -32768 -32768 -32768 -32768 -32768 -32768 -32768 -32768 -32768 -32768 -32768 -32768 -32768 -32768 -32768 -32768 -32768 -32768 -32768 -32768 -32768 -32768 -32768 -32768 -32768 -32768 -32768 -32768 -32768 36 36 36 37 37 38 38 38 39 39 39 40 40 40 41 41 42 42 42 43 43 43 44 44 44 45 45 45 46 46 46 47 47 47 48 48 48 49 49 49 49 50 50 50 51 51 51 51 52 52 52 52 52 53 53 53 53 53 54 54 54 54 54 54 55 55 55 55 55 55 55 55 55 55 55 56 56 56 56 56 56 56 56 56 56 56 56 56 56 56 56 56 56 56 56 55 55 55 55 55 55 55 55 55 55 55 55 54 54 54 54 54 54 54 53 53 53 53 53 53 52 52 52 52 52 52 51 51 51 51 51 50 50 50 50 49 49 49 49 49 48 48 48 48 47 47 47 47 46 46 46 45 45 45 45 44 44 44 44 -32768 -32768 -32768 -32768 -32768 -32768 -32768 -32768 -32768 -32768 -32768 -32768 -32768 -32768 -32768 -32768 -32768 -32768 -32768 -32768 -32768 -32768 -32768 -32768 -32768 -32768 -32768 -32768 -32768 -32768 -32768 -32768 -32768 -32768 -32768 -32768 -32768 -32768 -32768 -32768 -32768 -32768 -32768 -32768 -32768 -32768 -32768 -32768
-32768 -32768 -32768 -32768 -32768 -32768 -32768 -32768 -32768 -32768 -32768 -32768 -32768 -32768 -32768 -32768 -32768 -32768 -32768 -32768 -32768 -32768 -32768 -32768 -32768 -32768 -32768 -32768 -32768 -32768 -32768 -32768 -32768 -32768 -32768 -32768 -32768 -32768 -32768 -32768 -32768 -32768 -32768 -32768 -32768 -32768 -32768 -32768 -32768 -32768 -32768 -32768 -32768 -32768 -32768 -32768 -32768 36 36 36 37 37 38 38 38 39 39 39 40 40 41 41 41 42 42 42 43 43 43 44 44 45 45 45 46 46 46 47 47 47 48 48 48 48 49 49 49 50 50 50 50 51 51 51 51 52 52 52 52 53 53 53 53 53 54 54 54 54 54 54 54 55 55 55 55 55 55 55 55 55 55 56 56 56 56 56 56 56 56 56 56 56 56 56 56 56 56 56 56 56 56 56 55 55 55 55 55 55 55 55 55 55 55 55 54 54 54 54 54 54 54 53 53 53 53 53 53 52 52 52 52 52 52 51 51 51 51 51 50 50 50 50 49 49 49 49 48 48 48 48 47 47 47 47 46 46 46 46 45 45 45 45 44 44 44 43 -32768 -32768 -32768 -32768 -32768 -32768 -32768 -32768 -32768 -32768 -32768 -32768 -32768 -32768 -32768 -32768 -32768 -32768 -32768 -32768 -32768 -32768 -32768 -32768 -32768 -32768 -32768 -32768 -32768 -32768 -32768 -32768 -32768 -32768 -32768 -32768 -32768 -32768 -32768 -32768 -32768 -32768 -32768 -32768 -32768 -32768 -32768 -32768
-32768 -32768 -32768 -32768 -32768 -32768 -32768 -32768 -32768 -32768 -32768 -32768 -32768 -32768 -32768 -32768 -32768 -32768 -32768 -32768 -32768 -32768 -32768 -32768 -32768 -32768 -32768 -32768 -32768 -32768 -32768 -32768 -32768 -32768 -32768 -32768 -32768 -32768 -32768 -32768 -32768 -32768 -32768 -32768 -32768 -32768 -32768 -32768 -32768 -32768 -32768 -32768 -32768 -32768 -32768 35 35 36 36 37 37 37 38 38 38 39 39 40 40 40 41 41 41 42 42 43 43 43 44 44 44 45 45 45 46 46 46 47 47 47 48 48 48 49 49 49 49 50 50 50 51 51 51 51 52 52 52 52 52 53 53 53 53 53 54 54 54 54 54 54 55 55 55 55 55 55 55 55 55 55 56 56 56 56 56 56 56 56 56 56 56 56 56 56 56 56 56 56 56 56 56 56 56 55 55 55 55 55 55 55 55 55 55 55 54 54 54 54 54 54 54 53 53 53 53 53 53 52 52 52 52 52 51 51 51 51 51 50 50 50 50 50 49 49 49 49 48 48 48 48 47 47 47 47 46 46 46 46 45 45 45 44 44 44 44 43 -32768 -32768 -32768 -32768 -32768 -32768 -32768 -32768 -32768 -32768 -32768 -32768 -32768 -32768 -32768 -32768 -32768 -32768 -32768 -32768 -32768 -32768 -32768 -32768 -32768 -32768 -32768 -32768 -32768 -32768 -32768 -32768 -32768 -32768 -32768 -32768 -32768 -32768 -32768 -32768 -32768 -32768 -32768 -32768 -32768 -32768 -32768 -32768
-32768 -32768 -32768 -32768 -32768 -32768 -32768 -32768 -32768 -32768 -32768 -32768 -32768 -32768 -32768 -32768 -32768 -32768 -32768 -32768 -32768 -32768 -32768 -32768 -32768 -32768 -32768 -32768 -32768 -32768 -32768 -32768 -32768 -32768 -32768 -32768 -32768 -32768 -32768 -32768 -32768 -32768 -32768 -32768 -32768 -32768 -32768 -32768 -32768 -32768 -32768 -32768 -32768 -32768 -32768 35 36 36 36 37 37 37 38 38 39 39 39 40 40 40 41 41 42 42 42 43 43 43 44 44 44 45 45 45 46 46 46 47 47 47 48 48 48 49 49 49 50 50 50 50 51 51 51 51 52 52 52 52 53 53 53 53 53 54 54 54 54 54 54 55 55 55 55 55 55 55 55 55 55 56 56 56 56 56 56 56 56 56 56 56 56 56 56 56 56 56 56 56 56 56 56 56 56 55 55 55 55 55 55 55 55 55 55 54 54 54 54 54 54 54 54 53 53 53 53 53 53 52 52 52 52 52 51 51 51 51 51 50 50 50 50 49 49 49 49 49 48 48 48 48 47 47 47 47 46 46 46 45 45 45 45 44 44 44 44 43 -32768 -32768 -32768 -32768 -32768 -32768 -32768 -32768 -32768 -32768 -32768 -32768 -32768 -32768 -32768 -32768 -32768 -32768 -32768 -32768 -32768 -32768 -32768 -32768 -32768 -32768 -32768 -32768 -32768 -32768 -32768 -32768 -32768 -32768 -32768 -32768 -32768 -32768 -32768 -32768 -32768 -32768 -32768 -32768 -32768 -32768 -32768 -32768
-32768 -32768 -32768 -32768 -32768 -32768 -32768 -32768 -32768 -32768 -32768 -32768 -32768 -32768 -32768 -32768 -32768 -32768 -32768 -32768 -32768 -32768 -32768 -32768 -32768 -32768 -32768 -32768 -32768 -32768 -32768 -32768 -32768 -32768 -32768 -32768 -32768 -32768 -32768 -32768 -32768 -32768 -32768 -32768 -32768 -32768 -32768 -32768 -32768 -32768 -32768 -32768 -32768 -32768 -32768 35 36 36 36 37 37 38 38 38 39 39 39 40 40 41 41 41 42 42 42 43 43 43 44 44 45 45 45 46 46 46 47 47 47 48 48 48 48 49 49 49 50 50 50 51 51 51 51 52 52 52 52 52 53 53 53 53 54 54 54 54 54 54 54 55 55 55 55 55 55 55 55 55 56 56 56 56 56 56 56 56 56 56 56 56 56 56 56 56 56 56 56 56 56 56 56 56 56 55 55 55 55 55 55 55 55 55 55 54 54 54 54 54 54 54 54 53 53 53 53 53 53 52 52 52 52 52 51 51 51 51 51 50 50 50 50 49 49 49 49 48 48 48 48 47 47 47 47 46 46 46 46 45 45 45 45 44 44 44 43 -32768 -32768 -32768 -32768 -32768 -32768 -32768 -32768 -32768 -32768 -32768 -32768 -32768 -32768 -32768 -32768 -32768 -32768 -32768 -32768 -32768 -32768 -32768 -32768 -32768 -32768 -32768 -32768 -32768 -32768 -32768 -32768 -32768 -32768 -32768 -32768 -32768 -32768 -32768 -32768 -32768 -32768 -32768 -32768 -32768 -32768 -32768 -32768 -32768
-32768 -32768 -32768 -32768 -32768 -32768 -32768 -32768 -32768 -32768 -32768 -32768 -32768 -32768 -32768 -32768 -32768 -32768 -32768 -32768 -32768 -32768 -32768 -32768 -32768 -32768 -32768 -32768 -32768 -32768 -32768 -32768 -32768 -32768 -32768 -32768 -32768 -32768 -32768 -32768 -32768 -32768 -32768 -32768 -32768 -32768 -32768 -32768 -32768 -32768 -32768 -32768 -32768 -32768 -32768 35 36 36 37 37 37 38 38 38 39 39 40 40 40 41 41 41 42 42 43 43 43 44 44 44 45 45 45 46 46 46 47 47 47 48 48 48 49 49 49 49 50 50 50 51 51 51 51 52 52 52 52 53 53 53 53 53 54 54 54 54 54 54 55 55 55 55 55 55 55 55 55 56 56 56 56 56 56 56 56 56 56 56 56 56 56 56 56 56 56 56 56 56 56 56 56 56 56 55 55 55 55 55 55 55 55 55 55 54 54 54 54 54 54 54 53 53 53 53 53 53 52 52 52 52 52 52 51 51 51 51 50 50 50 50 50 49 49 49 49 48 48 48 48 47 47 47 47 46 46 46 46 45 45 45 44 44 44 44 43 -32768 -32768 -32768 -32768 -32768 -32768 -32768 -32768 -32768 -32768 -32768 -32768 -32768 -32768 -32768 -32768 -32768 -32768 -32768 -32768 -32768 -32768 -32768 -32768 -32768 -32768 -32768 -32768 -32768 -32768 -32768 -32768 -32768 -32768 -32768 -32768 -32768 -32768 -32768 -32768 -32768 -32768 -32768 -32768 -32768 -32768 -32768 -32768 -32768
-32768 -32768 -32768 -32768 -32768 -32768 -32768 -32768 -32768 -32768 -32768 -32768 -32768 -32768 -32768 -32768 -32768 -32768 -32768 -32768 -32768 -32768 -32768 -32768 -32768 -32768 -32768 -32768 -32768 -32768 -32768 -32768 -32768 -32768 -32768 -32768 -32768 -32768 -32768 -32768 -32768 -32768 -32768 -32768 -32768 -32768 -32768 -32768 -32768 -32768 -32768 -32768 -32768 -32768 -32768 35 36 36 37 37 37 38 38 39 39 39 40 40 40 41 41 42 42 42 43 43 43 44 44 44 45 45 45 46 46 46 47 47 47 48 48 48 49 49 49 50 50 50 50 51 51 51 51 52 52 52 52 53 53 53 53 54 54 54 54 54 54 55 55 55 55 55 55 55 55 55 56 56 56 56 56 56 56 56 56 56 56 56 56 56 56 56 56 56 56 56 56 56 56 56 56 56 56 56 55 55 55 55 55 55 55 55 55 54 54 54 54 54 54 54 53 53 53 53 53 53 52 52 52 52 52 51 51 51 51 51 50 50 50 50 50 49 49 49 49 48 48 48 48 47 47 47 47 46 46 46 45 45 45 45 44 44 44 44 43 -32768 -32768 -32768 -32768 -32768 -32768 -32768 -32768 -32768 -32768 -32768 -32768 -32768 -32768 -32768 -32768 -32768 -32768 -32768 -32768 -32768 -32768 -32768 -32768 -32768 -32768 -32768 -32768 -32768 -32768 -32768 -32768 -32768 -32768 -32768 -32768 -32768 -32768 -32768 -32768 -32768 -32768 -32768 -32768 -32768 -32768 -32768 -32768 -32768
-32768 -32768 -32768 -32768 -32768 -32768 -32768 -32768 -32768 -32768 -32768 -32768 -32768 -32768 -32768 -32768 -32768 -32768 -32768 -32768 -32768 -32768 -32768 -32768 -32768 -32768 -32768 -32768 -32768 -32768 -32768 -32768 -32768 -32768 -32768 -32768 -32768 -32768 -32768 -32768 -32768 -32768 -32768 -32768 -32768 -32768 -32768 -32768 -32768 -32768 -32768 -32768 -32768 -32768 -32768 36 36 36 37 37 37 38 38 39 39 39 40 40 41 41 41 42 42 42 43 43 43 44 44 45 45 45 46 46 46 47 47 47 48 48 48 49 49 49 49 50 50 50 51 51 51 51 52 52 52 52 53 53 53 53 53 54 54 54 54 54 54 55 55 55 55 55 55 55 55 56 56 56 56 56 56 56 56 56 56 56 56 56 56 56 56 56 56 56 56 56 56 56 56 56 56 56 56 56 55 55 55 55 55 55 55 55 55 54 54 54 54 54 54 54 53 53 53 53 53 53 52 52 52 52 52 51 51 51 51 51 50 50 50 50 49 49 49 49 48 48 48 48 47 47 47 47 46 46 46 46 45 45 45 45 44 44 44 43 -32768 -32768 -32768 -32768 -32768 -32768 -32768 -32768 -32768 -32768 -32768 -32768 -32768 -32768 -32768 -32768 -32768 -32768 -32768 -32768 -32768 -32768 -32768 -32768 -32768 -32768 -32768 -32768 -32768 -32768 -32768 -32768 -32768 -32768 -32768 -32768 -32768 -32768 -32768 -32768 -32768 -32768 -32768 -32768 -32768 -32768 -32768 -32768 -32768 -32768
-32768 -32768 -32768 -32768 -32768 -32768 -32768 -32768 -32768 -32768 -32768 -32768 -32768 -32768 -32768 -32768 -32768 -32768 -32768 -32768 -32768 -32768 -32768 -32768 -32768 -32768 -32768 -32768 -32768 -32768 -32768 -32768 -32768 -32768 -32768 -32768 -32768 -32768 -32768 -32768 -32768 -32768 -32768 -32768 -32768 -32768 -32768 -32768 -32768 -32768 -32768 34 35 35 35 36 36 36 37 37 38 38 38 39 39 39 40 40 41 41 41 42 42 42 43 43 44 44 44 45 45 45 46 46 46 47 47 47 48 48 48 49 49 49 50 50 50 50 51 51 51 51 52 52 52 52 53 53 53 53 53 54 54 54 54 54 55 55 55 55 55 55 55 55 56 56 56 56 56 56 56 56 56 56 56 56 56 56 56 56 56 56 56 56 56 56 56 56 56 56 56 56 56 56 55 55 55 55 55 55 55 55 55 54 54 54 54 54 54 54 53 53 53 53 53 53 52 52 52 52 52 51 51 51 51 50 50 50 50 50 49 49 49 49 48 48 48 48 47 47 47 47 46 46 46 46 45 45 45 44 44 44 44 43 -32768 -32768 -32768 -32768 -32768 -32768 -32768 -32768 -32768 -32768 -32768 -32768 -32768 -32768 -32768 -32768 -32768 -32768 -32768 -32768 -32768 -32768 -32768 -32768 -32768 -32768 -32768 -32768 -32768 -32768 -32768 -32768 -32768 -32768 -32768 -32768 -32768 -32768 -32768 -32768 -32768 -32768 -32768 -32768 -32768 -32768 -32768 -32768 -32768 -32768
-32768 -32768 -32768 -32768 -32768 -32768 -32768 -32768 -32768 -32768 -32768 -32768 -32768 -32768 -32768 -32768 -32768 -32768 -32768 -32768 -32768 -32768 -32768 -32768 -32768 -32768 -32768 -32768 -32768 -32768 -32768 -32768 -32768 -32768 -32768 -32768 -32768 -32768 -32768 -32768 -32768 -32768 -32768 -32768 -32768 -32768 -32768 -32768 -32768 -32768 34 34 35 35 35 36 36 37 37 37 38 38 38 39 39 40 40 40 41 41 41 42 42 43 43 43 44 44 44 45 45 45 46 46 46 47 47 47 48 48 48 49 49 49 50 50 50 50 51 51 51 52 52 52 52 53 53 53 53 53 54 54 54 54 54 54 55 55 55 55 55 55 55 55 56 56 56 56 56 56 56 56 56 56 56 56 56 56 56 56 56 56 56 56 56 56 56 56 56 56 56 56 56 56 55 55 55 55 55 55 55 55 55 54 54 54 54 54 54 53 53 53 53 53 53 52 52 52 52 52 51 51 51 51 51 50 50 50 50 50 49 49 49 49 48 48 48 48 47 47 47 47 46 46 46 45 45 45 45 44 44 44 44 -32768 -32768 -32768 -32768 -32768 -32768 -32768 -32768 -32768 -32768 -32768 -32768 -32768 -32768 -32768 -32768 -32768 -32768 -32768 -32768 -32768 -32768 -32768 -32768 -32768 -32768 -32768 -32768 -32768 -32768 -32768 -32768 -32768 -32768 -32768 -32768 -32768 -32768 -32768 -32768 -32768 -32768 -32768 -32768 -32768 -32768 -32768 -32768 -32768 -32768 -32768
-32768 -32768 -32768 -32768 -32768 -32768 -32768 -32768 -32768 -32768 -32768 -32768 -32768 -32768 -32768 -32768 -32768 -32768 -32768 -32768 -32768 -32768 -32768 -32768 -32768 -32768 -32768 -32768 -32768 -32768 -32768 -32768 -32768 -32768 -32768 -32768 -32768 -32768 -32768 -32768 -32768 -32768 -32768 -32768 -32768 -32768 -32768 -32768 -32768 34 34 34 35 35 35 36 36 37 37 37 38 38 39 39 39 40 40 40 41 41 42 42 42 43 43 43 44 44 44 45 45 46 46 46 47 47 47 48 48 48 48 49 49 49 50 50 50 51 51 51 51 52 52 52 52 53 53 53 53 53 54 54 54 54 54 55 55 55 55 55 55 55 55 56 56 56 56 56 56 56 56 56 56 56 56 56 56 56 56 56 56 56 56 56 56 56 56 56 56 56 56 56 56 56 55 55 55 55 55 55 55 55 55 54 54 54 54 54 54 53 53 53 53 53 53 52 52 52 52 52 51 51 51 51 51 50 50 50 50 49 49 49 49 48 48 48 48 47 47 47 47 46 46 46 46 45 45 45 45 44 44 44 43 -32768 -32768 -32768 -32768 -32768 -32768 -32768 -32768 -32768 -32768 -32768 -32768 -32768 -32768 -32768 -32768 -32768 -32768 -32768 -32768 -32768 -32768 -32768 -32768 -32768 -32768 -32768 -32768 -32768 -32768 -32768 -32768 -32768 -32768 -32768 -32768 -32768 -32768 -32768 -32768 -32768 -32768 -32768 -32768 -32768 -32768 -32768 -32768 -32768 -32768 -32768
-32768 -32768 -32768 -32768 -32768 -32768 -32768 -32768 -32768 -32768 -32768 -32768 -32768 -32768 -32768 -32768 -32768 -32768 -32768 -32768 -32768 -32768 -32768 -32768 -32768 -32768 -32768 -32768 -32768 -32768 -32768 -32768 -32768 -32768 -32768 -32768 -32768 -32768 -32768 -32768 -32768 -32768 -32768 -32768 -32768 -32768 -32768 -32768 33 34 34 34 35 35 36 36 36 37 37 37 38 38 39 39 39 40 40 41 41 41 42 42 42 43 43 43 44 44 45 45 45 46 46 46 47 47 47 48 48 48 49 49 49 49 50 50 50 51 51 51 51 52 52 52 52 53 53 53 53 54 54 54 54 54 54 55 55 55 55 55 55 55 56 56 56 56 56 56 56 56 56 56 56 56 56 56 56 56 56 56 56 56 56 56 56 56 56 56 56 56 56 56 56 56 55 55 55 55 55 55 55 55 54 54 54 54 54 54 54 53 53 53 53 53 53 52 52 52 52 52 51 51 51 51 50 50 50 50 50 49 49 49 49 48 48 48 48 47 47 47 47 46 46 46 46 45 45 45 44 44 44 44 -32768 -32768 -32768 -32768 -32768 -32768 -32768 -32768 -32768 -32768 -32768 -32768 -32768 -32768 -32768 -32768 -32768 -32768 -32768 -32768 -32768 -32768 -32768 -32768 -32768 -32768 -32768 -32768 -32768 -32768 -32768 -32768 -32768 -32768 -32768 -32768 -32768 -32768 -32768 -32768 -32768 -32768 -32768 -32768 -32768 -32768 -32768 -32768 -32768 -32768 -32768 -32768
-32768 -32768 -32768 -32768 -32768 -32768 -32768 -32768 -32768 -32768 -32768 -32768 -32768 -32768 -32768 -32768 -32768 -32768 -32768 -32768 -32768 -32768 -32768 -32768 -32768 -32768 -32768 -32768 -32768 -32768 -32768 -32768 -32768 -32768 -32768 -32768 -32768 -32768 -32768 -32768 -32768 -32768 -32768 -32768 -32768 -32768 -32768 33 33 34 34 35 35 35 36 36 36 37 37 38 38 38 39 39 39 40 40 41 41 41 42 42 42 43 43 44 44 44 45 45 45 46 46 46 47 47 47 48 48 48 49 49 49 50 50 50 50 51 51 51 52 52 52 52 53 53 53 53 53 54 54 54 54 54 55 55 55 55 55 55 55 55 56 56 56 56 56 56 56 56 56 56 56 56 56 56 56 56 56 56 56 56 56 56 56 56 56 56 56 56 56 56 56 55 55 55 55 55 55 55 55 55 54 54 54 54 54 54 54 53 53 53 53 53 52 52 52 52 52 51 51 51 51 51 50 50 50 50 49 49 49 49 49 48 48 48 48 47 47 47 46 46 46 46 45 45 45 45 44 44 44 43 -32768 -32768 -32768 -32768 -32768 -32768 -32768 -32768 -32768 -32768 -32768 -32768 -32768 -32768 -32768 -32768 -32768 -32768 -32768 -32768 -32768 -32768 -32768 -32768 -32768 -32768 -32768 -32768 -32768 -32768 -32768 -32768 -32768 -32768 -32768 -32768 -32768 -32768 -32768 -32768 -32768 -32768 -32768 -32768 -32768 -32768 -32768 -32768 -32768 -32768 -32768 -32768
-32768 -32768 -32768 -32768 -32768 -32768 -32768 -32768 -32768 -32768 -32768 -32768 -32768 -32768 -32768 -32768 -32768 -32768 -32768 -32768 -32768 -32768 -32768 -32768 -32768 -32768 -32768 -32768 -32768 -32768 -32768 -32768 -32768 -32768 -32768 -32768 -32768 -32768 -32768 -32768 -32768 -32768 -32768 -32768 -32768 -32768 -32768 33 33 34 34 35 35 35 36 36 37 37 37 38 38 38 39 39 40 40 40 41 41 41 42 42 43 43 43 44 44 44 45 45 45 46 46 46 47 47 47 48 48 48 49 49 49 50 50 50 51 51 51 51 52 52 52 52 53 53 53 53 53 54 54 54 54 54 55 55 55 55 55 55 55 56 56 56 56 56 56 56 56 56 56 56 56 56 56 56 56 56 56 56 56 56 56 56 56 56 56 56 56 56 56 56 56 55 55 55 55 55 55 55 55 55 54 54 54 54 54 54 53 53 53 53 53 53 52 52 52 52 52 51 51 51 51 51 50 50 50 50 49 49 49 49 48 48 48 48 47 47 47 47 46 46 46 46 45 45 45 44 44 44 44 43 -32768 -32768 -32768 -32768 -32768 -32768 -32768 -32768 -32768 -32768 -32768 -32768 -32768 -32768 -32768 -32768 -32768 -32768 -32768 -32768 -32768 -32768 -32768 -32768 -32768 -32768 -32768 -32768 -32768 -32768 -32768 -32768 -32768 -32768 -32768 -32768 -32768 -32768 -32768 -32768 -32768 -32768 -32768 -32768 -32768 -32768 -32768 -32768 -32768 -32768 -32768 -32768
-32768 -32768 -32768 -32768 -32768 -32768 -32768 -32768 -32768 -32768 -32768 -32768 -32768 -32768 -32768 -32768 -32768 -32768 -32768 -32768 -32768 -32768 -32768 -32768 -32768 -32768 -32768 -32768 -32768 -32768 -32768 -32768 -32768 -32768 -32768 -32768 -32768 -32768 -32768 -32768 -32768 -32768 -32768 -32768 -32768 -32768 33 33 34 34 34 35 35 35 36 36 37 37 37 38 38 38 39 39 40 40 40 41 41 42 42 42 43 43 43 44 44 44 45 45 46 46 46 47 47 47 48 48 48 49 49 49 49 50 50 50 51 51 51 51 52 52 52 52 53 53 53 53 54 54 54 54 54 54 55 55 55 55 55 55 55 56 56 56 56 56 56 56 56 56 56 56 56 56 56 56 56 56 56 56 56 56 56 56 56 56 56 56 56 56 56 56 56 55 55 55 55 55 55 55 55 55 54 54 54 54 54 54 53 53 53 53 53 53 52 52 52 52 52 51 51 51 51 50 50 50 50 50 49 49 49 49 48 48 48 48 47 47 47 47 46 46 46 45 45 45 45 44 44 44 44 43 -32768 -32768 -32768 -32768 -32768 -32768 -32768 -32768 -32768 -32768 -32768 -32768 -32768 -32768 -32768 -32768 -32768 -32768 -32768 -32768 -32768 -32768 -32768 -32768 -32768 -32768 -32768 -32768 -32768 -32768 -32768 -32768 -32768 -32768 -32768 -32768 -32768 -32768 -32768 -32768 -32768 -32768 -32768 -32768 -32768 -32768 -32768 -32768 -32768 -32768 -32768 -32768
-32768 -32768 -32768 -32768 -32768 -32768 -32768 -32768 -32768 -32768 -32768 -32768 -32768 -32768 -32768 -32768 -32768 -32768 -32768 -32768 -32768 -32768 -32768 -32768 -32768 -32768 -32768 -32768 -32768 -32768 -32768 -32768 -32768 -32768 -32768 -32768 -32768 -32768 -32768 -32768 -32768 -32768 -32768 -32768 -32768 -32768 33 33 34 34 34 35 35 36 36 36 37 37 37 38 38 39 39 39 40 40 40 41 41 42 42 42 43 43 43 44 44 45 45 45 46 46 46 47 47 47 48 48 48 49 49 49 50 50 50 50 51 51 51 52 52 52 52 53 53 53 53 53 54 54 54 54 54 55 55 55 55 55 55 55 56 56 56 56 56 56 56 56 56 56 56 56 56 56 56 56 56 56 56 56 56 56 56 56 56 56 56 56 56 56 56 56 56 55 55 55 55 55 55 55 55 54 54 54 54 54 54 54 53 53 53 53 53 52 52 52 52 52 51 51 51 51 51 50 50 50 50 49 49 49 49 48 48 48 48 47 47 47 47 46 46 46 46 45 45 45 45 44 44 44 43 43 -32768 -32768 -32768 -32768 -32768 -32768 -32768 -32768 -32768 -32768 -32768 -32768 -32768 -32768 -32768 -32768 -32768 -32768 -32768 -32768 -32768 -32768 -32768 -32768 -32768 -32768 -32768 -32768 -32768 -32768 -32768 -32768 -32768 -32768 -32768 -32768 -32768 -32768 -32768 -32768 -32768 -32768 -32768 -32768 -32768 -32768 -32768 -32768 -32768 -32768 -32768 -32768
-32768 -32768 -32768 -32768 -32768 -32768 -32768 -32768 -32768 -32768 -32768 -32768 -32768 -32768 -32768 -32768 -32768 -32768 -32768 -32768 -32768 -32768 -32768 -32768 -32768 -32768 -32768 -32768 -32768 -32768 -32768 -32768 -32768 -32768 -32768 -32768 -32768 -32768 -32768 -32768 -32768 -32768 -32768 -32768 -32768 -32768 33 33 34 34 34 35 35 36 36 36 37 37 38 38 38 39 39 39 40 40 41 41 41 42 42 42 43 43 44 44 44 45 45 45 46 46 46 47 47 47 48 48 48 49 49 49 50 50 50 50 51 51 51 52 52 52 52 53 53 53 53 53 54 54 54 54 54 55 55 55 55 55 55 55 56 56 56 56 56 56 56 56 56 56 56 56 56 56 56 56 56 56 56 56 56 56 56 56 56 56 56 56 56 56 56 56 56 55 55 55 55 55 55 55 55 54 54 54 54 54 54 53 53 53 53 53 53 52 52 52 52 52 51 51 51 51 51 50 50 50 50 49 49 49 49 48 48 48 48 47 47 47 47 46 46 46 45 45 45 45 44 44 44 44 43 43 -32768 -32768 -32768 -32768 -32768 -32768 -32768 -32768 -32768 -32768 -32768 -32768 -32768 -32768 -32768 -32768 -32768 -32768 -32768 -32768 -32768 -32768 -32768 -32768 -32768 -32768 -32768 -32768 -32768 -32768 -32768 -32768 -32768 -32768 -32768 -32768 -32768 -32768 -32768 -32768 -32768 -32768 -32768 -32768 -32768 -32768 -32768 -32768 -32768 -32768 -32768 -32768
-32768 -32768 -32768 -32768 -32768 -32768 -32768 -32768 -32768 -32768 -32768 -32768 -32768 -32768 -32768 -32768 -32768 -32768 -32768 -32768 -32768 -32768 -32768 -32768 -32768 -32768 -32768 -32768 -32768 -32768 -32768 -32768 -32768 -32768 -32768 -32768 -32768 -32768 -32768 -32768 -32768 -32768 -32768 -32768 -32768 -32768 -32768 33 34 34 35 35 35 36 36 36 37 37 38 38 38 39 39 40 40 40 41 41 41 42 42 43 43 43 44 44 44 45 45 45 46 46 46 47 47 47 48 48 48 49 49 49 50 50 50 51 51 51 51 52 52 52 52 53 53 53 53 54 54 54 54 54 54 55 55 55 55 55 55 55 56 56 56 56 56 56 56 56 56 56 56 56 56 56 56 56 56 56 56 56 56 56 56 56 56 56 56 56 56 56 56 56 55 55 55 55 55 55 55 55 55 54 54 54 54 54 54 53 53 53 53 53 53 52 52 52 52 52 51 51 51 51 50 50 50 50 49 49 49 49 49 48 48 48 48 47 47 47 46 46 46 46 45 45 45 45 44 44 44 43 43 43 -32768 -32768 -32768 -32768 -32768 -32768 -32768 -32768 -32768 -32768 -32768 -32768 -32768 -32768 -32768 -32768 -32768 -32768 -32768 -32768 -32768 -32768 -32768 -32768 -32768 -32768 -32768 -32768 -32768 -32768 -32768 -32768 -32768 -32768 -32768 -32768 -32768 -32768 -32768 -32768 -32768 -32768 -32768 -32768 -32768 -32768 -32768 -32768 -32768 -32768 -32768 -32768
-32768 -32768 -32768 -32768 -32768 -32768 -32768 -32768 -32768 -32768 -32768 -32768 -32768 -32768 -32768 -32768 -32768 -32768 -32768 -32768 -32768 -32768 -32768 -32768 -32768 -32768 -32768 -32768 -32768 -32768 -32768 -32768 -32768 -32768 -32768 -32768 -32768 -32768 -32768 -32768 -32768 -32768 -32768 -32768 -32768 -32768 33 33 34 34 35 35 35 36 36 37 37 37 38 38 38 39 39 40 40 40 41 41 41 42 42 43 43 43 44 44 44 45 45 46 46 46 47 47 47 48 48 48 49 49 49 49 50 50 50 51 51 51 51 52 52 52 52 53 53 53 53 54 54 54 54 54 55 55 55 55 55 55 55 56 56 56 56 56 56 56 56 56 56 56 56 56 56 56 56 56 56 56 56 56 56 56 56 56 56 56 56 56 56 56 56 56 55 55 55 55 55 55 55 55 54 54 54 54 54 54 54 53 53 53 53 53 52 52 52 52 52 51 51 51 51 51 50 50 50 50 49 49 49 49 48 48 48 48 47 47 47 47 46 46 46 46 45 45 45 44 44 44 44 43 43 -32768 -32768 -32768 -32768 -32768 -32768 -32768 -32768 -32768 -32768 -32768 -32768 -32768 -32768 -32768 -32768 -32768 -32768 -32768 -32768 -32768 -32768 -32768 -32768 -32768 -32768 -32768 -32768 -32768 -32768 -32768 -32768 -32768 -32768 -32768 -32768 -32768 -32768 -32768 -32768 -32768 -32768 -32768 -32768 -32768 -32768 -32768 -32768 -32768 -32768 -32768 -32768 -32768
-32768 -32768 -32768 -32768 -32768 -32768 -32768 -32768 -32768 -32768 -32768 -32768 -32768 -32768 -32768 -32768 -32768 -32768 -32768 -32768 -32768 -32768 -32768 -32768 -32768 -32768 -32768 -32768 -32768 -32768 -32768 -32768 -32768 -32768 -32768 -32768 -32768 -32768 -32768 -32768 31 -32768 -32768 -32768 -32768 -32768 33 34 34 34 35 35 35 36 36 37 37 37 38 38 39 39 39 40 40 40 41 41 42 42 42 43 43 43 44 44 45 45 45 46 46 46 47 47 47 48 48 48 49 49 49 50 50 50 50 51 51 51 52 52 52 52 53 53 53 53 53 54 54 54 54 54 55 55 55 55 55 55 55 56 56 56 56 56 56 56 56 56 56 56 56 56 56 56 56 56 56 56 56 56 56 56 56 56 56 56 56 56 56 56 56 56 55 55 55 55 55 55 55 55 54 54 54 54 54 54 53 53 53 53 53 53 52 52 52 52 52 51 51 51 51 50 50 50 50 50 49 49 49 49 48 48 48 48 47 47 47 46 46 46 46 45 45 45 45 44 44 44 43 43 43 -32768 -32768 -32768 -32768 -32768 -32768 -32768 -32768 -32768 -32768 -32768 -32768 -32768 -32768 -32768 -32768 -32768 -32768 -32768 -32768 -32768 -32768 -32768 -32768 -32768 -32768 -32768 -32768 -32768 -32768 -32768 -32768 -32768 -32768 -32768 -32768 -32768 -32768 -32768 -32768 -32768 -32768 -32768 -32768 -32768 -32768 -32768 -32768 -32768 -32768 -32768 -32768 -32768
-32768 -32768 -32768 -32768 -32768 -32768 -32768 -32768 -32768 -32768 -32768 -32768 -32768 -32768 -32768 -32768 -32768 -32768 -32768 -32768 -32768 -32768 -32768 -32768 -32768 -32768 -32768 -32768 -32768 -32768 -32768 -32768 -32768 -32768 -32768 -32768 -32768 -32768 -32768 -32768 31 -32768 -32768 -32768 -32768 -32768 33 34 34 34 35 35 36 36 36 37 37 37 38 38 39 39 39 40 40 40 41 41 42 42 42 43 43 43 44 44 45 45 45 46 46 46 47 47 47 48 48 48 49 49 49 50 50 50 50 51 51 51 52 52 52 52 53 53 53 53 54 54 54 54 54 54 55 55 55 55 55 55 55 56 56 56 56 56 56 56 56 56 56 56 56 56 56 56 56 56 56 56 56 56 56 56 56 56 56 56 56 56 56 56 56 55 55 55 55 55 55 55 55 55 54 54 54 54 54 54 53 53 53 53 53 52 52 52 52 52 51 51 51 51 51 50 50 50 50 49 49 49 49 48 48 48 48 47 47 47 47 46 46 46 46 45 45 45 44 44 44 44 43 43 -32768 -32768 -32768 -32768 -32768 -32768 -32768 -32768 -32768 -32768 -32768 -32768 -32768 -32768 -32768 -32768 -32768 -32768 -32768 -32768 -32768 -32768 -32768 -32768 -32768 -32768 -32768 -32768 -32768 -32768 -32768 -32768 -32768 -32768 -32768 -32768 -32768 -32768 -32768 -32768 -32768 -32768 -32768 -32768 -32768 -32768 -32768 -32768 -32768 -32768 -32768 -32768 -32768 -32768
-32768 -32768 -32768 -32768 -32768 -32768 -32768 -32768 -32768 -32768 -32768 -32768 -32768 -32768 -32768 -32768 -32768 -32768 -32768 -32768 -32768 -32768 -32768 -32768 -32768 -32768 -32768 -32768 -32768 -32768 -32768 -32768 -32768 -32768 -32768 -32768 -32768 -32768 -32768 -32768 -32768 -32768 -32768 -32768 -32768 33 33 34 34 34 35 35 36 36 36 37 37 37 38 38 39 39 39 40 40 41 41 41 42 42 42 43 43 44 44 44 45 45 45 46 46 46 47 47 47 48 48 48 49 49 49 50 50 50 51 51 51 51 52 52 52 52 53 53 53 53 54 54 54 54 54 55 55 55 55 55 55 55 56 56 56 56 56 56 56 56 56 56 56 56 56 56 56 56 56 56 56 56 56 56 56 56 56 56 56 56 56 56 56 56 56 55 55 55 55 55 55 55 55 54 54 54 54 54 54 54 53 53 53 53 53 52 52 52 52 52 51 51 51 51 50 50 50 50 50 49 49 49 49 48 48 48 48 47 47 47 47 46 46 46 45 45 45 45 44 44 44 43 43 43 -32768 -32768 -32768 -32768 -32768 -32768 -32768 -32768 -32768 -32768 -32768 -32768 -32768 -32768 -32768 -32768 -32768 -32768 -32768 -32768 -32768 -32768 -32768 -32768 -32768 -32768 -32768 -32768 -32768 -32768 -32768 -32768 -32768 -32768 -32768 -32768 -32768 -32768 -32768 -32768 -32768 -32768 -32768 -32768 -32768 -32768 -32768 -32768 -32768 -32768 -32768 -32768 -32768 -32768
-32768 -32768 -32768 -32768 -32768 -32768 -32768 -32768 -32768 -32768 -32768 -32768 -32768 -32768 -32768 -32768 -32768 -32768 -32768 -32768 -32768 -32768 -32768 -32768 -32768 -32768 -32768 -32768 -32768 -32768 -32768 -32768 -32768 -32768 -32768 -32768 -32768 -32768 -32768 -32768 -32768 -32768 -32768 32 33 33 33 34 34 34 35 35 36 36 36 37 37 38 38 38 39 39 39 40 40 41 41 41 42 42 43 43 43 44 44 44 45 45 45 46 46 46 47 47 48 48 48 48 49 49 49 50 50 50 51 51 51 51 52 52 52 52 53 53 53 53 54 54 54 54 54 55 55 55 55 55 55 55 56 56 56 56 56 56 56 56 56 56 56 56 56 56 56 56 56 56 56 56 56 56 56 56 56 56 56 56 56 56 56 56 56 55 55 55 55 55 55 55 55 54 54 54 54 54 54 53 53 53 53 53 53 52 52 52 52 51 51 51 51 51 50 50 50 50 49 49 49 49 48 48 48 48 47 47 47 47 46 46 46 46 45 45 45 44 44 44 44 43 43 43 -32768 -32768 -32768 -32768 -32768 -32768 -32768 -32768 -32768 -32768 -32768 -32768 -32768 -32768 -32768 -32768 -32768 -32768 -32768 -32768 -32768 -32768 -32768 -32768 -32768 -32768 -32768 -32768 -32768 -32768 -32768 -32768 -32768 -32768 -32768 -32768 -32768 -32768 -32768 -32768 -32768 -32768 -32768 -32768 -32768 -32768 -32768 -32768 -32768 -32768 -32768 -32768 -32768 -32768
-32768 -32768 -32768 -32768 -32768 -32768 -32768 -32768 -32768 -32768 -32768 -32768 -32768 -32768 -32768 -32768 -32768 -32768 -32768 -32768 -32768 -32768 -32768 -32768 -32768 -32768 -32768 -32768 -32768 -32768 -32768 -32768 -32768 -32768 -32768 -32768 -32768 -32768 -32768 -32768 -32768 -32768 32 32 33 33 33 34 34 35 35 35 36 36 36 37 37 38 38 38 39 39 40 40 40 41 41 41 42 42 43 43 43 44 44 44 45 45 46 46 46 47 47 47 48 48 48 49 49 49 49 50 50 50 51 51 51 51 52 52 52 53 53 53 53 53 54 54 54 54 54 55 55 55 55 55 55 55 56 56 56 56 56 56 56 56 56 56 56 56 56 56 56 56 56 56 56 56 56 56 56 56 56 56 56 56 56 56 56 56 55 55 55 55 55 55 55 55 54 54 54 54 54 54 54 53 53 53 53 53 52 52 52 52 52 51 51 51 51 51 50 50 50 50 49 49 49 49 48 48 48 48 47 47 47 47 46 46 46 45 45 45 45 44 44 44 44 43 43 43 -32768 -32768 -32768 -32768 -32768 -32768 -32768 -32768 -32768 -32768 -32768 -32768 -32768 -32768 -32768 -32768 -32768 -32768 -32768 -32768 -32768 -32768 -32768 -32768 -32768 -32768 -32768 -32768 -32768 -32768 -32768 -32768 -32768 -32768 -32768 -32768 -32768 -32768 -32768 -32768 -32768 -32768 -32768 -32768 -32768 -32768 -32768 -32768 -32768 -32768 -32768 -32768 -32768 -32768
-32768 -32768 -32768 -32768 -32768 -32768 -32768 -32768 -32768 -32768 -32768 -32768 -32768 -32768 -32768 -32768 -32768 -32768 -32768 -32768 -32768 -32768 -32768 -32768 -32768 -32768 -32768 -32768 -32768 -32768 -32768 -32768 -32768 -32768 -32768 -32768 -32768 -32768 -32768 -32768 -32768 -32768 32 32 33 33 33 34 34 35 35 35 36 36 37 37 37 38 38 38 39 39 40 40 40 41 41 42 42 42 43 43 43 44 44 45 45 45 46 46 46 47 47 47 48 48 48 49 49 49 50 50 50 50 51 51 51 52 52 52 52 53 53 53 53 53 54 54 54 54 54 55 55 55 55 55 55 55 56 56 56 56 56 56 56 56 56 56 56 56 56 56 56 56 56 56 56 56 56 56 56 56 56 56 56 56 56 56 56 56 55 55 55 55 55 55 55 55 54 54 54 54 54 54 53 53 53 53 53 53 52 52 52 52 52 51 51 51 51 50 50 50 50 49 49 49 49 48 48 48 48 47 47 47 47 46 46 46 46 45 45 45 45 44 44 44 43 43 43 43 -32768 -32768 -32768 -32768 -32768 -32768 -32768 -32768 -32768 -32768 -32768 -32768 -32768 -32768 -32768 -32768 -32768 -32768 -32768 -32768 -32768 -32768 -32768 -32768 -32768 -32768 -32768 -32768 -32768 -32768 -32768 -32768 -32768 -32768 -32768 -32768 -32768 -32768 -32768 -32768 -32768 -32768 -32768 -32768 -32768 -32768 -32768 -32768 -32768 -32768 -32768 -32768 -32768 -32768
-32768 -32768 -32768 -32768 -32768 -32768 -32768 -32768 -32768 -32768 -32768 -32768 -32768 -32768 -32768 -32768 -32768 -32768 -32768 -32768 -32768 -32768 -32768 -32768 -32768 -32768 -32768 -32768 -32768 -32768 -32768 -32768 -32768 -32768 -32768 -32768 -32768 -32768 -32768 -32768 -32768 32 32 32 33 33 34 34 34 35 35 35 36 36 37 37 37 38 38 39 39 39 40 40 40 41 41 42 42 42 43 43 43 44 44 45 45 45 46 46 46 47 47 47 48 48 48 49 49 49 50 50 50 50 51 51 51 52 52 52 52 53 53 53 53 54 54 54 54 54 54 55 55 55 55 55 55 56 56 56 56 56 56 56 56 56 56 56 56 56 56 56 56 56 56 56 56 56 56 56 56 56 56 56 56 56 56 56 56 56 55 55 55 55 55 55 55 55 54 54 54 54 54 54 53 53 53 53 53 52 52 52 52 52 51 51 51 51 51 50 50 50 50 49 49 49 49 48 48 48 48 47 47 47 47 46 46 46 45 45 45 45 44 44 44 44 43 43 43 -32768 -32768 -32768 -32768 -32768 -32768 -32768 -32768 -32768 -32768 -32768 -32768 -32768 -32768 -32768 -32768 -32768 -32768 -32768 -32768 -32768 -32768 -32768 -32768 -32768 -32768 -32768 -32768 -32768 -32768 -32768 -32768 -32768 -32768 -32768 -32768 -32768 -32768 -32768 -32768 -32768 -32768 -32768 -32768 -32768 -32768 -32768 -32768 -32768 -32768 -32768 -32768 -32768 -32768 -32768
-32768 -32768 -32768 -32768 -32768 -32768 -32768 -32768 -32768 -32768 -32768 -32768 -32768 -32768 -32768 -32768 -32768 -32768 -32768 -32768 -32768 -32768 -32768 -32768 -32768 -32768 -32768 -32768 -32768 -32768 -32768 -32768 -32768 -32768 -32768 -32768 -32768 -32768 -32768 -32768 -32768 32 32 32 33 33 34 34 34 35 35 36 36 36 37 37 37 38 38 39 39 39 40 40 41 41 41 42 42 42 43 43 44 44 44 45 45 45 46 46 46 47 47 47 48 48 48 49 49 49 50 50 50 51 51 51 51 52 52 52 52 53 53 53 53 54 54 54 54 54 55 55 55 55 55 55 55 56 56 56 56 56 56 56 56 56 56 56 56 56 56 56 56 56 56 56 56 56 56 56 56 56 56 56 56 56 56 56 56 55 55 55 55 55 55 55 55 54 54 54 54 54 54 53 53 53 53 53 53 52 52 52 52 52 51 51 51 51 50 50 50 50 49 49 49 49 49 48 48 48 47 47 47 47 46 46 46 46 45 45 45 45 44 44 44 43 43 43 43 -32768 -32768 -32768 -32768 -32768 -32768 -32768 -32768 -32768 -32768 -32768 -32768 -32768 -32768 -32768 -32768 -32768 -32768 -32768 -32768 -32768 -32768 -32768 -32768 -32768 -32768 -32768 -32768 -32768 -32768 -32768 -32768 -32768 -32768 -32768 -32768 -32768 -32768 -32768 -32768 -32768 -32768 -32768 -32768 -32768 -32768 -32768 -32768 -32768 -32768 -32768 -32768 -32768 -32768 -32768
-32768 -32768 -32768 -32768 -32768 -32768 -32768 -32768 -32768 -32768 -32768 -32768 -32768 -32768 -32768 -32768 -32768 -32768 -32768 -32768 -32768 -32768 -32768 -32768 -32768 -32768 -32768 -32768 -32768 -32768 -32768 -32768 -32768 -32768 -32768 -32768 -32768 -32768 -32768 -32768 31 32 32 33 33 33 34 34 34 35 35 36 36 36 37 37 37 38 38 39 39 39 40 40 41 41 41 42 42 42 43 43 44 44 44 45 45 45 46 46 46 47 47 47 48 48 48 49 49 49 50 50 50 51 51 51 51 52 52 52 52 53 53 53 53 54 54 54 54 54 55 55 55 55 55 55 55 56 56 56 56 56 56 56 56 56 56 56 56 56 56 56 56 56 56 56 56 56 56 56 56 56 56 56 56 56 56 56 56 55 55 55 55 55 55 55 55 54 54 54 54 54 54 53 53 53 53 53 52 52 52 52 52 51 51 51 51 51 50 50 50 50 49 49 49 49 48 48 48 48 47 47 47 47 46 46 46 45 45 45 45 44 44 44 44 43 43 43 42 -32768 -32768 -32768 -32768 -32768 -32768 -32768 -32768 -32768 -32768 -32768 -32768 -32768 -32768 -32768 -32768 -32768 -32768 -32768 -32768 -32768 -32768 -32768 -32768 -32768 -32768 -32768 -32768 -32768 -32768 -32768 -32768 -32768 -32768 -32768 -32768 -32768 -32768 -32768 -32768 -32768 -32768 -32768 -32768 -32768 -32768 -32768 -32768 -32768 -32768 -32768 -32768 -32768 -32768 -32768
-32768 -32768 -32768 -32768 -32768 -32768 -32768 -32768 -32768 -32768 -32768 -32768 -32768 -32768 -32768 -32768 -32768 -32768 -32768 -32768 -32768 -32768 -32768 -32768 -32768 -32768 -32768 -32768 -32768 -32768 -32768 -32768 -32768 -32768 -32768 -32768 -32768 -32768 -32768 -32768 31 32 32 33 33 33 34 34 34 35 35 36 36 36 37 37 38 38 38 39 39 39 40 40 41 41 41 42 42 43 43 43 44 44 44 45 45 45 46 46 46 47 47 48 48 48 48 49 49 49 50 50 50 51 51 51 51 52 52 52 52 53 53 53 53 54 54 54 54 54 55 55 55 55 55 55 55 56 56 56 56 56 56 56 56 56 56 56 56 56 56 56 56 56 56 56 56 56 56 56 56 56 56 56 56 56 56 56 55 55 55 55 55 55 55 55 54 54 54 54 54 54 54 53 53 53 53 53 52 52 52 52 52 51 51 51 51 50 50 50 50 50 49 49 49 49 48 48 48 47 47 47 47 46 46 46 46 45 45 45 45 44 44 44 43 43 43 43 42 -32768 -32768 -32768 -32768 -32768 -32768 -32768 -32768 -32768 -32768 -32768 -32768 -32768 -32768 -32768 -32768 -32768 -32768 -32768 -32768 -32768 -32768 -32768 -32768 -32768 -32768 -32768 -32768 -32768 -32768 -32768 -32768 -32768 -32768 -32768 -32768 -32768 -32768 -32768 -32768 -32768 -32768 -32768 -32768 -32768 -32768 -32768 -32768 -32768 -32768 -32768 -32768 -32768 -32768 -32768
-32768 -32768 -32768 -32768 -32768 -32768 -32768 -32768 -32768 -32768 -32768 -32768 -32768 -32768 -32768 -32768 -32768 -32768 -32768 -32768 -32768 -32768 -32768 -32768 -32768 -32768 -32768 -32768 -32768 -32768 -32768 -32768 -32768 -32768 -32768 -32768 -32768 -32768 -32768 31 32 32 32 33 33 33 34 34 35 35 35 36 36 36 37 37 38 38 38 39 39 40 40 40 41 41 41 42 42 43 43 43 44 44 44 45 45 45 46 46 47 47 47 48 48 48 49 49 49 49 50 50 50 51 51 51 51 52 52 52 53 53 53 53 53 54 54 54 54 54 55 55 55 55 55 55 55 56 56 56 56 56 56 56 56 56 56 56 56 56 56 56 56 56 56 56 56 56 56 56 56 56 56 56 56 56 56 56 55 55 55 55 55 55 55 55 54 54 54 54 54 54 53 53 53 53 53 52 52 52 52 52 51 51 51 51 51 50 50 50 50 49 49 49 49 48 48 48 48 47 47 47 47 46 46 46 45 45 45 45 44 44 44 44 43 43 43 42 -32768 -32768 -32768 -32768 -32768 -32768 -32768 -32768 -32768 -32768 -32768 -32768 -32768 -32768 -32768 -32768 -32768 -32768 -32768 -32768 -32768 -32768 -32768 -32768 -32768 -32768 -32768 -32768 -32768 -32768 -32768 -32768 -32768 -32768 -32768 -32768 -32768 -32768 -32768 -32768 -32768 -32768 -32768 -32768 -32768 -32768 -32768 -32768 -32768 -32768 -32768 -32768 -32768 -32768 -32768 -32768
-32768 -32768 -32768 -32768 -32768 -32768 -32768 -32768 -32768 -32768 -32768 -32768 -32768 -32768 -32768 -32768 -32768 -32768 -32768 -32768 -32768 -32768 -32768 -32768 -32768 -32768 -32768 -32768 -32768 -32768 -32768 -32768 -32768 -32768 -32768 -32768 -32768 -32768 -32768 31 32 32 32 33 33 33 34 34 35 35 35 36 36 37 37 37 38 38 38 39 39 40 40 40 41 41 42 42 42 43 43 43 44 44 44 45 45 46 46 46 47 47 47 48 48 48 49 49 49 50 50 50 50 51 51 51 52 52 52 52 53 53 53 53 53 54 54 54 54 54 55 55 55 55 55 55 55 56 56 56 56 56 56 56 56 56 56 56 56 56 56 56 56 56 56 56 56 56 56 56 56 56 56 56 56 56 56 55 55 55 55 55 55 55 55 54 54 54 54 54 54 54 53 53 53 53 53 52 52 52 52 52 51 51 51 51 50 50 50 50 50 49 49 49 49 48 48 48 47 47 47 47 46 46 46 46 45 45 45 45 44 44 44 43 43 43 43 42 -32768 -32768 -32768 -32768 -32768 -32768 -32768 -32768 -32768 -32768 -32768 -32768 -32768 -32768 -32768 -32768 -32768 -32768 -32768 -32768 -32768 -32768 -32768 -32768 -32768 -32768 -32768 -32768 -32768 -32768 -32768 -32768 -32768 -32768 -32768 -32768 -32768 -32768 -32768 -32768 -32768 -32768 -32768 -32768 -32768 -32768 -32768 -32768 -32768 -32768 -32768 -32768 -32768 -32768 -32768 -32768
-32768 -32768 -32768 -32768 -32768 -32768 -32768 -32768 -32768 -32768 -32768 -32768 -32768 -32768 -32768 -32768 -32768 -32768 -32768 -32768 -32768 -32768 -32768 -32768 -32768 -32768 -32768 -32768 -32768 -32768 -32768 -32768 -32768 -32768 -32768 -32768 -32768 -32768 -32768 31 32 32 32 33 33 34 34 34 35 35 35 36 36 37 37 37 38 38 38 39 39 40 40 40 41 41 42 42 42 43 43 43 44 44 45 45 45 46 46 46 47 47 47 48 48 48 49 49 49 50 50 50 50 51 51 51 52 52 52 52 53 53 53 53 53 54 54 54 54 54 55 55 55 55 55 55 55 56 56 56 56 56 56 56 56 56 56 56 56 56 56 56 56 56 56 56 56 56 56 56 56 56 56 56 56 56 56 55 55 55 55 55 55 55 55 54 54 54 54 54 54 53 53 53 53 53 52 52 52 52 52 51 51 51 51 51 50 50 50 50 49 49 49 49 48 48 48 48 47 47 47 47 46 46 46 45 45 45 45 44 44 44 44 43 43 43 42 -32768 -32768 -32768 -32768 -32768 -32768 -32768 -32768 -32768 -32768 -32768 -32768 -32768 -32768 -32768 -32768 -32768 -32768 -32768 -32768 -32768 -32768 -32768 -32768 -32768 -32768 -32768 -32768 -32768 -32768 -32768 -32768 -32768 -32768 -32768 -32768 -32768 -32768 -32768 -32768 -32768 -32768 -32768 -32768 -32768 -32768 -32768 -32768 -32768 -32768 -32768 -32768 -32768 -32768 -32768 -32768 -32768
-32768 -32768 -32768 -32768 -32768 -32768 -32768 -32768 -32768 -32768 -32768 -32768 -32768 -32768 -32768 -32768 -32768 -32768 -32768 -32768 -32768 -32768 -32768 -32768 -32768 -32768 -32768 -32768 -32768 -32768 -32768 -32768 -32768 -32768 -32768 -32768 -32768 -32768 -32768 31 32 32 32 33 33 34 34 34 35 35 35 36 36 37 37 37 38 38 39 39 39 40 40 40 41 41 42 42 42 43 43 43 44 44 45 45 45 46 46 46 47 47 47 48 48 48 49 49 49 50 50 50 50 51 51 51 52 52 52 52 53 53 53 53 54 54 54 54 54 54 55 55 55 55 55 55 55 56 56 56 56 56 56 56 56 56 56 56 56 56 56 56 56 56 56 56 56 56 56 56 56 56 56 56 56 56 55 55 55 55 55 55 55 55 54 54 54 54 54 54 54 53 53 53 53 53 52 52 52 52 52 51 51 51 51 50 50 50 50 50 49 49 49 49 48 48 48 48 47 47 47 46 46 46 46 45 45 45 45 44 44 44 43 43 43 43 42 -32768 -32768 -32768 -32768 -32768 -32768 -32768 -32768 -32768 -32768 -32768 -32768 -32768 -32768 -32768 -32768 -32768 -32768 -32768 -32768 -32768 -32768 -32768 -32768 -32768 -32768 -32768 -32768 -32768 -32768 -32768 -32768 -32768 -32768 -32768 -32768 -32768 -32768 -32768 -32768 -32768 -32768 -32768 -32768 -32768 -32768 -32768 -32768 -32768 -32768 -32768 -32768 -32768 -32768 -32768 -32768 -32768
-32768 -32768 -32768 -32768 -32768 -32768 -32768 -32768 -32768 -32768 -32768 -32768 -32768 -32768 -32768 -32768 -32768 -32768 -32768 -32768 -32768 -32768 -32768 -32768 -32768 -32768 -32768 -32768 -32768 -32768 -32768 -32768 -32768 -32768 -32768 -32768 -32768 -32768 -32768 31 32 32 32 33 33 34 34 34 35 35 36 36 36 37 37 37 38 38 39 39 39 40 40 41 41 41 42 42 42 43 43 44 44 44 45 45 45 46 46 46 47 47 47 48 48 48 49 49 49 50 50 50 51 51 51 51 52 52 52 52 53 53 53 53 54 54 54 54 54 54 55 55 55 55 55 55 55 56 56 56 56 56 56 56 56 56 56 56 56 56 56 56 56 56 56 56 56 56 56 56 56 56 56 56 56 55 55 55 55 55 55 55 55 55 54 54 54 54 54 54 53 53 53 53 53 53 52 52 52 52 51 51 51 51 51 50 50 50 50 49 49 49 49 48 48 48 48 47 47 47 47 46 46 46 45 45 45 45 44 44 44 44 43 43 43 42 42 -32768 -32768 -32768 -32768 -32768 -32768 -32768 -32768 -32768 -32768 -32768 -32768 -32768 -32768 -32768 -32768 -32768 -32768 -32768 -32768 -32768 -32768 -32768 -32768 -32768 -32768 -32768 -32768 -32768 -32768 -32768 -32768 -32768 -32768 -32768 -32768 -32768 -32768 -32768 -32768 -32768 -32768 -32768 -32768 -32768 -32768 -32768 -32768 -32768 -32768 -32768 -32768 -32768 -32768 -32768 -32768 -32768
-32768 -32768 -32768 -32768 -32768 -32768 -32768 -32768 -32768 -32768 -32768 -32768 -32768 -32768 -32768 -32768 -32768 -32768 -32768 -32768 -32768 -32768 -32768 -32768 -32768 -32768 -32768 -32768 -32768 -32768 -32768 -32768 -32768 -32768 -32768 -32768 -32768 -32768 -32768 31 32 32 33 33 33 34 34 34 35 35 36 36 36 37 37 37 38 38 39 39 39 40 40 41 41 41 42 42 42 43 43 44 44 44 45 45 45 46 46 46 47 47 47 48 48 48 49 49 49 50 50 50 51 51 51 51 52 52 52 52 53 53 53 53 54 54 54 54 54 54 55 55 55 55 55 55 55 56 56 56 56 56 56 56 56 56 56 56 56 56 56 56 56 56 56 56 56 56 56 56 56 56 56 56 56 55 55 55 55 55 55 55 55 54 54 54 54 54 54 54 53 53 53 53 53 52 52 52 52 52 51 51 51 51 50 50 50 50 50 49 49 49 49 48 48 48 47 47 47 47 46 46 46 46 45 45 45 45 44 44 44 43 43 43 43 42 42 -32768 -32768 -32768 -32768 -32768 -32768 -32768 -32768 -32768 -32768 -32768 -32768 -32768 -32768 -32768 -32768 -32768 -32768 -32768 -32768 -32768 -32768 -32768 -32768 -32768 -32768 -32768 -32768 -32768 -32768 -32768 -32768 -32768 -32768 -32768 -32768 -32768 -32768 -32768 -32768 -32768 -32768 -32768 -32768 -32768 -32768 -32768 -32768 -32768 -32768 -32768 -32768 -32768 -32768 -32768 -32768 -32768
-32768 -32768 -32768 -32768 -32768 -32768 -32768 -32768 -32768 -32768 -32768 -32768 -32768 -32768 -32768 -32768 -32768 -32768 -32768 -32768 -32768 -32768 -32768 -32768 -32768 -32768 -32768 -32768 -32768 -32768 -32768 -32768 -32768 -32768 -32768 -32768 -32768 -32768 -32768 31 -32768 32 33 33 33 34 34 34 35 35 36 36 36 37 37 38 38 38 39 39 39 40 40 41 41 41 42 42 42 43 43 44 44 44 45 45 45 46 46 46 47 47 47 48 48 48 49 49 49 50 50 50 51 51 51 51 52 52 52 52 53 53 53 53 54 54 54 54 54 54 55 55 55 55 55 55 55 56 56 56 56 56 56 56 56 56 56 56 56 56 56 56 56 56 56 56 56 56 56 56 56 56 56 56 55 55 55 55 55 55 55 55 55 54 54 54 54 54 54 53 53 53 53 53 52 52 52 52 52 51 51 51 51 51 50 50 50 50 49 49 49 49 48 48 48 48 47 47 47 47 46 46 46 45 45 45 45 44 44 44 44 43 43 43 42 42 42 -32768 -32768 -32768 -32768 -32768 -32768 -32768 -32768 -32768 -32768 -32768 -32768 -32768 -32768 -32768 -32768 -32768 -32768 -32768 -32768 -32768 -32768 -32768 -32768 -32768 -32768 -32768 -32768 -32768 -32768 -32768 -32768 -32768 -32768 -32768 -32768 -32768 -32768 -32768 -32768 -32768 -32768 -32768 -32768 -32768 -32768 -32768 -32768 -32768 -32768 -32768 -32768 -32768 -32768 -32768 -32768 -32768
-32768 -32768 -32768 -32768 -32768 -32768 -32768 -32768 -32768 -32768 -32768 -32768 -32768 -32768 -32768 -32768 -32768 -32768 -32768 -32768 -32768 -32768 -32768 -32768 -32768 -32768 -32768 -32768 -32768 -32768 -32768 -32768 -32768 -32768 -32768 -32768 -32768 -32768 -32768 -32768 32 32 33 33 33 34 34 35 35 35 36 36 36 37 37 38 38 38 39 39 39 40 40 41 41 41 42 42 43 43 43 44 44 44 45 45 45 46 46 46 47 47 47 48 48 48 49 49 49 50 50 50 51 51 51 51 52 52 52 52 53 53 53 53 54 54 54 54 54 54 55 55 55 55 55 55 55 56 56 56 56 56 56 56 56 56 56 56 56 56 56 56 56 56 56 56 56 56 56 56 56 56 56 56 55 55 55 55 55 55 55 55 54 54 54 54 54 54 54 53 53 53 53 53 52 52 52 52 52 51 51 51 51 50 50 50 50 50 49 49 49 49 48 48 48 47 47 47 47 46 46 46 46 45 45 45 44 44 44 44 43 43 43 43 42 42 42 -32768 -32768 -32768 -32768 -32768 -32768 -32768 -32768 -32768 -32768 -32768 -32768 -32768 -32768 -32768 -32768 -32768 -32768 -32768 -32768 -32768 -32768 -32768 -32768 -32768 -32768 -32768 -32768 -32768 -32768 -32768 -32768 -32768 -32768 -32768 -32768 -32768 -32768 -32768 -32768 -32768 -32768 -32768 -32768 -32768 -32768 -32768 -32768 -32768 -32768 -32768 -32768 -32768 -32768 -32768 -32768 -32768
-32768 -32768 -32768 -32768 -32768 -32768 -32768 -32768 -32768 -32768 -32768 -32768 -32768 -32768 -32768 -32768 -32768 -32768 -32768 -32768 -32768 -32768 -32768 -32768 -32768 -32768 -32768 -32768 -32768 -32768 -32768 -32768 -32768 -32768 -32768 -32768 -32768 -32768 31 -32768 32 32 33 33 33 34 34 35 35 35 36 36 36 37 37 38 38 38 39 39 40 40 40 41 41 41 42 42 43 43 43 44 44 44 45 45 45 46 46 47 47 47 48 48 48 48 49 49 49 50 50 50 51 51 51 51 52 52 52 52 53 53 53 53 54 54 54 54 54 54 55 55 55 55 55 55 55 56 56 56 56 56 56 56 56 56 56 56 56 56 56 56 56 56 56 56 56 56 56 56 56 56 56 55 55 55 55 55 55 55 55 55 54 54 54 54 54 54 53 53 53 53 53 52 52 52 52 52 51 51 51 51 51 50 50 50 50 49 49 49 49 48 48 48 48 47 47 47 47 46 46 46 45 45 45 45 44 44 44 44 43 43 43 42 42 42 42 -32768 -32768 -32768 -32768 -32768 -32768 -32768 -32768 -32768 -32768 -32768 -32768 -32768 -32768 -32768 -32768 -32768 -32768 -32768 -32768 -32768 -32768 -32768 -32768 -32768 -32768 -32768 -32768 -32768 -32768 -32768 -32768 -32768 -32768 -32768 -32768 -32768 -32768 -32768 -32768 -32768 -32768 -32768 -32768 -32768 -32768 -32768 -32768 -32768 -32768 -32768 -32768 -32768 -32768 -32768 -32768 -32768
-32768 -32768 -32768 -32768 -32768 -32768 -32768 -32768 -32768 -32768 -32768 -32768 -32768 -32768 -32768 -32768 -32768 -32768 -32768 -32768 -32768 -32768 -32768 -32768 -32768 -32768 -32768 -32768 -32768 -32768 -32768 -32768 -32768 -32768 -32768 -32768 -32768 -32768 31 -32768 32 32 33 33 33 34 34 35 35 35 36 36 36 37 37 38 38 38 39 39 40 40 40 41 41 41 42 42 43 43 43 44 44 44 45 45 46 46 46 47 47 47 48 48 48 49 49 49 49 50 50 50 51 51 51 51 52 52 52 52 53 53 53 53 54 54 54 54 54 54 55 55 55 55 55 55 55 56 56 56 56 56 56 56 56 56 56 56 56 56 56 56 56 56 56 56 56 56 56 56 56 56 55 55 55 55 55 55 55 55 55 54 54 54 54 54 54 53 53 53 53 53 53 52 52 52 52 52 51 51 51 51 50 50 50 50 50 49 49 49 49 48 48 48 47 47 47 47 46 46 46 46 45 45 45 44 44 44 44 43 43 43 43 42 42 42 -32768 -32768 -32768 -32768 -32768 -32768 -32768 -32768 -32768 -32768 -32768 -32768 -32768 -32768 -32768 -32768 -32768 -32768 -32768 -32768 -32768 -32768 -32768 -32768 -32768 -32768 -32768 -32768 -32768 -32768 -32768 -32768 -32768 -32768 -32768 -32768 -32768 -32768 -32768 -32768 -32768 -32768 -32768 -32768 -32768 -32768 -32768 -32768 -32768 -32768 -32768 -32768 -32768 -32768 -32768 -32768 -32768 -32768
-32768 -32768 -32768 -32768 -32768 -32768 -32768 -32768 -32768 -32768 -32768 -32768 -32768 -32768 -32768 -32768 -32768 -32768 -32768 -32768 -32768 -32768 -32768 -32768 -32768 -32768 -32768 -32768 -32768 -32768 -32768 -32768 -32768 -32768 -32768 -32768 -32768 -32768 -32768 -32768 32 32 33 33 33 34 34 35 35 35 36 36 37 37 37 38 38 38 39 39 40 40 40 41 41 42 42 42 43 43 43 44 44 44 45 45 46 46 46 47 47 47 48 48 48 49 49 49 49 50 50 50 51 51 51 51 52 52 52 52 53 53 53 53 54 54 54 54 54 54 55 55 55 55 55 55 55 55 56 56 56 56 56 56 56 56 56 56 56 56 56 56 56 56 56 56 56 56 56 56 56 55 55 55 55 55 55 55 55 55 54 54 54 54 54 54 54 53 53 53 53 53 52 52 52 52 52 51 51 51 51 51 50 50 50 50 49 49 49 49 48 48 48 48 47 47 47 47 46 46 46 45 45 45 45 44 44 44 43 43 43 43 42 42 42 41 -32768 -32768 -32768 -32768 -32768 -32768 -32768 -32768 -32768 -32768 -32768 -32768 -32768 -32768 -32768 -32768 -32768 -32768 -32768 -32768 -32768 -32768 -32768 -32768 -32768 -32768 -32768 -32768 -32768 -32768 -32768 -32768 -32768 -32768 -32768 -32768 -32768 -32768 -32768 -32768 -32768 -32768 -32768 -32768 -32768 -32768 -32768 -32768 -32768 -32768 -32768 -32768 -32768 -32768 -32768 -32768 -32768 -32768
-32768 -32768 -32768 -32768 -32768 -32768 -32768 -32768 -32768 -32768 -32768 -32768 -32768 -32768 -32768 -32768 -32768 -32768 -32768 -32768 -32768 -32768 -32768 -32768 -32768 -32768 -32768 -32768 -32768 -32768 -32768 -32768 -32768 -32768 -32768 -32768 -32768 -32768 -32768 -32768 32 32 33 33 34 34 34 35 35 35 36 36 37 37 37 38 38 38 39 39 40 40 40 41 41 42 42 42 43 43 43 44 44 44 45 45 46 46 46 47 47 47 48 48 48 49 49 49 49 50 50 50 51 51 51 51 52 52 52 52 53 53 53 53 54 54 54 54 54 54 55 55 55 55 55 55 55 55 56 56 56 56 56 56 56 56 56 56 56 56 56 56 56 56 56 56 56 56 56 56 56 55 55 55 55 55 55 55 55 55 54 54 54 54 54 54 53 53 53 53 53 53 52 52 52 52 52 51 51 51 51 50 50 50 50 49 49 49 49 48 48 48 48 47 47 47 47 46 46 46 46 45 45 45 44 44 44 44 43 43 43 42 42 42 42 -32768 -32768 -32768 -32768 -32768 -32768 -32768 -32768 -32768 -32768 -32768 -32768 -32768 -32768 -32768 -32768 -32768 -32768 -32768 -32768 -32768 -32768 -32768 -32768 -32768 -32768 -32768 -32768 -32768 -32768 -32768 -32768 -32768 -32768 -32768 -32768 -32768 -32768 -32768 -32768 -32768 -32768 -32768 -32768 -32768 -32768 -32768 -32768 -32768 -32768 -32768 -32768 -32768 -32768 -32768 -32768 -32768 -32768 -32768
-32768 -32768 -32768 -32768 -32768 -32768 -32768 -32768 -32768 -32768 -32768 -32768 -32768 -32768 -32768 -32768 -32768 -32768 -32768 -32768 -32768 -32768 -32768 -32768 -32768 -32768 -32768 -32768 -32768 -32768 -32768 -32768 -32768 -32768 -32768 -32768 -32768 -32768 -32768 -32768 32 32 33 33 34 34 34 35 35 35 36 36 37 37 37 38 38 39 39 39 40 40 40 41 41 42 42 42 43 43 43 44 44 45 45 45 46 46 46 47 47 47 48 48 48 49 49 49 49 50 50 50 51 51 51 51 52 52 52 52 53 53 53 53 54 54 54 54 54 54 55 55 55 55 55 55 55 55 56 56 56 56 56 56 56 56 56 56 56 56 56 56 56 56 56 56 56 56 56 56 55 55 55 55 55 55 55 55 55 54 54 54 54 54 54 54 53 53 53 53 53 52 52 52 52 52 51 51 51 51 51 50 50 50 50 49 49 49 49 48 48 48 48 47 47 47 47 46 46 46 45 45 45 45 44 44 44 43 43 43 43 42 42 42 41 -32768 -32768 -32768 -32768 -32768 -32768 -32768 -32768 -32768 -32768 -32768 -32768 -32768 -32768 -32768 -32768 -32768 -32768 -32768 -32768 -32768 -32768 -32768 -32768 -32768 -32768 -32768 -32768 -32768 -32768 -32768 -32768 -32768 -32768 -32768 -32768 -32768 -32768 -32768 -32768 -32768 -32768 -32768 -32768 -32768 -32768 -32768 -32768 -32768 -32768 -32768 -32768 -32768 -32768 -32768 -32768 -32768 -32768 -32768
-32768 -32768 -32768 -32768 -32768 -32768 -32768 -32768 -32768 -32768 -32768 -32768 -32768 -32768 -32768 -32768 -32768 -32768 -32768 -32768 -32768 -32768 -32768 -32768 -32768 -32768 -32768 -32768 28 28 -32768 -32768 -32768 -32768 -32768 -32768 -32768 -32768 -32768 -32768 32 32 33 33 34 34 34 35 35 35 36 36 37 37 37 38 38 39 39 39 40 40 40 41 41 42 42 42 43 43 43 44 44 45 45 45 46 46 46 47 47 47 48 48 48 49 49 49 50 50 50 50 51 51 51 51 52 52 52 52 53 53 53 53 54 54 54 54 54 54 55 55 55 55 55 55 55 55 56 56 56 56 56 56 56 56 56 56 56 56 56 56 56 56 56 56 56 56 56 55 55 55 55 55 55 55 55 55 54 54 54 54 54 54 54 53 53 53 53 53 53 52 52 52 52 52 51 51 51 51 50 50 50 50 49 49 49 49 48 48 48 48 47 47 47 47 46 46 46 46 45 45 45 44 44 44 44 43 43 43 42 42 42 42 41 -32768 -32768 -32768 -32768 -32768 -32768 -32768 -32768 -32768 -32768 -32768 -32768 -32768 -32768 -32768 -32768 -32768 -32768 -32768 -32768 -32768 -32768 -32768 -32768 -32768 -32768 -32768 -32768 -32768 -32768 -32768 -32768 -32768 -32768 -32768 -32768 -32768 -32768 -32768 -32768 -32768 -32768 -32768 -32768 -32768 -32768 -32768 -32768 -32768 -32768 -32768 -32768 -32768 -32768 -32768 -32768 -32768 -32768 -32768
-32768 -32768 -32768 -32768 -32768 -32768 -32768 -32768 -32768 -32768 -32768 -32768 -32768 -32768 -32768 -32768 -32768 -32768 -32768 -32768 -32768 -32768 -32768 -32768 -32768 -32768 -32768 -32768 28 28 -32768 -32768 -32768 -32768 -32768 -32768 -32768 -32768 -32768 -32768 -32768 33 33 33 34 34 34 35 35 36 36 36 37 37 37 38 38 39 39 39 40 40 40 41 41 42 42 42 43 43 43 44 44 45 45 45 46 46 46 47 47 47 48 48 48 49 49 49 50 50 50 50 51 51 51 51 52 52 52 52 53 53 53 53 54 54 54 54 54 54 55 55 55 55 55 55 55 55 55 56 56 56 56 56 56 56 56 56 56 56 56 56 56 56 56 56 56 56 55 55 55 55 55 55 55 55 55 55 54 54 54 54 54 54 53 53 53 53 53 53 52 52 52 52 52 51 51 51 51 51 50 50 50 50 49 49 49 49 48 48 48 48 47 47 47 46 46 46 46 45 45 45 45 44 44 44 43 43 43 43 42 42 42 41 -32768 -32768 -32768 -32768 -32768 -32768 -32768 -32768 -32768 -32768 -32768 -32768 -32768 -32768 -32768 -32768 -32768 -32768 -32768 -32768 -32768 -32768 -32768 -32768 -32768 -32768 -32768 -32768 -32768 -32768 -32768 -32768 -32768 -32768 -32768 -32768 -32768 -32768 -32768 -32768 -32768 -32768 -32768 -32768 -32768 -32768 -32768 -32768 -32768 -32768 -32768 -32768 -32768 -32768 -32768 -32768 -32768 -32768 -32768 -32768
-32768 -32768 -32768 -32768 -32768 -32768 -32768 -32768 -32768 -32768 -32768 -32768 -32768 -32768 -32768 -32768 -32768 -32768 -32768 -32768 -32768 -32768 -32768 -32768 -32768 -32768 -32768 28 28 28 -32768 -32768 -32768 -32768 -32768 -32768 -32768 -32768 -32768 32 32 33 33 33 34 34 34 35 35 36 36 36 37 37 37 38 38 39 39 39 40 40 41 41 41 42 42 42 43 43 43 44 44 45 45 45 46 46 46 47 47 47 48 48 48 49 49 49 50 50 50 50 51 51 51 51 52 52 52 52 53 53 53 53 54 54 54 54 54 54 55 55 55 55 55 55 55 55 55 56 56 56 56 56 56 56 56 56 56 56 56 56 56 56 56 56 56 55 55 55 55 55 55 55 55 55 55 54 54 54 54 54 54 54 53 53 53 53 53 52 52 52 52 52 51 51 51 51 51 50 50 50 50 49 49 49 49 48 48 48 48 47 47 47 47 46 46 46 46 45 45 45 44 44 44 44 43 43 43 42 42 42 42 41 -32768 -32768 -32768 -32768 -32768 -32768 -32768 -32768 -32768 -32768 -32768 -32768 -32768 -32768 -32768 -32768 -32768 -32768 -32768 -32768 -32768 -32768 -32768 -32768 -32768 -32768 -32768 -32768 -32768 -32768 -32768 -32768 -32768 -32768 -32768 -32768 -32768 -32768 -32768 -32768 -32768 -32768 -32768 -32768 -32768 -32768 -32768 -32768 -32768 -32768 -32768 -32768 -32768 -32768 -32768 -32768 -32768 -32768 -32768 -32768
-32768 -32768 -32768 -32768 -32768 -32768 -32768 -32768 -32768 -32768 -32768 -32768 -32768 -32768 -32768 -32768 -32768 -32768 -32768 -32768 -32768 -32768 -32768 -32768 -32768 -32768 27 28 28 -32768 -32768 -32768 -32768 -32768 -32768 -32768 -32768 -32768 -32768 32 32 33 33 33 34 34 34 35 35 36 36 36 37 37 37 38 38 39 39 39 40 40 41 41 41 42 42 42 43 43 44 44 44 45 45 45 46 46 46 47 47 47 48 48 48 49 49 49 50 50 50 50 51 51 51 51 52 52 52 52 53 53 53 53 53 54 54 54 54 54 55 55 55 55 55 55 55 55 55 55 56 56 56 56 56 56 56 56 56 56 56 56 56 56 56 56 55 55 55 55 55 55 55 55 55 55 54 54 54 54 54 54 54 53 53 53 53 53 53 52 52 52 52 52 51 51 51 51 50 50 50 50 50 49 49 49 49 48 48 48 48 47 47 47 46 46 46 46 45 45 45 45 44 44 44 43 43 43 43 42 42 42 41 41 -32768 -32768 -32768 -32768 -32768 -32768 -32768 -32768 -32768 -32768 -32768 -32768 -32768 -32768 -32768 -32768 -32768 -32768 -32768 -32768 -32768 -32768 -32768 -32768 -32768 -32768 -32768 -32768 -32768 -32768 -32768 -32768 -32768 -32768 -32768 -32768 -32768 -32768 -32768 -32768 -32768 -32768 -32768 -32768 -32768 -32768 -32768 -32768 -32768 -32768 -32768 -32768 -32768 -32768 -32768 -32768 -32768 -32768 -32768 -32768
-32768 -32768 -32768 -32768 -32768 -32768 -32768 -32768 -32768 -32768 -32768 -32768 -32768 -32768 -32768 -32768 -32768 -32768 -32768 -32768 -32768 -32768 -32768 -32768 -32768 -32768 27 28 -32768 -32768 -32768 -32768 -32768 -32768 -32768 -32768 -32768 -32768 -32768 32 32 33 33 33 34 34 34 35 35 36 36 36 37 37 38 38 38 39 39 39 40 40 41 41 41 42 42 42 43 43 44 44 44 45 45 45 46 46 46 47 47 47 48 48 48 49 49 49 50 50 50 50 51 51 51 51 52 52 52 52 53 53 53 53 53 54 54 54 54 54 54 55 55 55 55 55 55 55 55 55 55 56 56 56 56 56 56 56 56 56 56 56 56 56 55 55 55 55 55 55 55 55 55 55 55 55 54 54 54 54 54 54 54 53 53 53 53 53 52 52 52 52 52 51 51 51 51 51 50 50 50 50 49 49 49 49 48 48 48 48 47 47 47 47 46 46 46 45 45 45 45 44 44 44 44 43 43 43 42 42 42 42 41 41 -32768 -32768 -32768 -32768 -32768 -32768 -32768 -32768 -32768 -32768 -32768 -32768 -32768 -32768 -32768 -32768 -32768 -32768 -32768 -32768 -32768 -32768 -32768 -32768 -32768 -32768 -32768 -32768 -32768 -32768 -32768 -32768 -32768 -32768 -32768 -32768 -32768 -32768 -32768 -32768 -32768 -32768 -32768 -32768 -32768 -32768 -32768 -32768 -32768 -32768 -32768 -32768 -32768 -32768 -32768 -32768 -32768 -32768 -32768 -32768
-32768 -32768 -32768 -32768 -32768 -32768 -32768 -32768 -32768 -32768 -32768 -32768 -32768 -32768 -32768 -32768 -32768 -32768 -32768 -32768 -32768 -32768 -32768 -32768 -32768 27 27 28 -32768 -32768 -32768 -32768 -32768 -32768 -32768 -32768 -32768 -32768 -32768 32 32 33 33 33 34 34 35 35 35 36 36 36 37 37 38 38 38 39 39 39 40 40 41 41 41 42 42 42 43 43 44 44 44 45 45 45 46 46 46 47 47 47 48 48 48 49 49 49 50 50 50 50 51 51 51 51 52 52 52 52 53 53 53 53 53 54 54 54 54 54 54 55 55 55 55 55 55 55 55 55 55 55 56 56 56 56 56 56 56 56 56 56 56 55 55 55 55 55 55 55 55 55 55 55 55 54 54 54 54 54 54 54 53 53 53 53 53 53 52 52 52 52 52 51 51 51 51 50 50 50 50 50 49 49 49 49 48 48 48 48 47 47 47 46 46 46 46 45 45 45 45 44 44 44 43 43 43 43 42 42 42 41 41 41 41 -32768 -32768 -32768 -32768 -32768 -32768 -32768 -32768 -32768 -32768 -32768 -32768 -32768 -32768 -32768 -32768 -32768 -32768 -32768 -32768 -32768 -32768 -32768 -32768 -32768 -32768 -32768 -32768 -32768 -32768 -32768 -32768 -32768 -32768 -32768 -32768 -32768 -32768 -32768 -32768 -32768 -32768 -32768 -32768 -32768 -32768 -32768 -32768 -32768 -32768 -32768 -32768 -32768 -32768 -32768 -32768 -32768 -32768 -32768
-32768 -32768 -32768 -32768 -32768 -32768 -32768 -32768 -32768 -32768 -32768 -32768 -32768 -32768 -32768 -32768 -32768 -32768 -32768 -32768 -32768 -32768 -32768 -32768 -32768 27 27 -32768 -32768 -32768 -32768 -32768 -32768 -32768 -32768 -32768 -32768 -32768 -32768 -32768 -32768 33 33 33 34 34 35 35 35 36 36 36 37 37 38 38 38 39 39 39 40 40 41 41 41 42 42 42 43 43 44 44 44 45 45 45 46 46 46 47 47 47 48 48 48 49 49 49 50 50 50 50 51 51 51 51 52 52 52 52 53 53 53 53 53 54 54 54 54 54 54 55 55 55 55 55 55 55 55 55 55 55 55 56 56 56 56 56 56 56 56 55 55 55 55 55 55 55 55 55 55 55 55 55 54 54 54 54 54 54 54 53 53 53 53 53 53 52 52 52 52 52 51 51 51 51 51 50 50 50 50 49 49 49 49 48 48 48 48 47 47 47 47 46 46 46 45 45 45 45 44 44 44 43 43 43 43 42 42 42 41 41 41 41 40 -32768 -32768 -32768 -32768 -32768 -32768 -32768 -32768 -32768 -32768 -32768 -32768 -32768 -32768 -32768 -32768 -32768 -32768 -32768 -32768 -32768 -32768 -32768 -32768 -32768 -32768 -32768 -32768 -32768 -32768 -32768 -32768 -32768 -32768 -32768 -32768 -32768 -32768 -32768 -32768 -32768 -32768 -32768 -32768 -32768 -32768 -32768 -32768 -32768 -32768 -32768 -32768 -32768 -32768 -32768 -32768 -32768 -32768 -32768
-32768 -32768 -32768 -32768 -32768 -32768 -32768 -32768 -32768 -32768 -32768 -32768 -32768 -32768 -32768 -32768 -32768 -32768 -32768 -32768 -32768 -32768 -32768 -32768 -32768 27 28 -32768 -32768 -32768 -32768 -32768 -32768 -32768 -32768 -32768 -32768 -32768 -32768 -32768 32 33 33 33 34 34 35 35 35 36 36 36 37 37 38 38 38 39 39 39 40 40 41 41 41 42 42 42 43 43 44 44 44 45 45 45 46 46 46 47 47 47 48 48 48 49 49 49 50 50 50 50 51 51 51 51 52 52 52 52 53 53 53 53 53 54 54 54 54 54 54 55 55 55 55 55 55 55 55 55 55 55 55 55 55 55 55 55 55 55 55 55 55 55 55 55 55 55 55 55 55 55 55 54 54 54 54 54 54 54 54 53 53 53 53 53 52 52 52 52 52 52 51 51 51 51 50 50 50 50 49 49 49 49 48 48 48 48 47 47 47 47 46 46 46 46 45 45 45 44 44 44 44 43 43 43 42 42 42 42 41 41 41 40 40 -32768 -32768 -32768 -32768 -32768 -32768 -32768 -32768 -32768 -32768 -32768 -32768 -32768 -32768 -32768 -32768 -32768 -32768 -32768 -32768 -32768 -32768 -32768 -32768 -32768 -32768 -32768 -32768 -32768 -32768 -32768 -32768 -32768 -32768 -32768 -32768 -32768 -32768 -32768 -32768 -32768 -32768 -32768 -32768 -32768 -32768 -32768 -32768 -32768 -32768 -32768 -32768 -32768 -32768 -32768 -32768 -32768 -32768 -32768
-32768 -32768 -32768 -32768 -32768 -32768 -32768 -32768 -32768 -32768 -32768 -32768 -32768 -32768 -32768 -32768 -32768 -32768 -32768 -32768 -32768 -32768 -32768 -32768 -32768 27 28 -32768 -32768 -32768 -32768 -32768 -32768 -32768 -32768 -32768 -32768 -32768 -32768 -32768 32 33 33 33 34 34 35 35 35 36 36 36 37 37 38 38 38 39 39 39 40 40 41 41 41 42 42 42 43 43 44 44 44 45 45 45 46 46 46 47 47 47 48 48 48 49 49 49 49 50 50 50 51 51 51 51 52 52 52 52 53 53 53 53 53 54 54 54 54 54 54 54 55 55 55 55 55 55 55 55 55 55 55 55 55 55 55 55 55 55 55 55 55 55 55 55 55 55 55 55 55 55 54 54 54 54 54 54 54 54 53 53 53 53 53 53 52 52 52 52 52 51 51 51 51 51 50 50 50 50 49 49 49 49 48 48 48 48 47 47 47 47 46 46 46 45 45 45 45 44 44 44 43 43 43 43 42 42 42 41 41 41 41 40 -32768 -32768 -32768 -32768 -32768 -32768 -32768 -32768 -32768 -32768 -32768 -32768 -32768 -32768 -32768 -32768 -32768 -32768 -32768 -32768 -32768 -32768 -32768 -32768 -32768 -32768 -32768 -32768 -32768 -32768 -32768 -32768 -32768 -32768 -32768 -32768 -32768 -32768 -32768 -32768 -32768 -32768 -32768 -32768 -32768 -32768 -32768 -32768 -32768 -32768 -32768 -32768 -32768 -32768 -32768 -32768 -32768 -32768 -32768 -32768
-32768 -32768 -32768 -32768 -32768 -32768 -32768 -32768 -32768 -32768 -32768 -32768 -32768 -32768 -32768 -32768 -32768 -32768 -32768 -32768 -32768 -32768 -32768 -32768 -32768 27 28 -32768 -32768 -32768 -32768 -32768 -32768 -32768 -32768 -32768 -32768 -32768 -32768 -32768 32 33 33 33 34 34 35 35 35 36 36 36 37 37 38 38 38 39 39 40 40 40 41 41 41 42 42 42 43 43 44 44 44 45 45 45 46 46 46 47 47 47 48 48 48 49 49 49 49 50 50 50 51 51 51 51 52 52 52 52 53 53 53 53 53 54 54 54 54 54 54 54 55 55 55 55 55 55 55 55 55 55 55 55 55 55 55 55 55 55 55 55 55 55 55 55 55 55 55 55 55 54 54 54 54 54 54 54 54 53 53 53 53 53 53 52 52 52 52 52 51 51 51 51 51 50 50 50 50 49 49 49 49 48 48 48 48 47 47 47 47 46 46 46 46 45 45 45 44 44 44 44 43 43 43 42 42 42 42 41 41 41 40 40 -32768 -32768 -32768 -32768 -32768 -32768 -32768 -32768 -32768 -32768 -32768 -32768 -32768 -32768 -32768 -32768 -32768 -32768 -32768 -32768 -32768 -32768 -32768 -32768 -32768 -32768 -32768 -32768 -32768 -32768 -32768 -32768 -32768 -32768 -32768 -32768 -32768 -32768 -32768 -32768 -32768 -32768 -32768 -32768 -32768 -32768 -32768 -32768 -32768 -32768 -32768 -32768 -32768 -32768 -32768 -32768 -32768 -32768 -32768 -32768
-32768 -32768 -32768 -32768 -32768 -32768 -32768 -32768 -32768 -32768 -32768 -32768 -32768 -32768 -32768 -32768 -32768 -32768 -32768 -32768 -32768 -32768 -32768 -32768 -32768 27 28 -32768 -32768 -32768 -32768 -32768 -32768 -32768 -32768 -32768 -32768 -32768 -32768 -32768 32 33 33 34 34 34 35 35 35 36 36 36 37 37 38 38 38 39 39 40 40 40 41 41 41 42 42 42 43 43 44 44 44 45 45 45 46 46 46 47 47 47 48 48 48 49 49 49 49 50 50 50 51 51 51 51 52 52 52 52 52 53 53 53 53 53 54 54 54 54 54 54 55 55 55 55 55 55 55 55 55 55 55 55 55 55 55 55 55 55 55 55 55 55 55 55 55 55 55 55 55 54 54 54 54 54 54 54 53 53 53 53 53 53 52 52 52 52 52 52 51 51 51 51 50 50 50 50 50 49 49 49 49 48 48 48 48 47 47 47 46 46 46 46 45 45 45 45 44 44 44 43 43 43 43 42 42 42 41 41 41 41 40 40 -32768 -32768 -32768 -32768 -32768 -32768 -32768 -32768 -32768 -32768 -32768 -32768 -32768 -32768 -32768 -32768 -32768 -32768 -32768 -32768 -32768 -32768 -32768 -32768 -32768 -32768 -32768 -32768 -32768 -32768 -32768 -32768 -32768 -32768 -32768 -32768 -32768 -32768 -32768 -32768 -32768 -32768 -32768 -32768 -32768 -32768 -32768 -32768 -32768 -32768 -32768 -32768 -32768 -32768 -32768 -32768 -32768 -32768 -32768 -32768
-32768.000000000000000 -32768 -32768 -32768 -32768 -32768 -32768 -32768 -32768 -32768 -32768 -32768 -32768 -32768 -32768 -32768 -32768 -32768 -32768 -32768 -32768 -32768 -32768 -32768 -32768 27 28 -32768 -32768 -32768 -32768 -32768 -32768 -32768 -32768 -32768 -32768 -32768 -32768 32 32 33 33 34 34 34 35 35 35 36 36 37 37 37 38 38 38 39 39 40 40 40 41 41 41 42 42 42 43 43 44 44 44 45 45 45 46 46 46 47 47 47 48 48 48 49 49 49 49 50 50 50 51 51 51 51 52 52 52 52 52 53 53 53 53 53 54 54 54 54 54 54 54 55 55 55 55 55 55 55 55 55 55 55 55 55 55 55 55 55 55 55 55 55 55 55 55 55 55 55 54 54 54 54 54 54 54 54 53 53 53 53 53 53 52 52 52 52 52 51 51 51 51 51 50 50 50 50 49 49 49 49 48 48 48 48 47 47 47 47 46 46 46 46 45 45 45 44 44 44 44 43 43 43 42 42 42 42 41 41 41 40 40 -32768 -32768 -32768 -32768 -32768 -32768 -32768 -32768 -32768 -32768 -32768 -32768 -32768 -32768 -32768 -32768 -32768 -32768 -32768 -32768 -32768 -32768 -32768 -32768 -32768 -32768 -32768 -32768 -32768 -32768 -32768 -32768 -32768 -32768 -32768 -32768 -32768 -32768 -32768 -32768 -32768 -32768 -32768 -32768 -32768 -32768 -32768 -32768 -32768 -32768 -32768 -32768 -32768 -32768 -32768 -32768 -32768 -32768 -32768 -32768 -32768
-32768 -32768 -32768 -32768 -32768 -32768 -32768 -32768 -32768 -32768 -32768 -32768 -32768 -32768 -32768 -32768 -32768 -32768 -32768 -32768 -32768 -32768 -32768 -32768 -32768 -32768 28 -32768 -32768 -32768 -32768 -32768 -32768 -32768 -32768 -32768 -32768 -32768 -32768 32 32 33 33 34 34 34 35 35 35 36 36 37 37 37 38 38 38 39 39 40 40 40 41 41 41 42 42 42 43 43 44 44 44 45 45 45 46 46 46 47 47 47 48 48 48 49 49 49 49 50 50 50 51 51 51 51 52 52 52 52 52 53 53 53 53 53 54 54 54 54 54 54 54 55 55 55 55 55 55 55 55 55 55 55 55 55 55 55 55 55 55 55 55 55 55 55 55 55 55 54 54 54 54 54 54 54 54 53 53 53 53 53 53 52 52 52 52 52 51 51 51 51 51 50 50 50 50 49 49 49 49 49 48 48 48 47 47 47 47 46 46 46 46 45 45 45 45 44 44 44 43 43 43 43 42 42 42 41 41 41 41 40 40 -32768 -32768 -32768 -32768 -32768 -32768 -32768 -32768 -32768 -32768 -32768 -32768 -32768 -32768 -32768 -32768 -32768 -32768 -32768 -32768 -32768 -32768 -32768 -32768 -32768 -32768 -32768 -32768 -32768 -32768 -32768 -32768 -32768 -32768 -32768 -32768 -32768 -32768 -32768 -32768 -32768 -32768 -32768 -32768 -32768 -32768 -32768 -32768 -32768 -32768 -32768 -32768 -32768 -32768 -32768 -32768 -32768 -32768 -32768 -32768 -32768
-32768 -32768 -32768 -32768 -32768 -32768 -32768 -32768 -32768 -32768 -32768 -32768 -32768 -32768 -32768 -32768 -32768 -32768 -32768 -32768 -32768 -32768 -32768 -32768 -32768 -32768 -32768 -32768 -32768 -32768 -32768 -32768 -32768 -32768 -32768 -32768 -32768 -32768 -32768 -32768 32 33 33 34 34 34 35 35 35 36 36 37 37 37 38 38 38 39 39 40 40 40 41 41 41 42 42 42 43 43 44 44 44 45 45 45 46 46 46 47 47 47 48 48 48 49 49 49 49 50 50 50 50 51 51 51 51 52 52 52 52 53 53 53 53 53 54 54 54 54 54 54 54 54 55 55 55 55 55 55 55 55 55 55 55 55 55 55 55 55 55 55 55 55 55 55 55 54 54 54 54 54 54 54 54 54 53 53 53 53 53 53 52 52 52 52 52 52 51 51 51 51 50 50 50 50 50 49 49 49 49 48 48 48 48 47 47 47 47 46 46 46 45 45 45 45 44 44 44 43 43 43 43 42 42 42 41 41 41 41 40 40 40 -32768 -32768 -32768 -32768 -32768 -32768 -32768 -32768 -32768 -32768 -32768 -32768 -32768 -32768 -32768 -32768 -32768 -32768 -32768 -32768 -32768 -32768 -32768 -32768 -32768 -32768 -32768 -32768 -32768 -32768 -32768 -32768 -32768 -32768 -32768 -32768 -32768 -32768 -32768 -32768 -32768 -32768 -32768 -32768 -32768 -32768 -32768 -32768 -32768 -32768 -32768 -32768 -32768 -32768 -32768 -32768 -32768 -32768 -32768 -32768 -32768
-32768 -32768 -32768 -32768 -32768 -32768 -32768 -32768 -32768 -32768 -32768 -32768 -32768 -32768 -32768 -32768 -32768 -32768 -32768 -32768 -32768 -32768 -32768 -32768 -32768 -32768 -32768 -32768 -32768 -32768 -32768 -32768 -32768 -32768 -32768 -32768 -32768 -32768 -32768 -32768 32 33 33 34 34 34 35 35 35 36 36 37 37 37 38 38 38 39 39 40 40 40 41 41 41 42 42 42 43 43 44 44 44 45 45 45 46 46 46 47 47 47 48 48 48 49 49 49 49 50 50 50 50 51 51 51 51 52 52 52 52 53 53 53 53 53 53 54 54 54 54 54 54 54 54 55 55 55 55 55 55 55 55 55 55 55 55 55 55 55 55 55 55 55 55 55 54 54 54 54 54 54 54 54 54 53 53 53 53 53 53 53 52 52 52 52 52 51 51 51 51 51 50 50 50 50 49 49 49 49 48 48 48 48 47 47 47 47 46 46 46 46 45 45 45 44 44 44 44 43 43 43 42 42 42 42 41 41 41 40 40 40 -32768 -32768 -32768 -32768 -32768 -32768 -32768 -32768 -32768 -32768 -32768 -32768 -32768 -32768 -32768 -32768 -32768 -32768 -32768 -32768 -32768 -32768 -32768 -32768 -32768 -32768 -32768 -32768 -32768 -32768 -32768 -32768 -32768 -32768 -32768 -32768 -32768 -32768 -32768 -32768 -32768 -32768 -32768 -32768 -32768 -32768 -32768 -32768 -32768 -32768 -32768 -32768 -32768 -32768 -32768 -32768 -32768 -32768 -32768 -32768 -32768 -32768
-32768 -32768 -32768 -32768 -32768 -32768 -32768 -32768 -32768 -32768 -32768 -32768 -32768 -32768 -32768 -32768 -32768 -32768 -32768 -32768 -32768 -32768 -32768 -32768 -32768 -32768 -32768 -32768 -32768 -32768 -32768 -32768 -32768 -32768 -32768 -32768 -32768 -32768 -32768 -32768 32 33 33 34 34 34 35 35 35 36 36 37 37 37 38 38 38 39 39 40 40 40 41 41 41 42 42 42 43 43 44 44 44 45 45 45 46 46 46 47 47 47 48 48 48 48 49 49 49 50 50 50 50 51 51 51 51 52 52 52 52 53 53 53 53 53 53 54 54 54 54 54 54 54 54 55 55 55 55 55 55 55 55 55 55 55 55 55 55 55 55 55 55 55 55 54 54 54 54 54 54 54 54 54 53 53 53 53 53 53 53 52 52 52 52 52 51 51 51 51 51 50 50 50 50 50 49 49 49 49 48 48 48 48 47 47 47 47 46 46 46 45 45 45 45 44 44 44 43 43 43 43 42 42 42 41 41 41 41 40 40 40 -32768 -32768 -32768 -32768 -32768 -32768 -32768 -32768 -32768 -32768 -32768 -32768 -32768 -32768 -32768 -32768 -32768 -32768 -32768 -32768 -32768 -32768 -32768 -32768 -32768 -32768 -32768 -32768 -32768 -32768 -32768 -32768 -32768 -32768 -32768 -32768 -32768 -32768 -32768 -32768 -32768 -32768 -32768 -32768 -32768 -32768 -32768 -32768 -32768 -32768 -32768 -32768 -32768 -32768 -32768 -32768 -32768 -32768 -32768 -32768 -32768 -32768
-32768 -32768 -32768 -32768 -32768 -32768 -32768 -32768 -32768 -32768 -32768 -32768 -32768 -32768 -32768 -32768 -32768 -32768 -32768 -32768 -32768 -32768 -32768 -32768 -32768 -32768 -32768 -32768 -32768 -32768 -32768 -32768 -32768 -32768 -32768 -32768 -32768 -32768 -32768 32 33 33 33 34 34 34 35 35 35 36 36 37 37 37 38 38 38 39 39 40 40 40 41 41 41 42 42 42 43 43 44 44 44 45 45 45 46 46 46 47 47 47 48 48 48 48 49 49 49 50 50 50 50 51 51 51 51 52 52 52 52 52 53 53 53 53 53 54 54 54 54 54 54 54 54 54 55 55 55 55 55 55 55 55 55 55 55 55 55 55 55 55 55 55 54 54 54 54 54 54 54 54 54 54 53 53 53 53 53 53 52 52 52 52 52 52 51 51 51 51 51 50 50 50 50 49 49 49 49 48 48 48 48 47 47 47 47 46 46 46 46 45 45 45 44 44 44 44 43 43 43 42 42 42 42 41 41 41 40 40 40 40 -32768 -32768 -32768 -32768 -32768 -32768 -32768 -32768 -32768 -32768 -32768 -32768 -32768 -32768 -32768 -32768 -32768 -32768 -32768 -32768 -32768 -32768 -32768 -32768 -32768 -32768 -32768 -32768 -32768 -32768 -32768 -32768 -32768 -32768 -32768 -32768 -32768 -32768 -32768 -32768 -32768 -32768 -32768 -32768 -32768 -32768 -32768 -32768 -32768 -32768 -32768 -32768 -32768 -32768 -32768 -32768 -32768 -32768 -32768 -32768 -32768 -32768
-32768 -32768 -32768 -32768 -32768 -32768 -32768 -32768 -32768 -32768 -32768 -32768 -32768 -32768 -32768 -32768 -32768 -32768 -32768 -32768 -32768 -32768 -32768 -32768 -32768 -32768 -32768 -32768 -32768 -32768 -32768 -32768 -32768 -32768 -32768 -32768 -32768 -32768 -32768 32 33 -32768 33 34 34 34 35 35 35 36 36 37 37 37 38 38 38 39 39 40 40 40 41 41 41 42 42 42 43 43 44 44 44 45 45 45 46 46 46 47 47 47 48 48 48 48 49 49 49 50 50 50 50 51 51 51 51 52 52 52 52 52 53 53 53 53 53 53 54 54 54 54 54 54 54 54 54 55 55 55 55 55 55 55 55 55 55 55 55 55 55 55 54 54 54 54 54 54 54 54 54 54 54 53 53 53 53 53 53 52 52 52 52 52 52 51 51 51 51 51 50 50 50 50 49 49 49 49 49 48 48 48 48 47 47 47 46 46 46 46 45 45 45 45 44 44 44 43 43 43 43 42 42 42 41 41 41 41 40 40 40 -32768 -32768 -32768 -32768 -32768 -32768 -32768 -32768 -32768 -32768 -32768 -32768 -32768 -32768 -32768 -32768 -32768 -32768 -32768 -32768 -32768 -32768 -32768 -32768 -32768 -32768 -32768 -32768 -32768 -32768 -32768 -32768 -32768 -32768 -32768 -32768 -32768 -32768 -32768 -32768 -32768 -32768 -32768 -32768 -32768 -32768 -32768 -32768 -32768 -32768 -32768 -32768 -32768 -32768 -32768 -32768 -32768 -32768 -32768 -32768 -32768 -32768 -32768
-32768 -32768 -32768 -32768 -32768 -32768 -32768 -32768 -32768 -32768 -32768 -32768 -32768 -32768 -32768 -32768 -32768 -32768 -32768 -32768 -32768 -32768 -32768 -32768 -32768 -32768 -32768 -32768 -32768 -32768 -32768 -32768 -32768 -32768 -32768 -32768 -32768 -32768 -32768 32 33 33 33 34 34 34 35 35 35 36 36 37 37 37 38 38 38 39 39 40 40 40 41 41 41 42 42 42 43 43 44 44 44 45 45 45 46 46 46 47 47 47 47 48 48 48 49 49 49 50 50 50 50 51 51 51 51 52 52 52 52 52 53 53 53 53 53 53 54 54 54 54 54 54 54 54 54 54 54 55 55 55 55 55 55 55 55 55 55 55 54 54 54 54 54 54 54 54 54 54 54 54 53 53 53 53 53 53 53 52 52 52 52 52 51 51 51 51 51 50 50 50 50 50 49 49 49 49 48 48 48 48 47 47 47 47 46 46 46 45 45 45 45 44 44 44 44 43 43 43 42 42 42 42 41 41 41 40 40 40 39 -32768 -32768 -32768 -32768 -32768 -32768 -32768 -32768 -32768 -32768 -32768 -32768 -32768 -32768 -32768 -32768 -32768 -32768 -32768 -32768 -32768 -32768 -32768 -32768 -32768 -32768 -32768 -32768 -32768 -32768 -32768 -32768 -32768 -32768 -32768 -32768 -32768 -32768 -32768 -32768 -32768 -32768 -32768 -32768 -32768 -32768 -32768 -32768 -32768 -32768 -32768 -32768 -32768 -32768 -32768 -32768 -32768 -32768 -32768 -32768 -32768 -32768 -32768
-32768 -32768 -32768 -32768 -32768 -32768 -32768 -32768 -32768 -32768 -32768 -32768 -32768 -32768 -32768 -32768 -32768 -32768 -32768 -32768 -32768 -32768 -32768 -32768 -32768 -32768 -32768 -32768 -32768 -32768 -32768 -32768 -32768 -32768 -32768 -32768 -32768 -32768 -32768 32 33 33 33 34 34 34 35 35 35 36 36 37 37 37 38 38 38 39 39 40 40 40 41 41 41 42 42 42 43 43 43 44 44 45 45 45 46 46 46 47 47 47 47 48 48 48 49 49 49 49 50 50 50 51 51 51 51 51 52 52 52 52 52 53 53 53 53 53 53 54 54 54 54 54 54 54 54 54 54 54 54 55 55 55 55 55 55 54 54 54 54 54 54 54 54 54 54 54 54 54 54 53 53 53 53 53 53 53 52 52 52 52 52 52 51 51 51 51 51 50 50 50 50 49 49 49 49 48 48 48 48 47 47 47 47 46 46 46 46 45 45 45 44 44 44 44 43 43 43 42 42 42 42 41 41 41 40 40 40 40 -32768 -32768 -32768 -32768 -32768 -32768 -32768 -32768 -32768 -32768 -32768 -32768 -32768 -32768 -32768 -32768 -32768 -32768 -32768 -32768 -32768 -32768 -32768 -32768 -32768 -32768 -32768 -32768 -32768 -32768 -32768 -32768 -32768 -32768 -32768 -32768 -32768 -32768 -32768 -32768 -32768 -32768 -32768 -32768 -32768 -32768 -32768 -32768 -32768 -32768 -32768 -32768 -32768 -32768 -32768 -32768 -32768 -32768 -32768 -32768 -32768 -32768 -32768 -32768
-32768 -32768 -32768 -32768 -32768 -32768 -32768 -32768 -32768 -32768 -32768 -32768 -32768 -32768 -32768 -32768 -32768 -32768 -32768 -32768 -32768 -32768 -32768 -32768 -32768 -32768 -32768 -32768 -32768 -32768 -32768 -32768 -32768 -32768 -32768 -32768 -32768 -32768 32 32 -32768 33 33 34 34 34 35 35 35 36 36 37 37 37 38 38 38 39 39 40 40 40 41 41 41 42 42 42 43 43 43 44 44 45 45 45 46 46 46 46 47 47 47 48 48 48 49 49 49 49 50 50 50 50 51 51 51 51 52 52 52 52 52 53 53 53 53 53 53 54 54 54 54 54 54 54 54 54 54 54 54 54 54 54 54 54 54 54 54 54 54 54 54 54 54 54 54 54 54 54 53 53 53 53 53 53 53 52 52 52 52 52 52 51 51 51 51 51 50 50 50 50 49 49 49 49 49 48 48 48 48 47 47 47 47 46 46 46 45 45 45 45 44 44 44 43 43 43 43 42 42 42 41 41 41 41 40 40 40 39 -32768 -32768 -32768 -32768 -32768 -32768 -32768 -32768 -32768 -32768 -32768 -32768 -32768 -32768 -32768 -32768 -32768 -32768 -32768 -32768 -32768 -32768 -32768 -32768 -32768 -32768 -32768 -32768 -32768 -32768 -32768 -32768 -32768 -32768 -32768 -32768 -32768 -32768 -32768 -32768 -32768 -32768 -32768 -32768 -32768 -32768 -32768 -32768 -32768 -32768 -32768 -32768 -32768 -32768 -32768 -32768 -32768 -32768 -32768 -32768 -32768 -32768 -32768 -32768
-32768 -32768 -32768 -32768 -32768 -32768 -32768 -32768 -32768 -32768 -32768 -32768 -32768 -32768 -32768 -32768 -32768 -32768 -32768 -32768 -32768 -32768 -32768 -32768 -32768 -32768 -32768 -32768 -32768 -32768 -32768 -32768 -32768 -32768 -32768 -32768 -32768 31 32 -32768 -32768 33 33 34 34 34 35 35 35 36 36 37 37 37 38 38 38 39 39 40 40 40 41 41 41 42 42 42 43 43 43 44 44 44 45 45 45 46 46 46 47 47 47 48 48 48 49 49 49 49 50 50 50 50 51 51 51 51 52 52 52 52 52 53 53 53 53 53 53 53 54 54 54 54 54 54 54 54 54 54 54 54 54 54 54 54 54 54 54 54 54 54 54 54 54 54 54 54 54 53 53 53 53 53 53 53 52 52 52 52 52 52 51 51 51 51 51 50 50 50 50 50 49 49 49 49 48 48 48 48 47 47 47 47 46 46 46 46 45 45 45 44 44 44 44 43 43 43 42 42 42 42 41 41 41 40 40 40 40 39 -32768 -32768 -32768 -32768 -32768 -32768 -32768 -32768 -32768 -32768 -32768 -32768 -32768 -32768 -32768 -32768 -32768 -32768 -32768 -32768 -32768 -32768 -32768 -32768 -32768 -32768 -32768 -32768 -32768 -32768 -32768 -32768 -32768 -32768 -32768 -32768 -32768 -32768 -32768 -32768 -32768 -32768 -32768 -32768 -32768 -32768 -32768 -32768 -32768 -32768 -32768 -32768 -32768 -32768 -32768 -32768 -32768 -32768 -32768 -32768 -32768 -32768 -32768 -32768
-32768 -32768 -32768 -32768 -32768 -32768 -32768 -32768 -32768 -32768 -32768 -32768 -32768 -32768 -32768 -32768 -32768 -32768 -32768 -32768 -32768 -32768 -32768 -32768 -32768 -32768 -32768 -32768 -32768 -32768 -32768 -32768 -32768 -32768 -32768 -32768 -32768 31 -32768 -32768 -32768 33 33 34 34 34 35 35 35 36 36 37 37 37 38 38 38 39 39 39 40 40 41 41 41 42 42 42 43 43 43 44 44 44 45 45 45 46 46 46 47 47 47 48 48 48 49 49 49 49 50 50 50 50 51 51 51 51 52 52 52 52 52 52 53 53 53 53 53 53 53 54 54 54 54 54 54 54 54 54 54 54 54 54 54 54 54 54 54 54 54 54 54 54 54 54 54 54 53 53 53 53 53 53 53 52 52 52 52 52 52 51 51 51 51 51 51 50 50 50 50 49 49 49 49 48 48 48 48 47 47 47 47 46 46 46 46 45 45 45 45 44 44 44 43 43 43 43 42 42 42 41 41 41 41 40 40 40 39 39 -32768 -32768 -32768 -32768 -32768 -32768 -32768 -32768 -32768 -32768 -32768 -32768 -32768 -32768 -32768 -32768 -32768 -32768 -32768 -32768 -32768 -32768 -32768 -32768 -32768 -32768 -32768 -32768 -32768 -32768 -32768 -32768 -32768 -32768 -32768 -32768 -32768 -32768 -32768 -32768 -32768 -32768 -32768 -32768 -32768 -32768 -32768 -32768 -32768 -32768 -32768 -32768 -32768 -32768 -32768 -32768 -32768 -32768 -32768 -32768 -32768 -32768 -32768 -32768
-32768 -32768 -32768 -32768 -32768 -32768 -32768 -32768 -32768 -32768 -32768 -32768 -32768 -32768 -32768 -32768 -32768 -32768 -32768 -32768 -32768 -32768 -32768 -32768 -32768 -32768 -32768 -32768 -32768 -32768 -32768 -32768 -32768 -32768 -32768 -32768 -32768 31 -32768 32 33 33 33 34 34 34 35 35 35 36 36 37 37 37 38 38 38 39 39 39 40 40 41 41 41 42 42 42 43 43 43 44 44 44 45 45 45 46 46 46 47 47 47 48 48 48 48 49 49 49 50 50 50 50 51 51 51 51 51 52 52 52 52 52 53 53 53 53 53 53 53 54 54 54 54 54 54 54 54 54 54 54 54 54 54 54 54 54 54 54 54 54 54 54 54 54 53 53 53 53 53 53 53 53 53 52 52 52 52 52 52 51 51 51 51 51 50 50 50 50 49 49 49 49 49 48 48 48 48 47 47 47 47 46 46 46 45 45 45 45 44 44 44 44 43 43 43 42 42 42 42 41 41 41 40 40 40 39 39 39 -32768 -32768 -32768 -32768 -32768 -32768 -32768 -32768 -32768 -32768 -32768 -32768 -32768 -32768 -32768 -32768 -32768 -32768 -32768 -32768 -32768 -32768 -32768 -32768 -32768 -32768 -32768 -32768 -32768 -32768 -32768 -32768 -32768 -32768 -32768 -32768 -32768 -32768 -32768 -32768 -32768 -32768 -32768 -32768 -32768 -32768 -32768 -32768 -32768 -32768 -32768 -32768 -32768 -32768 -32768 -32768 -32768 -32768 -32768 -32768 -32768 -32768 -32768 -32768
-32768 -32768 -32768 -32768 -32768 -32768 -32768 -32768 -32768 -32768 -32768 -32768 -32768 -32768 -32768 -32768 -32768 -32768 -32768 -32768 -32768 -32768 -32768 -32768 -32768 -32768 -32768 -32768 -32768 -32768 -32768 -32768 -32768 -32768 -32768 -32768 -32768 31 32 32 33 33 33 34 34 34 35 35 35 36 36 37 37 37 38 38 38 39 39 39 40 40 41 41 41 42 42 42 43 43 43 44 44 44 45 45 45 46 46 46 47 47 47 48 48 48 48 49 49 49 50 50 50 50 50 51 51 51 51 52 52 52 52 52 52 53 53 53 53 53 53 53 54 54 54 54 54 54 54 54 54 54 54 54 54 54 54 54 54 54 54 54 54 54 54 53 53 53 53 53 53 53 53 53 52 52 52 52 52 52 51 51 51 51 51 50 50 50 50 50 49 49 49 49 48 48 48 48 47 47 47 47 46 46 46 46 45 45 45 44 44 44 44 43 43 43 43 42 42 42 41 41 41 40 40 40 40 39 39 39 -32768 -32768 -32768 -32768 -32768 -32768 -32768 -32768 -32768 -32768 -32768 -32768 -32768 -32768 -32768 -32768 -32768 -32768 -32768 -32768 -32768 -32768 -32768 -32768 -32768 -32768 -32768 -32768 -32768 -32768 -32768 -32768 -32768 -32768 -32768 -32768 -32768 -32768 -32768 -32768 -32768 -32768 -32768 -32768 -32768 -32768 -32768 -32768 -32768 -32768 -32768 -32768 -32768 -32768 -32768 -32768 -32768 -32768 -32768 -32768 -32768 -32768 -32768 -32768
-32768 -32768 -32768 -32768 -32768 -32768 -32768 -32768 -32768 -32768 -32768 -32768 -32768 -32768 -32768 -32768 -32768 -32768 -32768 -32768 -32768 -32768 -32768 -32768 -32768 -32768 -32768 -32768 -32768 -32768 -32768 -32768 -32768 -32768 -32768 -32768 -32768 31 32 -32768 -32768 -32768 33 34 34 34 35 35 35 36 36 37 37 37 38 38 38 39 39 39 40 40 41 41 41 42 42 42 43 43 43 44 44 44 45 45 45 46 46 46 47 47 47 48 48 48 48 49 49 49 49 50 50 50 50 51 51 51 51 52 52 52 52 52 52 53 53 53 53 53 53 53 53 54 54 54 54 54 54 54 54 54 54 54 54 54 54 54 54 54 54 54 54 54 53 53 53 53 53 53 53 53 53 52 52 52 52 52 52 51 51 51 51 51 50 50 50 50 50 49 49 49 49 48 48 48 48 48 47 47 47 46 46 46 46 45 45 45 45 44 44 44 43 43 43 43 42 42 42 41 41 41 41 40 40 40 39 39 39 39 -32768 -32768 -32768 -32768 -32768 -32768 -32768 -32768 -32768 -32768 -32768 -32768 -32768 -32768 -32768 -32768 -32768 -32768 -32768 -32768 -32768 -32768 -32768 -32768 -32768 -32768 -32768 -32768 -32768 -32768 -32768 -32768 -32768 -32768 -32768 -32768 -32768 -32768 -32768 -32768 -32768 -32768 -32768 -32768 -32768 -32768 -32768 -32768 -32768 -32768 -32768 -32768 -32768 -32768 -32768 -32768 -32768 -32768 -32768 -32768 -32768 -32768 -32768 -32768
-32768 -32768 -32768 -32768 -32768 -32768 -32768 -32768 -32768 -32768 -32768 -32768 -32768 -32768 -32768 -32768 -32768 -32768 -32768 -32768 -32768 -32768 -32768 -32768 -32768 -32768 -32768 -32768 -32768 -32768 -32768 -32768 -32768 -32768 -32768 -32768 31 31 -32768 32 33 33 33 34 34 34 35 35 35 36 36 37 37 37 38 38 38 39 39 39 40 40 41 41 41 42 42 42 43 43 43 44 44 44 45 45 45 46 46 46 47 47 47 47 48 48 48 49 49 49 49 50 50 50 50 51 51 51 51 51 52 52 52 52 52 53 53 53 53 53 53 53 53 53 54 54 54 54 54 54 54 54 54 54 54 54 54 54 54 54 54 54 53 53 53 53 53 53 53 53 53 53 52 52 52 52 52 52 51 51 51 51 51 51 50 50 50 50 49 49 49 49 49 48 48 48 48 47 47 47 47 46 46 46 46 45 45 45 44 44 44 44 43 43 43 42 42 42 42 41 41 41 40 40 40 40 39 39 39 38 -32768 -32768 -32768 -32768 -32768 -32768 -32768 -32768 -32768 -32768 -32768 -32768 -32768 -32768 -32768 -32768 -32768 -32768 -32768 -32768 -32768 -32768 -32768 -32768 -32768 -32768 -32768 -32768 -32768 -32768 -32768 -32768 -32768 -32768 -32768 -32768 -32768 -32768 -32768 -32768 -32768 -32768 -32768 -32768 -32768 -32768 -32768 -32768 -32768 -32768 -32768 -32768 -32768 -32768 -32768 -32768 -32768 -32768 -32768 -32768 -32768 -32768 -32768 -32768
-32768 -32768 -32768 -32768 -32768 -32768 -32768 -32768 -32768 -32768 -32768 -32768 -32768 -32768 -32768 -32768 -32768 -32768 -32768 -32768 -32768 -32768 -32768 -32768 -32768 -32768 -32768 -32768 -32768 -32768 -32768 -32768 -32768 -32768 -32768 31 31 31 -32768 -32768 33 33 33 34 34 34 35 35 35 36 36 36 37 37 38 38 38 39 39 39 40 40 40 41 41 42 42 42 43 43 43 44 44 44 45 45 45 46 46 46 47 47 47 47 48 48 48 49 49 49 49 50 50 50 50 51 51 51 51 51 52 52 52 52 52 52 53 53 53 53 53 53 53 53 53 54 54 54 54 54 54 54 54 54 54 54 54 54 54 54 53 53 53 53 53 53 53 53 53 53 53 52 52 52 52 52 52 51 51 51 51 51 51 50 50 50 50 50 49 49 49 49 48 48 48 48 47 47 47 47 46 46 46 46 45 45 45 45 44 44 44 43 43 43 43 42 42 42 41 41 41 41 40 40 40 39 39 39 39 38 -32768 -32768 -32768 -32768 -32768 -32768 -32768 -32768 -32768 -32768 -32768 -32768 -32768 -32768 -32768 -32768 -32768 -32768 -32768 -32768 -32768 -32768 -32768 -32768 -32768 -32768 -32768 -32768 -32768 -32768 -32768 -32768 -32768 -32768 -32768 -32768 -32768 -32768 -32768 -32768 -32768 -32768 -32768 -32768 -32768 -32768 -32768 -32768 -32768 -32768 -32768 -32768 -32768 -32768 -32768 -32768 -32768 -32768 -32768 -32768 -32768 -32768 -32768 -32768
-32768 -32768 -32768 -32768 -32768 -32768 -32768 -32768 -32768 -32768 -32768 -32768 -32768 -32768 -32768 -32768 -32768 -32768 -32768 -32768 -32768 -32768 -32768 -32768 -32768 -32768 -32768 -32768 -32768 -32768 -32768 -32768 -32768 -32768 30 31 31 -32768 -32768 32 33 33 33 34 34 34 35 35 35 36 36 36 37 37 38 38 38 39 39 39 40 40 40 41 41 42 42 42 43 43 43 44 44 44 45 45 45 46 46 46 46 47 47 47 48 48 48 48 49 49 49 50 50 50 50 50 51 51 51 51 51 52 52 52 52 52 52 53 53 53 53 53 53 53 53 53 53 54 54 54 54 54 54 54 54 54 54 54 53 53 53 53 53 53 53 53 53 53 53 53 52 52 52 52 52 52 52 51 51 51 51 51 50 50 50 50 50 49 49 49 49 48 48 48 48 48 47 47 47 47 46 46 46 45 45 45 45 44 44 44 44 43 43 43 42 42 42 42 41 41 41 40 40 40 40 39 39 -32768 -32768 -32768 -32768 -32768 -32768 -32768 -32768 -32768 -32768 -32768 -32768 -32768 -32768 -32768 -32768 -32768 -32768 -32768 -32768 -32768 -32768 -32768 -32768 -32768 -32768 -32768 -32768 -32768 -32768 -32768 -32768 -32768 -32768 -32768 -32768 -32768 -32768 -32768 -32768 -32768 -32768 -32768 -32768 -32768 -32768 -32768 -32768 -32768 -32768 -32768 -32768 -32768 -32768 -32768 -32768 -32768 -32768 -32768 -32768 -32768 -32768 -32768 -32768 -32768 -32768 -32768
-32768 -32768 -32768 -32768 -32768 -32768 -32768 -32768 -32768 -32768 -32768 -32768 -32768 -32768 -32768 -32768 -32768 -32768 -32768 -32768 -32768 -32768 -32768 -32768 -32768 -32768 -32768 -32768 -32768 -32768 -32768 -32768 -32768 -32768 30 31 31 -32768 32 32 33 33 33 34 34 34 35 35 35 36 36 36 37 37 38 38 38 39 39 39 40 40 40 41 41 41 42 42 43 43 43 44 44 44 45 45 45 45 46 46 46 47 47 47 48 48 48 48 49 49 49 49 50 50 50 50 51 51 51 51 51 52 52 52 52 52 52 53 53 53 53 53 53 53 53 53 53 53 53 53 53 54 54 54 53 53 53 53 53 53 53 53 53 53 53 53 53 53 53 52 52 52 52 52 52 52 51 51 51 51 51 50 50 50 50 50 49 49 49 49 49 48 48 48 48 47 47 47 47 46 46 46 46 45 45 45 44 44 44 44 43 43 43 43 42 42 42 41 41 41 40 40 40 40 39 39 -32768 -32768 -32768 -32768 -32768 -32768 -32768 -32768 -32768 -32768 -32768 -32768 -32768 -32768 -32768 -32768 -32768 -32768 -32768 -32768 -32768 -32768 -32768 -32768 -32768 -32768 -32768 -32768 -32768 -32768 -32768 -32768 -32768 -32768 -32768 -32768 -32768 -32768 -32768 -32768 -32768 -32768 -32768 -32768 -32768 -32768 -32768 -32768 -32768 -32768 -32768 -32768 -32768 -32768 -32768 -32768 -32768 -32768 -32768 -32768 -32768 -32768 -32768 -32768 -32768 -32768 -32768 -32768
-32768 -32768 -32768 -32768 -32768 -32768 -32768 -32768 -32768 -32768 -32768 -32768 -32768 -32768 -32768 -32768 -32768 -32768 -32768 -32768 -32768 -32768 -32768 -32768 -32768 -32768 -32768 -32768 -32768 -32768 -32768 -32768 -32768 -32768 30 31 31 31 32 32 33 33 33 34 34 34 35 35 35 36 36 36 37 37 38 38 38 39 39 39 40 40 40 41 41 41 42 42 42 43 43 43 44 44 44 45 45 45 46 46 46 47 47 47 48 48 48 48 49 49 49 49 50 50 50 50 51 51 51 51 51 52 52 52 52 52 52 52 53 53 53 53 53 53 53 53 53 53 53 53 53 53 53 53 53 53 53 53 53 53 53 53 53 53 53 53 53 52 52 52 52 52 52 52 52 51 51 51 51 51 51 50 50 50 50 50 49 49 49 49 48 48 48 48 47 47 47 47 46 46 46 46 45 45 45 45 44 44 44 43 43 43 43 42 42 42 41 41 41 41 40 40 40 39 39 39 -32768 -32768 -32768 -32768 -32768 -32768 -32768 -32768 -32768 -32768 -32768 -32768 -32768 -32768 -32768 -32768 -32768 -32768 -32768 -32768 -32768 -32768 -32768 -32768 -32768 -32768 -32768 -32768 -32768 -32768 -32768 -32768 -32768 -32768 -32768 -32768 -32768 -32768 -32768 -32768 -32768 -32768 -32768 -32768 -32768 -32768 -32768 -32768 -32768 -32768 -32768 -32768 -32768 -32768 -32768 -32768 -32768 -32768 -32768 -32768 -32768 -32768 -32768 -32768 -32768 -32768 -32768 -32768
-32768 -32768 -32768 -32768 -32768 -32768 -32768 -32768 -32768 -32768 -32768 -32768 -32768 -32768 -32768 -32768 -32768 -32768 -32768 -32768 -32768 -32768 -32768 -32768 -32768 -32768 -32768 -32768 -32768 -32768 -32768 -32768 -32768 30 30 -32768 31 31 32 32 33 33 33 34 34 34 35 35 35 36 36 36 37 37 37 38 38 39 39 39 40 40 40 41 41 41 42 42 42 43 43 43 44 44 44 45 45 45 46 46 46 47 47 47 47 48 48 48 49 49 49 49 50 50 50 50 50 51 51 51 51 51 52 52 52 52 52 52 52 53 53 53 53 53 53 53 53 53 53 53 53 53 53 53 53 53 53 53 53 53 53 53 53 53 53 53 52 52 52 52 52 52 52 52 51 51 51 51 51 51 50 50 50 50 50 49 49 49 49 48 48 48 48 48 47 47 47 47 46 46 46 45 45 45 45 44 44 44 44 43 43 43 42 42 42 42 41 41 41 40 40 40 40 39 39 -32768 -32768 -32768 -32768 -32768 -32768 -32768 -32768 -32768 -32768 -32768 -32768 -32768 -32768 -32768 -32768 -32768 -32768 -32768 -32768 -32768 -32768 -32768 -32768 -32768 -32768 -32768 -32768 -32768 -32768 -32768 -32768 -32768 -32768 -32768 -32768 -32768 -32768 -32768 -32768 -32768 -32768 -32768 -32768 -32768 -32768 -32768 -32768 -32768 -32768 -32768 -32768 -32768 -32768 -32768 -32768 -32768 -32768 -32768 -32768 -32768 -32768 -32768 -32768 -32768 -32768 -32768 -32768 -32768
-32768 -32768 -32768 -32768 -32768 -32768 -32768 -32768 -32768 -32768 -32768 -32768 -32768 -32768 -32768 -32768 -32768 -32768 -32768 -32768 -32768 -32768 -32768 -32768 -32768 -32768 -32768 -32768 -32768 -32768 -32768 -32768 -32768 30 30 31 31 31 32 32 32 33 33 34 34 34 35 35 35 36 36 36 37 37 37 38 38 39 39 39 40 40 40 41 41 41 42 42 42 43 43 43 44 44 44 45 45 45 46 46 46 47 47 47 47 48 48 48 48 49 49 49 49 50 50 50 50 51 51 51 51 51 52 52 52 52 52 52 52 52 53 53 53 53 53 53 53 53 53 53 53 53 53 53 53 53 53 53 53 53 53 53 53 53 53 52 52 52 52 52 52 52 52 51 51 51 51 51 51 50 50 50 50 50 49 49 49 49 49 48 48 48 48 47 47 47 47 46 46 46 46 45 45 45 45 44 44 44 43 43 43 43 42 42 42 41 41 41 41 40 40 40 39 39 39 -32768 -32768 -32768 -32768 -32768 -32768 -32768 -32768 -32768 -32768 -32768 -32768 -32768 -32768 -32768 -32768 -32768 -32768 -32768 -32768 -32768 -32768 -32768 -32768 -32768 -32768 -32768 -32768 -32768 -32768 -32768 -32768 -32768 -32768 -32768 -32768 -32768 -32768 -32768 -32768 -32768 -32768 -32768 -32768 -32768 -32768 -32768 -32768 -32768 -32768 -32768 -32768 -32768 -32768 -32768 -32768 -32768 -32768 -32768 -32768 -32768 -32768 -32768 -32768 -32768 -32768 -32768 -32768 -32768
-32768 -32768 -32768 -32768 -32768 -32768 -32768 -32768 -32768 -32768 -32768 -32768 -32768 -32768 -32768 -32768 -32768 -32768 -32768 -32768 -32768 -32768 -32768 -32768 -32768 -32768 -32768 -32768 -32768 -32768 -32768 -32768 -32768 30 30 31 31 31 32 32 32 33 33 34 34 34 35 35 35 36 36 36 37 37 37 38 38 39 39 39 40 40 40 41 41 41 42 42 42 43 43 43 44 44 44 45 45 45 46 46 46 46 47 47 47 48 48 48 48 49 49 49 49 50 50 50 50 50 51 51 51 51 51 52 52 52 52 52 52 52 52 53 53 53 53 53 53 53 53 53 53 53 53 53 53 53 53 53 53 53 53 53 53 53 52 52 52 52 52 52 52 52 51 51 51 51 51 51 50 50 50 50 50 49 49 49 49 49 48 48 48 48 47 47 47 47 46 46 46 46 45 45 45 45 44 44 44 44 43 43 43 42 42 42 42 41 41 41 40 40 40 40 39 39 39 -32768 -32768 -32768 -32768 -32768 -32768 -32768 -32768 -32768 -32768 -32768 -32768 -32768 -32768 -32768 -32768 -32768 -32768 -32768 -32768 -32768 -32768 -32768 -32768 -32768 -32768 -32768 -32768 -32768 -32768 -32768 -32768 -32768 -32768 -32768 -32768 -32768 -32768 -32768 -32768 -32768 -32768 -32768 -32768 -32768 -32768 -32768 -32768 -32768 -32768 -32768 -32768 -32768 -32768 -32768 -32768 -32768 -32768 -32768 -32768 -32768 -32768 -32768 -32768 -32768 -32768 -32768 -32768 -32768
-32768 -32768 -32768 -32768 -32768 -32768 -32768 -32768 -32768 -32768 -32768 -32768 -32768 -32768 -32768 -32768 -32768 -32768 -32768 -32768 -32768 -32768 -32768 -32768 -32768 -32768 -32768 -32768 -32768 -32768 -32768 -32768 -32768 30 30 -32768 31 31 32 32 32 33 33 34 34 34 35 35 35 36 36 36 37 37 37 38 38 38 39 39 40 40 40 41 41 41 42 42 42 43 43 43 44 44 44 45 45 45 46 46 46 46 47 47 47 48 48 48 48 49 49 49 49 50 50 50 50 50 51 51 51 51 51 51 52 52 52 52 52 52 52 52 53 53 53 53 53 53 53 53 53 53 53 53 53 53 53 53 53 53 53 53 52 52 52 52 52 52 52 52 52 51 51 51 51 51 51 50 50 50 50 50 50 49 49 49 49 48 48 48 48 48 47 47 47 47 46 46 46 46 45 45 45 44 44 44 44 43 43 43 42 42 42 42 41 41 41 40 40 40 40 39 39 39 -32768 -32768 -32768 -32768 -32768 -32768 -32768 -32768 -32768 -32768 -32768 -32768 -32768 -32768 -32768 -32768 -32768 -32768 -32768 -32768 -32768 -32768 -32768 -32768 -32768 -32768 -32768 -32768 -32768 -32768 -32768 -32768 -32768 -32768 -32768 -32768 -32768 -32768 -32768 -32768 -32768 -32768 -32768 -32768 -32768 -32768 -32768 -32768 -32768 -32768 -32768 -32768 -32768 -32768 -32768 -32768 -32768 -32768 -32768 -32768 -32768 -32768 -32768 -32768 -32768 -32768 -32768 -32768 -32768 -32768
-32768 -32768 -32768 -32768 -32768 -32768 -32768 -32768 -32768 -32768 -32768 -32768 -32768 -32768 -32768 -32768 -32768 -32768 -32768 -32768 -32768 -32768 -32768 -32768 -32768 -32768 -32768 -32768 -32768 -32768 -32768 -32768 -32768 30 30 31 31 31 32 32 32 33 33 33 34 34 35 35 35 36 36 36 37 37 37 38 38 38 39 39 39 40 40 41 41 41 42 42 42 43 43 43 44 44 44 45 45 45 45 46 46 46 47 47 47 47 48 48 48 48 49 49 49 49 50 50 50 50 51 51 51 51 51 51 52 52 52 52 52 52 52 52 52 53 53 53 53 53 53 53 53 53 53 53 53 53 53 53 53 53 52 52 52 52 52 52 52 52 52 52 51 51 51 51 51 51 50 50 50 50 50 50 49 49 49 49 49 48 48 48 48 47 47 47 47 46 46 46 46 45 45 45 45 44 44 44 43 43 43 43 42 42 42 41 41 41 41 40 40 40 39 39 39 39 -32768 -32768 -32768 -32768 -32768 -32768 -32768 -32768 -32768 -32768 -32768 -32768 -32768 -32768 -32768 -32768 -32768 -32768 -32768 -32768 -32768 -32768 -32768 -32768 -32768 -32768 -32768 -32768 -32768 -32768 -32768 -32768 -32768 -32768 -32768 -32768 -32768 -32768 -32768 -32768 -32768 -32768 -32768 -32768 -32768 -32768 -32768 -32768 -32768 -32768 -32768 -32768 -32768 -32768 -32768 -32768 -32768 -32768 -32768 -32768 -32768 -32768 -32768 -32768 -32768 -32768 -32768 -32768 -32768 -32768
-32768 -32768 -32768 -32768 -32768 -32768 -32768 -32768 -32768 -32768 -32768 -32768 -32768 -32768 -32768 -32768 -32768 -32768 -32768 -32768 -32768 -32768 -32768 -32768 -32768 -32768 -32768 -32768 -32768 -32768 -32768 -32768 30 30 30 31 31 31 32 32 32 33 33 33 34 34 35 35 35 36 36 36 37 37 37 38 38 38 39 39 39 40 40 40 41 41 42 42 42 43 43 43 44 44 44 44 45 45 45 46 46 46 47 47 47 47 48 48 48 48 49 49 49 49 50 50 50 50 50 51 51 51 51 51 51 52 52 52 52 52 52 52 52 52 52 53 53 53 53 53 53 53 53 53 53 53 53 53 52 52 52 52 52 52 52 52 52 52 52 51 51 51 51 51 51 50 50 50 50 50 50 49 49 49 49 49 48 48 48 48 47 47 47 47 46 46 46 46 45 45 45 45 44 44 44 44 43 43 43 42 42 42 42 41 41 41 40 40 40 40 39 39 39 38 -32768 -32768 -32768 -32768 -32768 -32768 -32768 -32768 -32768 -32768 -32768 -32768 -32768 -32768 -32768 -32768 -32768 -32768 -32768 -32768 -32768 -32768 -32768 -32768 -32768 -32768 -32768 -32768 -32768 -32768 -32768 -32768 -32768 -32768 -32768 -32768 -32768 -32768 -32768 -32768 -32768 -32768 -32768 -32768 -32768 -32768 -32768 -32768 -32768 -32768 -32768 -32768 -32768 -32768 -32768 -32768 -32768 -32768 -32768 -32768 -32768 -32768 -32768 -32768 -32768 -32768 -32768 -32768 -32768 -32768
-32768 -32768 -32768 -32768 -32768 -32768 -32768 -32768 -32768 -32768 -32768 -32768 -32768 -32768 -32768 -32768 -32768 -32768 -32768 -32768 -32768 -32768 -32768 -32768 -32768 -32768 -32768 -32768 -32768 -32768 -32768 -32768 30 30 30 31 31 31 32 32 32 33 33 33 34 34 34 35 35 36 36 36 37 37 37 38 38 38 39 39 39 40 40 40 41 41 41 42 42 42 43 43 43 44 44 44 45 45 45 46 46 46 46 47 47 47 48 48 48 48 49 49 49 49 49 50 50 50 50 50 51 51 51 51 51 51 52 52 52 52 52 52 52 52 52 52 52 52 53 53 53 53 53 53 53 52 52 52 52 52 52 52 52 52 52 52 52 52 51 51 51 51 51 51 51 50 50 50 50 50 49 49 49 49 49 48 48 48 48 47 47 47 47 47 46 46 46 46 45 45 45 44 44 44 44 43 43 43 43 42 42 42 41 41 41 41 40 40 40 39 39 39 39 38 -32768 -32768 -32768 -32768 -32768 -32768 -32768 -32768 -32768 -32768 -32768 -32768 -32768 -32768 -32768 -32768 -32768 -32768 -32768 -32768 -32768 -32768 -32768 -32768 -32768 -32768 -32768 -32768 -32768 -32768 -32768 -32768 -32768 -32768 -32768 -32768 -32768 -32768 -32768 -32768 -32768 -32768 -32768 -32768 -32768 -32768 -32768 -32768 -32768 -32768 -32768 -32768 -32768 -32768 -32768 -32768 -32768 -32768 -32768 -32768 -32768 -32768 -32768 -32768 -32768 -32768 -32768 -32768 -32768 -32768
-32768 -32768 -32768 -32768 -32768 -32768 -32768 -32768 -32768 -32768 -32768 -32768 -32768 -32768 -32768 -32768 -32768 -32768 -32768 -32768 -32768 -32768 -32768 -32768 -32768 -32768 -32768 -32768 -32768 -32768 -32768 -32768 30 30 30 31 31 31 32 32 32 33 33 33 34 34 34 35 35 36 36 36 37 37 37 38 38 38 39 39 39 40 40 40 41 41 41 42 42 42 43 43 43 44 44 44 45 45 45 46 46 46 46 47 47 47 47 48 48 48 48 49 49 49 49 50 50 50 50 50 51 51 51 51 51 51 51 52 52 52 52 52 52 52 52 52 52 52 52 52 52 52 52 52 52 52 52 52 52 52 52 52 52 52 52 52 51 51 51 51 51 51 51 51 50 50 50 50 50 49 49 49 49 49 48 48 48 48 48 47 47 47 47 46 46 46 46 45 45 45 45 44 44 44 43 43 43 43 42 42 42 42 41 41 41 40 40 40 39 39 39 39 38 38 -32768 -32768 -32768 -32768 -32768 -32768 -32768 -32768 -32768 -32768 -32768 -32768 -32768 -32768 -32768 -32768 -32768 -32768 -32768 -32768 -32768 -32768 -32768 -32768 -32768 -32768 -32768 -32768 -32768 -32768 -32768 -32768 -32768 -32768 -32768 -32768 -32768 -32768 -32768 -32768 -32768 -32768 -32768 -32768 -32768 -32768 -32768 -32768 -32768 -32768 -32768 -32768 -32768 -32768 -32768 -32768 -32768 -32768 -32768 -32768 -32768 -32768 -32768 -32768 -32768 -32768 -32768 -32768 -32768 -32768
-32768 -32768 -32768 -32768 -32768 -32768 -32768 -32768 -32768 -32768 -32768 -32768 -32768 -32768 -32768 -32768 -32768 -32768 -32768 -32768 -32768 -32768 -32768 -32768 -32768 -32768 -32768 -32768 -32768 -32768 -32768 -32768 30 30 30 31 31 31 32 32 32 33 33 33 34 34 34 35 35 35 36 36 37 37 37 38 38 38 39 39 39 40 40 40 41 41 41 42 42 42 43 43 43 44 44 44 45 45 45 45 46 46 46 47 47 47 47 48 48 48 48 49 49 49 49 50 50 50 50 50 50 51 51 51 51 51 51 51 52 52 52 52 52 52 52 52 52 52 52 52 52 52 52 52 52 52 52 52 52 52 52 52 52 52 52 51 51 51 51 51 51 51 51 50 50 50 50 50 49 49 49 49 49 49 48 48 48 48 47 47 47 47 46 46 46 46 45 45 45 45 44 44 44 44 43 43 43 42 42 42 42 41 41 41 40 40 40 40 39 39 39 38 38 -32768 -32768 -32768 -32768 -32768 -32768 -32768 -32768 -32768 -32768 -32768 -32768 -32768 -32768 -32768 -32768 -32768 -32768 -32768 -32768 -32768 -32768 -32768 -32768 -32768 -32768 -32768 -32768 -32768 -32768 -32768 -32768 -32768 -32768 -32768 -32768 -32768 -32768 -32768 -32768 -32768 -32768 -32768 -32768 -32768 -32768 -32768 -32768 -32768 -32768 -32768 -32768 -32768 -32768 -32768 -32768 -32768 -32768 -32768 -32768 -32768 -32768 -32768 -32768 -32768 -32768 -32768 -32768 -32768 -32768 -32768
-32768 -32768 -32768 -32768 -32768 -32768 -32768 -32768 -32768 -32768 -32768 -32768 -32768 -32768 -32768 -32768 -32768 -32768 -32768 -32768 -32768 -32768 -32768 -32768 -32768 -32768 -32768 -32768 -32768 -32768 -32768 29 30 -32768 30 31 31 31 32 32 32 33 33 33 34 34 34 35 35 35 36 36 36 37 37 38 38 38 39 39 39 40 40 40 41 41 41 42 42 42 43 43 43 44 44 44 44 45 45 45 46 46 46 47 47 47 47 48 48 48 48 49 49 49 49 49 50 50 50 50 50 51 51 51 51 51 51 51 51 52 52 52 52 52 52 52 52 52 52 52 52 52 52 52 52 52 52 52 52 52 52 52 52 52 51 51 51 51 51 51 51 51 50 50 50 50 50 50 49 49 49 49 49 48 48 48 48 47 47 47 47 47 46 46 46 46 45 45 45 44 44 44 44 43 43 43 43 42 42 42 41 41 41 41 40 40 40 39 39 39 39 -32768 -32768 -32768 -32768 -32768 -32768 -32768 -32768 -32768 -32768 -32768 -32768 -32768 -32768 -32768 -32768 -32768 -32768 -32768 -32768 -32768 -32768 -32768 -32768 -32768 -32768 -32768 -32768 -32768 -32768 -32768 -32768 -32768 -32768 -32768 -32768 -32768 -32768 -32768 -32768 -32768 -32768 -32768 -32768 -32768 -32768 -32768 -32768 -32768 -32768 -32768 -32768 -32768 -32768 -32768 -32768 -32768 -32768 -32768 -32768 -32768 -32768 -32768 -32768 -32768 -32768 -32768 -32768 -32768 -32768 -32768 -32768 -32768
-32768 -32768 -32768 -32768 -32768 -32768 -32768 -32768 -32768 -32768 -32768 -32768 -32768 -32768 -32768 -32768 -32768 -32768 -32768 -32768 -32768 -32768 -32768 -32768 -32768 -32768 -32768 -32768 -32768 -32768 -32768 29 30 30 30 31 31 31 32 32 32 33 33 33 34 34 34 35 35 35 36 36 36 37 37 37 38 38 39 39 39 40 40 40 41 41 41 42 42 42 43 43 43 43 44 44 44 45 45 45 46 46 46 46 47 47 47 47 48 48 48 48 49 49 49 49 50 50 50 50 50 50 51 51 51 51 51 51 51 51 52 52 52 52 52 52 52 52 52 52 52 52 52 52 52 52 52 52 52 52 52 52 51 51 51 51 51 51 51 51 51 50 50 50 50 50 50 49 49 49 49 49 48 48 48 48 48 47 47 47 47 46 46 46 46 45 45 45 45 44 44 44 44 43 43 43 42 42 42 42 41 41 41 40 40 40 40 39 39 39 38 -32768 -32768 -32768 -32768 -32768 -32768 -32768 -32768 -32768 -32768 -32768 -32768 -32768 -32768 -32768 -32768 -32768 -32768 -32768 -32768 -32768 -32768 -32768 -32768 -32768 -32768 -32768 -32768 -32768 -32768 -32768 -32768 -32768 -32768 -32768 -32768 -32768 -32768 -32768 -32768 -32768 -32768 -32768 -32768 -32768 -32768 -32768 -32768 -32768 -32768 -32768 -32768 -32768 -32768 -32768 -32768 -32768 -32768 -32768 -32768 -32768 -32768 -32768 -32768 -32768 -32768 -32768 -32768 -32768 -32768 -32768 -32768 -32768
-32768 -32768 -32768 -32768 -32768 -32768 -32768 -32768 -32768 -32768 -32768 -32768 -32768 -32768 -32768 -32768 -32768 -32768 -32768 -32768 -32768 -32768 -32768 -32768 -32768 -32768 -32768 -32768 -32768 -32768 -32768 29 30 30 30 31 31 31 32 32 32 33 33 33 34 34 34 35 35 35 36 36 36 37 37 37 38 38 38 39 39 39 40 40 41 41 41 41 42 42 42 43 43 43 44 44 44 45 45 45 46 46 46 46 47 47 47 47 48 48 48 48 49 49 49 49 49 50 50 50 50 50 50 51 51 51 51 51 51 51 51 52 52 52 52 52 52 52 52 52 52 52 52 52 52 52 52 52 52 52 51 51 51 51 51 51 51 51 51 50 50 50 50 50 50 50 49 49 49 49 49 48 48 48 48 48 47 47 47 47 46 46 46 46 45 45 45 45 44 44 44 44 43 43 43 43 42 42 42 41 41 41 41 40 40 40 39 39 39 39 38 38 -32768 -32768 -32768 -32768 -32768 -32768 -32768 -32768 -32768 -32768 -32768 -32768 -32768 -32768 -32768 -32768 -32768 -32768 -32768 -32768 -32768 -32768 -32768 -32768 -32768 -32768 -32768 -32768 -32768 -32768 -32768 -32768 -32768 -32768 -32768 -32768 -32768 -32768 -32768 -32768 -32768 -32768 -32768 -32768 -32768 -32768 -32768 -32768 -32768 -32768 -32768 -32768 -32768 -32768 -32768 -32768 -32768 -32768 -32768 -32768 -32768 -32768 -32768 -32768 -32768 -32768 -32768 -32768 -32768 -32768 -32768 -32768
-32768 -32768 -32768 -32768 -32768 -32768 -32768 -32768 -32768 -32768 -32768 -32768 -32768 -32768 -32768 -32768 -32768 -32768 -32768 -32768 -32768 -32768 -32768 -32768 -32768 -32768 -32768 -32768 -32768 -32768 29 -32768 30 30 30 31 31 31 32 32 32 33 33 33 34 34 34 35 35 35 36 36 36 37 37 37 38 38 38 39 39 39 40 40 40 41 41 41 42 42 42 43 43 43 44 44 44 45 45 45 45 46 46 46 47 47 47 47 48 48 48 48 48 49 49 49 49 49 50 50 50 50 50 50 51 51 51 51 51 51 51 51 51 52 52 52 52 52 52 52 52 52 52 52 52 52 52 52 51 51 51 51 51 51 51 51 51 51 50 50 50 50 50 50 50 49 49 49 49 49 48 48 48 48 48 47 47 47 47 46 46 46 46 46 45 45 45 44 44 44 44 43 43 43 43 42 42 42 41 41 41 41 40 40 40 39 39 39 39 38 38 38 -32768 -32768 -32768 -32768 -32768 -32768 -32768 -32768 -32768 -32768 -32768 -32768 -32768 -32768 -32768 -32768 -32768 -32768 -32768 -32768 -32768 -32768 -32768 -32768 -32768 -32768 -32768 -32768 -32768 -32768 -32768 -32768 -32768 -32768 -32768 -32768 -32768 -32768 -32768 -32768 -32768 -32768 -32768 -32768 -32768 -32768 -32768 -32768 -32768 -32768 -32768 -32768 -32768 -32768 -32768 -32768 -32768 -32768 -32768 -32768 -32768 -32768 -32768 -32768 -32768 -32768 -32768 -32768 -32768 -32768 -32768 -32768
-32768 -32768 -32768 -32768 -32768 -32768 -32768 -32768 -32768 -32768 -32768 -32768 -32768 -32768 -32768 -32768 -32768 -32768 -32768 -32768 -32768 -32768 -32768 -32768 -32768 -32768 -32768 -32768 -32768 29 29 -32768 30 30 30 31 31 31 32 32 32 33 33 33 34 34 34 35 35 35 36 36 36 37 37 37 38 38 38 39 39 39 40 40 40 41 41 41 42 42 42 43 43 43 44 44 44 44 45 45 45 46 46 46 46 47 47 47 47 48 48 48 48 49 49 49 49 49 50 50 50 50 50 50 51 51 51 51 51 51 51 51 51 51 51 52 52 52 52 52 52 52 52 52 52 51 51 51 51 51 51 51 51 51 51 51 51 50 50 50 50 50 50 50 49 49 49 49 49 48 48 48 48 48 47 47 47 47 47 46 46 46 46 45 45 45 45 44 44 44 44 43 43 43 42 42 42 42 41 41 41 40 40 40 40 39 39 39 38 38 38 38 -32768 -32768 -32768 -32768 -32768 -32768 -32768 -32768 -32768 -32768 -32768 -32768 -32768 -32768 -32768 -32768 -32768 -32768 -32768 -32768 -32768 -32768 -32768 -32768 -32768 -32768 -32768 -32768 -32768 -32768 -32768 -32768 -32768 -32768 -32768 -32768 -32768 -32768 -32768 -32768 -32768 -32768 -32768 -32768 -32768 -32768 -32768 -32768 -32768 -32768 -32768 -32768 -32768 -32768 -32768 -32768 -32768 -32768 -32768 -32768 -32768 -32768 -32768 -32768 -32768 -32768 -32768 -32768 -32768 -32768 -32768 -32768
-32768 -32768 -32768 -32768 -32768 -32768 -32768 -32768 -32768 -32768 -32768 -32768 -32768 -32768 -32768 -32768 -32768 -32768 -32768 -32768 -32768 -32768 -32768 -32768 -32768 -32768 -32768 -32768 -32768 29 29 -32768 30 30 30 31 31 31 31 32 32 32 33 33 34 34 34 35 35 35 36 36 36 37 37 37 38 38 38 39 39 39 40 40 40 41 41 41 42 42 42 43 43 43 43 44 44 44 45 45 45 46 46 46 46 47 47 47 47 48 48 48 48 48 49 49 49 49 49 50 50 50 50 50 50 51 51 51 51 51 51 51 51 51 51 51 51 51 51 51 51 51 51 51 51 51 51 51 51 51 51 51 51 51 51 51 50 50 50 50 50 50 50 49 49 49 49 49 49 48 48 48 48 47 47 47 47 47 46 46 46 46 45 45 45 45 44 44 44 44 43 43 43 43 42 42 42 41 41 41 41 40 40 40 39 39 39 39 38 38 38 37 -32768 -32768 -32768 -32768 -32768 -32768 -32768 -32768 -32768 -32768 -32768 -32768 -32768 -32768 -32768 -32768 -32768 -32768 -32768 -32768 -32768 -32768 -32768 -32768 -32768 -32768 -32768 -32768 -32768 -32768 -32768 -32768 -32768 -32768 -32768 -32768 -32768 -32768 -32768 -32768 -32768 -32768 -32768 -32768 -32768 -32768 -32768 -32768 -32768 -32768 -32768 -32768 -32768 -32768 -32768 -32768 -32768 -32768 -32768 -32768 -32768 -32768 -32768 -32768 -32768 -32768 -32768 -32768 -32768 -32768 -32768 -32768
-32768 -32768 -32768 -32768 -32768 -32768 -32768 -32768 -32768 -32768 -32768 -32768 -32768 -32768 -32768 -32768 -32768 -32768 -32768 -32768 -32768 -32768 -32768 -32768 -32768 -32768 -32768 -32768 -32768 29 29 -32768 30 30 30 30 31 31 31 32 32 32 33 33 33 34 34 34 35 35 36 36 36 37 37 37 38 38 38 39 39 39 40 40 40 41 41 41 42 42 42 42 43 43 43 44 44 44 45 45 45 45 46 46 46 46 47 47 47 47 48 48 48 48 49 49 49 49 49 50 50 50 50 50 50 50 51 51 51 51 51 51 51 51 51 51 51 51 51 51 51 51 51 51 51 51 51 51 51 51 51 51 51 51 50 50 50 50 50 50 50 50 49 49 49 49 49 49 48 48 48 48 48 47 47 47 47 46 46 46 46 45 45 45 45 44 44 44 44 43 43 43 43 42 42 42 42 41 41 41 40 40 40 40 39 39 39 38 38 38 38 37 -32768 -32768 -32768 -32768 -32768 -32768 -32768 -32768 -32768 -32768 -32768 -32768 -32768 -32768 -32768 -32768 -32768 -32768 -32768 -32768 -32768 -32768 -32768 -32768 -32768 -32768 -32768 -32768 -32768 -32768 -32768 -32768 -32768 -32768 -32768 -32768 -32768 -32768 -32768 -32768 -32768 -32768 -32768 -32768 -32768 -32768 -32768 -32768 -32768 -32768 -32768 -32768 -32768 -32768 -32768 -32768 -32768 -32768 -32768 -32768 -32768 -32768 -32768 -32768 -32768 -32768 -32768 -32768 -32768 -32768 -32768 -32768
-32768 -32768 -32768 -32768 -32768 -32768 -32768 -32768 -32768 -32768 -32768 -32768 -32768 -32768 -32768 -32768 -32768 -32768 -32768 -32768 -32768 -32768 -32768 -32768 -32768 -32768 -32768 -32768 -32768 29 -32768 -32768 29 30 -32768 30 31 31 31 32 32 32 33 33 33 34 34 34 35 35 35 36 36 36 37 37 38 38 38 39 39 39 40 40 40 40 41 41 41 42 42 42 43 43 43 44 44 44 44 45 45 45 46 46 46 46 47 47 47 47 48 48 48 48 48 49 49 49 49 49 50 50 50 50 50 50 50 51 51 51 51 51 51 51 51 51 51 51 51 51 51 51 51 51 51 51 51 51 51 51 51 51 51 50 50 50 50 50 50 50 50 49 49 49 49 49 49 48 48 48 48 48 47 47 47 47 46 46 46 46 46 45 45 45 45 44 44 44 44 43 43 43 42 42 42 42 41 41 41 40 40 40 40 39 39 39 39 38 38 38 37 37 -32768 -32768 -32768 -32768 -32768 -32768 -32768 -32768 -32768 -32768 -32768 -32768 -32768 -32768 -32768 -32768 -32768 -32768 -32768 -32768 -32768 -32768 -32768 -32768 -32768 -32768 -32768 -32768 -32768 -32768 -32768 -32768 -32768 -32768 -32768 -32768 -32768 -32768 -32768 -32768 -32768 -32768 -32768 -32768 -32768 -32768 -32768 -32768 -32768 -32768 -32768 -32768 -32768 -32768 -32768 -32768 -32768 -32768 -32768 -32768 -32768 -32768 -32768 -32768 -32768 -32768 -32768 -32768 -32768 -32768 -32768 -32768
-32768 -32768 -32768 -32768 -32768 -32768 -32768 -32768 -32768 -32768 -32768 -32768 -32768 -32768 -32768 -32768 -32768 -32768 -32768 -32768 -32768 -32768 -32768 -32768 -32768 -32768 -32768 -32768 28 29 -32768 -32768 -32768 -32768 -32768 -32768 31 31 31 32 32 32 33 33 33 34 34 34 35 35 35 36 36 36 37 37 37 38 38 38 39 39 39 40 40 40 41 41 41 42 42 42 43 43 43 44 44 44 44 45 45 45 46 46 46 46 47 47 47 47 47 48 48 48 48 49 49 49 49 49 49 50 50 50 50 50 50 50 50 51 51 51 51 51 51 51 51 51 51 51 51 51 51 51 51 51 51 51 51 51 51 50 50 50 50 50 50 50 50 50 49 49 49 49 49 49 48 48 48 48 48 47 47 47 47 47 46 46 46 46 45 45 45 45 44 44 44 44 43 43 43 43 42 42 42 41 41 41 41 40 40 40 39 39 39 39 38 38 38 37 37 37 -32768 -32768 -32768 -32768 -32768 -32768 -32768 -32768 -32768 -32768 -32768 -32768 -32768 -32768 -32768 -32768 -32768 -32768 -32768 -32768 -32768 -32768 -32768 -32768 -32768 -32768 -32768 -32768 -32768 -32768 -32768 -32768 -32768 -32768 -32768 -32768 -32768 -32768 -32768 -32768 -32768 -32768 -32768 -32768 -32768 -32768 -32768 -32768 -32768 -32768 -32768 -32768 -32768 -32768 -32768 -32768 -32768 -32768 -32768 -32768 -32768 -32768 -32768 -32768 -32768 -32768 -32768 -32768 -32768 -32768 -32768 -32768
-32768 -32768 -32768 -32768 -32768 -32768 -32768 -32768 -32768 -32768 -32768 -32768 -32768 -32768 -32768 -32768 -32768 -32768 -32768 -32768 -32768 -32768 -32768 -32768 -32768 -32768 -32768 -32768 28 29 -32768 -32768 -32768 -32768 -32768 -32768 31 31 31 32 32 32 33 33 33 34 34 34 35 35 35 36 36 36 37 37 37 38 38 38 39 39 39 40 40 40 41 41 41 42 42 42 43 43 43 43 44 44 44 45 45 45 45 46 46 46 46 47 47 47 47 48 48 48 48 48 49 49 49 49 49 49 50 50 50 50 50 50 50 50 51 51 51 51 51 51 51 51 51 51 51 51 51 51 51 51 51 51 51 50 50 50 50 50 50 50 50 50 49 49 49 49 49 49 49 48 48 48 48 48 47 47 47 47 47 46 46 46 46 45 45 45 45 44 44 44 44 43 43 43 43 42 42 42 42 41 41 41 40 40 40 40 39 39 39 38 38 38 38 37 37 37 36 36 36 -32768 -32768 -32768 -32768 -32768 -32768 -32768 -32768 -32768 -32768 -32768 -32768 -32768 -32768 -32768 -32768 -32768 -32768 -32768 -32768 -32768 -32768 -32768 -32768 -32768 -32768 -32768 -32768 -32768 -32768 -32768 -32768 -32768 -32768 -32768 -32768 -32768 -32768 -32768 -32768 -32768 -32768 -32768 -32768 -32768 -32768 -32768 -32768 -32768 -32768 -32768 -32768 -32768 -32768 -32768 -32768 -32768 -32768 -32768 -32768 -32768 -32768 -32768 -32768 -32768 -32768 -32768 -32768 -32768
-32768 -32768 -32768 -32768 -32768 -32768 -32768 -32768 -32768 -32768 -32768 -32768 -32768 -32768 -32768 -32768 -32768 -32768 -32768 -32768 -32768 -32768 -32768 -32768 -32768 -32768 -32768 -32768 28 28 -32768 -32768 -32768 -32768 -32768 -32768 -32768 31 31 32 32 32 33 33 33 34 34 34 35 35 35 36 36 36 37 37 37 38 38 38 39 39 39 40 40 40 41 41 41 42 42 42 42 43 43 43 44 44 44 44 45 45 45 46 46 46 46 47 47 47 47 47 48 48 48 48 48 49 49 49 49 49 49 50 50 50 50 50 50 50 50 50 51 51 51 51 51 51 51 51 51 51 51 51 51 51 51 50 50 50 50 50 50 50 50 50 50 49 49 49 49 49 49 49 48 48 48 48 48 47 47 47 47 47 46 46 46 46 45 45 45 45 45 44 44 44 44 43 43 43 42 42 42 42 41 41 41 41 40 40 40 39 39 39 39 38 38 38 37 37 37 37 36 36 -32768 -32768 -32768 -32768 -32768 -32768 -32768 -32768 -32768 -32768 -32768 -32768 -32768 -32768 -32768 -32768 -32768 -32768 -32768 -32768 -32768 -32768 -32768 -32768 -32768 -32768 -32768 -32768 -32768 -32768 -32768 -32768 -32768 -32768 -32768 -32768 -32768 -32768 -32768 -32768 -32768 -32768 -32768 -32768 -32768 -32768 -32768 -32768 -32768 -32768 -32768 -32768 -32768 -32768 -32768 -32768 -32768 -32768 -32768 -32768 -32768 -32768 -32768 -32768 -32768 -32768 -32768 -32768 -32768 -32768
-32768 -32768 -32768 -32768 -32768 -32768 -32768 -32768 -32768 -32768 -32768 -32768 -32768 -32768 -32768 -32768 -32768 -32768 -32768 -32768 -32768 -32768 -32768 -32768 -32768 -32768 -32768 28 28 28 -32768 -32768 -32768 -32768 -32768 30 31 31 31 32 32 32 33 33 33 34 34 34 35 35 35 36 36 36 37 37 37 38 38 38 39 39 39 40 40 40 41 41 41 41 42 42 42 43 43 43 44 44 44 44 45 45 45 45 46 46 46 46 47 47 47 47 48 48 48 48 48 49 49 49 49 49 49 49 50 50 50 50 50 50 50 50 50 50 50 51 51 51 51 51 51 51 51 50 50 50 50 50 50 50 50 50 50 50 50 50 49 49 49 49 49 49 49 48 48 48 48 48 47 47 47 47 47 46 46 46 46 46 45 45 45 45 44 44 44 44 43 43 43 43 42 42 42 41 41 41 41 40 40 40 40 39 39 39 38 38 38 38 37 37 37 36 -32768 -32768 -32768 -32768 -32768 -32768 -32768 -32768 -32768 -32768 -32768 -32768 -32768 -32768 -32768 -32768 -32768 -32768 -32768 -32768 -32768 -32768 -32768 -32768 -32768 -32768 -32768 -32768 -32768 -32768 -32768 -32768 -32768 -32768 -32768 -32768 -32768 -32768 -32768 -32768 -32768 -32768 -32768 -32768 -32768 -32768 -32768 -32768 -32768 -32768 -32768 -32768 -32768 -32768 -32768 -32768 -32768 -32768 -32768 -32768 -32768 -32768 -32768 -32768 -32768 -32768 -32768 -32768 -32768 -32768 -32768 -32768
-32768 -32768 -32768 -32768 -32768 -32768 -32768 -32768 -32768 -32768 -32768 -32768 -32768 -32768 -32768 -32768 -32768 -32768 -32768 -32768 -32768 -32768 -32768 -32768 -32768 -32768 -32768 28 28 -32768 -32768 -32768 -32768 -32768 30 30 31 31 31 32 32 32 33 33 33 34 34 34 35 35 35 36 36 36 37 37 37 38 38 38 38 39 39 39 40 40 40 41 41 41 42 42 42 43 43 43 43 44 44 44 45 45 45 45 46 46 46 46 47 47 47 47 47 48 48 48 48 48 49 49 49 49 49 49 49 50 50 50 50 50 50 50 50 50 50 50 50 50 50 50 50 50 50 50 50 50 50 50 50 50 50 50 50 50 49 49 49 49 49 49 49 49 48 48 48 48 48 47 47 47 47 47 46 46 46 46 46 45 45 45 45 44 44 44 44 43 43 43 43 42 42 42 42 41 41 41 40 40 40 40 39 39 39 38 38 38 38 37 37 37 -32768 -32768 -32768 -32768 -32768 -32768 -32768 -32768 -32768 -32768 -32768 -32768 -32768 -32768 -32768 -32768 -32768 -32768 -32768 -32768 -32768 -32768 -32768 -32768 -32768 -32768 -32768 -32768 -32768 -32768 -32768 -32768 -32768 -32768 -32768 -32768 -32768 -32768 -32768 -32768 -32768 -32768 -32768 -32768 -32768 -32768 -32768 -32768 -32768 -32768 -32768 -32768 -32768 -32768 -32768 -32768 -32768 -32768 -32768 -32768 -32768 -32768 -32768 -32768 -32768 -32768 -32768 -32768 -32768 -32768 -32768 -32768 -32768 -32768
-32768 -32768 -32768 -32768 -32768 -32768 -32768 -32768 -32768 -32768 -32768 -32768 -32768 -32768 -32768 -32768 -32768 -32768 -32768 -32768 -32768 -32768 -32768 -32768 -32768 -32768 -32768 28 28 -32768 -32768 -32768 29 30 30 30 31 31 31 32 32 32 32 33 33 33 34 34 34 35 35 35 36 36 36 37 37 37 38 38 38 39 39 39 40 40 40 41 41 41 42 42 42 42 43 43 43 44 44 44 44 45 45 45 45 46 46 46 46 47 47 47 47 48 48 48 48 48 48 49 49 49 49 49 49 49 50 50 50 50 50 50 50 50 50 50 50 50 50 50 50 50 50 50 50 50 50 50 50 50 50 50 50 49 49 49 49 49 49 49 49 48 48 48 48 48 48 47 47 47 47 47 46 46 46 46 45 45 45 45 44 44 44 44 43 43 43 43 42 42 42 42 41 41 41 41 40 40 40 39 39 39 39 38 38 38 37 37 37 37 -32768 -32768 -32768 -32768 -32768 -32768 -32768 -32768 -32768 -32768 -32768 -32768 -32768 -32768 -32768 -32768 -32768 -32768 -32768 -32768 -32768 -32768 -32768 -32768 -32768 -32768 -32768 -32768 -32768 -32768 -32768 -32768 -32768 -32768 -32768 -32768 -32768 -32768 -32768 -32768 -32768 -32768 -32768 -32768 -32768 -32768 -32768 -32768 -32768 -32768 -32768 -32768 -32768 -32768 -32768 -32768 -32768 -32768 -32768 -32768 -32768 -32768 -32768 -32768 -32768 -32768 -32768 -32768 -32768 -32768 -32768 -32768 -32768 -32768
-32768 -32768 -32768 -32768 -32768 -32768 -32768 -32768 -32768 -32768 -32768 -32768 -32768 -32768 -32768 -32768 -32768 -32768 -32768 -32768 -32768 -32768 -32768 -32768 -32768 -32768 -32768 28 28 28 29 29 29 30 30 30 31 31 31 31 32 32 32 33 33 33 34 34 34 35 35 35 36 36 36 37 37 37 38 38 38 39 39 39 40 40 40 41 41 41 41 42 42 42 43 43 43 44 44 44 44 45 45 45 45 46 46 46 46 47 47 47 47 47 48 48 48 48 48 48 49 49 49 49 49 49 49 50 50 50 50 50 50 50 50 50 50 50 50 50 50 50 50 50 50 50 50 50 50 50 50 49 49 49 49 49 49 49 49 48 48 48 48 48 48 48 47 47 47 47 47 46 46 46 46 45 45 45 45 45 44 44 44 44 43 43 43 43 42 42 42 41 41 41 41 40 40 40 40 39 39 39 38 38 38 38 37 -32768 -32768 -32768 -32768 -32768 -32768 -32768 -32768 -32768 -32768 -32768 -32768 -32768 -32768 -32768 -32768 -32768 -32768 -32768 -32768 -32768 -32768 -32768 -32768 -32768 -32768 -32768 -32768 -32768 -32768 -32768 -32768 -32768 -32768 -32768 -32768 -32768 -32768 -32768 -32768 -32768 -32768 -32768 -32768 -32768 -32768 -32768 -32768 -32768 -32768 -32768 -32768 -32768 -32768 -32768 -32768 -32768 -32768 -32768 -32768 -32768 -32768 -32768 -32768 -32768 -32768 -32768 -32768 -32768 -32768 -32768 -32768 -32768 -32768 -32768 -32768 -32768
-32768 -32768 -32768 -32768 -32768 -32768 -32768 -32768 -32768 -32768 -32768 -32768 -32768 -32768 -32768 -32768 -32768 -32768 -32768 -32768 -32768 -32768 -32768 -32768 -32768 -32768 -32768 28 28 28 29 29 29 30 30 30 30 31 31 31 32 32 32 33 33 33 34 34 34 35 35 35 36 36 36 37 37 37 38 38 38 39 39 39 40 40 40 40 41 41 41 42 42 42 43 43 43 43 44 44 44 44 45 45 45 46 46 46 46 46 47 47 47 47 47 48 48 48 48 48 48 49 49 49 49 49 49 49 49 50 50 50 50 50 50 50 50 50 50 50 50 50 50 50 50 50 50 50 50 49 49 49 49 49 49 49 49 49 48 48 48 48 48 48 48 47 47 47 47 47 46 46 46 46 46 45 45 45 45 44 44 44 44 43 43 43 43 42 42 42 42 41 41 41 40 40 40 40 39 39 39 39 38 38 38 37 37 -32768 -32768 -32768 -32768 -32768 -32768 -32768 -32768 -32768 -32768 -32768 -32768 -32768 -32768 -32768 -32768 -32768 -32768 -32768 -32768 -32768 -32768 -32768 -32768 -32768 -32768 -32768 -32768 -32768 -32768 -32768 -32768 -32768 -32768 -32768 -32768 -32768 -32768 -32768 -32768 -32768 -32768 -32768 -32768 -32768 -32768 -32768 -32768 -32768 -32768 -32768 -32768 -32768 -32768 -32768 -32768 -32768 -32768 -32768 -32768 -32768 -32768 -32768 -32768 -32768 -32768 -32768 -32768 -32768 -32768 -32768 -32768 -32768 -32768 -32768 -32768 -32768
-32768 -32768 -32768 -32768 -32768 -32768 -32768 -32768 -32768 -32768 -32768 -32768 -32768 -32768 -32768 -32768 -32768 -32768 -32768 -32768 -32768 -32768 -32768 -32768 -32768 -32768 -32768 28 28 28 29 29 29 29 30 30 30 31 31 31 32 32 32 33 33 33 34 34 34 35 35 35 36 36 36 37 37 37 38 38 38 39 39 39 39 40 40 40 41 41 41 42 42 42 42 43 43 43 44 44 44 44 45 45 45 45 46 46 46 46 47 47 47 47 47 48 48 48 48 48 48 49 49 49 49 49 49 49 49 49 49 50 50 50 50 50 50 50 50 50 50 50 50 50 50 50 50 49 49 49 49 49 49 49 49 49 49 48 48 48 48 48 48 48 47 47 47 47 47 46 46 46 46 46 45 45 45 45 44 44 44 44 43 43 43 43 42 42 42 42 41 41 41 41 40 40 40 39 39 39 39 38 38 38 37 37 -32768 -32768 -32768 -32768 -32768 -32768 -32768 -32768 -32768 -32768 -32768 -32768 -32768 -32768 -32768 -32768 -32768 -32768 -32768 -32768 -32768 -32768 -32768 -32768 -32768 -32768 -32768 -32768 -32768 -32768 -32768 -32768 -32768 -32768 -32768 -32768 -32768 -32768 -32768 -32768 -32768 -32768 -32768 -32768 -32768 -32768 -32768 -32768 -32768 -32768 -32768 -32768 -32768 -32768 -32768 -32768 -32768 -32768 -32768 -32768 -32768 -32768 -32768 -32768 -32768 -32768 -32768 -32768 -32768 -32768 -32768 -32768 -32768 -32768 -32768 -32768 -32768 -32768
-32768 -32768 -32768 -32768 -32768 -32768 -32768 -32768 -32768 -32768 -32768 -32768 -32768 -32768 -32768 -32768 -32768 -32768 -32768 -32768 -32768 -32768 -32768 -32768 -32768 -32768 -32768 28 28 28 29 29 29 29 30 30 30 31 31 31 32 32 32 33 33 33 34 34 34 35 35 35 36 36 36 36 37 37 37 38 38 38 39 39 39 40 40 40 41 41 41 41 42 42 42 43 43 43 43 44 44 44 45 45 45 45 46 46 46 46 46 47 47 47 47 47 48 48 48 48 48 48 48 49 49 49 49 49 49 49 49 49 49 49 50 50 50 50 50 50 50 50 50 50 49 49 49 49 49 49 49 49 49 49 49 49 48 48 48 48 48 48 47 47 47 47 47 47 46 46 46 46 46 45 45 45 45 44 44 44 44 44 43 43 43 43 42 42 42 41 41 41 41 40 40 40 40 39 39 39 38 38 38 38 37 37 -32768 -32768 -32768 -32768 -32768 -32768 -32768 -32768 -32768 -32768 -32768 -32768 -32768 -32768 -32768 -32768 -32768 -32768 -32768 -32768 -32768 -32768 -32768 -32768 -32768 -32768 -32768 -32768 -32768 -32768 -32768 -32768 -32768 -32768 -32768 -32768 -32768 -32768 -32768 -32768 -32768 -32768 -32768 -32768 -32768 -32768 -32768 -32768 -32768 -32768 -32768 -32768 -32768 -32768 -32768 -32768 -32768 -32768 -32768 -32768 -32768 -32768 -32768 -32768 -32768 -32768 -32768 -32768 -32768 -32768 -32768 -32768 -32768 -32768 -32768 -32768 -32768 -32768
-32768 -32768 -32768 -32768 -32768 -32768 -32768 -32768 -32768 -32768 -32768 -32768 -32768 -32768 -32768 -32768 -32768 -32768 -32768 -32768 -32768 -32768 -32768 -32768 -32768 -32768 -32768 28 28 28 28 29 29 29 30 30 30 31 31 31 32 32 32 33 33 33 33 34 34 34 35 35 35 36 36 36 37 37 37 38 38 38 39 39 39 40 40 40 41 41 41 41 42 42 42 43 43 43 43 44 44 44 44 45 45 45 45 46 46 46 46 46 47 47 47 47 47 48 48 48 48 48 48 48 49 49 49 49 49 49 49 49 49 49 49 49 49 49 49 49 49 49 49 49 49 49 49 49 49 49 49 49 49 49 48 48 48 48 48 48 48 47 47 47 47 47 47 46 46 46 46 46 45 45 45 45 45 44 44 44 44 43 43 43 43 42 42 42 42 41 41 41 40 40 40 40 39 39 39 39 38 38 38 37 37 -32768 -32768 -32768 -32768 -32768 -32768 -32768 -32768 -32768 -32768 -32768 -32768 -32768 -32768 -32768 -32768 -32768 -32768 -32768 -32768 -32768 -32768 -32768 -32768 -32768 -32768 -32768 -32768 -32768 -32768 -32768 -32768 -32768 -32768 -32768 -32768 -32768 -32768 -32768 -32768 -32768 -32768 -32768 -32768 -32768 -32768 -32768 -32768 -32768 -32768 -32768 -32768 -32768 -32768 -32768 -32768 -32768 -32768 -32768 -32768 -32768 -32768 -32768 -32768 -32768 -32768 -32768 -32768 -32768 -32768 -32768 -32768 -32768 -32768 -32768 -32768 -32768 -32768 -32768
-32768 -32768 -32768 -32768 -32768 -32768 -32768 -32768 -32768 -32768 -32768 -32768 -32768 -32768 -32768 -32768 -32768 -32768 -32768 -32768 -32768 -32768 -32768 -32768 -32768 -32768 -32768 -32768 28 28 28 29 29 29 30 30 30 31 31 31 32 32 32 32 33 33 33 34 34 34 35 35 35 36 36 36 37 37 37 38 38 38 39 39 39 39 40 40 40 41 41 41 42 42 42 42 43 43 43 44 44 44 44 45 45 45 45 45 46 46 46 46 47 47 47 47 47 47 48 48 48 48 48 48 48 49 49 49 49 49 49 49 49 49 49 49 49 49 49 49 49 49 49 49 49 49 49 49 49 49 49 49 48 48 48 48 48 48 48 48 47 47 47 47 47 47 46 46 46 46 46 45 45 45 45 45 44 44 44 44 43 43 43 43 42 42 42 42 41 41 41 41 40 40 40 39 39 39 39 38 38 38 38 37 37 -32768 -32768 -32768 -32768 -32768 -32768 -32768 -32768 -32768 -32768 -32768 -32768 -32768 -32768 -32768 -32768 -32768 -32768 -32768 -32768 -32768 -32768 -32768 -32768 -32768 -32768 -32768 -32768 -32768 -32768 -32768 -32768 -32768 -32768 -32768 -32768 -32768 -32768 -32768 -32768 -32768 -32768 -32768 -32768 -32768 -32768 -32768 -32768 -32768 -32768 -32768 -32768 -32768 -32768 -32768 -32768 -32768 -32768 -32768 -32768 -32768 -32768 -32768 -32768 -32768 -32768 -32768 -32768 -32768 -32768 -32768 -32768 -32768 -32768 -32768 -32768 -32768 -32768 -32768
-32768 -32768 -32768 -32768 -32768 -32768 -32768 -32768 -32768 -32768 -32768 -32768 -32768 -32768 -32768 -32768 -32768 -32768 -32768 -32768 -32768 -32768 -32768 -32768 -32768 -32768 -32768 -32768 -32768 28 -32768 -32768 29 29 30 30 30 31 31 31 31 32 32 32 33 33 33 34 34 34 35 35 35 36 36 36 37 37 37 38 38 38 38 39 39 39 40 40 40 41 41 41 41 42 42 42 43 43 43 43 44 44 44 44 45 45 45 45 46 46 46 46 46 47 47 47 47 47 47 48 48 48 48 48 48 48 49 49 49 49 49 49 49 49 49 49 49 49 49 49 49 49 49 49 49 49 49 49 49 49 49 48 48 48 48 48 48 48 48 47 47 47 47 47 47 46 46 46 46 46 45 45 45 45 45 44 44 44 44 43 43 43 43 42 42 42 42 41 41 41 41 40 40 40 40 39 39 39 38 38 38 38 37 37 37 -32768 -32768 -32768 -32768 -32768 -32768 -32768 -32768 -32768 -32768 -32768 -32768 -32768 -32768 -32768 -32768 -32768 -32768 -32768 -32768 -32768 -32768 -32768 -32768 -32768 -32768 -32768 -32768 -32768 -32768 -32768 -32768 -32768 -32768 -32768 -32768 -32768 -32768 -32768 -32768 -32768 -32768 -32768 -32768 -32768 -32768 -32768 -32768 -32768 -32768 -32768 -32768 -32768 -32768 -32768 -32768 -32768 -32768 -32768 -32768 -32768 -32768 -32768 -32768 -32768 -32768 -32768 -32768 -32768 -32768 -32768 -32768 -32768 -32768 -32768 -32768 -32768 -32768 -32768
-32768 -32768 -32768 -32768 -32768 -32768 -32768 -32768 -32768 -32768 -32768 -32768 -32768 -32768 -32768 -32768 -32768 -32768 -32768 -32768 -32768 -32768 -32768 -32768 -32768 -32768 -32768 -32768 -32768 -32768 -32768 -32768 -32768 -32768 30 30 30 30 31 31 31 32 32 -32768 -32768 33 33 34 34 34 35 35 35 36 36 36 36 37 37 37 38 38 38 39 39 39 40 40 40 40 41 41 41 42 42 42 42 43 43 43 44 44 44 44 45 45 45 45 45 46 46 46 46 46 47 47 47 47 47 47 48 48 48 48 48 48 48 48 49 49 49 49 49 49 49 49 49 49 49 49 49 49 49 49 49 49 49 49 49 48 48 48 48 48 48 48 48 48 47 47 47 47 47 47 46 46 46 46 46 45 45 45 45 45 44 44 44 44 43 43 43 43 43 42 42 42 42 41 41 41 40 40 40 40 39 39 39 39 38 38 38 37 37 37 -32768 -32768 -32768 -32768 -32768 -32768 -32768 -32768 -32768 -32768 -32768 -32768 -32768 -32768 -32768 -32768 -32768 -32768 -32768 -32768 -32768 -32768 -32768 -32768 -32768 -32768 -32768 -32768 -32768 -32768 -32768 -32768 -32768 -32768 -32768 -32768 -32768 -32768 -32768 -32768 -32768 -32768 -32768 -32768 -32768 -32768 -32768 -32768 -32768 -32768 -32768 -32768 -32768 -32768 -32768 -32768 -32768 -32768 -32768 -32768 -32768 -32768 -32768 -32768 -32768 -32768 -32768 -32768 -32768 -32768 -32768 -32768 -32768 -32768 -32768 -32768 -32768 -32768 -32768 -32768
-32768 -32768 -32768 -32768 -32768 -32768 -32768 -32768 -32768 -32768 -32768 -32768 -32768 -32768 -32768 -32768 -32768 -32768 -32768 -32768 -32768 -32768 -32768 -32768 -32768 -32768 -32768 -32768 -32768 -32768 -32768 -32768 -32768 -32768 -32768 30 30 30 -32768 31 31 32 -32768 -32768 -32768 -32768 33 34 34 34 35 35 35 35 36 36 36 37 37 37 38 38 38 39 39 39 39 40 40 40 41 41 41 42 42 42 42 43 43 43 43 44 44 44 44 45 45 45 45 46 46 46 46 46 46 47 47 47 47 47 47 48 48 48 48 48 48 48 48 48 49 49 49 49 49 49 49 49 49 49 49 49 49 49 49 49 48 48 48 48 48 48 48 48 48 48 47 47 47 47 47 47 47 46 46 46 46 46 45 45 45 45 45 44 44 44 44 44 43 43 43 43 42 42 42 42 41 41 41 41 40 40 40 39 39 39 39 38 38 38 38 37 37 37 -32768 -32768 -32768 -32768 -32768 -32768 -32768 -32768 -32768 -32768 -32768 -32768 -32768 -32768 -32768 -32768 -32768 -32768 -32768 -32768 -32768 -32768 -32768 -32768 -32768 -32768 -32768 -32768 -32768 -32768 -32768 -32768 -32768 -32768 -32768 -32768 -32768 -32768 -32768 -32768 -32768 -32768 -32768 -32768 -32768 -32768 -32768 -32768 -32768 -32768 -32768 -32768 -32768 -32768 -32768 -32768 -32768 -32768 -32768 -32768 -32768 -32768 -32768 -32768 -32768 -32768 -32768 -32768 -32768 -32768 -32768 -32768 -32768 -32768 -32768 -32768 -32768 -32768 -32768 -32768
-32768 -32768 -32768 -32768 -32768 -32768 -32768 -32768 -32768 -32768 -32768 -32768 -32768 -32768 -32768 -32768 -32768 -32768 -32768 -32768 -32768 -32768 -32768 -32768 -32768 -32768 -32768 -32768 -32768 -32768 -32768 -32768 -32768 -32768 -32768 -32768 30 30 31 -32768 -32768 32 32 -32768 -32768 -32768 33 33 34 34 34 35 35 35 36 36 36 37 37 37 38 38 38 38 39 39 39 40 40 40 41 41 41 41 42 42 42 43 43 43 43 44 44 44 44 44 45 45 45 45 46 46 46 46 46 47 47 47 47 47 47 47 48 48 48 48 48 48 48 48 48 48 48 49 49 49 49 49 49 49 49 49 49 48 48 48 48 48 48 48 48 48 48 48 48 47 47 47 47 47 47 47 46 46 46 46 46 45 45 45 45 45 44 44 44 44 44 43 43 43 43 42 42 42 42 41 41 41 41 40 40 40 40 39 39 39 38 38 38 38 37 37 37 -32768 -32768 -32768 -32768 -32768 -32768 -32768 -32768 -32768 -32768 -32768 -32768 -32768 -32768 -32768 -32768 -32768 -32768 -32768 -32768 -32768 -32768 -32768 -32768 -32768 -32768 -32768 -32768 -32768 -32768 -32768 -32768 -32768 -32768 -32768 -32768 -32768 -32768 -32768 -32768 -32768 -32768 -32768 -32768 -32768 -32768 -32768 -32768 -32768 -32768 -32768 -32768 -32768 -32768 -32768 -32768 -32768 -32768 -32768 -32768 -32768 -32768 -32768 -32768 -32768 -32768 -32768 -32768 -32768 -32768 -32768 -32768 -32768 -32768 -32768 -32768 -32768 -32768 -32768 -32768 -32768
-32768 -32768 -32768 -32768 -32768 -32768 -32768 -32768 -32768 -32768 -32768 -32768 -32768 -32768 -32768 -32768 -32768 -32768 -32768 -32768 -32768 -32768 -32768 -32768 -32768 -32768 -32768 -32768 -32768 -32768 -32768 -32768 -32768 -32768 -32768 -32768 -32768 -32768 -32768 31 31 32 32 32 32 33 33 33 34 34 34 35 35 35 36 36 36 37 37 37 37 38 38 38 39 39 39 40 40 40 40 41 41 41 42 42 42 42 43 43 43 43 44 44 44 44 45 45 45 45 45 46 46 46 46 46 47 47 47 47 47 47 47 48 48 48 48 48 48 48 48 48 48 48 48 48 48 48 48 48 48 48 48 48 48 48 48 48 48 48 48 48 48 47 47 47 47 47 47 47 47 46 46 46 46 46 45 45 45 45 45 44 44 44 44 44 43 43 43 43 42 42 42 42 41 41 41 41 40 40 40 40 39 39 39 39 38 38 38 37 37 37 37 -32768 -32768 -32768 -32768 -32768 -32768 -32768 -32768 -32768 -32768 -32768 -32768 -32768 -32768 -32768 -32768 -32768 -32768 -32768 -32768 -32768 -32768 -32768 -32768 -32768 -32768 -32768 -32768 -32768 -32768 -32768 -32768 -32768 -32768 -32768 -32768 -32768 -32768 -32768 -32768 -32768 -32768 -32768 -32768 -32768 -32768 -32768 -32768 -32768 -32768 -32768 -32768 -32768 -32768 -32768 -32768 -32768 -32768 -32768 -32768 -32768 -32768 -32768 -32768 -32768 -32768 -32768 -32768 -32768 -32768 -32768 -32768 -32768 -32768 -32768 -32768 -32768 -32768 -32768 -32768 -32768
-32768 -32768 -32768 -32768 -32768 -32768 -32768 -32768 -32768 -32768 -32768 -32768 -32768 -32768 -32768 -32768 -32768 -32768 -32768 -32768 -32768 -32768 -32768 -32768 -32768 -32768 -32768 -32768 -32768 -32768 -32768 -32768 -32768 -32768 -32768 -32768 -32768 -32768 -32768 31 31 31 32 32 32 33 33 33 34 34 34 35 35 35 36 36 36 36 37 37 37 38 38 38 39 39 39 39 40 40 40 41 41 41 41 42 42 42 43 43 43 43 44 44 44 44 44 45 45 45 45 45 46 46 46 46 46 47 47 47 47 47 47 47 47 48 48 48 48 48 48 48 48 48 48 48 48 48 48 48 48 48 48 48 48 48 48 48 48 48 48 48 47 47 47 47 47 47 47 46 46 46 46 46 46 45 45 45 45 45 45 44 44 44 44 43 43 43 43 43 42 42 42 42 41 41 41 41 40 40 40 39 39 39 39 38 38 38 38 37 37 37 -32768 -32768 -32768 -32768 -32768 -32768 -32768 -32768 -32768 -32768 -32768 -32768 -32768 -32768 -32768 -32768 -32768 -32768 -32768 -32768 -32768 -32768 -32768 -32768 -32768 -32768 -32768 -32768 -32768 -32768 -32768 -32768 -32768 -32768 -32768 -32768 -32768 -32768 -32768 -32768 -32768 -32768 -32768 -32768 -32768 -32768 -32768 -32768 -32768 -32768 -32768 -32768 -32768 -32768 -32768 -32768 -32768 -32768 -32768 -32768 -32768 -32768 -32768 -32768 -32768 -32768 -32768 -32768 -32768 -32768 -32768 -32768 -32768 -32768 -32768 -32768 -32768 -32768 -32768 -32768 -32768 -32768
-32768 -32768 -32768 -32768 -32768 -32768 -32768 -32768 -32768 -32768 -32768 -32768 -32768 -32768 -32768 -32768 -32768 -32768 -32768 -32768 -32768 -32768 -32768 -32768 -32768 -32768 -32768 -32768 -32768 -32768 -32768 -32768 -32768 -32768 -32768 -32768 -32768 -32768 -32768 -32768 31 31 32 32 32 33 33 33 34 34 34 35 35 35 35 36 36 36 37 37 37 38 38 38 38 39 39 39 40 40 40 41 41 41 41 42 42 42 42 43 43 43 43 44 44 44 44 45 45 45 45 45 46 46 46 46 46 46 47 47 47 47 47 47 47 47 48 48 48 48 48 48 48 48 48 48 48 48 48 48 48 48 48 48 48 48 48 48 48 48 47 47 47 47 47 47 47 47 46 46 46 46 46 46 45 45 45 45 45 45 44 44 44 44 43 43 43 43 43 42 42 42 42 41 41 41 41 40 40 40 40 39 39 39 38 38 38 38 37 37 37 37 -32768 -32768 -32768 -32768 -32768 -32768 -32768 -32768 -32768 -32768 -32768 -32768 -32768 -32768 -32768 -32768 -32768 -32768 -32768 -32768 -32768 -32768 -32768 -32768 -32768 -32768 -32768 -32768 -32768 -32768 -32768 -32768 -32768 -32768 -32768 -32768 -32768 -32768 -32768 -32768 -32768 -32768 -32768 -32768 -32768 -32768 -32768 -32768 -32768 -32768 -32768 -32768 -32768 -32768 -32768 -32768 -32768 -32768 -32768 -32768 -32768 -32768 -32768 -32768 -32768 -32768 -32768 -32768 -32768 -32768 -32768 -32768 -32768 -32768 -32768 -32768 -32768 -32768 -32768 -32768 -32768 -32768
-32768 -32768 -32768 -32768 -32768 -32768 -32768 -32768 -32768 -32768 -32768 -32768 -32768 -32768 -32768 -32768 -32768 -32768 -32768 -32768 -32768 -32768 -32768 -32768 -32768 -32768 -32768 -32768 -32768 -32768 -32768 -32768 -32768 -32768 -32768 -32768 -32768 -32768 -32768 -32768 -32768 31 32 32 32 33 33 33 33 34 34 34 35 35 35 36 36 36 37 37 37 37 38 38 38 39 39 39 40 40 40 40 41 41 41 41 42 42 42 43 43 43 43 43 44 44 44 44 45 45 45 45 45 46 46 46 46 46 46 47 47 47 47 47 47 47 47 47 48 48 48 48 48 48 48 48 48 48 48 48 48 48 48 48 48 48 48 47 47 47 47 47 47 47 47 47 47 46 46 46 46 46 46 45 45 45 45 45 45 44 44 44 44 43 43 43 43 43 42 42 42 42 41 41 41 41 40 40 40 40 39 39 39 39 38 38 38 37 37 37 37 -32768 -32768 -32768 -32768 -32768 -32768 -32768 -32768 -32768 -32768 -32768 -32768 -32768 -32768 -32768 -32768 -32768 -32768 -32768 -32768 -32768 -32768 -32768 -32768 -32768 -32768 -32768 -32768 -32768 -32768 -32768 -32768 -32768 -32768 -32768 -32768 -32768 -32768 -32768 -32768 -32768 -32768 -32768 -32768 -32768 -32768 -32768 -32768 -32768 -32768 -32768 -32768 -32768 -32768 -32768 -32768 -32768 -32768 -32768 -32768 -32768 -32768 -32768 -32768 -32768 -32768 -32768 -32768 -32768 -32768 -32768 -32768 -32768 -32768 -32768 -32768 -32768 -32768 -32768 -32768 -32768 -32768 -32768
-32768 -32768 -32768 -32768 -32768 -32768 -32768 -32768 -32768 -32768 -32768 -32768 -32768 -32768 -32768 -32768 -32768 -32768 -32768 -32768 -32768 -32768 -32768 -32768 -32768 -32768 -32768 -32768 -32768 -32768 -32768 -32768 -32768 -32768 -32768 -32768 -32768 -32768 -32768 -32768 -32768 31 32 32 32 32 33 33 33 34 34 34 35 35 35 36 36 36 36 37 37 37 38 38 38 39 39 39 39 40 40 40 41 41 41 41 42 42 42 42 43 43 43 43 44 44 44 44 44 45 45 45 45 45 46 46 46 46 46 46 47 47 47 47 47 47 47 47 47 47 47 48 48 48 48 48 48 48 48 48 48 48 48 48 48 47 47 47 47 47 47 47 47 47 47 46 46 46 46 46 46 46 45 45 45 45 45 45 44 44 44 44 44 43 43 43 43 42 42 42 42 41 41 41 41 40 40 40 40 39 39 39 39 38 38 38 38 37 37 37 36 -32768 -32768 -32768 -32768 -32768 -32768 -32768 -32768 -32768 -32768 -32768 -32768 -32768 -32768 -32768 -32768 -32768 -32768 -32768 -32768 -32768 -32768 -32768 -32768 -32768 -32768 -32768 -32768 -32768 -32768 -32768 -32768 -32768 -32768 -32768 -32768 -32768 -32768 -32768 -32768 -32768 -32768 -32768 -32768 -32768 -32768 -32768 -32768 -32768 -32768 -32768 -32768 -32768 -32768 -32768 -32768 -32768 -32768 -32768 -32768 -32768 -32768 -32768 -32768 -32768 -32768 -32768 -32768 -32768 -32768 -32768 -32768 -32768 -32768 -32768 -32768 -32768 -32768 -32768 -32768 -32768 -32768 -32768
-32768 -32768 -32768 -32768 -32768 -32768 -32768 -32768 -32768 -32768 -32768 -32768 -32768 -32768 -32768 -32768 -32768 -32768 -32768 -32768 -32768 -32768 -32768 -32768 -32768 -32768 -32768 -32768 -32768 -32768 -32768 -32768 -32768 -32768 -32768 -32768 -32768 -32768 -32768 -32768 -32768 -32768 31 32 32 32 33 33 33 34 34 34 35 35 35 35 36 36 36 37 37 37 38 38 38 38 39 39 39 40 40 40 40 41 41 41 41 42 42 42 42 43 43 43 43 44 44 44 44 45 45 45 45 45 45 46 46 46 46 46 46 46 47 47 47 47 47 47 47 47 47 47 47 47 47 48 48 48 48 48 47 47 47 47 47 47 47 47 47 47 47 47 47 47 46 46 46 46 46 46 46 45 45 45 45 45 45 44 44 44 44 44 43 43 43 43 42 42 42 42 42 41 41 41 41 40 40 40 40 39 39 39 38 38 38 38 37 37 37 37 -32768 -32768 -32768 -32768 -32768 -32768 -32768 -32768 -32768 -32768 -32768 -32768 -32768 -32768 -32768 -32768 -32768 -32768 -32768 -32768 -32768 -32768 -32768 -32768 -32768 -32768 -32768 -32768 -32768 -32768 -32768 -32768 -32768 -32768 -32768 -32768 -32768 -32768 -32768 -32768 -32768 -32768 -32768 -32768 -32768 -32768 -32768 -32768 -32768 -32768 -32768 -32768 -32768 -32768 -32768 -32768 -32768 -32768 -32768 -32768 -32768 -32768 -32768 -32768 -32768 -32768 -32768 -32768 -32768 -32768 -32768 -32768 -32768 -32768 -32768 -32768 -32768 -32768 -32768 -32768 -32768 -32768 -32768 -32768
-32768 -32768 -32768 -32768 -32768 -32768 -32768 -32768 -32768 -32768 -32768 -32768 -32768 -32768 -32768 -32768 -32768 -32768 -32768 -32768 -32768 -32768 -32768 -32768 -32768 -32768 -32768 -32768 -32768 -32768 -32768 -32768 -32768 -32768 -32768 -32768 -32768 -32768 -32768 -32768 -32768 -32768 -32768 32 32 32 33 33 33 34 34 34 34 35 35 35 36 36 36 37 37 37 37 38 38 38 39 39 39 39 40 40 40 41 41 41 41 42 42 42 42 43 43 43 43 44 44 44 44 44 45 45 45 45 45 45 46 46 46 46 46 46 46 47 47 47 47 47 47 47 47 47 47 47 47 47 47 47 47 47 47 47 47 47 47 47 47 47 47 47 47 47 46 46 46 46 46 46 46 46 45 45 45 45 45 45 44 44 44 44 44 43 43 43 43 42 42 42 42 42 41 41 41 41 40 40 40 40 39 39 39 39 38 38 38 37 37 37 37 -32768 -32768 -32768 -32768 -32768 -32768 -32768 -32768 -32768 -32768 -32768 -32768 -32768 -32768 -32768 -32768 -32768 -32768 -32768 -32768 -32768 -32768 -32768 -32768 -32768 -32768 -32768 -32768 -32768 -32768 -32768 -32768 -32768 -32768 -32768 -32768 -32768 -32768 -32768 -32768 -32768 -32768 -32768 -32768 -32768 -32768 -32768 -32768 -32768 -32768 -32768 -32768 -32768 -32768 -32768 -32768 -32768 -32768 -32768 -32768 -32768 -32768 -32768 -32768 -32768 -32768 -32768 -32768 -32768 -32768 -32768 -32768 -32768 -32768 -32768 -32768 -32768 -32768 -32768 -32768 -32768 -32768 -32768 -32768 -32768
-32768 -32768 -32768 -32768 -32768 -32768 -32768 -32768 -32768 -32768 -32768 -32768 -32768 -32768 -32768 -32768 -32768 -32768 -32768 -32768 -32768 -32768 -32768 -32768 -32768 -32768 -32768 -32768 -32768 -32768 -32768 -32768 -32768 -32768 -32768 -32768 -32768 -32768 -32768 -32768 -32768 -32768 -32768 32 32 32 33 33 33 33 34 34 34 35 35 35 36 36 36 36 37 37 37 38 38 38 39 39 39 39 40 40 40 40 41 41 41 41 42 42 42 42 43 43 43 43 44 44 44 44 44 45 45 45 45 45 45 46 46 46 46 46 46 46 46 47 47 47 47 47 47 47 47 47 47 47 47 47 47 47 47 47 47 47 47 47 47 47 47 47 46 46 46 46 46 46 46 46 45 45 45 45 45 45 45 44 44 44 44 44 43 43 43 43 43 42 42 42 42 41 41 41 41 40 40 40 40 39 39 39 39 38 38 38 38 37 37 -32768 -32768 -32768 -32768 -32768 -32768 -32768 -32768 -32768 -32768 -32768 -32768 -32768 -32768 -32768 -32768 -32768 -32768 -32768 -32768 -32768 -32768 -32768 -32768 -32768 -32768 -32768 -32768 -32768 -32768 -32768 -32768 -32768 -32768 -32768 -32768 -32768 -32768 -32768 -32768 -32768 -32768 -32768 -32768 -32768 -32768 -32768 -32768 -32768 -32768 -32768 -32768 -32768 -32768 -32768 -32768 -32768 -32768 -32768 -32768 -32768 -32768 -32768 -32768 -32768 -32768 -32768 -32768 -32768 -32768 -32768 -32768 -32768 -32768 -32768 -32768 -32768 -32768 -32768 -32768 -32768 -32768 -32768 -32768 -32768 -32768 -32768
-32768 -32768 -32768 -32768 -32768 -32768 -32768 -32768 -32768 -32768 -32768 -32768 -32768 -32768 -32768 -32768 -32768 -32768 -32768 -32768 -32768 -32768 -32768 -32768 -32768 -32768 -32768 -32768 -32768 -32768 -32768 -32768 -32768 -32768 -32768 -32768 -32768 -32768 -32768 -32768 -32768 -32768 -32768 32 32 32 32 33 33 33 34 34 34 35 35 35 35 36 36 36 37 37 37 38 38 38 38 39 39 39 40 40 40 40 41 41 41 41 42 42 42 42 43 43 43 43 43 44 44 44 44 44 45 45 45 45 45 45 46 46 46 46 46 46 46 46 46 47 47 47 47 47 47 47 47 47 47 47 47 47 47 47 47 47 47 47 47 47 46 46 46 46 46 46 46 46 46 45 45 45 45 45 45 44 44 44 44 44 44 43 43 43 43 43 42 42 42 42 41 41 41 41 40 40 40 40 39 39 39 39 38 38 38 38 37 37 37 -32768 -32768 -32768 -32768 -32768 -32768 -32768 -32768 -32768 -32768 -32768 -32768 -32768 -32768 -32768 -32768 -32768 -32768 -32768 -32768 -32768 -32768 -32768 -32768 -32768 -32768 -32768 -32768 -32768 -32768 -32768 -32768 -32768 -32768 -32768 -32768 -32768 -32768 -32768 -32768 -32768 -32768 -32768 -32768 -32768 -32768 -32768 -32768 -32768 -32768 -32768 -32768 -32768 -32768 -32768 -32768 -32768 -32768 -32768 -32768 -32768 -32768 -32768 -32768 -32768 -32768 -32768 -32768 -32768 -32768 -32768 -32768 -32768 -32768 -32768 -32768 -32768 -32768 -32768 -32768 -32768 -32768 -32768 -32768 -32768 -32768 -32768
-32768 -32768 -32768 -32768 -32768 -32768 -32768 -32768 -32768 -32768 -32768 -32768 -32768 -32768 -32768 -32768 -32768 -32768 -32768 -32768 -32768 -32768 -32768 -32768 -32768 -32768 -32768 -32768 -32768 -32768 -32768 -32768 -32768 -32768 -32768 -32768 -32768 -32768 -32768 -32768 -32768 -32768 -32768 31 32 32 32 33 33 33 34 34 34 34 35 35 35 36 36 36 37 37 37 37 38 38 38 39 39 39 39 40 40 40 40 41 41 41 41 42 42 42 42 43 43 43 43 43 44 44 44 44 44 45 45 45 45 45 45 46 46 46 46 46 46 46 46 46 46 47 47 47 47 47 47 47 47 47 47 47 47 47 47 47 47 46 46 46 46 46 46 46 46 46 46 46 45 45 45 45 45 45 44 44 44 44 44 44 43 43 43 43 43 42 42 42 42 41 41 41 41 41 40 40 40 40 39 39 39 38 38 38 38 37 37 37 37 -32768 -32768 -32768 -32768 -32768 -32768 -32768 -32768 -32768 -32768 -32768 -32768 -32768 -32768 -32768 -32768 -32768 -32768 -32768 -32768 -32768 -32768 -32768 -32768 -32768 -32768 -32768 -32768 -32768 -32768 -32768 -32768 -32768 -32768 -32768 -32768 -32768 -32768 -32768 -32768 -32768 -32768 -32768 -32768 -32768 -32768 -32768 -32768 -32768 -32768 -32768 -32768 -32768 -32768 -32768 -32768 -32768 -32768 -32768 -32768 -32768 -32768 -32768 -32768 -32768 -32768 -32768 -32768 -32768 -32768 -32768 -32768 -32768 -32768 -32768 -32768 -32768 -32768 -32768 -32768 -32768 -32768 -32768 -32768 -32768 -32768 -32768
-32768 -32768 -32768 -32768 -32768 -32768 -32768 -32768 -32768 -32768 -32768 -32768 -32768 -32768 -32768 -32768 -32768 -32768 -32768 -32768 -32768 -32768 -32768 -32768 -32768 -32768 -32768 -32768 -32768 -32768 -32768 -32768 -32768 -32768 -32768 -32768 -32768 -32768 -32768 -32768 -32768 -32768 -32768 31 32 32 32 33 33 33 33 34 34 34 35 35 35 36 36 36 36 37 37 37 38 38 38 38 39 39 39 40 40 40 40 41 41 41 41 42 42 42 42 42 43 43 43 43 44 44 44 44 44 44 45 45 45 45 45 45 46 46 46 46 46 46 46 46 46 46 46 46 47 47 47 47 47 47 47 47 47 47 46 46 46 46 46 46 46 46 46 46 46 46 45 45 45 45 45 45 45 44 44 44 44 44 44 43 43 43 43 43 42 42 42 42 41 41 41 41 41 40 40 40 40 39 39 39 39 38 38 38 38 37 37 37 -32768 -32768 -32768 -32768 -32768 -32768 -32768 -32768 -32768 -32768 -32768 -32768 -32768 -32768 -32768 -32768 -32768 -32768 -32768 -32768 -32768 -32768 -32768 -32768 -32768 -32768 -32768 -32768 -32768 -32768 -32768 -32768 -32768 -32768 -32768 -32768 -32768 -32768 -32768 -32768 -32768 -32768 -32768 -32768 -32768 -32768 -32768 -32768 -32768 -32768 -32768 -32768 -32768 -32768 -32768 -32768 -32768 -32768 -32768 -32768 -32768 -32768 -32768 -32768 -32768 -32768 -32768 -32768 -32768 -32768 -32768 -32768 -32768 -32768 -32768 -32768 -32768 -32768 -32768 -32768 -32768 -32768 -32768 -32768 -32768 -32768 -32768 -32768
-32768 -32768 -32768 -32768 -32768 -32768 -32768 -32768 -32768 -32768 -32768 -32768 -32768 -32768 -32768 -32768 -32768 -32768 -32768 -32768 -32768 -32768 -32768 -32768 -32768 -32768 -32768 -32768 -32768 -32768 -32768 -32768 -32768 -32768 -32768 -32768 -32768 -32768 -32768 -32768 -32768 -32768 -32768 31 32 32 32 33 33 33 33 34 34 34 35 35 35 35 36 36 36 37 37 37 37 38 38 38 39 39 39 39 40 40 40 40 41 41 41 41 42 42 42 42 43 43 43 43 43 44 44 44 44 44 44 45 45 45 45 45 45 45 46 46 46 46 46 46 46 46 46 46 46 46 46 46 46 46 46 46 46 46 46 46 46 46 46 46 46 46 46 46 45 45 45 45 45 45 45 45 44 44 44 44 44 44 43 43 43 43 43 42 42 42 42 42 41 41 41 41 40 40 40 40 39 39 39 39 38 38 38 38 37 37 37 37 -32768 -32768 -32768 -32768 -32768 -32768 -32768 -32768 -32768 -32768 -32768 -32768 -32768 -32768 -32768 -32768 -32768 -32768 -32768 -32768 -32768 -32768 -32768 -32768 -32768 -32768 -32768 -32768 -32768 -32768 -32768 -32768 -32768 -32768 -32768 -32768 -32768 -32768 -32768 -32768 -32768 -32768 -32768 -32768 -32768 -32768 -32768 -32768 -32768 -32768 -32768 -32768 -32768 -32768 -32768 -32768 -32768 -32768 -32768 -32768 -32768 -32768 -32768 -32768 -32768 -32768 -32768 -32768 -32768 -32768 -32768 -32768 -32768 -32768 -32768 -32768 -32768 -32768 -32768 -32768 -32768 -32768 -32768 -32768 -32768 -32768 -32768 -32768
-32768 -32768 -32768 -32768 -32768 -32768 -32768 -32768 -32768 -32768 -32768 -32768 -32768 -32768 -32768 -32768 -32768 -32768 -32768 -32768 -32768 -32768 -32768 -32768 -32768 -32768 -32768 -32768 -32768 -32768 -32768 -32768 -32768 -32768 -32768 -32768 -32768 -32768 -32768 -32768 -32768 -32768 -32768 31 32 32 32 32 33 33 33 34 34 34 34 35 35 35 36 36 36 37 37 37 37 38 38 38 38 39 39 39 40 40 40 40 41 41 41 41 42 42 42 42 42 43 43 43 43 43 44 44 44 44 44 44 45 45 45 45 45 45 45 45 46 46 46 46 46 46 46 46 46 46 46 46 46 46 46 46 46 46 46 46 46 46 46 46 46 46 45 45 45 45 45 45 45 45 44 44 44 44 44 44 44 43 43 43 43 43 42 42 42 42 42 41 41 41 41 40 40 40 40 39 39 39 39 38 38 38 38 37 37 37 37 -32768 -32768 -32768 -32768 -32768 -32768 -32768 -32768 -32768 -32768 -32768 -32768 -32768 -32768 -32768 -32768 -32768 -32768 -32768 -32768 -32768 -32768 -32768 -32768 -32768 -32768 -32768 -32768 -32768 -32768 -32768 -32768 -32768 -32768 -32768 -32768 -32768 -32768 -32768 -32768 -32768 -32768 -32768 -32768 -32768 -32768 -32768 -32768 -32768 -32768 -32768 -32768 -32768 -32768 -32768 -32768 -32768 -32768 -32768 -32768 -32768 -32768 -32768 -32768 -32768 -32768 -32768 -32768 -32768 -32768 -32768 -32768 -32768 -32768 -32768 -32768 -32768 -32768 -32768 -32768 -32768 -32768 -32768 -32768 -32768 -32768 -32768 -32768 -32768
-32768 -32768 -32768 -32768 -32768 -32768 -32768 -32768 -32768 -32768 -32768 -32768 -32768 -32768 -32768 -32768 -32768 -32768 -32768 -32768 -32768 -32768 -32768 -32768 -32768 -32768 -32768 -32768 -32768 -32768 -32768 -32768 -32768 -32768 -32768 -32768 -32768 -32768 -32768 -32768 -32768 -32768 -32768 -32768 31 32 32 32 33 33 33 34 34 34 34 35 35 35 36 36 36 36 37 37 37 38 38 38 38 39 39 39 39 40 40 40 40 41 41 41 41 42 42 42 42 42 43 43 43 43 43 44 44 44 44 44 44 45 45 45 45 45 45 45 45 46 46 46 46 46 46 46 46 46 46 46 46 46 46 46 46 46 46 46 46 46 46 46 45 45 45 45 45 45 45 45 45 44 44 44 44 44 44 43 43 43 43 43 43 42 42 42 42 42 41 41 41 41 40 40 40 40 39 39 39 39 39 38 38 38 37 37 37 37 36 -32768 -32768 -32768 -32768 -32768 -32768 -32768 -32768 -32768 -32768 -32768 -32768 -32768 -32768 -32768 -32768 -32768 -32768 -32768 -32768 -32768 -32768 -32768 -32768 -32768 -32768 -32768 -32768 -32768 -32768 -32768 -32768 -32768 -32768 -32768 -32768 -32768 -32768 -32768 -32768 -32768 -32768 -32768 -32768 -32768 -32768 -32768 -32768 -32768 -32768 -32768 -32768 -32768 -32768 -32768 -32768 -32768 -32768 -32768 -32768 -32768 -32768 -32768 -32768 -32768 -32768 -32768 -32768 -32768 -32768 -32768 -32768 -32768 -32768 -32768 -32768 -32768 -32768 -32768 -32768 -32768 -32768 -32768 -32768 -32768 -32768 -32768 -32768 -32768
-32768 -32768 -32768 -32768 -32768 -32768 -32768 -32768 -32768 -32768 -32768 -32768 -32768 -32768 -32768 -32768 -32768 -32768 -32768 -32768 -32768 -32768 -32768 -32768 -32768 -32768 -32768 -32768 -32768 -32768 -32768 -32768 -32768 -32768 -32768 -32768 -32768 -32768 -32768 -32768 -32768 -32768 -32768 -32768 31 32 32 32 33 33 33 33 34 34 34 35 35 35 35 36 36 36 37 37 37 37 38 38 38 38 39 39 39 40 40 40 40 40 41 41 41 41 42 42 42 42 42 43 43 43 43 43 44 44 44 44 44 44 45 45 45 45 45 45 45 45 45 45 46 46 46 46 46 46 46 46 46 46 46 46 46 46 46 46 46 46 45 45 45 45 45 45 45 45 45 45 44 44 44 44 44 44 43 43 43 43 43 43 42 42 42 42 42 41 41 41 41 40 40 40 40 40 39 39 39 39 38 38 38 38 37 37 37 37 -32768 -32768 -32768 -32768 -32768 -32768 -32768 -32768 -32768 -32768 -32768 -32768 -32768 -32768 -32768 -32768 -32768 -32768 -32768 -32768 -32768 -32768 -32768 -32768 -32768 -32768 -32768 -32768 -32768 -32768 -32768 -32768 -32768 -32768 -32768 -32768 -32768 -32768 -32768 -32768 -32768 -32768 -32768 -32768 -32768 -32768 -32768 -32768 -32768 -32768 -32768 -32768 -32768 -32768 -32768 -32768 -32768 -32768 -32768 -32768 -32768 -32768 -32768 -32768 -32768 -32768 -32768 -32768 -32768 -32768 -32768 -32768 -32768 -32768 -32768 -32768 -32768 -32768 -32768 -32768 -32768 -32768 -32768 -32768 -32768 -32768 -32768 -32768 -32768 -32768
[truncated: 278,257 more chars]
