# Supplementary material for: Alien species revises systematic status: integrative species delimitation of two similar taxa of Symbrenthia Hübner, [1819] (Lepidoptera, Nymphalidae)
Source: PeerJ. 2023 Jan 30;11:e14644. doi: 10.7717/peerj.14644 (PMC9893915; doi:10.7717/peerj.14644)
Supplement: Supplemental Information 6 [file peerj-11-14644-s006.zip › SDM/early_stage/MAXENT/bio_8.asc]

NCOLS 264 
NROWS 468 
XLLCORNER 119.7998599118 
YLLCORNER 21.499860665 
CELLSIZE 0.00833333330000001 
NODATA_value -32768 
-32768.000000000000000 -32768 -32768 -32768 -32768 -32768 -32768 -32768 -32768 -32768 -32768 -32768 -32768 -32768 -32768 -32768 -32768 -32768 -32768 252 -32768 -32768 -32768 -32768 -32768 -32768 -32768 -32768 -32768 -32768 -32768 -32768 -32768 -32768 -32768 -32768 -32768 -32768 -32768 -32768 -32768 -32768 -32768 -32768 -32768 -32768 -32768 -32768 -32768 -32768 -32768 -32768 -32768 -32768 -32768 -32768 -32768 -32768 -32768 -32768 -32768 -32768 -32768 -32768 -32768 -32768 -32768 -32768 -32768 -32768 -32768 -32768 -32768 -32768 -32768 -32768 -32768 -32768 -32768 -32768 -32768 -32768 -32768 -32768 -32768 -32768 -32768 -32768 -32768 -32768 -32768 -32768 -32768 -32768 -32768 -32768 -32768 -32768 -32768 -32768 -32768 -32768 -32768 -32768 -32768 -32768 -32768 -32768 -32768 -32768 -32768 -32768 -32768 -32768 -32768 -32768 -32768 -32768 -32768 -32768 -32768 -32768 -32768 -32768 -32768 -32768 -32768 -32768 -32768 -32768 -32768 -32768 -32768 -32768 -32768 -32768 -32768 -32768 -32768 -32768 -32768 -32768 -32768 -32768 -32768 -32768 -32768 -32768 -32768 -32768 -32768 -32768 -32768 -32768 -32768 -32768 -32768 -32768 -32768 -32768 -32768 -32768 -32768 -32768 -32768 -32768 -32768 -32768 -32768 -32768 -32768 -32768 -32768 -32768 -32768 -32768 -32768 -32768 -32768 -32768 -32768 -32768 -32768 -32768 -32768 -32768 -32768 -32768 -32768 -32768 -32768 -32768 -32768 -32768 -32768 -32768 -32768 -32768 -32768 -32768 -32768 -32768 -32768 -32768 -32768 -32768 -32768 -32768 -32768 -32768 -32768 -32768 -32768 -32768 -32768 -32768 -32768 -32768 -32768 -32768 -32768 -32768 -32768 -32768 -32768 -32768 -32768 -32768 -32768 -32768 -32768 -32768 -32768 -32768 -32768 -32768 -32768 -32768 -32768 -32768 -32768 -32768 -32768 -32768 -32768 -32768 -32768 -32768 -32768 -32768 -32768 -32768 -32768 -32768 -32768 -32768 -32768 -32768 -32768 -32768 -32768 -32768 -32768 -32768
-32768 -32768 -32768 -32768 -32768 -32768 -32768 -32768 -32768 -32768 -32768 -32768 -32768 -32768 -32768 -32768 -32768 -32768 -32768 -32768 -32768 -32768 -32768 -32768 -32768 -32768 -32768 -32768 -32768 -32768 -32768 -32768 -32768 -32768 -32768 -32768 -32768 -32768 -32768 -32768 -32768 -32768 -32768 -32768 -32768 -32768 -32768 -32768 -32768 -32768 -32768 -32768 -32768 -32768 -32768 -32768 -32768 -32768 -32768 -32768 -32768 -32768 -32768 -32768 -32768 -32768 -32768 -32768 -32768 -32768 -32768 -32768 -32768 -32768 -32768 -32768 -32768 -32768 -32768 -32768 -32768 -32768 -32768 -32768 -32768 -32768 -32768 -32768 -32768 -32768 -32768 -32768 -32768 -32768 -32768 -32768 -32768 -32768 -32768 -32768 -32768 -32768 -32768 -32768 -32768 -32768 -32768 -32768 -32768 -32768 -32768 -32768 -32768 -32768 -32768 -32768 -32768 -32768 -32768 -32768 -32768 -32768 -32768 -32768 -32768 -32768 -32768 -32768 -32768 -32768 -32768 -32768 -32768 -32768 -32768 -32768 -32768 -32768 -32768 -32768 -32768 -32768 -32768 -32768 -32768 -32768 -32768 -32768 -32768 -32768 -32768 -32768 -32768 -32768 -32768 -32768 -32768 -32768 -32768 -32768 -32768 -32768 -32768 -32768 -32768 -32768 -32768 -32768 -32768 -32768 -32768 -32768 -32768 -32768 -32768 -32768 -32768 -32768 -32768 -32768 -32768 -32768 -32768 -32768 -32768 -32768 -32768 -32768 -32768 -32768 -32768 -32768 -32768 -32768 -32768 -32768 -32768 -32768 -32768 -32768 -32768 -32768 -32768 -32768 -32768 -32768 -32768 -32768 -32768 -32768 -32768 -32768 -32768 -32768 -32768 -32768 -32768 -32768 -32768 -32768 -32768 -32768 -32768 -32768 -32768 -32768 -32768 -32768 -32768 -32768 -32768 -32768 -32768 -32768 -32768 -32768 -32768 -32768 -32768 -32768 -32768 -32768 -32768 -32768 -32768 -32768 -32768 -32768 -32768 -32768 -32768 -32768 -32768 -32768 -32768 -32768 -32768 -32768 -32768 -32768 -32768 -32768 -32768 -32768
-32768 253 -32768 -32768 -32768 -32768 -32768 -32768 -32768 -32768 -32768 -32768 -32768 -32768 -32768 -32768 -32768 -32768 -32768 -32768 -32768 -32768 -32768 -32768 -32768 -32768 -32768 -32768 -32768 -32768 -32768 -32768 -32768 -32768 -32768 -32768 -32768 -32768 -32768 -32768 -32768 -32768 -32768 -32768 -32768 -32768 -32768 -32768 -32768 -32768 -32768 -32768 -32768 -32768 -32768 -32768 -32768 -32768 -32768 -32768 -32768 -32768 -32768 -32768 -32768 -32768 -32768 -32768 -32768 -32768 -32768 -32768 -32768 -32768 -32768 -32768 -32768 -32768 -32768 -32768 -32768 -32768 -32768 -32768 -32768 -32768 -32768 -32768 -32768 -32768 -32768 -32768 -32768 -32768 -32768 -32768 -32768 -32768 -32768 -32768 -32768 -32768 -32768 -32768 -32768 -32768 -32768 -32768 -32768 -32768 -32768 -32768 -32768 -32768 -32768 -32768 -32768 -32768 -32768 -32768 -32768 -32768 -32768 -32768 -32768 -32768 -32768 -32768 -32768 -32768 -32768 -32768 -32768 -32768 -32768 -32768 -32768 -32768 -32768 -32768 -32768 -32768 -32768 -32768 -32768 -32768 -32768 -32768 -32768 -32768 -32768 -32768 -32768 -32768 -32768 -32768 -32768 -32768 -32768 -32768 -32768 -32768 -32768 -32768 -32768 -32768 -32768 -32768 -32768 -32768 -32768 -32768 -32768 -32768 -32768 -32768 -32768 -32768 -32768 -32768 -32768 -32768 -32768 -32768 -32768 -32768 -32768 -32768 -32768 -32768 -32768 -32768 -32768 -32768 -32768 -32768 -32768 -32768 -32768 -32768 -32768 -32768 -32768 -32768 -32768 -32768 -32768 -32768 -32768 -32768 -32768 -32768 -32768 -32768 -32768 -32768 -32768 -32768 -32768 -32768 -32768 -32768 -32768 -32768 -32768 -32768 -32768 -32768 -32768 -32768 -32768 -32768 -32768 -32768 -32768 -32768 -32768 -32768 -32768 -32768 -32768 -32768 -32768 -32768 -32768 -32768 -32768 -32768 -32768 -32768 -32768 -32768 -32768 -32768 -32768 -32768 -32768 -32768 -32768 -32768 -32768 -32768 -32768 -32768
-32768 -32768 -32768 -32768 -32768 -32768 -32768 -32768 -32768 -32768 -32768 -32768 -32768 -32768 -32768 -32768 -32768 -32768 -32768 -32768 -32768 -32768 -32768 -32768 -32768 -32768 -32768 -32768 -32768 -32768 -32768 -32768 -32768 -32768 -32768 -32768 -32768 -32768 -32768 -32768 -32768 -32768 -32768 -32768 -32768 -32768 -32768 -32768 -32768 -32768 -32768 -32768 -32768 -32768 -32768 -32768 -32768 -32768 -32768 -32768 -32768 -32768 -32768 -32768 -32768 -32768 -32768 -32768 -32768 -32768 -32768 -32768 -32768 -32768 -32768 -32768 -32768 -32768 -32768 -32768 -32768 -32768 -32768 -32768 -32768 -32768 -32768 -32768 -32768 -32768 -32768 -32768 -32768 -32768 -32768 -32768 -32768 -32768 -32768 -32768 -32768 -32768 -32768 -32768 -32768 -32768 -32768 -32768 -32768 -32768 -32768 -32768 -32768 -32768 -32768 -32768 -32768 -32768 -32768 -32768 -32768 -32768 -32768 -32768 -32768 -32768 -32768 -32768 -32768 -32768 -32768 -32768 -32768 -32768 -32768 -32768 -32768 -32768 -32768 -32768 -32768 -32768 -32768 -32768 -32768 -32768 -32768 -32768 -32768 -32768 -32768 -32768 -32768 -32768 -32768 -32768 -32768 -32768 -32768 -32768 -32768 -32768 -32768 -32768 -32768 -32768 -32768 -32768 -32768 -32768 -32768 -32768 -32768 -32768 -32768 -32768 -32768 -32768 -32768 -32768 -32768 -32768 -32768 -32768 -32768 -32768 -32768 -32768 -32768 -32768 -32768 -32768 -32768 -32768 -32768 -32768 -32768 -32768 -32768 -32768 -32768 -32768 -32768 -32768 -32768 -32768 -32768 -32768 -32768 -32768 -32768 -32768 -32768 -32768 -32768 -32768 -32768 -32768 -32768 -32768 -32768 -32768 -32768 -32768 -32768 -32768 -32768 -32768 -32768 -32768 -32768 -32768 -32768 -32768 -32768 -32768 -32768 -32768 -32768 -32768 -32768 -32768 -32768 -32768 -32768 -32768 -32768 -32768 -32768 -32768 -32768 -32768 -32768 -32768 -32768 -32768 -32768 -32768 -32768 -32768 -32768 -32768 -32768 -32768
-32768 -32768 -32768 -32768 -32768 -32768 -32768 -32768 -32768 -32768 -32768 -32768 -32768 -32768 -32768 -32768 -32768 -32768 -32768 -32768 -32768 -32768 -32768 -32768 -32768 -32768 -32768 -32768 -32768 -32768 -32768 -32768 -32768 -32768 -32768 -32768 -32768 -32768 -32768 -32768 -32768 -32768 -32768 -32768 -32768 -32768 -32768 -32768 -32768 -32768 -32768 -32768 -32768 -32768 -32768 -32768 -32768 -32768 -32768 -32768 -32768 -32768 -32768 -32768 -32768 -32768 -32768 -32768 -32768 -32768 -32768 -32768 -32768 -32768 -32768 -32768 -32768 -32768 -32768 -32768 -32768 -32768 -32768 -32768 -32768 -32768 -32768 -32768 -32768 -32768 -32768 -32768 -32768 -32768 -32768 -32768 -32768 -32768 -32768 -32768 -32768 -32768 -32768 -32768 -32768 -32768 -32768 -32768 -32768 -32768 -32768 -32768 -32768 -32768 -32768 -32768 -32768 -32768 -32768 -32768 -32768 -32768 -32768 -32768 -32768 -32768 -32768 -32768 -32768 -32768 -32768 -32768 -32768 -32768 -32768 -32768 -32768 -32768 -32768 -32768 -32768 -32768 -32768 -32768 -32768 -32768 -32768 -32768 -32768 -32768 -32768 -32768 -32768 -32768 -32768 -32768 -32768 -32768 -32768 -32768 -32768 -32768 -32768 -32768 -32768 -32768 -32768 -32768 -32768 -32768 -32768 -32768 -32768 -32768 -32768 -32768 -32768 -32768 -32768 -32768 -32768 -32768 -32768 -32768 -32768 -32768 -32768 -32768 -32768 -32768 -32768 -32768 -32768 -32768 -32768 -32768 -32768 -32768 -32768 -32768 -32768 -32768 -32768 -32768 -32768 -32768 -32768 -32768 -32768 -32768 -32768 -32768 -32768 -32768 -32768 -32768 -32768 -32768 -32768 -32768 -32768 -32768 -32768 -32768 -32768 -32768 -32768 -32768 -32768 -32768 -32768 -32768 -32768 -32768 -32768 -32768 -32768 -32768 -32768 -32768 -32768 -32768 -32768 -32768 -32768 -32768 -32768 -32768 -32768 -32768 -32768 -32768 -32768 -32768 -32768 -32768 -32768 -32768 -32768 -32768 -32768 -32768 -32768 -32768
-32768 -32768 -32768 -32768 -32768 -32768 -32768 -32768 -32768 -32768 -32768 -32768 -32768 -32768 -32768 -32768 -32768 -32768 -32768 -32768 -32768 -32768 -32768 -32768 -32768 -32768 -32768 -32768 -32768 -32768 -32768 -32768 -32768 -32768 -32768 -32768 -32768 -32768 -32768 -32768 -32768 -32768 -32768 -32768 -32768 -32768 -32768 -32768 -32768 -32768 -32768 -32768 -32768 -32768 -32768 -32768 -32768 -32768 -32768 -32768 -32768 -32768 -32768 -32768 -32768 -32768 -32768 -32768 -32768 -32768 -32768 -32768 -32768 -32768 -32768 -32768 -32768 -32768 -32768 -32768 -32768 -32768 -32768 -32768 -32768 -32768 -32768 -32768 -32768 -32768 -32768 -32768 -32768 -32768 -32768 -32768 -32768 -32768 -32768 -32768 -32768 -32768 -32768 -32768 -32768 -32768 -32768 -32768 -32768 -32768 -32768 -32768 -32768 -32768 -32768 -32768 -32768 -32768 -32768 -32768 -32768 -32768 -32768 -32768 -32768 -32768 -32768 -32768 -32768 -32768 -32768 -32768 -32768 -32768 -32768 -32768 -32768 -32768 -32768 -32768 -32768 -32768 -32768 -32768 -32768 -32768 -32768 -32768 -32768 -32768 -32768 -32768 -32768 -32768 -32768 -32768 -32768 -32768 -32768 -32768 -32768 -32768 -32768 -32768 -32768 -32768 -32768 -32768 -32768 -32768 -32768 -32768 -32768 -32768 -32768 -32768 -32768 -32768 -32768 -32768 -32768 -32768 -32768 -32768 -32768 -32768 -32768 -32768 -32768 -32768 -32768 -32768 -32768 -32768 -32768 -32768 -32768 -32768 -32768 -32768 -32768 -32768 -32768 -32768 -32768 -32768 -32768 -32768 -32768 -32768 -32768 -32768 -32768 -32768 -32768 -32768 -32768 -32768 -32768 -32768 -32768 -32768 -32768 -32768 -32768 -32768 -32768 -32768 -32768 -32768 -32768 -32768 -32768 -32768 -32768 -32768 -32768 -32768 -32768 -32768 -32768 -32768 -32768 -32768 -32768 -32768 -32768 -32768 -32768 -32768 -32768 -32768 -32768 -32768 -32768 -32768 -32768 -32768 -32768 -32768 -32768 -32768 -32768 -32768
-32768 -32768 -32768 -32768 -32768 -32768 -32768 -32768 -32768 -32768 -32768 -32768 -32768 -32768 -32768 -32768 -32768 -32768 -32768 -32768 -32768 -32768 -32768 -32768 -32768 -32768 -32768 -32768 -32768 -32768 -32768 -32768 -32768 -32768 -32768 -32768 -32768 -32768 -32768 -32768 -32768 -32768 -32768 -32768 -32768 -32768 -32768 -32768 -32768 -32768 -32768 -32768 -32768 -32768 -32768 -32768 -32768 -32768 -32768 -32768 -32768 -32768 -32768 -32768 -32768 -32768 -32768 -32768 -32768 -32768 -32768 -32768 -32768 -32768 -32768 -32768 -32768 -32768 -32768 -32768 -32768 -32768 -32768 -32768 -32768 -32768 -32768 -32768 -32768 -32768 -32768 -32768 -32768 -32768 -32768 -32768 -32768 -32768 -32768 -32768 -32768 -32768 -32768 -32768 -32768 -32768 -32768 -32768 -32768 -32768 -32768 -32768 -32768 -32768 -32768 -32768 -32768 -32768 -32768 -32768 -32768 -32768 -32768 -32768 -32768 -32768 -32768 -32768 -32768 -32768 -32768 -32768 -32768 -32768 -32768 -32768 -32768 -32768 -32768 -32768 -32768 -32768 -32768 -32768 -32768 -32768 -32768 -32768 -32768 -32768 -32768 -32768 -32768 -32768 -32768 -32768 -32768 -32768 -32768 -32768 -32768 -32768 -32768 -32768 -32768 -32768 -32768 -32768 -32768 -32768 -32768 -32768 -32768 -32768 -32768 -32768 -32768 -32768 -32768 -32768 -32768 -32768 -32768 -32768 -32768 -32768 -32768 -32768 -32768 -32768 -32768 -32768 -32768 -32768 -32768 -32768 -32768 -32768 -32768 -32768 -32768 -32768 -32768 -32768 -32768 -32768 -32768 -32768 -32768 -32768 -32768 -32768 -32768 -32768 -32768 -32768 -32768 -32768 -32768 -32768 -32768 -32768 -32768 -32768 -32768 -32768 -32768 -32768 -32768 -32768 -32768 -32768 -32768 -32768 -32768 -32768 -32768 -32768 -32768 -32768 -32768 -32768 -32768 -32768 -32768 -32768 -32768 -32768 -32768 -32768 -32768 -32768 -32768 -32768 -32768 -32768 -32768 -32768 -32768 -32768 -32768 -32768 -32768 -32768
-32768 -32768 -32768 -32768 -32768 -32768 -32768 -32768 -32768 -32768 -32768 -32768 -32768 -32768 -32768 -32768 -32768 -32768 -32768 -32768 -32768 -32768 -32768 -32768 -32768 -32768 -32768 -32768 -32768 -32768 -32768 -32768 -32768 -32768 -32768 -32768 -32768 -32768 -32768 -32768 -32768 -32768 -32768 -32768 -32768 -32768 -32768 -32768 -32768 -32768 -32768 -32768 -32768 -32768 -32768 -32768 -32768 -32768 -32768 -32768 -32768 -32768 -32768 -32768 -32768 -32768 -32768 -32768 -32768 -32768 -32768 -32768 -32768 -32768 -32768 -32768 -32768 -32768 -32768 -32768 -32768 -32768 -32768 -32768 -32768 -32768 -32768 -32768 -32768 -32768 -32768 -32768 -32768 -32768 -32768 -32768 -32768 -32768 -32768 -32768 -32768 -32768 -32768 -32768 -32768 -32768 -32768 -32768 -32768 -32768 -32768 -32768 -32768 -32768 -32768 -32768 -32768 -32768 -32768 -32768 -32768 -32768 -32768 -32768 -32768 -32768 -32768 -32768 -32768 -32768 -32768 -32768 -32768 -32768 -32768 -32768 -32768 -32768 -32768 -32768 -32768 -32768 -32768 -32768 -32768 -32768 -32768 -32768 -32768 -32768 -32768 -32768 -32768 -32768 -32768 -32768 -32768 -32768 -32768 -32768 -32768 -32768 -32768 -32768 -32768 -32768 -32768 -32768 -32768 -32768 -32768 -32768 -32768 -32768 -32768 -32768 -32768 -32768 -32768 -32768 -32768 -32768 -32768 -32768 -32768 -32768 -32768 -32768 -32768 -32768 -32768 -32768 -32768 -32768 -32768 -32768 -32768 -32768 -32768 -32768 -32768 -32768 -32768 -32768 -32768 -32768 -32768 -32768 -32768 -32768 -32768 -32768 -32768 -32768 -32768 -32768 -32768 -32768 -32768 -32768 -32768 -32768 -32768 -32768 -32768 -32768 -32768 -32768 -32768 -32768 -32768 -32768 -32768 -32768 -32768 -32768 -32768 -32768 -32768 -32768 -32768 -32768 -32768 -32768 -32768 -32768 -32768 -32768 -32768 -32768 -32768 -32768 -32768 -32768 -32768 -32768 -32768 -32768 -32768 -32768 -32768 -32768 -32768 -32768
-32768 -32768 -32768 -32768 -32768 -32768 -32768 -32768 -32768 -32768 -32768 -32768 -32768 -32768 -32768 -32768 -32768 -32768 -32768 -32768 -32768 -32768 -32768 -32768 -32768 -32768 -32768 -32768 -32768 -32768 -32768 -32768 -32768 -32768 -32768 -32768 -32768 -32768 -32768 -32768 -32768 -32768 -32768 -32768 -32768 -32768 -32768 -32768 -32768 -32768 -32768 -32768 -32768 -32768 -32768 -32768 -32768 -32768 -32768 -32768 -32768 -32768 -32768 -32768 -32768 -32768 -32768 -32768 -32768 -32768 -32768 -32768 -32768 -32768 -32768 -32768 -32768 -32768 -32768 -32768 -32768 -32768 -32768 -32768 -32768 -32768 -32768 -32768 -32768 -32768 -32768 -32768 -32768 -32768 -32768 -32768 -32768 -32768 -32768 -32768 -32768 -32768 -32768 -32768 -32768 -32768 -32768 -32768 -32768 -32768 -32768 -32768 -32768 -32768 -32768 -32768 -32768 -32768 -32768 -32768 -32768 -32768 -32768 -32768 -32768 -32768 -32768 -32768 -32768 -32768 -32768 -32768 -32768 -32768 -32768 -32768 -32768 -32768 -32768 -32768 -32768 -32768 -32768 -32768 -32768 -32768 -32768 -32768 -32768 -32768 -32768 -32768 -32768 -32768 -32768 -32768 -32768 -32768 -32768 -32768 -32768 -32768 -32768 -32768 -32768 -32768 -32768 -32768 -32768 -32768 -32768 -32768 -32768 -32768 -32768 -32768 -32768 -32768 -32768 -32768 -32768 -32768 -32768 -32768 -32768 -32768 -32768 -32768 -32768 -32768 -32768 -32768 -32768 -32768 -32768 -32768 -32768 -32768 -32768 -32768 -32768 -32768 -32768 -32768 -32768 -32768 -32768 -32768 -32768 -32768 -32768 -32768 -32768 -32768 -32768 -32768 -32768 -32768 -32768 -32768 -32768 -32768 -32768 -32768 -32768 -32768 -32768 -32768 -32768 -32768 -32768 -32768 -32768 -32768 -32768 -32768 -32768 -32768 -32768 -32768 -32768 -32768 -32768 -32768 -32768 -32768 -32768 -32768 -32768 -32768 -32768 -32768 -32768 -32768 -32768 -32768 -32768 -32768 -32768 -32768 -32768 -32768 -32768 -32768
-32768 -32768 -32768 -32768 -32768 -32768 -32768 -32768 -32768 -32768 -32768 -32768 -32768 -32768 -32768 -32768 -32768 -32768 -32768 -32768 -32768 -32768 -32768 -32768 -32768 -32768 -32768 -32768 -32768 -32768 -32768 -32768 -32768 -32768 -32768 -32768 -32768 -32768 -32768 -32768 -32768 -32768 -32768 -32768 -32768 -32768 -32768 -32768 -32768 -32768 -32768 -32768 -32768 -32768 -32768 -32768 -32768 -32768 -32768 -32768 -32768 -32768 -32768 -32768 -32768 -32768 -32768 -32768 -32768 -32768 -32768 -32768 -32768 -32768 -32768 -32768 -32768 -32768 -32768 -32768 -32768 -32768 -32768 -32768 -32768 -32768 -32768 -32768 -32768 -32768 -32768 -32768 -32768 -32768 -32768 -32768 -32768 -32768 -32768 -32768 -32768 -32768 -32768 -32768 -32768 -32768 -32768 -32768 -32768 -32768 -32768 -32768 -32768 -32768 -32768 -32768 -32768 -32768 -32768 -32768 -32768 -32768 -32768 -32768 -32768 -32768 -32768 -32768 -32768 -32768 -32768 -32768 -32768 -32768 -32768 -32768 -32768 -32768 -32768 -32768 -32768 -32768 -32768 -32768 -32768 -32768 -32768 -32768 -32768 -32768 -32768 -32768 -32768 -32768 -32768 -32768 -32768 -32768 -32768 -32768 -32768 -32768 -32768 -32768 -32768 -32768 -32768 -32768 -32768 -32768 -32768 -32768 -32768 -32768 -32768 -32768 -32768 -32768 -32768 -32768 -32768 -32768 -32768 -32768 -32768 -32768 -32768 -32768 -32768 -32768 -32768 -32768 -32768 -32768 -32768 -32768 -32768 -32768 -32768 -32768 -32768 -32768 -32768 -32768 -32768 -32768 -32768 -32768 -32768 -32768 -32768 -32768 -32768 -32768 -32768 -32768 -32768 -32768 -32768 -32768 -32768 -32768 -32768 -32768 -32768 -32768 -32768 -32768 -32768 -32768 -32768 -32768 -32768 -32768 -32768 -32768 -32768 -32768 -32768 -32768 -32768 -32768 -32768 -32768 -32768 -32768 -32768 -32768 -32768 -32768 -32768 -32768 -32768 -32768 -32768 -32768 -32768 -32768 -32768 -32768 -32768 -32768 -32768 -32768
-32768 -32768 -32768 -32768 -32768 -32768 -32768 -32768 -32768 -32768 -32768 -32768 -32768 -32768 -32768 -32768 -32768 -32768 -32768 -32768 -32768 -32768 -32768 -32768 -32768 -32768 -32768 -32768 -32768 -32768 -32768 -32768 -32768 -32768 -32768 -32768 -32768 -32768 -32768 -32768 -32768 -32768 -32768 -32768 -32768 -32768 -32768 -32768 -32768 -32768 -32768 -32768 -32768 -32768 -32768 -32768 -32768 -32768 -32768 -32768 -32768 -32768 -32768 -32768 -32768 -32768 -32768 -32768 -32768 -32768 -32768 -32768 -32768 -32768 -32768 -32768 -32768 -32768 -32768 -32768 -32768 -32768 -32768 -32768 -32768 -32768 -32768 -32768 -32768 -32768 -32768 -32768 -32768 -32768 -32768 -32768 -32768 -32768 -32768 -32768 -32768 -32768 -32768 -32768 -32768 -32768 -32768 -32768 -32768 -32768 -32768 -32768 -32768 -32768 -32768 -32768 -32768 -32768 -32768 -32768 -32768 -32768 -32768 -32768 -32768 -32768 -32768 -32768 -32768 -32768 -32768 -32768 -32768 -32768 -32768 -32768 -32768 -32768 -32768 -32768 -32768 -32768 -32768 -32768 -32768 -32768 -32768 -32768 -32768 -32768 -32768 -32768 -32768 -32768 -32768 -32768 -32768 -32768 -32768 -32768 -32768 -32768 -32768 -32768 -32768 -32768 -32768 -32768 -32768 -32768 -32768 -32768 -32768 -32768 -32768 -32768 -32768 -32768 -32768 -32768 -32768 -32768 -32768 -32768 -32768 -32768 -32768 -32768 -32768 -32768 -32768 -32768 -32768 -32768 -32768 -32768 -32768 -32768 -32768 -32768 -32768 -32768 -32768 -32768 -32768 -32768 -32768 -32768 -32768 -32768 -32768 -32768 -32768 -32768 -32768 -32768 -32768 -32768 -32768 -32768 -32768 -32768 -32768 -32768 -32768 -32768 -32768 -32768 -32768 -32768 -32768 -32768 -32768 -32768 -32768 -32768 -32768 -32768 -32768 -32768 -32768 -32768 -32768 -32768 -32768 -32768 -32768 -32768 -32768 -32768 -32768 -32768 -32768 -32768 -32768 -32768 -32768 -32768 -32768 -32768 -32768 -32768 -32768 -32768
-32768 -32768 -32768 -32768 -32768 -32768 -32768 -32768 -32768 -32768 -32768 -32768 -32768 -32768 -32768 -32768 -32768 -32768 -32768 -32768 -32768 -32768 -32768 -32768 -32768 -32768 -32768 -32768 -32768 -32768 -32768 -32768 -32768 -32768 -32768 -32768 -32768 -32768 -32768 -32768 -32768 -32768 -32768 -32768 -32768 -32768 -32768 -32768 -32768 -32768 -32768 -32768 -32768 -32768 -32768 -32768 -32768 -32768 -32768 -32768 -32768 -32768 -32768 -32768 -32768 -32768 -32768 -32768 -32768 -32768 -32768 -32768 -32768 -32768 -32768 -32768 -32768 -32768 -32768 -32768 -32768 -32768 -32768 -32768 -32768 -32768 -32768 -32768 -32768 -32768 -32768 -32768 -32768 -32768 -32768 -32768 -32768 -32768 -32768 -32768 -32768 -32768 -32768 -32768 -32768 -32768 -32768 -32768 -32768 -32768 -32768 -32768 -32768 -32768 -32768 -32768 -32768 -32768 -32768 -32768 -32768 -32768 -32768 -32768 -32768 -32768 -32768 -32768 -32768 -32768 -32768 -32768 -32768 -32768 -32768 -32768 -32768 -32768 -32768 -32768 -32768 -32768 -32768 -32768 -32768 -32768 -32768 -32768 -32768 -32768 -32768 -32768 -32768 -32768 -32768 -32768 -32768 -32768 -32768 -32768 -32768 -32768 -32768 -32768 -32768 -32768 -32768 -32768 -32768 -32768 -32768 -32768 -32768 -32768 -32768 -32768 -32768 -32768 -32768 -32768 -32768 -32768 -32768 -32768 -32768 -32768 -32768 -32768 -32768 -32768 -32768 -32768 -32768 -32768 -32768 -32768 -32768 -32768 -32768 -32768 -32768 -32768 -32768 -32768 -32768 -32768 -32768 249 249 -32768 -32768 249 249 -32768 -32768 -32768 -32768 -32768 -32768 -32768 -32768 -32768 -32768 -32768 -32768 -32768 -32768 -32768 -32768 -32768 -32768 -32768 -32768 -32768 -32768 -32768 -32768 -32768 -32768 -32768 -32768 -32768 -32768 -32768 -32768 -32768 -32768 -32768 -32768 -32768 -32768 -32768 -32768 -32768 -32768 -32768 -32768 -32768 -32768 -32768 -32768 -32768 -32768 -32768
-32768 -32768 -32768 -32768 -32768 -32768 -32768 -32768 -32768 -32768 -32768 -32768 -32768 -32768 -32768 -32768 -32768 -32768 -32768 -32768 -32768 -32768 -32768 -32768 -32768 -32768 -32768 -32768 -32768 -32768 -32768 -32768 -32768 -32768 -32768 -32768 -32768 -32768 -32768 -32768 -32768 -32768 -32768 -32768 -32768 -32768 -32768 -32768 -32768 -32768 -32768 -32768 -32768 -32768 -32768 -32768 -32768 -32768 -32768 -32768 -32768 -32768 -32768 -32768 -32768 -32768 -32768 -32768 -32768 -32768 -32768 -32768 -32768 -32768 -32768 -32768 -32768 -32768 -32768 -32768 -32768 -32768 -32768 -32768 -32768 -32768 -32768 -32768 -32768 -32768 -32768 -32768 -32768 -32768 -32768 -32768 -32768 -32768 -32768 -32768 -32768 -32768 -32768 -32768 -32768 -32768 -32768 -32768 -32768 -32768 -32768 -32768 -32768 -32768 -32768 -32768 -32768 -32768 -32768 -32768 -32768 -32768 -32768 -32768 -32768 -32768 -32768 -32768 -32768 -32768 -32768 -32768 -32768 -32768 -32768 -32768 -32768 -32768 -32768 -32768 -32768 -32768 -32768 -32768 -32768 -32768 -32768 -32768 -32768 -32768 -32768 -32768 -32768 -32768 -32768 -32768 -32768 -32768 -32768 -32768 -32768 -32768 -32768 -32768 -32768 -32768 -32768 -32768 -32768 -32768 -32768 -32768 -32768 -32768 -32768 -32768 -32768 -32768 -32768 -32768 -32768 -32768 -32768 -32768 -32768 -32768 -32768 -32768 -32768 -32768 -32768 -32768 -32768 -32768 -32768 -32768 -32768 -32768 -32768 -32768 -32768 -32768 -32768 -32768 249 -32768 -32768 249 249 249 249 249 248 248 249 249 -32768 -32768 -32768 -32768 -32768 -32768 -32768 -32768 -32768 -32768 -32768 -32768 -32768 -32768 -32768 -32768 -32768 -32768 -32768 -32768 -32768 -32768 -32768 -32768 -32768 -32768 -32768 -32768 -32768 -32768 -32768 -32768 -32768 -32768 -32768 -32768 -32768 -32768 -32768 -32768 -32768 -32768 -32768 -32768 -32768 -32768 -32768 -32768
-32768 -32768 -32768 -32768 -32768 -32768 -32768 -32768 -32768 -32768 -32768 -32768 -32768 -32768 -32768 -32768 -32768 -32768 -32768 -32768 -32768 -32768 -32768 -32768 -32768 -32768 -32768 -32768 -32768 -32768 -32768 -32768 -32768 -32768 -32768 -32768 -32768 -32768 -32768 -32768 -32768 -32768 -32768 -32768 -32768 -32768 -32768 -32768 -32768 -32768 -32768 -32768 -32768 -32768 -32768 -32768 -32768 -32768 -32768 -32768 -32768 -32768 -32768 -32768 -32768 -32768 -32768 -32768 -32768 -32768 -32768 -32768 -32768 -32768 -32768 -32768 -32768 -32768 -32768 -32768 -32768 -32768 -32768 -32768 -32768 -32768 -32768 -32768 -32768 -32768 -32768 -32768 -32768 -32768 -32768 -32768 -32768 -32768 -32768 -32768 -32768 -32768 -32768 -32768 -32768 -32768 -32768 -32768 -32768 -32768 -32768 -32768 -32768 -32768 -32768 -32768 -32768 -32768 -32768 -32768 -32768 -32768 -32768 -32768 -32768 -32768 -32768 -32768 -32768 -32768 -32768 -32768 -32768 -32768 -32768 -32768 -32768 -32768 -32768 -32768 -32768 -32768 -32768 -32768 -32768 -32768 -32768 -32768 -32768 -32768 -32768 -32768 -32768 -32768 -32768 -32768 -32768 -32768 -32768 -32768 -32768 -32768 -32768 -32768 -32768 -32768 -32768 -32768 -32768 -32768 -32768 -32768 -32768 -32768 -32768 -32768 -32768 -32768 -32768 -32768 -32768 -32768 -32768 -32768 -32768 -32768 -32768 -32768 -32768 -32768 -32768 -32768 -32768 -32768 -32768 -32768 -32768 -32768 -32768 -32768 -32768 -32768 -32768 249 249 249 249 248 247 248 247 246 247 246 247 246 248 -32768 -32768 -32768 -32768 -32768 -32768 -32768 -32768 -32768 -32768 -32768 -32768 -32768 -32768 -32768 -32768 -32768 -32768 -32768 -32768 -32768 -32768 -32768 -32768 -32768 -32768 -32768 -32768 -32768 -32768 -32768 -32768 -32768 -32768 -32768 -32768 -32768 -32768 -32768 -32768 -32768 -32768 -32768 -32768 -32768 -32768 -32768
-32768 -32768 -32768 -32768 -32768 -32768 -32768 -32768 -32768 -32768 -32768 -32768 -32768 -32768 -32768 -32768 -32768 -32768 -32768 -32768 -32768 -32768 -32768 -32768 -32768 -32768 -32768 -32768 -32768 -32768 -32768 -32768 -32768 -32768 -32768 -32768 -32768 -32768 -32768 -32768 -32768 -32768 -32768 -32768 -32768 -32768 -32768 -32768 -32768 -32768 -32768 -32768 -32768 -32768 -32768 -32768 -32768 -32768 -32768 -32768 -32768 -32768 -32768 -32768 -32768 -32768 -32768 -32768 -32768 -32768 -32768 -32768 -32768 -32768 -32768 -32768 -32768 -32768 -32768 -32768 -32768 -32768 -32768 -32768 -32768 -32768 -32768 -32768 -32768 -32768 -32768 -32768 -32768 -32768 -32768 -32768 -32768 -32768 -32768 -32768 -32768 -32768 -32768 -32768 -32768 -32768 -32768 -32768 -32768 -32768 -32768 -32768 -32768 -32768 -32768 -32768 -32768 -32768 -32768 -32768 -32768 -32768 -32768 -32768 -32768 -32768 -32768 -32768 -32768 -32768 -32768 -32768 -32768 -32768 -32768 -32768 -32768 -32768 -32768 -32768 -32768 -32768 -32768 -32768 -32768 -32768 -32768 -32768 -32768 -32768 -32768 -32768 -32768 -32768 -32768 -32768 -32768 -32768 -32768 -32768 -32768 -32768 -32768 -32768 -32768 -32768 -32768 -32768 -32768 -32768 -32768 -32768 -32768 -32768 -32768 -32768 -32768 -32768 -32768 -32768 -32768 -32768 -32768 -32768 -32768 -32768 -32768 -32768 -32768 -32768 -32768 -32768 -32768 -32768 -32768 -32768 -32768 -32768 -32768 -32768 -32768 249 249 249 249 247 246 245 245 246 245 244 245 244 245 244 245 247 249 -32768 -32768 -32768 -32768 -32768 -32768 -32768 -32768 -32768 -32768 -32768 -32768 -32768 -32768 -32768 -32768 -32768 -32768 -32768 -32768 -32768 -32768 -32768 -32768 -32768 -32768 -32768 -32768 -32768 -32768 -32768 -32768 -32768 -32768 -32768 -32768 -32768 -32768 -32768 -32768 -32768 -32768 -32768 -32768 -32768
-32768 -32768 -32768 -32768 -32768 -32768 -32768 -32768 -32768 -32768 -32768 -32768 -32768 -32768 -32768 -32768 -32768 -32768 -32768 -32768 -32768 -32768 -32768 -32768 -32768 -32768 -32768 -32768 -32768 -32768 -32768 -32768 -32768 -32768 -32768 -32768 -32768 -32768 -32768 -32768 -32768 -32768 -32768 -32768 -32768 -32768 -32768 -32768 -32768 -32768 -32768 -32768 -32768 -32768 -32768 -32768 -32768 -32768 -32768 -32768 -32768 -32768 -32768 -32768 -32768 -32768 -32768 -32768 -32768 -32768 -32768 -32768 -32768 -32768 -32768 -32768 -32768 -32768 -32768 -32768 -32768 -32768 -32768 -32768 -32768 -32768 -32768 -32768 -32768 -32768 -32768 -32768 -32768 -32768 -32768 -32768 -32768 -32768 -32768 -32768 -32768 -32768 -32768 -32768 -32768 -32768 -32768 -32768 -32768 -32768 -32768 -32768 -32768 -32768 -32768 -32768 -32768 -32768 -32768 -32768 -32768 -32768 -32768 -32768 -32768 -32768 -32768 -32768 -32768 -32768 -32768 -32768 -32768 -32768 -32768 -32768 -32768 -32768 -32768 -32768 -32768 -32768 -32768 -32768 -32768 -32768 -32768 -32768 -32768 -32768 -32768 -32768 -32768 -32768 -32768 -32768 -32768 -32768 -32768 -32768 -32768 -32768 -32768 -32768 -32768 -32768 -32768 -32768 -32768 -32768 -32768 -32768 -32768 -32768 -32768 -32768 -32768 -32768 -32768 -32768 -32768 -32768 -32768 -32768 -32768 -32768 -32768 -32768 -32768 -32768 -32768 -32768 -32768 -32768 -32768 -32768 -32768 -32768 -32768 -32768 249 249 249 248 248 246 245 243 243 243 244 242 242 242 243 242 242 241 244 249 -32768 -32768 -32768 -32768 -32768 -32768 -32768 -32768 -32768 -32768 -32768 -32768 -32768 -32768 -32768 -32768 -32768 -32768 -32768 -32768 -32768 -32768 -32768 -32768 -32768 -32768 -32768 -32768 -32768 -32768 -32768 -32768 -32768 -32768 -32768 -32768 -32768 -32768 -32768 -32768 -32768 -32768 -32768 -32768
-32768 -32768 -32768 -32768 -32768 -32768 -32768 -32768 -32768 -32768 -32768 -32768 -32768 -32768 -32768 -32768 -32768 -32768 -32768 -32768 -32768 -32768 -32768 -32768 -32768 -32768 -32768 -32768 -32768 -32768 -32768 -32768 -32768 -32768 -32768 -32768 -32768 -32768 -32768 -32768 -32768 -32768 -32768 -32768 -32768 -32768 -32768 -32768 -32768 -32768 -32768 -32768 -32768 -32768 -32768 -32768 -32768 -32768 -32768 -32768 -32768 -32768 -32768 -32768 -32768 -32768 -32768 -32768 -32768 -32768 -32768 -32768 -32768 -32768 -32768 -32768 -32768 -32768 -32768 -32768 -32768 -32768 -32768 -32768 -32768 -32768 -32768 -32768 -32768 -32768 -32768 -32768 -32768 -32768 -32768 -32768 -32768 -32768 -32768 -32768 -32768 -32768 -32768 -32768 -32768 -32768 -32768 -32768 -32768 -32768 -32768 -32768 -32768 -32768 -32768 -32768 -32768 -32768 -32768 -32768 -32768 -32768 -32768 -32768 -32768 -32768 -32768 -32768 -32768 -32768 -32768 -32768 -32768 -32768 -32768 -32768 -32768 -32768 -32768 -32768 -32768 -32768 -32768 -32768 -32768 -32768 -32768 -32768 -32768 -32768 -32768 -32768 -32768 -32768 -32768 -32768 -32768 -32768 -32768 -32768 -32768 -32768 -32768 -32768 -32768 -32768 -32768 -32768 -32768 -32768 -32768 -32768 -32768 -32768 -32768 -32768 -32768 -32768 -32768 -32768 -32768 -32768 -32768 -32768 -32768 -32768 -32768 -32768 -32768 -32768 -32768 -32768 -32768 -32768 -32768 -32768 -32768 -32768 -32768 -32768 249 248 248 247 246 246 243 241 238 238 242 240 239 239 240 239 238 239 238 247 -32768 -32768 -32768 -32768 -32768 -32768 -32768 -32768 -32768 -32768 -32768 -32768 -32768 -32768 -32768 -32768 -32768 -32768 -32768 -32768 -32768 -32768 -32768 -32768 -32768 -32768 -32768 -32768 -32768 -32768 -32768 -32768 -32768 -32768 -32768 -32768 -32768 -32768 -32768 -32768 -32768 -32768 -32768 -32768
-32768 -32768 -32768 -32768 -32768 -32768 -32768 -32768 -32768 -32768 -32768 -32768 -32768 -32768 -32768 -32768 -32768 -32768 -32768 -32768 -32768 -32768 -32768 -32768 -32768 -32768 -32768 -32768 -32768 -32768 -32768 -32768 -32768 -32768 -32768 -32768 -32768 -32768 -32768 -32768 -32768 -32768 -32768 -32768 -32768 -32768 -32768 -32768 -32768 -32768 -32768 -32768 -32768 -32768 -32768 -32768 -32768 -32768 -32768 -32768 -32768 -32768 -32768 -32768 -32768 -32768 -32768 -32768 -32768 -32768 -32768 -32768 -32768 -32768 -32768 -32768 -32768 -32768 -32768 -32768 -32768 -32768 -32768 -32768 -32768 -32768 -32768 -32768 -32768 -32768 -32768 -32768 -32768 -32768 -32768 -32768 -32768 -32768 -32768 -32768 -32768 -32768 -32768 -32768 -32768 -32768 -32768 -32768 -32768 -32768 -32768 -32768 -32768 -32768 -32768 -32768 -32768 -32768 -32768 -32768 -32768 -32768 -32768 -32768 -32768 -32768 -32768 -32768 -32768 -32768 -32768 -32768 -32768 -32768 -32768 -32768 -32768 -32768 -32768 -32768 -32768 -32768 -32768 -32768 -32768 -32768 -32768 -32768 -32768 -32768 -32768 -32768 -32768 -32768 -32768 -32768 -32768 -32768 -32768 -32768 -32768 -32768 -32768 -32768 -32768 -32768 -32768 -32768 -32768 -32768 -32768 -32768 -32768 -32768 -32768 -32768 -32768 -32768 -32768 -32768 -32768 -32768 -32768 -32768 -32768 -32768 -32768 -32768 -32768 -32768 -32768 -32768 -32768 -32768 -32768 -32768 -32768 249 249 249 249 247 246 245 245 243 241 239 233 235 240 236 234 234 239 235 232 233 236 243 -32768 -32768 -32768 -32768 -32768 -32768 -32768 -32768 -32768 -32768 -32768 -32768 -32768 -32768 -32768 -32768 -32768 -32768 -32768 -32768 -32768 -32768 -32768 -32768 -32768 -32768 -32768 -32768 -32768 -32768 -32768 -32768 -32768 -32768 -32768 -32768 -32768 -32768 -32768 -32768 -32768 -32768 -32768 -32768
-32768 -32768 -32768 -32768 -32768 -32768 -32768 -32768 -32768 -32768 -32768 -32768 -32768 -32768 -32768 -32768 -32768 -32768 -32768 -32768 -32768 -32768 -32768 -32768 -32768 -32768 -32768 -32768 -32768 -32768 -32768 -32768 -32768 -32768 -32768 -32768 -32768 -32768 -32768 -32768 -32768 -32768 -32768 -32768 -32768 -32768 -32768 -32768 -32768 -32768 -32768 -32768 -32768 -32768 -32768 -32768 -32768 -32768 -32768 -32768 -32768 -32768 -32768 -32768 -32768 -32768 -32768 -32768 -32768 -32768 -32768 -32768 -32768 -32768 -32768 -32768 -32768 -32768 -32768 -32768 -32768 -32768 -32768 -32768 -32768 -32768 -32768 -32768 -32768 -32768 -32768 -32768 -32768 -32768 -32768 -32768 -32768 -32768 -32768 -32768 -32768 -32768 -32768 -32768 -32768 -32768 -32768 -32768 -32768 -32768 -32768 -32768 -32768 -32768 -32768 -32768 -32768 -32768 -32768 -32768 -32768 -32768 -32768 -32768 -32768 -32768 -32768 -32768 -32768 -32768 -32768 -32768 -32768 -32768 -32768 -32768 -32768 -32768 -32768 -32768 -32768 -32768 -32768 -32768 -32768 -32768 -32768 -32768 -32768 -32768 -32768 -32768 -32768 -32768 -32768 -32768 -32768 -32768 -32768 -32768 -32768 -32768 -32768 -32768 -32768 -32768 -32768 -32768 -32768 -32768 -32768 -32768 -32768 -32768 -32768 -32768 -32768 -32768 -32768 -32768 -32768 -32768 -32768 -32768 -32768 -32768 -32768 -32768 -32768 -32768 -32768 -32768 -32768 -32768 -32768 -32768 249 249 248 248 246 245 244 244 243 241 237 236 228 228 234 236 230 233 238 232 235 239 240 244 -32768 -32768 -32768 -32768 -32768 -32768 -32768 -32768 -32768 -32768 -32768 -32768 -32768 -32768 -32768 -32768 -32768 -32768 -32768 -32768 -32768 -32768 -32768 -32768 -32768 -32768 -32768 -32768 -32768 -32768 -32768 -32768 -32768 -32768 -32768 -32768 -32768 -32768 -32768 -32768 -32768 -32768 -32768 -32768
-32768 -32768 -32768 -32768 -32768 -32768 -32768 -32768 -32768 -32768 -32768 -32768 -32768 -32768 -32768 -32768 -32768 -32768 -32768 -32768 -32768 -32768 -32768 -32768 -32768 -32768 -32768 -32768 -32768 -32768 -32768 -32768 -32768 -32768 -32768 -32768 -32768 -32768 -32768 -32768 -32768 -32768 -32768 -32768 -32768 -32768 -32768 -32768 -32768 -32768 -32768 -32768 -32768 -32768 -32768 -32768 -32768 -32768 -32768 -32768 -32768 -32768 -32768 -32768 -32768 -32768 -32768 -32768 -32768 -32768 -32768 -32768 -32768 -32768 -32768 -32768 -32768 -32768 -32768 -32768 -32768 -32768 -32768 -32768 -32768 -32768 -32768 -32768 -32768 -32768 -32768 -32768 -32768 -32768 -32768 -32768 -32768 -32768 -32768 -32768 -32768 -32768 -32768 -32768 -32768 -32768 -32768 -32768 -32768 -32768 -32768 -32768 -32768 -32768 -32768 -32768 -32768 -32768 -32768 -32768 -32768 -32768 -32768 -32768 -32768 -32768 -32768 -32768 -32768 -32768 -32768 -32768 -32768 -32768 -32768 -32768 -32768 -32768 -32768 -32768 -32768 -32768 -32768 -32768 -32768 -32768 -32768 -32768 -32768 -32768 -32768 -32768 -32768 -32768 -32768 -32768 -32768 -32768 -32768 -32768 -32768 -32768 -32768 -32768 -32768 -32768 -32768 -32768 -32768 -32768 -32768 -32768 -32768 -32768 -32768 -32768 -32768 -32768 -32768 -32768 -32768 -32768 -32768 -32768 -32768 -32768 -32768 -32768 -32768 -32768 -32768 -32768 -32768 -32768 -32768 -32768 249 249 248 247 246 244 242 242 240 240 235 231 228 224 229 224 224 231 233 235 235 241 245 248 250 250 -32768 -32768 -32768 -32768 -32768 -32768 -32768 -32768 -32768 -32768 -32768 -32768 -32768 -32768 -32768 -32768 -32768 -32768 -32768 -32768 -32768 -32768 -32768 -32768 -32768 -32768 -32768 -32768 -32768 -32768 -32768 -32768 -32768 -32768 -32768 -32768 -32768 -32768 -32768 -32768 -32768 -32768
-32768 -32768 -32768 -32768 -32768 -32768 -32768 -32768 -32768 -32768 -32768 -32768 -32768 -32768 -32768 -32768 -32768 -32768 -32768 -32768 -32768 -32768 -32768 -32768 -32768 -32768 -32768 -32768 -32768 -32768 -32768 -32768 -32768 -32768 -32768 -32768 -32768 -32768 -32768 -32768 -32768 -32768 -32768 -32768 -32768 -32768 -32768 -32768 -32768 -32768 -32768 -32768 -32768 -32768 -32768 -32768 -32768 -32768 -32768 -32768 -32768 -32768 -32768 -32768 -32768 -32768 -32768 -32768 -32768 -32768 -32768 -32768 -32768 -32768 -32768 -32768 -32768 -32768 -32768 -32768 -32768 -32768 -32768 -32768 -32768 -32768 -32768 -32768 -32768 -32768 -32768 -32768 -32768 -32768 -32768 -32768 -32768 -32768 -32768 -32768 -32768 -32768 -32768 -32768 -32768 -32768 -32768 -32768 -32768 -32768 -32768 -32768 -32768 -32768 -32768 -32768 -32768 -32768 -32768 -32768 -32768 -32768 -32768 -32768 -32768 -32768 -32768 -32768 -32768 -32768 -32768 -32768 -32768 -32768 -32768 -32768 -32768 -32768 -32768 -32768 -32768 -32768 -32768 -32768 -32768 -32768 -32768 -32768 -32768 -32768 -32768 -32768 -32768 -32768 -32768 -32768 -32768 -32768 -32768 -32768 -32768 -32768 -32768 -32768 -32768 -32768 -32768 -32768 -32768 -32768 -32768 -32768 -32768 -32768 -32768 -32768 -32768 -32768 -32768 -32768 -32768 -32768 -32768 -32768 -32768 -32768 -32768 -32768 -32768 -32768 -32768 -32768 -32768 -32768 -32768 -32768 249 248 247 246 244 243 243 240 239 238 237 231 226 223 216 212 212 220 229 238 242 246 249 249 249 249 -32768 -32768 -32768 -32768 -32768 -32768 -32768 -32768 -32768 -32768 -32768 -32768 -32768 -32768 -32768 -32768 -32768 -32768 -32768 -32768 -32768 -32768 -32768 -32768 -32768 -32768 -32768 -32768 -32768 -32768 -32768 -32768 -32768 -32768 -32768 -32768 -32768 -32768 -32768 -32768 -32768 -32768
-32768 -32768 -32768 -32768 -32768 -32768 -32768 -32768 -32768 -32768 -32768 -32768 -32768 -32768 -32768 -32768 -32768 -32768 -32768 -32768 -32768 -32768 -32768 -32768 -32768 -32768 -32768 -32768 -32768 -32768 -32768 -32768 -32768 -32768 -32768 -32768 -32768 -32768 -32768 -32768 -32768 -32768 -32768 -32768 -32768 -32768 -32768 -32768 -32768 -32768 -32768 -32768 -32768 -32768 -32768 -32768 -32768 -32768 -32768 -32768 -32768 -32768 -32768 -32768 -32768 -32768 -32768 -32768 -32768 -32768 -32768 -32768 -32768 -32768 -32768 -32768 -32768 -32768 -32768 -32768 -32768 -32768 -32768 -32768 -32768 -32768 -32768 -32768 -32768 -32768 -32768 -32768 -32768 -32768 -32768 -32768 -32768 -32768 -32768 -32768 -32768 -32768 -32768 -32768 -32768 -32768 -32768 -32768 -32768 -32768 -32768 -32768 -32768 -32768 -32768 -32768 -32768 -32768 -32768 -32768 -32768 -32768 -32768 -32768 -32768 -32768 -32768 -32768 -32768 -32768 -32768 -32768 -32768 -32768 -32768 -32768 -32768 -32768 -32768 -32768 -32768 -32768 -32768 -32768 -32768 -32768 -32768 -32768 -32768 -32768 -32768 -32768 -32768 -32768 -32768 -32768 -32768 -32768 -32768 -32768 -32768 -32768 -32768 -32768 -32768 -32768 -32768 -32768 -32768 -32768 -32768 -32768 -32768 -32768 -32768 -32768 -32768 -32768 -32768 -32768 -32768 -32768 -32768 -32768 -32768 -32768 -32768 -32768 -32768 -32768 -32768 -32768 -32768 -32768 -32768 249 249 247 246 245 243 242 241 240 237 233 231 234 227 218 210 202 201 214 227 239 246 248 249 249 249 249 250 -32768 -32768 -32768 -32768 250 -32768 -32768 -32768 -32768 -32768 -32768 -32768 -32768 -32768 -32768 -32768 -32768 -32768 -32768 -32768 -32768 -32768 -32768 -32768 -32768 -32768 -32768 -32768 -32768 -32768 -32768 -32768 -32768 -32768 -32768 -32768 -32768 -32768 -32768 -32768 -32768
-32768 -32768 -32768 -32768 -32768 -32768 -32768 -32768 -32768 -32768 -32768 -32768 -32768 -32768 -32768 -32768 -32768 -32768 -32768 -32768 -32768 -32768 -32768 -32768 -32768 -32768 -32768 -32768 -32768 -32768 -32768 -32768 -32768 -32768 -32768 -32768 -32768 -32768 -32768 -32768 -32768 -32768 -32768 -32768 -32768 -32768 -32768 -32768 -32768 -32768 -32768 -32768 -32768 -32768 -32768 -32768 -32768 -32768 -32768 -32768 -32768 -32768 -32768 -32768 -32768 -32768 -32768 -32768 -32768 -32768 -32768 -32768 -32768 -32768 -32768 -32768 -32768 -32768 -32768 -32768 -32768 -32768 -32768 -32768 -32768 -32768 -32768 -32768 -32768 -32768 -32768 -32768 -32768 -32768 -32768 -32768 -32768 -32768 -32768 -32768 -32768 -32768 -32768 -32768 -32768 -32768 -32768 -32768 -32768 -32768 -32768 -32768 -32768 -32768 -32768 -32768 -32768 -32768 -32768 -32768 -32768 -32768 -32768 -32768 -32768 -32768 -32768 -32768 -32768 -32768 -32768 -32768 -32768 -32768 -32768 -32768 -32768 -32768 -32768 -32768 -32768 -32768 -32768 -32768 -32768 -32768 -32768 -32768 -32768 -32768 -32768 -32768 -32768 -32768 -32768 -32768 -32768 -32768 -32768 -32768 -32768 -32768 -32768 -32768 -32768 -32768 -32768 -32768 -32768 -32768 -32768 -32768 -32768 -32768 -32768 -32768 -32768 -32768 -32768 -32768 -32768 -32768 -32768 -32768 -32768 -32768 -32768 -32768 -32768 -32768 -32768 -32768 -32768 -32768 249 249 248 247 246 245 243 241 239 238 237 232 228 227 222 216 203 195 205 223 235 243 244 244 244 247 248 249 249 250 -32768 250 250 250 -32768 -32768 -32768 -32768 -32768 -32768 -32768 -32768 -32768 -32768 -32768 -32768 -32768 -32768 -32768 -32768 -32768 -32768 -32768 -32768 -32768 -32768 -32768 -32768 -32768 -32768 -32768 -32768 -32768 -32768 -32768 -32768 -32768 -32768 -32768 -32768
-32768 -32768 -32768 -32768 -32768 -32768 -32768 -32768 -32768 -32768 -32768 -32768 -32768 -32768 -32768 -32768 -32768 -32768 -32768 -32768 -32768 -32768 -32768 -32768 -32768 -32768 -32768 -32768 -32768 -32768 -32768 -32768 -32768 -32768 -32768 -32768 -32768 -32768 -32768 -32768 -32768 -32768 -32768 -32768 -32768 -32768 -32768 -32768 -32768 -32768 -32768 -32768 -32768 -32768 -32768 -32768 -32768 -32768 -32768 -32768 -32768 -32768 -32768 -32768 -32768 -32768 -32768 -32768 -32768 -32768 -32768 -32768 -32768 -32768 -32768 -32768 -32768 -32768 -32768 -32768 -32768 -32768 -32768 -32768 -32768 -32768 -32768 -32768 -32768 -32768 -32768 -32768 -32768 -32768 -32768 -32768 -32768 -32768 -32768 -32768 -32768 -32768 -32768 -32768 -32768 -32768 -32768 -32768 -32768 -32768 -32768 -32768 -32768 -32768 -32768 -32768 -32768 -32768 -32768 -32768 -32768 -32768 -32768 -32768 -32768 -32768 -32768 -32768 -32768 -32768 -32768 -32768 -32768 -32768 -32768 -32768 -32768 -32768 -32768 -32768 -32768 -32768 -32768 -32768 -32768 -32768 -32768 -32768 -32768 -32768 -32768 -32768 -32768 -32768 -32768 -32768 -32768 -32768 -32768 -32768 -32768 -32768 -32768 -32768 -32768 -32768 -32768 -32768 -32768 -32768 -32768 -32768 -32768 -32768 -32768 -32768 -32768 -32768 -32768 -32768 -32768 -32768 -32768 -32768 -32768 -32768 -32768 -32768 -32768 -32768 -32768 -32768 -32768 249 249 248 247 246 245 244 242 241 239 237 233 231 227 219 211 209 201 211 218 226 234 238 233 235 237 242 245 247 246 249 250 249 248 -32768 -32768 -32768 -32768 -32768 -32768 -32768 -32768 -32768 -32768 -32768 -32768 -32768 -32768 -32768 -32768 -32768 -32768 -32768 -32768 -32768 -32768 -32768 -32768 -32768 -32768 -32768 -32768 -32768 -32768 -32768 -32768 -32768 -32768 -32768 -32768 -32768
-32768 -32768 -32768 -32768 -32768 -32768 -32768 -32768 -32768 -32768 -32768 -32768 -32768 -32768 -32768 -32768 -32768 -32768 -32768 -32768 -32768 -32768 -32768 -32768 -32768 -32768 -32768 -32768 -32768 -32768 -32768 -32768 -32768 -32768 -32768 -32768 -32768 -32768 -32768 -32768 -32768 -32768 -32768 -32768 -32768 -32768 -32768 -32768 -32768 -32768 -32768 -32768 -32768 -32768 -32768 -32768 -32768 -32768 -32768 -32768 -32768 -32768 -32768 -32768 -32768 -32768 -32768 -32768 -32768 -32768 -32768 -32768 -32768 -32768 -32768 -32768 -32768 -32768 -32768 -32768 -32768 -32768 -32768 -32768 -32768 -32768 -32768 -32768 -32768 -32768 -32768 -32768 -32768 -32768 -32768 -32768 -32768 -32768 -32768 -32768 -32768 -32768 -32768 -32768 -32768 -32768 -32768 -32768 -32768 -32768 -32768 -32768 -32768 -32768 -32768 -32768 -32768 -32768 -32768 -32768 -32768 -32768 -32768 -32768 -32768 -32768 -32768 -32768 -32768 -32768 -32768 -32768 -32768 -32768 -32768 -32768 -32768 -32768 -32768 -32768 -32768 -32768 -32768 -32768 -32768 -32768 -32768 -32768 -32768 -32768 -32768 -32768 -32768 -32768 -32768 -32768 -32768 -32768 -32768 -32768 -32768 -32768 -32768 -32768 -32768 -32768 -32768 -32768 -32768 -32768 -32768 -32768 -32768 -32768 -32768 -32768 -32768 -32768 -32768 -32768 -32768 -32768 -32768 -32768 -32768 -32768 -32768 -32768 -32768 -32768 -32768 -32768 249 249 249 248 247 273 272 244 243 242 240 235 228 219 215 209 204 199 209 221 230 233 237 232 228 225 232 237 241 246 244 244 243 244 248 -32768 -32768 -32768 -32768 -32768 -32768 -32768 -32768 -32768 -32768 250 250 -32768 -32768 -32768 -32768 -32768 -32768 -32768 -32768 -32768 -32768 -32768 -32768 -32768 -32768 -32768 -32768 -32768 -32768 -32768 -32768 -32768 -32768 -32768 -32768 -32768
-32768 -32768 -32768 -32768 -32768 -32768 -32768 -32768 -32768 -32768 -32768 -32768 -32768 -32768 -32768 -32768 -32768 -32768 -32768 -32768 -32768 -32768 -32768 -32768 -32768 -32768 -32768 -32768 -32768 -32768 -32768 -32768 -32768 -32768 -32768 -32768 -32768 -32768 -32768 -32768 -32768 -32768 -32768 -32768 -32768 -32768 -32768 -32768 -32768 -32768 -32768 -32768 -32768 -32768 -32768 -32768 -32768 -32768 -32768 -32768 -32768 -32768 -32768 -32768 -32768 -32768 -32768 -32768 -32768 -32768 -32768 -32768 -32768 -32768 -32768 -32768 -32768 -32768 -32768 -32768 -32768 -32768 -32768 -32768 -32768 -32768 -32768 -32768 -32768 -32768 -32768 -32768 -32768 -32768 -32768 -32768 -32768 -32768 -32768 -32768 -32768 -32768 -32768 -32768 -32768 -32768 -32768 -32768 -32768 -32768 -32768 -32768 -32768 -32768 -32768 -32768 -32768 -32768 -32768 -32768 -32768 -32768 -32768 -32768 -32768 -32768 -32768 -32768 -32768 -32768 -32768 -32768 -32768 -32768 -32768 -32768 -32768 -32768 -32768 -32768 -32768 -32768 -32768 -32768 -32768 -32768 -32768 -32768 -32768 -32768 -32768 -32768 -32768 -32768 -32768 -32768 -32768 -32768 -32768 -32768 -32768 -32768 -32768 -32768 -32768 -32768 -32768 -32768 -32768 -32768 -32768 -32768 -32768 -32768 -32768 -32768 -32768 -32768 -32768 -32768 -32768 -32768 -32768 -32768 -32768 -32768 -32768 -32768 -32768 -32768 -32768 -32768 249 249 249 275 274 274 271 269 268 241 238 232 224 214 203 201 196 200 216 221 227 229 230 221 217 222 226 227 238 240 237 235 238 246 249 -32768 -32768 -32768 -32768 -32768 -32768 -32768 -32768 -32768 -32768 -32768 -32768 -32768 -32768 -32768 -32768 -32768 -32768 -32768 -32768 -32768 -32768 -32768 -32768 -32768 -32768 -32768 -32768 -32768 -32768 -32768 -32768 -32768 -32768 -32768 -32768 -32768
-32768 -32768 -32768 -32768 -32768 -32768 -32768 -32768 -32768 -32768 -32768 -32768 -32768 -32768 -32768 -32768 -32768 -32768 -32768 -32768 -32768 -32768 -32768 -32768 -32768 -32768 -32768 -32768 -32768 -32768 -32768 -32768 -32768 -32768 -32768 -32768 -32768 -32768 -32768 -32768 -32768 -32768 -32768 -32768 -32768 -32768 -32768 -32768 -32768 -32768 -32768 -32768 -32768 -32768 -32768 -32768 -32768 -32768 -32768 -32768 -32768 -32768 -32768 -32768 -32768 -32768 -32768 -32768 -32768 -32768 -32768 -32768 -32768 -32768 -32768 -32768 -32768 -32768 -32768 -32768 -32768 -32768 -32768 -32768 -32768 -32768 -32768 -32768 -32768 -32768 -32768 -32768 -32768 -32768 -32768 -32768 -32768 -32768 -32768 -32768 -32768 -32768 -32768 -32768 -32768 -32768 -32768 -32768 -32768 -32768 -32768 -32768 -32768 -32768 -32768 -32768 -32768 -32768 -32768 -32768 -32768 -32768 -32768 -32768 -32768 -32768 -32768 -32768 -32768 -32768 -32768 -32768 -32768 -32768 -32768 -32768 -32768 -32768 -32768 -32768 -32768 -32768 -32768 -32768 -32768 -32768 -32768 -32768 -32768 -32768 -32768 -32768 -32768 -32768 -32768 -32768 -32768 -32768 -32768 -32768 -32768 -32768 -32768 -32768 -32768 -32768 -32768 -32768 -32768 -32768 -32768 -32768 -32768 -32768 -32768 -32768 -32768 -32768 -32768 -32768 -32768 -32768 -32768 -32768 -32768 -32768 -32768 -32768 -32768 -32768 -32768 -32768 -32768 249 276 275 273 273 272 271 266 263 258 215 211 204 195 230 207 205 206 215 218 225 218 208 202 213 223 228 236 236 238 233 230 239 247 249 249 -32768 -32768 -32768 -32768 -32768 -32768 -32768 -32768 -32768 -32768 -32768 -32768 -32768 -32768 -32768 -32768 -32768 -32768 -32768 -32768 -32768 -32768 -32768 -32768 -32768 -32768 -32768 -32768 -32768 -32768 -32768 -32768 -32768 -32768 -32768
-32768 -32768 -32768 -32768 -32768 -32768 -32768 -32768 -32768 -32768 -32768 -32768 -32768 -32768 -32768 -32768 -32768 -32768 -32768 -32768 -32768 -32768 -32768 -32768 -32768 -32768 -32768 -32768 -32768 -32768 -32768 -32768 -32768 -32768 -32768 -32768 -32768 -32768 -32768 -32768 -32768 -32768 -32768 -32768 -32768 -32768 -32768 -32768 -32768 -32768 -32768 -32768 -32768 -32768 -32768 -32768 -32768 -32768 -32768 -32768 -32768 -32768 -32768 -32768 -32768 -32768 -32768 -32768 -32768 -32768 -32768 -32768 -32768 -32768 -32768 -32768 -32768 -32768 -32768 -32768 -32768 -32768 -32768 -32768 -32768 -32768 -32768 -32768 -32768 -32768 -32768 -32768 -32768 -32768 -32768 -32768 -32768 -32768 -32768 -32768 -32768 -32768 -32768 -32768 -32768 -32768 -32768 -32768 -32768 -32768 -32768 -32768 -32768 -32768 -32768 -32768 -32768 -32768 -32768 -32768 -32768 -32768 -32768 -32768 -32768 -32768 -32768 -32768 -32768 -32768 -32768 -32768 -32768 -32768 -32768 -32768 -32768 -32768 -32768 -32768 -32768 -32768 -32768 -32768 -32768 -32768 -32768 -32768 -32768 -32768 -32768 -32768 -32768 -32768 -32768 -32768 -32768 -32768 -32768 -32768 -32768 -32768 -32768 -32768 -32768 -32768 -32768 -32768 -32768 -32768 -32768 -32768 -32768 -32768 -32768 -32768 -32768 -32768 -32768 -32768 -32768 -32768 -32768 -32768 -32768 -32768 -32768 -32768 -32768 -32768 -32768 -32768 249 249 -32768 276 275 275 274 271 253 250 243 240 229 227 224 236 237 202 193 205 209 216 213 206 210 215 224 228 231 233 239 238 239 247 243 243 245 250 250 -32768 -32768 -32768 -32768 250 -32768 -32768 -32768 -32768 -32768 -32768 -32768 -32768 -32768 -32768 -32768 -32768 -32768 -32768 -32768 -32768 -32768 -32768 -32768 -32768 -32768 -32768 -32768 -32768 -32768 -32768 -32768 -32768
-32768 -32768 -32768 -32768 -32768 -32768 -32768 -32768 -32768 -32768 -32768 -32768 -32768 -32768 -32768 -32768 -32768 -32768 -32768 -32768 -32768 -32768 -32768 -32768 -32768 -32768 -32768 -32768 -32768 -32768 -32768 -32768 -32768 -32768 -32768 -32768 -32768 -32768 -32768 -32768 -32768 -32768 -32768 -32768 -32768 -32768 -32768 -32768 -32768 -32768 -32768 -32768 -32768 -32768 -32768 -32768 -32768 -32768 -32768 -32768 -32768 -32768 -32768 -32768 -32768 -32768 -32768 -32768 -32768 -32768 -32768 -32768 -32768 -32768 -32768 -32768 -32768 -32768 -32768 -32768 -32768 -32768 -32768 -32768 -32768 -32768 -32768 -32768 -32768 -32768 -32768 -32768 -32768 -32768 -32768 -32768 -32768 -32768 -32768 -32768 -32768 -32768 -32768 -32768 -32768 -32768 -32768 -32768 -32768 -32768 -32768 -32768 -32768 -32768 -32768 -32768 -32768 -32768 -32768 -32768 -32768 -32768 -32768 -32768 -32768 -32768 -32768 -32768 -32768 -32768 -32768 -32768 -32768 -32768 -32768 -32768 -32768 -32768 -32768 -32768 -32768 -32768 -32768 -32768 -32768 -32768 -32768 -32768 -32768 -32768 -32768 -32768 -32768 -32768 -32768 -32768 -32768 -32768 -32768 -32768 -32768 -32768 -32768 -32768 -32768 -32768 -32768 -32768 -32768 -32768 -32768 -32768 -32768 -32768 -32768 -32768 -32768 -32768 -32768 -32768 -32768 -32768 -32768 -32768 -32768 -32768 -32768 -32768 -32768 -32768 -32768 249 249 249 249 249 276 276 275 272 255 251 244 239 244 241 236 245 247 239 206 207 209 208 206 209 211 218 225 232 233 236 242 244 243 242 242 243 244 245 246 248 250 250 250 250 250 -32768 -32768 -32768 -32768 -32768 -32768 -32768 -32768 -32768 -32768 -32768 -32768 -32768 -32768 -32768 -32768 -32768 -32768 -32768 -32768 -32768 -32768 -32768 -32768 -32768 -32768 -32768
-32768 -32768 -32768 -32768 -32768 -32768 -32768 -32768 -32768 -32768 -32768 -32768 -32768 -32768 -32768 -32768 -32768 -32768 -32768 -32768 -32768 -32768 -32768 -32768 -32768 -32768 -32768 -32768 -32768 -32768 -32768 -32768 -32768 -32768 -32768 -32768 -32768 -32768 -32768 -32768 -32768 -32768 -32768 -32768 -32768 -32768 -32768 -32768 -32768 -32768 -32768 -32768 -32768 -32768 -32768 -32768 -32768 -32768 -32768 -32768 -32768 -32768 -32768 -32768 -32768 -32768 -32768 -32768 -32768 -32768 -32768 -32768 -32768 -32768 -32768 -32768 -32768 -32768 -32768 -32768 -32768 -32768 -32768 -32768 -32768 -32768 -32768 -32768 -32768 -32768 -32768 -32768 -32768 -32768 -32768 -32768 -32768 -32768 -32768 -32768 -32768 -32768 -32768 -32768 -32768 -32768 -32768 -32768 -32768 -32768 -32768 -32768 -32768 -32768 -32768 -32768 -32768 -32768 -32768 -32768 -32768 -32768 -32768 -32768 -32768 -32768 -32768 -32768 -32768 -32768 -32768 -32768 -32768 -32768 -32768 -32768 -32768 -32768 -32768 -32768 -32768 -32768 -32768 -32768 -32768 -32768 -32768 -32768 -32768 -32768 -32768 -32768 -32768 -32768 -32768 -32768 -32768 -32768 -32768 -32768 -32768 -32768 -32768 -32768 -32768 -32768 -32768 -32768 -32768 -32768 -32768 -32768 -32768 -32768 -32768 -32768 -32768 -32768 -32768 -32768 -32768 -32768 -32768 -32768 -32768 -32768 -32768 -32768 -32768 249 249 249 249 248 247 245 248 276 276 273 252 250 250 250 247 240 253 255 254 248 247 242 237 236 208 212 221 225 232 236 237 238 234 234 234 234 239 245 244 243 245 247 248 249 250 250 249 250 250 250 -32768 -32768 -32768 -32768 -32768 -32768 -32768 -32768 -32768 -32768 -32768 -32768 -32768 -32768 -32768 -32768 -32768 -32768 -32768 -32768 -32768 -32768 -32768 -32768
-32768 -32768 -32768 -32768 -32768 -32768 -32768 -32768 -32768 -32768 -32768 -32768 -32768 -32768 -32768 -32768 -32768 -32768 -32768 -32768 -32768 -32768 -32768 -32768 -32768 -32768 -32768 -32768 -32768 -32768 -32768 -32768 -32768 -32768 -32768 -32768 -32768 -32768 -32768 -32768 -32768 -32768 -32768 -32768 -32768 -32768 -32768 -32768 -32768 -32768 -32768 -32768 -32768 -32768 -32768 -32768 -32768 -32768 -32768 -32768 -32768 -32768 -32768 -32768 -32768 -32768 -32768 -32768 -32768 -32768 -32768 -32768 -32768 -32768 -32768 -32768 -32768 -32768 -32768 -32768 -32768 -32768 -32768 -32768 -32768 -32768 -32768 -32768 -32768 -32768 -32768 -32768 -32768 -32768 -32768 -32768 -32768 -32768 -32768 -32768 -32768 -32768 -32768 -32768 -32768 -32768 -32768 -32768 -32768 -32768 -32768 -32768 -32768 -32768 -32768 -32768 -32768 -32768 -32768 -32768 -32768 -32768 -32768 -32768 -32768 -32768 -32768 -32768 -32768 -32768 -32768 -32768 -32768 -32768 -32768 -32768 -32768 -32768 -32768 -32768 -32768 -32768 -32768 -32768 -32768 -32768 -32768 -32768 -32768 -32768 -32768 -32768 -32768 -32768 -32768 -32768 -32768 -32768 -32768 -32768 -32768 -32768 -32768 -32768 -32768 -32768 -32768 -32768 -32768 -32768 -32768 -32768 -32768 -32768 -32768 -32768 -32768 -32768 -32768 -32768 -32768 -32768 -32768 -32768 -32768 -32768 -32768 249 249 249 249 249 248 241 239 236 268 275 276 274 257 253 258 261 258 255 253 250 256 250 248 247 247 243 239 211 225 230 229 225 226 229 232 237 238 238 242 246 246 245 246 246 248 248 250 249 247 245 249 250 250 -32768 -32768 -32768 -32768 -32768 -32768 -32768 -32768 -32768 -32768 -32768 -32768 -32768 -32768 -32768 -32768 -32768 -32768 -32768 -32768 -32768 -32768 -32768
-32768 -32768 -32768 -32768 -32768 -32768 -32768 -32768 -32768 -32768 -32768 -32768 -32768 -32768 -32768 -32768 -32768 -32768 -32768 -32768 -32768 -32768 -32768 -32768 -32768 -32768 -32768 -32768 -32768 -32768 -32768 -32768 -32768 -32768 -32768 -32768 -32768 -32768 -32768 -32768 -32768 -32768 -32768 -32768 -32768 -32768 -32768 -32768 -32768 -32768 -32768 -32768 -32768 -32768 -32768 -32768 -32768 -32768 -32768 -32768 -32768 -32768 -32768 -32768 -32768 -32768 -32768 -32768 -32768 -32768 -32768 -32768 -32768 -32768 -32768 -32768 -32768 -32768 -32768 -32768 -32768 -32768 -32768 -32768 -32768 -32768 -32768 -32768 -32768 -32768 -32768 -32768 -32768 -32768 -32768 -32768 -32768 -32768 -32768 -32768 -32768 -32768 -32768 -32768 -32768 -32768 -32768 -32768 -32768 -32768 -32768 -32768 -32768 -32768 -32768 -32768 -32768 -32768 -32768 -32768 -32768 -32768 -32768 -32768 -32768 -32768 -32768 -32768 -32768 -32768 -32768 -32768 -32768 -32768 -32768 -32768 -32768 -32768 -32768 -32768 -32768 -32768 -32768 -32768 -32768 -32768 -32768 -32768 -32768 -32768 -32768 -32768 -32768 -32768 -32768 -32768 -32768 -32768 -32768 -32768 -32768 -32768 -32768 -32768 -32768 -32768 -32768 -32768 -32768 -32768 -32768 -32768 -32768 -32768 -32768 -32768 -32768 -32768 -32768 -32768 -32768 -32768 -32768 -32768 -32768 249 249 249 248 247 248 248 246 236 227 254 268 273 276 275 271 273 275 275 262 258 252 254 259 254 250 246 253 248 251 220 218 217 217 222 230 235 238 238 241 239 242 243 244 247 246 247 248 250 248 247 246 246 246 249 250 251 250 -32768 -32768 -32768 -32768 -32768 -32768 -32768 -32768 -32768 -32768 -32768 -32768 -32768 -32768 -32768 -32768 -32768 -32768 -32768 -32768 -32768
-32768 -32768 -32768 -32768 -32768 -32768 -32768 -32768 -32768 -32768 -32768 -32768 -32768 -32768 -32768 -32768 -32768 -32768 -32768 -32768 -32768 -32768 -32768 -32768 -32768 -32768 -32768 -32768 -32768 -32768 -32768 -32768 -32768 -32768 -32768 -32768 -32768 -32768 -32768 -32768 -32768 -32768 -32768 -32768 -32768 -32768 -32768 -32768 -32768 -32768 -32768 -32768 -32768 -32768 -32768 -32768 -32768 -32768 -32768 -32768 -32768 -32768 -32768 -32768 -32768 -32768 -32768 -32768 -32768 -32768 -32768 -32768 -32768 -32768 -32768 -32768 -32768 -32768 -32768 -32768 -32768 -32768 -32768 -32768 -32768 -32768 -32768 -32768 -32768 -32768 -32768 -32768 -32768 -32768 -32768 -32768 -32768 -32768 -32768 -32768 -32768 -32768 -32768 -32768 -32768 -32768 -32768 -32768 -32768 -32768 -32768 -32768 -32768 -32768 -32768 -32768 -32768 -32768 -32768 -32768 -32768 -32768 -32768 -32768 -32768 -32768 -32768 -32768 -32768 -32768 -32768 -32768 -32768 -32768 -32768 -32768 -32768 -32768 -32768 -32768 -32768 -32768 -32768 -32768 -32768 -32768 -32768 -32768 -32768 -32768 -32768 -32768 -32768 -32768 -32768 -32768 -32768 -32768 -32768 -32768 -32768 -32768 -32768 -32768 -32768 -32768 -32768 -32768 -32768 -32768 -32768 -32768 -32768 -32768 276 -32768 -32768 -32768 276 276 276 249 249 249 249 249 247 244 242 244 247 245 271 259 255 256 265 273 276 274 275 276 276 276 275 271 255 259 253 256 255 251 255 252 258 250 216 218 228 231 232 237 240 236 240 242 241 244 244 245 246 246 249 249 249 248 247 246 245 246 245 248 250 250 250 250 251 251 251 251 -32768 251 251 251 250 -32768 -32768 -32768 -32768 -32768 -32768 -32768 -32768 -32768
-32768 -32768 -32768 -32768 -32768 -32768 -32768 -32768 -32768 -32768 -32768 -32768 -32768 -32768 -32768 -32768 -32768 -32768 -32768 -32768 -32768 -32768 -32768 -32768 -32768 -32768 -32768 -32768 -32768 -32768 -32768 -32768 -32768 -32768 -32768 -32768 -32768 -32768 -32768 -32768 -32768 -32768 -32768 -32768 -32768 -32768 -32768 -32768 -32768 -32768 -32768 -32768 -32768 -32768 -32768 -32768 -32768 -32768 -32768 -32768 -32768 -32768 -32768 -32768 -32768 -32768 -32768 -32768 -32768 -32768 -32768 -32768 -32768 -32768 -32768 -32768 -32768 -32768 -32768 -32768 -32768 -32768 -32768 -32768 -32768 -32768 -32768 -32768 -32768 -32768 -32768 -32768 -32768 -32768 -32768 -32768 -32768 -32768 -32768 -32768 -32768 -32768 -32768 -32768 -32768 -32768 -32768 -32768 -32768 -32768 -32768 -32768 -32768 -32768 -32768 -32768 -32768 -32768 -32768 -32768 -32768 -32768 -32768 -32768 -32768 -32768 -32768 -32768 -32768 -32768 -32768 -32768 -32768 -32768 -32768 -32768 -32768 -32768 -32768 -32768 -32768 -32768 -32768 -32768 -32768 -32768 -32768 -32768 -32768 -32768 -32768 -32768 -32768 -32768 -32768 -32768 -32768 -32768 -32768 -32768 -32768 -32768 -32768 -32768 -32768 -32768 -32768 -32768 -32768 -32768 -32768 276 276 276 276 276 276 276 276 248 248 247 248 247 247 246 244 242 239 241 244 272 266 263 265 266 267 270 274 276 276 276 276 276 276 274 274 274 272 265 260 257 260 262 260 250 247 254 258 265 265 235 240 243 239 244 241 245 244 244 247 247 246 246 245 245 243 243 244 246 245 245 249 249 244 234 236 247 246 247 249 249 247 248 250 -32768 -32768 -32768 -32768 -32768 -32768 -32768 -32768 -32768
-32768 -32768 -32768 -32768 -32768 -32768 -32768 -32768 -32768 -32768 -32768 -32768 -32768 -32768 -32768 -32768 -32768 -32768 -32768 -32768 -32768 -32768 -32768 -32768 -32768 -32768 -32768 -32768 -32768 -32768 -32768 -32768 -32768 -32768 -32768 -32768 -32768 -32768 -32768 -32768 -32768 -32768 -32768 -32768 -32768 -32768 -32768 -32768 -32768 -32768 -32768 -32768 -32768 -32768 -32768 -32768 -32768 -32768 -32768 -32768 -32768 -32768 -32768 -32768 -32768 -32768 -32768 -32768 -32768 -32768 -32768 -32768 -32768 -32768 -32768 -32768 -32768 -32768 -32768 -32768 -32768 -32768 -32768 -32768 -32768 -32768 -32768 -32768 -32768 -32768 -32768 -32768 -32768 -32768 -32768 -32768 -32768 -32768 -32768 -32768 -32768 -32768 -32768 -32768 -32768 -32768 -32768 -32768 -32768 -32768 -32768 -32768 -32768 -32768 -32768 -32768 -32768 -32768 -32768 -32768 -32768 -32768 -32768 -32768 -32768 -32768 -32768 -32768 -32768 -32768 -32768 -32768 -32768 -32768 -32768 -32768 -32768 -32768 -32768 -32768 -32768 -32768 -32768 -32768 -32768 -32768 -32768 -32768 -32768 -32768 -32768 -32768 -32768 -32768 -32768 -32768 -32768 -32768 -32768 -32768 -32768 -32768 -32768 -32768 -32768 -32768 -32768 -32768 276 276 276 276 276 276 275 275 275 274 246 245 246 246 244 243 242 243 241 242 240 238 240 270 267 265 269 272 267 272 273 276 276 276 276 276 276 276 276 275 275 268 265 268 265 261 253 250 255 262 268 270 270 267 242 245 240 242 246 245 243 245 246 248 247 245 243 246 244 245 245 247 246 244 245 245 242 234 238 236 235 240 240 241 243 247 250 -32768 -32768 -32768 -32768 -32768 -32768 -32768 -32768 -32768
-32768 -32768 -32768 -32768 -32768 -32768 -32768 -32768 -32768 -32768 -32768 -32768 -32768 -32768 -32768 -32768 -32768 -32768 -32768 -32768 -32768 -32768 -32768 -32768 -32768 -32768 -32768 -32768 -32768 -32768 -32768 -32768 -32768 -32768 -32768 -32768 -32768 -32768 -32768 -32768 -32768 -32768 -32768 -32768 -32768 -32768 -32768 -32768 -32768 -32768 -32768 -32768 -32768 -32768 -32768 -32768 -32768 -32768 -32768 -32768 -32768 -32768 -32768 -32768 -32768 -32768 -32768 -32768 -32768 -32768 -32768 -32768 -32768 -32768 -32768 -32768 -32768 -32768 -32768 -32768 -32768 -32768 -32768 -32768 -32768 -32768 -32768 -32768 -32768 -32768 -32768 -32768 -32768 -32768 -32768 -32768 -32768 -32768 -32768 -32768 -32768 -32768 -32768 -32768 -32768 -32768 -32768 -32768 -32768 -32768 -32768 -32768 -32768 -32768 -32768 -32768 -32768 -32768 -32768 -32768 -32768 -32768 -32768 -32768 -32768 -32768 -32768 -32768 -32768 -32768 -32768 -32768 -32768 -32768 -32768 -32768 -32768 -32768 -32768 -32768 -32768 -32768 -32768 -32768 -32768 -32768 -32768 -32768 -32768 -32768 -32768 -32768 -32768 -32768 -32768 -32768 -32768 -32768 -32768 -32768 -32768 -32768 -32768 -32768 -32768 262 262 262 276 275 275 275 275 275 275 275 275 273 271 243 244 245 244 243 239 240 240 239 238 237 264 267 266 270 268 270 273 274 276 276 276 276 276 276 276 276 276 276 273 269 271 266 257 257 259 260 260 268 271 272 268 270 241 246 244 243 245 247 245 247 248 247 247 246 246 247 247 247 247 245 245 245 246 245 233 227 229 226 223 233 233 234 237 241 249 -32768 -32768 -32768 -32768 -32768 -32768 -32768 -32768 -32768
-32768 -32768 -32768 -32768 -32768 -32768 -32768 -32768 -32768 -32768 -32768 -32768 -32768 -32768 -32768 -32768 -32768 -32768 -32768 -32768 -32768 -32768 -32768 -32768 -32768 -32768 -32768 -32768 -32768 -32768 -32768 -32768 -32768 -32768 -32768 -32768 -32768 -32768 -32768 -32768 -32768 -32768 -32768 -32768 -32768 -32768 -32768 -32768 -32768 -32768 -32768 -32768 -32768 -32768 -32768 -32768 -32768 -32768 -32768 -32768 -32768 -32768 -32768 -32768 -32768 -32768 -32768 -32768 -32768 -32768 -32768 -32768 -32768 -32768 -32768 -32768 -32768 -32768 -32768 -32768 -32768 -32768 -32768 -32768 -32768 -32768 -32768 -32768 -32768 -32768 -32768 -32768 -32768 -32768 -32768 -32768 -32768 -32768 -32768 -32768 -32768 -32768 -32768 -32768 -32768 -32768 -32768 -32768 -32768 -32768 -32768 -32768 -32768 -32768 -32768 -32768 -32768 -32768 -32768 -32768 -32768 -32768 -32768 -32768 -32768 -32768 -32768 -32768 -32768 -32768 -32768 -32768 -32768 -32768 -32768 -32768 -32768 -32768 -32768 -32768 -32768 -32768 -32768 -32768 -32768 -32768 -32768 -32768 -32768 -32768 -32768 -32768 -32768 -32768 -32768 -32768 -32768 -32768 -32768 -32768 -32768 -32768 -32768 -32768 262 262 262 275 275 275 275 275 275 275 275 275 274 274 272 270 242 242 240 241 241 240 240 238 263 263 263 265 264 267 272 272 273 274 276 276 276 276 276 276 276 276 276 276 273 274 270 268 265 267 267 269 269 272 272 271 272 246 244 246 247 245 245 247 249 249 248 245 247 246 247 245 242 244 243 241 237 239 240 241 238 226 219 217 219 221 231 237 241 243 -32768 -32768 -32768 -32768 -32768 -32768 -32768 -32768 -32768 -32768
-32768 -32768 -32768 -32768 -32768 -32768 -32768 -32768 -32768 -32768 -32768 -32768 -32768 -32768 -32768 -32768 -32768 -32768 -32768 -32768 -32768 -32768 -32768 -32768 -32768 -32768 -32768 -32768 -32768 -32768 -32768 -32768 -32768 -32768 -32768 -32768 -32768 -32768 -32768 -32768 -32768 -32768 -32768 -32768 -32768 -32768 -32768 -32768 -32768 -32768 -32768 -32768 -32768 -32768 -32768 -32768 -32768 -32768 -32768 -32768 -32768 -32768 -32768 -32768 -32768 -32768 -32768 -32768 -32768 -32768 -32768 -32768 -32768 -32768 -32768 -32768 -32768 -32768 -32768 -32768 -32768 -32768 -32768 -32768 -32768 -32768 -32768 -32768 -32768 -32768 -32768 -32768 -32768 -32768 -32768 -32768 -32768 -32768 -32768 -32768 -32768 -32768 -32768 -32768 -32768 -32768 -32768 -32768 -32768 -32768 -32768 -32768 -32768 -32768 -32768 -32768 -32768 -32768 -32768 -32768 -32768 -32768 -32768 -32768 -32768 -32768 -32768 -32768 -32768 -32768 -32768 -32768 -32768 -32768 -32768 -32768 -32768 -32768 -32768 -32768 -32768 -32768 -32768 -32768 -32768 -32768 -32768 -32768 -32768 -32768 -32768 -32768 -32768 -32768 -32768 -32768 -32768 -32768 -32768 -32768 -32768 -32768 262 262 262 262 275 275 275 275 275 275 275 274 275 275 274 274 261 260 271 242 241 239 238 237 238 264 262 262 262 264 263 267 269 272 275 276 276 276 276 276 276 276 276 276 276 273 271 272 273 275 273 273 274 274 274 273 273 272 247 248 246 247 248 248 248 249 248 248 245 243 245 243 240 238 235 237 235 237 234 229 235 242 236 226 226 227 226 222 229 236 242 249 -32768 -32768 -32768 -32768 -32768 -32768 -32768 -32768 -32768 -32768
-32768 -32768 -32768 -32768 -32768 -32768 -32768 -32768 -32768 -32768 -32768 -32768 -32768 -32768 -32768 -32768 -32768 -32768 -32768 -32768 -32768 -32768 -32768 -32768 -32768 -32768 -32768 -32768 -32768 -32768 -32768 -32768 -32768 -32768 -32768 -32768 -32768 -32768 -32768 -32768 -32768 -32768 -32768 -32768 -32768 -32768 -32768 -32768 -32768 -32768 -32768 -32768 -32768 -32768 -32768 -32768 -32768 -32768 -32768 -32768 -32768 -32768 -32768 -32768 -32768 -32768 -32768 -32768 -32768 -32768 -32768 -32768 -32768 -32768 -32768 -32768 -32768 -32768 -32768 -32768 -32768 -32768 -32768 -32768 -32768 -32768 -32768 -32768 -32768 -32768 -32768 -32768 -32768 -32768 -32768 -32768 -32768 -32768 -32768 -32768 -32768 -32768 -32768 -32768 -32768 -32768 -32768 -32768 -32768 -32768 -32768 -32768 -32768 -32768 -32768 -32768 -32768 -32768 -32768 -32768 -32768 -32768 -32768 -32768 -32768 -32768 -32768 -32768 -32768 -32768 -32768 -32768 -32768 -32768 -32768 -32768 -32768 -32768 -32768 -32768 -32768 -32768 -32768 -32768 -32768 -32768 -32768 -32768 -32768 -32768 -32768 -32768 -32768 -32768 -32768 -32768 -32768 262 262 262 262 262 262 262 262 275 275 275 275 275 275 274 274 274 274 274 275 274 261 260 259 258 269 267 266 263 262 263 262 262 262 262 263 266 266 270 276 276 276 276 276 276 276 276 276 276 276 275 276 276 276 276 276 276 275 274 274 273 247 247 248 249 246 248 249 248 249 249 247 245 239 240 240 238 240 233 228 226 223 227 228 230 240 239 229 232 238 233 228 223 228 237 243 249 251 -32768 -32768 -32768 -32768 -32768 -32768 -32768 -32768 -32768
-32768 -32768 -32768 -32768 -32768 -32768 -32768 -32768 -32768 -32768 -32768 -32768 -32768 -32768 -32768 -32768 -32768 -32768 -32768 -32768 -32768 -32768 -32768 -32768 -32768 -32768 -32768 -32768 -32768 -32768 -32768 -32768 -32768 -32768 -32768 -32768 -32768 -32768 -32768 -32768 -32768 -32768 -32768 -32768 -32768 -32768 -32768 -32768 -32768 -32768 -32768 -32768 -32768 -32768 -32768 -32768 -32768 -32768 -32768 -32768 -32768 -32768 -32768 -32768 -32768 -32768 -32768 -32768 -32768 -32768 -32768 -32768 -32768 -32768 -32768 -32768 -32768 -32768 -32768 -32768 -32768 -32768 -32768 -32768 -32768 -32768 -32768 -32768 -32768 -32768 -32768 -32768 -32768 -32768 -32768 -32768 -32768 -32768 -32768 -32768 -32768 -32768 -32768 -32768 -32768 -32768 -32768 -32768 -32768 -32768 -32768 -32768 -32768 -32768 -32768 -32768 -32768 -32768 -32768 -32768 -32768 -32768 -32768 -32768 -32768 -32768 -32768 -32768 -32768 -32768 -32768 -32768 -32768 -32768 -32768 -32768 -32768 -32768 -32768 -32768 -32768 -32768 -32768 -32768 -32768 -32768 -32768 -32768 -32768 -32768 -32768 -32768 -32768 -32768 262 262 262 262 262 262 262 262 262 262 275 275 275 275 275 275 274 274 274 274 274 274 274 274 261 258 256 255 256 255 264 264 262 262 262 262 263 263 264 269 271 274 276 276 276 276 276 276 276 276 276 276 276 276 276 276 276 276 276 249 249 248 248 249 249 249 249 249 249 249 248 248 247 244 240 238 237 233 237 230 235 232 219 215 222 228 231 231 238 236 232 237 241 238 232 228 234 240 246 247 249 251 -32768 -32768 -32768 -32768 -32768 -32768 -32768 -32768
-32768 -32768 -32768 -32768 -32768 -32768 -32768 -32768 -32768 -32768 -32768 -32768 -32768 -32768 -32768 -32768 -32768 -32768 -32768 -32768 -32768 -32768 -32768 -32768 -32768 -32768 -32768 -32768 -32768 -32768 -32768 -32768 -32768 -32768 -32768 -32768 -32768 -32768 -32768 -32768 -32768 -32768 -32768 -32768 -32768 -32768 -32768 -32768 -32768 -32768 -32768 -32768 -32768 -32768 -32768 -32768 -32768 -32768 -32768 -32768 -32768 -32768 -32768 -32768 -32768 -32768 -32768 -32768 -32768 -32768 -32768 -32768 -32768 -32768 -32768 -32768 -32768 -32768 -32768 -32768 -32768 -32768 -32768 -32768 -32768 -32768 -32768 -32768 -32768 -32768 -32768 -32768 -32768 -32768 -32768 -32768 -32768 -32768 -32768 -32768 -32768 -32768 -32768 -32768 -32768 -32768 -32768 -32768 -32768 -32768 -32768 -32768 -32768 -32768 -32768 -32768 -32768 -32768 -32768 -32768 -32768 -32768 -32768 -32768 -32768 -32768 -32768 -32768 -32768 -32768 -32768 -32768 -32768 -32768 -32768 -32768 -32768 -32768 -32768 -32768 -32768 -32768 -32768 -32768 -32768 -32768 -32768 -32768 -32768 -32768 -32768 -32768 -32768 262 262 262 262 262 261 261 261 261 261 274 274 275 274 274 274 274 274 274 274 274 274 274 274 274 261 259 257 255 253 253 253 263 262 262 262 262 264 267 265 270 273 274 276 276 276 276 276 276 276 276 276 276 276 276 276 276 276 249 250 250 249 250 249 249 250 249 249 248 249 248 246 244 242 244 241 237 226 224 229 228 225 226 223 227 232 234 234 238 241 236 235 241 243 242 238 239 240 243 247 248 247 251 -32768 -32768 -32768 -32768 -32768 -32768 -32768 -32768
-32768 -32768 -32768 -32768 -32768 -32768 -32768 -32768 -32768 -32768 -32768 -32768 -32768 -32768 -32768 -32768 -32768 -32768 -32768 -32768 -32768 -32768 -32768 -32768 -32768 -32768 -32768 -32768 -32768 -32768 -32768 -32768 -32768 -32768 -32768 -32768 -32768 -32768 -32768 -32768 -32768 -32768 -32768 -32768 -32768 -32768 -32768 -32768 -32768 -32768 -32768 -32768 -32768 -32768 -32768 -32768 -32768 -32768 -32768 -32768 -32768 -32768 -32768 -32768 -32768 -32768 -32768 -32768 -32768 -32768 -32768 -32768 -32768 -32768 -32768 -32768 -32768 -32768 -32768 -32768 -32768 -32768 -32768 -32768 -32768 -32768 -32768 -32768 -32768 -32768 -32768 -32768 -32768 -32768 -32768 -32768 -32768 -32768 -32768 -32768 -32768 -32768 -32768 -32768 -32768 -32768 -32768 -32768 -32768 -32768 -32768 -32768 -32768 -32768 -32768 -32768 -32768 -32768 -32768 -32768 -32768 -32768 -32768 -32768 -32768 -32768 -32768 -32768 -32768 -32768 -32768 -32768 -32768 -32768 -32768 -32768 -32768 -32768 -32768 -32768 -32768 -32768 -32768 -32768 -32768 -32768 -32768 -32768 -32768 -32768 -32768 -32768 262 262 262 262 262 261 261 261 260 260 260 273 274 274 274 274 274 274 274 274 274 273 273 273 273 273 261 260 258 255 253 255 252 262 262 262 262 262 263 265 269 266 268 275 276 276 276 276 276 276 276 276 277 276 276 276 276 249 249 249 250 250 250 249 249 249 249 249 248 247 246 242 235 235 231 236 238 228 225 216 219 221 225 226 233 237 237 239 240 239 239 235 239 241 245 246 245 246 244 246 247 249 250 251 -32768 -32768 -32768 -32768 -32768 -32768 -32768 -32768
-32768 -32768 -32768 -32768 -32768 -32768 -32768 -32768 -32768 -32768 -32768 -32768 -32768 -32768 -32768 -32768 -32768 -32768 -32768 -32768 -32768 -32768 -32768 -32768 -32768 -32768 -32768 -32768 -32768 -32768 -32768 -32768 -32768 -32768 -32768 -32768 -32768 -32768 -32768 -32768 -32768 -32768 -32768 -32768 -32768 -32768 -32768 -32768 -32768 -32768 -32768 -32768 -32768 -32768 -32768 -32768 -32768 -32768 -32768 -32768 -32768 -32768 -32768 -32768 -32768 -32768 -32768 -32768 -32768 -32768 -32768 -32768 -32768 -32768 -32768 -32768 -32768 -32768 -32768 -32768 -32768 -32768 -32768 -32768 -32768 -32768 -32768 -32768 -32768 -32768 -32768 -32768 -32768 -32768 -32768 -32768 -32768 -32768 -32768 -32768 -32768 -32768 -32768 -32768 -32768 -32768 -32768 -32768 -32768 -32768 -32768 -32768 -32768 -32768 -32768 -32768 -32768 -32768 -32768 -32768 -32768 -32768 -32768 -32768 -32768 -32768 -32768 -32768 -32768 -32768 -32768 -32768 -32768 -32768 -32768 -32768 -32768 -32768 -32768 -32768 -32768 -32768 -32768 -32768 -32768 -32768 -32768 -32768 -32768 262 262 262 262 262 261 261 261 261 261 261 260 260 260 273 273 274 274 274 274 274 274 274 273 273 273 273 273 273 261 260 259 258 257 254 252 262 262 262 262 263 263 264 266 264 270 276 276 276 276 276 276 277 277 277 276 276 276 276 249 249 249 249 249 249 249 249 249 249 249 248 246 242 237 238 225 222 224 225 230 227 220 223 227 228 232 234 234 239 237 235 235 234 235 236 238 240 240 247 247 245 241 243 244 244 249 251 -32768 -32768 -32768 -32768 -32768 -32768 -32768 -32768
-32768 -32768 -32768 -32768 -32768 -32768 -32768 -32768 -32768 -32768 -32768 -32768 -32768 -32768 -32768 -32768 -32768 -32768 -32768 -32768 -32768 -32768 -32768 -32768 -32768 -32768 -32768 -32768 -32768 -32768 -32768 -32768 -32768 -32768 -32768 -32768 -32768 -32768 -32768 -32768 -32768 -32768 -32768 -32768 -32768 -32768 -32768 -32768 -32768 -32768 -32768 -32768 -32768 -32768 -32768 -32768 -32768 -32768 -32768 -32768 -32768 -32768 -32768 -32768 -32768 -32768 -32768 -32768 -32768 -32768 -32768 -32768 -32768 -32768 -32768 -32768 -32768 -32768 -32768 -32768 -32768 -32768 -32768 -32768 -32768 -32768 -32768 -32768 -32768 -32768 -32768 -32768 -32768 -32768 -32768 -32768 -32768 -32768 -32768 -32768 -32768 -32768 -32768 -32768 -32768 -32768 -32768 -32768 -32768 -32768 -32768 -32768 -32768 -32768 -32768 -32768 -32768 -32768 -32768 -32768 -32768 -32768 -32768 -32768 -32768 -32768 -32768 -32768 -32768 -32768 -32768 -32768 -32768 -32768 -32768 -32768 -32768 -32768 -32768 -32768 -32768 -32768 -32768 -32768 -32768 -32768 -32768 -32768 262 262 262 262 261 261 261 261 261 261 261 260 260 260 260 272 273 273 273 273 273 273 273 273 273 273 273 273 273 273 273 261 260 258 255 253 251 262 262 262 263 264 263 265 268 270 275 276 276 276 276 276 277 277 277 276 276 276 249 249 249 249 249 249 249 249 248 245 244 248 248 246 243 236 231 231 229 221 224 223 226 224 225 230 232 235 237 237 239 237 230 227 227 232 239 243 244 246 247 248 247 244 241 241 242 243 248 251 -32768 -32768 -32768 -32768 -32768 -32768 -32768 -32768
-32768 -32768 -32768 -32768 -32768 -32768 -32768 -32768 -32768 -32768 -32768 -32768 -32768 -32768 -32768 -32768 -32768 -32768 -32768 -32768 -32768 -32768 -32768 -32768 -32768 -32768 -32768 -32768 -32768 -32768 -32768 -32768 -32768 -32768 -32768 -32768 -32768 -32768 -32768 -32768 -32768 -32768 -32768 -32768 -32768 -32768 -32768 -32768 -32768 -32768 -32768 -32768 -32768 -32768 -32768 -32768 -32768 -32768 -32768 -32768 -32768 -32768 -32768 -32768 -32768 -32768 -32768 -32768 -32768 -32768 -32768 -32768 -32768 -32768 -32768 -32768 -32768 -32768 -32768 -32768 -32768 -32768 -32768 -32768 -32768 -32768 -32768 -32768 -32768 -32768 -32768 -32768 -32768 -32768 -32768 -32768 -32768 -32768 -32768 -32768 -32768 -32768 -32768 -32768 -32768 -32768 -32768 -32768 -32768 -32768 -32768 -32768 -32768 -32768 -32768 -32768 -32768 -32768 -32768 -32768 -32768 -32768 -32768 -32768 -32768 -32768 -32768 -32768 -32768 -32768 -32768 -32768 -32768 -32768 -32768 -32768 -32768 -32768 -32768 -32768 -32768 -32768 -32768 -32768 -32768 -32768 -32768 262 262 262 262 261 261 261 261 261 260 261 260 260 260 260 259 259 273 273 273 273 273 273 273 272 273 273 272 272 272 272 272 272 260 258 255 252 251 263 264 264 265 264 264 267 269 274 276 249 249 249 250 249 249 249 250 249 249 249 249 249 249 249 249 249 248 245 239 241 244 245 243 241 239 241 237 232 232 228 229 231 224 224 229 234 237 238 237 237 232 235 231 230 232 237 243 247 247 246 245 243 248 246 247 246 244 246 248 250 251 251 251 251 251 251 -32768 -32768
-32768 -32768 -32768 -32768 -32768 -32768 -32768 -32768 -32768 -32768 -32768 -32768 -32768 -32768 -32768 -32768 -32768 -32768 -32768 -32768 -32768 -32768 -32768 -32768 -32768 -32768 -32768 -32768 -32768 -32768 -32768 -32768 -32768 -32768 -32768 -32768 -32768 -32768 -32768 -32768 -32768 -32768 -32768 -32768 -32768 -32768 -32768 -32768 -32768 -32768 -32768 -32768 -32768 -32768 -32768 -32768 -32768 -32768 -32768 -32768 -32768 -32768 -32768 -32768 -32768 -32768 -32768 -32768 -32768 -32768 -32768 -32768 -32768 -32768 -32768 -32768 -32768 -32768 -32768 -32768 -32768 -32768 -32768 -32768 -32768 -32768 -32768 -32768 -32768 -32768 -32768 -32768 -32768 -32768 -32768 -32768 -32768 -32768 -32768 -32768 -32768 -32768 -32768 -32768 -32768 -32768 -32768 -32768 -32768 -32768 -32768 -32768 -32768 -32768 -32768 -32768 -32768 -32768 -32768 -32768 -32768 -32768 -32768 -32768 -32768 -32768 -32768 -32768 -32768 -32768 -32768 -32768 -32768 -32768 -32768 -32768 -32768 -32768 -32768 -32768 -32768 -32768 -32768 -32768 -32768 -32768 262 262 262 262 261 261 261 261 260 260 260 260 260 260 260 259 259 259 272 272 272 272 272 272 272 272 272 272 272 272 272 272 272 272 260 259 256 252 254 254 265 267 265 264 268 270 272 276 249 249 249 250 249 249 249 249 250 249 250 250 250 249 249 249 249 247 247 243 238 243 240 236 237 237 236 238 236 233 238 235 233 235 231 234 235 235 233 233 234 233 231 231 229 236 242 244 245 244 242 240 239 240 244 248 248 248 249 250 250 250 250 251 250 249 244 244 250 251
-32768 -32768 -32768 -32768 -32768 -32768 -32768 -32768 -32768 -32768 -32768 -32768 -32768 -32768 -32768 -32768 -32768 -32768 -32768 -32768 -32768 -32768 -32768 -32768 -32768 -32768 -32768 -32768 -32768 -32768 -32768 -32768 -32768 -32768 -32768 -32768 -32768 -32768 -32768 -32768 -32768 -32768 -32768 -32768 -32768 -32768 -32768 -32768 -32768 -32768 -32768 -32768 -32768 -32768 -32768 -32768 -32768 -32768 -32768 -32768 -32768 -32768 -32768 -32768 -32768 -32768 -32768 -32768 -32768 -32768 -32768 -32768 -32768 -32768 -32768 -32768 -32768 -32768 -32768 -32768 -32768 -32768 -32768 -32768 -32768 -32768 -32768 -32768 -32768 -32768 -32768 -32768 -32768 -32768 -32768 -32768 -32768 -32768 -32768 -32768 -32768 -32768 -32768 -32768 -32768 -32768 -32768 -32768 -32768 -32768 -32768 -32768 -32768 -32768 -32768 -32768 -32768 -32768 -32768 -32768 -32768 -32768 -32768 -32768 -32768 -32768 -32768 -32768 -32768 -32768 -32768 -32768 -32768 -32768 -32768 -32768 -32768 -32768 -32768 -32768 -32768 -32768 -32768 -32768 -32768 -32768 262 262 262 262 261 261 261 261 260 260 260 260 260 260 259 259 259 258 272 272 272 272 272 272 272 271 271 272 272 272 272 272 272 271 271 260 258 254 254 256 268 266 267 269 272 272 245 248 249 249 249 249 249 249 249 249 250 250 250 249 249 250 249 248 247 247 244 242 242 242 242 242 242 244 245 245 241 240 242 240 239 237 235 229 227 226 227 232 235 229 231 227 232 242 242 238 237 240 234 231 235 240 244 240 243 247 249 248 250 248 247 249 249 246 239 240 249 248
-32768 -32768 -32768 -32768 -32768 -32768 -32768 -32768 -32768 -32768 -32768 -32768 -32768 -32768 -32768 -32768 -32768 -32768 -32768 -32768 -32768 -32768 -32768 -32768 -32768 -32768 -32768 -32768 -32768 -32768 -32768 -32768 -32768 -32768 -32768 -32768 -32768 -32768 -32768 -32768 -32768 -32768 -32768 -32768 -32768 -32768 -32768 -32768 -32768 -32768 -32768 -32768 -32768 -32768 -32768 -32768 -32768 -32768 -32768 -32768 -32768 -32768 -32768 -32768 -32768 -32768 -32768 -32768 -32768 -32768 -32768 -32768 -32768 -32768 -32768 -32768 -32768 -32768 -32768 -32768 -32768 -32768 -32768 -32768 -32768 -32768 -32768 -32768 -32768 -32768 -32768 -32768 -32768 -32768 -32768 -32768 -32768 -32768 -32768 -32768 -32768 -32768 -32768 -32768 -32768 -32768 -32768 -32768 -32768 -32768 -32768 -32768 -32768 -32768 -32768 -32768 -32768 -32768 -32768 -32768 -32768 -32768 -32768 -32768 -32768 -32768 -32768 -32768 -32768 -32768 -32768 -32768 -32768 -32768 -32768 -32768 -32768 -32768 -32768 -32768 -32768 -32768 -32768 -32768 -32768 262 262 262 261 261 261 261 261 260 260 260 260 259 259 259 259 259 259 258 271 271 271 271 271 271 271 271 271 271 272 271 271 271 271 271 271 260 259 256 256 258 267 266 268 266 266 266 240 248 249 249 250 249 249 249 249 249 249 249 249 249 249 249 249 248 248 247 247 248 247 247 247 245 247 247 242 240 242 238 241 238 238 237 236 227 226 231 233 235 231 224 227 232 238 238 233 232 232 239 233 227 233 237 242 240 246 243 244 243 242 246 240 242 246 245 236 236 245 248
-32768 -32768 -32768 -32768 -32768 -32768 -32768 -32768 -32768 -32768 -32768 -32768 -32768 -32768 -32768 -32768 -32768 -32768 -32768 -32768 -32768 -32768 -32768 -32768 -32768 -32768 -32768 -32768 -32768 -32768 -32768 -32768 -32768 -32768 -32768 -32768 -32768 -32768 -32768 -32768 -32768 -32768 -32768 -32768 -32768 -32768 -32768 -32768 -32768 -32768 -32768 -32768 -32768 -32768 -32768 -32768 -32768 -32768 -32768 -32768 -32768 -32768 -32768 -32768 -32768 -32768 -32768 -32768 -32768 -32768 -32768 -32768 -32768 -32768 -32768 -32768 -32768 -32768 -32768 -32768 -32768 -32768 -32768 -32768 -32768 -32768 -32768 -32768 -32768 -32768 -32768 -32768 -32768 -32768 -32768 -32768 -32768 -32768 -32768 -32768 -32768 -32768 -32768 -32768 -32768 -32768 -32768 -32768 -32768 -32768 -32768 -32768 -32768 -32768 -32768 -32768 -32768 -32768 -32768 -32768 -32768 -32768 -32768 -32768 -32768 -32768 -32768 -32768 -32768 -32768 -32768 -32768 -32768 -32768 -32768 -32768 -32768 -32768 -32768 -32768 -32768 -32768 -32768 -32768 -32768 262 262 262 261 261 261 261 260 260 260 260 259 259 259 259 259 259 258 258 271 271 271 271 271 271 271 271 270 271 271 271 271 271 271 271 271 271 271 259 259 257 266 267 264 260 258 262 267 246 249 249 249 249 249 249 249 249 249 249 249 249 249 250 249 248 247 248 248 248 247 246 246 247 245 242 233 235 242 235 232 229 225 228 234 234 232 231 231 229 230 225 231 233 234 232 229 226 233 237 233 226 233 239 236 237 241 237 235 242 238 242 236 234 240 241 236 242 250 -32768
-32768 -32768 -32768 -32768 -32768 -32768 -32768 -32768 -32768 -32768 -32768 -32768 -32768 -32768 -32768 -32768 -32768 -32768 -32768 -32768 -32768 -32768 -32768 -32768 -32768 -32768 -32768 -32768 -32768 -32768 -32768 -32768 -32768 -32768 -32768 -32768 -32768 -32768 -32768 -32768 -32768 -32768 -32768 -32768 -32768 -32768 -32768 -32768 -32768 -32768 -32768 -32768 -32768 -32768 -32768 -32768 -32768 -32768 -32768 -32768 -32768 -32768 -32768 -32768 -32768 -32768 -32768 -32768 -32768 -32768 -32768 -32768 -32768 -32768 -32768 -32768 -32768 -32768 -32768 -32768 -32768 -32768 -32768 -32768 -32768 -32768 -32768 -32768 -32768 -32768 -32768 -32768 -32768 -32768 -32768 -32768 -32768 -32768 -32768 -32768 -32768 -32768 -32768 -32768 -32768 -32768 -32768 -32768 -32768 -32768 -32768 -32768 -32768 -32768 -32768 -32768 -32768 -32768 -32768 -32768 -32768 -32768 -32768 -32768 -32768 -32768 -32768 -32768 -32768 -32768 -32768 -32768 -32768 -32768 -32768 -32768 -32768 262 -32768 -32768 -32768 -32768 -32768 -32768 -32768 262 262 262 261 261 261 261 260 260 260 259 259 259 259 259 259 258 258 258 270 271 270 271 270 271 270 270 270 270 270 271 271 271 270 270 270 271 271 270 257 257 269 268 266 263 262 268 271 248 249 249 250 249 249 249 249 249 248 247 248 249 249 250 249 249 249 249 249 248 244 240 240 237 241 235 233 236 237 240 234 233 227 229 230 223 222 223 229 224 229 225 222 221 227 224 222 224 224 227 226 225 227 231 233 238 242 235 234 234 233 234 232 230 240 241 247 -32768 -32768 -32768
-32768 -32768 -32768 -32768 -32768 -32768 -32768 -32768 -32768 -32768 -32768 -32768 -32768 -32768 -32768 -32768 -32768 -32768 -32768 -32768 -32768 -32768 -32768 -32768 -32768 -32768 -32768 -32768 -32768 -32768 -32768 -32768 -32768 -32768 -32768 -32768 -32768 -32768 -32768 -32768 -32768 -32768 -32768 -32768 -32768 -32768 -32768 -32768 -32768 -32768 -32768 -32768 -32768 -32768 -32768 -32768 -32768 -32768 -32768 -32768 -32768 -32768 -32768 -32768 -32768 -32768 -32768 -32768 -32768 -32768 -32768 -32768 -32768 -32768 -32768 -32768 -32768 -32768 -32768 -32768 -32768 -32768 -32768 -32768 -32768 -32768 -32768 -32768 -32768 -32768 -32768 -32768 -32768 -32768 -32768 -32768 -32768 -32768 -32768 -32768 -32768 -32768 -32768 -32768 -32768 -32768 -32768 -32768 -32768 -32768 -32768 -32768 -32768 -32768 -32768 -32768 -32768 -32768 -32768 -32768 -32768 -32768 -32768 -32768 -32768 -32768 -32768 -32768 -32768 -32768 -32768 -32768 -32768 -32768 -32768 -32768 -32768 -32768 -32768 -32768 -32768 -32768 -32768 -32768 262 262 262 262 262 261 261 261 260 260 260 259 259 259 258 258 258 258 258 258 269 270 270 270 270 270 270 270 270 270 270 270 270 270 270 270 270 270 271 271 269 259 258 264 260 263 268 269 274 249 249 249 249 249 249 249 247 245 244 246 248 248 249 249 249 249 249 248 247 244 240 231 228 228 233 229 228 231 237 238 235 236 228 224 218 217 211 220 220 221 223 219 220 222 222 221 224 227 227 227 227 225 224 224 234 239 239 235 228 224 228 236 239 247 -32768 -32768 -32768 -32768 -32768 -32768
-32768 -32768 -32768 -32768 -32768 -32768 -32768 -32768 -32768 -32768 -32768 -32768 -32768 -32768 -32768 -32768 -32768 -32768 -32768 -32768 -32768 -32768 -32768 -32768 -32768 -32768 -32768 -32768 -32768 -32768 -32768 -32768 -32768 -32768 -32768 -32768 -32768 -32768 -32768 -32768 -32768 -32768 -32768 -32768 -32768 -32768 -32768 -32768 -32768 -32768 -32768 -32768 -32768 -32768 -32768 -32768 -32768 -32768 -32768 -32768 -32768 -32768 -32768 -32768 -32768 -32768 -32768 -32768 -32768 -32768 -32768 -32768 -32768 -32768 -32768 -32768 -32768 -32768 -32768 -32768 -32768 -32768 -32768 -32768 -32768 -32768 -32768 -32768 -32768 -32768 -32768 -32768 -32768 -32768 -32768 -32768 -32768 -32768 -32768 -32768 -32768 -32768 -32768 -32768 -32768 -32768 -32768 -32768 -32768 -32768 -32768 -32768 -32768 -32768 -32768 -32768 -32768 -32768 -32768 -32768 -32768 -32768 -32768 -32768 -32768 -32768 -32768 -32768 -32768 -32768 -32768 -32768 -32768 -32768 -32768 -32768 -32768 -32768 -32768 -32768 -32768 -32768 -32768 -32768 263 262 262 261 261 261 261 260 260 260 260 259 259 259 258 258 258 258 258 257 269 269 269 269 270 270 270 269 269 269 269 269 270 270 270 270 270 270 271 271 271 261 259 267 265 270 273 275 249 249 249 249 249 249 248 246 241 240 242 240 242 247 249 249 249 248 245 244 240 236 237 235 228 225 223 228 234 238 238 235 227 233 227 217 212 210 210 222 225 225 224 225 227 229 227 223 227 229 229 228 226 223 222 222 233 231 231 228 230 231 243 250 -32768 -32768 -32768 -32768 -32768 -32768 -32768 -32768
-32768 -32768 -32768 -32768 -32768 -32768 -32768 -32768 -32768 -32768 -32768 -32768 -32768 -32768 -32768 -32768 -32768 -32768 -32768 -32768 -32768 -32768 -32768 -32768 -32768 -32768 -32768 -32768 -32768 -32768 -32768 -32768 -32768 -32768 -32768 -32768 -32768 -32768 -32768 -32768 -32768 -32768 -32768 -32768 -32768 -32768 -32768 -32768 -32768 -32768 -32768 -32768 -32768 -32768 -32768 -32768 -32768 -32768 -32768 -32768 -32768 -32768 -32768 -32768 -32768 -32768 -32768 -32768 -32768 -32768 -32768 -32768 -32768 -32768 -32768 -32768 -32768 -32768 -32768 -32768 -32768 -32768 -32768 -32768 -32768 -32768 -32768 -32768 -32768 -32768 -32768 -32768 -32768 -32768 -32768 -32768 -32768 -32768 -32768 -32768 -32768 -32768 -32768 -32768 -32768 -32768 -32768 -32768 -32768 -32768 -32768 -32768 -32768 -32768 -32768 -32768 -32768 -32768 -32768 -32768 -32768 -32768 -32768 -32768 -32768 -32768 -32768 -32768 -32768 -32768 -32768 -32768 -32768 -32768 -32768 -32768 -32768 -32768 -32768 -32768 -32768 -32768 -32768 263 262 262 262 261 261 261 260 260 260 260 260 259 259 259 258 258 258 258 258 257 269 269 269 269 269 269 269 269 269 269 269 269 270 270 270 270 270 270 270 270 272 271 269 268 271 274 276 249 249 249 249 249 249 248 245 244 239 237 240 243 246 249 249 249 249 245 240 239 239 236 229 226 225 225 223 229 232 233 229 229 224 228 221 221 218 222 217 224 230 233 231 231 232 229 228 227 227 222 226 223 221 217 220 225 226 227 227 233 236 241 250 -32768 -32768 -32768 -32768 -32768 -32768 -32768 -32768 -32768
-32768 -32768 -32768 -32768 -32768 -32768 -32768 -32768 -32768 -32768 -32768 -32768 -32768 -32768 -32768 -32768 -32768 -32768 -32768 -32768 -32768 -32768 -32768 -32768 -32768 -32768 -32768 -32768 -32768 -32768 -32768 -32768 -32768 -32768 -32768 -32768 -32768 -32768 -32768 -32768 -32768 -32768 -32768 -32768 -32768 -32768 -32768 -32768 -32768 -32768 -32768 -32768 -32768 -32768 -32768 -32768 -32768 -32768 -32768 -32768 -32768 -32768 -32768 -32768 -32768 -32768 -32768 -32768 -32768 -32768 -32768 -32768 -32768 -32768 -32768 -32768 -32768 -32768 -32768 -32768 -32768 -32768 -32768 -32768 -32768 -32768 -32768 -32768 -32768 -32768 -32768 -32768 -32768 -32768 -32768 -32768 -32768 -32768 -32768 -32768 -32768 -32768 -32768 -32768 -32768 -32768 -32768 -32768 -32768 -32768 -32768 -32768 -32768 -32768 -32768 -32768 -32768 -32768 -32768 -32768 -32768 -32768 -32768 -32768 -32768 -32768 -32768 -32768 -32768 -32768 -32768 -32768 -32768 -32768 -32768 -32768 -32768 -32768 -32768 -32768 -32768 263 263 263 262 262 261 261 261 261 260 260 260 259 259 259 259 259 258 258 258 258 257 256 268 267 268 269 268 268 268 269 269 269 268 269 269 270 270 269 270 270 270 270 272 274 274 275 275 275 248 248 249 249 246 246 245 243 238 238 236 242 244 247 248 246 247 246 248 245 246 246 243 237 233 232 230 227 225 226 224 224 220 219 219 218 222 230 227 227 230 228 232 234 232 228 226 222 229 229 221 216 221 221 218 220 230 236 238 239 233 234 243 248 -32768 -32768 -32768 -32768 -32768 -32768 -32768 -32768 -32768 -32768
-32768 -32768 -32768 -32768 -32768 -32768 -32768 -32768 -32768 -32768 -32768 -32768 -32768 -32768 -32768 -32768 -32768 -32768 -32768 -32768 -32768 -32768 -32768 -32768 -32768 -32768 -32768 -32768 -32768 -32768 -32768 -32768 -32768 -32768 -32768 -32768 -32768 -32768 -32768 -32768 -32768 -32768 -32768 -32768 -32768 -32768 -32768 -32768 -32768 -32768 -32768 -32768 -32768 -32768 -32768 -32768 -32768 -32768 -32768 -32768 -32768 -32768 -32768 -32768 -32768 -32768 -32768 -32768 -32768 -32768 -32768 -32768 -32768 -32768 -32768 -32768 -32768 -32768 -32768 -32768 -32768 -32768 -32768 -32768 -32768 -32768 -32768 -32768 -32768 -32768 -32768 -32768 -32768 -32768 -32768 -32768 -32768 -32768 -32768 -32768 -32768 -32768 -32768 -32768 -32768 -32768 -32768 -32768 -32768 -32768 -32768 -32768 -32768 -32768 -32768 -32768 -32768 -32768 -32768 -32768 -32768 -32768 -32768 -32768 -32768 -32768 -32768 -32768 -32768 -32768 -32768 -32768 -32768 -32768 -32768 -32768 -32768 -32768 -32768 -32768 -32768 263 263 262 262 262 262 261 261 261 260 260 260 259 259 259 259 259 258 258 258 257 256 256 255 267 268 268 268 268 268 268 268 268 268 268 269 269 269 269 269 270 270 271 273 274 275 275 275 248 248 249 248 246 242 239 237 235 234 236 242 246 245 244 242 240 243 247 248 247 242 237 240 237 234 225 225 228 229 230 231 226 223 226 226 226 224 226 232 235 235 235 231 232 225 221 220 223 220 225 223 213 214 223 219 228 235 234 232 236 242 243 250 -32768 -32768 -32768 -32768 -32768 -32768 -32768 -32768 -32768 -32768 -32768
-32768 -32768 -32768 -32768 -32768 -32768 -32768 -32768 -32768 -32768 -32768 -32768 -32768 -32768 -32768 -32768 -32768 -32768 -32768 -32768 -32768 -32768 -32768 -32768 -32768 -32768 -32768 -32768 -32768 -32768 -32768 -32768 -32768 -32768 -32768 -32768 -32768 -32768 -32768 -32768 -32768 -32768 -32768 -32768 -32768 -32768 -32768 -32768 -32768 -32768 -32768 -32768 -32768 -32768 -32768 -32768 -32768 -32768 -32768 -32768 -32768 -32768 -32768 -32768 -32768 -32768 -32768 -32768 -32768 -32768 -32768 -32768 -32768 -32768 -32768 -32768 -32768 -32768 -32768 -32768 -32768 -32768 -32768 -32768 -32768 -32768 -32768 -32768 -32768 -32768 -32768 -32768 -32768 -32768 -32768 -32768 -32768 -32768 -32768 -32768 -32768 -32768 -32768 -32768 -32768 -32768 -32768 -32768 -32768 -32768 -32768 -32768 -32768 -32768 -32768 -32768 -32768 -32768 -32768 -32768 -32768 -32768 -32768 -32768 -32768 -32768 -32768 -32768 -32768 -32768 -32768 -32768 -32768 -32768 -32768 -32768 -32768 -32768 -32768 -32768 263 263 262 262 262 261 261 261 261 260 260 259 258 258 258 258 258 258 258 258 257 257 256 255 255 266 267 268 268 268 268 268 268 267 267 268 269 269 269 269 269 270 272 273 273 274 274 246 248 248 249 248 246 244 240 239 234 234 240 243 244 242 240 236 231 229 240 248 247 246 242 232 227 226 233 225 225 232 238 238 237 230 234 233 232 236 235 236 237 238 234 230 231 222 224 214 211 216 212 218 225 219 217 221 224 224 225 219 223 234 247 -32768 -32768 -32768 -32768 -32768 -32768 -32768 -32768 -32768 -32768 -32768 -32768 -32768
-32768 -32768 -32768 -32768 -32768 -32768 -32768 -32768 -32768 -32768 -32768 -32768 -32768 -32768 -32768 -32768 -32768 -32768 -32768 -32768 -32768 -32768 -32768 -32768 -32768 -32768 -32768 -32768 -32768 -32768 -32768 -32768 -32768 -32768 -32768 -32768 -32768 -32768 -32768 -32768 -32768 -32768 -32768 -32768 -32768 -32768 -32768 -32768 -32768 -32768 -32768 -32768 -32768 -32768 -32768 -32768 -32768 -32768 -32768 -32768 -32768 -32768 -32768 -32768 -32768 -32768 -32768 -32768 -32768 -32768 -32768 -32768 -32768 -32768 -32768 -32768 -32768 -32768 -32768 -32768 -32768 -32768 -32768 -32768 -32768 -32768 -32768 -32768 -32768 -32768 -32768 -32768 -32768 -32768 -32768 -32768 -32768 -32768 -32768 -32768 -32768 -32768 -32768 -32768 -32768 -32768 -32768 -32768 -32768 -32768 -32768 -32768 -32768 -32768 -32768 -32768 -32768 -32768 -32768 -32768 -32768 -32768 -32768 -32768 -32768 -32768 -32768 -32768 -32768 -32768 -32768 -32768 -32768 -32768 -32768 -32768 -32768 -32768 -32768 263 263 262 262 262 262 261 261 261 260 260 259 258 257 257 257 257 257 258 258 257 256 256 255 255 254 265 265 267 268 268 267 267 267 267 267 268 269 269 268 269 270 272 273 274 273 268 239 244 248 247 245 245 247 247 246 242 240 243 242 239 239 231 229 228 226 235 241 246 244 244 237 232 225 217 221 222 235 231 237 241 240 236 240 239 240 238 239 238 239 233 227 221 223 220 210 210 205 210 210 214 221 226 225 224 221 216 215 219 230 243 -32768 -32768 -32768 -32768 -32768 -32768 -32768 -32768 -32768 -32768 -32768 -32768 -32768 -32768
-32768 -32768 -32768 -32768 -32768 -32768 -32768 -32768 -32768 -32768 -32768 -32768 -32768 -32768 -32768 -32768 -32768 -32768 -32768 -32768 -32768 -32768 -32768 -32768 -32768 -32768 -32768 -32768 -32768 -32768 -32768 -32768 -32768 -32768 -32768 -32768 -32768 -32768 -32768 -32768 -32768 -32768 -32768 -32768 -32768 -32768 -32768 -32768 -32768 -32768 -32768 -32768 -32768 -32768 -32768 -32768 -32768 -32768 -32768 -32768 -32768 -32768 -32768 -32768 -32768 -32768 -32768 -32768 -32768 -32768 -32768 -32768 -32768 -32768 -32768 -32768 -32768 -32768 -32768 -32768 -32768 -32768 -32768 -32768 -32768 -32768 -32768 -32768 -32768 -32768 -32768 -32768 -32768 -32768 -32768 -32768 -32768 -32768 -32768 -32768 -32768 -32768 -32768 -32768 -32768 -32768 -32768 -32768 -32768 -32768 -32768 -32768 -32768 -32768 -32768 -32768 -32768 -32768 -32768 -32768 -32768 -32768 -32768 -32768 -32768 -32768 -32768 -32768 -32768 -32768 -32768 -32768 -32768 -32768 -32768 -32768 -32768 -32768 -32768 263 263 262 262 262 262 262 261 261 260 259 259 258 257 257 256 256 256 256 256 256 257 256 254 253 254 265 266 268 268 267 267 267 267 267 267 268 268 268 268 269 272 273 274 272 265 240 245 247 247 245 243 240 242 241 243 245 243 241 241 239 234 230 220 220 230 238 236 242 245 247 236 223 217 227 229 232 239 240 241 238 239 238 240 233 230 233 234 235 238 227 216 211 210 209 204 211 210 212 219 222 222 221 221 220 222 220 222 230 237 243 -32768 -32768 -32768 -32768 -32768 -32768 -32768 -32768 -32768 -32768 -32768 -32768 -32768 -32768
-32768 -32768 -32768 -32768 -32768 -32768 -32768 -32768 -32768 -32768 -32768 -32768 -32768 -32768 -32768 -32768 -32768 -32768 -32768 -32768 -32768 -32768 -32768 -32768 -32768 -32768 -32768 -32768 -32768 -32768 -32768 -32768 -32768 -32768 -32768 -32768 -32768 -32768 -32768 -32768 -32768 -32768 -32768 -32768 -32768 -32768 -32768 -32768 -32768 -32768 -32768 -32768 -32768 -32768 -32768 -32768 -32768 -32768 -32768 -32768 -32768 -32768 -32768 -32768 -32768 -32768 -32768 -32768 -32768 -32768 -32768 -32768 -32768 -32768 -32768 -32768 -32768 -32768 -32768 -32768 -32768 -32768 -32768 -32768 -32768 -32768 -32768 -32768 -32768 -32768 -32768 -32768 -32768 -32768 -32768 -32768 -32768 -32768 -32768 -32768 -32768 -32768 -32768 -32768 -32768 -32768 -32768 -32768 -32768 -32768 -32768 -32768 -32768 -32768 -32768 -32768 -32768 -32768 -32768 -32768 -32768 -32768 -32768 -32768 -32768 -32768 -32768 -32768 -32768 -32768 -32768 -32768 -32768 -32768 -32768 -32768 -32768 -32768 -32768 263 263 262 262 262 262 261 261 260 260 259 259 258 257 257 256 256 256 255 254 253 254 256 255 255 255 266 266 267 267 267 267 267 267 267 267 268 268 268 268 272 273 273 268 266 243 245 244 246 246 244 244 242 240 241 240 241 241 232 228 234 234 228 218 220 229 228 234 240 246 244 239 226 234 239 240 241 238 239 240 236 237 234 236 228 230 235 229 226 233 235 224 215 209 214 211 218 217 219 216 218 213 211 215 216 222 232 237 241 244 250 -32768 -32768 -32768 -32768 -32768 -32768 -32768 -32768 -32768 -32768 -32768 -32768 -32768 -32768
-32768 -32768 -32768 -32768 -32768 -32768 -32768 -32768 -32768 -32768 -32768 -32768 -32768 -32768 -32768 -32768 -32768 -32768 -32768 -32768 -32768 -32768 -32768 -32768 -32768 -32768 -32768 -32768 -32768 -32768 -32768 -32768 -32768 -32768 -32768 -32768 -32768 -32768 -32768 -32768 -32768 -32768 -32768 -32768 -32768 -32768 -32768 -32768 -32768 -32768 -32768 -32768 -32768 -32768 -32768 -32768 -32768 -32768 -32768 -32768 -32768 -32768 -32768 -32768 -32768 -32768 -32768 -32768 -32768 -32768 -32768 -32768 -32768 -32768 -32768 -32768 -32768 -32768 -32768 -32768 -32768 -32768 -32768 -32768 -32768 -32768 -32768 -32768 -32768 -32768 -32768 -32768 -32768 -32768 -32768 -32768 -32768 -32768 -32768 -32768 -32768 -32768 -32768 -32768 -32768 -32768 -32768 -32768 -32768 -32768 -32768 -32768 -32768 -32768 -32768 -32768 -32768 -32768 -32768 -32768 -32768 -32768 -32768 -32768 -32768 -32768 -32768 -32768 -32768 -32768 -32768 -32768 -32768 -32768 -32768 -32768 -32768 -32768 263 263 263 263 263 262 262 262 261 261 260 259 259 258 258 257 257 256 255 254 253 254 255 254 254 253 253 264 264 266 265 265 266 266 266 266 267 267 267 267 269 273 272 267 267 243 243 244 245 246 247 244 240 237 233 227 228 236 239 234 223 221 227 220 212 212 218 216 224 235 240 236 245 243 242 233 232 240 237 238 240 236 231 232 230 226 230 233 226 220 231 235 230 220 218 222 224 226 223 216 207 205 207 208 215 222 229 241 245 250 250 -32768 -32768 -32768 -32768 -32768 -32768 -32768 -32768 -32768 -32768 -32768 -32768 -32768 -32768 -32768
-32768 -32768 -32768 -32768 -32768 -32768 -32768 -32768 -32768 -32768 -32768 -32768 -32768 -32768 -32768 -32768 -32768 -32768 -32768 -32768 -32768 -32768 -32768 -32768 -32768 -32768 -32768 -32768 -32768 -32768 -32768 -32768 -32768 -32768 -32768 -32768 -32768 -32768 -32768 -32768 -32768 -32768 -32768 -32768 -32768 -32768 -32768 -32768 -32768 -32768 -32768 -32768 -32768 -32768 -32768 -32768 -32768 -32768 -32768 -32768 -32768 -32768 -32768 -32768 -32768 -32768 -32768 -32768 -32768 -32768 -32768 -32768 -32768 -32768 -32768 -32768 -32768 -32768 -32768 -32768 -32768 -32768 -32768 -32768 -32768 -32768 -32768 -32768 -32768 -32768 -32768 -32768 -32768 -32768 -32768 -32768 -32768 -32768 -32768 -32768 -32768 -32768 -32768 -32768 -32768 -32768 -32768 -32768 -32768 -32768 -32768 -32768 -32768 -32768 -32768 -32768 -32768 -32768 -32768 -32768 -32768 -32768 -32768 -32768 -32768 -32768 -32768 -32768 -32768 -32768 -32768 -32768 -32768 -32768 -32768 -32768 -32768 263 263 262 262 262 262 262 262 261 261 261 260 259 259 258 258 257 256 254 253 254 254 254 254 253 252 250 249 262 264 265 264 265 266 266 266 265 266 267 267 268 271 273 270 269 269 241 242 243 244 243 245 242 230 225 222 217 227 232 231 234 228 215 221 215 214 220 223 225 234 240 233 242 241 234 236 226 234 239 231 233 239 230 229 222 222 227 230 228 223 222 229 233 234 231 231 230 226 221 215 214 203 204 213 221 219 231 237 242 247 -32768 -32768 -32768 -32768 -32768 -32768 -32768 -32768 -32768 -32768 -32768 -32768 -32768 -32768 -32768 -32768 -32768
-32768 -32768 -32768 -32768 -32768 -32768 -32768 -32768 -32768 -32768 -32768 -32768 -32768 -32768 -32768 -32768 -32768 -32768 -32768 -32768 -32768 -32768 -32768 -32768 -32768 -32768 -32768 -32768 -32768 -32768 -32768 -32768 -32768 -32768 -32768 -32768 -32768 -32768 -32768 -32768 -32768 -32768 -32768 -32768 -32768 -32768 -32768 -32768 -32768 -32768 -32768 -32768 -32768 -32768 -32768 -32768 -32768 -32768 -32768 -32768 -32768 -32768 -32768 -32768 -32768 -32768 -32768 -32768 -32768 -32768 -32768 -32768 -32768 -32768 -32768 -32768 -32768 -32768 -32768 -32768 -32768 -32768 -32768 -32768 -32768 -32768 -32768 -32768 -32768 -32768 -32768 -32768 -32768 -32768 -32768 -32768 -32768 -32768 -32768 -32768 -32768 -32768 -32768 -32768 -32768 -32768 -32768 -32768 -32768 -32768 -32768 -32768 -32768 -32768 -32768 -32768 -32768 -32768 -32768 -32768 -32768 -32768 -32768 -32768 -32768 -32768 -32768 -32768 -32768 -32768 -32768 -32768 -32768 -32768 -32768 -32768 -32768 263 263 260 260 261 261 261 261 261 260 260 260 259 259 258 258 257 256 255 251 250 251 251 251 250 248 250 246 249 263 264 264 264 265 265 265 265 266 266 266 270 272 271 269 269 241 241 240 242 240 235 237 239 226 220 217 215 221 219 219 222 228 215 214 213 220 228 235 236 233 226 237 241 239 223 227 223 227 236 231 229 236 235 233 227 222 228 230 224 215 219 221 228 231 226 225 229 218 210 206 207 209 217 229 233 229 234 239 247 -32768 -32768 -32768 -32768 -32768 -32768 -32768 -32768 -32768 -32768 -32768 -32768 -32768 -32768 -32768 -32768 -32768 -32768
-32768 -32768 -32768 -32768 -32768 -32768 -32768 -32768 -32768 -32768 -32768 -32768 -32768 -32768 -32768 -32768 -32768 -32768 -32768 -32768 -32768 -32768 -32768 -32768 -32768 -32768 -32768 -32768 -32768 -32768 -32768 -32768 -32768 -32768 -32768 -32768 -32768 -32768 -32768 -32768 -32768 -32768 -32768 -32768 -32768 -32768 -32768 -32768 -32768 -32768 -32768 -32768 -32768 -32768 -32768 -32768 -32768 -32768 -32768 -32768 -32768 -32768 -32768 -32768 -32768 -32768 -32768 -32768 -32768 -32768 -32768 -32768 -32768 -32768 -32768 -32768 -32768 -32768 -32768 -32768 -32768 -32768 -32768 -32768 -32768 -32768 -32768 -32768 -32768 -32768 -32768 -32768 -32768 -32768 -32768 -32768 -32768 -32768 -32768 -32768 -32768 -32768 -32768 -32768 -32768 -32768 -32768 -32768 -32768 -32768 -32768 -32768 -32768 -32768 -32768 -32768 -32768 -32768 -32768 -32768 -32768 -32768 -32768 -32768 -32768 -32768 -32768 -32768 -32768 -32768 -32768 -32768 -32768 -32768 -32768 -32768 -32768 263 262 259 258 259 261 260 260 260 258 259 259 259 258 258 255 254 253 251 253 251 248 251 252 251 248 248 247 247 251 263 264 264 265 264 264 265 266 266 266 272 271 269 267 242 242 240 236 234 227 224 229 239 233 232 228 225 227 222 214 215 217 211 205 213 223 231 226 223 228 234 237 238 229 212 211 214 222 232 222 221 232 230 227 224 217 225 223 219 219 224 228 227 220 219 217 225 224 221 218 217 222 248 255 264 237 240 247 -32768 -32768 -32768 -32768 -32768 -32768 -32768 -32768 -32768 -32768 -32768 -32768 -32768 -32768 -32768 -32768 -32768 -32768 -32768
-32768 -32768 -32768 -32768 -32768 -32768 -32768 -32768 -32768 -32768 -32768 -32768 -32768 -32768 -32768 -32768 -32768 -32768 -32768 -32768 -32768 -32768 -32768 -32768 -32768 -32768 -32768 -32768 -32768 -32768 -32768 -32768 -32768 -32768 -32768 -32768 -32768 -32768 -32768 -32768 -32768 -32768 -32768 -32768 -32768 -32768 -32768 -32768 -32768 -32768 -32768 -32768 -32768 -32768 -32768 -32768 -32768 -32768 -32768 -32768 -32768 -32768 -32768 -32768 -32768 -32768 -32768 -32768 -32768 -32768 -32768 -32768 -32768 -32768 -32768 -32768 -32768 -32768 -32768 -32768 -32768 -32768 -32768 -32768 -32768 -32768 -32768 -32768 -32768 -32768 -32768 -32768 -32768 -32768 -32768 -32768 -32768 -32768 -32768 -32768 -32768 -32768 -32768 -32768 -32768 -32768 -32768 -32768 -32768 -32768 -32768 -32768 -32768 -32768 -32768 -32768 -32768 -32768 -32768 -32768 -32768 -32768 -32768 -32768 -32768 -32768 -32768 -32768 -32768 -32768 -32768 -32768 -32768 -32768 -32768 -32768 263 263 263 263 261 258 260 260 260 260 259 259 258 256 256 255 253 251 250 250 250 252 253 254 255 253 249 247 246 245 248 262 263 264 264 264 264 264 265 266 271 272 269 266 240 241 238 231 226 225 222 229 237 238 238 238 238 239 234 226 222 216 206 203 207 209 218 218 221 227 223 226 229 240 230 213 211 211 214 222 217 220 223 225 217 214 216 222 216 219 224 222 225 217 213 208 214 222 221 223 247 220 250 260 262 268 244 247 251 -32768 -32768 -32768 -32768 -32768 -32768 -32768 -32768 -32768 -32768 -32768 -32768 -32768 -32768 -32768 -32768 -32768 -32768 -32768
-32768 -32768 -32768 -32768 -32768 -32768 -32768 -32768 -32768 -32768 -32768 -32768 -32768 -32768 -32768 -32768 -32768 -32768 -32768 -32768 -32768 -32768 -32768 -32768 -32768 -32768 -32768 -32768 -32768 -32768 -32768 -32768 -32768 -32768 -32768 -32768 -32768 -32768 -32768 -32768 -32768 -32768 -32768 -32768 -32768 -32768 -32768 -32768 -32768 -32768 -32768 -32768 -32768 -32768 -32768 -32768 -32768 -32768 -32768 -32768 -32768 -32768 -32768 -32768 -32768 -32768 -32768 -32768 -32768 -32768 -32768 -32768 -32768 -32768 -32768 -32768 -32768 -32768 -32768 -32768 -32768 -32768 -32768 -32768 -32768 -32768 -32768 -32768 -32768 -32768 -32768 -32768 -32768 -32768 -32768 -32768 -32768 -32768 -32768 -32768 -32768 -32768 -32768 -32768 -32768 -32768 -32768 -32768 -32768 -32768 -32768 -32768 -32768 -32768 -32768 -32768 -32768 -32768 -32768 -32768 -32768 -32768 -32768 -32768 -32768 -32768 -32768 -32768 -32768 -32768 -32768 -32768 -32768 -32768 -32768 -32768 263 263 263 263 263 262 260 261 260 260 259 258 257 256 254 253 252 251 252 253 254 255 255 257 253 252 251 252 249 247 247 249 263 264 264 264 264 264 265 267 272 271 267 239 240 236 231 251 247 251 258 237 235 228 227 225 229 235 235 234 257 217 205 210 212 203 204 213 220 213 208 214 220 234 240 228 222 219 223 215 207 212 213 212 209 206 216 219 216 218 217 213 221 219 212 202 214 213 213 218 221 226 229 265 271 275 251 251 -32768 -32768 -32768 -32768 -32768 -32768 -32768 -32768 -32768 -32768 -32768 -32768 -32768 -32768 -32768 -32768 -32768 -32768 -32768 -32768
-32768 -32768 -32768 -32768 -32768 -32768 -32768 -32768 -32768 -32768 -32768 -32768 -32768 -32768 -32768 -32768 -32768 -32768 -32768 -32768 -32768 -32768 -32768 -32768 -32768 -32768 -32768 -32768 -32768 -32768 -32768 -32768 -32768 -32768 -32768 -32768 -32768 -32768 -32768 -32768 -32768 -32768 -32768 -32768 -32768 -32768 -32768 -32768 -32768 -32768 -32768 -32768 -32768 -32768 -32768 -32768 -32768 -32768 -32768 -32768 -32768 -32768 -32768 -32768 -32768 -32768 -32768 -32768 -32768 -32768 -32768 -32768 -32768 -32768 -32768 -32768 -32768 -32768 -32768 -32768 -32768 -32768 -32768 -32768 -32768 -32768 -32768 -32768 -32768 -32768 -32768 -32768 -32768 -32768 -32768 -32768 -32768 -32768 -32768 -32768 -32768 -32768 -32768 -32768 -32768 -32768 -32768 -32768 -32768 -32768 -32768 -32768 -32768 -32768 -32768 -32768 -32768 -32768 -32768 -32768 -32768 -32768 -32768 -32768 -32768 -32768 -32768 -32768 -32768 -32768 -32768 -32768 -32768 -32768 263 263 263 263 263 263 263 263 263 263 263 261 260 259 258 257 257 256 256 257 257 256 257 257 258 255 253 253 253 251 251 251 250 249 262 264 263 263 263 264 265 270 271 270 265 239 236 253 248 250 254 259 237 235 231 221 216 223 227 219 218 224 233 225 216 223 220 215 208 199 204 198 200 206 213 229 234 232 234 233 234 223 219 221 225 219 211 209 205 202 206 203 201 206 214 209 205 205 209 207 211 217 223 231 237 245 250 250 251 251 -32768 -32768 -32768 -32768 -32768 -32768 -32768 -32768 -32768 -32768 -32768 -32768 252 252 252 -32768 -32768 -32768 -32768 -32768
-32768 -32768 -32768 -32768 -32768 -32768 -32768 -32768 -32768 -32768 -32768 -32768 -32768 -32768 -32768 -32768 -32768 -32768 -32768 -32768 -32768 -32768 -32768 -32768 -32768 -32768 -32768 -32768 -32768 -32768 -32768 -32768 -32768 -32768 -32768 -32768 -32768 -32768 -32768 -32768 -32768 -32768 -32768 -32768 -32768 -32768 -32768 -32768 -32768 -32768 -32768 -32768 -32768 -32768 -32768 -32768 -32768 -32768 -32768 -32768 -32768 -32768 -32768 -32768 -32768 -32768 -32768 -32768 -32768 -32768 -32768 -32768 -32768 -32768 -32768 -32768 -32768 -32768 -32768 -32768 -32768 -32768 -32768 -32768 -32768 -32768 -32768 -32768 -32768 -32768 -32768 -32768 -32768 -32768 -32768 -32768 -32768 -32768 -32768 -32768 -32768 -32768 -32768 -32768 -32768 -32768 -32768 -32768 -32768 -32768 -32768 -32768 -32768 -32768 -32768 -32768 -32768 -32768 -32768 -32768 -32768 -32768 -32768 -32768 -32768 -32768 -32768 -32768 -32768 -32768 -32768 -32768 -32768 263 263 263 263 263 263 263 263 263 263 263 263 263 263 263 261 260 258 259 259 257 256 257 260 260 258 257 257 256 256 254 253 251 249 249 249 262 263 263 263 265 268 271 270 267 264 262 259 253 253 256 256 232 233 230 222 218 212 212 210 210 218 224 226 229 229 221 210 203 202 191 198 210 220 222 224 233 228 218 223 228 233 230 228 229 222 225 221 210 207 205 203 202 195 199 200 198 201 216 221 216 214 221 229 238 246 250 251 251 251 -32768 -32768 -32768 -32768 -32768 -32768 -32768 -32768 -32768 -32768 -32768 -32768 252 252 248 243 252 -32768 -32768 -32768 -32768
-32768 -32768 -32768 -32768 -32768 -32768 -32768 -32768 -32768 -32768 -32768 -32768 -32768 -32768 -32768 -32768 -32768 -32768 -32768 -32768 -32768 -32768 -32768 -32768 -32768 -32768 -32768 -32768 -32768 -32768 -32768 -32768 -32768 -32768 -32768 -32768 -32768 -32768 -32768 -32768 -32768 -32768 -32768 -32768 -32768 -32768 -32768 -32768 -32768 -32768 -32768 -32768 -32768 -32768 -32768 -32768 -32768 -32768 -32768 -32768 -32768 -32768 -32768 -32768 -32768 -32768 -32768 -32768 -32768 -32768 -32768 -32768 -32768 -32768 -32768 -32768 -32768 -32768 -32768 -32768 -32768 -32768 -32768 -32768 -32768 -32768 -32768 -32768 -32768 -32768 -32768 -32768 -32768 -32768 -32768 -32768 -32768 -32768 -32768 -32768 -32768 -32768 -32768 -32768 -32768 -32768 -32768 -32768 -32768 -32768 -32768 -32768 -32768 -32768 -32768 -32768 -32768 -32768 -32768 -32768 -32768 -32768 -32768 -32768 -32768 -32768 -32768 -32768 -32768 -32768 -32768 -32768 263 263 263 263 263 263 264 264 264 263 263 263 263 263 263 263 263 263 262 261 259 258 257 260 260 257 254 254 252 251 251 252 251 250 249 249 249 250 262 263 263 266 269 270 269 263 262 258 259 256 258 258 231 229 224 220 213 203 205 212 208 200 208 205 212 227 218 218 206 191 182 186 203 217 228 234 230 216 207 207 213 228 221 207 206 210 210 213 222 223 220 219 216 208 195 192 193 200 215 249 259 255 255 230 240 248 251 251 251 251 251 -32768 -32768 -32768 -32768 -32768 -32768 -32768 -32768 -32768 -32768 -32768 -32768 252 252 248 247 250 -32768 -32768 -32768 -32768
-32768 -32768 -32768 -32768 -32768 -32768 -32768 -32768 -32768 -32768 -32768 -32768 -32768 -32768 -32768 -32768 -32768 -32768 -32768 -32768 -32768 -32768 -32768 -32768 -32768 -32768 -32768 -32768 -32768 -32768 -32768 -32768 -32768 -32768 -32768 -32768 -32768 -32768 -32768 -32768 -32768 -32768 -32768 -32768 -32768 -32768 -32768 -32768 -32768 -32768 -32768 -32768 -32768 -32768 -32768 -32768 -32768 -32768 -32768 -32768 -32768 -32768 -32768 -32768 -32768 -32768 -32768 -32768 -32768 -32768 -32768 -32768 -32768 -32768 -32768 -32768 -32768 -32768 -32768 -32768 -32768 -32768 -32768 -32768 -32768 -32768 -32768 -32768 -32768 -32768 -32768 -32768 -32768 -32768 -32768 -32768 -32768 -32768 -32768 -32768 -32768 -32768 -32768 -32768 -32768 -32768 -32768 -32768 -32768 -32768 -32768 -32768 -32768 -32768 -32768 -32768 -32768 -32768 -32768 -32768 -32768 -32768 -32768 -32768 -32768 -32768 -32768 -32768 -32768 -32768 -32768 -32768 263 263 263 264 264 264 264 264 264 264 264 263 263 263 263 263 262 263 263 263 262 261 261 259 255 255 256 254 252 250 249 248 248 249 249 250 250 250 260 263 264 267 269 270 266 257 256 257 261 260 259 259 229 222 221 246 237 233 240 216 208 195 194 199 215 224 210 204 203 187 184 194 199 208 225 229 212 200 194 195 204 219 222 202 197 194 196 204 217 213 215 204 206 211 205 198 202 213 249 257 264 267 270 269 275 251 251 251 251 251 251 -32768 -32768 -32768 -32768 -32768 -32768 -32768 -32768 -32768 -32768 -32768 -32768 -32768 -32768 -32768 -32768 -32768 -32768 -32768 -32768 -32768
-32768 -32768 -32768 -32768 -32768 -32768 -32768 -32768 -32768 -32768 -32768 -32768 -32768 -32768 -32768 -32768 -32768 -32768 -32768 -32768 -32768 -32768 -32768 -32768 -32768 -32768 -32768 -32768 -32768 -32768 -32768 -32768 -32768 -32768 -32768 -32768 -32768 -32768 -32768 -32768 -32768 -32768 -32768 -32768 -32768 -32768 -32768 -32768 -32768 -32768 -32768 -32768 -32768 -32768 -32768 -32768 -32768 -32768 -32768 -32768 -32768 -32768 -32768 -32768 -32768 -32768 -32768 -32768 -32768 -32768 -32768 -32768 -32768 -32768 -32768 -32768 -32768 -32768 -32768 -32768 -32768 -32768 -32768 -32768 -32768 -32768 -32768 -32768 -32768 -32768 -32768 -32768 -32768 -32768 -32768 -32768 -32768 -32768 -32768 -32768 -32768 -32768 -32768 -32768 -32768 -32768 -32768 -32768 -32768 -32768 -32768 -32768 -32768 -32768 -32768 -32768 -32768 -32768 -32768 -32768 -32768 -32768 -32768 -32768 -32768 -32768 -32768 -32768 -32768 -32768 -32768 264 264 264 264 264 264 264 264 263 263 263 264 264 264 263 263 263 263 260 259 261 262 262 262 261 259 260 258 256 253 251 252 251 249 248 249 250 251 250 251 262 263 268 268 260 256 256 261 259 259 261 261 258 256 254 252 242 237 244 251 240 202 193 195 199 207 213 212 198 187 177 177 190 205 218 229 218 216 210 198 190 202 213 221 219 204 192 190 206 210 199 207 200 193 203 234 236 241 248 248 257 265 270 274 250 251 251 251 251 251 251 251 -32768 -32768 -32768 -32768 -32768 -32768 -32768 -32768 -32768 -32768 -32768 -32768 -32768 -32768 -32768 -32768 -32768 -32768 -32768 -32768 -32768
-32768 -32768 -32768 -32768 -32768 -32768 -32768 -32768 -32768 -32768 -32768 -32768 -32768 -32768 -32768 -32768 -32768 -32768 -32768 -32768 -32768 -32768 -32768 -32768 -32768 -32768 -32768 -32768 -32768 -32768 -32768 -32768 -32768 -32768 -32768 -32768 -32768 -32768 -32768 -32768 -32768 -32768 -32768 -32768 -32768 -32768 -32768 -32768 -32768 -32768 -32768 -32768 -32768 -32768 -32768 -32768 -32768 -32768 -32768 -32768 -32768 -32768 -32768 -32768 -32768 -32768 -32768 -32768 -32768 -32768 -32768 -32768 -32768 -32768 -32768 -32768 -32768 -32768 -32768 -32768 -32768 -32768 -32768 -32768 -32768 -32768 -32768 -32768 -32768 -32768 -32768 -32768 -32768 -32768 -32768 -32768 -32768 -32768 -32768 -32768 -32768 -32768 -32768 -32768 -32768 -32768 -32768 -32768 -32768 -32768 -32768 -32768 -32768 -32768 -32768 -32768 -32768 -32768 -32768 -32768 -32768 -32768 -32768 -32768 -32768 -32768 -32768 -32768 -32768 -32768 -32768 264 264 264 264 264 264 264 263 263 263 263 263 263 263 263 263 263 263 263 261 258 257 260 260 261 262 261 261 261 259 255 255 253 251 251 251 251 251 250 249 253 257 266 261 260 261 261 263 263 263 261 253 250 250 260 254 247 249 255 251 240 214 210 209 197 193 207 200 186 174 179 190 196 205 224 219 201 192 201 204 194 187 197 216 216 215 201 187 194 200 193 195 195 198 204 239 247 254 261 257 262 241 247 250 251 251 251 251 251 251 251 -32768 -32768 -32768 -32768 -32768 -32768 -32768 -32768 -32768 -32768 -32768 -32768 -32768 -32768 -32768 -32768 -32768 -32768 -32768 -32768 -32768 -32768
-32768 -32768 -32768 -32768 -32768 -32768 -32768 -32768 -32768 -32768 -32768 -32768 -32768 -32768 -32768 -32768 -32768 -32768 -32768 -32768 -32768 -32768 -32768 -32768 -32768 -32768 -32768 -32768 -32768 -32768 -32768 -32768 -32768 -32768 -32768 -32768 -32768 -32768 -32768 -32768 -32768 -32768 -32768 -32768 -32768 -32768 -32768 -32768 -32768 -32768 -32768 -32768 -32768 -32768 -32768 -32768 -32768 -32768 -32768 -32768 -32768 -32768 -32768 -32768 -32768 -32768 -32768 -32768 -32768 -32768 -32768 -32768 -32768 -32768 -32768 -32768 -32768 -32768 -32768 -32768 -32768 -32768 -32768 -32768 -32768 -32768 -32768 -32768 -32768 -32768 -32768 -32768 -32768 -32768 -32768 -32768 -32768 -32768 -32768 -32768 -32768 -32768 -32768 -32768 -32768 -32768 -32768 -32768 -32768 -32768 -32768 -32768 -32768 -32768 -32768 -32768 -32768 -32768 -32768 -32768 -32768 -32768 -32768 -32768 -32768 -32768 -32768 -32768 -32768 -32768 -32768 -32768 -32768 264 264 264 264 263 263 263 263 263 263 263 263 263 263 263 263 262 262 261 256 257 258 257 257 258 257 259 260 260 260 258 255 251 255 254 253 251 244 241 258 260 260 261 258 256 261 260 261 261 260 259 258 258 259 260 258 246 241 245 212 208 204 198 189 193 183 176 179 193 208 212 222 229 214 202 181 189 191 180 184 198 208 199 205 203 193 195 210 210 238 229 231 237 248 256 260 266 263 239 243 243 249 251 251 251 251 251 251 251 -32768 -32768 -32768 -32768 -32768 -32768 -32768 -32768 -32768 -32768 -32768 -32768 -32768 -32768 -32768 -32768 -32768 -32768 -32768 -32768 -32768 -32768
-32768 -32768 -32768 -32768 -32768 -32768 -32768 -32768 -32768 -32768 -32768 -32768 -32768 -32768 -32768 -32768 -32768 -32768 -32768 -32768 -32768 -32768 -32768 -32768 -32768 -32768 -32768 -32768 -32768 -32768 -32768 -32768 -32768 -32768 -32768 -32768 -32768 -32768 -32768 -32768 -32768 -32768 -32768 -32768 -32768 -32768 -32768 -32768 -32768 -32768 -32768 -32768 -32768 -32768 -32768 -32768 -32768 -32768 -32768 -32768 -32768 -32768 -32768 -32768 -32768 -32768 -32768 -32768 -32768 -32768 -32768 -32768 -32768 -32768 -32768 -32768 -32768 -32768 -32768 -32768 -32768 -32768 -32768 -32768 -32768 -32768 -32768 -32768 -32768 -32768 -32768 -32768 -32768 -32768 -32768 -32768 -32768 -32768 -32768 -32768 -32768 -32768 -32768 -32768 -32768 -32768 -32768 -32768 -32768 -32768 -32768 -32768 -32768 -32768 -32768 -32768 -32768 -32768 -32768 -32768 -32768 -32768 -32768 -32768 -32768 -32768 -32768 -32768 -32768 -32768 -32768 -32768 -32768 264 264 264 263 263 263 263 263 262 261 262 262 262 263 263 263 263 262 262 261 258 257 255 254 254 253 258 255 258 256 259 259 257 257 256 253 248 246 247 246 253 248 251 256 258 256 226 253 250 249 252 258 249 248 258 261 248 243 244 214 208 199 186 180 177 166 178 199 209 219 226 226 219 210 195 179 180 182 179 179 189 194 188 189 189 192 202 217 251 254 247 245 246 247 252 253 258 269 246 248 247 250 251 251 251 251 251 251 251 -32768 -32768 -32768 -32768 -32768 -32768 -32768 -32768 -32768 -32768 -32768 -32768 -32768 -32768 -32768 -32768 -32768 -32768 -32768 -32768 -32768 -32768
-32768 -32768 -32768 -32768 -32768 -32768 -32768 -32768 -32768 -32768 -32768 -32768 -32768 -32768 -32768 -32768 -32768 -32768 -32768 -32768 -32768 -32768 -32768 -32768 -32768 -32768 -32768 -32768 -32768 -32768 -32768 -32768 -32768 -32768 -32768 -32768 -32768 -32768 -32768 -32768 -32768 -32768 -32768 -32768 -32768 -32768 -32768 -32768 -32768 -32768 -32768 -32768 -32768 -32768 -32768 -32768 -32768 -32768 -32768 -32768 -32768 -32768 -32768 -32768 -32768 -32768 -32768 -32768 -32768 -32768 -32768 -32768 -32768 -32768 -32768 -32768 -32768 -32768 -32768 -32768 -32768 -32768 -32768 -32768 -32768 -32768 -32768 -32768 -32768 -32768 -32768 -32768 -32768 -32768 -32768 -32768 -32768 -32768 -32768 -32768 -32768 -32768 -32768 -32768 -32768 -32768 -32768 -32768 -32768 -32768 -32768 -32768 -32768 -32768 -32768 -32768 -32768 -32768 -32768 -32768 -32768 -32768 -32768 -32768 -32768 -32768 -32768 -32768 -32768 -32768 -32768 -32768 264 264 264 263 262 261 260 262 261 260 259 260 261 261 262 262 262 262 262 262 261 259 257 258 257 256 257 258 257 257 256 255 258 259 258 257 254 253 250 242 242 245 255 254 255 228 223 217 242 233 215 225 225 241 240 253 254 249 220 218 215 206 198 192 181 169 168 175 189 197 214 225 217 208 196 185 185 192 191 191 187 194 182 177 180 195 196 196 203 208 246 259 262 262 265 266 264 242 245 249 249 250 251 251 251 251 251 251 251 251 -32768 -32768 -32768 -32768 -32768 -32768 -32768 -32768 -32768 -32768 -32768 -32768 -32768 -32768 -32768 -32768 -32768 -32768 -32768 -32768 -32768 -32768
-32768 -32768 -32768 -32768 -32768 -32768 -32768 -32768 -32768 -32768 -32768 -32768 -32768 -32768 -32768 -32768 -32768 -32768 -32768 -32768 -32768 -32768 -32768 -32768 -32768 -32768 -32768 -32768 -32768 -32768 -32768 -32768 -32768 -32768 -32768 -32768 -32768 -32768 -32768 -32768 -32768 -32768 -32768 -32768 -32768 -32768 -32768 -32768 -32768 -32768 -32768 -32768 -32768 -32768 -32768 -32768 -32768 -32768 -32768 -32768 -32768 -32768 -32768 -32768 -32768 -32768 -32768 -32768 -32768 -32768 -32768 -32768 -32768 -32768 -32768 -32768 -32768 -32768 -32768 -32768 -32768 -32768 -32768 -32768 -32768 -32768 -32768 -32768 -32768 -32768 -32768 -32768 -32768 -32768 -32768 -32768 -32768 -32768 -32768 -32768 -32768 -32768 -32768 -32768 -32768 -32768 -32768 -32768 -32768 -32768 -32768 -32768 -32768 -32768 -32768 -32768 -32768 -32768 -32768 -32768 -32768 -32768 -32768 -32768 -32768 -32768 -32768 -32768 -32768 -32768 -32768 -32768 264 264 263 262 262 261 259 260 262 258 258 258 259 260 260 261 261 260 261 262 262 260 258 259 258 257 256 255 255 256 255 255 256 259 255 256 255 251 244 247 249 251 258 254 224 218 242 238 227 231 219 215 234 227 239 256 246 215 204 203 202 199 196 184 174 193 176 189 204 211 216 220 227 216 205 226 227 232 228 225 218 226 217 192 192 200 208 202 204 209 209 216 226 232 235 243 246 248 249 250 250 251 251 251 251 251 251 251 251 251 -32768 -32768 -32768 -32768 -32768 -32768 -32768 -32768 -32768 -32768 -32768 -32768 -32768 -32768 -32768 -32768 -32768 -32768 -32768 -32768 -32768 -32768
-32768 -32768 -32768 -32768 -32768 -32768 -32768 -32768 -32768 -32768 -32768 -32768 -32768 -32768 -32768 -32768 -32768 -32768 -32768 -32768 -32768 -32768 -32768 -32768 -32768 -32768 -32768 -32768 -32768 -32768 -32768 -32768 -32768 -32768 -32768 -32768 -32768 -32768 -32768 -32768 -32768 -32768 -32768 -32768 -32768 -32768 -32768 -32768 -32768 -32768 -32768 -32768 -32768 -32768 -32768 -32768 -32768 -32768 -32768 -32768 -32768 -32768 -32768 -32768 -32768 -32768 -32768 -32768 -32768 -32768 -32768 -32768 -32768 -32768 -32768 -32768 -32768 -32768 -32768 -32768 -32768 -32768 -32768 -32768 -32768 -32768 -32768 -32768 -32768 -32768 -32768 -32768 -32768 -32768 -32768 -32768 -32768 -32768 -32768 -32768 -32768 -32768 -32768 -32768 -32768 -32768 -32768 -32768 -32768 -32768 -32768 -32768 -32768 -32768 -32768 -32768 -32768 -32768 -32768 -32768 -32768 -32768 -32768 -32768 -32768 -32768 -32768 -32768 -32768 -32768 -32768 264 264 264 262 261 261 261 261 261 262 262 261 260 260 260 259 260 259 258 259 261 262 261 260 258 256 252 250 250 251 249 252 253 257 259 256 257 254 252 252 253 251 257 252 249 245 237 225 222 215 230 234 227 224 234 244 256 218 204 201 186 175 176 176 168 169 180 195 202 212 213 213 219 221 222 220 220 221 218 232 236 231 232 228 226 229 230 239 236 239 213 216 223 232 231 230 238 242 248 249 250 251 251 251 251 251 251 251 251 251 251 -32768 -32768 -32768 -32768 -32768 -32768 -32768 -32768 -32768 -32768 -32768 -32768 -32768 -32768 -32768 -32768 -32768 -32768 -32768 -32768 -32768 -32768
-32768 -32768 -32768 -32768 -32768 -32768 -32768 -32768 -32768 -32768 -32768 -32768 -32768 -32768 -32768 -32768 -32768 -32768 -32768 -32768 -32768 -32768 -32768 -32768 -32768 -32768 -32768 -32768 -32768 -32768 -32768 -32768 -32768 -32768 -32768 -32768 -32768 -32768 -32768 -32768 -32768 -32768 -32768 -32768 -32768 -32768 -32768 -32768 -32768 -32768 -32768 -32768 -32768 -32768 -32768 -32768 -32768 -32768 -32768 -32768 -32768 -32768 -32768 -32768 -32768 -32768 -32768 -32768 -32768 -32768 -32768 -32768 -32768 -32768 -32768 -32768 -32768 -32768 -32768 -32768 -32768 -32768 -32768 -32768 -32768 -32768 -32768 -32768 -32768 -32768 -32768 -32768 -32768 -32768 -32768 -32768 -32768 -32768 -32768 -32768 -32768 -32768 -32768 -32768 -32768 -32768 -32768 -32768 -32768 -32768 -32768 -32768 -32768 -32768 -32768 -32768 -32768 -32768 -32768 -32768 -32768 -32768 -32768 -32768 -32768 -32768 -32768 -32768 -32768 264 264 264 264 264 263 262 261 260 260 260 260 262 262 262 262 260 258 258 259 257 258 259 261 261 261 259 255 247 246 246 245 245 248 253 258 257 254 255 252 252 251 251 258 255 244 238 233 228 218 209 208 218 220 226 238 245 256 246 229 190 181 181 167 154 155 159 178 190 203 204 203 193 202 206 218 217 201 206 217 213 217 242 237 236 238 235 235 238 243 241 244 221 223 227 237 240 241 239 240 248 250 251 251 251 251 251 251 251 251 251 251 251 -32768 -32768 -32768 -32768 -32768 -32768 -32768 -32768 -32768 -32768 -32768 -32768 -32768 -32768 -32768 -32768 -32768 -32768 -32768 -32768 -32768 -32768
-32768 -32768 -32768 -32768 -32768 -32768 -32768 -32768 -32768 -32768 -32768 -32768 -32768 -32768 -32768 -32768 -32768 -32768 -32768 -32768 -32768 -32768 -32768 -32768 -32768 -32768 -32768 -32768 -32768 -32768 -32768 -32768 -32768 -32768 -32768 -32768 -32768 -32768 -32768 -32768 -32768 -32768 -32768 -32768 -32768 -32768 -32768 -32768 -32768 -32768 -32768 -32768 -32768 -32768 -32768 -32768 -32768 -32768 -32768 -32768 -32768 -32768 -32768 -32768 -32768 -32768 -32768 -32768 -32768 -32768 -32768 -32768 -32768 -32768 -32768 -32768 -32768 -32768 -32768 -32768 -32768 -32768 -32768 -32768 -32768 -32768 -32768 -32768 -32768 -32768 -32768 -32768 -32768 -32768 -32768 -32768 -32768 -32768 -32768 -32768 -32768 -32768 -32768 -32768 -32768 -32768 -32768 -32768 -32768 -32768 -32768 -32768 -32768 -32768 -32768 -32768 -32768 -32768 -32768 -32768 -32768 -32768 -32768 -32768 -32768 -32768 -32768 -32768 -32768 264 264 264 264 263 262 262 262 262 261 260 261 261 261 261 262 261 259 258 258 256 256 257 258 261 261 260 254 250 252 249 249 250 249 255 258 256 257 253 250 252 258 251 248 233 231 219 220 217 221 212 199 205 211 221 225 236 252 247 223 202 199 198 182 185 191 161 177 191 200 186 183 189 197 211 221 207 193 194 208 204 212 217 241 239 238 241 246 246 248 248 250 229 233 238 241 247 248 250 247 250 251 251 251 251 251 251 251 251 251 251 251 251 -32768 -32768 -32768 -32768 -32768 -32768 -32768 -32768 -32768 -32768 -32768 -32768 -32768 -32768 -32768 -32768 -32768 -32768 -32768 -32768 -32768 -32768
-32768 -32768 -32768 -32768 -32768 -32768 -32768 -32768 -32768 -32768 -32768 -32768 -32768 -32768 -32768 -32768 -32768 -32768 -32768 -32768 -32768 -32768 -32768 -32768 -32768 -32768 -32768 -32768 -32768 -32768 -32768 -32768 -32768 -32768 -32768 -32768 -32768 -32768 -32768 -32768 -32768 -32768 -32768 -32768 -32768 -32768 -32768 -32768 -32768 -32768 -32768 -32768 -32768 -32768 -32768 -32768 -32768 -32768 -32768 -32768 -32768 -32768 -32768 -32768 -32768 -32768 -32768 -32768 -32768 -32768 -32768 -32768 -32768 -32768 -32768 -32768 -32768 -32768 -32768 -32768 -32768 -32768 -32768 -32768 -32768 -32768 -32768 -32768 -32768 -32768 -32768 -32768 -32768 -32768 -32768 -32768 -32768 -32768 -32768 -32768 -32768 -32768 -32768 -32768 -32768 -32768 -32768 -32768 -32768 -32768 -32768 -32768 -32768 -32768 -32768 -32768 -32768 -32768 -32768 -32768 -32768 -32768 -32768 -32768 -32768 -32768 -32768 -32768 -32768 264 265 265 264 264 264 263 263 262 262 262 261 262 261 261 260 261 261 259 257 257 257 255 256 259 261 261 259 254 252 251 253 250 252 256 257 254 254 249 251 247 240 232 228 226 229 233 226 213 209 204 194 215 227 233 212 240 250 249 240 233 231 220 202 201 204 165 176 186 181 176 188 199 210 218 209 201 191 185 196 199 202 207 214 213 206 205 215 246 251 250 221 222 225 227 242 248 249 250 251 251 251 251 251 251 251 251 251 251 251 251 251 251 -32768 -32768 -32768 -32768 -32768 -32768 -32768 -32768 -32768 -32768 -32768 -32768 -32768 -32768 -32768 -32768 -32768 -32768 -32768 -32768 -32768 -32768
-32768 -32768 -32768 -32768 -32768 -32768 -32768 -32768 -32768 -32768 -32768 -32768 -32768 -32768 -32768 -32768 -32768 -32768 -32768 -32768 -32768 -32768 -32768 -32768 -32768 -32768 -32768 -32768 -32768 -32768 -32768 -32768 -32768 -32768 -32768 -32768 -32768 -32768 -32768 -32768 -32768 -32768 -32768 -32768 -32768 -32768 -32768 -32768 -32768 -32768 -32768 -32768 -32768 -32768 -32768 -32768 -32768 -32768 -32768 -32768 -32768 -32768 -32768 -32768 -32768 -32768 -32768 -32768 -32768 -32768 -32768 -32768 -32768 -32768 -32768 -32768 -32768 -32768 -32768 -32768 -32768 -32768 -32768 -32768 -32768 -32768 -32768 -32768 -32768 -32768 -32768 -32768 -32768 -32768 -32768 -32768 -32768 -32768 -32768 -32768 -32768 -32768 -32768 -32768 -32768 -32768 -32768 -32768 -32768 -32768 -32768 -32768 -32768 -32768 -32768 -32768 -32768 -32768 -32768 -32768 -32768 -32768 -32768 -32768 -32768 -32768 -32768 -32768 264 265 264 264 264 264 263 263 263 263 263 263 263 262 260 261 260 260 260 259 259 258 257 257 257 258 259 260 260 259 257 256 252 248 254 257 255 252 252 249 247 237 232 232 232 234 237 231 221 209 196 191 200 216 220 226 225 240 246 232 232 231 230 225 225 218 179 163 160 166 174 186 199 211 213 205 193 185 177 176 187 200 192 199 212 211 205 198 209 210 226 232 221 212 219 224 231 240 244 250 250 251 251 251 251 251 251 251 251 251 251 252 251 252 251 -32768 -32768 -32768 -32768 -32768 -32768 -32768 -32768 -32768 -32768 -32768 -32768 -32768 -32768 -32768 -32768 -32768 -32768 -32768 -32768 -32768
-32768 -32768 -32768 -32768 -32768 -32768 -32768 -32768 -32768 -32768 -32768 -32768 -32768 -32768 -32768 -32768 -32768 -32768 -32768 -32768 -32768 -32768 -32768 -32768 -32768 -32768 -32768 -32768 -32768 -32768 -32768 -32768 -32768 -32768 -32768 -32768 -32768 -32768 -32768 -32768 -32768 -32768 -32768 -32768 -32768 -32768 -32768 -32768 -32768 -32768 -32768 -32768 -32768 -32768 -32768 -32768 -32768 -32768 -32768 -32768 -32768 -32768 -32768 -32768 -32768 -32768 -32768 -32768 -32768 -32768 -32768 -32768 -32768 -32768 -32768 -32768 -32768 -32768 -32768 -32768 -32768 -32768 -32768 -32768 -32768 -32768 -32768 -32768 -32768 -32768 -32768 -32768 -32768 -32768 -32768 -32768 -32768 -32768 -32768 -32768 -32768 -32768 -32768 -32768 -32768 -32768 -32768 -32768 -32768 -32768 -32768 -32768 -32768 -32768 -32768 -32768 -32768 -32768 -32768 -32768 -32768 -32768 -32768 -32768 -32768 -32768 264 264 264 263 261 262 263 264 264 264 264 264 264 263 263 262 261 259 260 259 258 259 259 258 258 256 254 255 258 260 260 260 259 257 254 253 255 256 253 252 249 244 236 233 242 244 242 240 238 229 222 216 199 189 195 196 200 204 210 222 241 242 219 205 209 203 204 209 174 151 149 167 183 191 200 202 203 206 193 191 175 175 185 193 194 203 211 205 201 197 203 211 231 232 222 223 225 233 238 240 246 249 250 251 251 251 251 251 251 251 251 252 252 251 251 251 251 -32768 -32768 -32768 -32768 -32768 -32768 -32768 -32768 -32768 -32768 -32768 -32768 -32768 -32768 -32768 -32768 -32768 -32768 -32768 -32768 -32768
-32768 -32768 -32768 -32768 -32768 -32768 -32768 -32768 -32768 -32768 -32768 -32768 -32768 -32768 -32768 -32768 -32768 -32768 -32768 -32768 -32768 -32768 -32768 -32768 -32768 -32768 -32768 -32768 -32768 -32768 -32768 -32768 -32768 -32768 -32768 -32768 -32768 -32768 -32768 -32768 -32768 -32768 -32768 -32768 -32768 -32768 -32768 -32768 -32768 -32768 -32768 -32768 -32768 -32768 -32768 -32768 -32768 -32768 -32768 -32768 -32768 -32768 -32768 -32768 -32768 -32768 -32768 -32768 -32768 -32768 -32768 -32768 -32768 -32768 -32768 -32768 -32768 -32768 -32768 -32768 -32768 -32768 -32768 -32768 -32768 -32768 -32768 -32768 -32768 -32768 -32768 -32768 -32768 -32768 -32768 -32768 -32768 -32768 -32768 -32768 -32768 -32768 -32768 -32768 -32768 -32768 -32768 -32768 -32768 -32768 -32768 -32768 -32768 -32768 -32768 -32768 -32768 -32768 -32768 -32768 -32768 -32768 -32768 -32768 -32768 -32768 265 265 263 262 261 261 262 263 263 263 263 263 263 263 262 262 261 258 258 258 260 259 259 259 258 258 254 255 256 259 259 259 259 258 257 256 255 254 252 248 242 235 232 244 246 237 237 232 235 240 230 221 224 216 202 199 209 219 228 234 248 238 216 202 206 194 180 186 184 157 159 160 164 174 191 189 198 206 204 196 183 181 193 197 200 203 205 201 202 202 208 217 225 233 238 233 235 237 238 248 249 250 250 250 251 251 251 251 251 251 251 251 251 251 251 252 252 251 -32768 -32768 -32768 -32768 -32768 -32768 -32768 -32768 -32768 -32768 -32768 -32768 -32768 -32768 -32768 -32768 -32768 -32768 -32768 -32768
-32768 -32768 -32768 -32768 -32768 -32768 -32768 -32768 -32768 -32768 -32768 -32768 -32768 -32768 -32768 -32768 -32768 -32768 -32768 -32768 -32768 -32768 -32768 -32768 -32768 -32768 -32768 -32768 -32768 -32768 -32768 -32768 -32768 -32768 -32768 -32768 -32768 -32768 -32768 -32768 -32768 -32768 -32768 -32768 -32768 -32768 -32768 -32768 -32768 -32768 -32768 -32768 -32768 -32768 -32768 -32768 -32768 -32768 -32768 -32768 -32768 -32768 -32768 -32768 -32768 -32768 -32768 -32768 -32768 -32768 -32768 -32768 -32768 -32768 -32768 -32768 -32768 -32768 -32768 -32768 -32768 -32768 -32768 -32768 -32768 -32768 -32768 -32768 -32768 -32768 -32768 -32768 -32768 -32768 -32768 -32768 -32768 -32768 -32768 -32768 -32768 -32768 -32768 -32768 -32768 -32768 -32768 -32768 -32768 -32768 -32768 -32768 -32768 -32768 -32768 -32768 -32768 -32768 -32768 -32768 -32768 -32768 -32768 -32768 -32768 -32768 265 265 264 263 263 263 262 262 262 262 262 262 262 262 261 259 259 258 259 260 260 260 258 259 258 258 256 254 255 256 259 257 257 256 258 255 253 256 253 245 243 234 242 247 233 221 223 219 221 225 235 227 219 210 199 207 218 216 218 230 237 246 231 214 212 206 186 193 199 194 160 146 150 166 182 179 184 195 203 189 176 187 187 179 187 198 196 199 213 219 221 222 222 224 237 244 245 246 247 248 249 249 250 250 251 251 251 251 251 251 251 251 251 252 252 252 252 252 -32768 -32768 -32768 -32768 -32768 -32768 -32768 -32768 -32768 -32768 -32768 -32768 -32768 -32768 -32768 -32768 -32768 -32768 -32768 -32768
-32768 -32768 -32768 -32768 -32768 -32768 -32768 -32768 -32768 -32768 -32768 -32768 -32768 -32768 -32768 -32768 -32768 -32768 -32768 -32768 -32768 -32768 -32768 -32768 -32768 -32768 -32768 -32768 -32768 -32768 -32768 -32768 -32768 -32768 -32768 -32768 -32768 -32768 -32768 -32768 -32768 -32768 -32768 -32768 -32768 -32768 -32768 -32768 -32768 -32768 -32768 -32768 -32768 -32768 -32768 -32768 -32768 -32768 -32768 -32768 -32768 -32768 -32768 -32768 -32768 -32768 -32768 -32768 -32768 -32768 -32768 -32768 -32768 -32768 -32768 -32768 -32768 -32768 -32768 -32768 -32768 -32768 -32768 -32768 -32768 -32768 -32768 -32768 -32768 -32768 -32768 -32768 -32768 -32768 -32768 -32768 -32768 -32768 -32768 -32768 -32768 -32768 -32768 -32768 -32768 -32768 -32768 -32768 -32768 -32768 -32768 -32768 -32768 -32768 -32768 -32768 -32768 -32768 -32768 -32768 -32768 -32768 -32768 -32768 -32768 265 265 265 264 264 264 264 263 263 263 263 261 260 260 260 259 259 259 260 260 260 260 259 259 261 260 258 257 257 255 256 258 256 252 248 250 253 255 248 248 253 247 244 249 247 232 217 210 206 200 215 227 219 204 199 190 193 200 193 201 217 227 241 244 239 222 199 203 204 202 185 172 140 141 156 172 161 172 191 201 186 173 182 173 173 183 202 207 203 213 219 232 233 227 236 238 245 246 248 248 249 249 249 250 250 251 251 251 251 251 251 251 251 251 251 252 252 252 252 -32768 -32768 -32768 -32768 -32768 -32768 -32768 -32768 -32768 -32768 -32768 -32768 -32768 -32768 -32768 -32768 -32768 -32768 -32768 -32768
-32768 -32768 -32768 -32768 -32768 -32768 -32768 -32768 -32768 -32768 -32768 -32768 -32768 -32768 -32768 -32768 -32768 -32768 -32768 -32768 -32768 -32768 -32768 -32768 -32768 -32768 -32768 -32768 -32768 -32768 -32768 -32768 -32768 -32768 -32768 -32768 -32768 -32768 -32768 -32768 -32768 -32768 -32768 -32768 -32768 -32768 -32768 -32768 -32768 -32768 -32768 -32768 -32768 -32768 -32768 -32768 -32768 -32768 -32768 -32768 -32768 -32768 -32768 -32768 -32768 -32768 -32768 -32768 -32768 -32768 -32768 -32768 -32768 -32768 -32768 -32768 -32768 -32768 -32768 -32768 -32768 -32768 -32768 -32768 -32768 -32768 -32768 -32768 -32768 -32768 -32768 -32768 -32768 -32768 -32768 -32768 -32768 -32768 -32768 -32768 -32768 -32768 -32768 -32768 -32768 -32768 -32768 -32768 -32768 -32768 -32768 -32768 -32768 -32768 -32768 -32768 -32768 -32768 -32768 -32768 -32768 -32768 -32768 -32768 265 265 265 265 264 264 265 264 264 264 264 264 262 259 258 260 259 259 261 261 262 261 260 260 261 260 260 258 259 257 256 256 257 250 244 234 240 249 249 248 245 240 245 247 236 232 243 235 224 210 213 206 209 206 198 185 179 183 187 190 201 211 219 224 233 247 240 226 223 216 196 190 181 176 155 157 157 161 177 193 188 176 170 179 179 187 197 212 244 238 221 219 226 263 240 240 246 247 247 247 248 248 249 249 250 250 250 251 251 251 251 251 251 251 251 251 252 252 252 252 -32768 -32768 -32768 -32768 -32768 -32768 -32768 -32768 -32768 -32768 -32768 -32768 -32768 -32768 -32768 -32768 -32768 -32768 -32768 -32768
-32768 -32768 -32768 -32768 -32768 -32768 -32768 -32768 -32768 -32768 -32768 -32768 -32768 -32768 -32768 -32768 -32768 -32768 -32768 -32768 -32768 -32768 -32768 -32768 -32768 -32768 -32768 -32768 -32768 -32768 -32768 -32768 -32768 -32768 -32768 -32768 -32768 -32768 -32768 -32768 -32768 -32768 -32768 -32768 -32768 -32768 -32768 -32768 -32768 -32768 -32768 -32768 -32768 -32768 -32768 -32768 -32768 -32768 -32768 -32768 -32768 -32768 -32768 -32768 -32768 -32768 -32768 -32768 -32768 -32768 -32768 -32768 -32768 -32768 -32768 -32768 -32768 -32768 -32768 -32768 -32768 -32768 -32768 -32768 -32768 -32768 -32768 -32768 -32768 -32768 -32768 -32768 -32768 -32768 -32768 -32768 -32768 -32768 -32768 -32768 -32768 -32768 -32768 -32768 -32768 -32768 -32768 -32768 -32768 -32768 -32768 -32768 -32768 -32768 -32768 -32768 -32768 -32768 -32768 -32768 -32768 -32768 -32768 265 265 265 265 265 265 265 265 265 264 264 264 264 263 259 260 260 259 259 261 261 261 262 262 262 261 258 258 256 256 253 247 246 254 240 234 238 244 245 238 241 242 239 242 238 233 235 242 236 219 218 223 208 193 191 185 185 181 189 197 200 204 196 205 208 221 242 231 220 215 208 201 209 191 193 180 173 158 162 178 179 165 156 167 177 184 197 202 206 248 253 253 258 234 235 243 245 246 246 247 247 248 248 249 249 250 250 250 251 251 251 251 251 251 251 251 251 251 252 252 252 -32768 -32768 -32768 -32768 -32768 -32768 -32768 -32768 -32768 -32768 -32768 -32768 -32768 -32768 -32768 -32768 -32768 -32768 -32768 -32768
-32768 -32768 -32768 -32768 -32768 -32768 -32768 -32768 -32768 -32768 -32768 -32768 -32768 -32768 -32768 -32768 -32768 -32768 -32768 -32768 -32768 -32768 -32768 -32768 -32768 -32768 -32768 -32768 -32768 -32768 -32768 -32768 -32768 -32768 -32768 -32768 -32768 -32768 -32768 -32768 -32768 -32768 -32768 -32768 -32768 -32768 -32768 -32768 -32768 -32768 -32768 -32768 -32768 -32768 -32768 -32768 -32768 -32768 -32768 -32768 -32768 -32768 -32768 -32768 -32768 -32768 -32768 -32768 -32768 -32768 -32768 -32768 -32768 -32768 -32768 -32768 -32768 -32768 -32768 -32768 -32768 -32768 -32768 -32768 -32768 -32768 -32768 -32768 -32768 -32768 -32768 -32768 -32768 -32768 -32768 -32768 -32768 -32768 -32768 -32768 -32768 -32768 -32768 -32768 -32768 -32768 -32768 -32768 -32768 -32768 -32768 -32768 -32768 -32768 -32768 -32768 -32768 -32768 -32768 -32768 -32768 -32768 265 265 265 265 265 265 265 265 265 265 265 265 265 264 264 262 263 263 260 261 262 261 260 260 261 259 256 255 255 254 249 244 236 247 251 239 241 244 241 234 227 226 220 230 229 228 238 241 231 224 234 233 228 210 209 196 182 190 201 192 208 200 217 211 225 230 234 245 238 226 233 226 219 217 204 212 197 162 154 150 155 157 152 162 176 186 195 234 239 211 216 225 259 235 239 242 244 245 246 246 247 247 248 248 249 249 250 250 250 250 250 251 251 251 251 251 252 252 252 252 252 252 -32768 -32768 -32768 -32768 -32768 -32768 -32768 -32768 -32768 -32768 -32768 -32768 -32768 -32768 -32768 -32768 -32768 -32768 -32768 -32768
-32768 -32768 -32768 -32768 -32768 -32768 -32768 -32768 -32768 -32768 -32768 -32768 -32768 -32768 -32768 -32768 -32768 -32768 -32768 -32768 -32768 -32768 -32768 -32768 -32768 -32768 -32768 -32768 -32768 -32768 -32768 -32768 -32768 -32768 -32768 -32768 -32768 -32768 -32768 -32768 -32768 -32768 -32768 -32768 -32768 -32768 -32768 -32768 -32768 -32768 -32768 -32768 -32768 -32768 -32768 -32768 -32768 -32768 -32768 -32768 -32768 -32768 -32768 -32768 -32768 -32768 -32768 -32768 -32768 -32768 -32768 -32768 -32768 -32768 -32768 -32768 -32768 -32768 -32768 -32768 -32768 -32768 -32768 -32768 -32768 -32768 -32768 -32768 -32768 -32768 -32768 -32768 -32768 -32768 -32768 -32768 -32768 -32768 -32768 -32768 -32768 -32768 -32768 -32768 -32768 -32768 -32768 -32768 -32768 -32768 -32768 -32768 -32768 -32768 -32768 -32768 -32768 -32768 265 265 265 265 265 265 265 265 265 265 265 265 265 265 264 264 263 261 262 263 262 263 261 261 262 260 260 260 258 254 253 255 255 253 252 242 235 242 252 252 252 246 234 222 217 212 210 229 233 237 243 234 226 230 232 225 232 221 219 202 191 205 207 194 215 226 233 235 237 241 243 233 225 234 237 218 216 193 216 205 183 177 148 143 152 158 164 205 217 186 206 218 250 254 221 227 235 238 242 244 244 245 245 246 247 247 248 248 249 249 250 250 250 250 250 250 251 251 251 251 252 252 252 252 252 251 -32768 -32768 -32768 -32768 -32768 -32768 -32768 -32768 -32768 -32768 -32768 -32768 -32768 -32768 -32768 -32768 -32768 -32768 -32768 -32768
-32768 -32768 -32768 -32768 -32768 -32768 -32768 -32768 -32768 -32768 -32768 -32768 -32768 -32768 -32768 -32768 -32768 -32768 -32768 -32768 -32768 -32768 -32768 -32768 -32768 -32768 -32768 -32768 -32768 -32768 -32768 -32768 -32768 -32768 -32768 -32768 -32768 -32768 -32768 -32768 -32768 -32768 -32768 -32768 -32768 -32768 -32768 -32768 -32768 -32768 -32768 -32768 -32768 -32768 -32768 -32768 -32768 -32768 -32768 -32768 -32768 -32768 -32768 -32768 -32768 -32768 -32768 -32768 -32768 -32768 -32768 -32768 -32768 -32768 -32768 -32768 -32768 -32768 -32768 -32768 -32768 -32768 -32768 -32768 -32768 -32768 -32768 -32768 -32768 -32768 -32768 -32768 -32768 -32768 -32768 -32768 -32768 -32768 -32768 -32768 -32768 -32768 -32768 -32768 -32768 -32768 -32768 -32768 -32768 -32768 -32768 -32768 -32768 -32768 -32768 -32768 265 265 264 264 264 264 264 263 265 265 265 265 265 265 264 263 261 261 262 261 259 259 260 262 261 261 261 261 259 256 259 257 256 252 251 243 249 244 234 244 250 250 253 245 231 223 217 213 214 217 229 224 239 232 216 218 215 211 217 214 201 204 213 225 223 215 226 236 234 225 234 202 198 197 205 217 233 211 194 194 196 187 186 195 183 186 195 201 201 218 224 190 201 207 214 230 234 233 239 243 243 243 244 244 245 246 246 246 247 248 247 246 249 249 249 249 250 250 251 251 251 252 252 252 252 252 252 251 252 -32768 -32768 -32768 -32768 -32768 -32768 -32768 -32768 -32768 -32768 -32768 -32768 -32768 -32768 -32768 -32768 -32768 -32768 -32768
-32768 -32768 -32768 -32768 -32768 -32768 -32768 -32768 -32768 -32768 -32768 -32768 -32768 -32768 -32768 -32768 -32768 -32768 -32768 -32768 -32768 -32768 -32768 -32768 -32768 -32768 -32768 -32768 -32768 -32768 -32768 -32768 -32768 -32768 -32768 -32768 -32768 -32768 -32768 -32768 -32768 -32768 -32768 -32768 -32768 -32768 -32768 -32768 -32768 -32768 -32768 -32768 -32768 -32768 -32768 -32768 -32768 -32768 -32768 -32768 -32768 -32768 -32768 -32768 -32768 -32768 -32768 -32768 -32768 -32768 -32768 -32768 -32768 -32768 -32768 -32768 -32768 -32768 -32768 -32768 -32768 -32768 -32768 -32768 -32768 -32768 -32768 -32768 -32768 -32768 -32768 -32768 -32768 -32768 -32768 -32768 -32768 -32768 -32768 -32768 -32768 -32768 -32768 -32768 -32768 -32768 -32768 -32768 -32768 -32768 -32768 -32768 -32768 -32768 -32768 265 265 264 264 264 264 264 263 263 264 264 264 264 265 265 264 263 262 261 261 261 259 259 261 259 260 260 260 258 256 254 256 255 250 249 244 237 245 246 238 243 243 242 246 251 242 236 228 219 214 209 213 221 237 212 202 199 200 197 198 194 192 207 226 227 232 234 234 229 220 185 197 184 176 175 176 196 234 214 201 200 194 192 195 203 206 206 208 213 218 233 226 199 211 217 213 222 231 240 241 242 239 239 242 243 238 242 241 237 244 245 241 241 245 248 248 249 249 250 251 251 251 251 252 252 252 252 252 252 251 -32768 -32768 -32768 -32768 -32768 -32768 -32768 -32768 -32768 -32768 -32768 -32768 -32768 -32768 -32768 -32768 -32768 -32768 -32768
-32768 -32768 -32768 -32768 -32768 -32768 -32768 -32768 -32768 -32768 -32768 -32768 -32768 -32768 -32768 -32768 -32768 -32768 -32768 -32768 -32768 -32768 -32768 -32768 -32768 -32768 -32768 -32768 -32768 -32768 -32768 -32768 -32768 -32768 -32768 -32768 -32768 -32768 -32768 -32768 -32768 -32768 -32768 -32768 -32768 -32768 -32768 -32768 -32768 -32768 -32768 -32768 -32768 -32768 -32768 -32768 -32768 -32768 -32768 -32768 -32768 -32768 -32768 -32768 -32768 -32768 -32768 -32768 -32768 -32768 -32768 -32768 -32768 -32768 -32768 -32768 -32768 -32768 -32768 -32768 -32768 -32768 -32768 -32768 -32768 -32768 -32768 -32768 -32768 -32768 -32768 -32768 -32768 -32768 -32768 -32768 -32768 -32768 -32768 -32768 -32768 -32768 -32768 -32768 -32768 -32768 -32768 -32768 -32768 -32768 -32768 -32768 -32768 -32768 265 265 265 264 264 264 264 263 263 264 263 263 263 263 264 265 264 263 262 261 261 260 258 260 261 260 260 258 256 257 251 246 250 251 249 242 235 237 243 240 236 201 229 235 246 246 231 234 235 222 209 196 190 210 230 216 210 208 193 182 187 190 201 206 223 212 210 213 218 194 188 176 185 174 160 158 202 215 224 229 220 219 213 208 206 212 205 211 216 220 229 244 230 199 217 228 224 233 239 241 241 241 241 238 233 232 232 231 228 228 236 235 238 240 243 247 248 248 247 250 251 251 251 252 252 252 252 252 252 252 252 -32768 -32768 -32768 -32768 -32768 -32768 -32768 -32768 -32768 -32768 -32768 -32768 -32768 -32768 -32768 -32768 -32768 -32768 -32768
-32768 -32768 -32768 -32768 -32768 -32768 -32768 -32768 -32768 -32768 -32768 -32768 -32768 -32768 -32768 -32768 -32768 -32768 -32768 -32768 -32768 -32768 -32768 -32768 -32768 -32768 -32768 -32768 -32768 -32768 -32768 -32768 -32768 -32768 -32768 -32768 -32768 -32768 -32768 -32768 -32768 -32768 -32768 -32768 -32768 -32768 -32768 -32768 -32768 -32768 -32768 -32768 -32768 -32768 -32768 -32768 -32768 -32768 -32768 -32768 -32768 -32768 -32768 -32768 -32768 -32768 -32768 -32768 -32768 -32768 -32768 -32768 -32768 -32768 -32768 -32768 -32768 -32768 -32768 -32768 -32768 -32768 -32768 -32768 -32768 -32768 -32768 -32768 -32768 -32768 -32768 -32768 -32768 -32768 -32768 -32768 -32768 -32768 -32768 -32768 -32768 -32768 -32768 -32768 -32768 -32768 -32768 -32768 -32768 -32768 -32768 -32768 -32768 -32768 265 265 265 265 265 264 263 263 263 264 263 263 263 264 264 265 264 263 262 262 262 261 262 261 260 261 261 260 259 258 257 253 251 248 244 234 235 241 238 234 223 189 226 233 245 245 229 224 219 213 204 187 179 203 215 211 204 207 202 182 193 205 215 224 226 208 190 187 193 196 175 159 156 153 171 171 185 196 212 228 223 216 214 215 211 207 207 205 222 230 238 246 202 208 212 228 236 236 238 239 236 234 241 240 232 221 217 216 216 223 224 226 235 243 246 247 247 244 242 248 251 251 251 252 252 252 252 252 252 252 252 252 -32768 -32768 -32768 -32768 -32768 -32768 -32768 -32768 -32768 -32768 -32768 -32768 -32768 -32768 -32768 -32768 -32768 -32768
-32768 -32768 -32768 -32768 -32768 -32768 -32768 -32768 -32768 -32768 -32768 -32768 -32768 -32768 -32768 -32768 -32768 -32768 -32768 -32768 -32768 -32768 -32768 -32768 -32768 -32768 -32768 -32768 -32768 -32768 -32768 -32768 -32768 -32768 -32768 -32768 -32768 -32768 -32768 -32768 -32768 -32768 -32768 -32768 -32768 -32768 -32768 -32768 -32768 -32768 -32768 -32768 -32768 -32768 -32768 -32768 -32768 -32768 -32768 -32768 -32768 -32768 -32768 -32768 -32768 -32768 -32768 -32768 -32768 -32768 -32768 -32768 -32768 -32768 -32768 -32768 -32768 -32768 -32768 -32768 -32768 -32768 -32768 -32768 -32768 -32768 -32768 -32768 -32768 -32768 -32768 -32768 -32768 -32768 -32768 -32768 -32768 -32768 -32768 -32768 -32768 -32768 -32768 -32768 -32768 -32768 -32768 -32768 -32768 -32768 -32768 -32768 -32768 265 265 265 265 265 265 264 263 262 263 262 261 262 263 264 264 264 264 263 263 263 262 263 263 261 259 259 258 257 257 253 255 256 250 245 234 229 235 236 229 226 194 200 239 243 247 231 227 223 217 208 190 181 180 174 196 209 205 190 196 184 180 191 201 215 226 210 202 185 176 169 174 177 172 163 172 184 196 212 223 221 201 195 190 208 205 198 195 174 186 202 244 250 210 214 227 234 235 233 233 235 232 235 238 238 238 231 225 221 217 226 228 230 235 241 246 244 243 243 248 250 249 249 251 250 251 251 251 251 251 252 252 252 -32768 -32768 -32768 -32768 -32768 -32768 -32768 -32768 -32768 -32768 -32768 -32768 -32768 -32768 -32768 -32768 -32768 -32768
-32768 -32768 -32768 -32768 -32768 -32768 -32768 -32768 -32768 -32768 -32768 -32768 -32768 -32768 -32768 -32768 -32768 -32768 -32768 -32768 -32768 -32768 -32768 -32768 -32768 -32768 -32768 -32768 -32768 -32768 -32768 -32768 -32768 -32768 -32768 -32768 -32768 -32768 -32768 -32768 -32768 -32768 -32768 -32768 -32768 -32768 -32768 -32768 -32768 -32768 -32768 -32768 -32768 -32768 -32768 -32768 -32768 -32768 -32768 -32768 -32768 -32768 -32768 -32768 -32768 -32768 -32768 -32768 -32768 -32768 -32768 -32768 -32768 -32768 -32768 -32768 -32768 -32768 -32768 -32768 -32768 -32768 -32768 -32768 -32768 -32768 -32768 -32768 -32768 -32768 -32768 -32768 -32768 -32768 -32768 -32768 -32768 -32768 -32768 -32768 -32768 -32768 -32768 -32768 -32768 -32768 -32768 -32768 -32768 -32768 -32768 -32768 -32768 265 265 265 265 265 265 265 264 264 263 262 262 262 262 263 263 263 264 264 263 264 264 263 262 262 262 260 257 256 253 248 256 253 246 233 230 234 229 223 218 212 213 198 241 235 234 230 216 215 222 212 198 201 197 179 182 191 193 183 181 176 186 192 195 209 226 221 215 202 194 169 155 160 161 157 169 185 181 192 182 184 172 157 180 201 206 192 168 178 183 198 205 221 225 225 236 234 226 227 227 224 220 226 233 233 232 235 230 217 219 230 238 240 241 244 244 241 240 245 241 245 247 245 245 247 249 250 250 251 251 251 252 252 252 -32768 -32768 -32768 -32768 -32768 -32768 -32768 -32768 -32768 -32768 -32768 -32768 -32768 -32768 -32768 -32768 -32768
-32768 -32768 -32768 -32768 -32768 -32768 -32768 -32768 -32768 -32768 -32768 -32768 -32768 -32768 -32768 -32768 -32768 -32768 -32768 -32768 -32768 -32768 -32768 -32768 -32768 -32768 -32768 -32768 -32768 -32768 -32768 -32768 -32768 -32768 -32768 -32768 -32768 -32768 -32768 -32768 -32768 -32768 -32768 -32768 -32768 -32768 -32768 -32768 -32768 -32768 -32768 -32768 -32768 -32768 -32768 -32768 -32768 -32768 -32768 -32768 -32768 -32768 -32768 -32768 -32768 -32768 -32768 -32768 -32768 -32768 -32768 -32768 -32768 -32768 -32768 -32768 -32768 -32768 -32768 -32768 -32768 -32768 -32768 -32768 -32768 -32768 -32768 -32768 -32768 -32768 -32768 -32768 -32768 -32768 -32768 -32768 -32768 -32768 -32768 -32768 -32768 -32768 -32768 -32768 -32768 -32768 -32768 -32768 -32768 265 265 265 265 265 265 265 265 265 265 265 265 265 265 264 263 263 262 263 263 262 263 262 263 264 264 263 263 262 261 261 259 254 244 245 256 251 238 232 239 234 230 218 198 192 208 221 233 235 220 221 209 221 219 206 205 201 199 202 186 174 182 176 171 174 186 200 211 222 218 201 213 215 193 171 170 167 165 158 175 158 172 185 167 161 163 154 188 204 197 194 208 194 198 200 207 216 228 235 237 231 228 215 205 206 221 226 229 221 217 226 235 224 225 233 233 238 243 238 238 241 234 239 235 243 240 234 238 242 241 246 244 249 249 250 251 251 252 252 252 -32768 -32768 -32768 -32768 -32768 -32768 -32768 -32768 -32768 -32768 -32768 -32768 -32768 -32768 -32768
-32768 -32768 -32768 -32768 -32768 -32768 -32768 -32768 -32768 -32768 -32768 -32768 -32768 -32768 -32768 -32768 -32768 -32768 -32768 -32768 -32768 -32768 -32768 -32768 -32768 -32768 -32768 -32768 -32768 -32768 -32768 -32768 -32768 -32768 -32768 -32768 -32768 -32768 -32768 -32768 -32768 -32768 -32768 -32768 -32768 -32768 -32768 -32768 -32768 -32768 -32768 -32768 -32768 -32768 -32768 -32768 -32768 -32768 -32768 -32768 -32768 -32768 -32768 -32768 -32768 -32768 -32768 -32768 -32768 -32768 -32768 -32768 -32768 -32768 -32768 -32768 -32768 -32768 -32768 -32768 -32768 -32768 -32768 -32768 -32768 -32768 -32768 -32768 -32768 -32768 -32768 -32768 -32768 -32768 -32768 -32768 -32768 -32768 -32768 -32768 -32768 -32768 -32768 -32768 -32768 -32768 -32768 -32768 -32768 265 265 263 264 265 263 262 263 265 264 265 265 265 265 265 264 262 261 262 262 261 262 261 263 263 264 261 260 257 258 259 253 243 241 253 253 246 241 244 244 242 233 218 200 187 200 216 232 238 236 235 231 225 212 197 184 182 183 195 188 169 166 173 189 191 202 216 220 214 203 193 213 209 191 185 191 189 177 160 162 170 166 170 158 144 172 179 195 201 193 199 190 199 210 218 225 225 232 235 232 222 220 204 195 207 213 219 220 214 224 229 234 231 218 218 229 238 237 236 230 239 231 224 227 239 232 223 227 229 232 238 239 248 246 248 249 244 246 250 250 251 -32768 -32768 -32768 -32768 -32768 -32768 -32768 -32768 -32768 -32768 -32768 -32768 -32768 -32768
-32768 -32768 -32768 -32768 -32768 -32768 -32768 -32768 -32768 -32768 -32768 -32768 -32768 -32768 -32768 -32768 -32768 -32768 -32768 -32768 -32768 -32768 -32768 -32768 -32768 -32768 -32768 -32768 -32768 -32768 -32768 -32768 -32768 -32768 -32768 -32768 -32768 -32768 -32768 -32768 -32768 -32768 -32768 -32768 -32768 -32768 -32768 -32768 -32768 -32768 -32768 -32768 -32768 -32768 -32768 -32768 -32768 -32768 -32768 -32768 -32768 -32768 -32768 -32768 -32768 -32768 -32768 -32768 -32768 -32768 -32768 -32768 -32768 -32768 -32768 -32768 -32768 -32768 -32768 -32768 -32768 -32768 -32768 -32768 -32768 -32768 -32768 -32768 -32768 -32768 -32768 -32768 -32768 -32768 -32768 -32768 -32768 -32768 -32768 -32768 -32768 -32768 -32768 -32768 -32768 -32768 -32768 -32768 265 265 264 261 262 265 264 262 262 264 264 262 262 264 265 265 265 264 262 262 261 261 261 261 262 261 260 257 254 254 259 256 248 235 243 253 253 251 249 245 243 245 234 225 213 196 195 208 224 238 226 217 221 220 198 185 169 159 164 178 178 166 161 179 195 206 213 218 207 192 188 184 200 216 211 205 194 187 181 167 148 160 164 177 164 169 175 180 186 197 204 208 188 195 201 209 218 232 235 230 229 212 202 202 193 203 210 213 220 211 213 215 225 229 221 211 218 232 233 229 218 231 236 223 224 220 215 224 229 233 240 241 243 245 237 244 250 250 251 -32768 -32768 -32768 -32768 -32768 -32768 -32768 -32768 -32768 -32768 -32768 -32768 -32768 -32768 -32768 -32768 -32768
-32768 -32768 -32768 -32768 -32768 -32768 -32768 -32768 -32768 -32768 -32768 -32768 -32768 -32768 -32768 -32768 -32768 -32768 -32768 -32768 -32768 -32768 -32768 -32768 -32768 -32768 -32768 -32768 -32768 -32768 -32768 -32768 -32768 -32768 -32768 -32768 -32768 -32768 -32768 -32768 -32768 -32768 -32768 -32768 -32768 -32768 -32768 -32768 -32768 -32768 -32768 -32768 -32768 -32768 -32768 -32768 -32768 -32768 -32768 -32768 -32768 -32768 -32768 -32768 -32768 -32768 -32768 -32768 -32768 -32768 -32768 -32768 -32768 -32768 -32768 -32768 -32768 -32768 -32768 -32768 -32768 -32768 -32768 -32768 -32768 -32768 -32768 -32768 -32768 -32768 -32768 -32768 -32768 -32768 -32768 -32768 -32768 -32768 -32768 -32768 -32768 -32768 -32768 -32768 -32768 -32768 -32768 -32768 265 265 262 261 260 264 264 262 262 262 263 264 261 262 264 265 265 265 262 263 262 263 263 263 262 262 259 257 252 256 255 252 243 236 246 252 245 238 238 231 226 241 227 208 206 193 198 213 230 237 218 199 211 220 199 185 171 158 156 162 158 164 171 180 193 211 205 201 201 187 170 178 198 214 201 190 173 169 167 155 157 157 150 161 164 181 191 190 191 207 222 226 230 212 217 218 229 232 226 216 223 214 206 193 185 190 197 206 216 205 198 206 219 222 212 204 220 233 225 217 216 227 231 231 221 204 205 218 231 237 234 239 242 240 232 241 246 251 250 250 252 -32768 -32768 -32768 -32768 -32768 -32768 -32768 -32768 -32768 -32768 -32768 -32768 -32768 -32768 -32768
-32768 -32768 -32768 -32768 -32768 -32768 -32768 -32768 -32768 -32768 -32768 -32768 -32768 -32768 -32768 -32768 -32768 -32768 -32768 -32768 -32768 -32768 -32768 -32768 -32768 -32768 -32768 -32768 -32768 -32768 -32768 -32768 -32768 -32768 -32768 -32768 -32768 -32768 -32768 -32768 -32768 -32768 -32768 -32768 -32768 -32768 -32768 -32768 -32768 -32768 -32768 -32768 -32768 -32768 -32768 -32768 -32768 -32768 -32768 -32768 -32768 -32768 -32768 -32768 -32768 -32768 -32768 -32768 -32768 -32768 -32768 -32768 -32768 -32768 -32768 -32768 -32768 -32768 -32768 -32768 -32768 -32768 -32768 -32768 -32768 -32768 -32768 -32768 -32768 -32768 -32768 -32768 -32768 -32768 -32768 -32768 -32768 -32768 -32768 -32768 -32768 -32768 -32768 -32768 -32768 -32768 -32768 265 265 265 263 262 260 263 265 263 261 260 261 261 262 262 264 264 265 265 264 264 264 262 262 261 260 256 253 256 259 256 252 246 233 238 249 249 240 229 224 223 219 237 228 214 197 194 206 217 234 228 209 189 198 212 204 191 186 170 165 152 160 177 187 191 208 209 191 175 187 184 164 168 184 202 210 201 184 186 170 165 174 159 163 172 178 184 199 208 214 207 210 203 218 227 226 230 231 223 208 203 215 219 213 192 186 182 197 210 210 198 203 212 216 207 208 203 220 228 216 204 207 213 215 219 219 205 212 223 227 227 225 230 239 233 236 241 244 249 249 247 251 -32768 -32768 -32768 -32768 -32768 -32768 -32768 -32768 -32768 -32768 -32768 -32768 -32768 -32768 -32768
-32768 -32768 -32768 -32768 -32768 -32768 -32768 -32768 -32768 -32768 -32768 -32768 -32768 -32768 -32768 -32768 -32768 -32768 -32768 -32768 -32768 -32768 -32768 -32768 -32768 -32768 -32768 -32768 -32768 -32768 -32768 -32768 -32768 -32768 -32768 -32768 -32768 -32768 -32768 -32768 -32768 -32768 -32768 -32768 -32768 -32768 -32768 -32768 -32768 -32768 -32768 -32768 -32768 -32768 -32768 -32768 -32768 -32768 -32768 -32768 -32768 -32768 -32768 -32768 -32768 -32768 -32768 -32768 -32768 -32768 -32768 -32768 -32768 -32768 -32768 -32768 -32768 -32768 -32768 -32768 -32768 -32768 -32768 -32768 -32768 -32768 -32768 -32768 -32768 -32768 -32768 -32768 -32768 -32768 -32768 -32768 -32768 -32768 -32768 -32768 -32768 -32768 -32768 -32768 -32768 -32768 -32768 265 265 265 263 260 260 263 265 263 261 259 259 259 262 263 264 264 264 265 263 263 261 262 261 259 257 250 251 252 259 254 248 242 231 243 249 242 238 220 210 209 230 231 214 213 196 201 212 226 233 220 201 184 179 191 185 189 178 172 167 157 172 182 193 204 204 193 176 160 171 164 167 178 189 194 206 203 208 199 182 185 174 174 181 178 173 176 183 199 220 229 198 200 223 216 215 227 226 217 201 193 202 203 210 204 188 178 195 205 195 189 198 197 206 193 196 210 220 215 201 211 215 206 205 206 209 202 210 221 217 207 212 221 235 220 228 243 245 249 245 244 -32768 -32768 -32768 -32768 -32768 -32768 -32768 -32768 -32768 -32768 -32768 -32768 -32768 -32768 -32768 -32768
-32768 -32768 -32768 -32768 -32768 -32768 -32768 -32768 -32768 -32768 -32768 -32768 -32768 -32768 -32768 -32768 -32768 -32768 -32768 -32768 -32768 -32768 -32768 -32768 -32768 -32768 -32768 -32768 -32768 -32768 -32768 -32768 -32768 -32768 -32768 -32768 -32768 -32768 -32768 -32768 -32768 -32768 -32768 -32768 -32768 -32768 -32768 -32768 -32768 -32768 -32768 -32768 -32768 -32768 -32768 -32768 -32768 -32768 -32768 -32768 -32768 -32768 -32768 -32768 -32768 -32768 -32768 -32768 -32768 -32768 -32768 -32768 -32768 -32768 -32768 -32768 -32768 -32768 -32768 -32768 -32768 -32768 -32768 -32768 -32768 -32768 -32768 -32768 -32768 -32768 -32768 -32768 -32768 -32768 -32768 -32768 -32768 -32768 -32768 -32768 -32768 -32768 -32768 -32768 -32768 -32768 -32768 265 265 263 260 258 260 263 264 262 261 259 258 260 261 262 263 264 264 264 263 262 261 261 261 258 253 247 245 255 256 251 243 232 236 245 242 231 232 222 207 212 234 216 196 193 190 204 218 220 227 217 195 186 186 181 177 178 172 171 166 150 170 182 192 203 195 187 180 163 156 158 175 189 197 194 187 180 194 208 203 192 184 185 171 170 176 190 196 195 209 197 208 215 224 213 211 226 219 223 212 198 187 188 198 202 189 178 191 188 189 173 175 186 187 177 183 198 205 206 208 212 219 211 212 207 205 199 196 214 207 198 210 225 226 216 226 238 236 245 238 241 -32768 -32768 -32768 -32768 -32768 -32768 -32768 -32768 -32768 -32768 -32768 -32768 -32768 -32768 -32768 -32768
-32768 -32768 -32768 -32768 -32768 -32768 -32768 -32768 -32768 -32768 -32768 -32768 -32768 -32768 -32768 -32768 -32768 -32768 -32768 -32768 -32768 -32768 -32768 -32768 -32768 -32768 -32768 -32768 -32768 -32768 -32768 -32768 -32768 -32768 -32768 -32768 -32768 -32768 -32768 -32768 -32768 -32768 -32768 -32768 -32768 -32768 -32768 -32768 -32768 -32768 -32768 -32768 -32768 -32768 -32768 -32768 -32768 -32768 -32768 -32768 -32768 -32768 -32768 -32768 -32768 -32768 -32768 -32768 -32768 -32768 -32768 -32768 -32768 -32768 -32768 -32768 -32768 -32768 -32768 -32768 -32768 -32768 -32768 -32768 -32768 -32768 -32768 -32768 -32768 -32768 -32768 -32768 -32768 -32768 -32768 -32768 -32768 -32768 -32768 -32768 -32768 -32768 -32768 -32768 -32768 -32768 265 265 264 263 260 257 259 263 263 263 261 260 259 258 260 261 263 264 264 262 263 261 262 261 257 253 247 247 250 257 252 246 232 229 242 243 239 226 216 213 198 218 230 208 194 186 191 204 202 204 225 216 213 210 203 202 199 199 190 178 163 153 173 184 191 198 176 167 172 166 148 148 168 187 178 166 166 168 193 205 197 189 180 176 172 167 186 201 212 219 199 198 216 222 224 215 201 219 219 216 219 201 187 184 183 185 182 168 183 175 165 158 162 173 178 185 194 204 208 213 209 207 212 218 220 220 214 207 191 203 197 189 205 208 209 207 214 223 230 240 226 234 -32768 -32768 -32768 -32768 -32768 -32768 -32768 -32768 -32768 -32768 -32768 -32768 -32768 -32768 -32768 -32768
-32768 -32768 -32768 -32768 -32768 -32768 -32768 -32768 -32768 -32768 -32768 -32768 -32768 -32768 -32768 -32768 -32768 -32768 -32768 -32768 -32768 -32768 -32768 -32768 -32768 -32768 -32768 -32768 -32768 -32768 -32768 -32768 -32768 -32768 -32768 -32768 -32768 -32768 -32768 -32768 -32768 -32768 -32768 -32768 -32768 -32768 -32768 -32768 -32768 -32768 -32768 -32768 -32768 -32768 -32768 -32768 -32768 -32768 -32768 -32768 -32768 -32768 -32768 -32768 -32768 -32768 -32768 -32768 -32768 -32768 -32768 -32768 -32768 -32768 -32768 -32768 -32768 -32768 -32768 -32768 -32768 -32768 -32768 -32768 -32768 -32768 -32768 -32768 -32768 -32768 -32768 -32768 -32768 -32768 -32768 -32768 -32768 -32768 -32768 -32768 -32768 -32768 -32768 -32768 -32768 -32768 265 265 263 260 261 260 260 263 261 262 262 261 258 257 258 261 263 264 264 261 263 261 262 259 252 246 242 246 255 253 245 234 225 232 243 236 225 222 211 200 209 224 224 218 213 205 190 181 188 211 219 216 216 214 215 207 204 199 184 177 165 152 157 169 182 193 182 169 155 148 147 149 170 178 164 153 159 172 183 194 198 188 167 157 158 163 177 180 197 197 207 213 223 209 212 201 195 208 217 213 215 212 199 198 192 184 164 166 178 164 153 166 174 187 195 200 205 197 202 209 191 191 203 207 220 221 203 197 184 189 189 186 192 206 217 216 219 227 224 230 228 223 -32768 -32768 -32768 -32768 -32768 -32768 -32768 -32768 -32768 -32768 -32768 -32768 -32768 -32768 -32768 -32768
-32768 -32768 -32768 -32768 -32768 -32768 -32768 -32768 -32768 -32768 -32768 -32768 -32768 -32768 -32768 -32768 -32768 -32768 -32768 -32768 -32768 -32768 -32768 -32768 -32768 -32768 -32768 -32768 -32768 -32768 -32768 -32768 -32768 -32768 -32768 -32768 -32768 -32768 -32768 -32768 -32768 -32768 -32768 -32768 -32768 -32768 -32768 -32768 -32768 -32768 -32768 -32768 -32768 -32768 -32768 -32768 -32768 -32768 -32768 -32768 -32768 -32768 -32768 -32768 -32768 -32768 -32768 -32768 -32768 -32768 -32768 -32768 -32768 -32768 -32768 -32768 -32768 -32768 -32768 -32768 -32768 -32768 -32768 -32768 -32768 -32768 -32768 -32768 -32768 -32768 -32768 -32768 -32768 -32768 -32768 -32768 -32768 -32768 -32768 -32768 -32768 -32768 -32768 -32768 -32768 265 265 265 261 260 262 262 261 263 261 259 260 260 256 258 257 261 263 264 264 261 263 262 260 255 253 246 242 249 255 251 245 235 227 236 237 228 220 208 196 200 206 216 214 207 199 201 187 170 190 210 206 194 191 195 205 200 187 192 193 175 157 147 155 168 165 179 189 176 159 160 156 148 155 162 148 150 160 154 160 182 197 179 177 168 156 162 181 195 181 184 193 215 218 202 194 194 191 210 207 202 196 206 210 204 188 176 157 169 162 154 157 172 183 181 190 189 201 184 191 201 190 181 196 217 219 208 207 197 186 177 198 200 199 219 232 235 227 240 235 219 217 223 244 -32768 -32768 -32768 -32768 -32768 -32768 -32768 -32768 -32768 -32768 -32768 -32768 -32768 -32768 -32768
-32768 -32768 -32768 -32768 -32768 -32768 -32768 -32768 -32768 -32768 -32768 -32768 -32768 -32768 -32768 -32768 -32768 -32768 -32768 -32768 -32768 -32768 -32768 -32768 -32768 -32768 -32768 -32768 -32768 -32768 -32768 -32768 -32768 -32768 -32768 -32768 -32768 -32768 -32768 -32768 -32768 -32768 -32768 -32768 -32768 -32768 -32768 -32768 -32768 -32768 -32768 -32768 -32768 -32768 -32768 -32768 -32768 -32768 -32768 -32768 -32768 -32768 -32768 -32768 -32768 -32768 -32768 -32768 -32768 -32768 -32768 -32768 -32768 -32768 -32768 -32768 -32768 -32768 -32768 -32768 -32768 -32768 -32768 -32768 -32768 -32768 -32768 -32768 -32768 -32768 -32768 -32768 -32768 -32768 -32768 -32768 -32768 -32768 -32768 -32768 -32768 -32768 -32768 -32768 -32768 266 266 264 262 262 263 262 261 262 262 262 261 259 257 258 259 263 263 263 263 261 262 260 255 251 242 246 241 251 253 250 242 227 227 233 225 223 214 202 185 191 195 202 201 206 186 177 172 167 184 200 189 174 173 189 191 188 182 174 186 182 171 154 154 160 152 169 167 180 177 170 159 149 147 141 146 144 150 164 168 182 195 172 175 179 175 173 185 208 196 201 207 219 210 193 180 183 191 203 192 188 181 196 204 190 188 171 148 158 145 149 156 167 169 168 180 194 192 183 192 190 190 178 197 209 225 222 216 209 205 188 208 204 192 210 229 241 237 247 242 229 236 243 -32768 -32768 -32768 -32768 -32768 -32768 -32768 -32768 -32768 -32768 -32768 -32768 -32768 -32768 -32768 -32768
-32768 -32768 -32768 -32768 -32768 -32768 -32768 -32768 -32768 -32768 -32768 -32768 -32768 -32768 -32768 -32768 -32768 -32768 -32768 -32768 -32768 -32768 -32768 -32768 -32768 -32768 -32768 -32768 -32768 -32768 -32768 -32768 -32768 -32768 -32768 -32768 -32768 -32768 -32768 -32768 -32768 -32768 -32768 -32768 -32768 -32768 -32768 -32768 -32768 -32768 -32768 -32768 -32768 -32768 -32768 -32768 -32768 -32768 -32768 -32768 -32768 -32768 -32768 -32768 -32768 -32768 -32768 -32768 -32768 -32768 -32768 -32768 -32768 -32768 -32768 -32768 -32768 -32768 -32768 -32768 -32768 -32768 -32768 -32768 -32768 -32768 -32768 -32768 -32768 -32768 -32768 -32768 -32768 -32768 -32768 -32768 -32768 -32768 -32768 -32768 -32768 -32768 -32768 -32768 -32768 266 266 263 263 263 264 263 261 260 259 261 262 260 258 259 263 263 263 263 263 259 261 257 251 242 237 238 245 253 249 241 241 234 224 227 219 210 205 194 180 172 181 180 183 196 188 169 162 174 182 182 187 171 164 174 185 174 176 167 172 169 166 153 143 147 147 151 152 171 166 157 162 154 147 136 134 144 158 183 192 188 184 165 160 168 166 184 198 186 186 199 216 217 203 183 172 175 191 191 187 173 163 178 192 188 170 150 137 139 137 141 149 151 165 177 188 189 179 178 188 182 177 175 202 210 216 226 227 225 223 202 217 218 200 200 221 241 248 250 251 250 -32768 -32768 -32768 -32768 -32768 -32768 -32768 -32768 -32768 -32768 -32768 -32768 -32768 -32768 -32768 -32768 -32768 -32768
-32768 -32768 -32768 -32768 -32768 -32768 -32768 -32768 -32768 -32768 -32768 -32768 -32768 -32768 -32768 -32768 -32768 -32768 -32768 -32768 -32768 -32768 -32768 -32768 -32768 -32768 -32768 -32768 -32768 -32768 -32768 -32768 -32768 -32768 -32768 -32768 -32768 -32768 -32768 -32768 -32768 -32768 -32768 -32768 -32768 -32768 -32768 -32768 -32768 -32768 -32768 -32768 -32768 -32768 -32768 -32768 -32768 -32768 -32768 -32768 -32768 -32768 -32768 -32768 -32768 -32768 -32768 -32768 -32768 -32768 -32768 -32768 -32768 -32768 -32768 -32768 -32768 -32768 -32768 -32768 -32768 -32768 -32768 -32768 -32768 -32768 -32768 -32768 -32768 -32768 -32768 -32768 -32768 -32768 -32768 -32768 -32768 -32768 -32768 -32768 -32768 -32768 -32768 -32768 266 266 265 264 264 264 263 262 262 261 258 258 260 261 258 261 262 262 262 262 262 257 258 252 245 238 231 237 249 250 245 239 228 232 225 216 210 199 192 181 163 155 167 171 166 182 175 157 144 157 156 166 177 166 150 156 164 154 150 154 155 144 151 141 133 129 135 132 144 164 164 148 142 140 129 134 147 163 178 188 177 164 175 165 154 159 158 179 194 174 189 206 216 203 196 183 169 178 182 182 187 177 159 167 174 177 156 132 142 140 137 141 148 146 153 169 176 177 160 167 169 173 164 182 196 196 195 210 214 231 227 221 230 209 197 203 223 238 246 246 -32768 -32768 -32768 -32768 -32768 -32768 -32768 -32768 -32768 -32768 -32768 -32768 -32768 -32768 -32768 -32768 -32768 -32768 -32768 -32768
-32768 -32768 -32768 -32768 -32768 -32768 -32768 -32768 -32768 -32768 -32768 -32768 -32768 -32768 -32768 -32768 -32768 -32768 -32768 -32768 -32768 -32768 -32768 -32768 -32768 -32768 -32768 -32768 -32768 -32768 -32768 -32768 -32768 -32768 -32768 -32768 -32768 -32768 -32768 -32768 -32768 -32768 -32768 -32768 -32768 -32768 -32768 -32768 -32768 -32768 -32768 -32768 -32768 -32768 -32768 -32768 -32768 -32768 -32768 -32768 -32768 -32768 -32768 -32768 -32768 -32768 -32768 -32768 -32768 -32768 -32768 -32768 -32768 -32768 -32768 -32768 -32768 -32768 -32768 -32768 -32768 -32768 -32768 -32768 -32768 -32768 -32768 -32768 -32768 -32768 -32768 -32768 -32768 -32768 -32768 -32768 -32768 -32768 -32768 -32768 -32768 -32768 -32768 -32768 266 266 265 265 264 264 263 262 261 260 258 257 259 261 258 262 262 262 262 262 260 256 253 248 241 230 236 244 249 246 236 232 227 219 220 211 199 185 178 166 160 171 165 171 167 161 157 143 131 142 139 154 156 154 153 152 150 139 139 141 137 137 141 141 135 128 115 129 145 159 157 142 127 123 131 150 161 172 185 173 167 148 160 146 147 168 179 187 184 180 193 211 208 199 176 170 163 167 174 168 177 166 159 147 158 162 143 134 145 152 142 147 150 153 150 156 155 154 161 165 161 158 160 177 180 184 178 192 203 235 239 241 235 215 202 201 219 222 233 233 248 -32768 -32768 -32768 -32768 -32768 -32768 -32768 -32768 -32768 -32768 -32768 -32768 -32768 -32768 -32768 -32768 -32768 -32768 -32768
-32768 -32768 -32768 -32768 -32768 -32768 -32768 -32768 -32768 -32768 -32768 -32768 -32768 -32768 -32768 -32768 -32768 -32768 -32768 -32768 -32768 -32768 -32768 -32768 -32768 -32768 -32768 -32768 -32768 -32768 -32768 -32768 -32768 -32768 -32768 -32768 -32768 -32768 -32768 -32768 -32768 -32768 -32768 -32768 -32768 -32768 -32768 -32768 -32768 -32768 -32768 -32768 -32768 -32768 -32768 -32768 -32768 -32768 -32768 -32768 -32768 -32768 -32768 -32768 -32768 -32768 -32768 -32768 -32768 -32768 -32768 -32768 -32768 -32768 -32768 -32768 -32768 -32768 -32768 -32768 -32768 -32768 -32768 -32768 -32768 -32768 -32768 -32768 -32768 -32768 -32768 -32768 -32768 -32768 -32768 -32768 -32768 -32768 -32768 -32768 -32768 -32768 -32768 266 266 266 265 265 265 265 264 262 261 261 259 256 257 260 259 261 261 261 261 261 259 256 251 244 237 234 240 248 249 241 230 224 226 229 221 206 195 194 190 176 179 192 175 164 158 150 146 136 129 144 149 139 145 153 163 167 157 151 159 157 153 155 157 146 132 124 116 129 135 150 152 132 121 116 123 134 152 174 176 157 149 138 149 142 154 173 196 206 173 186 203 212 199 185 174 159 160 164 160 155 169 158 139 137 148 142 148 151 146 158 144 157 162 170 163 162 157 162 170 178 175 168 165 175 181 178 166 179 198 217 214 226 243 231 225 213 207 209 218 222 243 247 -32768 -32768 -32768 -32768 -32768 -32768 -32768 -32768 -32768 -32768 -32768 -32768 -32768 -32768 -32768 -32768 -32768 -32768
-32768 -32768 -32768 -32768 -32768 -32768 -32768 -32768 -32768 -32768 -32768 -32768 -32768 -32768 -32768 -32768 -32768 -32768 -32768 -32768 -32768 -32768 -32768 -32768 -32768 -32768 -32768 -32768 -32768 -32768 -32768 -32768 -32768 -32768 -32768 -32768 -32768 -32768 -32768 -32768 -32768 -32768 -32768 -32768 -32768 -32768 -32768 -32768 -32768 -32768 -32768 -32768 -32768 -32768 -32768 -32768 -32768 -32768 -32768 -32768 -32768 -32768 -32768 -32768 -32768 -32768 -32768 -32768 -32768 -32768 -32768 -32768 -32768 -32768 -32768 -32768 -32768 -32768 -32768 -32768 -32768 -32768 -32768 -32768 -32768 -32768 -32768 -32768 -32768 -32768 -32768 -32768 -32768 -32768 -32768 -32768 -32768 -32768 -32768 -32768 -32768 -32768 266 266 266 266 265 265 264 263 263 263 261 259 258 255 256 259 259 260 261 261 261 261 255 253 247 239 233 238 247 251 249 243 235 235 234 227 214 203 200 212 208 189 194 205 186 182 178 172 158 142 144 160 166 157 152 142 154 174 178 170 174 170 170 167 166 157 145 140 133 132 130 135 145 126 123 131 137 145 162 176 163 144 130 127 137 145 161 176 192 199 191 200 211 206 189 178 168 161 155 143 143 153 160 148 133 136 153 158 181 187 170 163 151 155 175 182 172 171 168 175 178 190 192 179 176 186 178 173 164 168 185 193 193 214 234 246 235 224 210 214 224 222 231 235 252 -32768 -32768 -32768 -32768 -32768 -32768 -32768 -32768 -32768 -32768 -32768 -32768 -32768 -32768 -32768 -32768 -32768
-32768 -32768 -32768 -32768 -32768 -32768 -32768 -32768 -32768 -32768 -32768 -32768 -32768 -32768 -32768 -32768 -32768 -32768 -32768 -32768 -32768 -32768 -32768 -32768 -32768 -32768 -32768 -32768 -32768 -32768 -32768 -32768 -32768 -32768 -32768 -32768 -32768 -32768 -32768 -32768 -32768 -32768 -32768 -32768 -32768 -32768 -32768 -32768 -32768 -32768 -32768 -32768 -32768 -32768 -32768 -32768 -32768 -32768 -32768 -32768 -32768 -32768 -32768 -32768 -32768 -32768 -32768 -32768 -32768 -32768 -32768 -32768 -32768 -32768 -32768 -32768 -32768 -32768 -32768 -32768 -32768 -32768 -32768 -32768 -32768 -32768 -32768 -32768 -32768 -32768 -32768 -32768 -32768 -32768 -32768 -32768 -32768 -32768 -32768 -32768 -32768 -32768 266 266 266 265 265 264 264 264 263 262 260 258 256 253 255 258 258 258 261 260 260 260 254 248 241 238 243 240 251 251 242 240 236 237 232 232 222 209 220 221 212 207 211 216 206 199 187 165 164 159 164 179 177 167 145 144 157 176 179 168 161 164 154 153 159 154 151 142 141 127 117 116 130 121 133 147 153 161 171 162 157 138 127 130 153 165 184 187 191 175 190 203 207 193 194 191 172 157 143 129 134 145 141 133 133 144 150 165 195 193 182 168 157 154 166 185 184 180 170 174 187 196 204 188 190 191 186 172 175 185 188 193 204 214 222 243 245 226 230 228 240 222 228 244 251 -32768 -32768 -32768 -32768 -32768 -32768 -32768 -32768 -32768 -32768 -32768 -32768 -32768 -32768 -32768 -32768 -32768
-32768 -32768 -32768 -32768 -32768 -32768 -32768 -32768 -32768 -32768 -32768 -32768 -32768 -32768 -32768 -32768 -32768 -32768 -32768 -32768 -32768 -32768 -32768 -32768 -32768 -32768 -32768 -32768 -32768 -32768 -32768 -32768 -32768 -32768 -32768 -32768 -32768 -32768 -32768 -32768 -32768 -32768 -32768 -32768 -32768 -32768 -32768 -32768 -32768 -32768 -32768 -32768 -32768 -32768 -32768 -32768 -32768 -32768 -32768 -32768 -32768 -32768 -32768 -32768 -32768 -32768 -32768 -32768 -32768 -32768 -32768 -32768 -32768 -32768 -32768 -32768 -32768 -32768 -32768 -32768 -32768 -32768 -32768 -32768 -32768 -32768 -32768 -32768 -32768 -32768 -32768 -32768 -32768 -32768 -32768 -32768 -32768 -32768 -32768 -32768 -32768 266 266 266 265 264 264 265 264 263 262 261 259 256 251 252 255 258 257 253 259 260 260 259 254 248 247 248 250 248 253 246 236 239 244 242 243 241 234 228 234 230 228 225 220 206 187 184 172 158 173 181 180 187 170 153 155 169 166 182 167 167 151 145 139 138 149 143 128 121 115 104 99 98 109 110 128 120 133 151 165 158 142 130 130 149 165 184 191 204 209 191 198 206 191 182 189 185 169 150 134 127 132 133 133 135 143 154 159 166 166 170 199 200 160 160 173 183 192 180 175 185 188 198 211 196 203 201 192 176 190 199 206 221 233 240 244 249 250 243 246 246 241 236 -32768 -32768 -32768 -32768 -32768 -32768 -32768 -32768 -32768 -32768 -32768 -32768 -32768 -32768 -32768 -32768 -32768 -32768 -32768 -32768
-32768 -32768 -32768 -32768 -32768 -32768 -32768 -32768 -32768 -32768 -32768 -32768 -32768 -32768 -32768 -32768 -32768 -32768 -32768 -32768 -32768 -32768 -32768 -32768 -32768 -32768 -32768 -32768 -32768 -32768 -32768 -32768 -32768 -32768 -32768 -32768 -32768 -32768 -32768 -32768 -32768 -32768 -32768 -32768 -32768 -32768 -32768 -32768 -32768 -32768 -32768 -32768 -32768 -32768 -32768 -32768 -32768 -32768 -32768 -32768 -32768 -32768 -32768 -32768 -32768 -32768 -32768 -32768 -32768 -32768 -32768 -32768 -32768 -32768 -32768 -32768 -32768 -32768 -32768 -32768 -32768 -32768 -32768 -32768 -32768 -32768 -32768 -32768 -32768 -32768 -32768 -32768 -32768 -32768 -32768 -32768 -32768 -32768 -32768 -32768 266 266 266 265 262 263 261 260 262 263 263 261 260 256 250 250 253 257 255 249 256 259 258 257 255 254 254 256 254 255 251 245 234 246 239 239 238 234 229 225 229 214 203 205 212 200 185 169 156 160 175 193 190 179 156 150 170 185 187 180 163 152 149 137 124 131 131 136 119 107 101 105 113 103 96 102 107 108 130 148 158 138 127 126 142 159 178 195 202 210 188 199 203 198 188 171 177 173 160 147 132 122 134 143 144 146 148 149 148 148 149 161 181 206 170 161 178 195 220 186 178 185 194 203 214 217 218 209 189 187 194 205 212 218 236 238 242 245 251 251 251 251 249 -32768 -32768 -32768 -32768 -32768 -32768 -32768 -32768 -32768 -32768 -32768 -32768 -32768 -32768 -32768 -32768 -32768 -32768 -32768 -32768 -32768
-32768 -32768 -32768 -32768 -32768 -32768 -32768 -32768 -32768 -32768 -32768 -32768 -32768 -32768 -32768 -32768 -32768 -32768 -32768 -32768 -32768 -32768 -32768 -32768 -32768 -32768 -32768 -32768 -32768 -32768 -32768 -32768 -32768 -32768 -32768 -32768 -32768 -32768 -32768 -32768 -32768 -32768 -32768 -32768 -32768 -32768 -32768 -32768 -32768 -32768 -32768 -32768 -32768 -32768 -32768 -32768 -32768 -32768 -32768 -32768 -32768 -32768 -32768 -32768 -32768 -32768 -32768 -32768 -32768 -32768 -32768 -32768 -32768 -32768 -32768 -32768 -32768 -32768 -32768 -32768 -32768 -32768 -32768 -32768 -32768 -32768 -32768 -32768 -32768 -32768 -32768 -32768 -32768 -32768 -32768 -32768 -32768 -32768 -32768 266 266 266 266 265 263 263 262 261 260 261 262 260 260 257 250 249 251 256 250 247 254 258 256 253 246 243 248 247 249 255 248 240 238 247 237 229 229 220 208 206 223 208 191 184 194 189 176 162 168 178 189 198 185 165 160 158 169 190 183 165 150 137 132 126 127 123 121 123 124 115 112 130 124 102 96 98 106 122 133 148 147 130 110 131 157 169 186 184 187 169 185 200 192 180 185 176 160 167 155 142 131 122 131 162 169 173 173 178 159 149 147 157 170 210 207 167 178 219 203 194 189 184 189 188 197 212 224 208 193 202 201 195 207 209 221 228 236 248 251 252 252 249 -32768 -32768 -32768 -32768 -32768 -32768 -32768 -32768 -32768 -32768 -32768 -32768 -32768 -32768 -32768 -32768 -32768 -32768 -32768 -32768 -32768 -32768
-32768 -32768 -32768 -32768 -32768 -32768 -32768 -32768 -32768 -32768 -32768 -32768 -32768 -32768 -32768 -32768 -32768 -32768 -32768 -32768 -32768 -32768 -32768 -32768 -32768 -32768 -32768 -32768 -32768 -32768 -32768 -32768 -32768 -32768 -32768 -32768 -32768 -32768 -32768 -32768 -32768 -32768 -32768 -32768 -32768 -32768 -32768 -32768 -32768 -32768 -32768 -32768 -32768 -32768 -32768 -32768 -32768 -32768 -32768 -32768 -32768 -32768 -32768 -32768 -32768 -32768 -32768 -32768 -32768 -32768 -32768 -32768 -32768 -32768 -32768 -32768 -32768 -32768 -32768 -32768 -32768 -32768 -32768 -32768 -32768 -32768 -32768 -32768 -32768 -32768 -32768 -32768 -32768 -32768 -32768 -32768 -32768 -32768 266 266 266 266 265 265 264 263 262 262 260 259 262 260 259 256 249 248 251 254 245 245 253 257 254 249 243 238 244 240 250 254 251 249 248 246 239 235 230 220 198 205 213 206 196 178 175 169 156 155 176 193 201 191 176 158 172 180 188 195 185 163 145 131 129 135 145 144 133 142 147 137 135 142 124 112 109 103 120 133 138 135 128 118 110 131 143 159 174 184 173 181 195 193 176 172 180 171 151 158 145 145 127 137 140 175 184 188 188 193 192 154 160 160 175 207 222 214 214 228 210 196 198 197 186 190 198 215 224 207 200 215 210 197 223 221 230 243 245 250 244 248 252 -32768 -32768 -32768 -32768 -32768 -32768 -32768 -32768 -32768 -32768 -32768 -32768 -32768 -32768 -32768 -32768 -32768 -32768 -32768 -32768 -32768 -32768 -32768
-32768 -32768 -32768 -32768 -32768 -32768 -32768 -32768 -32768 -32768 -32768 -32768 -32768 -32768 -32768 -32768 -32768 -32768 -32768 -32768 -32768 -32768 -32768 -32768 -32768 -32768 -32768 -32768 -32768 -32768 -32768 -32768 -32768 -32768 -32768 -32768 -32768 -32768 -32768 -32768 -32768 -32768 -32768 -32768 -32768 -32768 -32768 -32768 -32768 -32768 -32768 -32768 -32768 -32768 -32768 -32768 -32768 -32768 -32768 -32768 -32768 -32768 -32768 -32768 -32768 -32768 -32768 -32768 -32768 -32768 -32768 -32768 -32768 -32768 -32768 -32768 -32768 -32768 -32768 -32768 -32768 -32768 -32768 -32768 -32768 -32768 -32768 -32768 -32768 -32768 -32768 -32768 -32768 -32768 -32768 -32768 -32768 266 266 266 266 265 265 265 265 264 264 262 261 258 259 260 257 253 246 248 250 252 242 246 253 257 253 248 241 237 240 246 254 251 246 238 231 233 238 239 229 212 191 189 197 186 183 184 183 170 158 170 183 194 205 182 165 165 179 197 193 191 190 168 140 137 147 149 163 160 150 159 161 150 151 145 133 119 101 101 111 115 115 114 106 105 116 132 144 158 169 180 166 187 194 180 172 170 165 150 143 149 131 129 121 137 151 188 198 203 198 208 199 188 175 166 161 175 217 232 227 234 217 205 207 207 187 194 204 218 225 219 219 223 210 206 225 243 246 244 246 249 243 244 252 -32768 -32768 -32768 -32768 -32768 -32768 -32768 -32768 -32768 -32768 -32768 -32768 -32768 -32768 -32768 -32768 -32768 -32768 -32768 -32768 -32768 -32768 -32768
-32768 -32768 -32768 -32768 -32768 -32768 -32768 -32768 -32768 -32768 -32768 -32768 -32768 -32768 -32768 -32768 -32768 -32768 -32768 -32768 -32768 -32768 -32768 -32768 -32768 -32768 -32768 -32768 -32768 -32768 -32768 -32768 -32768 -32768 -32768 -32768 -32768 -32768 -32768 -32768 -32768 -32768 -32768 -32768 -32768 -32768 -32768 -32768 -32768 -32768 -32768 -32768 -32768 -32768 -32768 -32768 -32768 -32768 -32768 -32768 -32768 -32768 -32768 -32768 -32768 -32768 -32768 -32768 -32768 -32768 -32768 -32768 -32768 -32768 -32768 -32768 -32768 -32768 -32768 -32768 -32768 -32768 -32768 -32768 -32768 -32768 -32768 -32768 -32768 -32768 -32768 -32768 -32768 -32768 -32768 -32768 266 266 266 266 266 266 265 265 265 264 263 263 261 259 257 259 256 252 245 248 251 250 241 248 254 256 250 245 235 238 244 252 254 251 248 243 234 230 222 229 228 212 189 190 179 185 193 195 180 166 174 186 194 207 200 182 185 196 193 202 183 178 183 164 154 161 162 169 174 165 165 158 158 136 126 117 118 105 96 93 90 100 103 108 104 123 134 135 161 174 188 175 181 188 186 166 164 161 160 142 128 135 121 119 133 133 143 182 197 203 207 209 214 204 207 165 163 180 189 201 215 208 220 216 215 199 186 196 205 217 224 229 232 231 232 222 227 241 241 242 234 238 244 242 -32768 -32768 -32768 -32768 -32768 -32768 -32768 -32768 -32768 -32768 -32768 -32768 -32768 -32768 -32768 -32768 -32768 -32768 -32768 -32768 -32768 -32768 -32768 -32768
-32768.000000000000000 -32768 -32768 -32768 -32768 -32768 -32768 -32768 -32768 -32768 -32768 -32768 -32768 -32768 -32768 -32768 -32768 -32768 -32768 -32768 -32768 -32768 -32768 -32768 -32768 -32768 -32768 -32768 -32768 -32768 -32768 -32768 -32768 -32768 -32768 -32768 -32768 -32768 -32768 -32768 -32768 -32768 -32768 -32768 -32768 -32768 -32768 -32768 -32768 -32768 -32768 -32768 -32768 -32768 -32768 -32768 -32768 -32768 -32768 -32768 -32768 -32768 -32768 -32768 -32768 -32768 -32768 -32768 -32768 -32768 -32768 -32768 -32768 -32768 -32768 -32768 -32768 -32768 -32768 -32768 -32768 -32768 -32768 -32768 -32768 -32768 -32768 -32768 -32768 -32768 -32768 -32768 -32768 -32768 -32768 266 266 266 266 266 266 265 265 265 265 264 264 262 262 259 256 256 254 248 245 247 251 248 242 249 254 254 249 243 235 235 243 253 253 248 243 247 244 235 221 222 218 211 198 202 193 203 202 188 175 174 184 203 210 211 206 206 204 207 199 192 170 176 189 187 181 182 180 173 159 145 147 134 149 143 117 105 95 84 94 109 111 108 120 113 119 141 141 132 147 163 158 166 180 185 169 162 147 153 141 130 113 122 115 114 138 151 158 170 197 199 208 219 228 219 215 176 171 181 186 191 205 219 224 215 205 199 194 190 199 205 214 224 229 226 230 238 242 240 233 237 230 227 238 -32768 -32768 -32768 -32768 -32768 -32768 -32768 -32768 -32768 -32768 -32768 -32768 -32768 -32768 -32768 -32768 -32768 -32768 -32768 -32768 -32768 -32768 -32768 -32768 -32768
-32768 -32768 -32768 -32768 -32768 -32768 -32768 -32768 -32768 -32768 -32768 -32768 -32768 -32768 -32768 -32768 -32768 -32768 -32768 -32768 -32768 -32768 -32768 -32768 -32768 -32768 -32768 -32768 -32768 -32768 -32768 -32768 -32768 -32768 -32768 -32768 -32768 -32768 -32768 -32768 -32768 -32768 -32768 -32768 -32768 -32768 -32768 -32768 -32768 -32768 -32768 -32768 -32768 -32768 -32768 -32768 -32768 -32768 -32768 -32768 -32768 -32768 -32768 -32768 -32768 -32768 -32768 -32768 -32768 -32768 -32768 -32768 -32768 -32768 -32768 -32768 -32768 -32768 -32768 -32768 -32768 -32768 -32768 -32768 -32768 -32768 -32768 -32768 -32768 -32768 -32768 -32768 -32768 -32768 266 266 266 266 266 266 266 265 265 265 264 264 264 262 261 260 258 255 253 247 243 245 251 251 249 250 253 252 246 240 236 242 247 253 251 247 237 240 244 233 218 224 227 224 216 214 211 206 190 179 174 189 206 216 205 209 205 208 199 195 183 171 154 164 170 179 178 175 156 164 151 130 136 132 144 146 131 115 84 83 101 118 131 123 139 158 157 147 141 132 141 165 157 171 175 201 195 162 150 139 124 106 103 108 102 106 130 155 171 175 179 183 185 196 192 205 226 211 186 194 205 207 209 222 221 209 199 207 196 180 183 191 191 202 213 202 217 224 230 225 224 228 232 227 235 -32768 -32768 -32768 -32768 -32768 -32768 -32768 -32768 -32768 -32768 -32768 -32768 -32768 -32768 -32768 -32768 -32768 -32768 -32768 -32768 -32768 -32768 -32768 -32768 -32768
-32768 -32768 -32768 -32768 -32768 -32768 -32768 -32768 -32768 -32768 -32768 -32768 -32768 -32768 -32768 -32768 -32768 -32768 -32768 -32768 -32768 -32768 -32768 -32768 -32768 -32768 -32768 -32768 -32768 -32768 -32768 -32768 -32768 -32768 -32768 -32768 -32768 -32768 -32768 -32768 -32768 -32768 -32768 -32768 -32768 -32768 -32768 -32768 -32768 -32768 -32768 -32768 -32768 -32768 -32768 -32768 -32768 -32768 -32768 -32768 -32768 -32768 -32768 -32768 -32768 -32768 -32768 -32768 -32768 -32768 -32768 -32768 -32768 -32768 -32768 -32768 -32768 -32768 -32768 -32768 -32768 -32768 -32768 -32768 -32768 -32768 -32768 -32768 -32768 -32768 -32768 -32768 -32768 -32768 266 267 266 266 266 266 265 265 264 264 264 264 264 263 261 259 257 255 250 243 241 248 250 249 248 250 248 248 241 237 233 239 249 251 252 248 240 235 243 236 223 230 228 215 202 202 203 201 188 185 177 186 208 212 190 185 174 185 193 198 169 151 148 153 151 168 171 152 140 143 151 141 114 117 114 121 117 92 77 83 94 111 128 144 145 158 162 153 136 136 154 168 157 163 159 171 193 183 154 141 121 97 95 95 110 119 134 159 163 168 157 167 183 178 175 193 208 228 227 209 218 224 225 223 226 221 219 212 199 183 179 175 169 180 201 198 205 206 211 203 208 210 229 225 240 -32768 -32768 -32768 -32768 -32768 -32768 -32768 -32768 -32768 -32768 -32768 -32768 -32768 -32768 -32768 -32768 -32768 -32768 -32768 -32768 -32768 -32768 -32768 -32768 -32768
-32768 -32768 -32768 -32768 -32768 -32768 -32768 -32768 -32768 -32768 -32768 -32768 -32768 -32768 -32768 -32768 -32768 -32768 -32768 -32768 -32768 -32768 -32768 -32768 -32768 -32768 -32768 -32768 -32768 -32768 -32768 -32768 -32768 -32768 -32768 -32768 -32768 -32768 -32768 -32768 -32768 -32768 -32768 -32768 -32768 -32768 -32768 -32768 -32768 -32768 -32768 -32768 -32768 -32768 -32768 -32768 -32768 -32768 -32768 -32768 -32768 -32768 -32768 -32768 -32768 -32768 -32768 -32768 -32768 -32768 -32768 -32768 -32768 -32768 -32768 -32768 -32768 -32768 -32768 -32768 -32768 -32768 -32768 -32768 -32768 -32768 -32768 -32768 -32768 -32768 -32768 -32768 -32768 267 267 266 266 266 266 265 265 265 264 264 264 263 263 263 261 258 255 252 246 239 243 248 249 247 244 246 242 237 235 229 235 241 250 252 252 245 240 229 227 239 237 234 220 210 196 202 212 213 202 209 206 207 212 218 211 181 159 163 183 195 175 156 137 139 147 157 154 150 128 130 135 132 113 95 96 100 97 74 72 93 105 116 123 118 126 146 165 158 143 135 151 163 144 145 146 161 161 171 132 131 115 91 82 92 108 126 144 151 150 151 141 152 163 162 177 193 206 210 216 219 220 213 214 211 220 228 215 214 209 191 179 166 158 169 182 182 182 199 204 194 201 214 224 226 -32768 -32768 -32768 -32768 -32768 -32768 -32768 -32768 -32768 -32768 -32768 -32768 -32768 -32768 -32768 -32768 -32768 -32768 -32768 -32768 -32768 -32768 -32768 -32768 -32768 -32768
-32768 -32768 -32768 -32768 -32768 -32768 -32768 -32768 -32768 -32768 -32768 -32768 -32768 -32768 -32768 -32768 -32768 -32768 -32768 -32768 -32768 -32768 -32768 -32768 -32768 -32768 -32768 -32768 -32768 -32768 -32768 -32768 -32768 -32768 -32768 -32768 -32768 -32768 -32768 -32768 -32768 -32768 -32768 -32768 -32768 -32768 -32768 -32768 -32768 -32768 -32768 -32768 -32768 -32768 -32768 -32768 -32768 -32768 -32768 -32768 -32768 -32768 -32768 -32768 -32768 -32768 -32768 -32768 -32768 -32768 -32768 -32768 -32768 -32768 -32768 -32768 -32768 -32768 -32768 -32768 -32768 -32768 -32768 -32768 -32768 -32768 -32768 -32768 -32768 -32768 -32768 -32768 267 267 267 266 266 266 266 265 265 265 264 264 263 263 263 262 260 257 254 247 238 242 247 247 246 245 244 244 239 233 228 230 240 247 251 252 251 247 243 233 218 227 234 227 217 205 208 221 224 224 221 224 217 218 217 200 205 192 167 174 192 178 159 142 128 124 137 131 130 149 130 111 110 113 113 104 97 85 78 64 67 77 97 109 108 115 132 152 168 159 155 146 152 143 139 133 139 153 143 136 120 112 93 77 70 89 89 102 117 128 126 134 138 148 153 153 175 182 195 203 209 209 206 195 196 204 205 229 226 229 208 191 183 171 168 168 171 169 183 197 195 192 193 205 214 224 -32768 -32768 -32768 -32768 -32768 -32768 -32768 -32768 -32768 -32768 -32768 -32768 -32768 -32768 -32768 -32768 -32768 -32768 -32768 -32768 -32768 -32768 -32768 -32768 -32768 -32768
-32768 -32768 -32768 -32768 -32768 -32768 -32768 -32768 -32768 -32768 -32768 -32768 -32768 -32768 -32768 -32768 -32768 -32768 -32768 -32768 -32768 -32768 -32768 -32768 -32768 -32768 -32768 -32768 -32768 -32768 -32768 -32768 -32768 -32768 -32768 -32768 -32768 -32768 -32768 -32768 -32768 -32768 -32768 -32768 -32768 -32768 -32768 -32768 -32768 -32768 -32768 -32768 -32768 -32768 -32768 -32768 -32768 -32768 -32768 -32768 -32768 -32768 -32768 -32768 -32768 -32768 -32768 -32768 -32768 -32768 -32768 -32768 -32768 -32768 -32768 -32768 -32768 -32768 -32768 -32768 -32768 -32768 -32768 -32768 -32768 -32768 -32768 -32768 -32768 -32768 -32768 267 267 267 267 267 266 266 265 265 265 264 264 263 263 263 262 262 261 257 250 241 241 248 248 246 243 245 245 238 233 233 231 237 243 249 250 251 251 245 241 235 220 216 221 212 209 203 219 231 229 224 222 206 193 209 213 189 186 188 168 162 181 179 163 159 145 137 119 108 109 135 130 110 103 96 104 107 91 79 88 81 77 99 120 135 138 134 146 150 167 165 146 155 168 141 134 126 128 136 126 115 126 113 85 78 66 71 77 94 103 111 108 119 123 146 144 155 162 167 188 200 193 197 186 190 180 183 194 217 226 227 200 189 178 185 199 189 180 175 175 183 184 189 187 191 206 223 -32768 -32768 -32768 -32768 -32768 -32768 -32768 -32768 -32768 -32768 -32768 -32768 -32768 -32768 -32768 -32768 -32768 -32768 -32768 -32768 -32768 -32768 -32768 -32768 -32768 -32768
-32768 -32768 -32768 -32768 -32768 -32768 -32768 -32768 -32768 -32768 -32768 -32768 -32768 -32768 -32768 -32768 -32768 -32768 -32768 -32768 -32768 -32768 -32768 -32768 -32768 -32768 -32768 -32768 -32768 -32768 -32768 -32768 -32768 -32768 -32768 -32768 -32768 -32768 -32768 -32768 -32768 -32768 -32768 -32768 -32768 -32768 -32768 -32768 -32768 -32768 -32768 -32768 -32768 -32768 -32768 -32768 -32768 -32768 -32768 -32768 -32768 -32768 -32768 -32768 -32768 -32768 -32768 -32768 -32768 -32768 -32768 -32768 -32768 -32768 -32768 -32768 -32768 -32768 -32768 -32768 -32768 -32768 -32768 -32768 -32768 -32768 -32768 -32768 -32768 -32768 -32768 267 267 267 267 267 266 266 265 265 265 264 264 263 263 262 262 261 261 258 250 241 247 251 249 246 244 249 248 241 230 229 236 244 247 248 250 251 249 245 239 229 215 203 207 204 215 213 219 232 224 208 197 188 180 203 210 179 168 178 164 150 169 168 172 160 147 138 126 106 97 114 124 118 104 107 111 105 83 90 108 115 90 89 104 134 154 154 160 157 155 167 146 156 171 142 135 121 112 112 130 145 139 133 110 101 91 61 75 93 104 105 114 120 127 135 130 142 159 171 176 185 175 178 180 175 166 186 215 228 222 235 224 206 193 214 207 189 176 165 165 175 183 197 190 198 215 235 -32768 -32768 -32768 -32768 -32768 -32768 -32768 -32768 -32768 -32768 -32768 -32768 -32768 -32768 -32768 -32768 -32768 -32768 -32768 -32768 -32768 -32768 -32768 -32768 -32768 -32768
-32768 -32768 -32768 -32768 -32768 -32768 -32768 -32768 -32768 -32768 -32768 -32768 -32768 -32768 -32768 -32768 -32768 -32768 -32768 -32768 -32768 -32768 -32768 -32768 -32768 -32768 -32768 -32768 -32768 -32768 -32768 -32768 -32768 -32768 -32768 -32768 -32768 -32768 -32768 -32768 -32768 -32768 -32768 -32768 -32768 -32768 -32768 -32768 -32768 -32768 -32768 -32768 -32768 -32768 -32768 -32768 -32768 -32768 -32768 -32768 -32768 -32768 -32768 -32768 -32768 -32768 -32768 -32768 -32768 -32768 -32768 -32768 -32768 -32768 -32768 -32768 -32768 -32768 -32768 -32768 -32768 -32768 -32768 -32768 -32768 -32768 -32768 -32768 -32768 -32768 -32768 267 267 267 267 267 266 266 265 265 264 260 262 263 263 262 262 261 261 260 254 250 254 252 248 248 249 252 248 243 235 240 245 248 250 247 247 249 245 241 234 225 212 207 204 210 220 229 229 229 216 201 191 176 179 198 208 184 163 166 151 138 156 149 163 146 126 126 113 104 88 96 99 99 96 110 123 107 90 93 134 151 112 92 102 133 142 151 160 166 165 168 155 164 169 160 126 142 133 135 138 149 134 130 116 100 80 78 62 77 87 92 105 105 121 125 140 156 165 176 176 165 156 159 164 160 155 189 225 217 231 224 236 224 211 222 204 196 184 166 179 205 208 210 201 206 228 243 -32768 -32768 -32768 -32768 -32768 -32768 -32768 -32768 -32768 -32768 -32768 -32768 -32768 -32768 -32768 -32768 -32768 -32768 -32768 -32768 -32768 -32768 -32768 -32768 -32768 -32768
-32768 -32768 -32768 -32768 -32768 -32768 -32768 -32768 -32768 -32768 -32768 -32768 -32768 -32768 -32768 -32768 -32768 -32768 -32768 -32768 -32768 -32768 -32768 -32768 -32768 -32768 -32768 -32768 -32768 -32768 -32768 -32768 -32768 -32768 -32768 -32768 -32768 -32768 -32768 -32768 -32768 -32768 -32768 -32768 -32768 -32768 -32768 -32768 -32768 -32768 -32768 -32768 -32768 -32768 -32768 -32768 -32768 -32768 -32768 -32768 -32768 -32768 -32768 -32768 -32768 -32768 -32768 -32768 -32768 -32768 -32768 -32768 -32768 -32768 -32768 -32768 -32768 -32768 -32768 -32768 -32768 -32768 -32768 -32768 -32768 -32768 -32768 -32768 -32768 -32768 267 267 267 267 266 266 266 266 265 265 263 260 259 262 263 262 262 261 261 260 260 259 258 257 256 252 252 250 247 244 243 246 251 251 249 249 247 247 248 242 238 231 220 219 220 225 225 233 222 225 221 215 205 180 167 185 207 187 168 153 142 132 145 139 156 145 119 103 99 95 80 89 100 99 110 122 119 94 85 103 146 163 127 112 105 117 134 140 143 155 163 171 166 165 150 148 137 127 144 151 153 146 132 124 115 98 86 88 87 71 78 90 90 95 105 116 133 148 159 165 179 174 157 163 157 149 164 185 213 218 213 232 237 240 230 218 204 208 193 178 183 222 229 219 206 204 224 -32768 -32768 -32768 -32768 -32768 -32768 -32768 -32768 -32768 -32768 -32768 -32768 -32768 -32768 -32768 -32768 -32768 -32768 -32768 -32768 -32768 -32768 -32768 -32768 -32768 -32768 -32768
-32768 -32768 -32768 -32768 -32768 -32768 -32768 -32768 -32768 -32768 -32768 -32768 -32768 -32768 -32768 -32768 -32768 -32768 -32768 -32768 -32768 -32768 -32768 -32768 -32768 -32768 -32768 -32768 -32768 -32768 -32768 -32768 -32768 -32768 -32768 -32768 -32768 -32768 -32768 -32768 -32768 -32768 -32768 -32768 -32768 -32768 -32768 -32768 -32768 -32768 -32768 -32768 -32768 -32768 -32768 -32768 -32768 -32768 -32768 -32768 -32768 -32768 -32768 -32768 -32768 -32768 -32768 -32768 -32768 -32768 -32768 -32768 -32768 -32768 -32768 -32768 -32768 -32768 -32768 -32768 -32768 -32768 -32768 -32768 -32768 -32768 -32768 -32768 -32768 -32768 267 267 267 266 266 266 266 266 265 264 262 262 262 262 261 261 261 261 260 260 259 259 258 257 254 257 253 252 251 249 249 254 253 251 252 249 249 247 248 243 237 229 215 222 234 236 235 228 209 215 210 198 203 187 168 178 196 197 177 158 142 126 133 123 146 139 126 103 86 88 93 91 114 122 130 130 111 87 81 104 124 150 153 142 137 133 147 149 145 162 172 171 163 159 151 137 126 139 160 162 157 154 148 136 115 102 92 110 104 96 113 99 87 94 108 116 125 137 151 142 160 187 181 185 172 170 185 204 216 220 219 214 227 236 241 233 227 209 197 185 194 228 237 222 209 220 245 -32768 -32768 -32768 -32768 -32768 -32768 -32768 -32768 -32768 -32768 -32768 -32768 -32768 -32768 -32768 -32768 -32768 -32768 -32768 -32768 -32768 -32768 -32768 -32768 -32768 -32768 -32768
-32768 -32768 -32768 -32768 -32768 -32768 -32768 -32768 -32768 -32768 -32768 -32768 -32768 -32768 -32768 -32768 -32768 -32768 -32768 -32768 -32768 -32768 -32768 -32768 -32768 -32768 -32768 -32768 -32768 -32768 -32768 -32768 -32768 -32768 -32768 -32768 -32768 -32768 -32768 -32768 -32768 -32768 -32768 -32768 -32768 -32768 -32768 -32768 -32768 -32768 -32768 -32768 -32768 -32768 -32768 -32768 -32768 -32768 -32768 -32768 -32768 -32768 -32768 -32768 -32768 -32768 -32768 -32768 -32768 -32768 -32768 -32768 -32768 -32768 -32768 -32768 -32768 -32768 -32768 -32768 -32768 -32768 -32768 -32768 -32768 -32768 -32768 -32768 -32768 267 267 267 266 266 266 265 265 265 264 263 262 262 261 261 260 259 258 257 257 259 259 258 258 257 255 252 253 252 249 249 249 248 247 248 249 248 246 245 244 243 238 232 220 232 238 236 233 219 205 204 199 182 189 179 166 159 178 191 183 172 153 129 118 105 129 121 105 100 85 90 104 96 106 113 124 136 113 88 89 114 132 147 156 163 156 149 161 160 160 174 172 161 155 152 144 132 141 152 166 150 146 144 136 138 132 106 101 113 124 117 129 131 137 106 117 121 126 133 129 127 147 174 193 195 187 203 204 214 215 221 215 202 208 216 231 243 241 232 228 221 212 222 242 242 231 231 -32768 -32768 -32768 -32768 -32768 -32768 -32768 -32768 -32768 -32768 -32768 -32768 -32768 -32768 -32768 -32768 -32768 -32768 -32768 -32768 -32768 -32768 -32768 -32768 -32768 -32768 -32768 -32768
-32768 -32768 -32768 -32768 -32768 -32768 -32768 -32768 -32768 -32768 -32768 -32768 -32768 -32768 -32768 -32768 -32768 -32768 -32768 -32768 -32768 -32768 -32768 -32768 -32768 -32768 -32768 -32768 -32768 -32768 -32768 -32768 -32768 -32768 -32768 -32768 -32768 -32768 -32768 -32768 -32768 -32768 -32768 -32768 -32768 -32768 -32768 -32768 -32768 -32768 -32768 -32768 -32768 -32768 -32768 -32768 -32768 -32768 -32768 -32768 -32768 -32768 -32768 -32768 -32768 -32768 -32768 -32768 -32768 -32768 -32768 -32768 -32768 -32768 -32768 -32768 -32768 -32768 -32768 -32768 -32768 -32768 -32768 -32768 -32768 -32768 -32768 -32768 -32768 267 267 267 267 266 266 265 265 264 260 261 261 260 260 260 259 258 256 254 255 257 258 258 257 257 257 254 252 250 250 252 252 251 248 245 245 245 244 243 241 244 238 232 218 223 237 229 221 228 222 213 205 194 176 166 151 158 171 178 169 168 149 131 120 103 117 115 97 87 81 92 113 111 117 115 131 136 118 110 99 99 112 126 133 149 166 169 172 172 174 178 174 162 170 180 173 164 162 169 162 139 129 138 135 119 127 107 114 122 134 136 148 126 138 151 153 137 143 146 138 145 139 155 181 193 207 212 213 204 198 208 208 190 187 195 209 229 226 242 246 247 244 242 248 247 239 241 -32768 -32768 -32768 -32768 -32768 -32768 -32768 -32768 -32768 -32768 -32768 -32768 -32768 -32768 -32768 -32768 -32768 -32768 -32768 -32768 -32768 -32768 -32768 -32768 -32768 -32768 -32768 -32768
-32768 -32768 -32768 -32768 -32768 -32768 -32768 -32768 -32768 -32768 -32768 -32768 -32768 -32768 -32768 -32768 -32768 -32768 -32768 -32768 -32768 -32768 -32768 -32768 -32768 -32768 -32768 -32768 -32768 -32768 -32768 -32768 -32768 -32768 -32768 -32768 -32768 -32768 -32768 -32768 -32768 -32768 -32768 -32768 -32768 -32768 -32768 -32768 -32768 -32768 -32768 -32768 -32768 -32768 -32768 -32768 -32768 -32768 -32768 -32768 -32768 -32768 -32768 -32768 -32768 -32768 -32768 -32768 -32768 -32768 -32768 -32768 -32768 -32768 -32768 -32768 -32768 -32768 -32768 -32768 -32768 -32768 -32768 -32768 -32768 -32768 -32768 -32768 -32768 267 267 267 266 266 266 265 265 264 263 261 260 259 259 258 257 256 255 256 257 257 256 256 256 254 252 254 255 255 254 253 253 252 252 250 246 243 242 242 242 241 238 229 212 223 239 231 218 211 216 224 219 205 190 179 171 152 164 166 157 160 134 117 107 107 104 107 119 103 96 100 123 125 131 132 138 147 130 108 93 106 121 129 134 129 141 149 157 169 180 176 172 182 180 173 172 169 166 152 152 137 119 117 119 111 111 103 118 137 138 149 159 145 136 151 164 147 149 154 157 161 152 147 158 170 188 191 203 188 176 181 189 183 170 176 202 214 215 224 229 230 238 240 246 251 247 250 252 -32768 -32768 -32768 -32768 -32768 -32768 -32768 -32768 -32768 -32768 -32768 -32768 -32768 -32768 -32768 -32768 -32768 -32768 -32768 -32768 -32768 -32768 -32768 -32768 -32768 -32768 -32768
-32768 -32768 -32768 -32768 -32768 -32768 -32768 -32768 -32768 -32768 -32768 -32768 -32768 -32768 -32768 -32768 -32768 -32768 -32768 -32768 -32768 -32768 -32768 -32768 -32768 -32768 -32768 -32768 -32768 -32768 -32768 -32768 -32768 -32768 -32768 -32768 -32768 -32768 -32768 -32768 -32768 -32768 -32768 -32768 -32768 -32768 -32768 -32768 -32768 -32768 -32768 -32768 -32768 -32768 -32768 -32768 -32768 -32768 -32768 -32768 -32768 -32768 -32768 -32768 -32768 -32768 -32768 -32768 -32768 -32768 -32768 -32768 -32768 -32768 -32768 -32768 -32768 -32768 -32768 -32768 -32768 -32768 -32768 -32768 -32768 -32768 -32768 -32768 267 267 267 267 266 266 266 265 265 264 264 263 263 260 258 258 257 257 258 258 257 257 256 255 254 253 250 248 250 252 254 253 253 252 252 251 249 246 247 246 244 244 239 231 219 217 239 230 226 212 206 213 214 216 205 194 180 157 146 139 149 151 122 118 121 125 112 126 135 113 116 116 126 139 153 152 147 124 110 104 117 115 128 146 152 137 143 151 166 169 181 181 187 181 165 153 161 170 149 145 155 148 133 111 98 93 89 102 125 138 148 160 169 167 151 164 161 131 134 145 160 171 161 166 162 183 181 188 201 190 165 152 163 170 158 187 197 190 205 205 212 210 214 216 228 248 252 252 253 -32768 -32768 -32768 -32768 -32768 -32768 -32768 -32768 -32768 -32768 -32768 -32768 -32768 -32768 -32768 -32768 -32768 -32768 -32768 -32768 -32768 -32768 -32768 -32768 -32768 -32768 -32768
-32768 -32768 -32768 -32768 -32768 -32768 -32768 -32768 -32768 -32768 -32768 -32768 -32768 -32768 -32768 -32768 -32768 -32768 -32768 -32768 -32768 -32768 -32768 -32768 -32768 -32768 -32768 -32768 -32768 -32768 -32768 -32768 -32768 -32768 -32768 -32768 -32768 -32768 -32768 -32768 -32768 -32768 -32768 -32768 -32768 -32768 -32768 -32768 -32768 -32768 -32768 -32768 -32768 -32768 -32768 -32768 -32768 -32768 -32768 -32768 -32768 -32768 -32768 -32768 -32768 -32768 -32768 -32768 -32768 -32768 -32768 -32768 -32768 -32768 -32768 -32768 -32768 -32768 -32768 -32768 -32768 -32768 -32768 -32768 -32768 -32768 -32768 -32768 267 267 267 267 267 266 266 265 264 261 261 262 263 263 261 259 259 259 258 258 258 257 257 256 254 252 248 245 246 250 251 251 251 251 251 250 249 247 244 241 240 241 240 232 231 228 240 234 222 210 206 197 190 201 206 189 180 170 150 126 131 133 120 134 142 133 120 135 143 120 135 135 127 148 163 147 127 104 102 115 139 137 131 150 165 158 156 174 182 183 184 185 175 163 157 137 148 167 163 164 155 142 142 124 104 106 95 94 112 119 133 153 178 180 163 179 179 139 133 142 149 168 178 180 170 186 194 198 189 190 179 156 142 151 155 174 172 179 189 198 203 194 200 205 218 247 252 252 -32768 -32768 -32768 -32768 -32768 -32768 -32768 -32768 -32768 -32768 -32768 -32768 -32768 -32768 -32768 -32768 -32768 -32768 -32768 -32768 -32768 -32768 -32768 -32768 -32768 -32768 -32768 -32768
-32768 -32768 -32768 -32768 -32768 -32768 -32768 -32768 -32768 -32768 -32768 -32768 -32768 -32768 -32768 -32768 -32768 -32768 -32768 -32768 -32768 -32768 -32768 -32768 -32768 -32768 -32768 -32768 -32768 -32768 -32768 -32768 -32768 -32768 -32768 -32768 -32768 -32768 -32768 -32768 -32768 -32768 -32768 -32768 -32768 -32768 -32768 -32768 -32768 -32768 -32768 -32768 -32768 -32768 -32768 -32768 -32768 -32768 -32768 -32768 -32768 -32768 -32768 -32768 -32768 -32768 -32768 -32768 -32768 -32768 -32768 -32768 -32768 -32768 -32768 -32768 -32768 -32768 -32768 -32768 -32768 -32768 -32768 -32768 -32768 -32768 -32768 267 267 267 268 267 267 267 266 266 260 258 258 259 260 262 262 261 260 259 259 258 258 258 257 256 254 252 250 245 247 249 250 249 249 247 248 250 249 248 247 247 246 246 245 244 243 240 237 235 229 224 217 204 182 175 199 198 189 167 149 128 111 112 114 132 153 151 145 156 157 134 138 154 157 164 162 125 101 109 129 130 141 158 146 143 160 173 168 186 186 185 186 169 161 154 135 132 148 163 166 155 151 140 118 121 116 134 130 122 134 126 140 159 181 191 181 190 180 150 142 133 137 156 170 168 185 188 182 175 173 163 177 164 146 138 153 159 176 180 176 183 199 196 195 201 206 232 251 -32768 -32768 -32768 -32768 -32768 -32768 -32768 -32768 -32768 -32768 -32768 -32768 -32768 -32768 -32768 -32768 -32768 -32768 -32768 -32768 -32768 -32768 -32768 -32768 -32768 -32768 -32768 -32768 -32768
-32768 -32768 -32768 -32768 -32768 -32768 -32768 -32768 -32768 -32768 -32768 -32768 -32768 -32768 -32768 -32768 -32768 -32768 -32768 -32768 -32768 -32768 -32768 -32768 -32768 -32768 -32768 -32768 -32768 -32768 -32768 -32768 -32768 -32768 -32768 -32768 -32768 -32768 -32768 -32768 -32768 -32768 -32768 -32768 -32768 -32768 -32768 -32768 -32768 -32768 -32768 -32768 -32768 -32768 -32768 -32768 -32768 -32768 -32768 -32768 -32768 -32768 -32768 -32768 -32768 -32768 -32768 -32768 -32768 -32768 -32768 -32768 -32768 -32768 -32768 -32768 -32768 -32768 -32768 -32768 -32768 -32768 -32768 -32768 -32768 -32768 267 267 267 268 268 268 267 267 267 263 259 257 257 258 258 259 261 262 261 260 259 259 259 258 258 256 253 250 250 251 251 253 253 253 252 250 245 245 248 249 248 247 245 242 242 237 241 235 218 222 229 228 213 195 179 166 184 176 183 160 140 124 131 124 130 133 148 167 168 174 171 140 132 162 177 168 148 129 122 133 129 150 156 167 158 154 165 168 184 187 182 187 179 171 161 140 121 131 147 159 152 142 126 128 113 119 137 147 152 141 157 138 124 152 166 180 197 200 194 190 154 141 131 149 163 154 161 179 167 156 151 142 160 158 142 160 188 189 205 205 199 189 192 191 192 193 201 232 -32768 -32768 -32768 -32768 -32768 -32768 -32768 -32768 -32768 -32768 -32768 -32768 -32768 -32768 -32768 -32768 -32768 -32768 -32768 -32768 -32768 -32768 -32768 -32768 -32768 -32768 -32768 -32768 -32768 -32768
-32768 -32768 -32768 -32768 -32768 -32768 -32768 -32768 -32768 -32768 -32768 -32768 -32768 -32768 -32768 -32768 -32768 -32768 -32768 -32768 -32768 -32768 -32768 -32768 -32768 -32768 -32768 -32768 -32768 -32768 -32768 -32768 -32768 -32768 -32768 -32768 -32768 -32768 -32768 -32768 -32768 -32768 -32768 -32768 -32768 -32768 -32768 -32768 -32768 -32768 -32768 -32768 -32768 -32768 -32768 -32768 -32768 -32768 -32768 -32768 -32768 -32768 -32768 -32768 -32768 -32768 -32768 -32768 -32768 -32768 -32768 -32768 -32768 -32768 -32768 -32768 -32768 -32768 -32768 -32768 -32768 -32768 -32768 -32768 -32768 -32768 268 267 268 268 268 268 268 268 265 260 257 257 257 258 258 258 259 260 261 260 260 259 259 258 258 257 257 256 256 255 255 254 254 253 253 252 252 249 246 244 245 244 243 239 235 236 237 233 218 211 222 223 214 205 181 157 167 163 165 154 137 128 145 140 144 135 139 159 181 189 172 145 156 164 182 160 134 122 135 156 149 159 171 169 173 166 176 180 188 188 184 181 170 155 146 133 116 123 138 156 154 136 124 110 121 136 151 159 168 167 170 138 124 139 153 169 189 207 209 199 164 148 129 141 151 147 153 167 165 156 139 123 134 140 144 174 195 213 220 222 225 224 214 189 187 206 233 250 -32768 -32768 -32768 -32768 -32768 -32768 -32768 -32768 -32768 -32768 -32768 -32768 -32768 -32768 -32768 -32768 -32768 -32768 -32768 -32768 -32768 -32768 -32768 -32768 -32768 -32768 -32768 -32768 -32768 -32768
-32768 -32768 -32768 -32768 -32768 -32768 -32768 -32768 -32768 -32768 -32768 -32768 -32768 -32768 -32768 -32768 -32768 -32768 -32768 -32768 -32768 -32768 -32768 -32768 -32768 -32768 -32768 -32768 -32768 -32768 -32768 -32768 -32768 -32768 -32768 -32768 -32768 -32768 -32768 -32768 -32768 -32768 -32768 -32768 -32768 -32768 -32768 -32768 -32768 -32768 -32768 -32768 -32768 -32768 -32768 -32768 -32768 -32768 -32768 -32768 -32768 -32768 -32768 -32768 -32768 -32768 -32768 -32768 -32768 -32768 -32768 -32768 -32768 -32768 -32768 -32768 -32768 -32768 -32768 -32768 -32768 -32768 -32768 -32768 -32768 -32768 268 267 268 268 268 268 268 267 262 258 257 257 257 258 258 258 259 259 260 260 260 259 259 258 258 257 257 256 254 248 251 252 251 252 252 253 252 251 248 247 244 242 239 238 239 237 227 227 223 214 207 217 198 185 185 164 148 148 141 130 128 127 138 158 160 141 138 147 167 192 177 160 184 184 173 151 134 141 157 171 177 178 180 177 187 187 190 189 192 178 185 169 155 143 125 112 111 128 145 141 145 146 139 115 115 135 146 157 166 181 174 158 141 148 156 173 190 200 212 172 161 151 134 132 135 139 144 152 153 147 143 127 125 118 158 194 207 205 204 221 220 233 231 202 184 221 245 -32768 -32768 -32768 -32768 -32768 -32768 -32768 -32768 -32768 -32768 -32768 -32768 -32768 -32768 -32768 -32768 -32768 -32768 -32768 -32768 -32768 -32768 -32768 -32768 -32768 -32768 -32768 -32768 -32768 -32768 -32768
-32768 -32768 -32768 -32768 -32768 -32768 -32768 -32768 -32768 -32768 -32768 -32768 -32768 -32768 -32768 -32768 -32768 -32768 -32768 -32768 -32768 -32768 -32768 -32768 -32768 -32768 -32768 -32768 -32768 -32768 -32768 -32768 -32768 -32768 -32768 -32768 -32768 -32768 -32768 -32768 -32768 -32768 -32768 -32768 -32768 -32768 -32768 -32768 -32768 -32768 -32768 -32768 -32768 -32768 -32768 -32768 -32768 -32768 -32768 -32768 -32768 -32768 -32768 -32768 -32768 -32768 -32768 -32768 -32768 -32768 -32768 -32768 -32768 -32768 -32768 -32768 -32768 -32768 -32768 -32768 -32768 -32768 -32768 -32768 -32768 268 268 268 268 268 268 268 268 265 261 258 257 257 257 258 258 258 259 259 259 259 260 259 259 258 258 257 256 255 250 244 246 247 246 250 249 252 252 251 249 246 248 245 243 242 239 234 225 217 209 201 193 207 196 181 177 162 146 153 150 135 146 144 134 156 170 174 162 163 185 202 186 175 189 167 157 158 158 172 176 191 187 190 191 191 190 186 186 186 183 173 182 158 144 130 115 107 114 128 128 125 138 131 129 113 97 111 122 130 154 178 190 191 174 164 176 182 199 213 194 184 166 153 153 144 136 130 128 138 135 141 156 161 146 127 149 179 182 182 198 201 202 230 237 206 197 213 241 -32768 -32768 -32768 -32768 -32768 -32768 -32768 -32768 -32768 -32768 -32768 -32768 -32768 -32768 -32768 -32768 -32768 -32768 -32768 -32768 -32768 -32768 -32768 -32768 -32768 -32768 -32768 -32768 -32768 -32768 -32768
-32768 -32768 -32768 -32768 -32768 -32768 -32768 -32768 -32768 -32768 -32768 -32768 -32768 -32768 -32768 -32768 -32768 -32768 -32768 -32768 -32768 -32768 -32768 -32768 -32768 -32768 -32768 -32768 -32768 -32768 -32768 -32768 -32768 -32768 -32768 -32768 -32768 -32768 -32768 -32768 -32768 -32768 -32768 -32768 -32768 -32768 -32768 -32768 -32768 -32768 -32768 -32768 -32768 -32768 -32768 -32768 -32768 -32768 -32768 -32768 -32768 -32768 -32768 -32768 -32768 -32768 -32768 -32768 -32768 -32768 -32768 -32768 -32768 -32768 -32768 -32768 -32768 -32768 -32768 -32768 -32768 -32768 -32768 -32768 -32768 268 268 268 268 268 268 268 267 264 261 259 257 257 257 258 258 259 260 260 260 259 259 259 259 258 258 257 257 254 251 244 244 243 243 245 248 248 252 251 250 249 248 245 241 242 238 230 224 216 197 179 176 185 191 190 178 159 154 168 157 152 165 155 162 157 165 188 172 172 188 209 199 181 187 195 193 194 190 195 189 182 181 172 183 190 182 187 171 166 167 172 176 162 136 117 116 113 127 129 112 117 122 118 108 108 95 108 112 127 145 162 171 184 201 186 180 197 207 221 191 180 166 161 154 142 133 124 119 137 146 160 176 162 155 140 135 165 169 184 185 179 199 229 245 233 234 229 250 -32768 -32768 -32768 -32768 -32768 -32768 -32768 -32768 -32768 -32768 -32768 -32768 -32768 -32768 -32768 -32768 -32768 -32768 -32768 -32768 -32768 -32768 -32768 -32768 -32768 -32768 -32768 -32768 -32768 -32768 -32768
-32768 -32768 -32768 -32768 -32768 -32768 -32768 -32768 -32768 -32768 -32768 -32768 -32768 -32768 -32768 -32768 -32768 -32768 -32768 -32768 -32768 -32768 -32768 -32768 -32768 -32768 -32768 -32768 -32768 -32768 -32768 -32768 -32768 -32768 -32768 -32768 -32768 -32768 -32768 -32768 -32768 -32768 -32768 -32768 -32768 -32768 -32768 -32768 -32768 -32768 -32768 -32768 -32768 -32768 -32768 -32768 -32768 -32768 -32768 -32768 -32768 -32768 -32768 -32768 -32768 -32768 -32768 -32768 -32768 -32768 -32768 -32768 -32768 -32768 -32768 -32768 -32768 -32768 -32768 -32768 -32768 -32768 -32768 -32768 268 268 268 268 268 268 268 268 266 264 262 259 257 257 258 259 259 260 260 260 260 260 259 259 258 258 258 257 256 250 250 248 244 240 240 245 247 246 251 251 249 249 245 244 244 240 238 226 217 208 198 189 178 168 169 169 169 158 165 179 165 174 178 170 183 163 173 194 184 191 195 211 209 200 187 198 173 178 176 185 166 166 181 167 183 175 172 179 166 153 165 180 161 142 127 132 139 144 136 133 122 108 104 111 128 136 120 124 132 128 147 161 175 186 203 205 196 202 222 218 207 167 156 142 141 135 138 134 126 142 164 177 188 186 188 172 148 147 152 160 153 158 192 225 244 250 249 -32768 -32768 -32768 -32768 -32768 -32768 -32768 -32768 -32768 -32768 -32768 -32768 -32768 -32768 -32768 -32768 -32768 -32768 -32768 -32768 -32768 -32768 -32768 -32768 -32768 -32768 -32768 -32768 -32768 -32768 -32768 -32768 -32768
-32768 -32768 -32768 -32768 -32768 -32768 -32768 -32768 -32768 -32768 -32768 -32768 -32768 -32768 -32768 -32768 -32768 -32768 -32768 -32768 -32768 -32768 -32768 -32768 -32768 -32768 -32768 -32768 -32768 -32768 -32768 -32768 -32768 -32768 -32768 -32768 -32768 -32768 -32768 -32768 -32768 -32768 -32768 -32768 -32768 -32768 -32768 -32768 -32768 -32768 -32768 -32768 -32768 -32768 -32768 -32768 -32768 -32768 -32768 -32768 -32768 -32768 -32768 -32768 -32768 -32768 -32768 -32768 -32768 -32768 -32768 -32768 -32768 -32768 -32768 -32768 -32768 -32768 -32768 -32768 -32768 -32768 -32768 268 268 268 268 268 268 268 268 267 267 265 261 257 255 257 259 259 260 261 261 261 260 260 260 260 259 259 258 258 255 252 249 248 247 242 239 245 246 246 249 251 248 246 248 246 241 243 237 232 221 210 198 191 182 174 164 159 149 158 175 187 174 179 183 178 199 183 184 204 210 216 214 208 189 192 203 182 150 147 165 159 143 158 173 160 175 167 153 163 157 151 168 174 163 152 142 149 151 144 132 124 125 118 109 127 136 145 148 134 147 152 160 160 171 192 208 217 212 217 227 214 200 182 171 171 172 163 168 138 139 142 157 168 189 190 205 193 170 145 130 143 165 175 201 210 232 -32768 -32768 -32768 -32768 -32768 -32768 -32768 -32768 -32768 -32768 -32768 -32768 -32768 -32768 -32768 -32768 -32768 -32768 -32768 -32768 -32768 -32768 -32768 -32768 -32768 -32768 -32768 -32768 -32768 -32768 -32768 -32768 -32768 -32768 -32768
-32768 -32768 -32768 -32768 -32768 -32768 -32768 -32768 -32768 -32768 -32768 -32768 -32768 -32768 -32768 -32768 -32768 -32768 -32768 -32768 -32768 -32768 -32768 -32768 -32768 -32768 -32768 -32768 -32768 -32768 -32768 -32768 -32768 -32768 -32768 -32768 -32768 -32768 -32768 -32768 -32768 -32768 -32768 -32768 -32768 -32768 -32768 -32768 -32768 -32768 -32768 -32768 -32768 -32768 -32768 -32768 -32768 -32768 -32768 -32768 -32768 -32768 -32768 -32768 -32768 -32768 -32768 -32768 -32768 -32768 -32768 -32768 -32768 -32768 -32768 -32768 -32768 -32768 -32768 -32768 -32768 -32768 268 268 268 268 268 268 268 268 268 266 266 264 260 255 253 257 259 260 261 261 261 261 261 261 260 260 260 259 259 258 251 252 252 249 244 239 240 245 245 245 247 250 248 245 245 243 234 240 231 223 218 206 192 178 167 174 184 169 156 161 182 194 198 180 195 189 202 213 215 215 213 202 190 178 166 156 182 170 140 127 153 130 126 140 162 159 164 155 146 144 146 148 167 167 150 162 163 159 148 151 132 112 109 112 121 136 148 151 159 159 145 165 178 171 162 176 202 216 221 216 225 209 200 188 190 190 182 179 167 172 154 142 157 173 171 185 207 214 195 164 151 158 184 212 213 212 239 -32768 -32768 -32768 -32768 -32768 -32768 -32768 -32768 -32768 -32768 -32768 -32768 -32768 -32768 -32768 -32768 -32768 -32768 -32768 -32768 -32768 -32768 -32768 -32768 -32768 -32768 -32768 -32768 -32768 -32768 -32768 -32768 -32768 -32768 -32768
-32768 -32768 -32768 -32768 -32768 -32768 -32768 -32768 -32768 -32768 -32768 -32768 -32768 -32768 -32768 -32768 -32768 -32768 -32768 -32768 -32768 -32768 -32768 -32768 -32768 -32768 -32768 -32768 -32768 -32768 -32768 -32768 -32768 -32768 -32768 -32768 -32768 -32768 -32768 -32768 -32768 -32768 -32768 -32768 -32768 -32768 -32768 -32768 -32768 -32768 -32768 -32768 -32768 -32768 -32768 -32768 -32768 -32768 -32768 -32768 -32768 -32768 -32768 -32768 -32768 -32768 -32768 -32768 -32768 -32768 -32768 -32768 -32768 -32768 -32768 -32768 -32768 -32768 -32768 -32768 -32768 -32768 268 268 268 268 268 268 268 268 268 267 266 264 259 254 253 258 260 261 262 262 262 262 261 261 261 260 260 260 260 257 250 247 248 247 240 236 242 245 244 245 246 250 249 245 242 240 235 235 228 218 221 213 196 187 179 187 192 173 174 172 185 204 202 197 200 210 218 208 201 189 173 181 163 166 139 139 161 161 143 121 132 125 128 136 148 151 158 161 155 140 132 141 152 166 152 135 142 138 141 154 137 126 118 106 120 128 139 151 163 178 169 166 187 184 177 183 182 197 222 231 228 213 202 196 203 194 191 178 167 169 157 140 139 154 157 178 198 219 196 173 181 179 193 209 238 245 -32768 -32768 -32768 -32768 -32768 -32768 -32768 -32768 -32768 -32768 -32768 -32768 -32768 -32768 -32768 -32768 -32768 -32768 -32768 -32768 -32768 -32768 -32768 -32768 -32768 -32768 -32768 -32768 -32768 -32768 -32768 -32768 -32768 -32768 -32768 -32768
-32768 -32768 -32768 -32768 -32768 -32768 -32768 -32768 -32768 -32768 -32768 -32768 -32768 -32768 -32768 -32768 -32768 -32768 -32768 -32768 -32768 -32768 -32768 -32768 -32768 -32768 -32768 -32768 -32768 -32768 -32768 -32768 -32768 -32768 -32768 -32768 -32768 -32768 -32768 -32768 -32768 -32768 -32768 -32768 -32768 -32768 -32768 -32768 -32768 -32768 -32768 -32768 -32768 -32768 -32768 -32768 -32768 -32768 -32768 -32768 -32768 -32768 -32768 -32768 -32768 -32768 -32768 -32768 -32768 -32768 -32768 -32768 -32768 -32768 -32768 -32768 -32768 -32768 -32768 -32768 -32768 267 267 268 268 268 268 268 269 268 268 267 266 263 258 253 254 259 261 262 263 263 263 262 262 262 261 261 261 261 260 257 252 249 250 249 243 240 243 244 243 243 245 249 249 245 240 232 232 226 225 214 221 218 202 200 190 201 199 192 178 189 191 199 216 221 224 222 214 187 171 178 154 156 148 148 120 121 132 145 125 112 123 134 146 136 147 165 172 174 159 138 143 156 157 161 152 126 122 125 139 150 146 135 123 100 99 107 116 124 145 166 177 189 194 201 186 199 197 186 195 216 232 220 217 212 207 193 185 183 179 184 157 140 123 135 152 185 210 245 220 175 200 212 231 234 -32768 -32768 -32768 -32768 -32768 -32768 -32768 -32768 -32768 -32768 -32768 -32768 -32768 -32768 -32768 -32768 -32768 -32768 -32768 -32768 -32768 -32768 -32768 -32768 -32768 -32768 -32768 -32768 -32768 -32768 -32768 -32768 -32768 -32768 -32768 -32768 -32768 -32768
-32768 -32768 -32768 -32768 -32768 -32768 -32768 -32768 -32768 -32768 -32768 -32768 -32768 -32768 -32768 -32768 -32768 -32768 -32768 -32768 -32768 -32768 -32768 -32768 -32768 -32768 -32768 -32768 -32768 -32768 -32768 -32768 -32768 -32768 -32768 -32768 -32768 -32768 -32768 -32768 -32768 -32768 -32768 -32768 -32768 -32768 -32768 -32768 -32768 -32768 -32768 -32768 -32768 -32768 -32768 -32768 -32768 -32768 -32768 -32768 -32768 -32768 -32768 -32768 -32768 -32768 -32768 -32768 -32768 -32768 -32768 -32768 -32768 -32768 -32768 -32768 -32768 -32768 -32768 -32768 -32768 268 268 268 268 268 268 269 269 268 267 266 265 262 256 253 256 260 262 263 263 263 263 263 263 262 262 262 261 261 261 258 252 252 254 253 251 249 248 244 243 242 244 249 248 244 236 228 225 216 213 212 219 224 213 208 201 204 212 199 185 194 206 210 227 226 214 204 194 176 159 163 151 142 129 125 107 96 113 122 116 114 137 151 162 150 154 170 185 176 161 142 137 152 135 139 147 127 118 132 140 146 135 131 124 114 116 124 120 128 131 138 154 171 186 199 210 212 215 212 203 208 234 230 216 204 195 193 198 201 203 192 140 129 136 141 152 189 221 245 224 179 197 235 274 -32768 -32768 -32768 -32768 -32768 -32768 -32768 -32768 -32768 -32768 -32768 -32768 -32768 -32768 -32768 -32768 -32768 -32768 -32768 -32768 -32768 -32768 -32768 -32768 -32768 -32768 -32768 -32768 -32768 -32768 -32768 -32768 -32768 -32768 -32768 -32768 -32768 -32768 -32768
-32768 -32768 -32768 -32768 -32768 -32768 -32768 -32768 -32768 -32768 -32768 -32768 -32768 -32768 -32768 -32768 -32768 -32768 -32768 -32768 -32768 -32768 -32768 -32768 -32768 -32768 -32768 -32768 -32768 -32768 -32768 -32768 -32768 -32768 -32768 -32768 -32768 -32768 -32768 -32768 -32768 -32768 -32768 -32768 -32768 -32768 -32768 -32768 -32768 -32768 -32768 -32768 -32768 -32768 -32768 -32768 -32768 -32768 -32768 -32768 -32768 -32768 -32768 -32768 -32768 -32768 -32768 -32768 -32768 -32768 -32768 -32768 -32768 -32768 -32768 -32768 -32768 -32768 -32768 -32768 268 268 268 268 268 268 268 269 269 268 266 264 263 260 256 255 258 261 263 264 264 264 264 263 263 263 262 262 262 262 261 258 252 258 256 255 254 252 249 241 240 242 243 247 248 242 240 235 227 217 222 216 227 228 223 209 217 218 214 190 201 206 216 229 224 221 205 176 163 159 150 141 142 127 116 104 103 107 120 111 117 127 138 147 160 171 169 182 188 169 151 139 137 152 129 126 138 121 115 123 136 142 121 117 122 129 120 130 139 150 157 161 166 163 178 189 195 203 211 225 228 218 234 240 219 207 213 214 214 214 190 185 178 194 193 174 162 178 232 250 205 188 201 240 -32768 -32768 -32768 -32768 -32768 -32768 -32768 -32768 -32768 -32768 -32768 -32768 -32768 -32768 -32768 -32768 -32768 -32768 -32768 -32768 -32768 -32768 -32768 -32768 -32768 -32768 -32768 -32768 -32768 -32768 -32768 -32768 -32768 -32768 -32768 -32768 -32768 -32768 -32768 -32768
-32768 -32768 -32768 -32768 -32768 -32768 -32768 -32768 -32768 -32768 -32768 -32768 -32768 -32768 -32768 -32768 -32768 -32768 -32768 -32768 -32768 -32768 -32768 -32768 -32768 -32768 -32768 -32768 -32768 -32768 -32768 -32768 -32768 -32768 -32768 -32768 -32768 -32768 -32768 -32768 -32768 -32768 -32768 -32768 -32768 -32768 -32768 -32768 -32768 -32768 -32768 -32768 -32768 -32768 -32768 -32768 -32768 -32768 -32768 -32768 -32768 -32768 -32768 -32768 -32768 -32768 -32768 -32768 -32768 -32768 -32768 -32768 -32768 -32768 -32768 -32768 -32768 -32768 -32768 -32768 268 268 268 268 268 269 269 269 269 269 266 262 259 257 256 257 260 262 264 265 265 264 264 264 263 263 263 263 263 263 262 258 255 259 257 255 253 250 244 234 234 239 242 246 247 243 240 235 232 225 229 227 226 234 235 227 230 220 201 191 206 223 232 222 206 208 208 194 188 185 174 163 151 134 110 104 126 133 144 136 143 133 149 161 171 180 184 191 187 167 147 142 134 127 127 112 123 106 98 110 129 131 122 135 139 150 135 121 134 149 166 171 178 177 180 204 220 223 227 223 228 230 240 243 233 225 237 234 212 198 200 211 208 231 224 225 213 185 239 257 205 194 222 -32768 -32768 -32768 -32768 -32768 -32768 -32768 -32768 -32768 -32768 -32768 -32768 -32768 -32768 -32768 -32768 -32768 -32768 -32768 -32768 -32768 -32768 -32768 -32768 -32768 -32768 -32768 -32768 -32768 -32768 -32768 -32768 -32768 -32768 -32768 -32768 -32768 -32768 -32768 -32768 -32768
-32768 -32768 -32768 -32768 -32768 -32768 -32768 -32768 -32768 -32768 -32768 -32768 -32768 -32768 -32768 -32768 -32768 -32768 -32768 -32768 -32768 -32768 -32768 -32768 -32768 -32768 -32768 -32768 -32768 -32768 -32768 -32768 -32768 -32768 -32768 -32768 -32768 -32768 -32768 -32768 -32768 -32768 -32768 -32768 -32768 -32768 -32768 -32768 -32768 -32768 -32768 -32768 -32768 -32768 -32768 -32768 -32768 -32768 -32768 -32768 -32768 -32768 -32768 -32768 -32768 -32768 -32768 -32768 -32768 -32768 -32768 -32768 -32768 -32768 -32768 -32768 -32768 -32768 -32768 268 268 268 268 268 268 269 269 269 269 268 264 260 257 256 256 258 261 263 264 265 265 265 265 264 264 264 263 263 263 263 263 261 260 258 257 255 253 250 245 234 229 236 240 245 246 236 233 231 227 235 235 234 229 239 230 236 220 212 203 214 224 232 226 207 196 196 189 182 184 168 155 145 143 133 114 118 136 153 165 164 164 145 159 176 171 184 195 196 180 163 148 140 120 102 101 101 107 94 95 110 129 138 144 155 162 159 161 146 134 137 152 150 158 174 187 199 217 221 193 203 212 215 218 223 247 249 246 225 214 217 223 241 235 250 257 250 239 241 254 231 201 197 238 -32768 -32768 -32768 -32768 -32768 -32768 -32768 -32768 -32768 -32768 -32768 -32768 -32768 -32768 -32768 -32768 -32768 -32768 -32768 -32768 -32768 -32768 -32768 -32768 -32768 -32768 -32768 -32768 -32768 -32768 -32768 -32768 -32768 -32768 -32768 -32768 -32768 -32768 -32768 -32768 -32768
-32768 -32768 -32768 -32768 -32768 -32768 -32768 -32768 -32768 -32768 -32768 -32768 -32768 -32768 -32768 -32768 -32768 -32768 -32768 -32768 -32768 -32768 -32768 -32768 -32768 -32768 -32768 -32768 -32768 -32768 -32768 -32768 -32768 -32768 -32768 -32768 -32768 -32768 -32768 -32768 -32768 -32768 -32768 -32768 -32768 -32768 -32768 -32768 -32768 -32768 -32768 -32768 -32768 -32768 -32768 -32768 -32768 -32768 -32768 -32768 -32768 -32768 -32768 -32768 -32768 -32768 -32768 -32768 -32768 -32768 -32768 -32768 -32768 -32768 -32768 -32768 -32768 -32768 268 268 268 268 268 269 268 268 269 269 269 267 263 259 256 255 257 260 262 264 265 266 265 265 265 264 264 264 264 264 264 264 264 263 260 258 259 257 254 251 246 237 232 238 239 243 245 241 233 236 241 243 243 240 238 235 220 230 234 232 230 233 232 226 209 204 183 177 177 155 166 158 140 120 114 125 130 134 126 133 151 180 179 168 165 183 188 198 201 188 174 165 151 136 127 111 104 114 111 112 105 116 131 141 159 164 166 166 173 175 173 161 164 160 168 188 173 183 194 193 181 166 187 190 194 192 201 206 212 245 240 240 248 251 255 232 239 262 259 263 250 217 201 212 247 -32768 -32768 -32768 -32768 -32768 -32768 -32768 -32768 -32768 -32768 -32768 -32768 -32768 -32768 -32768 -32768 -32768 -32768 -32768 -32768 -32768 -32768 -32768 -32768 -32768 -32768 -32768 -32768 -32768 -32768 -32768 -32768 -32768 -32768 -32768 -32768 -32768 -32768 -32768 -32768 -32768
-32768 -32768 -32768 -32768 -32768 -32768 -32768 -32768 -32768 -32768 -32768 -32768 -32768 -32768 -32768 -32768 -32768 -32768 -32768 -32768 -32768 -32768 -32768 -32768 -32768 -32768 -32768 -32768 -32768 -32768 -32768 -32768 -32768 -32768 -32768 -32768 -32768 -32768 -32768 -32768 -32768 -32768 -32768 -32768 -32768 -32768 -32768 -32768 -32768 -32768 -32768 -32768 -32768 -32768 -32768 -32768 -32768 -32768 -32768 -32768 -32768 -32768 -32768 -32768 -32768 -32768 -32768 -32768 -32768 -32768 -32768 -32768 -32768 -32768 -32768 -32768 -32768 -32768 268 268 268 268 268 269 269 268 269 269 269 268 263 259 255 255 258 261 263 265 266 266 266 266 265 265 265 265 265 265 265 265 264 264 262 260 259 257 255 252 249 243 239 245 242 242 243 244 242 243 240 241 240 238 231 217 207 214 221 226 231 224 214 217 199 183 173 158 150 143 151 141 134 120 125 139 154 162 146 121 145 175 187 193 193 184 198 207 199 192 181 175 164 147 122 121 117 114 108 108 112 128 143 150 163 156 144 137 142 150 171 184 187 183 179 164 187 189 174 179 171 152 170 168 165 162 168 176 196 215 197 189 212 202 199 207 207 213 240 267 259 220 209 228 252 -32768 -32768 -32768 -32768 -32768 -32768 -32768 -32768 -32768 -32768 -32768 -32768 -32768 -32768 -32768 -32768 -32768 -32768 -32768 -32768 -32768 -32768 -32768 -32768 -32768 -32768 -32768 -32768 -32768 -32768 -32768 -32768 -32768 -32768 -32768 -32768 -32768 -32768 -32768 -32768 -32768
-32768 -32768 -32768 -32768 -32768 -32768 -32768 -32768 -32768 -32768 -32768 -32768 -32768 -32768 -32768 -32768 -32768 -32768 -32768 -32768 -32768 -32768 -32768 -32768 -32768 -32768 -32768 -32768 -32768 -32768 -32768 -32768 -32768 -32768 -32768 -32768 -32768 -32768 -32768 -32768 -32768 -32768 -32768 -32768 -32768 -32768 -32768 -32768 -32768 -32768 -32768 -32768 -32768 -32768 -32768 -32768 -32768 -32768 -32768 -32768 -32768 -32768 -32768 -32768 -32768 -32768 -32768 -32768 -32768 -32768 -32768 -32768 -32768 -32768 -32768 -32768 -32768 268 268 268 269 269 269 269 269 269 269 269 269 268 265 260 255 256 259 262 264 266 267 267 266 266 266 265 265 265 265 265 265 265 265 265 263 258 255 256 254 252 253 248 249 248 241 240 236 232 238 239 236 233 235 225 215 201 198 199 200 209 221 226 209 206 198 183 165 147 157 148 149 156 142 147 134 150 167 178 149 122 143 157 163 175 195 202 201 208 196 178 168 166 150 136 131 106 102 108 112 102 107 125 130 146 155 146 123 113 128 146 150 170 183 196 177 176 188 171 157 169 157 142 156 164 144 138 157 171 200 199 182 173 182 170 188 186 172 198 230 230 269 272 241 243 251 253 -32768 -32768 -32768 -32768 -32768 -32768 -32768 -32768 -32768 -32768 -32768 -32768 -32768 -32768 -32768 -32768 -32768 -32768 -32768 -32768 -32768 -32768 -32768 -32768 -32768 -32768 -32768 -32768 -32768 -32768 -32768 -32768 -32768 -32768 -32768 -32768 -32768 -32768 -32768 -32768
-32768 -32768 -32768 -32768 -32768 -32768 -32768 -32768 -32768 -32768 -32768 -32768 -32768 -32768 -32768 -32768 -32768 -32768 -32768 -32768 -32768 -32768 -32768 -32768 -32768 -32768 -32768 -32768 -32768 -32768 -32768 -32768 -32768 -32768 -32768 -32768 -32768 -32768 -32768 -32768 -32768 -32768 -32768 -32768 -32768 -32768 -32768 -32768 -32768 -32768 -32768 -32768 -32768 -32768 -32768 -32768 -32768 -32768 -32768 -32768 -32768 -32768 -32768 -32768 -32768 -32768 -32768 -32768 -32768 -32768 -32768 -32768 -32768 -32768 -32768 -32768 268 268 268 268 269 269 268 269 269 269 269 269 269 269 267 263 259 256 259 262 265 266 267 267 267 266 266 266 266 266 266 266 266 266 266 265 264 257 251 252 257 255 254 253 250 242 232 225 224 234 224 228 231 229 230 221 218 212 209 199 201 196 216 221 211 195 181 178 163 163 174 157 156 176 164 161 141 154 178 187 154 136 154 176 178 168 176 193 210 210 197 185 174 162 151 147 143 128 108 97 93 102 107 125 134 147 144 136 111 107 123 135 142 162 172 165 167 164 176 161 155 149 146 126 141 156 143 127 138 171 192 179 166 147 143 162 180 173 171 204 212 210 231 249 252 252 252 253 -32768 -32768 -32768 -32768 -32768 -32768 -32768 -32768 -32768 -32768 -32768 -32768 -32768 -32768 -32768 -32768 -32768 -32768 -32768 -32768 -32768 -32768 -32768 -32768 -32768 -32768 -32768 -32768 -32768 -32768 -32768 -32768 -32768 -32768 -32768 -32768 -32768 -32768 -32768 -32768
-32768 -32768 -32768 -32768 -32768 -32768 -32768 -32768 -32768 -32768 -32768 -32768 -32768 -32768 -32768 -32768 -32768 -32768 -32768 -32768 -32768 -32768 -32768 -32768 -32768 -32768 -32768 -32768 -32768 -32768 -32768 -32768 -32768 -32768 -32768 -32768 -32768 -32768 -32768 -32768 -32768 -32768 -32768 -32768 -32768 -32768 -32768 -32768 -32768 -32768 -32768 -32768 -32768 -32768 -32768 -32768 -32768 -32768 -32768 -32768 -32768 -32768 -32768 -32768 -32768 -32768 -32768 -32768 -32768 -32768 -32768 -32768 -32768 -32768 -32768 268 268 268 269 268 269 269 269 269 269 269 269 269 269 269 268 265 263 261 259 263 265 267 268 268 267 267 267 267 267 266 267 267 267 266 266 266 264 259 250 254 258 255 254 252 245 234 226 228 222 230 222 220 222 228 229 225 229 225 213 211 212 197 207 221 209 199 192 179 161 175 187 161 165 188 187 169 158 175 190 206 156 149 168 183 197 186 183 201 214 200 200 199 193 182 173 158 151 142 142 116 94 96 103 116 124 140 139 120 108 121 131 144 159 173 163 162 154 154 155 151 149 121 123 117 138 145 140 133 143 172 180 159 143 139 140 150 163 166 177 192 186 198 226 240 251 252 253 253 -32768 -32768 -32768 -32768 -32768 -32768 -32768 -32768 -32768 -32768 -32768 -32768 -32768 -32768 -32768 -32768 -32768 -32768 -32768 -32768 -32768 -32768 -32768 -32768 -32768 -32768 -32768 -32768 -32768 -32768 -32768 -32768 -32768 -32768 -32768 -32768 -32768 -32768 -32768 -32768
-32768 -32768 -32768 -32768 -32768 -32768 -32768 -32768 -32768 -32768 -32768 -32768 -32768 -32768 -32768 -32768 -32768 -32768 -32768 -32768 -32768 -32768 -32768 -32768 -32768 -32768 -32768 -32768 -32768 -32768 -32768 -32768 -32768 -32768 -32768 -32768 -32768 -32768 -32768 -32768 -32768 -32768 -32768 -32768 -32768 -32768 -32768 -32768 -32768 -32768 -32768 -32768 -32768 -32768 -32768 -32768 -32768 -32768 -32768 -32768 -32768 -32768 -32768 -32768 -32768 -32768 -32768 -32768 -32768 -32768 -32768 -32768 -32768 -32768 -32768 268 268 269 269 269 269 269 269 269 269 269 269 269 270 269 269 268 266 265 263 263 266 268 268 268 268 268 268 267 267 267 267 267 267 267 266 266 265 263 258 260 259 256 254 252 247 239 239 234 226 225 216 219 228 236 241 233 237 227 218 241 221 207 202 209 214 206 194 179 177 192 194 171 185 199 200 174 177 200 220 193 165 180 181 181 195 201 200 216 208 190 177 185 179 157 157 161 150 142 148 115 99 103 111 110 114 130 134 121 111 132 146 156 162 169 146 150 155 141 129 144 131 108 123 122 133 135 148 134 151 164 163 162 141 156 176 201 207 219 188 192 191 204 224 246 251 252 253 -32768 -32768 -32768 -32768 -32768 -32768 -32768 -32768 -32768 -32768 -32768 -32768 -32768 -32768 -32768 -32768 -32768 -32768 -32768 -32768 -32768 -32768 -32768 -32768 -32768 -32768 -32768 -32768 -32768 -32768 -32768 -32768 -32768 -32768 -32768 -32768 -32768 -32768 -32768 -32768 -32768
-32768 -32768 -32768 -32768 -32768 -32768 -32768 -32768 -32768 -32768 -32768 -32768 -32768 -32768 -32768 -32768 -32768 -32768 -32768 -32768 -32768 -32768 -32768 -32768 -32768 -32768 -32768 -32768 -32768 -32768 -32768 -32768 -32768 -32768 -32768 -32768 -32768 -32768 -32768 -32768 -32768 -32768 -32768 -32768 -32768 -32768 -32768 -32768 -32768 -32768 -32768 -32768 -32768 -32768 -32768 -32768 -32768 -32768 -32768 -32768 -32768 -32768 -32768 -32768 -32768 -32768 -32768 -32768 -32768 -32768 -32768 -32768 -32768 -32768 -32768 269 269 269 269 269 269 269 269 269 269 269 269 269 269 270 269 269 268 268 266 265 267 268 269 269 268 268 268 268 268 268 268 268 268 267 267 267 265 262 263 260 258 257 257 256 253 250 244 231 224 224 216 224 229 236 243 242 242 237 226 246 230 227 220 224 205 199 184 190 201 205 193 174 196 212 215 187 178 222 217 172 185 198 207 201 198 203 216 213 201 187 168 167 169 143 133 138 125 120 120 113 106 111 121 122 116 125 121 104 88 101 116 123 135 150 146 134 143 136 123 136 137 121 129 132 141 156 168 172 144 143 136 143 134 156 205 220 236 248 233 242 209 229 242 252 252 253 -32768 -32768 -32768 -32768 -32768 -32768 -32768 -32768 -32768 -32768 -32768 -32768 -32768 -32768 -32768 -32768 -32768 -32768 -32768 -32768 -32768 -32768 -32768 -32768 -32768 -32768 -32768 -32768 -32768 -32768 -32768 -32768 -32768 -32768 -32768 -32768 -32768 -32768 -32768 -32768 -32768 -32768
-32768 -32768 -32768 -32768 -32768 -32768 -32768 -32768 -32768 -32768 -32768 -32768 -32768 -32768 -32768 -32768 -32768 -32768 -32768 -32768 -32768 -32768 -32768 -32768 -32768 -32768 -32768 -32768 -32768 -32768 -32768 -32768 -32768 -32768 -32768 -32768 -32768 -32768 -32768 -32768 -32768 -32768 -32768 -32768 -32768 -32768 -32768 -32768 -32768 -32768 -32768 -32768 -32768 -32768 -32768 -32768 -32768 -32768 -32768 -32768 -32768 -32768 -32768 -32768 -32768 -32768 -32768 -32768 -32768 -32768 -32768 -32768 -32768 -32768 -32768 269 269 269 269 269 269 269 269 269 269 269 269 269 269 269 269 269 269 269 269 268 268 269 269 269 269 269 268 268 268 268 268 268 268 268 267 267 264 256 255 261 258 257 257 252 249 244 233 234 226 229 219 222 226 232 244 246 234 229 230 240 236 239 230 237 228 202 181 191 213 213 198 195 204 223 212 199 200 231 219 182 201 218 219 217 219 215 215 209 197 190 174 155 148 133 135 130 140 135 129 132 129 119 123 135 131 129 111 90 96 102 97 105 119 127 131 137 128 135 123 138 132 143 135 129 155 177 191 191 174 174 154 128 135 161 178 209 231 250 258 261 252 242 251 253 253 -32768 -32768 -32768 -32768 -32768 -32768 -32768 -32768 -32768 -32768 -32768 -32768 -32768 -32768 -32768 -32768 -32768 -32768 -32768 -32768 -32768 -32768 -32768 -32768 -32768 -32768 -32768 -32768 -32768 -32768 -32768 -32768 -32768 -32768 -32768 -32768 -32768 -32768 -32768 -32768 -32768 -32768 -32768
-32768 -32768 -32768 -32768 -32768 -32768 -32768 -32768 -32768 -32768 -32768 -32768 -32768 -32768 -32768 -32768 -32768 -32768 -32768 -32768 -32768 -32768 -32768 -32768 -32768 -32768 -32768 -32768 -32768 -32768 -32768 -32768 -32768 -32768 -32768 -32768 -32768 -32768 -32768 -32768 -32768 -32768 -32768 -32768 -32768 -32768 -32768 -32768 -32768 -32768 -32768 -32768 -32768 -32768 -32768 -32768 -32768 -32768 -32768 -32768 -32768 -32768 -32768 -32768 -32768 -32768 -32768 -32768 -32768 -32768 -32768 -32768 -32768 -32768 269 269 269 269 269 269 269 269 269 269 269 269 269 269 269 269 269 269 269 269 270 270 270 269 269 269 269 269 269 269 269 269 268 269 268 268 267 267 263 254 253 259 260 258 258 254 250 244 232 222 229 233 223 228 237 235 245 248 236 223 243 244 248 238 241 245 236 202 198 204 214 225 214 224 220 223 229 226 225 225 202 203 221 217 205 199 208 210 204 194 180 165 152 150 153 152 160 157 165 157 148 147 149 139 134 139 132 129 107 96 111 119 104 103 105 111 112 114 124 130 143 122 140 153 140 118 139 170 192 201 187 191 196 185 169 165 184 207 203 239 266 268 250 251 253 253 -32768 -32768 -32768 -32768 -32768 -32768 -32768 -32768 -32768 -32768 -32768 -32768 -32768 -32768 -32768 -32768 -32768 -32768 -32768 -32768 -32768 -32768 -32768 -32768 -32768 -32768 -32768 -32768 -32768 -32768 -32768 -32768 -32768 -32768 -32768 -32768 -32768 -32768 -32768 -32768 -32768 -32768 -32768 -32768
-32768 -32768 -32768 -32768 -32768 -32768 -32768 -32768 -32768 -32768 -32768 -32768 -32768 -32768 -32768 -32768 -32768 -32768 -32768 -32768 -32768 -32768 -32768 -32768 -32768 -32768 -32768 -32768 -32768 -32768 -32768 -32768 -32768 -32768 -32768 -32768 -32768 -32768 -32768 -32768 -32768 -32768 -32768 -32768 -32768 -32768 -32768 -32768 -32768 -32768 -32768 -32768 -32768 -32768 -32768 -32768 -32768 -32768 -32768 -32768 -32768 -32768 -32768 -32768 -32768 -32768 -32768 -32768 -32768 -32768 -32768 -32768 -32768 -32768 269 269 269 269 269 269 269 269 269 269 269 269 269 269 269 269 269 269 269 269 269 269 270 270 270 270 270 269 269 269 269 269 269 269 268 268 267 267 262 256 252 256 256 255 252 251 249 244 241 224 233 233 232 233 244 243 251 242 232 244 250 249 251 240 253 248 218 209 220 214 224 229 229 236 236 234 226 219 210 221 218 221 221 205 195 179 188 202 194 187 170 157 159 156 172 173 179 184 184 177 171 172 169 165 157 154 139 114 95 104 113 125 125 116 112 115 128 131 130 115 125 118 141 157 143 124 127 146 173 199 208 217 226 211 200 158 173 212 229 231 244 230 238 251 253 -32768 -32768 -32768 -32768 -32768 -32768 -32768 -32768 -32768 -32768 -32768 -32768 -32768 -32768 -32768 -32768 -32768 -32768 -32768 -32768 -32768 -32768 -32768 -32768 -32768 -32768 -32768 -32768 -32768 -32768 -32768 -32768 -32768 -32768 -32768 -32768 -32768 -32768 -32768 -32768 -32768 -32768 -32768 -32768 -32768
-32768 -32768 -32768 -32768 -32768 -32768 -32768 -32768 -32768 -32768 -32768 -32768 -32768 -32768 -32768 -32768 -32768 -32768 -32768 -32768 -32768 -32768 -32768 -32768 -32768 -32768 -32768 -32768 -32768 -32768 -32768 -32768 -32768 -32768 -32768 -32768 -32768 -32768 -32768 -32768 -32768 -32768 -32768 -32768 -32768 -32768 -32768 -32768 -32768 -32768 -32768 -32768 -32768 -32768 -32768 -32768 -32768 -32768 -32768 -32768 -32768 -32768 -32768 -32768 -32768 -32768 -32768 -32768 -32768 -32768 -32768 -32768 -32768 269 269 269 269 269 269 269 269 269 269 269 269 269 269 269 269 269 269 269 269 269 269 269 269 270 270 269 270 270 270 270 269 269 269 269 268 268 267 266 264 260 258 257 253 253 254 251 246 240 233 220 234 241 244 242 246 251 250 243 239 234 255 253 254 246 257 247 213 223 238 236 230 238 241 228 230 208 196 193 192 208 220 218 202 192 184 178 187 189 185 175 157 163 178 182 183 190 188 181 175 176 181 176 175 157 135 135 136 117 92 93 105 122 134 124 122 121 135 149 135 117 114 134 154 164 158 148 153 152 168 190 215 225 233 242 227 205 193 217 233 241 232 223 240 253 -32768 -32768 -32768 -32768 -32768 -32768 -32768 -32768 -32768 -32768 -32768 -32768 -32768 -32768 -32768 -32768 -32768 -32768 -32768 -32768 -32768 -32768 -32768 -32768 -32768 -32768 -32768 -32768 -32768 -32768 -32768 -32768 -32768 -32768 -32768 -32768 -32768 -32768 -32768 -32768 -32768 -32768 -32768 -32768 -32768 -32768
-32768 -32768 -32768 -32768 -32768 -32768 -32768 -32768 -32768 -32768 -32768 -32768 -32768 -32768 -32768 -32768 -32768 -32768 -32768 -32768 -32768 -32768 -32768 -32768 -32768 -32768 -32768 -32768 -32768 -32768 -32768 -32768 -32768 -32768 -32768 -32768 -32768 -32768 -32768 -32768 -32768 -32768 -32768 -32768 -32768 -32768 -32768 -32768 -32768 -32768 -32768 -32768 -32768 -32768 -32768 -32768 -32768 -32768 -32768 -32768 -32768 -32768 -32768 -32768 -32768 -32768 -32768 -32768 -32768 -32768 -32768 -32768 268 269 269 269 269 269 269 269 269 269 269 269 269 269 269 269 269 269 268 268 266 267 267 268 269 270 270 270 270 269 270 270 270 270 269 269 269 268 267 263 259 257 259 260 257 253 250 250 247 243 231 217 233 240 246 249 251 253 245 240 235 235 258 256 255 249 261 230 234 245 245 244 240 237 228 209 222 216 197 175 177 198 215 215 202 188 172 163 174 179 190 175 156 164 176 194 192 190 174 159 154 168 167 151 155 149 126 124 118 102 100 116 112 123 145 156 131 132 150 166 131 107 103 125 149 166 175 168 169 158 175 188 195 202 218 223 244 246 225 231 225 236 221 225 249 253 -32768 -32768 -32768 -32768 -32768 -32768 -32768 -32768 -32768 -32768 -32768 -32768 -32768 -32768 -32768 -32768 -32768 -32768 -32768 -32768 -32768 -32768 -32768 -32768 -32768 -32768 -32768 -32768 -32768 -32768 -32768 -32768 -32768 -32768 -32768 -32768 -32768 -32768 -32768 -32768 -32768 -32768 -32768 -32768 -32768 -32768
-32768 -32768 -32768 -32768 -32768 -32768 -32768 -32768 -32768 -32768 -32768 -32768 -32768 -32768 -32768 -32768 -32768 -32768 -32768 -32768 -32768 -32768 -32768 -32768 -32768 -32768 -32768 -32768 -32768 -32768 -32768 -32768 -32768 -32768 -32768 -32768 -32768 -32768 -32768 -32768 -32768 -32768 -32768 -32768 -32768 -32768 -32768 -32768 -32768 -32768 -32768 -32768 -32768 -32768 -32768 -32768 -32768 -32768 -32768 -32768 -32768 -32768 -32768 -32768 -32768 -32768 -32768 -32768 -32768 -32768 -32768 268 269 269 269 269 269 269 269 269 269 269 269 269 270 270 270 269 269 269 268 267 265 265 265 266 266 269 270 270 270 270 270 270 270 270 269 269 268 266 264 263 262 259 259 257 258 256 254 250 246 239 233 218 225 231 236 243 253 252 243 238 238 245 244 245 244 247 248 240 249 246 235 237 224 211 205 192 209 208 190 164 171 191 209 212 195 180 168 169 179 197 194 174 165 181 186 199 177 170 173 157 142 153 156 141 128 128 110 114 104 110 122 133 141 169 159 159 163 158 171 167 133 115 120 121 135 158 175 183 170 155 158 166 174 161 185 199 200 203 219 217 205 216 214 235 251 253 -32768 -32768 -32768 -32768 -32768 -32768 -32768 -32768 -32768 -32768 -32768 -32768 -32768 -32768 -32768 -32768 -32768 -32768 -32768 -32768 -32768 -32768 -32768 -32768 -32768 -32768 -32768 -32768 -32768 -32768 -32768 -32768 -32768 -32768 -32768 -32768 -32768 -32768 -32768 -32768 -32768 -32768 -32768 -32768 -32768 -32768
-32768 -32768 -32768 -32768 -32768 -32768 -32768 -32768 -32768 -32768 -32768 -32768 -32768 -32768 -32768 -32768 -32768 -32768 -32768 -32768 -32768 -32768 -32768 -32768 -32768 -32768 -32768 -32768 -32768 -32768 -32768 -32768 -32768 -32768 -32768 -32768 -32768 -32768 -32768 -32768 -32768 -32768 -32768 -32768 -32768 -32768 -32768 -32768 -32768 -32768 -32768 -32768 -32768 -32768 -32768 -32768 -32768 -32768 -32768 -32768 -32768 -32768 -32768 -32768 -32768 -32768 -32768 -32768 -32768 -32768 -32768 269 269 269 269 269 269 269 269 269 269 269 269 269 270 270 270 270 269 269 267 265 264 264 263 263 265 267 269 270 270 269 269 269 269 269 269 269 267 262 260 259 264 262 258 257 254 253 252 250 244 241 237 224 237 238 237 241 253 252 252 252 249 251 252 250 252 250 246 246 243 241 225 225 222 199 186 191 204 196 178 169 177 193 207 205 189 172 168 186 196 206 192 174 170 185 199 198 181 162 154 148 136 143 145 137 117 95 99 97 103 122 134 147 166 186 183 163 166 175 172 145 126 132 139 135 150 163 174 187 174 160 170 184 186 176 192 184 176 189 210 202 192 205 229 246 253 253 -32768 -32768 -32768 -32768 -32768 -32768 -32768 -32768 -32768 -32768 -32768 -32768 -32768 -32768 -32768 -32768 -32768 -32768 -32768 -32768 -32768 -32768 -32768 -32768 -32768 -32768 -32768 -32768 -32768 -32768 -32768 -32768 -32768 -32768 -32768 -32768 -32768 -32768 -32768 -32768 -32768 -32768 -32768 -32768 -32768 -32768
-32768 -32768 -32768 -32768 -32768 -32768 -32768 -32768 -32768 -32768 -32768 -32768 -32768 -32768 -32768 -32768 -32768 -32768 -32768 -32768 -32768 -32768 -32768 -32768 -32768 -32768 -32768 -32768 -32768 -32768 -32768 -32768 -32768 -32768 -32768 -32768 -32768 -32768 -32768 -32768 -32768 -32768 -32768 -32768 -32768 -32768 -32768 -32768 -32768 -32768 -32768 -32768 -32768 -32768 -32768 -32768 -32768 -32768 -32768 -32768 -32768 -32768 -32768 -32768 -32768 -32768 -32768 -32768 -32768 269 269 269 269 269 269 269 269 269 269 269 269 269 270 270 270 270 270 270 270 269 267 265 264 263 260 262 265 267 269 269 270 269 269 269 269 269 269 269 266 264 261 260 260 259 260 258 254 253 251 249 247 248 238 224 240 248 249 251 255 251 253 245 251 249 246 247 243 240 239 233 230 240 227 211 210 201 191 196 183 177 156 156 177 181 194 194 182 178 179 181 201 205 187 173 186 189 202 192 167 156 145 136 132 133 121 116 104 96 101 110 115 134 140 139 157 191 196 170 160 179 177 157 148 144 148 156 158 171 187 185 161 151 164 182 183 189 181 164 169 185 197 194 198 229 245 252 253 253 -32768 -32768 -32768 -32768 -32768 -32768 -32768 -32768 -32768 -32768 -32768 -32768 -32768 -32768 -32768 -32768 -32768 -32768 -32768 -32768 -32768 -32768 -32768 -32768 -32768 -32768 -32768 -32768 -32768 -32768 -32768 -32768 -32768 -32768 -32768 -32768 -32768 -32768 -32768 -32768 -32768 -32768 -32768 -32768 -32768 -32768
-32768 -32768 -32768 -32768 -32768 -32768 -32768 -32768 -32768 -32768 -32768 -32768 -32768 -32768 -32768 -32768 -32768 -32768 -32768 -32768 -32768 -32768 -32768 -32768 -32768 -32768 -32768 -32768 -32768 -32768 -32768 -32768 -32768 -32768 -32768 -32768 -32768 -32768 -32768 -32768 -32768 -32768 -32768 -32768 -32768 -32768 -32768 -32768 -32768 -32768 -32768 -32768 -32768 -32768 -32768 -32768 -32768 -32768 -32768 -32768 -32768 -32768 -32768 -32768 -32768 -32768 -32768 -32768 269 269 269 269 269 269 269 269 269 269 269 269 269 269 270 270 270 270 270 270 270 269 268 266 264 263 260 261 264 266 268 269 269 269 269 269 269 269 269 267 265 263 263 262 259 258 257 255 253 250 250 246 249 251 237 230 235 249 257 258 256 252 251 240 243 240 237 237 236 238 230 233 236 235 235 219 199 185 175 185 177 153 150 172 187 193 181 175 183 194 195 191 211 201 182 186 191 206 200 188 170 167 161 153 148 150 129 127 111 113 103 123 135 149 161 150 161 200 205 179 169 181 188 180 178 158 152 164 180 190 193 183 166 159 166 170 177 176 163 176 196 199 181 183 209 237 247 252 253 253 254 -32768 -32768 -32768 -32768 -32768 -32768 -32768 -32768 -32768 -32768 -32768 -32768 -32768 -32768 -32768 -32768 -32768 -32768 -32768 -32768 -32768 -32768 -32768 -32768 -32768 -32768 -32768 -32768 -32768 -32768 -32768 -32768 -32768 -32768 -32768 -32768 -32768 -32768 -32768 -32768 -32768 -32768 -32768 -32768 -32768
-32768 -32768 -32768 -32768 -32768 -32768 -32768 -32768 -32768 -32768 -32768 -32768 -32768 -32768 -32768 -32768 -32768 -32768 -32768 -32768 -32768 -32768 -32768 -32768 -32768 -32768 -32768 -32768 -32768 -32768 -32768 -32768 -32768 -32768 -32768 -32768 -32768 -32768 -32768 -32768 -32768 -32768 -32768 -32768 -32768 -32768 -32768 -32768 -32768 -32768 -32768 -32768 -32768 -32768 -32768 -32768 -32768 -32768 -32768 -32768 -32768 -32768 -32768 -32768 -32768 -32768 -32768 269 269 269 269 269 269 269 269 269 269 269 269 269 269 270 270 270 270 270 270 270 270 270 268 284 265 265 263 260 263 265 268 269 269 269 269 269 268 268 268 267 264 264 263 262 261 260 258 255 253 251 246 242 249 253 241 244 245 255 257 252 250 246 248 246 235 237 237 237 237 242 238 250 232 227 233 227 212 200 189 174 170 151 169 193 202 225 216 191 196 207 194 202 212 194 183 194 208 204 194 190 190 183 183 171 167 164 147 143 136 118 105 119 133 149 169 174 174 194 214 185 176 201 188 196 200 183 197 182 204 209 183 170 167 175 163 172 187 184 181 201 227 227 219 192 215 228 248 253 253 253 253 -32768 -32768 -32768 -32768 -32768 -32768 -32768 -32768 -32768 -32768 -32768 -32768 -32768 -32768 -32768 -32768 -32768 -32768 -32768 -32768 -32768 -32768 -32768 -32768 -32768 -32768 -32768 -32768 -32768 -32768 -32768 -32768 -32768 -32768 -32768 -32768 -32768 -32768 -32768 -32768 -32768 -32768 -32768 -32768 -32768
-32768 -32768 -32768 -32768 -32768 -32768 -32768 -32768 -32768 -32768 -32768 -32768 -32768 -32768 -32768 -32768 -32768 -32768 -32768 -32768 -32768 -32768 -32768 -32768 -32768 -32768 -32768 -32768 -32768 -32768 -32768 -32768 -32768 -32768 -32768 -32768 -32768 -32768 -32768 -32768 -32768 -32768 -32768 -32768 -32768 -32768 -32768 -32768 -32768 -32768 -32768 -32768 -32768 -32768 -32768 -32768 -32768 -32768 -32768 -32768 -32768 -32768 -32768 -32768 -32768 -32768 269 269 269 269 269 269 269 269 269 269 269 269 269 270 270 270 270 270 270 270 270 270 270 270 286 285 284 266 264 261 262 265 267 269 269 269 269 269 268 268 268 268 265 260 260 261 259 258 255 254 252 247 238 240 250 257 257 257 256 259 252 253 244 238 240 241 235 239 237 238 241 245 262 257 248 229 221 223 215 191 175 171 181 172 173 195 205 234 221 216 207 210 200 215 208 202 200 208 212 202 203 204 196 190 190 186 187 180 168 163 145 123 128 140 143 156 167 179 190 205 207 181 176 213 206 198 207 203 222 218 232 225 186 169 182 185 168 158 176 190 210 211 235 250 233 197 219 233 251 253 253 253 253 254 -32768 -32768 -32768 -32768 -32768 -32768 -32768 -32768 -32768 -32768 -32768 -32768 -32768 -32768 -32768 -32768 -32768 -32768 -32768 -32768 -32768 -32768 -32768 -32768 -32768 -32768 -32768 -32768 -32768 -32768 -32768 -32768 -32768 -32768 -32768 -32768 -32768 -32768 -32768 -32768 -32768 -32768 -32768 -32768
-32768 -32768 -32768 -32768 -32768 -32768 -32768 -32768 -32768 -32768 -32768 -32768 -32768 -32768 -32768 -32768 -32768 -32768 -32768 -32768 -32768 -32768 -32768 -32768 -32768 -32768 -32768 -32768 -32768 -32768 -32768 -32768 -32768 -32768 -32768 -32768 -32768 -32768 -32768 -32768 -32768 -32768 -32768 -32768 -32768 -32768 -32768 -32768 -32768 -32768 -32768 -32768 -32768 -32768 -32768 -32768 -32768 -32768 -32768 -32768 -32768 -32768 -32768 -32768 -32768 269 269 269 269 269 269 269 269 269 269 269 269 269 269 270 270 270 270 270 270 270 270 270 270 270 270 286 286 284 264 261 260 263 267 269 269 269 269 269 268 268 268 267 263 260 262 261 259 273 271 269 249 239 241 246 253 260 260 257 249 256 249 246 246 239 234 235 238 241 238 239 243 245 262 259 261 252 224 215 202 190 186 188 198 195 190 193 203 226 239 212 219 212 212 216 216 212 212 210 207 208 209 197 180 163 163 173 178 164 161 147 140 130 150 168 167 181 192 193 203 219 219 201 201 220 215 203 193 208 229 240 244 228 206 179 190 193 179 165 191 223 240 235 247 253 230 231 234 248 253 254 253 254 254 253 253 -32768 -32768 -32768 -32768 -32768 -32768 -32768 -32768 -32768 -32768 -32768 -32768 -32768 -32768 -32768 -32768 -32768 -32768 -32768 -32768 -32768 -32768 -32768 -32768 -32768 -32768 -32768 -32768 -32768 -32768 -32768 -32768 -32768 -32768 -32768 -32768 -32768 -32768 -32768 -32768 -32768 -32768 -32768
-32768 -32768 -32768 -32768 -32768 -32768 -32768 -32768 -32768 -32768 -32768 -32768 -32768 -32768 -32768 -32768 -32768 -32768 -32768 -32768 -32768 -32768 -32768 -32768 -32768 -32768 -32768 -32768 -32768 -32768 -32768 -32768 -32768 -32768 -32768 -32768 -32768 -32768 -32768 -32768 -32768 -32768 -32768 -32768 -32768 -32768 -32768 -32768 -32768 -32768 -32768 -32768 -32768 -32768 -32768 -32768 -32768 -32768 -32768 -32768 -32768 -32768 -32768 -32768 -32768 269 269 269 269 269 269 269 269 269 269 269 269 269 269 270 270 270 270 270 270 270 270 270 270 270 270 270 287 285 266 263 259 263 266 268 269 269 269 268 268 268 268 267 265 266 266 265 262 258 273 272 249 242 238 244 252 261 260 249 244 256 250 242 237 236 238 235 235 242 240 243 244 246 248 249 248 244 238 225 206 209 205 206 207 221 215 215 224 212 226 222 227 217 218 210 217 199 200 195 194 190 201 197 182 165 153 170 162 139 135 140 118 131 152 165 178 187 200 198 204 219 222 224 228 235 234 216 218 219 241 244 224 220 212 210 202 195 178 177 198 215 242 260 262 265 255 262 267 252 253 254 254 254 253 253 253 -32768 -32768 -32768 -32768 -32768 -32768 -32768 -32768 -32768 -32768 -32768 -32768 -32768 -32768 -32768 -32768 -32768 -32768 -32768 -32768 -32768 -32768 -32768 -32768 -32768 -32768 -32768 -32768 -32768 -32768 -32768 -32768 -32768 -32768 -32768 -32768 -32768 -32768 -32768 -32768 -32768 -32768 -32768
-32768 -32768 -32768 -32768 -32768 -32768 -32768 -32768 -32768 -32768 -32768 -32768 -32768 -32768 -32768 -32768 -32768 -32768 -32768 -32768 -32768 -32768 -32768 -32768 -32768 -32768 -32768 -32768 -32768 -32768 -32768 -32768 -32768 -32768 -32768 -32768 -32768 -32768 -32768 -32768 -32768 -32768 -32768 -32768 -32768 -32768 -32768 -32768 -32768 -32768 -32768 -32768 -32768 -32768 -32768 -32768 -32768 -32768 -32768 -32768 -32768 -32768 -32768 -32768 -32768 269 269 269 269 269 269 269 269 269 269 269 269 269 270 270 270 270 270 270 270 270 270 270 270 270 270 270 270 286 283 264 260 262 265 268 269 269 268 268 268 268 268 266 265 266 266 266 266 263 258 275 267 251 246 249 258 262 255 244 246 256 249 243 239 241 245 242 235 241 244 246 247 248 249 250 249 244 233 219 212 223 215 217 222 231 235 234 231 227 231 224 211 220 207 208 216 197 182 178 177 176 182 187 185 181 168 177 161 140 121 125 114 127 135 149 160 181 194 175 191 207 200 201 211 230 235 237 239 241 248 251 239 224 221 224 227 220 195 180 188 201 235 246 255 270 272 274 275 253 253 253 254 254 253 253 254 -32768 -32768 -32768 -32768 -32768 -32768 -32768 -32768 -32768 -32768 -32768 -32768 -32768 -32768 -32768 -32768 -32768 -32768 -32768 -32768 -32768 -32768 -32768 -32768 -32768 -32768 -32768 -32768 -32768 -32768 -32768 -32768 -32768 -32768 -32768 -32768 -32768 -32768 -32768 -32768 -32768 -32768 -32768
-32768 -32768 -32768 -32768 -32768 -32768 -32768 -32768 -32768 -32768 -32768 -32768 -32768 -32768 -32768 -32768 -32768 -32768 -32768 -32768 -32768 -32768 -32768 -32768 -32768 -32768 -32768 -32768 -32768 -32768 -32768 -32768 -32768 -32768 -32768 -32768 -32768 -32768 -32768 -32768 -32768 -32768 -32768 -32768 -32768 -32768 -32768 -32768 -32768 -32768 -32768 -32768 -32768 -32768 -32768 -32768 -32768 -32768 -32768 -32768 -32768 -32768 -32768 -32768 269 269 269 269 269 269 269 269 269 269 269 269 269 270 270 270 270 270 270 270 270 270 270 270 270 270 270 270 270 287 285 265 262 260 263 267 269 269 268 268 268 267 267 265 262 264 265 264 264 265 265 261 256 251 255 256 262 258 241 236 243 252 256 251 243 247 250 246 234 242 249 248 247 249 250 250 249 248 245 227 224 233 233 237 237 234 230 227 231 231 221 207 204 210 199 208 217 200 190 174 160 158 164 165 184 173 160 162 138 133 116 109 127 140 149 159 170 181 180 166 187 197 185 184 207 218 215 230 224 227 236 242 250 252 238 225 238 221 195 181 192 205 225 230 250 262 271 275 252 252 253 253 254 252 252 253 254 -32768 -32768 -32768 -32768 -32768 -32768 -32768 -32768 -32768 -32768 -32768 -32768 -32768 -32768 -32768 -32768 -32768 -32768 -32768 -32768 -32768 -32768 -32768 -32768 -32768 -32768 -32768 -32768 -32768 -32768 -32768 -32768 -32768 -32768 -32768 -32768 -32768 -32768 -32768 -32768 -32768 -32768 -32768
-32768 -32768 -32768 -32768 -32768 -32768 -32768 -32768 -32768 -32768 -32768 -32768 -32768 -32768 -32768 -32768 -32768 -32768 -32768 -32768 -32768 -32768 -32768 -32768 -32768 -32768 -32768 -32768 -32768 -32768 -32768 -32768 -32768 -32768 -32768 -32768 -32768 -32768 -32768 -32768 -32768 -32768 -32768 -32768 -32768 -32768 -32768 -32768 -32768 -32768 -32768 -32768 -32768 -32768 -32768 -32768 -32768 -32768 -32768 -32768 -32768 -32768 269 269 269 269 269 269 269 269 269 269 269 269 269 269 270 270 270 270 270 270 270 270 270 270 270 270 270 270 270 270 270 287 286 283 263 260 261 265 268 268 268 268 268 267 267 266 265 265 264 264 264 263 265 263 262 262 262 262 259 254 245 237 237 244 253 255 249 252 255 251 246 247 251 252 251 251 250 250 249 248 247 241 235 238 240 225 224 212 213 213 217 208 207 196 199 198 194 209 217 204 196 184 163 158 166 150 159 163 167 164 152 124 113 109 127 136 144 150 160 167 161 174 185 180 178 183 208 208 203 214 218 209 214 225 232 242 257 250 254 238 220 209 231 213 211 233 253 266 274 252 252 253 253 253 254 252 252 253 -32768 -32768 -32768 -32768 -32768 -32768 -32768 -32768 -32768 -32768 -32768 -32768 -32768 -32768 -32768 -32768 -32768 -32768 -32768 -32768 -32768 -32768 -32768 -32768 -32768 -32768 -32768 -32768 -32768 -32768 -32768 -32768 -32768 -32768 -32768 -32768 -32768 -32768 -32768 -32768 -32768 -32768 -32768 -32768
-32768 -32768 -32768 -32768 -32768 -32768 -32768 -32768 -32768 -32768 -32768 -32768 -32768 -32768 -32768 -32768 -32768 -32768 -32768 -32768 -32768 -32768 -32768 -32768 -32768 -32768 -32768 -32768 -32768 -32768 -32768 -32768 -32768 -32768 -32768 -32768 -32768 -32768 -32768 -32768 -32768 -32768 -32768 -32768 -32768 -32768 -32768 -32768 -32768 -32768 -32768 -32768 -32768 -32768 -32768 -32768 -32768 -32768 -32768 -32768 -32768 -32768 286 286 286 269 269 269 269 269 269 269 269 269 269 270 270 270 270 270 270 270 270 270 270 270 270 270 270 270 270 270 270 270 287 285 266 263 260 262 267 268 268 268 267 267 267 265 265 264 265 264 263 260 260 261 263 262 260 257 249 243 244 232 231 239 245 252 255 253 252 252 249 249 252 252 251 251 250 250 249 248 247 246 244 240 224 206 203 201 204 195 203 197 201 214 216 212 211 215 219 211 194 170 162 187 169 162 155 170 172 174 153 147 124 109 117 116 132 138 148 150 145 167 166 160 160 186 200 198 189 201 205 191 197 215 238 246 236 251 262 260 235 237 248 224 214 231 247 240 251 252 253 253 253 254 254 254 -32768 -32768 -32768 -32768 -32768 -32768 -32768 -32768 -32768 -32768 -32768 -32768 -32768 -32768 -32768 -32768 -32768 -32768 -32768 -32768 -32768 -32768 -32768 -32768 -32768 -32768 -32768 -32768 -32768 -32768 -32768 -32768 -32768 -32768 -32768 -32768 -32768 -32768 -32768 -32768 -32768 -32768 -32768 -32768 -32768 -32768
-32768 -32768 -32768 -32768 -32768 -32768 -32768 -32768 -32768 -32768 -32768 -32768 -32768 -32768 -32768 -32768 -32768 -32768 -32768 -32768 -32768 -32768 -32768 -32768 -32768 -32768 -32768 -32768 -32768 -32768 -32768 -32768 -32768 -32768 -32768 -32768 -32768 -32768 -32768 -32768 -32768 -32768 -32768 -32768 -32768 -32768 -32768 -32768 -32768 -32768 -32768 -32768 -32768 -32768 -32768 -32768 -32768 -32768 -32768 -32768 -32768 286 286 286 286 269 269 269 269 269 269 269 269 269 269 270 270 270 270 270 270 270 270 270 270 270 270 270 270 270 270 270 270 270 271 287 268 264 259 259 263 268 268 268 268 267 267 263 262 263 261 260 257 254 251 256 259 257 252 245 242 235 235 224 218 224 236 244 250 253 249 246 244 242 246 250 251 250 250 250 249 248 244 245 242 238 231 217 211 197 188 193 201 213 222 226 225 225 222 221 208 202 182 171 175 196 179 172 163 178 186 183 164 155 132 124 113 106 116 131 131 134 131 143 147 147 156 174 181 177 176 183 185 198 207 213 233 239 252 250 259 263 259 262 251 238 241 233 246 265 252 252 253 253 253 254 254 254 -32768 -32768 -32768 -32768 -32768 -32768 -32768 -32768 -32768 -32768 -32768 -32768 -32768 -32768 -32768 -32768 -32768 -32768 -32768 -32768 -32768 -32768 -32768 -32768 -32768 -32768 -32768 -32768 -32768 -32768 -32768 -32768 -32768 -32768 -32768 -32768 -32768 -32768 -32768 -32768 -32768 -32768 -32768 -32768 -32768 -32768
-32768 -32768 -32768 -32768 -32768 -32768 -32768 -32768 -32768 -32768 -32768 -32768 -32768 -32768 -32768 -32768 -32768 -32768 -32768 -32768 -32768 -32768 -32768 -32768 -32768 -32768 -32768 -32768 -32768 -32768 -32768 -32768 -32768 -32768 -32768 -32768 -32768 -32768 -32768 -32768 -32768 -32768 -32768 -32768 -32768 -32768 -32768 -32768 -32768 -32768 -32768 -32768 -32768 -32768 -32768 -32768 -32768 -32768 -32768 -32768 -32768 -32768 -32768 286 286 286 286 286 286 269 269 269 269 269 270 270 270 270 270 270 270 270 270 270 270 270 270 270 270 270 270 270 270 270 271 271 269 265 259 255 258 265 268 268 268 268 265 259 260 261 258 256 255 253 250 254 256 256 253 249 245 243 236 225 217 230 238 243 252 248 247 247 244 237 240 243 248 249 251 250 250 249 243 242 240 229 232 230 220 206 191 203 219 224 225 217 211 214 220 215 205 200 195 189 191 191 193 187 187 190 195 191 166 161 152 143 124 104 105 119 118 116 124 139 151 158 167 171 171 173 185 192 197 210 221 220 229 230 242 255 251 246 257 268 266 259 248 246 258 270 252 252 252 253 253 254 254 -32768 -32768 -32768 -32768 -32768 -32768 -32768 -32768 -32768 -32768 -32768 -32768 -32768 -32768 -32768 -32768 -32768 -32768 -32768 -32768 -32768 -32768 -32768 -32768 -32768 -32768 -32768 -32768 -32768 -32768 -32768 -32768 -32768 -32768 -32768 -32768 -32768 -32768 -32768 -32768 -32768 -32768 -32768 -32768 -32768 -32768 -32768
-32768 -32768 -32768 -32768 -32768 -32768 -32768 -32768 -32768 -32768 -32768 -32768 -32768 -32768 -32768 -32768 -32768 -32768 -32768 -32768 -32768 -32768 -32768 -32768 -32768 -32768 -32768 -32768 -32768 -32768 -32768 -32768 -32768 -32768 -32768 -32768 -32768 -32768 -32768 -32768 -32768 -32768 -32768 -32768 -32768 -32768 -32768 -32768 -32768 -32768 -32768 -32768 -32768 -32768 -32768 -32768 -32768 -32768 -32768 -32768 -32768 -32768 286 286 286 286 286 286 286 269 269 269 269 270 269 270 270 270 270 270 270 270 270 270 270 270 270 270 270 270 270 270 270 270 270 270 286 264 259 254 254 260 267 268 268 268 267 264 264 261 260 258 255 257 256 273 273 270 270 254 250 237 226 217 224 238 242 248 252 243 245 248 241 236 240 242 246 247 249 250 250 250 246 239 235 215 220 214 220 199 197 210 226 227 217 205 216 218 211 214 204 204 206 206 205 203 192 185 192 190 181 185 186 175 163 145 123 105 117 119 122 122 137 143 143 141 161 165 173 184 190 197 209 217 203 207 222 224 222 241 241 228 242 260 268 266 259 268 272 274 251 252 252 253 253 254 254 -32768 -32768 -32768 -32768 -32768 -32768 -32768 -32768 -32768 -32768 -32768 -32768 -32768 -32768 -32768 -32768 -32768 -32768 -32768 -32768 -32768 -32768 -32768 -32768 -32768 -32768 -32768 -32768 -32768 -32768 -32768 -32768 -32768 -32768 -32768 -32768 -32768 -32768 -32768 -32768 -32768 -32768 -32768 -32768 -32768 -32768 -32768
-32768 -32768 -32768 -32768 -32768 -32768 -32768 -32768 -32768 -32768 -32768 -32768 -32768 -32768 -32768 -32768 -32768 -32768 -32768 -32768 -32768 -32768 -32768 -32768 -32768 -32768 -32768 -32768 -32768 -32768 -32768 -32768 -32768 -32768 -32768 -32768 -32768 -32768 -32768 -32768 -32768 -32768 -32768 -32768 -32768 -32768 -32768 -32768 -32768 -32768 -32768 -32768 -32768 -32768 -32768 -32768 -32768 -32768 -32768 -32768 -32768 286 286 286 286 286 286 286 286 286 286 269 269 270 270 270 270 270 270 270 270 270 270 270 270 270 270 270 270 270 270 270 270 270 271 287 285 265 260 254 252 257 264 267 268 268 268 267 265 276 277 277 275 276 276 276 277 275 259 256 245 236 229 218 228 236 237 246 247 238 244 238 242 240 244 245 247 245 249 249 249 249 249 241 226 204 199 200 203 194 197 208 227 226 210 202 211 211 215 214 193 183 184 180 188 199 204 198 196 193 193 192 185 172 161 131 109 105 114 119 117 123 132 126 136 133 152 157 153 163 164 172 192 208 195 212 200 192 208 231 234 214 233 253 267 271 273 273 273 274 251 252 252 253 253 254 254 -32768 -32768 -32768 -32768 -32768 -32768 -32768 -32768 -32768 -32768 -32768 -32768 -32768 -32768 -32768 -32768 -32768 -32768 -32768 -32768 -32768 -32768 -32768 -32768 -32768 -32768 -32768 -32768 -32768 -32768 -32768 -32768 -32768 -32768 -32768 -32768 -32768 -32768 -32768 -32768 -32768 -32768 -32768 -32768 -32768 -32768 -32768
-32768 -32768 -32768 -32768 -32768 -32768 -32768 -32768 -32768 -32768 -32768 -32768 -32768 -32768 -32768 -32768 -32768 -32768 -32768 -32768 -32768 -32768 -32768 -32768 -32768 -32768 -32768 -32768 -32768 -32768 -32768 -32768 -32768 -32768 -32768 -32768 -32768 -32768 -32768 -32768 -32768 -32768 -32768 -32768 -32768 -32768 -32768 -32768 -32768 -32768 -32768 -32768 -32768 -32768 -32768 -32768 -32768 -32768 -32768 -32768 286 286 286 286 286 286 286 286 286 286 286 269 269 270 270 270 270 270 270 270 270 270 270 270 270 270 270 270 270 270 270 270 270 270 270 287 285 282 260 254 251 255 261 266 268 268 268 268 267 262 263 264 261 277 277 278 277 276 257 252 251 243 227 216 222 222 226 243 247 236 239 235 239 238 244 245 243 240 245 248 247 246 247 243 225 216 215 193 199 201 206 217 228 221 206 193 202 204 202 203 195 177 174 183 187 188 192 198 191 175 178 178 178 177 159 133 114 113 121 123 129 132 131 141 147 153 149 155 148 153 153 173 194 199 189 203 188 174 197 217 220 204 230 253 268 268 269 273 274 251 251 252 252 253 253 254 255 -32768 -32768 -32768 -32768 -32768 -32768 -32768 -32768 -32768 -32768 -32768 -32768 -32768 -32768 -32768 -32768 -32768 -32768 -32768 -32768 -32768 -32768 -32768 -32768 -32768 -32768 -32768 -32768 -32768 -32768 -32768 -32768 -32768 -32768 -32768 -32768 -32768 -32768 -32768 -32768 -32768 -32768 -32768 -32768 -32768 -32768 -32768
-32768 -32768 -32768 -32768 -32768 -32768 -32768 -32768 -32768 -32768 -32768 -32768 -32768 -32768 -32768 -32768 -32768 -32768 -32768 -32768 -32768 -32768 -32768 -32768 -32768 -32768 -32768 -32768 -32768 -32768 -32768 -32768 -32768 -32768 -32768 -32768 -32768 -32768 -32768 -32768 -32768 -32768 -32768 -32768 -32768 -32768 -32768 -32768 -32768 -32768 -32768 -32768 -32768 -32768 -32768 -32768 -32768 -32768 -32768 -32768 286 286 286 286 286 286 286 286 286 286 286 286 286 270 270 270 270 270 270 270 270 270 270 270 270 270 270 270 270 270 270 270 270 270 271 287 286 283 261 253 250 253 260 264 267 268 269 268 268 266 264 265 264 263 262 262 261 275 271 262 258 254 228 227 226 218 228 242 243 233 235 232 235 240 241 237 235 234 238 241 240 238 246 243 237 234 218 202 205 221 209 218 231 220 199 192 199 196 184 190 188 174 158 160 164 171 182 195 191 173 172 163 172 177 167 147 127 130 144 149 153 156 149 166 175 176 167 155 148 139 143 164 186 183 180 194 182 160 179 204 200 212 240 255 265 269 259 266 274 251 252 252 253 253 253 254 254 -32768 -32768 -32768 -32768 -32768 -32768 -32768 -32768 -32768 -32768 -32768 -32768 -32768 -32768 -32768 -32768 -32768 -32768 -32768 -32768 -32768 -32768 -32768 -32768 -32768 -32768 -32768 -32768 -32768 -32768 -32768 -32768 -32768 -32768 -32768 -32768 -32768 -32768 -32768 -32768 -32768 -32768 -32768 -32768 -32768 -32768 -32768
-32768 -32768 -32768 -32768 -32768 -32768 -32768 -32768 -32768 -32768 -32768 -32768 -32768 -32768 -32768 -32768 -32768 -32768 -32768 -32768 -32768 -32768 -32768 -32768 -32768 -32768 -32768 -32768 -32768 -32768 -32768 -32768 -32768 -32768 -32768 -32768 -32768 -32768 -32768 -32768 -32768 -32768 -32768 -32768 -32768 -32768 -32768 -32768 -32768 -32768 -32768 -32768 -32768 -32768 -32768 -32768 -32768 -32768 -32768 -32768 286 286 286 286 286 286 286 286 286 286 286 286 286 286 270 270 270 270 270 270 270 270 270 270 270 270 270 270 270 270 270 270 270 270 270 287 286 283 262 255 250 253 258 262 266 268 269 268 268 266 263 264 262 261 262 262 261 275 271 263 260 258 240 240 232 215 227 241 238 230 236 236 236 240 241 236 238 238 242 246 243 240 238 229 239 230 211 202 234 239 224 228 224 219 212 189 179 187 192 176 165 157 148 158 171 181 182 184 189 187 179 167 167 166 153 136 132 124 134 154 166 177 175 194 194 181 196 189 159 139 140 157 169 161 168 180 166 155 177 190 196 220 235 259 269 263 252 268 274 275 252 252 253 253 254 254 251 -32768 -32768 -32768 -32768 -32768 -32768 -32768 -32768 -32768 -32768 -32768 -32768 -32768 -32768 -32768 -32768 -32768 -32768 -32768 -32768 -32768 -32768 -32768 -32768 -32768 -32768 -32768 -32768 -32768 -32768 -32768 -32768 -32768 -32768 -32768 -32768 -32768 -32768 -32768 -32768 -32768 -32768 -32768 -32768 -32768 -32768 -32768
-32768 -32768 -32768 -32768 -32768 -32768 -32768 -32768 -32768 -32768 -32768 -32768 -32768 -32768 -32768 -32768 -32768 -32768 -32768 -32768 -32768 -32768 -32768 -32768 -32768 -32768 -32768 -32768 -32768 -32768 -32768 -32768 -32768 -32768 -32768 -32768 -32768 -32768 -32768 -32768 -32768 -32768 -32768 -32768 -32768 -32768 -32768 -32768 -32768 -32768 -32768 -32768 -32768 -32768 -32768 -32768 -32768 -32768 -32768 286 286 286 286 286 286 286 286 286 286 286 286 286 286 286 286 286 270 270 270 270 270 270 270 270 270 270 270 270 270 270 270 270 271 270 270 271 286 284 262 253 250 253 257 261 265 267 268 268 267 261 262 261 259 261 261 262 262 276 272 261 267 255 250 245 235 217 230 240 234 229 238 239 233 238 239 238 240 242 242 244 243 242 237 223 233 221 206 210 221 234 228 225 210 199 208 190 162 166 178 182 173 151 148 161 172 162 165 161 173 187 180 163 157 158 138 130 122 117 129 137 146 160 178 201 199 198 216 196 179 160 170 158 172 182 172 165 161 149 173 194 213 236 248 264 268 261 259 274 275 275 252 253 253 254 254 250 -32768 -32768 -32768 -32768 -32768 -32768 -32768 -32768 -32768 -32768 -32768 -32768 -32768 -32768 -32768 -32768 -32768 -32768 -32768 -32768 -32768 -32768 -32768 -32768 -32768 -32768 -32768 -32768 -32768 -32768 -32768 -32768 -32768 -32768 -32768 -32768 -32768 -32768 -32768 -32768 -32768 -32768 -32768 -32768 -32768 -32768 -32768 -32768
-32768 -32768 -32768 -32768 -32768 -32768 -32768 -32768 -32768 -32768 -32768 -32768 -32768 -32768 -32768 -32768 -32768 -32768 -32768 -32768 -32768 -32768 -32768 -32768 -32768 -32768 -32768 -32768 -32768 -32768 -32768 -32768 -32768 -32768 -32768 -32768 -32768 -32768 -32768 -32768 -32768 -32768 -32768 -32768 -32768 -32768 -32768 -32768 -32768 -32768 -32768 -32768 -32768 -32768 -32768 -32768 -32768 -32768 286 286 286 286 286 286 286 286 286 286 286 286 286 286 286 286 286 286 286 270 270 270 270 270 270 270 270 270 270 270 270 270 270 270 271 270 270 286 286 284 261 254 250 253 257 260 264 266 268 268 268 263 261 262 261 262 263 263 262 276 272 264 270 252 242 237 229 217 225 234 236 228 238 236 229 237 238 239 239 240 241 241 242 239 238 227 217 220 198 206 224 234 217 208 200 193 191 171 150 153 156 162 174 161 146 155 153 140 147 162 173 183 182 167 156 145 131 114 116 114 114 126 131 144 158 195 209 212 225 205 192 202 184 174 196 214 196 189 178 164 195 218 220 243 258 259 269 268 271 275 275 276 253 253 253 254 252 245 -32768 -32768 -32768 -32768 -32768 -32768 -32768 -32768 -32768 -32768 -32768 -32768 -32768 -32768 -32768 -32768 -32768 -32768 -32768 -32768 -32768 -32768 -32768 -32768 -32768 -32768 -32768 -32768 -32768 -32768 -32768 -32768 -32768 -32768 -32768 -32768 -32768 -32768 -32768 -32768 -32768 -32768 -32768 -32768 -32768 -32768 -32768 -32768
-32768 -32768 -32768 -32768 -32768 -32768 -32768 -32768 -32768 -32768 -32768 -32768 -32768 -32768 -32768 -32768 -32768 -32768 -32768 -32768 -32768 -32768 -32768 -32768 -32768 -32768 -32768 -32768 -32768 -32768 -32768 -32768 -32768 -32768 -32768 -32768 -32768 -32768 -32768 -32768 -32768 -32768 -32768 -32768 -32768 -32768 -32768 -32768 -32768 -32768 -32768 -32768 -32768 -32768 -32768 -32768 -32768 -32768 286 286 286 286 286 286 286 286 286 286 286 286 286 286 286 286 286 286 286 286 270 270 270 270 270 270 270 270 270 270 270 270 270 270 270 270 270 286 286 283 277 255 250 252 256 259 263 266 268 268 268 267 266 266 265 265 264 263 262 262 274 270 273 262 239 233 235 223 217 233 239 235 241 236 235 235 237 237 237 239 241 239 235 226 231 228 213 199 196 205 232 231 220 200 190 193 195 186 168 144 136 147 152 150 150 135 130 142 151 159 175 186 182 169 159 145 127 112 117 126 132 140 157 181 202 214 224 230 227 213 222 226 201 174 192 227 219 186 173 174 207 234 241 252 250 260 271 270 275 276 276 253 253 253 254 254 243 242 -32768 -32768 -32768 -32768 -32768 -32768 -32768 -32768 -32768 -32768 -32768 -32768 -32768 -32768 -32768 -32768 -32768 -32768 -32768 -32768 -32768 -32768 -32768 -32768 -32768 -32768 -32768 -32768 -32768 -32768 -32768 -32768 -32768 -32768 -32768 -32768 -32768 -32768 -32768 -32768 -32768 -32768 -32768 -32768 -32768 -32768 -32768 -32768
-32768 -32768 -32768 -32768 -32768 -32768 -32768 -32768 -32768 -32768 -32768 -32768 -32768 -32768 -32768 -32768 -32768 -32768 -32768 -32768 -32768 -32768 -32768 -32768 -32768 -32768 -32768 -32768 -32768 -32768 -32768 -32768 -32768 -32768 -32768 -32768 -32768 -32768 -32768 -32768 -32768 -32768 -32768 -32768 -32768 -32768 -32768 -32768 -32768 -32768 -32768 -32768 -32768 -32768 -32768 -32768 -32768 286 286 286 286 286 286 286 286 286 286 286 286 286 286 286 286 286 286 286 286 286 286 286 270 270 270 270 270 270 270 270 270 270 270 286 286 286 286 286 286 283 276 254 252 253 256 258 261 265 267 268 268 268 263 261 266 265 265 264 262 262 262 275 259 265 250 244 240 222 214 232 242 243 243 239 232 229 236 235 234 238 239 238 234 213 225 219 199 205 198 223 238 234 230 213 219 218 215 208 193 168 138 131 121 125 128 130 134 145 158 169 169 174 181 171 162 150 132 117 119 133 136 153 176 201 203 189 190 220 235 233 239 216 183 196 198 232 223 186 164 178 212 235 246 243 251 268 271 273 274 276 253 254 254 254 253 248 236 243 -32768 -32768 -32768 -32768 -32768 -32768 -32768 -32768 -32768 -32768 -32768 -32768 -32768 -32768 -32768 -32768 -32768 -32768 -32768 -32768 -32768 -32768 -32768 -32768 -32768 -32768 -32768 -32768 -32768 -32768 -32768 -32768 -32768 -32768 -32768 -32768 -32768 -32768 -32768 -32768 -32768 -32768 -32768 -32768 -32768 -32768 -32768 -32768
-32768 -32768 -32768 -32768 -32768 -32768 -32768 -32768 -32768 -32768 -32768 -32768 -32768 -32768 -32768 -32768 -32768 -32768 -32768 -32768 -32768 -32768 -32768 -32768 -32768 -32768 -32768 -32768 -32768 -32768 -32768 -32768 -32768 -32768 -32768 -32768 -32768 -32768 -32768 -32768 -32768 -32768 -32768 -32768 -32768 -32768 -32768 -32768 -32768 -32768 -32768 -32768 -32768 -32768 -32768 -32768 -32768 286 286 286 286 286 286 286 286 286 286 286 286 286 286 286 286 286 286 286 286 286 286 286 286 270 270 270 270 270 270 270 270 286 286 286 286 286 286 286 285 281 276 255 256 258 259 260 262 264 267 268 268 268 263 257 263 262 264 265 265 263 263 262 274 257 253 249 238 218 219 236 244 242 239 233 225 226 234 234 232 236 233 236 234 212 212 216 200 209 212 218 230 230 217 221 222 212 218 197 170 149 129 111 100 106 118 135 140 140 139 147 153 167 172 176 163 146 144 129 119 125 142 154 174 198 188 159 174 207 232 238 221 198 184 200 216 243 226 201 188 202 227 234 240 260 267 267 273 276 276 253 254 254 254 254 249 236 235 245 -32768 -32768 -32768 -32768 -32768 -32768 -32768 -32768 -32768 -32768 -32768 -32768 -32768 -32768 -32768 -32768 -32768 -32768 -32768 -32768 -32768 -32768 -32768 -32768 -32768 -32768 -32768 -32768 -32768 -32768 -32768 -32768 -32768 -32768 -32768 -32768 -32768 -32768 -32768 -32768 -32768 -32768 -32768 -32768 -32768 -32768 -32768 -32768
-32768 -32768 -32768 -32768 -32768 -32768 -32768 -32768 -32768 -32768 -32768 -32768 -32768 -32768 -32768 -32768 -32768 -32768 -32768 -32768 -32768 -32768 -32768 -32768 -32768 -32768 -32768 -32768 -32768 -32768 -32768 -32768 -32768 -32768 -32768 -32768 -32768 -32768 -32768 -32768 -32768 -32768 -32768 -32768 -32768 -32768 -32768 -32768 -32768 -32768 -32768 -32768 -32768 -32768 -32768 286 286 286 286 286 286 286 286 286 286 286 286 286 286 286 286 286 286 286 286 286 286 286 286 286 286 286 270 270 270 270 270 270 270 286 286 286 286 286 286 286 285 280 274 256 257 258 259 260 262 264 266 267 267 263 261 259 261 259 262 263 263 263 262 260 271 247 237 235 236 221 219 235 247 237 232 234 230 229 233 231 231 232 229 224 232 218 195 202 195 185 199 222 233 226 214 200 197 196 210 202 184 160 153 127 120 108 110 110 113 112 116 129 140 153 165 171 163 156 136 124 118 132 149 157 184 191 180 159 184 205 223 238 217 192 195 219 243 244 215 205 204 225 236 247 251 260 255 261 275 276 276 253 254 254 253 251 243 238 243 250 -32768 -32768 -32768 -32768 -32768 -32768 -32768 -32768 -32768 -32768 -32768 -32768 -32768 -32768 -32768 -32768 -32768 -32768 -32768 -32768 -32768 -32768 -32768 -32768 -32768 -32768 -32768 -32768 -32768 -32768 -32768 -32768 -32768 -32768 -32768 -32768 -32768 -32768 -32768 -32768 -32768 -32768 -32768 -32768 -32768 -32768 -32768 -32768
-32768 -32768 -32768 -32768 -32768 -32768 -32768 -32768 -32768 -32768 -32768 -32768 -32768 -32768 -32768 -32768 -32768 -32768 -32768 -32768 -32768 -32768 -32768 -32768 -32768 -32768 -32768 -32768 -32768 -32768 -32768 -32768 -32768 -32768 -32768 -32768 -32768 -32768 -32768 -32768 -32768 -32768 -32768 -32768 -32768 -32768 -32768 -32768 -32768 -32768 -32768 -32768 -32768 -32768 -32768 286 286 286 286 286 286 286 286 286 286 286 286 286 286 286 286 286 286 286 286 286 286 286 286 286 286 286 286 270 270 270 286 286 286 286 286 286 286 286 286 286 285 280 273 255 256 258 260 261 262 264 265 267 266 261 259 258 256 258 260 262 261 261 276 272 267 259 235 221 221 218 223 239 262 248 227 228 233 233 233 233 232 226 222 206 216 223 194 179 190 197 208 220 234 219 200 199 179 188 192 187 185 180 170 160 152 126 102 101 103 111 115 124 135 148 158 168 162 155 138 135 136 137 148 152 171 175 160 155 180 188 211 239 229 226 208 212 245 239 217 205 210 226 238 246 253 259 269 274 276 276 253 253 253 253 251 246 236 264 245 252 -32768 -32768 -32768 -32768 -32768 -32768 -32768 -32768 -32768 -32768 -32768 -32768 -32768 -32768 -32768 -32768 -32768 -32768 -32768 -32768 -32768 -32768 -32768 -32768 -32768 -32768 -32768 -32768 -32768 -32768 -32768 -32768 -32768 -32768 -32768 -32768 -32768 -32768 -32768 -32768 -32768 -32768 -32768 -32768 -32768 -32768 -32768 -32768
-32768 -32768 -32768 -32768 -32768 -32768 -32768 -32768 -32768 -32768 -32768 -32768 -32768 -32768 -32768 -32768 -32768 -32768 -32768 -32768 -32768 -32768 -32768 -32768 -32768 -32768 -32768 -32768 -32768 -32768 -32768 -32768 -32768 -32768 -32768 -32768 -32768 -32768 -32768 -32768 -32768 -32768 -32768 -32768 -32768 -32768 -32768 -32768 -32768 -32768 -32768 -32768 -32768 -32768 -32768 286 286 286 286 286 286 286 286 286 286 286 286 286 286 286 286 286 286 286 286 286 286 286 286 286 286 286 286 286 286 286 286 286 286 286 286 286 286 286 285 286 285 280 274 254 255 257 259 260 262 263 264 266 265 262 258 256 256 257 258 257 274 272 272 271 268 260 243 215 208 215 231 244 262 249 250 230 232 233 233 248 229 216 215 193 202 213 198 175 183 186 221 243 235 221 208 196 194 178 157 152 154 153 160 160 148 132 114 119 114 102 105 115 125 143 157 166 167 149 148 148 163 149 157 147 150 157 172 183 205 220 220 238 248 238 219 208 240 249 232 228 217 219 229 239 257 272 276 276 276 253 253 253 276 273 244 235 239 264 246 -32768 -32768 -32768 -32768 -32768 -32768 -32768 -32768 -32768 -32768 -32768 -32768 -32768 -32768 -32768 -32768 -32768 -32768 -32768 -32768 -32768 -32768 -32768 -32768 -32768 -32768 -32768 -32768 -32768 -32768 -32768 -32768 -32768 -32768 -32768 -32768 -32768 -32768 -32768 -32768 -32768 -32768 -32768 -32768 -32768 -32768 -32768 -32768 -32768
-32768 -32768 -32768 -32768 -32768 -32768 -32768 -32768 -32768 -32768 -32768 -32768 -32768 -32768 -32768 -32768 -32768 -32768 -32768 -32768 -32768 -32768 -32768 -32768 -32768 -32768 -32768 -32768 -32768 -32768 -32768 -32768 -32768 -32768 -32768 -32768 -32768 -32768 -32768 -32768 -32768 -32768 -32768 -32768 -32768 -32768 -32768 -32768 -32768 -32768 -32768 -32768 -32768 -32768 -32768 286 286 286 286 286 286 286 286 286 286 286 286 286 286 286 286 286 286 286 286 286 286 286 286 286 286 286 286 286 286 286 286 286 286 286 286 286 286 286 286 285 285 277 269 251 252 254 257 259 261 262 264 265 278 272 271 256 257 274 274 272 272 273 270 272 270 265 254 244 224 219 237 264 262 259 257 247 231 247 242 245 239 210 203 184 176 185 194 182 198 203 224 235 248 233 213 186 180 173 158 142 121 132 129 138 122 103 111 121 143 118 113 122 122 129 144 160 145 136 157 161 176 167 156 137 141 163 176 198 204 208 225 215 237 252 235 232 253 261 256 239 227 222 238 259 270 275 275 275 253 253 253 276 276 271 260 261 262 259 270 -32768 -32768 -32768 -32768 -32768 -32768 -32768 -32768 -32768 -32768 -32768 -32768 -32768 -32768 -32768 -32768 -32768 -32768 -32768 -32768 -32768 -32768 -32768 -32768 -32768 -32768 -32768 -32768 -32768 -32768 -32768 -32768 -32768 -32768 -32768 -32768 -32768 -32768 -32768 -32768 -32768 -32768 -32768 -32768 -32768 -32768 -32768 -32768 -32768
-32768 -32768 -32768 -32768 -32768 -32768 -32768 -32768 -32768 -32768 -32768 -32768 -32768 -32768 -32768 -32768 -32768 -32768 -32768 -32768 -32768 -32768 -32768 -32768 -32768 -32768 -32768 -32768 -32768 -32768 -32768 -32768 -32768 -32768 -32768 -32768 -32768 -32768 -32768 -32768 -32768 -32768 -32768 -32768 -32768 -32768 -32768 -32768 -32768 -32768 -32768 -32768 -32768 -32768 -32768 286 286 286 286 286 286 286 286 286 286 286 286 286 286 286 286 286 286 286 286 286 286 286 286 286 286 286 286 286 286 286 286 286 286 286 286 286 286 285 285 285 285 277 270 267 251 253 256 258 260 261 263 279 280 276 276 276 275 275 276 273 273 272 274 274 273 268 264 258 250 227 252 267 264 251 254 236 236 247 244 241 236 227 197 180 168 168 183 179 186 212 226 243 245 223 207 207 210 201 187 163 134 101 100 107 112 120 111 117 129 135 126 133 135 130 137 153 139 144 165 179 184 174 164 136 139 161 174 180 182 201 198 207 239 241 252 254 255 248 258 255 234 236 244 259 269 274 274 252 252 253 276 276 274 267 253 257 253 261 273 -32768 -32768 -32768 -32768 -32768 -32768 -32768 -32768 -32768 -32768 -32768 -32768 -32768 -32768 -32768 -32768 -32768 -32768 -32768 -32768 -32768 -32768 -32768 -32768 -32768 -32768 -32768 -32768 -32768 -32768 -32768 -32768 -32768 -32768 -32768 -32768 -32768 -32768 -32768 -32768 -32768 -32768 -32768 -32768 -32768 -32768 -32768 -32768 -32768
-32768 -32768 -32768 -32768 -32768 -32768 -32768 -32768 -32768 -32768 -32768 -32768 -32768 -32768 -32768 -32768 -32768 -32768 -32768 -32768 -32768 -32768 -32768 -32768 -32768 -32768 -32768 -32768 -32768 -32768 -32768 -32768 -32768 -32768 -32768 -32768 -32768 -32768 -32768 -32768 -32768 -32768 -32768 -32768 -32768 -32768 -32768 -32768 -32768 -32768 -32768 -32768 -32768 -32768 -32768 286 286 286 286 286 286 286 286 286 286 286 286 286 286 286 286 286 286 286 286 286 286 286 286 286 286 286 286 286 286 286 286 286 286 286 286 285 285 285 285 285 285 281 274 271 266 251 254 257 259 261 279 280 280 280 280 279 279 278 278 274 274 277 276 261 260 272 267 268 263 260 261 270 258 249 238 238 239 230 251 245 241 238 211 190 168 179 193 198 200 213 232 249 244 226 221 232 208 184 177 155 133 101 110 118 140 147 135 135 140 128 135 138 143 130 132 146 134 154 173 197 195 173 161 137 139 151 155 154 161 181 187 213 238 227 230 237 244 233 251 265 256 245 243 258 271 273 274 252 252 275 275 274 269 262 250 260 261 269 -32768 -32768 -32768 -32768 -32768 -32768 -32768 -32768 -32768 -32768 -32768 -32768 -32768 -32768 -32768 -32768 -32768 -32768 -32768 -32768 -32768 -32768 -32768 -32768 -32768 -32768 -32768 -32768 -32768 -32768 -32768 -32768 -32768 -32768 -32768 -32768 -32768 -32768 -32768 -32768 -32768 -32768 -32768 -32768 -32768 -32768 -32768 -32768 -32768 -32768
-32768 -32768 -32768 -32768 -32768 -32768 -32768 -32768 -32768 -32768 -32768 -32768 -32768 -32768 -32768 -32768 -32768 -32768 -32768 -32768 -32768 -32768 -32768 -32768 -32768 -32768 -32768 -32768 -32768 -32768 -32768 -32768 -32768 -32768 -32768 -32768 -32768 -32768 -32768 -32768 -32768 -32768 -32768 -32768 -32768 -32768 -32768 -32768 -32768 -32768 -32768 285 285 285 285 285 286 286 286 286 286 286 286 286 286 286 286 286 286 286 286 286 286 286 286 286 286 286 286 286 286 286 286 286 286 286 286 286 286 285 285 285 285 285 285 285 285 284 280 275 269 265 252 255 274 280 281 281 280 280 280 279 279 279 278 262 263 262 262 262 262 260 260 261 259 271 271 264 259 255 236 232 237 231 240 253 250 238 217 195 178 182 204 227 222 214 233 235 233 246 242 215 206 196 193 170 147 131 129 141 150 155 143 152 160 148 136 141 146 146 134 135 128 141 161 186 199 178 156 145 129 130 136 156 152 159 186 220 234 220 208 217 229 224 244 263 267 265 258 263 271 272 273 274 274 275 275 273 262 254 256 263 263 272 -32768 -32768 -32768 -32768 -32768 -32768 -32768 -32768 -32768 -32768 -32768 -32768 -32768 -32768 -32768 -32768 -32768 -32768 -32768 -32768 -32768 -32768 -32768 -32768 -32768 -32768 -32768 -32768 -32768 -32768 -32768 -32768 -32768 -32768 -32768 -32768 -32768 -32768 -32768 -32768 -32768 -32768 -32768 -32768 -32768 -32768 -32768 -32768 -32768 -32768
-32768 -32768 -32768 -32768 -32768 -32768 -32768 -32768 -32768 -32768 -32768 -32768 -32768 -32768 -32768 -32768 -32768 -32768 -32768 -32768 -32768 -32768 -32768 -32768 -32768 -32768 -32768 -32768 -32768 -32768 -32768 -32768 -32768 -32768 -32768 -32768 -32768 -32768 -32768 -32768 -32768 -32768 -32768 -32768 -32768 -32768 -32768 -32768 -32768 -32768 285 285 285 285 285 285 285 285 285 286 286 286 286 285 286 286 286 286 286 286 286 286 286 286 286 286 286 286 286 286 286 286 286 286 286 286 286 286 285 285 285 285 285 285 285 285 284 284 283 281 277 272 268 272 280 281 281 281 281 280 279 279 278 278 259 256 262 263 262 262 261 260 260 260 260 260 259 252 259 242 237 229 230 235 242 255 253 248 230 215 195 204 209 242 250 225 229 238 240 229 222 198 179 188 183 167 178 164 168 174 169 166 165 165 169 165 151 170 150 139 135 131 132 146 156 175 209 201 176 157 158 135 151 178 175 163 193 216 226 216 199 201 212 214 236 253 266 269 270 270 271 272 273 273 274 274 275 269 256 252 266 259 266 -32768 -32768 -32768 -32768 -32768 -32768 -32768 -32768 -32768 -32768 -32768 -32768 -32768 -32768 -32768 -32768 -32768 -32768 -32768 -32768 -32768 -32768 -32768 -32768 -32768 -32768 -32768 -32768 -32768 -32768 -32768 -32768 -32768 -32768 -32768 -32768 -32768 -32768 -32768 -32768 -32768 -32768 -32768 -32768 -32768 -32768 -32768 -32768 -32768 -32768 -32768
-32768 -32768 -32768 -32768 -32768 -32768 -32768 -32768 -32768 -32768 -32768 -32768 -32768 -32768 -32768 -32768 -32768 -32768 -32768 -32768 -32768 -32768 -32768 -32768 -32768 -32768 -32768 -32768 -32768 -32768 -32768 -32768 -32768 -32768 -32768 -32768 -32768 -32768 -32768 -32768 -32768 -32768 -32768 -32768 -32768 -32768 -32768 -32768 -32768 285 285 285 285 285 285 285 285 285 285 286 286 286 286 286 286 286 286 286 286 286 286 286 286 286 286 286 286 286 286 286 286 286 286 286 286 286 286 286 286 286 286 286 285 285 285 285 284 284 284 283 283 280 278 280 282 282 281 281 281 280 277 276 276 274 248 248 256 259 262 258 255 250 254 258 257 259 259 256 248 243 232 233 238 243 246 260 259 249 231 234 224 226 231 229 244 240 240 236 238 237 227 211 201 199 209 194 200 180 194 204 193 187 181 175 175 170 170 168 158 136 132 134 143 163 177 188 215 197 186 189 187 174 189 204 184 168 188 208 212 206 194 188 203 225 240 253 264 269 270 271 271 272 273 273 274 274 275 267 254 260 271 263 271 -32768 -32768 -32768 -32768 -32768 -32768 -32768 -32768 -32768 -32768 -32768 -32768 -32768 -32768 -32768 -32768 -32768 -32768 -32768 -32768 -32768 -32768 -32768 -32768 -32768 -32768 -32768 -32768 -32768 -32768 -32768 -32768 -32768 -32768 -32768 -32768 -32768 -32768 -32768 -32768 -32768 -32768 -32768 -32768 -32768 -32768 -32768 -32768 -32768 -32768 -32768
-32768 -32768 -32768 -32768 -32768 -32768 -32768 -32768 -32768 -32768 -32768 -32768 -32768 -32768 -32768 -32768 -32768 -32768 -32768 -32768 -32768 -32768 -32768 -32768 -32768 -32768 -32768 -32768 -32768 -32768 -32768 -32768 -32768 -32768 -32768 -32768 -32768 -32768 -32768 -32768 -32768 -32768 -32768 -32768 -32768 -32768 -32768 -32768 285 285 285 285 285 285 286 285 285 285 286 286 286 286 286 286 286 286 286 286 286 286 286 286 286 286 286 286 286 286 286 286 286 286 286 286 286 286 286 286 286 286 286 286 285 285 285 285 284 284 284 283 283 283 283 282 282 282 282 281 281 279 257 257 272 271 248 248 253 259 260 255 252 248 250 249 248 252 259 257 252 242 238 245 247 254 255 253 251 248 240 242 247 246 248 240 233 243 228 221 217 220 228 229 228 226 212 226 226 201 204 214 204 193 182 162 169 165 153 149 135 133 131 129 140 164 189 207 207 210 210 214 203 193 212 215 191 186 195 196 199 187 186 188 216 233 245 260 264 269 270 271 272 272 273 273 274 274 273 262 260 268 273 273 -32768 -32768 -32768 -32768 -32768 -32768 -32768 -32768 -32768 -32768 -32768 -32768 -32768 -32768 -32768 -32768 -32768 -32768 -32768 -32768 -32768 -32768 -32768 -32768 -32768 -32768 -32768 -32768 -32768 -32768 -32768 -32768 -32768 -32768 -32768 -32768 -32768 -32768 -32768 -32768 -32768 -32768 -32768 -32768 -32768 -32768 -32768 -32768 -32768 -32768 -32768 -32768
-32768 -32768 -32768 -32768 -32768 -32768 -32768 -32768 -32768 -32768 -32768 -32768 -32768 -32768 -32768 -32768 -32768 -32768 -32768 -32768 -32768 -32768 -32768 -32768 -32768 -32768 -32768 -32768 -32768 -32768 -32768 -32768 -32768 -32768 -32768 -32768 -32768 -32768 -32768 -32768 -32768 -32768 -32768 -32768 -32768 -32768 -32768 285 285 285 285 285 285 286 285 285 285 285 286 286 286 286 286 286 286 286 286 286 286 286 286 286 286 286 286 286 286 286 286 286 286 286 286 286 286 286 286 286 285 285 285 285 285 285 285 284 284 284 284 284 283 283 283 283 282 282 282 281 281 278 273 271 268 264 247 253 256 260 255 252 250 243 242 238 236 247 258 259 257 250 254 256 255 253 253 253 253 249 249 249 238 224 243 248 245 241 232 234 222 199 207 212 207 217 216 204 230 222 212 199 198 196 175 161 157 157 144 144 127 125 125 122 129 155 172 182 200 211 225 221 205 212 236 226 216 236 227 213 189 180 174 189 213 232 251 260 255 268 271 272 272 273 273 274 274 274 272 260 267 271 273 276 -32768 -32768 -32768 -32768 -32768 -32768 -32768 -32768 -32768 -32768 -32768 -32768 -32768 -32768 -32768 -32768 -32768 -32768 -32768 -32768 -32768 -32768 -32768 -32768 -32768 -32768 -32768 -32768 -32768 -32768 -32768 -32768 -32768 -32768 -32768 -32768 -32768 -32768 -32768 -32768 -32768 -32768 -32768 -32768 -32768 -32768 -32768 -32768 -32768 -32768 -32768 -32768
-32768 -32768 -32768 -32768 -32768 -32768 -32768 -32768 -32768 -32768 -32768 -32768 -32768 -32768 -32768 -32768 -32768 -32768 -32768 -32768 -32768 -32768 -32768 -32768 -32768 -32768 -32768 -32768 -32768 -32768 -32768 -32768 -32768 -32768 -32768 -32768 -32768 -32768 -32768 -32768 -32768 -32768 -32768 -32768 -32768 -32768 -32768 285 285 285 285 285 285 285 285 285 285 285 286 286 286 286 286 286 286 286 286 286 286 286 286 286 286 286 286 286 286 286 286 286 286 286 286 286 286 286 285 285 285 285 285 285 285 285 284 284 284 284 284 283 283 283 283 268 267 281 279 280 280 280 274 268 268 265 251 255 258 258 254 249 244 232 230 220 227 238 248 255 254 245 246 249 251 243 241 233 229 231 236 238 213 212 226 223 220 224 236 240 249 219 195 189 185 193 188 189 217 209 185 167 180 191 185 172 155 141 142 141 138 131 123 136 143 142 158 165 187 212 221 226 225 229 241 243 238 250 235 219 189 173 184 214 234 240 245 250 253 268 272 272 273 273 274 274 274 274 266 261 268 269 274 253 -32768 -32768 -32768 -32768 -32768 -32768 -32768 -32768 -32768 -32768 -32768 -32768 -32768 -32768 -32768 -32768 -32768 -32768 -32768 -32768 -32768 -32768 -32768 -32768 -32768 -32768 -32768 -32768 -32768 -32768 -32768 -32768 -32768 -32768 -32768 -32768 -32768 -32768 -32768 -32768 -32768 -32768 -32768 -32768 -32768 -32768 -32768 -32768 -32768 -32768 -32768 -32768
-32768 -32768 -32768 -32768 -32768 -32768 -32768 -32768 -32768 -32768 -32768 -32768 -32768 -32768 -32768 -32768 -32768 -32768 -32768 -32768 -32768 -32768 -32768 -32768 -32768 -32768 -32768 -32768 -32768 -32768 -32768 -32768 -32768 -32768 -32768 -32768 -32768 -32768 -32768 -32768 -32768 -32768 -32768 -32768 -32768 -32768 285 285 285 285 285 285 285 285 285 285 285 286 286 286 286 286 286 286 286 286 286 286 286 286 286 286 286 286 286 286 286 286 286 286 286 286 286 286 286 286 285 285 285 285 285 285 285 285 285 284 284 284 284 283 281 267 268 268 267 281 278 279 280 278 275 270 269 266 254 253 254 254 256 248 235 219 214 217 231 238 249 256 244 230 231 245 240 236 229 220 207 218 214 224 199 203 194 185 195 208 206 222 242 228 197 174 168 171 160 164 175 167 155 162 171 179 182 164 155 139 139 137 136 140 137 143 153 163 176 187 199 204 197 212 233 235 237 225 244 240 246 226 208 186 179 203 220 220 228 237 247 261 272 273 273 274 274 274 273 269 257 265 249 251 251 249 -32768 -32768 -32768 -32768 -32768 -32768 -32768 -32768 -32768 -32768 -32768 -32768 -32768 -32768 -32768 -32768 -32768 -32768 -32768 -32768 -32768 -32768 -32768 -32768 -32768 -32768 -32768 -32768 -32768 -32768 -32768 -32768 -32768 -32768 -32768 -32768 -32768 -32768 -32768 -32768 -32768 -32768 -32768 -32768 -32768 -32768 -32768 -32768 -32768 -32768 -32768 -32768
-32768 -32768 -32768 -32768 -32768 -32768 -32768 -32768 -32768 -32768 -32768 -32768 -32768 -32768 -32768 -32768 -32768 -32768 -32768 -32768 -32768 -32768 -32768 -32768 -32768 -32768 -32768 -32768 -32768 -32768 -32768 -32768 -32768 -32768 -32768 -32768 -32768 -32768 -32768 -32768 -32768 -32768 -32768 -32768 -32768 -32768 285 285 285 285 285 285 285 285 285 285 285 286 286 286 286 286 286 286 286 286 286 286 286 286 286 286 286 286 286 286 286 286 286 286 286 286 286 286 285 286 286 286 285 285 285 285 285 285 285 285 284 284 283 280 260 264 268 267 266 280 280 280 279 277 276 273 267 266 249 251 246 248 254 249 241 232 220 224 226 238 250 255 241 223 226 247 235 221 208 207 198 211 193 194 191 184 165 167 184 185 206 224 237 236 218 211 191 169 155 172 162 162 152 151 157 172 175 168 157 149 147 142 138 137 131 128 128 148 165 169 184 181 186 214 222 212 216 218 239 249 245 229 215 189 172 189 210 222 245 256 262 267 272 273 274 274 274 274 270 261 252 265 246 246 245 272 -32768 -32768 -32768 -32768 -32768 -32768 -32768 -32768 -32768 -32768 -32768 -32768 -32768 -32768 -32768 -32768 -32768 -32768 -32768 -32768 -32768 -32768 -32768 -32768 -32768 -32768 -32768 -32768 -32768 -32768 -32768 -32768 -32768 -32768 -32768 -32768 -32768 -32768 -32768 -32768 -32768 -32768 -32768 -32768 -32768 -32768 -32768 -32768 -32768 -32768 -32768 -32768
-32768 -32768 -32768 -32768 -32768 -32768 -32768 -32768 -32768 -32768 -32768 -32768 -32768 -32768 -32768 -32768 -32768 -32768 -32768 -32768 -32768 -32768 -32768 -32768 -32768 -32768 -32768 -32768 -32768 -32768 -32768 -32768 -32768 -32768 -32768 -32768 -32768 -32768 -32768 -32768 -32768 -32768 -32768 -32768 -32768 -32768 285 285 285 285 285 285 285 285 285 285 285 286 286 286 286 286 286 286 286 286 286 286 286 286 286 286 286 286 286 286 286 286 286 286 286 286 286 286 286 286 286 286 286 285 285 285 285 285 285 285 284 283 280 276 258 262 267 267 266 280 280 280 277 272 272 255 258 265 261 242 239 239 248 251 258 245 238 230 223 238 253 252 233 216 228 241 236 220 195 180 194 204 183 169 169 152 153 147 164 178 192 207 228 238 236 231 223 198 195 198 185 194 176 153 149 156 161 153 152 148 156 148 140 129 127 117 120 134 150 151 171 179 196 199 201 196 209 228 222 229 245 242 244 215 198 203 230 252 261 269 272 273 273 273 273 274 274 273 267 253 255 262 263 264 265 268 -32768 -32768 -32768 -32768 -32768 -32768 -32768 -32768 -32768 -32768 -32768 -32768 -32768 -32768 -32768 -32768 -32768 -32768 -32768 -32768 -32768 -32768 -32768 -32768 -32768 -32768 -32768 -32768 -32768 -32768 -32768 -32768 -32768 -32768 -32768 -32768 -32768 -32768 -32768 -32768 -32768 -32768 -32768 -32768 -32768 -32768 -32768 -32768 -32768 -32768 -32768 -32768
-32768 -32768 -32768 -32768 -32768 -32768 -32768 -32768 -32768 -32768 -32768 -32768 -32768 -32768 -32768 -32768 -32768 -32768 -32768 -32768 -32768 -32768 -32768 -32768 -32768 -32768 -32768 -32768 -32768 -32768 -32768 -32768 -32768 -32768 -32768 -32768 -32768 -32768 -32768 -32768 -32768 -32768 -32768 -32768 -32768 -32768 -32768 285 285 285 285 285 285 285 285 285 285 286 286 286 286 286 286 286 286 286 286 286 286 286 286 286 286 286 286 286 286 286 286 286 286 286 286 286 286 286 286 286 286 285 285 285 285 285 285 285 284 283 280 278 273 261 266 267 280 279 278 278 275 269 250 251 255 251 261 255 251 237 241 248 253 238 224 211 230 243 254 247 229 212 219 232 237 217 195 181 177 192 202 160 151 126 133 156 171 184 198 222 235 220 229 230 244 223 221 215 200 216 196 170 157 166 162 160 158 157 161 150 151 139 137 129 122 131 145 155 174 168 181 180 179 188 216 214 211 218 227 248 252 250 235 214 222 239 250 266 272 272 272 273 273 273 274 272 266 256 259 262 265 266 267 267 -32768 -32768 -32768 -32768 -32768 -32768 -32768 -32768 -32768 -32768 -32768 -32768 -32768 -32768 -32768 -32768 -32768 -32768 -32768 -32768 -32768 -32768 -32768 -32768 -32768 -32768 -32768 -32768 -32768 -32768 -32768 -32768 -32768 -32768 -32768 -32768 -32768 -32768 -32768 -32768 -32768 -32768 -32768 -32768 -32768 -32768 -32768 -32768 -32768 -32768 -32768 -32768
-32768 -32768 -32768 -32768 -32768 -32768 -32768 -32768 -32768 -32768 -32768 -32768 -32768 -32768 -32768 -32768 -32768 -32768 -32768 -32768 -32768 -32768 -32768 -32768 -32768 -32768 -32768 -32768 -32768 -32768 -32768 -32768 -32768 -32768 -32768 -32768 -32768 -32768 -32768 -32768 -32768 -32768 -32768 -32768 -32768 -32768 285 285 285 285 285 285 285 285 285 285 286 286 286 286 286 286 286 286 286 286 286 286 286 286 286 286 286 286 286 286 286 286 286 286 286 286 286 286 286 286 286 286 286 285 285 285 285 285 285 284 283 281 279 277 276 259 265 266 279 276 277 275 267 247 244 253 251 251 264 258 257 237 235 243 229 217 208 210 235 250 252 245 235 208 204 220 231 229 213 205 177 173 196 181 145 145 149 169 192 200 204 208 230 230 208 217 219 220 237 237 229 231 207 193 180 176 191 180 175 166 168 159 155 150 144 129 127 136 132 142 159 158 148 165 177 191 208 198 197 209 209 227 245 256 242 225 234 237 251 265 271 272 272 273 273 273 273 271 266 264 262 262 260 263 270 -32768 -32768 -32768 -32768 -32768 -32768 -32768 -32768 -32768 -32768 -32768 -32768 -32768 -32768 -32768 -32768 -32768 -32768 -32768 -32768 -32768 -32768 -32768 -32768 -32768 -32768 -32768 -32768 -32768 -32768 -32768 -32768 -32768 -32768 -32768 -32768 -32768 -32768 -32768 -32768 -32768 -32768 -32768 -32768 -32768 -32768 -32768 -32768 -32768 -32768 -32768 -32768 -32768
-32768 -32768 -32768 -32768 -32768 -32768 -32768 -32768 -32768 -32768 -32768 -32768 -32768 -32768 -32768 -32768 -32768 -32768 -32768 -32768 -32768 -32768 -32768 -32768 -32768 -32768 -32768 -32768 -32768 -32768 -32768 -32768 -32768 -32768 -32768 -32768 -32768 -32768 -32768 -32768 285 -32768 -32768 -32768 -32768 -32768 285 285 285 285 285 285 285 285 285 286 286 286 286 286 286 286 286 286 286 286 286 286 286 286 286 286 286 286 286 286 286 286 286 286 286 286 286 286 286 286 286 286 286 286 285 285 285 285 284 284 283 281 279 277 274 261 265 280 279 277 276 273 265 241 236 247 251 245 246 245 242 235 228 232 228 228 223 215 237 252 250 239 248 230 208 200 212 219 235 230 206 160 162 163 144 149 173 181 200 218 223 229 227 219 195 191 187 193 201 200 194 219 226 219 199 182 193 198 185 170 179 168 158 151 141 126 120 123 132 151 155 147 147 166 172 188 196 186 189 203 213 241 256 244 246 242 255 261 260 261 269 272 272 272 273 273 273 272 269 268 263 261 263 262 271 -32768 -32768 -32768 -32768 -32768 -32768 -32768 -32768 -32768 -32768 -32768 -32768 -32768 -32768 -32768 -32768 -32768 -32768 -32768 -32768 -32768 -32768 -32768 -32768 -32768 -32768 -32768 -32768 -32768 -32768 -32768 -32768 -32768 -32768 -32768 -32768 -32768 -32768 -32768 -32768 -32768 -32768 -32768 -32768 -32768 -32768 -32768 -32768 -32768 -32768 -32768 -32768 -32768
-32768 -32768 -32768 -32768 -32768 -32768 -32768 -32768 -32768 -32768 -32768 -32768 -32768 -32768 -32768 -32768 -32768 -32768 -32768 -32768 -32768 -32768 -32768 -32768 -32768 -32768 -32768 -32768 -32768 -32768 -32768 -32768 -32768 -32768 -32768 -32768 -32768 -32768 -32768 -32768 285 -32768 -32768 -32768 -32768 -32768 285 285 285 285 285 285 285 285 285 285 286 286 286 286 286 286 286 286 286 286 286 286 286 286 286 286 286 286 286 286 286 286 286 286 286 286 286 286 286 286 286 286 286 285 285 285 285 285 284 283 282 279 278 277 275 274 278 280 276 274 275 273 266 240 232 244 249 247 242 240 240 238 230 218 207 220 227 222 236 251 247 249 242 234 216 205 199 204 218 223 204 161 144 138 153 164 170 178 200 226 226 212 217 197 173 169 170 172 178 174 180 183 200 218 220 212 209 204 194 180 185 182 163 161 156 141 125 128 139 153 141 132 158 186 194 183 177 175 182 199 229 245 255 262 264 265 267 270 270 270 271 271 272 272 272 273 273 272 269 266 254 257 265 270 -32768 -32768 -32768 -32768 -32768 -32768 -32768 -32768 -32768 -32768 -32768 -32768 -32768 -32768 -32768 -32768 -32768 -32768 -32768 -32768 -32768 -32768 -32768 -32768 -32768 -32768 -32768 -32768 -32768 -32768 -32768 -32768 -32768 -32768 -32768 -32768 -32768 -32768 -32768 -32768 -32768 -32768 -32768 -32768 -32768 -32768 -32768 -32768 -32768 -32768 -32768 -32768 -32768 -32768
-32768 -32768 -32768 -32768 -32768 -32768 -32768 -32768 -32768 -32768 -32768 -32768 -32768 -32768 -32768 -32768 -32768 -32768 -32768 -32768 -32768 -32768 -32768 -32768 -32768 -32768 -32768 -32768 -32768 -32768 -32768 -32768 -32768 -32768 -32768 -32768 -32768 -32768 -32768 -32768 -32768 -32768 -32768 -32768 -32768 285 285 285 285 285 285 285 285 285 285 285 286 286 286 286 286 286 286 286 286 286 286 286 286 286 286 286 286 286 286 286 285 286 286 286 286 286 286 286 286 286 286 285 285 285 285 285 285 285 284 283 282 279 276 274 272 273 278 280 274 269 270 271 267 251 235 246 242 237 236 232 233 235 226 211 195 211 224 234 238 249 247 255 253 244 232 229 208 202 207 194 184 172 155 134 154 172 179 195 210 225 229 210 213 196 166 147 156 148 157 160 156 162 178 177 210 218 217 206 208 203 197 194 182 175 151 139 127 129 142 138 135 146 177 208 208 186 171 182 175 197 218 227 240 250 251 255 260 269 270 271 271 271 272 272 272 273 273 270 265 257 254 264 269 275 -32768 -32768 -32768 -32768 -32768 -32768 -32768 -32768 -32768 -32768 -32768 -32768 -32768 -32768 -32768 -32768 -32768 -32768 -32768 -32768 -32768 -32768 -32768 -32768 -32768 -32768 -32768 -32768 -32768 -32768 -32768 -32768 -32768 -32768 -32768 -32768 -32768 -32768 -32768 -32768 -32768 -32768 -32768 -32768 -32768 -32768 -32768 -32768 -32768 -32768 -32768 -32768 -32768 -32768
-32768 -32768 -32768 -32768 -32768 -32768 -32768 -32768 -32768 -32768 -32768 -32768 -32768 -32768 -32768 -32768 -32768 -32768 -32768 -32768 -32768 -32768 -32768 -32768 -32768 -32768 -32768 -32768 -32768 -32768 -32768 -32768 -32768 -32768 -32768 -32768 -32768 -32768 -32768 -32768 -32768 -32768 -32768 285 285 285 285 285 285 285 285 285 285 285 285 285 286 286 286 286 286 286 286 286 286 286 286 286 286 286 286 286 286 286 286 286 286 286 286 286 286 286 286 286 286 286 286 285 285 285 285 285 285 285 284 284 283 280 277 276 274 273 278 279 272 266 266 266 260 251 240 237 234 230 230 219 224 232 223 210 193 208 219 232 232 246 260 242 246 248 239 235 224 200 186 170 141 139 136 132 150 171 184 190 203 233 234 219 198 182 171 156 145 131 140 134 143 153 166 182 210 207 209 217 204 194 184 179 182 176 144 133 126 128 133 137 151 166 194 215 213 192 190 191 184 205 208 217 220 228 235 249 258 269 270 271 271 272 272 272 272 273 272 269 266 263 257 266 265 273 -32768 -32768 -32768 -32768 -32768 -32768 -32768 -32768 -32768 -32768 -32768 -32768 -32768 -32768 -32768 -32768 -32768 -32768 -32768 -32768 -32768 -32768 -32768 -32768 -32768 -32768 -32768 -32768 -32768 -32768 -32768 -32768 -32768 -32768 -32768 -32768 -32768 -32768 -32768 -32768 -32768 -32768 -32768 -32768 -32768 -32768 -32768 -32768 -32768 -32768 -32768 -32768 -32768 -32768
-32768 -32768 -32768 -32768 -32768 -32768 -32768 -32768 -32768 -32768 -32768 -32768 -32768 -32768 -32768 -32768 -32768 -32768 -32768 -32768 -32768 -32768 -32768 -32768 -32768 -32768 -32768 -32768 -32768 -32768 -32768 -32768 -32768 -32768 -32768 -32768 -32768 -32768 -32768 -32768 -32768 -32768 285 285 285 285 285 285 285 285 285 285 285 285 285 286 286 286 286 286 286 286 286 286 286 286 286 286 286 286 286 286 286 286 286 286 286 286 286 286 286 286 286 286 286 286 285 285 285 285 285 285 284 284 284 283 283 282 281 279 276 274 279 278 270 263 263 255 247 228 233 248 236 219 224 214 217 228 223 211 190 198 212 221 231 243 261 243 238 240 230 214 227 217 201 173 144 113 118 126 147 168 183 193 206 231 229 229 220 200 211 196 182 140 131 122 142 160 170 183 199 193 184 203 212 203 185 165 164 172 158 143 116 124 143 165 181 193 214 215 224 210 208 202 209 231 246 248 246 246 253 262 267 270 270 271 271 272 272 272 272 273 271 270 269 262 259 258 256 269 -32768 -32768 -32768 -32768 -32768 -32768 -32768 -32768 -32768 -32768 -32768 -32768 -32768 -32768 -32768 -32768 -32768 -32768 -32768 -32768 -32768 -32768 -32768 -32768 -32768 -32768 -32768 -32768 -32768 -32768 -32768 -32768 -32768 -32768 -32768 -32768 -32768 -32768 -32768 -32768 -32768 -32768 -32768 -32768 -32768 -32768 -32768 -32768 -32768 -32768 -32768 -32768 -32768 -32768
-32768 -32768 -32768 -32768 -32768 -32768 -32768 -32768 -32768 -32768 -32768 -32768 -32768 -32768 -32768 -32768 -32768 -32768 -32768 -32768 -32768 -32768 -32768 -32768 -32768 -32768 -32768 -32768 -32768 -32768 -32768 -32768 -32768 -32768 -32768 -32768 -32768 -32768 -32768 -32768 -32768 -32768 285 285 285 285 285 285 285 285 285 285 285 285 285 286 286 286 286 286 286 286 286 286 286 286 286 286 286 286 286 286 286 286 286 286 286 286 286 286 286 286 286 286 286 286 285 285 285 285 285 284 284 284 284 283 282 281 278 278 275 273 278 277 269 265 261 251 237 233 232 239 237 221 207 207 204 216 221 215 193 196 210 222 234 242 259 258 250 238 219 201 204 217 203 175 159 136 124 142 152 153 158 188 205 228 220 212 221 220 211 214 195 172 165 156 137 145 159 177 196 180 176 194 204 196 181 173 164 157 148 131 124 137 151 175 198 204 202 190 213 230 230 232 235 247 239 243 254 263 267 268 267 269 270 271 271 272 272 272 272 272 271 270 268 262 253 246 258 273 -32768 -32768 -32768 -32768 -32768 -32768 -32768 -32768 -32768 -32768 -32768 -32768 -32768 -32768 -32768 -32768 -32768 -32768 -32768 -32768 -32768 -32768 -32768 -32768 -32768 -32768 -32768 -32768 -32768 -32768 -32768 -32768 -32768 -32768 -32768 -32768 -32768 -32768 -32768 -32768 -32768 -32768 -32768 -32768 -32768 -32768 -32768 -32768 -32768 -32768 -32768 -32768 -32768 -32768
-32768 -32768 -32768 -32768 -32768 -32768 -32768 -32768 -32768 -32768 -32768 -32768 -32768 -32768 -32768 -32768 -32768 -32768 -32768 -32768 -32768 -32768 -32768 -32768 -32768 -32768 -32768 -32768 -32768 -32768 -32768 -32768 -32768 -32768 -32768 -32768 -32768 -32768 -32768 -32768 -32768 285 285 285 285 285 285 285 285 285 285 285 285 285 285 286 286 286 286 286 286 286 286 286 286 286 286 286 286 286 286 286 286 286 286 286 286 286 286 286 286 285 286 286 286 285 285 285 285 285 284 284 284 283 283 282 281 280 277 276 274 270 275 277 271 269 263 255 247 242 227 230 228 224 213 195 204 206 213 215 196 191 211 227 236 230 231 258 254 237 212 187 185 197 188 190 175 144 127 149 165 180 178 183 210 225 221 200 190 178 170 189 198 188 178 176 158 146 165 183 186 177 169 178 201 195 181 170 162 151 137 119 130 155 170 187 198 187 180 176 195 213 218 228 237 240 218 224 239 251 260 263 258 263 270 271 271 272 272 272 272 271 268 267 265 260 244 246 263 -32768 -32768 -32768 -32768 -32768 -32768 -32768 -32768 -32768 -32768 -32768 -32768 -32768 -32768 -32768 -32768 -32768 -32768 -32768 -32768 -32768 -32768 -32768 -32768 -32768 -32768 -32768 -32768 -32768 -32768 -32768 -32768 -32768 -32768 -32768 -32768 -32768 -32768 -32768 -32768 -32768 -32768 -32768 -32768 -32768 -32768 -32768 -32768 -32768 -32768 -32768 -32768 -32768 -32768 -32768
-32768 -32768 -32768 -32768 -32768 -32768 -32768 -32768 -32768 -32768 -32768 -32768 -32768 -32768 -32768 -32768 -32768 -32768 -32768 -32768 -32768 -32768 -32768 -32768 -32768 -32768 -32768 -32768 -32768 -32768 -32768 -32768 -32768 -32768 -32768 -32768 -32768 -32768 -32768 -32768 -32768 285 285 285 285 285 285 285 285 285 285 285 285 285 285 285 286 286 286 286 286 286 286 286 286 286 286 286 286 286 286 286 286 286 286 286 286 286 286 286 286 285 285 285 285 285 285 285 285 285 284 284 283 283 282 281 280 278 275 274 270 265 274 277 275 273 269 257 262 256 249 242 230 231 220 199 193 203 208 209 194 189 211 221 229 216 223 236 258 245 220 196 171 171 165 163 159 141 116 140 161 171 177 193 200 227 226 202 175 171 152 154 153 145 141 155 162 153 155 180 181 171 157 161 177 199 190 180 164 151 142 127 122 153 180 188 185 176 159 168 193 198 207 225 222 219 204 218 228 240 247 250 251 260 270 271 272 272 272 272 271 270 268 265 262 256 241 255 262 -32768 -32768 -32768 -32768 -32768 -32768 -32768 -32768 -32768 -32768 -32768 -32768 -32768 -32768 -32768 -32768 -32768 -32768 -32768 -32768 -32768 -32768 -32768 -32768 -32768 -32768 -32768 -32768 -32768 -32768 -32768 -32768 -32768 -32768 -32768 -32768 -32768 -32768 -32768 -32768 -32768 -32768 -32768 -32768 -32768 -32768 -32768 -32768 -32768 -32768 -32768 -32768 -32768 -32768 -32768
-32768 -32768 -32768 -32768 -32768 -32768 -32768 -32768 -32768 -32768 -32768 -32768 -32768 -32768 -32768 -32768 -32768 -32768 -32768 -32768 -32768 -32768 -32768 -32768 -32768 -32768 -32768 -32768 -32768 -32768 -32768 -32768 -32768 -32768 -32768 -32768 -32768 -32768 -32768 -32768 285 285 285 285 285 285 285 285 285 285 285 285 285 285 285 285 286 286 286 286 286 286 286 286 286 286 286 286 286 286 286 286 286 286 286 286 286 286 286 286 286 286 286 285 285 285 285 285 285 285 284 283 283 281 279 280 279 277 274 271 266 267 276 277 272 267 266 266 250 239 241 247 242 223 222 205 183 188 198 200 187 187 204 223 221 207 218 227 256 253 237 209 190 192 174 176 171 159 130 150 170 178 189 196 205 226 216 212 192 164 147 126 132 117 127 136 138 142 153 156 157 173 164 152 168 197 188 178 170 161 148 128 125 154 181 173 167 173 156 171 179 189 214 211 210 200 195 209 215 219 231 246 259 271 271 272 272 272 272 272 270 268 266 263 261 249 246 263 269 -32768 -32768 -32768 -32768 -32768 -32768 -32768 -32768 -32768 -32768 -32768 -32768 -32768 -32768 -32768 -32768 -32768 -32768 -32768 -32768 -32768 -32768 -32768 -32768 -32768 -32768 -32768 -32768 -32768 -32768 -32768 -32768 -32768 -32768 -32768 -32768 -32768 -32768 -32768 -32768 -32768 -32768 -32768 -32768 -32768 -32768 -32768 -32768 -32768 -32768 -32768 -32768 -32768 -32768 -32768
-32768 -32768 -32768 -32768 -32768 -32768 -32768 -32768 -32768 -32768 -32768 -32768 -32768 -32768 -32768 -32768 -32768 -32768 -32768 -32768 -32768 -32768 -32768 -32768 -32768 -32768 -32768 -32768 -32768 -32768 -32768 -32768 -32768 -32768 -32768 -32768 -32768 -32768 -32768 -32768 285 285 285 285 285 285 285 285 285 285 285 285 285 285 285 285 286 286 286 286 286 286 286 286 286 286 286 286 286 286 286 286 286 286 286 286 286 286 286 286 286 285 285 285 285 285 285 285 285 284 284 283 282 281 278 277 277 276 274 270 264 270 276 273 267 257 250 256 240 226 226 232 244 234 219 200 202 184 178 175 176 180 197 212 206 202 204 217 248 253 248 234 217 217 202 205 188 172 140 142 142 147 160 170 194 214 223 210 198 167 156 129 129 113 101 113 123 122 136 141 148 164 149 150 167 180 189 173 164 153 132 122 140 167 176 163 151 155 146 153 170 195 207 200 188 187 211 225 226 231 234 250 263 271 271 272 272 272 272 270 266 266 266 262 255 243 256 267 275 -32768 -32768 -32768 -32768 -32768 -32768 -32768 -32768 -32768 -32768 -32768 -32768 -32768 -32768 -32768 -32768 -32768 -32768 -32768 -32768 -32768 -32768 -32768 -32768 -32768 -32768 -32768 -32768 -32768 -32768 -32768 -32768 -32768 -32768 -32768 -32768 -32768 -32768 -32768 -32768 -32768 -32768 -32768 -32768 -32768 -32768 -32768 -32768 -32768 -32768 -32768 -32768 -32768 -32768 -32768
-32768 -32768 -32768 -32768 -32768 -32768 -32768 -32768 -32768 -32768 -32768 -32768 -32768 -32768 -32768 -32768 -32768 -32768 -32768 -32768 -32768 -32768 -32768 -32768 -32768 -32768 -32768 -32768 -32768 -32768 -32768 -32768 -32768 -32768 -32768 -32768 -32768 -32768 -32768 285 285 285 285 285 285 285 285 285 285 285 285 285 285 285 285 285 286 286 286 286 286 286 286 286 286 286 286 286 286 286 286 286 286 286 286 286 286 286 286 286 285 285 285 285 285 285 285 285 284 284 284 283 282 280 279 277 274 275 273 269 263 268 274 274 265 254 242 241 236 219 212 209 236 239 231 225 221 203 185 169 166 168 183 201 192 203 217 226 230 248 248 233 233 217 214 219 206 188 155 128 131 149 163 184 201 216 218 209 199 175 162 156 130 108 99 105 112 121 123 126 144 146 137 146 161 162 189 180 160 136 134 133 151 168 157 147 129 129 136 146 170 195 197 180 178 192 219 240 250 255 252 260 257 269 271 271 271 271 271 269 266 265 263 260 248 248 260 271 -32768 -32768 -32768 -32768 -32768 -32768 -32768 -32768 -32768 -32768 -32768 -32768 -32768 -32768 -32768 -32768 -32768 -32768 -32768 -32768 -32768 -32768 -32768 -32768 -32768 -32768 -32768 -32768 -32768 -32768 -32768 -32768 -32768 -32768 -32768 -32768 -32768 -32768 -32768 -32768 -32768 -32768 -32768 -32768 -32768 -32768 -32768 -32768 -32768 -32768 -32768 -32768 -32768 -32768 -32768 -32768
-32768 -32768 -32768 -32768 -32768 -32768 -32768 -32768 -32768 -32768 -32768 -32768 -32768 -32768 -32768 -32768 -32768 -32768 -32768 -32768 -32768 -32768 -32768 -32768 -32768 -32768 -32768 -32768 -32768 -32768 -32768 -32768 -32768 -32768 -32768 -32768 -32768 -32768 -32768 285 285 285 285 285 285 285 285 285 285 285 285 285 285 285 285 286 286 286 286 286 286 286 286 286 286 286 286 286 286 286 286 286 286 286 286 286 286 286 286 286 285 285 285 285 285 285 285 284 284 284 283 282 281 278 276 276 273 272 270 267 267 265 268 271 256 237 229 222 238 223 207 201 228 234 228 220 201 198 193 177 170 162 171 183 187 200 207 217 228 242 252 239 216 205 199 196 195 189 159 137 128 155 175 179 203 213 212 190 180 170 161 148 145 125 100 103 110 109 107 116 115 115 119 127 144 155 174 181 169 144 121 130 158 160 140 132 132 130 134 158 184 191 181 187 206 205 222 238 248 258 267 269 269 270 271 271 271 270 267 263 266 264 266 257 254 258 260 273 -32768 -32768 -32768 -32768 -32768 -32768 -32768 -32768 -32768 -32768 -32768 -32768 -32768 -32768 -32768 -32768 -32768 -32768 -32768 -32768 -32768 -32768 -32768 -32768 -32768 -32768 -32768 -32768 -32768 -32768 -32768 -32768 -32768 -32768 -32768 -32768 -32768 -32768 -32768 -32768 -32768 -32768 -32768 -32768 -32768 -32768 -32768 -32768 -32768 -32768 -32768 -32768 -32768 -32768 -32768 -32768
-32768 -32768 -32768 -32768 -32768 -32768 -32768 -32768 -32768 -32768 -32768 -32768 -32768 -32768 -32768 -32768 -32768 -32768 -32768 -32768 -32768 -32768 -32768 -32768 -32768 -32768 -32768 -32768 -32768 -32768 -32768 -32768 -32768 -32768 -32768 -32768 -32768 -32768 -32768 285 285 285 285 285 285 285 285 285 285 285 285 285 285 285 285 285 286 286 286 286 286 286 286 286 286 286 286 286 286 286 286 286 286 286 286 286 286 286 286 286 285 285 285 285 285 285 284 284 283 283 282 281 280 276 273 273 272 270 267 263 262 248 272 270 255 236 221 213 209 201 203 214 226 223 222 211 188 181 170 176 174 167 166 167 180 190 210 221 225 239 248 249 222 191 177 161 174 189 169 136 136 143 163 182 197 215 209 200 194 185 175 157 137 117 94 94 101 99 105 111 107 112 127 128 138 160 170 162 151 143 124 132 147 140 123 134 151 154 152 171 172 172 185 202 219 228 225 228 233 245 259 269 270 270 270 270 269 267 257 256 263 262 268 268 268 262 262 -32768 -32768 -32768 -32768 -32768 -32768 -32768 -32768 -32768 -32768 -32768 -32768 -32768 -32768 -32768 -32768 -32768 -32768 -32768 -32768 -32768 -32768 -32768 -32768 -32768 -32768 -32768 -32768 -32768 -32768 -32768 -32768 -32768 -32768 -32768 -32768 -32768 -32768 -32768 -32768 -32768 -32768 -32768 -32768 -32768 -32768 -32768 -32768 -32768 -32768 -32768 -32768 -32768 -32768 -32768 -32768 -32768
-32768 -32768 -32768 -32768 -32768 -32768 -32768 -32768 -32768 -32768 -32768 -32768 -32768 -32768 -32768 -32768 -32768 -32768 -32768 -32768 -32768 -32768 -32768 -32768 -32768 -32768 -32768 -32768 -32768 -32768 -32768 -32768 -32768 -32768 -32768 -32768 -32768 -32768 -32768 285 285 285 285 285 285 285 285 285 285 285 285 285 285 285 285 285 285 285 286 286 286 286 286 286 286 286 286 286 286 286 286 286 286 286 286 286 286 286 286 285 285 285 285 285 285 285 284 284 283 282 281 280 279 276 273 267 267 268 264 258 252 262 269 262 251 233 221 211 202 200 208 207 216 212 207 193 184 174 161 170 174 166 159 163 182 195 212 208 215 224 244 249 226 202 170 149 148 168 179 146 133 151 153 181 198 211 204 184 175 166 152 149 146 134 112 106 120 107 99 107 105 109 129 142 149 158 151 153 144 123 115 134 134 123 134 136 150 172 173 197 177 170 183 198 219 235 248 251 249 256 265 269 270 269 268 268 263 257 251 256 257 264 268 271 272 263 270 -32768 -32768 -32768 -32768 -32768 -32768 -32768 -32768 -32768 -32768 -32768 -32768 -32768 -32768 -32768 -32768 -32768 -32768 -32768 -32768 -32768 -32768 -32768 -32768 -32768 -32768 -32768 -32768 -32768 -32768 -32768 -32768 -32768 -32768 -32768 -32768 -32768 -32768 -32768 -32768 -32768 -32768 -32768 -32768 -32768 -32768 -32768 -32768 -32768 -32768 -32768 -32768 -32768 -32768 -32768 -32768 -32768
-32768 -32768 -32768 -32768 -32768 -32768 -32768 -32768 -32768 -32768 -32768 -32768 -32768 -32768 -32768 -32768 -32768 -32768 -32768 -32768 -32768 -32768 -32768 -32768 -32768 -32768 -32768 -32768 -32768 -32768 -32768 -32768 -32768 -32768 -32768 -32768 -32768 -32768 -32768 285 285 285 285 285 285 285 285 285 285 285 285 285 285 285 285 285 285 285 285 286 286 286 286 286 286 286 286 286 286 286 286 286 286 286 286 286 286 286 286 285 285 285 285 285 284 284 284 283 282 281 280 279 277 275 272 270 268 263 258 248 249 260 263 246 244 242 235 218 205 215 213 197 204 199 201 182 175 172 169 162 167 166 159 169 189 205 202 195 208 219 243 245 232 221 192 174 147 144 168 142 135 156 167 192 208 205 205 193 172 156 141 125 124 113 102 119 133 118 104 103 109 110 124 134 149 143 132 139 138 113 114 124 120 115 152 157 161 184 198 212 200 192 205 188 201 221 239 251 262 266 267 269 269 268 266 264 255 254 261 263 264 268 271 272 272 270 270 -32768 -32768 -32768 -32768 -32768 -32768 -32768 -32768 -32768 -32768 -32768 -32768 -32768 -32768 -32768 -32768 -32768 -32768 -32768 -32768 -32768 -32768 -32768 -32768 -32768 -32768 -32768 -32768 -32768 -32768 -32768 -32768 -32768 -32768 -32768 -32768 -32768 -32768 -32768 -32768 -32768 -32768 -32768 -32768 -32768 -32768 -32768 -32768 -32768 -32768 -32768 -32768 -32768 -32768 -32768 -32768 -32768
-32768 -32768 -32768 -32768 -32768 -32768 -32768 -32768 -32768 -32768 -32768 -32768 -32768 -32768 -32768 -32768 -32768 -32768 -32768 -32768 -32768 -32768 -32768 -32768 -32768 -32768 -32768 -32768 -32768 -32768 -32768 -32768 -32768 -32768 -32768 -32768 -32768 -32768 -32768 285 285 285 285 285 285 285 285 285 285 285 285 285 285 285 285 285 285 285 285 286 286 286 286 286 286 286 286 286 286 286 286 286 286 286 286 286 286 286 285 285 285 285 285 285 284 284 284 283 281 279 278 278 277 275 268 263 261 257 252 244 248 255 265 255 253 252 242 227 219 222 206 199 212 214 218 194 179 170 164 171 160 154 165 186 191 198 190 200 215 222 240 242 220 205 198 174 159 133 134 126 141 160 169 172 185 201 199 183 181 172 161 150 137 121 107 117 139 130 116 104 108 110 125 131 139 138 125 122 125 112 117 121 121 120 160 178 186 203 214 221 211 217 223 202 208 229 239 238 253 265 268 269 268 266 264 258 250 255 260 253 262 269 270 266 271 273 274 -32768 -32768 -32768 -32768 -32768 -32768 -32768 -32768 -32768 -32768 -32768 -32768 -32768 -32768 -32768 -32768 -32768 -32768 -32768 -32768 -32768 -32768 -32768 -32768 -32768 -32768 -32768 -32768 -32768 -32768 -32768 -32768 -32768 -32768 -32768 -32768 -32768 -32768 -32768 -32768 -32768 -32768 -32768 -32768 -32768 -32768 -32768 -32768 -32768 -32768 -32768 -32768 -32768 -32768 -32768 -32768 -32768
-32768 -32768 -32768 -32768 -32768 -32768 -32768 -32768 -32768 -32768 -32768 -32768 -32768 -32768 -32768 -32768 -32768 -32768 -32768 -32768 -32768 -32768 -32768 -32768 -32768 -32768 -32768 -32768 -32768 -32768 -32768 -32768 -32768 -32768 -32768 -32768 -32768 -32768 -32768 285 -32768 285 285 285 285 285 285 285 285 285 285 285 285 285 285 285 285 285 286 286 286 286 286 286 286 286 286 286 286 286 286 286 286 286 286 286 286 286 285 285 285 285 285 285 284 283 283 282 282 281 279 277 273 270 268 265 258 250 237 237 252 262 263 253 243 240 234 233 242 226 225 207 214 231 218 204 188 184 174 171 169 171 175 173 172 182 186 208 212 223 243 234 218 200 181 160 143 126 130 121 128 138 157 179 195 204 186 168 150 140 129 128 126 111 108 124 146 134 120 106 105 110 116 120 126 122 111 108 116 116 119 135 131 119 152 173 180 192 219 224 226 234 237 231 229 240 255 247 257 268 268 269 268 264 259 254 248 256 254 256 263 266 268 267 270 271 275 -32768 -32768 -32768 -32768 -32768 -32768 -32768 -32768 -32768 -32768 -32768 -32768 -32768 -32768 -32768 -32768 -32768 -32768 -32768 -32768 -32768 -32768 -32768 -32768 -32768 -32768 -32768 -32768 -32768 -32768 -32768 -32768 -32768 -32768 -32768 -32768 -32768 -32768 -32768 -32768 -32768 -32768 -32768 -32768 -32768 -32768 -32768 -32768 -32768 -32768 -32768 -32768 -32768 -32768 -32768 -32768 -32768
-32768 -32768 -32768 -32768 -32768 -32768 -32768 -32768 -32768 -32768 -32768 -32768 -32768 -32768 -32768 -32768 -32768 -32768 -32768 -32768 -32768 -32768 -32768 -32768 -32768 -32768 -32768 -32768 -32768 -32768 -32768 -32768 -32768 -32768 -32768 -32768 -32768 -32768 -32768 -32768 285 285 285 285 285 285 285 285 285 285 285 285 285 285 285 285 285 286 286 286 286 286 286 286 286 286 286 286 286 286 286 286 286 286 286 286 286 285 285 285 285 285 285 285 284 283 281 281 280 280 280 279 276 270 264 258 254 242 224 228 243 262 253 237 238 238 236 242 247 237 238 218 219 236 228 229 213 192 195 181 178 175 162 164 172 192 198 213 212 228 243 240 228 212 199 172 149 139 117 116 141 156 157 175 189 202 180 159 145 137 126 130 135 113 112 130 150 135 125 117 114 120 113 123 120 115 116 121 125 135 138 146 133 119 148 161 165 192 217 226 237 245 246 252 255 258 264 265 260 266 269 268 275 261 255 247 251 257 261 262 265 268 267 269 274 274 270 -32768 -32768 -32768 -32768 -32768 -32768 -32768 -32768 -32768 -32768 -32768 -32768 -32768 -32768 -32768 -32768 -32768 -32768 -32768 -32768 -32768 -32768 -32768 -32768 -32768 -32768 -32768 -32768 -32768 -32768 -32768 -32768 -32768 -32768 -32768 -32768 -32768 -32768 -32768 -32768 -32768 -32768 -32768 -32768 -32768 -32768 -32768 -32768 -32768 -32768 -32768 -32768 -32768 -32768 -32768 -32768 -32768
-32768 -32768 -32768 -32768 -32768 -32768 -32768 -32768 -32768 -32768 -32768 -32768 -32768 -32768 -32768 -32768 -32768 -32768 -32768 -32768 -32768 -32768 -32768 -32768 -32768 -32768 -32768 -32768 -32768 -32768 -32768 -32768 -32768 -32768 -32768 -32768 -32768 -32768 285 -32768 285 285 285 285 285 285 285 285 285 285 285 285 285 285 285 285 285 286 286 285 285 286 286 286 286 286 286 286 286 286 286 286 286 286 286 286 285 285 285 285 285 285 285 284 283 281 281 281 280 278 278 277 274 268 267 262 252 235 225 237 249 264 253 255 257 251 249 253 254 249 241 234 233 243 242 239 229 210 196 188 181 171 158 179 183 184 191 208 225 238 240 231 238 226 209 185 166 166 138 111 127 149 165 176 191 198 185 183 179 168 157 159 167 145 145 148 155 143 135 124 121 124 121 140 129 115 113 111 120 132 141 151 136 128 132 149 167 191 212 218 231 229 222 232 237 243 256 268 268 269 278 277 275 268 252 254 256 259 264 265 266 268 265 270 274 268 267 -32768 -32768 -32768 -32768 -32768 -32768 -32768 -32768 -32768 -32768 -32768 -32768 -32768 -32768 -32768 -32768 -32768 -32768 -32768 -32768 -32768 -32768 -32768 -32768 -32768 -32768 -32768 -32768 -32768 -32768 -32768 -32768 -32768 -32768 -32768 -32768 -32768 -32768 -32768 -32768 -32768 -32768 -32768 -32768 -32768 -32768 -32768 -32768 -32768 -32768 -32768 -32768 -32768 -32768 -32768 -32768 -32768
-32768 -32768 -32768 -32768 -32768 -32768 -32768 -32768 -32768 -32768 -32768 -32768 -32768 -32768 -32768 -32768 -32768 -32768 -32768 -32768 -32768 -32768 -32768 -32768 -32768 -32768 -32768 -32768 -32768 -32768 -32768 -32768 -32768 -32768 -32768 -32768 -32768 -32768 285 -32768 285 285 285 285 285 285 285 285 285 285 285 285 285 285 285 285 285 286 286 285 285 286 286 286 286 286 286 286 286 286 286 286 286 286 286 286 285 285 285 285 285 285 285 284 283 283 282 281 279 278 277 275 273 269 263 252 240 227 228 236 251 262 258 252 250 256 251 252 252 251 254 251 249 249 240 221 220 208 190 182 173 164 158 176 173 187 199 219 232 237 228 209 220 235 224 202 190 170 140 122 125 141 152 161 187 195 194 188 184 185 181 185 184 171 170 165 146 134 127 125 123 128 123 140 145 134 125 125 136 129 142 156 156 139 134 170 185 198 213 207 212 207 200 205 217 235 255 267 269 270 279 278 274 266 251 256 261 263 264 268 270 271 270 271 269 263 -32768 -32768 -32768 -32768 -32768 -32768 -32768 -32768 -32768 -32768 -32768 -32768 -32768 -32768 -32768 -32768 -32768 -32768 -32768 -32768 -32768 -32768 -32768 -32768 -32768 -32768 -32768 -32768 -32768 -32768 -32768 -32768 -32768 -32768 -32768 -32768 -32768 -32768 -32768 -32768 -32768 -32768 -32768 -32768 -32768 -32768 -32768 -32768 -32768 -32768 -32768 -32768 -32768 -32768 -32768 -32768 -32768 -32768
-32768 -32768 -32768 -32768 -32768 -32768 -32768 -32768 -32768 -32768 -32768 -32768 -32768 -32768 -32768 -32768 -32768 -32768 -32768 -32768 -32768 -32768 -32768 -32768 -32768 -32768 -32768 -32768 -32768 -32768 -32768 -32768 -32768 -32768 -32768 -32768 -32768 -32768 -32768 -32768 285 285 285 285 285 285 285 285 285 285 285 285 285 285 285 285 285 286 286 286 285 286 286 286 286 286 286 286 286 286 286 286 286 286 286 286 285 285 285 285 283 282 283 284 283 282 281 281 281 279 277 275 270 263 255 239 230 232 239 248 259 258 244 234 226 225 233 246 240 235 253 245 237 236 234 224 201 208 201 187 178 163 154 181 168 181 199 214 236 228 212 195 201 224 230 219 197 166 164 152 131 142 155 171 187 183 169 159 151 158 158 167 170 170 164 163 159 150 138 133 133 130 128 138 160 150 132 134 146 150 141 151 168 154 144 166 188 205 203 194 193 192 187 196 217 238 251 258 268 270 279 278 273 269 254 256 260 263 264 266 268 269 267 261 257 265 -32768 -32768 -32768 -32768 -32768 -32768 -32768 -32768 -32768 -32768 -32768 -32768 -32768 -32768 -32768 -32768 -32768 -32768 -32768 -32768 -32768 -32768 -32768 -32768 -32768 -32768 -32768 -32768 -32768 -32768 -32768 -32768 -32768 -32768 -32768 -32768 -32768 -32768 -32768 -32768 -32768 -32768 -32768 -32768 -32768 -32768 -32768 -32768 -32768 -32768 -32768 -32768 -32768 -32768 -32768 -32768 -32768 -32768
-32768 -32768 -32768 -32768 -32768 -32768 -32768 -32768 -32768 -32768 -32768 -32768 -32768 -32768 -32768 -32768 -32768 -32768 -32768 -32768 -32768 -32768 -32768 -32768 -32768 -32768 -32768 -32768 -32768 -32768 -32768 -32768 -32768 -32768 -32768 -32768 -32768 -32768 -32768 -32768 285 285 285 285 285 285 285 285 285 285 285 285 285 285 285 285 285 286 286 286 285 286 286 286 286 286 286 286 286 286 286 286 286 286 286 285 285 285 285 284 283 281 280 281 282 283 282 282 281 280 279 277 271 265 256 242 228 230 242 251 260 249 243 237 228 220 229 240 228 238 242 252 236 225 214 204 185 188 187 176 167 154 168 166 181 176 200 231 227 214 209 184 194 206 226 222 207 203 192 168 139 138 156 169 187 175 156 135 129 145 140 129 126 137 157 144 149 140 138 135 131 122 138 142 163 154 141 158 149 169 167 181 180 175 156 159 181 197 189 181 191 210 206 207 221 237 242 251 263 271 280 277 274 269 258 254 256 256 260 263 266 262 252 252 251 -32768 -32768 -32768 -32768 -32768 -32768 -32768 -32768 -32768 -32768 -32768 -32768 -32768 -32768 -32768 -32768 -32768 -32768 -32768 -32768 -32768 -32768 -32768 -32768 -32768 -32768 -32768 -32768 -32768 -32768 -32768 -32768 -32768 -32768 -32768 -32768 -32768 -32768 -32768 -32768 -32768 -32768 -32768 -32768 -32768 -32768 -32768 -32768 -32768 -32768 -32768 -32768 -32768 -32768 -32768 -32768 -32768 -32768 -32768
-32768 -32768 -32768 -32768 -32768 -32768 -32768 -32768 -32768 -32768 -32768 -32768 -32768 -32768 -32768 -32768 -32768 -32768 -32768 -32768 -32768 -32768 -32768 -32768 -32768 -32768 -32768 -32768 -32768 -32768 -32768 -32768 -32768 -32768 -32768 -32768 -32768 -32768 -32768 -32768 285 285 285 285 285 285 285 285 285 285 285 285 285 285 286 286 286 286 286 286 286 286 286 286 286 286 286 286 286 286 286 286 286 285 285 285 285 285 285 284 283 282 280 280 282 281 281 281 280 280 277 277 271 263 252 236 234 240 239 246 254 254 242 236 227 224 228 229 217 226 233 247 245 235 221 183 172 171 173 165 157 163 171 180 191 194 207 229 219 198 192 177 181 202 219 218 187 198 204 184 155 136 144 165 182 176 155 132 121 124 133 118 108 127 138 121 129 138 114 124 126 123 134 148 161 170 166 169 151 179 192 191 181 174 165 160 182 188 181 184 203 221 229 213 217 229 235 248 263 271 280 276 270 271 261 254 251 250 247 259 261 251 235 242 259 -32768 -32768 -32768 -32768 -32768 -32768 -32768 -32768 -32768 -32768 -32768 -32768 -32768 -32768 -32768 -32768 -32768 -32768 -32768 -32768 -32768 -32768 -32768 -32768 -32768 -32768 -32768 -32768 -32768 -32768 -32768 -32768 -32768 -32768 -32768 -32768 -32768 -32768 -32768 -32768 -32768 -32768 -32768 -32768 -32768 -32768 -32768 -32768 -32768 -32768 -32768 -32768 -32768 -32768 -32768 -32768 -32768 -32768 -32768
-32768 -32768 -32768 -32768 -32768 -32768 -32768 -32768 -32768 -32768 -32768 -32768 -32768 -32768 -32768 -32768 -32768 -32768 -32768 -32768 -32768 -32768 -32768 -32768 -32768 -32768 -32768 -32768 284 284 -32768 -32768 -32768 -32768 -32768 -32768 -32768 -32768 -32768 -32768 285 285 285 285 285 285 285 285 285 285 285 285 285 285 285 285 285 286 286 286 286 286 286 286 286 286 286 286 286 286 286 286 285 285 285 285 285 285 285 284 283 281 283 283 283 282 282 282 282 281 278 276 272 267 259 251 247 253 247 238 240 240 248 240 233 232 216 210 216 223 233 242 245 232 221 198 173 161 157 154 146 155 170 167 189 196 222 220 215 194 171 169 186 201 218 210 172 169 187 195 176 147 137 155 178 175 164 153 129 121 131 117 107 113 128 113 124 121 110 121 122 117 137 154 146 177 185 184 171 177 193 200 177 173 168 163 182 187 182 181 197 221 249 229 215 222 236 252 266 282 281 277 273 274 268 258 257 251 253 262 259 253 244 249 268 -32768 -32768 -32768 -32768 -32768 -32768 -32768 -32768 -32768 -32768 -32768 -32768 -32768 -32768 -32768 -32768 -32768 -32768 -32768 -32768 -32768 -32768 -32768 -32768 -32768 -32768 -32768 -32768 -32768 -32768 -32768 -32768 -32768 -32768 -32768 -32768 -32768 -32768 -32768 -32768 -32768 -32768 -32768 -32768 -32768 -32768 -32768 -32768 -32768 -32768 -32768 -32768 -32768 -32768 -32768 -32768 -32768 -32768 -32768
-32768 -32768 -32768 -32768 -32768 -32768 -32768 -32768 -32768 -32768 -32768 -32768 -32768 -32768 -32768 -32768 -32768 -32768 -32768 -32768 -32768 -32768 -32768 -32768 -32768 -32768 -32768 -32768 284 284 -32768 -32768 -32768 -32768 -32768 -32768 -32768 -32768 -32768 -32768 -32768 285 285 285 285 285 285 285 285 285 285 285 285 285 285 285 285 286 285 286 286 286 286 286 286 286 285 286 285 285 286 285 286 285 285 285 285 285 284 284 283 283 284 283 284 283 283 282 281 280 280 279 277 274 270 265 263 260 246 236 223 227 232 232 235 232 216 203 213 226 233 233 242 231 215 200 171 163 161 167 167 158 162 156 180 194 220 209 197 200 187 167 176 193 214 200 164 144 154 169 187 164 147 161 174 168 146 131 121 107 112 106 99 106 116 102 121 116 106 117 115 115 128 154 161 178 189 191 196 196 204 211 205 191 178 183 201 195 178 197 212 233 255 247 218 222 239 256 271 282 282 277 277 270 270 274 258 259 262 261 260 254 241 251 -32768 -32768 -32768 -32768 -32768 -32768 -32768 -32768 -32768 -32768 -32768 -32768 -32768 -32768 -32768 -32768 -32768 -32768 -32768 -32768 -32768 -32768 -32768 -32768 -32768 -32768 -32768 -32768 -32768 -32768 -32768 -32768 -32768 -32768 -32768 -32768 -32768 -32768 -32768 -32768 -32768 -32768 -32768 -32768 -32768 -32768 -32768 -32768 -32768 -32768 -32768 -32768 -32768 -32768 -32768 -32768 -32768 -32768 -32768 -32768
-32768 -32768 -32768 -32768 -32768 -32768 -32768 -32768 -32768 -32768 -32768 -32768 -32768 -32768 -32768 -32768 -32768 -32768 -32768 -32768 -32768 -32768 -32768 -32768 -32768 -32768 -32768 284 284 284 -32768 -32768 -32768 -32768 -32768 -32768 -32768 -32768 -32768 285 285 285 285 285 285 285 285 285 285 285 285 285 285 285 285 285 285 286 285 285 285 285 286 286 286 285 285 285 285 285 285 285 285 285 285 285 285 285 285 285 285 285 285 284 284 284 283 282 281 281 280 278 278 277 275 273 269 257 250 236 225 217 222 227 220 216 206 196 205 217 221 220 232 237 225 208 203 203 192 182 174 162 157 172 181 204 216 208 197 183 173 158 174 192 212 198 182 163 145 142 165 172 148 152 168 168 146 140 128 116 107 91 87 105 112 100 108 99 98 105 111 123 140 154 160 166 171 168 189 205 222 215 206 191 183 205 214 199 186 205 225 240 253 253 229 235 251 260 272 273 282 281 278 271 268 263 266 265 259 260 254 245 243 258 -32768 -32768 -32768 -32768 -32768 -32768 -32768 -32768 -32768 -32768 -32768 -32768 -32768 -32768 -32768 -32768 -32768 -32768 -32768 -32768 -32768 -32768 -32768 -32768 -32768 -32768 -32768 -32768 -32768 -32768 -32768 -32768 -32768 -32768 -32768 -32768 -32768 -32768 -32768 -32768 -32768 -32768 -32768 -32768 -32768 -32768 -32768 -32768 -32768 -32768 -32768 -32768 -32768 -32768 -32768 -32768 -32768 -32768 -32768 -32768
-32768 -32768 -32768 -32768 -32768 -32768 -32768 -32768 -32768 -32768 -32768 -32768 -32768 -32768 -32768 -32768 -32768 -32768 -32768 -32768 -32768 -32768 -32768 -32768 -32768 -32768 284 284 284 -32768 -32768 -32768 -32768 -32768 -32768 -32768 -32768 -32768 -32768 285 285 285 285 285 285 285 285 285 285 285 285 285 285 285 285 285 285 285 285 285 285 285 285 285 285 285 286 285 285 286 286 286 286 286 285 285 286 285 285 286 285 285 285 285 284 282 282 282 282 282 279 276 275 273 272 272 270 260 247 242 237 227 214 224 218 206 192 195 195 203 207 218 227 228 222 218 209 195 184 174 165 157 153 170 188 200 211 192 182 184 162 150 171 194 202 189 168 151 135 117 128 160 158 133 154 168 164 160 152 138 125 105 97 108 107 103 122 112 118 113 108 122 138 153 136 135 153 149 161 186 216 219 216 204 203 215 217 207 198 218 236 250 258 252 240 244 259 270 273 273 283 282 277 275 259 264 269 264 264 262 249 242 243 258 -32768 -32768 -32768 -32768 -32768 -32768 -32768 -32768 -32768 -32768 -32768 -32768 -32768 -32768 -32768 -32768 -32768 -32768 -32768 -32768 -32768 -32768 -32768 -32768 -32768 -32768 -32768 -32768 -32768 -32768 -32768 -32768 -32768 -32768 -32768 -32768 -32768 -32768 -32768 -32768 -32768 -32768 -32768 -32768 -32768 -32768 -32768 -32768 -32768 -32768 -32768 -32768 -32768 -32768 -32768 -32768 -32768 -32768 -32768 -32768
-32768 -32768 -32768 -32768 -32768 -32768 -32768 -32768 -32768 -32768 -32768 -32768 -32768 -32768 -32768 -32768 -32768 -32768 -32768 -32768 -32768 -32768 -32768 -32768 -32768 -32768 284 284 -32768 -32768 -32768 -32768 -32768 -32768 -32768 -32768 -32768 -32768 -32768 285 285 285 285 285 285 285 285 285 285 285 285 285 285 285 285 285 285 285 285 285 285 285 285 286 285 286 285 285 286 285 285 286 286 286 285 285 285 285 285 286 286 285 285 285 284 282 282 283 282 281 278 275 274 274 270 265 262 250 248 242 237 228 217 218 217 209 201 207 199 195 199 213 220 215 211 202 200 181 172 165 158 156 156 170 189 201 201 195 175 174 160 144 172 194 182 180 154 134 113 101 114 137 150 144 152 149 150 140 139 122 106 85 95 113 128 125 128 135 134 128 119 117 127 139 118 113 135 133 144 176 208 215 226 236 231 232 226 217 206 223 234 241 251 263 252 251 261 270 272 273 274 282 279 278 262 267 272 271 272 262 255 254 246 252 -32768 -32768 -32768 -32768 -32768 -32768 -32768 -32768 -32768 -32768 -32768 -32768 -32768 -32768 -32768 -32768 -32768 -32768 -32768 -32768 -32768 -32768 -32768 -32768 -32768 -32768 -32768 -32768 -32768 -32768 -32768 -32768 -32768 -32768 -32768 -32768 -32768 -32768 -32768 -32768 -32768 -32768 -32768 -32768 -32768 -32768 -32768 -32768 -32768 -32768 -32768 -32768 -32768 -32768 -32768 -32768 -32768 -32768 -32768 -32768
-32768 -32768 -32768 -32768 -32768 -32768 -32768 -32768 -32768 -32768 -32768 -32768 -32768 -32768 -32768 -32768 -32768 -32768 -32768 -32768 -32768 -32768 -32768 -32768 -32768 284 284 284 -32768 -32768 -32768 -32768 -32768 -32768 -32768 -32768 -32768 -32768 -32768 285 285 285 285 285 285 285 285 285 285 285 285 285 285 285 285 285 285 285 285 285 285 285 285 286 285 285 285 285 285 285 285 285 285 285 285 285 285 285 285 285 284 283 284 284 284 284 284 282 282 281 280 278 278 274 267 260 250 238 233 227 223 223 232 230 230 216 221 215 202 189 186 196 211 205 205 188 182 185 184 173 169 168 156 167 189 183 179 179 180 164 156 145 173 181 155 155 161 131 103 93 113 117 131 144 129 121 123 117 115 98 81 86 87 99 119 137 150 148 144 138 130 120 121 123 105 117 129 143 162 188 192 194 208 224 243 234 223 215 205 215 218 230 251 265 264 266 269 271 272 273 273 274 274 272 269 270 269 274 274 262 264 262 252 254 276 -32768 -32768 -32768 -32768 -32768 -32768 -32768 -32768 -32768 -32768 -32768 -32768 -32768 -32768 -32768 -32768 -32768 -32768 -32768 -32768 -32768 -32768 -32768 -32768 -32768 -32768 -32768 -32768 -32768 -32768 -32768 -32768 -32768 -32768 -32768 -32768 -32768 -32768 -32768 -32768 -32768 -32768 -32768 -32768 -32768 -32768 -32768 -32768 -32768 -32768 -32768 -32768 -32768 -32768 -32768 -32768 -32768 -32768 -32768
-32768 -32768 -32768 -32768 -32768 -32768 -32768 -32768 -32768 -32768 -32768 -32768 -32768 -32768 -32768 -32768 -32768 -32768 -32768 -32768 -32768 -32768 -32768 -32768 -32768 284 284 -32768 -32768 -32768 -32768 -32768 -32768 -32768 -32768 -32768 -32768 -32768 -32768 -32768 -32768 285 285 285 285 285 285 285 285 285 285 285 285 285 285 285 285 285 285 285 285 286 286 286 285 286 285 285 285 285 285 285 285 285 285 285 285 285 285 285 284 282 281 281 282 283 283 281 281 281 280 280 277 274 269 266 259 249 234 234 225 234 245 239 224 226 227 216 200 199 197 189 199 197 204 203 208 199 199 191 184 175 162 158 177 176 161 168 163 161 144 147 163 159 151 129 147 122 92 81 95 111 124 128 114 117 123 119 110 95 90 109 107 104 121 141 158 153 147 135 137 128 116 118 99 107 130 130 154 177 173 176 193 217 230 247 239 222 204 206 212 232 254 261 264 269 270 271 272 273 273 274 274 272 273 273 265 268 270 271 273 262 255 266 271 -32768 -32768 -32768 -32768 -32768 -32768 -32768 -32768 -32768 -32768 -32768 -32768 -32768 -32768 -32768 -32768 -32768 -32768 -32768 -32768 -32768 -32768 -32768 -32768 -32768 -32768 -32768 -32768 -32768 -32768 -32768 -32768 -32768 -32768 -32768 -32768 -32768 -32768 -32768 -32768 -32768 -32768 -32768 -32768 -32768 -32768 -32768 -32768 -32768 -32768 -32768 -32768 -32768 -32768 -32768 -32768 -32768 -32768 -32768
-32768 -32768 -32768 -32768 -32768 -32768 -32768 -32768 -32768 -32768 -32768 -32768 -32768 -32768 -32768 -32768 -32768 -32768 -32768 -32768 -32768 -32768 -32768 -32768 -32768 284 284 -32768 -32768 -32768 -32768 -32768 -32768 -32768 -32768 -32768 -32768 -32768 -32768 -32768 285 285 285 285 285 285 285 285 285 285 285 285 285 285 285 285 285 285 285 285 285 286 286 286 285 285 285 285 285 285 285 285 285 285 285 285 285 285 285 285 283 282 281 280 280 279 279 278 279 279 279 278 275 272 271 266 256 237 242 242 238 250 249 231 230 237 222 212 201 208 204 185 203 201 216 223 218 209 194 182 176 166 160 152 163 170 151 156 150 148 136 138 140 124 127 124 120 129 99 88 101 101 116 132 133 128 118 108 97 92 102 117 130 124 114 132 149 160 167 155 152 135 119 115 105 110 122 116 144 155 158 155 181 210 228 239 229 222 206 205 221 236 252 252 254 267 270 271 269 269 273 274 273 270 274 271 255 251 263 273 267 260 265 265 273 -32768 -32768 -32768 -32768 -32768 -32768 -32768 -32768 -32768 -32768 -32768 -32768 -32768 -32768 -32768 -32768 -32768 -32768 -32768 -32768 -32768 -32768 -32768 -32768 -32768 -32768 -32768 -32768 -32768 -32768 -32768 -32768 -32768 -32768 -32768 -32768 -32768 -32768 -32768 -32768 -32768 -32768 -32768 -32768 -32768 -32768 -32768 -32768 -32768 -32768 -32768 -32768 -32768 -32768 -32768 -32768 -32768 -32768 -32768
-32768 -32768 -32768 -32768 -32768 -32768 -32768 -32768 -32768 -32768 -32768 -32768 -32768 -32768 -32768 -32768 -32768 -32768 -32768 -32768 -32768 -32768 -32768 -32768 -32768 284 284 -32768 -32768 -32768 -32768 -32768 -32768 -32768 -32768 -32768 -32768 -32768 -32768 -32768 285 285 285 285 285 285 285 285 285 285 285 285 285 285 285 285 285 285 285 285 285 285 285 286 285 285 285 285 285 285 285 285 285 285 285 285 285 285 285 285 284 283 283 282 281 281 281 279 277 277 273 276 276 273 269 261 254 242 253 256 258 259 246 239 245 237 224 215 215 215 200 196 214 211 225 225 210 200 194 186 173 161 149 148 152 158 151 147 135 134 141 144 149 131 126 105 100 105 85 81 84 96 113 134 134 128 129 113 92 92 105 121 139 145 131 143 151 169 167 153 146 137 113 109 122 115 117 105 129 134 143 164 189 212 236 247 238 226 220 209 224 239 242 243 251 267 269 268 266 271 274 273 271 267 268 260 250 241 259 271 273 274 273 274 -32768 -32768 -32768 -32768 -32768 -32768 -32768 -32768 -32768 -32768 -32768 -32768 -32768 -32768 -32768 -32768 -32768 -32768 -32768 -32768 -32768 -32768 -32768 -32768 -32768 -32768 -32768 -32768 -32768 -32768 -32768 -32768 -32768 -32768 -32768 -32768 -32768 -32768 -32768 -32768 -32768 -32768 -32768 -32768 -32768 -32768 -32768 -32768 -32768 -32768 -32768 -32768 -32768 -32768 -32768 -32768 -32768 -32768 -32768 -32768
-32768 -32768 -32768 -32768 -32768 -32768 -32768 -32768 -32768 -32768 -32768 -32768 -32768 -32768 -32768 -32768 -32768 -32768 -32768 -32768 -32768 -32768 -32768 -32768 -32768 284 284 -32768 -32768 -32768 -32768 -32768 -32768 -32768 -32768 -32768 -32768 -32768 -32768 -32768 285 285 285 285 285 285 285 285 285 285 285 285 285 285 285 285 285 285 285 285 285 285 285 285 285 285 285 285 285 285 285 285 285 285 285 285 285 285 285 285 285 284 284 283 282 282 281 280 278 276 276 275 274 272 269 264 254 252 263 263 251 250 252 250 244 230 218 222 229 224 209 213 226 230 234 228 218 208 201 189 181 170 155 153 170 172 168 147 132 139 160 167 169 164 156 130 119 98 82 86 98 111 120 132 140 144 133 119 114 107 104 116 134 155 158 150 164 176 176 163 150 139 124 114 135 131 114 117 131 130 154 174 196 219 226 246 252 251 244 221 221 225 233 249 255 265 266 267 271 274 274 273 271 268 263 251 241 235 254 264 267 263 272 277 -32768 -32768 -32768 -32768 -32768 -32768 -32768 -32768 -32768 -32768 -32768 -32768 -32768 -32768 -32768 -32768 -32768 -32768 -32768 -32768 -32768 -32768 -32768 -32768 -32768 -32768 -32768 -32768 -32768 -32768 -32768 -32768 -32768 -32768 -32768 -32768 -32768 -32768 -32768 -32768 -32768 -32768 -32768 -32768 -32768 -32768 -32768 -32768 -32768 -32768 -32768 -32768 -32768 -32768 -32768 -32768 -32768 -32768 -32768 -32768
-32768 -32768 -32768 -32768 -32768 -32768 -32768 -32768 -32768 -32768 -32768 -32768 -32768 -32768 -32768 -32768 -32768 -32768 -32768 -32768 -32768 -32768 -32768 -32768 -32768 284 284 -32768 -32768 -32768 -32768 -32768 -32768 -32768 -32768 -32768 -32768 -32768 -32768 -32768 285 285 285 285 285 285 285 285 285 285 285 285 285 285 285 285 286 285 285 285 285 285 285 285 285 285 285 285 285 285 285 285 285 285 285 285 285 285 285 285 285 284 284 283 283 282 282 281 280 279 278 276 275 272 270 267 259 263 264 257 257 249 241 236 225 222 226 234 240 230 222 232 238 236 230 229 218 202 185 174 167 159 154 165 179 186 173 154 137 157 172 184 180 169 149 141 120 98 84 96 109 119 128 142 143 137 135 126 122 111 103 120 139 153 170 156 151 172 179 171 158 135 121 127 149 140 120 125 134 144 146 176 194 203 223 240 246 256 251 229 226 235 242 250 258 266 266 272 274 274 274 273 270 261 262 256 241 229 249 257 260 262 271 276 -32768 -32768 -32768 -32768 -32768 -32768 -32768 -32768 -32768 -32768 -32768 -32768 -32768 -32768 -32768 -32768 -32768 -32768 -32768 -32768 -32768 -32768 -32768 -32768 -32768 -32768 -32768 -32768 -32768 -32768 -32768 -32768 -32768 -32768 -32768 -32768 -32768 -32768 -32768 -32768 -32768 -32768 -32768 -32768 -32768 -32768 -32768 -32768 -32768 -32768 -32768 -32768 -32768 -32768 -32768 -32768 -32768 -32768 -32768 -32768
-32768.000000000000000 -32768 -32768 -32768 -32768 -32768 -32768 -32768 -32768 -32768 -32768 -32768 -32768 -32768 -32768 -32768 -32768 -32768 -32768 -32768 -32768 -32768 -32768 -32768 -32768 284 284 -32768 -32768 -32768 -32768 -32768 -32768 -32768 -32768 -32768 -32768 -32768 -32768 285 285 285 285 285 285 285 285 285 285 285 285 285 285 285 285 286 285 285 285 285 285 285 285 285 285 285 285 285 285 285 285 285 285 285 285 285 285 285 285 285 285 284 284 283 283 282 281 281 280 279 277 276 276 276 274 270 265 262 262 248 248 246 242 229 217 222 238 246 244 243 241 238 236 223 219 218 226 211 189 180 178 165 159 167 184 191 182 160 157 174 188 185 172 158 140 115 102 88 84 82 99 115 128 145 136 122 129 116 117 120 113 114 125 149 169 178 157 156 170 188 169 141 122 135 159 146 136 137 132 153 152 161 171 189 214 229 246 256 243 245 236 239 254 255 261 269 268 273 274 274 273 271 261 256 250 250 238 224 242 247 259 268 273 -32768 -32768 -32768 -32768 -32768 -32768 -32768 -32768 -32768 -32768 -32768 -32768 -32768 -32768 -32768 -32768 -32768 -32768 -32768 -32768 -32768 -32768 -32768 -32768 -32768 -32768 -32768 -32768 -32768 -32768 -32768 -32768 -32768 -32768 -32768 -32768 -32768 -32768 -32768 -32768 -32768 -32768 -32768 -32768 -32768 -32768 -32768 -32768 -32768 -32768 -32768 -32768 -32768 -32768 -32768 -32768 -32768 -32768 -32768 -32768 -32768
-32768 -32768 -32768 -32768 -32768 -32768 -32768 -32768 -32768 -32768 -32768 -32768 -32768 -32768 -32768 -32768 -32768 -32768 -32768 -32768 -32768 -32768 -32768 -32768 -32768 -32768 284 -32768 -32768 -32768 -32768 -32768 -32768 -32768 -32768 -32768 -32768 -32768 -32768 285 285 285 285 285 285 285 285 285 285 285 285 285 285 285 285 285 285 285 285 285 285 285 285 285 285 285 285 285 285 285 285 285 285 285 285 285 286 286 285 285 285 284 284 284 283 282 281 281 280 279 277 275 274 273 272 272 271 267 260 254 250 241 219 215 221 227 239 242 229 227 220 225 227 214 203 205 220 219 205 198 181 171 161 175 189 199 181 175 185 190 196 176 163 142 127 109 97 106 99 84 96 114 134 149 133 118 121 126 133 144 140 135 144 144 163 183 178 166 183 188 170 150 129 142 166 161 162 148 149 152 171 181 179 182 205 228 240 254 254 260 248 254 263 265 267 270 272 274 274 273 271 268 255 249 238 232 226 230 243 243 258 268 272 -32768 -32768 -32768 -32768 -32768 -32768 -32768 -32768 -32768 -32768 -32768 -32768 -32768 -32768 -32768 -32768 -32768 -32768 -32768 -32768 -32768 -32768 -32768 -32768 -32768 -32768 -32768 -32768 -32768 -32768 -32768 -32768 -32768 -32768 -32768 -32768 -32768 -32768 -32768 -32768 -32768 -32768 -32768 -32768 -32768 -32768 -32768 -32768 -32768 -32768 -32768 -32768 -32768 -32768 -32768 -32768 -32768 -32768 -32768 -32768 -32768
-32768 -32768 -32768 -32768 -32768 -32768 -32768 -32768 -32768 -32768 -32768 -32768 -32768 -32768 -32768 -32768 -32768 -32768 -32768 -32768 -32768 -32768 -32768 -32768 -32768 -32768 -32768 -32768 -32768 -32768 -32768 -32768 -32768 -32768 -32768 -32768 -32768 -32768 -32768 -32768 285 285 285 285 285 285 285 285 285 285 285 285 285 285 285 285 285 285 285 285 285 285 285 285 285 285 285 285 285 285 285 285 285 285 286 286 285 285 285 285 284 284 283 283 282 282 281 281 279 279 278 276 274 272 268 263 255 264 261 258 252 239 217 220 226 239 247 229 217 217 209 216 213 211 202 196 211 207 212 201 187 179 163 172 191 205 195 198 200 193 183 186 169 154 120 106 116 125 106 100 116 131 146 148 129 119 124 139 150 161 159 149 170 156 160 182 189 182 198 183 166 152 133 138 165 174 155 162 172 166 176 193 202 193 200 219 234 242 249 260 257 268 268 269 268 272 273 274 273 272 269 263 258 249 234 221 222 242 256 258 265 269 272 -32768 -32768 -32768 -32768 -32768 -32768 -32768 -32768 -32768 -32768 -32768 -32768 -32768 -32768 -32768 -32768 -32768 -32768 -32768 -32768 -32768 -32768 -32768 -32768 -32768 -32768 -32768 -32768 -32768 -32768 -32768 -32768 -32768 -32768 -32768 -32768 -32768 -32768 -32768 -32768 -32768 -32768 -32768 -32768 -32768 -32768 -32768 -32768 -32768 -32768 -32768 -32768 -32768 -32768 -32768 -32768 -32768 -32768 -32768 -32768 -32768
-32768 -32768 -32768 -32768 -32768 -32768 -32768 -32768 -32768 -32768 -32768 -32768 -32768 -32768 -32768 -32768 -32768 -32768 -32768 -32768 -32768 -32768 -32768 -32768 -32768 -32768 -32768 -32768 -32768 -32768 -32768 -32768 -32768 -32768 -32768 -32768 -32768 -32768 -32768 -32768 285 285 285 285 285 285 285 285 285 285 285 285 285 285 285 285 285 285 285 285 285 285 285 285 285 285 285 285 285 285 285 285 285 286 285 285 285 284 284 283 282 281 282 282 283 282 280 279 277 278 277 274 269 269 265 259 250 259 260 255 243 232 216 222 232 248 234 224 213 205 202 204 198 192 188 181 196 192 189 193 187 174 159 169 184 205 207 199 184 182 167 175 175 164 135 120 134 137 117 121 126 142 156 150 146 135 134 135 151 162 170 175 184 181 171 185 200 182 200 199 185 161 146 158 180 166 151 181 187 190 179 183 203 212 216 220 225 235 244 261 266 265 265 269 270 273 274 273 273 269 266 260 251 239 225 239 242 251 260 264 268 269 -32768 -32768 -32768 -32768 -32768 -32768 -32768 -32768 -32768 -32768 -32768 -32768 -32768 -32768 -32768 -32768 -32768 -32768 -32768 -32768 -32768 -32768 -32768 -32768 -32768 -32768 -32768 -32768 -32768 -32768 -32768 -32768 -32768 -32768 -32768 -32768 -32768 -32768 -32768 -32768 -32768 -32768 -32768 -32768 -32768 -32768 -32768 -32768 -32768 -32768 -32768 -32768 -32768 -32768 -32768 -32768 -32768 -32768 -32768 -32768 -32768 -32768
-32768 -32768 -32768 -32768 -32768 -32768 -32768 -32768 -32768 -32768 -32768 -32768 -32768 -32768 -32768 -32768 -32768 -32768 -32768 -32768 -32768 -32768 -32768 -32768 -32768 -32768 -32768 -32768 -32768 -32768 -32768 -32768 -32768 -32768 -32768 -32768 -32768 -32768 -32768 -32768 285 285 285 285 285 285 285 285 285 285 285 285 285 285 285 285 285 285 285 285 285 285 285 285 285 285 285 285 285 285 285 285 285 285 285 285 285 285 284 283 281 279 281 281 282 282 281 279 278 276 273 268 266 264 260 250 241 252 246 239 245 234 222 230 241 240 233 227 217 205 212 212 197 194 192 175 180 185 171 177 168 173 175 173 193 210 201 180 170 154 157 154 164 152 139 146 153 148 129 141 137 150 160 146 144 145 137 133 139 141 147 153 166 189 197 202 200 188 204 205 184 161 171 188 189 166 156 184 205 206 192 176 194 204 200 202 212 217 234 251 254 262 270 266 272 273 273 273 271 266 259 246 244 226 225 253 260 266 264 269 269 273 -32768 -32768 -32768 -32768 -32768 -32768 -32768 -32768 -32768 -32768 -32768 -32768 -32768 -32768 -32768 -32768 -32768 -32768 -32768 -32768 -32768 -32768 -32768 -32768 -32768 -32768 -32768 -32768 -32768 -32768 -32768 -32768 -32768 -32768 -32768 -32768 -32768 -32768 -32768 -32768 -32768 -32768 -32768 -32768 -32768 -32768 -32768 -32768 -32768 -32768 -32768 -32768 -32768 -32768 -32768 -32768 -32768 -32768 -32768 -32768 -32768 -32768
-32768 -32768 -32768 -32768 -32768 -32768 -32768 -32768 -32768 -32768 -32768 -32768 -32768 -32768 -32768 -32768 -32768 -32768 -32768 -32768 -32768 -32768 -32768 -32768 -32768 -32768 -32768 -32768 -32768 -32768 -32768 -32768 -32768 -32768 -32768 -32768 -32768 -32768 -32768 285 285 285 285 285 285 285 285 285 285 285 285 285 285 285 285 285 285 285 285 285 285 285 285 285 285 285 285 285 285 285 285 285 285 285 285 285 285 284 283 283 282 280 280 280 281 281 279 276 273 272 273 271 266 259 256 243 233 237 227 233 238 229 230 230 231 248 244 238 229 226 228 222 215 208 194 175 162 171 165 158 171 180 193 182 201 211 189 174 165 153 147 139 143 145 157 169 160 136 132 136 160 163 148 135 126 129 125 123 134 130 133 144 140 154 170 199 214 198 213 197 179 168 188 198 181 169 160 179 214 222 210 183 188 191 183 186 199 207 228 237 249 267 269 268 273 273 273 272 268 261 248 234 232 222 237 256 253 257 269 272 269 274 -32768 -32768 -32768 -32768 -32768 -32768 -32768 -32768 -32768 -32768 -32768 -32768 -32768 -32768 -32768 -32768 -32768 -32768 -32768 -32768 -32768 -32768 -32768 -32768 -32768 -32768 -32768 -32768 -32768 -32768 -32768 -32768 -32768 -32768 -32768 -32768 -32768 -32768 -32768 -32768 -32768 -32768 -32768 -32768 -32768 -32768 -32768 -32768 -32768 -32768 -32768 -32768 -32768 -32768 -32768 -32768 -32768 -32768 -32768 -32768 -32768 -32768
-32768 -32768 -32768 -32768 -32768 -32768 -32768 -32768 -32768 -32768 -32768 -32768 -32768 -32768 -32768 -32768 -32768 -32768 -32768 -32768 -32768 -32768 -32768 -32768 -32768 -32768 -32768 -32768 -32768 -32768 -32768 -32768 -32768 -32768 -32768 -32768 -32768 -32768 -32768 285 285 -32768 285 285 285 285 285 285 285 285 285 285 285 285 285 285 285 285 285 285 285 285 285 285 285 285 285 285 285 285 285 285 285 285 285 285 285 284 283 282 281 281 281 281 280 280 279 279 278 274 267 266 266 263 252 236 223 227 227 234 232 229 236 243 230 248 243 228 222 226 220 213 209 206 184 168 157 172 185 171 182 182 199 205 215 209 199 190 186 175 163 142 145 152 157 170 170 151 153 143 163 153 135 124 114 120 128 142 143 138 139 151 163 159 169 191 216 218 223 221 214 198 209 196 205 188 168 194 225 226 207 190 172 173 183 202 218 228 243 252 262 270 270 272 273 273 273 271 270 259 233 228 220 222 242 254 239 247 263 264 266 -32768 -32768 -32768 -32768 -32768 -32768 -32768 -32768 -32768 -32768 -32768 -32768 -32768 -32768 -32768 -32768 -32768 -32768 -32768 -32768 -32768 -32768 -32768 -32768 -32768 -32768 -32768 -32768 -32768 -32768 -32768 -32768 -32768 -32768 -32768 -32768 -32768 -32768 -32768 -32768 -32768 -32768 -32768 -32768 -32768 -32768 -32768 -32768 -32768 -32768 -32768 -32768 -32768 -32768 -32768 -32768 -32768 -32768 -32768 -32768 -32768 -32768 -32768
-32768 -32768 -32768 -32768 -32768 -32768 -32768 -32768 -32768 -32768 -32768 -32768 -32768 -32768 -32768 -32768 -32768 -32768 -32768 -32768 -32768 -32768 -32768 -32768 -32768 -32768 -32768 -32768 -32768 -32768 -32768 -32768 -32768 -32768 -32768 -32768 -32768 -32768 -32768 285 285 285 285 285 285 285 285 285 285 285 285 285 285 285 285 285 285 285 285 285 285 285 285 285 285 285 285 285 285 285 285 285 285 285 285 285 285 284 284 284 283 282 281 279 280 278 278 277 275 272 266 261 263 259 252 237 228 238 238 242 236 236 235 251 247 253 243 223 209 208 209 199 193 201 188 176 167 178 193 193 192 188 200 218 215 195 184 181 170 155 147 135 146 155 167 172 178 174 174 172 168 148 130 121 116 130 141 152 159 159 156 165 150 162 180 191 217 196 194 224 230 205 226 224 233 200 192 217 238 222 202 184 171 171 192 206 228 251 253 263 263 262 263 272 273 273 272 278 268 250 239 220 216 231 248 248 230 245 256 258 274 -32768 -32768 -32768 -32768 -32768 -32768 -32768 -32768 -32768 -32768 -32768 -32768 -32768 -32768 -32768 -32768 -32768 -32768 -32768 -32768 -32768 -32768 -32768 -32768 -32768 -32768 -32768 -32768 -32768 -32768 -32768 -32768 -32768 -32768 -32768 -32768 -32768 -32768 -32768 -32768 -32768 -32768 -32768 -32768 -32768 -32768 -32768 -32768 -32768 -32768 -32768 -32768 -32768 -32768 -32768 -32768 -32768 -32768 -32768 -32768 -32768 -32768 -32768
-32768 -32768 -32768 -32768 -32768 -32768 -32768 -32768 -32768 -32768 -32768 -32768 -32768 -32768 -32768 -32768 -32768 -32768 -32768 -32768 -32768 -32768 -32768 -32768 -32768 -32768 -32768 -32768 -32768 -32768 -32768 -32768 -32768 -32768 -32768 -32768 -32768 -32768 -32768 285 285 285 285 285 285 285 285 285 285 285 285 285 285 285 285 285 285 285 285 285 285 285 285 285 285 285 285 285 285 285 285 285 285 285 285 285 284 284 284 283 282 282 281 280 279 277 275 275 274 269 266 267 261 251 245 232 235 249 246 242 234 239 242 252 261 258 252 234 217 215 215 201 198 186 177 167 181 191 187 210 209 197 207 220 208 205 198 188 176 163 166 145 142 156 171 181 175 169 168 152 152 141 118 120 129 135 145 153 159 163 166 177 179 176 178 196 207 183 174 210 234 226 236 239 248 227 213 237 241 225 213 197 182 168 188 207 228 243 255 253 248 255 267 273 273 273 272 278 272 258 239 221 230 243 243 238 224 237 247 265 -32768 -32768 -32768 -32768 -32768 -32768 -32768 -32768 -32768 -32768 -32768 -32768 -32768 -32768 -32768 -32768 -32768 -32768 -32768 -32768 -32768 -32768 -32768 -32768 -32768 -32768 -32768 -32768 -32768 -32768 -32768 -32768 -32768 -32768 -32768 -32768 -32768 -32768 -32768 -32768 -32768 -32768 -32768 -32768 -32768 -32768 -32768 -32768 -32768 -32768 -32768 -32768 -32768 -32768 -32768 -32768 -32768 -32768 -32768 -32768 -32768 -32768 -32768 -32768
-32768 -32768 -32768 -32768 -32768 -32768 -32768 -32768 -32768 -32768 -32768 -32768 -32768 -32768 -32768 -32768 -32768 -32768 -32768 -32768 -32768 -32768 -32768 -32768 -32768 -32768 -32768 -32768 -32768 -32768 -32768 -32768 -32768 -32768 -32768 -32768 -32768 -32768 285 285 -32768 285 285 285 285 285 285 285 285 285 285 285 285 285 285 285 285 285 285 285 285 285 285 285 285 285 285 285 285 285 285 285 285 285 285 284 284 284 284 283 281 280 280 280 279 276 274 270 270 263 257 261 255 251 235 225 237 255 249 241 239 240 249 253 261 242 224 238 237 233 224 218 212 201 189 170 180 206 195 209 224 221 222 216 199 186 182 177 182 179 169 143 147 173 185 169 152 159 146 124 134 134 112 122 128 137 140 136 138 147 148 154 171 181 191 203 199 183 163 189 225 221 219 215 217 241 232 244 240 217 204 196 186 197 209 221 230 236 241 237 243 258 270 272 273 272 276 267 263 246 239 249 232 238 229 213 219 236 259 270 -32768 -32768 -32768 -32768 -32768 -32768 -32768 -32768 -32768 -32768 -32768 -32768 -32768 -32768 -32768 -32768 -32768 -32768 -32768 -32768 -32768 -32768 -32768 -32768 -32768 -32768 -32768 -32768 -32768 -32768 -32768 -32768 -32768 -32768 -32768 -32768 -32768 -32768 -32768 -32768 -32768 -32768 -32768 -32768 -32768 -32768 -32768 -32768 -32768 -32768 -32768 -32768 -32768 -32768 -32768 -32768 -32768 -32768 -32768 -32768 -32768 -32768 -32768 -32768
-32768 -32768 -32768 -32768 -32768 -32768 -32768 -32768 -32768 -32768 -32768 -32768 -32768 -32768 -32768 -32768 -32768 -32768 -32768 -32768 -32768 -32768 -32768 -32768 -32768 -32768 -32768 -32768 -32768 -32768 -32768 -32768 -32768 -32768 -32768 -32768 -32768 285 285 -32768 -32768 285 285 285 285 285 285 285 285 285 285 285 285 285 285 285 285 285 285 285 285 285 285 285 285 285 285 285 285 285 285 285 285 285 284 284 284 284 284 283 281 280 281 278 274 271 270 266 261 263 256 248 244 243 231 232 243 257 259 255 246 240 251 258 262 249 230 214 220 225 214 205 199 184 174 182 187 202 216 219 223 203 206 205 210 198 185 164 156 155 159 144 160 182 184 154 131 143 147 126 110 119 106 116 124 126 117 121 127 129 132 137 151 166 191 198 184 172 156 180 216 205 187 193 201 232 242 256 250 226 235 220 211 200 211 231 240 250 256 243 246 262 270 272 272 281 269 261 250 240 253 253 233 228 218 226 236 250 265 272 -32768 -32768 -32768 -32768 -32768 -32768 -32768 -32768 -32768 -32768 -32768 -32768 -32768 -32768 -32768 -32768 -32768 -32768 -32768 -32768 -32768 -32768 -32768 -32768 -32768 -32768 -32768 -32768 -32768 -32768 -32768 -32768 -32768 -32768 -32768 -32768 -32768 -32768 -32768 -32768 -32768 -32768 -32768 -32768 -32768 -32768 -32768 -32768 -32768 -32768 -32768 -32768 -32768 -32768 -32768 -32768 -32768 -32768 -32768 -32768 -32768 -32768 -32768 -32768
-32768 -32768 -32768 -32768 -32768 -32768 -32768 -32768 -32768 -32768 -32768 -32768 -32768 -32768 -32768 -32768 -32768 -32768 -32768 -32768 -32768 -32768 -32768 -32768 -32768 -32768 -32768 -32768 -32768 -32768 -32768 -32768 -32768 -32768 -32768 -32768 -32768 285 -32768 -32768 -32768 285 285 285 285 285 285 285 285 285 285 285 285 285 285 285 285 285 285 285 285 285 285 285 285 285 285 285 285 285 285 285 285 284 284 285 285 284 283 282 281 280 279 275 269 263 259 260 258 255 246 235 238 250 241 239 247 258 263 248 242 246 244 247 262 255 243 229 214 216 213 204 194 179 185 206 209 206 228 224 214 190 181 188 200 183 181 174 163 141 133 135 158 188 177 148 124 129 141 129 104 96 98 112 117 118 107 107 117 124 135 154 163 174 194 191 171 160 150 184 211 200 177 168 197 218 224 244 245 255 259 250 229 208 205 230 244 250 260 255 256 265 270 272 272 279 269 257 246 253 263 254 245 223 216 231 251 262 268 274 -32768 -32768 -32768 -32768 -32768 -32768 -32768 -32768 -32768 -32768 -32768 -32768 -32768 -32768 -32768 -32768 -32768 -32768 -32768 -32768 -32768 -32768 -32768 -32768 -32768 -32768 -32768 -32768 -32768 -32768 -32768 -32768 -32768 -32768 -32768 -32768 -32768 -32768 -32768 -32768 -32768 -32768 -32768 -32768 -32768 -32768 -32768 -32768 -32768 -32768 -32768 -32768 -32768 -32768 -32768 -32768 -32768 -32768 -32768 -32768 -32768 -32768 -32768 -32768
-32768 -32768 -32768 -32768 -32768 -32768 -32768 -32768 -32768 -32768 -32768 -32768 -32768 -32768 -32768 -32768 -32768 -32768 -32768 -32768 -32768 -32768 -32768 -32768 -32768 -32768 -32768 -32768 -32768 -32768 -32768 -32768 -32768 -32768 -32768 -32768 -32768 285 -32768 285 285 285 285 285 285 285 285 285 285 285 285 285 285 285 285 285 285 285 285 285 285 285 285 285 285 285 285 285 285 285 285 285 285 285 285 285 284 283 281 280 279 279 277 272 270 266 264 257 248 236 235 243 252 252 253 234 239 256 265 256 255 250 244 237 259 262 250 240 226 231 220 210 193 202 213 232 227 227 229 204 205 193 168 177 189 176 156 148 150 138 147 149 169 196 174 155 143 134 154 146 119 106 113 121 117 104 108 125 133 143 148 161 174 184 182 185 174 155 142 173 196 191 178 158 186 203 218 236 225 234 253 254 234 227 214 231 248 255 263 266 268 270 271 272 281 278 270 253 251 264 262 252 230 222 229 242 259 269 273 275 -32768 -32768 -32768 -32768 -32768 -32768 -32768 -32768 -32768 -32768 -32768 -32768 -32768 -32768 -32768 -32768 -32768 -32768 -32768 -32768 -32768 -32768 -32768 -32768 -32768 -32768 -32768 -32768 -32768 -32768 -32768 -32768 -32768 -32768 -32768 -32768 -32768 -32768 -32768 -32768 -32768 -32768 -32768 -32768 -32768 -32768 -32768 -32768 -32768 -32768 -32768 -32768 -32768 -32768 -32768 -32768 -32768 -32768 -32768 -32768 -32768 -32768 -32768 -32768
-32768 -32768 -32768 -32768 -32768 -32768 -32768 -32768 -32768 -32768 -32768 -32768 -32768 -32768 -32768 -32768 -32768 -32768 -32768 -32768 -32768 -32768 -32768 -32768 -32768 -32768 -32768 -32768 -32768 -32768 -32768 -32768 -32768 -32768 -32768 -32768 -32768 285 285 285 285 285 285 285 285 285 285 285 285 285 285 285 285 285 285 285 285 285 285 285 285 285 285 285 285 285 285 285 285 285 285 285 285 285 285 285 284 283 281 278 279 275 268 268 269 263 259 255 245 230 239 241 251 261 255 238 252 262 266 254 247 239 239 242 264 259 252 243 243 236 222 206 198 209 231 231 218 218 218 199 188 182 169 165 168 164 148 149 138 138 152 163 176 191 200 179 161 148 167 156 128 112 125 129 126 115 116 116 126 141 152 165 172 165 165 166 159 140 138 167 183 169 169 153 174 196 213 231 217 221 243 254 239 248 238 229 235 241 253 260 266 270 271 272 280 273 265 253 262 268 258 250 222 229 247 257 264 271 274 276 -32768 -32768 -32768 -32768 -32768 -32768 -32768 -32768 -32768 -32768 -32768 -32768 -32768 -32768 -32768 -32768 -32768 -32768 -32768 -32768 -32768 -32768 -32768 -32768 -32768 -32768 -32768 -32768 -32768 -32768 -32768 -32768 -32768 -32768 -32768 -32768 -32768 -32768 -32768 -32768 -32768 -32768 -32768 -32768 -32768 -32768 -32768 -32768 -32768 -32768 -32768 -32768 -32768 -32768 -32768 -32768 -32768 -32768 -32768 -32768 -32768 -32768 -32768 -32768
-32768 -32768 -32768 -32768 -32768 -32768 -32768 -32768 -32768 -32768 -32768 -32768 -32768 -32768 -32768 -32768 -32768 -32768 -32768 -32768 -32768 -32768 -32768 -32768 -32768 -32768 -32768 -32768 -32768 -32768 -32768 -32768 -32768 -32768 -32768 -32768 -32768 285 285 -32768 -32768 -32768 285 285 285 285 285 285 285 285 285 285 285 285 285 285 285 285 285 285 285 285 285 285 285 285 285 285 285 285 285 285 285 285 285 284 284 283 281 281 278 270 257 263 263 260 249 247 235 234 247 254 254 267 261 255 263 268 260 247 238 246 247 261 263 262 256 251 245 229 209 200 216 225 238 221 198 194 199 204 188 182 187 174 180 184 168 164 152 161 152 155 166 189 210 197 161 160 181 167 146 135 132 138 139 135 127 120 119 120 136 144 157 155 157 149 147 128 133 144 163 157 154 152 185 203 216 221 210 208 228 251 255 258 255 232 222 235 247 259 269 271 271 271 279 273 266 258 269 263 260 232 228 244 256 264 268 272 274 276 -32768 -32768 -32768 -32768 -32768 -32768 -32768 -32768 -32768 -32768 -32768 -32768 -32768 -32768 -32768 -32768 -32768 -32768 -32768 -32768 -32768 -32768 -32768 -32768 -32768 -32768 -32768 -32768 -32768 -32768 -32768 -32768 -32768 -32768 -32768 -32768 -32768 -32768 -32768 -32768 -32768 -32768 -32768 -32768 -32768 -32768 -32768 -32768 -32768 -32768 -32768 -32768 -32768 -32768 -32768 -32768 -32768 -32768 -32768 -32768 -32768 -32768 -32768 -32768
-32768 -32768 -32768 -32768 -32768 -32768 -32768 -32768 -32768 -32768 -32768 -32768 -32768 -32768 -32768 -32768 -32768 -32768 -32768 -32768 -32768 -32768 -32768 -32768 -32768 -32768 -32768 -32768 -32768 -32768 -32768 -32768 -32768 -32768 -32768 -32768 285 285 -32768 285 285 285 285 285 285 285 285 285 285 285 285 285 285 285 285 285 285 285 286 285 285 285 285 285 285 285 285 285 285 285 285 285 285 285 285 285 284 284 281 280 276 268 263 264 258 254 246 233 227 231 239 256 263 269 270 267 271 258 252 258 245 253 252 258 266 256 245 233 236 222 212 221 235 239 229 212 197 177 189 186 185 195 194 184 187 198 180 172 165 188 179 187 187 205 212 184 159 175 192 186 177 168 163 157 153 135 120 111 113 113 125 141 143 148 140 136 126 120 121 113 137 132 130 154 184 201 213 209 196 197 215 231 233 247 261 244 230 247 258 266 270 271 271 271 279 275 269 272 260 256 238 226 237 254 263 266 271 273 274 276 -32768 -32768 -32768 -32768 -32768 -32768 -32768 -32768 -32768 -32768 -32768 -32768 -32768 -32768 -32768 -32768 -32768 -32768 -32768 -32768 -32768 -32768 -32768 -32768 -32768 -32768 -32768 -32768 -32768 -32768 -32768 -32768 -32768 -32768 -32768 -32768 -32768 -32768 -32768 -32768 -32768 -32768 -32768 -32768 -32768 -32768 -32768 -32768 -32768 -32768 -32768 -32768 -32768 -32768 -32768 -32768 -32768 -32768 -32768 -32768 -32768 -32768 -32768 -32768
-32768 -32768 -32768 -32768 -32768 -32768 -32768 -32768 -32768 -32768 -32768 -32768 -32768 -32768 -32768 -32768 -32768 -32768 -32768 -32768 -32768 -32768 -32768 -32768 -32768 -32768 -32768 -32768 -32768 -32768 -32768 -32768 -32768 -32768 -32768 285 285 285 -32768 -32768 285 285 285 285 285 285 285 285 285 285 285 285 285 285 285 285 285 285 285 285 285 285 285 285 285 285 285 285 285 285 285 285 285 284 284 284 283 282 282 281 279 274 270 266 258 247 230 228 237 243 240 255 268 273 274 275 274 271 266 263 257 263 256 259 268 258 244 228 217 214 225 240 237 226 220 199 188 173 180 176 195 208 206 192 196 212 193 177 174 199 197 202 208 214 196 183 187 190 185 171 174 176 172 170 160 144 116 102 108 103 117 124 119 126 125 130 117 132 129 113 131 130 130 141 170 190 203 191 190 185 194 213 232 252 263 253 236 242 253 266 270 270 271 271 278 271 269 267 255 246 230 246 259 261 261 269 272 275 277 277 -32768 -32768 -32768 -32768 -32768 -32768 -32768 -32768 -32768 -32768 -32768 -32768 -32768 -32768 -32768 -32768 -32768 -32768 -32768 -32768 -32768 -32768 -32768 -32768 -32768 -32768 -32768 -32768 -32768 -32768 -32768 -32768 -32768 -32768 -32768 -32768 -32768 -32768 -32768 -32768 -32768 -32768 -32768 -32768 -32768 -32768 -32768 -32768 -32768 -32768 -32768 -32768 -32768 -32768 -32768 -32768 -32768 -32768 -32768 -32768 -32768 -32768 -32768 -32768
-32768 -32768 -32768 -32768 -32768 -32768 -32768 -32768 -32768 -32768 -32768 -32768 -32768 -32768 -32768 -32768 -32768 -32768 -32768 -32768 -32768 -32768 -32768 -32768 -32768 -32768 -32768 -32768 -32768 -32768 -32768 -32768 -32768 -32768 285 285 285 -32768 -32768 285 285 285 285 285 285 285 285 285 285 285 285 285 285 285 285 285 285 285 285 285 285 285 285 285 285 285 285 285 285 285 285 285 285 284 283 283 282 281 278 278 277 276 271 266 260 252 233 227 239 255 260 263 270 275 275 274 265 266 272 272 266 265 260 269 261 251 241 228 211 209 227 241 223 208 207 201 179 168 158 170 190 213 220 209 200 221 211 198 197 212 221 215 222 215 188 190 197 191 170 143 142 148 142 145 138 126 114 98 96 103 111 111 110 119 131 144 140 148 127 127 127 133 162 157 163 180 187 181 171 176 193 215 227 243 256 265 250 254 259 269 270 270 270 271 275 271 258 259 249 231 240 258 262 267 268 272 275 -32768 -32768 -32768 -32768 -32768 -32768 -32768 -32768 -32768 -32768 -32768 -32768 -32768 -32768 -32768 -32768 -32768 -32768 -32768 -32768 -32768 -32768 -32768 -32768 -32768 -32768 -32768 -32768 -32768 -32768 -32768 -32768 -32768 -32768 -32768 -32768 -32768 -32768 -32768 -32768 -32768 -32768 -32768 -32768 -32768 -32768 -32768 -32768 -32768 -32768 -32768 -32768 -32768 -32768 -32768 -32768 -32768 -32768 -32768 -32768 -32768 -32768 -32768 -32768 -32768 -32768 -32768
-32768 -32768 -32768 -32768 -32768 -32768 -32768 -32768 -32768 -32768 -32768 -32768 -32768 -32768 -32768 -32768 -32768 -32768 -32768 -32768 -32768 -32768 -32768 -32768 -32768 -32768 -32768 -32768 -32768 -32768 -32768 -32768 -32768 -32768 285 285 285 -32768 285 285 285 285 285 285 285 285 285 285 285 285 285 285 285 285 285 285 285 285 285 285 285 285 285 285 285 285 285 285 285 285 285 285 284 283 282 279 280 281 280 278 276 271 267 267 260 254 245 234 243 250 256 268 274 275 274 270 262 257 255 262 270 271 266 268 262 252 239 228 216 226 237 245 232 217 197 191 176 156 157 173 183 202 218 228 225 231 226 226 225 226 214 212 210 210 202 205 190 175 174 140 122 126 120 118 112 105 100 95 99 107 109 124 135 137 141 158 162 146 142 154 154 143 173 173 183 193 193 190 194 204 204 204 215 225 249 266 265 267 269 269 269 270 270 270 277 271 260 259 241 230 249 257 265 269 272 274 -32768 -32768 -32768 -32768 -32768 -32768 -32768 -32768 -32768 -32768 -32768 -32768 -32768 -32768 -32768 -32768 -32768 -32768 -32768 -32768 -32768 -32768 -32768 -32768 -32768 -32768 -32768 -32768 -32768 -32768 -32768 -32768 -32768 -32768 -32768 -32768 -32768 -32768 -32768 -32768 -32768 -32768 -32768 -32768 -32768 -32768 -32768 -32768 -32768 -32768 -32768 -32768 -32768 -32768 -32768 -32768 -32768 -32768 -32768 -32768 -32768 -32768 -32768 -32768 -32768 -32768 -32768 -32768
-32768 -32768 -32768 -32768 -32768 -32768 -32768 -32768 -32768 -32768 -32768 -32768 -32768 -32768 -32768 -32768 -32768 -32768 -32768 -32768 -32768 -32768 -32768 -32768 -32768 -32768 -32768 -32768 -32768 -32768 -32768 -32768 -32768 -32768 285 285 285 285 285 285 285 285 285 285 285 285 285 285 285 285 285 285 285 285 285 285 285 285 285 285 285 285 285 285 285 285 285 285 285 285 285 285 283 281 278 281 282 281 279 277 276 273 272 269 264 256 242 247 253 258 258 270 275 275 271 265 251 247 243 261 262 267 261 259 257 257 245 230 221 240 248 236 216 216 208 183 169 172 166 177 194 208 223 237 227 213 197 207 211 201 199 183 187 182 180 193 187 159 152 144 116 110 102 97 102 112 114 106 107 114 116 120 140 155 163 171 157 148 156 178 160 153 186 197 197 207 224 215 220 227 230 224 233 228 241 257 267 263 268 269 269 270 270 267 274 268 268 255 244 234 255 264 264 266 273 276 -32768 -32768 -32768 -32768 -32768 -32768 -32768 -32768 -32768 -32768 -32768 -32768 -32768 -32768 -32768 -32768 -32768 -32768 -32768 -32768 -32768 -32768 -32768 -32768 -32768 -32768 -32768 -32768 -32768 -32768 -32768 -32768 -32768 -32768 -32768 -32768 -32768 -32768 -32768 -32768 -32768 -32768 -32768 -32768 -32768 -32768 -32768 -32768 -32768 -32768 -32768 -32768 -32768 -32768 -32768 -32768 -32768 -32768 -32768 -32768 -32768 -32768 -32768 -32768 -32768 -32768 -32768 -32768
-32768 -32768 -32768 -32768 -32768 -32768 -32768 -32768 -32768 -32768 -32768 -32768 -32768 -32768 -32768 -32768 -32768 -32768 -32768 -32768 -32768 -32768 -32768 -32768 -32768 -32768 -32768 -32768 -32768 -32768 -32768 -32768 -32768 285 285 -32768 285 285 285 285 285 285 285 285 285 285 285 285 285 285 285 285 285 285 285 285 285 285 285 285 285 285 285 285 285 285 285 285 285 285 285 285 284 282 281 283 283 281 280 280 278 276 271 267 262 254 241 251 264 262 265 274 275 273 271 264 257 245 244 252 261 266 250 255 243 255 242 227 228 247 247 232 208 198 199 190 176 186 194 201 200 217 231 237 216 203 186 181 185 175 172 172 154 154 171 190 181 155 125 124 111 110 96 105 115 129 121 110 117 127 122 116 128 137 163 178 169 182 177 185 165 170 191 214 213 227 242 243 246 246 251 255 257 258 257 262 266 264 268 269 270 270 269 266 265 263 262 258 248 234 254 261 268 269 274 -32768 -32768 -32768 -32768 -32768 -32768 -32768 -32768 -32768 -32768 -32768 -32768 -32768 -32768 -32768 -32768 -32768 -32768 -32768 -32768 -32768 -32768 -32768 -32768 -32768 -32768 -32768 -32768 -32768 -32768 -32768 -32768 -32768 -32768 -32768 -32768 -32768 -32768 -32768 -32768 -32768 -32768 -32768 -32768 -32768 -32768 -32768 -32768 -32768 -32768 -32768 -32768 -32768 -32768 -32768 -32768 -32768 -32768 -32768 -32768 -32768 -32768 -32768 -32768 -32768 -32768 -32768 -32768 -32768
-32768 -32768 -32768 -32768 -32768 -32768 -32768 -32768 -32768 -32768 -32768 -32768 -32768 -32768 -32768 -32768 -32768 -32768 -32768 -32768 -32768 -32768 -32768 -32768 -32768 -32768 -32768 -32768 -32768 -32768 -32768 -32768 -32768 285 285 285 285 285 285 285 285 285 285 285 285 285 285 285 285 285 285 285 285 285 285 285 285 285 285 285 285 285 285 285 285 285 285 285 285 285 284 285 283 282 280 280 282 282 281 280 279 277 274 266 256 253 247 256 261 266 273 275 275 273 271 269 260 246 241 251 264 262 245 246 235 244 239 231 239 251 245 225 205 190 182 172 164 175 188 206 215 224 238 233 231 220 201 173 154 152 159 150 134 138 164 176 157 153 128 115 129 128 105 119 128 137 128 119 131 137 132 121 136 141 157 170 179 203 200 199 193 197 186 208 217 231 241 249 252 247 244 242 249 253 254 255 252 263 269 269 269 269 267 261 264 260 259 252 235 231 251 265 269 272 275 -32768 -32768 -32768 -32768 -32768 -32768 -32768 -32768 -32768 -32768 -32768 -32768 -32768 -32768 -32768 -32768 -32768 -32768 -32768 -32768 -32768 -32768 -32768 -32768 -32768 -32768 -32768 -32768 -32768 -32768 -32768 -32768 -32768 -32768 -32768 -32768 -32768 -32768 -32768 -32768 -32768 -32768 -32768 -32768 -32768 -32768 -32768 -32768 -32768 -32768 -32768 -32768 -32768 -32768 -32768 -32768 -32768 -32768 -32768 -32768 -32768 -32768 -32768 -32768 -32768 -32768 -32768 -32768 -32768
-32768 -32768 -32768 -32768 -32768 -32768 -32768 -32768 -32768 -32768 -32768 -32768 -32768 -32768 -32768 -32768 -32768 -32768 -32768 -32768 -32768 -32768 -32768 -32768 -32768 -32768 -32768 -32768 -32768 -32768 -32768 -32768 -32768 285 285 285 285 285 285 285 285 285 285 285 285 285 285 285 285 285 285 285 285 285 285 285 285 285 285 285 285 285 285 285 285 285 285 285 285 285 284 283 281 278 277 278 283 282 282 281 279 274 268 259 248 250 257 260 261 268 275 273 267 261 265 266 264 252 242 248 262 261 244 230 230 232 239 246 250 248 238 231 219 203 190 172 176 178 192 203 209 230 241 227 217 227 213 181 155 146 144 129 124 143 145 160 140 138 121 136 148 133 122 122 132 143 132 133 145 135 126 119 134 145 163 154 161 185 204 207 211 210 204 204 219 233 235 241 240 232 222 222 241 238 234 244 256 266 269 269 268 266 264 261 263 260 252 235 227 243 258 264 270 273 277 -32768 -32768 -32768 -32768 -32768 -32768 -32768 -32768 -32768 -32768 -32768 -32768 -32768 -32768 -32768 -32768 -32768 -32768 -32768 -32768 -32768 -32768 -32768 -32768 -32768 -32768 -32768 -32768 -32768 -32768 -32768 -32768 -32768 -32768 -32768 -32768 -32768 -32768 -32768 -32768 -32768 -32768 -32768 -32768 -32768 -32768 -32768 -32768 -32768 -32768 -32768 -32768 -32768 -32768 -32768 -32768 -32768 -32768 -32768 -32768 -32768 -32768 -32768 -32768 -32768 -32768 -32768 -32768 -32768
-32768 -32768 -32768 -32768 -32768 -32768 -32768 -32768 -32768 -32768 -32768 -32768 -32768 -32768 -32768 -32768 -32768 -32768 -32768 -32768 -32768 -32768 -32768 -32768 -32768 -32768 -32768 -32768 -32768 -32768 -32768 -32768 -32768 285 285 -32768 285 285 285 285 285 285 285 285 285 285 285 285 285 285 285 285 285 285 285 285 285 285 285 285 285 285 285 285 285 285 285 285 285 284 283 282 282 279 275 280 282 281 282 281 280 273 264 252 258 249 255 269 269 270 275 273 269 259 256 250 250 256 247 249 257 262 253 242 236 236 247 253 244 237 222 212 204 191 182 167 182 185 192 213 226 236 237 213 199 211 216 203 176 170 158 148 134 125 136 134 127 118 134 151 165 148 142 142 145 150 148 154 144 135 130 126 122 137 155 148 169 185 195 182 195 209 217 219 221 224 225 232 227 214 202 211 233 222 234 252 264 269 269 268 267 265 263 260 260 257 242 230 238 254 263 267 269 274 -32768 -32768 -32768 -32768 -32768 -32768 -32768 -32768 -32768 -32768 -32768 -32768 -32768 -32768 -32768 -32768 -32768 -32768 -32768 -32768 -32768 -32768 -32768 -32768 -32768 -32768 -32768 -32768 -32768 -32768 -32768 -32768 -32768 -32768 -32768 -32768 -32768 -32768 -32768 -32768 -32768 -32768 -32768 -32768 -32768 -32768 -32768 -32768 -32768 -32768 -32768 -32768 -32768 -32768 -32768 -32768 -32768 -32768 -32768 -32768 -32768 -32768 -32768 -32768 -32768 -32768 -32768 -32768 -32768 -32768
-32768 -32768 -32768 -32768 -32768 -32768 -32768 -32768 -32768 -32768 -32768 -32768 -32768 -32768 -32768 -32768 -32768 -32768 -32768 -32768 -32768 -32768 -32768 -32768 -32768 -32768 -32768 -32768 -32768 -32768 -32768 -32768 -32768 285 285 285 285 285 285 285 285 285 285 285 285 285 285 285 285 285 285 285 285 285 285 285 285 285 285 285 285 285 285 285 285 285 285 285 284 283 282 281 280 281 278 280 281 280 281 280 279 274 262 246 261 260 271 275 274 275 275 270 267 260 245 232 236 243 253 257 252 255 254 244 236 229 245 252 239 224 220 217 210 199 187 179 196 198 189 207 228 244 230 209 194 189 191 200 184 175 158 137 135 117 115 108 111 132 149 169 181 158 159 165 150 155 163 166 156 153 150 141 130 143 144 139 154 175 183 168 183 188 205 203 210 212 217 220 212 197 193 209 220 232 246 258 266 269 268 267 264 259 256 256 261 255 239 230 249 261 265 269 272 275 -32768 -32768 -32768 -32768 -32768 -32768 -32768 -32768 -32768 -32768 -32768 -32768 -32768 -32768 -32768 -32768 -32768 -32768 -32768 -32768 -32768 -32768 -32768 -32768 -32768 -32768 -32768 -32768 -32768 -32768 -32768 -32768 -32768 -32768 -32768 -32768 -32768 -32768 -32768 -32768 -32768 -32768 -32768 -32768 -32768 -32768 -32768 -32768 -32768 -32768 -32768 -32768 -32768 -32768 -32768 -32768 -32768 -32768 -32768 -32768 -32768 -32768 -32768 -32768 -32768 -32768 -32768 -32768 -32768 -32768
-32768 -32768 -32768 -32768 -32768 -32768 -32768 -32768 -32768 -32768 -32768 -32768 -32768 -32768 -32768 -32768 -32768 -32768 -32768 -32768 -32768 -32768 -32768 -32768 -32768 -32768 -32768 -32768 -32768 -32768 -32768 -32768 285 285 285 285 285 285 285 285 285 285 285 285 285 285 285 285 285 285 285 285 285 285 285 285 285 286 285 285 285 285 285 285 285 285 285 285 284 282 281 280 278 279 279 280 280 280 280 279 275 267 251 257 270 276 275 266 268 274 271 274 269 260 239 230 240 250 256 262 255 251 253 240 228 234 246 255 238 229 218 210 200 190 177 184 200 208 197 215 233 243 223 219 214 202 179 177 158 160 139 118 115 105 103 115 126 129 156 169 186 179 170 185 176 161 156 164 173 171 155 145 134 126 131 133 144 166 171 163 167 172 191 198 200 203 205 202 199 205 214 227 223 234 248 260 267 268 265 265 257 245 239 239 257 249 232 237 258 264 269 270 272 276 -32768 -32768 -32768 -32768 -32768 -32768 -32768 -32768 -32768 -32768 -32768 -32768 -32768 -32768 -32768 -32768 -32768 -32768 -32768 -32768 -32768 -32768 -32768 -32768 -32768 -32768 -32768 -32768 -32768 -32768 -32768 -32768 -32768 -32768 -32768 -32768 -32768 -32768 -32768 -32768 -32768 -32768 -32768 -32768 -32768 -32768 -32768 -32768 -32768 -32768 -32768 -32768 -32768 -32768 -32768 -32768 -32768 -32768 -32768 -32768 -32768 -32768 -32768 -32768 -32768 -32768 -32768 -32768 -32768 -32768
-32768 -32768 -32768 -32768 -32768 -32768 -32768 -32768 -32768 -32768 -32768 -32768 -32768 -32768 -32768 -32768 -32768 -32768 -32768 -32768 -32768 -32768 -32768 -32768 -32768 -32768 -32768 -32768 -32768 -32768 -32768 -32768 285 285 285 285 285 285 285 285 285 285 285 285 285 285 285 285 285 285 285 285 285 285 285 285 285 286 286 285 285 285 285 285 285 285 284 285 282 281 281 279 279 280 281 281 280 281 281 279 274 261 264 271 278 268 264 265 268 270 269 266 262 254 237 241 252 258 264 262 255 248 241 237 236 239 252 254 244 232 212 196 192 186 173 189 210 222 213 222 244 239 233 237 226 210 184 156 146 153 140 128 105 90 105 122 134 141 155 178 184 198 189 198 192 176 179 175 183 178 177 163 144 129 135 127 140 162 160 158 152 169 189 190 193 193 193 188 200 225 237 242 235 238 248 260 268 267 274 271 253 237 230 235 253 242 226 242 262 268 270 272 273 276 -32768 -32768 -32768 -32768 -32768 -32768 -32768 -32768 -32768 -32768 -32768 -32768 -32768 -32768 -32768 -32768 -32768 -32768 -32768 -32768 -32768 -32768 -32768 -32768 -32768 -32768 -32768 -32768 -32768 -32768 -32768 -32768 -32768 -32768 -32768 -32768 -32768 -32768 -32768 -32768 -32768 -32768 -32768 -32768 -32768 -32768 -32768 -32768 -32768 -32768 -32768 -32768 -32768 -32768 -32768 -32768 -32768 -32768 -32768 -32768 -32768 -32768 -32768 -32768 -32768 -32768 -32768 -32768 -32768 -32768
-32768 -32768 -32768 -32768 -32768 -32768 -32768 -32768 -32768 -32768 -32768 -32768 -32768 -32768 -32768 -32768 -32768 -32768 -32768 -32768 -32768 -32768 -32768 -32768 -32768 -32768 -32768 -32768 -32768 -32768 -32768 -32768 285 285 285 285 285 285 285 285 285 285 285 285 285 285 285 285 285 285 285 285 285 285 285 286 286 285 285 286 285 285 285 285 285 284 284 284 282 282 282 281 281 281 281 281 282 281 279 277 268 266 275 280 276 272 269 272 272 270 266 263 254 240 235 248 261 266 265 261 255 248 235 241 250 242 254 252 237 218 206 196 179 174 184 199 206 219 228 232 248 241 239 229 233 216 194 173 155 144 144 129 107 93 109 121 138 155 173 184 175 189 203 204 206 186 193 202 197 194 191 179 160 142 151 150 151 164 167 150 167 178 183 179 181 180 182 201 212 218 237 251 255 258 259 265 267 267 272 265 247 231 230 241 237 223 219 241 264 269 271 273 274 276 -32768 -32768 -32768 -32768 -32768 -32768 -32768 -32768 -32768 -32768 -32768 -32768 -32768 -32768 -32768 -32768 -32768 -32768 -32768 -32768 -32768 -32768 -32768 -32768 -32768 -32768 -32768 -32768 -32768 -32768 -32768 -32768 -32768 -32768 -32768 -32768 -32768 -32768 -32768 -32768 -32768 -32768 -32768 -32768 -32768 -32768 -32768 -32768 -32768 -32768 -32768 -32768 -32768 -32768 -32768 -32768 -32768 -32768 -32768 -32768 -32768 -32768 -32768 -32768 -32768 -32768 -32768 -32768 -32768 -32768
-32768 -32768 -32768 -32768 -32768 -32768 -32768 -32768 -32768 -32768 -32768 -32768 -32768 -32768 -32768 -32768 -32768 -32768 -32768 -32768 -32768 -32768 -32768 -32768 -32768 -32768 -32768 -32768 -32768 -32768 -32768 -32768 285 285 285 285 285 285 285 285 285 285 285 285 285 285 285 285 285 285 285 285 285 285 285 285 285 285 285 285 285 285 285 285 285 284 284 284 282 282 282 282 281 281 282 281 282 281 278 272 266 277 275 280 274 272 276 277 276 273 268 263 253 238 247 256 265 268 260 263 256 246 236 243 256 253 256 249 233 218 204 188 188 180 192 206 221 223 228 242 246 233 225 210 223 229 211 192 169 151 141 130 123 109 124 137 157 171 178 194 188 173 190 208 218 206 191 202 208 200 182 169 153 149 161 161 178 185 186 163 161 172 173 168 168 172 201 218 232 233 248 252 254 263 265 266 267 274 272 266 259 242 239 239 225 207 222 246 263 265 271 275 277 -32768 -32768 -32768 -32768 -32768 -32768 -32768 -32768 -32768 -32768 -32768 -32768 -32768 -32768 -32768 -32768 -32768 -32768 -32768 -32768 -32768 -32768 -32768 -32768 -32768 -32768 -32768 -32768 -32768 -32768 -32768 -32768 -32768 -32768 -32768 -32768 -32768 -32768 -32768 -32768 -32768 -32768 -32768 -32768 -32768 -32768 -32768 -32768 -32768 -32768 -32768 -32768 -32768 -32768 -32768 -32768 -32768 -32768 -32768 -32768 -32768 -32768 -32768 -32768 -32768 -32768 -32768 -32768 -32768 -32768 -32768
-32768 -32768 -32768 -32768 -32768 -32768 -32768 -32768 -32768 -32768 -32768 -32768 -32768 -32768 -32768 -32768 -32768 -32768 -32768 -32768 -32768 -32768 -32768 -32768 -32768 -32768 -32768 -32768 -32768 -32768 -32768 285 285 -32768 285 285 285 285 285 285 285 285 285 285 285 285 285 285 285 285 285 285 285 285 285 285 285 285 285 285 285 285 285 284 284 284 284 284 283 282 282 282 282 283 282 281 281 280 279 271 275 278 279 281 279 279 278 275 273 271 266 260 248 232 246 260 269 264 264 262 252 243 245 255 250 243 245 247 239 224 209 205 187 182 200 206 217 230 240 248 242 219 211 197 208 217 214 205 192 172 149 147 130 121 135 150 165 185 191 196 197 180 187 198 211 222 204 196 210 214 191 178 159 166 170 169 191 204 192 175 158 165 171 174 182 197 205 209 229 246 249 248 254 260 265 267 267 265 272 269 264 246 237 234 224 211 227 244 256 263 272 -32768 -32768 -32768 -32768 -32768 -32768 -32768 -32768 -32768 -32768 -32768 -32768 -32768 -32768 -32768 -32768 -32768 -32768 -32768 -32768 -32768 -32768 -32768 -32768 -32768 -32768 -32768 -32768 -32768 -32768 -32768 -32768 -32768 -32768 -32768 -32768 -32768 -32768 -32768 -32768 -32768 -32768 -32768 -32768 -32768 -32768 -32768 -32768 -32768 -32768 -32768 -32768 -32768 -32768 -32768 -32768 -32768 -32768 -32768 -32768 -32768 -32768 -32768 -32768 -32768 -32768 -32768 -32768 -32768 -32768 -32768 -32768 -32768
-32768 -32768 -32768 -32768 -32768 -32768 -32768 -32768 -32768 -32768 -32768 -32768 -32768 -32768 -32768 -32768 -32768 -32768 -32768 -32768 -32768 -32768 -32768 -32768 -32768 -32768 -32768 -32768 -32768 -32768 -32768 285 285 285 285 285 285 285 285 285 285 285 285 285 285 285 285 285 285 285 285 285 285 285 285 285 285 285 285 285 285 285 285 285 285 284 284 284 283 283 282 282 282 281 281 282 280 278 275 271 279 280 280 281 277 276 273 274 270 267 264 258 239 237 256 264 271 264 267 259 247 252 260 253 238 222 230 238 234 229 216 200 185 194 205 218 230 233 249 244 228 215 199 179 191 194 188 204 183 180 162 151 131 127 139 146 152 167 174 200 210 212 215 213 213 229 211 208 222 203 183 177 162 169 181 191 205 210 187 175 165 161 168 195 210 224 227 216 226 234 232 240 250 262 267 267 265 274 270 261 252 236 226 211 204 209 227 253 259 268 274 -32768 -32768 -32768 -32768 -32768 -32768 -32768 -32768 -32768 -32768 -32768 -32768 -32768 -32768 -32768 -32768 -32768 -32768 -32768 -32768 -32768 -32768 -32768 -32768 -32768 -32768 -32768 -32768 -32768 -32768 -32768 -32768 -32768 -32768 -32768 -32768 -32768 -32768 -32768 -32768 -32768 -32768 -32768 -32768 -32768 -32768 -32768 -32768 -32768 -32768 -32768 -32768 -32768 -32768 -32768 -32768 -32768 -32768 -32768 -32768 -32768 -32768 -32768 -32768 -32768 -32768 -32768 -32768 -32768 -32768 -32768 -32768 -32768
-32768 -32768 -32768 -32768 -32768 -32768 -32768 -32768 -32768 -32768 -32768 -32768 -32768 -32768 -32768 -32768 -32768 -32768 -32768 -32768 -32768 -32768 -32768 -32768 -32768 -32768 -32768 -32768 -32768 -32768 -32768 285 285 285 285 285 285 285 285 285 285 285 285 285 285 285 285 285 285 285 285 285 285 285 285 285 285 285 285 285 285 285 284 284 284 284 285 284 283 282 282 282 281 281 281 279 276 273 271 274 279 282 282 280 277 274 274 273 270 265 258 247 236 244 259 265 271 268 266 257 241 251 257 236 224 208 223 226 222 209 204 191 202 207 207 220 238 251 249 238 230 216 190 165 167 166 178 195 171 178 162 145 134 116 119 136 145 164 180 192 183 196 198 213 224 232 228 220 229 220 199 187 170 174 187 198 219 205 199 185 192 190 179 196 216 238 238 221 230 233 237 249 260 266 266 265 264 271 267 251 239 222 218 213 200 213 225 243 245 265 272 276 -32768 -32768 -32768 -32768 -32768 -32768 -32768 -32768 -32768 -32768 -32768 -32768 -32768 -32768 -32768 -32768 -32768 -32768 -32768 -32768 -32768 -32768 -32768 -32768 -32768 -32768 -32768 -32768 -32768 -32768 -32768 -32768 -32768 -32768 -32768 -32768 -32768 -32768 -32768 -32768 -32768 -32768 -32768 -32768 -32768 -32768 -32768 -32768 -32768 -32768 -32768 -32768 -32768 -32768 -32768 -32768 -32768 -32768 -32768 -32768 -32768 -32768 -32768 -32768 -32768 -32768 -32768 -32768 -32768 -32768 -32768 -32768
-32768 -32768 -32768 -32768 -32768 -32768 -32768 -32768 -32768 -32768 -32768 -32768 -32768 -32768 -32768 -32768 -32768 -32768 -32768 -32768 -32768 -32768 -32768 -32768 -32768 -32768 -32768 -32768 -32768 -32768 285 -32768 285 285 285 285 285 285 285 285 285 285 285 285 285 285 285 285 285 285 285 285 285 285 285 285 285 285 285 285 285 285 284 284 285 285 284 284 283 282 281 280 280 279 280 278 276 271 273 277 280 282 281 280 278 277 276 272 269 265 257 241 237 252 264 270 271 266 259 249 242 252 253 243 228 207 208 218 209 203 201 201 217 223 218 233 246 252 241 235 222 219 192 176 157 144 161 181 163 166 146 128 119 118 134 143 157 170 183 178 159 169 172 181 190 204 231 231 230 239 220 198 176 186 194 203 225 220 213 207 212 198 186 203 218 240 250 234 239 248 256 259 264 266 264 263 271 269 265 250 238 218 206 208 209 218 229 225 236 251 262 273 -32768 -32768 -32768 -32768 -32768 -32768 -32768 -32768 -32768 -32768 -32768 -32768 -32768 -32768 -32768 -32768 -32768 -32768 -32768 -32768 -32768 -32768 -32768 -32768 -32768 -32768 -32768 -32768 -32768 -32768 -32768 -32768 -32768 -32768 -32768 -32768 -32768 -32768 -32768 -32768 -32768 -32768 -32768 -32768 -32768 -32768 -32768 -32768 -32768 -32768 -32768 -32768 -32768 -32768 -32768 -32768 -32768 -32768 -32768 -32768 -32768 -32768 -32768 -32768 -32768 -32768 -32768 -32768 -32768 -32768 -32768 -32768
-32768 -32768 -32768 -32768 -32768 -32768 -32768 -32768 -32768 -32768 -32768 -32768 -32768 -32768 -32768 -32768 -32768 -32768 -32768 -32768 -32768 -32768 -32768 -32768 -32768 -32768 -32768 -32768 -32768 285 285 -32768 285 285 285 285 285 285 285 285 285 285 285 285 285 285 285 285 285 285 285 285 285 285 285 285 285 285 285 285 285 285 285 285 285 285 284 284 283 283 281 280 279 280 281 279 276 270 274 279 282 282 281 281 279 276 273 267 266 260 250 237 243 256 267 273 265 258 248 237 248 262 256 239 222 211 199 201 203 214 217 206 214 231 233 235 250 248 236 229 218 205 201 190 175 152 144 160 145 158 135 115 126 131 145 151 164 170 169 159 143 158 178 191 200 208 219 238 241 244 233 211 194 185 205 215 231 236 217 220 212 198 196 218 234 257 257 245 242 247 255 259 266 265 263 264 269 267 258 237 220 203 200 220 227 226 229 231 231 247 262 272 -32768 -32768 -32768 -32768 -32768 -32768 -32768 -32768 -32768 -32768 -32768 -32768 -32768 -32768 -32768 -32768 -32768 -32768 -32768 -32768 -32768 -32768 -32768 -32768 -32768 -32768 -32768 -32768 -32768 -32768 -32768 -32768 -32768 -32768 -32768 -32768 -32768 -32768 -32768 -32768 -32768 -32768 -32768 -32768 -32768 -32768 -32768 -32768 -32768 -32768 -32768 -32768 -32768 -32768 -32768 -32768 -32768 -32768 -32768 -32768 -32768 -32768 -32768 -32768 -32768 -32768 -32768 -32768 -32768 -32768 -32768 -32768
-32768 -32768 -32768 -32768 -32768 -32768 -32768 -32768 -32768 -32768 -32768 -32768 -32768 -32768 -32768 -32768 -32768 -32768 -32768 -32768 -32768 -32768 -32768 -32768 -32768 -32768 -32768 -32768 -32768 285 285 -32768 285 285 285 285 285 285 285 285 285 285 285 285 285 285 285 285 285 285 285 285 285 285 285 285 285 285 285 285 285 285 285 285 285 285 284 284 283 282 282 281 280 282 280 279 278 277 278 276 280 283 282 281 279 276 274 272 268 261 247 248 257 261 272 271 261 247 240 248 262 262 252 237 225 217 203 204 204 220 231 223 216 232 244 247 253 247 238 222 202 181 169 161 158 147 139 141 131 144 127 113 129 131 131 140 146 161 155 140 149 159 176 199 203 210 209 213 217 234 246 240 226 214 210 222 238 243 228 228 215 202 204 229 242 252 266 263 248 253 260 265 265 263 260 272 270 267 251 235 223 198 193 212 235 243 240 246 251 252 262 273 -32768 -32768 -32768 -32768 -32768 -32768 -32768 -32768 -32768 -32768 -32768 -32768 -32768 -32768 -32768 -32768 -32768 -32768 -32768 -32768 -32768 -32768 -32768 -32768 -32768 -32768 -32768 -32768 -32768 -32768 -32768 -32768 -32768 -32768 -32768 -32768 -32768 -32768 -32768 -32768 -32768 -32768 -32768 -32768 -32768 -32768 -32768 -32768 -32768 -32768 -32768 -32768 -32768 -32768 -32768 -32768 -32768 -32768 -32768 -32768 -32768 -32768 -32768 -32768 -32768 -32768 -32768 -32768 -32768 -32768 -32768 -32768
-32768 -32768 -32768 -32768 -32768 -32768 -32768 -32768 -32768 -32768 -32768 -32768 -32768 -32768 -32768 -32768 -32768 -32768 -32768 -32768 -32768 -32768 -32768 -32768 -32768 -32768 -32768 -32768 -32768 285 285 -32768 285 285 285 285 285 285 285 285 285 285 285 285 285 285 285 285 285 285 285 285 285 285 285 285 285 285 285 285 285 285 285 285 285 285 284 284 283 282 282 281 282 283 281 281 280 281 277 276 281 283 282 278 278 275 273 269 262 251 243 250 260 271 273 266 255 242 253 264 264 261 251 240 226 212 209 218 220 221 239 234 227 237 247 255 248 232 219 204 185 187 175 176 178 167 156 141 123 118 118 124 133 141 138 126 135 152 140 147 155 163 177 191 186 190 186 187 203 220 222 242 250 250 243 225 230 251 237 222 232 224 212 218 229 244 254 268 265 260 261 265 273 270 267 269 271 263 256 245 228 211 192 197 217 241 255 255 261 260 268 275 -32768 -32768 -32768 -32768 -32768 -32768 -32768 -32768 -32768 -32768 -32768 -32768 -32768 -32768 -32768 -32768 -32768 -32768 -32768 -32768 -32768 -32768 -32768 -32768 -32768 -32768 -32768 -32768 -32768 -32768 -32768 -32768 -32768 -32768 -32768 -32768 -32768 -32768 -32768 -32768 -32768 -32768 -32768 -32768 -32768 -32768 -32768 -32768 -32768 -32768 -32768 -32768 -32768 -32768 -32768 -32768 -32768 -32768 -32768 -32768 -32768 -32768 -32768 -32768 -32768 -32768 -32768 -32768 -32768 -32768 -32768 -32768
-32768 -32768 -32768 -32768 -32768 -32768 -32768 -32768 -32768 -32768 -32768 -32768 -32768 -32768 -32768 -32768 -32768 -32768 -32768 -32768 -32768 -32768 -32768 -32768 -32768 -32768 -32768 -32768 -32768 285 -32768 -32768 285 285 -32768 285 285 285 285 285 285 285 285 285 285 285 285 285 285 285 285 285 285 285 285 285 285 285 285 285 285 285 285 285 285 285 284 283 283 283 283 283 284 284 283 281 281 282 279 283 283 283 282 280 277 277 274 267 259 244 255 254 268 274 267 258 247 253 266 264 259 254 250 240 223 206 212 227 232 235 241 249 243 250 254 248 233 218 209 197 196 204 198 189 177 160 156 145 127 120 125 138 144 153 147 143 139 135 137 144 146 151 164 165 160 165 168 174 190 198 201 218 225 250 251 251 241 248 252 240 251 238 231 232 224 235 244 267 270 269 272 272 272 270 266 269 269 263 260 246 223 211 189 203 220 239 255 266 267 267 271 276 -32768 -32768 -32768 -32768 -32768 -32768 -32768 -32768 -32768 -32768 -32768 -32768 -32768 -32768 -32768 -32768 -32768 -32768 -32768 -32768 -32768 -32768 -32768 -32768 -32768 -32768 -32768 -32768 -32768 -32768 -32768 -32768 -32768 -32768 -32768 -32768 -32768 -32768 -32768 -32768 -32768 -32768 -32768 -32768 -32768 -32768 -32768 -32768 -32768 -32768 -32768 -32768 -32768 -32768 -32768 -32768 -32768 -32768 -32768 -32768 -32768 -32768 -32768 -32768 -32768 -32768 -32768 -32768 -32768 -32768 -32768 -32768
-32768 -32768 -32768 -32768 -32768 -32768 -32768 -32768 -32768 -32768 -32768 -32768 -32768 -32768 -32768 -32768 -32768 -32768 -32768 -32768 -32768 -32768 -32768 -32768 -32768 -32768 -32768 -32768 285 285 -32768 -32768 -32768 -32768 -32768 -32768 285 285 285 285 285 285 285 285 285 285 285 285 285 285 285 285 285 285 285 285 285 285 285 285 285 285 285 285 285 285 285 283 283 283 284 284 284 284 284 283 283 282 282 283 283 282 282 281 280 278 274 267 252 251 262 263 273 273 265 251 257 267 267 263 257 251 244 232 219 211 226 230 238 247 247 255 255 250 241 226 217 226 224 210 216 217 205 189 174 170 165 155 142 142 124 129 141 157 165 164 156 144 155 148 138 149 156 166 164 170 189 207 209 200 203 197 210 225 235 236 239 253 260 262 264 264 258 258 240 253 255 259 270 271 271 272 271 266 264 268 257 263 264 257 231 211 190 208 227 239 250 263 270 271 273 276 -32768 -32768 -32768 -32768 -32768 -32768 -32768 -32768 -32768 -32768 -32768 -32768 -32768 -32768 -32768 -32768 -32768 -32768 -32768 -32768 -32768 -32768 -32768 -32768 -32768 -32768 -32768 -32768 -32768 -32768 -32768 -32768 -32768 -32768 -32768 -32768 -32768 -32768 -32768 -32768 -32768 -32768 -32768 -32768 -32768 -32768 -32768 -32768 -32768 -32768 -32768 -32768 -32768 -32768 -32768 -32768 -32768 -32768 -32768 -32768 -32768 -32768 -32768 -32768 -32768 -32768 -32768 -32768 -32768 -32768 -32768 -32768
-32768 -32768 -32768 -32768 -32768 -32768 -32768 -32768 -32768 -32768 -32768 -32768 -32768 -32768 -32768 -32768 -32768 -32768 -32768 -32768 -32768 -32768 -32768 -32768 -32768 -32768 -32768 -32768 285 285 -32768 -32768 -32768 -32768 -32768 -32768 285 285 285 285 285 285 285 285 285 285 285 285 285 285 285 285 285 285 285 285 285 285 285 285 285 285 285 285 285 285 285 283 283 285 285 285 283 280 281 281 283 283 284 283 282 278 277 280 279 279 275 272 264 258 260 271 273 266 255 253 267 268 265 262 257 249 243 232 217 213 222 234 247 254 258 257 249 239 223 224 234 240 233 225 232 228 220 211 197 182 173 162 171 147 123 138 151 160 174 179 171 156 170 164 151 152 159 169 182 199 217 233 239 229 235 220 214 214 214 211 227 250 249 242 242 247 258 259 258 260 260 261 262 271 271 271 267 262 263 265 250 261 260 256 242 220 196 213 235 255 259 264 268 270 272 276 278 278 278 -32768 -32768 -32768 -32768 -32768 -32768 -32768 -32768 -32768 -32768 -32768 -32768 -32768 -32768 -32768 -32768 -32768 -32768 -32768 -32768 -32768 -32768 -32768 -32768 -32768 -32768 -32768 -32768 -32768 -32768 -32768 -32768 -32768 -32768 -32768 -32768 -32768 -32768 -32768 -32768 -32768 -32768 -32768 -32768 -32768 -32768 -32768 -32768 -32768 -32768 -32768 -32768 -32768 -32768 -32768 -32768 -32768 -32768 -32768 -32768 -32768 -32768 -32768 -32768 -32768 -32768 -32768 -32768 -32768
-32768 -32768 -32768 -32768 -32768 -32768 -32768 -32768 -32768 -32768 -32768 -32768 -32768 -32768 -32768 -32768 -32768 -32768 -32768 -32768 -32768 -32768 -32768 -32768 -32768 -32768 -32768 -32768 285 285 -32768 -32768 -32768 -32768 -32768 -32768 -32768 285 285 285 285 285 285 285 285 285 285 285 285 285 285 285 285 285 285 285 285 285 285 285 285 285 285 285 285 285 285 284 284 285 284 284 282 281 281 280 284 284 284 283 282 279 277 279 278 276 269 262 267 259 263 275 273 266 252 263 269 265 261 260 255 244 229 220 223 229 236 241 248 258 252 239 229 217 222 236 241 229 237 236 227 214 217 219 198 182 179 187 174 143 125 139 147 145 160 183 185 168 180 178 163 150 160 174 196 216 223 221 216 225 236 233 238 242 238 228 224 244 248 231 219 231 244 253 261 261 261 269 270 271 271 271 269 266 264 255 245 261 262 260 243 222 199 220 242 253 264 268 269 272 273 275 276 278 -32768 -32768 -32768 -32768 -32768 -32768 -32768 -32768 -32768 -32768 -32768 -32768 -32768 -32768 -32768 -32768 -32768 -32768 -32768 -32768 -32768 -32768 -32768 -32768 -32768 -32768 -32768 -32768 -32768 -32768 -32768 -32768 -32768 -32768 -32768 -32768 -32768 -32768 -32768 -32768 -32768 -32768 -32768 -32768 -32768 -32768 -32768 -32768 -32768 -32768 -32768 -32768 -32768 -32768 -32768 -32768 -32768 -32768 -32768 -32768 -32768 -32768 -32768 -32768 -32768 -32768 -32768 -32768 -32768 -32768
[truncated: 324,944 more chars]
