# Supplementary material for: Alien species revises systematic status: integrative species delimitation of two similar taxa of Symbrenthia Hübner, [1819] (Lepidoptera, Nymphalidae)
Source: PeerJ. 2023 Jan 30;11:e14644. doi: 10.7717/peerj.14644 (PMC9893915; doi:10.7717/peerj.14644)
Supplement: Supplemental Information 6 [file peerj-11-14644-s006.zip › SDM/early_stage/MAXENT/Maxent_output_transformation.R]

## Read results from MAXENT -------------------------------------------------
library(raster)
library(sp)
output <- raster("formosanus_avg.asc")
library(RColorBrewer)
color<-colorRampPalette(c("gray","green","yellow","orange","red"))

jpeg("formosanus_past_2012.jpg", h=8, w=7,units = 'in',res = 300)
plot(output,col=color(100),zlim=c(0,1))

dev.off()

output <- raster("lunica_avg.asc")
library(RColorBrewer)
color<-colorRampPalette(c("gray","green","yellow","orange","red"))

jpeg("lunica_past_2012.jpg", h=8, w=7,units = 'in',res = 300)
plot(output,col=color(100),zlim=c(0,1))

dev.off()
