# Supplementary material for: Alien species revises systematic status: integrative species delimitation of two similar taxa of Symbrenthia Hübner, [1819] (Lepidoptera, Nymphalidae)
Source: PeerJ. 2023 Jan 30;11:e14644. doi: 10.7717/peerj.14644 (PMC9893915; doi:10.7717/peerj.14644)
Supplement: Supplemental Information 6 [file peerj-11-14644-s006.zip › SDM/early_stage/MAXENT/past_2012_GLM_distribution.csv]

species_name	lon	lat
formosanus	121.054932	23.628115
formosanus	120.7919	21.9621
formosanus	121.0157	24.7119
formosanus	121.5455	25.1547
formosanus	120.8538	21.9041
formosanus	121.005825	24.204621
formosanus	121.280927	24.047432
formosanus	121.502895	24.774974
formosanus	121.567253	24.889901
formosanus	120.790253	23.728701
formosanus	120.875155	23.877634
formosanus	121.531742	24.937416
formosanus	121.359412	24.770632
formosanus	121.403791	24.673541
formosanus	121.286998	24.620683
formosanus	121.492592	24.580782
formosanus	121.483982	24.214335
formosanus	121.128769	24.073602
formosanus	121.553887	24.929444
formosanus	121.116916	24.534915
formosanus	121.017109	24.198697
formosanus	120.82143	24.340683
formosanus	120.618486	22.421302
formosanus	120.780803	22.198806
formosanus	121.576538	24.018525
formosanus	121.165728	22.757126
formosanus	121.24194	24.050457
formosanus	120.982023	24.073405
formosanus	121.279652	24.028281
formosanus	121.485879	24.190331
formosanus	121.310555	23.415505
formosanus	121.079669	24.025907
formosanus	120.675825	23.378782
formosanus	121.359322	24.712727
formosanus	120.786095	22.736907
formosanus	120.731946	22.163305
formosanus	121.324409	24.026827
formosanus	121.279558	24.658756
formosanus	120.671608	22.757052
formosanus	120.964251	22.881263
formosanus	120.503182	23.266507
formosanus	121.003741	24.091114
formosanus	121.580647	24.995973
formosanus	120.502058	23.268049
formosanus	120.737778	22.411167
formosanus	121.34	23.12
formosanus	121.35	23.14
formosanus	121.34	23.13
lunica	121.542805	24.929551
lunica	121.490908	25.152731
lunica	121.503062	24.774995
lunica	121.537068	24.851766
lunica	121.736319	24.96119
lunica	121.780759	24.947384
lunica	121.581327	24.958587
lunica	121.527727	25.025812
lunica	121.536563	25.008395
lunica	121.545886	24.991573
lunica	121.10786	24.764337
lunica	120.967305	24.468071
lunica	121.775489	25.148042
lunica	121.815558	25.131449
lunica	120.965904	24.671126
lunica	120.821216	24.340492
lunica	120.390457	23.007082
lunica	121.584962	24.759499
lunica	121.950175	24.842148
lunica	121.545303	24.940538
lunica	121.389441	24.796901
lunica	120.790275	23.72876
lunica	120.438169	22.833288
lunica	121.570276	25.130083
lunica	121.619482	24.966918
lunica	121.535148	25.141177
lunica	121.53162	25.10371
lunica	121.361969	23.730251
lunica	121.537068	25.125921
lunica	121.558751	25.243016
lunica	121.660252	24.987834
lunica	121.592534	25.132271
lunica	121.562179	24.990822
lunica	121.659137	24.989836
lunica	121.581077	24.998816
lunica	121.539927	25.157018
lunica	121.592374	25.132231
lunica	121.530733	25.125393
lunica	121.55581	25.011495
lunica	121.141139	24.77825
lunica	120.532242	23.125175
lunica	121.44418	24.832823
lunica	120.891406	22.198288
