# Supplementary material for: Alien species revises systematic status: integrative species delimitation of two similar taxa of Symbrenthia Hübner, [1819] (Lepidoptera, Nymphalidae)
Source: PeerJ. 2023 Jan 30;11:e14644. doi: 10.7717/peerj.14644 (PMC9893915; doi:10.7717/peerj.14644)
Supplement: Supplemental Information 6 [file peerj-11-14644-s006.zip › SDM/early_stage/MAXENT/past_2012_output/formosanus_0.asc]

ncols         264
nrows         468
xllcorner     119.7998599118
yllcorner     21.499860665
cellsize      0.00833333330000001
NODATA_value  -9999
-9999 -9999 -9999 -9999 -9999 -9999 -9999 -9999 -9999 -9999 -9999 -9999 -9999 -9999 -9999 -9999 -9999 -9999 -9999 8.09394E-1 -9999 -9999 -9999 -9999 -9999 -9999 -9999 -9999 -9999 -9999 -9999 -9999 -9999 -9999 -9999 -9999 -9999 -9999 -9999 -9999 -9999 -9999 -9999 -9999 -9999 -9999 -9999 -9999 -9999 -9999 -9999 -9999 -9999 -9999 -9999 -9999 -9999 -9999 -9999 -9999 -9999 -9999 -9999 -9999 -9999 -9999 -9999 -9999 -9999 -9999 -9999 -9999 -9999 -9999 -9999 -9999 -9999 -9999 -9999 -9999 -9999 -9999 -9999 -9999 -9999 -9999 -9999 -9999 -9999 -9999 -9999 -9999 -9999 -9999 -9999 -9999 -9999 -9999 -9999 -9999 -9999 -9999 -9999 -9999 -9999 -9999 -9999 -9999 -9999 -9999 -9999 -9999 -9999 -9999 -9999 -9999 -9999 -9999 -9999 -9999 -9999 -9999 -9999 -9999 -9999 -9999 -9999 -9999 -9999 -9999 -9999 -9999 -9999 -9999 -9999 -9999 -9999 -9999 -9999 -9999 -9999 -9999 -9999 -9999 -9999 -9999 -9999 -9999 -9999 -9999 -9999 -9999 -9999 -9999 -9999 -9999 -9999 -9999 -9999 -9999 -9999 -9999 -9999 -9999 -9999 -9999 -9999 -9999 -9999 -9999 -9999 -9999 -9999 -9999 -9999 -9999 -9999 -9999 -9999 -9999 -9999 -9999 -9999 -9999 -9999 -9999 -9999 -9999 -9999 -9999 -9999 -9999 -9999 -9999 -9999 -9999 -9999 -9999 -9999 -9999 -9999 -9999 -9999 -9999 -9999 -9999 -9999 -9999 -9999 -9999 -9999 -9999 -9999 -9999 -9999 -9999 -9999 -9999 -9999 -9999 -9999 -9999 -9999 -9999 -9999 -9999 -9999 -9999 -9999 -9999 -9999 -9999 -9999 -9999 -9999 -9999 -9999 -9999 -9999 -9999 -9999 -9999 -9999 -9999 -9999 -9999 -9999 -9999 -9999 -9999 -9999 -9999 -9999 -9999 -9999 -9999 -9999 -9999 -9999 -9999 -9999 -9999 -9999 -9999
-9999 -9999 -9999 -9999 -9999 -9999 -9999 -9999 -9999 -9999 -9999 -9999 -9999 -9999 -9999 -9999 -9999 -9999 -9999 -9999 -9999 -9999 -9999 -9999 -9999 -9999 -9999 -9999 -9999 -9999 -9999 -9999 -9999 -9999 -9999 -9999 -9999 -9999 -9999 -9999 -9999 -9999 -9999 -9999 -9999 -9999 -9999 -9999 -9999 -9999 -9999 -9999 -9999 -9999 -9999 -9999 -9999 -9999 -9999 -9999 -9999 -9999 -9999 -9999 -9999 -9999 -9999 -9999 -9999 -9999 -9999 -9999 -9999 -9999 -9999 -9999 -9999 -9999 -9999 -9999 -9999 -9999 -9999 -9999 -9999 -9999 -9999 -9999 -9999 -9999 -9999 -9999 -9999 -9999 -9999 -9999 -9999 -9999 -9999 -9999 -9999 -9999 -9999 -9999 -9999 -9999 -9999 -9999 -9999 -9999 -9999 -9999 -9999 -9999 -9999 -9999 -9999 -9999 -9999 -9999 -9999 -9999 -9999 -9999 -9999 -9999 -9999 -9999 -9999 -9999 -9999 -9999 -9999 -9999 -9999 -9999 -9999 -9999 -9999 -9999 -9999 -9999 -9999 -9999 -9999 -9999 -9999 -9999 -9999 -9999 -9999 -9999 -9999 -9999 -9999 -9999 -9999 -9999 -9999 -9999 -9999 -9999 -9999 -9999 -9999 -9999 -9999 -9999 -9999 -9999 -9999 -9999 -9999 -9999 -9999 -9999 -9999 -9999 -9999 -9999 -9999 -9999 -9999 -9999 -9999 -9999 -9999 -9999 -9999 -9999 -9999 -9999 -9999 -9999 -9999 -9999 -9999 -9999 -9999 -9999 -9999 -9999 -9999 -9999 -9999 -9999 -9999 -9999 -9999 -9999 -9999 -9999 -9999 -9999 -9999 -9999 -9999 -9999 -9999 -9999 -9999 -9999 -9999 -9999 -9999 -9999 -9999 -9999 -9999 -9999 -9999 -9999 -9999 -9999 -9999 -9999 -9999 -9999 -9999 -9999 -9999 -9999 -9999 -9999 -9999 -9999 -9999 -9999 -9999 -9999 -9999 -9999 -9999 -9999 -9999 -9999 -9999 -9999 -9999 -9999 -9999 -9999 -9999 -9999
-9999 6.31768E-1 -9999 -9999 -9999 -9999 -9999 -9999 -9999 -9999 -9999 -9999 -9999 -9999 -9999 -9999 -9999 -9999 -9999 -9999 -9999 -9999 -9999 -9999 -9999 -9999 -9999 -9999 -9999 -9999 -9999 -9999 -9999 -9999 -9999 -9999 -9999 -9999 -9999 -9999 -9999 -9999 -9999 -9999 -9999 -9999 -9999 -9999 -9999 -9999 -9999 -9999 -9999 -9999 -9999 -9999 -9999 -9999 -9999 -9999 -9999 -9999 -9999 -9999 -9999 -9999 -9999 -9999 -9999 -9999 -9999 -9999 -9999 -9999 -9999 -9999 -9999 -9999 -9999 -9999 -9999 -9999 -9999 -9999 -9999 -9999 -9999 -9999 -9999 -9999 -9999 -9999 -9999 -9999 -9999 -9999 -9999 -9999 -9999 -9999 -9999 -9999 -9999 -9999 -9999 -9999 -9999 -9999 -9999 -9999 -9999 -9999 -9999 -9999 -9999 -9999 -9999 -9999 -9999 -9999 -9999 -9999 -9999 -9999 -9999 -9999 -9999 -9999 -9999 -9999 -9999 -9999 -9999 -9999 -9999 -9999 -9999 -9999 -9999 -9999 -9999 -9999 -9999 -9999 -9999 -9999 -9999 -9999 -9999 -9999 -9999 -9999 -9999 -9999 -9999 -9999 -9999 -9999 -9999 -9999 -9999 -9999 -9999 -9999 -9999 -9999 -9999 -9999 -9999 -9999 -9999 -9999 -9999 -9999 -9999 -9999 -9999 -9999 -9999 -9999 -9999 -9999 -9999 -9999 -9999 -9999 -9999 -9999 -9999 -9999 -9999 -9999 -9999 -9999 -9999 -9999 -9999 -9999 -9999 -9999 -9999 -9999 -9999 -9999 -9999 -9999 -9999 -9999 -9999 -9999 -9999 -9999 -9999 -9999 -9999 -9999 -9999 -9999 -9999 -9999 -9999 -9999 -9999 -9999 -9999 -9999 -9999 -9999 -9999 -9999 -9999 -9999 -9999 -9999 -9999 -9999 -9999 -9999 -9999 -9999 -9999 -9999 -9999 -9999 -9999 -9999 -9999 -9999 -9999 -9999 -9999 -9999 -9999 -9999 -9999 -9999 -9999 -9999 -9999 -9999 -9999 -9999 -9999 -9999
-9999 -9999 -9999 -9999 -9999 -9999 -9999 -9999 -9999 -9999 -9999 -9999 -9999 -9999 -9999 -9999 -9999 -9999 -9999 -9999 -9999 -9999 -9999 -9999 -9999 -9999 -9999 -9999 -9999 -9999 -9999 -9999 -9999 -9999 -9999 -9999 -9999 -9999 -9999 -9999 -9999 -9999 -9999 -9999 -9999 -9999 -9999 -9999 -9999 -9999 -9999 -9999 -9999 -9999 -9999 -9999 -9999 -9999 -9999 -9999 -9999 -9999 -9999 -9999 -9999 -9999 -9999 -9999 -9999 -9999 -9999 -9999 -9999 -9999 -9999 -9999 -9999 -9999 -9999 -9999 -9999 -9999 -9999 -9999 -9999 -9999 -9999 -9999 -9999 -9999 -9999 -9999 -9999 -9999 -9999 -9999 -9999 -9999 -9999 -9999 -9999 -9999 -9999 -9999 -9999 -9999 -9999 -9999 -9999 -9999 -9999 -9999 -9999 -9999 -9999 -9999 -9999 -9999 -9999 -9999 -9999 -9999 -9999 -9999 -9999 -9999 -9999 -9999 -9999 -9999 -9999 -9999 -9999 -9999 -9999 -9999 -9999 -9999 -9999 -9999 -9999 -9999 -9999 -9999 -9999 -9999 -9999 -9999 -9999 -9999 -9999 -9999 -9999 -9999 -9999 -9999 -9999 -9999 -9999 -9999 -9999 -9999 -9999 -9999 -9999 -9999 -9999 -9999 -9999 -9999 -9999 -9999 -9999 -9999 -9999 -9999 -9999 -9999 -9999 -9999 -9999 -9999 -9999 -9999 -9999 -9999 -9999 -9999 -9999 -9999 -9999 -9999 -9999 -9999 -9999 -9999 -9999 -9999 -9999 -9999 -9999 -9999 -9999 -9999 -9999 -9999 -9999 -9999 -9999 -9999 -9999 -9999 -9999 -9999 -9999 -9999 -9999 -9999 -9999 -9999 -9999 -9999 -9999 -9999 -9999 -9999 -9999 -9999 -9999 -9999 -9999 -9999 -9999 -9999 -9999 -9999 -9999 -9999 -9999 -9999 -9999 -9999 -9999 -9999 -9999 -9999 -9999 -9999 -9999 -9999 -9999 -9999 -9999 -9999 -9999 -9999 -9999 -9999 -9999 -9999 -9999 -9999 -9999 -9999
-9999 -9999 -9999 -9999 -9999 -9999 -9999 -9999 -9999 -9999 -9999 -9999 -9999 -9999 -9999 -9999 -9999 -9999 -9999 -9999 -9999 -9999 -9999 -9999 -9999 -9999 -9999 -9999 -9999 -9999 -9999 -9999 -9999 -9999 -9999 -9999 -9999 -9999 -9999 -9999 -9999 -9999 -9999 -9999 -9999 -9999 -9999 -9999 -9999 -9999 -9999 -9999 -9999 -9999 -9999 -9999 -9999 -9999 -9999 -9999 -9999 -9999 -9999 -9999 -9999 -9999 -9999 -9999 -9999 -9999 -9999 -9999 -9999 -9999 -9999 -9999 -9999 -9999 -9999 -9999 -9999 -9999 -9999 -9999 -9999 -9999 -9999 -9999 -9999 -9999 -9999 -9999 -9999 -9999 -9999 -9999 -9999 -9999 -9999 -9999 -9999 -9999 -9999 -9999 -9999 -9999 -9999 -9999 -9999 -9999 -9999 -9999 -9999 -9999 -9999 -9999 -9999 -9999 -9999 -9999 -9999 -9999 -9999 -9999 -9999 -9999 -9999 -9999 -9999 -9999 -9999 -9999 -9999 -9999 -9999 -9999 -9999 -9999 -9999 -9999 -9999 -9999 -9999 -9999 -9999 -9999 -9999 -9999 -9999 -9999 -9999 -9999 -9999 -9999 -9999 -9999 -9999 -9999 -9999 -9999 -9999 -9999 -9999 -9999 -9999 -9999 -9999 -9999 -9999 -9999 -9999 -9999 -9999 -9999 -9999 -9999 -9999 -9999 -9999 -9999 -9999 -9999 -9999 -9999 -9999 -9999 -9999 -9999 -9999 -9999 -9999 -9999 -9999 -9999 -9999 -9999 -9999 -9999 -9999 -9999 -9999 -9999 -9999 -9999 -9999 -9999 -9999 -9999 -9999 -9999 -9999 -9999 -9999 -9999 -9999 -9999 -9999 -9999 -9999 -9999 -9999 -9999 -9999 -9999 -9999 -9999 -9999 -9999 -9999 -9999 -9999 -9999 -9999 -9999 -9999 -9999 -9999 -9999 -9999 -9999 -9999 -9999 -9999 -9999 -9999 -9999 -9999 -9999 -9999 -9999 -9999 -9999 -9999 -9999 -9999 -9999 -9999 -9999 -9999 -9999 -9999 -9999 -9999 -9999
-9999 -9999 -9999 -9999 -9999 -9999 -9999 -9999 -9999 -9999 -9999 -9999 -9999 -9999 -9999 -9999 -9999 -9999 -9999 -9999 -9999 -9999 -9999 -9999 -9999 -9999 -9999 -9999 -9999 -9999 -9999 -9999 -9999 -9999 -9999 -9999 -9999 -9999 -9999 -9999 -9999 -9999 -9999 -9999 -9999 -9999 -9999 -9999 -9999 -9999 -9999 -9999 -9999 -9999 -9999 -9999 -9999 -9999 -9999 -9999 -9999 -9999 -9999 -9999 -9999 -9999 -9999 -9999 -9999 -9999 -9999 -9999 -9999 -9999 -9999 -9999 -9999 -9999 -9999 -9999 -9999 -9999 -9999 -9999 -9999 -9999 -9999 -9999 -9999 -9999 -9999 -9999 -9999 -9999 -9999 -9999 -9999 -9999 -9999 -9999 -9999 -9999 -9999 -9999 -9999 -9999 -9999 -9999 -9999 -9999 -9999 -9999 -9999 -9999 -9999 -9999 -9999 -9999 -9999 -9999 -9999 -9999 -9999 -9999 -9999 -9999 -9999 -9999 -9999 -9999 -9999 -9999 -9999 -9999 -9999 -9999 -9999 -9999 -9999 -9999 -9999 -9999 -9999 -9999 -9999 -9999 -9999 -9999 -9999 -9999 -9999 -9999 -9999 -9999 -9999 -9999 -9999 -9999 -9999 -9999 -9999 -9999 -9999 -9999 -9999 -9999 -9999 -9999 -9999 -9999 -9999 -9999 -9999 -9999 -9999 -9999 -9999 -9999 -9999 -9999 -9999 -9999 -9999 -9999 -9999 -9999 -9999 -9999 -9999 -9999 -9999 -9999 -9999 -9999 -9999 -9999 -9999 -9999 -9999 -9999 -9999 -9999 -9999 -9999 -9999 -9999 -9999 -9999 -9999 -9999 -9999 -9999 -9999 -9999 -9999 -9999 -9999 -9999 -9999 -9999 -9999 -9999 -9999 -9999 -9999 -9999 -9999 -9999 -9999 -9999 -9999 -9999 -9999 -9999 -9999 -9999 -9999 -9999 -9999 -9999 -9999 -9999 -9999 -9999 -9999 -9999 -9999 -9999 -9999 -9999 -9999 -9999 -9999 -9999 -9999 -9999 -9999 -9999 -9999 -9999 -9999 -9999 -9999 -9999
-9999 -9999 -9999 -9999 -9999 -9999 -9999 -9999 -9999 -9999 -9999 -9999 -9999 -9999 -9999 -9999 -9999 -9999 -9999 -9999 -9999 -9999 -9999 -9999 -9999 -9999 -9999 -9999 -9999 -9999 -9999 -9999 -9999 -9999 -9999 -9999 -9999 -9999 -9999 -9999 -9999 -9999 -9999 -9999 -9999 -9999 -9999 -9999 -9999 -9999 -9999 -9999 -9999 -9999 -9999 -9999 -9999 -9999 -9999 -9999 -9999 -9999 -9999 -9999 -9999 -9999 -9999 -9999 -9999 -9999 -9999 -9999 -9999 -9999 -9999 -9999 -9999 -9999 -9999 -9999 -9999 -9999 -9999 -9999 -9999 -9999 -9999 -9999 -9999 -9999 -9999 -9999 -9999 -9999 -9999 -9999 -9999 -9999 -9999 -9999 -9999 -9999 -9999 -9999 -9999 -9999 -9999 -9999 -9999 -9999 -9999 -9999 -9999 -9999 -9999 -9999 -9999 -9999 -9999 -9999 -9999 -9999 -9999 -9999 -9999 -9999 -9999 -9999 -9999 -9999 -9999 -9999 -9999 -9999 -9999 -9999 -9999 -9999 -9999 -9999 -9999 -9999 -9999 -9999 -9999 -9999 -9999 -9999 -9999 -9999 -9999 -9999 -9999 -9999 -9999 -9999 -9999 -9999 -9999 -9999 -9999 -9999 -9999 -9999 -9999 -9999 -9999 -9999 -9999 -9999 -9999 -9999 -9999 -9999 -9999 -9999 -9999 -9999 -9999 -9999 -9999 -9999 -9999 -9999 -9999 -9999 -9999 -9999 -9999 -9999 -9999 -9999 -9999 -9999 -9999 -9999 -9999 -9999 -9999 -9999 -9999 -9999 -9999 -9999 -9999 -9999 -9999 -9999 -9999 -9999 -9999 -9999 -9999 -9999 -9999 -9999 -9999 -9999 -9999 -9999 -9999 -9999 -9999 -9999 -9999 -9999 -9999 -9999 -9999 -9999 -9999 -9999 -9999 -9999 -9999 -9999 -9999 -9999 -9999 -9999 -9999 -9999 -9999 -9999 -9999 -9999 -9999 -9999 -9999 -9999 -9999 -9999 -9999 -9999 -9999 -9999 -9999 -9999 -9999 -9999 -9999 -9999 -9999 -9999
-9999 -9999 -9999 -9999 -9999 -9999 -9999 -9999 -9999 -9999 -9999 -9999 -9999 -9999 -9999 -9999 -9999 -9999 -9999 -9999 -9999 -9999 -9999 -9999 -9999 -9999 -9999 -9999 -9999 -9999 -9999 -9999 -9999 -9999 -9999 -9999 -9999 -9999 -9999 -9999 -9999 -9999 -9999 -9999 -9999 -9999 -9999 -9999 -9999 -9999 -9999 -9999 -9999 -9999 -9999 -9999 -9999 -9999 -9999 -9999 -9999 -9999 -9999 -9999 -9999 -9999 -9999 -9999 -9999 -9999 -9999 -9999 -9999 -9999 -9999 -9999 -9999 -9999 -9999 -9999 -9999 -9999 -9999 -9999 -9999 -9999 -9999 -9999 -9999 -9999 -9999 -9999 -9999 -9999 -9999 -9999 -9999 -9999 -9999 -9999 -9999 -9999 -9999 -9999 -9999 -9999 -9999 -9999 -9999 -9999 -9999 -9999 -9999 -9999 -9999 -9999 -9999 -9999 -9999 -9999 -9999 -9999 -9999 -9999 -9999 -9999 -9999 -9999 -9999 -9999 -9999 -9999 -9999 -9999 -9999 -9999 -9999 -9999 -9999 -9999 -9999 -9999 -9999 -9999 -9999 -9999 -9999 -9999 -9999 -9999 -9999 -9999 -9999 -9999 -9999 -9999 -9999 -9999 -9999 -9999 -9999 -9999 -9999 -9999 -9999 -9999 -9999 -9999 -9999 -9999 -9999 -9999 -9999 -9999 -9999 -9999 -9999 -9999 -9999 -9999 -9999 -9999 -9999 -9999 -9999 -9999 -9999 -9999 -9999 -9999 -9999 -9999 -9999 -9999 -9999 -9999 -9999 -9999 -9999 -9999 -9999 -9999 -9999 -9999 -9999 -9999 -9999 -9999 -9999 -9999 -9999 -9999 -9999 -9999 -9999 -9999 -9999 -9999 -9999 -9999 -9999 -9999 -9999 -9999 -9999 -9999 -9999 -9999 -9999 -9999 -9999 -9999 -9999 -9999 -9999 -9999 -9999 -9999 -9999 -9999 -9999 -9999 -9999 -9999 -9999 -9999 -9999 -9999 -9999 -9999 -9999 -9999 -9999 -9999 -9999 -9999 -9999 -9999 -9999 -9999 -9999 -9999 -9999 -9999
-9999 -9999 -9999 -9999 -9999 -9999 -9999 -9999 -9999 -9999 -9999 -9999 -9999 -9999 -9999 -9999 -9999 -9999 -9999 -9999 -9999 -9999 -9999 -9999 -9999 -9999 -9999 -9999 -9999 -9999 -9999 -9999 -9999 -9999 -9999 -9999 -9999 -9999 -9999 -9999 -9999 -9999 -9999 -9999 -9999 -9999 -9999 -9999 -9999 -9999 -9999 -9999 -9999 -9999 -9999 -9999 -9999 -9999 -9999 -9999 -9999 -9999 -9999 -9999 -9999 -9999 -9999 -9999 -9999 -9999 -9999 -9999 -9999 -9999 -9999 -9999 -9999 -9999 -9999 -9999 -9999 -9999 -9999 -9999 -9999 -9999 -9999 -9999 -9999 -9999 -9999 -9999 -9999 -9999 -9999 -9999 -9999 -9999 -9999 -9999 -9999 -9999 -9999 -9999 -9999 -9999 -9999 -9999 -9999 -9999 -9999 -9999 -9999 -9999 -9999 -9999 -9999 -9999 -9999 -9999 -9999 -9999 -9999 -9999 -9999 -9999 -9999 -9999 -9999 -9999 -9999 -9999 -9999 -9999 -9999 -9999 -9999 -9999 -9999 -9999 -9999 -9999 -9999 -9999 -9999 -9999 -9999 -9999 -9999 -9999 -9999 -9999 -9999 -9999 -9999 -9999 -9999 -9999 -9999 -9999 -9999 -9999 -9999 -9999 -9999 -9999 -9999 -9999 -9999 -9999 -9999 -9999 -9999 -9999 -9999 -9999 -9999 -9999 -9999 -9999 -9999 -9999 -9999 -9999 -9999 -9999 -9999 -9999 -9999 -9999 -9999 -9999 -9999 -9999 -9999 -9999 -9999 -9999 -9999 -9999 -9999 -9999 -9999 -9999 -9999 -9999 -9999 -9999 -9999 -9999 -9999 -9999 -9999 -9999 -9999 -9999 -9999 -9999 -9999 -9999 -9999 -9999 -9999 -9999 -9999 -9999 -9999 -9999 -9999 -9999 -9999 -9999 -9999 -9999 -9999 -9999 -9999 -9999 -9999 -9999 -9999 -9999 -9999 -9999 -9999 -9999 -9999 -9999 -9999 -9999 -9999 -9999 -9999 -9999 -9999 -9999 -9999 -9999 -9999 -9999 -9999 -9999 -9999 -9999
-9999 -9999 -9999 -9999 -9999 -9999 -9999 -9999 -9999 -9999 -9999 -9999 -9999 -9999 -9999 -9999 -9999 -9999 -9999 -9999 -9999 -9999 -9999 -9999 -9999 -9999 -9999 -9999 -9999 -9999 -9999 -9999 -9999 -9999 -9999 -9999 -9999 -9999 -9999 -9999 -9999 -9999 -9999 -9999 -9999 -9999 -9999 -9999 -9999 -9999 -9999 -9999 -9999 -9999 -9999 -9999 -9999 -9999 -9999 -9999 -9999 -9999 -9999 -9999 -9999 -9999 -9999 -9999 -9999 -9999 -9999 -9999 -9999 -9999 -9999 -9999 -9999 -9999 -9999 -9999 -9999 -9999 -9999 -9999 -9999 -9999 -9999 -9999 -9999 -9999 -9999 -9999 -9999 -9999 -9999 -9999 -9999 -9999 -9999 -9999 -9999 -9999 -9999 -9999 -9999 -9999 -9999 -9999 -9999 -9999 -9999 -9999 -9999 -9999 -9999 -9999 -9999 -9999 -9999 -9999 -9999 -9999 -9999 -9999 -9999 -9999 -9999 -9999 -9999 -9999 -9999 -9999 -9999 -9999 -9999 -9999 -9999 -9999 -9999 -9999 -9999 -9999 -9999 -9999 -9999 -9999 -9999 -9999 -9999 -9999 -9999 -9999 -9999 -9999 -9999 -9999 -9999 -9999 -9999 -9999 -9999 -9999 -9999 -9999 -9999 -9999 -9999 -9999 -9999 -9999 -9999 -9999 -9999 -9999 -9999 -9999 -9999 -9999 -9999 -9999 -9999 -9999 -9999 -9999 -9999 -9999 -9999 -9999 -9999 -9999 -9999 -9999 -9999 -9999 -9999 -9999 -9999 -9999 -9999 -9999 -9999 -9999 -9999 -9999 -9999 -9999 -9999 -9999 -9999 -9999 -9999 -9999 -9999 -9999 -9999 -9999 -9999 -9999 -9999 -9999 -9999 -9999 -9999 -9999 -9999 -9999 -9999 -9999 -9999 -9999 -9999 -9999 -9999 -9999 -9999 -9999 -9999 -9999 -9999 -9999 -9999 -9999 -9999 -9999 -9999 -9999 -9999 -9999 -9999 -9999 -9999 -9999 -9999 -9999 -9999 -9999 -9999 -9999 -9999 -9999 -9999 -9999 -9999 -9999
-9999 -9999 -9999 -9999 -9999 -9999 -9999 -9999 -9999 -9999 -9999 -9999 -9999 -9999 -9999 -9999 -9999 -9999 -9999 -9999 -9999 -9999 -9999 -9999 -9999 -9999 -9999 -9999 -9999 -9999 -9999 -9999 -9999 -9999 -9999 -9999 -9999 -9999 -9999 -9999 -9999 -9999 -9999 -9999 -9999 -9999 -9999 -9999 -9999 -9999 -9999 -9999 -9999 -9999 -9999 -9999 -9999 -9999 -9999 -9999 -9999 -9999 -9999 -9999 -9999 -9999 -9999 -9999 -9999 -9999 -9999 -9999 -9999 -9999 -9999 -9999 -9999 -9999 -9999 -9999 -9999 -9999 -9999 -9999 -9999 -9999 -9999 -9999 -9999 -9999 -9999 -9999 -9999 -9999 -9999 -9999 -9999 -9999 -9999 -9999 -9999 -9999 -9999 -9999 -9999 -9999 -9999 -9999 -9999 -9999 -9999 -9999 -9999 -9999 -9999 -9999 -9999 -9999 -9999 -9999 -9999 -9999 -9999 -9999 -9999 -9999 -9999 -9999 -9999 -9999 -9999 -9999 -9999 -9999 -9999 -9999 -9999 -9999 -9999 -9999 -9999 -9999 -9999 -9999 -9999 -9999 -9999 -9999 -9999 -9999 -9999 -9999 -9999 -9999 -9999 -9999 -9999 -9999 -9999 -9999 -9999 -9999 -9999 -9999 -9999 -9999 -9999 -9999 -9999 -9999 -9999 -9999 -9999 -9999 -9999 -9999 -9999 -9999 -9999 -9999 -9999 -9999 -9999 -9999 -9999 -9999 -9999 -9999 -9999 -9999 -9999 -9999 -9999 -9999 -9999 -9999 -9999 -9999 -9999 -9999 -9999 -9999 -9999 -9999 -9999 -9999 -9999 -9999 -9999 -9999 -9999 -9999 -9999 -9999 -9999 -9999 -9999 -9999 -9999 -9999 -9999 -9999 -9999 -9999 -9999 -9999 -9999 -9999 -9999 -9999 -9999 -9999 -9999 -9999 -9999 -9999 -9999 -9999 -9999 -9999 -9999 -9999 -9999 -9999 -9999 -9999 -9999 -9999 -9999 -9999 -9999 -9999 -9999 -9999 -9999 -9999 -9999 -9999 -9999 -9999 -9999 -9999 -9999 -9999
-9999 -9999 -9999 -9999 -9999 -9999 -9999 -9999 -9999 -9999 -9999 -9999 -9999 -9999 -9999 -9999 -9999 -9999 -9999 -9999 -9999 -9999 -9999 -9999 -9999 -9999 -9999 -9999 -9999 -9999 -9999 -9999 -9999 -9999 -9999 -9999 -9999 -9999 -9999 -9999 -9999 -9999 -9999 -9999 -9999 -9999 -9999 -9999 -9999 -9999 -9999 -9999 -9999 -9999 -9999 -9999 -9999 -9999 -9999 -9999 -9999 -9999 -9999 -9999 -9999 -9999 -9999 -9999 -9999 -9999 -9999 -9999 -9999 -9999 -9999 -9999 -9999 -9999 -9999 -9999 -9999 -9999 -9999 -9999 -9999 -9999 -9999 -9999 -9999 -9999 -9999 -9999 -9999 -9999 -9999 -9999 -9999 -9999 -9999 -9999 -9999 -9999 -9999 -9999 -9999 -9999 -9999 -9999 -9999 -9999 -9999 -9999 -9999 -9999 -9999 -9999 -9999 -9999 -9999 -9999 -9999 -9999 -9999 -9999 -9999 -9999 -9999 -9999 -9999 -9999 -9999 -9999 -9999 -9999 -9999 -9999 -9999 -9999 -9999 -9999 -9999 -9999 -9999 -9999 -9999 -9999 -9999 -9999 -9999 -9999 -9999 -9999 -9999 -9999 -9999 -9999 -9999 -9999 -9999 -9999 -9999 -9999 -9999 -9999 -9999 -9999 -9999 -9999 -9999 -9999 -9999 -9999 -9999 -9999 -9999 -9999 -9999 -9999 -9999 -9999 -9999 -9999 -9999 -9999 -9999 -9999 -9999 -9999 -9999 -9999 -9999 -9999 -9999 -9999 -9999 -9999 -9999 -9999 -9999 -9999 -9999 -9999 -9999 -9999 -9999 -9999 -9999 7.67044E-1 7.61118E-1 -9999 -9999 7.53395E-1 7.40844E-1 -9999 -9999 -9999 -9999 -9999 -9999 -9999 -9999 -9999 -9999 -9999 -9999 -9999 -9999 -9999 -9999 -9999 -9999 -9999 -9999 -9999 -9999 -9999 -9999 -9999 -9999 -9999 -9999 -9999 -9999 -9999 -9999 -9999 -9999 -9999 -9999 -9999 -9999 -9999 -9999 -9999 -9999 -9999 -9999 -9999 -9999 -9999 -9999 -9999 -9999 -9999
-9999 -9999 -9999 -9999 -9999 -9999 -9999 -9999 -9999 -9999 -9999 -9999 -9999 -9999 -9999 -9999 -9999 -9999 -9999 -9999 -9999 -9999 -9999 -9999 -9999 -9999 -9999 -9999 -9999 -9999 -9999 -9999 -9999 -9999 -9999 -9999 -9999 -9999 -9999 -9999 -9999 -9999 -9999 -9999 -9999 -9999 -9999 -9999 -9999 -9999 -9999 -9999 -9999 -9999 -9999 -9999 -9999 -9999 -9999 -9999 -9999 -9999 -9999 -9999 -9999 -9999 -9999 -9999 -9999 -9999 -9999 -9999 -9999 -9999 -9999 -9999 -9999 -9999 -9999 -9999 -9999 -9999 -9999 -9999 -9999 -9999 -9999 -9999 -9999 -9999 -9999 -9999 -9999 -9999 -9999 -9999 -9999 -9999 -9999 -9999 -9999 -9999 -9999 -9999 -9999 -9999 -9999 -9999 -9999 -9999 -9999 -9999 -9999 -9999 -9999 -9999 -9999 -9999 -9999 -9999 -9999 -9999 -9999 -9999 -9999 -9999 -9999 -9999 -9999 -9999 -9999 -9999 -9999 -9999 -9999 -9999 -9999 -9999 -9999 -9999 -9999 -9999 -9999 -9999 -9999 -9999 -9999 -9999 -9999 -9999 -9999 -9999 -9999 -9999 -9999 -9999 -9999 -9999 -9999 -9999 -9999 -9999 -9999 -9999 -9999 -9999 -9999 -9999 -9999 -9999 -9999 -9999 -9999 -9999 -9999 -9999 -9999 -9999 -9999 -9999 -9999 -9999 -9999 -9999 -9999 -9999 -9999 -9999 -9999 -9999 -9999 -9999 -9999 -9999 -9999 -9999 -9999 -9999 -9999 -9999 -9999 -9999 -9999 -9999 7.74147E-1 -9999 -9999 7.50022E-1 7.37627E-1 7.36744E-1 7.31996E-1 7.16103E-1 7.09656E-1 6.98606E-1 6.85263E-1 6.97549E-1 -9999 -9999 -9999 -9999 -9999 -9999 -9999 -9999 -9999 -9999 -9999 -9999 -9999 -9999 -9999 -9999 -9999 -9999 -9999 -9999 -9999 -9999 -9999 -9999 -9999 -9999 -9999 -9999 -9999 -9999 -9999 -9999 -9999 -9999 -9999 -9999 -9999 -9999 -9999 -9999 -9999 -9999 -9999 -9999 -9999 -9999 -9999 -9999
-9999 -9999 -9999 -9999 -9999 -9999 -9999 -9999 -9999 -9999 -9999 -9999 -9999 -9999 -9999 -9999 -9999 -9999 -9999 -9999 -9999 -9999 -9999 -9999 -9999 -9999 -9999 -9999 -9999 -9999 -9999 -9999 -9999 -9999 -9999 -9999 -9999 -9999 -9999 -9999 -9999 -9999 -9999 -9999 -9999 -9999 -9999 -9999 -9999 -9999 -9999 -9999 -9999 -9999 -9999 -9999 -9999 -9999 -9999 -9999 -9999 -9999 -9999 -9999 -9999 -9999 -9999 -9999 -9999 -9999 -9999 -9999 -9999 -9999 -9999 -9999 -9999 -9999 -9999 -9999 -9999 -9999 -9999 -9999 -9999 -9999 -9999 -9999 -9999 -9999 -9999 -9999 -9999 -9999 -9999 -9999 -9999 -9999 -9999 -9999 -9999 -9999 -9999 -9999 -9999 -9999 -9999 -9999 -9999 -9999 -9999 -9999 -9999 -9999 -9999 -9999 -9999 -9999 -9999 -9999 -9999 -9999 -9999 -9999 -9999 -9999 -9999 -9999 -9999 -9999 -9999 -9999 -9999 -9999 -9999 -9999 -9999 -9999 -9999 -9999 -9999 -9999 -9999 -9999 -9999 -9999 -9999 -9999 -9999 -9999 -9999 -9999 -9999 -9999 -9999 -9999 -9999 -9999 -9999 -9999 -9999 -9999 -9999 -9999 -9999 -9999 -9999 -9999 -9999 -9999 -9999 -9999 -9999 -9999 -9999 -9999 -9999 -9999 -9999 -9999 -9999 -9999 -9999 -9999 -9999 -9999 -9999 -9999 -9999 -9999 -9999 -9999 -9999 -9999 -9999 -9999 -9999 -9999 -9999 -9999 -9999 -9999 -9999 7.28497E-1 7.17801E-1 6.9577E-1 6.74195E-1 6.65734E-1 6.5472E-1 6.45061E-1 7.01278E-1 6.77088E-1 6.56412E-1 6.39731E-1 6.38803E-1 6.43435E-1 6.62264E-1 -9999 -9999 -9999 -9999 -9999 -9999 -9999 -9999 -9999 -9999 -9999 -9999 -9999 -9999 -9999 -9999 -9999 -9999 -9999 -9999 -9999 -9999 -9999 -9999 -9999 -9999 -9999 -9999 -9999 -9999 -9999 -9999 -9999 -9999 -9999 -9999 -9999 -9999 -9999 -9999 -9999 -9999 -9999 -9999 -9999 -9999 -9999
-9999 -9999 -9999 -9999 -9999 -9999 -9999 -9999 -9999 -9999 -9999 -9999 -9999 -9999 -9999 -9999 -9999 -9999 -9999 -9999 -9999 -9999 -9999 -9999 -9999 -9999 -9999 -9999 -9999 -9999 -9999 -9999 -9999 -9999 -9999 -9999 -9999 -9999 -9999 -9999 -9999 -9999 -9999 -9999 -9999 -9999 -9999 -9999 -9999 -9999 -9999 -9999 -9999 -9999 -9999 -9999 -9999 -9999 -9999 -9999 -9999 -9999 -9999 -9999 -9999 -9999 -9999 -9999 -9999 -9999 -9999 -9999 -9999 -9999 -9999 -9999 -9999 -9999 -9999 -9999 -9999 -9999 -9999 -9999 -9999 -9999 -9999 -9999 -9999 -9999 -9999 -9999 -9999 -9999 -9999 -9999 -9999 -9999 -9999 -9999 -9999 -9999 -9999 -9999 -9999 -9999 -9999 -9999 -9999 -9999 -9999 -9999 -9999 -9999 -9999 -9999 -9999 -9999 -9999 -9999 -9999 -9999 -9999 -9999 -9999 -9999 -9999 -9999 -9999 -9999 -9999 -9999 -9999 -9999 -9999 -9999 -9999 -9999 -9999 -9999 -9999 -9999 -9999 -9999 -9999 -9999 -9999 -9999 -9999 -9999 -9999 -9999 -9999 -9999 -9999 -9999 -9999 -9999 -9999 -9999 -9999 -9999 -9999 -9999 -9999 -9999 -9999 -9999 -9999 -9999 -9999 -9999 -9999 -9999 -9999 -9999 -9999 -9999 -9999 -9999 -9999 -9999 -9999 -9999 -9999 -9999 -9999 -9999 -9999 -9999 -9999 -9999 -9999 -9999 -9999 -9999 -9999 -9999 -9999 -9999 -9999 7.3047E-1 7.27324E-1 7.22297E-1 7.03669E-1 6.90741E-1 6.48088E-1 6.08922E-1 5.90954E-1 5.96941E-1 5.82799E-1 5.56142E-1 5.3776E-1 5.23345E-1 5.15682E-1 5.72131E-1 5.8152E-1 6.12973E-1 6.31677E-1 -9999 -9999 -9999 -9999 -9999 -9999 -9999 -9999 -9999 -9999 -9999 -9999 -9999 -9999 -9999 -9999 -9999 -9999 -9999 -9999 -9999 -9999 -9999 -9999 -9999 -9999 -9999 -9999 -9999 -9999 -9999 -9999 -9999 -9999 -9999 -9999 -9999 -9999 -9999 -9999 -9999 -9999 -9999 -9999 -9999
-9999 -9999 -9999 -9999 -9999 -9999 -9999 -9999 -9999 -9999 -9999 -9999 -9999 -9999 -9999 -9999 -9999 -9999 -9999 -9999 -9999 -9999 -9999 -9999 -9999 -9999 -9999 -9999 -9999 -9999 -9999 -9999 -9999 -9999 -9999 -9999 -9999 -9999 -9999 -9999 -9999 -9999 -9999 -9999 -9999 -9999 -9999 -9999 -9999 -9999 -9999 -9999 -9999 -9999 -9999 -9999 -9999 -9999 -9999 -9999 -9999 -9999 -9999 -9999 -9999 -9999 -9999 -9999 -9999 -9999 -9999 -9999 -9999 -9999 -9999 -9999 -9999 -9999 -9999 -9999 -9999 -9999 -9999 -9999 -9999 -9999 -9999 -9999 -9999 -9999 -9999 -9999 -9999 -9999 -9999 -9999 -9999 -9999 -9999 -9999 -9999 -9999 -9999 -9999 -9999 -9999 -9999 -9999 -9999 -9999 -9999 -9999 -9999 -9999 -9999 -9999 -9999 -9999 -9999 -9999 -9999 -9999 -9999 -9999 -9999 -9999 -9999 -9999 -9999 -9999 -9999 -9999 -9999 -9999 -9999 -9999 -9999 -9999 -9999 -9999 -9999 -9999 -9999 -9999 -9999 -9999 -9999 -9999 -9999 -9999 -9999 -9999 -9999 -9999 -9999 -9999 -9999 -9999 -9999 -9999 -9999 -9999 -9999 -9999 -9999 -9999 -9999 -9999 -9999 -9999 -9999 -9999 -9999 -9999 -9999 -9999 -9999 -9999 -9999 -9999 -9999 -9999 -9999 -9999 -9999 -9999 -9999 -9999 -9999 -9999 -9999 -9999 -9999 -9999 -9999 -9999 -9999 -9999 -9999 -9999 7.36258E-1 7.29628E-1 7.15381E-1 7.19452E-1 7.0556E-1 6.77191E-1 6.23142E-1 5.65929E-1 5.37062E-1 5.39897E-1 5.457E-1 5.20641E-1 4.98841E-1 4.89321E-1 4.81935E-1 4.5855E-1 4.38143E-1 4.3063E-1 4.74947E-1 6.08965E-1 -9999 -9999 -9999 -9999 -9999 -9999 -9999 -9999 -9999 -9999 -9999 -9999 -9999 -9999 -9999 -9999 -9999 -9999 -9999 -9999 -9999 -9999 -9999 -9999 -9999 -9999 -9999 -9999 -9999 -9999 -9999 -9999 -9999 -9999 -9999 -9999 -9999 -9999 -9999 -9999 -9999 -9999 -9999 -9999
-9999 -9999 -9999 -9999 -9999 -9999 -9999 -9999 -9999 -9999 -9999 -9999 -9999 -9999 -9999 -9999 -9999 -9999 -9999 -9999 -9999 -9999 -9999 -9999 -9999 -9999 -9999 -9999 -9999 -9999 -9999 -9999 -9999 -9999 -9999 -9999 -9999 -9999 -9999 -9999 -9999 -9999 -9999 -9999 -9999 -9999 -9999 -9999 -9999 -9999 -9999 -9999 -9999 -9999 -9999 -9999 -9999 -9999 -9999 -9999 -9999 -9999 -9999 -9999 -9999 -9999 -9999 -9999 -9999 -9999 -9999 -9999 -9999 -9999 -9999 -9999 -9999 -9999 -9999 -9999 -9999 -9999 -9999 -9999 -9999 -9999 -9999 -9999 -9999 -9999 -9999 -9999 -9999 -9999 -9999 -9999 -9999 -9999 -9999 -9999 -9999 -9999 -9999 -9999 -9999 -9999 -9999 -9999 -9999 -9999 -9999 -9999 -9999 -9999 -9999 -9999 -9999 -9999 -9999 -9999 -9999 -9999 -9999 -9999 -9999 -9999 -9999 -9999 -9999 -9999 -9999 -9999 -9999 -9999 -9999 -9999 -9999 -9999 -9999 -9999 -9999 -9999 -9999 -9999 -9999 -9999 -9999 -9999 -9999 -9999 -9999 -9999 -9999 -9999 -9999 -9999 -9999 -9999 -9999 -9999 -9999 -9999 -9999 -9999 -9999 -9999 -9999 -9999 -9999 -9999 -9999 -9999 -9999 -9999 -9999 -9999 -9999 -9999 -9999 -9999 -9999 -9999 -9999 -9999 -9999 -9999 -9999 -9999 -9999 -9999 -9999 -9999 -9999 -9999 -9999 -9999 -9999 -9999 -9999 -9999 7.36893E-1 7.36317E-1 7.10867E-1 7.03626E-1 6.95014E-1 6.74829E-1 6.18626E-1 5.45678E-1 4.8574E-1 4.82018E-1 5.07505E-1 4.89167E-1 4.57171E-1 4.49277E-1 4.46395E-1 4.12818E-1 3.7162E-1 3.52356E-1 3.70411E-1 4.84853E-1 -9999 -9999 -9999 -9999 -9999 -9999 -9999 -9999 -9999 -9999 -9999 -9999 -9999 -9999 -9999 -9999 -9999 -9999 -9999 -9999 -9999 -9999 -9999 -9999 -9999 -9999 -9999 -9999 -9999 -9999 -9999 -9999 -9999 -9999 -9999 -9999 -9999 -9999 -9999 -9999 -9999 -9999 -9999 -9999
-9999 -9999 -9999 -9999 -9999 -9999 -9999 -9999 -9999 -9999 -9999 -9999 -9999 -9999 -9999 -9999 -9999 -9999 -9999 -9999 -9999 -9999 -9999 -9999 -9999 -9999 -9999 -9999 -9999 -9999 -9999 -9999 -9999 -9999 -9999 -9999 -9999 -9999 -9999 -9999 -9999 -9999 -9999 -9999 -9999 -9999 -9999 -9999 -9999 -9999 -9999 -9999 -9999 -9999 -9999 -9999 -9999 -9999 -9999 -9999 -9999 -9999 -9999 -9999 -9999 -9999 -9999 -9999 -9999 -9999 -9999 -9999 -9999 -9999 -9999 -9999 -9999 -9999 -9999 -9999 -9999 -9999 -9999 -9999 -9999 -9999 -9999 -9999 -9999 -9999 -9999 -9999 -9999 -9999 -9999 -9999 -9999 -9999 -9999 -9999 -9999 -9999 -9999 -9999 -9999 -9999 -9999 -9999 -9999 -9999 -9999 -9999 -9999 -9999 -9999 -9999 -9999 -9999 -9999 -9999 -9999 -9999 -9999 -9999 -9999 -9999 -9999 -9999 -9999 -9999 -9999 -9999 -9999 -9999 -9999 -9999 -9999 -9999 -9999 -9999 -9999 -9999 -9999 -9999 -9999 -9999 -9999 -9999 -9999 -9999 -9999 -9999 -9999 -9999 -9999 -9999 -9999 -9999 -9999 -9999 -9999 -9999 -9999 -9999 -9999 -9999 -9999 -9999 -9999 -9999 -9999 -9999 -9999 -9999 -9999 -9999 -9999 -9999 -9999 -9999 -9999 -9999 -9999 -9999 -9999 -9999 -9999 -9999 -9999 -9999 -9999 -9999 -9999 -9999 -9999 -9999 -9999 7.37527E-1 7.37316E-1 7.35409E-1 7.23189E-1 7.19473E-1 6.8948E-1 6.77263E-1 6.77599E-1 6.59671E-1 6.10759E-1 5.30505E-1 4.44328E-1 4.34359E-1 4.70091E-1 4.49244E-1 4.09275E-1 4.06816E-1 4.16533E-1 3.68202E-1 3.19596E-1 3.04374E-1 3.26774E-1 4.27364E-1 -9999 -9999 -9999 -9999 -9999 -9999 -9999 -9999 -9999 -9999 -9999 -9999 -9999 -9999 -9999 -9999 -9999 -9999 -9999 -9999 -9999 -9999 -9999 -9999 -9999 -9999 -9999 -9999 -9999 -9999 -9999 -9999 -9999 -9999 -9999 -9999 -9999 -9999 -9999 -9999 -9999 -9999 -9999 -9999
-9999 -9999 -9999 -9999 -9999 -9999 -9999 -9999 -9999 -9999 -9999 -9999 -9999 -9999 -9999 -9999 -9999 -9999 -9999 -9999 -9999 -9999 -9999 -9999 -9999 -9999 -9999 -9999 -9999 -9999 -9999 -9999 -9999 -9999 -9999 -9999 -9999 -9999 -9999 -9999 -9999 -9999 -9999 -9999 -9999 -9999 -9999 -9999 -9999 -9999 -9999 -9999 -9999 -9999 -9999 -9999 -9999 -9999 -9999 -9999 -9999 -9999 -9999 -9999 -9999 -9999 -9999 -9999 -9999 -9999 -9999 -9999 -9999 -9999 -9999 -9999 -9999 -9999 -9999 -9999 -9999 -9999 -9999 -9999 -9999 -9999 -9999 -9999 -9999 -9999 -9999 -9999 -9999 -9999 -9999 -9999 -9999 -9999 -9999 -9999 -9999 -9999 -9999 -9999 -9999 -9999 -9999 -9999 -9999 -9999 -9999 -9999 -9999 -9999 -9999 -9999 -9999 -9999 -9999 -9999 -9999 -9999 -9999 -9999 -9999 -9999 -9999 -9999 -9999 -9999 -9999 -9999 -9999 -9999 -9999 -9999 -9999 -9999 -9999 -9999 -9999 -9999 -9999 -9999 -9999 -9999 -9999 -9999 -9999 -9999 -9999 -9999 -9999 -9999 -9999 -9999 -9999 -9999 -9999 -9999 -9999 -9999 -9999 -9999 -9999 -9999 -9999 -9999 -9999 -9999 -9999 -9999 -9999 -9999 -9999 -9999 -9999 -9999 -9999 -9999 -9999 -9999 -9999 -9999 -9999 -9999 -9999 -9999 -9999 -9999 -9999 -9999 -9999 -9999 -9999 -9999 6.87164E-1 6.85063E-1 6.96494E-1 6.83892E-1 6.63614E-1 6.26165E-1 5.99989E-1 5.96641E-1 6.0232E-1 5.89171E-1 5.31026E-1 4.45179E-1 3.48023E-1 3.246E-1 3.50679E-1 4.07952E-1 3.64711E-1 3.74395E-1 3.89867E-1 3.4589E-1 3.27652E-1 3.3973E-1 3.67497E-1 4.57428E-1 -9999 -9999 -9999 -9999 -9999 -9999 -9999 -9999 -9999 -9999 -9999 -9999 -9999 -9999 -9999 -9999 -9999 -9999 -9999 -9999 -9999 -9999 -9999 -9999 -9999 -9999 -9999 -9999 -9999 -9999 -9999 -9999 -9999 -9999 -9999 -9999 -9999 -9999 -9999 -9999 -9999 -9999 -9999 -9999
-9999 -9999 -9999 -9999 -9999 -9999 -9999 -9999 -9999 -9999 -9999 -9999 -9999 -9999 -9999 -9999 -9999 -9999 -9999 -9999 -9999 -9999 -9999 -9999 -9999 -9999 -9999 -9999 -9999 -9999 -9999 -9999 -9999 -9999 -9999 -9999 -9999 -9999 -9999 -9999 -9999 -9999 -9999 -9999 -9999 -9999 -9999 -9999 -9999 -9999 -9999 -9999 -9999 -9999 -9999 -9999 -9999 -9999 -9999 -9999 -9999 -9999 -9999 -9999 -9999 -9999 -9999 -9999 -9999 -9999 -9999 -9999 -9999 -9999 -9999 -9999 -9999 -9999 -9999 -9999 -9999 -9999 -9999 -9999 -9999 -9999 -9999 -9999 -9999 -9999 -9999 -9999 -9999 -9999 -9999 -9999 -9999 -9999 -9999 -9999 -9999 -9999 -9999 -9999 -9999 -9999 -9999 -9999 -9999 -9999 -9999 -9999 -9999 -9999 -9999 -9999 -9999 -9999 -9999 -9999 -9999 -9999 -9999 -9999 -9999 -9999 -9999 -9999 -9999 -9999 -9999 -9999 -9999 -9999 -9999 -9999 -9999 -9999 -9999 -9999 -9999 -9999 -9999 -9999 -9999 -9999 -9999 -9999 -9999 -9999 -9999 -9999 -9999 -9999 -9999 -9999 -9999 -9999 -9999 -9999 -9999 -9999 -9999 -9999 -9999 -9999 -9999 -9999 -9999 -9999 -9999 -9999 -9999 -9999 -9999 -9999 -9999 -9999 -9999 -9999 -9999 -9999 -9999 -9999 -9999 -9999 -9999 -9999 -9999 -9999 -9999 -9999 -9999 -9999 -9999 -9999 6.96358E-1 6.91561E-1 6.97646E-1 6.88174E-1 6.58554E-1 6.20848E-1 5.94271E-1 5.9203E-1 6.00842E-1 6.08188E-1 5.55665E-1 4.57044E-1 3.5878E-1 3.03102E-1 2.9485E-1 2.61891E-1 2.42127E-1 2.61491E-1 2.8443E-1 3.58218E-1 3.75842E-1 4.27309E-1 4.84624E-1 5.46908E-1 5.77846E-1 6.17705E-1 -9999 -9999 -9999 -9999 -9999 -9999 -9999 -9999 -9999 -9999 -9999 -9999 -9999 -9999 -9999 -9999 -9999 -9999 -9999 -9999 -9999 -9999 -9999 -9999 -9999 -9999 -9999 -9999 -9999 -9999 -9999 -9999 -9999 -9999 -9999 -9999 -9999 -9999 -9999 -9999 -9999 -9999
-9999 -9999 -9999 -9999 -9999 -9999 -9999 -9999 -9999 -9999 -9999 -9999 -9999 -9999 -9999 -9999 -9999 -9999 -9999 -9999 -9999 -9999 -9999 -9999 -9999 -9999 -9999 -9999 -9999 -9999 -9999 -9999 -9999 -9999 -9999 -9999 -9999 -9999 -9999 -9999 -9999 -9999 -9999 -9999 -9999 -9999 -9999 -9999 -9999 -9999 -9999 -9999 -9999 -9999 -9999 -9999 -9999 -9999 -9999 -9999 -9999 -9999 -9999 -9999 -9999 -9999 -9999 -9999 -9999 -9999 -9999 -9999 -9999 -9999 -9999 -9999 -9999 -9999 -9999 -9999 -9999 -9999 -9999 -9999 -9999 -9999 -9999 -9999 -9999 -9999 -9999 -9999 -9999 -9999 -9999 -9999 -9999 -9999 -9999 -9999 -9999 -9999 -9999 -9999 -9999 -9999 -9999 -9999 -9999 -9999 -9999 -9999 -9999 -9999 -9999 -9999 -9999 -9999 -9999 -9999 -9999 -9999 -9999 -9999 -9999 -9999 -9999 -9999 -9999 -9999 -9999 -9999 -9999 -9999 -9999 -9999 -9999 -9999 -9999 -9999 -9999 -9999 -9999 -9999 -9999 -9999 -9999 -9999 -9999 -9999 -9999 -9999 -9999 -9999 -9999 -9999 -9999 -9999 -9999 -9999 -9999 -9999 -9999 -9999 -9999 -9999 -9999 -9999 -9999 -9999 -9999 -9999 -9999 -9999 -9999 -9999 -9999 -9999 -9999 -9999 -9999 -9999 -9999 -9999 -9999 -9999 -9999 -9999 -9999 -9999 -9999 -9999 -9999 -9999 -9999 -9999 7.06414E-1 7.14694E-1 7.08839E-1 6.90696E-1 6.60968E-1 6.34475E-1 6.19851E-1 6.07091E-1 6.1014E-1 6.15347E-1 5.96114E-1 5.20464E-1 4.13095E-1 3.1454E-1 2.30515E-1 1.78345E-1 1.63037E-1 1.87725E-1 2.43548E-1 3.22731E-1 3.9999E-1 4.69811E-1 4.89189E-1 5.93355E-1 6.13327E-1 6.24028E-1 -9999 -9999 -9999 -9999 -9999 -9999 -9999 -9999 -9999 -9999 -9999 -9999 -9999 -9999 -9999 -9999 -9999 -9999 -9999 -9999 -9999 -9999 -9999 -9999 -9999 -9999 -9999 -9999 -9999 -9999 -9999 -9999 -9999 -9999 -9999 -9999 -9999 -9999 -9999 -9999 -9999 -9999
-9999 -9999 -9999 -9999 -9999 -9999 -9999 -9999 -9999 -9999 -9999 -9999 -9999 -9999 -9999 -9999 -9999 -9999 -9999 -9999 -9999 -9999 -9999 -9999 -9999 -9999 -9999 -9999 -9999 -9999 -9999 -9999 -9999 -9999 -9999 -9999 -9999 -9999 -9999 -9999 -9999 -9999 -9999 -9999 -9999 -9999 -9999 -9999 -9999 -9999 -9999 -9999 -9999 -9999 -9999 -9999 -9999 -9999 -9999 -9999 -9999 -9999 -9999 -9999 -9999 -9999 -9999 -9999 -9999 -9999 -9999 -9999 -9999 -9999 -9999 -9999 -9999 -9999 -9999 -9999 -9999 -9999 -9999 -9999 -9999 -9999 -9999 -9999 -9999 -9999 -9999 -9999 -9999 -9999 -9999 -9999 -9999 -9999 -9999 -9999 -9999 -9999 -9999 -9999 -9999 -9999 -9999 -9999 -9999 -9999 -9999 -9999 -9999 -9999 -9999 -9999 -9999 -9999 -9999 -9999 -9999 -9999 -9999 -9999 -9999 -9999 -9999 -9999 -9999 -9999 -9999 -9999 -9999 -9999 -9999 -9999 -9999 -9999 -9999 -9999 -9999 -9999 -9999 -9999 -9999 -9999 -9999 -9999 -9999 -9999 -9999 -9999 -9999 -9999 -9999 -9999 -9999 -9999 -9999 -9999 -9999 -9999 -9999 -9999 -9999 -9999 -9999 -9999 -9999 -9999 -9999 -9999 -9999 -9999 -9999 -9999 -9999 -9999 -9999 -9999 -9999 -9999 -9999 -9999 -9999 -9999 -9999 -9999 -9999 -9999 -9999 -9999 -9999 -9999 -9999 7.1002E-1 7.11559E-1 7.31127E-1 7.17307E-1 7.01089E-1 6.74601E-1 6.49499E-1 6.40927E-1 6.39266E-1 6.23012E-1 5.92023E-1 5.73765E-1 5.61659E-1 4.72193E-1 3.25335E-1 1.89339E-1 1.21522E-1 1.12972E-1 1.51935E-1 2.30463E-1 3.42452E-1 4.37207E-1 4.75594E-1 4.78342E-1 5.01597E-1 5.18304E-1 5.33681E-1 6.0514E-1 -9999 -9999 -9999 -9999 6.22087E-1 -9999 -9999 -9999 -9999 -9999 -9999 -9999 -9999 -9999 -9999 -9999 -9999 -9999 -9999 -9999 -9999 -9999 -9999 -9999 -9999 -9999 -9999 -9999 -9999 -9999 -9999 -9999 -9999 -9999 -9999 -9999 -9999 -9999 -9999 -9999 -9999
-9999 -9999 -9999 -9999 -9999 -9999 -9999 -9999 -9999 -9999 -9999 -9999 -9999 -9999 -9999 -9999 -9999 -9999 -9999 -9999 -9999 -9999 -9999 -9999 -9999 -9999 -9999 -9999 -9999 -9999 -9999 -9999 -9999 -9999 -9999 -9999 -9999 -9999 -9999 -9999 -9999 -9999 -9999 -9999 -9999 -9999 -9999 -9999 -9999 -9999 -9999 -9999 -9999 -9999 -9999 -9999 -9999 -9999 -9999 -9999 -9999 -9999 -9999 -9999 -9999 -9999 -9999 -9999 -9999 -9999 -9999 -9999 -9999 -9999 -9999 -9999 -9999 -9999 -9999 -9999 -9999 -9999 -9999 -9999 -9999 -9999 -9999 -9999 -9999 -9999 -9999 -9999 -9999 -9999 -9999 -9999 -9999 -9999 -9999 -9999 -9999 -9999 -9999 -9999 -9999 -9999 -9999 -9999 -9999 -9999 -9999 -9999 -9999 -9999 -9999 -9999 -9999 -9999 -9999 -9999 -9999 -9999 -9999 -9999 -9999 -9999 -9999 -9999 -9999 -9999 -9999 -9999 -9999 -9999 -9999 -9999 -9999 -9999 -9999 -9999 -9999 -9999 -9999 -9999 -9999 -9999 -9999 -9999 -9999 -9999 -9999 -9999 -9999 -9999 -9999 -9999 -9999 -9999 -9999 -9999 -9999 -9999 -9999 -9999 -9999 -9999 -9999 -9999 -9999 -9999 -9999 -9999 -9999 -9999 -9999 -9999 -9999 -9999 -9999 -9999 -9999 -9999 -9999 -9999 -9999 -9999 -9999 -9999 -9999 -9999 -9999 -9999 -9999 -9999 7.09116E-1 6.81283E-1 6.99273E-1 7.04893E-1 6.98785E-1 6.86108E-1 6.65446E-1 6.44409E-1 6.33524E-1 6.31165E-1 6.0546E-1 5.79556E-1 5.27677E-1 5.00454E-1 4.29648E-1 2.94568E-1 1.57456E-1 1.04474E-1 1.15338E-1 1.72176E-1 2.62717E-1 3.50581E-1 3.88101E-1 3.96113E-1 4.04962E-1 4.41421E-1 4.69503E-1 4.81559E-1 5.07579E-1 5.16944E-1 -9999 5.99152E-1 5.94253E-1 6.02152E-1 -9999 -9999 -9999 -9999 -9999 -9999 -9999 -9999 -9999 -9999 -9999 -9999 -9999 -9999 -9999 -9999 -9999 -9999 -9999 -9999 -9999 -9999 -9999 -9999 -9999 -9999 -9999 -9999 -9999 -9999 -9999 -9999 -9999 -9999 -9999 -9999
-9999 -9999 -9999 -9999 -9999 -9999 -9999 -9999 -9999 -9999 -9999 -9999 -9999 -9999 -9999 -9999 -9999 -9999 -9999 -9999 -9999 -9999 -9999 -9999 -9999 -9999 -9999 -9999 -9999 -9999 -9999 -9999 -9999 -9999 -9999 -9999 -9999 -9999 -9999 -9999 -9999 -9999 -9999 -9999 -9999 -9999 -9999 -9999 -9999 -9999 -9999 -9999 -9999 -9999 -9999 -9999 -9999 -9999 -9999 -9999 -9999 -9999 -9999 -9999 -9999 -9999 -9999 -9999 -9999 -9999 -9999 -9999 -9999 -9999 -9999 -9999 -9999 -9999 -9999 -9999 -9999 -9999 -9999 -9999 -9999 -9999 -9999 -9999 -9999 -9999 -9999 -9999 -9999 -9999 -9999 -9999 -9999 -9999 -9999 -9999 -9999 -9999 -9999 -9999 -9999 -9999 -9999 -9999 -9999 -9999 -9999 -9999 -9999 -9999 -9999 -9999 -9999 -9999 -9999 -9999 -9999 -9999 -9999 -9999 -9999 -9999 -9999 -9999 -9999 -9999 -9999 -9999 -9999 -9999 -9999 -9999 -9999 -9999 -9999 -9999 -9999 -9999 -9999 -9999 -9999 -9999 -9999 -9999 -9999 -9999 -9999 -9999 -9999 -9999 -9999 -9999 -9999 -9999 -9999 -9999 -9999 -9999 -9999 -9999 -9999 -9999 -9999 -9999 -9999 -9999 -9999 -9999 -9999 -9999 -9999 -9999 -9999 -9999 -9999 -9999 -9999 -9999 -9999 -9999 -9999 -9999 -9999 -9999 -9999 -9999 -9999 -9999 -9999 6.79793E-1 6.82897E-1 7.00185E-1 7.0709E-1 7.04655E-1 7.01044E-1 6.95504E-1 6.84483E-1 6.77368E-1 6.68138E-1 6.44825E-1 5.7716E-1 4.95208E-1 4.16153E-1 3.3708E-1 2.53329E-1 1.78744E-1 1.25722E-1 1.2877E-1 1.73242E-1 2.2596E-1 2.91805E-1 3.22731E-1 2.99821E-1 2.90285E-1 3.02055E-1 3.42828E-1 3.94585E-1 4.3612E-1 4.46987E-1 4.37621E-1 4.32106E-1 4.58598E-1 5.08311E-1 -9999 -9999 -9999 -9999 -9999 -9999 -9999 -9999 -9999 -9999 -9999 -9999 -9999 -9999 -9999 -9999 -9999 -9999 -9999 -9999 -9999 -9999 -9999 -9999 -9999 -9999 -9999 -9999 -9999 -9999 -9999 -9999 -9999 -9999 -9999 -9999 -9999
-9999 -9999 -9999 -9999 -9999 -9999 -9999 -9999 -9999 -9999 -9999 -9999 -9999 -9999 -9999 -9999 -9999 -9999 -9999 -9999 -9999 -9999 -9999 -9999 -9999 -9999 -9999 -9999 -9999 -9999 -9999 -9999 -9999 -9999 -9999 -9999 -9999 -9999 -9999 -9999 -9999 -9999 -9999 -9999 -9999 -9999 -9999 -9999 -9999 -9999 -9999 -9999 -9999 -9999 -9999 -9999 -9999 -9999 -9999 -9999 -9999 -9999 -9999 -9999 -9999 -9999 -9999 -9999 -9999 -9999 -9999 -9999 -9999 -9999 -9999 -9999 -9999 -9999 -9999 -9999 -9999 -9999 -9999 -9999 -9999 -9999 -9999 -9999 -9999 -9999 -9999 -9999 -9999 -9999 -9999 -9999 -9999 -9999 -9999 -9999 -9999 -9999 -9999 -9999 -9999 -9999 -9999 -9999 -9999 -9999 -9999 -9999 -9999 -9999 -9999 -9999 -9999 -9999 -9999 -9999 -9999 -9999 -9999 -9999 -9999 -9999 -9999 -9999 -9999 -9999 -9999 -9999 -9999 -9999 -9999 -9999 -9999 -9999 -9999 -9999 -9999 -9999 -9999 -9999 -9999 -9999 -9999 -9999 -9999 -9999 -9999 -9999 -9999 -9999 -9999 -9999 -9999 -9999 -9999 -9999 -9999 -9999 -9999 -9999 -9999 -9999 -9999 -9999 -9999 -9999 -9999 -9999 -9999 -9999 -9999 -9999 -9999 -9999 -9999 -9999 -9999 -9999 -9999 -9999 -9999 -9999 -9999 -9999 -9999 -9999 -9999 -9999 6.80878E-1 6.86351E-1 6.88968E-1 7.05444E-1 7.11913E-1 2.32295E-1 2.44595E-1 6.99253E-1 6.97332E-1 6.96466E-1 6.86894E-1 6.34505E-1 5.10163E-1 3.69404E-1 2.71549E-1 1.9618E-1 1.39097E-1 1.10988E-1 1.30049E-1 1.77624E-1 2.28335E-1 2.66529E-1 2.86596E-1 2.52311E-1 2.35988E-1 2.13356E-1 2.31895E-1 2.68E-1 3.20018E-1 3.64401E-1 3.53333E-1 3.40163E-1 3.43226E-1 3.83311E-1 4.61782E-1 -9999 -9999 -9999 -9999 -9999 -9999 -9999 -9999 -9999 -9999 6.19535E-1 6.11819E-1 -9999 -9999 -9999 -9999 -9999 -9999 -9999 -9999 -9999 -9999 -9999 -9999 -9999 -9999 -9999 -9999 -9999 -9999 -9999 -9999 -9999 -9999 -9999 -9999 -9999
-9999 -9999 -9999 -9999 -9999 -9999 -9999 -9999 -9999 -9999 -9999 -9999 -9999 -9999 -9999 -9999 -9999 -9999 -9999 -9999 -9999 -9999 -9999 -9999 -9999 -9999 -9999 -9999 -9999 -9999 -9999 -9999 -9999 -9999 -9999 -9999 -9999 -9999 -9999 -9999 -9999 -9999 -9999 -9999 -9999 -9999 -9999 -9999 -9999 -9999 -9999 -9999 -9999 -9999 -9999 -9999 -9999 -9999 -9999 -9999 -9999 -9999 -9999 -9999 -9999 -9999 -9999 -9999 -9999 -9999 -9999 -9999 -9999 -9999 -9999 -9999 -9999 -9999 -9999 -9999 -9999 -9999 -9999 -9999 -9999 -9999 -9999 -9999 -9999 -9999 -9999 -9999 -9999 -9999 -9999 -9999 -9999 -9999 -9999 -9999 -9999 -9999 -9999 -9999 -9999 -9999 -9999 -9999 -9999 -9999 -9999 -9999 -9999 -9999 -9999 -9999 -9999 -9999 -9999 -9999 -9999 -9999 -9999 -9999 -9999 -9999 -9999 -9999 -9999 -9999 -9999 -9999 -9999 -9999 -9999 -9999 -9999 -9999 -9999 -9999 -9999 -9999 -9999 -9999 -9999 -9999 -9999 -9999 -9999 -9999 -9999 -9999 -9999 -9999 -9999 -9999 -9999 -9999 -9999 -9999 -9999 -9999 -9999 -9999 -9999 -9999 -9999 -9999 -9999 -9999 -9999 -9999 -9999 -9999 -9999 -9999 -9999 -9999 -9999 -9999 -9999 -9999 -9999 -9999 -9999 -9999 -9999 -9999 -9999 -9999 -9999 -9999 6.87139E-1 6.92576E-1 6.95741E-1 2.11347E-1 2.2406E-1 2.21876E-1 2.63257E-1 2.92313E-1 3.07719E-1 6.91506E-1 6.60816E-1 5.59023E-1 4.06444E-1 2.53933E-1 1.59872E-1 1.26725E-1 1.0009E-1 9.52098E-2 1.28318E-1 1.74768E-1 2.25373E-1 2.59578E-1 2.46677E-1 1.8157E-1 1.4221E-1 1.41013E-1 1.55243E-1 2.00379E-1 2.62435E-1 2.94266E-1 2.68689E-1 2.35323E-1 2.42752E-1 3.18884E-1 4.00286E-1 -9999 -9999 -9999 -9999 -9999 -9999 -9999 -9999 -9999 -9999 -9999 -9999 -9999 -9999 -9999 -9999 -9999 -9999 -9999 -9999 -9999 -9999 -9999 -9999 -9999 -9999 -9999 -9999 -9999 -9999 -9999 -9999 -9999 -9999 -9999 -9999 -9999
-9999 -9999 -9999 -9999 -9999 -9999 -9999 -9999 -9999 -9999 -9999 -9999 -9999 -9999 -9999 -9999 -9999 -9999 -9999 -9999 -9999 -9999 -9999 -9999 -9999 -9999 -9999 -9999 -9999 -9999 -9999 -9999 -9999 -9999 -9999 -9999 -9999 -9999 -9999 -9999 -9999 -9999 -9999 -9999 -9999 -9999 -9999 -9999 -9999 -9999 -9999 -9999 -9999 -9999 -9999 -9999 -9999 -9999 -9999 -9999 -9999 -9999 -9999 -9999 -9999 -9999 -9999 -9999 -9999 -9999 -9999 -9999 -9999 -9999 -9999 -9999 -9999 -9999 -9999 -9999 -9999 -9999 -9999 -9999 -9999 -9999 -9999 -9999 -9999 -9999 -9999 -9999 -9999 -9999 -9999 -9999 -9999 -9999 -9999 -9999 -9999 -9999 -9999 -9999 -9999 -9999 -9999 -9999 -9999 -9999 -9999 -9999 -9999 -9999 -9999 -9999 -9999 -9999 -9999 -9999 -9999 -9999 -9999 -9999 -9999 -9999 -9999 -9999 -9999 -9999 -9999 -9999 -9999 -9999 -9999 -9999 -9999 -9999 -9999 -9999 -9999 -9999 -9999 -9999 -9999 -9999 -9999 -9999 -9999 -9999 -9999 -9999 -9999 -9999 -9999 -9999 -9999 -9999 -9999 -9999 -9999 -9999 -9999 -9999 -9999 -9999 -9999 -9999 -9999 -9999 -9999 -9999 -9999 -9999 -9999 -9999 -9999 -9999 -9999 -9999 -9999 -9999 -9999 -9999 -9999 -9999 -9999 -9999 -9999 -9999 -9999 -9999 -9999 6.98483E-1 2.0322E-1 2.16388E-1 2.43698E-1 2.41429E-1 2.53354E-1 2.62782E-1 3.41093E-1 3.82222E-1 4.21355E-1 4.27346E-1 2.89114E-1 1.77747E-1 1.25159E-1 1.75305E-1 1.34071E-1 1.03553E-1 1.00608E-1 1.28729E-1 1.66741E-1 2.06345E-1 1.75112E-1 1.17381E-1 9.11354E-2 1.02388E-1 1.2658E-1 1.53253E-1 1.95112E-1 2.20594E-1 2.48998E-1 2.13544E-1 2.06265E-1 2.74081E-1 3.72378E-1 4.05878E-1 4.60615E-1 -9999 -9999 -9999 -9999 -9999 -9999 -9999 -9999 -9999 -9999 -9999 -9999 -9999 -9999 -9999 -9999 -9999 -9999 -9999 -9999 -9999 -9999 -9999 -9999 -9999 -9999 -9999 -9999 -9999 -9999 -9999 -9999 -9999 -9999 -9999
-9999 -9999 -9999 -9999 -9999 -9999 -9999 -9999 -9999 -9999 -9999 -9999 -9999 -9999 -9999 -9999 -9999 -9999 -9999 -9999 -9999 -9999 -9999 -9999 -9999 -9999 -9999 -9999 -9999 -9999 -9999 -9999 -9999 -9999 -9999 -9999 -9999 -9999 -9999 -9999 -9999 -9999 -9999 -9999 -9999 -9999 -9999 -9999 -9999 -9999 -9999 -9999 -9999 -9999 -9999 -9999 -9999 -9999 -9999 -9999 -9999 -9999 -9999 -9999 -9999 -9999 -9999 -9999 -9999 -9999 -9999 -9999 -9999 -9999 -9999 -9999 -9999 -9999 -9999 -9999 -9999 -9999 -9999 -9999 -9999 -9999 -9999 -9999 -9999 -9999 -9999 -9999 -9999 -9999 -9999 -9999 -9999 -9999 -9999 -9999 -9999 -9999 -9999 -9999 -9999 -9999 -9999 -9999 -9999 -9999 -9999 -9999 -9999 -9999 -9999 -9999 -9999 -9999 -9999 -9999 -9999 -9999 -9999 -9999 -9999 -9999 -9999 -9999 -9999 -9999 -9999 -9999 -9999 -9999 -9999 -9999 -9999 -9999 -9999 -9999 -9999 -9999 -9999 -9999 -9999 -9999 -9999 -9999 -9999 -9999 -9999 -9999 -9999 -9999 -9999 -9999 -9999 -9999 -9999 -9999 -9999 -9999 -9999 -9999 -9999 -9999 -9999 -9999 -9999 -9999 -9999 -9999 -9999 -9999 -9999 -9999 -9999 -9999 -9999 -9999 -9999 -9999 -9999 -9999 -9999 -9999 -9999 -9999 -9999 -9999 -9999 -9999 6.93266E-1 6.9823E-1 -9999 2.04203E-1 2.17423E-1 2.16256E-1 2.26868E-1 2.63726E-1 5.98871E-1 6.34783E-1 6.15552E-1 5.00805E-1 3.60391E-1 2.63765E-1 2.24919E-1 2.86223E-1 2.70647E-1 1.35763E-1 8.9981E-2 9.55476E-2 1.15641E-1 1.40649E-1 1.25488E-1 9.35748E-2 8.63173E-2 9.6967E-2 1.23173E-1 1.48346E-1 1.75681E-1 2.13998E-1 2.6815E-1 2.59761E-1 2.43247E-1 3.0473E-1 3.2037E-1 3.35925E-1 3.80188E-1 3.99866E-1 4.5451E-1 -9999 -9999 -9999 -9999 6.23905E-1 -9999 -9999 -9999 -9999 -9999 -9999 -9999 -9999 -9999 -9999 -9999 -9999 -9999 -9999 -9999 -9999 -9999 -9999 -9999 -9999 -9999 -9999 -9999 -9999 -9999 -9999 -9999 -9999
-9999 -9999 -9999 -9999 -9999 -9999 -9999 -9999 -9999 -9999 -9999 -9999 -9999 -9999 -9999 -9999 -9999 -9999 -9999 -9999 -9999 -9999 -9999 -9999 -9999 -9999 -9999 -9999 -9999 -9999 -9999 -9999 -9999 -9999 -9999 -9999 -9999 -9999 -9999 -9999 -9999 -9999 -9999 -9999 -9999 -9999 -9999 -9999 -9999 -9999 -9999 -9999 -9999 -9999 -9999 -9999 -9999 -9999 -9999 -9999 -9999 -9999 -9999 -9999 -9999 -9999 -9999 -9999 -9999 -9999 -9999 -9999 -9999 -9999 -9999 -9999 -9999 -9999 -9999 -9999 -9999 -9999 -9999 -9999 -9999 -9999 -9999 -9999 -9999 -9999 -9999 -9999 -9999 -9999 -9999 -9999 -9999 -9999 -9999 -9999 -9999 -9999 -9999 -9999 -9999 -9999 -9999 -9999 -9999 -9999 -9999 -9999 -9999 -9999 -9999 -9999 -9999 -9999 -9999 -9999 -9999 -9999 -9999 -9999 -9999 -9999 -9999 -9999 -9999 -9999 -9999 -9999 -9999 -9999 -9999 -9999 -9999 -9999 -9999 -9999 -9999 -9999 -9999 -9999 -9999 -9999 -9999 -9999 -9999 -9999 -9999 -9999 -9999 -9999 -9999 -9999 -9999 -9999 -9999 -9999 -9999 -9999 -9999 -9999 -9999 -9999 -9999 -9999 -9999 -9999 -9999 -9999 -9999 -9999 -9999 -9999 -9999 -9999 -9999 -9999 -9999 -9999 -9999 -9999 -9999 -9999 -9999 -9999 -9999 -9999 -9999 6.90862E-1 6.93392E-1 6.92636E-1 6.90607E-1 6.91878E-1 2.01324E-1 2.05315E-1 2.16742E-1 2.50151E-1 5.57495E-1 6.15629E-1 6.47194E-1 5.86492E-1 5.38505E-1 4.67215E-1 4.21658E-1 4.63108E-1 4.3859E-1 3.03918E-1 1.63682E-1 1.32873E-1 1.23447E-1 1.15864E-1 1.00271E-1 9.28035E-2 9.52848E-2 1.13424E-1 1.45183E-1 1.80817E-1 1.98011E-1 2.31398E-1 2.90338E-1 2.95693E-1 2.62567E-1 2.47631E-1 2.54556E-1 2.97423E-1 3.15494E-1 3.47533E-1 3.91056E-1 4.42263E-1 4.67311E-1 5.20478E-1 5.48459E-1 5.4229E-1 5.29865E-1 -9999 -9999 -9999 -9999 -9999 -9999 -9999 -9999 -9999 -9999 -9999 -9999 -9999 -9999 -9999 -9999 -9999 -9999 -9999 -9999 -9999 -9999 -9999 -9999 -9999 -9999 -9999
-9999 -9999 -9999 -9999 -9999 -9999 -9999 -9999 -9999 -9999 -9999 -9999 -9999 -9999 -9999 -9999 -9999 -9999 -9999 -9999 -9999 -9999 -9999 -9999 -9999 -9999 -9999 -9999 -9999 -9999 -9999 -9999 -9999 -9999 -9999 -9999 -9999 -9999 -9999 -9999 -9999 -9999 -9999 -9999 -9999 -9999 -9999 -9999 -9999 -9999 -9999 -9999 -9999 -9999 -9999 -9999 -9999 -9999 -9999 -9999 -9999 -9999 -9999 -9999 -9999 -9999 -9999 -9999 -9999 -9999 -9999 -9999 -9999 -9999 -9999 -9999 -9999 -9999 -9999 -9999 -9999 -9999 -9999 -9999 -9999 -9999 -9999 -9999 -9999 -9999 -9999 -9999 -9999 -9999 -9999 -9999 -9999 -9999 -9999 -9999 -9999 -9999 -9999 -9999 -9999 -9999 -9999 -9999 -9999 -9999 -9999 -9999 -9999 -9999 -9999 -9999 -9999 -9999 -9999 -9999 -9999 -9999 -9999 -9999 -9999 -9999 -9999 -9999 -9999 -9999 -9999 -9999 -9999 -9999 -9999 -9999 -9999 -9999 -9999 -9999 -9999 -9999 -9999 -9999 -9999 -9999 -9999 -9999 -9999 -9999 -9999 -9999 -9999 -9999 -9999 -9999 -9999 -9999 -9999 -9999 -9999 -9999 -9999 -9999 -9999 -9999 -9999 -9999 -9999 -9999 -9999 -9999 -9999 -9999 -9999 -9999 -9999 -9999 -9999 -9999 -9999 -9999 -9999 -9999 -9999 -9999 -9999 -9999 -9999 6.85962E-1 6.90224E-1 6.92005E-1 6.84784E-1 6.79374E-1 6.5297E-1 6.45834E-1 6.85861E-1 1.98436E-1 2.03461E-1 2.35751E-1 6.14793E-1 6.35534E-1 6.28224E-1 6.19771E-1 6.43801E-1 5.95559E-1 4.77151E-1 4.28984E-1 4.17796E-1 4.65713E-1 3.95832E-1 3.23726E-1 2.60798E-1 2.01122E-1 1.17648E-1 1.0371E-1 1.20424E-1 1.46092E-1 1.7554E-1 1.9624E-1 2.004E-1 2.05795E-1 2.10029E-1 2.10619E-1 1.96755E-1 1.91713E-1 2.29893E-1 2.8714E-1 2.98571E-1 3.22629E-1 3.40573E-1 3.87536E-1 4.43076E-1 4.952E-1 5.25178E-1 5.12222E-1 4.93999E-1 4.70109E-1 5.69337E-1 5.96141E-1 -9999 -9999 -9999 -9999 -9999 -9999 -9999 -9999 -9999 -9999 -9999 -9999 -9999 -9999 -9999 -9999 -9999 -9999 -9999 -9999 -9999 -9999 -9999 -9999
-9999 -9999 -9999 -9999 -9999 -9999 -9999 -9999 -9999 -9999 -9999 -9999 -9999 -9999 -9999 -9999 -9999 -9999 -9999 -9999 -9999 -9999 -9999 -9999 -9999 -9999 -9999 -9999 -9999 -9999 -9999 -9999 -9999 -9999 -9999 -9999 -9999 -9999 -9999 -9999 -9999 -9999 -9999 -9999 -9999 -9999 -9999 -9999 -9999 -9999 -9999 -9999 -9999 -9999 -9999 -9999 -9999 -9999 -9999 -9999 -9999 -9999 -9999 -9999 -9999 -9999 -9999 -9999 -9999 -9999 -9999 -9999 -9999 -9999 -9999 -9999 -9999 -9999 -9999 -9999 -9999 -9999 -9999 -9999 -9999 -9999 -9999 -9999 -9999 -9999 -9999 -9999 -9999 -9999 -9999 -9999 -9999 -9999 -9999 -9999 -9999 -9999 -9999 -9999 -9999 -9999 -9999 -9999 -9999 -9999 -9999 -9999 -9999 -9999 -9999 -9999 -9999 -9999 -9999 -9999 -9999 -9999 -9999 -9999 -9999 -9999 -9999 -9999 -9999 -9999 -9999 -9999 -9999 -9999 -9999 -9999 -9999 -9999 -9999 -9999 -9999 -9999 -9999 -9999 -9999 -9999 -9999 -9999 -9999 -9999 -9999 -9999 -9999 -9999 -9999 -9999 -9999 -9999 -9999 -9999 -9999 -9999 -9999 -9999 -9999 -9999 -9999 -9999 -9999 -9999 -9999 -9999 -9999 -9999 -9999 -9999 -9999 -9999 -9999 -9999 -9999 -9999 -9999 -9999 -9999 -9999 -9999 6.78383E-1 6.7442E-1 6.76889E-1 6.86614E-1 6.90607E-1 6.86549E-1 5.76614E-1 4.68905E-1 4.56993E-1 2.12363E-1 1.965E-1 2.00114E-1 2.21117E-1 5.15344E-1 5.82351E-1 4.84927E-1 4.28121E-1 4.80111E-1 5.22523E-1 5.42358E-1 5.86128E-1 4.28991E-1 5.02539E-1 4.92844E-1 4.62294E-1 4.20545E-1 3.35745E-1 2.21262E-1 1.23994E-1 1.31293E-1 1.46509E-1 1.47578E-1 1.41892E-1 1.46835E-1 1.58846E-1 1.75801E-1 1.97832E-1 1.9944E-1 1.9773E-1 2.41135E-1 3.13208E-1 3.41725E-1 3.32187E-1 3.29603E-1 3.82652E-1 4.31293E-1 5.01476E-1 4.9799E-1 4.88788E-1 4.56927E-1 4.29354E-1 4.39234E-1 4.61712E-1 5.65445E-1 -9999 -9999 -9999 -9999 -9999 -9999 -9999 -9999 -9999 -9999 -9999 -9999 -9999 -9999 -9999 -9999 -9999 -9999 -9999 -9999 -9999 -9999 -9999
-9999 -9999 -9999 -9999 -9999 -9999 -9999 -9999 -9999 -9999 -9999 -9999 -9999 -9999 -9999 -9999 -9999 -9999 -9999 -9999 -9999 -9999 -9999 -9999 -9999 -9999 -9999 -9999 -9999 -9999 -9999 -9999 -9999 -9999 -9999 -9999 -9999 -9999 -9999 -9999 -9999 -9999 -9999 -9999 -9999 -9999 -9999 -9999 -9999 -9999 -9999 -9999 -9999 -9999 -9999 -9999 -9999 -9999 -9999 -9999 -9999 -9999 -9999 -9999 -9999 -9999 -9999 -9999 -9999 -9999 -9999 -9999 -9999 -9999 -9999 -9999 -9999 -9999 -9999 -9999 -9999 -9999 -9999 -9999 -9999 -9999 -9999 -9999 -9999 -9999 -9999 -9999 -9999 -9999 -9999 -9999 -9999 -9999 -9999 -9999 -9999 -9999 -9999 -9999 -9999 -9999 -9999 -9999 -9999 -9999 -9999 -9999 -9999 -9999 -9999 -9999 -9999 -9999 -9999 -9999 -9999 -9999 -9999 -9999 -9999 -9999 -9999 -9999 -9999 -9999 -9999 -9999 -9999 -9999 -9999 -9999 -9999 -9999 -9999 -9999 -9999 -9999 -9999 -9999 -9999 -9999 -9999 -9999 -9999 -9999 -9999 -9999 -9999 -9999 -9999 -9999 -9999 -9999 -9999 -9999 -9999 -9999 -9999 -9999 -9999 -9999 -9999 -9999 -9999 -9999 -9999 -9999 -9999 -9999 -9999 -9999 -9999 -9999 -9999 -9999 -9999 -9999 -9999 -9999 -9999 6.80271E-1 6.68907E-1 6.44627E-1 6.37869E-1 6.60659E-1 6.9209E-1 7.05179E-1 6.79352E-1 4.88311E-1 3.25504E-1 2.5603E-1 1.55782E-1 1.96125E-1 1.91954E-1 2.03984E-1 2.52371E-1 2.20356E-1 1.97148E-1 1.99495E-1 4.17889E-1 4.81183E-1 5.85096E-1 5.29917E-1 3.95431E-1 4.52004E-1 4.87313E-1 5.07214E-1 3.80877E-1 4.43295E-1 2.85913E-1 1.79164E-1 1.22954E-1 1.11847E-1 1.15017E-1 1.24817E-1 1.45824E-1 1.7626E-1 2.09315E-1 2.25931E-1 2.3543E-1 2.28956E-1 2.53229E-1 2.97484E-1 3.35159E-1 3.58335E-1 3.57087E-1 3.77464E-1 4.27966E-1 4.86466E-1 5.38568E-1 5.05693E-1 4.3395E-1 3.9226E-1 4.03127E-1 4.07878E-1 4.24518E-1 5.23183E-1 5.95386E-1 -9999 -9999 -9999 -9999 -9999 -9999 -9999 -9999 -9999 -9999 -9999 -9999 -9999 -9999 -9999 -9999 -9999 -9999 -9999 -9999 -9999
-9999 -9999 -9999 -9999 -9999 -9999 -9999 -9999 -9999 -9999 -9999 -9999 -9999 -9999 -9999 -9999 -9999 -9999 -9999 -9999 -9999 -9999 -9999 -9999 -9999 -9999 -9999 -9999 -9999 -9999 -9999 -9999 -9999 -9999 -9999 -9999 -9999 -9999 -9999 -9999 -9999 -9999 -9999 -9999 -9999 -9999 -9999 -9999 -9999 -9999 -9999 -9999 -9999 -9999 -9999 -9999 -9999 -9999 -9999 -9999 -9999 -9999 -9999 -9999 -9999 -9999 -9999 -9999 -9999 -9999 -9999 -9999 -9999 -9999 -9999 -9999 -9999 -9999 -9999 -9999 -9999 -9999 -9999 -9999 -9999 -9999 -9999 -9999 -9999 -9999 -9999 -9999 -9999 -9999 -9999 -9999 -9999 -9999 -9999 -9999 -9999 -9999 -9999 -9999 -9999 -9999 -9999 -9999 -9999 -9999 -9999 -9999 -9999 -9999 -9999 -9999 -9999 -9999 -9999 -9999 -9999 -9999 -9999 -9999 -9999 -9999 -9999 -9999 -9999 -9999 -9999 -9999 -9999 -9999 -9999 -9999 -9999 -9999 -9999 -9999 -9999 -9999 -9999 -9999 -9999 -9999 -9999 -9999 -9999 -9999 -9999 -9999 -9999 -9999 -9999 -9999 -9999 -9999 -9999 -9999 -9999 -9999 -9999 -9999 -9999 -9999 -9999 -9999 -9999 -9999 -9999 -9999 -9999 -9999 1.99089E-1 -9999 -9999 -9999 1.94137E-1 1.90952E-1 1.87949E-1 6.76889E-1 6.74971E-1 6.74006E-1 6.71492E-1 6.59846E-1 6.56327E-1 5.91051E-1 5.49508E-1 5.81052E-1 6.70579E-1 7.00247E-1 2.33004E-1 3.03116E-1 2.62525E-1 2.32322E-1 1.73846E-1 1.69485E-1 1.82758E-1 2.14726E-1 1.98908E-1 1.86942E-1 1.90007E-1 1.90749E-1 1.99006E-1 2.45687E-1 5.35067E-1 4.45227E-1 5.45807E-1 4.38167E-1 4.11983E-1 4.72109E-1 3.84062E-1 4.33727E-1 2.6012E-1 2.56408E-1 1.40278E-1 1.27999E-1 1.67225E-1 1.99443E-1 2.07077E-1 2.26959E-1 2.57623E-1 2.50607E-1 2.543E-1 2.60575E-1 2.66702E-1 2.91757E-1 3.14987E-1 3.45477E-1 3.71479E-1 3.97502E-1 4.23232E-1 4.66556E-1 5.00399E-1 4.86132E-1 4.32452E-1 3.81455E-1 3.74623E-1 3.89052E-1 4.03033E-1 4.45922E-1 5.46573E-1 5.74374E-1 5.29425E-1 4.79474E-1 4.62108E-1 4.98667E-1 5.21585E-1 5.35119E-1 -9999 6.05005E-1 5.89258E-1 5.78336E-1 6.14847E-1 -9999 -9999 -9999 -9999 -9999 -9999 -9999 -9999 -9999
-9999 -9999 -9999 -9999 -9999 -9999 -9999 -9999 -9999 -9999 -9999 -9999 -9999 -9999 -9999 -9999 -9999 -9999 -9999 -9999 -9999 -9999 -9999 -9999 -9999 -9999 -9999 -9999 -9999 -9999 -9999 -9999 -9999 -9999 -9999 -9999 -9999 -9999 -9999 -9999 -9999 -9999 -9999 -9999 -9999 -9999 -9999 -9999 -9999 -9999 -9999 -9999 -9999 -9999 -9999 -9999 -9999 -9999 -9999 -9999 -9999 -9999 -9999 -9999 -9999 -9999 -9999 -9999 -9999 -9999 -9999 -9999 -9999 -9999 -9999 -9999 -9999 -9999 -9999 -9999 -9999 -9999 -9999 -9999 -9999 -9999 -9999 -9999 -9999 -9999 -9999 -9999 -9999 -9999 -9999 -9999 -9999 -9999 -9999 -9999 -9999 -9999 -9999 -9999 -9999 -9999 -9999 -9999 -9999 -9999 -9999 -9999 -9999 -9999 -9999 -9999 -9999 -9999 -9999 -9999 -9999 -9999 -9999 -9999 -9999 -9999 -9999 -9999 -9999 -9999 -9999 -9999 -9999 -9999 -9999 -9999 -9999 -9999 -9999 -9999 -9999 -9999 -9999 -9999 -9999 -9999 -9999 -9999 -9999 -9999 -9999 -9999 -9999 -9999 -9999 -9999 -9999 -9999 -9999 -9999 -9999 -9999 -9999 -9999 -9999 -9999 -9999 -9999 -9999 -9999 -9999 2.03925E-1 2.02161E-1 2.00021E-1 1.96756E-1 1.93856E-1 1.91796E-1 1.88794E-1 1.83815E-1 6.82168E-1 6.73959E-1 6.72865E-1 6.5186E-1 6.51068E-1 6.47005E-1 6.34982E-1 6.03108E-1 5.50275E-1 4.99827E-1 5.23749E-1 6.24185E-1 2.329E-1 3.13853E-1 2.88992E-1 2.04048E-1 1.68334E-1 1.65346E-1 1.83138E-1 1.89653E-1 1.83781E-1 1.87035E-1 1.88707E-1 1.90378E-1 1.90934E-1 1.88336E-1 2.09597E-1 2.07542E-1 2.06822E-1 2.22015E-1 3.01828E-1 3.55758E-1 3.93718E-1 3.29967E-1 2.79146E-1 2.52358E-1 2.98849E-1 2.41303E-1 1.65139E-1 1.72662E-1 1.32828E-1 1.23881E-1 3.02961E-1 3.27786E-1 3.29728E-1 2.84694E-1 2.89565E-1 3.02815E-1 3.21321E-1 3.16834E-1 3.44654E-1 4.01211E-1 4.35648E-1 4.5196E-1 4.50754E-1 4.36526E-1 4.23698E-1 4.14563E-1 3.79672E-1 3.88101E-1 4.05145E-1 3.97397E-1 4.16369E-1 4.56984E-1 4.77538E-1 4.9034E-1 3.77935E-1 3.70938E-1 4.27573E-1 4.46299E-1 4.66052E-1 4.49802E-1 5.09041E-1 5.25342E-1 5.33913E-1 5.58066E-1 -9999 -9999 -9999 -9999 -9999 -9999 -9999 -9999 -9999
-9999 -9999 -9999 -9999 -9999 -9999 -9999 -9999 -9999 -9999 -9999 -9999 -9999 -9999 -9999 -9999 -9999 -9999 -9999 -9999 -9999 -9999 -9999 -9999 -9999 -9999 -9999 -9999 -9999 -9999 -9999 -9999 -9999 -9999 -9999 -9999 -9999 -9999 -9999 -9999 -9999 -9999 -9999 -9999 -9999 -9999 -9999 -9999 -9999 -9999 -9999 -9999 -9999 -9999 -9999 -9999 -9999 -9999 -9999 -9999 -9999 -9999 -9999 -9999 -9999 -9999 -9999 -9999 -9999 -9999 -9999 -9999 -9999 -9999 -9999 -9999 -9999 -9999 -9999 -9999 -9999 -9999 -9999 -9999 -9999 -9999 -9999 -9999 -9999 -9999 -9999 -9999 -9999 -9999 -9999 -9999 -9999 -9999 -9999 -9999 -9999 -9999 -9999 -9999 -9999 -9999 -9999 -9999 -9999 -9999 -9999 -9999 -9999 -9999 -9999 -9999 -9999 -9999 -9999 -9999 -9999 -9999 -9999 -9999 -9999 -9999 -9999 -9999 -9999 -9999 -9999 -9999 -9999 -9999 -9999 -9999 -9999 -9999 -9999 -9999 -9999 -9999 -9999 -9999 -9999 -9999 -9999 -9999 -9999 -9999 -9999 -9999 -9999 -9999 -9999 -9999 -9999 -9999 -9999 -9999 -9999 -9999 -9999 -9999 -9999 -9999 -9999 -9999 2.09101E-1 2.06333E-1 2.03554E-1 2.0151E-1 1.99927E-1 1.97969E-1 2.08135E-1 2.04594E-1 1.99366E-1 2.00422E-1 6.59302E-1 6.29772E-1 6.33942E-1 6.34289E-1 6.14976E-1 5.90386E-1 5.7414E-1 5.75538E-1 5.68621E-1 5.44517E-1 4.95273E-1 4.80302E-1 5.59308E-1 2.37387E-1 2.85898E-1 2.86311E-1 2.06507E-1 1.5279E-1 1.9926E-1 1.63605E-1 1.95608E-1 1.80897E-1 1.86013E-1 1.87407E-1 1.88336E-1 1.89357E-1 1.89171E-1 1.88243E-1 1.88429E-1 2.00862E-1 1.93722E-1 2.7353E-1 2.99322E-1 2.32468E-1 2.56975E-1 2.87357E-1 3.64453E-1 3.23961E-1 2.03053E-1 1.53801E-1 1.46746E-1 1.56194E-1 1.38962E-1 1.33252E-1 4.12292E-1 4.24638E-1 3.51581E-1 3.28947E-1 3.82279E-1 3.86499E-1 3.59411E-1 3.98572E-1 4.65224E-1 4.96796E-1 5.03065E-1 4.62626E-1 4.38633E-1 4.59598E-1 4.39982E-1 4.52552E-1 4.50108E-1 4.54478E-1 4.31101E-1 4.27618E-1 4.79407E-1 4.86304E-1 3.81214E-1 3.21625E-1 2.97795E-1 2.91757E-1 2.92622E-1 3.16811E-1 3.24487E-1 3.2018E-1 3.89173E-1 4.46026E-1 5.06309E-1 -9999 -9999 -9999 -9999 -9999 -9999 -9999 -9999 -9999
-9999 -9999 -9999 -9999 -9999 -9999 -9999 -9999 -9999 -9999 -9999 -9999 -9999 -9999 -9999 -9999 -9999 -9999 -9999 -9999 -9999 -9999 -9999 -9999 -9999 -9999 -9999 -9999 -9999 -9999 -9999 -9999 -9999 -9999 -9999 -9999 -9999 -9999 -9999 -9999 -9999 -9999 -9999 -9999 -9999 -9999 -9999 -9999 -9999 -9999 -9999 -9999 -9999 -9999 -9999 -9999 -9999 -9999 -9999 -9999 -9999 -9999 -9999 -9999 -9999 -9999 -9999 -9999 -9999 -9999 -9999 -9999 -9999 -9999 -9999 -9999 -9999 -9999 -9999 -9999 -9999 -9999 -9999 -9999 -9999 -9999 -9999 -9999 -9999 -9999 -9999 -9999 -9999 -9999 -9999 -9999 -9999 -9999 -9999 -9999 -9999 -9999 -9999 -9999 -9999 -9999 -9999 -9999 -9999 -9999 -9999 -9999 -9999 -9999 -9999 -9999 -9999 -9999 -9999 -9999 -9999 -9999 -9999 -9999 -9999 -9999 -9999 -9999 -9999 -9999 -9999 -9999 -9999 -9999 -9999 -9999 -9999 -9999 -9999 -9999 -9999 -9999 -9999 -9999 -9999 -9999 -9999 -9999 -9999 -9999 -9999 -9999 -9999 -9999 -9999 -9999 -9999 -9999 -9999 -9999 -9999 -9999 -9999 -9999 -9999 4.6342E-1 4.61127E-1 4.57861E-1 2.07811E-1 2.17034E-1 2.13328E-1 2.11861E-1 2.10588E-1 2.1049E-1 2.1E-1 2.06125E-1 2.01448E-1 2.13721E-1 2.06762E-1 5.94791E-1 5.98745E-1 6.1172E-1 6.03833E-1 5.81136E-1 5.51469E-1 5.47495E-1 5.517E-1 5.30708E-1 4.82678E-1 4.48816E-1 2.11607E-1 2.16038E-1 2.4384E-1 1.89855E-1 2.2316E-1 1.93389E-1 1.54887E-1 1.60286E-1 1.65179E-1 1.80804E-1 1.84339E-1 1.85176E-1 1.8592E-1 1.87035E-1 1.87964E-1 1.88986E-1 1.901E-1 1.88614E-1 2.2068E-1 2.63166E-1 2.1843E-1 2.68633E-1 3.92987E-1 3.52521E-1 2.7932E-1 2.23188E-1 2.13462E-1 1.5123E-1 1.61186E-1 1.67181E-1 2.0054E-1 1.43963E-1 4.72798E-1 5.09194E-1 4.66528E-1 4.12805E-1 4.53085E-1 4.9114E-1 4.84314E-1 5.13398E-1 5.34613E-1 5.54441E-1 5.56364E-1 5.22224E-1 4.96858E-1 4.96688E-1 4.76672E-1 4.53754E-1 4.3605E-1 4.40743E-1 4.12726E-1 4.20422E-1 4.88103E-1 5.06906E-1 3.67792E-1 2.28898E-1 2.23821E-1 1.98628E-1 1.89552E-1 2.16798E-1 2.27833E-1 2.35095E-1 2.54699E-1 3.78045E-1 5.00215E-1 -9999 -9999 -9999 -9999 -9999 -9999 -9999 -9999 -9999
-9999 -9999 -9999 -9999 -9999 -9999 -9999 -9999 -9999 -9999 -9999 -9999 -9999 -9999 -9999 -9999 -9999 -9999 -9999 -9999 -9999 -9999 -9999 -9999 -9999 -9999 -9999 -9999 -9999 -9999 -9999 -9999 -9999 -9999 -9999 -9999 -9999 -9999 -9999 -9999 -9999 -9999 -9999 -9999 -9999 -9999 -9999 -9999 -9999 -9999 -9999 -9999 -9999 -9999 -9999 -9999 -9999 -9999 -9999 -9999 -9999 -9999 -9999 -9999 -9999 -9999 -9999 -9999 -9999 -9999 -9999 -9999 -9999 -9999 -9999 -9999 -9999 -9999 -9999 -9999 -9999 -9999 -9999 -9999 -9999 -9999 -9999 -9999 -9999 -9999 -9999 -9999 -9999 -9999 -9999 -9999 -9999 -9999 -9999 -9999 -9999 -9999 -9999 -9999 -9999 -9999 -9999 -9999 -9999 -9999 -9999 -9999 -9999 -9999 -9999 -9999 -9999 -9999 -9999 -9999 -9999 -9999 -9999 -9999 -9999 -9999 -9999 -9999 -9999 -9999 -9999 -9999 -9999 -9999 -9999 -9999 -9999 -9999 -9999 -9999 -9999 -9999 -9999 -9999 -9999 -9999 -9999 -9999 -9999 -9999 -9999 -9999 -9999 -9999 -9999 -9999 -9999 -9999 -9999 -9999 -9999 -9999 -9999 -9999 4.66097E-1 4.63286E-1 4.60449E-1 2.24584E-1 2.20723E-1 2.15963E-1 2.12155E-1 2.10392E-1 2.09509E-1 2.07972E-1 2.11172E-1 2.13685E-1 2.26944E-1 2.17896E-1 2.27994E-1 2.30655E-1 6.22144E-1 6.12929E-1 5.95035E-1 5.81325E-1 5.6145E-1 5.46345E-1 5.4289E-1 5.1729E-1 2.15565E-1 1.87746E-1 1.85291E-1 1.73884E-1 1.9365E-1 1.73381E-1 1.41878E-1 1.58171E-1 1.61676E-1 1.71533E-1 1.67784E-1 1.77706E-1 1.79027E-1 1.79672E-1 1.80685E-1 1.81698E-1 1.82803E-1 1.84459E-1 1.84827E-1 1.80685E-1 2.11037E-1 1.88987E-1 2.36595E-1 2.48351E-1 2.71755E-1 2.25795E-1 2.17342E-1 1.80918E-1 1.78408E-1 1.59055E-1 1.77114E-1 1.9381E-1 1.77114E-1 5.8686E-1 5.45794E-1 5.76895E-1 5.80203E-1 5.33313E-1 5.42639E-1 5.85433E-1 5.72051E-1 5.60417E-1 5.39619E-1 5.12514E-1 5.25233E-1 5.06009E-1 4.71049E-1 4.27703E-1 3.8642E-1 3.74817E-1 3.5726E-1 3.26803E-1 3.17168E-1 3.27972E-1 4.32923E-1 5.20187E-1 4.2592E-1 2.43709E-1 1.58695E-1 1.65738E-1 1.54479E-1 1.59174E-1 1.87545E-1 2.18622E-1 2.59364E-1 3.4029E-1 -9999 -9999 -9999 -9999 -9999 -9999 -9999 -9999 -9999 -9999
-9999 -9999 -9999 -9999 -9999 -9999 -9999 -9999 -9999 -9999 -9999 -9999 -9999 -9999 -9999 -9999 -9999 -9999 -9999 -9999 -9999 -9999 -9999 -9999 -9999 -9999 -9999 -9999 -9999 -9999 -9999 -9999 -9999 -9999 -9999 -9999 -9999 -9999 -9999 -9999 -9999 -9999 -9999 -9999 -9999 -9999 -9999 -9999 -9999 -9999 -9999 -9999 -9999 -9999 -9999 -9999 -9999 -9999 -9999 -9999 -9999 -9999 -9999 -9999 -9999 -9999 -9999 -9999 -9999 -9999 -9999 -9999 -9999 -9999 -9999 -9999 -9999 -9999 -9999 -9999 -9999 -9999 -9999 -9999 -9999 -9999 -9999 -9999 -9999 -9999 -9999 -9999 -9999 -9999 -9999 -9999 -9999 -9999 -9999 -9999 -9999 -9999 -9999 -9999 -9999 -9999 -9999 -9999 -9999 -9999 -9999 -9999 -9999 -9999 -9999 -9999 -9999 -9999 -9999 -9999 -9999 -9999 -9999 -9999 -9999 -9999 -9999 -9999 -9999 -9999 -9999 -9999 -9999 -9999 -9999 -9999 -9999 -9999 -9999 -9999 -9999 -9999 -9999 -9999 -9999 -9999 -9999 -9999 -9999 -9999 -9999 -9999 -9999 -9999 -9999 -9999 -9999 -9999 -9999 -9999 -9999 -9999 4.69936E-1 4.67691E-1 4.64895E-1 4.61127E-1 2.25257E-1 2.23332E-1 2.21303E-1 2.17618E-1 2.11172E-1 2.08555E-1 2.07195E-1 2.22075E-1 2.13202E-1 2.18879E-1 2.36087E-1 2.32887E-1 4.57075E-1 4.63057E-1 2.49316E-1 6.69366E-1 6.45268E-1 6.06339E-1 5.60234E-1 5.20554E-1 5.06694E-1 2.13721E-1 2.18189E-1 1.92687E-1 1.7695E-1 1.477E-1 1.58581E-1 1.30197E-1 1.31052E-1 1.30866E-1 1.38339E-1 1.57004E-1 1.69745E-1 1.74008E-1 1.74008E-1 1.74161E-1 1.76469E-1 1.78566E-1 1.80685E-1 1.82435E-1 1.81238E-1 2.11789E-1 2.29999E-1 2.14531E-1 2.03145E-1 1.76043E-1 1.98026E-1 1.94233E-1 1.80855E-1 1.78309E-1 1.72515E-1 1.8162E-1 1.80735E-1 1.91557E-1 6.51405E-1 6.39034E-1 6.14555E-1 6.24488E-1 6.30741E-1 6.20045E-1 6.15422E-1 6.00686E-1 6.04997E-1 5.48116E-1 4.70319E-1 4.22763E-1 4.28638E-1 4.136E-1 3.78441E-1 3.26417E-1 2.73517E-1 2.49568E-1 2.30556E-1 2.22941E-1 1.99879E-1 2.31394E-1 3.77152E-1 5.2593E-1 4.60519E-1 3.17423E-1 2.54862E-1 2.12396E-1 1.97754E-1 1.58688E-1 1.72601E-1 2.13193E-1 2.80169E-1 3.72326E-1 -9999 -9999 -9999 -9999 -9999 -9999 -9999 -9999 -9999 -9999
-9999 -9999 -9999 -9999 -9999 -9999 -9999 -9999 -9999 -9999 -9999 -9999 -9999 -9999 -9999 -9999 -9999 -9999 -9999 -9999 -9999 -9999 -9999 -9999 -9999 -9999 -9999 -9999 -9999 -9999 -9999 -9999 -9999 -9999 -9999 -9999 -9999 -9999 -9999 -9999 -9999 -9999 -9999 -9999 -9999 -9999 -9999 -9999 -9999 -9999 -9999 -9999 -9999 -9999 -9999 -9999 -9999 -9999 -9999 -9999 -9999 -9999 -9999 -9999 -9999 -9999 -9999 -9999 -9999 -9999 -9999 -9999 -9999 -9999 -9999 -9999 -9999 -9999 -9999 -9999 -9999 -9999 -9999 -9999 -9999 -9999 -9999 -9999 -9999 -9999 -9999 -9999 -9999 -9999 -9999 -9999 -9999 -9999 -9999 -9999 -9999 -9999 -9999 -9999 -9999 -9999 -9999 -9999 -9999 -9999 -9999 -9999 -9999 -9999 -9999 -9999 -9999 -9999 -9999 -9999 -9999 -9999 -9999 -9999 -9999 -9999 -9999 -9999 -9999 -9999 -9999 -9999 -9999 -9999 -9999 -9999 -9999 -9999 -9999 -9999 -9999 -9999 -9999 -9999 -9999 -9999 -9999 -9999 -9999 -9999 -9999 -9999 -9999 -9999 -9999 -9999 -9999 4.82813E-1 4.80766E-1 4.74502E-1 4.71379E-1 4.68353E-1 4.6543E-1 4.63689E-1 4.61668E-1 2.2593E-1 2.23717E-1 2.22367E-1 2.184E-1 2.15998E-1 2.12912E-1 2.24209E-1 2.2238E-1 2.2299E-1 2.27349E-1 2.34389E-1 2.25172E-1 2.39667E-1 4.70273E-1 4.77587E-1 4.83585E-1 4.98598E-1 2.79959E-1 2.91585E-1 2.60289E-1 2.52147E-1 2.34354E-1 2.05776E-1 2.03751E-1 1.85201E-1 1.68254E-1 1.55878E-1 1.42272E-1 1.22379E-1 1.36862E-1 1.32276E-1 1.26176E-1 1.59626E-1 1.6914E-1 1.70806E-1 1.69745E-1 1.6914E-1 1.70199E-1 1.73855E-1 1.78658E-1 1.81053E-1 1.80132E-1 1.88343E-1 1.73702E-1 1.76006E-1 1.78751E-1 1.79764E-1 1.78658E-1 1.76623E-1 1.86076E-1 1.9473E-1 1.90153E-1 1.97679E-1 6.62328E-1 6.60352E-1 6.6253E-1 6.45988E-1 6.54069E-1 6.44838E-1 6.2667E-1 6.30393E-1 5.91441E-1 5.60417E-1 5.34621E-1 4.54689E-1 3.66922E-1 3.398E-1 3.4207E-1 3.37131E-1 3.34149E-1 2.70259E-1 1.87875E-1 1.46378E-1 1.34094E-1 1.43717E-1 1.50201E-1 1.95036E-1 3.89889E-1 4.97491E-1 4.39362E-1 4.17318E-1 4.33186E-1 3.5923E-1 2.29356E-1 1.85905E-1 1.78457E-1 2.20505E-1 2.93994E-1 3.808E-1 4.59663E-1 -9999 -9999 -9999 -9999 -9999 -9999 -9999 -9999 -9999
-9999 -9999 -9999 -9999 -9999 -9999 -9999 -9999 -9999 -9999 -9999 -9999 -9999 -9999 -9999 -9999 -9999 -9999 -9999 -9999 -9999 -9999 -9999 -9999 -9999 -9999 -9999 -9999 -9999 -9999 -9999 -9999 -9999 -9999 -9999 -9999 -9999 -9999 -9999 -9999 -9999 -9999 -9999 -9999 -9999 -9999 -9999 -9999 -9999 -9999 -9999 -9999 -9999 -9999 -9999 -9999 -9999 -9999 -9999 -9999 -9999 -9999 -9999 -9999 -9999 -9999 -9999 -9999 -9999 -9999 -9999 -9999 -9999 -9999 -9999 -9999 -9999 -9999 -9999 -9999 -9999 -9999 -9999 -9999 -9999 -9999 -9999 -9999 -9999 -9999 -9999 -9999 -9999 -9999 -9999 -9999 -9999 -9999 -9999 -9999 -9999 -9999 -9999 -9999 -9999 -9999 -9999 -9999 -9999 -9999 -9999 -9999 -9999 -9999 -9999 -9999 -9999 -9999 -9999 -9999 -9999 -9999 -9999 -9999 -9999 -9999 -9999 -9999 -9999 -9999 -9999 -9999 -9999 -9999 -9999 -9999 -9999 -9999 -9999 -9999 -9999 -9999 -9999 -9999 -9999 -9999 -9999 -9999 -9999 -9999 -9999 -9999 -9999 -9999 4.87859E-1 4.85979E-1 4.83067E-1 4.75406E-1 4.71902E-1 4.68353E-1 4.63958E-1 4.59498E-1 4.56627E-1 4.55665E-1 2.24199E-1 2.24199E-1 2.20028E-1 2.17824E-1 2.16383E-1 2.15709E-1 2.28258E-1 2.26236E-1 2.24615E-1 2.24513E-1 2.27551E-1 2.33689E-1 2.39964E-1 2.39641E-1 4.70345E-1 5.13977E-1 5.3705E-1 5.49526E-1 5.29314E-1 5.42849E-1 3.25714E-1 2.55906E-1 2.32368E-1 2.048E-1 1.8892E-1 1.78148E-1 1.59242E-1 1.50587E-1 1.36597E-1 1.03075E-1 1.02292E-1 1.07022E-1 1.32311E-1 1.60505E-1 1.66434E-1 1.68537E-1 1.68236E-1 1.66734E-1 1.65986E-1 1.69443E-1 1.75852E-1 1.79027E-1 1.79211E-1 1.78566E-1 1.78935E-1 1.79395E-1 1.80224E-1 1.81053E-1 1.80685E-1 6.68414E-1 6.64717E-1 6.77613E-1 6.71264E-1 6.50517E-1 6.52393E-1 6.51414E-1 6.52638E-1 6.51169E-1 6.39489E-1 6.13355E-1 5.93914E-1 5.53033E-1 5.38092E-1 5.00823E-1 4.43925E-1 3.66111E-1 2.94297E-1 2.56126E-1 2.65507E-1 2.52822E-1 2.66655E-1 2.22869E-1 1.42474E-1 1.11961E-1 1.27988E-1 1.57311E-1 1.84984E-1 2.61684E-1 4.10593E-1 4.7705E-1 4.32554E-1 4.83185E-1 5.37604E-1 4.79262E-1 3.30975E-1 2.11031E-1 2.2702E-1 2.55336E-1 3.19912E-1 3.88202E-1 4.44007E-1 4.96241E-1 -9999 -9999 -9999 -9999 -9999 -9999 -9999 -9999
-9999 -9999 -9999 -9999 -9999 -9999 -9999 -9999 -9999 -9999 -9999 -9999 -9999 -9999 -9999 -9999 -9999 -9999 -9999 -9999 -9999 -9999 -9999 -9999 -9999 -9999 -9999 -9999 -9999 -9999 -9999 -9999 -9999 -9999 -9999 -9999 -9999 -9999 -9999 -9999 -9999 -9999 -9999 -9999 -9999 -9999 -9999 -9999 -9999 -9999 -9999 -9999 -9999 -9999 -9999 -9999 -9999 -9999 -9999 -9999 -9999 -9999 -9999 -9999 -9999 -9999 -9999 -9999 -9999 -9999 -9999 -9999 -9999 -9999 -9999 -9999 -9999 -9999 -9999 -9999 -9999 -9999 -9999 -9999 -9999 -9999 -9999 -9999 -9999 -9999 -9999 -9999 -9999 -9999 -9999 -9999 -9999 -9999 -9999 -9999 -9999 -9999 -9999 -9999 -9999 -9999 -9999 -9999 -9999 -9999 -9999 -9999 -9999 -9999 -9999 -9999 -9999 -9999 -9999 -9999 -9999 -9999 -9999 -9999 -9999 -9999 -9999 -9999 -9999 -9999 -9999 -9999 -9999 -9999 -9999 -9999 -9999 -9999 -9999 -9999 -9999 -9999 -9999 -9999 -9999 -9999 -9999 -9999 -9999 -9999 -9999 -9999 -9999 4.90098E-1 4.88234E-1 4.80643E-1 4.75148E-1 4.6875E-1 4.84895E-1 4.80831E-1 4.75464E-1 4.69583E-1 4.66603E-1 2.30749E-1 2.29871E-1 2.18016E-1 2.32486E-1 2.30777E-1 2.29368E-1 2.29267E-1 2.29166E-1 2.28157E-1 2.27146E-1 2.26438E-1 2.25385E-1 2.29876E-1 2.36405E-1 2.41202E-1 4.77406E-1 5.02856E-1 5.2135E-1 5.40466E-1 5.77523E-1 5.85317E-1 5.61386E-1 2.88253E-1 2.37207E-1 2.00884E-1 1.81287E-1 1.70342E-1 1.48741E-1 1.17964E-1 1.31949E-1 9.50816E-2 8.87542E-2 1.1427E-1 1.38919E-1 1.58968E-1 1.61452E-1 1.62923E-1 1.64846E-1 1.64401E-1 1.63365E-1 1.66333E-1 1.7099E-1 1.74468E-1 1.73855E-1 1.7309E-1 1.7309E-1 1.72937E-1 1.73549E-1 6.62107E-1 6.45273E-1 6.45759E-1 6.63058E-1 6.40629E-1 6.55385E-1 6.55142E-1 6.35689E-1 6.49536E-1 6.37351E-1 6.37316E-1 5.8265E-1 5.40337E-1 4.69384E-1 4.13075E-1 4.01346E-1 4.29412E-1 4.14303E-1 3.27273E-1 2.11731E-1 1.62182E-1 1.64569E-1 1.68738E-1 1.81147E-1 1.93731E-1 1.87122E-1 2.08941E-1 2.63927E-1 3.09619E-1 3.40708E-1 4.23691E-1 4.87098E-1 4.32271E-1 3.98193E-1 5.16602E-1 5.85512E-1 5.6353E-1 4.5866E-1 3.43605E-1 2.66391E-1 3.15833E-1 3.6013E-1 3.87803E-1 4.52659E-1 4.73512E-1 -9999 -9999 -9999 -9999 -9999 -9999 -9999 -9999
-9999 -9999 -9999 -9999 -9999 -9999 -9999 -9999 -9999 -9999 -9999 -9999 -9999 -9999 -9999 -9999 -9999 -9999 -9999 -9999 -9999 -9999 -9999 -9999 -9999 -9999 -9999 -9999 -9999 -9999 -9999 -9999 -9999 -9999 -9999 -9999 -9999 -9999 -9999 -9999 -9999 -9999 -9999 -9999 -9999 -9999 -9999 -9999 -9999 -9999 -9999 -9999 -9999 -9999 -9999 -9999 -9999 -9999 -9999 -9999 -9999 -9999 -9999 -9999 -9999 -9999 -9999 -9999 -9999 -9999 -9999 -9999 -9999 -9999 -9999 -9999 -9999 -9999 -9999 -9999 -9999 -9999 -9999 -9999 -9999 -9999 -9999 -9999 -9999 -9999 -9999 -9999 -9999 -9999 -9999 -9999 -9999 -9999 -9999 -9999 -9999 -9999 -9999 -9999 -9999 -9999 -9999 -9999 -9999 -9999 -9999 -9999 -9999 -9999 -9999 -9999 -9999 -9999 -9999 -9999 -9999 -9999 -9999 -9999 -9999 -9999 -9999 -9999 -9999 -9999 -9999 -9999 -9999 -9999 -9999 -9999 -9999 -9999 -9999 -9999 -9999 -9999 -9999 -9999 -9999 -9999 -9999 -9999 -9999 -9999 -9999 -9999 4.91086E-1 4.85404E-1 4.81905E-1 4.77846E-1 4.7164E-1 4.85567E-1 4.80694E-1 4.7588E-1 4.89723E-1 4.83852E-1 4.76568E-1 2.376E-1 2.24716E-1 2.2846E-1 2.30878E-1 2.29972E-1 2.28863E-1 2.28763E-1 2.29166E-1 2.26685E-1 2.26485E-1 2.40519E-1 2.41667E-1 2.45516E-1 2.51601E-1 2.57918E-1 4.8404E-1 4.96509E-1 5.20476E-1 5.63678E-1 5.96503E-1 5.54314E-1 5.87963E-1 3.05312E-1 2.3778E-1 1.99646E-1 1.76559E-1 1.60184E-1 1.45453E-1 1.27644E-1 9.30398E-2 1.12638E-1 1.14931E-1 1.05803E-1 1.41262E-1 1.56505E-1 1.57227E-1 1.58968E-1 1.62775E-1 1.65143E-1 1.66035E-1 1.68128E-1 1.57858E-1 1.66781E-1 1.64105E-1 1.63218E-1 1.62628E-1 6.40225E-1 6.45346E-1 6.49291E-1 6.34695E-1 6.37177E-1 6.35441E-1 6.47569E-1 6.41865E-1 6.43609E-1 6.45594E-1 6.33048E-1 6.03587E-1 5.46173E-1 4.86599E-1 4.05299E-1 3.02497E-1 2.51969E-1 2.47145E-1 3.12218E-1 3.53259E-1 2.68269E-1 1.65773E-1 1.13981E-1 1.1923E-1 1.45525E-1 1.99499E-1 2.59908E-1 3.43579E-1 4.2015E-1 4.48752E-1 4.49305E-1 4.42237E-1 4.54894E-1 4.4212E-1 3.80196E-1 3.83861E-1 4.55963E-1 5.80711E-1 6.19254E-1 5.7957E-1 4.6696E-1 3.32497E-1 2.89763E-1 3.65374E-1 3.67106E-1 4.10986E-1 4.82458E-1 -9999 -9999 -9999 -9999 -9999 -9999 -9999 -9999
-9999 -9999 -9999 -9999 -9999 -9999 -9999 -9999 -9999 -9999 -9999 -9999 -9999 -9999 -9999 -9999 -9999 -9999 -9999 -9999 -9999 -9999 -9999 -9999 -9999 -9999 -9999 -9999 -9999 -9999 -9999 -9999 -9999 -9999 -9999 -9999 -9999 -9999 -9999 -9999 -9999 -9999 -9999 -9999 -9999 -9999 -9999 -9999 -9999 -9999 -9999 -9999 -9999 -9999 -9999 -9999 -9999 -9999 -9999 -9999 -9999 -9999 -9999 -9999 -9999 -9999 -9999 -9999 -9999 -9999 -9999 -9999 -9999 -9999 -9999 -9999 -9999 -9999 -9999 -9999 -9999 -9999 -9999 -9999 -9999 -9999 -9999 -9999 -9999 -9999 -9999 -9999 -9999 -9999 -9999 -9999 -9999 -9999 -9999 -9999 -9999 -9999 -9999 -9999 -9999 -9999 -9999 -9999 -9999 -9999 -9999 -9999 -9999 -9999 -9999 -9999 -9999 -9999 -9999 -9999 -9999 -9999 -9999 -9999 -9999 -9999 -9999 -9999 -9999 -9999 -9999 -9999 -9999 -9999 -9999 -9999 -9999 -9999 -9999 -9999 -9999 -9999 -9999 -9999 -9999 -9999 -9999 -9999 -9999 4.94149E-1 4.92316E-1 4.90469E-1 4.84409E-1 4.81401E-1 4.98166E-1 4.94552E-1 4.91282E-1 4.86639E-1 4.82734E-1 4.76987E-1 4.85915E-1 4.78022E-1 4.74227E-1 2.35793E-1 2.36963E-1 2.26034E-1 2.28964E-1 2.28863E-1 2.27652E-1 2.24283E-1 2.25285E-1 2.26785E-1 2.4271E-1 2.42814E-1 2.43751E-1 2.47173E-1 2.52523E-1 2.58323E-1 4.86651E-1 5.04768E-1 5.15218E-1 5.1824E-1 5.26965E-1 5.73188E-1 5.73005E-1 2.96324E-1 2.37208E-1 2.05112E-1 1.81854E-1 1.49417E-1 1.36961E-1 1.25856E-1 1.0804E-1 1.2604E-1 1.02382E-1 1.04849E-1 1.42352E-1 1.51479E-1 1.5279E-1 1.56361E-1 1.61745E-1 1.55448E-1 1.57574E-1 1.57289E-1 1.65291E-1 1.61452E-1 1.59113E-1 1.58531E-1 6.33943E-1 6.31406E-1 6.3293E-1 6.36717E-1 6.39975E-1 6.34195E-1 6.13495E-1 5.77323E-1 5.69899E-1 5.9634E-1 6.19123E-1 6.16485E-1 5.45116E-1 4.39591E-1 3.64524E-1 3.12791E-1 2.07238E-1 1.52539E-1 1.52182E-1 1.93092E-1 2.4629E-1 2.20804E-1 1.64699E-1 1.66371E-1 2.08951E-1 2.75468E-1 3.65281E-1 4.36968E-1 4.91202E-1 5.10465E-1 4.28082E-1 3.35647E-1 3.04503E-1 3.18016E-1 3.52442E-1 3.78273E-1 4.10989E-1 4.58221E-1 5.22444E-1 6.43043E-1 6.29268E-1 4.88735E-1 3.18145E-1 2.59027E-1 2.57278E-1 3.4341E-1 4.09349E-1 4.78394E-1 -9999 -9999 -9999 -9999 -9999 -9999 -9999 -9999
-9999 -9999 -9999 -9999 -9999 -9999 -9999 -9999 -9999 -9999 -9999 -9999 -9999 -9999 -9999 -9999 -9999 -9999 -9999 -9999 -9999 -9999 -9999 -9999 -9999 -9999 -9999 -9999 -9999 -9999 -9999 -9999 -9999 -9999 -9999 -9999 -9999 -9999 -9999 -9999 -9999 -9999 -9999 -9999 -9999 -9999 -9999 -9999 -9999 -9999 -9999 -9999 -9999 -9999 -9999 -9999 -9999 -9999 -9999 -9999 -9999 -9999 -9999 -9999 -9999 -9999 -9999 -9999 -9999 -9999 -9999 -9999 -9999 -9999 -9999 -9999 -9999 -9999 -9999 -9999 -9999 -9999 -9999 -9999 -9999 -9999 -9999 -9999 -9999 -9999 -9999 -9999 -9999 -9999 -9999 -9999 -9999 -9999 -9999 -9999 -9999 -9999 -9999 -9999 -9999 -9999 -9999 -9999 -9999 -9999 -9999 -9999 -9999 -9999 -9999 -9999 -9999 -9999 -9999 -9999 -9999 -9999 -9999 -9999 -9999 -9999 -9999 -9999 -9999 -9999 -9999 -9999 -9999 -9999 -9999 -9999 -9999 -9999 -9999 -9999 -9999 -9999 -9999 -9999 -9999 -9999 -9999 -9999 4.95846E-1 4.93905E-1 4.86642E-1 4.83285E-1 5.00718E-1 4.98038E-1 4.94552E-1 4.91282E-1 4.90492E-1 4.89302E-1 4.81888E-1 4.96787E-1 4.88458E-1 4.80049E-1 4.74227E-1 2.50313E-1 2.36644E-1 2.39297E-1 2.41942E-1 2.39892E-1 2.3853E-1 2.37482E-1 2.37901E-1 2.39892E-1 2.4271E-1 2.44894E-1 2.4562E-1 2.48722E-1 2.53035E-1 2.57614E-1 2.58106E-1 4.82832E-1 4.9725E-1 5.25127E-1 5.66853E-1 5.79141E-1 5.63444E-1 2.87451E-1 2.47621E-1 2.21504E-1 1.8486E-1 1.47785E-1 1.39951E-1 1.19351E-1 1.01709E-1 9.99995E-2 9.17901E-2 1.20032E-1 1.43816E-1 1.48268E-1 1.49773E-1 1.539E-1 1.47519E-1 1.52221E-1 1.55448E-1 1.64994E-1 1.60719E-1 1.57082E-1 6.29623E-1 6.28345E-1 6.28857E-1 6.26104E-1 6.26437E-1 6.29878E-1 6.17143E-1 5.64152E-1 5.1141E-1 4.67698E-1 4.74266E-1 5.26308E-1 5.61324E-1 5.58538E-1 5.02975E-1 4.21856E-1 3.58379E-1 3.20311E-1 2.44445E-1 1.69288E-1 1.62295E-1 1.83927E-1 2.04766E-1 2.05668E-1 2.35537E-1 3.21619E-1 4.10509E-1 4.84622E-1 5.38487E-1 5.5037E-1 5.39665E-1 4.61877E-1 3.02203E-1 2.04883E-1 1.95241E-1 2.66284E-1 3.97224E-1 5.02969E-1 5.4088E-1 5.4489E-1 5.53285E-1 5.77102E-1 6.19189E-1 5.0511E-1 3.50162E-1 2.69433E-1 2.44381E-1 2.62436E-1 4.04247E-1 4.56809E-1 -9999 -9999 -9999 -9999 -9999 -9999 -9999 -9999
-9999 -9999 -9999 -9999 -9999 -9999 -9999 -9999 -9999 -9999 -9999 -9999 -9999 -9999 -9999 -9999 -9999 -9999 -9999 -9999 -9999 -9999 -9999 -9999 -9999 -9999 -9999 -9999 -9999 -9999 -9999 -9999 -9999 -9999 -9999 -9999 -9999 -9999 -9999 -9999 -9999 -9999 -9999 -9999 -9999 -9999 -9999 -9999 -9999 -9999 -9999 -9999 -9999 -9999 -9999 -9999 -9999 -9999 -9999 -9999 -9999 -9999 -9999 -9999 -9999 -9999 -9999 -9999 -9999 -9999 -9999 -9999 -9999 -9999 -9999 -9999 -9999 -9999 -9999 -9999 -9999 -9999 -9999 -9999 -9999 -9999 -9999 -9999 -9999 -9999 -9999 -9999 -9999 -9999 -9999 -9999 -9999 -9999 -9999 -9999 -9999 -9999 -9999 -9999 -9999 -9999 -9999 -9999 -9999 -9999 -9999 -9999 -9999 -9999 -9999 -9999 -9999 -9999 -9999 -9999 -9999 -9999 -9999 -9999 -9999 -9999 -9999 -9999 -9999 -9999 -9999 -9999 -9999 -9999 -9999 -9999 -9999 -9999 -9999 -9999 -9999 -9999 -9999 -9999 -9999 -9999 -9999 4.9825E-1 4.97051E-1 4.90441E-1 4.86272E-1 5.02614E-1 4.99828E-1 4.97396E-1 4.9364E-1 4.89831E-1 5.04754E-1 4.84822E-1 5.0342E-1 4.98426E-1 4.90422E-1 4.82064E-1 4.94817E-1 4.91862E-1 2.36112E-1 2.3559E-1 2.37167E-1 2.38216E-1 2.37901E-1 2.36642E-1 2.36116E-1 2.51972E-1 2.40623E-1 2.44686E-1 2.62725E-1 2.61488E-1 2.64778E-1 2.6878E-1 2.72227E-1 2.74096E-1 5.00027E-1 5.26789E-1 5.62309E-1 5.82814E-1 5.53846E-1 2.87512E-1 2.4972E-1 2.25546E-1 1.80445E-1 1.61484E-1 1.46957E-1 1.21258E-1 1.16892E-1 1.00839E-1 1.10002E-1 5.82502E-1 6.06683E-1 6.13049E-1 5.91063E-1 6.09165E-1 6.13401E-1 6.29878E-1 6.21177E-1 6.40723E-1 6.35962E-1 6.31661E-1 6.27064E-1 6.25437E-1 6.26104E-1 6.22383E-1 6.20292E-1 6.19244E-1 6.01248E-1 4.9552E-1 3.75976E-1 3.57605E-1 3.90066E-1 4.25018E-1 4.43415E-1 4.6015E-1 4.82056E-1 5.06096E-1 4.75024E-1 4.3499E-1 3.96142E-1 3.38562E-1 3.30715E-1 3.35061E-1 2.96668E-1 2.88269E-1 3.52211E-1 4.40205E-1 4.93976E-1 5.24688E-1 5.37252E-1 5.05376E-1 4.38028E-1 3.67971E-1 2.69367E-1 2.39921E-1 2.8092E-1 3.76534E-1 5.07324E-1 5.80678E-1 5.61732E-1 4.97257E-1 4.46161E-1 4.46246E-1 5.00372E-1 5.42592E-1 4.78533E-1 4.01917E-1 3.39393E-1 3.33688E-1 3.74215E-1 4.72914E-1 5.17984E-1 5.55571E-1 5.5401E-1 5.13974E-1 5.26944E-1 5.12974E-1 -9999 -9999
-9999 -9999 -9999 -9999 -9999 -9999 -9999 -9999 -9999 -9999 -9999 -9999 -9999 -9999 -9999 -9999 -9999 -9999 -9999 -9999 -9999 -9999 -9999 -9999 -9999 -9999 -9999 -9999 -9999 -9999 -9999 -9999 -9999 -9999 -9999 -9999 -9999 -9999 -9999 -9999 -9999 -9999 -9999 -9999 -9999 -9999 -9999 -9999 -9999 -9999 -9999 -9999 -9999 -9999 -9999 -9999 -9999 -9999 -9999 -9999 -9999 -9999 -9999 -9999 -9999 -9999 -9999 -9999 -9999 -9999 -9999 -9999 -9999 -9999 -9999 -9999 -9999 -9999 -9999 -9999 -9999 -9999 -9999 -9999 -9999 -9999 -9999 -9999 -9999 -9999 -9999 -9999 -9999 -9999 -9999 -9999 -9999 -9999 -9999 -9999 -9999 -9999 -9999 -9999 -9999 -9999 -9999 -9999 -9999 -9999 -9999 -9999 -9999 -9999 -9999 -9999 -9999 -9999 -9999 -9999 -9999 -9999 -9999 -9999 -9999 -9999 -9999 -9999 -9999 -9999 -9999 -9999 -9999 -9999 -9999 -9999 -9999 -9999 -9999 -9999 -9999 -9999 -9999 -9999 -9999 -9999 4.99917E-1 4.95371E-1 4.9358E-1 4.90684E-1 5.07724E-1 5.04121E-1 5.00971E-1 4.9791E-1 5.10549E-1 5.05685E-1 5.0275E-1 5.02616E-1 5.01944E-1 4.9829E-1 4.91678E-1 5.03959E-1 4.95111E-1 4.86575E-1 2.47358E-1 2.49339E-1 2.50218E-1 2.51534E-1 2.51644E-1 2.50876E-1 2.49559E-1 2.49009E-1 2.49222E-1 2.5517E-1 2.59995E-1 2.62126E-1 2.63719E-1 2.66256E-1 2.69723E-1 2.72331E-1 5.01078E-1 5.10315E-1 5.46026E-1 5.8727E-1 5.14012E-1 5.00606E-1 2.69848E-1 2.12704E-1 2.03752E-1 1.90478E-1 1.39773E-1 1.20163E-1 1.11399E-1 1.03231E-1 5.70333E-1 5.94865E-1 6.10227E-1 5.96432E-1 6.07393E-1 5.97747E-1 5.97747E-1 6.12345E-1 6.11531E-1 6.36074E-1 6.13597E-1 6.09457E-1 6.06331E-1 6.24389E-1 6.25437E-1 6.15036E-1 6.05474E-1 6.3042E-1 5.88032E-1 4.6094E-1 3.58228E-1 3.68525E-1 3.82648E-1 3.83571E-1 4.16907E-1 4.73454E-1 5.36873E-1 5.91784E-1 5.84338E-1 5.65173E-1 5.78183E-1 5.62958E-1 5.56172E-1 5.4595E-1 4.75504E-1 4.09911E-1 3.78191E-1 3.72002E-1 3.70438E-1 3.98782E-1 4.22414E-1 3.78156E-1 3.1426E-1 2.78935E-1 2.83624E-1 3.68373E-1 4.47794E-1 4.71729E-1 4.89499E-1 4.82069E-1 4.05391E-1 3.16412E-1 2.73285E-1 2.90727E-1 3.6896E-1 4.51615E-1 4.66659E-1 4.68691E-1 4.2594E-1 3.86845E-1 3.89206E-1 4.64704E-1 4.86843E-1 4.97859E-1 5.14113E-1 4.55185E-1 3.71439E-1 4.13174E-1 4.42455E-1 5.01397E-1
-9999 -9999 -9999 -9999 -9999 -9999 -9999 -9999 -9999 -9999 -9999 -9999 -9999 -9999 -9999 -9999 -9999 -9999 -9999 -9999 -9999 -9999 -9999 -9999 -9999 -9999 -9999 -9999 -9999 -9999 -9999 -9999 -9999 -9999 -9999 -9999 -9999 -9999 -9999 -9999 -9999 -9999 -9999 -9999 -9999 -9999 -9999 -9999 -9999 -9999 -9999 -9999 -9999 -9999 -9999 -9999 -9999 -9999 -9999 -9999 -9999 -9999 -9999 -9999 -9999 -9999 -9999 -9999 -9999 -9999 -9999 -9999 -9999 -9999 -9999 -9999 -9999 -9999 -9999 -9999 -9999 -9999 -9999 -9999 -9999 -9999 -9999 -9999 -9999 -9999 -9999 -9999 -9999 -9999 -9999 -9999 -9999 -9999 -9999 -9999 -9999 -9999 -9999 -9999 -9999 -9999 -9999 -9999 -9999 -9999 -9999 -9999 -9999 -9999 -9999 -9999 -9999 -9999 -9999 -9999 -9999 -9999 -9999 -9999 -9999 -9999 -9999 -9999 -9999 -9999 -9999 -9999 -9999 -9999 -9999 -9999 -9999 -9999 -9999 -9999 -9999 -9999 -9999 -9999 -9999 -9999 4.97266E-1 4.95609E-1 4.92377E-1 4.89466E-1 5.07724E-1 5.05245E-1 5.0211E-1 4.94599E-1 5.1094E-1 5.06347E-1 5.02348E-1 5.00866E-1 5.00326E-1 4.97608E-1 5.12844E-1 5.00579E-1 4.91601E-1 5.07045E-1 2.46807E-1 2.48459E-1 2.49009E-1 2.49998E-1 2.50547E-1 2.49779E-1 2.45519E-1 2.59533E-1 2.61012E-1 2.51716E-1 2.58927E-1 2.62445E-1 2.63825E-1 2.65306E-1 2.67415E-1 2.8649E-1 2.88653E-1 4.94712E-1 5.10283E-1 5.61973E-1 5.36848E-1 4.90709E-1 2.43976E-1 2.37126E-1 1.89402E-1 1.46887E-1 1.10771E-1 1.03138E-1 4.66552E-1 5.30476E-1 5.75146E-1 6.03121E-1 6.1551E-1 6.17612E-1 6.06327E-1 5.97027E-1 5.93058E-1 6.03478E-1 6.03411E-1 6.11272E-1 6.08677E-1 6.2273E-1 6.23875E-1 6.08677E-1 6.27209E-1 6.3356E-1 6.31606E-1 6.30911E-1 6.04944E-1 5.42054E-1 5.02353E-1 5.13342E-1 5.29317E-1 5.39747E-1 5.73139E-1 6.21684E-1 6.52466E-1 6.63003E-1 6.51982E-1 6.51276E-1 6.59583E-1 6.53492E-1 6.47222E-1 6.35275E-1 5.59201E-1 3.92615E-1 2.76093E-1 2.49383E-1 2.7516E-1 3.37059E-1 3.49043E-1 2.7562E-1 2.42327E-1 2.40282E-1 3.17618E-1 4.24232E-1 4.30614E-1 3.68429E-1 3.45431E-1 3.38667E-1 2.62401E-1 1.95736E-1 1.89654E-1 2.24538E-1 2.71076E-1 2.84021E-1 3.54082E-1 4.05249E-1 3.90732E-1 4.02579E-1 3.54555E-1 3.73423E-1 4.33418E-1 4.32839E-1 4.52287E-1 4.01764E-1 2.69051E-1 2.43127E-1 3.47305E-1 4.58032E-1
-9999 -9999 -9999 -9999 -9999 -9999 -9999 -9999 -9999 -9999 -9999 -9999 -9999 -9999 -9999 -9999 -9999 -9999 -9999 -9999 -9999 -9999 -9999 -9999 -9999 -9999 -9999 -9999 -9999 -9999 -9999 -9999 -9999 -9999 -9999 -9999 -9999 -9999 -9999 -9999 -9999 -9999 -9999 -9999 -9999 -9999 -9999 -9999 -9999 -9999 -9999 -9999 -9999 -9999 -9999 -9999 -9999 -9999 -9999 -9999 -9999 -9999 -9999 -9999 -9999 -9999 -9999 -9999 -9999 -9999 -9999 -9999 -9999 -9999 -9999 -9999 -9999 -9999 -9999 -9999 -9999 -9999 -9999 -9999 -9999 -9999 -9999 -9999 -9999 -9999 -9999 -9999 -9999 -9999 -9999 -9999 -9999 -9999 -9999 -9999 -9999 -9999 -9999 -9999 -9999 -9999 -9999 -9999 -9999 -9999 -9999 -9999 -9999 -9999 -9999 -9999 -9999 -9999 -9999 -9999 -9999 -9999 -9999 -9999 -9999 -9999 -9999 -9999 -9999 -9999 -9999 -9999 -9999 -9999 -9999 -9999 -9999 -9999 -9999 -9999 -9999 -9999 -9999 -9999 -9999 4.98911E-1 4.9809E-1 4.95371E-1 5.12604E-1 5.09321E-1 5.06983E-1 5.00419E-1 4.97779E-1 5.1494E-1 5.11849E-1 5.07668E-1 5.0342E-1 5.21196E-1 5.19844E-1 5.14128E-1 5.09171E-1 5.0172E-1 4.92773E-1 5.07789E-1 2.62238E-1 2.63844E-1 2.64073E-1 2.6476E-1 2.62488E-1 2.62261E-1 2.60557E-1 2.58165E-1 2.57595E-1 2.62715E-1 2.54955E-1 2.77175E-1 2.79714E-1 2.80814E-1 2.81911E-1 2.80351E-1 2.82622E-1 4.92099E-1 4.99037E-1 5.37057E-1 5.219E-1 4.65154E-1 2.5801E-1 2.21712E-1 1.57682E-1 1.47904E-1 1.28691E-1 1.20596E-1 3.93334E-1 4.87354E-1 5.59511E-1 6.04191E-1 6.0034E-1 6.20049E-1 6.08102E-1 5.97027E-1 5.91248E-1 5.9342E-1 6.04191E-1 6.1058E-1 6.1058E-1 6.08811E-1 6.18311E-1 6.33053E-1 6.38327E-1 6.53079E-1 6.50363E-1 6.61481E-1 6.62695E-1 6.49123E-1 6.52138E-1 6.57444E-1 6.62829E-1 6.65416E-1 6.78099E-1 6.69582E-1 6.27331E-1 6.2636E-1 6.51602E-1 6.36237E-1 6.19321E-1 5.80772E-1 5.65127E-1 5.87512E-1 5.59034E-1 3.9574E-1 2.71463E-1 2.64192E-1 3.16337E-1 3.63535E-1 3.1535E-1 2.2399E-1 2.09826E-1 2.52894E-1 3.26527E-1 3.52671E-1 2.93091E-1 2.42241E-1 2.56223E-1 2.92101E-1 2.27046E-1 1.61853E-1 1.64419E-1 1.95849E-1 2.24712E-1 2.32647E-1 2.68312E-1 3.01806E-1 3.03626E-1 2.94879E-1 2.93823E-1 2.85809E-1 2.43879E-1 3.1437E-1 3.64963E-1 3.32761E-1 2.30871E-1 2.13501E-1 3.46096E-1 4.4222E-1
-9999 -9999 -9999 -9999 -9999 -9999 -9999 -9999 -9999 -9999 -9999 -9999 -9999 -9999 -9999 -9999 -9999 -9999 -9999 -9999 -9999 -9999 -9999 -9999 -9999 -9999 -9999 -9999 -9999 -9999 -9999 -9999 -9999 -9999 -9999 -9999 -9999 -9999 -9999 -9999 -9999 -9999 -9999 -9999 -9999 -9999 -9999 -9999 -9999 -9999 -9999 -9999 -9999 -9999 -9999 -9999 -9999 -9999 -9999 -9999 -9999 -9999 -9999 -9999 -9999 -9999 -9999 -9999 -9999 -9999 -9999 -9999 -9999 -9999 -9999 -9999 -9999 -9999 -9999 -9999 -9999 -9999 -9999 -9999 -9999 -9999 -9999 -9999 -9999 -9999 -9999 -9999 -9999 -9999 -9999 -9999 -9999 -9999 -9999 -9999 -9999 -9999 -9999 -9999 -9999 -9999 -9999 -9999 -9999 -9999 -9999 -9999 -9999 -9999 -9999 -9999 -9999 -9999 -9999 -9999 -9999 -9999 -9999 -9999 -9999 -9999 -9999 -9999 -9999 -9999 -9999 -9999 -9999 -9999 -9999 -9999 -9999 -9999 -9999 -9999 -9999 -9999 -9999 -9999 -9999 5.01817E-1 5.00427E-1 4.97502E-1 5.14526E-1 5.11757E-1 5.04757E-1 5.01044E-1 5.18625E-1 5.15835E-1 5.12754E-1 5.09243E-1 5.25346E-1 5.1671E-1 5.14537E-1 5.12897E-1 5.09449E-1 5.02998E-1 5.15287E-1 5.08977E-1 2.62009E-1 2.6033E-1 2.60216E-1 2.60899E-1 2.61921E-1 2.62034E-1 2.60671E-1 2.57823E-1 2.71562E-1 2.57937E-1 2.65092E-1 2.73511E-1 2.74568E-1 2.75665E-1 2.75884E-1 2.76431E-1 2.7785E-1 2.7883E-1 2.74129E-1 4.87639E-1 4.6965E-1 4.90551E-1 2.78509E-1 2.07102E-1 1.85356E-1 1.83225E-1 1.80943E-1 1.36691E-1 1.11493E-1 4.74727E-1 5.44785E-1 6.00618E-1 6.24132E-1 6.2336E-1 6.09873E-1 5.98106E-1 5.87615E-1 5.78463E-1 5.68103E-1 5.6475E-1 5.75515E-1 5.92697E-1 6.16211E-1 6.18983E-1 6.5016E-1 6.70196E-1 6.80011E-1 6.76518E-1 6.80229E-1 6.7763E-1 6.63422E-1 6.30205E-1 6.16513E-1 6.34585E-1 6.39038E-1 5.82799E-1 4.81593E-1 5.1198E-1 6.13264E-1 6.05254E-1 5.31178E-1 4.29788E-1 3.71179E-1 4.20694E-1 4.68324E-1 3.84133E-1 2.80067E-1 2.62856E-1 2.92329E-1 3.06328E-1 2.8067E-1 2.06655E-1 1.95248E-1 2.22758E-1 2.55998E-1 2.43819E-1 1.9859E-1 1.72886E-1 2.12534E-1 2.51844E-1 2.06371E-1 1.48059E-1 1.53694E-1 1.7785E-1 1.86791E-1 2.13266E-1 2.45071E-1 2.18071E-1 2.12972E-1 2.11598E-1 2.05159E-1 2.00925E-1 1.692E-1 1.70261E-1 2.7035E-1 2.94531E-1 2.60699E-1 2.92595E-1 3.44945E-1 -9999
-9999 -9999 -9999 -9999 -9999 -9999 -9999 -9999 -9999 -9999 -9999 -9999 -9999 -9999 -9999 -9999 -9999 -9999 -9999 -9999 -9999 -9999 -9999 -9999 -9999 -9999 -9999 -9999 -9999 -9999 -9999 -9999 -9999 -9999 -9999 -9999 -9999 -9999 -9999 -9999 -9999 -9999 -9999 -9999 -9999 -9999 -9999 -9999 -9999 -9999 -9999 -9999 -9999 -9999 -9999 -9999 -9999 -9999 -9999 -9999 -9999 -9999 -9999 -9999 -9999 -9999 -9999 -9999 -9999 -9999 -9999 -9999 -9999 -9999 -9999 -9999 -9999 -9999 -9999 -9999 -9999 -9999 -9999 -9999 -9999 -9999 -9999 -9999 -9999 -9999 -9999 -9999 -9999 -9999 -9999 -9999 -9999 -9999 -9999 -9999 -9999 -9999 -9999 -9999 -9999 -9999 -9999 -9999 -9999 -9999 -9999 -9999 -9999 -9999 -9999 -9999 -9999 -9999 -9999 -9999 -9999 -9999 -9999 -9999 -9999 -9999 -9999 -9999 -9999 -9999 -9999 -9999 -9999 -9999 -9999 -9999 -9999 5.00647E-1 -9999 -9999 -9999 -9999 -9999 -9999 -9999 4.91743E-1 4.97245E-1 5.01007E-1 5.1496E-1 5.1272E-1 5.09977E-1 5.05982E-1 5.2213E-1 5.17994E-1 5.14427E-1 5.27833E-1 5.22728E-1 5.17115E-1 5.13308E-1 5.11523E-1 5.09032E-1 5.24733E-1 5.17604E-1 5.068E-1 2.74649E-1 2.59305E-1 2.75241E-1 2.59419E-1 2.7666E-1 2.60557E-1 2.75951E-1 2.73344E-1 2.70133E-1 2.66436E-1 2.71511E-1 2.64264E-1 2.70602E-1 2.72479E-1 2.89144E-1 2.89144E-1 2.89144E-1 2.73909E-1 2.7303E-1 2.79812E-1 5.12544E-1 4.97739E-1 2.45727E-1 2.00503E-1 1.5689E-1 1.48347E-1 1.45335E-1 1.00047E-1 9.8883E-2 5.04685E-1 5.58614E-1 6.0504E-1 6.05427E-1 6.22478E-1 6.08586E-1 5.87058E-1 5.58614E-1 5.25943E-1 5.15253E-1 5.14912E-1 5.33501E-1 5.57489E-1 6.11287E-1 6.2406E-1 6.56678E-1 6.60245E-1 6.61229E-1 6.6207E-1 6.60808E-1 6.60398E-1 5.90604E-1 4.83818E-1 4.35503E-1 4.37115E-1 4.64606E-1 4.07324E-1 3.56244E-1 4.31812E-1 5.75562E-1 6.33618E-1 5.75985E-1 4.73339E-1 3.44762E-1 3.02623E-1 2.89955E-1 2.21119E-1 1.71378E-1 1.71198E-1 1.99488E-1 2.05099E-1 2.12477E-1 1.70043E-1 1.40502E-1 1.46047E-1 1.66941E-1 1.57153E-1 1.41385E-1 1.4566E-1 1.6614E-1 1.87528E-1 1.64304E-1 1.31503E-1 1.23574E-1 1.3689E-1 1.6095E-1 2.15567E-1 2.53229E-1 1.96354E-1 1.47696E-1 1.47371E-1 1.49634E-1 1.61117E-1 1.63424E-1 1.88295E-1 3.31069E-1 3.93472E-1 4.3509E-1 -9999 -9999 -9999
-9999 -9999 -9999 -9999 -9999 -9999 -9999 -9999 -9999 -9999 -9999 -9999 -9999 -9999 -9999 -9999 -9999 -9999 -9999 -9999 -9999 -9999 -9999 -9999 -9999 -9999 -9999 -9999 -9999 -9999 -9999 -9999 -9999 -9999 -9999 -9999 -9999 -9999 -9999 -9999 -9999 -9999 -9999 -9999 -9999 -9999 -9999 -9999 -9999 -9999 -9999 -9999 -9999 -9999 -9999 -9999 -9999 -9999 -9999 -9999 -9999 -9999 -9999 -9999 -9999 -9999 -9999 -9999 -9999 -9999 -9999 -9999 -9999 -9999 -9999 -9999 -9999 -9999 -9999 -9999 -9999 -9999 -9999 -9999 -9999 -9999 -9999 -9999 -9999 -9999 -9999 -9999 -9999 -9999 -9999 -9999 -9999 -9999 -9999 -9999 -9999 -9999 -9999 -9999 -9999 -9999 -9999 -9999 -9999 -9999 -9999 -9999 -9999 -9999 -9999 -9999 -9999 -9999 -9999 -9999 -9999 -9999 -9999 -9999 -9999 -9999 -9999 -9999 -9999 -9999 -9999 -9999 -9999 -9999 -9999 -9999 -9999 -9999 -9999 -9999 -9999 -9999 -9999 -9999 4.85686E-1 4.81829E-1 4.90091E-1 4.97972E-1 4.96126E-1 5.15311E-1 5.13784E-1 5.11293E-1 5.28016E-1 5.23492E-1 5.15056E-1 5.31436E-1 5.25882E-1 5.19535E-1 5.34835E-1 5.31692E-1 5.29483E-1 5.22055E-1 5.16243E-1 5.09004E-1 2.91901E-1 2.74293E-1 2.73226E-1 2.73463E-1 2.74886E-1 2.75477E-1 2.71158E-1 2.69036E-1 2.66436E-1 2.63828E-1 2.65488E-1 2.73625E-1 2.81899E-1 2.85936E-1 2.86511E-1 2.85476E-1 2.84325E-1 2.84901E-1 2.69052E-1 2.59869E-1 2.82863E-1 4.6419E-1 4.56952E-1 2.55935E-1 2.37126E-1 1.75173E-1 1.29868E-1 1.34991E-1 1.14071E-1 5.59737E-1 5.99331E-1 6.23762E-1 6.31397E-1 6.25043E-1 6.06106E-1 5.60486E-1 5.25851E-1 4.65005E-1 4.30235E-1 4.30579E-1 4.60014E-1 5.34273E-1 6.00405E-1 6.43367E-1 6.54067E-1 6.49721E-1 6.41066E-1 6.47631E-1 6.38506E-1 5.95718E-1 5.05441E-1 3.70887E-1 2.8367E-1 2.60051E-1 2.74003E-1 2.62589E-1 2.87473E-1 4.0988E-1 5.72966E-1 6.30909E-1 6.11288E-1 5.57774E-1 3.88474E-1 2.2943E-1 1.47425E-1 1.12021E-1 9.49095E-2 1.1672E-1 1.44273E-1 1.65791E-1 1.76849E-1 1.53165E-1 1.45106E-1 1.54656E-1 1.52072E-1 1.41347E-1 1.50783E-1 1.73803E-1 1.94127E-1 1.94683E-1 1.63892E-1 1.22101E-1 1.00701E-1 1.03109E-1 1.42224E-1 1.9678E-1 2.15179E-1 1.6768E-1 1.20337E-1 1.09962E-1 1.65604E-1 2.42306E-1 3.06341E-1 3.93557E-1 -9999 -9999 -9999 -9999 -9999 -9999
-9999 -9999 -9999 -9999 -9999 -9999 -9999 -9999 -9999 -9999 -9999 -9999 -9999 -9999 -9999 -9999 -9999 -9999 -9999 -9999 -9999 -9999 -9999 -9999 -9999 -9999 -9999 -9999 -9999 -9999 -9999 -9999 -9999 -9999 -9999 -9999 -9999 -9999 -9999 -9999 -9999 -9999 -9999 -9999 -9999 -9999 -9999 -9999 -9999 -9999 -9999 -9999 -9999 -9999 -9999 -9999 -9999 -9999 -9999 -9999 -9999 -9999 -9999 -9999 -9999 -9999 -9999 -9999 -9999 -9999 -9999 -9999 -9999 -9999 -9999 -9999 -9999 -9999 -9999 -9999 -9999 -9999 -9999 -9999 -9999 -9999 -9999 -9999 -9999 -9999 -9999 -9999 -9999 -9999 -9999 -9999 -9999 -9999 -9999 -9999 -9999 -9999 -9999 -9999 -9999 -9999 -9999 -9999 -9999 -9999 -9999 -9999 -9999 -9999 -9999 -9999 -9999 -9999 -9999 -9999 -9999 -9999 -9999 -9999 -9999 -9999 -9999 -9999 -9999 -9999 -9999 -9999 -9999 -9999 -9999 -9999 -9999 -9999 -9999 -9999 -9999 -9999 -9999 -9999 4.58576E-1 4.77883E-1 4.91093E-1 5.1706E-1 5.1449E-1 5.13194E-1 5.12602E-1 5.32448E-1 5.27082E-1 5.2468E-1 5.21149E-1 5.37113E-1 5.31308E-1 5.25097E-1 5.39815E-1 5.34699E-1 5.26927E-1 5.23735E-1 5.18525E-1 5.32365E-1 2.93004E-1 2.89813E-1 2.87471E-1 2.87718E-1 2.6939E-1 2.6939E-1 2.67856E-1 2.83017E-1 2.81788E-1 2.78584E-1 2.77472E-1 2.8314E-1 2.76434E-1 2.81899E-1 2.82246E-1 2.76176E-1 2.74557E-1 2.75136E-1 2.5909E-1 2.57865E-1 2.56414E-1 4.33597E-1 4.5004E-1 2.32066E-1 2.10143E-1 1.55028E-1 1.44513E-1 1.36838E-1 5.97538E-1 6.15624E-1 6.23505E-1 6.29373E-1 6.3165E-1 6.19642E-1 6.04854E-1 5.42592E-1 4.39677E-1 3.77915E-1 3.68805E-1 3.74821E-1 4.23591E-1 5.27019E-1 5.99331E-1 6.45577E-1 6.51175E-1 6.4226E-1 5.96962E-1 5.68213E-1 5.38316E-1 5.05082E-1 4.59642E-1 3.66339E-1 2.50902E-1 1.86347E-1 1.72548E-1 2.12027E-1 3.06847E-1 4.40394E-1 5.3066E-1 5.18577E-1 4.7595E-1 4.82378E-1 3.67782E-1 2.04394E-1 1.23597E-1 9.31187E-2 8.89366E-2 1.36224E-1 2.20495E-1 2.81466E-1 2.90238E-1 2.86294E-1 2.9339E-1 3.0181E-1 2.58723E-1 2.06416E-1 1.98069E-1 2.11881E-1 2.2264E-1 2.08207E-1 1.56029E-1 1.0715E-1 8.79566E-2 9.05778E-2 1.19516E-1 1.40189E-1 1.45819E-1 1.36913E-1 1.38571E-1 1.74899E-1 3.26786E-1 4.10974E-1 -9999 -9999 -9999 -9999 -9999 -9999 -9999 -9999
-9999 -9999 -9999 -9999 -9999 -9999 -9999 -9999 -9999 -9999 -9999 -9999 -9999 -9999 -9999 -9999 -9999 -9999 -9999 -9999 -9999 -9999 -9999 -9999 -9999 -9999 -9999 -9999 -9999 -9999 -9999 -9999 -9999 -9999 -9999 -9999 -9999 -9999 -9999 -9999 -9999 -9999 -9999 -9999 -9999 -9999 -9999 -9999 -9999 -9999 -9999 -9999 -9999 -9999 -9999 -9999 -9999 -9999 -9999 -9999 -9999 -9999 -9999 -9999 -9999 -9999 -9999 -9999 -9999 -9999 -9999 -9999 -9999 -9999 -9999 -9999 -9999 -9999 -9999 -9999 -9999 -9999 -9999 -9999 -9999 -9999 -9999 -9999 -9999 -9999 -9999 -9999 -9999 -9999 -9999 -9999 -9999 -9999 -9999 -9999 -9999 -9999 -9999 -9999 -9999 -9999 -9999 -9999 -9999 -9999 -9999 -9999 -9999 -9999 -9999 -9999 -9999 -9999 -9999 -9999 -9999 -9999 -9999 -9999 -9999 -9999 -9999 -9999 -9999 -9999 -9999 -9999 -9999 -9999 -9999 -9999 -9999 -9999 -9999 -9999 -9999 -9999 -9999 4.59124E-1 4.76231E-1 4.87242E-1 4.97749E-1 5.15662E-1 5.13312E-1 5.11532E-1 5.31259E-1 5.26723E-1 5.26004E-1 5.25403E-1 5.2359E-1 5.41433E-1 5.36863E-1 5.31308E-1 5.42344E-1 5.36819E-1 5.31851E-1 5.26789E-1 5.20507E-1 5.32799E-1 2.92024E-1 2.87224E-1 2.8228E-1 2.82894E-1 2.83263E-1 2.81542E-1 2.79571E-1 2.79694E-1 2.80064E-1 2.77719E-1 2.74251E-1 2.77842E-1 2.67694E-1 2.73283E-1 2.7189E-1 2.67227E-1 2.65236E-1 2.65001E-1 2.6418E-1 2.6746E-1 2.42711E-1 2.5753E-1 2.76521E-1 2.6388E-1 2.00373E-1 1.71879E-1 1.57936E-1 6.35421E-1 6.32154E-1 6.25043E-1 6.09646E-1 6.00047E-1 5.95021E-1 5.87796E-1 5.45375E-1 4.7155E-1 3.88704E-1 3.57027E-1 3.8179E-1 4.24924E-1 4.77542E-1 5.11268E-1 5.83779E-1 6.36172E-1 6.49721E-1 6.44009E-1 5.85591E-1 5.76857E-1 5.75008E-1 5.33604E-1 4.55698E-1 3.72901E-1 2.71066E-1 1.89049E-1 1.59656E-1 2.00937E-1 2.78173E-1 3.42099E-1 3.44826E-1 3.03554E-1 2.70524E-1 3.04129E-1 3.05608E-1 2.74423E-1 2.28034E-1 2.0033E-1 1.77506E-1 2.46029E-1 4.01175E-1 4.92995E-1 4.80611E-1 4.44784E-1 4.16493E-1 3.88351E-1 3.64025E-1 2.99154E-1 2.18102E-1 1.70321E-1 1.71912E-1 1.51891E-1 1.15794E-1 9.01604E-2 9.55267E-2 1.17407E-1 1.36672E-1 1.42229E-1 1.41922E-1 1.67182E-1 2.15459E-1 3.13838E-1 4.06269E-1 -9999 -9999 -9999 -9999 -9999 -9999 -9999 -9999 -9999
-9999 -9999 -9999 -9999 -9999 -9999 -9999 -9999 -9999 -9999 -9999 -9999 -9999 -9999 -9999 -9999 -9999 -9999 -9999 -9999 -9999 -9999 -9999 -9999 -9999 -9999 -9999 -9999 -9999 -9999 -9999 -9999 -9999 -9999 -9999 -9999 -9999 -9999 -9999 -9999 -9999 -9999 -9999 -9999 -9999 -9999 -9999 -9999 -9999 -9999 -9999 -9999 -9999 -9999 -9999 -9999 -9999 -9999 -9999 -9999 -9999 -9999 -9999 -9999 -9999 -9999 -9999 -9999 -9999 -9999 -9999 -9999 -9999 -9999 -9999 -9999 -9999 -9999 -9999 -9999 -9999 -9999 -9999 -9999 -9999 -9999 -9999 -9999 -9999 -9999 -9999 -9999 -9999 -9999 -9999 -9999 -9999 -9999 -9999 -9999 -9999 -9999 -9999 -9999 -9999 -9999 -9999 -9999 -9999 -9999 -9999 -9999 -9999 -9999 -9999 -9999 -9999 -9999 -9999 -9999 -9999 -9999 -9999 -9999 -9999 -9999 -9999 -9999 -9999 -9999 -9999 -9999 -9999 -9999 -9999 -9999 -9999 -9999 -9999 -9999 -9999 4.64609E-1 4.55201E-1 4.52464E-1 4.78434E-1 4.88343E-1 5.18599E-1 5.17176E-1 5.15428E-1 5.09952E-1 5.28629E-1 5.26244E-1 5.23711E-1 5.42773E-1 5.42043E-1 5.40575E-1 5.34052E-1 5.3105E-1 5.47619E-1 5.43382E-1 5.3735E-1 5.30083E-1 5.4134E-1 5.50694E-1 3.01486E-1 3.14196E-1 2.96395E-1 2.81788E-1 2.98818E-1 2.96268E-1 2.94093E-1 2.77348E-1 2.77595E-1 2.75119E-1 2.84135E-1 2.69636E-1 2.77744E-1 2.66759E-1 2.64415E-1 2.74559E-1 2.54977E-1 2.52723E-1 2.52366E-1 2.60533E-1 2.42497E-1 2.18772E-1 2.14088E-1 1.91843E-1 1.85072E-1 1.82907E-1 6.65786E-1 6.58613E-1 6.28218E-1 6.01256E-1 5.80624E-1 5.45577E-1 5.20579E-1 4.79277E-1 4.23563E-1 3.90309E-1 3.82429E-1 4.25263E-1 4.66027E-1 4.99964E-1 4.90122E-1 5.04436E-1 5.57802E-1 6.39968E-1 6.74444E-1 6.75007E-1 6.58257E-1 6.52863E-1 6.47E-1 6.11727E-1 5.32653E-1 4.28074E-1 3.22068E-1 2.41061E-1 2.11296E-1 2.29407E-1 2.49814E-1 2.43426E-1 2.15359E-1 1.99757E-1 1.98359E-1 2.20467E-1 3.01581E-1 3.97384E-1 4.26604E-1 4.313E-1 4.30612E-1 4.52897E-1 5.26574E-1 5.51831E-1 4.8032E-1 3.70664E-1 2.94549E-1 2.66651E-1 3.10279E-1 3.06819E-1 1.92973E-1 1.17191E-1 1.09024E-1 1.06514E-1 9.24337E-2 1.02737E-1 1.52549E-1 2.08664E-1 2.39458E-1 2.48111E-1 2.32329E-1 2.53428E-1 3.35495E-1 4.28767E-1 -9999 -9999 -9999 -9999 -9999 -9999 -9999 -9999 -9999 -9999
-9999 -9999 -9999 -9999 -9999 -9999 -9999 -9999 -9999 -9999 -9999 -9999 -9999 -9999 -9999 -9999 -9999 -9999 -9999 -9999 -9999 -9999 -9999 -9999 -9999 -9999 -9999 -9999 -9999 -9999 -9999 -9999 -9999 -9999 -9999 -9999 -9999 -9999 -9999 -9999 -9999 -9999 -9999 -9999 -9999 -9999 -9999 -9999 -9999 -9999 -9999 -9999 -9999 -9999 -9999 -9999 -9999 -9999 -9999 -9999 -9999 -9999 -9999 -9999 -9999 -9999 -9999 -9999 -9999 -9999 -9999 -9999 -9999 -9999 -9999 -9999 -9999 -9999 -9999 -9999 -9999 -9999 -9999 -9999 -9999 -9999 -9999 -9999 -9999 -9999 -9999 -9999 -9999 -9999 -9999 -9999 -9999 -9999 -9999 -9999 -9999 -9999 -9999 -9999 -9999 -9999 -9999 -9999 -9999 -9999 -9999 -9999 -9999 -9999 -9999 -9999 -9999 -9999 -9999 -9999 -9999 -9999 -9999 -9999 -9999 -9999 -9999 -9999 -9999 -9999 -9999 -9999 -9999 -9999 -9999 -9999 -9999 -9999 -9999 -9999 -9999 4.51369E-1 4.50275E-1 4.74029E-1 4.81187E-1 4.85041E-1 4.89993E-1 5.16078E-1 5.14038E-1 5.12064E-1 5.28984E-1 5.23347E-1 5.17312E-1 5.3511E-1 5.34481E-1 5.30166E-1 5.30924E-1 5.31175E-1 5.49897E-1 5.46982E-1 5.41039E-1 5.52066E-1 5.57588E-1 5.45035E-1 5.5379E-1 3.09833E-1 2.93965E-1 2.97544E-1 2.98181E-1 2.96651E-1 2.94349E-1 2.89676E-1 2.88017E-1 2.84435E-1 2.7726E-1 2.78974E-1 2.71855E-1 2.76153E-1 2.72839E-1 2.63389E-1 2.55166E-1 2.39108E-1 2.47787E-1 2.45278E-1 2.23784E-1 2.12893E-1 1.95067E-1 1.88195E-1 1.83073E-1 6.70685E-1 6.66733E-1 6.44406E-1 6.49839E-1 6.16828E-1 5.40249E-1 4.70628E-1 4.17958E-1 3.82378E-1 3.70434E-1 3.92107E-1 4.4861E-1 4.93785E-1 4.92358E-1 4.60872E-1 4.12248E-1 3.93989E-1 4.74138E-1 6.23169E-1 6.81114E-1 6.92596E-1 6.54007E-1 5.89522E-1 5.72307E-1 5.67076E-1 5.01584E-1 3.56041E-1 2.88352E-1 3.11701E-1 3.65706E-1 4.08058E-1 4.13478E-1 3.6113E-1 3.27886E-1 3.40149E-1 3.54343E-1 3.70615E-1 4.1224E-1 4.88688E-1 5.70025E-1 6.07034E-1 5.9809E-1 5.70278E-1 5.28341E-1 4.62612E-1 3.32856E-1 2.12575E-1 1.57463E-1 1.51256E-1 1.7277E-1 2.26549E-1 1.91783E-1 1.10516E-1 9.07851E-2 9.87658E-2 9.4982E-2 1.17608E-1 1.59541E-1 1.79284E-1 1.96484E-1 2.57864E-1 3.36084E-1 3.91236E-1 4.0901E-1 -9999 -9999 -9999 -9999 -9999 -9999 -9999 -9999 -9999 -9999 -9999
-9999 -9999 -9999 -9999 -9999 -9999 -9999 -9999 -9999 -9999 -9999 -9999 -9999 -9999 -9999 -9999 -9999 -9999 -9999 -9999 -9999 -9999 -9999 -9999 -9999 -9999 -9999 -9999 -9999 -9999 -9999 -9999 -9999 -9999 -9999 -9999 -9999 -9999 -9999 -9999 -9999 -9999 -9999 -9999 -9999 -9999 -9999 -9999 -9999 -9999 -9999 -9999 -9999 -9999 -9999 -9999 -9999 -9999 -9999 -9999 -9999 -9999 -9999 -9999 -9999 -9999 -9999 -9999 -9999 -9999 -9999 -9999 -9999 -9999 -9999 -9999 -9999 -9999 -9999 -9999 -9999 -9999 -9999 -9999 -9999 -9999 -9999 -9999 -9999 -9999 -9999 -9999 -9999 -9999 -9999 -9999 -9999 -9999 -9999 -9999 -9999 -9999 -9999 -9999 -9999 -9999 -9999 -9999 -9999 -9999 -9999 -9999 -9999 -9999 -9999 -9999 -9999 -9999 -9999 -9999 -9999 -9999 -9999 -9999 -9999 -9999 -9999 -9999 -9999 -9999 -9999 -9999 -9999 -9999 -9999 -9999 -9999 -9999 -9999 -9999 4.51369E-1 4.48087E-1 4.70724E-1 4.78985E-1 4.86692E-1 5.11132E-1 5.07731E-1 5.14608E-1 5.12763E-1 5.30165E-1 5.24075E-1 5.35487E-1 5.46135E-1 5.37483E-1 5.3735E-1 5.39202E-1 5.43123E-1 5.46982E-1 5.48761E-1 5.47109E-1 5.57817E-1 5.48289E-1 5.5689E-1 5.63405E-1 5.50465E-1 3.23696E-1 3.07708E-1 2.96523E-1 2.99072E-1 2.94884E-1 2.91839E-1 2.884E-1 2.8482E-1 2.92681E-1 2.87159E-1 2.74695E-1 2.67742E-1 2.69019E-1 2.60913E-1 2.49668E-1 2.45512E-1 2.43278E-1 2.27744E-1 2.19705E-1 2.15611E-1 1.90379E-1 1.74334E-1 6.44786E-1 6.49346E-1 6.56194E-1 6.37749E-1 6.60538E-1 6.69838E-1 6.53645E-1 6.0278E-1 5.30697E-1 4.50652E-1 4.2945E-1 4.54214E-1 4.77301E-1 4.85813E-1 4.62864E-1 4.17503E-1 3.57541E-1 3.03853E-1 3.03267E-1 4.24199E-1 6.08237E-1 6.88304E-1 6.89575E-1 6.35726E-1 4.77505E-1 3.56691E-1 3.31824E-1 3.18669E-1 2.53155E-1 2.6996E-1 3.98792E-1 5.5117E-1 6.15882E-1 6.12079E-1 5.68361E-1 5.68413E-1 5.75226E-1 5.8052E-1 5.92724E-1 5.95366E-1 6.19752E-1 6.41804E-1 6.36237E-1 5.52458E-1 4.57729E-1 4.03632E-1 2.99114E-1 2.01116E-1 1.18625E-1 8.82067E-2 8.70168E-2 9.31256E-2 1.44883E-1 2.03218E-1 1.70643E-1 1.28273E-1 1.13249E-1 1.02516E-1 9.57966E-2 9.51542E-2 9.04423E-2 1.11329E-1 2.05382E-1 3.82001E-1 -9999 -9999 -9999 -9999 -9999 -9999 -9999 -9999 -9999 -9999 -9999 -9999 -9999
-9999 -9999 -9999 -9999 -9999 -9999 -9999 -9999 -9999 -9999 -9999 -9999 -9999 -9999 -9999 -9999 -9999 -9999 -9999 -9999 -9999 -9999 -9999 -9999 -9999 -9999 -9999 -9999 -9999 -9999 -9999 -9999 -9999 -9999 -9999 -9999 -9999 -9999 -9999 -9999 -9999 -9999 -9999 -9999 -9999 -9999 -9999 -9999 -9999 -9999 -9999 -9999 -9999 -9999 -9999 -9999 -9999 -9999 -9999 -9999 -9999 -9999 -9999 -9999 -9999 -9999 -9999 -9999 -9999 -9999 -9999 -9999 -9999 -9999 -9999 -9999 -9999 -9999 -9999 -9999 -9999 -9999 -9999 -9999 -9999 -9999 -9999 -9999 -9999 -9999 -9999 -9999 -9999 -9999 -9999 -9999 -9999 -9999 -9999 -9999 -9999 -9999 -9999 -9999 -9999 -9999 -9999 -9999 -9999 -9999 -9999 -9999 -9999 -9999 -9999 -9999 -9999 -9999 -9999 -9999 -9999 -9999 -9999 -9999 -9999 -9999 -9999 -9999 -9999 -9999 -9999 -9999 -9999 -9999 -9999 -9999 -9999 -9999 -9999 4.50275E-1 4.459E-1 4.69623E-1 4.76782E-1 4.8394E-1 4.89443E-1 5.1048E-1 5.14666E-1 5.12646E-1 5.30047E-1 5.26124E-1 5.40084E-1 5.46471E-1 5.55944E-1 5.48129E-1 5.45931E-1 5.47444E-1 5.5247E-1 5.3735E-1 5.40778E-1 5.58724E-1 5.76403E-1 5.67577E-1 5.7411E-1 5.59449E-1 5.67801E-1 3.40672E-1 3.43214E-1 3.12108E-1 2.993E-1 2.97411E-1 3.1093E-1 3.05936E-1 2.9979E-1 2.89585E-1 2.8408E-1 2.73202E-1 2.62769E-1 2.5563E-1 2.6103E-1 2.45512E-1 2.46825E-1 2.31285E-1 2.23885E-1 2.02676E-1 1.89752E-1 2.12533E-1 5.49769E-1 5.96099E-1 6.35835E-1 6.49674E-1 6.31487E-1 6.3527E-1 6.66231E-1 6.82852E-1 6.80982E-1 6.53838E-1 6.0421E-1 5.75607E-1 5.48262E-1 5.11374E-1 4.71022E-1 3.88026E-1 3.19042E-1 2.77629E-1 2.61111E-1 3.06192E-1 4.14873E-1 5.95308E-1 6.78601E-1 6.85747E-1 6.19728E-1 4.10156E-1 2.42532E-1 1.98452E-1 2.18103E-1 2.66363E-1 3.95432E-1 5.05031E-1 6.25246E-1 6.70499E-1 6.69481E-1 6.54488E-1 6.59776E-1 6.49404E-1 6.4056E-1 6.35864E-1 6.39468E-1 6.49057E-1 6.5283E-1 5.60756E-1 3.77336E-1 2.51637E-1 2.18111E-1 1.68512E-1 1.05931E-1 7.7175E-2 6.4771E-2 6.81028E-2 7.74906E-2 1.12597E-1 1.88621E-1 2.21846E-1 1.78289E-1 1.32179E-1 1.00271E-1 8.02416E-2 7.33704E-2 7.98008E-2 1.1265E-1 2.1825E-1 -9999 -9999 -9999 -9999 -9999 -9999 -9999 -9999 -9999 -9999 -9999 -9999 -9999 -9999
-9999 -9999 -9999 -9999 -9999 -9999 -9999 -9999 -9999 -9999 -9999 -9999 -9999 -9999 -9999 -9999 -9999 -9999 -9999 -9999 -9999 -9999 -9999 -9999 -9999 -9999 -9999 -9999 -9999 -9999 -9999 -9999 -9999 -9999 -9999 -9999 -9999 -9999 -9999 -9999 -9999 -9999 -9999 -9999 -9999 -9999 -9999 -9999 -9999 -9999 -9999 -9999 -9999 -9999 -9999 -9999 -9999 -9999 -9999 -9999 -9999 -9999 -9999 -9999 -9999 -9999 -9999 -9999 -9999 -9999 -9999 -9999 -9999 -9999 -9999 -9999 -9999 -9999 -9999 -9999 -9999 -9999 -9999 -9999 -9999 -9999 -9999 -9999 -9999 -9999 -9999 -9999 -9999 -9999 -9999 -9999 -9999 -9999 -9999 -9999 -9999 -9999 -9999 -9999 -9999 -9999 -9999 -9999 -9999 -9999 -9999 -9999 -9999 -9999 -9999 -9999 -9999 -9999 -9999 -9999 -9999 -9999 -9999 -9999 -9999 -9999 -9999 -9999 -9999 -9999 -9999 -9999 -9999 -9999 -9999 -9999 -9999 -9999 -9999 4.38255E-1 4.36618E-1 4.63016E-1 4.67971E-1 4.68988E-1 4.7339E-1 4.81093E-1 5.12678E-1 5.12995E-1 5.304E-1 5.46625E-1 5.37383E-1 5.50023E-1 5.60544E-1 5.51527E-1 5.65628E-1 5.63978E-1 5.65628E-1 5.62836E-1 5.62973E-1 5.65962E-1 5.50705E-1 5.68782E-1 5.96796E-1 6.03711E-1 5.72773E-1 3.41899E-1 3.26231E-1 2.98671E-1 3.01811E-1 3.16539E-1 3.125E-1 3.07648E-1 3.01704E-1 2.88923E-1 2.8153E-1 2.69863E-1 2.69863E-1 2.6082E-1 2.56443E-1 2.61566E-1 2.33853E-1 2.25105E-1 2.03555E-1 2.0689E-1 2.61619E-1 5.43179E-1 5.7399E-1 6.32905E-1 6.61429E-1 6.48379E-1 6.10492E-1 5.80647E-1 5.9944E-1 6.2634E-1 6.61986E-1 6.76203E-1 6.47697E-1 5.77815E-1 5.25689E-1 5.09819E-1 4.742E-1 3.8109E-1 2.67552E-1 2.32405E-1 2.62337E-1 3.1228E-1 3.83201E-1 5.5206E-1 6.76118E-1 6.94759E-1 6.2558E-1 4.08481E-1 2.88623E-1 3.2607E-1 3.77643E-1 4.60644E-1 5.73526E-1 6.3286E-1 6.62785E-1 6.6259E-1 6.62736E-1 6.5688E-1 6.44913E-1 5.64321E-1 5.19264E-1 5.29321E-1 5.28728E-1 5.69746E-1 6.19964E-1 5.07357E-1 2.80215E-1 1.5632E-1 1.2147E-1 1.06488E-1 8.96619E-2 9.49959E-2 9.39105E-2 9.56853E-2 1.08024E-1 1.23384E-1 1.40354E-1 1.41196E-1 1.22171E-1 1.07042E-1 1.08853E-1 1.12867E-1 1.17236E-1 1.31226E-1 1.64744E-1 2.54178E-1 -9999 -9999 -9999 -9999 -9999 -9999 -9999 -9999 -9999 -9999 -9999 -9999 -9999 -9999
-9999 -9999 -9999 -9999 -9999 -9999 -9999 -9999 -9999 -9999 -9999 -9999 -9999 -9999 -9999 -9999 -9999 -9999 -9999 -9999 -9999 -9999 -9999 -9999 -9999 -9999 -9999 -9999 -9999 -9999 -9999 -9999 -9999 -9999 -9999 -9999 -9999 -9999 -9999 -9999 -9999 -9999 -9999 -9999 -9999 -9999 -9999 -9999 -9999 -9999 -9999 -9999 -9999 -9999 -9999 -9999 -9999 -9999 -9999 -9999 -9999 -9999 -9999 -9999 -9999 -9999 -9999 -9999 -9999 -9999 -9999 -9999 -9999 -9999 -9999 -9999 -9999 -9999 -9999 -9999 -9999 -9999 -9999 -9999 -9999 -9999 -9999 -9999 -9999 -9999 -9999 -9999 -9999 -9999 -9999 -9999 -9999 -9999 -9999 -9999 -9999 -9999 -9999 -9999 -9999 -9999 -9999 -9999 -9999 -9999 -9999 -9999 -9999 -9999 -9999 -9999 -9999 -9999 -9999 -9999 -9999 -9999 -9999 -9999 -9999 -9999 -9999 -9999 -9999 -9999 -9999 -9999 -9999 -9999 -9999 -9999 -9999 -9999 -9999 4.26819E-1 4.21933E-1 4.4213E-1 4.40973E-1 4.44262E-1 4.53043E-1 4.84019E-1 4.96715E-1 5.30496E-1 5.29729E-1 5.46608E-1 5.42585E-1 5.58181E-1 5.71598E-1 5.63004E-1 5.75173E-1 5.6515E-1 5.60363E-1 5.75506E-1 5.89591E-1 6.11373E-1 6.01528E-1 5.67174E-1 5.80878E-1 5.63997E-1 5.51831E-1 3.25418E-1 3.25824E-1 3.13545E-1 3.14197E-1 3.11585E-1 3.09357E-1 3.06331E-1 2.94934E-1 2.83497E-1 2.7935E-1 2.64173E-1 2.59567E-1 2.50856E-1 2.59985E-1 2.28711E-1 2.25918E-1 2.16636E-1 2.63543E-1 2.59971E-1 5.84835E-1 5.88236E-1 6.1733E-1 6.63954E-1 6.8037E-1 6.66195E-1 6.24324E-1 5.61737E-1 5.18501E-1 5.14468E-1 5.49514E-1 6.04305E-1 5.96413E-1 4.95327E-1 4.23267E-1 4.5184E-1 4.66344E-1 3.69763E-1 2.39178E-1 2.05173E-1 2.31065E-1 2.51998E-1 3.3168E-1 4.99494E-1 6.62455E-1 6.88587E-1 6.62726E-1 5.53244E-1 5.23532E-1 5.48633E-1 5.81015E-1 6.17265E-1 6.31306E-1 6.50523E-1 6.63827E-1 6.31303E-1 5.97115E-1 5.69727E-1 5.31689E-1 4.26708E-1 4.19753E-1 4.45622E-1 3.90503E-1 4.17666E-1 5.51373E-1 5.6826E-1 4.02556E-1 2.35321E-1 1.70649E-1 1.82584E-1 1.96204E-1 2.32932E-1 2.18323E-1 1.57467E-1 1.1221E-1 9.47634E-2 7.84757E-2 6.97845E-2 7.12817E-2 8.44969E-2 1.3085E-1 2.06228E-1 2.53463E-1 2.71068E-1 2.89151E-1 3.09936E-1 -9999 -9999 -9999 -9999 -9999 -9999 -9999 -9999 -9999 -9999 -9999 -9999 -9999 -9999
-9999 -9999 -9999 -9999 -9999 -9999 -9999 -9999 -9999 -9999 -9999 -9999 -9999 -9999 -9999 -9999 -9999 -9999 -9999 -9999 -9999 -9999 -9999 -9999 -9999 -9999 -9999 -9999 -9999 -9999 -9999 -9999 -9999 -9999 -9999 -9999 -9999 -9999 -9999 -9999 -9999 -9999 -9999 -9999 -9999 -9999 -9999 -9999 -9999 -9999 -9999 -9999 -9999 -9999 -9999 -9999 -9999 -9999 -9999 -9999 -9999 -9999 -9999 -9999 -9999 -9999 -9999 -9999 -9999 -9999 -9999 -9999 -9999 -9999 -9999 -9999 -9999 -9999 -9999 -9999 -9999 -9999 -9999 -9999 -9999 -9999 -9999 -9999 -9999 -9999 -9999 -9999 -9999 -9999 -9999 -9999 -9999 -9999 -9999 -9999 -9999 -9999 -9999 -9999 -9999 -9999 -9999 -9999 -9999 -9999 -9999 -9999 -9999 -9999 -9999 -9999 -9999 -9999 -9999 -9999 -9999 -9999 -9999 -9999 -9999 -9999 -9999 -9999 -9999 -9999 -9999 -9999 -9999 -9999 -9999 -9999 -9999 -9999 4.32259E-1 4.30626E-1 4.25732E-1 4.13758E-1 4.10522E-1 4.33312E-1 4.3933E-1 4.4865E-1 4.79599E-1 4.88903E-1 5.2546E-1 5.50207E-1 5.47776E-1 5.65448E-1 5.60951E-1 5.69947E-1 5.58982E-1 5.67845E-1 5.78413E-1 5.89732E-1 6.04276E-1 5.86196E-1 5.72285E-1 5.90785E-1 5.83354E-1 5.90238E-1 5.79132E-1 3.50556E-1 3.55166E-1 3.23108E-1 3.405E-1 3.34726E-1 3.16814E-1 3.14357E-1 3.04103E-1 2.94157E-1 2.73707E-1 2.71547E-1 2.6392E-1 2.63643E-1 2.5808E-1 2.22154E-1 2.38012E-1 2.92756E-1 2.52671E-1 5.93781E-1 5.98842E-1 6.14158E-1 6.38246E-1 6.73703E-1 6.91013E-1 6.72282E-1 5.92501E-1 4.94182E-1 4.19639E-1 3.76242E-1 4.02333E-1 4.90887E-1 5.44715E-1 4.99119E-1 3.94299E-1 3.64422E-1 3.81963E-1 3.01544E-1 2.03388E-1 1.78104E-1 1.94657E-1 2.07922E-1 2.82022E-1 4.4175E-1 6.05423E-1 6.62872E-1 6.8876E-1 6.67169E-1 6.13711E-1 5.20285E-1 5.20121E-1 5.74375E-1 5.69145E-1 6.03984E-1 6.39539E-1 5.89791E-1 4.91052E-1 4.22981E-1 3.66832E-1 3.35135E-1 3.97186E-1 4.15996E-1 3.13296E-1 3.0913E-1 4.8564E-1 6.0575E-1 5.61684E-1 4.34085E-1 3.70817E-1 3.94849E-1 4.15687E-1 4.00889E-1 3.13934E-1 1.61433E-1 7.81178E-2 5.95031E-2 6.0382E-2 6.32414E-2 7.38578E-2 1.03978E-1 1.74062E-1 2.92701E-1 3.74146E-1 3.70482E-1 3.85484E-1 -9999 -9999 -9999 -9999 -9999 -9999 -9999 -9999 -9999 -9999 -9999 -9999 -9999 -9999 -9999
-9999 -9999 -9999 -9999 -9999 -9999 -9999 -9999 -9999 -9999 -9999 -9999 -9999 -9999 -9999 -9999 -9999 -9999 -9999 -9999 -9999 -9999 -9999 -9999 -9999 -9999 -9999 -9999 -9999 -9999 -9999 -9999 -9999 -9999 -9999 -9999 -9999 -9999 -9999 -9999 -9999 -9999 -9999 -9999 -9999 -9999 -9999 -9999 -9999 -9999 -9999 -9999 -9999 -9999 -9999 -9999 -9999 -9999 -9999 -9999 -9999 -9999 -9999 -9999 -9999 -9999 -9999 -9999 -9999 -9999 -9999 -9999 -9999 -9999 -9999 -9999 -9999 -9999 -9999 -9999 -9999 -9999 -9999 -9999 -9999 -9999 -9999 -9999 -9999 -9999 -9999 -9999 -9999 -9999 -9999 -9999 -9999 -9999 -9999 -9999 -9999 -9999 -9999 -9999 -9999 -9999 -9999 -9999 -9999 -9999 -9999 -9999 -9999 -9999 -9999 -9999 -9999 -9999 -9999 -9999 -9999 -9999 -9999 -9999 -9999 -9999 -9999 -9999 -9999 -9999 -9999 -9999 -9999 -9999 -9999 -9999 -9999 4.34983E-1 4.52464E-1 4.92988E-1 4.91592E-1 4.86043E-1 4.64037E-1 4.55241E-1 4.5579E-1 4.75103E-1 4.80624E-1 4.83936E-1 5.15565E-1 5.49778E-1 5.50667E-1 5.68696E-1 5.61677E-1 5.74687E-1 5.82273E-1 6.04323E-1 6.07642E-1 5.78396E-1 5.76337E-1 5.74095E-1 5.74389E-1 5.88614E-1 5.97444E-1 6.16527E-1 6.22992E-1 3.66373E-1 3.44016E-1 3.33043E-1 3.4938E-1 3.26929E-1 3.09334E-1 3.06602E-1 2.97087E-1 3.0594E-1 2.84303E-1 2.60498E-1 2.55667E-1 2.60402E-1 2.40808E-1 2.25275E-1 2.63842E-1 2.6077E-1 2.33502E-1 6.00369E-1 5.97443E-1 6.04942E-1 6.13452E-1 6.3824E-1 6.73885E-1 6.56316E-1 5.23899E-1 3.92715E-1 3.12972E-1 2.79619E-1 3.3172E-1 4.01293E-1 4.61702E-1 5.02222E-1 4.33385E-1 3.27876E-1 2.98266E-1 2.45059E-1 2.14672E-1 2.38833E-1 2.67339E-1 2.81908E-1 3.42251E-1 4.49903E-1 5.55038E-1 6.61581E-1 6.59515E-1 5.70842E-1 4.61903E-1 3.53493E-1 4.00533E-1 4.6708E-1 4.41359E-1 4.97092E-1 6.06409E-1 5.77519E-1 4.72086E-1 3.31437E-1 2.70361E-1 3.13214E-1 3.94476E-1 3.60426E-1 2.47648E-1 2.41775E-1 4.05626E-1 5.74489E-1 6.12571E-1 5.68547E-1 5.42325E-1 5.33809E-1 4.70422E-1 3.3013E-1 2.01984E-1 1.15095E-1 6.74478E-2 6.82366E-2 1.02482E-1 1.26986E-1 1.22533E-1 1.53027E-1 2.14237E-1 3.05625E-1 4.02757E-1 -9999 -9999 -9999 -9999 -9999 -9999 -9999 -9999 -9999 -9999 -9999 -9999 -9999 -9999 -9999 -9999 -9999
-9999 -9999 -9999 -9999 -9999 -9999 -9999 -9999 -9999 -9999 -9999 -9999 -9999 -9999 -9999 -9999 -9999 -9999 -9999 -9999 -9999 -9999 -9999 -9999 -9999 -9999 -9999 -9999 -9999 -9999 -9999 -9999 -9999 -9999 -9999 -9999 -9999 -9999 -9999 -9999 -9999 -9999 -9999 -9999 -9999 -9999 -9999 -9999 -9999 -9999 -9999 -9999 -9999 -9999 -9999 -9999 -9999 -9999 -9999 -9999 -9999 -9999 -9999 -9999 -9999 -9999 -9999 -9999 -9999 -9999 -9999 -9999 -9999 -9999 -9999 -9999 -9999 -9999 -9999 -9999 -9999 -9999 -9999 -9999 -9999 -9999 -9999 -9999 -9999 -9999 -9999 -9999 -9999 -9999 -9999 -9999 -9999 -9999 -9999 -9999 -9999 -9999 -9999 -9999 -9999 -9999 -9999 -9999 -9999 -9999 -9999 -9999 -9999 -9999 -9999 -9999 -9999 -9999 -9999 -9999 -9999 -9999 -9999 -9999 -9999 -9999 -9999 -9999 -9999 -9999 -9999 -9999 -9999 -9999 -9999 -9999 -9999 4.28994E-1 4.73494E-1 5.17312E-1 5.09191E-1 4.9559E-1 5.06386E-1 5.11947E-1 5.09857E-1 5.08696E-1 5.27985E-1 5.29961E-1 5.31229E-1 5.50437E-1 5.45252E-1 5.61794E-1 5.55006E-1 5.67723E-1 5.76532E-1 5.76617E-1 6.34263E-1 6.36898E-1 6.12405E-1 6.19017E-1 6.21813E-1 6.31627E-1 6.47506E-1 5.83266E-1 6.12056E-1 5.99114E-1 3.49558E-1 3.47931E-1 3.47689E-1 3.44553E-1 3.24818E-1 3.19667E-1 3.09417E-1 3.00859E-1 2.76633E-1 2.6211E-1 2.71716E-1 2.46448E-1 2.35578E-1 2.52848E-1 2.73494E-1 2.62726E-1 6.38502E-1 6.06798E-1 5.83037E-1 5.72559E-1 5.43063E-1 5.35457E-1 6.14012E-1 6.49845E-1 5.58612E-1 4.29807E-1 3.40331E-1 3.05091E-1 3.29286E-1 3.3169E-1 3.46352E-1 4.06233E-1 4.13171E-1 3.0404E-1 2.42749E-1 2.24611E-1 2.62166E-1 3.4162E-1 3.96805E-1 3.86413E-1 3.77041E-1 4.15459E-1 5.65636E-1 6.49623E-1 5.72456E-1 3.6128E-1 2.61895E-1 2.28808E-1 2.93227E-1 3.67826E-1 3.45093E-1 3.88769E-1 5.37691E-1 5.85185E-1 5.07175E-1 3.40775E-1 2.5447E-1 3.16744E-1 3.77143E-1 2.9647E-1 1.95008E-1 2.09694E-1 3.31177E-1 4.83787E-1 5.20559E-1 4.76627E-1 4.75014E-1 5.11048E-1 4.06717E-1 2.34658E-1 1.37939E-1 1.07441E-1 1.03362E-1 1.38528E-1 2.21716E-1 2.60011E-1 2.17817E-1 2.03993E-1 2.41618E-1 3.35728E-1 -9999 -9999 -9999 -9999 -9999 -9999 -9999 -9999 -9999 -9999 -9999 -9999 -9999 -9999 -9999 -9999 -9999 -9999
-9999 -9999 -9999 -9999 -9999 -9999 -9999 -9999 -9999 -9999 -9999 -9999 -9999 -9999 -9999 -9999 -9999 -9999 -9999 -9999 -9999 -9999 -9999 -9999 -9999 -9999 -9999 -9999 -9999 -9999 -9999 -9999 -9999 -9999 -9999 -9999 -9999 -9999 -9999 -9999 -9999 -9999 -9999 -9999 -9999 -9999 -9999 -9999 -9999 -9999 -9999 -9999 -9999 -9999 -9999 -9999 -9999 -9999 -9999 -9999 -9999 -9999 -9999 -9999 -9999 -9999 -9999 -9999 -9999 -9999 -9999 -9999 -9999 -9999 -9999 -9999 -9999 -9999 -9999 -9999 -9999 -9999 -9999 -9999 -9999 -9999 -9999 -9999 -9999 -9999 -9999 -9999 -9999 -9999 -9999 -9999 -9999 -9999 -9999 -9999 -9999 -9999 -9999 -9999 -9999 -9999 -9999 -9999 -9999 -9999 -9999 -9999 -9999 -9999 -9999 -9999 -9999 -9999 -9999 -9999 -9999 -9999 -9999 -9999 -9999 -9999 -9999 -9999 -9999 -9999 -9999 -9999 -9999 -9999 -9999 -9999 -9999 4.09983E-1 4.80543E-1 5.37611E-1 5.42204E-1 5.22595E-1 4.92941E-1 5.19037E-1 5.21941E-1 5.19037E-1 5.56476E-1 5.3775E-1 5.39818E-1 5.34551E-1 5.53426E-1 5.46612E-1 5.94003E-1 6.02996E-1 6.13286E-1 6.40239E-1 5.86981E-1 6.18721E-1 6.74305E-1 6.28031E-1 6.18072E-1 6.28744E-1 6.56358E-1 6.14274E-1 5.91635E-1 5.97105E-1 5.67152E-1 3.52266E-1 3.42866E-1 3.44312E-1 3.2388E-1 3.34207E-1 3.18565E-1 2.91028E-1 2.66165E-1 2.65004E-1 2.93796E-1 2.29973E-1 2.51971E-1 2.73013E-1 2.94692E-1 6.57518E-1 6.39121E-1 5.90327E-1 5.36807E-1 4.90177E-1 4.349E-1 4.41788E-1 5.67392E-1 6.62991E-1 6.48564E-1 6.14122E-1 5.57998E-1 5.19297E-1 4.98484E-1 4.27452E-1 3.48172E-1 3.30527E-1 3.04584E-1 2.33418E-1 1.87862E-1 2.06799E-1 2.66897E-1 3.40415E-1 3.49516E-1 3.29092E-1 3.34973E-1 4.01789E-1 5.47269E-1 6.30154E-1 4.89911E-1 2.44105E-1 1.55507E-1 1.53928E-1 2.10851E-1 2.71441E-1 2.47406E-1 2.74413E-1 4.01211E-1 4.56155E-1 3.93003E-1 2.76371E-1 2.19392E-1 2.73887E-1 2.96587E-1 2.46703E-1 2.12592E-1 2.58173E-1 3.50639E-1 3.72221E-1 2.95931E-1 2.39833E-1 2.68283E-1 3.9249E-1 4.00623E-1 3.00151E-1 2.16942E-1 1.79585E-1 1.88456E-1 2.63864E-1 2.16666E-1 1.29395E-1 3.07725E-1 2.80004E-1 3.23725E-1 -9999 -9999 -9999 -9999 -9999 -9999 -9999 -9999 -9999 -9999 -9999 -9999 -9999 -9999 -9999 -9999 -9999 -9999 -9999
-9999 -9999 -9999 -9999 -9999 -9999 -9999 -9999 -9999 -9999 -9999 -9999 -9999 -9999 -9999 -9999 -9999 -9999 -9999 -9999 -9999 -9999 -9999 -9999 -9999 -9999 -9999 -9999 -9999 -9999 -9999 -9999 -9999 -9999 -9999 -9999 -9999 -9999 -9999 -9999 -9999 -9999 -9999 -9999 -9999 -9999 -9999 -9999 -9999 -9999 -9999 -9999 -9999 -9999 -9999 -9999 -9999 -9999 -9999 -9999 -9999 -9999 -9999 -9999 -9999 -9999 -9999 -9999 -9999 -9999 -9999 -9999 -9999 -9999 -9999 -9999 -9999 -9999 -9999 -9999 -9999 -9999 -9999 -9999 -9999 -9999 -9999 -9999 -9999 -9999 -9999 -9999 -9999 -9999 -9999 -9999 -9999 -9999 -9999 -9999 -9999 -9999 -9999 -9999 -9999 -9999 -9999 -9999 -9999 -9999 -9999 -9999 -9999 -9999 -9999 -9999 -9999 -9999 -9999 -9999 -9999 -9999 -9999 -9999 -9999 -9999 -9999 -9999 -9999 -9999 -9999 -9999 -9999 -9999 -9999 -9999 4.01382E-1 3.90695E-1 4.11061E-1 4.70444E-1 5.00805E-1 5.49645E-1 5.12489E-1 5.19767E-1 5.2302E-1 5.19888E-1 5.35539E-1 5.28869E-1 5.4497E-1 5.79485E-1 5.75885E-1 5.88392E-1 6.15048E-1 6.43644E-1 6.54719E-1 6.53093E-1 6.56467E-1 6.24439E-1 6.12515E-1 6.03044E-1 5.87585E-1 6.10642E-1 6.63418E-1 6.56326E-1 6.06505E-1 5.77708E-1 5.9092E-1 3.48694E-1 3.54729E-1 3.46E-1 3.39792E-1 3.29028E-1 3.15487E-1 3.01365E-1 2.80717E-1 2.87538E-1 2.42141E-1 2.42714E-1 2.82458E-1 3.15694E-1 6.49489E-1 6.43974E-1 5.99262E-1 5.113E-1 4.37194E-1 4.08148E-1 4.14724E-1 5.01795E-1 6.18721E-1 6.60721E-1 6.66276E-1 6.63854E-1 6.63584E-1 6.66788E-1 6.50126E-1 6.04582E-1 5.21651E-1 3.883E-1 2.58695E-1 1.96992E-1 1.83152E-1 1.92215E-1 2.29886E-1 2.53308E-1 2.6717E-1 2.67092E-1 2.53502E-1 2.99473E-1 4.34214E-1 6.04711E-1 5.41341E-1 3.15311E-1 1.90157E-1 1.66276E-1 1.91111E-1 2.0797E-1 1.80679E-1 1.9511E-1 2.49493E-1 2.73214E-1 2.15566E-1 1.68561E-1 1.73412E-1 2.11165E-1 2.07953E-1 2.1201E-1 2.24492E-1 2.61409E-1 3.15183E-1 2.57014E-1 1.51984E-1 1.00336E-1 1.30113E-1 2.31556E-1 2.91764E-1 2.95333E-1 3.08054E-1 2.20423E-1 2.3637E-1 1.45028E-1 1.56644E-1 1.15432E-1 3.95409E-1 3.87509E-1 3.46297E-1 -9999 -9999 -9999 -9999 -9999 -9999 -9999 -9999 -9999 -9999 -9999 -9999 -9999 -9999 -9999 -9999 -9999 -9999 -9999
-9999 -9999 -9999 -9999 -9999 -9999 -9999 -9999 -9999 -9999 -9999 -9999 -9999 -9999 -9999 -9999 -9999 -9999 -9999 -9999 -9999 -9999 -9999 -9999 -9999 -9999 -9999 -9999 -9999 -9999 -9999 -9999 -9999 -9999 -9999 -9999 -9999 -9999 -9999 -9999 -9999 -9999 -9999 -9999 -9999 -9999 -9999 -9999 -9999 -9999 -9999 -9999 -9999 -9999 -9999 -9999 -9999 -9999 -9999 -9999 -9999 -9999 -9999 -9999 -9999 -9999 -9999 -9999 -9999 -9999 -9999 -9999 -9999 -9999 -9999 -9999 -9999 -9999 -9999 -9999 -9999 -9999 -9999 -9999 -9999 -9999 -9999 -9999 -9999 -9999 -9999 -9999 -9999 -9999 -9999 -9999 -9999 -9999 -9999 -9999 -9999 -9999 -9999 -9999 -9999 -9999 -9999 -9999 -9999 -9999 -9999 -9999 -9999 -9999 -9999 -9999 -9999 -9999 -9999 -9999 -9999 -9999 -9999 -9999 -9999 -9999 -9999 -9999 -9999 -9999 -9999 -9999 -9999 -9999 -9999 -9999 3.93893E-1 3.82202E-1 3.80615E-1 3.93893E-1 4.23433E-1 4.83744E-1 5.30769E-1 5.08179E-1 5.29297E-1 5.28452E-1 5.39733E-1 5.544E-1 5.66852E-1 5.79357E-1 6.14784E-1 6.29933E-1 6.40255E-1 6.56725E-1 6.38083E-1 6.21242E-1 6.07204E-1 5.95674E-1 6.02859E-1 5.61563E-1 6.36645E-1 6.45833E-1 6.50998E-1 6.13346E-1 6.40226E-1 6.22468E-1 6.01454E-1 5.96247E-1 3.46707E-1 3.45074E-1 3.43152E-1 3.31176E-1 3.15723E-1 3.00114E-1 2.89197E-1 2.96262E-1 2.44902E-1 2.66939E-1 3.16886E-1 6.58432E-1 6.46371E-1 6.01906E-1 5.2202E-1 4.20343E-1 4.61198E-1 4.33809E-1 3.84256E-1 6.34922E-1 6.33497E-1 5.83562E-1 5.53756E-1 5.59728E-1 6.01935E-1 6.41874E-1 6.53644E-1 6.59176E-1 4.92608E-1 5.2582E-1 3.62956E-1 3.044E-1 2.66428E-1 2.13507E-1 1.97817E-1 2.08789E-1 2.16107E-1 1.8491E-1 1.60462E-1 1.86548E-1 2.98922E-1 5.35882E-1 6.2957E-1 5.22849E-1 4.01621E-1 3.50792E-1 3.36036E-1 2.5492E-1 1.8632E-1 1.929E-1 2.17804E-1 2.05112E-1 1.48803E-1 1.15677E-1 1.2984E-1 1.46715E-1 1.45274E-1 1.49401E-1 1.50695E-1 1.67025E-1 2.15155E-1 1.83423E-1 1.00888E-1 6.41539E-2 7.83106E-2 1.05066E-1 1.30939E-1 1.66447E-1 1.92734E-1 2.08238E-1 2.45363E-1 1.14167E-1 9.73613E-2 8.38626E-2 3.98689E-1 3.94397E-1 -9999 -9999 -9999 -9999 -9999 -9999 -9999 -9999 -9999 -9999 -9999 -9999 -9999 -9999 -9999 -9999 -9999 -9999 -9999 -9999
-9999 -9999 -9999 -9999 -9999 -9999 -9999 -9999 -9999 -9999 -9999 -9999 -9999 -9999 -9999 -9999 -9999 -9999 -9999 -9999 -9999 -9999 -9999 -9999 -9999 -9999 -9999 -9999 -9999 -9999 -9999 -9999 -9999 -9999 -9999 -9999 -9999 -9999 -9999 -9999 -9999 -9999 -9999 -9999 -9999 -9999 -9999 -9999 -9999 -9999 -9999 -9999 -9999 -9999 -9999 -9999 -9999 -9999 -9999 -9999 -9999 -9999 -9999 -9999 -9999 -9999 -9999 -9999 -9999 -9999 -9999 -9999 -9999 -9999 -9999 -9999 -9999 -9999 -9999 -9999 -9999 -9999 -9999 -9999 -9999 -9999 -9999 -9999 -9999 -9999 -9999 -9999 -9999 -9999 -9999 -9999 -9999 -9999 -9999 -9999 -9999 -9999 -9999 -9999 -9999 -9999 -9999 -9999 -9999 -9999 -9999 -9999 -9999 -9999 -9999 -9999 -9999 -9999 -9999 -9999 -9999 -9999 -9999 -9999 -9999 -9999 -9999 -9999 -9999 -9999 -9999 -9999 -9999 -9999 4.15379E-1 4.0514E-1 3.91227E-1 3.8432E-1 3.74266E-1 3.71119E-1 3.74266E-1 3.84817E-1 3.9332E-1 3.98125E-1 4.05038E-1 4.64543E-1 5.0886E-1 5.46752E-1 5.60737E-1 5.75526E-1 5.72027E-1 5.86717E-1 5.86109E-1 5.64709E-1 5.63715E-1 5.86474E-1 5.72378E-1 5.76984E-1 5.53996E-1 6.10452E-1 6.43495E-1 6.3888E-1 6.34024E-1 6.60816E-1 6.41216E-1 6.13192E-1 5.85327E-1 5.92436E-1 3.55562E-1 3.39313E-1 3.6193E-1 3.49648E-1 3.35468E-1 3.10181E-1 3.13684E-1 2.6476E-1 2.68089E-1 2.82507E-1 3.52535E-1 6.6598E-1 6.42467E-1 4.92161E-1 5.21295E-1 4.48812E-1 3.92948E-1 3.74033E-1 6.51746E-1 6.56401E-1 6.04533E-1 4.69562E-1 3.93991E-1 4.13939E-1 4.54729E-1 4.61819E-1 5.10408E-1 6.05408E-1 6.54637E-1 6.25982E-1 5.56882E-1 5.06539E-1 4.07865E-1 2.88632E-1 2.03159E-1 1.5619E-1 1.47811E-1 1.35518E-1 1.40715E-1 1.7167E-1 2.60683E-1 4.66549E-1 5.78343E-1 5.61721E-1 5.48872E-1 5.61001E-1 5.54126E-1 4.48384E-1 3.66089E-1 3.63671E-1 3.85823E-1 3.3351E-1 2.21485E-1 1.4455E-1 1.0951E-1 9.8208E-2 9.71965E-2 8.54799E-2 7.62707E-2 8.56216E-2 1.08301E-1 9.427E-2 7.14444E-2 7.1823E-2 8.52668E-2 8.55588E-2 8.79305E-2 1.12925E-1 1.61594E-1 2.21158E-1 2.8725E-1 3.87436E-1 4.16362E-1 4.46102E-1 4.18762E-1 4.05236E-1 -9999 -9999 -9999 -9999 -9999 -9999 -9999 -9999 -9999 -9999 -9999 -9999 3.51028E-1 2.85171E-1 2.54654E-1 -9999 -9999 -9999 -9999 -9999
-9999 -9999 -9999 -9999 -9999 -9999 -9999 -9999 -9999 -9999 -9999 -9999 -9999 -9999 -9999 -9999 -9999 -9999 -9999 -9999 -9999 -9999 -9999 -9999 -9999 -9999 -9999 -9999 -9999 -9999 -9999 -9999 -9999 -9999 -9999 -9999 -9999 -9999 -9999 -9999 -9999 -9999 -9999 -9999 -9999 -9999 -9999 -9999 -9999 -9999 -9999 -9999 -9999 -9999 -9999 -9999 -9999 -9999 -9999 -9999 -9999 -9999 -9999 -9999 -9999 -9999 -9999 -9999 -9999 -9999 -9999 -9999 -9999 -9999 -9999 -9999 -9999 -9999 -9999 -9999 -9999 -9999 -9999 -9999 -9999 -9999 -9999 -9999 -9999 -9999 -9999 -9999 -9999 -9999 -9999 -9999 -9999 -9999 -9999 -9999 -9999 -9999 -9999 -9999 -9999 -9999 -9999 -9999 -9999 -9999 -9999 -9999 -9999 -9999 -9999 -9999 -9999 -9999 -9999 -9999 -9999 -9999 -9999 -9999 -9999 -9999 -9999 -9999 -9999 -9999 -9999 -9999 -9999 4.15919E-1 4.14298E-1 4.07829E-1 3.97098E-1 3.86408E-1 3.80058E-1 3.73741E-1 3.70072E-1 3.67458E-1 3.65893E-1 3.63792E-1 3.70572E-1 3.78446E-1 3.86371E-1 3.99681E-1 4.62337E-1 5.03254E-1 5.61796E-1 5.42832E-1 5.40283E-1 5.76048E-1 5.92459E-1 5.76282E-1 5.18364E-1 5.19114E-1 5.56796E-1 5.70055E-1 5.62551E-1 5.78202E-1 5.75447E-1 6.08914E-1 6.09289E-1 6.21334E-1 6.21201E-1 5.90995E-1 5.98175E-1 3.59316E-1 3.5161E-1 3.46217E-1 3.39371E-1 3.07296E-1 2.8512E-1 2.63007E-1 2.89905E-1 3.31687E-1 3.72068E-1 4.05324E-1 4.54692E-1 5.37101E-1 4.92911E-1 4.20683E-1 4.30982E-1 6.02182E-1 6.31355E-1 6.10484E-1 5.03791E-1 3.80558E-1 3.12567E-1 3.13978E-1 3.09422E-1 3.08722E-1 3.66332E-1 4.7887E-1 5.91405E-1 6.34046E-1 6.3426E-1 5.70497E-1 4.10574E-1 2.50875E-1 1.61728E-1 1.15799E-1 1.23218E-1 1.76507E-1 2.69304E-1 3.34065E-1 3.59828E-1 4.12292E-1 3.97768E-1 3.51739E-1 4.00865E-1 5.10882E-1 5.65821E-1 5.04721E-1 4.43126E-1 4.34214E-1 4.23202E-1 4.33286E-1 3.89415E-1 2.7927E-1 1.99321E-1 1.56443E-1 1.28414E-1 8.86457E-2 5.62436E-2 5.00732E-2 5.09451E-2 5.3084E-2 7.43535E-2 1.45897E-1 2.03608E-1 1.75946E-1 1.39849E-1 1.48966E-1 2.04356E-1 2.90026E-1 3.79124E-1 3.98164E-1 4.20698E-1 4.21086E-1 4.02153E-1 -9999 -9999 -9999 -9999 -9999 -9999 -9999 -9999 -9999 -9999 -9999 -9999 3.90623E-1 3.32613E-1 2.76638E-1 2.17037E-1 2.13977E-1 -9999 -9999 -9999 -9999
-9999 -9999 -9999 -9999 -9999 -9999 -9999 -9999 -9999 -9999 -9999 -9999 -9999 -9999 -9999 -9999 -9999 -9999 -9999 -9999 -9999 -9999 -9999 -9999 -9999 -9999 -9999 -9999 -9999 -9999 -9999 -9999 -9999 -9999 -9999 -9999 -9999 -9999 -9999 -9999 -9999 -9999 -9999 -9999 -9999 -9999 -9999 -9999 -9999 -9999 -9999 -9999 -9999 -9999 -9999 -9999 -9999 -9999 -9999 -9999 -9999 -9999 -9999 -9999 -9999 -9999 -9999 -9999 -9999 -9999 -9999 -9999 -9999 -9999 -9999 -9999 -9999 -9999 -9999 -9999 -9999 -9999 -9999 -9999 -9999 -9999 -9999 -9999 -9999 -9999 -9999 -9999 -9999 -9999 -9999 -9999 -9999 -9999 -9999 -9999 -9999 -9999 -9999 -9999 -9999 -9999 -9999 -9999 -9999 -9999 -9999 -9999 -9999 -9999 -9999 -9999 -9999 -9999 -9999 -9999 -9999 -9999 -9999 -9999 -9999 -9999 -9999 -9999 -9999 -9999 -9999 -9999 4.14839E-1 4.12679E-1 4.13219E-1 4.116E-1 3.98125E-1 3.91722E-1 3.64495E-1 3.58808E-1 3.53152E-1 3.68503E-1 3.62233E-1 3.62233E-1 3.65873E-1 3.65352E-1 3.61195E-1 3.63272E-1 3.68978E-1 3.8263E-1 4.1466E-1 4.50704E-1 5.17786E-1 5.63448E-1 5.75908E-1 5.16152E-1 5.1697E-1 5.74636E-1 6.27536E-1 6.17185E-1 6.39771E-1 6.45445E-1 6.37437E-1 6.16169E-1 6.25321E-1 6.2474E-1 6.1502E-1 5.90634E-1 5.84477E-1 5.79553E-1 3.5145E-1 3.38023E-1 3.42648E-1 3.10681E-1 2.84901E-1 2.88501E-1 3.02931E-1 3.93827E-1 4.02611E-1 4.90853E-1 4.74452E-1 5.277E-1 4.7673E-1 4.65665E-1 6.07507E-1 5.82442E-1 5.64488E-1 5.16034E-1 4.01115E-1 2.99865E-1 2.98695E-1 3.26428E-1 2.82382E-1 2.32182E-1 2.5488E-1 3.07338E-1 4.34363E-1 5.79522E-1 5.80178E-1 5.27559E-1 3.50684E-1 1.74203E-1 1.00281E-1 8.9667E-2 1.2551E-1 2.32504E-1 4.29507E-1 5.29419E-1 4.39745E-1 2.94303E-1 2.04524E-1 1.80042E-1 2.36047E-1 3.91617E-1 4.13977E-1 2.90912E-1 2.1887E-1 2.01886E-1 2.10365E-1 2.75975E-1 3.93571E-1 4.12374E-1 3.53294E-1 2.88652E-1 2.34368E-1 1.49717E-1 7.38069E-2 4.71132E-2 4.41666E-2 6.13202E-2 1.30799E-1 2.87333E-1 2.06059E-1 2.52024E-1 2.0743E-1 2.67494E-1 3.20231E-1 3.95734E-1 3.92224E-1 4.20717E-1 4.26513E-1 4.06393E-1 3.84125E-1 -9999 -9999 -9999 -9999 -9999 -9999 -9999 -9999 -9999 -9999 -9999 -9999 4.06333E-1 3.57362E-1 3.03255E-1 2.38724E-1 2.40598E-1 -9999 -9999 -9999 -9999
-9999 -9999 -9999 -9999 -9999 -9999 -9999 -9999 -9999 -9999 -9999 -9999 -9999 -9999 -9999 -9999 -9999 -9999 -9999 -9999 -9999 -9999 -9999 -9999 -9999 -9999 -9999 -9999 -9999 -9999 -9999 -9999 -9999 -9999 -9999 -9999 -9999 -9999 -9999 -9999 -9999 -9999 -9999 -9999 -9999 -9999 -9999 -9999 -9999 -9999 -9999 -9999 -9999 -9999 -9999 -9999 -9999 -9999 -9999 -9999 -9999 -9999 -9999 -9999 -9999 -9999 -9999 -9999 -9999 -9999 -9999 -9999 -9999 -9999 -9999 -9999 -9999 -9999 -9999 -9999 -9999 -9999 -9999 -9999 -9999 -9999 -9999 -9999 -9999 -9999 -9999 -9999 -9999 -9999 -9999 -9999 -9999 -9999 -9999 -9999 -9999 -9999 -9999 -9999 -9999 -9999 -9999 -9999 -9999 -9999 -9999 -9999 -9999 -9999 -9999 -9999 -9999 -9999 -9999 -9999 -9999 -9999 -9999 -9999 -9999 -9999 -9999 -9999 -9999 -9999 -9999 -9999 4.116E-1 4.08367E-1 4.04553E-1 3.8279E-1 3.77009E-1 3.723E-1 3.67091E-1 3.63459E-1 3.54666E-1 3.4853E-1 3.43955E-1 3.61714E-1 3.64832E-1 3.65873E-1 3.60659E-1 3.58589E-1 3.86747E-1 3.81574E-1 3.90043E-1 3.88451E-1 4.12496E-1 4.41853E-1 4.54488E-1 5.21006E-1 6.17886E-1 6.12738E-1 5.87926E-1 6.1585E-1 6.29322E-1 6.45621E-1 6.54201E-1 6.67603E-1 6.50909E-1 6.1683E-1 6.07058E-1 5.80277E-1 5.71695E-1 5.70965E-1 3.79162E-1 3.34379E-1 3.33394E-1 3.05348E-1 2.92216E-1 2.82068E-1 3.38255E-1 4.95214E-1 5.17832E-1 5.15825E-1 4.4466E-1 4.67941E-1 4.83453E-1 4.70368E-1 6.35331E-1 5.94999E-1 5.76146E-1 5.92231E-1 4.87061E-1 4.43523E-1 5.04399E-1 4.46787E-1 3.2644E-1 2.08681E-1 1.87286E-1 2.32473E-1 3.61055E-1 5.04582E-1 5.05995E-1 4.24249E-1 2.75257E-1 1.26901E-1 8.07034E-2 8.62893E-2 1.20313E-1 2.29481E-1 4.50317E-1 5.32718E-1 3.89859E-1 2.26908E-1 1.37672E-1 1.16952E-1 1.61684E-1 3.10649E-1 3.81813E-1 2.40249E-1 1.29622E-1 8.58644E-2 8.5131E-2 1.3271E-1 2.35953E-1 2.68008E-1 2.53956E-1 1.83679E-1 1.68942E-1 1.72978E-1 1.28136E-1 8.68145E-2 8.3513E-2 1.18732E-1 2.18398E-1 1.99485E-1 1.62493E-1 1.43343E-1 1.10982E-1 1.11717E-1 7.68635E-2 4.10674E-1 4.31558E-1 4.29233E-1 4.11445E-1 3.90244E-1 3.72331E-1 -9999 -9999 -9999 -9999 -9999 -9999 -9999 -9999 -9999 -9999 -9999 -9999 -9999 -9999 -9999 -9999 -9999 -9999 -9999 -9999 -9999
-9999 -9999 -9999 -9999 -9999 -9999 -9999 -9999 -9999 -9999 -9999 -9999 -9999 -9999 -9999 -9999 -9999 -9999 -9999 -9999 -9999 -9999 -9999 -9999 -9999 -9999 -9999 -9999 -9999 -9999 -9999 -9999 -9999 -9999 -9999 -9999 -9999 -9999 -9999 -9999 -9999 -9999 -9999 -9999 -9999 -9999 -9999 -9999 -9999 -9999 -9999 -9999 -9999 -9999 -9999 -9999 -9999 -9999 -9999 -9999 -9999 -9999 -9999 -9999 -9999 -9999 -9999 -9999 -9999 -9999 -9999 -9999 -9999 -9999 -9999 -9999 -9999 -9999 -9999 -9999 -9999 -9999 -9999 -9999 -9999 -9999 -9999 -9999 -9999 -9999 -9999 -9999 -9999 -9999 -9999 -9999 -9999 -9999 -9999 -9999 -9999 -9999 -9999 -9999 -9999 -9999 -9999 -9999 -9999 -9999 -9999 -9999 -9999 -9999 -9999 -9999 -9999 -9999 -9999 -9999 -9999 -9999 -9999 -9999 -9999 -9999 -9999 -9999 -9999 -9999 -9999 3.92359E-1 3.90767E-1 3.84898E-1 3.8279E-1 3.79634E-1 3.75438E-1 3.71778E-1 3.71778E-1 3.89023E-1 3.85841E-1 3.75815E-1 3.45985E-1 3.41929E-1 3.42435E-1 3.60141E-1 3.61177E-1 3.6429E-1 3.78939E-1 4.7007E-1 5.19992E-1 4.82568E-1 4.45618E-1 4.17855E-1 4.02752E-1 4.35277E-1 4.99456E-1 4.92677E-1 5.46374E-1 5.90064E-1 6.32862E-1 6.54071E-1 6.23911E-1 6.30216E-1 6.49813E-1 6.47222E-1 6.20804E-1 6.03962E-1 5.79504E-1 5.8849E-1 5.54612E-1 3.3922E-1 3.49724E-1 2.9179E-1 3.07086E-1 4.57356E-1 5.20648E-1 5.16305E-1 4.30154E-1 4.87697E-1 4.97716E-1 4.59075E-1 4.51223E-1 5.01575E-1 5.3476E-1 5.70197E-1 5.99602E-1 6.49393E-1 6.07172E-1 6.36092E-1 5.99849E-1 6.2191E-1 4.12486E-1 2.72614E-1 2.22725E-1 2.33979E-1 3.09334E-1 4.3276E-1 4.55777E-1 3.18544E-1 1.64562E-1 8.65841E-2 7.02413E-2 8.765E-2 1.48034E-1 2.9451E-1 4.5873E-1 4.27514E-1 3.42135E-1 2.47464E-1 1.5029E-1 1.01859E-1 1.24567E-1 2.49462E-1 4.06293E-1 3.80859E-1 2.04456E-1 8.68251E-2 5.90462E-2 8.21061E-2 1.12486E-1 1.06368E-1 1.058E-1 8.07504E-2 7.53303E-2 1.2078E-1 2.08398E-1 2.21856E-1 2.40179E-1 2.59063E-1 2.72211E-1 1.77504E-1 1.2874E-1 1.10504E-1 9.40089E-2 4.35181E-1 4.18798E-1 4.31171E-1 4.29621E-1 4.15305E-1 3.94905E-1 3.71667E-1 3.61757E-1 -9999 -9999 -9999 -9999 -9999 -9999 -9999 -9999 -9999 -9999 -9999 -9999 -9999 -9999 -9999 -9999 -9999 -9999 -9999 -9999 -9999
-9999 -9999 -9999 -9999 -9999 -9999 -9999 -9999 -9999 -9999 -9999 -9999 -9999 -9999 -9999 -9999 -9999 -9999 -9999 -9999 -9999 -9999 -9999 -9999 -9999 -9999 -9999 -9999 -9999 -9999 -9999 -9999 -9999 -9999 -9999 -9999 -9999 -9999 -9999 -9999 -9999 -9999 -9999 -9999 -9999 -9999 -9999 -9999 -9999 -9999 -9999 -9999 -9999 -9999 -9999 -9999 -9999 -9999 -9999 -9999 -9999 -9999 -9999 -9999 -9999 -9999 -9999 -9999 -9999 -9999 -9999 -9999 -9999 -9999 -9999 -9999 -9999 -9999 -9999 -9999 -9999 -9999 -9999 -9999 -9999 -9999 -9999 -9999 -9999 -9999 -9999 -9999 -9999 -9999 -9999 -9999 -9999 -9999 -9999 -9999 -9999 -9999 -9999 -9999 -9999 -9999 -9999 -9999 -9999 -9999 -9999 -9999 -9999 -9999 -9999 -9999 -9999 -9999 -9999 -9999 -9999 -9999 -9999 -9999 -9999 -9999 -9999 -9999 -9999 -9999 -9999 3.86003E-1 3.8279E-1 3.83317E-1 3.83844E-1 3.80159E-1 3.76485E-1 3.73868E-1 3.92745E-1 3.9701E-1 3.94343E-1 3.86901E-1 3.795E-1 3.67413E-1 3.60659E-1 3.59106E-1 3.60141E-1 3.62213E-1 3.71591E-1 3.97495E-1 4.82017E-1 5.5175E-1 5.65853E-1 5.1273E-1 5.08121E-1 4.67698E-1 4.32995E-1 4.45631E-1 4.43438E-1 4.55516E-1 5.31345E-1 6.09209E-1 6.01298E-1 6.27923E-1 6.4275E-1 6.26524E-1 6.2246E-1 6.22177E-1 6.12515E-1 6.04479E-1 5.80997E-1 4.854E-1 4.49251E-1 3.17889E-1 4.26757E-1 4.48604E-1 4.24905E-1 4.30013E-1 4.04713E-1 4.14211E-1 4.20184E-1 4.60877E-1 6.135E-1 6.63115E-1 6.67746E-1 4.74092E-1 5.90717E-1 6.99049E-1 6.66401E-1 5.51981E-1 6.32119E-1 6.64323E-1 5.59447E-1 4.61248E-1 3.64122E-1 2.69401E-1 2.58139E-1 3.39942E-1 3.21526E-1 1.93415E-1 1.03489E-1 8.85244E-2 1.06139E-1 1.41387E-1 2.41183E-1 4.31319E-1 4.57893E-1 2.95587E-1 1.9003E-1 1.81327E-1 1.44508E-1 9.12096E-2 8.31167E-2 1.51701E-1 3.12839E-1 3.81115E-1 2.93435E-1 1.29803E-1 5.86611E-2 6.09968E-2 8.83889E-2 9.17761E-2 8.91861E-2 7.63562E-2 7.36697E-2 1.12319E-1 2.37081E-1 3.23255E-1 2.47746E-1 1.53582E-1 1.74797E-1 1.1342E-1 3.08817E-1 3.7398E-1 3.91298E-1 4.11087E-1 4.16483E-1 4.11087E-1 4.07975E-1 3.97974E-1 3.80773E-1 3.60364E-1 -9999 -9999 -9999 -9999 -9999 -9999 -9999 -9999 -9999 -9999 -9999 -9999 -9999 -9999 -9999 -9999 -9999 -9999 -9999 -9999 -9999 -9999
-9999 -9999 -9999 -9999 -9999 -9999 -9999 -9999 -9999 -9999 -9999 -9999 -9999 -9999 -9999 -9999 -9999 -9999 -9999 -9999 -9999 -9999 -9999 -9999 -9999 -9999 -9999 -9999 -9999 -9999 -9999 -9999 -9999 -9999 -9999 -9999 -9999 -9999 -9999 -9999 -9999 -9999 -9999 -9999 -9999 -9999 -9999 -9999 -9999 -9999 -9999 -9999 -9999 -9999 -9999 -9999 -9999 -9999 -9999 -9999 -9999 -9999 -9999 -9999 -9999 -9999 -9999 -9999 -9999 -9999 -9999 -9999 -9999 -9999 -9999 -9999 -9999 -9999 -9999 -9999 -9999 -9999 -9999 -9999 -9999 -9999 -9999 -9999 -9999 -9999 -9999 -9999 -9999 -9999 -9999 -9999 -9999 -9999 -9999 -9999 -9999 -9999 -9999 -9999 -9999 -9999 -9999 -9999 -9999 -9999 -9999 -9999 -9999 -9999 -9999 -9999 -9999 -9999 -9999 -9999 -9999 -9999 -9999 -9999 -9999 -9999 -9999 -9999 -9999 -9999 -9999 -9999 -9999 3.77009E-1 3.80685E-1 3.81737E-1 3.80112E-1 4.02893E-1 4.07185E-1 4.0826E-1 4.09335E-1 4.16338E-1 4.17352E-1 4.09276E-1 3.94829E-1 3.79992E-1 3.67934E-1 3.62213E-1 3.57022E-1 3.83004E-1 4.14609E-1 4.98118E-1 5.82757E-1 5.58572E-1 5.409E-1 5.59274E-1 5.62451E-1 5.45684E-1 5.73768E-1 5.09889E-1 4.7436E-1 4.8044E-1 4.93054E-1 5.49908E-1 5.97025E-1 6.60188E-1 5.78407E-1 5.94141E-1 5.98874E-1 6.08071E-1 6.06496E-1 5.64886E-1 3.9906E-1 3.97498E-1 4.19713E-1 4.08901E-1 4.74601E-1 5.20648E-1 4.25047E-1 4.49747E-1 4.36027E-1 4.39203E-1 4.57505E-1 4.82486E-1 5.10215E-1 5.12233E-1 4.89134E-1 4.71603E-1 5.10021E-1 7.02792E-1 6.85183E-1 6.87211E-1 5.98107E-1 5.49232E-1 4.33634E-1 2.9754E-1 2.19397E-1 2.06998E-1 1.60719E-1 1.13079E-1 1.05694E-1 1.55615E-1 2.46665E-1 3.39421E-1 4.77216E-1 5.75569E-1 4.75574E-1 2.43829E-1 1.04387E-1 9.31763E-2 8.4801E-2 5.89557E-2 5.73338E-2 9.40125E-2 1.59511E-1 1.83993E-1 1.81319E-1 1.15729E-1 6.26118E-2 7.26808E-2 1.62872E-1 2.33731E-1 2.82428E-1 2.17761E-1 1.81831E-1 2.00664E-1 2.61353E-1 1.82856E-1 1.56922E-1 1.07502E-1 1.26369E-1 2.97579E-1 2.88775E-1 3.01293E-1 3.503E-1 3.80847E-1 3.97256E-1 3.89225E-1 3.84582E-1 3.80773E-1 3.69021E-1 3.5363E-1 -9999 -9999 -9999 -9999 -9999 -9999 -9999 -9999 -9999 -9999 -9999 -9999 -9999 -9999 -9999 -9999 -9999 -9999 -9999 -9999 -9999 -9999
-9999 -9999 -9999 -9999 -9999 -9999 -9999 -9999 -9999 -9999 -9999 -9999 -9999 -9999 -9999 -9999 -9999 -9999 -9999 -9999 -9999 -9999 -9999 -9999 -9999 -9999 -9999 -9999 -9999 -9999 -9999 -9999 -9999 -9999 -9999 -9999 -9999 -9999 -9999 -9999 -9999 -9999 -9999 -9999 -9999 -9999 -9999 -9999 -9999 -9999 -9999 -9999 -9999 -9999 -9999 -9999 -9999 -9999 -9999 -9999 -9999 -9999 -9999 -9999 -9999 -9999 -9999 -9999 -9999 -9999 -9999 -9999 -9999 -9999 -9999 -9999 -9999 -9999 -9999 -9999 -9999 -9999 -9999 -9999 -9999 -9999 -9999 -9999 -9999 -9999 -9999 -9999 -9999 -9999 -9999 -9999 -9999 -9999 -9999 -9999 -9999 -9999 -9999 -9999 -9999 -9999 -9999 -9999 -9999 -9999 -9999 -9999 -9999 -9999 -9999 -9999 -9999 -9999 -9999 -9999 -9999 -9999 -9999 -9999 -9999 -9999 -9999 -9999 -9999 -9999 -9999 -9999 -9999 3.70735E-1 3.78058E-1 3.89599E-1 4.34758E-1 4.57657E-1 4.63669E-1 4.52741E-1 4.55471E-1 4.78929E-1 4.9489E-1 4.76104E-1 4.81603E-1 4.52813E-1 4.00165E-1 3.74702E-1 3.63747E-1 3.59086E-1 3.81945E-1 4.10828E-1 4.97423E-1 5.44236E-1 5.54167E-1 5.88543E-1 6.05396E-1 6.05648E-1 6.35694E-1 5.50674E-1 6.06152E-1 5.35333E-1 5.78228E-1 5.19719E-1 5.32099E-1 5.67239E-1 5.62409E-1 5.75661E-1 6.19511E-1 6.83437E-1 6.48587E-1 6.06634E-1 6.04129E-1 5.10236E-1 6.19226E-1 5.74851E-1 4.90366E-1 4.58238E-1 4.91168E-1 5.97943E-1 5.34792E-1 5.90881E-1 6.25536E-1 5.93769E-1 4.77968E-1 6.48878E-1 6.76537E-1 5.04773E-1 4.54248E-1 7.03305E-1 6.94483E-1 6.92061E-1 6.14947E-1 5.75893E-1 4.67983E-1 3.08606E-1 1.90053E-1 1.21777E-1 8.37904E-2 8.89942E-2 1.36773E-1 2.34594E-1 4.02964E-1 5.63115E-1 6.13372E-1 5.87678E-1 4.53236E-1 2.18078E-1 9.6153E-2 7.87026E-2 7.42961E-2 5.75002E-2 5.20006E-2 6.5841E-2 7.5135E-2 6.96555E-2 6.87212E-2 6.19312E-2 5.56972E-2 8.42385E-2 2.06837E-1 3.3275E-1 3.16403E-1 4.17089E-1 3.58316E-1 3.24158E-1 3.1467E-1 2.2989E-1 2.07306E-1 1.61363E-1 8.37122E-2 3.62835E-1 3.3386E-1 3.21406E-1 3.2254E-1 3.60844E-1 3.77432E-1 3.71755E-1 3.63845E-1 3.63369E-1 3.56244E-1 3.45822E-1 -9999 -9999 -9999 -9999 -9999 -9999 -9999 -9999 -9999 -9999 -9999 -9999 -9999 -9999 -9999 -9999 -9999 -9999 -9999 -9999 -9999 -9999
-9999 -9999 -9999 -9999 -9999 -9999 -9999 -9999 -9999 -9999 -9999 -9999 -9999 -9999 -9999 -9999 -9999 -9999 -9999 -9999 -9999 -9999 -9999 -9999 -9999 -9999 -9999 -9999 -9999 -9999 -9999 -9999 -9999 -9999 -9999 -9999 -9999 -9999 -9999 -9999 -9999 -9999 -9999 -9999 -9999 -9999 -9999 -9999 -9999 -9999 -9999 -9999 -9999 -9999 -9999 -9999 -9999 -9999 -9999 -9999 -9999 -9999 -9999 -9999 -9999 -9999 -9999 -9999 -9999 -9999 -9999 -9999 -9999 -9999 -9999 -9999 -9999 -9999 -9999 -9999 -9999 -9999 -9999 -9999 -9999 -9999 -9999 -9999 -9999 -9999 -9999 -9999 -9999 -9999 -9999 -9999 -9999 -9999 -9999 -9999 -9999 -9999 -9999 -9999 -9999 -9999 -9999 -9999 -9999 -9999 -9999 -9999 -9999 -9999 -9999 -9999 -9999 -9999 -9999 -9999 -9999 -9999 -9999 -9999 -9999 -9999 -9999 -9999 -9999 -9999 -9999 -9999 3.65533E-1 3.71256E-1 3.91187E-1 4.46738E-1 4.81349E-1 4.9204E-1 5.10287E-1 4.7168E-1 4.93088E-1 5.02952E-1 5.14699E-1 4.96043E-1 4.83615E-1 4.89017E-1 4.78241E-1 4.407E-1 4.21106E-1 4.10288E-1 3.92578E-1 3.81389E-1 4.25392E-1 5.22014E-1 5.69366E-1 5.43022E-1 5.58039E-1 5.72463E-1 5.50762E-1 5.37751E-1 5.62528E-1 5.63123E-1 5.80722E-1 6.0314E-1 5.51177E-1 5.24664E-1 5.47837E-1 5.62185E-1 6.10867E-1 6.10682E-1 6.39047E-1 6.48419E-1 6.4915E-1 6.6467E-1 5.16083E-1 5.2657E-1 5.05929E-1 5.98786E-1 5.58621E-1 5.03223E-1 5.31794E-1 5.00252E-1 4.88385E-1 5.5892E-1 5.53768E-1 5.58008E-1 6.1431E-1 5.88614E-1 5.90155E-1 6.7793E-1 6.29339E-1 6.15944E-1 6.02745E-1 5.66897E-1 4.98455E-1 3.6507E-1 1.92818E-1 9.68325E-2 7.28001E-2 8.73298E-2 1.35825E-1 2.17073E-1 4.07471E-1 6.0064E-1 6.09169E-1 5.5619E-1 4.06516E-1 2.42342E-1 1.7105E-1 1.73137E-1 1.63254E-1 1.23392E-1 9.65079E-2 9.38324E-2 6.9694E-2 5.07973E-2 4.76552E-2 6.07086E-2 6.62777E-2 7.43978E-2 1.19301E-1 1.94077E-1 3.36662E-1 1.97365E-1 1.69619E-1 1.60568E-1 1.23972E-1 1.09035E-1 1.16795E-1 3.31314E-1 3.75467E-1 3.81758E-1 3.72527E-1 3.35894E-1 3.33219E-1 3.57849E-1 3.62719E-1 3.58597E-1 3.51139E-1 3.47799E-1 3.43232E-1 3.36602E-1 -9999 -9999 -9999 -9999 -9999 -9999 -9999 -9999 -9999 -9999 -9999 -9999 -9999 -9999 -9999 -9999 -9999 -9999 -9999 -9999 -9999 -9999
-9999 -9999 -9999 -9999 -9999 -9999 -9999 -9999 -9999 -9999 -9999 -9999 -9999 -9999 -9999 -9999 -9999 -9999 -9999 -9999 -9999 -9999 -9999 -9999 -9999 -9999 -9999 -9999 -9999 -9999 -9999 -9999 -9999 -9999 -9999 -9999 -9999 -9999 -9999 -9999 -9999 -9999 -9999 -9999 -9999 -9999 -9999 -9999 -9999 -9999 -9999 -9999 -9999 -9999 -9999 -9999 -9999 -9999 -9999 -9999 -9999 -9999 -9999 -9999 -9999 -9999 -9999 -9999 -9999 -9999 -9999 -9999 -9999 -9999 -9999 -9999 -9999 -9999 -9999 -9999 -9999 -9999 -9999 -9999 -9999 -9999 -9999 -9999 -9999 -9999 -9999 -9999 -9999 -9999 -9999 -9999 -9999 -9999 -9999 -9999 -9999 -9999 -9999 -9999 -9999 -9999 -9999 -9999 -9999 -9999 -9999 -9999 -9999 -9999 -9999 -9999 -9999 -9999 -9999 -9999 -9999 -9999 -9999 -9999 -9999 -9999 -9999 -9999 -9999 -9999 -9999 -9999 3.57234E-1 3.73304E-1 4.44012E-1 4.80522E-1 4.73071E-1 4.85041E-1 5.18328E-1 5.06957E-1 4.7168E-1 5.44823E-1 5.33048E-1 5.31337E-1 5.11662E-1 4.96972E-1 5.03997E-1 4.9058E-1 4.93792E-1 5.17203E-1 4.67615E-1 3.98955E-1 3.85097E-1 4.53368E-1 5.30475E-1 5.36033E-1 5.46883E-1 5.47592E-1 5.57215E-1 5.7552E-1 5.76179E-1 5.56153E-1 5.75652E-1 5.83183E-1 5.78294E-1 5.28162E-1 6.08402E-1 5.85954E-1 6.0016E-1 6.64302E-1 7.03906E-1 7.04122E-1 6.83872E-1 6.46883E-1 4.86576E-1 5.46076E-1 5.95503E-1 5.48497E-1 5.55673E-1 4.95751E-1 4.36828E-1 4.52274E-1 4.52819E-1 4.50578E-1 4.63145E-1 4.39152E-1 5.83986E-1 5.24062E-1 6.96248E-1 5.99805E-1 5.16853E-1 4.62159E-1 4.38845E-1 4.30669E-1 3.99424E-1 2.89768E-1 1.62917E-1 1.23837E-1 1.04577E-1 1.40874E-1 2.00461E-1 2.63413E-1 3.9782E-1 5.75048E-1 6.338E-1 5.96942E-1 5.05253E-1 4.69669E-1 4.3799E-1 4.46925E-1 4.11316E-1 3.34702E-1 2.70476E-1 2.50781E-1 1.81465E-1 1.06305E-1 9.21377E-2 1.14088E-1 1.34942E-1 1.09062E-1 1.0324E-1 1.18536E-1 1.41988E-1 1.91766E-1 2.50221E-1 2.75161E-1 2.89805E-1 3.29143E-1 3.59571E-1 3.7592E-1 3.82144E-1 3.79496E-1 3.77968E-1 3.50881E-1 3.51994E-1 3.51994E-1 3.52999E-1 3.48911E-1 3.44469E-1 3.40045E-1 3.34768E-1 3.31476E-1 -9999 -9999 -9999 -9999 -9999 -9999 -9999 -9999 -9999 -9999 -9999 -9999 -9999 -9999 -9999 -9999 -9999 -9999 -9999 -9999 -9999 -9999
-9999 -9999 -9999 -9999 -9999 -9999 -9999 -9999 -9999 -9999 -9999 -9999 -9999 -9999 -9999 -9999 -9999 -9999 -9999 -9999 -9999 -9999 -9999 -9999 -9999 -9999 -9999 -9999 -9999 -9999 -9999 -9999 -9999 -9999 -9999 -9999 -9999 -9999 -9999 -9999 -9999 -9999 -9999 -9999 -9999 -9999 -9999 -9999 -9999 -9999 -9999 -9999 -9999 -9999 -9999 -9999 -9999 -9999 -9999 -9999 -9999 -9999 -9999 -9999 -9999 -9999 -9999 -9999 -9999 -9999 -9999 -9999 -9999 -9999 -9999 -9999 -9999 -9999 -9999 -9999 -9999 -9999 -9999 -9999 -9999 -9999 -9999 -9999 -9999 -9999 -9999 -9999 -9999 -9999 -9999 -9999 -9999 -9999 -9999 -9999 -9999 -9999 -9999 -9999 -9999 -9999 -9999 -9999 -9999 -9999 -9999 -9999 -9999 -9999 -9999 -9999 -9999 -9999 -9999 -9999 -9999 -9999 -9999 -9999 -9999 -9999 -9999 -9999 -9999 -9999 -9999 3.60841E-1 3.46494E-1 3.65498E-1 4.69361E-1 4.98722E-1 4.88582E-1 4.82987E-1 4.79696E-1 4.87597E-1 4.77874E-1 4.78578E-1 4.89378E-1 5.05722E-1 5.03378E-1 4.98115E-1 5.13993E-1 4.939E-1 5.11073E-1 5.33314E-1 5.24197E-1 4.72568E-1 3.97884E-1 4.09098E-1 4.52265E-1 5.41359E-1 5.73206E-1 6.22729E-1 6.4172E-1 6.35698E-1 6.1471E-1 6.54943E-1 6.01182E-1 6.02273E-1 5.52944E-1 5.27218E-1 5.87877E-1 5.66363E-1 6.23527E-1 6.56553E-1 6.5212E-1 6.32659E-1 6.65388E-1 5.32603E-1 6.04753E-1 6.36218E-1 6.27482E-1 5.5619E-1 4.57621E-1 3.92181E-1 3.56677E-1 4.10275E-1 4.43635E-1 4.20578E-1 4.05517E-1 4.90367E-1 6.47334E-1 5.31678E-1 6.13381E-1 4.88083E-1 3.70099E-1 2.62755E-1 1.99671E-1 1.89048E-1 1.79848E-1 1.45963E-1 1.2496E-1 1.44464E-1 1.92199E-1 2.33921E-1 2.68105E-1 2.83549E-1 3.55823E-1 5.1918E-1 6.12208E-1 6.18074E-1 5.81392E-1 5.57869E-1 5.67991E-1 5.54732E-1 5.57263E-1 5.25119E-1 4.66318E-1 4.24716E-1 3.54923E-1 2.83247E-1 2.5368E-1 2.69047E-1 3.00061E-1 2.52243E-1 2.09741E-1 1.40906E-1 1.30576E-1 1.60312E-1 2.1949E-1 2.29275E-1 2.14388E-1 2.23824E-1 2.6164E-1 3.30726E-1 3.6884E-1 3.78732E-1 3.62814E-1 3.5646E-1 3.47916E-1 3.43116E-1 3.46318E-1 3.4373E-1 3.41886E-1 3.37107E-1 3.27983E-1 3.27106E-1 -9999 -9999 -9999 -9999 -9999 -9999 -9999 -9999 -9999 -9999 -9999 -9999 -9999 -9999 -9999 -9999 -9999 -9999 -9999 -9999 -9999 -9999
-9999 -9999 -9999 -9999 -9999 -9999 -9999 -9999 -9999 -9999 -9999 -9999 -9999 -9999 -9999 -9999 -9999 -9999 -9999 -9999 -9999 -9999 -9999 -9999 -9999 -9999 -9999 -9999 -9999 -9999 -9999 -9999 -9999 -9999 -9999 -9999 -9999 -9999 -9999 -9999 -9999 -9999 -9999 -9999 -9999 -9999 -9999 -9999 -9999 -9999 -9999 -9999 -9999 -9999 -9999 -9999 -9999 -9999 -9999 -9999 -9999 -9999 -9999 -9999 -9999 -9999 -9999 -9999 -9999 -9999 -9999 -9999 -9999 -9999 -9999 -9999 -9999 -9999 -9999 -9999 -9999 -9999 -9999 -9999 -9999 -9999 -9999 -9999 -9999 -9999 -9999 -9999 -9999 -9999 -9999 -9999 -9999 -9999 -9999 -9999 -9999 -9999 -9999 -9999 -9999 -9999 -9999 -9999 -9999 -9999 -9999 -9999 -9999 -9999 -9999 -9999 -9999 -9999 -9999 -9999 -9999 -9999 -9999 -9999 -9999 -9999 -9999 -9999 -9999 3.75961E-1 3.62391E-1 3.45985E-1 3.34377E-1 3.51081E-1 4.20119E-1 4.8223E-1 4.96559E-1 5.1114E-1 5.04963E-1 5.05837E-1 5.15128E-1 4.76848E-1 4.60946E-1 4.53825E-1 4.64784E-1 5.11777E-1 5.38134E-1 5.25827E-1 5.00588E-1 5.39749E-1 5.26873E-1 5.23467E-1 4.70367E-1 4.11767E-1 4.09603E-1 5.08698E-1 5.89848E-1 6.96683E-1 6.73801E-1 6.59457E-1 6.45618E-1 6.39998E-1 6.59223E-1 5.96446E-1 5.33081E-1 5.68418E-1 6.26934E-1 6.05061E-1 6.6012E-1 6.54074E-1 6.66606E-1 6.58467E-1 5.09488E-1 5.51338E-1 6.60491E-1 6.07392E-1 5.71477E-1 5.25066E-1 4.26716E-1 3.28845E-1 2.94726E-1 3.30007E-1 3.60271E-1 3.89497E-1 4.60608E-1 6.06196E-1 5.23449E-1 6.95511E-1 6.14238E-1 3.94238E-1 2.85069E-1 2.09246E-1 1.31391E-1 9.80374E-2 9.06549E-2 8.98959E-2 1.20709E-1 1.82771E-1 2.42068E-1 2.42734E-1 2.18746E-1 2.00105E-1 2.63597E-1 4.17076E-1 5.81843E-1 5.76437E-1 4.42402E-1 4.23891E-1 4.96778E-1 5.13297E-1 5.39932E-1 6.06806E-1 5.6769E-1 5.24737E-1 4.77869E-1 4.2147E-1 3.91576E-1 3.93749E-1 3.986E-1 3.48848E-1 3.07834E-1 2.16818E-1 1.87533E-1 2.12405E-1 2.99483E-1 3.41849E-1 3.08445E-1 2.47285E-1 2.37348E-1 3.04392E-1 3.43812E-1 3.57676E-1 3.63939E-1 3.52366E-1 3.37239E-1 3.33948E-1 3.38338E-1 3.4373E-1 3.41518E-1 3.36374E-1 3.29073E-1 3.23275E-1 -9999 -9999 -9999 -9999 -9999 -9999 -9999 -9999 -9999 -9999 -9999 -9999 -9999 -9999 -9999 -9999 -9999 -9999 -9999 -9999 -9999 -9999
-9999 -9999 -9999 -9999 -9999 -9999 -9999 -9999 -9999 -9999 -9999 -9999 -9999 -9999 -9999 -9999 -9999 -9999 -9999 -9999 -9999 -9999 -9999 -9999 -9999 -9999 -9999 -9999 -9999 -9999 -9999 -9999 -9999 -9999 -9999 -9999 -9999 -9999 -9999 -9999 -9999 -9999 -9999 -9999 -9999 -9999 -9999 -9999 -9999 -9999 -9999 -9999 -9999 -9999 -9999 -9999 -9999 -9999 -9999 -9999 -9999 -9999 -9999 -9999 -9999 -9999 -9999 -9999 -9999 -9999 -9999 -9999 -9999 -9999 -9999 -9999 -9999 -9999 -9999 -9999 -9999 -9999 -9999 -9999 -9999 -9999 -9999 -9999 -9999 -9999 -9999 -9999 -9999 -9999 -9999 -9999 -9999 -9999 -9999 -9999 -9999 -9999 -9999 -9999 -9999 -9999 -9999 -9999 -9999 -9999 -9999 -9999 -9999 -9999 -9999 -9999 -9999 -9999 -9999 -9999 -9999 -9999 -9999 -9999 -9999 -9999 -9999 -9999 -9999 3.60325E-1 3.47511E-1 3.30877E-1 3.2343E-1 3.59123E-1 4.06021E-1 4.33676E-1 4.54457E-1 4.82201E-1 4.9501E-1 5.06089E-1 4.88534E-1 4.94499E-1 4.95774E-1 4.67698E-1 4.30342E-1 4.69817E-1 5.29479E-1 5.36346E-1 5.24908E-1 5.5698E-1 5.55902E-1 5.45306E-1 5.41521E-1 4.47209E-1 4.02049E-1 4.55517E-1 6.23314E-1 6.75387E-1 6.19927E-1 6.60351E-1 6.46163E-1 6.11482E-1 6.47297E-1 5.65759E-1 5.37353E-1 5.87652E-1 5.65903E-1 6.35679E-1 6.86565E-1 6.41853E-1 5.0177E-1 6.20911E-1 6.65079E-1 6.36188E-1 6.23087E-1 5.79118E-1 5.7212E-1 5.39932E-1 4.68235E-1 3.27705E-1 2.48115E-1 2.75713E-1 3.293E-1 3.91868E-1 4.62961E-1 6.23765E-1 6.2059E-1 7.04752E-1 6.17297E-1 4.9966E-1 4.22288E-1 3.26419E-1 2.01716E-1 1.55617E-1 1.32169E-1 9.57299E-2 1.22741E-1 1.77372E-1 2.03966E-1 1.64839E-1 1.46465E-1 1.69615E-1 2.60348E-1 4.41153E-1 5.65556E-1 4.60221E-1 2.75022E-1 2.28817E-1 2.90296E-1 3.23817E-1 4.03481E-1 4.89934E-1 5.7801E-1 5.29499E-1 4.39462E-1 3.97174E-1 4.08853E-1 4.29351E-1 4.26997E-1 3.77769E-1 2.73933E-1 2.32517E-1 2.17603E-1 2.47288E-1 3.41904E-1 4.48501E-1 4.56957E-1 3.62142E-1 3.57771E-1 3.29448E-1 3.52471E-1 3.64776E-1 3.56931E-1 3.47176E-1 3.35409E-1 3.33219E-1 3.39439E-1 3.43116E-1 3.4373E-1 3.38208E-1 3.30893E-1 3.22914E-1 -9999 -9999 -9999 -9999 -9999 -9999 -9999 -9999 -9999 -9999 -9999 -9999 -9999 -9999 -9999 -9999 -9999 -9999 -9999 -9999 -9999 -9999
-9999 -9999 -9999 -9999 -9999 -9999 -9999 -9999 -9999 -9999 -9999 -9999 -9999 -9999 -9999 -9999 -9999 -9999 -9999 -9999 -9999 -9999 -9999 -9999 -9999 -9999 -9999 -9999 -9999 -9999 -9999 -9999 -9999 -9999 -9999 -9999 -9999 -9999 -9999 -9999 -9999 -9999 -9999 -9999 -9999 -9999 -9999 -9999 -9999 -9999 -9999 -9999 -9999 -9999 -9999 -9999 -9999 -9999 -9999 -9999 -9999 -9999 -9999 -9999 -9999 -9999 -9999 -9999 -9999 -9999 -9999 -9999 -9999 -9999 -9999 -9999 -9999 -9999 -9999 -9999 -9999 -9999 -9999 -9999 -9999 -9999 -9999 -9999 -9999 -9999 -9999 -9999 -9999 -9999 -9999 -9999 -9999 -9999 -9999 -9999 -9999 -9999 -9999 -9999 -9999 -9999 -9999 -9999 -9999 -9999 -9999 -9999 -9999 -9999 -9999 -9999 -9999 -9999 -9999 -9999 -9999 -9999 -9999 -9999 -9999 -9999 -9999 -9999 -9999 3.56206E-1 3.29105E-1 3.12929E-1 3.16551E-1 3.26395E-1 3.48506E-1 3.84215E-1 3.92168E-1 4.27684E-1 4.51635E-1 4.73009E-1 4.93024E-1 4.76848E-1 4.97887E-1 4.93574E-1 4.85413E-1 4.52219E-1 4.72018E-1 5.30543E-1 5.58287E-1 5.4635E-1 5.32721E-1 5.73131E-1 5.68842E-1 5.32128E-1 4.14475E-1 4.04204E-1 4.9543E-1 6.22971E-1 6.49631E-1 6.57816E-1 5.98495E-1 6.36125E-1 6.08386E-1 5.62677E-1 5.6242E-1 6.20698E-1 6.17678E-1 7.02261E-1 6.56253E-1 7.02564E-1 6.63897E-1 6.25646E-1 6.10616E-1 6.24158E-1 6.46625E-1 6.5423E-1 6.25895E-1 5.58802E-1 4.34853E-1 2.89305E-1 2.30472E-1 3.04627E-1 3.89502E-1 4.48967E-1 4.6014E-1 6.44047E-1 6.6033E-1 6.85291E-1 6.8137E-1 6.4997E-1 6.30671E-1 5.60059E-1 4.23266E-1 3.32042E-1 2.31172E-1 1.2302E-1 1.21179E-1 1.43529E-1 1.41328E-1 1.31088E-1 1.64648E-1 2.55008E-1 4.02919E-1 5.14416E-1 4.64866E-1 3.06433E-1 1.62028E-1 1.21524E-1 1.51767E-1 1.81597E-1 2.18814E-1 3.07009E-1 4.18893E-1 3.83375E-1 2.39278E-1 1.75662E-1 2.04929E-1 3.26461E-1 3.3833E-1 3.30856E-1 2.07227E-1 1.47005E-1 1.37058E-1 1.57289E-1 2.46182E-1 3.51199E-1 4.10273E-1 4.14652E-1 3.85909E-1 3.74929E-1 3.70784E-1 3.65151E-1 3.57304E-1 3.52366E-1 3.46807E-1 3.46807E-1 3.51623E-1 3.51994E-1 3.51139E-1 3.43361E-1 3.34543E-1 3.24359E-1 -9999 -9999 -9999 -9999 -9999 -9999 -9999 -9999 -9999 -9999 -9999 -9999 -9999 -9999 -9999 -9999 -9999 -9999 -9999 -9999 -9999 -9999
-9999 -9999 -9999 -9999 -9999 -9999 -9999 -9999 -9999 -9999 -9999 -9999 -9999 -9999 -9999 -9999 -9999 -9999 -9999 -9999 -9999 -9999 -9999 -9999 -9999 -9999 -9999 -9999 -9999 -9999 -9999 -9999 -9999 -9999 -9999 -9999 -9999 -9999 -9999 -9999 -9999 -9999 -9999 -9999 -9999 -9999 -9999 -9999 -9999 -9999 -9999 -9999 -9999 -9999 -9999 -9999 -9999 -9999 -9999 -9999 -9999 -9999 -9999 -9999 -9999 -9999 -9999 -9999 -9999 -9999 -9999 -9999 -9999 -9999 -9999 -9999 -9999 -9999 -9999 -9999 -9999 -9999 -9999 -9999 -9999 -9999 -9999 -9999 -9999 -9999 -9999 -9999 -9999 -9999 -9999 -9999 -9999 -9999 -9999 -9999 -9999 -9999 -9999 -9999 -9999 -9999 -9999 -9999 -9999 -9999 -9999 -9999 -9999 -9999 -9999 -9999 -9999 -9999 -9999 -9999 -9999 -9999 -9999 -9999 -9999 -9999 -9999 -9999 3.66016E-1 3.65572E-1 3.99684E-1 3.78489E-1 3.41911E-1 3.2689E-1 3.54978E-1 3.6533E-1 3.67413E-1 3.65825E-1 3.76275E-1 3.84702E-1 3.88936E-1 4.27079E-1 5.00865E-1 4.93819E-1 5.14185E-1 5.14069E-1 5.05822E-1 5.36004E-1 5.25776E-1 5.36891E-1 5.45025E-1 5.34746E-1 5.39542E-1 5.39705E-1 4.94322E-1 4.1707E-1 4.19795E-1 4.73751E-1 5.49703E-1 5.84011E-1 6.4027E-1 6.93187E-1 5.91241E-1 5.52931E-1 6.01953E-1 6.56134E-1 6.49201E-1 6.90942E-1 7.00232E-1 6.65443E-1 6.49834E-1 6.53053E-1 6.57855E-1 6.74793E-1 6.91578E-1 6.75821E-1 6.3533E-1 5.65065E-1 3.8822E-1 2.3926E-1 2.2365E-1 2.94095E-1 3.51827E-1 4.01339E-1 4.63347E-1 6.30726E-1 6.96805E-1 6.73177E-1 6.55398E-1 6.35094E-1 6.26064E-1 5.99161E-1 5.72035E-1 4.84107E-1 2.52363E-1 1.31372E-1 1.02783E-1 1.08391E-1 1.23757E-1 1.53919E-1 2.30144E-1 3.72056E-1 4.98437E-1 5.00554E-1 3.61125E-1 1.9575E-1 9.60253E-2 7.38223E-2 9.55032E-2 1.26917E-1 1.28242E-1 1.81083E-1 2.97713E-1 2.76562E-1 1.50303E-1 9.28294E-2 1.03701E-1 1.60014E-1 3.06193E-1 3.39977E-1 1.89749E-1 1.06331E-1 9.73238E-2 1.09054E-1 1.45371E-1 2.07056E-1 2.8792E-1 3.35467E-1 3.89614E-1 3.80221E-1 3.66651E-1 3.60661E-1 3.60661E-1 3.60661E-1 3.61316E-1 3.5982E-1 3.62814E-1 3.63564E-1 3.57952E-1 3.33603E-1 3.39678E-1 3.08241E-1 3.2075E-1 -9999 -9999 -9999 -9999 -9999 -9999 -9999 -9999 -9999 -9999 -9999 -9999 -9999 -9999 -9999 -9999 -9999 -9999 -9999 -9999 -9999
-9999 -9999 -9999 -9999 -9999 -9999 -9999 -9999 -9999 -9999 -9999 -9999 -9999 -9999 -9999 -9999 -9999 -9999 -9999 -9999 -9999 -9999 -9999 -9999 -9999 -9999 -9999 -9999 -9999 -9999 -9999 -9999 -9999 -9999 -9999 -9999 -9999 -9999 -9999 -9999 -9999 -9999 -9999 -9999 -9999 -9999 -9999 -9999 -9999 -9999 -9999 -9999 -9999 -9999 -9999 -9999 -9999 -9999 -9999 -9999 -9999 -9999 -9999 -9999 -9999 -9999 -9999 -9999 -9999 -9999 -9999 -9999 -9999 -9999 -9999 -9999 -9999 -9999 -9999 -9999 -9999 -9999 -9999 -9999 -9999 -9999 -9999 -9999 -9999 -9999 -9999 -9999 -9999 -9999 -9999 -9999 -9999 -9999 -9999 -9999 -9999 -9999 -9999 -9999 -9999 -9999 -9999 -9999 -9999 -9999 -9999 -9999 -9999 -9999 -9999 -9999 -9999 -9999 -9999 -9999 -9999 -9999 -9999 -9999 -9999 -9999 3.55692E-1 3.5672E-1 3.83793E-1 4.5875E-1 4.95368E-1 4.77756E-1 4.24376E-1 3.56176E-1 3.42417E-1 3.3937E-1 3.38363E-1 3.32851E-1 3.36355E-1 3.61155E-1 3.64785E-1 3.98955E-1 4.70367E-1 5.29716E-1 5.03116E-1 5.25288E-1 5.51728E-1 5.31618E-1 5.31503E-1 5.47815E-1 5.38241E-1 5.63875E-1 5.95056E-1 5.82134E-1 5.43779E-1 4.48846E-1 4.15437E-1 4.1707E-1 4.52705E-1 5.27168E-1 6.21965E-1 6.23572E-1 5.90475E-1 5.83703E-1 6.42976E-1 6.53089E-1 6.9261E-1 6.9122E-1 6.60965E-1 6.63998E-1 6.9712E-1 7.09962E-1 7.05044E-1 6.99348E-1 6.9843E-1 6.79271E-1 6.52196E-1 6.08375E-1 4.68933E-1 2.88348E-1 2.26018E-1 2.3253E-1 2.70767E-1 3.15447E-1 3.99148E-1 5.77107E-1 6.80401E-1 6.85394E-1 5.92227E-1 4.69938E-1 4.40832E-1 3.91163E-1 3.68387E-1 3.57973E-1 2.08409E-1 1.12342E-1 9.18945E-2 1.04993E-1 1.29759E-1 1.66554E-1 2.33452E-1 3.23295E-1 4.42365E-1 5.09456E-1 4.03805E-1 2.3805E-1 9.8515E-2 6.76097E-2 8.34955E-2 1.03257E-1 1.09724E-1 1.45217E-1 2.01815E-1 1.75409E-1 1.09226E-1 7.57729E-2 7.86102E-2 1.23051E-1 2.69305E-1 3.44802E-1 2.45262E-1 1.63738E-1 1.3219E-1 1.31916E-1 1.49119E-1 1.83883E-1 2.51672E-1 3.071E-1 3.51016E-1 3.54424E-1 3.57304E-1 3.57304E-1 3.61408E-1 3.63652E-1 3.61034E-1 3.60568E-1 3.61691E-1 3.44998E-1 3.41343E-1 3.54117E-1 3.42255E-1 3.29437E-1 3.2003E-1 -9999 -9999 -9999 -9999 -9999 -9999 -9999 -9999 -9999 -9999 -9999 -9999 -9999 -9999 -9999 -9999 -9999 -9999 -9999 -9999 -9999
-9999 -9999 -9999 -9999 -9999 -9999 -9999 -9999 -9999 -9999 -9999 -9999 -9999 -9999 -9999 -9999 -9999 -9999 -9999 -9999 -9999 -9999 -9999 -9999 -9999 -9999 -9999 -9999 -9999 -9999 -9999 -9999 -9999 -9999 -9999 -9999 -9999 -9999 -9999 -9999 -9999 -9999 -9999 -9999 -9999 -9999 -9999 -9999 -9999 -9999 -9999 -9999 -9999 -9999 -9999 -9999 -9999 -9999 -9999 -9999 -9999 -9999 -9999 -9999 -9999 -9999 -9999 -9999 -9999 -9999 -9999 -9999 -9999 -9999 -9999 -9999 -9999 -9999 -9999 -9999 -9999 -9999 -9999 -9999 -9999 -9999 -9999 -9999 -9999 -9999 -9999 -9999 -9999 -9999 -9999 -9999 -9999 -9999 -9999 -9999 -9999 -9999 -9999 -9999 -9999 -9999 -9999 -9999 -9999 -9999 -9999 -9999 -9999 -9999 -9999 -9999 -9999 -9999 -9999 -9999 -9999 -9999 -9999 -9999 -9999 -9999 3.26137E-1 3.29105E-1 3.98028E-1 4.79146E-1 4.93449E-1 4.92242E-1 4.7963E-1 4.3142E-1 4.07067E-1 4.04388E-1 4.05459E-1 3.95311E-1 3.86817E-1 3.80441E-1 4.10238E-1 4.30819E-1 4.93006E-1 5.42045E-1 5.38469E-1 5.40676E-1 5.07432E-1 5.32078E-1 5.25762E-1 5.26859E-1 5.5037E-1 5.38241E-1 5.98453E-1 5.752E-1 5.70445E-1 5.25111E-1 4.64885E-1 4.51046E-1 4.58793E-1 4.85954E-1 5.34262E-1 5.85166E-1 6.05174E-1 6.04128E-1 6.53001E-1 7.249E-1 7.03227E-1 6.65497E-1 6.58112E-1 7.05991E-1 7.16114E-1 6.89108E-1 6.7374E-1 6.49596E-1 6.63894E-1 6.91632E-1 6.75634E-1 6.42952E-1 6.13434E-1 4.68435E-1 3.00335E-1 2.53585E-1 2.96146E-1 3.61975E-1 4.60427E-1 6.13802E-1 6.89854E-1 6.80352E-1 5.90519E-1 4.61591E-1 3.97396E-1 2.79848E-1 1.96737E-1 2.1115E-1 1.99243E-1 1.28121E-1 1.02832E-1 9.7032E-2 1.02063E-1 1.253E-1 1.72603E-1 2.12729E-1 3.26772E-1 4.79453E-1 4.91266E-1 3.25556E-1 1.35641E-1 8.35015E-2 9.04985E-2 9.6414E-2 1.01109E-1 1.14224E-1 1.24738E-1 1.16669E-1 1.08823E-1 1.00943E-1 1.03049E-1 1.28054E-1 2.00086E-1 3.04745E-1 3.44551E-1 3.00143E-1 2.5419E-1 2.19345E-1 2.12745E-1 2.58976E-1 2.91192E-1 3.12623E-1 3.42102E-1 3.58123E-1 3.45921E-1 3.55443E-1 3.61782E-1 3.64401E-1 3.6253E-1 3.59073E-1 3.55714E-1 3.55714E-1 3.53481E-1 3.49027E-1 3.45578E-1 3.17794E-1 3.08945E-1 3.24721E-1 -9999 -9999 -9999 -9999 -9999 -9999 -9999 -9999 -9999 -9999 -9999 -9999 -9999 -9999 -9999 -9999 -9999 -9999 -9999 -9999
-9999 -9999 -9999 -9999 -9999 -9999 -9999 -9999 -9999 -9999 -9999 -9999 -9999 -9999 -9999 -9999 -9999 -9999 -9999 -9999 -9999 -9999 -9999 -9999 -9999 -9999 -9999 -9999 -9999 -9999 -9999 -9999 -9999 -9999 -9999 -9999 -9999 -9999 -9999 -9999 -9999 -9999 -9999 -9999 -9999 -9999 -9999 -9999 -9999 -9999 -9999 -9999 -9999 -9999 -9999 -9999 -9999 -9999 -9999 -9999 -9999 -9999 -9999 -9999 -9999 -9999 -9999 -9999 -9999 -9999 -9999 -9999 -9999 -9999 -9999 -9999 -9999 -9999 -9999 -9999 -9999 -9999 -9999 -9999 -9999 -9999 -9999 -9999 -9999 -9999 -9999 -9999 -9999 -9999 -9999 -9999 -9999 -9999 -9999 -9999 -9999 -9999 -9999 -9999 -9999 -9999 -9999 -9999 -9999 -9999 -9999 -9999 -9999 -9999 -9999 -9999 -9999 -9999 -9999 -9999 -9999 -9999 -9999 -9999 -9999 -9999 3.10511E-1 3.08097E-1 3.50035E-1 4.04446E-1 4.36307E-1 4.55919E-1 4.775E-1 4.64784E-1 4.60398E-1 4.74654E-1 4.75219E-1 4.744E-1 4.74061E-1 4.65235E-1 4.94629E-1 5.30661E-1 5.24804E-1 5.42168E-1 5.22672E-1 5.10351E-1 4.99116E-1 4.94156E-1 5.28739E-1 4.92107E-1 5.07115E-1 5.39074E-1 5.76629E-1 6.03461E-1 5.84648E-1 5.80999E-1 5.05851E-1 5.47428E-1 5.61554E-1 5.7808E-1 5.39502E-1 6.04186E-1 6.36063E-1 5.67254E-1 6.22691E-1 7.32298E-1 7.16795E-1 6.84904E-1 7.08752E-1 7.2876E-1 6.81962E-1 6.21636E-1 5.84947E-1 5.33938E-1 5.60616E-1 6.23219E-1 6.74095E-1 6.50378E-1 5.99748E-1 4.68838E-1 3.12221E-1 2.82702E-1 3.20558E-1 3.47147E-1 4.20145E-1 5.84295E-1 6.66877E-1 7.02634E-1 6.55143E-1 5.89987E-1 5.35467E-1 3.9515E-1 2.5469E-1 2.63631E-1 2.76078E-1 2.07892E-1 1.16597E-1 8.63241E-2 8.27095E-2 9.75426E-2 1.23054E-1 1.33486E-1 1.94165E-1 3.54405E-1 4.61253E-1 3.09312E-1 1.29296E-1 8.78995E-2 7.61179E-2 6.49728E-2 7.2163E-2 9.39804E-2 9.72826E-2 1.03627E-1 1.37335E-1 1.73139E-1 1.91362E-1 1.84507E-1 1.81877E-1 2.30935E-1 3.49381E-1 4.26221E-1 4.19304E-1 3.77245E-1 3.46752E-1 3.4159E-1 3.44056E-1 3.54564E-1 3.46921E-1 3.56998E-1 3.45185E-1 3.55815E-1 3.61034E-1 3.65526E-1 3.64027E-1 3.56559E-1 3.51252E-1 3.47916E-1 3.46437E-1 3.27937E-1 3.29985E-1 3.24226E-1 3.16727E-1 3.12472E-1 -9999 -9999 -9999 -9999 -9999 -9999 -9999 -9999 -9999 -9999 -9999 -9999 -9999 -9999 -9999 -9999 -9999 -9999 -9999 -9999
-9999 -9999 -9999 -9999 -9999 -9999 -9999 -9999 -9999 -9999 -9999 -9999 -9999 -9999 -9999 -9999 -9999 -9999 -9999 -9999 -9999 -9999 -9999 -9999 -9999 -9999 -9999 -9999 -9999 -9999 -9999 -9999 -9999 -9999 -9999 -9999 -9999 -9999 -9999 -9999 -9999 -9999 -9999 -9999 -9999 -9999 -9999 -9999 -9999 -9999 -9999 -9999 -9999 -9999 -9999 -9999 -9999 -9999 -9999 -9999 -9999 -9999 -9999 -9999 -9999 -9999 -9999 -9999 -9999 -9999 -9999 -9999 -9999 -9999 -9999 -9999 -9999 -9999 -9999 -9999 -9999 -9999 -9999 -9999 -9999 -9999 -9999 -9999 -9999 -9999 -9999 -9999 -9999 -9999 -9999 -9999 -9999 -9999 -9999 -9999 -9999 -9999 -9999 -9999 -9999 -9999 -9999 -9999 -9999 -9999 -9999 -9999 -9999 -9999 -9999 -9999 -9999 -9999 -9999 -9999 -9999 -9999 -9999 -9999 -9999 3.10029E-1 2.96199E-1 2.94787E-1 3.23427E-1 3.41406E-1 3.53101E-1 3.61286E-1 3.88936E-1 3.93715E-1 3.99043E-1 4.24842E-1 4.94617E-1 5.00416E-1 5.00169E-1 5.05181E-1 5.24076E-1 5.23467E-1 5.24349E-1 5.11161E-1 4.84777E-1 4.64898E-1 4.6269E-1 4.85457E-1 4.74921E-1 4.09563E-1 4.21977E-1 4.8156E-1 5.50795E-1 5.57917E-1 5.88732E-1 5.72885E-1 5.40089E-1 5.69872E-1 6.28494E-1 6.93169E-1 6.64713E-1 6.24642E-1 5.93793E-1 7.18005E-1 7.20472E-1 6.37619E-1 7.35804E-1 7.26522E-1 7.09898E-1 7.34991E-1 6.86854E-1 6.19501E-1 5.54277E-1 4.82469E-1 4.53584E-1 5.43299E-1 6.18697E-1 5.9841E-1 4.77557E-1 3.32582E-1 2.37034E-1 2.20415E-1 2.34832E-1 2.34536E-1 3.02055E-1 4.61447E-1 6.11023E-1 6.78815E-1 6.96108E-1 6.80895E-1 6.23467E-1 5.22806E-1 4.48276E-1 4.12333E-1 3.57072E-1 2.40935E-1 1.45844E-1 8.76871E-2 7.56246E-2 8.15678E-2 9.44217E-2 8.94229E-2 1.27751E-1 2.59523E-1 3.57288E-1 2.15374E-1 9.54805E-2 7.07937E-2 5.64311E-2 5.21632E-2 6.73374E-2 1.21587E-1 1.50976E-1 1.36424E-1 1.51255E-1 1.97999E-1 2.81984E-1 3.0601E-1 2.61277E-1 2.84231E-1 3.60139E-1 4.61175E-1 4.8036E-1 4.43168E-1 4.03824E-1 3.61132E-1 3.5509E-1 3.60233E-1 3.49525E-1 3.59249E-1 3.47395E-1 3.5257E-1 3.58422E-1 3.61034E-1 3.61782E-1 3.52842E-1 3.43234E-1 3.43116E-1 3.42012E-1 3.41276E-1 3.22916E-1 3.23868E-1 3.18506E-1 3.13888E-1 -9999 -9999 -9999 -9999 -9999 -9999 -9999 -9999 -9999 -9999 -9999 -9999 -9999 -9999 -9999 -9999 -9999 -9999 -9999 -9999
-9999 -9999 -9999 -9999 -9999 -9999 -9999 -9999 -9999 -9999 -9999 -9999 -9999 -9999 -9999 -9999 -9999 -9999 -9999 -9999 -9999 -9999 -9999 -9999 -9999 -9999 -9999 -9999 -9999 -9999 -9999 -9999 -9999 -9999 -9999 -9999 -9999 -9999 -9999 -9999 -9999 -9999 -9999 -9999 -9999 -9999 -9999 -9999 -9999 -9999 -9999 -9999 -9999 -9999 -9999 -9999 -9999 -9999 -9999 -9999 -9999 -9999 -9999 -9999 -9999 -9999 -9999 -9999 -9999 -9999 -9999 -9999 -9999 -9999 -9999 -9999 -9999 -9999 -9999 -9999 -9999 -9999 -9999 -9999 -9999 -9999 -9999 -9999 -9999 -9999 -9999 -9999 -9999 -9999 -9999 -9999 -9999 -9999 -9999 -9999 -9999 -9999 -9999 -9999 -9999 -9999 -9999 -9999 -9999 -9999 -9999 -9999 -9999 -9999 -9999 -9999 -9999 -9999 -9999 -9999 -9999 -9999 -9999 -9999 3.10029E-1 2.97142E-1 2.91505E-1 2.90571E-1 3.14599E-1 3.20964E-1 3.04738E-1 3.24409E-1 3.24409E-1 3.22929E-1 3.22436E-1 3.36837E-1 4.4117E-1 5.25771E-1 5.41923E-1 5.0506E-1 5.22979E-1 5.22551E-1 4.84025E-1 4.38445E-1 3.95704E-1 4.06362E-1 4.25837E-1 4.2034E-1 3.99329E-1 4.17615E-1 4.24161E-1 4.8768E-1 5.08058E-1 5.57437E-1 5.59548E-1 5.64585E-1 5.46437E-1 6.64109E-1 6.74475E-1 6.42194E-1 6.69982E-1 6.75436E-1 6.80198E-1 6.89438E-1 6.92701E-1 6.94358E-1 7.15744E-1 7.22006E-1 7.01165E-1 7.01034E-1 7.23798E-1 6.89638E-1 6.39679E-1 5.83471E-1 5.69474E-1 5.32957E-1 5.28778E-1 4.85294E-1 3.58709E-1 2.33147E-1 1.85875E-1 1.85909E-1 1.93889E-1 2.00926E-1 2.47097E-1 3.44887E-1 4.7676E-1 5.88646E-1 6.53539E-1 7.04264E-1 6.82867E-1 6.28239E-1 5.936E-1 5.2606E-1 4.01141E-1 3.03225E-1 2.04995E-1 1.50676E-1 1.13897E-1 9.80794E-2 8.48335E-2 8.35731E-2 1.1496E-1 1.89788E-1 1.93809E-1 1.09946E-1 6.39274E-2 5.84148E-2 5.84552E-2 6.61497E-2 9.14198E-2 1.74777E-1 3.00306E-1 2.80991E-1 2.2437E-1 2.26191E-1 2.94808E-1 1.61609E-1 4.06494E-1 4.026E-1 4.41666E-1 4.67586E-1 4.59649E-1 4.30735E-1 3.94062E-1 3.77769E-1 3.54714E-1 3.56975E-1 3.48408E-1 3.56623E-1 3.6414E-1 3.48502E-1 3.4998E-1 3.56187E-1 3.56187E-1 3.50247E-1 3.4397E-1 3.4496E-1 3.42012E-1 3.39072E-1 3.18635E-1 3.19576E-1 3.16727E-1 3.12472E-1 -9999 -9999 -9999 -9999 -9999 -9999 -9999 -9999 -9999 -9999 -9999 -9999 -9999 -9999 -9999 -9999 -9999 -9999 -9999 -9999
-9999 -9999 -9999 -9999 -9999 -9999 -9999 -9999 -9999 -9999 -9999 -9999 -9999 -9999 -9999 -9999 -9999 -9999 -9999 -9999 -9999 -9999 -9999 -9999 -9999 -9999 -9999 -9999 -9999 -9999 -9999 -9999 -9999 -9999 -9999 -9999 -9999 -9999 -9999 -9999 -9999 -9999 -9999 -9999 -9999 -9999 -9999 -9999 -9999 -9999 -9999 -9999 -9999 -9999 -9999 -9999 -9999 -9999 -9999 -9999 -9999 -9999 -9999 -9999 -9999 -9999 -9999 -9999 -9999 -9999 -9999 -9999 -9999 -9999 -9999 -9999 -9999 -9999 -9999 -9999 -9999 -9999 -9999 -9999 -9999 -9999 -9999 -9999 -9999 -9999 -9999 -9999 -9999 -9999 -9999 -9999 -9999 -9999 -9999 -9999 -9999 -9999 -9999 -9999 -9999 -9999 -9999 -9999 -9999 -9999 -9999 -9999 -9999 -9999 -9999 -9999 -9999 -9999 -9999 -9999 -9999 -9999 -9999 3.04265E-1 2.98087E-1 2.92441E-1 2.89173E-1 2.89639E-1 2.90578E-1 2.92446E-1 2.94321E-1 2.93851E-1 3.083E-1 3.01584E-1 2.91664E-1 2.96844E-1 3.55971E-1 5.01042E-1 4.97557E-1 4.93054E-1 5.28601E-1 5.30231E-1 4.51049E-1 4.23709E-1 4.1773E-1 3.78164E-1 3.67678E-1 3.77638E-1 4.24201E-1 5.08777E-1 5.22594E-1 5.89159E-1 5.73124E-1 6.13291E-1 7.02332E-1 7.10295E-1 5.98677E-1 6.83581E-1 6.4487E-1 6.47208E-1 6.7218E-1 6.8129E-1 6.60086E-1 6.5527E-1 6.54239E-1 6.55212E-1 6.72446E-1 6.70975E-1 6.72468E-1 6.98421E-1 7.22689E-1 7.07509E-1 6.6173E-1 6.48981E-1 6.48171E-1 5.91826E-1 5.18684E-1 4.33612E-1 3.22146E-1 2.55374E-1 2.29967E-1 2.53613E-1 2.91593E-1 3.08501E-1 3.13521E-1 3.20395E-1 4.01616E-1 4.99986E-1 6.06604E-1 6.88566E-1 6.66855E-1 6.26708E-1 5.98041E-1 5.56935E-1 4.89987E-1 4.45006E-1 3.33067E-1 2.89444E-1 2.30955E-1 1.5472E-1 9.47737E-2 8.31287E-2 9.78326E-2 1.0644E-1 8.37534E-2 5.75445E-2 5.13016E-2 5.84099E-2 7.62067E-2 1.10398E-1 1.34165E-1 1.7742E-1 3.07849E-1 2.68459E-1 2.79268E-1 2.02183E-1 3.59327E-1 4.13343E-1 4.77284E-1 4.86786E-1 4.72473E-1 4.46012E-1 4.174E-1 3.98037E-1 3.78928E-1 3.75069E-1 3.5773E-1 3.59997E-1 3.51016E-1 3.57373E-1 3.60752E-1 3.42612E-1 3.42979E-1 3.48397E-1 3.49137E-1 3.44339E-1 3.43234E-1 3.45075E-1 3.49027E-1 3.45329E-1 3.38338E-1 3.17568E-1 3.1815E-1 3.10001E-1 -9999 -9999 -9999 -9999 -9999 -9999 -9999 -9999 -9999 -9999 -9999 -9999 -9999 -9999 -9999 -9999 -9999 -9999 -9999 -9999
-9999 -9999 -9999 -9999 -9999 -9999 -9999 -9999 -9999 -9999 -9999 -9999 -9999 -9999 -9999 -9999 -9999 -9999 -9999 -9999 -9999 -9999 -9999 -9999 -9999 -9999 -9999 -9999 -9999 -9999 -9999 -9999 -9999 -9999 -9999 -9999 -9999 -9999 -9999 -9999 -9999 -9999 -9999 -9999 -9999 -9999 -9999 -9999 -9999 -9999 -9999 -9999 -9999 -9999 -9999 -9999 -9999 -9999 -9999 -9999 -9999 -9999 -9999 -9999 -9999 -9999 -9999 -9999 -9999 -9999 -9999 -9999 -9999 -9999 -9999 -9999 -9999 -9999 -9999 -9999 -9999 -9999 -9999 -9999 -9999 -9999 -9999 -9999 -9999 -9999 -9999 -9999 -9999 -9999 -9999 -9999 -9999 -9999 -9999 -9999 -9999 -9999 -9999 -9999 -9999 -9999 -9999 -9999 -9999 -9999 -9999 -9999 -9999 -9999 -9999 -9999 -9999 -9999 -9999 -9999 -9999 -9999 3.03787E-1 2.98087E-1 2.91038E-1 2.85925E-1 2.84077E-1 2.81331E-1 2.84088E-1 2.86397E-1 2.87787E-1 2.90578E-1 2.88721E-1 2.85942E-1 2.85942E-1 3.06859E-1 3.1606E-1 3.67717E-1 3.45211E-1 3.56462E-1 4.64346E-1 4.49403E-1 4.02125E-1 4.28067E-1 4.62622E-1 4.54353E-1 4.29102E-1 5.03643E-1 5.85954E-1 6.03594E-1 6.01728E-1 6.18354E-1 6.97512E-1 6.92181E-1 6.62938E-1 7.08143E-1 6.64385E-1 6.9753E-1 6.8848E-1 6.8832E-1 6.71085E-1 6.37984E-1 5.97071E-1 5.75226E-1 5.6207E-1 6.02002E-1 6.15922E-1 6.30795E-1 6.82354E-1 7.08636E-1 6.90836E-1 6.75862E-1 6.96933E-1 6.94003E-1 6.79317E-1 6.27697E-1 5.9595E-1 5.01165E-1 3.72612E-1 3.60865E-1 3.83703E-1 3.66073E-1 4.51783E-1 4.89345E-1 5.35534E-1 5.21553E-1 5.7847E-1 6.21553E-1 6.5455E-1 6.96668E-1 6.82416E-1 6.49235E-1 6.57302E-1 6.26901E-1 5.93706E-1 5.61628E-1 4.8524E-1 4.35964E-1 3.05937E-1 1.52297E-1 9.23704E-2 7.33345E-2 7.05015E-2 6.58586E-2 5.67345E-2 5.72165E-2 6.46789E-2 7.69274E-2 1.17112E-1 2.45682E-1 2.94385E-1 2.2623E-1 2.30632E-1 2.91965E-1 2.1035E-1 4.15721E-1 4.40809E-1 4.65278E-1 4.90068E-1 4.82073E-1 4.53125E-1 4.21148E-1 4.00511E-1 3.89576E-1 3.82022E-1 3.83571E-1 3.63405E-1 3.65303E-1 3.50396E-1 3.55499E-1 3.54003E-1 3.49525E-1 3.47292E-1 3.32386E-1 3.39196E-1 3.38097E-1 3.39562E-1 3.4692E-1 3.38793E-1 3.37702E-1 3.3082E-1 3.26141E-1 3.22077E-1 3.06135E-1 -9999 -9999 -9999 -9999 -9999 -9999 -9999 -9999 -9999 -9999 -9999 -9999 -9999 -9999 -9999 -9999 -9999 -9999 -9999 -9999
-9999 -9999 -9999 -9999 -9999 -9999 -9999 -9999 -9999 -9999 -9999 -9999 -9999 -9999 -9999 -9999 -9999 -9999 -9999 -9999 -9999 -9999 -9999 -9999 -9999 -9999 -9999 -9999 -9999 -9999 -9999 -9999 -9999 -9999 -9999 -9999 -9999 -9999 -9999 -9999 -9999 -9999 -9999 -9999 -9999 -9999 -9999 -9999 -9999 -9999 -9999 -9999 -9999 -9999 -9999 -9999 -9999 -9999 -9999 -9999 -9999 -9999 -9999 -9999 -9999 -9999 -9999 -9999 -9999 -9999 -9999 -9999 -9999 -9999 -9999 -9999 -9999 -9999 -9999 -9999 -9999 -9999 -9999 -9999 -9999 -9999 -9999 -9999 -9999 -9999 -9999 -9999 -9999 -9999 -9999 -9999 -9999 -9999 -9999 -9999 -9999 -9999 -9999 -9999 -9999 -9999 -9999 -9999 -9999 -9999 -9999 -9999 -9999 -9999 -9999 -9999 -9999 -9999 3.1633E-1 3.19257E-1 3.20726E-1 3.16805E-1 3.16318E-1 3.10987E-1 2.99033E-1 2.85462E-1 2.78132E-1 2.76768E-1 2.79958E-1 2.85011E-1 2.9998E-1 3.1872E-1 3.54571E-1 3.5662E-1 3.77812E-1 4.35222E-1 4.17799E-1 3.78295E-1 3.69267E-1 3.43688E-1 4.07981E-1 4.11767E-1 3.80801E-1 4.46095E-1 4.91308E-1 4.97367E-1 5.33595E-1 6.25294E-1 6.36986E-1 5.93676E-1 5.96824E-1 6.35901E-1 6.47279E-1 6.90396E-1 6.58584E-1 6.937E-1 6.51582E-1 6.56392E-1 6.57145E-1 7.205E-1 6.66724E-1 6.02543E-1 5.36743E-1 4.89757E-1 4.91129E-1 5.7979E-1 6.21296E-1 6.55319E-1 6.98873E-1 6.86732E-1 6.55658E-1 6.59225E-1 6.67409E-1 6.56769E-1 6.77734E-1 6.46984E-1 6.1806E-1 5.30911E-1 4.67692E-1 5.27113E-1 5.3473E-1 4.77531E-1 5.648E-1 6.28827E-1 6.52301E-1 6.5329E-1 6.58605E-1 6.71876E-1 6.78876E-1 6.5152E-1 6.27955E-1 6.57123E-1 6.68244E-1 6.05523E-1 5.57757E-1 4.71761E-1 4.9247E-1 3.95262E-1 2.5531E-1 1.67032E-1 9.89049E-2 7.92257E-2 7.92286E-2 7.4677E-2 7.44839E-2 1.16599E-1 1.3496E-1 9.67567E-2 1.40841E-1 2.41846E-1 3.37482E-1 2.71058E-1 2.95143E-1 3.12141E-1 3.93288E-1 4.58261E-1 4.83301E-1 4.7671E-1 4.6138E-1 4.45801E-1 4.21357E-1 4.06606E-1 3.95036E-1 3.8724E-1 3.83571E-1 3.84346E-1 3.50955E-1 3.42357E-1 3.30856E-1 3.36715E-1 3.3657E-1 3.31069E-1 3.29973E-1 3.35467E-1 3.28991E-1 3.36634E-1 3.43602E-1 3.52471E-1 3.41799E-1 3.47564E-1 3.43535E-1 3.39521E-1 3.23989E-1 3.2039E-1 -9999 -9999 -9999 -9999 -9999 -9999 -9999 -9999 -9999 -9999 -9999 -9999 -9999 -9999 -9999 -9999 -9999 -9999 -9999 -9999
-9999 -9999 -9999 -9999 -9999 -9999 -9999 -9999 -9999 -9999 -9999 -9999 -9999 -9999 -9999 -9999 -9999 -9999 -9999 -9999 -9999 -9999 -9999 -9999 -9999 -9999 -9999 -9999 -9999 -9999 -9999 -9999 -9999 -9999 -9999 -9999 -9999 -9999 -9999 -9999 -9999 -9999 -9999 -9999 -9999 -9999 -9999 -9999 -9999 -9999 -9999 -9999 -9999 -9999 -9999 -9999 -9999 -9999 -9999 -9999 -9999 -9999 -9999 -9999 -9999 -9999 -9999 -9999 -9999 -9999 -9999 -9999 -9999 -9999 -9999 -9999 -9999 -9999 -9999 -9999 -9999 -9999 -9999 -9999 -9999 -9999 -9999 -9999 -9999 -9999 -9999 -9999 -9999 -9999 -9999 -9999 -9999 -9999 -9999 -9999 -9999 -9999 -9999 -9999 -9999 -9999 -9999 -9999 -9999 -9999 -9999 -9999 -9999 -9999 -9999 -9999 3.09065E-1 3.1487E-1 3.44462E-1 3.51567E-1 3.56176E-1 3.58746E-1 3.68054E-1 3.88451E-1 3.29553E-1 3.10014E-1 2.9856E-1 2.89646E-1 2.8179E-1 2.89181E-1 3.31838E-1 3.96322E-1 4.77521E-1 4.79172E-1 4.50456E-1 4.90215E-1 5.24706E-1 5.28601E-1 4.80361E-1 4.13419E-1 4.32433E-1 4.19854E-1 4.09023E-1 4.42757E-1 5.24426E-1 5.82627E-1 5.27449E-1 5.63852E-1 5.75264E-1 6.47506E-1 6.61565E-1 7.13493E-1 7.01845E-1 7.04546E-1 6.60894E-1 6.9438E-1 6.81116E-1 6.84701E-1 5.90922E-1 7.25071E-1 6.83188E-1 6.32199E-1 5.84907E-1 5.22578E-1 5.04287E-1 5.36881E-1 5.96898E-1 6.21088E-1 6.87671E-1 6.68253E-1 5.99989E-1 5.82496E-1 5.66646E-1 5.66666E-1 5.93556E-1 5.83457E-1 5.18766E-1 5.06117E-1 5.73172E-1 6.29453E-1 6.26763E-1 5.96308E-1 6.30738E-1 6.65885E-1 6.51552E-1 6.18196E-1 6.33652E-1 5.55908E-1 5.27263E-1 4.84504E-1 4.93398E-1 5.87563E-1 6.48766E-1 5.71657E-1 4.21218E-1 3.61896E-1 3.53053E-1 2.99233E-1 2.59499E-1 2.41002E-1 1.84295E-1 1.61232E-1 1.65285E-1 1.62438E-1 1.67254E-1 2.21827E-1 2.07237E-1 1.16955E-1 1.27933E-1 1.72633E-1 2.4567E-1 3.48924E-1 3.92904E-1 4.16315E-1 4.74078E-1 5.02258E-1 4.70594E-1 4.31677E-1 4.13021E-1 3.95459E-1 3.84222E-1 3.76239E-1 3.58591E-1 3.45706E-1 3.57571E-1 3.50626E-1 3.284E-1 3.07824E-1 3.00201E-1 3.221E-1 3.34393E-1 3.31808E-1 3.14413E-1 3.24875E-1 3.24069E-1 3.43602E-1 3.54327E-1 3.44718E-1 3.50949E-1 3.55666E-1 3.54927E-1 3.51976E-1 3.32626E-1 3.22192E-1 2.91565E-1 -9999 -9999 -9999 -9999 -9999 -9999 -9999 -9999 -9999 -9999 -9999 -9999 -9999 -9999 -9999 -9999 -9999 -9999 -9999
-9999 -9999 -9999 -9999 -9999 -9999 -9999 -9999 -9999 -9999 -9999 -9999 -9999 -9999 -9999 -9999 -9999 -9999 -9999 -9999 -9999 -9999 -9999 -9999 -9999 -9999 -9999 -9999 -9999 -9999 -9999 -9999 -9999 -9999 -9999 -9999 -9999 -9999 -9999 -9999 -9999 -9999 -9999 -9999 -9999 -9999 -9999 -9999 -9999 -9999 -9999 -9999 -9999 -9999 -9999 -9999 -9999 -9999 -9999 -9999 -9999 -9999 -9999 -9999 -9999 -9999 -9999 -9999 -9999 -9999 -9999 -9999 -9999 -9999 -9999 -9999 -9999 -9999 -9999 -9999 -9999 -9999 -9999 -9999 -9999 -9999 -9999 -9999 -9999 -9999 -9999 -9999 -9999 -9999 -9999 -9999 -9999 -9999 -9999 -9999 -9999 -9999 -9999 -9999 -9999 -9999 -9999 -9999 -9999 -9999 -9999 -9999 -9999 -9999 -9999 3.00929E-1 3.04745E-1 3.31875E-1 3.41911E-1 3.60808E-1 3.75348E-1 3.85847E-1 4.14117E-1 4.15128E-1 3.84736E-1 3.75299E-1 3.62834E-1 3.43407E-1 2.94791E-1 2.84558E-1 3.24399E-1 3.91539E-1 4.56474E-1 4.91822E-1 4.84575E-1 4.85182E-1 5.15709E-1 5.18912E-1 4.89288E-1 5.18522E-1 4.88552E-1 4.7476E-1 4.67587E-1 5.43992E-1 5.73379E-1 6.02384E-1 5.72286E-1 5.98435E-1 6.86882E-1 6.93052E-1 7.00829E-1 6.85833E-1 7.12626E-1 7.09109E-1 6.7398E-1 6.82911E-1 6.95083E-1 7.14092E-1 7.08373E-1 6.27085E-1 7.22874E-1 6.96481E-1 6.59397E-1 6.06054E-1 5.42447E-1 4.92288E-1 5.18112E-1 5.98106E-1 6.76838E-1 6.21165E-1 5.65746E-1 5.07692E-1 4.48167E-1 4.18345E-1 4.23008E-1 3.96339E-1 3.72256E-1 4.62821E-1 6.07655E-1 6.3121E-1 6.38419E-1 6.36897E-1 6.39683E-1 6.23867E-1 5.69278E-1 4.56875E-1 4.71089E-1 4.09472E-1 3.3438E-1 2.88376E-1 3.18824E-1 4.92807E-1 6.4448E-1 5.90309E-1 4.96313E-1 4.339E-1 3.90062E-1 3.48409E-1 3.38994E-1 3.48175E-1 3.20799E-1 2.87071E-1 2.74335E-1 2.74675E-1 3.06573E-1 3.62529E-1 2.65754E-1 1.4715E-1 1.62925E-1 1.98028E-1 2.17198E-1 2.98311E-1 4.16574E-1 5.05711E-1 5.3408E-1 5.09376E-1 4.39243E-1 3.85168E-1 3.60982E-1 3.41854E-1 3.12058E-1 3.05341E-1 2.81775E-1 2.61571E-1 2.8599E-1 2.8498E-1 2.53955E-1 2.43286E-1 2.7437E-1 3.09916E-1 3.30409E-1 3.11404E-1 3.09249E-1 3.13697E-1 3.28761E-1 3.53213E-1 3.65901E-1 3.73421E-1 3.58322E-1 3.57213E-1 3.59368E-1 3.58256E-1 3.42073E-1 3.10141E-1 3.12867E-1 -9999 -9999 -9999 -9999 -9999 -9999 -9999 -9999 -9999 -9999 -9999 -9999 -9999 -9999 -9999 -9999 -9999 -9999 -9999
-9999 -9999 -9999 -9999 -9999 -9999 -9999 -9999 -9999 -9999 -9999 -9999 -9999 -9999 -9999 -9999 -9999 -9999 -9999 -9999 -9999 -9999 -9999 -9999 -9999 -9999 -9999 -9999 -9999 -9999 -9999 -9999 -9999 -9999 -9999 -9999 -9999 -9999 -9999 -9999 -9999 -9999 -9999 -9999 -9999 -9999 -9999 -9999 -9999 -9999 -9999 -9999 -9999 -9999 -9999 -9999 -9999 -9999 -9999 -9999 -9999 -9999 -9999 -9999 -9999 -9999 -9999 -9999 -9999 -9999 -9999 -9999 -9999 -9999 -9999 -9999 -9999 -9999 -9999 -9999 -9999 -9999 -9999 -9999 -9999 -9999 -9999 -9999 -9999 -9999 -9999 -9999 -9999 -9999 -9999 -9999 -9999 -9999 -9999 -9999 -9999 -9999 -9999 -9999 -9999 -9999 -9999 -9999 -9999 -9999 -9999 -9999 -9999 -9999 2.96666E-1 2.96194E-1 2.98084E-1 3.16551E-1 3.27386E-1 3.50035E-1 3.77965E-1 4.18971E-1 4.19979E-1 3.99547E-1 4.22679E-1 4.28088E-1 4.18361E-1 3.873E-1 3.25881E-1 2.80884E-1 3.06859E-1 3.60613E-1 4.17198E-1 4.58736E-1 4.6918E-1 5.10467E-1 5.44752E-1 5.05898E-1 4.77331E-1 4.81382E-1 4.70346E-1 5.06561E-1 5.43294E-1 5.49157E-1 6.69449E-1 7.16195E-1 6.80188E-1 6.6858E-1 6.97834E-1 6.9567E-1 6.66684E-1 6.75948E-1 7.00079E-1 6.88511E-1 6.61881E-1 5.75087E-1 6.43678E-1 6.85359E-1 7.25757E-1 6.85364E-1 6.85493E-1 7.02568E-1 6.9478E-1 6.38412E-1 5.4843E-1 4.26517E-1 4.0413E-1 5.25973E-1 6.43199E-1 6.33832E-1 6.08962E-1 5.71827E-1 4.49408E-1 3.48169E-1 3.33675E-1 3.34804E-1 3.84073E-1 4.89223E-1 5.9646E-1 5.43101E-1 4.74357E-1 4.69349E-1 4.97463E-1 4.43435E-1 3.94165E-1 3.39578E-1 3.43514E-1 2.92141E-1 2.23971E-1 1.93999E-1 2.85446E-1 4.53232E-1 6.05966E-1 6.41485E-1 6.09254E-1 5.9069E-1 5.48846E-1 4.96247E-1 4.55731E-1 4.24581E-1 3.43084E-1 3.10052E-1 3.149E-1 3.4868E-1 4.31876E-1 4.78616E-1 3.01729E-1 1.61548E-1 2.1411E-1 3.02707E-1 3.25012E-1 3.82127E-1 4.66625E-1 5.12897E-1 5.02469E-1 4.81518E-1 4.59584E-1 4.07108E-1 3.32183E-1 2.72043E-1 2.36767E-1 2.16284E-1 1.92759E-1 1.85736E-1 2.01639E-1 1.99749E-1 2.05192E-1 2.25517E-1 2.65872E-1 3.1479E-1 3.16445E-1 2.95364E-1 2.92615E-1 2.88025E-1 3.20478E-1 3.4998E-1 3.70032E-1 3.59802E-1 3.59432E-1 3.56105E-1 3.56406E-1 3.56406E-1 3.4683E-1 3.20059E-1 3.0194E-1 -9999 -9999 -9999 -9999 -9999 -9999 -9999 -9999 -9999 -9999 -9999 -9999 -9999 -9999 -9999 -9999 -9999 -9999 -9999
-9999 -9999 -9999 -9999 -9999 -9999 -9999 -9999 -9999 -9999 -9999 -9999 -9999 -9999 -9999 -9999 -9999 -9999 -9999 -9999 -9999 -9999 -9999 -9999 -9999 -9999 -9999 -9999 -9999 -9999 -9999 -9999 -9999 -9999 -9999 -9999 -9999 -9999 -9999 -9999 -9999 -9999 -9999 -9999 -9999 -9999 -9999 -9999 -9999 -9999 -9999 -9999 -9999 -9999 -9999 -9999 -9999 -9999 -9999 -9999 -9999 -9999 -9999 -9999 -9999 -9999 -9999 -9999 -9999 -9999 -9999 -9999 -9999 -9999 -9999 -9999 -9999 -9999 -9999 -9999 -9999 -9999 -9999 -9999 -9999 -9999 -9999 -9999 -9999 -9999 -9999 -9999 -9999 -9999 -9999 -9999 -9999 -9999 -9999 -9999 -9999 -9999 -9999 -9999 -9999 -9999 -9999 -9999 -9999 -9999 -9999 -9999 -9999 -9999 2.89163E-1 2.86839E-1 2.84077E-1 2.85925E-1 2.91505E-1 3.33365E-1 3.94296E-1 4.25923E-1 4.33508E-1 4.17176E-1 4.5091E-1 4.55271E-1 4.25844E-1 3.70561E-1 3.28357E-1 2.78601E-1 2.93542E-1 3.32101E-1 3.79248E-1 3.92504E-1 3.99447E-1 4.29158E-1 4.16596E-1 4.4659E-1 4.64277E-1 4.32919E-1 4.17141E-1 4.30724E-1 4.46031E-1 4.7261E-1 5.29854E-1 6.41371E-1 6.7446E-1 7.2159E-1 7.06207E-1 6.61536E-1 6.61064E-1 6.82617E-1 6.7973E-1 6.62304E-1 6.22287E-1 5.43692E-1 6.32919E-1 6.81248E-1 7.16121E-1 6.94528E-1 6.9427E-1 6.75328E-1 6.57351E-1 6.17785E-1 5.27115E-1 3.76651E-1 3.33489E-1 4.38345E-1 5.71633E-1 6.03812E-1 5.94961E-1 5.84427E-1 5.11691E-1 3.60296E-1 3.36721E-1 3.67102E-1 4.49915E-1 5.71743E-1 6.08918E-1 4.96034E-1 3.37276E-1 2.91592E-1 3.07158E-1 3.30247E-1 2.9434E-1 2.61E-1 2.45658E-1 2.21552E-1 2.13872E-1 1.9258E-1 2.30176E-1 3.69711E-1 5.66038E-1 6.32909E-1 6.04573E-1 5.4605E-1 5.09499E-1 5.12526E-1 4.60689E-1 3.41267E-1 2.39597E-1 2.00575E-1 2.54723E-1 3.59835E-1 5.04002E-1 5.33383E-1 2.73768E-1 1.96036E-1 2.42828E-1 3.86523E-1 4.56361E-1 4.48955E-1 4.55511E-1 4.49036E-1 4.11602E-1 4.12566E-1 4.82299E-1 4.89494E-1 3.99632E-1 2.77767E-1 1.99442E-1 1.55969E-1 1.39313E-1 1.46437E-1 1.49448E-1 1.55868E-1 1.87073E-1 2.44522E-1 2.96012E-1 3.22487E-1 3.07531E-1 2.66887E-1 2.58597E-1 3.01055E-1 2.93722E-1 3.17616E-1 3.40295E-1 3.34537E-1 3.41799E-1 3.42163E-1 3.43535E-1 3.42804E-1 3.37338E-1 3.20772E-1 3.08241E-1 3.05084E-1 -9999 -9999 -9999 -9999 -9999 -9999 -9999 -9999 -9999 -9999 -9999 -9999 -9999 -9999 -9999 -9999 -9999 -9999
-9999 -9999 -9999 -9999 -9999 -9999 -9999 -9999 -9999 -9999 -9999 -9999 -9999 -9999 -9999 -9999 -9999 -9999 -9999 -9999 -9999 -9999 -9999 -9999 -9999 -9999 -9999 -9999 -9999 -9999 -9999 -9999 -9999 -9999 -9999 -9999 -9999 -9999 -9999 -9999 -9999 -9999 -9999 -9999 -9999 -9999 -9999 -9999 -9999 -9999 -9999 -9999 -9999 -9999 -9999 -9999 -9999 -9999 -9999 -9999 -9999 -9999 -9999 -9999 -9999 -9999 -9999 -9999 -9999 -9999 -9999 -9999 -9999 -9999 -9999 -9999 -9999 -9999 -9999 -9999 -9999 -9999 -9999 -9999 -9999 -9999 -9999 -9999 -9999 -9999 -9999 -9999 -9999 -9999 -9999 -9999 -9999 -9999 -9999 -9999 -9999 -9999 -9999 -9999 -9999 -9999 -9999 -9999 -9999 -9999 -9999 -9999 -9999 2.83602E-1 2.75842E-1 2.7403E-1 2.72225E-1 2.72675E-1 2.75389E-1 3.09749E-1 3.69993E-1 4.34154E-1 4.38394E-1 4.7827E-1 4.90548E-1 4.70109E-1 4.3939E-1 3.73683E-1 3.37339E-1 3.06859E-1 2.8655E-1 3.11389E-1 3.23645E-1 3.2414E-1 3.44466E-1 3.24634E-1 3.29101E-1 3.83836E-1 4.4331E-1 4.4994E-1 4.75439E-1 5.02689E-1 5.26543E-1 5.96343E-1 5.19982E-1 5.05487E-1 6.84783E-1 7.16564E-1 6.67223E-1 6.40294E-1 6.56614E-1 6.63564E-1 6.44348E-1 6.28437E-1 5.48657E-1 5.6957E-1 6.78617E-1 7.13976E-1 7.14091E-1 7.00255E-1 6.77857E-1 6.63849E-1 6.4597E-1 6.06316E-1 5.24122E-1 4.20021E-1 3.68581E-1 3.57418E-1 4.54437E-1 5.54107E-1 5.60773E-1 5.13999E-1 4.63406E-1 3.45634E-1 2.91908E-1 3.09144E-1 3.87356E-1 5.43235E-1 6.18856E-1 5.61361E-1 4.46234E-1 3.28419E-1 2.69575E-1 2.4073E-1 2.41434E-1 2.42843E-1 2.279E-1 2.07174E-1 2.10933E-1 2.23272E-1 2.85391E-1 4.46867E-1 5.84654E-1 5.91394E-1 4.46743E-1 3.09308E-1 2.6996E-1 3.59645E-1 3.2389E-1 1.95856E-1 1.28486E-1 1.01145E-1 1.33676E-1 2.29673E-1 4.62165E-1 4.83639E-1 3.46548E-1 2.90263E-1 3.75211E-1 4.64575E-1 4.62439E-1 4.10161E-1 3.79079E-1 3.59489E-1 3.32704E-1 3.63634E-1 4.48871E-1 5.14211E-1 5.04193E-1 4.15778E-1 2.90587E-1 1.82307E-1 1.41333E-1 1.64277E-1 1.80975E-1 1.90326E-1 2.15617E-1 2.6984E-1 3.17636E-1 3.05912E-1 2.78445E-1 2.56886E-1 2.62305E-1 2.55851E-1 2.88752E-1 2.89448E-1 2.6506E-1 3.00721E-1 3.00847E-1 3.12834E-1 3.18184E-1 3.27402E-1 3.29216E-1 3.08384E-1 3.04182E-1 3.06836E-1 -9999 -9999 -9999 -9999 -9999 -9999 -9999 -9999 -9999 -9999 -9999 -9999 -9999 -9999 -9999 -9999 -9999 -9999
-9999 -9999 -9999 -9999 -9999 -9999 -9999 -9999 -9999 -9999 -9999 -9999 -9999 -9999 -9999 -9999 -9999 -9999 -9999 -9999 -9999 -9999 -9999 -9999 -9999 -9999 -9999 -9999 -9999 -9999 -9999 -9999 -9999 -9999 -9999 -9999 -9999 -9999 -9999 -9999 -9999 -9999 -9999 -9999 -9999 -9999 -9999 -9999 -9999 -9999 -9999 -9999 -9999 -9999 -9999 -9999 -9999 -9999 -9999 -9999 -9999 -9999 -9999 -9999 -9999 -9999 -9999 -9999 -9999 -9999 -9999 -9999 -9999 -9999 -9999 -9999 -9999 -9999 -9999 -9999 -9999 -9999 -9999 -9999 -9999 -9999 -9999 -9999 -9999 -9999 -9999 -9999 -9999 -9999 -9999 -9999 -9999 -9999 -9999 -9999 -9999 -9999 -9999 -9999 -9999 -9999 -9999 -9999 -9999 -9999 -9999 -9999 -9999 2.75842E-1 2.74935E-1 2.71774E-1 2.6507E-1 2.60214E-1 2.57619E-1 2.6554E-1 3.04933E-1 3.35853E-1 3.85231E-1 4.38988E-1 4.72906E-1 4.71512E-1 4.67974E-1 4.04327E-1 3.7515E-1 3.52355E-1 3.09751E-1 3.00171E-1 3.09933E-1 2.8147E-1 2.7874E-1 2.99853E-1 3.20867E-1 3.29319E-1 3.37361E-1 3.84689E-1 4.76471E-1 5.61827E-1 6.36789E-1 7.30997E-1 5.08279E-1 5.49382E-1 7.34302E-1 6.83434E-1 6.61405E-1 6.64842E-1 6.48329E-1 6.21155E-1 5.87667E-1 5.60661E-1 5.75997E-1 5.69361E-1 6.92608E-1 6.98729E-1 7.02173E-1 6.82791E-1 6.35437E-1 6.38902E-1 6.61253E-1 6.29551E-1 5.77021E-1 5.59132E-1 5.13297E-1 4.25118E-1 4.10856E-1 4.52071E-1 4.61505E-1 4.11115E-1 3.52756E-1 2.91923E-1 2.82053E-1 3.01004E-1 3.76894E-1 5.34389E-1 6.25543E-1 6.16554E-1 5.86176E-1 5.09589E-1 3.98467E-1 2.73088E-1 2.13769E-1 2.06232E-1 1.95107E-1 1.86813E-1 2.10072E-1 2.46652E-1 3.04539E-1 4.28229E-1 4.33149E-1 3.85903E-1 2.54163E-1 1.53151E-1 1.55205E-1 2.32798E-1 2.2412E-1 1.3112E-1 8.8057E-2 9.66401E-2 1.14068E-1 1.69261E-1 2.68469E-1 4.06334E-1 4.52417E-1 4.74323E-1 5.4981E-1 5.23779E-1 4.15166E-1 3.41592E-1 2.98922E-1 2.72254E-1 2.62549E-1 3.04242E-1 3.72241E-1 4.13639E-1 4.51576E-1 4.88522E-1 4.16101E-1 2.41804E-1 1.79016E-1 2.11123E-1 2.54309E-1 2.76289E-1 2.88012E-1 3.07583E-1 3.16044E-1 2.86723E-1 2.56929E-1 2.51633E-1 2.43606E-1 2.69666E-1 2.70393E-1 2.43243E-1 2.37188E-1 2.52364E-1 2.45665E-1 2.44048E-1 2.56586E-1 2.61028E-1 2.7629E-1 2.88189E-1 2.78841E-1 2.82369E-1 2.86439E-1 -9999 -9999 -9999 -9999 -9999 -9999 -9999 -9999 -9999 -9999 -9999 -9999 -9999 -9999 -9999 -9999 -9999
-9999 -9999 -9999 -9999 -9999 -9999 -9999 -9999 -9999 -9999 -9999 -9999 -9999 -9999 -9999 -9999 -9999 -9999 -9999 -9999 -9999 -9999 -9999 -9999 -9999 -9999 -9999 -9999 -9999 -9999 -9999 -9999 -9999 -9999 -9999 -9999 -9999 -9999 -9999 -9999 -9999 -9999 -9999 -9999 -9999 -9999 -9999 -9999 -9999 -9999 -9999 -9999 -9999 -9999 -9999 -9999 -9999 -9999 -9999 -9999 -9999 -9999 -9999 -9999 -9999 -9999 -9999 -9999 -9999 -9999 -9999 -9999 -9999 -9999 -9999 -9999 -9999 -9999 -9999 -9999 -9999 -9999 -9999 -9999 -9999 -9999 -9999 -9999 -9999 -9999 -9999 -9999 -9999 -9999 -9999 -9999 -9999 -9999 -9999 -9999 -9999 -9999 -9999 -9999 -9999 -9999 -9999 -9999 -9999 2.91497E-1 2.97138E-1 3.01881E-1 2.89173E-1 2.84077E-1 2.9667E-1 3.02834E-1 2.84538E-1 2.63325E-1 2.54576E-1 2.53711E-1 2.54143E-1 2.62002E-1 2.75875E-1 3.21445E-1 3.85714E-1 4.37761E-1 4.74312E-1 4.25761E-1 4.14446E-1 4.25319E-1 3.8461E-1 3.84005E-1 3.30596E-1 2.84252E-1 2.7874E-1 3.10429E-1 3.27113E-1 3.51626E-1 3.48794E-1 3.46742E-1 4.45479E-1 6.19251E-1 7.1715E-1 7.32161E-1 4.93707E-1 5.91023E-1 7.12763E-1 6.95258E-1 7.09811E-1 6.96958E-1 6.70068E-1 6.09719E-1 5.07492E-1 4.58757E-1 5.34897E-1 6.12813E-1 6.78752E-1 7.0267E-1 6.69764E-1 6.62714E-1 6.3077E-1 6.61605E-1 6.57737E-1 6.14525E-1 5.89516E-1 5.65423E-1 5.49735E-1 5.37608E-1 4.5602E-1 3.93586E-1 3.88398E-1 3.52245E-1 3.05808E-1 2.82333E-1 3.11501E-1 4.02757E-1 5.18718E-1 5.95629E-1 5.96391E-1 5.61831E-1 6.00344E-1 5.98389E-1 5.0566E-1 3.76835E-1 3.23904E-1 2.91501E-1 2.41186E-1 1.99237E-1 2.2199E-1 2.17982E-1 2.82916E-1 3.58107E-1 2.89866E-1 2.1754E-1 1.67087E-1 1.22855E-1 1.41816E-1 1.8631E-1 1.609E-1 1.21759E-1 1.38305E-1 1.46755E-1 1.70696E-1 1.97995E-1 2.62193E-1 3.73049E-1 5.18527E-1 6.07299E-1 6.16667E-1 5.30733E-1 4.06806E-1 2.80322E-1 2.14109E-1 2.03429E-1 2.40136E-1 2.78756E-1 3.03004E-1 2.82666E-1 3.05172E-1 4.22477E-1 4.77267E-1 3.26681E-1 2.274E-1 2.2867E-1 2.54245E-1 2.99571E-1 3.24613E-1 2.95692E-1 2.83161E-1 2.76716E-1 2.34834E-1 2.18616E-1 2.08891E-1 2.38807E-1 2.16468E-1 1.73946E-1 1.66184E-1 1.72178E-1 1.78968E-1 1.95852E-1 2.10627E-1 2.18693E-1 2.39336E-1 2.41261E-1 2.31284E-1 2.18363E-1 2.09714E-1 2.32781E-1 2.499E-1 -9999 -9999 -9999 -9999 -9999 -9999 -9999 -9999 -9999 -9999 -9999 -9999 -9999 -9999 -9999
-9999 -9999 -9999 -9999 -9999 -9999 -9999 -9999 -9999 -9999 -9999 -9999 -9999 -9999 -9999 -9999 -9999 -9999 -9999 -9999 -9999 -9999 -9999 -9999 -9999 -9999 -9999 -9999 -9999 -9999 -9999 -9999 -9999 -9999 -9999 -9999 -9999 -9999 -9999 -9999 -9999 -9999 -9999 -9999 -9999 -9999 -9999 -9999 -9999 -9999 -9999 -9999 -9999 -9999 -9999 -9999 -9999 -9999 -9999 -9999 -9999 -9999 -9999 -9999 -9999 -9999 -9999 -9999 -9999 -9999 -9999 -9999 -9999 -9999 -9999 -9999 -9999 -9999 -9999 -9999 -9999 -9999 -9999 -9999 -9999 -9999 -9999 -9999 -9999 -9999 -9999 -9999 -9999 -9999 -9999 -9999 -9999 -9999 -9999 -9999 -9999 -9999 -9999 -9999 -9999 -9999 -9999 -9999 -9999 2.94781E-1 3.23181E-1 3.79992E-1 3.41406E-1 2.99033E-1 3.60659E-1 4.07593E-1 3.67907E-1 2.93383E-1 2.96831E-1 2.83628E-1 2.74518E-1 2.58957E-1 2.49872E-1 2.57647E-1 3.08786E-1 4.1288E-1 4.90901E-1 4.69775E-1 4.69198E-1 4.89171E-1 4.67325E-1 4.58106E-1 3.73017E-1 3.33595E-1 3.14103E-1 4.07403E-1 4.60348E-1 5.17689E-1 4.40408E-1 4.06554E-1 6.31974E-1 7.12241E-1 7.04936E-1 6.25195E-1 5.22558E-1 6.29527E-1 6.60785E-1 6.81869E-1 6.69172E-1 6.70961E-1 7.00883E-1 6.34492E-1 5.32469E-1 4.32043E-1 4.90314E-1 5.93364E-1 6.7473E-1 6.98882E-1 6.8231E-1 7.03169E-1 6.96738E-1 6.81682E-1 6.36533E-1 5.64868E-1 4.89132E-1 4.54161E-1 4.75358E-1 5.30654E-1 4.90922E-1 3.77737E-1 3.29967E-1 3.34601E-1 3.65817E-1 3.81961E-1 4.57873E-1 5.66069E-1 5.97942E-1 5.73344E-1 5.09182E-1 4.91507E-1 5.90127E-1 6.01046E-1 5.42629E-1 5.04937E-1 4.92744E-1 4.55816E-1 3.40165E-1 2.25768E-1 1.98945E-1 2.14443E-1 2.39207E-1 2.6128E-1 2.03758E-1 1.45814E-1 1.4216E-1 1.28883E-1 1.38529E-1 1.56572E-1 1.39293E-1 1.3333E-1 1.39102E-1 1.79899E-1 2.27352E-1 2.78024E-1 3.54393E-1 4.54266E-1 5.82037E-1 6.27609E-1 5.97055E-1 4.78692E-1 3.63822E-1 2.36666E-1 1.7505E-1 1.88024E-1 2.1488E-1 2.51116E-1 2.58334E-1 2.27318E-1 2.53943E-1 3.44367E-1 4.36621E-1 3.69431E-1 2.3301E-1 1.88918E-1 2.20319E-1 2.84195E-1 3.0134E-1 2.69269E-1 2.3794E-1 2.66581E-1 2.36651E-1 1.88451E-1 1.76931E-1 1.93536E-1 1.62641E-1 1.27092E-1 1.23662E-1 1.27403E-1 1.38083E-1 1.54907E-1 1.73912E-1 1.92665E-1 1.97786E-1 2.08325E-1 2.08072E-1 2.09425E-1 2.21613E-1 2.24302E-1 2.50895E-1 2.58521E-1 -9999 -9999 -9999 -9999 -9999 -9999 -9999 -9999 -9999 -9999 -9999 -9999 -9999 -9999
-9999 -9999 -9999 -9999 -9999 -9999 -9999 -9999 -9999 -9999 -9999 -9999 -9999 -9999 -9999 -9999 -9999 -9999 -9999 -9999 -9999 -9999 -9999 -9999 -9999 -9999 -9999 -9999 -9999 -9999 -9999 -9999 -9999 -9999 -9999 -9999 -9999 -9999 -9999 -9999 -9999 -9999 -9999 -9999 -9999 -9999 -9999 -9999 -9999 -9999 -9999 -9999 -9999 -9999 -9999 -9999 -9999 -9999 -9999 -9999 -9999 -9999 -9999 -9999 -9999 -9999 -9999 -9999 -9999 -9999 -9999 -9999 -9999 -9999 -9999 -9999 -9999 -9999 -9999 -9999 -9999 -9999 -9999 -9999 -9999 -9999 -9999 -9999 -9999 -9999 -9999 -9999 -9999 -9999 -9999 -9999 -9999 -9999 -9999 -9999 -9999 -9999 -9999 -9999 -9999 -9999 -9999 -9999 2.80842E-1 2.95728E-1 3.70133E-1 4.74943E-1 4.23878E-1 3.09059E-1 3.34851E-1 4.25992E-1 4.30342E-1 3.54606E-1 3.38866E-1 3.86689E-1 3.88815E-1 3.18992E-1 2.62909E-1 2.46887E-1 2.55935E-1 3.25374E-1 4.30205E-1 4.59116E-1 4.88971E-1 4.8612E-1 4.76232E-1 4.52071E-1 3.98865E-1 3.96646E-1 4.32368E-1 5.44693E-1 6.20809E-1 6.1827E-1 4.36108E-1 4.98778E-1 7.23935E-1 6.82264E-1 7.13561E-1 5.86077E-1 5.13547E-1 5.69143E-1 6.51484E-1 6.90276E-1 6.67327E-1 6.50906E-1 6.75123E-1 6.66956E-1 5.92082E-1 4.79288E-1 4.75504E-1 5.69854E-1 6.59222E-1 6.87615E-1 6.86469E-1 6.57654E-1 6.7194E-1 6.72046E-1 6.0216E-1 5.18282E-1 3.99341E-1 3.41939E-1 3.73357E-1 4.57562E-1 4.44374E-1 3.48703E-1 3.0087E-1 3.35207E-1 4.11947E-1 4.9611E-1 5.59332E-1 5.94485E-1 5.60372E-1 4.77405E-1 4.05065E-1 4.1028E-1 5.42145E-1 6.15292E-1 6.04354E-1 5.72734E-1 5.26768E-1 4.74902E-1 3.72715E-1 2.46859E-1 1.76769E-1 1.80218E-1 1.92239E-1 2.07308E-1 1.68924E-1 1.52811E-1 1.42935E-1 1.30339E-1 1.27086E-1 1.58564E-1 1.88143E-1 1.94364E-1 1.76194E-1 2.04074E-1 2.35199E-1 2.8825E-1 3.96184E-1 5.33757E-1 5.86767E-1 5.8496E-1 5.7166E-1 4.58752E-1 3.26245E-1 2.22597E-1 1.61604E-1 1.69152E-1 1.97536E-1 2.32328E-1 2.53515E-1 2.09573E-1 1.98811E-1 2.36509E-1 3.26976E-1 3.32972E-1 2.3009E-1 1.63883E-1 1.88117E-1 2.63155E-1 2.77162E-1 2.27576E-1 1.88397E-1 2.40665E-1 2.78507E-1 2.1646E-1 1.70006E-1 1.30111E-1 1.05526E-1 1.10417E-1 1.24774E-1 1.38031E-1 1.5519E-1 1.67866E-1 1.86599E-1 1.77644E-1 1.45406E-1 1.64801E-1 1.77319E-1 2.00047E-1 1.98032E-1 -9999 -9999 -9999 -9999 -9999 -9999 -9999 -9999 -9999 -9999 -9999 -9999 -9999 -9999 -9999 -9999 -9999
-9999 -9999 -9999 -9999 -9999 -9999 -9999 -9999 -9999 -9999 -9999 -9999 -9999 -9999 -9999 -9999 -9999 -9999 -9999 -9999 -9999 -9999 -9999 -9999 -9999 -9999 -9999 -9999 -9999 -9999 -9999 -9999 -9999 -9999 -9999 -9999 -9999 -9999 -9999 -9999 -9999 -9999 -9999 -9999 -9999 -9999 -9999 -9999 -9999 -9999 -9999 -9999 -9999 -9999 -9999 -9999 -9999 -9999 -9999 -9999 -9999 -9999 -9999 -9999 -9999 -9999 -9999 -9999 -9999 -9999 -9999 -9999 -9999 -9999 -9999 -9999 -9999 -9999 -9999 -9999 -9999 -9999 -9999 -9999 -9999 -9999 -9999 -9999 -9999 -9999 -9999 -9999 -9999 -9999 -9999 -9999 -9999 -9999 -9999 -9999 -9999 -9999 -9999 -9999 -9999 -9999 -9999 -9999 2.6774E-1 2.89173E-1 4.13578E-1 4.94225E-1 4.92207E-1 3.29364E-1 3.1217E-1 4.08132E-1 4.5054E-1 4.40154E-1 3.98453E-1 3.8205E-1 4.5167E-1 4.03245E-1 3.07341E-1 2.5076E-1 2.43538E-1 2.67805E-1 3.64049E-1 3.67324E-1 3.92463E-1 3.77202E-1 3.74585E-1 3.68327E-1 3.8768E-1 3.9668E-1 4.8144E-1 5.47428E-1 6.52002E-1 5.3661E-1 5.13271E-1 6.21263E-1 7.10146E-1 6.85007E-1 7.28396E-1 5.79623E-1 6.65036E-1 7.08607E-1 7.05348E-1 6.85664E-1 6.85241E-1 6.74576E-1 6.60883E-1 6.33212E-1 5.77351E-1 4.92076E-1 5.06676E-1 5.94377E-1 6.79357E-1 6.96752E-1 6.50754E-1 5.86491E-1 6.25345E-1 6.63395E-1 6.08266E-1 5.41059E-1 4.60177E-1 3.69789E-1 3.40184E-1 3.64456E-1 3.52576E-1 3.35807E-1 3.26869E-1 3.49233E-1 4.33793E-1 5.32193E-1 5.25732E-1 5.21699E-1 5.18462E-1 4.4224E-1 3.54426E-1 3.68448E-1 4.99867E-1 6.00119E-1 5.88175E-1 5.4732E-1 4.80237E-1 4.21628E-1 3.4498E-1 2.50769E-1 2.03318E-1 1.77982E-1 1.60472E-1 1.62317E-1 1.57799E-1 1.77567E-1 1.97624E-1 1.84566E-1 1.68092E-1 2.00237E-1 2.63323E-1 3.15145E-1 3.75702E-1 3.71984E-1 3.87955E-1 4.17781E-1 5.10949E-1 5.44962E-1 4.90373E-1 4.55885E-1 5.35058E-1 5.16433E-1 3.98102E-1 2.33794E-1 1.49065E-1 1.42072E-1 1.67599E-1 2.19636E-1 2.4813E-1 1.93572E-1 1.61837E-1 1.88266E-1 2.49847E-1 2.60446E-1 1.88777E-1 1.4809E-1 1.96699E-1 2.69977E-1 2.43198E-1 1.75032E-1 1.53848E-1 2.01209E-1 2.57403E-1 2.52852E-1 1.74547E-1 9.7175E-2 7.92519E-2 1.01905E-1 1.35271E-1 1.50148E-1 1.45899E-1 1.66031E-1 1.80483E-1 1.54713E-1 1.18378E-1 1.36117E-1 1.88843E-1 1.93066E-1 2.10052E-1 2.15924E-1 2.30652E-1 -9999 -9999 -9999 -9999 -9999 -9999 -9999 -9999 -9999 -9999 -9999 -9999 -9999 -9999 -9999
-9999 -9999 -9999 -9999 -9999 -9999 -9999 -9999 -9999 -9999 -9999 -9999 -9999 -9999 -9999 -9999 -9999 -9999 -9999 -9999 -9999 -9999 -9999 -9999 -9999 -9999 -9999 -9999 -9999 -9999 -9999 -9999 -9999 -9999 -9999 -9999 -9999 -9999 -9999 -9999 -9999 -9999 -9999 -9999 -9999 -9999 -9999 -9999 -9999 -9999 -9999 -9999 -9999 -9999 -9999 -9999 -9999 -9999 -9999 -9999 -9999 -9999 -9999 -9999 -9999 -9999 -9999 -9999 -9999 -9999 -9999 -9999 -9999 -9999 -9999 -9999 -9999 -9999 -9999 -9999 -9999 -9999 -9999 -9999 -9999 -9999 -9999 -9999 -9999 -9999 -9999 -9999 -9999 -9999 -9999 -9999 -9999 -9999 -9999 -9999 -9999 -9999 -9999 -9999 -9999 -9999 -9999 2.63741E-1 2.58024E-1 2.76296E-1 3.75784E-1 4.63231E-1 4.93782E-1 3.51367E-1 2.77222E-1 3.64266E-1 4.78622E-1 5.13022E-1 4.9457E-1 4.7532E-1 4.41716E-1 4.06419E-1 3.17518E-1 2.77805E-1 2.44381E-1 2.49477E-1 2.87944E-1 3.02555E-1 3.17997E-1 3.69245E-1 3.75009E-1 4.00403E-1 4.52088E-1 5.81255E-1 6.42657E-1 5.56379E-1 4.35007E-1 4.65698E-1 5.73065E-1 7.31108E-1 6.80476E-1 6.95714E-1 7.01391E-1 6.27779E-1 7.0045E-1 6.75031E-1 6.47097E-1 6.46178E-1 6.58258E-1 6.95896E-1 6.80501E-1 6.37872E-1 5.54543E-1 5.09232E-1 5.60609E-1 6.28789E-1 7.00242E-1 6.89522E-1 6.09519E-1 5.25602E-1 5.63336E-1 6.30239E-1 6.21394E-1 5.78845E-1 5.42585E-1 4.77656E-1 4.08416E-1 3.41874E-1 3.46593E-1 3.7853E-1 4.00575E-1 4.32381E-1 5.24443E-1 5.41753E-1 4.70197E-1 4.18124E-1 4.50742E-1 4.22778E-1 3.41262E-1 3.38588E-1 4.26091E-1 5.56314E-1 6.03009E-1 5.77326E-1 5.20807E-1 4.89492E-1 4.01618E-1 3.34879E-1 2.9944E-1 2.37862E-1 2.12759E-1 1.96226E-1 1.78189E-1 1.78986E-1 2.12855E-1 2.58127E-1 2.83793E-1 2.51085E-1 2.53275E-1 3.09045E-1 4.54369E-1 5.26096E-1 5.25193E-1 5.68776E-1 5.93996E-1 5.24037E-1 3.75092E-1 3.31027E-1 4.41062E-1 5.34234E-1 4.85251E-1 2.96212E-1 1.69557E-1 1.33511E-1 1.67357E-1 2.21837E-1 2.26655E-1 1.72483E-1 1.62172E-1 1.86105E-1 2.07428E-1 1.79986E-1 1.53255E-1 1.46337E-1 2.1047E-1 2.55543E-1 1.95809E-1 1.34066E-1 1.22921E-1 1.3522E-1 1.58495E-1 1.84765E-1 1.56523E-1 9.26889E-2 8.52078E-2 1.11851E-1 1.26269E-1 1.18958E-1 1.11176E-1 1.30065E-1 1.48251E-1 1.22165E-1 1.12019E-1 1.31409E-1 1.7476E-1 1.98061E-1 1.86469E-1 1.96846E-1 2.00825E-1 -9999 -9999 -9999 -9999 -9999 -9999 -9999 -9999 -9999 -9999 -9999 -9999 -9999 -9999 -9999
-9999 -9999 -9999 -9999 -9999 -9999 -9999 -9999 -9999 -9999 -9999 -9999 -9999 -9999 -9999 -9999 -9999 -9999 -9999 -9999 -9999 -9999 -9999 -9999 -9999 -9999 -9999 -9999 -9999 -9999 -9999 -9999 -9999 -9999 -9999 -9999 -9999 -9999 -9999 -9999 -9999 -9999 -9999 -9999 -9999 -9999 -9999 -9999 -9999 -9999 -9999 -9999 -9999 -9999 -9999 -9999 -9999 -9999 -9999 -9999 -9999 -9999 -9999 -9999 -9999 -9999 -9999 -9999 -9999 -9999 -9999 -9999 -9999 -9999 -9999 -9999 -9999 -9999 -9999 -9999 -9999 -9999 -9999 -9999 -9999 -9999 -9999 -9999 -9999 -9999 -9999 -9999 -9999 -9999 -9999 -9999 -9999 -9999 -9999 -9999 -9999 -9999 -9999 -9999 -9999 -9999 -9999 2.55411E-1 2.5066E-1 2.77205E-1 3.83118E-1 5.14722E-1 5.02612E-1 3.53933E-1 2.69104E-1 3.41673E-1 4.72018E-1 5.28885E-1 5.27932E-1 5.34861E-1 4.41091E-1 3.83556E-1 3.20945E-1 2.8516E-1 2.66972E-1 2.50361E-1 3.02241E-1 3.30596E-1 3.9076E-1 3.80273E-1 3.95008E-1 4.51554E-1 5.56148E-1 6.8783E-1 6.70314E-1 6.33757E-1 3.93023E-1 4.87229E-1 6.86578E-1 7.1155E-1 6.75009E-1 7.17293E-1 6.68898E-1 6.50964E-1 7.09515E-1 6.48209E-1 6.01869E-1 6.11133E-1 6.85048E-1 6.94175E-1 6.43168E-1 6.11908E-1 5.4225E-1 5.43711E-1 5.95351E-1 6.67838E-1 6.71826E-1 6.70301E-1 5.87594E-1 4.95702E-1 4.90072E-1 5.51797E-1 5.61269E-1 5.73591E-1 5.437E-1 5.12809E-1 4.55826E-1 3.7019E-1 3.79496E-1 4.13845E-1 4.64261E-1 5.32704E-1 5.5771E-1 5.30383E-1 4.57848E-1 3.80243E-1 3.86034E-1 3.6436E-1 3.51622E-1 3.74547E-1 4.3545E-1 5.14264E-1 5.71087E-1 5.72801E-1 5.84029E-1 5.56108E-1 5.02798E-1 4.77768E-1 4.19235E-1 3.65063E-1 3.06583E-1 2.30967E-1 1.74734E-1 1.53238E-1 1.56173E-1 2.10881E-1 3.0556E-1 3.34954E-1 2.68906E-1 3.41327E-1 4.8764E-1 4.78522E-1 4.7715E-1 5.75331E-1 6.07741E-1 5.53986E-1 3.86246E-1 2.80683E-1 3.11275E-1 3.91443E-1 4.59223E-1 3.76488E-1 2.13414E-1 1.42337E-1 1.68416E-1 2.03609E-1 1.74304E-1 1.36466E-1 1.33545E-1 1.40087E-1 1.47405E-1 1.11261E-1 1.06957E-1 1.42302E-1 2.0113E-1 2.00935E-1 1.47729E-1 1.5006E-1 1.5708E-1 1.30515E-1 1.18566E-1 1.2565E-1 1.16332E-1 8.3169E-2 8.43952E-2 1.08908E-1 9.98877E-2 7.61204E-2 7.63348E-2 9.93097E-2 1.15136E-1 8.69807E-2 9.25943E-2 1.29961E-1 1.66742E-1 1.72247E-1 1.61749E-1 1.49024E-1 -9999 -9999 -9999 -9999 -9999 -9999 -9999 -9999 -9999 -9999 -9999 -9999 -9999 -9999 -9999 -9999
-9999 -9999 -9999 -9999 -9999 -9999 -9999 -9999 -9999 -9999 -9999 -9999 -9999 -9999 -9999 -9999 -9999 -9999 -9999 -9999 -9999 -9999 -9999 -9999 -9999 -9999 -9999 -9999 -9999 -9999 -9999 -9999 -9999 -9999 -9999 -9999 -9999 -9999 -9999 -9999 -9999 -9999 -9999 -9999 -9999 -9999 -9999 -9999 -9999 -9999 -9999 -9999 -9999 -9999 -9999 -9999 -9999 -9999 -9999 -9999 -9999 -9999 -9999 -9999 -9999 -9999 -9999 -9999 -9999 -9999 -9999 -9999 -9999 -9999 -9999 -9999 -9999 -9999 -9999 -9999 -9999 -9999 -9999 -9999 -9999 -9999 -9999 -9999 -9999 -9999 -9999 -9999 -9999 -9999 -9999 -9999 -9999 -9999 -9999 -9999 -9999 -9999 -9999 -9999 -9999 -9999 -9999 2.49802E-1 2.52813E-1 3.2562E-1 4.80516E-1 5.54465E-1 5.19058E-1 3.63228E-1 2.8007E-1 3.37857E-1 4.36864E-1 5.32304E-1 5.46524E-1 5.06134E-1 4.75778E-1 4.10185E-1 3.4572E-1 2.90275E-1 2.71933E-1 2.81948E-1 3.1725E-1 3.54713E-1 3.87028E-1 3.84346E-1 3.89134E-1 4.904E-1 6.38987E-1 7.24067E-1 7.22858E-1 5.44371E-1 4.45557E-1 5.93188E-1 7.21505E-1 6.78897E-1 6.89813E-1 7.27178E-1 6.74391E-1 6.71029E-1 6.97311E-1 6.49702E-1 5.94077E-1 6.21038E-1 6.97557E-1 6.53141E-1 5.71101E-1 5.27565E-1 5.05393E-1 5.56463E-1 6.10877E-1 6.53798E-1 6.54763E-1 6.49376E-1 5.97067E-1 5.47177E-1 5.36151E-1 5.34906E-1 5.41276E-1 5.47623E-1 5.34385E-1 5.15457E-1 4.6154E-1 3.69732E-1 3.88989E-1 4.27066E-1 4.9315E-1 5.56632E-1 5.50033E-1 5.30474E-1 4.98682E-1 4.1133E-1 3.54279E-1 3.44123E-1 3.76449E-1 4.25458E-1 4.60238E-1 4.67794E-1 4.703E-1 4.77018E-1 5.41132E-1 5.90186E-1 5.76208E-1 5.39156E-1 5.02442E-1 4.36126E-1 2.99803E-1 2.15278E-1 1.78714E-1 1.76483E-1 1.78419E-1 1.92127E-1 2.54112E-1 2.84536E-1 3.62583E-1 4.75856E-1 5.41045E-1 4.51636E-1 4.21098E-1 5.46532E-1 5.97165E-1 6.08927E-1 5.26877E-1 3.51109E-1 2.46843E-1 2.5358E-1 3.30782E-1 3.44063E-1 2.23647E-1 1.48598E-1 1.58706E-1 1.55732E-1 1.26392E-1 8.58195E-2 7.70835E-2 8.76118E-2 8.67855E-2 7.16413E-2 7.98932E-2 1.19315E-1 1.65517E-1 1.72888E-1 1.53945E-1 1.72768E-1 2.20597E-1 2.20688E-1 2.13198E-1 1.85722E-1 1.40565E-1 8.65206E-2 6.93345E-2 8.50147E-2 7.0474E-2 5.16884E-2 5.80846E-2 7.86024E-2 7.87878E-2 6.22702E-2 7.12299E-2 9.82179E-2 1.24107E-1 1.47183E-1 1.16413E-1 1.13522E-1 -9999 -9999 -9999 -9999 -9999 -9999 -9999 -9999 -9999 -9999 -9999 -9999 -9999 -9999 -9999 -9999
-9999 -9999 -9999 -9999 -9999 -9999 -9999 -9999 -9999 -9999 -9999 -9999 -9999 -9999 -9999 -9999 -9999 -9999 -9999 -9999 -9999 -9999 -9999 -9999 -9999 -9999 -9999 -9999 -9999 -9999 -9999 -9999 -9999 -9999 -9999 -9999 -9999 -9999 -9999 -9999 -9999 -9999 -9999 -9999 -9999 -9999 -9999 -9999 -9999 -9999 -9999 -9999 -9999 -9999 -9999 -9999 -9999 -9999 -9999 -9999 -9999 -9999 -9999 -9999 -9999 -9999 -9999 -9999 -9999 -9999 -9999 -9999 -9999 -9999 -9999 -9999 -9999 -9999 -9999 -9999 -9999 -9999 -9999 -9999 -9999 -9999 -9999 -9999 -9999 -9999 -9999 -9999 -9999 -9999 -9999 -9999 -9999 -9999 -9999 -9999 -9999 -9999 -9999 -9999 -9999 -9999 2.53244E-1 2.51519E-1 2.82806E-1 3.51879E-1 4.97095E-1 5.72887E-1 5.38214E-1 3.67356E-1 3.05086E-1 3.07015E-1 3.94018E-1 4.91399E-1 5.23871E-1 5.43442E-1 5.09654E-1 4.505E-1 3.47737E-1 2.87958E-1 2.82408E-1 3.35343E-1 3.21671E-1 3.5705E-1 3.31328E-1 3.60165E-1 4.84289E-1 6.43666E-1 7.27049E-1 7.22107E-1 6.95304E-1 4.61372E-1 5.63163E-1 7.31753E-1 6.753E-1 6.62788E-1 7.13765E-1 6.84383E-1 6.74483E-1 6.85852E-1 6.46302E-1 6.13646E-1 5.74639E-1 6.44657E-1 6.94863E-1 6.40225E-1 5.71647E-1 5.16402E-1 5.01846E-1 5.44879E-1 5.67476E-1 6.12489E-1 6.67773E-1 6.22677E-1 6.53071E-1 6.42233E-1 6.2158E-1 6.13106E-1 6.07495E-1 6.0654E-1 5.81714E-1 5.35903E-1 4.58982E-1 3.77424E-1 4.03985E-1 4.43413E-1 5.09731E-1 5.60024E-1 5.20636E-1 4.9256E-1 4.84502E-1 4.15838E-1 3.33539E-1 3.23074E-1 3.69729E-1 4.30229E-1 4.09179E-1 3.66777E-1 3.55506E-1 3.7257E-1 4.94777E-1 5.71604E-1 5.6683E-1 5.32758E-1 4.60631E-1 3.44014E-1 2.46104E-1 1.88686E-1 1.87184E-1 1.96572E-1 2.2922E-1 2.75059E-1 2.76096E-1 3.42155E-1 4.6981E-1 5.56508E-1 5.54442E-1 4.42103E-1 3.71856E-1 4.96414E-1 5.88162E-1 6.06202E-1 6.01815E-1 4.92361E-1 3.37187E-1 2.77902E-1 2.79905E-1 2.57776E-1 1.84149E-1 1.31982E-1 1.40645E-1 1.17262E-1 8.09122E-2 5.72105E-2 5.36842E-2 6.54771E-2 7.80375E-2 8.90376E-2 1.05942E-1 1.35974E-1 1.7291E-1 1.86709E-1 1.51202E-1 1.42751E-1 1.89336E-1 2.86112E-1 3.70735E-1 3.52478E-1 2.28461E-1 1.09093E-1 5.6961E-2 5.46897E-2 4.48133E-2 3.51171E-2 4.20459E-2 5.09909E-2 5.36579E-2 4.88301E-2 5.35756E-2 6.72777E-2 8.7585E-2 1.01984E-1 7.75901E-2 8.19325E-2 -9999 -9999 -9999 -9999 -9999 -9999 -9999 -9999 -9999 -9999 -9999 -9999 -9999 -9999 -9999 -9999
-9999 -9999 -9999 -9999 -9999 -9999 -9999 -9999 -9999 -9999 -9999 -9999 -9999 -9999 -9999 -9999 -9999 -9999 -9999 -9999 -9999 -9999 -9999 -9999 -9999 -9999 -9999 -9999 -9999 -9999 -9999 -9999 -9999 -9999 -9999 -9999 -9999 -9999 -9999 -9999 -9999 -9999 -9999 -9999 -9999 -9999 -9999 -9999 -9999 -9999 -9999 -9999 -9999 -9999 -9999 -9999 -9999 -9999 -9999 -9999 -9999 -9999 -9999 -9999 -9999 -9999 -9999 -9999 -9999 -9999 -9999 -9999 -9999 -9999 -9999 -9999 -9999 -9999 -9999 -9999 -9999 -9999 -9999 -9999 -9999 -9999 -9999 -9999 -9999 -9999 -9999 -9999 -9999 -9999 -9999 -9999 -9999 -9999 -9999 -9999 -9999 -9999 -9999 -9999 -9999 -9999 2.47664E-1 2.61562E-1 3.40162E-1 4.45696E-1 4.67698E-1 5.14879E-1 4.9866E-1 3.65796E-1 3.6906E-1 3.48557E-1 3.62489E-1 4.49952E-1 5.44752E-1 5.59768E-1 5.45107E-1 4.62499E-1 3.49266E-1 2.85639E-1 2.87029E-1 3.60688E-1 3.11406E-1 3.31505E-1 3.101E-1 3.89794E-1 6.06585E-1 7.30191E-1 7.07702E-1 7.26009E-1 5.32193E-1 5.15239E-1 6.89857E-1 6.84853E-1 6.41618E-1 6.72999E-1 7.23919E-1 6.65324E-1 6.74266E-1 6.6035E-1 6.09227E-1 5.70217E-1 6.0049E-1 6.6403E-1 6.7402E-1 6.68649E-1 6.32103E-1 5.81606E-1 5.20178E-1 4.88537E-1 5.27614E-1 6.16719E-1 6.61735E-1 6.62154E-1 6.62154E-1 6.50546E-1 6.46102E-1 6.40225E-1 6.31514E-1 6.17583E-1 5.79703E-1 5.41855E-1 4.71667E-1 3.81549E-1 3.82576E-1 4.23808E-1 4.92949E-1 5.51753E-1 5.43456E-1 5.04867E-1 4.53315E-1 3.89783E-1 3.3792E-1 3.3121E-1 3.80225E-1 4.11001E-1 3.70585E-1 3.23688E-1 3.12523E-1 3.3252E-1 4.03848E-1 5.23351E-1 5.62299E-1 5.25969E-1 3.93043E-1 2.52403E-1 1.91404E-1 1.68573E-1 1.62389E-1 1.55352E-1 1.96254E-1 2.51456E-1 3.33839E-1 4.59211E-1 5.49313E-1 5.03993E-1 4.55832E-1 3.59465E-1 3.29134E-1 4.30019E-1 5.50346E-1 5.76252E-1 5.92206E-1 5.78803E-1 5.14642E-1 4.56169E-1 3.78765E-1 2.56277E-1 1.46387E-1 1.25494E-1 1.28425E-1 9.57191E-2 6.78147E-2 6.22919E-2 6.70248E-2 8.75143E-2 1.14902E-1 1.42086E-1 1.52141E-1 1.37339E-1 1.59831E-1 1.68222E-1 1.12102E-1 9.11179E-2 1.22467E-1 2.30528E-1 4.01396E-1 4.04416E-1 2.43869E-1 1.09591E-1 4.72306E-2 3.61992E-2 3.452E-2 3.28406E-2 3.4408E-2 5.39688E-2 8.05008E-2 7.92677E-2 7.74403E-2 8.86871E-2 8.61442E-2 7.6811E-2 6.30391E-2 6.24989E-2 -9999 -9999 -9999 -9999 -9999 -9999 -9999 -9999 -9999 -9999 -9999 -9999 -9999 -9999 -9999 -9999
-9999 -9999 -9999 -9999 -9999 -9999 -9999 -9999 -9999 -9999 -9999 -9999 -9999 -9999 -9999 -9999 -9999 -9999 -9999 -9999 -9999 -9999 -9999 -9999 -9999 -9999 -9999 -9999 -9999 -9999 -9999 -9999 -9999 -9999 -9999 -9999 -9999 -9999 -9999 -9999 -9999 -9999 -9999 -9999 -9999 -9999 -9999 -9999 -9999 -9999 -9999 -9999 -9999 -9999 -9999 -9999 -9999 -9999 -9999 -9999 -9999 -9999 -9999 -9999 -9999 -9999 -9999 -9999 -9999 -9999 -9999 -9999 -9999 -9999 -9999 -9999 -9999 -9999 -9999 -9999 -9999 -9999 -9999 -9999 -9999 -9999 -9999 -9999 -9999 -9999 -9999 -9999 -9999 -9999 -9999 -9999 -9999 -9999 -9999 -9999 -9999 -9999 -9999 -9999 -9999 2.45114E-1 2.41361E-1 2.71795E-1 4.01568E-1 4.57841E-1 4.15095E-1 4.29188E-1 4.42341E-1 3.58031E-1 3.82275E-1 4.16938E-1 4.019E-1 4.67107E-1 5.84959E-1 5.37874E-1 5.61127E-1 4.54814E-1 3.41141E-1 2.84252E-1 2.85639E-1 3.49308E-1 2.96545E-1 3.03812E-1 3.56233E-1 5.02618E-1 6.15839E-1 7.2348E-1 7.09587E-1 7.12478E-1 4.80115E-1 5.38463E-1 7.02458E-1 6.79987E-1 6.46673E-1 6.88267E-1 7.12689E-1 6.71885E-1 6.68821E-1 6.13106E-1 5.54573E-1 5.549E-1 5.85299E-1 6.33832E-1 6.48648E-1 6.31359E-1 5.95705E-1 5.72177E-1 5.17867E-1 4.67241E-1 5.25435E-1 6.00065E-1 6.08491E-1 5.77313E-1 5.72891E-1 5.93382E-1 6.25173E-1 6.15832E-1 5.8534E-1 5.95687E-1 5.97181E-1 5.46668E-1 4.75348E-1 4.01242E-1 3.88823E-1 4.24004E-1 4.44139E-1 5.12484E-1 5.60783E-1 5.37549E-1 4.88293E-1 4.62408E-1 4.09306E-1 3.61379E-1 3.68693E-1 3.76906E-1 3.30827E-1 3.0159E-1 2.90896E-1 2.74778E-1 3.11642E-1 4.65004E-1 5.52448E-1 5.07972E-1 4.33263E-1 2.95279E-1 1.96819E-1 1.63407E-1 1.62343E-1 1.78654E-1 1.86564E-1 2.31391E-1 3.27957E-1 5.24929E-1 5.59047E-1 4.43456E-1 3.39992E-1 2.97418E-1 3.02725E-1 3.99382E-1 4.46684E-1 4.51328E-1 4.65979E-1 5.4788E-1 5.75619E-1 5.51726E-1 4.43667E-1 2.58883E-1 1.3948E-1 1.24E-1 1.08808E-1 8.50046E-2 7.15421E-2 7.39214E-2 8.29704E-2 9.09658E-2 1.17325E-1 1.43234E-1 1.54052E-1 1.17189E-1 1.29346E-1 1.39883E-1 9.42815E-2 6.70692E-2 9.30262E-2 2.29319E-1 3.99915E-1 3.89651E-1 2.86453E-1 1.56058E-1 6.90597E-2 4.03038E-2 4.85444E-2 4.49801E-2 4.09329E-2 7.29043E-2 1.46372E-1 1.87804E-1 1.8211E-1 2.12308E-1 1.65385E-1 8.80989E-2 6.31745E-2 6.951E-2 1.30402E-1 -9999 -9999 -9999 -9999 -9999 -9999 -9999 -9999 -9999 -9999 -9999 -9999 -9999 -9999 -9999
-9999 -9999 -9999 -9999 -9999 -9999 -9999 -9999 -9999 -9999 -9999 -9999 -9999 -9999 -9999 -9999 -9999 -9999 -9999 -9999 -9999 -9999 -9999 -9999 -9999 -9999 -9999 -9999 -9999 -9999 -9999 -9999 -9999 -9999 -9999 -9999 -9999 -9999 -9999 -9999 -9999 -9999 -9999 -9999 -9999 -9999 -9999 -9999 -9999 -9999 -9999 -9999 -9999 -9999 -9999 -9999 -9999 -9999 -9999 -9999 -9999 -9999 -9999 -9999 -9999 -9999 -9999 -9999 -9999 -9999 -9999 -9999 -9999 -9999 -9999 -9999 -9999 -9999 -9999 -9999 -9999 -9999 -9999 -9999 -9999 -9999 -9999 -9999 -9999 -9999 -9999 -9999 -9999 -9999 -9999 -9999 -9999 -9999 -9999 -9999 -9999 -9999 -9999 -9999 -9999 2.19874E-1 2.23435E-1 2.86047E-1 3.66163E-1 3.80332E-1 3.52888E-1 3.86689E-1 4.27028E-1 3.95745E-1 3.70314E-1 3.44976E-1 3.59646E-1 4.66047E-1 5.65558E-1 5.4071E-1 5.26756E-1 3.78775E-1 3.2414E-1 2.94654E-1 2.99869E-1 3.46742E-1 3.11073E-1 3.47435E-1 5.05425E-1 6.68995E-1 7.14595E-1 7.15698E-1 7.12091E-1 6.34387E-1 4.96599E-1 5.6177E-1 6.95922E-1 6.66284E-1 6.52893E-1 6.83262E-1 6.76821E-1 6.74844E-1 6.44209E-1 5.82096E-1 5.0831E-1 5.09577E-1 5.367E-1 5.64533E-1 5.83929E-1 6.05666E-1 5.48456E-1 5.06751E-1 4.80222E-1 4.65366E-1 5.09846E-1 5.59675E-1 5.41256E-1 5.00564E-1 4.98414E-1 5.45898E-1 5.66761E-1 5.64708E-1 5.48059E-1 5.36153E-1 5.70475E-1 5.58892E-1 5.16201E-1 4.47416E-1 4.1254E-1 4.19681E-1 4.13625E-1 4.72485E-1 4.99115E-1 5.44396E-1 5.40222E-1 5.11268E-1 4.66885E-1 4.13984E-1 3.7563E-1 3.35821E-1 3.07741E-1 2.76258E-1 2.70275E-1 3.09864E-1 3.62648E-1 4.81225E-1 5.41364E-1 4.7207E-1 4.03381E-1 3.24407E-1 2.3087E-1 1.78335E-1 1.76826E-1 2.31139E-1 2.50017E-1 3.13712E-1 4.49549E-1 5.81612E-1 5.51193E-1 3.96398E-1 2.71159E-1 2.52726E-1 2.96658E-1 3.64161E-1 3.46952E-1 3.02691E-1 2.89901E-1 4.09021E-1 5.32619E-1 5.1486E-1 4.24771E-1 2.33595E-1 1.24504E-1 1.05037E-1 8.60024E-2 7.60721E-2 7.09804E-2 7.13687E-2 7.08538E-2 7.56018E-2 1.05126E-1 1.41552E-1 1.28884E-1 1.02761E-1 1.1152E-1 1.0813E-1 7.97098E-2 5.93919E-2 9.17256E-2 2.12146E-1 4.14744E-1 4.64423E-1 4.01617E-1 2.96093E-1 1.75173E-1 9.42041E-2 1.05901E-1 7.66601E-2 4.5714E-2 6.29996E-2 1.45644E-1 2.72776E-1 3.47545E-1 4.08396E-1 3.27978E-1 1.95353E-1 1.53863E-1 1.5871E-1 -9999 -9999 -9999 -9999 -9999 -9999 -9999 -9999 -9999 -9999 -9999 -9999 -9999 -9999 -9999 -9999
-9999 -9999 -9999 -9999 -9999 -9999 -9999 -9999 -9999 -9999 -9999 -9999 -9999 -9999 -9999 -9999 -9999 -9999 -9999 -9999 -9999 -9999 -9999 -9999 -9999 -9999 -9999 -9999 -9999 -9999 -9999 -9999 -9999 -9999 -9999 -9999 -9999 -9999 -9999 -9999 -9999 -9999 -9999 -9999 -9999 -9999 -9999 -9999 -9999 -9999 -9999 -9999 -9999 -9999 -9999 -9999 -9999 -9999 -9999 -9999 -9999 -9999 -9999 -9999 -9999 -9999 -9999 -9999 -9999 -9999 -9999 -9999 -9999 -9999 -9999 -9999 -9999 -9999 -9999 -9999 -9999 -9999 -9999 -9999 -9999 -9999 -9999 -9999 -9999 -9999 -9999 -9999 -9999 -9999 -9999 -9999 -9999 -9999 -9999 -9999 -9999 -9999 -9999 -9999 -9999 2.13249E-1 2.21452E-1 2.95032E-1 3.15277E-1 3.19693E-1 2.98739E-1 3.35616E-1 4.09603E-1 4.63794E-1 4.81022E-1 3.91854E-1 3.34834E-1 4.11089E-1 5.24247E-1 5.07506E-1 3.83506E-1 3.41141E-1 3.06573E-1 2.89485E-1 2.98917E-1 3.91946E-1 3.40613E-1 4.30791E-1 6.51173E-1 7.07491E-1 6.80167E-1 6.87047E-1 7.24795E-1 5.52675E-1 5.89735E-1 6.39387E-1 7.09915E-1 6.88806E-1 6.5425E-1 6.61469E-1 6.46665E-1 6.22626E-1 5.96651E-1 5.39368E-1 4.62733E-1 4.29355E-1 4.56665E-1 4.74742E-1 5.14062E-1 5.62098E-1 5.40401E-1 4.8249E-1 4.50804E-1 4.68984E-1 4.94819E-1 5.11728E-1 5.2641E-1 4.83779E-1 4.59116E-1 4.91314E-1 5.24277E-1 5.04501E-1 4.98809E-1 4.85441E-1 5.08274E-1 5.1174E-1 5.02118E-1 4.53158E-1 4.0183E-1 3.99156E-1 4.02511E-1 4.1814E-1 4.48E-1 5.10502E-1 5.14502E-1 4.87378E-1 4.78667E-1 4.40318E-1 3.84062E-1 3.17953E-1 2.81314E-1 2.79716E-1 3.2587E-1 4.37225E-1 4.91101E-1 5.10862E-1 5.00616E-1 3.91469E-1 2.97417E-1 2.54942E-1 2.00615E-1 1.88053E-1 2.01103E-1 2.14018E-1 2.62938E-1 3.86885E-1 5.65388E-1 5.99163E-1 5.42268E-1 3.64384E-1 2.40121E-1 2.33689E-1 2.95652E-1 3.38377E-1 3.26683E-1 2.41672E-1 1.95573E-1 2.62487E-1 4.03277E-1 4.4515E-1 3.14366E-1 1.63533E-1 9.97298E-2 8.33542E-2 7.28207E-2 6.73496E-2 6.40837E-2 5.9894E-2 6.24234E-2 7.58558E-2 1.06114E-1 1.16309E-1 8.86723E-2 7.51711E-2 8.25631E-2 7.32772E-2 5.55115E-2 5.5124E-2 9.54817E-2 1.70962E-1 2.92566E-1 4.15533E-1 4.63946E-1 4.52641E-1 3.65978E-1 2.34336E-1 2.23388E-1 1.35207E-1 5.7004E-2 5.04488E-2 1.05194E-1 2.52085E-1 3.97326E-1 4.31314E-1 4.02306E-1 3.71492E-1 -9999 -9999 -9999 -9999 -9999 -9999 -9999 -9999 -9999 -9999 -9999 -9999 -9999 -9999 -9999 -9999 -9999 -9999
-9999 -9999 -9999 -9999 -9999 -9999 -9999 -9999 -9999 -9999 -9999 -9999 -9999 -9999 -9999 -9999 -9999 -9999 -9999 -9999 -9999 -9999 -9999 -9999 -9999 -9999 -9999 -9999 -9999 -9999 -9999 -9999 -9999 -9999 -9999 -9999 -9999 -9999 -9999 -9999 -9999 -9999 -9999 -9999 -9999 -9999 -9999 -9999 -9999 -9999 -9999 -9999 -9999 -9999 -9999 -9999 -9999 -9999 -9999 -9999 -9999 -9999 -9999 -9999 -9999 -9999 -9999 -9999 -9999 -9999 -9999 -9999 -9999 -9999 -9999 -9999 -9999 -9999 -9999 -9999 -9999 -9999 -9999 -9999 -9999 -9999 -9999 -9999 -9999 -9999 -9999 -9999 -9999 -9999 -9999 -9999 -9999 -9999 -9999 -9999 -9999 -9999 -9999 -9999 2.1752E-1 2.1056E-1 2.33885E-1 2.65601E-1 2.77781E-1 2.8007E-1 3.00768E-1 3.31314E-1 3.65612E-1 4.40087E-1 5.44638E-1 5.18259E-1 4.08918E-1 3.9076E-1 4.92684E-1 4.2257E-1 3.67157E-1 3.38878E-1 3.1645E-1 2.98063E-1 3.09614E-1 4.33562E-1 4.15056E-1 5.80713E-1 7.24313E-1 6.80091E-1 6.51599E-1 6.80043E-1 7.07792E-1 6.12449E-1 6.70443E-1 7.16806E-1 6.81151E-1 6.77449E-1 6.55244E-1 6.2995E-1 6.04396E-1 5.6257E-1 5.30921E-1 4.69864E-1 4.00723E-1 3.76436E-1 3.98805E-1 4.19181E-1 4.4429E-1 5.0759E-1 4.97589E-1 4.35865E-1 3.9747E-1 4.18258E-1 4.23051E-1 4.59142E-1 4.94878E-1 4.58876E-1 4.08514E-1 4.19051E-1 4.35459E-1 4.1254E-1 3.98832E-1 4.12805E-1 4.26874E-1 4.25282E-1 4.4857E-1 4.21623E-1 3.83405E-1 3.61788E-1 3.6995E-1 3.7734E-1 4.1875E-1 4.87363E-1 5.0317E-1 4.55637E-1 4.25469E-1 3.95537E-1 3.43196E-1 3.12064E-1 3.10638E-1 3.50593E-1 4.42927E-1 5.02186E-1 4.64005E-1 4.18322E-1 4.0755E-1 3.18376E-1 2.39496E-1 2.05075E-1 1.7399E-1 1.74531E-1 1.88677E-1 1.93432E-1 2.9003E-1 4.80371E-1 5.92412E-1 5.69786E-1 5.09359E-1 3.44142E-1 2.31209E-1 2.33423E-1 2.69415E-1 3.15371E-1 3.44934E-1 2.65734E-1 1.83687E-1 1.96065E-1 2.74329E-1 3.27999E-1 2.21578E-1 1.17494E-1 1.00343E-1 9.17884E-2 7.68127E-2 6.71586E-2 6.35962E-2 5.65379E-2 5.44836E-2 6.30015E-2 7.3053E-2 7.16413E-2 5.29925E-2 5.00278E-2 5.0077E-2 4.67975E-2 3.86111E-2 5.22358E-2 8.12989E-2 1.01363E-1 1.29816E-1 2.09348E-1 3.23715E-1 4.81405E-1 4.94917E-1 4.29759E-1 3.70349E-1 1.68223E-1 6.51632E-2 5.0754E-2 8.44109E-2 1.68695E-1 2.73153E-1 3.48894E-1 -9999 -9999 -9999 -9999 -9999 -9999 -9999 -9999 -9999 -9999 -9999 -9999 -9999 -9999 -9999 -9999 -9999 -9999 -9999 -9999
-9999 -9999 -9999 -9999 -9999 -9999 -9999 -9999 -9999 -9999 -9999 -9999 -9999 -9999 -9999 -9999 -9999 -9999 -9999 -9999 -9999 -9999 -9999 -9999 -9999 -9999 -9999 -9999 -9999 -9999 -9999 -9999 -9999 -9999 -9999 -9999 -9999 -9999 -9999 -9999 -9999 -9999 -9999 -9999 -9999 -9999 -9999 -9999 -9999 -9999 -9999 -9999 -9999 -9999 -9999 -9999 -9999 -9999 -9999 -9999 -9999 -9999 -9999 -9999 -9999 -9999 -9999 -9999 -9999 -9999 -9999 -9999 -9999 -9999 -9999 -9999 -9999 -9999 -9999 -9999 -9999 -9999 -9999 -9999 -9999 -9999 -9999 -9999 -9999 -9999 -9999 -9999 -9999 -9999 -9999 -9999 -9999 -9999 -9999 -9999 -9999 -9999 -9999 -9999 2.14408E-1 2.09084E-1 2.28626E-1 2.38063E-1 2.59847E-1 2.62937E-1 2.84771E-1 3.17889E-1 3.59126E-1 4.28026E-1 5.40812E-1 5.68418E-1 4.85387E-1 4.22027E-1 4.91572E-1 3.8658E-1 3.56246E-1 3.3233E-1 3.07674E-1 2.88138E-1 3.2762E-1 4.36632E-1 5.32658E-1 7.0303E-1 7.0301E-1 6.5212E-1 6.63876E-1 7.09861E-1 6.81053E-1 6.91084E-1 7.06141E-1 6.80346E-1 6.62876E-1 6.46903E-1 6.47127E-1 6.16729E-1 5.72452E-1 5.25006E-1 4.91914E-1 4.5048E-1 4.28674E-1 4.41076E-1 4.17468E-1 4.21368E-1 4.27086E-1 4.32641E-1 4.30276E-1 3.87948E-1 3.5288E-1 3.64123E-1 3.60672E-1 3.92799E-1 4.15255E-1 4.11743E-1 4.08374E-1 4.09653E-1 3.99898E-1 3.69486E-1 3.73659E-1 3.91613E-1 3.9639E-1 4.16903E-1 4.38583E-1 4.37068E-1 4.06585E-1 3.65333E-1 3.29318E-1 3.6191E-1 4.15095E-1 4.75433E-1 4.89947E-1 4.43959E-1 3.80329E-1 3.38995E-1 3.26552E-1 3.359E-1 3.55457E-1 4.2213E-1 4.94904E-1 4.68096E-1 4.02553E-1 3.2297E-1 3.06603E-1 2.4427E-1 2.06053E-1 2.04098E-1 2.01646E-1 1.937E-1 1.85739E-1 2.21623E-1 3.60612E-1 5.60162E-1 5.88015E-1 5.51758E-1 4.20835E-1 2.87464E-1 2.21782E-1 2.20415E-1 2.39239E-1 2.68236E-1 3.19748E-1 2.61719E-1 1.84188E-1 1.4958E-1 1.8847E-1 2.33663E-1 1.81138E-1 1.2512E-1 1.28156E-1 1.27506E-1 9.42959E-2 8.0273E-2 7.71631E-2 7.05254E-2 5.89156E-2 5.49241E-2 5.13891E-2 4.83511E-2 5.04652E-2 5.44633E-2 4.92134E-2 3.89292E-2 3.43797E-2 4.4342E-2 5.81496E-2 6.14809E-2 5.89089E-2 8.50668E-2 1.6482E-1 3.6718E-1 4.80793E-1 5.23197E-1 4.66436E-1 2.56943E-1 1.04361E-1 6.00048E-2 6.83908E-2 8.91858E-2 1.23358E-1 1.5642E-1 2.47533E-1 -9999 -9999 -9999 -9999 -9999 -9999 -9999 -9999 -9999 -9999 -9999 -9999 -9999 -9999 -9999 -9999 -9999 -9999 -9999
-9999 -9999 -9999 -9999 -9999 -9999 -9999 -9999 -9999 -9999 -9999 -9999 -9999 -9999 -9999 -9999 -9999 -9999 -9999 -9999 -9999 -9999 -9999 -9999 -9999 -9999 -9999 -9999 -9999 -9999 -9999 -9999 -9999 -9999 -9999 -9999 -9999 -9999 -9999 -9999 -9999 -9999 -9999 -9999 -9999 -9999 -9999 -9999 -9999 -9999 -9999 -9999 -9999 -9999 -9999 -9999 -9999 -9999 -9999 -9999 -9999 -9999 -9999 -9999 -9999 -9999 -9999 -9999 -9999 -9999 -9999 -9999 -9999 -9999 -9999 -9999 -9999 -9999 -9999 -9999 -9999 -9999 -9999 -9999 -9999 -9999 -9999 -9999 -9999 -9999 -9999 -9999 -9999 -9999 -9999 -9999 -9999 -9999 -9999 -9999 -9999 -9999 -9999 2.18303E-1 2.10609E-1 2.09084E-1 2.23799E-1 2.24599E-1 2.2701E-1 2.30295E-1 2.57255E-1 3.07623E-1 3.46722E-1 3.83836E-1 5.01986E-1 5.85841E-1 5.63298E-1 4.70346E-1 4.73134E-1 4.05746E-1 3.70615E-1 3.39088E-1 3.10186E-1 2.91955E-1 3.39866E-1 4.31066E-1 5.96426E-1 7.26522E-1 6.80512E-1 6.59272E-1 6.91671E-1 7.16151E-1 6.33488E-1 6.93743E-1 6.84498E-1 6.62784E-1 6.68624E-1 6.77554E-1 6.55602E-1 6.11103E-1 5.72425E-1 5.63147E-1 5.46154E-1 5.0839E-1 5.1268E-1 5.39016E-1 4.98368E-1 4.67335E-1 4.53953E-1 4.41257E-1 4.25616E-1 3.84422E-1 3.5343E-1 3.77436E-1 3.87261E-1 3.56691E-1 3.58805E-1 3.86067E-1 4.48156E-1 4.83771E-1 4.69154E-1 4.57871E-1 4.79673E-1 4.86086E-1 4.8576E-1 4.98064E-1 5.06671E-1 4.77522E-1 4.37786E-1 4.02608E-1 3.61477E-1 3.76489E-1 4.05101E-1 4.60557E-1 4.82717E-1 4.32848E-1 3.71374E-1 3.23478E-1 3.11243E-1 3.14361E-1 3.59449E-1 4.5817E-1 4.85571E-1 4.17768E-1 3.35501E-1 2.72488E-1 2.5254E-1 2.13341E-1 1.99802E-1 2.06776E-1 2.38255E-1 2.58537E-1 2.2149E-1 3.11896E-1 5.05757E-1 5.94032E-1 5.73304E-1 5.14398E-1 3.92193E-1 2.69448E-1 2.32452E-1 2.24688E-1 2.17131E-1 2.35434E-1 2.91188E-1 2.4105E-1 1.50704E-1 1.22485E-1 1.53653E-1 1.9518E-1 2.13414E-1 1.8944E-1 1.7628E-1 1.64937E-1 1.08705E-1 9.89066E-2 1.14052E-1 1.28274E-1 1.04736E-1 8.08465E-2 6.30141E-2 6.31602E-2 8.58137E-2 1.17561E-1 1.06299E-1 6.61015E-2 4.65297E-2 5.12145E-2 5.76416E-2 4.74433E-2 3.59991E-2 4.44306E-2 8.10956E-2 1.53656E-1 2.16314E-1 3.38679E-1 4.72575E-1 4.02161E-1 2.43978E-1 1.10507E-1 6.5536E-2 6.13622E-2 7.18053E-2 8.57867E-2 1.36246E-1 2.07296E-1 -9999 -9999 -9999 -9999 -9999 -9999 -9999 -9999 -9999 -9999 -9999 -9999 -9999 -9999 -9999 -9999 -9999 -9999
-9999 -9999 -9999 -9999 -9999 -9999 -9999 -9999 -9999 -9999 -9999 -9999 -9999 -9999 -9999 -9999 -9999 -9999 -9999 -9999 -9999 -9999 -9999 -9999 -9999 -9999 -9999 -9999 -9999 -9999 -9999 -9999 -9999 -9999 -9999 -9999 -9999 -9999 -9999 -9999 -9999 -9999 -9999 -9999 -9999 -9999 -9999 -9999 -9999 -9999 -9999 -9999 -9999 -9999 -9999 -9999 -9999 -9999 -9999 -9999 -9999 -9999 -9999 -9999 -9999 -9999 -9999 -9999 -9999 -9999 -9999 -9999 -9999 -9999 -9999 -9999 -9999 -9999 -9999 -9999 -9999 -9999 -9999 -9999 -9999 -9999 -9999 -9999 -9999 -9999 -9999 -9999 -9999 -9999 -9999 -9999 -9999 -9999 -9999 -9999 -9999 -9999 2.20268E-1 2.11758E-1 2.09084E-1 2.08704E-1 2.22603E-1 2.21808E-1 2.35136E-1 2.5634E-1 2.6742E-1 2.86631E-1 3.51878E-1 4.44414E-1 5.39074E-1 6.0348E-1 5.87877E-1 4.99139E-1 4.79779E-1 4.31227E-1 3.66946E-1 3.22502E-1 2.89594E-1 2.87243E-1 4.33504E-1 5.26491E-1 7.0504E-1 7.04709E-1 6.7116E-1 6.82471E-1 7.27247E-1 5.88283E-1 6.06518E-1 6.80476E-1 7.03407E-1 6.99757E-1 6.98956E-1 6.82984E-1 6.44132E-1 6.11907E-1 6.03678E-1 6.30479E-1 6.16581E-1 5.70024E-1 5.82479E-1 6.03266E-1 5.59722E-1 5.46689E-1 5.33665E-1 5.12806E-1 4.75065E-1 4.30869E-1 4.21292E-1 4.58924E-1 4.7525E-1 4.39137E-1 3.87007E-1 3.58396E-1 4.41108E-1 5.23105E-1 5.47939E-1 5.37157E-1 5.51316E-1 5.49913E-1 5.48565E-1 5.46376E-1 5.45817E-1 5.23997E-1 4.91393E-1 4.64693E-1 4.2997E-1 4.09231E-1 4.0192E-1 4.29351E-1 4.59042E-1 4.19662E-1 3.86531E-1 3.69288E-1 3.52103E-1 3.55521E-1 4.22573E-1 4.92557E-1 4.71146E-1 3.85064E-1 2.83295E-1 2.3774E-1 2.21734E-1 2.08023E-1 2.03914E-1 2.04449E-1 2.28199E-1 2.71112E-1 3.22641E-1 4.70587E-1 5.83127E-1 5.94676E-1 5.55896E-1 5.08338E-1 4.24004E-1 3.19833E-1 2.53219E-1 2.06736E-1 1.95711E-1 2.22551E-1 2.47471E-1 1.96091E-1 1.29582E-1 1.19124E-1 1.76331E-1 2.59431E-1 3.33354E-1 3.11862E-1 2.53556E-1 1.97018E-1 1.20404E-1 9.57101E-2 1.41901E-1 2.14482E-1 1.99921E-1 1.4728E-1 9.8988E-2 9.81063E-2 1.49062E-1 2.36733E-1 2.41504E-1 1.53149E-1 1.0804E-1 1.09919E-1 8.42752E-2 5.04999E-2 3.27486E-2 3.42378E-2 4.86217E-2 6.60572E-2 8.58511E-2 1.6811E-1 3.51167E-1 4.85876E-1 3.96212E-1 2.21978E-1 1.10918E-1 8.86431E-2 8.86487E-2 7.97533E-2 9.33154E-2 1.33838E-1 1.87852E-1 -9999 -9999 -9999 -9999 -9999 -9999 -9999 -9999 -9999 -9999 -9999 -9999 -9999 -9999 -9999 -9999 -9999
-9999 -9999 -9999 -9999 -9999 -9999 -9999 -9999 -9999 -9999 -9999 -9999 -9999 -9999 -9999 -9999 -9999 -9999 -9999 -9999 -9999 -9999 -9999 -9999 -9999 -9999 -9999 -9999 -9999 -9999 -9999 -9999 -9999 -9999 -9999 -9999 -9999 -9999 -9999 -9999 -9999 -9999 -9999 -9999 -9999 -9999 -9999 -9999 -9999 -9999 -9999 -9999 -9999 -9999 -9999 -9999 -9999 -9999 -9999 -9999 -9999 -9999 -9999 -9999 -9999 -9999 -9999 -9999 -9999 -9999 -9999 -9999 -9999 -9999 -9999 -9999 -9999 -9999 -9999 -9999 -9999 -9999 -9999 -9999 -9999 -9999 -9999 -9999 -9999 -9999 -9999 -9999 -9999 -9999 -9999 -9999 -9999 -9999 -9999 -9999 -9999 -9999 2.15229E-1 2.15617E-1 2.18738E-1 2.34753E-1 2.30702E-1 2.40972E-1 2.36379E-1 2.38878E-1 2.67869E-1 3.07166E-1 3.95414E-1 5.12652E-1 5.82279E-1 6.37884E-1 6.02402E-1 5.23609E-1 5.10361E-1 4.91511E-1 3.69553E-1 3.25114E-1 2.90969E-1 2.94777E-1 4.5729E-1 6.39711E-1 6.90914E-1 7.11665E-1 7.14676E-1 7.13214E-1 6.23962E-1 5.77353E-1 6.54472E-1 6.74712E-1 6.76041E-1 6.75819E-1 6.59836E-1 6.66206E-1 6.74893E-1 6.44873E-1 6.68019E-1 6.53329E-1 6.44996E-1 6.39426E-1 6.48324E-1 6.57146E-1 6.2926E-1 6.07257E-1 5.70618E-1 5.11688E-1 4.9924E-1 4.80559E-1 4.90467E-1 5.29647E-1 5.28549E-1 4.89509E-1 4.13436E-1 3.88462E-1 4.59085E-1 5.38894E-1 5.65413E-1 5.41567E-1 5.23349E-1 5.25192E-1 5.07005E-1 5.10133E-1 5.30414E-1 5.23935E-1 5.09941E-1 4.80218E-1 4.53582E-1 4.06921E-1 3.7272E-1 3.81916E-1 4.13767E-1 3.99456E-1 4.00295E-1 4.05012E-1 3.97192E-1 4.1983E-1 4.81487E-1 4.87145E-1 4.66271E-1 3.64445E-1 2.63085E-1 2.31287E-1 2.4305E-1 2.49471E-1 2.60608E-1 2.48403E-1 2.54146E-1 2.70488E-1 4.02794E-1 5.46992E-1 5.86965E-1 5.626E-1 5.62178E-1 5.43217E-1 4.79501E-1 3.7214E-1 2.61147E-1 1.89724E-1 1.74333E-1 1.83683E-1 1.75225E-1 1.42485E-1 1.21498E-1 1.33867E-1 1.97054E-1 3.04383E-1 4.05161E-1 3.79528E-1 3.21893E-1 2.36171E-1 1.35196E-1 8.78696E-2 1.27026E-1 2.55592E-1 2.98643E-1 2.20082E-1 1.24406E-1 1.1113E-1 1.81614E-1 3.17207E-1 3.79095E-1 2.95795E-1 2.56082E-1 2.29678E-1 1.47446E-1 6.99953E-2 4.85972E-2 5.25742E-2 6.18262E-2 7.93981E-2 1.11047E-1 1.66879E-1 2.99899E-1 5.00033E-1 5.10681E-1 3.58237E-1 2.64153E-1 2.12566E-1 1.8357E-1 1.13407E-1 1.12491E-1 1.71462E-1 2.20733E-1 -9999 -9999 -9999 -9999 -9999 -9999 -9999 -9999 -9999 -9999 -9999 -9999 -9999 -9999 -9999 -9999 -9999
-9999 -9999 -9999 -9999 -9999 -9999 -9999 -9999 -9999 -9999 -9999 -9999 -9999 -9999 -9999 -9999 -9999 -9999 -9999 -9999 -9999 -9999 -9999 -9999 -9999 -9999 -9999 -9999 -9999 -9999 -9999 -9999 -9999 -9999 -9999 -9999 -9999 -9999 -9999 -9999 -9999 -9999 -9999 -9999 -9999 -9999 -9999 -9999 -9999 -9999 -9999 -9999 -9999 -9999 -9999 -9999 -9999 -9999 -9999 -9999 -9999 -9999 -9999 -9999 -9999 -9999 -9999 -9999 -9999 -9999 -9999 -9999 -9999 -9999 -9999 -9999 -9999 -9999 -9999 -9999 -9999 -9999 -9999 -9999 -9999 -9999 -9999 -9999 -9999 -9999 -9999 -9999 -9999 -9999 -9999 -9999 -9999 -9999 -9999 -9999 -9999 2.17955E-1 2.16006E-1 2.33147E-1 2.71364E-1 2.94966E-1 2.95438E-1 2.66026E-1 2.55946E-1 2.5634E-1 2.75591E-1 3.21481E-1 4.20208E-1 5.85098E-1 6.66606E-1 6.48525E-1 6.01278E-1 5.2471E-1 5.43598E-1 6.15316E-1 4.28381E-1 3.26115E-1 2.84838E-1 3.02412E-1 4.26411E-1 5.92823E-1 6.27232E-1 6.26664E-1 5.94745E-1 6.22958E-1 5.18603E-1 6.73683E-1 6.88977E-1 6.77824E-1 6.58631E-1 6.27664E-1 6.17945E-1 6.22626E-1 6.28621E-1 6.15811E-1 6.0801E-1 5.9964E-1 6.10471E-1 6.10501E-1 6.01865E-1 6.07121E-1 5.94862E-1 5.72571E-1 5.25055E-1 4.78285E-1 5.1069E-1 5.37111E-1 5.42908E-1 5.61907E-1 5.15657E-1 4.61536E-1 4.57023E-1 4.90223E-1 5.04281E-1 5.59216E-1 5.40414E-1 5.30971E-1 4.85959E-1 4.62353E-1 4.46143E-1 4.5161E-1 4.87139E-1 4.85446E-1 4.51158E-1 4.21694E-1 3.96131E-1 3.63023E-1 3.42501E-1 3.38612E-1 3.57524E-1 3.65102E-1 3.82632E-1 3.60558E-1 3.68799E-1 4.20353E-1 4.84568E-1 4.79618E-1 4.25469E-1 3.23674E-1 2.59012E-1 2.57367E-1 2.78317E-1 3.13617E-1 3.32035E-1 3.6431E-1 3.89701E-1 4.12838E-1 5.22964E-1 5.7669E-1 5.44791E-1 5.16969E-1 5.37906E-1 5.31574E-1 4.84609E-1 4.03711E-1 2.65202E-1 1.81892E-1 1.62079E-1 1.56799E-1 1.48347E-1 1.36337E-1 1.29984E-1 1.4559E-1 1.79958E-1 2.30799E-1 2.63273E-1 3.03597E-1 3.86215E-1 3.39168E-1 1.56916E-1 9.23295E-2 1.3475E-1 2.7893E-1 3.6426E-1 2.59933E-1 1.42559E-1 1.24456E-1 1.85109E-1 3.49657E-1 4.71448E-1 4.32882E-1 4.23394E-1 3.60195E-1 2.11998E-1 9.93412E-2 8.14916E-2 9.67052E-2 1.25103E-1 1.86798E-1 2.74791E-1 3.47654E-1 4.44372E-1 5.34265E-1 5.38936E-1 5.28807E-1 4.76013E-1 4.22151E-1 3.26298E-1 2.45195E-1 -9999 -9999 -9999 -9999 -9999 -9999 -9999 -9999 -9999 -9999 -9999 -9999 -9999 -9999 -9999 -9999 -9999 -9999 -9999 -9999
-9999 -9999 -9999 -9999 -9999 -9999 -9999 -9999 -9999 -9999 -9999 -9999 -9999 -9999 -9999 -9999 -9999 -9999 -9999 -9999 -9999 -9999 -9999 -9999 -9999 -9999 -9999 -9999 -9999 -9999 -9999 -9999 -9999 -9999 -9999 -9999 -9999 -9999 -9999 -9999 -9999 -9999 -9999 -9999 -9999 -9999 -9999 -9999 -9999 -9999 -9999 -9999 -9999 -9999 -9999 -9999 -9999 -9999 -9999 -9999 -9999 -9999 -9999 -9999 -9999 -9999 -9999 -9999 -9999 -9999 -9999 -9999 -9999 -9999 -9999 -9999 -9999 -9999 -9999 -9999 -9999 -9999 -9999 -9999 -9999 -9999 -9999 -9999 -9999 -9999 -9999 -9999 -9999 -9999 -9999 -9999 -9999 -9999 -9999 -9999 2.23078E-1 2.16784E-1 2.18738E-1 2.6645E-1 3.63529E-1 3.67844E-1 4.22077E-1 4.34056E-1 3.46505E-1 2.79261E-1 2.58143E-1 3.05768E-1 3.78837E-1 5.69959E-1 6.83355E-1 6.82052E-1 6.39205E-1 5.50158E-1 5.99009E-1 7.12578E-1 5.08792E-1 3.51728E-1 3.29677E-1 3.50835E-1 4.1739E-1 4.5788E-1 4.5168E-1 3.98539E-1 4.21991E-1 4.04169E-1 5.39605E-1 6.91164E-1 6.9552E-1 6.81462E-1 6.39773E-1 6.34604E-1 6.24403E-1 6.35889E-1 6.59135E-1 6.34099E-1 6.05859E-1 6.11474E-1 6.2873E-1 6.32226E-1 6.46415E-1 6.22707E-1 5.75736E-1 5.14418E-1 4.62952E-1 4.63958E-1 5.14535E-1 5.72098E-1 5.73668E-1 5.45187E-1 4.7377E-1 4.38935E-1 4.92428E-1 5.5251E-1 5.72497E-1 5.62667E-1 5.2307E-1 4.86052E-1 4.62643E-1 4.28138E-1 4.0078E-1 4.1375E-1 4.29426E-1 4.51285E-1 4.21781E-1 3.88455E-1 3.73616E-1 3.8418E-1 3.89454E-1 3.55641E-1 3.293E-1 3.34588E-1 3.40195E-1 3.34307E-1 3.65692E-1 4.24932E-1 4.69368E-1 4.24949E-1 3.48983E-1 2.86628E-1 2.75014E-1 2.83997E-1 3.10802E-1 3.43255E-1 3.65036E-1 4.11241E-1 4.26101E-1 5.29516E-1 5.68328E-1 5.66258E-1 5.34028E-1 4.79629E-1 4.92274E-1 4.979E-1 4.74303E-1 4.16806E-1 2.78407E-1 1.78464E-1 1.64992E-1 1.81361E-1 1.89509E-1 1.79436E-1 1.59359E-1 1.50466E-1 1.45246E-1 1.3799E-1 1.40798E-1 1.94972E-1 3.2055E-1 3.89808E-1 2.0498E-1 1.10559E-1 1.60502E-1 3.34046E-1 4.63957E-1 3.12499E-1 1.74141E-1 1.35625E-1 1.80124E-1 3.12969E-1 4.63762E-1 5.44615E-1 5.53574E-1 4.44626E-1 2.52861E-1 1.40645E-1 1.05724E-1 1.11602E-1 1.40111E-1 1.91622E-1 2.93255E-1 3.67979E-1 4.51491E-1 5.58599E-1 5.46282E-1 5.43914E-1 5.09396E-1 4.56544E-1 4.40385E-1 -9999 -9999 -9999 -9999 -9999 -9999 -9999 -9999 -9999 -9999 -9999 -9999 -9999 -9999 -9999 -9999 -9999 -9999 -9999 -9999 -9999
-9999 -9999 -9999 -9999 -9999 -9999 -9999 -9999 -9999 -9999 -9999 -9999 -9999 -9999 -9999 -9999 -9999 -9999 -9999 -9999 -9999 -9999 -9999 -9999 -9999 -9999 -9999 -9999 -9999 -9999 -9999 -9999 -9999 -9999 -9999 -9999 -9999 -9999 -9999 -9999 -9999 -9999 -9999 -9999 -9999 -9999 -9999 -9999 -9999 -9999 -9999 -9999 -9999 -9999 -9999 -9999 -9999 -9999 -9999 -9999 -9999 -9999 -9999 -9999 -9999 -9999 -9999 -9999 -9999 -9999 -9999 -9999 -9999 -9999 -9999 -9999 -9999 -9999 -9999 -9999 -9999 -9999 -9999 -9999 -9999 -9999 -9999 -9999 -9999 -9999 -9999 -9999 -9999 -9999 -9999 -9999 -9999 -9999 -9999 2.27876E-1 2.23078E-1 2.18347E-1 2.21099E-1 2.61611E-1 3.37119E-1 3.65765E-1 4.10185E-1 4.4221E-1 4.43345E-1 3.60688E-1 2.89038E-1 3.17558E-1 3.57794E-1 5.27095E-1 6.85289E-1 6.99853E-1 6.7297E-1 5.78476E-1 6.89817E-1 7.30747E-1 5.65881E-1 3.70258E-1 3.8115E-1 4.93769E-1 6.77148E-1 6.96699E-1 6.76877E-1 6.45428E-1 5.56506E-1 4.02519E-1 5.96655E-1 6.64881E-1 6.62273E-1 6.48985E-1 6.35611E-1 6.44034E-1 6.67531E-1 6.61564E-1 6.16065E-1 6.20718E-1 6.71748E-1 6.36472E-1 5.74595E-1 5.49584E-1 5.79938E-1 5.67023E-1 5.21297E-1 4.70145E-1 4.73809E-1 5.09389E-1 5.55896E-1 5.88843E-1 5.61291E-1 5.08997E-1 4.72509E-1 4.59593E-1 5.07222E-1 5.79238E-1 5.74519E-1 5.34296E-1 4.86961E-1 4.40471E-1 4.21598E-1 4.13141E-1 4.18759E-1 4.16823E-1 4.17701E-1 4.36687E-1 4.43039E-1 4.23451E-1 4.22664E-1 4.56187E-1 4.43446E-1 3.91277E-1 3.4937E-1 3.31441E-1 3.39498E-1 3.58419E-1 3.81351E-1 4.31181E-1 4.39699E-1 3.76631E-1 2.85541E-1 2.76238E-1 2.9769E-1 3.08339E-1 3.24224E-1 3.04158E-1 3.05812E-1 3.20103E-1 4.552E-1 5.47116E-1 5.36946E-1 5.12082E-1 5.25615E-1 4.88847E-1 4.48682E-1 4.79824E-1 4.68035E-1 4.17939E-1 2.84423E-1 1.87745E-1 1.78103E-1 2.40775E-1 2.8989E-1 2.96577E-1 2.73861E-1 2.62246E-1 2.00697E-1 1.38335E-1 1.09996E-1 1.29806E-1 2.29492E-1 3.98634E-1 3.42391E-1 1.8232E-1 2.16205E-1 4.31479E-1 4.72392E-1 3.94861E-1 2.62536E-1 1.67832E-1 1.51125E-1 1.90039E-1 3.17625E-1 5.08758E-1 5.88125E-1 4.68195E-1 3.04919E-1 2.21926E-1 1.43766E-1 9.96225E-2 1.14029E-1 1.42055E-1 2.0043E-1 2.77837E-1 3.86632E-1 5.07251E-1 4.94417E-1 4.92491E-1 4.87564E-1 5.16801E-1 -9999 -9999 -9999 -9999 -9999 -9999 -9999 -9999 -9999 -9999 -9999 -9999 -9999 -9999 -9999 -9999 -9999 -9999 -9999 -9999 -9999 -9999
-9999 -9999 -9999 -9999 -9999 -9999 -9999 -9999 -9999 -9999 -9999 -9999 -9999 -9999 -9999 -9999 -9999 -9999 -9999 -9999 -9999 -9999 -9999 -9999 -9999 -9999 -9999 -9999 -9999 -9999 -9999 -9999 -9999 -9999 -9999 -9999 -9999 -9999 -9999 -9999 -9999 -9999 -9999 -9999 -9999 -9999 -9999 -9999 -9999 -9999 -9999 -9999 -9999 -9999 -9999 -9999 -9999 -9999 -9999 -9999 -9999 -9999 -9999 -9999 -9999 -9999 -9999 -9999 -9999 -9999 -9999 -9999 -9999 -9999 -9999 -9999 -9999 -9999 -9999 -9999 -9999 -9999 -9999 -9999 -9999 -9999 -9999 -9999 -9999 -9999 -9999 -9999 -9999 -9999 -9999 -9999 -9999 -9999 2.31924E-1 2.27876E-1 2.25869E-1 2.22681E-1 2.32743E-1 2.43538E-1 2.79634E-1 3.17735E-1 3.58326E-1 3.90335E-1 4.51048E-1 4.42206E-1 3.19879E-1 3.23576E-1 3.79618E-1 5.52553E-1 7.02986E-1 7.14985E-1 6.75139E-1 6.18631E-1 7.17684E-1 7.20196E-1 5.86557E-1 3.84299E-1 4.3369E-1 6.29842E-1 7.16951E-1 6.93032E-1 7.13063E-1 7.05897E-1 5.76165E-1 4.39339E-1 5.42972E-1 6.44225E-1 6.70416E-1 6.48636E-1 6.2573E-1 6.35616E-1 6.77459E-1 6.43465E-1 5.63766E-1 5.8324E-1 6.27572E-1 6.15688E-1 5.70866E-1 5.15629E-1 5.14825E-1 4.96363E-1 4.45153E-1 4.23162E-1 4.90616E-1 5.58943E-1 5.9651E-1 5.71526E-1 5.29123E-1 4.8078E-1 5.04614E-1 5.32938E-1 5.71326E-1 6.02199E-1 5.83955E-1 5.32318E-1 4.79398E-1 4.35543E-1 4.30654E-1 4.49467E-1 4.78565E-1 4.82231E-1 4.69085E-1 4.91967E-1 5.06359E-1 4.90889E-1 4.90558E-1 5.03882E-1 4.70905E-1 4.29573E-1 3.90397E-1 3.54405E-1 3.65239E-1 3.79553E-1 3.86623E-1 3.87649E-1 3.6845E-1 3.08212E-1 2.57898E-1 2.60952E-1 2.68164E-1 2.83039E-1 2.93512E-1 2.96147E-1 2.90677E-1 3.84975E-1 5.17525E-1 5.32384E-1 4.86353E-1 4.74498E-1 5.04564E-1 4.77763E-1 4.27448E-1 4.54813E-1 4.38407E-1 3.90709E-1 2.58268E-1 2.08136E-1 2.21406E-1 3.26047E-1 4.00246E-1 4.25912E-1 4.1817E-1 4.13992E-1 3.48709E-1 1.97234E-1 1.39392E-1 1.17132E-1 1.68153E-1 3.34552E-1 4.42917E-1 3.98687E-1 4.02453E-1 5.26258E-1 5.35795E-1 4.76983E-1 4.03974E-1 2.78072E-1 1.60067E-1 1.50371E-1 2.45156E-1 4.68699E-1 5.85252E-1 4.94621E-1 3.95879E-1 3.49753E-1 2.18493E-1 1.24755E-1 1.63038E-1 2.14978E-1 2.85186E-1 3.70477E-1 4.41407E-1 4.2745E-1 4.43188E-1 4.44747E-1 4.2159E-1 -9999 -9999 -9999 -9999 -9999 -9999 -9999 -9999 -9999 -9999 -9999 -9999 -9999 -9999 -9999 -9999 -9999 -9999 -9999 -9999 -9999 -9999 -9999
-9999 -9999 -9999 -9999 -9999 -9999 -9999 -9999 -9999 -9999 -9999 -9999 -9999 -9999 -9999 -9999 -9999 -9999 -9999 -9999 -9999 -9999 -9999 -9999 -9999 -9999 -9999 -9999 -9999 -9999 -9999 -9999 -9999 -9999 -9999 -9999 -9999 -9999 -9999 -9999 -9999 -9999 -9999 -9999 -9999 -9999 -9999 -9999 -9999 -9999 -9999 -9999 -9999 -9999 -9999 -9999 -9999 -9999 -9999 -9999 -9999 -9999 -9999 -9999 -9999 -9999 -9999 -9999 -9999 -9999 -9999 -9999 -9999 -9999 -9999 -9999 -9999 -9999 -9999 -9999 -9999 -9999 -9999 -9999 -9999 -9999 -9999 -9999 -9999 -9999 -9999 -9999 -9999 -9999 -9999 -9999 -9999 2.33965E-1 2.31924E-1 2.2949E-1 2.2667E-1 2.34795E-1 2.30295E-1 2.29889E-1 2.33973E-1 2.59042E-1 2.77371E-1 3.43446E-1 4.02016E-1 4.78727E-1 4.14178E-1 3.48981E-1 4.35781E-1 6.30435E-1 7.204E-1 7.17206E-1 6.93191E-1 6.54067E-1 7.04721E-1 7.17508E-1 5.69181E-1 3.76775E-1 4.63731E-1 6.75903E-1 7.00243E-1 6.80338E-1 6.99577E-1 7.04569E-1 4.73128E-1 5.07959E-1 6.28967E-1 6.84687E-1 6.90207E-1 6.97276E-1 6.68699E-1 6.38189E-1 6.61543E-1 6.24726E-1 5.34875E-1 5.17286E-1 5.52389E-1 5.4468E-1 5.37313E-1 5.39535E-1 5.3533E-1 4.90663E-1 4.3522E-1 4.53489E-1 5.16122E-1 5.72086E-1 6.09614E-1 5.55765E-1 5.10991E-1 5.02662E-1 5.41398E-1 5.96722E-1 6.0063E-1 5.99328E-1 5.98354E-1 5.47902E-1 4.83626E-1 4.68344E-1 4.86605E-1 5.02295E-1 5.37157E-1 5.36642E-1 5.21615E-1 5.34347E-1 5.25118E-1 5.0915E-1 5.20101E-1 5.14829E-1 4.87709E-1 4.43368E-1 3.85243E-1 3.5045E-1 3.44371E-1 3.38072E-1 3.26493E-1 3.12062E-1 2.8583E-1 2.60329E-1 2.49533E-1 2.53937E-1 2.65979E-1 2.82309E-1 2.91519E-1 3.05645E-1 3.27306E-1 4.71789E-1 5.35769E-1 5.01068E-1 4.58079E-1 4.58192E-1 4.69555E-1 4.28503E-1 3.95164E-1 4.02265E-1 3.57953E-1 2.90372E-1 2.163E-1 2.04422E-1 2.44797E-1 3.80094E-1 4.77734E-1 5.17455E-1 5.11123E-1 5.29171E-1 4.67946E-1 3.51678E-1 2.32223E-1 1.41924E-1 1.19486E-1 1.97613E-1 4.01872E-1 5.22838E-1 5.43611E-1 6.01133E-1 5.85845E-1 5.56722E-1 5.32836E-1 4.03208E-1 1.98074E-1 1.62723E-1 2.47557E-1 4.51506E-1 5.83899E-1 5.69538E-1 5.46884E-1 4.96209E-1 3.20922E-1 1.9526E-1 2.43512E-1 3.9365E-1 4.55892E-1 4.29835E-1 4.1436E-1 3.5773E-1 3.22934E-1 3.2594E-1 3.52856E-1 -9999 -9999 -9999 -9999 -9999 -9999 -9999 -9999 -9999 -9999 -9999 -9999 -9999 -9999 -9999 -9999 -9999 -9999 -9999 -9999 -9999 -9999 -9999
-9999 -9999 -9999 -9999 -9999 -9999 -9999 -9999 -9999 -9999 -9999 -9999 -9999 -9999 -9999 -9999 -9999 -9999 -9999 -9999 -9999 -9999 -9999 -9999 -9999 -9999 -9999 -9999 -9999 -9999 -9999 -9999 -9999 -9999 -9999 -9999 -9999 -9999 -9999 -9999 -9999 -9999 -9999 -9999 -9999 -9999 -9999 -9999 -9999 -9999 -9999 -9999 -9999 -9999 -9999 -9999 -9999 -9999 -9999 -9999 -9999 -9999 -9999 -9999 -9999 -9999 -9999 -9999 -9999 -9999 -9999 -9999 -9999 -9999 -9999 -9999 -9999 -9999 -9999 -9999 -9999 -9999 -9999 -9999 -9999 -9999 -9999 -9999 -9999 -9999 -9999 -9999 -9999 -9999 -9999 -9999 2.34785E-1 2.31924E-1 2.30705E-1 2.2949E-1 2.23117E-1 2.19564E-1 2.29483E-1 2.24648E-1 2.19929E-1 2.406E-1 2.70611E-1 2.93218E-1 3.63289E-1 4.47687E-1 4.8708E-1 4.01128E-1 4.79728E-1 6.584E-1 7.17176E-1 7.20374E-1 6.6015E-1 6.86629E-1 6.9883E-1 7.16586E-1 5.15375E-1 3.87645E-1 5.42737E-1 7.06073E-1 6.80557E-1 6.80559E-1 7.13264E-1 5.70805E-1 4.38812E-1 5.19872E-1 6.33435E-1 6.87128E-1 6.96019E-1 6.76669E-1 6.62559E-1 6.77649E-1 6.83416E-1 6.25335E-1 5.40964E-1 5.24755E-1 5.02941E-1 5.32038E-1 5.63769E-1 5.71612E-1 5.32678E-1 4.85937E-1 4.8861E-1 5.22705E-1 5.69182E-1 6.21062E-1 6.12897E-1 5.71306E-1 5.72196E-1 5.94588E-1 5.96278E-1 6.19955E-1 5.82785E-1 5.72285E-1 5.76351E-1 5.4558E-1 5.22876E-1 5.32409E-1 5.3746E-1 5.55608E-1 5.50334E-1 5.33128E-1 5.34774E-1 5.16182E-1 5.03478E-1 4.85104E-1 4.81922E-1 4.57007E-1 4.43183E-1 4.04039E-1 3.67409E-1 3.33238E-1 3.11244E-1 3.08069E-1 3.00949E-1 2.93955E-1 2.75409E-1 2.78725E-1 2.6758E-1 2.5808E-1 2.98126E-1 3.23306E-1 3.47681E-1 3.40448E-1 4.27133E-1 5.15656E-1 5.24521E-1 4.64426E-1 4.36755E-1 4.49358E-1 4.55796E-1 4.00495E-1 3.40954E-1 3.28537E-1 2.80439E-1 2.35315E-1 2.14256E-1 1.99671E-1 2.30514E-1 3.49025E-1 4.61151E-1 5.19077E-1 5.5107E-1 5.67039E-1 5.72039E-1 5.10926E-1 4.09079E-1 1.87921E-1 1.21316E-1 1.61352E-1 2.62746E-1 3.96182E-1 5.25541E-1 5.65364E-1 6.12534E-1 6.01723E-1 5.81427E-1 4.2245E-1 2.18376E-1 1.79782E-1 2.40685E-1 3.84175E-1 5.18155E-1 5.88009E-1 6.0653E-1 5.82754E-1 4.83787E-1 3.43944E-1 3.35966E-1 4.30503E-1 4.30111E-1 3.64255E-1 2.82692E-1 2.53066E-1 2.46441E-1 2.73306E-1 -9999 -9999 -9999 -9999 -9999 -9999 -9999 -9999 -9999 -9999 -9999 -9999 -9999 -9999 -9999 -9999 -9999 -9999 -9999 -9999 -9999 -9999 -9999 -9999
-9999 -9999 -9999 -9999 -9999 -9999 -9999 -9999 -9999 -9999 -9999 -9999 -9999 -9999 -9999 -9999 -9999 -9999 -9999 -9999 -9999 -9999 -9999 -9999 -9999 -9999 -9999 -9999 -9999 -9999 -9999 -9999 -9999 -9999 -9999 -9999 -9999 -9999 -9999 -9999 -9999 -9999 -9999 -9999 -9999 -9999 -9999 -9999 -9999 -9999 -9999 -9999 -9999 -9999 -9999 -9999 -9999 -9999 -9999 -9999 -9999 -9999 -9999 -9999 -9999 -9999 -9999 -9999 -9999 -9999 -9999 -9999 -9999 -9999 -9999 -9999 -9999 -9999 -9999 -9999 -9999 -9999 -9999 -9999 -9999 -9999 -9999 -9999 -9999 -9999 -9999 -9999 -9999 -9999 -9999 2.38081E-1 2.34375E-1 2.31924E-1 2.30299E-1 2.26306E-1 2.23911E-1 2.35619E-1 2.29483E-1 2.21114E-1 2.16789E-1 2.31895E-1 2.41439E-1 2.90015E-1 3.19401E-1 4.18001E-1 5.00456E-1 4.84214E-1 5.47736E-1 7.24039E-1 7.14608E-1 7.28665E-1 6.4149E-1 7.2529E-1 7.08707E-1 7.07889E-1 4.86667E-1 4.24781E-1 5.86452E-1 7.20842E-1 6.77117E-1 6.76071E-1 7.13344E-1 5.19152E-1 4.66625E-1 6.18176E-1 6.5323E-1 6.60613E-1 6.7193E-1 6.9378E-1 6.5325E-1 6.62343E-1 6.56955E-1 6.30869E-1 5.83033E-1 5.81457E-1 5.61712E-1 5.87846E-1 5.88931E-1 5.52126E-1 5.09264E-1 4.92661E-1 5.28609E-1 5.96968E-1 6.32712E-1 6.21658E-1 6.03796E-1 6.1222E-1 6.09647E-1 6.14303E-1 6.17037E-1 5.89671E-1 5.41089E-1 5.57866E-1 5.92493E-1 5.80807E-1 5.6825E-1 5.73916E-1 5.642E-1 5.40846E-1 5.29964E-1 5.09654E-1 5.05746E-1 4.89854E-1 5.20758E-1 4.93832E-1 4.70556E-1 4.31799E-1 3.90079E-1 3.52598E-1 3.49806E-1 3.66666E-1 3.65854E-1 3.5543E-1 3.67112E-1 3.48889E-1 3.35866E-1 3.3553E-1 2.89227E-1 2.53937E-1 2.77409E-1 3.16637E-1 3.18963E-1 3.61922E-1 4.71912E-1 5.28355E-1 5.00562E-1 4.66553E-1 4.29123E-1 4.43799E-1 4.20917E-1 3.63641E-1 3.01403E-1 2.91215E-1 2.563E-1 2.23942E-1 2.25255E-1 2.42145E-1 2.80412E-1 3.43047E-1 4.35666E-1 4.78357E-1 5.40426E-1 5.95083E-1 6.24852E-1 5.95083E-1 5.3157E-1 2.89322E-1 1.82998E-1 1.97108E-1 2.57512E-1 3.45108E-1 4.93552E-1 6.01815E-1 6.32097E-1 6.00089E-1 5.47564E-1 4.35941E-1 2.54901E-1 1.7411E-1 1.95913E-1 2.5295E-1 3.33963E-1 4.2395E-1 4.6864E-1 4.55692E-1 4.38176E-1 4.24633E-1 4.05288E-1 3.74773E-1 3.13868E-1 2.73618E-1 2.10543E-1 1.78486E-1 2.02607E-1 -9999 -9999 -9999 -9999 -9999 -9999 -9999 -9999 -9999 -9999 -9999 -9999 -9999 -9999 -9999 -9999 -9999 -9999 -9999 -9999 -9999 -9999 -9999 -9999 -9999
-9999 -9999 -9999 -9999 -9999 -9999 -9999 -9999 -9999 -9999 -9999 -9999 -9999 -9999 -9999 -9999 -9999 -9999 -9999 -9999 -9999 -9999 -9999 -9999 -9999 -9999 -9999 -9999 -9999 -9999 -9999 -9999 -9999 -9999 -9999 -9999 -9999 -9999 -9999 -9999 -9999 -9999 -9999 -9999 -9999 -9999 -9999 -9999 -9999 -9999 -9999 -9999 -9999 -9999 -9999 -9999 -9999 -9999 -9999 -9999 -9999 -9999 -9999 -9999 -9999 -9999 -9999 -9999 -9999 -9999 -9999 -9999 -9999 -9999 -9999 -9999 -9999 -9999 -9999 -9999 -9999 -9999 -9999 -9999 -9999 -9999 -9999 -9999 -9999 -9999 -9999 -9999 -9999 -9999 2.37667E-1 2.36017E-1 2.36017E-1 2.35606E-1 2.29928E-1 2.27911E-1 2.28314E-1 2.41439E-1 2.34013E-1 2.25896E-1 2.32716E-1 2.28227E-1 2.3072E-1 2.80233E-1 3.2649E-1 3.74066E-1 4.30445E-1 5.03717E-1 5.98947E-1 7.24789E-1 7.05358E-1 7.1968E-1 6.36379E-1 6.43016E-1 7.08081E-1 6.58319E-1 5.07339E-1 5.01436E-1 6.56784E-1 7.06691E-1 6.77447E-1 6.92995E-1 7.24176E-1 5.0113E-1 5.24398E-1 6.61614E-1 6.79548E-1 6.59301E-1 6.42297E-1 6.73698E-1 6.54902E-1 6.70185E-1 6.77977E-1 6.65941E-1 6.38894E-1 6.2925E-1 6.19015E-1 6.0374E-1 5.61151E-1 5.19871E-1 4.83259E-1 5.20844E-1 5.97651E-1 6.45472E-1 6.24402E-1 6.29187E-1 6.1991E-1 6.32641E-1 5.9027E-1 5.86963E-1 5.72312E-1 5.28875E-1 4.91377E-1 5.1761E-1 5.43182E-1 5.71295E-1 5.67489E-1 5.65051E-1 5.28539E-1 5.46732E-1 5.25069E-1 4.78618E-1 4.65618E-1 4.59685E-1 4.97519E-1 5.0441E-1 4.91261E-1 4.41233E-1 3.65004E-1 3.2868E-1 3.48823E-1 3.90352E-1 4.1862E-1 4.08138E-1 4.29398E-1 4.55859E-1 4.43473E-1 3.92464E-1 3.0752E-1 2.5007E-1 2.64247E-1 3.26097E-1 3.34053E-1 3.87703E-1 4.68646E-1 5.65015E-1 5.64661E-1 4.95317E-1 4.66369E-1 4.40784E-1 3.98005E-1 3.28669E-1 2.90879E-1 2.75957E-1 2.47627E-1 2.2266E-1 2.26788E-1 2.64543E-1 3.18892E-1 3.45754E-1 3.55072E-1 3.82024E-1 4.27458E-1 4.98267E-1 5.23005E-1 5.67406E-1 6.03132E-1 4.91282E-1 3.4881E-1 3.70528E-1 4.47996E-1 5.02542E-1 5.64165E-1 6.27012E-1 6.32891E-1 5.8632E-1 5.36351E-1 4.9404E-1 3.11375E-1 1.67581E-1 1.39381E-1 1.50079E-1 1.62475E-1 2.06682E-1 2.47426E-1 2.35314E-1 2.68047E-1 2.97599E-1 3.02422E-1 2.56609E-1 2.17153E-1 2.03051E-1 1.85509E-1 1.61415E-1 1.94986E-1 -9999 -9999 -9999 -9999 -9999 -9999 -9999 -9999 -9999 -9999 -9999 -9999 -9999 -9999 -9999 -9999 -9999 -9999 -9999 -9999 -9999 -9999 -9999 -9999 -9999
-9999 -9999 -9999 -9999 -9999 -9999 -9999 -9999 -9999 -9999 -9999 -9999 -9999 -9999 -9999 -9999 -9999 -9999 -9999 -9999 -9999 -9999 -9999 -9999 -9999 -9999 -9999 -9999 -9999 -9999 -9999 -9999 -9999 -9999 -9999 -9999 -9999 -9999 -9999 -9999 -9999 -9999 -9999 -9999 -9999 -9999 -9999 -9999 -9999 -9999 -9999 -9999 -9999 -9999 -9999 -9999 -9999 -9999 -9999 -9999 -9999 -9999 -9999 -9999 -9999 -9999 -9999 -9999 -9999 -9999 -9999 -9999 -9999 -9999 -9999 -9999 -9999 -9999 -9999 -9999 -9999 -9999 -9999 -9999 -9999 -9999 -9999 -9999 -9999 -9999 -9999 -9999 -9999 -9999 2.35606E-1 2.21133E-1 2.38081E-1 2.36047E-1 2.33996E-1 2.31956E-1 2.47346E-1 2.45259E-1 2.55549E-1 2.47366E-1 2.3726E-1 2.26663E-1 2.25052E-1 2.54257E-1 3.18537E-1 3.82296E-1 4.42441E-1 5.18269E-1 6.94224E-1 7.06005E-1 6.91471E-1 7.12162E-1 6.86515E-1 6.99924E-1 7.22408E-1 6.70083E-1 6.76825E-1 6.88368E-1 7.11484E-1 6.78397E-1 6.58388E-1 6.8665E-1 6.79949E-1 5.26093E-1 5.07683E-1 6.58953E-1 7.0868E-1 6.98621E-1 6.64704E-1 6.39948E-1 6.39376E-1 6.48676E-1 6.55804E-1 6.45349E-1 6.02311E-1 5.98823E-1 6.02639E-1 5.9512E-1 5.55983E-1 5.34439E-1 5.02047E-1 5.35403E-1 6.21056E-1 6.34574E-1 5.85665E-1 5.45892E-1 5.07384E-1 5.47259E-1 5.92467E-1 6.11276E-1 5.41759E-1 4.80495E-1 4.61492E-1 4.77303E-1 4.8921E-1 5.349E-1 5.51017E-1 5.14306E-1 4.82617E-1 4.93528E-1 5.17745E-1 4.94683E-1 4.30992E-1 4.20204E-1 4.32583E-1 4.62955E-1 4.59028E-1 4.00389E-1 3.41863E-1 3.15655E-1 3.29406E-1 3.61622E-1 3.99102E-1 4.2098E-1 4.2377E-1 4.56766E-1 4.6954E-1 4.31769E-1 3.17576E-1 2.57059E-1 2.87086E-1 3.42044E-1 3.49005E-1 3.79776E-1 4.30968E-1 4.9971E-1 5.66191E-1 5.51187E-1 4.95814E-1 4.64048E-1 4.07253E-1 3.32416E-1 2.89235E-1 2.70876E-1 2.62659E-1 2.48865E-1 2.43978E-1 2.71026E-1 2.84133E-1 2.89395E-1 2.60039E-1 2.71309E-1 3.09898E-1 3.17273E-1 3.63477E-1 4.99378E-1 5.67991E-1 6.05691E-1 5.91136E-1 5.61509E-1 5.95784E-1 6.14813E-1 6.20677E-1 6.32373E-1 6.46251E-1 6.25203E-1 6.01382E-1 5.59678E-1 4.10859E-1 2.18916E-1 1.27702E-1 9.32332E-2 8.13586E-2 1.02949E-1 1.43346E-1 1.50986E-1 1.66244E-1 1.82031E-1 1.87139E-1 1.54219E-1 1.43808E-1 1.43364E-1 1.63364E-1 1.57875E-1 2.1856E-1 -9999 -9999 -9999 -9999 -9999 -9999 -9999 -9999 -9999 -9999 -9999 -9999 -9999 -9999 -9999 -9999 -9999 -9999 -9999 -9999 -9999 -9999 -9999 -9999 -9999
-9999 -9999 -9999 -9999 -9999 -9999 -9999 -9999 -9999 -9999 -9999 -9999 -9999 -9999 -9999 -9999 -9999 -9999 -9999 -9999 -9999 -9999 -9999 -9999 -9999 -9999 -9999 -9999 -9999 -9999 -9999 -9999 -9999 -9999 -9999 -9999 -9999 -9999 -9999 -9999 -9999 -9999 -9999 -9999 -9999 -9999 -9999 -9999 -9999 -9999 -9999 -9999 -9999 -9999 -9999 -9999 -9999 -9999 -9999 -9999 -9999 -9999 -9999 -9999 -9999 -9999 -9999 -9999 -9999 -9999 -9999 -9999 -9999 -9999 -9999 -9999 -9999 -9999 -9999 -9999 -9999 -9999 -9999 -9999 -9999 -9999 -9999 -9999 -9999 -9999 -9999 -9999 -9999 2.21133E-1 2.19564E-1 2.34785E-1 2.35636E-1 2.38523E-1 2.38109E-1 2.51189E-1 2.46953E-1 2.46529E-1 2.57292E-1 2.4822E-1 2.36064E-1 2.43098E-1 2.37216E-1 2.47782E-1 3.12173E-1 4.07403E-1 5.08761E-1 6.37775E-1 7.15781E-1 6.82908E-1 6.92301E-1 7.05897E-1 6.97593E-1 7.18038E-1 7.11448E-1 7.18597E-1 7.07492E-1 6.86141E-1 6.62604E-1 6.36908E-1 6.55295E-1 6.93343E-1 6.39495E-1 4.8956E-1 5.02033E-1 6.57876E-1 7.08393E-1 6.75815E-1 6.78066E-1 6.55449E-1 6.14569E-1 6.15935E-1 6.48024E-1 6.23783E-1 5.78295E-1 5.94638E-1 6.22141E-1 6.27466E-1 6.045E-1 6.18084E-1 6.10247E-1 6.21062E-1 6.24808E-1 6.09001E-1 6.31118E-1 5.29242E-1 4.56883E-1 4.82591E-1 5.63245E-1 6.05258E-1 5.56622E-1 4.88097E-1 4.31432E-1 4.37121E-1 4.64792E-1 4.92928E-1 5.04754E-1 5.02819E-1 4.58251E-1 4.57576E-1 4.77843E-1 4.77702E-1 4.31133E-1 3.88409E-1 3.90207E-1 4.08393E-1 3.98606E-1 3.47528E-1 3.01649E-1 3.09404E-1 3.23555E-1 3.30348E-1 3.32942E-1 3.16152E-1 3.26518E-1 4.01652E-1 4.72795E-1 4.5068E-1 3.40442E-1 2.63785E-1 2.8917E-1 3.46535E-1 3.45894E-1 3.62046E-1 4.00611E-1 4.70057E-1 5.00106E-1 5.24376E-1 4.58148E-1 4.48866E-1 4.02622E-1 3.29807E-1 2.82936E-1 2.76067E-1 2.73515E-1 2.69888E-1 2.73731E-1 2.68115E-1 2.57369E-1 2.45981E-1 2.17787E-1 2.15404E-1 2.16003E-1 2.08434E-1 2.61099E-1 3.91521E-1 5.22888E-1 5.64403E-1 5.89141E-1 5.97007E-1 5.89824E-1 5.51984E-1 5.41643E-1 5.58578E-1 6.08751E-1 6.44735E-1 6.10863E-1 5.90292E-1 5.19685E-1 3.1667E-1 1.59488E-1 8.39162E-2 6.14104E-2 6.86459E-2 8.62877E-2 9.28238E-2 1.02838E-1 1.31423E-1 1.35765E-1 1.10565E-1 1.08697E-1 1.26008E-1 1.43376E-1 1.59875E-1 -9999 -9999 -9999 -9999 -9999 -9999 -9999 -9999 -9999 -9999 -9999 -9999 -9999 -9999 -9999 -9999 -9999 -9999 -9999 -9999 -9999 -9999 -9999 -9999 -9999 -9999
-9999 -9999 -9999 -9999 -9999 -9999 -9999 -9999 -9999 -9999 -9999 -9999 -9999 -9999 -9999 -9999 -9999 -9999 -9999 -9999 -9999 -9999 -9999 -9999 -9999 -9999 -9999 -9999 -9999 -9999 -9999 -9999 -9999 -9999 -9999 -9999 -9999 -9999 -9999 -9999 -9999 -9999 -9999 -9999 -9999 -9999 -9999 -9999 -9999 -9999 -9999 -9999 -9999 -9999 -9999 -9999 -9999 -9999 -9999 -9999 -9999 -9999 -9999 -9999 -9999 -9999 -9999 -9999 -9999 -9999 -9999 -9999 -9999 -9999 -9999 -9999 -9999 -9999 -9999 -9999 -9999 -9999 -9999 -9999 -9999 -9999 -9999 -9999 -9999 -9999 -9999 -9999 2.2074E-1 2.18002E-1 2.16836E-1 2.29928E-1 2.33996E-1 2.37696E-1 2.40599E-1 2.50361E-1 2.46529E-1 2.43152E-1 2.53813E-1 2.43168E-1 2.50791E-1 2.43522E-1 2.38051E-1 2.57739E-1 3.25614E-1 4.39108E-1 5.74594E-1 7.23298E-1 6.85372E-1 6.88935E-1 7.05043E-1 7.09527E-1 7.05597E-1 7.04717E-1 7.04691E-1 7.02871E-1 6.81478E-1 6.48315E-1 6.24103E-1 6.29221E-1 6.70616E-1 7.16628E-1 5.77297E-1 4.7707E-1 5.16492E-1 6.47422E-1 7.03439E-1 6.80209E-1 6.36836E-1 6.71048E-1 6.58617E-1 6.44036E-1 6.49325E-1 6.03668E-1 6.04804E-1 6.48775E-1 6.66827E-1 6.59977E-1 6.56559E-1 6.68581E-1 6.466E-1 6.14799E-1 5.95008E-1 5.82676E-1 6.23336E-1 5.7042E-1 4.87992E-1 5.08678E-1 5.83009E-1 5.66949E-1 5.32837E-1 4.76273E-1 4.23171E-1 4.12175E-1 4.38343E-1 4.39416E-1 4.56918E-1 5.02597E-1 4.68293E-1 4.26412E-1 4.21923E-1 4.33111E-1 4.31926E-1 4.09077E-1 3.90074E-1 3.74657E-1 3.54587E-1 3.08227E-1 2.81061E-1 2.91291E-1 3.10311E-1 3.15513E-1 2.9728E-1 2.81299E-1 2.92997E-1 3.69182E-1 4.71277E-1 4.57532E-1 3.78316E-1 2.99995E-1 3.21975E-1 3.52017E-1 3.65381E-1 3.58393E-1 3.91239E-1 4.48721E-1 4.54312E-1 4.51873E-1 4.24682E-1 4.06892E-1 3.6665E-1 3.05202E-1 2.71534E-1 2.76793E-1 2.65965E-1 2.59862E-1 2.56651E-1 2.55717E-1 2.3906E-1 2.29903E-1 2.17774E-1 2.11392E-1 1.97194E-1 1.81353E-1 2.11842E-1 2.76206E-1 3.84447E-1 4.68258E-1 5.08209E-1 4.98033E-1 4.39622E-1 3.56883E-1 3.28513E-1 3.72049E-1 4.84213E-1 6.3054E-1 6.44748E-1 6.39433E-1 5.4846E-1 3.7363E-1 2.25822E-1 1.33873E-1 9.94407E-2 8.26016E-2 7.22527E-2 6.63155E-2 7.98365E-2 9.99739E-2 9.81597E-2 8.61387E-2 8.37009E-2 9.84969E-2 1.17276E-1 1.54023E-1 -9999 -9999 -9999 -9999 -9999 -9999 -9999 -9999 -9999 -9999 -9999 -9999 -9999 -9999 -9999 -9999 -9999 -9999 -9999 -9999 -9999 -9999 -9999 -9999 -9999 -9999
-9999 -9999 -9999 -9999 -9999 -9999 -9999 -9999 -9999 -9999 -9999 -9999 -9999 -9999 -9999 -9999 -9999 -9999 -9999 -9999 -9999 -9999 -9999 -9999 -9999 -9999 -9999 -9999 -9999 -9999 -9999 -9999 -9999 -9999 -9999 -9999 -9999 -9999 -9999 -9999 -9999 -9999 -9999 -9999 -9999 -9999 -9999 -9999 -9999 -9999 -9999 -9999 -9999 -9999 -9999 -9999 -9999 -9999 -9999 -9999 -9999 -9999 -9999 -9999 -9999 -9999 -9999 -9999 -9999 -9999 -9999 -9999 -9999 -9999 -9999 -9999 -9999 -9999 -9999 -9999 -9999 -9999 -9999 -9999 -9999 -9999 -9999 -9999 -9999 -9999 -9999 2.2271E-1 2.19173E-1 2.15673E-1 2.1072E-1 2.11482E-1 2.28716E-1 2.34405E-1 2.50789E-1 2.49934E-1 2.46529E-1 2.57292E-1 2.46556E-1 2.55127E-1 2.49929E-1 2.4522E-1 2.51191E-1 2.52927E-1 2.98619E-1 4.42441E-1 6.74538E-1 7.03339E-1 6.93624E-1 7.05256E-1 7.09792E-1 7.07527E-1 6.99944E-1 7.1072E-1 7.13478E-1 6.85023E-1 6.53987E-1 6.3815E-1 6.29555E-1 6.52811E-1 6.8808E-1 6.96507E-1 5.81625E-1 5.01734E-1 5.17624E-1 6.39021E-1 6.87318E-1 6.81639E-1 6.27159E-1 6.16642E-1 6.40559E-1 6.25611E-1 6.1144E-1 5.87714E-1 6.37812E-1 6.73077E-1 6.27911E-1 6.41421E-1 6.57083E-1 6.05968E-1 5.76866E-1 6.29934E-1 6.34026E-1 5.79861E-1 5.66427E-1 5.65042E-1 5.04726E-1 4.95877E-1 5.6226E-1 5.66112E-1 5.37777E-1 5.23384E-1 4.8258E-1 4.5658E-1 4.21679E-1 4.04064E-1 4.16605E-1 4.73791E-1 4.75662E-1 4.33014E-1 4.02269E-1 3.97077E-1 4.21237E-1 4.25837E-1 3.92325E-1 3.72519E-1 3.73896E-1 3.50439E-1 3.13531E-1 3.12739E-1 3.43473E-1 3.80825E-1 3.80305E-1 3.38E-1 3.28031E-1 3.59955E-1 4.64274E-1 4.69481E-1 3.82256E-1 3.59806E-1 4.28614E-1 4.16038E-1 3.97416E-1 3.65822E-1 3.70618E-1 4.06845E-1 4.13297E-1 4.12085E-1 4.26803E-1 4.06478E-1 3.59211E-1 3.10331E-1 2.65697E-1 2.59119E-1 2.58067E-1 2.58183E-1 2.5275E-1 2.48266E-1 2.30051E-1 2.22462E-1 2.09988E-1 2.1392E-1 1.9138E-1 1.8194E-1 1.80649E-1 2.06594E-1 2.90365E-1 3.54962E-1 3.46294E-1 3.38135E-1 2.82775E-1 2.42278E-1 1.97222E-1 2.22633E-1 3.67668E-1 5.85392E-1 6.46126E-1 6.43155E-1 5.49982E-1 4.16504E-1 3.01022E-1 2.70029E-1 2.61505E-1 1.82787E-1 1.04789E-1 6.7785E-2 6.32773E-2 7.27975E-2 7.73271E-2 7.81808E-2 7.37358E-2 7.92896E-2 1.03796E-1 1.56299E-1 -9999 -9999 -9999 -9999 -9999 -9999 -9999 -9999 -9999 -9999 -9999 -9999 -9999 -9999 -9999 -9999 -9999 -9999 -9999 -9999 -9999 -9999 -9999 -9999 -9999 -9999
-9999 -9999 -9999 -9999 -9999 -9999 -9999 -9999 -9999 -9999 -9999 -9999 -9999 -9999 -9999 -9999 -9999 -9999 -9999 -9999 -9999 -9999 -9999 -9999 -9999 -9999 -9999 -9999 -9999 -9999 -9999 -9999 -9999 -9999 -9999 -9999 -9999 -9999 -9999 -9999 -9999 -9999 -9999 -9999 -9999 -9999 -9999 -9999 -9999 -9999 -9999 -9999 -9999 -9999 -9999 -9999 -9999 -9999 -9999 -9999 -9999 -9999 -9999 -9999 -9999 -9999 -9999 -9999 -9999 -9999 -9999 -9999 -9999 -9999 -9999 -9999 -9999 -9999 -9999 -9999 -9999 -9999 -9999 -9999 -9999 -9999 -9999 -9999 -9999 -9999 -9999 2.20348E-1 2.16448E-1 2.08823E-1 2.06937E-1 2.07313E-1 2.22324E-1 2.25141E-1 2.44415E-1 2.46529E-1 2.56394E-1 2.7512E-1 2.60391E-1 2.55563E-1 2.46499E-1 2.55545E-1 2.51624E-1 2.65198E-1 2.85369E-1 4.00874E-1 6.58319E-1 7.12159E-1 7.22808E-1 6.65763E-1 7.01671E-1 7.18498E-1 7.14957E-1 7.04027E-1 7.17911E-1 6.97448E-1 6.49313E-1 6.34355E-1 6.56013E-1 6.85285E-1 7.07895E-1 7.16212E-1 6.03279E-1 5.28924E-1 5.86993E-1 6.63327E-1 7.03796E-1 6.66106E-1 6.09363E-1 5.64744E-1 5.74742E-1 5.75918E-1 6.10331E-1 6.15205E-1 6.4841E-1 6.4296E-1 6.33749E-1 6.21289E-1 5.59608E-1 5.11678E-1 5.07387E-1 5.97161E-1 6.28585E-1 5.42376E-1 5.05847E-1 5.29211E-1 4.92994E-1 4.6685E-1 5.25624E-1 5.46459E-1 5.39482E-1 5.34291E-1 5.05932E-1 4.7941E-1 4.45942E-1 4.04651E-1 3.91045E-1 4.24418E-1 4.5358E-1 4.39022E-1 4.02776E-1 4.13016E-1 4.36755E-1 4.28441E-1 3.84884E-1 3.81524E-1 4.08527E-1 4.06858E-1 3.48972E-1 3.04962E-1 3.11738E-1 3.7321E-1 4.17743E-1 4.0925E-1 3.9794E-1 3.94875E-1 4.44361E-1 4.76318E-1 4.08675E-1 4.27176E-1 4.8768E-1 4.50252E-1 4.24581E-1 3.70571E-1 3.32974E-1 3.49539E-1 4.11057E-1 4.61859E-1 4.6222E-1 4.4594E-1 4.00477E-1 3.51929E-1 2.82609E-1 2.39906E-1 2.45034E-1 2.5362E-1 2.52705E-1 2.41685E-1 2.3681E-1 2.2611E-1 2.15701E-1 2.03333E-1 1.79069E-1 1.74769E-1 1.83318E-1 2.08878E-1 2.47076E-1 2.60784E-1 2.22515E-1 2.10483E-1 1.94049E-1 1.58582E-1 1.35933E-1 2.05544E-1 4.22823E-1 6.10421E-1 6.36223E-1 6.70003E-1 6.26678E-1 5.36591E-1 4.45305E-1 4.75406E-1 4.3269E-1 2.94442E-1 1.44566E-1 7.0148E-2 6.14496E-2 8.17248E-2 1.05411E-1 1.14544E-1 9.08455E-2 9.12908E-2 1.23245E-1 1.96389E-1 -9999 -9999 -9999 -9999 -9999 -9999 -9999 -9999 -9999 -9999 -9999 -9999 -9999 -9999 -9999 -9999 -9999 -9999 -9999 -9999 -9999 -9999 -9999 -9999 -9999 -9999
-9999 -9999 -9999 -9999 -9999 -9999 -9999 -9999 -9999 -9999 -9999 -9999 -9999 -9999 -9999 -9999 -9999 -9999 -9999 -9999 -9999 -9999 -9999 -9999 -9999 -9999 -9999 -9999 -9999 -9999 -9999 -9999 -9999 -9999 -9999 -9999 -9999 -9999 -9999 -9999 -9999 -9999 -9999 -9999 -9999 -9999 -9999 -9999 -9999 -9999 -9999 -9999 -9999 -9999 -9999 -9999 -9999 -9999 -9999 -9999 -9999 -9999 -9999 -9999 -9999 -9999 -9999 -9999 -9999 -9999 -9999 -9999 -9999 -9999 -9999 -9999 -9999 -9999 -9999 -9999 -9999 -9999 -9999 -9999 -9999 -9999 -9999 -9999 -9999 -9999 -9999 2.18392E-1 2.12245E-1 2.1072E-1 2.08067E-1 2.05437E-1 2.17257E-1 2.20782E-1 2.36897E-1 2.43993E-1 2.89365E-1 3.99166E-1 3.37363E-1 2.69297E-1 2.41884E-1 2.51191E-1 2.47739E-1 2.6073E-1 2.66158E-1 3.27151E-1 5.17058E-1 6.50798E-1 5.74999E-1 6.07997E-1 6.99186E-1 7.13828E-1 6.87665E-1 6.13201E-1 7.06034E-1 7.09394E-1 6.76424E-1 6.83397E-1 7.01433E-1 7.1064E-1 6.8006E-1 7.06147E-1 6.69021E-1 6.0001E-1 6.39507E-1 6.81108E-1 6.88884E-1 6.57007E-1 6.10072E-1 5.78273E-1 5.68888E-1 5.92861E-1 6.32435E-1 6.68201E-1 6.6729E-1 6.20078E-1 6.26015E-1 5.96836E-1 5.34802E-1 4.61427E-1 4.84392E-1 5.75721E-1 6.23974E-1 5.57503E-1 4.92393E-1 4.8651E-1 4.50307E-1 4.32815E-1 4.84563E-1 4.98217E-1 5.39003E-1 5.11027E-1 4.67015E-1 4.54659E-1 4.28878E-1 4.00145E-1 3.68119E-1 3.77286E-1 3.90106E-1 3.88853E-1 3.87967E-1 4.22859E-1 4.53231E-1 4.22369E-1 3.77394E-1 3.78614E-1 4.48243E-1 4.74945E-1 3.88846E-1 3.16655E-1 2.88456E-1 3.19958E-1 3.45007E-1 3.61937E-1 3.75798E-1 4.09147E-1 4.62511E-1 4.88137E-1 4.63113E-1 4.85749E-1 5.08132E-1 4.87663E-1 4.12275E-1 3.98366E-1 3.75838E-1 4.1127E-1 4.46064E-1 4.85802E-1 4.66694E-1 4.51464E-1 4.14259E-1 3.69218E-1 2.83983E-1 2.4145E-1 2.2885E-1 2.32198E-1 2.27645E-1 2.19813E-1 2.18627E-1 2.07713E-1 2.04587E-1 1.91236E-1 1.9094E-1 1.99808E-1 2.03867E-1 2.32491E-1 2.55938E-1 2.12448E-1 1.59741E-1 1.42475E-1 1.34494E-1 1.14798E-1 1.10227E-1 2.12831E-1 4.56954E-1 5.70431E-1 6.41156E-1 6.46206E-1 6.72215E-1 6.29524E-1 5.77908E-1 5.8046E-1 4.93836E-1 3.77475E-1 1.98167E-1 8.85857E-2 9.76664E-2 1.92011E-1 2.51124E-1 2.16749E-1 1.34176E-1 1.1406E-1 1.60587E-1 2.57823E-1 -9999 -9999 -9999 -9999 -9999 -9999 -9999 -9999 -9999 -9999 -9999 -9999 -9999 -9999 -9999 -9999 -9999 -9999 -9999 -9999 -9999 -9999 -9999 -9999 -9999 -9999
-9999 -9999 -9999 -9999 -9999 -9999 -9999 -9999 -9999 -9999 -9999 -9999 -9999 -9999 -9999 -9999 -9999 -9999 -9999 -9999 -9999 -9999 -9999 -9999 -9999 -9999 -9999 -9999 -9999 -9999 -9999 -9999 -9999 -9999 -9999 -9999 -9999 -9999 -9999 -9999 -9999 -9999 -9999 -9999 -9999 -9999 -9999 -9999 -9999 -9999 -9999 -9999 -9999 -9999 -9999 -9999 -9999 -9999 -9999 -9999 -9999 -9999 -9999 -9999 -9999 -9999 -9999 -9999 -9999 -9999 -9999 -9999 -9999 -9999 -9999 -9999 -9999 -9999 -9999 -9999 -9999 -9999 -9999 -9999 -9999 -9999 -9999 -9999 -9999 -9999 2.20348E-1 2.15319E-1 2.17644E-1 2.19203E-1 2.33179E-1 2.2554E-1 2.21571E-1 2.21176E-1 2.34835E-1 2.3859E-1 3.10436E-1 4.14862E-1 4.17454E-1 2.99523E-1 2.46977E-1 2.51191E-1 2.46881E-1 2.54179E-1 2.54617E-1 2.88662E-1 3.22153E-1 3.66934E-1 4.01963E-1 4.4186E-1 4.86924E-1 5.80632E-1 5.77322E-1 6.27618E-1 7.0022E-1 7.18615E-1 7.11383E-1 7.19256E-1 6.21691E-1 5.83294E-1 6.15543E-1 6.27127E-1 6.46879E-1 6.26656E-1 6.33381E-1 6.81417E-1 6.98122E-1 6.72536E-1 6.34256E-1 6.28172E-1 6.34377E-1 6.52752E-1 6.61868E-1 6.85571E-1 6.60816E-1 6.42524E-1 6.46471E-1 6.36855E-1 5.88614E-1 4.9587E-1 4.63534E-1 5.41696E-1 6.23135E-1 5.74724E-1 5.15564E-1 4.68964E-1 4.31115E-1 4.12863E-1 4.50769E-1 4.66396E-1 5.18852E-1 5.07364E-1 4.51791E-1 4.11392E-1 3.95112E-1 3.72629E-1 3.45114E-1 3.51253E-1 3.73633E-1 3.87047E-1 4.14439E-1 4.45004E-1 4.42504E-1 3.89741E-1 3.54963E-1 3.80111E-1 4.67893E-1 5.0666E-1 4.27346E-1 3.66022E-1 3.0154E-1 2.84432E-1 2.95248E-1 2.99029E-1 3.08357E-1 3.7951E-1 4.67027E-1 5.09583E-1 5.05516E-1 5.0617E-1 4.77697E-1 4.54679E-1 4.00794E-1 3.79E-1 4.39755E-1 4.81345E-1 5.01847E-1 4.96647E-1 4.70435E-1 4.47568E-1 4.18907E-1 3.7306E-1 3.16336E-1 2.74829E-1 2.52765E-1 2.26123E-1 2.16258E-1 2.12639E-1 2.00462E-1 1.93472E-1 1.84223E-1 1.76734E-1 1.82038E-1 1.95771E-1 2.04108E-1 2.20241E-1 2.77711E-1 2.75012E-1 2.13987E-1 1.81426E-1 1.41719E-1 1.11408E-1 1.2992E-1 2.27679E-1 4.18697E-1 5.40535E-1 5.7205E-1 6.41688E-1 6.74074E-1 6.86692E-1 6.52777E-1 6.05237E-1 5.40298E-1 4.6479E-1 2.73946E-1 1.33826E-1 1.43853E-1 3.31901E-1 4.31126E-1 3.26409E-1 1.76424E-1 1.32619E-1 1.87647E-1 -9999 -9999 -9999 -9999 -9999 -9999 -9999 -9999 -9999 -9999 -9999 -9999 -9999 -9999 -9999 -9999 -9999 -9999 -9999 -9999 -9999 -9999 -9999 -9999 -9999 -9999 -9999
-9999 -9999 -9999 -9999 -9999 -9999 -9999 -9999 -9999 -9999 -9999 -9999 -9999 -9999 -9999 -9999 -9999 -9999 -9999 -9999 -9999 -9999 -9999 -9999 -9999 -9999 -9999 -9999 -9999 -9999 -9999 -9999 -9999 -9999 -9999 -9999 -9999 -9999 -9999 -9999 -9999 -9999 -9999 -9999 -9999 -9999 -9999 -9999 -9999 -9999 -9999 -9999 -9999 -9999 -9999 -9999 -9999 -9999 -9999 -9999 -9999 -9999 -9999 -9999 -9999 -9999 -9999 -9999 -9999 -9999 -9999 -9999 -9999 -9999 -9999 -9999 -9999 -9999 -9999 -9999 -9999 -9999 -9999 -9999 -9999 -9999 -9999 -9999 -9999 -9999 2.18422E-1 2.19985E-1 2.26707E-1 2.48162E-1 2.47757E-1 2.43126E-1 2.34434E-1 2.29152E-1 2.39838E-1 2.59952E-1 3.1156E-1 3.36858E-1 3.28832E-1 3.01915E-1 2.99578E-1 2.9101E-1 2.8495E-1 2.81228E-1 2.90553E-1 2.84899E-1 3.06429E-1 3.20241E-1 3.55021E-1 4.01128E-1 4.86099E-1 4.34645E-1 5.26443E-1 5.68575E-1 6.21232E-1 6.84659E-1 6.90341E-1 5.62896E-1 5.43145E-1 5.59128E-1 5.26293E-1 5.88077E-1 5.93518E-1 6.17135E-1 6.20793E-1 6.69095E-1 6.94326E-1 6.64476E-1 6.25888E-1 6.49116E-1 6.89842E-1 6.6402E-1 6.69655E-1 6.68621E-1 6.14943E-1 6.28965E-1 6.1717E-1 5.85858E-1 5.85059E-1 5.21633E-1 4.6843E-1 5.14501E-1 5.90417E-1 6.03478E-1 5.54373E-1 5.01286E-1 4.51106E-1 4.10222E-1 4.22533E-1 4.29352E-1 4.92752E-1 4.96164E-1 4.59828E-1 4.02708E-1 3.62737E-1 3.55206E-1 3.53574E-1 3.5581E-1 3.96177E-1 4.27924E-1 4.55228E-1 4.60537E-1 4.24667E-1 3.65417E-1 3.29858E-1 3.69435E-1 4.26353E-1 4.85683E-1 4.85346E-1 4.42767E-1 3.98798E-1 3.56467E-1 3.63681E-1 3.51775E-1 3.45411E-1 4.32987E-1 4.98814E-1 5.17685E-1 5.06792E-1 4.99152E-1 4.77671E-1 4.26483E-1 3.8154E-1 4.2463E-1 5.00678E-1 5.2556E-1 5.21965E-1 5.1689E-1 5.02994E-1 4.74205E-1 4.27097E-1 3.83242E-1 3.39507E-1 3.38032E-1 3.03466E-1 2.64481E-1 2.62723E-1 2.37791E-1 2.09446E-1 1.91137E-1 1.82865E-1 1.70862E-1 1.66261E-1 1.73596E-1 1.82512E-1 1.75376E-1 2.26421E-1 3.40667E-1 3.74054E-1 3.50164E-1 2.62283E-1 2.11672E-1 2.39206E-1 3.38331E-1 4.68293E-1 5.55229E-1 5.51572E-1 5.44216E-1 6.11504E-1 6.60978E-1 6.83789E-1 6.6181E-1 6.28046E-1 5.46821E-1 3.89782E-1 2.29896E-1 2.1722E-1 3.94483E-1 5.08994E-1 3.98684E-1 2.26464E-1 1.89645E-1 2.88118E-1 -9999 -9999 -9999 -9999 -9999 -9999 -9999 -9999 -9999 -9999 -9999 -9999 -9999 -9999 -9999 -9999 -9999 -9999 -9999 -9999 -9999 -9999 -9999 -9999 -9999 -9999 -9999
-9999 -9999 -9999 -9999 -9999 -9999 -9999 -9999 -9999 -9999 -9999 -9999 -9999 -9999 -9999 -9999 -9999 -9999 -9999 -9999 -9999 -9999 -9999 -9999 -9999 -9999 -9999 -9999 -9999 -9999 -9999 -9999 -9999 -9999 -9999 -9999 -9999 -9999 -9999 -9999 -9999 -9999 -9999 -9999 -9999 -9999 -9999 -9999 -9999 -9999 -9999 -9999 -9999 -9999 -9999 -9999 -9999 -9999 -9999 -9999 -9999 -9999 -9999 -9999 -9999 -9999 -9999 -9999 -9999 -9999 -9999 -9999 -9999 -9999 -9999 -9999 -9999 -9999 -9999 -9999 -9999 -9999 -9999 -9999 -9999 -9999 -9999 -9999 -9999 2.17644E-1 2.19203E-1 2.2432E-1 2.48587E-1 2.55019E-1 2.62404E-1 2.7862E-1 2.70946E-1 2.65617E-1 2.89365E-1 3.09468E-1 3.27331E-1 3.25348E-1 3.39607E-1 3.33536E-1 3.54688E-1 3.83903E-1 4.21079E-1 4.4743E-1 4.25814E-1 3.46097E-1 3.27253E-1 3.4257E-1 3.48255E-1 3.80596E-1 4.44189E-1 5.26869E-1 5.20837E-1 5.66379E-1 6.49767E-1 6.68706E-1 6.79875E-1 7.08237E-1 7.23653E-1 7.03124E-1 6.54748E-1 6.53374E-1 6.55661E-1 6.53805E-1 6.52459E-1 6.73928E-1 6.96269E-1 6.67341E-1 6.3072E-1 6.72858E-1 6.58609E-1 6.25298E-1 6.55742E-1 6.4842E-1 6.03539E-1 5.94868E-1 5.74882E-1 5.26233E-1 5.31944E-1 4.90009E-1 4.47456E-1 4.63248E-1 5.40736E-1 5.91569E-1 5.75176E-1 5.4998E-1 4.97339E-1 4.32767E-1 3.99923E-1 3.87752E-1 4.45923E-1 4.52177E-1 4.26243E-1 3.93863E-1 3.53538E-1 3.56942E-1 3.76551E-1 3.68595E-1 3.8683E-1 4.11885E-1 4.4524E-1 4.69753E-1 4.24478E-1 3.62046E-1 3.25486E-1 3.56317E-1 4.09483E-1 4.54664E-1 4.82408E-1 4.94276E-1 4.68938E-1 4.44133E-1 4.59705E-1 4.50116E-1 4.49962E-1 4.98035E-1 5.15487E-1 5.03741E-1 4.96793E-1 4.93707E-1 4.7579E-1 4.40372E-1 4.43287E-1 4.80498E-1 5.31036E-1 5.05794E-1 4.94895E-1 4.94682E-1 4.85855E-1 4.83445E-1 4.56101E-1 3.88726E-1 3.49313E-1 3.59733E-1 3.65755E-1 3.3529E-1 3.29278E-1 3.06054E-1 2.77492E-1 2.13491E-1 2.00537E-1 1.84812E-1 1.75651E-1 1.70558E-1 1.57497E-1 1.4704E-1 1.73579E-1 2.6961E-1 4.15101E-1 4.70368E-1 4.38714E-1 4.53087E-1 4.42089E-1 4.58436E-1 4.90575E-1 5.48903E-1 5.00167E-1 4.10239E-1 4.27482E-1 5.19137E-1 6.25876E-1 6.7949E-1 6.75974E-1 6.44236E-1 6.00763E-1 4.88681E-1 3.99663E-1 4.64339E-1 5.7959E-1 5.22487E-1 3.46435E-1 2.72888E-1 -9999 -9999 -9999 -9999 -9999 -9999 -9999 -9999 -9999 -9999 -9999 -9999 -9999 -9999 -9999 -9999 -9999 -9999 -9999 -9999 -9999 -9999 -9999 -9999 -9999 -9999 -9999 -9999
-9999 -9999 -9999 -9999 -9999 -9999 -9999 -9999 -9999 -9999 -9999 -9999 -9999 -9999 -9999 -9999 -9999 -9999 -9999 -9999 -9999 -9999 -9999 -9999 -9999 -9999 -9999 -9999 -9999 -9999 -9999 -9999 -9999 -9999 -9999 -9999 -9999 -9999 -9999 -9999 -9999 -9999 -9999 -9999 -9999 -9999 -9999 -9999 -9999 -9999 -9999 -9999 -9999 -9999 -9999 -9999 -9999 -9999 -9999 -9999 -9999 -9999 -9999 -9999 -9999 -9999 -9999 -9999 -9999 -9999 -9999 -9999 -9999 -9999 -9999 -9999 -9999 -9999 -9999 -9999 -9999 -9999 -9999 -9999 -9999 -9999 -9999 -9999 -9999 2.14548E-1 2.17644E-1 2.2591E-1 2.33171E-1 2.57178E-1 2.64159E-1 2.81814E-1 2.75906E-1 2.99704E-1 3.9325E-1 3.84346E-1 3.80612E-1 4.0076E-1 3.9538E-1 3.90555E-1 4.17956E-1 4.67512E-1 5.41978E-1 5.98136E-1 5.50298E-1 4.61316E-1 4.0142E-1 3.82543E-1 3.90292E-1 3.92455E-1 4.04959E-1 4.73135E-1 5.24056E-1 5.81625E-1 5.98447E-1 5.6084E-1 5.74006E-1 6.29996E-1 7.12893E-1 7.11607E-1 7.1306E-1 7.15446E-1 7.14369E-1 7.05567E-1 6.88663E-1 7.01761E-1 6.93778E-1 6.59414E-1 6.08443E-1 6.36056E-1 6.82668E-1 6.51849E-1 6.56091E-1 6.68516E-1 6.55239E-1 6.32858E-1 6.05241E-1 5.58866E-1 5.04258E-1 4.66208E-1 4.18422E-1 4.49452E-1 5.13259E-1 5.58757E-1 5.42289E-1 5.45425E-1 5.00621E-1 4.442E-1 4.03632E-1 3.79825E-1 4.15804E-1 4.30296E-1 4.09476E-1 3.79135E-1 3.50316E-1 3.63882E-1 4.01706E-1 4.02366E-1 4.08256E-1 4.13961E-1 4.55295E-1 4.7496E-1 4.36053E-1 3.87756E-1 3.31903E-1 3.14145E-1 3.34077E-1 3.64179E-1 3.92282E-1 4.35018E-1 4.75379E-1 4.86446E-1 4.95944E-1 4.99954E-1 5.12332E-1 5.3197E-1 5.32319E-1 5.14876E-1 5.34958E-1 5.57179E-1 5.42963E-1 5.22231E-1 5.17521E-1 5.36826E-1 5.26364E-1 4.78198E-1 4.46866E-1 4.61838E-1 4.6458E-1 4.39735E-1 4.33597E-1 3.75396E-1 3.47502E-1 3.63458E-1 3.92208E-1 3.9366E-1 3.96694E-1 3.19432E-1 2.82428E-1 2.71522E-1 2.58957E-1 2.32409E-1 2.33941E-1 2.26119E-1 1.96754E-1 1.74779E-1 1.55195E-1 1.84555E-1 2.84045E-1 3.91888E-1 4.84807E-1 5.35787E-1 5.31245E-1 4.49977E-1 3.94537E-1 4.2635E-1 4.03779E-1 2.99616E-1 2.56425E-1 3.04795E-1 4.38075E-1 5.88385E-1 6.14281E-1 6.62756E-1 6.68916E-1 6.52374E-1 6.05257E-1 5.94813E-1 6.21729E-1 5.95825E-1 4.47467E-1 3.78328E-1 -9999 -9999 -9999 -9999 -9999 -9999 -9999 -9999 -9999 -9999 -9999 -9999 -9999 -9999 -9999 -9999 -9999 -9999 -9999 -9999 -9999 -9999 -9999 -9999 -9999 -9999 -9999 -9999
-9999 -9999 -9999 -9999 -9999 -9999 -9999 -9999 -9999 -9999 -9999 -9999 -9999 -9999 -9999 -9999 -9999 -9999 -9999 -9999 -9999 -9999 -9999 -9999 -9999 -9999 -9999 -9999 -9999 -9999 -9999 -9999 -9999 -9999 -9999 -9999 -9999 -9999 -9999 -9999 -9999 -9999 -9999 -9999 -9999 -9999 -9999 -9999 -9999 -9999 -9999 -9999 -9999 -9999 -9999 -9999 -9999 -9999 -9999 -9999 -9999 -9999 -9999 -9999 -9999 -9999 -9999 -9999 -9999 -9999 -9999 -9999 -9999 -9999 -9999 -9999 -9999 -9999 -9999 -9999 -9999 -9999 -9999 -9999 -9999 -9999 -9999 -9999 -9999 2.1072E-1 2.1648E-1 2.23948E-1 2.48181E-1 2.56745E-1 2.60219E-1 2.69171E-1 2.60774E-1 2.7331E-1 2.97967E-1 3.4317E-1 3.79361E-1 4.21807E-1 4.34385E-1 4.60853E-1 4.92002E-1 5.32058E-1 5.74341E-1 5.53396E-1 5.21341E-1 5.01399E-1 5.04235E-1 4.81858E-1 4.70678E-1 5.17005E-1 5.7022E-1 5.13056E-1 4.68843E-1 4.5427E-1 4.69196E-1 4.8192E-1 4.81365E-1 5.19545E-1 5.50855E-1 6.34237E-1 7.15687E-1 7.09084E-1 7.03666E-1 7.05321E-1 7.06164E-1 7.04727E-1 6.91344E-1 6.4687E-1 5.76753E-1 6.2214E-1 6.93878E-1 6.79252E-1 6.41661E-1 6.2351E-1 6.42938E-1 6.47333E-1 6.35481E-1 6.1471E-1 5.6396E-1 5.19796E-1 4.82744E-1 4.45006E-1 4.86468E-1 5.18734E-1 5.20893E-1 5.30639E-1 4.7385E-1 4.27259E-1 3.99166E-1 3.95397E-1 4.03223E-1 4.19351E-1 4.35712E-1 4.04065E-1 3.77252E-1 3.79621E-1 4.2173E-1 4.34111E-1 4.45828E-1 4.54043E-1 4.76607E-1 4.94253E-1 4.50217E-1 3.85758E-1 3.28041E-1 3.05274E-1 3.06585E-1 3.17992E-1 3.27071E-1 3.2662E-1 3.61041E-1 3.9821E-1 4.40966E-1 4.88771E-1 5.36813E-1 5.42839E-1 5.40411E-1 5.61813E-1 5.58615E-1 5.45497E-1 5.47365E-1 5.44667E-1 5.37129E-1 5.12924E-1 5.11851E-1 4.72735E-1 4.21697E-1 4.07815E-1 4.02446E-1 3.82563E-1 3.60876E-1 3.158E-1 3.17127E-1 3.64037E-1 3.8726E-1 4.21777E-1 4.32553E-1 3.54656E-1 2.76951E-1 2.75583E-1 2.84258E-1 2.49872E-1 2.55551E-1 2.77291E-1 2.84158E-1 2.5241E-1 1.93738E-1 1.63282E-1 1.81071E-1 2.44312E-1 3.4706E-1 4.3609E-1 4.92706E-1 3.95887E-1 2.85072E-1 2.59622E-1 2.57289E-1 2.08954E-1 1.63379E-1 1.86881E-1 2.92045E-1 3.90808E-1 4.46486E-1 5.05291E-1 5.27914E-1 5.12549E-1 5.06028E-1 5.02701E-1 5.50352E-1 5.08515E-1 5.33913E-1 4.42941E-1 4.39364E-1 -9999 -9999 -9999 -9999 -9999 -9999 -9999 -9999 -9999 -9999 -9999 -9999 -9999 -9999 -9999 -9999 -9999 -9999 -9999 -9999 -9999 -9999 -9999 -9999 -9999 -9999 -9999
-9999 -9999 -9999 -9999 -9999 -9999 -9999 -9999 -9999 -9999 -9999 -9999 -9999 -9999 -9999 -9999 -9999 -9999 -9999 -9999 -9999 -9999 -9999 -9999 -9999 -9999 -9999 -9999 -9999 -9999 -9999 -9999 -9999 -9999 -9999 -9999 -9999 -9999 -9999 -9999 -9999 -9999 -9999 -9999 -9999 -9999 -9999 -9999 -9999 -9999 -9999 -9999 -9999 -9999 -9999 -9999 -9999 -9999 -9999 -9999 -9999 -9999 -9999 -9999 -9999 -9999 -9999 -9999 -9999 -9999 -9999 -9999 -9999 -9999 -9999 -9999 -9999 -9999 -9999 -9999 -9999 -9999 -9999 -9999 -9999 -9999 -9999 -9999 2.17255E-1 2.11482E-1 2.11134E-1 2.21188E-1 2.46911E-1 2.5287E-1 2.51173E-1 2.62529E-1 2.58154E-1 2.64805E-1 2.51297E-1 2.57356E-1 2.63527E-1 3.39282E-1 4.16145E-1 4.44783E-1 4.84202E-1 4.93672E-1 4.74118E-1 4.74118E-1 4.94172E-1 4.99176E-1 5.21964E-1 5.40876E-1 5.62963E-1 6.07197E-1 6.77579E-1 7.09357E-1 6.81143E-1 5.88651E-1 4.99031E-1 4.93226E-1 4.83626E-1 4.95249E-1 4.95249E-1 5.40166E-1 6.27046E-1 6.94063E-1 7.12805E-1 7.15154E-1 7.07715E-1 7.1112E-1 6.91054E-1 6.54691E-1 6.05135E-1 6.1545E-1 6.96742E-1 6.51556E-1 6.61556E-1 6.1286E-1 6.01235E-1 6.28839E-1 6.37564E-1 6.21268E-1 6.20275E-1 5.80724E-1 5.31933E-1 4.73819E-1 4.46799E-1 4.47973E-1 4.87614E-1 5.02208E-1 4.48364E-1 4.31691E-1 4.32087E-1 4.36149E-1 4.21977E-1 4.45232E-1 4.59463E-1 4.24212E-1 4.1543E-1 4.08607E-1 4.27242E-1 4.59091E-1 4.94055E-1 5.00491E-1 4.91153E-1 4.41276E-1 3.97096E-1 3.70203E-1 3.61569E-1 3.26367E-1 3.19426E-1 3.69081E-1 3.91601E-1 3.38931E-1 3.3044E-1 3.72281E-1 4.52382E-1 4.95039E-1 5.47361E-1 5.60508E-1 5.74514E-1 5.60269E-1 5.18564E-1 4.88802E-1 5.13792E-1 5.44229E-1 5.09665E-1 5.02702E-1 5.21471E-1 5.03911E-1 4.59524E-1 3.99276E-1 3.54512E-1 3.13872E-1 2.81225E-1 2.70231E-1 2.89527E-1 3.21431E-1 3.64989E-1 4.29985E-1 4.64348E-1 4.27261E-1 3.38222E-1 3.36157E-1 3.03708E-1 2.18105E-1 2.05036E-1 2.41665E-1 3.00665E-1 3.27412E-1 2.69642E-1 2.21453E-1 1.95915E-1 2.54057E-1 3.12008E-1 4.12797E-1 5.03495E-1 4.32986E-1 2.65333E-1 1.77574E-1 1.64275E-1 1.47417E-1 1.19743E-1 1.55342E-1 1.9919E-1 2.16126E-1 2.64586E-1 2.88303E-1 3.08374E-1 2.9084E-1 2.82679E-1 2.86923E-1 3.49572E-1 4.71567E-1 4.48015E-1 4.69044E-1 4.67728E-1 -9999 -9999 -9999 -9999 -9999 -9999 -9999 -9999 -9999 -9999 -9999 -9999 -9999 -9999 -9999 -9999 -9999 -9999 -9999 -9999 -9999 -9999 -9999 -9999 -9999 -9999 -9999
-9999 -9999 -9999 -9999 -9999 -9999 -9999 -9999 -9999 -9999 -9999 -9999 -9999 -9999 -9999 -9999 -9999 -9999 -9999 -9999 -9999 -9999 -9999 -9999 -9999 -9999 -9999 -9999 -9999 -9999 -9999 -9999 -9999 -9999 -9999 -9999 -9999 -9999 -9999 -9999 -9999 -9999 -9999 -9999 -9999 -9999 -9999 -9999 -9999 -9999 -9999 -9999 -9999 -9999 -9999 -9999 -9999 -9999 -9999 -9999 -9999 -9999 -9999 -9999 -9999 -9999 -9999 -9999 -9999 -9999 -9999 -9999 -9999 -9999 -9999 -9999 -9999 -9999 -9999 -9999 -9999 -9999 -9999 -9999 -9999 -9999 -9999 -9999 2.28709E-1 2.13426E-1 2.0848E-1 2.13426E-1 2.21581E-1 2.39814E-1 2.40229E-1 2.65174E-1 3.10225E-1 3.79554E-1 3.58084E-1 2.96664E-1 2.49548E-1 2.42358E-1 2.95795E-1 3.67974E-1 4.02734E-1 4.20658E-1 4.49175E-1 4.54157E-1 4.58036E-1 4.83546E-1 4.93001E-1 5.21964E-1 5.78708E-1 6.43614E-1 7.00561E-1 6.90631E-1 6.9623E-1 6.71259E-1 6.46747E-1 6.12711E-1 5.92455E-1 5.73435E-1 5.51336E-1 5.50628E-1 5.90243E-1 6.57982E-1 6.8391E-1 6.95242E-1 6.92601E-1 6.86215E-1 6.95322E-1 6.7515E-1 6.63646E-1 6.64363E-1 6.54625E-1 6.11582E-1 6.40453E-1 6.18726E-1 5.97772E-1 5.72416E-1 5.6319E-1 6.03392E-1 6.17259E-1 5.82799E-1 5.52444E-1 5.18522E-1 4.63764E-1 4.15971E-1 4.3132E-1 4.46157E-1 4.30156E-1 4.54587E-1 4.71836E-1 4.56368E-1 4.35772E-1 4.5654E-1 4.69367E-1 4.3256E-1 4.46479E-1 4.42036E-1 4.32317E-1 4.77618E-1 5.18154E-1 4.89757E-1 4.38358E-1 3.81922E-1 3.55891E-1 3.68266E-1 4.07654E-1 3.84816E-1 3.43016E-1 3.95157E-1 4.52215E-1 4.28543E-1 4.18982E-1 4.82392E-1 5.27567E-1 5.50334E-1 5.65464E-1 5.71646E-1 5.50066E-1 5.1635E-1 4.82417E-1 4.36745E-1 4.74265E-1 5.33633E-1 5.35886E-1 5.39116E-1 5.20356E-1 5.02001E-1 4.85323E-1 4.29527E-1 3.80124E-1 3.53099E-1 3.02541E-1 2.67277E-1 2.64418E-1 2.61501E-1 2.91304E-1 3.79095E-1 4.8117E-1 4.81521E-1 4.21737E-1 4.33602E-1 3.92885E-1 2.54132E-1 1.98894E-1 2.03699E-1 2.41565E-1 3.09515E-1 3.36521E-1 3.0061E-1 2.62327E-1 3.16326E-1 3.72651E-1 4.25605E-1 4.52855E-1 4.4633E-1 3.34825E-1 2.04643E-1 1.38517E-1 1.18756E-1 1.04654E-1 1.15962E-1 1.25229E-1 1.38832E-1 1.58171E-1 1.86141E-1 2.03635E-1 1.84012E-1 1.81498E-1 1.89083E-1 2.35149E-1 3.74605E-1 3.98752E-1 4.78911E-1 -9999 -9999 -9999 -9999 -9999 -9999 -9999 -9999 -9999 -9999 -9999 -9999 -9999 -9999 -9999 -9999 -9999 -9999 -9999 -9999 -9999 -9999 -9999 -9999 -9999 -9999 -9999 -9999
-9999 -9999 -9999 -9999 -9999 -9999 -9999 -9999 -9999 -9999 -9999 -9999 -9999 -9999 -9999 -9999 -9999 -9999 -9999 -9999 -9999 -9999 -9999 -9999 -9999 -9999 -9999 -9999 -9999 -9999 -9999 -9999 -9999 -9999 -9999 -9999 -9999 -9999 -9999 -9999 -9999 -9999 -9999 -9999 -9999 -9999 -9999 -9999 -9999 -9999 -9999 -9999 -9999 -9999 -9999 -9999 -9999 -9999 -9999 -9999 -9999 -9999 -9999 -9999 -9999 -9999 -9999 -9999 -9999 -9999 -9999 -9999 -9999 -9999 -9999 -9999 -9999 -9999 -9999 -9999 -9999 -9999 -9999 -9999 -9999 -9999 -9999 2.38475E-1 2.31146E-1 2.16897E-1 1.9382E-1 2.07726E-1 2.09268E-1 2.12309E-1 2.31203E-1 2.62847E-1 4.39941E-1 5.29563E-1 5.09729E-1 4.30577E-1 3.47471E-1 2.70273E-1 2.57354E-1 2.85463E-1 3.38285E-1 3.9355E-1 4.16294E-1 4.45303E-1 4.45819E-1 4.49689E-1 4.78537E-1 5.13642E-1 5.7647E-1 6.4404E-1 6.68218E-1 6.94574E-1 6.99987E-1 6.84831E-1 6.78337E-1 6.74487E-1 6.72057E-1 7.06987E-1 6.85245E-1 6.09064E-1 6.00527E-1 6.22882E-1 6.49392E-1 6.62432E-1 6.63568E-1 6.5758E-1 6.5623E-1 6.58898E-1 6.62554E-1 6.57631E-1 6.31765E-1 6.04902E-1 6.00893E-1 6.37189E-1 6.36778E-1 5.8489E-1 5.1857E-1 5.16664E-1 5.92569E-1 6.02039E-1 5.82114E-1 5.29727E-1 4.77456E-1 4.23171E-1 3.92319E-1 3.95593E-1 4.03573E-1 4.41062E-1 4.87743E-1 4.87161E-1 4.72554E-1 4.88116E-1 4.87882E-1 4.43545E-1 4.45216E-1 4.76051E-1 4.9005E-1 5.13374E-1 5.14782E-1 4.42449E-1 3.84795E-1 3.72048E-1 3.84058E-1 3.92483E-1 4.2283E-1 4.47429E-1 3.9123E-1 3.7344E-1 4.36064E-1 4.79486E-1 4.87648E-1 5.47494E-1 5.64864E-1 5.70355E-1 5.75436E-1 5.42985E-1 5.21918E-1 4.87912E-1 4.29824E-1 4.15549E-1 4.64393E-1 5.22232E-1 5.41797E-1 5.2414E-1 5.15087E-1 4.88507E-1 4.38928E-1 4.22395E-1 4.04231E-1 4.21412E-1 3.95109E-1 3.46806E-1 3.17718E-1 2.68E-1 2.70736E-1 3.34549E-1 4.48277E-1 4.98411E-1 4.80508E-1 4.95582E-1 4.55493E-1 3.39512E-1 2.53045E-1 1.97088E-1 1.99188E-1 2.47292E-1 2.89424E-1 2.80342E-1 3.11213E-1 3.45997E-1 3.45557E-1 3.18181E-1 3.10602E-1 3.08748E-1 3.27309E-1 2.39689E-1 1.48857E-1 1.11675E-1 1.12752E-1 1.24389E-1 1.5991E-1 1.68299E-1 1.53316E-1 1.56013E-1 1.71957E-1 1.56787E-1 1.46038E-1 1.53364E-1 1.79715E-1 2.85971E-1 3.76281E-1 -9999 -9999 -9999 -9999 -9999 -9999 -9999 -9999 -9999 -9999 -9999 -9999 -9999 -9999 -9999 -9999 -9999 -9999 -9999 -9999 -9999 -9999 -9999 -9999 -9999 -9999 -9999 -9999 -9999
-9999 -9999 -9999 -9999 -9999 -9999 -9999 -9999 -9999 -9999 -9999 -9999 -9999 -9999 -9999 -9999 -9999 -9999 -9999 -9999 -9999 -9999 -9999 -9999 -9999 -9999 -9999 -9999 -9999 -9999 -9999 -9999 -9999 -9999 -9999 -9999 -9999 -9999 -9999 -9999 -9999 -9999 -9999 -9999 -9999 -9999 -9999 -9999 -9999 -9999 -9999 -9999 -9999 -9999 -9999 -9999 -9999 -9999 -9999 -9999 -9999 -9999 -9999 -9999 -9999 -9999 -9999 -9999 -9999 -9999 -9999 -9999 -9999 -9999 -9999 -9999 -9999 -9999 -9999 -9999 -9999 -9999 -9999 -9999 -9999 -9999 2.25512E-1 2.30723E-1 2.24344E-1 2.00332E-1 1.9382E-1 1.88193E-1 2.01428E-1 2.03276E-1 2.19256E-1 3.37078E-1 5.04567E-1 5.55211E-1 5.58928E-1 5.05225E-1 4.57524E-1 3.88722E-1 3.05425E-1 2.71672E-1 3.0061E-1 3.5109E-1 4.01098E-1 4.11371E-1 4.14089E-1 4.38092E-1 4.46925E-1 5.01903E-1 5.85821E-1 6.65517E-1 6.81545E-1 6.57147E-1 6.54756E-1 5.68964E-1 5.35882E-1 5.27514E-1 5.59112E-1 6.35203E-1 7.05766E-1 6.9839E-1 6.6631E-1 6.22334E-1 6.29148E-1 6.40655E-1 6.51693E-1 6.61239E-1 6.68161E-1 6.38524E-1 6.23011E-1 6.45596E-1 6.47839E-1 6.39945E-1 6.04102E-1 5.9856E-1 6.26751E-1 5.77163E-1 5.03488E-1 4.75823E-1 5.39075E-1 5.48242E-1 5.68553E-1 5.18689E-1 4.68716E-1 4.29665E-1 4.30756E-1 4.16527E-1 4.20771E-1 4.27032E-1 4.63522E-1 5.09833E-1 5.16256E-1 5.23314E-1 5.10935E-1 4.45599E-1 4.29377E-1 4.94314E-1 5.39704E-1 5.25928E-1 4.81868E-1 4.34992E-1 4.07046E-1 4.13279E-1 4.02828E-1 4.37087E-1 4.59289E-1 4.81203E-1 4.45128E-1 4.1237E-1 4.48271E-1 4.84885E-1 5.43986E-1 5.66935E-1 5.63304E-1 5.76911E-1 5.64192E-1 5.47746E-1 5.19335E-1 4.52887E-1 3.94855E-1 4.06389E-1 4.59053E-1 5.12153E-1 5.15877E-1 4.97529E-1 4.6196E-1 4.4484E-1 4.06478E-1 4.0799E-1 4.36887E-1 4.54521E-1 4.58538E-1 4.2438E-1 4.10362E-1 3.04389E-1 2.41413E-1 2.71226E-1 3.20792E-1 4.01593E-1 4.96795E-1 5.34689E-1 5.22312E-1 4.85637E-1 3.41907E-1 2.35504E-1 1.89998E-1 2.20147E-1 2.5259E-1 2.43027E-1 2.63084E-1 3.18579E-1 3.02035E-1 2.54776E-1 2.16358E-1 2.00903E-1 2.31219E-1 2.02801E-1 1.42633E-1 1.45946E-1 2.2097E-1 2.91902E-1 3.80755E-1 3.86322E-1 3.3085E-1 2.61586E-1 2.12742E-1 1.59659E-1 1.36421E-1 1.42475E-1 1.782E-1 2.98823E-1 -9999 -9999 -9999 -9999 -9999 -9999 -9999 -9999 -9999 -9999 -9999 -9999 -9999 -9999 -9999 -9999 -9999 -9999 -9999 -9999 -9999 -9999 -9999 -9999 -9999 -9999 -9999 -9999 -9999 -9999
-9999 -9999 -9999 -9999 -9999 -9999 -9999 -9999 -9999 -9999 -9999 -9999 -9999 -9999 -9999 -9999 -9999 -9999 -9999 -9999 -9999 -9999 -9999 -9999 -9999 -9999 -9999 -9999 -9999 -9999 -9999 -9999 -9999 -9999 -9999 -9999 -9999 -9999 -9999 -9999 -9999 -9999 -9999 -9999 -9999 -9999 -9999 -9999 -9999 -9999 -9999 -9999 -9999 -9999 -9999 -9999 -9999 -9999 -9999 -9999 -9999 -9999 -9999 -9999 -9999 -9999 -9999 -9999 -9999 -9999 -9999 -9999 -9999 -9999 -9999 -9999 -9999 -9999 -9999 -9999 -9999 -9999 -9999 -9999 -9999 -9999 2.08093E-1 2.22368E-1 2.05873E-1 2.00332E-1 1.92071E-1 1.87843E-1 1.85754E-1 1.92071E-1 2.69181E-1 4.39941E-1 5.58352E-1 5.53445E-1 5.5445E-1 5.22325E-1 5.03566E-1 4.82502E-1 4.18475E-1 3.5886E-1 3.22071E-1 3.50574E-1 3.7036E-1 4.07032E-1 4.14633E-1 4.39195E-1 4.39161E-1 4.68475E-1 4.79599E-1 5.09692E-1 5.18504E-1 5.39087E-1 5.08014E-1 4.92269E-1 4.68637E-1 4.72338E-1 4.71773E-1 5.14471E-1 5.57458E-1 6.55687E-1 6.9305E-1 6.90488E-1 6.8846E-1 6.88124E-1 7.00429E-1 6.94773E-1 6.81416E-1 6.85164E-1 6.56203E-1 6.70458E-1 6.38018E-1 6.22681E-1 6.45515E-1 6.05225E-1 6.15827E-1 6.01404E-1 5.1911E-1 4.5449E-1 4.83459E-1 5.01477E-1 5.16261E-1 4.93064E-1 4.54159E-1 4.32678E-1 4.58036E-1 4.51497E-1 4.48154E-1 4.20196E-1 4.25146E-1 4.75615E-1 5.36747E-1 5.55117E-1 5.13849E-1 4.56633E-1 4.73306E-1 5.04955E-1 5.5245E-1 5.06485E-1 4.48085E-1 4.16616E-1 4.30113E-1 4.6586E-1 4.54145E-1 4.75043E-1 5.04439E-1 5.03882E-1 5.03593E-1 4.82793E-1 5.06741E-1 5.34439E-1 5.67428E-1 5.73819E-1 5.69254E-1 5.66916E-1 5.45949E-1 5.11847E-1 4.76497E-1 4.19917E-1 3.63668E-1 3.88076E-1 4.43103E-1 5.05147E-1 5.18776E-1 4.87946E-1 4.46679E-1 3.95325E-1 3.93183E-1 4.19324E-1 4.54038E-1 4.76233E-1 4.94566E-1 4.89439E-1 4.7071E-1 3.3746E-1 2.4401E-1 2.27477E-1 2.3699E-1 2.88918E-1 4.19417E-1 5.51563E-1 5.75345E-1 5.40638E-1 4.23435E-1 2.93041E-1 2.03905E-1 2.10442E-1 2.3515E-1 2.32334E-1 2.46862E-1 2.89554E-1 3.01046E-1 2.63036E-1 2.046E-1 1.65058E-1 1.62368E-1 1.52988E-1 1.38747E-1 1.94709E-1 3.30871E-1 4.70717E-1 5.46509E-1 5.651E-1 5.58577E-1 5.11187E-1 3.84426E-1 2.07308E-1 1.45804E-1 1.74622E-1 2.77048E-1 3.67824E-1 -9999 -9999 -9999 -9999 -9999 -9999 -9999 -9999 -9999 -9999 -9999 -9999 -9999 -9999 -9999 -9999 -9999 -9999 -9999 -9999 -9999 -9999 -9999 -9999 -9999 -9999 -9999 -9999 -9999 -9999
-9999 -9999 -9999 -9999 -9999 -9999 -9999 -9999 -9999 -9999 -9999 -9999 -9999 -9999 -9999 -9999 -9999 -9999 -9999 -9999 -9999 -9999 -9999 -9999 -9999 -9999 -9999 -9999 -9999 -9999 -9999 -9999 -9999 -9999 -9999 -9999 -9999 -9999 -9999 -9999 -9999 -9999 -9999 -9999 -9999 -9999 -9999 -9999 -9999 -9999 -9999 -9999 -9999 -9999 -9999 -9999 -9999 -9999 -9999 -9999 -9999 -9999 -9999 -9999 -9999 -9999 -9999 -9999 -9999 -9999 -9999 -9999 -9999 -9999 -9999 -9999 -9999 -9999 -9999 -9999 -9999 -9999 -9999 -9999 -9999 -9999 2.08494E-1 2.24344E-1 2.07368E-1 1.98174E-1 1.93495E-1 1.87494E-1 1.88193E-1 2.18113E-1 3.54684E-1 5.15805E-1 5.56147E-1 5.52475E-1 5.57032E-1 5.20124E-1 5.22325E-1 5.17279E-1 4.77898E-1 4.42038E-1 3.93727E-1 3.78798E-1 3.8357E-1 4.15721E-1 4.23901E-1 4.4578E-1 4.49093E-1 4.69588E-1 4.71812E-1 5.04629E-1 6.0149E-1 7.0428E-1 6.54701E-1 6.25547E-1 6.0045E-1 5.40264E-1 5.06572E-1 4.66127E-1 4.9696E-1 5.54079E-1 6.63282E-1 7.02243E-1 7.06262E-1 7.02414E-1 6.93678E-1 6.86817E-1 6.89299E-1 6.85353E-1 6.64948E-1 6.6242E-1 6.41642E-1 6.12732E-1 6.05479E-1 6.42526E-1 6.01816E-1 5.60057E-1 5.3793E-1 4.7365E-1 4.40797E-1 4.54362E-1 4.53568E-1 4.37593E-1 4.26938E-1 4.17066E-1 4.34533E-1 4.75644E-1 4.78592E-1 4.33081E-1 4.14579E-1 4.35287E-1 4.98365E-1 5.60462E-1 5.26628E-1 4.9212E-1 5.39873E-1 5.48162E-1 5.30118E-1 4.83983E-1 4.45478E-1 4.48632E-1 4.79051E-1 5.1514E-1 5.32466E-1 5.37731E-1 5.44467E-1 5.40847E-1 5.60634E-1 5.58112E-1 5.63531E-1 5.66935E-1 5.76562E-1 5.52388E-1 5.72462E-1 5.45911E-1 5.1513E-1 4.74934E-1 4.12735E-1 3.53239E-1 3.28359E-1 3.83019E-1 4.46364E-1 4.72184E-1 4.99301E-1 5.02105E-1 4.63132E-1 3.85579E-1 3.54452E-1 3.85797E-1 4.1341E-1 4.43121E-1 4.7449E-1 5.18937E-1 4.94962E-1 4.17797E-1 3.03615E-1 2.53168E-1 2.32741E-1 2.60498E-1 3.88052E-1 5.37752E-1 5.95933E-1 5.05142E-1 4.54544E-1 3.61092E-1 2.57606E-1 2.19573E-1 2.16454E-1 2.16858E-1 2.23354E-1 2.41522E-1 2.54367E-1 2.51647E-1 2.37328E-1 1.91489E-1 1.59497E-1 1.3422E-1 1.52035E-1 2.35424E-1 3.40593E-1 3.8703E-1 4.22401E-1 4.89299E-1 5.29507E-1 5.91062E-1 5.30529E-1 2.97365E-1 1.68842E-1 2.21039E-1 3.55605E-1 -9999 -9999 -9999 -9999 -9999 -9999 -9999 -9999 -9999 -9999 -9999 -9999 -9999 -9999 -9999 -9999 -9999 -9999 -9999 -9999 -9999 -9999 -9999 -9999 -9999 -9999 -9999 -9999 -9999 -9999 -9999
-9999 -9999 -9999 -9999 -9999 -9999 -9999 -9999 -9999 -9999 -9999 -9999 -9999 -9999 -9999 -9999 -9999 -9999 -9999 -9999 -9999 -9999 -9999 -9999 -9999 -9999 -9999 -9999 -9999 -9999 -9999 -9999 -9999 -9999 -9999 -9999 -9999 -9999 -9999 -9999 -9999 -9999 -9999 -9999 -9999 -9999 -9999 -9999 -9999 -9999 -9999 -9999 -9999 -9999 -9999 -9999 -9999 -9999 -9999 -9999 -9999 -9999 -9999 -9999 -9999 -9999 -9999 -9999 -9999 -9999 -9999 -9999 -9999 -9999 -9999 -9999 -9999 -9999 -9999 -9999 -9999 -9999 -9999 -9999 -9999 2.08494E-1 2.10002E-1 2.12277E-1 2.09624E-1 1.9963E-1 1.91362E-1 1.85754E-1 1.91748E-1 2.66072E-1 3.91236E-1 5.15253E-1 5.56062E-1 5.56862E-1 5.38487E-1 5.09094E-1 5.12871E-1 5.1783E-1 4.86733E-1 4.7127E-1 4.50241E-1 4.37045E-1 4.11459E-1 4.33205E-1 4.35351E-1 4.6292E-1 4.65688E-1 4.85716E-1 5.02404E-1 5.55543E-1 6.63709E-1 6.81983E-1 6.86138E-1 6.94191E-1 7.03494E-1 6.74644E-1 6.41004E-1 5.26842E-1 4.90179E-1 5.23865E-1 6.06402E-1 6.63071E-1 6.72631E-1 6.89804E-1 6.9524E-1 6.90702E-1 6.91197E-1 6.78113E-1 6.51559E-1 6.2375E-1 5.81505E-1 5.44443E-1 5.38642E-1 5.97079E-1 5.85873E-1 5.50255E-1 5.29428E-1 4.82909E-1 4.47089E-1 4.63261E-1 4.61597E-1 4.37962E-1 4.49914E-1 4.3711E-1 4.17326E-1 4.59436E-1 4.92975E-1 4.97978E-1 4.62377E-1 4.61529E-1 5.32571E-1 5.89832E-1 5.56154E-1 5.31997E-1 5.68009E-1 5.29423E-1 5.10826E-1 5.08778E-1 5.05131E-1 5.30319E-1 5.42199E-1 5.7558E-1 5.67208E-1 5.71862E-1 5.75209E-1 5.76688E-1 5.75811E-1 5.62127E-1 5.52465E-1 5.45511E-1 5.45838E-1 5.3884E-1 5.67769E-1 5.26651E-1 4.91646E-1 4.42945E-1 3.83855E-1 3.3016E-1 3.32522E-1 3.79215E-1 4.05381E-1 4.23977E-1 4.6313E-1 4.58442E-1 4.31274E-1 3.63653E-1 3.00932E-1 3.01961E-1 3.10016E-1 3.24528E-1 3.95731E-1 4.82776E-1 5.23246E-1 5.1223E-1 4.35032E-1 3.40519E-1 2.98919E-1 3.07573E-1 4.5674E-1 5.85222E-1 5.71994E-1 5.41933E-1 4.81635E-1 4.29827E-1 3.70374E-1 2.92722E-1 2.33366E-1 2.01138E-1 1.89636E-1 1.94872E-1 2.04847E-1 2.48628E-1 3.06283E-1 2.89394E-1 2.09156E-1 1.4764E-1 1.43084E-1 1.89309E-1 2.23164E-1 2.36929E-1 2.72883E-1 2.93984E-1 3.58173E-1 5.33174E-1 5.77173E-1 3.76896E-1 2.36301E-1 2.43368E-1 3.78069E-1 -9999 -9999 -9999 -9999 -9999 -9999 -9999 -9999 -9999 -9999 -9999 -9999 -9999 -9999 -9999 -9999 -9999 -9999 -9999 -9999 -9999 -9999 -9999 -9999 -9999 -9999 -9999 -9999 -9999 -9999 -9999
-9999 -9999 -9999 -9999 -9999 -9999 -9999 -9999 -9999 -9999 -9999 -9999 -9999 -9999 -9999 -9999 -9999 -9999 -9999 -9999 -9999 -9999 -9999 -9999 -9999 -9999 -9999 -9999 -9999 -9999 -9999 -9999 -9999 -9999 -9999 -9999 -9999 -9999 -9999 -9999 -9999 -9999 -9999 -9999 -9999 -9999 -9999 -9999 -9999 -9999 -9999 -9999 -9999 -9999 -9999 -9999 -9999 -9999 -9999 -9999 -9999 -9999 -9999 -9999 -9999 -9999 -9999 -9999 -9999 -9999 -9999 -9999 -9999 -9999 -9999 -9999 -9999 -9999 -9999 -9999 -9999 -9999 -9999 -9999 -9999 2.0887E-1 2.10758E-1 2.13421E-1 2.08141E-1 1.99995E-1 1.89245E-1 1.83718E-1 2.10814E-1 2.89373E-1 3.8804E-1 4.71341E-1 5.48876E-1 5.44509E-1 5.23076E-1 4.902E-1 4.95185E-1 4.75136E-1 4.50236E-1 4.42493E-1 4.41946E-1 4.59058E-1 4.56301E-1 4.52933E-1 4.55686E-1 4.81748E-1 4.82855E-1 4.97313E-1 5.03963E-1 5.99879E-1 6.43147E-1 6.76768E-1 6.66111E-1 6.63424E-1 6.74139E-1 6.95416E-1 7.03271E-1 6.62786E-1 5.18404E-1 5.18788E-1 5.61754E-1 6.05332E-1 6.39478E-1 6.61177E-1 6.56875E-1 6.57689E-1 6.7566E-1 6.67642E-1 6.42784E-1 6.04711E-1 5.34555E-1 4.62675E-1 4.58647E-1 5.11713E-1 5.50239E-1 5.58136E-1 5.30514E-1 4.83106E-1 4.68459E-1 4.92677E-1 4.72263E-1 4.62079E-1 4.81615E-1 4.58823E-1 4.62226E-1 4.51245E-1 4.75028E-1 5.2908E-1 4.95602E-1 5.00165E-1 5.59396E-1 6.27124E-1 6.06389E-1 5.6601E-1 5.77865E-1 5.93638E-1 5.86226E-1 5.85226E-1 5.75933E-1 5.84441E-1 5.68386E-1 5.45369E-1 5.32015E-1 5.07612E-1 5.31018E-1 5.48144E-1 5.34897E-1 5.42591E-1 5.01657E-1 4.89816E-1 5.09443E-1 5.43506E-1 5.5896E-1 5.31557E-1 4.74871E-1 4.28449E-1 4.03738E-1 3.823E-1 4.0274E-1 4.09362E-1 3.78814E-1 3.81828E-1 3.96386E-1 3.97647E-1 3.78471E-1 3.48614E-1 2.96084E-1 2.80335E-1 2.65836E-1 2.69907E-1 3.01524E-1 3.71978E-1 4.42485E-1 4.96257E-1 5.32569E-1 4.61541E-1 3.80864E-1 4.29389E-1 5.50801E-1 6.25491E-1 5.71231E-1 5.32456E-1 4.81039E-1 4.50148E-1 4.10832E-1 3.3533E-1 2.60734E-1 2.03989E-1 1.77412E-1 1.91157E-1 2.33759E-1 3.21385E-1 4.02637E-1 3.58694E-1 2.68864E-1 1.78829E-1 1.38816E-1 1.56754E-1 1.63792E-1 1.76811E-1 1.73312E-1 1.71081E-1 2.52166E-1 4.5737E-1 5.99204E-1 5.28273E-1 4.27298E-1 3.70247E-1 4.22431E-1 -9999 -9999 -9999 -9999 -9999 -9999 -9999 -9999 -9999 -9999 -9999 -9999 -9999 -9999 -9999 -9999 -9999 -9999 -9999 -9999 -9999 -9999 -9999 -9999 -9999 -9999 -9999 -9999 -9999 -9999 -9999
-9999 -9999 -9999 -9999 -9999 -9999 -9999 -9999 -9999 -9999 -9999 -9999 -9999 -9999 -9999 -9999 -9999 -9999 -9999 -9999 -9999 -9999 -9999 -9999 -9999 -9999 -9999 -9999 -9999 -9999 -9999 -9999 -9999 -9999 -9999 -9999 -9999 -9999 -9999 -9999 -9999 -9999 -9999 -9999 -9999 -9999 -9999 -9999 -9999 -9999 -9999 -9999 -9999 -9999 -9999 -9999 -9999 -9999 -9999 -9999 -9999 -9999 -9999 -9999 -9999 -9999 -9999 -9999 -9999 -9999 -9999 -9999 -9999 -9999 -9999 -9999 -9999 -9999 -9999 -9999 -9999 -9999 -9999 -9999 2.09624E-1 2.11137E-1 2.11897E-1 2.09646E-1 2.05897E-1 1.97449E-1 1.88894E-1 1.86831E-1 2.27602E-1 2.86125E-1 3.59302E-1 4.77422E-1 5.57339E-1 5.4724E-1 4.902E-1 4.51951E-1 4.50297E-1 4.31621E-1 4.27747E-1 4.332E-1 4.39211E-1 4.44683E-1 4.634E-1 4.65605E-1 4.91157E-1 4.95581E-1 4.89972E-1 5.08944E-1 5.42196E-1 6.76175E-1 6.62935E-1 6.8712E-1 6.71944E-1 6.48553E-1 6.52893E-1 6.79943E-1 7.00413E-1 7.11687E-1 5.72272E-1 5.29494E-1 5.82041E-1 5.97783E-1 6.33712E-1 6.39574E-1 6.3648E-1 6.2533E-1 6.53979E-1 6.56706E-1 6.20757E-1 5.84041E-1 5.4105E-1 4.9706E-1 4.53836E-1 4.49968E-1 4.73984E-1 4.89873E-1 4.92179E-1 4.68316E-1 4.8205E-1 5.09245E-1 4.80162E-1 4.93301E-1 5.00052E-1 4.84955E-1 5.0639E-1 4.63644E-1 4.95858E-1 5.59762E-1 5.50276E-1 5.69447E-1 5.9561E-1 6.11903E-1 6.20202E-1 6.12533E-1 5.86511E-1 6.00946E-1 5.37814E-1 5.36442E-1 5.28683E-1 5.39348E-1 4.92122E-1 4.80581E-1 4.98755E-1 4.66422E-1 4.99712E-1 4.86174E-1 4.86567E-1 5.09296E-1 4.81471E-1 4.59497E-1 5.05639E-1 5.63407E-1 5.40476E-1 5.0526E-1 4.66698E-1 4.66274E-1 4.70914E-1 4.71156E-1 4.61691E-1 4.53573E-1 4.12643E-1 3.60823E-1 3.36084E-1 3.59091E-1 4.00616E-1 4.08538E-1 3.58191E-1 3.20402E-1 2.94169E-1 2.649E-1 2.74528E-1 3.03276E-1 3.69024E-1 4.73168E-1 5.5041E-1 5.52337E-1 5.10086E-1 5.35779E-1 6.15789E-1 6.2817E-1 5.95188E-1 4.89898E-1 4.44174E-1 3.92288E-1 3.7414E-1 3.4064E-1 3.04263E-1 2.40778E-1 1.91236E-1 2.04946E-1 2.77218E-1 3.83086E-1 4.70833E-1 4.71517E-1 4.19436E-1 2.91422E-1 1.81415E-1 1.48142E-1 1.38425E-1 1.30553E-1 1.12053E-1 1.20861E-1 1.98557E-1 3.70714E-1 5.54848E-1 5.73096E-1 5.77588E-1 -9999 -9999 -9999 -9999 -9999 -9999 -9999 -9999 -9999 -9999 -9999 -9999 -9999 -9999 -9999 -9999 -9999 -9999 -9999 -9999 -9999 -9999 -9999 -9999 -9999 -9999 -9999 -9999 -9999 -9999 -9999 -9999 -9999
-9999 -9999 -9999 -9999 -9999 -9999 -9999 -9999 -9999 -9999 -9999 -9999 -9999 -9999 -9999 -9999 -9999 -9999 -9999 -9999 -9999 -9999 -9999 -9999 -9999 -9999 -9999 -9999 -9999 -9999 -9999 -9999 -9999 -9999 -9999 -9999 -9999 -9999 -9999 -9999 -9999 -9999 -9999 -9999 -9999 -9999 -9999 -9999 -9999 -9999 -9999 -9999 -9999 -9999 -9999 -9999 -9999 -9999 -9999 -9999 -9999 -9999 -9999 -9999 -9999 -9999 -9999 -9999 -9999 -9999 -9999 -9999 -9999 -9999 -9999 -9999 -9999 -9999 -9999 -9999 -9999 -9999 -9999 2.11897E-1 2.11897E-1 2.11897E-1 2.10401E-1 2.08141E-1 2.033E-1 1.95645E-1 1.89278E-1 2.0629E-1 2.15404E-1 2.62558E-1 3.87478E-1 5.57354E-1 5.88728E-1 5.51466E-1 4.70165E-1 4.40938E-1 4.13124E-1 3.90595E-1 3.98058E-1 4.06631E-1 4.36477E-1 4.38597E-1 4.45159E-1 4.49539E-1 4.73324E-1 4.70487E-1 4.89419E-1 4.98258E-1 5.8149E-1 6.33074E-1 6.84359E-1 6.94633E-1 6.84758E-1 6.52022E-1 6.40318E-1 6.71971E-1 6.90466E-1 7.04564E-1 6.43501E-1 5.43488E-1 6.15958E-1 6.43854E-1 6.3535E-1 6.41803E-1 6.23536E-1 6.16755E-1 6.30158E-1 6.72881E-1 6.2973E-1 5.87293E-1 5.45678E-1 5.1698E-1 4.8857E-1 4.72093E-1 4.58072E-1 4.49862E-1 4.28978E-1 4.4482E-1 4.8892E-1 5.19425E-1 4.90048E-1 4.96148E-1 5.03399E-1 5.05929E-1 5.58907E-1 5.3283E-1 5.46188E-1 6.07979E-1 6.3096E-1 6.44065E-1 6.40182E-1 6.23378E-1 5.76757E-1 5.82561E-1 6.10557E-1 5.57299E-1 4.72644E-1 4.49415E-1 4.73289E-1 4.5326E-1 4.0927E-1 4.24767E-1 4.52093E-1 4.27811E-1 4.6351E-1 4.47214E-1 4.29814E-1 4.63437E-1 4.58299E-1 4.57756E-1 5.17298E-1 5.56425E-1 5.36487E-1 5.23606E-1 5.07606E-1 5.18548E-1 5.16454E-1 5.01595E-1 4.76393E-1 4.53794E-1 4.30516E-1 3.86934E-1 3.50764E-1 3.94406E-1 4.27176E-1 4.43897E-1 4.31803E-1 3.75506E-1 3.44136E-1 3.20531E-1 3.10729E-1 2.91433E-1 3.15373E-1 4.28855E-1 5.53471E-1 6.01091E-1 5.9118E-1 6.09903E-1 6.46231E-1 6.18568E-1 5.675E-1 5.04918E-1 4.61321E-1 4.45853E-1 4.43233E-1 4.15551E-1 3.91691E-1 2.86276E-1 2.25444E-1 2.10566E-1 2.48192E-1 3.14588E-1 4.19385E-1 4.82819E-1 5.35136E-1 4.59435E-1 2.92679E-1 1.79268E-1 1.31602E-1 1.17707E-1 1.23386E-1 1.48158E-1 2.14778E-1 2.90632E-1 4.57756E-1 -9999 -9999 -9999 -9999 -9999 -9999 -9999 -9999 -9999 -9999 -9999 -9999 -9999 -9999 -9999 -9999 -9999 -9999 -9999 -9999 -9999 -9999 -9999 -9999 -9999 -9999 -9999 -9999 -9999 -9999 -9999 -9999 -9999 -9999 -9999
-9999 -9999 -9999 -9999 -9999 -9999 -9999 -9999 -9999 -9999 -9999 -9999 -9999 -9999 -9999 -9999 -9999 -9999 -9999 -9999 -9999 -9999 -9999 -9999 -9999 -9999 -9999 -9999 -9999 -9999 -9999 -9999 -9999 -9999 -9999 -9999 -9999 -9999 -9999 -9999 -9999 -9999 -9999 -9999 -9999 -9999 -9999 -9999 -9999 -9999 -9999 -9999 -9999 -9999 -9999 -9999 -9999 -9999 -9999 -9999 -9999 -9999 -9999 -9999 -9999 -9999 -9999 -9999 -9999 -9999 -9999 -9999 -9999 -9999 -9999 -9999 -9999 -9999 -9999 -9999 -9999 -9999 2.2076E-1 2.1959E-1 2.14952E-1 2.13803E-1 2.10023E-1 2.05897E-1 1.98538E-1 1.91748E-1 1.93526E-1 2.27202E-1 2.29638E-1 2.81073E-1 4.28398E-1 5.88611E-1 6.15249E-1 5.47391E-1 4.72927E-1 4.1475E-1 3.81585E-1 3.87939E-1 3.98593E-1 4.07168E-1 4.10874E-1 4.1734E-1 4.44065E-1 4.49539E-1 4.47272E-1 4.67182E-1 4.69385E-1 5.14238E-1 6.50795E-1 6.27839E-1 6.26477E-1 6.74781E-1 6.72676E-1 6.34981E-1 6.37753E-1 6.66166E-1 6.81218E-1 6.95686E-1 6.95668E-1 5.82073E-1 6.27547E-1 6.6564E-1 6.69579E-1 6.6645E-1 6.33512E-1 6.3154E-1 6.36919E-1 6.50218E-1 6.21363E-1 5.76671E-1 5.30853E-1 4.92295E-1 4.68059E-1 4.83149E-1 5.03543E-1 4.67799E-1 4.25799E-1 4.25893E-1 4.89082E-1 5.31369E-1 5.41275E-1 5.07964E-1 5.42046E-1 5.45457E-1 5.92584E-1 6.2718E-1 6.34714E-1 6.38157E-1 6.31718E-1 6.00887E-1 5.67205E-1 5.33911E-1 5.02021E-1 4.86841E-1 5.49284E-1 5.23807E-1 4.42508E-1 3.98451E-1 4.2038E-1 3.64546E-1 3.2994E-1 3.43944E-1 3.88188E-1 3.97523E-1 4.34042E-1 4.28831E-1 4.12696E-1 4.1516E-1 4.27858E-1 4.50821E-1 5.191E-1 5.44803E-1 5.21065E-1 5.39043E-1 5.40644E-1 5.35227E-1 5.1119E-1 5.13423E-1 4.78588E-1 4.30677E-1 3.96405E-1 3.70124E-1 3.72788E-1 4.12205E-1 4.45002E-1 4.56008E-1 4.6517E-1 4.46595E-1 3.82127E-1 3.87133E-1 4.01914E-1 3.42665E-1 2.87492E-1 3.27549E-1 4.75877E-1 5.81056E-1 6.21654E-1 6.27297E-1 6.49317E-1 6.04783E-1 5.63477E-1 5.20339E-1 5.15849E-1 5.12607E-1 4.94894E-1 4.69118E-1 4.11917E-1 3.80643E-1 2.86513E-1 2.23201E-1 2.26864E-1 2.49892E-1 2.71594E-1 3.87293E-1 5.43222E-1 5.74842E-1 4.4679E-1 2.59892E-1 1.68612E-1 1.42162E-1 1.76067E-1 2.62118E-1 3.01388E-1 3.3361E-1 4.85334E-1 -9999 -9999 -9999 -9999 -9999 -9999 -9999 -9999 -9999 -9999 -9999 -9999 -9999 -9999 -9999 -9999 -9999 -9999 -9999 -9999 -9999 -9999 -9999 -9999 -9999 -9999 -9999 -9999 -9999 -9999 -9999 -9999 -9999 -9999 -9999
-9999 -9999 -9999 -9999 -9999 -9999 -9999 -9999 -9999 -9999 -9999 -9999 -9999 -9999 -9999 -9999 -9999 -9999 -9999 -9999 -9999 -9999 -9999 -9999 -9999 -9999 -9999 -9999 -9999 -9999 -9999 -9999 -9999 -9999 -9999 -9999 -9999 -9999 -9999 -9999 -9999 -9999 -9999 -9999 -9999 -9999 -9999 -9999 -9999 -9999 -9999 -9999 -9999 -9999 -9999 -9999 -9999 -9999 -9999 -9999 -9999 -9999 -9999 -9999 -9999 -9999 -9999 -9999 -9999 -9999 -9999 -9999 -9999 -9999 -9999 -9999 -9999 -9999 -9999 -9999 -9999 -9999 2.31871E-1 2.26272E-1 2.18424E-1 2.1344E-1 2.09269E-1 2.02931E-1 1.93169E-1 1.89982E-1 1.95315E-1 2.12719E-1 2.27629E-1 2.86596E-1 4.71341E-1 5.98612E-1 6.12135E-1 5.277E-1 4.42012E-1 3.82642E-1 3.59249E-1 3.69612E-1 3.80598E-1 3.85284E-1 4.10874E-1 4.1734E-1 4.24366E-1 4.46725E-1 4.48913E-1 4.47272E-1 4.52198E-1 5.3705E-1 6.637E-1 7.02365E-1 6.94952E-1 6.9573E-1 6.55234E-1 6.24978E-1 6.41103E-1 6.61984E-1 6.72461E-1 6.85827E-1 7.0699E-1 5.95611E-1 6.09569E-1 6.84582E-1 6.96156E-1 6.89609E-1 6.80724E-1 6.74756E-1 6.62741E-1 6.29667E-1 6.24531E-1 5.93004E-1 5.41319E-1 5.11718E-1 4.9162E-1 5.11268E-1 5.21934E-1 4.77504E-1 4.59069E-1 4.35164E-1 4.82922E-1 5.58625E-1 5.70057E-1 5.66574E-1 5.83518E-1 6.19336E-1 6.45492E-1 6.19304E-1 5.90513E-1 5.55074E-1 5.16853E-1 5.26459E-1 4.89876E-1 4.88947E-1 4.35938E-1 4.34468E-1 4.87284E-1 4.92629E-1 4.35617E-1 3.63864E-1 3.53484E-1 3.20186E-1 3.02841E-1 3.04914E-1 3.32233E-1 3.78638E-1 4.445E-1 4.67731E-1 4.54403E-1 4.17048E-1 4.02513E-1 4.41507E-1 4.96548E-1 5.43752E-1 5.16843E-1 4.74509E-1 4.78435E-1 4.7744E-1 4.98746E-1 5.27401E-1 4.9066E-1 4.52183E-1 4.00109E-1 3.42981E-1 3.51554E-1 3.75412E-1 3.99945E-1 4.27724E-1 4.56652E-1 4.81848E-1 4.40083E-1 4.26331E-1 4.78727E-1 4.37877E-1 3.48538E-1 3.27602E-1 3.59122E-1 4.74538E-1 5.98566E-1 6.54857E-1 6.56875E-1 6.15439E-1 5.75238E-1 5.51499E-1 5.60005E-1 5.32494E-1 5.19508E-1 4.73661E-1 4.20941E-1 4.04553E-1 3.26344E-1 2.33824E-1 1.97347E-1 1.93194E-1 1.88078E-1 2.9873E-1 5.06681E-1 5.9802E-1 5.00587E-1 3.26303E-1 2.61503E-1 2.36633E-1 2.78717E-1 3.67559E-1 4.88552E-1 5.48622E-1 -9999 -9999 -9999 -9999 -9999 -9999 -9999 -9999 -9999 -9999 -9999 -9999 -9999 -9999 -9999 -9999 -9999 -9999 -9999 -9999 -9999 -9999 -9999 -9999 -9999 -9999 -9999 -9999 -9999 -9999 -9999 -9999 -9999 -9999 -9999 -9999
-9999 -9999 -9999 -9999 -9999 -9999 -9999 -9999 -9999 -9999 -9999 -9999 -9999 -9999 -9999 -9999 -9999 -9999 -9999 -9999 -9999 -9999 -9999 -9999 -9999 -9999 -9999 -9999 -9999 -9999 -9999 -9999 -9999 -9999 -9999 -9999 -9999 -9999 -9999 -9999 -9999 -9999 -9999 -9999 -9999 -9999 -9999 -9999 -9999 -9999 -9999 -9999 -9999 -9999 -9999 -9999 -9999 -9999 -9999 -9999 -9999 -9999 -9999 -9999 -9999 -9999 -9999 -9999 -9999 -9999 -9999 -9999 -9999 -9999 -9999 -9999 -9999 -9999 -9999 -9999 -9999 2.45556E-1 2.49772E-1 2.27863E-1 2.17665E-1 2.15354E-1 2.10023E-1 1.99292E-1 1.7935E-1 1.93169E-1 1.98928E-1 2.10083E-1 2.25631E-1 3.11412E-1 5.12871E-1 6.13938E-1 5.92572E-1 5.09807E-1 4.03947E-1 3.5616E-1 3.38517E-1 3.52173E-1 3.59802E-1 3.86866E-1 3.93212E-1 3.99053E-1 4.2105E-1 4.2754E-1 4.29165E-1 4.26457E-1 4.53208E-1 5.36358E-1 6.26932E-1 6.78619E-1 6.56504E-1 6.70744E-1 6.7293E-1 6.51773E-1 6.56289E-1 6.59552E-1 6.64229E-1 6.7647E-1 6.99978E-1 6.28514E-1 6.09569E-1 6.88781E-1 6.83032E-1 6.56844E-1 6.55357E-1 6.41802E-1 6.33508E-1 6.04441E-1 6.19443E-1 6.06121E-1 5.60001E-1 5.45914E-1 5.20859E-1 5.47591E-1 5.42495E-1 5.15283E-1 4.70183E-1 4.76814E-1 5.06581E-1 5.56794E-1 6.22502E-1 6.48508E-1 6.61144E-1 6.5897E-1 6.31126E-1 5.46552E-1 4.93231E-1 5.01482E-1 4.5801E-1 4.61435E-1 4.50232E-1 4.4429E-1 3.92285E-1 3.88318E-1 4.15877E-1 4.39019E-1 3.83095E-1 3.23946E-1 3.2151E-1 3.37121E-1 3.47779E-1 3.15982E-1 3.36584E-1 4.34698E-1 4.93137E-1 5.14947E-1 4.8544E-1 4.31989E-1 4.36065E-1 4.78298E-1 5.05546E-1 5.31189E-1 5.11254E-1 4.45906E-1 4.25573E-1 4.38328E-1 4.84908E-1 5.20252E-1 5.12443E-1 4.72042E-1 4.15473E-1 3.40732E-1 3.07375E-1 3.0879E-1 3.13439E-1 3.2328E-1 3.60738E-1 4.02993E-1 4.18531E-1 4.58667E-1 5.01454E-1 5.19076E-1 4.58969E-1 4.62975E-1 4.46427E-1 4.28428E-1 5.05342E-1 6.01153E-1 6.62426E-1 6.34063E-1 6.18486E-1 5.96468E-1 5.75956E-1 5.33572E-1 5.05729E-1 4.9365E-1 4.65351E-1 4.51786E-1 3.34502E-1 2.36412E-1 1.79953E-1 1.66012E-1 1.65809E-1 3.01044E-1 5.42361E-1 6.6296E-1 5.54823E-1 3.31644E-1 3.45608E-1 4.14299E-1 5.07861E-1 5.61904E-1 -9999 -9999 -9999 -9999 -9999 -9999 -9999 -9999 -9999 -9999 -9999 -9999 -9999 -9999 -9999 -9999 -9999 -9999 -9999 -9999 -9999 -9999 -9999 -9999 -9999 -9999 -9999 -9999 -9999 -9999 -9999 -9999 -9999 -9999 -9999 -9999 -9999 -9999
-9999 -9999 -9999 -9999 -9999 -9999 -9999 -9999 -9999 -9999 -9999 -9999 -9999 -9999 -9999 -9999 -9999 -9999 -9999 -9999 -9999 -9999 -9999 -9999 -9999 -9999 -9999 -9999 -9999 -9999 -9999 -9999 -9999 -9999 -9999 -9999 -9999 -9999 -9999 -9999 -9999 -9999 -9999 -9999 -9999 -9999 -9999 -9999 -9999 -9999 -9999 -9999 -9999 -9999 -9999 -9999 -9999 -9999 -9999 -9999 -9999 -9999 -9999 -9999 -9999 -9999 -9999 -9999 -9999 -9999 -9999 -9999 -9999 -9999 -9999 -9999 -9999 -9999 -9999 -9999 -9999 2.19201E-1 2.23899E-1 2.18827E-1 2.16122E-1 2.14204E-1 2.09646E-1 1.85138E-1 1.78678E-1 1.9784E-1 2.22826E-1 2.38199E-1 2.54295E-1 3.51586E-1 5.72249E-1 6.11531E-1 5.54639E-1 4.87807E-1 3.74308E-1 3.31522E-1 3.38015E-1 3.49082E-1 3.63401E-1 3.72193E-1 3.77919E-1 3.98453E-1 4.03243E-1 4.0858E-1 4.28623E-1 4.25837E-1 4.37759E-1 5.15086E-1 6.29191E-1 6.24252E-1 5.8554E-1 6.03375E-1 6.3609E-1 6.66894E-1 6.73492E-1 6.66045E-1 6.6312E-1 6.71185E-1 6.94518E-1 6.39355E-1 6.26465E-1 6.85121E-1 6.72267E-1 6.41274E-1 6.24578E-1 5.97223E-1 5.8625E-1 5.85968E-1 6.09769E-1 6.22327E-1 5.91132E-1 5.72853E-1 5.55491E-1 5.64253E-1 5.83097E-1 5.36742E-1 4.87406E-1 5.11926E-1 5.61615E-1 6.04799E-1 6.67562E-1 6.36821E-1 6.4221E-1 6.02745E-1 5.55674E-1 4.89721E-1 4.42229E-1 4.57893E-1 4.48191E-1 4.32085E-1 4.09718E-1 3.90239E-1 3.49384E-1 3.22818E-1 3.40557E-1 3.49718E-1 3.23927E-1 3.01403E-1 3.28208E-1 3.76944E-1 4.15793E-1 3.8141E-1 3.98524E-1 4.80143E-1 5.40033E-1 5.34756E-1 4.98294E-1 4.49372E-1 4.43899E-1 4.81537E-1 4.61921E-1 4.79426E-1 4.95425E-1 4.43708E-1 4.14385E-1 4.4221E-1 4.81294E-1 5.05652E-1 4.82219E-1 4.5989E-1 4.2001E-1 3.74114E-1 3.32715E-1 3.15759E-1 3.00064E-1 3.02876E-1 2.97383E-1 2.94873E-1 3.10411E-1 3.51345E-1 4.1616E-1 4.8985E-1 5.42775E-1 5.60488E-1 5.74751E-1 5.61234E-1 5.4128E-1 5.79379E-1 6.67401E-1 6.63011E-1 6.22509E-1 5.79992E-1 5.50009E-1 5.38135E-1 5.42574E-1 5.45315E-1 5.33327E-1 4.70261E-1 3.09391E-1 2.38849E-1 2.09253E-1 1.80062E-1 1.69553E-1 3.12561E-1 5.70961E-1 6.63488E-1 5.54983E-1 3.10411E-1 3.3104E-1 5.25355E-1 1.69384E-1 -9999 -9999 -9999 -9999 -9999 -9999 -9999 -9999 -9999 -9999 -9999 -9999 -9999 -9999 -9999 -9999 -9999 -9999 -9999 -9999 -9999 -9999 -9999 -9999 -9999 -9999 -9999 -9999 -9999 -9999 -9999 -9999 -9999 -9999 -9999 -9999 -9999 -9999 -9999
-9999 -9999 -9999 -9999 -9999 -9999 -9999 -9999 -9999 -9999 -9999 -9999 -9999 -9999 -9999 -9999 -9999 -9999 -9999 -9999 -9999 -9999 -9999 -9999 -9999 -9999 -9999 -9999 -9999 -9999 -9999 -9999 -9999 -9999 -9999 -9999 -9999 -9999 -9999 -9999 -9999 -9999 -9999 -9999 -9999 -9999 -9999 -9999 -9999 -9999 -9999 -9999 -9999 -9999 -9999 -9999 -9999 -9999 -9999 -9999 -9999 -9999 -9999 -9999 -9999 -9999 -9999 -9999 -9999 -9999 -9999 -9999 -9999 -9999 -9999 -9999 -9999 -9999 -9999 -9999 2.10758E-1 2.13803E-1 2.16877E-1 2.15354E-1 2.12297E-1 2.09646E-1 2.04434E-1 1.84107E-1 1.79013E-1 1.98953E-1 2.52474E-1 2.99228E-1 3.26593E-1 4.33259E-1 5.65414E-1 5.72223E-1 5.14846E-1 4.5001E-1 3.48105E-1 3.12099E-1 3.17397E-1 3.33598E-1 3.48115E-1 3.75833E-1 3.78374E-1 3.82554E-1 4.06444E-1 4.08046E-1 4.05832E-1 4.07433E-1 4.45368E-1 5.13449E-1 6.26058E-1 5.06187E-1 5.49088E-1 5.6852E-1 5.86823E-1 6.17897E-1 6.59531E-1 6.51282E-1 6.44112E-1 6.63276E-1 6.84593E-1 6.75589E-1 6.30119E-1 6.67536E-1 6.88095E-1 6.64542E-1 6.32703E-1 6.00876E-1 6.07907E-1 5.96795E-1 6.31082E-1 6.41169E-1 6.28105E-1 5.91438E-1 6.10905E-1 6.09066E-1 5.86096E-1 5.12361E-1 5.31935E-1 5.66234E-1 6.18462E-1 6.67254E-1 6.48155E-1 6.35539E-1 6.14333E-1 5.25566E-1 4.77709E-1 4.64475E-1 4.44471E-1 4.36349E-1 4.41421E-1 4.09201E-1 3.69981E-1 3.36899E-1 3.29329E-1 3.34279E-1 3.47043E-1 3.29809E-1 3.17799E-1 3.0682E-1 3.18507E-1 3.65436E-1 4.30076E-1 4.64908E-1 4.74166E-1 5.22521E-1 5.54435E-1 5.23297E-1 4.86992E-1 4.55876E-1 4.56203E-1 4.81399E-1 4.3978E-1 4.3868E-1 4.63018E-1 4.21778E-1 3.9755E-1 4.17037E-1 4.60256E-1 4.79746E-1 4.37265E-1 4.21741E-1 4.2318E-1 4.11716E-1 3.64817E-1 3.33739E-1 3.29147E-1 3.45614E-1 3.50498E-1 3.33634E-1 3.1693E-1 2.96359E-1 3.27385E-1 4.14299E-1 5.06714E-1 5.5623E-1 5.92628E-1 6.33391E-1 6.36502E-1 6.22155E-1 6.7718E-1 6.94176E-1 6.37773E-1 5.95704E-1 6.03127E-1 6.00823E-1 5.92156E-1 5.81549E-1 5.11559E-1 4.64177E-1 4.05726E-1 4.1525E-1 3.86759E-1 2.90869E-1 2.20873E-1 2.9873E-1 5.78601E-1 6.14901E-1 4.94443E-1 3.11837E-1 3.30056E-1 5.50699E-1 -9999 -9999 -9999 -9999 -9999 -9999 -9999 -9999 -9999 -9999 -9999 -9999 -9999 -9999 -9999 -9999 -9999 -9999 -9999 -9999 -9999 -9999 -9999 -9999 -9999 -9999 -9999 -9999 -9999 -9999 -9999 -9999 -9999 -9999 -9999 -9999 -9999 -9999 -9999 -9999
-9999 -9999 -9999 -9999 -9999 -9999 -9999 -9999 -9999 -9999 -9999 -9999 -9999 -9999 -9999 -9999 -9999 -9999 -9999 -9999 -9999 -9999 -9999 -9999 -9999 -9999 -9999 -9999 -9999 -9999 -9999 -9999 -9999 -9999 -9999 -9999 -9999 -9999 -9999 -9999 -9999 -9999 -9999 -9999 -9999 -9999 -9999 -9999 -9999 -9999 -9999 -9999 -9999 -9999 -9999 -9999 -9999 -9999 -9999 -9999 -9999 -9999 -9999 -9999 -9999 -9999 -9999 -9999 -9999 -9999 -9999 -9999 -9999 -9999 -9999 -9999 -9999 -9999 -9999 -9999 2.13803E-1 2.1765E-1 2.1844E-1 2.18052E-1 2.12677E-1 1.90705E-1 1.88604E-1 1.84107E-1 1.79687E-1 1.92135E-1 2.70346E-1 3.81215E-1 4.73479E-1 5.50773E-1 5.57844E-1 5.33533E-1 4.78496E-1 4.17855E-1 3.277E-1 2.95168E-1 3.05524E-1 3.39075E-1 3.52163E-1 3.57184E-1 3.8203E-1 3.86746E-1 3.89373E-1 3.88244E-1 3.87719E-1 3.88244E-1 4.25125E-1 5.09968E-1 5.67937E-1 4.87348E-1 5.2963E-1 5.68986E-1 6.02714E-1 6.53941E-1 6.71013E-1 6.17261E-1 6.09032E-1 6.36792E-1 6.7394E-1 6.92426E-1 6.49771E-1 6.77599E-1 6.89106E-1 6.69559E-1 6.53299E-1 6.33156E-1 6.40388E-1 6.34681E-1 6.40298E-1 6.69952E-1 6.75128E-1 6.57497E-1 6.55261E-1 6.18155E-1 5.54419E-1 5.17154E-1 5.66234E-1 6.37617E-1 6.76461E-1 6.53798E-1 6.13526E-1 6.1804E-1 6.16955E-1 5.72794E-1 5.52812E-1 5.44873E-1 5.20925E-1 4.99824E-1 4.76702E-1 4.31647E-1 3.63283E-1 3.29974E-1 3.72613E-1 4.10772E-1 4.34921E-1 4.15449E-1 3.90664E-1 3.27152E-1 3.36993E-1 3.89804E-1 4.52905E-1 4.98592E-1 5.25094E-1 5.56746E-1 5.57009E-1 5.1879E-1 4.80933E-1 4.66094E-1 4.49248E-1 4.33994E-1 4.16257E-1 3.96696E-1 4.12698E-1 3.7636E-1 3.48004E-1 3.77348E-1 4.26176E-1 4.42925E-1 4.29206E-1 4.50048E-1 4.62033E-1 4.67934E-1 4.18866E-1 3.51974E-1 3.2442E-1 3.40774E-1 3.72791E-1 3.67745E-1 3.51213E-1 3.18239E-1 3.23203E-1 4.60276E-1 5.8247E-1 6.16889E-1 6.34431E-1 6.36241E-1 6.52481E-1 6.64643E-1 6.81539E-1 6.68418E-1 6.83464E-1 6.57886E-1 6.81063E-1 6.65292E-1 5.98593E-1 5.53526E-1 5.46066E-1 5.63021E-1 5.55057E-1 6.163E-1 5.9721E-1 5.57761E-1 4.40537E-1 3.87658E-1 6.09889E-1 4.64694E-1 4.58144E-1 3.17876E-1 4.00996E-1 -9999 -9999 -9999 -9999 -9999 -9999 -9999 -9999 -9999 -9999 -9999 -9999 -9999 -9999 -9999 -9999 -9999 -9999 -9999 -9999 -9999 -9999 -9999 -9999 -9999 -9999 -9999 -9999 -9999 -9999 -9999 -9999 -9999 -9999 -9999 -9999 -9999 -9999 -9999 -9999 -9999
-9999 -9999 -9999 -9999 -9999 -9999 -9999 -9999 -9999 -9999 -9999 -9999 -9999 -9999 -9999 -9999 -9999 -9999 -9999 -9999 -9999 -9999 -9999 -9999 -9999 -9999 -9999 -9999 -9999 -9999 -9999 -9999 -9999 -9999 -9999 -9999 -9999 -9999 -9999 -9999 -9999 -9999 -9999 -9999 -9999 -9999 -9999 -9999 -9999 -9999 -9999 -9999 -9999 -9999 -9999 -9999 -9999 -9999 -9999 -9999 -9999 -9999 -9999 -9999 -9999 -9999 -9999 -9999 -9999 -9999 -9999 -9999 -9999 -9999 -9999 -9999 -9999 -9999 -9999 2.14952E-1 2.19201E-1 2.21164E-1 2.23123E-1 2.22338E-1 2.18052E-1 1.93533E-1 1.87212E-1 1.8308E-1 1.82084E-1 2.17691E-1 3.28748E-1 4.66169E-1 5.46329E-1 5.55877E-1 5.51638E-1 5.11503E-1 4.62247E-1 3.85314E-1 3.21292E-1 2.97037E-1 3.11247E-1 3.26749E-1 3.35557E-1 3.62291E-1 3.67937E-1 3.72062E-1 3.91398E-1 3.91398E-1 3.88769E-1 3.87194E-1 3.96581E-1 4.50738E-1 4.67722E-1 5.09147E-1 5.30449E-1 5.65338E-1 6.0133E-1 6.51573E-1 6.7139E-1 6.13972E-1 5.79769E-1 6.14964E-1 6.5892E-1 7.01815E-1 6.63951E-1 6.82221E-1 6.69789E-1 6.61829E-1 6.54049E-1 6.74706E-1 6.75548E-1 6.71024E-1 6.63075E-1 6.95238E-1 6.68617E-1 6.88927E-1 6.46146E-1 6.13539E-1 5.788E-1 6.00279E-1 6.42291E-1 6.78205E-1 6.65939E-1 6.09688E-1 5.65382E-1 5.63327E-1 5.52479E-1 5.40974E-1 5.50894E-1 5.2124E-1 4.88532E-1 4.63316E-1 4.5669E-1 4.30254E-1 3.7752E-1 3.51487E-1 3.87025E-1 4.49557E-1 4.90582E-1 4.89998E-1 4.67973E-1 3.85939E-1 3.83024E-1 4.42899E-1 4.63312E-1 5.18014E-1 5.6361E-1 5.75413E-1 5.43619E-1 5.10022E-1 4.84677E-1 4.68498E-1 4.27666E-1 3.87557E-1 3.74079E-1 3.78071E-1 3.79488E-1 3.426E-1 3.25416E-1 3.56167E-1 4.13744E-1 4.49035E-1 4.73604E-1 5.03397E-1 5.20697E-1 5.11753E-1 4.91773E-1 4.33306E-1 3.67966E-1 3.32893E-1 3.35235E-1 3.14012E-1 3.05444E-1 3.13735E-1 3.57418E-1 4.78671E-1 5.85019E-1 6.0967E-1 5.41052E-1 5.67166E-1 5.99774E-1 6.20272E-1 6.38804E-1 6.54983E-1 7.10772E-1 6.87896E-1 7.10569E-1 6.59512E-1 6.17709E-1 6.15082E-1 6.26623E-1 6.6972E-1 6.59072E-1 6.5212E-1 5.13528E-1 6.37456E-1 6.39932E-1 6.38144E-1 5.33266E-1 6.03078E-1 3.98037E-1 3.19123E-1 4.79178E-1 -9999 -9999 -9999 -9999 -9999 -9999 -9999 -9999 -9999 -9999 -9999 -9999 -9999 -9999 -9999 -9999 -9999 -9999 -9999 -9999 -9999 -9999 -9999 -9999 -9999 -9999 -9999 -9999 -9999 -9999 -9999 -9999 -9999 -9999 -9999 -9999 -9999 -9999 -9999 -9999 -9999
-9999 -9999 -9999 -9999 -9999 -9999 -9999 -9999 -9999 -9999 -9999 -9999 -9999 -9999 -9999 -9999 -9999 -9999 -9999 -9999 -9999 -9999 -9999 -9999 -9999 -9999 -9999 -9999 -9999 -9999 -9999 -9999 -9999 -9999 -9999 -9999 -9999 -9999 -9999 -9999 -9999 -9999 -9999 -9999 -9999 -9999 -9999 -9999 -9999 -9999 -9999 -9999 -9999 -9999 -9999 -9999 -9999 -9999 -9999 -9999 -9999 -9999 -9999 -9999 -9999 -9999 -9999 -9999 -9999 -9999 -9999 -9999 -9999 -9999 -9999 -9999 -9999 -9999 2.14952E-1 2.1765E-1 2.22718E-1 2.24304E-1 2.25093E-1 2.09972E-1 2.18453E-1 2.10042E-1 1.87559E-1 1.79715E-1 1.86888E-1 2.43065E-1 3.64059E-1 5.1236E-1 5.56001E-1 5.66422E-1 5.23749E-1 4.71915E-1 4.44628E-1 3.53234E-1 2.96102E-1 2.79714E-1 3.14608E-1 3.27188E-1 3.38035E-1 3.65367E-1 3.72062E-1 3.73015E-1 3.75083E-1 3.74566E-1 3.6992E-1 3.64705E-1 3.70355E-1 4.07167E-1 4.70055E-1 5.10436E-1 4.87843E-1 5.28371E-1 5.83914E-1 6.34275E-1 6.80976E-1 6.32769E-1 6.04912E-1 6.28445E-1 6.57234E-1 6.94972E-1 6.63702E-1 6.74157E-1 6.77169E-1 6.8452E-1 6.69772E-1 6.51021E-1 6.46967E-1 6.65812E-1 6.93331E-1 6.75944E-1 6.36154E-1 6.63815E-1 6.78201E-1 6.73963E-1 6.67822E-1 6.75294E-1 6.77592E-1 6.69181E-1 6.17504E-1 5.73089E-1 5.00818E-1 4.82089E-1 4.85579E-1 4.54945E-1 4.89264E-1 4.80892E-1 4.38465E-1 3.90652E-1 3.79031E-1 4.04199E-1 4.07741E-1 3.88689E-1 3.54532E-1 3.78583E-1 4.47276E-1 5.22436E-1 5.17932E-1 4.75167E-1 4.47623E-1 4.87444E-1 5.21263E-1 5.69497E-1 5.91474E-1 5.6499E-1 5.33987E-1 5.17006E-1 4.94153E-1 4.69287E-1 4.46878E-1 4.09968E-1 3.95842E-1 4.13731E-1 4.0482E-1 3.75568E-1 3.46006E-1 3.70835E-1 4.18949E-1 4.592E-1 5.10722E-1 5.27299E-1 5.25627E-1 5.17199E-1 5.20009E-1 5.0186E-1 4.77504E-1 4.30639E-1 3.96412E-1 3.42014E-1 3.23731E-1 3.63075E-1 3.88321E-1 4.66323E-1 5.21906E-1 5.24804E-1 4.83054E-1 4.48778E-1 5.04346E-1 5.23691E-1 5.38145E-1 5.37244E-1 5.68075E-1 5.95513E-1 6.27233E-1 7.02987E-1 6.80183E-1 6.73516E-1 6.81678E-1 6.25975E-1 5.43779E-1 6.60601E-1 6.781E-1 4.07864E-1 4.66933E-1 3.84403E-1 6.28107E-1 5.49001E-1 3.72223E-1 3.61285E-1 5.40056E-1 -9999 -9999 -9999 -9999 -9999 -9999 -9999 -9999 -9999 -9999 -9999 -9999 -9999 -9999 -9999 -9999 -9999 -9999 -9999 -9999 -9999 -9999 -9999 -9999 -9999 -9999 -9999 -9999 -9999 -9999 -9999 -9999 -9999 -9999 -9999 -9999 -9999 -9999 -9999 -9999 -9999
-9999 -9999 -9999 -9999 -9999 -9999 -9999 -9999 -9999 -9999 -9999 -9999 -9999 -9999 -9999 -9999 -9999 -9999 -9999 -9999 -9999 -9999 -9999 -9999 -9999 -9999 -9999 -9999 -9999 -9999 -9999 -9999 -9999 -9999 -9999 -9999 -9999 -9999 -9999 -9999 -9999 -9999 -9999 -9999 -9999 -9999 -9999 -9999 -9999 -9999 -9999 -9999 -9999 -9999 -9999 -9999 -9999 -9999 -9999 -9999 -9999 -9999 -9999 -9999 -9999 -9999 -9999 -9999 -9999 -9999 -9999 -9999 -9999 -9999 -9999 -9999 -9999 -9999 2.18037E-1 2.2115E-1 2.23516E-1 2.26678E-1 2.26678E-1 2.07735E-1 2.05875E-1 2.12314E-1 1.87559E-1 1.79715E-1 1.88626E-1 2.31478E-1 3.64014E-1 5.10157E-1 5.7135E-1 5.57096E-1 5.00671E-1 4.51314E-1 4.2554E-1 3.25281E-1 2.75664E-1 2.81977E-1 2.95261E-1 3.10784E-1 3.39526E-1 3.49028E-1 3.50462E-1 3.53991E-1 3.56013E-1 3.55507E-1 3.48878E-1 3.47874E-1 3.67783E-1 3.78622E-1 4.30441E-1 4.64607E-1 4.86799E-1 5.29526E-1 5.6557E-1 6.17434E-1 6.61561E-1 6.67011E-1 6.51691E-1 6.70655E-1 6.74394E-1 6.89893E-1 6.9057E-1 6.81878E-1 6.72041E-1 6.60049E-1 6.43476E-1 6.38661E-1 6.56374E-1 6.91851E-1 6.55156E-1 5.91773E-1 5.52063E-1 5.79416E-1 6.16368E-1 6.47144E-1 6.72216E-1 6.63669E-1 6.34222E-1 6.30329E-1 5.69792E-1 5.02682E-1 4.43091E-1 3.99908E-1 3.8775E-1 3.94839E-1 4.39676E-1 4.37249E-1 4.20749E-1 3.76195E-1 3.71621E-1 4.11693E-1 4.50867E-1 4.57265E-1 3.80386E-1 3.08822E-1 3.74035E-1 4.78881E-1 5.1897E-1 5.3317E-1 5.33469E-1 5.22163E-1 5.72071E-1 6.11872E-1 5.96685E-1 5.72791E-1 5.47775E-1 5.37817E-1 5.19106E-1 4.89014E-1 4.4686E-1 4.34238E-1 4.2495E-1 4.23999E-1 4.05598E-1 3.82145E-1 3.65321E-1 4.00771E-1 4.39781E-1 4.73622E-1 5.16142E-1 5.01267E-1 4.61342E-1 4.34516E-1 4.3338E-1 4.36633E-1 4.71709E-1 4.96222E-1 4.92723E-1 4.51084E-1 3.98603E-1 3.82564E-1 4.79799E-1 4.98789E-1 4.67407E-1 4.71729E-1 4.32448E-1 3.77353E-1 4.1884E-1 4.24068E-1 4.06967E-1 3.87706E-1 4.08152E-1 4.78206E-1 5.57964E-1 6.14518E-1 5.57656E-1 5.2448E-1 5.68854E-1 5.4302E-1 5.303E-1 5.42219E-1 5.41688E-1 5.76577E-1 6.63845E-1 3.11582E-1 4.50083E-1 5.67342E-1 4.28046E-1 4.44491E-1 4.85008E-1 -9999 -9999 -9999 -9999 -9999 -9999 -9999 -9999 -9999 -9999 -9999 -9999 -9999 -9999 -9999 -9999 -9999 -9999 -9999 -9999 -9999 -9999 -9999 -9999 -9999 -9999 -9999 -9999 -9999 -9999 -9999 -9999 -9999 -9999 -9999 -9999 -9999 -9999 -9999 -9999 -9999
-9999 -9999 -9999 -9999 -9999 -9999 -9999 -9999 -9999 -9999 -9999 -9999 -9999 -9999 -9999 -9999 -9999 -9999 -9999 -9999 -9999 -9999 -9999 -9999 -9999 -9999 -9999 -9999 -9999 -9999 -9999 -9999 -9999 -9999 -9999 -9999 -9999 -9999 -9999 -9999 -9999 -9999 -9999 -9999 -9999 -9999 -9999 -9999 -9999 -9999 -9999 -9999 -9999 -9999 -9999 -9999 -9999 -9999 -9999 -9999 -9999 -9999 -9999 -9999 -9999 -9999 -9999 -9999 -9999 -9999 -9999 -9999 -9999 -9999 -9999 -9999 -9999 2.25875E-1 2.25875E-1 2.25489E-1 2.12994E-1 2.15663E-1 2.16813E-1 2.1111E-1 2.06246E-1 1.98551E-1 1.84818E-1 1.78706E-1 1.85851E-1 2.23537E-1 3.18065E-1 4.91404E-1 5.71974E-1 5.34103E-1 4.76526E-1 4.29303E-1 4.01977E-1 3.0514E-1 2.59997E-1 2.66959E-1 2.97122E-1 3.10308E-1 3.2086E-1 3.44444E-1 3.49959E-1 3.53486E-1 3.55507E-1 3.52397E-1 3.50384E-1 3.47874E-1 3.48376E-1 3.5593E-1 4.06117E-1 4.99959E-1 5.58591E-1 5.41622E-1 5.79487E-1 6.15775E-1 5.91519E-1 6.82412E-1 6.62475E-1 6.78528E-1 6.66941E-1 6.63243E-1 6.59127E-1 6.58127E-1 6.78346E-1 6.85149E-1 6.84299E-1 6.7821E-1 6.75408E-1 6.3488E-1 5.83928E-1 5.12481E-1 4.5976E-1 4.52207E-1 4.8756E-1 5.61348E-1 6.28989E-1 6.55958E-1 6.06211E-1 5.81093E-1 5.44995E-1 4.92506E-1 4.30285E-1 3.89944E-1 4.12393E-1 4.10395E-1 4.34447E-1 4.57806E-1 4.35269E-1 4.30053E-1 3.90494E-1 4.2967E-1 4.79129E-1 4.9899E-1 3.96581E-1 2.93498E-1 3.14313E-1 3.6648E-1 4.01375E-1 4.49814E-1 5.2461E-1 5.71232E-1 6.00531E-1 6.28442E-1 5.94836E-1 5.42622E-1 5.1841E-1 5.16483E-1 4.90275E-1 4.67541E-1 4.54234E-1 4.10999E-1 3.96031E-1 3.95828E-1 3.88072E-1 3.54236E-1 3.58341E-1 3.9563E-1 4.19513E-1 4.63424E-1 4.95375E-1 4.69983E-1 4.07584E-1 3.69183E-1 3.73762E-1 3.87596E-1 3.95679E-1 4.41189E-1 4.76616E-1 5.00127E-1 4.43233E-1 4.48089E-1 5.00685E-1 4.63763E-1 4.19165E-1 4.34764E-1 3.97453E-1 3.49766E-1 3.78467E-1 3.91715E-1 3.27657E-1 2.83938E-1 3.0418E-1 3.96312E-1 5.32217E-1 5.38226E-1 4.53892E-1 3.65971E-1 3.52911E-1 3.26499E-1 3.55188E-1 3.38184E-1 3.1441E-1 4.2486E-1 5.81343E-1 6.18006E-1 2.53726E-1 2.01908E-1 5.98147E-1 5.71258E-1 5.48419E-1 5.52116E-1 -9999 -9999 -9999 -9999 -9999 -9999 -9999 -9999 -9999 -9999 -9999 -9999 -9999 -9999 -9999 -9999 -9999 -9999 -9999 -9999 -9999 -9999 -9999 -9999 -9999 -9999 -9999 -9999 -9999 -9999 -9999 -9999 -9999 -9999 -9999 -9999 -9999 -9999 -9999 -9999
-9999 -9999 -9999 -9999 -9999 -9999 -9999 -9999 -9999 -9999 -9999 -9999 -9999 -9999 -9999 -9999 -9999 -9999 -9999 -9999 -9999 -9999 -9999 -9999 -9999 -9999 -9999 -9999 -9999 -9999 -9999 -9999 -9999 -9999 -9999 -9999 -9999 -9999 -9999 -9999 -9999 -9999 -9999 -9999 -9999 -9999 -9999 -9999 -9999 -9999 -9999 -9999 -9999 -9999 -9999 -9999 -9999 -9999 -9999 -9999 -9999 -9999 -9999 -9999 -9999 -9999 -9999 -9999 -9999 -9999 -9999 -9999 -9999 -9999 -9999 -9999 2.29061E-1 2.30664E-1 2.31871E-1 2.30269E-1 2.17582E-1 2.20288E-1 2.32685E-1 2.1338E-1 2.06989E-1 1.9569E-1 1.85162E-1 1.76702E-1 1.7773E-1 1.99665E-1 2.68323E-1 4.04428E-1 4.95454E-1 5.40035E-1 4.75207E-1 4.22859E-1 3.8172E-1 3.02782E-1 2.59134E-1 2.63442E-1 2.7801E-1 3.08882E-1 3.19894E-1 3.23216E-1 3.30031E-1 3.33952E-1 3.32403E-1 3.32893E-1 3.30934E-1 3.28492E-1 3.28005E-1 3.48297E-1 3.85995E-1 5.15473E-1 6.27111E-1 6.08143E-1 5.15186E-1 5.57564E-1 5.76076E-1 5.92475E-1 6.44635E-1 6.65071E-1 6.19817E-1 5.89037E-1 5.90387E-1 6.27598E-1 6.10413E-1 6.27913E-1 6.42486E-1 6.45726E-1 6.44316E-1 6.0936E-1 5.86049E-1 5.52967E-1 5.05996E-1 4.4107E-1 4.26994E-1 4.59737E-1 5.86844E-1 6.31718E-1 5.99771E-1 5.42325E-1 4.97569E-1 4.8052E-1 4.43379E-1 4.44175E-1 4.70123E-1 4.43604E-1 4.53804E-1 4.94451E-1 4.73551E-1 4.58438E-1 4.00929E-1 4.2862E-1 4.97595E-1 5.15371E-1 4.01464E-1 3.025E-1 3.12662E-1 3.74811E-1 3.95692E-1 3.76451E-1 4.41997E-1 5.49164E-1 6.31437E-1 6.43108E-1 6.02382E-1 5.64504E-1 5.35708E-1 5.13526E-1 4.94686E-1 4.86211E-1 4.74093E-1 4.4267E-1 4.04887E-1 3.74849E-1 3.41584E-1 3.30992E-1 3.39914E-1 3.84115E-1 4.19651E-1 4.65397E-1 4.76562E-1 4.47702E-1 3.83127E-1 3.46814E-1 3.51158E-1 3.5773E-1 3.59955E-1 3.98075E-1 4.29538E-1 4.27386E-1 4.2925E-1 4.30972E-1 4.71116E-1 4.42335E-1 4.17771E-1 3.96648E-1 3.70885E-1 3.19771E-1 3.47903E-1 3.72501E-1 3.11082E-1 2.4523E-1 2.52115E-1 3.65283E-1 4.81845E-1 4.36156E-1 3.24586E-1 2.41016E-1 2.09219E-1 2.19001E-1 2.41622E-1 2.30278E-1 2.3702E-1 3.36579E-1 4.08526E-1 4.56292E-1 5.67303E-1 6.17484E-1 5.63746E-1 5.61761E-1 5.66099E-1 5.59618E-1 -9999 -9999 -9999 -9999 -9999 -9999 -9999 -9999 -9999 -9999 -9999 -9999 -9999 -9999 -9999 -9999 -9999 -9999 -9999 -9999 -9999 -9999 -9999 -9999 -9999 -9999 -9999 -9999 -9999 -9999 -9999 -9999 -9999 -9999 -9999 -9999 -9999 -9999 -9999 -9999
-9999 -9999 -9999 -9999 -9999 -9999 -9999 -9999 -9999 -9999 -9999 -9999 -9999 -9999 -9999 -9999 -9999 -9999 -9999 -9999 -9999 -9999 -9999 -9999 -9999 -9999 -9999 -9999 -9999 -9999 -9999 -9999 -9999 -9999 -9999 -9999 -9999 -9999 -9999 -9999 -9999 -9999 -9999 -9999 -9999 -9999 -9999 -9999 -9999 -9999 -9999 -9999 -9999 -9999 -9999 -9999 -9999 -9999 -9999 -9999 -9999 -9999 -9999 -9999 -9999 -9999 -9999 -9999 -9999 -9999 -9999 -9999 -9999 -9999 -9999 2.29861E-1 2.31066E-1 2.30263E-1 2.14516E-1 2.32279E-1 2.199E-1 2.19513E-1 2.19901E-1 2.14903E-1 2.07735E-1 1.97845E-1 1.87235E-1 1.77368E-1 1.73428E-1 1.89344E-1 2.35106E-1 3.27287E-1 4.26608E-1 4.50946E-1 4.7741E-1 4.02176E-1 3.81391E-1 2.83908E-1 2.38736E-1 2.43253E-1 2.7355E-1 2.85683E-1 2.92034E-1 3.00364E-1 3.08338E-1 3.31009E-1 3.1158E-1 3.10632E-1 3.10159E-1 3.26059E-1 3.21146E-1 3.2453E-1 3.87636E-1 4.78263E-1 6.46256E-1 5.71272E-1 4.97567E-1 5.60045E-1 5.77141E-1 6.11587E-1 6.812E-1 6.38891E-1 5.98755E-1 5.8587E-1 5.63982E-1 5.90741E-1 5.71262E-1 5.69255E-1 5.96673E-1 6.32944E-1 6.38979E-1 6.22314E-1 6.24509E-1 6.09834E-1 5.66549E-1 5.38798E-1 5.05909E-1 4.54388E-1 5.42711E-1 6.14516E-1 5.88619E-1 5.48866E-1 5.17044E-1 4.77082E-1 4.4104E-1 4.75912E-1 5.01134E-1 4.48914E-1 4.56583E-1 5.12213E-1 5.11161E-1 4.60977E-1 4.24491E-1 4.73509E-1 5.24768E-1 5.51475E-1 4.03208E-1 3.31172E-1 3.47855E-1 4.17361E-1 4.91526E-1 4.69158E-1 4.88717E-1 5.79122E-1 6.42148E-1 6.17773E-1 6.12771E-1 6.06549E-1 5.86299E-1 5.63381E-1 5.45845E-1 5.16634E-1 4.98128E-1 4.76384E-1 4.66094E-1 4.07315E-1 3.45173E-1 3.17312E-1 3.19533E-1 3.50905E-1 3.94111E-1 4.53234E-1 4.69327E-1 4.23339E-1 3.79091E-1 3.68908E-1 3.72017E-1 3.85335E-1 4.02346E-1 4.29996E-1 4.18939E-1 4.22816E-1 4.12632E-1 4.16037E-1 4.30456E-1 4.31912E-1 4.17723E-1 3.49681E-1 3.20239E-1 2.9634E-1 3.22094E-1 3.23328E-1 2.80368E-1 2.35735E-1 2.50318E-1 3.51482E-1 4.22701E-1 3.51515E-1 2.55694E-1 2.12504E-1 1.96303E-1 1.97255E-1 2.16836E-1 2.25999E-1 2.41541E-1 2.76275E-1 2.81206E-1 3.32928E-1 4.52726E-1 5.67902E-1 5.72981E-1 5.7338E-1 5.59915E-1 5.68808E-1 -9999 -9999 -9999 -9999 -9999 -9999 -9999 -9999 -9999 -9999 -9999 -9999 -9999 -9999 -9999 -9999 -9999 -9999 -9999 -9999 -9999 -9999 -9999 -9999 -9999 -9999 -9999 -9999 -9999 -9999 -9999 -9999 -9999 -9999 -9999 -9999 -9999 -9999 -9999 -9999
-9999 -9999 -9999 -9999 -9999 -9999 -9999 -9999 -9999 -9999 -9999 -9999 -9999 -9999 -9999 -9999 -9999 -9999 -9999 -9999 -9999 -9999 -9999 -9999 -9999 -9999 -9999 -9999 -9999 -9999 -9999 -9999 -9999 -9999 -9999 -9999 -9999 -9999 -9999 -9999 -9999 -9999 -9999 -9999 -9999 -9999 -9999 -9999 -9999 -9999 -9999 -9999 -9999 -9999 -9999 -9999 -9999 -9999 -9999 -9999 -9999 -9999 -9999 -9999 -9999 -9999 -9999 -9999 -9999 -9999 -9999 -9999 -9999 -9999 -9999 2.29461E-1 2.30263E-1 2.15273E-1 2.13754E-1 2.17582E-1 2.19512E-1 2.18741E-1 2.19513E-1 2.15667E-1 2.06998E-1 2.00743E-1 1.93197E-1 1.8143E-1 1.63854E-1 1.83813E-1 2.03687E-1 2.47863E-1 3.14232E-1 3.85047E-1 4.10694E-1 4.0844E-1 3.63911E-1 2.59681E-1 2.34676E-1 2.37107E-1 2.47822E-1 2.56228E-1 2.68308E-1 2.9526E-1 3.03635E-1 3.04508E-1 3.05916E-1 3.05447E-1 3.04508E-1 3.01171E-1 3.16818E-1 3.16818E-1 3.46295E-1 4.03542E-1 5.02066E-1 4.62765E-1 4.84357E-1 5.42887E-1 5.80487E-1 6.16061E-1 6.90563E-1 6.61915E-1 6.4991E-1 6.22696E-1 5.89937E-1 5.66198E-1 5.18243E-1 5.35848E-1 6.07299E-1 6.58668E-1 6.77023E-1 6.5729E-1 6.59867E-1 6.28759E-1 5.97559E-1 6.42636E-1 5.8142E-1 5.18085E-1 5.19904E-1 5.69375E-1 5.88971E-1 5.60802E-1 5.21958E-1 4.74046E-1 4.7242E-1 5.09875E-1 5.04587E-1 4.46317E-1 4.87796E-1 5.43146E-1 5.45099E-1 4.68716E-1 4.64347E-1 5.44182E-1 5.96145E-1 5.14323E-1 4.22056E-1 4.31142E-1 4.39267E-1 4.73552E-1 5.3619E-1 5.63691E-1 5.81501E-1 6.4185E-1 6.32924E-1 5.85013E-1 5.5262E-1 5.7183E-1 5.6092E-1 5.15856E-1 5.09267E-1 5.17462E-1 4.94812E-1 4.75979E-1 4.77821E-1 4.13056E-1 3.61933E-1 3.37238E-1 3.35763E-1 3.38365E-1 3.70722E-1 4.31258E-1 4.54688E-1 4.15233E-1 3.75705E-1 3.88173E-1 4.05925E-1 4.1887E-1 4.2772E-1 4.36219E-1 4.01873E-1 4.16018E-1 4.33588E-1 4.12078E-1 3.99228E-1 4.26622E-1 3.88844E-1 3.08556E-1 2.91338E-1 2.82144E-1 2.9067E-1 2.77294E-1 2.72077E-1 2.35331E-1 2.56792E-1 3.14116E-1 3.4182E-1 3.18161E-1 2.37257E-1 2.26621E-1 2.61896E-1 3.39705E-1 3.94022E-1 4.28679E-1 3.40345E-1 3.19561E-1 2.99735E-1 3.41908E-1 4.33814E-1 5.61364E-1 5.60343E-1 5.72629E-1 5.64906E-1 -9999 -9999 -9999 -9999 -9999 -9999 -9999 -9999 -9999 -9999 -9999 -9999 -9999 -9999 -9999 -9999 -9999 -9999 -9999 -9999 -9999 -9999 -9999 -9999 -9999 -9999 -9999 -9999 -9999 -9999 -9999 -9999 -9999 -9999 -9999 -9999 -9999 -9999 -9999 -9999 -9999
-9999 -9999 -9999 -9999 -9999 -9999 -9999 -9999 -9999 -9999 -9999 -9999 -9999 -9999 -9999 -9999 -9999 -9999 -9999 -9999 -9999 -9999 -9999 -9999 -9999 -9999 -9999 -9999 -9999 -9999 -9999 -9999 -9999 -9999 -9999 -9999 -9999 -9999 -9999 -9999 -9999 -9999 -9999 -9999 -9999 -9999 -9999 -9999 -9999 -9999 -9999 -9999 -9999 -9999 -9999 -9999 -9999 -9999 -9999 -9999 -9999 -9999 -9999 -9999 -9999 -9999 -9999 -9999 -9999 -9999 -9999 -9999 -9999 -9999 -9999 2.10715E-1 2.13747E-1 2.13374E-1 2.1528E-1 2.17197E-1 2.16816E-1 2.19901E-1 2.21454E-1 2.16817E-1 2.11492E-1 2.04776E-1 1.9858E-1 1.91448E-1 1.84155E-1 1.72474E-1 1.93229E-1 2.08498E-1 2.37946E-1 2.61004E-1 3.36564E-1 3.79756E-1 3.11786E-1 2.46154E-1 2.14135E-1 2.168E-1 2.35875E-1 2.46547E-1 2.60935E-1 2.71817E-1 2.77076E-1 2.82439E-1 2.84239E-1 2.81093E-1 2.77909E-1 2.94684E-1 2.92384E-1 2.91925E-1 3.42227E-1 4.22678E-1 3.90089E-1 4.27357E-1 4.79149E-1 5.26604E-1 5.24632E-1 5.41677E-1 5.95606E-1 6.45827E-1 6.74477E-1 6.34471E-1 5.97515E-1 5.70165E-1 5.10468E-1 5.40096E-1 6.03282E-1 6.55405E-1 6.90909E-1 6.86627E-1 6.78746E-1 6.58023E-1 6.24524E-1 6.64086E-1 6.17088E-1 5.97065E-1 5.77153E-1 5.96354E-1 5.63115E-1 5.39462E-1 4.82333E-1 4.89389E-1 5.33173E-1 5.50085E-1 5.05221E-1 4.49601E-1 5.24772E-1 5.89139E-1 5.9642E-1 5.15836E-1 4.95883E-1 6.09897E-1 5.93755E-1 4.66389E-1 4.87796E-1 5.45299E-1 5.81423E-1 5.77482E-1 5.82292E-1 6.08242E-1 6.50712E-1 6.48541E-1 6.18775E-1 5.72563E-1 5.22739E-1 5.20145E-1 5.20975E-1 4.65529E-1 4.48102E-1 4.56531E-1 4.41055E-1 4.33395E-1 4.30751E-1 4.12275E-1 3.86944E-1 3.76913E-1 3.90603E-1 3.98698E-1 3.99833E-1 4.28304E-1 4.23046E-1 3.75736E-1 3.287E-1 3.35197E-1 3.53797E-1 3.63491E-1 3.82202E-1 4.01681E-1 3.97461E-1 3.90952E-1 4.20026E-1 4.14459E-1 3.97042E-1 4.13361E-1 3.8521E-1 3.09879E-1 2.86317E-1 2.80328E-1 2.91388E-1 3.1832E-1 3.43773E-1 3.32322E-1 2.71807E-1 2.70941E-1 2.56181E-1 2.45879E-1 2.10675E-1 2.16258E-1 3.25808E-1 4.40777E-1 5.58233E-1 6.105E-1 5.74487E-1 5.49443E-1 4.18918E-1 4.64547E-1 5.43245E-1 5.28529E-1 5.65121E-1 5.62568E-1 -9999 -9999 -9999 -9999 -9999 -9999 -9999 -9999 -9999 -9999 -9999 -9999 -9999 -9999 -9999 -9999 -9999 -9999 -9999 -9999 -9999 -9999 -9999 -9999 -9999 -9999 -9999 -9999 -9999 -9999 -9999 -9999 -9999 -9999 -9999 -9999 -9999 -9999 -9999 -9999 -9999 -9999
-9999 -9999 -9999 -9999 -9999 -9999 -9999 -9999 -9999 -9999 -9999 -9999 -9999 -9999 -9999 -9999 -9999 -9999 -9999 -9999 -9999 -9999 -9999 -9999 -9999 -9999 -9999 -9999 -9999 -9999 -9999 -9999 -9999 -9999 -9999 -9999 -9999 -9999 -9999 -9999 -9999 -9999 -9999 -9999 -9999 -9999 -9999 -9999 -9999 -9999 -9999 -9999 -9999 -9999 -9999 -9999 -9999 -9999 -9999 -9999 -9999 -9999 -9999 -9999 -9999 -9999 -9999 -9999 -9999 -9999 -9999 -9999 -9999 -9999 -9999 2.09961E-1 2.14509E-1 2.16045E-1 2.18353E-1 2.18739E-1 2.16049E-1 2.17584E-1 2.20288E-1 2.18355E-1 2.14144E-1 2.09987E-1 2.05153E-1 2.03312E-1 1.97498E-1 1.89711E-1 1.90411E-1 1.94649E-1 1.95729E-1 2.04059E-1 2.19882E-1 2.48681E-1 2.39554E-1 2.11492E-1 2.08126E-1 2.09614E-1 2.15266E-1 2.23347E-1 2.49889E-1 2.58325E-1 2.687E-1 2.76188E-1 2.79304E-1 2.73479E-1 2.7084E-1 2.68652E-1 2.81926E-1 2.87758E-1 3.82804E-1 5.30155E-1 5.55051E-1 4.28822E-1 4.65474E-1 5.00438E-1 5.16977E-1 6.24053E-1 6.72155E-1 6.81401E-1 6.47627E-1 6.35852E-1 6.07783E-1 5.99909E-1 5.39367E-1 5.41486E-1 5.91889E-1 6.36818E-1 6.88309E-1 6.96032E-1 6.57484E-1 6.34708E-1 6.3173E-1 6.50899E-1 6.36538E-1 6.39034E-1 6.21088E-1 6.38554E-1 6.12782E-1 5.36365E-1 4.62986E-1 4.91415E-1 5.7037E-1 5.78911E-1 5.3798E-1 5.28637E-1 5.6845E-1 6.35296E-1 6.16863E-1 5.79166E-1 5.81099E-1 6.54348E-1 6.10779E-1 5.10035E-1 5.65274E-1 6.32693E-1 6.44442E-1 6.39367E-1 6.49219E-1 6.50773E-1 6.49683E-1 6.3805E-1 6.00615E-1 5.69448E-1 5.21571E-1 4.80171E-1 4.64991E-1 4.35594E-1 4.38251E-1 4.39356E-1 4.55218E-1 4.49675E-1 4.41774E-1 4.45321E-1 4.36386E-1 4.19755E-1 4.31889E-1 4.59439E-1 4.5994E-1 4.56116E-1 4.0202E-1 3.40052E-1 3.20471E-1 3.20472E-1 3.12669E-1 3.17511E-1 3.37121E-1 3.46803E-1 3.51793E-1 3.69531E-1 3.80229E-1 4.08396E-1 3.91838E-1 3.96865E-1 3.71584E-1 3.57647E-1 3.07386E-1 2.7698E-1 3.14557E-1 3.87322E-1 4.66343E-1 4.65756E-1 3.90613E-1 3.58718E-1 2.90976E-1 2.25446E-1 2.02349E-1 2.07408E-1 2.59509E-1 3.88588E-1 5.27736E-1 5.90841E-1 4.46216E-1 3.77068E-1 5.25674E-1 5.9851E-1 5.70367E-1 5.55125E-1 5.68499E-1 -9999 -9999 -9999 -9999 -9999 -9999 -9999 -9999 -9999 -9999 -9999 -9999 -9999 -9999 -9999 -9999 -9999 -9999 -9999 -9999 -9999 -9999 -9999 -9999 -9999 -9999 -9999 -9999 -9999 -9999 -9999 -9999 -9999 -9999 -9999 -9999 -9999 -9999 -9999 -9999 -9999 -9999 -9999
-9999 -9999 -9999 -9999 -9999 -9999 -9999 -9999 -9999 -9999 -9999 -9999 -9999 -9999 -9999 -9999 -9999 -9999 -9999 -9999 -9999 -9999 -9999 -9999 -9999 -9999 -9999 -9999 -9999 -9999 -9999 -9999 -9999 -9999 -9999 -9999 -9999 -9999 -9999 -9999 -9999 -9999 -9999 -9999 -9999 -9999 -9999 -9999 -9999 -9999 -9999 -9999 -9999 -9999 -9999 -9999 -9999 -9999 -9999 -9999 -9999 -9999 -9999 -9999 -9999 -9999 -9999 -9999 -9999 -9999 -9999 -9999 -9999 -9999 2.07712E-1 2.10715E-1 2.14135E-1 2.18353E-1 2.20288E-1 2.17584E-1 2.16432E-1 2.16432E-1 2.14524E-1 2.17201E-1 2.14905E-1 2.10367E-1 2.10743E-1 2.11119E-1 2.08125E-1 2.03687E-1 1.98591E-1 1.96076E-1 1.90426E-1 1.89727E-1 1.78433E-1 1.80785E-1 1.83147E-1 1.97169E-1 2.00414E-1 2.04062E-1 2.09614E-1 2.14886E-1 2.19846E-1 2.29611E-1 2.41278E-1 2.52462E-1 2.68652E-1 2.50742E-1 2.65605E-1 2.62577E-1 2.71632E-1 2.88213E-1 3.97235E-1 5.55917E-1 5.74289E-1 4.73411E-1 4.5578E-1 4.86433E-1 5.00751E-1 5.83028E-1 6.51859E-1 6.82519E-1 6.35975E-1 5.94958E-1 6.1704E-1 6.24915E-1 5.80566E-1 5.93469E-1 6.29466E-1 6.45759E-1 6.87862E-1 6.86033E-1 6.53261E-1 6.10998E-1 6.56306E-1 6.60587E-1 6.62676E-1 6.4778E-1 6.563E-1 6.64011E-1 6.3289E-1 5.40534E-1 5.11575E-1 5.34824E-1 5.823E-1 6.21464E-1 6.03592E-1 6.33836E-1 6.39302E-1 6.60484E-1 6.77725E-1 6.68277E-1 6.65932E-1 6.64853E-1 6.00769E-1 5.92629E-1 6.43717E-1 6.42712E-1 6.03351E-1 5.79031E-1 6.08886E-1 6.29718E-1 6.20323E-1 5.89866E-1 5.45517E-1 5.00505E-1 4.64243E-1 4.57602E-1 4.65857E-1 4.68255E-1 4.89119E-1 4.94761E-1 5.16482E-1 4.9927E-1 4.84948E-1 4.86345E-1 4.92824E-1 4.79763E-1 4.79893E-1 4.95809E-1 4.85107E-1 4.62661E-1 3.90126E-1 3.37107E-1 3.47304E-1 3.59996E-1 3.31533E-1 3.09491E-1 3.01171E-1 2.99669E-1 3.00031E-1 3.08445E-1 3.4151E-1 3.70368E-1 3.87881E-1 3.40562E-1 3.76796E-1 4.00195E-1 3.34891E-1 2.6676E-1 2.83876E-1 3.58549E-1 4.70281E-1 5.26506E-1 4.92554E-1 4.87122E-1 4.64568E-1 3.6355E-1 2.55189E-1 2.10088E-1 2.58735E-1 3.71505E-1 4.40778E-1 6.08432E-1 2.95655E-1 2.5994E-1 5.95659E-1 5.83989E-1 5.62035E-1 5.76747E-1 -9999 -9999 -9999 -9999 -9999 -9999 -9999 -9999 -9999 -9999 -9999 -9999 -9999 -9999 -9999 -9999 -9999 -9999 -9999 -9999 -9999 -9999 -9999 -9999 -9999 -9999 -9999 -9999 -9999 -9999 -9999 -9999 -9999 -9999 -9999 -9999 -9999 -9999 -9999 -9999 -9999 -9999 -9999 -9999
-9999 -9999 -9999 -9999 -9999 -9999 -9999 -9999 -9999 -9999 -9999 -9999 -9999 -9999 -9999 -9999 -9999 -9999 -9999 -9999 -9999 -9999 -9999 -9999 -9999 -9999 -9999 -9999 -9999 -9999 -9999 -9999 -9999 -9999 -9999 -9999 -9999 -9999 -9999 -9999 -9999 -9999 -9999 -9999 -9999 -9999 -9999 -9999 -9999 -9999 -9999 -9999 -9999 -9999 -9999 -9999 -9999 -9999 -9999 -9999 -9999 -9999 -9999 -9999 -9999 -9999 -9999 -9999 -9999 -9999 -9999 -9999 -9999 -9999 2.08086E-1 2.08098E-1 2.14135E-1 2.18739E-1 2.18355E-1 2.19513E-1 2.19127E-1 2.15669E-1 2.15669E-1 2.15287E-1 2.14524E-1 2.11873E-1 2.1225E-1 2.17199E-1 2.17963E-1 2.18348E-1 2.14524E-1 2.04426E-1 2.00771E-1 1.96802E-1 1.90789E-1 1.90089E-1 1.76788E-1 1.78778E-1 1.81803E-1 1.89323E-1 1.94929E-1 2.12239E-1 2.13362E-1 2.20231E-1 2.28425E-1 2.37587E-1 2.437E-1 2.46171E-1 2.62146E-1 2.5786E-1 2.65063E-1 2.80529E-1 4.19864E-1 5.19267E-1 5.91934E-1 5.21869E-1 5.33891E-1 5.59289E-1 6.19934E-1 6.41338E-1 6.71913E-1 6.80021E-1 6.5116E-1 5.90072E-1 6.29543E-1 6.43251E-1 6.35763E-1 6.34596E-1 6.7079E-1 6.82592E-1 6.34972E-1 6.7978E-1 6.4034E-1 6.57461E-1 6.25355E-1 6.47979E-1 6.08366E-1 6.5621E-1 5.69561E-1 6.62806E-1 5.91651E-1 5.6474E-1 5.90721E-1 5.85367E-1 6.25921E-1 6.55936E-1 6.68962E-1 6.92557E-1 6.96451E-1 6.90611E-1 6.66988E-1 6.44557E-1 6.25525E-1 6.56345E-1 6.53713E-1 6.58738E-1 6.53247E-1 5.97592E-1 5.40431E-1 4.86899E-1 5.2669E-1 5.83242E-1 5.74686E-1 5.48926E-1 4.98443E-1 4.6288E-1 4.63762E-1 4.64431E-1 5.03712E-1 5.1987E-1 5.45368E-1 5.67392E-1 5.74238E-1 5.61907E-1 5.45707E-1 5.50219E-1 5.4919E-1 5.44297E-1 5.32578E-1 5.29874E-1 4.98751E-1 4.34672E-1 3.70598E-1 3.33834E-1 3.49716E-1 3.8471E-1 3.83949E-1 3.50799E-1 3.15758E-1 3.03082E-1 3.32299E-1 3.54845E-1 3.53575E-1 3.25712E-1 3.26745E-1 3.10162E-1 3.7717E-1 4.19691E-1 3.5559E-1 2.76834E-1 2.56109E-1 2.80829E-1 3.70321E-1 5.0138E-1 5.56021E-1 5.92111E-1 6.10757E-1 5.43729E-1 3.99425E-1 2.42934E-1 2.67577E-1 4.25377E-1 5.52503E-1 6.01331E-1 6.33599E-1 5.71268E-1 5.85889E-1 5.8156E-1 5.70339E-1 -9999 -9999 -9999 -9999 -9999 -9999 -9999 -9999 -9999 -9999 -9999 -9999 -9999 -9999 -9999 -9999 -9999 -9999 -9999 -9999 -9999 -9999 -9999 -9999 -9999 -9999 -9999 -9999 -9999 -9999 -9999 -9999 -9999 -9999 -9999 -9999 -9999 -9999 -9999 -9999 -9999 -9999 -9999 -9999 -9999
-9999 -9999 -9999 -9999 -9999 -9999 -9999 -9999 -9999 -9999 -9999 -9999 -9999 -9999 -9999 -9999 -9999 -9999 -9999 -9999 -9999 -9999 -9999 -9999 -9999 -9999 -9999 -9999 -9999 -9999 -9999 -9999 -9999 -9999 -9999 -9999 -9999 -9999 -9999 -9999 -9999 -9999 -9999 -9999 -9999 -9999 -9999 -9999 -9999 -9999 -9999 -9999 -9999 -9999 -9999 -9999 -9999 -9999 -9999 -9999 -9999 -9999 -9999 -9999 -9999 -9999 -9999 -9999 -9999 -9999 -9999 -9999 -9999 2.13747E-1 2.11848E-1 2.11102E-1 2.15663E-1 2.20676E-1 2.21843E-1 2.22233E-1 2.22233E-1 2.21062E-1 2.20286E-1 2.18355E-1 2.14906E-1 2.14525E-1 2.16433E-1 2.19504E-1 2.29689E-1 2.3976E-1 2.4178E-1 2.42191E-1 2.4178E-1 2.35678E-1 2.23752E-1 2.15655E-1 2.06272E-1 1.83493E-1 1.83154E-1 2.02964E-1 1.98849E-1 1.98841E-1 2.01362E-1 2.04269E-1 2.22164E-1 2.26042E-1 2.34767E-1 2.42469E-1 2.57008E-1 2.46879E-1 2.60304E-1 3.00199E-1 3.81925E-1 4.47297E-1 4.82535E-1 5.05197E-1 5.88172E-1 5.89269E-1 5.76612E-1 6.34748E-1 6.90119E-1 6.64494E-1 6.21732E-1 5.64296E-1 6.31216E-1 6.76501E-1 6.87976E-1 6.84079E-1 7.00388E-1 6.46299E-1 6.59174E-1 6.79144E-1 6.59313E-1 6.42303E-1 5.30485E-1 5.7469E-1 5.52132E-1 6.73726E-1 4.91909E-1 6.72634E-1 5.87059E-1 6.1833E-1 6.66483E-1 6.70227E-1 6.67464E-1 6.9623E-1 7.06004E-1 6.8389E-1 6.87787E-1 6.28769E-1 5.74249E-1 5.41282E-1 5.40751E-1 6.0442E-1 6.58557E-1 6.60405E-1 6.06327E-1 5.40451E-1 4.52086E-1 4.00776E-1 4.61932E-1 5.1983E-1 5.26291E-1 4.98581E-1 4.42229E-1 4.46741E-1 4.9479E-1 5.20449E-1 5.4056E-1 5.70885E-1 5.77025E-1 5.66929E-1 5.58464E-1 5.65042E-1 5.78721E-1 5.67284E-1 5.68102E-1 5.35049E-1 4.95708E-1 4.94864E-1 4.85428E-1 4.23265E-1 3.5073E-1 3.11757E-1 3.24659E-1 3.76433E-1 4.1334E-1 3.92335E-1 3.58504E-1 3.40743E-1 3.86942E-1 4.32643E-1 3.96665E-1 3.28541E-1 2.97613E-1 3.17577E-1 3.84279E-1 4.29523E-1 3.9766E-1 3.26969E-1 2.90229E-1 2.70605E-1 3.14787E-1 4.18267E-1 5.45352E-1 6.04107E-1 6.38243E-1 6.56669E-1 5.89019E-1 4.52179E-1 3.99121E-1 5.0788E-1 5.98182E-1 6.25389E-1 5.60738E-1 4.8559E-1 5.51448E-1 5.36578E-1 -9999 -9999 -9999 -9999 -9999 -9999 -9999 -9999 -9999 -9999 -9999 -9999 -9999 -9999 -9999 -9999 -9999 -9999 -9999 -9999 -9999 -9999 -9999 -9999 -9999 -9999 -9999 -9999 -9999 -9999 -9999 -9999 -9999 -9999 -9999 -9999 -9999 -9999 -9999 -9999 -9999 -9999 -9999 -9999 -9999 -9999
-9999 -9999 -9999 -9999 -9999 -9999 -9999 -9999 -9999 -9999 -9999 -9999 -9999 -9999 -9999 -9999 -9999 -9999 -9999 -9999 -9999 -9999 -9999 -9999 -9999 -9999 -9999 -9999 -9999 -9999 -9999 -9999 -9999 -9999 -9999 -9999 -9999 -9999 -9999 -9999 -9999 -9999 -9999 -9999 -9999 -9999 -9999 -9999 -9999 -9999 -9999 -9999 -9999 -9999 -9999 -9999 -9999 -9999 -9999 -9999 -9999 -9999 -9999 -9999 -9999 -9999 -9999 -9999 -9999 -9999 -9999 -9999 2.38377E-1 2.22624E-1 2.16429E-1 2.16429E-1 2.20288E-1 2.21843E-1 2.26155E-1 2.2853E-1 2.25361E-1 2.24576E-1 2.2301E-1 2.18737E-1 2.18737E-1 2.19123E-1 2.22614E-1 2.26917E-1 2.37724E-1 2.62853E-1 3.07471E-1 3.26191E-1 3.61226E-1 3.41447E-1 3.24663E-1 2.8798E-1 2.47493E-1 2.0722E-1 1.92462E-1 1.94575E-1 2.02086E-1 2.21777E-1 2.07943E-1 2.07205E-1 2.0462E-1 2.0682E-1 2.2722E-1 2.36779E-1 2.38361E-1 2.54423E-1 2.74284E-1 3.76522E-1 4.80119E-1 5.11945E-1 4.71582E-1 4.53516E-1 5.13663E-1 5.97857E-1 6.54969E-1 6.51453E-1 6.88935E-1 6.64537E-1 6.04303E-1 5.28311E-1 5.97849E-1 6.52467E-1 6.85676E-1 6.77432E-1 6.54395E-1 6.1496E-1 6.95539E-1 6.7159E-1 6.4981E-1 6.51351E-1 4.80568E-1 5.25877E-1 5.45754E-1 6.6521E-1 4.26269E-1 6.49668E-1 6.59575E-1 6.98399E-1 7.0905E-1 7.12741E-1 7.0121E-1 6.905E-1 6.61093E-1 6.17881E-1 6.54972E-1 6.32219E-1 5.43296E-1 4.09908E-1 4.07328E-1 5.40295E-1 6.30207E-1 6.45392E-1 5.90647E-1 4.90656E-1 3.55762E-1 3.16561E-1 3.83113E-1 4.75007E-1 5.20602E-1 4.78845E-1 4.07499E-1 4.25375E-1 4.91338E-1 5.5635E-1 5.68675E-1 5.75142E-1 5.47076E-1 5.11155E-1 4.99324E-1 5.35852E-1 5.4665E-1 5.17738E-1 5.24236E-1 5.08394E-1 4.63071E-1 4.53994E-1 4.3243E-1 3.85961E-1 3.55733E-1 3.54547E-1 3.51363E-1 3.8855E-1 4.36532E-1 4.54836E-1 4.0168E-1 3.92784E-1 4.39501E-1 4.81191E-1 4.07435E-1 3.25259E-1 2.80027E-1 2.9131E-1 3.36785E-1 4.00564E-1 4.36735E-1 4.03981E-1 3.44699E-1 2.78801E-1 2.99337E-1 3.3849E-1 3.83453E-1 4.59E-1 5.60317E-1 5.96093E-1 6.41838E-1 6.2882E-1 5.60843E-1 5.71666E-1 5.55476E-1 5.5956E-1 4.72517E-1 4.67485E-1 5.51045E-1 5.46526E-1 -9999 -9999 -9999 -9999 -9999 -9999 -9999 -9999 -9999 -9999 -9999 -9999 -9999 -9999 -9999 -9999 -9999 -9999 -9999 -9999 -9999 -9999 -9999 -9999 -9999 -9999 -9999 -9999 -9999 -9999 -9999 -9999 -9999 -9999 -9999 -9999 -9999 -9999 -9999 -9999 -9999 -9999 -9999 -9999 -9999 -9999
-9999 -9999 -9999 -9999 -9999 -9999 -9999 -9999 -9999 -9999 -9999 -9999 -9999 -9999 -9999 -9999 -9999 -9999 -9999 -9999 -9999 -9999 -9999 -9999 -9999 -9999 -9999 -9999 -9999 -9999 -9999 -9999 -9999 -9999 -9999 -9999 -9999 -9999 -9999 -9999 -9999 -9999 -9999 -9999 -9999 -9999 -9999 -9999 -9999 -9999 -9999 -9999 -9999 -9999 -9999 -9999 -9999 -9999 -9999 -9999 -9999 -9999 -9999 -9999 -9999 -9999 -9999 -9999 -9999 -9999 -9999 2.3961E-1 2.26557E-1 2.24978E-1 2.21065E-1 2.23799E-1 2.27346E-1 2.26945E-1 2.30122E-1 2.32925E-1 2.29714E-1 2.26149E-1 2.24184E-1 2.21835E-1 2.0837E-1 2.0986E-1 2.12098E-1 2.32481E-1 2.41397E-1 2.69753E-1 3.2425E-1 3.30875E-1 3.58283E-1 3.60384E-1 3.64546E-1 3.51278E-1 3.55244E-1 2.64433E-1 2.11306E-1 1.99559E-1 2.07574E-1 2.16562E-1 2.16942E-1 2.12015E-1 2.09036E-1 2.06452E-1 2.22534E-1 2.31541E-1 2.72544E-1 3.35182E-1 3.83351E-1 4.02057E-1 4.19482E-1 4.75588E-1 4.74018E-1 5.16579E-1 5.01962E-1 5.42534E-1 5.80934E-1 6.52367E-1 6.83515E-1 6.50648E-1 6.10072E-1 5.0958E-1 5.27908E-1 5.85837E-1 6.27116E-1 6.75862E-1 6.12731E-1 6.40217E-1 6.98588E-1 6.76169E-1 6.74321E-1 6.96021E-1 7.01598E-1 7.07648E-1 7.06599E-1 7.15601E-1 7.07679E-1 6.95625E-1 6.88072E-1 7.16406E-1 6.87684E-1 6.86517E-1 6.44595E-1 5.91088E-1 5.56854E-1 5.3789E-1 6.02046E-1 5.9723E-1 4.98466E-1 3.34808E-1 3.27952E-1 4.72248E-1 5.99227E-1 6.26166E-1 5.56013E-1 4.22375E-1 3.12344E-1 3.17952E-1 4.17947E-1 5.35399E-1 5.36485E-1 4.67808E-1 4.03293E-1 4.56118E-1 5.23174E-1 5.76058E-1 5.35098E-1 5.22636E-1 5.2782E-1 4.845E-1 4.53307E-1 4.88868E-1 5.13932E-1 4.93097E-1 4.59048E-1 4.4281E-1 4.03831E-1 3.99255E-1 3.75403E-1 3.69042E-1 3.90309E-1 4.13901E-1 4.25733E-1 4.80379E-1 4.68514E-1 4.67624E-1 4.68001E-1 4.59963E-1 4.8868E-1 4.8398E-1 4.09102E-1 3.35918E-1 2.94672E-1 2.71274E-1 2.79094E-1 3.32595E-1 4.26829E-1 4.69539E-1 3.89378E-1 2.81421E-1 2.57397E-1 2.57879E-1 2.60064E-1 2.77835E-1 3.89472E-1 4.63425E-1 4.68878E-1 4.81834E-1 5.26254E-1 4.94033E-1 4.27085E-1 4.29848E-1 4.20081E-1 5.0377E-1 5.41392E-1 5.572E-1 -9999 -9999 -9999 -9999 -9999 -9999 -9999 -9999 -9999 -9999 -9999 -9999 -9999 -9999 -9999 -9999 -9999 -9999 -9999 -9999 -9999 -9999 -9999 -9999 -9999 -9999 -9999 -9999 -9999 -9999 -9999 -9999 -9999 -9999 -9999 -9999 -9999 -9999 -9999 -9999 -9999 -9999 -9999 -9999 -9999 -9999
-9999 -9999 -9999 -9999 -9999 -9999 -9999 -9999 -9999 -9999 -9999 -9999 -9999 -9999 -9999 -9999 -9999 -9999 -9999 -9999 -9999 -9999 -9999 -9999 -9999 -9999 -9999 -9999 -9999 -9999 -9999 -9999 -9999 -9999 -9999 -9999 -9999 -9999 -9999 -9999 -9999 -9999 -9999 -9999 -9999 -9999 -9999 -9999 -9999 -9999 -9999 -9999 -9999 -9999 -9999 -9999 -9999 -9999 -9999 -9999 -9999 -9999 -9999 -9999 -9999 -9999 -9999 -9999 -9999 -9999 -9999 2.20285E-1 2.21452E-1 2.19125E-1 2.23407E-1 2.3173E-1 2.33327E-1 2.34536E-1 2.34133E-1 2.32511E-1 2.32913E-1 2.30112E-1 2.25353E-1 2.25353E-1 2.11358E-1 2.10599E-1 2.15119E-1 2.19318E-1 2.42629E-1 2.70628E-1 3.40378E-1 3.61925E-1 3.6719E-1 3.64217E-1 3.84995E-1 3.87873E-1 3.61006E-1 3.37591E-1 2.53347E-1 2.10169E-1 2.12036E-1 2.37619E-1 2.39614E-1 2.37991E-1 2.32766E-1 2.25651E-1 2.19426E-1 2.35136E-1 3.1285E-1 4.13725E-1 4.46513E-1 4.70969E-1 3.78114E-1 4.18446E-1 4.96554E-1 5.19555E-1 5.79743E-1 6.01391E-1 6.22535E-1 6.54406E-1 6.79907E-1 6.60921E-1 6.21733E-1 5.31093E-1 5.6742E-1 6.05498E-1 6.24769E-1 6.64785E-1 6.14014E-1 6.27771E-1 6.40324E-1 6.36201E-1 6.94068E-1 6.56402E-1 6.24156E-1 6.60659E-1 6.27771E-1 6.7833E-1 7.15819E-1 7.08569E-1 7.03645E-1 6.93259E-1 6.39919E-1 6.28578E-1 6.07449E-1 5.10034E-1 4.33811E-1 4.82508E-1 5.54244E-1 5.28454E-1 4.03677E-1 3.03813E-1 3.01543E-1 4.1353E-1 5.63466E-1 5.82023E-1 5.12286E-1 3.68188E-1 3.0463E-1 3.8092E-1 5.14557E-1 5.75289E-1 5.32245E-1 4.47558E-1 4.07585E-1 4.85641E-1 5.66219E-1 5.75893E-1 5.3134E-1 4.88897E-1 4.70165E-1 4.46104E-1 4.22765E-1 4.51119E-1 4.76624E-1 4.67989E-1 4.17025E-1 3.65279E-1 3.43916E-1 3.32213E-1 3.31959E-1 3.65664E-1 4.00554E-1 4.34265E-1 4.72929E-1 5.23015E-1 5.19616E-1 4.76379E-1 4.77299E-1 4.97932E-1 4.9109E-1 4.39066E-1 3.94129E-1 3.63549E-1 3.25817E-1 2.82213E-1 2.80834E-1 3.20184E-1 4.23928E-1 4.87539E-1 4.06448E-1 2.87282E-1 2.67749E-1 2.81425E-1 2.91503E-1 3.09262E-1 3.61132E-1 3.32517E-1 3.02908E-1 3.49194E-1 4.17616E-1 3.82582E-1 3.38413E-1 3.76612E-1 4.70214E-1 5.75557E-1 5.29997E-1 5.64783E-1 -9999 -9999 -9999 -9999 -9999 -9999 -9999 -9999 -9999 -9999 -9999 -9999 -9999 -9999 -9999 -9999 -9999 -9999 -9999 -9999 -9999 -9999 -9999 -9999 -9999 -9999 -9999 -9999 -9999 -9999 -9999 -9999 -9999 -9999 -9999 -9999 -9999 -9999 -9999 -9999 -9999 -9999 -9999 -9999 -9999 -9999
-9999 -9999 -9999 -9999 -9999 -9999 -9999 -9999 -9999 -9999 -9999 -9999 -9999 -9999 -9999 -9999 -9999 -9999 -9999 -9999 -9999 -9999 -9999 -9999 -9999 -9999 -9999 -9999 -9999 -9999 -9999 -9999 -9999 -9999 -9999 -9999 -9999 -9999 -9999 -9999 -9999 -9999 -9999 -9999 -9999 -9999 -9999 -9999 -9999 -9999 -9999 -9999 -9999 -9999 -9999 -9999 -9999 -9999 -9999 -9999 -9999 -9999 -9999 -9999 -9999 -9999 -9999 -9999 -9999 2.09949E-1 2.1147E-1 2.15273E-1 2.18735E-1 2.18739E-1 2.24191E-1 2.35356E-1 2.38595E-1 2.39821E-1 2.38595E-1 2.38578E-1 2.3817E-1 2.36951E-1 2.17417E-1 2.15511E-1 2.14752E-1 2.13228E-1 2.13983E-1 2.16259E-1 2.22771E-1 2.67137E-1 3.41967E-1 3.59918E-1 3.65459E-1 3.75515E-1 4.30059E-1 3.9334E-1 3.51611E-1 3.3057E-1 2.77052E-1 2.40462E-1 2.18848E-1 2.42096E-1 2.46585E-1 2.46999E-1 2.40428E-1 2.31968E-1 2.25627E-1 2.44893E-1 3.45864E-1 3.71602E-1 4.23335E-1 4.43318E-1 4.48528E-1 4.72071E-1 4.56703E-1 4.95117E-1 5.74047E-1 5.96065E-1 6.39094E-1 6.75187E-1 6.97277E-1 6.72396E-1 6.26129E-1 5.37375E-1 5.98232E-1 6.53849E-1 6.59157E-1 6.45183E-1 5.75221E-1 6.17076E-1 6.0297E-1 7.15086E-1 6.57375E-1 6.92769E-1 7.11794E-1 7.10052E-1 7.00187E-1 6.83365E-1 6.65806E-1 6.4395E-1 6.48347E-1 6.7564E-1 6.31453E-1 5.78337E-1 5.52648E-1 4.61359E-1 3.94827E-1 4.34841E-1 4.273E-1 3.76145E-1 2.81299E-1 2.46641E-1 2.75952E-1 3.35884E-1 4.47896E-1 4.89356E-1 4.40865E-1 3.80444E-1 3.53562E-1 4.19106E-1 5.51076E-1 5.75613E-1 5.09886E-1 4.28566E-1 4.66325E-1 5.31234E-1 5.83377E-1 5.58192E-1 4.96174E-1 4.70468E-1 4.46661E-1 4.23993E-1 4.17669E-1 4.31587E-1 4.30418E-1 4.27364E-1 3.97588E-1 3.51674E-1 3.26107E-1 3.24827E-1 3.37065E-1 3.83788E-1 4.03266E-1 4.04174E-1 4.48699E-1 5.32424E-1 5.48286E-1 4.87721E-1 4.62872E-1 5.01586E-1 4.94158E-1 4.51999E-1 4.23319E-1 3.88296E-1 3.49916E-1 3.22237E-1 3.15124E-1 3.75256E-1 4.73628E-1 4.77988E-1 3.61098E-1 2.64404E-1 2.57944E-1 2.95902E-1 3.33518E-1 3.63043E-1 3.06269E-1 2.35792E-1 2.32544E-1 2.79025E-1 3.19582E-1 3.14524E-1 3.33312E-1 4.51009E-1 5.56752E-1 5.34315E-1 5.51081E-1 5.67361E-1 -9999 -9999 -9999 -9999 -9999 -9999 -9999 -9999 -9999 -9999 -9999 -9999 -9999 -9999 -9999 -9999 -9999 -9999 -9999 -9999 -9999 -9999 -9999 -9999 -9999 -9999 -9999 -9999 -9999 -9999 -9999 -9999 -9999 -9999 -9999 -9999 -9999 -9999 -9999 -9999 -9999 -9999 -9999 -9999 -9999 -9999
-9999 -9999 -9999 -9999 -9999 -9999 -9999 -9999 -9999 -9999 -9999 -9999 -9999 -9999 -9999 -9999 -9999 -9999 -9999 -9999 -9999 -9999 -9999 -9999 -9999 -9999 -9999 -9999 -9999 -9999 -9999 -9999 -9999 -9999 -9999 -9999 -9999 -9999 -9999 -9999 -9999 -9999 -9999 -9999 -9999 -9999 -9999 -9999 -9999 -9999 -9999 -9999 -9999 -9999 -9999 -9999 -9999 -9999 -9999 -9999 -9999 -9999 -9999 -9999 -9999 -9999 -9999 -9999 2.08821E-1 2.12216E-1 2.12986E-1 2.17577E-1 2.18353E-1 2.21454E-1 2.28139E-1 2.33327E-1 2.39411E-1 2.39821E-1 2.37763E-1 2.41442E-1 2.43501E-1 2.40191E-1 2.2437E-1 2.2398E-1 2.19702E-1 2.17403E-1 2.1474E-1 2.12086E-1 2.20068E-1 2.63239E-1 3.26819E-1 3.47402E-1 3.71848E-1 3.78487E-1 4.22735E-1 4.04538E-1 3.62171E-1 3.38498E-1 3.16054E-1 2.58806E-1 2.42506E-1 2.44111E-1 2.51997E-1 2.55786E-1 2.49491E-1 2.3594E-1 2.35538E-1 2.95083E-1 3.61522E-1 3.93738E-1 3.90007E-1 4.05553E-1 4.64128E-1 4.84315E-1 5.10483E-1 5.50343E-1 5.88608E-1 6.47396E-1 6.47396E-1 6.96032E-1 6.73575E-1 6.21135E-1 6.29747E-1 5.71061E-1 6.0594E-1 6.63169E-1 5.388E-1 4.89035E-1 5.23098E-1 6.08477E-1 6.60411E-1 6.91526E-1 6.8408E-1 6.68684E-1 6.59007E-1 6.54372E-1 6.49464E-1 6.48988E-1 6.18795E-1 6.21985E-1 6.43159E-1 6.54736E-1 6.51642E-1 5.9913E-1 5.21927E-1 4.14544E-1 3.48116E-1 3.72904E-1 3.44472E-1 2.63565E-1 2.31906E-1 2.6702E-1 3.36901E-1 3.99845E-1 3.95316E-1 3.89567E-1 4.24354E-1 4.59808E-1 4.5814E-1 4.96702E-1 5.82605E-1 5.58626E-1 4.83726E-1 4.81792E-1 5.33738E-1 5.95818E-1 5.92958E-1 5.51594E-1 5.06957E-1 5.01001E-1 4.88935E-1 4.71936E-1 4.64991E-1 4.73958E-1 4.48404E-1 4.46413E-1 4.15664E-1 3.8906E-1 3.34925E-1 3.33767E-1 3.59167E-1 4.135E-1 4.50029E-1 4.26068E-1 4.54164E-1 5.51587E-1 5.68493E-1 5.03679E-1 4.75062E-1 5.00127E-1 5.10246E-1 4.90324E-1 4.77688E-1 4.18291E-1 3.77282E-1 3.73815E-1 4.1682E-1 4.76126E-1 5.04975E-1 4.59064E-1 3.48873E-1 2.69163E-1 2.57879E-1 2.72776E-1 3.04152E-1 2.94961E-1 2.33381E-1 2.34153E-1 2.88693E-1 3.1562E-1 2.77612E-1 2.79433E-1 3.58798E-1 4.90006E-1 5.93319E-1 5.57546E-1 5.59555E-1 5.67219E-1 5.56301E-1 -9999 -9999 -9999 -9999 -9999 -9999 -9999 -9999 -9999 -9999 -9999 -9999 -9999 -9999 -9999 -9999 -9999 -9999 -9999 -9999 -9999 -9999 -9999 -9999 -9999 -9999 -9999 -9999 -9999 -9999 -9999 -9999 -9999 -9999 -9999 -9999 -9999 -9999 -9999 -9999 -9999 -9999 -9999 -9999 -9999
-9999 -9999 -9999 -9999 -9999 -9999 -9999 -9999 -9999 -9999 -9999 -9999 -9999 -9999 -9999 -9999 -9999 -9999 -9999 -9999 -9999 -9999 -9999 -9999 -9999 -9999 -9999 -9999 -9999 -9999 -9999 -9999 -9999 -9999 -9999 -9999 -9999 -9999 -9999 -9999 -9999 -9999 -9999 -9999 -9999 -9999 -9999 -9999 -9999 -9999 -9999 -9999 -9999 -9999 -9999 -9999 -9999 -9999 -9999 -9999 -9999 -9999 -9999 -9999 -9999 -9999 -9999 2.09949E-1 2.145E-1 2.16807E-1 2.21063E-1 2.25372E-1 2.24191E-1 2.2695E-1 2.31329E-1 2.3494E-1 2.38595E-1 2.39003E-1 2.37763E-1 2.41442E-1 2.45156E-1 2.29875E-1 2.31464E-1 2.33459E-1 2.29454E-1 2.2513E-1 2.19318E-1 2.14347E-1 2.19683E-1 2.41883E-1 3.09748E-1 1.11634E-1 3.62934E-1 3.47348E-1 3.68964E-1 4.20229E-1 3.73105E-1 3.50117E-1 3.11517E-1 2.74403E-1 2.5116E-1 2.50325E-1 2.55363E-1 2.5833E-1 2.66859E-1 2.56118E-1 2.55694E-1 3.04371E-1 3.77665E-1 3.70158E-1 3.87887E-1 4.04947E-1 4.21597E-1 4.44626E-1 4.83959E-1 5.44081E-1 5.82676E-1 6.1461E-1 6.70315E-1 6.64719E-1 6.66282E-1 5.89587E-1 6.6029E-1 6.5322E-1 6.72552E-1 5.69276E-1 5.069E-1 6.13736E-1 6.74957E-1 7.09403E-1 7.01095E-1 6.89645E-1 6.3911E-1 6.35483E-1 6.30186E-1 6.32777E-1 6.44513E-1 6.63742E-1 6.49526E-1 6.17276E-1 6.30224E-1 6.2575E-1 6.4302E-1 6.22149E-1 5.64959E-1 4.6896E-1 3.84753E-1 3.42226E-1 3.10711E-1 2.38571E-1 2.44721E-1 3.39637E-1 4.7023E-1 5.76723E-1 5.44982E-1 4.68545E-1 4.98554E-1 5.39936E-1 5.19794E-1 5.58044E-1 5.94248E-1 5.43927E-1 5.07637E-1 5.47806E-1 6.08189E-1 6.13991E-1 5.92006E-1 5.77352E-1 5.68266E-1 5.55253E-1 5.5644E-1 5.32173E-1 5.2514E-1 5.21339E-1 4.95096E-1 4.87734E-1 4.65441E-1 4.07381E-1 3.4808E-1 3.30198E-1 3.49042E-1 4.01675E-1 4.62903E-1 4.77823E-1 4.85238E-1 5.48578E-1 5.94515E-1 5.16478E-1 4.8804E-1 5.40517E-1 5.08728E-1 5.20154E-1 5.21572E-1 4.72077E-1 4.92534E-1 4.6814E-1 5.32905E-1 5.50699E-1 4.83129E-1 4.12839E-1 3.49789E-1 3.07314E-1 2.54791E-1 2.56016E-1 2.74513E-1 2.61312E-1 2.54989E-1 3.18999E-1 4.50264E-1 4.73304E-1 3.96855E-1 3.09971E-1 3.82474E-1 4.71242E-1 5.95278E-1 5.45957E-1 5.66075E-1 5.69916E-1 5.74536E-1 -9999 -9999 -9999 -9999 -9999 -9999 -9999 -9999 -9999 -9999 -9999 -9999 -9999 -9999 -9999 -9999 -9999 -9999 -9999 -9999 -9999 -9999 -9999 -9999 -9999 -9999 -9999 -9999 -9999 -9999 -9999 -9999 -9999 -9999 -9999 -9999 -9999 -9999 -9999 -9999 -9999 -9999 -9999 -9999 -9999
-9999 -9999 -9999 -9999 -9999 -9999 -9999 -9999 -9999 -9999 -9999 -9999 -9999 -9999 -9999 -9999 -9999 -9999 -9999 -9999 -9999 -9999 -9999 -9999 -9999 -9999 -9999 -9999 -9999 -9999 -9999 -9999 -9999 -9999 -9999 -9999 -9999 -9999 -9999 -9999 -9999 -9999 -9999 -9999 -9999 -9999 -9999 -9999 -9999 -9999 -9999 -9999 -9999 -9999 -9999 -9999 -9999 -9999 -9999 -9999 -9999 -9999 -9999 -9999 -9999 -9999 2.08821E-1 2.14118E-1 2.19116E-1 2.21452E-1 2.25372E-1 2.2695E-1 2.29332E-1 2.31329E-1 2.30521E-1 2.3656E-1 2.4064E-1 2.39394E-1 2.40622E-1 2.28711E-1 2.30272E-1 2.33459E-1 2.37888E-1 2.37451E-1 2.35034E-1 2.31039E-1 2.22771E-1 2.19299E-1 2.19683E-1 2.3098E-1 8.58933E-2 1.06415E-1 1.11398E-1 3.38568E-1 3.5708E-1 3.99191E-1 3.80193E-1 3.42348E-1 3.24749E-1 2.86432E-1 2.58755E-1 2.5748E-1 2.57905E-1 2.54048E-1 2.66425E-1 2.58246E-1 2.5782E-1 2.90542E-1 3.5467E-1 4.4055E-1 4.38392E-1 4.17965E-1 4.61325E-1 4.78992E-1 5.38449E-1 5.56671E-1 5.8954E-1 6.61341E-1 6.20748E-1 6.37792E-1 6.42521E-1 5.23611E-1 5.20778E-1 5.20921E-1 5.49156E-1 4.95991E-1 6.2674E-1 6.16505E-1 6.92387E-1 6.60817E-1 6.59179E-1 6.55252E-1 6.2982E-1 6.38039E-1 6.3062E-1 6.38666E-1 6.64921E-1 6.87895E-1 4.02226E-1 4.91946E-1 6.62703E-1 6.24466E-1 6.05486E-1 6.05385E-1 5.67993E-1 4.57423E-1 3.67627E-1 3.39026E-1 3.37985E-1 2.80412E-1 2.61238E-1 3.67104E-1 5.18012E-1 6.31612E-1 6.02172E-1 5.84024E-1 5.69342E-1 5.80426E-1 5.66648E-1 6.1441E-1 6.05075E-1 5.84171E-1 5.80148E-1 6.14788E-1 6.39812E-1 6.23287E-1 6.23375E-1 6.21601E-1 5.9872E-1 5.76925E-1 5.79947E-1 5.7661E-1 5.80869E-1 5.68608E-1 5.47313E-1 5.36224E-1 4.9053E-1 4.2406E-1 4.07183E-1 4.05604E-1 4.00057E-1 4.26936E-1 4.66857E-1 4.97299E-1 5.34041E-1 5.90752E-1 5.96263E-1 5.21936E-1 5.00836E-1 5.83187E-1 5.61463E-1 5.32242E-1 5.41326E-1 5.33886E-1 5.88118E-1 5.9021E-1 6.29788E-1 6.04961E-1 4.86621E-1 3.99975E-1 3.94973E-1 3.57769E-1 2.73708E-1 2.28246E-1 2.46033E-1 3.06193E-1 3.96233E-1 4.4338E-1 5.75222E-1 5.63085E-1 4.93313E-1 3.49881E-1 4.12362E-1 5.04131E-1 5.54846E-1 5.58141E-1 5.74813E-1 5.74952E-1 5.74119E-1 5.54626E-1 -9999 -9999 -9999 -9999 -9999 -9999 -9999 -9999 -9999 -9999 -9999 -9999 -9999 -9999 -9999 -9999 -9999 -9999 -9999 -9999 -9999 -9999 -9999 -9999 -9999 -9999 -9999 -9999 -9999 -9999 -9999 -9999 -9999 -9999 -9999 -9999 -9999 -9999 -9999 -9999 -9999 -9999 -9999 -9999
-9999 -9999 -9999 -9999 -9999 -9999 -9999 -9999 -9999 -9999 -9999 -9999 -9999 -9999 -9999 -9999 -9999 -9999 -9999 -9999 -9999 -9999 -9999 -9999 -9999 -9999 -9999 -9999 -9999 -9999 -9999 -9999 -9999 -9999 -9999 -9999 -9999 -9999 -9999 -9999 -9999 -9999 -9999 -9999 -9999 -9999 -9999 -9999 -9999 -9999 -9999 -9999 -9999 -9999 -9999 -9999 -9999 -9999 -9999 -9999 -9999 -9999 -9999 -9999 -9999 2.08446E-1 2.11837E-1 2.19116E-1 2.21842E-1 2.24978E-1 2.29336E-1 2.29332E-1 2.31329E-1 2.32532E-1 2.32925E-1 2.38595E-1 2.43935E-1 2.42676E-1 2.45986E-1 2.33887E-1 2.3386E-1 2.37888E-1 2.42367E-1 2.41922E-1 2.3826E-1 2.34231E-1 2.26671E-1 2.23159E-1 2.20838E-1 2.22748E-1 2.36976E-1 8.62418E-2 9.7231E-2 1.08203E-1 3.6377E-1 3.96367E-1 4.11476E-1 3.70824E-1 3.1873E-1 2.95714E-1 2.65185E-1 2.59607E-1 2.57905E-1 2.52369E-1 2.63826E-1 2.58673E-1 2.58246E-1 3.04468E-1 3.95699E-1 4.44817E-1 4.02876E-1 4.25511E-1 4.60283E-1 2.08489E-1 2.34287E-1 2.61581E-1 6.40234E-1 6.21664E-1 5.9599E-1 6.38495E-1 5.80027E-1 4.72685E-1 4.75398E-1 5.31678E-1 6.86717E-1 5.62E-1 6.90644E-1 6.97138E-1 6.74101E-1 6.32568E-1 6.0447E-1 5.95471E-1 6.23358E-1 6.49152E-1 6.42297E-1 6.48733E-1 6.75484E-1 6.94308E-1 4.14704E-1 4.67713E-1 4.15815E-1 5.87708E-1 6.10106E-1 5.77864E-1 5.21305E-1 4.53558E-1 4.09464E-1 4.04841E-1 4.33733E-1 4.16424E-1 3.8886E-1 4.3656E-1 5.37399E-1 6.25002E-1 6.6829E-1 6.12281E-1 6.31348E-1 6.17055E-1 6.21599E-1 6.40365E-1 6.39896E-1 6.22222E-1 6.21599E-1 6.25236E-1 6.26123E-1 6.33356E-1 6.39209E-1 6.11546E-1 5.64599E-1 5.13269E-1 5.15712E-1 5.48563E-1 5.63766E-1 5.3758E-1 5.32045E-1 5.0293E-1 4.70873E-1 4.33677E-1 4.52357E-1 4.8387E-1 4.79212E-1 5.07539E-1 5.36925E-1 5.44067E-1 5.792E-1 6.3724E-1 6.39753E-1 5.87243E-1 5.81856E-1 6.29975E-1 6.10659E-1 5.66294E-1 5.30494E-1 5.70755E-1 6.37077E-1 6.70331E-1 6.75851E-1 6.20087E-1 5.36624E-1 4.38762E-1 4.45112E-1 4.07304E-1 3.06027E-1 2.33339E-1 2.8064E-1 4.42328E-1 5.85276E-1 6.07461E-1 6.53562E-1 5.3868E-1 5.4278E-1 4.79201E-1 4.99748E-1 5.85634E-1 5.44743E-1 5.51278E-1 5.83131E-1 5.60444E-1 5.53221E-1 5.65502E-1 5.70668E-1 -9999 -9999 -9999 -9999 -9999 -9999 -9999 -9999 -9999 -9999 -9999 -9999 -9999 -9999 -9999 -9999 -9999 -9999 -9999 -9999 -9999 -9999 -9999 -9999 -9999 -9999 -9999 -9999 -9999 -9999 -9999 -9999 -9999 -9999 -9999 -9999 -9999 -9999 -9999 -9999 -9999 -9999 -9999
-9999 -9999 -9999 -9999 -9999 -9999 -9999 -9999 -9999 -9999 -9999 -9999 -9999 -9999 -9999 -9999 -9999 -9999 -9999 -9999 -9999 -9999 -9999 -9999 -9999 -9999 -9999 -9999 -9999 -9999 -9999 -9999 -9999 -9999 -9999 -9999 -9999 -9999 -9999 -9999 -9999 -9999 -9999 -9999 -9999 -9999 -9999 -9999 -9999 -9999 -9999 -9999 -9999 -9999 -9999 -9999 -9999 -9999 -9999 -9999 -9999 -9999 -9999 -9999 -9999 2.09572E-1 2.15265E-1 2.23012E-1 2.26161E-1 2.27745E-1 2.30935E-1 2.30529E-1 2.32935E-1 2.31721E-1 2.35344E-1 2.4023E-1 2.42264E-1 2.46401E-1 2.49741E-1 2.33459E-1 2.36271E-1 2.40325E-1 2.41513E-1 2.4356E-1 2.40697E-1 2.35001E-1 2.29032E-1 2.25888E-1 2.20046E-1 2.19662E-1 2.2508E-1 2.36171E-1 7.96987E-2 1.0314E-1 3.33337E-1 3.61648E-1 4.27268E-1 3.60863E-1 3.25781E-1 3.09849E-1 2.69086E-1 2.5748E-1 2.54891E-1 2.6773E-1 2.63395E-1 2.5782E-1 2.60899E-1 2.97487E-1 3.65047E-1 3.44114E-1 3.49221E-1 3.63749E-1 4.126E-1 4.8266E-1 2.08666E-1 2.20911E-1 6.38499E-1 6.27537E-1 5.85437E-1 6.27363E-1 5.97295E-1 4.5791E-1 4.77024E-1 6.72807E-1 6.92056E-1 5.55269E-1 6.67426E-1 6.7478E-1 6.42048E-1 6.2492E-1 6.1454E-1 5.86521E-1 5.99377E-1 6.48454E-1 6.55338E-1 6.69493E-1 6.83536E-1 6.99403E-1 7.00806E-1 6.83464E-1 6.92068E-1 6.77506E-1 6.52315E-1 6.04083E-1 5.34418E-1 5.23562E-1 5.06248E-1 5.20514E-1 5.53676E-1 6.05925E-1 5.98653E-1 6.04746E-1 6.37074E-1 6.25814E-1 6.68799E-1 6.60029E-1 6.70444E-1 6.46872E-1 6.46808E-1 6.33487E-1 6.42601E-1 5.83105E-1 5.69517E-1 5.58901E-1 5.65354E-1 5.71602E-1 6.09669E-1 6.06629E-1 5.68128E-1 5.13884E-1 4.8436E-1 5.32364E-1 5.26137E-1 4.79874E-1 4.63869E-1 4.57025E-1 4.04038E-1 4.06989E-1 4.42869E-1 4.7233E-1 5.00751E-1 5.24816E-1 5.56522E-1 5.53642E-1 5.75788E-1 6.29123E-1 6.41192E-1 6.4135E-1 6.54978E-1 6.8213E-1 6.75758E-1 6.23041E-1 6.15713E-1 6.23933E-1 6.88412E-1 6.98651E-1 6.41116E-1 6.07172E-1 5.61976E-1 5.39999E-1 5.17175E-1 4.58942E-1 3.24354E-1 2.45397E-1 2.85179E-1 4.15741E-1 6.0047E-1 4.01345E-1 3.78796E-1 3.18371E-1 4.91037E-1 3.19982E-1 2.40629E-1 5.56927E-1 5.63334E-1 5.58869E-1 5.66937E-1 5.62763E-1 5.72865E-1 5.66502E-1 5.66936E-1 -9999 -9999 -9999 -9999 -9999 -9999 -9999 -9999 -9999 -9999 -9999 -9999 -9999 -9999 -9999 -9999 -9999 -9999 -9999 -9999 -9999 -9999 -9999 -9999 -9999 -9999 -9999 -9999 -9999 -9999 -9999 -9999 -9999 -9999 -9999 -9999 -9999 -9999 -9999 -9999 -9999 -9999 -9999
-9999 -9999 -9999 -9999 -9999 -9999 -9999 -9999 -9999 -9999 -9999 -9999 -9999 -9999 -9999 -9999 -9999 -9999 -9999 -9999 -9999 -9999 -9999 -9999 -9999 -9999 -9999 -9999 -9999 -9999 -9999 -9999 -9999 -9999 -9999 -9999 -9999 -9999 -9999 -9999 -9999 -9999 -9999 -9999 -9999 -9999 -9999 -9999 -9999 -9999 -9999 -9999 -9999 -9999 -9999 -9999 -9999 -9999 -9999 -9999 -9999 -9999 -9999 -9999 -9999 2.10703E-1 2.17185E-1 2.21842E-1 2.26557E-1 2.29735E-1 2.28934E-1 2.3173E-1 2.34547E-1 2.34133E-1 2.37372E-1 2.42284E-1 2.44327E-1 2.48486E-1 2.36704E-1 2.36271E-1 2.38293E-1 2.41141E-1 2.41513E-1 2.41922E-1 2.41922E-1 2.36609E-1 2.32203E-1 2.29032E-1 2.24301E-1 2.24301E-1 2.23523E-1 2.23497E-1 2.40171E-1 9.64618E-2 1.12219E-1 3.50463E-1 4.07366E-1 3.71417E-1 3.34871E-1 3.04782E-1 2.73458E-1 2.52788E-1 2.69038E-1 2.69912E-1 2.66425E-1 2.62619E-1 2.71316E-1 3.35778E-1 3.64296E-1 3.38041E-1 3.16635E-1 3.22895E-1 3.51233E-1 3.99727E-1 4.96529E-1 1.87892E-1 2.93575E-1 5.88333E-1 6.38785E-1 6.29059E-1 4.93099E-1 4.31502E-1 5.54682E-1 6.66209E-1 6.83351E-1 5.52893E-1 6.90949E-1 6.89657E-1 6.5816E-1 6.58701E-1 6.67416E-1 6.4026E-1 6.0119E-1 6.44571E-1 6.77384E-1 6.92442E-1 6.99843E-1 7.00487E-1 6.91457E-1 6.82012E-1 6.9188E-1 6.92507E-1 6.46932E-1 5.94664E-1 5.65448E-1 5.93104E-1 5.8498E-1 6.03346E-1 6.35271E-1 6.74464E-1 6.92523E-1 6.93108E-1 6.88733E-1 6.81257E-1 6.88527E-1 6.62852E-1 6.27173E-1 6.36885E-1 6.06213E-1 6.17394E-1 6.3356E-1 5.65292E-1 5.00873E-1 4.73923E-1 4.81183E-1 5.04513E-1 5.43183E-1 5.71859E-1 5.70814E-1 5.42106E-1 4.99865E-1 5.30389E-1 5.10641E-1 4.6061E-1 4.08316E-1 3.84004E-1 3.50795E-1 3.74472E-1 3.95215E-1 4.26346E-1 4.53342E-1 4.98966E-1 5.26567E-1 4.86368E-1 5.22172E-1 5.70527E-1 5.58321E-1 5.61835E-1 5.99667E-1 6.61273E-1 6.7628E-1 6.78574E-1 6.77342E-1 6.83286E-1 7.00825E-1 6.17681E-1 6.86006E-1 6.31652E-1 6.02728E-1 5.97636E-1 6.03786E-1 5.59172E-1 3.83089E-1 2.50857E-1 2.50305E-1 3.2877E-1 5.06531E-1 6.09616E-1 4.96952E-1 2.32179E-1 2.04632E-1 1.7567E-1 1.65392E-1 5.56827E-1 5.70389E-1 5.79954E-1 5.65195E-1 5.57828E-1 5.66933E-1 5.66357E-1 5.51303E-1 -9999 -9999 -9999 -9999 -9999 -9999 -9999 -9999 -9999 -9999 -9999 -9999 -9999 -9999 -9999 -9999 -9999 -9999 -9999 -9999 -9999 -9999 -9999 -9999 -9999 -9999 -9999 -9999 -9999 -9999 -9999 -9999 -9999 -9999 -9999 -9999 -9999 -9999 -9999 -9999 -9999 -9999 -9999
-9999 -9999 -9999 -9999 -9999 -9999 -9999 -9999 -9999 -9999 -9999 -9999 -9999 -9999 -9999 -9999 -9999 -9999 -9999 -9999 -9999 -9999 -9999 -9999 -9999 -9999 -9999 -9999 -9999 -9999 -9999 -9999 -9999 -9999 -9999 -9999 -9999 -9999 -9999 -9999 -9999 -9999 -9999 -9999 -9999 -9999 -9999 -9999 -9999 -9999 -9999 -9999 -9999 -9999 -9999 -9999 -9999 -9999 -9999 -9999 -9999 -9999 -9999 -9999 2.09949E-1 2.13356E-1 2.18342E-1 2.21452E-1 2.25372E-1 2.29735E-1 2.30929E-1 2.33337E-1 2.36167E-1 2.36154E-1 2.4064E-1 2.41853E-1 2.45986E-1 2.35092E-1 2.35466E-1 2.39511E-1 2.41958E-1 2.4315E-1 2.4274E-1 2.41513E-1 2.3782E-1 2.37012E-1 2.35402E-1 2.30583E-1 2.29397E-1 2.30187E-1 2.26614E-1 2.24663E-1 2.31343E-1 8.2E-2 9.99134E-2 3.40559E-1 3.72098E-1 3.99706E-1 3.60988E-1 3.14335E-1 2.88158E-1 2.52369E-1 2.65991E-1 2.69475E-1 2.68601E-1 2.86487E-1 3.04937E-1 3.62139E-1 4.16825E-1 3.88998E-1 3.44609E-1 3.54249E-1 3.54755E-1 3.49401E-1 3.75115E-1 4.43236E-1 5.28666E-1 6.1678E-1 5.33723E-1 5.33021E-1 4.30441E-1 5.05567E-1 6.59033E-1 6.21127E-1 6.59363E-1 6.239E-1 5.67085E-1 6.55141E-1 6.93578E-1 7.00945E-1 6.58375E-1 6.80701E-1 6.31894E-1 6.65289E-1 6.77786E-1 7.05302E-1 7.13784E-1 6.9718E-1 6.84676E-1 6.86591E-1 6.99005E-1 7.03101E-1 6.87008E-1 6.26691E-1 6.1441E-1 6.4466E-1 6.57684E-1 6.77988E-1 6.86106E-1 6.84159E-1 6.78215E-1 6.74013E-1 6.83803E-1 6.79147E-1 6.39201E-1 5.78215E-1 5.56377E-1 5.66267E-1 5.47626E-1 5.98982E-1 6.34113E-1 5.80148E-1 5.28042E-1 4.61336E-1 4.09055E-1 4.19812E-1 4.65145E-1 4.92136E-1 5.40106E-1 5.11128E-1 4.74916E-1 4.86839E-1 4.55671E-1 4.30691E-1 3.62515E-1 3.17961E-1 3.49366E-1 3.95055E-1 4.17699E-1 4.39273E-1 4.62306E-1 4.87572E-1 4.81125E-1 4.48035E-1 4.87888E-1 5.14708E-1 4.81526E-1 4.86244E-1 5.59087E-1 6.03749E-1 6.03545E-1 6.4239E-1 6.2624E-1 6.3233E-1 6.6455E-1 6.9004E-1 6.61235E-1 6.17036E-1 6.66622E-1 6.27099E-1 6.52224E-1 5.87857E-1 4.36763E-1 2.976E-1 2.85565E-1 3.18508E-1 4.05917E-1 4.78545E-1 5.35448E-1 3.40777E-1 2.14935E-1 1.70362E-1 5.82014E-1 5.84699E-1 5.71639E-1 5.83131E-1 5.61674E-1 5.88532E-1 5.78093E-1 5.64469E-1 5.56563E-1 -9999 -9999 -9999 -9999 -9999 -9999 -9999 -9999 -9999 -9999 -9999 -9999 -9999 -9999 -9999 -9999 -9999 -9999 -9999 -9999 -9999 -9999 -9999 -9999 -9999 -9999 -9999 -9999 -9999 -9999 -9999 -9999 -9999 -9999 -9999 -9999 -9999 -9999 -9999 -9999 -9999 -9999 -9999
-9999 -9999 -9999 -9999 -9999 -9999 -9999 -9999 -9999 -9999 -9999 -9999 -9999 -9999 -9999 -9999 -9999 -9999 -9999 -9999 -9999 -9999 -9999 -9999 -9999 -9999 -9999 -9999 -9999 -9999 -9999 -9999 -9999 -9999 -9999 -9999 -9999 -9999 -9999 -9999 -9999 -9999 -9999 -9999 -9999 -9999 -9999 -9999 -9999 -9999 -9999 -9999 -9999 -9999 -9999 -9999 -9999 -9999 -9999 -9999 -9999 -9999 2.10689E-1 2.13344E-1 2.11837E-1 2.15265E-1 2.19116E-1 2.20674E-1 2.26557E-1 2.29332E-1 2.34951E-1 2.37793E-1 2.3656E-1 2.4023E-1 2.43935E-1 2.45156E-1 2.3469E-1 2.37918E-1 2.38293E-1 2.42777E-1 2.46071E-1 2.46031E-1 2.46031E-1 2.42331E-1 2.37416E-1 2.38629E-1 2.38629E-1 2.36171E-1 2.36573E-1 2.36573E-1 2.31739E-1 2.28577E-1 2.2976E-1 7.44745E-2 9.57423E-2 1.10423E-1 3.63083E-1 3.99419E-1 3.87777E-1 3.38561E-1 3.05479E-1 2.74307E-1 2.62102E-1 2.65557E-1 2.70001E-1 2.91044E-1 3.1011E-1 3.43692E-1 3.6463E-1 3.68559E-1 3.7679E-1 3.70596E-1 3.70081E-1 3.89237E-1 3.48899E-1 4.02428E-1 4.29701E-1 4.2349E-1 4.27589E-1 4.28424E-1 4.86802E-1 5.7075E-1 6.54013E-1 5.9938E-1 6.23199E-1 6.81748E-1 6.16038E-1 5.86796E-1 6.97947E-1 6.43468E-1 5.85439E-1 6.49896E-1 6.9551E-1 7.03343E-1 6.58617E-1 6.51488E-1 6.70081E-1 6.70081E-1 6.88085E-1 6.8739E-1 7.02289E-1 7.13206E-1 7.08593E-1 6.82243E-1 6.64644E-1 6.76535E-1 6.79663E-1 6.35884E-1 6.23685E-1 5.90063E-1 5.90211E-1 5.91231E-1 6.00621E-1 5.72487E-1 5.48646E-1 5.01927E-1 5.06311E-1 5.07758E-1 5.29855E-1 5.99497E-1 6.4013E-1 6.0481E-1 5.62524E-1 5.10059E-1 4.34828E-1 4.11179E-1 4.2568E-1 4.07446E-1 4.39869E-1 4.70555E-1 4.88862E-1 4.85402E-1 4.65287E-1 4.08932E-1 3.4633E-1 3.05664E-1 3.42591E-1 3.90756E-1 4.1353E-1 4.27378E-1 4.44117E-1 4.54575E-1 4.37328E-1 4.54608E-1 4.6726E-1 4.47878E-1 4.28006E-1 4.46215E-1 5.33554E-1 5.49987E-1 5.37712E-1 5.68123E-1 5.74909E-1 5.47864E-1 5.68418E-1 6.16962E-1 6.55242E-1 6.88183E-1 5.15065E-1 6.56166E-1 5.72823E-1 6.5397E-1 5.69098E-1 4.70291E-1 4.74109E-1 3.77784E-1 3.54546E-1 4.35218E-1 4.21313E-1 2.44584E-1 1.7137E-1 5.81729E-1 5.8652E-1 5.68712E-1 5.74121E-1 5.85267E-1 5.62898E-1 5.88813E-1 5.79981E-1 5.69525E-1 -9999 -9999 -9999 -9999 -9999 -9999 -9999 -9999 -9999 -9999 -9999 -9999 -9999 -9999 -9999 -9999 -9999 -9999 -9999 -9999 -9999 -9999 -9999 -9999 -9999 -9999 -9999 -9999 -9999 -9999 -9999 -9999 -9999 -9999 -9999 -9999 -9999 -9999 -9999 -9999 -9999 -9999 -9999 -9999
-9999 -9999 -9999 -9999 -9999 -9999 -9999 -9999 -9999 -9999 -9999 -9999 -9999 -9999 -9999 -9999 -9999 -9999 -9999 -9999 -9999 -9999 -9999 -9999 -9999 -9999 -9999 -9999 -9999 -9999 -9999 -9999 -9999 -9999 -9999 -9999 -9999 -9999 -9999 -9999 -9999 -9999 -9999 -9999 -9999 -9999 -9999 -9999 -9999 -9999 -9999 -9999 -9999 -9999 -9999 -9999 -9999 -9999 -9999 -9999 -9999 -9999 6.30874E-2 6.30919E-2 6.37655E-2 2.1757E-1 2.19122E-1 2.23799E-1 2.2854E-1 2.3374E-1 2.40246E-1 2.43954E-1 2.41461E-1 2.42284E-1 2.46841E-1 2.33486E-1 2.37513E-1 2.38293E-1 2.41141E-1 2.44833E-1 2.46031E-1 2.50182E-1 2.49348E-1 2.4352E-1 2.41067E-1 2.4066E-1 2.38996E-1 2.41434E-1 2.42659E-1 2.40171E-1 2.38147E-1 2.35731E-1 2.33331E-1 2.35291E-1 8.13117E-2 9.987E-2 3.1879E-1 3.49473E-1 3.99276E-1 3.80319E-1 3.12011E-1 2.95934E-1 2.60813E-1 2.6047E-1 2.83319E-1 2.92878E-1 3.2106E-1 3.62865E-1 3.59413E-1 3.81745E-1 3.6408E-1 3.81065E-1 3.99998E-1 4.54158E-1 4.55036E-1 4.43356E-1 4.09769E-1 4.30086E-1 4.57132E-1 5.0296E-1 6.47718E-1 6.49848E-1 6.23806E-1 5.44521E-1 5.55074E-1 6.33739E-1 6.83881E-1 6.32335E-1 5.88191E-1 6.05388E-1 6.31674E-1 6.40206E-1 6.82807E-1 6.85616E-1 6.41308E-1 6.51514E-1 6.55011E-1 6.5849E-1 6.84047E-1 6.87191E-1 7.02877E-1 7.16449E-1 7.18881E-1 7.12096E-1 7.05709E-1 6.93395E-1 6.40297E-1 5.65744E-1 5.05619E-1 4.48597E-1 4.29757E-1 4.11517E-1 4.50594E-1 4.73517E-1 5.28218E-1 5.89768E-1 6.08606E-1 6.02817E-1 6.09229E-1 6.37063E-1 6.51663E-1 6.25277E-1 5.64237E-1 4.93778E-1 4.6899E-1 5.10949E-1 4.60347E-1 4.23933E-1 4.13525E-1 4.74701E-1 5.01067E-1 5.04569E-1 4.6421E-1 4.43326E-1 3.76865E-1 3.17309E-1 3.19445E-1 3.45266E-1 3.8626E-1 4.06383E-1 4.20354E-1 4.1662E-1 4.00648E-1 4.31069E-1 4.12402E-1 3.79989E-1 3.66618E-1 4.23425E-1 4.76203E-1 4.74569E-1 4.38781E-1 4.67503E-1 4.70541E-1 4.25853E-1 4.6573E-1 5.59813E-1 6.46607E-1 6.83669E-1 6.7031E-1 6.44662E-1 4.26909E-1 4.52762E-1 6.4522E-1 6.30552E-1 6.18066E-1 4.83861E-1 3.86973E-1 4.26569E-1 5.0871E-1 5.57916E-1 5.75222E-1 5.83713E-1 5.70806E-1 5.72883E-1 5.76987E-1 5.66536E-1 5.67071E-1 5.59758E-1 -9999 -9999 -9999 -9999 -9999 -9999 -9999 -9999 -9999 -9999 -9999 -9999 -9999 -9999 -9999 -9999 -9999 -9999 -9999 -9999 -9999 -9999 -9999 -9999 -9999 -9999 -9999 -9999 -9999 -9999 -9999 -9999 -9999 -9999 -9999 -9999 -9999 -9999 -9999 -9999 -9999 -9999 -9999 -9999 -9999 -9999
-9999 -9999 -9999 -9999 -9999 -9999 -9999 -9999 -9999 -9999 -9999 -9999 -9999 -9999 -9999 -9999 -9999 -9999 -9999 -9999 -9999 -9999 -9999 -9999 -9999 -9999 -9999 -9999 -9999 -9999 -9999 -9999 -9999 -9999 -9999 -9999 -9999 -9999 -9999 -9999 -9999 -9999 -9999 -9999 -9999 -9999 -9999 -9999 -9999 -9999 -9999 -9999 -9999 -9999 -9999 -9999 -9999 -9999 -9999 -9999 -9999 6.25527E-2 6.41689E-2 6.41727E-2 6.55464E-2 2.23012E-1 2.23407E-1 2.27745E-1 2.31335E-1 2.35356E-1 2.44783E-1 2.44763E-1 2.45178E-1 2.46841E-1 2.46817E-1 2.35897E-1 2.3995E-1 2.41549E-1 2.45245E-1 2.50226E-1 2.51435E-1 2.54796E-1 2.53533E-1 2.46814E-1 2.44341E-1 2.4393E-1 2.41842E-1 2.43887E-1 2.47182E-1 2.47134E-1 2.45074E-1 2.45074E-1 2.39722E-1 2.37701E-1 2.31755E-1 8.80363E-2 2.95758E-1 3.40211E-1 4.15114E-1 4.1955E-1 3.69264E-1 3.03972E-1 2.7035E-1 2.54507E-1 2.59613E-1 2.97024E-1 3.22201E-1 3.83021E-1 3.95076E-1 3.78949E-1 4.16862E-1 4.35352E-1 4.85356E-1 5.32231E-1 5.89349E-1 5.02873E-1 4.65396E-1 5.05659E-1 5.89858E-1 6.52369E-1 6.30697E-1 5.94288E-1 5.57066E-1 4.66501E-1 4.38008E-1 5.2937E-1 6.3201E-1 6.86125E-1 6.73821E-1 6.26887E-1 6.98244E-1 7.10418E-1 6.92621E-1 6.77855E-1 6.96358E-1 6.71298E-1 6.65266E-1 6.88091E-1 6.82142E-1 6.87836E-1 7.03852E-1 7.16255E-1 7.13007E-1 7.14731E-1 7.08251E-1 6.95768E-1 6.67421E-1 6.11075E-1 5.49457E-1 4.03645E-1 3.09954E-1 3.34806E-1 4.44088E-1 5.68191E-1 6.27924E-1 6.58332E-1 6.65435E-1 6.69554E-1 6.66508E-1 6.65822E-1 6.35531E-1 6.06327E-1 5.44719E-1 5.08503E-1 5.13643E-1 5.54566E-1 5.13221E-1 4.86716E-1 4.6421E-1 5.06129E-1 5.3397E-1 5.25197E-1 4.86299E-1 4.64303E-1 4.17057E-1 3.76098E-1 3.29652E-1 3.11109E-1 3.35832E-1 3.74917E-1 3.7389E-1 3.63345E-1 3.49549E-1 3.64228E-1 3.55371E-1 3.35568E-1 3.42094E-1 3.81409E-1 3.97215E-1 3.75958E-1 3.49885E-1 3.56118E-1 3.67192E-1 4.1825E-1 4.816E-1 5.4327E-1 6.1765E-1 6.50563E-1 5.98947E-1 6.57267E-1 4.85047E-1 3.9711E-1 4.66386E-1 3.98982E-1 5.99288E-1 5.95588E-1 5.14484E-1 4.5645E-1 5.09555E-1 2.41623E-1 5.55032E-1 5.84699E-1 5.71778E-1 5.74533E-1 5.77394E-1 5.65598E-1 5.68932E-1 5.68932E-1 -9999 -9999 -9999 -9999 -9999 -9999 -9999 -9999 -9999 -9999 -9999 -9999 -9999 -9999 -9999 -9999 -9999 -9999 -9999 -9999 -9999 -9999 -9999 -9999 -9999 -9999 -9999 -9999 -9999 -9999 -9999 -9999 -9999 -9999 -9999 -9999 -9999 -9999 -9999 -9999 -9999 -9999 -9999 -9999 -9999 -9999
-9999 -9999 -9999 -9999 -9999 -9999 -9999 -9999 -9999 -9999 -9999 -9999 -9999 -9999 -9999 -9999 -9999 -9999 -9999 -9999 -9999 -9999 -9999 -9999 -9999 -9999 -9999 -9999 -9999 -9999 -9999 -9999 -9999 -9999 -9999 -9999 -9999 -9999 -9999 -9999 -9999 -9999 -9999 -9999 -9999 -9999 -9999 -9999 -9999 -9999 -9999 -9999 -9999 -9999 -9999 -9999 -9999 -9999 -9999 -9999 -9999 -9999 -9999 6.51316E-2 6.68047E-2 6.70879E-2 6.83711E-2 6.92383E-2 6.98195E-2 2.38201E-1 2.45198E-1 2.46841E-1 2.48093E-1 2.50187E-1 2.363E-1 2.3995E-1 2.43634E-1 2.44421E-1 2.48143E-1 2.51435E-1 2.57758E-1 2.62024E-1 2.55589E-1 2.5097E-1 2.49719E-1 2.46356E-1 2.45531E-1 2.47182E-1 2.48375E-1 2.52121E-1 2.53797E-1 2.559E-1 2.52902E-1 2.48737E-1 2.30178E-1 2.47004E-1 2.84795E-1 3.28848E-1 4.10695E-1 4.85563E-1 4.48388E-1 3.43648E-1 3.02036E-1 2.57479E-1 2.51977E-1 2.75281E-1 3.60755E-1 4.54357E-1 4.22068E-1 4.01433E-1 4.61811E-1 4.94927E-1 5.05188E-1 5.32815E-1 5.84609E-1 5.1746E-1 5.00214E-1 5.06012E-1 5.60883E-1 6.30625E-1 6.43117E-1 6.14253E-1 5.42146E-1 4.30515E-1 4.03852E-1 5.23212E-1 6.28464E-1 6.77805E-1 6.29084E-1 7.07448E-1 7.18185E-1 7.11444E-1 6.81256E-1 6.42749E-1 6.5678E-1 6.84561E-1 7.03528E-1 6.97689E-1 6.69012E-1 6.81664E-1 6.84522E-1 7.01401E-1 7.10075E-1 7.03927E-1 6.94707E-1 6.66003E-1 6.724E-1 6.63936E-1 6.14221E-1 4.74398E-1 3.30826E-1 4.09995E-1 5.89086E-1 6.43092E-1 6.56289E-1 6.40097E-1 6.33811E-1 6.49817E-1 6.68325E-1 6.56703E-1 6.29979E-1 6.07758E-1 5.88208E-1 5.70024E-1 5.73453E-1 5.69723E-1 5.6333E-1 5.4035E-1 5.38302E-1 5.50221E-1 5.66969E-1 5.55346E-1 5.04416E-1 4.90245E-1 4.69289E-1 4.42121E-1 3.7968E-1 3.06628E-1 2.92335E-1 3.18342E-1 3.13665E-1 2.98992E-1 3.04068E-1 3.26113E-1 3.35122E-1 3.38246E-1 3.54404E-1 3.67363E-1 3.64536E-1 3.56991E-1 3.62559E-1 3.79969E-1 4.20265E-1 4.95668E-1 5.4268E-1 5.58431E-1 5.94623E-1 6.0882E-1 6.51825E-1 5.36589E-1 6.19168E-1 6.74049E-1 4.91331E-1 2.91684E-1 3.19431E-1 4.23643E-1 5.9485E-1 5.52444E-1 3.47084E-1 1.93294E-1 5.59774E-1 5.82865E-1 5.89711E-1 5.72745E-1 5.76308E-1 5.63305E-1 5.6787E-1 -9999 -9999 -9999 -9999 -9999 -9999 -9999 -9999 -9999 -9999 -9999 -9999 -9999 -9999 -9999 -9999 -9999 -9999 -9999 -9999 -9999 -9999 -9999 -9999 -9999 -9999 -9999 -9999 -9999 -9999 -9999 -9999 -9999 -9999 -9999 -9999 -9999 -9999 -9999 -9999 -9999 -9999 -9999 -9999 -9999 -9999 -9999
-9999 -9999 -9999 -9999 -9999 -9999 -9999 -9999 -9999 -9999 -9999 -9999 -9999 -9999 -9999 -9999 -9999 -9999 -9999 -9999 -9999 -9999 -9999 -9999 -9999 -9999 -9999 -9999 -9999 -9999 -9999 -9999 -9999 -9999 -9999 -9999 -9999 -9999 -9999 -9999 -9999 -9999 -9999 -9999 -9999 -9999 -9999 -9999 -9999 -9999 -9999 -9999 -9999 -9999 -9999 -9999 -9999 -9999 -9999 -9999 -9999 -9999 6.3901E-2 6.56852E-2 6.76553E-2 6.80841E-2 6.86591E-2 6.98218E-2 6.98195E-2 2.36979E-1 2.45614E-1 2.47258E-1 2.49768E-1 2.35897E-1 2.54802E-1 2.43634E-1 2.44421E-1 2.48143E-1 2.49808E-1 2.51854E-1 2.59886E-1 2.64603E-1 2.59405E-1 2.56857E-1 2.56434E-1 2.53012E-1 2.52174E-1 2.53012E-1 2.52539E-1 2.559E-1 2.59287E-1 2.58801E-1 2.62207E-1 2.57953E-1 2.48269E-1 2.63422E-1 9.10681E-2 3.51339E-1 4.12743E-1 4.9541E-1 5.11886E-1 4.226E-1 3.18855E-1 2.75281E-1 2.49043E-1 2.64998E-1 3.3182E-1 3.69371E-1 3.54648E-1 4.0385E-1 4.23106E-1 4.57531E-1 5.12642E-1 4.65746E-1 4.84388E-1 1.9575E-1 2.01326E-1 2.46935E-1 2.46935E-1 5.45192E-1 6.11981E-1 6.08052E-1 4.94957E-1 3.93293E-1 4.2894E-1 5.60142E-1 6.42976E-1 6.81526E-1 6.21311E-1 6.95286E-1 6.98778E-1 6.96334E-1 6.7226E-1 6.3734E-1 6.51086E-1 6.75018E-1 6.99523E-1 7.12798E-1 6.99307E-1 6.84047E-1 6.73482E-1 6.87364E-1 7.20199E-1 6.92978E-1 6.61776E-1 5.94316E-1 6.01933E-1 5.98889E-1 5.97954E-1 4.36891E-1 3.55537E-1 4.91509E-1 6.39542E-1 6.65735E-1 6.26594E-1 5.88138E-1 6.26627E-1 6.50361E-1 6.46181E-1 6.52686E-1 6.24699E-1 6.17416E-1 6.1409E-1 6.1593E-1 6.18098E-1 6.14353E-1 5.85396E-1 5.64059E-1 5.76762E-1 5.75278E-1 5.60972E-1 5.64337E-1 5.63422E-1 5.35329E-1 5.04269E-1 4.59318E-1 3.93787E-1 3.09504E-1 2.90201E-1 2.90695E-1 2.88816E-1 2.79744E-1 2.94447E-1 3.02251E-1 2.93307E-1 2.87944E-1 3.2271E-1 3.40104E-1 3.5875E-1 3.73225E-1 3.81201E-1 4.04792E-1 4.74855E-1 5.27591E-1 4.95953E-1 5.07935E-1 5.47966E-1 5.57188E-1 5.71675E-1 6.35496E-1 6.3116E-1 5.83322E-1 6.24664E-1 4.16382E-1 2.84935E-1 3.11393E-1 4.20133E-1 2.45205E-1 1.85092E-1 1.68209E-1 5.87177E-1 5.81587E-1 5.8666E-1 5.70528E-1 5.78119E-1 5.61674E-1 5.67071E-1 -9999 -9999 -9999 -9999 -9999 -9999 -9999 -9999 -9999 -9999 -9999 -9999 -9999 -9999 -9999 -9999 -9999 -9999 -9999 -9999 -9999 -9999 -9999 -9999 -9999 -9999 -9999 -9999 -9999 -9999 -9999 -9999 -9999 -9999 -9999 -9999 -9999 -9999 -9999 -9999 -9999 -9999 -9999 -9999 -9999 -9999 -9999
-9999 -9999 -9999 -9999 -9999 -9999 -9999 -9999 -9999 -9999 -9999 -9999 -9999 -9999 -9999 -9999 -9999 -9999 -9999 -9999 -9999 -9999 -9999 -9999 -9999 -9999 -9999 -9999 -9999 -9999 -9999 -9999 -9999 -9999 -9999 -9999 -9999 -9999 -9999 -9999 -9999 -9999 -9999 -9999 -9999 -9999 -9999 -9999 -9999 -9999 -9999 -9999 -9999 -9999 -9999 -9999 -9999 -9999 -9999 -9999 -9999 6.41689E-2 6.43089E-2 6.66639E-2 6.82276E-2 6.88035E-2 6.96755E-2 6.95275E-2 7.05543E-2 7.26475E-2 7.43227E-2 2.49348E-1 2.53561E-1 2.39136E-1 2.43223E-1 2.46523E-1 2.47313E-1 2.51062E-1 2.51899E-1 2.51435E-1 2.58183E-1 2.63312E-1 2.61539E-1 2.61539E-1 2.61539E-1 2.59347E-1 2.58497E-1 2.58922E-1 2.56745E-1 2.58863E-1 2.62272E-1 2.60927E-1 2.63491E-1 2.5965E-1 2.37672E-1 8.36221E-2 9.80291E-2 3.31716E-1 3.96774E-1 4.89285E-1 5.37763E-1 4.66669E-1 3.61153E-1 3.27809E-1 2.57053E-1 2.52598E-1 2.77737E-1 3.29444E-1 3.49851E-1 1.73267E-1 1.59161E-1 1.57913E-1 1.78264E-1 1.66365E-1 1.71292E-1 1.73652E-1 1.63054E-1 1.85038E-1 4.55654E-1 5.11141E-1 6.62811E-1 6.04364E-1 4.8771E-1 3.79732E-1 4.23387E-1 5.27477E-1 6.14431E-1 6.78854E-1 6.95126E-1 6.64604E-1 6.73523E-1 6.63203E-1 6.67157E-1 6.55572E-1 6.71733E-1 6.8593E-1 6.96513E-1 6.97996E-1 6.90178E-1 7.01993E-1 7.00296E-1 6.95655E-1 7.03268E-1 6.98276E-1 6.30897E-1 5.33041E-1 4.65007E-1 4.49491E-1 4.35913E-1 3.44113E-1 3.47251E-1 5.16542E-1 6.50669E-1 6.59042E-1 5.876E-1 5.52264E-1 5.96331E-1 6.24079E-1 6.47732E-1 6.48251E-1 5.91364E-1 5.52574E-1 5.44092E-1 5.42288E-1 5.68982E-1 6.01692E-1 6.18309E-1 6.07563E-1 6.01999E-1 5.92618E-1 5.91878E-1 5.87119E-1 5.74066E-1 5.43297E-1 5.09278E-1 4.39129E-1 3.72135E-1 3.09504E-1 2.89368E-1 2.89119E-1 2.78965E-1 2.73986E-1 2.75993E-1 2.63683E-1 2.63426E-1 2.53826E-1 2.79085E-1 2.98341E-1 3.02919E-1 3.19758E-1 3.20936E-1 3.37306E-1 4.12052E-1 4.77484E-1 4.47271E-1 4.80892E-1 4.37657E-1 4.04082E-1 4.66587E-1 5.58532E-1 5.48788E-1 4.57848E-1 5.20275E-1 5.21583E-1 2.8825E-1 2.33728E-1 1.98645E-1 1.95032E-1 1.91256E-1 1.77249E-1 5.95633E-1 5.8116E-1 5.85541E-1 5.69692E-1 5.77022E-1 5.61265E-1 5.6667E-1 -9999 -9999 -9999 -9999 -9999 -9999 -9999 -9999 -9999 -9999 -9999 -9999 -9999 -9999 -9999 -9999 -9999 -9999 -9999 -9999 -9999 -9999 -9999 -9999 -9999 -9999 -9999 -9999 -9999 -9999 -9999 -9999 -9999 -9999 -9999 -9999 -9999 -9999 -9999 -9999 -9999 -9999 -9999 -9999 -9999 -9999 -9999
-9999 -9999 -9999 -9999 -9999 -9999 -9999 -9999 -9999 -9999 -9999 -9999 -9999 -9999 -9999 -9999 -9999 -9999 -9999 -9999 -9999 -9999 -9999 -9999 -9999 -9999 -9999 -9999 -9999 -9999 -9999 -9999 -9999 -9999 -9999 -9999 -9999 -9999 -9999 -9999 -9999 -9999 -9999 -9999 -9999 -9999 -9999 -9999 -9999 -9999 -9999 -9999 -9999 -9999 -9999 -9999 -9999 -9999 -9999 -9999 6.33563E-2 6.47158E-2 6.56852E-2 6.76553E-2 6.82274E-2 6.95295E-2 7.10016E-2 7.08501E-2 7.2044E-2 7.40213E-2 7.50977E-2 2.51871E-1 2.55683E-1 2.42812E-1 2.46523E-1 2.45658E-1 2.50644E-1 2.54422E-1 2.52692E-1 2.54374E-1 2.59034E-1 2.63253E-1 2.68435E-1 2.69305E-1 2.65774E-1 2.62763E-1 2.62763E-1 2.61417E-1 2.63558E-1 2.65277E-1 2.65209E-1 2.66933E-1 2.65639E-1 2.59161E-1 2.54939E-1 8.34533E-2 9.83722E-2 1.11504E-1 4.02578E-1 4.89285E-1 5.40111E-1 4.93406E-1 4.0668E-1 3.37173E-1 2.83555E-1 2.53442E-1 2.58541E-1 2.88981E-1 3.25051E-1 4.09749E-1 3.85805E-1 3.67714E-1 4.24076E-1 1.68235E-1 1.70001E-1 1.59131E-1 1.67941E-1 1.75065E-1 4.93873E-1 5.9192E-1 5.97816E-1 6.223E-1 4.89361E-1 3.75393E-1 3.74313E-1 4.20481E-1 5.37483E-1 6.62498E-1 6.82876E-1 6.40156E-1 6.28442E-1 6.17213E-1 6.39495E-1 6.50694E-1 6.758E-1 6.80442E-1 6.70344E-1 6.63756E-1 6.91954E-1 7.06271E-1 7.21629E-1 7.24682E-1 7.28713E-1 7.10075E-1 6.47285E-1 5.97831E-1 5.32619E-1 3.87207E-1 3.54332E-1 3.39838E-1 3.97566E-1 5.71132E-1 6.58974E-1 6.43302E-1 5.63605E-1 5.00636E-1 5.57502E-1 5.89503E-1 6.02929E-1 6.13285E-1 5.83438E-1 5.21476E-1 5.0285E-1 5.18786E-1 5.37272E-1 5.52917E-1 5.77549E-1 6.03714E-1 5.91367E-1 5.49491E-1 5.47253E-1 5.48786E-1 5.59676E-1 5.59187E-1 5.15677E-1 4.50812E-1 3.92377E-1 3.52395E-1 3.47869E-1 3.46849E-1 3.39274E-1 3.18956E-1 2.95979E-1 2.98415E-1 2.9942E-1 2.98028E-1 2.82788E-1 2.85275E-1 2.7429E-1 2.78028E-1 2.78342E-1 3.12386E-1 3.76231E-1 4.07015E-1 3.91336E-1 4.22066E-1 3.63884E-1 3.07375E-1 3.58771E-1 4.30694E-1 4.23537E-1 3.6498E-1 4.59793E-1 4.78394E-1 2.53558E-1 2.63998E-1 2.45122E-1 1.88025E-1 1.783E-1 5.92107E-1 5.98059E-1 5.82156E-1 5.86939E-1 5.70667E-1 5.78939E-1 5.62355E-1 5.44918E-1 -9999 -9999 -9999 -9999 -9999 -9999 -9999 -9999 -9999 -9999 -9999 -9999 -9999 -9999 -9999 -9999 -9999 -9999 -9999 -9999 -9999 -9999 -9999 -9999 -9999 -9999 -9999 -9999 -9999 -9999 -9999 -9999 -9999 -9999 -9999 -9999 -9999 -9999 -9999 -9999 -9999 -9999 -9999 -9999 -9999 -9999 -9999
-9999 -9999 -9999 -9999 -9999 -9999 -9999 -9999 -9999 -9999 -9999 -9999 -9999 -9999 -9999 -9999 -9999 -9999 -9999 -9999 -9999 -9999 -9999 -9999 -9999 -9999 -9999 -9999 -9999 -9999 -9999 -9999 -9999 -9999 -9999 -9999 -9999 -9999 -9999 -9999 -9999 -9999 -9999 -9999 -9999 -9999 -9999 -9999 -9999 -9999 -9999 -9999 -9999 -9999 -9999 -9999 -9999 -9999 -9999 -9999 6.34911E-2 6.45821E-2 6.69458E-2 6.85153E-2 6.83711E-2 7.01151E-2 7.28038E-2 7.26475E-2 7.35609E-2 7.46391E-2 7.57228E-2 7.77852E-2 7.87414E-2 2.44869E-1 2.48183E-1 2.48143E-1 2.52739E-1 2.56536E-1 2.57334E-1 2.5946E-1 2.63312E-1 2.67135E-1 2.71922E-1 2.78082E-1 2.7492E-1 2.73165E-1 2.71852E-1 2.70908E-1 2.73091E-1 2.74406E-1 2.72142E-1 2.71706E-1 2.70834E-1 2.62994E-1 2.41297E-1 8.24469E-2 9.11922E-2 1.05596E-1 3.89373E-1 5.14753E-1 5.50429E-1 5.24296E-1 4.15965E-1 3.6434E-1 3.32436E-1 2.68916E-1 2.40669E-1 2.69791E-1 3.16238E-1 3.43938E-1 3.7585E-1 3.57917E-1 3.75259E-1 3.97735E-1 4.16743E-1 4.14749E-1 4.28474E-1 1.85121E-1 2.33128E-1 3.76698E-1 4.45963E-1 5.03865E-1 5.29243E-1 4.52927E-1 3.91229E-1 3.68925E-1 5.05834E-1 6.50065E-1 6.60624E-1 6.02779E-1 5.61234E-1 5.46467E-1 5.97947E-1 6.50398E-1 6.64872E-1 6.4744E-1 6.2913E-1 6.27817E-1 6.61148E-1 6.90906E-1 6.97619E-1 6.99224E-1 7.21551E-1 7.14162E-1 6.93732E-1 6.71627E-1 5.94803E-1 4.69878E-1 4.48861E-1 4.98611E-1 5.22085E-1 6.11609E-1 6.74237E-1 6.44326E-1 5.56045E-1 4.92305E-1 5.21818E-1 5.49056E-1 5.45069E-1 5.69E-1 5.57999E-1 5.05771E-1 4.53285E-1 4.54583E-1 4.75103E-1 4.98485E-1 5.35949E-1 5.83693E-1 5.85808E-1 5.42665E-1 5.26828E-1 5.09288E-1 5.42266E-1 5.61415E-1 5.39695E-1 4.87033E-1 4.27453E-1 4.06938E-1 4.22386E-1 4.38752E-1 4.43384E-1 4.28257E-1 3.88003E-1 3.99184E-1 4.04753E-1 3.93916E-1 3.61055E-1 3.20631E-1 2.84357E-1 2.4898E-1 2.44337E-1 2.7085E-1 3.13491E-1 3.1554E-1 3.21837E-1 3.63719E-1 3.20421E-1 2.55144E-1 2.68614E-1 3.15976E-1 3.10303E-1 3.45769E-1 4.65388E-1 4.1804E-1 2.86413E-1 2.23822E-1 3.77265E-1 2.60844E-1 1.71458E-1 5.92107E-1 5.81587E-1 5.85681E-1 5.70528E-1 5.75899E-1 5.82997E-1 5.60718E-1 5.58242E-1 -9999 -9999 -9999 -9999 -9999 -9999 -9999 -9999 -9999 -9999 -9999 -9999 -9999 -9999 -9999 -9999 -9999 -9999 -9999 -9999 -9999 -9999 -9999 -9999 -9999 -9999 -9999 -9999 -9999 -9999 -9999 -9999 -9999 -9999 -9999 -9999 -9999 -9999 -9999 -9999 -9999 -9999 -9999 -9999 -9999 -9999 -9999
-9999 -9999 -9999 -9999 -9999 -9999 -9999 -9999 -9999 -9999 -9999 -9999 -9999 -9999 -9999 -9999 -9999 -9999 -9999 -9999 -9999 -9999 -9999 -9999 -9999 -9999 -9999 -9999 -9999 -9999 -9999 -9999 -9999 -9999 -9999 -9999 -9999 -9999 -9999 -9999 -9999 -9999 -9999 -9999 -9999 -9999 -9999 -9999 -9999 -9999 -9999 -9999 -9999 -9999 -9999 -9999 -9999 -9999 -9999 -9999 6.40329E-2 6.52696E-2 6.80841E-2 6.93849E-2 6.92383E-2 7.1598E-2 7.29508E-2 7.40213E-2 7.49497E-2 7.50977E-2 7.65104E-2 7.85912E-2 7.89035E-2 8.13711E-2 2.51104E-1 2.51062E-1 2.55689E-1 2.56486E-1 2.6074E-1 2.64173E-1 2.64544E-1 2.6887E-1 2.74113E-1 2.78007E-1 2.81558E-1 2.79779E-1 2.75724E-1 2.77929E-1 2.81476E-1 2.79174E-1 2.76966E-1 2.74329E-1 2.72142E-1 2.65998E-1 2.6001E-1 8.1121E-2 9.2216E-2 1.0755E-1 3.7502E-1 4.78761E-1 5.4529E-1 5.13558E-1 4.46194E-1 3.97241E-1 3.4148E-1 2.93545E-1 2.49324E-1 2.7575E-1 3.19356E-1 3.40377E-1 3.87661E-1 3.6577E-1 4.07028E-1 4.26659E-1 4.09198E-1 4.09961E-1 4.26139E-1 1.83877E-1 2.29725E-1 3.52187E-1 4.04767E-1 4.39673E-1 6.16556E-1 5.73577E-1 4.59255E-1 3.69272E-1 4.90061E-1 6.40024E-1 6.28062E-1 5.47167E-1 5.36517E-1 5.38774E-1 5.79389E-1 6.44963E-1 6.63439E-1 6.44179E-1 6.4227E-1 6.48788E-1 6.79803E-1 7.08444E-1 3.9029E-1 3.83803E-1 3.77835E-1 3.58314E-1 3.83262E-1 3.49634E-1 2.74771E-1 5.26851E-1 6.24897E-1 6.57015E-1 6.33538E-1 6.58854E-1 6.58138E-1 6.40104E-1 5.96802E-1 4.84819E-1 4.28618E-1 4.93948E-1 5.46148E-1 5.34832E-1 5.09492E-1 4.68306E-1 4.22383E-1 4.4167E-1 4.82621E-1 5.10313E-1 5.21391E-1 5.42959E-1 5.72915E-1 5.75833E-1 5.51407E-1 5.17956E-1 5.27934E-1 5.37809E-1 5.14039E-1 4.68601E-1 4.28562E-1 3.83776E-1 3.89979E-1 4.34772E-1 4.62352E-1 4.78369E-1 4.72771E-1 5.08426E-1 4.89963E-1 4.50862E-1 4.66697E-1 4.26337E-1 3.29188E-1 2.55209E-1 2.3355E-1 2.39977E-1 2.5305E-1 2.44749E-1 2.67764E-1 3.01963E-1 2.67159E-1 2.28193E-1 2.34421E-1 2.473E-1 2.74372E-1 3.58911E-1 4.5978E-1 3.47246E-1 2.20863E-1 2.95818E-1 4.7767E-1 2.19206E-1 1.71545E-1 1.70279E-1 5.87078E-1 5.92044E-1 5.78475E-1 5.88565E-1 5.65867E-1 5.51952E-1 6.06207E-1 -9999 -9999 -9999 -9999 -9999 -9999 -9999 -9999 -9999 -9999 -9999 -9999 -9999 -9999 -9999 -9999 -9999 -9999 -9999 -9999 -9999 -9999 -9999 -9999 -9999 -9999 -9999 -9999 -9999 -9999 -9999 -9999 -9999 -9999 -9999 -9999 -9999 -9999 -9999 -9999 -9999 -9999 -9999 -9999 -9999 -9999 -9999
-9999 -9999 -9999 -9999 -9999 -9999 -9999 -9999 -9999 -9999 -9999 -9999 -9999 -9999 -9999 -9999 -9999 -9999 -9999 -9999 -9999 -9999 -9999 -9999 -9999 -9999 -9999 -9999 -9999 -9999 -9999 -9999 -9999 -9999 -9999 -9999 -9999 -9999 -9999 -9999 -9999 -9999 -9999 -9999 -9999 -9999 -9999 -9999 -9999 -9999 -9999 -9999 -9999 -9999 -9999 -9999 -9999 -9999 -9999 6.32217E-2 6.49907E-2 6.6383E-2 6.9094E-2 6.96755E-2 7.10016E-2 7.34133E-2 7.43297E-2 7.54176E-2 7.69957E-2 7.66687E-2 7.77852E-2 7.95679E-2 8.02115E-2 8.23764E-2 8.32051E-2 8.50902E-2 2.59512E-1 2.5946E-1 2.64603E-1 2.68934E-1 2.6974E-1 2.71048E-1 2.74553E-1 2.78007E-1 2.85132E-1 2.84684E-1 2.80143E-1 2.83259E-1 2.85301E-1 2.82112E-1 2.81392E-1 2.76966E-1 2.55297E-1 2.68589E-1 2.62994E-1 2.43262E-1 9.29615E-2 1.00848E-1 3.76732E-1 5.20551E-1 5.40492E-1 5.02316E-1 4.58054E-1 4.07579E-1 3.5089E-1 3.31099E-1 2.80862E-1 2.86963E-1 3.31824E-1 4.24974E-1 3.92099E-1 4.12722E-1 4.51229E-1 4.16091E-1 4.24703E-1 4.09453E-1 4.07668E-1 1.75752E-1 2.15548E-1 3.91478E-1 2.8198E-1 5.15457E-1 6.10352E-1 6.23121E-1 5.00512E-1 3.7767E-1 4.83922E-1 6.19261E-1 5.84861E-1 5.01788E-1 5.36253E-1 5.45547E-1 5.45196E-1 6.2532E-1 6.55149E-1 6.57107E-1 6.64661E-1 3.58058E-1 3.74313E-1 3.94179E-1 3.96614E-1 3.92642E-1 3.72645E-1 3.37221E-1 3.59232E-1 3.1407E-1 2.47791E-1 2.41445E-1 3.00861E-1 6.74906E-1 6.59454E-1 6.41983E-1 5.96421E-1 5.65256E-1 5.68543E-1 4.46536E-1 3.37815E-1 3.88457E-1 4.95306E-1 5.39479E-1 5.27155E-1 4.6546E-1 4.32715E-1 4.53886E-1 4.85503E-1 4.6899E-1 4.756E-1 4.80687E-1 5.29632E-1 5.76974E-1 5.63582E-1 5.16925E-1 5.05641E-1 5.11075E-1 4.68619E-1 4.27623E-1 3.6727E-1 3.17152E-1 3.18634E-1 3.31893E-1 3.43673E-1 3.726E-1 4.46618E-1 5.30223E-1 5.32326E-1 5.24968E-1 5.51461E-1 4.75524E-1 3.8708E-1 3.11965E-1 2.89963E-1 2.49189E-1 2.75906E-1 3.08908E-1 3.00612E-1 2.85981E-1 2.52212E-1 2.10966E-1 2.13866E-1 2.49424E-1 3.18304E-1 4.19839E-1 5.02633E-1 2.70434E-1 2.39177E-1 3.34392E-1 3.55945E-1 1.62234E-1 1.69035E-1 1.78624E-1 5.9503E-1 5.80624E-1 5.88769E-1 5.76234E-1 5.61128E-1 6.17176E-1 -9999 -9999 -9999 -9999 -9999 -9999 -9999 -9999 -9999 -9999 -9999 -9999 -9999 -9999 -9999 -9999 -9999 -9999 -9999 -9999 -9999 -9999 -9999 -9999 -9999 -9999 -9999 -9999 -9999 -9999 -9999 -9999 -9999 -9999 -9999 -9999 -9999 -9999 -9999 -9999 -9999 -9999 -9999 -9999 -9999 -9999 -9999 -9999
-9999 -9999 -9999 -9999 -9999 -9999 -9999 -9999 -9999 -9999 -9999 -9999 -9999 -9999 -9999 -9999 -9999 -9999 -9999 -9999 -9999 -9999 -9999 -9999 -9999 -9999 -9999 -9999 -9999 -9999 -9999 -9999 -9999 -9999 -9999 -9999 -9999 -9999 -9999 -9999 -9999 -9999 -9999 -9999 -9999 -9999 -9999 -9999 -9999 -9999 -9999 -9999 -9999 -9999 -9999 -9999 -9999 -9999 6.25527E-2 6.3897E-2 6.49938E-2 6.73707E-2 7.01168E-2 7.11503E-2 7.28038E-2 7.43358E-2 7.51054E-2 7.73147E-2 7.81067E-2 7.92412E-2 7.98958E-2 8.0047E-2 8.18724E-2 8.40756E-2 8.47448E-2 8.7188E-2 8.879E-2 2.65466E-1 2.70677E-1 2.78155E-1 2.77198E-1 2.7764E-1 2.758E-1 2.79779E-1 2.8603E-1 2.85301E-1 2.85284E-1 2.84624E-1 2.84152E-1 2.81323E-1 2.81884E-1 2.82065E-1 2.61197E-1 2.76884E-1 2.71193E-1 8.84236E-2 9.28831E-2 1.00802E-1 3.96898E-1 4.98942E-1 5.33558E-1 4.88238E-1 4.52207E-1 4.17953E-1 3.61362E-1 3.42677E-1 3.01193E-1 2.90146E-1 3.15306E-1 3.89138E-1 4.17975E-1 4.02903E-1 4.25095E-1 4.10342E-1 3.96146E-1 3.97125E-1 4.17246E-1 1.77822E-1 2.18013E-1 3.39572E-1 2.39684E-1 5.78199E-1 6.41264E-1 5.99894E-1 4.86478E-1 3.7319E-1 4.41476E-1 5.77046E-1 5.76127E-1 5.11153E-1 5.53128E-1 5.42153E-1 5.20773E-1 6.01984E-1 6.42692E-1 3.34561E-1 3.42412E-1 3.5705E-1 3.73749E-1 3.83628E-1 3.88192E-1 3.8081E-1 3.75128E-1 3.42094E-1 3.06686E-1 2.75567E-1 1.7492E-1 2.02487E-1 3.01886E-1 3.53E-1 6.20832E-1 5.66859E-1 5.11443E-1 4.94352E-1 4.83814E-1 3.87236E-1 3.03901E-1 3.18377E-1 3.94392E-1 4.76919E-1 5.17516E-1 4.86423E-1 4.46753E-1 4.4946E-1 4.45428E-1 4.2081E-1 4.30997E-1 4.7149E-1 5.2188E-1 5.6723E-1 5.71772E-1 5.30699E-1 5.02757E-1 4.75926E-1 4.29577E-1 3.50795E-1 2.95135E-1 2.7194E-1 2.58763E-1 2.63078E-1 2.6293E-1 2.90291E-1 3.72256E-1 5.26114E-1 5.82803E-1 5.90003E-1 6.04226E-1 5.32303E-1 4.68917E-1 4.55908E-1 3.55433E-1 2.89168E-1 3.60278E-1 4.56933E-1 4.18317E-1 3.60744E-1 2.77944E-1 2.14601E-1 2.51902E-1 3.29757E-1 3.74398E-1 4.74616E-1 3.1897E-1 3.55048E-1 2.23636E-1 2.37387E-1 2.00325E-1 1.69118E-1 1.80514E-1 1.74179E-1 5.86564E-1 5.92988E-1 6.00451E-1 5.7572E-1 5.84576E-1 6.38927E-1 -9999 -9999 -9999 -9999 -9999 -9999 -9999 -9999 -9999 -9999 -9999 -9999 -9999 -9999 -9999 -9999 -9999 -9999 -9999 -9999 -9999 -9999 -9999 -9999 -9999 -9999 -9999 -9999 -9999 -9999 -9999 -9999 -9999 -9999 -9999 -9999 -9999 -9999 -9999 -9999 -9999 -9999 -9999 -9999 -9999 -9999 -9999 -9999
-9999 -9999 -9999 -9999 -9999 -9999 -9999 -9999 -9999 -9999 -9999 -9999 -9999 -9999 -9999 -9999 -9999 -9999 -9999 -9999 -9999 -9999 -9999 -9999 -9999 -9999 -9999 -9999 -9999 -9999 -9999 -9999 -9999 -9999 -9999 -9999 -9999 -9999 -9999 -9999 -9999 -9999 -9999 -9999 -9999 -9999 -9999 -9999 -9999 -9999 -9999 -9999 -9999 -9999 -9999 -9999 -9999 -9999 6.29534E-2 6.47158E-2 6.61031E-2 6.7798E-2 7.04115E-2 7.17478E-2 7.34133E-2 7.40213E-2 7.62031E-2 7.90896E-2 8.00601E-2 8.07205E-2 8.18874E-2 8.23764E-2 8.40756E-2 8.58045E-2 8.68354E-2 8.89695E-2 8.96658E-2 9.13047E-2 2.77712E-1 2.82529E-1 2.87013E-1 2.87463E-1 2.82003E-1 2.83342E-1 2.8828E-1 2.84624E-1 2.83585E-1 2.82731E-1 2.79442E-1 2.80102E-1 2.80384E-1 2.77579E-1 2.77952E-1 2.78045E-1 2.78648E-1 9.09413E-2 9.21767E-2 1.0755E-1 1.49582E-1 4.78447E-1 5.3208E-1 4.92944E-1 4.56694E-1 4.26514E-1 3.71296E-1 3.362E-1 3.1719E-1 2.90146E-1 3.11027E-1 3.27256E-1 3.40604E-1 3.42767E-1 3.68642E-1 3.72589E-1 3.9212E-1 4.12095E-1 4.23633E-1 4.12656E-1 1.98772E-1 2.49069E-1 2.03152E-1 3.75995E-1 6.37914E-1 5.99415E-1 5.3327E-1 3.97407E-1 3.88924E-1 5.45568E-1 6.14814E-1 6.09333E-1 6.25711E-1 5.86236E-1 5.45655E-1 2.66529E-1 3.06127E-1 3.18834E-1 3.28363E-1 3.50141E-1 3.72278E-1 3.74293E-1 3.56499E-1 3.3212E-1 3.48772E-1 3.36178E-1 2.76334E-1 1.82152E-1 1.32432E-1 1.76118E-1 3.11233E-1 3.42503E-1 3.04365E-1 5.42625E-1 4.95615E-1 5.14984E-1 5.25267E-1 4.76712E-1 3.9256E-1 3.25175E-1 3.27832E-1 3.94806E-1 4.41379E-1 4.50093E-1 4.45876E-1 4.11357E-1 4.01701E-1 4.19545E-1 4.38546E-1 4.67941E-1 5.23425E-1 5.70303E-1 5.74004E-1 5.4122E-1 5.1236E-1 4.72131E-1 4.12353E-1 3.16778E-1 2.78265E-1 2.77362E-1 2.70433E-1 2.75596E-1 3.13715E-1 3.97202E-1 5.03135E-1 5.70793E-1 6.19673E-1 6.46509E-1 6.33486E-1 5.84172E-1 5.87102E-1 5.73071E-1 4.18159E-1 2.9406E-1 3.74188E-1 5.42539E-1 5.19226E-1 3.60564E-1 2.55627E-1 2.1317E-1 2.90185E-1 4.09238E-1 4.6284E-1 4.10358E-1 4.75761E-1 3.2913E-1 1.94604E-1 2.20748E-1 1.67043E-1 1.6951E-1 1.76703E-1 5.95004E-1 5.9984E-1 6.06467E-1 5.90393E-1 5.63576E-1 6.35109E-1 5.98774E-1 -9999 -9999 -9999 -9999 -9999 -9999 -9999 -9999 -9999 -9999 -9999 -9999 -9999 -9999 -9999 -9999 -9999 -9999 -9999 -9999 -9999 -9999 -9999 -9999 -9999 -9999 -9999 -9999 -9999 -9999 -9999 -9999 -9999 -9999 -9999 -9999 -9999 -9999 -9999 -9999 -9999 -9999 -9999 -9999 -9999 -9999 -9999 -9999
-9999 -9999 -9999 -9999 -9999 -9999 -9999 -9999 -9999 -9999 -9999 -9999 -9999 -9999 -9999 -9999 -9999 -9999 -9999 -9999 -9999 -9999 -9999 -9999 -9999 -9999 -9999 -9999 -9999 -9999 -9999 -9999 -9999 -9999 -9999 -9999 -9999 -9999 -9999 -9999 -9999 -9999 -9999 -9999 -9999 -9999 -9999 -9999 -9999 -9999 -9999 -9999 -9999 -9999 -9999 -9999 -9999 6.18899E-2 6.29534E-2 6.48531E-2 6.58242E-2 6.82276E-2 6.93838E-2 7.17478E-2 7.38733E-2 7.44843E-2 7.63611E-2 7.89268E-2 8.02248E-2 8.12188E-2 8.2899E-2 8.33924E-2 8.51093E-2 8.56106E-2 8.8075E-2 9.04168E-2 9.07556E-2 9.29688E-2 9.56079E-2 9.86645E-2 2.91815E-1 2.91487E-1 2.88518E-1 2.88535E-1 2.88139E-1 2.83395E-1 2.82065E-1 2.81493E-1 2.7897E-1 2.79536E-1 2.79536E-1 9.36275E-2 9.37469E-2 9.41046E-2 9.34432E-2 9.29615E-2 9.10738E-2 1.06183E-1 1.59369E-1 5.02704E-1 5.07013E-1 4.88064E-1 4.51662E-1 4.39321E-1 4.03314E-1 3.53161E-1 3.33924E-1 2.96104E-1 2.97026E-1 3.13877E-1 3.93436E-1 4.2912E-1 3.47051E-1 3.76589E-1 3.79112E-1 4.00475E-1 4.33372E-1 4.26345E-1 4.18761E-1 1.94265E-1 4.64191E-1 3.39996E-1 6.32516E-1 6.61464E-1 6.04833E-1 4.15318E-1 3.66778E-1 5.39005E-1 6.52015E-1 6.68799E-1 6.60893E-1 6.08122E-1 2.15536E-1 2.1726E-1 2.81028E-1 3.04348E-1 3.12869E-1 3.41553E-1 3.64451E-1 3.70123E-1 3.46138E-1 2.85439E-1 3.14971E-1 3.00821E-1 2.34226E-1 1.78118E-1 1.48173E-1 2.31881E-1 3.36755E-1 3.56506E-1 3.37989E-1 2.87814E-1 6.1575E-1 6.21146E-1 6.15695E-1 5.81245E-1 5.16865E-1 4.154E-1 3.30406E-1 3.17617E-1 3.19879E-1 3.50761E-1 3.82774E-1 3.9795E-1 4.02689E-1 4.24538E-1 4.53349E-1 4.85345E-1 5.0474E-1 5.39822E-1 5.69881E-1 5.49085E-1 5.24973E-1 4.85433E-1 4.19045E-1 3.17806E-1 2.74713E-1 2.77432E-1 2.76199E-1 3.07734E-1 3.89948E-1 5.11843E-1 5.27934E-1 4.74376E-1 5.03759E-1 6.10199E-1 6.64748E-1 6.54786E-1 6.43492E-1 5.42772E-1 3.55412E-1 3.38953E-1 4.22771E-1 5.81733E-1 5.43869E-1 3.4713E-1 2.2304E-1 2.17395E-1 3.1252E-1 4.25461E-1 4.8737E-1 5.0011E-1 4.65754E-1 2.09156E-1 2.01542E-1 1.90795E-1 1.89296E-1 1.75702E-1 5.99226E-1 5.85115E-1 5.91908E-1 5.94467E-1 6.0228E-1 6.5511E-1 5.69666E-1 5.75084E-1 -9999 -9999 -9999 -9999 -9999 -9999 -9999 -9999 -9999 -9999 -9999 -9999 -9999 -9999 -9999 -9999 -9999 -9999 -9999 -9999 -9999 -9999 -9999 -9999 -9999 -9999 -9999 -9999 -9999 -9999 -9999 -9999 -9999 -9999 -9999 -9999 -9999 -9999 -9999 -9999 -9999 -9999 -9999 -9999 -9999 -9999 -9999 -9999
-9999 -9999 -9999 -9999 -9999 -9999 -9999 -9999 -9999 -9999 -9999 -9999 -9999 -9999 -9999 -9999 -9999 -9999 -9999 -9999 -9999 -9999 -9999 -9999 -9999 -9999 -9999 -9999 -9999 -9999 -9999 -9999 -9999 -9999 -9999 -9999 -9999 -9999 -9999 -9999 -9999 -9999 -9999 -9999 -9999 -9999 -9999 -9999 -9999 -9999 -9999 -9999 -9999 -9999 -9999 -9999 -9999 6.2022E-2 6.32217E-2 6.51286E-2 6.61031E-2 6.80841E-2 6.90931E-2 7.17478E-2 7.40272E-2 7.47943E-2 7.68366E-2 7.86021E-2 7.97317E-2 8.17198E-2 8.23764E-2 8.39043E-2 8.58045E-2 8.68354E-2 8.89695E-2 9.15152E-2 9.16723E-2 9.35291E-2 9.67579E-2 9.92528E-2 1.00053E-1 2.86998E-1 2.86902E-1 2.86998E-1 2.83585E-1 2.81779E-1 2.8025E-1 2.76978E-1 2.78023E-1 9.48164E-2 9.35479E-2 9.33886E-2 9.34683E-2 9.38662E-2 9.3392E-2 9.32355E-2 9.67673E-2 1.20958E-1 1.57853E-1 4.87768E-1 4.54352E-1 4.22059E-1 4.0995E-1 4.03205E-1 3.80487E-1 3.66744E-1 3.28751E-1 3.12445E-1 3.09143E-1 3.12509E-1 3.77489E-1 4.85659E-1 3.82374E-1 4.20446E-1 3.97287E-1 3.83004E-1 3.82121E-1 4.18538E-1 4.14456E-1 4.26836E-1 2.08439E-1 5.06676E-1 5.8184E-1 6.52748E-1 6.19538E-1 4.19944E-1 3.82791E-1 5.61491E-1 6.64279E-1 6.64423E-1 6.37048E-1 2.44868E-1 1.71575E-1 1.7813E-1 2.45041E-1 2.83585E-1 3.00734E-1 3.27977E-1 3.39931E-1 3.59044E-1 3.46385E-1 2.72967E-1 2.6183E-1 2.59939E-1 1.99448E-1 1.79707E-1 1.96099E-1 2.70394E-1 3.38354E-1 3.50814E-1 3.10906E-1 3.10589E-1 6.36044E-1 6.23684E-1 6.40044E-1 5.80632E-1 5.00896E-1 4.25253E-1 3.45095E-1 2.90021E-1 2.62593E-1 2.73516E-1 3.20853E-1 3.79843E-1 3.98285E-1 4.01432E-1 4.06029E-1 4.31523E-1 4.61734E-1 5.11043E-1 5.45048E-1 5.58205E-1 5.30426E-1 4.78726E-1 4.26771E-1 3.14661E-1 2.60716E-1 2.53969E-1 2.75496E-1 3.19783E-1 4.11688E-1 5.18894E-1 4.73305E-1 3.3736E-1 3.69297E-1 5.48413E-1 6.55273E-1 6.72347E-1 5.92285E-1 4.42665E-1 3.19956E-1 3.8957E-1 5.36501E-1 6.3185E-1 5.6005E-1 3.83275E-1 2.68494E-1 2.82622E-1 3.78477E-1 4.39156E-1 4.85862E-1 2.82083E-1 1.94609E-1 2.26681E-1 1.83956E-1 1.65847E-1 1.75009E-1 5.94063E-1 5.8572E-1 5.92609E-1 5.98579E-1 5.92726E-1 6.5969E-1 6.01102E-1 5.31982E-1 5.86534E-1 -9999 -9999 -9999 -9999 -9999 -9999 -9999 -9999 -9999 -9999 -9999 -9999 -9999 -9999 -9999 -9999 -9999 -9999 -9999 -9999 -9999 -9999 -9999 -9999 -9999 -9999 -9999 -9999 -9999 -9999 -9999 -9999 -9999 -9999 -9999 -9999 -9999 -9999 -9999 -9999 -9999 -9999 -9999 -9999 -9999 -9999 -9999 -9999
-9999 -9999 -9999 -9999 -9999 -9999 -9999 -9999 -9999 -9999 -9999 -9999 -9999 -9999 -9999 -9999 -9999 -9999 -9999 -9999 -9999 -9999 -9999 -9999 -9999 -9999 -9999 -9999 -9999 -9999 -9999 -9999 -9999 -9999 -9999 -9999 -9999 -9999 -9999 -9999 -9999 -9999 -9999 -9999 -9999 -9999 -9999 -9999 -9999 -9999 -9999 -9999 -9999 -9999 -9999 6.25471E-2 6.33512E-2 6.30874E-2 6.40329E-2 6.49938E-2 6.66639E-2 6.86596E-2 6.93838E-2 7.12992E-2 7.34133E-2 7.43297E-2 7.7155E-2 7.77852E-2 7.98958E-2 8.23918E-2 8.32223E-2 8.51093E-2 8.72093E-2 8.84319E-2 9.13313E-2 9.22261E-2 9.40922E-2 9.59899E-2 9.73029E-2 1.00042E-1 9.98023E-2 9.78543E-2 2.85469E-1 2.86043E-1 2.82446E-1 2.80729E-1 2.79002E-1 2.75929E-1 2.77073E-1 9.42915E-2 9.32293E-2 9.32293E-2 9.31894E-2 9.20981E-2 9.27656E-2 9.25694E-2 9.54941E-2 1.2711E-1 1.76682E-1 4.65472E-1 4.49308E-1 4.3858E-1 4.25218E-1 4.10995E-1 3.86284E-1 3.62957E-1 3.42274E-1 3.34864E-1 3.32245E-1 3.91327E-1 4.00206E-1 4.24857E-1 3.94725E-1 4.54001E-1 4.19641E-1 4.14574E-1 4.19577E-1 4.19807E-1 4.36462E-1 4.64537E-1 2.47354E-1 6.72544E-1 6.30601E-1 6.01335E-1 5.44026E-1 3.95543E-1 3.85423E-1 5.73679E-1 6.66029E-1 6.19934E-1 2.35656E-1 2.02084E-1 1.75828E-1 1.87336E-1 2.38261E-1 2.71101E-1 2.93587E-1 3.08753E-1 3.09328E-1 3.10208E-1 3.35477E-1 2.83994E-1 1.93057E-1 1.62559E-1 1.37489E-1 1.29406E-1 1.83054E-1 2.91543E-1 3.50008E-1 3.29362E-1 2.81897E-1 2.45479E-1 2.42748E-1 5.63709E-1 6.09227E-1 5.90387E-1 5.41032E-1 4.82896E-1 4.51187E-1 3.86247E-1 3.41469E-1 2.903E-1 2.81219E-1 2.96027E-1 3.06762E-1 3.10597E-1 3.24296E-1 3.6356E-1 4.1401E-1 4.67968E-1 5.20532E-1 5.45949E-1 5.30043E-1 4.89429E-1 3.95952E-1 2.90264E-1 2.48196E-1 2.48459E-1 2.78215E-1 3.29872E-1 4.29882E-1 4.7743E-1 3.91403E-1 2.82733E-1 3.16017E-1 4.81762E-1 6.15313E-1 6.62476E-1 5.82398E-1 4.3263E-1 3.57648E-1 4.81475E-1 6.35633E-1 6.4713E-1 5.3556E-1 3.93684E-1 3.19097E-1 3.69502E-1 4.41004E-1 4.97335E-1 4.47577E-1 2.91756E-1 4.02411E-1 3.32691E-1 1.66462E-1 1.73851E-1 1.81903E-1 6.01496E-1 5.91908E-1 5.9756E-1 6.16832E-1 6.40594E-1 6.53191E-1 5.73876E-1 5.55902E-1 5.68034E-1 -9999 -9999 -9999 -9999 -9999 -9999 -9999 -9999 -9999 -9999 -9999 -9999 -9999 -9999 -9999 -9999 -9999 -9999 -9999 -9999 -9999 -9999 -9999 -9999 -9999 -9999 -9999 -9999 -9999 -9999 -9999 -9999 -9999 -9999 -9999 -9999 -9999 -9999 -9999 -9999 -9999 -9999 -9999 -9999 -9999 -9999 -9999 -9999
-9999 -9999 -9999 -9999 -9999 -9999 -9999 -9999 -9999 -9999 -9999 -9999 -9999 -9999 -9999 -9999 -9999 -9999 -9999 -9999 -9999 -9999 -9999 -9999 -9999 -9999 -9999 -9999 -9999 -9999 -9999 -9999 -9999 -9999 -9999 -9999 -9999 -9999 -9999 -9999 -9999 -9999 -9999 -9999 -9999 -9999 -9999 -9999 -9999 -9999 -9999 -9999 -9999 -9999 -9999 6.36213E-2 6.37615E-2 6.43053E-2 6.56826E-2 6.6383E-2 6.83713E-2 7.01168E-2 7.0705E-2 7.21987E-2 7.29508E-2 7.46391E-2 7.73147E-2 7.84294E-2 8.0555E-2 8.23918E-2 8.33924E-2 8.61539E-2 8.70116E-2 8.98717E-2 9.28108E-2 9.46582E-2 9.73373E-2 9.90927E-2 1.00042E-1 1.00136E-1 9.93425E-2 9.73165E-2 9.6902E-2 2.8345E-1 2.80346E-1 2.79963E-1 9.50354E-2 9.35224E-2 9.3806E-2 9.39275E-2 9.28304E-2 9.299E-2 9.299E-2 9.1744E-2 9.20981E-2 9.17046E-2 9.46582E-2 1.25024E-1 1.83083E-1 4.73044E-1 4.63603E-1 4.37094E-1 4.06763E-1 3.93131E-1 3.85485E-1 3.58635E-1 3.55722E-1 3.29283E-1 3.45142E-1 4.12858E-1 4.2172E-1 4.19635E-1 4.61093E-1 4.4809E-1 4.32767E-1 4.13041E-1 4.43859E-1 4.47839E-1 1.89232E-1 2.37394E-1 2.97473E-1 4.1636E-1 5.41165E-1 4.1952E-1 3.63246E-1 3.26966E-1 3.95888E-1 5.9951E-1 3.71984E-1 2.91026E-1 1.92676E-1 1.75271E-1 1.94606E-1 2.25342E-1 2.68104E-1 2.92147E-1 2.95191E-1 2.7521E-1 2.52654E-1 2.29796E-1 2.77682E-1 2.91108E-1 1.6277E-1 8.93804E-2 8.86036E-2 1.14841E-1 1.91696E-1 2.93491E-1 3.49339E-1 2.97547E-1 2.23381E-1 1.8328E-1 1.55991E-1 4.6964E-1 5.2044E-1 5.32213E-1 5.40942E-1 5.38095E-1 5.18682E-1 4.94723E-1 4.64459E-1 3.72994E-1 2.79527E-1 2.546E-1 2.53889E-1 2.5995E-1 2.69743E-1 3.01386E-1 3.61686E-1 4.40685E-1 4.9848E-1 5.36368E-1 5.24195E-1 4.80461E-1 3.88586E-1 3.06488E-1 2.76065E-1 2.58642E-1 2.80097E-1 3.22648E-1 3.85498E-1 3.90333E-1 3.05557E-1 2.55118E-1 3.06001E-1 4.22908E-1 5.74952E-1 6.65789E-1 6.33709E-1 5.83453E-1 4.53607E-1 4.90951E-1 6.47502E-1 6.42356E-1 5.4996E-1 4.04028E-1 3.42434E-1 3.80324E-1 4.45595E-1 4.951E-1 4.18948E-1 3.43533E-1 2.14448E-1 1.72264E-1 1.67797E-1 1.79692E-1 6.00897E-1 6.10916E-1 6.17055E-1 6.16608E-1 6.41298E-1 6.74054E-1 6.02653E-1 2.62514E-1 5.77232E-1 5.47517E-1 -9999 -9999 -9999 -9999 -9999 -9999 -9999 -9999 -9999 -9999 -9999 -9999 -9999 -9999 -9999 -9999 -9999 -9999 -9999 -9999 -9999 -9999 -9999 -9999 -9999 -9999 -9999 -9999 -9999 -9999 -9999 -9999 -9999 -9999 -9999 -9999 -9999 -9999 -9999 -9999 -9999 -9999 -9999 -9999 -9999 -9999 -9999 -9999
-9999 -9999 -9999 -9999 -9999 -9999 -9999 -9999 -9999 -9999 -9999 -9999 -9999 -9999 -9999 -9999 -9999 -9999 -9999 -9999 -9999 -9999 -9999 -9999 -9999 -9999 -9999 -9999 -9999 -9999 -9999 -9999 -9999 -9999 -9999 -9999 -9999 -9999 -9999 -9999 -9999 -9999 -9999 -9999 -9999 -9999 -9999 -9999 -9999 -9999 -9999 -9999 -9999 -9999 -9999 6.41645E-2 6.47158E-2 6.55437E-2 6.69442E-2 6.7798E-2 6.96768E-2 7.0705E-2 7.29557E-2 7.41813E-2 7.49497E-2 7.65193E-2 7.89268E-2 7.97317E-2 8.18874E-2 8.2545E-2 8.49363E-2 8.70326E-2 8.82533E-2 9.05991E-2 9.39336E-2 9.57987E-2 9.88963E-2 1.01274E-1 1.00219E-1 9.95098E-2 9.73993E-2 9.66529E-2 9.59461E-2 9.42135E-2 9.41311E-2 9.42958E-2 9.31573E-2 9.34819E-2 9.36035E-2 9.23909E-2 9.23909E-2 9.25907E-2 9.26307E-2 9.14682E-2 9.87931E-2 9.11133E-2 9.34598E-2 1.22276E-1 1.64085E-1 4.70154E-1 4.53136E-1 4.41526E-1 4.1662E-1 4.11022E-1 3.79438E-1 3.70338E-1 3.66379E-1 3.38019E-1 3.48954E-1 3.73976E-1 4.17022E-1 4.29919E-1 4.35838E-1 4.44016E-1 4.4915E-1 4.87046E-1 1.99214E-1 2.31373E-1 2.29924E-1 2.41079E-1 2.74333E-1 3.90094E-1 5.47069E-1 3.65565E-1 2.81503E-1 2.96817E-1 4.47357E-1 6.38635E-1 1.39265E-1 2.93524E-1 2.24807E-1 1.98232E-1 2.05863E-1 2.37715E-1 2.74802E-1 3.15623E-1 2.74118E-1 2.13567E-1 1.71303E-1 1.28371E-1 1.70429E-1 2.2344E-1 1.38989E-1 6.91194E-2 6.89755E-2 9.8107E-2 2.13786E-1 3.45886E-1 3.4939E-1 2.92091E-1 2.06325E-1 1.43571E-1 1.3468E-1 3.6059E-1 3.54146E-1 3.87794E-1 4.37678E-1 4.67455E-1 4.92063E-1 4.92211E-1 4.54417E-1 3.69918E-1 2.95534E-1 2.89298E-1 2.78623E-1 2.4635E-1 2.37002E-1 2.5261E-1 2.96063E-1 3.95559E-1 4.84824E-1 5.25107E-1 5.20281E-1 4.55421E-1 3.97551E-1 3.49236E-1 3.55562E-1 3.10499E-1 3.12049E-1 3.02568E-1 3.20849E-1 3.30212E-1 3.24853E-1 3.34954E-1 4.24676E-1 5.39795E-1 5.93565E-1 6.61182E-1 6.84517E-1 6.53098E-1 5.64504E-1 5.23081E-1 6.44563E-1 6.48859E-1 6.12928E-1 5.2226E-1 3.87889E-1 3.61528E-1 4.0763E-1 4.79464E-1 3.73904E-1 1.89646E-1 1.60423E-1 1.71994E-1 1.78545E-1 5.98361E-1 6.05285E-1 6.16943E-1 1.98279E-1 2.32041E-1 6.75662E-1 6.16561E-1 5.67601E-1 2.50472E-1 5.90148E-1 -9999 -9999 -9999 -9999 -9999 -9999 -9999 -9999 -9999 -9999 -9999 -9999 -9999 -9999 -9999 -9999 -9999 -9999 -9999 -9999 -9999 -9999 -9999 -9999 -9999 -9999 -9999 -9999 -9999 -9999 -9999 -9999 -9999 -9999 -9999 -9999 -9999 -9999 -9999 -9999 -9999 -9999 -9999 -9999 -9999 -9999 -9999 -9999 -9999
[truncated: 571,989 more chars]
