# Supplementary material for: Alien species revises systematic status: integrative species delimitation of two similar taxa of Symbrenthia Hübner, [1819] (Lepidoptera, Nymphalidae)
Source: PeerJ. 2023 Jan 30;11:e14644. doi: 10.7717/peerj.14644 (PMC9893915; doi:10.7717/peerj.14644)
Supplement: Supplemental Information 6 [file peerj-11-14644-s006.zip › SDM/early_stage/MAXENT/past_2012_output/formosanus_0.lambdas]

bio_12, 0.0, 1148.0, 4557.0
bio_2, -0.6481321907133425, 15.0, 56.0
bio_8, 0.0, 64.0, 287.0
bio_12^2, -2.4958314779242303, 1317904.0, 2.0766249E7
bio_8^2, 1.6650835065126244, 4096.0, 82369.0
'bio_12, -0.10473924282053054, 2610.5, 4557.0
'bio_2, -1.351120992317636, 55.5, 56.0
'bio_12, -0.6375810195931276, 2600.5, 4557.0
`bio_2, 3.23372906957098, 15.0, 27.5
'bio_12, -0.9028808707258812, 2455.5, 4557.0
`bio_12, -1.378338317623287, 1148.0, 1792.5
'bio_8, -3.692903976891362, 247.5, 287.0
'bio_2, 0.2402275966815401, 49.5, 56.0
`bio_12, -0.33713739260048525, 1148.0, 1797.5
linearPredictorNormalizer, 1.0345431985491567
densityNormalizer, 1608.7572677892879
numBackgroundPoints, 10031
entropy, 8.875052900451164
