# Supplementary material for: Alien species revises systematic status: integrative species delimitation of two similar taxa of Symbrenthia Hübner, [1819] (Lepidoptera, Nymphalidae)
Source: PeerJ. 2023 Jan 30;11:e14644. doi: 10.7717/peerj.14644 (PMC9893915; doi:10.7717/peerj.14644)
Supplement: Supplemental Information 6 [file peerj-11-14644-s006.zip › SDM/early_stage/MAXENT/past_2012_output/formosanus_0_omission.csv]

Raw value	Corresponding cumulative value	Corresponding Logistic value	Fractional area	Training omission	Test omission
4.98287E-6	0.000498287	0.034407999	1	0	0
5.00409E-6	0.000998696	0.034549518	0.999900309	0	0
5.61599E-6	0.001560295	0.03861107	0.999800618	0	0
5.83192E-6	0.0027099	0.04003619	0.999601236	0	0
6.27446E-6	0.005147752	0.042943801	0.999202472	0	0
7.06575E-6	0.010660115	0.048099031	0.998404945	0	0
8.20186E-6	0.025139312	0.055404435	0.996510816	0	0
9.24627E-6	0.050475842	0.062021975	0.993619779	0	0
9.90795E-6	0.100737038	0.066166697	0.988435849	0	0
1.06873E-5	0.20019878	0.071001601	0.978865517	0	0
1.12536E-5	0.301095312	0.074483891	0.969693949	0	0
1.19932E-5	0.400642497	0.078992581	0.961120526	0	0
1.25764E-5	0.500324407	0.082516496	0.953045559	0	0
1.3032E-5	0.600141263	0.085251219	0.945269664	0	0
1.34172E-5	0.700766102	0.087550463	0.937693151	0	0
1.35398E-5	0.752028729	0.088279327	0.933904895	0	0
1.37279E-5	0.801180381	0.089396185	0.93031602	0	0
1.39794E-5	0.901013953	0.090885112	0.923138271	0	0
1.42614E-5	1.002840479	0.092548908	0.915960522	0	0
1.4431E-5	1.100407085	0.093546618	0.909181537	0	0
1.46031E-5	1.200531093	0.094556515	0.902302861	0	0
1.48034E-5	1.300538558	0.095729859	0.895523876	0	0
1.50303E-5	1.40048673	0.097054364	0.888844582	0	0
1.52636E-5	1.500487353	0.098412814	0.882264979	0	0
1.58378E-5	1.75106019	0.101738431	0.866214734	0	0
1.67997E-5	2.000895315	0.107254565	0.850962018	0	0
1.78037E-5	2.250419845	0.112940347	0.83660652	0	0
1.93411E-5	2.501067332	0.12150818	0.82314824	0	0
2.09156E-5	2.751372077	0.130112649	0.810786562	0	0
2.25271E-5	3.001429237	0.138746618	0.799322101	0	0
2.41784E-5	3.251349152	0.147418117	0.788655169	0	0
2.58912E-5	3.501516287	0.156229496	0.778686073	0	0
2.73413E-5	3.751780539	0.163548409	0.769315123	0	0
2.89034E-5	4.002523212	0.171291774	0.760442628	0	0
3.02051E-5	4.250491908	0.177635992	0.752068587	0.023255814	0
3.16501E-5	4.501031542	0.184565689	0.74399362	0.046511628	0
3.30844E-5	4.750133535	0.191329521	0.736317416	0.046511628	0
3.44768E-5	5.000110811	0.197789147	0.728940285	0.046511628	0
3.60901E-5	5.250332696	0.20514541	0.721862227	0.046511628	0
3.72236E-5	5.503453902	0.210234073	0.714983551	0.046511628	0
3.8069E-5	5.75201453	0.213987082	0.708403948	0.046511628	0
3.89415E-5	6.002241296	0.217823014	0.701924035	0.046511628	0
3.98118E-5	6.250346317	0.221612679	0.695643505	0.046511628	0
4.07003E-5	6.500008333	0.225443256	0.689462666	0.046511628	0
4.16488E-5	6.751097516	0.229491551	0.683381517	0.046511628	0
4.24041E-5	7.003414126	0.232684884	0.67740006	0.046511628	0
4.34145E-5	7.252520149	0.236915606	0.671617984	0.046511628	0
4.40502E-5	7.501832779	0.239553824	0.6659356	0.046511628	0
4.46586E-5	7.750059982	0.242061303	0.660352906	0.046511628	0
4.55075E-5	8.002819944	0.245533087	0.654770212	0.046511628	0
4.64571E-5	8.250859314	0.249378638	0.649386901	0.046511628	0
4.72626E-5	8.503851229	0.252610197	0.644003589	0.046511628	0
4.80365E-5	8.751640949	0.255689251	0.638819659	0.046511628	0
4.87704E-5	9.003403332	0.258585222	0.633635729	0.046511628	0
4.94676E-5	9.254066963	0.261315945	0.62855149	0.046511628	0
5.00242E-5	9.502634983	0.263481407	0.623566942	0.069767442	0
5.07889E-5	9.754802815	0.266436083	0.618582395	0.069767442	0
5.17134E-5	10.000885381	0.269976529	0.613797229	0.069767442	0
5.26644E-5	10.251486386	0.273583288	0.609012063	0.069767442	0
5.32649E-5	10.500635607	0.275842135	0.604326588	0.069767442	0
5.40956E-5	10.753174124	0.278944079	0.599641113	0.069767442	0
5.49167E-5	11.003959035	0.281984153	0.595055328	0.069767442	0
5.58157E-5	11.253228578	0.28528369	0.590569235	0.069767442	0
5.63362E-5	11.50008344	0.287179923	0.586182833	0.069767442	0
5.71883E-5	11.755703957	0.290262882	0.58169674	0.069767442	0
5.8044E-5	12.003299931	0.293332061	0.577410029	0.069767442	0
5.88227E-5	12.254451662	0.296101873	0.573123318	0.069767442	0
5.97791E-5	12.503311295	0.299474598	0.568936297	0.069767442	0
6.05171E-5	12.755935004	0.302055034	0.564749277	0.069767442	0
6.12878E-5	13.005882736	0.304729518	0.560661948	0.069767442	0
6.21606E-5	13.252587037	0.307733538	0.55667431	0.069767442	0
6.28205E-5	13.502855744	0.309987858	0.552686671	0.069767442	0
6.34669E-5	13.755348423	0.312181597	0.548699033	0.069767442	0
6.45348E-5	14.005130682	0.315775669	0.544811086	0.069767442	0
6.5489E-5	14.252349227	0.318955739	0.541022829	0.093023256	0
6.64033E-5	14.503083837	0.321974833	0.537234573	0.093023256	0
6.72702E-5	14.750550521	0.324812904	0.533546007	0.093023256	0
6.7832E-5	15.000525663	0.326639445	0.529857442	0.093023256	0
6.86492E-5	15.253102266	0.329278819	0.526168876	0.093023256	0
6.94003E-5	15.501513672	0.331686638	0.522580002	0.093023256	0
7.03563E-5	15.752994432	0.334726326	0.518991128	0.093023256	0
7.10319E-5	16.000416504	0.336857882	0.515501944	0.093023256	0
7.19323E-5	16.25085889	0.339677525	0.51201276	0.093023256	0
7.2631E-5	16.50386979	0.341848931	0.508523577	0.093023256	0
7.31985E-5	16.751563018	0.343602251	0.505134084	0.093023256	0
7.37872E-5	17.001691132	0.345410993	0.501744592	0.11627907	0
7.4492E-5	17.253838526	0.347563768	0.498355099	0.11627907	0
7.52336E-5	17.500797984	0.349813235	0.495065298	0.11627907	0
7.59043E-5	17.750366322	0.351834644	0.491775496	0.11627907	0
7.67816E-5	18.002436319	0.354459773	0.488485694	0.11627907	0
7.74883E-5	18.257110325	0.35655893	0.485195893	0.11627907	0
7.8232E-5	18.506275662	0.35875325	0.482005782	0.11627907	0
7.89115E-5	18.757862355	0.36074535	0.478815671	0.11627907	0
7.95241E-5	19.003326898	0.362530458	0.475725252	0.11627907	0
8.01313E-5	19.250817255	0.364290231	0.472634832	0.11627907	0
8.09052E-5	19.50042902	0.366518971	0.469544412	0.11627907	0
8.16309E-5	19.752470374	0.368594841	0.466453993	0.11627907	0
8.23418E-5	20.006665111	0.370615035	0.463363573	0.11627907	0
8.30605E-5	20.254876242	0.372644417	0.460372844	0.11627907	0
8.40739E-5	20.505785861	0.375483831	0.457382115	0.11627907	0
8.46907E-5	20.750490041	0.377199475	0.454491078	0.11627907	0
8.52565E-5	21.005358016	0.378765139	0.451500349	0.11627907	0
8.61476E-5	21.254155238	0.381214719	0.448609311	0.11627907	0
8.69179E-5	21.505083249	0.383316683	0.445718273	0.11627907	0
8.77972E-5	21.758403722	0.385698938	0.442827236	0.11627907	0
8.87386E-5	22.005831431	0.388228896	0.440035889	0.11627907	0
8.93161E-5	22.255085226	0.389770644	0.437244542	0.139534884	0
9.01934E-5	22.506254456	0.39209806	0.434453195	0.139534884	0
9.09469E-5	22.750739183	0.394082785	0.431761539	0.139534884	0
9.17837E-5	23.006577952	0.396272032	0.428970192	0.139534884	0
9.24594E-5	23.255434149	0.398028199	0.426278537	0.139534884	0
9.29998E-5	23.505959862	0.399425232	0.423586881	0.139534884	0
9.37663E-5	23.75836897	0.401395797	0.420895225	0.139534884	0
9.43132E-5	24.002834228	0.402794176	0.41830326	0.139534884	0
9.48122E-5	24.258332683	0.404064083	0.415611604	0.139534884	0
9.57327E-5	24.505989545	0.406392847	0.413019639	0.139534884	0
9.67392E-5	24.756165707	0.408918268	0.410427674	0.139534884	0
9.73343E-5	25.008452906	0.410401377	0.407835709	0.139534884	0
9.78549E-5	25.252425862	0.411692708	0.405343435	0.139534884	0
9.85994E-5	25.507769405	0.413529713	0.40275147	0.139534884	0
9.93455E-5	25.755411614	0.415359291	0.400259196	0.139534884	0
9.99825E-5	26.004623182	0.416911998	0.397766923	0.139534884	0
1.0081E-4	26.255503883	0.418917887	0.395274649	0.139534884	0
1.01571E-4	26.508555572	0.420748803	0.392782375	0.139534884	0
1.02345E-4	26.753323166	0.422599935	0.390389792	0.139534884	0
1.02934E-4	27.009947125	0.424000593	0.387897518	0.139534884	0
1.03417E-4	27.257617034	0.425145665	0.385504935	0.162790698	0
1.04071E-4	27.506644848	0.42668606	0.383112352	0.162790698	0
1.04765E-4	27.757204095	0.42831223	0.380719769	0.162790698	0.2
1.05277E-4	28.009320176	0.429507282	0.378327186	0.162790698	0.2
1.0576E-4	28.252039335	0.430629658	0.376034294	0.162790698	0.2
1.06399E-4	28.506681635	0.43210573	0.373641711	0.186046512	0.2
1.07106E-4	28.752405717	0.433733283	0.371348819	0.186046512	0.2
1.07876E-4	29.01034144	0.435492976	0.368956236	0.186046512	0.2
1.08592E-4	29.259381188	0.437120529	0.366663344	0.186046512	0.2
1.09262E-4	29.510097619	0.438632805	0.364370452	0.186046512	0.2
1.09961E-4	29.751256919	0.440204883	0.362177251	0.186046512	0.2
1.10889E-4	30.005320371	0.442276608	0.359884358	0.186046512	0.2
1.11501E-4	30.250174378	0.443635384	0.357691157	0.186046512	0.2
1.12589E-4	30.508127593	0.446031854	0.355398265	0.186046512	0.2
1.13291E-4	30.756622304	0.447567888	0.353205064	0.186046512	0.2
1.13908E-4	31.006397289	0.44891311	0.351011863	0.186046512	0.2
1.14703E-4	31.257900475	0.45063409	0.348818662	0.186046512	0.2
1.15315E-4	31.510825651	0.451950951	0.346625461	0.186046512	0.2
1.16373E-4	31.754085575	0.454213492	0.344531951	0.186046512	0.2
1.17071E-4	32.010799679	0.455698096	0.34233875	0.186046512	0.2
1.17633E-4	32.257225143	0.456885011	0.34024524	0.186046512	0.2
1.18527E-4	32.505297688	0.458764693	0.33815173	0.186046512	0.2
1.19069E-4	32.7549058	0.459896854	0.33605822	0.186046512	0.2
1.19804E-4	33.005909321	0.461426581	0.333964709	0.186046512	0.2
1.20628E-4	33.258323825	0.463129936	0.331871199	0.186046512	0.2
1.21219E-4	33.500284684	0.464346571	0.32987738	0.186046512	0.2
1.21648E-4	33.755256992	0.465223839	0.32778387	0.209302326	0.2
1.22571E-4	34.011792649	0.467106781	0.32569036	0.255813953	0.2
1.23187E-4	34.257607937	0.468353225	0.323696541	0.255813953	0.2
1.2369E-4	34.504570359	0.46936825	0.321702722	0.255813953	0.2
1.2414E-4	34.752510274	0.470273176	0.319708902	0.255813953	0.2
1.24641E-4	35.001276384	0.471277043	0.317715083	0.255813953	0.2
1.25289E-4	35.251144311	0.472568263	0.315721264	0.255813953	0.2
1.26033E-4	35.502418322	0.474045848	0.313727445	0.255813953	0.2
1.26548E-4	35.754968395	0.475061534	0.311733626	0.255813953	0.2
1.27169E-4	36.008761455	0.476283461	0.309739807	0.255813953	0.2
1.27835E-4	36.251040971	0.477585352	0.307845678	0.255813953	0.2
1.28403E-4	36.507438642	0.478691895	0.305851859	0.255813953	0.2
1.28983E-4	36.752030626	0.47981597	0.303957731	0.255813953	0.2
1.29706E-4	37.010887955	0.481212543	0.301963912	0.255813953	0.2
1.30173E-4	37.257814788	0.482109041	0.300069784	0.279069767	0.2
1.30673E-4	37.505627436	0.483067323	0.298175655	0.279069767	0.2
1.31239E-4	37.7544956	0.484145762	0.296281527	0.279069767	0.2
1.31906E-4	38.004576144	0.485412519	0.294387399	0.279069767	0.2
1.32358E-4	38.255544304	0.48626751	0.292493271	0.279069767	0.2
1.32913E-4	38.50744435	0.487312622	0.290599143	0.279069767	0.2
1.33331E-4	38.760505697	0.488097204	0.288705014	0.279069767	0.2
1.33758E-4	39.000921461	0.488895894	0.286910577	0.279069767	0.2
1.34471E-4	39.255796693	0.490223094	0.285016449	0.279069767	0.2
1.35107E-4	39.511897959	0.491403829	0.283122321	0.279069767	0.2
1.3559E-4	39.755609427	0.492294733	0.281327884	0.279069767	0.2
1.35977E-4	40.000126552	0.493006952	0.279533446	0.279069767	0.2
1.36662E-4	40.259251562	0.494263368	0.277639318	0.279069767	0.2
1.37128E-4	40.505666537	0.495114086	0.275844881	0.279069767	0.2
1.37675E-4	40.752872883	0.496110215	0.274050444	0.279069767	0.2
1.38165E-4	41.001033151	0.496997723	0.272256006	0.279069767	0.2
1.3895E-4	41.250382313	0.49841413	0.270461569	0.279069767	0.2
1.39617E-4	41.501076657	0.49961146	0.268667132	0.279069767	0.2
1.40163E-4	41.75297376	0.500586898	0.266872695	0.302325581	0.2
1.4065E-4	42.005639957	0.501454087	0.265078257	0.302325581	0.2
1.41331E-4	42.259560621	0.5026618	0.26328382	0.302325581	0.2
1.41953E-4	42.500186045	0.503759145	0.261589074	0.302325581	0.2
1.42785E-4	42.756505268	0.50522076	0.259794637	0.302325581	0.2
1.43305E-4	43.014020977	0.506128921	0.258000199	0.325581395	0.2
1.44058E-4	43.258176684	0.5074384	0.256305453	0.325581395	0.2
1.44957E-4	43.503790722	0.508993974	0.254610707	0.348837209	0.2
1.45436E-4	43.750592258	0.509818769	0.252915961	0.348837209	0.2
1.46369E-4	44.013247439	0.511416956	0.251121523	0.372093023	0.2
1.46923E-4	44.262505539	0.51235953	0.249426777	0.372093023	0.2
1.47593E-4	44.512838863	0.51349614	0.247732031	0.395348837	0.2
1.48188E-4	44.764344454	0.514502287	0.246037284	0.395348837	0.2
1.48766E-4	45.001903537	0.51547374	0.244442229	0.395348837	0.2
1.49439E-4	45.255409937	0.516602191	0.242747483	0.395348837	0.2
1.50052E-4	45.510094274	0.517624394	0.241052737	0.395348837	0.2
1.50904E-4	45.750942749	0.519036969	0.239457681	0.395348837	0.2
1.51775E-4	46.008148625	0.520474135	0.237762935	0.395348837	0.2
1.52334E-4	46.251481633	0.521390824	0.23616788	0.395348837	0.2
1.52783E-4	46.510782262	0.522125341	0.234473133	0.395348837	0.2
1.53418E-4	46.7559234	0.523161213	0.232878078	0.395348837	0.2
1.53942E-4	47.00180975	0.524011134	0.231283023	0.395348837	0.2
1.54788E-4	47.264261285	0.525377636	0.229588276	0.395348837	0.2
1.55481E-4	47.51249499	0.526491022	0.227993221	0.395348837	0.2
1.56079E-4	47.76168015	0.527449151	0.226398166	0.395348837	0.2
1.57268E-4	48.012409252	0.529339154	0.22480311	0.395348837	0.2
1.57933E-4	48.264639116	0.530390867	0.223208055	0.395348837	0.2
1.58683E-4	48.502125563	0.531570088	0.221712691	0.395348837	0.2
1.59256E-4	48.756588553	0.532468694	0.220117635	0.395348837	0.4
1.59796E-4	49.011915443	0.533310497	0.21852258	0.395348837	0.4
1.60522E-4	49.252227829	0.534438611	0.217027216	0.395348837	0.4
1.61388E-4	49.509686409	0.535777549	0.21543216	0.395348837	0.4
1.62101E-4	49.752342984	0.536873067	0.213936796	0.395348837	0.4
1.62791E-4	50.012173371	0.537929887	0.212341741	0.395348837	0.4
1.63452E-4	50.256900024	0.538936263	0.210846376	0.395348837	0.4
1.63919E-4	50.502460201	0.539644881	0.209351012	0.395348837	0.4
1.64576E-4	50.765299105	0.540638451	0.207755957	0.395348837	0.4
1.65089E-4	51.012678191	0.541411423	0.206260592	0.395348837	0.4
1.65896E-4	51.261023137	0.542621954	0.204765228	0.395348837	0.4
1.66454E-4	51.510356292	0.543455798	0.203269863	0.395348837	0.4
1.66996E-4	51.760458901	0.544262346	0.201774499	0.395348837	0.4
1.67437E-4	52.011323108	0.54491575	0.200279135	0.395348837	0.4
1.67967E-4	52.262862732	0.545699834	0.19878377	0.395348837	0.4
1.68755E-4	52.515414037	0.546859034	0.197288406	0.395348837	0.4
1.69187E-4	52.752056557	0.54749361	0.195892733	0.395348837	0.4
1.70159E-4	53.006612381	0.548912358	0.194397368	0.395348837	0.4
1.71147E-4	53.262737791	0.550345613	0.192902004	0.395348837	0.4
1.72008E-4	53.503077624	0.55158665	0.19150633	0.395348837	0.4
1.72549E-4	53.761434862	0.552363366	0.190010966	0.395348837	0.4
1.73324E-4	54.003463565	0.553471225	0.188615293	0.395348837	0.4
1.74009E-4	54.26398167	0.554445352	0.187119928	0.395348837	0.4
1.74941E-4	54.508091121	0.555765168	0.185724255	0.395348837	0.4
1.75503E-4	54.753494608	0.556556036	0.184328581	0.395348837	0.4
1.76436E-4	55.017501614	0.557864471	0.182833217	0.395348837	0.4
1.77009E-4	55.264968351	0.558664938	0.181437544	0.418604651	0.4
1.77472E-4	55.513108887	0.559308084	0.18004187	0.418604651	0.4
1.7834E-4	55.762101157	0.560510181	0.178646197	0.418604651	0.4
1.79238E-4	56.012641812	0.561747941	0.177250523	0.418604651	0.4
1.79604E-4	56.2638155	0.562248933	0.17585485	0.418604651	0.4
1.80272E-4	56.515753388	0.563163059	0.174459177	0.418604651	0.4
1.80988E-4	56.75057687	0.564137855	0.173163194	0.418604651	0.4
1.81672E-4	57.004382214	0.565064606	0.171767521	0.418604651	0.4
1.82176E-4	57.259041395	0.565746306	0.170371847	0.418604651	0.4
1.82845E-4	57.51456898	0.566646209	0.168976174	0.418604651	0.4
1.83272E-4	57.752592125	0.567218641	0.167680191	0.418604651	0.4
1.84102E-4	58.009686817	0.568328123	0.166284518	0.418604651	0.4
1.84861E-4	58.268001368	0.569337052	0.164888845	0.441860465	0.4
1.85528E-4	58.508662671	0.570219868	0.163592862	0.441860465	0.4
1.85987E-4	58.750178432	0.570824902	0.16229688	0.441860465	0.4
1.86956E-4	59.011327297	0.572097554	0.160901206	0.441860465	0.4
1.8723E-4	59.254535465	0.572456074	0.159605224	0.441860465	0.4
1.87865E-4	59.517125537	0.573285179	0.15820955	0.465116279	0.4
1.88511E-4	59.761919417	0.574124627	0.156913568	0.488372093	0.4
1.89207E-4	60.00756708	0.575025011	0.155617585	0.488372093	0.4
1.8988E-4	60.254036447	0.575893176	0.154321603	0.488372093	0.4
1.90661E-4	60.501391075	0.576895004	0.153025621	0.488372093	0.4
1.9163E-4	60.76910027	0.578131893	0.151629947	0.488372093	0.4
1.92279E-4	61.018676204	0.578956526	0.150333965	0.488372093	0.4
1.93197E-4	61.269294126	0.580116483	0.149037982	0.488372093	0.4
1.9397E-4	61.501542532	0.581088854	0.147841691	0.488372093	0.4
1.94776E-4	61.754320762	0.582098263	0.146545708	0.488372093	0.4
1.96033E-4	62.008600956	0.583662755	0.145249726	0.488372093	0.4
1.97164E-4	62.264119425	0.585059308	0.143953743	0.511627907	0.4
1.97943E-4	62.501241856	0.586016393	0.142757452	0.534883721	0.4
1.98697E-4	62.759030109	0.586938771	0.141461469	0.534883721	0.4
1.99596E-4	63.017985124	0.588032005	0.140165487	0.558139535	0.4
2.00527E-4	63.258082503	0.589158974	0.138969195	0.558139535	0.4
2.01107E-4	63.519157242	0.589858175	0.137673213	0.558139535	0.4
2.01726E-4	63.76088421	0.590601215	0.136476922	0.581395349	0.4
2.02493E-4	64.003494611	0.59151852	0.13528063	0.581395349	0.4
2.03378E-4	64.267321484	0.592571893	0.133984648	0.581395349	0.4
2.04336E-4	64.511958749	0.593706208	0.132788356	0.581395349	0.4
2.05614E-4	64.758041909	0.595208836	0.131592065	0.581395349	0.4
2.06581E-4	65.005384742	0.596339512	0.130395773	0.581395349	0.4
2.07712E-4	65.254023114	0.597653188	0.129199482	0.581395349	0.4
2.08636E-4	65.504028745	0.598719814	0.12800319	0.581395349	0.4
2.09461E-4	65.754850694	0.599667221	0.126806899	0.581395349	0.4
2.10303E-4	66.006835644	0.600630114	0.125610607	0.581395349	0.4
2.11027E-4	66.259722065	0.60145435	0.124414316	0.581395349	0.4
2.1174E-4	66.513475889	0.60226285	0.123218024	0.581395349	0.4
2.12693E-4	66.768099668	0.603337946	0.122021733	0.581395349	0.4
2.13031E-4	67.00228819	0.603718281	0.120925132	0.581395349	0.4
2.13906E-4	67.258485187	0.60469842	0.119728841	0.581395349	0.4
2.14606E-4	67.515564542	0.605478994	0.118532549	0.581395349	0.4
2.15283E-4	67.752067341	0.606230529	0.117435949	0.581395349	0.4
2.16389E-4	68.011060563	0.607453274	0.116239657	0.604651163	0.4
2.17379E-4	68.271390958	0.608540854	0.115043366	0.604651163	0.6
2.17949E-4	68.510840841	0.609165412	0.113946765	0.604651163	0.6
2.18848E-4	68.751171319	0.610144937	0.112850164	0.604651163	0.6
2.19433E-4	69.014211534	0.610779439	0.111653873	0.604651163	0.6
2.20507E-4	69.256175032	0.611939362	0.110557272	0.604651163	0.6
2.21677E-4	69.521650661	0.613194838	0.109360981	0.604651163	0.6
2.22638E-4	69.765960466	0.614220578	0.10826438	0.604651163	0.6
2.23334E-4	70.011308277	0.614960111	0.10716778	0.627906977	0.6
2.24138E-4	70.257451868	0.615811201	0.106071179	0.627906977	0.6
2.25401E-4	70.50467178	0.617139029	0.104974579	0.627906977	0.6
2.26227E-4	70.753033145	0.618003604	0.103877978	0.627906977	0.6
2.27755E-4	71.002665684	0.619590847	0.102781378	0.627906977	0.6
2.28958E-4	71.253788538	0.6208316	0.101684777	0.651162791	0.6
2.29759E-4	71.506190983	0.621653586	0.100588177	0.651162791	0.6
2.30249E-4	71.759233409	0.622154765	0.099491576	0.651162791	0.6
2.30862E-4	72.012856236	0.622779164	0.098394976	0.651162791	0.6
2.3183E-4	72.267368623	0.623761801	0.097298375	0.651162791	0.6
2.32314E-4	72.522608674	0.624251576	0.096201774	0.651162791	0.6
2.32798E-4	72.755157476	0.624739604	0.095204865	0.651162791	0.6
2.33502E-4	73.011743339	0.625447174	0.094108264	0.651162791	0.6
2.34158E-4	73.269002136	0.626103599	0.093011664	0.674418605	0.6
2.3502E-4	73.503652717	0.626964155	0.092014754	0.674418605	0.6
2.35833E-4	73.762601516	0.627770871	0.090918154	0.674418605	0.6
2.37386E-4	74.022979677	0.629303118	0.089821553	0.674418605	0.6
2.37984E-4	74.260678951	0.629890306	0.088824644	0.674418605	0.6
2.39001E-4	74.523213949	0.630883682	0.087728043	0.674418605	0.6
2.3975E-4	74.762659807	0.631612494	0.086731133	0.674418605	0.6
2.40707E-4	75.002952466	0.632538332	0.085734224	0.674418605	0.8
2.41947E-4	75.26849022	0.63373221	0.084637623	0.674418605	0.8
2.42719E-4	75.510826908	0.634471225	0.083640714	0.697674419	0.8
2.43412E-4	75.753897449	0.63513224	0.082643804	0.697674419	0.8
2.44286E-4	76.022158956	0.635961915	0.081547204	0.697674419	0.8
2.44881E-4	76.26676299	0.636525512	0.080550294	0.697674419	0.8
2.45719E-4	76.512031211	0.637315596	0.079553385	0.697674419	0.8
2.46501E-4	76.758194804	0.63804993	0.078556475	0.697674419	0.8
2.4739E-4	77.005182786	0.638880118	0.077559565	0.697674419	0.8
2.48021E-4	77.252845294	0.639467742	0.076562656	0.697674419	0.8
2.48865E-4	77.501289161	0.64025036	0.075565746	0.697674419	0.8
2.49801E-4	77.750384731	0.641114936	0.074568837	0.697674419	0.8
2.51088E-4	78.000862976	0.642296659	0.073571927	0.697674419	0.8
2.51832E-4	78.252339694	0.642976434	0.072575017	0.697674419	0.8
2.52921E-4	78.504853699	0.643966031	0.071578108	0.697674419	0.8
2.53406E-4	78.758043554	0.644405521	0.070581198	0.697674419	0.8
2.53754E-4	79.011666334	0.644719116	0.069584289	0.697674419	0.8
2.55512E-4	79.266309111	0.646299211	0.068587379	0.697674419	0.8
2.56742E-4	79.522544872	0.647396399	0.06759047	0.697674419	0.8
2.57896E-4	79.754312736	0.648419252	0.066693251	0.697674419	0.8
2.58532E-4	80.012568244	0.648981087	0.065696341	0.697674419	0.8
2.59227E-4	80.271537597	0.649592124	0.064699432	0.697674419	0.8
2.59678E-4	80.505048081	0.649987773	0.063802213	0.697674419	0.8
2.60936E-4	80.765438171	0.651085902	0.062805304	0.720930233	0.8
2.62381E-4	81.000970263	0.6523401	0.061908085	0.720930233	0.8
2.63283E-4	81.263865024	0.653117376	0.060911175	0.720930233	0.8
2.64082E-4	81.501206758	0.653803999	0.060013957	0.720930233	0.8
2.65763E-4	81.766251172	0.655238534	0.059017047	0.720930233	0.8
2.66378E-4	82.005675326	0.655760784	0.058119829	0.720930233	0.8
2.67435E-4	82.272586963	0.656654475	0.057122919	0.720930233	0.8
2.68019E-4	82.51362746	0.657146079	0.0562257	0.720930233	0.8
2.69227E-4	82.755362586	0.65815779	0.055328482	0.720930233	0.8
2.69794E-4	83.02491071	0.658631378	0.054331572	0.720930233	0.8
2.706E-4	83.268158086	0.65930177	0.053434354	0.720930233	0.8
2.71478E-4	83.512034608	0.660029009	0.052537135	0.720930233	0.8
2.72432E-4	83.756827137	0.660816116	0.051639916	0.720930233	0.8
2.72942E-4	84.002217384	0.6612349	0.050742698	0.720930233	0.8
2.73715E-4	84.275648256	0.661868176	0.049745788	0.720930233	0.8
2.74525E-4	84.52244018	0.662529111	0.048848569	0.744186047	0.8
2.74946E-4	84.769728672	0.662871888	0.047951351	0.744186047	0.8
2.75706E-4	85.017512922	0.663488219	0.047054132	0.744186047	0.8
2.76364E-4	85.266021322	0.664020048	0.046156914	0.744186047	0.8
2.78124E-4	85.515592431	0.66543458	0.045259695	0.76744186	0.8
2.78964E-4	85.766237736	0.666106157	0.044362476	0.76744186	0.8
2.801E-4	86.017814412	0.667009314	0.043465258	0.76744186	0.8
2.81031E-4	86.270388513	0.66774621	0.042568039	0.813953488	0.8
2.81898E-4	86.523846696	0.668428943	0.04167082	0.837209302	0.8
2.82397E-4	86.777814331	0.668820881	0.040773602	0.837209302	0.8
2.83579E-4	87.004247825	0.669744929	0.039976074	0.837209302	0.8
2.84441E-4	87.25987767	0.670415968	0.039078856	0.837209302	0.8
2.86256E-4	87.516731349	0.671820354	0.038181637	0.837209302	0.8
2.87005E-4	87.774765044	0.672396198	0.037284418	0.837209302	0.8
2.8848E-4	88.00494252	0.673524487	0.036486891	0.837209302	0.8
2.89624E-4	88.265107951	0.674394102	0.035589672	0.837209302	0.8
2.90368E-4	88.526233026	0.674956693	0.034692453	0.837209302	0.8
2.91884E-4	88.759350631	0.676098596	0.033894926	0.837209302	0.8
2.92779E-4	89.022350892	0.676768338	0.032997707	0.837209302	0.8
2.93833E-4	89.257038353	0.67755399	0.032200179	0.837209302	0.8
2.94686E-4	89.521863135	0.678187105	0.031302961	0.860465116	0.8
2.95939E-4	89.758021441	0.679112207	0.030505433	0.860465116	0.8
2.98578E-4	90.025949639	0.681043654	0.029608215	0.860465116	0.8
3.00472E-4	90.265573928	0.682415988	0.028810687	0.906976744	0.8
3.01282E-4	90.506332551	0.68299898	0.028013159	0.906976744	0.8
3.02776E-4	90.778325519	0.684068796	0.027115941	0.906976744	0.8
3.03778E-4	91.020986813	0.684782954	0.026318413	0.906976744	0.8
3.05506E-4	91.264711679	0.686005551	0.025520885	0.906976744	0.8
3.06753E-4	91.509628485	0.686882488	0.024723358	0.906976744	0.8
3.07898E-4	91.755411498	0.687683495	0.02392583	0.906976744	0.8
3.0852E-4	92.002039573	0.688116774	0.023128302	0.906976744	0.8
3.09689E-4	92.280309131	0.688927402	0.022231084	0.906976744	0.8
3.11052E-4	92.528812086	0.68986837	0.021433556	0.906976744	0.8
3.12783E-4	92.77845334	0.691054199	0.020636028	0.906976744	0.8
3.13978E-4	93.029201498	0.691867665	0.019838501	0.906976744	0.8
3.15159E-4	93.280985508	0.692667503	0.019040973	0.906976744	0.8
3.16234E-4	93.502147438	0.693392009	0.018343136	0.906976744	0.8
3.1866E-4	93.756235141	0.695014339	0.017545609	0.906976744	0.8
3.20495E-4	94.011937055	0.696230161	0.016748081	0.906976744	0.8
3.21919E-4	94.26894711	0.697166791	0.015950553	0.906976744	0.8
3.2338E-4	94.527116447	0.69812174	0.015153026	0.906976744	0.8
3.24663E-4	94.753906449	0.698955644	0.014455189	0.906976744	0.8
3.26051E-4	95.01399114	0.699852851	0.013657661	0.906976744	0.8
3.27892E-4	95.27565877	0.70103421	0.012860134	0.906976744	0.8
3.30784E-4	95.506340326	0.702871383	0.012162297	0.930232558	0.8
3.32312E-4	95.771549888	0.703832894	0.011364769	0.930232558	0.8
3.34591E-4	96.005080853	0.705255573	0.010666933	0.930232558	0.8
3.40287E-4	96.274559941	0.708752124	0.009869405	0.930232558	0.8
3.43919E-4	96.51412131	0.710938891	0.009171568	0.930232558	0.8
3.46865E-4	96.756102142	0.712688799	0.008473731	0.930232558	0.8
3.50738E-4	97.034970664	0.714956807	0.007676204	0.930232558	0.8
3.52983E-4	97.281198769	0.716255167	0.006978367	0.930232558	1
3.55207E-4	97.529042465	0.717530264	0.00628053	0.953488372	1
3.59003E-4	97.779085448	0.719679754	0.005582694	0.953488372	1
3.65859E-4	98.032356742	0.723480173	0.004884857	0.953488372	1
3.68383E-4	98.252424413	0.724853258	0.004286711	0.976744186	1
3.7374E-4	98.512154229	0.727723209	0.003588874	0.976744186	1
3.80587E-4	98.776753297	0.731305615	0.002891038	0.976744186	1
3.8561E-4	99.006463032	0.73387446	0.002292892	0.976744186	1
3.99855E-4	99.281859901	0.740898655	0.001595055	1	1
4.27756E-4	99.531682948	0.753635169	0.00099691	1	1
5.11545E-4	99.765403818	0.785325781	0.000498455	1	1
6.21598E-4	100	0.81635363	0.000099691	1	1
