# Supplementary material for: Alien species revises systematic status: integrative species delimitation of two similar taxa of Symbrenthia Hübner, [1819] (Lepidoptera, Nymphalidae)
Source: PeerJ. 2023 Jan 30;11:e14644. doi: 10.7717/peerj.14644 (PMC9893915; doi:10.7717/peerj.14644)
Supplement: Supplemental Information 6 [file peerj-11-14644-s006.zip › SDM/early_stage/MAXENT/past_2012_output/formosanus_0_samplePredictions.csv]

X	Y	Test or train	Raw prediction	Cumulative prediction	Logistic prediction
121.054932	23.628115	train	1.4012199045123844E-4	41.734054004453526	0.5005139363310368
120.7919	21.9621	train	1.9603346475798023E-4	62.00870595533472	0.5836627552244009
121.0157	24.7119	train	1.457463911046516E-4	43.837972570725675	0.51035112248582
121.5455	25.1547	train	1.2188719820197265E-4	33.821738972385994	0.4657134821743355
120.8538	21.9041	train	1.9924342228248016E-4	62.91642587135371	0.5876041086525835
121.005825	24.204621	train	2.807985625830333E-4	86.20732978944562	0.6675622224348212
121.280927	24.047432	train	8.904952212454405E-5	22.14002800154903	0.38906003972865166
121.502895	24.774974	train	2.4201783697395994E-4	75.29072648639558	0.6337999901161121
121.567253	24.889901	train	4.9615974245316E-5	9.320328357856614	0.26189453927323464
120.790253	23.728701	train	2.1566903624966016E-4	67.84246586912684	0.6066583799771141
120.875155	23.877634	train	2.7686412676672725E-4	85.33694018098448	0.664423368935548
121.403791	24.673541	train	2.816624379834782E-4	86.45498265829363	0.6682435678386617
121.286998	24.620683	train	2.335975280990001E-4	73.04920590581169	0.6255427460086146
121.492592	24.580782	train	1.8443830809864654E-4	58.12414436047766	0.5687756001536972
121.483982	24.214335	train	2.7439891408731666E-4	84.48402414915998	0.6624262622930294
121.128769	24.073602	train	6.518683256149782E-5	14.174062290830554	0.31795187965509175
121.553887	24.929444	train	2.2788730772831125E-4	71.03028454878783	0.6197279290509768
121.116916	24.534915	train	1.8756262765048525E-4	59.39208620309466	0.5728907368376379
121.017109	24.198697	train	2.2274373678460733E-4	69.80323386922642	0.6143333476145406
120.82143	24.340683	train	3.661747578746807E-4	98.05988768497976	0.7236526738653044
120.618486	22.421302	train	2.8982311675772893E-5	4.017555573788876	0.17167933425512336
121.576538	24.018525	train	1.9763125102231936E-4	62.406347535782544	0.5856339729230016
121.165728	22.757126	train	3.149571413557476E-5	4.474263529565486	0.1838307605330595
121.24194	24.050457	train	1.0617371605109198E-4	28.416905699314523	0.4315865291292004
120.982023	24.073405	train	3.5324481691842533E-4	97.31037578012314	0.7164060576793854
121.279652	24.028281	train	1.0295888346604743E-4	27.022706722870748	0.42406014539642545
121.485879	24.190331	train	2.9925960551079007E-4	90.11218471603355	0.681539071050475
121.310555	23.415505	train	7.359439657808987E-5	16.919772402094907	0.34481970566540354
121.359322	24.712727	train	3.3040887170133365E-4	95.47641806471508	0.7026341688582827
120.786095	22.736907	train	1.8804133515372708E-4	59.58394560892143	0.5735143283156893
120.731946	22.163305	train	3.8561038022301116E-4	99.00647038280567	0.7338744596671515
121.324409	24.026827	train	1.2244854244027587E-4	33.9777571879616	0.466856975718845
121.279558	24.658756	train	1.4329779508479335E-4	43.01045294075437	0.5061165174898893
120.671608	22.757052	train	1.4697151649349993E-4	44.2806328450995	0.5124427168017907
120.964251	22.881263	train	2.9954367967295116E-4	90.1481250904428	0.6817449678863271
120.503182	23.266507	train	2.0152201328921623E-4	63.68122493841671	0.5903568972266083
121.003741	24.091114	train	2.806742871636145E-4	86.17361469563672	0.6674639750927515
121.580647	24.995973	train	2.9393485152329587E-4	89.28865946373058	0.6776297880489937
120.502058	23.268049	train	1.2149663982109334E-4	33.66529742520484	0.46491499221182725
120.737778	22.411167	train	2.6012369284316225E-4	80.59730086283098	0.6503776454174865
121.34	23.12	train	1.441012658937229E-4	43.26999727450607	0.5075140918171732
121.35	23.14	train	1.7699488860083062E-4	55.25887393231422	0.5586446371010113
121.34	23.13	train	1.2970627005289887E-4	37.01103074580742	0.4812125431834272
121.531742	24.937416	test	2.1710141281884753E-4	68.19839663424611	0.6082368530990866
121.359412	24.770632	test	1.5875139154239359E-4	48.53249749383452	0.5316779493101039
120.780803	22.198806	test	3.5120385075446765E-4	97.08606444951687	0.715227318876911
121.079669	24.025907	test	2.3975038808303926E-4	74.76275725057933	0.6316124941947979
120.675825	23.378782	test	1.0429056119635953E-4	27.585914427294327	0.42720184301405
