# Supplementary material for: Alien species revises systematic status: integrative species delimitation of two similar taxa of Symbrenthia Hübner, [1819] (Lepidoptera, Nymphalidae)
Source: PeerJ. 2023 Jan 30;11:e14644. doi: 10.7717/peerj.14644 (PMC9893915; doi:10.7717/peerj.14644)
Supplement: Supplemental Information 6 [file peerj-11-14644-s006.zip › SDM/early_stage/MAXENT/past_2012_output/formosanus_1.asc]

ncols         264
nrows         468
xllcorner     119.7998599118
yllcorner     21.499860665
cellsize      0.00833333330000001
NODATA_value  -9999
-9999 -9999 -9999 -9999 -9999 -9999 -9999 -9999 -9999 -9999 -9999 -9999 -9999 -9999 -9999 -9999 -9999 -9999 -9999 6.69703E-1 -9999 -9999 -9999 -9999 -9999 -9999 -9999 -9999 -9999 -9999 -9999 -9999 -9999 -9999 -9999 -9999 -9999 -9999 -9999 -9999 -9999 -9999 -9999 -9999 -9999 -9999 -9999 -9999 -9999 -9999 -9999 -9999 -9999 -9999 -9999 -9999 -9999 -9999 -9999 -9999 -9999 -9999 -9999 -9999 -9999 -9999 -9999 -9999 -9999 -9999 -9999 -9999 -9999 -9999 -9999 -9999 -9999 -9999 -9999 -9999 -9999 -9999 -9999 -9999 -9999 -9999 -9999 -9999 -9999 -9999 -9999 -9999 -9999 -9999 -9999 -9999 -9999 -9999 -9999 -9999 -9999 -9999 -9999 -9999 -9999 -9999 -9999 -9999 -9999 -9999 -9999 -9999 -9999 -9999 -9999 -9999 -9999 -9999 -9999 -9999 -9999 -9999 -9999 -9999 -9999 -9999 -9999 -9999 -9999 -9999 -9999 -9999 -9999 -9999 -9999 -9999 -9999 -9999 -9999 -9999 -9999 -9999 -9999 -9999 -9999 -9999 -9999 -9999 -9999 -9999 -9999 -9999 -9999 -9999 -9999 -9999 -9999 -9999 -9999 -9999 -9999 -9999 -9999 -9999 -9999 -9999 -9999 -9999 -9999 -9999 -9999 -9999 -9999 -9999 -9999 -9999 -9999 -9999 -9999 -9999 -9999 -9999 -9999 -9999 -9999 -9999 -9999 -9999 -9999 -9999 -9999 -9999 -9999 -9999 -9999 -9999 -9999 -9999 -9999 -9999 -9999 -9999 -9999 -9999 -9999 -9999 -9999 -9999 -9999 -9999 -9999 -9999 -9999 -9999 -9999 -9999 -9999 -9999 -9999 -9999 -9999 -9999 -9999 -9999 -9999 -9999 -9999 -9999 -9999 -9999 -9999 -9999 -9999 -9999 -9999 -9999 -9999 -9999 -9999 -9999 -9999 -9999 -9999 -9999 -9999 -9999 -9999 -9999 -9999 -9999 -9999 -9999 -9999 -9999 -9999 -9999 -9999 -9999 -9999 -9999 -9999 -9999 -9999 -9999
-9999 -9999 -9999 -9999 -9999 -9999 -9999 -9999 -9999 -9999 -9999 -9999 -9999 -9999 -9999 -9999 -9999 -9999 -9999 -9999 -9999 -9999 -9999 -9999 -9999 -9999 -9999 -9999 -9999 -9999 -9999 -9999 -9999 -9999 -9999 -9999 -9999 -9999 -9999 -9999 -9999 -9999 -9999 -9999 -9999 -9999 -9999 -9999 -9999 -9999 -9999 -9999 -9999 -9999 -9999 -9999 -9999 -9999 -9999 -9999 -9999 -9999 -9999 -9999 -9999 -9999 -9999 -9999 -9999 -9999 -9999 -9999 -9999 -9999 -9999 -9999 -9999 -9999 -9999 -9999 -9999 -9999 -9999 -9999 -9999 -9999 -9999 -9999 -9999 -9999 -9999 -9999 -9999 -9999 -9999 -9999 -9999 -9999 -9999 -9999 -9999 -9999 -9999 -9999 -9999 -9999 -9999 -9999 -9999 -9999 -9999 -9999 -9999 -9999 -9999 -9999 -9999 -9999 -9999 -9999 -9999 -9999 -9999 -9999 -9999 -9999 -9999 -9999 -9999 -9999 -9999 -9999 -9999 -9999 -9999 -9999 -9999 -9999 -9999 -9999 -9999 -9999 -9999 -9999 -9999 -9999 -9999 -9999 -9999 -9999 -9999 -9999 -9999 -9999 -9999 -9999 -9999 -9999 -9999 -9999 -9999 -9999 -9999 -9999 -9999 -9999 -9999 -9999 -9999 -9999 -9999 -9999 -9999 -9999 -9999 -9999 -9999 -9999 -9999 -9999 -9999 -9999 -9999 -9999 -9999 -9999 -9999 -9999 -9999 -9999 -9999 -9999 -9999 -9999 -9999 -9999 -9999 -9999 -9999 -9999 -9999 -9999 -9999 -9999 -9999 -9999 -9999 -9999 -9999 -9999 -9999 -9999 -9999 -9999 -9999 -9999 -9999 -9999 -9999 -9999 -9999 -9999 -9999 -9999 -9999 -9999 -9999 -9999 -9999 -9999 -9999 -9999 -9999 -9999 -9999 -9999 -9999 -9999 -9999 -9999 -9999 -9999 -9999 -9999 -9999 -9999 -9999 -9999 -9999 -9999 -9999 -9999 -9999 -9999 -9999 -9999 -9999 -9999 -9999 -9999 -9999 -9999 -9999 -9999
-9999 5.67562E-1 -9999 -9999 -9999 -9999 -9999 -9999 -9999 -9999 -9999 -9999 -9999 -9999 -9999 -9999 -9999 -9999 -9999 -9999 -9999 -9999 -9999 -9999 -9999 -9999 -9999 -9999 -9999 -9999 -9999 -9999 -9999 -9999 -9999 -9999 -9999 -9999 -9999 -9999 -9999 -9999 -9999 -9999 -9999 -9999 -9999 -9999 -9999 -9999 -9999 -9999 -9999 -9999 -9999 -9999 -9999 -9999 -9999 -9999 -9999 -9999 -9999 -9999 -9999 -9999 -9999 -9999 -9999 -9999 -9999 -9999 -9999 -9999 -9999 -9999 -9999 -9999 -9999 -9999 -9999 -9999 -9999 -9999 -9999 -9999 -9999 -9999 -9999 -9999 -9999 -9999 -9999 -9999 -9999 -9999 -9999 -9999 -9999 -9999 -9999 -9999 -9999 -9999 -9999 -9999 -9999 -9999 -9999 -9999 -9999 -9999 -9999 -9999 -9999 -9999 -9999 -9999 -9999 -9999 -9999 -9999 -9999 -9999 -9999 -9999 -9999 -9999 -9999 -9999 -9999 -9999 -9999 -9999 -9999 -9999 -9999 -9999 -9999 -9999 -9999 -9999 -9999 -9999 -9999 -9999 -9999 -9999 -9999 -9999 -9999 -9999 -9999 -9999 -9999 -9999 -9999 -9999 -9999 -9999 -9999 -9999 -9999 -9999 -9999 -9999 -9999 -9999 -9999 -9999 -9999 -9999 -9999 -9999 -9999 -9999 -9999 -9999 -9999 -9999 -9999 -9999 -9999 -9999 -9999 -9999 -9999 -9999 -9999 -9999 -9999 -9999 -9999 -9999 -9999 -9999 -9999 -9999 -9999 -9999 -9999 -9999 -9999 -9999 -9999 -9999 -9999 -9999 -9999 -9999 -9999 -9999 -9999 -9999 -9999 -9999 -9999 -9999 -9999 -9999 -9999 -9999 -9999 -9999 -9999 -9999 -9999 -9999 -9999 -9999 -9999 -9999 -9999 -9999 -9999 -9999 -9999 -9999 -9999 -9999 -9999 -9999 -9999 -9999 -9999 -9999 -9999 -9999 -9999 -9999 -9999 -9999 -9999 -9999 -9999 -9999 -9999 -9999 -9999 -9999 -9999 -9999 -9999 -9999
-9999 -9999 -9999 -9999 -9999 -9999 -9999 -9999 -9999 -9999 -9999 -9999 -9999 -9999 -9999 -9999 -9999 -9999 -9999 -9999 -9999 -9999 -9999 -9999 -9999 -9999 -9999 -9999 -9999 -9999 -9999 -9999 -9999 -9999 -9999 -9999 -9999 -9999 -9999 -9999 -9999 -9999 -9999 -9999 -9999 -9999 -9999 -9999 -9999 -9999 -9999 -9999 -9999 -9999 -9999 -9999 -9999 -9999 -9999 -9999 -9999 -9999 -9999 -9999 -9999 -9999 -9999 -9999 -9999 -9999 -9999 -9999 -9999 -9999 -9999 -9999 -9999 -9999 -9999 -9999 -9999 -9999 -9999 -9999 -9999 -9999 -9999 -9999 -9999 -9999 -9999 -9999 -9999 -9999 -9999 -9999 -9999 -9999 -9999 -9999 -9999 -9999 -9999 -9999 -9999 -9999 -9999 -9999 -9999 -9999 -9999 -9999 -9999 -9999 -9999 -9999 -9999 -9999 -9999 -9999 -9999 -9999 -9999 -9999 -9999 -9999 -9999 -9999 -9999 -9999 -9999 -9999 -9999 -9999 -9999 -9999 -9999 -9999 -9999 -9999 -9999 -9999 -9999 -9999 -9999 -9999 -9999 -9999 -9999 -9999 -9999 -9999 -9999 -9999 -9999 -9999 -9999 -9999 -9999 -9999 -9999 -9999 -9999 -9999 -9999 -9999 -9999 -9999 -9999 -9999 -9999 -9999 -9999 -9999 -9999 -9999 -9999 -9999 -9999 -9999 -9999 -9999 -9999 -9999 -9999 -9999 -9999 -9999 -9999 -9999 -9999 -9999 -9999 -9999 -9999 -9999 -9999 -9999 -9999 -9999 -9999 -9999 -9999 -9999 -9999 -9999 -9999 -9999 -9999 -9999 -9999 -9999 -9999 -9999 -9999 -9999 -9999 -9999 -9999 -9999 -9999 -9999 -9999 -9999 -9999 -9999 -9999 -9999 -9999 -9999 -9999 -9999 -9999 -9999 -9999 -9999 -9999 -9999 -9999 -9999 -9999 -9999 -9999 -9999 -9999 -9999 -9999 -9999 -9999 -9999 -9999 -9999 -9999 -9999 -9999 -9999 -9999 -9999 -9999 -9999 -9999 -9999 -9999 -9999
-9999 -9999 -9999 -9999 -9999 -9999 -9999 -9999 -9999 -9999 -9999 -9999 -9999 -9999 -9999 -9999 -9999 -9999 -9999 -9999 -9999 -9999 -9999 -9999 -9999 -9999 -9999 -9999 -9999 -9999 -9999 -9999 -9999 -9999 -9999 -9999 -9999 -9999 -9999 -9999 -9999 -9999 -9999 -9999 -9999 -9999 -9999 -9999 -9999 -9999 -9999 -9999 -9999 -9999 -9999 -9999 -9999 -9999 -9999 -9999 -9999 -9999 -9999 -9999 -9999 -9999 -9999 -9999 -9999 -9999 -9999 -9999 -9999 -9999 -9999 -9999 -9999 -9999 -9999 -9999 -9999 -9999 -9999 -9999 -9999 -9999 -9999 -9999 -9999 -9999 -9999 -9999 -9999 -9999 -9999 -9999 -9999 -9999 -9999 -9999 -9999 -9999 -9999 -9999 -9999 -9999 -9999 -9999 -9999 -9999 -9999 -9999 -9999 -9999 -9999 -9999 -9999 -9999 -9999 -9999 -9999 -9999 -9999 -9999 -9999 -9999 -9999 -9999 -9999 -9999 -9999 -9999 -9999 -9999 -9999 -9999 -9999 -9999 -9999 -9999 -9999 -9999 -9999 -9999 -9999 -9999 -9999 -9999 -9999 -9999 -9999 -9999 -9999 -9999 -9999 -9999 -9999 -9999 -9999 -9999 -9999 -9999 -9999 -9999 -9999 -9999 -9999 -9999 -9999 -9999 -9999 -9999 -9999 -9999 -9999 -9999 -9999 -9999 -9999 -9999 -9999 -9999 -9999 -9999 -9999 -9999 -9999 -9999 -9999 -9999 -9999 -9999 -9999 -9999 -9999 -9999 -9999 -9999 -9999 -9999 -9999 -9999 -9999 -9999 -9999 -9999 -9999 -9999 -9999 -9999 -9999 -9999 -9999 -9999 -9999 -9999 -9999 -9999 -9999 -9999 -9999 -9999 -9999 -9999 -9999 -9999 -9999 -9999 -9999 -9999 -9999 -9999 -9999 -9999 -9999 -9999 -9999 -9999 -9999 -9999 -9999 -9999 -9999 -9999 -9999 -9999 -9999 -9999 -9999 -9999 -9999 -9999 -9999 -9999 -9999 -9999 -9999 -9999 -9999 -9999 -9999 -9999 -9999 -9999
-9999 -9999 -9999 -9999 -9999 -9999 -9999 -9999 -9999 -9999 -9999 -9999 -9999 -9999 -9999 -9999 -9999 -9999 -9999 -9999 -9999 -9999 -9999 -9999 -9999 -9999 -9999 -9999 -9999 -9999 -9999 -9999 -9999 -9999 -9999 -9999 -9999 -9999 -9999 -9999 -9999 -9999 -9999 -9999 -9999 -9999 -9999 -9999 -9999 -9999 -9999 -9999 -9999 -9999 -9999 -9999 -9999 -9999 -9999 -9999 -9999 -9999 -9999 -9999 -9999 -9999 -9999 -9999 -9999 -9999 -9999 -9999 -9999 -9999 -9999 -9999 -9999 -9999 -9999 -9999 -9999 -9999 -9999 -9999 -9999 -9999 -9999 -9999 -9999 -9999 -9999 -9999 -9999 -9999 -9999 -9999 -9999 -9999 -9999 -9999 -9999 -9999 -9999 -9999 -9999 -9999 -9999 -9999 -9999 -9999 -9999 -9999 -9999 -9999 -9999 -9999 -9999 -9999 -9999 -9999 -9999 -9999 -9999 -9999 -9999 -9999 -9999 -9999 -9999 -9999 -9999 -9999 -9999 -9999 -9999 -9999 -9999 -9999 -9999 -9999 -9999 -9999 -9999 -9999 -9999 -9999 -9999 -9999 -9999 -9999 -9999 -9999 -9999 -9999 -9999 -9999 -9999 -9999 -9999 -9999 -9999 -9999 -9999 -9999 -9999 -9999 -9999 -9999 -9999 -9999 -9999 -9999 -9999 -9999 -9999 -9999 -9999 -9999 -9999 -9999 -9999 -9999 -9999 -9999 -9999 -9999 -9999 -9999 -9999 -9999 -9999 -9999 -9999 -9999 -9999 -9999 -9999 -9999 -9999 -9999 -9999 -9999 -9999 -9999 -9999 -9999 -9999 -9999 -9999 -9999 -9999 -9999 -9999 -9999 -9999 -9999 -9999 -9999 -9999 -9999 -9999 -9999 -9999 -9999 -9999 -9999 -9999 -9999 -9999 -9999 -9999 -9999 -9999 -9999 -9999 -9999 -9999 -9999 -9999 -9999 -9999 -9999 -9999 -9999 -9999 -9999 -9999 -9999 -9999 -9999 -9999 -9999 -9999 -9999 -9999 -9999 -9999 -9999 -9999 -9999 -9999 -9999 -9999 -9999
-9999 -9999 -9999 -9999 -9999 -9999 -9999 -9999 -9999 -9999 -9999 -9999 -9999 -9999 -9999 -9999 -9999 -9999 -9999 -9999 -9999 -9999 -9999 -9999 -9999 -9999 -9999 -9999 -9999 -9999 -9999 -9999 -9999 -9999 -9999 -9999 -9999 -9999 -9999 -9999 -9999 -9999 -9999 -9999 -9999 -9999 -9999 -9999 -9999 -9999 -9999 -9999 -9999 -9999 -9999 -9999 -9999 -9999 -9999 -9999 -9999 -9999 -9999 -9999 -9999 -9999 -9999 -9999 -9999 -9999 -9999 -9999 -9999 -9999 -9999 -9999 -9999 -9999 -9999 -9999 -9999 -9999 -9999 -9999 -9999 -9999 -9999 -9999 -9999 -9999 -9999 -9999 -9999 -9999 -9999 -9999 -9999 -9999 -9999 -9999 -9999 -9999 -9999 -9999 -9999 -9999 -9999 -9999 -9999 -9999 -9999 -9999 -9999 -9999 -9999 -9999 -9999 -9999 -9999 -9999 -9999 -9999 -9999 -9999 -9999 -9999 -9999 -9999 -9999 -9999 -9999 -9999 -9999 -9999 -9999 -9999 -9999 -9999 -9999 -9999 -9999 -9999 -9999 -9999 -9999 -9999 -9999 -9999 -9999 -9999 -9999 -9999 -9999 -9999 -9999 -9999 -9999 -9999 -9999 -9999 -9999 -9999 -9999 -9999 -9999 -9999 -9999 -9999 -9999 -9999 -9999 -9999 -9999 -9999 -9999 -9999 -9999 -9999 -9999 -9999 -9999 -9999 -9999 -9999 -9999 -9999 -9999 -9999 -9999 -9999 -9999 -9999 -9999 -9999 -9999 -9999 -9999 -9999 -9999 -9999 -9999 -9999 -9999 -9999 -9999 -9999 -9999 -9999 -9999 -9999 -9999 -9999 -9999 -9999 -9999 -9999 -9999 -9999 -9999 -9999 -9999 -9999 -9999 -9999 -9999 -9999 -9999 -9999 -9999 -9999 -9999 -9999 -9999 -9999 -9999 -9999 -9999 -9999 -9999 -9999 -9999 -9999 -9999 -9999 -9999 -9999 -9999 -9999 -9999 -9999 -9999 -9999 -9999 -9999 -9999 -9999 -9999 -9999 -9999 -9999 -9999 -9999 -9999 -9999
-9999 -9999 -9999 -9999 -9999 -9999 -9999 -9999 -9999 -9999 -9999 -9999 -9999 -9999 -9999 -9999 -9999 -9999 -9999 -9999 -9999 -9999 -9999 -9999 -9999 -9999 -9999 -9999 -9999 -9999 -9999 -9999 -9999 -9999 -9999 -9999 -9999 -9999 -9999 -9999 -9999 -9999 -9999 -9999 -9999 -9999 -9999 -9999 -9999 -9999 -9999 -9999 -9999 -9999 -9999 -9999 -9999 -9999 -9999 -9999 -9999 -9999 -9999 -9999 -9999 -9999 -9999 -9999 -9999 -9999 -9999 -9999 -9999 -9999 -9999 -9999 -9999 -9999 -9999 -9999 -9999 -9999 -9999 -9999 -9999 -9999 -9999 -9999 -9999 -9999 -9999 -9999 -9999 -9999 -9999 -9999 -9999 -9999 -9999 -9999 -9999 -9999 -9999 -9999 -9999 -9999 -9999 -9999 -9999 -9999 -9999 -9999 -9999 -9999 -9999 -9999 -9999 -9999 -9999 -9999 -9999 -9999 -9999 -9999 -9999 -9999 -9999 -9999 -9999 -9999 -9999 -9999 -9999 -9999 -9999 -9999 -9999 -9999 -9999 -9999 -9999 -9999 -9999 -9999 -9999 -9999 -9999 -9999 -9999 -9999 -9999 -9999 -9999 -9999 -9999 -9999 -9999 -9999 -9999 -9999 -9999 -9999 -9999 -9999 -9999 -9999 -9999 -9999 -9999 -9999 -9999 -9999 -9999 -9999 -9999 -9999 -9999 -9999 -9999 -9999 -9999 -9999 -9999 -9999 -9999 -9999 -9999 -9999 -9999 -9999 -9999 -9999 -9999 -9999 -9999 -9999 -9999 -9999 -9999 -9999 -9999 -9999 -9999 -9999 -9999 -9999 -9999 -9999 -9999 -9999 -9999 -9999 -9999 -9999 -9999 -9999 -9999 -9999 -9999 -9999 -9999 -9999 -9999 -9999 -9999 -9999 -9999 -9999 -9999 -9999 -9999 -9999 -9999 -9999 -9999 -9999 -9999 -9999 -9999 -9999 -9999 -9999 -9999 -9999 -9999 -9999 -9999 -9999 -9999 -9999 -9999 -9999 -9999 -9999 -9999 -9999 -9999 -9999 -9999 -9999 -9999 -9999 -9999 -9999
-9999 -9999 -9999 -9999 -9999 -9999 -9999 -9999 -9999 -9999 -9999 -9999 -9999 -9999 -9999 -9999 -9999 -9999 -9999 -9999 -9999 -9999 -9999 -9999 -9999 -9999 -9999 -9999 -9999 -9999 -9999 -9999 -9999 -9999 -9999 -9999 -9999 -9999 -9999 -9999 -9999 -9999 -9999 -9999 -9999 -9999 -9999 -9999 -9999 -9999 -9999 -9999 -9999 -9999 -9999 -9999 -9999 -9999 -9999 -9999 -9999 -9999 -9999 -9999 -9999 -9999 -9999 -9999 -9999 -9999 -9999 -9999 -9999 -9999 -9999 -9999 -9999 -9999 -9999 -9999 -9999 -9999 -9999 -9999 -9999 -9999 -9999 -9999 -9999 -9999 -9999 -9999 -9999 -9999 -9999 -9999 -9999 -9999 -9999 -9999 -9999 -9999 -9999 -9999 -9999 -9999 -9999 -9999 -9999 -9999 -9999 -9999 -9999 -9999 -9999 -9999 -9999 -9999 -9999 -9999 -9999 -9999 -9999 -9999 -9999 -9999 -9999 -9999 -9999 -9999 -9999 -9999 -9999 -9999 -9999 -9999 -9999 -9999 -9999 -9999 -9999 -9999 -9999 -9999 -9999 -9999 -9999 -9999 -9999 -9999 -9999 -9999 -9999 -9999 -9999 -9999 -9999 -9999 -9999 -9999 -9999 -9999 -9999 -9999 -9999 -9999 -9999 -9999 -9999 -9999 -9999 -9999 -9999 -9999 -9999 -9999 -9999 -9999 -9999 -9999 -9999 -9999 -9999 -9999 -9999 -9999 -9999 -9999 -9999 -9999 -9999 -9999 -9999 -9999 -9999 -9999 -9999 -9999 -9999 -9999 -9999 -9999 -9999 -9999 -9999 -9999 -9999 -9999 -9999 -9999 -9999 -9999 -9999 -9999 -9999 -9999 -9999 -9999 -9999 -9999 -9999 -9999 -9999 -9999 -9999 -9999 -9999 -9999 -9999 -9999 -9999 -9999 -9999 -9999 -9999 -9999 -9999 -9999 -9999 -9999 -9999 -9999 -9999 -9999 -9999 -9999 -9999 -9999 -9999 -9999 -9999 -9999 -9999 -9999 -9999 -9999 -9999 -9999 -9999 -9999 -9999 -9999 -9999 -9999
-9999 -9999 -9999 -9999 -9999 -9999 -9999 -9999 -9999 -9999 -9999 -9999 -9999 -9999 -9999 -9999 -9999 -9999 -9999 -9999 -9999 -9999 -9999 -9999 -9999 -9999 -9999 -9999 -9999 -9999 -9999 -9999 -9999 -9999 -9999 -9999 -9999 -9999 -9999 -9999 -9999 -9999 -9999 -9999 -9999 -9999 -9999 -9999 -9999 -9999 -9999 -9999 -9999 -9999 -9999 -9999 -9999 -9999 -9999 -9999 -9999 -9999 -9999 -9999 -9999 -9999 -9999 -9999 -9999 -9999 -9999 -9999 -9999 -9999 -9999 -9999 -9999 -9999 -9999 -9999 -9999 -9999 -9999 -9999 -9999 -9999 -9999 -9999 -9999 -9999 -9999 -9999 -9999 -9999 -9999 -9999 -9999 -9999 -9999 -9999 -9999 -9999 -9999 -9999 -9999 -9999 -9999 -9999 -9999 -9999 -9999 -9999 -9999 -9999 -9999 -9999 -9999 -9999 -9999 -9999 -9999 -9999 -9999 -9999 -9999 -9999 -9999 -9999 -9999 -9999 -9999 -9999 -9999 -9999 -9999 -9999 -9999 -9999 -9999 -9999 -9999 -9999 -9999 -9999 -9999 -9999 -9999 -9999 -9999 -9999 -9999 -9999 -9999 -9999 -9999 -9999 -9999 -9999 -9999 -9999 -9999 -9999 -9999 -9999 -9999 -9999 -9999 -9999 -9999 -9999 -9999 -9999 -9999 -9999 -9999 -9999 -9999 -9999 -9999 -9999 -9999 -9999 -9999 -9999 -9999 -9999 -9999 -9999 -9999 -9999 -9999 -9999 -9999 -9999 -9999 -9999 -9999 -9999 -9999 -9999 -9999 -9999 -9999 -9999 -9999 -9999 -9999 -9999 -9999 -9999 -9999 -9999 -9999 -9999 -9999 -9999 -9999 -9999 -9999 -9999 -9999 -9999 -9999 -9999 -9999 -9999 -9999 -9999 -9999 -9999 -9999 -9999 -9999 -9999 -9999 -9999 -9999 -9999 -9999 -9999 -9999 -9999 -9999 -9999 -9999 -9999 -9999 -9999 -9999 -9999 -9999 -9999 -9999 -9999 -9999 -9999 -9999 -9999 -9999 -9999 -9999 -9999 -9999 -9999
-9999 -9999 -9999 -9999 -9999 -9999 -9999 -9999 -9999 -9999 -9999 -9999 -9999 -9999 -9999 -9999 -9999 -9999 -9999 -9999 -9999 -9999 -9999 -9999 -9999 -9999 -9999 -9999 -9999 -9999 -9999 -9999 -9999 -9999 -9999 -9999 -9999 -9999 -9999 -9999 -9999 -9999 -9999 -9999 -9999 -9999 -9999 -9999 -9999 -9999 -9999 -9999 -9999 -9999 -9999 -9999 -9999 -9999 -9999 -9999 -9999 -9999 -9999 -9999 -9999 -9999 -9999 -9999 -9999 -9999 -9999 -9999 -9999 -9999 -9999 -9999 -9999 -9999 -9999 -9999 -9999 -9999 -9999 -9999 -9999 -9999 -9999 -9999 -9999 -9999 -9999 -9999 -9999 -9999 -9999 -9999 -9999 -9999 -9999 -9999 -9999 -9999 -9999 -9999 -9999 -9999 -9999 -9999 -9999 -9999 -9999 -9999 -9999 -9999 -9999 -9999 -9999 -9999 -9999 -9999 -9999 -9999 -9999 -9999 -9999 -9999 -9999 -9999 -9999 -9999 -9999 -9999 -9999 -9999 -9999 -9999 -9999 -9999 -9999 -9999 -9999 -9999 -9999 -9999 -9999 -9999 -9999 -9999 -9999 -9999 -9999 -9999 -9999 -9999 -9999 -9999 -9999 -9999 -9999 -9999 -9999 -9999 -9999 -9999 -9999 -9999 -9999 -9999 -9999 -9999 -9999 -9999 -9999 -9999 -9999 -9999 -9999 -9999 -9999 -9999 -9999 -9999 -9999 -9999 -9999 -9999 -9999 -9999 -9999 -9999 -9999 -9999 -9999 -9999 -9999 -9999 -9999 -9999 -9999 -9999 -9999 -9999 -9999 -9999 -9999 -9999 -9999 -9999 -9999 -9999 -9999 -9999 -9999 -9999 -9999 -9999 -9999 -9999 -9999 -9999 -9999 -9999 -9999 -9999 -9999 -9999 -9999 -9999 -9999 -9999 -9999 -9999 -9999 -9999 -9999 -9999 -9999 -9999 -9999 -9999 -9999 -9999 -9999 -9999 -9999 -9999 -9999 -9999 -9999 -9999 -9999 -9999 -9999 -9999 -9999 -9999 -9999 -9999 -9999 -9999 -9999 -9999 -9999 -9999
-9999 -9999 -9999 -9999 -9999 -9999 -9999 -9999 -9999 -9999 -9999 -9999 -9999 -9999 -9999 -9999 -9999 -9999 -9999 -9999 -9999 -9999 -9999 -9999 -9999 -9999 -9999 -9999 -9999 -9999 -9999 -9999 -9999 -9999 -9999 -9999 -9999 -9999 -9999 -9999 -9999 -9999 -9999 -9999 -9999 -9999 -9999 -9999 -9999 -9999 -9999 -9999 -9999 -9999 -9999 -9999 -9999 -9999 -9999 -9999 -9999 -9999 -9999 -9999 -9999 -9999 -9999 -9999 -9999 -9999 -9999 -9999 -9999 -9999 -9999 -9999 -9999 -9999 -9999 -9999 -9999 -9999 -9999 -9999 -9999 -9999 -9999 -9999 -9999 -9999 -9999 -9999 -9999 -9999 -9999 -9999 -9999 -9999 -9999 -9999 -9999 -9999 -9999 -9999 -9999 -9999 -9999 -9999 -9999 -9999 -9999 -9999 -9999 -9999 -9999 -9999 -9999 -9999 -9999 -9999 -9999 -9999 -9999 -9999 -9999 -9999 -9999 -9999 -9999 -9999 -9999 -9999 -9999 -9999 -9999 -9999 -9999 -9999 -9999 -9999 -9999 -9999 -9999 -9999 -9999 -9999 -9999 -9999 -9999 -9999 -9999 -9999 -9999 -9999 -9999 -9999 -9999 -9999 -9999 -9999 -9999 -9999 -9999 -9999 -9999 -9999 -9999 -9999 -9999 -9999 -9999 -9999 -9999 -9999 -9999 -9999 -9999 -9999 -9999 -9999 -9999 -9999 -9999 -9999 -9999 -9999 -9999 -9999 -9999 -9999 -9999 -9999 -9999 -9999 -9999 -9999 -9999 -9999 -9999 -9999 -9999 -9999 -9999 -9999 -9999 -9999 -9999 7.60045E-1 7.53632E-1 -9999 -9999 7.45275E-1 7.31702E-1 -9999 -9999 -9999 -9999 -9999 -9999 -9999 -9999 -9999 -9999 -9999 -9999 -9999 -9999 -9999 -9999 -9999 -9999 -9999 -9999 -9999 -9999 -9999 -9999 -9999 -9999 -9999 -9999 -9999 -9999 -9999 -9999 -9999 -9999 -9999 -9999 -9999 -9999 -9999 -9999 -9999 -9999 -9999 -9999 -9999 -9999 -9999 -9999 -9999 -9999 -9999
-9999 -9999 -9999 -9999 -9999 -9999 -9999 -9999 -9999 -9999 -9999 -9999 -9999 -9999 -9999 -9999 -9999 -9999 -9999 -9999 -9999 -9999 -9999 -9999 -9999 -9999 -9999 -9999 -9999 -9999 -9999 -9999 -9999 -9999 -9999 -9999 -9999 -9999 -9999 -9999 -9999 -9999 -9999 -9999 -9999 -9999 -9999 -9999 -9999 -9999 -9999 -9999 -9999 -9999 -9999 -9999 -9999 -9999 -9999 -9999 -9999 -9999 -9999 -9999 -9999 -9999 -9999 -9999 -9999 -9999 -9999 -9999 -9999 -9999 -9999 -9999 -9999 -9999 -9999 -9999 -9999 -9999 -9999 -9999 -9999 -9999 -9999 -9999 -9999 -9999 -9999 -9999 -9999 -9999 -9999 -9999 -9999 -9999 -9999 -9999 -9999 -9999 -9999 -9999 -9999 -9999 -9999 -9999 -9999 -9999 -9999 -9999 -9999 -9999 -9999 -9999 -9999 -9999 -9999 -9999 -9999 -9999 -9999 -9999 -9999 -9999 -9999 -9999 -9999 -9999 -9999 -9999 -9999 -9999 -9999 -9999 -9999 -9999 -9999 -9999 -9999 -9999 -9999 -9999 -9999 -9999 -9999 -9999 -9999 -9999 -9999 -9999 -9999 -9999 -9999 -9999 -9999 -9999 -9999 -9999 -9999 -9999 -9999 -9999 -9999 -9999 -9999 -9999 -9999 -9999 -9999 -9999 -9999 -9999 -9999 -9999 -9999 -9999 -9999 -9999 -9999 -9999 -9999 -9999 -9999 -9999 -9999 -9999 -9999 -9999 -9999 -9999 -9999 -9999 -9999 -9999 -9999 -9999 -9999 -9999 -9999 -9999 -9999 -9999 7.67732E-1 -9999 -9999 7.41626E-1 7.28225E-1 7.27271E-1 7.2214E-1 7.04981E-1 6.96991E-1 6.85081E-1 6.71764E-1 6.84982E-1 -9999 -9999 -9999 -9999 -9999 -9999 -9999 -9999 -9999 -9999 -9999 -9999 -9999 -9999 -9999 -9999 -9999 -9999 -9999 -9999 -9999 -9999 -9999 -9999 -9999 -9999 -9999 -9999 -9999 -9999 -9999 -9999 -9999 -9999 -9999 -9999 -9999 -9999 -9999 -9999 -9999 -9999 -9999 -9999 -9999 -9999 -9999 -9999
-9999 -9999 -9999 -9999 -9999 -9999 -9999 -9999 -9999 -9999 -9999 -9999 -9999 -9999 -9999 -9999 -9999 -9999 -9999 -9999 -9999 -9999 -9999 -9999 -9999 -9999 -9999 -9999 -9999 -9999 -9999 -9999 -9999 -9999 -9999 -9999 -9999 -9999 -9999 -9999 -9999 -9999 -9999 -9999 -9999 -9999 -9999 -9999 -9999 -9999 -9999 -9999 -9999 -9999 -9999 -9999 -9999 -9999 -9999 -9999 -9999 -9999 -9999 -9999 -9999 -9999 -9999 -9999 -9999 -9999 -9999 -9999 -9999 -9999 -9999 -9999 -9999 -9999 -9999 -9999 -9999 -9999 -9999 -9999 -9999 -9999 -9999 -9999 -9999 -9999 -9999 -9999 -9999 -9999 -9999 -9999 -9999 -9999 -9999 -9999 -9999 -9999 -9999 -9999 -9999 -9999 -9999 -9999 -9999 -9999 -9999 -9999 -9999 -9999 -9999 -9999 -9999 -9999 -9999 -9999 -9999 -9999 -9999 -9999 -9999 -9999 -9999 -9999 -9999 -9999 -9999 -9999 -9999 -9999 -9999 -9999 -9999 -9999 -9999 -9999 -9999 -9999 -9999 -9999 -9999 -9999 -9999 -9999 -9999 -9999 -9999 -9999 -9999 -9999 -9999 -9999 -9999 -9999 -9999 -9999 -9999 -9999 -9999 -9999 -9999 -9999 -9999 -9999 -9999 -9999 -9999 -9999 -9999 -9999 -9999 -9999 -9999 -9999 -9999 -9999 -9999 -9999 -9999 -9999 -9999 -9999 -9999 -9999 -9999 -9999 -9999 -9999 -9999 -9999 -9999 -9999 -9999 -9999 -9999 -9999 -9999 -9999 -9999 7.52651E-1 7.41943E-1 7.19789E-1 6.97974E-1 6.88311E-1 6.74986E-1 6.67268E-1 6.85883E-1 6.58771E-1 6.37573E-1 6.18632E-1 6.18718E-1 6.22598E-1 6.46035E-1 -9999 -9999 -9999 -9999 -9999 -9999 -9999 -9999 -9999 -9999 -9999 -9999 -9999 -9999 -9999 -9999 -9999 -9999 -9999 -9999 -9999 -9999 -9999 -9999 -9999 -9999 -9999 -9999 -9999 -9999 -9999 -9999 -9999 -9999 -9999 -9999 -9999 -9999 -9999 -9999 -9999 -9999 -9999 -9999 -9999 -9999 -9999
-9999 -9999 -9999 -9999 -9999 -9999 -9999 -9999 -9999 -9999 -9999 -9999 -9999 -9999 -9999 -9999 -9999 -9999 -9999 -9999 -9999 -9999 -9999 -9999 -9999 -9999 -9999 -9999 -9999 -9999 -9999 -9999 -9999 -9999 -9999 -9999 -9999 -9999 -9999 -9999 -9999 -9999 -9999 -9999 -9999 -9999 -9999 -9999 -9999 -9999 -9999 -9999 -9999 -9999 -9999 -9999 -9999 -9999 -9999 -9999 -9999 -9999 -9999 -9999 -9999 -9999 -9999 -9999 -9999 -9999 -9999 -9999 -9999 -9999 -9999 -9999 -9999 -9999 -9999 -9999 -9999 -9999 -9999 -9999 -9999 -9999 -9999 -9999 -9999 -9999 -9999 -9999 -9999 -9999 -9999 -9999 -9999 -9999 -9999 -9999 -9999 -9999 -9999 -9999 -9999 -9999 -9999 -9999 -9999 -9999 -9999 -9999 -9999 -9999 -9999 -9999 -9999 -9999 -9999 -9999 -9999 -9999 -9999 -9999 -9999 -9999 -9999 -9999 -9999 -9999 -9999 -9999 -9999 -9999 -9999 -9999 -9999 -9999 -9999 -9999 -9999 -9999 -9999 -9999 -9999 -9999 -9999 -9999 -9999 -9999 -9999 -9999 -9999 -9999 -9999 -9999 -9999 -9999 -9999 -9999 -9999 -9999 -9999 -9999 -9999 -9999 -9999 -9999 -9999 -9999 -9999 -9999 -9999 -9999 -9999 -9999 -9999 -9999 -9999 -9999 -9999 -9999 -9999 -9999 -9999 -9999 -9999 -9999 -9999 -9999 -9999 -9999 -9999 -9999 -9999 -9999 -9999 -9999 -9999 -9999 -9999 7.54691E-1 7.51478E-1 7.46448E-1 7.27746E-1 7.11635E-1 6.67211E-1 6.25932E-1 6.07389E-1 6.14652E-1 5.98961E-1 5.70244E-1 5.52304E-1 5.36191E-1 5.29375E-1 5.4453E-1 5.55587E-1 5.91184E-1 6.14379E-1 -9999 -9999 -9999 -9999 -9999 -9999 -9999 -9999 -9999 -9999 -9999 -9999 -9999 -9999 -9999 -9999 -9999 -9999 -9999 -9999 -9999 -9999 -9999 -9999 -9999 -9999 -9999 -9999 -9999 -9999 -9999 -9999 -9999 -9999 -9999 -9999 -9999 -9999 -9999 -9999 -9999 -9999 -9999 -9999 -9999
-9999 -9999 -9999 -9999 -9999 -9999 -9999 -9999 -9999 -9999 -9999 -9999 -9999 -9999 -9999 -9999 -9999 -9999 -9999 -9999 -9999 -9999 -9999 -9999 -9999 -9999 -9999 -9999 -9999 -9999 -9999 -9999 -9999 -9999 -9999 -9999 -9999 -9999 -9999 -9999 -9999 -9999 -9999 -9999 -9999 -9999 -9999 -9999 -9999 -9999 -9999 -9999 -9999 -9999 -9999 -9999 -9999 -9999 -9999 -9999 -9999 -9999 -9999 -9999 -9999 -9999 -9999 -9999 -9999 -9999 -9999 -9999 -9999 -9999 -9999 -9999 -9999 -9999 -9999 -9999 -9999 -9999 -9999 -9999 -9999 -9999 -9999 -9999 -9999 -9999 -9999 -9999 -9999 -9999 -9999 -9999 -9999 -9999 -9999 -9999 -9999 -9999 -9999 -9999 -9999 -9999 -9999 -9999 -9999 -9999 -9999 -9999 -9999 -9999 -9999 -9999 -9999 -9999 -9999 -9999 -9999 -9999 -9999 -9999 -9999 -9999 -9999 -9999 -9999 -9999 -9999 -9999 -9999 -9999 -9999 -9999 -9999 -9999 -9999 -9999 -9999 -9999 -9999 -9999 -9999 -9999 -9999 -9999 -9999 -9999 -9999 -9999 -9999 -9999 -9999 -9999 -9999 -9999 -9999 -9999 -9999 -9999 -9999 -9999 -9999 -9999 -9999 -9999 -9999 -9999 -9999 -9999 -9999 -9999 -9999 -9999 -9999 -9999 -9999 -9999 -9999 -9999 -9999 -9999 -9999 -9999 -9999 -9999 -9999 -9999 -9999 -9999 -9999 -9999 -9999 -9999 -9999 -9999 -9999 -9999 7.62155E-1 7.53818E-1 7.39516E-1 7.42551E-1 7.2859E-1 6.96932E-1 6.40579E-1 5.79276E-1 5.49303E-1 5.52249E-1 5.59409E-1 5.31085E-1 5.084E-1 4.9849E-1 4.9196E-1 4.66456E-1 4.45215E-1 4.36248E-1 4.85845E-1 5.90214E-1 -9999 -9999 -9999 -9999 -9999 -9999 -9999 -9999 -9999 -9999 -9999 -9999 -9999 -9999 -9999 -9999 -9999 -9999 -9999 -9999 -9999 -9999 -9999 -9999 -9999 -9999 -9999 -9999 -9999 -9999 -9999 -9999 -9999 -9999 -9999 -9999 -9999 -9999 -9999 -9999 -9999 -9999 -9999 -9999
-9999 -9999 -9999 -9999 -9999 -9999 -9999 -9999 -9999 -9999 -9999 -9999 -9999 -9999 -9999 -9999 -9999 -9999 -9999 -9999 -9999 -9999 -9999 -9999 -9999 -9999 -9999 -9999 -9999 -9999 -9999 -9999 -9999 -9999 -9999 -9999 -9999 -9999 -9999 -9999 -9999 -9999 -9999 -9999 -9999 -9999 -9999 -9999 -9999 -9999 -9999 -9999 -9999 -9999 -9999 -9999 -9999 -9999 -9999 -9999 -9999 -9999 -9999 -9999 -9999 -9999 -9999 -9999 -9999 -9999 -9999 -9999 -9999 -9999 -9999 -9999 -9999 -9999 -9999 -9999 -9999 -9999 -9999 -9999 -9999 -9999 -9999 -9999 -9999 -9999 -9999 -9999 -9999 -9999 -9999 -9999 -9999 -9999 -9999 -9999 -9999 -9999 -9999 -9999 -9999 -9999 -9999 -9999 -9999 -9999 -9999 -9999 -9999 -9999 -9999 -9999 -9999 -9999 -9999 -9999 -9999 -9999 -9999 -9999 -9999 -9999 -9999 -9999 -9999 -9999 -9999 -9999 -9999 -9999 -9999 -9999 -9999 -9999 -9999 -9999 -9999 -9999 -9999 -9999 -9999 -9999 -9999 -9999 -9999 -9999 -9999 -9999 -9999 -9999 -9999 -9999 -9999 -9999 -9999 -9999 -9999 -9999 -9999 -9999 -9999 -9999 -9999 -9999 -9999 -9999 -9999 -9999 -9999 -9999 -9999 -9999 -9999 -9999 -9999 -9999 -9999 -9999 -9999 -9999 -9999 -9999 -9999 -9999 -9999 -9999 -9999 -9999 -9999 -9999 -9999 -9999 -9999 -9999 -9999 -9999 7.63004E-1 7.59429E-1 7.3393E-1 7.24678E-1 7.15056E-1 6.94526E-1 6.33827E-1 5.55988E-1 4.90133E-1 4.86257E-1 5.17416E-1 4.96015E-1 4.61552E-1 4.53341E-1 4.51496E-1 4.15456E-1 3.71656E-1 3.52839E-1 3.70407E-1 4.99634E-1 -9999 -9999 -9999 -9999 -9999 -9999 -9999 -9999 -9999 -9999 -9999 -9999 -9999 -9999 -9999 -9999 -9999 -9999 -9999 -9999 -9999 -9999 -9999 -9999 -9999 -9999 -9999 -9999 -9999 -9999 -9999 -9999 -9999 -9999 -9999 -9999 -9999 -9999 -9999 -9999 -9999 -9999 -9999 -9999
-9999 -9999 -9999 -9999 -9999 -9999 -9999 -9999 -9999 -9999 -9999 -9999 -9999 -9999 -9999 -9999 -9999 -9999 -9999 -9999 -9999 -9999 -9999 -9999 -9999 -9999 -9999 -9999 -9999 -9999 -9999 -9999 -9999 -9999 -9999 -9999 -9999 -9999 -9999 -9999 -9999 -9999 -9999 -9999 -9999 -9999 -9999 -9999 -9999 -9999 -9999 -9999 -9999 -9999 -9999 -9999 -9999 -9999 -9999 -9999 -9999 -9999 -9999 -9999 -9999 -9999 -9999 -9999 -9999 -9999 -9999 -9999 -9999 -9999 -9999 -9999 -9999 -9999 -9999 -9999 -9999 -9999 -9999 -9999 -9999 -9999 -9999 -9999 -9999 -9999 -9999 -9999 -9999 -9999 -9999 -9999 -9999 -9999 -9999 -9999 -9999 -9999 -9999 -9999 -9999 -9999 -9999 -9999 -9999 -9999 -9999 -9999 -9999 -9999 -9999 -9999 -9999 -9999 -9999 -9999 -9999 -9999 -9999 -9999 -9999 -9999 -9999 -9999 -9999 -9999 -9999 -9999 -9999 -9999 -9999 -9999 -9999 -9999 -9999 -9999 -9999 -9999 -9999 -9999 -9999 -9999 -9999 -9999 -9999 -9999 -9999 -9999 -9999 -9999 -9999 -9999 -9999 -9999 -9999 -9999 -9999 -9999 -9999 -9999 -9999 -9999 -9999 -9999 -9999 -9999 -9999 -9999 -9999 -9999 -9999 -9999 -9999 -9999 -9999 -9999 -9999 -9999 -9999 -9999 -9999 -9999 -9999 -9999 -9999 -9999 -9999 -9999 -9999 -9999 -9999 -9999 -9999 7.63851E-1 7.63569E-1 7.61018E-1 7.47341E-1 7.40669E-1 7.09435E-1 6.96057E-1 6.964E-1 6.76109E-1 6.23571E-1 5.37918E-1 4.413E-1 4.33247E-1 4.76155E-1 4.4985E-1 4.06128E-1 4.03585E-1 4.19312E-1 3.64849E-1 3.11906E-1 2.97425E-1 3.23337E-1 4.35148E-1 -9999 -9999 -9999 -9999 -9999 -9999 -9999 -9999 -9999 -9999 -9999 -9999 -9999 -9999 -9999 -9999 -9999 -9999 -9999 -9999 -9999 -9999 -9999 -9999 -9999 -9999 -9999 -9999 -9999 -9999 -9999 -9999 -9999 -9999 -9999 -9999 -9999 -9999 -9999 -9999 -9999 -9999 -9999 -9999
-9999 -9999 -9999 -9999 -9999 -9999 -9999 -9999 -9999 -9999 -9999 -9999 -9999 -9999 -9999 -9999 -9999 -9999 -9999 -9999 -9999 -9999 -9999 -9999 -9999 -9999 -9999 -9999 -9999 -9999 -9999 -9999 -9999 -9999 -9999 -9999 -9999 -9999 -9999 -9999 -9999 -9999 -9999 -9999 -9999 -9999 -9999 -9999 -9999 -9999 -9999 -9999 -9999 -9999 -9999 -9999 -9999 -9999 -9999 -9999 -9999 -9999 -9999 -9999 -9999 -9999 -9999 -9999 -9999 -9999 -9999 -9999 -9999 -9999 -9999 -9999 -9999 -9999 -9999 -9999 -9999 -9999 -9999 -9999 -9999 -9999 -9999 -9999 -9999 -9999 -9999 -9999 -9999 -9999 -9999 -9999 -9999 -9999 -9999 -9999 -9999 -9999 -9999 -9999 -9999 -9999 -9999 -9999 -9999 -9999 -9999 -9999 -9999 -9999 -9999 -9999 -9999 -9999 -9999 -9999 -9999 -9999 -9999 -9999 -9999 -9999 -9999 -9999 -9999 -9999 -9999 -9999 -9999 -9999 -9999 -9999 -9999 -9999 -9999 -9999 -9999 -9999 -9999 -9999 -9999 -9999 -9999 -9999 -9999 -9999 -9999 -9999 -9999 -9999 -9999 -9999 -9999 -9999 -9999 -9999 -9999 -9999 -9999 -9999 -9999 -9999 -9999 -9999 -9999 -9999 -9999 -9999 -9999 -9999 -9999 -9999 -9999 -9999 -9999 -9999 -9999 -9999 -9999 -9999 -9999 -9999 -9999 -9999 -9999 -9999 -9999 -9999 -9999 -9999 -9999 -9999 7.50306E-1 7.4767E-1 7.55186E-1 7.41892E-1 7.19827E-1 6.82689E-1 6.55948E-1 6.52629E-1 6.57244E-1 6.42107E-1 5.78853E-1 4.88291E-1 3.75667E-1 3.50504E-1 3.85122E-1 4.07015E-1 3.55851E-1 3.69041E-1 3.90535E-1 3.38731E-1 3.23203E-1 3.39805E-1 3.69586E-1 4.67604E-1 -9999 -9999 -9999 -9999 -9999 -9999 -9999 -9999 -9999 -9999 -9999 -9999 -9999 -9999 -9999 -9999 -9999 -9999 -9999 -9999 -9999 -9999 -9999 -9999 -9999 -9999 -9999 -9999 -9999 -9999 -9999 -9999 -9999 -9999 -9999 -9999 -9999 -9999 -9999 -9999 -9999 -9999 -9999 -9999
-9999 -9999 -9999 -9999 -9999 -9999 -9999 -9999 -9999 -9999 -9999 -9999 -9999 -9999 -9999 -9999 -9999 -9999 -9999 -9999 -9999 -9999 -9999 -9999 -9999 -9999 -9999 -9999 -9999 -9999 -9999 -9999 -9999 -9999 -9999 -9999 -9999 -9999 -9999 -9999 -9999 -9999 -9999 -9999 -9999 -9999 -9999 -9999 -9999 -9999 -9999 -9999 -9999 -9999 -9999 -9999 -9999 -9999 -9999 -9999 -9999 -9999 -9999 -9999 -9999 -9999 -9999 -9999 -9999 -9999 -9999 -9999 -9999 -9999 -9999 -9999 -9999 -9999 -9999 -9999 -9999 -9999 -9999 -9999 -9999 -9999 -9999 -9999 -9999 -9999 -9999 -9999 -9999 -9999 -9999 -9999 -9999 -9999 -9999 -9999 -9999 -9999 -9999 -9999 -9999 -9999 -9999 -9999 -9999 -9999 -9999 -9999 -9999 -9999 -9999 -9999 -9999 -9999 -9999 -9999 -9999 -9999 -9999 -9999 -9999 -9999 -9999 -9999 -9999 -9999 -9999 -9999 -9999 -9999 -9999 -9999 -9999 -9999 -9999 -9999 -9999 -9999 -9999 -9999 -9999 -9999 -9999 -9999 -9999 -9999 -9999 -9999 -9999 -9999 -9999 -9999 -9999 -9999 -9999 -9999 -9999 -9999 -9999 -9999 -9999 -9999 -9999 -9999 -9999 -9999 -9999 -9999 -9999 -9999 -9999 -9999 -9999 -9999 -9999 -9999 -9999 -9999 -9999 -9999 -9999 -9999 -9999 -9999 -9999 -9999 -9999 -9999 -9999 -9999 -9999 -9999 7.61757E-1 7.55799E-1 7.56629E-1 7.44008E-1 7.1498E-1 6.76511E-1 6.48227E-1 6.45993E-1 6.5273E-1 6.60039E-1 6.01885E-1 4.95048E-1 3.87198E-1 3.23226E-1 3.19463E-1 2.78999E-1 2.57764E-1 2.8526E-1 3.12223E-1 3.54574E-1 3.72721E-1 4.32795E-1 4.97076E-1 5.66363E-1 5.98062E-1 6.3917E-1 -9999 -9999 -9999 -9999 -9999 -9999 -9999 -9999 -9999 -9999 -9999 -9999 -9999 -9999 -9999 -9999 -9999 -9999 -9999 -9999 -9999 -9999 -9999 -9999 -9999 -9999 -9999 -9999 -9999 -9999 -9999 -9999 -9999 -9999 -9999 -9999 -9999 -9999 -9999 -9999 -9999 -9999
-9999 -9999 -9999 -9999 -9999 -9999 -9999 -9999 -9999 -9999 -9999 -9999 -9999 -9999 -9999 -9999 -9999 -9999 -9999 -9999 -9999 -9999 -9999 -9999 -9999 -9999 -9999 -9999 -9999 -9999 -9999 -9999 -9999 -9999 -9999 -9999 -9999 -9999 -9999 -9999 -9999 -9999 -9999 -9999 -9999 -9999 -9999 -9999 -9999 -9999 -9999 -9999 -9999 -9999 -9999 -9999 -9999 -9999 -9999 -9999 -9999 -9999 -9999 -9999 -9999 -9999 -9999 -9999 -9999 -9999 -9999 -9999 -9999 -9999 -9999 -9999 -9999 -9999 -9999 -9999 -9999 -9999 -9999 -9999 -9999 -9999 -9999 -9999 -9999 -9999 -9999 -9999 -9999 -9999 -9999 -9999 -9999 -9999 -9999 -9999 -9999 -9999 -9999 -9999 -9999 -9999 -9999 -9999 -9999 -9999 -9999 -9999 -9999 -9999 -9999 -9999 -9999 -9999 -9999 -9999 -9999 -9999 -9999 -9999 -9999 -9999 -9999 -9999 -9999 -9999 -9999 -9999 -9999 -9999 -9999 -9999 -9999 -9999 -9999 -9999 -9999 -9999 -9999 -9999 -9999 -9999 -9999 -9999 -9999 -9999 -9999 -9999 -9999 -9999 -9999 -9999 -9999 -9999 -9999 -9999 -9999 -9999 -9999 -9999 -9999 -9999 -9999 -9999 -9999 -9999 -9999 -9999 -9999 -9999 -9999 -9999 -9999 -9999 -9999 -9999 -9999 -9999 -9999 -9999 -9999 -9999 -9999 -9999 -9999 -9999 -9999 -9999 -9999 -9999 -9999 -9999 7.73805E-1 7.7773E-1 7.66328E-1 7.45546E-1 7.15491E-1 6.8888E-1 6.7455E-1 6.58949E-1 6.60974E-1 6.65149E-1 6.44934E-1 5.61276E-1 4.42852E-1 3.34442E-1 2.3834E-1 1.80597E-1 1.64742E-1 1.96274E-1 2.63862E-1 3.59207E-1 4.47185E-1 5.25663E-1 5.50353E-1 6.15364E-1 6.35886E-1 6.46854E-1 -9999 -9999 -9999 -9999 -9999 -9999 -9999 -9999 -9999 -9999 -9999 -9999 -9999 -9999 -9999 -9999 -9999 -9999 -9999 -9999 -9999 -9999 -9999 -9999 -9999 -9999 -9999 -9999 -9999 -9999 -9999 -9999 -9999 -9999 -9999 -9999 -9999 -9999 -9999 -9999 -9999 -9999
-9999 -9999 -9999 -9999 -9999 -9999 -9999 -9999 -9999 -9999 -9999 -9999 -9999 -9999 -9999 -9999 -9999 -9999 -9999 -9999 -9999 -9999 -9999 -9999 -9999 -9999 -9999 -9999 -9999 -9999 -9999 -9999 -9999 -9999 -9999 -9999 -9999 -9999 -9999 -9999 -9999 -9999 -9999 -9999 -9999 -9999 -9999 -9999 -9999 -9999 -9999 -9999 -9999 -9999 -9999 -9999 -9999 -9999 -9999 -9999 -9999 -9999 -9999 -9999 -9999 -9999 -9999 -9999 -9999 -9999 -9999 -9999 -9999 -9999 -9999 -9999 -9999 -9999 -9999 -9999 -9999 -9999 -9999 -9999 -9999 -9999 -9999 -9999 -9999 -9999 -9999 -9999 -9999 -9999 -9999 -9999 -9999 -9999 -9999 -9999 -9999 -9999 -9999 -9999 -9999 -9999 -9999 -9999 -9999 -9999 -9999 -9999 -9999 -9999 -9999 -9999 -9999 -9999 -9999 -9999 -9999 -9999 -9999 -9999 -9999 -9999 -9999 -9999 -9999 -9999 -9999 -9999 -9999 -9999 -9999 -9999 -9999 -9999 -9999 -9999 -9999 -9999 -9999 -9999 -9999 -9999 -9999 -9999 -9999 -9999 -9999 -9999 -9999 -9999 -9999 -9999 -9999 -9999 -9999 -9999 -9999 -9999 -9999 -9999 -9999 -9999 -9999 -9999 -9999 -9999 -9999 -9999 -9999 -9999 -9999 -9999 -9999 -9999 -9999 -9999 -9999 -9999 -9999 -9999 -9999 -9999 -9999 -9999 -9999 -9999 -9999 -9999 -9999 -9999 -9999 7.76426E-1 7.77547E-1 7.93034E-1 7.76742E-1 7.56434E-1 7.27684E-1 7.0257E-1 6.93278E-1 6.90704E-1 6.71769E-1 6.36682E-1 6.16046E-1 6.06919E-1 5.06386E-1 3.40721E-1 1.90539E-1 1.16935E-1 1.08027E-1 1.5452E-1 2.47871E-1 3.81747E-1 4.91404E-1 5.35174E-1 5.39086E-1 5.63177E-1 5.80331E-1 5.96004E-1 6.26237E-1 -9999 -9999 -9999 -9999 6.43674E-1 -9999 -9999 -9999 -9999 -9999 -9999 -9999 -9999 -9999 -9999 -9999 -9999 -9999 -9999 -9999 -9999 -9999 -9999 -9999 -9999 -9999 -9999 -9999 -9999 -9999 -9999 -9999 -9999 -9999 -9999 -9999 -9999 -9999 -9999 -9999 -9999
-9999 -9999 -9999 -9999 -9999 -9999 -9999 -9999 -9999 -9999 -9999 -9999 -9999 -9999 -9999 -9999 -9999 -9999 -9999 -9999 -9999 -9999 -9999 -9999 -9999 -9999 -9999 -9999 -9999 -9999 -9999 -9999 -9999 -9999 -9999 -9999 -9999 -9999 -9999 -9999 -9999 -9999 -9999 -9999 -9999 -9999 -9999 -9999 -9999 -9999 -9999 -9999 -9999 -9999 -9999 -9999 -9999 -9999 -9999 -9999 -9999 -9999 -9999 -9999 -9999 -9999 -9999 -9999 -9999 -9999 -9999 -9999 -9999 -9999 -9999 -9999 -9999 -9999 -9999 -9999 -9999 -9999 -9999 -9999 -9999 -9999 -9999 -9999 -9999 -9999 -9999 -9999 -9999 -9999 -9999 -9999 -9999 -9999 -9999 -9999 -9999 -9999 -9999 -9999 -9999 -9999 -9999 -9999 -9999 -9999 -9999 -9999 -9999 -9999 -9999 -9999 -9999 -9999 -9999 -9999 -9999 -9999 -9999 -9999 -9999 -9999 -9999 -9999 -9999 -9999 -9999 -9999 -9999 -9999 -9999 -9999 -9999 -9999 -9999 -9999 -9999 -9999 -9999 -9999 -9999 -9999 -9999 -9999 -9999 -9999 -9999 -9999 -9999 -9999 -9999 -9999 -9999 -9999 -9999 -9999 -9999 -9999 -9999 -9999 -9999 -9999 -9999 -9999 -9999 -9999 -9999 -9999 -9999 -9999 -9999 -9999 -9999 -9999 -9999 -9999 -9999 -9999 -9999 -9999 -9999 -9999 -9999 -9999 -9999 -9999 -9999 -9999 -9999 -9999 7.75769E-1 7.57463E-1 7.72469E-1 7.76025E-1 7.70474E-1 7.55166E-1 7.29031E-1 7.04982E-1 6.92584E-1 6.8934E-1 6.63103E-1 6.23001E-1 5.65395E-1 5.35965E-1 4.5582E-1 3.0605E-1 1.53309E-1 9.71294E-2 1.12255E-1 1.81891E-1 2.90478E-1 3.95024E-1 4.36726E-1 4.45329E-1 4.54805E-1 4.97011E-1 5.28824E-1 5.42433E-1 5.69334E-1 5.77609E-1 -9999 6.20065E-1 6.15012E-1 6.23158E-1 -9999 -9999 -9999 -9999 -9999 -9999 -9999 -9999 -9999 -9999 -9999 -9999 -9999 -9999 -9999 -9999 -9999 -9999 -9999 -9999 -9999 -9999 -9999 -9999 -9999 -9999 -9999 -9999 -9999 -9999 -9999 -9999 -9999 -9999 -9999 -9999
-9999 -9999 -9999 -9999 -9999 -9999 -9999 -9999 -9999 -9999 -9999 -9999 -9999 -9999 -9999 -9999 -9999 -9999 -9999 -9999 -9999 -9999 -9999 -9999 -9999 -9999 -9999 -9999 -9999 -9999 -9999 -9999 -9999 -9999 -9999 -9999 -9999 -9999 -9999 -9999 -9999 -9999 -9999 -9999 -9999 -9999 -9999 -9999 -9999 -9999 -9999 -9999 -9999 -9999 -9999 -9999 -9999 -9999 -9999 -9999 -9999 -9999 -9999 -9999 -9999 -9999 -9999 -9999 -9999 -9999 -9999 -9999 -9999 -9999 -9999 -9999 -9999 -9999 -9999 -9999 -9999 -9999 -9999 -9999 -9999 -9999 -9999 -9999 -9999 -9999 -9999 -9999 -9999 -9999 -9999 -9999 -9999 -9999 -9999 -9999 -9999 -9999 -9999 -9999 -9999 -9999 -9999 -9999 -9999 -9999 -9999 -9999 -9999 -9999 -9999 -9999 -9999 -9999 -9999 -9999 -9999 -9999 -9999 -9999 -9999 -9999 -9999 -9999 -9999 -9999 -9999 -9999 -9999 -9999 -9999 -9999 -9999 -9999 -9999 -9999 -9999 -9999 -9999 -9999 -9999 -9999 -9999 -9999 -9999 -9999 -9999 -9999 -9999 -9999 -9999 -9999 -9999 -9999 -9999 -9999 -9999 -9999 -9999 -9999 -9999 -9999 -9999 -9999 -9999 -9999 -9999 -9999 -9999 -9999 -9999 -9999 -9999 -9999 -9999 -9999 -9999 -9999 -9999 -9999 -9999 -9999 -9999 -9999 -9999 -9999 -9999 -9999 -9999 7.56374E-1 7.58641E-1 7.73127E-1 7.77609E-1 7.74723E-1 7.70965E-1 7.65722E-1 7.529E-1 7.43904E-1 7.3201E-1 7.01801E-1 6.30745E-1 5.44486E-1 4.56479E-1 3.62692E-1 2.64831E-1 1.8411E-1 1.24279E-1 1.32788E-1 1.79486E-1 2.42125E-1 3.21279E-1 3.59207E-1 3.28971E-1 3.20648E-1 3.35581E-1 3.85477E-1 4.44839E-1 4.9141E-1 5.01725E-1 4.96318E-1 4.88978E-1 5.18441E-1 5.69004E-1 -9999 -9999 -9999 -9999 -9999 -9999 -9999 -9999 -9999 -9999 -9999 -9999 -9999 -9999 -9999 -9999 -9999 -9999 -9999 -9999 -9999 -9999 -9999 -9999 -9999 -9999 -9999 -9999 -9999 -9999 -9999 -9999 -9999 -9999 -9999 -9999 -9999
-9999 -9999 -9999 -9999 -9999 -9999 -9999 -9999 -9999 -9999 -9999 -9999 -9999 -9999 -9999 -9999 -9999 -9999 -9999 -9999 -9999 -9999 -9999 -9999 -9999 -9999 -9999 -9999 -9999 -9999 -9999 -9999 -9999 -9999 -9999 -9999 -9999 -9999 -9999 -9999 -9999 -9999 -9999 -9999 -9999 -9999 -9999 -9999 -9999 -9999 -9999 -9999 -9999 -9999 -9999 -9999 -9999 -9999 -9999 -9999 -9999 -9999 -9999 -9999 -9999 -9999 -9999 -9999 -9999 -9999 -9999 -9999 -9999 -9999 -9999 -9999 -9999 -9999 -9999 -9999 -9999 -9999 -9999 -9999 -9999 -9999 -9999 -9999 -9999 -9999 -9999 -9999 -9999 -9999 -9999 -9999 -9999 -9999 -9999 -9999 -9999 -9999 -9999 -9999 -9999 -9999 -9999 -9999 -9999 -9999 -9999 -9999 -9999 -9999 -9999 -9999 -9999 -9999 -9999 -9999 -9999 -9999 -9999 -9999 -9999 -9999 -9999 -9999 -9999 -9999 -9999 -9999 -9999 -9999 -9999 -9999 -9999 -9999 -9999 -9999 -9999 -9999 -9999 -9999 -9999 -9999 -9999 -9999 -9999 -9999 -9999 -9999 -9999 -9999 -9999 -9999 -9999 -9999 -9999 -9999 -9999 -9999 -9999 -9999 -9999 -9999 -9999 -9999 -9999 -9999 -9999 -9999 -9999 -9999 -9999 -9999 -9999 -9999 -9999 -9999 -9999 -9999 -9999 -9999 -9999 -9999 -9999 -9999 -9999 -9999 -9999 -9999 7.57167E-1 7.61161E-1 7.63068E-1 7.76917E-1 7.81083E-1 2.61887E-1 2.75922E-1 7.68512E-1 7.65952E-1 7.64155E-1 7.54692E-1 6.89765E-1 5.56686E-1 3.97425E-1 2.88079E-1 2.02498E-1 1.39589E-1 1.08432E-1 1.33024E-1 1.91608E-1 2.54858E-1 3.00127E-1 3.26476E-1 2.8336E-1 2.54748E-1 2.27677E-1 2.53889E-1 2.98245E-1 3.59488E-1 4.13412E-1 3.99136E-1 3.84792E-1 3.87021E-1 4.31572E-1 5.2075E-1 -9999 -9999 -9999 -9999 -9999 -9999 -9999 -9999 -9999 -9999 6.41051E-1 6.33115E-1 -9999 -9999 -9999 -9999 -9999 -9999 -9999 -9999 -9999 -9999 -9999 -9999 -9999 -9999 -9999 -9999 -9999 -9999 -9999 -9999 -9999 -9999 -9999 -9999 -9999
-9999 -9999 -9999 -9999 -9999 -9999 -9999 -9999 -9999 -9999 -9999 -9999 -9999 -9999 -9999 -9999 -9999 -9999 -9999 -9999 -9999 -9999 -9999 -9999 -9999 -9999 -9999 -9999 -9999 -9999 -9999 -9999 -9999 -9999 -9999 -9999 -9999 -9999 -9999 -9999 -9999 -9999 -9999 -9999 -9999 -9999 -9999 -9999 -9999 -9999 -9999 -9999 -9999 -9999 -9999 -9999 -9999 -9999 -9999 -9999 -9999 -9999 -9999 -9999 -9999 -9999 -9999 -9999 -9999 -9999 -9999 -9999 -9999 -9999 -9999 -9999 -9999 -9999 -9999 -9999 -9999 -9999 -9999 -9999 -9999 -9999 -9999 -9999 -9999 -9999 -9999 -9999 -9999 -9999 -9999 -9999 -9999 -9999 -9999 -9999 -9999 -9999 -9999 -9999 -9999 -9999 -9999 -9999 -9999 -9999 -9999 -9999 -9999 -9999 -9999 -9999 -9999 -9999 -9999 -9999 -9999 -9999 -9999 -9999 -9999 -9999 -9999 -9999 -9999 -9999 -9999 -9999 -9999 -9999 -9999 -9999 -9999 -9999 -9999 -9999 -9999 -9999 -9999 -9999 -9999 -9999 -9999 -9999 -9999 -9999 -9999 -9999 -9999 -9999 -9999 -9999 -9999 -9999 -9999 -9999 -9999 -9999 -9999 -9999 -9999 -9999 -9999 -9999 -9999 -9999 -9999 -9999 -9999 -9999 -9999 -9999 -9999 -9999 -9999 -9999 -9999 -9999 -9999 -9999 -9999 -9999 -9999 -9999 -9999 -9999 -9999 -9999 7.61736E-1 7.65694E-1 7.67996E-1 2.3743E-1 2.51719E-1 2.49675E-1 2.96735E-1 3.32627E-1 3.51545E-1 7.59325E-1 7.22522E-1 6.11319E-1 4.42699E-1 2.68227E-1 1.6038E-1 1.25297E-1 9.62656E-2 9.30638E-2 1.35089E-1 1.88496E-1 2.48903E-1 2.88524E-1 2.7521E-1 1.95909E-1 1.50566E-1 1.52348E-1 1.7058E-1 2.15301E-1 2.93102E-1 3.30182E-1 2.99003E-1 2.60374E-1 2.71356E-1 3.63672E-1 4.56475E-1 -9999 -9999 -9999 -9999 -9999 -9999 -9999 -9999 -9999 -9999 -9999 -9999 -9999 -9999 -9999 -9999 -9999 -9999 -9999 -9999 -9999 -9999 -9999 -9999 -9999 -9999 -9999 -9999 -9999 -9999 -9999 -9999 -9999 -9999 -9999 -9999 -9999
-9999 -9999 -9999 -9999 -9999 -9999 -9999 -9999 -9999 -9999 -9999 -9999 -9999 -9999 -9999 -9999 -9999 -9999 -9999 -9999 -9999 -9999 -9999 -9999 -9999 -9999 -9999 -9999 -9999 -9999 -9999 -9999 -9999 -9999 -9999 -9999 -9999 -9999 -9999 -9999 -9999 -9999 -9999 -9999 -9999 -9999 -9999 -9999 -9999 -9999 -9999 -9999 -9999 -9999 -9999 -9999 -9999 -9999 -9999 -9999 -9999 -9999 -9999 -9999 -9999 -9999 -9999 -9999 -9999 -9999 -9999 -9999 -9999 -9999 -9999 -9999 -9999 -9999 -9999 -9999 -9999 -9999 -9999 -9999 -9999 -9999 -9999 -9999 -9999 -9999 -9999 -9999 -9999 -9999 -9999 -9999 -9999 -9999 -9999 -9999 -9999 -9999 -9999 -9999 -9999 -9999 -9999 -9999 -9999 -9999 -9999 -9999 -9999 -9999 -9999 -9999 -9999 -9999 -9999 -9999 -9999 -9999 -9999 -9999 -9999 -9999 -9999 -9999 -9999 -9999 -9999 -9999 -9999 -9999 -9999 -9999 -9999 -9999 -9999 -9999 -9999 -9999 -9999 -9999 -9999 -9999 -9999 -9999 -9999 -9999 -9999 -9999 -9999 -9999 -9999 -9999 -9999 -9999 -9999 -9999 -9999 -9999 -9999 -9999 -9999 -9999 -9999 -9999 -9999 -9999 -9999 -9999 -9999 -9999 -9999 -9999 -9999 -9999 -9999 -9999 -9999 -9999 -9999 -9999 -9999 -9999 -9999 -9999 -9999 -9999 -9999 -9999 -9999 7.69988E-1 2.27511E-1 2.42148E-1 2.72517E-1 2.70408E-1 2.84075E-1 2.96295E-1 3.91928E-1 4.36817E-1 4.76403E-1 4.54757E-1 3.02994E-1 1.79541E-1 1.20633E-1 1.95748E-1 1.36098E-1 1.03636E-1 1.01062E-1 1.34968E-1 1.77651E-1 2.2621E-1 1.86693E-1 1.19308E-1 8.9775E-2 1.06043E-1 1.37163E-1 1.69724E-1 2.22773E-1 2.51568E-1 2.78264E-1 2.34648E-1 2.24151E-1 3.06936E-1 4.23194E-1 4.6248E-1 5.20557E-1 -9999 -9999 -9999 -9999 -9999 -9999 -9999 -9999 -9999 -9999 -9999 -9999 -9999 -9999 -9999 -9999 -9999 -9999 -9999 -9999 -9999 -9999 -9999 -9999 -9999 -9999 -9999 -9999 -9999 -9999 -9999 -9999 -9999 -9999 -9999
-9999 -9999 -9999 -9999 -9999 -9999 -9999 -9999 -9999 -9999 -9999 -9999 -9999 -9999 -9999 -9999 -9999 -9999 -9999 -9999 -9999 -9999 -9999 -9999 -9999 -9999 -9999 -9999 -9999 -9999 -9999 -9999 -9999 -9999 -9999 -9999 -9999 -9999 -9999 -9999 -9999 -9999 -9999 -9999 -9999 -9999 -9999 -9999 -9999 -9999 -9999 -9999 -9999 -9999 -9999 -9999 -9999 -9999 -9999 -9999 -9999 -9999 -9999 -9999 -9999 -9999 -9999 -9999 -9999 -9999 -9999 -9999 -9999 -9999 -9999 -9999 -9999 -9999 -9999 -9999 -9999 -9999 -9999 -9999 -9999 -9999 -9999 -9999 -9999 -9999 -9999 -9999 -9999 -9999 -9999 -9999 -9999 -9999 -9999 -9999 -9999 -9999 -9999 -9999 -9999 -9999 -9999 -9999 -9999 -9999 -9999 -9999 -9999 -9999 -9999 -9999 -9999 -9999 -9999 -9999 -9999 -9999 -9999 -9999 -9999 -9999 -9999 -9999 -9999 -9999 -9999 -9999 -9999 -9999 -9999 -9999 -9999 -9999 -9999 -9999 -9999 -9999 -9999 -9999 -9999 -9999 -9999 -9999 -9999 -9999 -9999 -9999 -9999 -9999 -9999 -9999 -9999 -9999 -9999 -9999 -9999 -9999 -9999 -9999 -9999 -9999 -9999 -9999 -9999 -9999 -9999 -9999 -9999 -9999 -9999 -9999 -9999 -9999 -9999 -9999 -9999 -9999 -9999 -9999 -9999 -9999 -9999 -9999 -9999 -9999 -9999 -9999 7.47702E-1 7.51502E-1 -9999 2.11192E-1 2.25091E-1 2.24057E-1 2.35746E-1 2.76603E-1 6.55876E-1 6.88561E-1 6.573E-1 5.36224E-1 3.75604E-1 2.7142E-1 2.2807E-1 3.03939E-1 3.087E-1 1.35041E-1 8.51744E-2 9.54609E-2 1.18001E-1 1.48284E-1 1.30422E-1 9.38588E-2 8.79815E-2 1.01214E-1 1.33992E-1 1.64263E-1 1.96921E-1 2.4151E-1 3.07913E-1 2.9751E-1 2.79897E-1 3.4913E-1 3.62042E-1 3.7906E-1 4.29349E-1 4.54498E-1 5.12686E-1 -9999 -9999 -9999 -9999 6.45541E-1 -9999 -9999 -9999 -9999 -9999 -9999 -9999 -9999 -9999 -9999 -9999 -9999 -9999 -9999 -9999 -9999 -9999 -9999 -9999 -9999 -9999 -9999 -9999 -9999 -9999 -9999 -9999 -9999
-9999 -9999 -9999 -9999 -9999 -9999 -9999 -9999 -9999 -9999 -9999 -9999 -9999 -9999 -9999 -9999 -9999 -9999 -9999 -9999 -9999 -9999 -9999 -9999 -9999 -9999 -9999 -9999 -9999 -9999 -9999 -9999 -9999 -9999 -9999 -9999 -9999 -9999 -9999 -9999 -9999 -9999 -9999 -9999 -9999 -9999 -9999 -9999 -9999 -9999 -9999 -9999 -9999 -9999 -9999 -9999 -9999 -9999 -9999 -9999 -9999 -9999 -9999 -9999 -9999 -9999 -9999 -9999 -9999 -9999 -9999 -9999 -9999 -9999 -9999 -9999 -9999 -9999 -9999 -9999 -9999 -9999 -9999 -9999 -9999 -9999 -9999 -9999 -9999 -9999 -9999 -9999 -9999 -9999 -9999 -9999 -9999 -9999 -9999 -9999 -9999 -9999 -9999 -9999 -9999 -9999 -9999 -9999 -9999 -9999 -9999 -9999 -9999 -9999 -9999 -9999 -9999 -9999 -9999 -9999 -9999 -9999 -9999 -9999 -9999 -9999 -9999 -9999 -9999 -9999 -9999 -9999 -9999 -9999 -9999 -9999 -9999 -9999 -9999 -9999 -9999 -9999 -9999 -9999 -9999 -9999 -9999 -9999 -9999 -9999 -9999 -9999 -9999 -9999 -9999 -9999 -9999 -9999 -9999 -9999 -9999 -9999 -9999 -9999 -9999 -9999 -9999 -9999 -9999 -9999 -9999 -9999 -9999 -9999 -9999 -9999 -9999 -9999 -9999 -9999 -9999 -9999 -9999 -9999 -9999 -9999 -9999 -9999 -9999 -9999 -9999 7.4586E-1 7.47798E-1 7.47219E-1 7.45665E-1 7.46638E-1 2.08642E-1 2.12176E-1 2.24488E-1 2.6123E-1 6.12242E-1 6.6876E-1 6.89946E-1 6.23694E-1 5.79812E-1 5.02172E-1 4.4837E-1 5.02426E-1 4.78864E-1 3.25969E-1 1.53137E-1 1.23823E-1 1.15719E-1 1.17734E-1 1.00717E-1 9.42989E-2 9.77148E-2 1.20198E-1 1.58812E-1 2.03449E-1 2.23566E-1 2.63735E-1 3.35854E-1 3.43958E-1 3.0564E-1 2.87741E-1 2.95584E-1 3.36804E-1 3.57772E-1 3.93945E-1 4.42198E-1 5.00224E-1 5.26137E-1 5.81232E-1 6.09714E-1 6.03465E-1 5.90827E-1 -9999 -9999 -9999 -9999 -9999 -9999 -9999 -9999 -9999 -9999 -9999 -9999 -9999 -9999 -9999 -9999 -9999 -9999 -9999 -9999 -9999 -9999 -9999 -9999 -9999 -9999 -9999
-9999 -9999 -9999 -9999 -9999 -9999 -9999 -9999 -9999 -9999 -9999 -9999 -9999 -9999 -9999 -9999 -9999 -9999 -9999 -9999 -9999 -9999 -9999 -9999 -9999 -9999 -9999 -9999 -9999 -9999 -9999 -9999 -9999 -9999 -9999 -9999 -9999 -9999 -9999 -9999 -9999 -9999 -9999 -9999 -9999 -9999 -9999 -9999 -9999 -9999 -9999 -9999 -9999 -9999 -9999 -9999 -9999 -9999 -9999 -9999 -9999 -9999 -9999 -9999 -9999 -9999 -9999 -9999 -9999 -9999 -9999 -9999 -9999 -9999 -9999 -9999 -9999 -9999 -9999 -9999 -9999 -9999 -9999 -9999 -9999 -9999 -9999 -9999 -9999 -9999 -9999 -9999 -9999 -9999 -9999 -9999 -9999 -9999 -9999 -9999 -9999 -9999 -9999 -9999 -9999 -9999 -9999 -9999 -9999 -9999 -9999 -9999 -9999 -9999 -9999 -9999 -9999 -9999 -9999 -9999 -9999 -9999 -9999 -9999 -9999 -9999 -9999 -9999 -9999 -9999 -9999 -9999 -9999 -9999 -9999 -9999 -9999 -9999 -9999 -9999 -9999 -9999 -9999 -9999 -9999 -9999 -9999 -9999 -9999 -9999 -9999 -9999 -9999 -9999 -9999 -9999 -9999 -9999 -9999 -9999 -9999 -9999 -9999 -9999 -9999 -9999 -9999 -9999 -9999 -9999 -9999 -9999 -9999 -9999 -9999 -9999 -9999 -9999 -9999 -9999 -9999 -9999 -9999 -9999 -9999 -9999 -9999 -9999 -9999 7.42104E-1 7.45371E-1 7.46735E-1 7.412E-1 7.33952E-1 6.98476E-1 6.8954E-1 7.42314E-1 2.06079E-1 2.10535E-1 2.45992E-1 6.73382E-1 6.8956E-1 6.7981E-1 6.68472E-1 6.89416E-1 6.3399E-1 5.17686E-1 4.63956E-1 4.53247E-1 5.09816E-1 4.33406E-1 3.50434E-1 2.77632E-1 2.12709E-1 1.09641E-1 9.79588E-2 1.18692E-1 1.59815E-1 1.97519E-1 2.2405E-1 2.29601E-1 2.36576E-1 2.37919E-1 2.38583E-1 2.22979E-1 2.17296E-1 2.64801E-1 3.35412E-1 3.4718E-1 3.64517E-1 3.86351E-1 4.39558E-1 5.01083E-1 5.56574E-1 5.86041E-1 5.72759E-1 5.55332E-1 5.29067E-1 5.89257E-1 6.1696E-1 -9999 -9999 -9999 -9999 -9999 -9999 -9999 -9999 -9999 -9999 -9999 -9999 -9999 -9999 -9999 -9999 -9999 -9999 -9999 -9999 -9999 -9999 -9999 -9999
-9999 -9999 -9999 -9999 -9999 -9999 -9999 -9999 -9999 -9999 -9999 -9999 -9999 -9999 -9999 -9999 -9999 -9999 -9999 -9999 -9999 -9999 -9999 -9999 -9999 -9999 -9999 -9999 -9999 -9999 -9999 -9999 -9999 -9999 -9999 -9999 -9999 -9999 -9999 -9999 -9999 -9999 -9999 -9999 -9999 -9999 -9999 -9999 -9999 -9999 -9999 -9999 -9999 -9999 -9999 -9999 -9999 -9999 -9999 -9999 -9999 -9999 -9999 -9999 -9999 -9999 -9999 -9999 -9999 -9999 -9999 -9999 -9999 -9999 -9999 -9999 -9999 -9999 -9999 -9999 -9999 -9999 -9999 -9999 -9999 -9999 -9999 -9999 -9999 -9999 -9999 -9999 -9999 -9999 -9999 -9999 -9999 -9999 -9999 -9999 -9999 -9999 -9999 -9999 -9999 -9999 -9999 -9999 -9999 -9999 -9999 -9999 -9999 -9999 -9999 -9999 -9999 -9999 -9999 -9999 -9999 -9999 -9999 -9999 -9999 -9999 -9999 -9999 -9999 -9999 -9999 -9999 -9999 -9999 -9999 -9999 -9999 -9999 -9999 -9999 -9999 -9999 -9999 -9999 -9999 -9999 -9999 -9999 -9999 -9999 -9999 -9999 -9999 -9999 -9999 -9999 -9999 -9999 -9999 -9999 -9999 -9999 -9999 -9999 -9999 -9999 -9999 -9999 -9999 -9999 -9999 -9999 -9999 -9999 -9999 -9999 -9999 -9999 -9999 -9999 -9999 -9999 -9999 -9999 -9999 -9999 -9999 7.36285E-1 7.33239E-1 7.35137E-1 7.42603E-1 7.45665E-1 7.43198E-1 6.157E-1 5.01666E-1 4.85704E-1 2.15777E-1 2.06463E-1 2.07569E-1 2.30638E-1 5.66731E-1 6.35704E-1 5.31309E-1 4.68965E-1 5.2437E-1 5.65077E-1 5.8594E-1 6.34076E-1 4.62731E-1 5.48134E-1 5.38208E-1 5.03858E-1 4.59736E-1 3.64456E-1 2.36859E-1 1.17237E-1 1.31866E-1 1.50557E-1 1.51061E-1 1.42762E-1 1.61281E-1 1.76642E-1 1.97813E-1 2.26686E-1 2.29352E-1 2.27406E-1 2.80369E-1 3.6569E-1 3.97338E-1 3.85684E-1 3.83928E-1 4.3315E-1 4.88618E-1 5.61976E-1 5.58082E-1 5.49938E-1 5.13327E-1 4.81932E-1 4.98026E-1 5.20263E-1 5.85227E-1 -9999 -9999 -9999 -9999 -9999 -9999 -9999 -9999 -9999 -9999 -9999 -9999 -9999 -9999 -9999 -9999 -9999 -9999 -9999 -9999 -9999 -9999 -9999
-9999 -9999 -9999 -9999 -9999 -9999 -9999 -9999 -9999 -9999 -9999 -9999 -9999 -9999 -9999 -9999 -9999 -9999 -9999 -9999 -9999 -9999 -9999 -9999 -9999 -9999 -9999 -9999 -9999 -9999 -9999 -9999 -9999 -9999 -9999 -9999 -9999 -9999 -9999 -9999 -9999 -9999 -9999 -9999 -9999 -9999 -9999 -9999 -9999 -9999 -9999 -9999 -9999 -9999 -9999 -9999 -9999 -9999 -9999 -9999 -9999 -9999 -9999 -9999 -9999 -9999 -9999 -9999 -9999 -9999 -9999 -9999 -9999 -9999 -9999 -9999 -9999 -9999 -9999 -9999 -9999 -9999 -9999 -9999 -9999 -9999 -9999 -9999 -9999 -9999 -9999 -9999 -9999 -9999 -9999 -9999 -9999 -9999 -9999 -9999 -9999 -9999 -9999 -9999 -9999 -9999 -9999 -9999 -9999 -9999 -9999 -9999 -9999 -9999 -9999 -9999 -9999 -9999 -9999 -9999 -9999 -9999 -9999 -9999 -9999 -9999 -9999 -9999 -9999 -9999 -9999 -9999 -9999 -9999 -9999 -9999 -9999 -9999 -9999 -9999 -9999 -9999 -9999 -9999 -9999 -9999 -9999 -9999 -9999 -9999 -9999 -9999 -9999 -9999 -9999 -9999 -9999 -9999 -9999 -9999 -9999 -9999 -9999 -9999 -9999 -9999 -9999 -9999 -9999 -9999 -9999 -9999 -9999 -9999 -9999 -9999 -9999 -9999 -9999 -9999 -9999 -9999 -9999 -9999 -9999 7.37735E-1 7.27768E-1 6.9596E-1 6.85692E-1 7.06047E-1 7.48842E-1 7.58802E-1 7.29171E-1 5.18624E-1 3.15088E-1 2.58579E-1 1.43455E-1 1.8257E-1 1.84686E-1 1.96771E-1 2.47284E-1 2.14807E-1 1.91019E-1 1.92995E-1 4.56499E-1 5.25914E-1 6.33284E-1 5.71909E-1 4.23053E-1 4.89779E-1 5.32225E-1 5.4966E-1 4.14896E-1 4.86186E-1 3.14479E-1 1.77773E-1 1.19719E-1 1.08172E-1 1.11318E-1 1.23649E-1 1.49839E-1 1.85361E-1 2.40573E-1 2.594E-1 2.72942E-1 2.6374E-1 2.94082E-1 3.44902E-1 3.87862E-1 4.16741E-1 4.1424E-1 4.37642E-1 4.9434E-1 5.46131E-1 5.99859E-1 5.63989E-1 4.87958E-1 4.43492E-1 4.55146E-1 4.64625E-1 4.80901E-1 5.39928E-1 6.16181E-1 -9999 -9999 -9999 -9999 -9999 -9999 -9999 -9999 -9999 -9999 -9999 -9999 -9999 -9999 -9999 -9999 -9999 -9999 -9999 -9999 -9999
-9999 -9999 -9999 -9999 -9999 -9999 -9999 -9999 -9999 -9999 -9999 -9999 -9999 -9999 -9999 -9999 -9999 -9999 -9999 -9999 -9999 -9999 -9999 -9999 -9999 -9999 -9999 -9999 -9999 -9999 -9999 -9999 -9999 -9999 -9999 -9999 -9999 -9999 -9999 -9999 -9999 -9999 -9999 -9999 -9999 -9999 -9999 -9999 -9999 -9999 -9999 -9999 -9999 -9999 -9999 -9999 -9999 -9999 -9999 -9999 -9999 -9999 -9999 -9999 -9999 -9999 -9999 -9999 -9999 -9999 -9999 -9999 -9999 -9999 -9999 -9999 -9999 -9999 -9999 -9999 -9999 -9999 -9999 -9999 -9999 -9999 -9999 -9999 -9999 -9999 -9999 -9999 -9999 -9999 -9999 -9999 -9999 -9999 -9999 -9999 -9999 -9999 -9999 -9999 -9999 -9999 -9999 -9999 -9999 -9999 -9999 -9999 -9999 -9999 -9999 -9999 -9999 -9999 -9999 -9999 -9999 -9999 -9999 -9999 -9999 -9999 -9999 -9999 -9999 -9999 -9999 -9999 -9999 -9999 -9999 -9999 -9999 -9999 -9999 -9999 -9999 -9999 -9999 -9999 -9999 -9999 -9999 -9999 -9999 -9999 -9999 -9999 -9999 -9999 -9999 -9999 -9999 -9999 -9999 -9999 -9999 -9999 -9999 -9999 -9999 -9999 -9999 -9999 -9999 -9999 -9999 -9999 -9999 -9999 2.06659E-1 -9999 -9999 -9999 2.02257E-1 1.99418E-1 1.96736E-1 7.35137E-1 7.33663E-1 7.32921E-1 7.31015E-1 7.15981E-1 7.01784E-1 6.10631E-1 5.6515E-1 6.00235E-1 6.9887E-1 7.32893E-1 2.22995E-1 3.01961E-1 2.64166E-1 2.3156E-1 1.63499E-1 1.55136E-1 1.76962E-1 2.07895E-1 1.92502E-1 1.80481E-1 1.83053E-1 1.83676E-1 1.92584E-1 2.40904E-1 5.60358E-1 4.57788E-1 5.65747E-1 4.4834E-1 4.21767E-1 5.1493E-1 4.1567E-1 4.72919E-1 2.77344E-1 2.8346E-1 1.35957E-1 1.24766E-1 1.70928E-1 2.0698E-1 2.15857E-1 2.41271E-1 2.77047E-1 2.65762E-1 2.73456E-1 3.02389E-1 3.08297E-1 3.39546E-1 3.65499E-1 4.00356E-1 4.29981E-1 4.58205E-1 4.9032E-1 5.36153E-1 5.61941E-1 5.46123E-1 4.87528E-1 4.31859E-1 4.23342E-1 4.40042E-1 4.53894E-1 5.04085E-1 5.65656E-1 5.9447E-1 5.47839E-1 4.95784E-1 4.7613E-1 5.14347E-1 5.38262E-1 5.52365E-1 -9999 5.8325E-1 5.66494E-1 5.54908E-1 5.95093E-1 -9999 -9999 -9999 -9999 -9999 -9999 -9999 -9999 -9999
-9999 -9999 -9999 -9999 -9999 -9999 -9999 -9999 -9999 -9999 -9999 -9999 -9999 -9999 -9999 -9999 -9999 -9999 -9999 -9999 -9999 -9999 -9999 -9999 -9999 -9999 -9999 -9999 -9999 -9999 -9999 -9999 -9999 -9999 -9999 -9999 -9999 -9999 -9999 -9999 -9999 -9999 -9999 -9999 -9999 -9999 -9999 -9999 -9999 -9999 -9999 -9999 -9999 -9999 -9999 -9999 -9999 -9999 -9999 -9999 -9999 -9999 -9999 -9999 -9999 -9999 -9999 -9999 -9999 -9999 -9999 -9999 -9999 -9999 -9999 -9999 -9999 -9999 -9999 -9999 -9999 -9999 -9999 -9999 -9999 -9999 -9999 -9999 -9999 -9999 -9999 -9999 -9999 -9999 -9999 -9999 -9999 -9999 -9999 -9999 -9999 -9999 -9999 -9999 -9999 -9999 -9999 -9999 -9999 -9999 -9999 -9999 -9999 -9999 -9999 -9999 -9999 -9999 -9999 -9999 -9999 -9999 -9999 -9999 -9999 -9999 -9999 -9999 -9999 -9999 -9999 -9999 -9999 -9999 -9999 -9999 -9999 -9999 -9999 -9999 -9999 -9999 -9999 -9999 -9999 -9999 -9999 -9999 -9999 -9999 -9999 -9999 -9999 -9999 -9999 -9999 -9999 -9999 -9999 -9999 -9999 -9999 -9999 -9999 -9999 -9999 -9999 -9999 -9999 -9999 -9999 2.10946E-1 2.09383E-1 2.07486E-1 2.04586E-1 2.02007E-1 2.0017E-1 1.97491E-1 1.93035E-1 7.37561E-1 7.2693E-1 7.2078E-1 6.78693E-1 6.7562E-1 6.71459E-1 6.58128E-1 6.23149E-1 5.65951E-1 5.0972E-1 5.37068E-1 6.44979E-1 2.27659E-1 3.11752E-1 2.82933E-1 1.93796E-1 1.57255E-1 1.53563E-1 1.69015E-1 1.78751E-1 1.77823E-1 1.80559E-1 1.81963E-1 1.83365E-1 1.83831E-1 1.81651E-1 2.03567E-1 2.01829E-1 2.0122E-1 2.12837E-1 2.94392E-1 3.56273E-1 3.9995E-1 3.29051E-1 2.73692E-1 2.47977E-1 3.30053E-1 2.65823E-1 1.78218E-1 1.82393E-1 1.34007E-1 1.24645E-1 3.20846E-1 3.52674E-1 3.57973E-1 3.0528E-1 3.15575E-1 3.2684E-1 3.73633E-1 3.67554E-1 3.98332E-1 4.63352E-1 5.00164E-1 5.16254E-1 5.14983E-1 4.98795E-1 4.85152E-1 4.63901E-1 4.26511E-1 4.36726E-1 4.57306E-1 4.47856E-1 4.68132E-1 5.16746E-1 5.38248E-1 5.01866E-1 3.7378E-1 3.6876E-1 4.39968E-1 4.5833E-1 4.80065E-1 4.66334E-1 4.85267E-1 4.98995E-1 5.1022E-1 5.34959E-1 -9999 -9999 -9999 -9999 -9999 -9999 -9999 -9999 -9999
-9999 -9999 -9999 -9999 -9999 -9999 -9999 -9999 -9999 -9999 -9999 -9999 -9999 -9999 -9999 -9999 -9999 -9999 -9999 -9999 -9999 -9999 -9999 -9999 -9999 -9999 -9999 -9999 -9999 -9999 -9999 -9999 -9999 -9999 -9999 -9999 -9999 -9999 -9999 -9999 -9999 -9999 -9999 -9999 -9999 -9999 -9999 -9999 -9999 -9999 -9999 -9999 -9999 -9999 -9999 -9999 -9999 -9999 -9999 -9999 -9999 -9999 -9999 -9999 -9999 -9999 -9999 -9999 -9999 -9999 -9999 -9999 -9999 -9999 -9999 -9999 -9999 -9999 -9999 -9999 -9999 -9999 -9999 -9999 -9999 -9999 -9999 -9999 -9999 -9999 -9999 -9999 -9999 -9999 -9999 -9999 -9999 -9999 -9999 -9999 -9999 -9999 -9999 -9999 -9999 -9999 -9999 -9999 -9999 -9999 -9999 -9999 -9999 -9999 -9999 -9999 -9999 -9999 -9999 -9999 -9999 -9999 -9999 -9999 -9999 -9999 -9999 -9999 -9999 -9999 -9999 -9999 -9999 -9999 -9999 -9999 -9999 -9999 -9999 -9999 -9999 -9999 -9999 -9999 -9999 -9999 -9999 -9999 -9999 -9999 -9999 -9999 -9999 -9999 -9999 -9999 -9999 -9999 -9999 -9999 -9999 -9999 -9999 -9999 -9999 -9999 -9999 -9999 2.15521E-1 2.13076E-1 2.10617E-1 2.08807E-1 2.07403E-1 2.05665E-1 2.1685E-1 2.13696E-1 2.09029E-1 2.08405E-1 7.03795E-1 6.5176E-1 6.57058E-1 6.57415E-1 6.35449E-1 6.08878E-1 5.90877E-1 5.93417E-1 5.84029E-1 5.59929E-1 5.06076E-1 4.88091E-1 5.73196E-1 2.24524E-1 2.77495E-1 2.78205E-1 1.93063E-1 1.38435E-1 1.87334E-1 1.48978E-1 1.8187E-1 1.75394E-1 1.797E-1 1.80871E-1 1.81651E-1 1.82508E-1 1.82352E-1 1.81573E-1 1.81729E-1 1.94147E-1 1.88129E-1 2.65251E-1 2.91773E-1 2.2011E-1 2.47816E-1 2.83289E-1 3.74025E-1 3.35337E-1 2.02355E-1 1.459E-1 1.46419E-1 1.54877E-1 1.36957E-1 1.33042E-1 4.45257E-1 4.61792E-1 3.78206E-1 3.56059E-1 4.17775E-1 4.21163E-1 3.89902E-1 4.58211E-1 5.30179E-1 5.66442E-1 5.70548E-1 5.26317E-1 4.98731E-1 5.24283E-1 5.01309E-1 5.06428E-1 5.03857E-1 5.10757E-1 4.8494E-1 4.78937E-1 5.34521E-1 5.4169E-1 4.27032E-1 3.16011E-1 2.95658E-1 2.87523E-1 2.87432E-1 3.17217E-1 3.25131E-1 3.21723E-1 3.55787E-1 4.17415E-1 4.80856E-1 -9999 -9999 -9999 -9999 -9999 -9999 -9999 -9999 -9999
-9999 -9999 -9999 -9999 -9999 -9999 -9999 -9999 -9999 -9999 -9999 -9999 -9999 -9999 -9999 -9999 -9999 -9999 -9999 -9999 -9999 -9999 -9999 -9999 -9999 -9999 -9999 -9999 -9999 -9999 -9999 -9999 -9999 -9999 -9999 -9999 -9999 -9999 -9999 -9999 -9999 -9999 -9999 -9999 -9999 -9999 -9999 -9999 -9999 -9999 -9999 -9999 -9999 -9999 -9999 -9999 -9999 -9999 -9999 -9999 -9999 -9999 -9999 -9999 -9999 -9999 -9999 -9999 -9999 -9999 -9999 -9999 -9999 -9999 -9999 -9999 -9999 -9999 -9999 -9999 -9999 -9999 -9999 -9999 -9999 -9999 -9999 -9999 -9999 -9999 -9999 -9999 -9999 -9999 -9999 -9999 -9999 -9999 -9999 -9999 -9999 -9999 -9999 -9999 -9999 -9999 -9999 -9999 -9999 -9999 -9999 -9999 -9999 -9999 -9999 -9999 -9999 -9999 -9999 -9999 -9999 -9999 -9999 -9999 -9999 -9999 -9999 -9999 -9999 -9999 -9999 -9999 -9999 -9999 -9999 -9999 -9999 -9999 -9999 -9999 -9999 -9999 -9999 -9999 -9999 -9999 -9999 -9999 -9999 -9999 -9999 -9999 -9999 -9999 -9999 -9999 -9999 -9999 -9999 -9999 -9999 -9999 -9999 -9999 -9999 4.9629E-1 4.94299E-1 4.91461E-1 2.14382E-1 2.24747E-1 2.21463E-1 2.20161E-1 2.1903E-1 2.18943E-1 2.18508E-1 1.9857E-1 1.94639E-1 2.06923E-1 1.91856E-1 6.13459E-1 6.18622E-1 6.3311E-1 6.23901E-1 5.99248E-1 5.63885E-1 5.60828E-1 5.65233E-1 5.4212E-1 4.90585E-1 4.53921E-1 2.02315E-1 2.04248E-1 2.33417E-1 1.75683E-1 2.10652E-1 1.79201E-1 1.40814E-1 1.46474E-1 1.54716E-1 1.75316E-1 1.78292E-1 1.78996E-1 1.79622E-1 1.80559E-1 1.81339E-1 1.82197E-1 1.83131E-1 1.81885E-1 2.15081E-1 2.55713E-1 2.03603E-1 2.58945E-1 3.99175E-1 3.56324E-1 2.77077E-1 2.17905E-1 2.07936E-1 1.39003E-1 1.46755E-1 1.5248E-1 2.03173E-1 1.42143E-1 5.08038E-1 5.51716E-1 5.04877E-1 4.46941E-1 4.91875E-1 5.34061E-1 5.24661E-1 5.57196E-1 6.05002E-1 6.22636E-1 6.2456E-1 5.89034E-1 5.63043E-1 5.63988E-1 5.43262E-1 5.19287E-1 5.0059E-1 4.93984E-1 4.64249E-1 4.72447E-1 5.44694E-1 5.62987E-1 4.02426E-1 2.46177E-1 2.12971E-1 1.85953E-1 1.7504E-1 2.09187E-1 2.20211E-1 2.28324E-1 2.50741E-1 3.42619E-1 4.76118E-1 -9999 -9999 -9999 -9999 -9999 -9999 -9999 -9999 -9999
-9999 -9999 -9999 -9999 -9999 -9999 -9999 -9999 -9999 -9999 -9999 -9999 -9999 -9999 -9999 -9999 -9999 -9999 -9999 -9999 -9999 -9999 -9999 -9999 -9999 -9999 -9999 -9999 -9999 -9999 -9999 -9999 -9999 -9999 -9999 -9999 -9999 -9999 -9999 -9999 -9999 -9999 -9999 -9999 -9999 -9999 -9999 -9999 -9999 -9999 -9999 -9999 -9999 -9999 -9999 -9999 -9999 -9999 -9999 -9999 -9999 -9999 -9999 -9999 -9999 -9999 -9999 -9999 -9999 -9999 -9999 -9999 -9999 -9999 -9999 -9999 -9999 -9999 -9999 -9999 -9999 -9999 -9999 -9999 -9999 -9999 -9999 -9999 -9999 -9999 -9999 -9999 -9999 -9999 -9999 -9999 -9999 -9999 -9999 -9999 -9999 -9999 -9999 -9999 -9999 -9999 -9999 -9999 -9999 -9999 -9999 -9999 -9999 -9999 -9999 -9999 -9999 -9999 -9999 -9999 -9999 -9999 -9999 -9999 -9999 -9999 -9999 -9999 -9999 -9999 -9999 -9999 -9999 -9999 -9999 -9999 -9999 -9999 -9999 -9999 -9999 -9999 -9999 -9999 -9999 -9999 -9999 -9999 -9999 -9999 -9999 -9999 -9999 -9999 -9999 -9999 -9999 -9999 -9999 -9999 -9999 -9999 -9999 -9999 4.98612E-1 4.96173E-1 4.9371E-1 2.31417E-1 2.28009E-1 2.23798E-1 2.20422E-1 2.18856E-1 2.18072E-1 2.0012E-1 2.02803E-1 2.04908E-1 2.18174E-1 2.10567E-1 2.21247E-1 2.167E-1 6.4083E-1 6.31263E-1 6.10537E-1 5.97296E-1 5.76534E-1 5.59624E-1 5.56005E-1 5.26918E-1 2.07238E-1 1.71783E-1 1.6939E-1 1.56769E-1 1.76719E-1 1.54818E-1 1.22377E-1 1.37607E-1 1.41264E-1 1.51042E-1 1.52492E-1 1.65193E-1 1.66308E-1 1.66833E-1 1.67657E-1 1.68482E-1 1.6938E-1 1.70727E-1 1.71026E-1 1.67657E-1 2.03145E-1 1.77838E-1 2.23435E-1 2.36336E-1 2.6309E-1 2.14144E-1 2.05568E-1 1.67522E-1 1.65036E-1 1.44533E-1 1.62252E-1 1.78917E-1 1.62252E-1 6.08408E-1 5.63482E-1 6.21273E-1 6.25683E-1 5.7556E-1 5.85166E-1 6.30981E-1 6.2091E-1 6.09069E-1 5.866E-1 5.5404E-1 5.93191E-1 5.72457E-1 5.37405E-1 4.8942E-1 4.41649E-1 4.3134E-1 4.11045E-1 3.75325E-1 3.5207E-1 3.66E-1 4.79943E-1 5.72165E-1 4.70215E-1 2.61287E-1 1.64813E-1 1.48545E-1 1.39197E-1 1.44789E-1 1.78688E-1 2.1422E-1 2.59131E-1 3.4464E-1 -9999 -9999 -9999 -9999 -9999 -9999 -9999 -9999 -9999 -9999
-9999 -9999 -9999 -9999 -9999 -9999 -9999 -9999 -9999 -9999 -9999 -9999 -9999 -9999 -9999 -9999 -9999 -9999 -9999 -9999 -9999 -9999 -9999 -9999 -9999 -9999 -9999 -9999 -9999 -9999 -9999 -9999 -9999 -9999 -9999 -9999 -9999 -9999 -9999 -9999 -9999 -9999 -9999 -9999 -9999 -9999 -9999 -9999 -9999 -9999 -9999 -9999 -9999 -9999 -9999 -9999 -9999 -9999 -9999 -9999 -9999 -9999 -9999 -9999 -9999 -9999 -9999 -9999 -9999 -9999 -9999 -9999 -9999 -9999 -9999 -9999 -9999 -9999 -9999 -9999 -9999 -9999 -9999 -9999 -9999 -9999 -9999 -9999 -9999 -9999 -9999 -9999 -9999 -9999 -9999 -9999 -9999 -9999 -9999 -9999 -9999 -9999 -9999 -9999 -9999 -9999 -9999 -9999 -9999 -9999 -9999 -9999 -9999 -9999 -9999 -9999 -9999 -9999 -9999 -9999 -9999 -9999 -9999 -9999 -9999 -9999 -9999 -9999 -9999 -9999 -9999 -9999 -9999 -9999 -9999 -9999 -9999 -9999 -9999 -9999 -9999 -9999 -9999 -9999 -9999 -9999 -9999 -9999 -9999 -9999 -9999 -9999 -9999 -9999 -9999 -9999 -9999 -9999 -9999 -9999 -9999 -9999 5.0194E-1 4.99995E-1 4.9757E-1 4.94299E-1 2.3201E-1 2.30312E-1 2.28522E-1 2.25263E-1 2.02803E-1 2.00609E-1 1.99468E-1 2.14083E-1 2.04504E-1 2.09252E-1 2.25837E-1 2.23157E-1 4.70863E-1 4.81232E-1 2.44681E-1 6.96684E-1 6.63841E-1 6.21281E-1 5.59642E-1 5.16687E-1 5.03237E-1 1.96406E-1 2.02594E-1 1.77455E-1 1.62094E-1 1.32445E-1 1.43564E-1 1.14023E-1 1.13638E-1 1.12196E-1 1.19966E-1 1.38355E-1 1.55114E-1 1.60869E-1 1.60869E-1 1.61077E-1 1.64214E-1 1.65932E-1 1.67657E-1 1.69081E-1 1.68107E-1 1.9714E-1 2.11366E-1 1.95422E-1 1.85409E-1 1.58974E-1 1.85152E-1 1.80012E-1 1.6691E-1 1.64306E-1 1.5855E-1 1.67143E-1 1.66265E-1 1.76566E-1 6.75965E-1 6.65512E-1 6.37072E-1 6.48333E-1 6.57014E-1 6.67992E-1 6.6338E-1 6.49831E-1 6.52949E-1 5.95311E-1 5.1E-1 4.57517E-1 4.66034E-1 4.47787E-1 4.30727E-1 3.71621E-1 3.09889E-1 2.85095E-1 2.61872E-1 2.55114E-1 2.26497E-1 2.50656E-1 4.14724E-1 5.7917E-1 5.04445E-1 3.40672E-1 2.73321E-1 2.28314E-1 1.85102E-1 1.44927E-1 1.62689E-1 2.07955E-1 2.81457E-1 3.85242E-1 -9999 -9999 -9999 -9999 -9999 -9999 -9999 -9999 -9999 -9999
-9999 -9999 -9999 -9999 -9999 -9999 -9999 -9999 -9999 -9999 -9999 -9999 -9999 -9999 -9999 -9999 -9999 -9999 -9999 -9999 -9999 -9999 -9999 -9999 -9999 -9999 -9999 -9999 -9999 -9999 -9999 -9999 -9999 -9999 -9999 -9999 -9999 -9999 -9999 -9999 -9999 -9999 -9999 -9999 -9999 -9999 -9999 -9999 -9999 -9999 -9999 -9999 -9999 -9999 -9999 -9999 -9999 -9999 -9999 -9999 -9999 -9999 -9999 -9999 -9999 -9999 -9999 -9999 -9999 -9999 -9999 -9999 -9999 -9999 -9999 -9999 -9999 -9999 -9999 -9999 -9999 -9999 -9999 -9999 -9999 -9999 -9999 -9999 -9999 -9999 -9999 -9999 -9999 -9999 -9999 -9999 -9999 -9999 -9999 -9999 -9999 -9999 -9999 -9999 -9999 -9999 -9999 -9999 -9999 -9999 -9999 -9999 -9999 -9999 -9999 -9999 -9999 -9999 -9999 -9999 -9999 -9999 -9999 -9999 -9999 -9999 -9999 -9999 -9999 -9999 -9999 -9999 -9999 -9999 -9999 -9999 -9999 -9999 -9999 -9999 -9999 -9999 -9999 -9999 -9999 -9999 -9999 -9999 -9999 -9999 -9999 -9999 -9999 -9999 -9999 -9999 -9999 5.3815E-1 5.36391E-1 5.05894E-1 5.0319E-1 5.00569E-1 4.98034E-1 4.96523E-1 4.94769E-1 2.32603E-1 2.30652E-1 2.2946E-1 2.08851E-1 2.06843E-1 2.04261E-1 2.15877E-1 2.1434E-1 2.14853E-1 2.18513E-1 2.24415E-1 2.14505E-1 2.28832E-1 4.82293E-1 4.93814E-1 4.90895E-1 5.0906E-1 2.68372E-1 2.76606E-1 2.41038E-1 2.35563E-1 2.1868E-1 1.89443E-1 1.88324E-1 1.70133E-1 1.5366E-1 1.41722E-1 1.27985E-1 1.07354E-1 1.20871E-1 1.142E-1 1.08913E-1 1.41748E-1 1.54304E-1 1.56539E-1 1.55114E-1 1.54304E-1 1.55723E-1 1.60661E-1 1.66008E-1 1.67957E-1 1.67208E-1 1.75561E-1 1.60453E-1 1.63591E-1 1.66083E-1 1.66908E-1 1.66008E-1 1.64369E-1 1.72461E-1 1.79192E-1 1.79438E-1 1.84681E-1 6.8756E-1 6.85196E-1 6.92857E-1 6.78118E-1 6.7773E-1 6.71451E-1 6.5409E-1 6.56657E-1 6.17788E-1 6.09069E-1 5.79113E-1 4.93565E-1 3.93518E-1 3.65574E-1 3.68009E-1 3.60559E-1 3.59508E-1 3.04268E-1 2.08214E-1 1.60775E-1 1.4539E-1 1.58471E-1 1.66328E-1 2.17781E-1 4.34071E-1 5.46481E-1 4.74102E-1 4.5419E-1 4.77916E-1 3.93223E-1 2.47555E-1 1.71535E-1 1.67724E-1 2.1612E-1 2.96701E-1 3.94121E-1 4.73572E-1 -9999 -9999 -9999 -9999 -9999 -9999 -9999 -9999 -9999
-9999 -9999 -9999 -9999 -9999 -9999 -9999 -9999 -9999 -9999 -9999 -9999 -9999 -9999 -9999 -9999 -9999 -9999 -9999 -9999 -9999 -9999 -9999 -9999 -9999 -9999 -9999 -9999 -9999 -9999 -9999 -9999 -9999 -9999 -9999 -9999 -9999 -9999 -9999 -9999 -9999 -9999 -9999 -9999 -9999 -9999 -9999 -9999 -9999 -9999 -9999 -9999 -9999 -9999 -9999 -9999 -9999 -9999 -9999 -9999 -9999 -9999 -9999 -9999 -9999 -9999 -9999 -9999 -9999 -9999 -9999 -9999 -9999 -9999 -9999 -9999 -9999 -9999 -9999 -9999 -9999 -9999 -9999 -9999 -9999 -9999 -9999 -9999 -9999 -9999 -9999 -9999 -9999 -9999 -9999 -9999 -9999 -9999 -9999 -9999 -9999 -9999 -9999 -9999 -9999 -9999 -9999 -9999 -9999 -9999 -9999 -9999 -9999 -9999 -9999 -9999 -9999 -9999 -9999 -9999 -9999 -9999 -9999 -9999 -9999 -9999 -9999 -9999 -9999 -9999 -9999 -9999 -9999 -9999 -9999 -9999 -9999 -9999 -9999 -9999 -9999 -9999 -9999 -9999 -9999 -9999 -9999 -9999 -9999 -9999 -9999 -9999 -9999 -9999 5.42483E-1 5.40869E-1 5.38369E-1 5.06677E-1 5.03643E-1 5.00569E-1 4.96756E-1 4.92884E-1 4.90389E-1 4.89551E-1 2.31077E-1 2.31077E-1 2.10212E-1 2.0837E-1 2.07165E-1 2.06602E-1 2.19276E-1 2.17579E-1 2.16218E-1 2.16132E-1 2.18683E-1 2.23829E-1 2.2908E-1 2.19555E-1 4.69083E-1 5.22326E-1 5.52528E-1 5.6835E-1 5.45885E-1 5.60648E-1 3.09602E-1 2.38412E-1 2.16697E-1 1.89357E-1 1.73767E-1 1.63259E-1 1.44199E-1 1.35909E-1 1.21926E-1 8.80354E-2 8.63754E-2 9.08428E-2 1.14636E-1 1.42893E-1 1.50695E-1 1.53496E-1 1.53094E-1 1.51093E-1 1.50099E-1 1.54708E-1 1.63381E-1 1.66308E-1 1.66458E-1 1.65932E-1 1.66233E-1 1.66608E-1 1.67283E-1 1.67957E-1 1.67657E-1 6.97164E-1 6.94142E-1 7.04266E-1 6.95497E-1 6.74714E-1 6.86882E-1 6.85544E-1 6.87216E-1 6.85209E-1 6.69193E-1 6.404E-1 6.19099E-1 5.76717E-1 5.58777E-1 5.16435E-1 4.76487E-1 3.91547E-1 3.13596E-1 2.68891E-1 2.8269E-1 2.62624E-1 2.82014E-1 2.3262E-1 1.5208E-1 1.17124E-1 1.38131E-1 1.74239E-1 2.07344E-1 2.92792E-1 4.631E-1 5.21772E-1 4.70346E-1 5.29322E-1 5.90002E-1 5.2637E-1 3.61668E-1 2.27671E-1 2.20219E-1 2.54095E-1 3.26641E-1 3.98903E-1 4.60278E-1 5.11813E-1 -9999 -9999 -9999 -9999 -9999 -9999 -9999 -9999
-9999 -9999 -9999 -9999 -9999 -9999 -9999 -9999 -9999 -9999 -9999 -9999 -9999 -9999 -9999 -9999 -9999 -9999 -9999 -9999 -9999 -9999 -9999 -9999 -9999 -9999 -9999 -9999 -9999 -9999 -9999 -9999 -9999 -9999 -9999 -9999 -9999 -9999 -9999 -9999 -9999 -9999 -9999 -9999 -9999 -9999 -9999 -9999 -9999 -9999 -9999 -9999 -9999 -9999 -9999 -9999 -9999 -9999 -9999 -9999 -9999 -9999 -9999 -9999 -9999 -9999 -9999 -9999 -9999 -9999 -9999 -9999 -9999 -9999 -9999 -9999 -9999 -9999 -9999 -9999 -9999 -9999 -9999 -9999 -9999 -9999 -9999 -9999 -9999 -9999 -9999 -9999 -9999 -9999 -9999 -9999 -9999 -9999 -9999 -9999 -9999 -9999 -9999 -9999 -9999 -9999 -9999 -9999 -9999 -9999 -9999 -9999 -9999 -9999 -9999 -9999 -9999 -9999 -9999 -9999 -9999 -9999 -9999 -9999 -9999 -9999 -9999 -9999 -9999 -9999 -9999 -9999 -9999 -9999 -9999 -9999 -9999 -9999 -9999 -9999 -9999 -9999 -9999 -9999 -9999 -9999 -9999 -9999 -9999 -9999 -9999 -9999 -9999 5.44402E-1 5.42804E-1 5.11205E-1 5.06453E-1 5.00912E-1 5.20067E-1 5.16558E-1 5.1192E-1 5.06829E-1 5.04246E-1 2.39184E-1 2.2063E-1 2.08531E-1 2.22821E-1 2.21389E-1 2.20207E-1 2.20123E-1 2.20038E-1 2.19192E-1 2.18344E-1 2.17749E-1 2.07963E-1 2.11619E-1 2.16927E-1 2.20823E-1 4.75177E-1 5.07537E-1 5.33865E-1 5.57226E-1 5.96936E-1 6.08024E-1 5.73944E-1 2.72113E-1 2.21531E-1 1.85501E-1 1.66316E-1 1.55682E-1 1.33434E-1 1.0241E-1 1.16585E-1 8.0149E-2 7.40779E-2 9.71862E-2 1.2054E-1 1.41276E-1 1.44523E-1 1.46458E-1 1.49001E-1 1.48411E-1 1.47042E-1 1.50979E-1 1.57228E-1 1.61495E-1 1.60661E-1 1.59623E-1 1.59623E-1 1.59417E-1 1.60245E-1 6.90784E-1 6.73419E-1 6.7399E-1 6.92099E-1 6.66948E-1 6.81476E-1 6.8114E-1 6.60048E-1 6.7335E-1 6.56347E-1 6.63753E-1 6.08689E-1 5.63501E-1 4.85746E-1 4.24335E-1 4.0978E-1 4.41496E-1 4.22251E-1 3.27056E-1 2.15942E-1 1.6304E-1 1.68825E-1 1.72509E-1 1.83333E-1 1.97153E-1 1.88079E-1 2.13822E-1 2.96256E-1 3.48813E-1 3.82917E-1 4.77101E-1 5.47316E-1 4.83944E-1 4.4636E-1 5.68479E-1 6.40523E-1 6.17403E-1 5.04789E-1 3.82998E-1 2.99445E-1 3.19294E-1 3.69618E-1 4.0065E-1 4.66115E-1 4.88059E-1 -9999 -9999 -9999 -9999 -9999 -9999 -9999 -9999
-9999 -9999 -9999 -9999 -9999 -9999 -9999 -9999 -9999 -9999 -9999 -9999 -9999 -9999 -9999 -9999 -9999 -9999 -9999 -9999 -9999 -9999 -9999 -9999 -9999 -9999 -9999 -9999 -9999 -9999 -9999 -9999 -9999 -9999 -9999 -9999 -9999 -9999 -9999 -9999 -9999 -9999 -9999 -9999 -9999 -9999 -9999 -9999 -9999 -9999 -9999 -9999 -9999 -9999 -9999 -9999 -9999 -9999 -9999 -9999 -9999 -9999 -9999 -9999 -9999 -9999 -9999 -9999 -9999 -9999 -9999 -9999 -9999 -9999 -9999 -9999 -9999 -9999 -9999 -9999 -9999 -9999 -9999 -9999 -9999 -9999 -9999 -9999 -9999 -9999 -9999 -9999 -9999 -9999 -9999 -9999 -9999 -9999 -9999 -9999 -9999 -9999 -9999 -9999 -9999 -9999 -9999 -9999 -9999 -9999 -9999 -9999 -9999 -9999 -9999 -9999 -9999 -9999 -9999 -9999 -9999 -9999 -9999 -9999 -9999 -9999 -9999 -9999 -9999 -9999 -9999 -9999 -9999 -9999 -9999 -9999 -9999 -9999 -9999 -9999 -9999 -9999 -9999 -9999 -9999 -9999 -9999 -9999 -9999 -9999 -9999 -9999 5.45249E-1 5.15318E-1 5.12296E-1 5.08787E-1 5.03417E-1 5.20646E-1 5.1644E-1 5.1228E-1 5.29411E-1 5.24353E-1 4.92932E-1 2.29376E-1 2.16303E-1 2.19446E-1 2.21474E-1 2.20714E-1 2.19784E-1 2.197E-1 2.20038E-1 2.09022E-1 2.08859E-1 2.22493E-1 2.23432E-1 2.26576E-1 2.31543E-1 2.36694E-1 4.80902E-1 4.96859E-1 5.2793E-1 5.80453E-1 6.18383E-1 5.72447E-1 6.05306E-1 2.89977E-1 2.21599E-1 1.83835E-1 1.61304E-1 1.45486E-1 1.30663E-1 1.12561E-1 7.87756E-2 9.80677E-2 9.90774E-2 8.96963E-2 1.22743E-1 1.38083E-1 1.39017E-1 1.41276E-1 1.46263E-1 1.49395E-1 1.50582E-1 1.53376E-1 1.43992E-1 1.51576E-1 1.48019E-1 1.46847E-1 1.46069E-1 6.6108E-1 6.67513E-1 6.73009E-1 6.58657E-1 6.62127E-1 6.59701E-1 6.70612E-1 6.62656E-1 6.6509E-1 6.67858E-1 6.50322E-1 6.17311E-1 5.5483E-1 4.91227E-1 4.13928E-1 2.99432E-1 2.47615E-1 2.39245E-1 3.10454E-1 3.55118E-1 2.57933E-1 1.54189E-1 1.00593E-1 1.16493E-1 1.44124E-1 2.02401E-1 2.66438E-1 3.62074E-1 4.47908E-1 4.78155E-1 5.05435E-1 4.99107E-1 5.11332E-1 4.97836E-1 4.26957E-1 4.3546E-1 5.14745E-1 6.37813E-1 6.76909E-1 6.36674E-1 5.22684E-1 3.76417E-1 3.31479E-1 3.75089E-1 3.79771E-1 4.24158E-1 4.97411E-1 -9999 -9999 -9999 -9999 -9999 -9999 -9999 -9999
-9999 -9999 -9999 -9999 -9999 -9999 -9999 -9999 -9999 -9999 -9999 -9999 -9999 -9999 -9999 -9999 -9999 -9999 -9999 -9999 -9999 -9999 -9999 -9999 -9999 -9999 -9999 -9999 -9999 -9999 -9999 -9999 -9999 -9999 -9999 -9999 -9999 -9999 -9999 -9999 -9999 -9999 -9999 -9999 -9999 -9999 -9999 -9999 -9999 -9999 -9999 -9999 -9999 -9999 -9999 -9999 -9999 -9999 -9999 -9999 -9999 -9999 -9999 -9999 -9999 -9999 -9999 -9999 -9999 -9999 -9999 -9999 -9999 -9999 -9999 -9999 -9999 -9999 -9999 -9999 -9999 -9999 -9999 -9999 -9999 -9999 -9999 -9999 -9999 -9999 -9999 -9999 -9999 -9999 -9999 -9999 -9999 -9999 -9999 -9999 -9999 -9999 -9999 -9999 -9999 -9999 -9999 -9999 -9999 -9999 -9999 -9999 -9999 -9999 -9999 -9999 -9999 -9999 -9999 -9999 -9999 -9999 -9999 -9999 -9999 -9999 -9999 -9999 -9999 -9999 -9999 -9999 -9999 -9999 -9999 -9999 -9999 -9999 -9999 -9999 -9999 -9999 -9999 -9999 -9999 -9999 -9999 -9999 -9999 5.4787E-1 5.46302E-1 5.4472E-1 5.14459E-1 5.1186E-1 5.31497E-1 5.28388E-1 5.25573E-1 5.21571E-1 5.18202E-1 5.13237E-1 5.01014E-1 4.9419E-1 4.90907E-1 2.27853E-1 2.28839E-1 2.17409E-1 2.19869E-1 2.19784E-1 2.18768E-1 2.07066E-1 2.07882E-1 2.09103E-1 2.24284E-1 2.24369E-1 2.25134E-1 2.27929E-1 2.32295E-1 2.37024E-1 4.83155E-1 5.03989E-1 5.18206E-1 5.24541E-1 5.37242E-1 5.92201E-1 5.84826E-1 2.80775E-1 2.21028E-1 1.89207E-1 1.66448E-1 1.34435E-1 1.22612E-1 1.11513E-1 9.38461E-2 1.11686E-1 8.6687E-2 8.9036E-2 1.23769E-1 1.32398E-1 1.33666E-1 1.37897E-1 1.44908E-1 1.40778E-1 1.43611E-1 1.43231E-1 1.49592E-1 1.44523E-1 1.41466E-1 1.40709E-1 6.52288E-1 6.48732E-1 6.50868E-1 6.56173E-1 6.60731E-1 6.52642E-1 6.2893E-1 5.91106E-1 5.83329E-1 6.11006E-1 6.34803E-1 6.30775E-1 5.52608E-1 4.37489E-1 3.54171E-1 3.023E-1 1.86841E-1 1.39679E-1 1.40489E-1 1.80776E-1 2.37527E-1 2.09576E-1 1.50083E-1 1.53525E-1 1.9783E-1 2.84704E-1 3.84063E-1 4.6229E-1 5.19387E-1 5.45174E-1 4.56309E-1 3.55761E-1 3.44231E-1 3.58051E-1 3.96828E-1 4.26009E-1 4.63524E-1 5.15979E-1 5.82666E-1 7.00979E-1 6.87643E-1 5.44212E-1 3.57439E-1 2.9424E-1 2.93276E-1 3.48949E-1 4.24023E-1 4.93163E-1 -9999 -9999 -9999 -9999 -9999 -9999 -9999 -9999
-9999 -9999 -9999 -9999 -9999 -9999 -9999 -9999 -9999 -9999 -9999 -9999 -9999 -9999 -9999 -9999 -9999 -9999 -9999 -9999 -9999 -9999 -9999 -9999 -9999 -9999 -9999 -9999 -9999 -9999 -9999 -9999 -9999 -9999 -9999 -9999 -9999 -9999 -9999 -9999 -9999 -9999 -9999 -9999 -9999 -9999 -9999 -9999 -9999 -9999 -9999 -9999 -9999 -9999 -9999 -9999 -9999 -9999 -9999 -9999 -9999 -9999 -9999 -9999 -9999 -9999 -9999 -9999 -9999 -9999 -9999 -9999 -9999 -9999 -9999 -9999 -9999 -9999 -9999 -9999 -9999 -9999 -9999 -9999 -9999 -9999 -9999 -9999 -9999 -9999 -9999 -9999 -9999 -9999 -9999 -9999 -9999 -9999 -9999 -9999 -9999 -9999 -9999 -9999 -9999 -9999 -9999 -9999 -9999 -9999 -9999 -9999 -9999 -9999 -9999 -9999 -9999 -9999 -9999 -9999 -9999 -9999 -9999 -9999 -9999 -9999 -9999 -9999 -9999 -9999 -9999 -9999 -9999 -9999 -9999 -9999 -9999 -9999 -9999 -9999 -9999 -9999 -9999 -9999 -9999 -9999 -9999 -9999 5.49322E-1 5.47662E-1 5.16387E-1 5.13488E-1 5.33691E-1 5.31387E-1 5.28388E-1 5.25573E-1 5.24892E-1 5.23866E-1 4.92337E-1 5.10402E-1 5.0321E-1 4.95943E-1 4.90907E-1 2.42429E-1 2.2857E-1 2.30806E-1 2.33031E-1 2.2198E-1 2.20867E-1 2.20009E-1 2.20352E-1 2.2198E-1 2.24284E-1 2.26068E-1 2.26661E-1 2.29194E-1 2.32713E-1 2.36447E-1 2.35789E-1 4.78397E-1 4.96033E-1 5.3048E-1 5.81742E-1 6.00041E-1 5.73573E-1 2.71719E-1 2.31449E-1 2.05401E-1 1.6855E-1 1.32176E-1 1.25442E-1 1.04843E-1 8.70482E-2 8.45487E-2 7.70712E-2 1.02953E-1 1.25148E-1 1.29355E-1 1.3078E-1 1.3476E-1 1.30387E-1 1.36514E-1 1.40778E-1 1.49198E-1 1.43562E-1 1.3883E-1 6.46231E-1 6.44437E-1 6.45155E-1 6.41557E-1 6.41918E-1 6.46589E-1 6.32103E-1 5.76619E-1 5.20049E-1 4.69547E-1 4.75291E-1 5.364E-1 5.73101E-1 5.66689E-1 5.04995E-1 4.123E-1 3.41583E-1 3.03023E-1 2.25862E-1 1.48563E-1 1.43865E-1 1.70477E-1 1.92955E-1 1.92368E-1 2.226E-1 3.14122E-1 4.08233E-1 4.89217E-1 5.72082E-1 5.84391E-1 5.75507E-1 4.9199E-1 3.14969E-1 2.09573E-1 1.99484E-1 2.98869E-1 4.49884E-1 5.65986E-1 6.05789E-1 6.11986E-1 6.2148E-1 6.47405E-1 6.77825E-1 5.60012E-1 3.92336E-1 3.03809E-1 2.76948E-1 2.98036E-1 4.17841E-1 4.70586E-1 -9999 -9999 -9999 -9999 -9999 -9999 -9999 -9999
-9999 -9999 -9999 -9999 -9999 -9999 -9999 -9999 -9999 -9999 -9999 -9999 -9999 -9999 -9999 -9999 -9999 -9999 -9999 -9999 -9999 -9999 -9999 -9999 -9999 -9999 -9999 -9999 -9999 -9999 -9999 -9999 -9999 -9999 -9999 -9999 -9999 -9999 -9999 -9999 -9999 -9999 -9999 -9999 -9999 -9999 -9999 -9999 -9999 -9999 -9999 -9999 -9999 -9999 -9999 -9999 -9999 -9999 -9999 -9999 -9999 -9999 -9999 -9999 -9999 -9999 -9999 -9999 -9999 -9999 -9999 -9999 -9999 -9999 -9999 -9999 -9999 -9999 -9999 -9999 -9999 -9999 -9999 -9999 -9999 -9999 -9999 -9999 -9999 -9999 -9999 -9999 -9999 -9999 -9999 -9999 -9999 -9999 -9999 -9999 -9999 -9999 -9999 -9999 -9999 -9999 -9999 -9999 -9999 -9999 -9999 -9999 -9999 -9999 -9999 -9999 -9999 -9999 -9999 -9999 -9999 -9999 -9999 -9999 -9999 -9999 -9999 -9999 -9999 -9999 -9999 -9999 -9999 -9999 -9999 -9999 -9999 -9999 -9999 -9999 -9999 -9999 -9999 -9999 -9999 -9999 -9999 5.51376E-1 5.50352E-1 5.19663E-1 5.16067E-1 5.3532E-1 5.32926E-1 5.30835E-1 5.27603E-1 5.24323E-1 5.17275E-1 4.94873E-1 5.16124E-1 5.11816E-1 5.04906E-1 4.97685E-1 5.13897E-1 5.11347E-1 2.28122E-1 2.18461E-1 2.19751E-1 2.20609E-1 2.20352E-1 2.19321E-1 2.18891E-1 2.34154E-1 2.22578E-1 2.25898E-1 2.42978E-1 2.4089E-1 2.43578E-1 2.46848E-1 2.49663E-1 2.51188E-1 4.98431E-1 5.31913E-1 5.77853E-1 5.98768E-1 5.63455E-1 2.70801E-1 2.31693E-1 2.07621E-1 1.62696E-1 1.45229E-1 1.3139E-1 1.05445E-1 1.00336E-1 8.5022E-2 9.34948E-2 5.95188E-1 6.20523E-1 6.27186E-1 6.03074E-1 6.23122E-1 6.27554E-1 6.46589E-1 6.40435E-1 6.61777E-1 6.55116E-1 6.49089E-1 6.42639E-1 6.40835E-1 6.41557E-1 6.37574E-1 6.35391E-1 6.34297E-1 6.14207E-1 4.98711E-1 3.67391E-1 3.50583E-1 3.87408E-1 4.24919E-1 4.41876E-1 4.57842E-1 4.7851E-1 5.06005E-1 4.68875E-1 4.2148E-1 3.81314E-1 3.18428E-1 3.11523E-1 3.17914E-1 2.82885E-1 2.74424E-1 3.44538E-1 4.41505E-1 5.0131E-1 5.34682E-1 5.4675E-1 5.1328E-1 4.61133E-1 3.9022E-1 2.811E-1 2.48967E-1 2.94343E-1 4.01555E-1 5.7047E-1 6.48704E-1 6.29918E-1 5.63453E-1 5.08992E-1 5.06788E-1 5.7012E-1 6.00551E-1 5.35897E-1 4.5385E-1 3.83952E-1 3.79928E-1 4.27416E-1 4.88934E-1 5.34506E-1 5.73645E-1 5.72022E-1 5.30324E-1 5.00818E-1 4.86242E-1 -9999 -9999
-9999 -9999 -9999 -9999 -9999 -9999 -9999 -9999 -9999 -9999 -9999 -9999 -9999 -9999 -9999 -9999 -9999 -9999 -9999 -9999 -9999 -9999 -9999 -9999 -9999 -9999 -9999 -9999 -9999 -9999 -9999 -9999 -9999 -9999 -9999 -9999 -9999 -9999 -9999 -9999 -9999 -9999 -9999 -9999 -9999 -9999 -9999 -9999 -9999 -9999 -9999 -9999 -9999 -9999 -9999 -9999 -9999 -9999 -9999 -9999 -9999 -9999 -9999 -9999 -9999 -9999 -9999 -9999 -9999 -9999 -9999 -9999 -9999 -9999 -9999 -9999 -9999 -9999 -9999 -9999 -9999 -9999 -9999 -9999 -9999 -9999 -9999 -9999 -9999 -9999 -9999 -9999 -9999 -9999 -9999 -9999 -9999 -9999 -9999 -9999 -9999 -9999 -9999 -9999 -9999 -9999 -9999 -9999 -9999 -9999 -9999 -9999 -9999 -9999 -9999 -9999 -9999 -9999 -9999 -9999 -9999 -9999 -9999 -9999 -9999 -9999 -9999 -9999 -9999 -9999 -9999 -9999 -9999 -9999 -9999 -9999 -9999 -9999 -9999 -9999 -9999 -9999 -9999 -9999 -9999 -9999 5.528E-1 5.23913E-1 5.22369E-1 5.19873E-1 5.39707E-1 5.36614E-1 5.33909E-1 5.31277E-1 5.22271E-1 5.18077E-1 5.15546E-1 5.1543E-1 5.14851E-1 5.11698E-1 5.05991E-1 5.21779E-1 5.14151E-1 4.93478E-1 2.30362E-1 2.3199E-1 2.32713E-1 2.33794E-1 2.33884E-1 2.33254E-1 2.32171E-1 2.31719E-1 2.30852E-1 2.35722E-1 2.39669E-1 2.41411E-1 2.42713E-1 2.44787E-1 2.47618E-1 2.49748E-1 4.99338E-1 5.1251E-1 5.58787E-1 6.05098E-1 5.17925E-1 5.03711E-1 2.50509E-1 1.92058E-1 1.84897E-1 1.7278E-1 1.21708E-1 1.02519E-1 9.39266E-2 8.73359E-2 5.82422E-1 6.08147E-1 6.24233E-1 6.08716E-1 6.21267E-1 6.11166E-1 6.11166E-1 6.26449E-1 6.27586E-1 6.55992E-1 6.305E-1 6.24659E-1 6.20245E-1 6.39593E-1 6.40835E-1 6.29901E-1 6.19905E-1 6.42382E-1 5.98016E-1 4.60201E-1 3.48062E-1 3.63988E-1 3.7536E-1 3.71991E-1 4.0755E-1 4.66501E-1 5.32052E-1 5.92972E-1 5.82934E-1 5.59348E-1 5.78597E-1 5.59209E-1 5.49812E-1 5.41226E-1 4.62589E-1 3.97709E-1 3.77858E-1 3.71415E-1 3.67635E-1 3.97116E-1 4.22893E-1 3.75652E-1 3.07574E-1 2.91261E-1 2.94291E-1 3.91751E-1 4.82859E-1 5.10338E-1 5.3008E-1 5.45478E-1 4.62104E-1 3.62745E-1 3.13668E-1 3.34195E-1 4.2496E-1 5.1008E-1 5.25853E-1 5.27976E-1 4.83916E-1 4.40453E-1 4.43004E-1 4.80357E-1 5.03476E-1 5.13503E-1 5.31905E-1 4.71957E-1 3.78085E-1 3.80844E-1 4.15158E-1 4.74207E-1
-9999 -9999 -9999 -9999 -9999 -9999 -9999 -9999 -9999 -9999 -9999 -9999 -9999 -9999 -9999 -9999 -9999 -9999 -9999 -9999 -9999 -9999 -9999 -9999 -9999 -9999 -9999 -9999 -9999 -9999 -9999 -9999 -9999 -9999 -9999 -9999 -9999 -9999 -9999 -9999 -9999 -9999 -9999 -9999 -9999 -9999 -9999 -9999 -9999 -9999 -9999 -9999 -9999 -9999 -9999 -9999 -9999 -9999 -9999 -9999 -9999 -9999 -9999 -9999 -9999 -9999 -9999 -9999 -9999 -9999 -9999 -9999 -9999 -9999 -9999 -9999 -9999 -9999 -9999 -9999 -9999 -9999 -9999 -9999 -9999 -9999 -9999 -9999 -9999 -9999 -9999 -9999 -9999 -9999 -9999 -9999 -9999 -9999 -9999 -9999 -9999 -9999 -9999 -9999 -9999 -9999 -9999 -9999 -9999 -9999 -9999 -9999 -9999 -9999 -9999 -9999 -9999 -9999 -9999 -9999 -9999 -9999 -9999 -9999 -9999 -9999 -9999 -9999 -9999 -9999 -9999 -9999 -9999 -9999 -9999 -9999 -9999 -9999 -9999 -9999 -9999 -9999 -9999 -9999 -9999 -9999 5.25545E-1 5.24117E-1 5.21333E-1 5.18823E-1 5.39707E-1 5.37579E-1 5.34887E-1 5.03317E-1 5.22608E-1 5.18648E-1 5.15199E-1 5.13921E-1 5.13455E-1 5.1111E-1 5.29432E-1 5.05571E-1 4.97819E-1 5.16348E-1 2.29909E-1 2.31267E-1 2.31719E-1 2.32532E-1 2.32983E-1 2.32352E-1 2.27817E-1 2.42365E-1 2.43585E-1 2.32894E-1 2.38795E-1 2.41672E-1 2.428E-1 2.4401E-1 2.45733E-1 2.64555E-1 2.66333E-1 4.93843E-1 5.16214E-1 5.81214E-1 5.46991E-1 4.94028E-1 2.22102E-1 2.16915E-1 1.6943E-1 1.27729E-1 9.33603E-2 8.65117E-2 4.67609E-1 5.3934E-1 5.87472E-1 6.16795E-1 6.29759E-1 6.31958E-1 6.20151E-1 6.10412E-1 6.06254E-1 6.17168E-1 6.16174E-1 6.2722E-1 6.23558E-1 6.37421E-1 6.3887E-1 6.23558E-1 6.43556E-1 6.47324E-1 6.42991E-1 6.42264E-1 6.1257E-1 5.44221E-1 5.0248E-1 5.14024E-1 5.30819E-1 5.41793E-1 5.76952E-1 6.30156E-1 6.646E-1 6.79399E-1 6.63417E-1 6.61574E-1 6.73551E-1 6.64708E-1 6.55692E-1 6.38403E-1 5.55234E-1 3.74445E-1 2.55206E-1 2.37221E-1 2.6398E-1 3.32037E-1 3.4756E-1 2.66271E-1 2.34381E-1 2.28972E-1 3.33391E-1 4.57932E-1 4.64696E-1 3.94022E-1 3.6836E-1 3.64358E-1 2.96524E-1 2.19376E-1 2.15779E-1 2.59644E-1 3.16267E-1 3.26705E-1 3.98829E-1 4.5857E-1 4.46185E-1 4.57997E-1 4.05336E-1 4.26558E-1 4.46062E-1 4.48602E-1 4.6893E-1 4.11913E-1 2.67198E-1 2.41622E-1 3.2119E-1 4.31854E-1
-9999 -9999 -9999 -9999 -9999 -9999 -9999 -9999 -9999 -9999 -9999 -9999 -9999 -9999 -9999 -9999 -9999 -9999 -9999 -9999 -9999 -9999 -9999 -9999 -9999 -9999 -9999 -9999 -9999 -9999 -9999 -9999 -9999 -9999 -9999 -9999 -9999 -9999 -9999 -9999 -9999 -9999 -9999 -9999 -9999 -9999 -9999 -9999 -9999 -9999 -9999 -9999 -9999 -9999 -9999 -9999 -9999 -9999 -9999 -9999 -9999 -9999 -9999 -9999 -9999 -9999 -9999 -9999 -9999 -9999 -9999 -9999 -9999 -9999 -9999 -9999 -9999 -9999 -9999 -9999 -9999 -9999 -9999 -9999 -9999 -9999 -9999 -9999 -9999 -9999 -9999 -9999 -9999 -9999 -9999 -9999 -9999 -9999 -9999 -9999 -9999 -9999 -9999 -9999 -9999 -9999 -9999 -9999 -9999 -9999 -9999 -9999 -9999 -9999 -9999 -9999 -9999 -9999 -9999 -9999 -9999 -9999 -9999 -9999 -9999 -9999 -9999 -9999 -9999 -9999 -9999 -9999 -9999 -9999 -9999 -9999 -9999 -9999 -9999 -9999 -9999 -9999 -9999 -9999 -9999 5.26961E-1 5.26254E-1 5.23913E-1 5.43892E-1 5.41078E-1 5.39071E-1 5.08341E-1 5.06062E-1 5.26055E-1 5.23391E-1 5.19787E-1 5.16124E-1 5.3662E-1 5.35457E-1 5.17265E-1 5.12987E-1 5.06556E-1 4.98831E-1 5.1699E-1 2.45681E-1 2.47009E-1 2.47198E-1 2.47766E-1 2.44803E-1 2.44615E-1 2.4321E-1 2.41237E-1 2.40766E-1 2.4499E-1 2.35546E-1 2.56897E-1 2.58985E-1 2.5989E-1 2.60792E-1 2.58385E-1 2.60247E-1 4.90122E-1 5.01309E-1 5.49634E-1 5.366E-1 4.7056E-1 2.36903E-1 2.01687E-1 1.38483E-1 1.30586E-1 1.12619E-1 1.05122E-1 3.857E-1 4.94075E-1 5.71062E-1 6.17915E-1 6.12827E-1 6.34513E-1 6.22009E-1 6.10412E-1 6.04357E-1 6.06633E-1 6.17915E-1 6.24602E-1 6.24602E-1 6.22751E-1 6.32689E-1 6.51758E-1 6.59147E-1 6.716E-1 6.67802E-1 6.78175E-1 6.79874E-1 6.66067E-1 6.65074E-1 6.71828E-1 6.79368E-1 6.82778E-1 7.00637E-1 6.88796E-1 6.34037E-1 6.30958E-1 6.63007E-1 6.40648E-1 6.24564E-1 5.81334E-1 5.64807E-1 5.87376E-1 5.56164E-1 3.75492E-1 2.49771E-1 2.46986E-1 3.11701E-1 3.6261E-1 3.08692E-1 2.10377E-1 1.98696E-1 2.45929E-1 3.27308E-1 3.77187E-1 3.08291E-1 2.53203E-1 2.68069E-1 3.13255E-1 2.37913E-1 1.78589E-1 1.85736E-1 2.24435E-1 2.61672E-1 2.68848E-1 3.15177E-1 3.41637E-1 3.44705E-1 3.33997E-1 3.31784E-1 3.27086E-1 2.74491E-1 3.16752E-1 3.73555E-1 3.38951E-1 2.25753E-1 2.08264E-1 3.15407E-1 4.1573E-1
-9999 -9999 -9999 -9999 -9999 -9999 -9999 -9999 -9999 -9999 -9999 -9999 -9999 -9999 -9999 -9999 -9999 -9999 -9999 -9999 -9999 -9999 -9999 -9999 -9999 -9999 -9999 -9999 -9999 -9999 -9999 -9999 -9999 -9999 -9999 -9999 -9999 -9999 -9999 -9999 -9999 -9999 -9999 -9999 -9999 -9999 -9999 -9999 -9999 -9999 -9999 -9999 -9999 -9999 -9999 -9999 -9999 -9999 -9999 -9999 -9999 -9999 -9999 -9999 -9999 -9999 -9999 -9999 -9999 -9999 -9999 -9999 -9999 -9999 -9999 -9999 -9999 -9999 -9999 -9999 -9999 -9999 -9999 -9999 -9999 -9999 -9999 -9999 -9999 -9999 -9999 -9999 -9999 -9999 -9999 -9999 -9999 -9999 -9999 -9999 -9999 -9999 -9999 -9999 -9999 -9999 -9999 -9999 -9999 -9999 -9999 -9999 -9999 -9999 -9999 -9999 -9999 -9999 -9999 -9999 -9999 -9999 -9999 -9999 -9999 -9999 -9999 -9999 -9999 -9999 -9999 -9999 -9999 -9999 -9999 -9999 -9999 -9999 -9999 -9999 -9999 -9999 -9999 -9999 -9999 5.29462E-1 5.28266E-1 5.25748E-1 5.4554E-1 5.43167E-1 5.12085E-1 5.0888E-1 5.29231E-1 5.26826E-1 5.24171E-1 5.21145E-1 5.40189E-1 5.19493E-1 5.17618E-1 5.16203E-1 5.13227E-1 5.07659E-1 5.23457E-1 5.18015E-1 2.45491E-1 2.43023E-1 2.42929E-1 2.43492E-1 2.44335E-1 2.44428E-1 2.43304E-1 2.40954E-1 2.56206E-1 2.41048E-1 2.46949E-1 2.53882E-1 2.53641E-1 2.54541E-1 2.54721E-1 2.55169E-1 2.56334E-1 2.57138E-1 2.53281E-1 4.91467E-1 4.75924E-1 5.005E-1 2.58384E-1 1.8659E-1 1.67813E-1 1.69053E-1 1.68579E-1 1.22707E-1 9.62041E-2 4.77311E-1 5.55595E-1 6.14173E-1 6.39232E-1 6.38146E-1 6.23862E-1 6.11542E-1 6.00548E-1 5.90952E-1 5.80082E-1 5.76562E-1 5.87859E-1 6.05875E-1 6.30493E-1 6.38089E-1 6.75663E-1 6.95422E-1 7.03985E-1 7.03633E-1 7.06695E-1 7.04524E-1 6.8089E-1 6.40508E-1 6.26155E-1 6.46734E-1 6.49378E-1 5.87129E-1 4.70501E-1 5.04685E-1 6.19222E-1 6.03373E-1 5.21553E-1 4.12032E-1 3.48326E-1 4.02243E-1 4.58468E-1 3.71122E-1 2.63644E-1 2.45665E-1 2.74957E-1 2.87054E-1 2.72317E-1 1.94074E-1 1.87183E-1 2.16288E-1 2.50842E-1 2.36738E-1 2.04528E-1 1.75458E-1 2.22467E-1 2.68013E-1 2.15912E-1 1.49723E-1 1.73627E-1 2.05524E-1 2.1334E-1 2.44178E-1 2.83874E-1 2.49611E-1 2.35733E-1 2.40263E-1 2.29629E-1 2.28268E-1 1.88041E-1 1.87751E-1 2.69465E-1 2.95273E-1 2.55928E-1 2.94266E-1 3.54983E-1 -9999
-9999 -9999 -9999 -9999 -9999 -9999 -9999 -9999 -9999 -9999 -9999 -9999 -9999 -9999 -9999 -9999 -9999 -9999 -9999 -9999 -9999 -9999 -9999 -9999 -9999 -9999 -9999 -9999 -9999 -9999 -9999 -9999 -9999 -9999 -9999 -9999 -9999 -9999 -9999 -9999 -9999 -9999 -9999 -9999 -9999 -9999 -9999 -9999 -9999 -9999 -9999 -9999 -9999 -9999 -9999 -9999 -9999 -9999 -9999 -9999 -9999 -9999 -9999 -9999 -9999 -9999 -9999 -9999 -9999 -9999 -9999 -9999 -9999 -9999 -9999 -9999 -9999 -9999 -9999 -9999 -9999 -9999 -9999 -9999 -9999 -9999 -9999 -9999 -9999 -9999 -9999 -9999 -9999 -9999 -9999 -9999 -9999 -9999 -9999 -9999 -9999 -9999 -9999 -9999 -9999 -9999 -9999 -9999 -9999 -9999 -9999 -9999 -9999 -9999 -9999 -9999 -9999 -9999 -9999 -9999 -9999 -9999 -9999 -9999 -9999 -9999 -9999 -9999 -9999 -9999 -9999 -9999 -9999 -9999 -9999 -9999 -9999 5.52946E-1 -9999 -9999 -9999 -9999 -9999 -9999 -9999 5.19987E-1 5.2508E-1 5.28765E-1 5.20887E-1 5.18955E-1 5.16589E-1 5.13142E-1 5.3225E-1 5.28687E-1 5.25614E-1 5.29093E-1 5.24687E-1 5.19843E-1 5.16557E-1 5.15017E-1 5.12867E-1 5.316E-1 5.25454E-1 5.14672E-1 2.58772E-1 2.42177E-1 2.59264E-1 2.42271E-1 2.60444E-1 2.4321E-1 2.59854E-1 2.57688E-1 2.55017E-1 2.50837E-1 2.55048E-1 2.4518E-1 2.50386E-1 2.51926E-1 2.69652E-1 2.69652E-1 2.69652E-1 2.53101E-1 2.52378E-1 2.61927E-1 5.23358E-1 5.1061E-1 2.24752E-1 1.79427E-1 1.38716E-1 1.32711E-1 1.30563E-1 8.50664E-2 8.26351E-2 5.1154E-1 5.69431E-1 6.18157E-1 6.19705E-1 6.37622E-1 6.21872E-1 5.99301E-1 5.69431E-1 5.35087E-1 5.22639E-1 5.19871E-1 5.41803E-1 5.68249E-1 6.25341E-1 6.45233E-1 6.8472E-1 6.87934E-1 6.88748E-1 6.89442E-1 6.88399E-1 6.81812E-1 5.96824E-1 4.80031E-1 4.2951E-1 4.27827E-1 4.61037E-1 3.95416E-1 3.40802E-1 4.21918E-1 5.74052E-1 6.3862E-1 5.71224E-1 4.61857E-1 3.23E-1 2.82723E-1 2.7166E-1 1.98603E-1 1.51106E-1 1.5155E-1 1.82279E-1 1.84092E-1 1.94791E-1 1.58327E-1 1.28232E-1 1.32945E-1 1.56577E-1 1.45265E-1 1.2907E-1 1.46044E-1 1.67121E-1 1.91424E-1 1.66549E-1 1.32082E-1 1.24997E-1 1.53377E-1 1.81821E-1 2.47664E-1 2.94082E-1 2.23351E-1 1.67518E-1 1.62442E-1 1.64282E-1 1.77644E-1 1.78779E-1 2.04537E-1 3.31923E-1 3.97633E-1 4.47804E-1 -9999 -9999 -9999
-9999 -9999 -9999 -9999 -9999 -9999 -9999 -9999 -9999 -9999 -9999 -9999 -9999 -9999 -9999 -9999 -9999 -9999 -9999 -9999 -9999 -9999 -9999 -9999 -9999 -9999 -9999 -9999 -9999 -9999 -9999 -9999 -9999 -9999 -9999 -9999 -9999 -9999 -9999 -9999 -9999 -9999 -9999 -9999 -9999 -9999 -9999 -9999 -9999 -9999 -9999 -9999 -9999 -9999 -9999 -9999 -9999 -9999 -9999 -9999 -9999 -9999 -9999 -9999 -9999 -9999 -9999 -9999 -9999 -9999 -9999 -9999 -9999 -9999 -9999 -9999 -9999 -9999 -9999 -9999 -9999 -9999 -9999 -9999 -9999 -9999 -9999 -9999 -9999 -9999 -9999 -9999 -9999 -9999 -9999 -9999 -9999 -9999 -9999 -9999 -9999 -9999 -9999 -9999 -9999 -9999 -9999 -9999 -9999 -9999 -9999 -9999 -9999 -9999 -9999 -9999 -9999 -9999 -9999 -9999 -9999 -9999 -9999 -9999 -9999 -9999 -9999 -9999 -9999 -9999 -9999 -9999 -9999 -9999 -9999 -9999 -9999 -9999 -9999 -9999 -9999 -9999 -9999 -9999 5.14374E-1 5.10796E-1 5.18457E-1 5.00902E-1 4.99441E-1 5.21191E-1 5.19873E-1 5.17725E-1 5.3732E-1 5.33424E-1 5.12872E-1 5.32202E-1 5.27409E-1 5.21931E-1 5.40307E-1 5.37598E-1 5.35695E-1 5.27831E-1 5.22819E-1 5.16574E-1 2.77227E-1 2.58476E-1 2.57589E-1 2.57786E-1 2.58969E-1 2.59461E-1 2.54755E-1 2.52995E-1 2.50837E-1 2.48671E-1 2.5005E-1 2.56801E-1 2.63656E-1 2.66997E-1 2.67473E-1 2.66617E-1 2.65664E-1 2.66141E-1 2.49113E-1 2.40495E-1 2.67355E-1 4.69743E-1 4.59538E-1 2.36901E-1 2.21849E-1 1.58358E-1 1.12227E-1 1.16376E-1 9.65003E-2 5.70612E-1 6.12173E-1 6.39429E-1 6.5016E-1 6.41231E-1 6.19273E-1 5.71399E-1 5.31359E-1 4.65254E-1 4.27772E-1 4.30378E-1 4.64658E-1 5.42613E-1 6.13299E-1 6.66923E-1 6.81577E-1 6.75786E-1 6.62978E-1 6.63977E-1 6.50208E-1 6.02204E-1 5.02735E-1 3.52955E-1 2.62374E-1 2.39158E-1 2.57298E-1 2.42504E-1 2.66132E-1 3.93667E-1 5.71305E-1 6.3376E-1 6.09783E-1 5.54134E-1 3.68428E-1 2.06794E-1 1.26511E-1 9.47873E-2 7.76844E-2 1.00229E-1 1.25071E-1 1.45334E-1 1.56819E-1 1.32622E-1 1.31506E-1 1.41698E-1 1.39233E-1 1.28496E-1 1.39147E-1 1.63274E-1 1.98319E-1 1.98901E-1 1.66784E-1 1.22439E-1 1.00142E-1 1.02586E-1 1.61313E-1 2.27162E-1 2.4811E-1 1.90889E-1 1.33087E-1 1.19492E-1 1.78344E-1 2.68991E-1 3.42378E-1 4.46034E-1 -9999 -9999 -9999 -9999 -9999 -9999
-9999 -9999 -9999 -9999 -9999 -9999 -9999 -9999 -9999 -9999 -9999 -9999 -9999 -9999 -9999 -9999 -9999 -9999 -9999 -9999 -9999 -9999 -9999 -9999 -9999 -9999 -9999 -9999 -9999 -9999 -9999 -9999 -9999 -9999 -9999 -9999 -9999 -9999 -9999 -9999 -9999 -9999 -9999 -9999 -9999 -9999 -9999 -9999 -9999 -9999 -9999 -9999 -9999 -9999 -9999 -9999 -9999 -9999 -9999 -9999 -9999 -9999 -9999 -9999 -9999 -9999 -9999 -9999 -9999 -9999 -9999 -9999 -9999 -9999 -9999 -9999 -9999 -9999 -9999 -9999 -9999 -9999 -9999 -9999 -9999 -9999 -9999 -9999 -9999 -9999 -9999 -9999 -9999 -9999 -9999 -9999 -9999 -9999 -9999 -9999 -9999 -9999 -9999 -9999 -9999 -9999 -9999 -9999 -9999 -9999 -9999 -9999 -9999 -9999 -9999 -9999 -9999 -9999 -9999 -9999 -9999 -9999 -9999 -9999 -9999 -9999 -9999 -9999 -9999 -9999 -9999 -9999 -9999 -9999 -9999 -9999 -9999 -9999 -9999 -9999 -9999 -9999 -9999 -9999 4.85282E-1 4.82252E-1 4.94507E-1 5.22699E-1 5.20482E-1 5.19364E-1 5.18853E-1 5.41137E-1 5.2326E-1 5.21185E-1 5.18135E-1 5.37103E-1 5.32092E-1 5.26731E-1 5.446E-1 5.4019E-1 5.32032E-1 5.29279E-1 5.24786E-1 5.41891E-1 2.7815E-1 2.75479E-1 2.73518E-1 2.73725E-1 2.53289E-1 2.53289E-1 2.52015E-1 2.68633E-1 2.67606E-1 2.64926E-1 2.63995E-1 2.68736E-1 2.59129E-1 2.63656E-1 2.63943E-1 2.57792E-1 2.56454E-1 2.56932E-1 2.39856E-1 2.38851E-1 2.37661E-1 4.33016E-1 4.56268E-1 2.10627E-1 1.907E-1 1.34394E-1 1.24198E-1 1.1769E-1 6.10293E-1 6.29244E-1 6.39068E-1 6.47317E-1 6.50515E-1 6.33629E-1 6.16667E-1 5.47828E-1 4.34255E-1 3.6905E-1 3.61792E-1 3.65858E-1 4.18608E-1 5.32585E-1 6.12173E-1 6.70008E-1 6.77809E-1 6.57146E-1 6.03912E-1 5.72572E-1 5.36631E-1 4.97836E-1 4.51324E-1 3.52524E-1 2.30222E-1 1.66126E-1 1.51965E-1 1.92614E-1 2.91091E-1 4.32363E-1 5.27029E-1 5.11633E-1 4.57823E-1 4.71324E-1 3.46285E-1 1.78045E-1 1.02492E-1 7.55859E-2 7.20599E-2 1.18772E-1 1.99512E-1 2.58705E-1 2.66427E-1 2.63454E-1 2.72296E-1 2.92884E-1 2.47438E-1 1.92363E-1 1.87087E-1 2.02254E-1 2.1298E-1 2.13849E-1 1.57971E-1 1.06232E-1 8.64688E-2 8.90979E-2 1.2392E-1 1.57085E-1 1.6341E-1 1.51538E-1 1.54637E-1 1.96045E-1 3.69069E-1 4.66425E-1 -9999 -9999 -9999 -9999 -9999 -9999 -9999 -9999
-9999 -9999 -9999 -9999 -9999 -9999 -9999 -9999 -9999 -9999 -9999 -9999 -9999 -9999 -9999 -9999 -9999 -9999 -9999 -9999 -9999 -9999 -9999 -9999 -9999 -9999 -9999 -9999 -9999 -9999 -9999 -9999 -9999 -9999 -9999 -9999 -9999 -9999 -9999 -9999 -9999 -9999 -9999 -9999 -9999 -9999 -9999 -9999 -9999 -9999 -9999 -9999 -9999 -9999 -9999 -9999 -9999 -9999 -9999 -9999 -9999 -9999 -9999 -9999 -9999 -9999 -9999 -9999 -9999 -9999 -9999 -9999 -9999 -9999 -9999 -9999 -9999 -9999 -9999 -9999 -9999 -9999 -9999 -9999 -9999 -9999 -9999 -9999 -9999 -9999 -9999 -9999 -9999 -9999 -9999 -9999 -9999 -9999 -9999 -9999 -9999 -9999 -9999 -9999 -9999 -9999 -9999 -9999 -9999 -9999 -9999 -9999 -9999 -9999 -9999 -9999 -9999 -9999 -9999 -9999 -9999 -9999 -9999 -9999 -9999 -9999 -9999 -9999 -9999 -9999 -9999 -9999 -9999 -9999 -9999 -9999 -9999 -9999 -9999 -9999 -9999 -9999 -9999 4.85794E-1 4.80719E-1 4.90934E-1 5.00842E-1 5.21493E-1 5.19466E-1 5.1793E-1 5.40113E-1 5.2295E-1 5.22329E-1 5.2181E-1 5.20243E-1 5.40833E-1 5.36888E-1 5.32092E-1 5.45326E-1 5.40562E-1 5.36278E-1 5.31913E-1 5.26496E-1 5.42264E-1 2.7733E-1 2.73311E-1 2.68017E-1 2.6853E-1 2.68838E-1 2.674E-1 2.65752E-1 2.65855E-1 2.66164E-1 2.64202E-1 2.613E-1 2.64306E-1 2.50778E-1 2.55401E-1 2.54249E-1 2.50392E-1 2.48744E-1 2.4855E-1 2.4787E-1 2.50585E-1 2.23473E-1 2.38577E-1 2.62064E-1 2.45276E-1 1.76809E-1 1.50395E-1 1.40704E-1 6.55804E-1 6.51223E-1 6.41231E-1 6.22983E-1 6.12924E-1 6.07654E-1 5.9879E-1 5.4964E-1 4.70976E-1 3.79109E-1 3.44396E-1 3.7305E-1 4.21114E-1 4.79526E-1 5.19655E-1 5.95859E-1 6.56856E-1 6.75786E-1 6.54077E-1 5.86558E-1 5.76236E-1 5.7428E-1 5.27183E-1 4.37496E-1 3.4975E-1 2.47336E-1 1.68668E-1 1.40042E-1 1.82704E-1 2.60544E-1 3.25731E-1 3.24425E-1 2.83022E-1 2.45938E-1 2.83278E-1 2.78159E-1 2.477E-1 2.00881E-1 1.77707E-1 1.53267E-1 2.22756E-1 3.84321E-1 4.83185E-1 4.67935E-1 4.30539E-1 4.02312E-1 3.70076E-1 3.55661E-1 2.88258E-1 2.06894E-1 1.56698E-1 1.60782E-1 1.39634E-1 1.1402E-1 8.67412E-2 9.32466E-2 1.17633E-1 1.37963E-1 1.44289E-1 1.5648E-1 1.88853E-1 2.45777E-1 3.60973E-1 4.7064E-1 -9999 -9999 -9999 -9999 -9999 -9999 -9999 -9999 -9999
-9999 -9999 -9999 -9999 -9999 -9999 -9999 -9999 -9999 -9999 -9999 -9999 -9999 -9999 -9999 -9999 -9999 -9999 -9999 -9999 -9999 -9999 -9999 -9999 -9999 -9999 -9999 -9999 -9999 -9999 -9999 -9999 -9999 -9999 -9999 -9999 -9999 -9999 -9999 -9999 -9999 -9999 -9999 -9999 -9999 -9999 -9999 -9999 -9999 -9999 -9999 -9999 -9999 -9999 -9999 -9999 -9999 -9999 -9999 -9999 -9999 -9999 -9999 -9999 -9999 -9999 -9999 -9999 -9999 -9999 -9999 -9999 -9999 -9999 -9999 -9999 -9999 -9999 -9999 -9999 -9999 -9999 -9999 -9999 -9999 -9999 -9999 -9999 -9999 -9999 -9999 -9999 -9999 -9999 -9999 -9999 -9999 -9999 -9999 -9999 -9999 -9999 -9999 -9999 -9999 -9999 -9999 -9999 -9999 -9999 -9999 -9999 -9999 -9999 -9999 -9999 -9999 -9999 -9999 -9999 -9999 -9999 -9999 -9999 -9999 -9999 -9999 -9999 -9999 -9999 -9999 -9999 -9999 -9999 -9999 -9999 -9999 -9999 -9999 -9999 -9999 4.90906E-1 4.5734E-1 4.548E-1 4.82763E-1 4.91955E-1 5.23982E-1 5.22799E-1 5.21292E-1 5.0327E-1 5.24597E-1 5.22536E-1 5.20348E-1 5.41991E-1 5.4136E-1 5.40093E-1 5.33002E-1 5.30409E-1 5.49876E-1 5.46222E-1 5.4102E-1 5.34753E-1 5.49617E-1 5.62795E-1 2.88284E-1 3.0333E-1 2.84E-1 2.67606E-1 2.86039E-1 2.83893E-1 2.82062E-1 2.63892E-1 2.64099E-1 2.62026E-1 2.72449E-1 2.56315E-1 2.63085E-1 2.50004E-1 2.48064E-1 2.60427E-1 2.40243E-1 2.38372E-1 2.38076E-1 2.44849E-1 2.23299E-1 1.99746E-1 1.95961E-1 1.76036E-1 1.7056E-1 1.68783E-1 6.90731E-1 6.80746E-1 6.46423E-1 6.13541E-1 5.87125E-1 5.50258E-1 5.2285E-1 4.7721E-1 4.13401E-1 3.78971E-1 3.68699E-1 4.19622E-1 4.64457E-1 5.04181E-1 4.9625E-1 5.07742E-1 5.64919E-1 6.50114E-1 7.00707E-1 6.97585E-1 6.74254E-1 6.66675E-1 6.58053E-1 6.11052E-1 5.22818E-1 4.12146E-1 3.01855E-1 2.19294E-1 1.89722E-1 2.07797E-1 2.25859E-1 2.19702E-1 1.89934E-1 1.74645E-1 1.73346E-1 1.93268E-1 2.75131E-1 3.79715E-1 4.06529E-1 4.11382E-1 4.13994E-1 4.34898E-1 5.16691E-1 5.46329E-1 4.68761E-1 3.50951E-1 2.72519E-1 2.41602E-1 2.91006E-1 2.97993E-1 1.77867E-1 1.03535E-1 9.81715E-2 9.5837E-2 8.17031E-2 1.00449E-1 1.56885E-1 2.20792E-1 2.55602E-1 2.65841E-1 2.62028E-1 2.86525E-1 3.87125E-1 4.95193E-1 -9999 -9999 -9999 -9999 -9999 -9999 -9999 -9999 -9999 -9999
-9999 -9999 -9999 -9999 -9999 -9999 -9999 -9999 -9999 -9999 -9999 -9999 -9999 -9999 -9999 -9999 -9999 -9999 -9999 -9999 -9999 -9999 -9999 -9999 -9999 -9999 -9999 -9999 -9999 -9999 -9999 -9999 -9999 -9999 -9999 -9999 -9999 -9999 -9999 -9999 -9999 -9999 -9999 -9999 -9999 -9999 -9999 -9999 -9999 -9999 -9999 -9999 -9999 -9999 -9999 -9999 -9999 -9999 -9999 -9999 -9999 -9999 -9999 -9999 -9999 -9999 -9999 -9999 -9999 -9999 -9999 -9999 -9999 -9999 -9999 -9999 -9999 -9999 -9999 -9999 -9999 -9999 -9999 -9999 -9999 -9999 -9999 -9999 -9999 -9999 -9999 -9999 -9999 -9999 -9999 -9999 -9999 -9999 -9999 -9999 -9999 -9999 -9999 -9999 -9999 -9999 -9999 -9999 -9999 -9999 -9999 -9999 -9999 -9999 -9999 -9999 -9999 -9999 -9999 -9999 -9999 -9999 -9999 -9999 -9999 -9999 -9999 -9999 -9999 -9999 -9999 -9999 -9999 -9999 -9999 -9999 -9999 -9999 -9999 -9999 -9999 4.53784E-1 4.52769E-1 4.78675E-1 4.85317E-1 4.88892E-1 4.93486E-1 5.21546E-1 5.06799E-1 5.05093E-1 5.24904E-1 5.20033E-1 5.14821E-1 5.35374E-1 5.34831E-1 5.29647E-1 5.30301E-1 5.30518E-1 5.51842E-1 5.49326E-1 5.44201E-1 5.58848E-1 5.67276E-1 5.5649E-1 5.69125E-1 2.99635E-1 2.81954E-1 2.84967E-1 2.85504E-1 2.84215E-1 2.82278E-1 2.77165E-1 2.75771E-1 2.72757E-1 2.63809E-1 2.66214E-1 2.58169E-1 2.61758E-1 2.58991E-1 2.49576E-1 2.38175E-1 2.20896E-1 2.32828E-1 2.28515E-1 2.04936E-1 1.94077E-1 1.7778E-1 1.7225E-1 1.68118E-1 6.96337E-1 6.92046E-1 6.6911E-1 6.68483E-1 6.25193E-1 5.40195E-1 4.63619E-1 4.06476E-1 3.67575E-1 3.54272E-1 3.7866E-1 4.43975E-1 4.95833E-1 4.93201E-1 4.59059E-1 4.0608E-1 3.84946E-1 4.71822E-1 6.32883E-1 7.06207E-1 7.15098E-1 6.67834E-1 5.87486E-1 5.72516E-1 5.63697E-1 4.91177E-1 3.3099E-1 2.63665E-1 2.89554E-1 3.44896E-1 3.89276E-1 3.96666E-1 3.37826E-1 3.01468E-1 3.1669E-1 3.30973E-1 3.4743E-1 3.8775E-1 4.69321E-1 5.62706E-1 6.05264E-1 5.95766E-1 5.66268E-1 5.17433E-1 4.49516E-1 3.09696E-1 1.89018E-1 1.37102E-1 1.33074E-1 1.51174E-1 2.05323E-1 1.78101E-1 9.61603E-2 7.87853E-2 8.94347E-2 8.44008E-2 1.09422E-1 1.67532E-1 1.87859E-1 2.04624E-1 2.73543E-1 3.63741E-1 4.48E-1 4.73595E-1 -9999 -9999 -9999 -9999 -9999 -9999 -9999 -9999 -9999 -9999 -9999
-9999 -9999 -9999 -9999 -9999 -9999 -9999 -9999 -9999 -9999 -9999 -9999 -9999 -9999 -9999 -9999 -9999 -9999 -9999 -9999 -9999 -9999 -9999 -9999 -9999 -9999 -9999 -9999 -9999 -9999 -9999 -9999 -9999 -9999 -9999 -9999 -9999 -9999 -9999 -9999 -9999 -9999 -9999 -9999 -9999 -9999 -9999 -9999 -9999 -9999 -9999 -9999 -9999 -9999 -9999 -9999 -9999 -9999 -9999 -9999 -9999 -9999 -9999 -9999 -9999 -9999 -9999 -9999 -9999 -9999 -9999 -9999 -9999 -9999 -9999 -9999 -9999 -9999 -9999 -9999 -9999 -9999 -9999 -9999 -9999 -9999 -9999 -9999 -9999 -9999 -9999 -9999 -9999 -9999 -9999 -9999 -9999 -9999 -9999 -9999 -9999 -9999 -9999 -9999 -9999 -9999 -9999 -9999 -9999 -9999 -9999 -9999 -9999 -9999 -9999 -9999 -9999 -9999 -9999 -9999 -9999 -9999 -9999 -9999 -9999 -9999 -9999 -9999 -9999 -9999 -9999 -9999 -9999 -9999 -9999 -9999 -9999 -9999 -9999 -9999 4.53784E-1 4.50738E-1 4.75608E-1 4.83273E-1 4.90424E-1 5.16962E-1 5.00763E-1 5.07158E-1 5.05697E-1 5.25924E-1 5.20662E-1 5.357E-1 5.50047E-1 5.41134E-1 5.4102E-1 5.42616E-1 5.45998E-1 5.49326E-1 5.50861E-1 5.49436E-1 5.62357E-1 5.54149E-1 5.66676E-1 5.77362E-1 5.66277E-1 3.15833E-1 2.97834E-1 2.84108E-1 2.86254E-1 2.81541E-1 2.78983E-1 2.76093E-1 2.73081E-1 2.80112E-1 2.72375E-1 2.60224E-1 2.54679E-1 2.55799E-1 2.46125E-1 2.30649E-1 2.25569E-1 2.27187E-1 2.10277E-1 2.01631E-1 1.9831E-1 1.75242E-1 1.53937E-1 6.56002E-1 6.67793E-1 6.7737E-1 6.59799E-1 6.83429E-1 6.91174E-1 6.68266E-1 6.0408E-1 5.26767E-1 4.37118E-1 4.15072E-1 4.47577E-1 4.75138E-1 4.85199E-1 4.58882E-1 4.09325E-1 3.4319E-1 2.83953E-1 2.81481E-1 4.16285E-1 6.1956E-1 7.10348E-1 7.10067E-1 6.42662E-1 4.63644E-1 3.33695E-1 3.07693E-1 3.01376E-1 2.29359E-1 2.45676E-1 3.81916E-1 5.47973E-1 6.16511E-1 6.11427E-1 5.58053E-1 5.62506E-1 5.68643E-1 5.7318E-1 5.90477E-1 5.92208E-1 6.19177E-1 6.49155E-1 6.40648E-1 5.46293E-1 4.42173E-1 3.87228E-1 2.72705E-1 1.79838E-1 9.93253E-2 7.19928E-2 7.25967E-2 7.65071E-2 1.24579E-1 1.83014E-1 1.55127E-1 1.14217E-1 1.02108E-1 9.33451E-2 8.7051E-2 8.68337E-2 8.77909E-2 1.10467E-1 2.15662E-1 4.18605E-1 -9999 -9999 -9999 -9999 -9999 -9999 -9999 -9999 -9999 -9999 -9999 -9999 -9999
-9999 -9999 -9999 -9999 -9999 -9999 -9999 -9999 -9999 -9999 -9999 -9999 -9999 -9999 -9999 -9999 -9999 -9999 -9999 -9999 -9999 -9999 -9999 -9999 -9999 -9999 -9999 -9999 -9999 -9999 -9999 -9999 -9999 -9999 -9999 -9999 -9999 -9999 -9999 -9999 -9999 -9999 -9999 -9999 -9999 -9999 -9999 -9999 -9999 -9999 -9999 -9999 -9999 -9999 -9999 -9999 -9999 -9999 -9999 -9999 -9999 -9999 -9999 -9999 -9999 -9999 -9999 -9999 -9999 -9999 -9999 -9999 -9999 -9999 -9999 -9999 -9999 -9999 -9999 -9999 -9999 -9999 -9999 -9999 -9999 -9999 -9999 -9999 -9999 -9999 -9999 -9999 -9999 -9999 -9999 -9999 -9999 -9999 -9999 -9999 -9999 -9999 -9999 -9999 -9999 -9999 -9999 -9999 -9999 -9999 -9999 -9999 -9999 -9999 -9999 -9999 -9999 -9999 -9999 -9999 -9999 -9999 -9999 -9999 -9999 -9999 -9999 -9999 -9999 -9999 -9999 -9999 -9999 -9999 -9999 -9999 -9999 -9999 -9999 4.52769E-1 4.48708E-1 4.74586E-1 4.8123E-1 4.87871E-1 4.92976E-1 5.03314E-1 5.07326E-1 5.05597E-1 5.25822E-1 5.22433E-1 5.39669E-1 5.48886E-1 5.62186E-1 5.55459E-1 5.53568E-1 5.5487E-1 5.59196E-1 5.4102E-1 5.43976E-1 5.63138E-1 5.83441E-1 5.75857E-1 5.86529E-1 5.73973E-1 5.86188E-1 3.34888E-1 3.37064E-1 3.00329E-1 2.85249E-1 2.83663E-1 2.99333E-1 2.9511E-1 2.89928E-1 2.75766E-1 2.68089E-1 2.58144E-1 2.48711E-1 2.39413E-1 2.41968E-1 2.25569E-1 2.32095E-1 2.13163E-1 2.05018E-1 1.85831E-1 1.69486E-1 1.90266E-1 5.46903E-1 6.01272E-1 6.48819E-1 6.63005E-1 6.39576E-1 6.43554E-1 6.86222E-1 7.05834E-1 7.02934E-1 6.68322E-1 6.05594E-1 5.78586E-1 5.48643E-1 5.06404E-1 4.64031E-1 3.69085E-1 2.97205E-1 2.55227E-1 2.37349E-1 2.90111E-1 4.07701E-1 6.02569E-1 6.98236E-1 7.04198E-1 6.19092E-1 3.92912E-1 2.18564E-1 1.71169E-1 1.92753E-1 2.39606E-1 3.81711E-1 4.91421E-1 6.26254E-1 6.88591E-1 6.86352E-1 6.67816E-1 6.75758E-1 6.6023E-1 6.47812E-1 6.40839E-1 6.46117E-1 6.59608E-1 6.65086E-1 5.53282E-1 3.55999E-1 2.25704E-1 1.95233E-1 1.46839E-1 8.64571E-2 6.22044E-2 5.08938E-2 5.4843E-2 6.26678E-2 9.40587E-2 1.66522E-1 2.01567E-1 1.66336E-1 1.21374E-1 9.00441E-2 6.99938E-2 6.35491E-2 7.72589E-2 1.15207E-1 2.37026E-1 -9999 -9999 -9999 -9999 -9999 -9999 -9999 -9999 -9999 -9999 -9999 -9999 -9999 -9999
-9999 -9999 -9999 -9999 -9999 -9999 -9999 -9999 -9999 -9999 -9999 -9999 -9999 -9999 -9999 -9999 -9999 -9999 -9999 -9999 -9999 -9999 -9999 -9999 -9999 -9999 -9999 -9999 -9999 -9999 -9999 -9999 -9999 -9999 -9999 -9999 -9999 -9999 -9999 -9999 -9999 -9999 -9999 -9999 -9999 -9999 -9999 -9999 -9999 -9999 -9999 -9999 -9999 -9999 -9999 -9999 -9999 -9999 -9999 -9999 -9999 -9999 -9999 -9999 -9999 -9999 -9999 -9999 -9999 -9999 -9999 -9999 -9999 -9999 -9999 -9999 -9999 -9999 -9999 -9999 -9999 -9999 -9999 -9999 -9999 -9999 -9999 -9999 -9999 -9999 -9999 -9999 -9999 -9999 -9999 -9999 -9999 -9999 -9999 -9999 -9999 -9999 -9999 -9999 -9999 -9999 -9999 -9999 -9999 -9999 -9999 -9999 -9999 -9999 -9999 -9999 -9999 -9999 -9999 -9999 -9999 -9999 -9999 -9999 -9999 -9999 -9999 -9999 -9999 -9999 -9999 -9999 -9999 -9999 -9999 -9999 -9999 -9999 -9999 4.41611E-1 4.40091E-1 4.68453E-1 4.73053E-1 4.61001E-1 4.65074E-1 4.72203E-1 5.05353E-1 5.05898E-1 5.26127E-1 5.45317E-1 5.35879E-1 5.5195E-1 5.66146E-1 5.58384E-1 5.75615E-1 5.74199E-1 5.75615E-1 5.71784E-1 5.71902E-1 5.74469E-1 5.56231E-1 5.76892E-1 6.1092E-1 6.2173E-1 5.9043E-1 3.34632E-1 3.16723E-1 2.84721E-1 2.87356E-1 3.04072E-1 3.0066E-1 2.96559E-1 2.9153E-1 2.74839E-1 2.65186E-1 2.54132E-1 2.54132E-1 2.41682E-1 2.35728E-1 2.47658E-1 2.15254E-1 2.06006E-1 1.86542E-1 1.87197E-1 2.41204E-1 5.41055E-1 5.79058E-1 6.43093E-1 6.79506E-1 6.60953E-1 6.15394E-1 5.80653E-1 6.02669E-1 6.29888E-1 6.80638E-1 6.96366E-1 6.6048E-1 5.78064E-1 5.23017E-1 5.04767E-1 4.61716E-1 3.60927E-1 2.38483E-1 2.0499E-1 2.41961E-1 2.99163E-1 3.69493E-1 5.52648E-1 6.97533E-1 7.15694E-1 6.27307E-1 3.81417E-1 2.56163E-1 3.02278E-1 3.56352E-1 4.45295E-1 5.72713E-1 6.37582E-1 6.80104E-1 6.77762E-1 6.7928E-1 6.71442E-1 6.54716E-1 5.56374E-1 5.06013E-1 5.20005E-1 5.20501E-1 5.65018E-1 6.21483E-1 4.90076E-1 2.48357E-1 1.30721E-1 9.97792E-2 8.65516E-2 7.07447E-2 7.75163E-2 7.62548E-2 7.86939E-2 9.207E-2 1.07116E-1 1.22539E-1 1.22792E-1 1.05565E-1 9.59093E-2 9.84399E-2 1.01313E-1 1.06287E-1 1.23557E-1 1.74452E-1 2.76147E-1 -9999 -9999 -9999 -9999 -9999 -9999 -9999 -9999 -9999 -9999 -9999 -9999 -9999 -9999
-9999 -9999 -9999 -9999 -9999 -9999 -9999 -9999 -9999 -9999 -9999 -9999 -9999 -9999 -9999 -9999 -9999 -9999 -9999 -9999 -9999 -9999 -9999 -9999 -9999 -9999 -9999 -9999 -9999 -9999 -9999 -9999 -9999 -9999 -9999 -9999 -9999 -9999 -9999 -9999 -9999 -9999 -9999 -9999 -9999 -9999 -9999 -9999 -9999 -9999 -9999 -9999 -9999 -9999 -9999 -9999 -9999 -9999 -9999 -9999 -9999 -9999 -9999 -9999 -9999 -9999 -9999 -9999 -9999 -9999 -9999 -9999 -9999 -9999 -9999 -9999 -9999 -9999 -9999 -9999 -9999 -9999 -9999 -9999 -9999 -9999 -9999 -9999 -9999 -9999 -9999 -9999 -9999 -9999 -9999 -9999 -9999 -9999 -9999 -9999 -9999 -9999 -9999 -9999 -9999 -9999 -9999 -9999 -9999 -9999 -9999 -9999 -9999 -9999 -9999 -9999 -9999 -9999 -9999 -9999 -9999 -9999 -9999 -9999 -9999 -9999 -9999 -9999 -9999 -9999 -9999 -9999 -9999 -9999 -9999 -9999 -9999 -9999 -9999 4.3099E-1 4.2645E-1 4.49051E-1 4.35101E-1 4.3814E-1 4.46256E-1 4.78783E-1 4.90548E-1 5.25764E-1 5.24086E-1 5.43849E-1 5.40373E-1 5.58988E-1 5.75664E-1 5.68264E-1 5.83809E-1 5.73772E-1 5.6966E-1 5.87724E-1 6.04776E-1 6.28233E-1 6.14956E-1 5.75511E-1 5.92324E-1 5.76438E-1 5.66008E-1 3.16032E-1 3.16377E-1 3.01543E-1 3.02094E-1 2.99887E-1 2.98003E-1 2.95445E-1 2.8397E-1 2.67917E-1 2.62168E-1 2.46274E-1 2.39972E-1 2.28198E-1 2.40541E-1 2.11066E-1 2.06663E-1 1.99142E-1 2.4541E-1 2.38699E-1 5.88322E-1 5.93385E-1 6.23002E-1 6.83665E-1 7.01199E-1 6.86619E-1 6.30378E-1 5.62165E-1 5.14319E-1 5.11198E-1 5.47043E-1 6.06095E-1 5.97741E-1 4.80906E-1 4.01343E-1 4.37635E-1 4.52775E-1 3.46606E-1 2.09319E-1 1.7897E-1 2.10153E-1 2.29611E-1 3.14845E-1 4.95037E-1 6.8085E-1 7.06568E-1 6.78001E-1 5.36159E-1 5.13595E-1 5.45702E-1 5.81042E-1 6.2046E-1 6.35798E-1 6.63288E-1 6.8147E-1 6.34756E-1 5.95542E-1 5.63214E-1 5.25161E-1 4.06314E-1 4.01333E-1 4.33721E-1 3.70877E-1 3.95505E-1 5.43335E-1 5.63442E-1 3.77832E-1 2.04935E-1 1.42307E-1 1.56036E-1 1.66486E-1 2.05503E-1 1.91024E-1 1.36156E-1 9.45408E-2 8.00126E-2 6.4362E-2 5.64986E-2 5.88158E-2 7.04226E-2 1.19099E-1 1.9889E-1 2.50907E-1 2.72704E-1 2.94394E-1 3.42174E-1 -9999 -9999 -9999 -9999 -9999 -9999 -9999 -9999 -9999 -9999 -9999 -9999 -9999 -9999
-9999 -9999 -9999 -9999 -9999 -9999 -9999 -9999 -9999 -9999 -9999 -9999 -9999 -9999 -9999 -9999 -9999 -9999 -9999 -9999 -9999 -9999 -9999 -9999 -9999 -9999 -9999 -9999 -9999 -9999 -9999 -9999 -9999 -9999 -9999 -9999 -9999 -9999 -9999 -9999 -9999 -9999 -9999 -9999 -9999 -9999 -9999 -9999 -9999 -9999 -9999 -9999 -9999 -9999 -9999 -9999 -9999 -9999 -9999 -9999 -9999 -9999 -9999 -9999 -9999 -9999 -9999 -9999 -9999 -9999 -9999 -9999 -9999 -9999 -9999 -9999 -9999 -9999 -9999 -9999 -9999 -9999 -9999 -9999 -9999 -9999 -9999 -9999 -9999 -9999 -9999 -9999 -9999 -9999 -9999 -9999 -9999 -9999 -9999 -9999 -9999 -9999 -9999 -9999 -9999 -9999 -9999 -9999 -9999 -9999 -9999 -9999 -9999 -9999 -9999 -9999 -9999 -9999 -9999 -9999 -9999 -9999 -9999 -9999 -9999 -9999 -9999 -9999 -9999 -9999 -9999 -9999 -9999 -9999 -9999 -9999 -9999 -9999 4.36043E-1 4.34526E-1 4.2998E-1 4.06198E-1 4.03215E-1 4.28022E-1 4.33583E-1 4.42196E-1 4.74689E-1 4.82096E-1 5.19879E-1 5.4696E-1 5.44859E-1 5.65261E-1 5.6138E-1 5.72808E-1 5.6336E-1 5.76088E-1 5.90213E-1 6.04895E-1 6.2221E-1 6.0188E-1 5.84966E-1 6.04393E-1 5.98048E-1 6.08899E-1 5.99456E-1 3.45024E-1 3.50619E-1 3.14068E-1 3.33437E-1 3.27209E-1 3.07463E-1 3.05368E-1 2.91367E-1 2.77465E-1 2.54406E-1 2.51454E-1 2.41846E-1 2.41558E-1 2.42806E-1 2.03616E-1 2.18637E-1 2.8156E-1 2.30101E-1 5.97094E-1 6.02438E-1 6.19657E-1 6.47345E-1 6.95655E-1 7.11389E-1 6.91718E-1 5.9253E-1 4.85343E-1 4.0309E-1 3.52136E-1 3.79819E-1 4.80752E-1 5.40862E-1 4.87149E-1 3.6626E-1 3.33986E-1 3.57951E-1 2.70802E-1 1.71874E-1 1.49109E-1 1.67893E-1 1.78743E-1 2.55382E-1 4.28245E-1 6.06222E-1 6.73904E-1 7.08052E-1 6.87185E-1 6.17745E-1 5.09043E-1 5.07745E-1 5.74018E-1 5.65201E-1 6.03236E-1 6.4781E-1 5.86025E-1 4.76722E-1 4.06873E-1 3.47084E-1 3.11006E-1 3.78102E-1 4.00751E-1 2.89229E-1 2.80063E-1 4.71762E-1 6.03243E-1 5.50952E-1 4.05828E-1 3.39328E-1 3.68517E-1 3.91992E-1 3.78984E-1 2.88262E-1 1.38063E-1 6.21395E-2 4.66335E-2 4.77836E-2 5.03473E-2 6.10081E-2 8.96635E-2 1.57983E-1 2.95166E-1 3.84548E-1 3.84545E-1 4.00412E-1 -9999 -9999 -9999 -9999 -9999 -9999 -9999 -9999 -9999 -9999 -9999 -9999 -9999 -9999 -9999
-9999 -9999 -9999 -9999 -9999 -9999 -9999 -9999 -9999 -9999 -9999 -9999 -9999 -9999 -9999 -9999 -9999 -9999 -9999 -9999 -9999 -9999 -9999 -9999 -9999 -9999 -9999 -9999 -9999 -9999 -9999 -9999 -9999 -9999 -9999 -9999 -9999 -9999 -9999 -9999 -9999 -9999 -9999 -9999 -9999 -9999 -9999 -9999 -9999 -9999 -9999 -9999 -9999 -9999 -9999 -9999 -9999 -9999 -9999 -9999 -9999 -9999 -9999 -9999 -9999 -9999 -9999 -9999 -9999 -9999 -9999 -9999 -9999 -9999 -9999 -9999 -9999 -9999 -9999 -9999 -9999 -9999 -9999 -9999 -9999 -9999 -9999 -9999 -9999 -9999 -9999 -9999 -9999 -9999 -9999 -9999 -9999 -9999 -9999 -9999 -9999 -9999 -9999 -9999 -9999 -9999 -9999 -9999 -9999 -9999 -9999 -9999 -9999 -9999 -9999 -9999 -9999 -9999 -9999 -9999 -9999 -9999 -9999 -9999 -9999 -9999 -9999 -9999 -9999 -9999 -9999 -9999 -9999 -9999 -9999 -9999 -9999 4.38573E-1 4.548E-1 4.83433E-1 4.8223E-1 4.76787E-1 4.56422E-1 4.48288E-1 4.48796E-1 4.69316E-1 4.74428E-1 4.77495E-1 5.10696E-1 5.4632E-1 5.47357E-1 5.68066E-1 5.60562E-1 5.76894E-1 5.88486E-1 6.17339E-1 6.25066E-1 5.95227E-1 5.93471E-1 5.90141E-1 5.90392E-1 6.07518E-1 6.19881E-1 6.35375E-1 6.38346E-1 3.55399E-1 3.35663E-1 3.25725E-1 3.44096E-1 3.17985E-1 2.98758E-1 2.94891E-1 2.81539E-1 2.88476E-1 2.63897E-1 2.38404E-1 2.33576E-1 2.41111E-1 2.22801E-1 2.05186E-1 2.45412E-1 2.46707E-1 2.10004E-1 6.01929E-1 5.99896E-1 6.08881E-1 6.18912E-1 6.47084E-1 6.94433E-1 6.72552E-1 5.08784E-1 3.66775E-1 2.83856E-1 2.46924E-1 3.07275E-1 3.83077E-1 4.44559E-1 4.90414E-1 4.11794E-1 2.91828E-1 2.68521E-1 2.12503E-1 1.83554E-1 2.10548E-1 2.40264E-1 2.5616E-1 3.24886E-1 4.42346E-1 5.45137E-1 6.79959E-1 6.76862E-1 5.63032E-1 4.51106E-1 3.28776E-1 3.85172E-1 4.59904E-1 4.24099E-1 4.84607E-1 6.06866E-1 5.66448E-1 4.53878E-1 3.03376E-1 2.43473E-1 2.90103E-1 3.75322E-1 3.38503E-1 2.22409E-1 2.15979E-1 3.86393E-1 5.6786E-1 6.09443E-1 5.59351E-1 5.3152E-1 5.21385E-1 4.5092E-1 3.02388E-1 1.74444E-1 9.59484E-2 5.24103E-2 5.32882E-2 8.48937E-2 1.09907E-1 1.04985E-1 1.3923E-1 2.02546E-1 3.09612E-1 4.16861E-1 -9999 -9999 -9999 -9999 -9999 -9999 -9999 -9999 -9999 -9999 -9999 -9999 -9999 -9999 -9999 -9999 -9999
-9999 -9999 -9999 -9999 -9999 -9999 -9999 -9999 -9999 -9999 -9999 -9999 -9999 -9999 -9999 -9999 -9999 -9999 -9999 -9999 -9999 -9999 -9999 -9999 -9999 -9999 -9999 -9999 -9999 -9999 -9999 -9999 -9999 -9999 -9999 -9999 -9999 -9999 -9999 -9999 -9999 -9999 -9999 -9999 -9999 -9999 -9999 -9999 -9999 -9999 -9999 -9999 -9999 -9999 -9999 -9999 -9999 -9999 -9999 -9999 -9999 -9999 -9999 -9999 -9999 -9999 -9999 -9999 -9999 -9999 -9999 -9999 -9999 -9999 -9999 -9999 -9999 -9999 -9999 -9999 -9999 -9999 -9999 -9999 -9999 -9999 -9999 -9999 -9999 -9999 -9999 -9999 -9999 -9999 -9999 -9999 -9999 -9999 -9999 -9999 -9999 -9999 -9999 -9999 -9999 -9999 -9999 -9999 -9999 -9999 -9999 -9999 -9999 -9999 -9999 -9999 -9999 -9999 -9999 -9999 -9999 -9999 -9999 -9999 -9999 -9999 -9999 -9999 -9999 -9999 -9999 -9999 -9999 -9999 -9999 -9999 -9999 4.3301E-1 4.61386E-1 5.14821E-1 5.07809E-1 4.9087E-1 5.0019E-1 5.04993E-1 5.01722E-1 5.0072E-1 5.22578E-1 5.24286E-1 5.25382E-1 5.47159E-1 5.41222E-1 5.60664E-1 5.54802E-1 5.70891E-1 5.83552E-1 5.88676E-1 6.57118E-1 6.62688E-1 6.35849E-1 6.42987E-1 6.45336E-1 6.5661E-1 6.64505E-1 5.94217E-1 6.20828E-1 6.11293E-1 3.38295E-1 3.42014E-1 3.41668E-1 3.37173E-1 3.1498E-1 3.07682E-1 2.93306E-1 2.8146E-1 2.55445E-1 2.40339E-1 2.49977E-1 2.31071E-1 2.15665E-1 2.32635E-1 2.57291E-1 2.48341E-1 6.47199E-1 6.08735E-1 5.82506E-1 5.73595E-1 5.40229E-1 5.26611E-1 6.12247E-1 6.6307E-1 5.41194E-1 3.99321E-1 3.06E-1 2.6967E-1 2.98989E-1 2.99423E-1 3.13934E-1 3.77348E-1 3.90946E-1 2.68654E-1 2.09562E-1 1.91985E-1 2.32756E-1 3.18192E-1 3.81709E-1 3.72092E-1 3.59277E-1 3.91122E-1 5.60795E-1 6.62982E-1 5.70213E-1 3.32878E-1 2.38391E-1 2.03362E-1 2.69679E-1 3.53712E-1 3.25387E-1 3.67707E-1 5.30796E-1 5.8005E-1 4.95218E-1 3.17E-1 2.27593E-1 2.94582E-1 3.57591E-1 2.70727E-1 1.67132E-1 1.83429E-1 3.0214E-1 4.66436E-1 5.08504E-1 4.56688E-1 4.53877E-1 4.96219E-1 3.75625E-1 2.0103E-1 1.12143E-1 8.65988E-2 8.38989E-2 1.18007E-1 2.03211E-1 2.44585E-1 1.99955E-1 1.90239E-1 2.31384E-1 3.34972E-1 -9999 -9999 -9999 -9999 -9999 -9999 -9999 -9999 -9999 -9999 -9999 -9999 -9999 -9999 -9999 -9999 -9999 -9999
-9999 -9999 -9999 -9999 -9999 -9999 -9999 -9999 -9999 -9999 -9999 -9999 -9999 -9999 -9999 -9999 -9999 -9999 -9999 -9999 -9999 -9999 -9999 -9999 -9999 -9999 -9999 -9999 -9999 -9999 -9999 -9999 -9999 -9999 -9999 -9999 -9999 -9999 -9999 -9999 -9999 -9999 -9999 -9999 -9999 -9999 -9999 -9999 -9999 -9999 -9999 -9999 -9999 -9999 -9999 -9999 -9999 -9999 -9999 -9999 -9999 -9999 -9999 -9999 -9999 -9999 -9999 -9999 -9999 -9999 -9999 -9999 -9999 -9999 -9999 -9999 -9999 -9999 -9999 -9999 -9999 -9999 -9999 -9999 -9999 -9999 -9999 -9999 -9999 -9999 -9999 -9999 -9999 -9999 -9999 -9999 -9999 -9999 -9999 -9999 -9999 -9999 -9999 -9999 -9999 -9999 -9999 -9999 -9999 -9999 -9999 -9999 -9999 -9999 -9999 -9999 -9999 -9999 -9999 -9999 -9999 -9999 -9999 -9999 -9999 -9999 -9999 -9999 -9999 -9999 -9999 -9999 -9999 -9999 -9999 -9999 -9999 4.02719E-1 4.71694E-1 5.37533E-1 5.46659E-1 5.24573E-1 4.88584E-1 5.14847E-1 5.17356E-1 5.14847E-1 5.57517E-1 5.36196E-1 5.37982E-1 5.31974E-1 5.53438E-1 5.47556E-1 6.03565E-1 6.16208E-1 6.29856E-1 6.62129E-1 6.0613E-1 6.42738E-1 7.00593E-1 6.5056E-1 6.37387E-1 6.51159E-1 6.76886E-1 6.25887E-1 5.99775E-1 6.05521E-1 5.75477E-1 3.42134E-1 3.34761E-1 3.36828E-1 3.13647E-1 3.22459E-1 3.0122E-1 2.70348E-1 2.44402E-1 2.43237E-1 2.77609E-1 2.11116E-1 2.31919E-1 2.56891E-1 2.83174E-1 6.74249E-1 6.48206E-1 5.90227E-1 5.29156E-1 4.7775E-1 4.12257E-1 4.15362E-1 5.53188E-1 6.75661E-1 6.54808E-1 6.11693E-1 5.42065E-1 4.97604E-1 4.77889E-1 3.98384E-1 3.10143E-1 2.93795E-1 2.70406E-1 1.98127E-1 1.53095E-1 1.75194E-1 2.39268E-1 3.19995E-1 3.24111E-1 3.0074E-1 3.1152E-1 3.85758E-1 5.41339E-1 6.34891E-1 4.71839E-1 2.09276E-1 1.28536E-1 1.28742E-1 1.8568E-1 2.52081E-1 2.20825E-1 2.45953E-1 3.83698E-1 4.38373E-1 3.69896E-1 2.50466E-1 1.90548E-1 2.48921E-1 2.69922E-1 2.18282E-1 1.86134E-1 2.33379E-1 3.28607E-1 3.49422E-1 2.6654E-1 2.12291E-1 2.37772E-1 3.68625E-1 3.75856E-1 2.72187E-1 1.90458E-1 1.5517E-1 1.66578E-1 2.62041E-1 2.07488E-1 1.14827E-1 2.96175E-1 2.70931E-1 3.22549E-1 -9999 -9999 -9999 -9999 -9999 -9999 -9999 -9999 -9999 -9999 -9999 -9999 -9999 -9999 -9999 -9999 -9999 -9999 -9999
-9999 -9999 -9999 -9999 -9999 -9999 -9999 -9999 -9999 -9999 -9999 -9999 -9999 -9999 -9999 -9999 -9999 -9999 -9999 -9999 -9999 -9999 -9999 -9999 -9999 -9999 -9999 -9999 -9999 -9999 -9999 -9999 -9999 -9999 -9999 -9999 -9999 -9999 -9999 -9999 -9999 -9999 -9999 -9999 -9999 -9999 -9999 -9999 -9999 -9999 -9999 -9999 -9999 -9999 -9999 -9999 -9999 -9999 -9999 -9999 -9999 -9999 -9999 -9999 -9999 -9999 -9999 -9999 -9999 -9999 -9999 -9999 -9999 -9999 -9999 -9999 -9999 -9999 -9999 -9999 -9999 -9999 -9999 -9999 -9999 -9999 -9999 -9999 -9999 -9999 -9999 -9999 -9999 -9999 -9999 -9999 -9999 -9999 -9999 -9999 -9999 -9999 -9999 -9999 -9999 -9999 -9999 -9999 -9999 -9999 -9999 -9999 -9999 -9999 -9999 -9999 -9999 -9999 -9999 -9999 -9999 -9999 -9999 -9999 -9999 -9999 -9999 -9999 -9999 -9999 -9999 -9999 -9999 -9999 -9999 -9999 3.94794E-1 3.84947E-1 4.03712E-1 4.58496E-1 4.95372E-1 5.51624E-1 5.09191E-1 5.15477E-1 5.18288E-1 5.15582E-1 5.34286E-1 5.27065E-1 5.46139E-1 5.8609E-1 5.82996E-1 5.9876E-1 6.31351E-1 6.64984E-1 6.77557E-1 6.76201E-1 6.79016E-1 6.42769E-1 6.27833E-1 6.14861E-1 5.96658E-1 6.24868E-1 6.88045E-1 6.72353E-1 6.14343E-1 5.82972E-1 6.01398E-1 3.32967E-1 3.45637E-1 3.39245E-1 3.31115E-1 3.15857E-1 2.96953E-1 2.81759E-1 2.59906E-1 2.68948E-1 2.23892E-1 2.21447E-1 2.64729E-1 3.05268E-1 6.62678E-1 6.54971E-1 5.96904E-1 4.95891E-1 4.12818E-1 3.81841E-1 3.85331E-1 4.83622E-1 6.19122E-1 6.72323E-1 6.77038E-1 6.74982E-1 6.74753E-1 6.78876E-1 6.57588E-1 5.9682E-1 4.96734E-1 3.52132E-1 2.17556E-1 1.59865E-1 1.5017E-1 1.59432E-1 2.00085E-1 2.22131E-1 2.37835E-1 2.42878E-1 2.26385E-1 2.74303E-1 4.13757E-1 6.05468E-1 5.27262E-1 2.77717E-1 1.59284E-1 1.38018E-1 1.62054E-1 1.82979E-1 1.54476E-1 1.69637E-1 2.23635E-1 2.48265E-1 1.86991E-1 1.42154E-1 1.47695E-1 1.86458E-1 1.7924E-1 1.85591E-1 2.01042E-1 2.34824E-1 2.90145E-1 2.26464E-1 1.27219E-1 8.04802E-2 1.08777E-1 2.06758E-1 2.63985E-1 2.69302E-1 3.05027E-1 1.952E-1 2.33169E-1 1.32444E-1 1.42085E-1 9.95362E-2 3.93687E-1 3.88767E-1 3.46065E-1 -9999 -9999 -9999 -9999 -9999 -9999 -9999 -9999 -9999 -9999 -9999 -9999 -9999 -9999 -9999 -9999 -9999 -9999 -9999
-9999 -9999 -9999 -9999 -9999 -9999 -9999 -9999 -9999 -9999 -9999 -9999 -9999 -9999 -9999 -9999 -9999 -9999 -9999 -9999 -9999 -9999 -9999 -9999 -9999 -9999 -9999 -9999 -9999 -9999 -9999 -9999 -9999 -9999 -9999 -9999 -9999 -9999 -9999 -9999 -9999 -9999 -9999 -9999 -9999 -9999 -9999 -9999 -9999 -9999 -9999 -9999 -9999 -9999 -9999 -9999 -9999 -9999 -9999 -9999 -9999 -9999 -9999 -9999 -9999 -9999 -9999 -9999 -9999 -9999 -9999 -9999 -9999 -9999 -9999 -9999 -9999 -9999 -9999 -9999 -9999 -9999 -9999 -9999 -9999 -9999 -9999 -9999 -9999 -9999 -9999 -9999 -9999 -9999 -9999 -9999 -9999 -9999 -9999 -9999 -9999 -9999 -9999 -9999 -9999 -9999 -9999 -9999 -9999 -9999 -9999 -9999 -9999 -9999 -9999 -9999 -9999 -9999 -9999 -9999 -9999 -9999 -9999 -9999 -9999 -9999 -9999 -9999 -9999 -9999 -9999 -9999 -9999 -9999 -9999 -9999 3.87894E-1 3.77122E-1 3.7566E-1 3.87894E-1 4.13935E-1 4.73449E-1 5.24984E-1 4.99966E-1 5.23442E-1 5.22981E-1 5.36452E-1 5.54278E-1 5.70141E-1 5.8598E-1 6.26264E-1 6.43986E-1 6.56141E-1 6.7467E-1 6.54305E-1 6.35251E-1 6.18415E-1 6.03595E-1 6.09759E-1 5.62701E-1 6.47014E-1 6.59545E-1 6.68559E-1 6.3203E-1 6.63267E-1 6.32147E-1 6.10089E-1 6.08285E-1 3.34981E-1 3.38671E-1 3.35916E-1 3.18886E-1 2.9728E-1 2.80483E-1 2.6849E-1 2.8453E-1 2.23219E-1 2.44119E-1 3.01888E-1 6.718E-1 6.58998E-1 5.9759E-1 5.07213E-1 4.19258E-1 4.6133E-1 4.33394E-1 3.72957E-1 6.42313E-1 6.40002E-1 5.69384E-1 5.36436E-1 5.40595E-1 5.93567E-1 6.51978E-1 6.62028E-1 6.65326E-1 5.00299E-1 4.9556E-1 3.15766E-1 2.63878E-1 2.29611E-1 1.74445E-1 1.61225E-1 1.77007E-1 1.8868E-1 1.55401E-1 1.30889E-1 1.57499E-1 2.67645E-1 5.2524E-1 6.34345E-1 5.0543E-1 3.72646E-1 3.18346E-1 3.07638E-1 2.2177E-1 1.53376E-1 1.62388E-1 1.85724E-1 1.73896E-1 1.21996E-1 9.2325E-2 1.08824E-1 1.25312E-1 1.22471E-1 1.27198E-1 1.28192E-1 1.40597E-1 1.89977E-1 1.59092E-1 8.23852E-2 4.92172E-2 6.38985E-2 8.65917E-2 1.09037E-1 1.43366E-1 1.69456E-1 1.87536E-1 2.26204E-1 1.00043E-1 8.17346E-2 7.00105E-2 4.00114E-1 3.96329E-1 -9999 -9999 -9999 -9999 -9999 -9999 -9999 -9999 -9999 -9999 -9999 -9999 -9999 -9999 -9999 -9999 -9999 -9999 -9999 -9999
-9999 -9999 -9999 -9999 -9999 -9999 -9999 -9999 -9999 -9999 -9999 -9999 -9999 -9999 -9999 -9999 -9999 -9999 -9999 -9999 -9999 -9999 -9999 -9999 -9999 -9999 -9999 -9999 -9999 -9999 -9999 -9999 -9999 -9999 -9999 -9999 -9999 -9999 -9999 -9999 -9999 -9999 -9999 -9999 -9999 -9999 -9999 -9999 -9999 -9999 -9999 -9999 -9999 -9999 -9999 -9999 -9999 -9999 -9999 -9999 -9999 -9999 -9999 -9999 -9999 -9999 -9999 -9999 -9999 -9999 -9999 -9999 -9999 -9999 -9999 -9999 -9999 -9999 -9999 -9999 -9999 -9999 -9999 -9999 -9999 -9999 -9999 -9999 -9999 -9999 -9999 -9999 -9999 -9999 -9999 -9999 -9999 -9999 -9999 -9999 -9999 -9999 -9999 -9999 -9999 -9999 -9999 -9999 -9999 -9999 -9999 -9999 -9999 -9999 -9999 -9999 -9999 -9999 -9999 -9999 -9999 -9999 -9999 -9999 -9999 -9999 -9999 -9999 -9999 -9999 -9999 -9999 -9999 -9999 4.07691E-1 3.98256E-1 3.85438E-1 3.79074E-1 3.68675E-1 3.65778E-1 3.68675E-1 3.78387E-1 3.86212E-1 3.90634E-1 3.95835E-1 4.58335E-1 5.03264E-1 5.42519E-1 5.59751E-1 5.77618E-1 5.74601E-1 5.9089E-1 5.90367E-1 5.66856E-1 5.65998E-1 5.90681E-1 5.7347E-1 5.77445E-1 5.51031E-1 6.14889E-1 6.52855E-1 6.48919E-1 6.4478E-1 6.76828E-1 6.60324E-1 6.36686E-1 5.95069E-1 6.03626E-1 3.41575E-1 3.30431E-1 3.56694E-1 3.39147E-1 3.19185E-1 2.90766E-1 2.99947E-1 2.46168E-1 2.43971E-1 2.59627E-1 3.39757E-1 6.78192E-1 6.52965E-1 4.92465E-1 5.26835E-1 4.50479E-1 3.86719E-1 3.61188E-1 6.63279E-1 6.64381E-1 5.97695E-1 4.40868E-1 3.57866E-1 3.85609E-1 4.3211E-1 4.30588E-1 4.80362E-1 5.97631E-1 6.6001E-1 6.23631E-1 5.27587E-1 4.81883E-1 3.76176E-1 2.53239E-1 1.6856E-1 1.2252E-1 1.17948E-1 1.04842E-1 1.10058E-1 1.39533E-1 2.25032E-1 4.46662E-1 5.70336E-1 5.50447E-1 5.39703E-1 5.51471E-1 5.45276E-1 4.21791E-1 3.33611E-1 3.33233E-1 3.59762E-1 3.0122E-1 1.8767E-1 1.18304E-1 8.67809E-2 7.63966E-2 7.69264E-2 6.63797E-2 5.84236E-2 6.73975E-2 8.94957E-2 7.57455E-2 5.57765E-2 5.60826E-2 6.82334E-2 6.80774E-2 7.13088E-2 9.50069E-2 1.41828E-1 2.03682E-1 2.74209E-1 3.8577E-1 4.20019E-1 4.51246E-1 4.21166E-1 4.06976E-1 -9999 -9999 -9999 -9999 -9999 -9999 -9999 -9999 -9999 -9999 -9999 -9999 3.84017E-1 3.1229E-1 2.98937E-1 -9999 -9999 -9999 -9999 -9999
-9999 -9999 -9999 -9999 -9999 -9999 -9999 -9999 -9999 -9999 -9999 -9999 -9999 -9999 -9999 -9999 -9999 -9999 -9999 -9999 -9999 -9999 -9999 -9999 -9999 -9999 -9999 -9999 -9999 -9999 -9999 -9999 -9999 -9999 -9999 -9999 -9999 -9999 -9999 -9999 -9999 -9999 -9999 -9999 -9999 -9999 -9999 -9999 -9999 -9999 -9999 -9999 -9999 -9999 -9999 -9999 -9999 -9999 -9999 -9999 -9999 -9999 -9999 -9999 -9999 -9999 -9999 -9999 -9999 -9999 -9999 -9999 -9999 -9999 -9999 -9999 -9999 -9999 -9999 -9999 -9999 -9999 -9999 -9999 -9999 -9999 -9999 -9999 -9999 -9999 -9999 -9999 -9999 -9999 -9999 -9999 -9999 -9999 -9999 -9999 -9999 -9999 -9999 -9999 -9999 -9999 -9999 -9999 -9999 -9999 -9999 -9999 -9999 -9999 -9999 -9999 -9999 -9999 -9999 -9999 -9999 -9999 -9999 -9999 -9999 -9999 -9999 -9999 -9999 -9999 -9999 -9999 -9999 4.08189E-1 4.06695E-1 4.00734E-1 3.90847E-1 3.7985E-1 3.74007E-1 3.68192E-1 3.64814E-1 3.62408E-1 3.60967E-1 3.57912E-1 3.64146E-1 3.71385E-1 3.78671E-1 3.90909E-1 4.56294E-1 4.96852E-1 5.58919E-1 5.37673E-1 5.35469E-1 5.76637E-1 5.95833E-1 5.7684E-1 5.09872E-1 5.10354E-1 5.53452E-1 5.70031E-1 5.63554E-1 5.82138E-1 5.79766E-1 6.18493E-1 6.22339E-1 6.42245E-1 6.37277E-1 6.02112E-1 6.09657E-1 3.46865E-1 3.41935E-1 3.34288E-1 3.24646E-1 2.91676E-1 2.69854E-1 2.39846E-1 2.65682E-1 3.13058E-1 3.61095E-1 3.99347E-1 4.5716E-1 5.43942E-1 4.9326E-1 4.13447E-1 4.24302E-1 5.94495E-1 6.36647E-1 6.06098E-1 4.77864E-1 3.46429E-1 2.72934E-1 2.74293E-1 2.6809E-1 2.6742E-1 3.3151E-1 4.53233E-1 5.7851E-1 6.35152E-1 6.36694E-1 5.47719E-1 3.68267E-1 2.08048E-1 1.28769E-1 8.60707E-2 9.4763E-2 1.46094E-1 2.39035E-1 3.04055E-1 3.31773E-1 3.94789E-1 3.74447E-1 3.17636E-1 3.72255E-1 4.92079E-1 5.56595E-1 4.8854E-1 4.21884E-1 4.13757E-1 3.94718E-1 4.08385E-1 3.59184E-1 2.40585E-1 1.65356E-1 1.2654E-1 1.01752E-1 6.86368E-2 4.14556E-2 3.74704E-2 3.83206E-2 3.97374E-2 5.70813E-2 1.23379E-1 1.79145E-1 1.504E-1 1.17351E-1 1.29138E-1 1.85982E-1 2.77942E-1 3.77504E-1 4.00226E-1 4.23199E-1 4.23606E-1 4.03744E-1 -9999 -9999 -9999 -9999 -9999 -9999 -9999 -9999 -9999 -9999 -9999 -9999 4.26768E-1 3.64032E-1 3.06427E-1 2.35704E-1 2.5213E-1 -9999 -9999 -9999 -9999
-9999 -9999 -9999 -9999 -9999 -9999 -9999 -9999 -9999 -9999 -9999 -9999 -9999 -9999 -9999 -9999 -9999 -9999 -9999 -9999 -9999 -9999 -9999 -9999 -9999 -9999 -9999 -9999 -9999 -9999 -9999 -9999 -9999 -9999 -9999 -9999 -9999 -9999 -9999 -9999 -9999 -9999 -9999 -9999 -9999 -9999 -9999 -9999 -9999 -9999 -9999 -9999 -9999 -9999 -9999 -9999 -9999 -9999 -9999 -9999 -9999 -9999 -9999 -9999 -9999 -9999 -9999 -9999 -9999 -9999 -9999 -9999 -9999 -9999 -9999 -9999 -9999 -9999 -9999 -9999 -9999 -9999 -9999 -9999 -9999 -9999 -9999 -9999 -9999 -9999 -9999 -9999 -9999 -9999 -9999 -9999 -9999 -9999 -9999 -9999 -9999 -9999 -9999 -9999 -9999 -9999 -9999 -9999 -9999 -9999 -9999 -9999 -9999 -9999 -9999 -9999 -9999 -9999 -9999 -9999 -9999 -9999 -9999 -9999 -9999 -9999 -9999 -9999 -9999 -9999 -9999 -9999 4.07193E-1 4.05203E-1 4.057E-1 4.04209E-1 3.90634E-1 3.84741E-1 3.56096E-1 3.50881E-1 3.45695E-1 3.63369E-1 3.56479E-1 3.56479E-1 3.59826E-1 3.59347E-1 3.55524E-1 3.57434E-1 3.61556E-1 3.74092E-1 4.07264E-1 4.44335E-1 5.14211E-1 5.6065E-1 5.75085E-1 5.07961E-1 5.08667E-1 5.73986E-1 6.34433E-1 6.2557E-1 6.54407E-1 6.63884E-1 6.55822E-1 6.3306E-1 6.45606E-1 6.48462E-1 6.28559E-1 6.01733E-1 5.95261E-1 5.88983E-1 3.36502E-1 3.2345E-1 3.29961E-1 2.99785E-1 2.65609E-1 2.64532E-1 2.80498E-1 3.84537E-1 3.97015E-1 4.93581E-1 4.74225E-1 5.35762E-1 4.81383E-1 4.71819E-1 6.02748E-1 5.68603E-1 5.43901E-1 4.8785E-1 3.61219E-1 2.52794E-1 2.53444E-1 2.8633E-1 2.40696E-1 1.88498E-1 2.15093E-1 2.61604E-1 3.93905E-1 5.63298E-1 5.60453E-1 4.97831E-1 3.0414E-1 1.32977E-1 7.1915E-2 6.40579E-2 9.87332E-2 2.01779E-1 4.07077E-1 5.184E-1 4.19883E-1 2.5957E-1 1.6912E-1 1.47434E-1 2.02053E-1 3.68161E-1 3.83488E-1 2.48425E-1 1.81761E-1 1.69184E-1 1.76846E-1 2.40017E-1 3.64457E-1 3.84703E-1 3.2184E-1 2.57969E-1 2.03782E-1 1.22279E-1 5.49411E-2 3.40575E-2 3.20204E-2 4.63889E-2 1.09523E-1 2.85626E-1 1.91943E-1 2.42099E-1 1.97229E-1 2.48197E-1 3.1054E-1 3.98112E-1 3.92633E-1 4.22502E-1 4.29306E-1 4.08189E-1 3.84866E-1 -9999 -9999 -9999 -9999 -9999 -9999 -9999 -9999 -9999 -9999 -9999 -9999 4.43638E-1 3.90876E-1 3.35557E-1 2.62991E-1 2.8558E-1 -9999 -9999 -9999 -9999
-9999 -9999 -9999 -9999 -9999 -9999 -9999 -9999 -9999 -9999 -9999 -9999 -9999 -9999 -9999 -9999 -9999 -9999 -9999 -9999 -9999 -9999 -9999 -9999 -9999 -9999 -9999 -9999 -9999 -9999 -9999 -9999 -9999 -9999 -9999 -9999 -9999 -9999 -9999 -9999 -9999 -9999 -9999 -9999 -9999 -9999 -9999 -9999 -9999 -9999 -9999 -9999 -9999 -9999 -9999 -9999 -9999 -9999 -9999 -9999 -9999 -9999 -9999 -9999 -9999 -9999 -9999 -9999 -9999 -9999 -9999 -9999 -9999 -9999 -9999 -9999 -9999 -9999 -9999 -9999 -9999 -9999 -9999 -9999 -9999 -9999 -9999 -9999 -9999 -9999 -9999 -9999 -9999 -9999 -9999 -9999 -9999 -9999 -9999 -9999 -9999 -9999 -9999 -9999 -9999 -9999 -9999 -9999 -9999 -9999 -9999 -9999 -9999 -9999 -9999 -9999 -9999 -9999 -9999 -9999 -9999 -9999 -9999 -9999 -9999 -9999 -9999 -9999 -9999 -9999 -9999 -9999 4.04209E-1 4.0123E-1 3.96552E-1 3.72872E-1 3.67571E-1 3.63253E-1 3.58476E-1 3.55146E-1 3.4598E-1 3.40361E-1 3.36172E-1 3.56001E-1 3.58868E-1 3.59826E-1 3.53916E-1 3.52016E-1 3.81544E-1 3.73123E-1 3.80899E-1 3.79437E-1 4.0527E-1 4.34961E-1 4.46631E-1 5.15986E-1 6.21282E-1 6.16854E-1 5.90514E-1 6.24428E-1 6.44215E-1 6.67369E-1 6.7912E-1 6.92576E-1 6.70698E-1 6.31114E-1 6.18984E-1 5.89746E-1 5.8003E-1 5.7926E-1 3.65501E-1 3.18346E-1 3.2274E-1 2.90973E-1 2.71653E-1 2.59267E-1 3.23078E-1 5.02549E-1 5.27259E-1 5.20337E-1 4.36784E-1 4.61973E-1 4.80532E-1 4.6924E-1 6.3626E-1 5.82897E-1 5.55303E-1 5.97327E-1 4.76422E-1 4.26425E-1 4.98035E-1 4.11022E-1 2.82586E-1 1.64501E-1 1.45617E-1 1.88041E-1 3.23226E-1 4.80238E-1 4.6607E-1 3.75032E-1 2.29884E-1 9.29764E-2 5.72168E-2 6.3774E-2 9.25218E-2 1.91831E-1 4.24597E-1 5.163E-1 3.4953E-1 1.84279E-1 1.04821E-1 8.85069E-2 1.29797E-1 2.78152E-1 3.51861E-1 1.97664E-1 9.95699E-2 6.38447E-2 6.38464E-2 1.05499E-1 2.05517E-1 2.32477E-1 2.20862E-1 1.49236E-1 1.37542E-1 1.4435E-1 1.02392E-1 6.59622E-2 6.4498E-2 9.78094E-2 2.14368E-1 1.8734E-1 1.45446E-1 1.25332E-1 9.39352E-2 9.51005E-2 6.36493E-2 4.11964E-1 4.33888E-1 4.31446E-1 4.12773E-1 3.9127E-1 3.72534E-1 -9999 -9999 -9999 -9999 -9999 -9999 -9999 -9999 -9999 -9999 -9999 -9999 -9999 -9999 -9999 -9999 -9999 -9999 -9999 -9999 -9999
-9999 -9999 -9999 -9999 -9999 -9999 -9999 -9999 -9999 -9999 -9999 -9999 -9999 -9999 -9999 -9999 -9999 -9999 -9999 -9999 -9999 -9999 -9999 -9999 -9999 -9999 -9999 -9999 -9999 -9999 -9999 -9999 -9999 -9999 -9999 -9999 -9999 -9999 -9999 -9999 -9999 -9999 -9999 -9999 -9999 -9999 -9999 -9999 -9999 -9999 -9999 -9999 -9999 -9999 -9999 -9999 -9999 -9999 -9999 -9999 -9999 -9999 -9999 -9999 -9999 -9999 -9999 -9999 -9999 -9999 -9999 -9999 -9999 -9999 -9999 -9999 -9999 -9999 -9999 -9999 -9999 -9999 -9999 -9999 -9999 -9999 -9999 -9999 -9999 -9999 -9999 -9999 -9999 -9999 -9999 -9999 -9999 -9999 -9999 -9999 -9999 -9999 -9999 -9999 -9999 -9999 -9999 -9999 -9999 -9999 -9999 -9999 -9999 -9999 -9999 -9999 -9999 -9999 -9999 -9999 -9999 -9999 -9999 -9999 -9999 -9999 -9999 -9999 -9999 -9999 -9999 3.82796E-1 3.81335E-1 3.74806E-1 3.72872E-1 3.69978E-1 3.6613E-1 3.62774E-1 3.62774E-1 3.8111E-1 3.78184E-1 3.68967E-1 3.38031E-1 3.34316E-1 3.3478E-1 3.53441E-1 3.54392E-1 3.57251E-1 3.70703E-1 4.66108E-1 5.16258E-1 4.72598E-1 4.34614E-1 4.09033E-1 3.95128E-1 4.28888E-1 4.96002E-1 4.85835E-1 5.42195E-1 5.90941E-1 6.42444E-1 6.69852E-1 6.39626E-1 6.49732E-1 6.75471E-1 6.65532E-1 6.37454E-1 6.19881E-1 5.91506E-1 5.97936E-1 5.60878E-1 3.21949E-1 3.39989E-1 2.75419E-1 2.88159E-1 4.54302E-1 5.28226E-1 5.24481E-1 4.24307E-1 4.84195E-1 4.92842E-1 4.49183E-1 4.4243E-1 5.01373E-1 5.40389E-1 5.81116E-1 6.16242E-1 6.64247E-1 6.03696E-1 6.45611E-1 6.21226E-1 6.24882E-1 3.61085E-1 2.1939E-1 1.76677E-1 1.8938E-1 2.65292E-1 3.93348E-1 4.15906E-1 2.65898E-1 1.22976E-1 6.15817E-2 4.94591E-2 6.36745E-2 1.18294E-1 2.60967E-1 4.37793E-1 3.934E-1 3.05522E-1 2.09807E-1 1.17082E-1 7.48163E-2 9.75285E-2 2.14526E-1 3.75646E-1 3.4777E-1 1.67087E-1 6.38144E-2 4.2315E-2 6.43175E-2 9.09518E-2 8.17309E-2 8.41796E-2 6.15219E-2 5.54362E-2 9.50876E-2 1.92526E-1 2.07173E-1 2.29348E-1 2.55285E-1 2.68753E-1 1.65238E-1 1.1297E-1 9.35047E-2 7.84698E-2 4.38323E-1 4.19773E-1 4.33481E-1 4.31853E-1 4.16823E-1 3.95441E-1 3.71141E-1 3.61494E-1 -9999 -9999 -9999 -9999 -9999 -9999 -9999 -9999 -9999 -9999 -9999 -9999 -9999 -9999 -9999 -9999 -9999 -9999 -9999 -9999 -9999
-9999 -9999 -9999 -9999 -9999 -9999 -9999 -9999 -9999 -9999 -9999 -9999 -9999 -9999 -9999 -9999 -9999 -9999 -9999 -9999 -9999 -9999 -9999 -9999 -9999 -9999 -9999 -9999 -9999 -9999 -9999 -9999 -9999 -9999 -9999 -9999 -9999 -9999 -9999 -9999 -9999 -9999 -9999 -9999 -9999 -9999 -9999 -9999 -9999 -9999 -9999 -9999 -9999 -9999 -9999 -9999 -9999 -9999 -9999 -9999 -9999 -9999 -9999 -9999 -9999 -9999 -9999 -9999 -9999 -9999 -9999 -9999 -9999 -9999 -9999 -9999 -9999 -9999 -9999 -9999 -9999 -9999 -9999 -9999 -9999 -9999 -9999 -9999 -9999 -9999 -9999 -9999 -9999 -9999 -9999 -9999 -9999 -9999 -9999 -9999 -9999 -9999 -9999 -9999 -9999 -9999 -9999 -9999 -9999 -9999 -9999 -9999 -9999 -9999 -9999 -9999 -9999 -9999 -9999 -9999 -9999 -9999 -9999 -9999 -9999 -9999 -9999 -9999 -9999 -9999 -9999 3.7696E-1 3.72872E-1 3.73355E-1 3.73839E-1 3.70459E-1 3.67091E-1 3.6469E-1 3.84531E-1 3.88453E-1 3.86E-1 3.79158E-1 3.72354E-1 3.60119E-1 3.53916E-1 3.5249E-1 3.53441E-1 3.55344E-1 3.63956E-1 3.87743E-1 4.72089E-1 5.4909E-1 5.66403E-1 5.05004E-1 5.00153E-1 4.58842E-1 4.21795E-1 4.37254E-1 4.35229E-1 4.46381E-1 5.24375E-1 6.12429E-1 6.05623E-1 6.38229E-1 6.58985E-1 6.4528E-1 6.41847E-1 6.41608E-1 6.33448E-1 6.20614E-1 5.90936E-1 4.85306E-1 4.44299E-1 3.05881E-1 4.21384E-1 4.45305E-1 4.1979E-1 4.24185E-1 3.92453E-1 4.00568E-1 4.05671E-1 4.50733E-1 6.2318E-1 6.79478E-1 6.83377E-1 4.67274E-1 5.98715E-1 7.15683E-1 6.8675E-1 5.60369E-1 6.4867E-1 6.76914E-1 5.29351E-1 4.19358E-1 3.20248E-1 2.19668E-1 2.06433E-1 2.94678E-1 2.70518E-1 1.46067E-1 7.43372E-2 6.30405E-2 7.79043E-2 1.08449E-1 2.00248E-1 4.03851E-1 4.25812E-1 2.47059E-1 1.46758E-1 1.44624E-1 1.14814E-1 6.75924E-2 5.96026E-2 1.17766E-1 2.77496E-1 3.44914E-1 2.57844E-1 1.01441E-1 4.14491E-2 4.45813E-2 6.76063E-2 6.81525E-2 6.67319E-2 5.67368E-2 5.54121E-2 8.84649E-2 2.24048E-1 3.19341E-1 2.38338E-1 1.38794E-1 1.62588E-1 1.00264E-1 2.99233E-1 3.72527E-1 3.92325E-1 4.11684E-1 4.17344E-1 4.11684E-1 4.09134E-1 3.98654E-1 3.80655E-1 3.59348E-1 -9999 -9999 -9999 -9999 -9999 -9999 -9999 -9999 -9999 -9999 -9999 -9999 -9999 -9999 -9999 -9999 -9999 -9999 -9999 -9999 -9999 -9999
-9999 -9999 -9999 -9999 -9999 -9999 -9999 -9999 -9999 -9999 -9999 -9999 -9999 -9999 -9999 -9999 -9999 -9999 -9999 -9999 -9999 -9999 -9999 -9999 -9999 -9999 -9999 -9999 -9999 -9999 -9999 -9999 -9999 -9999 -9999 -9999 -9999 -9999 -9999 -9999 -9999 -9999 -9999 -9999 -9999 -9999 -9999 -9999 -9999 -9999 -9999 -9999 -9999 -9999 -9999 -9999 -9999 -9999 -9999 -9999 -9999 -9999 -9999 -9999 -9999 -9999 -9999 -9999 -9999 -9999 -9999 -9999 -9999 -9999 -9999 -9999 -9999 -9999 -9999 -9999 -9999 -9999 -9999 -9999 -9999 -9999 -9999 -9999 -9999 -9999 -9999 -9999 -9999 -9999 -9999 -9999 -9999 -9999 -9999 -9999 -9999 -9999 -9999 -9999 -9999 -9999 -9999 -9999 -9999 -9999 -9999 -9999 -9999 -9999 -9999 -9999 -9999 -9999 -9999 -9999 -9999 -9999 -9999 -9999 -9999 -9999 -9999 -9999 -9999 -9999 -9999 -9999 -9999 3.67571E-1 3.70942E-1 3.71906E-1 3.69283E-1 3.93862E-1 3.97809E-1 3.98798E-1 3.99787E-1 4.06229E-1 4.05989E-1 3.98567E-1 3.85295E-1 3.7167E-1 3.60598E-1 3.55344E-1 3.49468E-1 3.76951E-1 4.06044E-1 4.87193E-1 5.86061E-1 5.6012E-1 5.39716E-1 5.59282E-1 5.62025E-1 5.42394E-1 5.71802E-1 5.0446E-1 4.67662E-1 4.73289E-1 4.8376E-1 5.44592E-1 6.00543E-1 6.73727E-1 5.84526E-1 6.03056E-1 6.12073E-1 6.29694E-1 6.1092E-1 5.63016E-1 3.8782E-1 3.90316E-1 4.20378E-1 4.06012E-1 4.7808E-1 5.28226E-1 4.19913E-1 4.4629E-1 4.29359E-1 4.32091E-1 4.52978E-1 4.79698E-1 5.08832E-1 5.10576E-1 4.83971E-1 4.63671E-1 5.072E-1 7.16307E-1 6.94723E-1 7.0188E-1 5.76919E-1 5.13681E-1 3.83862E-1 2.45736E-1 1.69351E-1 1.61351E-1 1.188E-1 8.14335E-2 7.57966E-2 1.1869E-1 2.07529E-1 2.98975E-1 4.49268E-1 5.61247E-1 4.38648E-1 2.004E-1 7.50346E-2 6.75985E-2 6.17824E-2 4.12243E-2 4.00622E-2 7.10306E-2 1.30063E-1 1.46139E-1 1.47367E-1 9.0626E-2 4.5594E-2 5.37237E-2 1.34084E-1 1.98168E-1 2.68427E-1 1.97349E-1 1.64446E-1 1.86692E-1 2.57021E-1 1.70963E-1 1.42758E-1 9.2573E-2 1.11703E-1 2.85251E-1 2.80122E-1 2.93512E-1 3.50931E-1 3.8003E-1 3.97193E-1 3.88789E-1 3.84638E-1 3.80655E-1 3.68379E-1 3.5233E-1 -9999 -9999 -9999 -9999 -9999 -9999 -9999 -9999 -9999 -9999 -9999 -9999 -9999 -9999 -9999 -9999 -9999 -9999 -9999 -9999 -9999 -9999
-9999 -9999 -9999 -9999 -9999 -9999 -9999 -9999 -9999 -9999 -9999 -9999 -9999 -9999 -9999 -9999 -9999 -9999 -9999 -9999 -9999 -9999 -9999 -9999 -9999 -9999 -9999 -9999 -9999 -9999 -9999 -9999 -9999 -9999 -9999 -9999 -9999 -9999 -9999 -9999 -9999 -9999 -9999 -9999 -9999 -9999 -9999 -9999 -9999 -9999 -9999 -9999 -9999 -9999 -9999 -9999 -9999 -9999 -9999 -9999 -9999 -9999 -9999 -9999 -9999 -9999 -9999 -9999 -9999 -9999 -9999 -9999 -9999 -9999 -9999 -9999 -9999 -9999 -9999 -9999 -9999 -9999 -9999 -9999 -9999 -9999 -9999 -9999 -9999 -9999 -9999 -9999 -9999 -9999 -9999 -9999 -9999 -9999 -9999 -9999 -9999 -9999 -9999 -9999 -9999 -9999 -9999 -9999 -9999 -9999 -9999 -9999 -9999 -9999 -9999 -9999 -9999 -9999 -9999 -9999 -9999 -9999 -9999 -9999 -9999 -9999 -9999 -9999 -9999 -9999 -9999 -9999 -9999 3.61818E-1 3.68533E-1 3.77974E-1 4.23183E-1 4.44286E-1 4.49834E-1 4.39753E-1 4.42271E-1 4.66932E-1 4.85872E-1 4.64499E-1 4.69234E-1 4.42447E-1 3.90196E-1 3.65682E-1 3.55636E-1 3.51362E-1 3.75975E-1 4.02563E-1 4.86357E-1 5.41142E-1 5.54873E-1 5.94657E-1 6.14096E-1 6.14312E-1 6.44862E-1 5.46708E-1 6.07842E-1 5.30737E-1 5.78216E-1 5.12368E-1 5.23937E-1 5.6472E-1 5.60545E-1 5.77092E-1 6.29689E-1 7.03254E-1 6.63513E-1 6.13564E-1 6.09873E-1 5.10939E-1 6.29164E-1 5.85648E-1 4.97595E-1 4.63913E-1 4.98754E-1 5.8798E-1 5.41423E-1 6.02838E-1 6.45621E-1 6.09888E-1 4.79526E-1 6.70822E-1 6.96271E-1 5.02669E-1 4.43584E-1 7.18631E-1 7.05312E-1 7.04612E-1 5.94732E-1 5.51276E-1 4.13572E-1 2.45626E-1 1.42649E-1 8.81333E-2 5.92817E-2 6.31935E-2 1.0571E-1 1.9673E-1 3.68755E-1 5.43956E-1 6.11154E-1 5.71598E-1 4.11092E-1 1.72634E-1 6.87823E-2 5.5718E-2 5.2463E-2 4.01652E-2 3.61927E-2 4.70085E-2 5.51851E-2 4.97788E-2 4.9309E-2 4.42555E-2 4.02053E-2 6.46728E-2 1.77969E-1 3.27934E-1 3.0725E-1 4.15951E-1 3.52744E-1 3.18581E-1 3.09833E-1 2.22003E-1 1.98192E-1 1.48648E-1 6.98644E-2 3.59182E-1 3.32312E-1 3.17436E-1 3.20699E-1 3.59156E-1 3.76462E-1 3.70536E-1 3.62284E-1 3.62482E-1 3.55054E-1 3.44202E-1 -9999 -9999 -9999 -9999 -9999 -9999 -9999 -9999 -9999 -9999 -9999 -9999 -9999 -9999 -9999 -9999 -9999 -9999 -9999 -9999 -9999 -9999
-9999 -9999 -9999 -9999 -9999 -9999 -9999 -9999 -9999 -9999 -9999 -9999 -9999 -9999 -9999 -9999 -9999 -9999 -9999 -9999 -9999 -9999 -9999 -9999 -9999 -9999 -9999 -9999 -9999 -9999 -9999 -9999 -9999 -9999 -9999 -9999 -9999 -9999 -9999 -9999 -9999 -9999 -9999 -9999 -9999 -9999 -9999 -9999 -9999 -9999 -9999 -9999 -9999 -9999 -9999 -9999 -9999 -9999 -9999 -9999 -9999 -9999 -9999 -9999 -9999 -9999 -9999 -9999 -9999 -9999 -9999 -9999 -9999 -9999 -9999 -9999 -9999 -9999 -9999 -9999 -9999 -9999 -9999 -9999 -9999 -9999 -9999 -9999 -9999 -9999 -9999 -9999 -9999 -9999 -9999 -9999 -9999 -9999 -9999 -9999 -9999 -9999 -9999 -9999 -9999 -9999 -9999 -9999 -9999 -9999 -9999 -9999 -9999 -9999 -9999 -9999 -9999 -9999 -9999 -9999 -9999 -9999 -9999 -9999 -9999 -9999 -9999 -9999 -9999 -9999 -9999 -9999 3.57047E-1 3.62296E-1 3.79429E-1 4.34219E-1 4.70475E-1 4.84878E-1 5.05824E-1 4.60691E-1 4.84317E-1 4.98025E-1 5.13366E-1 4.92061E-1 4.76147E-1 4.79343E-1 4.64777E-1 4.30081E-1 4.12028E-1 4.02066E-1 3.85763E-1 3.74323E-1 4.18577E-1 5.1571E-1 5.67998E-1 5.40093E-1 5.58216E-1 5.75766E-1 5.50485E-1 5.3408E-1 5.60648E-1 5.61162E-1 5.81458E-1 6.05808E-1 5.45689E-1 5.16959E-1 5.41346E-1 5.58907E-1 6.16013E-1 6.20771E-1 6.59234E-1 6.62868E-1 6.63902E-1 6.84225E-1 5.27933E-1 5.36269E-1 5.13281E-1 5.90367E-1 5.35837E-1 4.70269E-1 5.28447E-1 4.85073E-1 4.52447E-1 5.38366E-1 5.32861E-1 5.55046E-1 6.14753E-1 6.00509E-1 5.96823E-1 6.95144E-1 6.1635E-1 6.01634E-1 5.85547E-1 5.38864E-1 4.44132E-1 3.03833E-1 1.44923E-1 6.90635E-2 5.11544E-2 6.19418E-2 1.00555E-1 1.72651E-1 3.68017E-1 5.92487E-1 5.94199E-1 5.23783E-1 3.48238E-1 1.87096E-1 1.27468E-1 1.32636E-1 1.23952E-1 9.18072E-2 6.95259E-2 6.96352E-2 4.90734E-2 3.53202E-2 3.30754E-2 4.45688E-2 4.90384E-2 5.5297E-2 9.35795E-2 1.60457E-1 3.30765E-1 1.82006E-1 1.53005E-1 1.44343E-1 1.07952E-1 9.37074E-2 1.01921E-1 3.21868E-1 3.71194E-1 3.83037E-1 3.734E-1 3.33879E-1 3.29757E-1 3.56037E-1 3.6111E-1 3.56816E-1 3.49051E-1 3.45575E-1 3.41507E-1 3.34614E-1 -9999 -9999 -9999 -9999 -9999 -9999 -9999 -9999 -9999 -9999 -9999 -9999 -9999 -9999 -9999 -9999 -9999 -9999 -9999 -9999 -9999 -9999
-9999 -9999 -9999 -9999 -9999 -9999 -9999 -9999 -9999 -9999 -9999 -9999 -9999 -9999 -9999 -9999 -9999 -9999 -9999 -9999 -9999 -9999 -9999 -9999 -9999 -9999 -9999 -9999 -9999 -9999 -9999 -9999 -9999 -9999 -9999 -9999 -9999 -9999 -9999 -9999 -9999 -9999 -9999 -9999 -9999 -9999 -9999 -9999 -9999 -9999 -9999 -9999 -9999 -9999 -9999 -9999 -9999 -9999 -9999 -9999 -9999 -9999 -9999 -9999 -9999 -9999 -9999 -9999 -9999 -9999 -9999 -9999 -9999 -9999 -9999 -9999 -9999 -9999 -9999 -9999 -9999 -9999 -9999 -9999 -9999 -9999 -9999 -9999 -9999 -9999 -9999 -9999 -9999 -9999 -9999 -9999 -9999 -9999 -9999 -9999 -9999 -9999 -9999 -9999 -9999 -9999 -9999 -9999 -9999 -9999 -9999 -9999 -9999 -9999 -9999 -9999 -9999 -9999 -9999 -9999 -9999 -9999 -9999 -9999 -9999 -9999 -9999 -9999 -9999 -9999 -9999 -9999 3.48332E-1 3.63048E-1 4.31707E-1 4.69763E-1 4.63346E-1 4.7884E-1 5.16499E-1 5.01484E-1 4.60691E-1 5.44559E-1 5.34394E-1 5.32918E-1 5.09278E-1 4.91398E-1 4.97462E-1 4.8069E-1 4.83461E-1 5.08869E-1 4.57561E-1 3.90475E-1 3.77732E-1 4.48242E-1 5.27438E-1 5.28801E-1 5.4343E-1 5.47748E-1 5.61189E-1 5.82043E-1 5.8261E-1 5.60275E-1 5.82157E-1 5.88632E-1 5.77934E-1 5.19069E-1 6.08946E-1 5.84551E-1 6.01838E-1 6.75925E-1 7.15803E-1 7.1992E-1 7.01354E-1 6.61166E-1 4.86958E-1 5.58983E-1 5.84831E-1 5.19464E-1 5.53678E-1 4.85964E-1 4.12129E-1 4.32587E-1 4.19855E-1 4.13141E-1 4.47275E-1 4.14533E-1 5.80413E-1 5.29708E-1 7.10813E-1 5.82975E-1 4.70169E-1 4.11942E-1 3.8701E-1 3.75528E-1 3.41228E-1 2.28263E-1 1.2059E-1 9.26838E-2 7.49416E-2 1.0457E-1 1.62693E-1 2.24883E-1 3.60378E-1 5.54258E-1 6.30625E-1 5.81998E-1 4.59034E-1 4.45143E-1 4.1333E-1 4.28135E-1 3.87636E-1 3.06987E-1 2.37899E-1 2.2568E-1 1.54349E-1 7.87232E-2 6.77071E-2 8.78484E-2 1.08901E-1 8.47648E-2 8.0722E-2 9.53924E-2 1.15417E-1 1.635E-1 2.25689E-1 2.55757E-1 2.73046E-1 3.20659E-1 3.551E-1 3.75289E-1 3.8344E-1 3.79281E-1 3.77686E-1 3.48098E-1 3.49256E-1 3.49256E-1 3.50986E-1 3.46732E-1 3.42113E-1 3.37515E-1 3.32709E-1 3.29291E-1 -9999 -9999 -9999 -9999 -9999 -9999 -9999 -9999 -9999 -9999 -9999 -9999 -9999 -9999 -9999 -9999 -9999 -9999 -9999 -9999 -9999 -9999
-9999 -9999 -9999 -9999 -9999 -9999 -9999 -9999 -9999 -9999 -9999 -9999 -9999 -9999 -9999 -9999 -9999 -9999 -9999 -9999 -9999 -9999 -9999 -9999 -9999 -9999 -9999 -9999 -9999 -9999 -9999 -9999 -9999 -9999 -9999 -9999 -9999 -9999 -9999 -9999 -9999 -9999 -9999 -9999 -9999 -9999 -9999 -9999 -9999 -9999 -9999 -9999 -9999 -9999 -9999 -9999 -9999 -9999 -9999 -9999 -9999 -9999 -9999 -9999 -9999 -9999 -9999 -9999 -9999 -9999 -9999 -9999 -9999 -9999 -9999 -9999 -9999 -9999 -9999 -9999 -9999 -9999 -9999 -9999 -9999 -9999 -9999 -9999 -9999 -9999 -9999 -9999 -9999 -9999 -9999 -9999 -9999 -9999 -9999 -9999 -9999 -9999 -9999 -9999 -9999 -9999 -9999 -9999 -9999 -9999 -9999 -9999 -9999 -9999 -9999 -9999 -9999 -9999 -9999 -9999 -9999 -9999 -9999 -9999 -9999 -9999 -9999 -9999 -9999 -9999 -9999 3.51635E-1 3.38497E-1 3.55899E-1 4.58935E-1 4.90643E-1 4.80431E-1 4.75605E-1 4.72768E-1 4.79581E-1 4.66023E-1 4.66629E-1 4.79654E-1 4.98951E-1 4.96928E-1 4.92384E-1 5.11292E-1 4.88747E-1 5.07305E-1 5.31706E-1 5.18643E-1 4.6214E-1 3.8949E-1 4.03548E-1 4.47221E-1 5.36333E-1 5.74975E-1 6.37268E-1 6.62792E-1 6.57738E-1 6.35302E-1 6.7846E-1 6.17586E-1 6.13584E-1 5.50919E-1 5.18327E-1 5.86213E-1 5.62521E-1 6.26896E-1 6.64726E-1 6.60944E-1 6.39573E-1 6.75563E-1 5.31894E-1 6.19242E-1 6.60234E-1 6.34235E-1 5.48708E-1 4.31477E-1 3.60995E-1 3.18242E-1 3.88034E-1 4.26938E-1 3.95368E-1 3.7669E-1 4.758E-1 6.62277E-1 5.36275E-1 5.99393E-1 4.39922E-1 3.17508E-1 2.04216E-1 1.50242E-1 1.41845E-1 1.34303E-1 1.07071E-1 9.05965E-2 1.05868E-1 1.49975E-1 1.91008E-1 2.30093E-1 2.45506E-1 3.1541E-1 4.89367E-1 6.02898E-1 6.0951E-1 5.63473E-1 5.31715E-1 5.44272E-1 5.26139E-1 5.44329E-1 5.15389E-1 4.47946E-1 4.05816E-1 3.30252E-1 2.57173E-1 2.30961E-1 2.46802E-1 2.85849E-1 2.35996E-1 1.96538E-1 1.16431E-1 1.0883E-1 1.39073E-1 2.00762E-1 2.09457E-1 1.94855E-1 2.1014E-1 2.51147E-1 3.28382E-1 3.68847E-1 3.78483E-1 3.60519E-1 3.53902E-1 3.45015E-1 3.40028E-1 3.44035E-1 3.41345E-1 3.39428E-1 3.34464E-1 3.24996E-1 3.24755E-1 -9999 -9999 -9999 -9999 -9999 -9999 -9999 -9999 -9999 -9999 -9999 -9999 -9999 -9999 -9999 -9999 -9999 -9999 -9999 -9999 -9999 -9999
-9999 -9999 -9999 -9999 -9999 -9999 -9999 -9999 -9999 -9999 -9999 -9999 -9999 -9999 -9999 -9999 -9999 -9999 -9999 -9999 -9999 -9999 -9999 -9999 -9999 -9999 -9999 -9999 -9999 -9999 -9999 -9999 -9999 -9999 -9999 -9999 -9999 -9999 -9999 -9999 -9999 -9999 -9999 -9999 -9999 -9999 -9999 -9999 -9999 -9999 -9999 -9999 -9999 -9999 -9999 -9999 -9999 -9999 -9999 -9999 -9999 -9999 -9999 -9999 -9999 -9999 -9999 -9999 -9999 -9999 -9999 -9999 -9999 -9999 -9999 -9999 -9999 -9999 -9999 -9999 -9999 -9999 -9999 -9999 -9999 -9999 -9999 -9999 -9999 -9999 -9999 -9999 -9999 -9999 -9999 -9999 -9999 -9999 -9999 -9999 -9999 -9999 -9999 -9999 -9999 -9999 -9999 -9999 -9999 -9999 -9999 -9999 -9999 -9999 -9999 -9999 -9999 -9999 -9999 -9999 -9999 -9999 -9999 -9999 -9999 -9999 -9999 -9999 -9999 3.6661E-1 3.53055E-1 3.38031E-1 3.27398E-1 3.42698E-1 4.09708E-1 4.6976E-1 4.87312E-1 5.05096E-1 4.99761E-1 5.00517E-1 5.0854E-1 4.63446E-1 4.48757E-1 4.42184E-1 4.523E-1 5.0418E-1 5.37327E-1 5.2524E-1 4.98252E-1 5.42433E-1 5.26144E-1 5.18012E-1 4.60104E-1 4.04836E-1 4.02842E-1 5.02143E-1 5.94366E-1 7.14904E-1 6.94494E-1 6.78083E-1 6.5849E-1 6.51266E-1 6.83081E-1 6.08605E-1 5.28584E-1 5.64298E-1 6.29827E-1 6.06065E-1 6.6777E-1 6.613E-1 6.76598E-1 6.69683E-1 5.0674E-1 5.58371E-1 6.78042E-1 6.04529E-1 5.60573E-1 5.05671E-1 3.91892E-1 2.85231E-1 2.51751E-1 2.94908E-1 3.2683E-1 3.61813E-1 4.4839E-1 6.09697E-1 5.27719E-1 7.08987E-1 6.13706E-1 3.29421E-1 2.23608E-1 1.58166E-1 9.53296E-2 6.98325E-2 6.42459E-2 6.36337E-2 8.70501E-2 1.38776E-1 1.98569E-1 1.99914E-1 1.77729E-1 1.55478E-1 2.17835E-1 3.69245E-1 5.63677E-1 5.55572E-1 3.89551E-1 3.76126E-1 4.63486E-1 4.76437E-1 5.092E-1 6.07839E-1 5.60921E-1 5.14985E-1 4.67905E-1 4.05759E-1 3.74921E-1 3.80394E-1 3.90852E-1 3.37434E-1 2.99205E-1 1.90068E-1 1.64144E-1 1.90261E-1 2.84E-1 3.29924E-1 2.96899E-1 2.34187E-1 2.25135E-1 3.01193E-1 3.4142E-1 3.54481E-1 3.6169E-1 3.49642E-1 3.33927E-1 3.30513E-1 3.35068E-1 3.41345E-1 3.39045E-1 3.33702E-1 3.26127E-1 3.20117E-1 -9999 -9999 -9999 -9999 -9999 -9999 -9999 -9999 -9999 -9999 -9999 -9999 -9999 -9999 -9999 -9999 -9999 -9999 -9999 -9999 -9999 -9999
-9999 -9999 -9999 -9999 -9999 -9999 -9999 -9999 -9999 -9999 -9999 -9999 -9999 -9999 -9999 -9999 -9999 -9999 -9999 -9999 -9999 -9999 -9999 -9999 -9999 -9999 -9999 -9999 -9999 -9999 -9999 -9999 -9999 -9999 -9999 -9999 -9999 -9999 -9999 -9999 -9999 -9999 -9999 -9999 -9999 -9999 -9999 -9999 -9999 -9999 -9999 -9999 -9999 -9999 -9999 -9999 -9999 -9999 -9999 -9999 -9999 -9999 -9999 -9999 -9999 -9999 -9999 -9999 -9999 -9999 -9999 -9999 -9999 -9999 -9999 -9999 -9999 -9999 -9999 -9999 -9999 -9999 -9999 -9999 -9999 -9999 -9999 -9999 -9999 -9999 -9999 -9999 -9999 -9999 -9999 -9999 -9999 -9999 -9999 -9999 -9999 -9999 -9999 -9999 -9999 -9999 -9999 -9999 -9999 -9999 -9999 -9999 -9999 -9999 -9999 -9999 -9999 -9999 -9999 -9999 -9999 -9999 -9999 -9999 -9999 -9999 -9999 -9999 -9999 3.51163E-1 3.39429E-1 3.24192E-1 3.17367E-1 3.53619E-1 3.99304E-1 4.24794E-1 4.43965E-1 4.69676E-1 4.85975E-1 4.99269E-1 4.78926E-1 4.84071E-1 4.84829E-1 4.58842E-1 4.20535E-1 4.59596E-1 5.23207E-1 5.34324E-1 5.24447E-1 5.6243E-1 5.61502E-1 5.47227E-1 5.37339E-1 4.37515E-1 3.95881E-1 4.49027E-1 6.28083E-1 6.91065E-1 6.34888E-1 6.81696E-1 6.69848E-1 6.31293E-1 6.70795E-1 5.72219E-1 5.32277E-1 5.86019E-1 5.62123E-1 6.40811E-1 6.98003E-1 6.50862E-1 5.00076E-1 6.37835E-1 6.86714E-1 6.41529E-1 6.26012E-1 5.59939E-1 5.50011E-1 5.092E-1 4.38078E-1 2.86339E-1 2.01018E-1 2.30869E-1 2.86941E-1 3.58946E-1 4.36328E-1 6.28484E-1 6.31369E-1 7.1808E-1 6.08942E-1 4.49143E-1 3.66434E-1 2.72139E-1 1.51887E-1 1.14393E-1 9.82115E-2 6.80115E-2 8.86173E-2 1.34864E-1 1.6277E-1 1.22012E-1 1.0714E-1 1.2742E-1 2.10467E-1 3.98399E-1 5.41157E-1 4.14318E-1 2.21037E-1 1.80846E-1 2.47573E-1 2.75759E-1 3.61878E-1 4.56301E-1 5.76235E-1 5.22669E-1 4.2705E-1 3.87191E-1 4.04805E-1 4.26168E-1 4.27142E-1 3.75788E-1 2.68051E-1 2.10497E-1 1.99692E-1 2.32779E-1 3.31007E-1 4.48036E-1 4.59252E-1 3.60483E-1 3.54299E-1 3.26518E-1 3.49068E-1 3.61872E-1 3.53706E-1 3.44246E-1 3.32029E-1 3.29757E-1 3.3621E-1 3.40028E-1 3.41345E-1 3.35607E-1 3.28014E-1 3.19743E-1 -9999 -9999 -9999 -9999 -9999 -9999 -9999 -9999 -9999 -9999 -9999 -9999 -9999 -9999 -9999 -9999 -9999 -9999 -9999 -9999 -9999 -9999
-9999 -9999 -9999 -9999 -9999 -9999 -9999 -9999 -9999 -9999 -9999 -9999 -9999 -9999 -9999 -9999 -9999 -9999 -9999 -9999 -9999 -9999 -9999 -9999 -9999 -9999 -9999 -9999 -9999 -9999 -9999 -9999 -9999 -9999 -9999 -9999 -9999 -9999 -9999 -9999 -9999 -9999 -9999 -9999 -9999 -9999 -9999 -9999 -9999 -9999 -9999 -9999 -9999 -9999 -9999 -9999 -9999 -9999 -9999 -9999 -9999 -9999 -9999 -9999 -9999 -9999 -9999 -9999 -9999 -9999 -9999 -9999 -9999 -9999 -9999 -9999 -9999 -9999 -9999 -9999 -9999 -9999 -9999 -9999 -9999 -9999 -9999 -9999 -9999 -9999 -9999 -9999 -9999 -9999 -9999 -9999 -9999 -9999 -9999 -9999 -9999 -9999 -9999 -9999 -9999 -9999 -9999 -9999 -9999 -9999 -9999 -9999 -9999 -9999 -9999 -9999 -9999 -9999 -9999 -9999 -9999 -9999 -9999 -9999 -9999 -9999 -9999 -9999 -9999 3.47391E-1 3.19168E-1 3.04421E-1 3.10017E-1 3.19025E-1 3.39248E-1 3.75547E-1 3.82851E-1 4.19269E-1 4.40164E-1 4.59898E-1 4.82281E-1 4.63446E-1 4.86993E-1 4.82791E-1 4.77894E-1 4.43336E-1 4.61631E-1 5.24127E-1 5.58429E-1 5.48128E-1 5.34914E-1 5.7999E-1 5.71211E-1 5.24022E-1 4.07332E-1 3.97867E-1 4.89842E-1 6.26418E-1 6.58822E-1 6.70427E-1 6.10356E-1 6.56776E-1 6.23713E-1 5.64456E-1 5.5911E-1 6.23087E-1 6.20487E-1 7.15559E-1 6.67804E-1 7.17432E-1 6.75269E-1 6.29849E-1 6.07499E-1 6.20784E-1 6.44668E-1 6.55702E-1 6.20911E-1 5.29731E-1 3.89798E-1 2.42655E-1 1.8183E-1 2.66831E-1 3.62875E-1 4.30658E-1 4.19032E-1 6.57089E-1 6.74566E-1 7.00085E-1 6.88855E-1 6.52034E-1 6.32479E-1 5.33507E-1 3.70582E-1 2.80223E-1 1.89507E-1 8.88311E-2 8.74115E-2 1.05043E-1 1.03096E-1 9.5089E-2 1.22868E-1 2.07204E-1 3.58543E-1 4.82511E-1 4.20624E-1 2.56053E-1 1.22259E-1 8.7945E-2 1.16663E-1 1.43302E-1 1.77562E-1 2.62496E-1 3.79601E-1 3.42748E-1 1.98768E-1 1.41654E-1 1.7439E-1 3.19599E-1 3.33045E-1 3.26636E-1 1.80635E-1 1.26065E-1 1.18609E-1 1.38571E-1 2.35053E-1 3.48898E-1 4.11418E-1 4.1463E-1 3.83916E-1 3.72455E-1 3.68132E-1 3.62262E-1 3.54094E-1 3.49642E-1 3.43862E-1 3.43862E-1 3.4887E-1 3.49256E-1 3.49051E-1 3.40961E-1 3.31802E-1 3.2124E-1 -9999 -9999 -9999 -9999 -9999 -9999 -9999 -9999 -9999 -9999 -9999 -9999 -9999 -9999 -9999 -9999 -9999 -9999 -9999 -9999 -9999 -9999
-9999 -9999 -9999 -9999 -9999 -9999 -9999 -9999 -9999 -9999 -9999 -9999 -9999 -9999 -9999 -9999 -9999 -9999 -9999 -9999 -9999 -9999 -9999 -9999 -9999 -9999 -9999 -9999 -9999 -9999 -9999 -9999 -9999 -9999 -9999 -9999 -9999 -9999 -9999 -9999 -9999 -9999 -9999 -9999 -9999 -9999 -9999 -9999 -9999 -9999 -9999 -9999 -9999 -9999 -9999 -9999 -9999 -9999 -9999 -9999 -9999 -9999 -9999 -9999 -9999 -9999 -9999 -9999 -9999 -9999 -9999 -9999 -9999 -9999 -9999 -9999 -9999 -9999 -9999 -9999 -9999 -9999 -9999 -9999 -9999 -9999 -9999 -9999 -9999 -9999 -9999 -9999 -9999 -9999 -9999 -9999 -9999 -9999 -9999 -9999 -9999 -9999 -9999 -9999 -9999 -9999 -9999 -9999 -9999 -9999 -9999 -9999 -9999 -9999 -9999 -9999 -9999 -9999 -9999 -9999 -9999 -9999 -9999 -9999 -9999 -9999 -9999 -9999 3.56374E-1 3.52408E-1 3.87215E-1 3.66666E-1 3.33217E-1 3.19478E-1 3.48699E-1 3.58206E-1 3.60119E-1 3.57542E-1 3.67126E-1 3.74855E-1 3.78738E-1 4.17528E-1 4.92211E-1 4.8202E-1 5.04795E-1 5.04459E-1 4.96807E-1 5.28717E-1 5.18543E-1 5.33337E-1 5.45532E-1 5.36661E-1 5.408E-1 5.35769E-1 4.88816E-1 4.1232E-1 4.14835E-1 4.68553E-1 5.46732E-1 5.82872E-1 6.50845E-1 7.11377E-1 5.99165E-1 5.49457E-1 6.0198E-1 6.6306E-1 6.57136E-1 7.06054E-1 7.15479E-1 6.72346E-1 6.51797E-1 6.54569E-1 6.5739E-1 6.7486E-1 6.93479E-1 6.71535E-1 6.217E-1 5.3781E-1 3.29579E-1 1.87375E-1 1.80002E-1 2.5761E-1 3.17771E-1 3.73875E-1 4.3673E-1 6.38973E-1 7.10076E-1 6.70648E-1 6.55268E-1 6.36291E-1 6.27022E-1 5.91138E-1 5.51873E-1 4.50612E-1 1.949E-1 9.53189E-2 7.33359E-2 7.76027E-2 8.94012E-2 1.13275E-1 1.85037E-1 3.28795E-1 4.60076E-1 4.53408E-1 3.00407E-1 1.46929E-1 6.82607E-2 5.17642E-2 6.83395E-2 9.80462E-2 9.5787E-2 1.42863E-1 2.58106E-1 2.37204E-1 1.19884E-1 6.98762E-2 8.24002E-2 1.31211E-1 2.79695E-1 3.19233E-1 1.64453E-1 8.59741E-2 8.08477E-2 9.3032E-2 1.29728E-1 1.94646E-1 2.78931E-1 3.32083E-1 3.88436E-1 3.77976E-1 3.63825E-1 3.57587E-1 3.57587E-1 3.57587E-1 3.58958E-1 3.574E-1 3.60519E-1 3.613E-1 3.55455E-1 3.29502E-1 3.37133E-1 3.03261E-1 3.17502E-1 -9999 -9999 -9999 -9999 -9999 -9999 -9999 -9999 -9999 -9999 -9999 -9999 -9999 -9999 -9999 -9999 -9999 -9999 -9999 -9999 -9999
-9999 -9999 -9999 -9999 -9999 -9999 -9999 -9999 -9999 -9999 -9999 -9999 -9999 -9999 -9999 -9999 -9999 -9999 -9999 -9999 -9999 -9999 -9999 -9999 -9999 -9999 -9999 -9999 -9999 -9999 -9999 -9999 -9999 -9999 -9999 -9999 -9999 -9999 -9999 -9999 -9999 -9999 -9999 -9999 -9999 -9999 -9999 -9999 -9999 -9999 -9999 -9999 -9999 -9999 -9999 -9999 -9999 -9999 -9999 -9999 -9999 -9999 -9999 -9999 -9999 -9999 -9999 -9999 -9999 -9999 -9999 -9999 -9999 -9999 -9999 -9999 -9999 -9999 -9999 -9999 -9999 -9999 -9999 -9999 -9999 -9999 -9999 -9999 -9999 -9999 -9999 -9999 -9999 -9999 -9999 -9999 -9999 -9999 -9999 -9999 -9999 -9999 -9999 -9999 -9999 -9999 -9999 -9999 -9999 -9999 -9999 -9999 -9999 -9999 -9999 -9999 -9999 -9999 -9999 -9999 -9999 -9999 -9999 -9999 -9999 -9999 3.4692E-1 3.47861E-1 3.72655E-1 4.45295E-1 4.86285E-1 4.65922E-1 4.12447E-1 3.46261E-1 3.33679E-1 3.29815E-1 3.28897E-1 3.23863E-1 3.27062E-1 3.53259E-1 3.56588E-1 3.90475E-1 4.60104E-1 5.23412E-1 4.95236E-1 5.19585E-1 5.47619E-1 5.23595E-1 5.23495E-1 5.42781E-1 5.34504E-1 5.66929E-1 6.03841E-1 5.8631E-1 5.37834E-1 4.41662E-1 4.10812E-1 4.1232E-1 4.49077E-1 5.25826E-1 6.25553E-1 6.3043E-1 5.92077E-1 5.8118E-1 6.47076E-1 6.60458E-1 7.07455E-1 7.03903E-1 6.67099E-1 6.65433E-1 7.04988E-1 7.18544E-1 7.11731E-1 7.04204E-1 7.00728E-1 6.71732E-1 6.37974E-1 5.90574E-1 4.13876E-1 2.29273E-1 1.78639E-1 1.85026E-1 2.22258E-1 2.67215E-1 3.54759E-1 5.58487E-1 6.88155E-1 6.93783E-1 5.79566E-1 4.20799E-1 3.95223E-1 3.38927E-1 3.17542E-1 3.12295E-1 1.57118E-1 8.06039E-2 6.53716E-2 7.50193E-2 9.40553E-2 1.2596E-1 1.88677E-1 2.72835E-1 3.90992E-1 4.63893E-1 3.41833E-1 1.86323E-1 7.01305E-2 4.7217E-2 5.89275E-2 7.62116E-2 8.16253E-2 1.146E-1 1.68444E-1 1.41436E-1 8.40173E-2 5.62588E-2 6.00683E-2 9.94857E-2 2.47926E-1 3.24103E-1 2.17167E-1 1.41811E-1 1.14203E-1 1.17886E-1 1.3714E-1 1.71955E-1 2.44008E-1 3.0409E-1 3.48219E-1 3.50415E-1 3.54094E-1 3.54094E-1 3.58365E-1 3.60702E-1 3.57976E-1 3.58179E-1 3.59348E-1 3.40658E-1 3.36864E-1 3.5215E-1 3.39811E-1 3.26504E-1 3.16757E-1 -9999 -9999 -9999 -9999 -9999 -9999 -9999 -9999 -9999 -9999 -9999 -9999 -9999 -9999 -9999 -9999 -9999 -9999 -9999 -9999 -9999
-9999 -9999 -9999 -9999 -9999 -9999 -9999 -9999 -9999 -9999 -9999 -9999 -9999 -9999 -9999 -9999 -9999 -9999 -9999 -9999 -9999 -9999 -9999 -9999 -9999 -9999 -9999 -9999 -9999 -9999 -9999 -9999 -9999 -9999 -9999 -9999 -9999 -9999 -9999 -9999 -9999 -9999 -9999 -9999 -9999 -9999 -9999 -9999 -9999 -9999 -9999 -9999 -9999 -9999 -9999 -9999 -9999 -9999 -9999 -9999 -9999 -9999 -9999 -9999 -9999 -9999 -9999 -9999 -9999 -9999 -9999 -9999 -9999 -9999 -9999 -9999 -9999 -9999 -9999 -9999 -9999 -9999 -9999 -9999 -9999 -9999 -9999 -9999 -9999 -9999 -9999 -9999 -9999 -9999 -9999 -9999 -9999 -9999 -9999 -9999 -9999 -9999 -9999 -9999 -9999 -9999 -9999 -9999 -9999 -9999 -9999 -9999 -9999 -9999 -9999 -9999 -9999 -9999 -9999 -9999 -9999 -9999 -9999 -9999 -9999 -9999 3.16462E-1 3.19168E-1 3.88234E-1 4.66778E-1 4.84629E-1 4.83588E-1 4.67535E-1 4.18927E-1 3.95375E-1 3.92916E-1 3.93899E-1 3.84587E-1 3.76795E-1 3.69812E-1 4.00852E-1 4.19791E-1 4.81319E-1 5.39249E-1 5.36159E-1 5.36608E-1 4.97497E-1 5.23993E-1 5.17979E-1 5.18997E-1 5.44992E-1 5.34504E-1 6.05353E-1 5.80342E-1 5.71158E-1 5.16164E-1 4.60347E-1 4.47542E-1 4.5471E-1 4.82524E-1 5.31197E-1 5.82445E-1 6.04634E-1 6.07362E-1 6.59632E-1 7.36728E-1 7.11389E-1 6.69561E-1 6.57612E-1 7.15178E-1 7.26345E-1 6.91355E-1 6.78161E-1 6.5026E-1 6.66885E-1 6.9761E-1 6.69964E-1 6.28387E-1 6.07091E-1 4.32043E-1 2.51225E-1 2.05423E-1 2.52821E-1 3.26209E-1 4.36318E-1 6.14638E-1 7.04955E-1 6.83954E-1 5.73529E-1 4.08912E-1 3.48196E-1 2.25144E-1 1.47386E-1 1.59614E-1 1.49427E-1 9.25243E-2 7.31514E-2 6.87811E-2 7.25745E-2 9.03295E-2 1.30569E-1 1.63256E-1 2.72472E-1 4.32454E-1 4.42565E-1 2.69511E-1 9.8639E-2 5.89201E-2 6.63261E-2 7.2166E-2 7.68818E-2 8.85816E-2 9.83543E-2 9.0071E-2 8.40573E-2 7.76674E-2 8.14977E-2 1.06448E-1 1.76271E-1 2.84849E-1 3.29957E-1 2.80257E-1 2.36499E-1 2.03915E-1 1.9822E-1 2.5399E-1 2.87687E-1 3.08453E-1 3.38964E-1 3.55607E-1 3.41586E-1 3.52158E-1 3.58754E-1 3.61482E-1 3.59533E-1 3.56622E-1 3.53126E-1 3.53126E-1 3.50802E-1 3.4617E-1 3.43266E-1 3.1313E-1 3.03987E-1 3.21615E-1 -9999 -9999 -9999 -9999 -9999 -9999 -9999 -9999 -9999 -9999 -9999 -9999 -9999 -9999 -9999 -9999 -9999 -9999 -9999 -9999
-9999 -9999 -9999 -9999 -9999 -9999 -9999 -9999 -9999 -9999 -9999 -9999 -9999 -9999 -9999 -9999 -9999 -9999 -9999 -9999 -9999 -9999 -9999 -9999 -9999 -9999 -9999 -9999 -9999 -9999 -9999 -9999 -9999 -9999 -9999 -9999 -9999 -9999 -9999 -9999 -9999 -9999 -9999 -9999 -9999 -9999 -9999 -9999 -9999 -9999 -9999 -9999 -9999 -9999 -9999 -9999 -9999 -9999 -9999 -9999 -9999 -9999 -9999 -9999 -9999 -9999 -9999 -9999 -9999 -9999 -9999 -9999 -9999 -9999 -9999 -9999 -9999 -9999 -9999 -9999 -9999 -9999 -9999 -9999 -9999 -9999 -9999 -9999 -9999 -9999 -9999 -9999 -9999 -9999 -9999 -9999 -9999 -9999 -9999 -9999 -9999 -9999 -9999 -9999 -9999 -9999 -9999 -9999 -9999 -9999 -9999 -9999 -9999 -9999 -9999 -9999 -9999 -9999 -9999 -9999 -9999 -9999 -9999 -9999 -9999 -9999 3.02216E-1 2.98992E-1 3.40646E-1 3.94129E-1 4.23424E-1 4.41487E-1 4.65255E-1 4.523E-1 4.48251E-1 4.61419E-1 4.6228E-1 4.61575E-1 4.59827E-1 4.51515E-1 4.82719E-1 5.24229E-1 5.19167E-1 5.39355E-1 5.1586E-1 5.00018E-1 4.89378E-1 4.84782E-1 5.24616E-1 4.86764E-1 5.03347E-1 5.33004E-1 5.76496E-1 6.09652E-1 5.88474E-1 5.8027E-1 4.9829E-1 5.43416E-1 5.56916E-1 5.76319E-1 5.32677E-1 6.03908E-1 6.40501E-1 5.6566E-1 6.28172E-1 7.38772E-1 7.23049E-1 6.83598E-1 7.14891E-1 7.3829E-1 6.79662E-1 6.0972E-1 5.70086E-1 5.04352E-1 5.35138E-1 6.17093E-1 6.75661E-1 6.42323E-1 5.86176E-1 4.25151E-1 2.5913E-1 2.38483E-1 2.84425E-1 3.08546E-1 3.83801E-1 5.71347E-1 6.70988E-1 7.13785E-1 6.52276E-1 5.69998E-1 4.97525E-1 3.45959E-1 1.96704E-1 2.09815E-1 2.25766E-1 1.61904E-1 8.3633E-2 6.10969E-2 5.82848E-2 6.9172E-2 8.86E-2 9.66763E-2 1.4524E-1 2.95289E-1 4.1033E-1 2.48282E-1 9.36952E-2 6.26185E-2 5.3843E-2 4.53103E-2 5.09218E-2 7.05666E-2 7.25271E-2 7.87906E-2 1.12661E-1 1.47611E-1 1.65496E-1 1.59833E-1 1.57415E-1 2.04601E-1 3.33851E-1 4.2067E-1 4.14577E-1 3.71981E-1 3.41514E-1 3.38252E-1 3.42361E-1 3.53281E-1 3.43966E-1 3.54437E-1 3.40822E-1 3.52545E-1 3.57976E-1 3.62653E-1 3.61092E-1 3.53319E-1 3.48483E-1 3.45015E-1 3.43478E-1 3.22969E-1 3.25751E-1 3.19786E-1 3.12027E-1 3.0763E-1 -9999 -9999 -9999 -9999 -9999 -9999 -9999 -9999 -9999 -9999 -9999 -9999 -9999 -9999 -9999 -9999 -9999 -9999 -9999 -9999
-9999 -9999 -9999 -9999 -9999 -9999 -9999 -9999 -9999 -9999 -9999 -9999 -9999 -9999 -9999 -9999 -9999 -9999 -9999 -9999 -9999 -9999 -9999 -9999 -9999 -9999 -9999 -9999 -9999 -9999 -9999 -9999 -9999 -9999 -9999 -9999 -9999 -9999 -9999 -9999 -9999 -9999 -9999 -9999 -9999 -9999 -9999 -9999 -9999 -9999 -9999 -9999 -9999 -9999 -9999 -9999 -9999 -9999 -9999 -9999 -9999 -9999 -9999 -9999 -9999 -9999 -9999 -9999 -9999 -9999 -9999 -9999 -9999 -9999 -9999 -9999 -9999 -9999 -9999 -9999 -9999 -9999 -9999 -9999 -9999 -9999 -9999 -9999 -9999 -9999 -9999 -9999 -9999 -9999 -9999 -9999 -9999 -9999 -9999 -9999 -9999 -9999 -9999 -9999 -9999 -9999 -9999 -9999 -9999 -9999 -9999 -9999 -9999 -9999 -9999 -9999 -9999 -9999 -9999 -9999 -9999 -9999 -9999 -9999 -9999 3.01776E-1 2.88157E-1 2.86871E-1 3.1631E-1 3.32755E-1 3.43449E-1 3.49827E-1 3.78738E-1 3.83122E-1 3.88011E-1 4.11699E-1 4.84172E-1 4.92905E-1 4.92692E-1 4.97019E-1 5.18538E-1 5.18012E-1 5.1731E-1 5.00718E-1 4.76095E-1 4.57701E-1 4.55659E-1 4.80603E-1 4.70846E-1 4.01636E-1 4.1685E-1 4.79667E-1 5.47746E-1 5.55217E-1 5.91991E-1 5.7183E-1 5.33184E-1 5.69227E-1 6.39468E-1 7.10157E-1 6.79548E-1 6.31347E-1 5.94939E-1 7.29788E-1 7.31863E-1 6.41129E-1 7.4424E-1 7.32611E-1 7.20804E-1 7.43552E-1 6.82522E-1 6.01841E-1 5.22359E-1 4.35594E-1 3.98532E-1 5.09273E-1 6.14782E-1 5.85008E-1 4.27599E-1 2.78289E-1 1.84276E-1 1.71991E-1 1.89428E-1 1.8421E-1 2.51395E-1 4.25196E-1 6.08136E-1 6.86803E-1 7.05596E-1 6.85807E-1 6.11425E-1 4.74396E-1 3.96349E-1 3.6104E-1 3.04579E-1 1.845E-1 1.06363E-1 6.2305E-2 5.3283E-2 5.72667E-2 6.68407E-2 6.30889E-2 9.2226E-2 2.0465E-1 3.03819E-1 1.63153E-1 6.78432E-2 4.95636E-2 3.9115E-2 3.60521E-2 4.7044E-2 9.42182E-2 1.2112E-1 1.06917E-1 1.24428E-1 1.70279E-1 2.60706E-1 2.85483E-1 2.36092E-1 2.66559E-1 3.45185E-1 4.58312E-1 4.79555E-1 4.44069E-1 4.02932E-1 3.59417E-1 3.53134E-1 3.5918E-1 3.4667E-1 3.56779E-1 3.43116E-1 3.48489E-1 3.55257E-1 3.57976E-1 3.58754E-1 3.49454E-1 3.39474E-1 3.40028E-1 3.38881E-1 3.38117E-1 3.17773E-1 3.19415E-1 3.13867E-1 3.09092E-1 -9999 -9999 -9999 -9999 -9999 -9999 -9999 -9999 -9999 -9999 -9999 -9999 -9999 -9999 -9999 -9999 -9999 -9999 -9999 -9999
-9999 -9999 -9999 -9999 -9999 -9999 -9999 -9999 -9999 -9999 -9999 -9999 -9999 -9999 -9999 -9999 -9999 -9999 -9999 -9999 -9999 -9999 -9999 -9999 -9999 -9999 -9999 -9999 -9999 -9999 -9999 -9999 -9999 -9999 -9999 -9999 -9999 -9999 -9999 -9999 -9999 -9999 -9999 -9999 -9999 -9999 -9999 -9999 -9999 -9999 -9999 -9999 -9999 -9999 -9999 -9999 -9999 -9999 -9999 -9999 -9999 -9999 -9999 -9999 -9999 -9999 -9999 -9999 -9999 -9999 -9999 -9999 -9999 -9999 -9999 -9999 -9999 -9999 -9999 -9999 -9999 -9999 -9999 -9999 -9999 -9999 -9999 -9999 -9999 -9999 -9999 -9999 -9999 -9999 -9999 -9999 -9999 -9999 -9999 -9999 -9999 -9999 -9999 -9999 -9999 -9999 -9999 -9999 -9999 -9999 -9999 -9999 -9999 -9999 -9999 -9999 -9999 -9999 -9999 -9999 -9999 -9999 -9999 -9999 3.01776E-1 2.89016E-1 2.83882E-1 2.8303E-1 3.0823E-1 3.14055E-1 2.94919E-1 3.16153E-1 3.16153E-1 3.14801E-1 3.14351E-1 3.26431E-1 4.29324E-1 5.20003E-1 5.39143E-1 4.96915E-1 5.1759E-1 5.15756E-1 4.7153E-1 4.2943E-1 3.86332E-1 3.99855E-1 4.216E-1 4.15339E-1 3.92213E-1 4.12823E-1 4.18866E-1 4.85336E-1 5.00336E-1 5.54802E-1 5.60314E-1 5.64662E-1 5.43844E-1 6.79038E-1 6.89801E-1 6.48143E-1 6.80433E-1 6.91806E-1 6.95806E-1 7.05825E-1 7.05279E-1 6.99938E-1 7.24743E-1 7.32595E-1 7.00392E-1 6.94881E-1 7.29018E-1 6.87813E-1 6.28574E-1 5.58155E-1 5.46086E-1 4.91172E-1 4.87056E-1 4.37856E-1 3.0229E-1 1.77851E-1 1.38473E-1 1.38479E-1 1.45869E-1 1.53517E-1 2.01109E-1 3.01463E-1 4.43346E-1 5.76463E-1 6.53782E-1 7.16481E-1 6.88877E-1 6.21568E-1 5.83473E-1 4.91939E-1 3.41632E-1 2.43031E-1 1.54216E-1 1.10171E-1 8.16286E-2 6.95657E-2 5.9671E-2 5.87436E-2 8.23858E-2 1.45962E-1 1.46387E-1 7.85621E-2 4.43809E-2 4.04309E-2 4.0592E-2 4.65044E-2 6.82448E-2 1.44542E-1 2.89599E-1 2.6454E-1 1.95659E-1 1.9588E-1 2.67889E-1 1.43478E-1 3.95032E-1 3.91002E-1 4.383E-1 4.6656E-1 4.58975E-1 4.28733E-1 3.92752E-1 3.75788E-1 3.52743E-1 3.55094E-1 3.4551E-1 3.54048E-1 3.61869E-1 3.44265E-1 3.45799E-1 3.52932E-1 3.52932E-1 3.46757E-1 3.40238E-1 3.41943E-1 3.38881E-1 3.35829E-1 3.13348E-1 3.14973E-1 3.12027E-1 3.0763E-1 -9999 -9999 -9999 -9999 -9999 -9999 -9999 -9999 -9999 -9999 -9999 -9999 -9999 -9999 -9999 -9999 -9999 -9999 -9999 -9999
-9999 -9999 -9999 -9999 -9999 -9999 -9999 -9999 -9999 -9999 -9999 -9999 -9999 -9999 -9999 -9999 -9999 -9999 -9999 -9999 -9999 -9999 -9999 -9999 -9999 -9999 -9999 -9999 -9999 -9999 -9999 -9999 -9999 -9999 -9999 -9999 -9999 -9999 -9999 -9999 -9999 -9999 -9999 -9999 -9999 -9999 -9999 -9999 -9999 -9999 -9999 -9999 -9999 -9999 -9999 -9999 -9999 -9999 -9999 -9999 -9999 -9999 -9999 -9999 -9999 -9999 -9999 -9999 -9999 -9999 -9999 -9999 -9999 -9999 -9999 -9999 -9999 -9999 -9999 -9999 -9999 -9999 -9999 -9999 -9999 -9999 -9999 -9999 -9999 -9999 -9999 -9999 -9999 -9999 -9999 -9999 -9999 -9999 -9999 -9999 -9999 -9999 -9999 -9999 -9999 -9999 -9999 -9999 -9999 -9999 -9999 -9999 -9999 -9999 -9999 -9999 -9999 -9999 -9999 -9999 -9999 -9999 -9999 2.95503E-1 2.89877E-1 2.84734E-1 2.81756E-1 2.82181E-1 2.82048E-1 2.83746E-1 2.85451E-1 2.85024E-1 3.01435E-1 2.95294E-1 2.85225E-1 2.89954E-1 3.47399E-1 4.96258E-1 4.89145E-1 4.8376E-1 5.20986E-1 5.22395E-1 4.41058E-1 4.15843E-1 4.10331E-1 3.69088E-1 3.5947E-1 3.68605E-1 4.15116E-1 5.04888E-1 5.17703E-1 5.87307E-1 5.72036E-1 6.21624E-1 7.17238E-1 7.22613E-1 6.04144E-1 6.91991E-1 6.50436E-1 6.56913E-1 6.8661E-1 6.95666E-1 6.67896E-1 6.68083E-1 6.68639E-1 6.6517E-1 6.84048E-1 6.77196E-1 6.70149E-1 6.95428E-1 7.25627E-1 7.04664E-1 6.40686E-1 6.27924E-1 6.34544E-1 5.62424E-1 4.66485E-1 3.68712E-1 2.56451E-1 1.96943E-1 1.75194E-1 1.97967E-1 2.38304E-1 2.56536E-1 2.64225E-1 2.63523E-1 3.5071E-1 4.54774E-1 5.93786E-1 6.95241E-1 6.61128E-1 6.09873E-1 5.77147E-1 5.27333E-1 4.36559E-1 3.99494E-1 2.71425E-1 2.33015E-1 1.76046E-1 1.13386E-1 6.70841E-2 5.84165E-2 6.94097E-2 7.59044E-2 5.88846E-2 3.97528E-2 3.5302E-2 4.04211E-2 5.33713E-2 8.32416E-2 1.0459E-1 1.43366E-1 3.02123E-1 2.57626E-1 2.68604E-1 1.86265E-1 3.39523E-1 3.96643E-1 4.72208E-1 4.84442E-1 4.70553E-1 4.42844E-1 4.14091E-1 3.94653E-1 3.76994E-1 3.7298E-1 3.55878E-1 3.58236E-1 3.48219E-1 3.54827E-1 3.58343E-1 3.38154E-1 3.38534E-1 3.44835E-1 3.45603E-1 3.4062E-1 3.39474E-1 3.41385E-1 3.4617E-1 3.42327E-1 3.35068E-1 3.12246E-1 3.13498E-1 3.05078E-1 -9999 -9999 -9999 -9999 -9999 -9999 -9999 -9999 -9999 -9999 -9999 -9999 -9999 -9999 -9999 -9999 -9999 -9999 -9999 -9999
-9999 -9999 -9999 -9999 -9999 -9999 -9999 -9999 -9999 -9999 -9999 -9999 -9999 -9999 -9999 -9999 -9999 -9999 -9999 -9999 -9999 -9999 -9999 -9999 -9999 -9999 -9999 -9999 -9999 -9999 -9999 -9999 -9999 -9999 -9999 -9999 -9999 -9999 -9999 -9999 -9999 -9999 -9999 -9999 -9999 -9999 -9999 -9999 -9999 -9999 -9999 -9999 -9999 -9999 -9999 -9999 -9999 -9999 -9999 -9999 -9999 -9999 -9999 -9999 -9999 -9999 -9999 -9999 -9999 -9999 -9999 -9999 -9999 -9999 -9999 -9999 -9999 -9999 -9999 -9999 -9999 -9999 -9999 -9999 -9999 -9999 -9999 -9999 -9999 -9999 -9999 -9999 -9999 -9999 -9999 -9999 -9999 -9999 -9999 -9999 -9999 -9999 -9999 -9999 -9999 -9999 -9999 -9999 -9999 -9999 -9999 -9999 -9999 -9999 -9999 -9999 -9999 -9999 -9999 -9999 -9999 -9999 2.95068E-1 2.89877E-1 2.83456E-1 2.78796E-1 2.77111E-1 2.73637E-1 2.76146E-1 2.78246E-1 2.7951E-1 2.82048E-1 2.79377E-1 2.76854E-1 2.76854E-1 2.99095E-1 3.07488E-1 3.61751E-1 3.36456E-1 3.46746E-1 4.5719E-1 4.39539E-1 3.9223E-1 4.19861E-1 4.54392E-1 4.4675E-1 4.1963E-1 4.96242E-1 5.84551E-1 6.04799E-1 6.01786E-1 6.21068E-1 7.1157E-1 7.04714E-1 6.68787E-1 7.22107E-1 6.7471E-1 7.01303E-1 6.96283E-1 7.0023E-1 6.81497E-1 6.43192E-1 5.88479E-1 5.56648E-1 5.36239E-1 5.96166E-1 6.15391E-1 6.26765E-1 6.85672E-1 7.12275E-1 6.83345E-1 6.60377E-1 6.92776E-1 6.8886E-1 6.69072E-1 5.97164E-1 5.6758E-1 4.4345E-1 3.03682E-1 2.96075E-1 3.28909E-1 3.02955E-1 4.04681E-1 4.34789E-1 5.02456E-1 4.80897E-1 5.62686E-1 6.20375E-1 6.54775E-1 7.06198E-1 6.8446E-1 6.38513E-1 6.55708E-1 6.19023E-1 5.7948E-1 5.36441E-1 4.34912E-1 3.92808E-1 2.50968E-1 1.11182E-1 6.53649E-2 5.13603E-2 4.9162E-2 4.57485E-2 3.92455E-2 3.95211E-2 4.49424E-2 5.40259E-2 8.75813E-2 2.25643E-1 2.78251E-1 1.90076E-1 1.97782E-1 2.636E-1 1.9335E-1 3.98392E-1 4.28847E-1 4.57772E-1 4.86759E-1 4.79493E-1 4.50284E-1 4.16885E-1 3.96505E-1 3.85141E-1 3.80213E-1 3.81825E-1 3.61782E-1 3.63757E-1 3.4689E-1 3.52879E-1 3.51323E-1 3.4667E-1 3.44351E-1 3.27558E-1 3.35284E-1 3.34144E-1 3.35664E-1 3.433E-1 3.34218E-1 3.33086E-1 3.25954E-1 3.21109E-1 3.17561E-1 3.01087E-1 -9999 -9999 -9999 -9999 -9999 -9999 -9999 -9999 -9999 -9999 -9999 -9999 -9999 -9999 -9999 -9999 -9999 -9999 -9999 -9999
-9999 -9999 -9999 -9999 -9999 -9999 -9999 -9999 -9999 -9999 -9999 -9999 -9999 -9999 -9999 -9999 -9999 -9999 -9999 -9999 -9999 -9999 -9999 -9999 -9999 -9999 -9999 -9999 -9999 -9999 -9999 -9999 -9999 -9999 -9999 -9999 -9999 -9999 -9999 -9999 -9999 -9999 -9999 -9999 -9999 -9999 -9999 -9999 -9999 -9999 -9999 -9999 -9999 -9999 -9999 -9999 -9999 -9999 -9999 -9999 -9999 -9999 -9999 -9999 -9999 -9999 -9999 -9999 -9999 -9999 -9999 -9999 -9999 -9999 -9999 -9999 -9999 -9999 -9999 -9999 -9999 -9999 -9999 -9999 -9999 -9999 -9999 -9999 -9999 -9999 -9999 -9999 -9999 -9999 -9999 -9999 -9999 -9999 -9999 -9999 -9999 -9999 -9999 -9999 -9999 -9999 -9999 -9999 -9999 -9999 -9999 -9999 -9999 -9999 -9999 -9999 -9999 -9999 3.07521E-1 3.10191E-1 3.1153E-1 3.06918E-1 3.06475E-1 3.01622E-1 2.90739E-1 2.78374E-1 2.70727E-1 2.69484E-1 2.72388E-1 2.76985E-1 2.90595E-1 3.06586E-1 3.42599E-1 3.44467E-1 3.67404E-1 4.27647E-1 4.07807E-1 3.66716E-1 3.62051E-1 3.35063E-1 4.01348E-1 4.04836E-1 3.71506E-1 4.3912E-1 4.80931E-1 4.86545E-1 5.27915E-1 6.28416E-1 6.4328E-1 5.94838E-1 5.97553E-1 6.41002E-1 6.55495E-1 7.00504E-1 6.63633E-1 7.0208E-1 6.57851E-1 6.61665E-1 6.62615E-1 7.3005E-1 6.679E-1 5.9456E-1 5.05113E-1 4.49855E-1 4.48383E-1 5.64642E-1 6.25298E-1 6.61081E-1 7.06603E-1 6.83914E-1 6.45481E-1 6.54376E-1 6.64346E-1 6.45004E-1 6.73312E-1 6.29199E-1 6.00779E-1 4.87812E-1 4.02578E-1 4.83255E-1 4.94815E-1 4.15954E-1 5.40572E-1 6.20701E-1 6.51383E-1 6.55135E-1 6.62587E-1 6.79621E-1 6.88369E-1 6.50709E-1 6.18447E-1 6.56995E-1 6.70868E-1 5.88277E-1 5.30577E-1 4.0892E-1 4.55762E-1 3.44388E-1 1.96441E-1 1.22872E-1 7.02777E-2 5.5725E-2 5.56499E-2 5.21833E-2 5.20544E-2 9.10434E-2 1.11842E-1 6.87698E-2 1.11692E-1 2.0923E-1 3.31479E-1 2.58521E-1 2.63087E-1 2.85265E-1 3.75279E-1 4.45937E-1 4.76671E-1 4.7201E-1 4.55943E-1 4.41499E-1 4.1599E-1 4.01744E-1 3.90814E-1 3.82716E-1 3.81825E-1 3.82632E-1 3.48837E-1 3.39911E-1 3.26636E-1 3.32702E-1 3.33226E-1 3.27527E-1 3.26391E-1 3.32083E-1 3.24708E-1 3.32627E-1 3.39856E-1 3.49068E-1 3.36668E-1 3.43323E-1 3.39139E-1 3.34973E-1 3.18884E-1 3.17129E-1 -9999 -9999 -9999 -9999 -9999 -9999 -9999 -9999 -9999 -9999 -9999 -9999 -9999 -9999 -9999 -9999 -9999 -9999 -9999 -9999
-9999 -9999 -9999 -9999 -9999 -9999 -9999 -9999 -9999 -9999 -9999 -9999 -9999 -9999 -9999 -9999 -9999 -9999 -9999 -9999 -9999 -9999 -9999 -9999 -9999 -9999 -9999 -9999 -9999 -9999 -9999 -9999 -9999 -9999 -9999 -9999 -9999 -9999 -9999 -9999 -9999 -9999 -9999 -9999 -9999 -9999 -9999 -9999 -9999 -9999 -9999 -9999 -9999 -9999 -9999 -9999 -9999 -9999 -9999 -9999 -9999 -9999 -9999 -9999 -9999 -9999 -9999 -9999 -9999 -9999 -9999 -9999 -9999 -9999 -9999 -9999 -9999 -9999 -9999 -9999 -9999 -9999 -9999 -9999 -9999 -9999 -9999 -9999 -9999 -9999 -9999 -9999 -9999 -9999 -9999 -9999 -9999 -9999 -9999 -9999 -9999 -9999 -9999 -9999 -9999 -9999 -9999 -9999 -9999 -9999 -9999 -9999 -9999 -9999 -9999 -9999 3.00897E-1 3.06191E-1 3.36636E-1 3.42046E-1 3.46261E-1 3.48611E-1 3.57123E-1 3.79437E-1 3.17463E-1 2.99713E-1 2.89305E-1 2.81201E-1 2.74054E-1 2.80777E-1 3.21874E-1 3.84363E-1 4.6672E-1 4.68248E-1 4.37882E-1 4.77451E-1 5.17619E-1 5.20986E-1 4.72006E-1 4.02608E-1 4.23885E-1 4.11112E-1 4.01138E-1 4.32215E-1 5.15913E-1 5.81676E-1 5.18527E-1 5.58904E-1 5.73885E-1 6.55689E-1 6.72315E-1 7.21418E-1 7.1521E-1 7.15149E-1 6.62878E-1 7.05351E-1 6.92149E-1 6.94388E-1 5.97737E-1 7.32074E-1 6.77944E-1 6.20551E-1 5.69562E-1 4.84896E-1 4.66658E-1 5.04575E-1 5.89385E-1 6.12352E-1 6.91612E-1 6.65078E-1 5.81809E-1 5.66255E-1 5.43263E-1 5.42323E-1 5.76283E-1 5.62848E-1 4.70041E-1 4.56791E-1 5.52308E-1 6.19753E-1 6.14414E-1 5.75629E-1 6.22365E-1 6.67418E-1 6.52188E-1 6.09946E-1 6.36769E-1 5.2027E-1 4.81299E-1 4.26455E-1 4.44539E-1 5.7105E-1 6.48329E-1 5.47912E-1 3.58821E-1 3.00883E-1 2.94343E-1 2.36355E-1 2.00399E-1 1.90812E-1 1.36791E-1 1.18452E-1 1.26293E-1 1.27052E-1 1.31475E-1 1.90607E-1 1.81324E-1 8.55755E-2 9.87215E-2 1.39398E-1 2.09697E-1 3.24246E-1 3.73114E-1 3.96818E-1 4.63614E-1 4.97726E-1 4.64469E-1 4.23792E-1 4.05486E-1 3.87259E-1 3.77417E-1 3.7023E-1 3.51987E-1 3.38705E-1 3.5199E-1 3.47609E-1 3.22606E-1 3.005E-1 2.96323E-1 3.18928E-1 3.32333E-1 3.29653E-1 3.10301E-1 3.21115E-1 3.18956E-1 3.39856E-1 3.50998E-1 3.39696E-1 3.46165E-1 3.51747E-1 3.50978E-1 3.47909E-1 3.27825E-1 3.18995E-1 2.86078E-1 -9999 -9999 -9999 -9999 -9999 -9999 -9999 -9999 -9999 -9999 -9999 -9999 -9999 -9999 -9999 -9999 -9999 -9999 -9999
-9999 -9999 -9999 -9999 -9999 -9999 -9999 -9999 -9999 -9999 -9999 -9999 -9999 -9999 -9999 -9999 -9999 -9999 -9999 -9999 -9999 -9999 -9999 -9999 -9999 -9999 -9999 -9999 -9999 -9999 -9999 -9999 -9999 -9999 -9999 -9999 -9999 -9999 -9999 -9999 -9999 -9999 -9999 -9999 -9999 -9999 -9999 -9999 -9999 -9999 -9999 -9999 -9999 -9999 -9999 -9999 -9999 -9999 -9999 -9999 -9999 -9999 -9999 -9999 -9999 -9999 -9999 -9999 -9999 -9999 -9999 -9999 -9999 -9999 -9999 -9999 -9999 -9999 -9999 -9999 -9999 -9999 -9999 -9999 -9999 -9999 -9999 -9999 -9999 -9999 -9999 -9999 -9999 -9999 -9999 -9999 -9999 -9999 -9999 -9999 -9999 -9999 -9999 -9999 -9999 -9999 -9999 -9999 -9999 -9999 -9999 -9999 -9999 -9999 -9999 2.93475E-1 2.96956E-1 3.25106E-1 3.33217E-1 3.50496E-1 3.63794E-1 3.73398E-1 4.03016E-1 4.02776E-1 3.71247E-1 3.62625E-1 3.5124E-1 3.33502E-1 2.84884E-1 2.75598E-1 3.15092E-1 3.7998E-1 4.43431E-1 4.79957E-1 4.72038E-1 4.73113E-1 5.09844E-1 5.12611E-1 4.76651E-1 5.10045E-1 4.78379E-1 4.65615E-1 4.58981E-1 5.37573E-1 5.7369E-1 6.0733E-1 5.71312E-1 5.98944E-1 6.98272E-1 7.07826E-1 7.1201E-1 6.89795E-1 7.22104E-1 7.20437E-1 6.79766E-1 6.94292E-1 7.04602E-1 7.19447E-1 7.1803E-1 6.37194E-1 7.25785E-1 6.95104E-1 6.51643E-1 5.9168E-1 5.07308E-1 4.48487E-1 4.80158E-1 5.87799E-1 6.79542E-1 5.92962E-1 5.28871E-1 4.53608E-1 3.92334E-1 3.59081E-1 3.6479E-1 3.34239E-1 3.08883E-1 4.14954E-1 6.02301E-1 6.24266E-1 6.37925E-1 6.39561E-1 6.4196E-1 6.20878E-1 5.48257E-1 3.85702E-1 4.12575E-1 3.38566E-1 2.67404E-1 2.25645E-1 2.53103E-1 4.34002E-1 6.46091E-1 5.68843E-1 4.43174E-1 3.77859E-1 3.28101E-1 2.86163E-1 2.80064E-1 2.96338E-1 2.72934E-1 2.41159E-1 2.30979E-1 2.35447E-1 2.70242E-1 3.40389E-1 2.38448E-1 1.13641E-1 1.33184E-1 1.68085E-1 1.82799E-1 2.6647E-1 3.94201E-1 4.9727E-1 5.29039E-1 5.04094E-1 4.27216E-1 3.71224E-1 3.49545E-1 3.3097E-1 2.96348E-1 2.93426E-1 2.68681E-1 2.44932E-1 2.75714E-1 2.75625E-1 2.41392E-1 2.30751E-1 2.65489E-1 3.05563E-1 3.26693E-1 3.08536E-1 3.06309E-1 3.09561E-1 3.23806E-1 3.4984E-1 3.63043E-1 3.70881E-1 3.5383E-1 3.52677E-1 3.55599E-1 3.54442E-1 3.37622E-1 3.04579E-1 3.09344E-1 -9999 -9999 -9999 -9999 -9999 -9999 -9999 -9999 -9999 -9999 -9999 -9999 -9999 -9999 -9999 -9999 -9999 -9999 -9999
-9999 -9999 -9999 -9999 -9999 -9999 -9999 -9999 -9999 -9999 -9999 -9999 -9999 -9999 -9999 -9999 -9999 -9999 -9999 -9999 -9999 -9999 -9999 -9999 -9999 -9999 -9999 -9999 -9999 -9999 -9999 -9999 -9999 -9999 -9999 -9999 -9999 -9999 -9999 -9999 -9999 -9999 -9999 -9999 -9999 -9999 -9999 -9999 -9999 -9999 -9999 -9999 -9999 -9999 -9999 -9999 -9999 -9999 -9999 -9999 -9999 -9999 -9999 -9999 -9999 -9999 -9999 -9999 -9999 -9999 -9999 -9999 -9999 -9999 -9999 -9999 -9999 -9999 -9999 -9999 -9999 -9999 -9999 -9999 -9999 -9999 -9999 -9999 -9999 -9999 -9999 -9999 -9999 -9999 -9999 -9999 -9999 -9999 -9999 -9999 -9999 -9999 -9999 -9999 -9999 -9999 -9999 -9999 -9999 -9999 -9999 -9999 -9999 -9999 2.89585E-1 2.89154E-1 2.90879E-1 3.10017E-1 3.19932E-1 3.40646E-1 3.66187E-1 4.07478E-1 4.07232E-1 3.84788E-1 4.09712E-1 4.14683E-1 4.05745E-1 3.76096E-1 3.16443E-1 2.72263E-1 2.99095E-1 3.51651E-1 4.06082E-1 4.48155E-1 4.57802E-1 5.00118E-1 5.40132E-1 4.96172E-1 4.64131E-1 4.71741E-1 4.61532E-1 5.02833E-1 5.44645E-1 5.46225E-1 6.79015E-1 7.27577E-1 6.92612E-1 6.78276E-1 7.1184E-1 7.04975E-1 6.69284E-1 6.80054E-1 7.08839E-1 6.94946E-1 6.66581E-1 5.38444E-1 6.40769E-1 6.85373E-1 7.32888E-1 6.96113E-1 6.77576E-1 6.97682E-1 6.92269E-1 6.24508E-1 5.14402E-1 3.66861E-1 3.38456E-1 4.84482E-1 6.39119E-1 6.10171E-1 5.79142E-1 5.43432E-1 3.86096E-1 2.80031E-1 2.67801E-1 2.71558E-1 3.29272E-1 4.41277E-1 5.88012E-1 5.0831E-1 4.30195E-1 4.28297E-1 4.63237E-1 3.80457E-1 3.25467E-1 2.71651E-1 2.75017E-1 2.2851E-1 1.69502E-1 1.44532E-1 2.35743E-1 4.13119E-1 5.96384E-1 6.36161E-1 5.94581E-1 5.7685E-1 5.16889E-1 4.50846E-1 4.06563E-1 3.81205E-1 2.93341E-1 2.6723E-1 2.76459E-1 3.13359E-1 4.07097E-1 4.72563E-1 2.76552E-1 1.25265E-1 1.82783E-1 2.76274E-1 2.94494E-1 3.61019E-1 4.55087E-1 5.05968E-1 4.94979E-1 4.73671E-1 4.50688E-1 3.9277E-1 3.11065E-1 2.50321E-1 2.15904E-1 1.95909E-1 1.71433E-1 1.64837E-1 1.85453E-1 1.82918E-1 1.90345E-1 2.12315E-1 2.55097E-1 3.08624E-1 3.12288E-1 2.91251E-1 2.86565E-1 2.8312E-1 3.15245E-1 3.45799E-1 3.67348E-1 3.5537E-1 3.54985E-1 3.51525E-1 3.52516E-1 3.52516E-1 3.42561E-1 3.1482E-1 2.96762E-1 -9999 -9999 -9999 -9999 -9999 -9999 -9999 -9999 -9999 -9999 -9999 -9999 -9999 -9999 -9999 -9999 -9999 -9999 -9999
-9999 -9999 -9999 -9999 -9999 -9999 -9999 -9999 -9999 -9999 -9999 -9999 -9999 -9999 -9999 -9999 -9999 -9999 -9999 -9999 -9999 -9999 -9999 -9999 -9999 -9999 -9999 -9999 -9999 -9999 -9999 -9999 -9999 -9999 -9999 -9999 -9999 -9999 -9999 -9999 -9999 -9999 -9999 -9999 -9999 -9999 -9999 -9999 -9999 -9999 -9999 -9999 -9999 -9999 -9999 -9999 -9999 -9999 -9999 -9999 -9999 -9999 -9999 -9999 -9999 -9999 -9999 -9999 -9999 -9999 -9999 -9999 -9999 -9999 -9999 -9999 -9999 -9999 -9999 -9999 -9999 -9999 -9999 -9999 -9999 -9999 -9999 -9999 -9999 -9999 -9999 -9999 -9999 -9999 -9999 -9999 -9999 -9999 -9999 -9999 -9999 -9999 -9999 -9999 -9999 -9999 -9999 -9999 -9999 -9999 -9999 -9999 -9999 -9999 2.82735E-1 2.80613E-1 2.77111E-1 2.78796E-1 2.83882E-1 3.254E-1 3.84806E-1 4.12693E-1 4.19665E-1 4.00924E-1 4.35678E-1 4.39695E-1 4.11444E-1 3.57179E-1 3.18701E-1 2.7019E-1 2.8694E-1 3.24463E-1 3.71218E-1 3.83392E-1 3.89769E-1 4.20866E-1 4.04358E-1 4.35749E-1 4.55921E-1 4.23148E-1 4.08613E-1 4.24926E-1 4.41703E-1 4.70165E-1 5.27107E-1 6.45698E-1 6.83278E-1 7.3395E-1 7.16553E-1 6.63431E-1 6.64453E-1 6.91295E-1 6.84687E-1 6.64092E-1 6.13287E-1 4.92657E-1 6.25639E-1 6.77765E-1 7.22941E-1 7.03234E-1 6.83601E-1 6.59905E-1 6.36801E-1 5.92896E-1 4.82953E-1 3.08234E-1 2.66489E-1 3.85561E-1 5.50541E-1 5.76118E-1 5.57634E-1 5.52942E-1 4.60562E-1 2.9141E-1 2.76085E-1 3.16643E-1 4.10386E-1 5.53511E-1 6.01993E-1 4.49941E-1 2.73282E-1 2.28968E-1 2.48085E-1 2.72163E-1 2.30452E-1 2.01318E-1 1.88106E-1 1.67816E-1 1.60889E-1 1.43263E-1 1.74443E-1 3.09713E-1 5.42486E-1 6.25858E-1 5.93647E-1 5.1442E-1 4.70783E-1 4.75097E-1 4.17129E-1 2.93491E-1 1.9832E-1 1.62146E-1 2.24012E-1 3.34578E-1 4.92509E-1 5.32469E-1 2.25555E-1 1.60058E-1 2.05027E-1 3.60217E-1 4.40996E-1 4.33272E-1 4.42345E-1 4.36705E-1 3.94522E-1 3.93336E-1 4.74491E-1 4.80921E-1 3.78565E-1 2.46311E-1 1.69819E-1 1.30154E-1 1.15833E-1 1.25716E-1 1.28971E-1 1.35924E-1 1.7074E-1 2.33665E-1 2.88433E-1 3.16527E-1 3.01181E-1 2.57016E-1 2.47496E-1 2.97103E-1 2.87685E-1 3.1229E-1 3.36424E-1 3.29141E-1 3.36668E-1 3.37046E-1 3.39139E-1 3.3838E-1 3.32709E-1 3.15557E-1 3.03261E-1 3.00003E-1 -9999 -9999 -9999 -9999 -9999 -9999 -9999 -9999 -9999 -9999 -9999 -9999 -9999 -9999 -9999 -9999 -9999 -9999
-9999 -9999 -9999 -9999 -9999 -9999 -9999 -9999 -9999 -9999 -9999 -9999 -9999 -9999 -9999 -9999 -9999 -9999 -9999 -9999 -9999 -9999 -9999 -9999 -9999 -9999 -9999 -9999 -9999 -9999 -9999 -9999 -9999 -9999 -9999 -9999 -9999 -9999 -9999 -9999 -9999 -9999 -9999 -9999 -9999 -9999 -9999 -9999 -9999 -9999 -9999 -9999 -9999 -9999 -9999 -9999 -9999 -9999 -9999 -9999 -9999 -9999 -9999 -9999 -9999 -9999 -9999 -9999 -9999 -9999 -9999 -9999 -9999 -9999 -9999 -9999 -9999 -9999 -9999 -9999 -9999 -9999 -9999 -9999 -9999 -9999 -9999 -9999 -9999 -9999 -9999 -9999 -9999 -9999 -9999 -9999 -9999 -9999 -9999 -9999 -9999 -9999 -9999 -9999 -9999 -9999 -9999 -9999 -9999 -9999 -9999 -9999 -9999 2.77656E-1 2.69602E-1 2.67949E-1 2.66301E-1 2.66713E-1 2.69188E-1 3.02759E-1 3.61365E-1 4.24048E-1 4.24159E-1 4.64861E-1 4.792E-1 4.56428E-1 4.2389E-1 3.60028E-1 3.26889E-1 2.99095E-1 2.79569E-1 3.05505E-1 3.16726E-1 3.17179E-1 3.39268E-1 3.16576E-1 3.20656E-1 3.77951E-1 4.40386E-1 4.46519E-1 4.73997E-1 5.01923E-1 5.24035E-1 6.03897E-1 5.25732E-1 5.08414E-1 6.95491E-1 7.25437E-1 6.6833E-1 6.37838E-1 6.60631E-1 6.68024E-1 6.4135E-1 6.23118E-1 5.03133E-1 5.30611E-1 6.83857E-1 7.19468E-1 7.23419E-1 6.91482E-1 6.6638E-1 6.4834E-1 6.22409E-1 5.73765E-1 4.74139E-1 3.49071E-1 2.99321E-1 2.8898E-1 3.94423E-1 5.23472E-1 5.29143E-1 4.59546E-1 4.03593E-1 2.77021E-1 2.28165E-1 2.48187E-1 3.31857E-1 5.10096E-1 6.10633E-1 5.35154E-1 3.91846E-1 2.61078E-1 2.08503E-1 1.83634E-1 1.84164E-1 1.85328E-1 1.72675E-1 1.55386E-1 1.58427E-1 1.68631E-1 2.30733E-1 4.03296E-1 5.72071E-1 5.79106E-1 3.9129E-1 2.51789E-1 2.12112E-1 3.11683E-1 2.74368E-1 1.53283E-1 9.63727E-2 7.16766E-2 9.6745E-2 1.858E-1 4.55315E-1 4.83573E-1 3.01489E-1 2.51037E-1 3.47019E-1 4.46626E-1 4.46226E-1 3.8977E-1 3.57907E-1 3.40044E-1 3.09946E-1 3.44261E-1 4.35416E-1 5.04697E-1 4.94135E-1 3.94082E-1 2.62255E-1 1.56756E-1 1.1776E-1 1.43654E-1 1.60379E-1 1.7048E-1 1.98253E-1 2.56697E-1 3.10546E-1 2.96593E-1 2.67778E-1 2.46062E-1 2.57387E-1 2.50175E-1 2.85175E-1 2.85892E-1 2.58338E-1 2.96824E-1 2.95647E-1 3.08006E-1 3.13531E-1 3.23728E-1 3.25607E-1 3.02766E-1 2.98435E-1 3.01811E-1 -9999 -9999 -9999 -9999 -9999 -9999 -9999 -9999 -9999 -9999 -9999 -9999 -9999 -9999 -9999 -9999 -9999 -9999
-9999 -9999 -9999 -9999 -9999 -9999 -9999 -9999 -9999 -9999 -9999 -9999 -9999 -9999 -9999 -9999 -9999 -9999 -9999 -9999 -9999 -9999 -9999 -9999 -9999 -9999 -9999 -9999 -9999 -9999 -9999 -9999 -9999 -9999 -9999 -9999 -9999 -9999 -9999 -9999 -9999 -9999 -9999 -9999 -9999 -9999 -9999 -9999 -9999 -9999 -9999 -9999 -9999 -9999 -9999 -9999 -9999 -9999 -9999 -9999 -9999 -9999 -9999 -9999 -9999 -9999 -9999 -9999 -9999 -9999 -9999 -9999 -9999 -9999 -9999 -9999 -9999 -9999 -9999 -9999 -9999 -9999 -9999 -9999 -9999 -9999 -9999 -9999 -9999 -9999 -9999 -9999 -9999 -9999 -9999 -9999 -9999 -9999 -9999 -9999 -9999 -9999 -9999 -9999 -9999 -9999 -9999 -9999 -9999 -9999 -9999 -9999 -9999 2.69602E-1 2.68775E-1 2.6589E-1 2.5977E-1 2.55334E-1 2.5204E-1 2.5926E-1 2.98357E-1 3.26605E-1 3.75339E-1 4.27314E-1 4.58599E-1 4.57634E-1 4.54044E-1 3.91702E-1 3.63839E-1 3.4299E-1 3.00707E-1 2.91982E-1 3.04172E-1 2.74936E-1 2.71479E-1 2.93922E-1 3.16508E-1 3.24272E-1 3.31655E-1 3.81269E-1 4.77632E-1 5.60625E-1 6.41764E-1 7.41851E-1 5.11E-1 5.59443E-1 7.41729E-1 6.80939E-1 6.57592E-1 6.66278E-1 6.44802E-1 6.12301E-1 5.7381E-1 5.32983E-1 5.55625E-1 5.27364E-1 6.98566E-1 6.95695E-1 6.97338E-1 6.7492E-1 6.11593E-1 6.13177E-1 6.43261E-1 6.00399E-1 5.32637E-1 5.21548E-1 4.60919E-1 3.54208E-1 3.40014E-1 3.86659E-1 3.97745E-1 3.39592E-1 2.83771E-1 2.28269E-1 2.19687E-1 2.41608E-1 3.15673E-1 4.95694E-1 6.16456E-1 6.01074E-1 5.65323E-1 4.58055E-1 3.3569E-1 2.11722E-1 1.61088E-1 1.54632E-1 1.45418E-1 1.38647E-1 1.57739E-1 1.88477E-1 2.39466E-1 3.63077E-1 3.61396E-1 3.15099E-1 1.95151E-1 1.11565E-1 1.13116E-1 1.87393E-1 1.83201E-1 9.69419E-2 6.17016E-2 6.80964E-2 8.1224E-2 1.31186E-1 2.23117E-1 3.72259E-1 4.23961E-1 4.46774E-1 5.38757E-1 5.08916E-1 3.86636E-1 3.13892E-1 2.71628E-1 2.43014E-1 2.30355E-1 2.75929E-1 3.50938E-1 3.93353E-1 4.32261E-1 4.74271E-1 3.93327E-1 2.08933E-1 1.52523E-1 1.90236E-1 2.38596E-1 2.6226E-1 2.74959E-1 2.97645E-1 3.06928E-1 2.74283E-1 2.43498E-1 2.42515E-1 2.3107E-1 2.61335E-1 2.63894E-1 2.34645E-1 2.28554E-1 2.46172E-1 2.41601E-1 2.38722E-1 2.51515E-1 2.55409E-1 2.71035E-1 2.83255E-1 2.72398E-1 2.76629E-1 2.80809E-1 -9999 -9999 -9999 -9999 -9999 -9999 -9999 -9999 -9999 -9999 -9999 -9999 -9999 -9999 -9999 -9999 -9999
-9999 -9999 -9999 -9999 -9999 -9999 -9999 -9999 -9999 -9999 -9999 -9999 -9999 -9999 -9999 -9999 -9999 -9999 -9999 -9999 -9999 -9999 -9999 -9999 -9999 -9999 -9999 -9999 -9999 -9999 -9999 -9999 -9999 -9999 -9999 -9999 -9999 -9999 -9999 -9999 -9999 -9999 -9999 -9999 -9999 -9999 -9999 -9999 -9999 -9999 -9999 -9999 -9999 -9999 -9999 -9999 -9999 -9999 -9999 -9999 -9999 -9999 -9999 -9999 -9999 -9999 -9999 -9999 -9999 -9999 -9999 -9999 -9999 -9999 -9999 -9999 -9999 -9999 -9999 -9999 -9999 -9999 -9999 -9999 -9999 -9999 -9999 -9999 -9999 -9999 -9999 -9999 -9999 -9999 -9999 -9999 -9999 -9999 -9999 -9999 -9999 -9999 -9999 -9999 -9999 -9999 -9999 -9999 -9999 2.84866E-1 2.90016E-1 2.94344E-1 2.81756E-1 2.77111E-1 2.88587E-1 2.94199E-1 2.77532E-1 2.57242E-1 2.49264E-1 2.48475E-1 2.48869E-1 2.56036E-1 2.67714E-1 3.12398E-1 3.74643E-1 4.22392E-1 4.59969E-1 4.10193E-1 3.99817E-1 4.13549E-1 3.72494E-1 3.75587E-1 3.22022E-1 2.76496E-1 2.71479E-1 3.03593E-1 3.1884E-1 3.44745E-1 3.44574E-1 3.42684E-1 4.41192E-1 6.21841E-1 7.25811E-1 7.39796E-1 4.96285E-1 6.05316E-1 7.12617E-1 6.89841E-1 7.11845E-1 6.94044E-1 6.63812E-1 5.93367E-1 4.52392E-1 3.95188E-1 4.94558E-1 6.00616E-1 6.75598E-1 6.99119E-1 6.47929E-1 6.43107E-1 5.96992E-1 6.42124E-1 6.35787E-1 5.78014E-1 5.54357E-1 5.27051E-1 5.10271E-1 4.97504E-1 3.84683E-1 3.22928E-1 3.1758E-1 2.83464E-1 2.40864E-1 2.19784E-1 2.46061E-1 3.46038E-1 4.77207E-1 5.84329E-1 5.78863E-1 5.22445E-1 5.74682E-1 5.76021E-1 4.49472E-1 3.06933E-1 2.5737E-1 2.28098E-1 1.84083E-1 1.48851E-1 1.67653E-1 1.64478E-1 2.20343E-1 2.88653E-1 2.26637E-1 1.64072E-1 1.22642E-1 8.80495E-2 1.03675E-1 1.48702E-1 1.23351E-1 9.03465E-2 1.09848E-1 1.10325E-1 1.32024E-1 1.56343E-1 2.18947E-1 3.33544E-1 4.96647E-1 6.06194E-1 6.19969E-1 5.12938E-1 3.80226E-1 2.42465E-1 1.74523E-1 1.65732E-1 2.0995E-1 2.51039E-1 2.77496E-1 2.50449E-1 2.68575E-1 3.95533E-1 4.6246E-1 2.96775E-1 2.01501E-1 2.08851E-1 2.34297E-1 2.83772E-1 3.14018E-1 2.79876E-1 2.67319E-1 2.64206E-1 2.16695E-1 2.04737E-1 1.9224E-1 2.28513E-1 2.03914E-1 1.58433E-1 1.53508E-1 1.61857E-1 1.68289E-1 1.88467E-1 2.0171E-1 2.14126E-1 2.35713E-1 2.36454E-1 2.25113E-1 2.12023E-1 2.02699E-1 2.2602E-1 2.43423E-1 -9999 -9999 -9999 -9999 -9999 -9999 -9999 -9999 -9999 -9999 -9999 -9999 -9999 -9999 -9999
-9999 -9999 -9999 -9999 -9999 -9999 -9999 -9999 -9999 -9999 -9999 -9999 -9999 -9999 -9999 -9999 -9999 -9999 -9999 -9999 -9999 -9999 -9999 -9999 -9999 -9999 -9999 -9999 -9999 -9999 -9999 -9999 -9999 -9999 -9999 -9999 -9999 -9999 -9999 -9999 -9999 -9999 -9999 -9999 -9999 -9999 -9999 -9999 -9999 -9999 -9999 -9999 -9999 -9999 -9999 -9999 -9999 -9999 -9999 -9999 -9999 -9999 -9999 -9999 -9999 -9999 -9999 -9999 -9999 -9999 -9999 -9999 -9999 -9999 -9999 -9999 -9999 -9999 -9999 -9999 -9999 -9999 -9999 -9999 -9999 -9999 -9999 -9999 -9999 -9999 -9999 -9999 -9999 -9999 -9999 -9999 -9999 -9999 -9999 -9999 -9999 -9999 -9999 -9999 -9999 -9999 -9999 -9999 -9999 2.87864E-1 3.13767E-1 3.7167E-1 3.32755E-1 2.90739E-1 3.53916E-1 3.99585E-1 3.59451E-1 2.84598E-1 2.90948E-1 2.75727E-1 2.66481E-1 2.52337E-1 2.44069E-1 2.51146E-1 3.00852E-1 4.02112E-1 4.77908E-1 4.54688E-1 4.54192E-1 4.76551E-1 4.52243E-1 4.46373E-1 3.60765E-1 3.24761E-1 3.03637E-1 3.99647E-1 4.51086E-1 5.15826E-1 4.40347E-1 4.052E-1 6.3673E-1 7.20355E-1 7.10314E-1 6.29349E-1 5.34693E-1 6.46497E-1 6.68438E-1 6.91493E-1 6.79926E-1 6.77968E-1 6.9486E-1 6.15125E-1 4.88633E-1 3.6295E-1 4.36475E-1 5.76015E-1 6.69405E-1 6.97712E-1 6.79821E-1 6.98061E-1 6.87253E-1 6.6563E-1 6.06608E-1 5.20429E-1 4.23817E-1 3.82477E-1 4.0614E-1 4.86077E-1 4.2685E-1 3.07874E-1 2.63067E-1 2.67135E-1 2.99223E-1 3.16633E-1 4.03746E-1 5.43477E-1 5.83281E-1 5.52516E-1 4.58318E-1 4.29471E-1 5.65709E-1 5.69195E-1 4.88914E-1 4.47052E-1 4.31273E-1 3.87014E-1 2.71593E-1 1.70594E-1 1.48188E-1 1.60965E-1 1.82374E-1 2.01365E-1 1.52596E-1 1.06478E-1 1.02876E-1 9.25593E-2 1.04142E-1 1.21786E-1 1.03872E-1 1.01685E-1 1.02407E-1 1.40317E-1 1.88937E-1 2.42279E-1 3.23379E-1 4.25179E-1 5.69242E-1 6.33061E-1 5.90923E-1 4.48003E-1 3.28405E-1 1.93474E-1 1.34392E-1 1.52811E-1 1.80693E-1 2.18721E-1 2.26353E-1 1.92762E-1 2.25438E-1 3.19319E-1 4.18936E-1 3.46674E-1 2.01488E-1 1.60887E-1 1.97776E-1 2.68353E-1 2.84602E-1 2.51688E-1 2.15984E-1 2.52255E-1 2.16068E-1 1.65205E-1 1.56402E-1 1.80201E-1 1.46483E-1 1.08993E-1 1.07752E-1 1.12104E-1 1.23828E-1 1.43083E-1 1.62047E-1 1.87344E-1 1.90901E-1 2.03656E-1 2.03878E-1 2.01033E-1 2.1536E-1 2.1974E-1 2.46875E-1 2.53437E-1 -9999 -9999 -9999 -9999 -9999 -9999 -9999 -9999 -9999 -9999 -9999 -9999 -9999 -9999
-9999 -9999 -9999 -9999 -9999 -9999 -9999 -9999 -9999 -9999 -9999 -9999 -9999 -9999 -9999 -9999 -9999 -9999 -9999 -9999 -9999 -9999 -9999 -9999 -9999 -9999 -9999 -9999 -9999 -9999 -9999 -9999 -9999 -9999 -9999 -9999 -9999 -9999 -9999 -9999 -9999 -9999 -9999 -9999 -9999 -9999 -9999 -9999 -9999 -9999 -9999 -9999 -9999 -9999 -9999 -9999 -9999 -9999 -9999 -9999 -9999 -9999 -9999 -9999 -9999 -9999 -9999 -9999 -9999 -9999 -9999 -9999 -9999 -9999 -9999 -9999 -9999 -9999 -9999 -9999 -9999 -9999 -9999 -9999 -9999 -9999 -9999 -9999 -9999 -9999 -9999 -9999 -9999 -9999 -9999 -9999 -9999 -9999 -9999 -9999 -9999 -9999 -9999 -9999 -9999 -9999 -9999 -9999 2.75135E-1 2.87728E-1 3.59024E-1 4.6675E-1 4.1576E-1 2.99868E-1 3.2569E-1 4.16527E-1 4.20535E-1 3.43727E-1 3.29356E-1 3.79196E-1 3.81151E-1 3.10162E-1 2.55931E-1 2.41351E-1 2.48674E-1 3.14929E-1 4.18043E-1 4.4467E-1 4.76107E-1 4.72259E-1 4.63115E-1 4.40805E-1 3.8808E-1 3.89744E-1 4.26443E-1 5.40877E-1 6.23183E-1 6.20442E-1 4.32528E-1 5.02199E-1 7.35918E-1 6.82702E-1 7.20296E-1 5.9327E-1 5.26371E-1 5.85274E-1 6.67603E-1 6.99358E-1 6.75911E-1 6.63505E-1 6.71663E-1 6.53951E-1 5.70299E-1 4.20623E-1 4.14951E-1 5.41706E-1 6.44367E-1 6.87251E-1 6.71273E-1 6.32797E-1 6.513E-1 6.49961E-1 5.54892E-1 4.60858E-1 3.28734E-1 2.74396E-1 3.03882E-1 3.86181E-1 3.72834E-1 2.80487E-1 2.36656E-1 2.67509E-1 3.49999E-1 4.47808E-1 5.32936E-1 5.77197E-1 5.2896E-1 4.12322E-1 3.35449E-1 3.38101E-1 5.02271E-1 5.90985E-1 5.7373E-1 5.36693E-1 4.7967E-1 4.04912E-1 3.02011E-1 1.88468E-1 1.30722E-1 1.32898E-1 1.4266E-1 1.54961E-1 1.23772E-1 1.10943E-1 1.03181E-1 9.36822E-2 9.13695E-2 1.21422E-1 1.50285E-1 1.58162E-1 1.31181E-1 1.58439E-1 1.89521E-1 2.44256E-1 3.58136E-1 5.16567E-1 5.77373E-1 5.73077E-1 5.54421E-1 4.16222E-1 2.74449E-1 1.79535E-1 1.22242E-1 1.33805E-1 1.6309E-1 1.96626E-1 2.21788E-1 1.74524E-1 1.66171E-1 2.01973E-1 2.98032E-1 3.07903E-1 2.01018E-1 1.34394E-1 1.6016E-1 2.42178E-1 2.56838E-1 2.05228E-1 1.60846E-1 2.1942E-1 2.61464E-1 1.90693E-1 1.48148E-1 1.09961E-1 8.6688E-2 9.45293E-2 1.09696E-1 1.23939E-1 1.44534E-1 1.5745E-1 1.77149E-1 1.69667E-1 1.33808E-1 1.56786E-1 1.71765E-1 1.94634E-1 1.92015E-1 -9999 -9999 -9999 -9999 -9999 -9999 -9999 -9999 -9999 -9999 -9999 -9999 -9999 -9999 -9999 -9999 -9999
-9999 -9999 -9999 -9999 -9999 -9999 -9999 -9999 -9999 -9999 -9999 -9999 -9999 -9999 -9999 -9999 -9999 -9999 -9999 -9999 -9999 -9999 -9999 -9999 -9999 -9999 -9999 -9999 -9999 -9999 -9999 -9999 -9999 -9999 -9999 -9999 -9999 -9999 -9999 -9999 -9999 -9999 -9999 -9999 -9999 -9999 -9999 -9999 -9999 -9999 -9999 -9999 -9999 -9999 -9999 -9999 -9999 -9999 -9999 -9999 -9999 -9999 -9999 -9999 -9999 -9999 -9999 -9999 -9999 -9999 -9999 -9999 -9999 -9999 -9999 -9999 -9999 -9999 -9999 -9999 -9999 -9999 -9999 -9999 -9999 -9999 -9999 -9999 -9999 -9999 -9999 -9999 -9999 -9999 -9999 -9999 -9999 -9999 -9999 -9999 -9999 -9999 -9999 -9999 -9999 -9999 -9999 -9999 2.62208E-1 2.81756E-1 4.06267E-1 4.84605E-1 4.86612E-1 3.20678E-1 3.04972E-1 4.00081E-1 4.39154E-1 4.29577E-1 3.86317E-1 3.67662E-1 4.42829E-1 3.9442E-1 2.99534E-1 2.43976E-1 2.37414E-1 2.59443E-1 3.57259E-1 3.5668E-1 3.82205E-1 3.64589E-1 3.62198E-1 3.56481E-1 3.77817E-1 3.84923E-1 4.74459E-1 5.43416E-1 6.58714E-1 5.37246E-1 5.19522E-1 6.29359E-1 7.17391E-1 6.86451E-1 7.36726E-1 5.91101E-1 6.7743E-1 7.07761E-1 7.05463E-1 6.78825E-1 6.7148E-1 6.80021E-1 6.49296E-1 5.99086E-1 5.45193E-1 4.30024E-1 4.51832E-1 5.70875E-1 6.70625E-1 6.94508E-1 6.28126E-1 5.42518E-1 5.9375E-1 6.40916E-1 5.60404E-1 4.80525E-1 3.93913E-1 3.00707E-1 2.72912E-1 2.95482E-1 2.84397E-1 2.68533E-1 2.60065E-1 2.8051E-1 3.69043E-1 4.93883E-1 4.82859E-1 4.75846E-1 4.71196E-1 3.71207E-1 2.85139E-1 2.98077E-1 4.43733E-1 5.74579E-1 5.44153E-1 4.91474E-1 4.21278E-1 3.49989E-1 2.76401E-1 1.92162E-1 1.51848E-1 1.31107E-1 1.17466E-1 1.18509E-1 1.14905E-1 1.30628E-1 1.50153E-1 1.38754E-1 1.2582E-1 1.62269E-1 2.31647E-1 2.85419E-1 3.49962E-1 3.2779E-1 3.48815E-1 3.80025E-1 4.89049E-1 5.28481E-1 4.64008E-1 4.16955E-1 5.08623E-1 4.78807E-1 3.48242E-1 1.83104E-1 1.08573E-1 1.05062E-1 1.29264E-1 1.80125E-1 2.13546E-1 1.56437E-1 1.25339E-1 1.52413E-1 2.17525E-1 2.30557E-1 1.56977E-1 1.17176E-1 1.693E-1 2.49165E-1 2.17055E-1 1.48126E-1 1.28643E-1 1.78704E-1 2.36267E-1 2.31823E-1 1.50504E-1 7.55256E-2 6.13243E-2 8.46988E-2 1.20342E-1 1.37555E-1 1.31855E-1 1.5441E-1 1.70445E-1 1.44074E-1 1.05521E-1 1.27071E-1 1.81965E-1 1.86527E-1 2.04746E-1 2.11227E-1 2.23862E-1 -9999 -9999 -9999 -9999 -9999 -9999 -9999 -9999 -9999 -9999 -9999 -9999 -9999 -9999 -9999
-9999 -9999 -9999 -9999 -9999 -9999 -9999 -9999 -9999 -9999 -9999 -9999 -9999 -9999 -9999 -9999 -9999 -9999 -9999 -9999 -9999 -9999 -9999 -9999 -9999 -9999 -9999 -9999 -9999 -9999 -9999 -9999 -9999 -9999 -9999 -9999 -9999 -9999 -9999 -9999 -9999 -9999 -9999 -9999 -9999 -9999 -9999 -9999 -9999 -9999 -9999 -9999 -9999 -9999 -9999 -9999 -9999 -9999 -9999 -9999 -9999 -9999 -9999 -9999 -9999 -9999 -9999 -9999 -9999 -9999 -9999 -9999 -9999 -9999 -9999 -9999 -9999 -9999 -9999 -9999 -9999 -9999 -9999 -9999 -9999 -9999 -9999 -9999 -9999 -9999 -9999 -9999 -9999 -9999 -9999 -9999 -9999 -9999 -9999 -9999 -9999 -9999 -9999 -9999 -9999 -9999 -9999 2.58556E-1 2.53332E-1 2.70016E-1 3.67806E-1 4.52067E-1 4.86859E-1 3.44281E-1 2.69898E-1 3.56112E-1 4.67738E-1 5.0379E-1 4.82502E-1 4.64684E-1 4.29826E-1 3.96175E-1 3.07778E-1 2.71593E-1 2.3818E-1 2.4281E-1 2.8084E-1 2.93142E-1 3.07176E-1 3.60907E-1 3.66194E-1 3.93202E-1 4.43457E-1 5.78661E-1 6.46802E-1 5.55572E-1 4.3151E-1 4.7033E-1 5.85074E-1 7.39023E-1 6.78375E-1 6.98394E-1 7.12804E-1 6.4613E-1 7.02612E-1 6.66728E-1 6.35068E-1 6.32795E-1 6.37606E-1 6.94742E-1 6.68011E-1 6.10775E-1 5.11396E-1 4.54108E-1 5.30542E-1 6.07211E-1 6.94414E-1 6.76554E-1 5.76687E-1 4.72593E-1 5.19157E-1 5.99603E-1 5.79689E-1 5.22113E-1 4.82761E-1 4.19034E-1 3.37784E-1 2.75061E-1 2.78713E-1 3.07712E-1 3.30067E-1 3.65532E-1 4.81889E-1 5.0715E-1 4.03827E-1 3.46232E-1 3.79756E-1 3.50378E-1 2.73037E-1 2.70422E-1 3.53653E-1 5.17698E-1 5.71018E-1 5.34583E-1 4.61246E-1 4.249E-1 3.30293E-1 2.6708E-1 2.34522E-1 1.80881E-1 1.59635E-1 1.45865E-1 1.31146E-1 1.31756E-1 1.68108E-1 2.14962E-1 2.43772E-1 2.07755E-1 2.12072E-1 2.57974E-1 4.17581E-1 5.0286E-1 5.00787E-1 5.51703E-1 5.87112E-1 4.96214E-1 3.26836E-1 2.79317E-1 4.00593E-1 5.03293E-1 4.44868E-1 2.37791E-1 1.25121E-1 9.64136E-2 1.29062E-1 1.84426E-1 1.89262E-1 1.34256E-1 1.28237E-1 1.54178E-1 1.75975E-1 1.46185E-1 1.23583E-1 1.15212E-1 1.82002E-1 2.30821E-1 1.66298E-1 1.0571E-1 9.76787E-2 1.10829E-1 1.32219E-1 1.58599E-1 1.3302E-1 7.22018E-2 6.82446E-2 9.53912E-2 1.10121E-1 1.03487E-1 9.56207E-2 1.15373E-1 1.37268E-1 1.09493E-1 1.01398E-1 1.22533E-1 1.66607E-1 1.93733E-1 1.82017E-1 1.912E-1 1.9483E-1 -9999 -9999 -9999 -9999 -9999 -9999 -9999 -9999 -9999 -9999 -9999 -9999 -9999 -9999 -9999
-9999 -9999 -9999 -9999 -9999 -9999 -9999 -9999 -9999 -9999 -9999 -9999 -9999 -9999 -9999 -9999 -9999 -9999 -9999 -9999 -9999 -9999 -9999 -9999 -9999 -9999 -9999 -9999 -9999 -9999 -9999 -9999 -9999 -9999 -9999 -9999 -9999 -9999 -9999 -9999 -9999 -9999 -9999 -9999 -9999 -9999 -9999 -9999 -9999 -9999 -9999 -9999 -9999 -9999 -9999 -9999 -9999 -9999 -9999 -9999 -9999 -9999 -9999 -9999 -9999 -9999 -9999 -9999 -9999 -9999 -9999 -9999 -9999 -9999 -9999 -9999 -9999 -9999 -9999 -9999 -9999 -9999 -9999 -9999 -9999 -9999 -9999 -9999 -9999 -9999 -9999 -9999 -9999 -9999 -9999 -9999 -9999 -9999 -9999 -9999 -9999 -9999 -9999 -9999 -9999 -9999 -9999 2.50943E-1 2.46597E-1 2.70846E-1 3.73401E-1 5.06277E-1 4.95043E-1 3.46635E-1 2.62507E-1 3.34303E-1 4.61631E-1 5.22694E-1 5.2187E-1 5.27861E-1 4.28062E-1 3.71529E-1 3.10897E-1 2.78301E-1 2.61703E-1 2.42714E-1 2.96106E-1 3.22022E-1 3.84326E-1 3.71022E-1 3.8708E-1 4.4681E-1 5.51517E-1 6.99073E-1 6.79751E-1 6.41959E-1 3.91519E-1 4.98107E-1 7.00549E-1 7.17277E-1 6.70829E-1 7.23473E-1 6.8232E-1 6.59654E-1 7.08605E-1 6.30177E-1 5.74316E-1 5.80974E-1 6.76895E-1 6.85004E-1 6.15486E-1 5.86293E-1 4.99151E-1 5.06085E-1 5.702E-1 6.54834E-1 6.65154E-1 6.47069E-1 5.45093E-1 4.33879E-1 4.29815E-1 4.98364E-1 4.9815E-1 5.14437E-1 4.80565E-1 4.52075E-1 3.91468E-1 3.0054E-1 3.08839E-1 3.41687E-1 3.99903E-1 4.9263E-1 5.22001E-1 4.81341E-1 3.87912E-1 3.10043E-1 3.15156E-1 2.94731E-1 2.82613E-1 3.03872E-1 3.66507E-1 4.62922E-1 5.36789E-1 5.33675E-1 5.51228E-1 5.12903E-1 4.45111E-1 4.08721E-1 3.47377E-1 2.95021E-1 2.40772E-1 1.74758E-1 1.2839E-1 1.11258E-1 1.13554E-1 1.664E-1 2.69889E-1 3.07302E-1 2.16901E-1 2.85733E-1 4.57094E-1 4.39781E-1 4.37933E-1 5.59334E-1 6.00971E-1 5.26154E-1 3.30767E-1 2.24042E-1 2.59753E-1 3.37911E-1 4.1452E-1 3.24839E-1 1.62353E-1 1.03299E-1 1.28883E-1 1.64809E-1 1.33771E-1 1.00479E-1 1.0202E-1 1.06909E-1 1.17242E-1 8.22267E-2 8.01503E-2 1.15175E-1 1.73376E-1 1.69849E-1 1.1541E-1 1.2271E-1 1.30966E-1 1.03624E-1 9.32207E-2 9.98364E-2 9.3248E-2 6.36159E-2 6.6963E-2 9.19728E-2 8.25882E-2 5.95343E-2 6.10802E-2 8.3813E-2 1.03866E-1 7.27248E-2 8.04082E-2 1.22169E-1 1.59338E-1 1.67694E-1 1.54407E-1 1.41697E-1 -9999 -9999 -9999 -9999 -9999 -9999 -9999 -9999 -9999 -9999 -9999 -9999 -9999 -9999 -9999 -9999
-9999 -9999 -9999 -9999 -9999 -9999 -9999 -9999 -9999 -9999 -9999 -9999 -9999 -9999 -9999 -9999 -9999 -9999 -9999 -9999 -9999 -9999 -9999 -9999 -9999 -9999 -9999 -9999 -9999 -9999 -9999 -9999 -9999 -9999 -9999 -9999 -9999 -9999 -9999 -9999 -9999 -9999 -9999 -9999 -9999 -9999 -9999 -9999 -9999 -9999 -9999 -9999 -9999 -9999 -9999 -9999 -9999 -9999 -9999 -9999 -9999 -9999 -9999 -9999 -9999 -9999 -9999 -9999 -9999 -9999 -9999 -9999 -9999 -9999 -9999 -9999 -9999 -9999 -9999 -9999 -9999 -9999 -9999 -9999 -9999 -9999 -9999 -9999 -9999 -9999 -9999 -9999 -9999 -9999 -9999 -9999 -9999 -9999 -9999 -9999 -9999 -9999 -9999 -9999 -9999 -9999 -9999 2.45812E-1 2.48567E-1 3.20654E-1 4.7457E-1 5.51437E-1 5.10471E-1 3.5516E-1 2.7463E-1 3.34277E-1 4.29162E-1 5.2565E-1 5.4312E-1 4.96377E-1 4.63901E-1 3.99636E-1 3.36921E-1 2.82964E-1 2.65281E-1 2.74399E-1 3.09828E-1 3.47577E-1 3.80889E-1 3.77276E-1 3.81678E-1 4.86642E-1 6.43651E-1 7.35474E-1 7.30769E-1 5.47096E-1 4.51648E-1 6.07297E-1 7.27063E-1 6.75609E-1 6.89338E-1 7.33049E-1 6.81112E-1 6.64006E-1 6.90379E-1 6.34424E-1 5.62877E-1 5.92849E-1 6.92071E-1 6.27315E-1 5.24371E-1 4.80124E-1 4.47248E-1 5.23837E-1 5.91552E-1 6.32392E-1 6.41305E-1 6.2291E-1 5.44354E-1 4.86755E-1 4.77181E-1 4.73896E-1 4.78146E-1 4.82513E-1 4.69173E-1 4.52588E-1 4.00099E-1 3.01129E-1 3.18047E-1 3.54719E-1 4.32197E-1 5.19517E-1 5.01466E-1 4.72312E-1 4.40985E-1 3.40123E-1 2.85554E-1 2.75902E-1 3.05805E-1 3.56553E-1 4.00098E-1 4.04602E-1 3.99629E-1 4.11488E-1 4.92189E-1 5.56646E-1 5.36668E-1 4.8742E-1 4.44293E-1 3.63566E-1 2.34922E-1 1.61663E-1 1.3158E-1 1.3213E-1 1.37011E-1 1.47923E-1 2.12062E-1 2.30242E-1 3.13924E-1 4.35896E-1 5.14746E-1 4.08607E-1 3.75259E-1 5.22822E-1 5.81071E-1 5.97442E-1 4.86988E-1 2.9378E-1 1.89692E-1 1.96243E-1 2.74489E-1 2.91435E-1 1.71661E-1 1.08217E-1 1.18883E-1 1.15027E-1 9.22847E-2 6.04325E-2 5.39887E-2 6.19318E-2 6.15914E-2 5.00087E-2 5.60783E-2 9.07702E-2 1.32527E-1 1.39436E-1 1.24176E-1 1.43161E-1 1.91166E-1 1.8551E-1 1.79403E-1 1.51612E-1 1.11956E-1 6.54061E-2 5.12232E-2 6.86989E-2 5.49634E-2 3.82786E-2 4.56462E-2 6.67809E-2 6.74622E-2 5.05819E-2 6.08128E-2 8.93231E-2 1.13072E-1 1.40069E-1 1.06747E-1 1.05692E-1 -9999 -9999 -9999 -9999 -9999 -9999 -9999 -9999 -9999 -9999 -9999 -9999 -9999 -9999 -9999 -9999
-9999 -9999 -9999 -9999 -9999 -9999 -9999 -9999 -9999 -9999 -9999 -9999 -9999 -9999 -9999 -9999 -9999 -9999 -9999 -9999 -9999 -9999 -9999 -9999 -9999 -9999 -9999 -9999 -9999 -9999 -9999 -9999 -9999 -9999 -9999 -9999 -9999 -9999 -9999 -9999 -9999 -9999 -9999 -9999 -9999 -9999 -9999 -9999 -9999 -9999 -9999 -9999 -9999 -9999 -9999 -9999 -9999 -9999 -9999 -9999 -9999 -9999 -9999 -9999 -9999 -9999 -9999 -9999 -9999 -9999 -9999 -9999 -9999 -9999 -9999 -9999 -9999 -9999 -9999 -9999 -9999 -9999 -9999 -9999 -9999 -9999 -9999 -9999 -9999 -9999 -9999 -9999 -9999 -9999 -9999 -9999 -9999 -9999 -9999 -9999 -9999 -9999 -9999 -9999 -9999 -9999 2.48962E-1 2.47384E-1 2.78111E-1 3.44752E-1 4.89929E-1 5.72475E-1 5.32221E-1 3.57827E-1 3.00757E-1 3.02527E-1 3.89638E-1 4.82227E-1 5.16897E-1 5.38999E-1 4.99416E-1 4.40552E-1 3.37676E-1 2.79868E-1 2.74818E-1 3.29803E-1 3.13868E-1 3.53284E-1 3.25045E-1 3.55036E-1 4.84874E-1 6.47517E-1 7.37982E-1 7.3268E-1 7.04179E-1 4.6243E-1 5.75971E-1 7.3957E-1 6.72488E-1 6.56039E-1 7.17982E-1 6.91514E-1 6.77409E-1 6.7202E-1 6.22608E-1 5.87826E-1 5.30541E-1 6.22722E-1 6.84143E-1 6.03955E-1 5.21798E-1 4.61591E-1 4.43357E-1 5.09488E-1 5.28926E-1 5.71743E-1 6.51E-1 5.96109E-1 6.21118E-1 6.07326E-1 5.78349E-1 5.67827E-1 5.58271E-1 5.57418E-1 5.21669E-1 4.72343E-1 3.98618E-1 3.08031E-1 3.32464E-1 3.70902E-1 4.55413E-1 5.14792E-1 4.58558E-1 4.31898E-1 4.26552E-1 3.43799E-1 2.66742E-1 2.57061E-1 2.99086E-1 3.58579E-1 3.36684E-1 2.96361E-1 2.85719E-1 3.01789E-1 4.35622E-1 5.34244E-1 5.17762E-1 4.75852E-1 3.89577E-1 2.74629E-1 1.87283E-1 1.39363E-1 1.3866E-1 1.55324E-1 1.91591E-1 2.39747E-1 2.242E-1 2.84653E-1 4.30705E-1 5.31789E-1 5.29266E-1 4.00979E-1 3.16071E-1 4.61861E-1 5.71779E-1 5.84406E-1 5.85136E-1 4.38365E-1 2.70479E-1 2.15664E-1 2.17451E-1 1.98066E-1 1.36678E-1 9.52371E-2 1.0197E-1 8.38963E-2 5.66073E-2 3.93793E-2 3.69899E-2 4.55121E-2 5.46981E-2 6.28531E-2 7.84143E-2 1.06996E-1 1.40593E-1 1.55752E-1 1.22328E-1 1.14111E-1 1.57899E-1 2.52295E-1 3.37296E-1 3.19067E-1 1.95286E-1 8.64034E-2 4.0824E-2 4.13903E-2 3.28982E-2 2.46704E-2 3.20033E-2 3.95549E-2 4.20161E-2 3.77846E-2 4.29408E-2 5.65643E-2 7.68465E-2 9.39593E-2 6.66189E-2 7.30522E-2 -9999 -9999 -9999 -9999 -9999 -9999 -9999 -9999 -9999 -9999 -9999 -9999 -9999 -9999 -9999 -9999
-9999 -9999 -9999 -9999 -9999 -9999 -9999 -9999 -9999 -9999 -9999 -9999 -9999 -9999 -9999 -9999 -9999 -9999 -9999 -9999 -9999 -9999 -9999 -9999 -9999 -9999 -9999 -9999 -9999 -9999 -9999 -9999 -9999 -9999 -9999 -9999 -9999 -9999 -9999 -9999 -9999 -9999 -9999 -9999 -9999 -9999 -9999 -9999 -9999 -9999 -9999 -9999 -9999 -9999 -9999 -9999 -9999 -9999 -9999 -9999 -9999 -9999 -9999 -9999 -9999 -9999 -9999 -9999 -9999 -9999 -9999 -9999 -9999 -9999 -9999 -9999 -9999 -9999 -9999 -9999 -9999 -9999 -9999 -9999 -9999 -9999 -9999 -9999 -9999 -9999 -9999 -9999 -9999 -9999 -9999 -9999 -9999 -9999 -9999 -9999 -9999 -9999 -9999 -9999 -9999 -9999 2.43856E-1 2.55635E-1 3.34002E-1 4.42347E-1 4.58842E-1 5.05396E-1 4.90167E-1 3.56398E-1 3.66607E-1 3.44126E-1 3.55826E-1 4.40046E-1 5.40132E-1 5.58263E-1 5.4044E-1 4.50428E-1 3.39072E-1 2.77758E-1 2.79023E-1 3.56635E-1 3.03455E-1 3.28652E-1 3.05575E-1 3.89693E-1 6.17021E-1 7.39377E-1 7.13996E-1 7.34707E-1 5.35822E-1 5.27933E-1 6.99997E-1 6.82284E-1 6.31744E-1 6.69197E-1 7.27963E-1 6.65112E-1 6.59353E-1 6.42463E-1 5.80894E-1 5.29719E-1 5.70141E-1 6.48604E-1 6.56741E-1 6.44057E-1 6.02758E-1 5.45941E-1 4.69278E-1 4.26098E-1 4.72815E-1 5.86096E-1 6.37988E-1 6.34E-1 6.34E-1 6.18881E-1 6.15951E-1 5.99499E-1 5.87339E-1 5.673E-1 5.12594E-1 4.77186E-1 4.13655E-1 3.1216E-1 3.12409E-1 3.52148E-1 4.32367E-1 4.98445E-1 4.78703E-1 4.41499E-1 3.944E-1 3.20179E-1 2.70961E-1 2.64442E-1 3.09019E-1 3.38467E-1 3.00057E-1 2.56948E-1 2.46203E-1 2.64121E-1 3.31252E-1 4.75325E-1 5.15321E-1 4.68475E-1 3.2149E-1 1.92951E-1 1.41653E-1 1.2316E-1 1.1817E-1 1.12598E-1 1.52204E-1 2.00538E-1 2.85124E-1 4.16422E-1 5.22512E-1 4.58737E-1 4.1184E-1 3.04067E-1 2.69633E-1 3.8111E-1 5.21676E-1 5.52115E-1 5.70601E-1 5.54252E-1 4.6429E-1 3.9768E-1 3.14532E-1 1.96785E-1 1.06208E-1 9.02184E-2 9.24761E-2 6.7594E-2 4.70992E-2 4.30487E-2 4.64889E-2 6.21357E-2 8.58283E-2 1.09926E-1 1.20761E-1 1.04669E-1 1.26085E-1 1.37072E-1 8.24115E-2 6.62085E-2 9.56345E-2 1.91571E-1 3.68226E-1 3.7236E-1 2.01185E-1 8.30998E-2 3.27852E-2 2.53621E-2 2.42413E-2 2.27095E-2 2.45088E-2 4.15409E-2 6.6224E-2 6.48806E-2 6.42022E-2 7.65641E-2 7.35371E-2 6.71392E-2 5.43218E-2 5.26146E-2 -9999 -9999 -9999 -9999 -9999 -9999 -9999 -9999 -9999 -9999 -9999 -9999 -9999 -9999 -9999 -9999
-9999 -9999 -9999 -9999 -9999 -9999 -9999 -9999 -9999 -9999 -9999 -9999 -9999 -9999 -9999 -9999 -9999 -9999 -9999 -9999 -9999 -9999 -9999 -9999 -9999 -9999 -9999 -9999 -9999 -9999 -9999 -9999 -9999 -9999 -9999 -9999 -9999 -9999 -9999 -9999 -9999 -9999 -9999 -9999 -9999 -9999 -9999 -9999 -9999 -9999 -9999 -9999 -9999 -9999 -9999 -9999 -9999 -9999 -9999 -9999 -9999 -9999 -9999 -9999 -9999 -9999 -9999 -9999 -9999 -9999 -9999 -9999 -9999 -9999 -9999 -9999 -9999 -9999 -9999 -9999 -9999 -9999 -9999 -9999 -9999 -9999 -9999 -9999 -9999 -9999 -9999 -9999 -9999 -9999 -9999 -9999 -9999 -9999 -9999 -9999 -9999 -9999 -9999 -9999 -9999 2.41521E-1 2.37198E-1 2.64958E-1 3.97767E-1 4.53583E-1 4.0532E-1 4.18289E-1 4.34217E-1 3.49287E-1 3.78803E-1 4.17171E-1 3.99482E-1 4.59743E-1 5.85115E-1 5.34186E-1 5.57992E-1 4.43335E-1 3.31653E-1 2.76496E-1 2.77758E-1 3.45047E-1 2.89889E-1 2.99801E-1 3.54994E-1 5.09662E-1 6.20715E-1 7.32568E-1 7.15603E-1 7.22981E-1 4.87599E-1 5.5712E-1 7.10467E-1 6.79463E-1 6.39093E-1 6.88002E-1 7.10474E-1 6.60958E-1 6.47089E-1 5.79779E-1 5.0989E-1 5.16313E-1 5.52175E-1 6.10171E-1 6.2037E-1 5.93112E-1 5.49224E-1 5.31514E-1 4.62906E-1 4.04425E-1 4.73964E-1 5.69856E-1 5.7122E-1 5.23866E-1 5.15396E-1 5.39621E-1 5.83151E-1 5.67241E-1 5.20336E-1 5.37117E-1 5.39965E-1 4.80743E-1 4.14566E-1 3.32158E-1 3.18107E-1 3.51768E-1 3.77522E-1 4.51054E-1 5.00249E-1 4.7168E-1 4.24587E-1 4.03123E-1 3.37913E-1 2.92897E-1 2.9878E-1 3.06169E-1 2.64226E-1 2.37193E-1 2.26696E-1 2.12767E-1 2.45375E-1 3.94104E-1 5.05171E-1 4.47198E-1 3.60501E-1 2.30419E-1 1.46144E-1 1.19045E-1 1.18118E-1 1.3628E-1 1.37539E-1 1.74601E-1 2.66162E-1 4.8757E-1 5.34539E-1 3.8835E-1 2.78903E-1 2.39481E-1 2.41786E-1 3.52347E-1 3.97018E-1 3.96376E-1 4.04902E-1 5.14417E-1 5.48381E-1 5.18174E-1 3.74338E-1 1.99175E-1 1.00814E-1 8.88053E-2 7.74536E-2 5.9687E-2 4.97297E-2 5.14986E-2 5.81662E-2 6.42783E-2 8.58637E-2 1.05842E-1 1.20362E-1 8.40979E-2 9.59708E-2 1.08879E-1 6.8325E-2 4.6842E-2 6.91948E-2 1.97806E-1 3.65664E-1 3.43858E-1 2.43104E-1 1.21052E-1 4.873E-2 2.78239E-2 3.57647E-2 3.34938E-2 3.02644E-2 6.01312E-2 1.31206E-1 1.72828E-1 1.62114E-1 2.00331E-1 1.51738E-1 7.35946E-2 5.17443E-2 5.86847E-2 1.2348E-1 -9999 -9999 -9999 -9999 -9999 -9999 -9999 -9999 -9999 -9999 -9999 -9999 -9999 -9999 -9999
-9999 -9999 -9999 -9999 -9999 -9999 -9999 -9999 -9999 -9999 -9999 -9999 -9999 -9999 -9999 -9999 -9999 -9999 -9999 -9999 -9999 -9999 -9999 -9999 -9999 -9999 -9999 -9999 -9999 -9999 -9999 -9999 -9999 -9999 -9999 -9999 -9999 -9999 -9999 -9999 -9999 -9999 -9999 -9999 -9999 -9999 -9999 -9999 -9999 -9999 -9999 -9999 -9999 -9999 -9999 -9999 -9999 -9999 -9999 -9999 -9999 -9999 -9999 -9999 -9999 -9999 -9999 -9999 -9999 -9999 -9999 -9999 -9999 -9999 -9999 -9999 -9999 -9999 -9999 -9999 -9999 -9999 -9999 -9999 -9999 -9999 -9999 -9999 -9999 -9999 -9999 -9999 -9999 -9999 -9999 -9999 -9999 -9999 -9999 -9999 -9999 -9999 -9999 -9999 -9999 2.14862E-1 2.181E-1 2.81079E-1 3.61446E-1 3.73351E-1 3.44576E-1 3.79196E-1 4.20087E-1 3.87523E-1 3.63012E-1 3.39736E-1 3.56793E-1 4.6263E-1 5.61824E-1 5.3518E-1 5.17691E-1 3.66026E-1 3.16124E-1 2.88162E-1 2.92925E-1 3.42684E-1 3.06468E-1 3.46862E-1 5.1226E-1 6.76681E-1 7.19876E-1 7.25995E-1 7.1643E-1 6.44997E-1 5.09483E-1 5.81148E-1 7.00866E-1 6.56226E-1 6.44518E-1 6.79514E-1 6.61329E-1 6.56736E-1 6.16413E-1 5.43227E-1 4.5022E-1 4.53564E-1 4.92729E-1 5.26348E-1 5.41858E-1 5.68714E-1 4.87868E-1 4.48428E-1 4.21183E-1 4.0394E-1 4.53273E-1 5.17558E-1 4.84681E-1 4.40782E-1 4.38649E-1 4.88717E-1 5.10002E-1 5.03638E-1 4.84169E-1 4.71314E-1 5.05686E-1 4.9216E-1 4.51774E-1 3.89387E-1 3.42158E-1 3.47986E-1 3.45033E-1 4.14093E-1 4.36019E-1 4.78878E-1 4.74308E-1 4.47255E-1 4.06594E-1 3.47647E-1 3.06667E-1 2.69851E-1 2.43284E-1 2.15222E-1 2.09251E-1 2.43652E-1 2.92376E-1 4.16634E-1 4.92454E-1 4.11327E-1 3.31167E-1 2.56462E-1 1.74278E-1 1.30937E-1 1.29657E-1 1.89964E-1 1.98037E-1 2.60004E-1 3.99278E-1 5.64627E-1 5.21976E-1 3.32022E-1 2.09321E-1 1.93262E-1 2.36284E-1 3.10557E-1 2.83603E-1 2.39234E-1 2.25836E-1 3.47487E-1 4.91691E-1 4.61609E-1 3.55477E-1 1.77518E-1 8.95987E-2 7.43728E-2 6.07007E-2 5.32346E-2 4.93316E-2 4.96251E-2 4.92553E-2 5.27169E-2 7.49115E-2 1.06743E-1 9.57346E-2 7.31299E-2 8.20694E-2 7.89717E-2 5.72795E-2 4.12647E-2 6.84844E-2 1.76392E-1 3.87205E-1 4.35221E-1 3.64213E-1 2.54495E-1 1.41619E-1 6.80796E-2 8.41202E-2 5.91607E-2 3.27969E-2 4.96305E-2 1.28904E-1 2.61461E-1 3.33337E-1 4.06888E-1 3.18456E-1 1.76421E-1 1.41318E-1 1.50182E-1 -9999 -9999 -9999 -9999 -9999 -9999 -9999 -9999 -9999 -9999 -9999 -9999 -9999 -9999 -9999 -9999
-9999 -9999 -9999 -9999 -9999 -9999 -9999 -9999 -9999 -9999 -9999 -9999 -9999 -9999 -9999 -9999 -9999 -9999 -9999 -9999 -9999 -9999 -9999 -9999 -9999 -9999 -9999 -9999 -9999 -9999 -9999 -9999 -9999 -9999 -9999 -9999 -9999 -9999 -9999 -9999 -9999 -9999 -9999 -9999 -9999 -9999 -9999 -9999 -9999 -9999 -9999 -9999 -9999 -9999 -9999 -9999 -9999 -9999 -9999 -9999 -9999 -9999 -9999 -9999 -9999 -9999 -9999 -9999 -9999 -9999 -9999 -9999 -9999 -9999 -9999 -9999 -9999 -9999 -9999 -9999 -9999 -9999 -9999 -9999 -9999 -9999 -9999 -9999 -9999 -9999 -9999 -9999 -9999 -9999 -9999 -9999 -9999 -9999 -9999 -9999 -9999 -9999 -9999 -9999 -9999 2.08834E-1 2.16298E-1 2.92532E-1 3.10109E-1 3.14158E-1 2.91684E-1 3.28754E-1 4.02842E-1 4.5668E-1 4.76495E-1 3.86486E-1 3.30413E-1 4.06798E-1 5.19237E-1 4.99825E-1 3.7035E-1 3.31653E-1 2.99045E-1 2.83441E-1 2.92056E-1 3.91685E-1 3.37042E-1 4.34085E-1 6.6036E-1 7.13817E-1 6.83674E-1 6.90955E-1 7.32412E-1 5.61281E-1 6.10448E-1 6.47736E-1 7.12544E-1 6.85714E-1 6.41341E-1 6.5068E-1 6.25974E-1 5.91246E-1 5.60653E-1 4.93586E-1 3.91934E-1 3.58133E-1 3.85067E-1 4.07543E-1 4.56586E-1 5.15008E-1 4.83885E-1 4.25328E-1 3.87166E-1 4.04747E-1 4.35022E-1 4.52811E-1 4.68804E-1 4.25643E-1 3.98114E-1 4.32922E-1 4.64556E-1 4.44136E-1 4.38457E-1 4.24441E-1 4.45299E-1 4.4736E-1 4.3828E-1 3.94011E-1 3.35548E-1 3.29577E-1 3.33748E-1 3.51804E-1 3.89599E-1 4.46901E-1 4.48839E-1 4.23266E-1 4.17308E-1 3.79815E-1 3.14796E-1 2.53954E-1 2.20893E-1 2.18296E-1 2.58433E-1 3.6413E-1 4.30092E-1 4.55451E-1 4.425E-1 3.20054E-1 2.32532E-1 1.94954E-1 1.49139E-1 1.38727E-1 1.56942E-1 1.60347E-1 2.01935E-1 3.28113E-1 5.44139E-1 5.769E-1 5.05537E-1 2.93451E-1 1.8217E-1 1.77103E-1 2.35375E-1 2.7464E-1 2.60219E-1 1.83929E-1 1.45403E-1 2.01792E-1 3.37746E-1 3.75829E-1 2.48653E-1 1.20241E-1 7.10893E-2 5.87276E-2 5.09936E-2 4.70379E-2 4.44801E-2 4.14099E-2 4.31409E-2 5.29254E-2 7.65024E-2 8.47028E-2 6.25656E-2 5.25938E-2 5.87105E-2 5.13825E-2 3.84662E-2 3.81814E-2 7.30386E-2 1.40418E-1 2.56727E-1 3.89097E-1 4.40288E-1 4.27009E-1 3.36264E-1 1.91861E-1 1.92792E-1 1.13853E-1 4.27397E-2 3.76847E-2 8.87089E-2 2.40684E-1 3.97599E-1 4.32821E-1 4.01065E-1 3.70927E-1 -9999 -9999 -9999 -9999 -9999 -9999 -9999 -9999 -9999 -9999 -9999 -9999 -9999 -9999 -9999 -9999 -9999 -9999
-9999 -9999 -9999 -9999 -9999 -9999 -9999 -9999 -9999 -9999 -9999 -9999 -9999 -9999 -9999 -9999 -9999 -9999 -9999 -9999 -9999 -9999 -9999 -9999 -9999 -9999 -9999 -9999 -9999 -9999 -9999 -9999 -9999 -9999 -9999 -9999 -9999 -9999 -9999 -9999 -9999 -9999 -9999 -9999 -9999 -9999 -9999 -9999 -9999 -9999 -9999 -9999 -9999 -9999 -9999 -9999 -9999 -9999 -9999 -9999 -9999 -9999 -9999 -9999 -9999 -9999 -9999 -9999 -9999 -9999 -9999 -9999 -9999 -9999 -9999 -9999 -9999 -9999 -9999 -9999 -9999 -9999 -9999 -9999 -9999 -9999 -9999 -9999 -9999 -9999 -9999 -9999 -9999 -9999 -9999 -9999 -9999 -9999 -9999 -9999 -9999 -9999 -9999 -9999 2.12722E-1 2.06385E-1 2.30362E-1 2.61393E-1 2.72538E-1 2.7463E-1 2.96793E-1 3.27176E-1 3.58694E-1 4.30944E-1 5.39379E-1 5.14894E-1 4.04794E-1 3.84326E-1 4.89972E-1 4.13613E-1 3.58992E-1 3.31966E-1 3.11402E-1 2.94521E-1 3.05129E-1 4.37854E-1 4.15675E-1 5.92102E-1 7.32004E-1 6.84996E-1 6.50539E-1 6.82297E-1 7.17842E-1 6.27445E-1 6.8129E-1 7.1664E-1 6.70682E-1 6.71773E-1 6.42321E-1 6.06739E-1 5.7511E-1 5.21482E-1 4.8321E-1 4.00042E-1 3.30347E-1 3.07359E-1 3.283E-1 3.48097E-1 3.75565E-1 4.50723E-1 4.39999E-1 3.70692E-1 3.28987E-1 3.47328E-1 3.54036E-1 3.96761E-1 4.36867E-1 3.9639E-1 3.3894E-1 3.48682E-1 3.66368E-1 3.42158E-1 3.28664E-1 3.42511E-1 3.60662E-1 3.66559E-1 3.89948E-1 3.63675E-1 3.17621E-1 2.96163E-1 3.0308E-1 3.10746E-1 3.57629E-1 4.25202E-1 4.38598E-1 3.9406E-1 3.6845E-1 3.29882E-1 2.77928E-1 2.48268E-1 2.45267E-1 2.80645E-1 3.69469E-1 4.45238E-1 3.97187E-1 3.45731E-1 3.34617E-1 2.50822E-1 1.82116E-1 1.5289E-1 1.27533E-1 1.27846E-1 1.44057E-1 1.4318E-1 2.28148E-1 4.30009E-1 5.69443E-1 5.29569E-1 4.57363E-1 2.74513E-1 1.74645E-1 1.76397E-1 2.07757E-1 2.48696E-1 2.77101E-1 2.04637E-1 1.3572E-1 1.45774E-1 2.12219E-1 2.60368E-1 1.67569E-1 8.49053E-2 7.13696E-2 6.49955E-2 5.39361E-2 4.67504E-2 4.41483E-2 3.90904E-2 3.74884E-2 4.35679E-2 5.08756E-2 5.00087E-2 3.64904E-2 3.43946E-2 3.44353E-2 3.22239E-2 2.6408E-2 3.6133E-2 6.00831E-2 7.57338E-2 9.82982E-2 1.74553E-1 2.84966E-1 4.6302E-1 4.73428E-1 3.98967E-1 3.47925E-1 1.37836E-1 4.84055E-2 3.84554E-2 7.12347E-2 1.55926E-1 2.66404E-1 3.44067E-1 -9999 -9999 -9999 -9999 -9999 -9999 -9999 -9999 -9999 -9999 -9999 -9999 -9999 -9999 -9999 -9999 -9999 -9999 -9999 -9999
-9999 -9999 -9999 -9999 -9999 -9999 -9999 -9999 -9999 -9999 -9999 -9999 -9999 -9999 -9999 -9999 -9999 -9999 -9999 -9999 -9999 -9999 -9999 -9999 -9999 -9999 -9999 -9999 -9999 -9999 -9999 -9999 -9999 -9999 -9999 -9999 -9999 -9999 -9999 -9999 -9999 -9999 -9999 -9999 -9999 -9999 -9999 -9999 -9999 -9999 -9999 -9999 -9999 -9999 -9999 -9999 -9999 -9999 -9999 -9999 -9999 -9999 -9999 -9999 -9999 -9999 -9999 -9999 -9999 -9999 -9999 -9999 -9999 -9999 -9999 -9999 -9999 -9999 -9999 -9999 -9999 -9999 -9999 -9999 -9999 -9999 -9999 -9999 -9999 -9999 -9999 -9999 -9999 -9999 -9999 -9999 -9999 -9999 -9999 -9999 -9999 -9999 -9999 -9999 2.09889E-1 2.04243E-1 2.24694E-1 2.33307E-1 2.56123E-1 2.58953E-1 2.81101E-1 3.14823E-1 3.56313E-1 4.23623E-1 5.35825E-1 5.64298E-1 4.79326E-1 4.13113E-1 4.88942E-1 3.75666E-1 3.47877E-1 3.25964E-1 3.03348E-1 2.85397E-1 3.27446E-1 4.43363E-1 5.44016E-1 7.15417E-1 7.0867E-1 6.49541E-1 6.66991E-1 7.17271E-1 6.93348E-1 7.01314E-1 7.03477E-1 6.74297E-1 6.51914E-1 6.26184E-1 6.27854E-1 5.87526E-1 5.3015E-1 4.68102E-1 4.33199E-1 3.84025E-1 3.58332E-1 3.69898E-1 3.46695E-1 3.50258E-1 3.56129E-1 3.63764E-1 3.63095E-1 3.19804E-1 2.8793E-1 2.96999E-1 2.9416E-1 3.22724E-1 3.44417E-1 3.411E-1 3.37606E-1 3.39746E-1 3.29706E-1 3.02016E-1 3.06027E-1 3.23361E-1 3.32266E-1 3.59984E-1 3.80534E-1 3.79282E-1 3.4727E-1 2.99716E-1 2.66832E-1 2.95711E-1 3.5271E-1 4.12338E-1 4.24003E-1 3.83701E-1 3.17879E-1 2.74821E-1 2.62057E-1 2.68102E-1 2.8528E-1 3.49088E-1 4.34396E-1 4.05827E-1 3.30119E-1 2.56426E-1 2.40282E-1 1.86563E-1 1.54121E-1 1.516E-1 1.49479E-1 1.43784E-1 1.36851E-1 1.66439E-1 2.96882E-1 5.33513E-1 5.53286E-1 5.0764E-1 3.48231E-1 2.23407E-1 1.66776E-1 1.6558E-1 1.8139E-1 2.06993E-1 2.52817E-1 2.01341E-1 1.36128E-1 1.08987E-1 1.39626E-1 1.7726E-1 1.34993E-1 9.07394E-2 9.25732E-2 9.17313E-2 6.68106E-2 5.62132E-2 5.40105E-2 4.90723E-2 4.07249E-2 3.77497E-2 3.52468E-2 3.32138E-2 3.46901E-2 3.75551E-2 3.37992E-2 2.65275E-2 2.34298E-2 3.04927E-2 4.0375E-2 4.27948E-2 4.10496E-2 6.20699E-2 1.31215E-1 3.49241E-1 4.72099E-1 5.18966E-1 4.52555E-1 2.22599E-1 8.09263E-2 4.52741E-2 5.62975E-2 7.507E-2 1.10603E-1 1.41605E-1 2.42916E-1 -9999 -9999 -9999 -9999 -9999 -9999 -9999 -9999 -9999 -9999 -9999 -9999 -9999 -9999 -9999 -9999 -9999 -9999 -9999
-9999 -9999 -9999 -9999 -9999 -9999 -9999 -9999 -9999 -9999 -9999 -9999 -9999 -9999 -9999 -9999 -9999 -9999 -9999 -9999 -9999 -9999 -9999 -9999 -9999 -9999 -9999 -9999 -9999 -9999 -9999 -9999 -9999 -9999 -9999 -9999 -9999 -9999 -9999 -9999 -9999 -9999 -9999 -9999 -9999 -9999 -9999 -9999 -9999 -9999 -9999 -9999 -9999 -9999 -9999 -9999 -9999 -9999 -9999 -9999 -9999 -9999 -9999 -9999 -9999 -9999 -9999 -9999 -9999 -9999 -9999 -9999 -9999 -9999 -9999 -9999 -9999 -9999 -9999 -9999 -9999 -9999 -9999 -9999 -9999 -9999 -9999 -9999 -9999 -9999 -9999 -9999 -9999 -9999 -9999 -9999 -9999 -9999 -9999 -9999 -9999 -9999 -9999 2.13434E-1 2.05629E-1 2.04243E-1 2.20283E-1 2.21014E-1 2.23217E-1 2.25363E-1 2.52823E-1 3.05369E-1 3.44867E-1 3.77951E-1 4.94706E-1 5.84453E-1 5.59359E-1 4.61532E-1 4.66772E-1 3.96956E-1 3.64649E-1 3.35638E-1 3.08991E-1 2.91133E-1 3.42289E-1 4.38193E-1 6.10261E-1 7.32611E-1 6.82702E-1 6.60168E-1 6.96405E-1 7.2632E-1 6.50197E-1 6.97644E-1 6.75129E-1 6.47506E-1 6.55525E-1 6.67636E-1 6.3681E-1 5.74973E-1 5.22547E-1 5.12869E-1 4.91924E-1 4.49519E-1 4.54126E-1 4.88763E-1 4.40662E-1 4.09624E-1 3.94999E-1 3.83386E-1 3.64807E-1 3.17502E-1 2.88749E-1 3.09465E-1 3.18165E-1 2.89799E-1 2.90906E-1 3.15767E-1 3.84388E-1 4.23031E-1 4.07952E-1 3.97684E-1 4.17323E-1 4.22177E-1 4.21302E-1 4.31962E-1 4.39611E-1 4.12091E-1 3.77618E-1 3.48142E-1 2.99357E-1 3.1164E-1 3.46006E-1 3.98394E-1 4.17185E-1 3.73551E-1 3.09561E-1 2.61228E-1 2.48948E-1 2.50379E-1 2.89887E-1 3.91304E-1 4.25797E-1 3.47717E-1 2.67873E-1 2.12078E-1 1.93399E-1 1.60635E-1 1.48376E-1 1.53759E-1 1.87243E-1 2.12747E-1 1.65988E-1 2.44786E-1 4.54473E-1 5.64724E-1 5.26516E-1 4.54615E-1 3.20361E-1 2.07747E-1 1.75822E-1 1.69207E-1 1.62914E-1 1.78552E-1 2.27257E-1 1.83622E-1 1.10346E-1 8.82925E-2 1.12158E-1 1.4627E-1 1.60987E-1 1.41215E-1 1.30813E-1 1.20944E-1 7.76425E-2 6.97652E-2 8.12018E-2 9.23626E-2 7.43713E-2 5.65532E-2 4.35479E-2 4.36647E-2 6.04216E-2 8.4377E-2 7.57919E-2 4.59513E-2 3.20105E-2 3.53796E-2 4.00122E-2 3.26989E-2 2.46622E-2 3.06642E-2 6.06614E-2 1.29006E-1 1.84112E-1 3.1194E-1 4.67997E-1 3.81481E-1 2.18875E-1 9.01784E-2 5.09848E-2 4.80783E-2 5.9117E-2 7.23385E-2 1.27894E-1 2.00669E-1 -9999 -9999 -9999 -9999 -9999 -9999 -9999 -9999 -9999 -9999 -9999 -9999 -9999 -9999 -9999 -9999 -9999 -9999
-9999 -9999 -9999 -9999 -9999 -9999 -9999 -9999 -9999 -9999 -9999 -9999 -9999 -9999 -9999 -9999 -9999 -9999 -9999 -9999 -9999 -9999 -9999 -9999 -9999 -9999 -9999 -9999 -9999 -9999 -9999 -9999 -9999 -9999 -9999 -9999 -9999 -9999 -9999 -9999 -9999 -9999 -9999 -9999 -9999 -9999 -9999 -9999 -9999 -9999 -9999 -9999 -9999 -9999 -9999 -9999 -9999 -9999 -9999 -9999 -9999 -9999 -9999 -9999 -9999 -9999 -9999 -9999 -9999 -9999 -9999 -9999 -9999 -9999 -9999 -9999 -9999 -9999 -9999 -9999 -9999 -9999 -9999 -9999 -9999 -9999 -9999 -9999 -9999 -9999 -9999 -9999 -9999 -9999 -9999 -9999 -9999 -9999 -9999 -9999 -9999 -9999 2.15221E-1 2.06672E-1 2.04243E-1 2.03897E-1 2.19189E-1 2.18462E-1 2.32563E-1 2.54957E-1 2.65159E-1 2.82809E-1 3.48517E-1 4.41407E-1 5.33004E-1 6.04701E-1 5.86213E-1 4.90853E-1 4.72922E-1 4.24202E-1 3.61274E-1 3.20354E-1 2.88953E-1 2.8678E-1 4.44329E-1 5.38324E-1 7.16186E-1 7.06247E-1 6.69016E-1 6.85773E-1 7.35876E-1 6.01641E-1 6.24568E-1 6.86894E-1 6.98527E-1 6.95348E-1 6.93291E-1 6.69595E-1 6.14957E-1 5.6971E-1 5.57831E-1 5.99817E-1 5.81436E-1 5.11295E-1 5.2989E-1 5.63625E-1 4.96242E-1 4.82977E-1 4.70408E-1 4.50621E-1 4.146E-1 3.74919E-1 3.60335E-1 4.00147E-1 4.15567E-1 3.75933E-1 3.16837E-1 2.90969E-1 3.80906E-1 4.58606E-1 4.81324E-1 4.69504E-1 4.83016E-1 4.80574E-1 4.77938E-1 4.7514E-1 4.74359E-1 4.52963E-1 4.23639E-1 4.00701E-1 3.71274E-1 3.53622E-1 3.44958E-1 3.7095E-1 3.96543E-1 3.62223E-1 3.28526E-1 3.02485E-1 2.85179E-1 2.87224E-1 3.51037E-1 4.31709E-1 4.09851E-1 3.1566E-1 2.22646E-1 1.82817E-1 1.68162E-1 1.55929E-1 1.51518E-1 1.51811E-1 1.75788E-1 2.18649E-1 2.58902E-1 4.12648E-1 5.52154E-1 5.54651E-1 4.95971E-1 4.47196E-1 3.51768E-1 2.52809E-1 1.93822E-1 1.55417E-1 1.46252E-1 1.6782E-1 1.8865E-1 1.46553E-1 9.40082E-2 8.57389E-2 1.30018E-1 1.99494E-1 2.65171E-1 2.46689E-1 1.94658E-1 1.46975E-1 8.63007E-2 6.74256E-2 1.02668E-1 1.61705E-1 1.49685E-1 1.07194E-1 7.00485E-2 6.93976E-2 1.08892E-1 1.84016E-1 1.89574E-1 1.12124E-1 7.71132E-2 7.89631E-2 5.94858E-2 3.48627E-2 2.23001E-2 2.34302E-2 3.36734E-2 4.7889E-2 6.29526E-2 1.40574E-1 3.32588E-1 4.85344E-1 3.79688E-1 1.97132E-1 8.93515E-2 7.19728E-2 7.55094E-2 6.70888E-2 8.21441E-2 1.21397E-1 1.80266E-1 -9999 -9999 -9999 -9999 -9999 -9999 -9999 -9999 -9999 -9999 -9999 -9999 -9999 -9999 -9999 -9999 -9999
-9999 -9999 -9999 -9999 -9999 -9999 -9999 -9999 -9999 -9999 -9999 -9999 -9999 -9999 -9999 -9999 -9999 -9999 -9999 -9999 -9999 -9999 -9999 -9999 -9999 -9999 -9999 -9999 -9999 -9999 -9999 -9999 -9999 -9999 -9999 -9999 -9999 -9999 -9999 -9999 -9999 -9999 -9999 -9999 -9999 -9999 -9999 -9999 -9999 -9999 -9999 -9999 -9999 -9999 -9999 -9999 -9999 -9999 -9999 -9999 -9999 -9999 -9999 -9999 -9999 -9999 -9999 -9999 -9999 -9999 -9999 -9999 -9999 -9999 -9999 -9999 -9999 -9999 -9999 -9999 -9999 -9999 -9999 -9999 -9999 -9999 -9999 -9999 -9999 -9999 -9999 -9999 -9999 -9999 -9999 -9999 -9999 -9999 -9999 -9999 -9999 -9999 2.09824E-1 2.10177E-1 2.13009E-1 2.30288E-1 2.25734E-1 2.37915E-1 2.33703E-1 2.35995E-1 2.65571E-1 3.03913E-1 3.92325E-1 5.08481E-1 5.81376E-1 6.44048E-1 6.02368E-1 5.17434E-1 5.05144E-1 4.87671E-1 3.62545E-1 3.25127E-1 2.93472E-1 2.9701E-1 4.70339E-1 6.57107E-1 6.95041E-1 7.1092E-1 7.20065E-1 7.14889E-1 6.34332E-1 5.90444E-1 6.61778E-1 6.77824E-1 6.73988E-1 6.7505E-1 6.53733E-1 6.586E-1 6.54015E-1 6.08211E-1 6.44722E-1 6.32009E-1 6.12007E-1 5.98939E-1 6.1288E-1 6.28152E-1 5.88315E-1 5.58058E-1 5.07319E-1 4.47593E-1 4.367E-1 4.18068E-1 4.27825E-1 4.65796E-1 4.64221E-1 4.27879E-1 3.49725E-1 3.19547E-1 3.99537E-1 4.72845E-1 4.96916E-1 4.71264E-1 4.53526E-1 4.55966E-1 4.37977E-1 4.40507E-1 4.59032E-1 4.52432E-1 4.40085E-1 4.13899E-1 3.91566E-1 3.51888E-1 3.13579E-1 3.26418E-1 3.57725E-1 3.45362E-1 3.40816E-1 3.37768E-1 3.25964E-1 3.48003E-1 4.20846E-1 4.23021E-1 4.04127E-1 2.96767E-1 2.0498E-1 1.76966E-1 1.84813E-1 1.89829E-1 1.99097E-1 1.89637E-1 1.97499E-1 2.0785E-1 3.33994E-1 5.08182E-1 5.49374E-1 5.06468E-1 5.07625E-1 4.86496E-1 4.20859E-1 3.01814E-1 2.02002E-1 1.42383E-1 1.2937E-1 1.36213E-1 1.29608E-1 1.03872E-1 8.77129E-2 9.68003E-2 1.47191E-1 2.39199E-1 3.42651E-1 3.15632E-1 2.55187E-1 1.79753E-1 9.74743E-2 6.16233E-2 9.11356E-2 1.96177E-1 2.34626E-1 1.6642E-1 8.9378E-2 7.9223E-2 1.35414E-1 2.61124E-1 3.28039E-1 2.34623E-1 2.00871E-1 1.79071E-1 1.08137E-1 4.89496E-2 3.35112E-2 3.65061E-2 4.36888E-2 5.80085E-2 8.66221E-2 1.39479E-1 2.6982E-1 4.96826E-1 5.10282E-1 3.32216E-1 2.42589E-1 1.91142E-1 1.72115E-1 9.6646E-2 9.8364E-2 1.62902E-1 2.14421E-1 -9999 -9999 -9999 -9999 -9999 -9999 -9999 -9999 -9999 -9999 -9999 -9999 -9999 -9999 -9999 -9999 -9999
-9999 -9999 -9999 -9999 -9999 -9999 -9999 -9999 -9999 -9999 -9999 -9999 -9999 -9999 -9999 -9999 -9999 -9999 -9999 -9999 -9999 -9999 -9999 -9999 -9999 -9999 -9999 -9999 -9999 -9999 -9999 -9999 -9999 -9999 -9999 -9999 -9999 -9999 -9999 -9999 -9999 -9999 -9999 -9999 -9999 -9999 -9999 -9999 -9999 -9999 -9999 -9999 -9999 -9999 -9999 -9999 -9999 -9999 -9999 -9999 -9999 -9999 -9999 -9999 -9999 -9999 -9999 -9999 -9999 -9999 -9999 -9999 -9999 -9999 -9999 -9999 -9999 -9999 -9999 -9999 -9999 -9999 -9999 -9999 -9999 -9999 -9999 -9999 -9999 -9999 -9999 -9999 -9999 -9999 -9999 -9999 -9999 -9999 -9999 -9999 -9999 2.12298E-1 2.10529E-1 2.26066E-1 2.63617E-1 2.8724E-1 2.8767E-1 2.57831E-1 2.51626E-1 2.54957E-1 2.7482E-1 3.20475E-1 4.19012E-1 5.83411E-1 6.76598E-1 6.56559E-1 6.01397E-1 5.18456E-1 5.3986E-1 6.20232E-1 4.24195E-1 3.26054E-1 2.87771E-1 3.07437E-1 4.40397E-1 6.14598E-1 6.44634E-1 6.45291E-1 6.11288E-1 6.40813E-1 5.28613E-1 6.84447E-1 6.86031E-1 6.79435E-1 6.68173E-1 6.36082E-1 6.28525E-1 6.30108E-1 6.26186E-1 6.06079E-1 6.07061E-1 5.93756E-1 5.99922E-1 5.95812E-1 5.80771E-1 5.66329E-1 5.28812E-1 5.06292E-1 4.61129E-1 4.15883E-1 4.47665E-1 4.72881E-1 4.77586E-1 4.98198E-1 4.51008E-1 4.00991E-1 3.97487E-1 4.29067E-1 4.38676E-1 4.90978E-1 4.6997E-1 4.61813E-1 4.19785E-1 3.993E-1 3.85194E-1 3.8962E-1 4.2053E-1 4.18402E-1 3.88319E-1 3.63515E-1 3.42275E-1 3.07626E-1 2.83158E-1 2.78602E-1 2.97848E-1 3.07289E-1 3.20327E-1 2.96015E-1 3.01706E-1 3.55526E-1 4.21698E-1 4.15579E-1 3.6845E-1 2.59519E-1 2.01063E-1 1.97589E-1 2.14925E-1 2.45963E-1 2.67584E-1 3.10432E-1 3.40363E-1 3.44859E-1 4.78405E-1 5.38793E-1 4.87865E-1 4.54395E-1 4.78847E-1 4.6793E-1 4.2289E-1 3.33535E-1 2.06555E-1 1.36062E-1 1.19573E-1 1.15266E-1 1.08519E-1 9.89229E-2 9.3558E-2 1.05445E-1 1.32693E-1 1.74773E-1 2.02695E-1 2.38361E-1 3.28091E-1 2.84277E-1 1.14539E-1 6.4859E-2 9.71019E-2 2.1659E-1 3.01221E-1 2.00501E-1 1.03477E-1 8.94182E-2 1.38828E-1 2.93607E-1 4.2896E-1 3.73253E-1 3.71103E-1 3.07253E-1 1.64557E-1 7.07554E-2 5.86213E-2 7.32667E-2 9.90834E-2 1.613E-1 2.54497E-1 3.35179E-1 4.3961E-1 5.41031E-1 5.44764E-1 5.27835E-1 4.75725E-1 4.19386E-1 3.15064E-1 2.296E-1 -9999 -9999 -9999 -9999 -9999 -9999 -9999 -9999 -9999 -9999 -9999 -9999 -9999 -9999 -9999 -9999 -9999 -9999 -9999 -9999
-9999 -9999 -9999 -9999 -9999 -9999 -9999 -9999 -9999 -9999 -9999 -9999 -9999 -9999 -9999 -9999 -9999 -9999 -9999 -9999 -9999 -9999 -9999 -9999 -9999 -9999 -9999 -9999 -9999 -9999 -9999 -9999 -9999 -9999 -9999 -9999 -9999 -9999 -9999 -9999 -9999 -9999 -9999 -9999 -9999 -9999 -9999 -9999 -9999 -9999 -9999 -9999 -9999 -9999 -9999 -9999 -9999 -9999 -9999 -9999 -9999 -9999 -9999 -9999 -9999 -9999 -9999 -9999 -9999 -9999 -9999 -9999 -9999 -9999 -9999 -9999 -9999 -9999 -9999 -9999 -9999 -9999 -9999 -9999 -9999 -9999 -9999 -9999 -9999 -9999 -9999 -9999 -9999 -9999 -9999 -9999 -9999 -9999 -9999 -9999 2.16944E-1 2.11236E-1 2.13009E-1 2.59151E-1 3.56781E-1 3.57156E-1 4.14338E-1 4.29193E-1 3.40046E-1 2.75067E-1 2.55687E-1 3.05949E-1 3.77013E-1 5.68171E-1 6.95289E-1 6.94188E-1 6.43838E-1 5.45952E-1 5.97736E-1 7.22982E-1 5.1026E-1 3.53294E-1 3.36327E-1 3.58548E-1 4.28128E-1 4.6967E-1 4.63911E-1 4.06748E-1 4.35075E-1 4.14616E-1 5.55762E-1 6.99147E-1 6.89671E-1 6.9153E-1 6.43211E-1 6.38443E-1 6.27687E-1 6.3294E-1 6.48053E-1 6.19156E-1 5.96994E-1 5.81543E-1 5.83336E-1 5.89477E-1 6.12221E-1 5.7341E-1 5.09413E-1 4.4965E-1 4.02565E-1 4.04419E-1 4.51564E-1 5.1628E-1 5.13096E-1 4.79247E-1 4.11618E-1 3.80962E-1 4.29793E-1 4.86096E-1 5.06044E-1 4.9336E-1 4.53856E-1 4.19991E-1 4.0001E-1 3.70145E-1 3.46645E-1 3.57797E-1 3.70648E-1 3.89151E-1 3.63448E-1 3.35629E-1 3.22103E-1 3.30779E-1 3.35433E-1 2.99055E-1 2.68887E-1 2.73062E-1 2.77706E-1 2.71952E-1 2.98619E-1 3.64721E-1 4.05572E-1 3.6626E-1 2.83134E-1 2.25625E-1 2.13374E-1 2.1958E-1 2.43048E-1 2.81721E-1 3.09186E-1 3.62922E-1 3.54881E-1 4.86806E-1 5.26829E-1 5.17328E-1 4.73974E-1 4.19281E-1 4.31776E-1 4.35328E-1 4.11665E-1 3.53609E-1 2.18523E-1 1.33601E-1 1.21794E-1 1.34463E-1 1.41061E-1 1.32679E-1 1.16383E-1 1.09268E-1 1.05509E-1 9.98144E-2 1.01959E-1 1.44928E-1 2.53435E-1 3.38704E-1 1.53497E-1 7.85488E-2 1.17322E-1 2.74818E-1 4.29724E-1 2.47515E-1 1.28587E-1 9.80551E-2 1.38067E-1 2.6339E-1 4.24291E-1 5.12838E-1 5.24238E-1 3.99106E-1 1.97793E-1 1.03207E-1 7.84818E-2 8.71962E-2 1.14585E-1 1.63785E-1 2.75564E-1 3.539E-1 4.448E-1 5.60767E-1 5.51387E-1 5.49561E-1 5.13064E-1 4.57306E-1 4.42979E-1 -9999 -9999 -9999 -9999 -9999 -9999 -9999 -9999 -9999 -9999 -9999 -9999 -9999 -9999 -9999 -9999 -9999 -9999 -9999 -9999 -9999
-9999 -9999 -9999 -9999 -9999 -9999 -9999 -9999 -9999 -9999 -9999 -9999 -9999 -9999 -9999 -9999 -9999 -9999 -9999 -9999 -9999 -9999 -9999 -9999 -9999 -9999 -9999 -9999 -9999 -9999 -9999 -9999 -9999 -9999 -9999 -9999 -9999 -9999 -9999 -9999 -9999 -9999 -9999 -9999 -9999 -9999 -9999 -9999 -9999 -9999 -9999 -9999 -9999 -9999 -9999 -9999 -9999 -9999 -9999 -9999 -9999 -9999 -9999 -9999 -9999 -9999 -9999 -9999 -9999 -9999 -9999 -9999 -9999 -9999 -9999 -9999 -9999 -9999 -9999 -9999 -9999 -9999 -9999 -9999 -9999 -9999 -9999 -9999 -9999 -9999 -9999 -9999 -9999 -9999 -9999 -9999 -9999 -9999 -9999 2.21292E-1 2.16944E-1 2.12653E-1 2.15149E-1 2.53826E-1 3.29054E-1 3.55254E-1 3.99636E-1 4.31711E-1 4.36581E-1 3.56635E-1 2.87224E-1 3.20259E-1 3.56437E-1 5.24548E-1 6.96924E-1 7.13536E-1 6.80737E-1 5.74895E-1 6.99524E-1 7.39968E-1 5.70836E-1 3.72982E-1 3.90536E-1 5.06864E-1 6.88645E-1 7.02794E-1 6.90747E-1 6.60043E-1 5.78973E-1 4.13078E-1 6.16926E-1 6.68762E-1 6.62695E-1 6.62185E-1 6.36698E-1 6.33864E-1 6.55961E-1 6.39288E-1 5.7955E-1 5.80674E-1 6.51087E-1 5.97778E-1 5.16898E-1 4.86146E-1 5.26184E-1 5.05726E-1 4.5767E-1 4.10151E-1 4.14931E-1 4.48094E-1 4.95971E-1 5.38706E-1 4.95238E-1 4.43848E-1 4.10162E-1 3.98823E-1 4.42059E-1 5.16552E-1 5.04755E-1 4.64094E-1 4.20504E-1 3.80305E-1 3.6431E-1 3.56888E-1 3.61562E-1 3.59671E-1 3.58896E-1 3.74599E-1 3.79903E-1 3.63204E-1 3.62386E-1 3.91264E-1 3.80239E-1 3.36397E-1 2.94144E-1 2.70653E-1 2.77196E-1 2.92957E-1 3.16283E-1 3.72415E-1 3.79354E-1 3.11907E-1 2.26549E-1 2.15727E-1 2.31823E-1 2.41075E-1 2.55425E-1 2.36915E-1 2.39599E-1 2.51737E-1 3.81421E-1 5.03666E-1 4.82575E-1 4.49575E-1 4.62793E-1 4.28567E-1 3.87923E-1 4.18277E-1 4.05267E-1 3.58695E-1 2.23541E-1 1.41275E-1 1.3266E-1 1.82879E-1 2.25587E-1 2.31458E-1 2.11334E-1 2.01101E-1 1.49661E-1 1.00031E-1 7.82735E-2 9.30248E-2 1.73613E-1 3.51598E-1 2.93963E-1 1.34916E-1 1.62768E-1 3.95099E-1 4.19794E-1 3.32791E-1 2.05298E-1 1.23488E-1 1.1182E-1 1.42884E-1 2.62404E-1 4.69148E-1 5.75706E-1 4.22286E-1 2.47694E-1 1.79859E-1 1.12107E-1 7.40361E-2 9.02459E-2 1.1481E-1 1.73864E-1 2.53069E-1 3.70914E-1 5.11348E-1 4.96537E-1 4.93993E-1 4.88784E-1 5.23338E-1 -9999 -9999 -9999 -9999 -9999 -9999 -9999 -9999 -9999 -9999 -9999 -9999 -9999 -9999 -9999 -9999 -9999 -9999 -9999 -9999 -9999 -9999
-9999 -9999 -9999 -9999 -9999 -9999 -9999 -9999 -9999 -9999 -9999 -9999 -9999 -9999 -9999 -9999 -9999 -9999 -9999 -9999 -9999 -9999 -9999 -9999 -9999 -9999 -9999 -9999 -9999 -9999 -9999 -9999 -9999 -9999 -9999 -9999 -9999 -9999 -9999 -9999 -9999 -9999 -9999 -9999 -9999 -9999 -9999 -9999 -9999 -9999 -9999 -9999 -9999 -9999 -9999 -9999 -9999 -9999 -9999 -9999 -9999 -9999 -9999 -9999 -9999 -9999 -9999 -9999 -9999 -9999 -9999 -9999 -9999 -9999 -9999 -9999 -9999 -9999 -9999 -9999 -9999 -9999 -9999 -9999 -9999 -9999 -9999 -9999 -9999 -9999 -9999 -9999 -9999 -9999 -9999 -9999 -9999 -9999 2.24958E-1 2.21292E-1 2.19474E-1 2.16585E-1 2.27592E-1 2.37414E-1 2.73262E-1 3.11316E-1 3.50892E-1 3.80253E-1 4.43696E-1 4.39364E-1 3.15601E-1 3.24775E-1 3.8027E-1 5.52024E-1 7.16169E-1 7.2725E-1 6.82587E-1 6.19927E-1 7.26385E-1 7.28513E-1 5.9254E-1 3.8973E-1 4.47179E-1 6.46889E-1 7.22007E-1 6.93605E-1 7.18811E-1 7.06639E-1 5.93139E-1 4.51227E-1 5.5886E-1 6.57753E-1 6.82798E-1 6.60563E-1 6.30263E-1 6.34026E-1 6.66609E-1 6.21868E-1 5.1807E-1 5.45926E-1 5.97325E-1 5.76187E-1 5.2124E-1 4.53433E-1 4.51812E-1 4.3427E-1 3.84949E-1 3.55646E-1 4.31502E-1 5.04729E-1 5.50085E-1 5.11264E-1 4.62946E-1 4.16555E-1 4.40734E-1 4.67494E-1 5.06528E-1 5.4457E-1 5.13762E-1 4.61808E-1 4.13548E-1 3.75681E-1 3.71486E-1 3.86158E-1 4.1143E-1 4.14389E-1 4.02256E-1 4.22352E-1 4.35102E-1 4.20912E-1 4.20434E-1 4.32422E-1 4.02999E-1 3.68041E-1 3.35988E-1 2.97429E-1 3.02755E-1 3.13923E-1 3.2009E-1 3.23347E-1 3.02412E-1 2.46282E-1 2.0176E-1 2.02196E-1 2.07217E-1 2.18732E-1 2.27664E-1 2.29763E-1 2.25169E-1 3.11903E-1 4.68906E-1 4.78683E-1 4.26459E-1 4.15281E-1 4.43158E-1 4.1771E-1 3.65176E-1 3.94843E-1 3.79442E-1 3.21007E-1 2.00731E-1 1.56699E-1 1.68027E-1 2.58082E-1 3.27708E-1 3.5533E-1 3.47677E-1 3.48682E-1 2.84668E-1 1.47024E-1 1.00452E-1 8.33046E-2 1.23101E-1 2.85808E-1 4.09439E-1 3.56474E-1 3.60263E-1 5.04148E-1 4.98003E-1 4.16901E-1 3.45836E-1 2.25432E-1 1.17523E-1 1.11686E-1 1.97147E-1 4.30518E-1 5.71531E-1 4.48716E-1 3.41173E-1 3.10766E-1 1.82344E-1 9.4759E-2 1.40777E-1 1.87376E-1 2.62062E-1 3.61067E-1 4.37636E-1 4.2733E-1 4.38372E-1 4.45723E-1 4.19265E-1 -9999 -9999 -9999 -9999 -9999 -9999 -9999 -9999 -9999 -9999 -9999 -9999 -9999 -9999 -9999 -9999 -9999 -9999 -9999 -9999 -9999 -9999 -9999
-9999 -9999 -9999 -9999 -9999 -9999 -9999 -9999 -9999 -9999 -9999 -9999 -9999 -9999 -9999 -9999 -9999 -9999 -9999 -9999 -9999 -9999 -9999 -9999 -9999 -9999 -9999 -9999 -9999 -9999 -9999 -9999 -9999 -9999 -9999 -9999 -9999 -9999 -9999 -9999 -9999 -9999 -9999 -9999 -9999 -9999 -9999 -9999 -9999 -9999 -9999 -9999 -9999 -9999 -9999 -9999 -9999 -9999 -9999 -9999 -9999 -9999 -9999 -9999 -9999 -9999 -9999 -9999 -9999 -9999 -9999 -9999 -9999 -9999 -9999 -9999 -9999 -9999 -9999 -9999 -9999 -9999 -9999 -9999 -9999 -9999 -9999 -9999 -9999 -9999 -9999 -9999 -9999 -9999 -9999 -9999 -9999 2.26806E-1 2.24958E-1 2.22754E-1 2.202E-1 2.29461E-1 2.25363E-1 2.24993E-1 2.28712E-1 2.5353E-1 2.70233E-1 3.3724E-1 3.94687E-1 4.7583E-1 4.12251E-1 3.48291E-1 4.39913E-1 6.35311E-1 7.29965E-1 7.29117E-1 7.02129E-1 6.59979E-1 7.11457E-1 7.26359E-1 5.76509E-1 3.8273E-1 4.79021E-1 6.89866E-1 7.0387E-1 6.8128E-1 7.01953E-1 7.1259E-1 4.82601E-1 5.25388E-1 6.42639E-1 6.83486E-1 6.8025E-1 6.89207E-1 6.6865E-1 6.4063E-1 6.49215E-1 5.93291E-1 4.82185E-1 4.63969E-1 5.06585E-1 4.83118E-1 4.737E-1 4.75951E-1 4.71985E-1 4.29735E-1 3.69928E-1 3.86925E-1 4.55444E-1 5.16331E-1 5.66387E-1 4.87961E-1 4.44101E-1 4.3701E-1 4.74497E-1 5.42724E-1 5.40132E-1 5.35666E-1 5.33551E-1 4.76763E-1 4.15119E-1 4.02026E-1 4.18412E-1 4.31899E-1 4.64526E-1 4.63226E-1 4.48474E-1 4.6052E-1 4.52343E-1 4.36742E-1 4.46794E-1 4.4207E-1 4.17844E-1 3.79812E-1 3.31482E-1 2.93209E-1 2.81106E-1 2.74532E-1 2.63648E-1 2.50352E-1 2.27285E-1 2.04455E-1 1.93754E-1 1.9594E-1 2.05187E-1 2.1811E-1 2.26015E-1 2.38354E-1 2.58411E-1 4.02873E-1 4.8314E-1 4.38736E-1 3.93396E-1 3.94988E-1 4.09081E-1 3.67364E-1 3.27414E-1 3.32745E-1 2.91629E-1 2.29141E-1 1.6498E-1 1.53592E-1 1.86513E-1 3.10672E-1 4.18523E-1 4.71168E-1 4.60534E-1 4.89484E-1 4.09508E-1 2.83741E-1 1.7586E-1 1.02412E-1 8.50987E-2 1.46979E-1 3.62156E-1 5.04985E-1 5.21498E-1 5.97923E-1 5.68113E-1 5.24145E-1 4.92084E-1 3.54376E-1 1.48938E-1 1.23667E-1 2.03779E-1 4.16005E-1 5.69771E-1 5.47607E-1 5.18166E-1 4.68895E-1 2.77926E-1 1.58962E-1 2.17356E-1 3.85009E-1 4.5318E-1 4.23711E-1 4.10539E-1 3.55878E-1 3.12969E-1 3.17046E-1 3.47472E-1 -9999 -9999 -9999 -9999 -9999 -9999 -9999 -9999 -9999 -9999 -9999 -9999 -9999 -9999 -9999 -9999 -9999 -9999 -9999 -9999 -9999 -9999 -9999
-9999 -9999 -9999 -9999 -9999 -9999 -9999 -9999 -9999 -9999 -9999 -9999 -9999 -9999 -9999 -9999 -9999 -9999 -9999 -9999 -9999 -9999 -9999 -9999 -9999 -9999 -9999 -9999 -9999 -9999 -9999 -9999 -9999 -9999 -9999 -9999 -9999 -9999 -9999 -9999 -9999 -9999 -9999 -9999 -9999 -9999 -9999 -9999 -9999 -9999 -9999 -9999 -9999 -9999 -9999 -9999 -9999 -9999 -9999 -9999 -9999 -9999 -9999 -9999 -9999 -9999 -9999 -9999 -9999 -9999 -9999 -9999 -9999 -9999 -9999 -9999 -9999 -9999 -9999 -9999 -9999 -9999 -9999 -9999 -9999 -9999 -9999 -9999 -9999 -9999 -9999 -9999 -9999 -9999 -9999 -9999 2.27548E-1 2.24958E-1 2.23854E-1 2.22754E-1 2.1615E-1 2.12937E-1 2.24624E-1 2.20218E-1 2.15086E-1 2.36689E-1 2.67135E-1 2.87851E-1 3.5791E-1 4.43234E-1 4.8746E-1 4.00181E-1 4.8455E-1 6.63691E-1 7.25955E-1 7.3178E-1 6.68579E-1 6.95581E-1 7.03882E-1 7.27435E-1 5.22941E-1 3.96596E-1 5.62511E-1 7.12773E-1 6.78678E-1 6.82863E-1 7.18982E-1 5.80629E-1 4.49528E-1 5.3638E-1 6.4921E-1 6.9196E-1 6.89476E-1 6.65669E-1 6.41726E-1 6.64431E-1 6.68788E-1 5.93832E-1 4.84427E-1 4.71916E-1 4.42906E-1 4.6979E-1 5.08958E-1 5.18905E-1 4.68729E-1 4.24571E-1 4.29193E-1 4.61197E-1 5.13776E-1 5.79636E-1 5.6173E-1 5.01596E-1 5.03359E-1 5.39302E-1 5.36246E-1 5.71086E-1 5.1207E-1 4.99716E-1 5.0439E-1 4.72108E-1 4.50073E-1 4.59859E-1 4.64501E-1 4.82312E-1 4.78119E-1 4.60449E-1 4.61973E-1 4.43615E-1 4.32014E-1 4.14691E-1 4.12368E-1 3.90946E-1 3.79592E-1 3.46865E-1 3.1695E-1 2.74513E-1 2.52674E-1 2.48449E-1 2.41488E-1 2.34452E-1 2.1808E-1 2.18877E-1 2.07706E-1 1.99244E-1 2.3211E-1 2.54506E-1 2.78838E-1 2.70221E-1 3.52944E-1 4.56691E-1 4.61302E-1 4.0366E-1 3.69616E-1 3.88986E-1 3.948E-1 3.35149E-1 2.75957E-1 2.63353E-1 2.21137E-1 1.81498E-1 1.6219E-1 1.49958E-1 1.75071E-1 2.7851E-1 4.00369E-1 4.73495E-1 5.19385E-1 5.3642E-1 5.4853E-1 4.62138E-1 3.58935E-1 1.39124E-1 8.64953E-2 1.17663E-1 2.04498E-1 3.39912E-1 4.88903E-1 5.36325E-1 5.96039E-1 5.80474E-1 5.62615E-1 3.65279E-1 1.65249E-1 1.38903E-1 1.97823E-1 3.46351E-1 4.92479E-1 5.76519E-1 6.03832E-1 5.69772E-1 4.65929E-1 3.11928E-1 3.08923E-1 4.21065E-1 4.20656E-1 3.53602E-1 2.63816E-1 2.37938E-1 2.36436E-1 2.61683E-1 -9999 -9999 -9999 -9999 -9999 -9999 -9999 -9999 -9999 -9999 -9999 -9999 -9999 -9999 -9999 -9999 -9999 -9999 -9999 -9999 -9999 -9999 -9999 -9999
-9999 -9999 -9999 -9999 -9999 -9999 -9999 -9999 -9999 -9999 -9999 -9999 -9999 -9999 -9999 -9999 -9999 -9999 -9999 -9999 -9999 -9999 -9999 -9999 -9999 -9999 -9999 -9999 -9999 -9999 -9999 -9999 -9999 -9999 -9999 -9999 -9999 -9999 -9999 -9999 -9999 -9999 -9999 -9999 -9999 -9999 -9999 -9999 -9999 -9999 -9999 -9999 -9999 -9999 -9999 -9999 -9999 -9999 -9999 -9999 -9999 -9999 -9999 -9999 -9999 -9999 -9999 -9999 -9999 -9999 -9999 -9999 -9999 -9999 -9999 -9999 -9999 -9999 -9999 -9999 -9999 -9999 -9999 -9999 -9999 -9999 -9999 -9999 -9999 -9999 -9999 -9999 -9999 -9999 -9999 2.30531E-1 2.27177E-1 2.24958E-1 2.23487E-1 2.19032E-1 2.16868E-1 2.30211E-1 2.24624E-1 2.16165E-1 2.12229E-1 2.28724E-1 2.37457E-1 2.87123E-1 3.14109E-1 4.15786E-1 5.03753E-1 4.88706E-1 5.54068E-1 7.34865E-1 7.23781E-1 7.3821E-1 6.50394E-1 7.34778E-1 7.13657E-1 7.17923E-1 4.96367E-1 4.37675E-1 6.06298E-1 7.24162E-1 6.75701E-1 6.74796E-1 7.16553E-1 5.27907E-1 4.7927E-1 6.35345E-1 6.6085E-1 6.72763E-1 6.7821E-1 6.87637E-1 6.32009E-1 6.41534E-1 6.30908E-1 5.97256E-1 5.33564E-1 5.38298E-1 5.07154E-1 5.45468E-1 5.44897E-1 4.9116E-1 4.47058E-1 4.31187E-1 4.65046E-1 5.52094E-1 5.9458E-1 5.84756E-1 5.60767E-1 5.68822E-1 5.63589E-1 5.722E-1 5.63915E-1 5.27383E-1 4.69987E-1 4.86427E-1 5.25342E-1 5.11195E-1 4.96318E-1 5.0188E-1 4.92298E-1 4.69082E-1 4.56466E-1 4.37664E-1 4.34581E-1 4.19744E-1 4.47348E-1 4.2267E-1 4.02202E-1 3.69515E-1 3.35203E-1 3.03556E-1 2.96323E-1 3.11292E-1 3.09146E-1 2.96954E-1 3.05885E-1 2.85919E-1 2.71891E-1 2.68479E-1 2.26154E-1 1.9594E-1 2.14918E-1 2.4876E-1 2.51026E-1 2.90604E-1 4.0672E-1 4.63695E-1 4.34953E-1 4.04315E-1 3.70636E-1 3.83464E-1 3.63208E-1 2.96648E-1 2.40657E-1 2.30755E-1 2.00275E-1 1.72152E-1 1.71061E-1 1.84236E-1 2.16928E-1 2.73365E-1 3.73832E-1 4.20258E-1 5.05775E-1 5.76393E-1 6.16084E-1 5.76393E-1 4.94862E-1 2.25434E-1 1.35078E-1 1.46517E-1 1.97713E-1 2.80943E-1 4.44021E-1 5.85136E-1 6.1919E-1 5.77513E-1 5.13682E-1 3.78858E-1 2.02329E-1 1.3091E-1 1.54351E-1 2.09439E-1 2.93699E-1 3.94177E-1 4.46001E-1 4.29876E-1 4.16126E-1 4.10919E-1 3.9526E-1 3.62298E-1 2.93336E-1 2.56894E-1 1.89682E-1 1.57852E-1 1.88323E-1 -9999 -9999 -9999 -9999 -9999 -9999 -9999 -9999 -9999 -9999 -9999 -9999 -9999 -9999 -9999 -9999 -9999 -9999 -9999 -9999 -9999 -9999 -9999 -9999 -9999
-9999 -9999 -9999 -9999 -9999 -9999 -9999 -9999 -9999 -9999 -9999 -9999 -9999 -9999 -9999 -9999 -9999 -9999 -9999 -9999 -9999 -9999 -9999 -9999 -9999 -9999 -9999 -9999 -9999 -9999 -9999 -9999 -9999 -9999 -9999 -9999 -9999 -9999 -9999 -9999 -9999 -9999 -9999 -9999 -9999 -9999 -9999 -9999 -9999 -9999 -9999 -9999 -9999 -9999 -9999 -9999 -9999 -9999 -9999 -9999 -9999 -9999 -9999 -9999 -9999 -9999 -9999 -9999 -9999 -9999 -9999 -9999 -9999 -9999 -9999 -9999 -9999 -9999 -9999 -9999 -9999 -9999 -9999 -9999 -9999 -9999 -9999 -9999 -9999 -9999 -9999 -9999 -9999 -9999 2.30156E-1 2.28663E-1 2.28663E-1 2.28291E-1 2.22305E-1 2.20483E-1 2.20846E-1 2.35504E-1 2.27888E-1 2.20514E-1 2.29475E-1 2.25363E-1 2.26788E-1 2.78122E-1 3.24031E-1 3.71465E-1 4.29925E-1 5.09462E-1 6.05135E-1 7.3494E-1 7.13321E-1 7.26914E-1 6.45709E-1 6.51792E-1 7.18086E-1 6.69279E-1 5.182E-1 5.16659E-1 6.69067E-1 7.08072E-1 6.77389E-1 6.97786E-1 7.30683E-1 5.11239E-1 5.40552E-1 6.73673E-1 6.7639E-1 6.61449E-1 6.51045E-1 6.65828E-1 6.29077E-1 6.51381E-1 6.61254E-1 6.46281E-1 6.10481E-1 5.9891E-1 5.85288E-1 5.64127E-1 5.02092E-1 4.57385E-1 4.23237E-1 4.64113E-1 5.57285E-1 6.14955E-1 5.79606E-1 5.89921E-1 5.75581E-1 5.91514E-1 5.36913E-1 5.28185E-1 5.01343E-1 4.59744E-1 4.23307E-1 4.48017E-1 4.71801E-1 4.9916E-1 4.95011E-1 4.92411E-1 4.55201E-1 4.73108E-1 4.51561E-1 4.09944E-1 3.98251E-1 3.92945E-1 4.25829E-1 4.3114E-1 4.19218E-1 3.76417E-1 3.13536E-1 2.73383E-1 2.91747E-1 3.35149E-1 3.5908E-1 3.49905E-1 3.68647E-1 3.92913E-1 3.8239E-1 3.22571E-1 2.42161E-1 1.92115E-1 2.03527E-1 2.57334E-1 2.64908E-1 3.14956E-1 4.05919E-1 5.19382E-1 5.09867E-1 4.28491E-1 4.0183E-1 3.79383E-1 3.4301E-1 2.66912E-1 2.32245E-1 2.18118E-1 1.93963E-1 1.71781E-1 1.7311E-1 2.03194E-1 2.51117E-1 2.75709E-1 2.84263E-1 3.10204E-1 3.54319E-1 4.41578E-1 4.71982E-1 5.30563E-1 5.94145E-1 4.47595E-1 2.79802E-1 3.07938E-1 3.96202E-1 4.54994E-1 5.36824E-1 6.11743E-1 6.1541E-1 5.56226E-1 4.95612E-1 4.47424E-1 2.55134E-1 1.23301E-1 1.00983E-1 1.12239E-1 1.22282E-1 1.65995E-1 2.10551E-1 1.91775E-1 2.33634E-1 2.68194E-1 2.78469E-1 2.29915E-1 1.91583E-1 1.8114E-1 1.67249E-1 1.41993E-1 1.78809E-1 -9999 -9999 -9999 -9999 -9999 -9999 -9999 -9999 -9999 -9999 -9999 -9999 -9999 -9999 -9999 -9999 -9999 -9999 -9999 -9999 -9999 -9999 -9999 -9999 -9999
-9999 -9999 -9999 -9999 -9999 -9999 -9999 -9999 -9999 -9999 -9999 -9999 -9999 -9999 -9999 -9999 -9999 -9999 -9999 -9999 -9999 -9999 -9999 -9999 -9999 -9999 -9999 -9999 -9999 -9999 -9999 -9999 -9999 -9999 -9999 -9999 -9999 -9999 -9999 -9999 -9999 -9999 -9999 -9999 -9999 -9999 -9999 -9999 -9999 -9999 -9999 -9999 -9999 -9999 -9999 -9999 -9999 -9999 -9999 -9999 -9999 -9999 -9999 -9999 -9999 -9999 -9999 -9999 -9999 -9999 -9999 -9999 -9999 -9999 -9999 -9999 -9999 -9999 -9999 -9999 -9999 -9999 -9999 -9999 -9999 -9999 -9999 -9999 -9999 -9999 -9999 -9999 -9999 -9999 2.28291E-1 2.12544E-1 2.30531E-1 2.2783E-1 2.25978E-1 2.24137E-1 2.40874E-1 2.3809E-1 2.50344E-1 2.42873E-1 2.33634E-1 2.2308E-1 2.21608E-1 2.51193E-1 3.16697E-1 3.81599E-1 4.44886E-1 5.22934E-1 7.03263E-1 7.13871E-1 6.97595E-1 7.23707E-1 6.95015E-1 7.10478E-1 7.31194E-1 6.78956E-1 6.89661E-1 7.0013E-1 7.13521E-1 6.7833E-1 6.55325E-1 6.88227E-1 6.90274E-1 5.42114E-1 5.21216E-1 6.71314E-1 7.07365E-1 6.91752E-1 6.70299E-1 6.38258E-1 6.20298E-1 6.37304E-1 6.41374E-1 6.14749E-1 5.56763E-1 5.53664E-1 5.58578E-1 5.48851E-1 4.93063E-1 4.70404E-1 4.40076E-1 4.72148E-1 5.81143E-1 5.98512E-1 5.22246E-1 4.80333E-1 4.42253E-1 4.80058E-1 5.31391E-1 5.55755E-1 4.70268E-1 4.13769E-1 3.97526E-1 4.11347E-1 4.21094E-1 4.64039E-1 4.78912E-1 4.42487E-1 4.12851E-1 4.22349E-1 4.43846E-1 4.23101E-1 3.67956E-1 3.59323E-1 3.69258E-1 3.94756E-1 3.91224E-1 3.42157E-1 2.93069E-1 2.57227E-1 2.698E-1 3.03546E-1 3.42899E-1 3.6225E-1 3.64665E-1 3.93667E-1 4.05398E-1 3.71152E-1 2.52013E-1 1.97783E-1 2.22177E-1 2.71376E-1 2.78242E-1 3.07103E-1 3.65E-1 4.34823E-1 5.08155E-1 4.82825E-1 4.27052E-1 3.98864E-1 3.50377E-1 2.7178E-1 2.31696E-1 2.15004E-1 2.05989E-1 1.93309E-1 1.8752E-1 2.08646E-1 2.20107E-1 2.2466E-1 1.99101E-1 2.0873E-1 2.43172E-1 2.49988E-1 2.92896E-1 4.42138E-1 5.35707E-1 5.99424E-1 5.83065E-1 5.33047E-1 5.76902E-1 6.02688E-1 6.09318E-1 6.1794E-1 6.34546E-1 6.08656E-1 5.84757E-1 5.32369E-1 3.53702E-1 1.6541E-1 9.19174E-2 6.59574E-2 5.71224E-2 7.32661E-2 1.11436E-1 1.16662E-1 1.33151E-1 1.47378E-1 1.54897E-1 1.22199E-1 1.15826E-1 1.16421E-1 1.44568E-1 1.37588E-1 2.05453E-1 -9999 -9999 -9999 -9999 -9999 -9999 -9999 -9999 -9999 -9999 -9999 -9999 -9999 -9999 -9999 -9999 -9999 -9999 -9999 -9999 -9999 -9999 -9999 -9999 -9999
-9999 -9999 -9999 -9999 -9999 -9999 -9999 -9999 -9999 -9999 -9999 -9999 -9999 -9999 -9999 -9999 -9999 -9999 -9999 -9999 -9999 -9999 -9999 -9999 -9999 -9999 -9999 -9999 -9999 -9999 -9999 -9999 -9999 -9999 -9999 -9999 -9999 -9999 -9999 -9999 -9999 -9999 -9999 -9999 -9999 -9999 -9999 -9999 -9999 -9999 -9999 -9999 -9999 -9999 -9999 -9999 -9999 -9999 -9999 -9999 -9999 -9999 -9999 -9999 -9999 -9999 -9999 -9999 -9999 -9999 -9999 -9999 -9999 -9999 -9999 -9999 -9999 -9999 -9999 -9999 -9999 -9999 -9999 -9999 -9999 -9999 -9999 -9999 -9999 -9999 -9999 -9999 -9999 2.12544E-1 2.11134E-1 2.27548E-1 2.27459E-1 2.30064E-1 2.29691E-1 2.44365E-1 2.39625E-1 2.39241E-1 2.51934E-1 2.43653E-1 2.31668E-1 2.40947E-1 2.35538E-1 2.4525E-1 3.0978E-1 4.08585E-1 5.14132E-1 6.44536E-1 7.24897E-1 6.87531E-1 7.01017E-1 7.18434E-1 7.09226E-1 7.26932E-1 7.17434E-1 7.26116E-1 7.11416E-1 6.86285E-1 6.61852E-1 6.30822E-1 6.55539E-1 6.96722E-1 6.49904E-1 5.03234E-1 5.14775E-1 6.66614E-1 7.07116E-1 6.63498E-1 6.62644E-1 6.5549E-1 6.14944E-1 6.12101E-1 6.23351E-1 5.88021E-1 5.26323E-1 5.4995E-1 5.88159E-1 5.94407E-1 5.57266E-1 5.80006E-1 5.68471E-1 5.79636E-1 5.89144E-1 5.82368E-1 5.93242E-1 4.63167E-1 3.95433E-1 4.18038E-1 4.93368E-1 5.45722E-1 4.85028E-1 4.20809E-1 3.71484E-1 3.76363E-1 4.00156E-1 4.23654E-1 4.33183E-1 4.31029E-1 3.91405E-1 3.91019E-1 4.08345E-1 4.07943E-1 3.68013E-1 3.3255E-1 3.34028E-1 3.48874E-1 3.40845E-1 2.99538E-1 2.4543E-1 2.50061E-1 2.61713E-1 2.66585E-1 2.68046E-1 2.53091E-1 2.61635E-1 3.35404E-1 4.08962E-1 3.88618E-1 2.72227E-1 2.03782E-1 2.24392E-1 2.75724E-1 2.77182E-1 2.9227E-1 3.34017E-1 4.05554E-1 4.32264E-1 4.55877E-1 3.93069E-1 3.85292E-1 3.46226E-1 2.7096E-1 2.27441E-1 2.20038E-1 2.15921E-1 2.10647E-1 2.12496E-1 2.06759E-1 1.97485E-1 1.87531E-1 1.64464E-1 1.61494E-1 1.61525E-1 1.55643E-1 2.00125E-1 3.26638E-1 4.79864E-1 5.35664E-1 5.68017E-1 5.79506E-1 5.74769E-1 5.23057E-1 5.08324E-1 5.31337E-1 5.92728E-1 6.36162E-1 5.86985E-1 5.67389E-1 4.7669E-1 2.55652E-1 1.16839E-1 5.8824E-2 4.25311E-2 4.7803E-2 6.08022E-2 6.56672E-2 7.34089E-2 1.01017E-1 1.06821E-1 8.25365E-2 8.3588E-2 1.03326E-1 1.2347E-1 1.39995E-1 -9999 -9999 -9999 -9999 -9999 -9999 -9999 -9999 -9999 -9999 -9999 -9999 -9999 -9999 -9999 -9999 -9999 -9999 -9999 -9999 -9999 -9999 -9999 -9999 -9999 -9999
-9999 -9999 -9999 -9999 -9999 -9999 -9999 -9999 -9999 -9999 -9999 -9999 -9999 -9999 -9999 -9999 -9999 -9999 -9999 -9999 -9999 -9999 -9999 -9999 -9999 -9999 -9999 -9999 -9999 -9999 -9999 -9999 -9999 -9999 -9999 -9999 -9999 -9999 -9999 -9999 -9999 -9999 -9999 -9999 -9999 -9999 -9999 -9999 -9999 -9999 -9999 -9999 -9999 -9999 -9999 -9999 -9999 -9999 -9999 -9999 -9999 -9999 -9999 -9999 -9999 -9999 -9999 -9999 -9999 -9999 -9999 -9999 -9999 -9999 -9999 -9999 -9999 -9999 -9999 -9999 -9999 -9999 -9999 -9999 -9999 -9999 -9999 -9999 -9999 -9999 -9999 -9999 2.12191E-1 2.09729E-1 2.0868E-1 2.22305E-1 2.25978E-1 2.29318E-1 2.31937E-1 2.42714E-1 2.39241E-1 2.36179E-1 2.4876E-1 2.38148E-1 2.48012E-1 2.41336E-1 2.36306E-1 2.56445E-1 3.25591E-1 4.41797E-1 5.78889E-1 7.32536E-1 6.88264E-1 6.96795E-1 7.17137E-1 7.20915E-1 7.15094E-1 7.13026E-1 7.11677E-1 7.10128E-1 6.85042E-1 6.46601E-1 6.18203E-1 6.25635E-1 6.75856E-1 7.2457E-1 5.88036E-1 4.91663E-1 5.32047E-1 6.59672E-1 7.0596E-1 6.73005E-1 6.11637E-1 6.55124E-1 6.51902E-1 6.28933E-1 6.21259E-1 5.62539E-1 5.6668E-1 6.25302E-1 6.45727E-1 6.3894E-1 6.31707E-1 6.47193E-1 6.16823E-1 5.87861E-1 5.66557E-1 5.31086E-1 5.7722E-1 5.10349E-1 4.23731E-1 4.43356E-1 5.21469E-1 4.945E-1 4.59663E-1 4.09174E-1 3.62545E-1 3.53263E-1 3.75794E-1 3.76119E-1 3.90473E-1 4.30717E-1 3.99916E-1 3.64039E-1 3.60321E-1 3.69633E-1 3.68662E-1 3.49583E-1 3.3395E-1 3.21294E-1 3.05168E-1 2.53852E-1 2.26935E-1 2.35218E-1 2.50397E-1 2.53682E-1 2.36992E-1 2.21635E-1 2.30141E-1 2.97973E-1 4.08548E-1 3.94572E-1 3.0622E-1 2.3471E-1 2.53894E-1 2.83085E-1 2.96365E-1 2.90619E-1 3.26241E-1 3.86147E-1 3.89597E-1 3.88246E-1 3.64534E-1 3.49526E-1 3.16264E-1 2.48649E-1 2.18353E-1 2.21036E-1 2.11234E-1 2.04362E-1 1.99912E-1 1.9838E-1 1.84057E-1 1.75399E-1 1.6472E-1 1.58486E-1 1.46309E-1 1.33737E-1 1.58337E-1 2.13209E-1 3.21749E-1 4.14175E-1 4.62505E-1 4.52466E-1 3.88734E-1 2.95836E-1 2.69956E-1 3.19856E-1 4.34265E-1 6.25288E-1 6.33229E-1 6.33017E-1 5.14983E-1 3.0923E-1 1.71224E-1 9.67027E-2 7.06023E-2 5.80386E-2 5.04387E-2 4.61092E-2 5.62134E-2 7.49721E-2 7.28914E-2 6.26937E-2 6.13016E-2 7.67058E-2 9.58152E-2 1.33507E-1 -9999 -9999 -9999 -9999 -9999 -9999 -9999 -9999 -9999 -9999 -9999 -9999 -9999 -9999 -9999 -9999 -9999 -9999 -9999 -9999 -9999 -9999 -9999 -9999 -9999 -9999
-9999 -9999 -9999 -9999 -9999 -9999 -9999 -9999 -9999 -9999 -9999 -9999 -9999 -9999 -9999 -9999 -9999 -9999 -9999 -9999 -9999 -9999 -9999 -9999 -9999 -9999 -9999 -9999 -9999 -9999 -9999 -9999 -9999 -9999 -9999 -9999 -9999 -9999 -9999 -9999 -9999 -9999 -9999 -9999 -9999 -9999 -9999 -9999 -9999 -9999 -9999 -9999 -9999 -9999 -9999 -9999 -9999 -9999 -9999 -9999 -9999 -9999 -9999 -9999 -9999 -9999 -9999 -9999 -9999 -9999 -9999 -9999 -9999 -9999 -9999 -9999 -9999 -9999 -9999 -9999 -9999 -9999 -9999 -9999 -9999 -9999 -9999 -9999 -9999 -9999 -9999 2.13962E-1 2.10782E-1 2.07634E-1 2.02386E-1 2.0307E-1 2.2121E-1 2.26348E-1 2.43102E-1 2.42327E-1 2.39241E-1 2.51934E-1 2.41237E-1 2.51992E-1 2.47221E-1 2.42897E-1 2.50407E-1 2.52009E-1 2.97284E-1 4.44886E-1 6.84079E-1 7.07739E-1 6.99434E-1 7.17895E-1 7.21712E-1 7.16729E-1 7.06299E-1 7.18124E-1 7.2047E-1 6.85442E-1 6.51511E-1 6.37813E-1 6.27415E-1 6.56294E-1 6.94953E-1 7.04663E-1 5.95791E-1 5.1842E-1 5.33092E-1 6.49371E-1 6.87577E-1 6.75775E-1 6.06078E-1 5.90759E-1 6.19401E-1 5.92664E-1 5.75527E-1 5.43898E-1 6.12603E-1 6.60506E-1 6.15313E-1 6.21296E-1 6.34153E-1 5.64665E-1 5.17558E-1 5.89172E-1 5.98181E-1 5.14119E-1 4.97728E-1 4.99535E-1 4.38195E-1 4.28964E-1 4.91858E-1 4.93905E-1 4.63194E-1 4.50089E-1 4.13374E-1 3.90849E-1 3.60657E-1 3.45695E-1 3.55935E-1 4.04961E-1 4.06057E-1 3.69387E-1 3.4402E-1 3.39579E-1 3.59479E-1 3.63367E-1 3.35617E-1 3.1954E-1 3.20721E-1 3.01798E-1 2.56243E-1 2.524E-1 2.78378E-1 3.15041E-1 3.12489E-1 2.7123E-1 2.60283E-1 2.89527E-1 4.02406E-1 4.06188E-1 3.11451E-1 2.88626E-1 3.5669E-1 3.57922E-1 3.37765E-1 3.00807E-1 3.05898E-1 3.49227E-1 3.54329E-1 3.52586E-1 3.65355E-1 3.49245E-1 3.10157E-1 2.53329E-1 2.13462E-1 2.06973E-1 2.05399E-1 2.03716E-1 1.97938E-1 1.93606E-1 1.77988E-1 1.70423E-1 1.59451E-1 1.60774E-1 1.4223E-1 1.33713E-1 1.32877E-1 1.54067E-1 2.27637E-1 2.98159E-1 2.83322E-1 2.79919E-1 2.19814E-1 1.8742E-1 1.46618E-1 1.67677E-1 3.05804E-1 5.67718E-1 6.34436E-1 6.33309E-1 5.12023E-1 3.4897E-1 2.36906E-1 2.09229E-1 2.1255E-1 1.37854E-1 7.46564E-2 4.71934E-2 4.40669E-2 5.10341E-2 5.43656E-2 5.58761E-2 5.22484E-2 5.74033E-2 8.13974E-2 1.35027E-1 -9999 -9999 -9999 -9999 -9999 -9999 -9999 -9999 -9999 -9999 -9999 -9999 -9999 -9999 -9999 -9999 -9999 -9999 -9999 -9999 -9999 -9999 -9999 -9999 -9999 -9999
-9999 -9999 -9999 -9999 -9999 -9999 -9999 -9999 -9999 -9999 -9999 -9999 -9999 -9999 -9999 -9999 -9999 -9999 -9999 -9999 -9999 -9999 -9999 -9999 -9999 -9999 -9999 -9999 -9999 -9999 -9999 -9999 -9999 -9999 -9999 -9999 -9999 -9999 -9999 -9999 -9999 -9999 -9999 -9999 -9999 -9999 -9999 -9999 -9999 -9999 -9999 -9999 -9999 -9999 -9999 -9999 -9999 -9999 -9999 -9999 -9999 -9999 -9999 -9999 -9999 -9999 -9999 -9999 -9999 -9999 -9999 -9999 -9999 -9999 -9999 -9999 -9999 -9999 -9999 -9999 -9999 -9999 -9999 -9999 -9999 -9999 -9999 -9999 -9999 -9999 -9999 2.11838E-1 2.08331E-1 2.00683E-1 1.98989E-1 1.99327E-1 2.15433E-1 2.17148E-1 2.37325E-1 2.39241E-1 2.48179E-1 2.67226E-1 2.53834E-1 2.52391E-1 2.44072E-1 2.54423E-1 2.50807E-1 2.66379E-1 2.85049E-1 4.01363E-1 6.69279E-1 7.15296E-1 7.32122E-1 6.72018E-1 7.11467E-1 7.26033E-1 7.20426E-1 7.13462E-1 7.26227E-1 7.00246E-1 6.43083E-1 6.28603E-1 6.57604E-1 6.92698E-1 7.15977E-1 7.23616E-1 6.15629E-1 5.43513E-1 6.04462E-1 6.70528E-1 7.00529E-1 6.53644E-1 5.82817E-1 5.25149E-1 5.40079E-1 5.35035E-1 5.82245E-1 5.83515E-1 6.22021E-1 6.33478E-1 6.14027E-1 5.81351E-1 5.08501E-1 4.53282E-1 4.44117E-1 5.50815E-1 5.8947E-1 4.73883E-1 4.39149E-1 4.6219E-1 4.27093E-1 4.00823E-1 4.54896E-1 4.72586E-1 4.66419E-1 4.59437E-1 4.33299E-1 4.09956E-1 3.81071E-1 3.46078E-1 3.34734E-1 3.6258E-1 3.87217E-1 3.74791E-1 3.44472E-1 3.52918E-1 3.72508E-1 3.65404E-1 3.29503E-1 3.25601E-1 3.47986E-1 3.47009E-1 2.97731E-1 2.45923E-1 2.50309E-1 3.06374E-1 3.52026E-1 3.39901E-1 3.24747E-1 3.2191E-1 3.82797E-1 4.12484E-1 3.44818E-1 3.62573E-1 4.23209E-1 3.86129E-1 3.64312E-1 3.09875E-1 2.69603E-1 2.87264E-1 3.52828E-1 3.96081E-1 3.95729E-1 3.81672E-1 3.44208E-1 2.95147E-1 2.26106E-1 1.90429E-1 1.93929E-1 1.99751E-1 1.97794E-1 1.87988E-1 1.83283E-1 1.7346E-1 1.6394E-1 1.52849E-1 1.33173E-1 1.28825E-1 1.35061E-1 1.55918E-1 1.88053E-1 1.9971E-1 1.67244E-1 1.57585E-1 1.44018E-1 1.15484E-1 9.77503E-2 1.53725E-1 3.81949E-1 6.06332E-1 6.1983E-1 6.68252E-1 6.15837E-1 4.9721E-1 3.81941E-1 4.357E-1 3.8477E-1 2.3423E-1 1.0535E-1 4.88873E-2 4.27141E-2 5.75871E-2 7.53603E-2 8.65526E-2 6.59102E-2 6.86621E-2 1.01379E-1 1.79684E-1 -9999 -9999 -9999 -9999 -9999 -9999 -9999 -9999 -9999 -9999 -9999 -9999 -9999 -9999 -9999 -9999 -9999 -9999 -9999 -9999 -9999 -9999 -9999 -9999 -9999 -9999
-9999 -9999 -9999 -9999 -9999 -9999 -9999 -9999 -9999 -9999 -9999 -9999 -9999 -9999 -9999 -9999 -9999 -9999 -9999 -9999 -9999 -9999 -9999 -9999 -9999 -9999 -9999 -9999 -9999 -9999 -9999 -9999 -9999 -9999 -9999 -9999 -9999 -9999 -9999 -9999 -9999 -9999 -9999 -9999 -9999 -9999 -9999 -9999 -9999 -9999 -9999 -9999 -9999 -9999 -9999 -9999 -9999 -9999 -9999 -9999 -9999 -9999 -9999 -9999 -9999 -9999 -9999 -9999 -9999 -9999 -9999 -9999 -9999 -9999 -9999 -9999 -9999 -9999 -9999 -9999 -9999 -9999 -9999 -9999 -9999 -9999 -9999 -9999 -9999 -9999 -9999 2.1008E-1 2.03756E-1 2.02386E-1 2.00004E-1 1.97642E-1 2.10037E-1 2.13218E-1 2.30506E-1 2.36943E-1 2.80163E-1 3.94625E-1 3.30576E-1 2.64977E-1 2.3894E-1 2.50407E-1 2.47222E-1 2.62234E-1 2.66311E-1 3.25938E-1 5.24497E-1 6.6242E-1 5.76894E-1 6.14871E-1 7.09947E-1 7.23244E-1 6.98327E-1 6.18518E-1 7.15177E-1 7.13168E-1 6.73814E-1 6.86813E-1 7.0782E-1 7.18885E-1 6.85995E-1 7.13235E-1 6.79354E-1 6.15191E-1 6.48707E-1 6.81824E-1 6.80707E-1 6.39828E-1 5.78877E-1 5.41724E-1 5.28861E-1 5.5918E-1 6.09338E-1 6.54161E-1 6.5244E-1 6.07964E-1 5.94609E-1 5.47471E-1 4.77732E-1 3.95128E-1 4.24269E-1 5.24189E-1 5.82325E-1 4.88664E-1 4.26301E-1 4.20763E-1 3.87211E-1 3.7135E-1 4.16411E-1 4.27011E-1 4.64663E-1 4.37507E-1 3.98513E-1 3.88267E-1 3.66167E-1 3.4234E-1 3.16082E-1 3.23618E-1 3.34038E-1 3.31726E-1 3.30922E-1 3.59733E-1 3.85463E-1 3.59185E-1 3.22284E-1 3.23326E-1 3.82279E-1 4.06287E-1 3.32281E-1 2.5644E-1 2.29164E-1 2.54079E-1 2.76088E-1 2.9068E-1 3.02844E-1 3.34781E-1 3.98963E-1 4.21283E-1 3.98345E-1 4.19551E-1 4.39944E-1 4.20041E-1 3.53496E-1 3.3374E-1 3.09736E-1 3.53443E-1 3.82255E-1 4.16553E-1 3.98952E-1 3.85963E-1 3.54416E-1 3.1856E-1 2.28632E-1 1.90447E-1 1.80616E-1 1.82364E-1 1.77437E-1 1.70175E-1 1.67988E-1 1.59056E-1 1.55063E-1 1.43576E-1 1.42175E-1 1.4822E-1 1.51439E-1 1.75635E-1 1.95676E-1 1.58948E-1 1.1619E-1 1.0257E-1 9.6638E-2 8.15292E-2 7.81255E-2 1.61657E-1 4.27971E-1 5.50067E-1 6.37466E-1 6.31564E-1 6.71582E-1 6.18322E-1 5.53376E-1 5.64953E-1 4.43893E-1 3.18473E-1 1.48538E-1 6.24736E-2 6.94994E-2 1.55488E-1 2.10599E-1 1.80767E-1 1.0446E-1 8.98795E-2 1.41409E-1 2.46414E-1 -9999 -9999 -9999 -9999 -9999 -9999 -9999 -9999 -9999 -9999 -9999 -9999 -9999 -9999 -9999 -9999 -9999 -9999 -9999 -9999 -9999 -9999 -9999 -9999 -9999 -9999
-9999 -9999 -9999 -9999 -9999 -9999 -9999 -9999 -9999 -9999 -9999 -9999 -9999 -9999 -9999 -9999 -9999 -9999 -9999 -9999 -9999 -9999 -9999 -9999 -9999 -9999 -9999 -9999 -9999 -9999 -9999 -9999 -9999 -9999 -9999 -9999 -9999 -9999 -9999 -9999 -9999 -9999 -9999 -9999 -9999 -9999 -9999 -9999 -9999 -9999 -9999 -9999 -9999 -9999 -9999 -9999 -9999 -9999 -9999 -9999 -9999 -9999 -9999 -9999 -9999 -9999 -9999 -9999 -9999 -9999 -9999 -9999 -9999 -9999 -9999 -9999 -9999 -9999 -9999 -9999 -9999 -9999 -9999 -9999 -9999 -9999 -9999 -9999 -9999 -9999 2.11838E-1 2.06514E-1 2.08599E-1 2.09997E-1 2.25241E-1 2.17508E-1 2.13929E-1 2.13573E-1 2.28634E-1 2.31172E-1 3.0257E-1 4.09104E-1 4.15281E-1 2.94846E-1 2.43608E-1 2.50407E-1 2.46429E-1 2.55219E-1 2.55625E-1 2.90319E-1 3.21321E-1 3.65118E-1 4.01199E-1 4.41944E-1 4.87569E-1 5.89676E-1 5.85449E-1 6.39041E-1 7.08822E-1 7.22375E-1 7.14873E-1 7.24341E-1 6.28856E-1 5.93551E-1 6.30512E-1 6.41073E-1 6.58083E-1 6.39632E-1 6.4694E-1 6.83366E-1 6.94277E-1 6.62156E-1 6.10948E-1 6.04068E-1 6.11055E-1 6.34715E-1 6.42778E-1 6.75126E-1 6.35995E-1 6.22546E-1 6.20928E-1 6.04374E-1 5.46307E-1 4.3432E-1 4.03199E-1 4.75227E-1 5.80063E-1 5.05079E-1 4.45985E-1 4.02961E-1 3.70364E-1 3.54471E-1 3.86887E-1 3.99201E-1 4.45452E-1 4.34277E-1 3.85375E-1 3.51423E-1 3.38082E-1 3.18573E-1 2.96369E-1 3.01225E-1 3.19528E-1 3.30273E-1 3.52883E-1 3.78611E-1 3.76344E-1 3.32297E-1 3.04262E-1 3.24837E-1 3.99808E-1 4.35509E-1 3.6452E-1 3.09539E-1 2.40767E-1 2.23734E-1 2.31422E-1 2.34084E-1 2.42144E-1 3.0678E-1 4.02167E-1 4.4033E-1 4.35399E-1 4.35666E-1 4.08463E-1 3.9047E-1 3.40345E-1 3.17517E-1 3.77684E-1 4.1306E-1 4.30589E-1 4.25324E-1 4.01879E-1 3.82254E-1 3.58142E-1 3.20278E-1 2.57955E-1 2.19364E-1 1.9961E-1 1.77575E-1 1.68333E-1 1.64161E-1 1.5374E-1 1.4779E-1 1.39262E-1 1.32258E-1 1.35387E-1 1.45531E-1 1.51699E-1 1.65458E-1 2.14592E-1 2.12324E-1 1.60321E-1 1.33499E-1 1.02275E-1 7.92653E-2 9.31022E-2 1.71896E-1 3.7495E-1 5.08224E-1 5.49894E-1 6.39399E-1 6.74598E-1 6.90896E-1 6.47439E-1 5.88027E-1 5.01997E-1 4.18764E-1 2.19031E-1 9.69409E-2 1.0478E-1 3E-1 4.0773E-1 2.91711E-1 1.42892E-1 1.04499E-1 1.64017E-1 -9999 -9999 -9999 -9999 -9999 -9999 -9999 -9999 -9999 -9999 -9999 -9999 -9999 -9999 -9999 -9999 -9999 -9999 -9999 -9999 -9999 -9999 -9999 -9999 -9999 -9999 -9999
-9999 -9999 -9999 -9999 -9999 -9999 -9999 -9999 -9999 -9999 -9999 -9999 -9999 -9999 -9999 -9999 -9999 -9999 -9999 -9999 -9999 -9999 -9999 -9999 -9999 -9999 -9999 -9999 -9999 -9999 -9999 -9999 -9999 -9999 -9999 -9999 -9999 -9999 -9999 -9999 -9999 -9999 -9999 -9999 -9999 -9999 -9999 -9999 -9999 -9999 -9999 -9999 -9999 -9999 -9999 -9999 -9999 -9999 -9999 -9999 -9999 -9999 -9999 -9999 -9999 -9999 -9999 -9999 -9999 -9999 -9999 -9999 -9999 -9999 -9999 -9999 -9999 -9999 -9999 -9999 -9999 -9999 -9999 -9999 -9999 -9999 -9999 -9999 -9999 -9999 2.09297E-1 2.10699E-1 2.16724E-1 2.38757E-1 2.37507E-1 2.33342E-1 2.25519E-1 2.20762E-1 2.32301E-1 2.53435E-1 3.06915E-1 3.30114E-1 3.21693E-1 2.97039E-1 2.98169E-1 2.9026E-1 2.83667E-1 2.80233E-1 2.92073E-1 2.86826E-1 3.09091E-1 3.21913E-1 3.57707E-1 4.04194E-1 4.93404E-1 4.34064E-1 5.34647E-1 5.77389E-1 6.29567E-1 6.93534E-1 6.98722E-1 5.63302E-1 5.48875E-1 5.71325E-1 5.35978E-1 6.04287E-1 6.0926E-1 6.30944E-1 6.3547E-1 6.73266E-1 6.8835E-1 6.50881E-1 5.96018E-1 6.27081E-1 6.80259E-1 6.58463E-1 6.62443E-1 6.51762E-1 5.75778E-1 5.97343E-1 5.7928E-1 5.33146E-1 5.40097E-1 4.60317E-1 4.0758E-1 4.48113E-1 5.32677E-1 5.45845E-1 4.82225E-1 4.30991E-1 3.86835E-1 3.51826E-1 3.62453E-1 3.67212E-1 4.2204E-1 4.24135E-1 3.9115E-1 3.43054E-1 3.10483E-1 3.04493E-1 3.02497E-1 3.05027E-1 3.38307E-1 3.64611E-1 3.87682E-1 3.92074E-1 3.6126E-1 3.1264E-1 2.76343E-1 3.16308E-1 3.63475E-1 4.15152E-1 4.15248E-1 3.7857E-1 3.38397E-1 2.88227E-1 2.92946E-1 2.81404E-1 2.76029E-1 3.67319E-1 4.31483E-1 4.47241E-1 4.35621E-1 4.28025E-1 4.08565E-1 3.647E-1 3.21493E-1 3.64739E-1 4.3103E-1 4.52802E-1 4.48319E-1 4.43507E-1 4.3093E-1 4.05405E-1 3.64828E-1 3.28608E-1 2.83695E-1 2.75195E-1 2.43684E-1 2.09139E-1 2.05719E-1 1.85169E-1 1.61673E-1 1.45528E-1 1.37908E-1 1.27439E-1 1.23084E-1 1.2822E-1 1.34466E-1 1.29662E-1 1.7072E-1 2.72556E-1 3.02685E-1 2.80046E-1 2.01723E-1 1.58654E-1 1.81657E-1 2.86618E-1 4.29128E-1 5.28684E-1 5.23155E-1 5.11249E-1 6.05755E-1 6.63193E-1 6.89789E-1 6.59611E-1 6.21514E-1 5.1207E-1 3.31479E-1 1.75089E-1 1.69903E-1 3.69012E-1 4.9807E-1 3.66912E-1 1.89331E-1 1.6327E-1 2.78811E-1 -9999 -9999 -9999 -9999 -9999 -9999 -9999 -9999 -9999 -9999 -9999 -9999 -9999 -9999 -9999 -9999 -9999 -9999 -9999 -9999 -9999 -9999 -9999 -9999 -9999 -9999 -9999
-9999 -9999 -9999 -9999 -9999 -9999 -9999 -9999 -9999 -9999 -9999 -9999 -9999 -9999 -9999 -9999 -9999 -9999 -9999 -9999 -9999 -9999 -9999 -9999 -9999 -9999 -9999 -9999 -9999 -9999 -9999 -9999 -9999 -9999 -9999 -9999 -9999 -9999 -9999 -9999 -9999 -9999 -9999 -9999 -9999 -9999 -9999 -9999 -9999 -9999 -9999 -9999 -9999 -9999 -9999 -9999 -9999 -9999 -9999 -9999 -9999 -9999 -9999 -9999 -9999 -9999 -9999 -9999 -9999 -9999 -9999 -9999 -9999 -9999 -9999 -9999 -9999 -9999 -9999 -9999 -9999 -9999 -9999 -9999 -9999 -9999 -9999 -9999 -9999 2.08599E-1 2.09997E-1 2.14584E-1 2.3914E-1 2.44035E-1 2.5067E-1 2.68288E-1 2.61348E-1 2.55598E-1 2.80163E-1 3.01687E-1 3.21381E-1 3.18503E-1 3.35028E-1 3.29444E-1 3.52453E-1 3.81934E-1 4.20066E-1 4.48306E-1 4.28274E-1 3.45859E-1 3.28413E-1 3.46142E-1 3.51425E-1 3.83974E-1 4.50638E-1 5.38934E-1 5.29464E-1 5.75365E-1 6.61709E-1 6.78978E-1 6.89168E-1 7.16197E-1 7.29249E-1 7.10537E-1 6.65169E-1 6.65157E-1 6.64801E-1 6.61802E-1 6.59264E-1 6.76656E-1 6.91418E-1 6.57719E-1 6.07823E-1 6.62554E-1 6.56021E-1 6.21241E-1 6.4568E-1 6.20651E-1 5.59537E-1 5.50311E-1 5.24982E-1 4.60896E-1 4.72225E-1 4.27606E-1 3.83714E-1 3.99327E-1 4.70685E-1 5.26091E-1 5.02063E-1 4.7685E-1 4.26776E-1 3.70485E-1 3.42896E-1 3.31065E-1 3.79921E-1 3.84446E-1 3.62252E-1 3.35798E-1 3.03124E-1 3.05913E-1 3.22017E-1 3.15367E-1 3.30365E-1 3.50971E-1 3.78955E-1 4.00284E-1 3.61217E-1 3.09958E-1 2.6749E-1 2.95684E-1 3.50382E-1 3.88946E-1 4.13179E-1 4.25025E-1 4.0192E-1 3.80483E-1 3.9552E-1 3.87295E-1 3.87168E-1 4.31427E-1 4.45664E-1 4.32467E-1 4.25145E-1 4.22151E-1 4.06162E-1 3.75618E-1 3.78892E-1 4.11057E-1 4.58663E-1 4.3355E-1 4.23847E-1 4.23435E-1 4.15154E-1 4.13336E-1 3.89976E-1 3.33193E-1 2.9239E-1 2.99333E-1 3.01194E-1 2.71628E-1 2.6433E-1 2.42632E-1 2.1615E-1 1.63501E-1 1.51984E-1 1.38558E-1 1.30661E-1 1.26031E-1 1.15759E-1 1.07529E-1 1.2786E-1 2.07591E-1 3.49779E-1 4.07667E-1 3.67033E-1 3.99253E-1 3.89102E-1 4.16715E-1 4.51284E-1 5.20552E-1 4.62053E-1 3.55545E-1 3.79207E-1 4.83901E-1 6.25607E-1 6.8889E-1 6.83116E-1 6.44297E-1 5.94807E-1 4.58051E-1 3.56698E-1 4.3443E-1 5.78318E-1 5.17917E-1 3.24075E-1 2.5086E-1 -9999 -9999 -9999 -9999 -9999 -9999 -9999 -9999 -9999 -9999 -9999 -9999 -9999 -9999 -9999 -9999 -9999 -9999 -9999 -9999 -9999 -9999 -9999 -9999 -9999 -9999 -9999 -9999
-9999 -9999 -9999 -9999 -9999 -9999 -9999 -9999 -9999 -9999 -9999 -9999 -9999 -9999 -9999 -9999 -9999 -9999 -9999 -9999 -9999 -9999 -9999 -9999 -9999 -9999 -9999 -9999 -9999 -9999 -9999 -9999 -9999 -9999 -9999 -9999 -9999 -9999 -9999 -9999 -9999 -9999 -9999 -9999 -9999 -9999 -9999 -9999 -9999 -9999 -9999 -9999 -9999 -9999 -9999 -9999 -9999 -9999 -9999 -9999 -9999 -9999 -9999 -9999 -9999 -9999 -9999 -9999 -9999 -9999 -9999 -9999 -9999 -9999 -9999 -9999 -9999 -9999 -9999 -9999 -9999 -9999 -9999 -9999 -9999 -9999 -9999 -9999 -9999 2.05822E-1 2.08599E-1 2.16009E-1 2.2167E-1 2.45975E-1 2.52247E-1 2.71175E-1 2.64883E-1 2.89546E-1 3.89168E-1 3.77276E-1 3.72703E-1 3.94932E-1 3.89974E-1 3.85527E-1 4.13382E-1 4.63026E-1 5.39808E-1 5.99494E-1 5.5018E-1 4.59959E-1 4.00697E-1 3.83224E-1 3.92971E-1 3.94978E-1 4.0657E-1 4.8139E-1 5.36337E-1 5.95791E-1 6.11203E-1 5.69067E-1 5.8121E-1 6.36496E-1 7.19617E-1 7.15312E-1 7.16556E-1 7.18601E-1 7.16281E-1 7.05914E-1 6.87783E-1 7.03598E-1 6.89249E-1 6.50787E-1 5.85154E-1 6.15637E-1 6.7612E-1 6.36721E-1 6.30441E-1 6.51669E-1 6.31151E-1 5.97805E-1 5.61051E-1 5.01793E-1 4.3876E-1 4.03737E-1 3.54406E-1 3.87601E-1 4.44909E-1 4.8637E-1 4.6847E-1 4.71207E-1 4.27609E-1 3.78677E-1 3.4471E-1 3.24607E-1 3.54394E-1 3.66085E-1 3.48323E-1 3.23634E-1 3.00526E-1 3.11498E-1 3.42721E-1 3.43146E-1 3.48264E-1 3.52773E-1 3.87826E-1 4.04622E-1 3.70985E-1 3.31299E-1 2.7143E-1 2.53191E-1 2.70103E-1 2.99336E-1 3.32239E-1 3.72982E-1 4.09991E-1 4.20151E-1 4.29054E-1 4.3245E-1 4.43579E-1 4.61652E-1 4.60711E-1 4.42215E-1 4.61771E-1 4.84161E-1 4.69602E-1 4.49071E-1 4.44471E-1 4.63084E-1 4.52039E-1 4.09046E-1 3.8208E-1 3.9531E-1 3.9729E-1 3.75445E-1 3.71001E-1 3.22496E-1 2.83629E-1 2.99989E-1 3.30043E-1 3.30697E-1 3.26771E-1 2.55592E-1 2.20431E-1 2.09271E-1 1.98078E-1 1.7726E-1 1.77996E-1 1.71056E-1 1.47134E-1 1.28626E-1 1.13616E-1 1.36193E-1 2.20132E-1 3.26995E-1 4.35729E-1 4.99337E-1 4.93074E-1 3.97149E-1 3.35245E-1 3.7806E-1 3.55327E-1 2.38666E-1 1.9798E-1 2.48187E-1 3.91729E-1 5.77843E-1 6.08051E-1 6.74559E-1 6.8539E-1 6.71141E-1 6.07E-1 5.94462E-1 6.32495E-1 6.00854E-1 4.35787E-1 3.67024E-1 -9999 -9999 -9999 -9999 -9999 -9999 -9999 -9999 -9999 -9999 -9999 -9999 -9999 -9999 -9999 -9999 -9999 -9999 -9999 -9999 -9999 -9999 -9999 -9999 -9999 -9999 -9999 -9999
-9999 -9999 -9999 -9999 -9999 -9999 -9999 -9999 -9999 -9999 -9999 -9999 -9999 -9999 -9999 -9999 -9999 -9999 -9999 -9999 -9999 -9999 -9999 -9999 -9999 -9999 -9999 -9999 -9999 -9999 -9999 -9999 -9999 -9999 -9999 -9999 -9999 -9999 -9999 -9999 -9999 -9999 -9999 -9999 -9999 -9999 -9999 -9999 -9999 -9999 -9999 -9999 -9999 -9999 -9999 -9999 -9999 -9999 -9999 -9999 -9999 -9999 -9999 -9999 -9999 -9999 -9999 -9999 -9999 -9999 -9999 -9999 -9999 -9999 -9999 -9999 -9999 -9999 -9999 -9999 -9999 -9999 -9999 -9999 -9999 -9999 -9999 -9999 -9999 2.02386E-1 2.07555E-1 2.1343E-1 2.37888E-1 2.45586E-1 2.48707E-1 2.58805E-1 2.51225E-1 2.65582E-1 2.91188E-1 3.38303E-1 3.75209E-1 4.18121E-1 4.28551E-1 4.56863E-1 4.8959E-1 5.30608E-1 5.73668E-1 5.49204E-1 5.15574E-1 4.97082E-1 5.03607E-1 4.81661E-1 4.71305E-1 5.22019E-1 5.78904E-1 5.1715E-1 4.72288E-1 4.5878E-1 4.76522E-1 4.92233E-1 4.905E-1 5.29745E-1 5.58657E-1 6.42867E-1 7.19812E-1 7.10497E-1 7.03272E-1 7.04702E-1 7.05264E-1 7.02843E-1 6.87131E-1 6.35428E-1 5.46654E-1 6.03382E-1 6.89457E-1 6.65267E-1 6.13142E-1 5.86445E-1 6.11301E-1 6.24635E-1 6.06579E-1 5.68058E-1 5.00159E-1 4.5296E-1 4.19049E-1 3.82951E-1 4.20156E-1 4.48108E-1 4.45953E-1 4.55143E-1 4.03502E-1 3.63728E-1 3.40362E-1 3.37317E-1 3.43512E-1 3.56729E-1 3.70773E-1 3.44152E-1 3.22308E-1 3.24334E-1 3.59629E-1 3.69897E-1 3.80017E-1 3.86881E-1 4.06197E-1 4.21993E-1 3.88491E-1 3.3422E-1 2.72918E-1 2.47851E-1 2.47136E-1 2.56667E-1 2.64453E-1 2.60784E-1 2.91359E-1 3.29476E-1 3.7894E-1 4.22109E-1 4.66464E-1 4.7042E-1 4.67087E-1 4.88859E-1 4.85417E-1 4.71799E-1 4.73115E-1 4.69868E-1 4.62459E-1 4.3842E-1 4.37507E-1 4.02867E-1 3.59321E-1 3.49238E-1 3.45007E-1 3.2846E-1 3.02562E-1 2.54733E-1 2.53994E-1 2.95389E-1 3.21621E-1 3.59674E-1 3.67161E-1 2.8584E-1 2.15785E-1 2.12844E-1 2.19695E-1 1.91297E-1 1.96011E-1 2.14495E-1 2.20267E-1 1.92427E-1 1.43924E-1 1.19578E-1 1.33246E-1 1.8578E-1 2.7942E-1 3.69244E-1 4.40254E-1 3.26514E-1 2.2166E-1 1.99733E-1 2.00211E-1 1.56676E-1 1.19644E-1 1.38569E-1 2.42391E-1 3.4923E-1 4.06854E-1 4.7888E-1 5.08411E-1 4.93263E-1 4.95355E-1 4.94814E-1 5.51778E-1 5.10039E-1 5.35557E-1 4.42875E-1 4.36537E-1 -9999 -9999 -9999 -9999 -9999 -9999 -9999 -9999 -9999 -9999 -9999 -9999 -9999 -9999 -9999 -9999 -9999 -9999 -9999 -9999 -9999 -9999 -9999 -9999 -9999 -9999 -9999
-9999 -9999 -9999 -9999 -9999 -9999 -9999 -9999 -9999 -9999 -9999 -9999 -9999 -9999 -9999 -9999 -9999 -9999 -9999 -9999 -9999 -9999 -9999 -9999 -9999 -9999 -9999 -9999 -9999 -9999 -9999 -9999 -9999 -9999 -9999 -9999 -9999 -9999 -9999 -9999 -9999 -9999 -9999 -9999 -9999 -9999 -9999 -9999 -9999 -9999 -9999 -9999 -9999 -9999 -9999 -9999 -9999 -9999 -9999 -9999 -9999 -9999 -9999 -9999 -9999 -9999 -9999 -9999 -9999 -9999 -9999 -9999 -9999 -9999 -9999 -9999 -9999 -9999 -9999 -9999 -9999 -9999 -9999 -9999 -9999 -9999 -9999 -9999 2.08251E-1 2.0307E-1 2.01969E-1 2.10963E-1 2.36746E-1 2.42103E-1 2.39688E-1 2.5281E-1 2.48859E-1 2.5785E-1 2.44652E-1 2.5311E-1 2.58754E-1 3.37135E-1 4.155E-1 4.41996E-1 4.82364E-1 4.91138E-1 4.67929E-1 4.67929E-1 4.90386E-1 4.95023E-1 5.18825E-1 5.40242E-1 5.64559E-1 6.09282E-1 6.84109E-1 7.17797E-1 6.87154E-1 5.94717E-1 5.04163E-1 5.01486E-1 4.92594E-1 5.07279E-1 5.07279E-1 5.52666E-1 6.38757E-1 6.9894E-1 7.17359E-1 7.18342E-1 7.09103E-1 7.12265E-1 6.87001E-1 6.43861E-1 5.8235E-1 5.88387E-1 6.91951E-1 6.37772E-1 6.4261E-1 5.77059E-1 5.57572E-1 5.92803E-1 6.01779E-1 5.88906E-1 5.73042E-1 5.2103E-1 4.6371E-1 4.07608E-1 3.82333E-1 3.82546E-1 4.1665E-1 4.29201E-1 3.81376E-1 3.67415E-1 3.67943E-1 3.71567E-1 3.59122E-1 3.79105E-1 3.91645E-1 3.61E-1 3.54028E-1 3.48487E-1 3.69202E-1 3.96718E-1 4.27672E-1 4.32992E-1 4.24472E-1 3.80603E-1 3.43524E-1 3.21459E-1 3.05029E-1 2.6642E-1 2.58138E-1 3.02512E-1 3.23416E-1 2.75165E-1 2.66342E-1 3.04798E-1 3.95838E-1 4.32513E-1 4.75925E-1 4.87393E-1 5.03428E-1 4.87184E-1 4.46223E-1 4.18151E-1 4.41009E-1 4.69789E-1 4.35271E-1 4.28889E-1 4.46105E-1 4.30269E-1 3.91506E-1 3.40648E-1 3.00679E-1 2.54229E-1 2.24587E-1 2.13169E-1 2.27863E-1 2.55292E-1 2.94605E-1 3.63022E-1 4.04305E-1 3.54815E-1 2.69566E-1 2.66622E-1 2.37121E-1 1.65215E-1 1.54355E-1 1.84421E-1 2.34931E-1 2.58902E-1 2.07393E-1 1.66462E-1 1.45313E-1 1.93937E-1 2.45132E-1 3.43023E-1 4.49856E-1 3.65091E-1 2.04511E-1 1.31095E-1 1.20391E-1 1.07001E-1 8.55469E-2 1.13916E-1 1.55928E-1 1.65925E-1 2.19554E-1 2.4146E-1 2.67121E-1 2.4868E-1 2.44408E-1 2.50745E-1 3.2354E-1 4.72395E-1 4.44941E-1 4.67817E-1 4.65225E-1 -9999 -9999 -9999 -9999 -9999 -9999 -9999 -9999 -9999 -9999 -9999 -9999 -9999 -9999 -9999 -9999 -9999 -9999 -9999 -9999 -9999 -9999 -9999 -9999 -9999 -9999 -9999
-9999 -9999 -9999 -9999 -9999 -9999 -9999 -9999 -9999 -9999 -9999 -9999 -9999 -9999 -9999 -9999 -9999 -9999 -9999 -9999 -9999 -9999 -9999 -9999 -9999 -9999 -9999 -9999 -9999 -9999 -9999 -9999 -9999 -9999 -9999 -9999 -9999 -9999 -9999 -9999 -9999 -9999 -9999 -9999 -9999 -9999 -9999 -9999 -9999 -9999 -9999 -9999 -9999 -9999 -9999 -9999 -9999 -9999 -9999 -9999 -9999 -9999 -9999 -9999 -9999 -9999 -9999 -9999 -9999 -9999 -9999 -9999 -9999 -9999 -9999 -9999 -9999 -9999 -9999 -9999 -9999 -9999 -9999 -9999 -9999 -9999 -9999 -9999 2.18517E-1 2.04021E-1 1.99593E-1 2.04021E-1 2.11314E-1 2.29498E-1 2.2987E-1 2.55198E-1 2.9909E-1 3.71732E-1 3.5201E-1 2.92225E-1 2.45963E-1 2.38485E-1 2.93663E-1 3.67211E-1 3.99327E-1 4.14694E-1 4.44857E-1 4.49465E-1 4.53051E-1 4.79329E-1 4.88087E-1 5.18825E-1 5.79145E-1 6.4569E-1 7.10343E-1 6.9862E-1 7.04736E-1 6.78714E-1 6.50815E-1 6.19452E-1 6.00808E-1 5.83302E-1 5.62956E-1 5.64962E-1 6.05104E-1 6.67137E-1 6.87123E-1 6.93896E-1 6.90204E-1 6.84462E-1 6.91706E-1 6.63256E-1 6.51712E-1 6.47999E-1 6.53838E-1 6.04571E-1 6.15389E-1 5.79239E-1 5.54498E-1 5.18282E-1 4.99483E-1 5.51858E-1 5.7128E-1 5.13794E-1 4.80028E-1 4.47657E-1 3.9685E-1 3.55164E-1 3.68106E-1 3.80468E-1 3.66294E-1 3.87515E-1 4.02642E-1 3.88895E-1 3.7089E-1 3.89226E-1 4.05716E-1 3.73128E-1 3.85852E-1 3.82177E-1 3.73456E-1 4.13204E-1 4.50457E-1 4.23295E-1 3.78433E-1 3.30936E-1 3.05339E-1 3.15038E-1 3.53452E-1 3.2395E-1 2.79897E-1 3.29018E-1 3.9533E-1 3.68344E-1 3.56633E-1 4.23306E-1 4.64318E-1 4.84365E-1 4.97927E-1 5.03694E-1 4.81593E-1 4.43757E-1 4.13388E-1 3.73108E-1 4.05353E-1 4.59737E-1 4.60515E-1 4.63592E-1 4.44745E-1 4.27956E-1 4.13914E-1 3.66069E-1 3.26174E-1 2.94907E-1 2.43443E-1 2.114E-1 2.06868E-1 2.03518E-1 2.28493E-1 3.07286E-1 4.2125E-1 4.20212E-1 3.5E-1 3.59469E-1 3.19591E-1 1.95372E-1 1.49311E-1 1.52577E-1 1.83938E-1 2.42695E-1 2.67058E-1 2.34896E-1 2.01319E-1 2.49343E-1 3.09365E-1 3.65429E-1 3.84014E-1 3.78483E-1 2.6659E-1 1.52992E-1 1.00829E-1 8.50346E-2 7.41409E-2 8.26572E-2 9.00111E-2 1.00558E-1 1.17468E-1 1.45415E-1 1.63975E-1 1.41696E-1 1.43016E-1 1.52928E-1 2.03484E-1 3.68906E-1 3.9324E-1 4.78238E-1 -9999 -9999 -9999 -9999 -9999 -9999 -9999 -9999 -9999 -9999 -9999 -9999 -9999 -9999 -9999 -9999 -9999 -9999 -9999 -9999 -9999 -9999 -9999 -9999 -9999 -9999 -9999 -9999
-9999 -9999 -9999 -9999 -9999 -9999 -9999 -9999 -9999 -9999 -9999 -9999 -9999 -9999 -9999 -9999 -9999 -9999 -9999 -9999 -9999 -9999 -9999 -9999 -9999 -9999 -9999 -9999 -9999 -9999 -9999 -9999 -9999 -9999 -9999 -9999 -9999 -9999 -9999 -9999 -9999 -9999 -9999 -9999 -9999 -9999 -9999 -9999 -9999 -9999 -9999 -9999 -9999 -9999 -9999 -9999 -9999 -9999 -9999 -9999 -9999 -9999 -9999 -9999 -9999 -9999 -9999 -9999 -9999 -9999 -9999 -9999 -9999 -9999 -9999 -9999 -9999 -9999 -9999 -9999 -9999 -9999 -9999 -9999 -9999 -9999 -9999 2.27261E-1 2.19861E-1 2.07126E-1 1.84082E-1 1.98917E-1 1.99517E-1 2.02231E-1 2.21766E-1 2.50153E-1 4.31051E-1 5.21751E-1 5.03344E-1 4.26224E-1 3.44688E-1 2.67028E-1 2.55159E-1 2.83147E-1 3.35127E-1 3.89686E-1 4.10668E-1 4.41277E-1 4.40555E-1 4.44131E-1 4.74691E-1 5.1111E-1 5.75886E-1 6.46056E-1 6.76121E-1 7.01976E-1 7.09268E-1 6.93505E-1 6.83451E-1 6.83203E-1 6.80981E-1 7.13011E-1 6.93182E-1 6.18635E-1 6.14511E-1 6.36248E-1 6.59285E-1 6.70132E-1 6.69887E-1 6.64392E-1 6.61852E-1 6.63007E-1 6.65084E-1 6.56627E-1 6.27474E-1 5.99732E-1 5.87653E-1 6.14989E-1 6.05901E-1 5.40027E-1 4.52862E-1 4.47584E-1 5.37713E-1 5.44627E-1 5.13187E-1 4.56375E-1 4.08139E-1 3.61192E-1 3.35028E-1 3.37725E-1 3.44288E-1 3.76185E-1 4.17261E-1 4.21597E-1 4.08607E-1 4.23055E-1 4.23061E-1 3.8333E-1 3.85101E-1 4.12642E-1 4.24891E-1 4.46657E-1 4.47288E-1 3.81649E-1 3.33148E-1 3.23188E-1 3.27985E-1 3.38739E-1 3.66948E-1 3.89488E-1 3.26545E-1 3.07186E-1 3.77384E-1 4.20554E-1 4.25965E-1 4.83457E-1 4.98641E-1 5.02557E-1 5.07951E-1 4.73609E-1 4.53112E-1 4.22617E-1 3.72106E-1 3.55317E-1 3.97131E-1 4.48784E-1 4.66493E-1 4.48389E-1 4.40133E-1 4.16369E-1 3.73342E-1 3.60027E-1 3.4494E-1 3.61628E-1 3.3723E-1 2.81244E-1 2.52411E-1 2.08497E-1 2.09342E-1 2.6475E-1 3.74095E-1 4.41701E-1 4.18007E-1 4.37335E-1 3.84032E-1 2.70909E-1 1.94569E-1 1.47809E-1 1.49233E-1 1.88151E-1 2.24639E-1 2.17144E-1 2.44306E-1 2.78428E-1 2.75861E-1 2.50899E-1 2.44614E-1 2.432E-1 2.59734E-1 1.82368E-1 1.08775E-1 8.016E-2 8.03593E-2 8.91119E-2 1.17184E-1 1.23878E-1 1.11948E-1 1.14068E-1 1.34361E-1 1.20134E-1 1.10842E-1 1.20126E-1 1.45362E-1 2.64042E-1 3.71093E-1 -9999 -9999 -9999 -9999 -9999 -9999 -9999 -9999 -9999 -9999 -9999 -9999 -9999 -9999 -9999 -9999 -9999 -9999 -9999 -9999 -9999 -9999 -9999 -9999 -9999 -9999 -9999 -9999 -9999
-9999 -9999 -9999 -9999 -9999 -9999 -9999 -9999 -9999 -9999 -9999 -9999 -9999 -9999 -9999 -9999 -9999 -9999 -9999 -9999 -9999 -9999 -9999 -9999 -9999 -9999 -9999 -9999 -9999 -9999 -9999 -9999 -9999 -9999 -9999 -9999 -9999 -9999 -9999 -9999 -9999 -9999 -9999 -9999 -9999 -9999 -9999 -9999 -9999 -9999 -9999 -9999 -9999 -9999 -9999 -9999 -9999 -9999 -9999 -9999 -9999 -9999 -9999 -9999 -9999 -9999 -9999 -9999 -9999 -9999 -9999 -9999 -9999 -9999 -9999 -9999 -9999 -9999 -9999 -9999 -9999 -9999 -9999 -9999 -9999 -9999 2.15652E-1 2.2032E-1 2.13784E-1 1.89869E-1 1.84082E-1 1.78359E-1 1.92513E-1 1.94165E-1 2.08429E-1 3.25799E-1 4.94673E-1 5.49978E-1 5.53195E-1 4.97954E-1 4.53784E-1 3.86386E-1 3.015E-1 2.67353E-1 2.97076E-1 3.46917E-1 3.9665E-1 4.04954E-1 4.07458E-1 4.33415E-1 4.41577E-1 4.99015E-1 5.88336E-1 6.72648E-1 6.87497E-1 6.60724E-1 6.58204E-1 5.71555E-1 5.40953E-1 5.33213E-1 5.65084E-1 6.42638E-1 7.08501E-1 7.01702E-1 6.75882E-1 6.3445E-1 6.40847E-1 6.50193E-1 6.57681E-1 6.62573E-1 6.68979E-1 6.34898E-1 6.24775E-1 6.37701E-1 6.17267E-1 6.14905E-1 5.90657E-1 5.84074E-1 5.90029E-1 5.19409E-1 4.37594E-1 4.10363E-1 4.69708E-1 4.7511E-1 4.95101E-1 4.44905E-1 3.99829E-1 3.66181E-1 3.67644E-1 3.55465E-1 3.64218E-1 3.69624E-1 4.01411E-1 4.44506E-1 4.50287E-1 4.58146E-1 4.46632E-1 3.85624E-1 3.71462E-1 4.29881E-1 4.73216E-1 4.58583E-1 4.16773E-1 3.75824E-1 3.52363E-1 3.58341E-1 3.49456E-1 3.79704E-1 3.98888E-1 4.20237E-1 3.87578E-1 3.49171E-1 3.90916E-1 4.23632E-1 4.79168E-1 5.01968E-1 4.95381E-1 5.10761E-1 4.95199E-1 4.78347E-1 4.50898E-1 3.91666E-1 3.42358E-1 3.52531E-1 3.92582E-1 4.39053E-1 4.40935E-1 4.2418E-1 3.92916E-1 3.78946E-1 3.46585E-1 3.48177E-1 3.73225E-1 3.88828E-1 3.94158E-1 3.64738E-1 3.39271E-1 2.39702E-1 1.85417E-1 2.08417E-1 2.51915E-1 3.27967E-1 4.41398E-1 4.914E-1 4.71507E-1 4.23275E-1 2.72564E-1 1.79526E-1 1.42089E-1 1.65739E-1 1.92547E-1 1.85141E-1 2.02146E-1 2.51147E-1 2.36505E-1 1.95065E-1 1.632E-1 1.51025E-1 1.75211E-1 1.51411E-1 1.04074E-1 1.05872E-1 1.68298E-1 2.30879E-1 3.30038E-1 3.35531E-1 2.76058E-1 2.04463E-1 1.64764E-1 1.19991E-1 1.01735E-1 1.07344E-1 1.41161E-1 2.76767E-1 -9999 -9999 -9999 -9999 -9999 -9999 -9999 -9999 -9999 -9999 -9999 -9999 -9999 -9999 -9999 -9999 -9999 -9999 -9999 -9999 -9999 -9999 -9999 -9999 -9999 -9999 -9999 -9999 -9999 -9999
-9999 -9999 -9999 -9999 -9999 -9999 -9999 -9999 -9999 -9999 -9999 -9999 -9999 -9999 -9999 -9999 -9999 -9999 -9999 -9999 -9999 -9999 -9999 -9999 -9999 -9999 -9999 -9999 -9999 -9999 -9999 -9999 -9999 -9999 -9999 -9999 -9999 -9999 -9999 -9999 -9999 -9999 -9999 -9999 -9999 -9999 -9999 -9999 -9999 -9999 -9999 -9999 -9999 -9999 -9999 -9999 -9999 -9999 -9999 -9999 -9999 -9999 -9999 -9999 -9999 -9999 -9999 -9999 -9999 -9999 -9999 -9999 -9999 -9999 -9999 -9999 -9999 -9999 -9999 -9999 -9999 -9999 -9999 -9999 -9999 -9999 1.97532E-1 2.12018E-1 1.94788E-1 1.89869E-1 1.81798E-1 1.78048E-1 1.76195E-1 1.81798E-1 2.5788E-1 4.31051E-1 5.52696E-1 5.4845E-1 5.47868E-1 5.13819E-1 4.96415E-1 4.769E-1 4.1268E-1 3.54069E-1 3.16779E-1 3.46443E-1 3.63521E-1 4.00954E-1 4.0796E-1 4.34434E-1 4.33207E-1 4.64167E-1 4.74462E-1 5.06234E-1 5.1319E-1 5.36168E-1 5.07361E-1 4.96683E-1 4.74787E-1 4.80914E-1 4.8039E-1 5.2384E-1 5.63556E-1 6.64946E-1 6.96985E-1 6.92157E-1 6.91522E-1 6.89972E-1 7.00137E-1 6.90237E-1 6.71715E-1 6.76139E-1 6.50268E-1 6.58438E-1 6.08504E-1 5.84283E-1 6.20217E-1 5.83375E-1 5.79776E-1 5.54746E-1 4.51553E-1 3.90115E-1 4.17057E-1 4.31113E-1 4.44256E-1 4.21868E-1 3.87451E-1 3.73834E-1 3.96491E-1 3.90512E-1 3.88171E-1 3.64193E-1 3.68647E-1 4.13286E-1 4.71923E-1 4.94645E-1 4.49423E-1 3.95323E-1 4.10604E-1 4.3948E-1 4.85886E-1 4.39648E-1 3.87088E-1 3.60185E-1 3.72343E-1 4.04373E-1 3.93722E-1 4.12806E-1 4.41093E-1 4.40024E-1 4.40975E-1 4.21288E-1 4.44575E-1 4.69607E-1 5.03918E-1 5.09547E-1 5.01259E-1 4.98231E-1 4.76482E-1 4.43042E-1 4.12027E-1 3.6378E-1 3.08357E-1 3.3702E-1 3.83354E-1 4.37474E-1 4.43669E-1 4.15486E-1 3.80139E-1 3.37404E-1 3.36326E-1 3.58757E-1 3.88907E-1 4.08753E-1 4.26707E-1 4.2352E-1 4.08653E-1 2.70157E-1 1.87669E-1 1.72015E-1 1.7876E-1 2.23704E-1 3.48666E-1 5.16888E-1 5.40783E-1 4.95027E-1 3.51632E-1 2.29227E-1 1.53824E-1 1.58291E-1 1.78257E-1 1.76242E-1 1.88539E-1 2.25335E-1 2.35666E-1 2.02244E-1 1.54358E-1 1.22897E-1 1.20002E-1 1.12106E-1 1.00903E-1 1.44987E-1 2.7184E-1 4.2903E-1 5.17512E-1 5.42654E-1 5.35961E-1 4.8441E-1 3.43506E-1 1.58263E-1 1.06981E-1 1.40552E-1 2.56131E-1 3.63622E-1 -9999 -9999 -9999 -9999 -9999 -9999 -9999 -9999 -9999 -9999 -9999 -9999 -9999 -9999 -9999 -9999 -9999 -9999 -9999 -9999 -9999 -9999 -9999 -9999 -9999 -9999 -9999 -9999 -9999 -9999
-9999 -9999 -9999 -9999 -9999 -9999 -9999 -9999 -9999 -9999 -9999 -9999 -9999 -9999 -9999 -9999 -9999 -9999 -9999 -9999 -9999 -9999 -9999 -9999 -9999 -9999 -9999 -9999 -9999 -9999 -9999 -9999 -9999 -9999 -9999 -9999 -9999 -9999 -9999 -9999 -9999 -9999 -9999 -9999 -9999 -9999 -9999 -9999 -9999 -9999 -9999 -9999 -9999 -9999 -9999 -9999 -9999 -9999 -9999 -9999 -9999 -9999 -9999 -9999 -9999 -9999 -9999 -9999 -9999 -9999 -9999 -9999 -9999 -9999 -9999 -9999 -9999 -9999 -9999 -9999 -9999 -9999 -9999 -9999 -9999 -9999 1.97114E-1 2.13784E-1 1.96115E-1 1.87207E-1 1.83061E-1 1.77738E-1 1.78359E-1 2.06607E-1 3.45345E-1 5.08979E-1 5.50788E-1 5.46159E-1 5.4994E-1 5.11776E-1 5.13819E-1 5.07922E-1 4.67552E-1 4.34422E-1 3.8614E-1 3.71272E-1 3.75656E-1 4.08963E-1 4.16503E-1 4.3932E-1 4.42381E-1 4.65196E-1 4.67255E-1 5.00326E-1 5.98138E-1 7.12293E-1 6.58623E-1 6.27643E-1 6.07006E-1 5.47674E-1 5.16536E-1 4.75155E-1 5.07644E-1 5.63087E-1 6.72048E-1 7.06659E-1 7.06756E-1 7.00963E-1 6.89283E-1 6.80653E-1 6.8421E-1 6.77976E-1 6.45727E-1 6.43486E-1 6.1919E-1 5.79992E-1 5.61429E-1 6.09636E-1 5.44428E-1 4.88297E-1 4.69043E-1 4.07978E-1 3.77618E-1 3.88813E-1 3.87373E-1 3.78055E-1 3.69114E-1 3.60934E-1 3.76276E-1 4.13038E-1 4.16062E-1 3.75385E-1 3.59874E-1 3.77864E-1 4.34748E-1 5.03889E-1 4.61924E-1 4.27465E-1 4.75599E-1 4.82799E-1 4.63694E-1 4.18921E-1 3.8493E-1 3.88241E-1 4.15627E-1 4.50226E-1 4.66956E-1 4.71821E-1 4.78296E-1 4.74206E-1 4.96437E-1 4.94229E-1 5.03534E-1 5.05002E-1 5.18048E-1 4.84555E-1 5.04414E-1 4.76149E-1 4.45843E-1 4.10374E-1 3.57232E-1 2.96733E-1 2.68851E-1 3.27208E-1 3.86798E-1 4.07853E-1 4.31125E-1 4.28502E-1 3.95085E-1 3.29815E-1 2.92729E-1 3.223E-1 3.51978E-1 3.80717E-1 4.09247E-1 4.52857E-1 4.30261E-1 3.48578E-1 2.38616E-1 1.93132E-1 1.74871E-1 1.98254E-1 3.19059E-1 4.94058E-1 5.63516E-1 4.39739E-1 3.94031E-1 2.91594E-1 1.99399E-1 1.6678E-1 1.63871E-1 1.63858E-1 1.69316E-1 1.84048E-1 1.95024E-1 1.93291E-1 1.81773E-1 1.44374E-1 1.18255E-1 9.84243E-2 1.10678E-1 1.84759E-1 2.92228E-1 3.35585E-1 3.70496E-1 4.58002E-1 4.99374E-1 5.82445E-1 5.13418E-1 2.4789E-1 1.24642E-1 1.92055E-1 3.47163E-1 -9999 -9999 -9999 -9999 -9999 -9999 -9999 -9999 -9999 -9999 -9999 -9999 -9999 -9999 -9999 -9999 -9999 -9999 -9999 -9999 -9999 -9999 -9999 -9999 -9999 -9999 -9999 -9999 -9999 -9999 -9999
-9999 -9999 -9999 -9999 -9999 -9999 -9999 -9999 -9999 -9999 -9999 -9999 -9999 -9999 -9999 -9999 -9999 -9999 -9999 -9999 -9999 -9999 -9999 -9999 -9999 -9999 -9999 -9999 -9999 -9999 -9999 -9999 -9999 -9999 -9999 -9999 -9999 -9999 -9999 -9999 -9999 -9999 -9999 -9999 -9999 -9999 -9999 -9999 -9999 -9999 -9999 -9999 -9999 -9999 -9999 -9999 -9999 -9999 -9999 -9999 -9999 -9999 -9999 -9999 -9999 -9999 -9999 -9999 -9999 -9999 -9999 -9999 -9999 -9999 -9999 -9999 -9999 -9999 -9999 -9999 -9999 -9999 -9999 -9999 -9999 1.97114E-1 1.98452E-1 2.0047E-1 1.98117E-1 1.88496E-1 1.81169E-1 1.76195E-1 1.80787E-1 2.55081E-1 3.82462E-1 5.08467E-1 5.49264E-1 5.49957E-1 5.32702E-1 5.01542E-1 5.03832E-1 5.08433E-1 4.75727E-1 4.61423E-1 4.40797E-1 4.28622E-1 4.01281E-1 4.25081E-1 4.25871E-1 4.55157E-1 4.57716E-1 4.80125E-1 4.98264E-1 5.51443E-1 6.70984E-1 6.8863E-1 6.9493E-1 7.0191E-1 7.08495E-1 6.79053E-1 6.51518E-1 5.35274E-1 5.00147E-1 5.35211E-1 6.18736E-1 6.69431E-1 6.80601E-1 6.91728E-1 6.94295E-1 6.88839E-1 6.85569E-1 6.674E-1 6.30936E-1 5.94318E-1 5.43286E-1 4.98482E-1 4.81179E-1 5.53967E-1 5.27183E-1 4.78441E-1 4.5915E-1 4.15176E-1 3.82572E-1 4.01811E-1 4.00048E-1 3.78812E-1 3.89856E-1 3.79032E-1 3.61747E-1 3.99011E-1 4.31059E-1 4.36503E-1 4.03026E-1 4.02595E-1 4.69608E-1 5.45054E-1 4.9101E-1 4.65929E-1 5.17838E-1 4.73142E-1 4.54284E-1 4.52807E-1 4.49688E-1 4.75417E-1 4.86946E-1 5.27534E-1 5.14102E-1 5.22743E-1 5.27208E-1 5.2851E-1 5.2622E-1 5.08137E-1 4.99685E-1 4.81733E-1 4.80453E-1 4.71229E-1 4.99303E-1 4.56332E-1 4.24538E-1 3.82473E-1 3.33045E-1 2.71109E-1 2.72376E-1 3.2211E-1 3.51458E-1 3.66442E-1 3.99978E-1 3.95406E-1 3.67897E-1 3.05857E-1 2.41202E-1 2.40402E-1 2.46389E-1 2.58707E-1 3.22755E-1 4.19761E-1 4.64777E-1 4.56826E-1 3.61275E-1 2.70101E-1 2.31914E-1 2.39499E-1 3.96687E-1 5.55629E-1 5.14787E-1 4.75106E-1 4.18087E-1 3.66933E-1 3.00112E-1 2.29431E-1 1.78176E-1 1.51426E-1 1.42387E-1 1.45951E-1 1.54505E-1 1.91291E-1 2.41202E-1 2.25842E-1 1.57587E-1 1.08603E-1 1.03753E-1 1.4053E-1 1.68562E-1 1.8021E-1 2.21531E-1 2.43337E-1 3.05024E-1 5.14415E-1 5.69654E-1 3.27888E-1 1.88582E-1 2.06796E-1 3.66056E-1 -9999 -9999 -9999 -9999 -9999 -9999 -9999 -9999 -9999 -9999 -9999 -9999 -9999 -9999 -9999 -9999 -9999 -9999 -9999 -9999 -9999 -9999 -9999 -9999 -9999 -9999 -9999 -9999 -9999 -9999 -9999
-9999 -9999 -9999 -9999 -9999 -9999 -9999 -9999 -9999 -9999 -9999 -9999 -9999 -9999 -9999 -9999 -9999 -9999 -9999 -9999 -9999 -9999 -9999 -9999 -9999 -9999 -9999 -9999 -9999 -9999 -9999 -9999 -9999 -9999 -9999 -9999 -9999 -9999 -9999 -9999 -9999 -9999 -9999 -9999 -9999 -9999 -9999 -9999 -9999 -9999 -9999 -9999 -9999 -9999 -9999 -9999 -9999 -9999 -9999 -9999 -9999 -9999 -9999 -9999 -9999 -9999 -9999 -9999 -9999 -9999 -9999 -9999 -9999 -9999 -9999 -9999 -9999 -9999 -9999 -9999 -9999 -9999 -9999 -9999 -9999 1.97448E-1 1.99123E-1 2.01485E-1 1.9603E-1 1.8882E-1 1.79292E-1 1.73685E-1 2.00114E-1 2.79188E-1 3.79526E-1 4.62696E-1 5.42355E-1 5.38296E-1 5.18397E-1 4.82817E-1 4.87435E-1 4.64998E-1 4.38157E-1 4.29829E-1 4.29326E-1 4.48936E-1 4.46391E-1 4.42082E-1 4.44622E-1 4.72569E-1 4.73594E-1 4.89653E-1 4.95816E-1 5.96449E-1 6.4871E-1 6.82913E-1 6.73813E-1 6.70093E-1 6.7926E-1 7.00238E-1 7.09023E-1 6.71594E-1 5.26262E-1 5.30523E-1 5.73998E-1 6.17756E-1 6.49179E-1 6.65319E-1 6.56137E-1 6.58198E-1 6.6976E-1 6.52454E-1 6.2169E-1 5.74523E-1 4.83749E-1 3.96199E-1 3.92842E-1 4.46514E-1 4.88215E-1 4.93589E-1 4.60398E-1 4.19584E-1 4.06282E-1 4.30219E-1 4.09932E-1 4.00697E-1 4.2001E-1 3.98368E-1 4.029E-1 3.92392E-1 4.14468E-1 4.70516E-1 4.33882E-1 4.49504E-1 5.08767E-1 6.00341E-1 5.6692E-1 5.09332E-1 5.23487E-1 5.49557E-1 5.39965E-1 5.40599E-1 5.26328E-1 5.41424E-1 5.18169E-1 4.91609E-1 4.79698E-1 4.55876E-1 4.7948E-1 5.01978E-1 4.82516E-1 4.92589E-1 4.50477E-1 4.38901E-1 4.55952E-1 4.86848E-1 4.89668E-1 4.61681E-1 4.09583E-1 3.69548E-1 3.49268E-1 3.31671E-1 3.49223E-1 3.54792E-1 3.28794E-1 3.315E-1 3.43674E-1 3.44431E-1 3.23732E-1 2.88725E-1 2.36986E-1 2.21098E-1 2.07662E-1 2.09601E-1 2.35703E-1 2.99125E-1 3.73428E-1 4.34479E-1 4.89637E-1 3.89147E-1 3.07416E-1 3.66227E-1 5.16224E-1 6.03311E-1 5.09539E-1 4.65619E-1 4.17585E-1 3.90084E-1 3.40589E-1 2.68702E-1 2.02253E-1 1.5431E-1 1.32949E-1 1.42955E-1 1.77986E-1 2.54258E-1 3.30397E-1 2.89445E-1 2.07935E-1 1.32964E-1 1.01155E-1 1.14391E-1 1.19978E-1 1.30359E-1 1.27888E-1 1.26117E-1 2.03654E-1 4.33539E-1 6.01644E-1 5.13259E-1 4.08559E-1 3.44746E-1 4.20639E-1 -9999 -9999 -9999 -9999 -9999 -9999 -9999 -9999 -9999 -9999 -9999 -9999 -9999 -9999 -9999 -9999 -9999 -9999 -9999 -9999 -9999 -9999 -9999 -9999 -9999 -9999 -9999 -9999 -9999 -9999 -9999
-9999 -9999 -9999 -9999 -9999 -9999 -9999 -9999 -9999 -9999 -9999 -9999 -9999 -9999 -9999 -9999 -9999 -9999 -9999 -9999 -9999 -9999 -9999 -9999 -9999 -9999 -9999 -9999 -9999 -9999 -9999 -9999 -9999 -9999 -9999 -9999 -9999 -9999 -9999 -9999 -9999 -9999 -9999 -9999 -9999 -9999 -9999 -9999 -9999 -9999 -9999 -9999 -9999 -9999 -9999 -9999 -9999 -9999 -9999 -9999 -9999 -9999 -9999 -9999 -9999 -9999 -9999 -9999 -9999 -9999 -9999 -9999 -9999 -9999 -9999 -9999 -9999 -9999 -9999 -9999 -9999 -9999 -9999 -9999 1.98117E-1 1.99459E-1 2.00133E-1 1.97361E-1 1.94045E-1 1.86565E-1 1.78981E-1 1.76439E-1 2.17697E-1 2.76246E-1 3.48463E-1 4.6832E-1 5.50297E-1 5.40834E-1 4.82817E-1 4.43574E-1 4.42047E-1 4.21006E-1 4.16258E-1 4.21275E-1 4.26807E-1 4.31846E-1 4.51742E-1 4.53778E-1 4.81279E-1 4.85376E-1 4.78969E-1 5.00434E-1 5.35185E-1 6.81639E-1 6.69026E-1 6.96501E-1 6.78791E-1 6.53023E-1 6.56749E-1 6.85758E-1 7.05992E-1 7.14311E-1 5.79862E-1 5.40408E-1 5.96426E-1 6.09686E-1 6.40044E-1 6.44103E-1 6.41253E-1 6.25562E-1 6.49507E-1 6.35609E-1 5.90248E-1 5.43978E-1 4.90918E-1 4.39372E-1 3.84734E-1 3.86583E-1 4.09686E-1 4.28139E-1 4.3009E-1 4.06897E-1 4.20376E-1 4.47646E-1 4.18786E-1 4.32535E-1 4.39497E-1 4.24277E-1 4.4648E-1 4.04363E-1 4.46129E-1 5.18219E-1 4.96534E-1 5.22139E-1 5.51305E-1 5.88179E-1 5.93309E-1 5.73888E-1 5.31136E-1 5.60578E-1 4.82211E-1 4.82578E-1 4.75235E-1 4.87353E-1 4.40864E-1 4.31057E-1 4.51091E-1 4.19361E-1 4.5255E-1 4.38487E-1 4.37911E-1 4.59485E-1 4.31812E-1 4.10134E-1 4.5211E-1 5.06727E-1 4.80894E-1 4.47573E-1 4.01933E-1 4.02017E-1 4.06578E-1 4.07324E-1 3.98579E-1 3.91544E-1 3.56935E-1 3.08861E-1 2.78369E-1 3.04978E-1 3.47571E-1 3.49975E-1 2.94906E-1 2.557E-1 2.30696E-1 2.05067E-1 2.11406E-1 2.35694E-1 2.95791E-1 4.05202E-1 5.08231E-1 5.13002E-1 4.60876E-1 4.93962E-1 5.94874E-1 6.01156E-1 5.55188E-1 4.2534E-1 3.84107E-1 3.24968E-1 3.05595E-1 2.74663E-1 2.40621E-1 1.84751E-1 1.43869E-1 1.54006E-1 2.14474E-1 3.1147E-1 4.00694E-1 3.9993E-1 3.49561E-1 2.27396E-1 1.34502E-1 1.08151E-1 1.00227E-1 9.3867E-2 7.98268E-2 8.66567E-2 1.52336E-1 3.40413E-1 5.53624E-1 5.7904E-1 5.84678E-1 -9999 -9999 -9999 -9999 -9999 -9999 -9999 -9999 -9999 -9999 -9999 -9999 -9999 -9999 -9999 -9999 -9999 -9999 -9999 -9999 -9999 -9999 -9999 -9999 -9999 -9999 -9999 -9999 -9999 -9999 -9999 -9999 -9999
-9999 -9999 -9999 -9999 -9999 -9999 -9999 -9999 -9999 -9999 -9999 -9999 -9999 -9999 -9999 -9999 -9999 -9999 -9999 -9999 -9999 -9999 -9999 -9999 -9999 -9999 -9999 -9999 -9999 -9999 -9999 -9999 -9999 -9999 -9999 -9999 -9999 -9999 -9999 -9999 -9999 -9999 -9999 -9999 -9999 -9999 -9999 -9999 -9999 -9999 -9999 -9999 -9999 -9999 -9999 -9999 -9999 -9999 -9999 -9999 -9999 -9999 -9999 -9999 -9999 -9999 -9999 -9999 -9999 -9999 -9999 -9999 -9999 -9999 -9999 -9999 -9999 -9999 -9999 -9999 -9999 -9999 -9999 2.00133E-1 2.00133E-1 2.00133E-1 1.98029E-1 1.9603E-1 1.91746E-1 1.84966E-1 1.78604E-1 1.96086E-1 2.04199E-1 2.50997E-1 3.77865E-1 5.50338E-1 5.87733E-1 5.43831E-1 4.60402E-1 4.33407E-1 4.03982E-1 3.78433E-1 3.85267E-1 3.93121E-1 4.24291E-1 4.25055E-1 4.31093E-1 4.35125E-1 4.60909E-1 4.57083E-1 4.78457E-1 4.86644E-1 5.75569E-1 6.33904E-1 6.91855E-1 7.02883E-1 6.9389E-1 6.58905E-1 6.43142E-1 6.78948E-1 6.96136E-1 7.082E-1 6.52701E-1 5.52115E-1 6.27656E-1 6.50696E-1 6.45401E-1 6.48813E-1 6.2526E-1 6.20581E-1 6.2484E-1 6.58631E-1 6.04252E-1 5.49927E-1 4.94943E-1 4.59447E-1 4.25896E-1 4.14631E-1 3.99987E-1 3.91777E-1 3.72892E-1 3.87322E-1 4.29127E-1 4.6069E-1 4.29779E-1 4.36491E-1 4.43928E-1 4.56283E-1 5.25121E-1 4.81048E-1 4.92972E-1 5.7588E-1 6.0523E-1 6.25687E-1 6.19316E-1 5.95529E-1 5.25538E-1 5.3521E-1 5.76653E-1 5.02018E-1 4.20832E-1 4.00933E-1 4.24592E-1 4.06028E-1 3.60977E-1 3.71403E-1 3.99004E-1 3.74299E-1 4.13526E-1 3.96468E-1 3.82042E-1 4.15702E-1 4.09722E-1 4.08417E-1 4.62989E-1 4.98726E-1 4.7746E-1 4.64246E-1 4.49577E-1 4.59783E-1 4.46449E-1 4.32954E-1 4.10475E-1 3.90961E-1 3.71815E-1 3.35725E-1 2.95026E-1 3.42397E-1 3.70022E-1 3.84756E-1 3.70226E-1 3.0937E-1 2.74545E-1 2.52039E-1 2.42432E-1 2.25148E-1 2.46309E-1 3.60484E-1 5.18638E-1 5.74298E-1 5.57883E-1 5.82066E-1 6.29186E-1 5.86592E-1 5.20025E-1 4.42647E-1 3.98625E-1 3.77272E-1 3.72269E-1 3.43047E-1 3.19534E-1 2.2437E-1 1.71129E-1 1.58709E-1 1.8932E-1 2.47828E-1 3.49902E-1 4.17007E-1 4.96442E-1 3.94974E-1 2.28565E-1 1.3332E-1 9.60132E-2 8.45817E-2 8.83357E-2 1.07877E-1 1.71982E-1 2.47918E-1 4.37988E-1 -9999 -9999 -9999 -9999 -9999 -9999 -9999 -9999 -9999 -9999 -9999 -9999 -9999 -9999 -9999 -9999 -9999 -9999 -9999 -9999 -9999 -9999 -9999 -9999 -9999 -9999 -9999 -9999 -9999 -9999 -9999 -9999 -9999 -9999 -9999
-9999 -9999 -9999 -9999 -9999 -9999 -9999 -9999 -9999 -9999 -9999 -9999 -9999 -9999 -9999 -9999 -9999 -9999 -9999 -9999 -9999 -9999 -9999 -9999 -9999 -9999 -9999 -9999 -9999 -9999 -9999 -9999 -9999 -9999 -9999 -9999 -9999 -9999 -9999 -9999 -9999 -9999 -9999 -9999 -9999 -9999 -9999 -9999 -9999 -9999 -9999 -9999 -9999 -9999 -9999 -9999 -9999 -9999 -9999 -9999 -9999 -9999 -9999 -9999 -9999 -9999 -9999 -9999 -9999 -9999 -9999 -9999 -9999 -9999 -9999 -9999 -9999 -9999 -9999 -9999 -9999 -9999 2.07991E-1 2.06954E-1 2.02843E-1 2.01823E-1 1.97695E-1 1.94045E-1 1.87529E-1 1.80787E-1 1.82358E-1 2.17338E-1 2.18686E-1 2.70703E-1 4.19222E-1 5.87632E-1 6.19163E-1 5.40304E-1 4.62955E-1 4.05478E-1 3.70186E-1 3.76002E-1 3.85757E-1 3.93613E-1 3.95846E-1 4.01768E-1 4.30086E-1 4.35125E-1 4.31846E-1 4.54031E-1 4.56065E-1 5.01462E-1 6.53944E-1 6.29391E-1 6.28216E-1 6.83701E-1 6.79416E-1 6.38552E-1 6.42416E-1 6.73994E-1 6.86849E-1 6.99238E-1 6.99599E-1 5.91504E-1 6.38261E-1 6.69432E-1 6.73062E-1 6.67605E-1 6.23912E-1 6.30183E-1 6.23055E-1 6.25422E-1 5.92303E-1 5.34403E-1 4.72913E-1 4.32909E-1 4.0919E-1 4.23946E-1 4.44373E-1 4.09549E-1 3.65929E-1 3.62781E-1 4.3144E-1 4.81612E-1 4.9633E-1 4.58659E-1 5.04299E-1 4.98118E-1 5.59253E-1 6.06359E-1 6.1597E-1 6.19005E-1 6.10361E-1 5.66582E-1 5.1865E-1 4.80385E-1 4.49308E-1 4.3363E-1 4.95019E-1 4.6919E-1 3.94374E-1 3.5659E-1 3.68979E-1 3.09868E-1 2.76874E-1 2.88295E-1 3.28541E-1 3.379E-1 3.80241E-1 3.79135E-1 3.63551E-1 3.68395E-1 3.82804E-1 4.0223E-1 4.64243E-1 4.86472E-1 4.62072E-1 4.80011E-1 4.81688E-1 4.75851E-1 4.52696E-1 4.43384E-1 4.12314E-1 3.71077E-1 3.42912E-1 3.19193E-1 3.17681E-1 3.57737E-1 3.86016E-1 3.95515E-1 4.04537E-1 3.84115E-1 3.1107E-1 3.1348E-1 3.27149E-1 2.71285E-1 2.21604E-1 2.57771E-1 4.18959E-1 5.55165E-1 5.98521E-1 5.95957E-1 6.28952E-1 5.66749E-1 5.16496E-1 4.60712E-1 4.59875E-1 4.57093E-1 4.35496E-1 4.02797E-1 3.39277E-1 3.08739E-1 2.22668E-1 1.69369E-1 1.71133E-1 1.90518E-1 2.09386E-1 3.1578E-1 5.08741E-1 5.52429E-1 3.84259E-1 2.00262E-1 1.24262E-1 1.02909E-1 1.29759E-1 2.2288E-1 2.60752E-1 2.90834E-1 4.74706E-1 -9999 -9999 -9999 -9999 -9999 -9999 -9999 -9999 -9999 -9999 -9999 -9999 -9999 -9999 -9999 -9999 -9999 -9999 -9999 -9999 -9999 -9999 -9999 -9999 -9999 -9999 -9999 -9999 -9999 -9999 -9999 -9999 -9999 -9999 -9999
-9999 -9999 -9999 -9999 -9999 -9999 -9999 -9999 -9999 -9999 -9999 -9999 -9999 -9999 -9999 -9999 -9999 -9999 -9999 -9999 -9999 -9999 -9999 -9999 -9999 -9999 -9999 -9999 -9999 -9999 -9999 -9999 -9999 -9999 -9999 -9999 -9999 -9999 -9999 -9999 -9999 -9999 -9999 -9999 -9999 -9999 -9999 -9999 -9999 -9999 -9999 -9999 -9999 -9999 -9999 -9999 -9999 -9999 -9999 -9999 -9999 -9999 -9999 -9999 -9999 -9999 -9999 -9999 -9999 -9999 -9999 -9999 -9999 -9999 -9999 -9999 -9999 -9999 -9999 -9999 -9999 -9999 2.17834E-1 2.12874E-1 2.05921E-1 2.00717E-1 1.97028E-1 1.9142E-1 1.82043E-1 1.79226E-1 1.83939E-1 2.01809E-1 2.16891E-1 2.75697E-1 4.62696E-1 5.99875E-1 6.16485E-1 5.18083E-1 4.30577E-1 3.71153E-1 3.46207E-1 3.55648E-1 3.65662E-1 3.68802E-1 3.95846E-1 4.01768E-1 4.08208E-1 4.31343E-1 4.33356E-1 4.31846E-1 4.36379E-1 5.25515E-1 6.69681E-1 7.08871E-1 7.03153E-1 7.0322E-1 6.57441E-1 6.25455E-1 6.48238E-1 6.70427E-1 6.77954E-1 6.89537E-1 7.09073E-1 6.03959E-1 6.2049E-1 6.86905E-1 6.93061E-1 6.84604E-1 6.69813E-1 6.63987E-1 6.43884E-1 5.99672E-1 5.99653E-1 5.6472E-1 4.933E-1 4.54079E-1 4.32647E-1 4.53693E-1 4.70416E-1 4.18884E-1 3.99524E-1 3.68034E-1 4.24599E-1 5.32558E-1 5.3947E-1 5.28765E-1 5.48222E-1 5.94952E-1 6.29878E-1 5.91923E-1 5.55906E-1 5.06505E-1 4.64112E-1 4.74895E-1 4.3809E-1 4.38162E-1 3.88784E-1 3.87557E-1 4.35321E-1 4.39865E-1 3.8894E-1 3.13423E-1 2.98729E-1 2.67688E-1 2.50866E-1 2.51762E-1 2.75915E-1 3.20303E-1 3.98413E-1 4.18765E-1 4.06113E-1 3.73139E-1 3.59205E-1 3.93643E-1 4.41352E-1 4.85262E-1 4.58701E-1 4.20736E-1 4.24784E-1 4.23514E-1 4.41906E-1 4.67815E-1 4.2295E-1 3.89784E-1 3.46436E-1 2.86346E-1 2.90313E-1 3.17043E-1 3.42945E-1 3.72118E-1 3.98524E-1 4.1898E-1 3.72288E-1 3.55664E-1 4.14105E-1 3.62188E-1 2.76518E-1 2.57047E-1 2.86782E-1 4.12146E-1 5.79763E-1 6.42661E-1 6.40044E-1 5.82297E-1 5.29901E-1 4.9988E-1 5.18076E-1 4.80303E-1 4.65991E-1 4.09888E-1 3.48167E-1 3.31976E-1 2.58353E-1 1.78617E-1 1.47925E-1 1.43323E-1 1.38947E-1 2.33787E-1 4.53398E-1 5.80392E-1 4.4408E-1 2.59485E-1 2.01366E-1 1.79997E-1 2.22276E-1 3.21063E-1 4.76247E-1 5.47453E-1 -9999 -9999 -9999 -9999 -9999 -9999 -9999 -9999 -9999 -9999 -9999 -9999 -9999 -9999 -9999 -9999 -9999 -9999 -9999 -9999 -9999 -9999 -9999 -9999 -9999 -9999 -9999 -9999 -9999 -9999 -9999 -9999 -9999 -9999 -9999 -9999
-9999 -9999 -9999 -9999 -9999 -9999 -9999 -9999 -9999 -9999 -9999 -9999 -9999 -9999 -9999 -9999 -9999 -9999 -9999 -9999 -9999 -9999 -9999 -9999 -9999 -9999 -9999 -9999 -9999 -9999 -9999 -9999 -9999 -9999 -9999 -9999 -9999 -9999 -9999 -9999 -9999 -9999 -9999 -9999 -9999 -9999 -9999 -9999 -9999 -9999 -9999 -9999 -9999 -9999 -9999 -9999 -9999 -9999 -9999 -9999 -9999 -9999 -9999 -9999 -9999 -9999 -9999 -9999 -9999 -9999 -9999 -9999 -9999 -9999 -9999 -9999 -9999 -9999 -9999 -9999 -9999 2.32724E-1 2.36484E-1 2.14283E-1 2.04453E-1 2.02409E-1 1.97695E-1 1.87452E-1 1.67618E-1 1.82043E-1 1.87131E-1 1.98685E-1 2.15105E-1 3.01403E-1 5.03832E-1 6.18035E-1 5.94667E-1 4.9742E-1 3.90662E-1 3.43394E-1 3.23902E-1 3.36275E-1 3.42096E-1 3.70243E-1 3.76025E-1 3.8135E-1 4.03998E-1 4.09942E-1 4.11431E-1 4.0895E-1 4.36115E-1 5.24916E-1 6.28609E-1 6.86966E-1 6.62217E-1 6.7899E-1 6.76943E-1 6.54463E-1 6.62688E-1 6.65615E-1 6.68187E-1 6.78705E-1 7.01695E-1 6.37856E-1 6.2049E-1 6.89746E-1 6.78881E-1 6.44524E-1 6.43219E-1 6.22422E-1 6.1361E-1 5.7122E-1 6.00177E-1 5.8391E-1 5.18813E-1 5.03439E-1 4.66456E-1 5.0644E-1 4.98927E-1 4.6469E-1 4.20673E-1 4.25461E-1 4.6748E-1 5.23276E-1 6.06728E-1 6.3691E-1 6.52307E-1 6.47528E-1 6.11325E-1 4.96036E-1 4.43285E-1 4.52476E-1 4.09014E-1 4.12159E-1 4.01736E-1 3.96759E-1 3.50964E-1 3.5464E-1 3.826E-1 4.03403E-1 3.44946E-1 2.8179E-1 2.77865E-1 2.91511E-1 3.00142E-1 2.70689E-1 2.80207E-1 3.80474E-1 4.43506E-1 4.6278E-1 4.33196E-1 3.85389E-1 3.89314E-1 4.2639E-1 4.49766E-1 4.72925E-1 4.53909E-1 3.9591E-1 3.78659E-1 3.89504E-1 4.29937E-1 4.61373E-1 4.5418E-1 4.07119E-1 3.59323E-1 2.86272E-1 2.50707E-1 2.50999E-1 2.54161E-1 2.62284E-1 2.94671E-1 3.33279E-1 3.43424E-1 3.87041E-1 4.48687E-1 4.76197E-1 3.86372E-1 4.01751E-1 3.83397E-1 3.53865E-1 4.53746E-1 5.72818E-1 6.5076E-1 6.07987E-1 5.91071E-1 5.63988E-1 5.38232E-1 4.79712E-1 4.44303E-1 4.34218E-1 3.97571E-1 3.78034E-1 2.65875E-1 1.80839E-1 1.34755E-1 1.22552E-1 1.21278E-1 2.35692E-1 5.08302E-1 6.75129E-1 5.28883E-1 2.64342E-1 2.90417E-1 3.70109E-1 4.88024E-1 5.49425E-1 -9999 -9999 -9999 -9999 -9999 -9999 -9999 -9999 -9999 -9999 -9999 -9999 -9999 -9999 -9999 -9999 -9999 -9999 -9999 -9999 -9999 -9999 -9999 -9999 -9999 -9999 -9999 -9999 -9999 -9999 -9999 -9999 -9999 -9999 -9999 -9999 -9999 -9999
-9999 -9999 -9999 -9999 -9999 -9999 -9999 -9999 -9999 -9999 -9999 -9999 -9999 -9999 -9999 -9999 -9999 -9999 -9999 -9999 -9999 -9999 -9999 -9999 -9999 -9999 -9999 -9999 -9999 -9999 -9999 -9999 -9999 -9999 -9999 -9999 -9999 -9999 -9999 -9999 -9999 -9999 -9999 -9999 -9999 -9999 -9999 -9999 -9999 -9999 -9999 -9999 -9999 -9999 -9999 -9999 -9999 -9999 -9999 -9999 -9999 -9999 -9999 -9999 -9999 -9999 -9999 -9999 -9999 -9999 -9999 -9999 -9999 -9999 -9999 -9999 -9999 -9999 -9999 -9999 -9999 2.06609E-1 2.10772E-1 2.0548E-1 2.03089E-1 2.01393E-1 1.97361E-1 1.7269E-1 1.67028E-1 1.86169E-1 2.09987E-1 2.26334E-1 2.43569E-1 3.41415E-1 5.66968E-1 6.15966E-1 5.51732E-1 4.71685E-1 3.59928E-1 3.17566E-1 3.23447E-1 3.32394E-1 3.45355E-1 3.5332E-1 3.5851E-1 3.79659E-1 3.84022E-1 3.88887E-1 4.10935E-1 4.0721E-1 4.18129E-1 5.01318E-1 6.30556E-1 6.24927E-1 5.81494E-1 6.01956E-1 6.39967E-1 6.7571E-1 6.82409E-1 6.71175E-1 6.67235E-1 6.72741E-1 6.95631E-1 6.47796E-1 6.36145E-1 6.85107E-1 6.63824E-1 6.24937E-1 6.05748E-1 5.6792E-1 5.58787E-1 5.57E-1 5.8864E-1 6.07241E-1 5.63074E-1 5.39323E-1 5.1333E-1 5.25617E-1 5.66204E-1 5.05826E-1 4.39622E-1 4.7669E-1 5.38244E-1 5.82152E-1 6.62187E-1 6.31903E-1 6.21109E-1 5.71254E-1 5.14646E-1 4.41814E-1 3.94991E-1 4.1103E-1 4.11869E-1 3.97223E-1 3.77169E-1 3.54821E-1 3.0918E-1 2.82913E-1 2.97989E-1 3.05708E-1 2.81208E-1 2.59603E-1 2.82383E-1 3.28144E-1 3.65977E-1 3.3276E-1 3.49235E-1 4.43568E-1 4.99844E-1 4.92378E-1 4.44691E-1 4.00331E-1 3.95229E-1 4.28604E-1 4.10136E-1 4.25297E-1 4.39771E-1 3.94156E-1 3.69098E-1 3.93341E-1 4.26983E-1 4.4837E-1 4.27251E-1 4.08053E-1 3.63112E-1 3.23466E-1 2.72279E-1 2.55259E-1 2.41242E-1 2.4281E-1 2.37389E-1 2.3422E-1 2.42572E-1 2.7935E-1 3.4116E-1 4.33796E-1 5.10968E-1 5.29512E-1 5.48096E-1 5.31624E-1 5.00282E-1 5.41327E-1 6.5801E-1 6.48372E-1 5.93118E-1 5.37163E-1 4.97049E-1 4.83666E-1 4.95173E-1 5.03637E-1 4.94912E-1 4.03658E-1 2.4504E-1 1.84019E-1 1.58118E-1 1.33546E-1 1.2428E-1 2.49038E-1 5.52536E-1 6.75576E-1 5.30047E-1 2.44822E-1 2.73818E-1 5.11002E-1 1.50827E-1 -9999 -9999 -9999 -9999 -9999 -9999 -9999 -9999 -9999 -9999 -9999 -9999 -9999 -9999 -9999 -9999 -9999 -9999 -9999 -9999 -9999 -9999 -9999 -9999 -9999 -9999 -9999 -9999 -9999 -9999 -9999 -9999 -9999 -9999 -9999 -9999 -9999 -9999 -9999
-9999 -9999 -9999 -9999 -9999 -9999 -9999 -9999 -9999 -9999 -9999 -9999 -9999 -9999 -9999 -9999 -9999 -9999 -9999 -9999 -9999 -9999 -9999 -9999 -9999 -9999 -9999 -9999 -9999 -9999 -9999 -9999 -9999 -9999 -9999 -9999 -9999 -9999 -9999 -9999 -9999 -9999 -9999 -9999 -9999 -9999 -9999 -9999 -9999 -9999 -9999 -9999 -9999 -9999 -9999 -9999 -9999 -9999 -9999 -9999 -9999 -9999 -9999 -9999 -9999 -9999 -9999 -9999 -9999 -9999 -9999 -9999 -9999 -9999 -9999 -9999 -9999 -9999 -9999 -9999 1.99123E-1 2.01823E-1 2.04549E-1 2.02409E-1 1.99706E-1 1.97361E-1 1.91991E-1 1.71787E-1 1.67323E-1 1.86411E-1 2.39075E-1 2.87115E-1 3.15201E-1 4.22515E-1 5.61051E-1 5.7205E-1 5.05507E-1 4.32936E-1 3.32588E-1 2.96709E-1 3.00455E-1 3.15017E-1 3.28079E-1 3.5662E-1 3.57806E-1 3.61592E-1 3.86939E-1 3.884E-1 3.85232E-1 3.86689E-1 4.25107E-1 4.99904E-1 6.26485E-1 4.92167E-1 5.39664E-1 5.61651E-1 5.82604E-1 6.18064E-1 6.68145E-1 6.54172E-1 6.46538E-1 6.65934E-1 6.84433E-1 6.80081E-1 6.39494E-1 6.66244E-1 6.83286E-1 6.55631E-1 6.15905E-1 5.77773E-1 5.9158E-1 5.72657E-1 6.19411E-1 6.29723E-1 6.10805E-1 5.572E-1 5.98086E-1 5.97991E-1 5.71884E-1 4.70991E-1 5.04734E-1 5.42272E-1 6.03188E-1 6.64757E-1 6.39846E-1 6.24026E-1 5.83013E-1 4.72543E-1 4.27763E-1 4.27069E-1 4.086E-1 4.00709E-1 4.05094E-1 3.76569E-1 3.32286E-1 2.95684E-1 2.8835E-1 2.92662E-1 3.03362E-1 2.87684E-1 2.7509E-1 2.63092E-1 2.72847E-1 3.17372E-1 3.85781E-1 4.27076E-1 4.38173E-1 4.83691E-1 5.16321E-1 4.80316E-1 4.44821E-1 4.16987E-1 4.17057E-1 4.28488E-1 3.91046E-1 3.89878E-1 4.11359E-1 3.75435E-1 3.54989E-1 3.71647E-1 4.08836E-1 4.25893E-1 3.88316E-1 3.75132E-1 3.76671E-1 3.56717E-1 3.07656E-1 2.71273E-1 2.65696E-1 2.79567E-1 2.83187E-1 2.67257E-1 2.51683E-1 2.29454E-1 2.57007E-1 3.4237E-1 4.56551E-1 5.11846E-1 5.56174E-1 6.14896E-1 6.22121E-1 5.94418E-1 6.66581E-1 6.89839E-1 6.11177E-1 5.55645E-1 5.71398E-1 5.70896E-1 5.63264E-1 5.55399E-1 4.57649E-1 3.91471E-1 3.32695E-1 3.50956E-1 3.2201E-1 2.26342E-1 1.66025E-1 2.33787E-1 5.65816E-1 6.30778E-1 4.44277E-1 2.4807E-1 2.76552E-1 5.43433E-1 -9999 -9999 -9999 -9999 -9999 -9999 -9999 -9999 -9999 -9999 -9999 -9999 -9999 -9999 -9999 -9999 -9999 -9999 -9999 -9999 -9999 -9999 -9999 -9999 -9999 -9999 -9999 -9999 -9999 -9999 -9999 -9999 -9999 -9999 -9999 -9999 -9999 -9999 -9999 -9999
-9999 -9999 -9999 -9999 -9999 -9999 -9999 -9999 -9999 -9999 -9999 -9999 -9999 -9999 -9999 -9999 -9999 -9999 -9999 -9999 -9999 -9999 -9999 -9999 -9999 -9999 -9999 -9999 -9999 -9999 -9999 -9999 -9999 -9999 -9999 -9999 -9999 -9999 -9999 -9999 -9999 -9999 -9999 -9999 -9999 -9999 -9999 -9999 -9999 -9999 -9999 -9999 -9999 -9999 -9999 -9999 -9999 -9999 -9999 -9999 -9999 -9999 -9999 -9999 -9999 -9999 -9999 -9999 -9999 -9999 -9999 -9999 -9999 -9999 -9999 -9999 -9999 -9999 -9999 -9999 2.01823E-1 2.05234E-1 2.05137E-1 2.04795E-1 2.00043E-1 1.77566E-1 1.75726E-1 1.71787E-1 1.67913E-1 1.78102E-1 2.55016E-1 3.68484E-1 4.63466E-1 5.43232E-1 5.54504E-1 5.28318E-1 4.63775E-1 3.99675E-1 3.10755E-1 2.77348E-1 2.8659E-1 3.19944E-1 3.31724E-1 3.35164E-1 3.61118E-1 3.65391E-1 3.67772E-1 3.65622E-1 3.65147E-1 3.65622E-1 4.0282E-1 4.95432E-1 5.61146E-1 4.70733E-1 5.1763E-1 5.62055E-1 5.99978E-1 6.58706E-1 6.75432E-1 6.14386E-1 6.07265E-1 6.37404E-1 6.73827E-1 6.94356E-1 6.56348E-1 6.76868E-1 6.84166E-1 6.64687E-1 6.46199E-1 6.18237E-1 6.30521E-1 6.22559E-1 6.25993E-1 6.63601E-1 6.69533E-1 6.53438E-1 6.55816E-1 6.08921E-1 5.24276E-1 4.7664E-1 5.42272E-1 6.3033E-1 6.76939E-1 6.42996E-1 5.83804E-1 5.90805E-1 6.01309E-1 5.41483E-1 5.14905E-1 5.04052E-1 4.79788E-1 4.58355E-1 4.36052E-1 3.9604E-1 3.26457E-1 2.88844E-1 3.30022E-1 3.78261E-1 3.99834E-1 3.82649E-1 3.43654E-1 2.81933E-1 2.89166E-1 3.39854E-1 4.10112E-1 4.62442E-1 4.86566E-1 5.22893E-1 5.17054E-1 4.75831E-1 4.39159E-1 4.25967E-1 4.1088E-1 3.97393E-1 3.71311E-1 3.54112E-1 3.68051E-1 3.3707E-1 3.04224E-1 3.37934E-1 3.79714E-1 3.93847E-1 3.81679E-1 4.00177E-1 4.10635E-1 4.05337E-1 3.63102E-1 2.90318E-1 2.61976E-1 2.75161E-1 3.04019E-1 2.98992E-1 2.83081E-1 2.48724E-1 2.53136E-1 4.04369E-1 5.61156E-1 5.95951E-1 6.17424E-1 6.14412E-1 6.3617E-1 6.49809E-1 6.77796E-1 6.69426E-1 6.71984E-1 6.379E-1 6.75514E-1 6.57486E-1 5.65863E-1 5.06182E-1 5.02751E-1 5.34549E-1 5.22947E-1 6.1318E-1 5.85928E-1 5.35059E-1 3.96527E-1 3.1613E-1 6.12047E-1 4.65944E-1 4.06604E-1 2.58835E-1 3.67217E-1 -9999 -9999 -9999 -9999 -9999 -9999 -9999 -9999 -9999 -9999 -9999 -9999 -9999 -9999 -9999 -9999 -9999 -9999 -9999 -9999 -9999 -9999 -9999 -9999 -9999 -9999 -9999 -9999 -9999 -9999 -9999 -9999 -9999 -9999 -9999 -9999 -9999 -9999 -9999 -9999 -9999
-9999 -9999 -9999 -9999 -9999 -9999 -9999 -9999 -9999 -9999 -9999 -9999 -9999 -9999 -9999 -9999 -9999 -9999 -9999 -9999 -9999 -9999 -9999 -9999 -9999 -9999 -9999 -9999 -9999 -9999 -9999 -9999 -9999 -9999 -9999 -9999 -9999 -9999 -9999 -9999 -9999 -9999 -9999 -9999 -9999 -9999 -9999 -9999 -9999 -9999 -9999 -9999 -9999 -9999 -9999 -9999 -9999 -9999 -9999 -9999 -9999 -9999 -9999 -9999 -9999 -9999 -9999 -9999 -9999 -9999 -9999 -9999 -9999 -9999 -9999 -9999 -9999 -9999 -9999 2.02843E-1 2.06609E-1 2.07545E-1 2.09276E-1 2.08582E-1 2.04795E-1 1.80042E-1 1.74507E-1 1.70887E-1 1.69326E-1 2.02892E-1 3.13791E-1 4.52854E-1 5.39385E-1 5.52803E-1 5.49139E-1 5.02619E-1 4.44663E-1 3.66344E-1 3.03954E-1 2.79016E-1 2.91699E-1 3.05548E-1 3.12379E-1 3.39758E-1 3.44842E-1 3.48557E-1 3.68478E-1 3.68478E-1 3.66097E-1 3.64671E-1 3.7204E-1 4.29044E-1 4.48701E-1 4.94723E-1 5.18338E-1 5.57449E-1 5.98781E-1 6.56676E-1 6.77171E-1 6.11539E-1 5.70965E-1 6.14045E-1 6.57981E-1 7.02052E-1 6.68087E-1 6.72302E-1 6.6203E-1 6.52194E-1 6.39548E-1 6.69166E-1 6.69899E-1 6.64536E-1 6.50394E-1 7.02492E-1 6.66736E-1 6.93178E-1 6.3338E-1 5.92854E-1 5.4866E-1 5.8426E-1 6.35867E-1 6.78444E-1 6.59351E-1 5.93453E-1 5.38041E-1 5.36247E-1 5.16132E-1 4.99684E-1 5.0897E-1 4.78242E-1 4.46661E-1 4.23951E-1 4.1811E-1 3.94774E-1 3.43816E-1 3.08069E-1 3.4335E-1 4.13278E-1 4.51018E-1 4.50229E-1 4.31447E-1 3.38125E-1 3.33178E-1 3.92978E-1 4.24809E-1 4.80449E-1 5.34971E-1 5.46813E-1 5.01341E-1 4.67112E-1 4.42471E-1 4.27788E-1 3.91533E-1 3.56963E-1 3.45671E-1 3.49009E-1 3.39687E-1 2.98854E-1 2.76841E-1 3.09146E-1 3.69392E-1 3.99628E-1 4.20928E-1 4.47588E-1 4.64164E-1 4.55634E-1 4.27451E-1 3.76115E-1 3.03652E-1 2.69486E-1 2.69542E-1 2.50164E-1 2.41434E-1 2.4474E-1 2.85852E-1 4.18116E-1 5.5874E-1 5.86549E-1 4.8327E-1 5.22886E-1 5.65466E-1 5.88201E-1 6.09203E-1 6.31029E-1 7.1485E-1 6.93626E-1 7.13129E-1 6.39341E-1 5.85831E-1 5.89481E-1 6.08721E-1 6.72641E-1 6.54837E-1 6.61096E-1 5.06639E-1 6.48602E-1 6.45497E-1 6.4825E-1 5.40711E-1 6.01062E-1 3.41745E-1 2.62654E-1 4.65687E-1 -9999 -9999 -9999 -9999 -9999 -9999 -9999 -9999 -9999 -9999 -9999 -9999 -9999 -9999 -9999 -9999 -9999 -9999 -9999 -9999 -9999 -9999 -9999 -9999 -9999 -9999 -9999 -9999 -9999 -9999 -9999 -9999 -9999 -9999 -9999 -9999 -9999 -9999 -9999 -9999 -9999
-9999 -9999 -9999 -9999 -9999 -9999 -9999 -9999 -9999 -9999 -9999 -9999 -9999 -9999 -9999 -9999 -9999 -9999 -9999 -9999 -9999 -9999 -9999 -9999 -9999 -9999 -9999 -9999 -9999 -9999 -9999 -9999 -9999 -9999 -9999 -9999 -9999 -9999 -9999 -9999 -9999 -9999 -9999 -9999 -9999 -9999 -9999 -9999 -9999 -9999 -9999 -9999 -9999 -9999 -9999 -9999 -9999 -9999 -9999 -9999 -9999 -9999 -9999 -9999 -9999 -9999 -9999 -9999 -9999 -9999 -9999 -9999 -9999 -9999 -9999 -9999 -9999 -9999 2.02843E-1 2.05234E-1 2.09726E-1 2.10319E-1 2.11017E-1 1.95183E-1 2.04354E-1 1.96939E-1 1.74812E-1 1.67256E-1 1.73522E-1 2.27916E-1 3.49259E-1 4.99624E-1 5.5291E-1 5.67042E-1 5.18399E-1 4.58114E-1 4.24477E-1 3.33768E-1 2.78181E-1 2.60545E-1 2.94701E-1 3.04909E-1 3.14593E-1 3.42527E-1 3.48557E-1 3.48314E-1 3.50175E-1 3.4971E-1 3.45529E-1 3.3975E-1 3.44823E-1 3.81631E-1 4.50703E-1 4.95836E-1 4.69698E-1 5.15077E-1 5.78658E-1 6.37053E-1 6.86774E-1 6.30947E-1 5.99235E-1 6.28708E-1 6.55071E-1 6.93408E-1 6.7115E-1 6.75671E-1 6.68482E-1 6.79109E-1 6.71616E-1 6.56918E-1 6.53192E-1 6.76867E-1 6.99657E-1 6.80677E-1 6.2463E-1 6.63201E-1 6.81222E-1 6.74785E-1 6.66666E-1 6.7733E-1 6.77915E-1 6.72741E-1 6.03279E-1 5.56962E-1 4.65316E-1 4.47056E-1 4.50346E-1 4.18101E-1 4.50182E-1 4.4076E-1 4.02386E-1 3.58512E-1 3.45913E-1 3.72218E-1 3.75602E-1 3.46924E-1 3.09867E-1 3.33806E-1 4.11095E-1 4.82976E-1 4.78769E-1 4.38732E-1 4.06935E-1 4.49995E-1 4.87515E-1 5.44681E-1 5.68465E-1 5.25549E-1 4.9109E-1 4.73704E-1 4.50939E-1 4.28042E-1 4.0825E-1 3.76122E-1 3.63965E-1 3.79447E-1 3.71812E-1 3.34357E-1 2.98155E-1 3.25635E-1 3.73882E-1 4.08466E-1 4.54751E-1 4.70429E-1 4.6957E-1 4.62314E-1 4.66828E-1 4.40109E-1 4.18884E-1 3.69262E-1 3.2694E-1 2.75109E-1 2.57868E-1 2.96328E-1 3.14263E-1 3.98228E-1 4.68236E-1 4.69212E-1 4.20927E-1 3.85542E-1 4.44066E-1 4.65161E-1 4.83737E-1 4.79906E-1 5.22067E-1 5.53944E-1 5.91277E-1 7.05505E-1 6.78966E-1 6.74491E-1 6.91884E-1 6.32644E-1 5.41698E-1 6.53153E-1 6.7832E-1 3.90313E-1 4.56079E-1 3.66886E-1 6.41993E-1 5.19731E-1 3.16427E-1 3.17236E-1 5.39922E-1 -9999 -9999 -9999 -9999 -9999 -9999 -9999 -9999 -9999 -9999 -9999 -9999 -9999 -9999 -9999 -9999 -9999 -9999 -9999 -9999 -9999 -9999 -9999 -9999 -9999 -9999 -9999 -9999 -9999 -9999 -9999 -9999 -9999 -9999 -9999 -9999 -9999 -9999 -9999 -9999 -9999
-9999 -9999 -9999 -9999 -9999 -9999 -9999 -9999 -9999 -9999 -9999 -9999 -9999 -9999 -9999 -9999 -9999 -9999 -9999 -9999 -9999 -9999 -9999 -9999 -9999 -9999 -9999 -9999 -9999 -9999 -9999 -9999 -9999 -9999 -9999 -9999 -9999 -9999 -9999 -9999 -9999 -9999 -9999 -9999 -9999 -9999 -9999 -9999 -9999 -9999 -9999 -9999 -9999 -9999 -9999 -9999 -9999 -9999 -9999 -9999 -9999 -9999 -9999 -9999 -9999 -9999 -9999 -9999 -9999 -9999 -9999 -9999 -9999 -9999 -9999 -9999 -9999 -9999 2.05577E-1 2.08337E-1 2.09624E-1 2.12417E-1 2.12417E-1 1.92462E-1 1.90837E-1 1.98943E-1 1.74812E-1 1.67256E-1 1.75039E-1 2.15006E-1 3.48114E-1 4.97722E-1 5.71297E-1 5.5755E-1 4.93266E-1 4.3529E-1 4.03176E-1 3.04236E-1 2.56958E-1 2.6255E-1 2.73353E-1 2.8709E-1 3.15924E-1 3.24416E-1 3.24634E-1 3.27786E-1 3.29593E-1 3.29141E-1 3.22159E-1 3.21265E-1 3.42514E-1 3.52254E-1 4.06695E-1 4.44581E-1 4.688E-1 5.16077E-1 5.5765E-1 6.17664E-1 6.68578E-1 6.69279E-1 6.50273E-1 6.75259E-1 6.74219E-1 6.92092E-1 6.93337E-1 6.86571E-1 6.74987E-1 6.6522E-1 6.46014E-1 6.42899E-1 6.68268E-1 6.98395E-1 6.57163E-1 5.81415E-1 5.31473E-1 5.66067E-1 6.08867E-1 6.43004E-1 6.71874E-1 6.65195E-1 6.2527E-1 6.26288E-1 5.46462E-1 4.66918E-1 3.94984E-1 3.50124E-1 3.39099E-1 3.49329E-1 4.04607E-1 4.01467E-1 3.86875E-1 3.38482E-1 3.29274E-1 3.75377E-1 4.14516E-1 4.21746E-1 3.324E-1 2.65834E-1 3.26231E-1 4.43987E-1 4.84018E-1 5.05433E-1 5.05693E-1 4.84032E-1 5.4693E-1 5.95365E-1 5.7002E-1 5.38446E-1 5.0528E-1 4.94723E-1 4.75224E-1 4.4605E-1 4.07838E-1 3.97131E-1 3.89047E-1 3.8806E-1 3.72307E-1 3.52657E-1 3.20393E-1 3.58532E-1 3.92417E-1 4.21658E-1 4.60535E-1 4.45905E-1 4.10598E-1 3.87396E-1 3.86965E-1 3.79329E-1 4.13416E-1 4.3814E-1 4.37846E-1 3.81861E-1 3.28366E-1 3.135E-1 4.15608E-1 4.40882E-1 4.05616E-1 4.08833E-1 3.60565E-1 3.05195E-1 3.44706E-1 3.50606E-1 3.33305E-1 3.14758E-1 3.34317E-1 4.18162E-1 5.05529E-1 5.84522E-1 5.06792E-1 4.67244E-1 5.41195E-1 5.03183E-1 4.87524E-1 5.08112E-1 5.0734E-1 5.50949E-1 6.67465E-1 2.87724E-1 4.43029E-1 5.47054E-1 3.80175E-1 4.18349E-1 4.81904E-1 -9999 -9999 -9999 -9999 -9999 -9999 -9999 -9999 -9999 -9999 -9999 -9999 -9999 -9999 -9999 -9999 -9999 -9999 -9999 -9999 -9999 -9999 -9999 -9999 -9999 -9999 -9999 -9999 -9999 -9999 -9999 -9999 -9999 -9999 -9999 -9999 -9999 -9999 -9999 -9999 -9999
-9999 -9999 -9999 -9999 -9999 -9999 -9999 -9999 -9999 -9999 -9999 -9999 -9999 -9999 -9999 -9999 -9999 -9999 -9999 -9999 -9999 -9999 -9999 -9999 -9999 -9999 -9999 -9999 -9999 -9999 -9999 -9999 -9999 -9999 -9999 -9999 -9999 -9999 -9999 -9999 -9999 -9999 -9999 -9999 -9999 -9999 -9999 -9999 -9999 -9999 -9999 -9999 -9999 -9999 -9999 -9999 -9999 -9999 -9999 -9999 -9999 -9999 -9999 -9999 -9999 -9999 -9999 -9999 -9999 -9999 -9999 -9999 -9999 -9999 -9999 -9999 -9999 2.12523E-1 2.12523E-1 2.11366E-1 1.97831E-1 2.00169E-1 2.01177E-1 1.95412E-1 1.91161E-1 1.84432E-1 1.71715E-1 1.66375E-1 1.72617E-1 2.07228E-1 2.99826E-1 4.76349E-1 5.71835E-1 5.32534E-1 4.67252E-1 4.11395E-1 3.76892E-1 2.83079E-1 2.40228E-1 2.46345E-1 2.74998E-1 2.86668E-1 2.96017E-1 3.19263E-1 3.24185E-1 3.27335E-1 3.29141E-1 3.25296E-1 3.23502E-1 3.21265E-1 3.21711E-1 3.28448E-1 3.79752E-1 4.85328E-1 5.51603E-1 5.31739E-1 5.73389E-1 6.14845E-1 5.88879E-1 6.88749E-1 6.69359E-1 6.85433E-1 6.70978E-1 6.66375E-1 6.57071E-1 6.50409E-1 6.76563E-1 6.8385E-1 6.89214E-1 6.7984E-1 6.80217E-1 6.309E-1 5.71528E-1 4.803E-1 4.12749E-1 4.06031E-1 4.44405E-1 5.54423E-1 6.31004E-1 6.614E-1 5.93412E-1 5.6698E-1 5.23345E-1 4.57257E-1 3.8276E-1 3.41806E-1 3.63333E-1 3.67145E-1 4.00001E-1 4.20659E-1 3.99906E-1 3.95333E-1 3.49399E-1 4.00964E-1 4.53585E-1 4.74001E-1 3.58052E-1 2.59237E-1 2.76742E-1 3.26349E-1 3.61324E-1 4.11485E-1 5.01076E-1 5.52293E-1 5.76412E-1 6.11384E-1 5.63871E-1 4.99838E-1 4.758E-1 4.73547E-1 4.47497E-1 4.26561E-1 4.14814E-1 3.76733E-1 3.64041E-1 3.64137E-1 3.57864E-1 3.18288E-1 3.21312E-1 3.54118E-1 3.74264E-1 4.12579E-1 4.40748E-1 4.18104E-1 3.63816E-1 3.25077E-1 3.22557E-1 3.21748E-1 3.29709E-1 3.7764E-1 4.17282E-1 4.52208E-1 3.75506E-1 3.82865E-1 4.40998E-1 4.01725E-1 3.51773E-1 3.65051E-1 3.23834E-1 2.80555E-1 3.06205E-1 3.18536E-1 2.60214E-1 2.21286E-1 2.37134E-1 3.23264E-1 4.89257E-1 4.92931E-1 3.80387E-1 2.94741E-1 2.82134E-1 2.58096E-1 2.86448E-1 2.69361E-1 2.47555E-1 3.64683E-1 5.70193E-1 6.14537E-1 2.32377E-1 1.8118E-1 5.95472E-1 5.68538E-1 5.51768E-1 5.63526E-1 -9999 -9999 -9999 -9999 -9999 -9999 -9999 -9999 -9999 -9999 -9999 -9999 -9999 -9999 -9999 -9999 -9999 -9999 -9999 -9999 -9999 -9999 -9999 -9999 -9999 -9999 -9999 -9999 -9999 -9999 -9999 -9999 -9999 -9999 -9999 -9999 -9999 -9999 -9999 -9999
-9999 -9999 -9999 -9999 -9999 -9999 -9999 -9999 -9999 -9999 -9999 -9999 -9999 -9999 -9999 -9999 -9999 -9999 -9999 -9999 -9999 -9999 -9999 -9999 -9999 -9999 -9999 -9999 -9999 -9999 -9999 -9999 -9999 -9999 -9999 -9999 -9999 -9999 -9999 -9999 -9999 -9999 -9999 -9999 -9999 -9999 -9999 -9999 -9999 -9999 -9999 -9999 -9999 -9999 -9999 -9999 -9999 -9999 -9999 -9999 -9999 -9999 -9999 -9999 -9999 -9999 -9999 -9999 -9999 -9999 -9999 -9999 -9999 -9999 -9999 -9999 2.15344E-1 2.16764E-1 2.17834E-1 2.15589E-1 2.0185E-1 2.04221E-1 2.16893E-1 1.97395E-1 1.91811E-1 1.81204E-1 1.72015E-1 1.64622E-1 1.64847E-1 1.83937E-1 2.49362E-1 3.84875E-1 4.83567E-1 5.37658E-1 4.66116E-1 4.04484E-1 3.55048E-1 2.80988E-1 2.3947E-1 2.4236E-1 2.55134E-1 2.85406E-1 2.95161E-1 2.97091E-1 3.03124E-1 3.06598E-1 3.04197E-1 3.0463E-1 3.02898E-1 3.0074E-1 3.00309E-1 3.20583E-1 3.58011E-1 5.03923E-1 6.30891E-1 6.08254E-1 5.0221E-1 5.49263E-1 5.70434E-1 5.89706E-1 6.49397E-1 6.708E-1 6.17125E-1 5.7973E-1 5.79361E-1 6.26859E-1 5.96818E-1 6.29311E-1 6.46266E-1 6.46143E-1 6.46383E-1 6.02777E-1 5.77971E-1 5.39997E-1 4.73455E-1 4.05008E-1 3.92646E-1 4.21102E-1 5.8718E-1 6.33355E-1 5.90811E-1 5.16434E-1 4.61882E-1 4.44031E-1 4.02351E-1 4.0347E-1 4.32256E-1 4.06739E-1 4.28884E-1 4.69468E-1 4.47932E-1 4.33696E-1 3.6725E-1 3.96406E-1 4.728E-1 4.928E-1 3.62161E-1 2.6616E-1 2.73586E-1 3.33912E-1 3.54849E-1 3.35894E-1 4.02352E-1 5.31196E-1 6.28143E-1 6.38268E-1 5.72029E-1 5.21196E-1 4.92582E-1 4.69839E-1 4.51395E-1 4.43658E-1 4.32872E-1 4.04786E-1 3.71712E-1 3.46187E-1 3.05422E-1 2.90132E-1 2.98233E-1 3.46351E-1 3.74736E-1 4.14358E-1 4.23426E-1 3.98311E-1 3.42877E-1 2.98232E-1 2.97826E-1 3.02401E-1 2.94383E-1 3.28658E-1 3.60428E-1 3.62196E-1 3.63398E-1 3.67736E-1 4.0932E-1 3.80842E-1 3.51322E-1 3.27411E-1 2.99959E-1 2.54848E-1 2.79507E-1 3.00507E-1 2.45144E-1 1.88424E-1 1.93267E-1 2.93584E-1 4.18655E-1 3.62013E-1 2.5592E-1 1.83665E-1 1.57097E-1 1.64041E-1 1.8288E-1 1.73804E-1 1.79545E-1 2.84342E-1 3.62949E-1 4.10135E-1 5.50547E-1 6.37824E-1 5.77173E-1 5.76895E-1 5.80616E-1 5.69968E-1 -9999 -9999 -9999 -9999 -9999 -9999 -9999 -9999 -9999 -9999 -9999 -9999 -9999 -9999 -9999 -9999 -9999 -9999 -9999 -9999 -9999 -9999 -9999 -9999 -9999 -9999 -9999 -9999 -9999 -9999 -9999 -9999 -9999 -9999 -9999 -9999 -9999 -9999 -9999 -9999
-9999 -9999 -9999 -9999 -9999 -9999 -9999 -9999 -9999 -9999 -9999 -9999 -9999 -9999 -9999 -9999 -9999 -9999 -9999 -9999 -9999 -9999 -9999 -9999 -9999 -9999 -9999 -9999 -9999 -9999 -9999 -9999 -9999 -9999 -9999 -9999 -9999 -9999 -9999 -9999 -9999 -9999 -9999 -9999 -9999 -9999 -9999 -9999 -9999 -9999 -9999 -9999 -9999 -9999 -9999 -9999 -9999 -9999 -9999 -9999 -9999 -9999 -9999 -9999 -9999 -9999 -9999 -9999 -9999 -9999 -9999 -9999 -9999 -9999 -9999 2.16054E-1 2.1712E-1 2.16409E-1 1.99165E-1 2.17364E-1 2.03881E-1 2.02753E-1 2.03091E-1 1.98726E-1 1.92462E-1 1.83083E-1 1.73825E-1 1.65205E-1 1.61097E-1 1.7496E-1 2.17363E-1 3.07063E-1 4.04069E-1 4.34974E-1 4.66554E-1 3.8195E-1 3.54772E-1 2.61246E-1 2.1804E-1 2.21965E-1 2.51221E-1 2.61866E-1 2.66491E-1 2.73793E-1 2.8079E-1 3.0399E-1 2.82651E-1 2.81821E-1 2.81406E-1 2.98589E-1 2.93242E-1 2.96225E-1 3.59263E-1 4.61457E-1 6.50787E-1 5.66274E-1 4.81801E-1 5.51413E-1 5.71356E-1 6.11227E-1 6.88796E-1 6.36625E-1 5.89716E-1 5.81617E-1 5.51472E-1 5.8892E-1 5.70722E-1 5.66464E-1 5.93294E-1 6.3365E-1 6.40325E-1 6.20013E-1 6.27865E-1 6.20493E-1 5.65068E-1 5.29968E-1 4.87394E-1 4.16633E-1 5.3459E-1 6.18548E-1 5.78088E-1 5.2824E-1 4.89951E-1 4.38346E-1 4.00429E-1 4.48465E-1 4.76948E-1 4.20105E-1 4.28219E-1 4.91589E-1 4.89165E-1 4.31602E-1 3.87731E-1 4.45024E-1 5.05482E-1 5.53047E-1 3.63589E-1 2.92443E-1 3.07386E-1 3.7664E-1 4.66681E-1 4.30976E-1 4.60576E-1 5.69361E-1 6.43183E-1 6.01574E-1 5.97193E-1 5.90265E-1 5.51827E-1 5.19236E-1 5.01085E-1 4.71383E-1 4.5434E-1 4.34708E-1 4.25967E-1 3.74195E-1 3.09829E-1 2.775E-1 2.7872E-1 3.07795E-1 3.5274E-1 4.03353E-1 4.16773E-1 3.7666E-1 3.39406E-1 3.20174E-1 3.18414E-1 3.28146E-1 3.33039E-1 3.60365E-1 3.5209E-1 3.5796E-1 3.49524E-1 3.5413E-1 3.73103E-1 3.70671E-1 3.55679E-1 2.83651E-1 2.55684E-1 2.34518E-1 2.55902E-1 2.56088E-1 2.17869E-1 1.79635E-1 1.91189E-1 2.80582E-1 3.48617E-1 2.81083E-1 1.96308E-1 1.60192E-1 1.46601E-1 1.46595E-1 1.62219E-1 1.70285E-1 1.83307E-1 2.18267E-1 2.17919E-1 2.75924E-1 4.23985E-1 5.61025E-1 5.8773E-1 5.86847E-1 5.70223E-1 5.77859E-1 -9999 -9999 -9999 -9999 -9999 -9999 -9999 -9999 -9999 -9999 -9999 -9999 -9999 -9999 -9999 -9999 -9999 -9999 -9999 -9999 -9999 -9999 -9999 -9999 -9999 -9999 -9999 -9999 -9999 -9999 -9999 -9999 -9999 -9999 -9999 -9999 -9999 -9999 -9999 -9999
-9999 -9999 -9999 -9999 -9999 -9999 -9999 -9999 -9999 -9999 -9999 -9999 -9999 -9999 -9999 -9999 -9999 -9999 -9999 -9999 -9999 -9999 -9999 -9999 -9999 -9999 -9999 -9999 -9999 -9999 -9999 -9999 -9999 -9999 -9999 -9999 -9999 -9999 -9999 -9999 -9999 -9999 -9999 -9999 -9999 -9999 -9999 -9999 -9999 -9999 -9999 -9999 -9999 -9999 -9999 -9999 -9999 -9999 -9999 -9999 -9999 -9999 -9999 -9999 -9999 -9999 -9999 -9999 -9999 -9999 -9999 -9999 -9999 -9999 -9999 2.15699E-1 2.16409E-1 2.00609E-1 1.98497E-1 2.0185E-1 2.03541E-1 2.02078E-1 2.02753E-1 1.99393E-1 1.91063E-1 1.8561E-1 1.79029E-1 1.6807E-1 1.50724E-1 1.70146E-1 1.86691E-1 2.27678E-1 2.92149E-1 3.58934E-1 3.89171E-1 3.87259E-1 3.35494E-1 2.36244E-1 2.14513E-1 2.16625E-1 2.25935E-1 2.32372E-1 2.42852E-1 2.69318E-1 2.76663E-1 2.76456E-1 2.77689E-1 2.77278E-1 2.76456E-1 2.72571E-1 2.89429E-1 2.89429E-1 3.18802E-1 3.76107E-1 4.85681E-1 4.41557E-1 4.6524E-1 5.31375E-1 5.79349E-1 6.20021E-1 6.99514E-1 6.63799E-1 6.53473E-1 6.22625E-1 5.93585E-1 5.63983E-1 4.94093E-1 5.18891E-1 6.11565E-1 6.67322E-1 6.89909E-1 6.72431E-1 6.80205E-1 6.39601E-1 5.99452E-1 6.71491E-1 5.90125E-1 4.99002E-1 5.00145E-1 5.6138E-1 5.85981E-1 5.49344E-1 5.0917E-1 4.42735E-1 4.41949E-1 4.91305E-1 4.84356E-1 4.09448E-1 4.57655E-1 5.35129E-1 5.38349E-1 4.38937E-1 4.30478E-1 5.37556E-1 6.12607E-1 4.98071E-1 3.8238E-1 3.90928E-1 3.99249E-1 4.40491E-1 5.22993E-1 5.55974E-1 5.69918E-1 6.45797E-1 6.26526E-1 5.57935E-1 5.20122E-1 5.39469E-1 5.27995E-1 4.82305E-1 4.64766E-1 4.72943E-1 4.51375E-1 4.34363E-1 4.3663E-1 3.78942E-1 3.30376E-1 2.96165E-1 2.93547E-1 2.96262E-1 3.34437E-1 3.84029E-1 4.03968E-1 3.70006E-1 3.35109E-1 3.39522E-1 3.54269E-1 3.64648E-1 3.72867E-1 3.71528E-1 3.40748E-1 3.57053E-1 3.77419E-1 3.58111E-1 3.4652E-1 3.65532E-1 3.28897E-1 2.46851E-1 2.29244E-1 2.21086E-1 2.27922E-1 2.1572E-1 2.09617E-1 1.79191E-1 1.95951E-1 2.46442E-1 2.71901E-1 2.50177E-1 1.80593E-1 1.70557E-1 2.00356E-1 2.83928E-1 3.42609E-1 3.90861E-1 2.73165E-1 2.57505E-1 2.38532E-1 2.90045E-1 4.02238E-1 5.60647E-1 5.69622E-1 5.86205E-1 5.74508E-1 -9999 -9999 -9999 -9999 -9999 -9999 -9999 -9999 -9999 -9999 -9999 -9999 -9999 -9999 -9999 -9999 -9999 -9999 -9999 -9999 -9999 -9999 -9999 -9999 -9999 -9999 -9999 -9999 -9999 -9999 -9999 -9999 -9999 -9999 -9999 -9999 -9999 -9999 -9999 -9999 -9999
-9999 -9999 -9999 -9999 -9999 -9999 -9999 -9999 -9999 -9999 -9999 -9999 -9999 -9999 -9999 -9999 -9999 -9999 -9999 -9999 -9999 -9999 -9999 -9999 -9999 -9999 -9999 -9999 -9999 -9999 -9999 -9999 -9999 -9999 -9999 -9999 -9999 -9999 -9999 -9999 -9999 -9999 -9999 -9999 -9999 -9999 -9999 -9999 -9999 -9999 -9999 -9999 -9999 -9999 -9999 -9999 -9999 -9999 -9999 -9999 -9999 -9999 -9999 -9999 -9999 -9999 -9999 -9999 -9999 -9999 -9999 -9999 -9999 -9999 -9999 1.96603E-1 1.99268E-1 1.98164E-1 1.99834E-1 2.01513E-1 2.00397E-1 2.03091E-1 2.04448E-1 1.99618E-1 1.94979E-1 1.89126E-1 1.82993E-1 1.76791E-1 1.70444E-1 1.58169E-1 1.77626E-1 1.90859E-1 2.19015E-1 2.38276E-1 3.10989E-1 3.53058E-1 2.85795E-1 2.24486E-1 1.94213E-1 1.96507E-1 2.14732E-1 2.2398E-1 2.36455E-1 2.45898E-1 2.49554E-1 2.54203E-1 2.55764E-1 2.53036E-1 2.49366E-1 2.66908E-1 2.64901E-1 2.64501E-1 3.14139E-1 3.97098E-1 3.63916E-1 4.08836E-1 4.64121E-1 5.17192E-1 5.1559E-1 5.35521E-1 5.97444E-1 6.55149E-1 6.81667E-1 6.39382E-1 5.97068E-1 5.69521E-1 4.85836E-1 5.2636E-1 6.09625E-1 6.64541E-1 7.14158E-1 7.09295E-1 7.02776E-1 6.78662E-1 6.34521E-1 6.96154E-1 6.34092E-1 6.12599E-1 5.84935E-1 6.0747E-1 5.61568E-1 5.31941E-1 4.50646E-1 4.61167E-1 5.27868E-1 5.50316E-1 4.84929E-1 4.11908E-1 5.14177E-1 5.94613E-1 6.05365E-1 4.93202E-1 4.71326E-1 6.27263E-1 6.06079E-1 4.3711E-1 4.57655E-1 5.35465E-1 5.80422E-1 5.67937E-1 5.67591E-1 5.97688E-1 6.53415E-1 6.47057E-1 6.03927E-1 5.42515E-1 4.91424E-1 4.88883E-1 4.90197E-1 4.37273E-1 4.21377E-1 4.17437E-1 4.03177E-1 3.9635E-1 3.94126E-1 3.78168E-1 3.5662E-1 3.44691E-1 3.57826E-1 3.67321E-1 3.67932E-1 3.81157E-1 3.76488E-1 3.36471E-1 2.83024E-1 2.85822E-1 3.02811E-1 3.11788E-1 3.2954E-1 3.37694E-1 3.34832E-1 3.34096E-1 3.64854E-1 3.59583E-1 3.44279E-1 3.53899E-1 3.2025E-1 2.46393E-1 2.23998E-1 2.18285E-1 2.27591E-1 2.50017E-1 2.72979E-1 2.62271E-1 2.09833E-1 2.09663E-1 1.97477E-1 1.87806E-1 1.58688E-1 1.61858E-1 2.74418E-1 4.03675E-1 5.44986E-1 6.20263E-1 5.60838E-1 5.42928E-1 3.70269E-1 4.39608E-1 5.3705E-1 5.30604E-1 5.7835E-1 5.72501E-1 -9999 -9999 -9999 -9999 -9999 -9999 -9999 -9999 -9999 -9999 -9999 -9999 -9999 -9999 -9999 -9999 -9999 -9999 -9999 -9999 -9999 -9999 -9999 -9999 -9999 -9999 -9999 -9999 -9999 -9999 -9999 -9999 -9999 -9999 -9999 -9999 -9999 -9999 -9999 -9999 -9999 -9999
-9999 -9999 -9999 -9999 -9999 -9999 -9999 -9999 -9999 -9999 -9999 -9999 -9999 -9999 -9999 -9999 -9999 -9999 -9999 -9999 -9999 -9999 -9999 -9999 -9999 -9999 -9999 -9999 -9999 -9999 -9999 -9999 -9999 -9999 -9999 -9999 -9999 -9999 -9999 -9999 -9999 -9999 -9999 -9999 -9999 -9999 -9999 -9999 -9999 -9999 -9999 -9999 -9999 -9999 -9999 -9999 -9999 -9999 -9999 -9999 -9999 -9999 -9999 -9999 -9999 -9999 -9999 -9999 -9999 -9999 -9999 -9999 -9999 -9999 -9999 1.95941E-1 1.99938E-1 2.00504E-1 2.02526E-1 2.02864E-1 1.99727E-1 2.01068E-1 2.0343E-1 2.00957E-1 1.97289E-1 1.93668E-1 1.88707E-1 1.87107E-1 1.82053E-1 1.74575E-1 1.75182E-1 1.78857E-1 1.79076E-1 1.86273E-1 1.99939E-1 2.27535E-1 2.18751E-1 1.91937E-1 1.89038E-1 1.8957E-1 1.94422E-1 2.0136E-1 2.26877E-1 2.3332E-1 2.42299E-1 2.48784E-1 2.51485E-1 2.45537E-1 2.43257E-1 2.41366E-1 2.55783E-1 2.59931E-1 3.53998E-1 5.20354E-1 5.47086E-1 4.06426E-1 4.56625E-1 4.92869E-1 5.08209E-1 6.26896E-1 6.82179E-1 6.87579E-1 6.53581E-1 6.44968E-1 6.08962E-1 6.0673E-1 5.23957E-1 5.27717E-1 6.06678E-1 6.53714E-1 7.13336E-1 7.22298E-1 6.74002E-1 6.4758E-1 6.46506E-1 6.76935E-1 6.5925E-1 6.65644E-1 6.48408E-1 6.72935E-1 6.38528E-1 5.32782E-1 4.25544E-1 4.6442E-1 5.80006E-1 5.87336E-1 5.29128E-1 5.16455E-1 5.64658E-1 6.50255E-1 6.18476E-1 5.66378E-1 5.69569E-1 6.77602E-1 6.23585E-1 4.84797E-1 5.57347E-1 6.4083E-1 6.52309E-1 6.45101E-1 6.56393E-1 6.52047E-1 6.50701E-1 6.32432E-1 5.82091E-1 5.44312E-1 4.92235E-1 4.51285E-1 4.37402E-1 4.10738E-1 4.13189E-1 4.1366E-1 4.16535E-1 4.11338E-1 4.04117E-1 4.07377E-1 3.99577E-1 3.8482E-1 3.95304E-1 4.19595E-1 4.1964E-1 4.16225E-1 3.58453E-1 2.97245E-1 2.71925E-1 2.71113E-1 2.64284E-1 2.67862E-1 2.84792E-1 2.84082E-1 2.88248E-1 3.04413E-1 3.23466E-1 3.54527E-1 3.40045E-1 3.3513E-1 3.05461E-1 2.87838E-1 2.42298E-1 2.15652E-1 2.46726E-1 3.13725E-1 3.97546E-1 3.96795E-1 3.17021E-1 2.87285E-1 2.26141E-1 1.71729E-1 1.51642E-1 1.54405E-1 1.98254E-1 3.39258E-1 5.0698E-1 6.07472E-1 4.43384E-1 3.6894E-1 5.27299E-1 5.96142E-1 5.83985E-1 5.64669E-1 5.76163E-1 -9999 -9999 -9999 -9999 -9999 -9999 -9999 -9999 -9999 -9999 -9999 -9999 -9999 -9999 -9999 -9999 -9999 -9999 -9999 -9999 -9999 -9999 -9999 -9999 -9999 -9999 -9999 -9999 -9999 -9999 -9999 -9999 -9999 -9999 -9999 -9999 -9999 -9999 -9999 -9999 -9999 -9999 -9999
-9999 -9999 -9999 -9999 -9999 -9999 -9999 -9999 -9999 -9999 -9999 -9999 -9999 -9999 -9999 -9999 -9999 -9999 -9999 -9999 -9999 -9999 -9999 -9999 -9999 -9999 -9999 -9999 -9999 -9999 -9999 -9999 -9999 -9999 -9999 -9999 -9999 -9999 -9999 -9999 -9999 -9999 -9999 -9999 -9999 -9999 -9999 -9999 -9999 -9999 -9999 -9999 -9999 -9999 -9999 -9999 -9999 -9999 -9999 -9999 -9999 -9999 -9999 -9999 -9999 -9999 -9999 -9999 -9999 -9999 -9999 -9999 -9999 -9999 1.93963E-1 1.96603E-1 1.98831E-1 2.02526E-1 2.04221E-1 2.01068E-1 2.00062E-1 2.00062E-1 1.97621E-1 1.99952E-1 1.97953E-1 1.93237E-1 1.93564E-1 1.9389E-1 1.90536E-1 1.86691E-1 1.82274E-1 1.80094E-1 1.74491E-1 1.73886E-1 1.61981E-1 1.63328E-1 1.65345E-1 1.796E-1 1.82395E-1 1.84803E-1 1.8957E-1 1.94096E-1 1.97581E-1 2.05942E-1 2.15936E-1 2.25524E-1 2.41366E-1 2.23205E-1 2.38735E-1 2.36121E-1 2.45914E-1 2.60327E-1 3.70897E-1 5.5299E-1 5.73989E-1 4.61012E-1 4.39995E-1 4.76013E-1 4.89278E-1 5.81546E-1 6.60295E-1 6.98647E-1 6.42141E-1 5.9181E-1 6.21443E-1 6.34152E-1 5.80904E-1 6.10981E-1 6.54772E-1 6.65554E-1 7.14291E-1 7.16019E-1 6.73268E-1 6.18507E-1 6.85613E-1 6.90528E-1 7.06933E-1 6.81923E-1 6.93037E-1 7.04719E-1 6.66847E-1 5.37427E-1 4.95736E-1 5.31121E-1 5.91758E-1 6.41452E-1 6.10023E-1 6.50456E-1 6.49353E-1 6.71618E-1 6.94406E-1 6.82369E-1 6.7901E-1 6.78097E-1 5.89689E-1 5.84105E-1 6.54544E-1 6.4797E-1 5.9641E-1 5.66261E-1 6.05671E-1 6.26654E-1 6.09698E-1 5.6819E-1 5.14886E-1 4.71358E-1 4.37266E-1 4.31342E-1 4.38775E-1 4.40694E-1 4.60138E-1 4.64142E-1 4.8513E-1 4.56188E-1 4.42702E-1 4.43772E-1 4.4955E-1 4.37256E-1 4.36857E-1 4.50944E-1 4.41104E-1 4.21764E-1 3.48442E-1 2.90633E-1 2.96857E-1 3.09394E-1 2.8152E-1 2.60451E-1 2.52273E-1 2.42015E-1 2.42224E-1 2.4977E-1 2.79483E-1 3.09183E-1 3.24112E-1 2.74799E-1 3.07336E-1 3.29314E-1 2.66934E-1 2.07818E-1 2.21112E-1 2.867E-1 4.03333E-1 4.84387E-1 4.32818E-1 4.25712E-1 4.01473E-1 2.91409E-1 1.94217E-1 1.56583E-1 1.97479E-1 3.20403E-1 3.85368E-1 6.10729E-1 2.77553E-1 2.40131E-1 6.13012E-1 5.9953E-1 5.70608E-1 5.83252E-1 -9999 -9999 -9999 -9999 -9999 -9999 -9999 -9999 -9999 -9999 -9999 -9999 -9999 -9999 -9999 -9999 -9999 -9999 -9999 -9999 -9999 -9999 -9999 -9999 -9999 -9999 -9999 -9999 -9999 -9999 -9999 -9999 -9999 -9999 -9999 -9999 -9999 -9999 -9999 -9999 -9999 -9999 -9999 -9999
-9999 -9999 -9999 -9999 -9999 -9999 -9999 -9999 -9999 -9999 -9999 -9999 -9999 -9999 -9999 -9999 -9999 -9999 -9999 -9999 -9999 -9999 -9999 -9999 -9999 -9999 -9999 -9999 -9999 -9999 -9999 -9999 -9999 -9999 -9999 -9999 -9999 -9999 -9999 -9999 -9999 -9999 -9999 -9999 -9999 -9999 -9999 -9999 -9999 -9999 -9999 -9999 -9999 -9999 -9999 -9999 -9999 -9999 -9999 -9999 -9999 -9999 -9999 -9999 -9999 -9999 -9999 -9999 -9999 -9999 -9999 -9999 -9999 -9999 1.94292E-1 1.9354E-1 1.98831E-1 2.02864E-1 2.01741E-1 2.02753E-1 2.02415E-1 1.98618E-1 1.98618E-1 1.98285E-1 1.97621E-1 1.94545E-1 1.94873E-1 1.99172E-1 1.99058E-1 1.99391E-1 1.96079E-1 1.86591E-1 1.83433E-1 1.80003E-1 1.74102E-1 1.73499E-1 1.59914E-1 1.61614E-1 1.63529E-1 1.69928E-1 1.74697E-1 1.91824E-1 1.92031E-1 1.97911E-1 2.04926E-1 2.1196E-1 2.17183E-1 2.19296E-1 2.35749E-1 2.3205E-1 2.40211E-1 2.53645E-1 3.94907E-1 5.1094E-1 5.99295E-1 5.18399E-1 5.28789E-1 5.55915E-1 6.23352E-1 6.57369E-1 6.92204E-1 6.96553E-1 6.68091E-1 5.90642E-1 6.38107E-1 6.49834E-1 6.52822E-1 6.53284E-1 6.98923E-1 7.07296E-1 6.62707E-1 7.03632E-1 6.56691E-1 6.87956E-1 6.70005E-1 6.9286E-1 6.51419E-1 6.91591E-1 6.09477E-1 7.07036E-1 6.05781E-1 5.6907E-1 6.07991E-1 5.94387E-1 6.43763E-1 6.76144E-1 6.87058E-1 7.16035E-1 7.19245E-1 7.11809E-1 6.8128E-1 6.52408E-1 6.23023E-1 6.65299E-1 6.58825E-1 6.67339E-1 6.62659E-1 5.91411E-1 5.26666E-1 4.61136E-1 5.04106E-1 5.74448E-1 5.54924E-1 5.21887E-1 4.71066E-1 4.36837E-1 4.38142E-1 4.37957E-1 4.76208E-1 4.90457E-1 5.14439E-1 5.35258E-1 5.41254E-1 5.28227E-1 5.00354E-1 5.0459E-1 5.02784E-1 4.97337E-1 4.84876E-1 4.82055E-1 4.53462E-1 3.97027E-1 3.42585E-1 2.83752E-1 2.99006E-1 3.392E-1 3.3816E-1 2.98856E-1 2.65238E-1 2.44666E-1 2.70199E-1 2.91166E-1 2.90101E-1 2.65802E-1 2.65396E-1 2.47042E-1 3.07194E-1 3.52481E-1 2.85895E-1 2.16101E-1 1.97912E-1 2.17575E-1 2.97685E-1 4.49353E-1 5.20863E-1 5.67843E-1 5.97967E-1 5.13024E-1 3.40174E-1 1.84341E-1 2.0535E-1 3.79321E-1 5.31159E-1 5.99338E-1 6.47326E-1 5.55616E-1 5.78143E-1 5.97457E-1 5.77744E-1 -9999 -9999 -9999 -9999 -9999 -9999 -9999 -9999 -9999 -9999 -9999 -9999 -9999 -9999 -9999 -9999 -9999 -9999 -9999 -9999 -9999 -9999 -9999 -9999 -9999 -9999 -9999 -9999 -9999 -9999 -9999 -9999 -9999 -9999 -9999 -9999 -9999 -9999 -9999 -9999 -9999 -9999 -9999 -9999 -9999
-9999 -9999 -9999 -9999 -9999 -9999 -9999 -9999 -9999 -9999 -9999 -9999 -9999 -9999 -9999 -9999 -9999 -9999 -9999 -9999 -9999 -9999 -9999 -9999 -9999 -9999 -9999 -9999 -9999 -9999 -9999 -9999 -9999 -9999 -9999 -9999 -9999 -9999 -9999 -9999 -9999 -9999 -9999 -9999 -9999 -9999 -9999 -9999 -9999 -9999 -9999 -9999 -9999 -9999 -9999 -9999 -9999 -9999 -9999 -9999 -9999 -9999 -9999 -9999 -9999 -9999 -9999 -9999 -9999 -9999 -9999 -9999 -9999 1.99268E-1 1.97599E-1 1.96173E-1 2.00169E-1 2.04561E-1 2.04788E-1 2.05128E-1 2.05128E-1 2.03315E-1 2.0264E-1 2.00957E-1 1.9718E-1 1.96849E-1 1.98507E-1 2.00392E-1 2.09211E-1 2.17934E-1 2.18851E-1 2.19205E-1 2.18851E-1 2.1358E-1 2.02493E-1 1.95521E-1 1.87441E-1 1.64967E-1 1.64679E-1 1.8386E-1 1.78031E-1 1.77313E-1 1.7945E-1 1.81916E-1 1.99566E-1 2.021E-1 2.09551E-1 2.16132E-1 2.31315E-1 2.21739E-1 2.36081E-1 2.73838E-1 3.53264E-1 4.33438E-1 4.74049E-1 4.98799E-1 5.91038E-1 5.91982E-1 5.87581E-1 6.51798E-1 7.07712E-1 6.77928E-1 6.31432E-1 5.60228E-1 6.51887E-1 6.99566E-1 7.13062E-1 7.07187E-1 7.25864E-1 6.72136E-1 6.8735E-1 7.04451E-1 6.92755E-1 6.71797E-1 5.66374E-1 6.13775E-1 5.8981E-1 7.13864E-1 5.23005E-1 7.14313E-1 5.94332E-1 6.35882E-1 6.97264E-1 6.97632E-1 6.87173E-1 7.21649E-1 7.33458E-1 7.08173E-1 7.13995E-1 6.34026E-1 5.69271E-1 5.3621E-1 5.34232E-1 6.13153E-1 6.7629E-1 6.75089E-1 6.05952E-1 5.33973E-1 4.22909E-1 3.6E-1 4.2413E-1 4.9969E-1 4.99825E-1 4.72711E-1 4.13329E-1 4.15644E-1 4.70386E-1 4.93792E-1 5.11544E-1 5.45567E-1 5.47927E-1 5.33885E-1 5.24596E-1 5.30656E-1 5.44223E-1 5.20754E-1 5.21161E-1 4.87018E-1 4.50444E-1 4.49723E-1 4.4177E-1 3.87632E-1 3.18357E-1 2.63936E-1 2.74736E-1 3.29746E-1 3.69498E-1 3.503E-1 3.05747E-1 2.88006E-1 3.28067E-1 3.75914E-1 3.41169E-1 2.68194E-1 2.39739E-1 2.51754E-1 3.11519E-1 3.61288E-1 3.2397E-1 2.58489E-1 2.25093E-1 2.07873E-1 2.464E-1 3.47923E-1 5.17194E-1 5.90634E-1 6.32461E-1 6.6157E-1 5.80577E-1 3.99142E-1 3.33425E-1 4.70351E-1 5.95883E-1 6.35307E-1 5.43946E-1 4.54248E-1 5.4285E-1 5.48764E-1 -9999 -9999 -9999 -9999 -9999 -9999 -9999 -9999 -9999 -9999 -9999 -9999 -9999 -9999 -9999 -9999 -9999 -9999 -9999 -9999 -9999 -9999 -9999 -9999 -9999 -9999 -9999 -9999 -9999 -9999 -9999 -9999 -9999 -9999 -9999 -9999 -9999 -9999 -9999 -9999 -9999 -9999 -9999 -9999 -9999 -9999
-9999 -9999 -9999 -9999 -9999 -9999 -9999 -9999 -9999 -9999 -9999 -9999 -9999 -9999 -9999 -9999 -9999 -9999 -9999 -9999 -9999 -9999 -9999 -9999 -9999 -9999 -9999 -9999 -9999 -9999 -9999 -9999 -9999 -9999 -9999 -9999 -9999 -9999 -9999 -9999 -9999 -9999 -9999 -9999 -9999 -9999 -9999 -9999 -9999 -9999 -9999 -9999 -9999 -9999 -9999 -9999 -9999 -9999 -9999 -9999 -9999 -9999 -9999 -9999 -9999 -9999 -9999 -9999 -9999 -9999 -9999 -9999 2.23594E-1 2.07066E-1 2.0084E-1 2.0084E-1 2.04221E-1 2.04788E-1 2.08554E-1 2.10627E-1 2.07059E-1 2.06375E-1 2.05012E-1 2.00508E-1 2.00508E-1 2.00843E-1 2.03875E-1 2.06812E-1 2.1617E-1 2.37946E-1 2.78862E-1 2.95436E-1 3.33262E-1 3.11093E-1 2.96147E-1 2.60878E-1 2.22101E-1 1.85151E-1 1.72599E-1 1.74396E-1 1.80064E-1 1.99234E-1 1.85031E-1 1.84405E-1 1.81489E-1 1.83348E-1 2.03105E-1 2.1127E-1 2.11808E-1 2.28228E-1 2.48218E-1 3.51689E-1 4.66786E-1 5.04626E-1 4.59438E-1 4.38773E-1 5.0611E-1 6.10757E-1 6.73499E-1 6.70546E-1 7.08066E-1 6.82176E-1 6.13526E-1 5.16854E-1 6.19219E-1 6.78238E-1 7.13823E-1 7.06769E-1 6.78873E-1 6.36444E-1 7.20592E-1 7.04137E-1 6.79411E-1 6.80684E-1 5.0802E-1 5.57319E-1 5.79352E-1 7.06722E-1 4.45307E-1 6.72297E-1 6.86102E-1 7.32371E-1 7.40927E-1 7.51647E-1 7.37602E-1 7.25231E-1 6.89362E-1 6.26144E-1 6.76044E-1 6.48453E-1 5.44031E-1 3.79616E-1 3.76861E-1 5.42964E-1 6.45317E-1 6.58198E-1 5.92422E-1 4.71074E-1 3.24548E-1 2.8565E-1 3.52196E-1 4.52866E-1 5.01878E-1 4.5267E-1 3.67973E-1 3.85881E-1 4.66791E-1 5.38959E-1 5.46659E-1 5.49289E-1 5.14359E-1 4.78811E-1 4.67585E-1 5.02784E-1 5.1187E-1 4.71181E-1 4.77316E-1 4.62889E-1 4.21855E-1 4.14015E-1 3.954E-1 3.5563E-1 3.21338E-1 3.03804E-1 3.01704E-1 3.457E-1 3.89926E-1 4.06609E-1 3.58715E-1 3.45809E-1 3.81699E-1 4.19938E-1 3.53386E-1 2.66467E-1 2.24928E-1 2.28976E-1 2.67416E-1 3.26414E-1 3.636E-1 3.29641E-1 2.73804E-1 2.14523E-1 2.32313E-1 2.69728E-1 3.18922E-1 4.0223E-1 5.38847E-1 5.80567E-1 6.51806E-1 6.4147E-1 5.40304E-1 5.57163E-1 5.32539E-1 5.4708E-1 4.38355E-1 4.37535E-1 5.53918E-1 5.5728E-1 -9999 -9999 -9999 -9999 -9999 -9999 -9999 -9999 -9999 -9999 -9999 -9999 -9999 -9999 -9999 -9999 -9999 -9999 -9999 -9999 -9999 -9999 -9999 -9999 -9999 -9999 -9999 -9999 -9999 -9999 -9999 -9999 -9999 -9999 -9999 -9999 -9999 -9999 -9999 -9999 -9999 -9999 -9999 -9999 -9999 -9999
-9999 -9999 -9999 -9999 -9999 -9999 -9999 -9999 -9999 -9999 -9999 -9999 -9999 -9999 -9999 -9999 -9999 -9999 -9999 -9999 -9999 -9999 -9999 -9999 -9999 -9999 -9999 -9999 -9999 -9999 -9999 -9999 -9999 -9999 -9999 -9999 -9999 -9999 -9999 -9999 -9999 -9999 -9999 -9999 -9999 -9999 -9999 -9999 -9999 -9999 -9999 -9999 -9999 -9999 -9999 -9999 -9999 -9999 -9999 -9999 -9999 -9999 -9999 -9999 -9999 -9999 -9999 -9999 -9999 -9999 -9999 2.24684E-1 2.1052E-1 2.09134E-1 2.04901E-1 2.07296E-1 2.10402E-1 2.09244E-1 2.12018E-1 2.14465E-1 2.1085E-1 2.07745E-1 2.06034E-1 2.03198E-1 1.89099E-1 1.90381E-1 1.91552E-1 2.1163E-1 2.19351E-1 2.43037E-1 2.93849E-1 3.03633E-1 3.34119E-1 3.35875E-1 3.39352E-1 3.23709E-1 3.25709E-1 2.36673E-1 1.88626E-1 1.77922E-1 1.84718E-1 1.92339E-1 1.92662E-1 1.8774E-1 1.85222E-1 1.83038E-1 1.99105E-1 2.05999E-1 2.43832E-1 3.04596E-1 3.54456E-1 3.79858E-1 3.99579E-1 4.62886E-1 4.61534E-1 5.08629E-1 5.02702E-1 5.48076E-1 5.91286E-1 6.71314E-1 7.02199E-1 6.64795E-1 6.32603E-1 4.97971E-1 5.25205E-1 6.01837E-1 6.5135E-1 7.01744E-1 6.34563E-1 6.72986E-1 7.2998E-1 7.05204E-1 7.03689E-1 7.3046E-1 7.33678E-1 7.39801E-1 7.37707E-1 7.48637E-1 7.42859E-1 7.23733E-1 7.25071E-1 7.56923E-1 7.20388E-1 7.22025E-1 6.70163E-1 6.06204E-1 5.67874E-1 5.31757E-1 6.12597E-1 6.06996E-1 4.83007E-1 3.03794E-1 2.9672E-1 4.5004E-1 6.10186E-1 6.37568E-1 5.51982E-1 3.92234E-1 2.81324E-1 2.86847E-1 3.87709E-1 5.37215E-1 5.33583E-1 4.46374E-1 3.63181E-1 4.16753E-1 4.9804E-1 5.63675E-1 5.04886E-1 4.91935E-1 4.97334E-1 4.55337E-1 4.26736E-1 4.58473E-1 4.80437E-1 4.60644E-1 4.18619E-1 4.04904E-1 3.70931E-1 3.67326E-1 3.4648E-1 3.3436E-1 3.56795E-1 3.81032E-1 3.80488E-1 4.31761E-1 4.18873E-1 4.18122E-1 4.19553E-1 4.11393E-1 4.27721E-1 4.22578E-1 3.54923E-1 2.75457E-1 2.36284E-1 2.11492E-1 2.16835E-1 2.62434E-1 3.51713E-1 4.02697E-1 3.16012E-1 2.17042E-1 1.95861E-1 1.96126E-1 1.97861E-1 2.14096E-1 3.16041E-1 4.03533E-1 4.10222E-1 4.27569E-1 4.92061E-1 4.55758E-1 3.73626E-1 3.88828E-1 3.76744E-1 4.86776E-1 5.43265E-1 5.66453E-1 -9999 -9999 -9999 -9999 -9999 -9999 -9999 -9999 -9999 -9999 -9999 -9999 -9999 -9999 -9999 -9999 -9999 -9999 -9999 -9999 -9999 -9999 -9999 -9999 -9999 -9999 -9999 -9999 -9999 -9999 -9999 -9999 -9999 -9999 -9999 -9999 -9999 -9999 -9999 -9999 -9999 -9999 -9999 -9999 -9999 -9999
-9999 -9999 -9999 -9999 -9999 -9999 -9999 -9999 -9999 -9999 -9999 -9999 -9999 -9999 -9999 -9999 -9999 -9999 -9999 -9999 -9999 -9999 -9999 -9999 -9999 -9999 -9999 -9999 -9999 -9999 -9999 -9999 -9999 -9999 -9999 -9999 -9999 -9999 -9999 -9999 -9999 -9999 -9999 -9999 -9999 -9999 -9999 -9999 -9999 -9999 -9999 -9999 -9999 -9999 -9999 -9999 -9999 -9999 -9999 -9999 -9999 -9999 -9999 -9999 -9999 -9999 -9999 -9999 -9999 -9999 -9999 2.05012E-1 2.06037E-1 2.03203E-1 2.06952E-1 2.1424E-1 2.14816E-1 2.15872E-1 2.15519E-1 2.13286E-1 2.13635E-1 2.11196E-1 2.06254E-1 2.06254E-1 1.9167E-1 1.90265E-1 1.94144E-1 1.97748E-1 2.20418E-1 2.43795E-1 3.11469E-1 3.38474E-1 3.46245E-1 3.43745E-1 3.66027E-1 3.67099E-1 3.35087E-1 3.06672E-1 2.27134E-1 1.86918E-1 1.88501E-1 2.12801E-1 2.13692E-1 2.12305E-1 2.07841E-1 2.01766E-1 1.95685E-1 2.09061E-1 2.81796E-1 3.89709E-1 4.27652E-1 4.58911E-1 3.54842E-1 3.98698E-1 4.86138E-1 5.23085E-1 5.90265E-1 6.13774E-1 6.36669E-1 6.73027E-1 6.96457E-1 6.8665E-1 6.48301E-1 5.27478E-1 5.80159E-1 6.30709E-1 6.50842E-1 6.89853E-1 6.46595E-1 6.61714E-1 6.73075E-1 6.69673E-1 7.29877E-1 6.90418E-1 6.58502E-1 6.9745E-1 6.61714E-1 7.13006E-1 7.56464E-1 7.50794E-1 7.43254E-1 7.32524E-1 6.67673E-1 6.58242E-1 6.3627E-1 5.0271E-1 4.04328E-1 4.60962E-1 5.64113E-1 5.28304E-1 3.73059E-1 2.72876E-1 2.70425E-1 3.90863E-1 5.7658E-1 5.89484E-1 5.02583E-1 3.37108E-1 2.7371E-1 3.49977E-1 5.08231E-1 5.85206E-1 5.26877E-1 4.18759E-1 3.77468E-1 4.54575E-1 5.55127E-1 5.62019E-1 5.02899E-1 4.60516E-1 4.42588E-1 4.21294E-1 4.00129E-1 4.24983E-1 4.46987E-1 4.38725E-1 3.82397E-1 3.37042E-1 3.05765E-1 2.92049E-1 2.90944E-1 3.22976E-1 3.63291E-1 3.99625E-1 4.24574E-1 4.74129E-1 4.69637E-1 4.26638E-1 4.28274E-1 4.48511E-1 4.30059E-1 3.80759E-1 3.42131E-1 2.99447E-1 2.62588E-1 2.19612E-1 2.16619E-1 2.50915E-1 3.48899E-1 4.26526E-1 3.32362E-1 2.21966E-1 2.04596E-1 2.16244E-1 2.25485E-1 2.41715E-1 2.95226E-1 2.62621E-1 2.36004E-1 2.81755E-1 3.69345E-1 3.26271E-1 2.74425E-1 3.24051E-1 4.44823E-1 5.75E-1 5.40227E-1 5.72969E-1 -9999 -9999 -9999 -9999 -9999 -9999 -9999 -9999 -9999 -9999 -9999 -9999 -9999 -9999 -9999 -9999 -9999 -9999 -9999 -9999 -9999 -9999 -9999 -9999 -9999 -9999 -9999 -9999 -9999 -9999 -9999 -9999 -9999 -9999 -9999 -9999 -9999 -9999 -9999 -9999 -9999 -9999 -9999 -9999 -9999 -9999
-9999 -9999 -9999 -9999 -9999 -9999 -9999 -9999 -9999 -9999 -9999 -9999 -9999 -9999 -9999 -9999 -9999 -9999 -9999 -9999 -9999 -9999 -9999 -9999 -9999 -9999 -9999 -9999 -9999 -9999 -9999 -9999 -9999 -9999 -9999 -9999 -9999 -9999 -9999 -9999 -9999 -9999 -9999 -9999 -9999 -9999 -9999 -9999 -9999 -9999 -9999 -9999 -9999 -9999 -9999 -9999 -9999 -9999 -9999 -9999 -9999 -9999 -9999 -9999 -9999 -9999 -9999 -9999 -9999 1.96699E-1 1.97267E-1 2.00609E-1 2.0365E-1 2.02864E-1 2.07639E-1 2.17415E-1 2.19415E-1 2.20486E-1 2.19415E-1 2.18568E-1 2.18213E-1 2.17151E-1 1.96885E-1 1.95245E-1 1.94592E-1 1.92521E-1 1.93169E-1 1.95122E-1 1.99932E-1 2.40772E-1 3.12779E-1 3.35486E-1 3.44789E-1 3.58006E-1 4.19288E-1 3.76582E-1 3.27254E-1 3.00909E-1 2.46641E-1 2.15237E-1 1.94279E-1 2.16637E-1 2.1965E-1 2.20004E-1 2.14387E-1 2.0716E-1 2.00963E-1 2.17375E-1 3.14132E-1 3.44641E-1 4.07865E-1 4.30027E-1 4.34494E-1 4.59859E-1 4.53272E-1 4.96792E-1 5.85383E-1 6.09227E-1 6.55472E-1 6.94937E-1 7.24613E-1 7.04903E-1 6.53436E-1 5.3415E-1 6.20748E-1 6.89774E-1 6.91802E-1 6.81623E-1 6.0367E-1 6.5573E-1 6.36037E-1 7.45776E-1 6.91597E-1 7.28836E-1 7.44366E-1 7.44207E-1 7.40521E-1 7.23362E-1 7.08001E-1 6.8216E-1 6.8161E-1 7.17192E-1 6.63471E-1 5.9533E-1 5.67158E-1 4.49675E-1 3.69421E-1 4.16309E-1 3.97175E-1 3.44976E-1 2.51189E-1 2.17657E-1 2.45451E-1 3.04295E-1 4.27771E-1 4.71578E-1 4.11317E-1 3.49304E-1 3.22069E-1 3.88805E-1 5.56825E-1 5.83979E-1 4.98407E-1 3.99019E-1 4.3828E-1 5.21447E-1 5.74565E-1 5.37525E-1 4.6822E-1 4.43117E-1 4.21414E-1 4.01172E-1 3.95423E-1 4.07333E-1 4.05337E-1 4.024E-1 3.7653E-1 3.17747E-1 2.85457E-1 2.82935E-1 2.94249E-1 3.40234E-1 3.62961E-1 3.64909E-1 4.01659E-1 4.8984E-1 5.1126E-1 4.38295E-1 4.1439E-1 4.52879E-1 4.34179E-1 3.93019E-1 3.68122E-1 3.23999E-1 2.83926E-1 2.53055E-1 2.46469E-1 3.01864E-1 4.06975E-1 4.12946E-1 2.89444E-1 2.02565E-1 1.96219E-1 2.29075E-1 2.63012E-1 2.94197E-1 2.38887E-1 1.77726E-1 1.74904E-1 2.1512E-1 2.61367E-1 2.54052E-1 2.75114E-1 4.24812E-1 5.5398E-1 5.39704E-1 5.61195E-1 5.75185E-1 -9999 -9999 -9999 -9999 -9999 -9999 -9999 -9999 -9999 -9999 -9999 -9999 -9999 -9999 -9999 -9999 -9999 -9999 -9999 -9999 -9999 -9999 -9999 -9999 -9999 -9999 -9999 -9999 -9999 -9999 -9999 -9999 -9999 -9999 -9999 -9999 -9999 -9999 -9999 -9999 -9999 -9999 -9999 -9999 -9999 -9999
-9999 -9999 -9999 -9999 -9999 -9999 -9999 -9999 -9999 -9999 -9999 -9999 -9999 -9999 -9999 -9999 -9999 -9999 -9999 -9999 -9999 -9999 -9999 -9999 -9999 -9999 -9999 -9999 -9999 -9999 -9999 -9999 -9999 -9999 -9999 -9999 -9999 -9999 -9999 -9999 -9999 -9999 -9999 -9999 -9999 -9999 -9999 -9999 -9999 -9999 -9999 -9999 -9999 -9999 -9999 -9999 -9999 -9999 -9999 -9999 -9999 -9999 -9999 -9999 -9999 -9999 -9999 -9999 1.95705E-1 1.98698E-1 1.98599E-1 2.02633E-1 2.02526E-1 2.05242E-1 2.11096E-1 2.14816E-1 2.20129E-1 2.20486E-1 2.17859E-1 2.21062E-1 2.22855E-1 2.19139E-1 2.02869E-1 2.02533E-1 1.98077E-1 1.96104E-1 1.93819E-1 1.90789E-1 1.97618E-1 2.374E-1 2.95888E-1 3.20494E-1 3.50163E-1 3.6052E-1 4.11586E-1 3.91031E-1 3.40706E-1 3.10594E-1 2.83563E-1 2.30966E-1 2.16988E-1 2.17535E-1 2.24278E-1 2.27519E-1 2.22134E-1 2.09746E-1 2.09403E-1 2.66307E-1 3.31608E-1 3.72821E-1 3.69666E-1 3.87734E-1 4.53026E-1 4.75583E-1 5.15257E-1 5.59941E-1 6.02862E-1 6.67139E-1 6.67139E-1 7.22298E-1 7.03612E-1 6.51182E-1 6.55008E-1 5.80595E-1 6.30943E-1 7.05082E-1 5.63232E-1 5.13088E-1 5.52271E-1 6.44546E-1 6.94078E-1 7.20391E-1 7.18254E-1 7.01768E-1 6.99852E-1 6.9611E-1 6.90778E-1 6.93129E-1 6.57289E-1 6.64201E-1 6.85668E-1 6.93686E-1 6.91175E-1 6.24877E-1 5.19817E-1 3.83896E-1 3.16744E-1 3.41355E-1 3.13017E-1 2.34316E-1 2.04223E-1 2.36913E-1 3.06602E-1 3.76711E-1 3.64346E-1 3.5874E-1 3.94126E-1 4.40272E-1 4.39627E-1 4.80832E-1 5.9897E-1 5.63327E-1 4.63005E-1 4.57663E-1 5.26648E-1 6.0282E-1 5.9144E-1 5.25722E-1 4.78398E-1 4.72373E-1 4.60263E-1 4.43971E-1 4.37402E-1 4.45314E-1 4.21268E-1 4.19401E-1 3.9218E-1 3.58745E-1 2.93876E-1 2.8984E-1 3.13063E-1 3.70706E-1 4.13109E-1 3.87456E-1 4.07336E-1 5.20271E-1 5.42706E-1 4.54671E-1 4.27252E-1 4.52265E-1 4.54322E-1 4.31862E-1 4.20558E-1 3.54382E-1 3.09455E-1 3.00788E-1 3.41589E-1 4.11518E-1 4.52114E-1 3.88209E-1 2.77795E-1 2.06055E-1 1.96126E-1 2.08977E-1 2.36566E-1 2.28905E-1 1.75699E-1 1.76164E-1 2.31601E-1 2.59448E-1 2.13964E-1 2.15521E-1 3.09953E-1 4.74517E-1 5.949E-1 5.70425E-1 5.68476E-1 5.75063E-1 5.60554E-1 -9999 -9999 -9999 -9999 -9999 -9999 -9999 -9999 -9999 -9999 -9999 -9999 -9999 -9999 -9999 -9999 -9999 -9999 -9999 -9999 -9999 -9999 -9999 -9999 -9999 -9999 -9999 -9999 -9999 -9999 -9999 -9999 -9999 -9999 -9999 -9999 -9999 -9999 -9999 -9999 -9999 -9999 -9999 -9999 -9999
-9999 -9999 -9999 -9999 -9999 -9999 -9999 -9999 -9999 -9999 -9999 -9999 -9999 -9999 -9999 -9999 -9999 -9999 -9999 -9999 -9999 -9999 -9999 -9999 -9999 -9999 -9999 -9999 -9999 -9999 -9999 -9999 -9999 -9999 -9999 -9999 -9999 -9999 -9999 -9999 -9999 -9999 -9999 -9999 -9999 -9999 -9999 -9999 -9999 -9999 -9999 -9999 -9999 -9999 -9999 -9999 -9999 -9999 -9999 -9999 -9999 -9999 -9999 -9999 -9999 -9999 -9999 1.96699E-1 2.00711E-1 2.01957E-1 2.05695E-1 2.0948E-1 2.07639E-1 2.10055E-1 2.1389E-1 2.16224E-1 2.19415E-1 2.19772E-1 2.17859E-1 2.21062E-1 2.24296E-1 2.07608E-1 2.08975E-1 2.10693E-1 2.06447E-1 2.02735E-1 1.97748E-1 1.92723E-1 1.97289E-1 2.16293E-1 2.79877E-1 9.3397E-2 3.38005E-1 3.237E-1 3.51125E-1 4.09438E-1 3.54624E-1 3.24722E-1 2.79881E-1 2.44363E-1 2.23562E-1 2.22848E-1 2.27158E-1 2.29697E-1 2.38934E-1 2.29686E-1 2.29321E-1 2.74399E-1 3.54465E-1 3.48156E-1 3.67873E-1 3.87219E-1 4.06381E-1 4.42857E-1 4.87157E-1 5.54558E-1 5.97798E-1 6.34782E-1 7.01253E-1 6.91177E-1 6.97639E-1 6.15026E-1 6.86127E-1 6.84466E-1 7.11594E-1 5.99276E-1 5.33492E-1 6.49232E-1 7.10274E-1 7.42451E-1 7.3761E-1 7.26626E-1 6.70566E-1 6.80836E-1 6.76544E-1 6.78644E-1 6.88144E-1 7.10339E-1 6.93563E-1 6.7396E-1 6.69533E-1 6.58746E-1 6.81401E-1 6.55761E-1 5.85283E-1 4.56579E-1 3.56994E-1 3.10874E-1 2.79652E-1 2.10482E-1 2.15546E-1 3.15236E-1 4.60148E-1 6.04779E-1 5.5772E-1 4.4614E-1 4.85245E-1 5.48109E-1 5.15132E-1 5.64343E-1 6.10383E-1 5.40015E-1 4.94944E-1 5.43369E-1 6.16382E-1 6.15502E-1 5.81688E-1 5.62966E-1 5.4328E-1 5.2433E-1 5.25365E-1 5.00495E-1 4.93204E-1 4.89035E-1 4.63057E-1 4.56269E-1 4.36448E-1 3.7438E-1 3.08436E-1 2.86919E-1 3.03366E-1 3.5447E-1 4.25696E-1 4.428E-1 4.37385E-1 5.08455E-1 5.79226E-1 4.67586E-1 4.40382E-1 5.12181E-1 4.53022E-1 4.74976E-1 4.82331E-1 4.10904E-1 4.4171E-1 4.01518E-1 4.93091E-1 5.16311E-1 4.21656E-1 3.38195E-1 2.78612E-1 2.39458E-1 1.9352E-1 1.94409E-1 2.11804E-1 1.99227E-1 1.93833E-1 2.63806E-1 4.20439E-1 4.45131E-1 3.57852E-1 2.48147E-1 3.39953E-1 4.44786E-1 5.99424E-1 5.55344E-1 5.7408E-1 5.7738E-1 5.81352E-1 -9999 -9999 -9999 -9999 -9999 -9999 -9999 -9999 -9999 -9999 -9999 -9999 -9999 -9999 -9999 -9999 -9999 -9999 -9999 -9999 -9999 -9999 -9999 -9999 -9999 -9999 -9999 -9999 -9999 -9999 -9999 -9999 -9999 -9999 -9999 -9999 -9999 -9999 -9999 -9999 -9999 -9999 -9999 -9999 -9999
-9999 -9999 -9999 -9999 -9999 -9999 -9999 -9999 -9999 -9999 -9999 -9999 -9999 -9999 -9999 -9999 -9999 -9999 -9999 -9999 -9999 -9999 -9999 -9999 -9999 -9999 -9999 -9999 -9999 -9999 -9999 -9999 -9999 -9999 -9999 -9999 -9999 -9999 -9999 -9999 -9999 -9999 -9999 -9999 -9999 -9999 -9999 -9999 -9999 -9999 -9999 -9999 -9999 -9999 -9999 -9999 -9999 -9999 -9999 -9999 -9999 -9999 -9999 -9999 -9999 -9999 1.95705E-1 2.00374E-1 2.04778E-1 2.06037E-1 2.0948E-1 2.10055E-1 2.12141E-1 2.1389E-1 2.12366E-1 2.17639E-1 2.21201E-1 2.19279E-1 2.20348E-1 2.07404E-1 2.07949E-1 2.10693E-1 2.14506E-1 2.13312E-1 2.11237E-1 2.07808E-1 1.99932E-1 1.96961E-1 1.97289E-1 2.0616E-1 7.17582E-2 8.84583E-2 9.32227E-2 3.11908E-1 3.36432E-1 3.86467E-1 3.64056E-1 3.18258E-1 2.94912E-1 2.54714E-1 2.30061E-1 2.28969E-1 2.29333E-1 2.25184E-1 2.38559E-1 2.31517E-1 2.3115E-1 2.63359E-1 3.3053E-1 4.27653E-1 4.25803E-1 4.03279E-1 4.62422E-1 4.82867E-1 5.49714E-1 5.70491E-1 6.08633E-1 6.95283E-1 6.48941E-1 6.66042E-1 6.73594E-1 5.38432E-1 5.35995E-1 5.47932E-1 5.77165E-1 5.15655E-1 6.60798E-1 6.48669E-1 7.26256E-1 6.92618E-1 6.94013E-1 7.0223E-1 6.73434E-1 6.85682E-1 6.76896E-1 6.84801E-1 7.09951E-1 7.3334E-1 4.30846E-1 5.34895E-1 7.16716E-1 6.60537E-1 6.33161E-1 6.36005E-1 5.90302E-1 4.3445E-1 3.36418E-1 3.07774E-1 3.0639E-1 2.49896E-1 2.31315E-1 3.45177E-1 5.16056E-1 6.73487E-1 6.30379E-1 6.07657E-1 5.81615E-1 5.95612E-1 5.68727E-1 6.31925E-1 6.13714E-1 5.8684E-1 5.80375E-1 6.22036E-1 6.49204E-1 6.20616E-1 6.22145E-1 6.22066E-1 5.90494E-1 5.50849E-1 5.53495E-1 5.44566E-1 5.49796E-1 5.35036E-1 5.12745E-1 5.01637E-1 4.58899E-1 3.88723E-1 3.7496E-1 3.66198E-1 3.56464E-1 3.84076E-1 4.31362E-1 4.61015E-1 4.8972E-1 5.62207E-1 5.70096E-1 4.70992E-1 4.51301E-1 5.67816E-1 5.26263E-1 4.8849E-1 5.10263E-1 4.97613E-1 5.74301E-1 5.64838E-1 6.20864E-1 5.88543E-1 4.24885E-1 3.25699E-1 3.20859E-1 2.85402E-1 2.09834E-1 1.71011E-1 1.86248E-1 2.42464E-1 3.47236E-1 3.95929E-1 5.63031E-1 5.68579E-1 4.72814E-1 2.89859E-1 3.74222E-1 4.8492E-1 5.6254E-1 5.65822E-1 5.8159E-1 5.81709E-1 5.80993E-1 5.59111E-1 -9999 -9999 -9999 -9999 -9999 -9999 -9999 -9999 -9999 -9999 -9999 -9999 -9999 -9999 -9999 -9999 -9999 -9999 -9999 -9999 -9999 -9999 -9999 -9999 -9999 -9999 -9999 -9999 -9999 -9999 -9999 -9999 -9999 -9999 -9999 -9999 -9999 -9999 -9999 -9999 -9999 -9999 -9999 -9999
-9999 -9999 -9999 -9999 -9999 -9999 -9999 -9999 -9999 -9999 -9999 -9999 -9999 -9999 -9999 -9999 -9999 -9999 -9999 -9999 -9999 -9999 -9999 -9999 -9999 -9999 -9999 -9999 -9999 -9999 -9999 -9999 -9999 -9999 -9999 -9999 -9999 -9999 -9999 -9999 -9999 -9999 -9999 -9999 -9999 -9999 -9999 -9999 -9999 -9999 -9999 -9999 -9999 -9999 -9999 -9999 -9999 -9999 -9999 -9999 -9999 -9999 -9999 -9999 -9999 1.95375E-1 1.98364E-1 2.04778E-1 2.0638E-1 2.09134E-1 2.12961E-1 2.12141E-1 2.1389E-1 2.14943E-1 2.14465E-1 2.19415E-1 2.24079E-1 2.22137E-1 2.25019E-1 2.11872E-1 2.11038E-1 2.14506E-1 2.18363E-1 2.17152E-1 2.14007E-1 2.10548E-1 2.03269E-1 2.00264E-1 1.98277E-1 1.99134E-1 2.11279E-1 7.20323E-2 8.02978E-2 9.0381E-2 3.42049E-1 3.82671E-1 4.00529E-1 3.51359E-1 2.89984E-1 2.61876E-1 2.35566E-1 2.3079E-1 2.29333E-1 2.23751E-1 2.36321E-1 2.31885E-1 2.31517E-1 2.78624E-1 3.7448E-1 4.31312E-1 3.85459E-1 4.21282E-1 4.61523E-1 1.90418E-1 2.16151E-1 2.45949E-1 6.76288E-1 6.51168E-1 6.17732E-1 6.75186E-1 6.06947E-1 4.78915E-1 4.92667E-1 5.57142E-1 7.23984E-1 5.88086E-1 7.27132E-1 7.32628E-1 7.14164E-1 6.7085E-1 6.45051E-1 6.32749E-1 6.71464E-1 6.97352E-1 6.87733E-1 6.9429E-1 7.20978E-1 7.38381E-1 4.41811E-1 5.03589E-1 4.47918E-1 6.40566E-1 6.41409E-1 6.00935E-1 5.19859E-1 4.29294E-1 3.79168E-1 3.76536E-1 4.17345E-1 3.96026E-1 3.62243E-1 4.14817E-1 5.43329E-1 6.56696E-1 7.09994E-1 6.25739E-1 6.52003E-1 6.29805E-1 6.33677E-1 6.55349E-1 6.54952E-1 6.34208E-1 6.33677E-1 6.33887E-1 6.3031E-1 6.37964E-1 6.44418E-1 6.03121E-1 5.43359E-1 4.81775E-1 4.83883E-1 5.15346E-1 5.30166E-1 5.03104E-1 4.97438E-1 4.6979E-1 4.41506E-1 4.08834E-1 4.15268E-1 4.46158E-1 4.41888E-1 4.70451E-1 5.07166E-1 5.14895E-1 5.49011E-1 6.24104E-1 6.26307E-1 5.53025E-1 5.48286E-1 6.1923E-1 5.83332E-1 5.25863E-1 4.79329E-1 5.37485E-1 6.27631E-1 6.67858E-1 6.78303E-1 6.06353E-1 4.99413E-1 3.63531E-1 3.74671E-1 3.40187E-1 2.38194E-1 1.75201E-1 2.20339E-1 4.07851E-1 5.79103E-1 6.08831E-1 6.67444E-1 5.47633E-1 5.21881E-1 4.55755E-1 4.81415E-1 5.89181E-1 5.54299E-1 5.54779E-1 5.88741E-1 5.64124E-1 5.57901E-1 5.73587E-1 5.79456E-1 -9999 -9999 -9999 -9999 -9999 -9999 -9999 -9999 -9999 -9999 -9999 -9999 -9999 -9999 -9999 -9999 -9999 -9999 -9999 -9999 -9999 -9999 -9999 -9999 -9999 -9999 -9999 -9999 -9999 -9999 -9999 -9999 -9999 -9999 -9999 -9999 -9999 -9999 -9999 -9999 -9999 -9999 -9999
-9999 -9999 -9999 -9999 -9999 -9999 -9999 -9999 -9999 -9999 -9999 -9999 -9999 -9999 -9999 -9999 -9999 -9999 -9999 -9999 -9999 -9999 -9999 -9999 -9999 -9999 -9999 -9999 -9999 -9999 -9999 -9999 -9999 -9999 -9999 -9999 -9999 -9999 -9999 -9999 -9999 -9999 -9999 -9999 -9999 -9999 -9999 -9999 -9999 -9999 -9999 -9999 -9999 -9999 -9999 -9999 -9999 -9999 -9999 -9999 -9999 -9999 -9999 -9999 -9999 1.96368E-1 2.01385E-1 2.0821E-1 2.10173E-1 2.11564E-1 2.14364E-1 2.13189E-1 2.15295E-1 2.13414E-1 2.16577E-1 2.20843E-1 2.21778E-1 2.25381E-1 2.2829E-1 2.10693E-1 2.13114E-1 2.16604E-1 2.16801E-1 2.18559E-1 2.161E-1 2.104E-1 2.05289E-1 2.02599E-1 1.96829E-1 1.96502E-1 2.01125E-1 2.10592E-1 6.61042E-2 8.56396E-2 3.0758E-1 3.4362E-1 4.19101E-1 3.42958E-1 2.98866E-1 2.77352E-1 2.38909E-1 2.28969E-1 2.25903E-1 2.39683E-1 2.3595E-1 2.3115E-1 2.37529E-1 2.72483E-1 3.39192E-1 3.17208E-1 3.31907E-1 3.4884E-1 4.05143E-1 4.86036E-1 1.90561E-1 2.10292E-1 6.74864E-1 6.60412E-1 6.02401E-1 6.61912E-1 6.26426E-1 4.72812E-1 4.94557E-1 7.12823E-1 7.25989E-1 5.82365E-1 7.04174E-1 7.09404E-1 6.8615E-1 6.70858E-1 6.59434E-1 6.20324E-1 6.38157E-1 6.98155E-1 7.0095E-1 7.16229E-1 7.28633E-1 7.43621E-1 7.46491E-1 7.30839E-1 7.39679E-1 7.23874E-1 7.05789E-1 6.48763E-1 5.48687E-1 5.35299E-1 5.12497E-1 5.28877E-1 5.76493E-1 6.44508E-1 6.29733E-1 6.34836E-1 6.74433E-1 6.48197E-1 7.03057E-1 6.80276E-1 6.95735E-1 6.62264E-1 6.63614E-1 6.40945E-1 6.58654E-1 5.81431E-1 5.71202E-1 5.5448E-1 5.58557E-1 5.57963E-1 6.07369E-1 5.98845E-1 5.47072E-1 4.94779E-1 4.54608E-1 5.00358E-1 4.92607E-1 4.49095E-1 4.35006E-1 4.29686E-1 3.8276E-1 3.82597E-1 4.07496E-1 4.35442E-1 4.63663E-1 4.89071E-1 5.36428E-1 5.30861E-1 5.47552E-1 6.17E-1 6.31976E-1 6.35049E-1 6.52692E-1 6.85979E-1 6.68665E-1 5.95794E-1 5.92349E-1 6.01109E-1 6.89439E-1 6.9796E-1 6.18834E-1 5.82821E-1 5.30812E-1 5.08562E-1 4.72907E-1 3.9399E-1 2.54792E-1 1.85236E-1 2.30051E-1 3.72063E-1 6.01227E-1 3.91856E-1 3.64227E-1 2.99531E-1 4.96162E-1 2.98816E-1 2.15477E-1 5.69894E-1 5.70288E-1 5.61324E-1 5.6972E-1 5.66123E-1 5.79915E-1 5.75879E-1 5.76252E-1 -9999 -9999 -9999 -9999 -9999 -9999 -9999 -9999 -9999 -9999 -9999 -9999 -9999 -9999 -9999 -9999 -9999 -9999 -9999 -9999 -9999 -9999 -9999 -9999 -9999 -9999 -9999 -9999 -9999 -9999 -9999 -9999 -9999 -9999 -9999 -9999 -9999 -9999 -9999 -9999 -9999 -9999 -9999
-9999 -9999 -9999 -9999 -9999 -9999 -9999 -9999 -9999 -9999 -9999 -9999 -9999 -9999 -9999 -9999 -9999 -9999 -9999 -9999 -9999 -9999 -9999 -9999 -9999 -9999 -9999 -9999 -9999 -9999 -9999 -9999 -9999 -9999 -9999 -9999 -9999 -9999 -9999 -9999 -9999 -9999 -9999 -9999 -9999 -9999 -9999 -9999 -9999 -9999 -9999 -9999 -9999 -9999 -9999 -9999 -9999 -9999 -9999 -9999 -9999 -9999 -9999 -9999 -9999 1.97364E-1 2.03077E-1 2.0638E-1 2.1052E-1 2.13311E-1 2.11792E-1 2.1424E-1 2.16707E-1 2.15519E-1 2.18348E-1 2.22637E-1 2.23575E-1 2.27196E-1 2.14305E-1 2.13114E-1 2.14854E-1 2.17307E-1 2.16801E-1 2.17152E-1 2.17152E-1 2.11777E-1 2.08004E-1 2.05289E-1 2.0046E-1 2.0046E-1 1.99796E-1 1.98997E-1 2.13192E-1 7.96975E-2 9.39222E-2 3.2958E-1 3.97011E-1 3.56611E-1 3.1078E-1 2.73252E-1 2.42657E-1 2.24109E-1 2.40811E-1 2.41564E-1 2.38559E-1 2.39026E-1 2.46598E-1 3.09527E-1 3.38565E-1 3.21541E-1 3.02197E-1 3.07853E-1 3.3351E-1 3.89138E-1 5.09908E-1 1.769E-1 2.90406E-1 6.238E-1 6.75423E-1 6.67112E-1 5.18837E-1 4.44731E-1 5.86923E-1 7.05145E-1 7.21582E-1 5.80344E-1 7.27377E-1 7.32197E-1 7.01865E-1 7.04985E-1 7.17212E-1 6.9161E-1 6.40665E-1 6.93686E-1 7.23777E-1 7.38169E-1 7.45199E-1 7.46243E-1 7.3711E-1 7.34938E-1 7.46553E-1 7.44859E-1 6.94779E-1 6.32246E-1 5.94504E-1 6.35651E-1 6.18267E-1 6.3657E-1 6.70166E-1 7.14199E-1 7.33708E-1 7.3292E-1 7.25646E-1 7.14487E-1 7.2548E-1 6.95541E-1 6.47917E-1 6.58081E-1 6.13217E-1 6.2427E-1 6.49588E-1 5.63028E-1 4.87696E-1 4.52084E-1 4.63253E-1 4.90016E-1 5.25379E-1 5.53688E-1 5.50382E-1 5.24123E-1 4.71692E-1 5.00803E-1 4.78934E-1 4.32744E-1 3.86593E-1 3.5426E-1 3.17313E-1 3.39872E-1 3.55233E-1 3.88602E-1 4.17892E-1 4.63081E-1 5.0124E-1 4.50403E-1 4.80971E-1 5.47557E-1 5.26144E-1 5.30746E-1 5.79166E-1 6.61005E-1 6.70537E-1 6.75354E-1 6.77101E-1 6.85024E-1 7.08826E-1 6.19461E-1 6.80069E-1 6.1047E-1 5.80447E-1 5.806E-1 5.92002E-1 5.38439E-1 3.1857E-1 1.89845E-1 1.9152E-1 2.72986E-1 4.88286E-1 6.14823E-1 5.01269E-1 2.09394E-1 1.81596E-1 1.55248E-1 1.46314E-1 5.64692E-1 5.76356E-1 5.84587E-1 5.68219E-1 5.6187E-1 5.74817E-1 5.75755E-1 5.57695E-1 -9999 -9999 -9999 -9999 -9999 -9999 -9999 -9999 -9999 -9999 -9999 -9999 -9999 -9999 -9999 -9999 -9999 -9999 -9999 -9999 -9999 -9999 -9999 -9999 -9999 -9999 -9999 -9999 -9999 -9999 -9999 -9999 -9999 -9999 -9999 -9999 -9999 -9999 -9999 -9999 -9999 -9999 -9999
-9999 -9999 -9999 -9999 -9999 -9999 -9999 -9999 -9999 -9999 -9999 -9999 -9999 -9999 -9999 -9999 -9999 -9999 -9999 -9999 -9999 -9999 -9999 -9999 -9999 -9999 -9999 -9999 -9999 -9999 -9999 -9999 -9999 -9999 -9999 -9999 -9999 -9999 -9999 -9999 -9999 -9999 -9999 -9999 -9999 -9999 -9999 -9999 -9999 -9999 -9999 -9999 -9999 -9999 -9999 -9999 -9999 -9999 -9999 -9999 -9999 -9999 -9999 -9999 1.96699E-1 1.99703E-1 2.04096E-1 2.06037E-1 2.0948E-1 2.13311E-1 2.13539E-1 2.15648E-1 2.18125E-1 2.17285E-1 2.21201E-1 2.2142E-1 2.25019E-1 2.12913E-1 2.12421E-1 2.15903E-1 2.18011E-1 2.18207E-1 2.17855E-1 2.16801E-1 2.12813E-1 2.12122E-1 2.10743E-1 2.05821E-1 2.04809E-1 2.05484E-1 2.0165E-1 1.99989E-1 2.05674E-1 6.78989E-2 8.28317E-2 3.1677E-1 3.57189E-1 3.89058E-1 3.41744E-1 2.8519E-1 2.55277E-1 2.23751E-1 2.38186E-1 2.41187E-1 2.40434E-1 2.62816E-1 2.79036E-1 3.36764E-1 3.97319E-1 3.7508E-1 3.30902E-1 3.43152E-1 3.43615E-1 3.45641E-1 3.69362E-1 4.48278E-1 5.4794E-1 6.47552E-1 5.57422E-1 5.63417E-1 4.43808E-1 5.29577E-1 6.95261E-1 6.5713E-1 6.98257E-1 6.59517E-1 6.03845E-1 6.99861E-1 7.35297E-1 7.46059E-1 7.06797E-1 7.28963E-1 6.73717E-1 7.1157E-1 7.2638E-1 7.49994E-1 7.56071E-1 7.50612E-1 7.37004E-1 7.38488E-1 7.52008E-1 7.57138E-1 7.41862E-1 6.7013E-1 6.55822E-1 6.92958E-1 7.03389E-1 7.2475E-1 7.31151E-1 7.25807E-1 7.15915E-1 7.08611E-1 7.21692E-1 7.17957E-1 6.72014E-1 6.00686E-1 5.77598E-1 5.95073E-1 5.5081E-1 6.08496E-1 6.51482E-1 5.80375E-1 5.20204E-1 4.37155E-1 3.79473E-1 3.90719E-1 4.49885E-1 4.76018E-1 5.23359E-1 4.94799E-1 4.47963E-1 4.58749E-1 4.28321E-1 4.06572E-1 3.29929E-1 2.85128E-1 3.13876E-1 3.59805E-1 3.76527E-1 3.99293E-1 4.24116E-1 4.51773E-1 4.43333E-1 4.06815E-1 4.40427E-1 4.82289E-1 4.31264E-1 4.3877E-1 5.37584E-1 5.93359E-1 5.77061E-1 6.3375E-1 6.10671E-1 6.20503E-1 6.61769E-1 6.87755E-1 6.63658E-1 6.15935E-1 6.61771E-1 6.07965E-1 6.50606E-1 5.68854E-1 3.71532E-1 2.30611E-1 2.25533E-1 2.66926E-1 3.72686E-1 4.53252E-1 5.35582E-1 3.27903E-1 1.92306E-1 1.49446E-1 5.91406E-1 5.93708E-1 5.77432E-1 5.88741E-1 5.65184E-1 5.98406E-1 5.89462E-1 5.74133E-1 5.62223E-1 -9999 -9999 -9999 -9999 -9999 -9999 -9999 -9999 -9999 -9999 -9999 -9999 -9999 -9999 -9999 -9999 -9999 -9999 -9999 -9999 -9999 -9999 -9999 -9999 -9999 -9999 -9999 -9999 -9999 -9999 -9999 -9999 -9999 -9999 -9999 -9999 -9999 -9999 -9999 -9999 -9999 -9999 -9999
-9999 -9999 -9999 -9999 -9999 -9999 -9999 -9999 -9999 -9999 -9999 -9999 -9999 -9999 -9999 -9999 -9999 -9999 -9999 -9999 -9999 -9999 -9999 -9999 -9999 -9999 -9999 -9999 -9999 -9999 -9999 -9999 -9999 -9999 -9999 -9999 -9999 -9999 -9999 -9999 -9999 -9999 -9999 -9999 -9999 -9999 -9999 -9999 -9999 -9999 -9999 -9999 -9999 -9999 -9999 -9999 -9999 -9999 -9999 -9999 -9999 -9999 1.98126E-1 2.00473E-1 1.98364E-1 2.01385E-1 2.04778E-1 2.05353E-1 2.1052E-1 2.12141E-1 2.17061E-1 2.19549E-1 2.17639E-1 2.20843E-1 2.24079E-1 2.24296E-1 2.12565E-1 2.15353E-1 2.14854E-1 2.18716E-1 2.21553E-1 2.20682E-1 2.20682E-1 2.17503E-1 2.12468E-1 2.13506E-1 2.13506E-1 2.10592E-1 2.10935E-1 2.10935E-1 2.06012E-1 2.0332E-1 2.04327E-1 6.17409E-2 7.88475E-2 9.25967E-2 3.4483E-1 3.88813E-1 3.73974E-1 3.13844E-1 2.72652E-1 2.45352E-1 2.34837E-1 2.37812E-1 2.45453E-1 2.6682E-1 2.8359E-1 3.16858E-1 3.49587E-1 3.52915E-1 3.63747E-1 3.58086E-1 3.57616E-1 3.89706E-1 3.45178E-1 4.01938E-1 4.31454E-1 4.26086E-1 4.41329E-1 4.42055E-1 5.08207E-1 6.05508E-1 6.96663E-1 6.30238E-1 6.60283E-1 7.27222E-1 6.59054E-1 6.2529E-1 7.42198E-1 6.86009E-1 6.24157E-1 6.95649E-1 7.40573E-1 7.4793E-1 7.02651E-1 7.0246E-1 7.21492E-1 7.21492E-1 7.39646E-1 7.39107E-1 7.54521E-1 7.64816E-1 7.60793E-1 7.3317E-1 7.11588E-1 7.24886E-1 7.29891E-1 6.74847E-1 6.63446E-1 6.18115E-1 6.19712E-1 6.20571E-1 6.34295E-1 5.97316E-1 5.69308E-1 4.98964E-1 5.06265E-1 5.07998E-1 5.38465E-1 6.10417E-1 6.56566E-1 6.07591E-1 5.59125E-1 4.97362E-1 4.07429E-1 3.81766E-1 3.96392E-1 3.7916E-1 4.17233E-1 4.56864E-1 4.73785E-1 4.58091E-1 4.38158E-1 3.87338E-1 3.12961E-1 2.72929E-1 3.07084E-1 3.56551E-1 3.74378E-1 3.89293E-1 4.05437E-1 4.15331E-1 3.95227E-1 4.1033E-1 4.1119E-1 3.88093E-1 3.67403E-1 3.85561E-1 5.1277E-1 5.31215E-1 5.00933E-1 5.44472E-1 5.56597E-1 5.19052E-1 5.44729E-1 5.99058E-1 6.43118E-1 6.86146E-1 5.02106E-1 6.60615E-1 5.69055E-1 6.52117E-1 5.50934E-1 4.208E-1 4.49717E-1 3.31959E-1 3.07131E-1 4.11434E-1 4.11502E-1 2.18143E-1 1.51882E-1 5.91162E-1 5.9527E-1 5.74914E-1 5.79568E-1 5.90578E-1 5.66239E-1 5.98646E-1 5.9108E-1 5.78475E-1 -9999 -9999 -9999 -9999 -9999 -9999 -9999 -9999 -9999 -9999 -9999 -9999 -9999 -9999 -9999 -9999 -9999 -9999 -9999 -9999 -9999 -9999 -9999 -9999 -9999 -9999 -9999 -9999 -9999 -9999 -9999 -9999 -9999 -9999 -9999 -9999 -9999 -9999 -9999 -9999 -9999 -9999 -9999 -9999
-9999 -9999 -9999 -9999 -9999 -9999 -9999 -9999 -9999 -9999 -9999 -9999 -9999 -9999 -9999 -9999 -9999 -9999 -9999 -9999 -9999 -9999 -9999 -9999 -9999 -9999 -9999 -9999 -9999 -9999 -9999 -9999 -9999 -9999 -9999 -9999 -9999 -9999 -9999 -9999 -9999 -9999 -9999 -9999 -9999 -9999 -9999 -9999 -9999 -9999 -9999 -9999 -9999 -9999 -9999 -9999 -9999 -9999 -9999 -9999 -9999 -9999 5.5998E-2 5.57443E-2 5.62993E-2 2.03416E-1 2.0399E-1 2.08098E-1 2.12261E-1 2.16E-1 2.21696E-1 2.24943E-1 2.21918E-1 2.22637E-1 2.26616E-1 2.11526E-1 2.15003E-1 2.14854E-1 2.17307E-1 2.20487E-1 2.20682E-1 2.24248E-1 2.23532E-1 2.17696E-1 2.15594E-1 2.15245E-1 2.13005E-1 2.15087E-1 2.16133E-1 2.13192E-1 2.11468E-1 2.0941E-1 2.07367E-1 2.08233E-1 6.7058E-2 8.28E-2 2.93108E-1 3.32047E-1 3.88691E-1 3.62806E-1 2.82104E-1 2.64025E-1 2.33727E-1 2.37155E-1 2.60033E-1 2.68431E-1 2.93238E-1 3.48091E-1 3.45166E-1 3.68904E-1 3.49121E-1 3.68325E-1 4.00743E-1 4.62888E-1 4.63648E-1 4.48382E-1 4.0918E-1 4.435E-1 4.77321E-1 5.32517E-1 6.9265E-1 6.90547E-1 6.64892E-1 5.6126E-1 5.81874E-1 6.82217E-1 7.30183E-1 6.76976E-1 6.2644E-1 6.48812E-1 6.75399E-1 6.83364E-1 7.30323E-1 7.41749E-1 6.94449E-1 7.0253E-1 7.08651E-1 7.11597E-1 7.36169E-1 7.38953E-1 7.54971E-1 7.67278E-1 7.68615E-1 7.62284E-1 7.55021E-1 7.40615E-1 6.77074E-1 5.88591E-1 5.09597E-1 4.46967E-1 4.30417E-1 4.01347E-1 4.51308E-1 4.68848E-1 5.38309E-1 6.20813E-1 6.39513E-1 6.28854E-1 6.32801E-1 6.61864E-1 6.69104E-1 6.35366E-1 5.57589E-1 4.78917E-1 4.55231E-1 4.99947E-1 4.39401E-1 3.94786E-1 3.8454E-1 4.59244E-1 4.85808E-1 4.77559E-1 4.37368E-1 4.18808E-1 3.44989E-1 2.8448E-1 2.85477E-1 3.11434E-1 3.44889E-1 3.68668E-1 3.80966E-1 3.7429E-1 3.55882E-1 3.82501E-1 3.52372E-1 3.20577E-1 3.07543E-1 3.62913E-1 4.32025E-1 4.28129E-1 3.71368E-1 4.13485E-1 4.20982E-1 3.60503E-1 4.07325E-1 5.33593E-1 6.44406E-1 6.8782E-1 6.62114E-1 6.45998E-1 4.02285E-1 4.34436E-1 6.40128E-1 6.31761E-1 6.32554E-1 4.52157E-1 3.4211E-1 4.01006E-1 5.04728E-1 5.4904E-1 5.89215E-1 5.92863E-1 5.76716E-1 5.78502E-1 5.82034E-1 5.69375E-1 5.69836E-1 5.63533E-1 -9999 -9999 -9999 -9999 -9999 -9999 -9999 -9999 -9999 -9999 -9999 -9999 -9999 -9999 -9999 -9999 -9999 -9999 -9999 -9999 -9999 -9999 -9999 -9999 -9999 -9999 -9999 -9999 -9999 -9999 -9999 -9999 -9999 -9999 -9999 -9999 -9999 -9999 -9999 -9999 -9999 -9999 -9999 -9999 -9999 -9999
-9999 -9999 -9999 -9999 -9999 -9999 -9999 -9999 -9999 -9999 -9999 -9999 -9999 -9999 -9999 -9999 -9999 -9999 -9999 -9999 -9999 -9999 -9999 -9999 -9999 -9999 -9999 -9999 -9999 -9999 -9999 -9999 -9999 -9999 -9999 -9999 -9999 -9999 -9999 -9999 -9999 -9999 -9999 -9999 -9999 -9999 -9999 -9999 -9999 -9999 -9999 -9999 -9999 -9999 -9999 -9999 -9999 -9999 -9999 -9999 -9999 5.55553E-2 5.68927E-2 5.66346E-2 5.77651E-2 2.0821E-1 2.07754E-1 2.11564E-1 2.14715E-1 2.17415E-1 2.25668E-1 2.24802E-1 2.25164E-1 2.26616E-1 2.25743E-1 2.13608E-1 2.17107E-1 2.17659E-1 2.20842E-1 2.25133E-1 2.25326E-1 2.28215E-1 2.27128E-1 2.20518E-1 2.18399E-1 2.18047E-1 2.15436E-1 2.17183E-1 2.19998E-1 2.19125E-1 2.17369E-1 2.17369E-1 2.11996E-1 2.1028E-1 2.02711E-1 7.19675E-2 2.6595E-1 3.19711E-1 4.07243E-1 4.09632E-1 3.47381E-1 2.71436E-1 2.41941E-1 2.31967E-1 2.3641E-1 2.72077E-1 2.94723E-1 3.74844E-1 3.90091E-1 3.71357E-1 4.13832E-1 4.46585E-1 5.05462E-1 5.61281E-1 6.2465E-1 5.25769E-1 4.89683E-1 5.34836E-1 6.31322E-1 6.95338E-1 6.73572E-1 6.22817E-1 5.77703E-1 4.80847E-1 4.43991E-1 5.47243E-1 6.76621E-1 7.30677E-1 7.19068E-1 6.67944E-1 7.4243E-1 7.5224E-1 7.44947E-1 7.3102E-1 7.5026E-1 7.26621E-1 7.17723E-1 7.3957E-1 7.3458E-1 7.39325E-1 7.55716E-1 7.6713E-1 7.60629E-1 7.63126E-1 7.5459E-1 7.39998E-1 7.08545E-1 6.43017E-1 5.71527E-1 3.95285E-1 2.89673E-1 3.19787E-1 4.42206E-1 5.98628E-1 6.64113E-1 6.94537E-1 6.98988E-1 7.02348E-1 6.95864E-1 6.93962E-1 6.50725E-1 6.05952E-1 5.26712E-1 4.91922E-1 4.97589E-1 5.52245E-1 4.98482E-1 4.73437E-1 4.49256E-1 4.9204E-1 5.1928E-1 4.98224E-1 4.5886E-1 4.37713E-1 3.94867E-1 3.4393E-1 2.96219E-1 2.78733E-1 2.92889E-1 3.30096E-1 3.28711E-1 3.17365E-1 3.04171E-1 3.16814E-1 2.98265E-1 2.79238E-1 2.84145E-1 3.21359E-1 3.3656E-1 3.15913E-1 2.81908E-1 2.87506E-1 2.97898E-1 3.60173E-1 4.34682E-1 5.14523E-1 6.11816E-1 6.49298E-1 6.0032E-1 6.6156E-1 4.67292E-1 3.72161E-1 4.5125E-1 3.79992E-1 6.08401E-1 5.93656E-1 5.03396E-1 4.34196E-1 5.04497E-1 2.16012E-1 5.6683E-1 5.93708E-1 5.77551E-1 5.79922E-1 5.82384E-1 5.68566E-1 5.7144E-1 5.7144E-1 -9999 -9999 -9999 -9999 -9999 -9999 -9999 -9999 -9999 -9999 -9999 -9999 -9999 -9999 -9999 -9999 -9999 -9999 -9999 -9999 -9999 -9999 -9999 -9999 -9999 -9999 -9999 -9999 -9999 -9999 -9999 -9999 -9999 -9999 -9999 -9999 -9999 -9999 -9999 -9999 -9999 -9999 -9999 -9999 -9999 -9999
-9999 -9999 -9999 -9999 -9999 -9999 -9999 -9999 -9999 -9999 -9999 -9999 -9999 -9999 -9999 -9999 -9999 -9999 -9999 -9999 -9999 -9999 -9999 -9999 -9999 -9999 -9999 -9999 -9999 -9999 -9999 -9999 -9999 -9999 -9999 -9999 -9999 -9999 -9999 -9999 -9999 -9999 -9999 -9999 -9999 -9999 -9999 -9999 -9999 -9999 -9999 -9999 -9999 -9999 -9999 -9999 -9999 -9999 -9999 -9999 -9999 -9999 -9999 5.74239E-2 5.87997E-2 5.87621E-2 5.98114E-2 6.052E-2 6.07162E-2 2.19906E-1 2.26032E-1 2.26616E-1 2.27709E-1 2.29538E-1 2.13956E-1 2.17107E-1 2.20288E-1 2.20132E-1 2.23338E-1 2.25326E-1 2.30762E-1 2.34431E-1 2.2804E-1 2.2408E-1 2.23007E-1 2.19292E-1 2.18588E-1 2.19998E-1 2.20183E-1 2.23377E-1 2.24806E-1 2.266E-1 2.232E-1 2.19658E-1 2.01385E-1 2.14734E-1 2.53138E-1 3.05779E-1 4.0204E-1 4.8704E-1 4.39474E-1 3.16797E-1 2.73396E-1 2.34552E-1 2.29765E-1 2.50052E-1 3.46303E-1 4.56404E-1 4.23383E-1 4.00531E-1 4.79883E-1 5.18923E-1 5.32949E-1 5.66901E-1 6.23105E-1 5.48651E-1 5.35336E-1 5.40313E-1 6.02197E-1 6.78862E-1 6.87871E-1 6.51656E-1 5.73803E-1 4.43893E-1 4.06855E-1 5.47391E-1 6.76555E-1 7.22816E-1 6.74336E-1 7.51665E-1 7.68086E-1 7.62962E-1 7.36181E-1 6.96864E-1 7.11962E-1 7.37482E-1 7.57462E-1 7.51002E-1 7.20665E-1 7.34182E-1 7.36565E-1 7.53842E-1 7.5719E-1 7.51243E-1 7.41638E-1 7.04762E-1 7.13847E-1 7.0442E-1 6.49944E-1 4.79856E-1 3.13734E-1 4.08493E-1 6.27599E-1 6.79365E-1 6.91524E-1 6.67189E-1 6.53508E-1 6.7114E-1 6.9469E-1 6.78275E-1 6.41756E-1 6.04244E-1 5.79877E-1 5.55089E-1 5.61073E-1 5.57831E-1 5.55295E-1 5.26311E-1 5.24536E-1 5.39403E-1 5.61462E-1 5.33533E-1 4.75018E-1 4.61388E-1 4.41577E-1 4.17321E-1 3.48879E-1 2.7456E-1 2.52026E-1 2.75341E-1 2.70933E-1 2.57017E-1 2.60846E-1 2.80063E-1 2.78231E-1 2.80351E-1 2.95475E-1 3.07819E-1 3.05084E-1 2.97732E-1 2.93508E-1 3.16395E-1 3.6115E-1 4.52732E-1 5.15527E-1 5.38191E-1 5.85684E-1 5.99568E-1 6.54773E-1 5.32569E-1 6.24065E-1 6.80857E-1 4.83082E-1 2.6379E-1 2.94853E-1 4.15986E-1 5.99466E-1 5.49828E-1 3.28653E-1 1.66376E-1 5.709E-1 5.92135E-1 5.98008E-1 5.78384E-1 5.81449E-1 5.6659E-1 5.70525E-1 -9999 -9999 -9999 -9999 -9999 -9999 -9999 -9999 -9999 -9999 -9999 -9999 -9999 -9999 -9999 -9999 -9999 -9999 -9999 -9999 -9999 -9999 -9999 -9999 -9999 -9999 -9999 -9999 -9999 -9999 -9999 -9999 -9999 -9999 -9999 -9999 -9999 -9999 -9999 -9999 -9999 -9999 -9999 -9999 -9999 -9999 -9999
-9999 -9999 -9999 -9999 -9999 -9999 -9999 -9999 -9999 -9999 -9999 -9999 -9999 -9999 -9999 -9999 -9999 -9999 -9999 -9999 -9999 -9999 -9999 -9999 -9999 -9999 -9999 -9999 -9999 -9999 -9999 -9999 -9999 -9999 -9999 -9999 -9999 -9999 -9999 -9999 -9999 -9999 -9999 -9999 -9999 -9999 -9999 -9999 -9999 -9999 -9999 -9999 -9999 -9999 -9999 -9999 -9999 -9999 -9999 -9999 -9999 -9999 5.64109E-2 5.78793E-2 5.94984E-2 5.95768E-2 6.00468E-2 6.09965E-2 6.07162E-2 2.18836E-1 2.26395E-1 2.2698E-1 2.29171E-1 2.13608E-1 2.32698E-1 2.20288E-1 2.20132E-1 2.23338E-1 2.24773E-1 2.25685E-1 2.32592E-1 2.3665E-1 2.31313E-1 2.29128E-1 2.28765E-1 2.24982E-1 2.24266E-1 2.24982E-1 2.23733E-1 2.266E-1 2.29491E-1 2.28219E-1 2.3112E-1 2.27498E-1 2.1843E-1 2.31291E-1 7.50465E-2 3.29018E-1 4.03796E-1 5.0044E-1 5.14971E-1 4.07218E-1 2.91973E-1 2.50052E-1 2.27213E-1 2.49661E-1 3.12765E-1 3.58362E-1 3.45807E-1 4.02616E-1 4.35946E-1 4.76171E-1 5.39353E-1 4.88492E-1 5.09828E-1 1.9461E-1 1.99397E-1 2.47392E-1 2.47392E-1 5.83944E-1 6.59094E-1 6.50408E-1 5.13167E-1 3.95742E-1 4.41109E-1 5.94674E-1 6.9378E-1 7.31449E-1 6.68015E-1 7.45776E-1 7.50901E-1 7.51988E-1 7.25386E-1 6.91198E-1 7.07487E-1 7.28814E-1 7.52681E-1 7.63991E-1 7.52239E-1 7.36169E-1 7.27349E-1 7.38932E-1 7.68464E-1 7.3905E-1 7.09307E-1 6.26099E-1 6.39749E-1 6.2847E-1 6.36443E-1 4.32395E-1 3.45203E-1 5.02466E-1 6.79222E-1 7.01893E-1 6.55948E-1 6.06154E-1 6.54559E-1 6.77104E-1 6.63929E-1 6.73543E-1 6.35829E-1 6.29621E-1 6.18513E-1 6.20096E-1 6.20502E-1 6.14351E-1 5.72957E-1 5.44496E-1 5.65448E-1 5.6116E-1 5.40518E-1 5.32912E-1 5.33022E-1 5.04461E-1 4.74018E-1 4.32202E-1 3.69204E-1 2.77277E-1 2.48451E-1 2.48668E-1 2.46492E-1 2.37863E-1 2.4993E-1 2.5657E-1 2.40031E-1 2.35319E-1 2.65556E-1 2.81876E-1 2.99424E-1 3.03681E-1 3.15626E-1 3.45734E-1 4.2984E-1 4.97635E-1 4.4368E-1 4.61916E-1 5.23404E-1 5.37204E-1 5.54847E-1 6.40612E-1 6.36893E-1 5.75145E-1 6.32823E-1 4.04729E-1 2.58312E-1 2.88215E-1 4.12971E-1 2.26801E-1 1.63582E-1 1.49405E-1 5.99438E-1 5.9104E-1 5.9539E-1 5.76476E-1 5.84432E-1 5.65184E-1 5.69836E-1 -9999 -9999 -9999 -9999 -9999 -9999 -9999 -9999 -9999 -9999 -9999 -9999 -9999 -9999 -9999 -9999 -9999 -9999 -9999 -9999 -9999 -9999 -9999 -9999 -9999 -9999 -9999 -9999 -9999 -9999 -9999 -9999 -9999 -9999 -9999 -9999 -9999 -9999 -9999 -9999 -9999 -9999 -9999 -9999 -9999 -9999 -9999
-9999 -9999 -9999 -9999 -9999 -9999 -9999 -9999 -9999 -9999 -9999 -9999 -9999 -9999 -9999 -9999 -9999 -9999 -9999 -9999 -9999 -9999 -9999 -9999 -9999 -9999 -9999 -9999 -9999 -9999 -9999 -9999 -9999 -9999 -9999 -9999 -9999 -9999 -9999 -9999 -9999 -9999 -9999 -9999 -9999 -9999 -9999 -9999 -9999 -9999 -9999 -9999 -9999 -9999 -9999 -9999 -9999 -9999 -9999 -9999 -9999 5.68927E-2 5.67468E-2 5.86839E-2 5.99683E-2 6.01648E-2 6.08771E-2 6.04787E-2 6.13135E-2 6.30134E-2 6.40798E-2 2.28805E-1 2.32484E-1 2.16404E-1 2.19933E-1 2.22783E-1 2.22623E-1 2.25853E-1 2.26575E-1 2.25326E-1 2.31127E-1 2.35539E-1 2.33144E-1 2.33144E-1 2.33144E-1 2.30402E-1 2.29674E-1 2.30038E-1 2.27321E-1 2.29128E-1 2.32039E-1 2.30029E-1 2.32213E-1 2.28942E-1 2.06893E-1 6.85408E-2 8.10187E-2 3.06913E-1 3.85162E-1 4.91576E-1 5.47673E-1 4.65547E-1 3.40588E-1 2.99192E-1 2.34182E-1 2.38607E-1 2.61015E-1 3.10776E-1 3.37059E-1 1.63044E-1 1.49751E-1 1.48725E-1 1.68951E-1 1.57357E-1 1.67965E-1 1.6997E-1 1.59213E-1 1.81511E-1 4.81227E-1 5.44711E-1 7.13578E-1 6.45192E-1 5.08882E-1 3.82563E-1 4.39703E-1 5.58485E-1 6.59159E-1 7.27513E-1 7.50534E-1 7.1549E-1 7.30204E-1 7.14386E-1 7.22695E-1 7.11013E-1 7.2882E-1 7.41033E-1 7.51592E-1 7.50302E-1 7.45248E-1 7.54295E-1 7.52584E-1 7.48763E-1 7.5527E-1 7.45646E-1 6.72163E-1 5.4613E-1 4.62078E-1 4.46797E-1 4.35802E-1 3.30343E-1 3.36631E-1 5.26752E-1 6.89655E-1 6.95115E-1 6.13086E-1 5.71064E-1 6.21928E-1 6.45311E-1 6.70778E-1 6.69829E-1 5.91192E-1 5.45678E-1 5.26815E-1 5.23962E-1 5.52682E-1 5.97514E-1 6.19226E-1 6.0113E-1 5.93345E-1 5.80734E-1 5.80089E-1 5.62783E-1 5.41428E-1 5.10458E-1 4.7776E-1 4.13558E-1 3.47153E-1 2.77277E-1 2.48034E-1 2.47162E-1 2.37738E-1 2.32293E-1 2.33096E-1 2.22248E-1 2.13433E-1 2.05061E-1 2.25833E-1 2.42951E-1 2.47662E-1 2.54369E-1 2.55421E-1 2.70298E-1 3.47811E-1 4.31484E-1 3.81481E-1 4.34433E-1 3.77049E-1 3.35391E-1 4.15877E-1 5.39755E-1 5.31345E-1 4.1338E-1 4.99903E-1 5.29754E-1 2.65023E-1 2.06251E-1 1.74155E-1 1.72169E-1 1.69208E-1 1.56481E-1 6.08068E-1 5.90673E-1 5.94431E-1 5.75757E-1 5.83489E-1 5.64832E-1 5.6949E-1 -9999 -9999 -9999 -9999 -9999 -9999 -9999 -9999 -9999 -9999 -9999 -9999 -9999 -9999 -9999 -9999 -9999 -9999 -9999 -9999 -9999 -9999 -9999 -9999 -9999 -9999 -9999 -9999 -9999 -9999 -9999 -9999 -9999 -9999 -9999 -9999 -9999 -9999 -9999 -9999 -9999 -9999 -9999 -9999 -9999 -9999 -9999
-9999 -9999 -9999 -9999 -9999 -9999 -9999 -9999 -9999 -9999 -9999 -9999 -9999 -9999 -9999 -9999 -9999 -9999 -9999 -9999 -9999 -9999 -9999 -9999 -9999 -9999 -9999 -9999 -9999 -9999 -9999 -9999 -9999 -9999 -9999 -9999 -9999 -9999 -9999 -9999 -9999 -9999 -9999 -9999 -9999 -9999 -9999 -9999 -9999 -9999 -9999 -9999 -9999 -9999 -9999 -9999 -9999 -9999 -9999 -9999 5.62205E-2 5.73448E-2 5.78793E-2 5.94984E-2 5.9694E-2 6.07578E-2 6.19595E-2 6.15538E-2 6.25236E-2 6.4128E-2 6.47054E-2 2.31008E-1 2.34337E-1 2.19579E-1 2.22783E-1 2.21197E-1 2.25493E-1 2.28749E-1 2.26406E-1 2.27852E-1 2.31859E-1 2.34616E-1 2.39065E-1 2.39811E-1 2.35903E-1 2.33326E-1 2.33326E-1 2.31309E-1 2.33136E-1 2.34605E-1 2.33677E-1 2.35146E-1 2.34043E-1 2.27671E-1 2.24087E-1 6.84104E-2 8.12681E-2 9.34897E-2 3.90119E-1 4.91576E-1 5.4938E-1 4.99028E-1 3.93642E-1 3.11457E-1 2.66199E-1 2.3936E-1 2.43905E-1 2.71037E-1 3.07098E-1 4.14194E-1 3.88472E-1 3.67947E-1 4.31682E-1 1.63594E-1 1.65084E-1 1.542E-1 1.63345E-1 1.71168E-1 5.24696E-1 6.44019E-1 6.53582E-1 6.70581E-1 5.0838E-1 3.75855E-1 3.81172E-1 4.29931E-1 5.57986E-1 7.20365E-1 7.41178E-1 6.93442E-1 6.86108E-1 6.70554E-1 6.97E-1 7.04508E-1 7.31966E-1 7.36809E-1 7.26462E-1 7.17437E-1 7.45663E-1 7.59547E-1 7.70703E-1 7.71881E-1 7.76081E-1 7.5719E-1 6.84169E-1 6.30505E-1 5.515E-1 3.73843E-1 3.46022E-1 3.33039E-1 3.98695E-1 6.03689E-1 6.97744E-1 6.75397E-1 5.8677E-1 4.96059E-1 5.75543E-1 6.05839E-1 6.14353E-1 6.24653E-1 5.87318E-1 5.16877E-1 4.99856E-1 5.04576E-1 5.23645E-1 5.3872E-1 5.66132E-1 5.9779E-1 5.76669E-1 5.28645E-1 5.27637E-1 5.17096E-1 5.26592E-1 5.2585E-1 4.82711E-1 4.23683E-1 3.72666E-1 3.19084E-1 3.04028E-1 3.02718E-1 2.94361E-1 2.74122E-1 2.5217E-1 2.53182E-1 2.45192E-1 2.43126E-1 2.29585E-1 2.31129E-1 2.21935E-1 2.17237E-1 2.17517E-1 2.47323E-1 3.14736E-1 3.49992E-1 3.20016E-1 3.64506E-1 2.92864E-1 2.39013E-1 2.97126E-1 3.88733E-1 3.84638E-1 3.09841E-1 4.33655E-1 4.71015E-1 2.32801E-1 2.413E-1 2.23334E-1 1.66672E-1 1.57303E-1 6.03654E-1 6.10141E-1 5.91527E-1 5.95629E-1 5.76596E-1 5.85137E-1 5.65771E-1 5.45589E-1 -9999 -9999 -9999 -9999 -9999 -9999 -9999 -9999 -9999 -9999 -9999 -9999 -9999 -9999 -9999 -9999 -9999 -9999 -9999 -9999 -9999 -9999 -9999 -9999 -9999 -9999 -9999 -9999 -9999 -9999 -9999 -9999 -9999 -9999 -9999 -9999 -9999 -9999 -9999 -9999 -9999 -9999 -9999 -9999 -9999 -9999 -9999
-9999 -9999 -9999 -9999 -9999 -9999 -9999 -9999 -9999 -9999 -9999 -9999 -9999 -9999 -9999 -9999 -9999 -9999 -9999 -9999 -9999 -9999 -9999 -9999 -9999 -9999 -9999 -9999 -9999 -9999 -9999 -9999 -9999 -9999 -9999 -9999 -9999 -9999 -9999 -9999 -9999 -9999 -9999 -9999 -9999 -9999 -9999 -9999 -9999 -9999 -9999 -9999 -9999 -9999 -9999 -9999 -9999 -9999 -9999 -9999 5.63321E-2 5.69717E-2 5.89156E-2 6.02045E-2 5.98114E-2 6.1236E-2 6.3429E-2 6.30134E-2 6.37546E-2 6.46289E-2 6.52097E-2 6.68726E-2 6.73368E-2 2.21355E-1 2.24217E-1 2.23338E-1 2.27298E-1 2.30571E-1 2.30397E-1 2.32225E-1 2.35539E-1 2.37947E-1 2.42059E-1 2.47355E-1 2.43741E-1 2.42236E-1 2.41111E-1 2.39417E-1 2.41284E-1 2.42408E-1 2.39587E-1 2.39215E-1 2.38472E-1 2.30927E-1 2.09938E-1 6.76327E-2 7.473E-2 8.80793E-2 3.7396E-1 5.21562E-1 5.57576E-1 5.36067E-1 4.06576E-1 3.43266E-1 3.1328E-1 2.53152E-1 2.25243E-1 2.53932E-1 3.05063E-1 3.38022E-1 3.74969E-1 3.54715E-1 3.74459E-1 4.10253E-1 4.31886E-1 4.30148E-1 4.4723E-1 1.81582E-1 2.40297E-1 4.08271E-1 4.89869E-1 5.52583E-1 5.51521E-1 4.69862E-1 4.0341E-1 3.71206E-1 5.37709E-1 7.0935E-1 7.18908E-1 6.50647E-1 6.03038E-1 5.8455E-1 6.44349E-1 7.06946E-1 7.19614E-1 7.00588E-1 6.8326E-1 6.8082E-1 7.12765E-1 7.39914E-1 7.43909E-1 7.42709E-1 7.69495E-1 7.6034E-1 7.37157E-1 7.15836E-1 6.309E-1 4.70589E-1 4.51709E-1 5.22288E-1 5.33735E-1 6.44903E-1 7.14018E-1 6.7486E-1 5.69773E-1 4.83771E-1 5.28493E-1 5.59247E-1 5.39508E-1 5.67418E-1 5.54916E-1 5.02379E-1 4.45764E-1 4.37539E-1 4.61064E-1 4.83277E-1 5.19107E-1 5.75958E-1 5.71824E-1 5.221E-1 5.08067E-1 4.78342E-1 5.09561E-1 5.27797E-1 5.05823E-1 4.56139E-1 4.0329E-1 3.832E-1 3.8677E-1 4.03649E-1 4.08059E-1 3.85916E-1 3.39521E-1 3.49019E-1 3.44306E-1 3.33541E-1 3.0188E-1 2.6395E-1 2.31147E-1 1.93151E-1 1.88688E-1 2.10304E-1 2.48387E-1 2.49905E-1 2.51896E-1 2.98388E-1 2.5055E-1 1.93419E-1 2.05166E-1 2.63071E-1 2.54254E-1 2.98935E-1 4.50618E-1 4.05099E-1 2.69196E-1 2.02881E-1 3.61392E-1 2.38526E-1 1.51951E-1 6.03654E-1 5.9104E-1 5.94551E-1 5.76476E-1 5.81098E-1 5.88626E-1 5.6436E-1 5.62227E-1 -9999 -9999 -9999 -9999 -9999 -9999 -9999 -9999 -9999 -9999 -9999 -9999 -9999 -9999 -9999 -9999 -9999 -9999 -9999 -9999 -9999 -9999 -9999 -9999 -9999 -9999 -9999 -9999 -9999 -9999 -9999 -9999 -9999 -9999 -9999 -9999 -9999 -9999 -9999 -9999 -9999 -9999 -9999 -9999 -9999 -9999 -9999
-9999 -9999 -9999 -9999 -9999 -9999 -9999 -9999 -9999 -9999 -9999 -9999 -9999 -9999 -9999 -9999 -9999 -9999 -9999 -9999 -9999 -9999 -9999 -9999 -9999 -9999 -9999 -9999 -9999 -9999 -9999 -9999 -9999 -9999 -9999 -9999 -9999 -9999 -9999 -9999 -9999 -9999 -9999 -9999 -9999 -9999 -9999 -9999 -9999 -9999 -9999 -9999 -9999 -9999 -9999 -9999 -9999 -9999 -9999 -9999 5.67802E-2 5.75375E-2 5.98505E-2 6.09179E-2 6.052E-2 6.2446E-2 6.32596E-2 6.4128E-2 6.48806E-2 6.47054E-2 6.5845E-2 6.7522E-2 6.74668E-2 6.94446E-2 2.26741E-1 2.25853E-1 2.29841E-1 2.29668E-1 2.33326E-1 2.3628E-1 2.35723E-1 2.39438E-1 2.43943E-1 2.46388E-1 2.49435E-1 2.47909E-1 2.43536E-1 2.45422E-1 2.48458E-1 2.45588E-1 2.43703E-1 2.41453E-1 2.39587E-1 2.3348E-1 2.28392E-1 6.66076E-2 7.54672E-2 8.95129E-2 3.56972E-1 4.86377E-1 5.50231E-1 5.24651E-1 4.42729E-1 3.91951E-1 3.25385E-1 2.75105E-1 2.32901E-1 2.68223E-1 3.07934E-1 3.34973E-1 3.90078E-1 3.66268E-1 4.23411E-1 4.45647E-1 4.25306E-1 4.25972E-1 4.45193E-1 1.80524E-1 2.37295E-1 3.81479E-1 4.43314E-1 4.84371E-1 6.62433E-1 6.10684E-1 4.82194E-1 3.78594E-1 5.19991E-1 7.00129E-1 6.85492E-1 5.83116E-1 5.78567E-1 5.80907E-1 6.22731E-1 7.02668E-1 7.18494E-1 6.96646E-1 6.9784E-1 7.03E-1 7.32534E-1 7.59497E-1 4.02251E-1 3.91966E-1 3.83724E-1 3.53477E-1 3.89963E-1 3.47466E-1 2.58839E-1 5.36656E-1 6.78474E-1 7.10826E-1 6.71533E-1 6.97647E-1 6.91685E-1 6.6998E-1 6.23791E-1 4.72019E-1 4.09216E-1 4.84271E-1 5.50704E-1 5.28109E-1 5.02884E-1 4.65059E-1 4.09219E-1 4.20463E-1 4.69627E-1 4.96609E-1 5.06505E-1 5.25833E-1 5.57605E-1 5.57152E-1 5.31562E-1 4.86992E-1 4.95623E-1 5.03889E-1 4.80123E-1 4.39146E-1 4.04671E-1 3.54564E-1 3.48691E-1 3.96595E-1 4.27092E-1 4.4173E-1 4.35272E-1 4.81061E-1 4.45809E-1 3.91466E-1 4.17759E-1 3.6897E-1 2.71727E-1 1.98615E-1 1.79642E-1 1.83544E-1 1.94629E-1 1.84502E-1 2.04171E-1 2.34005E-1 2.03687E-1 1.70706E-1 1.75938E-1 1.89895E-1 2.18183E-1 3.1964E-1 4.39185E-1 3.27189E-1 1.98912E-1 2.71659E-1 4.72065E-1 1.92126E-1 1.5202E-1 1.49381E-1 5.95749E-1 6.00008E-1 5.83314E-1 5.93415E-1 5.68798E-1 5.56807E-1 6.18486E-1 -9999 -9999 -9999 -9999 -9999 -9999 -9999 -9999 -9999 -9999 -9999 -9999 -9999 -9999 -9999 -9999 -9999 -9999 -9999 -9999 -9999 -9999 -9999 -9999 -9999 -9999 -9999 -9999 -9999 -9999 -9999 -9999 -9999 -9999 -9999 -9999 -9999 -9999 -9999 -9999 -9999 -9999 -9999 -9999 -9999 -9999 -9999
-9999 -9999 -9999 -9999 -9999 -9999 -9999 -9999 -9999 -9999 -9999 -9999 -9999 -9999 -9999 -9999 -9999 -9999 -9999 -9999 -9999 -9999 -9999 -9999 -9999 -9999 -9999 -9999 -9999 -9999 -9999 -9999 -9999 -9999 -9999 -9999 -9999 -9999 -9999 -9999 -9999 -9999 -9999 -9999 -9999 -9999 -9999 -9999 -9999 -9999 -9999 -9999 -9999 -9999 -9999 -9999 -9999 -9999 -9999 5.61092E-2 5.75721E-2 5.8453E-2 6.06793E-2 6.08771E-2 6.19595E-2 6.39256E-2 6.4378E-2 6.52598E-2 6.65379E-2 6.59726E-2 6.68726E-2 6.83085E-2 6.85155E-2 7.02497E-2 7.05935E-2 7.20954E-2 2.33138E-1 2.32225E-1 2.3665E-1 2.40378E-1 2.40185E-1 2.41308E-1 2.4432E-1 2.46388E-1 2.52504E-1 2.52119E-1 2.47317E-1 2.49985E-1 2.51789E-1 2.48194E-1 2.47482E-1 2.43703E-1 2.21709E-1 2.35682E-1 2.30927E-1 2.10781E-1 7.60034E-2 8.35975E-2 3.58419E-1 5.32842E-1 5.44014E-1 5.08434E-1 4.58111E-1 4.05832E-1 3.3794E-1 3.12161E-1 2.63799E-1 2.78434E-1 3.23088E-1 4.32461E-1 3.98887E-1 4.33476E-1 4.7738E-1 4.36422E-1 4.43941E-1 4.25528E-1 4.2397E-1 1.78627E-1 2.21814E-1 4.26439E-1 3.00048E-1 5.65288E-1 6.68395E-1 6.71907E-1 5.3993E-1 3.89656E-1 5.16889E-1 6.73937E-1 6.26372E-1 5.34572E-1 5.8047E-1 5.91153E-1 5.84312E-1 6.81825E-1 7.09356E-1 7.09575E-1 7.18146E-1 3.72515E-1 3.86755E-1 4.07202E-1 4.07764E-1 4.02748E-1 3.77703E-1 3.26923E-1 3.60121E-1 3.04532E-1 2.29689E-1 2.21787E-1 2.93309E-1 7.18446E-1 6.98133E-1 6.79835E-1 6.20538E-1 5.77669E-1 5.93969E-1 4.3258E-1 3.16217E-1 3.68064E-1 4.91643E-1 5.34027E-1 5.20544E-1 4.61731E-1 4.23969E-1 4.35846E-1 4.72353E-1 4.55231E-1 4.61781E-1 4.65007E-1 5.10801E-1 5.58147E-1 5.42473E-1 4.84931E-1 4.73499E-1 4.7846E-1 4.39367E-1 4.03692E-1 3.33E-1 2.83201E-1 2.7423E-1 2.85968E-1 2.96125E-1 3.22787E-1 3.96686E-1 5.03251E-1 5.01995E-1 4.94086E-1 5.40739E-1 4.2697E-1 3.17194E-1 2.47319E-1 2.27149E-1 1.91481E-1 2.14594E-1 2.40167E-1 2.33012E-1 2.20195E-1 1.90883E-1 1.57247E-1 1.58817E-1 1.94616E-1 2.73393E-1 3.98108E-1 5.00051E-1 2.44767E-1 2.1915E-1 3.13861E-1 3.36771E-1 1.42726E-1 1.48415E-1 1.56624E-1 6.0257E-1 5.85163E-1 5.92176E-1 5.77737E-1 5.64714E-1 6.3271E-1 -9999 -9999 -9999 -9999 -9999 -9999 -9999 -9999 -9999 -9999 -9999 -9999 -9999 -9999 -9999 -9999 -9999 -9999 -9999 -9999 -9999 -9999 -9999 -9999 -9999 -9999 -9999 -9999 -9999 -9999 -9999 -9999 -9999 -9999 -9999 -9999 -9999 -9999 -9999 -9999 -9999 -9999 -9999 -9999 -9999 -9999 -9999 -9999
-9999 -9999 -9999 -9999 -9999 -9999 -9999 -9999 -9999 -9999 -9999 -9999 -9999 -9999 -9999 -9999 -9999 -9999 -9999 -9999 -9999 -9999 -9999 -9999 -9999 -9999 -9999 -9999 -9999 -9999 -9999 -9999 -9999 -9999 -9999 -9999 -9999 -9999 -9999 -9999 -9999 -9999 -9999 -9999 -9999 -9999 -9999 -9999 -9999 -9999 -9999 -9999 -9999 -9999 -9999 -9999 -9999 -9999 5.55553E-2 5.66679E-2 5.73106E-2 5.92647E-2 6.15181E-2 6.20808E-2 6.3429E-2 6.46769E-2 6.50068E-2 6.67961E-2 6.71317E-2 6.80454E-2 6.85724E-2 6.83836E-2 6.98462E-2 7.16096E-2 7.18203E-2 7.37654E-2 7.50397E-2 2.37393E-1 2.41879E-1 2.48322E-1 2.46594E-1 2.46974E-1 2.44495E-1 2.47909E-1 2.53275E-1 2.51789E-1 2.5183E-1 2.51304E-1 2.50928E-1 2.47577E-1 2.48024E-1 2.48068E-1 2.26678E-1 2.42741E-1 2.37897E-1 7.24322E-2 7.5947E-2 8.35642E-2 3.85286E-1 5.08975E-1 5.36595E-1 4.88198E-1 4.6488E-1 4.19826E-1 3.51535E-1 3.26393E-1 2.91381E-1 2.8133E-1 3.04594E-1 3.91356E-1 4.26389E-1 4.19807E-1 4.44283E-1 4.26304E-1 4.08866E-1 4.0972E-1 4.4404E-1 1.80437E-1 2.23985E-1 3.65358E-1 2.49931E-1 6.32754E-1 6.92412E-1 6.47318E-1 5.18459E-1 3.84905E-1 4.6633E-1 6.18245E-1 6.19392E-1 5.43293E-1 5.97889E-1 5.84406E-1 5.54485E-1 6.50166E-1 6.98174E-1 3.47417E-1 3.54312E-1 3.68624E-1 3.84734E-1 3.9335E-1 3.98871E-1 3.87832E-1 3.81372E-1 3.36697E-1 2.93021E-1 2.70452E-1 1.46125E-1 1.76749E-1 2.9813E-1 3.56197E-1 6.51149E-1 5.9254E-1 5.13941E-1 4.87062E-1 4.73052E-1 3.66578E-1 2.82973E-1 2.97179E-1 3.74735E-1 4.73899E-1 5.12522E-1 4.81813E-1 4.44953E-1 4.33813E-1 4.29637E-1 4.0434E-1 4.13669E-1 4.57381E-1 5.04092E-1 5.46611E-1 5.50251E-1 4.98017E-1 4.70809E-1 4.4639E-1 4.05441E-1 3.17313E-1 2.61628E-1 2.39276E-1 2.19012E-1 2.21682E-1 2.20964E-1 2.45088E-1 3.2253E-1 4.90481E-1 5.6135E-1 5.72233E-1 6.0438E-1 5.10143E-1 4.06858E-1 4.02619E-1 2.86824E-1 2.26339E-1 3.01281E-1 4.11758E-1 3.535E-1 2.90844E-1 2.12829E-1 1.59532E-1 1.97515E-1 2.89086E-1 3.35035E-1 4.63649E-1 2.99239E-1 3.35234E-1 2.02632E-1 2.16157E-1 1.79299E-1 1.4848E-1 1.57314E-1 1.51501E-1 5.90277E-1 5.95809E-1 6.02241E-1 5.77294E-1 5.95016E-1 6.54222E-1 -9999 -9999 -9999 -9999 -9999 -9999 -9999 -9999 -9999 -9999 -9999 -9999 -9999 -9999 -9999 -9999 -9999 -9999 -9999 -9999 -9999 -9999 -9999 -9999 -9999 -9999 -9999 -9999 -9999 -9999 -9999 -9999 -9999 -9999 -9999 -9999 -9999 -9999 -9999 -9999 -9999 -9999 -9999 -9999 -9999 -9999 -9999 -9999
-9999 -9999 -9999 -9999 -9999 -9999 -9999 -9999 -9999 -9999 -9999 -9999 -9999 -9999 -9999 -9999 -9999 -9999 -9999 -9999 -9999 -9999 -9999 -9999 -9999 -9999 -9999 -9999 -9999 -9999 -9999 -9999 -9999 -9999 -9999 -9999 -9999 -9999 -9999 -9999 -9999 -9999 -9999 -9999 -9999 -9999 -9999 -9999 -9999 -9999 -9999 -9999 -9999 -9999 -9999 -9999 -9999 -9999 5.5887E-2 5.73448E-2 5.82229E-2 5.96156E-2 6.17597E-2 6.25681E-2 6.39256E-2 6.4128E-2 6.58961E-2 6.8232E-2 6.87047E-2 6.92361E-2 7.01747E-2 7.02497E-2 7.16096E-2 7.29923E-2 7.34848E-2 7.51824E-2 7.53969E-2 7.6694E-2 2.4794E-1 2.5118E-1 2.55039E-1 2.55427E-1 2.49817E-1 2.50967E-1 2.55208E-1 2.51304E-1 2.50475E-1 2.49794E-1 2.46081E-1 2.46606E-1 2.4683E-1 2.43517E-1 2.43813E-1 2.43887E-1 2.44243E-1 7.43773E-2 7.54389E-2 8.95129E-2 1.30662E-1 4.86105E-1 5.35028E-1 4.91273E-1 4.71633E-1 4.3232E-1 3.648E-1 3.20934E-1 3.05928E-1 2.8133E-1 3.00324E-1 3.19196E-1 3.45854E-1 3.47735E-1 3.75017E-1 3.78447E-1 4.00358E-1 4.34412E-1 4.49634E-1 4.40015E-1 2.02755E-1 2.58248E-1 2.08712E-1 4.07647E-1 6.95749E-1 6.46042E-1 5.74108E-1 4.17227E-1 4.01592E-1 5.84699E-1 6.6783E-1 6.59873E-1 6.82684E-1 6.29729E-1 5.8695E-1 2.63238E-1 3.18151E-1 3.30704E-1 3.39077E-1 3.61084E-1 3.8345E-1 3.82163E-1 3.60703E-1 3.26749E-1 3.48169E-1 3.33036E-1 2.62547E-1 1.53337E-1 1.07116E-1 1.51228E-1 3.17038E-1 3.42758E-1 2.94976E-1 5.5871E-1 4.87777E-1 5.16682E-1 5.32167E-1 4.60014E-1 3.72223E-1 3.0542E-1 3.09334E-1 3.76744E-1 4.33285E-1 4.47428E-1 4.41338E-1 3.94434E-1 3.84135E-1 4.01084E-1 4.21364E-1 4.53483E-1 5.06046E-1 5.50841E-1 5.52199E-1 5.07744E-1 4.79849E-1 4.43145E-1 3.90479E-1 2.83532E-1 2.4504E-1 2.43046E-1 2.2787E-1 2.3175E-1 2.65657E-1 3.46325E-1 4.7604E-1 5.58568E-1 6.16232E-1 6.48271E-1 6.32642E-1 5.68675E-1 5.73416E-1 5.65447E-1 3.63206E-1 2.3072E-1 3.10809E-1 5.16656E-1 4.82546E-1 2.87876E-1 1.93592E-1 1.58229E-1 2.41589E-1 3.85023E-1 4.48355E-1 4.00551E-1 4.71735E-1 3.07609E-1 1.72223E-1 2.00219E-1 1.46867E-1 1.47159E-1 1.52688E-1 5.97546E-1 6.01713E-1 6.07428E-1 5.89956E-1 5.66824E-1 6.48596E-1 5.96519E-1 -9999 -9999 -9999 -9999 -9999 -9999 -9999 -9999 -9999 -9999 -9999 -9999 -9999 -9999 -9999 -9999 -9999 -9999 -9999 -9999 -9999 -9999 -9999 -9999 -9999 -9999 -9999 -9999 -9999 -9999 -9999 -9999 -9999 -9999 -9999 -9999 -9999 -9999 -9999 -9999 -9999 -9999 -9999 -9999 -9999 -9999 -9999 -9999
-9999 -9999 -9999 -9999 -9999 -9999 -9999 -9999 -9999 -9999 -9999 -9999 -9999 -9999 -9999 -9999 -9999 -9999 -9999 -9999 -9999 -9999 -9999 -9999 -9999 -9999 -9999 -9999 -9999 -9999 -9999 -9999 -9999 -9999 -9999 -9999 -9999 -9999 -9999 -9999 -9999 -9999 -9999 -9999 -9999 -9999 -9999 -9999 -9999 -9999 -9999 -9999 -9999 -9999 -9999 -9999 -9999 5.50064E-2 5.5887E-2 5.74584E-2 5.79936E-2 5.99683E-2 6.06388E-2 6.25681E-2 6.43003E-2 6.45034E-2 6.60241E-2 6.81003E-2 6.88372E-2 6.9637E-2 7.0988E-2 7.1063E-2 7.24365E-2 7.25098E-2 7.4471E-2 7.63329E-2 7.62595E-2 7.80104E-2 8.00965E-2 8.21442E-2 2.59275E-1 2.59023E-1 2.55524E-1 2.55482E-1 2.55221E-1 2.50324E-1 2.49263E-1 2.48807E-1 2.45705E-1 2.46156E-1 2.46156E-1 7.68972E-2 7.69834E-2 7.72416E-2 7.63372E-2 7.59371E-2 7.46448E-2 8.85102E-2 1.39732E-1 5.1226E-1 5.0853E-1 4.96836E-1 4.64329E-1 4.48545E-1 4.02154E-1 3.50624E-1 3.24876E-1 2.86751E-1 2.8759E-1 3.03383E-1 4.06502E-1 4.47792E-1 3.51457E-1 3.8192E-1 3.84111E-1 4.19158E-1 4.58145E-1 4.52006E-1 4.45368E-1 1.96754E-1 5.00534E-1 3.71984E-1 6.9633E-1 7.20864E-1 6.54475E-1 4.35167E-1 3.74883E-1 5.76799E-1 7.10875E-1 7.25262E-1 7.19117E-1 6.5879E-1 2.0775E-1 2.07306E-1 2.81453E-1 3.15185E-1 3.21245E-1 3.5209E-1 3.73588E-1 3.77021E-1 3.50244E-1 2.70152E-1 3.10684E-1 2.90671E-1 2.09921E-1 1.53098E-1 1.21954E-1 2.17694E-1 3.47885E-1 3.59235E-1 3.37431E-1 2.72134E-1 6.4978E-1 6.52836E-1 6.43999E-1 6.04744E-1 5.19391E-1 3.95976E-1 3.11667E-1 2.99626E-1 3.03404E-1 3.34644E-1 3.67534E-1 3.87206E-1 3.82837E-1 4.05971E-1 4.3715E-1 4.71351E-1 4.8807E-1 5.1994E-1 5.48281E-1 5.1519E-1 4.916E-1 4.55139E-1 3.9659E-1 2.83851E-1 2.4135E-1 2.34329E-1 2.32803E-1 2.60449E-1 3.39317E-1 4.8822E-1 5.12055E-1 4.22034E-1 4.63586E-1 6.01997E-1 6.71095E-1 6.59716E-1 6.47961E-1 5.19332E-1 2.86841E-1 2.80936E-1 3.60004E-1 5.74305E-1 5.17695E-1 2.75354E-1 1.66146E-1 1.61684E-1 2.66963E-1 4.02828E-1 4.79702E-1 4.90464E-1 4.59965E-1 1.81988E-1 1.80743E-1 1.68846E-1 1.65876E-1 1.5192E-1 6.01184E-1 5.83976E-1 5.89848E-1 5.92061E-1 6.05219E-1 6.71975E-1 5.58539E-1 5.71923E-1 -9999 -9999 -9999 -9999 -9999 -9999 -9999 -9999 -9999 -9999 -9999 -9999 -9999 -9999 -9999 -9999 -9999 -9999 -9999 -9999 -9999 -9999 -9999 -9999 -9999 -9999 -9999 -9999 -9999 -9999 -9999 -9999 -9999 -9999 -9999 -9999 -9999 -9999 -9999 -9999 -9999 -9999 -9999 -9999 -9999 -9999 -9999 -9999
-9999 -9999 -9999 -9999 -9999 -9999 -9999 -9999 -9999 -9999 -9999 -9999 -9999 -9999 -9999 -9999 -9999 -9999 -9999 -9999 -9999 -9999 -9999 -9999 -9999 -9999 -9999 -9999 -9999 -9999 -9999 -9999 -9999 -9999 -9999 -9999 -9999 -9999 -9999 -9999 -9999 -9999 -9999 -9999 -9999 -9999 -9999 -9999 -9999 -9999 -9999 -9999 -9999 -9999 -9999 -9999 -9999 5.51158E-2 5.61092E-2 5.7686E-2 5.82229E-2 5.98505E-2 6.04014E-2 6.25681E-2 6.44256E-2 6.47547E-2 6.64091E-2 6.78377E-2 6.84403E-2 7.004E-2 7.02497E-2 7.14726E-2 7.29923E-2 7.34848E-2 7.51824E-2 7.72057E-2 7.69849E-2 7.84534E-2 8.1005E-2 8.26068E-2 8.32963E-2 2.54308E-1 2.54232E-1 2.54308E-1 2.50475E-1 2.49035E-1 2.47815E-1 2.4412E-1 2.44952E-1 7.81766E-2 7.68397E-2 7.67247E-2 7.67822E-2 7.70695E-2 7.63128E-2 7.62004E-2 7.967E-2 1.03536E-1 1.38557E-1 4.94159E-1 4.59465E-1 4.33492E-1 4.17955E-1 4.07067E-1 3.77543E-1 3.67109E-1 3.20471E-1 3.01613E-1 2.9861E-1 3.12353E-1 3.92558E-1 5.17615E-1 3.96834E-1 4.35112E-1 4.16366E-1 3.9884E-1 3.98067E-1 4.40048E-1 4.36478E-1 4.52435E-1 2.11203E-1 5.59287E-1 6.41919E-1 7.1643E-1 6.74065E-1 4.35612E-1 3.97273E-1 6.04365E-1 7.23047E-1 7.20564E-1 6.95064E-1 2.3888E-1 1.58702E-1 1.65814E-1 2.3987E-1 2.8485E-1 3.07868E-1 3.37302E-1 3.43409E-1 3.64394E-1 3.50458E-1 2.58533E-1 2.49235E-1 2.48381E-1 1.70023E-1 1.56956E-1 1.7451E-1 2.63497E-1 3.37746E-1 3.48482E-1 2.9657E-1 3.01577E-1 6.70803E-1 6.46406E-1 6.68538E-1 5.87874E-1 4.96948E-1 4.12549E-1 3.28155E-1 2.74252E-1 2.4777E-1 2.58108E-1 3.04843E-1 3.63217E-1 3.72544E-1 3.76945E-1 3.84099E-1 4.1442E-1 4.46986E-1 4.92915E-1 5.23863E-1 5.24681E-1 4.96609E-1 4.48904E-1 4.01388E-1 2.79052E-1 2.27855E-1 2.13293E-1 2.31414E-1 2.71827E-1 3.61217E-1 4.97467E-1 4.28844E-1 2.79475E-1 3.0957E-1 5.28301E-1 6.58699E-1 6.81787E-1 5.76393E-1 3.84801E-1 2.53908E-1 3.33733E-1 5.05412E-1 6.39111E-1 5.4176E-1 3.24066E-1 2.06808E-1 2.30462E-1 3.46299E-1 4.15912E-1 4.72101E-1 2.59953E-1 1.68826E-1 1.99524E-1 1.63474E-1 1.44338E-1 1.51387E-1 5.95324E-1 5.84499E-1 5.90454E-1 5.95618E-1 5.90555E-1 6.73458E-1 5.98968E-1 5.17329E-1 5.86899E-1 -9999 -9999 -9999 -9999 -9999 -9999 -9999 -9999 -9999 -9999 -9999 -9999 -9999 -9999 -9999 -9999 -9999 -9999 -9999 -9999 -9999 -9999 -9999 -9999 -9999 -9999 -9999 -9999 -9999 -9999 -9999 -9999 -9999 -9999 -9999 -9999 -9999 -9999 -9999 -9999 -9999 -9999 -9999 -9999 -9999 -9999 -9999 -9999
-9999 -9999 -9999 -9999 -9999 -9999 -9999 -9999 -9999 -9999 -9999 -9999 -9999 -9999 -9999 -9999 -9999 -9999 -9999 -9999 -9999 -9999 -9999 -9999 -9999 -9999 -9999 -9999 -9999 -9999 -9999 -9999 -9999 -9999 -9999 -9999 -9999 -9999 -9999 -9999 -9999 -9999 -9999 -9999 -9999 -9999 -9999 -9999 -9999 -9999 -9999 -9999 -9999 -9999 -9999 5.58073E-2 5.64758E-2 5.5998E-2 5.67802E-2 5.73106E-2 5.86839E-2 6.03229E-2 6.06388E-2 6.22023E-2 6.39256E-2 6.4378E-2 6.66669E-2 6.68726E-2 6.85724E-2 7.05803E-2 7.09269E-2 7.24365E-2 7.41149E-2 7.47549E-2 7.70596E-2 7.74229E-2 7.88986E-2 8.03984E-2 8.10734E-2 8.3227E-2 8.31129E-2 8.12466E-2 2.53085E-1 2.53544E-1 2.49567E-1 2.48197E-1 2.46819E-1 2.43286E-1 2.44196E-1 7.7796E-2 7.66095E-2 7.66095E-2 7.65807E-2 7.53823E-2 7.58625E-2 7.57214E-2 7.87474E-2 1.09409E-1 1.56471E-1 4.69696E-1 4.62366E-1 4.47903E-1 4.31197E-1 4.1381E-1 3.93834E-1 3.63838E-1 3.36597E-1 3.25676E-1 3.23447E-1 4.04661E-1 4.2251E-1 4.54362E-1 4.17697E-1 4.7979E-1 4.46139E-1 4.36581E-1 4.40956E-1 4.41157E-1 4.6084E-1 4.95637E-1 2.61893E-1 7.33266E-1 6.87201E-1 6.48979E-1 5.86345E-1 4.13028E-1 4.00069E-1 6.15835E-1 7.28266E-1 6.74475E-1 2.28513E-1 1.95372E-1 1.6602E-1 1.76952E-1 2.32007E-1 2.66565E-1 2.98964E-1 3.14875E-1 3.11263E-1 3.05257E-1 3.38112E-1 2.7515E-1 1.60994E-1 1.37013E-1 1.11098E-1 1.00084E-1 1.54168E-1 2.86661E-1 3.52142E-1 3.24387E-1 2.68421E-1 2.22412E-1 2.17061E-1 5.7184E-1 6.3135E-1 6.03639E-1 5.36016E-1 4.78486E-1 4.46606E-1 3.72574E-1 3.25805E-1 2.74938E-1 2.65421E-1 2.80519E-1 2.82199E-1 2.86202E-1 2.99481E-1 3.375E-1 3.9467E-1 4.5234E-1 5.00526E-1 5.1246E-1 4.96278E-1 4.59358E-1 3.63749E-1 2.55821E-1 2.15988E-1 2.07409E-1 2.33106E-1 2.81156E-1 3.79138E-1 4.35758E-1 3.30884E-1 2.2856E-1 2.58589E-1 4.43342E-1 6.10955E-1 6.62846E-1 5.61586E-1 3.68331E-1 2.97802E-1 4.47771E-1 6.4235E-1 6.53668E-1 5.03807E-1 3.38308E-1 2.66004E-1 3.35223E-1 4.20032E-1 4.91315E-1 4.40816E-1 2.69673E-1 3.88724E-1 3.11506E-1 1.46415E-1 1.50497E-1 1.56677E-1 6.01737E-1 5.89848E-1 5.94736E-1 6.16374E-1 6.47861E-1 6.63973E-1 5.65208E-1 5.51568E-1 5.7334E-1 -9999 -9999 -9999 -9999 -9999 -9999 -9999 -9999 -9999 -9999 -9999 -9999 -9999 -9999 -9999 -9999 -9999 -9999 -9999 -9999 -9999 -9999 -9999 -9999 -9999 -9999 -9999 -9999 -9999 -9999 -9999 -9999 -9999 -9999 -9999 -9999 -9999 -9999 -9999 -9999 -9999 -9999 -9999 -9999 -9999 -9999 -9999 -9999
-9999 -9999 -9999 -9999 -9999 -9999 -9999 -9999 -9999 -9999 -9999 -9999 -9999 -9999 -9999 -9999 -9999 -9999 -9999 -9999 -9999 -9999 -9999 -9999 -9999 -9999 -9999 -9999 -9999 -9999 -9999 -9999 -9999 -9999 -9999 -9999 -9999 -9999 -9999 -9999 -9999 -9999 -9999 -9999 -9999 -9999 -9999 -9999 -9999 -9999 -9999 -9999 -9999 -9999 -9999 5.67002E-2 5.65557E-2 5.70055E-2 5.81437E-2 5.8453E-2 6.00863E-2 6.15181E-2 6.17175E-2 6.29358E-2 6.32596E-2 6.46289E-2 6.67961E-2 6.73917E-2 6.91029E-2 7.05803E-2 7.1063E-2 7.32716E-2 7.3625E-2 7.58997E-2 7.82347E-2 7.9346E-2 8.14626E-2 8.28486E-2 8.3227E-2 8.33574E-2 8.27762E-2 8.08538E-2 8.0551E-2 2.51469E-1 2.47891E-1 2.47585E-1 7.87596E-2 7.7238E-2 7.74438E-2 7.7532E-2 7.63213E-2 7.64366E-2 7.64366E-2 7.51274E-2 7.53823E-2 7.50991E-2 7.96573E-2 1.07826E-1 1.63235E-1 4.7973E-1 4.79945E-1 4.46614E-1 4.10148E-1 3.93366E-1 3.93139E-1 3.60101E-1 3.52827E-1 3.20924E-1 3.49799E-1 4.33595E-1 4.51614E-1 4.48626E-1 4.95648E-1 4.91726E-1 4.6795E-1 4.40352E-1 4.72462E-1 4.75929E-1 1.90365E-1 2.49777E-1 3.24216E-1 4.68065E-1 5.82299E-1 4.38514E-1 3.78665E-1 3.36957E-1 4.15609E-1 6.47098E-1 4.15591E-1 3.02315E-1 1.80998E-1 1.64213E-1 1.87014E-1 2.18612E-1 2.63216E-1 2.97127E-1 3.01443E-1 2.71652E-1 2.39284E-1 2.05419E-1 2.67336E-1 2.87582E-1 1.32976E-1 6.71994E-2 6.78319E-2 9.22446E-2 1.67737E-1 2.85746E-1 3.53022E-1 2.87899E-1 1.95803E-1 1.54376E-1 1.22882E-1 4.54708E-1 5.24211E-1 5.31131E-1 5.36264E-1 5.3219E-1 5.12308E-1 4.88691E-1 4.60997E-1 3.57587E-1 2.64734E-1 2.31712E-1 2.30778E-1 2.35817E-1 2.45E-1 2.75291E-1 3.34614E-1 4.26772E-1 4.79481E-1 5.03231E-1 4.90926E-1 4.51534E-1 3.52238E-1 2.70193E-1 2.40553E-1 2.16283E-1 2.34991E-1 2.74861E-1 3.35111E-1 3.39746E-1 2.49555E-1 2.03818E-1 2.49407E-1 3.64472E-1 5.57567E-1 6.67135E-1 6.24693E-1 5.76428E-1 4.06736E-1 4.44952E-1 6.55449E-1 6.42206E-1 5.25196E-1 3.48561E-1 2.93798E-1 3.47128E-1 4.27016E-1 4.87838E-1 4.08341E-1 3.23367E-1 1.90404E-1 1.51826E-1 1.4584E-1 1.54982E-1 6.0122E-1 6.11267E-1 6.16567E-1 6.16181E-1 6.47125E-1 6.85933E-1 6.01205E-1 2.38402E-1 5.76368E-1 5.57053E-1 -9999 -9999 -9999 -9999 -9999 -9999 -9999 -9999 -9999 -9999 -9999 -9999 -9999 -9999 -9999 -9999 -9999 -9999 -9999 -9999 -9999 -9999 -9999 -9999 -9999 -9999 -9999 -9999 -9999 -9999 -9999 -9999 -9999 -9999 -9999 -9999 -9999 -9999 -9999 -9999 -9999 -9999 -9999 -9999 -9999 -9999 -9999 -9999
-9999 -9999 -9999 -9999 -9999 -9999 -9999 -9999 -9999 -9999 -9999 -9999 -9999 -9999 -9999 -9999 -9999 -9999 -9999 -9999 -9999 -9999 -9999 -9999 -9999 -9999 -9999 -9999 -9999 -9999 -9999 -9999 -9999 -9999 -9999 -9999 -9999 -9999 -9999 -9999 -9999 -9999 -9999 -9999 -9999 -9999 -9999 -9999 -9999 -9999 -9999 -9999 -9999 -9999 -9999 5.71514E-2 5.73448E-2 5.8029E-2 5.91852E-2 5.96156E-2 6.11574E-2 6.17175E-2 6.35529E-2 6.45512E-2 6.48806E-2 6.61522E-2 6.81003E-2 6.84403E-2 7.01747E-2 7.03847E-2 7.22981E-2 7.39738E-2 7.46128E-2 7.64778E-2 7.91261E-2 8.02473E-2 8.26936E-2 8.45698E-2 8.34184E-2 8.28987E-2 8.09143E-2 8.0369E-2 7.98523E-2 7.81607E-2 7.81007E-2 7.82207E-2 7.6973E-2 7.72086E-2 7.72968E-2 7.60036E-2 7.60036E-2 7.61481E-2 7.61769E-2 7.49289E-2 8.11359E-2 7.46732E-2 7.87717E-2 1.05738E-1 1.46579E-1 4.77705E-1 4.59809E-1 4.55588E-1 4.23743E-1 4.25423E-1 3.87878E-1 3.75067E-1 3.66794E-1 3.32952E-1 3.57863E-1 3.94429E-1 4.44798E-1 4.5213E-1 4.69271E-1 4.86379E-1 4.9265E-1 5.30681E-1 2.03143E-1 2.35706E-1 2.34439E-1 2.56259E-1 2.98784E-1 4.35729E-1 5.9702E-1 3.74671E-1 2.7941E-1 3.02096E-1 4.79347E-1 7.00104E-1 1.37499E-1 3.13667E-1 2.30726E-1 1.88644E-1 1.97827E-1 2.31439E-1 2.72124E-1 3.38572E-1 2.70551E-1 1.94267E-1 1.52489E-1 1.02305E-1 1.44244E-1 2.01874E-1 1.13784E-1 5.11172E-2 5.09752E-2 7.43603E-2 1.98011E-1 3.63302E-1 3.5453E-1 2.85841E-1 1.81746E-1 1.16909E-1 1.082E-1 3.3888E-1 3.33082E-1 3.68577E-1 4.26405E-1 4.63712E-1 4.86395E-1 4.86523E-1 4.5183E-1 3.5339E-1 2.79472E-1 2.63898E-1 2.53925E-1 2.2347E-1 2.13978E-1 2.28132E-1 2.69842E-1 3.6808E-1 4.67442E-1 4.9288E-1 4.89001E-1 4.29358E-1 3.59214E-1 3.10496E-1 3.15218E-1 2.63632E-1 2.64069E-1 2.5634E-1 2.73415E-1 2.81483E-1 2.67222E-1 2.76378E-1 3.84219E-1 5.24813E-1 5.87552E-1 6.6173E-1 6.94987E-1 6.54762E-1 5.49092E-1 4.8395E-1 6.45587E-1 6.57735E-1 6.06194E-1 4.96447E-1 3.45448E-1 3.21236E-1 3.78012E-1 4.64258E-1 3.56827E-1 1.68932E-1 1.39447E-1 1.4907E-1 1.54102E-1 5.99032E-1 6.05009E-1 6.16471E-1 1.70029E-1 2.02002E-1 6.83237E-1 6.20851E-1 5.59613E-1 2.26475E-1 5.91798E-1 -9999 -9999 -9999 -9999 -9999 -9999 -9999 -9999 -9999 -9999 -9999 -9999 -9999 -9999 -9999 -9999 -9999 -9999 -9999 -9999 -9999 -9999 -9999 -9999 -9999 -9999 -9999 -9999 -9999 -9999 -9999 -9999 -9999 -9999 -9999 -9999 -9999 -9999 -9999 -9999 -9999 -9999 -9999 -9999 -9999 -9999 -9999 -9999 -9999
[truncated: 572,013 more chars]
