# Supplementary material for: Alien species revises systematic status: integrative species delimitation of two similar taxa of Symbrenthia Hübner, [1819] (Lepidoptera, Nymphalidae)
Source: PeerJ. 2023 Jan 30;11:e14644. doi: 10.7717/peerj.14644 (PMC9893915; doi:10.7717/peerj.14644)
Supplement: Supplemental Information 6 [file peerj-11-14644-s006.zip › SDM/early_stage/MAXENT/past_2012_output/formosanus_1.lambdas]

bio_12, 0.0, 1148.0, 4557.0
bio_2, -0.7998929915674539, 15.0, 56.0
bio_8, 0.0, 64.0, 287.0
bio_12^2, -2.1547651549171873, 1317904.0, 2.0766249E7
bio_8^2, 1.7154820564815603, 4096.0, 82369.0
'bio_12, -0.29565190283735987, 2464.5, 4557.0
'bio_2, -1.5890345064210534, 55.5, 56.0
'bio_12, -1.1331291032668052, 2463.5, 4557.0
'bio_8, -0.7736669964313221, 248.5, 287.0
`bio_2, 1.4679427129862903, 15.0, 30.5
'bio_2, 0.5548562333776386, 49.5, 56.0
`bio_12, -1.2045096829624824, 1148.0, 1792.5
'bio_12, -0.6519261895467574, 2454.5, 4557.0
'bio_8, -3.47567859808333, 247.5, 287.0
'bio_8, 0.4741479895238702, 185.5, 287.0
'bio_8, 0.12070762842016783, 271.5, 287.0
`bio_12, -0.36799318211561943, 1148.0, 1797.5
`bio_8, 0.0513414708444433, 64.0, 156.5
'bio_8, 0.006464430077228854, 186.5, 287.0
linearPredictorNormalizer, 1.0400990461520188
densityNormalizer, 1894.5975363861705
numBackgroundPoints, 10030
entropy, 8.818750916367248
