# Supplementary material for: Alien species revises systematic status: integrative species delimitation of two similar taxa of Symbrenthia Hübner, [1819] (Lepidoptera, Nymphalidae)
Source: PeerJ. 2023 Jan 30;11:e14644. doi: 10.7717/peerj.14644 (PMC9893915; doi:10.7717/peerj.14644)
Supplement: Supplemental Information 6 [file peerj-11-14644-s006.zip › SDM/early_stage/MAXENT/past_2012_output/formosanus_1_omission.csv]

Raw value	Corresponding cumulative value	Corresponding Logistic value	Fractional area	Training omission	Test omission
3.71675E-6	0.000371675	0.024508767	1	0	0
3.74408E-6	0.000746083	0.024684524	0.999900299	0	0
4.01258E-6	0.00114734	0.026407985	0.999800598	0	0
4.61683E-6	0.002874192	0.030264404	0.999401795	0	0
5.07319E-6	0.005351928	0.033156786	0.99890329	0	0
5.53277E-6	0.010093251	0.036052149	0.998005982	0	0
6.42352E-6	0.025144393	0.041614816	0.99551346	0	0
7.9296E-6	0.050238998	0.05087558	0.992123629	0	0
9.24497E-6	0.100680073	0.058818499	0.986340977	0	0
1.00472E-5	0.200387257	0.063597994	0.976071785	0	0
1.05075E-5	0.300105245	0.066318149	0.966400798	0	0
1.10711E-5	0.400409167	0.069627693	0.957128614	0	0
1.16088E-5	0.500488799	0.072763585	0.948354935	0	0
1.19717E-5	0.601052998	0.074867696	0.939880359	0	0
1.22752E-5	0.700507947	0.07662035	0.931704885	0	0
1.23772E-5	0.751054862	0.077207881	0.927617149	0	0
1.24874E-5	0.803266993	0.07784187	0.923429711	0	0
1.26887E-5	0.900216554	0.078997624	0.915752742	0	0
1.28808E-5	1.001215523	0.080097566	0.907876371	0	0
1.3102E-5	1.101221203	0.081360908	0.900199402	0	0
1.32418E-5	1.201354763	0.082158135	0.892622134	0	0
1.3448E-5	1.301494793	0.083330849	0.885144566	0	0
1.36788E-5	1.400519294	0.084639733	0.877866401	0	0
1.39147E-5	1.50106498	0.085974126	0.870588235	0	0
1.46596E-5	1.751198611	0.090161622	0.853140578	0	0
1.56609E-5	2.000159498	0.095730138	0.836789631	0	0
1.72681E-5	2.251655155	0.104527484	0.821535394	0	0
1.87902E-5	2.500550912	0.112703116	0.80777667	0	0
2.04459E-5	2.751707686	0.121427852	0.795014955	0	0
2.21351E-5	3.000542452	0.130154323	0.78334995	0	0
2.36859E-5	3.250238428	0.138014311	0.772482552	0	0
2.52572E-5	3.500566678	0.145834827	0.762313061	0	0
2.66911E-5	3.750419749	0.152848905	0.752741775	0.023255814	0
2.8245E-5	4.002124152	0.160320553	0.743569292	0.023255814	0
2.94623E-5	4.250252572	0.166082541	0.734995015	0.046511628	0
3.08721E-5	4.500622194	0.172657985	0.72671984	0.046511628	0
3.2586E-5	4.751921922	0.180512767	0.71884347	0.046511628	0
3.37087E-5	5.000376895	0.185577953	0.711365902	0.046511628	0
3.5051E-5	5.251821127	0.19155229	0.704087737	0.046511628	0
3.63227E-5	5.501507045	0.197132169	0.697108674	0.046511628	0
3.72245E-5	5.751636342	0.20104226	0.690329013	0.046511628	0
3.79629E-5	6.003566583	0.204216063	0.683649053	0.046511628	0
3.8827E-5	6.252921407	0.207897949	0.677168495	0.046511628	0
3.95437E-5	6.503575655	0.210925994	0.670787637	0.046511628	0
4.03297E-5	6.750938476	0.21422046	0.664606181	0.046511628	0
4.10848E-5	7.003428002	0.21735942	0.658424726	0.046511628	0
4.16616E-5	7.251807129	0.219740401	0.652442672	0.046511628	0
4.24955E-5	7.50410978	0.223157065	0.646460618	0.046511628	0
4.31159E-5	7.752605901	0.225680006	0.640677966	0.046511628	0
4.39938E-5	8.000815595	0.22922154	0.634995015	0.046511628	0
4.4731E-5	8.253753391	0.232170977	0.629312064	0.046511628	0
4.56191E-5	8.501958057	0.23569409	0.623828514	0.046511628	0
4.64665E-5	8.750558301	0.239025887	0.618444666	0.069767442	0
4.71579E-5	9.003262554	0.241722641	0.613060818	0.069767442	0
4.77695E-5	9.250114279	0.24409242	0.607876371	0.069767442	0
4.86593E-5	9.500894222	0.247513574	0.602691924	0.069767442	0
4.96631E-5	9.751956572	0.251336564	0.597607178	0.069767442	0
5.04811E-5	10.007488187	0.254423084	0.592522433	0.069767442	0
5.12589E-5	10.25173251	0.257334099	0.58773679	0.069767442	0
5.20357E-5	10.504809935	0.260219179	0.582851446	0.069767442	0
5.28086E-5	10.751077957	0.263067486	0.578165503	0.069767442	0
5.35562E-5	11.000992279	0.265801981	0.573479561	0.069767442	0
5.48284E-5	11.250166552	0.270408364	0.56889332	0.069767442	0
5.55474E-5	11.504019158	0.272986436	0.564307079	0.069767442	0
5.62683E-5	11.750069118	0.275553022	0.559920239	0.069767442	0
5.71546E-5	12.005344517	0.278683783	0.555433699	0.069767442	0
5.77552E-5	12.252306815	0.280790135	0.55114656	0.069767442	0
5.84405E-5	12.502040469	0.283178407	0.546859422	0.069767442	0
5.91966E-5	12.754948546	0.285794988	0.542572283	0.069767442	0
6.00503E-5	13.00531702	0.288726458	0.538384845	0.069767442	0.2
6.10098E-5	13.25376627	0.291992942	0.534297109	0.069767442	0.2
6.18819E-5	13.50000752	0.294935605	0.530309073	0.069767442	0.2
6.27523E-5	13.755441118	0.297848507	0.526221336	0.069767442	0.2
6.35599E-5	14.001602333	0.300529655	0.522333001	0.069767442	0.2
6.41886E-5	14.250766511	0.302602705	0.518444666	0.069767442	0.2
6.49292E-5	14.502598358	0.305029139	0.514556331	0.069767442	0.2
6.57222E-5	14.750910379	0.307608542	0.510767697	0.093023256	0.2
6.64905E-5	15.002021582	0.310089582	0.506979063	0.093023256	0.2
6.75669E-5	15.250297206	0.313535559	0.50329013	0.093023256	0.2
6.82737E-5	15.501605954	0.315779691	0.499601196	0.093023256	0.2
6.90877E-5	15.75571252	0.318346074	0.495912263	0.093023256	0.2
6.95621E-5	16.005274084	0.319832796	0.492323031	0.093023256	0.2
7.03444E-5	16.250156829	0.322270467	0.4888335	0.093023256	0.2
7.12143E-5	16.505066801	0.324960928	0.485244267	0.093023256	0.2
7.19399E-5	16.755600211	0.327188541	0.481754736	0.093023256	0.2
7.27337E-5	17.001755636	0.329608913	0.478364905	0.093023256	0.2
7.36105E-5	17.250531268	0.332261927	0.474975075	0.093023256	0.2
7.44348E-5	17.502411157	0.334737199	0.471585244	0.11627907	0.2
7.51144E-5	17.756619779	0.336764139	0.468195414	0.11627907	0.2
7.57576E-5	18.005584776	0.338671432	0.464905284	0.11627907	0.2
7.64531E-5	18.256737662	0.340721093	0.461615155	0.11627907	0.2
7.70975E-5	18.502656704	0.342608976	0.458424726	0.11627907	0.2
7.7862E-5	18.75062048	0.344834837	0.455234297	0.11627907	0.2
7.87463E-5	19.000971655	0.34739082	0.452043868	0.11627907	0.2
7.93663E-5	19.253978492	0.349170904	0.44885344	0.11627907	0.2
8.00245E-5	19.501119709	0.351049988	0.445762712	0.11627907	0.2
8.07426E-5	19.750519983	0.353087936	0.442671984	0.11627907	0.2
8.13591E-5	20.0017249	0.354827177	0.439581256	0.11627907	0.2
8.19872E-5	20.254865018	0.356589675	0.436490528	0.11627907	0.2
8.26233E-5	20.501755602	0.358365004	0.433499501	0.11627907	0.2
8.31629E-5	20.758797725	0.359863254	0.430408774	0.139534884	0.2
8.39976E-5	21.001168815	0.362166967	0.427517448	0.139534884	0.2
8.46486E-5	21.2541508	0.363952292	0.424526421	0.139534884	0.2
8.54097E-5	21.500610019	0.366026746	0.421635095	0.139534884	0.2
8.63153E-5	21.758539852	0.368477735	0.418644068	0.139534884	0.2
8.70662E-5	22.001316204	0.370495595	0.415852443	0.139534884	0.2
8.76221E-5	22.254576703	0.371981258	0.412961117	0.139534884	0.2
8.83839E-5	22.500998563	0.374005789	0.410169492	0.139534884	0.2
8.90841E-5	22.758487494	0.375855213	0.407278166	0.139534884	0.2
8.99673E-5	23.000205903	0.378172351	0.404586241	0.139534884	0.4
9.07614E-5	23.253288618	0.380241024	0.401794616	0.139534884	0.4
9.17354E-5	23.508773969	0.382759564	0.399002991	0.139534884	0.4
9.26347E-5	23.757879055	0.385067122	0.396311067	0.139534884	0.4
9.33442E-5	24.008994721	0.386875308	0.393619143	0.139534884	0.4
9.38299E-5	24.252356606	0.388107018	0.391026919	0.139534884	0.4
9.43586E-5	24.506521393	0.389442256	0.388334995	0.162790698	0.4
9.51805E-5	24.752888317	0.391506325	0.385742772	0.162790698	0.4
9.59582E-5	25.001336238	0.393446598	0.383150548	0.162790698	0.4
9.67152E-5	25.251755535	0.3953235	0.380558325	0.162790698	0.4
9.77226E-5	25.50438081	0.397803285	0.377966102	0.162790698	0.4
9.85211E-5	25.759393843	0.399754236	0.375373878	0.162790698	0.4
9.91753E-5	26.006394046	0.4013435	0.372881356	0.162790698	0.4
9.97953E-5	26.255207536	0.402841765	0.370388833	0.162790698	0.4
1.00711E-4	26.506102201	0.405039782	0.367896311	0.162790698	0.4
1.01171E-4	26.758467834	0.40613971	0.365403789	0.162790698	0.4
1.01891E-4	27.002274891	0.407851056	0.363010967	0.186046512	0.4
1.02411E-4	27.257781756	0.409081416	0.360518445	0.186046512	0.4
1.03477E-4	27.50500115	0.41158565	0.358125623	0.186046512	0.4
1.04089E-4	27.754074121	0.413016169	0.355732802	0.186046512	0.4
1.04714E-4	28.004574213	0.414468347	0.35333998	0.186046512	0.4
1.05537E-4	28.256935304	0.416369032	0.350947159	0.186046512	0.4
1.06353E-4	28.500623413	0.418240797	0.348654038	0.186046512	0.4
1.07086E-4	28.756736005	0.419912736	0.346261216	0.186046512	0.4
1.07413E-4	29.003422218	0.420656296	0.343968096	0.186046512	0.4
1.07916E-4	29.250999605	0.421794532	0.341674975	0.186046512	0.4
1.08916E-4	29.500437277	0.424047612	0.339381854	0.186046512	0.4
1.09551E-4	29.751722082	0.425466671	0.337088734	0.186046512	0.4
1.10497E-4	30.00483696	0.427569362	0.334795613	0.186046512	0.4
1.11258E-4	30.259932753	0.429251427	0.332502493	0.186046512	0.4
1.1187E-4	30.505544222	0.430596204	0.330309073	0.186046512	0.4
1.12724E-4	30.752579753	0.432461046	0.328115653	0.209302326	0.4
1.13472E-4	31.001441491	0.434084577	0.325922233	0.209302326	0.4
1.14161E-4	31.251852656	0.435573579	0.323728814	0.209302326	0.4
1.14772E-4	31.503624935	0.43688527	0.321535394	0.209302326	0.4
1.15507E-4	31.757111593	0.438456708	0.319341974	0.209302326	0.4
1.1622E-4	32.00046675	0.439972683	0.317248255	0.209302326	0.4
1.16945E-4	32.257025062	0.441505863	0.315054835	0.209302326	0.4
1.17476E-4	32.503204766	0.442623231	0.312961117	0.209302326	0.4
1.18521E-4	32.751156944	0.444809011	0.310867398	0.209302326	0.4
1.1917E-4	33.00072085	0.446158356	0.308773679	0.209302326	0.4
1.19927E-4	33.251951586	0.4477219	0.30667996	0.209302326	0.4
1.20586E-4	33.504472658	0.449077154	0.304586241	0.209302326	0.4
1.2153E-4	33.758735724	0.451008248	0.302492522	0.209302326	0.4
1.22321E-4	34.002765954	0.452614733	0.300498504	0.209302326	0.4
1.22942E-4	34.260292974	0.453869405	0.298404786	0.209302326	0.4
1.23773E-4	34.506896986	0.455541094	0.296410768	0.209302326	0.4
1.24463E-4	34.755121688	0.456919147	0.29441675	0.23255814	0.4
1.25145E-4	35.004844638	0.458275239	0.292422732	0.23255814	0.4
1.25672E-4	35.25568066	0.45931871	0.290428714	0.23255814	0.4
1.26289E-4	35.507655588	0.460535313	0.288434696	0.255813953	0.4
1.27196E-4	35.761401696	0.462314493	0.286440678	0.255813953	0.4
1.27865E-4	36.003638893	0.463618667	0.284546361	0.255813953	0.4
1.28414E-4	36.260037353	0.464684256	0.282552343	0.255813953	0.4
1.29562E-4	36.505271087	0.466899334	0.280658026	0.255813953	0.4
1.30271E-4	36.752290515	0.468256727	0.278763709	0.279069767	0.6
1.31374E-4	37.000977903	0.470356396	0.276869392	0.279069767	0.6
1.31993E-4	37.251125278	0.4715276	0.274975075	0.279069767	0.6
1.32579E-4	37.502545277	0.472631668	0.273080758	0.279069767	0.6
1.33307E-4	37.755183485	0.473996674	0.271186441	0.279069767	0.6
1.342E-4	38.009352572	0.475662	0.269292124	0.279069767	0.6
1.34776E-4	38.251512163	0.476730066	0.267497507	0.279069767	0.6
1.35517E-4	38.508511008	0.478097764	0.26560319	0.279069767	0.6
1.36524E-4	38.75351899	0.479945282	0.263808574	0.279069767	0.6
1.37239E-4	39.013617943	0.481249089	0.261914257	0.279069767	0.6
1.37929E-4	39.261478808	0.482502415	0.260119641	0.279069767	0.6
1.38606E-4	39.510374977	0.483723797	0.258325025	0.279069767	0.6
1.39245E-4	39.760461418	0.484874292	0.256530409	0.279069767	0.6
1.39565E-4	40.011446068	0.485447258	0.254735793	0.279069767	0.6
1.40725E-4	40.263788477	0.487515142	0.252941176	0.279069767	0.6
1.41222E-4	40.5034268	0.488394587	0.251246261	0.279069767	0.6
1.41687E-4	40.758077649	0.489217496	0.249451645	0.279069767	0.6
1.42396E-4	41.013592534	0.490464405	0.247657029	0.279069767	0.6
1.42965E-4	41.256105707	0.491460878	0.245962114	0.279069767	0.6
1.44001E-4	41.500222299	0.493265851	0.244267198	0.279069767	0.6
1.44896E-4	41.760353195	0.494813735	0.242472582	0.279069767	0.6
1.45553E-4	42.007117304	0.495945946	0.240777667	0.279069767	0.6
1.46351E-4	42.255252835	0.497311885	0.239082752	0.279069767	0.6
1.46902E-4	42.504556762	0.498251696	0.237387836	0.302325581	0.6
1.47405E-4	42.754759675	0.49910669	0.235692921	0.302325581	0.6
1.47978E-4	43.005930444	0.50007579	0.233998006	0.325581395	0.6
1.48808E-4	43.25827377	0.501474826	0.232303091	0.325581395	0.6
1.49869E-4	43.512075815	0.503250913	0.230608175	0.348837209	0.6
1.50639E-4	43.752533001	0.50453089	0.229012961	0.348837209	0.6
1.5139E-4	44.009210758	0.505775222	0.227318046	0.372093023	0.6
1.52229E-4	44.252010902	0.507155637	0.225722832	0.372093023	0.6
1.53022E-4	44.511561223	0.508455161	0.224027916	0.372093023	0.6
1.53573E-4	44.756653075	0.509353187	0.222432702	0.372093023	0.6
1.54933E-4	45.003266281	0.511556139	0.220837488	0.395348837	0.6
1.55437E-4	45.251634098	0.512368111	0.219242273	0.395348837	0.6
1.56605E-4	45.501463566	0.514237589	0.217647059	0.395348837	0.6
1.57222E-4	45.752443763	0.515219578	0.216051844	0.395348837	0.6
1.58148E-4	46.004929733	0.516686759	0.21445663	0.418604651	0.6
1.59109E-4	46.258893793	0.518199767	0.212861416	0.418604651	0.6
1.59804E-4	46.514058239	0.519287304	0.211266201	0.418604651	0.6
1.60477E-4	46.754310651	0.520336649	0.209770688	0.418604651	0.6
1.61403E-4	47.011785174	0.521772323	0.208175474	0.418604651	0.6
1.62167E-4	47.254340304	0.522950262	0.20667996	0.418604651	0.6
1.62809E-4	47.514269373	0.523935644	0.205084746	0.418604651	0.6
1.63297E-4	47.758839379	0.52468275	0.203589232	0.418604651	0.6
1.64064E-4	48.004538246	0.525850469	0.202093719	0.418604651	0.6
1.647E-4	48.251178075	0.52681546	0.200598205	0.418604651	0.6
1.65298E-4	48.515261738	0.527718894	0.199002991	0.418604651	0.6
1.65939E-4	48.763610575	0.528684144	0.197507478	0.418604651	0.6
1.6653E-4	49.012935251	0.529568853	0.196011964	0.418604651	0.6
1.67378E-4	49.263419456	0.530834787	0.194516451	0.418604651	0.6
1.68136E-4	49.515232411	0.531959203	0.193020937	0.418604651	0.6
1.69061E-4	49.751204675	0.53332605	0.191625125	0.418604651	0.6
1.69887E-4	50.022490178	0.53453902	0.19002991	0.418604651	0.6
1.70559E-4	50.260737589	0.535521134	0.188634098	0.418604651	0.6
1.71163E-4	50.500012766	0.536400219	0.187238285	0.441860465	0.6
1.71973E-4	50.757362901	0.537573415	0.185742772	0.441860465	0.6
1.72674E-4	51.01591371	0.538585293	0.184247258	0.441860465	0.6
1.73753E-4	51.258789816	0.540132054	0.182851446	0.441860465	0.6
1.74311E-4	51.502396704	0.540928108	0.181455633	0.441860465	0.6
1.74941E-4	51.764326583	0.541824878	0.17996012	0.441860465	0.6
1.75958E-4	52.010140706	0.543263063	0.178564307	0.441860465	0.6
1.76967E-4	52.257403206	0.544681003	0.177168495	0.441860465	0.6
1.78384E-4	52.505890525	0.546658791	0.175772682	0.441860465	0.6
1.79516E-4	52.756468815	0.548225521	0.174376869	0.441860465	0.6
1.80369E-4	53.00845231	0.549399915	0.172981057	0.441860465	0.6
1.81404E-4	53.261804323	0.550815646	0.171585244	0.441860465	0.6
1.82222E-4	53.516527451	0.551928516	0.170189432	0.465116279	0.6
1.83302E-4	53.754253033	0.553388897	0.16889332	0.465116279	0.6
1.84641E-4	54.01210764	0.555187955	0.167497507	0.465116279	0.6
1.85888E-4	54.253151091	0.556848722	0.166201396	0.465116279	0.6
1.86999E-4	54.51434182	0.558318944	0.164805583	0.465116279	0.6
1.87854E-4	54.75815349	0.559443254	0.163509472	0.465116279	0.6
1.88825E-4	55.003218029	0.560713938	0.16221336	0.465116279	0.6
1.89555E-4	55.268090155	0.561664951	0.160817547	0.465116279	0.6
1.90939E-4	55.515649299	0.56345502	0.159521436	0.465116279	0.6
1.91924E-4	55.764557783	0.564720217	0.158225324	0.465116279	0.6
1.93023E-4	56.014756032	0.566122508	0.156929212	0.488372093	0.6
1.94112E-4	56.266340965	0.567503917	0.155633101	0.488372093	0.6
1.95082E-4	56.500096468	0.56872749	0.15443669	0.488372093	0.6
1.95633E-4	56.754026137	0.569418671	0.153140578	0.488372093	0.6
1.96404E-4	57.008915196	0.570383033	0.151844467	0.488372093	0.6
1.97313E-4	57.265173291	0.571513615	0.150548355	0.488372093	0.6
1.97912E-4	57.502308082	0.572255769	0.149351944	0.488372093	0.6
1.98814E-4	57.760180418	0.573369292	0.148055833	0.488372093	0.6
1.99742E-4	58.019209716	0.574508355	0.146759721	0.488372093	0.6
2.00519E-4	58.259384412	0.575456305	0.14556331	0.488372093	0.6
2.01318E-4	58.500545443	0.576427997	0.144366899	0.488372093	0.6
2.01704E-4	58.762463257	0.5768949	0.143070788	0.488372093	0.6
2.02285E-4	59.004868335	0.577597841	0.141874377	0.488372093	0.6
2.03272E-4	59.268508569	0.578784278	0.140578265	0.488372093	0.6
2.03853E-4	59.512829206	0.579479944	0.139381854	0.488372093	0.6
2.04422E-4	59.757724152	0.580158935	0.138185444	0.488372093	0.6
2.05479E-4	60.003702412	0.581415083	0.136989033	0.488372093	0.6
2.06523E-4	60.25107099	0.582647346	0.135792622	0.488372093	0.6
2.08063E-4	60.520621579	0.584453118	0.13449651	0.511627907	0.6
2.08918E-4	60.750030545	0.585449279	0.133399801	0.511627907	0.6
2.09876E-4	61.001348065	0.586558239	0.13220339	0.511627907	0.6
2.11189E-4	61.254003076	0.588069907	0.131006979	0.534883721	0.6
2.12928E-4	61.508618297	0.590055948	0.129810568	0.558139535	0.6
2.1412E-4	61.764968962	0.59140551	0.128614158	0.558139535	0.6
2.1476E-4	62.000947095	0.592126376	0.127517448	0.558139535	0.6
2.15492E-4	62.259129138	0.592947996	0.126321037	0.558139535	0.6
2.168E-4	62.518549577	0.594407515	0.125124626	0.581395349	0.6
2.18116E-4	62.757522622	0.595865447	0.124027916	0.581395349	0.6
2.18842E-4	63.019782958	0.59666532	0.122831505	0.581395349	0.6
2.2039E-4	63.261435165	0.598360703	0.121734796	0.581395349	0.6
2.21579E-4	63.504590666	0.599653159	0.120638086	0.581395349	0.6
2.22998E-4	63.771353763	0.601184469	0.119441675	0.581395349	0.6
2.24102E-4	64.017362491	0.602367882	0.118344965	0.581395349	0.6
2.257E-4	64.265066172	0.604068436	0.117248255	0.581395349	0.6
2.26899E-4	64.514019312	0.605335219	0.116151545	0.581395349	0.6
2.27655E-4	64.764174083	0.606129754	0.115054835	0.581395349	0.6
2.288E-4	65.015379748	0.607326281	0.113958126	0.581395349	0.6
2.30018E-4	65.26772909	0.608591797	0.112861416	0.581395349	0.6
2.31013E-4	65.52128015	0.609619369	0.111764706	0.581395349	0.6
2.31829E-4	65.752759239	0.610458651	0.110767697	0.581395349	0.6
2.33251E-4	66.008704658	0.611911981	0.109670987	0.581395349	0.6
2.34497E-4	66.266014805	0.613176706	0.108574277	0.581395349	0.6
2.36091E-4	66.501385626	0.614781656	0.107577268	0.581395349	0.6
2.36945E-4	66.76151534	0.615636983	0.106480558	0.581395349	0.6
2.38473E-4	67.022802349	0.617156885	0.105383848	0.581395349	0.8
2.39812E-4	67.261968465	0.618478452	0.104386839	0.581395349	0.8
2.40643E-4	67.502193778	0.619294373	0.103389831	0.581395349	1
2.42098E-4	67.767958769	0.620714738	0.102293121	0.604651163	1
2.43145E-4	68.010589022	0.621730025	0.101296112	0.604651163	1
2.44165E-4	68.254417079	0.622714608	0.100299103	0.604651163	1
2.46046E-4	68.523912434	0.62451538	0.099202393	0.604651163	1
2.46496E-4	68.770192344	0.624944303	0.098205384	0.604651163	1
2.47603E-4	69.017246439	0.625993158	0.097208375	0.604651163	1
2.49112E-4	69.265580713	0.627415412	0.096211366	0.604651163	1
2.49891E-4	69.515246177	0.628144772	0.095214357	0.604651163	1
2.51477E-4	69.765840405	0.629621042	0.094217348	0.604651163	1
2.52562E-4	70.017919784	0.630624547	0.093220339	0.604651163	1
2.53727E-4	70.271075855	0.631695902	0.09222333	0.627906977	1
2.5527E-4	70.500233552	0.633105676	0.091326022	0.627906977	1
2.56622E-4	70.75625774	0.63433193	0.090329013	0.627906977	1
2.57359E-4	71.013262542	0.634996243	0.089332004	0.627906977	1
2.58781E-4	71.271438793	0.636272271	0.088334995	0.627906977	1
2.60296E-4	71.505179285	0.637622121	0.087437687	0.627906977	1
2.61236E-4	71.766142781	0.638454692	0.086440678	0.627906977	1
2.62341E-4	72.001911094	0.639429092	0.08554337	0.627906977	1
2.63637E-4	72.264900199	0.640564231	0.084546361	0.627906977	1
2.64656E-4	72.502679108	0.641451651	0.083649053	0.627906977	1
2.65659E-4	72.767802674	0.642321133	0.082652044	0.651162791	1
2.66694E-4	73.007425972	0.643214451	0.081754736	0.651162791	1
2.68203E-4	73.274888356	0.64450825	0.080757727	0.651162791	1
2.69121E-4	73.516582201	0.645290899	0.079860419	0.651162791	1
2.69955E-4	73.759150708	0.645998024	0.078963111	0.651162791	1
2.70787E-4	74.002395266	0.646701894	0.078065803	0.651162791	1
2.71691E-4	74.273707937	0.647462824	0.077068794	0.651162791	1
2.72729E-4	74.518977717	0.648332794	0.076171486	0.651162791	1
2.73458E-4	74.764834489	0.648941409	0.075274177	0.651162791	1
2.74891E-4	75.011483543	0.650130666	0.074376869	0.651162791	1
2.75556E-4	75.259137752	0.650680068	0.073479561	0.651162791	1
2.76308E-4	75.507507059	0.651299726	0.072582253	0.674418605	1
2.76941E-4	75.756547744	0.651818868	0.071684945	0.674418605	1
2.78623E-4	76.006441652	0.653191711	0.070787637	0.674418605	1
2.79894E-4	76.257784923	0.654221998	0.069890329	0.674418605	1
2.81026E-4	76.510427476	0.655134707	0.068993021	0.674418605	1
2.81882E-4	76.763840988	0.655821487	0.068095713	0.697674419	1
2.82983E-4	77.018091243	0.656701143	0.067198405	0.697674419	1
2.84308E-4	77.273519078	0.657753136	0.066301097	0.697674419	1
2.8542E-4	77.50148494	0.658631254	0.06550349	0.697674419	1
2.86547E-4	77.758814018	0.659516717	0.064606181	0.697674419	1
2.87395E-4	78.017101349	0.660180596	0.063708873	0.697674419	1
2.88678E-4	78.276331152	0.661179149	0.062811565	0.697674419	1
2.89369E-4	78.507587877	0.661714184	0.062013958	0.697674419	1
2.90081E-4	78.768298859	0.662264082	0.06111665	0.720930233	1
2.90828E-4	79.000741906	0.662839014	0.060319043	0.720930233	1
2.91779E-4	79.262885052	0.663568638	0.059421735	0.720930233	1
2.92476E-4	79.525786358	0.66410049	0.058524427	0.720930233	1
2.93389E-4	79.760166684	0.664795522	0.05772682	0.720930233	1
2.94339E-4	80.024718025	0.665515929	0.056829511	0.720930233	1
2.96316E-4	80.261284782	0.667004177	0.056031904	0.720930233	1
2.9716E-4	80.528353622	0.667635607	0.055134596	0.720930233	1
2.98296E-4	80.766475828	0.668481912	0.054336989	0.720930233	1
2.99372E-4	81.005674914	0.669279386	0.053539382	0.720930233	1
3.00417E-4	81.275580927	0.670050512	0.052642074	0.720930233	1
3.01231E-4	81.516393095	0.670647929	0.051844467	0.720930233	1
3.0195E-4	81.757726455	0.671174544	0.051046859	0.744186047	1
3.03559E-4	82.030324603	0.672346026	0.050149551	0.744186047	1
3.04829E-4	82.273634559	0.673265709	0.049351944	0.744186047	1
3.06137E-4	82.518019335	0.67420663	0.048554337	0.76744186	1
3.07315E-4	82.763351323	0.675049714	0.04775673	0.76744186	1
3.08525E-4	83.009842349	0.675911094	0.046959123	0.76744186	1
3.09075E-4	83.256989368	0.676301285	0.046161515	0.76744186	1
3.10446E-4	83.504737817	0.677269194	0.045363908	0.76744186	1
3.11235E-4	83.75346521	0.677823981	0.044566301	0.790697674	1
3.11997E-4	84.002754632	0.678357205	0.043768694	0.790697674	1
3.12719E-4	84.252578363	0.678861796	0.042971087	0.790697674	1
3.14176E-4	84.503336156	0.67987394	0.04217348	0.790697674	1
3.14757E-4	84.755036484	0.68027589	0.041375872	0.790697674	1
3.16715E-4	85.007629538	0.681623404	0.040578265	0.790697674	1
3.17403E-4	85.261326012	0.682094414	0.039780658	0.790697674	1
3.18671E-4	85.515943189	0.682957864	0.038983051	0.790697674	1
3.20893E-4	85.771903423	0.684460437	0.038185444	0.790697674	1
3.21972E-4	86.029121722	0.685184932	0.037387836	0.790697674	1
3.23169E-4	86.255074579	0.685984951	0.03668993	0.790697674	1
3.24334E-4	86.514104691	0.686759816	0.035892323	0.790697674	1
3.25026E-4	86.773829802	0.687218376	0.035094716	0.813953488	1
3.25937E-4	87.001751283	0.687819618	0.03439681	0.837209302	1
3.27547E-4	87.263229303	0.68887675	0.033599202	0.837209302	1
3.28872E-4	87.525965566	0.689741072	0.032801595	0.837209302	1
3.3193E-4	87.75736197	0.691717954	0.032103689	0.837209302	1
3.33334E-4	88.023414317	0.692617709	0.031306082	0.837209302	1
3.34525E-4	88.257283815	0.693376679	0.030608175	0.837209302	1
3.36148E-4	88.525576216	0.694404519	0.029810568	0.837209302	1
3.37875E-4	88.761443189	0.695490963	0.029112662	0.837209302	1
3.39228E-4	89.032393082	0.696336722	0.028315055	0.837209302	1
3.39847E-4	89.27007975	0.696722096	0.027617149	0.837209302	1
3.42295E-4	89.509173401	0.698236225	0.026919242	0.837209302	1
3.42835E-4	89.783202938	0.698568517	0.026121635	0.837209302	1
3.44594E-4	90.023689852	0.699644764	0.025423729	0.837209302	1
3.46743E-4	90.265508234	0.700949534	0.024725823	0.837209302	1
3.48462E-4	90.509000182	0.701985516	0.024027916	0.837209302	1
3.50146E-4	90.753588439	0.702992832	0.02333001	0.837209302	1
3.53048E-4	91.035003596	0.704713583	0.022532403	0.860465116	1
3.53808E-4	91.282480375	0.705160738	0.021834497	0.860465116	1
3.56215E-4	91.530976647	0.706568301	0.02113659	0.860465116	1
3.58384E-4	91.78108121	0.70782529	0.020438684	0.860465116	1
3.60259E-4	92.032836094	0.708903257	0.019740778	0.860465116	1
3.62407E-4	92.285709331	0.710128465	0.019042871	0.860465116	1
3.63057E-4	92.503382845	0.710497244	0.018444666	0.860465116	1
3.66778E-4	92.758757743	0.712589886	0.01774676	0.860465116	1
3.67935E-4	93.015865225	0.713234942	0.017048853	0.860465116	1
3.69882E-4	93.274227809	0.71431312	0.016350947	0.88372093	1
3.7177E-4	93.534016044	0.715351116	0.015653041	0.88372093	1
3.75152E-4	93.758152356	0.717191039	0.015054835	0.88372093	1
3.77461E-4	94.021756835	0.718434081	0.014356929	0.88372093	1
3.78763E-4	94.286609795	0.719130019	0.013659023	0.88372093	1
3.81466E-4	94.514843208	0.720564039	0.013060818	0.88372093	1
3.83529E-4	94.820953226	0.721649176	0.01226321	0.906976744	1
3.85201E-4	95.013194322	0.722521851	0.011764706	0.906976744	1
3.90761E-4	95.285460688	0.725385669	0.0110668	0.906976744	1
3.93808E-4	95.5210466	0.726930268	0.010468594	0.906976744	1
3.95306E-4	95.757780839	0.7276836	0.009870389	0.906976744	1
3.97982E-4	96.035813712	0.729018046	0.009172483	0.906976744	1
3.99896E-4	96.275287707	0.729965005	0.008574277	0.930232558	1
4.04209E-4	96.516693439	0.732074203	0.007976072	0.930232558	1
4.07483E-4	96.760305	0.733653619	0.007377866	0.930232558	1
4.10958E-4	97.005940124	0.735309571	0.006779661	0.930232558	1
4.16657E-4	97.254580742	0.737981626	0.006181456	0.930232558	1
4.201E-4	97.506049274	0.739569643	0.00558325	0.930232558	1
4.25046E-4	97.75936009	0.741817644	0.004985045	0.930232558	1
4.29947E-4	98.015811703	0.744007589	0.004386839	0.930232558	1
4.34159E-4	98.275236992	0.745859832	0.003788634	0.930232558	1
4.41321E-4	98.53892116	0.748948668	0.003190429	0.930232558	1
4.4998E-4	98.762422224	0.752584381	0.002691924	0.953488372	1
4.5785E-4	99.035138593	0.755798675	0.002093719	0.953488372	1
4.62005E-4	99.265356662	0.757462051	0.001595214	0.976744186	1
4.77758E-4	99.50103046	0.763568549	0.00109671	0.976744186	1
4.97964E-4	99.793042247	0.770964826	0.000498504	0.976744186	1
5.27817E-4	100	0.781083077	0.000099701	1	1
