# Supplementary material for: Alien species revises systematic status: integrative species delimitation of two similar taxa of Symbrenthia Hübner, [1819] (Lepidoptera, Nymphalidae)
Source: PeerJ. 2023 Jan 30;11:e14644. doi: 10.7717/peerj.14644 (PMC9893915; doi:10.7717/peerj.14644)
Supplement: Supplemental Information 6 [file peerj-11-14644-s006.zip › SDM/early_stage/MAXENT/past_2012_output/formosanus_1_samplePredictions.csv]

X	Y	Test or train	Raw prediction	Cumulative prediction	Logistic prediction
121.054932	23.628115	train	1.468420809954105E-4	42.47744597589094	0.49814953064558865
121.0157	24.7119	train	1.4794385066399266E-4	42.99096130789912	0.5000182931939982
121.5455	25.1547	train	1.538578524486005E-4	44.808306292342884	0.5098161132124924
120.8538	21.9041	train	6.511973849055058E-5	14.562261658967092	0.3056507563710677
121.005825	24.204621	train	2.8998059114812525E-4	78.73153243993575	0.6621867419947598
121.280927	24.047432	train	8.276003462773422E-5	20.56689007012531	0.3587452286029991
121.502895	24.774974	train	2.525619839407452E-4	70.01791605293366	0.6306245469369288
121.567253	24.889901	train	4.6304528891133074E-5	8.703041122353236	0.23839122672733024
120.790253	23.728701	train	2.810813398413031E-4	76.52681049415203	0.6551793191204978
120.875155	23.877634	train	3.8146564291339455E-4	94.5148130566516	0.7205640391695265
121.531742	24.937416	train	2.4091393584922533E-4	67.55168193162952	0.6195597747574199
121.359412	24.770632	train	1.7107740457387852E-4	50.46610405617283	0.5362752700023391
121.403791	24.673541	train	3.0153096361794563E-4	81.61707630473097	0.6708679023297898
121.492592	24.580782	train	1.820556034070905E-4	53.46471197345177	0.551702657016079
121.483982	24.214335	train	2.756524176002874E-4	75.29098239636966	0.650759892783617
121.116916	24.534915	train	1.5733262288256537E-4	45.78260653385175	0.5153957664931489
121.017109	24.198697	train	2.0683385569630864E-4	60.30548094846364	0.5830134282597821
120.82143	24.340683	train	3.984465250059426E-4	96.09393370100234	0.7292486048675598
120.618486	22.421302	train	2.642470787486717E-5	3.7040016650648204	0.1515545502259571
120.780803	22.198806	train	5.251454750842077E-4	99.98147948971105	0.7802143056895988
121.576538	24.018525	train	2.1215956885898966E-4	61.396108656521776	0.5891805944497122
121.165728	22.757126	train	2.8719912557064874E-5	4.098927982134451	0.16257817649139494
121.24194	24.050457	train	1.0167247579070318E-4	26.92827802384457	0.40733267185667393
120.982023	24.073405	train	4.606519032576252E-4	99.19038498469561	0.7569229558871614
121.279652	24.028281	train	9.407369090635827E-5	24.369555516132564	0.3887234712543293
121.485879	24.190331	train	3.111948717479779E-4	83.74081502557529	0.6777956067296257
121.310555	23.415505	train	7.382311077411097E-5	17.31549836515307	0.3329022230541636
121.079669	24.025907	train	3.0513670275076406E-4	82.33112528363307	0.6734872882878008
120.675825	23.378782	train	1.258797213629587E-4	35.34051141441747	0.4597292228363631
121.359322	24.712727	train	3.68927578138725E-4	93.14757814371747	0.7137854490585059
120.786095	22.736907	train	2.1018931588644664E-4	61.061638109734695	0.5869204222649522
120.731946	22.163305	train	4.423375955683734E-4	98.56516093262839	0.7493810122117652
121.324409	24.026827	train	1.122203727455395E-4	30.60689611572632	0.43136231723345153
121.279558	24.658756	train	1.2439880729473788E-4	34.732028622588025	0.45679128280176584
120.671608	22.757052	train	1.5085883461312877E-4	43.82766836106506	0.5048960654638729
120.964251	22.881263	train	3.25707526874709E-4	86.94433980707682	0.6876681592706626
120.503182	23.266507	train	2.155863695256611E-4	62.277845792262404	0.5930532797361276
121.003741	24.091114	train	3.24957242092365E-4	86.74802321935168	0.6871726154983507
121.580647	24.995973	train	3.527264051241189E-4	91.00381763029135	0.7045236411816131
120.737778	22.411167	train	2.646897545621868E-4	72.5116014708073	0.6414811961170906
121.34	23.12	train	1.4962925438821942E-4	43.454726214104916	0.5028502080144374
121.35	23.14	train	1.9259645465474182E-4	55.91764875401756	0.5655793868769017
121.34	23.13	train	1.297781503470979E-4	36.580579034957864	0.4673133873908211
120.7919	21.9621	test	8.981995056868568E-5	22.959878604421707	0.3777868610392919
121.286998	24.620683	test	2.3776740469438345E-4	66.9021460093606	0.6164561561786851
121.128769	24.073602	test	5.95021571433183E-5	12.844560676364768	0.28684698688543175
121.553887	24.929444	test	2.4043605922183201E-4	67.44237137943458	0.619091654356312
120.502058	23.268049	test	1.2956245490073148E-4	36.505429576870924	0.46689933352416446
