# Supplementary material for: Alien species revises systematic status: integrative species delimitation of two similar taxa of Symbrenthia Hübner, [1819] (Lepidoptera, Nymphalidae)
Source: PeerJ. 2023 Jan 30;11:e14644. doi: 10.7717/peerj.14644 (PMC9893915; doi:10.7717/peerj.14644)
Supplement: Supplemental Information 6 [file peerj-11-14644-s006.zip › SDM/early_stage/MAXENT/past_2012_output/formosanus_2.asc]

ncols         264
nrows         468
xllcorner     119.7998599118
yllcorner     21.499860665
cellsize      0.00833333330000001
NODATA_value  -9999
-9999 -9999 -9999 -9999 -9999 -9999 -9999 -9999 -9999 -9999 -9999 -9999 -9999 -9999 -9999 -9999 -9999 -9999 -9999 8.18735E-1 -9999 -9999 -9999 -9999 -9999 -9999 -9999 -9999 -9999 -9999 -9999 -9999 -9999 -9999 -9999 -9999 -9999 -9999 -9999 -9999 -9999 -9999 -9999 -9999 -9999 -9999 -9999 -9999 -9999 -9999 -9999 -9999 -9999 -9999 -9999 -9999 -9999 -9999 -9999 -9999 -9999 -9999 -9999 -9999 -9999 -9999 -9999 -9999 -9999 -9999 -9999 -9999 -9999 -9999 -9999 -9999 -9999 -9999 -9999 -9999 -9999 -9999 -9999 -9999 -9999 -9999 -9999 -9999 -9999 -9999 -9999 -9999 -9999 -9999 -9999 -9999 -9999 -9999 -9999 -9999 -9999 -9999 -9999 -9999 -9999 -9999 -9999 -9999 -9999 -9999 -9999 -9999 -9999 -9999 -9999 -9999 -9999 -9999 -9999 -9999 -9999 -9999 -9999 -9999 -9999 -9999 -9999 -9999 -9999 -9999 -9999 -9999 -9999 -9999 -9999 -9999 -9999 -9999 -9999 -9999 -9999 -9999 -9999 -9999 -9999 -9999 -9999 -9999 -9999 -9999 -9999 -9999 -9999 -9999 -9999 -9999 -9999 -9999 -9999 -9999 -9999 -9999 -9999 -9999 -9999 -9999 -9999 -9999 -9999 -9999 -9999 -9999 -9999 -9999 -9999 -9999 -9999 -9999 -9999 -9999 -9999 -9999 -9999 -9999 -9999 -9999 -9999 -9999 -9999 -9999 -9999 -9999 -9999 -9999 -9999 -9999 -9999 -9999 -9999 -9999 -9999 -9999 -9999 -9999 -9999 -9999 -9999 -9999 -9999 -9999 -9999 -9999 -9999 -9999 -9999 -9999 -9999 -9999 -9999 -9999 -9999 -9999 -9999 -9999 -9999 -9999 -9999 -9999 -9999 -9999 -9999 -9999 -9999 -9999 -9999 -9999 -9999 -9999 -9999 -9999 -9999 -9999 -9999 -9999 -9999 -9999 -9999 -9999 -9999 -9999 -9999 -9999 -9999 -9999 -9999 -9999 -9999 -9999 -9999 -9999 -9999 -9999 -9999 -9999
-9999 -9999 -9999 -9999 -9999 -9999 -9999 -9999 -9999 -9999 -9999 -9999 -9999 -9999 -9999 -9999 -9999 -9999 -9999 -9999 -9999 -9999 -9999 -9999 -9999 -9999 -9999 -9999 -9999 -9999 -9999 -9999 -9999 -9999 -9999 -9999 -9999 -9999 -9999 -9999 -9999 -9999 -9999 -9999 -9999 -9999 -9999 -9999 -9999 -9999 -9999 -9999 -9999 -9999 -9999 -9999 -9999 -9999 -9999 -9999 -9999 -9999 -9999 -9999 -9999 -9999 -9999 -9999 -9999 -9999 -9999 -9999 -9999 -9999 -9999 -9999 -9999 -9999 -9999 -9999 -9999 -9999 -9999 -9999 -9999 -9999 -9999 -9999 -9999 -9999 -9999 -9999 -9999 -9999 -9999 -9999 -9999 -9999 -9999 -9999 -9999 -9999 -9999 -9999 -9999 -9999 -9999 -9999 -9999 -9999 -9999 -9999 -9999 -9999 -9999 -9999 -9999 -9999 -9999 -9999 -9999 -9999 -9999 -9999 -9999 -9999 -9999 -9999 -9999 -9999 -9999 -9999 -9999 -9999 -9999 -9999 -9999 -9999 -9999 -9999 -9999 -9999 -9999 -9999 -9999 -9999 -9999 -9999 -9999 -9999 -9999 -9999 -9999 -9999 -9999 -9999 -9999 -9999 -9999 -9999 -9999 -9999 -9999 -9999 -9999 -9999 -9999 -9999 -9999 -9999 -9999 -9999 -9999 -9999 -9999 -9999 -9999 -9999 -9999 -9999 -9999 -9999 -9999 -9999 -9999 -9999 -9999 -9999 -9999 -9999 -9999 -9999 -9999 -9999 -9999 -9999 -9999 -9999 -9999 -9999 -9999 -9999 -9999 -9999 -9999 -9999 -9999 -9999 -9999 -9999 -9999 -9999 -9999 -9999 -9999 -9999 -9999 -9999 -9999 -9999 -9999 -9999 -9999 -9999 -9999 -9999 -9999 -9999 -9999 -9999 -9999 -9999 -9999 -9999 -9999 -9999 -9999 -9999 -9999 -9999 -9999 -9999 -9999 -9999 -9999 -9999 -9999 -9999 -9999 -9999 -9999 -9999 -9999 -9999 -9999 -9999 -9999 -9999 -9999 -9999 -9999 -9999 -9999 -9999
-9999 6.88685E-1 -9999 -9999 -9999 -9999 -9999 -9999 -9999 -9999 -9999 -9999 -9999 -9999 -9999 -9999 -9999 -9999 -9999 -9999 -9999 -9999 -9999 -9999 -9999 -9999 -9999 -9999 -9999 -9999 -9999 -9999 -9999 -9999 -9999 -9999 -9999 -9999 -9999 -9999 -9999 -9999 -9999 -9999 -9999 -9999 -9999 -9999 -9999 -9999 -9999 -9999 -9999 -9999 -9999 -9999 -9999 -9999 -9999 -9999 -9999 -9999 -9999 -9999 -9999 -9999 -9999 -9999 -9999 -9999 -9999 -9999 -9999 -9999 -9999 -9999 -9999 -9999 -9999 -9999 -9999 -9999 -9999 -9999 -9999 -9999 -9999 -9999 -9999 -9999 -9999 -9999 -9999 -9999 -9999 -9999 -9999 -9999 -9999 -9999 -9999 -9999 -9999 -9999 -9999 -9999 -9999 -9999 -9999 -9999 -9999 -9999 -9999 -9999 -9999 -9999 -9999 -9999 -9999 -9999 -9999 -9999 -9999 -9999 -9999 -9999 -9999 -9999 -9999 -9999 -9999 -9999 -9999 -9999 -9999 -9999 -9999 -9999 -9999 -9999 -9999 -9999 -9999 -9999 -9999 -9999 -9999 -9999 -9999 -9999 -9999 -9999 -9999 -9999 -9999 -9999 -9999 -9999 -9999 -9999 -9999 -9999 -9999 -9999 -9999 -9999 -9999 -9999 -9999 -9999 -9999 -9999 -9999 -9999 -9999 -9999 -9999 -9999 -9999 -9999 -9999 -9999 -9999 -9999 -9999 -9999 -9999 -9999 -9999 -9999 -9999 -9999 -9999 -9999 -9999 -9999 -9999 -9999 -9999 -9999 -9999 -9999 -9999 -9999 -9999 -9999 -9999 -9999 -9999 -9999 -9999 -9999 -9999 -9999 -9999 -9999 -9999 -9999 -9999 -9999 -9999 -9999 -9999 -9999 -9999 -9999 -9999 -9999 -9999 -9999 -9999 -9999 -9999 -9999 -9999 -9999 -9999 -9999 -9999 -9999 -9999 -9999 -9999 -9999 -9999 -9999 -9999 -9999 -9999 -9999 -9999 -9999 -9999 -9999 -9999 -9999 -9999 -9999 -9999 -9999 -9999 -9999 -9999 -9999
-9999 -9999 -9999 -9999 -9999 -9999 -9999 -9999 -9999 -9999 -9999 -9999 -9999 -9999 -9999 -9999 -9999 -9999 -9999 -9999 -9999 -9999 -9999 -9999 -9999 -9999 -9999 -9999 -9999 -9999 -9999 -9999 -9999 -9999 -9999 -9999 -9999 -9999 -9999 -9999 -9999 -9999 -9999 -9999 -9999 -9999 -9999 -9999 -9999 -9999 -9999 -9999 -9999 -9999 -9999 -9999 -9999 -9999 -9999 -9999 -9999 -9999 -9999 -9999 -9999 -9999 -9999 -9999 -9999 -9999 -9999 -9999 -9999 -9999 -9999 -9999 -9999 -9999 -9999 -9999 -9999 -9999 -9999 -9999 -9999 -9999 -9999 -9999 -9999 -9999 -9999 -9999 -9999 -9999 -9999 -9999 -9999 -9999 -9999 -9999 -9999 -9999 -9999 -9999 -9999 -9999 -9999 -9999 -9999 -9999 -9999 -9999 -9999 -9999 -9999 -9999 -9999 -9999 -9999 -9999 -9999 -9999 -9999 -9999 -9999 -9999 -9999 -9999 -9999 -9999 -9999 -9999 -9999 -9999 -9999 -9999 -9999 -9999 -9999 -9999 -9999 -9999 -9999 -9999 -9999 -9999 -9999 -9999 -9999 -9999 -9999 -9999 -9999 -9999 -9999 -9999 -9999 -9999 -9999 -9999 -9999 -9999 -9999 -9999 -9999 -9999 -9999 -9999 -9999 -9999 -9999 -9999 -9999 -9999 -9999 -9999 -9999 -9999 -9999 -9999 -9999 -9999 -9999 -9999 -9999 -9999 -9999 -9999 -9999 -9999 -9999 -9999 -9999 -9999 -9999 -9999 -9999 -9999 -9999 -9999 -9999 -9999 -9999 -9999 -9999 -9999 -9999 -9999 -9999 -9999 -9999 -9999 -9999 -9999 -9999 -9999 -9999 -9999 -9999 -9999 -9999 -9999 -9999 -9999 -9999 -9999 -9999 -9999 -9999 -9999 -9999 -9999 -9999 -9999 -9999 -9999 -9999 -9999 -9999 -9999 -9999 -9999 -9999 -9999 -9999 -9999 -9999 -9999 -9999 -9999 -9999 -9999 -9999 -9999 -9999 -9999 -9999 -9999 -9999 -9999 -9999 -9999 -9999 -9999
-9999 -9999 -9999 -9999 -9999 -9999 -9999 -9999 -9999 -9999 -9999 -9999 -9999 -9999 -9999 -9999 -9999 -9999 -9999 -9999 -9999 -9999 -9999 -9999 -9999 -9999 -9999 -9999 -9999 -9999 -9999 -9999 -9999 -9999 -9999 -9999 -9999 -9999 -9999 -9999 -9999 -9999 -9999 -9999 -9999 -9999 -9999 -9999 -9999 -9999 -9999 -9999 -9999 -9999 -9999 -9999 -9999 -9999 -9999 -9999 -9999 -9999 -9999 -9999 -9999 -9999 -9999 -9999 -9999 -9999 -9999 -9999 -9999 -9999 -9999 -9999 -9999 -9999 -9999 -9999 -9999 -9999 -9999 -9999 -9999 -9999 -9999 -9999 -9999 -9999 -9999 -9999 -9999 -9999 -9999 -9999 -9999 -9999 -9999 -9999 -9999 -9999 -9999 -9999 -9999 -9999 -9999 -9999 -9999 -9999 -9999 -9999 -9999 -9999 -9999 -9999 -9999 -9999 -9999 -9999 -9999 -9999 -9999 -9999 -9999 -9999 -9999 -9999 -9999 -9999 -9999 -9999 -9999 -9999 -9999 -9999 -9999 -9999 -9999 -9999 -9999 -9999 -9999 -9999 -9999 -9999 -9999 -9999 -9999 -9999 -9999 -9999 -9999 -9999 -9999 -9999 -9999 -9999 -9999 -9999 -9999 -9999 -9999 -9999 -9999 -9999 -9999 -9999 -9999 -9999 -9999 -9999 -9999 -9999 -9999 -9999 -9999 -9999 -9999 -9999 -9999 -9999 -9999 -9999 -9999 -9999 -9999 -9999 -9999 -9999 -9999 -9999 -9999 -9999 -9999 -9999 -9999 -9999 -9999 -9999 -9999 -9999 -9999 -9999 -9999 -9999 -9999 -9999 -9999 -9999 -9999 -9999 -9999 -9999 -9999 -9999 -9999 -9999 -9999 -9999 -9999 -9999 -9999 -9999 -9999 -9999 -9999 -9999 -9999 -9999 -9999 -9999 -9999 -9999 -9999 -9999 -9999 -9999 -9999 -9999 -9999 -9999 -9999 -9999 -9999 -9999 -9999 -9999 -9999 -9999 -9999 -9999 -9999 -9999 -9999 -9999 -9999 -9999 -9999 -9999 -9999 -9999 -9999 -9999
-9999 -9999 -9999 -9999 -9999 -9999 -9999 -9999 -9999 -9999 -9999 -9999 -9999 -9999 -9999 -9999 -9999 -9999 -9999 -9999 -9999 -9999 -9999 -9999 -9999 -9999 -9999 -9999 -9999 -9999 -9999 -9999 -9999 -9999 -9999 -9999 -9999 -9999 -9999 -9999 -9999 -9999 -9999 -9999 -9999 -9999 -9999 -9999 -9999 -9999 -9999 -9999 -9999 -9999 -9999 -9999 -9999 -9999 -9999 -9999 -9999 -9999 -9999 -9999 -9999 -9999 -9999 -9999 -9999 -9999 -9999 -9999 -9999 -9999 -9999 -9999 -9999 -9999 -9999 -9999 -9999 -9999 -9999 -9999 -9999 -9999 -9999 -9999 -9999 -9999 -9999 -9999 -9999 -9999 -9999 -9999 -9999 -9999 -9999 -9999 -9999 -9999 -9999 -9999 -9999 -9999 -9999 -9999 -9999 -9999 -9999 -9999 -9999 -9999 -9999 -9999 -9999 -9999 -9999 -9999 -9999 -9999 -9999 -9999 -9999 -9999 -9999 -9999 -9999 -9999 -9999 -9999 -9999 -9999 -9999 -9999 -9999 -9999 -9999 -9999 -9999 -9999 -9999 -9999 -9999 -9999 -9999 -9999 -9999 -9999 -9999 -9999 -9999 -9999 -9999 -9999 -9999 -9999 -9999 -9999 -9999 -9999 -9999 -9999 -9999 -9999 -9999 -9999 -9999 -9999 -9999 -9999 -9999 -9999 -9999 -9999 -9999 -9999 -9999 -9999 -9999 -9999 -9999 -9999 -9999 -9999 -9999 -9999 -9999 -9999 -9999 -9999 -9999 -9999 -9999 -9999 -9999 -9999 -9999 -9999 -9999 -9999 -9999 -9999 -9999 -9999 -9999 -9999 -9999 -9999 -9999 -9999 -9999 -9999 -9999 -9999 -9999 -9999 -9999 -9999 -9999 -9999 -9999 -9999 -9999 -9999 -9999 -9999 -9999 -9999 -9999 -9999 -9999 -9999 -9999 -9999 -9999 -9999 -9999 -9999 -9999 -9999 -9999 -9999 -9999 -9999 -9999 -9999 -9999 -9999 -9999 -9999 -9999 -9999 -9999 -9999 -9999 -9999 -9999 -9999 -9999 -9999 -9999 -9999
-9999 -9999 -9999 -9999 -9999 -9999 -9999 -9999 -9999 -9999 -9999 -9999 -9999 -9999 -9999 -9999 -9999 -9999 -9999 -9999 -9999 -9999 -9999 -9999 -9999 -9999 -9999 -9999 -9999 -9999 -9999 -9999 -9999 -9999 -9999 -9999 -9999 -9999 -9999 -9999 -9999 -9999 -9999 -9999 -9999 -9999 -9999 -9999 -9999 -9999 -9999 -9999 -9999 -9999 -9999 -9999 -9999 -9999 -9999 -9999 -9999 -9999 -9999 -9999 -9999 -9999 -9999 -9999 -9999 -9999 -9999 -9999 -9999 -9999 -9999 -9999 -9999 -9999 -9999 -9999 -9999 -9999 -9999 -9999 -9999 -9999 -9999 -9999 -9999 -9999 -9999 -9999 -9999 -9999 -9999 -9999 -9999 -9999 -9999 -9999 -9999 -9999 -9999 -9999 -9999 -9999 -9999 -9999 -9999 -9999 -9999 -9999 -9999 -9999 -9999 -9999 -9999 -9999 -9999 -9999 -9999 -9999 -9999 -9999 -9999 -9999 -9999 -9999 -9999 -9999 -9999 -9999 -9999 -9999 -9999 -9999 -9999 -9999 -9999 -9999 -9999 -9999 -9999 -9999 -9999 -9999 -9999 -9999 -9999 -9999 -9999 -9999 -9999 -9999 -9999 -9999 -9999 -9999 -9999 -9999 -9999 -9999 -9999 -9999 -9999 -9999 -9999 -9999 -9999 -9999 -9999 -9999 -9999 -9999 -9999 -9999 -9999 -9999 -9999 -9999 -9999 -9999 -9999 -9999 -9999 -9999 -9999 -9999 -9999 -9999 -9999 -9999 -9999 -9999 -9999 -9999 -9999 -9999 -9999 -9999 -9999 -9999 -9999 -9999 -9999 -9999 -9999 -9999 -9999 -9999 -9999 -9999 -9999 -9999 -9999 -9999 -9999 -9999 -9999 -9999 -9999 -9999 -9999 -9999 -9999 -9999 -9999 -9999 -9999 -9999 -9999 -9999 -9999 -9999 -9999 -9999 -9999 -9999 -9999 -9999 -9999 -9999 -9999 -9999 -9999 -9999 -9999 -9999 -9999 -9999 -9999 -9999 -9999 -9999 -9999 -9999 -9999 -9999 -9999 -9999 -9999 -9999 -9999 -9999
-9999 -9999 -9999 -9999 -9999 -9999 -9999 -9999 -9999 -9999 -9999 -9999 -9999 -9999 -9999 -9999 -9999 -9999 -9999 -9999 -9999 -9999 -9999 -9999 -9999 -9999 -9999 -9999 -9999 -9999 -9999 -9999 -9999 -9999 -9999 -9999 -9999 -9999 -9999 -9999 -9999 -9999 -9999 -9999 -9999 -9999 -9999 -9999 -9999 -9999 -9999 -9999 -9999 -9999 -9999 -9999 -9999 -9999 -9999 -9999 -9999 -9999 -9999 -9999 -9999 -9999 -9999 -9999 -9999 -9999 -9999 -9999 -9999 -9999 -9999 -9999 -9999 -9999 -9999 -9999 -9999 -9999 -9999 -9999 -9999 -9999 -9999 -9999 -9999 -9999 -9999 -9999 -9999 -9999 -9999 -9999 -9999 -9999 -9999 -9999 -9999 -9999 -9999 -9999 -9999 -9999 -9999 -9999 -9999 -9999 -9999 -9999 -9999 -9999 -9999 -9999 -9999 -9999 -9999 -9999 -9999 -9999 -9999 -9999 -9999 -9999 -9999 -9999 -9999 -9999 -9999 -9999 -9999 -9999 -9999 -9999 -9999 -9999 -9999 -9999 -9999 -9999 -9999 -9999 -9999 -9999 -9999 -9999 -9999 -9999 -9999 -9999 -9999 -9999 -9999 -9999 -9999 -9999 -9999 -9999 -9999 -9999 -9999 -9999 -9999 -9999 -9999 -9999 -9999 -9999 -9999 -9999 -9999 -9999 -9999 -9999 -9999 -9999 -9999 -9999 -9999 -9999 -9999 -9999 -9999 -9999 -9999 -9999 -9999 -9999 -9999 -9999 -9999 -9999 -9999 -9999 -9999 -9999 -9999 -9999 -9999 -9999 -9999 -9999 -9999 -9999 -9999 -9999 -9999 -9999 -9999 -9999 -9999 -9999 -9999 -9999 -9999 -9999 -9999 -9999 -9999 -9999 -9999 -9999 -9999 -9999 -9999 -9999 -9999 -9999 -9999 -9999 -9999 -9999 -9999 -9999 -9999 -9999 -9999 -9999 -9999 -9999 -9999 -9999 -9999 -9999 -9999 -9999 -9999 -9999 -9999 -9999 -9999 -9999 -9999 -9999 -9999 -9999 -9999 -9999 -9999 -9999 -9999 -9999
-9999 -9999 -9999 -9999 -9999 -9999 -9999 -9999 -9999 -9999 -9999 -9999 -9999 -9999 -9999 -9999 -9999 -9999 -9999 -9999 -9999 -9999 -9999 -9999 -9999 -9999 -9999 -9999 -9999 -9999 -9999 -9999 -9999 -9999 -9999 -9999 -9999 -9999 -9999 -9999 -9999 -9999 -9999 -9999 -9999 -9999 -9999 -9999 -9999 -9999 -9999 -9999 -9999 -9999 -9999 -9999 -9999 -9999 -9999 -9999 -9999 -9999 -9999 -9999 -9999 -9999 -9999 -9999 -9999 -9999 -9999 -9999 -9999 -9999 -9999 -9999 -9999 -9999 -9999 -9999 -9999 -9999 -9999 -9999 -9999 -9999 -9999 -9999 -9999 -9999 -9999 -9999 -9999 -9999 -9999 -9999 -9999 -9999 -9999 -9999 -9999 -9999 -9999 -9999 -9999 -9999 -9999 -9999 -9999 -9999 -9999 -9999 -9999 -9999 -9999 -9999 -9999 -9999 -9999 -9999 -9999 -9999 -9999 -9999 -9999 -9999 -9999 -9999 -9999 -9999 -9999 -9999 -9999 -9999 -9999 -9999 -9999 -9999 -9999 -9999 -9999 -9999 -9999 -9999 -9999 -9999 -9999 -9999 -9999 -9999 -9999 -9999 -9999 -9999 -9999 -9999 -9999 -9999 -9999 -9999 -9999 -9999 -9999 -9999 -9999 -9999 -9999 -9999 -9999 -9999 -9999 -9999 -9999 -9999 -9999 -9999 -9999 -9999 -9999 -9999 -9999 -9999 -9999 -9999 -9999 -9999 -9999 -9999 -9999 -9999 -9999 -9999 -9999 -9999 -9999 -9999 -9999 -9999 -9999 -9999 -9999 -9999 -9999 -9999 -9999 -9999 -9999 -9999 -9999 -9999 -9999 -9999 -9999 -9999 -9999 -9999 -9999 -9999 -9999 -9999 -9999 -9999 -9999 -9999 -9999 -9999 -9999 -9999 -9999 -9999 -9999 -9999 -9999 -9999 -9999 -9999 -9999 -9999 -9999 -9999 -9999 -9999 -9999 -9999 -9999 -9999 -9999 -9999 -9999 -9999 -9999 -9999 -9999 -9999 -9999 -9999 -9999 -9999 -9999 -9999 -9999 -9999 -9999 -9999
-9999 -9999 -9999 -9999 -9999 -9999 -9999 -9999 -9999 -9999 -9999 -9999 -9999 -9999 -9999 -9999 -9999 -9999 -9999 -9999 -9999 -9999 -9999 -9999 -9999 -9999 -9999 -9999 -9999 -9999 -9999 -9999 -9999 -9999 -9999 -9999 -9999 -9999 -9999 -9999 -9999 -9999 -9999 -9999 -9999 -9999 -9999 -9999 -9999 -9999 -9999 -9999 -9999 -9999 -9999 -9999 -9999 -9999 -9999 -9999 -9999 -9999 -9999 -9999 -9999 -9999 -9999 -9999 -9999 -9999 -9999 -9999 -9999 -9999 -9999 -9999 -9999 -9999 -9999 -9999 -9999 -9999 -9999 -9999 -9999 -9999 -9999 -9999 -9999 -9999 -9999 -9999 -9999 -9999 -9999 -9999 -9999 -9999 -9999 -9999 -9999 -9999 -9999 -9999 -9999 -9999 -9999 -9999 -9999 -9999 -9999 -9999 -9999 -9999 -9999 -9999 -9999 -9999 -9999 -9999 -9999 -9999 -9999 -9999 -9999 -9999 -9999 -9999 -9999 -9999 -9999 -9999 -9999 -9999 -9999 -9999 -9999 -9999 -9999 -9999 -9999 -9999 -9999 -9999 -9999 -9999 -9999 -9999 -9999 -9999 -9999 -9999 -9999 -9999 -9999 -9999 -9999 -9999 -9999 -9999 -9999 -9999 -9999 -9999 -9999 -9999 -9999 -9999 -9999 -9999 -9999 -9999 -9999 -9999 -9999 -9999 -9999 -9999 -9999 -9999 -9999 -9999 -9999 -9999 -9999 -9999 -9999 -9999 -9999 -9999 -9999 -9999 -9999 -9999 -9999 -9999 -9999 -9999 -9999 -9999 -9999 -9999 -9999 -9999 -9999 -9999 -9999 -9999 -9999 -9999 -9999 -9999 -9999 -9999 -9999 -9999 -9999 -9999 -9999 -9999 -9999 -9999 -9999 -9999 -9999 -9999 -9999 -9999 -9999 -9999 -9999 -9999 -9999 -9999 -9999 -9999 -9999 -9999 -9999 -9999 -9999 -9999 -9999 -9999 -9999 -9999 -9999 -9999 -9999 -9999 -9999 -9999 -9999 -9999 -9999 -9999 -9999 -9999 -9999 -9999 -9999 -9999 -9999 -9999
-9999 -9999 -9999 -9999 -9999 -9999 -9999 -9999 -9999 -9999 -9999 -9999 -9999 -9999 -9999 -9999 -9999 -9999 -9999 -9999 -9999 -9999 -9999 -9999 -9999 -9999 -9999 -9999 -9999 -9999 -9999 -9999 -9999 -9999 -9999 -9999 -9999 -9999 -9999 -9999 -9999 -9999 -9999 -9999 -9999 -9999 -9999 -9999 -9999 -9999 -9999 -9999 -9999 -9999 -9999 -9999 -9999 -9999 -9999 -9999 -9999 -9999 -9999 -9999 -9999 -9999 -9999 -9999 -9999 -9999 -9999 -9999 -9999 -9999 -9999 -9999 -9999 -9999 -9999 -9999 -9999 -9999 -9999 -9999 -9999 -9999 -9999 -9999 -9999 -9999 -9999 -9999 -9999 -9999 -9999 -9999 -9999 -9999 -9999 -9999 -9999 -9999 -9999 -9999 -9999 -9999 -9999 -9999 -9999 -9999 -9999 -9999 -9999 -9999 -9999 -9999 -9999 -9999 -9999 -9999 -9999 -9999 -9999 -9999 -9999 -9999 -9999 -9999 -9999 -9999 -9999 -9999 -9999 -9999 -9999 -9999 -9999 -9999 -9999 -9999 -9999 -9999 -9999 -9999 -9999 -9999 -9999 -9999 -9999 -9999 -9999 -9999 -9999 -9999 -9999 -9999 -9999 -9999 -9999 -9999 -9999 -9999 -9999 -9999 -9999 -9999 -9999 -9999 -9999 -9999 -9999 -9999 -9999 -9999 -9999 -9999 -9999 -9999 -9999 -9999 -9999 -9999 -9999 -9999 -9999 -9999 -9999 -9999 -9999 -9999 -9999 -9999 -9999 -9999 -9999 -9999 -9999 -9999 -9999 -9999 -9999 -9999 -9999 -9999 -9999 -9999 -9999 -9999 -9999 -9999 -9999 -9999 -9999 -9999 -9999 -9999 -9999 -9999 -9999 -9999 -9999 -9999 -9999 -9999 -9999 -9999 -9999 -9999 -9999 -9999 -9999 -9999 -9999 -9999 -9999 -9999 -9999 -9999 -9999 -9999 -9999 -9999 -9999 -9999 -9999 -9999 -9999 -9999 -9999 -9999 -9999 -9999 -9999 -9999 -9999 -9999 -9999 -9999 -9999 -9999 -9999 -9999 -9999 -9999
-9999 -9999 -9999 -9999 -9999 -9999 -9999 -9999 -9999 -9999 -9999 -9999 -9999 -9999 -9999 -9999 -9999 -9999 -9999 -9999 -9999 -9999 -9999 -9999 -9999 -9999 -9999 -9999 -9999 -9999 -9999 -9999 -9999 -9999 -9999 -9999 -9999 -9999 -9999 -9999 -9999 -9999 -9999 -9999 -9999 -9999 -9999 -9999 -9999 -9999 -9999 -9999 -9999 -9999 -9999 -9999 -9999 -9999 -9999 -9999 -9999 -9999 -9999 -9999 -9999 -9999 -9999 -9999 -9999 -9999 -9999 -9999 -9999 -9999 -9999 -9999 -9999 -9999 -9999 -9999 -9999 -9999 -9999 -9999 -9999 -9999 -9999 -9999 -9999 -9999 -9999 -9999 -9999 -9999 -9999 -9999 -9999 -9999 -9999 -9999 -9999 -9999 -9999 -9999 -9999 -9999 -9999 -9999 -9999 -9999 -9999 -9999 -9999 -9999 -9999 -9999 -9999 -9999 -9999 -9999 -9999 -9999 -9999 -9999 -9999 -9999 -9999 -9999 -9999 -9999 -9999 -9999 -9999 -9999 -9999 -9999 -9999 -9999 -9999 -9999 -9999 -9999 -9999 -9999 -9999 -9999 -9999 -9999 -9999 -9999 -9999 -9999 -9999 -9999 -9999 -9999 -9999 -9999 -9999 -9999 -9999 -9999 -9999 -9999 -9999 -9999 -9999 -9999 -9999 -9999 -9999 -9999 -9999 -9999 -9999 -9999 -9999 -9999 -9999 -9999 -9999 -9999 -9999 -9999 -9999 -9999 -9999 -9999 -9999 -9999 -9999 -9999 -9999 -9999 -9999 -9999 -9999 -9999 -9999 -9999 -9999 -9999 -9999 -9999 -9999 -9999 -9999 8.21227E-1 8.15799E-1 -9999 -9999 8.08704E-1 7.97132E-1 -9999 -9999 -9999 -9999 -9999 -9999 -9999 -9999 -9999 -9999 -9999 -9999 -9999 -9999 -9999 -9999 -9999 -9999 -9999 -9999 -9999 -9999 -9999 -9999 -9999 -9999 -9999 -9999 -9999 -9999 -9999 -9999 -9999 -9999 -9999 -9999 -9999 -9999 -9999 -9999 -9999 -9999 -9999 -9999 -9999 -9999 -9999 -9999 -9999 -9999 -9999
-9999 -9999 -9999 -9999 -9999 -9999 -9999 -9999 -9999 -9999 -9999 -9999 -9999 -9999 -9999 -9999 -9999 -9999 -9999 -9999 -9999 -9999 -9999 -9999 -9999 -9999 -9999 -9999 -9999 -9999 -9999 -9999 -9999 -9999 -9999 -9999 -9999 -9999 -9999 -9999 -9999 -9999 -9999 -9999 -9999 -9999 -9999 -9999 -9999 -9999 -9999 -9999 -9999 -9999 -9999 -9999 -9999 -9999 -9999 -9999 -9999 -9999 -9999 -9999 -9999 -9999 -9999 -9999 -9999 -9999 -9999 -9999 -9999 -9999 -9999 -9999 -9999 -9999 -9999 -9999 -9999 -9999 -9999 -9999 -9999 -9999 -9999 -9999 -9999 -9999 -9999 -9999 -9999 -9999 -9999 -9999 -9999 -9999 -9999 -9999 -9999 -9999 -9999 -9999 -9999 -9999 -9999 -9999 -9999 -9999 -9999 -9999 -9999 -9999 -9999 -9999 -9999 -9999 -9999 -9999 -9999 -9999 -9999 -9999 -9999 -9999 -9999 -9999 -9999 -9999 -9999 -9999 -9999 -9999 -9999 -9999 -9999 -9999 -9999 -9999 -9999 -9999 -9999 -9999 -9999 -9999 -9999 -9999 -9999 -9999 -9999 -9999 -9999 -9999 -9999 -9999 -9999 -9999 -9999 -9999 -9999 -9999 -9999 -9999 -9999 -9999 -9999 -9999 -9999 -9999 -9999 -9999 -9999 -9999 -9999 -9999 -9999 -9999 -9999 -9999 -9999 -9999 -9999 -9999 -9999 -9999 -9999 -9999 -9999 -9999 -9999 -9999 -9999 -9999 -9999 -9999 -9999 -9999 -9999 -9999 -9999 -9999 -9999 -9999 8.27714E-1 -9999 -9999 8.056E-1 7.94157E-1 7.9334E-1 7.88942E-1 7.74171E-1 7.63484E-1 7.53096E-1 7.45305E-1 7.56834E-1 -9999 -9999 -9999 -9999 -9999 -9999 -9999 -9999 -9999 -9999 -9999 -9999 -9999 -9999 -9999 -9999 -9999 -9999 -9999 -9999 -9999 -9999 -9999 -9999 -9999 -9999 -9999 -9999 -9999 -9999 -9999 -9999 -9999 -9999 -9999 -9999 -9999 -9999 -9999 -9999 -9999 -9999 -9999 -9999 -9999 -9999 -9999 -9999
-9999 -9999 -9999 -9999 -9999 -9999 -9999 -9999 -9999 -9999 -9999 -9999 -9999 -9999 -9999 -9999 -9999 -9999 -9999 -9999 -9999 -9999 -9999 -9999 -9999 -9999 -9999 -9999 -9999 -9999 -9999 -9999 -9999 -9999 -9999 -9999 -9999 -9999 -9999 -9999 -9999 -9999 -9999 -9999 -9999 -9999 -9999 -9999 -9999 -9999 -9999 -9999 -9999 -9999 -9999 -9999 -9999 -9999 -9999 -9999 -9999 -9999 -9999 -9999 -9999 -9999 -9999 -9999 -9999 -9999 -9999 -9999 -9999 -9999 -9999 -9999 -9999 -9999 -9999 -9999 -9999 -9999 -9999 -9999 -9999 -9999 -9999 -9999 -9999 -9999 -9999 -9999 -9999 -9999 -9999 -9999 -9999 -9999 -9999 -9999 -9999 -9999 -9999 -9999 -9999 -9999 -9999 -9999 -9999 -9999 -9999 -9999 -9999 -9999 -9999 -9999 -9999 -9999 -9999 -9999 -9999 -9999 -9999 -9999 -9999 -9999 -9999 -9999 -9999 -9999 -9999 -9999 -9999 -9999 -9999 -9999 -9999 -9999 -9999 -9999 -9999 -9999 -9999 -9999 -9999 -9999 -9999 -9999 -9999 -9999 -9999 -9999 -9999 -9999 -9999 -9999 -9999 -9999 -9999 -9999 -9999 -9999 -9999 -9999 -9999 -9999 -9999 -9999 -9999 -9999 -9999 -9999 -9999 -9999 -9999 -9999 -9999 -9999 -9999 -9999 -9999 -9999 -9999 -9999 -9999 -9999 -9999 -9999 -9999 -9999 -9999 -9999 -9999 -9999 -9999 -9999 -9999 -9999 -9999 -9999 -9999 -9999 -9999 8.00827E-1 7.91123E-1 7.70962E-1 7.51007E-1 7.38003E-1 7.22907E-1 7.18553E-1 7.51222E-1 7.27216E-1 7.08499E-1 6.91424E-1 6.91654E-1 6.94979E-1 7.18755E-1 -9999 -9999 -9999 -9999 -9999 -9999 -9999 -9999 -9999 -9999 -9999 -9999 -9999 -9999 -9999 -9999 -9999 -9999 -9999 -9999 -9999 -9999 -9999 -9999 -9999 -9999 -9999 -9999 -9999 -9999 -9999 -9999 -9999 -9999 -9999 -9999 -9999 -9999 -9999 -9999 -9999 -9999 -9999 -9999 -9999 -9999 -9999
-9999 -9999 -9999 -9999 -9999 -9999 -9999 -9999 -9999 -9999 -9999 -9999 -9999 -9999 -9999 -9999 -9999 -9999 -9999 -9999 -9999 -9999 -9999 -9999 -9999 -9999 -9999 -9999 -9999 -9999 -9999 -9999 -9999 -9999 -9999 -9999 -9999 -9999 -9999 -9999 -9999 -9999 -9999 -9999 -9999 -9999 -9999 -9999 -9999 -9999 -9999 -9999 -9999 -9999 -9999 -9999 -9999 -9999 -9999 -9999 -9999 -9999 -9999 -9999 -9999 -9999 -9999 -9999 -9999 -9999 -9999 -9999 -9999 -9999 -9999 -9999 -9999 -9999 -9999 -9999 -9999 -9999 -9999 -9999 -9999 -9999 -9999 -9999 -9999 -9999 -9999 -9999 -9999 -9999 -9999 -9999 -9999 -9999 -9999 -9999 -9999 -9999 -9999 -9999 -9999 -9999 -9999 -9999 -9999 -9999 -9999 -9999 -9999 -9999 -9999 -9999 -9999 -9999 -9999 -9999 -9999 -9999 -9999 -9999 -9999 -9999 -9999 -9999 -9999 -9999 -9999 -9999 -9999 -9999 -9999 -9999 -9999 -9999 -9999 -9999 -9999 -9999 -9999 -9999 -9999 -9999 -9999 -9999 -9999 -9999 -9999 -9999 -9999 -9999 -9999 -9999 -9999 -9999 -9999 -9999 -9999 -9999 -9999 -9999 -9999 -9999 -9999 -9999 -9999 -9999 -9999 -9999 -9999 -9999 -9999 -9999 -9999 -9999 -9999 -9999 -9999 -9999 -9999 -9999 -9999 -9999 -9999 -9999 -9999 -9999 -9999 -9999 -9999 -9999 -9999 -9999 -9999 -9999 -9999 -9999 -9999 8.02673E-1 7.99766E-1 7.95209E-1 7.78216E-1 7.56852E-1 7.15611E-1 6.76962E-1 6.59562E-1 6.66518E-1 6.51639E-1 6.24381E-1 6.076E-1 5.9209E-1 5.85842E-1 6.23661E-1 6.34059E-1 6.66878E-1 6.94596E-1 -9999 -9999 -9999 -9999 -9999 -9999 -9999 -9999 -9999 -9999 -9999 -9999 -9999 -9999 -9999 -9999 -9999 -9999 -9999 -9999 -9999 -9999 -9999 -9999 -9999 -9999 -9999 -9999 -9999 -9999 -9999 -9999 -9999 -9999 -9999 -9999 -9999 -9999 -9999 -9999 -9999 -9999 -9999 -9999 -9999
-9999 -9999 -9999 -9999 -9999 -9999 -9999 -9999 -9999 -9999 -9999 -9999 -9999 -9999 -9999 -9999 -9999 -9999 -9999 -9999 -9999 -9999 -9999 -9999 -9999 -9999 -9999 -9999 -9999 -9999 -9999 -9999 -9999 -9999 -9999 -9999 -9999 -9999 -9999 -9999 -9999 -9999 -9999 -9999 -9999 -9999 -9999 -9999 -9999 -9999 -9999 -9999 -9999 -9999 -9999 -9999 -9999 -9999 -9999 -9999 -9999 -9999 -9999 -9999 -9999 -9999 -9999 -9999 -9999 -9999 -9999 -9999 -9999 -9999 -9999 -9999 -9999 -9999 -9999 -9999 -9999 -9999 -9999 -9999 -9999 -9999 -9999 -9999 -9999 -9999 -9999 -9999 -9999 -9999 -9999 -9999 -9999 -9999 -9999 -9999 -9999 -9999 -9999 -9999 -9999 -9999 -9999 -9999 -9999 -9999 -9999 -9999 -9999 -9999 -9999 -9999 -9999 -9999 -9999 -9999 -9999 -9999 -9999 -9999 -9999 -9999 -9999 -9999 -9999 -9999 -9999 -9999 -9999 -9999 -9999 -9999 -9999 -9999 -9999 -9999 -9999 -9999 -9999 -9999 -9999 -9999 -9999 -9999 -9999 -9999 -9999 -9999 -9999 -9999 -9999 -9999 -9999 -9999 -9999 -9999 -9999 -9999 -9999 -9999 -9999 -9999 -9999 -9999 -9999 -9999 -9999 -9999 -9999 -9999 -9999 -9999 -9999 -9999 -9999 -9999 -9999 -9999 -9999 -9999 -9999 -9999 -9999 -9999 -9999 -9999 -9999 -9999 -9999 -9999 -9999 -9999 -9999 -9999 -9999 -9999 8.09417E-1 8.01884E-1 7.88919E-1 7.87813E-1 7.7504E-1 7.43218E-1 6.90675E-1 6.32741E-1 6.04331E-1 6.07129E-1 6.14125E-1 5.86767E-1 5.65086E-1 5.55589E-1 5.49597E-1 5.24769E-1 5.04225E-1 4.95193E-1 5.44012E-1 6.72915E-1 -9999 -9999 -9999 -9999 -9999 -9999 -9999 -9999 -9999 -9999 -9999 -9999 -9999 -9999 -9999 -9999 -9999 -9999 -9999 -9999 -9999 -9999 -9999 -9999 -9999 -9999 -9999 -9999 -9999 -9999 -9999 -9999 -9999 -9999 -9999 -9999 -9999 -9999 -9999 -9999 -9999 -9999 -9999 -9999
-9999 -9999 -9999 -9999 -9999 -9999 -9999 -9999 -9999 -9999 -9999 -9999 -9999 -9999 -9999 -9999 -9999 -9999 -9999 -9999 -9999 -9999 -9999 -9999 -9999 -9999 -9999 -9999 -9999 -9999 -9999 -9999 -9999 -9999 -9999 -9999 -9999 -9999 -9999 -9999 -9999 -9999 -9999 -9999 -9999 -9999 -9999 -9999 -9999 -9999 -9999 -9999 -9999 -9999 -9999 -9999 -9999 -9999 -9999 -9999 -9999 -9999 -9999 -9999 -9999 -9999 -9999 -9999 -9999 -9999 -9999 -9999 -9999 -9999 -9999 -9999 -9999 -9999 -9999 -9999 -9999 -9999 -9999 -9999 -9999 -9999 -9999 -9999 -9999 -9999 -9999 -9999 -9999 -9999 -9999 -9999 -9999 -9999 -9999 -9999 -9999 -9999 -9999 -9999 -9999 -9999 -9999 -9999 -9999 -9999 -9999 -9999 -9999 -9999 -9999 -9999 -9999 -9999 -9999 -9999 -9999 -9999 -9999 -9999 -9999 -9999 -9999 -9999 -9999 -9999 -9999 -9999 -9999 -9999 -9999 -9999 -9999 -9999 -9999 -9999 -9999 -9999 -9999 -9999 -9999 -9999 -9999 -9999 -9999 -9999 -9999 -9999 -9999 -9999 -9999 -9999 -9999 -9999 -9999 -9999 -9999 -9999 -9999 -9999 -9999 -9999 -9999 -9999 -9999 -9999 -9999 -9999 -9999 -9999 -9999 -9999 -9999 -9999 -9999 -9999 -9999 -9999 -9999 -9999 -9999 -9999 -9999 -9999 -9999 -9999 -9999 -9999 -9999 -9999 -9999 -9999 -9999 -9999 -9999 -9999 8.10183E-1 8.03209E-1 7.79929E-1 7.68891E-1 7.59995E-1 7.40987E-1 6.84135E-1 6.10273E-1 5.46462E-1 5.4272E-1 5.73713E-1 5.52673E-1 5.19115E-1 5.11152E-1 5.09676E-1 4.74231E-1 4.30749E-1 4.12458E-1 4.29512E-1 5.58034E-1 -9999 -9999 -9999 -9999 -9999 -9999 -9999 -9999 -9999 -9999 -9999 -9999 -9999 -9999 -9999 -9999 -9999 -9999 -9999 -9999 -9999 -9999 -9999 -9999 -9999 -9999 -9999 -9999 -9999 -9999 -9999 -9999 -9999 -9999 -9999 -9999 -9999 -9999 -9999 -9999 -9999 -9999 -9999 -9999
-9999 -9999 -9999 -9999 -9999 -9999 -9999 -9999 -9999 -9999 -9999 -9999 -9999 -9999 -9999 -9999 -9999 -9999 -9999 -9999 -9999 -9999 -9999 -9999 -9999 -9999 -9999 -9999 -9999 -9999 -9999 -9999 -9999 -9999 -9999 -9999 -9999 -9999 -9999 -9999 -9999 -9999 -9999 -9999 -9999 -9999 -9999 -9999 -9999 -9999 -9999 -9999 -9999 -9999 -9999 -9999 -9999 -9999 -9999 -9999 -9999 -9999 -9999 -9999 -9999 -9999 -9999 -9999 -9999 -9999 -9999 -9999 -9999 -9999 -9999 -9999 -9999 -9999 -9999 -9999 -9999 -9999 -9999 -9999 -9999 -9999 -9999 -9999 -9999 -9999 -9999 -9999 -9999 -9999 -9999 -9999 -9999 -9999 -9999 -9999 -9999 -9999 -9999 -9999 -9999 -9999 -9999 -9999 -9999 -9999 -9999 -9999 -9999 -9999 -9999 -9999 -9999 -9999 -9999 -9999 -9999 -9999 -9999 -9999 -9999 -9999 -9999 -9999 -9999 -9999 -9999 -9999 -9999 -9999 -9999 -9999 -9999 -9999 -9999 -9999 -9999 -9999 -9999 -9999 -9999 -9999 -9999 -9999 -9999 -9999 -9999 -9999 -9999 -9999 -9999 -9999 -9999 -9999 -9999 -9999 -9999 -9999 -9999 -9999 -9999 -9999 -9999 -9999 -9999 -9999 -9999 -9999 -9999 -9999 -9999 -9999 -9999 -9999 -9999 -9999 -9999 -9999 -9999 -9999 -9999 -9999 -9999 -9999 -9999 -9999 -9999 -9999 -9999 -9999 -9999 -9999 -9999 8.10948E-1 8.10693E-1 8.08391E-1 7.96018E-1 7.83616E-1 7.54797E-1 7.4237E-1 7.42688E-1 7.23707E-1 6.74259E-1 5.92611E-1 4.97514E-1 4.90284E-1 5.33537E-1 5.06816E-1 4.63319E-1 4.60814E-1 4.78003E-1 4.22843E-1 3.68546E-1 3.54276E-1 3.81727E-1 4.94788E-1 -9999 -9999 -9999 -9999 -9999 -9999 -9999 -9999 -9999 -9999 -9999 -9999 -9999 -9999 -9999 -9999 -9999 -9999 -9999 -9999 -9999 -9999 -9999 -9999 -9999 -9999 -9999 -9999 -9999 -9999 -9999 -9999 -9999 -9999 -9999 -9999 -9999 -9999 -9999 -9999 -9999 -9999 -9999 -9999
-9999 -9999 -9999 -9999 -9999 -9999 -9999 -9999 -9999 -9999 -9999 -9999 -9999 -9999 -9999 -9999 -9999 -9999 -9999 -9999 -9999 -9999 -9999 -9999 -9999 -9999 -9999 -9999 -9999 -9999 -9999 -9999 -9999 -9999 -9999 -9999 -9999 -9999 -9999 -9999 -9999 -9999 -9999 -9999 -9999 -9999 -9999 -9999 -9999 -9999 -9999 -9999 -9999 -9999 -9999 -9999 -9999 -9999 -9999 -9999 -9999 -9999 -9999 -9999 -9999 -9999 -9999 -9999 -9999 -9999 -9999 -9999 -9999 -9999 -9999 -9999 -9999 -9999 -9999 -9999 -9999 -9999 -9999 -9999 -9999 -9999 -9999 -9999 -9999 -9999 -9999 -9999 -9999 -9999 -9999 -9999 -9999 -9999 -9999 -9999 -9999 -9999 -9999 -9999 -9999 -9999 -9999 -9999 -9999 -9999 -9999 -9999 -9999 -9999 -9999 -9999 -9999 -9999 -9999 -9999 -9999 -9999 -9999 -9999 -9999 -9999 -9999 -9999 -9999 -9999 -9999 -9999 -9999 -9999 -9999 -9999 -9999 -9999 -9999 -9999 -9999 -9999 -9999 -9999 -9999 -9999 -9999 -9999 -9999 -9999 -9999 -9999 -9999 -9999 -9999 -9999 -9999 -9999 -9999 -9999 -9999 -9999 -9999 -9999 -9999 -9999 -9999 -9999 -9999 -9999 -9999 -9999 -9999 -9999 -9999 -9999 -9999 -9999 -9999 -9999 -9999 -9999 -9999 -9999 -9999 -9999 -9999 -9999 -9999 -9999 -9999 -9999 -9999 -9999 -9999 -9999 7.83818E-1 7.81278E-1 7.84399E-1 7.71502E-1 7.47331E-1 7.11022E-1 6.84828E-1 6.81583E-1 6.8604E-1 6.71072E-1 6.08496E-1 5.1936E-1 4.06146E-1 3.81295E-1 4.17503E-1 4.64898E-1 4.11939E-1 4.26246E-1 4.49399E-1 3.95576E-1 3.81182E-1 3.99461E-1 4.29467E-1 5.26482E-1 -9999 -9999 -9999 -9999 -9999 -9999 -9999 -9999 -9999 -9999 -9999 -9999 -9999 -9999 -9999 -9999 -9999 -9999 -9999 -9999 -9999 -9999 -9999 -9999 -9999 -9999 -9999 -9999 -9999 -9999 -9999 -9999 -9999 -9999 -9999 -9999 -9999 -9999 -9999 -9999 -9999 -9999 -9999 -9999
-9999 -9999 -9999 -9999 -9999 -9999 -9999 -9999 -9999 -9999 -9999 -9999 -9999 -9999 -9999 -9999 -9999 -9999 -9999 -9999 -9999 -9999 -9999 -9999 -9999 -9999 -9999 -9999 -9999 -9999 -9999 -9999 -9999 -9999 -9999 -9999 -9999 -9999 -9999 -9999 -9999 -9999 -9999 -9999 -9999 -9999 -9999 -9999 -9999 -9999 -9999 -9999 -9999 -9999 -9999 -9999 -9999 -9999 -9999 -9999 -9999 -9999 -9999 -9999 -9999 -9999 -9999 -9999 -9999 -9999 -9999 -9999 -9999 -9999 -9999 -9999 -9999 -9999 -9999 -9999 -9999 -9999 -9999 -9999 -9999 -9999 -9999 -9999 -9999 -9999 -9999 -9999 -9999 -9999 -9999 -9999 -9999 -9999 -9999 -9999 -9999 -9999 -9999 -9999 -9999 -9999 -9999 -9999 -9999 -9999 -9999 -9999 -9999 -9999 -9999 -9999 -9999 -9999 -9999 -9999 -9999 -9999 -9999 -9999 -9999 -9999 -9999 -9999 -9999 -9999 -9999 -9999 -9999 -9999 -9999 -9999 -9999 -9999 -9999 -9999 -9999 -9999 -9999 -9999 -9999 -9999 -9999 -9999 -9999 -9999 -9999 -9999 -9999 -9999 -9999 -9999 -9999 -9999 -9999 -9999 -9999 -9999 -9999 -9999 -9999 -9999 -9999 -9999 -9999 -9999 -9999 -9999 -9999 -9999 -9999 -9999 -9999 -9999 -9999 -9999 -9999 -9999 -9999 -9999 -9999 -9999 -9999 -9999 -9999 -9999 -9999 -9999 -9999 -9999 -9999 -9999 7.94842E-1 7.89108E-1 7.85798E-1 7.7092E-1 7.42594E-1 7.04947E-1 6.77144E-1 6.74954E-1 6.81439E-1 6.88623E-1 6.30921E-1 5.2479E-1 4.1753E-1 3.52847E-1 3.50973E-1 3.08936E-1 2.87781E-1 3.17848E-1 3.45319E-1 4.12611E-1 4.30662E-1 4.91834E-1 5.55047E-1 6.24351E-1 6.61249E-1 6.99651E-1 -9999 -9999 -9999 -9999 -9999 -9999 -9999 -9999 -9999 -9999 -9999 -9999 -9999 -9999 -9999 -9999 -9999 -9999 -9999 -9999 -9999 -9999 -9999 -9999 -9999 -9999 -9999 -9999 -9999 -9999 -9999 -9999 -9999 -9999 -9999 -9999 -9999 -9999 -9999 -9999 -9999 -9999
-9999 -9999 -9999 -9999 -9999 -9999 -9999 -9999 -9999 -9999 -9999 -9999 -9999 -9999 -9999 -9999 -9999 -9999 -9999 -9999 -9999 -9999 -9999 -9999 -9999 -9999 -9999 -9999 -9999 -9999 -9999 -9999 -9999 -9999 -9999 -9999 -9999 -9999 -9999 -9999 -9999 -9999 -9999 -9999 -9999 -9999 -9999 -9999 -9999 -9999 -9999 -9999 -9999 -9999 -9999 -9999 -9999 -9999 -9999 -9999 -9999 -9999 -9999 -9999 -9999 -9999 -9999 -9999 -9999 -9999 -9999 -9999 -9999 -9999 -9999 -9999 -9999 -9999 -9999 -9999 -9999 -9999 -9999 -9999 -9999 -9999 -9999 -9999 -9999 -9999 -9999 -9999 -9999 -9999 -9999 -9999 -9999 -9999 -9999 -9999 -9999 -9999 -9999 -9999 -9999 -9999 -9999 -9999 -9999 -9999 -9999 -9999 -9999 -9999 -9999 -9999 -9999 -9999 -9999 -9999 -9999 -9999 -9999 -9999 -9999 -9999 -9999 -9999 -9999 -9999 -9999 -9999 -9999 -9999 -9999 -9999 -9999 -9999 -9999 -9999 -9999 -9999 -9999 -9999 -9999 -9999 -9999 -9999 -9999 -9999 -9999 -9999 -9999 -9999 -9999 -9999 -9999 -9999 -9999 -9999 -9999 -9999 -9999 -9999 -9999 -9999 -9999 -9999 -9999 -9999 -9999 -9999 -9999 -9999 -9999 -9999 -9999 -9999 -9999 -9999 -9999 -9999 -9999 -9999 -9999 -9999 -9999 -9999 -9999 -9999 -9999 -9999 -9999 -9999 -9999 -9999 8.06288E-1 8.06244E-1 7.92701E-1 7.72466E-1 7.43117E-1 7.17037E-1 7.02993E-1 6.87551E-1 6.89493E-1 6.9356E-1 6.73575E-1 5.90224E-1 4.719E-1 3.63598E-1 2.65307E-1 2.05753E-1 1.89677E-1 2.24549E-1 2.95796E-1 3.93448E-1 4.80798E-1 5.58166E-1 5.90037E-1 6.74592E-1 6.93697E-1 7.03876E-1 -9999 -9999 -9999 -9999 -9999 -9999 -9999 -9999 -9999 -9999 -9999 -9999 -9999 -9999 -9999 -9999 -9999 -9999 -9999 -9999 -9999 -9999 -9999 -9999 -9999 -9999 -9999 -9999 -9999 -9999 -9999 -9999 -9999 -9999 -9999 -9999 -9999 -9999 -9999 -9999 -9999 -9999
-9999 -9999 -9999 -9999 -9999 -9999 -9999 -9999 -9999 -9999 -9999 -9999 -9999 -9999 -9999 -9999 -9999 -9999 -9999 -9999 -9999 -9999 -9999 -9999 -9999 -9999 -9999 -9999 -9999 -9999 -9999 -9999 -9999 -9999 -9999 -9999 -9999 -9999 -9999 -9999 -9999 -9999 -9999 -9999 -9999 -9999 -9999 -9999 -9999 -9999 -9999 -9999 -9999 -9999 -9999 -9999 -9999 -9999 -9999 -9999 -9999 -9999 -9999 -9999 -9999 -9999 -9999 -9999 -9999 -9999 -9999 -9999 -9999 -9999 -9999 -9999 -9999 -9999 -9999 -9999 -9999 -9999 -9999 -9999 -9999 -9999 -9999 -9999 -9999 -9999 -9999 -9999 -9999 -9999 -9999 -9999 -9999 -9999 -9999 -9999 -9999 -9999 -9999 -9999 -9999 -9999 -9999 -9999 -9999 -9999 -9999 -9999 -9999 -9999 -9999 -9999 -9999 -9999 -9999 -9999 -9999 -9999 -9999 -9999 -9999 -9999 -9999 -9999 -9999 -9999 -9999 -9999 -9999 -9999 -9999 -9999 -9999 -9999 -9999 -9999 -9999 -9999 -9999 -9999 -9999 -9999 -9999 -9999 -9999 -9999 -9999 -9999 -9999 -9999 -9999 -9999 -9999 -9999 -9999 -9999 -9999 -9999 -9999 -9999 -9999 -9999 -9999 -9999 -9999 -9999 -9999 -9999 -9999 -9999 -9999 -9999 -9999 -9999 -9999 -9999 -9999 -9999 -9999 -9999 -9999 -9999 -9999 -9999 -9999 -9999 -9999 -9999 -9999 -9999 -9999 8.0709E-1 8.07199E-1 8.18502E-1 8.02934E-1 7.8316E-1 7.55088E-1 7.30458E-1 7.21326E-1 7.18783E-1 7.00052E-1 6.65138E-1 6.44504E-1 6.35778E-1 5.35078E-1 3.68031E-1 2.15064E-1 1.37473E-1 1.27978E-1 1.79958E-1 2.79065E-1 4.15902E-1 5.24908E-1 5.70797E-1 5.79076E-1 6.02507E-1 6.19179E-1 6.34406E-1 6.87609E-1 -9999 -9999 -9999 -9999 7.03836E-1 -9999 -9999 -9999 -9999 -9999 -9999 -9999 -9999 -9999 -9999 -9999 -9999 -9999 -9999 -9999 -9999 -9999 -9999 -9999 -9999 -9999 -9999 -9999 -9999 -9999 -9999 -9999 -9999 -9999 -9999 -9999 -9999 -9999 -9999 -9999 -9999
-9999 -9999 -9999 -9999 -9999 -9999 -9999 -9999 -9999 -9999 -9999 -9999 -9999 -9999 -9999 -9999 -9999 -9999 -9999 -9999 -9999 -9999 -9999 -9999 -9999 -9999 -9999 -9999 -9999 -9999 -9999 -9999 -9999 -9999 -9999 -9999 -9999 -9999 -9999 -9999 -9999 -9999 -9999 -9999 -9999 -9999 -9999 -9999 -9999 -9999 -9999 -9999 -9999 -9999 -9999 -9999 -9999 -9999 -9999 -9999 -9999 -9999 -9999 -9999 -9999 -9999 -9999 -9999 -9999 -9999 -9999 -9999 -9999 -9999 -9999 -9999 -9999 -9999 -9999 -9999 -9999 -9999 -9999 -9999 -9999 -9999 -9999 -9999 -9999 -9999 -9999 -9999 -9999 -9999 -9999 -9999 -9999 -9999 -9999 -9999 -9999 -9999 -9999 -9999 -9999 -9999 -9999 -9999 -9999 -9999 -9999 -9999 -9999 -9999 -9999 -9999 -9999 -9999 -9999 -9999 -9999 -9999 -9999 -9999 -9999 -9999 -9999 -9999 -9999 -9999 -9999 -9999 -9999 -9999 -9999 -9999 -9999 -9999 -9999 -9999 -9999 -9999 -9999 -9999 -9999 -9999 -9999 -9999 -9999 -9999 -9999 -9999 -9999 -9999 -9999 -9999 -9999 -9999 -9999 -9999 -9999 -9999 -9999 -9999 -9999 -9999 -9999 -9999 -9999 -9999 -9999 -9999 -9999 -9999 -9999 -9999 -9999 -9999 -9999 -9999 -9999 -9999 -9999 -9999 -9999 -9999 -9999 -9999 -9999 -9999 -9999 -9999 -9999 -9999 8.07026E-1 7.72212E-1 7.83147E-1 7.8553E-1 7.81905E-1 7.66265E-1 7.3933E-1 7.14549E-1 7.0179E-1 6.98456E-1 6.71385E-1 6.51496E-1 5.93828E-1 5.64425E-1 4.83641E-1 3.32828E-1 1.7495E-1 1.15E-1 1.33544E-1 2.11092E-1 3.24569E-1 4.30252E-1 4.7121E-1 4.79582E-1 4.88801E-1 5.30598E-1 5.64636E-1 5.82333E-1 6.08492E-1 6.19555E-1 -9999 6.8185E-1 6.77128E-1 6.84737E-1 -9999 -9999 -9999 -9999 -9999 -9999 -9999 -9999 -9999 -9999 -9999 -9999 -9999 -9999 -9999 -9999 -9999 -9999 -9999 -9999 -9999 -9999 -9999 -9999 -9999 -9999 -9999 -9999 -9999 -9999 -9999 -9999 -9999 -9999 -9999 -9999
-9999 -9999 -9999 -9999 -9999 -9999 -9999 -9999 -9999 -9999 -9999 -9999 -9999 -9999 -9999 -9999 -9999 -9999 -9999 -9999 -9999 -9999 -9999 -9999 -9999 -9999 -9999 -9999 -9999 -9999 -9999 -9999 -9999 -9999 -9999 -9999 -9999 -9999 -9999 -9999 -9999 -9999 -9999 -9999 -9999 -9999 -9999 -9999 -9999 -9999 -9999 -9999 -9999 -9999 -9999 -9999 -9999 -9999 -9999 -9999 -9999 -9999 -9999 -9999 -9999 -9999 -9999 -9999 -9999 -9999 -9999 -9999 -9999 -9999 -9999 -9999 -9999 -9999 -9999 -9999 -9999 -9999 -9999 -9999 -9999 -9999 -9999 -9999 -9999 -9999 -9999 -9999 -9999 -9999 -9999 -9999 -9999 -9999 -9999 -9999 -9999 -9999 -9999 -9999 -9999 -9999 -9999 -9999 -9999 -9999 -9999 -9999 -9999 -9999 -9999 -9999 -9999 -9999 -9999 -9999 -9999 -9999 -9999 -9999 -9999 -9999 -9999 -9999 -9999 -9999 -9999 -9999 -9999 -9999 -9999 -9999 -9999 -9999 -9999 -9999 -9999 -9999 -9999 -9999 -9999 -9999 -9999 -9999 -9999 -9999 -9999 -9999 -9999 -9999 -9999 -9999 -9999 -9999 -9999 -9999 -9999 -9999 -9999 -9999 -9999 -9999 -9999 -9999 -9999 -9999 -9999 -9999 -9999 -9999 -9999 -9999 -9999 -9999 -9999 -9999 -9999 -9999 -9999 -9999 -9999 -9999 -9999 -9999 -9999 -9999 -9999 -9999 -9999 7.72099E-1 7.72334E-1 7.83215E-1 7.85697E-1 7.82949E-1 7.80091E-1 7.76965E-1 7.6417E-1 7.54898E-1 7.42673E-1 7.11386E-1 6.37968E-1 5.49926E-1 4.61089E-1 3.66542E-1 2.69133E-1 1.913E-1 1.31851E-1 1.42861E-1 2.0681E-1 2.72932E-1 3.54641E-1 3.93448E-1 3.61859E-1 3.54395E-1 3.69861E-1 4.20587E-1 4.79403E-1 5.25168E-1 5.34926E-1 5.37425E-1 5.32885E-1 5.5898E-1 6.0362E-1 -9999 -9999 -9999 -9999 -9999 -9999 -9999 -9999 -9999 -9999 -9999 -9999 -9999 -9999 -9999 -9999 -9999 -9999 -9999 -9999 -9999 -9999 -9999 -9999 -9999 -9999 -9999 -9999 -9999 -9999 -9999 -9999 -9999 -9999 -9999 -9999 -9999
-9999 -9999 -9999 -9999 -9999 -9999 -9999 -9999 -9999 -9999 -9999 -9999 -9999 -9999 -9999 -9999 -9999 -9999 -9999 -9999 -9999 -9999 -9999 -9999 -9999 -9999 -9999 -9999 -9999 -9999 -9999 -9999 -9999 -9999 -9999 -9999 -9999 -9999 -9999 -9999 -9999 -9999 -9999 -9999 -9999 -9999 -9999 -9999 -9999 -9999 -9999 -9999 -9999 -9999 -9999 -9999 -9999 -9999 -9999 -9999 -9999 -9999 -9999 -9999 -9999 -9999 -9999 -9999 -9999 -9999 -9999 -9999 -9999 -9999 -9999 -9999 -9999 -9999 -9999 -9999 -9999 -9999 -9999 -9999 -9999 -9999 -9999 -9999 -9999 -9999 -9999 -9999 -9999 -9999 -9999 -9999 -9999 -9999 -9999 -9999 -9999 -9999 -9999 -9999 -9999 -9999 -9999 -9999 -9999 -9999 -9999 -9999 -9999 -9999 -9999 -9999 -9999 -9999 -9999 -9999 -9999 -9999 -9999 -9999 -9999 -9999 -9999 -9999 -9999 -9999 -9999 -9999 -9999 -9999 -9999 -9999 -9999 -9999 -9999 -9999 -9999 -9999 -9999 -9999 -9999 -9999 -9999 -9999 -9999 -9999 -9999 -9999 -9999 -9999 -9999 -9999 -9999 -9999 -9999 -9999 -9999 -9999 -9999 -9999 -9999 -9999 -9999 -9999 -9999 -9999 -9999 -9999 -9999 -9999 -9999 -9999 -9999 -9999 -9999 -9999 -9999 -9999 -9999 -9999 -9999 -9999 -9999 -9999 -9999 -9999 -9999 -9999 7.72181E-1 7.72597E-1 7.72797E-1 7.83614E-1 7.86064E-1 3.3333E-1 3.50919E-1 7.77352E-1 7.74585E-1 7.7188E-1 7.65777E-1 6.98949E-1 5.61833E-1 4.00588E-1 2.92866E-1 2.0883E-1 1.47313E-1 1.16176E-1 1.42502E-1 2.02444E-1 2.66168E-1 3.10656E-1 3.37362E-1 2.94207E-1 2.8632E-1 2.58069E-1 2.87023E-1 3.33033E-1 3.94806E-1 4.49164E-1 4.346E-1 4.20611E-1 4.2244E-1 4.66193E-1 5.56801E-1 -9999 -9999 -9999 -9999 -9999 -9999 -9999 -9999 -9999 -9999 7.01399E-1 6.94018E-1 -9999 -9999 -9999 -9999 -9999 -9999 -9999 -9999 -9999 -9999 -9999 -9999 -9999 -9999 -9999 -9999 -9999 -9999 -9999 -9999 -9999 -9999 -9999 -9999 -9999
-9999 -9999 -9999 -9999 -9999 -9999 -9999 -9999 -9999 -9999 -9999 -9999 -9999 -9999 -9999 -9999 -9999 -9999 -9999 -9999 -9999 -9999 -9999 -9999 -9999 -9999 -9999 -9999 -9999 -9999 -9999 -9999 -9999 -9999 -9999 -9999 -9999 -9999 -9999 -9999 -9999 -9999 -9999 -9999 -9999 -9999 -9999 -9999 -9999 -9999 -9999 -9999 -9999 -9999 -9999 -9999 -9999 -9999 -9999 -9999 -9999 -9999 -9999 -9999 -9999 -9999 -9999 -9999 -9999 -9999 -9999 -9999 -9999 -9999 -9999 -9999 -9999 -9999 -9999 -9999 -9999 -9999 -9999 -9999 -9999 -9999 -9999 -9999 -9999 -9999 -9999 -9999 -9999 -9999 -9999 -9999 -9999 -9999 -9999 -9999 -9999 -9999 -9999 -9999 -9999 -9999 -9999 -9999 -9999 -9999 -9999 -9999 -9999 -9999 -9999 -9999 -9999 -9999 -9999 -9999 -9999 -9999 -9999 -9999 -9999 -9999 -9999 -9999 -9999 -9999 -9999 -9999 -9999 -9999 -9999 -9999 -9999 -9999 -9999 -9999 -9999 -9999 -9999 -9999 -9999 -9999 -9999 -9999 -9999 -9999 -9999 -9999 -9999 -9999 -9999 -9999 -9999 -9999 -9999 -9999 -9999 -9999 -9999 -9999 -9999 -9999 -9999 -9999 -9999 -9999 -9999 -9999 -9999 -9999 -9999 -9999 -9999 -9999 -9999 -9999 -9999 -9999 -9999 -9999 -9999 -9999 -9999 -9999 -9999 -9999 -9999 -9999 7.72657E-1 7.73073E-1 7.73318E-1 2.99834E-1 3.16623E-1 3.16368E-1 3.69599E-1 4.06947E-1 4.26093E-1 7.68838E-1 7.32865E-1 6.17978E-1 4.46676E-1 2.73424E-1 1.668E-1 1.32822E-1 1.03773E-1 1.01669E-1 1.46556E-1 1.99462E-1 2.59403E-1 2.98114E-1 2.85683E-1 2.06564E-1 1.61767E-1 1.65052E-1 1.8392E-1 2.46401E-1 3.28334E-1 3.65673E-1 3.33782E-1 2.94667E-1 3.06775E-1 4.0071E-1 4.98538E-1 -9999 -9999 -9999 -9999 -9999 -9999 -9999 -9999 -9999 -9999 -9999 -9999 -9999 -9999 -9999 -9999 -9999 -9999 -9999 -9999 -9999 -9999 -9999 -9999 -9999 -9999 -9999 -9999 -9999 -9999 -9999 -9999 -9999 -9999 -9999 -9999 -9999
-9999 -9999 -9999 -9999 -9999 -9999 -9999 -9999 -9999 -9999 -9999 -9999 -9999 -9999 -9999 -9999 -9999 -9999 -9999 -9999 -9999 -9999 -9999 -9999 -9999 -9999 -9999 -9999 -9999 -9999 -9999 -9999 -9999 -9999 -9999 -9999 -9999 -9999 -9999 -9999 -9999 -9999 -9999 -9999 -9999 -9999 -9999 -9999 -9999 -9999 -9999 -9999 -9999 -9999 -9999 -9999 -9999 -9999 -9999 -9999 -9999 -9999 -9999 -9999 -9999 -9999 -9999 -9999 -9999 -9999 -9999 -9999 -9999 -9999 -9999 -9999 -9999 -9999 -9999 -9999 -9999 -9999 -9999 -9999 -9999 -9999 -9999 -9999 -9999 -9999 -9999 -9999 -9999 -9999 -9999 -9999 -9999 -9999 -9999 -9999 -9999 -9999 -9999 -9999 -9999 -9999 -9999 -9999 -9999 -9999 -9999 -9999 -9999 -9999 -9999 -9999 -9999 -9999 -9999 -9999 -9999 -9999 -9999 -9999 -9999 -9999 -9999 -9999 -9999 -9999 -9999 -9999 -9999 -9999 -9999 -9999 -9999 -9999 -9999 -9999 -9999 -9999 -9999 -9999 -9999 -9999 -9999 -9999 -9999 -9999 -9999 -9999 -9999 -9999 -9999 -9999 -9999 -9999 -9999 -9999 -9999 -9999 -9999 -9999 -9999 -9999 -9999 -9999 -9999 -9999 -9999 -9999 -9999 -9999 -9999 -9999 -9999 -9999 -9999 -9999 -9999 -9999 -9999 -9999 -9999 -9999 -9999 -9999 -9999 -9999 -9999 -9999 -9999 7.7353E-1 2.8405E-1 3.00423E-1 3.34637E-1 3.3438E-1 3.51916E-1 3.69546E-1 4.65152E-1 5.02497E-1 5.23049E-1 4.56457E-1 3.05913E-1 1.85331E-1 1.26728E-1 2.09484E-1 1.44861E-1 1.13127E-1 1.10896E-1 1.46141E-1 1.88074E-1 2.36961E-1 1.96732E-1 1.2904E-1 9.89704E-2 1.17564E-1 1.50675E-1 1.83758E-1 2.37544E-1 2.65154E-1 3.13634E-1 2.68173E-1 2.56465E-1 3.42392E-1 4.58993E-1 5.04406E-1 5.61041E-1 -9999 -9999 -9999 -9999 -9999 -9999 -9999 -9999 -9999 -9999 -9999 -9999 -9999 -9999 -9999 -9999 -9999 -9999 -9999 -9999 -9999 -9999 -9999 -9999 -9999 -9999 -9999 -9999 -9999 -9999 -9999 -9999 -9999 -9999 -9999
-9999 -9999 -9999 -9999 -9999 -9999 -9999 -9999 -9999 -9999 -9999 -9999 -9999 -9999 -9999 -9999 -9999 -9999 -9999 -9999 -9999 -9999 -9999 -9999 -9999 -9999 -9999 -9999 -9999 -9999 -9999 -9999 -9999 -9999 -9999 -9999 -9999 -9999 -9999 -9999 -9999 -9999 -9999 -9999 -9999 -9999 -9999 -9999 -9999 -9999 -9999 -9999 -9999 -9999 -9999 -9999 -9999 -9999 -9999 -9999 -9999 -9999 -9999 -9999 -9999 -9999 -9999 -9999 -9999 -9999 -9999 -9999 -9999 -9999 -9999 -9999 -9999 -9999 -9999 -9999 -9999 -9999 -9999 -9999 -9999 -9999 -9999 -9999 -9999 -9999 -9999 -9999 -9999 -9999 -9999 -9999 -9999 -9999 -9999 -9999 -9999 -9999 -9999 -9999 -9999 -9999 -9999 -9999 -9999 -9999 -9999 -9999 -9999 -9999 -9999 -9999 -9999 -9999 -9999 -9999 -9999 -9999 -9999 -9999 -9999 -9999 -9999 -9999 -9999 -9999 -9999 -9999 -9999 -9999 -9999 -9999 -9999 -9999 -9999 -9999 -9999 -9999 -9999 -9999 -9999 -9999 -9999 -9999 -9999 -9999 -9999 -9999 -9999 -9999 -9999 -9999 -9999 -9999 -9999 -9999 -9999 -9999 -9999 -9999 -9999 -9999 -9999 -9999 -9999 -9999 -9999 -9999 -9999 -9999 -9999 -9999 -9999 -9999 -9999 -9999 -9999 -9999 -9999 -9999 -9999 -9999 -9999 -9999 -9999 -9999 -9999 -9999 7.34248E-1 7.34676E-1 -9999 2.43487E-1 2.58365E-1 2.58242E-1 2.73369E-1 3.22244E-1 6.65502E-1 6.90039E-1 6.44617E-1 5.19034E-1 3.58815E-1 2.60547E-1 2.19887E-1 2.93471E-1 3.20283E-1 1.42394E-1 9.24312E-2 1.05216E-1 1.28059E-1 1.59262E-1 1.4117E-1 1.03908E-1 9.91431E-2 1.13377E-1 1.479E-1 1.78488E-1 2.10958E-1 2.54441E-1 3.20228E-1 3.09897E-1 2.93372E-1 3.86876E-1 3.98029E-1 4.14665E-1 4.64342E-1 4.99023E-1 5.56116E-1 -9999 -9999 -9999 -9999 7.05569E-1 -9999 -9999 -9999 -9999 -9999 -9999 -9999 -9999 -9999 -9999 -9999 -9999 -9999 -9999 -9999 -9999 -9999 -9999 -9999 -9999 -9999 -9999 -9999 -9999 -9999 -9999 -9999 -9999
-9999 -9999 -9999 -9999 -9999 -9999 -9999 -9999 -9999 -9999 -9999 -9999 -9999 -9999 -9999 -9999 -9999 -9999 -9999 -9999 -9999 -9999 -9999 -9999 -9999 -9999 -9999 -9999 -9999 -9999 -9999 -9999 -9999 -9999 -9999 -9999 -9999 -9999 -9999 -9999 -9999 -9999 -9999 -9999 -9999 -9999 -9999 -9999 -9999 -9999 -9999 -9999 -9999 -9999 -9999 -9999 -9999 -9999 -9999 -9999 -9999 -9999 -9999 -9999 -9999 -9999 -9999 -9999 -9999 -9999 -9999 -9999 -9999 -9999 -9999 -9999 -9999 -9999 -9999 -9999 -9999 -9999 -9999 -9999 -9999 -9999 -9999 -9999 -9999 -9999 -9999 -9999 -9999 -9999 -9999 -9999 -9999 -9999 -9999 -9999 -9999 -9999 -9999 -9999 -9999 -9999 -9999 -9999 -9999 -9999 -9999 -9999 -9999 -9999 -9999 -9999 -9999 -9999 -9999 -9999 -9999 -9999 -9999 -9999 -9999 -9999 -9999 -9999 -9999 -9999 -9999 -9999 -9999 -9999 -9999 -9999 -9999 -9999 -9999 -9999 -9999 -9999 -9999 -9999 -9999 -9999 -9999 -9999 -9999 -9999 -9999 -9999 -9999 -9999 -9999 -9999 -9999 -9999 -9999 -9999 -9999 -9999 -9999 -9999 -9999 -9999 -9999 -9999 -9999 -9999 -9999 -9999 -9999 -9999 -9999 -9999 -9999 -9999 -9999 -9999 -9999 -9999 -9999 -9999 -9999 -9999 -9999 -9999 -9999 -9999 -9999 7.34043E-1 7.34259E-1 7.34194E-1 7.34021E-1 7.3413E-1 2.4318E-1 2.43604E-1 2.58294E-1 3.05344E-1 6.28876E-1 6.73003E-1 6.79404E-1 6.09091E-1 5.63875E-1 4.85039E-1 4.30929E-1 4.86015E-1 4.63186E-1 3.14917E-1 1.46998E-1 1.21142E-1 1.14405E-1 1.27525E-1 1.10563E-1 1.05082E-1 1.08921E-1 1.32721E-1 1.72249E-1 2.17578E-1 2.37239E-1 2.76812E-1 3.48084E-1 3.56548E-1 3.19461E-1 3.01962E-1 3.09473E-1 3.73306E-1 3.94216E-1 4.2988E-1 4.77137E-1 5.36883E-1 5.6928E-1 6.23088E-1 6.50839E-1 6.44754E-1 6.32442E-1 -9999 -9999 -9999 -9999 -9999 -9999 -9999 -9999 -9999 -9999 -9999 -9999 -9999 -9999 -9999 -9999 -9999 -9999 -9999 -9999 -9999 -9999 -9999 -9999 -9999 -9999 -9999
-9999 -9999 -9999 -9999 -9999 -9999 -9999 -9999 -9999 -9999 -9999 -9999 -9999 -9999 -9999 -9999 -9999 -9999 -9999 -9999 -9999 -9999 -9999 -9999 -9999 -9999 -9999 -9999 -9999 -9999 -9999 -9999 -9999 -9999 -9999 -9999 -9999 -9999 -9999 -9999 -9999 -9999 -9999 -9999 -9999 -9999 -9999 -9999 -9999 -9999 -9999 -9999 -9999 -9999 -9999 -9999 -9999 -9999 -9999 -9999 -9999 -9999 -9999 -9999 -9999 -9999 -9999 -9999 -9999 -9999 -9999 -9999 -9999 -9999 -9999 -9999 -9999 -9999 -9999 -9999 -9999 -9999 -9999 -9999 -9999 -9999 -9999 -9999 -9999 -9999 -9999 -9999 -9999 -9999 -9999 -9999 -9999 -9999 -9999 -9999 -9999 -9999 -9999 -9999 -9999 -9999 -9999 -9999 -9999 -9999 -9999 -9999 -9999 -9999 -9999 -9999 -9999 -9999 -9999 -9999 -9999 -9999 -9999 -9999 -9999 -9999 -9999 -9999 -9999 -9999 -9999 -9999 -9999 -9999 -9999 -9999 -9999 -9999 -9999 -9999 -9999 -9999 -9999 -9999 -9999 -9999 -9999 -9999 -9999 -9999 -9999 -9999 -9999 -9999 -9999 -9999 -9999 -9999 -9999 -9999 -9999 -9999 -9999 -9999 -9999 -9999 -9999 -9999 -9999 -9999 -9999 -9999 -9999 -9999 -9999 -9999 -9999 -9999 -9999 -9999 -9999 -9999 -9999 -9999 -9999 -9999 -9999 -9999 -9999 7.33626E-1 7.33988E-1 7.3414E-1 7.33526E-1 7.29751E-1 6.88408E-1 6.78926E-1 7.38802E-1 2.4287E-1 2.43408E-1 2.88819E-1 6.81878E-1 6.91102E-1 6.80743E-1 6.6873E-1 6.78711E-1 6.19952E-1 5.23259E-1 4.75361E-1 4.6086E-1 4.97015E-1 4.1903E-1 3.38744E-1 2.69456E-1 2.09693E-1 1.08729E-1 9.91755E-2 1.20084E-1 1.73216E-1 2.11879E-1 2.3877E-1 2.44453E-1 2.51502E-1 2.51357E-1 2.51992E-1 2.3703E-1 2.31577E-1 2.7891E-1 3.48691E-1 3.59641E-1 4.00451E-1 4.22478E-1 4.74878E-1 5.37716E-1 5.96087E-1 6.27777E-1 6.14824E-1 5.94879E-1 5.72146E-1 6.52975E-1 6.78949E-1 -9999 -9999 -9999 -9999 -9999 -9999 -9999 -9999 -9999 -9999 -9999 -9999 -9999 -9999 -9999 -9999 -9999 -9999 -9999 -9999 -9999 -9999 -9999 -9999
-9999 -9999 -9999 -9999 -9999 -9999 -9999 -9999 -9999 -9999 -9999 -9999 -9999 -9999 -9999 -9999 -9999 -9999 -9999 -9999 -9999 -9999 -9999 -9999 -9999 -9999 -9999 -9999 -9999 -9999 -9999 -9999 -9999 -9999 -9999 -9999 -9999 -9999 -9999 -9999 -9999 -9999 -9999 -9999 -9999 -9999 -9999 -9999 -9999 -9999 -9999 -9999 -9999 -9999 -9999 -9999 -9999 -9999 -9999 -9999 -9999 -9999 -9999 -9999 -9999 -9999 -9999 -9999 -9999 -9999 -9999 -9999 -9999 -9999 -9999 -9999 -9999 -9999 -9999 -9999 -9999 -9999 -9999 -9999 -9999 -9999 -9999 -9999 -9999 -9999 -9999 -9999 -9999 -9999 -9999 -9999 -9999 -9999 -9999 -9999 -9999 -9999 -9999 -9999 -9999 -9999 -9999 -9999 -9999 -9999 -9999 -9999 -9999 -9999 -9999 -9999 -9999 -9999 -9999 -9999 -9999 -9999 -9999 -9999 -9999 -9999 -9999 -9999 -9999 -9999 -9999 -9999 -9999 -9999 -9999 -9999 -9999 -9999 -9999 -9999 -9999 -9999 -9999 -9999 -9999 -9999 -9999 -9999 -9999 -9999 -9999 -9999 -9999 -9999 -9999 -9999 -9999 -9999 -9999 -9999 -9999 -9999 -9999 -9999 -9999 -9999 -9999 -9999 -9999 -9999 -9999 -9999 -9999 -9999 -9999 -9999 -9999 -9999 -9999 -9999 -9999 -9999 -9999 -9999 -9999 -9999 -9999 7.32987E-1 7.32656E-1 7.32862E-1 7.33681E-1 7.34021E-1 7.3976E-1 6.00798E-1 4.84177E-1 4.67734E-1 2.52302E-1 2.56089E-1 2.43051E-1 2.72755E-1 5.90701E-1 6.46345E-1 5.58348E-1 5.05744E-1 5.50981E-1 5.80586E-1 5.94047E-1 6.3252E-1 4.77824E-1 5.43699E-1 5.25397E-1 4.878E-1 4.44513E-1 3.52238E-1 2.32694E-1 1.16258E-1 1.33066E-1 1.51407E-1 1.51576E-1 1.42929E-1 1.74955E-1 1.90761E-1 2.12162E-1 2.41657E-1 2.44574E-1 2.42707E-1 2.94903E-1 3.7809E-1 4.08558E-1 3.97008E-1 3.95633E-1 4.68348E-1 5.25616E-1 5.96801E-1 6.00499E-1 5.89633E-1 5.4642E-1 5.15451E-1 5.3909E-1 5.63532E-1 6.49182E-1 -9999 -9999 -9999 -9999 -9999 -9999 -9999 -9999 -9999 -9999 -9999 -9999 -9999 -9999 -9999 -9999 -9999 -9999 -9999 -9999 -9999 -9999 -9999
-9999 -9999 -9999 -9999 -9999 -9999 -9999 -9999 -9999 -9999 -9999 -9999 -9999 -9999 -9999 -9999 -9999 -9999 -9999 -9999 -9999 -9999 -9999 -9999 -9999 -9999 -9999 -9999 -9999 -9999 -9999 -9999 -9999 -9999 -9999 -9999 -9999 -9999 -9999 -9999 -9999 -9999 -9999 -9999 -9999 -9999 -9999 -9999 -9999 -9999 -9999 -9999 -9999 -9999 -9999 -9999 -9999 -9999 -9999 -9999 -9999 -9999 -9999 -9999 -9999 -9999 -9999 -9999 -9999 -9999 -9999 -9999 -9999 -9999 -9999 -9999 -9999 -9999 -9999 -9999 -9999 -9999 -9999 -9999 -9999 -9999 -9999 -9999 -9999 -9999 -9999 -9999 -9999 -9999 -9999 -9999 -9999 -9999 -9999 -9999 -9999 -9999 -9999 -9999 -9999 -9999 -9999 -9999 -9999 -9999 -9999 -9999 -9999 -9999 -9999 -9999 -9999 -9999 -9999 -9999 -9999 -9999 -9999 -9999 -9999 -9999 -9999 -9999 -9999 -9999 -9999 -9999 -9999 -9999 -9999 -9999 -9999 -9999 -9999 -9999 -9999 -9999 -9999 -9999 -9999 -9999 -9999 -9999 -9999 -9999 -9999 -9999 -9999 -9999 -9999 -9999 -9999 -9999 -9999 -9999 -9999 -9999 -9999 -9999 -9999 -9999 -9999 -9999 -9999 -9999 -9999 -9999 -9999 -9999 -9999 -9999 -9999 -9999 -9999 -9999 -9999 -9999 -9999 -9999 -9999 7.33146E-1 7.28078E-1 6.94053E-1 6.77982E-1 6.96539E-1 7.44818E-1 7.4592E-1 7.21601E-1 5.00673E-1 3.00508E-1 2.66271E-1 1.69758E-1 2.26291E-1 2.22369E-1 2.36298E-1 2.97325E-1 2.6496E-1 2.35581E-1 2.35829E-1 4.92351E-1 5.5262E-1 6.39611E-1 5.83505E-1 4.47972E-1 4.98264E-1 5.27526E-1 5.33427E-1 4.18936E-1 4.73627E-1 3.15773E-1 1.73089E-1 1.20247E-1 1.09573E-1 1.12415E-1 1.24829E-1 1.50756E-1 1.84501E-1 2.55335E-1 2.73376E-1 2.8743E-1 2.77894E-1 3.08035E-1 3.57114E-1 3.98794E-1 4.27596E-1 4.24883E-1 4.47833E-1 5.0633E-1 5.88826E-1 6.33564E-1 5.95573E-1 5.21563E-1 4.78394E-1 4.89711E-1 5.06501E-1 5.24961E-1 6.09073E-1 6.78221E-1 -9999 -9999 -9999 -9999 -9999 -9999 -9999 -9999 -9999 -9999 -9999 -9999 -9999 -9999 -9999 -9999 -9999 -9999 -9999 -9999 -9999
-9999 -9999 -9999 -9999 -9999 -9999 -9999 -9999 -9999 -9999 -9999 -9999 -9999 -9999 -9999 -9999 -9999 -9999 -9999 -9999 -9999 -9999 -9999 -9999 -9999 -9999 -9999 -9999 -9999 -9999 -9999 -9999 -9999 -9999 -9999 -9999 -9999 -9999 -9999 -9999 -9999 -9999 -9999 -9999 -9999 -9999 -9999 -9999 -9999 -9999 -9999 -9999 -9999 -9999 -9999 -9999 -9999 -9999 -9999 -9999 -9999 -9999 -9999 -9999 -9999 -9999 -9999 -9999 -9999 -9999 -9999 -9999 -9999 -9999 -9999 -9999 -9999 -9999 -9999 -9999 -9999 -9999 -9999 -9999 -9999 -9999 -9999 -9999 -9999 -9999 -9999 -9999 -9999 -9999 -9999 -9999 -9999 -9999 -9999 -9999 -9999 -9999 -9999 -9999 -9999 -9999 -9999 -9999 -9999 -9999 -9999 -9999 -9999 -9999 -9999 -9999 -9999 -9999 -9999 -9999 -9999 -9999 -9999 -9999 -9999 -9999 -9999 -9999 -9999 -9999 -9999 -9999 -9999 -9999 -9999 -9999 -9999 -9999 -9999 -9999 -9999 -9999 -9999 -9999 -9999 -9999 -9999 -9999 -9999 -9999 -9999 -9999 -9999 -9999 -9999 -9999 -9999 -9999 -9999 -9999 -9999 -9999 -9999 -9999 -9999 -9999 -9999 -9999 -9999 -9999 -9999 -9999 -9999 -9999 2.42941E-1 -9999 -9999 -9999 2.42402E-1 2.42051E-1 2.41716E-1 7.32862E-1 7.32702E-1 7.32622E-1 7.31493E-1 7.15436E-1 6.91958E-1 5.96894E-1 5.49587E-1 5.86038E-1 6.90607E-1 7.20114E-1 2.71742E-1 3.21694E-1 2.7363E-1 2.42915E-1 1.8715E-1 1.92277E-1 2.21395E-1 2.50633E-1 2.35767E-1 2.21843E-1 2.22166E-1 2.22244E-1 2.35777E-1 2.93573E-1 5.77814E-1 4.86889E-1 5.74785E-1 4.64293E-1 4.33041E-1 5.13348E-1 4.25895E-1 4.74159E-1 2.93322E-1 2.84608E-1 1.34339E-1 1.24798E-1 1.6928E-1 2.02897E-1 2.11287E-1 2.36079E-1 2.69886E-1 2.58208E-1 2.66579E-1 3.15991E-1 3.21299E-1 3.52313E-1 3.77248E-1 4.11164E-1 4.40124E-1 4.67554E-1 5.06863E-1 5.52231E-1 6.01306E-1 5.8142E-1 5.21404E-1 4.67094E-1 4.58499E-1 4.75043E-1 4.88204E-1 5.40629E-1 6.30713E-1 6.57876E-1 6.13822E-1 5.64043E-1 5.47562E-1 5.84541E-1 6.07481E-1 6.20939E-1 -9999 6.71829E-1 6.56554E-1 6.45925E-1 6.79876E-1 -9999 -9999 -9999 -9999 -9999 -9999 -9999 -9999 -9999
-9999 -9999 -9999 -9999 -9999 -9999 -9999 -9999 -9999 -9999 -9999 -9999 -9999 -9999 -9999 -9999 -9999 -9999 -9999 -9999 -9999 -9999 -9999 -9999 -9999 -9999 -9999 -9999 -9999 -9999 -9999 -9999 -9999 -9999 -9999 -9999 -9999 -9999 -9999 -9999 -9999 -9999 -9999 -9999 -9999 -9999 -9999 -9999 -9999 -9999 -9999 -9999 -9999 -9999 -9999 -9999 -9999 -9999 -9999 -9999 -9999 -9999 -9999 -9999 -9999 -9999 -9999 -9999 -9999 -9999 -9999 -9999 -9999 -9999 -9999 -9999 -9999 -9999 -9999 -9999 -9999 -9999 -9999 -9999 -9999 -9999 -9999 -9999 -9999 -9999 -9999 -9999 -9999 -9999 -9999 -9999 -9999 -9999 -9999 -9999 -9999 -9999 -9999 -9999 -9999 -9999 -9999 -9999 -9999 -9999 -9999 -9999 -9999 -9999 -9999 -9999 -9999 -9999 -9999 -9999 -9999 -9999 -9999 -9999 -9999 -9999 -9999 -9999 -9999 -9999 -9999 -9999 -9999 -9999 -9999 -9999 -9999 -9999 -9999 -9999 -9999 -9999 -9999 -9999 -9999 -9999 -9999 -9999 -9999 -9999 -9999 -9999 -9999 -9999 -9999 -9999 -9999 -9999 -9999 -9999 -9999 -9999 -9999 -9999 -9999 -9999 -9999 -9999 -9999 -9999 -9999 2.43457E-1 2.4327E-1 2.43041E-1 2.42688E-1 2.42372E-1 2.42145E-1 2.41811E-1 2.41249E-1 7.33654E-1 7.22167E-1 7.12425E-1 6.72236E-1 6.65625E-1 6.61176E-1 6.47007E-1 6.10028E-1 5.50412E-1 4.92775E-1 5.20743E-1 6.33091E-1 2.8006E-1 3.56765E-1 3.13509E-1 2.2071E-1 1.81947E-1 1.79551E-1 2.03742E-1 2.23141E-1 2.21505E-1 2.21853E-1 2.22029E-1 2.22205E-1 2.22263E-1 2.2199E-1 2.50095E-1 2.49877E-1 2.498E-1 2.62024E-1 3.33165E-1 3.82389E-1 4.17547E-1 3.53378E-1 3.00375E-1 2.67728E-1 3.28879E-1 2.61861E-1 1.88555E-1 1.96904E-1 1.54775E-1 1.44534E-1 3.08898E-1 3.4025E-1 3.4613E-1 2.95663E-1 3.06809E-1 3.16352E-1 3.85401E-1 3.79225E-1 4.08902E-1 4.72825E-1 5.08815E-1 5.24429E-1 5.23177E-1 5.07036E-1 4.93643E-1 4.9737E-1 4.60953E-1 4.7121E-1 4.91808E-1 4.82336E-1 5.02042E-1 5.57329E-1 5.78261E-1 5.59358E-1 4.31334E-1 4.27112E-1 5.00789E-1 5.18169E-1 5.39338E-1 5.33269E-1 5.76299E-1 5.82243E-1 5.95686E-1 6.24969E-1 -9999 -9999 -9999 -9999 -9999 -9999 -9999 -9999 -9999
-9999 -9999 -9999 -9999 -9999 -9999 -9999 -9999 -9999 -9999 -9999 -9999 -9999 -9999 -9999 -9999 -9999 -9999 -9999 -9999 -9999 -9999 -9999 -9999 -9999 -9999 -9999 -9999 -9999 -9999 -9999 -9999 -9999 -9999 -9999 -9999 -9999 -9999 -9999 -9999 -9999 -9999 -9999 -9999 -9999 -9999 -9999 -9999 -9999 -9999 -9999 -9999 -9999 -9999 -9999 -9999 -9999 -9999 -9999 -9999 -9999 -9999 -9999 -9999 -9999 -9999 -9999 -9999 -9999 -9999 -9999 -9999 -9999 -9999 -9999 -9999 -9999 -9999 -9999 -9999 -9999 -9999 -9999 -9999 -9999 -9999 -9999 -9999 -9999 -9999 -9999 -9999 -9999 -9999 -9999 -9999 -9999 -9999 -9999 -9999 -9999 -9999 -9999 -9999 -9999 -9999 -9999 -9999 -9999 -9999 -9999 -9999 -9999 -9999 -9999 -9999 -9999 -9999 -9999 -9999 -9999 -9999 -9999 -9999 -9999 -9999 -9999 -9999 -9999 -9999 -9999 -9999 -9999 -9999 -9999 -9999 -9999 -9999 -9999 -9999 -9999 -9999 -9999 -9999 -9999 -9999 -9999 -9999 -9999 -9999 -9999 -9999 -9999 -9999 -9999 -9999 -9999 -9999 -9999 -9999 -9999 -9999 -9999 -9999 -9999 -9999 -9999 -9999 2.44001E-1 2.43711E-1 2.43418E-1 2.432E-1 2.43031E-1 2.4282E-1 2.57374E-1 2.56988E-1 2.5641E-1 2.58513E-1 6.94177E-1 6.40267E-1 6.45868E-1 6.46248E-1 6.22998E-1 5.95035E-1 5.76213E-1 5.789E-1 5.69045E-1 5.4422E-1 4.89244E-1 4.70893E-1 5.57752E-1 2.70092E-1 3.21465E-1 3.14975E-1 2.29651E-1 1.7074E-1 2.17979E-1 1.83597E-1 2.25421E-1 2.21194E-1 2.21744E-1 2.21892E-1 2.2199E-1 2.22098E-1 2.22078E-1 2.2198E-1 2.22E-1 2.35973E-1 2.35214E-1 3.11061E-1 3.3022E-1 2.58422E-1 2.80916E-1 3.07745E-1 3.78367E-1 3.33328E-1 2.12438E-1 1.63659E-1 1.72926E-1 1.86367E-1 1.65347E-1 1.56288E-1 4.29282E-1 4.46066E-1 3.64377E-1 3.44032E-1 4.03757E-1 4.06748E-1 3.76334E-1 4.67302E-1 5.38174E-1 5.77597E-1 5.78396E-1 5.3417E-1 5.06541E-1 5.32349E-1 5.09295E-1 5.39254E-1 5.36756E-1 5.43928E-1 5.18634E-1 5.12275E-1 5.66562E-1 5.73534E-1 4.61148E-1 3.7352E-1 3.54587E-1 3.45463E-1 3.44945E-1 3.77222E-1 3.85176E-1 3.82168E-1 4.42657E-1 5.04818E-1 5.74333E-1 -9999 -9999 -9999 -9999 -9999 -9999 -9999 -9999 -9999
-9999 -9999 -9999 -9999 -9999 -9999 -9999 -9999 -9999 -9999 -9999 -9999 -9999 -9999 -9999 -9999 -9999 -9999 -9999 -9999 -9999 -9999 -9999 -9999 -9999 -9999 -9999 -9999 -9999 -9999 -9999 -9999 -9999 -9999 -9999 -9999 -9999 -9999 -9999 -9999 -9999 -9999 -9999 -9999 -9999 -9999 -9999 -9999 -9999 -9999 -9999 -9999 -9999 -9999 -9999 -9999 -9999 -9999 -9999 -9999 -9999 -9999 -9999 -9999 -9999 -9999 -9999 -9999 -9999 -9999 -9999 -9999 -9999 -9999 -9999 -9999 -9999 -9999 -9999 -9999 -9999 -9999 -9999 -9999 -9999 -9999 -9999 -9999 -9999 -9999 -9999 -9999 -9999 -9999 -9999 -9999 -9999 -9999 -9999 -9999 -9999 -9999 -9999 -9999 -9999 -9999 -9999 -9999 -9999 -9999 -9999 -9999 -9999 -9999 -9999 -9999 -9999 -9999 -9999 -9999 -9999 -9999 -9999 -9999 -9999 -9999 -9999 -9999 -9999 -9999 -9999 -9999 -9999 -9999 -9999 -9999 -9999 -9999 -9999 -9999 -9999 -9999 -9999 -9999 -9999 -9999 -9999 -9999 -9999 -9999 -9999 -9999 -9999 -9999 -9999 -9999 -9999 -9999 -9999 -9999 -9999 -9999 -9999 -9999 -9999 4.96667E-1 4.96452E-1 4.96145E-1 2.43866E-1 2.58324E-1 2.57932E-1 2.57775E-1 2.57639E-1 2.57628E-1 2.57575E-1 2.3652E-1 2.36034E-1 2.56624E-1 2.33872E-1 5.99836E-1 6.0527E-1 6.20522E-1 6.10819E-1 5.84973E-1 5.48055E-1 5.44981E-1 5.49521E-1 5.25689E-1 4.7339E-1 4.3675E-1 2.27902E-1 2.37301E-1 2.67703E-1 2.11683E-1 2.47427E-1 2.15877E-1 1.74603E-1 1.82707E-1 1.95777E-1 2.21184E-1 2.21565E-1 2.21655E-1 2.21734E-1 2.21853E-1 2.21951E-1 2.22059E-1 2.22176E-1 2.2202E-1 2.64994E-1 3.03645E-1 2.48142E-1 2.96649E-1 4.16737E-1 3.72206E-1 2.95705E-1 2.36245E-1 2.2584E-1 1.64642E-1 1.79334E-1 1.87874E-1 2.37829E-1 1.71425E-1 4.90884E-1 5.35503E-1 4.88266E-1 4.31153E-1 4.75579E-1 5.17877E-1 5.08157E-1 5.41171E-1 6.16124E-1 6.30597E-1 6.32536E-1 5.96736E-1 5.70779E-1 5.71865E-1 5.51295E-1 5.27616E-1 5.09233E-1 5.27162E-1 4.98268E-1 5.06234E-1 5.7665E-1 5.94253E-1 4.3418E-1 2.77371E-1 2.65182E-1 2.35196E-1 2.22244E-1 2.62883E-1 2.74517E-1 2.83463E-1 3.08108E-1 4.28576E-1 5.6767E-1 -9999 -9999 -9999 -9999 -9999 -9999 -9999 -9999 -9999
-9999 -9999 -9999 -9999 -9999 -9999 -9999 -9999 -9999 -9999 -9999 -9999 -9999 -9999 -9999 -9999 -9999 -9999 -9999 -9999 -9999 -9999 -9999 -9999 -9999 -9999 -9999 -9999 -9999 -9999 -9999 -9999 -9999 -9999 -9999 -9999 -9999 -9999 -9999 -9999 -9999 -9999 -9999 -9999 -9999 -9999 -9999 -9999 -9999 -9999 -9999 -9999 -9999 -9999 -9999 -9999 -9999 -9999 -9999 -9999 -9999 -9999 -9999 -9999 -9999 -9999 -9999 -9999 -9999 -9999 -9999 -9999 -9999 -9999 -9999 -9999 -9999 -9999 -9999 -9999 -9999 -9999 -9999 -9999 -9999 -9999 -9999 -9999 -9999 -9999 -9999 -9999 -9999 -9999 -9999 -9999 -9999 -9999 -9999 -9999 -9999 -9999 -9999 -9999 -9999 -9999 -9999 -9999 -9999 -9999 -9999 -9999 -9999 -9999 -9999 -9999 -9999 -9999 -9999 -9999 -9999 -9999 -9999 -9999 -9999 -9999 -9999 -9999 -9999 -9999 -9999 -9999 -9999 -9999 -9999 -9999 -9999 -9999 -9999 -9999 -9999 -9999 -9999 -9999 -9999 -9999 -9999 -9999 -9999 -9999 -9999 -9999 -9999 -9999 -9999 -9999 -9999 -9999 -9999 -9999 -9999 -9999 -9999 -9999 4.96919E-1 4.96655E-1 4.96388E-1 2.59111E-1 2.58711E-1 2.58211E-1 2.57807E-1 2.57618E-1 2.57523E-1 2.3671E-1 2.37036E-1 2.3729E-1 2.51881E-1 2.50961E-1 2.72406E-1 2.6071E-1 6.28725E-1 6.18585E-1 5.96712E-1 5.82864E-1 5.61271E-1 5.43741E-1 5.40019E-1 5.1007E-1 2.31082E-1 2.01039E-1 1.98366E-1 1.87592E-1 2.08465E-1 1.89018E-1 1.58313E-1 1.77613E-1 1.83326E-1 1.97189E-1 2.0203E-1 2.18632E-1 2.18874E-1 2.18944E-1 2.19054E-1 2.19163E-1 2.19281E-1 2.19458E-1 2.19497E-1 2.19054E-1 2.51912E-1 2.21993E-1 2.68786E-1 2.77316E-1 2.98019E-1 2.48628E-1 2.38811E-1 1.99663E-1 1.96751E-1 1.78172E-1 1.99826E-1 2.18183E-1 1.99826E-1 5.94622E-1 5.48031E-1 6.06836E-1 6.11469E-1 5.5962E-1 5.69458E-1 6.16993E-1 6.15053E-1 6.02768E-1 5.74501E-1 5.37727E-1 6.01012E-1 5.80163E-1 5.45499E-1 4.97829E-1 4.50363E-1 4.4088E-1 4.20903E-1 3.85746E-1 3.86078E-1 4.00471E-1 5.12205E-1 6.02547E-1 5.02165E-1 2.92067E-1 1.92237E-1 1.9112E-1 1.81609E-1 1.88528E-1 2.29451E-1 2.69921E-1 3.18517E-1 4.05899E-1 -9999 -9999 -9999 -9999 -9999 -9999 -9999 -9999 -9999 -9999
-9999 -9999 -9999 -9999 -9999 -9999 -9999 -9999 -9999 -9999 -9999 -9999 -9999 -9999 -9999 -9999 -9999 -9999 -9999 -9999 -9999 -9999 -9999 -9999 -9999 -9999 -9999 -9999 -9999 -9999 -9999 -9999 -9999 -9999 -9999 -9999 -9999 -9999 -9999 -9999 -9999 -9999 -9999 -9999 -9999 -9999 -9999 -9999 -9999 -9999 -9999 -9999 -9999 -9999 -9999 -9999 -9999 -9999 -9999 -9999 -9999 -9999 -9999 -9999 -9999 -9999 -9999 -9999 -9999 -9999 -9999 -9999 -9999 -9999 -9999 -9999 -9999 -9999 -9999 -9999 -9999 -9999 -9999 -9999 -9999 -9999 -9999 -9999 -9999 -9999 -9999 -9999 -9999 -9999 -9999 -9999 -9999 -9999 -9999 -9999 -9999 -9999 -9999 -9999 -9999 -9999 -9999 -9999 -9999 -9999 -9999 -9999 -9999 -9999 -9999 -9999 -9999 -9999 -9999 -9999 -9999 -9999 -9999 -9999 -9999 -9999 -9999 -9999 -9999 -9999 -9999 -9999 -9999 -9999 -9999 -9999 -9999 -9999 -9999 -9999 -9999 -9999 -9999 -9999 -9999 -9999 -9999 -9999 -9999 -9999 -9999 -9999 -9999 -9999 -9999 -9999 -9999 -9999 -9999 -9999 -9999 -9999 4.97279E-1 4.97068E-1 4.96806E-1 4.96452E-1 2.5918E-1 2.58981E-1 2.58771E-1 2.58386E-1 2.37036E-1 2.36769E-1 2.3663E-1 2.51389E-1 2.37241E-1 2.37808E-1 2.52787E-1 2.52472E-1 4.86344E-1 5.04941E-1 2.97008E-1 6.88671E-1 6.53316E-1 6.0803E-1 5.57179E-1 5.13072E-1 4.99531E-1 2.30771E-1 2.33315E-1 2.05563E-1 1.88618E-1 1.58358E-1 1.69516E-1 1.4095E-1 1.43152E-1 1.45436E-1 1.5783E-1 1.83215E-1 2.05526E-1 2.13204E-1 2.13204E-1 2.13482E-1 2.17648E-1 2.18824E-1 2.19054E-1 2.19242E-1 2.19113E-1 2.55256E-1 2.68692E-1 2.51169E-1 2.40129E-1 2.09037E-1 2.29502E-1 2.23111E-1 2.08272E-1 2.05007E-1 1.97799E-1 2.07141E-1 2.06052E-1 2.17374E-1 6.65995E-1 6.5819E-1 6.24695E-1 6.36582E-1 6.49167E-1 6.59212E-1 6.54341E-1 6.45269E-1 6.43356E-1 5.8344E-1 4.93535E-1 4.41448E-1 4.50206E-1 4.31974E-1 4.39169E-1 3.8121E-1 3.20729E-1 2.9764E-1 2.74669E-1 2.6891E-1 2.40405E-1 2.82624E-1 4.46903E-1 6.09551E-1 5.35211E-1 3.70854E-1 3.04053E-1 2.59481E-1 2.34284E-1 1.89062E-1 2.1128E-1 2.6286E-1 3.41847E-1 4.54068E-1 -9999 -9999 -9999 -9999 -9999 -9999 -9999 -9999 -9999 -9999
-9999 -9999 -9999 -9999 -9999 -9999 -9999 -9999 -9999 -9999 -9999 -9999 -9999 -9999 -9999 -9999 -9999 -9999 -9999 -9999 -9999 -9999 -9999 -9999 -9999 -9999 -9999 -9999 -9999 -9999 -9999 -9999 -9999 -9999 -9999 -9999 -9999 -9999 -9999 -9999 -9999 -9999 -9999 -9999 -9999 -9999 -9999 -9999 -9999 -9999 -9999 -9999 -9999 -9999 -9999 -9999 -9999 -9999 -9999 -9999 -9999 -9999 -9999 -9999 -9999 -9999 -9999 -9999 -9999 -9999 -9999 -9999 -9999 -9999 -9999 -9999 -9999 -9999 -9999 -9999 -9999 -9999 -9999 -9999 -9999 -9999 -9999 -9999 -9999 -9999 -9999 -9999 -9999 -9999 -9999 -9999 -9999 -9999 -9999 -9999 -9999 -9999 -9999 -9999 -9999 -9999 -9999 -9999 -9999 -9999 -9999 -9999 -9999 -9999 -9999 -9999 -9999 -9999 -9999 -9999 -9999 -9999 -9999 -9999 -9999 -9999 -9999 -9999 -9999 -9999 -9999 -9999 -9999 -9999 -9999 -9999 -9999 -9999 -9999 -9999 -9999 -9999 -9999 -9999 -9999 -9999 -9999 -9999 -9999 -9999 -9999 -9999 -9999 -9999 -9999 -9999 -9999 5.5075E-1 5.50561E-1 4.97707E-1 4.97414E-1 4.9713E-1 4.96856E-1 4.96693E-1 4.96503E-1 2.59249E-1 2.59021E-1 2.58882E-1 2.37761E-1 2.37522E-1 2.37212E-1 2.51605E-1 2.5142E-1 2.51482E-1 2.51921E-1 2.5262E-1 2.38426E-1 2.53135E-1 4.87583E-1 5.06303E-1 5.21813E-1 5.41188E-1 3.28407E-1 3.3303E-1 2.87608E-1 2.72408E-1 2.51088E-1 2.2078E-1 2.17558E-1 1.97485E-1 1.79315E-1 1.66146E-1 1.52111E-1 1.31982E-1 1.47685E-1 1.45291E-1 1.44246E-1 1.87726E-1 2.04445E-1 2.07426E-1 2.05526E-1 2.04445E-1 2.06338E-1 2.12926E-1 2.18834E-1 2.19094E-1 2.18994E-1 2.30917E-1 2.12649E-1 2.16838E-1 2.18844E-1 2.18954E-1 2.18834E-1 2.17812E-1 2.26824E-1 2.33854E-1 2.24004E-1 2.28916E-1 6.78428E-1 6.75888E-1 6.87401E-1 6.76948E-1 6.67943E-1 6.64511E-1 6.51423E-1 6.48789E-1 6.13216E-1 6.02768E-1 5.63448E-1 4.77248E-1 3.78678E-1 3.52413E-1 3.54715E-1 3.47091E-1 3.46687E-1 3.14634E-1 2.20759E-1 1.74467E-1 1.58645E-1 1.72566E-1 1.80482E-1 2.30632E-1 4.67402E-1 5.77059E-1 5.03616E-1 4.84791E-1 5.09703E-1 4.25131E-1 2.79137E-1 2.18462E-1 2.16355E-1 2.71927E-1 3.57774E-1 4.62838E-1 5.45071E-1 -9999 -9999 -9999 -9999 -9999 -9999 -9999 -9999 -9999
-9999 -9999 -9999 -9999 -9999 -9999 -9999 -9999 -9999 -9999 -9999 -9999 -9999 -9999 -9999 -9999 -9999 -9999 -9999 -9999 -9999 -9999 -9999 -9999 -9999 -9999 -9999 -9999 -9999 -9999 -9999 -9999 -9999 -9999 -9999 -9999 -9999 -9999 -9999 -9999 -9999 -9999 -9999 -9999 -9999 -9999 -9999 -9999 -9999 -9999 -9999 -9999 -9999 -9999 -9999 -9999 -9999 -9999 -9999 -9999 -9999 -9999 -9999 -9999 -9999 -9999 -9999 -9999 -9999 -9999 -9999 -9999 -9999 -9999 -9999 -9999 -9999 -9999 -9999 -9999 -9999 -9999 -9999 -9999 -9999 -9999 -9999 -9999 -9999 -9999 -9999 -9999 -9999 -9999 -9999 -9999 -9999 -9999 -9999 -9999 -9999 -9999 -9999 -9999 -9999 -9999 -9999 -9999 -9999 -9999 -9999 -9999 -9999 -9999 -9999 -9999 -9999 -9999 -9999 -9999 -9999 -9999 -9999 -9999 -9999 -9999 -9999 -9999 -9999 -9999 -9999 -9999 -9999 -9999 -9999 -9999 -9999 -9999 -9999 -9999 -9999 -9999 -9999 -9999 -9999 -9999 -9999 -9999 -9999 -9999 -9999 -9999 -9999 -9999 5.51217E-1 5.51043E-1 5.50774E-1 4.97791E-1 4.97463E-1 4.9713E-1 4.96718E-1 4.96299E-1 4.96029E-1 4.95938E-1 2.59071E-1 2.59071E-1 2.37922E-1 2.37704E-1 2.3756E-1 2.37493E-1 2.52012E-1 2.5181E-1 2.51646E-1 2.51636E-1 2.51942E-1 2.52551E-1 2.53164E-1 2.50808E-1 4.84508E-1 5.42615E-1 5.80303E-1 5.98929E-1 5.79596E-1 5.9216E-1 3.59351E-1 2.78434E-1 2.48897E-1 2.18699E-1 2.01494E-1 1.89903E-1 1.70225E-1 1.60965E-1 1.46455E-1 1.12164E-1 1.12158E-1 1.19393E-1 1.51794E-1 1.89248E-1 1.99635E-1 2.03369E-1 2.02833E-1 2.00166E-1 1.98842E-1 2.04985E-1 2.16557E-1 2.18874E-1 2.18894E-1 2.18824E-1 2.18864E-1 2.18914E-1 2.19004E-1 2.19094E-1 2.19054E-1 7.07281E-1 7.06109E-1 7.11663E-1 7.02397E-1 6.85827E-1 6.86302E-1 6.84873E-1 6.86659E-1 6.84515E-1 6.67446E-1 6.36963E-1 6.09252E-1 5.65302E-1 5.43473E-1 5.00225E-1 4.59405E-1 3.76521E-1 3.02762E-1 2.60123E-1 2.74121E-1 2.53403E-1 2.72857E-1 2.26566E-1 1.63849E-1 1.28884E-1 1.51308E-1 1.8811E-1 2.20969E-1 3.02912E-1 4.70326E-1 5.52223E-1 5.00696E-1 5.59843E-1 6.20003E-1 5.57155E-1 3.9373E-1 2.59224E-1 2.74954E-1 3.12881E-1 3.89178E-1 4.60925E-1 5.27418E-1 5.82102E-1 -9999 -9999 -9999 -9999 -9999 -9999 -9999 -9999
-9999 -9999 -9999 -9999 -9999 -9999 -9999 -9999 -9999 -9999 -9999 -9999 -9999 -9999 -9999 -9999 -9999 -9999 -9999 -9999 -9999 -9999 -9999 -9999 -9999 -9999 -9999 -9999 -9999 -9999 -9999 -9999 -9999 -9999 -9999 -9999 -9999 -9999 -9999 -9999 -9999 -9999 -9999 -9999 -9999 -9999 -9999 -9999 -9999 -9999 -9999 -9999 -9999 -9999 -9999 -9999 -9999 -9999 -9999 -9999 -9999 -9999 -9999 -9999 -9999 -9999 -9999 -9999 -9999 -9999 -9999 -9999 -9999 -9999 -9999 -9999 -9999 -9999 -9999 -9999 -9999 -9999 -9999 -9999 -9999 -9999 -9999 -9999 -9999 -9999 -9999 -9999 -9999 -9999 -9999 -9999 -9999 -9999 -9999 -9999 -9999 -9999 -9999 -9999 -9999 -9999 -9999 -9999 -9999 -9999 -9999 -9999 -9999 -9999 -9999 -9999 -9999 -9999 -9999 -9999 -9999 -9999 -9999 -9999 -9999 -9999 -9999 -9999 -9999 -9999 -9999 -9999 -9999 -9999 -9999 -9999 -9999 -9999 -9999 -9999 -9999 -9999 -9999 -9999 -9999 -9999 -9999 -9999 -9999 -9999 -9999 -9999 -9999 5.51424E-1 5.51252E-1 4.98281E-1 4.97767E-1 4.97167E-1 5.16705E-1 5.16325E-1 5.15823E-1 5.15273E-1 5.14994E-1 2.73777E-1 2.52173E-1 2.37723E-1 2.52432E-1 2.52263E-1 2.52123E-1 2.52113E-1 2.52103E-1 2.52002E-1 2.51901E-1 2.5183E-1 2.49408E-1 2.49855E-1 2.50495E-1 2.50958E-1 4.85169E-1 5.2361E-1 5.61159E-1 5.88555E-1 6.21261E-1 6.32882E-1 5.97193E-1 3.13402E-1 2.5424E-1 2.14443E-1 1.93274E-1 1.81545E-1 1.59478E-1 1.27857E-1 1.4215E-1 1.03973E-1 9.81225E-2 1.28206E-1 1.60484E-1 1.8815E-1 1.92494E-1 1.95084E-1 1.98491E-1 1.97701E-1 1.95867E-1 2.01141E-1 2.09522E-1 2.14039E-1 2.12926E-1 2.11542E-1 2.11542E-1 2.11265E-1 2.12372E-1 7.02705E-1 6.88534E-1 6.8905E-1 7.04088E-1 6.81745E-1 6.92924E-1 6.92572E-1 6.74512E-1 6.84397E-1 6.6659E-1 6.56319E-1 6.0371E-1 5.51743E-1 4.69882E-1 4.09281E-1 3.94734E-1 4.25973E-1 4.0658E-1 3.14602E-1 2.09477E-1 1.60969E-1 1.67673E-1 1.70711E-1 1.79605E-1 1.92423E-1 1.83294E-1 2.07862E-1 3.06588E-1 3.57877E-1 3.90896E-1 4.84107E-1 5.54337E-1 4.90406E-1 4.53122E-1 5.98941E-1 6.6967E-1 6.46949E-1 5.36013E-1 4.17128E-1 3.35383E-1 3.80562E-1 4.32219E-1 4.65572E-1 5.25965E-1 5.59148E-1 -9999 -9999 -9999 -9999 -9999 -9999 -9999 -9999
-9999 -9999 -9999 -9999 -9999 -9999 -9999 -9999 -9999 -9999 -9999 -9999 -9999 -9999 -9999 -9999 -9999 -9999 -9999 -9999 -9999 -9999 -9999 -9999 -9999 -9999 -9999 -9999 -9999 -9999 -9999 -9999 -9999 -9999 -9999 -9999 -9999 -9999 -9999 -9999 -9999 -9999 -9999 -9999 -9999 -9999 -9999 -9999 -9999 -9999 -9999 -9999 -9999 -9999 -9999 -9999 -9999 -9999 -9999 -9999 -9999 -9999 -9999 -9999 -9999 -9999 -9999 -9999 -9999 -9999 -9999 -9999 -9999 -9999 -9999 -9999 -9999 -9999 -9999 -9999 -9999 -9999 -9999 -9999 -9999 -9999 -9999 -9999 -9999 -9999 -9999 -9999 -9999 -9999 -9999 -9999 -9999 -9999 -9999 -9999 -9999 -9999 -9999 -9999 -9999 -9999 -9999 -9999 -9999 -9999 -9999 -9999 -9999 -9999 -9999 -9999 -9999 -9999 -9999 -9999 -9999 -9999 -9999 -9999 -9999 -9999 -9999 -9999 -9999 -9999 -9999 -9999 -9999 -9999 -9999 -9999 -9999 -9999 -9999 -9999 -9999 -9999 -9999 -9999 -9999 -9999 -9999 -9999 -9999 -9999 -9999 -9999 5.51515E-1 4.98727E-1 4.98399E-1 4.9802E-1 4.97438E-1 5.16767E-1 5.16312E-1 5.15862E-1 5.35143E-1 5.34597E-1 5.06208E-1 2.66741E-1 2.51657E-1 2.52033E-1 2.52273E-1 2.52183E-1 2.52073E-1 2.52063E-1 2.52103E-1 2.49538E-1 2.49518E-1 2.64628E-1 2.64742E-1 2.65122E-1 2.65715E-1 2.66322E-1 4.85789E-1 5.04989E-1 5.43218E-1 6.00215E-1 6.37287E-1 5.99363E-1 6.25668E-1 3.31448E-1 2.55422E-1 2.13527E-1 1.88555E-1 1.71025E-1 1.55772E-1 1.37513E-1 1.01421E-1 1.21728E-1 1.24982E-1 1.19062E-1 1.63415E-1 1.8388E-1 1.85128E-1 1.8815E-1 1.94824E-1 1.99019E-1 2.00609E-1 2.04355E-1 1.933E-1 2.01941E-1 1.97176E-1 1.95606E-1 1.94564E-1 6.73072E-1 6.78278E-1 6.84039E-1 6.73055E-1 6.76691E-1 6.74148E-1 6.81525E-1 6.73191E-1 6.7574E-1 6.7864E-1 6.60293E-1 6.20552E-1 5.52853E-1 4.88535E-1 3.98743E-1 2.88155E-1 2.40193E-1 2.31297E-1 2.98743E-1 3.41388E-1 2.47587E-1 1.52169E-1 1.01517E-1 1.17588E-1 1.4305E-1 1.96873E-1 2.55644E-1 3.47074E-1 4.30705E-1 4.60445E-1 5.12326E-1 5.06272E-1 5.18172E-1 5.04803E-1 4.34104E-1 4.43512E-1 5.21951E-1 6.67179E-1 7.05405E-1 6.66068E-1 5.55274E-1 4.12436E-1 3.69222E-1 4.37601E-1 4.48652E-1 4.9439E-1 5.68204E-1 -9999 -9999 -9999 -9999 -9999 -9999 -9999 -9999
-9999 -9999 -9999 -9999 -9999 -9999 -9999 -9999 -9999 -9999 -9999 -9999 -9999 -9999 -9999 -9999 -9999 -9999 -9999 -9999 -9999 -9999 -9999 -9999 -9999 -9999 -9999 -9999 -9999 -9999 -9999 -9999 -9999 -9999 -9999 -9999 -9999 -9999 -9999 -9999 -9999 -9999 -9999 -9999 -9999 -9999 -9999 -9999 -9999 -9999 -9999 -9999 -9999 -9999 -9999 -9999 -9999 -9999 -9999 -9999 -9999 -9999 -9999 -9999 -9999 -9999 -9999 -9999 -9999 -9999 -9999 -9999 -9999 -9999 -9999 -9999 -9999 -9999 -9999 -9999 -9999 -9999 -9999 -9999 -9999 -9999 -9999 -9999 -9999 -9999 -9999 -9999 -9999 -9999 -9999 -9999 -9999 -9999 -9999 -9999 -9999 -9999 -9999 -9999 -9999 -9999 -9999 -9999 -9999 -9999 -9999 -9999 -9999 -9999 -9999 -9999 -9999 -9999 -9999 -9999 -9999 -9999 -9999 -9999 -9999 -9999 -9999 -9999 -9999 -9999 -9999 -9999 -9999 -9999 -9999 -9999 -9999 -9999 -9999 -9999 -9999 -9999 -9999 -9999 -9999 -9999 -9999 -9999 -9999 5.51798E-1 5.51629E-1 5.51458E-1 4.98634E-1 4.98352E-1 5.17943E-1 5.17606E-1 5.17301E-1 5.16868E-1 5.16503E-1 5.15966E-1 5.07082E-1 5.06344E-1 5.05989E-1 2.66559E-1 2.66677E-1 2.51789E-1 2.52083E-1 2.52073E-1 2.51952E-1 2.49298E-1 2.49398E-1 2.49548E-1 2.64845E-1 2.64855E-1 2.64948E-1 2.65284E-1 2.65804E-1 2.66361E-1 4.86033E-1 5.0576E-1 5.24762E-1 5.39949E-1 5.58638E-1 6.15375E-1 6.05925E-1 3.21206E-1 2.54787E-1 2.19483E-1 1.94256E-1 1.60008E-1 1.46732E-1 1.35248E-1 1.16794E-1 1.35445E-1 1.12038E-1 1.18779E-1 1.64782E-1 1.76286E-1 1.77979E-1 1.83631E-1 1.9301E-1 1.88945E-1 1.92784E-1 1.92269E-1 1.99283E-1 1.92494E-1 1.88403E-1 1.87391E-1 6.63884E-1 6.60172E-1 6.62402E-1 6.67943E-1 6.72707E-1 6.64254E-1 6.37993E-1 5.98804E-1 5.90787E-1 6.19383E-1 6.44106E-1 6.34537E-1 5.50513E-1 4.34419E-1 3.51759E-1 3.02144E-1 1.89017E-1 1.38255E-1 1.39513E-1 1.7623E-1 2.29421E-1 2.02978E-1 1.47108E-1 1.51023E-1 1.92288E-1 2.73127E-1 3.67726E-1 4.44156E-1 5.0113E-1 5.27967E-1 4.38929E-1 3.41681E-1 3.53786E-1 3.66803E-1 4.04718E-1 4.33454E-1 4.70743E-1 5.22978E-1 5.89644E-1 7.28921E-1 7.15909E-1 5.75987E-1 3.92798E-1 3.31418E-1 3.3086E-1 4.10587E-1 4.92186E-1 5.64093E-1 -9999 -9999 -9999 -9999 -9999 -9999 -9999 -9999
-9999 -9999 -9999 -9999 -9999 -9999 -9999 -9999 -9999 -9999 -9999 -9999 -9999 -9999 -9999 -9999 -9999 -9999 -9999 -9999 -9999 -9999 -9999 -9999 -9999 -9999 -9999 -9999 -9999 -9999 -9999 -9999 -9999 -9999 -9999 -9999 -9999 -9999 -9999 -9999 -9999 -9999 -9999 -9999 -9999 -9999 -9999 -9999 -9999 -9999 -9999 -9999 -9999 -9999 -9999 -9999 -9999 -9999 -9999 -9999 -9999 -9999 -9999 -9999 -9999 -9999 -9999 -9999 -9999 -9999 -9999 -9999 -9999 -9999 -9999 -9999 -9999 -9999 -9999 -9999 -9999 -9999 -9999 -9999 -9999 -9999 -9999 -9999 -9999 -9999 -9999 -9999 -9999 -9999 -9999 -9999 -9999 -9999 -9999 -9999 -9999 -9999 -9999 -9999 -9999 -9999 -9999 -9999 -9999 -9999 -9999 -9999 -9999 -9999 -9999 -9999 -9999 -9999 -9999 -9999 -9999 -9999 -9999 -9999 -9999 -9999 -9999 -9999 -9999 -9999 -9999 -9999 -9999 -9999 -9999 -9999 -9999 -9999 -9999 -9999 -9999 -9999 -9999 -9999 -9999 -9999 -9999 -9999 5.51955E-1 5.51776E-1 4.98842E-1 4.98528E-1 5.18181E-1 5.17931E-1 5.17606E-1 5.17301E-1 5.17227E-1 5.17116E-1 4.88669E-1 5.08098E-1 5.0732E-1 5.06534E-1 5.05989E-1 2.82327E-1 2.66645E-1 2.66912E-1 2.67177E-1 2.64565E-1 2.64429E-1 2.64324E-1 2.64366E-1 2.64565E-1 2.64845E-1 2.65061E-1 2.65132E-1 2.65435E-1 2.65854E-1 2.66293E-1 2.63937E-1 4.82596E-1 5.01975E-1 5.40589E-1 5.97542E-1 6.26185E-1 5.90074E-1 3.11129E-1 2.6636E-1 2.37444E-1 1.98298E-1 1.58751E-1 1.4991E-1 1.28617E-1 1.10547E-1 1.094E-1 1.02642E-1 1.37147E-1 1.66618E-1 1.72226E-1 1.74127E-1 1.79441E-1 1.74886E-1 1.83172E-1 1.88945E-1 1.98755E-1 1.91209E-1 1.84878E-1 6.57562E-1 6.55691E-1 6.5644E-1 6.52688E-1 6.53064E-1 6.57935E-1 6.42842E-1 5.85427E-1 5.22498E-1 4.68152E-1 4.73723E-1 5.37569E-1 5.74981E-1 5.64898E-1 5.01944E-1 4.08314E-1 3.37992E-1 3.00836E-1 2.26909E-1 1.52026E-1 1.48432E-1 1.66342E-1 1.87567E-1 1.86453E-1 2.14266E-1 3.00452E-1 3.90902E-1 4.71545E-1 5.55265E-1 5.67978E-1 5.58983E-1 4.74173E-1 3.01872E-1 2.04002E-1 1.94845E-1 3.09098E-1 4.57615E-1 5.73287E-1 6.13364E-1 6.19786E-1 6.29431E-1 6.58833E-1 7.06333E-1 5.91182E-1 4.26948E-1 3.40081E-1 3.1391E-1 3.35166E-1 4.82345E-1 5.42163E-1 -9999 -9999 -9999 -9999 -9999 -9999 -9999 -9999
-9999 -9999 -9999 -9999 -9999 -9999 -9999 -9999 -9999 -9999 -9999 -9999 -9999 -9999 -9999 -9999 -9999 -9999 -9999 -9999 -9999 -9999 -9999 -9999 -9999 -9999 -9999 -9999 -9999 -9999 -9999 -9999 -9999 -9999 -9999 -9999 -9999 -9999 -9999 -9999 -9999 -9999 -9999 -9999 -9999 -9999 -9999 -9999 -9999 -9999 -9999 -9999 -9999 -9999 -9999 -9999 -9999 -9999 -9999 -9999 -9999 -9999 -9999 -9999 -9999 -9999 -9999 -9999 -9999 -9999 -9999 -9999 -9999 -9999 -9999 -9999 -9999 -9999 -9999 -9999 -9999 -9999 -9999 -9999 -9999 -9999 -9999 -9999 -9999 -9999 -9999 -9999 -9999 -9999 -9999 -9999 -9999 -9999 -9999 -9999 -9999 -9999 -9999 -9999 -9999 -9999 -9999 -9999 -9999 -9999 -9999 -9999 -9999 -9999 -9999 -9999 -9999 -9999 -9999 -9999 -9999 -9999 -9999 -9999 -9999 -9999 -9999 -9999 -9999 -9999 -9999 -9999 -9999 -9999 -9999 -9999 -9999 -9999 -9999 -9999 -9999 -9999 -9999 -9999 -9999 -9999 -9999 5.52177E-1 5.52067E-1 4.99197E-1 4.98808E-1 5.18358E-1 5.18098E-1 5.17871E-1 5.17521E-1 5.17165E-1 5.08842E-1 4.88944E-1 5.08717E-1 5.08251E-1 5.07503E-1 5.06722E-1 5.25936E-1 5.25661E-1 2.66591E-1 2.64134E-1 2.64293E-1 2.64398E-1 2.64366E-1 2.6424E-1 2.64187E-1 2.80001E-1 2.64638E-1 2.6504E-1 2.81062E-1 2.78456E-1 2.78775E-1 2.79159E-1 2.79488E-1 2.79665E-1 5.02235E-1 5.40744E-1 5.97126E-1 6.20478E-1 5.79586E-1 3.13295E-1 2.72025E-1 2.44588E-1 1.95282E-1 1.73592E-1 1.57858E-1 1.31448E-1 1.2765E-1 1.12504E-1 1.2533E-1 6.06126E-1 6.32363E-1 6.39283E-1 6.18244E-1 6.35061E-1 6.39666E-1 6.57935E-1 6.55562E-1 6.73801E-1 6.66838E-1 6.60544E-1 6.53816E-1 6.51936E-1 6.52688E-1 6.48539E-1 6.46265E-1 6.45126E-1 6.18865E-1 4.97337E-1 3.66296E-1 3.50494E-1 3.87012E-1 4.23968E-1 4.40309E-1 4.54414E-1 4.74739E-1 5.02709E-1 4.64756E-1 4.16554E-1 3.76951E-1 3.14807E-1 3.08435E-1 3.15138E-1 2.69519E-1 2.61658E-1 3.28903E-1 4.23909E-1 4.84012E-1 5.17982E-1 5.30239E-1 4.96102E-1 4.4259E-1 3.74434E-1 2.70741E-1 2.40874E-1 2.83309E-1 3.85832E-1 5.77773E-1 6.56954E-1 6.37943E-1 5.71188E-1 5.17071E-1 5.14485E-1 5.8126E-1 6.30964E-1 5.68311E-1 4.88453E-1 4.19791E-1 4.16568E-1 4.6613E-1 5.57442E-1 6.03888E-1 6.4115E-1 6.39613E-1 5.99883E-1 5.95559E-1 5.81768E-1 -9999 -9999
-9999 -9999 -9999 -9999 -9999 -9999 -9999 -9999 -9999 -9999 -9999 -9999 -9999 -9999 -9999 -9999 -9999 -9999 -9999 -9999 -9999 -9999 -9999 -9999 -9999 -9999 -9999 -9999 -9999 -9999 -9999 -9999 -9999 -9999 -9999 -9999 -9999 -9999 -9999 -9999 -9999 -9999 -9999 -9999 -9999 -9999 -9999 -9999 -9999 -9999 -9999 -9999 -9999 -9999 -9999 -9999 -9999 -9999 -9999 -9999 -9999 -9999 -9999 -9999 -9999 -9999 -9999 -9999 -9999 -9999 -9999 -9999 -9999 -9999 -9999 -9999 -9999 -9999 -9999 -9999 -9999 -9999 -9999 -9999 -9999 -9999 -9999 -9999 -9999 -9999 -9999 -9999 -9999 -9999 -9999 -9999 -9999 -9999 -9999 -9999 -9999 -9999 -9999 -9999 -9999 -9999 -9999 -9999 -9999 -9999 -9999 -9999 -9999 -9999 -9999 -9999 -9999 -9999 -9999 -9999 -9999 -9999 -9999 -9999 -9999 -9999 -9999 -9999 -9999 -9999 -9999 -9999 -9999 -9999 -9999 -9999 -9999 -9999 -9999 -9999 -9999 -9999 -9999 -9999 -9999 -9999 5.52332E-1 4.99658E-1 4.99491E-1 4.9922E-1 5.18835E-1 5.18499E-1 5.18205E-1 5.17919E-1 5.09383E-1 5.08929E-1 5.08655E-1 5.08642E-1 5.08579E-1 5.08238E-1 5.07621E-1 5.26788E-1 5.25964E-1 5.22092E-1 2.79537E-1 2.79737E-1 2.79825E-1 2.79957E-1 2.79968E-1 2.79891E-1 2.79759E-1 2.79704E-1 2.77247E-1 2.77838E-1 2.78311E-1 2.78518E-1 2.78673E-1 2.78917E-1 2.7925E-1 2.79498E-1 5.02333E-1 5.21228E-1 5.7812E-1 6.27092E-1 5.44575E-1 5.29712E-1 2.98047E-1 2.35233E-1 2.21908E-1 2.0585E-1 1.52866E-1 1.32216E-1 1.23608E-1 1.17168E-1 5.92955E-1 6.19531E-1 6.36214E-1 6.24103E-1 6.33135E-1 6.22658E-1 6.22658E-1 6.38517E-1 6.43738E-1 6.69292E-1 6.46775E-1 6.40689E-1 6.36093E-1 6.52191E-1 6.51936E-1 6.40552E-1 6.30165E-1 6.44759E-1 5.98665E-1 4.58507E-1 3.47268E-1 3.63997E-1 3.74304E-1 3.70042E-1 4.05167E-1 4.63812E-1 5.30206E-1 5.91729E-1 5.81226E-1 5.56585E-1 5.76785E-1 5.56555E-1 5.4671E-1 5.38001E-1 4.57459E-1 3.93506E-1 3.62291E-1 3.5612E-1 3.51985E-1 3.80349E-1 4.05648E-1 3.59665E-1 2.94599E-1 2.80139E-1 2.8232E-1 3.76171E-1 4.66093E-1 4.93697E-1 5.13584E-1 5.52992E-1 4.70344E-1 3.73287E-1 3.2575E-1 3.45808E-1 4.34686E-1 5.46448E-1 5.61753E-1 5.63813E-1 5.25331E-1 4.85201E-1 4.87713E-1 5.4916E-1 5.7144E-1 5.83728E-1 5.98654E-1 5.38693E-1 4.39392E-1 4.67947E-1 5.11082E-1 5.70308E-1
-9999 -9999 -9999 -9999 -9999 -9999 -9999 -9999 -9999 -9999 -9999 -9999 -9999 -9999 -9999 -9999 -9999 -9999 -9999 -9999 -9999 -9999 -9999 -9999 -9999 -9999 -9999 -9999 -9999 -9999 -9999 -9999 -9999 -9999 -9999 -9999 -9999 -9999 -9999 -9999 -9999 -9999 -9999 -9999 -9999 -9999 -9999 -9999 -9999 -9999 -9999 -9999 -9999 -9999 -9999 -9999 -9999 -9999 -9999 -9999 -9999 -9999 -9999 -9999 -9999 -9999 -9999 -9999 -9999 -9999 -9999 -9999 -9999 -9999 -9999 -9999 -9999 -9999 -9999 -9999 -9999 -9999 -9999 -9999 -9999 -9999 -9999 -9999 -9999 -9999 -9999 -9999 -9999 -9999 -9999 -9999 -9999 -9999 -9999 -9999 -9999 -9999 -9999 -9999 -9999 -9999 -9999 -9999 -9999 -9999 -9999 -9999 -9999 -9999 -9999 -9999 -9999 -9999 -9999 -9999 -9999 -9999 -9999 -9999 -9999 -9999 -9999 -9999 -9999 -9999 -9999 -9999 -9999 -9999 -9999 -9999 -9999 -9999 -9999 -9999 -9999 -9999 -9999 -9999 -9999 -9999 4.99835E-1 4.9968E-1 4.99378E-1 4.99106E-1 5.18835E-1 5.18604E-1 5.18311E-1 4.89857E-1 5.09419E-1 5.08991E-1 5.08617E-1 5.08479E-1 5.08428E-1 5.08174E-1 5.27616E-1 5.23398E-1 5.22561E-1 5.41972E-1 2.79482E-1 2.79649E-1 2.79704E-1 2.79803E-1 2.79858E-1 2.79781E-1 2.76875E-1 2.92925E-1 2.93074E-1 2.77496E-1 2.78207E-1 2.78549E-1 2.78683E-1 2.78826E-1 2.79029E-1 2.95561E-1 2.95767E-1 5.01738E-1 5.36144E-1 6.11438E-1 5.76717E-1 5.29819E-1 2.74348E-1 2.61905E-1 2.08238E-1 1.61795E-1 1.22886E-1 1.14162E-1 4.67626E-1 5.43545E-1 5.98161E-1 6.28494E-1 6.41958E-1 6.44244E-1 6.31977E-1 6.21877E-1 6.17571E-1 6.28881E-1 6.31858E-1 6.43357E-1 6.39542E-1 6.49929E-1 6.51438E-1 6.39542E-1 6.56319E-1 6.54838E-1 6.46919E-1 6.4616E-1 6.13735E-1 5.43155E-1 5.00747E-1 5.12422E-1 5.2948E-1 5.40673E-1 5.76784E-1 6.32078E-1 6.68184E-1 6.83803E-1 6.67214E-1 6.63786E-1 6.7634E-1 6.67108E-1 6.57616E-1 6.39419E-1 5.52445E-1 3.69502E-1 2.54077E-1 2.27944E-1 2.52873E-1 3.17886E-1 3.33402E-1 2.55585E-1 2.26837E-1 2.20686E-1 3.19725E-1 4.41629E-1 4.48242E-1 3.78886E-1 3.54182E-1 3.51265E-1 3.07544E-1 2.32513E-1 2.30476E-1 2.74332E-1 3.29994E-1 3.38612E-1 4.33964E-1 4.93323E-1 4.88478E-1 4.95874E-1 4.50554E-1 4.65294E-1 5.0667E-1 5.16111E-1 5.35774E-1 4.73243E-1 3.25951E-1 2.99947E-1 4.15325E-1 5.21679E-1
-9999 -9999 -9999 -9999 -9999 -9999 -9999 -9999 -9999 -9999 -9999 -9999 -9999 -9999 -9999 -9999 -9999 -9999 -9999 -9999 -9999 -9999 -9999 -9999 -9999 -9999 -9999 -9999 -9999 -9999 -9999 -9999 -9999 -9999 -9999 -9999 -9999 -9999 -9999 -9999 -9999 -9999 -9999 -9999 -9999 -9999 -9999 -9999 -9999 -9999 -9999 -9999 -9999 -9999 -9999 -9999 -9999 -9999 -9999 -9999 -9999 -9999 -9999 -9999 -9999 -9999 -9999 -9999 -9999 -9999 -9999 -9999 -9999 -9999 -9999 -9999 -9999 -9999 -9999 -9999 -9999 -9999 -9999 -9999 -9999 -9999 -9999 -9999 -9999 -9999 -9999 -9999 -9999 -9999 -9999 -9999 -9999 -9999 -9999 -9999 -9999 -9999 -9999 -9999 -9999 -9999 -9999 -9999 -9999 -9999 -9999 -9999 -9999 -9999 -9999 -9999 -9999 -9999 -9999 -9999 -9999 -9999 -9999 -9999 -9999 -9999 -9999 -9999 -9999 -9999 -9999 -9999 -9999 -9999 -9999 -9999 -9999 -9999 -9999 -9999 -9999 -9999 -9999 -9999 -9999 4.99989E-1 4.99912E-1 4.99658E-1 5.1929E-1 5.18984E-1 5.18766E-1 4.904E-1 4.90154E-1 5.09793E-1 5.09504E-1 5.09114E-1 5.08717E-1 5.28394E-1 5.28268E-1 5.24661E-1 5.24199E-1 5.23504E-1 5.2267E-1 5.42041E-1 2.95759E-1 2.9592E-1 2.95943E-1 2.96012E-1 2.93222E-1 2.93199E-1 2.93028E-1 2.92787E-1 2.92729E-1 2.93244E-1 2.77817E-1 2.94667E-1 2.94912E-1 2.95018E-1 2.95124E-1 2.92415E-1 2.92632E-1 4.98411E-1 5.17098E-1 5.74284E-1 5.72895E-1 5.1391E-1 2.88775E-1 2.43983E-1 1.73122E-1 1.60437E-1 1.39352E-1 1.30553E-1 3.85651E-1 4.97783E-1 5.81262E-1 6.29656E-1 6.28377E-1 6.46902E-1 6.33906E-1 6.21877E-1 6.15607E-1 6.17963E-1 6.29656E-1 6.36599E-1 6.36599E-1 6.34676E-1 6.45004E-1 6.64873E-1 6.72587E-1 6.80236E-1 6.76255E-1 6.83841E-1 6.85631E-1 6.74437E-1 6.70058E-1 6.75654E-1 6.836E-1 6.87377E-1 7.06089E-1 6.93556E-1 6.36204E-1 6.33037E-1 6.6671E-1 6.43323E-1 6.26301E-1 5.79625E-1 5.62511E-1 5.85879E-1 5.53468E-1 3.70049E-1 2.48628E-1 2.47469E-1 2.99042E-1 3.4771E-1 2.95646E-1 2.02823E-1 1.93075E-1 2.37736E-1 3.15123E-1 3.62843E-1 2.96576E-1 2.45394E-1 2.59048E-1 3.03071E-1 2.31721E-1 1.91964E-1 2.00884E-1 2.39498E-1 2.77E-1 2.83148E-1 3.29658E-1 3.78046E-1 3.81427E-1 3.70552E-1 3.68001E-1 3.64915E-1 3.1068E-1 3.77589E-1 4.35704E-1 4.01049E-1 2.8163E-1 2.63188E-1 4.02746E-1 5.06127E-1
-9999 -9999 -9999 -9999 -9999 -9999 -9999 -9999 -9999 -9999 -9999 -9999 -9999 -9999 -9999 -9999 -9999 -9999 -9999 -9999 -9999 -9999 -9999 -9999 -9999 -9999 -9999 -9999 -9999 -9999 -9999 -9999 -9999 -9999 -9999 -9999 -9999 -9999 -9999 -9999 -9999 -9999 -9999 -9999 -9999 -9999 -9999 -9999 -9999 -9999 -9999 -9999 -9999 -9999 -9999 -9999 -9999 -9999 -9999 -9999 -9999 -9999 -9999 -9999 -9999 -9999 -9999 -9999 -9999 -9999 -9999 -9999 -9999 -9999 -9999 -9999 -9999 -9999 -9999 -9999 -9999 -9999 -9999 -9999 -9999 -9999 -9999 -9999 -9999 -9999 -9999 -9999 -9999 -9999 -9999 -9999 -9999 -9999 -9999 -9999 -9999 -9999 -9999 -9999 -9999 -9999 -9999 -9999 -9999 -9999 -9999 -9999 -9999 -9999 -9999 -9999 -9999 -9999 -9999 -9999 -9999 -9999 -9999 -9999 -9999 -9999 -9999 -9999 -9999 -9999 -9999 -9999 -9999 -9999 -9999 -9999 -9999 -9999 -9999 -9999 -9999 -9999 -9999 -9999 -9999 5.0026E-1 5.0013E-1 4.99857E-1 5.1947E-1 5.19211E-1 4.90805E-1 4.90459E-1 5.10138E-1 5.09877E-1 5.09589E-1 5.09261E-1 5.28782E-1 5.24901E-1 5.24699E-1 5.24546E-1 5.24224E-1 5.23623E-1 5.42737E-1 5.42151E-1 2.95736E-1 2.93005E-1 2.92994E-1 2.93062E-1 2.93165E-1 2.93176E-1 2.93039E-1 2.92753E-1 3.09262E-1 2.92764E-1 2.93481E-1 2.9431E-1 2.91858E-1 2.91964E-1 2.91985E-1 2.92038E-1 2.92175E-1 2.92269E-1 2.91816E-1 5.16034E-1 5.14352E-1 5.41262E-1 3.10718E-1 2.28707E-1 2.00173E-1 1.94801E-1 1.91473E-1 1.46378E-1 1.21058E-1 4.77468E-1 5.65388E-1 6.25775E-1 6.51814E-1 6.50684E-1 6.3583E-1 6.23048E-1 6.11667E-1 6.01752E-1 5.90544E-1 5.8692E-1 5.98561E-1 6.17178E-1 6.42721E-1 6.54689E-1 6.8986E-1 7.05275E-1 7.11106E-1 7.13707E-1 7.14628E-1 7.14372E-1 6.86702E-1 6.44369E-1 6.29388E-1 6.49311E-1 6.52176E-1 5.87306E-1 4.67214E-1 5.02137E-1 6.20692E-1 6.04162E-1 5.1907E-1 4.07916E-1 3.42983E-1 3.96643E-1 4.53822E-1 3.67472E-1 2.63561E-1 2.46218E-1 2.74024E-1 2.84982E-1 2.61476E-1 1.88292E-1 1.83781E-1 2.10889E-1 2.42858E-1 2.29299E-1 2.00043E-1 1.72783E-1 2.17626E-1 2.606E-1 2.11654E-1 1.49508E-1 1.892E-1 2.2204E-1 2.28488E-1 2.5843E-1 2.979E-1 2.63637E-1 2.70047E-1 2.77368E-1 2.65109E-1 2.65336E-1 2.22258E-1 2.21196E-1 3.28711E-1 3.55472E-1 3.13042E-1 3.54878E-1 4.25614E-1 -9999
-9999 -9999 -9999 -9999 -9999 -9999 -9999 -9999 -9999 -9999 -9999 -9999 -9999 -9999 -9999 -9999 -9999 -9999 -9999 -9999 -9999 -9999 -9999 -9999 -9999 -9999 -9999 -9999 -9999 -9999 -9999 -9999 -9999 -9999 -9999 -9999 -9999 -9999 -9999 -9999 -9999 -9999 -9999 -9999 -9999 -9999 -9999 -9999 -9999 -9999 -9999 -9999 -9999 -9999 -9999 -9999 -9999 -9999 -9999 -9999 -9999 -9999 -9999 -9999 -9999 -9999 -9999 -9999 -9999 -9999 -9999 -9999 -9999 -9999 -9999 -9999 -9999 -9999 -9999 -9999 -9999 -9999 -9999 -9999 -9999 -9999 -9999 -9999 -9999 -9999 -9999 -9999 -9999 -9999 -9999 -9999 -9999 -9999 -9999 -9999 -9999 -9999 -9999 -9999 -9999 -9999 -9999 -9999 -9999 -9999 -9999 -9999 -9999 -9999 -9999 -9999 -9999 -9999 -9999 -9999 -9999 -9999 -9999 -9999 -9999 -9999 -9999 -9999 -9999 -9999 -9999 -9999 -9999 -9999 -9999 -9999 -9999 5.48604E-1 -9999 -9999 -9999 -9999 -9999 -9999 -9999 4.91795E-1 4.96408E-1 5.00184E-1 4.91758E-1 4.91549E-1 4.91293E-1 4.9092E-1 5.10465E-1 5.10079E-1 5.09745E-1 5.2594E-1 5.25463E-1 5.24939E-1 5.24584E-1 5.24418E-1 5.24186E-1 5.43614E-1 5.42952E-1 5.38886E-1 3.09572E-1 2.92902E-1 3.09631E-1 2.92914E-1 3.09773E-1 2.93028E-1 3.09702E-1 3.09441E-1 3.09117E-1 3.06116E-1 3.06628E-1 2.90848E-1 2.91472E-1 2.91655E-1 3.08367E-1 3.08367E-1 3.08367E-1 2.91794E-1 2.91709E-1 3.07455E-1 5.54263E-1 5.51881E-1 2.81017E-1 2.22646E-1 1.70771E-1 1.5945E-1 1.55796E-1 1.09158E-1 1.09071E-1 5.16853E-1 5.8114E-1 6.31468E-1 6.3712E-1 6.51693E-1 6.35323E-1 6.11939E-1 5.8114E-1 5.45948E-1 5.28087E-1 5.21837E-1 5.47558E-1 5.79925E-1 6.37367E-1 6.62146E-1 6.99347E-1 7.01433E-1 7.01518E-1 7.01592E-1 7.01482E-1 6.90958E-1 5.98931E-1 4.79314E-1 4.28838E-1 4.26587E-1 4.60413E-1 3.92773E-1 3.3892E-1 4.19161E-1 5.73602E-1 6.41097E-1 5.70554E-1 4.58503E-1 3.2007E-1 2.81837E-1 2.70593E-1 1.9948E-1 1.54678E-1 1.55367E-1 1.85892E-1 1.86149E-1 1.97651E-1 1.55911E-1 1.27918E-1 1.31918E-1 1.54879E-1 1.4383E-1 1.28675E-1 1.45618E-1 1.64655E-1 1.87538E-1 1.64725E-1 1.33261E-1 1.27367E-1 1.68929E-1 1.9711E-1 2.62132E-1 3.08035E-1 2.37743E-1 1.83628E-1 1.95253E-1 1.9678E-1 2.10874E-1 2.11281E-1 2.36696E-1 3.91984E-1 4.57479E-1 5.0835E-1 -9999 -9999 -9999
-9999 -9999 -9999 -9999 -9999 -9999 -9999 -9999 -9999 -9999 -9999 -9999 -9999 -9999 -9999 -9999 -9999 -9999 -9999 -9999 -9999 -9999 -9999 -9999 -9999 -9999 -9999 -9999 -9999 -9999 -9999 -9999 -9999 -9999 -9999 -9999 -9999 -9999 -9999 -9999 -9999 -9999 -9999 -9999 -9999 -9999 -9999 -9999 -9999 -9999 -9999 -9999 -9999 -9999 -9999 -9999 -9999 -9999 -9999 -9999 -9999 -9999 -9999 -9999 -9999 -9999 -9999 -9999 -9999 -9999 -9999 -9999 -9999 -9999 -9999 -9999 -9999 -9999 -9999 -9999 -9999 -9999 -9999 -9999 -9999 -9999 -9999 -9999 -9999 -9999 -9999 -9999 -9999 -9999 -9999 -9999 -9999 -9999 -9999 -9999 -9999 -9999 -9999 -9999 -9999 -9999 -9999 -9999 -9999 -9999 -9999 -9999 -9999 -9999 -9999 -9999 -9999 -9999 -9999 -9999 -9999 -9999 -9999 -9999 -9999 -9999 -9999 -9999 -9999 -9999 -9999 -9999 -9999 -9999 -9999 -9999 -9999 -9999 -9999 -9999 -9999 -9999 -9999 -9999 4.86721E-1 4.83493E-1 4.90411E-1 4.72222E-1 4.71996E-1 4.91791E-1 4.91649E-1 4.91416E-1 5.11016E-1 5.10593E-1 5.06722E-1 5.26277E-1 5.25758E-1 5.25165E-1 5.44553E-1 5.44261E-1 5.44055E-1 5.40303E-1 5.39763E-1 5.39091E-1 3.26894E-1 3.09537E-1 3.09429E-1 3.09453E-1 3.09596E-1 3.09655E-1 3.06593E-1 3.06379E-1 3.06116E-1 3.0585E-1 3.0602E-1 3.0684E-1 3.0766E-1 3.08055E-1 3.08111E-1 3.08011E-1 3.07898E-1 3.07954E-1 2.9132E-1 2.87876E-1 3.20591E-1 5.10759E-1 5.03831E-1 2.80484E-1 2.53228E-1 1.88511E-1 1.42096E-1 1.48607E-1 1.2866E-1 5.82354E-1 6.25264E-1 6.53573E-1 6.64752E-1 6.55449E-1 6.32627E-1 5.83163E-1 5.33475E-1 4.66684E-1 4.29243E-1 4.32208E-1 4.69734E-1 5.48384E-1 6.2643E-1 6.82246E-1 6.97439E-1 6.91511E-1 6.7659E-1 6.72248E-1 6.54468E-1 6.0451E-1 5.02243E-1 3.51429E-1 2.63035E-1 2.40872E-1 2.59634E-1 2.44352E-1 2.66633E-1 3.90155E-1 5.70752E-1 6.36057E-1 6.10894E-1 5.52934E-1 3.64619E-1 2.08212E-1 1.31053E-1 1.00566E-1 8.31445E-2 1.06385E-1 1.29758E-1 1.49004E-1 1.60304E-1 1.36577E-1 1.30364E-1 1.40077E-1 1.37852E-1 1.27903E-1 1.38299E-1 1.60944E-1 1.93789E-1 1.94316E-1 1.65232E-1 1.24515E-1 1.03955E-1 1.06189E-1 1.77614E-1 2.42832E-1 2.6292E-1 2.0654E-1 1.48236E-1 1.33757E-1 2.09338E-1 3.03637E-1 3.77287E-1 4.81162E-1 -9999 -9999 -9999 -9999 -9999 -9999
-9999 -9999 -9999 -9999 -9999 -9999 -9999 -9999 -9999 -9999 -9999 -9999 -9999 -9999 -9999 -9999 -9999 -9999 -9999 -9999 -9999 -9999 -9999 -9999 -9999 -9999 -9999 -9999 -9999 -9999 -9999 -9999 -9999 -9999 -9999 -9999 -9999 -9999 -9999 -9999 -9999 -9999 -9999 -9999 -9999 -9999 -9999 -9999 -9999 -9999 -9999 -9999 -9999 -9999 -9999 -9999 -9999 -9999 -9999 -9999 -9999 -9999 -9999 -9999 -9999 -9999 -9999 -9999 -9999 -9999 -9999 -9999 -9999 -9999 -9999 -9999 -9999 -9999 -9999 -9999 -9999 -9999 -9999 -9999 -9999 -9999 -9999 -9999 -9999 -9999 -9999 -9999 -9999 -9999 -9999 -9999 -9999 -9999 -9999 -9999 -9999 -9999 -9999 -9999 -9999 -9999 -9999 -9999 -9999 -9999 -9999 -9999 -9999 -9999 -9999 -9999 -9999 -9999 -9999 -9999 -9999 -9999 -9999 -9999 -9999 -9999 -9999 -9999 -9999 -9999 -9999 -9999 -9999 -9999 -9999 -9999 -9999 -9999 -9999 -9999 -9999 -9999 -9999 -9999 4.61309E-1 4.55474E-1 4.66482E-1 4.91955E-1 4.91715E-1 4.91593E-1 4.91538E-1 5.11432E-1 5.07847E-1 5.07622E-1 5.07291E-1 5.26808E-1 5.26265E-1 5.25684E-1 5.45017E-1 5.44541E-1 5.40757E-1 5.4046E-1 5.39975E-1 5.59138E-1 3.27003E-1 3.26686E-1 3.26451E-1 3.26476E-1 3.06415E-1 3.06415E-1 3.0626E-1 3.23299E-1 3.23175E-1 3.2285E-1 3.22737E-1 3.23311E-1 3.0712E-1 3.0766E-1 3.07694E-1 3.04476E-1 3.04316E-1 3.04373E-1 2.87798E-1 2.87676E-1 2.87531E-1 4.71818E-1 5.04979E-1 2.58637E-1 2.29696E-1 1.72711E-1 1.64029E-1 1.57407E-1 6.23316E-1 6.4298E-1 6.53198E-1 6.61789E-1 6.65121E-1 6.47538E-1 6.24488E-1 5.50158E-1 4.35105E-1 3.7059E-1 3.63988E-1 3.67469E-1 4.19781E-1 5.34719E-1 6.25264E-1 6.8547E-1 6.93627E-1 6.66622E-1 6.07827E-1 5.75426E-1 5.38297E-1 4.96798E-1 4.50028E-1 3.5201E-1 2.32366E-1 1.70774E-1 1.56844E-1 1.96683E-1 2.92291E-1 4.31289E-1 5.26771E-1 5.09219E-1 4.53464E-1 4.68045E-1 3.42705E-1 1.79141E-1 1.07044E-1 8.1226E-2 7.78728E-2 1.24345E-1 2.00916E-1 2.56811E-1 2.63863E-1 2.61326E-1 2.70324E-1 2.80292E-1 2.37624E-1 1.8616E-1 1.8253E-1 1.96901E-1 2.06673E-1 2.082E-1 1.56969E-1 1.09272E-1 9.09569E-2 9.33729E-2 1.27988E-1 1.72525E-1 1.78652E-1 1.66179E-1 1.69827E-1 2.10115E-1 4.04902E-1 5.10747E-1 -9999 -9999 -9999 -9999 -9999 -9999 -9999 -9999
-9999 -9999 -9999 -9999 -9999 -9999 -9999 -9999 -9999 -9999 -9999 -9999 -9999 -9999 -9999 -9999 -9999 -9999 -9999 -9999 -9999 -9999 -9999 -9999 -9999 -9999 -9999 -9999 -9999 -9999 -9999 -9999 -9999 -9999 -9999 -9999 -9999 -9999 -9999 -9999 -9999 -9999 -9999 -9999 -9999 -9999 -9999 -9999 -9999 -9999 -9999 -9999 -9999 -9999 -9999 -9999 -9999 -9999 -9999 -9999 -9999 -9999 -9999 -9999 -9999 -9999 -9999 -9999 -9999 -9999 -9999 -9999 -9999 -9999 -9999 -9999 -9999 -9999 -9999 -9999 -9999 -9999 -9999 -9999 -9999 -9999 -9999 -9999 -9999 -9999 -9999 -9999 -9999 -9999 -9999 -9999 -9999 -9999 -9999 -9999 -9999 -9999 -9999 -9999 -9999 -9999 -9999 -9999 -9999 -9999 -9999 -9999 -9999 -9999 -9999 -9999 -9999 -9999 -9999 -9999 -9999 -9999 -9999 -9999 -9999 -9999 -9999 -9999 -9999 -9999 -9999 -9999 -9999 -9999 -9999 -9999 -9999 -9999 -9999 -9999 -9999 -9999 -9999 4.61768E-1 4.54101E-1 4.63268E-1 4.72147E-1 4.91824E-1 4.91604E-1 4.91438E-1 5.1132E-1 5.07813E-1 5.07746E-1 5.0769E-1 5.0752E-1 5.27213E-1 5.26785E-1 5.26265E-1 5.42194E-1 5.41678E-1 5.41215E-1 5.40744E-1 5.40159E-1 5.59178E-1 3.26906E-1 3.26427E-1 3.23224E-1 3.23286E-1 3.23323E-1 3.2315E-1 3.2295E-1 3.22963E-1 3.23E-1 3.22762E-1 3.22408E-1 3.22775E-1 3.0363E-1 3.04189E-1 3.0405E-1 3.03582E-1 3.03381E-1 3.03358E-1 3.03274E-1 3.03606E-1 2.71683E-1 2.87642E-1 3.19951E-1 3.0389E-1 2.28775E-1 1.99575E-1 1.89507E-1 6.70638E-1 6.6586E-1 6.55449E-1 6.36477E-1 6.26042E-1 6.20582E-1 6.05996E-1 5.51945E-1 4.72251E-1 3.8021E-1 3.45776E-1 3.74505E-1 4.2246E-1 4.81108E-1 5.30214E-1 6.08382E-1 6.71736E-1 6.91511E-1 6.60174E-1 5.89802E-1 5.79073E-1 5.77045E-1 5.28304E-1 4.36201E-1 3.4705E-1 2.47798E-1 1.73176E-1 1.45578E-1 1.87588E-1 2.62443E-1 3.25445E-1 3.23115E-1 2.83121E-1 2.46175E-1 2.82083E-1 2.75187E-1 2.46094E-1 2.00903E-1 1.8023E-1 1.55897E-1 2.233E-1 3.79427E-1 4.78556E-1 4.62847E-1 4.25361E-1 3.97591E-1 3.65223E-1 3.39231E-1 2.75396E-1 2.00535E-1 1.53616E-1 1.58409E-1 1.38477E-1 1.15853E-1 9.01135E-2 9.67212E-2 1.20149E-1 1.38862E-1 1.44871E-1 1.70641E-1 2.03887E-1 2.59604E-1 3.71907E-1 4.90163E-1 -9999 -9999 -9999 -9999 -9999 -9999 -9999 -9999 -9999
-9999 -9999 -9999 -9999 -9999 -9999 -9999 -9999 -9999 -9999 -9999 -9999 -9999 -9999 -9999 -9999 -9999 -9999 -9999 -9999 -9999 -9999 -9999 -9999 -9999 -9999 -9999 -9999 -9999 -9999 -9999 -9999 -9999 -9999 -9999 -9999 -9999 -9999 -9999 -9999 -9999 -9999 -9999 -9999 -9999 -9999 -9999 -9999 -9999 -9999 -9999 -9999 -9999 -9999 -9999 -9999 -9999 -9999 -9999 -9999 -9999 -9999 -9999 -9999 -9999 -9999 -9999 -9999 -9999 -9999 -9999 -9999 -9999 -9999 -9999 -9999 -9999 -9999 -9999 -9999 -9999 -9999 -9999 -9999 -9999 -9999 -9999 -9999 -9999 -9999 -9999 -9999 -9999 -9999 -9999 -9999 -9999 -9999 -9999 -9999 -9999 -9999 -9999 -9999 -9999 -9999 -9999 -9999 -9999 -9999 -9999 -9999 -9999 -9999 -9999 -9999 -9999 -9999 -9999 -9999 -9999 -9999 -9999 -9999 -9999 -9999 -9999 -9999 -9999 -9999 -9999 -9999 -9999 -9999 -9999 -9999 -9999 -9999 -9999 -9999 -9999 4.6636E-1 4.3395E-1 4.31684E-1 4.55932E-1 4.64186E-1 4.92117E-1 4.91966E-1 4.91802E-1 4.88209E-1 5.07992E-1 5.07768E-1 5.07531E-1 5.27339E-1 5.2727E-1 5.27132E-1 5.23446E-1 5.23165E-1 5.42687E-1 5.42291E-1 5.41728E-1 5.4105E-1 5.59969E-1 5.78549E-1 3.41106E-1 3.58741E-1 3.40596E-1 3.23175E-1 3.40839E-1 3.40583E-1 3.40364E-1 3.22725E-1 3.2275E-1 3.22497E-1 3.3646E-1 3.19246E-1 3.20075E-1 3.03535E-1 3.03298E-1 3.19751E-1 3.0233E-1 3.02095E-1 3.02058E-1 3.02902E-1 2.71661E-1 2.4189E-1 2.41417E-1 2.26259E-1 2.25536E-1 2.25276E-1 7.03318E-1 6.92843E-1 6.62409E-1 6.28249E-1 5.92013E-1 5.54158E-1 5.2616E-1 4.798E-1 4.15163E-1 3.81104E-1 3.70534E-1 4.22123E-1 4.67147E-1 5.06E-1 5.01425E-1 5.09476E-1 5.67684E-1 6.55954E-1 7.116E-1 7.06046E-1 6.81307E-1 6.73333E-1 6.64495E-1 6.15385E-1 5.23574E-1 4.11368E-1 3.026E-1 2.2248E-1 1.93083E-1 2.10489E-1 2.27053E-1 2.21204E-1 1.91859E-1 1.77144E-1 1.75919E-1 1.94443E-1 2.72568E-1 3.76181E-1 4.02029E-1 4.06858E-1 4.10073E-1 4.30552E-1 5.1408E-1 5.43182E-1 4.63839E-1 3.46308E-1 2.70246E-1 2.39716E-1 2.8876E-1 2.85059E-1 1.7246E-1 1.04174E-1 1.00445E-1 9.83204E-2 8.47895E-2 1.03286E-1 1.57146E-1 2.17058E-1 2.49528E-1 2.59252E-1 2.74105E-1 2.97949E-1 3.97768E-1 5.07167E-1 -9999 -9999 -9999 -9999 -9999 -9999 -9999 -9999 -9999 -9999
-9999 -9999 -9999 -9999 -9999 -9999 -9999 -9999 -9999 -9999 -9999 -9999 -9999 -9999 -9999 -9999 -9999 -9999 -9999 -9999 -9999 -9999 -9999 -9999 -9999 -9999 -9999 -9999 -9999 -9999 -9999 -9999 -9999 -9999 -9999 -9999 -9999 -9999 -9999 -9999 -9999 -9999 -9999 -9999 -9999 -9999 -9999 -9999 -9999 -9999 -9999 -9999 -9999 -9999 -9999 -9999 -9999 -9999 -9999 -9999 -9999 -9999 -9999 -9999 -9999 -9999 -9999 -9999 -9999 -9999 -9999 -9999 -9999 -9999 -9999 -9999 -9999 -9999 -9999 -9999 -9999 -9999 -9999 -9999 -9999 -9999 -9999 -9999 -9999 -9999 -9999 -9999 -9999 -9999 -9999 -9999 -9999 -9999 -9999 -9999 -9999 -9999 -9999 -9999 -9999 -9999 -9999 -9999 -9999 -9999 -9999 -9999 -9999 -9999 -9999 -9999 -9999 -9999 -9999 -9999 -9999 -9999 -9999 -9999 -9999 -9999 -9999 -9999 -9999 -9999 -9999 -9999 -9999 -9999 -9999 -9999 -9999 -9999 -9999 -9999 -9999 4.30778E-1 4.29873E-1 4.52271E-1 4.58223E-1 4.61432E-1 4.65563E-1 4.90079E-1 4.8859E-1 4.88406E-1 5.08025E-1 5.07497E-1 5.06933E-1 5.2662E-1 5.26561E-1 5.23082E-1 5.23153E-1 5.23177E-1 5.429E-1 5.42627E-1 5.42072E-1 5.60965E-1 5.76176E-1 5.75018E-1 5.93378E-1 3.58304E-1 3.40351E-1 3.40711E-1 3.40775E-1 3.40621E-1 3.4039E-1 3.37154E-1 3.36985E-1 3.3662E-1 3.2642E-1 3.2934E-1 3.19475E-1 3.19914E-1 3.19575E-1 3.1307E-1 2.98996E-1 2.81246E-1 2.96216E-1 2.86398E-1 2.53476E-1 2.39045E-1 2.24443E-1 2.23722E-1 2.23173E-1 7.08704E-1 7.04698E-1 6.86065E-1 6.8E-1 6.31469E-1 5.43621E-1 4.65553E-1 4.08084E-1 3.69195E-1 3.5588E-1 3.80346E-1 4.46349E-1 4.98933E-1 4.9616E-1 4.61746E-1 4.08718E-1 3.87439E-1 4.74385E-1 6.39437E-1 7.12185E-1 7.15569E-1 6.74891E-1 5.9074E-1 5.75245E-1 5.66016E-1 4.91294E-1 3.29627E-1 2.64362E-1 2.90152E-1 3.44249E-1 3.8822E-1 3.94437E-1 3.35384E-1 2.99242E-1 3.14807E-1 3.28699E-1 3.44777E-1 3.8407E-1 4.66472E-1 5.6161E-1 6.06147E-1 5.96191E-1 5.65445E-1 5.14742E-1 4.45932E-1 3.05568E-1 1.89907E-1 1.41031E-1 1.3804E-1 1.54199E-1 2.06379E-1 1.73239E-1 9.68538E-2 8.13266E-2 9.2912E-2 8.74603E-2 1.12328E-1 1.68297E-1 1.86461E-1 2.0107E-1 2.65368E-1 3.51269E-1 4.56823E-1 4.9309E-1 -9999 -9999 -9999 -9999 -9999 -9999 -9999 -9999 -9999 -9999 -9999
-9999 -9999 -9999 -9999 -9999 -9999 -9999 -9999 -9999 -9999 -9999 -9999 -9999 -9999 -9999 -9999 -9999 -9999 -9999 -9999 -9999 -9999 -9999 -9999 -9999 -9999 -9999 -9999 -9999 -9999 -9999 -9999 -9999 -9999 -9999 -9999 -9999 -9999 -9999 -9999 -9999 -9999 -9999 -9999 -9999 -9999 -9999 -9999 -9999 -9999 -9999 -9999 -9999 -9999 -9999 -9999 -9999 -9999 -9999 -9999 -9999 -9999 -9999 -9999 -9999 -9999 -9999 -9999 -9999 -9999 -9999 -9999 -9999 -9999 -9999 -9999 -9999 -9999 -9999 -9999 -9999 -9999 -9999 -9999 -9999 -9999 -9999 -9999 -9999 -9999 -9999 -9999 -9999 -9999 -9999 -9999 -9999 -9999 -9999 -9999 -9999 -9999 -9999 -9999 -9999 -9999 -9999 -9999 -9999 -9999 -9999 -9999 -9999 -9999 -9999 -9999 -9999 -9999 -9999 -9999 -9999 -9999 -9999 -9999 -9999 -9999 -9999 -9999 -9999 -9999 -9999 -9999 -9999 -9999 -9999 -9999 -9999 -9999 -9999 -9999 4.30778E-1 4.28064E-1 4.49528E-1 4.5639E-1 4.62809E-1 4.85929E-1 4.82941E-1 4.88698E-1 4.88471E-1 5.08136E-1 5.07565E-1 5.26656E-1 5.45607E-1 5.4174E-1 5.41728E-1 5.419E-1 5.42266E-1 5.42627E-1 5.42794E-1 5.42639E-1 5.58461E-1 5.57573E-1 5.76111E-1 5.94256E-1 5.93075E-1 3.76424E-1 3.58091E-1 3.40609E-1 3.40864E-1 3.3768E-1 3.37373E-1 3.37024E-1 3.36659E-1 3.41925E-1 3.32665E-1 3.22063E-1 3.18926E-1 3.19183E-1 3.08811E-1 2.897E-1 2.84836E-1 2.90606E-1 2.67722E-1 2.53059E-1 2.52635E-1 2.33753E-1 2.05382E-1 6.63656E-1 6.79278E-1 6.89305E-1 6.7635E-1 6.95657E-1 7.00648E-1 6.76706E-1 6.09621E-1 5.29658E-1 4.38112E-1 4.16046E-1 4.49611E-1 4.77717E-1 4.87973E-1 4.61255E-1 4.11519E-1 3.45518E-1 2.86594E-1 2.83648E-1 4.18421E-1 6.29031E-1 7.12668E-1 7.0967E-1 6.49932E-1 4.63078E-1 3.32783E-1 3.07179E-1 3.02959E-1 2.31503E-1 2.47104E-1 3.81378E-1 5.4982E-1 6.21085E-1 6.15778E-1 5.58278E-1 5.63081E-1 5.69427E-1 5.74129E-1 5.92261E-1 5.94064E-1 6.22349E-1 6.53951E-1 6.43323E-1 5.44711E-1 4.38212E-1 3.83806E-1 2.70245E-1 1.82803E-1 1.04166E-1 7.77496E-2 7.92859E-2 8.22274E-2 1.28792E-1 1.85426E-1 1.51384E-1 1.1404E-1 1.04023E-1 9.67106E-2 9.09402E-2 9.09543E-2 9.15101E-2 1.13127E-1 2.11744E-1 4.04815E-1 -9999 -9999 -9999 -9999 -9999 -9999 -9999 -9999 -9999 -9999 -9999 -9999 -9999
-9999 -9999 -9999 -9999 -9999 -9999 -9999 -9999 -9999 -9999 -9999 -9999 -9999 -9999 -9999 -9999 -9999 -9999 -9999 -9999 -9999 -9999 -9999 -9999 -9999 -9999 -9999 -9999 -9999 -9999 -9999 -9999 -9999 -9999 -9999 -9999 -9999 -9999 -9999 -9999 -9999 -9999 -9999 -9999 -9999 -9999 -9999 -9999 -9999 -9999 -9999 -9999 -9999 -9999 -9999 -9999 -9999 -9999 -9999 -9999 -9999 -9999 -9999 -9999 -9999 -9999 -9999 -9999 -9999 -9999 -9999 -9999 -9999 -9999 -9999 -9999 -9999 -9999 -9999 -9999 -9999 -9999 -9999 -9999 -9999 -9999 -9999 -9999 -9999 -9999 -9999 -9999 -9999 -9999 -9999 -9999 -9999 -9999 -9999 -9999 -9999 -9999 -9999 -9999 -9999 -9999 -9999 -9999 -9999 -9999 -9999 -9999 -9999 -9999 -9999 -9999 -9999 -9999 -9999 -9999 -9999 -9999 -9999 -9999 -9999 -9999 -9999 -9999 -9999 -9999 -9999 -9999 -9999 -9999 -9999 -9999 -9999 -9999 -9999 4.29873E-1 4.26256E-1 4.48614E-1 4.54559E-1 4.60515E-1 4.65104E-1 4.85246E-1 4.88655E-1 4.8846E-1 5.08125E-1 5.07757E-1 5.27086E-1 5.42579E-1 5.61326E-1 5.60598E-1 5.60394E-1 5.60535E-1 5.61002E-1 5.41728E-1 5.42047E-1 5.58546E-1 5.77923E-1 5.77102E-1 5.95239E-1 5.93895E-1 6.11964E-1 3.95181E-1 3.95433E-1 3.55701E-1 3.38122E-1 3.37933E-1 3.55583E-1 3.55082E-1 3.53522E-1 3.36724E-1 3.27533E-1 3.19536E-1 3.12002E-1 3.02015E-1 3.01325E-1 2.84836E-1 2.96791E-1 2.68089E-1 2.53487E-1 2.37992E-1 2.24372E-1 2.38098E-1 5.50333E-1 6.06649E-1 6.59459E-1 6.7092E-1 6.46523E-1 6.50684E-1 6.95316E-1 7.12184E-1 7.08903E-1 6.76949E-1 6.11201E-1 5.83154E-1 5.52283E-1 5.08865E-1 4.65969E-1 3.69758E-1 2.98884E-1 2.58038E-1 2.40289E-1 2.9366E-1 4.10114E-1 6.07977E-1 7.02414E-1 7.03057E-1 6.25422E-1 3.93579E-1 2.22006E-1 1.74582E-1 1.95514E-1 2.40435E-1 3.81852E-1 4.91186E-1 6.31359E-1 6.94784E-1 6.91504E-1 6.75411E-1 6.83461E-1 6.65539E-1 6.52347E-1 6.45101E-1 6.50617E-1 6.64956E-1 6.70685E-1 5.53461E-1 3.52194E-1 2.25217E-1 1.97017E-1 1.5067E-1 9.15144E-2 6.84456E-2 5.65508E-2 6.11531E-2 6.86766E-2 9.92158E-2 1.68835E-1 2.03141E-1 1.63156E-1 1.22215E-1 9.3038E-2 7.36656E-2 6.75429E-2 8.1836E-2 1.19225E-1 2.34154E-1 -9999 -9999 -9999 -9999 -9999 -9999 -9999 -9999 -9999 -9999 -9999 -9999 -9999 -9999
-9999 -9999 -9999 -9999 -9999 -9999 -9999 -9999 -9999 -9999 -9999 -9999 -9999 -9999 -9999 -9999 -9999 -9999 -9999 -9999 -9999 -9999 -9999 -9999 -9999 -9999 -9999 -9999 -9999 -9999 -9999 -9999 -9999 -9999 -9999 -9999 -9999 -9999 -9999 -9999 -9999 -9999 -9999 -9999 -9999 -9999 -9999 -9999 -9999 -9999 -9999 -9999 -9999 -9999 -9999 -9999 -9999 -9999 -9999 -9999 -9999 -9999 -9999 -9999 -9999 -9999 -9999 -9999 -9999 -9999 -9999 -9999 -9999 -9999 -9999 -9999 -9999 -9999 -9999 -9999 -9999 -9999 -9999 -9999 -9999 -9999 -9999 -9999 -9999 -9999 -9999 -9999 -9999 -9999 -9999 -9999 -9999 -9999 -9999 -9999 -9999 -9999 -9999 -9999 -9999 -9999 -9999 -9999 -9999 -9999 -9999 -9999 -9999 -9999 -9999 -9999 -9999 -9999 -9999 -9999 -9999 -9999 -9999 -9999 -9999 -9999 -9999 -9999 -9999 -9999 -9999 -9999 -9999 -9999 -9999 -9999 -9999 -9999 -9999 4.19945E-1 4.18596E-1 4.43139E-1 4.47244E-1 4.47939E-1 4.51594E-1 4.58002E-1 4.8709E-1 4.88493E-1 5.08158E-1 5.277E-1 5.23758E-1 5.42912E-1 5.61755E-1 5.60914E-1 5.79928E-1 5.79775E-1 5.79928E-1 5.76662E-1 5.76675E-1 5.76952E-1 5.57798E-1 5.77214E-1 6.14606E-1 6.32219E-1 6.12414E-1 3.92359E-1 3.73786E-1 3.38059E-1 3.38371E-1 3.56141E-1 3.5574E-1 3.55255E-1 3.54655E-1 3.35615E-1 3.2559E-1 3.16182E-1 3.16182E-1 3.00976E-1 2.937E-1 3.12238E-1 2.68353E-1 2.53611E-1 2.38084E-1 2.45808E-1 2.899E-1 5.44378E-1 5.83679E-1 6.50086E-1 6.88249E-1 6.68928E-1 6.21355E-1 5.85247E-1 6.08123E-1 6.3816E-1 6.91384E-1 7.02777E-1 6.70143E-1 5.8415E-1 5.27514E-1 5.07199E-1 4.62896E-1 3.61475E-1 2.39673E-1 2.07614E-1 2.45862E-1 3.03246E-1 3.71315E-1 5.56396E-1 7.05339E-1 7.13246E-1 6.34111E-1 3.8022E-1 2.55849E-1 3.03274E-1 3.56728E-1 4.46006E-1 5.75421E-1 6.4314E-1 6.87968E-1 6.84466E-1 6.87067E-1 6.79075E-1 6.61196E-1 5.58263E-1 5.04471E-1 5.19126E-1 5.19726E-1 5.65729E-1 6.24719E-1 4.87797E-1 2.46195E-1 1.33234E-1 1.04046E-1 9.13952E-2 7.55022E-2 8.32554E-2 8.1861E-2 8.42989E-2 9.84398E-2 1.1336E-1 1.27887E-1 1.27872E-1 1.11657E-1 9.81644E-2 1.00915E-1 1.03073E-1 1.08049E-1 1.25712E-1 1.75199E-1 2.70034E-1 -9999 -9999 -9999 -9999 -9999 -9999 -9999 -9999 -9999 -9999 -9999 -9999 -9999 -9999
-9999 -9999 -9999 -9999 -9999 -9999 -9999 -9999 -9999 -9999 -9999 -9999 -9999 -9999 -9999 -9999 -9999 -9999 -9999 -9999 -9999 -9999 -9999 -9999 -9999 -9999 -9999 -9999 -9999 -9999 -9999 -9999 -9999 -9999 -9999 -9999 -9999 -9999 -9999 -9999 -9999 -9999 -9999 -9999 -9999 -9999 -9999 -9999 -9999 -9999 -9999 -9999 -9999 -9999 -9999 -9999 -9999 -9999 -9999 -9999 -9999 -9999 -9999 -9999 -9999 -9999 -9999 -9999 -9999 -9999 -9999 -9999 -9999 -9999 -9999 -9999 -9999 -9999 -9999 -9999 -9999 -9999 -9999 -9999 -9999 -9999 -9999 -9999 -9999 -9999 -9999 -9999 -9999 -9999 -9999 -9999 -9999 -9999 -9999 -9999 -9999 -9999 -9999 -9999 -9999 -9999 -9999 -9999 -9999 -9999 -9999 -9999 -9999 -9999 -9999 -9999 -9999 -9999 -9999 -9999 -9999 -9999 -9999 -9999 -9999 -9999 -9999 -9999 -9999 -9999 -9999 -9999 -9999 -9999 -9999 -9999 -9999 -9999 -9999 4.10526E-1 4.06508E-1 4.25892E-1 4.24775E-1 4.27486E-1 4.34735E-1 4.63155E-1 4.73729E-1 5.04743E-1 5.05012E-1 5.24624E-1 5.24246E-1 5.43677E-1 5.62789E-1 5.61984E-1 5.80814E-1 5.76876E-1 5.76433E-1 5.95368E-1 6.13945E-1 6.32917E-1 6.15042E-1 5.77064E-1 5.95863E-1 5.91334E-1 5.9022E-1 3.73705E-1 3.73746E-1 3.55844E-1 3.55909E-1 3.55649E-1 3.55426E-1 3.55122E-1 3.48163E-1 3.28874E-1 3.2196E-1 3.06587E-1 2.98887E-1 2.84494E-1 2.99583E-1 2.67823E-1 2.53693E-1 2.52741E-1 3.05531E-1 2.90257E-1 5.93225E-1 6.00028E-1 6.30818E-1 6.94238E-1 7.06296E-1 6.97553E-1 6.38517E-1 5.67743E-1 5.18549E-1 5.15456E-1 5.52089E-1 6.13285E-1 6.04583E-1 4.83621E-1 4.02526E-1 4.40056E-1 4.55324E-1 3.48113E-1 2.11967E-1 1.8349E-1 2.15879E-1 2.34282E-1 3.17366E-1 4.97423E-1 6.89765E-1 7.03315E-1 6.8504E-1 5.38498E-1 5.15741E-1 5.49097E-1 5.8565E-1 6.26709E-1 6.42952E-1 6.71904E-1 6.89522E-1 6.40371E-1 5.99148E-1 5.65409E-1 5.26229E-1 4.04752E-1 4.00195E-1 4.33474E-1 3.68525E-1 3.92209E-1 5.43162E-1 5.64094E-1 3.74234E-1 2.04624E-1 1.43536E-1 1.57684E-1 1.66649E-1 2.05261E-1 1.91338E-1 1.40372E-1 1.00112E-1 8.67676E-2 7.08344E-2 6.29173E-2 6.58368E-2 7.7204E-2 1.1966E-1 1.94726E-1 2.43829E-1 2.65148E-1 2.86152E-1 3.4047E-1 -9999 -9999 -9999 -9999 -9999 -9999 -9999 -9999 -9999 -9999 -9999 -9999 -9999 -9999
-9999 -9999 -9999 -9999 -9999 -9999 -9999 -9999 -9999 -9999 -9999 -9999 -9999 -9999 -9999 -9999 -9999 -9999 -9999 -9999 -9999 -9999 -9999 -9999 -9999 -9999 -9999 -9999 -9999 -9999 -9999 -9999 -9999 -9999 -9999 -9999 -9999 -9999 -9999 -9999 -9999 -9999 -9999 -9999 -9999 -9999 -9999 -9999 -9999 -9999 -9999 -9999 -9999 -9999 -9999 -9999 -9999 -9999 -9999 -9999 -9999 -9999 -9999 -9999 -9999 -9999 -9999 -9999 -9999 -9999 -9999 -9999 -9999 -9999 -9999 -9999 -9999 -9999 -9999 -9999 -9999 -9999 -9999 -9999 -9999 -9999 -9999 -9999 -9999 -9999 -9999 -9999 -9999 -9999 -9999 -9999 -9999 -9999 -9999 -9999 -9999 -9999 -9999 -9999 -9999 -9999 -9999 -9999 -9999 -9999 -9999 -9999 -9999 -9999 -9999 -9999 -9999 -9999 -9999 -9999 -9999 -9999 -9999 -9999 -9999 -9999 -9999 -9999 -9999 -9999 -9999 -9999 -9999 -9999 -9999 -9999 -9999 -9999 4.15004E-1 4.13659E-1 4.09632E-1 3.99629E-1 3.96971E-1 4.18467E-1 4.23421E-1 4.31107E-1 4.59484E-1 4.6707E-1 5.00368E-1 5.24962E-1 5.24734E-1 5.44361E-1 5.43938E-1 5.59597E-1 5.5857E-1 5.77127E-1 5.95636E-1 6.13958E-1 6.32271E-1 6.13635E-1 5.95071E-1 6.11128E-1 6.10447E-1 6.28126E-1 6.27128E-1 4.04725E-1 4.10702E-1 3.73475E-1 3.9222E-1 3.88711E-1 3.69964E-1 3.69034E-1 3.52722E-1 3.36254E-1 3.12621E-1 3.09068E-1 2.97499E-1 2.97153E-1 3.06223E-1 2.5331E-1 2.68776E-1 3.46862E-1 2.84717E-1 6.03886E-1 6.09437E-1 6.27331E-1 6.562E-1 7.05705E-1 7.10379E-1 6.99264E-1 5.9917E-1 4.88731E-1 4.05258E-1 3.53337E-1 3.8103E-1 4.83945E-1 5.45676E-1 4.90222E-1 3.66435E-1 3.33962E-1 3.59092E-1 2.7183E-1 1.74543E-1 1.52891E-1 1.7237E-1 1.82175E-1 2.57995E-1 4.30795E-1 6.13442E-1 6.75325E-1 7.06471E-1 6.96777E-1 6.23838E-1 5.10979E-1 5.09554E-1 5.7837E-1 5.69158E-1 6.08773E-1 6.5548E-1 5.90807E-1 4.76204E-1 4.06118E-1 3.46642E-1 3.10399E-1 3.77159E-1 4.00242E-1 2.89286E-1 2.77747E-1 4.69672E-1 6.05625E-1 5.50886E-1 4.01266E-1 3.34832E-1 3.63273E-1 3.86945E-1 3.74532E-1 2.8545E-1 1.41381E-1 6.78612E-2 5.24331E-2 5.38447E-2 5.64846E-2 6.79593E-2 9.68142E-2 1.63064E-1 2.85964E-1 3.71254E-1 3.80998E-1 3.96513E-1 -9999 -9999 -9999 -9999 -9999 -9999 -9999 -9999 -9999 -9999 -9999 -9999 -9999 -9999 -9999
-9999 -9999 -9999 -9999 -9999 -9999 -9999 -9999 -9999 -9999 -9999 -9999 -9999 -9999 -9999 -9999 -9999 -9999 -9999 -9999 -9999 -9999 -9999 -9999 -9999 -9999 -9999 -9999 -9999 -9999 -9999 -9999 -9999 -9999 -9999 -9999 -9999 -9999 -9999 -9999 -9999 -9999 -9999 -9999 -9999 -9999 -9999 -9999 -9999 -9999 -9999 -9999 -9999 -9999 -9999 -9999 -9999 -9999 -9999 -9999 -9999 -9999 -9999 -9999 -9999 -9999 -9999 -9999 -9999 -9999 -9999 -9999 -9999 -9999 -9999 -9999 -9999 -9999 -9999 -9999 -9999 -9999 -9999 -9999 -9999 -9999 -9999 -9999 -9999 -9999 -9999 -9999 -9999 -9999 -9999 -9999 -9999 -9999 -9999 -9999 -9999 -9999 -9999 -9999 -9999 -9999 -9999 -9999 -9999 -9999 -9999 -9999 -9999 -9999 -9999 -9999 -9999 -9999 -9999 -9999 -9999 -9999 -9999 -9999 -9999 -9999 -9999 -9999 -9999 -9999 -9999 -9999 -9999 -9999 -9999 -9999 -9999 4.17248E-1 4.31684E-1 4.68631E-1 4.68501E-1 4.62129E-1 4.43833E-1 4.36551E-1 4.37006E-1 4.55598E-1 4.60182E-1 4.62936E-1 4.92062E-1 5.23551E-1 5.25006E-1 5.44668E-1 5.40945E-1 5.60043E-1 5.78472E-1 6.153E-1 6.32577E-1 6.12924E-1 6.12737E-1 6.09603E-1 6.0963E-1 6.2798E-1 6.45375E-1 6.5344E-1 6.52446E-1 4.07627E-1 3.93996E-1 3.88267E-1 4.05389E-1 3.7967E-1 3.6147E-1 3.56894E-1 3.41081E-1 3.45215E-1 3.20164E-1 2.93354E-1 2.87538E-1 3.00279E-1 2.80925E-1 2.513E-1 2.98054E-1 3.12366E-1 2.66841E-1 6.08943E-1 6.06811E-1 6.16138E-1 6.26554E-1 6.56068E-1 7.02571E-1 6.82958E-1 5.12008E-1 3.67394E-1 2.85068E-1 2.47872E-1 3.09243E-1 3.85128E-1 4.46556E-1 4.93554E-1 4.13011E-1 2.90985E-1 2.69889E-1 2.14184E-1 1.86219E-1 2.13707E-1 2.43121E-1 2.59026E-1 3.28274E-1 4.45783E-1 5.49796E-1 6.90751E-1 6.87535E-1 5.68423E-1 4.52502E-1 3.28887E-1 3.86335E-1 4.61817E-1 4.24515E-1 4.85995E-1 6.12549E-1 5.7028E-1 4.54215E-1 3.01912E-1 2.44136E-1 2.90407E-1 3.74413E-1 3.37739E-1 2.24297E-1 2.17882E-1 3.83832E-1 5.68611E-1 6.12152E-1 5.59674E-1 5.30814E-1 5.20276E-1 4.46323E-1 2.98503E-1 1.75204E-1 1.01331E-1 5.78757E-2 5.88762E-2 9.0364E-2 1.15752E-1 1.1064E-1 1.45962E-1 2.07328E-1 2.99717E-1 4.02748E-1 -9999 -9999 -9999 -9999 -9999 -9999 -9999 -9999 -9999 -9999 -9999 -9999 -9999 -9999 -9999 -9999 -9999
-9999 -9999 -9999 -9999 -9999 -9999 -9999 -9999 -9999 -9999 -9999 -9999 -9999 -9999 -9999 -9999 -9999 -9999 -9999 -9999 -9999 -9999 -9999 -9999 -9999 -9999 -9999 -9999 -9999 -9999 -9999 -9999 -9999 -9999 -9999 -9999 -9999 -9999 -9999 -9999 -9999 -9999 -9999 -9999 -9999 -9999 -9999 -9999 -9999 -9999 -9999 -9999 -9999 -9999 -9999 -9999 -9999 -9999 -9999 -9999 -9999 -9999 -9999 -9999 -9999 -9999 -9999 -9999 -9999 -9999 -9999 -9999 -9999 -9999 -9999 -9999 -9999 -9999 -9999 -9999 -9999 -9999 -9999 -9999 -9999 -9999 -9999 -9999 -9999 -9999 -9999 -9999 -9999 -9999 -9999 -9999 -9999 -9999 -9999 -9999 -9999 -9999 -9999 -9999 -9999 -9999 -9999 -9999 -9999 -9999 -9999 -9999 -9999 -9999 -9999 -9999 -9999 -9999 -9999 -9999 -9999 -9999 -9999 -9999 -9999 -9999 -9999 -9999 -9999 -9999 -9999 -9999 -9999 -9999 -9999 -9999 -9999 4.12315E-1 4.4895E-1 5.06933E-1 5.06174E-1 4.86868E-1 4.87876E-1 4.88395E-1 4.85119E-1 4.8501E-1 5.04849E-1 5.05034E-1 5.05153E-1 5.24984E-1 5.2142E-1 5.40956E-1 5.40317E-1 5.59388E-1 5.77935E-1 5.9547E-1 6.67882E-1 6.81305E-1 6.58163E-1 6.63784E-1 6.64031E-1 6.756E-1 6.74318E-1 6.10646E-1 6.25383E-1 6.25919E-1 3.94307E-1 4.02995E-1 4.02597E-1 3.97429E-1 3.76165E-1 3.67649E-1 3.5086E-1 3.37012E-1 3.10136E-1 2.93582E-1 3.05073E-1 2.96268E-1 2.66114E-1 2.82149E-1 3.14302E-1 3.13199E-1 6.56336E-1 6.16038E-1 5.8875E-1 5.79541E-1 5.45082E-1 5.30761E-1 6.19838E-1 6.73241E-1 5.45383E-1 3.98933E-1 3.05398E-1 2.6937E-1 2.99569E-1 2.99469E-1 3.13705E-1 3.77281E-1 3.92126E-1 2.68382E-1 2.11086E-1 1.93992E-1 2.35045E-1 3.20183E-1 3.8442E-1 3.75133E-1 3.61796E-1 3.91892E-1 5.66176E-1 6.72959E-1 5.75986E-1 3.33358E-1 2.42447E-1 2.07663E-1 2.71685E-1 3.55818E-1 3.2685E-1 3.67938E-1 5.33572E-1 5.84565E-1 4.96823E-1 3.17624E-1 2.29794E-1 2.95014E-1 3.56949E-1 2.70875E-1 1.69582E-1 1.86108E-1 3.00443E-1 4.63831E-1 5.0713E-1 4.53636E-1 4.50628E-1 4.94324E-1 3.70686E-1 1.98769E-1 1.14688E-1 9.10243E-2 8.88942E-2 1.2281E-1 2.06289E-1 2.45794E-1 2.02506E-1 1.94843E-1 2.3513E-1 3.35971E-1 -9999 -9999 -9999 -9999 -9999 -9999 -9999 -9999 -9999 -9999 -9999 -9999 -9999 -9999 -9999 -9999 -9999 -9999
-9999 -9999 -9999 -9999 -9999 -9999 -9999 -9999 -9999 -9999 -9999 -9999 -9999 -9999 -9999 -9999 -9999 -9999 -9999 -9999 -9999 -9999 -9999 -9999 -9999 -9999 -9999 -9999 -9999 -9999 -9999 -9999 -9999 -9999 -9999 -9999 -9999 -9999 -9999 -9999 -9999 -9999 -9999 -9999 -9999 -9999 -9999 -9999 -9999 -9999 -9999 -9999 -9999 -9999 -9999 -9999 -9999 -9999 -9999 -9999 -9999 -9999 -9999 -9999 -9999 -9999 -9999 -9999 -9999 -9999 -9999 -9999 -9999 -9999 -9999 -9999 -9999 -9999 -9999 -9999 -9999 -9999 -9999 -9999 -9999 -9999 -9999 -9999 -9999 -9999 -9999 -9999 -9999 -9999 -9999 -9999 -9999 -9999 -9999 -9999 -9999 -9999 -9999 -9999 -9999 -9999 -9999 -9999 -9999 -9999 -9999 -9999 -9999 -9999 -9999 -9999 -9999 -9999 -9999 -9999 -9999 -9999 -9999 -9999 -9999 -9999 -9999 -9999 -9999 -9999 -9999 -9999 -9999 -9999 -9999 -9999 -9999 3.96529E-1 4.57544E-1 5.26855E-1 5.4524E-1 5.25451E-1 4.8662E-1 5.04011E-1 5.04283E-1 5.04011E-1 5.43517E-1 5.23792E-1 5.23986E-1 5.20415E-1 5.40169E-1 5.3953E-1 5.97081E-1 6.15177E-1 6.33092E-1 6.68418E-1 6.27833E-1 6.63758E-1 7.11587E-1 6.64584E-1 6.47354E-1 6.64647E-1 6.87289E-1 6.35596E-1 6.0508E-1 6.11024E-1 5.96904E-1 3.98671E-1 3.94655E-1 3.97032E-1 3.74611E-1 3.80495E-1 3.57592E-1 3.25498E-1 2.98427E-1 2.97038E-1 3.37984E-1 2.65542E-1 2.82061E-1 3.14254E-1 3.48287E-1 6.84749E-1 6.5732E-1 5.96773E-1 5.33449E-1 4.80647E-1 4.1329E-1 4.173E-1 5.59657E-1 6.79718E-1 6.58654E-1 6.21079E-1 5.48009E-1 5.0161E-1 4.81488E-1 3.99778E-1 3.0987E-1 2.94017E-1 2.71647E-1 2.00072E-1 1.55451E-1 1.78643E-1 2.43052E-1 3.22719E-1 3.25478E-1 3.01806E-1 3.13654E-1 3.88218E-1 5.4606E-1 6.43589E-1 4.73995E-1 2.10257E-1 1.33093E-1 1.34031E-1 1.90458E-1 2.57063E-1 2.23314E-1 2.47134E-1 3.84438E-1 4.38696E-1 3.69649E-1 2.52323E-1 1.93007E-1 2.5112E-1 2.69819E-1 2.19219E-1 1.88672E-1 2.35055E-1 3.28069E-1 3.48195E-1 2.65721E-1 2.12731E-1 2.36377E-1 3.65366E-1 3.72279E-1 2.7045E-1 1.9109E-1 1.57681E-1 1.69764E-1 2.69737E-1 2.26997E-1 1.3902E-1 2.96004E-1 2.72864E-1 3.24085E-1 -9999 -9999 -9999 -9999 -9999 -9999 -9999 -9999 -9999 -9999 -9999 -9999 -9999 -9999 -9999 -9999 -9999 -9999 -9999
-9999 -9999 -9999 -9999 -9999 -9999 -9999 -9999 -9999 -9999 -9999 -9999 -9999 -9999 -9999 -9999 -9999 -9999 -9999 -9999 -9999 -9999 -9999 -9999 -9999 -9999 -9999 -9999 -9999 -9999 -9999 -9999 -9999 -9999 -9999 -9999 -9999 -9999 -9999 -9999 -9999 -9999 -9999 -9999 -9999 -9999 -9999 -9999 -9999 -9999 -9999 -9999 -9999 -9999 -9999 -9999 -9999 -9999 -9999 -9999 -9999 -9999 -9999 -9999 -9999 -9999 -9999 -9999 -9999 -9999 -9999 -9999 -9999 -9999 -9999 -9999 -9999 -9999 -9999 -9999 -9999 -9999 -9999 -9999 -9999 -9999 -9999 -9999 -9999 -9999 -9999 -9999 -9999 -9999 -9999 -9999 -9999 -9999 -9999 -9999 -9999 -9999 -9999 -9999 -9999 -9999 -9999 -9999 -9999 -9999 -9999 -9999 -9999 -9999 -9999 -9999 -9999 -9999 -9999 -9999 -9999 -9999 -9999 -9999 -9999 -9999 -9999 -9999 -9999 -9999 -9999 -9999 -9999 -9999 -9999 -9999 3.89474E-1 3.80719E-1 3.97414E-1 4.46467E-1 4.87355E-1 5.42877E-1 5.03399E-1 5.04079E-1 5.04384E-1 5.04091E-1 5.23585E-1 5.19883E-1 5.39376E-1 5.78211E-1 5.77875E-1 5.96559E-1 6.33253E-1 6.68724E-1 6.82883E-1 6.82738E-1 6.8304E-1 6.47931E-1 6.30152E-1 6.12258E-1 5.93512E-1 6.27101E-1 6.96521E-1 6.8073E-1 6.20187E-1 5.87716E-1 6.10233E-1 3.84093E-1 4.02652E-1 3.99811E-1 3.9215E-1 3.74523E-1 3.52652E-1 3.35055E-1 3.13229E-1 3.27675E-1 2.81062E-1 2.6683E-1 3.15202E-1 3.66981E-1 6.72732E-1 6.64515E-1 6.05354E-1 5.00398E-1 4.15085E-1 3.83748E-1 3.86636E-1 4.87596E-1 6.28663E-1 6.7625E-1 6.76759E-1 6.76537E-1 6.76512E-1 6.80064E-1 6.62117E-1 6.05582E-1 5.00441E-1 3.52073E-1 2.17389E-1 1.61373E-1 1.53182E-1 1.62524E-1 2.03879E-1 2.25104E-1 2.41108E-1 2.47664E-1 2.30605E-1 2.76873E-1 4.15169E-1 6.12654E-1 5.31104E-1 2.76668E-1 1.62299E-1 1.42099E-1 1.65731E-1 1.87875E-1 1.59311E-1 1.74578E-1 2.26288E-1 2.50489E-1 1.89622E-1 1.46263E-1 1.52036E-1 1.9051E-1 1.81975E-1 1.88157E-1 2.04242E-1 2.35862E-1 2.89896E-1 2.26452E-1 1.3139E-1 8.60372E-2 1.13803E-1 2.08349E-1 2.62577E-1 2.68244E-1 3.09381E-1 1.96124E-1 2.45869E-1 1.54379E-1 1.67255E-1 1.25532E-1 3.91889E-1 3.8783E-1 3.57557E-1 -9999 -9999 -9999 -9999 -9999 -9999 -9999 -9999 -9999 -9999 -9999 -9999 -9999 -9999 -9999 -9999 -9999 -9999 -9999
-9999 -9999 -9999 -9999 -9999 -9999 -9999 -9999 -9999 -9999 -9999 -9999 -9999 -9999 -9999 -9999 -9999 -9999 -9999 -9999 -9999 -9999 -9999 -9999 -9999 -9999 -9999 -9999 -9999 -9999 -9999 -9999 -9999 -9999 -9999 -9999 -9999 -9999 -9999 -9999 -9999 -9999 -9999 -9999 -9999 -9999 -9999 -9999 -9999 -9999 -9999 -9999 -9999 -9999 -9999 -9999 -9999 -9999 -9999 -9999 -9999 -9999 -9999 -9999 -9999 -9999 -9999 -9999 -9999 -9999 -9999 -9999 -9999 -9999 -9999 -9999 -9999 -9999 -9999 -9999 -9999 -9999 -9999 -9999 -9999 -9999 -9999 -9999 -9999 -9999 -9999 -9999 -9999 -9999 -9999 -9999 -9999 -9999 -9999 -9999 -9999 -9999 -9999 -9999 -9999 -9999 -9999 -9999 -9999 -9999 -9999 -9999 -9999 -9999 -9999 -9999 -9999 -9999 -9999 -9999 -9999 -9999 -9999 -9999 -9999 -9999 -9999 -9999 -9999 -9999 -9999 -9999 -9999 -9999 -9999 -9999 3.83338E-1 3.73768E-1 3.72471E-1 3.83338E-1 4.07422E-1 4.60073E-1 5.0511E-1 4.83179E-1 5.03597E-1 5.04892E-1 5.20901E-1 5.4026E-1 5.59307E-1 5.78199E-1 6.16271E-1 6.34626E-1 6.4938E-1 6.6718E-1 6.49179E-1 6.30955E-1 6.12644E-1 5.94266E-1 5.9494E-1 5.52722E-1 6.29518E-1 6.47085E-1 6.63909E-1 6.44106E-1 6.79967E-1 6.38671E-1 6.15755E-1 6.22803E-1 3.92199E-1 4.0087E-1 3.97692E-1 3.78024E-1 3.53031E-1 3.33577E-1 3.23316E-1 3.48479E-1 2.67047E-1 2.83537E-1 3.5054E-1 6.79304E-1 6.70417E-1 6.06116E-1 5.12049E-1 4.39252E-1 4.67304E-1 4.53681E-1 4.15453E-1 6.53079E-1 6.50794E-1 5.76612E-1 5.42095E-1 5.46358E-1 6.0206E-1 6.63436E-1 6.65748E-1 6.62953E-1 5.40195E-1 4.98777E-1 3.13209E-1 2.63398E-1 2.30668E-1 1.75256E-1 1.62926E-1 1.80378E-1 1.93479E-1 1.59725E-1 1.35084E-1 1.61992E-1 2.69766E-1 5.30857E-1 6.42893E-1 5.08376E-1 3.72583E-1 3.18045E-1 3.08556E-1 2.23079E-1 1.55644E-1 1.65516E-1 1.88015E-1 1.75809E-1 1.2594E-1 9.71879E-2 1.15105E-1 1.31538E-1 1.28094E-1 1.33083E-1 1.33309E-1 1.44008E-1 1.92879E-1 1.63065E-1 8.86596E-2 5.49856E-2 7.12275E-2 9.25758E-2 1.13814E-1 1.47398E-1 1.72805E-1 1.91301E-1 2.28031E-1 1.23079E-1 1.06895E-1 9.34866E-2 4.12855E-1 4.07703E-1 -9999 -9999 -9999 -9999 -9999 -9999 -9999 -9999 -9999 -9999 -9999 -9999 -9999 -9999 -9999 -9999 -9999 -9999 -9999 -9999
-9999 -9999 -9999 -9999 -9999 -9999 -9999 -9999 -9999 -9999 -9999 -9999 -9999 -9999 -9999 -9999 -9999 -9999 -9999 -9999 -9999 -9999 -9999 -9999 -9999 -9999 -9999 -9999 -9999 -9999 -9999 -9999 -9999 -9999 -9999 -9999 -9999 -9999 -9999 -9999 -9999 -9999 -9999 -9999 -9999 -9999 -9999 -9999 -9999 -9999 -9999 -9999 -9999 -9999 -9999 -9999 -9999 -9999 -9999 -9999 -9999 -9999 -9999 -9999 -9999 -9999 -9999 -9999 -9999 -9999 -9999 -9999 -9999 -9999 -9999 -9999 -9999 -9999 -9999 -9999 -9999 -9999 -9999 -9999 -9999 -9999 -9999 -9999 -9999 -9999 -9999 -9999 -9999 -9999 -9999 -9999 -9999 -9999 -9999 -9999 -9999 -9999 -9999 -9999 -9999 -9999 -9999 -9999 -9999 -9999 -9999 -9999 -9999 -9999 -9999 -9999 -9999 -9999 -9999 -9999 -9999 -9999 -9999 -9999 -9999 -9999 -9999 -9999 -9999 -9999 -9999 -9999 -9999 -9999 4.00959E-1 3.92555E-1 3.81155E-1 3.75501E-1 3.67097E-1 3.64523E-1 3.67097E-1 3.75732E-1 3.82696E-1 3.86634E-1 3.92139E-1 4.46691E-1 4.86305E-1 5.21561E-1 5.40856E-1 5.60122E-1 5.59793E-1 5.75879E-1 5.75822E-1 5.56064E-1 5.5597E-1 5.75857E-1 5.56784E-1 5.57219E-1 5.3409E-1 5.92682E-1 6.30166E-1 6.29729E-1 6.29272E-1 6.64815E-1 6.63017E-1 6.60249E-1 6.14729E-1 6.19554E-1 3.95411E-1 3.9136E-1 4.16944E-1 3.96951E-1 3.7417E-1 3.45489E-1 3.60232E-1 2.98146E-1 2.81149E-1 2.97312E-1 3.84611E-1 6.7999E-1 6.64419E-1 5.22105E-1 5.36862E-1 4.67794E-1 4.15549E-1 4.06567E-1 6.7216E-1 6.66002E-1 6.06357E-1 4.42756E-1 3.57809E-1 3.87118E-1 4.34773E-1 4.31941E-1 4.83057E-1 6.06507E-1 6.59215E-1 6.29656E-1 5.32302E-1 4.85161E-1 3.77029E-1 2.5439E-1 1.70968E-1 1.24978E-1 1.21821E-1 1.08042E-1 1.13422E-1 1.4281E-1 2.2652E-1 4.49852E-1 5.77646E-1 5.56883E-1 5.44215E-1 5.56371E-1 5.49984E-1 4.22189E-1 3.33105E-1 3.33219E-1 3.60427E-1 3.01229E-1 1.89324E-1 1.22451E-1 9.17207E-2 8.12672E-2 8.25394E-2 7.18957E-2 6.39157E-2 7.34082E-2 9.58674E-2 8.17175E-2 6.18119E-2 6.2108E-2 7.4516E-2 7.37622E-2 7.75945E-2 1.01443E-1 1.47267E-1 2.08045E-1 2.76967E-1 3.85657E-1 4.29953E-1 4.61307E-1 4.34061E-1 4.19758E-1 -9999 -9999 -9999 -9999 -9999 -9999 -9999 -9999 -9999 -9999 -9999 -9999 3.85538E-1 3.15508E-1 3.24565E-1 -9999 -9999 -9999 -9999 -9999
-9999 -9999 -9999 -9999 -9999 -9999 -9999 -9999 -9999 -9999 -9999 -9999 -9999 -9999 -9999 -9999 -9999 -9999 -9999 -9999 -9999 -9999 -9999 -9999 -9999 -9999 -9999 -9999 -9999 -9999 -9999 -9999 -9999 -9999 -9999 -9999 -9999 -9999 -9999 -9999 -9999 -9999 -9999 -9999 -9999 -9999 -9999 -9999 -9999 -9999 -9999 -9999 -9999 -9999 -9999 -9999 -9999 -9999 -9999 -9999 -9999 -9999 -9999 -9999 -9999 -9999 -9999 -9999 -9999 -9999 -9999 -9999 -9999 -9999 -9999 -9999 -9999 -9999 -9999 -9999 -9999 -9999 -9999 -9999 -9999 -9999 -9999 -9999 -9999 -9999 -9999 -9999 -9999 -9999 -9999 -9999 -9999 -9999 -9999 -9999 -9999 -9999 -9999 -9999 -9999 -9999 -9999 -9999 -9999 -9999 -9999 -9999 -9999 -9999 -9999 -9999 -9999 -9999 -9999 -9999 -9999 -9999 -9999 -9999 -9999 -9999 -9999 -9999 -9999 -9999 -9999 -9999 -9999 4.01403E-1 4.00072E-1 3.94761E-1 3.85964E-1 3.77034E-1 3.71837E-1 3.66668E-1 3.63666E-1 3.61529E-1 3.60249E-1 3.58347E-1 3.63895E-1 3.7034E-1 3.76831E-1 3.87743E-1 4.44865E-1 4.81473E-1 5.36117E-1 5.18114E-1 5.17874E-1 5.5713E-1 5.76421E-1 5.57152E-1 4.94699E-1 4.94624E-1 5.34354E-1 5.5352E-1 5.52814E-1 5.72064E-1 5.71806E-1 6.09873E-1 6.24088E-1 6.58463E-1 6.54455E-1 6.17986E-1 6.25796E-1 4.01374E-1 4.0013E-1 3.91409E-1 3.80406E-1 3.52124E-1 3.28477E-1 2.80657E-1 2.98019E-1 3.4917E-1 4.03699E-1 4.42056E-1 5.00618E-1 5.75896E-1 5.22934E-1 4.5103E-1 4.62577E-1 6.02964E-1 6.47396E-1 6.15256E-1 4.80903E-1 3.46838E-1 2.7383E-1 2.75164E-1 2.68549E-1 2.67892E-1 3.33237E-1 4.5736E-1 5.87897E-1 6.411E-1 6.43952E-1 5.53709E-1 3.66965E-1 2.0742E-1 1.31609E-1 8.88778E-2 9.85075E-2 1.50068E-1 2.41992E-1 3.05906E-1 3.33716E-1 3.98324E-1 3.76993E-1 3.18272E-1 3.73733E-1 4.96187E-1 5.61698E-1 4.912E-1 4.23164E-1 4.15169E-1 3.94692E-1 4.0902E-1 3.58942E-1 2.39815E-1 1.66377E-1 1.29258E-1 1.05449E-1 7.38763E-2 4.66068E-2 4.32019E-2 4.41707E-2 4.51794E-2 6.24225E-2 1.28504E-1 1.82607E-1 1.54044E-1 1.21886E-1 1.34749E-1 1.90692E-1 2.80831E-1 3.79073E-1 4.11513E-1 4.36113E-1 4.36524E-1 4.16505E-1 -9999 -9999 -9999 -9999 -9999 -9999 -9999 -9999 -9999 -9999 -9999 -9999 4.27884E-1 3.65904E-1 3.01751E-1 2.32945E-1 2.77895E-1 -9999 -9999 -9999 -9999
-9999 -9999 -9999 -9999 -9999 -9999 -9999 -9999 -9999 -9999 -9999 -9999 -9999 -9999 -9999 -9999 -9999 -9999 -9999 -9999 -9999 -9999 -9999 -9999 -9999 -9999 -9999 -9999 -9999 -9999 -9999 -9999 -9999 -9999 -9999 -9999 -9999 -9999 -9999 -9999 -9999 -9999 -9999 -9999 -9999 -9999 -9999 -9999 -9999 -9999 -9999 -9999 -9999 -9999 -9999 -9999 -9999 -9999 -9999 -9999 -9999 -9999 -9999 -9999 -9999 -9999 -9999 -9999 -9999 -9999 -9999 -9999 -9999 -9999 -9999 -9999 -9999 -9999 -9999 -9999 -9999 -9999 -9999 -9999 -9999 -9999 -9999 -9999 -9999 -9999 -9999 -9999 -9999 -9999 -9999 -9999 -9999 -9999 -9999 -9999 -9999 -9999 -9999 -9999 -9999 -9999 -9999 -9999 -9999 -9999 -9999 -9999 -9999 -9999 -9999 -9999 -9999 -9999 -9999 -9999 -9999 -9999 -9999 -9999 -9999 -9999 -9999 -9999 -9999 -9999 -9999 -9999 4.00516E-1 3.98742E-1 3.99185E-1 3.97856E-1 3.86634E-1 3.81387E-1 3.56369E-1 3.51717E-1 3.47092E-1 3.62383E-1 3.57072E-1 3.57072E-1 3.6005E-1 3.59624E-1 3.56223E-1 3.57922E-1 3.62412E-1 3.73593E-1 4.02629E-1 4.3509E-1 4.96358E-1 5.38048E-1 5.54072E-1 4.94492E-1 4.94568E-1 5.53952E-1 6.11625E-1 6.10647E-1 6.46522E-1 6.63401E-1 6.59912E-1 6.4153E-1 6.5882E-1 6.70251E-1 6.45398E-1 6.17594E-1 6.10904E-1 6.08419E-1 3.91324E-1 3.80669E-1 3.88124E-1 3.63617E-1 3.12788E-1 2.97885E-1 3.14535E-1 4.23261E-1 4.41796E-1 5.22045E-1 5.02473E-1 5.61318E-1 5.20726E-1 5.19691E-1 6.13331E-1 5.77448E-1 5.51449E-1 4.92644E-1 3.61856E-1 2.5171E-1 2.52878E-1 2.87003E-1 2.41245E-1 1.88619E-1 2.16403E-1 2.60868E-1 3.94775E-1 5.71871E-1 5.68827E-1 5.02872E-1 3.03103E-1 1.33457E-1 7.52161E-2 6.7483E-2 1.0334E-1 2.0523E-1 4.09667E-1 5.23806E-1 4.22921E-1 2.60819E-1 1.71238E-1 1.50578E-1 2.04391E-1 3.70732E-1 3.8458E-1 2.47538E-1 1.82336E-1 1.71446E-1 1.78736E-1 2.40094E-1 3.64417E-1 3.84849E-1 3.21737E-1 2.58148E-1 2.05336E-1 1.25966E-1 5.96164E-2 3.89892E-2 3.70882E-2 5.21048E-2 1.15138E-1 2.97416E-1 2.18811E-1 2.64416E-1 2.1815E-1 2.50072E-1 3.12687E-1 4.02482E-1 4.06685E-1 4.36824E-1 4.42282E-1 4.20979E-1 3.97545E-1 -9999 -9999 -9999 -9999 -9999 -9999 -9999 -9999 -9999 -9999 -9999 -9999 4.4473E-1 3.923E-1 3.28984E-1 2.59261E-1 3.08294E-1 -9999 -9999 -9999 -9999
-9999 -9999 -9999 -9999 -9999 -9999 -9999 -9999 -9999 -9999 -9999 -9999 -9999 -9999 -9999 -9999 -9999 -9999 -9999 -9999 -9999 -9999 -9999 -9999 -9999 -9999 -9999 -9999 -9999 -9999 -9999 -9999 -9999 -9999 -9999 -9999 -9999 -9999 -9999 -9999 -9999 -9999 -9999 -9999 -9999 -9999 -9999 -9999 -9999 -9999 -9999 -9999 -9999 -9999 -9999 -9999 -9999 -9999 -9999 -9999 -9999 -9999 -9999 -9999 -9999 -9999 -9999 -9999 -9999 -9999 -9999 -9999 -9999 -9999 -9999 -9999 -9999 -9999 -9999 -9999 -9999 -9999 -9999 -9999 -9999 -9999 -9999 -9999 -9999 -9999 -9999 -9999 -9999 -9999 -9999 -9999 -9999 -9999 -9999 -9999 -9999 -9999 -9999 -9999 -9999 -9999 -9999 -9999 -9999 -9999 -9999 -9999 -9999 -9999 -9999 -9999 -9999 -9999 -9999 -9999 -9999 -9999 -9999 -9999 -9999 -9999 -9999 -9999 -9999 -9999 -9999 -9999 3.97856E-1 3.95203E-1 3.91907E-1 3.71344E-1 3.6661E-1 3.62755E-1 3.58492E-1 3.55521E-1 3.48155E-1 3.43135E-1 3.39392E-1 3.56648E-1 3.59198E-1 3.6005E-1 3.55602E-1 3.53908E-1 3.79736E-1 3.72728E-1 3.7967E-1 3.78364E-1 4.00852E-1 4.27624E-1 4.38055E-1 4.98906E-1 5.9339E-1 5.92899E-1 5.72978E-1 6.10522E-1 6.42732E-1 6.76701E-1 6.93094E-1 7.05911E-1 6.83836E-1 6.48051E-1 6.35462E-1 6.0921E-1 6.00752E-1 5.99955E-1 4.15369E-1 3.74821E-1 3.84149E-1 3.46597E-1 3.13503E-1 2.97269E-1 3.66342E-1 5.40437E-1 5.60408E-1 5.42349E-1 4.60586E-1 4.80744E-1 5.00232E-1 4.99007E-1 6.41219E-1 5.92613E-1 5.63396E-1 6.07214E-1 4.82664E-1 4.31451E-1 5.04987E-1 4.12951E-1 2.8228E-1 1.64358E-1 1.46154E-1 1.87915E-1 3.24279E-1 4.85148E-1 4.68921E-1 3.73988E-1 2.29382E-1 9.49101E-2 6.10463E-2 6.8552E-2 9.69426E-2 1.93965E-1 4.28283E-1 5.21283E-1 3.48566E-1 1.83841E-1 1.07145E-1 9.19728E-2 1.33068E-1 2.79745E-1 3.53165E-1 1.97183E-1 1.02842E-1 6.81529E-2 6.84936E-2 1.09597E-1 2.08046E-1 2.32824E-1 2.22207E-1 1.5095E-1 1.40391E-1 1.47568E-1 1.06495E-1 7.06189E-2 6.99171E-2 1.03919E-1 2.28805E-1 2.10714E-1 1.75399E-1 1.56446E-1 1.22151E-1 1.22432E-1 8.56829E-2 4.26173E-1 4.48355E-1 4.45879E-1 4.2699E-1 4.0397E-1 3.85195E-1 -9999 -9999 -9999 -9999 -9999 -9999 -9999 -9999 -9999 -9999 -9999 -9999 -9999 -9999 -9999 -9999 -9999 -9999 -9999 -9999 -9999
-9999 -9999 -9999 -9999 -9999 -9999 -9999 -9999 -9999 -9999 -9999 -9999 -9999 -9999 -9999 -9999 -9999 -9999 -9999 -9999 -9999 -9999 -9999 -9999 -9999 -9999 -9999 -9999 -9999 -9999 -9999 -9999 -9999 -9999 -9999 -9999 -9999 -9999 -9999 -9999 -9999 -9999 -9999 -9999 -9999 -9999 -9999 -9999 -9999 -9999 -9999 -9999 -9999 -9999 -9999 -9999 -9999 -9999 -9999 -9999 -9999 -9999 -9999 -9999 -9999 -9999 -9999 -9999 -9999 -9999 -9999 -9999 -9999 -9999 -9999 -9999 -9999 -9999 -9999 -9999 -9999 -9999 -9999 -9999 -9999 -9999 -9999 -9999 -9999 -9999 -9999 -9999 -9999 -9999 -9999 -9999 -9999 -9999 -9999 -9999 -9999 -9999 -9999 -9999 -9999 -9999 -9999 -9999 -9999 -9999 -9999 -9999 -9999 -9999 -9999 -9999 -9999 -9999 -9999 -9999 -9999 -9999 -9999 -9999 -9999 -9999 -9999 -9999 -9999 -9999 -9999 3.79348E-1 3.78044E-1 3.73071E-1 3.71344E-1 3.68759E-1 3.65323E-1 3.62328E-1 3.62328E-1 3.79004E-1 3.76397E-1 3.68187E-1 3.41053E-1 3.37735E-1 3.38149E-1 3.55178E-1 3.56026E-1 3.58575E-1 3.70569E-1 4.53892E-1 4.98204E-1 4.61357E-1 4.27981E-1 4.05088E-1 3.9268E-1 4.22205E-1 4.80911E-1 4.72501E-1 5.228E-1 5.7016E-1 6.26281E-1 6.61435E-1 6.42236E-1 6.5926E-1 6.9271E-1 6.78436E-1 6.56206E-1 6.42097E-1 6.16833E-1 6.19309E-1 5.85012E-1 3.74854E-1 3.996E-1 3.29147E-1 3.30653E-1 4.8283E-1 5.57627E-1 5.57226E-1 4.59218E-1 5.00629E-1 5.01565E-1 4.61937E-1 4.61202E-1 5.19967E-1 5.58931E-1 5.97444E-1 6.34334E-1 6.7731E-1 6.14096E-1 6.57569E-1 6.4941E-1 6.36143E-1 3.59381E-1 2.16518E-1 1.75977E-1 1.892E-1 2.65013E-1 3.94395E-1 4.17272E-1 2.63242E-1 1.23089E-1 6.58709E-2 5.41537E-2 6.77862E-2 1.22837E-1 2.63711E-1 4.42319E-1 3.95389E-1 3.06967E-1 2.11838E-1 1.19606E-1 7.80882E-2 1.0198E-1 2.16389E-1 3.76707E-1 3.48404E-1 1.68508E-1 6.80195E-2 4.70784E-2 7.06709E-2 9.70629E-2 8.60385E-2 8.99622E-2 6.69437E-2 5.99749E-2 9.95159E-2 1.99717E-1 2.14298E-1 2.3699E-1 2.65905E-1 2.78912E-1 1.88157E-1 1.39216E-1 1.21614E-1 1.05132E-1 4.51141E-1 4.35481E-1 4.47942E-1 4.46292E-1 4.31081E-1 4.09511E-1 3.85094E-1 3.74161E-1 -9999 -9999 -9999 -9999 -9999 -9999 -9999 -9999 -9999 -9999 -9999 -9999 -9999 -9999 -9999 -9999 -9999 -9999 -9999 -9999 -9999
-9999 -9999 -9999 -9999 -9999 -9999 -9999 -9999 -9999 -9999 -9999 -9999 -9999 -9999 -9999 -9999 -9999 -9999 -9999 -9999 -9999 -9999 -9999 -9999 -9999 -9999 -9999 -9999 -9999 -9999 -9999 -9999 -9999 -9999 -9999 -9999 -9999 -9999 -9999 -9999 -9999 -9999 -9999 -9999 -9999 -9999 -9999 -9999 -9999 -9999 -9999 -9999 -9999 -9999 -9999 -9999 -9999 -9999 -9999 -9999 -9999 -9999 -9999 -9999 -9999 -9999 -9999 -9999 -9999 -9999 -9999 -9999 -9999 -9999 -9999 -9999 -9999 -9999 -9999 -9999 -9999 -9999 -9999 -9999 -9999 -9999 -9999 -9999 -9999 -9999 -9999 -9999 -9999 -9999 -9999 -9999 -9999 -9999 -9999 -9999 -9999 -9999 -9999 -9999 -9999 -9999 -9999 -9999 -9999 -9999 -9999 -9999 -9999 -9999 -9999 -9999 -9999 -9999 -9999 -9999 -9999 -9999 -9999 -9999 -9999 -9999 -9999 -9999 -9999 -9999 -9999 3.74141E-1 3.71344E-1 3.71776E-1 3.72207E-1 3.69189E-1 3.66181E-1 3.64038E-1 3.82054E-1 3.85551E-1 3.83364E-1 3.77265E-1 3.71203E-1 3.61131E-1 3.55602E-1 3.54331E-1 3.55178E-1 3.56875E-1 3.64552E-1 3.85783E-1 4.60899E-1 5.33879E-1 5.53124E-1 4.94172E-1 4.85401E-1 4.48995E-1 4.17401E-1 4.30578E-1 4.28767E-1 4.38748E-1 5.07451E-1 5.89584E-1 5.88835E-1 6.25817E-1 6.57624E-1 6.56151E-1 6.55785E-1 6.5576E-1 6.54897E-1 6.42859E-1 6.08012E-1 5.14636E-1 4.88174E-1 3.6434E-1 4.58896E-1 4.78928E-1 4.5872E-1 4.59205E-1 4.21286E-1 4.22181E-1 4.22741E-1 4.62105E-1 6.18674E-1 6.72874E-1 6.73301E-1 4.81319E-1 5.99335E-1 7.06014E-1 6.88912E-1 5.78251E-1 6.5387E-1 6.80411E-1 5.35774E-1 4.20491E-1 3.19871E-1 2.1786E-1 2.04E-1 2.9397E-1 2.68312E-1 1.44599E-1 7.84515E-2 6.70778E-2 8.12918E-2 1.11423E-1 2.0126E-1 4.07082E-1 4.28555E-1 2.45572E-1 1.46739E-1 1.46954E-1 1.19284E-1 7.22081E-2 6.32014E-2 1.2002E-1 2.78304E-1 3.44866E-1 2.58868E-1 1.05478E-1 4.58501E-2 4.98202E-2 7.27797E-2 7.20666E-2 7.10684E-2 6.15338E-2 6.07342E-2 9.34369E-2 2.32117E-1 3.25235E-1 2.59716E-1 1.64446E-1 1.85351E-1 1.22316E-1 3.03122E-1 3.75679E-1 4.04945E-1 4.27289E-1 4.3302E-1 4.27289E-1 4.23316E-1 4.12748E-1 3.94642E-1 3.73279E-1 -9999 -9999 -9999 -9999 -9999 -9999 -9999 -9999 -9999 -9999 -9999 -9999 -9999 -9999 -9999 -9999 -9999 -9999 -9999 -9999 -9999 -9999
-9999 -9999 -9999 -9999 -9999 -9999 -9999 -9999 -9999 -9999 -9999 -9999 -9999 -9999 -9999 -9999 -9999 -9999 -9999 -9999 -9999 -9999 -9999 -9999 -9999 -9999 -9999 -9999 -9999 -9999 -9999 -9999 -9999 -9999 -9999 -9999 -9999 -9999 -9999 -9999 -9999 -9999 -9999 -9999 -9999 -9999 -9999 -9999 -9999 -9999 -9999 -9999 -9999 -9999 -9999 -9999 -9999 -9999 -9999 -9999 -9999 -9999 -9999 -9999 -9999 -9999 -9999 -9999 -9999 -9999 -9999 -9999 -9999 -9999 -9999 -9999 -9999 -9999 -9999 -9999 -9999 -9999 -9999 -9999 -9999 -9999 -9999 -9999 -9999 -9999 -9999 -9999 -9999 -9999 -9999 -9999 -9999 -9999 -9999 -9999 -9999 -9999 -9999 -9999 -9999 -9999 -9999 -9999 -9999 -9999 -9999 -9999 -9999 -9999 -9999 -9999 -9999 -9999 -9999 -9999 -9999 -9999 -9999 -9999 -9999 -9999 -9999 -9999 -9999 -9999 -9999 -9999 -9999 3.6661E-1 3.6962E-1 3.70481E-1 3.68986E-1 3.90379E-1 3.93903E-1 3.94786E-1 3.95669E-1 4.01426E-1 4.02104E-1 3.9546E-1 3.83595E-1 3.71432E-1 3.61558E-1 3.56875E-1 3.52444E-1 3.76489E-1 4.02419E-1 4.74789E-1 5.72492E-1 5.52441E-1 5.32861E-1 5.49456E-1 5.49754E-1 5.30239E-1 5.5082E-1 4.89455E-1 4.57122E-1 4.62168E-1 4.7252E-1 5.27563E-1 5.85443E-1 6.59238E-1 5.83699E-1 6.0261E-1 6.20232E-1 6.54503E-1 6.19801E-1 5.71736E-1 4.33182E-1 4.445E-1 4.76186E-1 4.57194E-1 5.17449E-1 5.57627E-1 4.58734E-1 4.79035E-1 4.59773E-1 4.60072E-1 4.79765E-1 5.00142E-1 5.20772E-1 5.20961E-1 4.9768E-1 4.78008E-1 5.17676E-1 7.00628E-1 6.82914E-1 6.95995E-1 5.76385E-1 5.20603E-1 3.84462E-1 2.44471E-1 1.6812E-1 1.61496E-1 1.19791E-1 8.5332E-2 7.95515E-2 1.20431E-1 2.09094E-1 2.99486E-1 4.53024E-1 5.69734E-1 4.40978E-1 2.00599E-1 7.82924E-2 7.13482E-2 6.61462E-2 4.59245E-2 4.45479E-2 7.62113E-2 1.34298E-1 1.47323E-1 1.50004E-1 9.56207E-2 5.06689E-2 5.88339E-2 1.38621E-1 1.99074E-1 2.74545E-1 2.03602E-1 1.72638E-1 1.95678E-1 2.68474E-1 1.93707E-1 1.67604E-1 1.16847E-1 1.36201E-1 2.90091E-1 2.86293E-1 2.98187E-1 3.61405E-1 3.95338E-1 4.12641E-1 4.04162E-1 3.98643E-1 3.94642E-1 3.82325E-1 3.66259E-1 -9999 -9999 -9999 -9999 -9999 -9999 -9999 -9999 -9999 -9999 -9999 -9999 -9999 -9999 -9999 -9999 -9999 -9999 -9999 -9999 -9999 -9999
-9999 -9999 -9999 -9999 -9999 -9999 -9999 -9999 -9999 -9999 -9999 -9999 -9999 -9999 -9999 -9999 -9999 -9999 -9999 -9999 -9999 -9999 -9999 -9999 -9999 -9999 -9999 -9999 -9999 -9999 -9999 -9999 -9999 -9999 -9999 -9999 -9999 -9999 -9999 -9999 -9999 -9999 -9999 -9999 -9999 -9999 -9999 -9999 -9999 -9999 -9999 -9999 -9999 -9999 -9999 -9999 -9999 -9999 -9999 -9999 -9999 -9999 -9999 -9999 -9999 -9999 -9999 -9999 -9999 -9999 -9999 -9999 -9999 -9999 -9999 -9999 -9999 -9999 -9999 -9999 -9999 -9999 -9999 -9999 -9999 -9999 -9999 -9999 -9999 -9999 -9999 -9999 -9999 -9999 -9999 -9999 -9999 -9999 -9999 -9999 -9999 -9999 -9999 -9999 -9999 -9999 -9999 -9999 -9999 -9999 -9999 -9999 -9999 -9999 -9999 -9999 -9999 -9999 -9999 -9999 -9999 -9999 -9999 -9999 -9999 -9999 -9999 -9999 -9999 -9999 -9999 -9999 -9999 3.61474E-1 3.67469E-1 3.76765E-1 4.16605E-1 4.35564E-1 4.40562E-1 4.31485E-1 4.3375E-1 4.58124E-1 4.77565E-1 4.57862E-1 4.58372E-1 4.34085E-1 3.87975E-1 3.66925E-1 3.57951E-1 3.54134E-1 3.75621E-1 3.99312E-1 4.73763E-1 5.30103E-1 5.48977E-1 5.87638E-1 6.06606E-1 6.06629E-1 6.26547E-1 5.30708E-1 5.81384E-1 5.13361E-1 5.54967E-1 4.97539E-1 5.07893E-1 5.47151E-1 5.46696E-1 5.65776E-1 6.22138E-1 7.02177E-1 6.7613E-1 6.24004E-1 6.20213E-1 5.43059E-1 6.43651E-1 6.12384E-1 5.42329E-1 5.15331E-1 5.43563E-1 5.97903E-1 5.74953E-1 6.27624E-1 6.67829E-1 6.30941E-1 5.14683E-1 6.84695E-1 6.98969E-1 5.17186E-1 4.58422E-1 7.01424E-1 6.90255E-1 6.93242E-1 5.84929E-1 5.60242E-1 4.14273E-1 2.41195E-1 1.43166E-1 9.16211E-2 6.48808E-2 6.75646E-2 1.09896E-1 1.99723E-1 3.72061E-1 5.53219E-1 6.24151E-1 5.8066E-1 4.11995E-1 1.72114E-1 7.25684E-2 5.99616E-2 5.66679E-2 4.49477E-2 4.10361E-2 5.16503E-2 6.02875E-2 5.40009E-2 5.3694E-2 4.88263E-2 4.52793E-2 7.05498E-2 1.82383E-1 3.46678E-1 3.32932E-1 4.20804E-1 3.58273E-1 3.25298E-1 3.17097E-1 2.40873E-1 2.18104E-1 1.71662E-1 9.18097E-2 3.63624E-1 3.40552E-1 3.23394E-1 3.33727E-1 3.74355E-1 3.91746E-1 3.85785E-1 3.77495E-1 3.76416E-1 3.68982E-1 3.58137E-1 -9999 -9999 -9999 -9999 -9999 -9999 -9999 -9999 -9999 -9999 -9999 -9999 -9999 -9999 -9999 -9999 -9999 -9999 -9999 -9999 -9999 -9999
-9999 -9999 -9999 -9999 -9999 -9999 -9999 -9999 -9999 -9999 -9999 -9999 -9999 -9999 -9999 -9999 -9999 -9999 -9999 -9999 -9999 -9999 -9999 -9999 -9999 -9999 -9999 -9999 -9999 -9999 -9999 -9999 -9999 -9999 -9999 -9999 -9999 -9999 -9999 -9999 -9999 -9999 -9999 -9999 -9999 -9999 -9999 -9999 -9999 -9999 -9999 -9999 -9999 -9999 -9999 -9999 -9999 -9999 -9999 -9999 -9999 -9999 -9999 -9999 -9999 -9999 -9999 -9999 -9999 -9999 -9999 -9999 -9999 -9999 -9999 -9999 -9999 -9999 -9999 -9999 -9999 -9999 -9999 -9999 -9999 -9999 -9999 -9999 -9999 -9999 -9999 -9999 -9999 -9999 -9999 -9999 -9999 -9999 -9999 -9999 -9999 -9999 -9999 -9999 -9999 -9999 -9999 -9999 -9999 -9999 -9999 -9999 -9999 -9999 -9999 -9999 -9999 -9999 -9999 -9999 -9999 -9999 -9999 -9999 -9999 -9999 -9999 -9999 -9999 -9999 -9999 -9999 3.57217E-1 3.61901E-1 3.78067E-1 4.2651E-1 4.61412E-1 4.80377E-1 5.0011E-1 4.5745E-1 4.77397E-1 4.96341E-1 5.15479E-1 4.95696E-1 4.76513E-1 4.73941E-1 4.55042E-1 4.23917E-1 4.07763E-1 3.98868E-1 3.84335E-1 3.74985E-1 4.139E-1 4.99607E-1 5.50405E-1 5.29989E-1 5.4934E-1 5.68504E-1 5.45603E-1 5.26422E-1 5.46707E-1 5.46763E-1 5.66252E-1 5.8602E-1 5.27682E-1 5.01692E-1 5.24293E-1 5.43617E-1 6.01219E-1 6.18412E-1 6.70691E-1 6.7586E-1 6.76948E-1 6.9657E-1 5.69842E-1 5.74023E-1 5.54346E-1 6.02041E-1 5.4462E-1 4.75683E-1 5.37761E-1 4.92592E-1 4.5695E-1 5.47333E-1 5.41567E-1 5.65084E-1 6.27141E-1 6.13464E-1 5.96318E-1 6.87314E-1 6.07042E-1 5.98868E-1 5.87234E-1 5.47407E-1 4.46106E-1 3.00567E-1 1.45097E-1 7.41841E-2 5.66877E-2 6.66474E-2 1.02842E-1 1.73345E-1 3.7029E-1 6.04392E-1 5.94769E-1 5.31351E-1 3.46413E-1 1.83596E-1 1.27064E-1 1.33374E-1 1.24936E-1 9.46224E-2 7.28276E-2 7.41603E-2 5.34063E-2 4.02761E-2 3.78963E-2 4.99448E-2 5.44438E-2 6.05073E-2 9.84351E-2 1.6324E-1 3.38237E-1 2.10695E-1 1.82486E-1 1.72703E-1 1.34567E-1 1.18724E-1 1.26487E-1 3.27419E-1 3.75103E-1 3.94375E-1 3.84818E-1 3.47947E-1 3.46107E-1 3.71225E-1 3.76317E-1 3.72007E-1 3.64221E-1 3.6074E-1 3.55447E-1 3.48571E-1 -9999 -9999 -9999 -9999 -9999 -9999 -9999 -9999 -9999 -9999 -9999 -9999 -9999 -9999 -9999 -9999 -9999 -9999 -9999 -9999 -9999 -9999
-9999 -9999 -9999 -9999 -9999 -9999 -9999 -9999 -9999 -9999 -9999 -9999 -9999 -9999 -9999 -9999 -9999 -9999 -9999 -9999 -9999 -9999 -9999 -9999 -9999 -9999 -9999 -9999 -9999 -9999 -9999 -9999 -9999 -9999 -9999 -9999 -9999 -9999 -9999 -9999 -9999 -9999 -9999 -9999 -9999 -9999 -9999 -9999 -9999 -9999 -9999 -9999 -9999 -9999 -9999 -9999 -9999 -9999 -9999 -9999 -9999 -9999 -9999 -9999 -9999 -9999 -9999 -9999 -9999 -9999 -9999 -9999 -9999 -9999 -9999 -9999 -9999 -9999 -9999 -9999 -9999 -9999 -9999 -9999 -9999 -9999 -9999 -9999 -9999 -9999 -9999 -9999 -9999 -9999 -9999 -9999 -9999 -9999 -9999 -9999 -9999 -9999 -9999 -9999 -9999 -9999 -9999 -9999 -9999 -9999 -9999 -9999 -9999 -9999 -9999 -9999 -9999 -9999 -9999 -9999 -9999 -9999 -9999 -9999 -9999 -9999 -9999 -9999 -9999 -9999 -9999 -9999 3.50256E-1 3.63409E-1 4.24254E-1 4.61335E-1 4.60642E-1 4.79724E-1 5.15818E-1 4.96716E-1 4.5745E-1 5.36297E-1 5.35196E-1 5.35037E-1 5.12115E-1 4.927E-1 4.93356E-1 4.74087E-1 4.74386E-1 4.9459E-1 4.48777E-1 3.89391E-1 3.78024E-1 4.39759E-1 5.09431E-1 5.11344E-1 5.30351E-1 5.45307E-1 5.64052E-1 5.83431E-1 5.83492E-1 5.63953E-1 5.83443E-1 5.84145E-1 5.62992E-1 5.04442E-1 5.83525E-1 5.63716E-1 5.82743E-1 6.56849E-1 6.96968E-1 7.06483E-1 6.90505E-1 6.55223E-1 5.15488E-1 5.92269E-1 5.96312E-1 5.27214E-1 5.63696E-1 4.94003E-1 4.17415E-1 4.38805E-1 4.23956E-1 4.16432E-1 4.54151E-1 4.19851E-1 5.91359E-1 5.54898E-1 7.00017E-1 5.86957E-1 4.74232E-1 4.13231E-1 3.8732E-1 3.74948E-1 3.3928E-1 2.24657E-1 1.233E-1 9.62158E-2 7.90914E-2 1.06637E-1 1.65601E-1 2.27577E-1 3.6299E-1 5.63981E-1 6.31441E-1 5.90154E-1 4.62626E-1 4.50866E-1 4.18632E-1 4.3445E-1 3.91516E-1 3.10682E-1 2.41244E-1 2.31609E-1 1.60355E-1 8.24423E-2 7.19701E-2 9.26905E-2 1.14137E-1 8.98264E-2 8.63568E-2 1.01446E-1 1.20584E-1 1.68261E-1 2.30776E-1 2.60609E-1 2.78158E-1 3.2651E-1 3.60822E-1 3.83808E-1 3.94775E-1 3.9321E-1 3.91614E-1 3.64512E-1 3.65676E-1 3.65676E-1 3.66161E-1 3.61899E-1 3.57272E-1 3.52672E-1 3.46671E-1 3.43265E-1 -9999 -9999 -9999 -9999 -9999 -9999 -9999 -9999 -9999 -9999 -9999 -9999 -9999 -9999 -9999 -9999 -9999 -9999 -9999 -9999 -9999 -9999
-9999 -9999 -9999 -9999 -9999 -9999 -9999 -9999 -9999 -9999 -9999 -9999 -9999 -9999 -9999 -9999 -9999 -9999 -9999 -9999 -9999 -9999 -9999 -9999 -9999 -9999 -9999 -9999 -9999 -9999 -9999 -9999 -9999 -9999 -9999 -9999 -9999 -9999 -9999 -9999 -9999 -9999 -9999 -9999 -9999 -9999 -9999 -9999 -9999 -9999 -9999 -9999 -9999 -9999 -9999 -9999 -9999 -9999 -9999 -9999 -9999 -9999 -9999 -9999 -9999 -9999 -9999 -9999 -9999 -9999 -9999 -9999 -9999 -9999 -9999 -9999 -9999 -9999 -9999 -9999 -9999 -9999 -9999 -9999 -9999 -9999 -9999 -9999 -9999 -9999 -9999 -9999 -9999 -9999 -9999 -9999 -9999 -9999 -9999 -9999 -9999 -9999 -9999 -9999 -9999 -9999 -9999 -9999 -9999 -9999 -9999 -9999 -9999 -9999 -9999 -9999 -9999 -9999 -9999 -9999 -9999 -9999 -9999 -9999 -9999 -9999 -9999 -9999 -9999 -9999 -9999 3.53207E-1 3.41469E-1 3.57018E-1 4.47957E-1 4.81E-1 4.76977E-1 4.76455E-1 4.76148E-1 4.76885E-1 4.58026E-1 4.58091E-1 4.73975E-1 4.93517E-1 4.93298E-1 4.92807E-1 5.12333E-1 4.92413E-1 5.08978E-1 5.2908E-1 5.10205E-1 4.52891E-1 3.88513E-1 4.00513E-1 4.38848E-1 5.18432E-1 5.65546E-1 6.39289E-1 6.73648E-1 6.73111E-1 6.55093E-1 6.9053E-1 6.34476E-1 6.17636E-1 5.42748E-1 5.04323E-1 5.63898E-1 5.4401E-1 6.02418E-1 6.39607E-1 6.39185E-1 6.2047E-1 6.54167E-1 5.37783E-1 6.31936E-1 6.82822E-1 6.47173E-1 5.58436E-1 4.36761E-1 3.64884E-1 3.20532E-1 3.93666E-1 4.33561E-1 4.00473E-1 3.81071E-1 4.83203E-1 6.76587E-1 5.55603E-1 5.98625E-1 4.42488E-1 3.16466E-1 2.0169E-1 1.52355E-1 1.43355E-1 1.36086E-1 1.11318E-1 9.5143E-2 1.08074E-1 1.51139E-1 1.92325E-1 2.3292E-1 2.48234E-1 3.17229E-1 4.95757E-1 6.08866E-1 6.12858E-1 5.73741E-1 5.4019E-1 5.53446E-1 5.34242E-1 5.53756E-1 5.22418E-1 4.5293E-1 4.10534E-1 3.3438E-1 2.62186E-1 2.37566E-1 2.53211E-1 2.93679E-1 2.43572E-1 2.06411E-1 1.22496E-1 1.15911E-1 1.46693E-1 2.08465E-1 2.1655E-1 2.01497E-1 2.1847E-1 2.59048E-1 3.37833E-1 3.81554E-1 3.92411E-1 3.77002E-1 3.70346E-1 3.61416E-1 3.56409E-1 3.59197E-1 3.56504E-1 3.54586E-1 3.49619E-1 3.40158E-1 3.38746E-1 -9999 -9999 -9999 -9999 -9999 -9999 -9999 -9999 -9999 -9999 -9999 -9999 -9999 -9999 -9999 -9999 -9999 -9999 -9999 -9999 -9999 -9999
-9999 -9999 -9999 -9999 -9999 -9999 -9999 -9999 -9999 -9999 -9999 -9999 -9999 -9999 -9999 -9999 -9999 -9999 -9999 -9999 -9999 -9999 -9999 -9999 -9999 -9999 -9999 -9999 -9999 -9999 -9999 -9999 -9999 -9999 -9999 -9999 -9999 -9999 -9999 -9999 -9999 -9999 -9999 -9999 -9999 -9999 -9999 -9999 -9999 -9999 -9999 -9999 -9999 -9999 -9999 -9999 -9999 -9999 -9999 -9999 -9999 -9999 -9999 -9999 -9999 -9999 -9999 -9999 -9999 -9999 -9999 -9999 -9999 -9999 -9999 -9999 -9999 -9999 -9999 -9999 -9999 -9999 -9999 -9999 -9999 -9999 -9999 -9999 -9999 -9999 -9999 -9999 -9999 -9999 -9999 -9999 -9999 -9999 -9999 -9999 -9999 -9999 -9999 -9999 -9999 -9999 -9999 -9999 -9999 -9999 -9999 -9999 -9999 -9999 -9999 -9999 -9999 -9999 -9999 -9999 -9999 -9999 -9999 -9999 -9999 -9999 -9999 -9999 -9999 3.65752E-1 3.54476E-1 3.41053E-1 3.31556E-1 3.45222E-1 4.04538E-1 4.58437E-1 4.7772E-1 4.97106E-1 4.96529E-1 4.96611E-1 4.97479E-1 4.53914E-1 4.40682E-1 4.34775E-1 4.4387E-1 4.94083E-1 5.32602E-1 5.28381E-1 5.07999E-1 5.47631E-1 5.28478E-1 5.10137E-1 4.51062E-1 4.02526E-1 4.00749E-1 4.88311E-1 5.84768E-1 7.08351E-1 7.03146E-1 6.89883E-1 6.69422E-1 6.63403E-1 6.99537E-1 6.171E-1 5.22909E-1 5.44204E-1 6.02743E-1 5.83207E-1 6.39949E-1 6.36523E-1 6.54283E-1 6.53513E-1 5.17626E-1 5.75181E-1 6.90368E-1 6.16543E-1 5.70703E-1 5.13405E-1 3.95277E-1 2.86258E-1 2.53015E-1 2.98116E-1 3.30278E-1 3.67865E-1 4.57304E-1 6.23211E-1 5.51794E-1 6.97352E-1 6.28344E-1 3.27277E-1 2.2223E-1 1.58443E-1 1.00443E-1 7.67224E-2 7.10434E-2 7.00986E-2 9.07908E-2 1.39811E-1 2.00691E-1 2.02263E-1 1.80503E-1 1.55888E-1 2.18302E-1 3.69913E-1 5.7397E-1 5.6536E-1 3.8975E-1 3.76932E-1 4.68636E-1 4.81709E-1 5.1637E-1 6.19829E-1 5.71101E-1 5.22003E-1 4.74137E-1 4.11037E-1 3.80268E-1 3.86346E-1 3.97769E-1 3.44633E-1 3.07011E-1 1.95088E-1 1.7076E-1 1.96946E-1 2.9032E-1 3.35874E-1 3.0395E-1 2.41859E-1 2.33455E-1 3.11339E-1 3.56647E-1 3.722E-1 3.78182E-1 3.66064E-1 3.50287E-1 3.46865E-1 3.51432E-1 3.56504E-1 3.54202E-1 3.48858E-1 3.41287E-1 3.35286E-1 -9999 -9999 -9999 -9999 -9999 -9999 -9999 -9999 -9999 -9999 -9999 -9999 -9999 -9999 -9999 -9999 -9999 -9999 -9999 -9999 -9999 -9999
-9999 -9999 -9999 -9999 -9999 -9999 -9999 -9999 -9999 -9999 -9999 -9999 -9999 -9999 -9999 -9999 -9999 -9999 -9999 -9999 -9999 -9999 -9999 -9999 -9999 -9999 -9999 -9999 -9999 -9999 -9999 -9999 -9999 -9999 -9999 -9999 -9999 -9999 -9999 -9999 -9999 -9999 -9999 -9999 -9999 -9999 -9999 -9999 -9999 -9999 -9999 -9999 -9999 -9999 -9999 -9999 -9999 -9999 -9999 -9999 -9999 -9999 -9999 -9999 -9999 -9999 -9999 -9999 -9999 -9999 -9999 -9999 -9999 -9999 -9999 -9999 -9999 -9999 -9999 -9999 -9999 -9999 -9999 -9999 -9999 -9999 -9999 -9999 -9999 -9999 -9999 -9999 -9999 -9999 -9999 -9999 -9999 -9999 -9999 -9999 -9999 -9999 -9999 -9999 -9999 -9999 -9999 -9999 -9999 -9999 -9999 -9999 -9999 -9999 -9999 -9999 -9999 -9999 -9999 -9999 -9999 -9999 -9999 -9999 -9999 -9999 -9999 -9999 -9999 3.52785E-1 3.42301E-1 3.28691E-1 3.22595E-1 3.54528E-1 3.95536E-1 4.18277E-1 4.35446E-1 4.58458E-1 4.77576E-1 4.93552E-1 4.73896E-1 4.74452E-1 4.72383E-1 4.48995E-1 4.1537E-1 4.50604E-1 5.107E-1 5.29364E-1 5.28295E-1 5.6706E-1 5.6696E-1 5.48149E-1 5.26775E-1 4.31722E-1 3.94548E-1 4.41365E-1 6.05348E-1 6.76717E-1 6.39032E-1 6.8837E-1 6.87113E-1 6.55566E-1 6.87213E-1 5.79524E-1 5.23309E-1 5.63876E-1 5.43967E-1 6.17849E-1 6.72357E-1 6.35364E-1 5.16906E-1 6.50056E-1 6.97948E-1 6.51946E-1 6.39566E-1 5.69997E-1 5.5949E-1 5.1637E-1 4.42929E-1 2.89232E-1 2.02011E-1 2.32718E-1 2.89578E-1 3.63932E-1 4.43214E-1 6.43426E-1 6.30516E-1 7.01402E-1 6.133E-1 4.53535E-1 3.67063E-1 2.71587E-1 1.52132E-1 1.15689E-1 1.0143E-1 7.42662E-2 9.24406E-2 1.36321E-1 1.65295E-1 1.22927E-1 1.09179E-1 1.28759E-1 2.10672E-1 4.02121E-1 5.50163E-1 4.16339E-1 2.19016E-1 1.80432E-1 2.48921E-1 2.75607E-1 3.63664E-1 4.61187E-1 5.87005E-1 5.31659E-1 4.34326E-1 3.93723E-1 4.12206E-1 4.33429E-1 4.37826E-1 3.86788E-1 2.85752E-1 2.17762E-1 2.0772E-1 2.41045E-1 3.37187E-1 4.5402E-1 4.68569E-1 3.75687E-1 3.60287E-1 3.41798E-1 3.66743E-1 3.79656E-1 3.71418E-1 3.60643E-1 3.48384E-1 3.46107E-1 3.52577E-1 3.56409E-1 3.56504E-1 3.50763E-1 3.43173E-1 3.34913E-1 -9999 -9999 -9999 -9999 -9999 -9999 -9999 -9999 -9999 -9999 -9999 -9999 -9999 -9999 -9999 -9999 -9999 -9999 -9999 -9999 -9999 -9999
-9999 -9999 -9999 -9999 -9999 -9999 -9999 -9999 -9999 -9999 -9999 -9999 -9999 -9999 -9999 -9999 -9999 -9999 -9999 -9999 -9999 -9999 -9999 -9999 -9999 -9999 -9999 -9999 -9999 -9999 -9999 -9999 -9999 -9999 -9999 -9999 -9999 -9999 -9999 -9999 -9999 -9999 -9999 -9999 -9999 -9999 -9999 -9999 -9999 -9999 -9999 -9999 -9999 -9999 -9999 -9999 -9999 -9999 -9999 -9999 -9999 -9999 -9999 -9999 -9999 -9999 -9999 -9999 -9999 -9999 -9999 -9999 -9999 -9999 -9999 -9999 -9999 -9999 -9999 -9999 -9999 -9999 -9999 -9999 -9999 -9999 -9999 -9999 -9999 -9999 -9999 -9999 -9999 -9999 -9999 -9999 -9999 -9999 -9999 -9999 -9999 -9999 -9999 -9999 -9999 -9999 -9999 -9999 -9999 -9999 -9999 -9999 -9999 -9999 -9999 -9999 -9999 -9999 -9999 -9999 -9999 -9999 -9999 -9999 -9999 -9999 -9999 -9999 -9999 3.49415E-1 3.24584E-1 3.11345E-1 3.16774E-1 3.24839E-1 3.4294E-1 3.74892E-1 3.81413E-1 4.13341E-1 4.32961E-1 4.50714E-1 4.70083E-1 4.53914E-1 4.74768E-1 4.70543E-1 4.66302E-1 4.36021E-1 4.52433E-1 5.10799E-1 5.49363E-1 5.48247E-1 5.43919E-1 5.83209E-1 5.65137E-1 5.07872E-1 4.04751E-1 3.96317E-1 4.77245E-1 6.02365E-1 6.38949E-1 6.5624E-1 6.17288E-1 6.7043E-1 6.35129E-1 5.61527E-1 5.43639E-1 5.99191E-1 5.98903E-1 6.89595E-1 6.53305E-1 7.03774E-1 6.77684E-1 6.43549E-1 6.20158E-1 6.27132E-1 6.39435E-1 6.50817E-1 6.24406E-1 5.39583E-1 3.9294E-1 2.44014E-1 1.82118E-1 2.70702E-1 3.69141E-1 4.38608E-1 4.23525E-1 6.72799E-1 6.67163E-1 6.85341E-1 6.76609E-1 6.50418E-1 6.4188E-1 5.43765E-1 3.71911E-1 2.80386E-1 1.92165E-1 9.43588E-2 9.14226E-2 1.06853E-1 1.05679E-1 9.88211E-2 1.242E-1 2.08024E-1 3.61235E-1 4.90152E-1 4.24716E-1 2.56426E-1 1.24312E-1 9.02936E-2 1.19659E-1 1.45763E-1 1.79369E-1 2.63305E-1 3.82033E-1 3.44592E-1 2.0089E-1 1.45676E-1 1.79081E-1 3.28456E-1 3.53056E-1 3.4426E-1 1.86716E-1 1.34401E-1 1.27924E-1 1.4725E-1 2.44402E-1 3.59067E-1 4.25315E-1 4.31459E-1 4.0194E-1 3.90345E-1 3.85977E-1 3.8005E-1 3.71809E-1 3.66064E-1 3.60258E-1 3.60258E-1 3.65287E-1 3.65676E-1 3.64221E-1 3.5612E-1 3.46958E-1 3.36408E-1 -9999 -9999 -9999 -9999 -9999 -9999 -9999 -9999 -9999 -9999 -9999 -9999 -9999 -9999 -9999 -9999 -9999 -9999 -9999 -9999 -9999 -9999
-9999 -9999 -9999 -9999 -9999 -9999 -9999 -9999 -9999 -9999 -9999 -9999 -9999 -9999 -9999 -9999 -9999 -9999 -9999 -9999 -9999 -9999 -9999 -9999 -9999 -9999 -9999 -9999 -9999 -9999 -9999 -9999 -9999 -9999 -9999 -9999 -9999 -9999 -9999 -9999 -9999 -9999 -9999 -9999 -9999 -9999 -9999 -9999 -9999 -9999 -9999 -9999 -9999 -9999 -9999 -9999 -9999 -9999 -9999 -9999 -9999 -9999 -9999 -9999 -9999 -9999 -9999 -9999 -9999 -9999 -9999 -9999 -9999 -9999 -9999 -9999 -9999 -9999 -9999 -9999 -9999 -9999 -9999 -9999 -9999 -9999 -9999 -9999 -9999 -9999 -9999 -9999 -9999 -9999 -9999 -9999 -9999 -9999 -9999 -9999 -9999 -9999 -9999 -9999 -9999 -9999 -9999 -9999 -9999 -9999 -9999 -9999 -9999 -9999 -9999 -9999 -9999 -9999 -9999 -9999 -9999 -9999 -9999 -9999 -9999 -9999 -9999 -9999 3.57443E-1 3.54421E-1 3.85042E-1 3.67493E-1 3.37543E-1 3.25245E-1 3.50953E-1 3.59426E-1 3.61131E-1 3.59653E-1 3.68214E-1 3.75122E-1 3.78595E-1 4.1268E-1 4.79187E-1 4.71315E-1 4.91225E-1 4.9025E-1 4.83335E-1 5.11366E-1 5.07271E-1 5.26341E-1 5.45067E-1 5.44108E-1 5.44555E-1 5.26605E-1 4.76323E-1 4.09535E-1 4.11772E-1 4.5909E-1 5.28023E-1 5.63532E-1 6.38068E-1 7.03064E-1 5.99384E-1 5.39685E-1 5.79911E-1 6.3672E-1 6.36058E-1 6.88523E-1 7.03557E-1 6.67965E-1 6.49851E-1 6.50152E-1 6.47795E-1 6.5612E-1 6.67712E-1 6.46152E-1 6.08121E-1 5.48102E-1 3.28792E-1 1.86693E-1 1.81916E-1 2.61882E-1 3.22462E-1 3.79989E-1 4.43625E-1 6.54111E-1 6.97473E-1 6.49261E-1 6.47563E-1 6.42288E-1 6.38064E-1 6.04656E-1 5.63188E-1 4.56996E-1 1.94747E-1 1.01039E-1 7.96696E-2 8.31893E-2 9.36308E-2 1.14648E-1 1.86522E-1 3.31399E-1 4.6625E-1 4.5837E-1 2.98604E-1 1.4661E-1 7.28152E-2 5.68619E-2 7.22215E-2 1.0279E-1 9.8956E-2 1.45345E-1 2.60309E-1 2.39586E-1 1.24816E-1 7.53627E-2 8.95721E-2 1.36383E-1 2.84163E-1 3.24504E-1 1.71134E-1 9.33372E-2 8.97711E-2 1.02774E-1 1.39751E-1 2.04878E-1 2.87362E-1 3.48524E-1 4.05036E-1 3.95929E-1 3.81627E-1 3.75332E-1 3.75332E-1 3.75332E-1 3.75432E-1 3.73864E-1 3.77002E-1 3.77789E-1 3.71908E-1 3.47012E-1 3.5229E-1 3.20582E-1 3.32677E-1 -9999 -9999 -9999 -9999 -9999 -9999 -9999 -9999 -9999 -9999 -9999 -9999 -9999 -9999 -9999 -9999 -9999 -9999 -9999 -9999 -9999
-9999 -9999 -9999 -9999 -9999 -9999 -9999 -9999 -9999 -9999 -9999 -9999 -9999 -9999 -9999 -9999 -9999 -9999 -9999 -9999 -9999 -9999 -9999 -9999 -9999 -9999 -9999 -9999 -9999 -9999 -9999 -9999 -9999 -9999 -9999 -9999 -9999 -9999 -9999 -9999 -9999 -9999 -9999 -9999 -9999 -9999 -9999 -9999 -9999 -9999 -9999 -9999 -9999 -9999 -9999 -9999 -9999 -9999 -9999 -9999 -9999 -9999 -9999 -9999 -9999 -9999 -9999 -9999 -9999 -9999 -9999 -9999 -9999 -9999 -9999 -9999 -9999 -9999 -9999 -9999 -9999 -9999 -9999 -9999 -9999 -9999 -9999 -9999 -9999 -9999 -9999 -9999 -9999 -9999 -9999 -9999 -9999 -9999 -9999 -9999 -9999 -9999 -9999 -9999 -9999 -9999 -9999 -9999 -9999 -9999 -9999 -9999 -9999 -9999 -9999 -9999 -9999 -9999 -9999 -9999 -9999 -9999 -9999 -9999 -9999 -9999 3.48994E-1 3.49835E-1 3.72003E-1 4.36472E-1 4.77609E-1 4.58015E-1 4.0789E-1 3.49218E-1 3.37956E-1 3.35286E-1 3.34462E-1 3.29947E-1 3.32817E-1 3.55829E-1 3.58802E-1 3.89391E-1 4.51062E-1 5.10722E-1 4.90192E-1 5.10307E-1 5.30807E-1 5.07818E-1 5.07807E-1 5.27366E-1 5.26468E-1 5.64673E-1 6.02695E-1 5.81048E-1 5.23912E-1 4.3569E-1 4.08194E-1 4.09535E-1 4.41707E-1 5.09123E-1 6.02269E-1 6.16703E-1 5.78826E-1 5.60467E-1 6.18547E-1 6.36428E-1 6.88679E-1 6.93163E-1 6.64239E-1 6.54534E-1 6.84624E-1 6.92315E-1 6.85386E-1 6.78326E-1 6.71678E-1 6.39739E-1 6.13197E-1 5.88248E-1 4.16168E-1 2.26932E-1 1.793E-1 1.85727E-1 2.22968E-1 2.68237E-1 3.57395E-1 5.7016E-1 6.77098E-1 6.80841E-1 5.93886E-1 4.25872E-1 3.99997E-1 3.41176E-1 3.19725E-1 3.15598E-1 1.59995E-1 8.81142E-2 7.25437E-2 8.05313E-2 9.67392E-2 1.27836E-1 1.90307E-1 2.73296E-1 3.93094E-1 4.69501E-1 3.40611E-1 1.85677E-1 7.48458E-2 5.24683E-2 6.30224E-2 8.08222E-2 8.61997E-2 1.19291E-1 1.72958E-1 1.45467E-1 8.95444E-2 6.20013E-2 6.66947E-2 1.06552E-1 2.54581E-1 3.29297E-1 2.22253E-1 1.49853E-1 1.23647E-1 1.29197E-1 1.48774E-1 1.83002E-1 2.54212E-1 3.18649E-1 3.64662E-1 3.69368E-1 3.71809E-1 3.71809E-1 3.76117E-1 3.78475E-1 3.75724E-1 3.74648E-1 3.75824E-1 3.59531E-1 3.55687E-1 3.67327E-1 3.54969E-1 3.41664E-1 3.31933E-1 -9999 -9999 -9999 -9999 -9999 -9999 -9999 -9999 -9999 -9999 -9999 -9999 -9999 -9999 -9999 -9999 -9999 -9999 -9999 -9999 -9999
-9999 -9999 -9999 -9999 -9999 -9999 -9999 -9999 -9999 -9999 -9999 -9999 -9999 -9999 -9999 -9999 -9999 -9999 -9999 -9999 -9999 -9999 -9999 -9999 -9999 -9999 -9999 -9999 -9999 -9999 -9999 -9999 -9999 -9999 -9999 -9999 -9999 -9999 -9999 -9999 -9999 -9999 -9999 -9999 -9999 -9999 -9999 -9999 -9999 -9999 -9999 -9999 -9999 -9999 -9999 -9999 -9999 -9999 -9999 -9999 -9999 -9999 -9999 -9999 -9999 -9999 -9999 -9999 -9999 -9999 -9999 -9999 -9999 -9999 -9999 -9999 -9999 -9999 -9999 -9999 -9999 -9999 -9999 -9999 -9999 -9999 -9999 -9999 -9999 -9999 -9999 -9999 -9999 -9999 -9999 -9999 -9999 -9999 -9999 -9999 -9999 -9999 -9999 -9999 -9999 -9999 -9999 -9999 -9999 -9999 -9999 -9999 -9999 -9999 -9999 -9999 -9999 -9999 -9999 -9999 -9999 -9999 -9999 -9999 -9999 -9999 3.22156E-1 3.24584E-1 3.86221E-1 4.55966E-1 4.7743E-1 4.77318E-1 4.58189E-1 4.13701E-1 3.93485E-1 3.91282E-1 3.92163E-1 3.83826E-1 3.76857E-1 3.71459E-1 3.98659E-1 4.15605E-1 4.71239E-1 5.29898E-1 5.29562E-1 5.26696E-1 4.87513E-1 5.07861E-1 5.02615E-1 5.03538E-1 5.27606E-1 5.26468E-1 6.00055E-1 5.80401E-1 5.62254E-1 5.01931E-1 4.51757E-1 4.4034E-1 4.46727E-1 4.71859E-1 5.14902E-1 5.60605E-1 5.8027E-1 5.82011E-1 6.29045E-1 7.03489E-1 6.87864E-1 6.61342E-1 6.47819E-1 6.91933E-1 6.99305E-1 6.67473E-1 6.66003E-1 6.47017E-1 6.58424E-1 6.77582E-1 6.42762E-1 6.08857E-1 6.1638E-1 4.37542E-1 2.51924E-1 2.07131E-1 2.56334E-1 3.31882E-1 4.45122E-1 6.3064E-1 6.94973E-1 6.67203E-1 5.8357E-1 4.13034E-1 3.51248E-1 2.25136E-1 1.48938E-1 1.59381E-1 1.49873E-1 9.95504E-2 7.9905E-2 7.54224E-2 7.87669E-2 9.4899E-2 1.32754E-1 1.62966E-1 2.71918E-1 4.36574E-1 4.46875E-1 2.68466E-1 1.01097E-1 6.33888E-2 7.13202E-2 7.76601E-2 8.27736E-2 9.46742E-2 1.04156E-1 9.5359E-2 8.97812E-2 8.36206E-2 8.84963E-2 1.14645E-1 1.8427E-1 2.91076E-1 3.36546E-1 2.86595E-1 2.44628E-1 2.13675E-1 2.08458E-1 2.66428E-1 3.02475E-1 3.24947E-1 3.55401E-1 3.72063E-1 3.6045E-1 3.69857E-1 3.76509E-1 3.79262E-1 3.77295E-1 3.73081E-1 3.69566E-1 3.69566E-1 3.6723E-1 3.62575E-1 3.58427E-1 3.30513E-1 3.21313E-1 3.36782E-1 -9999 -9999 -9999 -9999 -9999 -9999 -9999 -9999 -9999 -9999 -9999 -9999 -9999 -9999 -9999 -9999 -9999 -9999 -9999 -9999
-9999 -9999 -9999 -9999 -9999 -9999 -9999 -9999 -9999 -9999 -9999 -9999 -9999 -9999 -9999 -9999 -9999 -9999 -9999 -9999 -9999 -9999 -9999 -9999 -9999 -9999 -9999 -9999 -9999 -9999 -9999 -9999 -9999 -9999 -9999 -9999 -9999 -9999 -9999 -9999 -9999 -9999 -9999 -9999 -9999 -9999 -9999 -9999 -9999 -9999 -9999 -9999 -9999 -9999 -9999 -9999 -9999 -9999 -9999 -9999 -9999 -9999 -9999 -9999 -9999 -9999 -9999 -9999 -9999 -9999 -9999 -9999 -9999 -9999 -9999 -9999 -9999 -9999 -9999 -9999 -9999 -9999 -9999 -9999 -9999 -9999 -9999 -9999 -9999 -9999 -9999 -9999 -9999 -9999 -9999 -9999 -9999 -9999 -9999 -9999 -9999 -9999 -9999 -9999 -9999 -9999 -9999 -9999 -9999 -9999 -9999 -9999 -9999 -9999 -9999 -9999 -9999 -9999 -9999 -9999 -9999 -9999 -9999 -9999 -9999 -9999 3.09365E-1 3.07209E-1 3.44192E-1 3.91491E-1 4.17738E-1 4.33985E-1 4.54593E-1 4.4387E-1 4.40227E-1 4.52085E-1 4.5472E-1 4.54644E-1 4.51556E-1 4.44106E-1 4.7139E-1 5.1081E-1 5.10262E-1 5.29909E-1 5.0698E-1 4.87785E-1 4.77584E-1 4.7344E-1 5.07825E-1 4.74481E-1 4.89601E-1 5.16367E-1 5.62835E-1 6.00523E-1 5.81283E-1 5.63247E-1 4.85784E-1 5.25961E-1 5.40496E-1 5.59935E-1 5.20433E-1 5.80123E-1 6.11924E-1 5.45391E-1 6.00466E-1 6.9772E-1 6.89764E-1 6.57098E-1 6.85746E-1 7.03711E-1 6.53468E-1 6.06815E-1 5.82419E-1 5.13072E-1 5.45509E-1 6.20729E-1 6.59391E-1 6.2726E-1 5.9487E-1 4.31113E-1 2.60007E-1 2.41666E-1 2.8995E-1 3.13493E-1 3.89885E-1 5.85299E-1 6.62606E-1 6.95413E-1 6.41334E-1 5.76553E-1 5.07145E-1 3.48971E-1 1.95232E-1 2.0985E-1 2.27057E-1 1.63597E-1 9.02538E-2 6.86375E-2 6.5552E-2 7.51727E-2 9.20502E-2 1.00265E-1 1.45852E-1 2.9516E-1 4.13109E-1 2.45633E-1 9.74783E-2 6.67536E-2 5.83252E-2 5.03101E-2 5.55052E-2 7.62933E-2 7.78277E-2 8.41306E-2 1.19736E-1 1.5496E-1 1.72767E-1 1.67559E-1 1.65221E-1 2.11436E-1 3.40126E-1 4.27593E-1 4.21713E-1 3.79782E-1 3.50121E-1 3.49769E-1 3.56501E-1 3.67335E-1 3.60405E-1 3.7089E-1 3.59679E-1 3.70247E-1 3.75724E-1 3.80444E-1 3.78868E-1 3.71028E-1 3.64899E-1 3.61416E-1 3.59872E-1 3.41627E-1 3.43229E-1 3.37216E-1 3.29402E-1 3.24977E-1 -9999 -9999 -9999 -9999 -9999 -9999 -9999 -9999 -9999 -9999 -9999 -9999 -9999 -9999 -9999 -9999 -9999 -9999 -9999 -9999
-9999 -9999 -9999 -9999 -9999 -9999 -9999 -9999 -9999 -9999 -9999 -9999 -9999 -9999 -9999 -9999 -9999 -9999 -9999 -9999 -9999 -9999 -9999 -9999 -9999 -9999 -9999 -9999 -9999 -9999 -9999 -9999 -9999 -9999 -9999 -9999 -9999 -9999 -9999 -9999 -9999 -9999 -9999 -9999 -9999 -9999 -9999 -9999 -9999 -9999 -9999 -9999 -9999 -9999 -9999 -9999 -9999 -9999 -9999 -9999 -9999 -9999 -9999 -9999 -9999 -9999 -9999 -9999 -9999 -9999 -9999 -9999 -9999 -9999 -9999 -9999 -9999 -9999 -9999 -9999 -9999 -9999 -9999 -9999 -9999 -9999 -9999 -9999 -9999 -9999 -9999 -9999 -9999 -9999 -9999 -9999 -9999 -9999 -9999 -9999 -9999 -9999 -9999 -9999 -9999 -9999 -9999 -9999 -9999 -9999 -9999 -9999 -9999 -9999 -9999 -9999 -9999 -9999 -9999 -9999 -9999 -9999 -9999 -9999 -9999 3.08969E-1 2.97449E-1 2.9629E-1 3.22409E-1 3.37129E-1 3.46701E-1 3.53234E-1 3.78595E-1 3.82516E-1 3.8689E-1 4.08123E-1 4.74463E-1 4.89939E-1 4.89916E-1 4.90384E-1 5.10194E-1 5.10137E-1 5.07137E-1 4.87861E-1 4.65623E-1 4.49123E-1 4.47295E-1 4.68957E-1 4.60225E-1 4.0054E-1 4.13565E-1 4.68393E-1 5.28943E-1 5.43215E-1 5.81666E-1 5.59446E-1 5.20488E-1 5.59162E-1 6.34115E-1 7.00482E-1 6.70301E-1 6.16804E-1 5.79139E-1 7.00238E-1 7.00477E-1 6.15118E-1 7.04411E-1 6.93941E-1 6.87687E-1 7.04329E-1 6.50597E-1 5.92777E-1 5.31653E-1 4.39848E-1 4.01909E-1 5.19713E-1 6.2427E-1 5.94745E-1 4.32828E-1 2.7909E-1 1.84205E-1 1.73084E-1 1.91804E-1 1.84916E-1 2.52852E-1 4.32156E-1 6.2356E-1 6.7695E-1 6.88354E-1 6.70563E-1 6.075E-1 4.81657E-1 4.00144E-1 3.63954E-1 3.06189E-1 1.83417E-1 1.10829E-1 7.01991E-2 6.08591E-2 6.41949E-2 7.22349E-2 6.96235E-2 9.70435E-2 2.04281E-1 3.05186E-1 1.62783E-1 7.28399E-2 5.42449E-2 4.45511E-2 4.1477E-2 5.17203E-2 9.99068E-2 1.26942E-1 1.12349E-1 1.31566E-1 1.76853E-1 2.68234E-1 2.92731E-1 2.42862E-1 2.75044E-1 3.52726E-1 4.65408E-1 4.8691E-1 4.54759E-1 4.13705E-1 3.74666E-1 3.68409E-1 3.73194E-1 3.63111E-1 3.73236E-1 3.61994E-1 3.67422E-1 3.72982E-1 3.75724E-1 3.76509E-1 3.67131E-1 3.57081E-1 3.56409E-1 3.55257E-1 3.54491E-1 3.36376E-1 3.36842E-1 3.31254E-1 3.26449E-1 -9999 -9999 -9999 -9999 -9999 -9999 -9999 -9999 -9999 -9999 -9999 -9999 -9999 -9999 -9999 -9999 -9999 -9999 -9999 -9999
-9999 -9999 -9999 -9999 -9999 -9999 -9999 -9999 -9999 -9999 -9999 -9999 -9999 -9999 -9999 -9999 -9999 -9999 -9999 -9999 -9999 -9999 -9999 -9999 -9999 -9999 -9999 -9999 -9999 -9999 -9999 -9999 -9999 -9999 -9999 -9999 -9999 -9999 -9999 -9999 -9999 -9999 -9999 -9999 -9999 -9999 -9999 -9999 -9999 -9999 -9999 -9999 -9999 -9999 -9999 -9999 -9999 -9999 -9999 -9999 -9999 -9999 -9999 -9999 -9999 -9999 -9999 -9999 -9999 -9999 -9999 -9999 -9999 -9999 -9999 -9999 -9999 -9999 -9999 -9999 -9999 -9999 -9999 -9999 -9999 -9999 -9999 -9999 -9999 -9999 -9999 -9999 -9999 -9999 -9999 -9999 -9999 -9999 -9999 -9999 -9999 -9999 -9999 -9999 -9999 -9999 -9999 -9999 -9999 -9999 -9999 -9999 -9999 -9999 -9999 -9999 -9999 -9999 -9999 -9999 -9999 -9999 -9999 -9999 3.08969E-1 2.98224E-1 2.93595E-1 2.92828E-1 3.15174E-1 3.2039E-1 3.04278E-1 3.23031E-1 3.23031E-1 3.21818E-1 3.21414E-1 3.33036E-1 4.24153E-1 5.10352E-1 5.29886E-1 4.90373E-1 5.10091E-1 5.06969E-1 4.62292E-1 4.24485E-1 3.86551E-1 3.98087E-1 4.16918E-1 4.1222E-1 3.92135E-1 4.09982E-1 4.1536E-1 4.73458E-1 4.87628E-1 5.4317E-1 5.58195E-1 5.58666E-1 5.39076E-1 6.70245E-1 6.91625E-1 6.55846E-1 6.78243E-1 6.84428E-1 6.84868E-1 6.97543E-1 6.93889E-1 6.77844E-1 6.9608E-1 7.0305E-1 6.65346E-1 6.52013E-1 6.90459E-1 6.58123E-1 6.15942E-1 5.6199E-1 5.58731E-1 5.00035E-1 4.95882E-1 4.43821E-1 3.02933E-1 1.76979E-1 1.40561E-1 1.3961E-1 1.46446E-1 1.54521E-1 2.03445E-1 3.0521E-1 4.51169E-1 5.90848E-1 6.47944E-1 6.98766E-1 6.74046E-1 6.2173E-1 5.98315E-1 5.01519E-1 3.42434E-1 2.41731E-1 1.55285E-1 1.1381E-1 8.8822E-2 7.65253E-2 6.65554E-2 6.52663E-2 8.6774E-2 1.47999E-1 1.47186E-1 8.32008E-2 5.01701E-2 4.56525E-2 4.56625E-2 5.12233E-2 7.38676E-2 1.50769E-1 3.00735E-1 2.74587E-1 2.02694E-1 2.02366E-1 2.73628E-1 1.75496E-1 4.02627E-1 3.98611E-1 4.46914E-1 4.75404E-1 4.66362E-1 4.3616E-1 4.03595E-1 3.86788E-1 3.68019E-1 3.7036E-1 3.6195E-1 3.70499E-1 3.7834E-1 3.63154E-1 3.64704E-1 3.70637E-1 3.70637E-1 3.64414E-1 3.5785E-1 3.58331E-1 3.55257E-1 3.52195E-1 3.31905E-1 3.32368E-1 3.29402E-1 3.24977E-1 -9999 -9999 -9999 -9999 -9999 -9999 -9999 -9999 -9999 -9999 -9999 -9999 -9999 -9999 -9999 -9999 -9999 -9999 -9999 -9999
-9999 -9999 -9999 -9999 -9999 -9999 -9999 -9999 -9999 -9999 -9999 -9999 -9999 -9999 -9999 -9999 -9999 -9999 -9999 -9999 -9999 -9999 -9999 -9999 -9999 -9999 -9999 -9999 -9999 -9999 -9999 -9999 -9999 -9999 -9999 -9999 -9999 -9999 -9999 -9999 -9999 -9999 -9999 -9999 -9999 -9999 -9999 -9999 -9999 -9999 -9999 -9999 -9999 -9999 -9999 -9999 -9999 -9999 -9999 -9999 -9999 -9999 -9999 -9999 -9999 -9999 -9999 -9999 -9999 -9999 -9999 -9999 -9999 -9999 -9999 -9999 -9999 -9999 -9999 -9999 -9999 -9999 -9999 -9999 -9999 -9999 -9999 -9999 -9999 -9999 -9999 -9999 -9999 -9999 -9999 -9999 -9999 -9999 -9999 -9999 -9999 -9999 -9999 -9999 -9999 -9999 -9999 -9999 -9999 -9999 -9999 -9999 -9999 -9999 -9999 -9999 -9999 -9999 -9999 -9999 -9999 -9999 -9999 3.04067E-1 2.98999E-1 2.94364E-1 2.91679E-1 2.92062E-1 2.92652E-1 2.94187E-1 2.95727E-1 2.95342E-1 3.0982E-1 3.04305E-1 2.95959E-1 3.00221E-1 3.51404E-1 4.82074E-1 4.76424E-1 4.7252E-1 5.07535E-1 5.07688E-1 4.34897E-1 4.12344E-1 4.07426E-1 3.71984E-1 3.63385E-1 3.71552E-1 4.1258E-1 4.90986E-1 5.02527E-1 5.64025E-1 5.59468E-1 6.15741E-1 7.03753E-1 7.01336E-1 5.97113E-1 6.79509E-1 6.56092E-1 6.6686E-1 6.8878E-1 6.92835E-1 6.68039E-1 6.7748E-1 6.8066E-1 6.70896E-1 6.82313E-1 6.69052E-1 6.49748E-1 6.58992E-1 6.84466E-1 6.63231E-1 6.00857E-1 5.9613E-1 6.1332E-1 5.55811E-1 4.7267E-1 3.69313E-1 2.54108E-1 1.95505E-1 1.75646E-1 1.97246E-1 2.38878E-1 2.57689E-1 2.67414E-1 2.647E-1 3.5498E-1 4.63436E-1 5.99493E-1 6.78455E-1 6.39618E-1 5.9793E-1 5.77791E-1 5.40418E-1 4.43469E-1 4.04401E-1 2.70227E-1 2.3262E-1 1.76783E-1 1.17493E-1 7.39275E-2 6.48496E-2 7.40886E-2 8.0253E-2 6.50502E-2 4.63152E-2 4.11628E-2 4.57655E-2 5.79698E-2 8.83312E-2 1.0989E-1 1.4813E-1 3.16442E-1 2.82761E-1 2.94106E-1 2.16314E-1 3.47392E-1 4.03267E-1 4.80592E-1 4.93197E-1 4.79294E-1 4.51462E-1 4.22942E-1 4.02362E-1 3.87981E-1 3.84011E-1 3.71142E-1 3.7349E-1 3.64662E-1 3.71281E-1 3.74804E-1 3.56985E-1 3.57369E-1 3.62478E-1 3.63252E-1 3.58235E-1 3.57081E-1 3.59005E-1 3.62575E-1 3.58716E-1 3.51432E-1 3.30792E-1 3.30883E-1 3.2241E-1 -9999 -9999 -9999 -9999 -9999 -9999 -9999 -9999 -9999 -9999 -9999 -9999 -9999 -9999 -9999 -9999 -9999 -9999 -9999 -9999
-9999 -9999 -9999 -9999 -9999 -9999 -9999 -9999 -9999 -9999 -9999 -9999 -9999 -9999 -9999 -9999 -9999 -9999 -9999 -9999 -9999 -9999 -9999 -9999 -9999 -9999 -9999 -9999 -9999 -9999 -9999 -9999 -9999 -9999 -9999 -9999 -9999 -9999 -9999 -9999 -9999 -9999 -9999 -9999 -9999 -9999 -9999 -9999 -9999 -9999 -9999 -9999 -9999 -9999 -9999 -9999 -9999 -9999 -9999 -9999 -9999 -9999 -9999 -9999 -9999 -9999 -9999 -9999 -9999 -9999 -9999 -9999 -9999 -9999 -9999 -9999 -9999 -9999 -9999 -9999 -9999 -9999 -9999 -9999 -9999 -9999 -9999 -9999 -9999 -9999 -9999 -9999 -9999 -9999 -9999 -9999 -9999 -9999 -9999 -9999 -9999 -9999 -9999 -9999 -9999 -9999 -9999 -9999 -9999 -9999 -9999 -9999 -9999 -9999 -9999 -9999 -9999 -9999 -9999 -9999 -9999 -9999 3.03675E-1 2.98999E-1 2.93211E-1 2.89008E-1 2.87489E-1 2.85046E-1 2.87315E-1 2.89215E-1 2.90358E-1 2.92652E-1 2.90946E-1 2.8866E-1 2.8866E-1 3.08453E-1 3.16005E-1 3.63783E-1 3.42408E-1 3.51629E-1 4.48666E-1 4.33535E-1 3.91824E-1 4.15931E-1 4.47078E-1 4.40238E-1 4.16617E-1 4.83939E-1 5.63716E-1 5.83068E-1 5.7989E-1 5.98968E-1 6.89142E-1 6.93253E-1 6.64422E-1 7.04297E-1 6.54072E-1 6.74875E-1 6.80549E-1 6.90264E-1 6.78924E-1 6.5267E-1 6.01761E-1 5.68215E-1 5.46645E-1 6.09752E-1 6.30862E-1 6.28823E-1 6.67395E-1 6.79812E-1 6.44814E-1 6.1949E-1 6.55503E-1 6.5186E-1 6.33498E-1 5.66246E-1 5.5969E-1 4.48474E-1 3.03236E-1 2.95986E-1 3.31876E-1 3.03437E-1 4.11121E-1 4.41479E-1 5.14317E-1 4.91217E-1 5.77961E-1 6.31931E-1 6.48602E-1 6.88999E-1 6.64657E-1 6.20828E-1 6.45482E-1 6.18699E-1 5.91328E-1 5.50235E-1 4.42107E-1 3.99502E-1 2.52436E-1 1.17838E-1 7.2506E-2 5.84782E-2 5.60047E-2 5.24196E-2 4.59263E-2 4.57467E-2 5.03235E-2 5.85513E-2 9.24404E-2 2.36334E-1 2.89284E-1 1.94575E-1 2.03402E-1 2.70154E-1 2.25903E-1 4.06381E-1 4.3771E-1 4.67335E-1 4.95435E-1 4.88193E-1 4.58919E-1 4.25539E-1 4.05486E-1 3.94237E-1 3.91167E-1 3.92763E-1 3.77023E-1 3.78992E-1 3.64565E-1 3.69329E-1 3.67771E-1 3.63111E-1 3.60791E-1 3.46299E-1 3.52865E-1 3.51719E-1 3.53247E-1 3.60933E-1 3.53008E-1 3.51862E-1 3.44646E-1 3.39747E-1 3.34975E-1 3.18397E-1 -9999 -9999 -9999 -9999 -9999 -9999 -9999 -9999 -9999 -9999 -9999 -9999 -9999 -9999 -9999 -9999 -9999 -9999 -9999 -9999
-9999 -9999 -9999 -9999 -9999 -9999 -9999 -9999 -9999 -9999 -9999 -9999 -9999 -9999 -9999 -9999 -9999 -9999 -9999 -9999 -9999 -9999 -9999 -9999 -9999 -9999 -9999 -9999 -9999 -9999 -9999 -9999 -9999 -9999 -9999 -9999 -9999 -9999 -9999 -9999 -9999 -9999 -9999 -9999 -9999 -9999 -9999 -9999 -9999 -9999 -9999 -9999 -9999 -9999 -9999 -9999 -9999 -9999 -9999 -9999 -9999 -9999 -9999 -9999 -9999 -9999 -9999 -9999 -9999 -9999 -9999 -9999 -9999 -9999 -9999 -9999 -9999 -9999 -9999 -9999 -9999 -9999 -9999 -9999 -9999 -9999 -9999 -9999 -9999 -9999 -9999 -9999 -9999 -9999 -9999 -9999 -9999 -9999 -9999 -9999 -9999 -9999 -9999 -9999 -9999 -9999 -9999 -9999 -9999 -9999 -9999 -9999 -9999 -9999 -9999 -9999 -9999 -9999 3.14129E-1 3.16526E-1 3.17728E-1 3.14343E-1 3.13944E-1 3.09577E-1 2.99776E-1 2.88628E-1 2.82411E-1 2.81286E-1 2.83915E-1 2.88074E-1 3.00374E-1 3.15569E-1 3.47566E-1 3.49245E-1 3.69303E-1 4.21992E-1 4.04877E-1 3.69531E-1 3.64869E-1 3.41159E-1 3.99417E-1 4.02526E-1 3.74147E-1 4.3342E-1 4.70919E-1 4.75981E-1 5.11756E-1 6.02587E-1 6.20881E-1 5.79127E-1 5.79425E-1 6.1787E-1 6.35876E-1 6.86645E-1 6.60696E-1 6.84298E-1 6.33426E-1 6.31847E-1 6.33959E-1 6.99731E-1 6.55349E-1 6.08058E-1 5.13751E-1 4.55481E-1 4.55319E-1 5.78273E-1 6.41953E-1 6.61528E-1 6.85376E-1 6.54493E-1 6.24348E-1 6.38332E-1 6.4589E-1 6.21029E-1 6.46891E-1 6.03361E-1 5.93628E-1 4.97933E-1 4.06261E-1 4.93282E-1 5.05697E-1 4.2081E-1 5.5461E-1 6.18881E-1 6.45009E-1 6.51856E-1 6.59067E-1 6.73597E-1 6.80819E-1 6.44935E-1 6.15352E-1 6.48845E-1 6.59973E-1 5.88958E-1 5.44003E-1 4.13249E-1 4.65303E-1 3.48518E-1 1.96552E-1 1.26429E-1 7.81764E-2 6.35217E-2 6.27631E-2 5.88966E-2 5.83008E-2 9.78149E-2 1.20726E-1 7.27209E-2 1.18057E-1 2.15899E-1 3.52726E-1 2.86838E-1 2.68589E-1 2.91995E-1 3.83223E-1 4.54821E-1 4.86476E-1 4.81981E-1 4.65755E-1 4.49958E-1 4.24465E-1 4.10482E-1 3.99849E-1 3.91841E-1 3.92763E-1 3.93562E-1 3.64132E-1 3.55256E-1 3.4426E-1 3.50336E-1 3.49666E-1 3.43973E-1 3.42839E-1 3.48524E-1 3.42234E-1 3.50193E-1 3.57465E-1 3.66743E-1 3.56741E-1 3.62231E-1 3.57991E-1 3.53773E-1 3.37498E-1 3.32305E-1 -9999 -9999 -9999 -9999 -9999 -9999 -9999 -9999 -9999 -9999 -9999 -9999 -9999 -9999 -9999 -9999 -9999 -9999 -9999 -9999
-9999 -9999 -9999 -9999 -9999 -9999 -9999 -9999 -9999 -9999 -9999 -9999 -9999 -9999 -9999 -9999 -9999 -9999 -9999 -9999 -9999 -9999 -9999 -9999 -9999 -9999 -9999 -9999 -9999 -9999 -9999 -9999 -9999 -9999 -9999 -9999 -9999 -9999 -9999 -9999 -9999 -9999 -9999 -9999 -9999 -9999 -9999 -9999 -9999 -9999 -9999 -9999 -9999 -9999 -9999 -9999 -9999 -9999 -9999 -9999 -9999 -9999 -9999 -9999 -9999 -9999 -9999 -9999 -9999 -9999 -9999 -9999 -9999 -9999 -9999 -9999 -9999 -9999 -9999 -9999 -9999 -9999 -9999 -9999 -9999 -9999 -9999 -9999 -9999 -9999 -9999 -9999 -9999 -9999 -9999 -9999 -9999 -9999 -9999 -9999 -9999 -9999 -9999 -9999 -9999 -9999 -9999 -9999 -9999 -9999 -9999 -9999 -9999 -9999 -9999 -9999 3.0818E-1 3.12934E-1 3.39807E-1 3.45445E-1 3.49218E-1 3.51322E-1 3.58943E-1 3.78364E-1 3.24611E-1 3.08604E-1 2.99209E-1 2.91886E-1 2.85423E-1 2.91504E-1 3.2894E-1 3.84494E-1 4.57011E-1 4.58386E-1 4.31838E-1 4.67907E-1 5.0717E-1 5.07535E-1 4.61949E-1 4.01111E-1 4.19527E-1 4.09002E-1 4.00096E-1 4.27885E-1 5.04061E-1 5.63401E-1 5.04345E-1 5.40712E-1 5.5967E-1 6.35898E-1 6.53805E-1 6.92075E-1 6.89555E-1 6.94418E-1 6.54798E-1 6.9083E-1 6.69113E-1 6.61294E-1 5.73394E-1 6.91301E-1 6.46875E-1 6.11782E-1 5.83718E-1 4.939E-1 4.74856E-1 5.14863E-1 6.04317E-1 6.14177E-1 6.7121E-1 6.45971E-1 5.84462E-1 5.80171E-1 5.57474E-1 5.56474E-1 5.84344E-1 5.72923E-1 4.78922E-1 4.65154E-1 5.67102E-1 6.15494E-1 6.08331E-1 5.77627E-1 6.19061E-1 6.56402E-1 6.4832E-1 6.14433E-1 6.46658E-1 5.28449E-1 4.907E-1 4.32303E-1 4.52345E-1 5.83782E-1 6.44676E-1 5.61331E-1 3.61128E-1 3.01804E-1 2.95663E-1 2.35357E-1 1.99677E-1 1.92637E-1 1.3856E-1 1.20514E-1 1.30104E-1 1.32241E-1 1.35996E-1 1.97713E-1 1.90273E-1 8.95328E-2 1.04414E-1 1.45105E-1 2.15282E-1 3.32474E-1 3.82162E-1 4.04429E-1 4.72874E-1 5.0798E-1 4.74233E-1 4.33282E-1 4.15152E-1 3.96999E-1 3.86171E-1 3.79291E-1 3.6132E-1 3.48272E-1 3.61561E-1 3.58976E-1 3.31651E-1 3.09852E-1 3.12044E-1 3.34428E-1 3.46566E-1 3.43912E-1 3.26789E-1 3.37573E-1 3.37632E-1 3.57465E-1 3.68688E-1 3.59817E-1 3.66392E-1 3.70773E-1 3.69993E-1 3.6688E-1 3.46538E-1 3.34167E-1 3.03318E-1 -9999 -9999 -9999 -9999 -9999 -9999 -9999 -9999 -9999 -9999 -9999 -9999 -9999 -9999 -9999 -9999 -9999 -9999 -9999
-9999 -9999 -9999 -9999 -9999 -9999 -9999 -9999 -9999 -9999 -9999 -9999 -9999 -9999 -9999 -9999 -9999 -9999 -9999 -9999 -9999 -9999 -9999 -9999 -9999 -9999 -9999 -9999 -9999 -9999 -9999 -9999 -9999 -9999 -9999 -9999 -9999 -9999 -9999 -9999 -9999 -9999 -9999 -9999 -9999 -9999 -9999 -9999 -9999 -9999 -9999 -9999 -9999 -9999 -9999 -9999 -9999 -9999 -9999 -9999 -9999 -9999 -9999 -9999 -9999 -9999 -9999 -9999 -9999 -9999 -9999 -9999 -9999 -9999 -9999 -9999 -9999 -9999 -9999 -9999 -9999 -9999 -9999 -9999 -9999 -9999 -9999 -9999 -9999 -9999 -9999 -9999 -9999 -9999 -9999 -9999 -9999 -9999 -9999 -9999 -9999 -9999 -9999 -9999 -9999 -9999 -9999 -9999 -9999 -9999 -9999 -9999 -9999 -9999 -9999 3.01512E-1 3.04639E-1 3.29508E-1 3.37543E-1 3.5301E-1 3.6492E-1 3.73527E-1 3.99442E-1 4.00117E-1 3.72458E-1 3.64718E-1 3.54502E-1 3.38592E-1 2.95935E-1 2.87521E-1 3.22843E-1 3.80566E-1 4.36827E-1 4.68942E-1 4.62751E-1 4.67439E-1 5.06329E-1 5.06628E-1 4.67821E-1 4.96394E-1 4.6862E-1 4.57143E-1 4.51191E-1 5.20514E-1 5.62529E-1 5.9746E-1 5.59389E-1 5.79577E-1 6.72387E-1 6.88721E-1 6.94065E-1 6.6989E-1 6.95778E-1 6.98633E-1 6.69334E-1 6.86528E-1 6.87669E-1 6.8627E-1 6.78037E-1 6.09206E-1 6.84485E-1 6.6213E-1 6.31544E-1 5.95463E-1 5.1759E-1 4.55312E-1 4.88919E-1 6.01656E-1 6.63549E-1 5.69547E-1 5.29379E-1 4.61272E-1 3.97001E-1 3.61986E-1 3.68075E-1 3.35809E-1 3.09461E-1 4.21644E-1 6.16902E-1 6.22545E-1 6.40315E-1 6.46957E-1 6.47214E-1 6.28721E-1 5.62764E-1 3.87901E-1 4.17691E-1 3.39328E-1 2.70468E-1 2.2858E-1 2.55913E-1 4.40148E-1 6.4766E-1 5.73569E-1 4.50447E-1 3.81969E-1 3.29521E-1 2.86443E-1 2.81031E-1 2.99342E-1 2.76605E-1 2.45017E-1 2.35477E-1 2.41197E-1 2.76944E-1 3.50472E-1 2.46687E-1 1.18356E-1 1.40066E-1 1.75505E-1 1.88771E-1 2.73199E-1 4.02802E-1 5.08792E-1 5.39874E-1 5.1439E-1 4.36067E-1 3.80013E-1 3.59174E-1 3.41083E-1 3.04698E-1 3.02908E-1 2.78497E-1 2.54257E-1 2.86183E-1 2.86375E-1 2.51085E-1 2.40786E-1 2.75578E-1 3.17696E-1 3.38412E-1 3.23038E-1 3.2084E-1 3.26051E-1 3.42518E-1 3.6752E-1 3.80838E-1 3.88755E-1 3.74189E-1 3.73015E-1 3.74682E-1 3.73508E-1 3.56455E-1 3.23053E-1 3.24542E-1 -9999 -9999 -9999 -9999 -9999 -9999 -9999 -9999 -9999 -9999 -9999 -9999 -9999 -9999 -9999 -9999 -9999 -9999 -9999
-9999 -9999 -9999 -9999 -9999 -9999 -9999 -9999 -9999 -9999 -9999 -9999 -9999 -9999 -9999 -9999 -9999 -9999 -9999 -9999 -9999 -9999 -9999 -9999 -9999 -9999 -9999 -9999 -9999 -9999 -9999 -9999 -9999 -9999 -9999 -9999 -9999 -9999 -9999 -9999 -9999 -9999 -9999 -9999 -9999 -9999 -9999 -9999 -9999 -9999 -9999 -9999 -9999 -9999 -9999 -9999 -9999 -9999 -9999 -9999 -9999 -9999 -9999 -9999 -9999 -9999 -9999 -9999 -9999 -9999 -9999 -9999 -9999 -9999 -9999 -9999 -9999 -9999 -9999 -9999 -9999 -9999 -9999 -9999 -9999 -9999 -9999 -9999 -9999 -9999 -9999 -9999 -9999 -9999 -9999 -9999 -9999 -9999 -9999 -9999 -9999 -9999 -9999 -9999 -9999 -9999 -9999 -9999 -9999 -9999 -9999 -9999 -9999 -9999 2.98014E-1 2.97627E-1 2.99178E-1 3.16774E-1 3.25651E-1 3.44192E-1 3.67064E-1 4.03437E-1 4.04114E-1 3.84626E-1 4.0634E-1 4.10802E-1 4.02781E-1 3.77086E-1 3.24058E-1 2.84496E-1 3.08453E-1 3.55207E-1 4.04222E-1 4.41262E-1 4.49928E-1 4.87796E-1 5.27078E-1 4.8737E-1 4.5657E-1 4.62648E-1 4.53479E-1 4.89139E-1 5.25401E-1 5.27563E-1 6.54554E-1 7.019E-1 6.7175E-1 6.54471E-1 6.89173E-1 6.87143E-1 6.58687E-1 6.66212E-1 6.88144E-1 6.77285E-1 6.61568E-1 5.32936E-1 6.36308E-1 6.60475E-1 6.93361E-1 6.5777E-1 6.32411E-1 6.56069E-1 6.5863E-1 6.08929E-1 5.2489E-1 3.68366E-1 3.3789E-1 4.94932E-1 6.33952E-1 5.84717E-1 5.61389E-1 5.50865E-1 3.89303E-1 2.80412E-1 2.6673E-1 2.7125E-1 3.32246E-1 4.49033E-1 6.04647E-1 5.20273E-1 4.37937E-1 4.36358E-1 4.73297E-1 3.85126E-1 3.26869E-1 2.76004E-1 2.75028E-1 2.32882E-1 1.77727E-1 1.52837E-1 2.39593E-1 4.22446E-1 6.06896E-1 6.30373E-1 5.96268E-1 5.91046E-1 5.2941E-1 4.59308E-1 4.12765E-1 3.87573E-1 2.96804E-1 2.72174E-1 2.8262E-1 3.2045E-1 4.16936E-1 4.85498E-1 2.86273E-1 1.30044E-1 1.89817E-1 2.8444E-1 3.01448E-1 3.69842E-1 4.65696E-1 5.17768E-1 5.06531E-1 4.83319E-1 4.60042E-1 4.01311E-1 3.18978E-1 2.59033E-1 2.25442E-1 2.04957E-1 1.80405E-1 1.74014E-1 1.96223E-1 1.93481E-1 2.01538E-1 2.22664E-1 2.64935E-1 3.18028E-1 3.24283E-1 3.02682E-1 2.956E-1 2.99733E-1 3.33896E-1 3.64704E-1 3.85185E-1 3.75756E-1 3.75364E-1 3.71843E-1 3.71554E-1 3.71554E-1 3.61459E-1 3.33392E-1 3.14049E-1 -9999 -9999 -9999 -9999 -9999 -9999 -9999 -9999 -9999 -9999 -9999 -9999 -9999 -9999 -9999 -9999 -9999 -9999 -9999
-9999 -9999 -9999 -9999 -9999 -9999 -9999 -9999 -9999 -9999 -9999 -9999 -9999 -9999 -9999 -9999 -9999 -9999 -9999 -9999 -9999 -9999 -9999 -9999 -9999 -9999 -9999 -9999 -9999 -9999 -9999 -9999 -9999 -9999 -9999 -9999 -9999 -9999 -9999 -9999 -9999 -9999 -9999 -9999 -9999 -9999 -9999 -9999 -9999 -9999 -9999 -9999 -9999 -9999 -9999 -9999 -9999 -9999 -9999 -9999 -9999 -9999 -9999 -9999 -9999 -9999 -9999 -9999 -9999 -9999 -9999 -9999 -9999 -9999 -9999 -9999 -9999 -9999 -9999 -9999 -9999 -9999 -9999 -9999 -9999 -9999 -9999 -9999 -9999 -9999 -9999 -9999 -9999 -9999 -9999 -9999 -9999 -9999 -9999 -9999 -9999 -9999 -9999 -9999 -9999 -9999 -9999 -9999 -9999 -9999 -9999 -9999 -9999 -9999 2.91854E-1 2.89944E-1 2.87489E-1 2.89008E-1 2.93595E-1 3.30546E-1 3.83159E-1 4.09016E-1 4.15279E-1 3.99147E-1 4.29691E-1 4.33313E-1 4.08802E-1 3.60671E-1 3.26088E-1 2.82615E-1 2.97505E-1 3.31659E-1 3.73051E-1 3.83924E-1 3.89624E-1 4.16829E-1 4.03566E-1 4.31053E-1 4.48449E-1 4.19764E-1 4.0677E-1 4.20757E-1 4.3603E-1 4.6082E-1 5.11211E-1 6.18393E-1 6.55034E-1 7.03167E-1 6.94576E-1 6.54859E-1 6.58158E-1 6.79996E-1 6.69877E-1 6.54931E-1 6.13769E-1 4.88717E-1 6.22171E-1 6.506E-1 6.83175E-1 6.64098E-1 6.38397E-1 6.19436E-1 6.0042E-1 5.75721E-1 4.92891E-1 3.07644E-1 2.68123E-1 3.90479E-1 5.65226E-1 5.64382E-1 5.39124E-1 5.48569E-1 4.68947E-1 2.9199E-1 2.7654E-1 3.20311E-1 4.18103E-1 5.69995E-1 6.141E-1 4.60004E-1 2.74139E-1 2.29021E-1 2.49592E-1 2.74481E-1 2.34445E-1 2.10655E-1 1.97962E-1 1.77678E-1 1.65942E-1 1.48407E-1 1.75161E-1 3.12507E-1 5.58414E-1 6.23247E-1 6.03293E-1 5.28609E-1 4.82475E-1 4.87087E-1 4.24486E-1 2.97436E-1 2.03107E-1 1.67277E-1 2.32319E-1 3.43992E-1 5.05302E-1 5.46721E-1 2.28559E-1 1.66009E-1 2.11E-1 3.67989E-1 4.50992E-1 4.43156E-1 4.52638E-1 4.4707E-1 4.04039E-1 4.02478E-1 4.84152E-1 4.90583E-1 3.85903E-1 2.52122E-1 1.76531E-1 1.37843E-1 1.23506E-1 1.34781E-1 1.38191E-1 1.45449E-1 1.81662E-1 2.44186E-1 2.98122E-1 3.25724E-1 3.10787E-1 2.67081E-1 2.56407E-1 3.08386E-1 3.06189E-1 3.30922E-1 3.54012E-1 3.491E-1 3.56741E-1 3.57125E-1 3.57991E-1 3.57223E-1 3.51481E-1 3.34137E-1 3.20582E-1 3.17307E-1 -9999 -9999 -9999 -9999 -9999 -9999 -9999 -9999 -9999 -9999 -9999 -9999 -9999 -9999 -9999 -9999 -9999 -9999
-9999 -9999 -9999 -9999 -9999 -9999 -9999 -9999 -9999 -9999 -9999 -9999 -9999 -9999 -9999 -9999 -9999 -9999 -9999 -9999 -9999 -9999 -9999 -9999 -9999 -9999 -9999 -9999 -9999 -9999 -9999 -9999 -9999 -9999 -9999 -9999 -9999 -9999 -9999 -9999 -9999 -9999 -9999 -9999 -9999 -9999 -9999 -9999 -9999 -9999 -9999 -9999 -9999 -9999 -9999 -9999 -9999 -9999 -9999 -9999 -9999 -9999 -9999 -9999 -9999 -9999 -9999 -9999 -9999 -9999 -9999 -9999 -9999 -9999 -9999 -9999 -9999 -9999 -9999 -9999 -9999 -9999 -9999 -9999 -9999 -9999 -9999 -9999 -9999 -9999 -9999 -9999 -9999 -9999 -9999 -9999 -9999 -9999 -9999 -9999 -9999 -9999 -9999 -9999 -9999 -9999 -9999 -9999 -9999 -9999 -9999 -9999 -9999 2.87283E-1 2.80709E-1 2.79215E-1 2.77726E-1 2.78098E-1 2.80335E-1 3.11009E-1 3.63067E-1 4.18513E-1 4.19319E-1 4.55021E-1 4.7101E-1 4.51189E-1 4.20003E-1 3.63232E-1 3.33447E-1 3.08453E-1 2.91557E-1 3.14656E-1 3.24721E-1 3.25128E-1 3.44543E-1 3.25347E-1 3.29013E-1 3.79427E-1 4.33971E-1 4.39429E-1 4.63334E-1 4.88583E-1 5.08441E-1 5.7812E-1 5.08704E-1 4.93788E-1 6.61492E-1 6.9616E-1 6.55397E-1 6.3599E-1 6.57742E-1 6.61725E-1 6.36371E-1 6.24644E-1 5.03187E-1 5.25873E-1 6.70347E-1 6.86841E-1 6.84554E-1 6.45815E-1 6.29947E-1 6.14858E-1 5.89387E-1 5.54157E-1 4.82398E-1 3.52057E-1 3.0113E-1 2.93585E-1 3.98515E-1 5.36312E-1 5.39354E-1 4.66702E-1 4.08114E-1 2.77558E-1 2.30095E-1 2.49189E-1 3.36222E-1 5.24E-1 6.15028E-1 5.50578E-1 3.98356E-1 2.60957E-1 2.1193E-1 1.89337E-1 1.88264E-1 1.88444E-1 1.77413E-1 1.62582E-1 1.63213E-1 1.69802E-1 2.33079E-1 4.1183E-1 5.89657E-1 5.95103E-1 3.97614E-1 2.53798E-1 2.13102E-1 3.17227E-1 2.78904E-1 1.57539E-1 1.01269E-1 7.70344E-2 9.97686E-2 1.89556E-1 4.6802E-1 5.09234E-1 3.06186E-1 2.5687E-1 3.55808E-1 4.57939E-1 4.56173E-1 3.98702E-1 3.66729E-1 3.49354E-1 3.18756E-1 3.53551E-1 4.4562E-1 5.14701E-1 5.0388E-1 4.01304E-1 2.68833E-1 1.64918E-1 1.26056E-1 1.52949E-1 1.69694E-1 1.8003E-1 2.08358E-1 2.6683E-1 3.19631E-1 3.05504E-1 2.77229E-1 2.56184E-1 2.6973E-1 2.67014E-1 3E-1 3.00706E-1 2.76752E-1 3.12287E-1 3.13083E-1 3.2547E-1 3.31012E-1 3.40067E-1 3.41949E-1 3.21224E-1 3.16856E-1 3.19124E-1 -9999 -9999 -9999 -9999 -9999 -9999 -9999 -9999 -9999 -9999 -9999 -9999 -9999 -9999 -9999 -9999 -9999 -9999
-9999 -9999 -9999 -9999 -9999 -9999 -9999 -9999 -9999 -9999 -9999 -9999 -9999 -9999 -9999 -9999 -9999 -9999 -9999 -9999 -9999 -9999 -9999 -9999 -9999 -9999 -9999 -9999 -9999 -9999 -9999 -9999 -9999 -9999 -9999 -9999 -9999 -9999 -9999 -9999 -9999 -9999 -9999 -9999 -9999 -9999 -9999 -9999 -9999 -9999 -9999 -9999 -9999 -9999 -9999 -9999 -9999 -9999 -9999 -9999 -9999 -9999 -9999 -9999 -9999 -9999 -9999 -9999 -9999 -9999 -9999 -9999 -9999 -9999 -9999 -9999 -9999 -9999 -9999 -9999 -9999 -9999 -9999 -9999 -9999 -9999 -9999 -9999 -9999 -9999 -9999 -9999 -9999 -9999 -9999 -9999 -9999 -9999 -9999 -9999 -9999 -9999 -9999 -9999 -9999 -9999 -9999 -9999 -9999 -9999 -9999 -9999 -9999 2.80709E-1 2.79961E-1 2.77355E-1 2.7182E-1 2.67804E-1 2.65466E-1 2.7202E-1 3.07056E-1 3.32406E-1 3.75555E-1 4.22349E-1 4.50494E-1 4.51319E-1 4.46386E-1 3.91074E-1 3.66951E-1 3.48263E-1 3.10644E-1 3.02772E-1 3.13459E-1 2.87367E-1 2.84925E-1 3.04972E-1 3.2498E-1 3.31923E-1 3.38524E-1 3.82785E-1 4.66908E-1 5.4081E-1 6.17955E-1 7.04089E-1 4.96098E-1 5.38728E-1 7.01095E-1 6.53612E-1 6.41383E-1 6.55171E-1 6.36748E-1 6.13662E-1 5.88218E-1 5.44757E-1 5.68916E-1 5.18931E-1 6.78256E-1 6.59023E-1 6.56029E-1 6.40631E-1 5.84874E-1 5.81735E-1 6.08225E-1 5.70367E-1 5.16582E-1 5.25278E-1 4.68848E-1 3.58651E-1 3.42021E-1 3.89546E-1 4.03092E-1 3.42427E-1 2.85947E-1 2.3183E-1 2.19556E-1 2.42875E-1 3.18364E-1 5.0847E-1 6.15657E-1 5.97469E-1 5.73658E-1 4.67988E-1 3.38679E-1 2.17768E-1 1.70383E-1 1.62599E-1 1.53013E-1 1.47088E-1 1.63346E-1 1.88877E-1 2.41024E-1 3.66633E-1 3.65848E-1 3.16484E-1 1.99941E-1 1.19621E-1 1.1684E-1 1.91624E-1 1.88803E-1 1.01583E-1 6.8073E-2 7.33566E-2 8.5497E-2 1.35531E-1 2.26939E-1 3.801E-1 4.33543E-1 4.56992E-1 5.5292E-1 5.21939E-1 3.95629E-1 3.21457E-1 2.79596E-1 2.50631E-1 2.37128E-1 2.8358E-1 3.59765E-1 4.02311E-1 4.40084E-1 4.83274E-1 4.00357E-1 2.14524E-1 1.60289E-1 1.99178E-1 2.4838E-1 2.71964E-1 2.84615E-1 3.07567E-1 3.15571E-1 2.82982E-1 2.52837E-1 2.53331E-1 2.41094E-1 2.70639E-1 2.7369E-1 2.44891E-1 2.3902E-1 2.55741E-1 2.56257E-1 2.54765E-1 2.67414E-1 2.71887E-1 2.87445E-1 2.99624E-1 2.90633E-1 2.93836E-1 2.98029E-1 -9999 -9999 -9999 -9999 -9999 -9999 -9999 -9999 -9999 -9999 -9999 -9999 -9999 -9999 -9999 -9999 -9999
-9999 -9999 -9999 -9999 -9999 -9999 -9999 -9999 -9999 -9999 -9999 -9999 -9999 -9999 -9999 -9999 -9999 -9999 -9999 -9999 -9999 -9999 -9999 -9999 -9999 -9999 -9999 -9999 -9999 -9999 -9999 -9999 -9999 -9999 -9999 -9999 -9999 -9999 -9999 -9999 -9999 -9999 -9999 -9999 -9999 -9999 -9999 -9999 -9999 -9999 -9999 -9999 -9999 -9999 -9999 -9999 -9999 -9999 -9999 -9999 -9999 -9999 -9999 -9999 -9999 -9999 -9999 -9999 -9999 -9999 -9999 -9999 -9999 -9999 -9999 -9999 -9999 -9999 -9999 -9999 -9999 -9999 -9999 -9999 -9999 -9999 -9999 -9999 -9999 -9999 -9999 -9999 -9999 -9999 -9999 -9999 -9999 -9999 -9999 -9999 -9999 -9999 -9999 -9999 -9999 -9999 -9999 -9999 -9999 2.93771E-1 2.98402E-1 3.02292E-1 2.91679E-1 2.87489E-1 2.97837E-1 3.02893E-1 2.87868E-1 2.70189E-1 2.62944E-1 2.62226E-1 2.62585E-1 2.69095E-1 2.80368E-1 3.20421E-1 3.75785E-1 4.18654E-1 4.51609E-1 4.08588E-1 3.99252E-1 4.10913E-1 3.74714E-1 3.76952E-1 3.3024E-1 2.89475E-1 2.84925E-1 3.13675E-1 3.27381E-1 3.50224E-1 3.50504E-1 3.4882E-1 4.35576E-1 5.99053E-1 6.95632E-1 7.00296E-1 4.83869E-1 5.79117E-1 6.68988E-1 6.51432E-1 6.76081E-1 6.58285E-1 6.3938E-1 5.92337E-1 4.58179E-1 3.97078E-1 5.03758E-1 6.03034E-1 6.50357E-1 6.59417E-1 6.02166E-1 6.04915E-1 5.60032E-1 6.04805E-1 5.97496E-1 5.47985E-1 5.42083E-1 5.25874E-1 5.17455E-1 5.08292E-1 3.88177E-1 3.30246E-1 3.20174E-1 2.88154E-1 2.46707E-1 2.24049E-1 2.45793E-1 3.50564E-1 4.89011E-1 5.98981E-1 5.85106E-1 5.22457E-1 5.68007E-1 5.74813E-1 4.57963E-1 3.15122E-1 2.64102E-1 2.3526E-1 1.91059E-1 1.57229E-1 1.71523E-1 1.73159E-1 2.2539E-1 2.88867E-1 2.33761E-1 1.7192E-1 1.29631E-1 9.61391E-2 1.07236E-1 1.54559E-1 1.2823E-1 9.56106E-2 1.17584E-1 1.14943E-1 1.36877E-1 1.61016E-1 2.23358E-1 3.39852E-1 5.08871E-1 6.23344E-1 6.37657E-1 5.25955E-1 3.89499E-1 2.48651E-1 1.78626E-1 1.70357E-1 2.17414E-1 2.59054E-1 2.85906E-1 2.57142E-1 2.73985E-1 4.0185E-1 4.71216E-1 3.02594E-1 2.09473E-1 2.1885E-1 2.42789E-1 2.92397E-1 3.23312E-1 2.88591E-1 2.76337E-1 2.73197E-1 2.25174E-1 2.15047E-1 2.01819E-1 2.38391E-1 2.13808E-1 1.68274E-1 1.64624E-1 1.73817E-1 1.7915E-1 2.00015E-1 2.12145E-1 2.29342E-1 2.49642E-1 2.5165E-1 2.41756E-1 2.28743E-1 2.1984E-1 2.43164E-1 2.60573E-1 -9999 -9999 -9999 -9999 -9999 -9999 -9999 -9999 -9999 -9999 -9999 -9999 -9999 -9999 -9999
-9999 -9999 -9999 -9999 -9999 -9999 -9999 -9999 -9999 -9999 -9999 -9999 -9999 -9999 -9999 -9999 -9999 -9999 -9999 -9999 -9999 -9999 -9999 -9999 -9999 -9999 -9999 -9999 -9999 -9999 -9999 -9999 -9999 -9999 -9999 -9999 -9999 -9999 -9999 -9999 -9999 -9999 -9999 -9999 -9999 -9999 -9999 -9999 -9999 -9999 -9999 -9999 -9999 -9999 -9999 -9999 -9999 -9999 -9999 -9999 -9999 -9999 -9999 -9999 -9999 -9999 -9999 -9999 -9999 -9999 -9999 -9999 -9999 -9999 -9999 -9999 -9999 -9999 -9999 -9999 -9999 -9999 -9999 -9999 -9999 -9999 -9999 -9999 -9999 -9999 -9999 -9999 -9999 -9999 -9999 -9999 -9999 -9999 -9999 -9999 -9999 -9999 -9999 -9999 -9999 -9999 -9999 -9999 -9999 2.96467E-1 3.19737E-1 3.71432E-1 3.37129E-1 2.99776E-1 3.55602E-1 3.96654E-1 3.61359E-1 2.94957E-1 3.00399E-1 2.86936E-1 2.79248E-1 2.66387E-1 2.58852E-1 2.65302E-1 3.10034E-1 4.00667E-1 4.68026E-1 4.48106E-1 4.48053E-1 4.6781E-1 4.45709E-1 4.40589E-1 3.65034E-1 3.32701E-1 3.14038E-1 3.98766E-1 4.45035E-1 5.01053E-1 4.34309E-1 4.03607E-1 6.08411E-1 6.91953E-1 6.82129E-1 6.02467E-1 5.166E-1 6.10397E-1 6.2812E-1 6.51531E-1 6.40543E-1 6.38494E-1 6.52551E-1 5.94712E-1 4.96924E-1 3.62551E-1 4.41608E-1 5.83838E-1 6.43775E-1 6.56212E-1 6.38021E-1 6.55081E-1 6.4258E-1 6.20601E-1 5.71055E-1 5.1197E-1 4.29E-1 3.88079E-1 4.12533E-1 4.97378E-1 4.33216E-1 3.1717E-1 2.71806E-1 2.72787E-1 3.00206E-1 3.18455E-1 4.10775E-1 5.59445E-1 5.9223E-1 5.68668E-1 4.6836E-1 4.36643E-1 5.67035E-1 5.54092E-1 4.83103E-1 4.56704E-1 4.40015E-1 3.92734E-1 2.76666E-1 1.79631E-1 1.56242E-1 1.67016E-1 1.89012E-1 2.06903E-1 1.61041E-1 1.15965E-1 1.08299E-1 9.70599E-2 1.09177E-1 1.27633E-1 1.08488E-1 1.07649E-1 1.06438E-1 1.45172E-1 1.95472E-1 2.5021E-1 3.32864E-1 4.36292E-1 5.84712E-1 6.49487E-1 6.07469E-1 4.57907E-1 3.35557E-1 1.97577E-1 1.37914E-1 1.58091E-1 1.8672E-1 2.25456E-1 2.33203E-1 1.98744E-1 2.33389E-1 3.26161E-1 4.26902E-1 3.53817E-1 2.07548E-1 1.68137E-1 2.06951E-1 2.77346E-1 2.92939E-1 2.60551E-1 2.24152E-1 2.61038E-1 2.23714E-1 1.72667E-1 1.64987E-1 1.91318E-1 1.56203E-1 1.17709E-1 1.17454E-1 1.22163E-1 1.33845E-1 1.54024E-1 1.72575E-1 2.01014E-1 2.01689E-1 2.16103E-1 2.18561E-1 2.10791E-1 2.24358E-1 2.3438E-1 2.61016E-1 2.68977E-1 -9999 -9999 -9999 -9999 -9999 -9999 -9999 -9999 -9999 -9999 -9999 -9999 -9999 -9999
-9999 -9999 -9999 -9999 -9999 -9999 -9999 -9999 -9999 -9999 -9999 -9999 -9999 -9999 -9999 -9999 -9999 -9999 -9999 -9999 -9999 -9999 -9999 -9999 -9999 -9999 -9999 -9999 -9999 -9999 -9999 -9999 -9999 -9999 -9999 -9999 -9999 -9999 -9999 -9999 -9999 -9999 -9999 -9999 -9999 -9999 -9999 -9999 -9999 -9999 -9999 -9999 -9999 -9999 -9999 -9999 -9999 -9999 -9999 -9999 -9999 -9999 -9999 -9999 -9999 -9999 -9999 -9999 -9999 -9999 -9999 -9999 -9999 -9999 -9999 -9999 -9999 -9999 -9999 -9999 -9999 -9999 -9999 -9999 -9999 -9999 -9999 -9999 -9999 -9999 -9999 -9999 -9999 -9999 -9999 -9999 -9999 -9999 -9999 -9999 -9999 -9999 -9999 -9999 -9999 -9999 -9999 -9999 2.85013E-1 2.97063E-1 3.60647E-1 4.5516E-1 4.10208E-1 3.07997E-1 3.31585E-1 4.11785E-1 4.1537E-1 3.47762E-1 3.34874E-1 3.79329E-1 3.81072E-1 3.1841E-1 2.69659E-1 2.56371E-1 2.63697E-1 3.23465E-1 4.14943E-1 4.38881E-1 4.66423E-1 4.63906E-1 4.55655E-1 4.35588E-1 3.88978E-1 3.89934E-1 4.2211E-1 5.23659E-1 5.99201E-1 5.94084E-1 4.27864E-1 4.88243E-1 7.03395E-1 6.60176E-1 6.89447E-1 5.69321E-1 5.09202E-1 5.60984E-1 6.35366E-1 6.60379E-1 6.37069E-1 6.26474E-1 6.28325E-1 6.22029E-1 5.73265E-1 4.24386E-1 4.19898E-1 5.50679E-1 6.14921E-1 6.46148E-1 6.24515E-1 5.90551E-1 6.05843E-1 6.02398E-1 5.19006E-1 4.64657E-1 3.39163E-1 2.86869E-1 3.1557E-1 3.94648E-1 3.80464E-1 2.89974E-1 2.46488E-1 2.70329E-1 3.53647E-1 4.57548E-1 5.48221E-1 5.84926E-1 5.40174E-1 4.1997E-1 3.38584E-1 3.41717E-1 5.14048E-1 5.76914E-1 5.58361E-1 5.34352E-1 4.91738E-1 4.11387E-1 3.05976E-1 1.95722E-1 1.4099E-1 1.41194E-1 1.50153E-1 1.59093E-1 1.31113E-1 1.17287E-1 1.08517E-1 9.79926E-2 9.49984E-2 1.26359E-1 1.56104E-1 1.64799E-1 1.33715E-1 1.61813E-1 1.93712E-1 2.49847E-1 3.66525E-1 5.31389E-1 5.94793E-1 5.88787E-1 5.69214E-1 4.2369E-1 2.77124E-1 1.83443E-1 1.2574E-1 1.39259E-1 1.68825E-1 2.02247E-1 2.2873E-1 1.80192E-1 1.72596E-1 2.08001E-1 3.04089E-1 3.14856E-1 2.07907E-1 1.40715E-1 1.67431E-1 2.50176E-1 2.64737E-1 2.13435E-1 1.67478E-1 2.2777E-1 2.69129E-1 1.96962E-1 1.56225E-1 1.18343E-1 9.43341E-2 1.03897E-1 1.19823E-1 1.34654E-1 1.55973E-1 1.68713E-1 1.8825E-1 1.8163E-1 1.44321E-1 1.68374E-1 1.87869E-1 2.10447E-1 2.08113E-1 -9999 -9999 -9999 -9999 -9999 -9999 -9999 -9999 -9999 -9999 -9999 -9999 -9999 -9999 -9999 -9999 -9999
-9999 -9999 -9999 -9999 -9999 -9999 -9999 -9999 -9999 -9999 -9999 -9999 -9999 -9999 -9999 -9999 -9999 -9999 -9999 -9999 -9999 -9999 -9999 -9999 -9999 -9999 -9999 -9999 -9999 -9999 -9999 -9999 -9999 -9999 -9999 -9999 -9999 -9999 -9999 -9999 -9999 -9999 -9999 -9999 -9999 -9999 -9999 -9999 -9999 -9999 -9999 -9999 -9999 -9999 -9999 -9999 -9999 -9999 -9999 -9999 -9999 -9999 -9999 -9999 -9999 -9999 -9999 -9999 -9999 -9999 -9999 -9999 -9999 -9999 -9999 -9999 -9999 -9999 -9999 -9999 -9999 -9999 -9999 -9999 -9999 -9999 -9999 -9999 -9999 -9999 -9999 -9999 -9999 -9999 -9999 -9999 -9999 -9999 -9999 -9999 -9999 -9999 -9999 -9999 -9999 -9999 -9999 -9999 2.74025E-1 2.91679E-1 4.0174E-1 4.71225E-1 4.72261E-1 3.2709E-1 3.12996E-1 3.97097E-1 4.32055E-1 4.23466E-1 3.86245E-1 3.70098E-1 4.35567E-1 3.92913E-1 3.08848E-1 2.59403E-1 2.53396E-1 2.73523E-1 3.60593E-1 3.60533E-1 3.83719E-1 3.68468E-1 3.6632E-1 3.61186E-1 3.79792E-1 3.87015E-1 4.65301E-1 5.25961E-1 6.28183E-1 5.19651E-1 5.03157E-1 6.01749E-1 6.89114E-1 6.63764E-1 7.00507E-1 5.66751E-1 6.38707E-1 6.65101E-1 6.69636E-1 6.44298E-1 6.27278E-1 6.39924E-1 6.03312E-1 5.59832E-1 5.44408E-1 4.35551E-1 4.59282E-1 5.70463E-1 6.37446E-1 6.52627E-1 5.93333E-1 5.2095E-1 5.63438E-1 5.98565E-1 5.19983E-1 4.66782E-1 4.07507E-1 3.15238E-1 2.86611E-1 3.07702E-1 2.97911E-1 2.78415E-1 2.66428E-1 2.83116E-1 3.74543E-1 5.08373E-1 4.96327E-1 4.88589E-1 4.83619E-1 3.7574E-1 2.94162E-1 3.03513E-1 4.54076E-1 5.68459E-1 5.21893E-1 4.80138E-1 4.37451E-1 3.63268E-1 2.86487E-1 2.03287E-1 1.61235E-1 1.40029E-1 1.27072E-1 1.2641E-1 1.22196E-1 1.34182E-1 1.53407E-1 1.42079E-1 1.29757E-1 1.69223E-1 2.40738E-1 2.9513E-1 3.60684E-1 3.3444E-1 3.56843E-1 3.88869E-1 5.0266E-1 5.43782E-1 4.76464E-1 4.26559E-1 5.21085E-1 4.89244E-1 3.52662E-1 1.84604E-1 1.11052E-1 1.08571E-1 1.33438E-1 1.84328E-1 2.19583E-1 1.61095E-1 1.29379E-1 1.57453E-1 2.24285E-1 2.36977E-1 1.62789E-1 1.22444E-1 1.76824E-1 2.58178E-1 2.23798E-1 1.54941E-1 1.35886E-1 1.87173E-1 2.43271E-1 2.38964E-1 1.57706E-1 8.16474E-2 6.80387E-2 9.30281E-2 1.30656E-1 1.48908E-1 1.4259E-1 1.65222E-1 1.81511E-1 1.55529E-1 1.16095E-1 1.38881E-1 1.93128E-1 2.03378E-1 2.20416E-1 2.26023E-1 2.41005E-1 -9999 -9999 -9999 -9999 -9999 -9999 -9999 -9999 -9999 -9999 -9999 -9999 -9999 -9999 -9999
-9999 -9999 -9999 -9999 -9999 -9999 -9999 -9999 -9999 -9999 -9999 -9999 -9999 -9999 -9999 -9999 -9999 -9999 -9999 -9999 -9999 -9999 -9999 -9999 -9999 -9999 -9999 -9999 -9999 -9999 -9999 -9999 -9999 -9999 -9999 -9999 -9999 -9999 -9999 -9999 -9999 -9999 -9999 -9999 -9999 -9999 -9999 -9999 -9999 -9999 -9999 -9999 -9999 -9999 -9999 -9999 -9999 -9999 -9999 -9999 -9999 -9999 -9999 -9999 -9999 -9999 -9999 -9999 -9999 -9999 -9999 -9999 -9999 -9999 -9999 -9999 -9999 -9999 -9999 -9999 -9999 -9999 -9999 -9999 -9999 -9999 -9999 -9999 -9999 -9999 -9999 -9999 -9999 -9999 -9999 -9999 -9999 -9999 -9999 -9999 -9999 -9999 -9999 -9999 -9999 -9999 -9999 2.70721E-1 2.65991E-1 2.81083E-1 3.67985E-1 4.42722E-1 4.73422E-1 3.47814E-1 2.81661E-1 3.58376E-1 4.57927E-1 4.91117E-1 4.71241E-1 4.55179E-1 4.24604E-1 3.95353E-1 3.17021E-1 2.84342E-1 2.54098E-1 2.58336E-1 2.92706E-1 3.04549E-1 3.17236E-1 3.64669E-1 3.69396E-1 3.93017E-1 4.38202E-1 5.57262E-1 6.18516E-1 5.36221E-1 4.26959E-1 4.60822E-1 5.61295E-1 7.00776E-1 6.53324E-1 6.71413E-1 6.78211E-1 6.15444E-1 6.6107E-1 6.36473E-1 6.16656E-1 6.13126E-1 6.0051E-1 6.51991E-1 6.22556E-1 5.78153E-1 5.10992E-1 4.61286E-1 5.42826E-1 5.87706E-1 6.53046E-1 6.3076E-1 5.5491E-1 4.77782E-1 5.12199E-1 5.6741E-1 5.38635E-1 4.89617E-1 4.69227E-1 4.35312E-1 3.51028E-1 2.90225E-1 2.90959E-1 3.14068E-1 3.32796E-1 3.7051E-1 4.95474E-1 5.22412E-1 4.10822E-1 3.55686E-1 3.84743E-1 3.54546E-1 2.8438E-1 2.7976E-1 3.57976E-1 5.22337E-1 5.54731E-1 5.20853E-1 4.60592E-1 4.32578E-1 3.41716E-1 2.77665E-1 2.40036E-1 1.90494E-1 1.67607E-1 1.51384E-1 1.35379E-1 1.34584E-1 1.72939E-1 2.21452E-1 2.51633E-1 2.14055E-1 2.19107E-1 2.63058E-1 4.27489E-1 5.16904E-1 5.1469E-1 5.68026E-1 6.05182E-1 5.09753E-1 3.32603E-1 2.83386E-1 4.09502E-1 5.153E-1 4.53609E-1 2.38068E-1 1.26897E-1 9.99195E-2 1.33243E-1 1.903E-1 1.94271E-1 1.37956E-1 1.3335E-1 1.60688E-1 1.82921E-1 1.51096E-1 1.29554E-1 1.20326E-1 1.89153E-1 2.38878E-1 1.7221E-1 1.11001E-1 1.03937E-1 1.17967E-1 1.3909E-1 1.64968E-1 1.40358E-1 7.86206E-2 7.6051E-2 1.04513E-1 1.19755E-1 1.13307E-1 1.05185E-1 1.25167E-1 1.48678E-1 1.20202E-1 1.13026E-1 1.34484E-1 1.77809E-1 2.08647E-1 1.97185E-1 2.01616E-1 2.10903E-1 -9999 -9999 -9999 -9999 -9999 -9999 -9999 -9999 -9999 -9999 -9999 -9999 -9999 -9999 -9999
-9999 -9999 -9999 -9999 -9999 -9999 -9999 -9999 -9999 -9999 -9999 -9999 -9999 -9999 -9999 -9999 -9999 -9999 -9999 -9999 -9999 -9999 -9999 -9999 -9999 -9999 -9999 -9999 -9999 -9999 -9999 -9999 -9999 -9999 -9999 -9999 -9999 -9999 -9999 -9999 -9999 -9999 -9999 -9999 -9999 -9999 -9999 -9999 -9999 -9999 -9999 -9999 -9999 -9999 -9999 -9999 -9999 -9999 -9999 -9999 -9999 -9999 -9999 -9999 -9999 -9999 -9999 -9999 -9999 -9999 -9999 -9999 -9999 -9999 -9999 -9999 -9999 -9999 -9999 -9999 -9999 -9999 -9999 -9999 -9999 -9999 -9999 -9999 -9999 -9999 -9999 -9999 -9999 -9999 -9999 -9999 -9999 -9999 -9999 -9999 -9999 -9999 -9999 -9999 -9999 -9999 -9999 2.63826E-1 2.59885E-1 2.81832E-1 3.73823E-1 4.90934E-1 4.80791E-1 3.49915E-1 2.74965E-1 3.3969E-1 4.52433E-1 5.10644E-1 5.10555E-1 5.11204E-1 4.23937E-1 3.73848E-1 3.19832E-1 2.90411E-1 2.7538E-1 2.58886E-1 3.06938E-1 3.3024E-1 3.85105E-1 3.73714E-1 3.88409E-1 4.40581E-1 5.33319E-1 6.72478E-1 6.54636E-1 6.12531E-1 3.92318E-1 4.84563E-1 6.64024E-1 6.8602E-1 6.46073E-1 6.89813E-1 6.50016E-1 6.21259E-1 6.65923E-1 6.02974E-1 5.63741E-1 5.6115E-1 6.40856E-1 6.42321E-1 5.78677E-1 5.72139E-1 5.06383E-1 5.17441E-1 5.67064E-1 6.22646E-1 6.23364E-1 5.99263E-1 5.24914E-1 4.41497E-1 4.4072E-1 4.87047E-1 4.68682E-1 4.82305E-1 4.58535E-1 4.48667E-1 4.09144E-1 3.16953E-1 3.17959E-1 3.46674E-1 4.06969E-1 5.06709E-1 5.29439E-1 4.88791E-1 3.99451E-1 3.25591E-1 3.25151E-1 3.07258E-1 2.92998E-1 3.09529E-1 3.71167E-1 4.74218E-1 5.37689E-1 5.27382E-1 5.45914E-1 5.11895E-1 4.56334E-1 4.15561E-1 3.575E-1 3.0244E-1 2.43393E-1 1.78419E-1 1.33789E-1 1.16273E-1 1.1715E-1 1.71264E-1 2.79216E-1 3.18848E-1 2.20804E-1 2.90309E-1 4.70591E-1 4.5184E-1 4.4821E-1 5.76084E-1 6.13991E-1 5.41056E-1 3.35107E-1 2.25673E-1 2.6352E-1 3.4284E-1 4.21632E-1 3.28397E-1 1.63196E-1 1.07239E-1 1.32601E-1 1.69869E-1 1.37315E-1 1.03564E-1 1.06952E-1 1.11437E-1 1.23429E-1 8.69014E-2 8.51669E-2 1.21904E-1 1.8078E-1 1.76031E-1 1.20059E-1 1.28953E-1 1.37882E-1 1.09441E-1 9.92169E-2 1.05419E-1 9.97374E-2 6.97596E-2 7.44311E-2 1.00746E-1 9.07669E-2 6.64079E-2 6.87764E-2 9.24884E-2 1.15201E-1 8.14511E-2 9.06187E-2 1.34656E-1 1.71115E-1 1.83147E-1 1.6637E-1 1.53345E-1 -9999 -9999 -9999 -9999 -9999 -9999 -9999 -9999 -9999 -9999 -9999 -9999 -9999 -9999 -9999 -9999
-9999 -9999 -9999 -9999 -9999 -9999 -9999 -9999 -9999 -9999 -9999 -9999 -9999 -9999 -9999 -9999 -9999 -9999 -9999 -9999 -9999 -9999 -9999 -9999 -9999 -9999 -9999 -9999 -9999 -9999 -9999 -9999 -9999 -9999 -9999 -9999 -9999 -9999 -9999 -9999 -9999 -9999 -9999 -9999 -9999 -9999 -9999 -9999 -9999 -9999 -9999 -9999 -9999 -9999 -9999 -9999 -9999 -9999 -9999 -9999 -9999 -9999 -9999 -9999 -9999 -9999 -9999 -9999 -9999 -9999 -9999 -9999 -9999 -9999 -9999 -9999 -9999 -9999 -9999 -9999 -9999 -9999 -9999 -9999 -9999 -9999 -9999 -9999 -9999 -9999 -9999 -9999 -9999 -9999 -9999 -9999 -9999 -9999 -9999 -9999 -9999 -9999 -9999 -9999 -9999 -9999 -9999 2.59172E-1 2.61671E-1 3.26722E-1 4.62387E-1 5.34134E-1 4.94764E-1 3.57526E-1 2.86402E-1 3.3932E-1 4.23345E-1 5.10964E-1 5.30318E-1 4.87392E-1 4.55417E-1 3.9845E-1 3.42824E-1 2.94627E-1 2.79297E-1 2.87574E-1 3.19282E-1 3.52754E-1 3.82044E-1 3.7966E-1 3.83588E-1 4.75544E-1 6.18165E-1 7.05818E-1 6.96776E-1 5.28788E-1 4.44317E-1 5.80919E-1 6.9023E-1 6.49816E-1 6.61474E-1 6.93077E-1 6.41475E-1 6.19442E-1 6.48833E-1 6.10023E-1 5.52543E-1 5.69535E-1 6.52776E-1 5.86626E-1 5.09113E-1 4.89075E-1 4.53528E-1 5.35462E-1 5.86478E-1 5.97607E-1 5.97572E-1 5.74617E-1 5.05082E-1 4.69658E-1 4.68625E-1 4.61311E-1 4.57124E-1 4.55842E-1 4.47615E-1 4.44723E-1 4.19156E-1 3.20219E-1 3.2875E-1 3.60349E-1 4.4112E-1 5.2585E-1 4.97505E-1 4.68394E-1 4.53393E-1 3.56187E-1 3.0136E-1 2.90207E-1 3.13163E-1 3.60752E-1 4.07775E-1 4.1208E-1 4.05773E-1 4.22025E-1 4.9323E-1 5.46502E-1 5.27707E-1 4.86191E-1 4.5447E-1 3.67745E-1 2.41694E-1 1.67717E-1 1.36265E-1 1.35648E-1 1.41807E-1 1.52205E-1 2.18838E-1 2.33817E-1 3.20755E-1 4.47674E-1 5.30878E-1 4.1901E-1 3.84175E-1 5.39398E-1 5.88669E-1 6.03701E-1 4.99411E-1 2.96784E-1 1.90289E-1 1.96968E-1 2.77312E-1 2.94168E-1 1.72461E-1 1.12004E-1 1.22056E-1 1.17686E-1 9.61114E-2 6.58441E-2 5.93311E-2 6.61662E-2 6.60027E-2 5.52541E-2 6.0678E-2 9.57634E-2 1.37449E-1 1.44345E-1 1.30125E-1 1.48879E-1 1.97047E-1 1.89417E-1 1.8379E-1 1.55732E-1 1.16787E-1 7.09756E-2 5.67493E-2 7.68651E-2 6.19232E-2 4.4138E-2 5.31276E-2 7.67726E-2 7.74057E-2 5.88182E-2 7.07625E-2 1.01603E-1 1.24026E-1 1.52541E-1 1.18373E-1 1.17717E-1 -9999 -9999 -9999 -9999 -9999 -9999 -9999 -9999 -9999 -9999 -9999 -9999 -9999 -9999 -9999 -9999
-9999 -9999 -9999 -9999 -9999 -9999 -9999 -9999 -9999 -9999 -9999 -9999 -9999 -9999 -9999 -9999 -9999 -9999 -9999 -9999 -9999 -9999 -9999 -9999 -9999 -9999 -9999 -9999 -9999 -9999 -9999 -9999 -9999 -9999 -9999 -9999 -9999 -9999 -9999 -9999 -9999 -9999 -9999 -9999 -9999 -9999 -9999 -9999 -9999 -9999 -9999 -9999 -9999 -9999 -9999 -9999 -9999 -9999 -9999 -9999 -9999 -9999 -9999 -9999 -9999 -9999 -9999 -9999 -9999 -9999 -9999 -9999 -9999 -9999 -9999 -9999 -9999 -9999 -9999 -9999 -9999 -9999 -9999 -9999 -9999 -9999 -9999 -9999 -9999 -9999 -9999 -9999 -9999 -9999 -9999 -9999 -9999 -9999 -9999 -9999 -9999 -9999 -9999 -9999 -9999 -9999 2.6203E-1 2.60598E-1 2.88852E-1 3.48233E-1 4.76184E-1 5.53787E-1 5.146E-1 3.60732E-1 3.09668E-1 3.11254E-1 3.88146E-1 4.7114E-1 5.07092E-1 5.26955E-1 4.8772E-1 4.34443E-1 3.44299E-1 2.92531E-1 2.87953E-1 3.36868E-1 3.22914E-1 3.57472E-1 3.33378E-1 3.5983E-1 4.73357E-1 6.18477E-1 7.06109E-1 7.0306E-1 6.70479E-1 4.54288E-1 5.53081E-1 7.0084E-1 6.49466E-1 6.35277E-1 6.83576E-1 6.51886E-1 6.36408E-1 6.2734E-1 5.88934E-1 5.72306E-1 5.16355E-1 5.92731E-1 6.39041E-1 5.57489E-1 5.02284E-1 4.68471E-1 4.5121E-1 5.22987E-1 5.26469E-1 5.3776E-1 6.05632E-1 5.4906E-1 5.70621E-1 5.61621E-1 5.35174E-1 5.27791E-1 5.16828E-1 5.16735E-1 4.83402E-1 4.54748E-1 4.19482E-1 3.26561E-1 3.42297E-1 3.76117E-1 4.65887E-1 5.08803E-1 4.50971E-1 4.38131E-1 4.43006E-1 3.5995E-1 2.85203E-1 2.74802E-1 3.11174E-1 3.64002E-1 3.45292E-1 3.09324E-1 2.98064E-1 3.14034E-1 4.46603E-1 5.31175E-1 5.02909E-1 4.723E-1 4.00216E-1 2.8151E-1 1.93724E-1 1.4674E-1 1.41038E-1 1.60911E-1 1.99378E-1 2.48913E-1 2.28311E-1 2.88741E-1 4.42383E-1 5.48782E-1 5.46139E-1 4.11399E-1 3.21401E-1 4.75191E-1 5.84834E-1 5.79051E-1 5.89107E-1 4.4703E-1 2.70575E-1 2.1603E-1 2.18194E-1 1.98286E-1 1.3869E-1 1.01003E-1 1.05087E-1 8.88517E-2 6.30066E-2 4.59847E-2 4.31533E-2 5.10964E-2 5.97723E-2 6.70181E-2 8.34225E-2 1.12647E-1 1.45955E-1 1.61863E-1 1.2858E-1 1.20183E-1 1.63065E-1 2.56216E-1 3.40714E-1 3.22555E-1 1.98918E-1 9.27272E-2 4.58995E-2 4.80336E-2 3.86349E-2 2.94931E-2 3.86424E-2 4.67105E-2 4.91892E-2 4.46573E-2 5.0822E-2 6.59704E-2 8.72474E-2 1.06325E-1 7.63353E-2 8.43041E-2 -9999 -9999 -9999 -9999 -9999 -9999 -9999 -9999 -9999 -9999 -9999 -9999 -9999 -9999 -9999 -9999
-9999 -9999 -9999 -9999 -9999 -9999 -9999 -9999 -9999 -9999 -9999 -9999 -9999 -9999 -9999 -9999 -9999 -9999 -9999 -9999 -9999 -9999 -9999 -9999 -9999 -9999 -9999 -9999 -9999 -9999 -9999 -9999 -9999 -9999 -9999 -9999 -9999 -9999 -9999 -9999 -9999 -9999 -9999 -9999 -9999 -9999 -9999 -9999 -9999 -9999 -9999 -9999 -9999 -9999 -9999 -9999 -9999 -9999 -9999 -9999 -9999 -9999 -9999 -9999 -9999 -9999 -9999 -9999 -9999 -9999 -9999 -9999 -9999 -9999 -9999 -9999 -9999 -9999 -9999 -9999 -9999 -9999 -9999 -9999 -9999 -9999 -9999 -9999 -9999 -9999 -9999 -9999 -9999 -9999 -9999 -9999 -9999 -9999 -9999 -9999 -9999 -9999 -9999 -9999 -9999 -9999 2.57397E-1 2.6873E-1 3.38637E-1 4.33608E-1 4.48995E-1 4.9129E-1 4.77345E-1 3.59454E-1 3.67704E-1 3.48089E-1 3.59314E-1 4.33989E-1 5.27078E-1 5.46448E-1 5.27112E-1 4.44233E-1 3.45553E-1 2.90619E-1 2.91765E-1 3.60453E-1 3.1429E-1 3.36309E-1 3.15923E-1 3.89876E-1 5.89501E-1 7.03265E-1 6.85644E-1 7.00271E-1 5.18647E-1 5.1059E-1 6.60162E-1 6.54309E-1 6.19565E-1 6.4643E-1 6.87829E-1 6.23168E-1 6.11771E-1 6.08135E-1 5.64903E-1 5.22859E-1 5.57084E-1 6.15396E-1 6.09642E-1 5.95129E-1 5.71084E-1 5.38264E-1 4.78951E-1 4.35296E-1 4.7458E-1 5.62596E-1 5.94928E-1 5.8454E-1 5.8454E-1 5.70035E-1 5.67864E-1 5.47762E-1 5.36573E-1 5.1782E-1 4.66126E-1 4.54119E-1 4.33979E-1 3.31391E-1 3.29681E-1 3.65576E-1 4.4307E-1 4.87718E-1 4.57196E-1 4.38452E-1 4.18788E-1 3.43096E-1 2.90066E-1 2.82414E-1 3.20617E-1 3.47173E-1 3.14277E-1 2.73129E-1 2.59569E-1 2.72535E-1 3.36607E-1 4.8848E-1 5.05936E-1 4.6828E-1 3.35501E-1 2.04508E-1 1.51222E-1 1.3126E-1 1.23371E-1 1.17289E-1 1.57509E-1 2.04344E-1 2.91352E-1 4.27133E-1 5.39017E-1 4.71032E-1 4.22229E-1 3.09157E-1 2.72827E-1 3.89708E-1 5.38038E-1 5.62693E-1 5.74227E-1 5.62465E-1 4.74352E-1 4.0381E-1 3.16527E-1 1.97383E-1 1.12992E-1 9.63417E-2 9.67537E-2 7.40987E-2 5.41744E-2 4.92586E-2 5.21765E-2 6.65264E-2 9.07537E-2 1.15002E-1 1.266E-1 1.09285E-1 1.30537E-1 1.42807E-1 8.63763E-2 7.08653E-2 1.01116E-1 1.942E-1 3.71734E-1 3.76103E-1 2.01624E-1 8.75631E-2 3.74161E-2 3.02794E-2 2.90568E-2 2.723E-2 2.96067E-2 4.84449E-2 7.45012E-2 7.29987E-2 7.28732E-2 8.66217E-2 8.2776E-2 7.76163E-2 6.43727E-2 6.18104E-2 -9999 -9999 -9999 -9999 -9999 -9999 -9999 -9999 -9999 -9999 -9999 -9999 -9999 -9999 -9999 -9999
-9999 -9999 -9999 -9999 -9999 -9999 -9999 -9999 -9999 -9999 -9999 -9999 -9999 -9999 -9999 -9999 -9999 -9999 -9999 -9999 -9999 -9999 -9999 -9999 -9999 -9999 -9999 -9999 -9999 -9999 -9999 -9999 -9999 -9999 -9999 -9999 -9999 -9999 -9999 -9999 -9999 -9999 -9999 -9999 -9999 -9999 -9999 -9999 -9999 -9999 -9999 -9999 -9999 -9999 -9999 -9999 -9999 -9999 -9999 -9999 -9999 -9999 -9999 -9999 -9999 -9999 -9999 -9999 -9999 -9999 -9999 -9999 -9999 -9999 -9999 -9999 -9999 -9999 -9999 -9999 -9999 -9999 -9999 -9999 -9999 -9999 -9999 -9999 -9999 -9999 -9999 -9999 -9999 -9999 -9999 -9999 -9999 -9999 -9999 -9999 -9999 -9999 -9999 -9999 -9999 2.55276E-1 2.5196E-1 2.77186E-1 3.94519E-1 4.4362E-1 4.02653E-1 4.1426E-1 4.27862E-1 3.53092E-1 3.78525E-1 4.12513E-1 3.97278E-1 4.50952E-1 5.66652E-1 5.26433E-1 5.43517E-1 4.3786E-1 3.38891E-1 2.89475E-1 2.90619E-1 3.50925E-1 3.02052E-1 3.10742E-1 3.5946E-1 4.94371E-1 5.94481E-1 7.00022E-1 6.85828E-1 6.87939E-1 4.75674E-1 5.35777E-1 6.71066E-1 6.57183E-1 6.26905E-1 6.61323E-1 6.67074E-1 6.14926E-1 6.02071E-1 5.54815E-1 5.07544E-1 5.21408E-1 5.45165E-1 5.84717E-1 5.79222E-1 5.50073E-1 5.1876E-1 5.23439E-1 4.7029E-1 4.19499E-1 4.81164E-1 5.57492E-1 5.4434E-1 4.96658E-1 4.85966E-1 5.01642E-1 5.39428E-1 5.21113E-1 4.73577E-1 4.91573E-1 4.95142E-1 4.52223E-1 4.25863E-1 3.55005E-1 3.3814E-1 3.67329E-1 3.96975E-1 4.50708E-1 4.74934E-1 4.49488E-1 4.26109E-1 4.24787E-1 3.5921E-1 3.13441E-1 3.17278E-1 3.21832E-1 2.82497E-1 2.52978E-1 2.38665E-1 2.26041E-1 2.58275E-1 4.037E-1 5.01546E-1 4.50291E-1 3.71143E-1 2.39354E-1 1.56284E-1 1.27293E-1 1.22491E-1 1.41425E-1 1.41523E-1 1.77137E-1 2.69971E-1 5.01897E-1 5.51683E-1 3.96245E-1 2.81962E-1 2.42279E-1 2.4383E-1 3.60418E-1 4.06068E-1 4.04629E-1 4.12687E-1 5.28326E-1 5.55166E-1 5.31804E-1 3.7766E-1 2.02588E-1 1.08745E-1 9.4886E-2 8.4176E-2 6.7009E-2 5.66824E-2 5.73185E-2 6.29202E-2 6.88004E-2 8.98085E-2 1.0868E-1 1.25285E-1 8.74595E-2 9.92974E-2 1.1379E-1 7.2725E-2 5.16684E-2 7.46105E-2 2.02929E-1 3.68945E-1 3.44599E-1 2.44281E-1 1.23592E-1 5.28861E-2 3.27602E-2 4.17522E-2 3.9582E-2 3.61914E-2 6.90512E-2 1.4144E-1 1.81801E-1 1.69301E-1 2.09641E-1 1.60999E-1 8.18488E-2 5.99637E-2 6.78951E-2 1.35768E-1 -9999 -9999 -9999 -9999 -9999 -9999 -9999 -9999 -9999 -9999 -9999 -9999 -9999 -9999 -9999
-9999 -9999 -9999 -9999 -9999 -9999 -9999 -9999 -9999 -9999 -9999 -9999 -9999 -9999 -9999 -9999 -9999 -9999 -9999 -9999 -9999 -9999 -9999 -9999 -9999 -9999 -9999 -9999 -9999 -9999 -9999 -9999 -9999 -9999 -9999 -9999 -9999 -9999 -9999 -9999 -9999 -9999 -9999 -9999 -9999 -9999 -9999 -9999 -9999 -9999 -9999 -9999 -9999 -9999 -9999 -9999 -9999 -9999 -9999 -9999 -9999 -9999 -9999 -9999 -9999 -9999 -9999 -9999 -9999 -9999 -9999 -9999 -9999 -9999 -9999 -9999 -9999 -9999 -9999 -9999 -9999 -9999 -9999 -9999 -9999 -9999 -9999 -9999 -9999 -9999 -9999 -9999 -9999 -9999 -9999 -9999 -9999 -9999 -9999 -9999 -9999 -9999 -9999 -9999 -9999 2.31581E-1 2.34564E-1 2.91523E-1 3.62698E-1 3.74119E-1 3.48878E-1 3.79329E-1 4.15245E-1 3.86757E-1 3.65727E-1 3.44962E-1 3.59796E-1 4.52889E-1 5.43934E-1 5.23624E-1 5.03315E-1 3.69759E-1 3.2494E-1 3.00493E-1 3.04792E-1 3.4882E-1 3.16724E-1 3.52243E-1 4.96683E-1 6.45229E-1 6.86319E-1 6.99265E-1 6.8283E-1 6.15554E-1 4.95106E-1 5.57722E-1 6.6036E-1 6.28803E-1 6.27502E-1 6.50798E-1 6.20111E-1 6.13035E-1 5.7878E-1 5.30934E-1 4.5657E-1 4.60392E-1 5.02273E-1 5.2619E-1 5.24562E-1 5.44065E-1 4.69778E-1 4.53916E-1 4.36279E-1 4.20946E-1 4.62057E-1 5.15702E-1 4.76171E-1 4.46786E-1 4.45435E-1 4.76607E-1 4.85383E-1 4.74992E-1 4.60689E-1 4.50081E-1 4.68786E-1 4.58643E-1 4.41749E-1 4.16239E-1 3.64665E-1 3.67947E-1 3.68636E-1 4.34108E-1 4.357E-1 4.54869E-1 4.50912E-1 4.40164E-1 4.2415E-1 3.72736E-1 3.28746E-1 2.90741E-1 2.6062E-1 2.3117E-1 2.23353E-1 2.54777E-1 3.04086E-1 4.27862E-1 4.93606E-1 4.29093E-1 3.41233E-1 2.61358E-1 1.79649E-1 1.3689E-1 1.32866E-1 1.97518E-1 2.02458E-1 2.65688E-1 4.09965E-1 5.81223E-1 5.40034E-1 3.36075E-1 2.12177E-1 1.95103E-1 2.38326E-1 3.16216E-1 2.86254E-1 2.40519E-1 2.28344E-1 3.52677E-1 5.03946E-1 4.7069E-1 3.5795E-1 1.82564E-1 9.82646E-2 8.18777E-2 6.85473E-2 6.06671E-2 5.63346E-2 5.5832E-2 5.53098E-2 5.88562E-2 7.91726E-2 1.10623E-1 9.96554E-2 7.70976E-2 8.65589E-2 8.29045E-2 6.21007E-2 4.63895E-2 7.40996E-2 1.80088E-1 3.91861E-1 4.40143E-1 3.66858E-1 2.54974E-1 1.4509E-1 7.16321E-2 9.07277E-2 6.55427E-2 3.79674E-2 5.71124E-2 1.3844E-1 2.68689E-1 3.37303E-1 4.11857E-1 3.24102E-1 1.82911E-1 1.51276E-1 1.61736E-1 -9999 -9999 -9999 -9999 -9999 -9999 -9999 -9999 -9999 -9999 -9999 -9999 -9999 -9999 -9999 -9999
-9999 -9999 -9999 -9999 -9999 -9999 -9999 -9999 -9999 -9999 -9999 -9999 -9999 -9999 -9999 -9999 -9999 -9999 -9999 -9999 -9999 -9999 -9999 -9999 -9999 -9999 -9999 -9999 -9999 -9999 -9999 -9999 -9999 -9999 -9999 -9999 -9999 -9999 -9999 -9999 -9999 -9999 -9999 -9999 -9999 -9999 -9999 -9999 -9999 -9999 -9999 -9999 -9999 -9999 -9999 -9999 -9999 -9999 -9999 -9999 -9999 -9999 -9999 -9999 -9999 -9999 -9999 -9999 -9999 -9999 -9999 -9999 -9999 -9999 -9999 -9999 -9999 -9999 -9999 -9999 -9999 -9999 -9999 -9999 -9999 -9999 -9999 -9999 -9999 -9999 -9999 -9999 -9999 -9999 -9999 -9999 -9999 -9999 -9999 -9999 -9999 -9999 -9999 -9999 -9999 2.26018E-1 2.32904E-1 3.01591E-1 3.18043E-1 3.21668E-1 3.0178E-1 3.34727E-1 4.00749E-1 4.48209E-1 4.65278E-1 3.86186E-1 3.36644E-1 4.04624E-1 5.03912E-1 4.87167E-1 3.73644E-1 3.38891E-1 3.10313E-1 2.96227E-1 3.04008E-1 3.91639E-1 3.4379E-1 4.29198E-1 6.29873E-1 6.85623E-1 6.66614E-1 6.70575E-1 6.96967E-1 5.4127E-1 5.83712E-1 6.09601E-1 6.71184E-1 6.54697E-1 6.17351E-1 6.25448E-1 5.96399E-1 5.62717E-1 5.42769E-1 4.9923E-1 3.97815E-1 3.68594E-1 3.91485E-1 4.16103E-1 4.61803E-1 5.05174E-1 4.75777E-1 4.42327E-1 4.05948E-1 4.18885E-1 4.45934E-1 4.57305E-1 4.68015E-1 4.41802E-1 4.1829E-1 4.45932E-1 4.62148E-1 4.4715E-1 4.45903E-1 4.34444E-1 4.42155E-1 4.39084E-1 4.34875E-1 4.16759E-1 3.61829E-1 3.53743E-1 3.58309E-1 3.7646E-1 4.1529E-1 4.41223E-1 4.36013E-1 4.23949E-1 4.28397E-1 4.05865E-1 3.37601E-1 2.74935E-1 2.39652E-1 2.34447E-1 2.72934E-1 3.7117E-1 4.40578E-1 4.66838E-1 4.5428E-1 3.3507E-1 2.4478E-1 2.02883E-1 1.56871E-1 1.41944E-1 1.62408E-1 1.628E-1 2.03788E-1 3.34661E-1 5.63658E-1 5.75862E-1 5.21422E-1 2.97364E-1 1.8855E-1 1.81693E-1 2.37417E-1 2.76922E-1 2.61363E-1 1.89174E-1 1.53171E-1 2.05379E-1 3.41787E-1 3.79224E-1 2.55126E-1 1.29366E-1 8.00333E-2 6.70794E-2 5.90969E-2 5.45945E-2 5.16292E-2 4.83693E-2 4.94165E-2 5.83244E-2 8.04757E-2 8.85044E-2 6.73444E-2 5.77125E-2 6.33857E-2 5.60105E-2 4.36725E-2 4.35027E-2 7.94188E-2 1.45738E-1 2.6002E-1 3.93961E-1 4.46047E-1 4.30735E-1 3.39143E-1 1.92384E-1 1.97334E-1 1.21211E-1 4.88269E-2 4.37968E-2 9.7568E-2 2.48691E-1 4.05812E-1 4.48438E-1 4.19324E-1 3.84858E-1 -9999 -9999 -9999 -9999 -9999 -9999 -9999 -9999 -9999 -9999 -9999 -9999 -9999 -9999 -9999 -9999 -9999 -9999
-9999 -9999 -9999 -9999 -9999 -9999 -9999 -9999 -9999 -9999 -9999 -9999 -9999 -9999 -9999 -9999 -9999 -9999 -9999 -9999 -9999 -9999 -9999 -9999 -9999 -9999 -9999 -9999 -9999 -9999 -9999 -9999 -9999 -9999 -9999 -9999 -9999 -9999 -9999 -9999 -9999 -9999 -9999 -9999 -9999 -9999 -9999 -9999 -9999 -9999 -9999 -9999 -9999 -9999 -9999 -9999 -9999 -9999 -9999 -9999 -9999 -9999 -9999 -9999 -9999 -9999 -9999 -9999 -9999 -9999 -9999 -9999 -9999 -9999 -9999 -9999 -9999 -9999 -9999 -9999 -9999 -9999 -9999 -9999 -9999 -9999 -9999 -9999 -9999 -9999 -9999 -9999 -9999 -9999 -9999 -9999 -9999 -9999 -9999 -9999 -9999 -9999 -9999 -9999 2.29607E-1 2.23755E-1 2.45722E-1 2.74439E-1 2.84513E-1 2.86402E-1 3.06116E-1 3.33756E-1 3.61873E-1 4.25839E-1 5.21197E-1 4.99054E-1 4.02843E-1 3.85105E-1 4.77606E-1 4.11237E-1 3.62957E-1 3.39577E-1 3.2115E-1 3.06E-1 3.15523E-1 4.31675E-1 4.13319E-1 5.67659E-1 6.96919E-1 6.69911E-1 6.43831E-1 6.63855E-1 6.84827E-1 5.99647E-1 6.43187E-1 6.74093E-1 6.33681E-1 6.44041E-1 6.17973E-1 5.84339E-1 5.60949E-1 5.18668E-1 4.91582E-1 4.07408E-1 3.44211E-1 3.23654E-1 3.3982E-1 3.5853E-1 3.9093E-1 4.59983E-1 4.50723E-1 3.92756E-1 3.52683E-1 3.6736E-1 3.7514E-1 4.1553E-1 4.49763E-1 4.15127E-1 3.61217E-1 3.69325E-1 3.85497E-1 3.64665E-1 3.51578E-1 3.65049E-1 3.8443E-1 3.95617E-1 4.14353E-1 3.93652E-1 3.45646E-1 3.23212E-1 3.28948E-1 3.38378E-1 3.85756E-1 4.31342E-1 4.32792E-1 4.0909E-1 3.99995E-1 3.58303E-1 3.04505E-1 2.70543E-1 2.63656E-1 2.95477E-1 3.81656E-1 4.58189E-1 4.12099E-1 3.64762E-1 3.46366E-1 2.63016E-1 1.93946E-1 1.62503E-1 1.36761E-1 1.32467E-1 1.48797E-1 1.48844E-1 2.30683E-1 4.42082E-1 5.71714E-1 5.2402E-1 4.70176E-1 2.77906E-1 1.81874E-1 1.80827E-1 2.09861E-1 2.50959E-1 2.78456E-1 2.08598E-1 1.44287E-1 1.52552E-1 2.17363E-1 2.6514E-1 1.76835E-1 9.47313E-2 8.00049E-2 7.35344E-2 6.21764E-2 5.4493E-2 5.13227E-2 4.61178E-2 4.42211E-2 4.95891E-2 5.63819E-2 5.52541E-2 4.27448E-2 4.02346E-2 4.01761E-2 3.76078E-2 3.19914E-2 4.10751E-2 6.57775E-2 8.09181E-2 1.0197E-1 1.78581E-1 2.87272E-1 4.69795E-1 4.78457E-1 4.01589E-1 3.5235E-1 1.42474E-1 5.39726E-2 4.495E-2 8.08189E-2 1.66961E-1 2.74903E-1 3.50063E-1 -9999 -9999 -9999 -9999 -9999 -9999 -9999 -9999 -9999 -9999 -9999 -9999 -9999 -9999 -9999 -9999 -9999 -9999 -9999 -9999
-9999 -9999 -9999 -9999 -9999 -9999 -9999 -9999 -9999 -9999 -9999 -9999 -9999 -9999 -9999 -9999 -9999 -9999 -9999 -9999 -9999 -9999 -9999 -9999 -9999 -9999 -9999 -9999 -9999 -9999 -9999 -9999 -9999 -9999 -9999 -9999 -9999 -9999 -9999 -9999 -9999 -9999 -9999 -9999 -9999 -9999 -9999 -9999 -9999 -9999 -9999 -9999 -9999 -9999 -9999 -9999 -9999 -9999 -9999 -9999 -9999 -9999 -9999 -9999 -9999 -9999 -9999 -9999 -9999 -9999 -9999 -9999 -9999 -9999 -9999 -9999 -9999 -9999 -9999 -9999 -9999 -9999 -9999 -9999 -9999 -9999 -9999 -9999 -9999 -9999 -9999 -9999 -9999 -9999 -9999 -9999 -9999 -9999 -9999 -9999 -9999 -9999 -9999 -9999 2.26993E-1 2.22326E-1 2.4113E-1 2.4902E-1 2.69667E-1 2.7223E-1 2.92727E-1 3.22731E-1 3.5937E-1 4.18717E-1 5.17972E-1 5.44204E-1 4.68738E-1 4.1079E-1 4.76684E-1 3.78717E-1 3.53827E-1 3.34202E-1 3.13925E-1 2.97799E-1 3.35751E-1 4.37015E-1 5.24912E-1 6.78291E-1 6.81941E-1 6.40498E-1 6.58989E-1 6.89672E-1 6.60447E-1 6.62743E-1 6.63093E-1 6.44325E-1 6.25585E-1 5.96422E-1 5.99911E-1 5.65629E-1 5.19607E-1 4.68352E-1 4.45083E-1 4.0005E-1 3.7595E-1 3.81752E-1 3.60545E-1 3.60826E-1 3.69463E-1 3.82849E-1 3.84483E-1 3.43019E-1 3.12105E-1 3.18524E-1 3.16425E-1 3.42033E-1 3.64699E-1 3.63512E-1 3.60119E-1 3.62863E-1 3.52714E-1 3.26456E-1 3.30852E-1 3.49178E-1 3.60439E-1 3.9114E-1 4.03949E-1 4.0381E-1 3.77784E-1 3.27442E-1 2.95873E-1 3.24186E-1 3.81586E-1 4.21922E-1 4.21174E-1 4.02387E-1 3.49468E-1 3.02732E-1 2.86458E-1 2.87321E-1 3.01395E-1 3.63604E-1 4.46583E-1 4.2418E-1 3.46211E-1 2.75368E-1 2.54056E-1 2.01251E-1 1.66858E-1 1.5953E-1 1.54456E-1 1.47476E-1 1.40113E-1 1.70304E-1 3.01266E-1 5.5112E-1 5.43236E-1 5.08403E-1 3.58718E-1 2.31318E-1 1.75641E-1 1.7327E-1 1.87115E-1 2.14266E-1 2.57413E-1 2.09198E-1 1.44701E-1 1.18714E-1 1.48495E-1 1.85864E-1 1.45484E-1 1.00643E-1 1.01585E-1 1.00069E-1 7.52958E-2 6.40688E-2 6.14161E-2 5.6204E-2 4.76921E-2 4.4396E-2 4.18197E-2 3.95887E-2 4.08365E-2 4.35701E-2 3.99155E-2 3.24346E-2 2.89873E-2 3.56699E-2 4.53869E-2 4.75095E-2 4.60256E-2 6.68156E-2 1.35189E-1 3.56042E-1 4.78514E-1 5.26442E-1 4.58176E-1 2.25578E-1 8.61604E-2 5.14709E-2 6.52196E-2 8.44122E-2 1.21281E-1 1.51248E-1 2.54817E-1 -9999 -9999 -9999 -9999 -9999 -9999 -9999 -9999 -9999 -9999 -9999 -9999 -9999 -9999 -9999 -9999 -9999 -9999 -9999
-9999 -9999 -9999 -9999 -9999 -9999 -9999 -9999 -9999 -9999 -9999 -9999 -9999 -9999 -9999 -9999 -9999 -9999 -9999 -9999 -9999 -9999 -9999 -9999 -9999 -9999 -9999 -9999 -9999 -9999 -9999 -9999 -9999 -9999 -9999 -9999 -9999 -9999 -9999 -9999 -9999 -9999 -9999 -9999 -9999 -9999 -9999 -9999 -9999 -9999 -9999 -9999 -9999 -9999 -9999 -9999 -9999 -9999 -9999 -9999 -9999 -9999 -9999 -9999 -9999 -9999 -9999 -9999 -9999 -9999 -9999 -9999 -9999 -9999 -9999 -9999 -9999 -9999 -9999 -9999 -9999 -9999 -9999 -9999 -9999 -9999 -9999 -9999 -9999 -9999 -9999 -9999 -9999 -9999 -9999 -9999 -9999 -9999 -9999 -9999 -9999 -9999 -9999 2.30264E-1 2.23612E-1 2.22326E-1 2.3708E-1 2.37752E-1 2.39775E-1 2.42337E-1 2.67319E-1 3.14288E-1 3.49205E-1 3.79427E-1 4.82556E-1 5.63705E-1 5.39506E-1 4.53479E-1 4.58414E-1 3.97229E-1 3.68399E-1 3.42538E-1 3.18766E-1 3.03494E-1 3.48727E-1 4.32465E-1 5.83618E-1 6.93941E-1 6.639E-1 6.51852E-1 6.74886E-1 6.89672E-1 6.20044E-1 6.56768E-1 6.37958E-1 6.15273E-1 6.22724E-1 6.33864E-1 6.04209E-1 5.47651E-1 5.02712E-1 4.98392E-1 4.83108E-1 4.52892E-1 4.5684E-1 4.8926E-1 4.50795E-1 4.30835E-1 4.18694E-1 4.09869E-1 3.91163E-1 3.42959E-1 3.13594E-1 3.31391E-1 3.3902E-1 3.13088E-1 3.12311E-1 3.36386E-1 4.05694E-1 4.3429E-1 4.22284E-1 4.15204E-1 4.25321E-1 4.23831E-1 4.19735E-1 4.22875E-1 4.2571E-1 4.09165E-1 3.93002E-1 3.83258E-1 3.32007E-1 3.41877E-1 3.78043E-1 4.11477E-1 4.15461E-1 3.92554E-1 3.42023E-1 2.89389E-1 2.74095E-1 2.72848E-1 3.10171E-1 4.07767E-1 4.41637E-1 3.70974E-1 2.87398E-1 2.303E-1 2.0782E-1 1.74597E-1 1.59637E-1 1.60363E-1 1.92568E-1 2.2051E-1 1.72684E-1 2.47715E-1 4.67681E-1 5.57833E-1 5.10447E-1 4.58166E-1 3.30391E-1 2.19242E-1 1.85815E-1 1.77837E-1 1.72529E-1 1.90018E-1 2.34641E-1 1.93627E-1 1.21013E-1 9.82705E-2 1.21862E-1 1.58017E-1 1.72331E-1 1.50698E-1 1.40751E-1 1.28922E-1 8.63297E-2 7.73204E-2 8.82685E-2 9.78647E-2 8.09779E-2 6.32114E-2 5.03432E-2 5.01433E-2 6.61162E-2 8.85617E-2 8.06351E-2 5.18808E-2 3.77587E-2 4.06955E-2 4.49681E-2 3.78505E-2 3.00028E-2 3.56451E-2 6.64448E-2 1.36483E-1 1.8816E-1 3.15814E-1 4.74878E-1 3.85963E-1 2.23923E-1 9.72876E-2 5.79981E-2 5.54138E-2 6.76597E-2 8.14607E-2 1.40659E-1 2.12039E-1 -9999 -9999 -9999 -9999 -9999 -9999 -9999 -9999 -9999 -9999 -9999 -9999 -9999 -9999 -9999 -9999 -9999 -9999
-9999 -9999 -9999 -9999 -9999 -9999 -9999 -9999 -9999 -9999 -9999 -9999 -9999 -9999 -9999 -9999 -9999 -9999 -9999 -9999 -9999 -9999 -9999 -9999 -9999 -9999 -9999 -9999 -9999 -9999 -9999 -9999 -9999 -9999 -9999 -9999 -9999 -9999 -9999 -9999 -9999 -9999 -9999 -9999 -9999 -9999 -9999 -9999 -9999 -9999 -9999 -9999 -9999 -9999 -9999 -9999 -9999 -9999 -9999 -9999 -9999 -9999 -9999 -9999 -9999 -9999 -9999 -9999 -9999 -9999 -9999 -9999 -9999 -9999 -9999 -9999 -9999 -9999 -9999 -9999 -9999 -9999 -9999 -9999 -9999 -9999 -9999 -9999 -9999 -9999 -9999 -9999 -9999 -9999 -9999 -9999 -9999 -9999 -9999 -9999 -9999 -9999 2.31912E-1 2.24579E-1 2.22326E-1 2.22006E-1 2.36075E-1 2.35407E-1 2.48862E-1 2.69145E-1 2.78361E-1 2.94264E-1 3.53231E-1 4.3488E-1 5.16367E-1 5.83057E-1 5.63898E-1 4.8003E-1 4.63922E-1 4.20996E-1 3.6539E-1 3.28908E-1 3.01538E-1 2.99589E-1 4.37561E-1 5.19834E-1 6.76718E-1 6.72868E-1 6.49621E-1 6.67406E-1 7.00984E-1 5.76651E-1 5.97376E-1 6.48324E-1 6.56716E-1 6.56349E-1 6.52916E-1 6.27582E-1 5.75763E-1 5.34223E-1 5.23E-1 5.67433E-1 5.52106E-1 4.81965E-1 5.00237E-1 5.37281E-1 4.67768E-1 4.60561E-1 4.5454E-1 4.45618E-1 4.26873E-1 4.03967E-1 3.87066E-1 4.24327E-1 4.32408E-1 4.0016E-1 3.37933E-1 3.13384E-1 4.07064E-1 4.45821E-1 4.52814E-1 4.42555E-1 4.48442E-1 4.4374E-1 4.40572E-1 4.37022E-1 4.35869E-1 4.2428E-1 4.09473E-1 4.02442E-1 3.93143E-1 3.87648E-1 3.7869E-1 3.94807E-1 4.06546E-1 3.86408E-1 3.62653E-1 3.31073E-1 3.1008E-1 3.09708E-1 3.71686E-1 4.42281E-1 4.25759E-1 3.41162E-1 2.43601E-1 2.00999E-1 1.83473E-1 1.69107E-1 1.61287E-1 1.57592E-1 1.80212E-1 2.24645E-1 2.63254E-1 4.24657E-1 5.50236E-1 5.33809E-1 4.74472E-1 4.49137E-1 3.67329E-1 2.65677E-1 2.05935E-1 1.68154E-1 1.58548E-1 1.79272E-1 1.99065E-1 1.57356E-1 1.04565E-1 9.56916E-2 1.39543E-1 2.10046E-1 2.68157E-1 2.47743E-1 2.00126E-1 1.54094E-1 9.46301E-2 7.50981E-2 1.07577E-1 1.62941E-1 1.53871E-1 1.12272E-1 7.61087E-2 7.46884E-2 1.12206E-1 1.83953E-1 1.89864E-1 1.15135E-1 8.17953E-2 8.21486E-2 6.42158E-2 4.02782E-2 2.76628E-2 2.8648E-2 3.83604E-2 5.3239E-2 6.783E-2 1.46355E-1 3.38146E-1 4.92748E-1 3.85009E-1 2.02711E-1 9.58593E-2 7.98217E-2 8.49763E-2 7.62805E-2 9.29645E-2 1.32259E-1 1.98091E-1 -9999 -9999 -9999 -9999 -9999 -9999 -9999 -9999 -9999 -9999 -9999 -9999 -9999 -9999 -9999 -9999 -9999
-9999 -9999 -9999 -9999 -9999 -9999 -9999 -9999 -9999 -9999 -9999 -9999 -9999 -9999 -9999 -9999 -9999 -9999 -9999 -9999 -9999 -9999 -9999 -9999 -9999 -9999 -9999 -9999 -9999 -9999 -9999 -9999 -9999 -9999 -9999 -9999 -9999 -9999 -9999 -9999 -9999 -9999 -9999 -9999 -9999 -9999 -9999 -9999 -9999 -9999 -9999 -9999 -9999 -9999 -9999 -9999 -9999 -9999 -9999 -9999 -9999 -9999 -9999 -9999 -9999 -9999 -9999 -9999 -9999 -9999 -9999 -9999 -9999 -9999 -9999 -9999 -9999 -9999 -9999 -9999 -9999 -9999 -9999 -9999 -9999 -9999 -9999 -9999 -9999 -9999 -9999 -9999 -9999 -9999 -9999 -9999 -9999 -9999 -9999 -9999 -9999 -9999 2.27499E-1 2.27825E-1 2.30446E-1 2.46256E-1 2.42678E-1 2.53748E-1 2.49904E-1 2.51996E-1 2.78733E-1 3.13707E-1 3.9177E-1 4.94217E-1 5.63368E-1 6.20966E-1 5.79954E-1 5.03229E-1 4.9215E-1 4.76466E-1 3.67339E-1 3.33688E-1 3.05481E-1 3.08638E-1 4.60107E-1 6.24018E-1 6.54266E-1 6.70268E-1 6.8691E-1 6.76996E-1 6.06564E-1 5.67385E-1 6.24096E-1 6.38175E-1 6.32458E-1 6.33987E-1 6.11137E-1 6.1662E-1 6.0666E-1 5.58398E-1 5.96921E-1 5.85458E-1 5.61477E-1 5.47825E-1 5.62688E-1 5.81035E-1 5.43321E-1 5.16805E-1 4.72171E-1 4.37693E-1 4.35461E-1 4.25402E-1 4.31627E-1 4.52299E-1 4.49827E-1 4.34817E-1 3.76643E-1 3.43898E-1 4.21361E-1 4.49613E-1 4.55643E-1 4.37685E-1 4.28404E-1 4.31786E-1 4.1967E-1 4.1895E-1 4.26946E-1 4.21213E-1 4.16944E-1 4.05669E-1 4.02345E-1 3.8605E-1 3.47694E-1 3.6243E-1 3.89138E-1 3.80636E-1 3.72995E-1 3.64309E-1 3.48984E-1 3.68976E-1 4.35517E-1 4.26155E-1 4.19014E-1 3.22492E-1 2.25029E-1 1.94151E-1 1.9787E-1 1.99529E-1 2.02265E-1 1.92691E-1 2.01511E-1 2.14448E-1 3.40321E-1 5.18788E-1 5.36569E-1 4.85663E-1 4.89052E-1 4.77002E-1 4.39073E-1 3.19729E-1 2.17342E-1 1.56525E-1 1.42094E-1 1.47755E-1 1.41426E-1 1.15375E-1 9.79863E-2 1.06465E-1 1.57688E-1 2.48597E-1 3.47471E-1 3.19198E-1 2.56418E-1 1.8574E-1 1.05368E-1 6.92422E-2 9.76405E-2 1.9643E-1 2.33879E-1 1.68115E-1 9.49293E-2 8.44213E-2 1.37002E-1 2.61222E-1 3.30341E-1 2.32905E-1 2.00335E-1 1.7868E-1 1.09782E-1 5.43986E-2 3.88146E-2 4.11503E-2 4.84564E-2 6.30647E-2 9.26531E-2 1.45305E-1 2.73436E-1 5.04049E-1 5.17903E-1 3.3464E-1 2.48229E-1 1.98075E-1 1.82543E-1 1.0516E-1 1.0819E-1 1.74822E-1 2.31127E-1 -9999 -9999 -9999 -9999 -9999 -9999 -9999 -9999 -9999 -9999 -9999 -9999 -9999 -9999 -9999 -9999 -9999
-9999 -9999 -9999 -9999 -9999 -9999 -9999 -9999 -9999 -9999 -9999 -9999 -9999 -9999 -9999 -9999 -9999 -9999 -9999 -9999 -9999 -9999 -9999 -9999 -9999 -9999 -9999 -9999 -9999 -9999 -9999 -9999 -9999 -9999 -9999 -9999 -9999 -9999 -9999 -9999 -9999 -9999 -9999 -9999 -9999 -9999 -9999 -9999 -9999 -9999 -9999 -9999 -9999 -9999 -9999 -9999 -9999 -9999 -9999 -9999 -9999 -9999 -9999 -9999 -9999 -9999 -9999 -9999 -9999 -9999 -9999 -9999 -9999 -9999 -9999 -9999 -9999 -9999 -9999 -9999 -9999 -9999 -9999 -9999 -9999 -9999 -9999 -9999 -9999 -9999 -9999 -9999 -9999 -9999 -9999 -9999 -9999 -9999 -9999 -9999 -9999 2.29789E-1 2.28152E-1 2.42494E-1 2.76646E-1 2.9849E-1 2.98878E-1 2.72053E-1 2.66231E-1 2.69145E-1 2.8761E-1 3.28276E-1 4.14997E-1 5.60667E-1 6.54283E-1 6.35994E-1 5.79847E-1 5.04152E-1 5.22738E-1 5.94036E-1 4.21328E-1 3.34512E-1 3.00389E-1 3.17842E-1 4.34708E-1 5.85108E-1 6.10068E-1 6.13107E-1 5.8491E-1 6.09826E-1 5.12937E-1 6.47518E-1 6.43969E-1 6.39192E-1 6.31152E-1 6.01075E-1 5.94694E-1 5.95012E-1 5.87414E-1 5.65393E-1 5.69832E-1 5.55307E-1 5.60631E-1 5.5508E-1 5.38305E-1 5.16488E-1 4.74494E-1 4.65447E-1 4.4675E-1 4.24153E-1 4.43523E-1 4.55393E-1 4.5473E-1 4.68274E-1 4.40568E-1 4.17526E-1 4.19128E-1 4.37105E-1 4.32045E-1 4.55613E-1 4.3647E-1 4.35598E-1 4.14767E-1 4.06846E-1 3.99862E-1 3.99464E-1 4.12917E-1 4.07065E-1 3.90875E-1 3.82662E-1 3.75853E-1 3.44413E-1 3.17817E-1 3.12862E-1 3.32135E-1 3.42527E-1 3.51874E-1 3.27161E-1 3.29571E-1 3.82187E-1 4.29147E-1 4.21265E-1 3.99995E-1 2.83942E-1 2.20163E-1 2.12253E-1 2.25506E-1 2.49463E-1 2.72087E-1 3.18862E-1 3.50656E-1 3.51862E-1 4.947E-1 5.32085E-1 4.7715E-1 4.51675E-1 4.69708E-1 4.56701E-1 4.33557E-1 3.56893E-1 2.24213E-1 1.50068E-1 1.32007E-1 1.27357E-1 1.2026E-1 1.09989E-1 1.03643E-1 1.14279E-1 1.41208E-1 1.8212E-1 2.10584E-1 2.45646E-1 3.33284E-1 2.87656E-1 1.22073E-1 7.20376E-2 1.02454E-1 2.1734E-1 3.01677E-1 2.01613E-1 1.07933E-1 9.27414E-2 1.40519E-1 2.94193E-1 4.35209E-1 3.74973E-1 3.74084E-1 3.07411E-1 1.64976E-1 7.53393E-2 6.3396E-2 7.88133E-2 1.05074E-1 1.68711E-1 2.62454E-1 3.42171E-1 4.46507E-1 5.58223E-1 5.65913E-1 5.34114E-1 4.81604E-1 4.25339E-1 3.21626E-1 2.36575E-1 -9999 -9999 -9999 -9999 -9999 -9999 -9999 -9999 -9999 -9999 -9999 -9999 -9999 -9999 -9999 -9999 -9999 -9999 -9999 -9999
-9999 -9999 -9999 -9999 -9999 -9999 -9999 -9999 -9999 -9999 -9999 -9999 -9999 -9999 -9999 -9999 -9999 -9999 -9999 -9999 -9999 -9999 -9999 -9999 -9999 -9999 -9999 -9999 -9999 -9999 -9999 -9999 -9999 -9999 -9999 -9999 -9999 -9999 -9999 -9999 -9999 -9999 -9999 -9999 -9999 -9999 -9999 -9999 -9999 -9999 -9999 -9999 -9999 -9999 -9999 -9999 -9999 -9999 -9999 -9999 -9999 -9999 -9999 -9999 -9999 -9999 -9999 -9999 -9999 -9999 -9999 -9999 -9999 -9999 -9999 -9999 -9999 -9999 -9999 -9999 -9999 -9999 -9999 -9999 -9999 -9999 -9999 -9999 -9999 -9999 -9999 -9999 -9999 -9999 -9999 -9999 -9999 -9999 -9999 -9999 2.34083E-1 2.28806E-1 2.30446E-1 2.72587E-1 3.60166E-1 3.60959E-1 4.11001E-1 4.23675E-1 3.46024E-1 2.87973E-1 2.70443E-1 3.15336E-1 3.78188E-1 5.47679E-1 6.72051E-1 6.71927E-1 6.18186E-1 5.28262E-1 5.7488E-1 6.87985E-1 4.96343E-1 3.58467E-1 3.43316E-1 3.6351E-1 4.2418E-1 4.60357E-1 4.553E-1 4.05659E-1 4.30863E-1 4.13151E-1 5.36276E-1 6.61011E-1 6.46467E-1 6.54236E-1 6.06002E-1 6.01579E-1 5.91079E-1 5.93672E-1 6.05031E-1 5.75727E-1 5.58545E-1 5.35357E-1 5.32814E-1 5.40129E-1 5.62621E-1 5.21793E-1 4.66983E-1 4.39331E-1 4.2069E-1 4.24929E-1 4.46189E-1 4.89647E-1 4.79554E-1 4.53746E-1 4.21679E-1 4.08933E-1 4.35396E-1 4.58657E-1 4.66207E-1 4.53524E-1 4.30513E-1 4.15764E-1 4.10694E-1 3.96446E-1 3.82399E-1 3.89971E-1 3.91401E-1 3.97668E-1 3.81146E-1 3.69567E-1 3.61453E-1 3.64985E-1 3.70922E-1 3.36501E-1 3.03687E-1 3.07225E-1 3.11379E-1 3.04657E-1 3.28598E-1 3.95304E-1 4.17327E-1 3.9409E-1 3.12273E-1 2.48924E-1 2.31807E-1 2.33698E-1 2.50288E-1 2.87451E-1 3.17152E-1 3.74139E-1 3.61811E-1 5.03193E-1 5.20805E-1 5.03229E-1 4.65962E-1 4.35346E-1 4.43426E-1 4.39303E-1 4.22865E-1 3.81757E-1 2.37555E-1 1.48056E-1 1.34114E-1 1.4622E-1 1.52964E-1 1.4393E-1 1.26755E-1 1.19281E-1 1.15023E-1 1.09169E-1 1.11267E-1 1.53179E-1 2.56217E-1 3.45628E-1 1.58842E-1 8.57301E-2 1.21328E-1 2.7691E-1 4.40311E-1 2.46186E-1 1.31769E-1 1.00998E-1 1.41221E-1 2.65259E-1 4.30791E-1 5.23565E-1 5.35628E-1 4.04E-1 1.96251E-1 1.0533E-1 8.3186E-2 9.37401E-2 1.2136E-1 1.70315E-1 2.83836E-1 3.60119E-1 4.51392E-1 5.69504E-1 5.76799E-1 5.73274E-1 5.35517E-1 4.78153E-1 4.57025E-1 -9999 -9999 -9999 -9999 -9999 -9999 -9999 -9999 -9999 -9999 -9999 -9999 -9999 -9999 -9999 -9999 -9999 -9999 -9999 -9999 -9999
-9999 -9999 -9999 -9999 -9999 -9999 -9999 -9999 -9999 -9999 -9999 -9999 -9999 -9999 -9999 -9999 -9999 -9999 -9999 -9999 -9999 -9999 -9999 -9999 -9999 -9999 -9999 -9999 -9999 -9999 -9999 -9999 -9999 -9999 -9999 -9999 -9999 -9999 -9999 -9999 -9999 -9999 -9999 -9999 -9999 -9999 -9999 -9999 -9999 -9999 -9999 -9999 -9999 -9999 -9999 -9999 -9999 -9999 -9999 -9999 -9999 -9999 -9999 -9999 -9999 -9999 -9999 -9999 -9999 -9999 -9999 -9999 -9999 -9999 -9999 -9999 -9999 -9999 -9999 -9999 -9999 -9999 -9999 -9999 -9999 -9999 -9999 -9999 -9999 -9999 -9999 -9999 -9999 -9999 -9999 -9999 -9999 -9999 -9999 2.38095E-1 2.34083E-1 2.30117E-1 2.32425E-1 2.684E-1 3.35773E-1 3.59255E-1 3.9845E-1 4.27432E-1 4.31152E-1 3.60453E-1 2.9875E-1 3.27903E-1 3.6074E-1 5.08903E-1 6.72235E-1 6.89365E-1 6.52098E-1 5.54764E-1 6.69947E-1 7.03907E-1 5.4959E-1 3.76413E-1 3.91443E-1 4.92792E-1 6.50663E-1 6.62703E-1 6.55533E-1 6.25157E-1 5.56281E-1 4.11803E-1 5.88045E-1 6.296E-1 6.23685E-1 6.27984E-1 5.98845E-1 5.91715E-1 6.12508E-1 5.98381E-1 5.49004E-1 5.42476E-1 6.05541E-1 5.5102E-1 4.86129E-1 4.63278E-1 4.9691E-1 4.75525E-1 4.47981E-1 4.27615E-1 4.34481E-1 4.49234E-1 4.74472E-1 5.08473E-1 4.62547E-1 4.34413E-1 4.22701E-1 4.19435E-1 4.35634E-1 4.77008E-1 4.58275E-1 4.3371E-1 4.13875E-1 3.97568E-1 3.91531E-1 3.85813E-1 3.87132E-1 3.83771E-1 3.79392E-1 3.82649E-1 3.84003E-1 3.75436E-1 3.73221E-1 3.90042E-1 3.8404E-1 3.63698E-1 3.32453E-1 3.05307E-1 3.1103E-1 3.24675E-1 3.4728E-1 4.0346E-1 4.03706E-1 3.43403E-1 2.53302E-1 2.36949E-1 2.47452E-1 2.52204E-1 2.59634E-1 2.41342E-1 2.43778E-1 2.63367E-1 3.89768E-1 5.08353E-1 4.79825E-1 4.48813E-1 4.56147E-1 4.41939E-1 4.13162E-1 4.30901E-1 4.17134E-1 3.89429E-1 2.44344E-1 1.5626E-1 1.45952E-1 1.92469E-1 2.33961E-1 2.38372E-1 2.17798E-1 2.05582E-1 1.58494E-1 1.09288E-1 8.71036E-2 1.01283E-1 1.79735E-1 3.5965E-1 2.99092E-1 1.41047E-1 1.65824E-1 4.0449E-1 4.27726E-1 3.34324E-1 2.05256E-1 1.25538E-1 1.14834E-1 1.4442E-1 2.62749E-1 4.77273E-1 5.90047E-1 4.27852E-1 2.46095E-1 1.823E-1 1.16888E-1 7.90997E-2 9.67658E-2 1.20878E-1 1.80856E-1 2.59684E-1 3.76505E-1 5.22628E-1 5.20053E-1 5.19692E-1 5.14293E-1 5.38558E-1 -9999 -9999 -9999 -9999 -9999 -9999 -9999 -9999 -9999 -9999 -9999 -9999 -9999 -9999 -9999 -9999 -9999 -9999 -9999 -9999 -9999 -9999
-9999 -9999 -9999 -9999 -9999 -9999 -9999 -9999 -9999 -9999 -9999 -9999 -9999 -9999 -9999 -9999 -9999 -9999 -9999 -9999 -9999 -9999 -9999 -9999 -9999 -9999 -9999 -9999 -9999 -9999 -9999 -9999 -9999 -9999 -9999 -9999 -9999 -9999 -9999 -9999 -9999 -9999 -9999 -9999 -9999 -9999 -9999 -9999 -9999 -9999 -9999 -9999 -9999 -9999 -9999 -9999 -9999 -9999 -9999 -9999 -9999 -9999 -9999 -9999 -9999 -9999 -9999 -9999 -9999 -9999 -9999 -9999 -9999 -9999 -9999 -9999 -9999 -9999 -9999 -9999 -9999 -9999 -9999 -9999 -9999 -9999 -9999 -9999 -9999 -9999 -9999 -9999 -9999 -9999 -9999 -9999 -9999 -9999 2.41474E-1 2.38095E-1 2.36417E-1 2.3375E-1 2.44386E-1 2.53396E-1 2.85852E-1 3.19869E-1 3.55717E-1 3.81972E-1 4.37508E-1 4.33063E-1 3.24168E-1 3.32639E-1 3.81541E-1 5.33005E-1 6.89664E-1 6.99946E-1 6.52307E-1 5.96028E-1 6.96269E-1 6.96514E-1 5.69559E-1 3.90935E-1 4.40638E-1 6.1699E-1 6.87135E-1 6.65686E-1 6.8734E-1 6.65818E-1 5.69349E-1 4.45003E-1 5.39037E-1 6.2874E-1 6.4969E-1 6.25941E-1 5.94021E-1 5.95243E-1 6.23167E-1 5.93616E-1 5.09158E-1 5.35353E-1 5.67615E-1 5.41982E-1 5.02925E-1 4.49811E-1 4.46215E-1 4.3767E-1 4.10578E-1 3.78951E-1 4.45146E-1 4.88398E-1 5.1962E-1 4.79677E-1 4.45657E-1 4.21371E-1 4.38779E-1 4.50746E-1 4.69472E-1 4.96332E-1 4.61632E-1 4.31363E-1 4.08389E-1 3.91956E-1 3.89848E-1 3.93684E-1 4.05338E-1 4.04732E-1 3.93725E-1 4.03756E-1 4.09742E-1 3.99152E-1 3.9737E-1 4.04828E-1 3.86488E-1 3.73839E-1 3.68226E-1 3.34653E-1 3.36236E-1 3.44653E-1 3.49769E-1 3.54452E-1 3.33449E-1 2.73603E-1 2.25729E-1 2.22212E-1 2.24941E-1 2.32802E-1 2.36155E-1 2.3408E-1 2.33992E-1 3.20334E-1 4.85208E-1 4.79738E-1 4.41709E-1 4.34999E-1 4.48118E-1 4.35174E-1 3.92808E-1 4.18997E-1 4.04667E-1 3.46662E-1 2.20411E-1 1.71278E-1 1.81958E-1 2.64882E-1 3.32314E-1 3.60779E-1 3.52766E-1 3.54777E-1 2.88551E-1 1.56844E-1 1.08341E-1 9.10062E-2 1.28129E-1 2.92042E-1 4.21173E-1 3.64045E-1 3.67915E-1 5.18295E-1 5.10972E-1 4.23725E-1 3.48552E-1 2.27138E-1 1.19625E-1 1.14925E-1 1.98795E-1 4.37373E-1 5.85629E-1 4.5532E-1 3.41461E-1 3.1428E-1 1.86812E-1 9.93838E-2 1.49384E-1 1.93925E-1 2.69012E-1 3.6957E-1 4.44697E-1 4.45738E-1 4.45269E-1 4.56416E-1 4.42526E-1 -9999 -9999 -9999 -9999 -9999 -9999 -9999 -9999 -9999 -9999 -9999 -9999 -9999 -9999 -9999 -9999 -9999 -9999 -9999 -9999 -9999 -9999 -9999
-9999 -9999 -9999 -9999 -9999 -9999 -9999 -9999 -9999 -9999 -9999 -9999 -9999 -9999 -9999 -9999 -9999 -9999 -9999 -9999 -9999 -9999 -9999 -9999 -9999 -9999 -9999 -9999 -9999 -9999 -9999 -9999 -9999 -9999 -9999 -9999 -9999 -9999 -9999 -9999 -9999 -9999 -9999 -9999 -9999 -9999 -9999 -9999 -9999 -9999 -9999 -9999 -9999 -9999 -9999 -9999 -9999 -9999 -9999 -9999 -9999 -9999 -9999 -9999 -9999 -9999 -9999 -9999 -9999 -9999 -9999 -9999 -9999 -9999 -9999 -9999 -9999 -9999 -9999 -9999 -9999 -9999 -9999 -9999 -9999 -9999 -9999 -9999 -9999 -9999 -9999 -9999 -9999 -9999 -9999 -9999 -9999 2.43175E-1 2.41474E-1 2.39443E-1 2.37087E-1 2.46102E-1 2.42337E-1 2.41997E-1 2.45415E-1 2.6861E-1 2.83794E-1 3.43515E-1 3.94341E-1 4.65876E-1 4.09857E-1 3.53512E-1 4.33493E-1 6.07091E-1 6.99721E-1 7.00161E-1 6.68694E-1 6.33664E-1 6.85355E-1 6.96841E-1 5.55006E-1 3.84776E-1 4.68292E-1 6.54698E-1 6.76297E-1 6.61126E-1 6.72942E-1 6.74416E-1 4.7259E-1 5.102E-1 6.09345E-1 6.43408E-1 6.39081E-1 6.46572E-1 6.29305E-1 6.0447E-1 6.07025E-1 5.63838E-1 4.82375E-1 4.73929E-1 5.04623E-1 4.66354E-1 4.57841E-1 4.59273E-1 4.57656E-1 4.38267E-1 3.92994E-1 4.03977E-1 4.5587E-1 4.89994E-1 5.31762E-1 4.55289E-1 4.31568E-1 4.30805E-1 4.50338E-1 5.02695E-1 4.89312E-1 4.80976E-1 4.78849E-1 4.38272E-1 4.01183E-1 3.9713E-1 4.07958E-1 4.11301E-1 4.28786E-1 4.2555E-1 4.14026E-1 4.20949E-1 4.13029E-1 4.02065E-1 4.10755E-1 4.08609E-1 3.95391E-1 3.80176E-1 3.62518E-1 3.30312E-1 3.14272E-1 3.05893E-1 2.93693E-1 2.7905E-1 2.54874E-1 2.29548E-1 2.15854E-1 2.15212E-1 2.22524E-1 2.32525E-1 2.36499E-1 2.44578E-1 2.71757E-1 4.14212E-1 4.83481E-1 4.44748E-1 4.13071E-1 4.1614E-1 4.27771E-1 3.95655E-1 3.5446E-1 3.57997E-1 3.19055E-1 2.50916E-1 1.82692E-1 1.67979E-1 2.00104E-1 3.14326E-1 4.28986E-1 4.8547E-1 4.73735E-1 5.05289E-1 4.19583E-1 2.8667E-1 1.80452E-1 1.0931E-1 9.26841E-2 1.51724E-1 3.71806E-1 5.19367E-1 5.36368E-1 6.16377E-1 5.80621E-1 5.35906E-1 5.02794E-1 3.59133E-1 1.50005E-1 1.27342E-1 2.06841E-1 4.22841E-1 5.83745E-1 5.60357E-1 5.27577E-1 4.76481E-1 2.80382E-1 1.63162E-1 2.2409E-1 3.93267E-1 4.61824E-1 4.31993E-1 4.17893E-1 3.71142E-1 3.21197E-1 3.2544E-1 3.69012E-1 -9999 -9999 -9999 -9999 -9999 -9999 -9999 -9999 -9999 -9999 -9999 -9999 -9999 -9999 -9999 -9999 -9999 -9999 -9999 -9999 -9999 -9999 -9999
-9999 -9999 -9999 -9999 -9999 -9999 -9999 -9999 -9999 -9999 -9999 -9999 -9999 -9999 -9999 -9999 -9999 -9999 -9999 -9999 -9999 -9999 -9999 -9999 -9999 -9999 -9999 -9999 -9999 -9999 -9999 -9999 -9999 -9999 -9999 -9999 -9999 -9999 -9999 -9999 -9999 -9999 -9999 -9999 -9999 -9999 -9999 -9999 -9999 -9999 -9999 -9999 -9999 -9999 -9999 -9999 -9999 -9999 -9999 -9999 -9999 -9999 -9999 -9999 -9999 -9999 -9999 -9999 -9999 -9999 -9999 -9999 -9999 -9999 -9999 -9999 -9999 -9999 -9999 -9999 -9999 -9999 -9999 -9999 -9999 -9999 -9999 -9999 -9999 -9999 -9999 -9999 -9999 -9999 -9999 -9999 2.43858E-1 2.41474E-1 2.40457E-1 2.39443E-1 2.33934E-1 2.30957E-1 2.41657E-1 2.37602E-1 2.33446E-1 2.5324E-1 2.80807E-1 2.99503E-1 3.62392E-1 4.37394E-1 4.75662E-1 3.9916E-1 4.72547E-1 6.3408E-1 6.96219E-1 7.00468E-1 6.37587E-1 6.66906E-1 6.78854E-1 6.97505E-1 5.07475E-1 3.96755E-1 5.41931E-1 6.74124E-1 6.54454E-1 6.64479E-1 6.87359E-1 5.59046E-1 4.44338E-1 5.19915E-1 6.1839E-1 6.53999E-1 6.4982E-1 6.31459E-1 6.02462E-1 6.2146E-1 6.2528E-1 5.63898E-1 4.76143E-1 4.78023E-1 4.49825E-1 4.59806E-1 4.88855E-1 4.96468E-1 4.53777E-1 4.33389E-1 4.42638E-1 4.58172E-1 4.89717E-1 5.3988E-1 5.14666E-1 4.56753E-1 4.60513E-1 4.99037E-1 4.88889E-1 5.22315E-1 4.59062E-1 4.48992E-1 4.51182E-1 4.3064E-1 4.18113E-1 4.26217E-1 4.27743E-1 4.37068E-1 4.31223E-1 4.18815E-1 4.20164E-1 4.06332E-1 3.96129E-1 3.85116E-1 3.89064E-1 3.79893E-1 3.79409E-1 3.66788E-1 3.5783E-1 3.10653E-1 2.86299E-1 2.79779E-1 2.71371E-1 2.6252E-1 2.44927E-1 2.42161E-1 2.27548E-1 2.18159E-1 2.46142E-1 2.63975E-1 2.84097E-1 2.79886E-1 3.63684E-1 4.61184E-1 4.5528E-1 4.25372E-1 3.92332E-1 4.15434E-1 4.18166E-1 3.6337E-1 3.02612E-1 2.86755E-1 2.43929E-1 2.00946E-1 1.7779E-1 1.6474E-1 1.8969E-1 2.83741E-1 4.09658E-1 4.87956E-1 5.36234E-1 5.44748E-1 5.62772E-1 4.75917E-1 3.66619E-1 1.46346E-1 9.38146E-2 1.21751E-1 2.06215E-1 3.45853E-1 5.01614E-1 5.47202E-1 5.93607E-1 5.78624E-1 5.76226E-1 3.68772E-1 1.65492E-1 1.42508E-1 2.02095E-1 3.51704E-1 5.02647E-1 5.90761E-1 6.19392E-1 5.8197E-1 4.7441E-1 3.17127E-1 3.1537E-1 4.28825E-1 4.28416E-1 3.61972E-1 2.70858E-1 2.46878E-1 2.47158E-1 2.71033E-1 -9999 -9999 -9999 -9999 -9999 -9999 -9999 -9999 -9999 -9999 -9999 -9999 -9999 -9999 -9999 -9999 -9999 -9999 -9999 -9999 -9999 -9999 -9999 -9999
-9999 -9999 -9999 -9999 -9999 -9999 -9999 -9999 -9999 -9999 -9999 -9999 -9999 -9999 -9999 -9999 -9999 -9999 -9999 -9999 -9999 -9999 -9999 -9999 -9999 -9999 -9999 -9999 -9999 -9999 -9999 -9999 -9999 -9999 -9999 -9999 -9999 -9999 -9999 -9999 -9999 -9999 -9999 -9999 -9999 -9999 -9999 -9999 -9999 -9999 -9999 -9999 -9999 -9999 -9999 -9999 -9999 -9999 -9999 -9999 -9999 -9999 -9999 -9999 -9999 -9999 -9999 -9999 -9999 -9999 -9999 -9999 -9999 -9999 -9999 -9999 -9999 -9999 -9999 -9999 -9999 -9999 -9999 -9999 -9999 -9999 -9999 -9999 -9999 -9999 -9999 -9999 -9999 -9999 -9999 2.46602E-1 2.43517E-1 2.41474E-1 2.40118E-1 2.36602E-1 2.34599E-1 2.46791E-1 2.41657E-1 2.34443E-1 2.30801E-1 2.45946E-1 2.53942E-1 2.99351E-1 3.23577E-1 4.12993E-1 4.89629E-1 4.76237E-1 5.34451E-1 7.00826E-1 6.9597E-1 7.03702E-1 6.21448E-1 6.98357E-1 6.83078E-1 6.84836E-1 4.83888E-1 4.33137E-1 5.80803E-1 6.84865E-1 6.54121E-1 6.5402E-1 6.81449E-1 5.13185E-1 4.7018E-1 6.05652E-1 6.24611E-1 6.37864E-1 6.4229E-1 6.50163E-1 5.98062E-1 6.02441E-1 5.87988E-1 5.60946E-1 5.07914E-1 5.21649E-1 4.8866E-1 5.25746E-1 5.22367E-1 4.7073E-1 4.45702E-1 4.3997E-1 4.55195E-1 5.2355E-1 5.5154E-1 5.38365E-1 5.13279E-1 5.20656E-1 5.14624E-1 5.24372E-1 5.11611E-1 4.81749E-1 4.36842E-1 4.45284E-1 4.71811E-1 4.57267E-1 4.44752E-1 4.4933E-1 4.41555E-1 4.23588E-1 4.17354E-1 4.08142E-1 4.09687E-1 3.96441E-1 4.11641E-1 3.90958E-1 3.81093E-1 3.69268E-1 3.5931E-1 3.46754E-1 3.3693E-1 3.50519E-1 3.47544E-1 3.34465E-1 3.41315E-1 3.20688E-1 3.01924E-1 2.91906E-1 2.45856E-1 2.15212E-1 2.32215E-1 2.629E-1 2.67488E-1 3.05921E-1 4.22028E-1 4.53344E-1 4.31993E-1 4.2126E-1 4.02035E-1 4.09921E-1 3.96133E-1 3.26405E-1 2.68439E-1 2.54284E-1 2.22168E-1 1.9153E-1 1.8638E-1 1.97707E-1 2.30233E-1 2.84375E-1 3.83295E-1 4.30948E-1 5.22678E-1 5.82487E-1 6.16676E-1 5.82487E-1 5.11305E-1 2.29971E-1 1.40885E-1 1.49714E-1 1.98743E-1 2.83315E-1 4.5345E-1 5.89107E-1 6.09363E-1 5.74975E-1 5.27512E-1 3.82825E-1 2.03643E-1 1.33381E-1 1.58194E-1 2.12636E-1 2.98183E-1 4.01525E-1 4.55164E-1 4.36762E-1 4.23401E-1 4.19506E-1 4.0457E-1 3.7011E-1 3.00429E-1 2.65901E-1 1.98641E-1 1.66386E-1 1.98889E-1 -9999 -9999 -9999 -9999 -9999 -9999 -9999 -9999 -9999 -9999 -9999 -9999 -9999 -9999 -9999 -9999 -9999 -9999 -9999 -9999 -9999 -9999 -9999 -9999 -9999
-9999 -9999 -9999 -9999 -9999 -9999 -9999 -9999 -9999 -9999 -9999 -9999 -9999 -9999 -9999 -9999 -9999 -9999 -9999 -9999 -9999 -9999 -9999 -9999 -9999 -9999 -9999 -9999 -9999 -9999 -9999 -9999 -9999 -9999 -9999 -9999 -9999 -9999 -9999 -9999 -9999 -9999 -9999 -9999 -9999 -9999 -9999 -9999 -9999 -9999 -9999 -9999 -9999 -9999 -9999 -9999 -9999 -9999 -9999 -9999 -9999 -9999 -9999 -9999 -9999 -9999 -9999 -9999 -9999 -9999 -9999 -9999 -9999 -9999 -9999 -9999 -9999 -9999 -9999 -9999 -9999 -9999 -9999 -9999 -9999 -9999 -9999 -9999 -9999 -9999 -9999 -9999 -9999 -9999 2.46258E-1 2.44885E-1 2.44885E-1 2.44542E-1 2.39628E-1 2.37944E-1 2.3828E-1 2.51647E-1 2.45261E-1 2.38461E-1 2.46634E-1 2.42863E-1 2.44763E-1 2.91252E-1 3.32188E-1 3.74078E-1 4.25936E-1 4.95081E-1 5.80158E-1 7.03322E-1 6.8865E-1 6.9385E-1 6.17093E-1 6.22751E-1 6.84855E-1 6.38411E-1 5.03686E-1 5.01957E-1 6.33043E-1 6.73643E-1 6.57506E-1 6.76183E-1 6.93272E-1 4.98383E-1 5.23612E-1 6.38717E-1 6.37001E-1 6.24437E-1 6.16866E-1 6.24889E-1 5.87783E-1 6.10158E-1 6.18388E-1 6.06794E-1 5.76205E-1 5.68253E-1 5.56741E-1 5.37753E-1 4.78365E-1 4.51392E-1 4.39104E-1 4.68115E-1 5.34096E-1 5.73845E-1 5.33218E-1 5.47686E-1 5.32773E-1 5.44528E-1 4.88137E-1 4.77703E-1 4.55006E-1 4.36842E-1 4.15251E-1 4.28068E-1 4.37036E-1 4.50087E-1 4.44749E-1 4.44792E-1 4.2066E-1 4.30746E-1 4.15322E-1 3.92047E-1 3.93061E-1 3.89098E-1 4.03138E-1 3.98794E-1 3.91071E-1 3.74132E-1 3.4816E-1 3.12538E-1 3.30191E-1 3.7175E-1 3.84563E-1 3.77168E-1 3.92442E-1 4.131E-1 4.10941E-1 3.50727E-1 2.6443E-1 2.12051E-1 2.22469E-1 2.71076E-1 2.82787E-1 3.29208E-1 4.24645E-1 5.1044E-1 4.89642E-1 4.23887E-1 4.09021E-1 3.96421E-1 3.7979E-1 2.99415E-1 2.6098E-1 2.4427E-1 2.17276E-1 1.92236E-1 1.90004E-1 2.16714E-1 2.60653E-1 2.84369E-1 2.91239E-1 3.14689E-1 3.59551E-1 4.53282E-1 4.81598E-1 5.30777E-1 6.07699E-1 4.59488E-1 2.80955E-1 3.11532E-1 4.0491E-1 4.66898E-1 5.50587E-1 6.01942E-1 5.99034E-1 5.52683E-1 5.0789E-1 4.55603E-1 2.56329E-1 1.26212E-1 1.04141E-1 1.15224E-1 1.24825E-1 1.69584E-1 2.1585E-1 1.93835E-1 2.38632E-1 2.74404E-1 2.8609E-1 2.36298E-1 1.9882E-1 1.89808E-1 1.77445E-1 1.5107E-1 1.88838E-1 -9999 -9999 -9999 -9999 -9999 -9999 -9999 -9999 -9999 -9999 -9999 -9999 -9999 -9999 -9999 -9999 -9999 -9999 -9999 -9999 -9999 -9999 -9999 -9999 -9999
-9999 -9999 -9999 -9999 -9999 -9999 -9999 -9999 -9999 -9999 -9999 -9999 -9999 -9999 -9999 -9999 -9999 -9999 -9999 -9999 -9999 -9999 -9999 -9999 -9999 -9999 -9999 -9999 -9999 -9999 -9999 -9999 -9999 -9999 -9999 -9999 -9999 -9999 -9999 -9999 -9999 -9999 -9999 -9999 -9999 -9999 -9999 -9999 -9999 -9999 -9999 -9999 -9999 -9999 -9999 -9999 -9999 -9999 -9999 -9999 -9999 -9999 -9999 -9999 -9999 -9999 -9999 -9999 -9999 -9999 -9999 -9999 -9999 -9999 -9999 -9999 -9999 -9999 -9999 -9999 -9999 -9999 -9999 -9999 -9999 -9999 -9999 -9999 -9999 -9999 -9999 -9999 -9999 -9999 2.44542E-1 2.30126E-1 2.46602E-1 2.4473E-1 2.43021E-1 2.41321E-1 2.56565E-1 2.54642E-1 2.65707E-1 2.58891E-1 2.50445E-1 2.4135E-1 2.39994E-1 2.67001E-1 3.25645E-1 3.83527E-1 4.38744E-1 5.07101E-1 6.70374E-1 6.88713E-1 6.78147E-1 6.97078E-1 6.62747E-1 6.76807E-1 6.95468E-1 6.48376E-1 6.55335E-1 6.6528E-1 6.77404E-1 6.5817E-1 6.42758E-1 6.65645E-1 6.59221E-1 5.24997E-1 5.06837E-1 6.39755E-1 6.68396E-1 6.50699E-1 6.34322E-1 6.00607E-1 5.76545E-1 5.9728E-1 5.99994E-1 5.73347E-1 5.23661E-1 5.23323E-1 5.27176E-1 5.19486E-1 4.68021E-1 4.56968E-1 4.44328E-1 4.59354E-1 5.4338E-1 5.51708E-1 4.77624E-1 4.58037E-1 4.38288E-1 4.55105E-1 4.85439E-1 5.04509E-1 4.35783E-1 4.11281E-1 4.06644E-1 4.12972E-1 4.12071E-1 4.34036E-1 4.38892E-1 4.15334E-1 3.98133E-1 4.01852E-1 4.11667E-1 4.00121E-1 3.72502E-1 3.73717E-1 3.72644E-1 3.8053E-1 3.77171E-1 3.5567E-1 3.36161E-1 2.93965E-1 3.06552E-1 3.41183E-1 3.80039E-1 3.95658E-1 3.97403E-1 4.13183E-1 4.18529E-1 4.01929E-1 2.76629E-1 2.17372E-1 2.39189E-1 2.85783E-1 2.9846E-1 3.266E-1 3.90344E-1 4.3416E-1 4.82923E-1 4.53019E-1 4.15654E-1 4.00328E-1 3.78444E-1 3.06782E-1 2.61718E-1 2.42899E-1 2.30421E-1 2.13831E-1 2.04749E-1 2.21171E-1 2.31668E-1 2.34443E-1 2.11869E-1 2.18337E-1 2.46003E-1 2.55189E-1 3.01016E-1 4.53579E-1 5.41332E-1 6.14887E-1 6.0282E-1 5.47284E-1 5.82051E-1 6.0478E-1 6.08807E-1 6.05925E-1 6.17632E-1 5.98294E-1 5.89066E-1 5.45853E-1 3.56839E-1 1.66252E-1 9.60588E-2 7.10551E-2 6.2942E-2 7.75863E-2 1.16682E-1 1.20573E-1 1.38049E-1 1.51995E-1 1.60521E-1 1.26563E-1 1.21623E-1 1.22661E-1 1.54623E-1 1.46293E-1 2.16028E-1 -9999 -9999 -9999 -9999 -9999 -9999 -9999 -9999 -9999 -9999 -9999 -9999 -9999 -9999 -9999 -9999 -9999 -9999 -9999 -9999 -9999 -9999 -9999 -9999 -9999
-9999 -9999 -9999 -9999 -9999 -9999 -9999 -9999 -9999 -9999 -9999 -9999 -9999 -9999 -9999 -9999 -9999 -9999 -9999 -9999 -9999 -9999 -9999 -9999 -9999 -9999 -9999 -9999 -9999 -9999 -9999 -9999 -9999 -9999 -9999 -9999 -9999 -9999 -9999 -9999 -9999 -9999 -9999 -9999 -9999 -9999 -9999 -9999 -9999 -9999 -9999 -9999 -9999 -9999 -9999 -9999 -9999 -9999 -9999 -9999 -9999 -9999 -9999 -9999 -9999 -9999 -9999 -9999 -9999 -9999 -9999 -9999 -9999 -9999 -9999 -9999 -9999 -9999 -9999 -9999 -9999 -9999 -9999 -9999 -9999 -9999 -9999 -9999 -9999 -9999 -9999 -9999 -9999 2.30126E-1 2.28815E-1 2.43858E-1 2.44388E-1 2.46791E-1 2.46447E-1 2.59759E-1 2.56052E-1 2.55699E-1 2.67156E-1 2.59604E-1 2.49247E-1 2.5767E-1 2.52734E-1 2.61592E-1 3.20195E-1 4.07049E-1 4.99242E-1 6.15822E-1 6.96673E-1 6.70754E-1 6.8475E-1 6.96478E-1 6.83841E-1 6.97488E-1 6.87181E-1 6.94336E-1 6.80283E-1 6.61687E-1 6.49932E-1 6.27061E-1 6.4924E-1 6.7292E-1 6.22075E-1 4.91812E-1 5.01996E-1 6.31906E-1 6.68367E-1 6.27948E-1 6.21303E-1 6.19185E-1 5.80532E-1 5.76196E-1 5.78604E-1 5.53706E-1 5.00551E-1 5.22917E-1 5.5751E-1 5.61541E-1 5.20798E-1 5.46591E-1 5.3532E-1 5.3988E-1 5.43019E-1 5.40378E-1 5.51839E-1 4.48552E-1 4.17223E-1 4.23793E-1 4.54151E-1 4.93602E-1 4.44002E-1 4.16979E-1 3.93798E-1 3.96088E-1 4.05986E-1 4.15443E-1 4.13471E-1 4.09337E-1 3.85651E-1 3.87236E-1 3.93285E-1 3.90705E-1 3.71801E-1 3.56325E-1 3.57077E-1 3.61133E-1 3.58428E-1 3.41751E-1 2.81767E-1 2.84196E-1 2.95156E-1 2.98134E-1 2.97976E-1 2.8251E-1 2.90023E-1 3.65316E-1 4.2204E-1 4.12627E-1 2.96728E-1 2.2411E-1 2.42398E-1 2.92852E-1 3.0184E-1 3.18073E-1 3.63779E-1 4.1752E-1 4.23264E-1 4.36427E-1 3.91895E-1 3.9022E-1 3.73556E-1 3.06962E-1 2.58722E-1 2.49006E-1 2.4182E-1 2.32489E-1 2.29314E-1 2.21479E-1 2.11908E-1 2.01175E-1 1.78827E-1 1.73663E-1 1.71024E-1 1.64535E-1 2.04961E-1 3.31892E-1 4.94933E-1 5.48008E-1 5.74422E-1 5.85664E-1 5.88487E-1 5.3945E-1 5.23812E-1 5.46503E-1 5.93248E-1 6.24371E-1 5.76004E-1 5.70549E-1 4.86624E-1 2.55578E-1 1.20164E-1 6.51381E-2 4.90642E-2 5.36652E-2 6.53406E-2 7.00363E-2 7.71985E-2 1.05807E-1 1.12479E-1 8.67565E-2 8.91316E-2 1.10936E-1 1.32847E-1 1.48878E-1 -9999 -9999 -9999 -9999 -9999 -9999 -9999 -9999 -9999 -9999 -9999 -9999 -9999 -9999 -9999 -9999 -9999 -9999 -9999 -9999 -9999 -9999 -9999 -9999 -9999 -9999
-9999 -9999 -9999 -9999 -9999 -9999 -9999 -9999 -9999 -9999 -9999 -9999 -9999 -9999 -9999 -9999 -9999 -9999 -9999 -9999 -9999 -9999 -9999 -9999 -9999 -9999 -9999 -9999 -9999 -9999 -9999 -9999 -9999 -9999 -9999 -9999 -9999 -9999 -9999 -9999 -9999 -9999 -9999 -9999 -9999 -9999 -9999 -9999 -9999 -9999 -9999 -9999 -9999 -9999 -9999 -9999 -9999 -9999 -9999 -9999 -9999 -9999 -9999 -9999 -9999 -9999 -9999 -9999 -9999 -9999 -9999 -9999 -9999 -9999 -9999 -9999 -9999 -9999 -9999 -9999 -9999 -9999 -9999 -9999 -9999 -9999 -9999 -9999 -9999 -9999 -9999 -9999 2.29797E-1 2.27509E-1 2.26533E-1 2.39628E-1 2.43021E-1 2.46103E-1 2.48517E-1 2.58886E-1 2.55699E-1 2.52888E-1 2.64262E-1 2.55192E-1 2.64107E-1 2.58025E-1 2.53435E-1 2.72325E-1 3.341E-1 4.36012E-1 5.56896E-1 7.00596E-1 6.67684E-1 6.81175E-1 6.9884E-1 6.99266E-1 6.93078E-1 6.89767E-1 6.86525E-1 6.86349E-1 6.67888E-1 6.41804E-1 6.2242E-1 6.2977E-1 6.67443E-1 6.94741E-1 5.66961E-1 4.81631E-1 5.1693E-1 6.26484E-1 6.68278E-1 6.42041E-1 5.82998E-1 6.17692E-1 6.13148E-1 5.87784E-1 5.80739E-1 5.34253E-1 5.41792E-1 5.91674E-1 6.03936E-1 5.9642E-1 5.87945E-1 6.04154E-1 5.71707E-1 5.45421E-1 5.26253E-1 4.83501E-1 5.30041E-1 4.79906E-1 4.28627E-1 4.38407E-1 4.81108E-1 4.44294E-1 4.24153E-1 4.02344E-1 3.82505E-1 3.78315E-1 3.91483E-1 3.86441E-1 3.87177E-1 4.08345E-1 3.88192E-1 3.69976E-1 3.68884E-1 3.71977E-1 3.71872E-1 3.63729E-1 3.57661E-1 3.49555E-1 3.44246E-1 2.92254E-1 2.60938E-1 2.69477E-1 2.83879E-1 2.85221E-1 2.66627E-1 2.48031E-1 2.53639E-1 3.21801E-1 4.25181E-1 4.14286E-1 3.29665E-1 2.54924E-1 2.73887E-1 3.08654E-1 3.24651E-1 3.20237E-1 3.57826E-1 4.0739E-1 3.98323E-1 3.94771E-1 3.79259E-1 3.71802E-1 3.5601E-1 2.83533E-1 2.49605E-1 2.50553E-1 2.39476E-1 2.29915E-1 2.2246E-1 2.17661E-1 2.02521E-1 1.91747E-1 1.79633E-1 1.71259E-1 1.57663E-1 1.43985E-1 1.63696E-1 2.16236E-1 3.27262E-1 4.25035E-1 4.76695E-1 4.64417E-1 3.9729E-1 2.99402E-1 2.73395E-1 3.24626E-1 4.43179E-1 6.26462E-1 6.17487E-1 6.273E-1 5.27224E-1 3.09583E-1 1.71906E-1 1.01974E-1 7.63677E-2 6.39396E-2 5.61431E-2 5.19699E-2 6.05964E-2 8.0369E-2 7.79976E-2 6.7649E-2 6.62409E-2 8.32621E-2 1.03649E-1 1.42094E-1 -9999 -9999 -9999 -9999 -9999 -9999 -9999 -9999 -9999 -9999 -9999 -9999 -9999 -9999 -9999 -9999 -9999 -9999 -9999 -9999 -9999 -9999 -9999 -9999 -9999 -9999
-9999 -9999 -9999 -9999 -9999 -9999 -9999 -9999 -9999 -9999 -9999 -9999 -9999 -9999 -9999 -9999 -9999 -9999 -9999 -9999 -9999 -9999 -9999 -9999 -9999 -9999 -9999 -9999 -9999 -9999 -9999 -9999 -9999 -9999 -9999 -9999 -9999 -9999 -9999 -9999 -9999 -9999 -9999 -9999 -9999 -9999 -9999 -9999 -9999 -9999 -9999 -9999 -9999 -9999 -9999 -9999 -9999 -9999 -9999 -9999 -9999 -9999 -9999 -9999 -9999 -9999 -9999 -9999 -9999 -9999 -9999 -9999 -9999 -9999 -9999 -9999 -9999 -9999 -9999 -9999 -9999 -9999 -9999 -9999 -9999 -9999 -9999 -9999 -9999 -9999 -9999 2.31441E-1 2.28488E-1 2.2556E-1 2.21235E-1 2.21875E-1 2.38617E-1 2.43362E-1 2.59242E-1 2.58531E-1 2.55699E-1 2.67156E-1 2.58021E-1 2.67727E-1 2.63387E-1 2.59448E-1 2.66846E-1 2.683E-1 3.09007E-1 4.38744E-1 6.52356E-1 6.79292E-1 6.78353E-1 6.96417E-1 6.9685E-1 6.93262E-1 6.82813E-1 6.90346E-1 6.90615E-1 6.62155E-1 6.4234E-1 6.40852E-1 6.33227E-1 6.5575E-1 6.79E-1 6.75683E-1 5.7346E-1 5.04897E-1 5.17855E-1 6.15855E-1 6.50533E-1 6.46147E-1 5.89047E-1 5.74031E-1 5.93842E-1 5.6089E-1 5.48997E-1 5.22657E-1 5.83596E-1 6.20574E-1 5.77167E-1 5.79875E-1 5.95992E-1 5.34903E-1 4.8394E-1 5.44704E-1 5.52935E-1 4.70598E-1 4.59201E-1 4.65806E-1 4.31263E-1 4.23938E-1 4.51633E-1 4.43376E-1 4.22879E-1 4.2028E-1 4.0273E-1 3.93126E-1 3.75336E-1 3.65922E-1 3.67724E-1 3.92923E-1 3.88848E-1 3.6987E-1 3.62476E-1 3.57694E-1 3.64813E-1 3.67196E-1 3.54386E-1 3.4636E-1 3.51074E-1 3.45181E-1 2.93646E-1 2.85788E-1 3.10355E-1 3.46777E-1 3.42887E-1 2.98414E-1 2.82716E-1 3.133E-1 4.23439E-1 4.21737E-1 3.38835E-1 3.10504E-1 3.77426E-1 3.9218E-1 3.72537E-1 3.33799E-1 3.38882E-1 3.8463E-1 3.79999E-1 3.71529E-1 3.8122E-1 3.72472E-1 3.50948E-1 2.88769E-1 2.44333E-1 2.36545E-1 2.3422E-1 2.30348E-1 2.22596E-1 2.15509E-1 1.98786E-1 1.88898E-1 1.76417E-1 1.74026E-1 1.54874E-1 1.44281E-1 1.41335E-1 1.61598E-1 2.29919E-1 3.04158E-1 2.87412E-1 2.83708E-1 2.2063E-1 1.89627E-1 1.50073E-1 1.69893E-1 3.08068E-1 5.80578E-1 6.1762E-1 6.2078E-1 5.20945E-1 3.49933E-1 2.38684E-1 2.08384E-1 2.14098E-1 1.39254E-1 7.89267E-2 5.26247E-2 4.93557E-2 5.55929E-2 5.87285E-2 6.05903E-2 5.65946E-2 6.21646E-2 8.80038E-2 1.43307E-1 -9999 -9999 -9999 -9999 -9999 -9999 -9999 -9999 -9999 -9999 -9999 -9999 -9999 -9999 -9999 -9999 -9999 -9999 -9999 -9999 -9999 -9999 -9999 -9999 -9999 -9999
-9999 -9999 -9999 -9999 -9999 -9999 -9999 -9999 -9999 -9999 -9999 -9999 -9999 -9999 -9999 -9999 -9999 -9999 -9999 -9999 -9999 -9999 -9999 -9999 -9999 -9999 -9999 -9999 -9999 -9999 -9999 -9999 -9999 -9999 -9999 -9999 -9999 -9999 -9999 -9999 -9999 -9999 -9999 -9999 -9999 -9999 -9999 -9999 -9999 -9999 -9999 -9999 -9999 -9999 -9999 -9999 -9999 -9999 -9999 -9999 -9999 -9999 -9999 -9999 -9999 -9999 -9999 -9999 -9999 -9999 -9999 -9999 -9999 -9999 -9999 -9999 -9999 -9999 -9999 -9999 -9999 -9999 -9999 -9999 -9999 -9999 -9999 -9999 -9999 -9999 -9999 2.29469E-1 2.26209E-1 2.19642E-1 2.18058E-1 2.18374E-1 2.3327E-1 2.35449E-1 2.5394E-1 2.55699E-1 2.63894E-1 2.81744E-1 2.69538E-1 2.68091E-1 2.60519E-1 2.70491E-1 2.67209E-1 2.81247E-1 2.98035E-1 4.01494E-1 6.38411E-1 6.8016E-1 7.00548E-1 6.45786E-1 6.81563E-1 6.94327E-1 6.87526E-1 6.81791E-1 6.92406E-1 6.73319E-1 6.31666E-1 6.26821E-1 6.52683E-1 6.79332E-1 6.91271E-1 6.89605E-1 5.9145E-1 5.27094E-1 5.80838E-1 6.3642E-1 6.61843E-1 6.24099E-1 5.69825E-1 5.23542E-1 5.38469E-1 5.25018E-1 5.66892E-1 5.60342E-1 5.84644E-1 5.9571E-1 5.73112E-1 5.43403E-1 4.96057E-1 4.60815E-1 4.45331E-1 5.20492E-1 5.48078E-1 4.47378E-1 4.31366E-1 4.4497E-1 4.25817E-1 4.06087E-1 4.31267E-1 4.32076E-1 4.22522E-1 4.20582E-1 4.06724E-1 3.96056E-1 3.82937E-1 3.6464E-1 3.57748E-1 3.71916E-1 3.8203E-1 3.76139E-1 3.63165E-1 3.66054E-1 3.70894E-1 3.66103E-1 3.4945E-1 3.50046E-1 3.63465E-1 3.68184E-1 3.40942E-1 2.81473E-1 2.83798E-1 3.38993E-1 3.82001E-1 3.66984E-1 3.47376E-1 3.45931E-1 4.08993E-1 4.24542E-1 3.75755E-1 3.91081E-1 4.30031E-1 3.97039E-1 3.88497E-1 3.45518E-1 3.02503E-1 3.22464E-1 3.83045E-1 4.00863E-1 3.95405E-1 3.88713E-1 3.69829E-1 3.32516E-1 2.56006E-1 2.18203E-1 2.21393E-1 2.26027E-1 2.22284E-1 2.11234E-1 2.03699E-1 1.92042E-1 1.80641E-1 1.67508E-1 1.47283E-1 1.41094E-1 1.44238E-1 1.62382E-1 1.9316E-1 2.01633E-1 1.72601E-1 1.6141E-1 1.47522E-1 1.20625E-1 1.04649E-1 1.55665E-1 3.90312E-1 6.21147E-1 6.02827E-1 6.50639E-1 6.11779E-1 5.08191E-1 3.84964E-1 4.44181E-1 3.88882E-1 2.32778E-1 1.09142E-1 5.50431E-2 4.86491E-2 6.26418E-2 7.89417E-2 9.15122E-2 7.0161E-2 7.41911E-2 1.09272E-1 1.90344E-1 -9999 -9999 -9999 -9999 -9999 -9999 -9999 -9999 -9999 -9999 -9999 -9999 -9999 -9999 -9999 -9999 -9999 -9999 -9999 -9999 -9999 -9999 -9999 -9999 -9999 -9999
-9999 -9999 -9999 -9999 -9999 -9999 -9999 -9999 -9999 -9999 -9999 -9999 -9999 -9999 -9999 -9999 -9999 -9999 -9999 -9999 -9999 -9999 -9999 -9999 -9999 -9999 -9999 -9999 -9999 -9999 -9999 -9999 -9999 -9999 -9999 -9999 -9999 -9999 -9999 -9999 -9999 -9999 -9999 -9999 -9999 -9999 -9999 -9999 -9999 -9999 -9999 -9999 -9999 -9999 -9999 -9999 -9999 -9999 -9999 -9999 -9999 -9999 -9999 -9999 -9999 -9999 -9999 -9999 -9999 -9999 -9999 -9999 -9999 -9999 -9999 -9999 -9999 -9999 -9999 -9999 -9999 -9999 -9999 -9999 -9999 -9999 -9999 -9999 -9999 -9999 -9999 2.27835E-1 2.22515E-1 2.21235E-1 2.19007E-1 2.16796E-1 2.2884E-1 2.31798E-1 2.47671E-1 2.53589E-1 2.93507E-1 3.94655E-1 3.38333E-1 2.79517E-1 2.5645E-1 2.66846E-1 2.63952E-1 2.77512E-1 2.81831E-1 3.35151E-1 5.08862E-1 6.3199E-1 5.56918E-1 5.90206E-1 6.74671E-1 6.87502E-1 6.66023E-1 5.94454E-1 6.80528E-1 6.81058E-1 6.51258E-1 6.68654E-1 6.84147E-1 6.8906E-1 6.56761E-1 6.77157E-1 6.44891E-1 5.91402E-1 6.16088E-1 6.45057E-1 6.43469E-1 6.09375E-1 5.59375E-1 5.35739E-1 5.24349E-1 5.47654E-1 5.86571E-1 6.21409E-1 6.11877E-1 5.70388E-1 5.51386E-1 5.13492E-1 4.73138E-1 4.12252E-1 4.41442E-1 5.01048E-1 5.40607E-1 4.54834E-1 4.24688E-1 4.2438E-1 4.05562E-1 3.91864E-1 4.13663E-1 4.0795E-1 4.25937E-1 4.06233E-1 3.84813E-1 3.83714E-1 3.71601E-1 3.62928E-1 3.50547E-1 3.55906E-1 3.58875E-1 3.5593E-1 3.54049E-1 3.661E-1 3.7831E-1 3.64028E-1 3.49674E-1 3.51465E-1 3.86844E-1 4.04821E-1 3.64428E-1 2.93045E-1 2.60175E-1 2.81046E-1 3.02674E-1 3.15623E-1 3.25027E-1 3.5641E-1 4.18096E-1 4.2371E-1 4.10702E-1 4.22144E-1 4.29663E-1 4.18073E-1 3.79907E-1 3.65038E-1 3.41541E-1 3.87283E-1 3.93062E-1 4.0683E-1 3.91426E-1 3.8669E-1 3.7245E-1 3.59344E-1 2.60317E-1 2.17189E-1 2.07053E-1 2.08143E-1 2.01678E-1 1.93036E-1 1.89087E-1 1.7839E-1 1.71968E-1 1.59056E-1 1.55429E-1 1.59123E-1 1.6016E-1 1.80696E-1 2.00834E-1 1.67093E-1 1.25525E-1 1.11111E-1 1.03855E-1 8.92103E-2 8.63199E-2 1.64135E-1 4.39162E-1 5.66446E-1 6.34313E-1 6.10722E-1 6.54219E-1 6.12049E-1 5.61919E-1 5.80424E-1 4.5155E-1 3.18833E-1 1.49019E-1 6.85292E-2 7.37912E-2 1.59557E-1 2.13723E-1 1.85284E-1 1.09141E-1 9.62045E-2 1.51293E-1 2.57402E-1 -9999 -9999 -9999 -9999 -9999 -9999 -9999 -9999 -9999 -9999 -9999 -9999 -9999 -9999 -9999 -9999 -9999 -9999 -9999 -9999 -9999 -9999 -9999 -9999 -9999 -9999
-9999 -9999 -9999 -9999 -9999 -9999 -9999 -9999 -9999 -9999 -9999 -9999 -9999 -9999 -9999 -9999 -9999 -9999 -9999 -9999 -9999 -9999 -9999 -9999 -9999 -9999 -9999 -9999 -9999 -9999 -9999 -9999 -9999 -9999 -9999 -9999 -9999 -9999 -9999 -9999 -9999 -9999 -9999 -9999 -9999 -9999 -9999 -9999 -9999 -9999 -9999 -9999 -9999 -9999 -9999 -9999 -9999 -9999 -9999 -9999 -9999 -9999 -9999 -9999 -9999 -9999 -9999 -9999 -9999 -9999 -9999 -9999 -9999 -9999 -9999 -9999 -9999 -9999 -9999 -9999 -9999 -9999 -9999 -9999 -9999 -9999 -9999 -9999 -9999 -9999 2.29469E-1 2.25091E-1 2.27037E-1 2.2834E-1 2.4234E-1 2.35783E-1 2.32459E-1 2.32128E-1 2.45948E-1 2.48899E-1 3.13492E-1 4.07538E-1 4.12545E-1 3.07003E-1 2.60717E-1 2.66846E-1 2.63232E-1 2.71803E-1 2.72171E-1 3.03343E-1 3.31035E-1 3.70518E-1 4.0218E-1 4.37866E-1 4.77898E-1 5.67233E-1 5.64294E-1 6.12033E-1 6.72082E-1 6.85233E-1 6.81255E-1 6.89142E-1 6.0417E-1 5.71948E-1 6.04504E-1 6.14187E-1 6.25849E-1 6.08811E-1 6.17982E-1 6.4702E-1 6.57907E-1 6.31605E-1 5.86749E-1 5.82654E-1 5.86761E-1 6.06016E-1 6.06918E-1 6.36888E-1 5.93446E-1 5.82522E-1 5.78757E-1 5.66456E-1 5.26654E-1 4.44268E-1 4.26385E-1 4.54585E-1 5.3702E-1 4.60285E-1 4.29233E-1 4.0923E-1 3.95304E-1 3.84876E-1 3.9986E-1 3.9578E-1 4.16775E-1 4.0496E-1 3.78022E-1 3.63292E-1 3.59327E-1 3.52074E-1 3.4089E-1 3.45172E-1 3.55162E-1 3.55767E-1 3.65351E-1 3.76806E-1 3.74304E-1 3.53041E-1 3.4496E-1 3.57631E-1 3.99386E-1 4.19971E-1 3.79165E-1 3.49328E-1 2.72768E-1 2.51149E-1 2.55736E-1 2.57082E-1 2.65069E-1 3.31755E-1 4.16363E-1 4.29014E-1 4.23102E-1 4.22076E-1 4.04095E-1 4.03055E-1 3.7431E-1 3.5224E-1 3.9793E-1 4.08375E-1 4.12207E-1 4.04938E-1 3.90058E-1 3.81494E-1 3.72142E-1 3.56716E-1 2.92945E-1 2.48795E-1 2.26608E-1 2.03182E-1 1.92252E-1 1.86529E-1 1.74917E-1 1.67061E-1 1.56735E-1 1.47969E-1 1.49243E-1 1.57692E-1 1.61992E-1 1.73722E-1 2.18797E-1 2.18427E-1 1.7068E-1 1.41741E-1 1.10682E-1 8.79679E-2 1.00306E-1 1.73415E-1 3.84207E-1 5.22132E-1 5.65331E-1 6.37776E-1 6.57755E-1 6.71696E-1 6.34861E-1 5.88931E-1 5.13197E-1 4.24191E-1 2.18874E-1 1.00681E-1 1.07358E-1 3.05287E-1 4.14727E-1 2.96322E-1 1.47113E-1 1.0984E-1 1.7214E-1 -9999 -9999 -9999 -9999 -9999 -9999 -9999 -9999 -9999 -9999 -9999 -9999 -9999 -9999 -9999 -9999 -9999 -9999 -9999 -9999 -9999 -9999 -9999 -9999 -9999 -9999 -9999
-9999 -9999 -9999 -9999 -9999 -9999 -9999 -9999 -9999 -9999 -9999 -9999 -9999 -9999 -9999 -9999 -9999 -9999 -9999 -9999 -9999 -9999 -9999 -9999 -9999 -9999 -9999 -9999 -9999 -9999 -9999 -9999 -9999 -9999 -9999 -9999 -9999 -9999 -9999 -9999 -9999 -9999 -9999 -9999 -9999 -9999 -9999 -9999 -9999 -9999 -9999 -9999 -9999 -9999 -9999 -9999 -9999 -9999 -9999 -9999 -9999 -9999 -9999 -9999 -9999 -9999 -9999 -9999 -9999 -9999 -9999 -9999 -9999 -9999 -9999 -9999 -9999 -9999 -9999 -9999 -9999 -9999 -9999 -9999 -9999 -9999 -9999 -9999 -9999 -9999 2.27688E-1 2.28994E-1 2.34603E-1 2.54797E-1 2.54286E-1 2.50441E-1 2.43208E-1 2.38802E-1 2.4994E-1 2.69174E-1 3.17125E-1 3.37919E-1 3.31136E-1 3.08977E-1 3.09799E-1 3.0271E-1 2.97473E-1 2.94383E-1 3.04913E-1 3.00216E-1 3.20708E-1 3.32123E-1 3.63692E-1 4.04487E-1 4.83E-1 4.31745E-1 5.19191E-1 5.57008E-1 6.03938E-1 6.63159E-1 6.68089E-1 5.46433E-1 5.32808E-1 5.51918E-1 5.21668E-1 5.81531E-1 5.86027E-1 6.00852E-1 6.07449E-1 6.37969E-1 6.5137E-1 6.2104E-1 5.68403E-1 5.952E-1 6.40737E-1 6.21266E-1 6.24497E-1 6.15078E-1 5.43225E-1 5.65677E-1 5.46953E-1 5.0202E-1 5.19324E-1 4.58371E-1 4.27937E-1 4.40569E-1 4.92468E-1 4.97186E-1 4.43085E-1 4.17231E-1 3.97116E-1 3.7972E-1 3.866E-1 3.79083E-1 4.04587E-1 3.98448E-1 3.81261E-1 3.5967E-1 3.46193E-1 3.46561E-1 3.4584E-1 3.48254E-1 3.66504E-1 3.75284E-1 3.84104E-1 3.84577E-1 3.66951E-1 3.46965E-1 3.17769E-1 3.57293E-1 3.76695E-1 4.04815E-1 4.07732E-1 3.93415E-1 3.73792E-1 3.19039E-1 3.19556E-1 3.06164E-1 3.01621E-1 3.94415E-1 4.29158E-1 4.29756E-1 4.19983E-1 4.15077E-1 4.05067E-1 3.87477E-1 3.57037E-1 3.92008E-1 4.19257E-1 4.23637E-1 4.18082E-1 4.14572E-1 4.07417E-1 3.93829E-1 3.72875E-1 3.6012E-1 3.22838E-1 3.0785E-1 2.73652E-1 2.3616E-1 2.29595E-1 2.08929E-1 1.84033E-1 1.65437E-1 1.54951E-1 1.42769E-1 1.37121E-1 1.41125E-1 1.4568E-1 1.41346E-1 1.80557E-1 2.75024E-1 3.07997E-1 2.8255E-1 2.07467E-1 1.64698E-1 1.82984E-1 2.9215E-1 4.40742E-1 5.43778E-1 5.3792E-1 5.25188E-1 6.17797E-1 6.55939E-1 6.74716E-1 6.45911E-1 6.22247E-1 5.22408E-1 3.32284E-1 1.74309E-1 1.71321E-1 3.75507E-1 5.07828E-1 3.72165E-1 1.92572E-1 1.70349E-1 2.89476E-1 -9999 -9999 -9999 -9999 -9999 -9999 -9999 -9999 -9999 -9999 -9999 -9999 -9999 -9999 -9999 -9999 -9999 -9999 -9999 -9999 -9999 -9999 -9999 -9999 -9999 -9999 -9999
-9999 -9999 -9999 -9999 -9999 -9999 -9999 -9999 -9999 -9999 -9999 -9999 -9999 -9999 -9999 -9999 -9999 -9999 -9999 -9999 -9999 -9999 -9999 -9999 -9999 -9999 -9999 -9999 -9999 -9999 -9999 -9999 -9999 -9999 -9999 -9999 -9999 -9999 -9999 -9999 -9999 -9999 -9999 -9999 -9999 -9999 -9999 -9999 -9999 -9999 -9999 -9999 -9999 -9999 -9999 -9999 -9999 -9999 -9999 -9999 -9999 -9999 -9999 -9999 -9999 -9999 -9999 -9999 -9999 -9999 -9999 -9999 -9999 -9999 -9999 -9999 -9999 -9999 -9999 -9999 -9999 -9999 -9999 -9999 -9999 -9999 -9999 -9999 -9999 2.27037E-1 2.2834E-1 2.32613E-1 2.55149E-1 2.60302E-1 2.66408E-1 2.82271E-1 2.75938E-1 2.71352E-1 2.93507E-1 3.12696E-1 3.30095E-1 3.28272E-1 3.42764E-1 3.37776E-1 3.57987E-1 3.8464E-1 4.18055E-1 4.42637E-1 4.24913E-1 3.5341E-1 3.37904E-1 3.53462E-1 3.58135E-1 3.87452E-1 4.45614E-1 5.22557E-1 5.14571E-1 5.55183E-1 6.3327E-1 6.49415E-1 6.59023E-1 6.82339E-1 6.9269E-1 6.77728E-1 6.37348E-1 6.34854E-1 6.31578E-1 6.28256E-1 6.25362E-1 6.42023E-1 6.54941E-1 6.31656E-1 5.86404E-1 6.32198E-1 6.20025E-1 5.87497E-1 6.08551E-1 5.81647E-1 5.28098E-1 5.23761E-1 5.04432E-1 4.49481E-1 4.66081E-1 4.39496E-1 4.0817E-1 4.14808E-1 4.42994E-1 4.75443E-1 4.50047E-1 4.36895E-1 4.11799E-1 3.84187E-1 3.72624E-1 3.59612E-1 3.82451E-1 3.76675E-1 3.63052E-1 3.56994E-1 3.44828E-1 3.47806E-1 3.57946E-1 3.52291E-1 3.60182E-1 3.6721E-1 3.78382E-1 3.90492E-1 3.68334E-1 3.4719E-1 3.06257E-1 3.33016E-1 3.81652E-1 3.99138E-1 4.1048E-1 4.18844E-1 4.09259E-1 4.00094E-1 4.1358E-1 4.11659E-1 4.11645E-1 4.31368E-1 4.30685E-1 4.17584E-1 4.10769E-1 4.07497E-1 3.98226E-1 3.84444E-1 3.92554E-1 4.06305E-1 4.28453E-1 4.09606E-1 4.0478E-1 4.02883E-1 3.94871E-1 3.96417E-1 3.88777E-1 3.63201E-1 3.30924E-1 3.34322E-1 3.3331E-1 3.02138E-1 2.90849E-1 2.66402E-1 2.36014E-1 1.84009E-1 1.6918E-1 1.54177E-1 1.45101E-1 1.39318E-1 1.2888E-1 1.20335E-1 1.38781E-1 2.13615E-1 3.55921E-1 4.1709E-1 3.72895E-1 4.07791E-1 3.9735E-1 4.27573E-1 4.63756E-1 5.35219E-1 4.73402E-1 3.60748E-1 3.86265E-1 4.94745E-1 6.35746E-1 6.80876E-1 6.7398E-1 6.43693E-1 6.10089E-1 4.66623E-1 3.61137E-1 4.40846E-1 5.90748E-1 5.28521E-1 3.30186E-1 2.58355E-1 -9999 -9999 -9999 -9999 -9999 -9999 -9999 -9999 -9999 -9999 -9999 -9999 -9999 -9999 -9999 -9999 -9999 -9999 -9999 -9999 -9999 -9999 -9999 -9999 -9999 -9999 -9999 -9999
-9999 -9999 -9999 -9999 -9999 -9999 -9999 -9999 -9999 -9999 -9999 -9999 -9999 -9999 -9999 -9999 -9999 -9999 -9999 -9999 -9999 -9999 -9999 -9999 -9999 -9999 -9999 -9999 -9999 -9999 -9999 -9999 -9999 -9999 -9999 -9999 -9999 -9999 -9999 -9999 -9999 -9999 -9999 -9999 -9999 -9999 -9999 -9999 -9999 -9999 -9999 -9999 -9999 -9999 -9999 -9999 -9999 -9999 -9999 -9999 -9999 -9999 -9999 -9999 -9999 -9999 -9999 -9999 -9999 -9999 -9999 -9999 -9999 -9999 -9999 -9999 -9999 -9999 -9999 -9999 -9999 -9999 -9999 -9999 -9999 -9999 -9999 -9999 -9999 2.24445E-1 2.27037E-1 2.33939E-1 2.39814E-1 2.62089E-1 2.67858E-1 2.84904E-1 2.79855E-1 3.02023E-1 3.89803E-1 3.7966E-1 3.76413E-1 3.95775E-1 3.9136E-1 3.87402E-1 4.12576E-1 4.56258E-1 5.23822E-1 5.7663E-1 5.33413E-1 4.5386E-1 4.01735E-1 3.86264E-1 3.95395E-1 3.97168E-1 4.07409E-1 4.72378E-1 5.20248E-1 5.7346E-1 5.87423E-1 5.50397E-1 5.61351E-1 6.11215E-1 6.86632E-1 6.8247E-1 6.82613E-1 6.8285E-1 6.79501E-1 6.69927E-1 6.51591E-1 6.68165E-1 6.54693E-1 6.30884E-1 5.77244E-1 5.94444E-1 6.39371E-1 5.97988E-1 5.8942E-1 6.15068E-1 5.92834E-1 5.59035E-1 5.28264E-1 4.82577E-1 4.37281E-1 4.22523E-1 3.84278E-1 4.12514E-1 4.32375E-1 4.44673E-1 4.25429E-1 4.2822E-1 4.05191E-1 3.8395E-1 3.71575E-1 3.57605E-1 3.70441E-1 3.7028E-1 3.56563E-1 3.48209E-1 3.42517E-1 3.49556E-1 3.66295E-1 3.64957E-1 3.69763E-1 3.68822E-1 3.84941E-1 3.90956E-1 3.72986E-1 3.62948E-1 3.08904E-1 2.88059E-1 3.04497E-1 3.3368E-1 3.68356E-1 3.99264E-1 4.20355E-1 4.24662E-1 4.28896E-1 4.29263E-1 4.32679E-1 4.39142E-1 4.34517E-1 4.19654E-1 4.30219E-1 4.43857E-1 4.34353E-1 4.22462E-1 4.19895E-1 4.29274E-1 4.20702E-1 3.96839E-1 3.85453E-1 3.94481E-1 3.92099E-1 3.76951E-1 3.82635E-1 3.62644E-1 3.17843E-1 3.34084E-1 3.62266E-1 3.62276E-1 3.53402E-1 2.81982E-1 2.40413E-1 2.25162E-1 2.12783E-1 1.93177E-1 1.92792E-1 1.84858E-1 1.60975E-1 1.40471E-1 1.24955E-1 1.46204E-1 2.23591E-1 3.32261E-1 4.48222E-1 5.14205E-1 5.0761E-1 4.05745E-1 3.40434E-1 3.85081E-1 3.61696E-1 2.39434E-1 1.98417E-1 2.4916E-1 3.97884E-1 5.93833E-1 6.17517E-1 6.78745E-1 6.92307E-1 6.88603E-1 6.22042E-1 6.07502E-1 6.50228E-1 6.13965E-1 4.44708E-1 3.75011E-1 -9999 -9999 -9999 -9999 -9999 -9999 -9999 -9999 -9999 -9999 -9999 -9999 -9999 -9999 -9999 -9999 -9999 -9999 -9999 -9999 -9999 -9999 -9999 -9999 -9999 -9999 -9999 -9999
-9999 -9999 -9999 -9999 -9999 -9999 -9999 -9999 -9999 -9999 -9999 -9999 -9999 -9999 -9999 -9999 -9999 -9999 -9999 -9999 -9999 -9999 -9999 -9999 -9999 -9999 -9999 -9999 -9999 -9999 -9999 -9999 -9999 -9999 -9999 -9999 -9999 -9999 -9999 -9999 -9999 -9999 -9999 -9999 -9999 -9999 -9999 -9999 -9999 -9999 -9999 -9999 -9999 -9999 -9999 -9999 -9999 -9999 -9999 -9999 -9999 -9999 -9999 -9999 -9999 -9999 -9999 -9999 -9999 -9999 -9999 -9999 -9999 -9999 -9999 -9999 -9999 -9999 -9999 -9999 -9999 -9999 -9999 -9999 -9999 -9999 -9999 -9999 -9999 2.21235E-1 2.26063E-1 2.32133E-1 2.54637E-1 2.61731E-1 2.64603E-1 2.74292E-1 2.67343E-1 2.80247E-1 3.03225E-1 3.4569E-1 3.78221E-1 4.15927E-1 4.26083E-1 4.5076E-1 4.79378E-1 5.15523E-1 5.53789E-1 5.33264E-1 5.03625E-1 4.87004E-1 4.92212E-1 4.73531E-1 4.6432E-1 5.08431E-1 5.58376E-1 5.04979E-1 4.656E-1 4.5365E-1 4.68938E-1 4.82442E-1 4.81768E-1 5.16125E-1 5.41932E-1 6.17308E-1 6.83891E-1 6.75646E-1 6.69078E-1 6.69243E-1 6.68836E-1 6.65851E-1 6.54451E-1 6.19324E-1 5.50095E-1 5.931E-1 6.55291E-1 6.25998E-1 5.77467E-1 5.51087E-1 5.70573E-1 5.84833E-1 5.65169E-1 5.26116E-1 4.69407E-1 4.42241E-1 4.29578E-1 4.06062E-1 4.22209E-1 4.27325E-1 4.14987E-1 4.18983E-1 3.8913E-1 3.71465E-1 3.61957E-1 3.61617E-1 3.60357E-1 3.6376E-1 3.73701E-1 3.59791E-1 3.53081E-1 3.55708E-1 3.75501E-1 3.78177E-1 3.84096E-1 3.85667E-1 3.92859E-1 4.02702E-1 3.80339E-1 3.58173E-1 3.03602E-1 2.72982E-1 2.68916E-1 2.77354E-1 2.84475E-1 2.89611E-1 3.19896E-1 3.59151E-1 4.0773E-1 4.24875E-1 4.41963E-1 4.37803E-1 4.32978E-1 4.46695E-1 4.43991E-1 4.34588E-1 4.33621E-1 4.29997E-1 4.25994E-1 4.09232E-1 4.09135E-1 3.91632E-1 3.72451E-1 3.72602E-1 3.73599E-1 3.66018E-1 3.40066E-1 2.87659E-1 2.83522E-1 3.24239E-1 3.53048E-1 3.89287E-1 3.92713E-1 3.09598E-1 2.35855E-1 2.28968E-1 2.31891E-1 2.06047E-1 2.10583E-1 2.28892E-1 2.34125E-1 2.03553E-1 1.54668E-1 1.30192E-1 1.42607E-1 1.92861E-1 2.82258E-1 3.74396E-1 4.50915E-1 3.2933E-1 2.26147E-1 2.01364E-1 2.01123E-1 1.58444E-1 1.25224E-1 1.42555E-1 2.45202E-1 3.55313E-1 4.14461E-1 4.88514E-1 5.19533E-1 5.03901E-1 5.06673E-1 5.04748E-1 5.63406E-1 5.37207E-1 5.46834E-1 4.62998E-1 4.63348E-1 -9999 -9999 -9999 -9999 -9999 -9999 -9999 -9999 -9999 -9999 -9999 -9999 -9999 -9999 -9999 -9999 -9999 -9999 -9999 -9999 -9999 -9999 -9999 -9999 -9999 -9999 -9999
-9999 -9999 -9999 -9999 -9999 -9999 -9999 -9999 -9999 -9999 -9999 -9999 -9999 -9999 -9999 -9999 -9999 -9999 -9999 -9999 -9999 -9999 -9999 -9999 -9999 -9999 -9999 -9999 -9999 -9999 -9999 -9999 -9999 -9999 -9999 -9999 -9999 -9999 -9999 -9999 -9999 -9999 -9999 -9999 -9999 -9999 -9999 -9999 -9999 -9999 -9999 -9999 -9999 -9999 -9999 -9999 -9999 -9999 -9999 -9999 -9999 -9999 -9999 -9999 -9999 -9999 -9999 -9999 -9999 -9999 -9999 -9999 -9999 -9999 -9999 -9999 -9999 -9999 -9999 -9999 -9999 -9999 -9999 -9999 -9999 -9999 -9999 -9999 2.26712E-1 2.21875E-1 2.21411E-1 2.29829E-1 2.53584E-1 2.58523E-1 2.56944E-1 2.68797E-1 2.65172E-1 2.73202E-1 2.61783E-1 2.69385E-1 2.74524E-1 3.4513E-1 4.14009E-1 4.37523E-1 4.72923E-1 4.80762E-1 4.61548E-1 4.61548E-1 4.81005E-1 4.85158E-1 5.06775E-1 5.2537E-1 5.4665E-1 5.86696E-1 6.5776E-1 6.88935E-1 6.58104E-1 5.73599E-1 4.93419E-1 4.91479E-1 4.83617E-1 4.96229E-1 4.96229E-1 5.361E-1 6.13775E-1 6.64646E-1 6.82796E-1 6.83299E-1 6.73464E-1 6.76495E-1 6.55011E-1 6.24097E-1 5.77432E-1 5.7139E-1 6.55576E-1 5.99519E-1 6.07424E-1 5.50508E-1 5.28301E-1 5.55594E-1 5.57814E-1 5.47053E-1 5.26665E-1 4.84657E-1 4.44554E-1 4.13708E-1 3.97482E-1 3.91182E-1 4.0402E-1 4.0728E-1 3.77104E-1 3.72598E-1 3.7489E-1 3.78359E-1 3.67408E-1 3.79963E-1 3.88706E-1 3.68311E-1 3.69677E-1 3.69065E-1 3.75054E-1 3.88834E-1 4.05126E-1 4.04717E-1 3.99047E-1 3.74729E-1 3.60546E-1 3.54141E-1 3.34166E-1 2.9165E-1 2.79228E-1 3.22075E-1 3.42557E-1 2.95268E-1 2.83847E-1 3.22728E-1 4.13697E-1 4.22014E-1 4.4414E-1 4.45367E-1 4.57203E-1 4.45345E-1 4.23207E-1 4.08044E-1 4.18498E-1 4.31074E-1 4.06006E-1 4.01573E-1 4.13004E-1 4.04525E-1 3.87001E-1 3.64679E-1 3.41071E-1 2.88948E-1 2.55802E-1 2.40912E-1 2.52796E-1 2.79663E-1 3.19576E-1 3.87574E-1 4.26982E-1 3.74394E-1 2.8988E-1 2.81381E-1 2.51439E-1 1.82197E-1 1.69269E-1 1.99194E-1 2.48411E-1 2.68764E-1 2.1914E-1 1.74456E-1 1.53993E-1 1.96619E-1 2.48885E-1 3.46452E-1 4.60887E-1 3.69866E-1 2.12799E-1 1.40796E-1 1.27373E-1 1.1272E-1 9.31713E-2 1.16866E-1 1.59224E-1 1.67155E-1 2.2343E-1 2.45055E-1 2.7126E-1 2.52505E-1 2.49342E-1 2.55135E-1 3.3011E-1 4.86138E-1 4.73594E-1 4.95747E-1 4.9693E-1 -9999 -9999 -9999 -9999 -9999 -9999 -9999 -9999 -9999 -9999 -9999 -9999 -9999 -9999 -9999 -9999 -9999 -9999 -9999 -9999 -9999 -9999 -9999 -9999 -9999 -9999 -9999
-9999 -9999 -9999 -9999 -9999 -9999 -9999 -9999 -9999 -9999 -9999 -9999 -9999 -9999 -9999 -9999 -9999 -9999 -9999 -9999 -9999 -9999 -9999 -9999 -9999 -9999 -9999 -9999 -9999 -9999 -9999 -9999 -9999 -9999 -9999 -9999 -9999 -9999 -9999 -9999 -9999 -9999 -9999 -9999 -9999 -9999 -9999 -9999 -9999 -9999 -9999 -9999 -9999 -9999 -9999 -9999 -9999 -9999 -9999 -9999 -9999 -9999 -9999 -9999 -9999 -9999 -9999 -9999 -9999 -9999 -9999 -9999 -9999 -9999 -9999 -9999 -9999 -9999 -9999 -9999 -9999 -9999 -9999 -9999 -9999 -9999 -9999 -9999 2.36271E-1 2.23334E-1 2.19182E-1 2.23334E-1 2.30157E-1 2.47512E-1 2.47858E-1 2.70986E-1 3.10675E-1 3.75545E-1 3.5793E-1 3.04643E-1 2.62867E-1 2.56646E-1 3.0646E-1 3.7158E-1 4.00081E-1 4.14609E-1 4.40954E-1 4.4506E-1 4.48258E-1 4.72029E-1 4.79864E-1 5.06775E-1 5.59889E-1 6.21131E-1 6.88088E-1 6.83115E-1 6.86909E-1 6.57155E-1 6.25386E-1 5.96424E-1 5.79413E-1 5.63567E-1 5.45291E-1 5.47517E-1 5.83122E-1 6.35121E-1 6.52431E-1 6.57435E-1 6.53417E-1 6.4929E-1 6.5572E-1 6.29553E-1 6.2497E-1 6.14655E-1 6.1991E-1 5.71943E-1 5.7508E-1 5.44048E-1 5.27965E-1 4.94191E-1 4.69334E-1 5.11048E-1 5.24818E-1 4.64739E-1 4.43415E-1 4.2871E-1 4.02838E-1 3.7734E-1 3.82794E-1 3.85806E-1 3.73959E-1 3.87412E-1 3.9603E-1 3.86719E-1 3.74459E-1 3.88445E-1 3.93365E-1 3.70887E-1 3.84212E-1 3.83815E-1 3.76305E-1 3.98784E-1 4.17595E-1 3.98922E-1 3.76844E-1 3.55209E-1 3.38388E-1 3.4595E-1 3.80722E-1 3.48812E-1 3.0225E-1 3.49459E-1 4.13457E-1 3.88788E-1 3.77099E-1 4.26492E-1 4.40041E-1 4.43363E-1 4.45996E-1 4.47804E-1 4.33856E-1 4.20853E-1 4.11499E-1 3.88405E-1 4.01858E-1 4.26768E-1 4.22639E-1 4.24008E-1 4.09983E-1 3.98731E-1 3.97238E-1 3.7698E-1 3.61113E-1 3.32628E-1 2.76321E-1 2.40139E-1 2.32145E-1 2.2713E-1 2.51582E-1 3.31604E-1 4.3917E-1 4.36641E-1 3.7157E-1 3.71912E-1 3.29572E-1 2.13119E-1 1.6405E-1 1.66086E-1 1.97829E-1 2.532E-1 2.73911E-1 2.3893E-1 2.08686E-1 2.51238E-1 3.14297E-1 3.73162E-1 3.8957E-1 3.83916E-1 2.70565E-1 1.62625E-1 1.10358E-1 9.33395E-2 8.19293E-2 8.81197E-2 9.52576E-2 1.04414E-1 1.20247E-1 1.4929E-1 1.67884E-1 1.44144E-1 1.4688E-1 1.57091E-1 2.0949E-1 3.79443E-1 4.20096E-1 5.06561E-1 -9999 -9999 -9999 -9999 -9999 -9999 -9999 -9999 -9999 -9999 -9999 -9999 -9999 -9999 -9999 -9999 -9999 -9999 -9999 -9999 -9999 -9999 -9999 -9999 -9999 -9999 -9999 -9999
-9999 -9999 -9999 -9999 -9999 -9999 -9999 -9999 -9999 -9999 -9999 -9999 -9999 -9999 -9999 -9999 -9999 -9999 -9999 -9999 -9999 -9999 -9999 -9999 -9999 -9999 -9999 -9999 -9999 -9999 -9999 -9999 -9999 -9999 -9999 -9999 -9999 -9999 -9999 -9999 -9999 -9999 -9999 -9999 -9999 -9999 -9999 -9999 -9999 -9999 -9999 -9999 -9999 -9999 -9999 -9999 -9999 -9999 -9999 -9999 -9999 -9999 -9999 -9999 -9999 -9999 -9999 -9999 -9999 -9999 -9999 -9999 -9999 -9999 -9999 -9999 -9999 -9999 -9999 -9999 -9999 -9999 -9999 -9999 -9999 -9999 -9999 2.44387E-1 2.3813E-1 2.26241E-1 2.04649E-1 2.18548E-1 2.19674E-1 2.22227E-1 2.40337E-1 2.66604E-1 4.28007E-1 5.08083E-1 4.91468E-1 4.23133E-1 3.51858E-1 2.82567E-1 2.71794E-1 2.97687E-1 3.44103E-1 3.92351E-1 4.11023E-1 4.37766E-1 4.38007E-1 4.41196E-1 4.67885E-1 4.99847E-1 5.5785E-1 6.21171E-1 6.56865E-1 6.83489E-1 6.90514E-1 6.7185E-1 6.55068E-1 6.54244E-1 6.52153E-1 6.7777E-1 6.62019E-1 5.95937E-1 5.91641E-1 6.09007E-1 6.27808E-1 6.38766E-1 6.38029E-1 6.32892E-1 6.30006E-1 6.30567E-1 6.31995E-1 6.22519E-1 5.94684E-1 5.68102E-1 5.53581E-1 5.7584E-1 5.70454E-1 5.19723E-1 4.45722E-1 4.34229E-1 4.99966E-1 4.97421E-1 4.64673E-1 4.2641E-1 4.03105E-1 3.79596E-1 3.6405E-1 3.65041E-1 3.67172E-1 3.84506E-1 4.07949E-1 4.02537E-1 3.955E-1 4.07597E-1 4.08593E-1 3.83095E-1 3.86708E-1 4.04498E-1 4.08789E-1 4.18229E-1 4.16226E-1 3.75618E-1 3.53577E-1 3.56652E-1 3.56071E-1 3.67706E-1 3.87358E-1 4.05949E-1 3.48323E-1 3.28246E-1 3.97454E-1 4.25085E-1 4.20236E-1 4.47827E-1 4.49453E-1 4.47683E-1 4.50451E-1 4.26399E-1 4.15819E-1 4.05568E-1 3.82718E-1 3.82204E-1 4.00968E-1 4.2139E-1 4.26423E-1 4.13246E-1 4.08443E-1 3.95708E-1 3.73241E-1 3.74023E-1 3.6867E-1 3.8735E-1 3.73375E-1 3.13025E-1 2.77625E-1 2.31217E-1 2.28997E-1 2.82977E-1 3.86247E-1 4.56416E-1 4.33532E-1 4.51614E-1 3.97572E-1 2.91666E-1 2.1063E-1 1.62451E-1 1.63354E-1 2.00686E-1 2.33621E-1 2.25653E-1 2.46252E-1 2.81245E-1 2.7979E-1 2.5748E-1 2.50789E-1 2.53593E-1 2.64491E-1 1.90468E-1 1.18106E-1 8.9366E-2 8.84097E-2 9.66293E-2 1.21097E-1 1.26769E-1 1.16E-1 1.167E-1 1.38297E-1 1.23914E-1 1.14772E-1 1.24584E-1 1.50053E-1 2.72465E-1 3.9431E-1 -9999 -9999 -9999 -9999 -9999 -9999 -9999 -9999 -9999 -9999 -9999 -9999 -9999 -9999 -9999 -9999 -9999 -9999 -9999 -9999 -9999 -9999 -9999 -9999 -9999 -9999 -9999 -9999 -9999
-9999 -9999 -9999 -9999 -9999 -9999 -9999 -9999 -9999 -9999 -9999 -9999 -9999 -9999 -9999 -9999 -9999 -9999 -9999 -9999 -9999 -9999 -9999 -9999 -9999 -9999 -9999 -9999 -9999 -9999 -9999 -9999 -9999 -9999 -9999 -9999 -9999 -9999 -9999 -9999 -9999 -9999 -9999 -9999 -9999 -9999 -9999 -9999 -9999 -9999 -9999 -9999 -9999 -9999 -9999 -9999 -9999 -9999 -9999 -9999 -9999 -9999 -9999 -9999 -9999 -9999 -9999 -9999 -9999 -9999 -9999 -9999 -9999 -9999 -9999 -9999 -9999 -9999 -9999 -9999 -9999 -9999 -9999 -9999 -9999 -9999 2.33607E-1 2.37946E-1 2.32463E-1 2.10133E-1 2.04649E-1 1.9973E-1 2.13074E-1 2.14632E-1 2.28045E-1 3.352E-1 4.84418E-1 5.36834E-1 5.37184E-1 4.87556E-1 4.48016E-1 3.8859E-1 3.14214E-1 2.83527E-1 3.10235E-1 3.54626E-1 3.98544E-1 4.06791E-1 4.09024E-1 4.31646E-1 4.38918E-1 4.89928E-1 5.6846E-1 6.44172E-1 6.58143E-1 6.36446E-1 6.32279E-1 5.54143E-1 5.26604E-1 5.19684E-1 5.48595E-1 6.17973E-1 6.73344E-1 6.66815E-1 6.45718E-1 6.09824E-1 6.14074E-1 6.20231E-1 6.2612E-1 6.29128E-1 6.35142E-1 6.00671E-1 5.94417E-1 6.03069E-1 5.75071E-1 5.74629E-1 5.5632E-1 5.49729E-1 5.46319E-1 4.87751E-1 4.377E-1 4.20395E-1 4.47006E-1 4.38305E-1 4.48542E-1 4.17894E-1 3.93938E-1 3.76992E-1 3.82744E-1 3.75812E-1 3.77705E-1 3.80766E-1 3.97518E-1 4.21159E-1 4.22843E-1 4.30238E-1 4.25697E-1 3.88517E-1 3.80137E-1 4.14368E-1 4.35223E-1 4.23727E-1 3.99165E-1 3.78162E-1 3.70122E-1 3.79523E-1 3.75263E-1 3.97047E-1 4.04991E-1 4.18552E-1 4.05739E-1 3.69818E-1 4.09069E-1 4.19984E-1 4.4399E-1 4.53E-1 4.43363E-1 4.53944E-1 4.39855E-1 4.29076E-1 4.15584E-1 3.89171E-1 3.68257E-1 3.77228E-1 3.99534E-1 4.16257E-1 4.09499E-1 3.98331E-1 3.8145E-1 3.81539E-1 3.66725E-1 3.71219E-1 3.88418E-1 3.99125E-1 4.07293E-1 3.93781E-1 3.64937E-1 2.6257E-1 2.06272E-1 2.25024E-1 2.66094E-1 3.37827E-1 4.5663E-1 5.04102E-1 4.82222E-1 4.36476E-1 2.92107E-1 1.94816E-1 1.56646E-1 1.78682E-1 2.03007E-1 1.97102E-1 2.12713E-1 2.5592E-1 2.4607E-1 2.06995E-1 1.74074E-1 1.6298E-1 1.84365E-1 1.60534E-1 1.13702E-1 1.13348E-1 1.69659E-1 2.31431E-1 3.33899E-1 3.39487E-1 2.77993E-1 2.04438E-1 1.65851E-1 1.22635E-1 1.05397E-1 1.10556E-1 1.44772E-1 2.84947E-1 -9999 -9999 -9999 -9999 -9999 -9999 -9999 -9999 -9999 -9999 -9999 -9999 -9999 -9999 -9999 -9999 -9999 -9999 -9999 -9999 -9999 -9999 -9999 -9999 -9999 -9999 -9999 -9999 -9999 -9999
-9999 -9999 -9999 -9999 -9999 -9999 -9999 -9999 -9999 -9999 -9999 -9999 -9999 -9999 -9999 -9999 -9999 -9999 -9999 -9999 -9999 -9999 -9999 -9999 -9999 -9999 -9999 -9999 -9999 -9999 -9999 -9999 -9999 -9999 -9999 -9999 -9999 -9999 -9999 -9999 -9999 -9999 -9999 -9999 -9999 -9999 -9999 -9999 -9999 -9999 -9999 -9999 -9999 -9999 -9999 -9999 -9999 -9999 -9999 -9999 -9999 -9999 -9999 -9999 -9999 -9999 -9999 -9999 -9999 -9999 -9999 -9999 -9999 -9999 -9999 -9999 -9999 -9999 -9999 -9999 -9999 -9999 -9999 -9999 -9999 -9999 2.16807E-1 2.30814E-1 2.14784E-1 2.10133E-1 2.03009E-1 1.99433E-1 1.97663E-1 2.03009E-1 2.74123E-1 4.28007E-1 5.37129E-1 5.36668E-1 5.33694E-1 5.01862E-1 4.86172E-1 4.68661E-1 4.12815E-1 3.61007E-1 3.27942E-1 3.54202E-1 3.70253E-1 4.03225E-1 4.09472E-1 4.32553E-1 4.32341E-1 4.59394E-1 4.68588E-1 4.96395E-1 5.03566E-1 5.2355E-1 4.97697E-1 4.87656E-1 4.68265E-1 4.74164E-1 4.73702E-1 5.1175E-1 5.47221E-1 6.37998E-1 6.63624E-1 6.58071E-1 6.57947E-1 6.5599E-1 6.65225E-1 6.5538E-1 6.3762E-1 6.39774E-1 6.15868E-1 6.21455E-1 5.74094E-1 5.47952E-1 5.79585E-1 5.46122E-1 5.38394E-1 5.21739E-1 4.41523E-1 4.08964E-1 4.22183E-1 4.19499E-1 4.22997E-1 4.09427E-1 3.89971E-1 3.77143E-1 3.94198E-1 3.89046E-1 3.92382E-1 3.81849E-1 3.85782E-1 4.09537E-1 4.39687E-1 4.58623E-1 4.27092E-1 3.94072E-1 4.0626E-1 4.17464E-1 4.42349E-1 4.13371E-1 3.835E-1 3.70983E-1 3.82744E-1 4.05586E-1 3.97629E-1 4.09486E-1 4.25104E-1 4.2282E-1 4.27289E-1 4.17608E-1 4.31026E-1 4.38279E-1 4.5641E-1 4.57014E-1 4.46352E-1 4.42497E-1 4.27788E-1 4.08729E-1 3.9679E-1 3.80124E-1 3.38173E-1 3.68074E-1 3.86518E-1 4.09135E-1 4.11753E-1 3.92114E-1 3.78509E-1 3.63634E-1 3.71381E-1 3.85957E-1 4.02931E-1 4.12998E-1 4.24297E-1 4.25741E-1 4.27352E-1 2.9602E-1 2.0874E-1 1.88935E-1 1.93263E-1 2.34097E-1 3.56958E-1 5.30141E-1 5.39411E-1 5.01189E-1 3.72749E-1 2.46172E-1 1.69473E-1 1.72292E-1 1.91422E-1 1.9013E-1 2.00875E-1 2.34496E-1 2.46026E-1 2.14496E-1 1.66952E-1 1.35918E-1 1.31648E-1 1.22731E-1 1.10235E-1 1.49368E-1 2.73911E-1 4.38691E-1 5.30297E-1 5.5684E-1 5.49819E-1 4.95869E-1 3.48186E-1 1.58835E-1 1.09335E-1 1.45975E-1 2.64991E-1 3.83959E-1 -9999 -9999 -9999 -9999 -9999 -9999 -9999 -9999 -9999 -9999 -9999 -9999 -9999 -9999 -9999 -9999 -9999 -9999 -9999 -9999 -9999 -9999 -9999 -9999 -9999 -9999 -9999 -9999 -9999 -9999
-9999 -9999 -9999 -9999 -9999 -9999 -9999 -9999 -9999 -9999 -9999 -9999 -9999 -9999 -9999 -9999 -9999 -9999 -9999 -9999 -9999 -9999 -9999 -9999 -9999 -9999 -9999 -9999 -9999 -9999 -9999 -9999 -9999 -9999 -9999 -9999 -9999 -9999 -9999 -9999 -9999 -9999 -9999 -9999 -9999 -9999 -9999 -9999 -9999 -9999 -9999 -9999 -9999 -9999 -9999 -9999 -9999 -9999 -9999 -9999 -9999 -9999 -9999 -9999 -9999 -9999 -9999 -9999 -9999 -9999 -9999 -9999 -9999 -9999 -9999 -9999 -9999 -9999 -9999 -9999 -9999 -9999 -9999 -9999 -9999 -9999 2.1698E-1 2.32463E-1 2.16037E-1 2.08155E-1 2.04212E-1 1.99138E-1 1.9973E-1 2.26921E-1 3.52363E-1 4.96545E-1 5.36922E-1 5.33509E-1 5.33794E-1 5.00016E-1 5.01862E-1 4.97487E-1 4.61888E-1 4.32211E-1 3.8963E-1 3.77182E-1 3.81101E-1 4.10366E-1 4.17094E-1 4.37794E-1 4.40526E-1 4.60313E-1 4.6215E-1 4.92019E-1 5.79457E-1 6.85793E-1 6.36212E-1 6.04669E-1 5.85942E-1 5.32982E-1 5.05274E-1 4.69088E-1 4.97406E-1 5.47158E-1 6.42977E-1 6.73335E-1 6.72049E-1 6.66217E-1 6.55271E-1 6.48403E-1 6.52045E-1 6.44851E-1 6.08305E-1 6.08053E-1 5.92013E-1 5.57537E-1 5.29148E-1 5.68001E-1 4.97399E-1 4.50192E-1 4.48127E-1 4.18036E-1 3.98833E-1 4.00062E-1 3.9348E-1 3.79214E-1 3.76629E-1 3.74938E-1 3.85748E-1 4.0851E-1 4.10845E-1 3.88287E-1 3.83941E-1 3.94019E-1 4.20114E-1 4.69306E-1 4.34017E-1 4.1207E-1 4.43608E-1 4.44378E-1 4.29719E-1 4.02252E-1 3.83268E-1 3.89687E-1 4.07795E-1 4.26082E-1 4.34555E-1 4.36214E-1 4.39207E-1 4.35328E-1 4.52407E-1 4.52171E-1 4.62799E-1 4.59737E-1 4.70833E-1 4.37572E-1 4.47881E-1 4.26669E-1 4.09026E-1 3.93863E-1 3.72961E-1 3.26225E-1 2.95299E-1 3.55542E-1 3.93147E-1 3.91796E-1 3.97894E-1 4.0246E-1 3.92542E-1 3.66253E-1 3.29391E-1 3.56482E-1 3.85389E-1 4.07927E-1 4.20273E-1 4.4455E-1 4.34113E-1 3.74573E-1 2.60563E-1 2.09672E-1 1.88502E-1 2.07231E-1 3.2616E-1 5.04389E-1 5.51923E-1 4.35792E-1 4.19102E-1 3.12376E-1 2.17531E-1 1.82868E-1 1.79248E-1 1.7854E-1 1.82577E-1 1.96401E-1 2.07664E-1 2.07216E-1 1.95019E-1 1.58197E-1 1.30797E-1 1.10434E-1 1.18544E-1 1.87246E-1 2.97344E-1 3.40879E-1 3.75097E-1 4.68155E-1 5.11238E-1 5.98524E-1 5.24838E-1 2.49644E-1 1.26132E-1 1.99933E-1 3.57522E-1 -9999 -9999 -9999 -9999 -9999 -9999 -9999 -9999 -9999 -9999 -9999 -9999 -9999 -9999 -9999 -9999 -9999 -9999 -9999 -9999 -9999 -9999 -9999 -9999 -9999 -9999 -9999 -9999 -9999 -9999 -9999
-9999 -9999 -9999 -9999 -9999 -9999 -9999 -9999 -9999 -9999 -9999 -9999 -9999 -9999 -9999 -9999 -9999 -9999 -9999 -9999 -9999 -9999 -9999 -9999 -9999 -9999 -9999 -9999 -9999 -9999 -9999 -9999 -9999 -9999 -9999 -9999 -9999 -9999 -9999 -9999 -9999 -9999 -9999 -9999 -9999 -9999 -9999 -9999 -9999 -9999 -9999 -9999 -9999 -9999 -9999 -9999 -9999 -9999 -9999 -9999 -9999 -9999 -9999 -9999 -9999 -9999 -9999 -9999 -9999 -9999 -9999 -9999 -9999 -9999 -9999 -9999 -9999 -9999 -9999 -9999 -9999 -9999 -9999 -9999 -9999 2.1698E-1 2.18242E-1 2.20144E-1 2.17926E-1 2.0938E-1 2.0241E-1 1.97663E-1 2.02575E-1 2.71551E-1 3.85134E-1 4.96084E-1 5.33846E-1 5.33922E-1 5.18149E-1 4.90786E-1 4.93795E-1 4.97949E-1 4.6924E-1 4.56384E-1 4.38811E-1 4.2792E-1 4.04027E-1 4.24755E-1 4.2635E-1 4.51944E-1 4.54233E-1 4.73654E-1 4.90172E-1 5.37349E-1 6.53652E-1 6.76327E-1 6.83295E-1 6.84665E-1 6.8228E-1 6.51902E-1 6.25535E-1 5.21916E-1 4.9164E-1 5.22302E-1 5.96339E-1 6.37602E-1 6.50993E-1 6.58993E-1 6.60489E-1 6.54807E-1 6.50239E-1 6.33858E-1 5.99993E-1 5.69174E-1 5.33865E-1 5.0233E-1 4.74171E-1 5.28332E-1 4.88948E-1 4.44409E-1 4.37732E-1 4.16747E-1 3.97509E-1 4.0235E-1 3.99265E-1 3.8345E-1 3.94401E-1 3.91385E-1 3.80736E-1 4.05005E-1 4.22938E-1 4.27917E-1 4.11469E-1 4.12451E-1 4.44156E-1 5.06621E-1 4.48636E-1 4.32187E-1 4.70351E-1 4.33293E-1 4.20931E-1 4.21777E-1 4.21445E-1 4.38981E-1 4.44697E-1 4.77868E-1 4.63517E-1 4.74111E-1 4.77833E-1 4.77974E-1 4.74487E-1 4.59673E-1 4.58765E-1 4.47643E-1 4.42944E-1 4.30522E-1 4.43782E-1 4.13127E-1 3.96279E-1 3.79691E-1 3.62839E-1 2.98728E-1 2.98513E-1 3.49866E-1 3.74685E-1 3.73971E-1 3.8831E-1 3.81897E-1 3.8114E-1 3.44858E-1 2.74747E-1 2.71134E-1 2.75358E-1 2.87021E-1 3.49698E-1 4.34615E-1 4.65589E-1 4.67959E-1 3.78631E-1 2.86358E-1 2.40762E-1 2.45943E-1 4.09252E-1 5.54419E-1 4.86903E-1 4.53378E-1 4.26949E-1 3.9386E-1 3.20879E-1 2.47468E-1 1.94346E-1 1.66757E-1 1.56665E-1 1.59006E-1 1.68503E-1 2.06402E-1 2.5433E-1 2.36322E-1 1.69151E-1 1.20417E-1 1.13108E-1 1.43747E-1 1.70338E-1 1.8176E-1 2.23551E-1 2.45882E-1 3.07868E-1 5.27445E-1 5.83415E-1 3.30635E-1 1.90199E-1 2.12178E-1 3.75306E-1 -9999 -9999 -9999 -9999 -9999 -9999 -9999 -9999 -9999 -9999 -9999 -9999 -9999 -9999 -9999 -9999 -9999 -9999 -9999 -9999 -9999 -9999 -9999 -9999 -9999 -9999 -9999 -9999 -9999 -9999 -9999
-9999 -9999 -9999 -9999 -9999 -9999 -9999 -9999 -9999 -9999 -9999 -9999 -9999 -9999 -9999 -9999 -9999 -9999 -9999 -9999 -9999 -9999 -9999 -9999 -9999 -9999 -9999 -9999 -9999 -9999 -9999 -9999 -9999 -9999 -9999 -9999 -9999 -9999 -9999 -9999 -9999 -9999 -9999 -9999 -9999 -9999 -9999 -9999 -9999 -9999 -9999 -9999 -9999 -9999 -9999 -9999 -9999 -9999 -9999 -9999 -9999 -9999 -9999 -9999 -9999 -9999 -9999 -9999 -9999 -9999 -9999 -9999 -9999 -9999 -9999 -9999 -9999 -9999 -9999 -9999 -9999 -9999 -9999 -9999 -9999 2.17295E-1 2.18874E-1 2.211E-1 2.16523E-1 2.09687E-1 2.0062E-1 1.95774E-1 2.20804E-1 2.93331E-1 3.8251E-1 4.56602E-1 5.26899E-1 5.23216E-1 5.05231E-1 4.74887E-1 4.79035E-1 4.59594E-1 4.36191E-1 4.29626E-1 4.29173E-1 4.46104E-1 4.43822E-1 4.40872E-1 4.4315E-1 4.67545E-1 4.68465E-1 4.83116E-1 4.88653E-1 5.77564E-1 6.35115E-1 6.7313E-1 6.72136E-1 6.68557E-1 6.69558E-1 6.7821E-1 6.80356E-1 6.42552E-1 5.14773E-1 5.18144E-1 5.56459E-1 5.95449E-1 6.22595E-1 6.34099E-1 6.23454E-1 6.259E-1 6.34722E-1 6.19004E-1 5.9563E-1 5.60773E-1 4.87531E-1 4.14766E-1 4.13191E-1 4.45699E-1 4.6844E-1 4.65787E-1 4.39007E-1 4.10216E-1 4.03813E-1 4.20694E-1 4.07181E-1 4.01258E-1 4.16419E-1 4.03942E-1 4.11456E-1 4.05275E-1 4.15819E-1 4.52822E-1 4.25424E-1 4.36204E-1 4.66153E-1 5.45301E-1 5.0836E-1 4.52861E-1 4.64529E-1 4.93302E-1 4.85721E-1 4.89053E-1 4.74499E-1 4.92414E-1 4.70387E-1 4.52135E-1 4.49684E-1 4.36889E-1 4.52015E-1 4.71869E-1 4.5116E-1 4.61202E-1 4.35208E-1 4.28563E-1 4.31458E-1 4.40201E-1 4.35842E-1 4.17753E-1 3.87606E-1 3.68294E-1 3.6536E-1 3.61281E-1 3.73642E-1 3.75856E-1 3.60265E-1 3.63556E-1 3.69156E-1 3.6627E-1 3.60747E-1 3.26639E-1 2.70278E-1 2.49967E-1 2.34142E-1 2.33313E-1 2.57467E-1 3.19937E-1 3.93716E-1 4.46093E-1 5.04298E-1 4.01023E-1 3.17569E-1 3.78351E-1 5.3007E-1 5.86411E-1 4.76572E-1 4.4765E-1 4.26894E-1 4.16642E-1 3.64541E-1 2.90509E-1 2.20822E-1 1.7073E-1 1.47705E-1 1.55999E-1 1.91306E-1 2.67641E-1 3.39836E-1 3.02657E-1 2.19717E-1 1.44434E-1 1.11848E-1 1.20982E-1 1.25757E-1 1.32681E-1 1.2954E-1 1.29152E-1 2.06241E-1 4.43911E-1 6.16436E-1 5.2478E-1 4.17831E-1 3.52697E-1 4.41805E-1 -9999 -9999 -9999 -9999 -9999 -9999 -9999 -9999 -9999 -9999 -9999 -9999 -9999 -9999 -9999 -9999 -9999 -9999 -9999 -9999 -9999 -9999 -9999 -9999 -9999 -9999 -9999 -9999 -9999 -9999 -9999
-9999 -9999 -9999 -9999 -9999 -9999 -9999 -9999 -9999 -9999 -9999 -9999 -9999 -9999 -9999 -9999 -9999 -9999 -9999 -9999 -9999 -9999 -9999 -9999 -9999 -9999 -9999 -9999 -9999 -9999 -9999 -9999 -9999 -9999 -9999 -9999 -9999 -9999 -9999 -9999 -9999 -9999 -9999 -9999 -9999 -9999 -9999 -9999 -9999 -9999 -9999 -9999 -9999 -9999 -9999 -9999 -9999 -9999 -9999 -9999 -9999 -9999 -9999 -9999 -9999 -9999 -9999 -9999 -9999 -9999 -9999 -9999 -9999 -9999 -9999 -9999 -9999 -9999 -9999 -9999 -9999 -9999 -9999 -9999 2.17926E-1 2.19191E-1 2.19826E-1 2.17782E-1 2.14643E-1 2.07545E-1 2.00323E-1 1.98415E-1 2.37154E-1 2.90651E-1 3.55974E-1 4.61648E-1 5.33997E-1 5.25518E-1 4.74887E-1 4.40392E-1 4.39026E-1 4.20809E-1 4.17447E-1 4.21947E-1 4.26912E-1 4.31438E-1 4.49541E-1 4.5137E-1 4.75369E-1 4.79055E-1 4.74228E-1 4.92807E-1 5.23401E-1 6.54843E-1 6.50781E-1 6.81488E-1 6.72678E-1 6.57115E-1 6.57517E-1 6.74036E-1 6.82593E-1 6.80406E-1 5.62231E-1 5.26918E-1 5.76151E-1 5.88987E-1 6.10648E-1 6.13856E-1 6.11224E-1 5.94585E-1 6.15685E-1 6.01043E-1 5.65855E-1 5.3059E-1 4.91598E-1 4.56673E-1 4.03018E-1 4.11732E-1 4.23523E-1 4.21543E-1 4.21753E-1 4.07846E-1 4.16458E-1 4.34771E-1 4.16286E-1 4.2749E-1 4.32748E-1 4.22206E-1 4.39299E-1 4.12643E-1 4.3695E-1 4.86625E-1 4.55033E-1 4.77284E-1 4.93493E-1 5.31953E-1 5.35513E-1 5.12432E-1 4.65355E-1 5.04364E-1 4.40817E-1 4.46514E-1 4.43444E-1 4.55243E-1 4.28774E-1 4.27718E-1 4.46607E-1 4.27515E-1 4.49116E-1 4.38362E-1 4.34955E-1 4.45188E-1 4.27799E-1 4.1221E-1 4.28921E-1 4.51414E-1 4.27853E-1 4.05805E-1 3.79357E-1 3.83428E-1 3.8989E-1 3.94446E-1 3.86433E-1 3.83141E-1 3.70626E-1 3.40891E-1 3.0753E-1 3.35741E-1 3.74252E-1 3.84973E-1 3.30467E-1 2.85272E-1 2.55441E-1 2.28097E-1 2.30565E-1 2.52202E-1 3.09418E-1 4.18266E-1 5.1295E-1 5.20127E-1 4.79264E-1 5.08083E-1 5.85997E-1 5.7614E-1 5.34292E-1 4.28801E-1 4.12692E-1 3.5371E-1 3.31179E-1 2.99151E-1 2.61151E-1 2.01775E-1 1.58512E-1 1.66841E-1 2.24409E-1 3.19363E-1 4.08697E-1 4.05932E-1 3.53262E-1 2.3358E-1 1.44893E-1 1.17354E-1 1.08716E-1 1.01271E-1 8.7868E-2 9.39137E-2 1.54508E-1 3.48736E-1 5.66827E-1 6.06203E-1 6.07909E-1 -9999 -9999 -9999 -9999 -9999 -9999 -9999 -9999 -9999 -9999 -9999 -9999 -9999 -9999 -9999 -9999 -9999 -9999 -9999 -9999 -9999 -9999 -9999 -9999 -9999 -9999 -9999 -9999 -9999 -9999 -9999 -9999 -9999
-9999 -9999 -9999 -9999 -9999 -9999 -9999 -9999 -9999 -9999 -9999 -9999 -9999 -9999 -9999 -9999 -9999 -9999 -9999 -9999 -9999 -9999 -9999 -9999 -9999 -9999 -9999 -9999 -9999 -9999 -9999 -9999 -9999 -9999 -9999 -9999 -9999 -9999 -9999 -9999 -9999 -9999 -9999 -9999 -9999 -9999 -9999 -9999 -9999 -9999 -9999 -9999 -9999 -9999 -9999 -9999 -9999 -9999 -9999 -9999 -9999 -9999 -9999 -9999 -9999 -9999 -9999 -9999 -9999 -9999 -9999 -9999 -9999 -9999 -9999 -9999 -9999 -9999 -9999 -9999 -9999 -9999 -9999 2.19826E-1 2.19826E-1 2.19826E-1 2.18414E-1 2.16523E-1 2.12464E-1 2.06025E-1 2.00487E-1 2.17001E-1 2.24654E-1 2.68465E-1 3.81869E-1 5.33986E-1 5.72636E-1 5.30343E-1 4.55468E-1 4.31304E-1 4.05573E-1 3.84081E-1 3.90221E-1 3.9728E-1 4.24653E-1 4.26245E-1 4.31675E-1 4.35303E-1 4.5778E-1 4.5527E-1 4.73768E-1 4.81139E-1 5.5929E-1 6.14299E-1 6.6908E-1 6.82201E-1 6.83775E-1 6.64161E-1 6.50176E-1 6.73289E-1 6.78345E-1 6.79705E-1 6.27492E-1 5.38221E-1 6.02854E-1 6.21017E-1 6.19114E-1 6.19275E-1 5.94863E-1 5.92555E-1 5.93136E-1 6.23556E-1 5.80828E-1 5.37939E-1 4.92033E-1 4.65332E-1 4.39913E-1 4.25549E-1 4.13201E-1 4.07199E-1 3.95347E-1 4.05711E-1 4.28237E-1 4.48569E-1 4.27192E-1 4.33569E-1 4.39023E-1 4.43692E-1 5.03797E-1 4.52183E-1 4.54651E-1 5.25917E-1 5.49189E-1 5.71551E-1 5.64145E-1 5.41425E-1 4.71183E-1 4.81948E-1 5.22679E-1 4.53252E-1 4.10446E-1 4.05443E-1 4.25961E-1 4.17751E-1 3.81194E-1 3.85912E-1 4.06219E-1 3.87847E-1 4.20478E-1 4.07422E-1 3.99952E-1 4.22903E-1 4.16146E-1 4.10072E-1 4.33284E-1 4.43698E-1 4.24232E-1 4.15702E-1 4.06016E-1 4.1363E-1 4.05173E-1 3.97169E-1 3.84325E-1 3.75838E-1 3.74556E-1 3.65296E-1 3.2507E-1 3.72473E-1 3.83341E-1 3.92925E-1 3.98014E-1 3.42346E-1 2.99323E-1 2.73127E-1 2.59827E-1 2.41367E-1 2.59097E-1 3.71461E-1 5.30761E-1 5.66985E-1 5.48416E-1 5.67831E-1 6.06458E-1 5.61144E-1 5.07199E-1 4.47509E-1 4.19435E-1 3.96223E-1 3.8852E-1 3.62442E-1 3.34317E-1 2.43558E-1 1.86268E-1 1.71783E-1 2.00728E-1 2.57411E-1 3.55285E-1 4.24677E-1 5.10831E-1 4.01769E-1 2.35582E-1 1.43475E-1 1.06464E-1 9.35453E-2 9.49965E-2 1.1222E-1 1.75827E-1 2.52744E-1 4.47379E-1 -9999 -9999 -9999 -9999 -9999 -9999 -9999 -9999 -9999 -9999 -9999 -9999 -9999 -9999 -9999 -9999 -9999 -9999 -9999 -9999 -9999 -9999 -9999 -9999 -9999 -9999 -9999 -9999 -9999 -9999 -9999 -9999 -9999 -9999 -9999
-9999 -9999 -9999 -9999 -9999 -9999 -9999 -9999 -9999 -9999 -9999 -9999 -9999 -9999 -9999 -9999 -9999 -9999 -9999 -9999 -9999 -9999 -9999 -9999 -9999 -9999 -9999 -9999 -9999 -9999 -9999 -9999 -9999 -9999 -9999 -9999 -9999 -9999 -9999 -9999 -9999 -9999 -9999 -9999 -9999 -9999 -9999 -9999 -9999 -9999 -9999 -9999 -9999 -9999 -9999 -9999 -9999 -9999 -9999 -9999 -9999 -9999 -9999 -9999 -9999 -9999 -9999 -9999 -9999 -9999 -9999 -9999 -9999 -9999 -9999 -9999 -9999 -9999 -9999 -9999 -9999 -9999 2.2722E-1 2.26246E-1 2.22378E-1 2.21419E-1 2.18098E-1 2.14643E-1 2.08461E-1 2.02575E-1 2.04076E-1 2.36819E-1 2.38681E-1 2.86296E-1 4.18321E-1 5.72625E-1 6.07134E-1 5.2996E-1 4.57759E-1 4.06911E-1 3.76673E-1 3.81897E-1 3.90661E-1 3.97723E-1 4.00615E-1 4.0595E-1 4.30769E-1 4.35303E-1 4.33272E-1 4.52524E-1 4.54355E-1 4.94514E-1 6.32979E-1 6.13801E-1 6.13672E-1 6.6817E-1 6.72746E-1 6.49685E-1 6.53336E-1 6.7275E-1 6.74156E-1 6.75539E-1 6.67429E-1 5.73069E-1 6.12553E-1 6.37949E-1 6.41355E-1 6.35222E-1 5.90621E-1 5.99712E-1 5.88166E-1 5.89879E-1 5.6944E-1 5.22862E-1 4.70028E-1 4.32037E-1 4.17354E-1 4.26561E-1 4.40252E-1 4.19529E-1 3.87273E-1 3.80906E-1 4.36499E-1 4.73407E-1 4.88105E-1 4.46258E-1 4.88389E-1 4.68225E-1 5.17445E-1 5.59345E-1 5.67112E-1 5.67454E-1 5.59793E-1 5.1825E-1 4.73668E-1 4.46279E-1 4.2968E-1 4.17724E-1 4.52501E-1 4.36117E-1 3.98322E-1 3.82221E-1 3.85725E-1 3.29951E-1 2.95182E-1 3.03401E-1 3.37649E-1 3.49276E-1 3.91816E-1 3.95879E-1 3.82788E-1 3.88912E-1 4.02525E-1 4.06527E-1 4.32344E-1 4.34713E-1 4.14834E-1 4.28755E-1 4.29973E-1 4.25236E-1 4.06305E-1 4.0121E-1 3.8452E-1 3.64917E-1 3.59806E-1 3.51465E-1 3.47145E-1 3.81984E-1 3.95847E-1 3.99731E-1 4.08591E-1 4.10299E-1 3.40314E-1 3.33869E-1 3.41083E-1 2.85489E-1 2.36804E-1 2.67617E-1 4.34871E-1 5.61555E-1 5.83045E-1 5.66001E-1 5.99772E-1 5.42235E-1 5.06817E-1 4.6162E-1 4.6797E-1 4.67668E-1 4.4949E-1 4.16777E-1 3.56049E-1 3.20633E-1 2.37543E-1 1.83007E-1 1.81856E-1 1.96663E-1 2.16562E-1 3.17972E-1 5.24053E-1 5.66067E-1 3.90822E-1 2.07865E-1 1.33344E-1 1.10698E-1 1.32101E-1 2.28544E-1 2.66244E-1 2.9598E-1 4.85656E-1 -9999 -9999 -9999 -9999 -9999 -9999 -9999 -9999 -9999 -9999 -9999 -9999 -9999 -9999 -9999 -9999 -9999 -9999 -9999 -9999 -9999 -9999 -9999 -9999 -9999 -9999 -9999 -9999 -9999 -9999 -9999 -9999 -9999 -9999 -9999
-9999 -9999 -9999 -9999 -9999 -9999 -9999 -9999 -9999 -9999 -9999 -9999 -9999 -9999 -9999 -9999 -9999 -9999 -9999 -9999 -9999 -9999 -9999 -9999 -9999 -9999 -9999 -9999 -9999 -9999 -9999 -9999 -9999 -9999 -9999 -9999 -9999 -9999 -9999 -9999 -9999 -9999 -9999 -9999 -9999 -9999 -9999 -9999 -9999 -9999 -9999 -9999 -9999 -9999 -9999 -9999 -9999 -9999 -9999 -9999 -9999 -9999 -9999 -9999 -9999 -9999 -9999 -9999 -9999 -9999 -9999 -9999 -9999 -9999 -9999 -9999 -9999 -9999 -9999 -9999 -9999 -9999 2.36453E-1 2.31805E-1 2.25275E-1 2.20955E-1 2.17467E-1 2.12154E-1 2.03775E-1 2.01082E-1 2.05585E-1 2.22402E-1 2.37002E-1 2.90858E-1 4.56602E-1 5.88175E-1 6.06842E-1 5.10086E-1 4.29388E-1 3.77542E-1 3.55578E-1 3.64096E-1 3.73131E-1 3.76824E-1 4.00615E-1 4.0595E-1 4.11754E-1 4.32818E-1 4.34633E-1 4.33272E-1 4.37357E-1 5.16684E-1 6.50853E-1 6.85447E-1 6.82231E-1 6.84811E-1 6.54953E-1 6.38515E-1 6.60404E-1 6.72364E-1 6.70005E-1 6.7188E-1 6.77253E-1 5.84338E-1 5.98799E-1 6.54415E-1 6.60087E-1 6.52672E-1 6.34696E-1 6.28626E-1 6.08634E-1 5.70252E-1 5.80323E-1 5.45578E-1 4.81207E-1 4.47856E-1 4.33153E-1 4.47815E-1 4.65696E-1 4.24904E-1 4.12446E-1 3.79769E-1 4.31755E-1 5.21182E-1 5.15286E-1 4.97602E-1 5.09614E-1 5.48041E-1 5.7871E-1 5.41024E-1 5.13764E-1 4.69129E-1 4.38881E-1 4.49169E-1 4.25322E-1 4.28484E-1 3.96827E-1 3.96693E-1 4.22957E-1 4.23445E-1 4.00434E-1 3.36582E-1 3.17188E-1 2.85481E-1 2.66558E-1 2.65449E-1 2.87613E-1 3.33948E-1 4.15057E-1 4.21171E-1 4.13753E-1 3.95439E-1 3.83472E-1 3.99137E-1 4.14581E-1 4.33516E-1 4.16423E-1 3.96779E-1 4.03389E-1 3.99681E-1 4.04301E-1 4.18447E-1 3.89882E-1 3.77273E-1 3.66492E-1 3.1604E-1 3.16913E-1 3.44231E-1 3.69076E-1 3.96182E-1 4.12006E-1 4.3453E-1 3.95435E-1 3.79166E-1 4.29715E-1 3.74722E-1 2.87993E-1 2.6468E-1 2.94845E-1 4.2705E-1 5.8436E-1 6.21215E-1 6.10988E-1 5.57324E-1 5.14896E-1 4.91839E-1 5.16936E-1 4.83174E-1 4.74783E-1 4.2513E-1 3.65621E-1 3.47055E-1 2.7452E-1 1.93162E-1 1.6093E-1 1.53714E-1 1.48679E-1 2.37612E-1 4.64374E-1 5.8576E-1 4.54239E-1 2.64921E-1 2.02984E-1 1.82515E-1 2.23923E-1 3.25686E-1 4.88647E-1 5.62065E-1 -9999 -9999 -9999 -9999 -9999 -9999 -9999 -9999 -9999 -9999 -9999 -9999 -9999 -9999 -9999 -9999 -9999 -9999 -9999 -9999 -9999 -9999 -9999 -9999 -9999 -9999 -9999 -9999 -9999 -9999 -9999 -9999 -9999 -9999 -9999 -9999
-9999 -9999 -9999 -9999 -9999 -9999 -9999 -9999 -9999 -9999 -9999 -9999 -9999 -9999 -9999 -9999 -9999 -9999 -9999 -9999 -9999 -9999 -9999 -9999 -9999 -9999 -9999 -9999 -9999 -9999 -9999 -9999 -9999 -9999 -9999 -9999 -9999 -9999 -9999 -9999 -9999 -9999 -9999 -9999 -9999 -9999 -9999 -9999 -9999 -9999 -9999 -9999 -9999 -9999 -9999 -9999 -9999 -9999 -9999 -9999 -9999 -9999 -9999 -9999 -9999 -9999 -9999 -9999 -9999 -9999 -9999 -9999 -9999 -9999 -9999 -9999 -9999 -9999 -9999 -9999 -9999 2.50088E-1 2.53576E-1 2.33127E-1 2.24482E-1 2.22553E-1 2.18098E-1 2.08935E-1 1.90019E-1 2.03775E-1 2.08629E-1 2.20023E-1 2.35331E-1 3.13923E-1 4.93795E-1 6.07011E-1 5.87607E-1 4.90363E-1 3.9507E-1 3.53039E-1 3.3586E-1 3.47086E-1 3.53197E-1 3.78127E-1 3.83354E-1 3.8817E-1 4.08859E-1 4.14227E-1 4.15572E-1 4.13331E-1 4.38048E-1 5.16619E-1 6.13716E-1 6.68533E-1 6.47362E-1 6.65048E-1 6.66709E-1 6.5463E-1 6.65158E-1 6.66068E-1 6.63144E-1 6.64299E-1 6.73248E-1 6.14676E-1 5.98799E-1 6.57964E-1 6.52024E-1 6.21976E-1 6.21832E-1 5.99576E-1 5.95262E-1 5.53689E-1 5.76401E-1 5.64514E-1 5.0377E-1 4.95476E-1 4.58807E-1 4.99112E-1 4.91683E-1 4.65077E-1 4.26086E-1 4.2632E-1 4.71096E-1 5.03597E-1 5.69426E-1 5.8952E-1 6.0126E-1 5.9406E-1 5.63246E-1 4.61573E-1 4.34434E-1 4.43282E-1 4.13075E-1 4.1541E-1 4.06474E-1 4.05932E-1 3.77144E-1 3.89684E-1 4.13002E-1 4.26947E-1 3.77601E-1 3.11189E-1 3.04112E-1 3.15932E-1 3.21416E-1 2.92707E-1 2.92499E-1 3.91445E-1 4.35559E-1 4.39855E-1 4.2069E-1 3.95577E-1 4.00474E-1 4.16947E-1 4.2045E-1 4.2697E-1 4.15915E-1 3.8669E-1 3.81706E-1 3.8521E-1 4.01246E-1 4.1476E-1 4.10194E-1 3.8649E-1 3.71649E-1 3.17295E-1 2.77512E-1 2.76285E-1 2.7783E-1 2.84828E-1 3.13898E-1 3.46077E-1 3.59109E-1 4.00843E-1 4.67747E-1 4.97836E-1 3.99699E-1 4.1786E-1 3.96493E-1 3.63415E-1 4.71503E-1 5.63466E-1 6.25416E-1 5.80737E-1 5.71684E-1 5.51974E-1 5.32449E-1 4.79849E-1 4.51247E-1 4.47869E-1 4.11146E-1 3.86838E-1 2.82549E-1 1.95517E-1 1.4917E-1 1.34793E-1 1.31288E-1 2.36548E-1 5.2367E-1 6.80551E-1 5.45701E-1 2.68981E-1 2.93854E-1 3.77619E-1 5.01737E-1 5.63987E-1 -9999 -9999 -9999 -9999 -9999 -9999 -9999 -9999 -9999 -9999 -9999 -9999 -9999 -9999 -9999 -9999 -9999 -9999 -9999 -9999 -9999 -9999 -9999 -9999 -9999 -9999 -9999 -9999 -9999 -9999 -9999 -9999 -9999 -9999 -9999 -9999 -9999 -9999
-9999 -9999 -9999 -9999 -9999 -9999 -9999 -9999 -9999 -9999 -9999 -9999 -9999 -9999 -9999 -9999 -9999 -9999 -9999 -9999 -9999 -9999 -9999 -9999 -9999 -9999 -9999 -9999 -9999 -9999 -9999 -9999 -9999 -9999 -9999 -9999 -9999 -9999 -9999 -9999 -9999 -9999 -9999 -9999 -9999 -9999 -9999 -9999 -9999 -9999 -9999 -9999 -9999 -9999 -9999 -9999 -9999 -9999 -9999 -9999 -9999 -9999 -9999 -9999 -9999 -9999 -9999 -9999 -9999 -9999 -9999 -9999 -9999 -9999 -9999 -9999 -9999 -9999 -9999 -9999 -9999 2.25922E-1 2.29832E-1 2.25451E-1 2.23195E-1 2.21593E-1 2.17782E-1 1.94916E-1 1.89449E-1 2.07712E-1 2.30695E-1 2.45822E-1 2.6161E-1 3.49638E-1 5.50248E-1 6.06785E-1 5.48592E-1 4.67267E-1 3.67957E-1 3.30109E-1 3.35448E-1 3.4438E-1 3.56158E-1 3.63393E-1 3.68107E-1 3.87522E-1 3.91475E-1 3.95883E-1 4.15123E-1 4.12669E-1 4.22548E-1 4.96574E-1 6.1393E-1 6.10534E-1 5.71924E-1 5.91207E-1 6.28713E-1 6.64687E-1 6.74827E-1 6.66671E-1 6.63041E-1 6.60433E-1 6.69384E-1 6.23825E-1 6.11469E-1 6.53085E-1 6.37299E-1 6.06527E-1 5.94401E-1 5.60054E-1 5.44932E-1 5.41372E-1 5.68401E-1 5.87266E-1 5.45398E-1 5.26019E-1 4.99858E-1 5.11161E-1 5.51572E-1 5.01707E-1 4.41413E-1 4.81404E-1 5.28464E-1 5.46624E-1 6.1234E-1 5.8158E-1 5.64347E-1 5.25407E-1 4.86238E-1 4.39851E-1 4.10909E-1 4.22395E-1 4.33652E-1 4.23474E-1 4.09877E-1 3.88568E-1 3.42893E-1 3.15863E-1 3.28928E-1 3.35062E-1 3.09578E-1 2.86198E-1 3.05092E-1 3.49859E-1 3.8535E-1 3.55243E-1 3.71489E-1 4.56868E-1 4.80274E-1 4.68887E-1 4.23962E-1 4.00764E-1 3.95773E-1 4.13219E-1 3.95649E-1 4.00753E-1 4.09609E-1 3.873E-1 3.77656E-1 3.91305E-1 4.01822E-1 4.0958E-1 3.9747E-1 3.92051E-1 3.72832E-1 3.55709E-1 2.97914E-1 2.77106E-1 2.62674E-1 2.62483E-1 2.55841E-1 2.50634E-1 2.62251E-1 2.94053E-1 3.51467E-1 4.52104E-1 5.33728E-1 5.42447E-1 5.57432E-1 5.45576E-1 5.1209E-1 5.33215E-1 6.32803E-1 6.18546E-1 5.6856E-1 5.22331E-1 4.88256E-1 4.80277E-1 4.97907E-1 5.1166E-1 5.1267E-1 4.14062E-1 2.65399E-1 2.01E-1 1.72167E-1 1.45545E-1 1.3438E-1 2.50602E-1 5.70735E-1 6.80598E-1 5.46962E-1 2.47293E-1 2.76392E-1 5.25744E-1 2.10392E-1 -9999 -9999 -9999 -9999 -9999 -9999 -9999 -9999 -9999 -9999 -9999 -9999 -9999 -9999 -9999 -9999 -9999 -9999 -9999 -9999 -9999 -9999 -9999 -9999 -9999 -9999 -9999 -9999 -9999 -9999 -9999 -9999 -9999 -9999 -9999 -9999 -9999 -9999 -9999
-9999 -9999 -9999 -9999 -9999 -9999 -9999 -9999 -9999 -9999 -9999 -9999 -9999 -9999 -9999 -9999 -9999 -9999 -9999 -9999 -9999 -9999 -9999 -9999 -9999 -9999 -9999 -9999 -9999 -9999 -9999 -9999 -9999 -9999 -9999 -9999 -9999 -9999 -9999 -9999 -9999 -9999 -9999 -9999 -9999 -9999 -9999 -9999 -9999 -9999 -9999 -9999 -9999 -9999 -9999 -9999 -9999 -9999 -9999 -9999 -9999 -9999 -9999 -9999 -9999 -9999 -9999 -9999 -9999 -9999 -9999 -9999 -9999 -9999 -9999 -9999 -9999 -9999 -9999 -9999 2.18874E-1 2.21419E-1 2.23984E-1 2.22553E-1 2.2E-1 2.17782E-1 2.13255E-1 1.94045E-1 1.89734E-1 2.08491E-1 2.57682E-1 3.01273E-1 3.26409E-1 4.22161E-1 5.49603E-1 5.68062E-1 5.05801E-1 4.33141E-1 3.43742E-1 3.11525E-1 3.15719E-1 3.29046E-1 3.40986E-1 3.6639E-1 3.68333E-1 3.71777E-1 3.94118E-1 3.95442E-1 3.93467E-1 3.94789E-1 4.28866E-1 4.96421E-1 6.10705E-1 4.9266E-1 5.32759E-1 5.52524E-1 5.72045E-1 6.06996E-1 6.61243E-1 6.55185E-1 6.51124E-1 6.59686E-1 6.62324E-1 6.49795E-1 6.14539E-1 6.34305E-1 6.52522E-1 6.33103E-1 6.02199E-1 5.60474E-1 5.78825E-1 5.56546E-1 5.9867E-1 6.03157E-1 5.84299E-1 5.31317E-1 5.71817E-1 5.75155E-1 5.58894E-1 4.68525E-1 5.08205E-1 5.28901E-1 5.69033E-1 6.19242E-1 5.87968E-1 5.71323E-1 5.30034E-1 4.43155E-1 4.2421E-1 4.43371E-1 4.32313E-1 4.22941E-1 4.24339E-1 4.08165E-1 3.66296E-1 3.28504E-1 3.20527E-1 3.24447E-1 3.33031E-1 3.17968E-1 3.02577E-1 2.86901E-1 2.94461E-1 3.39699E-1 4.07978E-1 4.45628E-1 4.55182E-1 4.74941E-1 4.90709E-1 4.59742E-1 4.37232E-1 4.22905E-1 4.21124E-1 4.13207E-1 3.88581E-1 3.86041E-1 3.98384E-1 3.80593E-1 3.73921E-1 3.81712E-1 3.96371E-1 4.03507E-1 3.81986E-1 3.77577E-1 3.8149E-1 3.76069E-1 3.36242E-1 2.93074E-1 2.84364E-1 2.95836E-1 2.97205E-1 2.78387E-1 2.59773E-1 2.44732E-1 2.67052E-1 3.53298E-1 4.7632E-1 5.10418E-1 5.41973E-1 5.98219E-1 6.09006E-1 5.72538E-1 6.33766E-1 6.55914E-1 5.80592E-1 5.34341E-1 5.56132E-1 5.59428E-1 5.58599E-1 5.60631E-1 4.70642E-1 4.00476E-1 3.42551E-1 3.57337E-1 3.27108E-1 2.32722E-1 1.75158E-1 2.37612E-1 5.84451E-1 6.51961E-1 4.55378E-1 2.48314E-1 2.80119E-1 5.59433E-1 -9999 -9999 -9999 -9999 -9999 -9999 -9999 -9999 -9999 -9999 -9999 -9999 -9999 -9999 -9999 -9999 -9999 -9999 -9999 -9999 -9999 -9999 -9999 -9999 -9999 -9999 -9999 -9999 -9999 -9999 -9999 -9999 -9999 -9999 -9999 -9999 -9999 -9999 -9999 -9999
-9999 -9999 -9999 -9999 -9999 -9999 -9999 -9999 -9999 -9999 -9999 -9999 -9999 -9999 -9999 -9999 -9999 -9999 -9999 -9999 -9999 -9999 -9999 -9999 -9999 -9999 -9999 -9999 -9999 -9999 -9999 -9999 -9999 -9999 -9999 -9999 -9999 -9999 -9999 -9999 -9999 -9999 -9999 -9999 -9999 -9999 -9999 -9999 -9999 -9999 -9999 -9999 -9999 -9999 -9999 -9999 -9999 -9999 -9999 -9999 -9999 -9999 -9999 -9999 -9999 -9999 -9999 -9999 -9999 -9999 -9999 -9999 -9999 -9999 -9999 -9999 -9999 -9999 -9999 -9999 2.21419E-1 2.24629E-1 2.25127E-1 2.24804E-1 2.20318E-1 1.99611E-1 1.97841E-1 1.94045E-1 1.90305E-1 2.00663E-1 2.72463E-1 3.7397E-1 4.58218E-1 5.30278E-1 5.48892E-1 5.28662E-1 4.66358E-1 4.0384E-1 3.24357E-1 2.94892E-1 3.03422E-1 3.33551E-1 3.44315E-1 3.48299E-1 3.71346E-1 3.75235E-1 3.77402E-1 3.76327E-1 3.75894E-1 3.76327E-1 4.09435E-1 4.93013E-1 5.52469E-1 4.72874E-1 5.12908E-1 5.52568E-1 5.88161E-1 6.44299E-1 6.67136E-1 6.28047E-1 6.2729E-1 6.44218E-1 6.57925E-1 6.62816E-1 6.2763E-1 6.44805E-1 6.52622E-1 6.30323E-1 6.18319E-1 5.91836E-1 6.06586E-1 5.99017E-1 5.96049E-1 6.269E-1 6.30873E-1 6.11342E-1 6.21525E-1 5.83053E-1 5.1032E-1 4.72371E-1 5.28901E-1 5.95447E-1 6.30507E-1 5.93544E-1 5.33452E-1 5.409E-1 5.6558E-1 5.12934E-1 4.90556E-1 4.80728E-1 4.65254E-1 4.50923E-1 4.36285E-1 4.16202E-1 3.61452E-1 3.20861E-1 3.6074E-1 4.11716E-1 4.25616E-1 4.15321E-1 3.69794E-1 3.0579E-1 3.08574E-1 3.57829E-1 4.27287E-1 4.70285E-1 4.77637E-1 5.01139E-1 4.87563E-1 4.5708E-1 4.32736E-1 4.26613E-1 4.17824E-1 4.10462E-1 3.84819E-1 3.71703E-1 3.81318E-1 3.65744E-1 3.32198E-1 3.6693E-1 3.87352E-1 3.90527E-1 3.82034E-1 3.9458E-1 3.99188E-1 3.99836E-1 3.81729E-1 3.16641E-1 2.81776E-1 2.91431E-1 3.1485E-1 3.06886E-1 2.86628E-1 2.58883E-1 2.62067E-1 4.21248E-1 5.72784E-1 5.86629E-1 6.02365E-1 5.91485E-1 6.10556E-1 6.18707E-1 6.43333E-1 6.36933E-1 6.33819E-1 6.03575E-1 6.47248E-1 6.35458E-1 5.52179E-1 5.02022E-1 5.08254E-1 5.48336E-1 5.37049E-1 6.26247E-1 6.00177E-1 5.53936E-1 4.07991E-1 3.18333E-1 6.32465E-1 5.16081E-1 4.15775E-1 2.60601E-1 3.76538E-1 -9999 -9999 -9999 -9999 -9999 -9999 -9999 -9999 -9999 -9999 -9999 -9999 -9999 -9999 -9999 -9999 -9999 -9999 -9999 -9999 -9999 -9999 -9999 -9999 -9999 -9999 -9999 -9999 -9999 -9999 -9999 -9999 -9999 -9999 -9999 -9999 -9999 -9999 -9999 -9999 -9999
-9999 -9999 -9999 -9999 -9999 -9999 -9999 -9999 -9999 -9999 -9999 -9999 -9999 -9999 -9999 -9999 -9999 -9999 -9999 -9999 -9999 -9999 -9999 -9999 -9999 -9999 -9999 -9999 -9999 -9999 -9999 -9999 -9999 -9999 -9999 -9999 -9999 -9999 -9999 -9999 -9999 -9999 -9999 -9999 -9999 -9999 -9999 -9999 -9999 -9999 -9999 -9999 -9999 -9999 -9999 -9999 -9999 -9999 -9999 -9999 -9999 -9999 -9999 -9999 -9999 -9999 -9999 -9999 -9999 -9999 -9999 -9999 -9999 -9999 -9999 -9999 -9999 -9999 -9999 2.22378E-1 2.25922E-1 2.27397E-1 2.29028E-1 2.28375E-1 2.24804E-1 2.0199E-1 1.96667E-1 1.93177E-1 1.92182E-1 2.24188E-1 3.25548E-1 4.49404E-1 5.2986E-1 5.48708E-1 5.48311E-1 5.05489E-1 4.46945E-1 3.74349E-1 3.18924E-1 2.96433E-1 3.08132E-1 3.20882E-1 3.2798E-1 3.52503E-1 3.57154E-1 3.60553E-1 3.78931E-1 3.78931E-1 3.7676E-1 3.75461E-1 3.83076E-1 4.33721E-1 4.53103E-1 4.92936E-1 5.12985E-1 5.49173E-1 5.8803E-1 6.44075E-1 6.70515E-1 6.27744E-1 5.9849E-1 6.3188E-1 6.49705E-1 6.7071E-1 6.38051E-1 6.37012E-1 6.23416E-1 6.15671E-1 6.00912E-1 6.30831E-1 6.30915E-1 6.27007E-1 6.08812E-1 6.56094E-1 6.16903E-1 6.45433E-1 5.85784E-1 5.54498E-1 5.19607E-1 5.60247E-1 5.99398E-1 6.30681E-1 6.08703E-1 5.61408E-1 5.19104E-1 5.18909E-1 4.93921E-1 4.76668E-1 4.80057E-1 4.58425E-1 4.41428E-1 4.29191E-1 4.26685E-1 4.15201E-1 3.79753E-1 3.38799E-1 3.72052E-1 4.35787E-1 4.52252E-1 4.51102E-1 4.49062E-1 3.62996E-1 3.51765E-1 4.05583E-1 4.43174E-1 4.76975E-1 5.15496E-1 5.20058E-1 4.74488E-1 4.51867E-1 4.34054E-1 4.24979E-1 4.04267E-1 3.87705E-1 3.85098E-1 3.86168E-1 3.66697E-1 3.27015E-1 3.02256E-1 3.34864E-1 3.86221E-1 3.97123E-1 4.04805E-1 4.18212E-1 4.2707E-1 4.23088E-1 4.13085E-1 3.929E-1 3.27448E-1 2.89081E-1 2.844E-1 2.6433E-1 2.52469E-1 2.56095E-1 2.93627E-1 4.35318E-1 5.62424E-1 5.78891E-1 4.74397E-1 5.14536E-1 5.49241E-1 5.61792E-1 5.74171E-1 5.93333E-1 6.83601E-1 6.66685E-1 6.79098E-1 6.03737E-1 5.61061E-1 5.74372E-1 5.96502E-1 6.62455E-1 6.41129E-1 6.52562E-1 5.17563E-1 6.51205E-1 6.5573E-1 6.6505E-1 5.76122E-1 6.21554E-1 3.4774E-1 2.65177E-1 4.79372E-1 -9999 -9999 -9999 -9999 -9999 -9999 -9999 -9999 -9999 -9999 -9999 -9999 -9999 -9999 -9999 -9999 -9999 -9999 -9999 -9999 -9999 -9999 -9999 -9999 -9999 -9999 -9999 -9999 -9999 -9999 -9999 -9999 -9999 -9999 -9999 -9999 -9999 -9999 -9999 -9999 -9999
-9999 -9999 -9999 -9999 -9999 -9999 -9999 -9999 -9999 -9999 -9999 -9999 -9999 -9999 -9999 -9999 -9999 -9999 -9999 -9999 -9999 -9999 -9999 -9999 -9999 -9999 -9999 -9999 -9999 -9999 -9999 -9999 -9999 -9999 -9999 -9999 -9999 -9999 -9999 -9999 -9999 -9999 -9999 -9999 -9999 -9999 -9999 -9999 -9999 -9999 -9999 -9999 -9999 -9999 -9999 -9999 -9999 -9999 -9999 -9999 -9999 -9999 -9999 -9999 -9999 -9999 -9999 -9999 -9999 -9999 -9999 -9999 -9999 -9999 -9999 -9999 -9999 -9999 2.22378E-1 2.24629E-1 2.2885E-1 2.3001E-1 2.30667E-1 2.15902E-1 2.2498E-1 2.17955E-1 1.9696E-1 1.90176E-1 1.96242E-1 2.47535E-1 3.57182E-1 4.90601E-1 5.48719E-1 5.6752E-1 5.24673E-1 4.65744E-1 4.27566E-1 3.45348E-1 2.95662E-1 2.79712E-1 3.10897E-1 3.21094E-1 3.30019E-1 3.55037E-1 3.60553E-1 3.61201E-1 3.62907E-1 3.6248E-1 3.58649E-1 3.5421E-1 3.5887E-1 3.91837E-1 4.5332E-1 4.93057E-1 4.69847E-1 5.09708E-1 5.68748E-1 6.25658E-1 6.74746E-1 6.36975E-1 6.1706E-1 6.40016E-1 6.46133E-1 6.63337E-1 6.32405E-1 6.34678E-1 6.24152E-1 6.35266E-1 6.30816E-1 6.17956E-1 6.1446E-1 6.31813E-1 6.52657E-1 6.40739E-1 5.848E-1 6.22361E-1 6.37542E-1 6.30259E-1 6.22757E-1 6.33827E-1 6.3062E-1 6.32634E-1 5.69101E-1 5.47502E-1 4.74142E-1 4.63061E-1 4.65489E-1 4.38325E-1 4.53233E-1 4.43838E-1 4.22215E-1 3.94326E-1 3.82098E-1 4.06062E-1 4.09685E-1 3.76703E-1 3.38482E-1 3.62604E-1 4.33567E-1 4.72506E-1 4.70883E-1 4.54152E-1 4.27786E-1 4.61876E-1 4.87593E-1 5.26389E-1 5.38858E-1 4.91709E-1 4.66472E-1 4.547E-1 4.37891E-1 4.21428E-1 4.11644E-1 3.95928E-1 3.89793E-1 3.98448E-1 3.95452E-1 3.62378E-1 3.23873E-1 3.51536E-1 3.88355E-1 4.00739E-1 4.22994E-1 4.29823E-1 4.31845E-1 4.31071E-1 4.39172E-1 4.29422E-1 4.24904E-1 3.87966E-1 3.40412E-1 2.87169E-1 2.65317E-1 2.9685E-1 3.30226E-1 4.14155E-1 4.76028E-1 4.72877E-1 4.38203E-1 4.10173E-1 4.53708E-1 4.6563E-1 4.80625E-1 4.737E-1 5.10731E-1 5.30819E-1 5.54966E-1 6.7625E-1 6.57323E-1 6.59457E-1 6.80977E-1 6.30642E-1 5.53258E-1 6.33866E-1 6.59306E-1 4.18118E-1 4.77118E-1 4.01448E-1 6.5315E-1 5.35976E-1 3.21764E-1 3.23749E-1 5.55941E-1 -9999 -9999 -9999 -9999 -9999 -9999 -9999 -9999 -9999 -9999 -9999 -9999 -9999 -9999 -9999 -9999 -9999 -9999 -9999 -9999 -9999 -9999 -9999 -9999 -9999 -9999 -9999 -9999 -9999 -9999 -9999 -9999 -9999 -9999 -9999 -9999 -9999 -9999 -9999 -9999 -9999
-9999 -9999 -9999 -9999 -9999 -9999 -9999 -9999 -9999 -9999 -9999 -9999 -9999 -9999 -9999 -9999 -9999 -9999 -9999 -9999 -9999 -9999 -9999 -9999 -9999 -9999 -9999 -9999 -9999 -9999 -9999 -9999 -9999 -9999 -9999 -9999 -9999 -9999 -9999 -9999 -9999 -9999 -9999 -9999 -9999 -9999 -9999 -9999 -9999 -9999 -9999 -9999 -9999 -9999 -9999 -9999 -9999 -9999 -9999 -9999 -9999 -9999 -9999 -9999 -9999 -9999 -9999 -9999 -9999 -9999 -9999 -9999 -9999 -9999 -9999 -9999 -9999 -9999 2.24952E-1 2.27546E-1 2.29355E-1 2.31984E-1 2.31984E-1 2.13884E-1 2.12332E-1 2.19855E-1 1.9696E-1 1.90176E-1 1.97708E-1 2.35659E-1 3.56982E-1 4.90395E-1 5.67981E-1 5.6362E-1 5.04477E-1 4.45928E-1 4.08264E-1 3.19675E-1 2.76371E-1 2.81579E-1 2.92372E-1 3.05148E-1 3.31245E-1 3.39064E-1 3.40109E-1 3.43016E-1 3.44682E-1 3.44265E-1 3.38669E-1 3.37842E-1 3.56749E-1 3.65694E-1 4.1423E-1 4.49759E-1 4.69749E-1 5.09817E-1 5.49195E-1 6.06952E-1 6.58665E-1 6.60646E-1 6.45609E-1 6.67716E-1 6.57968E-1 6.56305E-1 6.52596E-1 6.46582E-1 6.34529E-1 6.25776E-1 6.06139E-1 6.03766E-1 6.23612E-1 6.5251E-1 6.24971E-1 5.69991E-1 5.31069E-1 5.58261E-1 5.8639E-1 6.06847E-1 6.26643E-1 6.25293E-1 5.88047E-1 5.98034E-1 5.29871E-1 4.74315E-1 4.09694E-1 3.7056E-1 3.62118E-1 3.76001E-1 4.32719E-1 4.23024E-1 4.15191E-1 3.72005E-1 3.60229E-1 4.06193E-1 4.36924E-1 4.45467E-1 3.56384E-1 2.91412E-1 3.50047E-1 4.61132E-1 4.83991E-1 5.0576E-1 5.05788E-1 4.77363E-1 5.26634E-1 5.61619E-1 5.32445E-1 5.06081E-1 4.76089E-1 4.67998E-1 4.53798E-1 4.33478E-1 4.07594E-1 4.05651E-1 4.01718E-1 3.99393E-1 3.93414E-1 3.90948E-1 3.46831E-1 3.838E-1 4.00813E-1 4.10534E-1 4.27723E-1 4.19036E-1 4.03697E-1 3.94923E-1 3.9931E-1 3.97006E-1 4.22115E-1 4.39578E-1 4.45524E-1 3.8735E-1 3.33285E-1 3.26021E-1 4.3134E-1 4.56868E-1 4.2813E-1 4.28502E-1 3.81386E-1 3.31181E-1 3.63222E-1 3.70822E-1 3.53841E-1 3.35423E-1 3.53191E-1 4.37055E-1 4.9245E-1 5.64267E-1 4.95872E-1 4.68454E-1 5.524E-1 5.14926E-1 5.03302E-1 5.25154E-1 5.24328E-1 5.59687E-1 6.61308E-1 3.27915E-1 4.78614E-1 5.64941E-1 3.88909E-1 4.29712E-1 5.16853E-1 -9999 -9999 -9999 -9999 -9999 -9999 -9999 -9999 -9999 -9999 -9999 -9999 -9999 -9999 -9999 -9999 -9999 -9999 -9999 -9999 -9999 -9999 -9999 -9999 -9999 -9999 -9999 -9999 -9999 -9999 -9999 -9999 -9999 -9999 -9999 -9999 -9999 -9999 -9999 -9999 -9999
-9999 -9999 -9999 -9999 -9999 -9999 -9999 -9999 -9999 -9999 -9999 -9999 -9999 -9999 -9999 -9999 -9999 -9999 -9999 -9999 -9999 -9999 -9999 -9999 -9999 -9999 -9999 -9999 -9999 -9999 -9999 -9999 -9999 -9999 -9999 -9999 -9999 -9999 -9999 -9999 -9999 -9999 -9999 -9999 -9999 -9999 -9999 -9999 -9999 -9999 -9999 -9999 -9999 -9999 -9999 -9999 -9999 -9999 -9999 -9999 -9999 -9999 -9999 -9999 -9999 -9999 -9999 -9999 -9999 -9999 -9999 -9999 -9999 -9999 -9999 -9999 -9999 2.31475E-1 2.31475E-1 2.30996E-1 2.1842E-1 2.20641E-1 2.21597E-1 2.167E-1 2.12642E-1 2.06203E-1 1.94495E-1 1.89321E-1 1.95367E-1 2.28905E-1 3.14051E-1 4.70631E-1 5.68039E-1 5.43618E-1 4.84173E-1 4.26142E-1 3.85889E-1 3.0065E-1 2.61082E-1 2.66831E-1 2.93905E-1 3.04757E-1 3.13436E-1 3.35153E-1 3.39695E-1 3.426E-1 3.44265E-1 3.41569E-1 3.3991E-1 3.37842E-1 3.38255E-1 3.44482E-1 3.91674E-1 4.88996E-1 5.48539E-1 5.28987E-1 5.65303E-1 6.03849E-1 5.84115E-1 6.72956E-1 6.58751E-1 6.72588E-1 6.50679E-1 6.46911E-1 6.32763E-1 6.18791E-1 6.41523E-1 6.45621E-1 6.44973E-1 6.34116E-1 6.40686E-1 6.0217E-1 5.62208E-1 4.8598E-1 4.14028E-1 4.07121E-1 4.47666E-1 5.63772E-1 6.11681E-1 6.31349E-1 5.68012E-1 5.55202E-1 5.24076E-1 4.69708E-1 4.01633E-1 3.66238E-1 3.85415E-1 3.93485E-1 4.29034E-1 4.3962E-1 4.23769E-1 4.24823E-1 3.79433E-1 4.37434E-1 4.78357E-1 4.92957E-1 3.9088E-1 2.90974E-1 3.04403E-1 3.53156E-1 3.87563E-1 4.34017E-1 5.11825E-1 5.4039E-1 5.3973E-1 5.66702E-1 5.21924E-1 4.71995E-1 4.58162E-1 4.55755E-1 4.36539E-1 4.21268E-1 4.15683E-1 3.92539E-1 3.88494E-1 3.92507E-1 3.94606E-1 3.54295E-1 3.5647E-1 3.80224E-1 3.87573E-1 4.05765E-1 4.17483E-1 4.06358E-1 3.80852E-1 3.51764E-1 3.44485E-1 3.43069E-1 3.50213E-1 3.9141E-1 4.25322E-1 4.62066E-1 3.84561E-1 3.93119E-1 4.53674E-1 4.2482E-1 3.80315E-1 3.87536E-1 3.49576E-1 3.07606E-1 3.29258E-1 3.38413E-1 2.83262E-1 2.42461E-1 2.54253E-1 3.38076E-1 5.0387E-1 5.00962E-1 3.92313E-1 3.05324E-1 2.87481E-1 2.68385E-1 2.9068E-1 2.71527E-1 2.55371E-1 3.72384E-1 5.908E-1 6.25846E-1 2.91469E-1 2.4388E-1 6.15035E-1 5.85394E-1 5.85445E-1 5.98362E-1 -9999 -9999 -9999 -9999 -9999 -9999 -9999 -9999 -9999 -9999 -9999 -9999 -9999 -9999 -9999 -9999 -9999 -9999 -9999 -9999 -9999 -9999 -9999 -9999 -9999 -9999 -9999 -9999 -9999 -9999 -9999 -9999 -9999 -9999 -9999 -9999 -9999 -9999 -9999 -9999
-9999 -9999 -9999 -9999 -9999 -9999 -9999 -9999 -9999 -9999 -9999 -9999 -9999 -9999 -9999 -9999 -9999 -9999 -9999 -9999 -9999 -9999 -9999 -9999 -9999 -9999 -9999 -9999 -9999 -9999 -9999 -9999 -9999 -9999 -9999 -9999 -9999 -9999 -9999 -9999 -9999 -9999 -9999 -9999 -9999 -9999 -9999 -9999 -9999 -9999 -9999 -9999 -9999 -9999 -9999 -9999 -9999 -9999 -9999 -9999 -9999 -9999 -9999 -9999 -9999 -9999 -9999 -9999 -9999 -9999 -9999 -9999 -9999 -9999 -9999 -9999 2.34121E-1 2.35452E-1 2.36453E-1 2.34966E-1 2.22237E-1 2.24485E-1 2.36815E-1 2.18591E-1 2.13262E-1 2.03651E-1 1.94785E-1 1.8762E-1 1.88342E-1 2.06836E-1 2.68257E-1 3.90256E-1 4.85941E-1 5.4417E-1 4.8405E-1 4.22528E-1 3.67114E-1 2.98711E-1 2.60369E-1 2.63779E-1 2.75797E-1 3.03583E-1 3.12642E-1 3.15237E-1 3.20845E-1 3.24072E-1 3.22666E-1 3.2307E-1 3.21457E-1 3.19447E-1 3.19045E-1 3.38057E-1 3.72803E-1 5.08502E-1 6.24985E-1 6.03131E-1 5.05392E-1 5.45387E-1 5.64982E-1 5.84204E-1 6.40589E-1 6.53907E-1 6.15122E-1 5.87637E-1 5.84232E-1 6.22827E-1 5.86125E-1 6.11959E-1 6.23753E-1 6.17137E-1 6.20467E-1 5.85721E-1 5.72969E-1 5.48732E-1 4.792E-1 4.14176E-1 4.01592E-1 4.3064E-1 5.90461E-1 6.11941E-1 5.74337E-1 5.13486E-1 4.71399E-1 4.59071E-1 4.24095E-1 4.2531E-1 4.49168E-1 4.32663E-1 4.64086E-1 4.90154E-1 4.74506E-1 4.67331E-1 4.0416E-1 4.30643E-1 4.92827E-1 5.08724E-1 3.93288E-1 2.94933E-1 2.97489E-1 3.50764E-1 3.71708E-1 3.57413E-1 4.23556E-1 5.32296E-1 5.98254E-1 5.99387E-1 5.26099E-1 4.82582E-1 4.66632E-1 4.51109E-1 4.3794E-1 4.33221E-1 4.28285E-1 4.12089E-1 3.93348E-1 3.83343E-1 3.41754E-1 3.22734E-1 3.30663E-1 3.7916E-1 3.90961E-1 4.06894E-1 4.05072E-1 3.95239E-1 3.6976E-1 3.2349E-1 3.18869E-1 3.20233E-1 3.14614E-1 3.43378E-1 3.71599E-1 3.77836E-1 3.77906E-1 3.8446E-1 4.30777E-1 4.09945E-1 3.8078E-1 3.56864E-1 3.27653E-1 2.83798E-1 3.05375E-1 3.23051E-1 2.67115E-1 2.09007E-1 2.12047E-1 3.06498E-1 4.31746E-1 3.7463E-1 2.69127E-1 1.9797E-1 1.70685E-1 1.73892E-1 1.87455E-1 1.79794E-1 1.86215E-1 2.91022E-1 3.73098E-1 4.20172E-1 5.68474E-1 6.67531E-1 6.13746E-1 6.15795E-1 6.16877E-1 5.99044E-1 -9999 -9999 -9999 -9999 -9999 -9999 -9999 -9999 -9999 -9999 -9999 -9999 -9999 -9999 -9999 -9999 -9999 -9999 -9999 -9999 -9999 -9999 -9999 -9999 -9999 -9999 -9999 -9999 -9999 -9999 -9999 -9999 -9999 -9999 -9999 -9999 -9999 -9999 -9999 -9999
-9999 -9999 -9999 -9999 -9999 -9999 -9999 -9999 -9999 -9999 -9999 -9999 -9999 -9999 -9999 -9999 -9999 -9999 -9999 -9999 -9999 -9999 -9999 -9999 -9999 -9999 -9999 -9999 -9999 -9999 -9999 -9999 -9999 -9999 -9999 -9999 -9999 -9999 -9999 -9999 -9999 -9999 -9999 -9999 -9999 -9999 -9999 -9999 -9999 -9999 -9999 -9999 -9999 -9999 -9999 -9999 -9999 -9999 -9999 -9999 -9999 -9999 -9999 -9999 -9999 -9999 -9999 -9999 -9999 -9999 -9999 -9999 -9999 -9999 -9999 2.34786E-1 2.35785E-1 2.35119E-1 2.19687E-1 2.36634E-1 2.24162E-1 2.23693E-1 2.24014E-1 2.19859E-1 2.13884E-1 2.05459E-1 1.96535E-1 1.88186E-1 1.84686E-1 1.98163E-1 2.38517E-1 3.21476E-1 4.08369E-1 4.45894E-1 4.81176E-1 4.03121E-1 3.67084E-1 2.80798E-1 2.41084E-1 2.44826E-1 2.7212E-1 2.82117E-1 2.87207E-1 2.94063E-1 3.00623E-1 3.2165E-1 3.03161E-1 3.02381E-1 3.01992E-1 3.17443E-1 3.13265E-1 3.16053E-1 3.73005E-1 4.68954E-1 6.40741E-1 5.64531E-1 4.85691E-1 5.4562E-1 5.65082E-1 6.03454E-1 6.65591E-1 6.23893E-1 5.92076E-1 5.97924E-1 5.6881E-1 6.0541E-1 5.8285E-1 5.78011E-1 5.8803E-1 6.12438E-1 6.16489E-1 6.00965E-1 6.15114E-1 6.23602E-1 5.78163E-1 5.47358E-1 5.02329E-1 4.26076E-1 5.5222E-1 6.10315E-1 5.66334E-1 5.27895E-1 5.00826E-1 4.5222E-1 4.23272E-1 4.73861E-1 4.97106E-1 4.52518E-1 4.58742E-1 5.11818E-1 5.0833E-1 4.59747E-1 4.19141E-1 4.70145E-1 5.19786E-1 5.77068E-1 3.93987E-1 3.19494E-1 3.27081E-1 3.91621E-1 4.87216E-1 4.47719E-1 4.81168E-1 5.62495E-1 6.12874E-1 5.62771E-1 5.62285E-1 5.58263E-1 5.10798E-1 4.7878E-1 4.6642E-1 4.47138E-1 4.38257E-1 4.27557E-1 4.26613E-1 3.99338E-1 3.46522E-1 3.09795E-1 3.09775E-1 3.3904E-1 3.79092E-1 3.99294E-1 3.99845E-1 3.7997E-1 3.67332E-1 3.44028E-1 3.38973E-1 3.45041E-1 3.49786E-1 3.70905E-1 3.681E-1 3.75061E-1 3.70204E-1 3.75243E-1 3.95601E-1 4.00917E-1 3.88236E-1 3.17475E-1 2.85511E-1 2.63224E-1 2.80334E-1 2.78451E-1 2.38248E-1 1.98299E-1 2.08719E-1 2.9225E-1 3.59714E-1 2.99215E-1 2.1324E-1 1.7465E-1 1.60101E-1 1.58471E-1 1.71737E-1 1.78348E-1 1.88061E-1 2.21563E-1 2.19695E-1 2.79907E-1 4.36703E-1 5.79269E-1 6.24512E-1 6.17532E-1 5.99071E-1 5.99882E-1 -9999 -9999 -9999 -9999 -9999 -9999 -9999 -9999 -9999 -9999 -9999 -9999 -9999 -9999 -9999 -9999 -9999 -9999 -9999 -9999 -9999 -9999 -9999 -9999 -9999 -9999 -9999 -9999 -9999 -9999 -9999 -9999 -9999 -9999 -9999 -9999 -9999 -9999 -9999 -9999
-9999 -9999 -9999 -9999 -9999 -9999 -9999 -9999 -9999 -9999 -9999 -9999 -9999 -9999 -9999 -9999 -9999 -9999 -9999 -9999 -9999 -9999 -9999 -9999 -9999 -9999 -9999 -9999 -9999 -9999 -9999 -9999 -9999 -9999 -9999 -9999 -9999 -9999 -9999 -9999 -9999 -9999 -9999 -9999 -9999 -9999 -9999 -9999 -9999 -9999 -9999 -9999 -9999 -9999 -9999 -9999 -9999 -9999 -9999 -9999 -9999 -9999 -9999 -9999 -9999 -9999 -9999 -9999 -9999 -9999 -9999 -9999 -9999 -9999 -9999 2.34453E-1 2.35119E-1 2.20468E-1 2.19053E-1 2.22237E-1 2.23841E-1 2.2305E-1 2.23693E-1 2.20495E-1 2.1312E-1 2.07889E-1 2.01556E-1 1.91478E-1 1.746E-1 1.93494E-1 2.10057E-1 2.48929E-1 3.08271E-1 3.6901E-1 4.03915E-1 4.03705E-1 3.48929E-1 2.58403E-1 2.37715E-1 2.39732E-1 2.48607E-1 2.55414E-1 2.65381E-1 2.89862E-1 2.96754E-1 2.97341E-1 2.985E-1 2.98114E-1 2.97341E-1 2.94464E-1 3.097E-1 3.097E-1 3.36406E-1 3.88543E-1 4.86111E-1 4.46538E-1 4.66451E-1 5.26031E-1 5.6194E-1 6.00508E-1 6.73189E-1 6.43359E-1 6.42218E-1 6.22368E-1 6.01423E-1 5.7555E-1 5.01429E-1 5.27759E-1 6.10021E-1 6.42483E-1 6.6118E-1 6.55072E-1 6.68596E-1 6.32175E-1 5.98382E-1 6.80168E-1 6.07251E-1 5.14288E-1 5.15226E-1 5.64522E-1 5.83726E-1 5.5329E-1 5.32148E-1 4.64857E-1 4.65423E-1 5.12995E-1 5.05735E-1 4.34476E-1 4.76558E-1 5.5227E-1 5.55882E-1 4.64266E-1 4.53072E-1 5.55797E-1 6.28855E-1 5.20329E-1 4.09087E-1 4.08725E-1 4.16919E-1 4.61025E-1 5.37916E-1 5.61046E-1 5.59293E-1 6.1961E-1 5.91582E-1 5.25477E-1 4.96791E-1 5.08348E-1 4.9997E-1 4.70917E-1 4.45411E-1 4.50398E-1 4.36956E-1 4.27519E-1 4.33424E-1 3.99124E-1 3.68596E-1 3.29265E-1 3.24486E-1 3.2775E-1 3.69271E-1 3.88639E-1 3.94134E-1 3.80001E-1 3.63497E-1 3.61784E-1 3.72659E-1 3.79705E-1 3.85093E-1 3.85441E-1 3.6391E-1 3.80181E-1 4.00313E-1 3.85063E-1 3.74934E-1 3.93786E-1 3.65309E-1 2.79054E-1 2.55985E-1 2.47127E-1 2.50956E-1 2.3712E-1 2.2733E-1 1.97628E-1 2.11975E-1 2.60013E-1 2.87469E-1 2.64838E-1 1.9685E-1 1.82319E-1 2.0646E-1 2.91089E-1 3.52585E-1 4.03057E-1 2.75883E-1 2.60965E-1 2.41599E-1 2.95616E-1 4.14074E-1 5.78801E-1 6.05683E-1 6.17465E-1 5.99526E-1 -9999 -9999 -9999 -9999 -9999 -9999 -9999 -9999 -9999 -9999 -9999 -9999 -9999 -9999 -9999 -9999 -9999 -9999 -9999 -9999 -9999 -9999 -9999 -9999 -9999 -9999 -9999 -9999 -9999 -9999 -9999 -9999 -9999 -9999 -9999 -9999 -9999 -9999 -9999 -9999 -9999
-9999 -9999 -9999 -9999 -9999 -9999 -9999 -9999 -9999 -9999 -9999 -9999 -9999 -9999 -9999 -9999 -9999 -9999 -9999 -9999 -9999 -9999 -9999 -9999 -9999 -9999 -9999 -9999 -9999 -9999 -9999 -9999 -9999 -9999 -9999 -9999 -9999 -9999 -9999 -9999 -9999 -9999 -9999 -9999 -9999 -9999 -9999 -9999 -9999 -9999 -9999 -9999 -9999 -9999 -9999 -9999 -9999 -9999 -9999 -9999 -9999 -9999 -9999 -9999 -9999 -9999 -9999 -9999 -9999 -9999 -9999 -9999 -9999 -9999 -9999 2.16673E-1 2.19198E-1 2.18736E-1 2.20323E-1 2.21917E-1 2.21451E-1 2.24014E-1 2.25304E-1 2.21304E-1 2.1687E-1 2.11263E-1 2.05926E-1 1.99935E-1 1.93784E-1 1.81929E-1 2.01285E-1 2.14079E-1 2.40721E-1 2.59634E-1 3.26486E-1 3.64517E-1 3.03721E-1 2.47228E-1 2.18495E-1 2.20715E-1 2.38566E-1 2.47411E-1 2.593E-1 2.68273E-1 2.72473E-1 2.7689E-1 2.78371E-1 2.75782E-1 2.73032E-1 2.89121E-1 2.87226E-1 2.86848E-1 3.32921E-1 4.07007E-1 3.77437E-1 4.16167E-1 4.6461E-1 5.02989E-1 5.02761E-1 5.22411E-1 5.81081E-1 6.37458E-1 6.61579E-1 6.22991E-1 5.95124E-1 5.81479E-1 4.92715E-1 5.35725E-1 6.13132E-1 6.42172E-1 6.91026E-1 6.87405E-1 6.86674E-1 6.68426E-1 6.28376E-1 6.98199E-1 6.41278E-1 6.29267E-1 6.03408E-1 6.18939E-1 5.74714E-1 5.51927E-1 4.69766E-1 4.80522E-1 5.5266E-1 5.73508E-1 5.06256E-1 4.35139E-1 5.37787E-1 6.01078E-1 6.11961E-1 5.08767E-1 4.92667E-1 6.36823E-1 6.18501E-1 4.63671E-1 4.76558E-1 5.49041E-1 5.83271E-1 5.62341E-1 5.52519E-1 5.72114E-1 6.20463E-1 6.09187E-1 5.66289E-1 5.14111E-1 4.83552E-1 4.82184E-1 4.84518E-1 4.52206E-1 4.41413E-1 4.22056E-1 4.09471E-1 4.04793E-1 4.04551E-1 3.97583E-1 3.90306E-1 3.81594E-1 3.93236E-1 4.03008E-1 3.98641E-1 3.84307E-1 3.80708E-1 3.64377E-1 3.10395E-1 3.11054E-1 3.26281E-1 3.34193E-1 3.49796E-1 3.58943E-1 3.57411E-1 3.6112E-1 3.88917E-1 3.82189E-1 3.69984E-1 3.85414E-1 3.53469E-1 2.75605E-1 2.48769E-1 2.41759E-1 2.48557E-1 2.68431E-1 2.87486E-1 2.74236E-1 2.2856E-1 2.27569E-1 2.16035E-1 2.04144E-1 1.74685E-1 1.7327E-1 2.8235E-1 4.17928E-1 5.6592E-1 6.45449E-1 5.80876E-1 5.6213E-1 3.80123E-1 4.53154E-1 5.54465E-1 5.69407E-1 6.1387E-1 5.99313E-1 -9999 -9999 -9999 -9999 -9999 -9999 -9999 -9999 -9999 -9999 -9999 -9999 -9999 -9999 -9999 -9999 -9999 -9999 -9999 -9999 -9999 -9999 -9999 -9999 -9999 -9999 -9999 -9999 -9999 -9999 -9999 -9999 -9999 -9999 -9999 -9999 -9999 -9999 -9999 -9999 -9999 -9999
-9999 -9999 -9999 -9999 -9999 -9999 -9999 -9999 -9999 -9999 -9999 -9999 -9999 -9999 -9999 -9999 -9999 -9999 -9999 -9999 -9999 -9999 -9999 -9999 -9999 -9999 -9999 -9999 -9999 -9999 -9999 -9999 -9999 -9999 -9999 -9999 -9999 -9999 -9999 -9999 -9999 -9999 -9999 -9999 -9999 -9999 -9999 -9999 -9999 -9999 -9999 -9999 -9999 -9999 -9999 -9999 -9999 -9999 -9999 -9999 -9999 -9999 -9999 -9999 -9999 -9999 -9999 -9999 -9999 -9999 -9999 -9999 -9999 -9999 -9999 2.16045E-1 2.19833E-1 2.20959E-1 2.22877E-1 2.23198E-1 2.20813E-1 2.2209E-1 2.24336E-1 2.22582E-1 2.19079E-1 2.15615E-1 2.1143E-1 2.09891E-1 2.05019E-1 1.98323E-1 1.98913E-1 2.02478E-1 2.0324E-1 2.10224E-1 2.2342E-1 2.4946E-1 2.41761E-1 2.16291E-1 2.13481E-1 2.14583E-1 2.19298E-1 2.26022E-1 2.50176E-1 2.5701E-1 2.6557E-1 2.71742E-1 2.74308E-1 2.69381E-1 2.67205E-1 2.654E-1 2.78606E-1 2.83281E-1 3.6963E-1 5.24839E-1 5.45151E-1 4.14712E-1 4.4927E-1 4.81094E-1 4.94931E-1 6.01268E-1 6.56502E-1 6.62242E-1 6.31143E-1 6.33472E-1 6.03086E-1 6.1282E-1 5.3313E-1 5.37141E-1 6.25383E-1 6.49823E-1 6.93994E-1 7.01083E-1 6.58426E-1 6.39513E-1 6.42618E-1 6.77637E-1 6.63158E-1 6.73297E-1 6.64364E-1 6.88561E-1 6.57047E-1 5.57936E-1 4.44998E-1 4.84117E-1 6.02765E-1 6.03546E-1 5.48359E-1 5.37212E-1 5.7178E-1 6.42494E-1 6.0367E-1 5.55647E-1 5.59255E-1 6.70617E-1 6.26819E-1 4.98829E-1 5.61194E-1 6.25487E-1 6.29962E-1 6.22748E-1 6.30418E-1 6.17092E-1 6.13744E-1 5.95489E-1 5.5085E-1 5.23992E-1 4.90335E-1 4.65507E-1 4.57007E-1 4.40245E-1 4.4227E-1 4.37984E-1 4.2376E-1 4.18743E-1 4.12844E-1 4.15724E-1 4.12349E-1 4.02765E-1 4.07019E-1 4.19639E-1 4.16204E-1 4.14157E-1 3.71487E-1 3.25975E-1 2.96607E-1 2.94547E-1 2.8795E-1 2.90345E-1 3.05678E-1 3.08027E-1 3.11432E-1 3.27287E-1 3.51376E-1 3.80777E-1 3.69509E-1 3.69753E-1 3.38641E-1 3.15317E-1 2.67466E-1 2.39551E-1 2.65212E-1 3.2594E-1 4.10709E-1 4.09906E-1 3.31157E-1 2.98282E-1 2.42323E-1 1.89738E-1 1.66983E-1 1.64255E-1 2.03607E-1 3.49518E-1 5.26273E-1 6.42225E-1 4.93205E-1 4.32798E-1 5.67647E-1 6.15674E-1 6.20619E-1 5.95668E-1 5.9689E-1 -9999 -9999 -9999 -9999 -9999 -9999 -9999 -9999 -9999 -9999 -9999 -9999 -9999 -9999 -9999 -9999 -9999 -9999 -9999 -9999 -9999 -9999 -9999 -9999 -9999 -9999 -9999 -9999 -9999 -9999 -9999 -9999 -9999 -9999 -9999 -9999 -9999 -9999 -9999 -9999 -9999 -9999 -9999
-9999 -9999 -9999 -9999 -9999 -9999 -9999 -9999 -9999 -9999 -9999 -9999 -9999 -9999 -9999 -9999 -9999 -9999 -9999 -9999 -9999 -9999 -9999 -9999 -9999 -9999 -9999 -9999 -9999 -9999 -9999 -9999 -9999 -9999 -9999 -9999 -9999 -9999 -9999 -9999 -9999 -9999 -9999 -9999 -9999 -9999 -9999 -9999 -9999 -9999 -9999 -9999 -9999 -9999 -9999 -9999 -9999 -9999 -9999 -9999 -9999 -9999 -9999 -9999 -9999 -9999 -9999 -9999 -9999 -9999 -9999 -9999 -9999 -9999 2.14169E-1 2.16673E-1 2.1937E-1 2.22877E-1 2.24485E-1 2.2209E-1 2.21132E-1 2.21132E-1 2.19396E-1 2.21623E-1 2.19713E-1 2.15784E-1 2.16098E-1 2.16411E-1 2.13767E-1 2.10057E-1 2.05788E-1 2.03677E-1 1.98779E-1 1.98189E-1 1.86689E-1 1.88536E-1 1.90528E-1 2.04304E-1 2.07027E-1 2.09941E-1 2.14583E-1 2.18981E-1 2.22973E-1 2.31087E-1 2.40751E-1 2.4999E-1 2.654E-1 2.48443E-1 2.62886E-1 2.60387E-1 2.69972E-1 2.83656E-1 3.8792E-1 5.63097E-1 5.82505E-1 4.61936E-1 4.35813E-1 4.66687E-1 4.78649E-1 5.6218E-1 6.38029E-1 6.71735E-1 6.2659E-1 5.87869E-1 6.14412E-1 6.29006E-1 5.90037E-1 6.32218E-1 6.65842E-1 6.60672E-1 6.97149E-1 7.00914E-1 6.64681E-1 6.16858E-1 6.87877E-1 6.91482E-1 7.19508E-1 6.92549E-1 7.02756E-1 7.15834E-1 6.84868E-1 5.62289E-1 5.18226E-1 5.56241E-1 6.07264E-1 6.47886E-1 6.09227E-1 6.4569E-1 6.32833E-1 6.4486E-1 6.66275E-1 6.55535E-1 6.5201E-1 6.51908E-1 5.67975E-1 5.70625E-1 6.36599E-1 6.23067E-1 5.78491E-1 5.55634E-1 5.89275E-1 5.98088E-1 5.76699E-1 5.39568E-1 4.99721E-1 4.78123E-1 4.60944E-1 4.58306E-1 4.62113E-1 4.61318E-1 4.71614E-1 4.68954E-1 4.79613E-1 4.44488E-1 4.34079E-1 4.33233E-1 4.35784E-1 4.25094E-1 4.20627E-1 4.26561E-1 4.19359E-1 4.14755E-1 3.67673E-1 3.17431E-1 3.20994E-1 3.32716E-1 3.05645E-1 2.82581E-1 2.73199E-1 2.65486E-1 2.65509E-1 2.73426E-1 3.03797E-1 3.34861E-1 3.46793E-1 3.0723E-1 3.37988E-1 3.57336E-1 2.93206E-1 2.33185E-1 2.42023E-1 3.01057E-1 4.17028E-1 5.03729E-1 4.4821E-1 4.39205E-1 4.13918E-1 2.96751E-1 2.03584E-1 1.65411E-1 2.0065E-1 3.29729E-1 3.96354E-1 6.32722E-1 3.39616E-1 3.04574E-1 6.47409E-1 6.3256E-1 5.96299E-1 5.97647E-1 -9999 -9999 -9999 -9999 -9999 -9999 -9999 -9999 -9999 -9999 -9999 -9999 -9999 -9999 -9999 -9999 -9999 -9999 -9999 -9999 -9999 -9999 -9999 -9999 -9999 -9999 -9999 -9999 -9999 -9999 -9999 -9999 -9999 -9999 -9999 -9999 -9999 -9999 -9999 -9999 -9999 -9999 -9999 -9999
-9999 -9999 -9999 -9999 -9999 -9999 -9999 -9999 -9999 -9999 -9999 -9999 -9999 -9999 -9999 -9999 -9999 -9999 -9999 -9999 -9999 -9999 -9999 -9999 -9999 -9999 -9999 -9999 -9999 -9999 -9999 -9999 -9999 -9999 -9999 -9999 -9999 -9999 -9999 -9999 -9999 -9999 -9999 -9999 -9999 -9999 -9999 -9999 -9999 -9999 -9999 -9999 -9999 -9999 -9999 -9999 -9999 -9999 -9999 -9999 -9999 -9999 -9999 -9999 -9999 -9999 -9999 -9999 -9999 -9999 -9999 -9999 -9999 -9999 2.14481E-1 2.14339E-1 2.1937E-1 2.23198E-1 2.2273E-1 2.23693E-1 2.23371E-1 2.20348E-1 2.20348E-1 2.2003E-1 2.19396E-1 2.1704E-1 2.17355E-1 2.21476E-1 2.21967E-1 2.22287E-1 2.19104E-1 2.10531E-1 2.0747E-1 2.04141E-1 1.98939E-1 1.9835E-1 1.8516E-1 1.86842E-1 1.89258E-1 1.95586E-1 2.00288E-1 2.16774E-1 2.17572E-1 2.23294E-1 2.30103E-1 2.37565E-1 2.42624E-1 2.44667E-1 2.60031E-1 2.56491E-1 2.64542E-1 2.77318E-1 4.07282E-1 5.23822E-1 5.98245E-1 5.20557E-1 5.21681E-1 5.42061E-1 6.00876E-1 6.30033E-1 6.65945E-1 6.71498E-1 6.58749E-1 5.9443E-1 6.29437E-1 6.30727E-1 6.49726E-1 6.52974E-1 6.92395E-1 6.90255E-1 6.52509E-1 6.8677E-1 6.50147E-1 6.91205E-1 6.89752E-1 7.06936E-1 6.72568E-1 6.99608E-1 6.3647E-1 7.19519E-1 6.21694E-1 5.88575E-1 6.28364E-1 6.07545E-1 6.44964E-1 6.64234E-1 6.65447E-1 6.90235E-1 6.90602E-1 6.83669E-1 6.55412E-1 6.29973E-1 5.97685E-1 6.37798E-1 6.27489E-1 6.38027E-1 6.37502E-1 5.77944E-1 5.38312E-1 4.8469E-1 5.13171E-1 5.66311E-1 5.38119E-1 5.11871E-1 4.83553E-1 4.65982E-1 4.6818E-1 4.6508E-1 4.86342E-1 4.8901E-1 4.985E-1 5.06685E-1 5.07337E-1 4.9767E-1 4.64106E-1 4.65676E-1 4.62159E-1 4.57239E-1 4.47568E-1 4.44218E-1 4.2683E-1 4.0037E-1 3.81723E-1 3.08117E-1 3.22866E-1 3.63795E-1 3.62645E-1 3.2192E-1 2.85953E-1 2.67564E-1 2.92457E-1 3.14645E-1 3.13777E-1 2.90964E-1 2.87991E-1 2.77048E-1 3.37473E-1 3.81097E-1 3.1317E-1 2.41155E-1 2.19391E-1 2.36404E-1 3.11143E-1 4.67064E-1 5.31001E-1 5.69156E-1 6.02519E-1 5.34018E-1 3.50123E-1 1.96114E-1 2.12644E-1 3.91472E-1 5.51519E-1 6.21423E-1 6.70388E-1 5.75483E-1 5.98769E-1 6.32343E-1 5.97059E-1 -9999 -9999 -9999 -9999 -9999 -9999 -9999 -9999 -9999 -9999 -9999 -9999 -9999 -9999 -9999 -9999 -9999 -9999 -9999 -9999 -9999 -9999 -9999 -9999 -9999 -9999 -9999 -9999 -9999 -9999 -9999 -9999 -9999 -9999 -9999 -9999 -9999 -9999 -9999 -9999 -9999 -9999 -9999 -9999 -9999
-9999 -9999 -9999 -9999 -9999 -9999 -9999 -9999 -9999 -9999 -9999 -9999 -9999 -9999 -9999 -9999 -9999 -9999 -9999 -9999 -9999 -9999 -9999 -9999 -9999 -9999 -9999 -9999 -9999 -9999 -9999 -9999 -9999 -9999 -9999 -9999 -9999 -9999 -9999 -9999 -9999 -9999 -9999 -9999 -9999 -9999 -9999 -9999 -9999 -9999 -9999 -9999 -9999 -9999 -9999 -9999 -9999 -9999 -9999 -9999 -9999 -9999 -9999 -9999 -9999 -9999 -9999 -9999 -9999 -9999 -9999 -9999 -9999 2.19198E-1 2.17618E-1 2.16844E-1 2.20641E-1 2.24807E-1 2.25627E-1 2.25951E-1 2.25951E-1 2.24832E-1 2.24188E-1 2.22582E-1 2.19567E-1 2.1925E-1 2.20838E-1 2.23248E-1 2.31701E-1 2.40034E-1 2.41566E-1 2.41905E-1 2.41566E-1 2.3652E-1 2.26496E-1 2.19762E-1 2.11931E-1 1.90682E-1 1.90397E-1 2.09021E-1 2.03568E-1 2.03429E-1 2.05536E-1 2.07963E-1 2.24902E-1 2.27991E-1 2.35229E-1 2.41606E-1 2.55787E-1 2.47271E-1 2.60605E-1 2.95868E-1 3.69549E-1 4.41629E-1 4.80777E-1 5.00944E-1 5.80381E-1 5.80484E-1 5.7195E-1 6.29411E-1 6.79083E-1 6.56621E-1 6.2871E-1 5.71725E-1 6.56013E-1 6.83227E-1 6.93963E-1 6.87168E-1 7.01488E-1 6.5355E-1 6.70934E-1 6.89938E-1 6.96726E-1 6.79257E-1 5.98846E-1 6.36922E-1 6.18012E-1 7.19727E-1 5.60128E-1 7.2268E-1 6.04295E-1 6.40936E-1 6.94198E-1 6.88177E-1 6.6857E-1 6.9691E-1 7.07209E-1 6.8561E-1 6.92263E-1 6.15182E-1 5.69655E-1 5.56433E-1 5.53001E-1 6.12901E-1 6.57594E-1 6.5125E-1 5.92925E-1 5.52973E-1 4.48199E-1 3.77162E-1 4.4059E-1 5.15925E-1 5.0405E-1 4.8936E-1 4.47659E-1 4.4638E-1 4.92565E-1 4.99802E-1 5.02915E-1 5.24128E-1 5.17924E-1 5.02961E-1 4.94977E-1 4.96781E-1 5.04086E-1 4.71947E-1 4.70849E-1 4.47797E-1 4.22951E-1 4.22874E-1 4.22902E-1 4.01563E-1 3.56551E-1 2.88269E-1 2.9793E-1 3.54298E-1 3.90384E-1 3.76416E-1 3.27845E-1 3.08668E-1 3.54078E-1 3.95681E-1 3.68609E-1 2.93131E-1 2.62342E-1 2.78191E-1 3.37347E-1 3.86553E-1 3.49172E-1 2.8142E-1 2.42591E-1 2.24443E-1 2.59375E-1 3.5785E-1 5.40242E-1 5.98395E-1 6.29429E-1 6.61834E-1 6.03991E-1 4.11093E-1 3.40326E-1 4.8723E-1 6.19315E-1 6.58203E-1 5.63221E-1 4.69223E-1 5.62047E-1 5.92853E-1 -9999 -9999 -9999 -9999 -9999 -9999 -9999 -9999 -9999 -9999 -9999 -9999 -9999 -9999 -9999 -9999 -9999 -9999 -9999 -9999 -9999 -9999 -9999 -9999 -9999 -9999 -9999 -9999 -9999 -9999 -9999 -9999 -9999 -9999 -9999 -9999 -9999 -9999 -9999 -9999 -9999 -9999 -9999 -9999 -9999 -9999
-9999 -9999 -9999 -9999 -9999 -9999 -9999 -9999 -9999 -9999 -9999 -9999 -9999 -9999 -9999 -9999 -9999 -9999 -9999 -9999 -9999 -9999 -9999 -9999 -9999 -9999 -9999 -9999 -9999 -9999 -9999 -9999 -9999 -9999 -9999 -9999 -9999 -9999 -9999 -9999 -9999 -9999 -9999 -9999 -9999 -9999 -9999 -9999 -9999 -9999 -9999 -9999 -9999 -9999 -9999 -9999 -9999 -9999 -9999 -9999 -9999 -9999 -9999 -9999 -9999 -9999 -9999 -9999 -9999 -9999 -9999 -9999 2.41843E-1 2.26573E-1 2.21278E-1 2.21278E-1 2.24485E-1 2.25627E-1 2.29204E-1 2.31171E-1 2.284E-1 2.27748E-1 2.26449E-1 2.22755E-1 2.22755E-1 2.23075E-1 2.25975E-1 2.29403E-1 2.38351E-1 2.59068E-1 2.97847E-1 3.13606E-1 3.48682E-1 3.27994E-1 3.14176E-1 2.81705E-1 2.46017E-1 2.10555E-1 1.98221E-1 1.99992E-1 2.06141E-1 2.2458E-1 2.11027E-1 2.10411E-1 2.08126E-1 2.09961E-1 2.28969E-1 2.36896E-1 2.38078E-1 2.53516E-1 2.72163E-1 3.66226E-1 4.6256E-1 5.01575E-1 4.61765E-1 4.42207E-1 5.01735E-1 5.91542E-1 6.48024E-1 6.47693E-1 6.82263E-1 6.66708E-1 6.20178E-1 5.33653E-1 6.4097E-1 6.77778E-1 7.00133E-1 6.8838E-1 6.54303E-1 6.1712E-1 6.97858E-1 7.00959E-1 6.83143E-1 6.8328E-1 5.41208E-1 5.80943E-1 6.00224E-1 7.08413E-1 4.82051E-1 6.6693E-1 6.80803E-1 7.18835E-1 7.19798E-1 7.36984E-1 7.24129E-1 7.14125E-1 6.83522E-1 6.17498E-1 6.63746E-1 6.42057E-1 5.70163E-1 4.07949E-1 4.03754E-1 5.73273E-1 6.38574E-1 6.3999E-1 5.91453E-1 4.98905E-1 3.50965E-1 3.14038E-1 3.79284E-1 4.83743E-1 5.19397E-1 4.78407E-1 3.98753E-1 4.13484E-1 4.89863E-1 5.36386E-1 5.30726E-1 5.24534E-1 4.92729E-1 4.72597E-1 4.66255E-1 4.8478E-1 4.84669E-1 4.40062E-1 4.44722E-1 4.37215E-1 4.12298E-1 4.09843E-1 4.03164E-1 3.87556E-1 3.58188E-1 3.27376E-1 3.26105E-1 3.71645E-1 4.02378E-1 4.14807E-1 3.83295E-1 3.687E-1 3.97267E-1 4.17462E-1 3.77323E-1 2.93538E-1 2.48073E-1 2.55225E-1 2.90849E-1 3.47324E-1 3.8212E-1 3.49665E-1 2.87869E-1 2.29774E-1 2.41603E-1 2.75936E-1 3.2841E-1 4.15517E-1 5.61498E-1 5.90631E-1 6.67191E-1 6.65642E-1 5.61168E-1 5.78762E-1 5.52984E-1 5.66457E-1 4.52491E-1 4.52087E-1 5.82604E-1 5.94886E-1 -9999 -9999 -9999 -9999 -9999 -9999 -9999 -9999 -9999 -9999 -9999 -9999 -9999 -9999 -9999 -9999 -9999 -9999 -9999 -9999 -9999 -9999 -9999 -9999 -9999 -9999 -9999 -9999 -9999 -9999 -9999 -9999 -9999 -9999 -9999 -9999 -9999 -9999 -9999 -9999 -9999 -9999 -9999 -9999 -9999 -9999
-9999 -9999 -9999 -9999 -9999 -9999 -9999 -9999 -9999 -9999 -9999 -9999 -9999 -9999 -9999 -9999 -9999 -9999 -9999 -9999 -9999 -9999 -9999 -9999 -9999 -9999 -9999 -9999 -9999 -9999 -9999 -9999 -9999 -9999 -9999 -9999 -9999 -9999 -9999 -9999 -9999 -9999 -9999 -9999 -9999 -9999 -9999 -9999 -9999 -9999 -9999 -9999 -9999 -9999 -9999 -9999 -9999 -9999 -9999 -9999 -9999 -9999 -9999 -9999 -9999 -9999 -9999 -9999 -9999 -9999 -9999 2.42862E-1 2.29833E-1 2.28525E-1 2.2513E-1 2.27398E-1 2.30338E-1 2.29858E-1 2.32489E-1 2.34809E-1 2.32007E-1 2.29053E-1 2.27423E-1 2.25329E-1 2.12052E-1 2.13291E-1 2.15015E-1 2.34014E-1 2.41386E-1 2.64612E-1 3.13428E-1 3.2974E-1 3.62081E-1 3.62278E-1 3.62667E-1 3.4497E-1 3.42554E-1 2.59983E-1 2.13957E-1 2.0403E-1 2.10719E-1 2.18196E-1 2.18511E-1 2.14288E-1 2.11808E-1 2.09655E-1 2.25074E-1 2.32424E-1 2.68482E-1 3.24703E-1 3.6968E-1 3.85031E-1 4.03857E-1 4.62138E-1 4.61992E-1 5.02008E-1 4.93149E-1 5.33024E-1 5.72356E-1 6.47779E-1 6.78457E-1 6.51937E-1 6.50762E-1 5.13852E-1 5.42703E-1 6.22886E-1 6.62313E-1 6.89638E-1 6.16913E-1 6.59286E-1 7.12716E-1 6.95068E-1 6.94901E-1 7.18622E-1 7.16063E-1 7.19671E-1 7.16519E-1 7.26457E-1 7.23429E-1 7.03131E-1 7.10425E-1 7.43119E-1 7.07763E-1 7.13771E-1 6.69253E-1 6.21709E-1 5.98457E-1 5.52735E-1 6.16029E-1 6.12237E-1 5.11883E-1 3.33011E-1 3.21896E-1 4.76929E-1 6.15769E-1 6.28265E-1 5.6457E-1 4.18217E-1 3.07011E-1 3.12401E-1 4.14044E-1 5.69435E-1 5.59374E-1 4.80254E-1 3.88389E-1 4.35593E-1 5.0607E-1 5.55353E-1 4.95141E-1 4.85812E-1 4.89754E-1 4.67999E-1 4.50119E-1 4.64256E-1 4.6969E-1 4.52871E-1 4.13587E-1 4.12102E-1 3.9465E-1 3.97106E-1 3.85503E-1 3.70298E-1 3.9176E-1 4.13681E-1 3.97699E-1 4.3101E-1 4.19146E-1 4.19065E-1 4.23321E-1 4.17328E-1 4.23665E-1 4.18805E-1 3.79144E-1 3.01696E-1 2.57234E-1 2.3667E-1 2.39452E-1 2.82222E-1 3.69278E-1 4.18989E-1 3.32345E-1 2.33429E-1 2.10027E-1 2.07529E-1 2.06465E-1 2.27164E-1 3.22358E-1 4.165E-1 4.23717E-1 4.4081E-1 5.1021E-1 4.7189E-1 3.84402E-1 4.00482E-1 3.87675E-1 5.03889E-1 5.7994E-1 5.95857E-1 -9999 -9999 -9999 -9999 -9999 -9999 -9999 -9999 -9999 -9999 -9999 -9999 -9999 -9999 -9999 -9999 -9999 -9999 -9999 -9999 -9999 -9999 -9999 -9999 -9999 -9999 -9999 -9999 -9999 -9999 -9999 -9999 -9999 -9999 -9999 -9999 -9999 -9999 -9999 -9999 -9999 -9999 -9999 -9999 -9999 -9999
-9999 -9999 -9999 -9999 -9999 -9999 -9999 -9999 -9999 -9999 -9999 -9999 -9999 -9999 -9999 -9999 -9999 -9999 -9999 -9999 -9999 -9999 -9999 -9999 -9999 -9999 -9999 -9999 -9999 -9999 -9999 -9999 -9999 -9999 -9999 -9999 -9999 -9999 -9999 -9999 -9999 -9999 -9999 -9999 -9999 -9999 -9999 -9999 -9999 -9999 -9999 -9999 -9999 -9999 -9999 -9999 -9999 -9999 -9999 -9999 -9999 -9999 -9999 -9999 -9999 -9999 -9999 -9999 -9999 -9999 -9999 2.24633E-1 2.25602E-1 2.23519E-1 2.27073E-1 2.33966E-1 2.35141E-1 2.36141E-1 2.35807E-1 2.34322E-1 2.34654E-1 2.32336E-1 2.28249E-1 2.28249E-1 2.14536E-1 2.13768E-1 2.17523E-1 2.21007E-1 2.42403E-1 2.65332E-1 3.3062E-1 3.65277E-1 3.79729E-1 3.79447E-1 3.98544E-1 3.95863E-1 3.59492E-1 3.24929E-1 2.50848E-1 2.1288E-1 2.14434E-1 2.37723E-1 2.39243E-1 2.379E-1 2.33571E-1 2.27665E-1 2.22355E-1 2.35406E-1 3.03958E-1 4.06712E-1 4.45025E-1 4.61708E-1 3.65929E-1 4.03761E-1 4.82086E-1 5.12848E-1 5.72244E-1 5.91874E-1 6.11212E-1 6.47971E-1 6.71487E-1 6.81803E-1 6.65155E-1 5.45049E-1 6.00015E-1 6.52571E-1 6.65424E-1 6.82154E-1 6.4044E-1 6.47997E-1 6.59296E-1 6.58921E-1 7.10965E-1 6.73805E-1 6.45044E-1 6.79631E-1 6.47997E-1 6.94405E-1 7.43068E-1 7.42437E-1 7.33249E-1 7.26414E-1 6.72049E-1 6.71041E-1 6.59473E-1 5.33735E-1 4.27527E-1 4.88533E-1 5.94846E-1 5.60645E-1 3.99077E-1 2.97552E-1 2.91169E-1 4.1475E-1 6.05794E-1 6.0076E-1 5.3269E-1 3.64352E-1 2.98908E-1 3.70161E-1 5.39323E-1 6.03507E-1 5.52211E-1 4.50548E-1 4.08745E-1 4.73251E-1 5.54426E-1 5.51913E-1 4.99602E-1 4.73751E-1 4.63541E-1 4.55242E-1 4.41714E-1 4.50864E-1 4.55157E-1 4.46845E-1 4.00988E-1 3.77029E-1 3.40903E-1 3.25916E-1 3.23426E-1 3.54176E-1 3.9477E-1 4.28427E-1 4.27016E-1 4.56017E-1 4.50957E-1 4.24088E-1 4.27417E-1 4.39444E-1 4.25012E-1 3.92488E-1 3.72062E-1 3.2346E-1 2.80993E-1 2.42499E-1 2.35406E-1 2.67582E-1 3.66867E-1 4.43162E-1 3.47547E-1 2.36901E-1 2.14881E-1 2.21371E-1 2.30245E-1 2.49804E-1 3.01883E-1 2.67598E-1 2.4391E-1 2.86097E-1 3.80793E-1 3.34732E-1 2.793E-1 3.31737E-1 4.60059E-1 5.95194E-1 5.8572E-1 5.9655E-1 -9999 -9999 -9999 -9999 -9999 -9999 -9999 -9999 -9999 -9999 -9999 -9999 -9999 -9999 -9999 -9999 -9999 -9999 -9999 -9999 -9999 -9999 -9999 -9999 -9999 -9999 -9999 -9999 -9999 -9999 -9999 -9999 -9999 -9999 -9999 -9999 -9999 -9999 -9999 -9999 -9999 -9999 -9999 -9999 -9999 -9999
-9999 -9999 -9999 -9999 -9999 -9999 -9999 -9999 -9999 -9999 -9999 -9999 -9999 -9999 -9999 -9999 -9999 -9999 -9999 -9999 -9999 -9999 -9999 -9999 -9999 -9999 -9999 -9999 -9999 -9999 -9999 -9999 -9999 -9999 -9999 -9999 -9999 -9999 -9999 -9999 -9999 -9999 -9999 -9999 -9999 -9999 -9999 -9999 -9999 -9999 -9999 -9999 -9999 -9999 -9999 -9999 -9999 -9999 -9999 -9999 -9999 -9999 -9999 -9999 -9999 -9999 -9999 -9999 -9999 2.16188E-1 2.17302E-1 2.20468E-1 2.23346E-1 2.23198E-1 2.27723E-1 2.36964E-1 2.39494E-1 2.40506E-1 2.39494E-1 2.39337E-1 2.39001E-1 2.37993E-1 2.19566E-1 2.17985E-1 2.17355E-1 2.15953E-1 2.1658E-1 2.18469E-1 2.23736E-1 2.62461E-1 3.30766E-1 3.62234E-1 3.79565E-1 3.97644E-1 4.55691E-1 4.13749E-1 3.58611E-1 3.24283E-1 2.70245E-1 2.40076E-1 2.20094E-1 2.41427E-1 2.45009E-1 2.45351E-1 2.39917E-1 2.32909E-1 2.27513E-1 2.43483E-1 3.3342E-1 3.68593E-1 4.21696E-1 4.41258E-1 4.41743E-1 4.61811E-1 4.52953E-1 4.92509E-1 5.7171E-1 5.91374E-1 6.2982E-1 6.66255E-1 7.04363E-1 6.99687E-1 6.68855E-1 5.52038E-1 6.42044E-1 6.98055E-1 6.86725E-1 6.75799E-1 5.97254E-1 6.41819E-1 6.25201E-1 7.20353E-1 6.76897E-1 7.10847E-1 7.23088E-1 7.25954E-1 7.32947E-1 7.22563E-1 7.18043E-1 6.97735E-1 6.8871E-1 7.21898E-1 6.77706E-1 6.20555E-1 6.02129E-1 4.78053E-1 3.91778E-1 4.42116E-1 4.21501E-1 3.69836E-1 2.8005E-1 2.43921E-1 2.65021E-1 3.2466E-1 4.53838E-1 5.00208E-1 4.37217E-1 3.73837E-1 3.44451E-1 4.13917E-1 5.84418E-1 6.00171E-1 5.2803E-1 4.30003E-1 4.63618E-1 5.41975E-1 5.66324E-1 5.29735E-1 4.79948E-1 4.65643E-1 4.52365E-1 4.4183E-1 4.37681E-1 4.39869E-1 4.29689E-1 4.25504E-1 4.14062E-1 3.55031E-1 3.17715E-1 3.12928E-1 3.24268E-1 3.69334E-1 3.92122E-1 3.94655E-1 4.15267E-1 4.73796E-1 4.9242E-1 4.32802E-1 4.19675E-1 4.44477E-1 4.31037E-1 4.05344E-1 3.93039E-1 3.46294E-1 3.0122E-1 2.72936E-1 2.6502E-1 3.18068E-1 4.22015E-1 4.28642E-1 3.08585E-1 2.19029E-1 2.08328E-1 2.3527E-1 2.69669E-1 3.00156E-1 2.44682E-1 1.88217E-1 1.83749E-1 2.17914E-1 2.67201E-1 2.59059E-1 2.81411E-1 4.39449E-1 5.73528E-1 5.8062E-1 5.953E-1 5.96786E-1 -9999 -9999 -9999 -9999 -9999 -9999 -9999 -9999 -9999 -9999 -9999 -9999 -9999 -9999 -9999 -9999 -9999 -9999 -9999 -9999 -9999 -9999 -9999 -9999 -9999 -9999 -9999 -9999 -9999 -9999 -9999 -9999 -9999 -9999 -9999 -9999 -9999 -9999 -9999 -9999 -9999 -9999 -9999 -9999 -9999 -9999
-9999 -9999 -9999 -9999 -9999 -9999 -9999 -9999 -9999 -9999 -9999 -9999 -9999 -9999 -9999 -9999 -9999 -9999 -9999 -9999 -9999 -9999 -9999 -9999 -9999 -9999 -9999 -9999 -9999 -9999 -9999 -9999 -9999 -9999 -9999 -9999 -9999 -9999 -9999 -9999 -9999 -9999 -9999 -9999 -9999 -9999 -9999 -9999 -9999 -9999 -9999 -9999 -9999 -9999 -9999 -9999 -9999 -9999 -9999 -9999 -9999 -9999 -9999 -9999 -9999 -9999 -9999 -9999 2.15248E-1 2.18077E-1 2.18565E-1 2.22384E-1 2.22877E-1 2.25453E-1 2.30995E-1 2.35141E-1 2.40169E-1 2.40506E-1 2.38664E-1 2.41702E-1 2.43401E-1 2.40529E-1 2.25324E-1 2.25002E-1 2.21325E-1 2.19418E-1 2.17209E-1 2.1487E-1 2.21495E-1 2.59254E-1 3.1369E-1 3.44611E-1 3.80169E-1 3.97927E-1 4.5194E-1 4.32417E-1 3.76354E-1 3.38235E-1 3.04776E-1 2.55222E-1 2.41766E-1 2.42963E-1 2.4948E-1 2.52606E-1 2.4741E-1 2.36072E-1 2.35739E-1 2.8932E-1 3.51065E-1 3.84264E-1 3.83918E-1 4.02565E-1 4.6107E-1 4.80944E-1 5.12001E-1 5.51694E-1 5.90677E-1 6.47313E-1 6.47313E-1 7.01083E-1 6.88027E-1 6.51253E-1 6.65867E-1 6.00671E-1 6.53078E-1 7.08236E-1 5.64447E-1 5.1775E-1 5.51551E-1 6.32261E-1 6.77172E-1 7.02755E-1 7.11413E-1 7.00702E-1 7.11379E-1 7.10985E-1 7.075E-1 7.13586E-1 6.86154E-1 6.95869E-1 7.06966E-1 7.04868E-1 7.04603E-1 6.48932E-1 5.51838E-1 4.06109E-1 3.4103E-1 3.61277E-1 3.35999E-1 2.627E-1 2.30923E-1 2.58204E-1 3.25058E-1 3.99882E-1 3.87959E-1 3.85665E-1 4.18262E-1 4.67048E-1 4.66527E-1 5.09681E-1 6.2094E-1 5.85111E-1 4.92476E-1 4.843E-1 5.48967E-1 6.05396E-1 5.84923E-1 5.15511E-1 4.84348E-1 4.80398E-1 4.72672E-1 4.6268E-1 4.57007E-1 4.59831E-1 4.37969E-1 4.3609E-1 4.20685E-1 3.95421E-1 3.26704E-1 3.1728E-1 3.39163E-1 3.96959E-1 4.3708E-1 4.14857E-1 4.19928E-1 5.06575E-1 5.25614E-1 4.4467E-1 4.30522E-1 4.46734E-1 4.51076E-1 4.3422E-1 4.30697E-1 3.73541E-1 3.27398E-1 3.20681E-1 3.55277E-1 4.27259E-1 4.70885E-1 4.03338E-1 2.93594E-1 2.2044E-1 2.07529E-1 2.19424E-1 2.45139E-1 2.36599E-1 1.8643E-1 1.82814E-1 2.3789E-1 2.65737E-1 2.18337E-1 2.19114E-1 3.19452E-1 4.914E-1 6.15706E-1 6.10259E-1 5.96072E-1 5.96773E-1 5.7824E-1 -9999 -9999 -9999 -9999 -9999 -9999 -9999 -9999 -9999 -9999 -9999 -9999 -9999 -9999 -9999 -9999 -9999 -9999 -9999 -9999 -9999 -9999 -9999 -9999 -9999 -9999 -9999 -9999 -9999 -9999 -9999 -9999 -9999 -9999 -9999 -9999 -9999 -9999 -9999 -9999 -9999 -9999 -9999 -9999 -9999
-9999 -9999 -9999 -9999 -9999 -9999 -9999 -9999 -9999 -9999 -9999 -9999 -9999 -9999 -9999 -9999 -9999 -9999 -9999 -9999 -9999 -9999 -9999 -9999 -9999 -9999 -9999 -9999 -9999 -9999 -9999 -9999 -9999 -9999 -9999 -9999 -9999 -9999 -9999 -9999 -9999 -9999 -9999 -9999 -9999 -9999 -9999 -9999 -9999 -9999 -9999 -9999 -9999 -9999 -9999 -9999 -9999 -9999 -9999 -9999 -9999 -9999 -9999 -9999 -9999 -9999 -9999 2.16188E-1 2.19978E-1 2.21744E-1 2.25278E-1 2.28852E-1 2.27723E-1 2.3001E-1 2.33635E-1 2.36475E-1 2.39494E-1 2.39831E-1 2.38664E-1 2.41702E-1 2.44766E-1 2.29876E-1 2.31188E-1 2.32835E-1 2.29395E-1 2.2582E-1 2.21007E-1 2.16748E-1 2.21177E-1 2.39524E-1 2.99595E-1 1.12104E-1 3.62516E-1 3.58208E-1 3.94068E-1 4.51703E-1 3.94464E-1 3.55639E-1 3.04359E-1 2.68066E-1 2.48788E-1 2.48098E-1 2.52257E-1 2.54705E-1 2.63791E-1 2.54918E-1 2.54567E-1 2.96973E-1 3.65887E-1 3.65193E-1 3.83721E-1 4.02508E-1 4.21533E-1 4.51824E-1 4.91467E-1 5.51111E-1 5.90125E-1 6.27537E-1 6.98751E-1 6.85394E-1 6.87366E-1 6.14779E-1 6.81746E-1 6.9083E-1 7.16565E-1 6.0236E-1 5.35376E-1 6.36544E-1 6.94099E-1 7.2287E-1 7.22837E-1 7.21108E-1 6.82198E-1 7.09399E-1 7.0896E-1 7.09174E-1 7.10153E-1 7.26885E-1 7.13631E-1 7.10139E-1 6.93433E-1 6.77207E-1 6.97655E-1 6.76894E-1 6.21074E-1 4.85168E-1 3.78263E-1 3.35349E-1 3.04268E-1 2.37454E-1 2.36893E-1 3.3566E-1 4.89204E-1 6.41039E-1 5.92413E-1 4.72789E-1 5.1494E-1 5.82091E-1 5.465E-1 5.88438E-1 6.25331E-1 5.60063E-1 5.24887E-1 5.60423E-1 6.13251E-1 6.00378E-1 5.64571E-1 5.49676E-1 5.23879E-1 5.043E-1 5.04413E-1 4.87851E-1 4.82651E-1 4.78963E-1 4.5882E-1 4.54267E-1 4.45702E-1 4.00854E-1 3.4254E-1 3.15127E-1 3.29192E-1 3.79237E-1 4.45491E-1 4.60374E-1 4.37121E-1 4.85568E-1 5.59696E-1 4.53118E-1 4.39696E-1 5.0901E-1 4.50936E-1 4.79225E-1 4.93192E-1 4.18452E-1 4.50882E-1 4.18425E-1 5.11719E-1 5.30948E-1 4.39465E-1 3.57742E-1 2.9397E-1 2.49015E-1 2.05853E-1 2.03634E-1 2.15714E-1 2.03278E-1 1.9895E-1 2.71754E-1 4.37704E-1 4.61721E-1 3.70532E-1 2.52593E-1 3.50074E-1 4.59914E-1 6.23914E-1 5.91859E-1 5.96668E-1 5.9702E-1 5.97444E-1 -9999 -9999 -9999 -9999 -9999 -9999 -9999 -9999 -9999 -9999 -9999 -9999 -9999 -9999 -9999 -9999 -9999 -9999 -9999 -9999 -9999 -9999 -9999 -9999 -9999 -9999 -9999 -9999 -9999 -9999 -9999 -9999 -9999 -9999 -9999 -9999 -9999 -9999 -9999 -9999 -9999 -9999 -9999 -9999 -9999
-9999 -9999 -9999 -9999 -9999 -9999 -9999 -9999 -9999 -9999 -9999 -9999 -9999 -9999 -9999 -9999 -9999 -9999 -9999 -9999 -9999 -9999 -9999 -9999 -9999 -9999 -9999 -9999 -9999 -9999 -9999 -9999 -9999 -9999 -9999 -9999 -9999 -9999 -9999 -9999 -9999 -9999 -9999 -9999 -9999 -9999 -9999 -9999 -9999 -9999 -9999 -9999 -9999 -9999 -9999 -9999 -9999 -9999 -9999 -9999 -9999 -9999 -9999 -9999 -9999 -9999 2.15248E-1 2.1966E-1 2.23814E-1 2.25602E-1 2.28852E-1 2.3001E-1 2.31982E-1 2.33635E-1 2.3282E-1 2.37813E-1 2.41183E-1 2.40011E-1 2.41025E-1 2.29048E-1 2.30203E-1 2.32835E-1 2.36487E-1 2.35997E-1 2.34003E-1 2.30705E-1 2.23736E-1 2.20858E-1 2.21177E-1 2.30397E-1 8.6673E-2 1.0473E-1 1.12082E-1 3.41007E-1 3.75869E-1 4.31907E-1 4.09508E-1 3.54905E-1 3.21048E-1 2.77959E-1 2.55055E-1 2.54004E-1 2.54354E-1 2.51048E-1 2.63433E-1 2.56677E-1 2.56325E-1 2.80068E-1 3.47237E-1 4.40999E-1 4.40798E-1 4.21194E-1 4.71325E-1 4.91002E-1 5.50586E-1 5.70092E-1 6.08138E-1 7.01142E-1 6.68381E-1 6.76469E-1 6.69421E-1 5.38232E-1 5.37969E-1 5.62798E-1 5.83071E-1 5.20844E-1 6.47154E-1 6.40667E-1 7.15234E-1 6.93694E-1 6.99867E-1 7.23187E-1 7.02756E-1 7.15722E-1 7.08995E-1 7.12726E-1 7.23992E-1 7.37764E-1 4.86777E-1 5.84676E-1 7.39301E-1 6.83469E-1 6.56041E-1 6.62542E-1 6.26271E-1 4.60389E-1 3.61907E-1 3.33648E-1 3.26858E-1 2.71875E-1 2.51909E-1 3.67358E-1 5.48304E-1 6.998E-1 6.55749E-1 6.377E-1 6.06328E-1 6.17399E-1 5.82471E-1 6.37124E-1 6.12962E-1 5.90849E-1 5.83724E-1 6.13866E-1 6.29545E-1 5.94538E-1 5.97909E-1 6.011E-1 5.71964E-1 5.24704E-1 5.24992E-1 5.11115E-1 5.14905E-1 5.01907E-1 4.85857E-1 4.79258E-1 4.56447E-1 4.06298E-1 4.08805E-1 3.95684E-1 3.83816E-1 4.08473E-1 4.52263E-1 4.68962E-1 4.70547E-1 5.27741E-1 5.35275E-1 4.4875E-1 4.40874E-1 5.55099E-1 5.17907E-1 4.87258E-1 5.19522E-1 5.048E-1 5.76949E-1 5.66449E-1 6.19382E-1 5.92534E-1 4.41274E-1 3.44822E-1 3.30582E-1 2.91808E-1 2.21073E-1 1.8389E-1 1.93028E-1 2.47416E-1 3.59323E-1 4.10125E-1 5.8477E-1 6.03578E-1 4.90902E-1 2.96232E-1 3.85937E-1 5.01841E-1 5.99996E-1 5.9297E-1 5.97469E-1 5.97482E-1 5.97406E-1 5.78085E-1 -9999 -9999 -9999 -9999 -9999 -9999 -9999 -9999 -9999 -9999 -9999 -9999 -9999 -9999 -9999 -9999 -9999 -9999 -9999 -9999 -9999 -9999 -9999 -9999 -9999 -9999 -9999 -9999 -9999 -9999 -9999 -9999 -9999 -9999 -9999 -9999 -9999 -9999 -9999 -9999 -9999 -9999 -9999 -9999
-9999 -9999 -9999 -9999 -9999 -9999 -9999 -9999 -9999 -9999 -9999 -9999 -9999 -9999 -9999 -9999 -9999 -9999 -9999 -9999 -9999 -9999 -9999 -9999 -9999 -9999 -9999 -9999 -9999 -9999 -9999 -9999 -9999 -9999 -9999 -9999 -9999 -9999 -9999 -9999 -9999 -9999 -9999 -9999 -9999 -9999 -9999 -9999 -9999 -9999 -9999 -9999 -9999 -9999 -9999 -9999 -9999 -9999 -9999 -9999 -9999 -9999 -9999 -9999 -9999 2.14936E-1 2.17762E-1 2.23814E-1 2.25925E-1 2.28525E-1 2.32135E-1 2.31982E-1 2.33635E-1 2.3463E-1 2.34809E-1 2.39494E-1 2.43901E-1 2.42721E-1 2.4545E-1 2.3332E-1 2.33166E-1 2.36487E-1 2.40179E-1 2.39683E-1 2.36664E-1 2.33341E-1 2.26963E-1 2.24057E-1 2.22134E-1 2.23585E-1 2.3535E-1 8.69658E-2 9.60961E-2 1.1056E-1 3.76506E-1 4.28614E-1 4.47818E-1 3.91305E-1 3.20487E-1 2.85395E-1 2.60355E-1 2.55758E-1 2.54354E-1 2.49662E-1 2.61287E-1 2.5703E-1 2.56677E-1 2.93714E-1 3.84445E-1 4.41398E-1 4.02315E-1 4.32238E-1 4.71227E-1 2.25648E-1 2.54383E-1 2.85388E-1 6.85052E-1 6.71763E-1 6.38841E-1 6.95976E-1 6.13908E-1 4.79401E-1 5.00885E-1 5.6379E-1 7.10304E-1 5.84252E-1 7.10656E-1 7.21769E-1 7.19759E-1 6.94412E-1 6.81735E-1 6.69201E-1 7.08121E-1 7.22684E-1 7.13027E-1 7.16607E-1 7.30837E-1 7.38307E-1 4.87982E-1 5.46982E-1 5.06118E-1 6.76931E-1 6.66194E-1 6.33838E-1 5.52091E-1 4.54754E-1 4.00906E-1 3.98582E-1 4.43575E-1 4.20593E-1 3.84009E-1 4.39983E-1 5.76906E-1 6.73939E-1 7.18254E-1 6.26979E-1 6.51824E-1 6.27419E-1 6.2784E-1 6.42813E-1 6.42769E-1 6.27898E-1 6.2784E-1 6.21523E-1 6.11587E-1 6.15618E-1 6.19512E-1 5.76565E-1 5.26577E-1 4.77113E-1 4.77341E-1 4.91703E-1 4.9904E-1 4.80483E-1 4.76693E-1 4.59547E-1 4.49876E-1 4.37453E-1 4.33044E-1 4.54959E-1 4.53411E-1 4.72327E-1 5.02689E-1 5.06784E-1 5.19645E-1 5.814E-1 5.81648E-1 5.13448E-1 5.12931E-1 5.84196E-1 5.54348E-1 5.07858E-1 4.69905E-1 5.25819E-1 6.06266E-1 6.50793E-1 6.6485E-1 6.04497E-1 5.19077E-1 3.79449E-1 3.86176E-1 3.50258E-1 2.45939E-1 1.86125E-1 2.25295E-1 4.24169E-1 6.02954E-1 6.33474E-1 6.80921E-1 5.88213E-1 5.41809E-1 4.73099E-1 4.98285E-1 6.13341E-1 5.91748E-1 5.74765E-1 5.98236E-1 5.78622E-1 5.77955E-1 5.96616E-1 6.00052E-1 -9999 -9999 -9999 -9999 -9999 -9999 -9999 -9999 -9999 -9999 -9999 -9999 -9999 -9999 -9999 -9999 -9999 -9999 -9999 -9999 -9999 -9999 -9999 -9999 -9999 -9999 -9999 -9999 -9999 -9999 -9999 -9999 -9999 -9999 -9999 -9999 -9999 -9999 -9999 -9999 -9999 -9999 -9999
-9999 -9999 -9999 -9999 -9999 -9999 -9999 -9999 -9999 -9999 -9999 -9999 -9999 -9999 -9999 -9999 -9999 -9999 -9999 -9999 -9999 -9999 -9999 -9999 -9999 -9999 -9999 -9999 -9999 -9999 -9999 -9999 -9999 -9999 -9999 -9999 -9999 -9999 -9999 -9999 -9999 -9999 -9999 -9999 -9999 -9999 -9999 -9999 -9999 -9999 -9999 -9999 -9999 -9999 -9999 -9999 -9999 -9999 -9999 -9999 -9999 -9999 -9999 -9999 -9999 2.15875E-1 2.20614E-1 2.27047E-1 2.29506E-1 2.30818E-1 2.33457E-1 2.32973E-1 2.34963E-1 2.33813E-1 2.36809E-1 2.40844E-1 2.42381E-1 2.45793E-1 2.48546E-1 2.32835E-1 2.35155E-1 2.38496E-1 2.39346E-1 2.41032E-1 2.38674E-1 2.33847E-1 2.28916E-1 2.26315E-1 2.21346E-1 2.21028E-1 2.25517E-1 2.34686E-1 8.05511E-2 1.03257E-1 3.40515E-1 3.90426E-1 4.67234E-1 3.9035E-1 3.34287E-1 3.01601E-1 2.63569E-1 2.54004E-1 2.51744E-1 2.64509E-1 2.60931E-1 2.56325E-1 2.55806E-1 2.88001E-1 3.48192E-1 3.30138E-1 3.40022E-1 3.57723E-1 4.13429E-1 4.91345E-1 2.25665E-1 2.58452E-1 6.849E-1 6.82107E-1 6.23092E-1 6.8442E-1 6.32464E-1 4.85045E-1 5.04872E-1 7.09074E-1 7.15205E-1 5.83632E-1 6.93422E-1 7.07491E-1 7.09946E-1 7.05443E-1 6.95993E-1 6.566E-1 6.74684E-1 7.25626E-1 7.20184E-1 7.30337E-1 7.34465E-1 7.4165E-1 7.42453E-1 7.30224E-1 7.41714E-1 7.3396E-1 6.67374E-1 6.19004E-1 5.11872E-1 4.97769E-1 4.7334E-1 4.90725E-1 5.42017E-1 6.05389E-1 5.83908E-1 5.84485E-1 6.18659E-1 5.7609E-1 6.2857E-1 6.64214E-1 6.81199E-1 6.46705E-1 6.49975E-1 6.223E-1 6.46307E-1 5.80623E-1 5.82737E-1 5.64839E-1 5.62059E-1 5.49132E-1 5.89873E-1 5.76094E-1 5.29337E-1 5.04435E-1 4.63837E-1 4.86723E-1 4.77224E-1 4.49782E-1 4.44656E-1 4.48589E-1 4.24849E-1 4.24947E-1 4.34158E-1 4.50561E-1 4.68088E-1 4.84537E-1 5.32074E-1 5.2489E-1 5.22811E-1 5.80605E-1 5.92298E-1 5.99306E-1 6.14567E-1 6.41349E-1 6.27477E-1 5.59088E-1 5.65441E-1 5.69774E-1 6.52764E-1 6.67055E-1 5.92493E-1 5.75125E-1 5.42587E-1 5.32593E-1 4.9255E-1 4.07455E-1 2.6357E-1 1.92508E-1 2.36819E-1 3.85901E-1 6.25836E-1 4.46848E-1 4.1236E-1 3.5541E-1 5.48372E-1 3.62535E-1 2.79044E-1 6.10203E-1 5.93445E-1 5.75467E-1 5.79223E-1 5.78837E-1 5.9729E-1 5.99671E-1 5.99711E-1 -9999 -9999 -9999 -9999 -9999 -9999 -9999 -9999 -9999 -9999 -9999 -9999 -9999 -9999 -9999 -9999 -9999 -9999 -9999 -9999 -9999 -9999 -9999 -9999 -9999 -9999 -9999 -9999 -9999 -9999 -9999 -9999 -9999 -9999 -9999 -9999 -9999 -9999 -9999 -9999 -9999 -9999 -9999
-9999 -9999 -9999 -9999 -9999 -9999 -9999 -9999 -9999 -9999 -9999 -9999 -9999 -9999 -9999 -9999 -9999 -9999 -9999 -9999 -9999 -9999 -9999 -9999 -9999 -9999 -9999 -9999 -9999 -9999 -9999 -9999 -9999 -9999 -9999 -9999 -9999 -9999 -9999 -9999 -9999 -9999 -9999 -9999 -9999 -9999 -9999 -9999 -9999 -9999 -9999 -9999 -9999 -9999 -9999 -9999 -9999 -9999 -9999 -9999 -9999 -9999 -9999 -9999 -9999 2.16817E-1 2.2221E-1 2.25925E-1 2.29833E-1 2.32465E-1 2.31653E-1 2.33966E-1 2.36296E-1 2.35807E-1 2.38485E-1 2.42539E-1 2.44083E-1 2.47511E-1 2.35644E-1 2.35155E-1 2.36821E-1 2.39168E-1 2.39346E-1 2.39683E-1 2.39683E-1 2.35175E-1 2.31537E-1 2.28916E-1 2.24872E-1 2.24872E-1 2.24228E-1 2.24077E-1 2.37863E-1 9.54568E-2 1.16912E-1 3.72349E-1 4.47425E-1 4.08664E-1 3.51375E-1 3.01133E-1 2.67169E-1 2.50008E-1 2.65589E-1 2.6631E-1 2.63433E-1 2.57216E-1 2.64339E-1 3.21682E-1 3.48123E-1 3.29368E-1 3.11677E-1 3.16851E-1 3.40245E-1 3.94869E-1 5.17709E-1 2.16116E-1 3.41018E-1 6.48335E-1 6.96001E-1 6.8408E-1 5.42371E-1 4.6457E-1 6.01032E-1 7.12942E-1 7.20558E-1 5.83414E-1 7.10683E-1 7.32037E-1 7.17396E-1 7.23473E-1 7.36066E-1 7.24961E-1 6.77225E-1 7.22309E-1 7.33949E-1 7.41061E-1 7.44579E-1 7.42426E-1 7.30908E-1 6.69247E-1 6.86008E-1 6.90702E-1 6.50186E-1 5.97417E-1 5.61776E-1 6.06868E-1 5.82623E-1 5.91296E-1 6.11613E-1 6.46071E-1 6.61225E-1 6.57954E-1 6.47474E-1 6.33208E-1 6.47454E-1 6.21153E-1 5.72749E-1 6.55593E-1 6.09718E-1 6.1411E-1 6.42181E-1 5.722E-1 5.18979E-1 4.8361E-1 4.96324E-1 5.16163E-1 5.26985E-1 5.39044E-1 5.33278E-1 5.25667E-1 4.81416E-1 4.947E-1 4.74695E-1 4.48923E-1 4.27612E-1 3.95562E-1 3.57628E-1 3.78911E-1 3.85504E-1 4.16554E-1 4.42674E-1 4.71529E-1 5.08572E-1 4.63208E-1 4.72839E-1 5.32813E-1 5.07212E-1 5.11022E-1 5.49641E-1 6.22112E-1 6.30988E-1 6.3811E-1 6.44852E-1 6.5226E-1 6.71635E-1 6.00018E-1 6.48915E-1 5.9157E-1 5.78229E-1 5.88323E-1 6.02411E-1 5.62767E-1 3.28043E-1 1.96143E-1 1.9565E-1 2.81108E-1 5.0863E-1 6.396E-1 5.48919E-1 2.69771E-1 2.39646E-1 2.11509E-1 2.00674E-1 5.9285E-1 5.94093E-1 5.94974E-1 5.79062E-1 5.7838E-1 5.96747E-1 5.99658E-1 5.80784E-1 -9999 -9999 -9999 -9999 -9999 -9999 -9999 -9999 -9999 -9999 -9999 -9999 -9999 -9999 -9999 -9999 -9999 -9999 -9999 -9999 -9999 -9999 -9999 -9999 -9999 -9999 -9999 -9999 -9999 -9999 -9999 -9999 -9999 -9999 -9999 -9999 -9999 -9999 -9999 -9999 -9999 -9999 -9999
-9999 -9999 -9999 -9999 -9999 -9999 -9999 -9999 -9999 -9999 -9999 -9999 -9999 -9999 -9999 -9999 -9999 -9999 -9999 -9999 -9999 -9999 -9999 -9999 -9999 -9999 -9999 -9999 -9999 -9999 -9999 -9999 -9999 -9999 -9999 -9999 -9999 -9999 -9999 -9999 -9999 -9999 -9999 -9999 -9999 -9999 -9999 -9999 -9999 -9999 -9999 -9999 -9999 -9999 -9999 -9999 -9999 -9999 -9999 -9999 -9999 -9999 -9999 -9999 2.16188E-1 2.19026E-1 2.23172E-1 2.25602E-1 2.28852E-1 2.32465E-1 2.33304E-1 2.35295E-1 2.37634E-1 2.37478E-1 2.41183E-1 2.42041E-1 2.4545E-1 2.34314E-1 2.3449E-1 2.37825E-1 2.39841E-1 2.40695E-1 2.40357E-1 2.39346E-1 2.36173E-1 2.35507E-1 2.34179E-1 2.3007E-1 2.29089E-1 2.29742E-1 2.26659E-1 2.25043E-1 2.30571E-1 8.24868E-2 1.01818E-1 3.54734E-1 4.08729E-1 4.43644E-1 3.87431E-1 3.17396E-1 2.79265E-1 2.49662E-1 2.63074E-1 2.6595E-1 2.65229E-1 2.78997E-1 2.94098E-1 3.47925E-1 4.03611E-1 3.76798E-1 3.37231E-1 3.47698E-1 3.48117E-1 3.60458E-1 3.8221E-1 4.58674E-1 5.56602E-1 6.50862E-1 5.74826E-1 5.81594E-1 4.6447E-1 5.43527E-1 7.02993E-1 6.83854E-1 7.09258E-1 6.57812E-1 6.08852E-1 6.98239E-1 7.32374E-1 7.44673E-1 7.1355E-1 7.40082E-1 6.99824E-1 7.27013E-1 7.29743E-1 7.42837E-1 7.45773E-1 6.8651E-1 6.69502E-1 6.69686E-1 6.86684E-1 6.98862E-1 6.93407E-1 6.27953E-1 6.16523E-1 6.49975E-1 6.51192E-1 6.66455E-1 6.67232E-1 6.57076E-1 6.43065E-1 6.32488E-1 6.46986E-1 6.46528E-1 6.08547E-1 5.54136E-1 5.41639E-1 5.62307E-1 5.77334E-1 6.12398E-1 6.45521E-1 5.83724E-1 5.45057E-1 4.70329E-1 4.16936E-1 4.30347E-1 4.9082E-1 5.02404E-1 5.29149E-1 5.13264E-1 4.7029E-1 4.7356E-1 4.46615E-1 4.39785E-1 3.71187E-1 3.22843E-1 3.5008E-1 3.9635E-1 4.03326E-1 4.23288E-1 4.43102E-1 4.65262E-1 4.5688E-1 4.27009E-1 4.42085E-1 4.87884E-1 4.32445E-1 4.41234E-1 5.31731E-1 5.74647E-1 5.53659E-1 6.1028E-1 5.87644E-1 5.9879E-1 6.33289E-1 6.59484E-1 6.42163E-1 6.03968E-1 6.4361E-1 5.94643E-1 6.45064E-1 5.79829E-1 3.83631E-1 2.37271E-1 2.30778E-1 2.75873E-1 3.8821E-1 4.71984E-1 5.69382E-1 3.96483E-1 2.54083E-1 1.99233E-1 6.12475E-1 6.1272E-1 5.94208E-1 5.98236E-1 5.78736E-1 6.15991E-1 6.15042E-1 5.99486E-1 5.81268E-1 -9999 -9999 -9999 -9999 -9999 -9999 -9999 -9999 -9999 -9999 -9999 -9999 -9999 -9999 -9999 -9999 -9999 -9999 -9999 -9999 -9999 -9999 -9999 -9999 -9999 -9999 -9999 -9999 -9999 -9999 -9999 -9999 -9999 -9999 -9999 -9999 -9999 -9999 -9999 -9999 -9999 -9999 -9999
-9999 -9999 -9999 -9999 -9999 -9999 -9999 -9999 -9999 -9999 -9999 -9999 -9999 -9999 -9999 -9999 -9999 -9999 -9999 -9999 -9999 -9999 -9999 -9999 -9999 -9999 -9999 -9999 -9999 -9999 -9999 -9999 -9999 -9999 -9999 -9999 -9999 -9999 -9999 -9999 -9999 -9999 -9999 -9999 -9999 -9999 -9999 -9999 -9999 -9999 -9999 -9999 -9999 -9999 -9999 -9999 -9999 -9999 -9999 -9999 -9999 -9999 2.1696E-1 2.19171E-1 2.17762E-1 2.20614E-1 2.23814E-1 2.24955E-1 2.29833E-1 2.31982E-1 2.3663E-1 2.38977E-1 2.37813E-1 2.40844E-1 2.43901E-1 2.44766E-1 2.33983E-1 2.36644E-1 2.36821E-1 2.40516E-1 2.43227E-1 2.43067E-1 2.43067E-1 2.4002E-1 2.3584E-1 2.36841E-1 2.36841E-1 2.34686E-1 2.35018E-1 2.35018E-1 2.30899E-1 2.28283E-1 2.29262E-1 7.60886E-2 9.50837E-2 1.16737E-1 3.90564E-1 4.43616E-1 4.24773E-1 3.51727E-1 2.98608E-1 2.69935E-1 2.59863E-1 2.62716E-1 2.63263E-1 2.82728E-1 2.98332E-1 3.30099E-1 3.57805E-1 3.58168E-1 3.66345E-1 3.61218E-1 3.60792E-1 3.99308E-1 3.60032E-1 4.10428E-1 4.3956E-1 4.38976E-1 4.64199E-1 4.64278E-1 5.23814E-1 6.19679E-1 7.14988E-1 6.59358E-1 6.87239E-1 7.34315E-1 6.63377E-1 6.2769E-1 7.3147E-1 6.81732E-1 6.27568E-1 6.97783E-1 7.4132E-1 7.44876E-1 6.98542E-1 6.33508E-1 6.51876E-1 6.51876E-1 6.69829E-1 6.69762E-1 6.86999E-1 6.99822E-1 7.01811E-1 6.80009E-1 6.58544E-1 6.69624E-1 6.76497E-1 6.21974E-1 6.17392E-1 5.72663E-1 5.76157E-1 5.76253E-1 5.91039E-1 5.57077E-1 5.34193E-1 4.58158E-1 4.66171E-1 4.67894E-1 5.00109E-1 6.15794E-1 6.46077E-1 5.99513E-1 5.6856E-1 5.26343E-1 4.45428E-1 4.20609E-1 4.31609E-1 4.21455E-1 4.5858E-1 4.9818E-1 5.0433E-1 4.75612E-1 4.61041E-1 4.30091E-1 3.53023E-1 3.09191E-1 3.42559E-1 3.9426E-1 4.0307E-1 4.1687E-1 4.29355E-1 4.35586E-1 4.17618E-1 4.25517E-1 4.11022E-1 3.89925E-1 3.69345E-1 3.85248E-1 5.21035E-1 5.34384E-1 5.05159E-1 5.46747E-1 5.61547E-1 5.27178E-1 5.46775E-1 5.93672E-1 6.2182E-1 6.59302E-1 5.05381E-1 6.44509E-1 5.67706E-1 6.45229E-1 5.74549E-1 4.37585E-1 4.68414E-1 3.44144E-1 3.18256E-1 4.29204E-1 4.51707E-1 2.80277E-1 2.11042E-1 6.12449E-1 6.12886E-1 5.93939E-1 5.94436E-1 5.98433E-1 5.78849E-1 6.16017E-1 6.15213E-1 5.99948E-1 -9999 -9999 -9999 -9999 -9999 -9999 -9999 -9999 -9999 -9999 -9999 -9999 -9999 -9999 -9999 -9999 -9999 -9999 -9999 -9999 -9999 -9999 -9999 -9999 -9999 -9999 -9999 -9999 -9999 -9999 -9999 -9999 -9999 -9999 -9999 -9999 -9999 -9999 -9999 -9999 -9999 -9999 -9999 -9999
-9999 -9999 -9999 -9999 -9999 -9999 -9999 -9999 -9999 -9999 -9999 -9999 -9999 -9999 -9999 -9999 -9999 -9999 -9999 -9999 -9999 -9999 -9999 -9999 -9999 -9999 -9999 -9999 -9999 -9999 -9999 -9999 -9999 -9999 -9999 -9999 -9999 -9999 -9999 -9999 -9999 -9999 -9999 -9999 -9999 -9999 -9999 -9999 -9999 -9999 -9999 -9999 -9999 -9999 -9999 -9999 -9999 -9999 -9999 -9999 -9999 -9999 6.76871E-2 6.76338E-2 6.822E-2 2.2253E-1 2.23667E-1 2.27548E-1 2.31476E-1 2.35629E-1 2.41002E-1 2.4406E-1 2.4186E-1 2.42539E-1 2.46297E-1 2.3299E-1 2.3631E-1 2.36821E-1 2.39168E-1 2.42208E-1 2.43067E-1 2.46483E-1 2.45797E-1 2.40873E-1 2.38851E-1 2.38515E-1 2.37017E-1 2.39028E-1 2.40038E-1 2.37863E-1 2.36192E-1 2.34198E-1 2.32215E-1 2.3371E-1 8.1863E-2 1.01814E-1 3.33622E-1 3.86317E-1 4.43603E-1 4.06542E-1 3.14512E-1 2.87755E-1 2.58798E-1 2.55454E-1 2.76403E-1 2.84229E-1 3.07294E-1 3.57641E-1 3.5732E-1 3.76126E-1 3.57754E-1 3.76063E-1 4.19097E-1 4.77665E-1 4.77747E-1 4.58686E-1 4.20019E-1 4.64436E-1 5.03006E-1 5.61145E-1 7.06914E-1 7.08447E-1 6.94259E-1 5.88462E-1 6.17536E-1 7.15369E-1 7.37428E-1 6.80754E-1 6.27822E-1 6.46739E-1 6.70143E-1 6.81444E-1 7.30168E-1 6.85419E-1 6.32502E-1 6.33488E-1 6.39039E-1 6.42014E-1 6.66404E-1 6.69743E-1 6.87055E-1 7.00134E-1 7.02794E-1 6.98965E-1 6.91953E-1 6.778E-1 6.18966E-1 5.49478E-1 4.70092E-1 4.05264E-1 3.89179E-1 3.58655E-1 4.0998E-1 4.26954E-1 5.00418E-1 5.79594E-1 5.88324E-1 5.73874E-1 5.7101E-1 5.87598E-1 6.53694E-1 6.24857E-1 5.61955E-1 5.08187E-1 4.9694E-1 5.29681E-1 4.76132E-1 4.32343E-1 4.25175E-1 4.96894E-1 5.11166E-1 4.88747E-1 4.6196E-1 4.53998E-1 3.85569E-1 3.22117E-1 3.21315E-1 3.50519E-1 3.75166E-1 3.99186E-1 4.08616E-1 4.0045E-1 3.82389E-1 4.0011E-1 3.60736E-1 3.30265E-1 3.16449E-1 3.59963E-1 4.34574E-1 4.30228E-1 3.75103E-1 4.2125E-1 4.29618E-1 3.64003E-1 4.14253E-1 5.52982E-1 6.41705E-1 6.72289E-1 6.37108E-1 6.26643E-1 4.10915E-1 4.48657E-1 6.34112E-1 6.42455E-1 6.6134E-1 4.70328E-1 3.54784E-1 4.16779E-1 5.24572E-1 5.70082E-1 6.26022E-1 6.1263E-1 5.94131E-1 5.94322E-1 5.947E-1 5.79186E-1 5.79236E-1 5.78559E-1 -9999 -9999 -9999 -9999 -9999 -9999 -9999 -9999 -9999 -9999 -9999 -9999 -9999 -9999 -9999 -9999 -9999 -9999 -9999 -9999 -9999 -9999 -9999 -9999 -9999 -9999 -9999 -9999 -9999 -9999 -9999 -9999 -9999 -9999 -9999 -9999 -9999 -9999 -9999 -9999 -9999 -9999 -9999 -9999 -9999 -9999
-9999 -9999 -9999 -9999 -9999 -9999 -9999 -9999 -9999 -9999 -9999 -9999 -9999 -9999 -9999 -9999 -9999 -9999 -9999 -9999 -9999 -9999 -9999 -9999 -9999 -9999 -9999 -9999 -9999 -9999 -9999 -9999 -9999 -9999 -9999 -9999 -9999 -9999 -9999 -9999 -9999 -9999 -9999 -9999 -9999 -9999 -9999 -9999 -9999 -9999 -9999 -9999 -9999 -9999 -9999 -9999 -9999 -9999 -9999 -9999 -9999 6.72211E-2 6.86281E-2 6.8574E-2 6.97661E-2 2.27047E-1 2.27223E-1 2.30818E-1 2.33788E-1 2.36964E-1 2.44743E-1 2.44584E-1 2.44926E-1 2.46297E-1 2.46136E-1 2.34978E-1 2.38318E-1 2.39505E-1 2.42548E-1 2.46645E-1 2.47514E-1 2.50277E-1 2.49238E-1 2.43586E-1 2.41549E-1 2.41211E-1 2.39365E-1 2.41051E-1 2.43766E-1 2.43604E-1 2.41906E-1 2.41906E-1 2.3737E-1 2.35701E-1 2.28766E-1 8.74335E-2 3.0029E-1 3.68485E-1 4.63007E-1 4.60365E-1 3.85298E-1 2.98469E-1 2.66672E-1 2.50565E-1 2.54752E-1 2.87623E-1 3.12433E-1 3.93304E-1 4.11781E-1 3.92919E-1 4.31425E-1 4.7589E-1 5.34676E-1 5.92262E-1 6.48425E-1 5.5422E-1 5.21814E-1 5.61393E-1 6.54805E-1 7.14849E-1 7.03103E-1 6.51846E-1 6.05407E-1 5.13586E-1 4.74774E-1 5.81867E-1 7.06032E-1 7.34684E-1 7.14874E-1 6.64338E-1 7.31495E-1 7.42597E-1 6.90713E-1 6.8286E-1 6.97478E-1 6.68234E-1 6.5141E-1 6.69867E-1 6.6476E-1 6.69677E-1 6.87149E-1 7.00115E-1 6.92657E-1 6.96028E-1 6.85745E-1 6.71467E-1 6.45389E-1 5.92027E-1 5.36721E-1 3.53119E-1 2.51143E-1 2.80156E-1 4.00462E-1 5.66298E-1 6.10912E-1 6.27547E-1 6.24826E-1 6.25233E-1 6.1466E-1 6.11157E-1 5.63152E-1 5.92925E-1 5.27129E-1 5.10708E-1 5.15837E-1 5.6782E-1 5.20551E-1 5.09826E-1 4.908E-1 5.18691E-1 5.32114E-1 5.01474E-1 4.75695E-1 4.64028E-1 4.37589E-1 3.8439E-1 3.34297E-1 3.16342E-1 3.22504E-1 3.59193E-1 3.57667E-1 3.44205E-1 3.30696E-1 3.40528E-1 3.11773E-1 2.91467E-1 2.93636E-1 3.23468E-1 3.35243E-1 3.16148E-1 2.86437E-1 2.88582E-1 2.98186E-1 3.64832E-1 4.44292E-1 5.39173E-1 6.21723E-1 6.45503E-1 6.02271E-1 6.44614E-1 4.69586E-1 3.90841E-1 4.67846E-1 4.11294E-1 6.25306E-1 6.18262E-1 5.24509E-1 4.51089E-1 5.24287E-1 2.74285E-1 6.07095E-1 6.1272E-1 5.9422E-1 5.94474E-1 5.94738E-1 5.79099E-1 5.79408E-1 5.79408E-1 -9999 -9999 -9999 -9999 -9999 -9999 -9999 -9999 -9999 -9999 -9999 -9999 -9999 -9999 -9999 -9999 -9999 -9999 -9999 -9999 -9999 -9999 -9999 -9999 -9999 -9999 -9999 -9999 -9999 -9999 -9999 -9999 -9999 -9999 -9999 -9999 -9999 -9999 -9999 -9999 -9999 -9999 -9999 -9999 -9999 -9999
-9999 -9999 -9999 -9999 -9999 -9999 -9999 -9999 -9999 -9999 -9999 -9999 -9999 -9999 -9999 -9999 -9999 -9999 -9999 -9999 -9999 -9999 -9999 -9999 -9999 -9999 -9999 -9999 -9999 -9999 -9999 -9999 -9999 -9999 -9999 -9999 -9999 -9999 -9999 -9999 -9999 -9999 -9999 -9999 -9999 -9999 -9999 -9999 -9999 -9999 -9999 -9999 -9999 -9999 -9999 -9999 -9999 -9999 -9999 -9999 -9999 -9999 -9999 6.94065E-2 7.08553E-2 7.10432E-2 7.21505E-2 7.28974E-2 7.33411E-2 2.39314E-1 2.45085E-1 2.46297E-1 2.47328E-1 2.49053E-1 2.35311E-1 2.38318E-1 2.41351E-1 2.41869E-1 2.44932E-1 2.47514E-1 2.52711E-1 2.56216E-1 2.50806E-1 2.47007E-1 2.45977E-1 2.43085E-1 2.42406E-1 2.43766E-1 2.44627E-1 2.47712E-1 2.49091E-1 2.50823E-1 2.48237E-1 2.44806E-1 2.27465E-1 2.41221E-1 2.84382E-1 3.50797E-1 4.59519E-1 5.38685E-1 4.81086E-1 3.494E-1 2.89468E-1 2.53002E-1 2.48488E-1 2.67585E-1 3.57445E-1 4.70671E-1 4.49699E-1 4.29963E-1 5.14463E-1 5.53486E-1 5.72214E-1 6.09661E-1 6.57215E-1 5.90926E-1 5.78604E-1 5.79132E-1 6.35706E-1 7.05477E-1 7.14077E-1 6.80846E-1 6.09394E-1 4.75812E-1 4.36284E-1 5.82296E-1 7.11885E-1 7.31032E-1 6.8047E-1 7.43022E-1 7.02727E-1 7.02081E-1 6.89657E-1 6.63183E-1 6.74382E-1 6.86729E-1 6.98902E-1 6.86559E-1 6.51768E-1 6.64349E-1 6.66814E-1 6.86913E-1 6.89154E-1 6.85325E-1 6.77926E-1 6.38492E-1 6.49236E-1 6.41677E-1 6.02712E-1 4.39533E-1 2.74033E-1 3.67293E-1 5.96898E-1 6.19234E-1 6.23933E-1 5.94821E-1 5.734E-1 5.85392E-1 6.07968E-1 5.89543E-1 5.52187E-1 5.86321E-1 5.67589E-1 5.4561E-1 5.52683E-1 5.52331E-1 5.58488E-1 5.36079E-1 5.35887E-1 5.47124E-1 5.65592E-1 5.26059E-1 4.79599E-1 4.72794E-1 4.61414E-1 4.50022E-1 3.899E-1 3.1208E-1 2.79689E-1 3.0236E-1 2.97751E-1 2.82903E-1 2.85207E-1 3.01971E-1 2.89089E-1 2.88768E-1 3.0022E-1 3.11003E-1 3.08158E-1 2.99492E-1 2.93676E-1 3.18319E-1 3.65684E-1 4.63642E-1 5.40188E-1 5.6426E-1 6.05617E-1 6.10438E-1 6.55841E-1 5.46484E-1 6.24244E-1 6.74096E-1 5.06247E-1 3.025E-1 3.36431E-1 4.66889E-1 6.27162E-1 5.70832E-1 3.80907E-1 2.26465E-1 6.07523E-1 6.12552E-1 6.13178E-1 5.94309E-1 5.94638E-1 5.78887E-1 5.7931E-1 -9999 -9999 -9999 -9999 -9999 -9999 -9999 -9999 -9999 -9999 -9999 -9999 -9999 -9999 -9999 -9999 -9999 -9999 -9999 -9999 -9999 -9999 -9999 -9999 -9999 -9999 -9999 -9999 -9999 -9999 -9999 -9999 -9999 -9999 -9999 -9999 -9999 -9999 -9999 -9999 -9999 -9999 -9999 -9999 -9999 -9999 -9999
-9999 -9999 -9999 -9999 -9999 -9999 -9999 -9999 -9999 -9999 -9999 -9999 -9999 -9999 -9999 -9999 -9999 -9999 -9999 -9999 -9999 -9999 -9999 -9999 -9999 -9999 -9999 -9999 -9999 -9999 -9999 -9999 -9999 -9999 -9999 -9999 -9999 -9999 -9999 -9999 -9999 -9999 -9999 -9999 -9999 -9999 -9999 -9999 -9999 -9999 -9999 -9999 -9999 -9999 -9999 -9999 -9999 -9999 -9999 -9999 -9999 -9999 6.83378E-2 6.98864E-2 7.159E-2 7.19031E-2 7.23987E-2 7.33993E-2 7.33411E-2 2.38305E-1 2.45428E-1 2.4664E-1 2.48707E-1 2.34978E-1 2.52713E-1 2.41351E-1 2.41869E-1 2.44932E-1 2.46302E-1 2.47858E-1 2.5446E-1 2.58333E-1 2.53943E-1 2.51849E-1 2.51501E-1 2.48565E-1 2.47876E-1 2.48565E-1 2.48056E-1 2.50823E-1 2.53609E-1 2.53093E-1 2.55895E-1 2.52395E-1 2.44302E-1 2.56783E-1 9.35895E-2 3.69555E-1 4.59715E-1 5.55418E-1 5.59024E-1 4.42781E-1 3.12124E-1 2.67585E-1 2.46079E-1 2.64318E-1 3.22473E-1 3.7497E-1 3.73576E-1 4.30193E-1 4.74725E-1 5.14061E-1 5.72896E-1 5.32848E-1 5.52512E-1 2.61184E-1 2.61816E-1 3.10795E-1 3.10795E-1 6.17394E-1 6.88618E-1 6.86955E-1 5.46981E-1 4.24831E-1 4.72791E-1 6.30556E-1 7.25181E-1 7.40836E-1 6.79796E-1 6.87736E-1 6.94505E-1 6.98228E-1 6.7908E-1 6.59359E-1 6.73866E-1 6.82598E-1 6.97774E-1 7.0221E-1 6.86713E-1 6.66404E-1 6.57316E-1 6.69269E-1 6.99748E-1 6.74483E-1 6.58274E-1 5.83499E-1 6.01559E-1 5.80455E-1 6.01187E-1 3.90255E-1 3.04964E-1 4.63384E-1 6.25744E-1 6.31675E-1 5.93511E-1 5.48122E-1 5.90049E-1 5.99285E-1 5.74626E-1 5.85678E-1 5.48196E-1 5.4748E-1 6.07101E-1 6.07275E-1 6.04124E-1 5.9705E-1 5.5719E-1 5.32639E-1 5.56372E-1 5.4948E-1 5.27443E-1 5.07635E-1 5.09859E-1 4.92797E-1 4.76274E-1 4.53547E-1 4.12877E-1 3.14921E-1 2.7327E-1 2.73064E-1 2.70004E-1 2.60592E-1 2.70006E-1 2.75479E-1 2.51129E-1 2.46687E-1 2.71934E-1 2.87049E-1 3.01241E-1 3.04698E-1 3.17122E-1 3.49635E-1 4.39375E-1 5.1159E-1 4.63018E-1 4.82781E-1 5.48521E-1 5.63083E-1 5.7884E-1 6.53731E-1 6.53336E-1 6.01247E-1 6.56143E-1 4.48285E-1 3.01852E-1 3.35655E-1 4.66555E-1 2.98658E-1 2.28233E-1 2.10694E-1 6.27096E-1 6.12436E-1 6.12899E-1 5.94105E-1 5.97774E-1 5.78736E-1 5.79236E-1 -9999 -9999 -9999 -9999 -9999 -9999 -9999 -9999 -9999 -9999 -9999 -9999 -9999 -9999 -9999 -9999 -9999 -9999 -9999 -9999 -9999 -9999 -9999 -9999 -9999 -9999 -9999 -9999 -9999 -9999 -9999 -9999 -9999 -9999 -9999 -9999 -9999 -9999 -9999 -9999 -9999 -9999 -9999 -9999 -9999 -9999 -9999
-9999 -9999 -9999 -9999 -9999 -9999 -9999 -9999 -9999 -9999 -9999 -9999 -9999 -9999 -9999 -9999 -9999 -9999 -9999 -9999 -9999 -9999 -9999 -9999 -9999 -9999 -9999 -9999 -9999 -9999 -9999 -9999 -9999 -9999 -9999 -9999 -9999 -9999 -9999 -9999 -9999 -9999 -9999 -9999 -9999 -9999 -9999 -9999 -9999 -9999 -9999 -9999 -9999 -9999 -9999 -9999 -9999 -9999 -9999 -9999 -9999 6.86281E-2 6.86923E-2 7.07335E-2 7.20837E-2 7.25231E-2 7.32736E-2 7.309E-2 7.39724E-2 7.57664E-2 7.71423E-2 2.48362E-1 2.5183E-1 2.37648E-1 2.41013E-1 2.43728E-1 2.44249E-1 2.47333E-1 2.48021E-1 2.47514E-1 2.5306E-1 2.57273E-1 2.55696E-1 2.55696E-1 2.55696E-1 2.53776E-1 2.53077E-1 2.53426E-1 2.51517E-1 2.5326E-1 2.56064E-1 2.54842E-1 2.56952E-1 2.53792E-1 2.33534E-1 8.37588E-2 1.00517E-1 3.48268E-1 4.4032E-1 5.45992E-1 5.95683E-1 4.97341E-1 3.64352E-1 3.12822E-1 2.52653E-1 2.54027E-1 2.74867E-1 3.22254E-1 3.56424E-1 2.02711E-1 1.89899E-1 1.89764E-1 2.15099E-1 2.01973E-1 2.19185E-1 2.19449E-1 2.06251E-1 2.33277E-1 5.209E-1 5.796E-1 7.35691E-1 6.81747E-1 5.42863E-1 4.11481E-1 4.72027E-1 5.93854E-1 6.95795E-1 7.39929E-1 7.00551E-1 6.68506E-1 6.88949E-1 6.68377E-1 6.81876E-1 6.74273E-1 6.88786E-1 6.93308E-1 7.00679E-1 6.94431E-1 6.85847E-1 6.8697E-1 6.82789E-1 6.78778E-1 6.87093E-1 6.81532E-1 6.24927E-1 5.09008E-1 4.20305E-1 4.04925E-1 3.94378E-1 2.90257E-1 2.96889E-1 4.88638E-1 6.30218E-1 6.27615E-1 5.65468E-1 5.34303E-1 5.69777E-1 5.72447E-1 5.88649E-1 5.85236E-1 5.06966E-1 4.74671E-1 5.29523E-1 5.24474E-1 5.4214E-1 5.82373E-1 6.00787E-1 5.79557E-1 5.72277E-1 5.61253E-1 5.61182E-1 5.32485E-1 5.08561E-1 4.90048E-1 4.74568E-1 4.38826E-1 3.92453E-1 3.14921E-1 2.7346E-1 2.71416E-1 2.61532E-1 2.5431E-1 2.53129E-1 2.4277E-1 2.24828E-1 2.16662E-1 2.33859E-1 2.50157E-1 2.56308E-1 2.63913E-1 2.6457E-1 2.76369E-1 3.50901E-1 4.4101E-1 3.95756E-1 4.53922E-1 3.91784E-1 3.46483E-1 4.32276E-1 5.63873E-1 5.55026E-1 4.30343E-1 5.22233E-1 5.78195E-1 3.17559E-1 2.53658E-1 2.24043E-1 2.25821E-1 2.25425E-1 2.11678E-1 6.30737E-1 6.12397E-1 6.12797E-1 5.94029E-1 5.97673E-1 5.78698E-1 5.79199E-1 -9999 -9999 -9999 -9999 -9999 -9999 -9999 -9999 -9999 -9999 -9999 -9999 -9999 -9999 -9999 -9999 -9999 -9999 -9999 -9999 -9999 -9999 -9999 -9999 -9999 -9999 -9999 -9999 -9999 -9999 -9999 -9999 -9999 -9999 -9999 -9999 -9999 -9999 -9999 -9999 -9999 -9999 -9999 -9999 -9999 -9999 -9999
-9999 -9999 -9999 -9999 -9999 -9999 -9999 -9999 -9999 -9999 -9999 -9999 -9999 -9999 -9999 -9999 -9999 -9999 -9999 -9999 -9999 -9999 -9999 -9999 -9999 -9999 -9999 -9999 -9999 -9999 -9999 -9999 -9999 -9999 -9999 -9999 -9999 -9999 -9999 -9999 -9999 -9999 -9999 -9999 -9999 -9999 -9999 -9999 -9999 -9999 -9999 -9999 -9999 -9999 -9999 -9999 -9999 -9999 -9999 -9999 6.79212E-2 6.91031E-2 6.98864E-2 7.159E-2 7.20267E-2 7.3148E-2 7.44126E-2 7.42263E-2 7.52499E-2 7.69406E-2 7.78032E-2 2.50439E-1 2.53576E-1 2.40675E-1 2.43728E-1 2.42887E-1 2.46989E-1 2.50095E-1 2.48548E-1 2.49931E-1 2.53759E-1 2.57105E-1 2.6136E-1 2.62074E-1 2.59058E-1 2.56584E-1 2.56584E-1 2.55361E-1 2.5712E-1 2.58534E-1 2.58364E-1 2.59782E-1 2.58718E-1 2.53275E-1 2.49798E-1 8.36173E-2 1.0055E-1 1.21769E-1 4.40877E-1 5.45992E-1 5.83719E-1 5.35919E-1 4.20134E-1 3.295E-1 2.79679E-1 2.54729E-1 2.58962E-1 2.84166E-1 3.21847E-1 4.37676E-1 4.17744E-1 3.98598E-1 4.56865E-1 2.06825E-1 2.07017E-1 1.94335E-1 2.06792E-1 2.19607E-1 5.60309E-1 6.77286E-1 6.93389E-1 7.06788E-1 5.42162E-1 4.04131E-1 4.10943E-1 4.60973E-1 5.92986E-1 6.84709E-1 6.99429E-1 6.59615E-1 6.618E-1 6.44829E-1 6.69524E-1 6.67226E-1 6.89157E-1 6.92804E-1 6.8542E-1 6.7502E-1 6.93866E-1 6.99161E-1 7.0306E-1 7.00187E-1 7.03753E-1 6.89154E-1 6.23063E-1 5.87305E-1 5.15381E-1 3.31406E-1 3.06216E-1 2.94497E-1 3.58316E-1 5.71821E-1 6.34419E-1 6.08943E-1 5.49277E-1 4.54757E-1 5.34796E-1 5.44778E-1 5.39131E-1 5.43606E-1 5.13069E-1 4.64526E-1 4.59276E-1 5.25927E-1 5.35791E-1 5.40627E-1 5.56446E-1 5.79191E-1 5.54383E-1 5.19196E-1 5.22539E-1 4.97622E-1 4.98652E-1 4.97412E-1 4.73019E-1 4.41665E-1 4.19553E-1 3.59877E-1 3.33489E-1 3.31475E-1 3.20543E-1 2.97571E-1 2.73995E-1 2.7241E-1 2.5546E-1 2.51572E-1 2.38565E-1 2.3853E-1 2.30854E-1 2.28612E-1 2.28906E-1 2.52146E-1 3.17016E-1 3.54413E-1 3.29744E-1 3.7902E-1 3.01141E-1 2.50106E-1 3.06214E-1 4.04991E-1 4.0118E-1 3.20837E-1 4.51709E-1 5.16239E-1 2.9872E-1 2.99786E-1 2.85525E-1 2.25083E-1 2.11791E-1 6.27541E-1 6.30956E-1 6.12488E-1 6.12924E-1 5.94118E-1 5.97849E-1 5.78799E-1 5.59452E-1 -9999 -9999 -9999 -9999 -9999 -9999 -9999 -9999 -9999 -9999 -9999 -9999 -9999 -9999 -9999 -9999 -9999 -9999 -9999 -9999 -9999 -9999 -9999 -9999 -9999 -9999 -9999 -9999 -9999 -9999 -9999 -9999 -9999 -9999 -9999 -9999 -9999 -9999 -9999 -9999 -9999 -9999 -9999 -9999 -9999 -9999 -9999
-9999 -9999 -9999 -9999 -9999 -9999 -9999 -9999 -9999 -9999 -9999 -9999 -9999 -9999 -9999 -9999 -9999 -9999 -9999 -9999 -9999 -9999 -9999 -9999 -9999 -9999 -9999 -9999 -9999 -9999 -9999 -9999 -9999 -9999 -9999 -9999 -9999 -9999 -9999 -9999 -9999 -9999 -9999 -9999 -9999 -9999 -9999 -9999 -9999 -9999 -9999 -9999 -9999 -9999 -9999 -9999 -9999 -9999 -9999 -9999 6.80386E-2 6.89296E-2 7.09773E-2 7.23317E-2 7.21505E-2 7.36514E-2 7.59564E-2 7.57664E-2 7.65473E-2 7.74677E-2 7.83357E-2 8.0089E-2 8.08456E-2 2.42368E-1 2.45094E-1 2.44932E-1 2.48711E-1 2.51831E-1 2.52363E-1 2.54109E-1 2.57273E-1 2.60292E-1 2.64222E-1 2.69278E-1 2.66569E-1 2.65128E-1 2.6405E-1 2.63161E-1 2.64955E-1 2.66035E-1 2.64064E-1 2.63705E-1 2.62989E-1 2.5643E-1 2.36522E-1 8.27724E-2 9.25603E-2 1.13745E-1 4.21916E-1 5.73067E-1 5.87879E-1 5.74474E-1 4.38688E-1 3.64651E-1 3.2253E-1 2.67564E-1 2.41942E-1 2.68289E-1 3.24942E-1 3.62375E-1 3.99378E-1 3.80526E-1 3.99321E-1 4.43478E-1 4.63166E-1 4.62976E-1 4.82262E-1 2.33286E-1 3.15386E-1 4.84271E-1 5.62793E-1 6.17043E-1 5.86431E-1 5.02712E-1 4.34565E-1 3.99805E-1 5.01735E-1 6.80334E-1 6.8454E-1 6.22913E-1 5.71058E-1 5.51258E-1 6.15873E-1 6.73804E-1 6.78401E-1 6.6361E-1 6.55269E-1 6.51793E-1 6.68186E-1 6.80827E-1 6.78206E-1 6.71804E-1 6.9988E-1 6.89553E-1 6.67971E-1 6.55867E-1 5.93963E-1 4.29463E-1 4.10709E-1 4.85098E-1 4.9611E-1 5.95544E-1 6.46049E-1 6.05596E-1 5.24261E-1 4.41743E-1 4.89757E-1 5.13243E-1 4.75195E-1 4.94569E-1 4.86726E-1 4.59547E-1 4.19326E-1 4.8003E-1 4.99705E-1 5.09772E-1 5.26307E-1 5.67162E-1 5.53853E-1 5.16217E-1 5.13573E-1 4.76741E-1 4.8995E-1 4.97623E-1 4.84015E-1 4.58071E-1 4.34321E-1 4.25987E-1 4.16696E-1 4.30795E-1 4.35214E-1 4.10477E-1 3.6297E-1 3.64802E-1 3.46885E-1 3.35032E-1 3.06903E-1 2.72736E-1 2.40464E-1 2.06528E-1 2.00958E-1 2.17695E-1 2.47686E-1 2.50246E-1 2.60779E-1 3.08171E-1 2.58439E-1 2.07711E-1 2.12078E-1 2.72832E-1 2.62896E-1 3.1132E-1 4.70201E-1 4.54342E-1 3.41117E-1 2.72844E-1 4.21522E-1 3.05693E-1 2.11052E-1 6.27541E-1 6.12436E-1 6.12809E-1 5.94105E-1 5.946E-1 5.98223E-1 5.78648E-1 5.78419E-1 -9999 -9999 -9999 -9999 -9999 -9999 -9999 -9999 -9999 -9999 -9999 -9999 -9999 -9999 -9999 -9999 -9999 -9999 -9999 -9999 -9999 -9999 -9999 -9999 -9999 -9999 -9999 -9999 -9999 -9999 -9999 -9999 -9999 -9999 -9999 -9999 -9999 -9999 -9999 -9999 -9999 -9999 -9999 -9999 -9999 -9999 -9999
-9999 -9999 -9999 -9999 -9999 -9999 -9999 -9999 -9999 -9999 -9999 -9999 -9999 -9999 -9999 -9999 -9999 -9999 -9999 -9999 -9999 -9999 -9999 -9999 -9999 -9999 -9999 -9999 -9999 -9999 -9999 -9999 -9999 -9999 -9999 -9999 -9999 -9999 -9999 -9999 -9999 -9999 -9999 -9999 -9999 -9999 -9999 -9999 -9999 -9999 -9999 -9999 -9999 -9999 -9999 -9999 -9999 -9999 -9999 -9999 6.85098E-2 6.95262E-2 7.196E-2 7.30805E-2 7.28974E-2 7.4924E-2 7.60259E-2 7.69406E-2 7.77325E-2 7.78032E-2 7.90059E-2 8.07728E-2 8.09831E-2 8.30709E-2 2.47495E-1 2.47333E-1 2.51136E-1 2.51666E-1 2.55161E-1 2.5798E-1 2.58165E-1 2.61717E-1 2.66021E-1 2.69103E-1 2.72017E-1 2.70558E-1 2.67118E-1 2.68928E-1 2.71841E-1 2.69843E-1 2.68028E-1 2.65861E-1 2.64064E-1 2.58902E-1 2.53974E-1 8.1658E-2 9.26567E-2 1.13938E-1 4.03063E-1 5.34556E-1 5.80222E-1 5.6684E-1 4.7737E-1 4.11986E-1 3.39305E-1 2.87937E-1 2.49131E-1 2.90357E-1 3.27564E-1 3.62034E-1 4.17922E-1 3.9841E-1 4.62235E-1 4.82089E-1 4.62444E-1 4.62517E-1 4.82039E-1 2.33148E-1 3.15E-1 4.63832E-1 5.23074E-1 5.62207E-1 6.98856E-1 6.46708E-1 5.15962E-1 3.40861E-1 4.83296E-1 6.76163E-1 6.61211E-1 5.4968E-1 5.45035E-1 5.47508E-1 5.92272E-1 6.73315E-1 6.7827E-1 6.59982E-1 6.66461E-1 6.67053E-1 6.83041E-1 6.98616E-1 3.76511E-1 3.65404E-1 3.57957E-1 3.2623E-1 3.61892E-1 3.28685E-1 2.64759E-1 4.98715E-1 6.51528E-1 6.7111E-1 6.18322E-1 6.34408E-1 6.20691E-1 6.01735E-1 5.73301E-1 4.29084E-1 3.68591E-1 4.41615E-1 4.99234E-1 4.64591E-1 4.49721E-1 4.37371E-1 3.85657E-1 4.6272E-1 5.07265E-1 5.22695E-1 5.24946E-1 5.29417E-1 5.45883E-1 5.39421E-1 5.24127E-1 4.8198E-1 4.82913E-1 4.8272E-1 4.66596E-1 4.45995E-1 4.38708E-1 3.96229E-1 3.78652E-1 4.23055E-1 4.49028E-1 4.573E-1 4.51731E-1 4.94252E-1 4.48561E-1 3.92833E-1 4.19038E-1 3.66818E-1 2.7927E-1 2.12328E-1 1.92036E-1 1.92463E-1 1.99874E-1 1.97978E-1 2.16147E-1 2.42258E-1 2.16381E-1 1.85167E-1 1.83065E-1 1.9536E-1 2.25315E-1 3.34222E-1 4.57951E-1 3.84673E-1 2.67617E-1 3.35993E-1 5.11486E-1 2.5398E-1 2.11062E-1 1.99224E-1 6.12937E-1 6.13392E-1 5.94838E-1 5.98738E-1 5.79124E-1 5.77838E-1 6.3456E-1 -9999 -9999 -9999 -9999 -9999 -9999 -9999 -9999 -9999 -9999 -9999 -9999 -9999 -9999 -9999 -9999 -9999 -9999 -9999 -9999 -9999 -9999 -9999 -9999 -9999 -9999 -9999 -9999 -9999 -9999 -9999 -9999 -9999 -9999 -9999 -9999 -9999 -9999 -9999 -9999 -9999 -9999 -9999 -9999 -9999 -9999 -9999
-9999 -9999 -9999 -9999 -9999 -9999 -9999 -9999 -9999 -9999 -9999 -9999 -9999 -9999 -9999 -9999 -9999 -9999 -9999 -9999 -9999 -9999 -9999 -9999 -9999 -9999 -9999 -9999 -9999 -9999 -9999 -9999 -9999 -9999 -9999 -9999 -9999 -9999 -9999 -9999 -9999 -9999 -9999 -9999 -9999 -9999 -9999 -9999 -9999 -9999 -9999 -9999 -9999 -9999 -9999 -9999 -9999 -9999 -9999 6.78041E-2 6.93417E-2 7.04905E-2 7.28301E-2 7.32736E-2 7.44126E-2 7.64774E-2 7.72037E-2 7.81312E-2 7.94737E-2 7.91405E-2 8.0089E-2 8.16002E-2 8.20906E-2 8.39195E-2 8.4565E-2 8.61518E-2 2.54276E-1 2.54109E-1 2.58333E-1 2.61888E-1 2.62431E-1 2.63505E-1 2.66381E-1 2.69103E-1 2.74951E-1 2.74583E-1 2.70746E-1 2.73305E-1 2.74936E-1 2.72174E-1 2.71665E-1 2.68028E-1 2.48043E-1 2.61033E-1 2.5643E-1 2.38032E-1 9.27264E-2 1.06274E-1 4.03227E-1 5.74131E-1 5.73742E-1 5.4968E-1 4.96532E-1 4.30548E-1 3.56522E-1 3.22407E-1 2.77452E-1 2.99964E-1 3.44767E-1 4.56951E-1 4.35987E-1 4.80754E-1 5.20484E-1 4.81078E-1 4.81902E-1 4.62468E-1 4.62296E-1 2.37359E-1 2.98101E-1 5.03757E-1 3.86171E-1 6.21363E-1 7.09577E-1 7.07943E-1 5.04602E-1 3.51897E-1 4.80412E-1 6.48172E-1 5.96271E-1 4.98557E-1 5.47114E-1 5.5844E-1 5.51031E-1 6.57118E-1 6.70939E-1 6.67814E-1 6.75103E-1 3.69983E-1 3.71509E-1 3.80414E-1 3.77092E-1 3.73202E-1 3.54065E-1 3.05432E-1 3.39397E-1 2.97257E-1 2.44901E-1 2.36142E-1 2.96048E-1 6.56181E-1 6.34466E-1 6.22555E-1 5.66306E-1 5.25132E-1 5.56706E-1 3.88829E-1 2.86199E-1 3.3501E-1 4.54608E-1 4.72217E-1 4.60375E-1 4.31004E-1 4.01086E-1 4.77545E-1 5.09275E-1 4.9694E-1 5.00857E-1 4.9695E-1 5.14994E-1 5.3953E-1 5.2648E-1 4.77454E-1 4.69966E-1 4.71527E-1 4.47818E-1 4.36885E-1 3.72847E-1 3.18782E-1 2.98523E-1 3.08984E-1 3.17079E-1 3.40095E-1 4.0822E-1 5.08044E-1 5.01292E-1 4.97138E-1 5.50998E-1 4.28766E-1 3.21571E-1 2.57817E-1 2.32696E-1 2.00349E-1 2.19076E-1 2.47719E-1 2.44701E-1 2.34124E-1 2.04695E-1 1.71314E-1 1.66902E-1 2.01085E-1 2.85453E-1 4.1742E-1 5.24871E-1 3.07377E-1 2.90284E-1 3.77535E-1 3.93878E-1 2.0252E-1 1.99093E-1 2.0207E-1 6.13666E-1 5.95036E-1 5.95791E-1 5.80087E-1 5.78685E-1 6.52165E-1 -9999 -9999 -9999 -9999 -9999 -9999 -9999 -9999 -9999 -9999 -9999 -9999 -9999 -9999 -9999 -9999 -9999 -9999 -9999 -9999 -9999 -9999 -9999 -9999 -9999 -9999 -9999 -9999 -9999 -9999 -9999 -9999 -9999 -9999 -9999 -9999 -9999 -9999 -9999 -9999 -9999 -9999 -9999 -9999 -9999 -9999 -9999 -9999
-9999 -9999 -9999 -9999 -9999 -9999 -9999 -9999 -9999 -9999 -9999 -9999 -9999 -9999 -9999 -9999 -9999 -9999 -9999 -9999 -9999 -9999 -9999 -9999 -9999 -9999 -9999 -9999 -9999 -9999 -9999 -9999 -9999 -9999 -9999 -9999 -9999 -9999 -9999 -9999 -9999 -9999 -9999 -9999 -9999 -9999 -9999 -9999 -9999 -9999 -9999 -9999 -9999 -9999 -9999 -9999 -9999 -9999 6.72211E-2 6.83917E-2 6.9287E-2 7.13443E-2 7.37098E-2 7.45401E-2 7.59564E-2 7.72651E-2 7.78652E-2 7.97447E-2 8.03619E-2 8.13236E-2 8.18778E-2 8.19514E-2 8.34942E-2 8.53512E-2 8.58613E-2 8.79133E-2 8.92555E-2 2.59042E-1 2.63318E-1 2.69452E-1 2.68552E-1 2.68915E-1 2.67292E-1 2.70558E-1 2.75687E-1 2.74936E-1 2.7491E-1 2.7485E-1 2.74806E-1 2.72097E-1 2.72149E-1 2.72208E-1 2.52894E-1 2.67854E-1 2.63175E-1 8.86048E-2 9.27191E-2 1.0627E-1 4.19208E-1 5.54326E-1 5.66013E-1 5.28259E-1 5.06545E-1 4.49309E-1 3.74215E-1 3.39416E-1 3.12121E-1 3.02686E-1 3.27142E-1 4.18063E-1 4.56285E-1 4.61838E-1 4.81939E-1 4.62553E-1 4.43325E-1 4.43419E-1 4.88226E-1 2.376E-1 2.98384E-1 4.44676E-1 3.31861E-1 6.76131E-1 7.25042E-1 6.1903E-1 4.8192E-1 3.4734E-1 4.28557E-1 5.87451E-1 5.88659E-1 5.07557E-1 5.6558E-1 5.51212E-1 5.19341E-1 6.22155E-1 6.66499E-1 3.57334E-1 3.58087E-1 3.62922E-1 3.67958E-1 3.68871E-1 3.72794E-1 3.61669E-1 3.57709E-1 3.18375E-1 2.84702E-1 2.90303E-1 1.52462E-1 1.8628E-1 3.05292E-1 3.42152E-1 5.92957E-1 5.56547E-1 4.74374E-1 4.45313E-1 4.30441E-1 3.30811E-1 2.58581E-1 2.71375E-1 3.47E-1 4.43452E-1 4.60638E-1 4.43257E-1 4.23822E-1 4.78926E-1 4.75314E-1 4.53279E-1 4.60561E-1 4.97175E-1 5.14269E-1 5.30475E-1 5.29683E-1 4.83172E-1 4.6865E-1 4.55092E-1 4.37932E-1 3.57628E-1 2.95028E-1 2.70635E-1 2.41648E-1 2.42157E-1 2.40294E-1 2.62913E-1 3.40877E-1 4.86895E-1 5.40999E-1 5.5223E-1 5.99255E-1 5.18151E-1 4.13142E-1 4.09905E-1 2.87353E-1 2.3024E-1 3.03629E-1 4.30219E-1 3.66276E-1 2.99254E-1 2.21276E-1 1.70199E-1 2.04243E-1 3.02584E-1 3.50004E-1 4.83819E-1 3.4957E-1 3.93752E-1 2.72516E-1 2.84966E-1 2.47135E-1 1.99101E-1 2.00281E-1 1.90307E-1 5.95586E-1 5.96183E-1 5.96881E-1 5.8004E-1 6.15631E-1 6.75868E-1 -9999 -9999 -9999 -9999 -9999 -9999 -9999 -9999 -9999 -9999 -9999 -9999 -9999 -9999 -9999 -9999 -9999 -9999 -9999 -9999 -9999 -9999 -9999 -9999 -9999 -9999 -9999 -9999 -9999 -9999 -9999 -9999 -9999 -9999 -9999 -9999 -9999 -9999 -9999 -9999 -9999 -9999 -9999 -9999 -9999 -9999 -9999 -9999
-9999 -9999 -9999 -9999 -9999 -9999 -9999 -9999 -9999 -9999 -9999 -9999 -9999 -9999 -9999 -9999 -9999 -9999 -9999 -9999 -9999 -9999 -9999 -9999 -9999 -9999 -9999 -9999 -9999 -9999 -9999 -9999 -9999 -9999 -9999 -9999 -9999 -9999 -9999 -9999 -9999 -9999 -9999 -9999 -9999 -9999 -9999 -9999 -9999 -9999 -9999 -9999 -9999 -9999 -9999 -9999 -9999 -9999 6.75703E-2 6.91031E-2 7.02483E-2 7.17131E-2 7.39629E-2 7.50523E-2 7.64774E-2 7.69406E-2 7.87999E-2 8.12502E-2 8.20168E-2 8.25753E-2 8.35609E-2 8.39195E-2 8.53512E-2 8.68048E-2 8.76175E-2 8.94058E-2 8.9937E-2 9.13067E-2 2.69089E-1 2.72925E-1 2.76603E-1 2.76973E-1 2.72383E-1 2.73482E-1 2.77534E-1 2.7485E-1 2.74754E-1 2.74676E-1 2.71925E-1 2.71985E-1 2.72011E-1 2.6932E-1 2.69354E-1 2.69362E-1 2.69304E-1 9.07139E-2 9.26531E-2 1.13938E-1 1.67969E-1 5.34527E-1 5.64381E-1 5.27131E-1 5.17852E-1 4.68042E-1 3.92192E-1 3.38811E-1 3.25752E-1 3.02686E-1 3.20504E-1 3.44331E-1 3.85528E-1 3.85741E-1 4.0548E-1 4.05861E-1 4.25233E-1 4.6974E-1 4.88838E-1 4.87785E-1 2.6707E-1 3.32914E-1 2.81873E-1 4.84201E-1 6.69382E-1 6.17837E-1 5.40291E-1 3.79786E-1 3.63404E-1 5.51442E-1 6.41491E-1 6.32979E-1 6.57794E-1 5.99865E-1 5.53884E-1 2.82201E-1 3.43009E-1 3.48992E-1 3.49916E-1 3.5882E-1 3.67821E-1 3.61071E-1 3.4582E-1 3.14314E-1 3.31863E-1 3.21023E-1 2.70477E-1 1.60317E-1 1.1095E-1 1.58584E-1 3.31613E-1 3.31289E-1 2.93367E-1 5.2241E-1 4.45683E-1 4.7662E-1 4.93386E-1 4.16181E-1 3.38054E-1 2.82121E-1 2.88307E-1 3.52539E-1 4.09144E-1 4.25003E-1 4.18539E-1 4.4434E-1 4.34812E-1 4.48869E-1 4.67197E-1 4.93605E-1 5.16751E-1 5.35531E-1 5.29895E-1 4.86415E-1 4.72709E-1 4.5474E-1 4.32899E-1 3.20362E-1 2.76401E-1 2.72177E-1 2.47499E-1 2.49723E-1 2.808E-1 3.53071E-1 4.89533E-1 5.57448E-1 5.97217E-1 6.20678E-1 6.0901E-1 5.55192E-1 5.76853E-1 5.83481E-1 3.68491E-1 2.34706E-1 3.12566E-1 5.41355E-1 5.05248E-1 2.95506E-1 2.03342E-1 1.66018E-1 2.51704E-1 4.03728E-1 4.69487E-1 4.38065E-1 5.04873E-1 3.66333E-1 2.38806E-1 2.68571E-1 1.9888E-1 1.87946E-1 1.88664E-1 5.96371E-1 5.96823E-1 5.97446E-1 5.81412E-1 5.78912E-1 6.70216E-1 6.16067E-1 -9999 -9999 -9999 -9999 -9999 -9999 -9999 -9999 -9999 -9999 -9999 -9999 -9999 -9999 -9999 -9999 -9999 -9999 -9999 -9999 -9999 -9999 -9999 -9999 -9999 -9999 -9999 -9999 -9999 -9999 -9999 -9999 -9999 -9999 -9999 -9999 -9999 -9999 -9999 -9999 -9999 -9999 -9999 -9999 -9999 -9999 -9999 -9999
-9999 -9999 -9999 -9999 -9999 -9999 -9999 -9999 -9999 -9999 -9999 -9999 -9999 -9999 -9999 -9999 -9999 -9999 -9999 -9999 -9999 -9999 -9999 -9999 -9999 -9999 -9999 -9999 -9999 -9999 -9999 -9999 -9999 -9999 -9999 -9999 -9999 -9999 -9999 -9999 -9999 -9999 -9999 -9999 -9999 -9999 -9999 -9999 -9999 -9999 -9999 -9999 -9999 -9999 -9999 -9999 -9999 6.66427E-2 6.75703E-2 6.92223E-2 7.00068E-2 7.20837E-2 7.30226E-2 7.50523E-2 7.68703E-2 7.73356E-2 7.89342E-2 8.11123E-2 8.21561E-2 8.29964E-2 8.44141E-2 8.47759E-2 8.62207E-2 8.65892E-2 8.86567E-2 9.06161E-2 9.08481E-2 9.26949E-2 9.48918E-2 9.73807E-2 2.80458E-1 2.80423E-1 2.77671E-1 2.77697E-1 2.77636E-1 2.74737E-1 2.74615E-1 2.74562E-1 2.71881E-1 2.71934E-1 2.71934E-1 9.38317E-2 9.38429E-2 9.38763E-2 9.27774E-2 9.24024E-2 9.2549E-2 1.13803E-1 1.79261E-1 5.54708E-1 5.45287E-1 5.31013E-1 5.09989E-1 4.87272E-1 4.30142E-1 3.80069E-1 3.44967E-1 3.07777E-1 3.08565E-1 3.27006E-1 4.43063E-1 4.82323E-1 3.86161E-1 4.06246E-1 4.06488E-1 4.5072E-1 4.89766E-1 4.89097E-1 4.88371E-1 2.52753E-1 5.46655E-1 3.74731E-1 6.64683E-1 6.8786E-1 6.26715E-1 3.97142E-1 3.37094E-1 5.43023E-1 6.80508E-1 6.8528E-1 6.84564E-1 6.31517E-1 2.21552E-1 2.20923E-1 3.02279E-1 3.39796E-1 3.38359E-1 3.5458E-1 3.60161E-1 3.5725E-1 3.41518E-1 2.71309E-1 3.09612E-1 2.90062E-1 2.22539E-1 1.60593E-1 1.26732E-1 2.32005E-1 3.54122E-1 3.42474E-1 3.27622E-1 2.71523E-1 5.99398E-1 5.96451E-1 5.85529E-1 5.57903E-1 4.79514E-1 3.61868E-1 2.90046E-1 2.80054E-1 2.86345E-1 3.16837E-1 3.49674E-1 3.69459E-1 4.31893E-1 4.52979E-1 4.80889E-1 5.0626E-1 5.08071E-1 5.17115E-1 5.28287E-1 4.8944E-1 4.77115E-1 4.60898E-1 4.37811E-1 3.19505E-1 2.71884E-1 2.54218E-1 2.51847E-1 2.76618E-1 3.48691E-1 5.02429E-1 5.28008E-1 4.22673E-1 4.66996E-1 5.8229E-1 6.39649E-1 6.31828E-1 6.41614E-1 5.34676E-1 2.87899E-1 2.82899E-1 3.7347E-1 6.01795E-1 5.4247E-1 2.825E-1 1.77836E-1 1.68343E-1 2.78675E-1 4.22109E-1 5.01994E-1 5.11299E-1 4.96479E-1 2.42118E-1 2.50107E-1 2.25377E-1 2.12936E-1 1.88565E-1 5.96766E-1 5.77912E-1 5.78551E-1 5.78792E-1 6.00016E-1 6.83895E-1 5.7675E-1 5.90501E-1 -9999 -9999 -9999 -9999 -9999 -9999 -9999 -9999 -9999 -9999 -9999 -9999 -9999 -9999 -9999 -9999 -9999 -9999 -9999 -9999 -9999 -9999 -9999 -9999 -9999 -9999 -9999 -9999 -9999 -9999 -9999 -9999 -9999 -9999 -9999 -9999 -9999 -9999 -9999 -9999 -9999 -9999 -9999 -9999 -9999 -9999 -9999 -9999
-9999 -9999 -9999 -9999 -9999 -9999 -9999 -9999 -9999 -9999 -9999 -9999 -9999 -9999 -9999 -9999 -9999 -9999 -9999 -9999 -9999 -9999 -9999 -9999 -9999 -9999 -9999 -9999 -9999 -9999 -9999 -9999 -9999 -9999 -9999 -9999 -9999 -9999 -9999 -9999 -9999 -9999 -9999 -9999 -9999 -9999 -9999 -9999 -9999 -9999 -9999 -9999 -9999 -9999 -9999 -9999 -9999 6.6758E-2 6.78041E-2 6.94613E-2 7.02483E-2 7.196E-2 7.27725E-2 7.50523E-2 7.70017E-2 7.76E-2 7.93385E-2 8.08371E-2 8.17389E-2 8.34194E-2 8.39195E-2 8.5207E-2 8.68048E-2 8.76175E-2 8.94058E-2 9.15334E-2 9.16136E-2 9.31618E-2 9.58474E-2 9.78684E-2 9.87202E-2 2.77532E-1 2.77523E-1 2.77532E-1 2.74754E-1 2.74589E-1 2.74448E-1 2.71698E-1 2.71794E-1 9.49974E-2 9.38243E-2 9.38094E-2 9.38168E-2 9.3854E-2 9.27665E-2 9.2752E-2 9.92874E-2 1.2902E-1 1.79105E-1 5.35394E-1 5.11354E-1 4.85485E-1 4.66459E-1 4.479E-1 4.10392E-1 3.98504E-1 3.44474E-1 3.21711E-1 3.18898E-1 3.49316E-1 4.41512E-1 5.59552E-1 4.4199E-1 4.6352E-1 4.50413E-1 4.31273E-1 4.31188E-1 4.70358E-1 4.69967E-1 4.89144E-1 2.68161E-1 5.32356E-1 6.09968E-1 6.8242E-1 6.48481E-1 3.96855E-1 3.59653E-1 5.72483E-1 6.88113E-1 6.81628E-1 6.69305E-1 2.55463E-1 1.68375E-1 1.76047E-1 2.5656E-1 3.06133E-1 3.3059E-1 3.46502E-1 3.37622E-1 3.49423E-1 3.4154E-1 2.67368E-1 2.66329E-1 2.6592E-1 1.78501E-1 1.65094E-1 1.84284E-1 2.8286E-1 3.27656E-1 3.28792E-1 2.85078E-1 2.96941E-1 6.11687E-1 5.75882E-1 5.98274E-1 5.19688E-1 4.54504E-1 3.88712E-1 3.09131E-1 2.59446E-1 2.35124E-1 2.44369E-1 2.88507E-1 3.42954E-1 4.18234E-1 4.23085E-1 4.31366E-1 4.61385E-1 4.86733E-1 5.06402E-1 5.15282E-1 4.96132E-1 4.78715E-1 4.56323E-1 4.40522E-1 3.11029E-1 2.56977E-1 2.33298E-1 2.48856E-1 2.88381E-1 3.73028E-1 5.12134E-1 4.37724E-1 2.87382E-1 3.11217E-1 5.30726E-1 6.28432E-1 6.50602E-1 5.73805E-1 3.90614E-1 2.53829E-1 3.3777E-1 5.29449E-1 6.57402E-1 5.67832E-1 3.36326E-1 2.11863E-1 2.3921E-1 3.62889E-1 4.35404E-1 4.92243E-1 3.11659E-1 2.22261E-1 2.61492E-1 2.24645E-1 1.87572E-1 1.88497E-1 5.93311E-1 5.77968E-1 5.78617E-1 5.79181E-1 5.78628E-1 6.72218E-1 6.19E-1 5.33903E-1 6.04339E-1 -9999 -9999 -9999 -9999 -9999 -9999 -9999 -9999 -9999 -9999 -9999 -9999 -9999 -9999 -9999 -9999 -9999 -9999 -9999 -9999 -9999 -9999 -9999 -9999 -9999 -9999 -9999 -9999 -9999 -9999 -9999 -9999 -9999 -9999 -9999 -9999 -9999 -9999 -9999 -9999 -9999 -9999 -9999 -9999 -9999 -9999 -9999 -9999
-9999 -9999 -9999 -9999 -9999 -9999 -9999 -9999 -9999 -9999 -9999 -9999 -9999 -9999 -9999 -9999 -9999 -9999 -9999 -9999 -9999 -9999 -9999 -9999 -9999 -9999 -9999 -9999 -9999 -9999 -9999 -9999 -9999 -9999 -9999 -9999 -9999 -9999 -9999 -9999 -9999 -9999 -9999 -9999 -9999 -9999 -9999 -9999 -9999 -9999 -9999 -9999 -9999 -9999 -9999 6.7274E-2 6.79747E-2 6.76871E-2 6.85098E-2 6.9287E-2 7.07335E-2 7.2456E-2 7.30226E-2 7.46679E-2 7.64774E-2 7.72037E-2 7.96091E-2 8.0089E-2 8.18778E-2 8.39865E-2 8.46326E-2 8.62207E-2 8.79837E-2 8.89557E-2 9.13799E-2 9.20756E-2 9.36308E-2 9.52094E-2 9.6251E-2 9.85221E-2 9.86971E-2 9.74256E-2 2.77392E-1 2.77445E-1 2.7465E-1 2.74492E-1 2.74333E-1 2.71601E-1 2.71707E-1 9.49482E-2 9.37944E-2 9.37944E-2 9.37906E-2 9.26457E-2 9.27082E-2 9.26898E-2 9.91651E-2 1.37912E-1 2.03225E-1 5.15289E-1 5.06272E-1 4.87202E-1 4.67919E-1 4.48646E-1 4.35425E-1 3.98138E-1 3.62216E-1 3.45056E-1 3.44807E-1 4.4286E-1 4.79544E-1 5.17985E-1 4.79011E-1 5.20745E-1 4.88456E-1 4.69978E-1 4.70457E-1 4.70479E-1 4.9006E-1 5.28746E-1 2.71767E-1 6.985E-1 6.62086E-1 6.2096E-1 5.53268E-1 3.75307E-1 3.62349E-1 5.8483E-1 6.9792E-1 6.49022E-1 2.44115E-1 2.08318E-1 1.7661E-1 1.88201E-1 2.47952E-1 2.85956E-1 3.22049E-1 3.31373E-1 3.21718E-1 3.06069E-1 3.33912E-1 2.85554E-1 1.68267E-1 1.431E-1 1.15006E-1 1.02613E-1 1.61214E-1 2.98199E-1 3.38554E-1 3.14063E-1 2.73814E-1 2.33237E-1 2.25642E-1 5.14628E-1 5.67533E-1 5.37921E-1 4.74816E-1 4.41867E-1 4.22765E-1 3.55213E-1 3.09199E-1 2.60698E-1 2.50887E-1 2.65877E-1 3.26036E-1 3.30772E-1 3.44703E-1 3.83366E-1 4.42623E-1 4.87318E-1 5.05057E-1 4.89145E-1 4.7868E-1 4.6741E-1 4.0221E-1 2.8672E-1 2.44082E-1 2.25526E-1 2.48809E-1 2.97224E-1 3.85644E-1 4.4549E-1 3.29946E-1 2.345E-1 2.54308E-1 4.47049E-1 5.933E-1 6.39979E-1 5.58713E-1 3.72385E-1 2.9986E-1 4.59119E-1 6.57745E-1 6.62174E-1 5.27734E-1 3.5193E-1 2.75826E-1 3.51174E-1 4.39886E-1 5.13936E-1 4.76528E-1 3.2283E-1 4.36692E-1 3.7481E-1 1.98818E-1 1.88382E-1 1.89169E-1 5.94008E-1 5.78551E-1 5.79085E-1 5.98425E-1 6.37728E-1 6.73065E-1 5.83656E-1 5.69455E-1 6.03567E-1 -9999 -9999 -9999 -9999 -9999 -9999 -9999 -9999 -9999 -9999 -9999 -9999 -9999 -9999 -9999 -9999 -9999 -9999 -9999 -9999 -9999 -9999 -9999 -9999 -9999 -9999 -9999 -9999 -9999 -9999 -9999 -9999 -9999 -9999 -9999 -9999 -9999 -9999 -9999 -9999 -9999 -9999 -9999 -9999 -9999 -9999 -9999 -9999
-9999 -9999 -9999 -9999 -9999 -9999 -9999 -9999 -9999 -9999 -9999 -9999 -9999 -9999 -9999 -9999 -9999 -9999 -9999 -9999 -9999 -9999 -9999 -9999 -9999 -9999 -9999 -9999 -9999 -9999 -9999 -9999 -9999 -9999 -9999 -9999 -9999 -9999 -9999 -9999 -9999 -9999 -9999 -9999 -9999 -9999 -9999 -9999 -9999 -9999 -9999 -9999 -9999 -9999 -9999 6.82098E-2 6.82738E-2 6.87465E-2 6.99416E-2 7.04905E-2 7.22076E-2 7.37098E-2 7.41581E-2 7.54385E-2 7.60259E-2 7.74677E-2 7.97447E-2 8.06356E-2 8.24354E-2 8.39865E-2 8.47759E-2 8.70982E-2 8.77653E-2 9.01605E-2 9.2614E-2 9.41019E-2 9.63283E-2 9.77841E-2 9.85221E-2 9.87279E-2 9.86545E-2 9.73754E-2 9.73366E-2 2.77206E-1 2.74457E-1 2.74421E-1 9.60837E-2 9.48757E-2 9.49025E-2 9.49139E-2 9.37569E-2 9.37719E-2 9.37719E-2 9.26124E-2 9.26457E-2 9.26087E-2 9.78361E-2 1.37702E-1 2.15785E-1 5.28428E-1 5.25661E-1 4.87061E-1 4.48241E-1 4.2917E-1 4.35347E-1 3.97719E-1 3.80315E-1 3.44525E-1 3.85974E-1 4.80767E-1 5.17685E-1 5.18242E-1 5.59194E-1 5.62991E-1 5.25755E-1 4.87822E-1 5.0879E-1 5.09166E-1 2.38891E-1 2.56813E-1 3.37534E-1 4.80227E-1 5.4895E-1 4.00259E-1 3.42273E-1 3.02333E-1 3.78214E-1 6.18689E-1 4.29788E-1 3.28013E-1 1.92391E-1 1.74511E-1 1.99279E-1 2.33371E-1 2.82211E-1 3.19858E-1 3.24752E-1 2.91759E-1 2.55787E-1 2.17808E-1 2.79145E-1 3.01202E-1 1.38009E-1 6.9809E-2 6.99558E-2 9.56282E-2 1.7664E-1 2.92363E-1 3.41814E-1 2.89762E-1 2.06855E-1 1.61439E-1 1.28326E-1 4.11037E-1 4.84592E-1 4.80913E-1 4.76045E-1 4.69662E-1 4.56153E-1 4.42958E-1 4.31911E-1 3.40028E-1 2.51601E-1 2.71458E-1 2.70068E-1 2.74312E-1 2.83824E-1 3.15587E-1 3.78164E-1 4.74479E-1 4.95396E-1 4.84828E-1 4.77042E-1 4.65534E-1 3.88765E-1 2.99624E-1 2.6701E-1 2.33922E-1 2.51077E-1 2.92268E-1 3.47143E-1 3.49728E-1 2.55765E-1 2.1038E-1 2.46954E-1 3.61957E-1 5.47282E-1 6.43731E-1 6.05942E-1 5.90647E-1 4.14983E-1 4.65058E-1 6.65577E-1 6.44735E-1 5.50511E-1 3.62637E-1 3.05619E-1 3.6355E-1 4.47291E-1 5.10322E-1 4.49936E-1 3.80358E-1 2.56401E-1 2.09093E-1 1.87772E-1 1.88956E-1 5.93951E-1 5.97865E-1 5.98447E-1 5.98404E-1 6.34941E-1 6.84839E-1 6.21343E-1 2.9547E-1 5.95042E-1 5.95341E-1 -9999 -9999 -9999 -9999 -9999 -9999 -9999 -9999 -9999 -9999 -9999 -9999 -9999 -9999 -9999 -9999 -9999 -9999 -9999 -9999 -9999 -9999 -9999 -9999 -9999 -9999 -9999 -9999 -9999 -9999 -9999 -9999 -9999 -9999 -9999 -9999 -9999 -9999 -9999 -9999 -9999 -9999 -9999 -9999 -9999 -9999 -9999 -9999
-9999 -9999 -9999 -9999 -9999 -9999 -9999 -9999 -9999 -9999 -9999 -9999 -9999 -9999 -9999 -9999 -9999 -9999 -9999 -9999 -9999 -9999 -9999 -9999 -9999 -9999 -9999 -9999 -9999 -9999 -9999 -9999 -9999 -9999 -9999 -9999 -9999 -9999 -9999 -9999 -9999 -9999 -9999 -9999 -9999 -9999 -9999 -9999 -9999 -9999 -9999 -9999 -9999 -9999 -9999 6.86821E-2 6.91031E-2 6.98212E-2 7.10333E-2 7.17131E-2 7.33316E-2 7.41581E-2 7.60863E-2 7.71333E-2 7.77325E-2 7.90688E-2 8.11123E-2 8.17389E-2 8.35609E-2 8.40617E-2 8.60752E-2 8.78355E-2 8.88061E-2 9.07684E-2 9.35493E-2 9.50505E-2 9.76214E-2 9.95898E-2 9.87356E-2 9.867E-2 9.73832E-2 9.73133E-2 9.72466E-2 9.60059E-2 9.59981E-2 9.60137E-2 9.48411E-2 9.48718E-2 9.48834E-2 9.37154E-2 9.37154E-2 9.37343E-2 9.3738E-2 9.25864E-2 9.94794E-2 9.25528E-2 9.77202E-2 1.37421E-1 2.0188E-1 5.15179E-1 5.00566E-1 5.04952E-1 4.67099E-1 4.73568E-1 4.3476E-1 4.1625E-1 3.98469E-1 3.61807E-1 4.03554E-1 4.59011E-1 5.14104E-1 5.13035E-1 5.39357E-1 5.61831E-1 5.63089E-1 5.84231E-1 2.67121E-1 2.99887E-1 2.99727E-1 2.71139E-1 3.19329E-1 4.50058E-1 5.6474E-1 3.37118E-1 2.47047E-1 2.69462E-1 4.42487E-1 6.7691E-1 1.70917E-1 3.46141E-1 2.56708E-1 2.00821E-1 2.10836E-1 2.47332E-1 2.9206E-1 3.68243E-1 2.90434E-1 2.06042E-1 1.60843E-1 1.05616E-1 1.5082E-1 2.14216E-1 1.18139E-1 5.38603E-2 5.28744E-2 7.61554E-2 2.10404E-1 3.7233E-1 3.45162E-1 2.9523E-1 1.91871E-1 1.21209E-1 1.11869E-1 3.00142E-1 3.04992E-1 3.42331E-1 4.01034E-1 4.33194E-1 4.42713E-1 4.42726E-1 4.27033E-1 3.33866E-1 2.64032E-1 3.04102E-1 2.9405E-1 2.61965E-1 2.50758E-1 2.64912E-1 3.0926E-1 4.12148E-1 4.93062E-1 4.8153E-1 4.82197E-1 4.57105E-1 3.92556E-1 3.39427E-1 3.38039E-1 2.81244E-1 2.7912E-1 2.74067E-1 2.91374E-1 2.97572E-1 2.68625E-1 2.72623E-1 3.85344E-1 5.34047E-1 5.80712E-1 6.39854E-1 6.70055E-1 6.39081E-1 5.64113E-1 5.06398E-1 6.48359E-1 6.57483E-1 6.17803E-1 5.1848E-1 3.60151E-1 3.35651E-1 3.95745E-1 4.84105E-1 4.09817E-1 2.35808E-1 1.85139E-1 1.88196E-1 1.88844E-1 5.93714E-1 5.94364E-1 5.98436E-1 1.92609E-1 2.31635E-1 6.75734E-1 6.41902E-1 5.77819E-1 2.8115E-1 6.09368E-1 -9999 -9999 -9999 -9999 -9999 -9999 -9999 -9999 -9999 -9999 -9999 -9999 -9999 -9999 -9999 -9999 -9999 -9999 -9999 -9999 -9999 -9999 -9999 -9999 -9999 -9999 -9999 -9999 -9999 -9999 -9999 -9999 -9999 -9999 -9999 -9999 -9999 -9999 -9999 -9999 -9999 -9999 -9999 -9999 -9999 -9999 -9999 -9999 -9999
[truncated: 571,933 more chars]
