# Supplementary material for: Alien species revises systematic status: integrative species delimitation of two similar taxa of Symbrenthia Hübner, [1819] (Lepidoptera, Nymphalidae)
Source: PeerJ. 2023 Jan 30;11:e14644. doi: 10.7717/peerj.14644 (PMC9893915; doi:10.7717/peerj.14644)
Supplement: Supplemental Information 6 [file peerj-11-14644-s006.zip › SDM/early_stage/MAXENT/past_2012_output/formosanus_2.lambdas]

bio_12, 0.0, 1148.0, 4557.0
bio_2, -0.5661891729713594, 15.0, 56.0
bio_8, 0.0, 64.0, 287.0
bio_12^2, -0.23312794102253465, 1317904.0, 2.0766249E7
bio_8^2, 1.207972480878915, 4096.0, 82369.0
'bio_2, -0.765319829486038, 55.5, 56.0
'bio_12, -0.8718652189983094, 2464.5, 4557.0
`bio_2, 2.8627692025573532, 15.0, 29.5
'bio_12, -1.157202771422716, 2463.5, 4557.0
'bio_8, 0.8648608105264395, 185.5, 287.0
`bio_12, -1.2170105762062244, 1148.0, 1792.5
'bio_2, 0.6384939769988592, 50.5, 56.0
'bio_2, -0.954608201651205, 54.5, 56.0
'bio_8, -2.458793167108596, 247.5, 287.0
'bio_12, -0.7263231230179105, 2455.5, 4557.0
'bio_8, -1.3153678067651864, 248.5, 287.0
'bio_12, -0.5929435162877632, 2454.5, 4557.0
linearPredictorNormalizer, 1.732839365298485
densityNormalizer, 1471.172846065044
numBackgroundPoints, 10028
entropy, 8.861138104405352
