# Supplementary material for: Alien species revises systematic status: integrative species delimitation of two similar taxa of Symbrenthia Hübner, [1819] (Lepidoptera, Nymphalidae)
Source: PeerJ. 2023 Jan 30;11:e14644. doi: 10.7717/peerj.14644 (PMC9893915; doi:10.7717/peerj.14644)
Supplement: Supplemental Information 6 [file peerj-11-14644-s006.zip › SDM/early_stage/MAXENT/past_2012_output/formosanus_2_omission.csv]

Raw value	Corresponding cumulative value	Corresponding Logistic value	Fractional area	Training omission	Test omission
4.06026E-6	0.000406026	0.027837856	1	0	0
4.32612E-6	0.000838638	0.029606713	0.999900279	0	0
4.68608E-6	0.001307247	0.031991365	0.999800558	0	0
4.80251E-6	0.002734582	0.032760164	0.999501396	0	0
5.37135E-6	0.005398656	0.036498833	0.999002792	0	0
5.94418E-6	0.010454289	0.04023464	0.998105305	0	0
6.84099E-6	0.025404983	0.046025568	0.995811727	0	0
8.31826E-6	0.050636429	0.055413771	0.992520941	0	0
1.01897E-5	0.100847698	0.067045085	0.987136019	0	0
1.12225E-5	0.200164485	0.073342192	0.977961707	0	0
1.1798E-5	0.300408129	0.076814044	0.969285999	0	0
1.22082E-5	0.401184098	0.079272979	0.960909454	0	0
1.28484E-5	0.501489488	0.083084891	0.952931791	0	0
1.3297E-5	0.602202249	0.085737117	0.945253291	0	0
1.36907E-5	0.700757172	0.088051999	0.937973674	0	0
1.38435E-5	0.750333515	0.088947525	0.934383726	0	0
1.40033E-5	0.801901176	0.089881498	0.930694057	0	0
1.42865E-5	0.900906523	0.091533382	0.923713602	0	0
1.45669E-5	1.000414629	0.093162189	0.916832868	0	0
1.47472E-5	1.100046611	0.094206583	0.910051855	0	0
1.49376E-5	1.200912898	0.095307268	0.903270842	0	0
1.51429E-5	1.300202712	0.096490786	0.89668927	0	0
1.52866E-5	1.400773613	0.097317153	0.890107698	0	0
1.54792E-5	1.500757171	0.098422404	0.883625848	0	0
1.59667E-5	1.751501688	0.101208628	0.867670523	0	0
1.67844E-5	2.000542565	0.105843218	0.852512964	0	0
1.7521E-5	2.251430365	0.109977195	0.83795373	0	0
1.90397E-5	2.501538663	0.118381827	0.824291982	0	0
2.05084E-5	2.7503027	0.126359372	0.811727164	0	0
2.19203E-5	3.001866851	0.133893998	0.799860391	0	0
2.34555E-5	3.252209523	0.141940316	0.788891105	0	0
2.51733E-5	3.50022549	0.150768451	0.778719585	0	0
2.66084E-5	3.751524091	0.15800503	0.769046669	0	0
2.84189E-5	4.001547866	0.166961371	0.759972078	0.023255814	0
2.99791E-5	4.25269481	0.174527706	0.751396091	0.023255814	0
3.17323E-5	4.500311401	0.182868017	0.743418428	0.023255814	0
3.30767E-5	4.753104216	0.189149734	0.735640207	0.046511628	0
3.43041E-5	5.002389781	0.194801333	0.72826087	0.046511628	0
3.54517E-5	5.25017285	0.20001475	0.721180694	0.046511628	0
3.66205E-5	5.50224184	0.205255651	0.714200239	0.046511628	0
3.7985E-5	5.75218961	0.211287744	0.707518947	0.046511628	0
3.93757E-5	6.003583476	0.217341953	0.701037096	0.046511628	0
4.01363E-5	6.250125992	0.220614126	0.694854408	0.046511628	0
4.07776E-5	6.501056739	0.22335159	0.688671719	0.046511628	0
4.16249E-5	6.752321702	0.226939305	0.682588751	0.046511628	0
4.2583E-5	7.00081339	0.230956663	0.676705225	0.046511628	0
4.32815E-5	7.254087135	0.233859311	0.670821699	0.046511628	0
4.39567E-5	7.502419203	0.236644222	0.665137615	0.046511628	0
4.47471E-5	7.750838772	0.23987836	0.659553251	0.046511628	0
4.54822E-5	8.003488162	0.242862159	0.653968887	0.069767442	0
4.62872E-5	8.251091691	0.246102664	0.648583965	0.069767442	0
4.68548E-5	8.50260719	0.248371244	0.643199043	0.069767442	0
4.78393E-5	8.753771677	0.252273318	0.637913841	0.069767442	0
4.87624E-5	9.000067536	0.255895428	0.632828081	0.069767442	0
4.93574E-5	9.250227282	0.258211485	0.627742321	0.069767442	0
5.02169E-5	9.504165528	0.26153208	0.622656562	0.069767442	0
5.09524E-5	9.752258301	0.264349856	0.617770243	0.069767442	0
5.15339E-5	10.003458315	0.266562637	0.612883925	0.069767442	0
5.21583E-5	10.252369678	0.268923977	0.608097327	0.069767442	0
5.28653E-5	10.504216393	0.271579268	0.60331073	0.069767442	0
5.35983E-5	10.754284319	0.274311872	0.598623853	0.069767442	0
5.42949E-5	11.002471856	0.27688971	0.594036697	0.069767442	0
5.50314E-5	11.25378888	0.279595682	0.589449541	0.069767442	0
5.58199E-5	11.503199203	0.282469982	0.584962106	0.069767442	0
5.66548E-5	11.750438599	0.285488808	0.580574392	0.069767442	0
5.76371E-5	12.001977553	0.289008317	0.576186677	0.069767442	0
5.85974E-5	12.251947104	0.292415339	0.571898684	0.069767442	0
5.9187E-5	12.505154156	0.294490992	0.56761069	0.069767442	0
6.00034E-5	12.755507863	0.297345523	0.563422417	0.069767442	0
6.07208E-5	13.003066001	0.299834411	0.559333865	0.069767442	0
6.15624E-5	13.253694806	0.302732139	0.555245313	0.069767442	0
6.24824E-5	13.501822109	0.305872587	0.551256482	0.069767442	0
6.32894E-5	13.753340592	0.30860395	0.547267651	0.069767442	0
6.43185E-5	14.001964164	0.312056043	0.54337854	0.069767442	0
6.5099E-5	14.254156626	0.314651182	0.53948943	0.093023256	0
6.56927E-5	14.502852495	0.316612335	0.53570004	0.093023256	0
6.66457E-5	14.754565604	0.319736597	0.53191065	0.093023256	0
6.72336E-5	15.002253403	0.321649867	0.528220981	0.093023256	0
6.82108E-5	15.252680261	0.324806541	0.524531312	0.093023256	0
6.90146E-5	15.506628612	0.327381098	0.520841643	0.093023256	0
6.98687E-5	15.756517801	0.33009504	0.517251695	0.093023256	0
7.0674E-5	16.002472801	0.332634176	0.513761468	0.093023256	0
7.11629E-5	16.250717438	0.334166295	0.510271241	0.093023256	0
7.19079E-5	16.501110849	0.336487591	0.506781013	0.093023256	0
7.27267E-5	16.754307637	0.339020043	0.503290786	0.093023256	0
7.32769E-5	17.002638658	0.340711202	0.499900279	0.093023256	0
7.39977E-5	17.25289375	0.342913347	0.496509773	0.093023256	0
7.4769E-5	17.505978979	0.345253458	0.493119266	0.093023256	0
7.57434E-5	17.754337399	0.348186154	0.48982848	0.093023256	0
7.62438E-5	18.005238953	0.349682097	0.486537694	0.093023256	0
7.69648E-5	18.250309908	0.351825487	0.483346629	0.093023256	0
7.75217E-5	18.505253619	0.353471406	0.480055844	0.093023256	0
7.82405E-5	18.754554662	0.355583484	0.476864779	0.093023256	0
7.88992E-5	19.006270785	0.357506812	0.473673714	0.093023256	0
7.95345E-5	19.251817264	0.359351258	0.470582369	0.093023256	0
8.03207E-5	19.507616154	0.361618713	0.467391304	0.093023256	0
8.10683E-5	19.757817179	0.363760154	0.46429996	0.093023256	0
8.1828E-5	20.002308846	0.365921696	0.461308337	0.093023256	0
8.25743E-5	20.257222118	0.368030676	0.458216992	0.093023256	0
8.31615E-5	20.505820751	0.369680311	0.455225369	0.093023256	0
8.36433E-5	20.75602064	0.371027536	0.452233746	0.093023256	0
8.43917E-5	21.007932128	0.373108677	0.449242122	0.093023256	0
8.47639E-5	21.253250561	0.37413855	0.446350219	0.093023256	0
8.54733E-5	21.50852527	0.376092161	0.443358596	0.093023256	0
8.59604E-5	21.757000075	0.377426486	0.440466693	0.093023256	0
8.68948E-5	22.008013361	0.379970426	0.437574791	0.093023256	0
8.7355E-5	22.251906107	0.381215464	0.434782609	0.093023256	0
8.80343E-5	22.506061398	0.383044535	0.431890706	0.093023256	0
8.8579E-5	22.753233155	0.384503123	0.429098524	0.093023256	0
8.92037E-5	23.002138582	0.386167687	0.426306342	0.093023256	0
8.98776E-5	23.252886811	0.387953266	0.42351416	0.093023256	0
9.05404E-5	23.505293121	0.389699405	0.420721978	0.093023256	0
9.12341E-5	23.750785078	0.391516178	0.418029517	0.093023256	0
9.19097E-5	24.00717019	0.393275227	0.415237335	0.093023256	0
9.24233E-5	24.25596836	0.394605556	0.412544874	0.093023256	0
9.31459E-5	24.506772255	0.396467544	0.409852413	0.11627907	0
9.39397E-5	24.750084938	0.398500019	0.407259673	0.11627907	0
9.45102E-5	25.004335453	0.39995222	0.404567212	0.11627907	0
9.52092E-5	25.250823518	0.401721809	0.401974471	0.139534884	0
9.5842E-5	25.508831248	0.403314974	0.39928201	0.139534884	0
9.65293E-5	25.758910646	0.405035809	0.39668927	0.139534884	0
9.74317E-5	26.001392912	0.407280001	0.39419625	0.162790698	0
9.81696E-5	26.255727623	0.409102783	0.39160351	0.162790698	0
9.88628E-5	26.501985903	0.410804832	0.389110491	0.162790698	0
9.95213E-5	26.750050689	0.41241249	0.386617471	0.162790698	0
1.00232E-4	27.009734294	0.414137303	0.384024731	0.162790698	0
1.00963E-4	27.251319511	0.415902191	0.381631432	0.162790698	0
1.01495E-4	27.504406726	0.417179887	0.379138412	0.162790698	0
1.02085E-4	27.758990236	0.418590009	0.376645393	0.162790698	0
1.02943E-4	28.00498027	0.420626582	0.374252094	0.162790698	0
1.03757E-4	28.252886542	0.422547962	0.371858795	0.162790698	0
1.04608E-4	28.50302592	0.424541817	0.369465497	0.162790698	0
1.05228E-4	28.754735562	0.425987187	0.367072198	0.162790698	0
1.05986E-4	29.008390168	0.427743347	0.364678899	0.162790698	0
1.06445E-4	29.252758214	0.42880143	0.362385321	0.162790698	0
1.07208E-4	29.509083337	0.430551894	0.359992022	0.162790698	0
1.07772E-4	29.756298135	0.431837696	0.357698444	0.162790698	0
1.08217E-4	30.004680472	0.43284975	0.355404866	0.162790698	0
1.08796E-4	30.25429829	0.434160107	0.353111288	0.162790698	0
1.09505E-4	30.505298936	0.435757281	0.35081771	0.162790698	0
1.10009E-4	30.757734559	0.436885269	0.348524132	0.162790698	0
1.1053E-4	31.000337933	0.438048397	0.346330275	0.162790698	0
1.11044E-4	31.255118171	0.439191653	0.344036697	0.162790698	0
1.11668E-4	31.50014907	0.440572474	0.34184284	0.186046512	0
1.122E-4	31.757722727	0.441743353	0.339549262	0.186046512	0
1.12754E-4	32.005179627	0.442957975	0.337355405	0.186046512	0
1.13455E-4	32.253970823	0.444488454	0.335161548	0.186046512	0
1.14096E-4	32.504427596	0.445879173	0.33296769	0.186046512	0
1.14991E-4	32.756425953	0.447810749	0.330773833	0.186046512	0
1.1556E-4	33.010024578	0.449032542	0.328579976	0.186046512	0
1.1611E-4	33.253362885	0.450206369	0.32648584	0.186046512	0
1.1677E-4	33.509500291	0.451609352	0.324291982	0.186046512	0
1.17375E-4	33.755273206	0.452890861	0.322197846	0.209302326	0
1.18124E-4	34.002466412	0.454467329	0.32010371	0.209302326	0
1.18861E-4	34.251424133	0.456009003	0.318009573	0.209302326	0
1.19375E-4	34.501602657	0.457079769	0.315915437	0.209302326	0
1.20004E-4	34.753175788	0.458385671	0.3138213	0.209302326	0
1.20451E-4	35.005806024	0.459308547	0.311727164	0.209302326	0
1.21237E-4	35.259735542	0.460924538	0.309633028	0.209302326	0.2
1.21816E-4	35.502819351	0.462107179	0.307638612	0.209302326	0.2
1.2274E-4	35.75972186	0.463986948	0.305544475	0.209302326	0.2
1.23471E-4	36.005891565	0.46546364	0.30355006	0.23255814	0.2
1.23915E-4	36.253303931	0.466357673	0.301555644	0.23255814	0.2
1.24343E-4	36.501554321	0.467214384	0.299561229	0.23255814	0.2
1.24743E-4	36.750617738	0.468014935	0.297566813	0.23255814	0.2
1.25161E-4	37.000508619	0.468848066	0.295572397	0.23255814	0.2
1.25664E-4	37.251414172	0.469846713	0.293577982	0.23255814	0.2
1.26255E-4	37.503380493	0.471014579	0.291583566	0.23255814	0.2
1.26959E-4	37.756631928	0.472401352	0.28958915	0.23255814	0.2
1.27499E-4	38.011169225	0.473458195	0.287594735	0.23255814	0.2
1.28032E-4	38.253972369	0.4744986	0.28570004	0.23255814	0.2
1.28973E-4	38.511020709	0.476325378	0.283705624	0.255813953	0.2
1.29565E-4	38.756604346	0.477467776	0.281810929	0.255813953	0.2
1.30461E-4	39.003726236	0.479187218	0.279916235	0.255813953	0.2
1.31269E-4	39.252501297	0.480728349	0.27802154	0.255813953	0.2
1.32089E-4	39.502686917	0.482282972	0.276126845	0.255813953	0.2
1.32968E-4	39.754587976	0.483940475	0.27423215	0.255813953	0.2
1.33793E-4	40.008068884	0.485485008	0.272337455	0.255813953	0.2
1.34547E-4	40.262993288	0.48688909	0.27044276	0.279069767	0.2
1.35013E-4	40.505606163	0.487751293	0.268647786	0.279069767	0.2
1.35658E-4	40.762695424	0.488943566	0.266753091	0.302325581	0.2
1.3619E-4	41.007380893	0.489920746	0.264958117	0.302325581	0.2
1.36708E-4	41.25292738	0.49086996	0.263163143	0.302325581	0.2
1.37236E-4	41.513306541	0.491833722	0.261268448	0.302325581	0.2
1.37912E-4	41.761076576	0.49306169	0.259473474	0.302325581	0.2
1.38797E-4	42.010000171	0.494660916	0.2576785	0.302325581	0.2
1.39763E-4	42.260813126	0.496394843	0.255883526	0.302325581	0.2
1.40587E-4	42.513323096	0.497863552	0.254088552	0.325581395	0.2
1.41655E-4	42.753490555	0.499756252	0.252393299	0.325581395	0.2
1.42263E-4	43.009053475	0.500825824	0.250598325	0.325581395	0.2
1.42944E-4	43.251508623	0.502020212	0.248903071	0.325581395	0.2
1.4394E-4	43.509603344	0.503756766	0.247108097	0.325581395	0.2
1.44569E-4	43.754802479	0.504845769	0.245412844	0.325581395	0.2
1.45396E-4	44.001258439	0.506271631	0.243717591	0.325581395	0.2
1.45905E-4	44.263460187	0.50714498	0.241922617	0.325581395	0.2
1.46292E-4	44.511807128	0.507807172	0.240227363	0.325581395	0.2
1.46824E-4	44.760909049	0.508715217	0.23853211	0.348837209	0.2
1.47339E-4	45.011031418	0.509588966	0.236836857	0.348837209	0.2
1.47959E-4	45.262123395	0.510638795	0.235141604	0.348837209	0.2
1.48526E-4	45.514171743	0.511595606	0.23344635	0.348837209	0.2
1.49407E-4	45.752470018	0.513072029	0.231850818	0.372093023	0.2
1.50507E-4	46.007378602	0.51490465	0.230155564	0.372093023	0.2
1.51236E-4	46.263964093	0.516111063	0.228460311	0.372093023	0.2
1.52046E-4	46.506576078	0.517444981	0.226864779	0.372093023	0.2
1.52771E-4	46.750516624	0.518633651	0.225269246	0.372093023	0.2
1.53293E-4	47.010717433	0.519485524	0.223573993	0.372093023	0.2
1.53911E-4	47.256535035	0.520489293	0.22197846	0.372093023	0.2
1.54678E-4	47.503405138	0.521729844	0.220382928	0.372093023	0.2
1.55578E-4	47.751652884	0.52317701	0.218787395	0.372093023	0.2
1.56272E-4	48.001230946	0.524287291	0.217191863	0.372093023	0.2
1.56972E-4	48.251926113	0.525401197	0.21559633	0.395348837	0.2
1.57448E-4	48.50350796	0.52615601	0.214000798	0.395348837	0.2
1.58153E-4	48.756094968	0.527270002	0.212405265	0.395348837	0.2
1.58808E-4	49.009715672	0.528301041	0.210809733	0.395348837	0.2
1.59497E-4	49.264443287	0.529378523	0.2092142	0.395348837	0.2
1.6001E-4	49.504121363	0.530179938	0.207718389	0.418604651	0.2
1.60742E-4	49.760645341	0.531316637	0.206122856	0.441860465	0.2
1.61845E-4	50.002633967	0.533018772	0.204627044	0.441860465	0.2
1.62496E-4	50.262061202	0.534018199	0.203031512	0.441860465	0.2
1.63021E-4	50.50617841	0.534819768	0.2015357	0.441860465	0.2
1.64038E-4	50.751596833	0.536367815	0.200039888	0.441860465	0.2
1.65198E-4	51.015104114	0.538119496	0.198444356	0.441860465	0.2
1.65835E-4	51.263380454	0.539076015	0.196948544	0.441860465	0.2
1.66584E-4	51.512642839	0.540194801	0.195452732	0.441860465	0.2
1.67383E-4	51.763130147	0.541383096	0.193956921	0.441860465	0.2
1.68192E-4	52.014759345	0.542579419	0.192461109	0.441860465	0.2
1.69042E-4	52.250854634	0.543830419	0.191065018	0.441860465	0.2
1.69901E-4	52.505154537	0.545088455	0.189569206	0.441860465	0.2
1.70975E-4	52.760883265	0.546650496	0.188073394	0.441860465	0.2
1.71498E-4	53.000672841	0.54740703	0.186677304	0.441860465	0.2
1.7229E-4	53.258494823	0.548547833	0.185181492	0.441860465	0.2
1.73664E-4	53.500667682	0.55051484	0.183785401	0.441860465	0.2
1.74197E-4	53.761596587	0.551272879	0.182289589	0.441860465	0.2
1.74773E-4	54.005904769	0.552088785	0.180893498	0.441860465	0.2
1.75369E-4	54.251009573	0.552930383	0.179497407	0.441860465	0.2
1.76375E-4	54.514844848	0.554344107	0.178001596	0.441860465	0.2
1.7737E-4	54.762424258	0.555733984	0.176605505	0.465116279	0.2
1.78095E-4	55.011426435	0.556740868	0.175209414	0.465116279	0.2
1.79054E-4	55.261485692	0.558065671	0.173813323	0.465116279	0.2
1.79751E-4	55.512552833	0.559024195	0.172417232	0.465116279	0.2
1.80691E-4	55.764849993	0.560308682	0.171021141	0.465116279	0.2
1.81656E-4	56.000411944	0.561620665	0.169724771	0.465116279	0.2
1.82314E-4	56.255157974	0.562510875	0.16832868	0.465116279	0.2
1.83072E-4	56.511078376	0.563531602	0.166932589	0.465116279	0.2
1.84157E-4	56.768000418	0.564984267	0.165536498	0.488372093	0.2
1.85105E-4	57.008150323	0.566245593	0.164240128	0.488372093	0.2
1.86418E-4	57.268095026	0.567980681	0.162844037	0.488372093	0.2
1.87326E-4	57.510943532	0.569173515	0.161547667	0.488372093	0.4
1.87868E-4	57.754975697	0.569881931	0.160251296	0.488372093	0.4
1.8877E-4	58.018741197	0.571054736	0.158855205	0.488372093	0.4
1.89663E-4	58.264952847	0.572210325	0.157558835	0.488372093	0.4
1.90691E-4	58.512256647	0.573533748	0.156262465	0.488372093	0.4
1.91901E-4	58.760734595	0.57507995	0.154966095	0.488372093	0.4
1.92614E-4	59.010716853	0.575985549	0.153669725	0.488372093	0.4
1.94113E-4	59.262416122	0.577877318	0.152373355	0.488372093	0.4
1.94921E-4	59.515354342	0.578891167	0.151076984	0.488372093	0.4
1.95773E-4	59.769421918	0.579953668	0.149780614	0.488372093	0.4
1.96777E-4	60.005056572	0.58119919	0.148583965	0.488372093	0.4
1.97849E-4	60.261531473	0.582521768	0.147287595	0.488372093	0.4
1.98711E-4	60.519437533	0.583577781	0.145991225	0.488372093	0.4
1.99387E-4	60.758376594	0.584402956	0.144794575	0.488372093	0.4
2.00124E-4	61.018066493	0.585298595	0.143498205	0.488372093	0.4
2.0106E-4	61.258774549	0.586430552	0.142301556	0.488372093	0.4
2.0203E-4	61.500768271	0.587597705	0.141104906	0.511627907	0.4
2.03624E-4	61.764457382	0.58950081	0.139808536	0.511627907	0.4
2.0423E-4	62.009161197	0.590219818	0.138611887	0.511627907	0.4
2.05147E-4	62.254889758	0.59130324	0.137415237	0.511627907	0.4
2.05751E-4	62.501409851	0.592013236	0.136218588	0.511627907	0.4
2.0683E-4	62.769825989	0.593276067	0.134922218	0.511627907	0.4
2.07531E-4	63.018425394	0.59409267	0.133725568	0.511627907	0.4
2.08157E-4	63.267827808	0.594818477	0.132528919	0.511627907	0.4
2.08821E-4	63.518033002	0.595586135	0.13133227	0.511627907	0.4
2.0982E-4	63.769206783	0.596735102	0.13013562	0.511627907	0.4
2.10406E-4	64.000304292	0.597405638	0.129038692	0.511627907	0.4
2.11167E-4	64.253418602	0.598273726	0.127842042	0.511627907	0.4
2.11808E-4	64.507207862	0.599002053	0.126645393	0.511627907	0.4
2.12311E-4	64.761641215	0.599571254	0.125448744	0.511627907	0.4
2.13589E-4	65.017114522	0.601011924	0.124252094	0.511627907	0.4
2.14509E-4	65.252640489	0.602041493	0.123155166	0.511627907	0.4
2.1516E-4	65.510436857	0.602767891	0.121958516	0.511627907	0.4
2.16184E-4	65.769161033	0.603903608	0.120761867	0.534883721	0.4
2.1725E-4	66.007441026	0.605079994	0.119664938	0.534883721	0.4
2.17975E-4	66.268592871	0.605875479	0.118468289	0.534883721	0.4
2.18855E-4	66.509082916	0.60683673	0.11737136	0.534883721	0.4
2.19466E-4	66.750114196	0.607502174	0.116274432	0.534883721	0.4
2.21061E-4	67.01487405	0.609227467	0.115077782	0.534883721	0.4
2.21843E-4	67.258495406	0.610068066	0.113980854	0.534883721	0.4
2.22869E-4	67.5030235	0.611165021	0.112883925	0.534883721	0.4
2.23975E-4	67.771138282	0.612340199	0.111687276	0.534883721	0.4
2.25295E-4	68.018264494	0.613734957	0.110590347	0.534883721	0.8
2.26299E-4	68.266591134	0.614788443	0.109493418	0.534883721	0.8
2.27264E-4	68.516284273	0.615795329	0.10839649	0.558139535	0.8
2.28295E-4	68.767069952	0.616865565	0.107299561	0.558139535	0.8
2.29368E-4	69.01869276	0.617973204	0.106202633	0.558139535	0.8
2.30676E-4	69.271625139	0.619314915	0.105105704	0.558139535	0.8
2.3188E-4	69.502926849	0.620541308	0.104108496	0.558139535	0.8
2.32501E-4	69.75833929	0.621171314	0.103011568	0.581395349	0.8
2.33475E-4	70.01475456	0.622154541	0.101914639	0.581395349	0.8
2.34481E-4	70.260332674	0.623164256	0.10081771	0.581395349	0.8
2.35202E-4	70.507157033	0.623884969	0.099820503	0.581395349	1
2.36589E-4	70.766641767	0.62526372	0.098723574	0.581395349	1
2.37251E-4	71.003501362	0.625918889	0.097726366	0.627906977	1
2.38054E-4	71.265044705	0.626709177	0.096629438	0.627906977	1
2.38908E-4	71.503650807	0.627546535	0.09563223	0.627906977	1
2.39758E-4	71.766923339	0.628376663	0.094535301	0.651162791	1
2.4085E-4	72.00721635	0.62943719	0.093538093	0.674418605	1
2.42057E-4	72.27283359	0.630601667	0.092441165	0.674418605	1
2.42931E-4	72.515369735	0.631441377	0.091443957	0.674418605	1
2.43939E-4	72.758658333	0.632404789	0.090446749	0.697674419	1
2.44234E-4	73.002746938	0.632684903	0.089449541	0.697674419	1
2.4516E-4	73.271991363	0.633563988	0.088352613	0.720930233	1
2.45653E-4	73.517430172	0.634030824	0.087355405	0.720930233	1
2.46305E-4	73.763467482	0.634645142	0.086358197	0.720930233	1
2.4781E-4	74.010520452	0.636057034	0.085360989	0.720930233	1
2.48956E-4	74.259011467	0.637124165	0.084363781	0.720930233	1
2.49984E-4	74.50875333	0.638076624	0.083366574	0.720930233	1
2.50752E-4	74.759200227	0.638784184	0.082369366	0.720930233	1
2.5166E-4	75.01050964	0.639618218	0.081372158	0.720930233	1
2.52885E-4	75.262910447	0.640736745	0.08037495	0.720930233	1
2.53983E-4	75.516547332	0.641733365	0.079377742	0.720930233	1
2.54864E-4	75.771048683	0.642529226	0.078380535	0.720930233	1
2.55779E-4	76.000817272	0.643351941	0.077483047	0.744186047	1
2.5685E-4	76.257071528	0.644309598	0.07648584	0.744186047	1
2.57499E-4	76.514312341	0.644887997	0.075488632	0.744186047	1
2.58168E-4	76.77217285	0.645482049	0.074491424	0.744186047	1
2.58919E-4	77.004860665	0.646146526	0.073593937	0.744186047	1
2.60157E-4	77.264539997	0.647235974	0.072596729	0.744186047	1
2.60776E-4	77.525091039	0.647778916	0.071599521	0.744186047	1
2.61791E-4	77.760219697	0.648664497	0.070702034	0.744186047	1
2.62788E-4	78.022618975	0.649530552	0.069704826	0.744186047	1
2.63501E-4	78.259498732	0.65014717	0.068807339	0.744186047	1
2.64251E-4	78.523421856	0.650792972	0.067810132	0.744186047	1
2.65301E-4	78.761880536	0.651693842	0.066912645	0.744186047	1
2.65838E-4	79.000921527	0.65215262	0.066015158	0.744186047	1
2.66804E-4	79.267387529	0.652975279	0.06501795	0.744186047	1
2.68225E-4	79.508267962	0.654177793	0.064120463	0.744186047	1
2.69288E-4	79.750231641	0.655071867	0.063222976	0.744186047	1
2.7078E-4	80.020340239	0.656319514	0.062225768	0.744186047	1
2.71628E-4	80.264526067	0.657024322	0.061328281	0.744186047	1
2.72695E-4	80.509610386	0.657907384	0.060430794	0.744186047	1
2.73404E-4	80.755384595	0.658491284	0.059533307	0.76744186	1
2.74014E-4	81.001807319	0.658991885	0.05863582	0.76744186	1
2.74774E-4	81.276238951	0.659614486	0.057638612	0.76744186	1
2.75507E-4	81.523891791	0.660212489	0.056741125	0.790697674	1
2.76776E-4	81.772405644	0.661242226	0.055843638	0.790697674	1
2.77935E-4	82.021944235	0.662177861	0.054946151	0.790697674	1
2.7943E-4	82.272866902	0.66337672	0.054048664	0.790697674	1
2.80281E-4	82.524767024	0.664055741	0.053151177	0.790697674	1
2.81038E-4	82.777353702	0.664657289	0.05225369	0.790697674	1
2.81667E-4	83.002454656	0.665155476	0.051455923	0.790697674	1
2.82245E-4	83.256192856	0.665611815	0.050558436	0.790697674	1
2.83593E-4	83.510945337	0.666671314	0.049660949	0.790697674	1
2.84273E-4	83.766385852	0.667203403	0.048763462	0.790697674	1
2.85072E-4	84.02254739	0.667825802	0.047865975	0.790697674	1
2.85771E-4	84.250840443	0.668369556	0.047068209	0.790697674	1
2.86355E-4	84.508356102	0.668821388	0.046170722	0.813953488	1
2.87084E-4	84.766492901	0.669384388	0.045273235	0.813953488	1
2.8821E-4	85.025380378	0.670249975	0.044375748	0.813953488	1
2.8914E-4	85.2562677	0.67096202	0.043577982	0.813953488	1
2.90441E-4	85.517262152	0.671952214	0.042680495	0.813953488	1
2.91183E-4	85.779040491	0.6725143	0.041783008	0.813953488	1
2.91913E-4	86.012221294	0.673065468	0.040985241	0.813953488	1
2.93047E-4	86.275445791	0.673918472	0.040087754	0.813953488	1
2.93972E-4	86.510290013	0.674610477	0.039289988	0.813953488	1
2.94931E-4	86.775310107	0.675324733	0.038392501	0.813953488	1
2.96578E-4	87.011966598	0.676544512	0.037594735	0.813953488	1
2.97617E-4	87.279415641	0.677309883	0.036697248	0.813953488	1
2.99551E-4	87.51831355	0.678723538	0.035899481	0.813953488	1
3.01003E-4	87.758529161	0.679777349	0.035101715	0.813953488	1
3.02073E-4	88.000016089	0.680548855	0.034303949	0.813953488	1
3.03822E-4	88.272716758	0.681803161	0.033406462	0.837209302	1
3.05174E-4	88.516298953	0.682765666	0.032608696	0.837209302	1
3.05928E-4	88.760621983	0.683299506	0.031810929	0.837209302	1
3.07439E-4	89.005954882	0.684364746	0.031013163	0.837209302	1
3.0857E-4	89.252361467	0.685157809	0.030215397	0.837209302	1
3.09807E-4	89.530668216	0.686019704	0.02931791	0.837209302	1
3.10991E-4	89.778929061	0.686841092	0.028520144	0.837209302	1
3.12424E-4	90.028387987	0.687828939	0.027722377	0.837209302	1
3.13821E-4	90.279139405	0.688786273	0.026924611	0.837209302	1
3.14949E-4	90.530673135	0.689554743	0.026126845	0.837209302	1
3.16388E-4	90.751693761	0.690529863	0.025428799	0.837209302	1
3.17645E-4	91.005418249	0.691376641	0.024631033	0.837209302	1
3.20191E-4	91.26094926	0.693077514	0.023833267	0.860465116	1
3.21528E-4	91.517722513	0.693962734	0.023035501	0.860465116	1
3.2322E-4	91.775614202	0.695076635	0.022237734	0.860465116	1
3.24596E-4	92.002555111	0.695976135	0.021539689	0.88372093	1
3.25826E-4	92.262746186	0.696775741	0.020741923	0.88372093	1
3.27186E-4	92.524060044	0.697655307	0.019944156	0.88372093	1
3.28631E-4	92.753476596	0.698583584	0.019246111	0.88372093	1
3.29766E-4	93.016847596	0.699309372	0.018448345	0.88372093	1
3.30879E-4	93.281332104	0.70001718	0.017650578	0.906976744	1
3.31618E-4	93.513117106	0.7004853	0.016952533	0.906976744	1
3.32407E-4	93.77878766	0.700983652	0.016154767	0.906976744	1
3.34326E-4	94.012268298	0.702188992	0.015456721	0.906976744	1
3.35414E-4	94.280267179	0.702868181	0.014658955	0.906976744	1
3.37084E-4	94.515698719	0.703903998	0.013960909	0.906976744	1
3.38777E-4	94.752083168	0.704947166	0.013262864	0.906976744	1
3.40393E-4	95.023882803	0.705936504	0.012465098	0.906976744	1
3.41109E-4	95.262442428	0.706372429	0.011767052	0.906976744	1
3.4319E-4	95.502015437	0.707632296	0.011069007	0.906976744	1
3.46452E-4	95.777981426	0.709585267	0.010271241	0.906976744	1
3.48778E-4	96.02143158	0.710962452	0.009573195	0.906976744	1
3.49544E-4	96.265853899	0.711413298	0.00887515	0.906976744	1
3.51396E-4	96.511365228	0.712496877	0.008177104	0.906976744	1
3.56137E-4	96.759392462	0.715234273	0.007479059	0.930232558	1
3.59156E-4	97.009691043	0.716950512	0.006781013	0.930232558	1
3.65685E-4	97.26395865	0.720591872	0.006082968	0.930232558	1
3.75449E-4	97.524084505	0.725866311	0.005384922	0.930232558	1
3.89243E-4	97.753195339	0.732987395	0.004786598	0.930232558	1
4.02165E-4	98.029203035	0.739330393	0.004088552	0.930232558	1
4.13864E-4	98.275165885	0.744818174	0.003490227	0.953488372	1
4.41623E-4	98.536808103	0.756959862	0.002891903	0.953488372	1
4.61351E-4	98.764219622	0.7649094	0.002393299	0.953488372	1
4.8174E-4	99.00003581	0.772596612	0.001894695	0.953488372	1
5.14105E-4	99.299183607	0.783817937	0.00129637	0.953488372	1
5.39214E-4	99.510277021	0.791788615	0.000897487	0.953488372	1
6.07221E-4	99.802846213	0.810693132	0.000398883	1	1
6.7973E-4	100	0.82740163	0.000099721	1	1
