# Supplementary material for: Alien species revises systematic status: integrative species delimitation of two similar taxa of Symbrenthia Hübner, [1819] (Lepidoptera, Nymphalidae)
Source: PeerJ. 2023 Jan 30;11:e14644. doi: 10.7717/peerj.14644 (PMC9893915; doi:10.7717/peerj.14644)
Supplement: Supplemental Information 6 [file peerj-11-14644-s006.zip › SDM/early_stage/MAXENT/past_2012_output/formosanus_2_samplePredictions.csv]

X	Y	Test or train	Raw prediction	Cumulative prediction	Logistic prediction
120.7919	21.9621	train	2.4478498107077524E-4	73.16295058982155	0.63320886192109
121.0157	24.7119	train	1.3503099608085814E-4	40.51277918490499	0.48778540548154914
121.5455	25.1547	train	1.401105243720286E-4	42.36730993274177	0.49701481481783244
120.8538	21.9041	train	2.152056684640333E-4	65.52197546610762	0.6028182398581733
121.280927	24.047432	train	9.273932405298825E-5	24.365655688263413	0.3954213501529576
121.502895	24.774974	train	2.429310782190764E-4	72.5153886137792	0.6314413768031399
121.567253	24.889901	train	4.53795145378223E-5	7.968195794456721	0.24244676126427855
120.790253	23.728701	train	2.3960354370953526E-4	71.71908322291297	0.6282258531178072
120.875155	23.877634	train	3.035765080265052E-4	88.2344401282652	0.6816274936795418
121.531742	24.937416	train	2.404310101697662E-4	71.91501824754097	0.6290306956948007
121.359412	24.770632	train	1.7727625029909122E-4	54.739097126704856	0.5556032703939744
121.403791	24.673541	train	2.7521293522741916E-4	81.42453848121338	0.6599727207304558
121.286998	24.620683	train	2.2713094681608542E-4	68.48185684590614	0.615656916854325
121.483982	24.214335	train	2.3674247198712486E-4	70.82155311551094	0.6254158897149649
121.128769	24.073602	train	6.442201282524656E-5	14.035410870274832	0.31240124388973867
121.553887	24.929444	train	2.3674888123395154E-4	70.82384630525054	0.6254222319411671
121.116916	24.534915	train	1.3405136819659772E-4	40.095422144650165	0.4859663412826237
121.017109	24.198697	train	1.5991645513994493E-4	49.46041638818969	0.5300335681036905
120.82143	24.340683	train	3.196086802855324E-4	91.2025043482313	0.6926898640275021
120.618486	22.421302	train	2.805723700064325E-5	3.9516034592742355	0.16518751449244132
120.780803	22.198806	train	5.946412689931448E-4	99.7487276408493	0.8074594196347877
121.165728	22.757126	train	3.2461958666028024E-5	4.637511987264779	0.18628937629807718
121.24194	24.050457	train	1.1135011325961808E-4	31.37532202869237	0.43986916924806224
120.982023	24.073405	train	4.101890462125338E-4	98.19790269095064	0.7431194652894499
121.279652	24.028281	train	9.703594311210779E-5	25.895049797016387	0.40629791154981
121.485879	24.190331	train	2.557581769856965E-4	75.99558833799429	0.6433330049576574
121.310555	23.415505	train	9.47605346369764E-5	25.092610846806565	0.400587105494747
121.079669	24.025907	train	3.3053738870099473E-4	93.20015429955737	0.6998003500536993
120.675825	23.378782	train	1.6003947538161553E-4	49.51445079215995	0.5302251156491317
121.359322	24.712727	train	3.237345139857079E-4	91.86047195753035	0.6954134600621312
120.786095	22.736907	train	1.835730069719651E-4	56.62971407580969	0.5642035939788808
120.731946	22.163305	train	5.392142954994132E-4	99.51027829225184	0.7917886149765392
121.324409	24.026827	train	1.1707828846194123E-4	33.6347382314168	0.4522634373113054
121.279558	24.658756	train	1.2331733215954042E-4	35.95414277299737	0.46515371070822387
120.671608	22.757052	train	1.467912447038694E-4	44.74557181744163	0.5086588891934606
120.964251	22.881263	train	2.7300445602990414E-4	80.6168830389901	0.6581623381394786
120.503182	23.266507	train	2.3188114794351982E-4	69.50339898918764	0.6205427352689054
121.003741	24.091114	train	2.860301015868564E-4	84.36509166883435	0.6685700276680652
121.580647	24.995973	train	3.546347487475301E-4	96.6808016113518	0.7143724814027651
120.502058	23.268049	train	1.5663575111572509E-4	48.13150329843306	0.5248671165555839
121.34	23.12	train	1.4852647054099487E-4	45.514299017809755	0.5115956058984241
121.35	23.14	train	2.0187336296191086E-4	61.46169076599975	0.5874098672400454
121.34	23.13	train	1.2811386020541743E-4	38.27633371853731	0.47465846933651296
121.054932	23.628115	test	1.2089657663939533E-4	35.14975648363577	0.46022496863786155
121.005825	24.204621	test	2.239745228230605E-4	67.77102260551617	0.6123401987875976
121.492592	24.580782	test	1.864520032296579E-4	57.27718933604581	0.5680259033214652
121.576538	24.018525	test	2.2492127591536626E-4	67.94829705659946	0.613341025705969
120.737778	22.411167	test	2.344806782541753E-4	70.26025413152205	0.6231642556006515
