# Supplementary material for: Alien species revises systematic status: integrative species delimitation of two similar taxa of Symbrenthia Hübner, [1819] (Lepidoptera, Nymphalidae)
Source: PeerJ. 2023 Jan 30;11:e14644. doi: 10.7717/peerj.14644 (PMC9893915; doi:10.7717/peerj.14644)
Supplement: Supplemental Information 6 [file peerj-11-14644-s006.zip › SDM/early_stage/MAXENT/past_2012_output/formosanus_3.asc]

ncols         264
nrows         468
xllcorner     119.7998599118
yllcorner     21.499860665
cellsize      0.00833333330000001
NODATA_value  -9999
-9999 -9999 -9999 -9999 -9999 -9999 -9999 -9999 -9999 -9999 -9999 -9999 -9999 -9999 -9999 -9999 -9999 -9999 -9999 7.93984E-1 -9999 -9999 -9999 -9999 -9999 -9999 -9999 -9999 -9999 -9999 -9999 -9999 -9999 -9999 -9999 -9999 -9999 -9999 -9999 -9999 -9999 -9999 -9999 -9999 -9999 -9999 -9999 -9999 -9999 -9999 -9999 -9999 -9999 -9999 -9999 -9999 -9999 -9999 -9999 -9999 -9999 -9999 -9999 -9999 -9999 -9999 -9999 -9999 -9999 -9999 -9999 -9999 -9999 -9999 -9999 -9999 -9999 -9999 -9999 -9999 -9999 -9999 -9999 -9999 -9999 -9999 -9999 -9999 -9999 -9999 -9999 -9999 -9999 -9999 -9999 -9999 -9999 -9999 -9999 -9999 -9999 -9999 -9999 -9999 -9999 -9999 -9999 -9999 -9999 -9999 -9999 -9999 -9999 -9999 -9999 -9999 -9999 -9999 -9999 -9999 -9999 -9999 -9999 -9999 -9999 -9999 -9999 -9999 -9999 -9999 -9999 -9999 -9999 -9999 -9999 -9999 -9999 -9999 -9999 -9999 -9999 -9999 -9999 -9999 -9999 -9999 -9999 -9999 -9999 -9999 -9999 -9999 -9999 -9999 -9999 -9999 -9999 -9999 -9999 -9999 -9999 -9999 -9999 -9999 -9999 -9999 -9999 -9999 -9999 -9999 -9999 -9999 -9999 -9999 -9999 -9999 -9999 -9999 -9999 -9999 -9999 -9999 -9999 -9999 -9999 -9999 -9999 -9999 -9999 -9999 -9999 -9999 -9999 -9999 -9999 -9999 -9999 -9999 -9999 -9999 -9999 -9999 -9999 -9999 -9999 -9999 -9999 -9999 -9999 -9999 -9999 -9999 -9999 -9999 -9999 -9999 -9999 -9999 -9999 -9999 -9999 -9999 -9999 -9999 -9999 -9999 -9999 -9999 -9999 -9999 -9999 -9999 -9999 -9999 -9999 -9999 -9999 -9999 -9999 -9999 -9999 -9999 -9999 -9999 -9999 -9999 -9999 -9999 -9999 -9999 -9999 -9999 -9999 -9999 -9999 -9999 -9999 -9999 -9999 -9999 -9999 -9999 -9999 -9999
-9999 -9999 -9999 -9999 -9999 -9999 -9999 -9999 -9999 -9999 -9999 -9999 -9999 -9999 -9999 -9999 -9999 -9999 -9999 -9999 -9999 -9999 -9999 -9999 -9999 -9999 -9999 -9999 -9999 -9999 -9999 -9999 -9999 -9999 -9999 -9999 -9999 -9999 -9999 -9999 -9999 -9999 -9999 -9999 -9999 -9999 -9999 -9999 -9999 -9999 -9999 -9999 -9999 -9999 -9999 -9999 -9999 -9999 -9999 -9999 -9999 -9999 -9999 -9999 -9999 -9999 -9999 -9999 -9999 -9999 -9999 -9999 -9999 -9999 -9999 -9999 -9999 -9999 -9999 -9999 -9999 -9999 -9999 -9999 -9999 -9999 -9999 -9999 -9999 -9999 -9999 -9999 -9999 -9999 -9999 -9999 -9999 -9999 -9999 -9999 -9999 -9999 -9999 -9999 -9999 -9999 -9999 -9999 -9999 -9999 -9999 -9999 -9999 -9999 -9999 -9999 -9999 -9999 -9999 -9999 -9999 -9999 -9999 -9999 -9999 -9999 -9999 -9999 -9999 -9999 -9999 -9999 -9999 -9999 -9999 -9999 -9999 -9999 -9999 -9999 -9999 -9999 -9999 -9999 -9999 -9999 -9999 -9999 -9999 -9999 -9999 -9999 -9999 -9999 -9999 -9999 -9999 -9999 -9999 -9999 -9999 -9999 -9999 -9999 -9999 -9999 -9999 -9999 -9999 -9999 -9999 -9999 -9999 -9999 -9999 -9999 -9999 -9999 -9999 -9999 -9999 -9999 -9999 -9999 -9999 -9999 -9999 -9999 -9999 -9999 -9999 -9999 -9999 -9999 -9999 -9999 -9999 -9999 -9999 -9999 -9999 -9999 -9999 -9999 -9999 -9999 -9999 -9999 -9999 -9999 -9999 -9999 -9999 -9999 -9999 -9999 -9999 -9999 -9999 -9999 -9999 -9999 -9999 -9999 -9999 -9999 -9999 -9999 -9999 -9999 -9999 -9999 -9999 -9999 -9999 -9999 -9999 -9999 -9999 -9999 -9999 -9999 -9999 -9999 -9999 -9999 -9999 -9999 -9999 -9999 -9999 -9999 -9999 -9999 -9999 -9999 -9999 -9999 -9999 -9999 -9999 -9999 -9999 -9999
-9999 7.13308E-1 -9999 -9999 -9999 -9999 -9999 -9999 -9999 -9999 -9999 -9999 -9999 -9999 -9999 -9999 -9999 -9999 -9999 -9999 -9999 -9999 -9999 -9999 -9999 -9999 -9999 -9999 -9999 -9999 -9999 -9999 -9999 -9999 -9999 -9999 -9999 -9999 -9999 -9999 -9999 -9999 -9999 -9999 -9999 -9999 -9999 -9999 -9999 -9999 -9999 -9999 -9999 -9999 -9999 -9999 -9999 -9999 -9999 -9999 -9999 -9999 -9999 -9999 -9999 -9999 -9999 -9999 -9999 -9999 -9999 -9999 -9999 -9999 -9999 -9999 -9999 -9999 -9999 -9999 -9999 -9999 -9999 -9999 -9999 -9999 -9999 -9999 -9999 -9999 -9999 -9999 -9999 -9999 -9999 -9999 -9999 -9999 -9999 -9999 -9999 -9999 -9999 -9999 -9999 -9999 -9999 -9999 -9999 -9999 -9999 -9999 -9999 -9999 -9999 -9999 -9999 -9999 -9999 -9999 -9999 -9999 -9999 -9999 -9999 -9999 -9999 -9999 -9999 -9999 -9999 -9999 -9999 -9999 -9999 -9999 -9999 -9999 -9999 -9999 -9999 -9999 -9999 -9999 -9999 -9999 -9999 -9999 -9999 -9999 -9999 -9999 -9999 -9999 -9999 -9999 -9999 -9999 -9999 -9999 -9999 -9999 -9999 -9999 -9999 -9999 -9999 -9999 -9999 -9999 -9999 -9999 -9999 -9999 -9999 -9999 -9999 -9999 -9999 -9999 -9999 -9999 -9999 -9999 -9999 -9999 -9999 -9999 -9999 -9999 -9999 -9999 -9999 -9999 -9999 -9999 -9999 -9999 -9999 -9999 -9999 -9999 -9999 -9999 -9999 -9999 -9999 -9999 -9999 -9999 -9999 -9999 -9999 -9999 -9999 -9999 -9999 -9999 -9999 -9999 -9999 -9999 -9999 -9999 -9999 -9999 -9999 -9999 -9999 -9999 -9999 -9999 -9999 -9999 -9999 -9999 -9999 -9999 -9999 -9999 -9999 -9999 -9999 -9999 -9999 -9999 -9999 -9999 -9999 -9999 -9999 -9999 -9999 -9999 -9999 -9999 -9999 -9999 -9999 -9999 -9999 -9999 -9999 -9999
-9999 -9999 -9999 -9999 -9999 -9999 -9999 -9999 -9999 -9999 -9999 -9999 -9999 -9999 -9999 -9999 -9999 -9999 -9999 -9999 -9999 -9999 -9999 -9999 -9999 -9999 -9999 -9999 -9999 -9999 -9999 -9999 -9999 -9999 -9999 -9999 -9999 -9999 -9999 -9999 -9999 -9999 -9999 -9999 -9999 -9999 -9999 -9999 -9999 -9999 -9999 -9999 -9999 -9999 -9999 -9999 -9999 -9999 -9999 -9999 -9999 -9999 -9999 -9999 -9999 -9999 -9999 -9999 -9999 -9999 -9999 -9999 -9999 -9999 -9999 -9999 -9999 -9999 -9999 -9999 -9999 -9999 -9999 -9999 -9999 -9999 -9999 -9999 -9999 -9999 -9999 -9999 -9999 -9999 -9999 -9999 -9999 -9999 -9999 -9999 -9999 -9999 -9999 -9999 -9999 -9999 -9999 -9999 -9999 -9999 -9999 -9999 -9999 -9999 -9999 -9999 -9999 -9999 -9999 -9999 -9999 -9999 -9999 -9999 -9999 -9999 -9999 -9999 -9999 -9999 -9999 -9999 -9999 -9999 -9999 -9999 -9999 -9999 -9999 -9999 -9999 -9999 -9999 -9999 -9999 -9999 -9999 -9999 -9999 -9999 -9999 -9999 -9999 -9999 -9999 -9999 -9999 -9999 -9999 -9999 -9999 -9999 -9999 -9999 -9999 -9999 -9999 -9999 -9999 -9999 -9999 -9999 -9999 -9999 -9999 -9999 -9999 -9999 -9999 -9999 -9999 -9999 -9999 -9999 -9999 -9999 -9999 -9999 -9999 -9999 -9999 -9999 -9999 -9999 -9999 -9999 -9999 -9999 -9999 -9999 -9999 -9999 -9999 -9999 -9999 -9999 -9999 -9999 -9999 -9999 -9999 -9999 -9999 -9999 -9999 -9999 -9999 -9999 -9999 -9999 -9999 -9999 -9999 -9999 -9999 -9999 -9999 -9999 -9999 -9999 -9999 -9999 -9999 -9999 -9999 -9999 -9999 -9999 -9999 -9999 -9999 -9999 -9999 -9999 -9999 -9999 -9999 -9999 -9999 -9999 -9999 -9999 -9999 -9999 -9999 -9999 -9999 -9999 -9999 -9999 -9999 -9999 -9999 -9999
-9999 -9999 -9999 -9999 -9999 -9999 -9999 -9999 -9999 -9999 -9999 -9999 -9999 -9999 -9999 -9999 -9999 -9999 -9999 -9999 -9999 -9999 -9999 -9999 -9999 -9999 -9999 -9999 -9999 -9999 -9999 -9999 -9999 -9999 -9999 -9999 -9999 -9999 -9999 -9999 -9999 -9999 -9999 -9999 -9999 -9999 -9999 -9999 -9999 -9999 -9999 -9999 -9999 -9999 -9999 -9999 -9999 -9999 -9999 -9999 -9999 -9999 -9999 -9999 -9999 -9999 -9999 -9999 -9999 -9999 -9999 -9999 -9999 -9999 -9999 -9999 -9999 -9999 -9999 -9999 -9999 -9999 -9999 -9999 -9999 -9999 -9999 -9999 -9999 -9999 -9999 -9999 -9999 -9999 -9999 -9999 -9999 -9999 -9999 -9999 -9999 -9999 -9999 -9999 -9999 -9999 -9999 -9999 -9999 -9999 -9999 -9999 -9999 -9999 -9999 -9999 -9999 -9999 -9999 -9999 -9999 -9999 -9999 -9999 -9999 -9999 -9999 -9999 -9999 -9999 -9999 -9999 -9999 -9999 -9999 -9999 -9999 -9999 -9999 -9999 -9999 -9999 -9999 -9999 -9999 -9999 -9999 -9999 -9999 -9999 -9999 -9999 -9999 -9999 -9999 -9999 -9999 -9999 -9999 -9999 -9999 -9999 -9999 -9999 -9999 -9999 -9999 -9999 -9999 -9999 -9999 -9999 -9999 -9999 -9999 -9999 -9999 -9999 -9999 -9999 -9999 -9999 -9999 -9999 -9999 -9999 -9999 -9999 -9999 -9999 -9999 -9999 -9999 -9999 -9999 -9999 -9999 -9999 -9999 -9999 -9999 -9999 -9999 -9999 -9999 -9999 -9999 -9999 -9999 -9999 -9999 -9999 -9999 -9999 -9999 -9999 -9999 -9999 -9999 -9999 -9999 -9999 -9999 -9999 -9999 -9999 -9999 -9999 -9999 -9999 -9999 -9999 -9999 -9999 -9999 -9999 -9999 -9999 -9999 -9999 -9999 -9999 -9999 -9999 -9999 -9999 -9999 -9999 -9999 -9999 -9999 -9999 -9999 -9999 -9999 -9999 -9999 -9999 -9999 -9999 -9999 -9999 -9999 -9999
-9999 -9999 -9999 -9999 -9999 -9999 -9999 -9999 -9999 -9999 -9999 -9999 -9999 -9999 -9999 -9999 -9999 -9999 -9999 -9999 -9999 -9999 -9999 -9999 -9999 -9999 -9999 -9999 -9999 -9999 -9999 -9999 -9999 -9999 -9999 -9999 -9999 -9999 -9999 -9999 -9999 -9999 -9999 -9999 -9999 -9999 -9999 -9999 -9999 -9999 -9999 -9999 -9999 -9999 -9999 -9999 -9999 -9999 -9999 -9999 -9999 -9999 -9999 -9999 -9999 -9999 -9999 -9999 -9999 -9999 -9999 -9999 -9999 -9999 -9999 -9999 -9999 -9999 -9999 -9999 -9999 -9999 -9999 -9999 -9999 -9999 -9999 -9999 -9999 -9999 -9999 -9999 -9999 -9999 -9999 -9999 -9999 -9999 -9999 -9999 -9999 -9999 -9999 -9999 -9999 -9999 -9999 -9999 -9999 -9999 -9999 -9999 -9999 -9999 -9999 -9999 -9999 -9999 -9999 -9999 -9999 -9999 -9999 -9999 -9999 -9999 -9999 -9999 -9999 -9999 -9999 -9999 -9999 -9999 -9999 -9999 -9999 -9999 -9999 -9999 -9999 -9999 -9999 -9999 -9999 -9999 -9999 -9999 -9999 -9999 -9999 -9999 -9999 -9999 -9999 -9999 -9999 -9999 -9999 -9999 -9999 -9999 -9999 -9999 -9999 -9999 -9999 -9999 -9999 -9999 -9999 -9999 -9999 -9999 -9999 -9999 -9999 -9999 -9999 -9999 -9999 -9999 -9999 -9999 -9999 -9999 -9999 -9999 -9999 -9999 -9999 -9999 -9999 -9999 -9999 -9999 -9999 -9999 -9999 -9999 -9999 -9999 -9999 -9999 -9999 -9999 -9999 -9999 -9999 -9999 -9999 -9999 -9999 -9999 -9999 -9999 -9999 -9999 -9999 -9999 -9999 -9999 -9999 -9999 -9999 -9999 -9999 -9999 -9999 -9999 -9999 -9999 -9999 -9999 -9999 -9999 -9999 -9999 -9999 -9999 -9999 -9999 -9999 -9999 -9999 -9999 -9999 -9999 -9999 -9999 -9999 -9999 -9999 -9999 -9999 -9999 -9999 -9999 -9999 -9999 -9999 -9999 -9999 -9999
-9999 -9999 -9999 -9999 -9999 -9999 -9999 -9999 -9999 -9999 -9999 -9999 -9999 -9999 -9999 -9999 -9999 -9999 -9999 -9999 -9999 -9999 -9999 -9999 -9999 -9999 -9999 -9999 -9999 -9999 -9999 -9999 -9999 -9999 -9999 -9999 -9999 -9999 -9999 -9999 -9999 -9999 -9999 -9999 -9999 -9999 -9999 -9999 -9999 -9999 -9999 -9999 -9999 -9999 -9999 -9999 -9999 -9999 -9999 -9999 -9999 -9999 -9999 -9999 -9999 -9999 -9999 -9999 -9999 -9999 -9999 -9999 -9999 -9999 -9999 -9999 -9999 -9999 -9999 -9999 -9999 -9999 -9999 -9999 -9999 -9999 -9999 -9999 -9999 -9999 -9999 -9999 -9999 -9999 -9999 -9999 -9999 -9999 -9999 -9999 -9999 -9999 -9999 -9999 -9999 -9999 -9999 -9999 -9999 -9999 -9999 -9999 -9999 -9999 -9999 -9999 -9999 -9999 -9999 -9999 -9999 -9999 -9999 -9999 -9999 -9999 -9999 -9999 -9999 -9999 -9999 -9999 -9999 -9999 -9999 -9999 -9999 -9999 -9999 -9999 -9999 -9999 -9999 -9999 -9999 -9999 -9999 -9999 -9999 -9999 -9999 -9999 -9999 -9999 -9999 -9999 -9999 -9999 -9999 -9999 -9999 -9999 -9999 -9999 -9999 -9999 -9999 -9999 -9999 -9999 -9999 -9999 -9999 -9999 -9999 -9999 -9999 -9999 -9999 -9999 -9999 -9999 -9999 -9999 -9999 -9999 -9999 -9999 -9999 -9999 -9999 -9999 -9999 -9999 -9999 -9999 -9999 -9999 -9999 -9999 -9999 -9999 -9999 -9999 -9999 -9999 -9999 -9999 -9999 -9999 -9999 -9999 -9999 -9999 -9999 -9999 -9999 -9999 -9999 -9999 -9999 -9999 -9999 -9999 -9999 -9999 -9999 -9999 -9999 -9999 -9999 -9999 -9999 -9999 -9999 -9999 -9999 -9999 -9999 -9999 -9999 -9999 -9999 -9999 -9999 -9999 -9999 -9999 -9999 -9999 -9999 -9999 -9999 -9999 -9999 -9999 -9999 -9999 -9999 -9999 -9999 -9999 -9999 -9999
-9999 -9999 -9999 -9999 -9999 -9999 -9999 -9999 -9999 -9999 -9999 -9999 -9999 -9999 -9999 -9999 -9999 -9999 -9999 -9999 -9999 -9999 -9999 -9999 -9999 -9999 -9999 -9999 -9999 -9999 -9999 -9999 -9999 -9999 -9999 -9999 -9999 -9999 -9999 -9999 -9999 -9999 -9999 -9999 -9999 -9999 -9999 -9999 -9999 -9999 -9999 -9999 -9999 -9999 -9999 -9999 -9999 -9999 -9999 -9999 -9999 -9999 -9999 -9999 -9999 -9999 -9999 -9999 -9999 -9999 -9999 -9999 -9999 -9999 -9999 -9999 -9999 -9999 -9999 -9999 -9999 -9999 -9999 -9999 -9999 -9999 -9999 -9999 -9999 -9999 -9999 -9999 -9999 -9999 -9999 -9999 -9999 -9999 -9999 -9999 -9999 -9999 -9999 -9999 -9999 -9999 -9999 -9999 -9999 -9999 -9999 -9999 -9999 -9999 -9999 -9999 -9999 -9999 -9999 -9999 -9999 -9999 -9999 -9999 -9999 -9999 -9999 -9999 -9999 -9999 -9999 -9999 -9999 -9999 -9999 -9999 -9999 -9999 -9999 -9999 -9999 -9999 -9999 -9999 -9999 -9999 -9999 -9999 -9999 -9999 -9999 -9999 -9999 -9999 -9999 -9999 -9999 -9999 -9999 -9999 -9999 -9999 -9999 -9999 -9999 -9999 -9999 -9999 -9999 -9999 -9999 -9999 -9999 -9999 -9999 -9999 -9999 -9999 -9999 -9999 -9999 -9999 -9999 -9999 -9999 -9999 -9999 -9999 -9999 -9999 -9999 -9999 -9999 -9999 -9999 -9999 -9999 -9999 -9999 -9999 -9999 -9999 -9999 -9999 -9999 -9999 -9999 -9999 -9999 -9999 -9999 -9999 -9999 -9999 -9999 -9999 -9999 -9999 -9999 -9999 -9999 -9999 -9999 -9999 -9999 -9999 -9999 -9999 -9999 -9999 -9999 -9999 -9999 -9999 -9999 -9999 -9999 -9999 -9999 -9999 -9999 -9999 -9999 -9999 -9999 -9999 -9999 -9999 -9999 -9999 -9999 -9999 -9999 -9999 -9999 -9999 -9999 -9999 -9999 -9999 -9999 -9999 -9999 -9999
-9999 -9999 -9999 -9999 -9999 -9999 -9999 -9999 -9999 -9999 -9999 -9999 -9999 -9999 -9999 -9999 -9999 -9999 -9999 -9999 -9999 -9999 -9999 -9999 -9999 -9999 -9999 -9999 -9999 -9999 -9999 -9999 -9999 -9999 -9999 -9999 -9999 -9999 -9999 -9999 -9999 -9999 -9999 -9999 -9999 -9999 -9999 -9999 -9999 -9999 -9999 -9999 -9999 -9999 -9999 -9999 -9999 -9999 -9999 -9999 -9999 -9999 -9999 -9999 -9999 -9999 -9999 -9999 -9999 -9999 -9999 -9999 -9999 -9999 -9999 -9999 -9999 -9999 -9999 -9999 -9999 -9999 -9999 -9999 -9999 -9999 -9999 -9999 -9999 -9999 -9999 -9999 -9999 -9999 -9999 -9999 -9999 -9999 -9999 -9999 -9999 -9999 -9999 -9999 -9999 -9999 -9999 -9999 -9999 -9999 -9999 -9999 -9999 -9999 -9999 -9999 -9999 -9999 -9999 -9999 -9999 -9999 -9999 -9999 -9999 -9999 -9999 -9999 -9999 -9999 -9999 -9999 -9999 -9999 -9999 -9999 -9999 -9999 -9999 -9999 -9999 -9999 -9999 -9999 -9999 -9999 -9999 -9999 -9999 -9999 -9999 -9999 -9999 -9999 -9999 -9999 -9999 -9999 -9999 -9999 -9999 -9999 -9999 -9999 -9999 -9999 -9999 -9999 -9999 -9999 -9999 -9999 -9999 -9999 -9999 -9999 -9999 -9999 -9999 -9999 -9999 -9999 -9999 -9999 -9999 -9999 -9999 -9999 -9999 -9999 -9999 -9999 -9999 -9999 -9999 -9999 -9999 -9999 -9999 -9999 -9999 -9999 -9999 -9999 -9999 -9999 -9999 -9999 -9999 -9999 -9999 -9999 -9999 -9999 -9999 -9999 -9999 -9999 -9999 -9999 -9999 -9999 -9999 -9999 -9999 -9999 -9999 -9999 -9999 -9999 -9999 -9999 -9999 -9999 -9999 -9999 -9999 -9999 -9999 -9999 -9999 -9999 -9999 -9999 -9999 -9999 -9999 -9999 -9999 -9999 -9999 -9999 -9999 -9999 -9999 -9999 -9999 -9999 -9999 -9999 -9999 -9999 -9999 -9999
-9999 -9999 -9999 -9999 -9999 -9999 -9999 -9999 -9999 -9999 -9999 -9999 -9999 -9999 -9999 -9999 -9999 -9999 -9999 -9999 -9999 -9999 -9999 -9999 -9999 -9999 -9999 -9999 -9999 -9999 -9999 -9999 -9999 -9999 -9999 -9999 -9999 -9999 -9999 -9999 -9999 -9999 -9999 -9999 -9999 -9999 -9999 -9999 -9999 -9999 -9999 -9999 -9999 -9999 -9999 -9999 -9999 -9999 -9999 -9999 -9999 -9999 -9999 -9999 -9999 -9999 -9999 -9999 -9999 -9999 -9999 -9999 -9999 -9999 -9999 -9999 -9999 -9999 -9999 -9999 -9999 -9999 -9999 -9999 -9999 -9999 -9999 -9999 -9999 -9999 -9999 -9999 -9999 -9999 -9999 -9999 -9999 -9999 -9999 -9999 -9999 -9999 -9999 -9999 -9999 -9999 -9999 -9999 -9999 -9999 -9999 -9999 -9999 -9999 -9999 -9999 -9999 -9999 -9999 -9999 -9999 -9999 -9999 -9999 -9999 -9999 -9999 -9999 -9999 -9999 -9999 -9999 -9999 -9999 -9999 -9999 -9999 -9999 -9999 -9999 -9999 -9999 -9999 -9999 -9999 -9999 -9999 -9999 -9999 -9999 -9999 -9999 -9999 -9999 -9999 -9999 -9999 -9999 -9999 -9999 -9999 -9999 -9999 -9999 -9999 -9999 -9999 -9999 -9999 -9999 -9999 -9999 -9999 -9999 -9999 -9999 -9999 -9999 -9999 -9999 -9999 -9999 -9999 -9999 -9999 -9999 -9999 -9999 -9999 -9999 -9999 -9999 -9999 -9999 -9999 -9999 -9999 -9999 -9999 -9999 -9999 -9999 -9999 -9999 -9999 -9999 -9999 -9999 -9999 -9999 -9999 -9999 -9999 -9999 -9999 -9999 -9999 -9999 -9999 -9999 -9999 -9999 -9999 -9999 -9999 -9999 -9999 -9999 -9999 -9999 -9999 -9999 -9999 -9999 -9999 -9999 -9999 -9999 -9999 -9999 -9999 -9999 -9999 -9999 -9999 -9999 -9999 -9999 -9999 -9999 -9999 -9999 -9999 -9999 -9999 -9999 -9999 -9999 -9999 -9999 -9999 -9999 -9999 -9999
-9999 -9999 -9999 -9999 -9999 -9999 -9999 -9999 -9999 -9999 -9999 -9999 -9999 -9999 -9999 -9999 -9999 -9999 -9999 -9999 -9999 -9999 -9999 -9999 -9999 -9999 -9999 -9999 -9999 -9999 -9999 -9999 -9999 -9999 -9999 -9999 -9999 -9999 -9999 -9999 -9999 -9999 -9999 -9999 -9999 -9999 -9999 -9999 -9999 -9999 -9999 -9999 -9999 -9999 -9999 -9999 -9999 -9999 -9999 -9999 -9999 -9999 -9999 -9999 -9999 -9999 -9999 -9999 -9999 -9999 -9999 -9999 -9999 -9999 -9999 -9999 -9999 -9999 -9999 -9999 -9999 -9999 -9999 -9999 -9999 -9999 -9999 -9999 -9999 -9999 -9999 -9999 -9999 -9999 -9999 -9999 -9999 -9999 -9999 -9999 -9999 -9999 -9999 -9999 -9999 -9999 -9999 -9999 -9999 -9999 -9999 -9999 -9999 -9999 -9999 -9999 -9999 -9999 -9999 -9999 -9999 -9999 -9999 -9999 -9999 -9999 -9999 -9999 -9999 -9999 -9999 -9999 -9999 -9999 -9999 -9999 -9999 -9999 -9999 -9999 -9999 -9999 -9999 -9999 -9999 -9999 -9999 -9999 -9999 -9999 -9999 -9999 -9999 -9999 -9999 -9999 -9999 -9999 -9999 -9999 -9999 -9999 -9999 -9999 -9999 -9999 -9999 -9999 -9999 -9999 -9999 -9999 -9999 -9999 -9999 -9999 -9999 -9999 -9999 -9999 -9999 -9999 -9999 -9999 -9999 -9999 -9999 -9999 -9999 -9999 -9999 -9999 -9999 -9999 -9999 -9999 -9999 -9999 -9999 -9999 -9999 -9999 -9999 -9999 -9999 -9999 -9999 -9999 -9999 -9999 -9999 -9999 -9999 -9999 -9999 -9999 -9999 -9999 -9999 -9999 -9999 -9999 -9999 -9999 -9999 -9999 -9999 -9999 -9999 -9999 -9999 -9999 -9999 -9999 -9999 -9999 -9999 -9999 -9999 -9999 -9999 -9999 -9999 -9999 -9999 -9999 -9999 -9999 -9999 -9999 -9999 -9999 -9999 -9999 -9999 -9999 -9999 -9999 -9999 -9999 -9999 -9999 -9999 -9999
-9999 -9999 -9999 -9999 -9999 -9999 -9999 -9999 -9999 -9999 -9999 -9999 -9999 -9999 -9999 -9999 -9999 -9999 -9999 -9999 -9999 -9999 -9999 -9999 -9999 -9999 -9999 -9999 -9999 -9999 -9999 -9999 -9999 -9999 -9999 -9999 -9999 -9999 -9999 -9999 -9999 -9999 -9999 -9999 -9999 -9999 -9999 -9999 -9999 -9999 -9999 -9999 -9999 -9999 -9999 -9999 -9999 -9999 -9999 -9999 -9999 -9999 -9999 -9999 -9999 -9999 -9999 -9999 -9999 -9999 -9999 -9999 -9999 -9999 -9999 -9999 -9999 -9999 -9999 -9999 -9999 -9999 -9999 -9999 -9999 -9999 -9999 -9999 -9999 -9999 -9999 -9999 -9999 -9999 -9999 -9999 -9999 -9999 -9999 -9999 -9999 -9999 -9999 -9999 -9999 -9999 -9999 -9999 -9999 -9999 -9999 -9999 -9999 -9999 -9999 -9999 -9999 -9999 -9999 -9999 -9999 -9999 -9999 -9999 -9999 -9999 -9999 -9999 -9999 -9999 -9999 -9999 -9999 -9999 -9999 -9999 -9999 -9999 -9999 -9999 -9999 -9999 -9999 -9999 -9999 -9999 -9999 -9999 -9999 -9999 -9999 -9999 -9999 -9999 -9999 -9999 -9999 -9999 -9999 -9999 -9999 -9999 -9999 -9999 -9999 -9999 -9999 -9999 -9999 -9999 -9999 -9999 -9999 -9999 -9999 -9999 -9999 -9999 -9999 -9999 -9999 -9999 -9999 -9999 -9999 -9999 -9999 -9999 -9999 -9999 -9999 -9999 -9999 -9999 -9999 -9999 -9999 -9999 -9999 -9999 -9999 -9999 -9999 -9999 -9999 -9999 -9999 7.63304E-1 7.55589E-1 -9999 -9999 7.45526E-1 7.2917E-1 -9999 -9999 -9999 -9999 -9999 -9999 -9999 -9999 -9999 -9999 -9999 -9999 -9999 -9999 -9999 -9999 -9999 -9999 -9999 -9999 -9999 -9999 -9999 -9999 -9999 -9999 -9999 -9999 -9999 -9999 -9999 -9999 -9999 -9999 -9999 -9999 -9999 -9999 -9999 -9999 -9999 -9999 -9999 -9999 -9999 -9999 -9999 -9999 -9999 -9999 -9999
-9999 -9999 -9999 -9999 -9999 -9999 -9999 -9999 -9999 -9999 -9999 -9999 -9999 -9999 -9999 -9999 -9999 -9999 -9999 -9999 -9999 -9999 -9999 -9999 -9999 -9999 -9999 -9999 -9999 -9999 -9999 -9999 -9999 -9999 -9999 -9999 -9999 -9999 -9999 -9999 -9999 -9999 -9999 -9999 -9999 -9999 -9999 -9999 -9999 -9999 -9999 -9999 -9999 -9999 -9999 -9999 -9999 -9999 -9999 -9999 -9999 -9999 -9999 -9999 -9999 -9999 -9999 -9999 -9999 -9999 -9999 -9999 -9999 -9999 -9999 -9999 -9999 -9999 -9999 -9999 -9999 -9999 -9999 -9999 -9999 -9999 -9999 -9999 -9999 -9999 -9999 -9999 -9999 -9999 -9999 -9999 -9999 -9999 -9999 -9999 -9999 -9999 -9999 -9999 -9999 -9999 -9999 -9999 -9999 -9999 -9999 -9999 -9999 -9999 -9999 -9999 -9999 -9999 -9999 -9999 -9999 -9999 -9999 -9999 -9999 -9999 -9999 -9999 -9999 -9999 -9999 -9999 -9999 -9999 -9999 -9999 -9999 -9999 -9999 -9999 -9999 -9999 -9999 -9999 -9999 -9999 -9999 -9999 -9999 -9999 -9999 -9999 -9999 -9999 -9999 -9999 -9999 -9999 -9999 -9999 -9999 -9999 -9999 -9999 -9999 -9999 -9999 -9999 -9999 -9999 -9999 -9999 -9999 -9999 -9999 -9999 -9999 -9999 -9999 -9999 -9999 -9999 -9999 -9999 -9999 -9999 -9999 -9999 -9999 -9999 -9999 -9999 -9999 -9999 -9999 -9999 -9999 -9999 -9999 -9999 -9999 -9999 -9999 -9999 7.72542E-1 -9999 -9999 7.4113E-1 7.24979E-1 7.2383E-1 7.17647E-1 6.96986E-1 6.76413E-1 6.61965E-1 6.57146E-1 6.72967E-1 -9999 -9999 -9999 -9999 -9999 -9999 -9999 -9999 -9999 -9999 -9999 -9999 -9999 -9999 -9999 -9999 -9999 -9999 -9999 -9999 -9999 -9999 -9999 -9999 -9999 -9999 -9999 -9999 -9999 -9999 -9999 -9999 -9999 -9999 -9999 -9999 -9999 -9999 -9999 -9999 -9999 -9999 -9999 -9999 -9999 -9999 -9999 -9999
-9999 -9999 -9999 -9999 -9999 -9999 -9999 -9999 -9999 -9999 -9999 -9999 -9999 -9999 -9999 -9999 -9999 -9999 -9999 -9999 -9999 -9999 -9999 -9999 -9999 -9999 -9999 -9999 -9999 -9999 -9999 -9999 -9999 -9999 -9999 -9999 -9999 -9999 -9999 -9999 -9999 -9999 -9999 -9999 -9999 -9999 -9999 -9999 -9999 -9999 -9999 -9999 -9999 -9999 -9999 -9999 -9999 -9999 -9999 -9999 -9999 -9999 -9999 -9999 -9999 -9999 -9999 -9999 -9999 -9999 -9999 -9999 -9999 -9999 -9999 -9999 -9999 -9999 -9999 -9999 -9999 -9999 -9999 -9999 -9999 -9999 -9999 -9999 -9999 -9999 -9999 -9999 -9999 -9999 -9999 -9999 -9999 -9999 -9999 -9999 -9999 -9999 -9999 -9999 -9999 -9999 -9999 -9999 -9999 -9999 -9999 -9999 -9999 -9999 -9999 -9999 -9999 -9999 -9999 -9999 -9999 -9999 -9999 -9999 -9999 -9999 -9999 -9999 -9999 -9999 -9999 -9999 -9999 -9999 -9999 -9999 -9999 -9999 -9999 -9999 -9999 -9999 -9999 -9999 -9999 -9999 -9999 -9999 -9999 -9999 -9999 -9999 -9999 -9999 -9999 -9999 -9999 -9999 -9999 -9999 -9999 -9999 -9999 -9999 -9999 -9999 -9999 -9999 -9999 -9999 -9999 -9999 -9999 -9999 -9999 -9999 -9999 -9999 -9999 -9999 -9999 -9999 -9999 -9999 -9999 -9999 -9999 -9999 -9999 -9999 -9999 -9999 -9999 -9999 -9999 -9999 -9999 -9999 -9999 -9999 -9999 -9999 -9999 7.59539E-1 7.4669E-1 7.20053E-1 6.93815E-1 6.71012E-1 6.44178E-1 6.45541E-1 6.52407E-1 6.20024E-1 5.93886E-1 5.71992E-1 5.71482E-1 5.76686E-1 6.15042E-1 -9999 -9999 -9999 -9999 -9999 -9999 -9999 -9999 -9999 -9999 -9999 -9999 -9999 -9999 -9999 -9999 -9999 -9999 -9999 -9999 -9999 -9999 -9999 -9999 -9999 -9999 -9999 -9999 -9999 -9999 -9999 -9999 -9999 -9999 -9999 -9999 -9999 -9999 -9999 -9999 -9999 -9999 -9999 -9999 -9999 -9999 -9999
-9999 -9999 -9999 -9999 -9999 -9999 -9999 -9999 -9999 -9999 -9999 -9999 -9999 -9999 -9999 -9999 -9999 -9999 -9999 -9999 -9999 -9999 -9999 -9999 -9999 -9999 -9999 -9999 -9999 -9999 -9999 -9999 -9999 -9999 -9999 -9999 -9999 -9999 -9999 -9999 -9999 -9999 -9999 -9999 -9999 -9999 -9999 -9999 -9999 -9999 -9999 -9999 -9999 -9999 -9999 -9999 -9999 -9999 -9999 -9999 -9999 -9999 -9999 -9999 -9999 -9999 -9999 -9999 -9999 -9999 -9999 -9999 -9999 -9999 -9999 -9999 -9999 -9999 -9999 -9999 -9999 -9999 -9999 -9999 -9999 -9999 -9999 -9999 -9999 -9999 -9999 -9999 -9999 -9999 -9999 -9999 -9999 -9999 -9999 -9999 -9999 -9999 -9999 -9999 -9999 -9999 -9999 -9999 -9999 -9999 -9999 -9999 -9999 -9999 -9999 -9999 -9999 -9999 -9999 -9999 -9999 -9999 -9999 -9999 -9999 -9999 -9999 -9999 -9999 -9999 -9999 -9999 -9999 -9999 -9999 -9999 -9999 -9999 -9999 -9999 -9999 -9999 -9999 -9999 -9999 -9999 -9999 -9999 -9999 -9999 -9999 -9999 -9999 -9999 -9999 -9999 -9999 -9999 -9999 -9999 -9999 -9999 -9999 -9999 -9999 -9999 -9999 -9999 -9999 -9999 -9999 -9999 -9999 -9999 -9999 -9999 -9999 -9999 -9999 -9999 -9999 -9999 -9999 -9999 -9999 -9999 -9999 -9999 -9999 -9999 -9999 -9999 -9999 -9999 -9999 -9999 -9999 -9999 -9999 -9999 -9999 7.61985E-1 7.58133E-1 7.52098E-1 7.29625E-1 6.89343E-1 6.35367E-1 5.86176E-1 5.64131E-1 5.72087E-1 5.54193E-1 5.21341E-1 5.00171E-1 4.82484E-1 4.74276E-1 4.87662E-1 4.99594E-1 5.39257E-1 5.89211E-1 -9999 -9999 -9999 -9999 -9999 -9999 -9999 -9999 -9999 -9999 -9999 -9999 -9999 -9999 -9999 -9999 -9999 -9999 -9999 -9999 -9999 -9999 -9999 -9999 -9999 -9999 -9999 -9999 -9999 -9999 -9999 -9999 -9999 -9999 -9999 -9999 -9999 -9999 -9999 -9999 -9999 -9999 -9999 -9999 -9999
-9999 -9999 -9999 -9999 -9999 -9999 -9999 -9999 -9999 -9999 -9999 -9999 -9999 -9999 -9999 -9999 -9999 -9999 -9999 -9999 -9999 -9999 -9999 -9999 -9999 -9999 -9999 -9999 -9999 -9999 -9999 -9999 -9999 -9999 -9999 -9999 -9999 -9999 -9999 -9999 -9999 -9999 -9999 -9999 -9999 -9999 -9999 -9999 -9999 -9999 -9999 -9999 -9999 -9999 -9999 -9999 -9999 -9999 -9999 -9999 -9999 -9999 -9999 -9999 -9999 -9999 -9999 -9999 -9999 -9999 -9999 -9999 -9999 -9999 -9999 -9999 -9999 -9999 -9999 -9999 -9999 -9999 -9999 -9999 -9999 -9999 -9999 -9999 -9999 -9999 -9999 -9999 -9999 -9999 -9999 -9999 -9999 -9999 -9999 -9999 -9999 -9999 -9999 -9999 -9999 -9999 -9999 -9999 -9999 -9999 -9999 -9999 -9999 -9999 -9999 -9999 -9999 -9999 -9999 -9999 -9999 -9999 -9999 -9999 -9999 -9999 -9999 -9999 -9999 -9999 -9999 -9999 -9999 -9999 -9999 -9999 -9999 -9999 -9999 -9999 -9999 -9999 -9999 -9999 -9999 -9999 -9999 -9999 -9999 -9999 -9999 -9999 -9999 -9999 -9999 -9999 -9999 -9999 -9999 -9999 -9999 -9999 -9999 -9999 -9999 -9999 -9999 -9999 -9999 -9999 -9999 -9999 -9999 -9999 -9999 -9999 -9999 -9999 -9999 -9999 -9999 -9999 -9999 -9999 -9999 -9999 -9999 -9999 -9999 -9999 -9999 -9999 -9999 -9999 -9999 -9999 -9999 -9999 -9999 -9999 7.70919E-1 7.60938E-1 7.43774E-1 7.37199E-1 7.20122E-1 6.71853E-1 6.03754E-1 5.32423E-1 4.97911E-1 5.01271E-1 5.08874E-1 4.77855E-1 4.52546E-1 4.41631E-1 4.33984E-1 4.06943E-1 3.84453E-1 3.75501E-1 4.2685E-1 5.61071E-1 -9999 -9999 -9999 -9999 -9999 -9999 -9999 -9999 -9999 -9999 -9999 -9999 -9999 -9999 -9999 -9999 -9999 -9999 -9999 -9999 -9999 -9999 -9999 -9999 -9999 -9999 -9999 -9999 -9999 -9999 -9999 -9999 -9999 -9999 -9999 -9999 -9999 -9999 -9999 -9999 -9999 -9999 -9999 -9999
-9999 -9999 -9999 -9999 -9999 -9999 -9999 -9999 -9999 -9999 -9999 -9999 -9999 -9999 -9999 -9999 -9999 -9999 -9999 -9999 -9999 -9999 -9999 -9999 -9999 -9999 -9999 -9999 -9999 -9999 -9999 -9999 -9999 -9999 -9999 -9999 -9999 -9999 -9999 -9999 -9999 -9999 -9999 -9999 -9999 -9999 -9999 -9999 -9999 -9999 -9999 -9999 -9999 -9999 -9999 -9999 -9999 -9999 -9999 -9999 -9999 -9999 -9999 -9999 -9999 -9999 -9999 -9999 -9999 -9999 -9999 -9999 -9999 -9999 -9999 -9999 -9999 -9999 -9999 -9999 -9999 -9999 -9999 -9999 -9999 -9999 -9999 -9999 -9999 -9999 -9999 -9999 -9999 -9999 -9999 -9999 -9999 -9999 -9999 -9999 -9999 -9999 -9999 -9999 -9999 -9999 -9999 -9999 -9999 -9999 -9999 -9999 -9999 -9999 -9999 -9999 -9999 -9999 -9999 -9999 -9999 -9999 -9999 -9999 -9999 -9999 -9999 -9999 -9999 -9999 -9999 -9999 -9999 -9999 -9999 -9999 -9999 -9999 -9999 -9999 -9999 -9999 -9999 -9999 -9999 -9999 -9999 -9999 -9999 -9999 -9999 -9999 -9999 -9999 -9999 -9999 -9999 -9999 -9999 -9999 -9999 -9999 -9999 -9999 -9999 -9999 -9999 -9999 -9999 -9999 -9999 -9999 -9999 -9999 -9999 -9999 -9999 -9999 -9999 -9999 -9999 -9999 -9999 -9999 -9999 -9999 -9999 -9999 -9999 -9999 -9999 -9999 -9999 -9999 -9999 -9999 -9999 -9999 -9999 -9999 7.71934E-1 7.57844E-1 7.26653E-1 7.05545E-1 6.9429E-1 6.68884E-1 5.9698E-1 5.06737E-1 4.34529E-1 4.30288E-1 4.62552E-1 4.39945E-1 4.031E-1 3.94355E-1 3.91948E-1 3.54804E-1 3.11054E-1 2.9234E-1 3.09821E-1 4.40367E-1 -9999 -9999 -9999 -9999 -9999 -9999 -9999 -9999 -9999 -9999 -9999 -9999 -9999 -9999 -9999 -9999 -9999 -9999 -9999 -9999 -9999 -9999 -9999 -9999 -9999 -9999 -9999 -9999 -9999 -9999 -9999 -9999 -9999 -9999 -9999 -9999 -9999 -9999 -9999 -9999 -9999 -9999 -9999 -9999
-9999 -9999 -9999 -9999 -9999 -9999 -9999 -9999 -9999 -9999 -9999 -9999 -9999 -9999 -9999 -9999 -9999 -9999 -9999 -9999 -9999 -9999 -9999 -9999 -9999 -9999 -9999 -9999 -9999 -9999 -9999 -9999 -9999 -9999 -9999 -9999 -9999 -9999 -9999 -9999 -9999 -9999 -9999 -9999 -9999 -9999 -9999 -9999 -9999 -9999 -9999 -9999 -9999 -9999 -9999 -9999 -9999 -9999 -9999 -9999 -9999 -9999 -9999 -9999 -9999 -9999 -9999 -9999 -9999 -9999 -9999 -9999 -9999 -9999 -9999 -9999 -9999 -9999 -9999 -9999 -9999 -9999 -9999 -9999 -9999 -9999 -9999 -9999 -9999 -9999 -9999 -9999 -9999 -9999 -9999 -9999 -9999 -9999 -9999 -9999 -9999 -9999 -9999 -9999 -9999 -9999 -9999 -9999 -9999 -9999 -9999 -9999 -9999 -9999 -9999 -9999 -9999 -9999 -9999 -9999 -9999 -9999 -9999 -9999 -9999 -9999 -9999 -9999 -9999 -9999 -9999 -9999 -9999 -9999 -9999 -9999 -9999 -9999 -9999 -9999 -9999 -9999 -9999 -9999 -9999 -9999 -9999 -9999 -9999 -9999 -9999 -9999 -9999 -9999 -9999 -9999 -9999 -9999 -9999 -9999 -9999 -9999 -9999 -9999 -9999 -9999 -9999 -9999 -9999 -9999 -9999 -9999 -9999 -9999 -9999 -9999 -9999 -9999 -9999 -9999 -9999 -9999 -9999 -9999 -9999 -9999 -9999 -9999 -9999 -9999 -9999 -9999 -9999 -9999 -9999 -9999 -9999 7.72947E-1 7.7261E-1 7.6956E-1 7.53171E-1 7.2547E-1 6.87319E-1 6.71476E-1 6.719E-1 6.48342E-1 5.86027E-1 4.87295E-1 3.84334E-1 3.74939E-1 4.18314E-1 3.92025E-1 3.47213E-1 3.44607E-1 3.58769E-1 3.05318E-1 2.55157E-1 2.41392E-1 2.64925E-1 3.73527E-1 -9999 -9999 -9999 -9999 -9999 -9999 -9999 -9999 -9999 -9999 -9999 -9999 -9999 -9999 -9999 -9999 -9999 -9999 -9999 -9999 -9999 -9999 -9999 -9999 -9999 -9999 -9999 -9999 -9999 -9999 -9999 -9999 -9999 -9999 -9999 -9999 -9999 -9999 -9999 -9999 -9999 -9999 -9999 -9999
-9999 -9999 -9999 -9999 -9999 -9999 -9999 -9999 -9999 -9999 -9999 -9999 -9999 -9999 -9999 -9999 -9999 -9999 -9999 -9999 -9999 -9999 -9999 -9999 -9999 -9999 -9999 -9999 -9999 -9999 -9999 -9999 -9999 -9999 -9999 -9999 -9999 -9999 -9999 -9999 -9999 -9999 -9999 -9999 -9999 -9999 -9999 -9999 -9999 -9999 -9999 -9999 -9999 -9999 -9999 -9999 -9999 -9999 -9999 -9999 -9999 -9999 -9999 -9999 -9999 -9999 -9999 -9999 -9999 -9999 -9999 -9999 -9999 -9999 -9999 -9999 -9999 -9999 -9999 -9999 -9999 -9999 -9999 -9999 -9999 -9999 -9999 -9999 -9999 -9999 -9999 -9999 -9999 -9999 -9999 -9999 -9999 -9999 -9999 -9999 -9999 -9999 -9999 -9999 -9999 -9999 -9999 -9999 -9999 -9999 -9999 -9999 -9999 -9999 -9999 -9999 -9999 -9999 -9999 -9999 -9999 -9999 -9999 -9999 -9999 -9999 -9999 -9999 -9999 -9999 -9999 -9999 -9999 -9999 -9999 -9999 -9999 -9999 -9999 -9999 -9999 -9999 -9999 -9999 -9999 -9999 -9999 -9999 -9999 -9999 -9999 -9999 -9999 -9999 -9999 -9999 -9999 -9999 -9999 -9999 -9999 -9999 -9999 -9999 -9999 -9999 -9999 -9999 -9999 -9999 -9999 -9999 -9999 -9999 -9999 -9999 -9999 -9999 -9999 -9999 -9999 -9999 -9999 -9999 -9999 -9999 -9999 -9999 -9999 -9999 -9999 -9999 -9999 -9999 -9999 -9999 7.62055E-1 7.58908E-1 7.57915E-1 7.41712E-1 7.0566E-1 6.60459E-1 6.28421E-1 6.24378E-1 6.30731E-1 6.1376E-1 5.40855E-1 4.37756E-1 3.21573E-1 2.96174E-1 3.28831E-1 3.47331E-1 2.98089E-1 3.10135E-1 3.29863E-1 2.8075E-1 2.65057E-1 2.79794E-1 3.08372E-1 4.07249E-1 -9999 -9999 -9999 -9999 -9999 -9999 -9999 -9999 -9999 -9999 -9999 -9999 -9999 -9999 -9999 -9999 -9999 -9999 -9999 -9999 -9999 -9999 -9999 -9999 -9999 -9999 -9999 -9999 -9999 -9999 -9999 -9999 -9999 -9999 -9999 -9999 -9999 -9999 -9999 -9999 -9999 -9999 -9999 -9999
-9999 -9999 -9999 -9999 -9999 -9999 -9999 -9999 -9999 -9999 -9999 -9999 -9999 -9999 -9999 -9999 -9999 -9999 -9999 -9999 -9999 -9999 -9999 -9999 -9999 -9999 -9999 -9999 -9999 -9999 -9999 -9999 -9999 -9999 -9999 -9999 -9999 -9999 -9999 -9999 -9999 -9999 -9999 -9999 -9999 -9999 -9999 -9999 -9999 -9999 -9999 -9999 -9999 -9999 -9999 -9999 -9999 -9999 -9999 -9999 -9999 -9999 -9999 -9999 -9999 -9999 -9999 -9999 -9999 -9999 -9999 -9999 -9999 -9999 -9999 -9999 -9999 -9999 -9999 -9999 -9999 -9999 -9999 -9999 -9999 -9999 -9999 -9999 -9999 -9999 -9999 -9999 -9999 -9999 -9999 -9999 -9999 -9999 -9999 -9999 -9999 -9999 -9999 -9999 -9999 -9999 -9999 -9999 -9999 -9999 -9999 -9999 -9999 -9999 -9999 -9999 -9999 -9999 -9999 -9999 -9999 -9999 -9999 -9999 -9999 -9999 -9999 -9999 -9999 -9999 -9999 -9999 -9999 -9999 -9999 -9999 -9999 -9999 -9999 -9999 -9999 -9999 -9999 -9999 -9999 -9999 -9999 -9999 -9999 -9999 -9999 -9999 -9999 -9999 -9999 -9999 -9999 -9999 -9999 -9999 -9999 -9999 -9999 -9999 -9999 -9999 -9999 -9999 -9999 -9999 -9999 -9999 -9999 -9999 -9999 -9999 -9999 -9999 -9999 -9999 -9999 -9999 -9999 -9999 -9999 -9999 -9999 -9999 -9999 -9999 -9999 -9999 -9999 -9999 -9999 -9999 7.75698E-1 7.68606E-1 7.59672E-1 7.35E-1 6.99643E-1 6.53596E-1 6.20471E-1 6.17754E-1 6.27425E-1 6.36356E-1 5.69615E-1 4.4818E-1 3.33411E-1 2.70586E-1 2.65367E-1 2.28254E-1 2.086E-1 2.32396E-1 2.57271E-1 2.95234E-1 3.13109E-1 3.71906E-1 4.38568E-1 5.26498E-1 5.75477E-1 6.24276E-1 -9999 -9999 -9999 -9999 -9999 -9999 -9999 -9999 -9999 -9999 -9999 -9999 -9999 -9999 -9999 -9999 -9999 -9999 -9999 -9999 -9999 -9999 -9999 -9999 -9999 -9999 -9999 -9999 -9999 -9999 -9999 -9999 -9999 -9999 -9999 -9999 -9999 -9999 -9999 -9999 -9999 -9999
-9999 -9999 -9999 -9999 -9999 -9999 -9999 -9999 -9999 -9999 -9999 -9999 -9999 -9999 -9999 -9999 -9999 -9999 -9999 -9999 -9999 -9999 -9999 -9999 -9999 -9999 -9999 -9999 -9999 -9999 -9999 -9999 -9999 -9999 -9999 -9999 -9999 -9999 -9999 -9999 -9999 -9999 -9999 -9999 -9999 -9999 -9999 -9999 -9999 -9999 -9999 -9999 -9999 -9999 -9999 -9999 -9999 -9999 -9999 -9999 -9999 -9999 -9999 -9999 -9999 -9999 -9999 -9999 -9999 -9999 -9999 -9999 -9999 -9999 -9999 -9999 -9999 -9999 -9999 -9999 -9999 -9999 -9999 -9999 -9999 -9999 -9999 -9999 -9999 -9999 -9999 -9999 -9999 -9999 -9999 -9999 -9999 -9999 -9999 -9999 -9999 -9999 -9999 -9999 -9999 -9999 -9999 -9999 -9999 -9999 -9999 -9999 -9999 -9999 -9999 -9999 -9999 -9999 -9999 -9999 -9999 -9999 -9999 -9999 -9999 -9999 -9999 -9999 -9999 -9999 -9999 -9999 -9999 -9999 -9999 -9999 -9999 -9999 -9999 -9999 -9999 -9999 -9999 -9999 -9999 -9999 -9999 -9999 -9999 -9999 -9999 -9999 -9999 -9999 -9999 -9999 -9999 -9999 -9999 -9999 -9999 -9999 -9999 -9999 -9999 -9999 -9999 -9999 -9999 -9999 -9999 -9999 -9999 -9999 -9999 -9999 -9999 -9999 -9999 -9999 -9999 -9999 -9999 -9999 -9999 -9999 -9999 -9999 -9999 -9999 -9999 -9999 -9999 -9999 -9999 -9999 7.89958E-1 7.85294E-1 7.62778E-1 7.37641E-1 7.01754E-1 6.69565E-1 6.51924E-1 6.35022E-1 6.38244E-1 6.4411E-1 6.20144E-1 5.24289E-1 3.93317E-1 2.81964E-1 1.92549E-1 1.42175E-1 1.28696E-1 1.54636E-1 2.13118E-1 3.01348E-1 3.90012E-1 4.73841E-1 5.24595E-1 5.95331E-1 6.19588E-1 6.32621E-1 -9999 -9999 -9999 -9999 -9999 -9999 -9999 -9999 -9999 -9999 -9999 -9999 -9999 -9999 -9999 -9999 -9999 -9999 -9999 -9999 -9999 -9999 -9999 -9999 -9999 -9999 -9999 -9999 -9999 -9999 -9999 -9999 -9999 -9999 -9999 -9999 -9999 -9999 -9999 -9999 -9999 -9999
-9999 -9999 -9999 -9999 -9999 -9999 -9999 -9999 -9999 -9999 -9999 -9999 -9999 -9999 -9999 -9999 -9999 -9999 -9999 -9999 -9999 -9999 -9999 -9999 -9999 -9999 -9999 -9999 -9999 -9999 -9999 -9999 -9999 -9999 -9999 -9999 -9999 -9999 -9999 -9999 -9999 -9999 -9999 -9999 -9999 -9999 -9999 -9999 -9999 -9999 -9999 -9999 -9999 -9999 -9999 -9999 -9999 -9999 -9999 -9999 -9999 -9999 -9999 -9999 -9999 -9999 -9999 -9999 -9999 -9999 -9999 -9999 -9999 -9999 -9999 -9999 -9999 -9999 -9999 -9999 -9999 -9999 -9999 -9999 -9999 -9999 -9999 -9999 -9999 -9999 -9999 -9999 -9999 -9999 -9999 -9999 -9999 -9999 -9999 -9999 -9999 -9999 -9999 -9999 -9999 -9999 -9999 -9999 -9999 -9999 -9999 -9999 -9999 -9999 -9999 -9999 -9999 -9999 -9999 -9999 -9999 -9999 -9999 -9999 -9999 -9999 -9999 -9999 -9999 -9999 -9999 -9999 -9999 -9999 -9999 -9999 -9999 -9999 -9999 -9999 -9999 -9999 -9999 -9999 -9999 -9999 -9999 -9999 -9999 -9999 -9999 -9999 -9999 -9999 -9999 -9999 -9999 -9999 -9999 -9999 -9999 -9999 -9999 -9999 -9999 -9999 -9999 -9999 -9999 -9999 -9999 -9999 -9999 -9999 -9999 -9999 -9999 -9999 -9999 -9999 -9999 -9999 -9999 -9999 -9999 -9999 -9999 -9999 -9999 -9999 -9999 -9999 -9999 -9999 -9999 7.90774E-1 7.90565E-1 7.95862E-1 7.76421E-1 7.51911E-1 7.17635E-1 6.87231E-1 6.76489E-1 6.74061E-1 6.52995E-1 6.13091E-1 5.89566E-1 5.76369E-1 4.63438E-1 2.90035E-1 1.51035E-1 9.00591E-2 8.29593E-2 1.19963E-1 1.9901E-1 3.23496E-1 4.35777E-1 4.95422E-1 5.11653E-1 5.39412E-1 5.59371E-1 5.77735E-1 6.08846E-1 -9999 -9999 -9999 -9999 6.29664E-1 -9999 -9999 -9999 -9999 -9999 -9999 -9999 -9999 -9999 -9999 -9999 -9999 -9999 -9999 -9999 -9999 -9999 -9999 -9999 -9999 -9999 -9999 -9999 -9999 -9999 -9999 -9999 -9999 -9999 -9999 -9999 -9999 -9999 -9999 -9999 -9999
-9999 -9999 -9999 -9999 -9999 -9999 -9999 -9999 -9999 -9999 -9999 -9999 -9999 -9999 -9999 -9999 -9999 -9999 -9999 -9999 -9999 -9999 -9999 -9999 -9999 -9999 -9999 -9999 -9999 -9999 -9999 -9999 -9999 -9999 -9999 -9999 -9999 -9999 -9999 -9999 -9999 -9999 -9999 -9999 -9999 -9999 -9999 -9999 -9999 -9999 -9999 -9999 -9999 -9999 -9999 -9999 -9999 -9999 -9999 -9999 -9999 -9999 -9999 -9999 -9999 -9999 -9999 -9999 -9999 -9999 -9999 -9999 -9999 -9999 -9999 -9999 -9999 -9999 -9999 -9999 -9999 -9999 -9999 -9999 -9999 -9999 -9999 -9999 -9999 -9999 -9999 -9999 -9999 -9999 -9999 -9999 -9999 -9999 -9999 -9999 -9999 -9999 -9999 -9999 -9999 -9999 -9999 -9999 -9999 -9999 -9999 -9999 -9999 -9999 -9999 -9999 -9999 -9999 -9999 -9999 -9999 -9999 -9999 -9999 -9999 -9999 -9999 -9999 -9999 -9999 -9999 -9999 -9999 -9999 -9999 -9999 -9999 -9999 -9999 -9999 -9999 -9999 -9999 -9999 -9999 -9999 -9999 -9999 -9999 -9999 -9999 -9999 -9999 -9999 -9999 -9999 -9999 -9999 -9999 -9999 -9999 -9999 -9999 -9999 -9999 -9999 -9999 -9999 -9999 -9999 -9999 -9999 -9999 -9999 -9999 -9999 -9999 -9999 -9999 -9999 -9999 -9999 -9999 -9999 -9999 -9999 -9999 -9999 -9999 -9999 -9999 -9999 -9999 -9999 7.90895E-1 7.71546E-1 7.79588E-1 7.77509E-1 7.74047E-1 7.55901E-1 7.25045E-1 6.96808E-1 6.83046E-1 6.79828E-1 6.48282E-1 5.97232E-1 5.31225E-1 4.97451E-1 4.09707E-1 2.5637E-1 1.19983E-1 7.45514E-2 8.61433E-2 1.42012E-1 2.36304E-1 3.35424E-1 3.7805E-1 3.8712E-1 3.97187E-1 4.41409E-1 4.88225E-1 5.1549E-1 5.46558E-1 5.56712E-1 -9999 6.01507E-1 5.95509E-1 6.05182E-1 -9999 -9999 -9999 -9999 -9999 -9999 -9999 -9999 -9999 -9999 -9999 -9999 -9999 -9999 -9999 -9999 -9999 -9999 -9999 -9999 -9999 -9999 -9999 -9999 -9999 -9999 -9999 -9999 -9999 -9999 -9999 -9999 -9999 -9999 -9999 -9999
-9999 -9999 -9999 -9999 -9999 -9999 -9999 -9999 -9999 -9999 -9999 -9999 -9999 -9999 -9999 -9999 -9999 -9999 -9999 -9999 -9999 -9999 -9999 -9999 -9999 -9999 -9999 -9999 -9999 -9999 -9999 -9999 -9999 -9999 -9999 -9999 -9999 -9999 -9999 -9999 -9999 -9999 -9999 -9999 -9999 -9999 -9999 -9999 -9999 -9999 -9999 -9999 -9999 -9999 -9999 -9999 -9999 -9999 -9999 -9999 -9999 -9999 -9999 -9999 -9999 -9999 -9999 -9999 -9999 -9999 -9999 -9999 -9999 -9999 -9999 -9999 -9999 -9999 -9999 -9999 -9999 -9999 -9999 -9999 -9999 -9999 -9999 -9999 -9999 -9999 -9999 -9999 -9999 -9999 -9999 -9999 -9999 -9999 -9999 -9999 -9999 -9999 -9999 -9999 -9999 -9999 -9999 -9999 -9999 -9999 -9999 -9999 -9999 -9999 -9999 -9999 -9999 -9999 -9999 -9999 -9999 -9999 -9999 -9999 -9999 -9999 -9999 -9999 -9999 -9999 -9999 -9999 -9999 -9999 -9999 -9999 -9999 -9999 -9999 -9999 -9999 -9999 -9999 -9999 -9999 -9999 -9999 -9999 -9999 -9999 -9999 -9999 -9999 -9999 -9999 -9999 -9999 -9999 -9999 -9999 -9999 -9999 -9999 -9999 -9999 -9999 -9999 -9999 -9999 -9999 -9999 -9999 -9999 -9999 -9999 -9999 -9999 -9999 -9999 -9999 -9999 -9999 -9999 -9999 -9999 -9999 -9999 -9999 -9999 -9999 -9999 -9999 -9999 7.71749E-1 7.71324E-1 7.79462E-1 7.77201E-1 7.74595E-1 7.72142E-1 7.69649E-1 7.5536E-1 7.45001E-1 7.31834E-1 6.96025E-1 6.11816E-1 5.10005E-1 4.12077E-1 3.15323E-1 2.20396E-1 1.46702E-1 9.66174E-2 1.02874E-1 1.40519E-1 1.9403E-1 2.65648E-1 3.01348E-1 2.73359E-1 2.64759E-1 2.78553E-1 3.26152E-1 3.86148E-1 4.35265E-1 4.47138E-1 4.63246E-1 4.54848E-1 4.8814E-1 5.34246E-1 -9999 -9999 -9999 -9999 -9999 -9999 -9999 -9999 -9999 -9999 -9999 -9999 -9999 -9999 -9999 -9999 -9999 -9999 -9999 -9999 -9999 -9999 -9999 -9999 -9999 -9999 -9999 -9999 -9999 -9999 -9999 -9999 -9999 -9999 -9999 -9999 -9999
-9999 -9999 -9999 -9999 -9999 -9999 -9999 -9999 -9999 -9999 -9999 -9999 -9999 -9999 -9999 -9999 -9999 -9999 -9999 -9999 -9999 -9999 -9999 -9999 -9999 -9999 -9999 -9999 -9999 -9999 -9999 -9999 -9999 -9999 -9999 -9999 -9999 -9999 -9999 -9999 -9999 -9999 -9999 -9999 -9999 -9999 -9999 -9999 -9999 -9999 -9999 -9999 -9999 -9999 -9999 -9999 -9999 -9999 -9999 -9999 -9999 -9999 -9999 -9999 -9999 -9999 -9999 -9999 -9999 -9999 -9999 -9999 -9999 -9999 -9999 -9999 -9999 -9999 -9999 -9999 -9999 -9999 -9999 -9999 -9999 -9999 -9999 -9999 -9999 -9999 -9999 -9999 -9999 -9999 -9999 -9999 -9999 -9999 -9999 -9999 -9999 -9999 -9999 -9999 -9999 -9999 -9999 -9999 -9999 -9999 -9999 -9999 -9999 -9999 -9999 -9999 -9999 -9999 -9999 -9999 -9999 -9999 -9999 -9999 -9999 -9999 -9999 -9999 -9999 -9999 -9999 -9999 -9999 -9999 -9999 -9999 -9999 -9999 -9999 -9999 -9999 -9999 -9999 -9999 -9999 -9999 -9999 -9999 -9999 -9999 -9999 -9999 -9999 -9999 -9999 -9999 -9999 -9999 -9999 -9999 -9999 -9999 -9999 -9999 -9999 -9999 -9999 -9999 -9999 -9999 -9999 -9999 -9999 -9999 -9999 -9999 -9999 -9999 -9999 -9999 -9999 -9999 -9999 -9999 -9999 -9999 -9999 -9999 -9999 -9999 -9999 -9999 7.71601E-1 7.70843E-1 7.70473E-1 7.78723E-1 7.76511E-1 2.15803E-1 2.34314E-1 7.69419E-1 7.66699E-1 7.63815E-1 7.58987E-1 6.8274E-1 5.26538E-1 3.52004E-1 2.41668E-1 1.63021E-1 1.091E-1 8.37858E-2 1.03219E-1 1.51521E-1 2.06341E-1 2.47921E-1 2.72118E-1 2.32311E-1 2.0503E-1 1.8133E-1 2.03487E-1 2.43063E-1 3.00635E-1 3.53015E-1 3.39218E-1 3.24744E-1 3.27342E-1 3.72648E-1 4.79116E-1 -9999 -9999 -9999 -9999 -9999 -9999 -9999 -9999 -9999 -9999 6.26525E-1 6.17044E-1 -9999 -9999 -9999 -9999 -9999 -9999 -9999 -9999 -9999 -9999 -9999 -9999 -9999 -9999 -9999 -9999 -9999 -9999 -9999 -9999 -9999 -9999 -9999 -9999 -9999
-9999 -9999 -9999 -9999 -9999 -9999 -9999 -9999 -9999 -9999 -9999 -9999 -9999 -9999 -9999 -9999 -9999 -9999 -9999 -9999 -9999 -9999 -9999 -9999 -9999 -9999 -9999 -9999 -9999 -9999 -9999 -9999 -9999 -9999 -9999 -9999 -9999 -9999 -9999 -9999 -9999 -9999 -9999 -9999 -9999 -9999 -9999 -9999 -9999 -9999 -9999 -9999 -9999 -9999 -9999 -9999 -9999 -9999 -9999 -9999 -9999 -9999 -9999 -9999 -9999 -9999 -9999 -9999 -9999 -9999 -9999 -9999 -9999 -9999 -9999 -9999 -9999 -9999 -9999 -9999 -9999 -9999 -9999 -9999 -9999 -9999 -9999 -9999 -9999 -9999 -9999 -9999 -9999 -9999 -9999 -9999 -9999 -9999 -9999 -9999 -9999 -9999 -9999 -9999 -9999 -9999 -9999 -9999 -9999 -9999 -9999 -9999 -9999 -9999 -9999 -9999 -9999 -9999 -9999 -9999 -9999 -9999 -9999 -9999 -9999 -9999 -9999 -9999 -9999 -9999 -9999 -9999 -9999 -9999 -9999 -9999 -9999 -9999 -9999 -9999 -9999 -9999 -9999 -9999 -9999 -9999 -9999 -9999 -9999 -9999 -9999 -9999 -9999 -9999 -9999 -9999 -9999 -9999 -9999 -9999 -9999 -9999 -9999 -9999 -9999 -9999 -9999 -9999 -9999 -9999 -9999 -9999 -9999 -9999 -9999 -9999 -9999 -9999 -9999 -9999 -9999 -9999 -9999 -9999 -9999 -9999 -9999 -9999 -9999 -9999 -9999 -9999 7.70732E-1 7.69953E-1 7.69489E-1 1.81673E-1 1.97799E-1 1.98148E-1 2.52918E-1 2.94824E-1 3.17207E-1 7.61505E-1 7.20876E-1 5.88986E-1 3.9856E-1 2.22802E-1 1.26878E-1 9.74585E-2 7.41388E-2 7.14112E-2 1.04401E-1 1.48826E-1 2.01532E-1 2.37981E-1 2.25173E-1 1.55261E-1 1.17091E-1 1.18146E-1 1.32986E-1 1.70162E-1 2.38046E-1 2.72483E-1 2.4377E-1 2.08763E-1 2.18114E-1 3.03147E-1 4.19256E-1 -9999 -9999 -9999 -9999 -9999 -9999 -9999 -9999 -9999 -9999 -9999 -9999 -9999 -9999 -9999 -9999 -9999 -9999 -9999 -9999 -9999 -9999 -9999 -9999 -9999 -9999 -9999 -9999 -9999 -9999 -9999 -9999 -9999 -9999 -9999 -9999 -9999
-9999 -9999 -9999 -9999 -9999 -9999 -9999 -9999 -9999 -9999 -9999 -9999 -9999 -9999 -9999 -9999 -9999 -9999 -9999 -9999 -9999 -9999 -9999 -9999 -9999 -9999 -9999 -9999 -9999 -9999 -9999 -9999 -9999 -9999 -9999 -9999 -9999 -9999 -9999 -9999 -9999 -9999 -9999 -9999 -9999 -9999 -9999 -9999 -9999 -9999 -9999 -9999 -9999 -9999 -9999 -9999 -9999 -9999 -9999 -9999 -9999 -9999 -9999 -9999 -9999 -9999 -9999 -9999 -9999 -9999 -9999 -9999 -9999 -9999 -9999 -9999 -9999 -9999 -9999 -9999 -9999 -9999 -9999 -9999 -9999 -9999 -9999 -9999 -9999 -9999 -9999 -9999 -9999 -9999 -9999 -9999 -9999 -9999 -9999 -9999 -9999 -9999 -9999 -9999 -9999 -9999 -9999 -9999 -9999 -9999 -9999 -9999 -9999 -9999 -9999 -9999 -9999 -9999 -9999 -9999 -9999 -9999 -9999 -9999 -9999 -9999 -9999 -9999 -9999 -9999 -9999 -9999 -9999 -9999 -9999 -9999 -9999 -9999 -9999 -9999 -9999 -9999 -9999 -9999 -9999 -9999 -9999 -9999 -9999 -9999 -9999 -9999 -9999 -9999 -9999 -9999 -9999 -9999 -9999 -9999 -9999 -9999 -9999 -9999 -9999 -9999 -9999 -9999 -9999 -9999 -9999 -9999 -9999 -9999 -9999 -9999 -9999 -9999 -9999 -9999 -9999 -9999 -9999 -9999 -9999 -9999 -9999 -9999 -9999 -9999 -9999 -9999 -9999 7.6908E-1 1.65971E-1 1.8088E-1 2.13946E-1 2.14317E-1 2.3287E-1 2.52997E-1 3.6434E-1 4.13566E-1 4.51593E-1 4.17419E-1 2.57704E-1 1.43437E-1 9.40651E-2 1.53916E-1 1.05923E-1 7.96093E-2 7.75134E-2 1.04372E-1 1.39871E-1 1.81387E-1 1.47669E-1 9.20673E-2 6.87364E-2 8.11741E-2 1.0563E-1 1.32077E-1 1.76531E-1 2.02135E-1 2.24399E-1 1.862E-1 1.77448E-1 2.50707E-1 3.62683E-1 4.25814E-1 4.90538E-1 -9999 -9999 -9999 -9999 -9999 -9999 -9999 -9999 -9999 -9999 -9999 -9999 -9999 -9999 -9999 -9999 -9999 -9999 -9999 -9999 -9999 -9999 -9999 -9999 -9999 -9999 -9999 -9999 -9999 -9999 -9999 -9999 -9999 -9999 -9999
-9999 -9999 -9999 -9999 -9999 -9999 -9999 -9999 -9999 -9999 -9999 -9999 -9999 -9999 -9999 -9999 -9999 -9999 -9999 -9999 -9999 -9999 -9999 -9999 -9999 -9999 -9999 -9999 -9999 -9999 -9999 -9999 -9999 -9999 -9999 -9999 -9999 -9999 -9999 -9999 -9999 -9999 -9999 -9999 -9999 -9999 -9999 -9999 -9999 -9999 -9999 -9999 -9999 -9999 -9999 -9999 -9999 -9999 -9999 -9999 -9999 -9999 -9999 -9999 -9999 -9999 -9999 -9999 -9999 -9999 -9999 -9999 -9999 -9999 -9999 -9999 -9999 -9999 -9999 -9999 -9999 -9999 -9999 -9999 -9999 -9999 -9999 -9999 -9999 -9999 -9999 -9999 -9999 -9999 -9999 -9999 -9999 -9999 -9999 -9999 -9999 -9999 -9999 -9999 -9999 -9999 -9999 -9999 -9999 -9999 -9999 -9999 -9999 -9999 -9999 -9999 -9999 -9999 -9999 -9999 -9999 -9999 -9999 -9999 -9999 -9999 -9999 -9999 -9999 -9999 -9999 -9999 -9999 -9999 -9999 -9999 -9999 -9999 -9999 -9999 -9999 -9999 -9999 -9999 -9999 -9999 -9999 -9999 -9999 -9999 -9999 -9999 -9999 -9999 -9999 -9999 -9999 -9999 -9999 -9999 -9999 -9999 -9999 -9999 -9999 -9999 -9999 -9999 -9999 -9999 -9999 -9999 -9999 -9999 -9999 -9999 -9999 -9999 -9999 -9999 -9999 -9999 -9999 -9999 -9999 -9999 -9999 -9999 -9999 -9999 -9999 -9999 7.49084E-1 7.48295E-1 -9999 1.50664E-1 1.6447E-1 1.64643E-1 1.79944E-1 2.3197E-1 6.65735E-1 7.01505E-1 6.42457E-1 4.9946E-1 3.27837E-1 2.24427E-1 1.84782E-1 2.52992E-1 2.54982E-1 1.05475E-1 6.57708E-2 7.31134E-2 9.09486E-2 1.15281E-1 1.00794E-1 7.18124E-2 6.70888E-2 7.72881E-2 1.03003E-1 1.27523E-1 1.54799E-1 1.93644E-1 2.53677E-1 2.44088E-1 2.27394E-1 2.88715E-1 3.02499E-1 3.19361E-1 3.69899E-1 4.16633E-1 4.81611E-1 -9999 -9999 -9999 -9999 6.319E-1 -9999 -9999 -9999 -9999 -9999 -9999 -9999 -9999 -9999 -9999 -9999 -9999 -9999 -9999 -9999 -9999 -9999 -9999 -9999 -9999 -9999 -9999 -9999 -9999 -9999 -9999 -9999 -9999
-9999 -9999 -9999 -9999 -9999 -9999 -9999 -9999 -9999 -9999 -9999 -9999 -9999 -9999 -9999 -9999 -9999 -9999 -9999 -9999 -9999 -9999 -9999 -9999 -9999 -9999 -9999 -9999 -9999 -9999 -9999 -9999 -9999 -9999 -9999 -9999 -9999 -9999 -9999 -9999 -9999 -9999 -9999 -9999 -9999 -9999 -9999 -9999 -9999 -9999 -9999 -9999 -9999 -9999 -9999 -9999 -9999 -9999 -9999 -9999 -9999 -9999 -9999 -9999 -9999 -9999 -9999 -9999 -9999 -9999 -9999 -9999 -9999 -9999 -9999 -9999 -9999 -9999 -9999 -9999 -9999 -9999 -9999 -9999 -9999 -9999 -9999 -9999 -9999 -9999 -9999 -9999 -9999 -9999 -9999 -9999 -9999 -9999 -9999 -9999 -9999 -9999 -9999 -9999 -9999 -9999 -9999 -9999 -9999 -9999 -9999 -9999 -9999 -9999 -9999 -9999 -9999 -9999 -9999 -9999 -9999 -9999 -9999 -9999 -9999 -9999 -9999 -9999 -9999 -9999 -9999 -9999 -9999 -9999 -9999 -9999 -9999 -9999 -9999 -9999 -9999 -9999 -9999 -9999 -9999 -9999 -9999 -9999 -9999 -9999 -9999 -9999 -9999 -9999 -9999 -9999 -9999 -9999 -9999 -9999 -9999 -9999 -9999 -9999 -9999 -9999 -9999 -9999 -9999 -9999 -9999 -9999 -9999 -9999 -9999 -9999 -9999 -9999 -9999 -9999 -9999 -9999 -9999 -9999 -9999 -9999 -9999 -9999 -9999 -9999 -9999 7.49458E-1 7.49064E-1 7.49182E-1 7.49497E-1 7.493E-1 1.51081E-1 1.50504E-1 1.6457E-1 2.13672E-1 6.17843E-1 6.79525E-1 6.81868E-1 6.04569E-1 5.47895E-1 4.596E-1 4.02416E-1 4.57369E-1 4.298E-1 2.73496E-1 1.21222E-1 9.6365E-2 8.95617E-2 9.07914E-2 7.72393E-2 7.2056E-2 7.46732E-2 9.22285E-2 1.23253E-1 1.6029E-1 1.77687E-1 2.13189E-1 2.79682E-1 2.86956E-1 2.50464E-1 2.33972E-1 2.41275E-1 2.7799E-1 2.97999E-1 3.33589E-1 3.82918E-1 4.56178E-1 4.96962E-1 5.60972E-1 5.94678E-1 5.87252E-1 5.72286E-1 -9999 -9999 -9999 -9999 -9999 -9999 -9999 -9999 -9999 -9999 -9999 -9999 -9999 -9999 -9999 -9999 -9999 -9999 -9999 -9999 -9999 -9999 -9999 -9999 -9999 -9999 -9999
-9999 -9999 -9999 -9999 -9999 -9999 -9999 -9999 -9999 -9999 -9999 -9999 -9999 -9999 -9999 -9999 -9999 -9999 -9999 -9999 -9999 -9999 -9999 -9999 -9999 -9999 -9999 -9999 -9999 -9999 -9999 -9999 -9999 -9999 -9999 -9999 -9999 -9999 -9999 -9999 -9999 -9999 -9999 -9999 -9999 -9999 -9999 -9999 -9999 -9999 -9999 -9999 -9999 -9999 -9999 -9999 -9999 -9999 -9999 -9999 -9999 -9999 -9999 -9999 -9999 -9999 -9999 -9999 -9999 -9999 -9999 -9999 -9999 -9999 -9999 -9999 -9999 -9999 -9999 -9999 -9999 -9999 -9999 -9999 -9999 -9999 -9999 -9999 -9999 -9999 -9999 -9999 -9999 -9999 -9999 -9999 -9999 -9999 -9999 -9999 -9999 -9999 -9999 -9999 -9999 -9999 -9999 -9999 -9999 -9999 -9999 -9999 -9999 -9999 -9999 -9999 -9999 -9999 -9999 -9999 -9999 -9999 -9999 -9999 -9999 -9999 -9999 -9999 -9999 -9999 -9999 -9999 -9999 -9999 -9999 -9999 -9999 -9999 -9999 -9999 -9999 -9999 -9999 -9999 -9999 -9999 -9999 -9999 -9999 -9999 -9999 -9999 -9999 -9999 -9999 -9999 -9999 -9999 -9999 -9999 -9999 -9999 -9999 -9999 -9999 -9999 -9999 -9999 -9999 -9999 -9999 -9999 -9999 -9999 -9999 -9999 -9999 -9999 -9999 -9999 -9999 -9999 -9999 -9999 -9999 -9999 -9999 -9999 -9999 7.50205E-1 7.49556E-1 7.4928E-1 7.50381E-1 7.43329E-1 6.90003E-1 6.80561E-1 7.5345E-1 1.51498E-1 1.50772E-1 1.96654E-1 6.87245E-1 7.0271E-1 6.90949E-1 6.77259E-1 6.78808E-1 6.16322E-1 5.0018E-1 4.39044E-1 4.25613E-1 4.75956E-1 3.80344E-1 2.96693E-1 2.27659E-1 1.68906E-1 8.46783E-2 7.51076E-2 9.12649E-2 1.24085E-1 1.55189E-1 1.7765E-1 1.82374E-1 1.88374E-1 1.90249E-1 1.90841E-1 1.77014E-1 1.72036E-1 2.1354E-1 2.7834E-1 2.90109E-1 3.04935E-1 3.25952E-1 3.79709E-1 4.57131E-1 5.31771E-1 5.66637E-1 5.51019E-1 5.30337E-1 5.00321E-1 5.65127E-1 5.97819E-1 -9999 -9999 -9999 -9999 -9999 -9999 -9999 -9999 -9999 -9999 -9999 -9999 -9999 -9999 -9999 -9999 -9999 -9999 -9999 -9999 -9999 -9999 -9999 -9999
-9999 -9999 -9999 -9999 -9999 -9999 -9999 -9999 -9999 -9999 -9999 -9999 -9999 -9999 -9999 -9999 -9999 -9999 -9999 -9999 -9999 -9999 -9999 -9999 -9999 -9999 -9999 -9999 -9999 -9999 -9999 -9999 -9999 -9999 -9999 -9999 -9999 -9999 -9999 -9999 -9999 -9999 -9999 -9999 -9999 -9999 -9999 -9999 -9999 -9999 -9999 -9999 -9999 -9999 -9999 -9999 -9999 -9999 -9999 -9999 -9999 -9999 -9999 -9999 -9999 -9999 -9999 -9999 -9999 -9999 -9999 -9999 -9999 -9999 -9999 -9999 -9999 -9999 -9999 -9999 -9999 -9999 -9999 -9999 -9999 -9999 -9999 -9999 -9999 -9999 -9999 -9999 -9999 -9999 -9999 -9999 -9999 -9999 -9999 -9999 -9999 -9999 -9999 -9999 -9999 -9999 -9999 -9999 -9999 -9999 -9999 -9999 -9999 -9999 -9999 -9999 -9999 -9999 -9999 -9999 -9999 -9999 -9999 -9999 -9999 -9999 -9999 -9999 -9999 -9999 -9999 -9999 -9999 -9999 -9999 -9999 -9999 -9999 -9999 -9999 -9999 -9999 -9999 -9999 -9999 -9999 -9999 -9999 -9999 -9999 -9999 -9999 -9999 -9999 -9999 -9999 -9999 -9999 -9999 -9999 -9999 -9999 -9999 -9999 -9999 -9999 -9999 -9999 -9999 -9999 -9999 -9999 -9999 -9999 -9999 -9999 -9999 -9999 -9999 -9999 -9999 -9999 -9999 -9999 -9999 -9999 -9999 7.51322E-1 7.51889E-1 7.51537E-1 7.50106E-1 7.49497E-1 7.54519E-1 5.93277E-1 4.60309E-1 4.44099E-1 1.76063E-1 1.6756E-1 1.51255E-1 1.80811E-1 5.674E-1 6.43391E-1 5.25909E-1 4.55917E-1 5.17286E-1 5.60827E-1 5.82454E-1 6.35735E-1 4.38822E-1 5.33104E-1 5.08574E-1 4.57752E-1 4.08768E-1 3.10417E-1 1.89823E-1 9.06723E-2 1.01694E-1 1.1666E-1 1.17156E-1 1.10616E-1 1.25217E-1 1.37785E-1 1.55441E-1 1.79812E-1 1.82001E-1 1.80293E-1 2.2716E-1 3.07709E-1 3.39631E-1 3.2815E-1 3.2599E-1 3.73437E-1 4.4335E-1 5.26116E-1 5.33867E-1 5.24116E-1 4.59467E-1 4.25942E-1 4.65156E-1 4.90243E-1 5.60403E-1 -9999 -9999 -9999 -9999 -9999 -9999 -9999 -9999 -9999 -9999 -9999 -9999 -9999 -9999 -9999 -9999 -9999 -9999 -9999 -9999 -9999 -9999 -9999
-9999 -9999 -9999 -9999 -9999 -9999 -9999 -9999 -9999 -9999 -9999 -9999 -9999 -9999 -9999 -9999 -9999 -9999 -9999 -9999 -9999 -9999 -9999 -9999 -9999 -9999 -9999 -9999 -9999 -9999 -9999 -9999 -9999 -9999 -9999 -9999 -9999 -9999 -9999 -9999 -9999 -9999 -9999 -9999 -9999 -9999 -9999 -9999 -9999 -9999 -9999 -9999 -9999 -9999 -9999 -9999 -9999 -9999 -9999 -9999 -9999 -9999 -9999 -9999 -9999 -9999 -9999 -9999 -9999 -9999 -9999 -9999 -9999 -9999 -9999 -9999 -9999 -9999 -9999 -9999 -9999 -9999 -9999 -9999 -9999 -9999 -9999 -9999 -9999 -9999 -9999 -9999 -9999 -9999 -9999 -9999 -9999 -9999 -9999 -9999 -9999 -9999 -9999 -9999 -9999 -9999 -9999 -9999 -9999 -9999 -9999 -9999 -9999 -9999 -9999 -9999 -9999 -9999 -9999 -9999 -9999 -9999 -9999 -9999 -9999 -9999 -9999 -9999 -9999 -9999 -9999 -9999 -9999 -9999 -9999 -9999 -9999 -9999 -9999 -9999 -9999 -9999 -9999 -9999 -9999 -9999 -9999 -9999 -9999 -9999 -9999 -9999 -9999 -9999 -9999 -9999 -9999 -9999 -9999 -9999 -9999 -9999 -9999 -9999 -9999 -9999 -9999 -9999 -9999 -9999 -9999 -9999 -9999 -9999 -9999 -9999 -9999 -9999 -9999 -9999 -9999 -9999 -9999 -9999 -9999 7.51048E-1 7.46547E-1 7.08538E-1 6.8468E-1 6.99368E-1 7.60485E-1 7.58552E-1 7.2878E-1 4.8179E-1 2.6976E-1 2.20102E-1 1.08947E-1 1.48137E-1 1.38314E-1 1.5127E-1 2.1404E-1 1.81526E-1 1.52214E-1 1.5189E-1 4.37051E-1 5.19203E-1 6.38329E-1 5.67197E-1 3.96241E-1 4.68296E-1 5.1443E-1 5.10967E-1 3.81524E-1 4.49235E-1 2.7516E-1 1.40727E-1 9.22609E-2 8.30256E-2 8.55445E-2 9.52097E-2 1.16068E-1 1.45385E-1 1.91922E-1 2.08832E-1 2.20558E-1 2.12574E-1 2.39872E-1 2.88198E-1 3.30751E-1 3.59229E-1 3.5706E-1 3.81158E-1 4.53894E-1 5.19989E-1 5.70308E-1 5.16967E-1 4.32004E-1 3.84279E-1 3.96616E-1 4.28162E-1 4.45819E-1 5.081E-1 5.96896E-1 -9999 -9999 -9999 -9999 -9999 -9999 -9999 -9999 -9999 -9999 -9999 -9999 -9999 -9999 -9999 -9999 -9999 -9999 -9999 -9999 -9999
-9999 -9999 -9999 -9999 -9999 -9999 -9999 -9999 -9999 -9999 -9999 -9999 -9999 -9999 -9999 -9999 -9999 -9999 -9999 -9999 -9999 -9999 -9999 -9999 -9999 -9999 -9999 -9999 -9999 -9999 -9999 -9999 -9999 -9999 -9999 -9999 -9999 -9999 -9999 -9999 -9999 -9999 -9999 -9999 -9999 -9999 -9999 -9999 -9999 -9999 -9999 -9999 -9999 -9999 -9999 -9999 -9999 -9999 -9999 -9999 -9999 -9999 -9999 -9999 -9999 -9999 -9999 -9999 -9999 -9999 -9999 -9999 -9999 -9999 -9999 -9999 -9999 -9999 -9999 -9999 -9999 -9999 -9999 -9999 -9999 -9999 -9999 -9999 -9999 -9999 -9999 -9999 -9999 -9999 -9999 -9999 -9999 -9999 -9999 -9999 -9999 -9999 -9999 -9999 -9999 -9999 -9999 -9999 -9999 -9999 -9999 -9999 -9999 -9999 -9999 -9999 -9999 -9999 -9999 -9999 -9999 -9999 -9999 -9999 -9999 -9999 -9999 -9999 -9999 -9999 -9999 -9999 -9999 -9999 -9999 -9999 -9999 -9999 -9999 -9999 -9999 -9999 -9999 -9999 -9999 -9999 -9999 -9999 -9999 -9999 -9999 -9999 -9999 -9999 -9999 -9999 -9999 -9999 -9999 -9999 -9999 -9999 -9999 -9999 -9999 -9999 -9999 -9999 -9999 -9999 -9999 -9999 -9999 -9999 1.51403E-1 -9999 -9999 -9999 1.52118E-1 1.52578E-1 1.53012E-1 7.51537E-1 7.51811E-1 7.51938E-1 7.50379E-1 7.32496E-1 6.94094E-1 5.90798E-1 5.37672E-1 5.7821E-1 6.96617E-1 7.29839E-1 1.90962E-1 2.647E-1 2.25255E-1 1.92783E-1 1.27017E-1 1.20537E-1 1.39555E-1 1.65474E-1 1.51971E-1 1.3899E-1 1.38577E-1 1.38477E-1 1.51958E-1 2.10988E-1 5.62341E-1 4.44949E-1 5.64707E-1 4.28074E-1 3.95751E-1 4.94952E-1 3.83333E-1 4.46885E-1 2.34934E-1 2.45104E-1 1.05701E-1 9.636E-2 1.33892E-1 1.6464E-1 1.72317E-1 1.94166E-1 2.26366E-1 2.16819E-1 2.23021E-1 2.47657E-1 2.535E-1 2.82654E-1 3.08218E-1 3.43131E-1 3.73528E-1 4.03621E-1 4.60956E-1 5.13189E-1 5.3798E-1 5.07901E-1 4.31022E-1 3.7209E-1 3.63657E-1 3.80652E-1 3.95747E-1 4.60468E-1 5.3759E-1 5.71251E-1 5.17016E-1 4.58086E-1 4.35979E-1 4.78835E-1 5.0618E-1 5.22484E-1 -9999 5.53396E-1 5.33869E-1 5.20471E-1 5.66918E-1 -9999 -9999 -9999 -9999 -9999 -9999 -9999 -9999 -9999
-9999 -9999 -9999 -9999 -9999 -9999 -9999 -9999 -9999 -9999 -9999 -9999 -9999 -9999 -9999 -9999 -9999 -9999 -9999 -9999 -9999 -9999 -9999 -9999 -9999 -9999 -9999 -9999 -9999 -9999 -9999 -9999 -9999 -9999 -9999 -9999 -9999 -9999 -9999 -9999 -9999 -9999 -9999 -9999 -9999 -9999 -9999 -9999 -9999 -9999 -9999 -9999 -9999 -9999 -9999 -9999 -9999 -9999 -9999 -9999 -9999 -9999 -9999 -9999 -9999 -9999 -9999 -9999 -9999 -9999 -9999 -9999 -9999 -9999 -9999 -9999 -9999 -9999 -9999 -9999 -9999 -9999 -9999 -9999 -9999 -9999 -9999 -9999 -9999 -9999 -9999 -9999 -9999 -9999 -9999 -9999 -9999 -9999 -9999 -9999 -9999 -9999 -9999 -9999 -9999 -9999 -9999 -9999 -9999 -9999 -9999 -9999 -9999 -9999 -9999 -9999 -9999 -9999 -9999 -9999 -9999 -9999 -9999 -9999 -9999 -9999 -9999 -9999 -9999 -9999 -9999 -9999 -9999 -9999 -9999 -9999 -9999 -9999 -9999 -9999 -9999 -9999 -9999 -9999 -9999 -9999 -9999 -9999 -9999 -9999 -9999 -9999 -9999 -9999 -9999 -9999 -9999 -9999 -9999 -9999 -9999 -9999 -9999 -9999 -9999 -9999 -9999 -9999 -9999 -9999 -9999 1.50705E-1 1.5096E-1 1.51269E-1 1.5174E-1 1.52159E-1 1.52457E-1 1.5289E-1 1.53611E-1 7.477E-1 7.34814E-1 7.17603E-1 6.82272E-1 6.67915E-1 6.62785E-1 6.47206E-1 6.06022E-1 5.38627E-1 4.74743E-1 5.05205E-1 6.32717E-1 1.9688E-1 2.83765E-1 2.47035E-1 1.55837E-1 1.21333E-1 1.18056E-1 1.33789E-1 1.44058E-1 1.39417E-1 1.38978E-1 1.38752E-1 1.38527E-1 1.38452E-1 1.38802E-1 1.66198E-1 1.66489E-1 1.66591E-1 1.80488E-1 2.62143E-1 3.25911E-1 3.7263E-1 2.95104E-1 2.36236E-1 2.08596E-1 2.91764E-1 2.14456E-1 1.42889E-1 1.43873E-1 9.90093E-2 9.1087E-2 2.69798E-1 2.99681E-1 3.0388E-1 2.53387E-1 2.61819E-1 2.73692E-1 3.15994E-1 3.10269E-1 3.4146E-1 4.08675E-1 4.49092E-1 4.6772E-1 4.66286E-1 4.4871E-1 4.33565E-1 4.07416E-1 3.67795E-1 3.7805E-1 3.98915E-1 3.89338E-1 4.10993E-1 4.86221E-1 5.10694E-1 4.44312E-1 3.14505E-1 3.0885E-1 3.76908E-1 3.96523E-1 4.19198E-1 4.26188E-1 4.43075E-1 4.36018E-1 4.59321E-1 4.97728E-1 -9999 -9999 -9999 -9999 -9999 -9999 -9999 -9999 -9999
-9999 -9999 -9999 -9999 -9999 -9999 -9999 -9999 -9999 -9999 -9999 -9999 -9999 -9999 -9999 -9999 -9999 -9999 -9999 -9999 -9999 -9999 -9999 -9999 -9999 -9999 -9999 -9999 -9999 -9999 -9999 -9999 -9999 -9999 -9999 -9999 -9999 -9999 -9999 -9999 -9999 -9999 -9999 -9999 -9999 -9999 -9999 -9999 -9999 -9999 -9999 -9999 -9999 -9999 -9999 -9999 -9999 -9999 -9999 -9999 -9999 -9999 -9999 -9999 -9999 -9999 -9999 -9999 -9999 -9999 -9999 -9999 -9999 -9999 -9999 -9999 -9999 -9999 -9999 -9999 -9999 -9999 -9999 -9999 -9999 -9999 -9999 -9999 -9999 -9999 -9999 -9999 -9999 -9999 -9999 -9999 -9999 -9999 -9999 -9999 -9999 -9999 -9999 -9999 -9999 -9999 -9999 -9999 -9999 -9999 -9999 -9999 -9999 -9999 -9999 -9999 -9999 -9999 -9999 -9999 -9999 -9999 -9999 -9999 -9999 -9999 -9999 -9999 -9999 -9999 -9999 -9999 -9999 -9999 -9999 -9999 -9999 -9999 -9999 -9999 -9999 -9999 -9999 -9999 -9999 -9999 -9999 -9999 -9999 -9999 -9999 -9999 -9999 -9999 -9999 -9999 -9999 -9999 -9999 -9999 -9999 -9999 -9999 -9999 -9999 -9999 -9999 -9999 1.49955E-1 1.50356E-1 1.50758E-1 1.51054E-1 1.51282E-1 1.51565E-1 1.65842E-1 1.66365E-1 1.67136E-1 1.71227E-1 6.9738E-1 6.40209E-1 6.4589E-1 6.46329E-1 6.21042E-1 5.89478E-1 5.68508E-1 5.70775E-1 5.61055E-1 5.31463E-1 4.69836E-1 4.5054E-1 5.48837E-1 1.91289E-1 2.45982E-1 2.44003E-1 1.57166E-1 1.0501E-1 1.50257E-1 1.14965E-1 1.47411E-1 1.39807E-1 1.39116E-1 1.38928E-1 1.38802E-1 1.38665E-1 1.3869E-1 1.38815E-1 1.3879E-1 1.51701E-1 1.52688E-1 2.33672E-1 2.59183E-1 1.84344E-1 2.10985E-1 2.45831E-1 3.40892E-1 3.00246E-1 1.6557E-1 1.11475E-1 1.09657E-1 1.17724E-1 1.01453E-1 9.79139E-2 3.95692E-1 4.12111E-1 3.25663E-1 3.02332E-1 3.64232E-1 3.68292E-1 3.36453E-1 4.04134E-1 4.8352E-1 5.36252E-1 5.29515E-1 4.79738E-1 4.49799E-1 4.76811E-1 4.521E-1 4.52892E-1 4.50039E-1 4.56607E-1 4.2871E-1 4.23191E-1 4.84434E-1 4.92589E-1 3.6877E-1 2.58519E-1 2.38673E-1 2.3164E-1 2.31761E-1 2.58189E-1 2.65611E-1 2.62168E-1 2.91912E-1 3.51049E-1 4.37579E-1 -9999 -9999 -9999 -9999 -9999 -9999 -9999 -9999 -9999
-9999 -9999 -9999 -9999 -9999 -9999 -9999 -9999 -9999 -9999 -9999 -9999 -9999 -9999 -9999 -9999 -9999 -9999 -9999 -9999 -9999 -9999 -9999 -9999 -9999 -9999 -9999 -9999 -9999 -9999 -9999 -9999 -9999 -9999 -9999 -9999 -9999 -9999 -9999 -9999 -9999 -9999 -9999 -9999 -9999 -9999 -9999 -9999 -9999 -9999 -9999 -9999 -9999 -9999 -9999 -9999 -9999 -9999 -9999 -9999 -9999 -9999 -9999 -9999 -9999 -9999 -9999 -9999 -9999 -9999 -9999 -9999 -9999 -9999 -9999 -9999 -9999 -9999 -9999 -9999 -9999 -9999 -9999 -9999 -9999 -9999 -9999 -9999 -9999 -9999 -9999 -9999 -9999 -9999 -9999 -9999 -9999 -9999 -9999 -9999 -9999 -9999 -9999 -9999 -9999 -9999 -9999 -9999 -9999 -9999 -9999 -9999 -9999 -9999 -9999 -9999 -9999 -9999 -9999 -9999 -9999 -9999 -9999 -9999 -9999 -9999 -9999 -9999 -9999 -9999 -9999 -9999 -9999 -9999 -9999 -9999 -9999 -9999 -9999 -9999 -9999 -9999 -9999 -9999 -9999 -9999 -9999 -9999 -9999 -9999 -9999 -9999 -9999 -9999 -9999 -9999 -9999 -9999 -9999 -9999 -9999 -9999 -9999 -9999 -9999 4.2887E-1 4.29307E-1 4.29923E-1 1.50142E-1 1.64527E-1 1.65075E-1 1.65292E-1 1.6548E-1 1.65495E-1 1.65567E-1 1.50974E-1 1.5162E-1 1.74034E-1 1.57616E-1 5.95042E-1 6.00508E-1 6.1736E-1 6.06938E-1 5.77816E-1 5.3848E-1 5.34062E-1 5.39313E-1 5.12636E-1 4.53393E-1 4.12555E-1 1.63894E-1 1.67161E-1 1.9659E-1 1.40374E-1 1.74454E-1 1.43885E-1 1.06818E-1 1.11859E-1 1.19519E-1 1.3982E-1 1.39342E-1 1.39229E-1 1.39128E-1 1.38978E-1 1.38852E-1 1.38715E-1 1.38564E-1 1.38765E-1 1.81479E-1 2.24467E-1 1.6997E-1 2.23977E-1 3.71733E-1 3.23045E-1 2.38335E-1 1.78668E-1 1.6902E-1 1.04914E-1 1.12849E-1 1.18327E-1 1.63353E-1 1.06095E-1 4.66283E-1 5.13365E-1 4.6077E-1 3.96986E-1 4.45484E-1 4.9221E-1 4.8271E-1 5.19078E-1 5.81655E-1 5.91386E-1 5.93704E-1 5.5196E-1 5.21418E-1 5.21856E-1 4.97872E-1 4.70548E-1 4.49567E-1 4.39136E-1 4.06817E-1 4.15649E-1 4.95416E-1 5.1706E-1 3.4704E-1 1.97484E-1 1.66861E-1 1.44353E-1 1.35542E-1 1.63197E-1 1.72583E-1 1.79431E-1 1.98527E-1 2.79915E-1 4.3315E-1 -9999 -9999 -9999 -9999 -9999 -9999 -9999 -9999 -9999
-9999 -9999 -9999 -9999 -9999 -9999 -9999 -9999 -9999 -9999 -9999 -9999 -9999 -9999 -9999 -9999 -9999 -9999 -9999 -9999 -9999 -9999 -9999 -9999 -9999 -9999 -9999 -9999 -9999 -9999 -9999 -9999 -9999 -9999 -9999 -9999 -9999 -9999 -9999 -9999 -9999 -9999 -9999 -9999 -9999 -9999 -9999 -9999 -9999 -9999 -9999 -9999 -9999 -9999 -9999 -9999 -9999 -9999 -9999 -9999 -9999 -9999 -9999 -9999 -9999 -9999 -9999 -9999 -9999 -9999 -9999 -9999 -9999 -9999 -9999 -9999 -9999 -9999 -9999 -9999 -9999 -9999 -9999 -9999 -9999 -9999 -9999 -9999 -9999 -9999 -9999 -9999 -9999 -9999 -9999 -9999 -9999 -9999 -9999 -9999 -9999 -9999 -9999 -9999 -9999 -9999 -9999 -9999 -9999 -9999 -9999 -9999 -9999 -9999 -9999 -9999 -9999 -9999 -9999 -9999 -9999 -9999 -9999 -9999 -9999 -9999 -9999 -9999 -9999 -9999 -9999 -9999 -9999 -9999 -9999 -9999 -9999 -9999 -9999 -9999 -9999 -9999 -9999 -9999 -9999 -9999 -9999 -9999 -9999 -9999 -9999 -9999 -9999 -9999 -9999 -9999 -9999 -9999 -9999 -9999 -9999 -9999 -9999 -9999 4.28357E-1 4.28896E-1 4.29435E-1 1.63407E-1 1.63981E-1 1.64686E-1 1.65249E-1 1.65509E-1 1.65639E-1 1.50719E-1 1.50277E-1 1.4993E-1 1.63744E-1 1.65025E-1 1.89754E-1 1.82824E-1 6.29294E-1 6.17576E-1 5.9394E-1 5.77061E-1 5.52053E-1 5.32628E-1 5.28324E-1 4.95494E-1 1.68489E-1 1.36281E-1 1.34037E-1 1.22345E-1 1.41032E-1 1.20822E-1 9.16975E-2 1.05861E-1 1.0898E-1 1.1825E-1 1.19458E-1 1.32435E-1 1.32455E-1 1.3237E-1 1.32238E-1 1.32106E-1 1.31962E-1 1.31746E-1 1.31698E-1 1.32238E-1 1.69933E-1 1.43113E-1 1.90104E-1 2.01678E-1 2.27408E-1 1.77286E-1 1.68502E-1 1.31828E-1 1.2943E-1 1.10737E-1 1.27856E-1 1.44334E-1 1.27856E-1 5.86501E-1 5.34167E-1 5.9615E-1 6.00724E-1 5.42119E-1 5.53532E-1 6.07153E-1 6.18504E-1 6.04366E-1 5.65315E-1 5.16774E-1 5.56189E-1 5.32424E-1 4.91153E-1 4.38286E-1 3.87823E-1 3.75886E-1 3.55036E-1 3.1919E-1 2.94643E-1 3.0774E-1 4.26371E-1 5.30316E-1 4.16791E-1 2.11397E-1 1.28079E-1 1.14263E-1 1.06616E-1 1.10998E-1 1.37928E-1 1.67046E-1 2.05311E-1 2.83338E-1 -9999 -9999 -9999 -9999 -9999 -9999 -9999 -9999 -9999 -9999
-9999 -9999 -9999 -9999 -9999 -9999 -9999 -9999 -9999 -9999 -9999 -9999 -9999 -9999 -9999 -9999 -9999 -9999 -9999 -9999 -9999 -9999 -9999 -9999 -9999 -9999 -9999 -9999 -9999 -9999 -9999 -9999 -9999 -9999 -9999 -9999 -9999 -9999 -9999 -9999 -9999 -9999 -9999 -9999 -9999 -9999 -9999 -9999 -9999 -9999 -9999 -9999 -9999 -9999 -9999 -9999 -9999 -9999 -9999 -9999 -9999 -9999 -9999 -9999 -9999 -9999 -9999 -9999 -9999 -9999 -9999 -9999 -9999 -9999 -9999 -9999 -9999 -9999 -9999 -9999 -9999 -9999 -9999 -9999 -9999 -9999 -9999 -9999 -9999 -9999 -9999 -9999 -9999 -9999 -9999 -9999 -9999 -9999 -9999 -9999 -9999 -9999 -9999 -9999 -9999 -9999 -9999 -9999 -9999 -9999 -9999 -9999 -9999 -9999 -9999 -9999 -9999 -9999 -9999 -9999 -9999 -9999 -9999 -9999 -9999 -9999 -9999 -9999 -9999 -9999 -9999 -9999 -9999 -9999 -9999 -9999 -9999 -9999 -9999 -9999 -9999 -9999 -9999 -9999 -9999 -9999 -9999 -9999 -9999 -9999 -9999 -9999 -9999 -9999 -9999 -9999 -9999 -9999 -9999 -9999 -9999 -9999 4.27613E-1 4.28049E-1 4.28588E-1 4.29307E-1 1.63307E-1 1.63593E-1 1.63894E-1 1.64441E-1 1.50277E-1 1.50639E-1 1.50827E-1 1.64434E-1 1.49997E-1 1.4921E-1 1.62443E-1 1.629E-1 4.31447E-1 4.59752E-1 2.14499E-1 6.98104E-1 6.58428E-1 6.07869E-1 5.3847E-1 4.88298E-1 4.71861E-1 1.60166E-1 1.65816E-1 1.41632E-1 1.27342E-1 1.00414E-1 1.10415E-1 8.41047E-2 8.37607E-2 8.2544E-2 8.83798E-2 1.05484E-1 1.22108E-1 1.27989E-1 1.27989E-1 1.28203E-1 1.31438E-1 1.32515E-1 1.32238E-1 1.3201E-1 1.32166E-1 1.66361E-1 1.81279E-1 1.6452E-1 1.53721E-1 1.26069E-1 1.50821E-1 1.45491E-1 1.3196E-1 1.29343E-1 1.23617E-1 1.32407E-1 1.31527E-1 1.42195E-1 6.6834E-1 6.66251E-1 6.21384E-1 6.34354E-1 6.55929E-1 6.6317E-1 6.57572E-1 6.53159E-1 6.44928E-1 5.75664E-1 4.65957E-1 4.0853E-1 4.1677E-1 3.97905E-1 3.77139E-1 3.16595E-1 2.56693E-1 2.32693E-1 2.11696E-1 2.05146E-1 1.80112E-1 2.01139E-1 3.58976E-1 5.3786E-1 4.55786E-1 2.87099E-1 2.22484E-1 1.81567E-1 1.43643E-1 1.11056E-1 1.24997E-1 1.61857E-1 2.25009E-1 3.40678E-1 -9999 -9999 -9999 -9999 -9999 -9999 -9999 -9999 -9999 -9999
-9999 -9999 -9999 -9999 -9999 -9999 -9999 -9999 -9999 -9999 -9999 -9999 -9999 -9999 -9999 -9999 -9999 -9999 -9999 -9999 -9999 -9999 -9999 -9999 -9999 -9999 -9999 -9999 -9999 -9999 -9999 -9999 -9999 -9999 -9999 -9999 -9999 -9999 -9999 -9999 -9999 -9999 -9999 -9999 -9999 -9999 -9999 -9999 -9999 -9999 -9999 -9999 -9999 -9999 -9999 -9999 -9999 -9999 -9999 -9999 -9999 -9999 -9999 -9999 -9999 -9999 -9999 -9999 -9999 -9999 -9999 -9999 -9999 -9999 -9999 -9999 -9999 -9999 -9999 -9999 -9999 -9999 -9999 -9999 -9999 -9999 -9999 -9999 -9999 -9999 -9999 -9999 -9999 -9999 -9999 -9999 -9999 -9999 -9999 -9999 -9999 -9999 -9999 -9999 -9999 -9999 -9999 -9999 -9999 -9999 -9999 -9999 -9999 -9999 -9999 -9999 -9999 -9999 -9999 -9999 -9999 -9999 -9999 -9999 -9999 -9999 -9999 -9999 -9999 -9999 -9999 -9999 -9999 -9999 -9999 -9999 -9999 -9999 -9999 -9999 -9999 -9999 -9999 -9999 -9999 -9999 -9999 -9999 -9999 -9999 -9999 -9999 -9999 -9999 -9999 -9999 -9999 4.53172E-1 4.53588E-1 4.26716E-1 4.27331E-1 4.27921E-1 4.28485E-1 4.28819E-1 4.29204E-1 1.63206E-1 1.63536E-1 1.63737E-1 1.49277E-1 1.4961E-1 1.50037E-1 1.64132E-1 1.64391E-1 1.64305E-1 1.63687E-1 1.62685E-1 1.48334E-1 1.6193E-1 4.29059E-1 4.57203E-1 4.69615E-1 4.96655E-1 2.39794E-1 2.48734E-1 2.0764E-1 1.99471E-1 1.81797E-1 1.53135E-1 1.51968E-1 1.34773E-1 1.19654E-1 1.08971E-1 9.67087E-2 7.85418E-2 9.00866E-2 8.43329E-2 7.81367E-2 1.0879E-1 1.21288E-1 1.23556E-1 1.22108E-1 1.21288E-1 1.22727E-1 1.27775E-1 1.32503E-1 1.3219E-1 1.3231E-1 1.43276E-1 1.27561E-1 1.308E-1 1.32491E-1 1.32358E-1 1.32503E-1 1.31588E-1 1.40009E-1 1.4709E-1 1.44769E-1 1.5033E-1 6.82647E-1 6.79729E-1 6.99489E-1 6.93329E-1 6.71349E-1 6.73469E-1 6.64465E-1 6.55495E-1 6.20858E-1 6.04366E-1 5.44884E-1 4.47381E-1 3.41994E-1 3.12731E-1 3.15212E-1 3.0843E-1 3.06575E-1 2.5188E-1 1.64982E-1 1.24797E-1 1.12339E-1 1.22804E-1 1.29242E-1 1.73064E-1 3.77048E-1 5.01789E-1 4.2597E-1 4.02487E-1 4.25214E-1 3.37532E-1 1.98537E-1 1.32644E-1 1.29155E-1 1.68655E-1 2.38619E-1 3.49792E-1 4.33149E-1 -9999 -9999 -9999 -9999 -9999 -9999 -9999 -9999 -9999
-9999 -9999 -9999 -9999 -9999 -9999 -9999 -9999 -9999 -9999 -9999 -9999 -9999 -9999 -9999 -9999 -9999 -9999 -9999 -9999 -9999 -9999 -9999 -9999 -9999 -9999 -9999 -9999 -9999 -9999 -9999 -9999 -9999 -9999 -9999 -9999 -9999 -9999 -9999 -9999 -9999 -9999 -9999 -9999 -9999 -9999 -9999 -9999 -9999 -9999 -9999 -9999 -9999 -9999 -9999 -9999 -9999 -9999 -9999 -9999 -9999 -9999 -9999 -9999 -9999 -9999 -9999 -9999 -9999 -9999 -9999 -9999 -9999 -9999 -9999 -9999 -9999 -9999 -9999 -9999 -9999 -9999 -9999 -9999 -9999 -9999 -9999 -9999 -9999 -9999 -9999 -9999 -9999 -9999 -9999 -9999 -9999 -9999 -9999 -9999 -9999 -9999 -9999 -9999 -9999 -9999 -9999 -9999 -9999 -9999 -9999 -9999 -9999 -9999 -9999 -9999 -9999 -9999 -9999 -9999 -9999 -9999 -9999 -9999 -9999 -9999 -9999 -9999 -9999 -9999 -9999 -9999 -9999 -9999 -9999 -9999 -9999 -9999 -9999 -9999 -9999 -9999 -9999 -9999 -9999 -9999 -9999 -9999 -9999 -9999 -9999 -9999 -9999 -9999 4.52134E-1 4.52523E-1 4.5312E-1 4.26536E-1 4.27228E-1 4.27921E-1 4.28768E-1 4.29615E-1 4.30154E-1 4.30334E-1 1.63464E-1 1.63464E-1 1.4905E-1 1.49356E-1 1.49556E-1 1.4965E-1 1.63558E-1 1.63845E-1 1.64075E-1 1.64089E-1 1.63658E-1 1.62785E-1 1.61888E-1 1.53295E-1 4.13202E-1 4.93957E-1 5.49217E-1 5.76283E-1 5.50514E-1 5.6786E-1 2.81886E-1 2.0309E-1 1.79806E-1 1.52961E-1 1.38167E-1 1.28412E-1 1.10982E-1 1.03628E-1 9.12701E-2 6.22147E-2 6.07489E-2 6.32987E-2 8.32625E-2 1.09911E-1 1.17652E-1 1.20471E-1 1.20065E-1 1.18052E-1 1.17056E-1 1.21697E-1 1.30582E-1 1.32455E-1 1.3243E-1 1.32515E-1 1.32467E-1 1.32406E-1 1.32298E-1 1.3219E-1 1.32238E-1 7.18089E-1 7.16814E-1 7.17603E-1 7.06981E-1 6.93614E-1 7.03839E-1 7.02235E-1 7.04239E-1 7.01834E-1 6.82614E-1 6.4801E-1 6.10035E-1 5.59268E-1 5.26359E-1 4.79037E-1 4.31263E-1 3.40389E-1 2.62048E-1 2.2047E-1 2.3242E-1 2.15349E-1 2.3231E-1 1.87317E-1 1.18176E-1 8.99153E-2 1.06479E-1 1.35863E-1 1.63796E-1 2.4149E-1 4.13156E-1 4.75368E-1 4.20149E-1 4.83356E-1 5.5129E-1 4.79376E-1 3.0589E-1 1.80842E-1 1.72473E-1 2.01032E-1 2.65602E-1 3.35129E-1 4.19629E-1 4.75961E-1 -9999 -9999 -9999 -9999 -9999 -9999 -9999 -9999
-9999 -9999 -9999 -9999 -9999 -9999 -9999 -9999 -9999 -9999 -9999 -9999 -9999 -9999 -9999 -9999 -9999 -9999 -9999 -9999 -9999 -9999 -9999 -9999 -9999 -9999 -9999 -9999 -9999 -9999 -9999 -9999 -9999 -9999 -9999 -9999 -9999 -9999 -9999 -9999 -9999 -9999 -9999 -9999 -9999 -9999 -9999 -9999 -9999 -9999 -9999 -9999 -9999 -9999 -9999 -9999 -9999 -9999 -9999 -9999 -9999 -9999 -9999 -9999 -9999 -9999 -9999 -9999 -9999 -9999 -9999 -9999 -9999 -9999 -9999 -9999 -9999 -9999 -9999 -9999 -9999 -9999 -9999 -9999 -9999 -9999 -9999 -9999 -9999 -9999 -9999 -9999 -9999 -9999 -9999 -9999 -9999 -9999 -9999 -9999 -9999 -9999 -9999 -9999 -9999 -9999 -9999 -9999 -9999 -9999 -9999 -9999 -9999 -9999 -9999 -9999 -9999 -9999 -9999 -9999 -9999 -9999 -9999 -9999 -9999 -9999 -9999 -9999 -9999 -9999 -9999 -9999 -9999 -9999 -9999 -9999 -9999 -9999 -9999 -9999 -9999 -9999 -9999 -9999 -9999 -9999 -9999 -9999 -9999 -9999 -9999 -9999 -9999 4.51666E-1 4.52056E-1 4.25486E-1 4.26588E-1 4.27844E-1 4.54401E-1 4.55181E-1 4.56194E-1 4.57287E-1 4.57833E-1 1.79357E-1 1.63329E-1 1.4933E-1 1.62957E-1 1.632E-1 1.634E-1 1.63415E-1 1.63429E-1 1.63572E-1 1.63716E-1 1.63816E-1 1.55264E-1 1.54646E-1 1.53744E-1 1.53078E-1 4.11881E-1 4.66171E-1 5.22393E-1 5.63615E-1 6.07843E-1 6.21484E-1 5.79603E-1 2.3846E-1 1.8467E-1 1.49267E-1 1.31231E-1 1.21487E-1 1.01285E-1 7.48705E-2 8.72054E-2 5.62364E-2 5.05882E-2 6.92588E-2 8.95019E-2 1.09386E-1 1.12606E-1 1.14539E-1 1.17095E-1 1.16501E-1 1.15124E-1 1.19094E-1 1.25481E-1 1.28633E-1 1.27775E-1 1.26709E-1 1.26709E-1 1.26497E-1 1.27347E-1 7.12841E-1 6.94179E-1 6.94831E-1 7.1441E-1 6.8638E-1 7.01713E-1 7.01311E-1 6.78056E-1 6.9198E-1 6.71575E-1 6.64114E-1 6.09953E-1 5.43598E-1 4.42684E-1 3.76068E-1 3.61474E-1 3.9471E-1 3.75414E-1 2.78015E-1 1.73433E-1 1.27638E-1 1.32006E-1 1.35234E-1 1.44876E-1 1.56773E-1 1.49274E-1 1.71359E-1 2.4451E-1 2.95146E-1 3.29764E-1 4.28597E-1 5.06451E-1 4.37379E-1 3.96498E-1 5.2601E-1 6.10392E-1 5.83228E-1 4.55008E-1 3.24758E-1 2.43473E-1 2.59433E-1 3.06284E-1 3.46819E-1 4.04319E-1 4.4924E-1 -9999 -9999 -9999 -9999 -9999 -9999 -9999 -9999
-9999 -9999 -9999 -9999 -9999 -9999 -9999 -9999 -9999 -9999 -9999 -9999 -9999 -9999 -9999 -9999 -9999 -9999 -9999 -9999 -9999 -9999 -9999 -9999 -9999 -9999 -9999 -9999 -9999 -9999 -9999 -9999 -9999 -9999 -9999 -9999 -9999 -9999 -9999 -9999 -9999 -9999 -9999 -9999 -9999 -9999 -9999 -9999 -9999 -9999 -9999 -9999 -9999 -9999 -9999 -9999 -9999 -9999 -9999 -9999 -9999 -9999 -9999 -9999 -9999 -9999 -9999 -9999 -9999 -9999 -9999 -9999 -9999 -9999 -9999 -9999 -9999 -9999 -9999 -9999 -9999 -9999 -9999 -9999 -9999 -9999 -9999 -9999 -9999 -9999 -9999 -9999 -9999 -9999 -9999 -9999 -9999 -9999 -9999 -9999 -9999 -9999 -9999 -9999 -9999 -9999 -9999 -9999 -9999 -9999 -9999 -9999 -9999 -9999 -9999 -9999 -9999 -9999 -9999 -9999 -9999 -9999 -9999 -9999 -9999 -9999 -9999 -9999 -9999 -9999 -9999 -9999 -9999 -9999 -9999 -9999 -9999 -9999 -9999 -9999 -9999 -9999 -9999 -9999 -9999 -9999 -9999 -9999 -9999 -9999 -9999 -9999 4.51459E-1 4.24513E-1 4.2523E-1 4.26049E-1 4.2728E-1 4.54272E-1 4.55207E-1 4.56117E-1 4.83352E-1 4.84425E-1 4.57385E-1 1.79033E-1 1.6406E-1 1.63529E-1 1.63186E-1 1.63314E-1 1.63472E-1 1.63486E-1 1.63429E-1 1.55085E-1 1.55113E-1 1.69287E-1 1.69125E-1 1.68581E-1 1.67716E-1 1.66811E-1 4.10613E-1 4.37651E-1 4.92778E-1 5.73901E-1 6.25348E-1 5.75489E-1 6.15841E-1 2.59079E-1 1.86176E-1 1.48827E-1 1.27597E-1 1.13178E-1 9.98036E-2 8.37539E-2 5.5239E-2 7.13839E-2 7.19743E-2 6.25278E-2 9.15567E-2 1.06247E-1 1.07162E-1 1.09386E-1 1.14344E-1 1.17492E-1 1.18692E-1 1.21532E-1 1.1204E-1 1.197E-1 1.16106E-1 1.14929E-1 1.1415E-1 6.79651E-1 6.8498E-1 6.9157E-1 6.76378E-1 6.80566E-1 6.77637E-1 6.88696E-1 6.79151E-1 6.82073E-1 6.85394E-1 6.64337E-1 6.12178E-1 5.25736E-1 4.52509E-1 3.65917E-1 2.51383E-1 2.0206E-1 1.95231E-1 2.61874E-1 3.0606E-1 2.13481E-1 1.20867E-1 7.73655E-2 8.96004E-2 1.12065E-1 1.6155E-1 2.19972E-1 3.1203E-1 4.01342E-1 4.34958E-1 4.59736E-1 4.51995E-1 4.66419E-1 4.51166E-1 3.75571E-1 3.82682E-1 4.69054E-1 6.05683E-1 6.5262E-1 6.04306E-1 4.70492E-1 3.16381E-1 2.72094E-1 3.11613E-1 3.35095E-1 3.80208E-1 4.59711E-1 -9999 -9999 -9999 -9999 -9999 -9999 -9999 -9999
-9999 -9999 -9999 -9999 -9999 -9999 -9999 -9999 -9999 -9999 -9999 -9999 -9999 -9999 -9999 -9999 -9999 -9999 -9999 -9999 -9999 -9999 -9999 -9999 -9999 -9999 -9999 -9999 -9999 -9999 -9999 -9999 -9999 -9999 -9999 -9999 -9999 -9999 -9999 -9999 -9999 -9999 -9999 -9999 -9999 -9999 -9999 -9999 -9999 -9999 -9999 -9999 -9999 -9999 -9999 -9999 -9999 -9999 -9999 -9999 -9999 -9999 -9999 -9999 -9999 -9999 -9999 -9999 -9999 -9999 -9999 -9999 -9999 -9999 -9999 -9999 -9999 -9999 -9999 -9999 -9999 -9999 -9999 -9999 -9999 -9999 -9999 -9999 -9999 -9999 -9999 -9999 -9999 -9999 -9999 -9999 -9999 -9999 -9999 -9999 -9999 -9999 -9999 -9999 -9999 -9999 -9999 -9999 -9999 -9999 -9999 -9999 -9999 -9999 -9999 -9999 -9999 -9999 -9999 -9999 -9999 -9999 -9999 -9999 -9999 -9999 -9999 -9999 -9999 -9999 -9999 -9999 -9999 -9999 -9999 -9999 -9999 -9999 -9999 -9999 -9999 -9999 -9999 -9999 -9999 -9999 -9999 -9999 -9999 4.5081E-1 4.51199E-1 4.51589E-1 4.24717E-1 4.25332E-1 4.51779E-1 4.52506E-1 4.53155E-1 4.54064E-1 4.54817E-1 4.55909E-1 4.55695E-1 4.57125E-1 4.57801E-1 1.79295E-1 1.79125E-1 1.63874E-1 1.63458E-1 1.63472E-1 1.63644E-1 1.55415E-1 1.55278E-1 1.55072E-1 1.68978E-1 1.68963E-1 1.68831E-1 1.68346E-1 1.67584E-1 1.66753E-1 4.10105E-1 4.36052E-1 4.63851E-1 4.89199E-1 5.17458E-1 5.97284E-1 5.93448E-1 2.48894E-1 1.85595E-1 1.54007E-1 1.32373E-1 1.03129E-1 9.27894E-2 8.30568E-2 6.79016E-2 8.32031E-2 6.15535E-2 6.16354E-2 9.25193E-2 1.00726E-1 1.0195E-1 1.06064E-1 1.1299E-1 1.08834E-1 1.11658E-1 1.11278E-1 1.17691E-1 1.12606E-1 1.09573E-1 1.08826E-1 6.69113E-1 6.64848E-1 6.6741E-1 6.73771E-1 6.79233E-1 6.69537E-1 6.38627E-1 5.93251E-1 5.83954E-1 6.17099E-1 6.45685E-1 6.28455E-1 5.23862E-1 3.94728E-1 3.08104E-1 2.55273E-1 1.50163E-1 1.08953E-1 1.09454E-1 1.43738E-1 1.9387E-1 1.68974E-1 1.17909E-1 1.20513E-1 1.58463E-1 2.36843E-1 3.35316E-1 4.19016E-1 4.84057E-1 5.1062E-1 4.10601E-1 3.0475E-1 2.90227E-1 3.04415E-1 3.43752E-1 3.74063E-1 4.13622E-1 4.71078E-1 5.48645E-1 6.81562E-1 6.65096E-1 4.95468E-1 2.98621E-1 2.37992E-1 2.36894E-1 2.8719E-1 3.80939E-1 4.54947E-1 -9999 -9999 -9999 -9999 -9999 -9999 -9999 -9999
-9999 -9999 -9999 -9999 -9999 -9999 -9999 -9999 -9999 -9999 -9999 -9999 -9999 -9999 -9999 -9999 -9999 -9999 -9999 -9999 -9999 -9999 -9999 -9999 -9999 -9999 -9999 -9999 -9999 -9999 -9999 -9999 -9999 -9999 -9999 -9999 -9999 -9999 -9999 -9999 -9999 -9999 -9999 -9999 -9999 -9999 -9999 -9999 -9999 -9999 -9999 -9999 -9999 -9999 -9999 -9999 -9999 -9999 -9999 -9999 -9999 -9999 -9999 -9999 -9999 -9999 -9999 -9999 -9999 -9999 -9999 -9999 -9999 -9999 -9999 -9999 -9999 -9999 -9999 -9999 -9999 -9999 -9999 -9999 -9999 -9999 -9999 -9999 -9999 -9999 -9999 -9999 -9999 -9999 -9999 -9999 -9999 -9999 -9999 -9999 -9999 -9999 -9999 -9999 -9999 -9999 -9999 -9999 -9999 -9999 -9999 -9999 -9999 -9999 -9999 -9999 -9999 -9999 -9999 -9999 -9999 -9999 -9999 -9999 -9999 -9999 -9999 -9999 -9999 -9999 -9999 -9999 -9999 -9999 -9999 -9999 -9999 -9999 -9999 -9999 -9999 -9999 -9999 -9999 -9999 -9999 -9999 -9999 4.50447E-1 4.50862E-1 4.24257E-1 4.24948E-1 4.5126E-1 4.51805E-1 4.52506E-1 4.53155E-1 4.53311E-1 4.53544E-1 4.26878E-1 4.53668E-1 4.55227E-1 4.56761E-1 4.57801E-1 1.95159E-1 1.79172E-1 1.78787E-1 1.78402E-1 1.69375E-1 1.69567E-1 1.69715E-1 1.69656E-1 1.69375E-1 1.68978E-1 1.68669E-1 1.68566E-1 1.68126E-1 1.67511E-1 1.66855E-1 1.64542E-1 4.06924E-1 4.33537E-1 4.87916E-1 5.69471E-1 6.1432E-1 5.77873E-1 2.38981E-1 1.9627E-1 1.69891E-1 1.34303E-1 1.0097E-1 9.52421E-2 7.72212E-2 6.203E-2 5.98028E-2 5.21752E-2 7.3588E-2 9.38169E-2 9.78081E-2 9.91718E-2 1.03009E-1 9.86655E-2 1.04624E-1 1.08834E-1 1.17293E-1 1.11651E-1 1.06978E-1 6.61847E-1 6.59695E-1 6.60557E-1 6.56239E-1 6.56672E-1 6.62277E-1 6.44892E-1 5.78438E-1 4.99022E-1 4.30879E-1 4.38018E-1 5.15722E-1 5.59126E-1 5.40589E-1 4.70352E-1 3.7052E-1 2.97701E-1 2.58439E-1 1.84794E-1 1.17307E-1 1.13003E-1 1.3505E-1 1.54302E-1 1.54106E-1 1.81217E-1 2.67659E-1 3.65099E-1 4.53862E-1 5.43906E-1 5.58628E-1 5.46485E-1 4.50588E-1 2.65706E-1 1.67576E-1 1.58667E-1 2.47001E-1 3.98215E-1 5.26877E-1 5.73331E-1 5.79311E-1 5.89993E-1 6.32434E-1 6.53018E-1 5.14247E-1 3.33453E-1 2.47302E-1 2.22409E-1 2.41491E-1 3.64414E-1 4.29852E-1 -9999 -9999 -9999 -9999 -9999 -9999 -9999 -9999
-9999 -9999 -9999 -9999 -9999 -9999 -9999 -9999 -9999 -9999 -9999 -9999 -9999 -9999 -9999 -9999 -9999 -9999 -9999 -9999 -9999 -9999 -9999 -9999 -9999 -9999 -9999 -9999 -9999 -9999 -9999 -9999 -9999 -9999 -9999 -9999 -9999 -9999 -9999 -9999 -9999 -9999 -9999 -9999 -9999 -9999 -9999 -9999 -9999 -9999 -9999 -9999 -9999 -9999 -9999 -9999 -9999 -9999 -9999 -9999 -9999 -9999 -9999 -9999 -9999 -9999 -9999 -9999 -9999 -9999 -9999 -9999 -9999 -9999 -9999 -9999 -9999 -9999 -9999 -9999 -9999 -9999 -9999 -9999 -9999 -9999 -9999 -9999 -9999 -9999 -9999 -9999 -9999 -9999 -9999 -9999 -9999 -9999 -9999 -9999 -9999 -9999 -9999 -9999 -9999 -9999 -9999 -9999 -9999 -9999 -9999 -9999 -9999 -9999 -9999 -9999 -9999 -9999 -9999 -9999 -9999 -9999 -9999 -9999 -9999 -9999 -9999 -9999 -9999 -9999 -9999 -9999 -9999 -9999 -9999 -9999 -9999 -9999 -9999 -9999 -9999 -9999 -9999 -9999 -9999 -9999 -9999 4.49928E-1 4.50188E-1 4.23463E-1 4.24333E-1 4.50871E-1 4.51441E-1 4.51935E-1 4.52687E-1 4.5344E-1 4.52137E-1 4.26314E-1 4.52396E-1 4.53357E-1 4.54863E-1 4.56397E-1 4.83802E-1 4.84326E-1 1.79249E-1 1.69981E-1 1.69759E-1 1.69611E-1 1.69656E-1 1.69833E-1 1.69907E-1 1.84938E-1 1.69272E-1 1.68698E-1 1.8338E-1 1.81167E-1 1.80686E-1 1.80097E-1 1.79587E-1 1.79309E-1 4.32997E-1 4.87602E-1 5.70267E-1 6.10466E-1 5.65652E-1 2.38877E-1 1.97614E-1 1.72733E-1 1.28923E-1 1.12683E-1 1.00275E-1 7.74366E-2 7.2987E-2 5.90227E-2 6.60154E-2 6.03122E-1 6.33468E-1 6.41454E-1 6.14272E-1 6.36582E-1 6.41895E-1 6.62277E-1 6.56839E-1 6.80487E-1 6.72504E-1 6.65276E-1 6.57537E-1 6.55372E-1 6.56239E-1 6.51459E-1 6.48839E-1 6.47526E-1 6.109E-1 4.64093E-1 3.22867E-1 3.04484E-1 3.41589E-1 3.81381E-1 4.01174E-1 4.17976E-1 4.42673E-1 4.7293E-1 4.33025E-1 3.82941E-1 3.39135E-1 2.75145E-1 2.67734E-1 2.73427E-1 2.3877E-1 2.30496E-1 2.99016E-1 4.00539E-1 4.66413E-1 5.04613E-1 5.19628E-1 4.80292E-1 4.18936E-1 3.40382E-1 2.32534E-1 2.02657E-1 2.44936E-1 3.51379E-1 5.32138E-1 6.22969E-1 6.0017E-1 5.21897E-1 4.60133E-1 4.58842E-1 5.40547E-1 5.60395E-1 4.8482E-1 3.95238E-1 3.23902E-1 3.19193E-1 3.77495E-1 4.50471E-1 5.01861E-1 5.47315E-1 5.45412E-1 4.97061E-1 4.59138E-1 4.42977E-1 -9999 -9999
-9999 -9999 -9999 -9999 -9999 -9999 -9999 -9999 -9999 -9999 -9999 -9999 -9999 -9999 -9999 -9999 -9999 -9999 -9999 -9999 -9999 -9999 -9999 -9999 -9999 -9999 -9999 -9999 -9999 -9999 -9999 -9999 -9999 -9999 -9999 -9999 -9999 -9999 -9999 -9999 -9999 -9999 -9999 -9999 -9999 -9999 -9999 -9999 -9999 -9999 -9999 -9999 -9999 -9999 -9999 -9999 -9999 -9999 -9999 -9999 -9999 -9999 -9999 -9999 -9999 -9999 -9999 -9999 -9999 -9999 -9999 -9999 -9999 -9999 -9999 -9999 -9999 -9999 -9999 -9999 -9999 -9999 -9999 -9999 -9999 -9999 -9999 -9999 -9999 -9999 -9999 -9999 -9999 -9999 -9999 -9999 -9999 -9999 -9999 -9999 -9999 -9999 -9999 -9999 -9999 -9999 -9999 -9999 -9999 -9999 -9999 -9999 -9999 -9999 -9999 -9999 -9999 -9999 -9999 -9999 -9999 -9999 -9999 -9999 -9999 -9999 -9999 -9999 -9999 -9999 -9999 -9999 -9999 -9999 -9999 -9999 -9999 -9999 -9999 -9999 -9999 -9999 -9999 -9999 -9999 -9999 4.49565E-1 4.22415E-1 4.22798E-1 4.23412E-1 4.49807E-1 4.50559E-1 4.51208E-1 4.51831E-1 4.50995E-1 4.51955E-1 4.52526E-1 4.52552E-1 4.52682E-1 4.53383E-1 4.5463E-1 4.82154E-1 4.8375E-1 4.69093E-1 1.85602E-1 1.85317E-1 1.85191E-1 1.85001E-1 1.84985E-1 1.85096E-1 1.85286E-1 1.85365E-1 1.82946E-1 1.82086E-1 1.81385E-1 1.81074E-1 1.80841E-1 1.80468E-1 1.79958E-1 1.79571E-1 4.32791E-1 4.60786E-1 5.43747E-1 6.18199E-1 5.15811E-1 4.98538E-1 2.20432E-1 1.59834E-1 1.51614E-1 1.39502E-1 9.23163E-2 7.55028E-2 6.79442E-2 6.07745E-2 5.87862E-1 6.18637E-1 6.37914E-1 6.21073E-1 6.34359E-1 6.22254E-1 6.22254E-1 6.4057E-1 6.43828E-1 6.7596E-1 6.47342E-1 6.40298E-1 6.34975E-1 6.56324E-1 6.55372E-1 6.4225E-1 6.30254E-1 6.33861E-1 5.79879E-1 4.21626E-1 3.03171E-1 3.17486E-1 3.30784E-1 3.29157E-1 3.66885E-1 4.32646E-1 5.09665E-1 5.78684E-1 5.6818E-1 5.42172E-1 5.61275E-1 5.40371E-1 5.30715E-1 5.18852E-1 4.29886E-1 3.55749E-1 3.3105E-1 3.24283E-1 3.21252E-1 3.52545E-1 3.79985E-1 3.29682E-1 2.60764E-1 2.42265E-1 2.45797E-1 3.41524E-1 4.37188E-1 4.66977E-1 4.88945E-1 5.02349E-1 4.09914E-1 3.06901E-1 2.59168E-1 2.78693E-1 3.69155E-1 4.67152E-1 4.84868E-1 4.87266E-1 4.49434E-1 4.01321E-1 4.04092E-1 4.40985E-1 4.66676E-1 4.77877E-1 4.98784E-1 4.32303E-1 3.15468E-1 3.15798E-1 3.67534E-1 4.29757E-1
-9999 -9999 -9999 -9999 -9999 -9999 -9999 -9999 -9999 -9999 -9999 -9999 -9999 -9999 -9999 -9999 -9999 -9999 -9999 -9999 -9999 -9999 -9999 -9999 -9999 -9999 -9999 -9999 -9999 -9999 -9999 -9999 -9999 -9999 -9999 -9999 -9999 -9999 -9999 -9999 -9999 -9999 -9999 -9999 -9999 -9999 -9999 -9999 -9999 -9999 -9999 -9999 -9999 -9999 -9999 -9999 -9999 -9999 -9999 -9999 -9999 -9999 -9999 -9999 -9999 -9999 -9999 -9999 -9999 -9999 -9999 -9999 -9999 -9999 -9999 -9999 -9999 -9999 -9999 -9999 -9999 -9999 -9999 -9999 -9999 -9999 -9999 -9999 -9999 -9999 -9999 -9999 -9999 -9999 -9999 -9999 -9999 -9999 -9999 -9999 -9999 -9999 -9999 -9999 -9999 -9999 -9999 -9999 -9999 -9999 -9999 -9999 -9999 -9999 -9999 -9999 -9999 -9999 -9999 -9999 -9999 -9999 -9999 -9999 -9999 -9999 -9999 -9999 -9999 -9999 -9999 -9999 -9999 -9999 -9999 -9999 -9999 -9999 -9999 -9999 -9999 -9999 -9999 -9999 -9999 -9999 4.22006E-1 4.22364E-1 4.23054E-1 4.23668E-1 4.49807E-1 4.50326E-1 4.50974E-1 4.24393E-1 4.50917E-1 4.51825E-1 4.52604E-1 4.52889E-1 4.52993E-1 4.53513E-1 4.80506E-1 4.66588E-1 4.68205E-1 4.95188E-1 1.85682E-1 1.85444E-1 1.85365E-1 1.85223E-1 1.85144E-1 1.85254E-1 1.83479E-1 1.99765E-1 1.99547E-1 1.82586E-1 1.8154E-1 1.81027E-1 1.80825E-1 1.80608E-1 1.80298E-1 1.95742E-1 1.95412E-1 4.34026E-1 4.86668E-1 5.95338E-1 5.54095E-1 4.93371E-1 1.92591E-1 1.85058E-1 1.3706E-1 9.79075E-2 6.74595E-2 6.16657E-2 4.30971E-1 5.24056E-1 5.93896E-1 6.28999E-1 6.44539E-1 6.47173E-1 6.33022E-1 6.21351E-1 6.1637E-1 6.29446E-1 6.30067E-1 6.43388E-1 6.38971E-1 6.53721E-1 6.55457E-1 6.38971E-1 6.61071E-1 6.53364E-1 6.37061E-1 6.36173E-1 5.99999E-1 5.19445E-1 4.70533E-1 4.83943E-1 5.03616E-1 5.16569E-1 5.58542E-1 6.21447E-1 6.62824E-1 6.81018E-1 6.64829E-1 6.60983E-1 6.74005E-1 6.64844E-1 6.54612E-1 6.35086E-1 5.35599E-1 3.33318E-1 2.12916E-1 1.94512E-1 2.19521E-1 2.84959E-1 2.99569E-1 2.21147E-1 1.90746E-1 1.86644E-1 2.83319E-1 4.09543E-1 4.16992E-1 3.4298E-1 3.16806E-1 3.11495E-1 2.44217E-1 1.74311E-1 1.7057E-1 2.08662E-1 2.60263E-1 2.71419E-1 3.39286E-1 3.99797E-1 4.0808E-1 4.10019E-1 3.63706E-1 3.76593E-1 3.83241E-1 4.0706E-1 4.29008E-1 3.48554E-1 2.12766E-1 1.90159E-1 2.74929E-1 3.7596E-1
-9999 -9999 -9999 -9999 -9999 -9999 -9999 -9999 -9999 -9999 -9999 -9999 -9999 -9999 -9999 -9999 -9999 -9999 -9999 -9999 -9999 -9999 -9999 -9999 -9999 -9999 -9999 -9999 -9999 -9999 -9999 -9999 -9999 -9999 -9999 -9999 -9999 -9999 -9999 -9999 -9999 -9999 -9999 -9999 -9999 -9999 -9999 -9999 -9999 -9999 -9999 -9999 -9999 -9999 -9999 -9999 -9999 -9999 -9999 -9999 -9999 -9999 -9999 -9999 -9999 -9999 -9999 -9999 -9999 -9999 -9999 -9999 -9999 -9999 -9999 -9999 -9999 -9999 -9999 -9999 -9999 -9999 -9999 -9999 -9999 -9999 -9999 -9999 -9999 -9999 -9999 -9999 -9999 -9999 -9999 -9999 -9999 -9999 -9999 -9999 -9999 -9999 -9999 -9999 -9999 -9999 -9999 -9999 -9999 -9999 -9999 -9999 -9999 -9999 -9999 -9999 -9999 -9999 -9999 -9999 -9999 -9999 -9999 -9999 -9999 -9999 -9999 -9999 -9999 -9999 -9999 -9999 -9999 -9999 -9999 -9999 -9999 -9999 -9999 -9999 -9999 -9999 -9999 -9999 -9999 4.21648E-1 4.21827E-1 4.22415E-1 4.4877E-1 4.4947E-1 4.49963E-1 4.23216E-1 4.23753E-1 4.50113E-1 4.50735E-1 4.51566E-1 4.52396E-1 4.78911E-1 4.79172E-1 4.64059E-1 4.64998E-1 4.6638E-1 4.67997E-1 4.95057E-1 2.01912E-1 2.01676E-1 2.01642E-1 2.01541E-1 1.9933E-1 1.99363E-1 1.99614E-1 1.99966E-1 2.0005E-1 1.99296E-1 1.82117E-1 1.97148E-1 1.96767E-1 1.96601E-1 1.96436E-1 1.94136E-1 1.93792E-1 4.30563E-1 4.58921E-1 5.41389E-1 5.43963E-1 4.68997E-1 2.077E-1 1.6912E-1 1.07666E-1 1.00226E-1 8.43407E-2 7.79039E-2 3.4374E-1 4.7131E-1 5.74311E-1 6.30342E-1 6.2603E-1 6.50236E-1 6.35249E-1 6.21351E-1 6.14097E-1 6.16823E-1 6.30342E-1 6.38357E-1 6.38357E-1 6.36138E-1 6.4805E-1 6.70894E-1 6.79733E-1 6.82726E-1 6.78134E-1 6.80184E-1 6.82269E-1 6.76035E-1 6.6411E-1 6.69996E-1 6.79266E-1 6.85174E-1 7.05426E-1 6.90863E-1 6.27902E-1 6.25853E-1 6.63456E-1 6.39476E-1 6.17168E-1 5.64582E-1 5.44667E-1 5.7273E-1 5.35908E-1 3.35485E-1 2.07995E-1 2.04033E-1 2.64155E-1 3.15097E-1 2.61876E-1 1.70269E-1 1.59232E-1 2.01196E-1 2.77898E-1 3.25467E-1 2.58154E-1 2.06114E-1 2.19951E-1 2.6109E-1 1.91911E-1 1.39636E-1 1.45045E-1 1.77838E-1 2.10112E-1 2.17024E-1 2.58697E-1 2.82637E-1 2.85308E-1 2.753E-1 2.73459E-1 2.67931E-1 2.20568E-1 2.57293E-1 3.10414E-1 2.77414E-1 1.76977E-1 1.62117E-1 2.53759E-1 3.59447E-1
-9999 -9999 -9999 -9999 -9999 -9999 -9999 -9999 -9999 -9999 -9999 -9999 -9999 -9999 -9999 -9999 -9999 -9999 -9999 -9999 -9999 -9999 -9999 -9999 -9999 -9999 -9999 -9999 -9999 -9999 -9999 -9999 -9999 -9999 -9999 -9999 -9999 -9999 -9999 -9999 -9999 -9999 -9999 -9999 -9999 -9999 -9999 -9999 -9999 -9999 -9999 -9999 -9999 -9999 -9999 -9999 -9999 -9999 -9999 -9999 -9999 -9999 -9999 -9999 -9999 -9999 -9999 -9999 -9999 -9999 -9999 -9999 -9999 -9999 -9999 -9999 -9999 -9999 -9999 -9999 -9999 -9999 -9999 -9999 -9999 -9999 -9999 -9999 -9999 -9999 -9999 -9999 -9999 -9999 -9999 -9999 -9999 -9999 -9999 -9999 -9999 -9999 -9999 -9999 -9999 -9999 -9999 -9999 -9999 -9999 -9999 -9999 -9999 -9999 -9999 -9999 -9999 -9999 -9999 -9999 -9999 -9999 -9999 -9999 -9999 -9999 -9999 -9999 -9999 -9999 -9999 -9999 -9999 -9999 -9999 -9999 -9999 -9999 -9999 -9999 -9999 -9999 -9999 -9999 -9999 4.19677E-1 4.21122E-1 4.21955E-1 4.48355E-1 4.48952E-1 4.22321E-1 4.23088E-1 4.49361E-1 4.49931E-1 4.50554E-1 4.51254E-1 4.781E-1 4.63564E-1 4.63981E-1 4.64294E-1 4.64946E-1 4.66145E-1 4.93721E-1 4.94847E-1 2.01946E-1 1.99648E-1 1.99664E-1 1.99564E-1 1.99413E-1 1.99397E-1 1.99597E-1 2.00016E-1 2.17494E-1 1.99999E-1 1.98945E-1 1.97696E-1 1.95006E-1 1.94842E-1 1.94809E-1 1.94727E-1 1.94513E-1 1.94366E-1 1.95072E-1 4.61003E-1 4.64155E-1 5.03716E-1 2.30412E-1 1.54244E-1 1.34733E-1 1.36136E-1 1.3631E-1 9.38443E-2 7.02463E-2 4.41306E-1 5.55912E-1 6.25857E-1 6.55891E-1 6.54589E-1 6.3747E-1 6.22705E-1 6.09538E-1 5.98056E-1 5.85069E-1 5.80868E-1 5.94359E-1 6.15916E-1 6.45418E-1 6.56491E-1 6.99454E-1 7.11491E-1 7.11846E-1 7.21339E-1 7.22095E-1 7.22336E-1 6.83516E-1 6.34877E-1 6.17352E-1 6.39191E-1 6.44133E-1 5.70812E-1 4.39946E-1 4.78172E-1 6.0979E-1 5.96445E-1 5.00334E-1 3.76438E-1 3.07509E-1 3.64052E-1 4.23182E-1 3.27267E-1 2.19589E-1 2.02789E-1 2.30792E-1 2.4328E-1 2.26652E-1 1.55457E-1 1.48478E-1 1.73905E-1 2.05291E-1 1.92695E-1 1.62793E-1 1.37978E-1 1.78024E-1 2.18674E-1 1.72201E-1 1.16293E-1 1.34881E-1 1.61204E-1 1.68314E-1 1.9531E-1 2.30619E-1 2.00183E-1 1.86847E-1 1.89794E-1 1.81088E-1 1.79393E-1 1.45921E-1 1.45856E-1 2.14619E-1 2.37709E-1 2.03251E-1 2.36595E-1 3.08863E-1 -9999
-9999 -9999 -9999 -9999 -9999 -9999 -9999 -9999 -9999 -9999 -9999 -9999 -9999 -9999 -9999 -9999 -9999 -9999 -9999 -9999 -9999 -9999 -9999 -9999 -9999 -9999 -9999 -9999 -9999 -9999 -9999 -9999 -9999 -9999 -9999 -9999 -9999 -9999 -9999 -9999 -9999 -9999 -9999 -9999 -9999 -9999 -9999 -9999 -9999 -9999 -9999 -9999 -9999 -9999 -9999 -9999 -9999 -9999 -9999 -9999 -9999 -9999 -9999 -9999 -9999 -9999 -9999 -9999 -9999 -9999 -9999 -9999 -9999 -9999 -9999 -9999 -9999 -9999 -9999 -9999 -9999 -9999 -9999 -9999 -9999 -9999 -9999 -9999 -9999 -9999 -9999 -9999 -9999 -9999 -9999 -9999 -9999 -9999 -9999 -9999 -9999 -9999 -9999 -9999 -9999 -9999 -9999 -9999 -9999 -9999 -9999 -9999 -9999 -9999 -9999 -9999 -9999 -9999 -9999 -9999 -9999 -9999 -9999 -9999 -9999 -9999 -9999 -9999 -9999 -9999 -9999 -9999 -9999 -9999 -9999 -9999 -9999 4.44667E-1 -9999 -9999 -9999 -9999 -9999 -9999 -9999 4.16216E-1 4.17599E-1 4.20647E-1 4.2015E-1 4.20635E-1 4.21222E-1 4.22066E-1 4.48635E-1 4.4949E-1 4.50216E-1 4.61376E-1 4.62392E-1 4.63486E-1 4.64216E-1 4.64555E-1 4.65024E-1 4.91992E-1 4.93302E-1 4.91268E-1 2.17031E-1 1.99798E-1 2.16942E-1 1.99782E-1 2.16728E-1 1.99614E-1 2.16835E-1 2.17227E-1 2.17708E-1 2.1558E-1 2.14819E-1 1.96541E-1 1.95599E-1 1.95319E-1 2.12145E-1 2.12145E-1 2.12145E-1 1.95105E-1 1.95237E-1 2.13567E-1 5.16028E-1 5.16262E-1 1.96759E-1 1.47559E-1 1.08513E-1 1.03199E-1 1.01488E-1 6.14065E-2 5.91891E-2 4.93931E-1 5.74872E-1 6.33109E-1 6.3684E-1 6.56409E-1 6.37557E-1 6.10541E-1 5.74872E-1 5.34109E-1 5.06889E-1 4.91964E-1 5.29414E-1 5.73463E-1 6.39243E-1 6.65097E-1 7.10237E-1 7.12942E-1 7.12792E-1 7.12663E-1 7.12856E-1 6.95068E-1 5.83394E-1 4.48428E-1 3.91444E-1 3.91371E-1 4.2612E-1 3.5479E-1 2.97829E-1 3.83231E-1 5.59147E-1 6.35245E-1 5.58227E-1 4.30037E-1 2.81991E-1 2.40532E-1 2.27899E-1 1.61074E-1 1.19372E-1 1.19641E-1 1.45511E-1 1.47879E-1 1.56585E-1 1.24378E-1 9.94602E-2 1.03431E-1 1.22681E-1 1.13447E-1 1.0015E-1 1.13408E-1 1.31098E-1 1.51622E-1 1.30396E-1 1.0187E-1 9.60231E-2 1.18317E-1 1.41744E-1 1.98252E-1 2.39872E-1 1.77188E-1 1.29724E-1 1.24987E-1 1.2655E-1 1.37455E-1 1.38557E-1 1.60477E-1 2.72026E-1 3.35932E-1 3.85058E-1 -9999 -9999 -9999
-9999 -9999 -9999 -9999 -9999 -9999 -9999 -9999 -9999 -9999 -9999 -9999 -9999 -9999 -9999 -9999 -9999 -9999 -9999 -9999 -9999 -9999 -9999 -9999 -9999 -9999 -9999 -9999 -9999 -9999 -9999 -9999 -9999 -9999 -9999 -9999 -9999 -9999 -9999 -9999 -9999 -9999 -9999 -9999 -9999 -9999 -9999 -9999 -9999 -9999 -9999 -9999 -9999 -9999 -9999 -9999 -9999 -9999 -9999 -9999 -9999 -9999 -9999 -9999 -9999 -9999 -9999 -9999 -9999 -9999 -9999 -9999 -9999 -9999 -9999 -9999 -9999 -9999 -9999 -9999 -9999 -9999 -9999 -9999 -9999 -9999 -9999 -9999 -9999 -9999 -9999 -9999 -9999 -9999 -9999 -9999 -9999 -9999 -9999 -9999 -9999 -9999 -9999 -9999 -9999 -9999 -9999 -9999 -9999 -9999 -9999 -9999 -9999 -9999 -9999 -9999 -9999 -9999 -9999 -9999 -9999 -9999 -9999 -9999 -9999 -9999 -9999 -9999 -9999 -9999 -9999 -9999 -9999 -9999 -9999 -9999 -9999 -9999 -9999 -9999 -9999 -9999 -9999 -9999 4.14695E-1 4.13729E-1 4.15801E-1 3.92103E-1 3.94485E-1 4.20073E-1 4.20405E-1 4.20941E-1 4.47391E-1 4.4835E-1 4.33992E-1 4.60647E-1 4.61767E-1 4.63017E-1 4.90081E-1 4.90683E-1 4.91102E-1 4.88492E-1 4.89566E-1 4.90875E-1 2.35114E-1 2.17084E-1 2.17245E-1 2.17209E-1 2.16995E-1 2.16906E-1 2.14872E-1 2.15191E-1 2.1558E-1 2.1597E-1 2.15722E-1 2.14501E-1 2.1325E-1 2.12636E-1 2.12548E-1 2.12706E-1 2.12881E-1 2.12794E-1 1.9583E-1 1.94683E-1 2.30838E-1 4.61168E-1 4.5811E-1 2.06399E-1 1.88827E-1 1.26764E-1 8.46104E-2 8.8379E-2 6.99291E-2 5.76279E-1 6.25945E-1 6.5857E-1 6.714E-1 6.60725E-1 6.34446E-1 5.77216E-1 5.05402E-1 4.30593E-1 3.8935E-1 3.91066E-1 4.39985E-1 5.3037E-1 6.27293E-1 6.91401E-1 7.08792E-1 7.01949E-1 6.84313E-1 6.73507E-1 6.45892E-1 5.89911E-1 4.74664E-1 3.13337E-1 2.22344E-1 1.99975E-1 2.1598E-1 2.02902E-1 2.26017E-1 3.55077E-1 5.55831E-1 6.31024E-1 6.04276E-1 5.36002E-1 3.2937E-1 1.69428E-1 9.96E-2 7.30774E-2 5.97032E-2 7.73088E-2 9.76031E-2 1.14553E-1 1.24162E-1 1.03995E-1 1.02318E-1 1.10641E-1 1.0858E-1 9.97517E-2 1.08337E-1 1.2837E-1 1.57645E-1 1.58155E-1 1.30489E-1 9.40692E-2 7.64065E-2 7.8325E-2 1.2461E-1 1.7993E-1 1.98472E-1 1.49194E-1 1.0206E-1 9.13911E-2 1.38544E-1 2.16362E-1 2.84539E-1 3.86514E-1 -9999 -9999 -9999 -9999 -9999 -9999
-9999 -9999 -9999 -9999 -9999 -9999 -9999 -9999 -9999 -9999 -9999 -9999 -9999 -9999 -9999 -9999 -9999 -9999 -9999 -9999 -9999 -9999 -9999 -9999 -9999 -9999 -9999 -9999 -9999 -9999 -9999 -9999 -9999 -9999 -9999 -9999 -9999 -9999 -9999 -9999 -9999 -9999 -9999 -9999 -9999 -9999 -9999 -9999 -9999 -9999 -9999 -9999 -9999 -9999 -9999 -9999 -9999 -9999 -9999 -9999 -9999 -9999 -9999 -9999 -9999 -9999 -9999 -9999 -9999 -9999 -9999 -9999 -9999 -9999 -9999 -9999 -9999 -9999 -9999 -9999 -9999 -9999 -9999 -9999 -9999 -9999 -9999 -9999 -9999 -9999 -9999 -9999 -9999 -9999 -9999 -9999 -9999 -9999 -9999 -9999 -9999 -9999 -9999 -9999 -9999 -9999 -9999 -9999 -9999 -9999 -9999 -9999 -9999 -9999 -9999 -9999 -9999 -9999 -9999 -9999 -9999 -9999 -9999 -9999 -9999 -9999 -9999 -9999 -9999 -9999 -9999 -9999 -9999 -9999 -9999 -9999 -9999 -9999 -9999 -9999 -9999 -9999 -9999 -9999 3.88015E-1 3.87096E-1 3.90341E-1 4.19497E-1 4.20252E-1 4.20533E-1 4.2066E-1 4.46433E-1 4.31471E-1 4.31985E-1 4.32731E-1 4.59476E-1 4.60673E-1 4.61923E-1 4.89112E-1 4.90107E-1 4.87576E-1 4.88178E-1 4.89147E-1 5.1649E-1 2.34944E-1 2.35434E-1 2.35793E-1 2.35755E-1 2.15138E-1 2.15138E-1 2.15368E-1 2.33634E-1 2.33822E-1 2.34311E-1 2.3448E-1 2.33616E-1 2.14078E-1 2.1325E-1 2.13198E-1 2.11451E-1 2.11696E-1 2.11608E-1 1.94798E-1 1.94979E-1 1.95193E-1 4.0818E-1 4.56492E-1 1.80753E-1 1.58709E-1 1.05276E-1 9.55304E-2 8.87808E-2 6.23695E-1 6.46382E-1 6.58138E-1 6.68003E-1 6.71824E-1 6.5163E-1 6.18806E-1 5.25579E-1 3.98309E-1 3.27981E-1 3.19392E-1 3.24605E-1 3.80415E-1 5.06842E-1 6.25945E-1 6.95076E-1 7.04353E-1 6.67653E-1 5.9365E-1 5.56672E-1 5.16967E-1 4.71873E-1 4.17724E-1 3.11006E-1 1.91514E-1 1.33671E-1 1.21553E-1 1.56817E-1 2.48671E-1 3.95814E-1 5.04657E-1 4.86321E-1 4.29528E-1 4.40892E-1 3.06295E-1 1.44576E-1 8.00657E-2 5.84394E-2 5.56516E-2 9.22582E-2 1.61524E-1 2.16857E-1 2.24657E-1 2.21457E-1 2.29446E-1 2.46939E-1 2.03829E-1 1.54267E-1 1.48975E-1 1.62062E-1 1.71668E-1 1.7121E-1 1.23171E-1 8.12344E-2 6.58123E-2 6.78475E-2 9.48764E-2 1.21355E-1 1.26566E-1 1.17021E-1 1.19418E-1 1.54047E-1 3.0943E-1 4.29754E-1 -9999 -9999 -9999 -9999 -9999 -9999 -9999 -9999
-9999 -9999 -9999 -9999 -9999 -9999 -9999 -9999 -9999 -9999 -9999 -9999 -9999 -9999 -9999 -9999 -9999 -9999 -9999 -9999 -9999 -9999 -9999 -9999 -9999 -9999 -9999 -9999 -9999 -9999 -9999 -9999 -9999 -9999 -9999 -9999 -9999 -9999 -9999 -9999 -9999 -9999 -9999 -9999 -9999 -9999 -9999 -9999 -9999 -9999 -9999 -9999 -9999 -9999 -9999 -9999 -9999 -9999 -9999 -9999 -9999 -9999 -9999 -9999 -9999 -9999 -9999 -9999 -9999 -9999 -9999 -9999 -9999 -9999 -9999 -9999 -9999 -9999 -9999 -9999 -9999 -9999 -9999 -9999 -9999 -9999 -9999 -9999 -9999 -9999 -9999 -9999 -9999 -9999 -9999 -9999 -9999 -9999 -9999 -9999 -9999 -9999 -9999 -9999 -9999 -9999 -9999 -9999 -9999 -9999 -9999 -9999 -9999 -9999 -9999 -9999 -9999 -9999 -9999 -9999 -9999 -9999 -9999 -9999 -9999 -9999 -9999 -9999 -9999 -9999 -9999 -9999 -9999 -9999 -9999 -9999 -9999 -9999 -9999 -9999 -9999 -9999 -9999 3.8815E-1 3.86691E-1 3.89394E-1 3.93053E-1 4.19997E-1 4.20507E-1 4.2089E-1 4.46692E-1 4.31548E-1 4.31703E-1 4.31831E-1 4.32217E-1 4.58565E-1 4.59528E-1 4.60673E-1 4.84565E-1 4.85665E-1 4.86633E-1 4.87602E-1 4.8878E-1 5.16411E-1 2.35095E-1 2.3583E-1 2.33747E-1 2.33653E-1 2.33597E-1 2.3386E-1 2.3416E-1 2.34141E-1 2.34085E-1 2.34442E-1 2.34969E-1 2.34423E-1 2.12729E-1 2.11888E-1 2.12098E-1 2.128E-1 2.13098E-1 2.13133E-1 2.13256E-1 2.12764E-1 1.79165E-1 1.95028E-1 2.31807E-1 2.20297E-1 1.48481E-1 1.20997E-1 1.10965E-1 6.78141E-1 6.7267E-1 6.60725E-1 6.38887E-1 6.26844E-1 6.20535E-1 5.97306E-1 5.28503E-1 4.3773E-1 3.39186E-1 3.03453E-1 3.32227E-1 3.82597E-1 4.46137E-1 5.15918E-1 6.06424E-1 6.79397E-1 7.01949E-1 6.54793E-1 5.76835E-1 5.65199E-1 5.62838E-1 5.08893E-1 4.09577E-1 3.12352E-1 2.08624E-1 1.3591E-1 1.11289E-1 1.47767E-1 2.19389E-1 2.84047E-1 2.84378E-1 2.42359E-1 2.07555E-1 2.41418E-1 2.38735E-1 2.0876E-1 1.6521E-1 1.43462E-1 1.22619E-1 1.84232E-1 3.43419E-1 4.52186E-1 4.36014E-1 3.93634E-1 3.61856E-1 3.28642E-1 3.1103E-1 2.43057E-1 1.66562E-1 1.23323E-1 1.26358E-1 1.08828E-1 8.75148E-2 6.61327E-2 7.11254E-2 9.02153E-2 1.06602E-1 1.11722E-1 1.21159E-1 1.47684E-1 1.96923E-1 3.04769E-1 4.38811E-1 -9999 -9999 -9999 -9999 -9999 -9999 -9999 -9999 -9999
-9999 -9999 -9999 -9999 -9999 -9999 -9999 -9999 -9999 -9999 -9999 -9999 -9999 -9999 -9999 -9999 -9999 -9999 -9999 -9999 -9999 -9999 -9999 -9999 -9999 -9999 -9999 -9999 -9999 -9999 -9999 -9999 -9999 -9999 -9999 -9999 -9999 -9999 -9999 -9999 -9999 -9999 -9999 -9999 -9999 -9999 -9999 -9999 -9999 -9999 -9999 -9999 -9999 -9999 -9999 -9999 -9999 -9999 -9999 -9999 -9999 -9999 -9999 -9999 -9999 -9999 -9999 -9999 -9999 -9999 -9999 -9999 -9999 -9999 -9999 -9999 -9999 -9999 -9999 -9999 -9999 -9999 -9999 -9999 -9999 -9999 -9999 -9999 -9999 -9999 -9999 -9999 -9999 -9999 -9999 -9999 -9999 -9999 -9999 -9999 -9999 -9999 -9999 -9999 -9999 -9999 -9999 -9999 -9999 -9999 -9999 -9999 -9999 -9999 -9999 -9999 -9999 -9999 -9999 -9999 -9999 -9999 -9999 -9999 -9999 -9999 -9999 -9999 -9999 -9999 -9999 -9999 -9999 -9999 -9999 -9999 -9999 -9999 -9999 -9999 -9999 3.89502E-1 3.62147E-1 3.6149E-1 3.87231E-1 3.89664E-1 4.17637E-1 4.19446E-1 4.20048E-1 4.05348E-1 4.31137E-1 4.31651E-1 4.32191E-1 4.58279E-1 4.58435E-1 4.58747E-1 4.56051E-1 4.56675E-1 4.83492E-1 4.84356E-1 4.8556E-1 4.86974E-1 5.14841E-1 5.42915E-1 2.52525E-1 2.73427E-1 2.53317E-1 2.33822E-1 2.5294E-1 2.53336E-1 2.53673E-1 2.34499E-1 2.34461E-1 2.34837E-1 2.51926E-1 2.32854E-1 2.31621E-1 2.1287E-1 2.13221E-1 2.32106E-1 2.14631E-1 2.14958E-1 2.14958E-1 2.13802E-1 1.79196E-1 1.49979E-1 1.50622E-1 1.39006E-1 1.39911E-1 1.40107E-1 7.10462E-1 6.98472E-1 6.69362E-1 6.30069E-1 5.75041E-1 5.30936E-1 4.9935E-1 4.47845E-1 3.79135E-1 3.41547E-1 3.3153E-1 3.83677E-1 4.32632E-1 4.73749E-1 4.7619E-1 4.78578E-1 5.45116E-1 6.49082E-1 7.19751E-1 7.08047E-1 6.78629E-1 6.69349E-1 6.61399E-1 6.09182E-1 5.06077E-1 3.79132E-1 2.6253E-1 1.8268E-1 1.54725E-1 1.7105E-1 1.88363E-1 1.82563E-1 1.55819E-1 1.42133E-1 1.40967E-1 1.5926E-1 2.35369E-1 3.40479E-1 3.71525E-1 3.7692E-1 3.78017E-1 4.02693E-1 4.94575E-1 5.25738E-1 4.36273E-1 3.08854E-1 2.2998E-1 2.01286E-1 2.47188E-1 2.51971E-1 1.41771E-1 7.97275E-2 7.52238E-2 7.33753E-2 6.2372E-2 7.67763E-2 1.21904E-1 1.7603E-1 2.06999E-1 2.16196E-1 2.12267E-1 2.34776E-1 3.30393E-1 4.54846E-1 -9999 -9999 -9999 -9999 -9999 -9999 -9999 -9999 -9999 -9999
-9999 -9999 -9999 -9999 -9999 -9999 -9999 -9999 -9999 -9999 -9999 -9999 -9999 -9999 -9999 -9999 -9999 -9999 -9999 -9999 -9999 -9999 -9999 -9999 -9999 -9999 -9999 -9999 -9999 -9999 -9999 -9999 -9999 -9999 -9999 -9999 -9999 -9999 -9999 -9999 -9999 -9999 -9999 -9999 -9999 -9999 -9999 -9999 -9999 -9999 -9999 -9999 -9999 -9999 -9999 -9999 -9999 -9999 -9999 -9999 -9999 -9999 -9999 -9999 -9999 -9999 -9999 -9999 -9999 -9999 -9999 -9999 -9999 -9999 -9999 -9999 -9999 -9999 -9999 -9999 -9999 -9999 -9999 -9999 -9999 -9999 -9999 -9999 -9999 -9999 -9999 -9999 -9999 -9999 -9999 -9999 -9999 -9999 -9999 -9999 -9999 -9999 -9999 -9999 -9999 -9999 -9999 -9999 -9999 -9999 -9999 -9999 -9999 -9999 -9999 -9999 -9999 -9999 -9999 -9999 -9999 -9999 -9999 -9999 -9999 -9999 -9999 -9999 -9999 -9999 -9999 -9999 -9999 -9999 -9999 -9999 -9999 -9999 -9999 -9999 -9999 3.61227E-1 3.60964E-1 3.86151E-1 3.87906E-1 3.88853E-1 3.9007E-1 4.16531E-1 4.03595E-1 4.04894E-1 4.3106E-1 4.32268E-1 4.33529E-1 4.59892E-1 4.60022E-1 4.56857E-1 4.56701E-1 4.56649E-1 4.83021E-1 4.83623E-1 4.84827E-1 5.128E-1 5.37692E-1 5.39983E-1 5.6786E-1 2.74115E-1 2.53693E-1 2.53138E-1 2.53039E-1 2.53277E-1 2.53634E-1 2.51386E-1 2.51642E-1 2.52106E-1 2.41773E-1 2.44599E-1 2.32517E-1 2.31863E-1 2.32367E-1 2.26912E-1 2.13723E-1 1.95568E-1 2.092E-1 1.96828E-1 1.62821E-1 1.48759E-1 1.36694E-1 1.37611E-1 1.38297E-1 7.17066E-1 7.12039E-1 6.96374E-1 6.8372E-1 6.2115E-1 5.22122E-1 4.35006E-1 3.72068E-1 3.3083E-1 3.17114E-1 3.42252E-1 4.1079E-1 4.67187E-1 4.64851E-1 4.26516E-1 3.6881E-1 3.46949E-1 4.41681E-1 6.29657E-1 7.18789E-1 7.15429E-1 6.74252E-1 5.80504E-1 5.59881E-1 5.51747E-1 4.68011E-1 2.94818E-1 2.25987E-1 2.50818E-1 3.07652E-1 3.55018E-1 3.60457E-1 2.99714E-1 2.63201E-1 2.77645E-1 2.92511E-1 3.09883E-1 3.54649E-1 4.45955E-1 5.49607E-1 5.98754E-1 5.8717E-1 5.5141E-1 4.9623E-1 4.16646E-1 2.67447E-1 1.52785E-1 1.07675E-1 1.04027E-1 1.19657E-1 1.66793E-1 1.41687E-1 7.39542E-2 6.01972E-2 6.82778E-2 6.44509E-2 8.38841E-2 1.30337E-1 1.47636E-1 1.62421E-1 2.24077E-1 3.10081E-1 3.94139E-1 4.42123E-1 -9999 -9999 -9999 -9999 -9999 -9999 -9999 -9999 -9999 -9999 -9999
-9999 -9999 -9999 -9999 -9999 -9999 -9999 -9999 -9999 -9999 -9999 -9999 -9999 -9999 -9999 -9999 -9999 -9999 -9999 -9999 -9999 -9999 -9999 -9999 -9999 -9999 -9999 -9999 -9999 -9999 -9999 -9999 -9999 -9999 -9999 -9999 -9999 -9999 -9999 -9999 -9999 -9999 -9999 -9999 -9999 -9999 -9999 -9999 -9999 -9999 -9999 -9999 -9999 -9999 -9999 -9999 -9999 -9999 -9999 -9999 -9999 -9999 -9999 -9999 -9999 -9999 -9999 -9999 -9999 -9999 -9999 -9999 -9999 -9999 -9999 -9999 -9999 -9999 -9999 -9999 -9999 -9999 -9999 -9999 -9999 -9999 -9999 -9999 -9999 -9999 -9999 -9999 -9999 -9999 -9999 -9999 -9999 -9999 -9999 -9999 -9999 -9999 -9999 -9999 -9999 -9999 -9999 -9999 -9999 -9999 -9999 -9999 -9999 -9999 -9999 -9999 -9999 -9999 -9999 -9999 -9999 -9999 -9999 -9999 -9999 -9999 -9999 -9999 -9999 -9999 -9999 -9999 -9999 -9999 -9999 -9999 -9999 -9999 -9999 -9999 3.61227E-1 3.60439E-1 3.85342E-1 3.87366E-1 3.89258E-1 4.15286E-1 4.00448E-1 4.02226E-1 4.04628E-1 4.30803E-1 4.32114E-1 4.59814E-1 4.87855E-1 4.85534E-1 4.8556E-1 4.85194E-1 4.84408E-1 4.83623E-1 4.83257E-1 4.83597E-1 5.07624E-1 5.09509E-1 5.37822E-1 5.66188E-1 5.68426E-1 2.95932E-1 2.74448E-1 2.53297E-1 2.52901E-1 2.50578E-1 2.51051E-1 2.51583E-1 2.52106E-1 2.59131E-1 2.50023E-1 2.37574E-1 2.32842E-1 2.32947E-1 2.22896E-1 2.05142E-1 2.01162E-1 2.04537E-1 1.78986E-1 1.63393E-1 1.63967E-1 1.48488E-1 1.25814E-1 6.58726E-1 6.82889E-1 6.94413E-1 6.85304E-1 7.01697E-1 7.01692E-1 6.75455E-1 6.00628E-1 5.08549E-1 4.0816E-1 3.83375E-1 4.16115E-1 4.45472E-1 4.56329E-1 4.27616E-1 3.73487E-1 3.04478E-1 2.45695E-1 2.4391E-1 3.81155E-1 6.24764E-1 7.12912E-1 7.09209E-1 6.45919E-1 4.37495E-1 2.9675E-1 2.70085E-1 2.60916E-1 1.92679E-1 2.08369E-1 3.45874E-1 5.32065E-1 6.14969E-1 6.09639E-1 5.48238E-1 5.50257E-1 5.5851E-1 5.64856E-1 5.82435E-1 5.85398E-1 6.17438E-1 6.53297E-1 6.39476E-1 5.28225E-1 4.09628E-1 3.48075E-1 2.32959E-1 1.45047E-1 7.68737E-2 5.52337E-2 5.55917E-2 5.87473E-2 9.7351E-2 1.46765E-1 1.2232E-1 8.8318E-2 7.83538E-2 7.13132E-2 6.63917E-2 6.61992E-2 6.69008E-2 8.45916E-2 1.71818E-1 3.64639E-1 -9999 -9999 -9999 -9999 -9999 -9999 -9999 -9999 -9999 -9999 -9999 -9999 -9999
-9999 -9999 -9999 -9999 -9999 -9999 -9999 -9999 -9999 -9999 -9999 -9999 -9999 -9999 -9999 -9999 -9999 -9999 -9999 -9999 -9999 -9999 -9999 -9999 -9999 -9999 -9999 -9999 -9999 -9999 -9999 -9999 -9999 -9999 -9999 -9999 -9999 -9999 -9999 -9999 -9999 -9999 -9999 -9999 -9999 -9999 -9999 -9999 -9999 -9999 -9999 -9999 -9999 -9999 -9999 -9999 -9999 -9999 -9999 -9999 -9999 -9999 -9999 -9999 -9999 -9999 -9999 -9999 -9999 -9999 -9999 -9999 -9999 -9999 -9999 -9999 -9999 -9999 -9999 -9999 -9999 -9999 -9999 -9999 -9999 -9999 -9999 -9999 -9999 -9999 -9999 -9999 -9999 -9999 -9999 -9999 -9999 -9999 -9999 -9999 -9999 -9999 -9999 -9999 -9999 -9999 -9999 -9999 -9999 -9999 -9999 -9999 -9999 -9999 -9999 -9999 -9999 -9999 -9999 -9999 -9999 -9999 -9999 -9999 -9999 -9999 -9999 -9999 -9999 -9999 -9999 -9999 -9999 -9999 -9999 -9999 -9999 -9999 -9999 3.60964E-1 3.59915E-1 3.85072E-1 3.86826E-1 3.88582E-1 3.89935E-1 4.01131E-1 4.02773E-1 4.04678E-1 4.30829E-1 4.31677E-1 4.58851E-1 4.83728E-1 5.1204E-1 5.13559E-1 5.13977E-1 5.1369E-1 5.12721E-1 4.8556E-1 4.8488E-1 5.0744E-1 5.34043E-1 5.3579E-1 5.64257E-1 5.66883E-1 5.94391E-1 3.18175E-1 3.17869E-1 2.70633E-1 2.4989E-1 2.50185E-1 2.70819E-1 2.71606E-1 2.70777E-1 2.54004E-1 2.45017E-1 2.35149E-1 2.25903E-1 2.17031E-1 2.18389E-1 2.01162E-1 2.10217E-1 1.78478E-1 1.62806E-1 1.50157E-1 1.42294E-1 1.61443E-1 5.32503E-1 5.93803E-1 6.60025E-1 6.66415E-1 6.39538E-1 6.44392E-1 6.9478E-1 7.1379E-1 7.10611E-1 6.77279E-1 6.02469E-1 5.67236E-1 5.32171E-1 4.84557E-1 4.35478E-1 3.34518E-1 2.59824E-1 2.18187E-1 2.01364E-1 2.50474E-1 3.7114E-1 5.9369E-1 7.04002E-1 7.02822E-1 6.21539E-1 3.59989E-1 1.83646E-1 1.41188E-1 1.59253E-1 2.03327E-1 3.44051E-1 4.70534E-1 6.27753E-1 6.98072E-1 6.94719E-1 6.79545E-1 6.85714E-1 6.65121E-1 6.49007E-1 6.42214E-1 6.47805E-1 6.65241E-1 6.71081E-1 5.39975E-1 3.16587E-1 1.87721E-1 1.59059E-1 1.16695E-1 6.71247E-2 4.79338E-2 3.90195E-2 4.19903E-2 4.80043E-2 7.26257E-2 1.32836E-1 1.63197E-1 1.31225E-1 9.37135E-2 6.88124E-2 5.33476E-2 4.84221E-2 5.87714E-2 8.80742E-2 1.8927E-1 -9999 -9999 -9999 -9999 -9999 -9999 -9999 -9999 -9999 -9999 -9999 -9999 -9999 -9999
-9999 -9999 -9999 -9999 -9999 -9999 -9999 -9999 -9999 -9999 -9999 -9999 -9999 -9999 -9999 -9999 -9999 -9999 -9999 -9999 -9999 -9999 -9999 -9999 -9999 -9999 -9999 -9999 -9999 -9999 -9999 -9999 -9999 -9999 -9999 -9999 -9999 -9999 -9999 -9999 -9999 -9999 -9999 -9999 -9999 -9999 -9999 -9999 -9999 -9999 -9999 -9999 -9999 -9999 -9999 -9999 -9999 -9999 -9999 -9999 -9999 -9999 -9999 -9999 -9999 -9999 -9999 -9999 -9999 -9999 -9999 -9999 -9999 -9999 -9999 -9999 -9999 -9999 -9999 -9999 -9999 -9999 -9999 -9999 -9999 -9999 -9999 -9999 -9999 -9999 -9999 -9999 -9999 -9999 -9999 -9999 -9999 -9999 -9999 -9999 -9999 -9999 -9999 -9999 -9999 -9999 -9999 -9999 -9999 -9999 -9999 -9999 -9999 -9999 -9999 -9999 -9999 -9999 -9999 -9999 -9999 -9999 -9999 -9999 -9999 -9999 -9999 -9999 -9999 -9999 -9999 -9999 -9999 -9999 -9999 -9999 -9999 -9999 -9999 3.58081E-1 3.57689E-1 3.83457E-1 3.84668E-1 3.71293E-1 3.72357E-1 3.74221E-1 4.01678E-1 4.04526E-1 4.30752E-1 4.57447E-1 4.55349E-1 4.82995E-1 5.11124E-1 5.12904E-1 5.40157E-1 5.40469E-1 5.40157E-1 5.36702E-1 5.36676E-1 5.36103E-1 5.09038E-1 5.35555E-1 5.89303E-1 6.16684E-1 5.93557E-1 3.14681E-1 2.92263E-1 2.49988E-1 2.49497E-1 2.6993E-1 2.70571E-1 2.71337E-1 2.72218E-1 2.52914E-1 2.43669E-1 2.32465E-1 2.32465E-1 2.18061E-1 2.11265E-1 2.26641E-1 1.7811E-1 1.62635E-1 1.50037E-1 1.61582E-1 2.13708E-1 5.24726E-1 5.66155E-1 6.42103E-1 6.86578E-1 6.65644E-1 6.11801E-1 5.72234E-1 5.97198E-1 6.3371E-1 6.93836E-1 7.04623E-1 6.69261E-1 5.70807E-1 5.05051E-1 4.82639E-1 4.36253E-1 3.26225E-1 2.04138E-1 1.71958E-1 2.04738E-1 2.58492E-1 3.32382E-1 5.36948E-1 7.07898E-1 7.11838E-1 6.32462E-1 3.52471E-1 2.22592E-1 2.65801E-1 3.2181E-1 4.18788E-1 5.60948E-1 6.3897E-1 6.90153E-1 6.88768E-1 6.90866E-1 6.82202E-1 6.59945E-1 5.46262E-1 4.85996E-1 5.00224E-1 5.00031E-1 5.52453E-1 6.18511E-1 4.69505E-1 2.12278E-1 1.03817E-1 7.79558E-2 6.72432E-2 5.47776E-2 5.99403E-2 5.89698E-2 6.04691E-2 7.08269E-2 8.27619E-2 9.53588E-2 9.56396E-2 8.15592E-2 7.3469E-2 7.53986E-2 7.77621E-2 8.16467E-2 9.51325E-2 1.35947E-1 2.24816E-1 -9999 -9999 -9999 -9999 -9999 -9999 -9999 -9999 -9999 -9999 -9999 -9999 -9999 -9999
-9999 -9999 -9999 -9999 -9999 -9999 -9999 -9999 -9999 -9999 -9999 -9999 -9999 -9999 -9999 -9999 -9999 -9999 -9999 -9999 -9999 -9999 -9999 -9999 -9999 -9999 -9999 -9999 -9999 -9999 -9999 -9999 -9999 -9999 -9999 -9999 -9999 -9999 -9999 -9999 -9999 -9999 -9999 -9999 -9999 -9999 -9999 -9999 -9999 -9999 -9999 -9999 -9999 -9999 -9999 -9999 -9999 -9999 -9999 -9999 -9999 -9999 -9999 -9999 -9999 -9999 -9999 -9999 -9999 -9999 -9999 -9999 -9999 -9999 -9999 -9999 -9999 -9999 -9999 -9999 -9999 -9999 -9999 -9999 -9999 -9999 -9999 -9999 -9999 -9999 -9999 -9999 -9999 -9999 -9999 -9999 -9999 -9999 -9999 -9999 -9999 -9999 -9999 -9999 -9999 -9999 -9999 -9999 -9999 -9999 -9999 -9999 -9999 -9999 -9999 -9999 -9999 -9999 -9999 -9999 -9999 -9999 -9999 -9999 -9999 -9999 -9999 -9999 -9999 -9999 -9999 -9999 -9999 -9999 -9999 -9999 -9999 -9999 -9999 3.55339E-1 3.54166E-1 3.78357E-1 3.64544E-1 3.65335E-1 3.67449E-1 3.94587E-1 3.97718E-1 4.26295E-1 4.26639E-1 4.53349E-1 4.54232E-1 4.81269E-1 5.08846E-1 5.10626E-1 5.38308E-1 5.36259E-1 5.37171E-1 5.63999E-1 5.90621E-1 6.15321E-1 5.88415E-1 5.35868E-1 5.62994E-1 5.62178E-1 5.64317E-1 2.92393E-1 2.92328E-1 2.70405E-1 2.70302E-1 2.70716E-1 2.71067E-1 2.71544E-1 2.65893E-1 2.46867E-1 2.40148E-1 2.23344E-1 2.16104E-1 2.02757E-1 2.16755E-1 1.78847E-1 1.62521E-1 1.63823E-1 2.22347E-1 2.12027E-1 5.78978E-1 5.85936E-1 6.22703E-1 6.94895E-1 7.07462E-1 7.00224E-1 6.31681E-1 5.50852E-1 4.95563E-1 4.91133E-1 5.34385E-1 6.04749E-1 5.9461E-1 4.62384E-1 3.73876E-1 4.11037E-1 4.28335E-1 3.13784E-1 1.77692E-1 1.48777E-1 1.7599E-1 1.94681E-1 2.75916E-1 4.70545E-1 6.89086E-1 7.0234E-1 6.88921E-1 5.30367E-1 4.96859E-1 5.31069E-1 5.72704E-1 6.19699E-1 6.41062E-1 6.73784E-1 6.92705E-1 6.39044E-1 5.90289E-1 5.53673E-1 5.06494E-1 3.75049E-1 3.68314E-1 4.0142E-1 3.33485E-1 3.62058E-1 5.28032E-1 5.50553E-1 3.43742E-1 1.70748E-1 1.14049E-1 1.25438E-1 1.35167E-1 1.6949E-1 1.5635E-1 1.07663E-1 7.29234E-2 6.13358E-2 4.92649E-2 4.32467E-2 4.4979E-2 5.39029E-2 9.19854E-2 1.58593E-1 2.04647E-1 2.24011E-1 2.43766E-1 3.04213E-1 -9999 -9999 -9999 -9999 -9999 -9999 -9999 -9999 -9999 -9999 -9999 -9999 -9999 -9999
-9999 -9999 -9999 -9999 -9999 -9999 -9999 -9999 -9999 -9999 -9999 -9999 -9999 -9999 -9999 -9999 -9999 -9999 -9999 -9999 -9999 -9999 -9999 -9999 -9999 -9999 -9999 -9999 -9999 -9999 -9999 -9999 -9999 -9999 -9999 -9999 -9999 -9999 -9999 -9999 -9999 -9999 -9999 -9999 -9999 -9999 -9999 -9999 -9999 -9999 -9999 -9999 -9999 -9999 -9999 -9999 -9999 -9999 -9999 -9999 -9999 -9999 -9999 -9999 -9999 -9999 -9999 -9999 -9999 -9999 -9999 -9999 -9999 -9999 -9999 -9999 -9999 -9999 -9999 -9999 -9999 -9999 -9999 -9999 -9999 -9999 -9999 -9999 -9999 -9999 -9999 -9999 -9999 -9999 -9999 -9999 -9999 -9999 -9999 -9999 -9999 -9999 -9999 -9999 -9999 -9999 -9999 -9999 -9999 -9999 -9999 -9999 -9999 -9999 -9999 -9999 -9999 -9999 -9999 -9999 -9999 -9999 -9999 -9999 -9999 -9999 -9999 -9999 -9999 -9999 -9999 -9999 -9999 -9999 -9999 -9999 -9999 -9999 3.56644E-1 3.56252E-1 3.55078E-1 3.39092E-1 3.38328E-1 3.627E-1 3.64148E-1 3.66391E-1 3.935E-1 3.93642E-1 4.22826E-1 4.52348E-1 4.5309E-1 4.79673E-1 4.80667E-1 5.05109E-1 5.07388E-1 5.35738E-1 5.63458E-1 5.90596E-1 6.16585E-1 5.91229E-1 5.64592E-1 5.86545E-1 5.87891E-1 6.15254E-1 6.17088E-1 3.31011E-1 3.37805E-1 2.92761E-1 3.14907E-1 3.12456E-1 2.90517E-1 2.89548E-1 2.7277E-1 2.56338E-1 2.31158E-1 2.27763E-1 2.16813E-1 2.16487E-1 2.20971E-1 1.63049E-1 1.77512E-1 2.65185E-1 2.05368E-1 5.92114E-1 5.98589E-1 6.18635E-1 6.51484E-1 7.08524E-1 7.09216E-1 7.01733E-1 5.89152E-1 4.63871E-1 3.72811E-1 3.20247E-1 3.49941E-1 4.59256E-1 5.27814E-1 4.68198E-1 3.37804E-1 3.03681E-1 3.26548E-1 2.37864E-1 1.43652E-1 1.22846E-1 1.38969E-1 1.49292E-1 2.20993E-1 3.99756E-1 6.05773E-1 6.782E-1 7.05836E-1 6.99437E-1 6.15525E-1 4.92253E-1 4.91497E-1 5.64227E-1 5.5611E-1 6.01335E-1 6.53972E-1 5.82151E-1 4.53358E-1 3.73275E-1 3.09496E-1 2.73504E-1 3.42807E-1 3.65928E-1 2.51222E-1 2.42564E-1 4.45189E-1 5.98844E-1 5.39665E-1 3.77239E-1 3.0516E-1 3.32621E-1 3.57204E-1 3.41834E-1 2.48153E-1 1.09591E-1 4.79362E-2 3.57733E-2 3.66347E-2 3.85775E-2 4.66575E-2 6.88132E-2 1.24475E-1 2.45379E-1 3.33421E-1 3.52501E-1 3.69773E-1 -9999 -9999 -9999 -9999 -9999 -9999 -9999 -9999 -9999 -9999 -9999 -9999 -9999 -9999 -9999
-9999 -9999 -9999 -9999 -9999 -9999 -9999 -9999 -9999 -9999 -9999 -9999 -9999 -9999 -9999 -9999 -9999 -9999 -9999 -9999 -9999 -9999 -9999 -9999 -9999 -9999 -9999 -9999 -9999 -9999 -9999 -9999 -9999 -9999 -9999 -9999 -9999 -9999 -9999 -9999 -9999 -9999 -9999 -9999 -9999 -9999 -9999 -9999 -9999 -9999 -9999 -9999 -9999 -9999 -9999 -9999 -9999 -9999 -9999 -9999 -9999 -9999 -9999 -9999 -9999 -9999 -9999 -9999 -9999 -9999 -9999 -9999 -9999 -9999 -9999 -9999 -9999 -9999 -9999 -9999 -9999 -9999 -9999 -9999 -9999 -9999 -9999 -9999 -9999 -9999 -9999 -9999 -9999 -9999 -9999 -9999 -9999 -9999 -9999 -9999 -9999 -9999 -9999 -9999 -9999 -9999 -9999 -9999 -9999 -9999 -9999 -9999 -9999 -9999 -9999 -9999 -9999 -9999 -9999 -9999 -9999 -9999 -9999 -9999 -9999 -9999 -9999 -9999 -9999 -9999 -9999 -9999 -9999 -9999 -9999 -9999 -9999 3.57297E-1 3.6149E-1 3.79299E-1 3.80008E-1 3.75421E-1 3.70099E-1 3.67978E-1 3.68111E-1 3.90251E-1 3.91606E-1 3.9242E-1 4.20328E-1 4.49469E-1 4.52006E-1 4.78941E-1 4.76387E-1 5.04088E-1 5.32844E-1 5.87882E-1 6.1599E-1 5.92596E-1 5.9295E-1 5.89514E-1 5.89464E-1 6.15527E-1 6.41398E-1 6.55709E-1 6.57274E-1 3.39384E-1 3.19634E-1 3.12103E-1 3.32371E-1 3.02743E-1 2.81616E-1 2.76979E-1 2.61125E-1 2.67556E-1 2.40569E-1 2.12926E-1 2.07508E-1 2.17407E-1 1.92534E-1 1.60454E-1 2.08041E-1 2.27465E-1 1.85364E-1 5.9969E-1 5.96364E-1 6.06405E-1 6.17728E-1 6.52918E-1 7.04994E-1 6.84867E-1 4.96834E-1 3.37261E-1 2.50472E-1 2.14784E-1 2.72674E-1 3.51276E-1 4.2096E-1 4.72024E-1 3.85632E-1 2.61573E-1 2.35189E-1 1.81495E-1 1.5416E-1 1.78392E-1 2.06367E-1 2.2145E-1 2.88041E-1 4.1248E-1 5.3787E-1 6.93875E-1 6.9097E-1 5.58598E-1 4.22739E-1 2.93861E-1 3.50392E-1 4.30764E-1 3.95369E-1 4.63519E-1 6.04883E-1 5.63589E-1 4.30713E-1 2.67266E-1 2.07084E-1 2.51738E-1 3.39786E-1 3.01359E-1 1.86562E-1 1.80711E-1 3.5033E-1 5.57563E-1 6.07289E-1 5.48963E-1 5.15518E-1 5.04231E-1 4.22286E-1 2.63263E-1 1.41669E-1 7.46153E-2 4.04427E-2 4.11087E-2 6.53432E-2 8.50779E-2 8.11945E-2 1.08498E-1 1.62164E-1 2.59061E-1 3.6651E-1 -9999 -9999 -9999 -9999 -9999 -9999 -9999 -9999 -9999 -9999 -9999 -9999 -9999 -9999 -9999 -9999 -9999
-9999 -9999 -9999 -9999 -9999 -9999 -9999 -9999 -9999 -9999 -9999 -9999 -9999 -9999 -9999 -9999 -9999 -9999 -9999 -9999 -9999 -9999 -9999 -9999 -9999 -9999 -9999 -9999 -9999 -9999 -9999 -9999 -9999 -9999 -9999 -9999 -9999 -9999 -9999 -9999 -9999 -9999 -9999 -9999 -9999 -9999 -9999 -9999 -9999 -9999 -9999 -9999 -9999 -9999 -9999 -9999 -9999 -9999 -9999 -9999 -9999 -9999 -9999 -9999 -9999 -9999 -9999 -9999 -9999 -9999 -9999 -9999 -9999 -9999 -9999 -9999 -9999 -9999 -9999 -9999 -9999 -9999 -9999 -9999 -9999 -9999 -9999 -9999 -9999 -9999 -9999 -9999 -9999 -9999 -9999 -9999 -9999 -9999 -9999 -9999 -9999 -9999 -9999 -9999 -9999 -9999 -9999 -9999 -9999 -9999 -9999 -9999 -9999 -9999 -9999 -9999 -9999 -9999 -9999 -9999 -9999 -9999 -9999 -9999 -9999 -9999 -9999 -9999 -9999 -9999 -9999 -9999 -9999 -9999 -9999 -9999 -9999 3.55861E-1 3.5352E-1 4.33529E-1 4.35176E-1 4.08332E-1 4.06106E-1 4.04919E-1 4.00728E-1 4.01535E-1 4.27218E-1 4.26536E-1 4.25049E-1 4.52243E-1 4.49543E-1 4.76361E-1 4.77851E-1 5.05581E-1 5.34017E-1 5.63793E-1 6.66246E-1 6.88251E-1 6.58482E-1 6.65205E-1 6.64761E-1 6.81228E-1 6.76538E-1 6.06142E-1 6.13351E-1 6.2738E-1 3.23181E-1 3.2982E-1 3.29396E-1 3.23906E-1 2.99108E-1 2.90329E-1 2.73237E-1 2.5936E-1 2.30886E-1 2.1564E-1 2.26549E-1 2.10582E-1 1.75552E-1 1.90765E-1 2.26691E-1 2.2833E-1 6.54825E-1 6.07957E-1 5.77018E-1 5.64584E-1 5.26256E-1 5.14047E-1 6.1574E-1 6.75973E-1 5.39058E-1 3.76602E-1 2.75657E-1 2.38544E-1 2.66547E-1 2.67847E-1 2.83172E-1 3.50661E-1 3.62266E-1 2.37499E-1 1.78903E-1 1.62312E-1 1.99866E-1 2.8364E-1 3.48131E-1 3.37168E-1 3.24896E-1 3.63651E-1 5.53357E-1 6.74083E-1 5.63023E-1 3.01509E-1 2.03417E-1 1.70899E-1 2.32783E-1 3.15566E-1 2.88072E-1 3.34079E-1 5.15702E-1 5.75764E-1 4.75952E-1 2.81054E-1 1.93016E-1 2.55902E-1 3.20682E-1 2.3333E-1 1.36926E-1 1.51065E-1 2.664E-1 4.4116E-1 4.88167E-1 4.31301E-1 4.28758E-1 4.75213E-1 3.44709E-1 1.67073E-1 8.85024E-2 6.73688E-2 6.51078E-2 9.25648E-2 1.65187E-1 2.0128E-1 1.61203E-1 1.51766E-1 1.87736E-1 2.84516E-1 -9999 -9999 -9999 -9999 -9999 -9999 -9999 -9999 -9999 -9999 -9999 -9999 -9999 -9999 -9999 -9999 -9999 -9999
-9999 -9999 -9999 -9999 -9999 -9999 -9999 -9999 -9999 -9999 -9999 -9999 -9999 -9999 -9999 -9999 -9999 -9999 -9999 -9999 -9999 -9999 -9999 -9999 -9999 -9999 -9999 -9999 -9999 -9999 -9999 -9999 -9999 -9999 -9999 -9999 -9999 -9999 -9999 -9999 -9999 -9999 -9999 -9999 -9999 -9999 -9999 -9999 -9999 -9999 -9999 -9999 -9999 -9999 -9999 -9999 -9999 -9999 -9999 -9999 -9999 -9999 -9999 -9999 -9999 -9999 -9999 -9999 -9999 -9999 -9999 -9999 -9999 -9999 -9999 -9999 -9999 -9999 -9999 -9999 -9999 -9999 -9999 -9999 -9999 -9999 -9999 -9999 -9999 -9999 -9999 -9999 -9999 -9999 -9999 -9999 -9999 -9999 -9999 -9999 -9999 -9999 -9999 -9999 -9999 -9999 -9999 -9999 -9999 -9999 -9999 -9999 -9999 -9999 -9999 -9999 -9999 -9999 -9999 -9999 -9999 -9999 -9999 -9999 -9999 -9999 -9999 -9999 -9999 -9999 -9999 -9999 -9999 -9999 -9999 -9999 -9999 3.382E-1 3.74088E-1 4.59372E-1 4.8864E-1 4.62418E-1 4.08864E-1 4.29142E-1 4.28526E-1 4.29142E-1 4.81635E-1 4.55272E-1 4.5483E-1 4.51878E-1 4.78191E-1 4.79629E-1 5.6044E-1 5.88136E-1 6.14973E-1 6.65244E-1 6.158E-1 6.65251E-1 7.19751E-1 6.63756E-1 6.3837E-1 6.63639E-1 6.91474E-1 6.32383E-1 5.89476E-1 5.96426E-1 5.87949E-1 3.27818E-1 3.2097E-1 3.23486E-1 2.975E-1 3.06097E-1 2.83045E-1 2.48521E-1 2.20221E-1 2.18905E-1 2.58612E-1 1.76357E-1 1.90894E-1 2.26765E-1 2.67031E-1 6.86935E-1 6.55169E-1 5.86361E-1 5.16276E-1 4.57221E-1 3.86791E-1 3.94553E-1 5.53596E-1 6.82091E-1 6.628E-1 6.22116E-1 5.41002E-1 4.90083E-1 4.651E-1 3.76505E-1 2.83277E-1 2.65371E-1 2.40131E-1 1.69767E-1 1.28383E-1 1.47541E-1 2.06743E-1 2.84228E-1 2.90761E-1 2.67538E-1 2.76672E-1 3.53104E-1 5.30007E-1 6.42473E-1 4.54007E-1 1.79129E-1 1.04674E-1 1.04542E-1 1.54605E-1 2.15335E-1 1.86522E-1 2.11177E-1 3.49879E-1 4.12225E-1 3.37535E-1 2.14714E-1 1.5905E-1 2.129E-1 2.32864E-1 1.83614E-1 1.53544E-1 1.96779E-1 2.90955E-1 3.13435E-1 2.30499E-1 1.76753E-1 2.01625E-1 3.3316E-1 3.4158E-1 2.34296E-1 1.55645E-1 1.24281E-1 1.33613E-1 2.2305E-1 1.73102E-1 8.58774E-2 2.49587E-1 2.24322E-1 2.72177E-1 -9999 -9999 -9999 -9999 -9999 -9999 -9999 -9999 -9999 -9999 -9999 -9999 -9999 -9999 -9999 -9999 -9999 -9999 -9999
-9999 -9999 -9999 -9999 -9999 -9999 -9999 -9999 -9999 -9999 -9999 -9999 -9999 -9999 -9999 -9999 -9999 -9999 -9999 -9999 -9999 -9999 -9999 -9999 -9999 -9999 -9999 -9999 -9999 -9999 -9999 -9999 -9999 -9999 -9999 -9999 -9999 -9999 -9999 -9999 -9999 -9999 -9999 -9999 -9999 -9999 -9999 -9999 -9999 -9999 -9999 -9999 -9999 -9999 -9999 -9999 -9999 -9999 -9999 -9999 -9999 -9999 -9999 -9999 -9999 -9999 -9999 -9999 -9999 -9999 -9999 -9999 -9999 -9999 -9999 -9999 -9999 -9999 -9999 -9999 -9999 -9999 -9999 -9999 -9999 -9999 -9999 -9999 -9999 -9999 -9999 -9999 -9999 -9999 -9999 -9999 -9999 -9999 -9999 -9999 -9999 -9999 -9999 -9999 -9999 -9999 -9999 -9999 -9999 -9999 -9999 -9999 -9999 -9999 -9999 -9999 -9999 -9999 -9999 -9999 -9999 -9999 -9999 -9999 -9999 -9999 -9999 -9999 -9999 -9999 -9999 -9999 -9999 -9999 -9999 -9999 3.36165E-1 3.3363E-1 3.38455E-1 3.52481E-1 4.07269E-1 4.83074E-1 4.30503E-1 4.28988E-1 4.28295E-1 4.28963E-1 4.55739E-1 4.53072E-1 4.79969E-1 5.33418E-1 5.34148E-1 5.6155E-1 6.14651E-1 6.6466E-1 6.85491E-1 6.85762E-1 6.85197E-1 6.37257E-1 6.11328E-1 5.8423E-1 5.57737E-1 6.0787E-1 7.05959E-1 6.77837E-1 6.07963E-1 5.70865E-1 6.02924E-1 3.14964E-1 3.32062E-1 3.26434E-1 3.18963E-1 3.00497E-1 2.78008E-1 2.60264E-1 2.36532E-1 2.4844E-1 1.92339E-1 1.74523E-1 2.25316E-1 2.87467E-1 6.74602E-1 6.64308E-1 5.98751E-1 4.83267E-1 3.90334E-1 3.5604E-1 3.61753E-1 4.70324E-1 6.2667E-1 6.78868E-1 6.77931E-1 6.78343E-1 6.78388E-1 6.81454E-1 6.66169E-1 6.09427E-1 4.9149E-1 3.28162E-1 1.90161E-1 1.3502E-1 1.25376E-1 1.33587E-1 1.70026E-1 1.9132E-1 2.05914E-1 2.09137E-1 1.94132E-1 2.3928E-1 3.87215E-1 6.04855E-1 5.18903E-1 2.47639E-1 1.32229E-1 1.13052E-1 1.34283E-1 1.52112E-1 1.26977E-1 1.40235E-1 1.88962E-1 2.12258E-1 1.5574E-1 1.15592E-1 1.20244E-1 1.54305E-1 1.48757E-1 1.53045E-1 1.66315E-1 1.98702E-1 2.52523E-1 1.91975E-1 1.01964E-1 6.31947E-2 8.5666E-2 1.70922E-1 2.26131E-1 2.30746E-1 2.58112E-1 1.59594E-1 2.01309E-1 1.02239E-1 1.10131E-1 7.23599E-2 3.46269E-1 3.39638E-1 3.13767E-1 -9999 -9999 -9999 -9999 -9999 -9999 -9999 -9999 -9999 -9999 -9999 -9999 -9999 -9999 -9999 -9999 -9999 -9999 -9999
-9999 -9999 -9999 -9999 -9999 -9999 -9999 -9999 -9999 -9999 -9999 -9999 -9999 -9999 -9999 -9999 -9999 -9999 -9999 -9999 -9999 -9999 -9999 -9999 -9999 -9999 -9999 -9999 -9999 -9999 -9999 -9999 -9999 -9999 -9999 -9999 -9999 -9999 -9999 -9999 -9999 -9999 -9999 -9999 -9999 -9999 -9999 -9999 -9999 -9999 -9999 -9999 -9999 -9999 -9999 -9999 -9999 -9999 -9999 -9999 -9999 -9999 -9999 -9999 -9999 -9999 -9999 -9999 -9999 -9999 -9999 -9999 -9999 -9999 -9999 -9999 -9999 -9999 -9999 -9999 -9999 -9999 -9999 -9999 -9999 -9999 -9999 -9999 -9999 -9999 -9999 -9999 -9999 -9999 -9999 -9999 -9999 -9999 -9999 -9999 -9999 -9999 -9999 -9999 -9999 -9999 -9999 -9999 -9999 -9999 -9999 -9999 -9999 -9999 -9999 -9999 -9999 -9999 -9999 -9999 -9999 -9999 -9999 -9999 -9999 -9999 -9999 -9999 -9999 -9999 -9999 -9999 -9999 -9999 -9999 -9999 3.3439E-1 3.31609E-1 3.3123E-1 3.3439E-1 3.39354E-1 3.72762E-1 4.25606E-1 3.98407E-1 4.23798E-1 4.27116E-1 4.50762E-1 4.77982E-1 5.05764E-1 5.33444E-1 5.85824E-1 6.11817E-1 6.34345E-1 6.58733E-1 6.34758E-1 6.09683E-1 5.83415E-1 5.56108E-1 5.54607E-1 4.98709E-1 6.02713E-1 6.29503E-1 6.56193E-1 6.35519E-1 6.8943E-1 6.28761E-1 6.01959E-1 6.23783E-1 3.21586E-1 3.28207E-1 3.2483E-1 3.04141E-1 2.78393E-1 2.58788E-1 2.46376E-1 2.6694E-1 1.74207E-1 1.88671E-1 2.63672E-1 6.8284E-1 6.72574E-1 6.01346E-1 4.967E-1 4.07744E-1 4.31719E-1 4.24066E-1 3.60795E-1 6.54941E-1 6.53934E-1 5.74142E-1 5.3506E-1 5.4182E-1 6.02716E-1 6.68517E-1 6.69207E-1 6.64629E-1 5.03677E-1 4.94229E-1 2.93864E-1 2.36026E-1 2.00423E-1 1.48804E-1 1.36116E-1 1.49239E-1 1.58818E-1 1.2925E-1 1.078E-1 1.31013E-1 2.36196E-1 5.15761E-1 6.40028E-1 4.94445E-1 3.45433E-1 2.87872E-1 2.74747E-1 1.90504E-1 1.27454E-1 1.34909E-1 1.56398E-1 1.44553E-1 9.84992E-2 7.3479E-2 8.66774E-2 1.00433E-1 9.82637E-2 1.0214E-1 1.02421E-1 1.13584E-1 1.56699E-1 1.29132E-1 6.45851E-2 3.84462E-2 4.978E-2 6.75331E-2 8.59503E-2 1.14673E-1 1.37184E-1 1.52579E-1 1.86302E-1 7.32157E-2 5.74608E-2 4.65929E-2 3.74844E-1 3.6848E-1 -9999 -9999 -9999 -9999 -9999 -9999 -9999 -9999 -9999 -9999 -9999 -9999 -9999 -9999 -9999 -9999 -9999 -9999 -9999 -9999
-9999 -9999 -9999 -9999 -9999 -9999 -9999 -9999 -9999 -9999 -9999 -9999 -9999 -9999 -9999 -9999 -9999 -9999 -9999 -9999 -9999 -9999 -9999 -9999 -9999 -9999 -9999 -9999 -9999 -9999 -9999 -9999 -9999 -9999 -9999 -9999 -9999 -9999 -9999 -9999 -9999 -9999 -9999 -9999 -9999 -9999 -9999 -9999 -9999 -9999 -9999 -9999 -9999 -9999 -9999 -9999 -9999 -9999 -9999 -9999 -9999 -9999 -9999 -9999 -9999 -9999 -9999 -9999 -9999 -9999 -9999 -9999 -9999 -9999 -9999 -9999 -9999 -9999 -9999 -9999 -9999 -9999 -9999 -9999 -9999 -9999 -9999 -9999 -9999 -9999 -9999 -9999 -9999 -9999 -9999 -9999 -9999 -9999 -9999 -9999 -9999 -9999 -9999 -9999 -9999 -9999 -9999 -9999 -9999 -9999 -9999 -9999 -9999 -9999 -9999 -9999 -9999 -9999 -9999 -9999 -9999 -9999 -9999 -9999 -9999 -9999 -9999 -9999 -9999 -9999 -9999 -9999 -9999 -9999 3.39475E-1 3.37055E-1 3.33756E-1 3.32113E-1 3.27716E-1 3.26964E-1 3.27716E-1 3.30228E-1 3.32245E-1 3.33383E-1 3.33009E-1 3.85528E-1 4.16456E-1 4.48772E-1 4.76597E-1 5.03904E-1 5.04664E-1 5.27841E-1 5.27972E-1 5.02132E-1 5.02341E-1 5.27894E-1 5.00481E-1 4.9946E-1 4.69849E-1 5.48888E-1 6.01232E-1 6.02236E-1 6.03265E-1 6.54323E-1 6.57963E-1 6.61969E-1 6.12263E-1 6.20712E-1 3.27604E-1 3.1813E-1 3.48086E-1 3.26632E-1 3.02629E-1 2.70746E-1 2.83337E-1 2.07903E-1 1.86044E-1 2.02593E-1 3.02807E-1 6.81591E-1 6.68829E-1 4.96376E-1 5.19161E-1 4.43202E-1 3.72307E-1 3.4832E-1 6.7674E-1 6.68743E-1 6.05942E-1 4.26131E-1 3.34543E-1 3.61457E-1 4.11741E-1 4.15584E-1 4.75152E-1 6.12264E-1 6.61769E-1 6.37406E-1 5.33925E-1 4.72956E-1 3.52677E-1 2.23272E-1 1.42261E-1 1.01361E-1 9.67537E-2 8.58014E-2 9.01949E-2 1.15822E-1 1.95572E-1 4.27135E-1 5.70019E-1 5.47695E-1 5.30513E-1 5.45496E-1 5.37201E-1 4.00276E-1 3.04274E-1 3.0287E-1 3.29581E-1 2.69734E-1 1.58652E-1 9.53072E-2 6.89203E-2 6.0495E-2 6.07713E-2 5.2318E-2 4.59858E-2 5.30541E-2 7.02806E-2 5.93306E-2 4.35427E-2 4.37832E-2 5.33155E-2 5.29145E-2 5.53733E-2 7.41763E-2 1.12818E-1 1.66308E-1 2.31152E-1 3.39376E-1 3.96947E-1 4.32344E-1 3.98515E-1 3.82523E-1 -9999 -9999 -9999 -9999 -9999 -9999 -9999 -9999 -9999 -9999 -9999 -9999 3.47539E-1 2.72272E-1 2.56152E-1 -9999 -9999 -9999 -9999 -9999
-9999 -9999 -9999 -9999 -9999 -9999 -9999 -9999 -9999 -9999 -9999 -9999 -9999 -9999 -9999 -9999 -9999 -9999 -9999 -9999 -9999 -9999 -9999 -9999 -9999 -9999 -9999 -9999 -9999 -9999 -9999 -9999 -9999 -9999 -9999 -9999 -9999 -9999 -9999 -9999 -9999 -9999 -9999 -9999 -9999 -9999 -9999 -9999 -9999 -9999 -9999 -9999 -9999 -9999 -9999 -9999 -9999 -9999 -9999 -9999 -9999 -9999 -9999 -9999 -9999 -9999 -9999 -9999 -9999 -9999 -9999 -9999 -9999 -9999 -9999 -9999 -9999 -9999 -9999 -9999 -9999 -9999 -9999 -9999 -9999 -9999 -9999 -9999 -9999 -9999 -9999 -9999 -9999 -9999 -9999 -9999 -9999 -9999 -9999 -9999 -9999 -9999 -9999 -9999 -9999 -9999 -9999 -9999 -9999 -9999 -9999 -9999 -9999 -9999 -9999 -9999 -9999 -9999 -9999 -9999 -9999 -9999 -9999 -9999 -9999 -9999 -9999 -9999 -9999 -9999 -9999 -9999 -9999 3.39603E-1 3.3922E-1 3.37691E-1 3.3515E-1 3.30606E-1 3.29096E-1 3.2759E-1 3.26713E-1 3.26088E-1 3.25713E-1 3.23224E-1 3.24844E-1 3.26719E-1 3.286E-1 3.31746E-1 3.84989E-1 4.12871E-1 4.68771E-1 4.45543E-1 4.46546E-1 4.99669E-1 5.26588E-1 4.99617E-1 4.16746E-1 4.14672E-1 4.69222E-1 4.96875E-1 4.98499E-1 5.25578E-1 5.26152E-1 5.79139E-1 6.04301E-1 6.57783E-1 6.60894E-1 6.18903E-1 6.27917E-1 3.33979E-1 3.30019E-1 3.20749E-1 3.09151E-1 2.75681E-1 2.43291E-1 1.86807E-1 2.01445E-1 2.58182E-1 3.25144E-1 3.73464E-1 4.51056E-1 5.58976E-1 4.97336E-1 4.06081E-1 4.19109E-1 6.01142E-1 6.51662E-1 6.17104E-1 4.68971E-1 3.20754E-1 2.46319E-1 2.47748E-1 2.42031E-1 2.41327E-1 3.06374E-1 4.40835E-1 5.89701E-1 6.47075E-1 6.50625E-1 5.54006E-1 3.49838E-1 1.8154E-1 1.06618E-1 7.08951E-2 7.70498E-2 1.2122E-1 2.07399E-1 2.73167E-1 3.01732E-1 3.65744E-1 3.46106E-1 2.89434E-1 3.46531E-1 4.81108E-1 5.51677E-1 4.72862E-1 3.97064E-1 3.87215E-1 3.7013E-1 3.83685E-1 3.31121E-1 2.10673E-1 1.37558E-1 1.02876E-1 8.16188E-2 5.41717E-2 3.26626E-2 2.95326E-2 3.01873E-2 3.11161E-2 4.46408E-2 9.84006E-2 1.46817E-1 1.21838E-1 9.28413E-2 1.02207E-1 1.50692E-1 2.34477E-1 3.32134E-1 3.77E-1 4.00818E-1 4.01279E-1 3.78902E-1 -9999 -9999 -9999 -9999 -9999 -9999 -9999 -9999 -9999 -9999 -9999 -9999 3.94535E-1 3.26103E-1 2.60622E-1 1.88094E-1 2.10903E-1 -9999 -9999 -9999 -9999
-9999 -9999 -9999 -9999 -9999 -9999 -9999 -9999 -9999 -9999 -9999 -9999 -9999 -9999 -9999 -9999 -9999 -9999 -9999 -9999 -9999 -9999 -9999 -9999 -9999 -9999 -9999 -9999 -9999 -9999 -9999 -9999 -9999 -9999 -9999 -9999 -9999 -9999 -9999 -9999 -9999 -9999 -9999 -9999 -9999 -9999 -9999 -9999 -9999 -9999 -9999 -9999 -9999 -9999 -9999 -9999 -9999 -9999 -9999 -9999 -9999 -9999 -9999 -9999 -9999 -9999 -9999 -9999 -9999 -9999 -9999 -9999 -9999 -9999 -9999 -9999 -9999 -9999 -9999 -9999 -9999 -9999 -9999 -9999 -9999 -9999 -9999 -9999 -9999 -9999 -9999 -9999 -9999 -9999 -9999 -9999 -9999 -9999 -9999 -9999 -9999 -9999 -9999 -9999 -9999 -9999 -9999 -9999 -9999 -9999 -9999 -9999 -9999 -9999 -9999 -9999 -9999 -9999 -9999 -9999 -9999 -9999 -9999 -9999 -9999 -9999 -9999 -9999 -9999 -9999 -9999 -9999 3.39348E-1 3.38837E-1 3.38965E-1 3.38582E-1 3.33383E-1 3.31867E-1 3.0736E-1 3.06029E-1 3.04701E-1 3.26338E-1 3.2285E-1 3.2285E-1 3.23722E-1 3.23597E-1 3.22602E-1 3.23099E-1 3.22483E-1 3.25724E-1 3.52002E-1 3.80022E-1 4.36844E-1 4.71181E-1 4.95565E-1 4.17657E-1 4.17479E-1 4.95853E-1 5.75176E-1 5.77427E-1 6.307E-1 6.57208E-1 6.55041E-1 6.31343E-1 6.57122E-1 6.76369E-1 6.50492E-1 6.1845E-1 6.10719E-1 6.04946E-1 3.23891E-1 3.10052E-1 3.17909E-1 2.85055E-1 2.22174E-1 2.01664E-1 2.19344E-1 3.48007E-1 3.7393E-1 4.7428E-1 4.47582E-1 5.27267E-1 4.76762E-1 4.78645E-1 6.14707E-1 5.74927E-1 5.49347E-1 4.85065E-1 3.42187E-1 2.28698E-1 2.28618E-1 2.60482E-1 2.14331E-1 1.64185E-1 1.88424E-1 2.37192E-1 3.80217E-1 5.70261E-1 5.74968E-1 4.98743E-1 2.82489E-1 1.14008E-1 6.04758E-2 5.35567E-2 8.01051E-2 1.71873E-1 3.82542E-1 5.07606E-1 3.95766E-1 2.29377E-1 1.42973E-1 1.22871E-1 1.7308E-1 3.39187E-1 3.60289E-1 2.21144E-1 1.54105E-1 1.41516E-1 1.48658E-1 2.09142E-1 3.36375E-1 3.58274E-1 2.91133E-1 2.23738E-1 1.71716E-1 9.88422E-2 4.33315E-2 2.71588E-2 2.54711E-2 3.6479E-2 8.67751E-2 2.57053E-1 1.59188E-1 2.09672E-1 1.65646E-1 2.08074E-1 2.65947E-1 3.63924E-1 3.68655E-1 4.02293E-1 4.07754E-1 3.83885E-1 3.57911E-1 -9999 -9999 -9999 -9999 -9999 -9999 -9999 -9999 -9999 -9999 -9999 -9999 4.13486E-1 3.54976E-1 2.89308E-1 2.1188E-1 2.45033E-1 -9999 -9999 -9999 -9999
-9999 -9999 -9999 -9999 -9999 -9999 -9999 -9999 -9999 -9999 -9999 -9999 -9999 -9999 -9999 -9999 -9999 -9999 -9999 -9999 -9999 -9999 -9999 -9999 -9999 -9999 -9999 -9999 -9999 -9999 -9999 -9999 -9999 -9999 -9999 -9999 -9999 -9999 -9999 -9999 -9999 -9999 -9999 -9999 -9999 -9999 -9999 -9999 -9999 -9999 -9999 -9999 -9999 -9999 -9999 -9999 -9999 -9999 -9999 -9999 -9999 -9999 -9999 -9999 -9999 -9999 -9999 -9999 -9999 -9999 -9999 -9999 -9999 -9999 -9999 -9999 -9999 -9999 -9999 -9999 -9999 -9999 -9999 -9999 -9999 -9999 -9999 -9999 -9999 -9999 -9999 -9999 -9999 -9999 -9999 -9999 -9999 -9999 -9999 -9999 -9999 -9999 -9999 -9999 -9999 -9999 -9999 -9999 -9999 -9999 -9999 -9999 -9999 -9999 -9999 -9999 -9999 -9999 -9999 -9999 -9999 -9999 -9999 -9999 -9999 -9999 -9999 -9999 -9999 -9999 -9999 -9999 3.38582E-1 3.37818E-1 3.34902E-1 3.11617E-1 3.10276E-1 3.0918E-1 3.07966E-1 3.07118E-1 3.03142E-1 3.01701E-1 3.00623E-1 3.22726E-1 3.23473E-1 3.23722E-1 3.20497E-1 3.20001E-1 3.45281E-1 3.25474E-1 3.27477E-1 3.27101E-1 3.51483E-1 3.75747E-1 3.78822E-1 4.35451E-1 5.47175E-1 5.48369E-1 5.23487E-1 5.77708E-1 6.28949E-1 6.8015E-1 7.04135E-1 7.14451E-1 6.88761E-1 6.53541E-1 6.3906E-1 6.05864E-1 5.96749E-1 5.95824E-1 3.55161E-1 3.03926E-1 3.11173E-1 2.62439E-1 2.21035E-1 2.02661E-1 2.80592E-1 5.03232E-1 5.2899E-1 4.99591E-1 3.90896E-1 4.15467E-1 4.41976E-1 4.4438E-1 6.4686E-1 5.98741E-1 5.65924E-1 5.94888E-1 4.58333E-1 4.03526E-1 4.8136E-1 3.97322E-1 2.58229E-1 1.41916E-1 1.24285E-1 1.63982E-1 2.98856E-1 4.72741E-1 4.67114E-1 3.63701E-1 2.0492E-1 7.88426E-2 4.77472E-2 5.15446E-2 7.55538E-2 1.65521E-1 4.06804E-1 5.09165E-1 3.27528E-1 1.58933E-1 8.62865E-2 7.18785E-2 1.07299E-1 2.47366E-1 3.24565E-1 1.71538E-1 8.12863E-2 5.0948E-2 5.07964E-2 8.52992E-2 1.74293E-1 2.01623E-1 1.89617E-1 1.24128E-1 1.13253E-1 1.17915E-1 8.20173E-2 5.21296E-2 5.08302E-2 7.76498E-2 1.87836E-1 1.55325E-1 1.14693E-1 9.63128E-2 6.87241E-2 6.97296E-2 4.20584E-2 3.90351E-1 4.15283E-1 4.12489E-1 3.91265E-1 3.65E-1 3.44352E-1 -9999 -9999 -9999 -9999 -9999 -9999 -9999 -9999 -9999 -9999 -9999 -9999 -9999 -9999 -9999 -9999 -9999 -9999 -9999 -9999 -9999
-9999 -9999 -9999 -9999 -9999 -9999 -9999 -9999 -9999 -9999 -9999 -9999 -9999 -9999 -9999 -9999 -9999 -9999 -9999 -9999 -9999 -9999 -9999 -9999 -9999 -9999 -9999 -9999 -9999 -9999 -9999 -9999 -9999 -9999 -9999 -9999 -9999 -9999 -9999 -9999 -9999 -9999 -9999 -9999 -9999 -9999 -9999 -9999 -9999 -9999 -9999 -9999 -9999 -9999 -9999 -9999 -9999 -9999 -9999 -9999 -9999 -9999 -9999 -9999 -9999 -9999 -9999 -9999 -9999 -9999 -9999 -9999 -9999 -9999 -9999 -9999 -9999 -9999 -9999 -9999 -9999 -9999 -9999 -9999 -9999 -9999 -9999 -9999 -9999 -9999 -9999 -9999 -9999 -9999 -9999 -9999 -9999 -9999 -9999 -9999 -9999 -9999 -9999 -9999 -9999 -9999 -9999 -9999 -9999 -9999 -9999 -9999 -9999 -9999 -9999 -9999 -9999 -9999 -9999 -9999 -9999 -9999 -9999 -9999 -9999 -9999 -9999 -9999 -9999 -9999 -9999 3.15777E-1 3.15408E-1 3.12105E-1 3.11617E-1 3.10885E-1 3.0991E-1 3.09059E-1 3.09059E-1 3.29228E-1 3.28474E-1 3.26094E-1 3.01102E-1 3.00144E-1 3.00264E-1 3.20373E-1 3.20621E-1 3.21365E-1 3.2485E-1 4.04619E-1 4.37404E-1 3.85676E-1 3.57348E-1 3.50711E-1 3.47091E-1 3.74146E-1 4.30002E-1 4.08058E-1 4.60291E-1 5.18893E-1 5.99606E-1 6.5198E-1 6.29951E-1 6.56295E-1 7.04812E-1 6.82554E-1 6.63555E-1 6.44613E-1 6.12539E-1 6.1826E-1 5.7552E-1 3.0649E-1 3.30103E-1 2.42251E-1 2.39835E-1 4.21323E-1 5.24559E-1 5.25316E-1 3.93518E-1 4.41175E-1 4.39238E-1 3.88179E-1 3.89674E-1 4.68335E-1 5.22023E-1 5.74766E-1 6.26811E-1 6.79619E-1 6.10453E-1 6.55191E-1 6.5101E-1 6.33541E-1 3.48858E-1 1.98284E-1 1.53762E-1 1.65302E-1 2.40284E-1 3.78901E-1 4.05858E-1 2.44654E-1 1.06591E-1 5.13895E-2 4.10241E-2 5.23322E-2 9.7611E-2 2.31622E-1 4.1926E-1 3.75656E-1 2.792E-1 1.82624E-1 9.66109E-2 6.14622E-2 7.9142E-2 1.85216E-1 3.51487E-1 3.2169E-1 1.41625E-1 5.16782E-2 3.43429E-2 5.08971E-2 7.25837E-2 6.54554E-2 6.71019E-2 4.8793E-2 4.42806E-2 7.64765E-2 1.57738E-1 1.70715E-1 1.90177E-1 2.20594E-1 2.33736E-1 1.35591E-1 8.54476E-2 6.83564E-2 5.464E-2 4.22193E-1 4.0146E-1 4.14817E-1 4.12954E-1 3.95847E-1 3.71788E-1 3.44871E-1 3.32319E-1 -9999 -9999 -9999 -9999 -9999 -9999 -9999 -9999 -9999 -9999 -9999 -9999 -9999 -9999 -9999 -9999 -9999 -9999 -9999 -9999 -9999
-9999 -9999 -9999 -9999 -9999 -9999 -9999 -9999 -9999 -9999 -9999 -9999 -9999 -9999 -9999 -9999 -9999 -9999 -9999 -9999 -9999 -9999 -9999 -9999 -9999 -9999 -9999 -9999 -9999 -9999 -9999 -9999 -9999 -9999 -9999 -9999 -9999 -9999 -9999 -9999 -9999 -9999 -9999 -9999 -9999 -9999 -9999 -9999 -9999 -9999 -9999 -9999 -9999 -9999 -9999 -9999 -9999 -9999 -9999 -9999 -9999 -9999 -9999 -9999 -9999 -9999 -9999 -9999 -9999 -9999 -9999 -9999 -9999 -9999 -9999 -9999 -9999 -9999 -9999 -9999 -9999 -9999 -9999 -9999 -9999 -9999 -9999 -9999 -9999 -9999 -9999 -9999 -9999 -9999 -9999 -9999 -9999 -9999 -9999 -9999 -9999 -9999 -9999 -9999 -9999 -9999 -9999 -9999 -9999 -9999 -9999 -9999 -9999 -9999 -9999 -9999 -9999 -9999 -9999 -9999 -9999 -9999 -9999 -9999 -9999 -9999 -9999 -9999 -9999 -9999 -9999 3.14303E-1 3.11617E-1 3.11739E-1 3.11861E-1 3.11007E-1 3.10154E-1 3.09545E-1 3.30108E-1 3.31116E-1 3.30486E-1 3.28725E-1 3.2697E-1 3.2211E-1 3.20497E-1 3.20125E-1 3.20373E-1 3.20869E-1 3.23105E-1 3.29234E-1 3.85541E-1 4.70345E-1 4.97792E-1 4.18396E-1 4.11913E-1 3.82041E-1 3.52273E-1 3.74552E-1 3.74019E-1 3.76955E-1 4.35877E-1 5.4508E-1 5.46846E-1 6.00637E-1 6.50465E-1 6.53342E-1 6.5403E-1 6.54078E-1 6.55665E-1 6.45492E-1 6.08067E-1 4.87739E-1 4.45276E-1 2.83903E-1 3.94119E-1 4.19008E-1 3.94444E-1 3.93543E-1 3.42472E-1 3.40751E-1 3.39646E-1 3.87831E-1 5.95768E-1 6.70077E-1 6.69196E-1 4.14297E-1 5.7092E-1 7.01193E-1 6.955E-1 5.48629E-1 6.48756E-1 6.82051E-1 5.40558E-1 4.11377E-1 2.98672E-1 1.96389E-1 1.84908E-1 2.717E-1 2.48765E-1 1.29399E-1 6.25128E-2 5.26825E-2 6.45439E-2 8.9763E-2 1.74506E-1 3.8369E-1 4.12415E-1 2.23436E-1 1.26521E-1 1.22027E-1 9.46266E-2 5.47314E-2 4.91932E-2 9.73298E-2 2.47856E-1 3.20171E-1 2.27968E-1 8.25919E-2 3.4042E-2 3.56174E-2 5.37384E-2 5.4722E-2 5.31925E-2 4.50501E-2 4.39157E-2 7.08295E-2 1.86853E-1 2.75531E-1 2.07671E-1 1.09926E-1 1.33135E-1 7.59196E-2 2.55939E-1 3.28359E-1 3.70348E-1 3.92269E-1 3.98695E-1 3.92269E-1 3.87157E-1 3.75383E-1 3.55354E-1 3.31977E-1 -9999 -9999 -9999 -9999 -9999 -9999 -9999 -9999 -9999 -9999 -9999 -9999 -9999 -9999 -9999 -9999 -9999 -9999 -9999 -9999 -9999 -9999
-9999 -9999 -9999 -9999 -9999 -9999 -9999 -9999 -9999 -9999 -9999 -9999 -9999 -9999 -9999 -9999 -9999 -9999 -9999 -9999 -9999 -9999 -9999 -9999 -9999 -9999 -9999 -9999 -9999 -9999 -9999 -9999 -9999 -9999 -9999 -9999 -9999 -9999 -9999 -9999 -9999 -9999 -9999 -9999 -9999 -9999 -9999 -9999 -9999 -9999 -9999 -9999 -9999 -9999 -9999 -9999 -9999 -9999 -9999 -9999 -9999 -9999 -9999 -9999 -9999 -9999 -9999 -9999 -9999 -9999 -9999 -9999 -9999 -9999 -9999 -9999 -9999 -9999 -9999 -9999 -9999 -9999 -9999 -9999 -9999 -9999 -9999 -9999 -9999 -9999 -9999 -9999 -9999 -9999 -9999 -9999 -9999 -9999 -9999 -9999 -9999 -9999 -9999 -9999 -9999 -9999 -9999 -9999 -9999 -9999 -9999 -9999 -9999 -9999 -9999 -9999 -9999 -9999 -9999 -9999 -9999 -9999 -9999 -9999 -9999 -9999 -9999 -9999 -9999 -9999 -9999 -9999 -9999 3.10276E-1 3.11129E-1 3.11373E-1 3.09065E-1 3.32504E-1 3.33515E-1 3.33768E-1 3.34021E-1 3.35669E-1 3.33901E-1 3.32005E-1 3.28606E-1 3.251E-1 3.22234E-1 3.20869E-1 3.17659E-1 3.42334E-1 3.49934E-1 3.91219E-1 5.24611E-1 4.99337E-1 4.72669E-1 4.95103E-1 4.94422E-1 4.67561E-1 4.91907E-1 4.30427E-1 4.01346E-1 4.02851E-1 4.03816E-1 4.62513E-1 5.43711E-1 6.47099E-1 5.47582E-1 5.74194E-1 6.02403E-1 6.56374E-1 6.10538E-1 5.57776E-1 3.81038E-1 3.87958E-1 4.23991E-1 3.972E-1 4.73191E-1 5.24559E-1 3.94419E-1 4.18804E-1 3.92468E-1 3.91894E-1 4.17402E-1 4.42157E-1 4.66692E-1 4.66301E-1 4.36925E-1 4.10851E-1 4.62712E-1 6.93482E-1 6.78534E-1 6.92756E-1 5.86975E-1 5.29519E-1 3.76318E-1 2.24731E-1 1.51584E-1 1.40938E-1 1.04096E-1 6.93285E-2 6.42966E-2 9.97908E-2 1.80909E-1 2.74014E-1 4.37673E-1 5.65989E-1 4.31175E-1 1.75446E-1 6.32143E-2 5.59077E-2 5.05184E-2 3.41667E-2 3.3272E-2 5.73499E-2 1.07064E-1 1.229E-1 1.23107E-1 7.31803E-2 3.65723E-2 4.28873E-2 1.10414E-1 1.68893E-1 2.29547E-1 1.64074E-1 1.33978E-1 1.52986E-1 2.23644E-1 1.424E-1 1.13807E-1 6.84611E-2 8.54057E-2 2.44303E-1 2.38023E-1 2.49633E-1 3.25369E-1 3.56761E-1 3.75921E-1 3.66511E-1 3.59764E-1 3.55354E-1 3.41841E-1 3.24358E-1 -9999 -9999 -9999 -9999 -9999 -9999 -9999 -9999 -9999 -9999 -9999 -9999 -9999 -9999 -9999 -9999 -9999 -9999 -9999 -9999 -9999 -9999
-9999 -9999 -9999 -9999 -9999 -9999 -9999 -9999 -9999 -9999 -9999 -9999 -9999 -9999 -9999 -9999 -9999 -9999 -9999 -9999 -9999 -9999 -9999 -9999 -9999 -9999 -9999 -9999 -9999 -9999 -9999 -9999 -9999 -9999 -9999 -9999 -9999 -9999 -9999 -9999 -9999 -9999 -9999 -9999 -9999 -9999 -9999 -9999 -9999 -9999 -9999 -9999 -9999 -9999 -9999 -9999 -9999 -9999 -9999 -9999 -9999 -9999 -9999 -9999 -9999 -9999 -9999 -9999 -9999 -9999 -9999 -9999 -9999 -9999 -9999 -9999 -9999 -9999 -9999 -9999 -9999 -9999 -9999 -9999 -9999 -9999 -9999 -9999 -9999 -9999 -9999 -9999 -9999 -9999 -9999 -9999 -9999 -9999 -9999 -9999 -9999 -9999 -9999 -9999 -9999 -9999 -9999 -9999 -9999 -9999 -9999 -9999 -9999 -9999 -9999 -9999 -9999 -9999 -9999 -9999 -9999 -9999 -9999 -9999 -9999 -9999 -9999 -9999 -9999 -9999 -9999 -9999 -9999 3.08816E-1 3.10519E-1 3.11256E-1 3.39998E-1 3.45382E-1 3.46799E-1 3.44225E-1 3.44867E-1 3.70991E-1 3.96615E-1 3.71578E-1 3.69586E-1 3.61141E-1 3.29863E-1 3.21867E-1 3.19264E-1 3.18152E-1 3.42078E-1 3.49028E-1 3.89323E-1 4.67874E-1 4.96177E-1 5.49545E-1 5.75901E-1 5.7585E-1 5.99002E-1 4.66466E-1 5.36127E-1 4.55212E-1 5.07912E-1 4.30713E-1 4.34205E-1 4.89245E-1 4.90318E-1 5.1796E-1 5.98457E-1 7.05436E-1 6.75179E-1 6.13669E-1 6.1006E-1 5.21415E-1 6.43727E-1 6.08062E-1 5.11597E-1 4.74633E-1 5.13036E-1 6.01261E-1 5.58595E-1 6.29249E-1 6.78132E-1 6.24095E-1 4.68657E-1 6.95041E-1 7.03305E-1 4.63729E-1 3.85255E-1 6.98428E-1 6.84108E-1 6.8823E-1 5.91342E-1 5.75739E-1 4.15271E-1 2.35016E-1 1.27359E-1 7.54206E-2 4.95803E-2 5.31498E-2 8.76473E-2 1.71216E-1 3.49237E-1 5.50288E-1 6.32196E-1 5.87693E-1 4.01651E-1 1.49807E-1 5.76841E-2 4.63956E-2 4.36557E-2 3.32683E-2 2.99788E-2 3.85587E-2 4.44512E-2 4.07682E-2 4.02149E-2 3.60636E-2 3.23799E-2 5.16131E-2 1.49385E-1 3.05631E-1 2.83059E-1 3.78933E-1 3.12305E-1 2.7679E-1 2.6763E-1 1.93891E-1 1.70044E-1 1.19902E-1 4.93989E-2 3.16732E-1 2.97942E-1 2.73619E-1 2.92752E-1 3.33765E-1 3.52805E-1 3.46258E-1 3.37189E-1 3.35391E-1 3.2731E-1 3.15586E-1 -9999 -9999 -9999 -9999 -9999 -9999 -9999 -9999 -9999 -9999 -9999 -9999 -9999 -9999 -9999 -9999 -9999 -9999 -9999 -9999 -9999 -9999
-9999 -9999 -9999 -9999 -9999 -9999 -9999 -9999 -9999 -9999 -9999 -9999 -9999 -9999 -9999 -9999 -9999 -9999 -9999 -9999 -9999 -9999 -9999 -9999 -9999 -9999 -9999 -9999 -9999 -9999 -9999 -9999 -9999 -9999 -9999 -9999 -9999 -9999 -9999 -9999 -9999 -9999 -9999 -9999 -9999 -9999 -9999 -9999 -9999 -9999 -9999 -9999 -9999 -9999 -9999 -9999 -9999 -9999 -9999 -9999 -9999 -9999 -9999 -9999 -9999 -9999 -9999 -9999 -9999 -9999 -9999 -9999 -9999 -9999 -9999 -9999 -9999 -9999 -9999 -9999 -9999 -9999 -9999 -9999 -9999 -9999 -9999 -9999 -9999 -9999 -9999 -9999 -9999 -9999 -9999 -9999 -9999 -9999 -9999 -9999 -9999 -9999 -9999 -9999 -9999 -9999 -9999 -9999 -9999 -9999 -9999 -9999 -9999 -9999 -9999 -9999 -9999 -9999 -9999 -9999 -9999 -9999 -9999 -9999 -9999 -9999 -9999 -9999 -9999 -9999 -9999 -9999 3.07603E-1 3.08937E-1 3.11623E-1 3.42813E-1 3.74363E-1 4.01154E-1 4.26945E-1 3.72484E-1 3.96991E-1 4.24443E-1 4.51913E-1 4.25826E-1 3.98924E-1 3.93893E-1 3.6536E-1 3.56173E-1 3.51489E-1 3.48899E-1 3.44644E-1 3.3991E-1 3.69633E-1 4.33499E-1 4.92902E-1 4.68135E-1 4.95365E-1 5.22711E-1 4.92806E-1 4.65171E-1 4.90292E-1 4.90161E-1 5.16861E-1 5.42359E-1 4.62002E-1 4.31969E-1 4.58184E-1 4.86243E-1 5.66782E-1 5.96323E-1 6.74325E-1 6.77945E-1 6.79201E-1 6.99883E-1 5.46724E-1 5.54559E-1 5.28591E-1 6.04973E-1 5.43085E-1 4.69019E-1 5.18185E-1 4.73933E-1 4.49309E-1 5.44388E-1 5.37714E-1 5.50754E-1 6.23769E-1 5.96609E-1 5.67074E-1 6.90043E-1 6.10967E-1 6.05961E-1 5.97198E-1 5.62388E-1 4.53102E-1 2.93257E-1 1.29592E-1 5.81976E-2 4.25974E-2 5.20145E-2 8.55502E-2 1.50437E-1 3.51454E-1 6.10335E-1 6.03454E-1 5.41934E-1 3.4003E-1 1.71214E-1 1.11621E-1 1.13168E-1 1.05568E-1 7.64201E-2 5.80596E-2 5.64447E-2 4.07843E-2 2.92259E-2 2.74306E-2 3.55311E-2 3.9092E-2 4.41398E-2 7.56932E-2 1.34704E-1 2.90914E-1 1.53015E-1 1.23754E-1 1.15664E-1 8.2406E-2 6.99695E-2 7.73627E-2 2.81652E-1 3.29796E-1 3.62243E-1 3.51667E-1 3.08572E-1 3.03844E-1 3.30359E-1 3.35903E-1 3.31209E-1 3.22759E-1 3.18994E-1 3.1269E-1 3.05312E-1 -9999 -9999 -9999 -9999 -9999 -9999 -9999 -9999 -9999 -9999 -9999 -9999 -9999 -9999 -9999 -9999 -9999 -9999 -9999 -9999 -9999 -9999
-9999 -9999 -9999 -9999 -9999 -9999 -9999 -9999 -9999 -9999 -9999 -9999 -9999 -9999 -9999 -9999 -9999 -9999 -9999 -9999 -9999 -9999 -9999 -9999 -9999 -9999 -9999 -9999 -9999 -9999 -9999 -9999 -9999 -9999 -9999 -9999 -9999 -9999 -9999 -9999 -9999 -9999 -9999 -9999 -9999 -9999 -9999 -9999 -9999 -9999 -9999 -9999 -9999 -9999 -9999 -9999 -9999 -9999 -9999 -9999 -9999 -9999 -9999 -9999 -9999 -9999 -9999 -9999 -9999 -9999 -9999 -9999 -9999 -9999 -9999 -9999 -9999 -9999 -9999 -9999 -9999 -9999 -9999 -9999 -9999 -9999 -9999 -9999 -9999 -9999 -9999 -9999 -9999 -9999 -9999 -9999 -9999 -9999 -9999 -9999 -9999 -9999 -9999 -9999 -9999 -9999 -9999 -9999 -9999 -9999 -9999 -9999 -9999 -9999 -9999 -9999 -9999 -9999 -9999 -9999 -9999 -9999 -9999 -9999 -9999 -9999 -9999 -9999 -9999 -9999 -9999 -9999 3.03743E-1 3.07487E-1 3.42172E-1 3.74535E-1 3.76058E-1 4.02565E-1 4.51186E-1 4.23624E-1 3.72484E-1 4.75926E-1 4.78331E-1 4.78671E-1 4.48498E-1 4.21664E-1 4.20233E-1 3.93568E-1 3.92893E-1 4.17389E-1 3.799E-1 3.44136E-1 3.40804E-1 3.96161E-1 4.56194E-1 4.37417E-1 4.673E-1 4.93461E-1 5.21753E-1 5.48153E-1 5.48023E-1 5.21962E-1 5.48127E-1 5.46621E-1 5.13285E-1 4.30998E-1 5.36133E-1 5.11557E-1 5.38933E-1 6.42523E-1 6.8939E-1 7.00248E-1 6.92362E-1 6.46029E-1 4.67118E-1 5.75082E-1 6.01911E-1 5.27607E-1 5.48279E-1 4.71175E-1 3.93455E-1 4.14231E-1 4.07861E-1 4.02868E-1 4.29082E-1 3.96207E-1 5.83025E-1 5.19992E-1 6.94728E-1 5.97702E-1 4.79782E-1 4.10262E-1 3.81417E-1 3.69985E-1 3.31893E-1 2.16568E-1 1.05891E-1 7.70362E-2 6.34992E-2 8.92243E-2 1.39397E-1 1.98683E-1 3.41585E-1 5.6824E-1 6.36132E-1 6.01857E-1 4.65377E-1 4.32326E-1 3.9483E-1 4.08443E-1 3.62884E-1 2.76712E-1 2.08253E-1 1.93932E-1 1.28558E-1 6.46931E-2 5.5292E-2 7.14715E-2 8.8485E-2 6.82804E-2 6.47892E-2 7.6854E-2 9.40551E-2 1.3619E-1 1.92676E-1 2.18925E-1 2.35019E-1 2.8003E-1 3.14325E-1 3.45292E-1 3.62686E-1 3.57989E-1 3.56226E-1 3.23681E-1 3.24944E-1 3.24944E-1 3.24861E-1 3.20246E-1 3.15252E-1 3.103E-1 3.0328E-1 2.99641E-1 -9999 -9999 -9999 -9999 -9999 -9999 -9999 -9999 -9999 -9999 -9999 -9999 -9999 -9999 -9999 -9999 -9999 -9999 -9999 -9999 -9999 -9999
-9999 -9999 -9999 -9999 -9999 -9999 -9999 -9999 -9999 -9999 -9999 -9999 -9999 -9999 -9999 -9999 -9999 -9999 -9999 -9999 -9999 -9999 -9999 -9999 -9999 -9999 -9999 -9999 -9999 -9999 -9999 -9999 -9999 -9999 -9999 -9999 -9999 -9999 -9999 -9999 -9999 -9999 -9999 -9999 -9999 -9999 -9999 -9999 -9999 -9999 -9999 -9999 -9999 -9999 -9999 -9999 -9999 -9999 -9999 -9999 -9999 -9999 -9999 -9999 -9999 -9999 -9999 -9999 -9999 -9999 -9999 -9999 -9999 -9999 -9999 -9999 -9999 -9999 -9999 -9999 -9999 -9999 -9999 -9999 -9999 -9999 -9999 -9999 -9999 -9999 -9999 -9999 -9999 -9999 -9999 -9999 -9999 -9999 -9999 -9999 -9999 -9999 -9999 -9999 -9999 -9999 -9999 -9999 -9999 -9999 -9999 -9999 -9999 -9999 -9999 -9999 -9999 -9999 -9999 -9999 -9999 -9999 -9999 -9999 -9999 -9999 -9999 -9999 -9999 -9999 -9999 3.04586E-1 3.01221E-1 3.05672E-1 3.67197E-1 3.99771E-1 3.9792E-1 3.9905E-1 3.99704E-1 3.98121E-1 3.71211E-1 3.71064E-1 3.93818E-1 4.19876E-1 4.20361E-1 4.21434E-1 4.48031E-1 4.22277E-1 4.44596E-1 4.70171E-1 4.41881E-1 3.81108E-1 3.43879E-1 3.65663E-1 3.95889E-1 4.56765E-1 5.18484E-1 6.26435E-1 6.77347E-1 6.78331E-1 6.5531E-1 7.00726E-1 6.26541E-1 5.97936E-1 4.88259E-1 4.32534E-1 5.1086E-1 4.85301E-1 5.6395E-1 6.15717E-1 6.16708E-1 5.91774E-1 6.38526E-1 4.88372E-1 6.222E-1 6.95352E-1 6.42975E-1 5.46509E-1 4.17127E-1 3.38774E-1 2.95326E-1 3.64294E-1 4.05743E-1 3.74386E-1 3.55166E-1 4.6227E-1 6.77884E-1 5.18606E-1 6.06412E-1 4.43062E-1 3.01879E-1 1.91402E-1 1.36056E-1 1.26655E-1 1.19206E-1 9.3021E-2 7.76399E-2 9.18542E-2 1.28931E-1 1.67321E-1 2.03639E-1 2.19021E-1 2.93233E-1 4.90312E-1 6.17681E-1 6.20372E-1 5.79507E-1 5.4074E-1 5.5514E-1 5.35734E-1 5.45502E-1 5.0495E-1 4.2959E-1 3.80843E-1 3.00061E-1 2.25044E-1 1.98278E-1 2.13497E-1 2.4951E-1 2.00062E-1 1.62579E-1 9.45811E-2 8.78074E-2 1.13354E-1 1.67732E-1 1.76053E-1 1.61588E-1 1.74157E-1 2.11736E-1 2.95616E-1 3.48695E-1 3.57107E-1 3.37273E-1 3.30017E-1 3.20328E-1 3.14919E-1 3.17328E-1 3.14424E-1 3.12358E-1 3.07023E-1 2.96907E-1 2.94829E-1 -9999 -9999 -9999 -9999 -9999 -9999 -9999 -9999 -9999 -9999 -9999 -9999 -9999 -9999 -9999 -9999 -9999 -9999 -9999 -9999 -9999 -9999
-9999 -9999 -9999 -9999 -9999 -9999 -9999 -9999 -9999 -9999 -9999 -9999 -9999 -9999 -9999 -9999 -9999 -9999 -9999 -9999 -9999 -9999 -9999 -9999 -9999 -9999 -9999 -9999 -9999 -9999 -9999 -9999 -9999 -9999 -9999 -9999 -9999 -9999 -9999 -9999 -9999 -9999 -9999 -9999 -9999 -9999 -9999 -9999 -9999 -9999 -9999 -9999 -9999 -9999 -9999 -9999 -9999 -9999 -9999 -9999 -9999 -9999 -9999 -9999 -9999 -9999 -9999 -9999 -9999 -9999 -9999 -9999 -9999 -9999 -9999 -9999 -9999 -9999 -9999 -9999 -9999 -9999 -9999 -9999 -9999 -9999 -9999 -9999 -9999 -9999 -9999 -9999 -9999 -9999 -9999 -9999 -9999 -9999 -9999 -9999 -9999 -9999 -9999 -9999 -9999 -9999 -9999 -9999 -9999 -9999 -9999 -9999 -9999 -9999 -9999 -9999 -9999 -9999 -9999 -9999 -9999 -9999 -9999 -9999 -9999 -9999 -9999 -9999 -9999 3.10032E-1 3.04948E-1 3.01102E-1 2.98354E-1 3.02301E-1 3.36558E-1 3.68791E-1 3.96264E-1 4.22754E-1 4.24033E-1 4.23854E-1 4.21911E-1 3.64832E-1 3.61016E-1 3.59311E-1 3.61936E-1 4.186E-1 4.73243E-1 4.71685E-1 4.46667E-1 4.99084E-1 4.71476E-1 4.42036E-1 3.80571E-1 3.64219E-1 3.63692E-1 4.27924E-1 5.45245E-1 7.04948E-1 7.05253E-1 6.90479E-1 6.67518E-1 6.6118E-1 7.08241E-1 5.99019E-1 4.62079E-1 4.83927E-1 5.62982E-1 5.37813E-1 6.14898E-1 6.12373E-1 6.3826E-1 6.4E-1 4.62817E-1 5.44794E-1 6.93667E-1 6.1314E-1 5.64265E-1 5.02406E-1 3.76194E-1 2.62364E-1 2.27274E-1 2.68734E-1 3.02183E-1 3.39491E-1 4.29944E-1 6.15754E-1 5.16129E-1 6.91459E-1 6.35117E-1 3.27718E-1 2.13292E-1 1.43903E-1 8.25946E-2 5.90782E-2 5.41349E-2 5.36714E-2 7.49547E-2 1.21743E-1 1.75789E-1 1.76868E-1 1.55134E-1 1.35226E-1 1.94294E-1 3.57948E-1 5.81614E-1 5.72614E-1 3.85129E-1 3.65929E-1 4.60899E-1 4.79743E-1 5.1601E-1 6.13607E-1 5.61214E-1 5.0447E-1 4.47723E-1 3.78942E-1 3.44824E-1 3.4918E-1 3.57887E-1 3.01716E-1 2.59626E-1 1.59919E-1 1.35696E-1 1.58943E-1 2.46784E-1 2.92509E-1 2.58354E-1 1.96367E-1 1.87655E-1 2.67667E-1 3.1857E-1 3.32653E-1 3.38562E-1 3.25365E-1 3.0833E-1 3.04657E-1 3.09559E-1 3.14424E-1 3.11946E-1 3.06207E-1 2.98111E-1 2.91723E-1 -9999 -9999 -9999 -9999 -9999 -9999 -9999 -9999 -9999 -9999 -9999 -9999 -9999 -9999 -9999 -9999 -9999 -9999 -9999 -9999 -9999 -9999
-9999 -9999 -9999 -9999 -9999 -9999 -9999 -9999 -9999 -9999 -9999 -9999 -9999 -9999 -9999 -9999 -9999 -9999 -9999 -9999 -9999 -9999 -9999 -9999 -9999 -9999 -9999 -9999 -9999 -9999 -9999 -9999 -9999 -9999 -9999 -9999 -9999 -9999 -9999 -9999 -9999 -9999 -9999 -9999 -9999 -9999 -9999 -9999 -9999 -9999 -9999 -9999 -9999 -9999 -9999 -9999 -9999 -9999 -9999 -9999 -9999 -9999 -9999 -9999 -9999 -9999 -9999 -9999 -9999 -9999 -9999 -9999 -9999 -9999 -9999 -9999 -9999 -9999 -9999 -9999 -9999 -9999 -9999 -9999 -9999 -9999 -9999 -9999 -9999 -9999 -9999 -9999 -9999 -9999 -9999 -9999 -9999 -9999 -9999 -9999 -9999 -9999 -9999 -9999 -9999 -9999 -9999 -9999 -9999 -9999 -9999 -9999 -9999 -9999 -9999 -9999 -9999 -9999 -9999 -9999 -9999 -9999 -9999 -9999 -9999 -9999 -9999 -9999 -9999 3.04466E-1 3.01461E-1 2.97521E-1 2.9574E-1 3.22104E-1 3.49928E-1 3.56558E-1 3.61535E-1 3.68526E-1 3.9659E-1 4.19799E-1 3.93993E-1 3.92743E-1 3.88917E-1 3.82041E-1 3.53697E-1 3.80437E-1 4.40744E-1 4.69544E-1 4.71868E-1 5.25822E-1 5.2603E-1 4.97984E-1 4.64363E-1 3.72827E-1 3.6185E-1 3.94535E-1 5.6806E-1 6.71272E-1 6.2695E-1 6.96519E-1 6.98796E-1 6.60798E-1 6.9862E-1 5.46059E-1 4.61167E-1 5.10966E-1 4.85405E-1 5.87117E-1 6.61692E-1 6.15055E-1 4.64302E-1 6.47091E-1 7.05182E-1 6.57786E-1 6.45653E-1 5.76108E-1 5.63051E-1 5.1601E-1 4.27725E-1 2.6397E-1 1.79368E-1 2.08114E-1 2.65067E-1 3.39156E-1 4.25175E-1 6.46614E-1 6.1551E-1 6.93334E-1 6.20486E-1 4.58499E-1 3.6161E-1 2.54867E-1 1.37501E-1 1.00594E-1 8.32409E-2 5.75808E-2 7.63896E-2 1.17424E-1 1.41218E-1 1.07667E-1 9.37014E-2 1.1135E-1 1.89629E-1 3.90826E-1 5.51344E-1 4.10087E-1 2.01415E-1 1.59469E-1 2.22921E-1 2.54377E-1 3.45699E-1 4.52325E-1 5.76248E-1 5.13722E-1 4.03263E-1 3.54976E-1 3.71496E-1 3.95089E-1 4.06622E-1 3.49816E-1 2.44491E-1 1.7862E-1 1.6655E-1 1.96512E-1 2.93212E-1 4.16714E-1 4.40736E-1 3.3933E-1 3.1305E-1 3.02541E-1 3.26713E-1 3.40799E-1 3.31801E-1 3.19493E-1 3.06286E-1 3.03844E-1 3.10792E-1 3.14919E-1 3.14424E-1 3.0825E-1 3.00123E-1 2.91327E-1 -9999 -9999 -9999 -9999 -9999 -9999 -9999 -9999 -9999 -9999 -9999 -9999 -9999 -9999 -9999 -9999 -9999 -9999 -9999 -9999 -9999 -9999
-9999 -9999 -9999 -9999 -9999 -9999 -9999 -9999 -9999 -9999 -9999 -9999 -9999 -9999 -9999 -9999 -9999 -9999 -9999 -9999 -9999 -9999 -9999 -9999 -9999 -9999 -9999 -9999 -9999 -9999 -9999 -9999 -9999 -9999 -9999 -9999 -9999 -9999 -9999 -9999 -9999 -9999 -9999 -9999 -9999 -9999 -9999 -9999 -9999 -9999 -9999 -9999 -9999 -9999 -9999 -9999 -9999 -9999 -9999 -9999 -9999 -9999 -9999 -9999 -9999 -9999 -9999 -9999 -9999 -9999 -9999 -9999 -9999 -9999 -9999 -9999 -9999 -9999 -9999 -9999 -9999 -9999 -9999 -9999 -9999 -9999 -9999 -9999 -9999 -9999 -9999 -9999 -9999 -9999 -9999 -9999 -9999 -9999 -9999 -9999 -9999 -9999 -9999 -9999 -9999 -9999 -9999 -9999 -9999 -9999 -9999 -9999 -9999 -9999 -9999 -9999 -9999 -9999 -9999 -9999 -9999 -9999 -9999 -9999 -9999 -9999 -9999 -9999 -9999 3.03502E-1 2.79992E-1 2.76221E-1 2.92202E-1 2.94561E-1 2.99791E-1 3.26099E-1 3.27978E-1 3.55123E-1 3.58787E-1 3.63909E-1 3.88241E-1 3.64832E-1 3.9149E-1 3.88376E-1 4.04084E-1 3.76154E-1 3.80973E-1 4.40512E-1 4.95312E-1 4.97774E-1 4.96421E-1 5.4862E-1 5.19399E-1 4.34485E-1 3.64878E-1 3.62376E-1 4.24584E-1 5.64079E-1 6.17253E-1 6.4387E-1 5.98641E-1 6.74808E-1 6.2529E-1 5.16609E-1 4.8619E-1 5.60528E-1 5.61225E-1 6.85159E-1 6.40458E-1 6.97167E-1 6.78686E-1 6.494E-1 6.25871E-1 6.34089E-1 6.41271E-1 6.51111E-1 6.30126E-1 5.47359E-1 3.82152E-1 2.20758E-1 1.61589E-1 2.41972E-1 3.40106E-1 4.12983E-1 4.144E-1 6.77601E-1 6.63457E-1 6.85166E-1 6.72054E-1 6.51873E-1 6.47793E-1 5.45597E-1 3.64446E-1 2.62345E-1 1.66496E-1 7.65414E-2 7.52741E-2 9.15162E-2 8.98849E-2 8.23794E-2 1.075E-1 1.8567E-1 3.45305E-1 4.85496E-1 4.18544E-1 2.36139E-1 1.05457E-1 7.53132E-2 9.77849E-2 1.2195E-1 1.5412E-1 2.38953E-1 3.64691E-1 3.23515E-1 1.73985E-1 1.19504E-1 1.47407E-1 2.81189E-1 3.13094E-1 3.06359E-1 1.52133E-1 1.02788E-1 9.60962E-2 1.12501E-1 1.97735E-1 3.18982E-1 3.9814E-1 4.02003E-1 3.65349E-1 3.52539E-1 3.47734E-1 3.41231E-1 3.32227E-1 3.25365E-1 3.19076E-1 3.19076E-1 3.24523E-1 3.24944E-1 3.22759E-1 3.1401E-1 3.04171E-1 2.92915E-1 -9999 -9999 -9999 -9999 -9999 -9999 -9999 -9999 -9999 -9999 -9999 -9999 -9999 -9999 -9999 -9999 -9999 -9999 -9999 -9999 -9999 -9999
-9999 -9999 -9999 -9999 -9999 -9999 -9999 -9999 -9999 -9999 -9999 -9999 -9999 -9999 -9999 -9999 -9999 -9999 -9999 -9999 -9999 -9999 -9999 -9999 -9999 -9999 -9999 -9999 -9999 -9999 -9999 -9999 -9999 -9999 -9999 -9999 -9999 -9999 -9999 -9999 -9999 -9999 -9999 -9999 -9999 -9999 -9999 -9999 -9999 -9999 -9999 -9999 -9999 -9999 -9999 -9999 -9999 -9999 -9999 -9999 -9999 -9999 -9999 -9999 -9999 -9999 -9999 -9999 -9999 -9999 -9999 -9999 -9999 -9999 -9999 -9999 -9999 -9999 -9999 -9999 -9999 -9999 -9999 -9999 -9999 -9999 -9999 -9999 -9999 -9999 -9999 -9999 -9999 -9999 -9999 -9999 -9999 -9999 -9999 -9999 -9999 -9999 -9999 -9999 -9999 -9999 -9999 -9999 -9999 -9999 -9999 -9999 -9999 -9999 -9999 -9999 -9999 -9999 -9999 -9999 -9999 -9999 -9999 -9999 -9999 -9999 -9999 -9999 3.05793E-1 2.88326E-1 3.13579E-1 3.06766E-1 2.98241E-1 2.9468E-1 3.19135E-1 3.21613E-1 3.2211E-1 3.19759E-1 3.2224E-1 3.24232E-1 3.2523E-1 3.52917E-1 4.07927E-1 3.88517E-1 4.13807E-1 4.1123E-1 4.09164E-1 4.37137E-1 4.37475E-1 4.65353E-1 4.93985E-1 4.96028E-1 4.95085E-1 4.64754E-1 4.24306E-1 3.82912E-1 3.83585E-1 4.16962E-1 4.77392E-1 5.12002E-1 6.19231E-1 7.03713E-1 5.70817E-1 4.84158E-1 5.34408E-1 6.119E-1 6.13466E-1 6.87527E-1 6.97609E-1 6.6745E-1 6.51799E-1 6.51228E-1 6.46724E-1 6.5095E-1 6.58797E-1 6.39429E-1 6.0979E-1 5.61015E-1 3.20582E-1 1.69535E-1 1.58059E-1 2.31962E-1 2.94227E-1 3.52961E-1 4.25644E-1 6.55699E-1 6.91213E-1 6.4375E-1 6.47179E-1 6.47051E-1 6.44873E-1 6.11337E-1 5.63454E-1 4.47292E-1 1.82344E-1 8.25883E-2 6.23509E-2 6.62509E-2 7.70972E-2 9.92998E-2 1.63296E-1 3.11059E-1 4.62617E-1 4.61174E-1 2.90034E-1 1.32431E-1 5.79705E-2 4.35184E-2 5.77863E-2 8.08052E-2 8.01389E-2 1.21539E-1 2.32409E-1 2.11193E-1 9.96929E-2 5.67505E-2 6.68074E-2 1.08579E-1 2.47908E-1 2.86554E-1 1.37179E-1 6.92319E-2 6.46909E-2 7.45672E-2 1.04511E-1 1.60692E-1 2.395E-1 3.10373E-1 3.72405E-1 3.58698E-1 3.42959E-1 3.36071E-1 3.36071E-1 3.36071E-1 3.35559E-1 3.33849E-1 3.37273E-1 3.38132E-1 3.31717E-1 3.0151E-1 3.0989E-1 2.73601E-1 2.88954E-1 -9999 -9999 -9999 -9999 -9999 -9999 -9999 -9999 -9999 -9999 -9999 -9999 -9999 -9999 -9999 -9999 -9999 -9999 -9999 -9999 -9999
-9999 -9999 -9999 -9999 -9999 -9999 -9999 -9999 -9999 -9999 -9999 -9999 -9999 -9999 -9999 -9999 -9999 -9999 -9999 -9999 -9999 -9999 -9999 -9999 -9999 -9999 -9999 -9999 -9999 -9999 -9999 -9999 -9999 -9999 -9999 -9999 -9999 -9999 -9999 -9999 -9999 -9999 -9999 -9999 -9999 -9999 -9999 -9999 -9999 -9999 -9999 -9999 -9999 -9999 -9999 -9999 -9999 -9999 -9999 -9999 -9999 -9999 -9999 -9999 -9999 -9999 -9999 -9999 -9999 -9999 -9999 -9999 -9999 -9999 -9999 -9999 -9999 -9999 -9999 -9999 -9999 -9999 -9999 -9999 -9999 -9999 -9999 -9999 -9999 -9999 -9999 -9999 -9999 -9999 -9999 -9999 -9999 -9999 -9999 -9999 -9999 -9999 -9999 -9999 -9999 -9999 -9999 -9999 -9999 -9999 -9999 -9999 -9999 -9999 -9999 -9999 -9999 -9999 -9999 -9999 -9999 -9999 -9999 -9999 -9999 -9999 3.03382E-1 3.03623E-1 3.09916E-1 3.45639E-1 3.96515E-1 3.71235E-1 3.35548E-1 3.01587E-1 2.9836E-1 2.95751E-1 2.95514E-1 2.94212E-1 2.9504E-1 3.18646E-1 3.19512E-1 3.44136E-1 3.80571E-1 4.40692E-1 4.16417E-1 4.41648E-1 4.66231E-1 4.35184E-1 4.35324E-1 4.62982E-1 4.65066E-1 5.20419E-1 5.74014E-1 5.4281E-1 4.59761E-1 3.90741E-1 3.82509E-1 3.82912E-1 4.11714E-1 4.71574E-1 5.64311E-1 5.89782E-1 5.36988E-1 5.07754E-1 5.84988E-1 6.12596E-1 6.8719E-1 6.88387E-1 6.6457E-1 6.52934E-1 6.76384E-1 6.81157E-1 6.7473E-1 6.68441E-1 6.61101E-1 6.31094E-1 6.10236E-1 5.96102E-1 4.18162E-1 2.15548E-1 1.57902E-1 1.6404E-1 2.00861E-1 2.46876E-1 3.40978E-1 5.74252E-1 6.72416E-1 6.75175E-1 6.05474E-1 4.24338E-1 3.90891E-1 3.29257E-1 3.04282E-1 2.957E-1 1.44138E-1 6.92088E-2 5.491E-2 6.39202E-2 8.14472E-2 1.08948E-1 1.66674E-1 2.53825E-1 3.87797E-1 4.73081E-1 3.37934E-1 1.68456E-1 5.9611E-2 3.96008E-2 4.98752E-2 6.30937E-2 6.75104E-2 9.51752E-2 1.4354E-1 1.19302E-1 6.8595E-2 4.54616E-2 4.84423E-2 8.12482E-2 2.14312E-1 2.91684E-1 1.86694E-1 1.16516E-1 9.23285E-2 9.49211E-2 1.10281E-1 1.40344E-1 2.05277E-1 2.81049E-1 3.27891E-1 3.30184E-1 3.32227E-1 3.32227E-1 3.36928E-1 3.39507E-1 3.36499E-1 3.34703E-1 3.35987E-1 3.15513E-1 3.11382E-1 3.26126E-1 3.12771E-1 2.98512E-1 2.88166E-1 -9999 -9999 -9999 -9999 -9999 -9999 -9999 -9999 -9999 -9999 -9999 -9999 -9999 -9999 -9999 -9999 -9999 -9999 -9999 -9999 -9999
-9999 -9999 -9999 -9999 -9999 -9999 -9999 -9999 -9999 -9999 -9999 -9999 -9999 -9999 -9999 -9999 -9999 -9999 -9999 -9999 -9999 -9999 -9999 -9999 -9999 -9999 -9999 -9999 -9999 -9999 -9999 -9999 -9999 -9999 -9999 -9999 -9999 -9999 -9999 -9999 -9999 -9999 -9999 -9999 -9999 -9999 -9999 -9999 -9999 -9999 -9999 -9999 -9999 -9999 -9999 -9999 -9999 -9999 -9999 -9999 -9999 -9999 -9999 -9999 -9999 -9999 -9999 -9999 -9999 -9999 -9999 -9999 -9999 -9999 -9999 -9999 -9999 -9999 -9999 -9999 -9999 -9999 -9999 -9999 -9999 -9999 -9999 -9999 -9999 -9999 -9999 -9999 -9999 -9999 -9999 -9999 -9999 -9999 -9999 -9999 -9999 -9999 -9999 -9999 -9999 -9999 -9999 -9999 -9999 -9999 -9999 -9999 -9999 -9999 -9999 -9999 -9999 -9999 -9999 -9999 -9999 -9999 -9999 -9999 -9999 -9999 2.79304E-1 2.79992E-1 3.2936E-1 3.67467E-1 3.96916E-1 3.97167E-1 3.70844E-1 3.372E-1 3.29491E-1 3.28863E-1 3.29114E-1 3.26731E-1 3.24731E-1 3.21252E-1 3.46839E-1 3.51754E-1 3.88996E-1 4.68344E-1 4.69101E-1 4.64545E-1 4.11494E-1 4.34624E-1 4.32249E-1 4.32528E-1 4.62369E-1 4.65066E-1 5.69379E-1 5.44214E-1 5.14986E-1 4.29882E-1 4.1475E-1 4.113E-1 4.13231E-1 4.38207E-1 4.71155E-1 5.06218E-1 5.31466E-1 5.51785E-1 6.0555E-1 6.93818E-1 6.78666E-1 6.60067E-1 6.46676E-1 6.81998E-1 6.87285E-1 6.59315E-1 6.62368E-1 6.48231E-1 6.56776E-1 6.70042E-1 6.35679E-1 6.08318E-1 6.24838E-1 4.26797E-1 2.30582E-1 1.85147E-1 2.31135E-1 3.05894E-1 4.254E-1 6.34203E-1 6.94211E-1 6.61227E-1 5.95378E-1 4.12375E-1 3.38085E-1 2.07691E-1 1.33986E-1 1.45925E-1 1.35935E-1 8.05546E-2 6.26116E-2 5.86627E-2 6.21209E-2 7.85015E-2 1.14121E-1 1.46519E-1 2.55232E-1 4.35027E-1 4.48847E-1 2.52895E-1 8.57107E-2 4.9803E-2 5.46012E-2 5.91046E-2 6.29816E-2 7.28668E-2 8.06948E-2 7.3798E-2 6.8573E-2 6.31428E-2 6.60939E-2 8.68247E-2 1.48351E-1 2.50606E-1 2.95191E-1 2.45948E-1 2.02081E-1 1.70786E-1 1.65336E-1 2.22047E-1 2.63927E-1 2.85095E-1 3.17818E-1 3.35979E-1 3.20492E-1 3.301E-1 3.37357E-1 3.40368E-1 3.38216E-1 3.32996E-1 3.29169E-1 3.29169E-1 3.2663E-1 3.21584E-1 3.16497E-1 2.84023E-1 2.74365E-1 2.93313E-1 -9999 -9999 -9999 -9999 -9999 -9999 -9999 -9999 -9999 -9999 -9999 -9999 -9999 -9999 -9999 -9999 -9999 -9999 -9999 -9999
-9999 -9999 -9999 -9999 -9999 -9999 -9999 -9999 -9999 -9999 -9999 -9999 -9999 -9999 -9999 -9999 -9999 -9999 -9999 -9999 -9999 -9999 -9999 -9999 -9999 -9999 -9999 -9999 -9999 -9999 -9999 -9999 -9999 -9999 -9999 -9999 -9999 -9999 -9999 -9999 -9999 -9999 -9999 -9999 -9999 -9999 -9999 -9999 -9999 -9999 -9999 -9999 -9999 -9999 -9999 -9999 -9999 -9999 -9999 -9999 -9999 -9999 -9999 -9999 -9999 -9999 -9999 -9999 -9999 -9999 -9999 -9999 -9999 -9999 -9999 -9999 -9999 -9999 -9999 -9999 -9999 -9999 -9999 -9999 -9999 -9999 -9999 -9999 -9999 -9999 -9999 -9999 -9999 -9999 -9999 -9999 -9999 -9999 -9999 -9999 -9999 -9999 -9999 -9999 -9999 -9999 -9999 -9999 -9999 -9999 -9999 -9999 -9999 -9999 -9999 -9999 -9999 -9999 -9999 -9999 -9999 -9999 -9999 -9999 -9999 -9999 2.75653E-1 2.73278E-1 3.0015E-1 3.3087E-1 3.38345E-1 3.42947E-1 3.67071E-1 3.61936E-1 3.60885E-1 3.64305E-1 3.67899E-1 3.68069E-1 3.63125E-1 3.59973E-1 3.87571E-1 4.40486E-1 4.41752E-1 4.68318E-1 4.38146E-1 4.10547E-1 4.05324E-1 4.0409E-1 4.53519E-1 4.2375E-1 4.4578E-1 4.53949E-1 5.13651E-1 5.68351E-1 5.4229E-1 5.12682E-1 4.25007E-1 4.7456E-1 4.82248E-1 5.09209E-1 4.56597E-1 5.3345E-1 5.80837E-1 5.00527E-1 5.7723E-1 6.7833E-1 6.75885E-1 6.48876E-1 6.73925E-1 6.88163E-1 6.45713E-1 6.12305E-1 5.87493E-1 5.11041E-1 5.46683E-1 6.2688E-1 6.54837E-1 6.25681E-1 6.04915E-1 4.25667E-1 2.41945E-1 2.16805E-1 2.6103E-1 2.8801E-1 3.71427E-1 5.85256E-1 6.60075E-1 6.86617E-1 6.39823E-1 5.88089E-1 5.11553E-1 3.35512E-1 1.84718E-1 1.92426E-1 2.06284E-1 1.4283E-1 7.2239E-2 5.13792E-2 4.9035E-2 5.9064E-2 7.69348E-2 8.44549E-2 1.31708E-1 2.8398E-1 4.10817E-1 2.36354E-1 8.10827E-2 5.27763E-2 4.5189E-2 3.804E-2 4.26894E-2 5.77029E-2 5.9458E-2 6.42431E-2 9.25284E-2 1.22994E-1 1.39052E-1 1.33695E-1 1.31487E-1 1.7528E-1 2.99726E-1 3.90164E-1 3.8282E-1 3.35969E-1 3.03386E-1 3.09548E-1 3.21834E-1 3.33677E-1 3.23254E-1 3.34696E-1 3.19656E-1 3.30525E-1 3.36499E-1 3.41662E-1 3.39937E-1 3.31375E-1 3.24102E-1 3.20328E-1 3.18659E-1 2.96358E-1 2.97482E-1 2.91102E-1 2.82853E-1 2.78203E-1 -9999 -9999 -9999 -9999 -9999 -9999 -9999 -9999 -9999 -9999 -9999 -9999 -9999 -9999 -9999 -9999 -9999 -9999 -9999 -9999
-9999 -9999 -9999 -9999 -9999 -9999 -9999 -9999 -9999 -9999 -9999 -9999 -9999 -9999 -9999 -9999 -9999 -9999 -9999 -9999 -9999 -9999 -9999 -9999 -9999 -9999 -9999 -9999 -9999 -9999 -9999 -9999 -9999 -9999 -9999 -9999 -9999 -9999 -9999 -9999 -9999 -9999 -9999 -9999 -9999 -9999 -9999 -9999 -9999 -9999 -9999 -9999 -9999 -9999 -9999 -9999 -9999 -9999 -9999 -9999 -9999 -9999 -9999 -9999 -9999 -9999 -9999 -9999 -9999 -9999 -9999 -9999 -9999 -9999 -9999 -9999 -9999 -9999 -9999 -9999 -9999 -9999 -9999 -9999 -9999 -9999 -9999 -9999 -9999 -9999 -9999 -9999 -9999 -9999 -9999 -9999 -9999 -9999 -9999 -9999 -9999 -9999 -9999 -9999 -9999 -9999 -9999 -9999 -9999 -9999 -9999 -9999 -9999 -9999 -9999 -9999 -9999 -9999 -9999 -9999 -9999 -9999 -9999 -9999 -9999 2.75539E-1 2.70462E-1 2.70125E-1 2.93852E-1 2.98122E-1 3.00868E-1 3.00873E-1 3.2523E-1 3.26355E-1 3.27608E-1 3.33653E-1 3.92718E-1 4.16977E-1 4.17028E-1 4.15984E-1 4.41907E-1 4.42036E-1 4.37785E-1 4.09584E-1 4.01763E-1 3.96848E-1 3.96304E-1 4.22083E-1 4.19448E-1 3.61593E-1 3.84123E-1 4.39322E-1 4.77676E-1 4.87185E-1 5.41431E-1 5.10361E-1 4.56467E-1 5.11016E-1 6.17781E-1 7.00367E-1 6.66204E-1 5.89553E-1 5.36259E-1 6.91885E-1 6.91326E-1 5.82648E-1 6.85774E-1 6.77367E-1 6.79853E-1 6.86529E-1 6.40861E-1 5.97807E-1 5.41077E-1 4.38806E-1 4.01433E-1 5.2322E-1 6.31381E-1 6.05141E-1 4.33322E-1 2.6295E-1 1.6834E-1 1.53561E-1 1.68602E-1 1.65925E-1 2.32761E-1 4.20413E-1 6.32539E-1 6.72716E-1 6.80504E-1 6.64866E-1 6.11937E-1 4.94788E-1 3.96582E-1 3.54242E-1 2.90756E-1 1.72194E-1 9.36581E-2 5.22415E-2 4.43529E-2 4.83515E-2 5.70328E-2 5.35715E-2 8.02679E-2 1.88773E-1 2.90431E-1 1.49551E-1 5.75509E-2 4.17252E-2 3.27002E-2 3.01312E-2 3.95868E-2 7.7835E-2 1.01264E-1 8.89502E-2 1.03588E-1 1.43821E-1 2.28116E-1 2.52846E-1 2.05161E-1 2.32692E-1 3.13145E-1 4.31903E-1 4.55541E-1 4.25745E-1 3.79606E-1 3.42352E-1 3.3547E-1 3.4011E-1 3.26201E-1 3.37266E-1 3.22167E-1 3.28064E-1 3.33506E-1 3.36499E-1 3.37357E-1 3.27135E-1 3.16244E-1 3.14919E-1 3.13678E-1 3.12852E-1 2.90784E-1 2.90706E-1 2.84804E-1 2.79748E-1 -9999 -9999 -9999 -9999 -9999 -9999 -9999 -9999 -9999 -9999 -9999 -9999 -9999 -9999 -9999 -9999 -9999 -9999 -9999 -9999
-9999 -9999 -9999 -9999 -9999 -9999 -9999 -9999 -9999 -9999 -9999 -9999 -9999 -9999 -9999 -9999 -9999 -9999 -9999 -9999 -9999 -9999 -9999 -9999 -9999 -9999 -9999 -9999 -9999 -9999 -9999 -9999 -9999 -9999 -9999 -9999 -9999 -9999 -9999 -9999 -9999 -9999 -9999 -9999 -9999 -9999 -9999 -9999 -9999 -9999 -9999 -9999 -9999 -9999 -9999 -9999 -9999 -9999 -9999 -9999 -9999 -9999 -9999 -9999 -9999 -9999 -9999 -9999 -9999 -9999 -9999 -9999 -9999 -9999 -9999 -9999 -9999 -9999 -9999 -9999 -9999 -9999 -9999 -9999 -9999 -9999 -9999 -9999 -9999 -9999 -9999 -9999 -9999 -9999 -9999 -9999 -9999 -9999 -9999 -9999 -9999 -9999 -9999 -9999 -9999 -9999 -9999 -9999 -9999 -9999 -9999 -9999 -9999 -9999 -9999 -9999 -9999 -9999 -9999 -9999 -9999 -9999 -9999 -9999 2.75539E-1 2.70686E-1 2.6934E-1 2.69116E-1 2.91731E-1 2.93262E-1 2.70692E-1 2.92207E-1 2.92207E-1 2.91854E-1 2.91737E-1 2.93273E-1 3.54224E-1 4.41545E-1 4.6837E-1 4.1601E-1 4.42139E-1 4.38172E-1 3.81785E-1 3.707E-1 3.41322E-1 3.62902E-1 3.87218E-1 3.83719E-1 3.59101E-1 3.83047E-1 3.84662E-1 4.40864E-1 4.25564E-1 4.8729E-1 5.13189E-1 5.12141E-1 4.85545E-1 6.66321E-1 6.91369E-1 6.60451E-1 6.77634E-1 6.87062E-1 6.8616E-1 6.97684E-1 6.8833E-1 6.69486E-1 6.83635E-1 6.89713E-1 6.52894E-1 6.37575E-1 6.7423E-1 6.47944E-1 6.16434E-1 5.74481E-1 5.70167E-1 5.09145E-1 5.01419E-1 4.44106E-1 2.90306E-1 1.65195E-1 1.25037E-1 1.24953E-1 1.31385E-1 1.37129E-1 1.80151E-1 2.827E-1 4.40387E-1 5.97021E-1 6.47612E-1 6.89989E-1 6.68217E-1 6.26022E-1 6.06519E-1 5.01235E-1 3.3676E-1 2.31128E-1 1.40901E-1 9.72917E-2 7.03147E-2 5.93494E-2 5.04983E-2 4.97179E-2 7.11695E-2 1.27857E-1 1.31288E-1 6.76617E-2 3.73451E-2 3.41176E-2 3.4042E-2 3.89342E-2 5.57792E-2 1.21977E-1 2.54707E-1 2.31516E-1 1.68504E-1 1.69166E-1 2.37394E-1 1.17501E-1 3.66231E-1 3.61786E-1 4.10882E-1 4.42295E-1 4.3134E-1 3.97346E-1 3.6837E-1 3.49816E-1 3.35042E-1 3.37614E-1 3.24936E-1 3.34268E-1 3.42867E-1 3.23426E-1 3.25108E-1 3.3095E-1 3.3095E-1 3.24184E-1 3.17075E-1 3.16994E-1 3.13678E-1 3.10381E-1 2.86056E-1 2.85979E-1 2.82853E-1 2.78203E-1 -9999 -9999 -9999 -9999 -9999 -9999 -9999 -9999 -9999 -9999 -9999 -9999 -9999 -9999 -9999 -9999 -9999 -9999 -9999 -9999
-9999 -9999 -9999 -9999 -9999 -9999 -9999 -9999 -9999 -9999 -9999 -9999 -9999 -9999 -9999 -9999 -9999 -9999 -9999 -9999 -9999 -9999 -9999 -9999 -9999 -9999 -9999 -9999 -9999 -9999 -9999 -9999 -9999 -9999 -9999 -9999 -9999 -9999 -9999 -9999 -9999 -9999 -9999 -9999 -9999 -9999 -9999 -9999 -9999 -9999 -9999 -9999 -9999 -9999 -9999 -9999 -9999 -9999 -9999 -9999 -9999 -9999 -9999 -9999 -9999 -9999 -9999 -9999 -9999 -9999 -9999 -9999 -9999 -9999 -9999 -9999 -9999 -9999 -9999 -9999 -9999 -9999 -9999 -9999 -9999 -9999 -9999 -9999 -9999 -9999 -9999 -9999 -9999 -9999 -9999 -9999 -9999 -9999 -9999 -9999 -9999 -9999 -9999 -9999 -9999 -9999 -9999 -9999 -9999 -9999 -9999 -9999 -9999 -9999 -9999 -9999 -9999 -9999 -9999 -9999 -9999 -9999 -9999 2.72375E-1 2.70911E-1 2.69564E-1 2.68781E-1 2.68892E-1 2.67334E-1 2.6778E-1 2.68227E-1 2.68115E-1 2.88338E-1 2.86706E-1 2.82425E-1 2.83695E-1 3.15448E-1 4.28196E-1 4.07102E-1 4.03816E-1 4.36856E-1 4.36378E-1 3.73759E-1 3.67123E-1 3.6567E-1 3.35086E-1 3.32555E-1 3.3496E-1 3.65148E-1 4.46202E-1 4.4972E-1 5.09198E-1 5.10309E-1 5.91909E-1 6.97211E-1 6.91988E-1 5.6535E-1 6.75157E-1 6.60005E-1 6.70729E-1 6.88372E-1 6.90417E-1 6.6855E-1 6.80321E-1 6.8411E-1 6.73049E-1 6.81045E-1 6.66596E-1 6.43969E-1 6.45958E-1 6.66001E-1 6.47636E-1 5.92859E-1 5.91858E-1 6.11E-1 5.65657E-1 4.91794E-1 3.75289E-1 2.5122E-1 1.85439E-1 1.62618E-1 1.8347E-1 2.20303E-1 2.38711E-1 2.47016E-1 2.49785E-1 3.43813E-1 4.65575E-1 6.07411E-1 6.71009E-1 6.33797E-1 6.0003E-1 5.86567E-1 5.54575E-1 4.49253E-1 3.9593E-1 2.61623E-1 2.17099E-1 1.63565E-1 1.00417E-1 5.71204E-2 4.94398E-2 5.94033E-2 6.52727E-2 4.98859E-2 3.3203E-2 2.95973E-2 3.40762E-2 4.53274E-2 6.86141E-2 8.69719E-2 1.21767E-1 2.75177E-1 2.35282E-1 2.46872E-1 1.60884E-1 3.10902E-1 3.70931E-1 4.51543E-1 4.6427E-1 4.47551E-1 4.16004E-1 3.83274E-1 3.59881E-1 3.51127E-1 3.46765E-1 3.38473E-1 3.41057E-1 3.27891E-1 3.35123E-1 3.38984E-1 3.16741E-1 3.17156E-1 3.22085E-1 3.22924E-1 3.17491E-1 3.16244E-1 3.18324E-1 3.21584E-1 3.17409E-1 3.09559E-1 2.84881E-1 2.84413E-1 2.75513E-1 -9999 -9999 -9999 -9999 -9999 -9999 -9999 -9999 -9999 -9999 -9999 -9999 -9999 -9999 -9999 -9999 -9999 -9999 -9999 -9999
-9999 -9999 -9999 -9999 -9999 -9999 -9999 -9999 -9999 -9999 -9999 -9999 -9999 -9999 -9999 -9999 -9999 -9999 -9999 -9999 -9999 -9999 -9999 -9999 -9999 -9999 -9999 -9999 -9999 -9999 -9999 -9999 -9999 -9999 -9999 -9999 -9999 -9999 -9999 -9999 -9999 -9999 -9999 -9999 -9999 -9999 -9999 -9999 -9999 -9999 -9999 -9999 -9999 -9999 -9999 -9999 -9999 -9999 -9999 -9999 -9999 -9999 -9999 -9999 -9999 -9999 -9999 -9999 -9999 -9999 -9999 -9999 -9999 -9999 -9999 -9999 -9999 -9999 -9999 -9999 -9999 -9999 -9999 -9999 -9999 -9999 -9999 -9999 -9999 -9999 -9999 -9999 -9999 -9999 -9999 -9999 -9999 -9999 -9999 -9999 -9999 -9999 -9999 -9999 -9999 -9999 -9999 -9999 -9999 -9999 -9999 -9999 -9999 -9999 -9999 -9999 -9999 -9999 -9999 -9999 -9999 -9999 2.72262E-1 2.70911E-1 2.69228E-1 2.67998E-1 2.67552E-1 2.65111E-1 2.65777E-1 2.66332E-1 2.66666E-1 2.67334E-1 2.65116E-1 2.64451E-1 2.64451E-1 2.8613E-1 2.88344E-1 3.36598E-1 3.10924E-1 3.13613E-1 3.96712E-1 3.73359E-1 3.42859E-1 3.68181E-1 3.94134E-1 3.92097E-1 3.66336E-1 4.24451E-1 5.11557E-1 5.38152E-1 5.3446E-1 5.6107E-1 6.86175E-1 6.88207E-1 6.64219E-1 6.96082E-1 6.38743E-1 6.65068E-1 6.7439E-1 6.85488E-1 6.77626E-1 6.5761E-1 6.06231E-1 5.68361E-1 5.48927E-1 6.12825E-1 6.39175E-1 6.33027E-1 6.60827E-1 6.6655E-1 6.32329E-1 6.08825E-1 6.42459E-1 6.39295E-1 6.23434E-1 5.66136E-1 5.68591E-1 4.59279E-1 3.06531E-1 2.92979E-1 3.21055E-1 2.9829E-1 4.05244E-1 4.47925E-1 5.15812E-1 4.9482E-1 5.81958E-1 6.38384E-1 6.4753E-1 6.80606E-1 6.57186E-1 6.18345E-1 6.43256E-1 6.2254E-1 6.02166E-1 5.57321E-1 4.44762E-1 3.88295E-1 2.35568E-1 9.9108E-2 5.54715E-2 4.29766E-2 4.12372E-2 3.83471E-2 3.26544E-2 3.30916E-2 3.79174E-2 4.58279E-2 7.30115E-2 1.95648E-1 2.46498E-1 1.65371E-1 1.7171E-1 2.34897E-1 1.67899E-1 3.7506E-1 4.06926E-1 4.37974E-1 4.67678E-1 4.58545E-1 4.24423E-1 3.8695E-1 3.63958E-1 3.51607E-1 3.54634E-1 3.56394E-1 3.44951E-1 3.47123E-1 3.28397E-1 3.32988E-1 3.31284E-1 3.26201E-1 3.23674E-1 3.05223E-1 3.11696E-1 3.10461E-1 3.12108E-1 3.2041E-1 3.08507E-1 3.0728E-1 2.99571E-1 2.9436E-1 2.88731E-1 2.71317E-1 -9999 -9999 -9999 -9999 -9999 -9999 -9999 -9999 -9999 -9999 -9999 -9999 -9999 -9999 -9999 -9999 -9999 -9999 -9999 -9999
-9999 -9999 -9999 -9999 -9999 -9999 -9999 -9999 -9999 -9999 -9999 -9999 -9999 -9999 -9999 -9999 -9999 -9999 -9999 -9999 -9999 -9999 -9999 -9999 -9999 -9999 -9999 -9999 -9999 -9999 -9999 -9999 -9999 -9999 -9999 -9999 -9999 -9999 -9999 -9999 -9999 -9999 -9999 -9999 -9999 -9999 -9999 -9999 -9999 -9999 -9999 -9999 -9999 -9999 -9999 -9999 -9999 -9999 -9999 -9999 -9999 -9999 -9999 -9999 -9999 -9999 -9999 -9999 -9999 -9999 -9999 -9999 -9999 -9999 -9999 -9999 -9999 -9999 -9999 -9999 -9999 -9999 -9999 -9999 -9999 -9999 -9999 -9999 -9999 -9999 -9999 -9999 -9999 -9999 -9999 -9999 -9999 -9999 -9999 -9999 -9999 -9999 -9999 -9999 -9999 -9999 -9999 -9999 -9999 -9999 -9999 -9999 -9999 -9999 -9999 -9999 -9999 -9999 2.77018E-1 2.77703E-1 2.78045E-1 2.75317E-1 2.75204E-1 2.73957E-1 2.71136E-1 2.67887E-1 2.64335E-1 2.64003E-1 2.64778E-1 2.65999E-1 2.69569E-1 2.7216E-1 2.97419E-1 2.97895E-1 3.20632E-1 3.72023E-1 3.48646E-1 3.18781E-1 3.34954E-1 3.10559E-1 3.63297E-1 3.64219E-1 3.35721E-1 3.90064E-1 4.01222E-1 4.02727E-1 4.52539E-1 5.63538E-1 5.90812E-1 5.36285E-1 5.35581E-1 5.87066E-1 6.13889E-1 6.8122E-1 6.61312E-1 6.77072E-1 6.09018E-1 6.04333E-1 6.07682E-1 6.86316E-1 6.5252E-1 6.18286E-1 5.13706E-1 4.51142E-1 4.53564E-1 5.78014E-1 6.48072E-1 6.62165E-1 6.76214E-1 6.44767E-1 6.20856E-1 6.35274E-1 6.41207E-1 6.16836E-1 6.39082E-1 5.99789E-1 5.9789E-1 5.11386E-1 4.19012E-1 5.0304E-1 5.15447E-1 4.30287E-1 5.6425E-1 6.22195E-1 6.44193E-1 6.51505E-1 6.58011E-1 6.70482E-1 6.76611E-1 6.44337E-1 6.18601E-1 6.47051E-1 6.56217E-1 5.96415E-1 5.51067E-1 4.23381E-1 4.60137E-1 3.36487E-1 1.86383E-1 1.10406E-1 6.0086E-2 4.68677E-2 4.67883E-2 4.39299E-2 4.38881E-2 7.53643E-2 9.26877E-2 5.88046E-2 9.35465E-2 1.83654E-1 3.17312E-1 2.37597E-1 2.35805E-1 2.56532E-1 3.49345E-1 4.27123E-1 4.59818E-1 4.52987E-1 4.34508E-1 4.15122E-1 3.86544E-1 3.7024E-1 3.57759E-1 3.48985E-1 3.56394E-1 3.57275E-1 3.30779E-1 3.21078E-1 3.06359E-1 3.12925E-1 3.11608E-1 3.05464E-1 3.04243E-1 3.10373E-1 3.00281E-1 3.0882E-1 3.16659E-1 3.26713E-1 3.13112E-1 3.18423E-1 3.13857E-1 3.09327E-1 2.91973E-1 2.8856E-1 -9999 -9999 -9999 -9999 -9999 -9999 -9999 -9999 -9999 -9999 -9999 -9999 -9999 -9999 -9999 -9999 -9999 -9999 -9999 -9999
-9999 -9999 -9999 -9999 -9999 -9999 -9999 -9999 -9999 -9999 -9999 -9999 -9999 -9999 -9999 -9999 -9999 -9999 -9999 -9999 -9999 -9999 -9999 -9999 -9999 -9999 -9999 -9999 -9999 -9999 -9999 -9999 -9999 -9999 -9999 -9999 -9999 -9999 -9999 -9999 -9999 -9999 -9999 -9999 -9999 -9999 -9999 -9999 -9999 -9999 -9999 -9999 -9999 -9999 -9999 -9999 -9999 -9999 -9999 -9999 -9999 -9999 -9999 -9999 -9999 -9999 -9999 -9999 -9999 -9999 -9999 -9999 -9999 -9999 -9999 -9999 -9999 -9999 -9999 -9999 -9999 -9999 -9999 -9999 -9999 -9999 -9999 -9999 -9999 -9999 -9999 -9999 -9999 -9999 -9999 -9999 -9999 -9999 -9999 -9999 -9999 -9999 -9999 -9999 -9999 -9999 -9999 -9999 -9999 -9999 -9999 -9999 -9999 -9999 -9999 -9999 2.75312E-1 2.76677E-1 3.00743E-1 3.00509E-1 3.01587E-1 3.02186E-1 3.04351E-1 3.27101E-1 2.76459E-1 2.71929E-1 2.69233E-1 2.67111E-1 2.65222E-1 2.67E-1 2.92095E-1 3.24986E-1 3.82316E-1 3.8272E-1 3.5644E-1 3.85014E-1 4.37707E-1 4.36856E-1 4.00669E-1 3.45557E-1 3.69241E-1 3.64093E-1 3.61462E-1 3.69645E-1 4.33697E-1 5.12316E-1 4.32255E-1 4.81473E-1 5.09837E-1 6.13839E-1 6.39348E-1 6.802E-1 6.85249E-1 6.85796E-1 6.53612E-1 6.84335E-1 6.59209E-1 6.51001E-1 5.66648E-1 6.75716E-1 6.37857E-1 6.14083E-1 5.95182E-1 4.95279E-1 4.72323E-1 5.15718E-1 6.0812E-1 6.19823E-1 6.6351E-1 6.41038E-1 5.93762E-1 5.90181E-1 5.67551E-1 5.70188E-1 5.94772E-1 5.85379E-1 4.90356E-1 4.71445E-1 5.80537E-1 6.18329E-1 6.11307E-1 5.86872E-1 6.2185E-1 6.5291E-1 6.4808E-1 6.2033E-1 6.51204E-1 5.46158E-1 5.07001E-1 4.40227E-1 4.55641E-1 5.95782E-1 6.44841E-1 5.76268E-1 3.61103E-1 2.93245E-1 2.8432E-1 2.28562E-1 1.90036E-1 1.72562E-1 1.24156E-1 1.05726E-1 1.0897E-1 1.08861E-1 1.12222E-1 1.65412E-1 1.55275E-1 7.27058E-2 8.2415E-2 1.18749E-1 1.85186E-1 2.98276E-1 3.49595E-1 3.7451E-1 4.46827E-1 4.83647E-1 4.44988E-1 3.9867E-1 3.77629E-1 3.57549E-1 3.44287E-1 3.36053E-1 3.16642E-1 3.02689E-1 3.16191E-1 3.19481E-1 2.8388E-1 2.61829E-1 2.74577E-1 2.98508E-1 3.11037E-1 3.08165E-1 2.87056E-1 2.98584E-1 2.95941E-1 3.16659E-1 3.28828E-1 3.16424E-1 3.23526E-1 3.27659E-1 3.26813E-1 3.23443E-1 3.01589E-1 2.90535E-1 2.55673E-1 -9999 -9999 -9999 -9999 -9999 -9999 -9999 -9999 -9999 -9999 -9999 -9999 -9999 -9999 -9999 -9999 -9999 -9999 -9999
-9999 -9999 -9999 -9999 -9999 -9999 -9999 -9999 -9999 -9999 -9999 -9999 -9999 -9999 -9999 -9999 -9999 -9999 -9999 -9999 -9999 -9999 -9999 -9999 -9999 -9999 -9999 -9999 -9999 -9999 -9999 -9999 -9999 -9999 -9999 -9999 -9999 -9999 -9999 -9999 -9999 -9999 -9999 -9999 -9999 -9999 -9999 -9999 -9999 -9999 -9999 -9999 -9999 -9999 -9999 -9999 -9999 -9999 -9999 -9999 -9999 -9999 -9999 -9999 -9999 -9999 -9999 -9999 -9999 -9999 -9999 -9999 -9999 -9999 -9999 -9999 -9999 -9999 -9999 -9999 -9999 -9999 -9999 -9999 -9999 -9999 -9999 -9999 -9999 -9999 -9999 -9999 -9999 -9999 -9999 -9999 -9999 -9999 -9999 -9999 -9999 -9999 -9999 -9999 -9999 -9999 -9999 -9999 -9999 -9999 -9999 -9999 -9999 -9999 -9999 2.73386E-1 2.74291E-1 2.97759E-1 2.98241E-1 3.02666E-1 3.0604E-1 3.08463E-1 3.33142E-1 3.3138E-1 3.06288E-1 3.04115E-1 3.01233E-1 2.967E-1 2.6656E-1 2.64119E-1 2.90333E-1 3.23864E-1 3.57877E-1 3.85817E-1 3.8192E-1 3.86828E-1 4.39617E-1 4.38946E-1 3.85796E-1 4.28209E-1 4.00539E-1 3.97127E-1 3.95357E-1 4.55219E-1 5.14358E-1 5.64577E-1 5.10492E-1 5.35216E-1 6.61622E-1 6.871E-1 6.86541E-1 6.63601E-1 6.84315E-1 6.8877E-1 6.66037E-1 6.82823E-1 6.80504E-1 6.72727E-1 6.73795E-1 6.14239E-1 6.65748E-1 6.50238E-1 6.2768E-1 6.03838E-1 5.21717E-1 4.54509E-1 4.89521E-1 6.12587E-1 6.58168E-1 5.71013E-1 5.4447E-1 4.71873E-1 3.96459E-1 3.5892E-1 3.65004E-1 3.31988E-1 3.05166E-1 4.18279E-1 6.25834E-1 6.25517E-1 6.42949E-1 6.50656E-1 6.5018E-1 6.34275E-1 5.68987E-1 4.07644E-1 4.23272E-1 3.50131E-1 2.66956E-1 2.19289E-1 2.50393E-1 4.50327E-1 6.49345E-1 5.84208E-1 4.57342E-1 3.79141E-1 3.2479E-1 2.7898E-1 2.68701E-1 2.82918E-1 2.55617E-1 2.21487E-1 2.10089E-1 2.13034E-1 2.47632E-1 3.16188E-1 2.10523E-1 9.60312E-2 1.12471E-1 1.44045E-1 1.58942E-1 2.40508E-1 3.74992E-1 4.87875E-1 5.22211E-1 4.91889E-1 4.05074E-1 3.42713E-1 3.17798E-1 2.97688E-1 2.62109E-1 2.57687E-1 2.33241E-1 2.11053E-1 2.39287E-1 2.38891E-1 2.05272E-1 1.9513E-1 2.27497E-1 2.7541E-1 2.97375E-1 2.85728E-1 2.83383E-1 2.86271E-1 3.01167E-1 3.27558E-1 3.42094E-1 3.50788E-1 3.31985E-1 3.30709E-1 3.31902E-1 3.30626E-1 3.12206E-1 2.76739E-1 2.80354E-1 -9999 -9999 -9999 -9999 -9999 -9999 -9999 -9999 -9999 -9999 -9999 -9999 -9999 -9999 -9999 -9999 -9999 -9999 -9999
-9999 -9999 -9999 -9999 -9999 -9999 -9999 -9999 -9999 -9999 -9999 -9999 -9999 -9999 -9999 -9999 -9999 -9999 -9999 -9999 -9999 -9999 -9999 -9999 -9999 -9999 -9999 -9999 -9999 -9999 -9999 -9999 -9999 -9999 -9999 -9999 -9999 -9999 -9999 -9999 -9999 -9999 -9999 -9999 -9999 -9999 -9999 -9999 -9999 -9999 -9999 -9999 -9999 -9999 -9999 -9999 -9999 -9999 -9999 -9999 -9999 -9999 -9999 -9999 -9999 -9999 -9999 -9999 -9999 -9999 -9999 -9999 -9999 -9999 -9999 -9999 -9999 -9999 -9999 -9999 -9999 -9999 -9999 -9999 -9999 -9999 -9999 -9999 -9999 -9999 -9999 -9999 -9999 -9999 -9999 -9999 -9999 -9999 -9999 -9999 -9999 -9999 -9999 -9999 -9999 -9999 -9999 -9999 -9999 -9999 -9999 -9999 -9999 -9999 2.7237E-1 2.72257E-1 2.72708E-1 2.92202E-1 2.94798E-1 3.0015E-1 3.06645E-1 3.3428E-1 3.32516E-1 3.09684E-1 3.33147E-1 3.34413E-1 3.32137E-1 3.22868E-1 2.90685E-1 2.63235E-1 2.8613E-1 3.16555E-1 3.46458E-1 3.75626E-1 3.78165E-1 4.1041E-1 4.63659E-1 4.11824E-1 3.78038E-1 3.98763E-1 3.96038E-1 4.45639E-1 4.96537E-1 4.7725E-1 6.3763E-1 6.90758E-1 6.63075E-1 6.37824E-1 6.86107E-1 6.80195E-1 6.56256E-1 6.61946E-1 6.79501E-1 6.70667E-1 6.60853E-1 5.47051E-1 6.3814E-1 6.52559E-1 6.76671E-1 6.65619E-1 6.23722E-1 6.4111E-1 6.46796E-1 6.09147E-1 5.34959E-1 3.6651E-1 3.40616E-1 5.0008E-1 6.34602E-1 5.8352E-1 5.65939E-1 5.65279E-1 3.95536E-1 2.80738E-1 2.64159E-1 2.64811E-1 3.21474E-1 4.50844E-1 6.14688E-1 5.2746E-1 4.34229E-1 4.29608E-1 4.67488E-1 3.89539E-1 3.32558E-1 2.73848E-1 2.76332E-1 2.24244E-1 1.60113E-1 1.33767E-1 2.18742E-1 4.12503E-1 6.14963E-1 6.31159E-1 6.03219E-1 6.02668E-1 5.37062E-1 4.60801E-1 4.08993E-1 3.74706E-1 2.78562E-1 2.4729E-1 2.55076E-1 2.93188E-1 3.93234E-1 4.58412E-1 2.49574E-1 1.0746E-1 1.5807E-1 2.48434E-1 2.69172E-1 3.36787E-1 4.3934E-1 4.97361E-1 4.84407E-1 4.57057E-1 4.30525E-1 3.67002E-1 2.81078E-1 2.19182E-1 1.85472E-1 1.65557E-1 1.43396E-1 1.37373E-1 1.54966E-1 1.52804E-1 1.59125E-1 1.78016E-1 2.17957E-1 2.69663E-1 2.8236E-1 2.59173E-1 2.4609E-1 2.58512E-1 2.91956E-1 3.25108E-1 3.46863E-1 3.33691E-1 3.33264E-1 3.29436E-1 3.28505E-1 3.28505E-1 3.1759E-1 2.87627E-1 2.66787E-1 -9999 -9999 -9999 -9999 -9999 -9999 -9999 -9999 -9999 -9999 -9999 -9999 -9999 -9999 -9999 -9999 -9999 -9999 -9999
-9999 -9999 -9999 -9999 -9999 -9999 -9999 -9999 -9999 -9999 -9999 -9999 -9999 -9999 -9999 -9999 -9999 -9999 -9999 -9999 -9999 -9999 -9999 -9999 -9999 -9999 -9999 -9999 -9999 -9999 -9999 -9999 -9999 -9999 -9999 -9999 -9999 -9999 -9999 -9999 -9999 -9999 -9999 -9999 -9999 -9999 -9999 -9999 -9999 -9999 -9999 -9999 -9999 -9999 -9999 -9999 -9999 -9999 -9999 -9999 -9999 -9999 -9999 -9999 -9999 -9999 -9999 -9999 -9999 -9999 -9999 -9999 -9999 -9999 -9999 -9999 -9999 -9999 -9999 -9999 -9999 -9999 -9999 -9999 -9999 -9999 -9999 -9999 -9999 -9999 -9999 -9999 -9999 -9999 -9999 -9999 -9999 -9999 -9999 -9999 -9999 -9999 -9999 -9999 -9999 -9999 -9999 -9999 -9999 -9999 -9999 -9999 -9999 -9999 2.70569E-1 2.70008E-1 2.67552E-1 2.67998E-1 2.6934E-1 2.9622E-1 3.2848E-1 3.33907E-1 3.35681E-1 3.13713E-1 3.39754E-1 3.40776E-1 3.3189E-1 3.01118E-1 2.91272E-1 2.62684E-1 2.82886E-1 3.07763E-1 3.37367E-1 3.40555E-1 3.42218E-1 3.68446E-1 3.44277E-1 3.70574E-1 3.94541E-1 3.67261E-1 3.63434E-1 3.8628E-1 4.07866E-1 4.34847E-1 4.70021E-1 5.85795E-1 6.36492E-1 6.94574E-1 6.85458E-1 6.53493E-1 6.57296E-1 6.75517E-1 6.64941E-1 6.53351E-1 6.19622E-1 5.15091E-1 6.25187E-1 6.42141E-1 6.71217E-1 6.65287E-1 6.23716E-1 6.0895E-1 5.93845E-1 5.79348E-1 5.03571E-1 3.11294E-1 2.65435E-1 3.86154E-1 5.76481E-1 5.70642E-1 5.46425E-1 5.59408E-1 4.77805E-1 2.94106E-1 2.66296E-1 3.04725E-1 4.0684E-1 5.74381E-1 6.21932E-1 4.62326E-1 2.6864E-1 2.21928E-1 2.36756E-1 2.61175E-1 2.26336E-1 1.95105E-1 1.80616E-1 1.58409E-1 1.5036E-1 1.31993E-1 1.63978E-1 3.03923E-1 5.72191E-1 6.25244E-1 6.11464E-1 5.34008E-1 4.82569E-1 4.8695E-1 4.17818E-1 2.77737E-1 1.76909E-1 1.41595E-1 1.98569E-1 3.11372E-1 4.86308E-1 5.27286E-1 2.06468E-1 1.39008E-1 1.82305E-1 3.38664E-1 4.25165E-1 4.16275E-1 4.25337E-1 4.18183E-1 3.72294E-1 3.72172E-1 4.5801E-1 4.66232E-1 3.54689E-1 2.18619E-1 1.44711E-1 1.08392E-1 9.50428E-2 1.03058E-1 1.05816E-1 1.1173E-1 1.41719E-1 1.97435E-1 2.4977E-1 2.77677E-1 2.62168E-1 2.19545E-1 2.09564E-1 2.65114E-1 2.62733E-1 2.88792E-1 3.12933E-1 3.04913E-1 3.13112E-1 3.13525E-1 3.13857E-1 3.13031E-1 3.06872E-1 2.88414E-1 2.73601E-1 2.7018E-1 -9999 -9999 -9999 -9999 -9999 -9999 -9999 -9999 -9999 -9999 -9999 -9999 -9999 -9999 -9999 -9999 -9999 -9999
-9999 -9999 -9999 -9999 -9999 -9999 -9999 -9999 -9999 -9999 -9999 -9999 -9999 -9999 -9999 -9999 -9999 -9999 -9999 -9999 -9999 -9999 -9999 -9999 -9999 -9999 -9999 -9999 -9999 -9999 -9999 -9999 -9999 -9999 -9999 -9999 -9999 -9999 -9999 -9999 -9999 -9999 -9999 -9999 -9999 -9999 -9999 -9999 -9999 -9999 -9999 -9999 -9999 -9999 -9999 -9999 -9999 -9999 -9999 -9999 -9999 -9999 -9999 -9999 -9999 -9999 -9999 -9999 -9999 -9999 -9999 -9999 -9999 -9999 -9999 -9999 -9999 -9999 -9999 -9999 -9999 -9999 -9999 -9999 -9999 -9999 -9999 -9999 -9999 -9999 -9999 -9999 -9999 -9999 -9999 -9999 -9999 -9999 -9999 -9999 -9999 -9999 -9999 -9999 -9999 -9999 -9999 -9999 -9999 -9999 -9999 -9999 -9999 2.69223E-1 2.65549E-1 2.65106E-1 2.64662E-1 2.64773E-1 2.65438E-1 2.88689E-1 3.2075E-1 3.54608E-1 3.36824E-1 3.65624E-1 3.89632E-1 3.65109E-1 3.35053E-1 3.01837E-1 2.93391E-1 2.8613E-1 2.79326E-1 3.02694E-1 3.05706E-1 3.05826E-1 3.28896E-1 3.04023E-1 3.05108E-1 3.55311E-1 4.09373E-1 4.11025E-1 4.3778E-1 4.63081E-1 4.6917E-1 5.70271E-1 5.09169E-1 4.84597E-1 6.53061E-1 6.83454E-1 6.52425E-1 6.38744E-1 6.58098E-1 6.60548E-1 6.38019E-1 6.29686E-1 5.23194E-1 5.40495E-1 6.65309E-1 6.72924E-1 6.76136E-1 6.27987E-1 6.19921E-1 6.07707E-1 5.84758E-1 5.59012E-1 5.09662E-1 3.63654E-1 3.03843E-1 2.92667E-1 4.02011E-1 5.48873E-1 5.56205E-1 4.91425E-1 4.13136E-1 2.7884E-1 2.23182E-1 2.39076E-1 3.26602E-1 5.29629E-1 6.20231E-1 5.65078E-1 3.96833E-1 2.60131E-1 2.01582E-1 1.74824E-1 1.75057E-1 1.76113E-1 1.62822E-1 1.44931E-1 1.47723E-1 1.5789E-1 2.15621E-1 4.03074E-1 5.97961E-1 6.06219E-1 3.96915E-1 2.38981E-1 2.00434E-1 2.99473E-1 2.5939E-1 1.35287E-1 8.1373E-2 6.18169E-2 8.49385E-2 1.65613E-1 4.3847E-1 4.94302E-1 2.85103E-1 2.2893E-1 3.26622E-1 4.35483E-1 4.31913E-1 3.6877E-1 3.33365E-1 3.12888E-1 2.82096E-1 3.17446E-1 4.1738E-1 4.95716E-1 4.83243E-1 3.72657E-1 2.3352E-1 1.31902E-1 9.72755E-2 1.18575E-1 1.33329E-1 1.42216E-1 1.6698E-1 2.2144E-1 2.71971E-1 2.58593E-1 2.30307E-1 2.0925E-1 2.25381E-1 2.24781E-1 2.61325E-1 2.62066E-1 2.32366E-1 2.71146E-1 2.69408E-1 2.82447E-1 2.8832E-1 2.97386E-1 2.99396E-1 2.74822E-1 2.70254E-1 2.72077E-1 -9999 -9999 -9999 -9999 -9999 -9999 -9999 -9999 -9999 -9999 -9999 -9999 -9999 -9999 -9999 -9999 -9999 -9999
-9999 -9999 -9999 -9999 -9999 -9999 -9999 -9999 -9999 -9999 -9999 -9999 -9999 -9999 -9999 -9999 -9999 -9999 -9999 -9999 -9999 -9999 -9999 -9999 -9999 -9999 -9999 -9999 -9999 -9999 -9999 -9999 -9999 -9999 -9999 -9999 -9999 -9999 -9999 -9999 -9999 -9999 -9999 -9999 -9999 -9999 -9999 -9999 -9999 -9999 -9999 -9999 -9999 -9999 -9999 -9999 -9999 -9999 -9999 -9999 -9999 -9999 -9999 -9999 -9999 -9999 -9999 -9999 -9999 -9999 -9999 -9999 -9999 -9999 -9999 -9999 -9999 -9999 -9999 -9999 -9999 -9999 -9999 -9999 -9999 -9999 -9999 -9999 -9999 -9999 -9999 -9999 -9999 -9999 -9999 -9999 -9999 -9999 -9999 -9999 -9999 -9999 -9999 -9999 -9999 -9999 -9999 -9999 -9999 -9999 -9999 -9999 -9999 2.65549E-1 2.65327E-1 2.64552E-1 2.62894E-1 2.61683E-1 2.59276E-1 2.61248E-1 2.87521E-1 2.94922E-1 3.24357E-1 3.53703E-1 3.6181E-1 3.64818E-1 3.60628E-1 3.26862E-1 3.1804E-1 3.12634E-1 2.84974E-1 2.82661E-1 3.02334E-1 2.78068E-1 2.75567E-1 2.97917E-1 3.21037E-1 3.2315E-1 3.25145E-1 3.72751E-1 4.56437E-1 4.99104E-1 5.86863E-1 6.92245E-1 4.85308E-1 5.55998E-1 6.8175E-1 6.45401E-1 6.38561E-1 6.52876E-1 6.37292E-1 6.1982E-1 5.99435E-1 5.55008E-1 5.81888E-1 5.33338E-1 6.70011E-1 6.45886E-1 6.41207E-1 6.30331E-1 5.83189E-1 5.78668E-1 6.0054E-1 5.69292E-1 5.2797E-1 5.42E-1 4.82663E-1 3.70455E-1 3.52363E-1 3.9952E-1 4.12265E-1 3.53956E-1 2.87291E-1 2.23746E-1 2.12613E-1 2.30677E-1 3.11417E-1 5.17439E-1 6.19045E-1 6.01858E-1 5.84796E-1 4.77419E-1 3.35914E-1 2.05832E-1 1.51247E-1 1.44271E-1 1.34577E-1 1.27696E-1 1.47136E-1 1.78972E-1 2.35873E-1 3.71716E-1 3.80973E-1 3.24055E-1 1.87181E-1 1.00281E-1 1.01537E-1 1.68653E-1 1.63166E-1 8.34231E-2 5.31237E-2 5.90174E-2 7.11243E-2 1.13159E-1 2.02908E-1 3.58511E-1 4.15535E-1 4.42333E-1 5.43136E-1 5.09035E-1 3.71763E-1 2.88552E-1 2.43997E-1 2.15744E-1 2.04193E-1 2.48835E-1 3.2573E-1 3.72801E-1 4.15511E-1 4.62183E-1 3.72421E-1 1.82389E-1 1.28308E-1 1.60443E-1 2.04635E-1 2.27196E-1 2.39479E-1 2.6125E-1 2.69032E-1 2.37319E-1 2.07547E-1 2.05372E-1 1.95431E-1 2.22079E-1 2.2401E-1 1.96679E-1 1.90979E-1 2.05815E-1 2.15688E-1 2.1194E-1 2.24715E-1 2.26464E-1 2.42307E-1 2.54856E-1 2.43166E-1 2.45934E-1 2.50231E-1 -9999 -9999 -9999 -9999 -9999 -9999 -9999 -9999 -9999 -9999 -9999 -9999 -9999 -9999 -9999 -9999 -9999
-9999 -9999 -9999 -9999 -9999 -9999 -9999 -9999 -9999 -9999 -9999 -9999 -9999 -9999 -9999 -9999 -9999 -9999 -9999 -9999 -9999 -9999 -9999 -9999 -9999 -9999 -9999 -9999 -9999 -9999 -9999 -9999 -9999 -9999 -9999 -9999 -9999 -9999 -9999 -9999 -9999 -9999 -9999 -9999 -9999 -9999 -9999 -9999 -9999 -9999 -9999 -9999 -9999 -9999 -9999 -9999 -9999 -9999 -9999 -9999 -9999 -9999 -9999 -9999 -9999 -9999 -9999 -9999 -9999 -9999 -9999 -9999 -9999 -9999 -9999 -9999 -9999 -9999 -9999 -9999 -9999 -9999 -9999 -9999 -9999 -9999 -9999 -9999 -9999 -9999 -9999 -9999 -9999 -9999 -9999 -9999 -9999 -9999 -9999 -9999 -9999 -9999 -9999 -9999 -9999 -9999 -9999 -9999 -9999 2.71131E-1 2.72482E-1 2.73612E-1 2.68781E-1 2.67552E-1 2.70574E-1 2.72037E-1 2.67664E-1 2.60699E-1 2.58512E-1 2.58293E-1 2.58403E-1 2.6037E-1 2.62023E-1 2.8963E-1 3.22495E-1 3.34672E-1 3.62468E-1 3.2988E-1 3.27243E-1 3.48394E-1 3.20266E-1 3.38513E-1 3.0547E-1 2.76932E-1 2.75567E-1 3.00542E-1 3.04625E-1 3.28651E-1 3.44573E-1 3.44059E-1 4.07729E-1 5.60864E-1 6.83126E-1 6.83378E-1 4.79346E-1 6.07197E-1 6.53004E-1 6.38954E-1 6.62332E-1 6.46221E-1 6.33086E-1 5.9948E-1 4.68552E-1 4.05735E-1 5.115E-1 6.10098E-1 6.4267E-1 6.44951E-1 5.90842E-1 5.96363E-1 5.57722E-1 5.96616E-1 5.89803E-1 5.4993E-1 5.5113E-1 5.40908E-1 5.36413E-1 5.2337E-1 4.07971E-1 3.3572E-1 3.27472E-1 2.87804E-1 2.38729E-1 2.14384E-1 2.42265E-1 3.438E-1 4.92994E-1 6.09238E-1 5.94202E-1 5.3761E-1 5.74838E-1 5.82657E-1 4.76161E-1 3.1691E-1 2.58024E-1 2.24574E-1 1.7559E-1 1.38279E-1 1.57312E-1 1.54833E-1 2.15223E-1 2.92346E-1 2.22907E-1 1.54239E-1 1.11227E-1 7.73512E-2 9.13054E-2 1.29738E-1 1.06675E-1 7.66939E-2 9.2946E-2 9.50122E-2 1.14747E-1 1.37896E-1 1.97943E-1 3.1766E-1 4.99328E-1 6.25618E-1 6.40476E-1 5.16363E-1 3.63231E-1 2.19624E-1 1.52624E-1 1.43879E-1 1.83589E-1 2.23237E-1 2.49323E-1 2.24311E-1 2.44638E-1 3.77434E-1 4.48377E-1 2.69854E-1 1.73229E-1 1.78492E-1 2.01764E-1 2.49322E-1 2.78325E-1 2.4539E-1 2.32818E-1 2.27389E-1 1.83387E-1 1.71171E-1 1.6036E-1 1.91363E-1 1.69151E-1 1.29135E-1 1.24383E-1 1.31236E-1 1.3613E-1 1.53269E-1 1.65414E-1 1.88773E-1 2.08567E-1 2.08372E-1 1.96415E-1 1.83711E-1 1.72812E-1 1.95277E-1 2.12406E-1 -9999 -9999 -9999 -9999 -9999 -9999 -9999 -9999 -9999 -9999 -9999 -9999 -9999 -9999 -9999
-9999 -9999 -9999 -9999 -9999 -9999 -9999 -9999 -9999 -9999 -9999 -9999 -9999 -9999 -9999 -9999 -9999 -9999 -9999 -9999 -9999 -9999 -9999 -9999 -9999 -9999 -9999 -9999 -9999 -9999 -9999 -9999 -9999 -9999 -9999 -9999 -9999 -9999 -9999 -9999 -9999 -9999 -9999 -9999 -9999 -9999 -9999 -9999 -9999 -9999 -9999 -9999 -9999 -9999 -9999 -9999 -9999 -9999 -9999 -9999 -9999 -9999 -9999 -9999 -9999 -9999 -9999 -9999 -9999 -9999 -9999 -9999 -9999 -9999 -9999 -9999 -9999 -9999 -9999 -9999 -9999 -9999 -9999 -9999 -9999 -9999 -9999 -9999 -9999 -9999 -9999 -9999 -9999 -9999 -9999 -9999 -9999 -9999 -9999 -9999 -9999 -9999 -9999 -9999 -9999 -9999 -9999 -9999 -9999 2.71919E-1 2.78617E-1 3.251E-1 2.98122E-1 2.71136E-1 3.20497E-1 3.48252E-1 3.20255E-1 2.68004E-1 2.85544E-1 2.65665E-1 2.61693E-1 2.57863E-1 2.55582E-1 2.57536E-1 2.86595E-1 3.45428E-1 3.83533E-1 3.60503E-1 3.6116E-1 3.85845E-1 3.58407E-1 3.73366E-1 3.15582E-1 3.06195E-1 2.84169E-1 3.61068E-1 3.91425E-1 4.66903E-1 4.26754E-1 3.98009E-1 5.79728E-1 6.80474E-1 6.70999E-1 5.75708E-1 5.49244E-1 6.53474E-1 6.47227E-1 6.61145E-1 6.57822E-1 6.50642E-1 6.3765E-1 5.94842E-1 5.11475E-1 3.7467E-1 4.47358E-1 5.94899E-1 6.35967E-1 6.44978E-1 6.3477E-1 6.37826E-1 6.25863E-1 6.07365E-1 5.67801E-1 5.26607E-1 4.55414E-1 4.07095E-1 4.36318E-1 5.18518E-1 4.56977E-1 3.18464E-1 2.65317E-1 2.69016E-1 3.00023E-1 3.17739E-1 4.11162E-1 5.69603E-1 6.01395E-1 5.82544E-1 4.76866E-1 4.51339E-1 5.76681E-1 5.59797E-1 5.04606E-1 4.89795E-1 4.59844E-1 4.08374E-1 2.75564E-1 1.62501E-1 1.38451E-1 1.51603E-1 1.73659E-1 1.94198E-1 1.42214E-1 9.47809E-2 9.16234E-2 8.17332E-2 8.90291E-2 1.04686E-1 8.94359E-2 8.6394E-2 8.92851E-2 1.22523E-1 1.67917E-1 2.19872E-1 3.03578E-1 4.19361E-1 5.83517E-1 6.55894E-1 6.09845E-1 4.46093E-1 3.09761E-1 1.72822E-1 1.16654E-1 1.31343E-1 1.569E-1 1.92815E-1 2.00167E-1 1.68431E-1 1.98109E-1 2.9161E-1 3.98909E-1 3.20138E-1 1.74844E-1 1.36186E-1 1.6881E-1 2.33849E-1 2.50511E-1 2.17951E-1 1.84814E-1 2.16284E-1 1.83467E-1 1.37405E-1 1.2903E-1 1.48758E-1 1.18885E-1 8.7471E-2 8.61875E-2 8.97184E-2 9.87889E-2 1.14651E-1 1.30908E-1 1.57812E-1 1.5447E-1 1.71757E-1 1.77799E-1 1.63778E-1 1.75279E-1 1.90838E-1 2.17314E-1 2.23053E-1 -9999 -9999 -9999 -9999 -9999 -9999 -9999 -9999 -9999 -9999 -9999 -9999 -9999 -9999
-9999 -9999 -9999 -9999 -9999 -9999 -9999 -9999 -9999 -9999 -9999 -9999 -9999 -9999 -9999 -9999 -9999 -9999 -9999 -9999 -9999 -9999 -9999 -9999 -9999 -9999 -9999 -9999 -9999 -9999 -9999 -9999 -9999 -9999 -9999 -9999 -9999 -9999 -9999 -9999 -9999 -9999 -9999 -9999 -9999 -9999 -9999 -9999 -9999 -9999 -9999 -9999 -9999 -9999 -9999 -9999 -9999 -9999 -9999 -9999 -9999 -9999 -9999 -9999 -9999 -9999 -9999 -9999 -9999 -9999 -9999 -9999 -9999 -9999 -9999 -9999 -9999 -9999 -9999 -9999 -9999 -9999 -9999 -9999 -9999 -9999 -9999 -9999 -9999 -9999 -9999 -9999 -9999 -9999 -9999 -9999 -9999 -9999 -9999 -9999 -9999 -9999 -9999 -9999 -9999 -9999 -9999 -9999 2.68552E-1 2.70349E-1 3.04833E-1 3.85939E-1 3.54212E-1 2.73504E-1 2.94685E-1 3.52657E-1 3.53697E-1 2.99319E-1 2.95632E-1 3.41188E-1 3.417E-1 2.89045E-1 2.58844E-1 2.54825E-1 2.55371E-1 2.887E-1 3.49557E-1 3.56446E-1 3.82995E-1 3.80181E-1 3.7777E-1 3.71902E-1 3.4005E-1 3.58446E-1 3.86684E-1 4.7385E-1 5.60503E-1 5.55582E-1 4.05394E-1 4.82891E-1 6.9404E-1 6.53201E-1 6.76619E-1 5.6539E-1 5.46989E-1 6.01755E-1 6.61176E-1 6.64146E-1 6.52499E-1 6.53915E-1 6.29269E-1 6.14679E-1 5.84039E-1 4.31308E-1 4.27789E-1 5.65614E-1 6.08658E-1 6.41844E-1 6.08775E-1 5.82135E-1 5.94192E-1 5.90284E-1 5.23006E-1 4.97541E-1 3.43971E-1 2.79914E-1 3.14628E-1 4.12899E-1 3.96252E-1 2.8601E-1 2.35136E-1 2.68514E-1 3.51805E-1 4.61415E-1 5.59499E-1 5.9453E-1 5.55807E-1 4.34532E-1 3.46851E-1 3.54244E-1 5.33461E-1 5.7938E-1 5.62683E-1 5.46321E-1 5.14703E-1 4.34045E-1 3.11111E-1 1.81578E-1 1.2016E-1 1.22601E-1 1.32587E-1 1.44942E-1 1.13172E-1 1.00237E-1 9.25621E-2 8.28005E-2 8.04533E-2 1.04859E-1 1.31263E-1 1.38136E-1 1.17976E-1 1.40978E-1 1.70817E-1 2.25182E-1 3.46428E-1 5.22471E-1 5.93278E-1 5.89999E-1 5.68243E-1 4.15981E-1 2.59093E-1 1.59343E-1 1.05952E-1 1.14901E-1 1.4058E-1 1.72472E-1 1.95596E-1 1.51356E-1 1.42961E-1 1.7725E-1 2.70755E-1 2.7947E-1 1.73677E-1 1.12817E-1 1.3551E-1 2.0974E-1 2.23943E-1 1.74765E-1 1.35241E-1 1.87878E-1 2.26177E-1 1.6117E-1 1.22032E-1 8.90584E-2 6.92495E-2 7.53398E-2 8.77008E-2 9.94352E-2 1.1572E-1 1.2671E-1 1.43661E-1 1.36881E-1 1.06189E-1 1.25074E-1 1.46668E-1 1.68023E-1 1.63566E-1 -9999 -9999 -9999 -9999 -9999 -9999 -9999 -9999 -9999 -9999 -9999 -9999 -9999 -9999 -9999 -9999 -9999
-9999 -9999 -9999 -9999 -9999 -9999 -9999 -9999 -9999 -9999 -9999 -9999 -9999 -9999 -9999 -9999 -9999 -9999 -9999 -9999 -9999 -9999 -9999 -9999 -9999 -9999 -9999 -9999 -9999 -9999 -9999 -9999 -9999 -9999 -9999 -9999 -9999 -9999 -9999 -9999 -9999 -9999 -9999 -9999 -9999 -9999 -9999 -9999 -9999 -9999 -9999 -9999 -9999 -9999 -9999 -9999 -9999 -9999 -9999 -9999 -9999 -9999 -9999 -9999 -9999 -9999 -9999 -9999 -9999 -9999 -9999 -9999 -9999 -9999 -9999 -9999 -9999 -9999 -9999 -9999 -9999 -9999 -9999 -9999 -9999 -9999 -9999 -9999 -9999 -9999 -9999 -9999 -9999 -9999 -9999 -9999 -9999 -9999 -9999 -9999 -9999 -9999 -9999 -9999 -9999 -9999 -9999 -9999 2.63556E-1 2.68781E-1 3.51742E-1 3.9067E-1 4.10115E-1 2.93386E-1 2.89273E-1 3.48382E-1 3.58525E-1 3.56042E-1 3.25486E-1 3.0376E-1 3.7602E-1 3.45165E-1 2.86246E-1 2.54074E-1 2.52245E-1 2.58304E-1 3.33687E-1 3.16192E-1 3.38519E-1 3.16566E-1 3.15951E-1 3.14477E-1 3.37373E-1 3.37506E-1 4.16691E-1 4.7456E-1 6.05279E-1 4.9256E-1 5.07462E-1 5.94906E-1 6.77375E-1 6.56401E-1 6.84486E-1 5.84164E-1 6.59554E-1 6.49779E-1 6.55854E-1 6.33521E-1 6.14323E-1 6.48791E-1 6.05655E-1 5.57453E-1 5.57E-1 4.49345E-1 4.70559E-1 5.7979E-1 6.27282E-1 6.41588E-1 5.87531E-1 5.29788E-1 5.62417E-1 5.88366E-1 5.21306E-1 4.9356E-1 4.24725E-1 3.11951E-1 2.78567E-1 3.04808E-1 2.92124E-1 2.72099E-1 2.61028E-1 2.83615E-1 3.79765E-1 5.16121E-1 5.08027E-1 5.03022E-1 4.97263E-1 3.92181E-1 2.92932E-1 3.06974E-1 4.65966E-1 5.74727E-1 5.28751E-1 5.01179E-1 4.6145E-1 3.7274E-1 2.82979E-1 1.8649E-1 1.42535E-1 1.20844E-1 1.06706E-1 1.07916E-1 1.04248E-1 1.19746E-1 1.36046E-1 1.2523E-1 1.11925E-1 1.43296E-1 2.0764E-1 2.62122E-1 3.30275E-1 3.15458E-1 3.36409E-1 3.71603E-1 4.91972E-1 5.36818E-1 4.64501E-1 4.16305E-1 5.18028E-1 4.89669E-1 3.40321E-1 1.65977E-1 9.6399E-2 9.11451E-2 1.11489E-1 1.57891E-1 1.88481E-1 1.35142E-1 1.06919E-1 1.31136E-1 1.91623E-1 2.0245E-1 1.33522E-1 9.80342E-2 1.43692E-1 2.17731E-1 1.87062E-1 1.23733E-1 1.06332E-1 1.50261E-1 2.02904E-1 1.98592E-1 1.24524E-1 6.08563E-2 4.91164E-2 6.74834E-2 9.65297E-2 1.10716E-1 1.06089E-1 1.24284E-1 1.37899E-1 1.15328E-1 8.35502E-2 1.00312E-1 1.46615E-1 1.59457E-1 1.77627E-1 1.82675E-1 1.93174E-1 -9999 -9999 -9999 -9999 -9999 -9999 -9999 -9999 -9999 -9999 -9999 -9999 -9999 -9999 -9999
-9999 -9999 -9999 -9999 -9999 -9999 -9999 -9999 -9999 -9999 -9999 -9999 -9999 -9999 -9999 -9999 -9999 -9999 -9999 -9999 -9999 -9999 -9999 -9999 -9999 -9999 -9999 -9999 -9999 -9999 -9999 -9999 -9999 -9999 -9999 -9999 -9999 -9999 -9999 -9999 -9999 -9999 -9999 -9999 -9999 -9999 -9999 -9999 -9999 -9999 -9999 -9999 -9999 -9999 -9999 -9999 -9999 -9999 -9999 -9999 -9999 -9999 -9999 -9999 -9999 -9999 -9999 -9999 -9999 -9999 -9999 -9999 -9999 -9999 -9999 -9999 -9999 -9999 -9999 -9999 -9999 -9999 -9999 -9999 -9999 -9999 -9999 -9999 -9999 -9999 -9999 -9999 -9999 -9999 -9999 -9999 -9999 -9999 -9999 -9999 -9999 -9999 -9999 -9999 -9999 -9999 -9999 2.62563E-1 2.61133E-1 2.6566E-1 3.24102E-1 3.6364E-1 4.08333E-1 3.16303E-1 2.64114E-1 3.19388E-1 3.82585E-1 4.14305E-1 3.86491E-1 3.81779E-1 3.54354E-1 3.43885E-1 2.86833E-1 2.77155E-1 2.5246E-1 2.53751E-1 2.7967E-1 2.81398E-1 2.85096E-1 3.32934E-1 3.34326E-1 3.59363E-1 3.89394E-1 5.04226E-1 5.85272E-1 4.97682E-1 4.0512E-1 4.72249E-1 5.82504E-1 6.83829E-1 6.46024E-1 6.61688E-1 6.74181E-1 6.55286E-1 6.53031E-1 6.28218E-1 6.14996E-1 6.11398E-1 5.93643E-1 6.43412E-1 6.1178E-1 5.75094E-1 5.28436E-1 4.77362E-1 5.59804E-1 5.88316E-1 6.37857E-1 6.14345E-1 5.58144E-1 5.06372E-1 5.26516E-1 5.65159E-1 5.36965E-1 5.01768E-1 4.95802E-1 4.56825E-1 3.56096E-1 2.81287E-1 2.84924E-1 3.18813E-1 3.41842E-1 3.7871E-1 5.04105E-1 5.34285E-1 4.25753E-1 3.66515E-1 4.02756E-1 3.69315E-1 2.7946E-1 2.75664E-1 3.73348E-1 5.38269E-1 5.592E-1 5.3084E-1 4.90683E-1 4.60841E-1 3.48018E-1 2.72173E-1 2.32771E-1 1.7381E-1 1.50537E-1 1.35635E-1 1.20336E-1 1.20824E-1 1.50793E-1 1.96229E-1 2.24351E-1 1.89073E-1 1.92622E-1 2.44001E-1 4.15556E-1 5.10242E-1 5.08597E-1 5.66687E-1 6.08769E-1 5.05651E-1 3.16657E-1 2.65797E-1 3.97698E-1 5.15066E-1 4.49469E-1 2.24871E-1 1.12249E-1 8.48057E-2 1.11299E-1 1.62308E-1 1.65944E-1 1.15257E-1 1.08949E-1 1.31798E-1 1.51741E-1 1.24241E-1 1.03374E-1 9.63715E-2 1.5566E-1 2.01013E-1 1.40629E-1 8.72037E-2 7.99659E-2 9.09289E-2 1.0963E-1 1.32137E-1 1.0918E-1 5.80541E-2 5.45796E-2 7.60982E-2 8.81736E-2 8.2627E-2 7.61975E-2 9.18266E-2 1.09628E-1 8.67768E-2 8.00104E-2 9.65637E-2 1.335E-1 1.68188E-1 1.57207E-1 1.53649E-1 1.66209E-1 -9999 -9999 -9999 -9999 -9999 -9999 -9999 -9999 -9999 -9999 -9999 -9999 -9999 -9999 -9999
-9999 -9999 -9999 -9999 -9999 -9999 -9999 -9999 -9999 -9999 -9999 -9999 -9999 -9999 -9999 -9999 -9999 -9999 -9999 -9999 -9999 -9999 -9999 -9999 -9999 -9999 -9999 -9999 -9999 -9999 -9999 -9999 -9999 -9999 -9999 -9999 -9999 -9999 -9999 -9999 -9999 -9999 -9999 -9999 -9999 -9999 -9999 -9999 -9999 -9999 -9999 -9999 -9999 -9999 -9999 -9999 -9999 -9999 -9999 -9999 -9999 -9999 -9999 -9999 -9999 -9999 -9999 -9999 -9999 -9999 -9999 -9999 -9999 -9999 -9999 -9999 -9999 -9999 -9999 -9999 -9999 -9999 -9999 -9999 -9999 -9999 -9999 -9999 -9999 -9999 -9999 -9999 -9999 -9999 -9999 -9999 -9999 -9999 -9999 -9999 -9999 -9999 -9999 -9999 -9999 -9999 -9999 2.60475E-1 2.59271E-1 2.65882E-1 3.23858E-1 4.13568E-1 4.10535E-1 3.16919E-1 2.62128E-1 3.12017E-1 3.80973E-1 4.40873E-1 4.4108E-1 4.39238E-1 3.5215E-1 3.20018E-1 2.87649E-1 2.78983E-1 2.74427E-1 2.5225E-1 2.98512E-1 3.0547E-1 3.57008E-1 3.35594E-1 3.55969E-1 4.09241E-1 4.76831E-1 6.61411E-1 6.37437E-1 6.00373E-1 3.92438E-1 5.19529E-1 6.75749E-1 6.73303E-1 6.39598E-1 6.7577E-1 6.636E-1 6.4545E-1 6.50038E-1 5.99619E-1 5.71199E-1 5.65736E-1 6.29818E-1 6.27671E-1 5.73941E-1 5.7657E-1 5.2698E-1 5.34935E-1 5.75908E-1 6.14455E-1 6.2133E-1 5.85701E-1 5.32866E-1 4.70782E-1 4.67407E-1 5.06929E-1 4.89762E-1 4.97597E-1 4.75769E-1 4.67188E-1 4.25553E-1 3.14167E-1 3.21233E-1 3.59136E-1 4.17483E-1 5.21025E-1 5.453E-1 5.11913E-1 4.18304E-1 3.25256E-1 3.29166E-1 3.05672E-1 2.90438E-1 3.13961E-1 3.8313E-1 4.93853E-1 5.50285E-1 5.38983E-1 5.55332E-1 5.27456E-1 4.88389E-1 4.41585E-1 3.68192E-1 3.04077E-1 2.3907E-1 1.65912E-1 1.17653E-1 1.00471E-1 1.02668E-1 1.4908E-1 2.49743E-1 2.86004E-1 2.0156E-1 2.76316E-1 4.61187E-1 4.46052E-1 4.42091E-1 5.78699E-1 6.22129E-1 5.47446E-1 3.25337E-1 2.1045E-1 2.44696E-1 3.32399E-1 4.15466E-1 3.14618E-1 1.48404E-1 9.13565E-2 1.11418E-1 1.44182E-1 1.16062E-1 8.66669E-2 8.56183E-2 9.01223E-2 9.8546E-2 6.87896E-2 6.59992E-2 9.56378E-2 1.47513E-1 1.45104E-1 9.67624E-2 1.01582E-1 1.08511E-1 8.52093E-2 7.62532E-2 8.137E-2 7.55291E-2 5.10703E-2 5.35873E-2 7.33588E-2 6.57867E-2 4.73248E-2 4.84696E-2 6.62352E-2 8.20623E-2 5.73165E-2 6.32891E-2 9.61643E-2 1.27161E-1 1.43954E-1 1.2296E-1 1.11626E-1 -9999 -9999 -9999 -9999 -9999 -9999 -9999 -9999 -9999 -9999 -9999 -9999 -9999 -9999 -9999 -9999
-9999 -9999 -9999 -9999 -9999 -9999 -9999 -9999 -9999 -9999 -9999 -9999 -9999 -9999 -9999 -9999 -9999 -9999 -9999 -9999 -9999 -9999 -9999 -9999 -9999 -9999 -9999 -9999 -9999 -9999 -9999 -9999 -9999 -9999 -9999 -9999 -9999 -9999 -9999 -9999 -9999 -9999 -9999 -9999 -9999 -9999 -9999 -9999 -9999 -9999 -9999 -9999 -9999 -9999 -9999 -9999 -9999 -9999 -9999 -9999 -9999 -9999 -9999 -9999 -9999 -9999 -9999 -9999 -9999 -9999 -9999 -9999 -9999 -9999 -9999 -9999 -9999 -9999 -9999 -9999 -9999 -9999 -9999 -9999 -9999 -9999 -9999 -9999 -9999 -9999 -9999 -9999 -9999 -9999 -9999 -9999 -9999 -9999 -9999 -9999 -9999 -9999 -9999 -9999 -9999 -9999 -9999 2.59052E-1 2.59818E-1 3.1006E-1 4.05037E-1 4.69744E-1 4.15916E-1 3.19141E-1 2.7955E-1 3.29267E-1 3.72422E-1 4.40124E-1 4.67379E-1 4.11773E-1 3.79772E-1 3.44785E-1 3.11046E-1 2.80244E-1 2.73866E-1 2.76363E-1 3.02219E-1 3.29405E-1 3.56094E-1 3.53364E-1 3.54536E-1 4.39328E-1 5.86355E-1 6.92747E-1 6.82024E-1 5.13157E-1 4.67146E-1 6.0774E-1 6.74782E-1 6.42572E-1 6.51714E-1 6.74349E-1 6.51547E-1 6.19707E-1 6.34648E-1 6.06899E-1 5.61568E-1 5.71038E-1 6.3851E-1 5.79338E-1 5.21884E-1 5.11564E-1 4.76084E-1 5.53259E-1 5.91622E-1 5.90572E-1 5.99671E-1 5.69985E-1 5.09114E-1 4.94964E-1 4.96955E-1 4.84736E-1 4.73808E-1 4.70997E-1 4.59224E-1 4.60438E-1 4.36831E-1 3.1536E-1 3.32931E-1 3.75193E-1 4.59203E-1 5.41846E-1 5.14202E-1 4.9652E-1 4.83905E-1 3.61938E-1 2.95935E-1 2.83934E-1 3.16917E-1 3.70956E-1 4.13178E-1 4.21552E-1 4.27455E-1 4.46713E-1 5.12677E-1 5.54193E-1 5.38358E-1 5.07809E-1 4.86684E-1 3.85319E-1 2.33602E-1 1.52346E-1 1.20823E-1 1.18654E-1 1.20683E-1 1.31536E-1 1.92917E-1 2.16237E-1 3.04001E-1 4.42184E-1 5.29878E-1 4.11083E-1 3.73055E-1 5.37897E-1 5.97798E-1 6.10717E-1 5.04064E-1 2.84562E-1 1.78984E-1 1.85147E-1 2.62817E-1 2.77942E-1 1.57246E-1 9.60846E-2 1.0373E-1 1.01464E-1 7.96724E-2 5.13494E-2 4.5722E-2 5.27439E-2 5.2222E-2 4.22954E-2 4.76711E-2 7.5105E-2 1.11884E-1 1.1812E-1 1.0391E-1 1.19896E-1 1.63524E-1 1.59831E-1 1.53756E-1 1.28437E-1 9.20105E-2 5.26381E-2 4.11012E-2 5.48976E-2 4.36586E-2 3.0519E-2 3.62403E-2 5.2809E-2 5.30214E-2 3.98496E-2 4.77881E-2 7.02034E-2 8.90354E-2 1.10878E-1 8.37879E-2 8.23313E-2 -9999 -9999 -9999 -9999 -9999 -9999 -9999 -9999 -9999 -9999 -9999 -9999 -9999 -9999 -9999 -9999
-9999 -9999 -9999 -9999 -9999 -9999 -9999 -9999 -9999 -9999 -9999 -9999 -9999 -9999 -9999 -9999 -9999 -9999 -9999 -9999 -9999 -9999 -9999 -9999 -9999 -9999 -9999 -9999 -9999 -9999 -9999 -9999 -9999 -9999 -9999 -9999 -9999 -9999 -9999 -9999 -9999 -9999 -9999 -9999 -9999 -9999 -9999 -9999 -9999 -9999 -9999 -9999 -9999 -9999 -9999 -9999 -9999 -9999 -9999 -9999 -9999 -9999 -9999 -9999 -9999 -9999 -9999 -9999 -9999 -9999 -9999 -9999 -9999 -9999 -9999 -9999 -9999 -9999 -9999 -9999 -9999 -9999 -9999 -9999 -9999 -9999 -9999 -9999 -9999 -9999 -9999 -9999 -9999 -9999 -9999 -9999 -9999 -9999 -9999 -9999 -9999 -9999 -9999 -9999 -9999 -9999 2.59927E-1 2.5949E-1 2.82073E-1 3.16426E-1 4.09158E-1 4.96246E-1 4.42762E-1 3.18158E-1 3.03049E-1 3.0353E-1 3.61975E-1 4.03405E-1 4.37888E-1 4.63946E-1 4.10897E-1 3.73626E-1 3.0959E-1 2.77845E-1 2.76476E-1 3.24645E-1 3.03301E-1 3.48691E-1 3.21664E-1 3.47406E-1 4.58414E-1 5.82914E-1 6.92077E-1 6.8969E-1 6.54613E-1 4.50379E-1 5.80011E-1 6.83671E-1 6.43317E-1 6.30784E-1 6.69172E-1 6.57001E-1 6.43151E-1 6.14174E-1 5.84835E-1 5.76237E-1 5.28414E-1 5.88851E-1 6.21671E-1 5.51819E-1 5.15094E-1 5.01328E-1 4.72171E-1 5.39102E-1 5.40239E-1 5.38892E-1 5.97615E-1 5.59881E-1 5.59849E-1 5.54873E-1 5.33189E-1 5.27262E-1 5.17391E-1 5.176E-1 4.94499E-1 4.73243E-1 4.35888E-1 3.23728E-1 3.49984E-1 3.94688E-1 4.89996E-1 5.23154E-1 4.71241E-1 4.5539E-1 4.68019E-1 3.68253E-1 2.75427E-1 2.6371E-1 3.12368E-1 3.7908E-1 3.56354E-1 3.0944E-1 2.96468E-1 3.15677E-1 4.64392E-1 5.42587E-1 5.14316E-1 4.97248E-1 4.21813E-1 2.81313E-1 1.81235E-1 1.30018E-1 1.27502E-1 1.37666E-1 1.71242E-1 2.18371E-1 2.08997E-1 2.76117E-1 4.35169E-1 5.52429E-1 5.47529E-1 4.00551E-1 3.10434E-1 4.70177E-1 5.95537E-1 5.84979E-1 5.96992E-1 4.54101E-1 2.69113E-1 2.08783E-1 2.10865E-1 1.89354E-1 1.24065E-1 8.36868E-2 9.00798E-2 7.30499E-2 4.82023E-2 3.31309E-2 3.09501E-2 3.83593E-2 4.63859E-2 5.36617E-2 6.51559E-2 8.89299E-2 1.18904E-1 1.32214E-1 1.02134E-1 9.49801E-2 1.33478E-1 2.24255E-1 3.13638E-1 2.9375E-1 1.67468E-1 6.98435E-2 3.32044E-2 3.3131E-2 2.63017E-2 2.02914E-2 2.55966E-2 3.14746E-2 3.32042E-2 2.99232E-2 3.3909E-2 4.44826E-2 6.0044E-2 7.34369E-2 5.20472E-2 5.70033E-2 -9999 -9999 -9999 -9999 -9999 -9999 -9999 -9999 -9999 -9999 -9999 -9999 -9999 -9999 -9999 -9999
-9999 -9999 -9999 -9999 -9999 -9999 -9999 -9999 -9999 -9999 -9999 -9999 -9999 -9999 -9999 -9999 -9999 -9999 -9999 -9999 -9999 -9999 -9999 -9999 -9999 -9999 -9999 -9999 -9999 -9999 -9999 -9999 -9999 -9999 -9999 -9999 -9999 -9999 -9999 -9999 -9999 -9999 -9999 -9999 -9999 -9999 -9999 -9999 -9999 -9999 -9999 -9999 -9999 -9999 -9999 -9999 -9999 -9999 -9999 -9999 -9999 -9999 -9999 -9999 -9999 -9999 -9999 -9999 -9999 -9999 -9999 -9999 -9999 -9999 -9999 -9999 -9999 -9999 -9999 -9999 -9999 -9999 -9999 -9999 -9999 -9999 -9999 -9999 -9999 -9999 -9999 -9999 -9999 -9999 -9999 -9999 -9999 -9999 -9999 -9999 -9999 -9999 -9999 -9999 -9999 -9999 2.58507E-1 2.60261E-1 3.13602E-1 3.96427E-1 3.82041E-1 4.13022E-1 4.07377E-1 3.17788E-1 3.55821E-1 3.31912E-1 3.33308E-1 3.73493E-1 4.63659E-1 4.90895E-1 4.63581E-1 3.74431E-1 3.09955E-1 2.77274E-1 2.77616E-1 3.49596E-1 2.98875E-1 3.40216E-1 3.16347E-1 3.93789E-1 5.93252E-1 6.87615E-1 6.74155E-1 6.85051E-1 5.10029E-1 5.47412E-1 6.66041E-1 6.45175E-1 6.19828E-1 6.40073E-1 6.70345E-1 6.32254E-1 6.03745E-1 6.00741E-1 5.69615E-1 5.36441E-1 5.63839E-1 6.0761E-1 5.98717E-1 5.83193E-1 5.68552E-1 5.48648E-1 5.06397E-1 4.62034E-1 5.03492E-1 5.64195E-1 5.84885E-1 5.72043E-1 5.72043E-1 5.59714E-1 5.61267E-1 5.37417E-1 5.30533E-1 5.15114E-1 4.79377E-1 4.69691E-1 4.54289E-1 3.28916E-1 3.28822E-1 3.75437E-1 4.7236E-1 5.04196E-1 4.77634E-1 4.53805E-1 4.32422E-1 3.41584E-1 2.80597E-1 2.72605E-1 3.24121E-1 3.58559E-1 3.14376E-1 2.63446E-1 2.50167E-1 2.69469E-1 3.48441E-1 5.11678E-1 5.1877E-1 4.95887E-1 3.40179E-1 1.88767E-1 1.32745E-1 1.13408E-1 1.08087E-1 1.02485E-1 1.36339E-1 1.84602E-1 2.72146E-1 4.20409E-1 5.40215E-1 4.74844E-1 4.15697E-1 2.96637E-1 2.60628E-1 3.82058E-1 5.44684E-1 5.75231E-1 5.83752E-1 5.74944E-1 4.87779E-1 4.06922E-1 3.13863E-1 1.88036E-1 9.49241E-2 7.89383E-2 8.10822E-2 5.80243E-2 3.96511E-2 3.63814E-2 3.94659E-2 5.26992E-2 7.14676E-2 9.25511E-2 1.01849E-1 8.80966E-2 1.0636E-1 1.15525E-1 6.9094E-2 5.49657E-2 7.84781E-2 1.66645E-1 3.48042E-1 3.52096E-1 1.75959E-1 6.75917E-2 2.72619E-2 2.09582E-2 1.99507E-2 1.8938E-2 1.99467E-2 3.3038E-2 5.2183E-2 5.11311E-2 5.05409E-2 6.02355E-2 5.75327E-2 5.2414E-2 4.2473E-2 4.11637E-2 -9999 -9999 -9999 -9999 -9999 -9999 -9999 -9999 -9999 -9999 -9999 -9999 -9999 -9999 -9999 -9999
-9999 -9999 -9999 -9999 -9999 -9999 -9999 -9999 -9999 -9999 -9999 -9999 -9999 -9999 -9999 -9999 -9999 -9999 -9999 -9999 -9999 -9999 -9999 -9999 -9999 -9999 -9999 -9999 -9999 -9999 -9999 -9999 -9999 -9999 -9999 -9999 -9999 -9999 -9999 -9999 -9999 -9999 -9999 -9999 -9999 -9999 -9999 -9999 -9999 -9999 -9999 -9999 -9999 -9999 -9999 -9999 -9999 -9999 -9999 -9999 -9999 -9999 -9999 -9999 -9999 -9999 -9999 -9999 -9999 -9999 -9999 -9999 -9999 -9999 -9999 -9999 -9999 -9999 -9999 -9999 -9999 -9999 -9999 -9999 -9999 -9999 -9999 -9999 -9999 -9999 -9999 -9999 -9999 -9999 -9999 -9999 -9999 -9999 -9999 -9999 -9999 -9999 -9999 -9999 -9999 2.57853E-1 2.55144E-1 2.62789E-1 3.65921E-1 3.99427E-1 3.48E-1 3.51365E-1 3.73753E-1 3.1594E-1 3.59089E-1 4.0497E-1 3.81293E-1 3.97393E-1 5.15919E-1 4.65145E-1 4.86478E-1 3.72567E-1 3.08011E-1 2.76932E-1 2.77274E-1 3.44701E-1 2.95191E-1 3.14749E-1 3.65594E-1 5.04759E-1 5.73204E-1 6.85639E-1 6.73741E-1 6.78044E-1 4.96799E-1 5.9423E-1 6.67438E-1 6.49997E-1 6.26392E-1 6.52047E-1 6.48747E-1 6.11503E-1 5.9107E-1 5.57668E-1 5.24864E-1 5.39124E-1 5.55578E-1 5.8352E-1 5.72711E-1 5.45999E-1 5.23946E-1 5.3576E-1 5.02615E-1 4.38314E-1 5.08949E-1 5.63706E-1 5.47162E-1 5.05974E-1 4.98922E-1 5.05823E-1 5.35783E-1 5.19224E-1 4.85888E-1 4.96807E-1 4.99158E-1 4.63933E-1 4.36712E-1 3.5431E-1 3.38473E-1 3.77735E-1 4.1113E-1 4.7593E-1 4.92062E-1 4.64102E-1 4.34756E-1 4.41334E-1 3.63294E-1 3.07518E-1 3.1442E-1 3.22323E-1 2.72373E-1 2.39939E-1 2.27116E-1 2.1138E-1 2.49044E-1 4.26877E-1 5.1696E-1 4.76714E-1 3.86228E-1 2.30467E-1 1.37539E-1 1.09239E-1 1.07977E-1 1.20993E-1 1.27693E-1 1.66602E-1 2.60555E-1 5.048E-1 5.59499E-1 3.95086E-1 2.71997E-1 2.27821E-1 2.336E-1 3.46949E-1 4.01744E-1 4.04761E-1 4.19851E-1 5.43303E-1 5.68108E-1 5.49792E-1 3.91889E-1 1.9128E-1 8.97271E-2 7.81616E-2 6.70206E-2 5.07619E-2 4.20633E-2 4.37968E-2 4.98248E-2 5.48643E-2 7.29651E-2 9.1655E-2 1.01949E-1 7.27999E-2 8.12126E-2 9.08879E-2 5.70327E-2 3.93795E-2 5.66245E-2 1.70346E-1 3.45754E-1 3.27648E-1 2.18638E-1 1.00964E-1 4.04768E-2 2.30912E-2 2.87097E-2 2.676E-2 2.42442E-2 4.76029E-2 1.05694E-1 1.40883E-1 1.32436E-1 1.64826E-1 1.21607E-1 5.76854E-2 4.05152E-2 4.58742E-2 9.66067E-2 -9999 -9999 -9999 -9999 -9999 -9999 -9999 -9999 -9999 -9999 -9999 -9999 -9999 -9999 -9999
-9999 -9999 -9999 -9999 -9999 -9999 -9999 -9999 -9999 -9999 -9999 -9999 -9999 -9999 -9999 -9999 -9999 -9999 -9999 -9999 -9999 -9999 -9999 -9999 -9999 -9999 -9999 -9999 -9999 -9999 -9999 -9999 -9999 -9999 -9999 -9999 -9999 -9999 -9999 -9999 -9999 -9999 -9999 -9999 -9999 -9999 -9999 -9999 -9999 -9999 -9999 -9999 -9999 -9999 -9999 -9999 -9999 -9999 -9999 -9999 -9999 -9999 -9999 -9999 -9999 -9999 -9999 -9999 -9999 -9999 -9999 -9999 -9999 -9999 -9999 -9999 -9999 -9999 -9999 -9999 -9999 -9999 -9999 -9999 -9999 -9999 -9999 -9999 -9999 -9999 -9999 -9999 -9999 -9999 -9999 -9999 -9999 -9999 -9999 -9999 -9999 -9999 -9999 -9999 -9999 2.34129E-1 2.35049E-1 2.82881E-1 3.38246E-1 3.39655E-1 3.14711E-1 3.41188E-1 3.70031E-1 3.43366E-1 3.35207E-1 3.29022E-1 3.51404E-1 4.17232E-1 4.85484E-1 4.60438E-1 4.30301E-1 3.16936E-1 3.03902E-1 2.94718E-1 2.96021E-1 3.44059E-1 3.16594E-1 3.63353E-1 5.05471E-1 6.27494E-1 6.72611E-1 6.87375E-1 6.69401E-1 6.1827E-1 5.40501E-1 6.1776E-1 6.57338E-1 6.2246E-1 6.2519E-1 6.41707E-1 6.08539E-1 6.01252E-1 5.7371E-1 5.41531E-1 4.88168E-1 4.82135E-1 5.23952E-1 5.40759E-1 5.3357E-1 5.47734E-1 4.94728E-1 4.80003E-1 4.5888E-1 4.38651E-1 4.95131E-1 5.30434E-1 4.99701E-1 4.70044E-1 4.68079E-1 4.98863E-1 5.00127E-1 4.92735E-1 4.80763E-1 4.63602E-1 4.86436E-1 4.74602E-1 4.56336E-1 4.29137E-1 3.68847E-1 3.7508E-1 3.72682E-1 4.56436E-1 4.5031E-1 4.72506E-1 4.65995E-1 4.54934E-1 4.38467E-1 3.76291E-1 3.24703E-1 2.79435E-1 2.47229E-1 2.14204E-1 2.07319E-1 2.4645E-1 3.04181E-1 4.55267E-1 5.11776E-1 4.51924E-1 3.5027E-1 2.59337E-1 1.66797E-1 1.21124E-1 1.19541E-1 1.71811E-1 1.83591E-1 2.48824E-1 4.0692E-1 5.92842E-1 5.54382E-1 3.35269E-1 2.03599E-1 1.85625E-1 2.2747E-1 3.0295E-1 2.79905E-1 2.34006E-1 2.22047E-1 3.50436E-1 5.17097E-1 4.96798E-1 3.68818E-1 1.68078E-1 7.85902E-2 6.46172E-2 5.13473E-2 4.4876E-2 4.16932E-2 4.20926E-2 4.17969E-2 4.48105E-2 6.43839E-2 9.04277E-2 8.11912E-2 6.28102E-2 6.89522E-2 6.63512E-2 4.75438E-2 3.4593E-2 5.59818E-2 1.51492E-1 3.66402E-1 4.23644E-1 3.45915E-1 2.28218E-1 1.18659E-1 5.65617E-2 6.78701E-2 4.70869E-2 2.6477E-2 3.93816E-2 1.03968E-1 2.21908E-1 2.95555E-1 3.69045E-1 2.78169E-1 1.44033E-1 1.12608E-1 1.19543E-1 -9999 -9999 -9999 -9999 -9999 -9999 -9999 -9999 -9999 -9999 -9999 -9999 -9999 -9999 -9999 -9999
-9999 -9999 -9999 -9999 -9999 -9999 -9999 -9999 -9999 -9999 -9999 -9999 -9999 -9999 -9999 -9999 -9999 -9999 -9999 -9999 -9999 -9999 -9999 -9999 -9999 -9999 -9999 -9999 -9999 -9999 -9999 -9999 -9999 -9999 -9999 -9999 -9999 -9999 -9999 -9999 -9999 -9999 -9999 -9999 -9999 -9999 -9999 -9999 -9999 -9999 -9999 -9999 -9999 -9999 -9999 -9999 -9999 -9999 -9999 -9999 -9999 -9999 -9999 -9999 -9999 -9999 -9999 -9999 -9999 -9999 -9999 -9999 -9999 -9999 -9999 -9999 -9999 -9999 -9999 -9999 -9999 -9999 -9999 -9999 -9999 -9999 -9999 -9999 -9999 -9999 -9999 -9999 -9999 -9999 -9999 -9999 -9999 -9999 -9999 -9999 -9999 -9999 -9999 -9999 -9999 2.32399E-1 2.34537E-1 3.02443E-1 3.05579E-1 3.06667E-1 2.84158E-1 3.10553E-1 3.63692E-1 3.96576E-1 4.20973E-1 3.59357E-1 3.26514E-1 3.81434E-1 4.50143E-1 4.25425E-1 3.18046E-1 3.08011E-1 2.97684E-1 2.93418E-1 2.95784E-1 3.94333E-1 3.42519E-1 4.42643E-1 6.22693E-1 6.74201E-1 6.61125E-1 6.63492E-1 6.81569E-1 5.54599E-1 6.44024E-1 6.39661E-1 6.58454E-1 6.4431E-1 6.13556E-1 6.19657E-1 5.92235E-1 5.63208E-1 5.49781E-1 5.2085E-1 4.16864E-1 3.79604E-1 4.10616E-1 4.39041E-1 4.933E-1 5.19565E-1 5.01266E-1 4.65092E-1 4.18907E-1 4.40167E-1 4.75711E-1 4.87305E-1 4.97227E-1 4.65935E-1 4.34932E-1 4.7161E-1 4.92573E-1 4.69365E-1 4.71119E-1 4.52697E-1 4.60092E-1 4.52558E-1 4.47532E-1 4.28384E-1 3.61412E-1 3.53518E-1 3.58801E-1 3.81392E-1 4.27232E-1 4.57376E-1 4.45253E-1 4.30698E-1 4.42869E-1 4.16883E-1 3.34887E-1 2.60213E-1 2.20808E-1 2.1778E-1 2.64901E-1 3.89077E-1 4.59296E-1 4.98257E-1 4.87216E-1 3.38857E-1 2.33926E-1 1.90078E-1 1.40326E-1 1.28833E-1 1.4086E-1 1.50969E-1 1.95892E-1 3.27795E-1 5.75895E-1 5.82288E-1 5.4028E-1 3.02554E-1 1.75607E-1 1.6862E-1 2.2646E-1 2.70843E-1 2.59112E-1 1.76163E-1 1.3549E-1 1.95412E-1 3.43585E-1 3.93721E-1 2.47867E-1 1.08699E-1 6.08597E-2 4.97338E-2 4.28225E-2 3.92235E-2 3.72607E-2 3.46847E-2 3.64472E-2 4.51187E-2 6.51726E-2 7.22404E-2 5.33172E-2 4.45529E-2 4.94941E-2 4.32878E-2 3.22188E-2 3.19472E-2 5.96257E-2 1.17665E-1 2.2951E-1 3.6792E-1 4.25943E-1 4.09587E-1 3.08997E-1 1.67001E-1 1.64408E-1 9.1952E-2 3.40244E-2 3.0041E-2 7.06649E-2 2.02037E-1 3.69536E-1 4.20504E-1 3.84695E-1 3.48777E-1 -9999 -9999 -9999 -9999 -9999 -9999 -9999 -9999 -9999 -9999 -9999 -9999 -9999 -9999 -9999 -9999 -9999 -9999
-9999 -9999 -9999 -9999 -9999 -9999 -9999 -9999 -9999 -9999 -9999 -9999 -9999 -9999 -9999 -9999 -9999 -9999 -9999 -9999 -9999 -9999 -9999 -9999 -9999 -9999 -9999 -9999 -9999 -9999 -9999 -9999 -9999 -9999 -9999 -9999 -9999 -9999 -9999 -9999 -9999 -9999 -9999 -9999 -9999 -9999 -9999 -9999 -9999 -9999 -9999 -9999 -9999 -9999 -9999 -9999 -9999 -9999 -9999 -9999 -9999 -9999 -9999 -9999 -9999 -9999 -9999 -9999 -9999 -9999 -9999 -9999 -9999 -9999 -9999 -9999 -9999 -9999 -9999 -9999 -9999 -9999 -9999 -9999 -9999 -9999 -9999 -9999 -9999 -9999 -9999 -9999 -9999 -9999 -9999 -9999 -9999 -9999 -9999 -9999 -9999 -9999 -9999 -9999 2.33517E-1 2.31689E-1 2.53202E-1 2.75897E-1 2.78977E-1 2.7955E-1 3.01968E-1 3.25638E-1 3.34067E-1 3.71099E-1 4.57613E-1 4.50841E-1 3.80897E-1 3.57008E-1 4.42127E-1 3.64752E-1 3.32429E-1 3.23529E-1 3.1795E-1 3.13278E-1 3.16224E-1 4.45587E-1 4.18151E-1 5.84441E-1 6.81683E-1 6.64871E-1 6.4415E-1 6.57532E-1 6.76624E-1 6.30178E-1 6.58921E-1 6.55333E-1 6.23015E-1 6.35385E-1 6.13321E-1 5.84309E-1 5.66814E-1 5.34198E-1 5.16968E-1 4.2932E-1 3.47353E-1 3.20496E-1 3.43898E-1 3.674E-1 4.03082E-1 4.91892E-1 4.76819E-1 4.02096E-1 3.50538E-1 3.72494E-1 3.81148E-1 4.32585E-1 4.78077E-1 4.32114E-1 3.62623E-1 3.74379E-1 3.97262E-1 3.68847E-1 3.52128E-1 3.69294E-1 3.92265E-1 4.01006E-1 4.25144E-1 3.97602E-1 3.3933E-1 3.12459E-1 3.20872E-1 3.30682E-1 3.89534E-1 4.4572E-1 4.429E-1 4.14212E-1 4.06318E-1 3.56939E-1 2.91898E-1 2.55304E-1 2.51453E-1 2.92957E-1 3.99742E-1 4.88352E-1 4.3506E-1 3.73707E-1 3.56938E-1 2.5664E-1 1.76633E-1 1.4463E-1 1.18022E-1 1.17825E-1 1.29036E-1 1.33757E-1 2.22104E-1 4.44951E-1 5.79746E-1 5.35579E-1 4.87405E-1 2.79973E-1 1.67576E-1 1.68908E-1 2.01675E-1 2.48058E-1 2.78733E-1 1.98658E-1 1.25547E-1 1.35725E-1 2.07418E-1 2.62354E-1 1.58221E-1 7.3539E-2 6.12951E-2 5.54077E-2 4.54126E-2 3.92377E-2 3.69445E-2 3.25614E-2 3.13989E-2 3.68701E-2 4.33105E-2 4.22954E-2 3.05026E-2 2.8835E-2 2.88978E-2 2.69411E-2 2.20128E-2 3.03469E-2 4.89573E-2 6.21995E-2 8.14323E-2 1.49532E-1 2.59889E-1 4.49544E-1 4.62329E-1 3.80067E-1 3.18087E-1 1.14666E-1 3.85689E-2 3.06319E-2 5.64019E-2 1.26489E-1 2.25311E-1 3.02857E-1 -9999 -9999 -9999 -9999 -9999 -9999 -9999 -9999 -9999 -9999 -9999 -9999 -9999 -9999 -9999 -9999 -9999 -9999 -9999 -9999
-9999 -9999 -9999 -9999 -9999 -9999 -9999 -9999 -9999 -9999 -9999 -9999 -9999 -9999 -9999 -9999 -9999 -9999 -9999 -9999 -9999 -9999 -9999 -9999 -9999 -9999 -9999 -9999 -9999 -9999 -9999 -9999 -9999 -9999 -9999 -9999 -9999 -9999 -9999 -9999 -9999 -9999 -9999 -9999 -9999 -9999 -9999 -9999 -9999 -9999 -9999 -9999 -9999 -9999 -9999 -9999 -9999 -9999 -9999 -9999 -9999 -9999 -9999 -9999 -9999 -9999 -9999 -9999 -9999 -9999 -9999 -9999 -9999 -9999 -9999 -9999 -9999 -9999 -9999 -9999 -9999 -9999 -9999 -9999 -9999 -9999 -9999 -9999 -9999 -9999 -9999 -9999 -9999 -9999 -9999 -9999 -9999 -9999 -9999 -9999 -9999 -9999 -9999 -9999 2.32703E-1 2.29673E-1 2.50099E-1 2.52562E-1 2.74421E-1 2.75215E-1 2.9601E-1 3.22273E-1 3.51274E-1 3.87758E-1 4.56624E-1 4.83927E-1 4.1987E-1 3.6462E-1 4.41846E-1 3.35092E-1 3.27778E-1 3.21912E-1 3.15732E-1 3.10713E-1 3.5615E-1 4.6488E-1 5.51779E-1 6.80099E-1 6.71415E-1 6.40325E-1 6.56905E-1 6.77627E-1 6.66768E-1 6.67137E-1 6.47971E-1 6.34753E-1 6.19361E-1 5.92184E-1 5.95949E-1 5.6815E-1 5.32424E-1 5.00335E-1 4.72026E-1 4.1375E-1 3.83037E-1 3.94557E-1 3.67176E-1 3.70081E-1 3.78429E-1 3.92195E-1 3.92442E-1 3.3905E-1 2.99869E-1 3.10657E-1 3.07277E-1 3.41942E-1 3.68999E-1 3.67507E-1 3.63175E-1 3.65974E-1 3.53443E-1 3.19335E-1 3.24363E-1 3.46095E-1 3.5769E-1 3.93235E-1 4.07697E-1 4.0795E-1 3.77046E-1 3.16963E-1 2.78392E-1 3.14192E-1 3.85755E-1 4.33117E-1 4.26319E-1 4.04825E-1 3.42451E-1 2.88191E-1 2.72201E-1 2.79059E-1 2.99007E-1 3.75808E-1 4.79434E-1 4.47358E-1 3.53309E-1 2.64903E-1 2.4483E-1 1.82867E-1 1.46917E-1 1.43911E-1 1.41187E-1 1.34031E-1 1.26906E-1 1.58068E-1 2.95991E-1 5.66672E-1 5.50652E-1 5.24277E-1 3.71191E-1 2.22136E-1 1.59383E-1 1.57857E-1 1.74612E-1 2.02122E-1 2.53535E-1 1.95965E-1 1.25969E-1 9.8094E-2 1.29639E-1 1.69633E-1 1.2347E-1 7.91504E-2 8.1318E-2 8.07844E-2 5.71259E-2 4.77585E-2 4.55919E-2 4.13671E-2 3.40692E-2 3.17079E-2 2.9555E-2 2.76384E-2 2.90011E-2 3.14681E-2 2.82537E-2 2.21668E-2 1.95264E-2 2.55679E-2 3.38759E-2 3.59916E-2 3.4198E-2 5.08742E-2 1.10187E-1 3.18949E-1 4.51866E-1 5.05239E-1 4.32107E-1 1.939E-1 6.50555E-2 3.60221E-2 4.45656E-2 5.95111E-2 8.76941E-2 1.13828E-1 2.09956E-1 -9999 -9999 -9999 -9999 -9999 -9999 -9999 -9999 -9999 -9999 -9999 -9999 -9999 -9999 -9999 -9999 -9999 -9999 -9999
-9999 -9999 -9999 -9999 -9999 -9999 -9999 -9999 -9999 -9999 -9999 -9999 -9999 -9999 -9999 -9999 -9999 -9999 -9999 -9999 -9999 -9999 -9999 -9999 -9999 -9999 -9999 -9999 -9999 -9999 -9999 -9999 -9999 -9999 -9999 -9999 -9999 -9999 -9999 -9999 -9999 -9999 -9999 -9999 -9999 -9999 -9999 -9999 -9999 -9999 -9999 -9999 -9999 -9999 -9999 -9999 -9999 -9999 -9999 -9999 -9999 -9999 -9999 -9999 -9999 -9999 -9999 -9999 -9999 -9999 -9999 -9999 -9999 -9999 -9999 -9999 -9999 -9999 -9999 -9999 -9999 -9999 -9999 -9999 -9999 -9999 -9999 -9999 -9999 -9999 -9999 -9999 -9999 -9999 -9999 -9999 -9999 -9999 -9999 -9999 -9999 -9999 -9999 2.33721E-1 2.30076E-1 2.29673E-1 2.48821E-1 2.49033E-1 2.49673E-1 2.48826E-1 2.71941E-1 3.19668E-1 3.48168E-1 3.55311E-1 4.24034E-1 5.11583E-1 4.80943E-1 3.96038E-1 4.14618E-1 3.58583E-1 3.49991E-1 3.42135E-1 3.34744E-1 3.27942E-1 3.78821E-1 4.63464E-1 6.08554E-1 6.77367E-1 6.57437E-1 6.50291E-1 6.66449E-1 6.81712E-1 6.54649E-1 6.5396E-1 6.26106E-1 6.07884E-1 6.14281E-1 6.23835E-1 5.97951E-1 5.50631E-1 5.14062E-1 5.12695E-1 5.05361E-1 4.77346E-1 4.83785E-1 5.11781E-1 4.76688E-1 4.49612E-1 4.32819E-1 4.1923E-1 3.95877E-1 3.36587E-1 3.0095E-1 3.26049E-1 3.366E-1 3.04097E-1 3.05199E-1 3.3569E-1 4.2047E-1 4.52983E-1 4.33887E-1 4.23583E-1 4.36276E-1 4.3093E-1 4.22723E-1 4.2457E-1 4.27131E-1 4.06455E-1 3.88124E-1 3.80894E-1 3.19299E-1 3.34381E-1 3.78037E-1 4.17284E-1 4.17348E-1 3.88971E-1 3.32116E-1 2.7143E-1 2.56269E-1 2.57867E-1 3.05795E-1 4.2856E-1 4.69431E-1 3.78072E-1 2.78814E-1 2.12153E-1 1.90668E-1 1.53893E-1 1.40912E-1 1.45986E-1 1.73512E-1 1.97286E-1 1.59135E-1 2.46016E-1 4.77533E-1 5.64455E-1 5.2033E-1 4.9033E-1 3.37174E-1 2.0537E-1 1.69462E-1 1.61966E-1 1.55367E-1 1.7269E-1 2.2503E-1 1.76904E-1 9.91507E-2 7.7498E-2 1.01296E-1 1.36201E-1 1.52091E-1 1.30185E-1 1.19281E-1 1.09623E-1 6.7171E-2 6.0364E-2 7.09905E-2 8.09626E-2 6.41905E-2 4.81211E-2 3.66969E-2 3.68591E-2 5.13021E-2 7.30077E-2 6.51311E-2 3.86634E-2 2.66475E-2 2.96005E-2 3.35873E-2 2.74147E-2 2.04891E-2 2.55898E-2 4.90671E-2 1.06548E-1 1.56779E-1 2.81504E-1 4.44328E-1 3.54275E-1 1.86365E-1 7.22468E-2 4.04876E-2 3.81642E-2 4.65326E-2 5.69637E-2 1.01497E-1 1.64006E-1 -9999 -9999 -9999 -9999 -9999 -9999 -9999 -9999 -9999 -9999 -9999 -9999 -9999 -9999 -9999 -9999 -9999 -9999
-9999 -9999 -9999 -9999 -9999 -9999 -9999 -9999 -9999 -9999 -9999 -9999 -9999 -9999 -9999 -9999 -9999 -9999 -9999 -9999 -9999 -9999 -9999 -9999 -9999 -9999 -9999 -9999 -9999 -9999 -9999 -9999 -9999 -9999 -9999 -9999 -9999 -9999 -9999 -9999 -9999 -9999 -9999 -9999 -9999 -9999 -9999 -9999 -9999 -9999 -9999 -9999 -9999 -9999 -9999 -9999 -9999 -9999 -9999 -9999 -9999 -9999 -9999 -9999 -9999 -9999 -9999 -9999 -9999 -9999 -9999 -9999 -9999 -9999 -9999 -9999 -9999 -9999 -9999 -9999 -9999 -9999 -9999 -9999 -9999 -9999 -9999 -9999 -9999 -9999 -9999 -9999 -9999 -9999 -9999 -9999 -9999 -9999 -9999 -9999 -9999 -9999 2.34231E-1 2.30379E-1 2.29673E-1 2.29573E-1 2.48502E-1 2.48289E-1 2.66121E-1 2.88593E-1 2.91523E-1 2.96485E-1 3.474E-1 4.09648E-1 4.53949E-1 5.38178E-1 5.1086E-1 4.21124E-1 4.16276E-1 3.84264E-1 3.49085E-1 3.3792E-1 3.27315E-1 3.26688E-1 4.84994E-1 5.5023E-1 6.75631E-1 6.59827E-1 6.44233E-1 6.60804E-1 6.84969E-1 6.04349E-1 6.45985E-1 6.53923E-1 6.40929E-1 6.41857E-1 6.38172E-1 6.1483E-1 5.69716E-1 5.35301E-1 5.2596E-1 5.65108E-1 5.52967E-1 4.98304E-1 5.08977E-1 5.40497E-1 4.88583E-1 4.81025E-1 4.73661E-1 4.63234E-1 4.38856E-1 4.09265E-1 3.90358E-1 4.41499E-1 4.522E-1 4.11452E-1 3.37102E-1 3.05417E-1 4.18284E-1 4.62073E-1 4.66909E-1 4.50002E-1 4.56557E-1 4.47384E-1 4.43614E-1 4.37129E-1 4.3496E-1 4.19721E-1 4.01918E-1 3.9751E-1 3.91165E-1 3.88138E-1 3.77088E-1 3.94723E-1 4.07851E-1 3.81286E-1 3.56348E-1 3.22659E-1 3.00649E-1 3.02841E-1 3.80959E-1 4.68257E-1 4.42422E-1 3.38568E-1 2.24583E-1 1.78309E-1 1.62075E-1 1.48829E-1 1.4415E-1 1.4378E-1 1.63889E-1 2.05964E-1 2.56456E-1 4.31271E-1 5.58803E-1 5.3793E-1 4.93004E-1 4.74245E-1 3.77735E-1 2.57724E-1 1.89773E-1 1.47087E-1 1.37257E-1 1.60827E-1 1.83692E-1 1.36686E-1 8.28586E-2 7.50208E-2 1.19611E-1 1.94606E-1 2.67364E-1 2.43582E-1 1.86797E-1 1.36122E-1 7.55725E-2 5.81611E-2 9.14083E-2 1.49625E-1 1.37584E-1 9.51396E-2 6.02829E-2 5.9761E-2 9.60519E-2 1.68071E-1 1.72214E-1 9.91527E-2 6.63415E-2 6.75167E-2 5.0251E-2 2.91375E-2 1.86548E-2 1.95153E-2 2.81766E-2 3.88994E-2 5.14033E-2 1.16495E-1 2.99749E-1 4.62215E-1 3.50047E-1 1.65939E-1 7.17092E-2 5.72139E-2 5.94564E-2 5.27837E-2 6.46111E-2 9.65549E-2 1.52739E-1 -9999 -9999 -9999 -9999 -9999 -9999 -9999 -9999 -9999 -9999 -9999 -9999 -9999 -9999 -9999 -9999 -9999
-9999 -9999 -9999 -9999 -9999 -9999 -9999 -9999 -9999 -9999 -9999 -9999 -9999 -9999 -9999 -9999 -9999 -9999 -9999 -9999 -9999 -9999 -9999 -9999 -9999 -9999 -9999 -9999 -9999 -9999 -9999 -9999 -9999 -9999 -9999 -9999 -9999 -9999 -9999 -9999 -9999 -9999 -9999 -9999 -9999 -9999 -9999 -9999 -9999 -9999 -9999 -9999 -9999 -9999 -9999 -9999 -9999 -9999 -9999 -9999 -9999 -9999 -9999 -9999 -9999 -9999 -9999 -9999 -9999 -9999 -9999 -9999 -9999 -9999 -9999 -9999 -9999 -9999 -9999 -9999 -9999 -9999 -9999 -9999 -9999 -9999 -9999 -9999 -9999 -9999 -9999 -9999 -9999 -9999 -9999 -9999 -9999 -9999 -9999 -9999 -9999 -9999 2.31288E-1 2.3139E-1 2.322E-1 2.51704E-1 2.48932E-1 2.6768E-1 2.66455E-1 2.67123E-1 2.91641E-1 3.17574E-1 3.77548E-1 4.47186E-1 5.12395E-1 5.90609E-1 5.34304E-1 4.47756E-1 4.44381E-1 4.39609E-1 3.4767E-1 3.55498E-1 3.46424E-1 3.47455E-1 5.11996E-1 6.6189E-1 6.53187E-1 6.54339E-1 6.72763E-1 6.61657E-1 6.13429E-1 5.99446E-1 6.44283E-1 6.43957E-1 6.33053E-1 6.35809E-1 6.17359E-1 6.16962E-1 5.91793E-1 5.5043E-1 5.83628E-1 5.82323E-1 5.54807E-1 5.3968E-1 5.52024E-1 5.70224E-1 5.38616E-1 5.17443E-1 4.88977E-1 4.47505E-1 4.4755E-1 4.36121E-1 4.45177E-1 4.72847E-1 4.68212E-1 4.51996E-1 3.79318E-1 3.41068E-1 4.35587E-1 4.63842E-1 4.65775E-1 4.40447E-1 4.2848E-1 4.34729E-1 4.16846E-1 4.14164E-1 4.22677E-1 4.13411E-1 4.10118E-1 3.98353E-1 4.0132E-1 3.85009E-1 3.3743E-1 3.54003E-1 3.88804E-1 3.76797E-1 3.71508E-1 3.66431E-1 3.50922E-1 3.77377E-1 4.58503E-1 4.37481E-1 4.30502E-1 3.15106E-1 2.03796E-1 1.7176E-1 1.80992E-1 1.85991E-1 1.94746E-1 1.82849E-1 1.87887E-1 2.05416E-1 3.46669E-1 5.35666E-1 5.43166E-1 4.98154E-1 5.00883E-1 4.96556E-1 4.64005E-1 3.17983E-1 1.98952E-1 1.3271E-1 1.19191E-1 1.26704E-1 1.19675E-1 9.32046E-2 7.67973E-2 8.59794E-2 1.37423E-1 2.3932E-1 3.45351E-1 3.15882E-1 2.53761E-1 1.70682E-1 8.64882E-2 5.28549E-2 8.03733E-2 1.873E-1 2.28384E-1 1.54627E-1 7.81511E-2 6.87215E-2 1.21875E-1 2.45423E-1 3.16195E-1 2.23979E-1 1.85668E-1 1.6106E-1 9.44301E-2 4.10379E-2 2.80424E-2 3.05274E-2 3.61845E-2 4.72637E-2 7.06512E-2 1.15511E-1 2.39252E-1 4.77709E-1 4.91953E-1 3.01241E-1 2.08006E-1 1.59574E-1 1.39605E-1 7.67041E-2 7.78475E-2 1.31119E-1 1.86025E-1 -9999 -9999 -9999 -9999 -9999 -9999 -9999 -9999 -9999 -9999 -9999 -9999 -9999 -9999 -9999 -9999 -9999
-9999 -9999 -9999 -9999 -9999 -9999 -9999 -9999 -9999 -9999 -9999 -9999 -9999 -9999 -9999 -9999 -9999 -9999 -9999 -9999 -9999 -9999 -9999 -9999 -9999 -9999 -9999 -9999 -9999 -9999 -9999 -9999 -9999 -9999 -9999 -9999 -9999 -9999 -9999 -9999 -9999 -9999 -9999 -9999 -9999 -9999 -9999 -9999 -9999 -9999 -9999 -9999 -9999 -9999 -9999 -9999 -9999 -9999 -9999 -9999 -9999 -9999 -9999 -9999 -9999 -9999 -9999 -9999 -9999 -9999 -9999 -9999 -9999 -9999 -9999 -9999 -9999 -9999 -9999 -9999 -9999 -9999 -9999 -9999 -9999 -9999 -9999 -9999 -9999 -9999 -9999 -9999 -9999 -9999 -9999 -9999 -9999 -9999 -9999 -9999 -9999 2.31997E-1 2.31491E-1 2.35873E-1 2.60924E-1 2.81393E-1 2.81508E-1 2.57868E-1 2.71603E-1 2.88593E-1 3.09368E-1 3.39699E-1 4.03606E-1 5.07492E-1 6.3826E-1 6.13616E-1 5.34564E-1 4.48037E-1 4.73567E-1 5.73065E-1 4.01292E-1 3.55759E-1 3.4475E-1 3.6883E-1 5.01903E-1 6.50593E-1 6.53699E-1 6.58699E-1 6.2579E-1 6.55756E-1 5.43757E-1 6.60539E-1 6.36615E-1 6.41981E-1 6.51013E-1 6.35371E-1 6.35815E-1 6.31236E-1 6.12674E-1 5.92154E-1 6.07394E-1 5.93737E-1 5.88582E-1 5.79987E-1 5.63453E-1 5.25596E-1 4.83768E-1 4.80894E-1 4.60994E-1 4.34406E-1 4.61988E-1 4.76357E-1 4.72793E-1 4.86682E-1 4.54129E-1 4.26974E-1 4.31805E-1 4.56377E-1 4.43192E-1 4.70484E-1 4.38392E-1 4.40328E-1 4.14739E-1 4.07269E-1 3.98963E-1 3.96211E-1 4.10533E-1 3.99244E-1 3.79067E-1 3.73089E-1 3.68436E-1 3.30207E-1 2.99038E-1 2.93278E-1 3.17572E-1 3.29616E-1 3.45527E-1 3.14922E-1 3.21576E-1 3.88755E-1 4.44493E-1 4.30274E-1 4.06318E-1 2.69104E-1 1.99277E-1 1.95453E-1 2.14548E-1 2.48161E-1 2.66465E-1 3.0631E-1 3.38033E-1 3.58337E-1 5.14573E-1 5.41393E-1 4.96267E-1 4.78505E-1 4.92358E-1 4.83349E-1 4.53424E-1 3.58284E-1 2.04111E-1 1.25961E-1 1.09016E-1 1.0466E-1 9.78484E-2 8.83744E-2 8.3406E-2 9.48492E-2 1.2242E-1 1.66665E-1 1.97482E-1 2.37701E-1 3.25601E-1 2.728E-1 1.03186E-1 5.59046E-2 8.60603E-2 2.09908E-1 2.96285E-1 1.91016E-1 9.15366E-2 7.82508E-2 1.24689E-1 2.80518E-1 4.29445E-1 3.74121E-1 3.66691E-1 2.92336E-1 1.45774E-1 6.01803E-2 4.86869E-2 5.95627E-2 8.12546E-2 1.35191E-1 2.21616E-1 2.99791E-1 4.11369E-1 5.51157E-1 5.57032E-1 5.11675E-1 4.4879E-1 3.85406E-1 2.76785E-1 1.92731E-1 -9999 -9999 -9999 -9999 -9999 -9999 -9999 -9999 -9999 -9999 -9999 -9999 -9999 -9999 -9999 -9999 -9999 -9999 -9999 -9999
-9999 -9999 -9999 -9999 -9999 -9999 -9999 -9999 -9999 -9999 -9999 -9999 -9999 -9999 -9999 -9999 -9999 -9999 -9999 -9999 -9999 -9999 -9999 -9999 -9999 -9999 -9999 -9999 -9999 -9999 -9999 -9999 -9999 -9999 -9999 -9999 -9999 -9999 -9999 -9999 -9999 -9999 -9999 -9999 -9999 -9999 -9999 -9999 -9999 -9999 -9999 -9999 -9999 -9999 -9999 -9999 -9999 -9999 -9999 -9999 -9999 -9999 -9999 -9999 -9999 -9999 -9999 -9999 -9999 -9999 -9999 -9999 -9999 -9999 -9999 -9999 -9999 -9999 -9999 -9999 -9999 -9999 -9999 -9999 -9999 -9999 -9999 -9999 -9999 -9999 -9999 -9999 -9999 -9999 -9999 -9999 -9999 -9999 -9999 -9999 2.33318E-1 2.31693E-1 2.322E-1 2.59718E-1 3.33561E-1 3.16315E-1 3.66726E-1 3.89246E-1 3.27396E-1 2.92706E-1 2.87199E-1 3.35626E-1 3.73411E-1 5.01238E-1 6.62395E-1 6.62677E-1 5.86304E-1 4.75269E-1 5.27503E-1 6.77423E-1 4.83182E-1 3.81906E-1 3.9604E-1 4.19762E-1 4.78607E-1 5.09869E-1 5.08305E-1 4.52875E-1 4.98495E-1 4.72936E-1 5.9012E-1 6.62372E-1 6.32853E-1 6.62578E-1 6.29866E-1 6.28538E-1 6.23068E-1 6.14563E-1 6.06532E-1 5.88413E-1 5.90265E-1 5.49029E-1 5.2743E-1 5.34141E-1 5.52985E-1 5.17629E-1 4.82782E-1 4.52065E-1 4.32866E-1 4.41076E-1 4.66001E-1 5.00319E-1 4.92098E-1 4.69897E-1 4.31015E-1 4.18854E-1 4.54346E-1 4.79399E-1 4.80463E-1 4.64765E-1 4.32932E-1 4.16737E-1 4.14953E-1 3.98438E-1 3.79674E-1 3.90477E-1 3.87861E-1 3.92706E-1 3.70033E-1 3.5863E-1 3.49772E-1 3.53103E-1 3.63035E-1 3.21637E-1 2.83227E-1 2.88494E-1 2.94321E-1 2.87043E-1 3.20156E-1 4.03585E-1 4.28178E-1 3.96971E-1 3.00693E-1 2.29893E-1 2.15317E-1 2.22271E-1 2.47373E-1 2.78153E-1 3.06018E-1 3.63831E-1 3.75361E-1 5.23959E-1 5.31885E-1 5.14042E-1 4.905E-1 4.58816E-1 4.70674E-1 4.60304E-1 4.35435E-1 3.8671E-1 2.18024E-1 1.23212E-1 1.11362E-1 1.24805E-1 1.31778E-1 1.23041E-1 1.06332E-1 9.91849E-2 9.46808E-2 8.90758E-2 9.12188E-2 1.35069E-1 2.53682E-1 3.33626E-1 1.42645E-1 6.85086E-2 1.0569E-1 2.64645E-1 4.2843E-1 2.42196E-1 1.16056E-1 8.63655E-2 1.20529E-1 2.44857E-1 4.21591E-1 5.2578E-1 5.38784E-1 3.95471E-1 1.8198E-1 8.93892E-2 6.47831E-2 7.15501E-2 9.43025E-2 1.37958E-1 2.41723E-1 3.20544E-1 4.18519E-1 5.51762E-1 5.66677E-1 5.61865E-1 5.18019E-1 4.5194E-1 4.34038E-1 -9999 -9999 -9999 -9999 -9999 -9999 -9999 -9999 -9999 -9999 -9999 -9999 -9999 -9999 -9999 -9999 -9999 -9999 -9999 -9999 -9999
-9999 -9999 -9999 -9999 -9999 -9999 -9999 -9999 -9999 -9999 -9999 -9999 -9999 -9999 -9999 -9999 -9999 -9999 -9999 -9999 -9999 -9999 -9999 -9999 -9999 -9999 -9999 -9999 -9999 -9999 -9999 -9999 -9999 -9999 -9999 -9999 -9999 -9999 -9999 -9999 -9999 -9999 -9999 -9999 -9999 -9999 -9999 -9999 -9999 -9999 -9999 -9999 -9999 -9999 -9999 -9999 -9999 -9999 -9999 -9999 -9999 -9999 -9999 -9999 -9999 -9999 -9999 -9999 -9999 -9999 -9999 -9999 -9999 -9999 -9999 -9999 -9999 -9999 -9999 -9999 -9999 -9999 -9999 -9999 -9999 -9999 -9999 -9999 -9999 -9999 -9999 -9999 -9999 -9999 -9999 -9999 -9999 -9999 -9999 2.34542E-1 2.33318E-1 2.32099E-1 2.3281E-1 2.5678E-1 3.08977E-1 3.15822E-1 3.44785E-1 3.69512E-1 3.89387E-1 3.49596E-1 3.12906E-1 3.57706E-1 3.6599E-1 4.69312E-1 6.61973E-1 6.85678E-1 6.33002E-1 5.01245E-1 6.57252E-1 6.87691E-1 5.39517E-1 4.04516E-1 4.48367E-1 5.39794E-1 6.63462E-1 6.60328E-1 6.7125E-1 6.56148E-1 6.34054E-1 4.7251E-1 6.49434E-1 6.41343E-1 6.32906E-1 6.54998E-1 6.23073E-1 6.0245E-1 6.08839E-1 5.88797E-1 5.49062E-1 5.40543E-1 5.90938E-1 5.44517E-1 4.98581E-1 4.85473E-1 5.0545E-1 4.90831E-1 4.67153E-1 4.44318E-1 4.56883E-1 4.74062E-1 4.93004E-1 5.13615E-1 4.81692E-1 4.44045E-1 4.35744E-1 4.33719E-1 4.49428E-1 4.8687E-1 4.6976E-1 4.35122E-1 4.12553E-1 3.96355E-1 3.90865E-1 3.82374E-1 3.83051E-1 3.7701E-1 3.70063E-1 3.69859E-1 3.70299E-1 3.60145E-1 3.56011E-1 3.77692E-1 3.70226E-1 3.4811E-1 3.15415E-1 2.8546E-1 2.93688E-1 3.133E-1 3.42519E-1 4.13489E-1 4.11155E-1 3.37097E-1 2.30951E-1 2.18088E-1 2.36979E-1 2.46318E-1 2.60239E-1 2.39383E-1 2.40618E-1 2.59003E-1 4.12653E-1 5.24759E-1 5.00283E-1 4.74474E-1 4.84422E-1 4.68883E-1 4.28639E-1 4.49748E-1 4.26064E-1 3.93762E-1 2.25646E-1 1.31312E-1 1.22524E-1 1.77115E-1 2.24761E-1 2.31054E-1 2.08043E-1 1.96076E-1 1.40131E-1 8.93269E-2 6.83603E-2 8.27991E-2 1.6516E-1 3.46079E-1 2.80129E-1 1.23559E-1 1.52009E-1 3.88442E-1 4.298E-1 3.30287E-1 1.92613E-1 1.10918E-1 9.79456E-2 1.28725E-1 2.46384E-1 4.77014E-1 5.96097E-1 4.23788E-1 2.31391E-1 1.57452E-1 9.3784E-2 6.07951E-2 7.35739E-2 9.4776E-2 1.46812E-1 2.21739E-1 3.39916E-1 5.03426E-1 5.00842E-1 4.96636E-1 4.90398E-1 5.27696E-1 -9999 -9999 -9999 -9999 -9999 -9999 -9999 -9999 -9999 -9999 -9999 -9999 -9999 -9999 -9999 -9999 -9999 -9999 -9999 -9999 -9999 -9999
-9999 -9999 -9999 -9999 -9999 -9999 -9999 -9999 -9999 -9999 -9999 -9999 -9999 -9999 -9999 -9999 -9999 -9999 -9999 -9999 -9999 -9999 -9999 -9999 -9999 -9999 -9999 -9999 -9999 -9999 -9999 -9999 -9999 -9999 -9999 -9999 -9999 -9999 -9999 -9999 -9999 -9999 -9999 -9999 -9999 -9999 -9999 -9999 -9999 -9999 -9999 -9999 -9999 -9999 -9999 -9999 -9999 -9999 -9999 -9999 -9999 -9999 -9999 -9999 -9999 -9999 -9999 -9999 -9999 -9999 -9999 -9999 -9999 -9999 -9999 -9999 -9999 -9999 -9999 -9999 -9999 -9999 -9999 -9999 -9999 -9999 -9999 -9999 -9999 -9999 -9999 -9999 -9999 -9999 -9999 -9999 -9999 -9999 2.35565E-1 2.34542E-1 2.34032E-1 2.33216E-1 2.49464E-1 2.52245E-1 2.77611E-1 3.04258E-1 3.30285E-1 3.38009E-1 3.91283E-1 4.09097E-1 3.20789E-1 3.57189E-1 3.91211E-1 4.96686E-1 6.85001E-1 6.92555E-1 6.3249E-1 5.5692E-1 6.83204E-1 6.82637E-1 5.63297E-1 4.28519E-1 5.03752E-1 6.53748E-1 6.72232E-1 6.54939E-1 6.73316E-1 6.52521E-1 6.19109E-1 5.02905E-1 5.90945E-1 6.53245E-1 6.65586E-1 6.52073E-1 6.26276E-1 6.17352E-1 6.14423E-1 5.88881E-1 5.22475E-1 5.44398E-1 5.65525E-1 5.41635E-1 5.13948E-1 4.72965E-1 4.65949E-1 4.55312E-1 4.23214E-1 3.85876E-1 4.72503E-1 5.02861E-1 5.23039E-1 4.91108E-1 4.61714E-1 4.30069E-1 4.56797E-1 4.70687E-1 4.83301E-1 4.95676E-1 4.72786E-1 4.31055E-1 4.04187E-1 3.86817E-1 3.84315E-1 3.8747E-1 4.00466E-1 3.97869E-1 3.80398E-1 3.922E-1 3.98909E-1 3.83205E-1 3.79691E-1 3.8978E-1 3.65061E-1 3.54787E-1 3.57366E-1 3.19546E-1 3.25872E-1 3.39499E-1 3.47059E-1 3.51443E-1 3.25077E-1 2.55008E-1 2.01385E-1 2.02162E-1 2.08097E-1 2.21277E-1 2.29899E-1 2.31095E-1 2.27118E-1 3.29747E-1 5.07879E-1 4.99735E-1 4.69301E-1 4.59709E-1 4.75781E-1 4.59128E-1 4.01141E-1 4.34517E-1 4.11374E-1 3.45269E-1 1.98857E-1 1.49458E-1 1.60751E-1 2.61849E-1 3.43861E-1 3.73474E-1 3.6409E-1 3.57516E-1 2.83087E-1 1.37373E-1 9.00025E-2 7.34824E-2 1.12274E-1 2.72907E-1 4.05465E-1 3.46996E-1 3.51359E-1 5.10939E-1 5.19363E-1 4.31963E-1 3.42624E-1 2.0809E-1 1.04822E-1 9.73714E-2 1.76964E-1 4.28223E-1 5.91002E-1 4.56433E-1 3.31526E-1 2.89051E-1 1.58075E-1 7.86852E-2 1.16358E-1 1.59505E-1 2.30125E-1 3.2771E-1 4.08521E-1 4.18816E-1 4.09975E-1 4.27623E-1 4.08409E-1 -9999 -9999 -9999 -9999 -9999 -9999 -9999 -9999 -9999 -9999 -9999 -9999 -9999 -9999 -9999 -9999 -9999 -9999 -9999 -9999 -9999 -9999 -9999
-9999 -9999 -9999 -9999 -9999 -9999 -9999 -9999 -9999 -9999 -9999 -9999 -9999 -9999 -9999 -9999 -9999 -9999 -9999 -9999 -9999 -9999 -9999 -9999 -9999 -9999 -9999 -9999 -9999 -9999 -9999 -9999 -9999 -9999 -9999 -9999 -9999 -9999 -9999 -9999 -9999 -9999 -9999 -9999 -9999 -9999 -9999 -9999 -9999 -9999 -9999 -9999 -9999 -9999 -9999 -9999 -9999 -9999 -9999 -9999 -9999 -9999 -9999 -9999 -9999 -9999 -9999 -9999 -9999 -9999 -9999 -9999 -9999 -9999 -9999 -9999 -9999 -9999 -9999 -9999 -9999 -9999 -9999 -9999 -9999 -9999 -9999 -9999 -9999 -9999 -9999 -9999 -9999 -9999 -9999 -9999 -9999 2.36078E-1 2.35565E-1 2.34951E-1 2.34236E-1 2.49997E-1 2.48826E-1 2.48719E-1 2.49784E-1 2.70596E-1 2.75226E-1 3.26645E-1 3.59756E-1 4.36386E-1 3.99919E-1 3.63748E-1 4.4615E-1 5.79312E-1 6.86339E-1 6.92064E-1 6.53325E-1 6.08444E-1 6.74799E-1 6.83452E-1 5.58812E-1 4.26569E-1 5.32293E-1 6.70999E-1 6.64786E-1 6.53825E-1 6.61125E-1 6.68784E-1 5.1144E-1 5.80179E-1 6.4715E-1 6.38967E-1 6.24761E-1 6.29994E-1 6.34623E-1 6.27347E-1 6.05044E-1 5.62333E-1 5.05968E-1 5.03775E-1 5.20927E-1 4.91437E-1 4.81276E-1 4.83362E-1 4.81642E-1 4.58574E-1 4.03492E-1 4.2156E-1 4.8507E-1 4.98945E-1 5.3108E-1 4.71189E-1 4.39712E-1 4.41262E-1 4.66618E-1 5.04217E-1 4.90139E-1 4.81854E-1 4.8205E-1 4.39104E-1 3.90114E-1 3.87573E-1 4.0281E-1 4.03688E-1 4.26009E-1 4.19494E-1 4.01686E-1 4.13415E-1 4.13862E-1 3.95185E-1 3.99183E-1 3.93054E-1 3.76749E-1 3.62501E-1 3.47868E-1 3.14161E-1 2.98565E-1 2.90186E-1 2.76543E-1 2.60045E-1 2.31804E-1 2.0447E-1 1.92127E-1 1.94891E-1 2.05731E-1 2.20665E-1 2.28595E-1 2.41594E-1 2.67487E-1 4.39518E-1 5.01756E-1 4.72445E-1 4.34582E-1 4.37266E-1 4.47056E-1 4.04069E-1 3.53561E-1 3.59858E-1 3.08971E-1 2.32316E-1 1.58158E-1 1.46073E-1 1.82881E-1 3.19228E-1 4.37537E-1 4.98156E-1 4.89527E-1 5.16192E-1 4.25644E-1 2.87206E-1 1.67279E-1 9.1871E-2 7.51866E-2 1.36685E-1 3.53848E-1 5.08566E-1 5.32755E-1 6.19109E-1 5.92278E-1 5.53004E-1 5.1209E-1 3.4679E-1 1.35423E-1 1.06811E-1 1.82012E-1 4.08862E-1 5.87926E-1 5.66418E-1 5.27813E-1 4.65109E-1 2.55808E-1 1.36432E-1 1.87354E-1 3.53573E-1 4.27709E-1 3.9575E-1 3.77793E-1 3.38473E-1 2.75559E-1 2.79347E-1 3.26979E-1 -9999 -9999 -9999 -9999 -9999 -9999 -9999 -9999 -9999 -9999 -9999 -9999 -9999 -9999 -9999 -9999 -9999 -9999 -9999 -9999 -9999 -9999 -9999
-9999 -9999 -9999 -9999 -9999 -9999 -9999 -9999 -9999 -9999 -9999 -9999 -9999 -9999 -9999 -9999 -9999 -9999 -9999 -9999 -9999 -9999 -9999 -9999 -9999 -9999 -9999 -9999 -9999 -9999 -9999 -9999 -9999 -9999 -9999 -9999 -9999 -9999 -9999 -9999 -9999 -9999 -9999 -9999 -9999 -9999 -9999 -9999 -9999 -9999 -9999 -9999 -9999 -9999 -9999 -9999 -9999 -9999 -9999 -9999 -9999 -9999 -9999 -9999 -9999 -9999 -9999 -9999 -9999 -9999 -9999 -9999 -9999 -9999 -9999 -9999 -9999 -9999 -9999 -9999 -9999 -9999 -9999 -9999 -9999 -9999 -9999 -9999 -9999 -9999 -9999 -9999 -9999 -9999 -9999 -9999 2.36283E-1 2.35565E-1 2.35258E-1 2.34951E-1 2.31698E-1 2.30787E-1 2.48613E-1 2.47339E-1 2.4439E-1 2.65793E-1 2.90472E-1 2.96253E-1 3.4818E-1 4.08279E-1 4.59121E-1 3.96646E-1 4.78061E-1 6.0678E-1 6.83318E-1 6.91349E-1 6.25096E-1 6.54256E-1 6.68713E-1 6.88689E-1 5.24363E-1 4.50057E-1 6.11025E-1 6.66432E-1 6.46181E-1 6.57563E-1 6.7327E-1 5.77526E-1 5.00493E-1 5.83088E-1 6.56276E-1 6.53671E-1 6.35053E-1 6.20192E-1 5.92335E-1 6.09523E-1 6.09899E-1 5.62204E-1 4.99754E-1 5.05134E-1 4.77577E-1 4.8724E-1 5.01944E-1 5.06198E-1 4.74727E-1 4.50384E-1 4.68147E-1 4.87448E-1 4.99521E-1 5.36086E-1 5.11652E-1 4.67926E-1 4.75373E-1 5.01028E-1 4.91134E-1 5.17476E-1 4.67908E-1 4.52448E-1 4.60215E-1 4.26323E-1 4.09639E-1 4.22597E-1 4.2372E-1 4.34885E-1 4.3927E-1 4.2154E-1 4.21956E-1 4.07494E-1 4.04337E-1 3.72421E-1 3.6609E-1 3.56948E-1 3.61031E-1 3.49784E-1 3.44669E-1 2.90337E-1 2.62823E-1 2.57683E-1 2.49112E-1 2.40531E-1 2.2068E-1 2.21811E-1 2.08636E-1 1.98756E-1 2.36791E-1 2.61533E-1 2.85398E-1 2.80198E-1 3.80688E-1 4.89776E-1 4.83164E-1 4.46229E-1 4.06672E-1 4.32451E-1 4.34697E-1 3.63511E-1 2.89474E-1 2.73699E-1 2.22765E-1 1.76651E-1 1.55378E-1 1.42019E-1 1.69893E-1 2.86897E-1 4.16065E-1 5.01036E-1 5.53421E-1 5.58136E-1 5.75811E-1 4.86098E-1 3.56591E-1 1.28878E-1 7.65157E-2 1.06765E-1 1.94528E-1 3.38188E-1 5.03746E-1 5.62505E-1 5.9883E-1 5.85793E-1 5.8941E-1 3.64892E-1 1.52802E-1 1.20807E-1 1.76948E-1 3.2942E-1 4.95075E-1 5.9246E-1 6.2292E-1 5.79808E-1 4.54654E-1 2.86941E-1 2.81434E-1 3.94624E-1 3.94166E-1 3.20219E-1 2.29124E-1 2.02706E-1 1.99831E-1 2.24633E-1 -9999 -9999 -9999 -9999 -9999 -9999 -9999 -9999 -9999 -9999 -9999 -9999 -9999 -9999 -9999 -9999 -9999 -9999 -9999 -9999 -9999 -9999 -9999 -9999
-9999 -9999 -9999 -9999 -9999 -9999 -9999 -9999 -9999 -9999 -9999 -9999 -9999 -9999 -9999 -9999 -9999 -9999 -9999 -9999 -9999 -9999 -9999 -9999 -9999 -9999 -9999 -9999 -9999 -9999 -9999 -9999 -9999 -9999 -9999 -9999 -9999 -9999 -9999 -9999 -9999 -9999 -9999 -9999 -9999 -9999 -9999 -9999 -9999 -9999 -9999 -9999 -9999 -9999 -9999 -9999 -9999 -9999 -9999 -9999 -9999 -9999 -9999 -9999 -9999 -9999 -9999 -9999 -9999 -9999 -9999 -9999 -9999 -9999 -9999 -9999 -9999 -9999 -9999 -9999 -9999 -9999 -9999 -9999 -9999 -9999 -9999 -9999 -9999 -9999 -9999 -9999 -9999 -9999 -9999 2.37106E-1 2.36181E-1 2.35565E-1 2.35156E-1 2.32509E-1 2.31901E-1 2.50211E-1 2.48613E-1 2.44705E-1 2.4355E-1 2.63467E-1 2.66015E-1 3.11201E-1 3.18691E-1 4.00876E-1 4.83318E-1 4.79197E-1 5.34848E-1 6.90498E-1 6.83884E-1 6.88186E-1 6.18008E-1 6.86263E-1 6.7033E-1 6.76578E-1 5.1712E-1 4.99206E-1 6.41154E-1 6.67405E-1 6.469E-1 6.47115E-1 6.65774E-1 5.41645E-1 5.28479E-1 6.52543E-1 6.44728E-1 6.5795E-1 6.50378E-1 6.3566E-1 5.90591E-1 5.92386E-1 5.78122E-1 5.5721E-1 5.14792E-1 5.29725E-1 5.02337E-1 5.32163E-1 5.28263E-1 4.91146E-1 4.6694E-1 4.63541E-1 4.81382E-1 5.26298E-1 5.44837E-1 5.38916E-1 5.20214E-1 5.22487E-1 5.16294E-1 5.25811E-1 5.05337E-1 4.85809E-1 4.41141E-1 4.51869E-1 4.76724E-1 4.67954E-1 4.54869E-1 4.57958E-1 4.52217E-1 4.35317E-1 4.12312E-1 3.94319E-1 3.99034E-1 3.78065E-1 3.96783E-1 3.82729E-1 3.54283E-1 3.4489E-1 3.3988E-1 3.30035E-1 3.20652E-1 3.3976E-1 3.36901E-1 3.21226E-1 3.32313E-1 3.0693E-1 2.86787E-1 2.81912E-1 2.30463E-1 1.94891E-1 2.17127E-1 2.56355E-1 2.59845E-1 3.06736E-1 4.48891E-1 4.79957E-1 4.46689E-1 4.37155E-1 4.1131E-1 4.22255E-1 4.02344E-1 3.17654E-1 2.48127E-1 2.34254E-1 1.98156E-1 1.6598E-1 1.65319E-1 1.80313E-1 2.17644E-1 2.82854E-1 3.86189E-1 4.38836E-1 5.36293E-1 5.90538E-1 6.19226E-1 5.90538E-1 5.16407E-1 2.22148E-1 1.24524E-1 1.35998E-1 1.89857E-1 2.78107E-1 4.57639E-1 5.96992E-1 6.10288E-1 5.82351E-1 5.43342E-1 3.81054E-1 1.85049E-1 1.15794E-1 1.35187E-1 1.87475E-1 2.72789E-1 3.79426E-1 4.35981E-1 4.1694E-1 3.98334E-1 3.87293E-1 3.6746E-1 3.30516E-1 2.60909E-1 2.22791E-1 1.59927E-1 1.30331E-1 1.5627E-1 -9999 -9999 -9999 -9999 -9999 -9999 -9999 -9999 -9999 -9999 -9999 -9999 -9999 -9999 -9999 -9999 -9999 -9999 -9999 -9999 -9999 -9999 -9999 -9999 -9999
-9999 -9999 -9999 -9999 -9999 -9999 -9999 -9999 -9999 -9999 -9999 -9999 -9999 -9999 -9999 -9999 -9999 -9999 -9999 -9999 -9999 -9999 -9999 -9999 -9999 -9999 -9999 -9999 -9999 -9999 -9999 -9999 -9999 -9999 -9999 -9999 -9999 -9999 -9999 -9999 -9999 -9999 -9999 -9999 -9999 -9999 -9999 -9999 -9999 -9999 -9999 -9999 -9999 -9999 -9999 -9999 -9999 -9999 -9999 -9999 -9999 -9999 -9999 -9999 -9999 -9999 -9999 -9999 -9999 -9999 -9999 -9999 -9999 -9999 -9999 -9999 -9999 -9999 -9999 -9999 -9999 -9999 -9999 -9999 -9999 -9999 -9999 -9999 -9999 -9999 -9999 -9999 -9999 -9999 2.37003E-1 2.36592E-1 2.36592E-1 2.36489E-1 2.33425E-1 2.32916E-1 2.33018E-1 2.51709E-1 2.48087E-1 2.45969E-1 2.63688E-1 2.62475E-1 2.61379E-1 3.08645E-1 3.3894E-1 3.70094E-1 4.22033E-1 5.02774E-1 5.68743E-1 6.89084E-1 6.78404E-1 6.79184E-1 6.16663E-1 6.18411E-1 6.76486E-1 6.41902E-1 5.40932E-1 5.60221E-1 6.56187E-1 6.59503E-1 6.50627E-1 6.66514E-1 6.75025E-1 5.3712E-1 5.84194E-1 6.58206E-1 6.32653E-1 6.35707E-1 6.42705E-1 6.19729E-1 5.78607E-1 5.9832E-1 6.03231E-1 5.95353E-1 5.70529E-1 5.64975E-1 5.55744E-1 5.40109E-1 4.94586E-1 4.74624E-1 4.65131E-1 4.95371E-1 5.37331E-1 5.64983E-1 5.27739E-1 5.41833E-1 5.28783E-1 5.37197E-1 4.95242E-1 4.83644E-1 4.66143E-1 4.4595E-1 4.15912E-1 4.32242E-1 4.40702E-1 4.56289E-1 4.49912E-1 4.4778E-1 4.12634E-1 4.25501E-1 4.02326E-1 3.73416E-1 3.82475E-1 3.76634E-1 3.9097E-1 3.86851E-1 3.67951E-1 3.53253E-1 3.28662E-1 2.91052E-1 3.14656E-1 3.66447E-1 3.82196E-1 3.71065E-1 3.94241E-1 4.26622E-1 4.26618E-1 3.52022E-1 2.51594E-1 1.91955E-1 2.05356E-1 2.66351E-1 2.76868E-1 3.35808E-1 4.49569E-1 5.212E-1 4.9951E-1 4.32083E-1 4.12409E-1 3.96086E-1 3.77595E-1 2.8072E-1 2.37798E-1 2.20781E-1 1.90555E-1 1.65346E-1 1.67434E-1 2.01923E-1 2.56092E-1 2.84792E-1 2.94353E-1 3.22766E-1 3.76354E-1 4.67768E-1 5.06639E-1 5.43341E-1 6.15472E-1 4.59579E-1 2.8318E-1 3.05482E-1 4.0227E-1 4.71993E-1 5.66371E-1 6.03687E-1 5.98766E-1 5.62533E-1 5.26628E-1 4.5748E-1 2.40548E-1 1.10787E-1 8.91401E-2 9.67715E-2 1.0622E-1 1.4494E-1 1.86315E-1 1.69255E-1 2.07047E-1 2.39979E-1 2.48356E-1 1.99634E-1 1.62878E-1 1.52345E-1 1.38986E-1 1.16234E-1 1.48094E-1 -9999 -9999 -9999 -9999 -9999 -9999 -9999 -9999 -9999 -9999 -9999 -9999 -9999 -9999 -9999 -9999 -9999 -9999 -9999 -9999 -9999 -9999 -9999 -9999 -9999
-9999 -9999 -9999 -9999 -9999 -9999 -9999 -9999 -9999 -9999 -9999 -9999 -9999 -9999 -9999 -9999 -9999 -9999 -9999 -9999 -9999 -9999 -9999 -9999 -9999 -9999 -9999 -9999 -9999 -9999 -9999 -9999 -9999 -9999 -9999 -9999 -9999 -9999 -9999 -9999 -9999 -9999 -9999 -9999 -9999 -9999 -9999 -9999 -9999 -9999 -9999 -9999 -9999 -9999 -9999 -9999 -9999 -9999 -9999 -9999 -9999 -9999 -9999 -9999 -9999 -9999 -9999 -9999 -9999 -9999 -9999 -9999 -9999 -9999 -9999 -9999 -9999 -9999 -9999 -9999 -9999 -9999 -9999 -9999 -9999 -9999 -9999 -9999 -9999 -9999 -9999 -9999 -9999 -9999 2.36489E-1 2.18217E-1 2.37106E-1 2.34956E-1 2.34445E-1 2.33934E-1 2.53212E-1 2.50964E-1 2.69698E-1 2.67574E-1 2.64906E-1 2.60282E-1 2.59844E-1 2.843E-1 3.36902E-1 3.89727E-1 4.45594E-1 5.06473E-1 6.55986E-1 6.78267E-1 6.70243E-1 6.89677E-1 6.49454E-1 6.71807E-1 6.83074E-1 6.42954E-1 6.69243E-1 6.7226E-1 6.62212E-1 6.50553E-1 6.39359E-1 6.56448E-1 6.62467E-1 5.84609E-1 5.59526E-1 6.60633E-1 6.50725E-1 6.32431E-1 6.45646E-1 6.19212E-1 5.81966E-1 6.02232E-1 5.98473E-1 5.65201E-1 5.25521E-1 5.26252E-1 5.29162E-1 5.23326E-1 4.8639E-1 4.82826E-1 4.69004E-1 4.85171E-1 5.39879E-1 5.45249E-1 4.85483E-1 4.8068E-1 4.57016E-1 4.76401E-1 4.8787E-1 4.98691E-1 4.38675E-1 4.11851E-1 4.09347E-1 4.16463E-1 4.10228E-1 4.37797E-1 4.41372E-1 4.07302E-1 3.86439E-1 3.89875E-1 4.00562E-1 3.85882E-1 3.53684E-1 3.59944E-1 3.53397E-1 3.58111E-1 3.52806E-1 3.31153E-1 3.16347E-1 2.70511E-1 2.86582E-1 3.29649E-1 3.79807E-1 4.03493E-1 4.06111E-1 4.26468E-1 4.3276E-1 4.14019E-1 2.63772E-1 1.986E-1 2.27348E-1 2.84874E-1 2.95371E-1 3.30145E-1 4.0222E-1 4.51419E-1 4.93422E-1 4.70578E-1 4.15072E-1 3.95627E-1 3.71823E-1 2.86883E-1 2.37016E-1 2.16819E-1 2.06371E-1 1.9016E-1 1.83776E-1 2.0795E-1 2.20768E-1 2.25465E-1 1.97196E-1 2.07222E-1 2.43302E-1 2.51907E-1 3.03443E-1 4.72519E-1 5.54279E-1 6.22556E-1 6.10249E-1 5.62954E-1 5.90491E-1 6.09673E-1 6.12393E-1 6.06449E-1 6.15133E-1 6.0025E-1 5.97067E-1 5.56997E-1 3.51214E-1 1.53435E-1 8.05601E-2 5.62788E-2 4.83825E-2 6.28967E-2 9.38159E-2 9.82293E-2 1.12458E-1 1.25511E-1 1.31741E-1 1.01997E-1 9.57704E-2 9.61045E-2 1.19049E-1 1.12571E-1 1.71647E-1 -9999 -9999 -9999 -9999 -9999 -9999 -9999 -9999 -9999 -9999 -9999 -9999 -9999 -9999 -9999 -9999 -9999 -9999 -9999 -9999 -9999 -9999 -9999 -9999 -9999
-9999 -9999 -9999 -9999 -9999 -9999 -9999 -9999 -9999 -9999 -9999 -9999 -9999 -9999 -9999 -9999 -9999 -9999 -9999 -9999 -9999 -9999 -9999 -9999 -9999 -9999 -9999 -9999 -9999 -9999 -9999 -9999 -9999 -9999 -9999 -9999 -9999 -9999 -9999 -9999 -9999 -9999 -9999 -9999 -9999 -9999 -9999 -9999 -9999 -9999 -9999 -9999 -9999 -9999 -9999 -9999 -9999 -9999 -9999 -9999 -9999 -9999 -9999 -9999 -9999 -9999 -9999 -9999 -9999 -9999 -9999 -9999 -9999 -9999 -9999 -9999 -9999 -9999 -9999 -9999 -9999 -9999 -9999 -9999 -9999 -9999 -9999 -9999 -9999 -9999 -9999 -9999 -9999 2.18217E-1 2.17829E-1 2.36283E-1 2.34853E-1 2.3557E-1 2.35468E-1 2.54182E-1 2.51392E-1 2.51285E-1 2.70147E-1 2.67797E-1 2.6281E-1 2.81299E-1 2.79691E-1 2.82567E-1 3.33231E-1 4.16214E-1 5.04055E-1 5.99287E-1 6.83837E-1 6.64469E-1 6.77543E-1 6.91021E-1 6.79062E-1 6.8355E-1 6.73685E-1 6.79638E-1 6.66972E-1 6.52615E-1 6.46118E-1 6.28284E-1 6.47506E-1 6.62642E-1 6.32839E-1 5.52789E-1 5.55883E-1 6.49541E-1 6.51113E-1 6.16496E-1 6.0815E-1 6.29745E-1 6.13415E-1 6.05097E-1 5.7365E-1 5.50928E-1 5.08484E-1 5.27114E-1 5.54858E-1 5.57519E-1 5.20981E-1 5.44329E-1 5.34699E-1 5.36086E-1 5.42566E-1 5.55206E-1 5.44949E-1 4.69844E-1 4.32405E-1 4.36546E-1 4.68099E-1 4.88619E-1 4.49712E-1 4.20656E-1 3.94109E-1 3.96712E-1 4.06824E-1 4.17927E-1 4.09394E-1 4.01644E-1 3.70196E-1 3.73645E-1 3.78367E-1 3.73172E-1 3.52235E-1 3.36604E-1 3.3746E-1 3.39115E-1 3.37201E-1 3.22156E-1 2.55362E-1 2.6166E-1 2.76334E-1 2.82342E-1 2.84031E-1 2.65428E-1 2.75935E-1 3.68587E-1 4.38723E-1 4.27494E-1 2.88605E-1 2.0563E-1 2.30016E-1 2.91127E-1 2.94748E-1 3.13644E-1 3.66802E-1 4.30525E-1 4.29027E-1 4.4683E-1 3.80719E-1 3.80705E-1 3.63703E-1 2.8582E-1 2.31517E-1 2.22805E-1 2.1815E-1 2.12054E-1 2.12656E-1 2.06014E-1 1.95343E-1 1.84031E-1 1.58078E-1 1.5508E-1 1.54857E-1 1.47432E-1 1.95075E-1 3.31087E-1 5.06162E-1 5.6228E-1 5.84173E-1 5.94022E-1 5.9899E-1 5.50108E-1 5.31092E-1 5.59427E-1 5.9951E-1 6.23032E-1 5.80362E-1 5.80368E-1 4.91435E-1 2.45705E-1 1.04452E-1 5.01796E-2 3.56021E-2 4.02713E-2 5.18032E-2 5.61131E-2 6.26261E-2 8.4061E-2 8.87745E-2 6.78501E-2 6.82279E-2 8.43482E-2 1.0101E-1 1.14582E-1 -9999 -9999 -9999 -9999 -9999 -9999 -9999 -9999 -9999 -9999 -9999 -9999 -9999 -9999 -9999 -9999 -9999 -9999 -9999 -9999 -9999 -9999 -9999 -9999 -9999 -9999
-9999 -9999 -9999 -9999 -9999 -9999 -9999 -9999 -9999 -9999 -9999 -9999 -9999 -9999 -9999 -9999 -9999 -9999 -9999 -9999 -9999 -9999 -9999 -9999 -9999 -9999 -9999 -9999 -9999 -9999 -9999 -9999 -9999 -9999 -9999 -9999 -9999 -9999 -9999 -9999 -9999 -9999 -9999 -9999 -9999 -9999 -9999 -9999 -9999 -9999 -9999 -9999 -9999 -9999 -9999 -9999 -9999 -9999 -9999 -9999 -9999 -9999 -9999 -9999 -9999 -9999 -9999 -9999 -9999 -9999 -9999 -9999 -9999 -9999 -9999 -9999 -9999 -9999 -9999 -9999 -9999 -9999 -9999 -9999 -9999 -9999 -9999 -9999 -9999 -9999 -9999 -9999 2.1812E-1 2.17442E-1 2.17151E-1 2.33425E-1 2.34445E-1 2.35365E-1 2.36083E-1 2.5225E-1 2.51285E-1 2.50429E-1 2.6925E-1 2.64689E-1 2.83375E-1 2.81414E-1 2.79921E-1 3.00693E-1 3.55628E-1 4.4475E-1 5.41779E-1 6.85895E-1 6.60217E-1 6.74485E-1 6.89832E-1 6.88912E-1 6.82506E-1 6.78941E-1 6.7518E-1 6.75571E-1 6.61151E-1 6.41266E-1 6.26814E-1 6.33419E-1 6.6343E-1 6.80308E-1 5.95079E-1 5.49692E-1 5.80047E-1 6.52556E-1 6.56121E-1 6.31039E-1 5.78667E-1 6.05884E-1 6.16327E-1 5.92422E-1 5.72008E-1 5.36391E-1 5.43365E-1 5.83648E-1 5.9105E-1 5.86101E-1 5.76656E-1 5.88722E-1 5.62596E-1 5.56751E-1 5.46437E-1 4.95932E-1 5.23815E-1 4.89919E-1 4.44421E-1 4.56782E-1 4.87275E-1 4.49771E-1 4.18141E-1 3.95227E-1 3.76472E-1 3.71946E-1 3.89149E-1 3.78615E-1 3.73768E-1 3.99692E-1 3.71612E-1 3.50283E-1 3.49705E-1 3.51876E-1 3.52091E-1 3.4401E-1 3.38655E-1 3.28075E-1 3.24595E-1 2.65634E-1 2.32212E-1 2.42816E-1 2.62119E-1 2.66241E-1 2.45545E-1 2.2684E-1 2.37112E-1 3.20407E-1 4.45635E-1 4.28432E-1 3.30604E-1 2.42468E-1 2.65643E-1 3.02189E-1 3.19163E-1 3.12181E-1 3.5738E-1 4.17592E-1 3.97252E-1 3.88798E-1 3.67339E-1 3.5873E-1 3.41463E-1 2.57507E-1 2.20052E-1 2.23937E-1 2.12155E-1 2.04299E-1 1.99328E-1 1.96149E-1 1.79699E-1 1.70082E-1 1.5829E-1 1.51693E-1 1.38666E-1 1.24381E-1 1.49678E-1 2.09258E-1 3.22804E-1 4.28103E-1 4.82124E-1 4.67191E-1 3.92577E-1 2.90499E-1 2.60508E-1 3.10985E-1 4.45753E-1 6.29433E-1 6.15431E-1 6.27819E-1 5.39353E-1 3.06938E-1 1.59516E-1 8.50752E-2 6.03704E-2 4.91757E-2 4.2578E-2 3.88132E-2 4.74801E-2 6.14976E-2 5.9816E-2 5.17335E-2 5.00171E-2 6.21965E-2 7.79109E-2 1.09094E-1 -9999 -9999 -9999 -9999 -9999 -9999 -9999 -9999 -9999 -9999 -9999 -9999 -9999 -9999 -9999 -9999 -9999 -9999 -9999 -9999 -9999 -9999 -9999 -9999 -9999 -9999
-9999 -9999 -9999 -9999 -9999 -9999 -9999 -9999 -9999 -9999 -9999 -9999 -9999 -9999 -9999 -9999 -9999 -9999 -9999 -9999 -9999 -9999 -9999 -9999 -9999 -9999 -9999 -9999 -9999 -9999 -9999 -9999 -9999 -9999 -9999 -9999 -9999 -9999 -9999 -9999 -9999 -9999 -9999 -9999 -9999 -9999 -9999 -9999 -9999 -9999 -9999 -9999 -9999 -9999 -9999 -9999 -9999 -9999 -9999 -9999 -9999 -9999 -9999 -9999 -9999 -9999 -9999 -9999 -9999 -9999 -9999 -9999 -9999 -9999 -9999 -9999 -9999 -9999 -9999 -9999 -9999 -9999 -9999 -9999 -9999 -9999 -9999 -9999 -9999 -9999 -9999 2.18606E-1 2.17732E-1 2.16861E-1 2.14076E-1 2.14267E-1 2.33119E-1 2.34547E-1 2.52357E-1 2.52143E-1 2.51285E-1 2.70147E-1 2.65576E-1 2.84532E-1 2.83144E-1 2.81875E-1 2.98901E-1 2.99379E-1 3.297E-1 4.45594E-1 6.46208E-1 6.67737E-1 6.69803E-1 6.91155E-1 6.90192E-1 6.82097E-1 6.72424E-1 6.77637E-1 6.77019E-1 6.52979E-1 6.40204E-1 6.43096E-1 6.37106E-1 6.55468E-1 6.713E-1 6.68422E-1 6.16165E-1 5.76439E-1 5.80324E-1 6.44733E-1 6.44002E-1 6.34672E-1 5.88332E-1 5.75195E-1 5.89408E-1 5.58134E-1 5.49773E-1 5.28178E-1 5.78332E-1 6.09629E-1 5.91654E-1 5.80984E-1 5.8563E-1 5.35612E-1 4.91248E-1 5.37547E-1 5.45666E-1 4.80013E-1 4.75084E-1 4.80537E-1 4.4366E-1 4.3198E-1 4.63273E-1 4.51129E-1 4.1768E-1 4.16137E-1 3.9583E-1 3.85916E-1 3.62655E-1 3.50109E-1 3.49282E-1 3.79156E-1 3.7017E-1 3.47706E-1 3.43913E-1 3.36289E-1 3.41861E-1 3.44955E-1 3.31437E-1 3.22576E-1 3.31308E-1 3.27718E-1 2.69123E-1 2.64639E-1 2.97145E-1 3.43259E-1 3.39785E-1 2.87699E-1 2.73684E-1 3.09907E-1 4.44585E-1 4.3929E-1 3.37898E-1 3.08486E-1 3.91634E-1 3.98195E-1 3.7269E-1 3.25507E-1 3.31936E-1 3.87419E-1 3.74921E-1 3.58441E-1 3.72615E-1 3.60205E-1 3.34101E-1 2.63381E-1 2.13981E-1 2.06436E-1 2.04803E-1 2.03347E-1 1.96757E-1 1.90348E-1 1.72406E-1 1.6417E-1 1.52103E-1 1.54143E-1 1.34034E-1 1.25363E-1 1.23434E-1 1.45511E-1 2.22575E-1 2.92408E-1 2.80243E-1 2.71261E-1 2.14287E-1 1.75329E-1 1.36137E-1 1.58078E-1 3.00941E-1 5.92354E-1 6.15158E-1 6.19542E-1 5.39957E-1 3.57005E-1 2.31649E-1 2.00131E-1 1.92498E-1 1.22275E-1 6.4153E-2 3.98348E-2 3.69174E-2 4.30053E-2 4.5896E-2 4.65449E-2 4.35452E-2 4.71485E-2 6.61047E-2 1.10528E-1 -9999 -9999 -9999 -9999 -9999 -9999 -9999 -9999 -9999 -9999 -9999 -9999 -9999 -9999 -9999 -9999 -9999 -9999 -9999 -9999 -9999 -9999 -9999 -9999 -9999 -9999
-9999 -9999 -9999 -9999 -9999 -9999 -9999 -9999 -9999 -9999 -9999 -9999 -9999 -9999 -9999 -9999 -9999 -9999 -9999 -9999 -9999 -9999 -9999 -9999 -9999 -9999 -9999 -9999 -9999 -9999 -9999 -9999 -9999 -9999 -9999 -9999 -9999 -9999 -9999 -9999 -9999 -9999 -9999 -9999 -9999 -9999 -9999 -9999 -9999 -9999 -9999 -9999 -9999 -9999 -9999 -9999 -9999 -9999 -9999 -9999 -9999 -9999 -9999 -9999 -9999 -9999 -9999 -9999 -9999 -9999 -9999 -9999 -9999 -9999 -9999 -9999 -9999 -9999 -9999 -9999 -9999 -9999 -9999 -9999 -9999 -9999 -9999 -9999 -9999 -9999 -9999 2.18023E-1 2.17054E-1 2.13597E-1 2.1312E-1 2.13215E-1 2.31495E-1 2.3059E-1 2.5075E-1 2.51285E-1 2.53756E-1 2.72854E-1 2.69143E-1 2.84648E-1 2.82221E-1 3.00095E-1 2.99021E-1 3.20708E-1 3.26188E-1 4.12354E-1 6.41902E-1 6.65734E-1 6.86008E-1 6.2696E-1 6.74532E-1 6.79661E-1 6.72878E-1 6.73979E-1 6.81231E-1 6.61751E-1 6.29737E-1 6.28749E-1 6.51135E-1 6.72063E-1 6.78695E-1 6.77143E-1 6.21534E-1 5.83094E-1 6.37098E-1 6.48899E-1 6.43437E-1 6.14819E-1 5.72833E-1 5.36491E-1 5.49391E-1 5.3415E-1 5.68708E-1 5.60128E-1 5.75954E-1 6.04262E-1 5.78904E-1 5.39827E-1 5.07683E-1 4.90457E-1 4.71348E-1 5.22203E-1 5.41699E-1 4.62404E-1 4.43453E-1 4.62522E-1 4.36876E-1 4.08462E-1 4.37962E-1 4.31292E-1 4.31251E-1 4.12605E-1 3.95054E-1 3.83417E-1 3.69217E-1 3.47364E-1 3.38491E-1 3.54858E-1 3.64608E-1 3.58071E-1 3.45099E-1 3.47232E-1 3.48401E-1 3.41851E-1 3.24349E-1 3.28657E-1 3.45719E-1 3.55682E-1 3.24954E-1 2.58463E-1 2.6409E-1 3.34624E-1 3.9182E-1 3.73591E-1 3.53121E-1 3.5025E-1 4.2237E-1 4.42542E-1 3.80731E-1 4.02548E-1 4.49612E-1 3.96112E-1 3.88001E-1 3.37414E-1 2.86216E-1 3.08674E-1 3.81797E-1 3.9967E-1 3.88475E-1 3.80851E-1 3.57048E-1 3.16648E-1 2.30128E-1 1.86598E-1 1.91181E-1 1.98638E-1 1.9661E-1 1.85208E-1 1.78569E-1 1.67598E-1 1.5716E-1 1.4521E-1 1.23981E-1 1.19804E-1 1.25799E-1 1.47294E-1 1.81783E-1 1.93931E-1 1.59202E-1 1.47655E-1 1.3345E-1 1.04665E-1 8.73303E-2 1.4298E-1 3.75846E-1 6.2914E-1 6.01905E-1 6.44655E-1 6.15079E-1 5.1931E-1 3.90498E-1 4.37677E-1 3.79996E-1 2.22508E-1 9.26717E-2 4.11532E-2 3.56209E-2 4.85498E-2 6.43885E-2 7.14903E-2 5.45853E-2 5.57315E-2 8.26057E-2 1.49845E-1 -9999 -9999 -9999 -9999 -9999 -9999 -9999 -9999 -9999 -9999 -9999 -9999 -9999 -9999 -9999 -9999 -9999 -9999 -9999 -9999 -9999 -9999 -9999 -9999 -9999 -9999
-9999 -9999 -9999 -9999 -9999 -9999 -9999 -9999 -9999 -9999 -9999 -9999 -9999 -9999 -9999 -9999 -9999 -9999 -9999 -9999 -9999 -9999 -9999 -9999 -9999 -9999 -9999 -9999 -9999 -9999 -9999 -9999 -9999 -9999 -9999 -9999 -9999 -9999 -9999 -9999 -9999 -9999 -9999 -9999 -9999 -9999 -9999 -9999 -9999 -9999 -9999 -9999 -9999 -9999 -9999 -9999 -9999 -9999 -9999 -9999 -9999 -9999 -9999 -9999 -9999 -9999 -9999 -9999 -9999 -9999 -9999 -9999 -9999 -9999 -9999 -9999 -9999 -9999 -9999 -9999 -9999 -9999 -9999 -9999 -9999 -9999 -9999 -9999 -9999 -9999 -9999 2.17538E-1 2.14459E-1 2.14076E-1 2.13406E-1 2.12738E-1 2.28577E-1 2.29481E-1 2.4883E-1 2.50643E-1 2.76368E-1 3.76351E-1 3.23155E-1 2.88254E-1 2.79124E-1 2.98901E-1 2.97948E-1 3.1947E-1 3.18981E-1 3.53941E-1 5.24789E-1 6.39938E-1 5.37409E-1 5.87077E-1 6.75137E-1 6.79119E-1 6.66521E-1 5.86256E-1 6.75018E-1 6.66706E-1 6.43333E-1 6.60922E-1 6.72504E-1 6.79359E-1 6.41528E-1 6.68001E-1 6.58084E-1 6.38156E-1 6.42781E-1 6.42304E-1 6.29074E-1 6.01302E-1 5.61362E-1 5.44804E-1 5.35454E-1 5.53243E-1 5.83332E-1 6.1045E-1 6.02333E-1 5.8959E-1 5.51898E-1 5.14842E-1 4.94102E-1 4.35487E-1 4.71511E-1 5.08186E-1 5.35121E-1 4.71824E-1 4.34794E-1 4.38535E-1 4.13333E-1 3.91874E-1 4.17399E-1 4.00572E-1 4.21565E-1 3.92022E-1 3.65248E-1 3.67607E-1 3.52641E-1 3.45549E-1 3.3226E-1 3.39618E-1 3.41036E-1 3.37685E-1 3.34289E-1 3.45887E-1 3.59341E-1 3.41939E-1 3.29351E-1 3.32443E-1 3.78378E-1 4.05108E-1 3.54491E-1 2.71777E-1 2.37764E-1 2.68417E-1 2.95644E-1 3.13554E-1 3.2778E-1 3.66818E-1 4.36591E-1 4.38795E-1 4.19178E-1 4.34257E-1 4.41344E-1 4.25254E-1 3.75093E-1 3.66801E-1 3.36576E-1 3.90218E-1 3.89579E-1 4.0299E-1 3.78764E-1 3.74774E-1 3.59512E-1 3.4692E-1 2.32908E-1 1.87229E-1 1.75222E-1 1.77811E-1 1.72522E-1 1.64422E-1 1.62356E-1 1.51144E-1 1.47233E-1 1.34901E-1 1.33854E-1 1.40804E-1 1.43877E-1 1.68207E-1 1.90211E-1 1.50824E-1 1.06434E-1 9.27631E-2 8.62618E-2 7.18011E-2 6.85273E-2 1.49127E-1 4.22637E-1 5.76735E-1 6.35045E-1 6.07518E-1 6.48011E-1 6.14558E-1 5.75257E-1 5.87521E-1 4.55691E-1 3.09889E-1 1.35036E-1 5.30745E-2 5.90976E-2 1.33314E-1 1.86491E-1 1.56548E-1 8.63615E-2 7.33201E-2 1.16362E-1 2.10906E-1 -9999 -9999 -9999 -9999 -9999 -9999 -9999 -9999 -9999 -9999 -9999 -9999 -9999 -9999 -9999 -9999 -9999 -9999 -9999 -9999 -9999 -9999 -9999 -9999 -9999 -9999
-9999 -9999 -9999 -9999 -9999 -9999 -9999 -9999 -9999 -9999 -9999 -9999 -9999 -9999 -9999 -9999 -9999 -9999 -9999 -9999 -9999 -9999 -9999 -9999 -9999 -9999 -9999 -9999 -9999 -9999 -9999 -9999 -9999 -9999 -9999 -9999 -9999 -9999 -9999 -9999 -9999 -9999 -9999 -9999 -9999 -9999 -9999 -9999 -9999 -9999 -9999 -9999 -9999 -9999 -9999 -9999 -9999 -9999 -9999 -9999 -9999 -9999 -9999 -9999 -9999 -9999 -9999 -9999 -9999 -9999 -9999 -9999 -9999 -9999 -9999 -9999 -9999 -9999 -9999 -9999 -9999 -9999 -9999 -9999 -9999 -9999 -9999 -9999 -9999 -9999 2.18023E-1 2.15227E-1 2.15804E-1 2.1619E-1 2.3424E-1 2.30691E-1 2.29683E-1 2.29582E-1 2.48299E-1 2.47561E-1 2.98637E-1 3.80232E-1 4.00739E-1 3.11695E-1 2.805E-1 2.98901E-1 2.9771E-1 3.15652E-1 3.15775E-1 3.43729E-1 3.5264E-1 3.81515E-1 4.10431E-1 4.40972E-1 4.73113E-1 5.80024E-1 5.76977E-1 6.29792E-1 6.68373E-1 6.68349E-1 6.6624E-1 6.7224E-1 6.06408E-1 5.96586E-1 6.44042E-1 6.46907E-1 6.50365E-1 6.45302E-1 6.52168E-1 6.45213E-1 6.42524E-1 6.21159E-1 5.8295E-1 5.80375E-1 5.82924E-1 5.98317E-1 5.9625E-1 6.22058E-1 5.78558E-1 5.81945E-1 5.71653E-1 5.59054E-1 5.31402E-1 4.73333E-1 4.48473E-1 4.77473E-1 5.31505E-1 4.71803E-1 4.37651E-1 4.1408E-1 3.994E-1 3.84836E-1 4.01633E-1 3.87704E-1 4.10688E-1 3.90854E-1 3.57199E-1 3.42331E-1 3.40189E-1 3.357E-1 3.23099E-1 3.29529E-1 3.41428E-1 3.37989E-1 3.47382E-1 3.59327E-1 3.55213E-1 3.31691E-1 3.27829E-1 3.44063E-1 3.96635E-1 4.24233E-1 3.70405E-1 3.39869E-1 2.52158E-1 2.31191E-1 2.40484E-1 2.43647E-1 2.53442E-1 3.33668E-1 4.31467E-1 4.41699E-1 4.31101E-1 4.28746E-1 4.0261E-1 4.06698E-1 3.75784E-1 3.46958E-1 4.01649E-1 4.07805E-1 4.07916E-1 3.94998E-1 3.74595E-1 3.65725E-1 3.57261E-1 3.42666E-1 2.69363E-1 2.21892E-1 1.98294E-1 1.7205E-1 1.6182E-1 1.5757E-1 1.45959E-1 1.38477E-1 1.29634E-1 1.22558E-1 1.26418E-1 1.37684E-1 1.44439E-1 1.57839E-1 2.11118E-1 2.09063E-1 1.52725E-1 1.24048E-1 9.18179E-2 6.93691E-2 8.28443E-2 1.62456E-1 3.71329E-1 5.24631E-1 5.79709E-1 6.38712E-1 6.51434E-1 6.63866E-1 6.32802E-1 5.96465E-1 5.27063E-1 4.19574E-1 2.02154E-1 8.47018E-2 9.21151E-2 2.74155E-1 3.89396E-1 2.66638E-1 1.20501E-1 8.61399E-2 1.37222E-1 -9999 -9999 -9999 -9999 -9999 -9999 -9999 -9999 -9999 -9999 -9999 -9999 -9999 -9999 -9999 -9999 -9999 -9999 -9999 -9999 -9999 -9999 -9999 -9999 -9999 -9999 -9999
-9999 -9999 -9999 -9999 -9999 -9999 -9999 -9999 -9999 -9999 -9999 -9999 -9999 -9999 -9999 -9999 -9999 -9999 -9999 -9999 -9999 -9999 -9999 -9999 -9999 -9999 -9999 -9999 -9999 -9999 -9999 -9999 -9999 -9999 -9999 -9999 -9999 -9999 -9999 -9999 -9999 -9999 -9999 -9999 -9999 -9999 -9999 -9999 -9999 -9999 -9999 -9999 -9999 -9999 -9999 -9999 -9999 -9999 -9999 -9999 -9999 -9999 -9999 -9999 -9999 -9999 -9999 -9999 -9999 -9999 -9999 -9999 -9999 -9999 -9999 -9999 -9999 -9999 -9999 -9999 -9999 -9999 -9999 -9999 -9999 -9999 -9999 -9999 -9999 -9999 2.15997E-1 2.16383E-1 2.18028E-1 2.37935E-1 2.3619E-1 2.35063E-1 2.32921E-1 2.31601E-1 2.47879E-1 2.69031E-1 3.16717E-1 3.23031E-1 3.19067E-1 3.12305E-1 3.29952E-1 3.27691E-1 3.24071E-1 3.23074E-1 3.44242E-1 3.42702E-1 3.65668E-1 3.69372E-1 3.98369E-1 4.30618E-1 5.12442E-1 4.36914E-1 5.43481E-1 5.74753E-1 6.08437E-1 6.61709E-1 6.63236E-1 5.29774E-1 5.45463E-1 5.90545E-1 5.59679E-1 6.3526E-1 6.36577E-1 6.42954E-1 6.49063E-1 6.4474E-1 6.35655E-1 6.11297E-1 5.65518E-1 5.8746E-1 6.2344E-1 6.21369E-1 6.20056E-1 6.02481E-1 5.40957E-1 5.60836E-1 5.44274E-1 5.06117E-1 5.24687E-1 4.86202E-1 4.50006E-1 4.6128E-1 4.93737E-1 4.94371E-1 4.50985E-1 4.1844E-1 3.95962E-1 3.75437E-1 3.84911E-1 3.67429E-1 3.95775E-1 3.81875E-1 3.62854E-1 3.40242E-1 3.27577E-1 3.30874E-1 3.31163E-1 3.33922E-1 3.56067E-1 3.62421E-1 3.703E-1 3.69299E-1 3.46936E-1 3.28166E-1 2.97114E-1 3.47075E-1 3.65807E-1 4.01099E-1 4.0719E-1 3.93617E-1 3.75872E-1 3.11438E-1 3.16667E-1 3.01983E-1 2.9543E-1 4.09672E-1 4.46003E-1 4.40149E-1 4.24208E-1 4.17037E-1 4.04603E-1 3.87416E-1 3.52163E-1 3.95042E-1 4.22823E-1 4.2222E-1 4.12152E-1 4.06913E-1 3.97629E-1 3.80843E-1 3.55818E-1 3.45863E-1 3.04354E-1 2.91107E-1 2.51821E-1 2.09835E-1 2.06098E-1 1.81791E-1 1.54673E-1 1.37086E-1 1.2829E-1 1.17489E-1 1.1325E-1 1.19006E-1 1.26022E-1 1.19764E-1 1.63863E-1 2.75348E-1 3.14079E-1 2.86185E-1 1.95859E-1 1.4915E-1 1.72903E-1 2.75293E-1 4.33283E-1 5.4778E-1 5.41943E-1 5.31954E-1 6.25231E-1 6.53836E-1 6.68209E-1 6.4239E-1 6.26082E-1 5.32092E-1 3.24313E-1 1.62303E-1 1.50763E-1 3.46361E-1 4.88664E-1 3.47513E-1 1.63985E-1 1.37159E-1 2.42047E-1 -9999 -9999 -9999 -9999 -9999 -9999 -9999 -9999 -9999 -9999 -9999 -9999 -9999 -9999 -9999 -9999 -9999 -9999 -9999 -9999 -9999 -9999 -9999 -9999 -9999 -9999 -9999
-9999 -9999 -9999 -9999 -9999 -9999 -9999 -9999 -9999 -9999 -9999 -9999 -9999 -9999 -9999 -9999 -9999 -9999 -9999 -9999 -9999 -9999 -9999 -9999 -9999 -9999 -9999 -9999 -9999 -9999 -9999 -9999 -9999 -9999 -9999 -9999 -9999 -9999 -9999 -9999 -9999 -9999 -9999 -9999 -9999 -9999 -9999 -9999 -9999 -9999 -9999 -9999 -9999 -9999 -9999 -9999 -9999 -9999 -9999 -9999 -9999 -9999 -9999 -9999 -9999 -9999 -9999 -9999 -9999 -9999 -9999 -9999 -9999 -9999 -9999 -9999 -9999 -9999 -9999 -9999 -9999 -9999 -9999 -9999 -9999 -9999 -9999 -9999 -9999 2.15804E-1 2.1619E-1 2.17446E-1 2.38039E-1 2.3794E-1 2.39699E-1 2.59182E-1 2.57329E-1 2.543E-1 2.76368E-1 2.98398E-1 3.20671E-1 3.18202E-1 3.40222E-1 3.3869E-1 3.63096E-1 3.87975E-1 4.17465E-1 4.44616E-1 4.39143E-1 3.76158E-1 3.7123E-1 3.951E-1 3.96597E-1 4.23106E-1 4.80893E-1 5.64289E-1 5.42068E-1 5.74197E-1 6.52606E-1 6.57492E-1 6.60434E-1 6.73649E-1 6.72905E-1 6.70268E-1 6.51837E-1 6.57186E-1 6.49757E-1 6.46432E-1 6.43234E-1 6.43964E-1 6.39155E-1 6.22359E-1 5.83688E-1 6.21127E-1 6.25623E-1 6.08981E-1 6.08419E-1 5.71914E-1 5.28322E-1 5.26407E-1 5.11999E-1 4.72869E-1 4.8946E-1 4.67992E-1 4.26837E-1 4.27457E-1 4.56259E-1 4.78497E-1 4.57677E-1 4.39892E-1 4.08802E-1 3.76453E-1 3.64867E-1 3.45332E-1 3.70357E-1 3.56435E-1 3.38612E-1 3.38044E-1 3.2806E-1 3.32716E-1 3.45912E-1 3.37514E-1 3.46779E-1 3.5198E-1 3.6241E-1 3.77866E-1 3.4976E-1 3.29762E-1 2.85827E-1 3.21806E-1 3.81674E-1 4.00937E-1 4.13896E-1 4.2659E-1 4.16338E-1 4.06634E-1 4.28428E-1 4.27929E-1 4.27954E-1 4.508E-1 4.42898E-1 4.20442E-1 4.09093E-1 4.03555E-1 3.91352E-1 3.76372E-1 3.91692E-1 4.0608E-1 4.30014E-1 4.0104E-1 3.95349E-1 3.91544E-1 3.78548E-1 3.82625E-1 3.77299E-1 3.50053E-1 3.15485E-1 3.21743E-1 3.23709E-1 2.86498E-1 2.77126E-1 2.50419E-1 2.18594E-1 1.57345E-1 1.43755E-1 1.29406E-1 1.21204E-1 1.16586E-1 1.05827E-1 9.73809E-2 1.18067E-1 2.03717E-1 3.5884E-1 4.26656E-1 3.89528E-1 4.07468E-1 3.94496E-1 4.19994E-1 4.60724E-1 5.36955E-1 4.7114E-1 3.53661E-1 3.77447E-1 4.9413E-1 6.41375E-1 6.76496E-1 6.69718E-1 6.45558E-1 6.15653E-1 4.56312E-1 3.44134E-1 4.25143E-1 5.80456E-1 5.08207E-1 2.93928E-1 2.18609E-1 -9999 -9999 -9999 -9999 -9999 -9999 -9999 -9999 -9999 -9999 -9999 -9999 -9999 -9999 -9999 -9999 -9999 -9999 -9999 -9999 -9999 -9999 -9999 -9999 -9999 -9999 -9999 -9999
-9999 -9999 -9999 -9999 -9999 -9999 -9999 -9999 -9999 -9999 -9999 -9999 -9999 -9999 -9999 -9999 -9999 -9999 -9999 -9999 -9999 -9999 -9999 -9999 -9999 -9999 -9999 -9999 -9999 -9999 -9999 -9999 -9999 -9999 -9999 -9999 -9999 -9999 -9999 -9999 -9999 -9999 -9999 -9999 -9999 -9999 -9999 -9999 -9999 -9999 -9999 -9999 -9999 -9999 -9999 -9999 -9999 -9999 -9999 -9999 -9999 -9999 -9999 -9999 -9999 -9999 -9999 -9999 -9999 -9999 -9999 -9999 -9999 -9999 -9999 -9999 -9999 -9999 -9999 -9999 -9999 -9999 -9999 -9999 -9999 -9999 -9999 -9999 -9999 2.15035E-1 2.15804E-1 2.17834E-1 2.18032E-1 2.38457E-1 2.40114E-1 2.59948E-1 2.5679E-1 2.78879E-1 3.74883E-1 3.53364E-1 3.50385E-1 3.74622E-1 3.7329E-1 3.72092E-1 3.96522E-1 4.29135E-1 4.89444E-1 5.45738E-1 5.10184E-1 4.45888E-1 4.10293E-1 4.05482E-1 4.25608E-1 4.26165E-1 4.29369E-1 5.09171E-1 5.63589E-1 6.16165E-1 6.20329E-1 5.70582E-1 5.73925E-1 6.08579E-1 6.74405E-1 6.66554E-1 6.66204E-1 6.65397E-1 6.60154E-1 6.52658E-1 6.4231E-1 6.54391E-1 6.39759E-1 6.24057E-1 5.80463E-1 5.90216E-1 6.27232E-1 5.95915E-1 5.77917E-1 6.02507E-1 5.82049E-1 5.52248E-1 5.27956E-1 4.93487E-1 4.58348E-1 4.42046E-1 3.9259E-1 4.27699E-1 4.44975E-1 4.52492E-1 4.27494E-1 4.26823E-1 3.96161E-1 3.74E-1 3.63565E-1 3.4411E-1 3.57036E-1 3.51563E-1 3.31728E-1 3.25883E-1 3.24654E-1 3.33765E-1 3.53727E-1 3.50839E-1 3.58336E-1 3.54459E-1 3.71966E-1 3.76857E-1 3.54906E-1 3.51933E-1 2.90889E-1 2.67712E-1 2.89046E-1 3.26012E-1 3.68191E-1 4.08177E-1 4.36583E-1 4.41352E-1 4.4652E-1 4.45795E-1 4.48181E-1 4.53981E-1 4.44297E-1 4.20415E-1 4.3435E-1 4.53706E-1 4.39716E-1 4.23333E-1 4.19879E-1 4.31636E-1 4.18042E-1 3.85467E-1 3.73948E-1 3.86742E-1 3.80909E-1 3.5944E-1 3.7304E-1 3.5354E-1 3.0398E-1 3.24641E-1 3.60124E-1 3.60816E-1 3.54826E-1 2.66376E-1 2.23667E-1 2.10508E-1 1.97538E-1 1.72229E-1 1.73166E-1 1.65482E-1 1.39113E-1 1.19696E-1 1.032E-1 1.27015E-1 2.17176E-1 3.31512E-1 4.51096E-1 5.21902E-1 5.13316E-1 4.04167E-1 3.34623E-1 3.76095E-1 3.49475E-1 2.2956E-1 1.87897E-1 2.33372E-1 3.89153E-1 5.96715E-1 6.24729E-1 6.79275E-1 6.92784E-1 6.90766E-1 6.15904E-1 5.99956E-1 6.52655E-1 6.03329E-1 4.14826E-1 3.35107E-1 -9999 -9999 -9999 -9999 -9999 -9999 -9999 -9999 -9999 -9999 -9999 -9999 -9999 -9999 -9999 -9999 -9999 -9999 -9999 -9999 -9999 -9999 -9999 -9999 -9999 -9999 -9999 -9999
-9999 -9999 -9999 -9999 -9999 -9999 -9999 -9999 -9999 -9999 -9999 -9999 -9999 -9999 -9999 -9999 -9999 -9999 -9999 -9999 -9999 -9999 -9999 -9999 -9999 -9999 -9999 -9999 -9999 -9999 -9999 -9999 -9999 -9999 -9999 -9999 -9999 -9999 -9999 -9999 -9999 -9999 -9999 -9999 -9999 -9999 -9999 -9999 -9999 -9999 -9999 -9999 -9999 -9999 -9999 -9999 -9999 -9999 -9999 -9999 -9999 -9999 -9999 -9999 -9999 -9999 -9999 -9999 -9999 -9999 -9999 -9999 -9999 -9999 -9999 -9999 -9999 -9999 -9999 -9999 -9999 -9999 -9999 -9999 -9999 -9999 -9999 -9999 -9999 2.14076E-1 2.15515E-1 2.15809E-1 2.36293E-1 2.38353E-1 2.39181E-1 2.55164E-1 2.53115E-1 2.72402E-1 2.95547E-1 3.41117E-1 3.69304E-1 3.99652E-1 4.00615E-1 4.27463E-1 4.55885E-1 4.86885E-1 5.18707E-1 4.90162E-1 4.6112E-1 4.56033E-1 4.77513E-1 4.69575E-1 4.66741E-1 5.20259E-1 5.75171E-1 5.16998E-1 4.84878E-1 4.81183E-1 5.05906E-1 5.30045E-1 5.27641E-1 5.57996E-1 5.65841E-1 6.2728E-1 6.65895E-1 6.59394E-1 6.53062E-1 6.5255E-1 6.50025E-1 6.47523E-1 6.40339E-1 6.1505E-1 5.59779E-1 5.93026E-1 6.39851E-1 6.09229E-1 5.69589E-1 5.46689E-1 5.61512E-1 5.78223E-1 5.6075E-1 5.21746E-1 4.81915E-1 4.62726E-1 4.50467E-1 4.16219E-1 4.34128E-1 4.32507E-1 4.08383E-1 4.127E-1 3.73559E-1 3.55018E-1 3.46006E-1 3.46646E-1 3.41421E-1 3.42481E-1 3.56462E-1 3.40007E-1 3.36087E-1 3.40439E-1 3.65053E-1 3.66012E-1 3.73706E-1 3.73891E-1 3.80111E-1 3.93511E-1 3.78188E-1 3.56351E-1 2.92951E-1 2.61229E-1 2.60261E-1 2.71998E-1 2.81599E-1 2.76892E-1 3.15006E-1 3.6322E-1 4.23196E-1 4.40939E-1 4.57917E-1 4.46934E-1 4.37888E-1 4.57715E-1 4.53395E-1 4.39174E-1 4.36393E-1 4.2994E-1 4.24688E-1 3.99652E-1 3.99879E-1 3.79069E-1 3.58965E-1 3.62071E-1 3.65931E-1 3.57759E-1 3.28377E-1 2.67571E-1 2.66552E-1 3.18034E-1 3.51508E-1 3.96953E-1 4.04993E-1 3.03326E-1 2.18162E-1 2.14686E-1 2.21816E-1 1.88252E-1 1.93648E-1 2.14985E-1 2.21649E-1 1.89254E-1 1.35059E-1 1.09551E-1 1.23942E-1 1.79727E-1 2.82124E-1 3.83238E-1 4.57369E-1 3.3606E-1 2.17865E-1 1.91487E-1 1.88525E-1 1.45432E-1 1.08103E-1 1.27035E-1 2.24305E-1 3.36546E-1 4.02677E-1 4.78769E-1 5.10021E-1 4.91065E-1 4.87173E-1 4.82507E-1 5.4524E-1 5.22134E-1 5.25143E-1 4.39127E-1 4.33387E-1 -9999 -9999 -9999 -9999 -9999 -9999 -9999 -9999 -9999 -9999 -9999 -9999 -9999 -9999 -9999 -9999 -9999 -9999 -9999 -9999 -9999 -9999 -9999 -9999 -9999 -9999 -9999
-9999 -9999 -9999 -9999 -9999 -9999 -9999 -9999 -9999 -9999 -9999 -9999 -9999 -9999 -9999 -9999 -9999 -9999 -9999 -9999 -9999 -9999 -9999 -9999 -9999 -9999 -9999 -9999 -9999 -9999 -9999 -9999 -9999 -9999 -9999 -9999 -9999 -9999 -9999 -9999 -9999 -9999 -9999 -9999 -9999 -9999 -9999 -9999 -9999 -9999 -9999 -9999 -9999 -9999 -9999 -9999 -9999 -9999 -9999 -9999 -9999 -9999 -9999 -9999 -9999 -9999 -9999 -9999 -9999 -9999 -9999 -9999 -9999 -9999 -9999 -9999 -9999 -9999 -9999 -9999 -9999 -9999 -9999 -9999 -9999 -9999 -9999 -9999 2.15708E-1 2.14267E-1 2.12647E-1 2.15135E-1 2.35985E-1 2.37425E-1 2.35375E-1 2.53545E-1 2.5247E-1 2.70264E-1 2.65027E-1 2.83265E-1 2.84885E-1 3.5707E-1 4.1622E-1 4.23428E-1 4.5391E-1 4.56309E-1 4.28584E-1 4.28584E-1 4.54198E-1 4.55469E-1 4.79792E-1 5.05497E-1 5.32035E-1 5.6429E-1 6.45051E-1 6.79655E-1 6.43489E-1 5.77678E-1 5.13444E-1 5.30618E-1 5.28208E-1 5.51952E-1 5.51952E-1 5.83654E-1 6.42748E-1 6.57878E-1 6.65863E-1 6.63745E-1 6.56063E-1 6.57089E-1 6.40526E-1 6.17347E-1 5.80996E-1 5.71358E-1 6.38209E-1 5.98695E-1 5.96275E-1 5.48786E-1 5.28507E-1 5.49093E-1 5.47223E-1 5.48384E-1 5.2024E-1 4.89035E-1 4.6288E-1 4.21423E-1 4.00403E-1 3.8724E-1 3.98745E-1 3.99841E-1 3.587E-1 3.55698E-1 3.60145E-1 3.65647E-1 3.48805E-1 3.65596E-1 3.78055E-1 3.49808E-1 3.55645E-1 3.56822E-1 3.75751E-1 3.92285E-1 4.12702E-1 4.09381E-1 4.01251E-1 3.70033E-1 3.57147E-1 3.53692E-1 3.33914E-1 2.84521E-1 2.73856E-1 3.29105E-1 3.55342E-1 2.94943E-1 2.83662E-1 3.31674E-1 4.45245E-1 4.47133E-1 4.58265E-1 4.55483E-1 4.6774E-1 4.55535E-1 4.2631E-1 4.06533E-1 4.18452E-1 4.32368E-1 3.94282E-1 3.87897E-1 4.04037E-1 3.93503E-1 3.74578E-1 3.51364E-1 3.26254E-1 2.66886E-1 2.30067E-1 2.16479E-1 2.34391E-1 2.67766E-1 3.16413E-1 3.99397E-1 4.49528E-1 3.86948E-1 2.82881E-1 2.77757E-1 2.4274E-1 1.5991E-1 1.46821E-1 1.80431E-1 2.38497E-1 2.65342E-1 2.06303E-1 1.58868E-1 1.36447E-1 1.87723E-1 2.45839E-1 3.56041E-1 4.70897E-1 3.79781E-1 1.99613E-1 1.20686E-1 1.0897E-1 9.56451E-2 7.50763E-2 1.01576E-1 1.37113E-1 1.50647E-1 1.99208E-1 2.22177E-1 2.45105E-1 2.26398E-1 2.20503E-1 2.24857E-1 2.96601E-1 4.62885E-1 4.45776E-1 4.70461E-1 4.68767E-1 -9999 -9999 -9999 -9999 -9999 -9999 -9999 -9999 -9999 -9999 -9999 -9999 -9999 -9999 -9999 -9999 -9999 -9999 -9999 -9999 -9999 -9999 -9999 -9999 -9999 -9999 -9999
-9999 -9999 -9999 -9999 -9999 -9999 -9999 -9999 -9999 -9999 -9999 -9999 -9999 -9999 -9999 -9999 -9999 -9999 -9999 -9999 -9999 -9999 -9999 -9999 -9999 -9999 -9999 -9999 -9999 -9999 -9999 -9999 -9999 -9999 -9999 -9999 -9999 -9999 -9999 -9999 -9999 -9999 -9999 -9999 -9999 -9999 -9999 -9999 -9999 -9999 -9999 -9999 -9999 -9999 -9999 -9999 -9999 -9999 -9999 -9999 -9999 -9999 -9999 -9999 -9999 -9999 -9999 -9999 -9999 -9999 -9999 -9999 -9999 -9999 -9999 -9999 -9999 -9999 -9999 -9999 -9999 -9999 -9999 -9999 -9999 -9999 -9999 -9999 2.18513E-1 2.1322E-1 2.11981E-1 2.1322E-1 2.15231E-1 2.3262E-1 2.32722E-1 2.54192E-1 2.81404E-1 3.50126E-1 3.44836E-1 3.10962E-1 2.8119E-1 2.77414E-1 3.26945E-1 3.83929E-1 3.92715E-1 3.95032E-1 4.22324E-1 4.23574E-1 4.24547E-1 4.49272E-1 4.51667E-1 4.79792E-1 5.36142E-1 5.94751E-1 6.81614E-1 6.74762E-1 6.77391E-1 6.46489E-1 6.10887E-1 6.01923E-1 5.96729E-1 5.91927E-1 5.86417E-1 6.04266E-1 6.33682E-1 6.51147E-1 6.49484E-1 6.44139E-1 6.40581E-1 6.39566E-1 6.39276E-1 6.16711E-1 6.15414E-1 6.03485E-1 6.2818E-1 5.97476E-1 5.70635E-1 5.39861E-1 5.29238E-1 5.0117E-1 4.82072E-1 5.09301E-1 5.19375E-1 4.71119E-1 4.54719E-1 4.37674E-1 4.05158E-1 3.70764E-1 3.76284E-1 3.77036E-1 3.58971E-1 3.7722E-1 3.88352E-1 3.75168E-1 3.57959E-1 3.78597E-1 3.97774E-1 3.65396E-1 3.87448E-1 3.88244E-1 3.76472E-1 4.05833E-1 4.29218E-1 4.01528E-1 3.75391E-1 3.51754E-1 3.348E-1 3.47001E-1 3.95385E-1 3.57241E-1 3.01151E-1 3.62702E-1 4.44902E-1 4.12293E-1 3.9766E-1 4.60896E-1 4.72036E-1 4.70059E-1 4.694E-1 4.70605E-1 4.50337E-1 4.22315E-1 4.15974E-1 3.85651E-1 3.9932E-1 4.27716E-1 4.1814E-1 4.18851E-1 4.00177E-1 3.82234E-1 3.85742E-1 3.65248E-1 3.48897E-1 3.18635E-1 2.53426E-1 2.14189E-1 2.09086E-1 2.05193E-1 2.35111E-1 3.32098E-1 4.68055E-1 4.66043E-1 3.81931E-1 3.89439E-1 3.39686E-1 1.94306E-1 1.41319E-1 1.45107E-1 1.79946E-1 2.4657E-1 2.73921E-1 2.34149E-1 1.97035E-1 2.49524E-1 3.0924E-1 3.72865E-1 4.04669E-1 3.96191E-1 2.69343E-1 1.43758E-1 8.91781E-2 7.43742E-2 6.43379E-2 7.23966E-2 7.87498E-2 8.87358E-2 1.03331E-1 1.26723E-1 1.42776E-1 1.23159E-1 1.23223E-1 1.30893E-1 1.76791E-1 3.361E-1 3.85248E-1 4.82912E-1 -9999 -9999 -9999 -9999 -9999 -9999 -9999 -9999 -9999 -9999 -9999 -9999 -9999 -9999 -9999 -9999 -9999 -9999 -9999 -9999 -9999 -9999 -9999 -9999 -9999 -9999 -9999 -9999
-9999 -9999 -9999 -9999 -9999 -9999 -9999 -9999 -9999 -9999 -9999 -9999 -9999 -9999 -9999 -9999 -9999 -9999 -9999 -9999 -9999 -9999 -9999 -9999 -9999 -9999 -9999 -9999 -9999 -9999 -9999 -9999 -9999 -9999 -9999 -9999 -9999 -9999 -9999 -9999 -9999 -9999 -9999 -9999 -9999 -9999 -9999 -9999 -9999 -9999 -9999 -9999 -9999 -9999 -9999 -9999 -9999 -9999 -9999 -9999 -9999 -9999 -9999 -9999 -9999 -9999 -9999 -9999 -9999 -9999 -9999 -9999 -9999 -9999 -9999 -9999 -9999 -9999 -9999 -9999 -9999 -9999 -9999 -9999 -9999 -9999 -9999 2.20855E-1 2.17547E-1 2.1408E-1 1.94769E-1 2.11791E-1 2.10658E-1 2.11416E-1 2.30494E-1 2.38151E-1 3.8427E-1 4.47059E-1 4.42E-1 4.01839E-1 3.59163E-1 3.02137E-1 2.98669E-1 3.2221E-1 3.54728E-1 3.88252E-1 3.93944E-1 4.21352E-1 4.19279E-1 4.20249E-1 4.48005E-1 4.77662E-1 5.33317E-1 5.94245E-1 6.47159E-1 6.73956E-1 6.80384E-1 6.67407E-1 6.39437E-1 6.56985E-1 6.56344E-1 6.66237E-1 6.63447E-1 6.18732E-1 6.36188E-1 6.47512E-1 6.48947E-1 6.50248E-1 6.47694E-1 6.46134E-1 6.42924E-1 6.40761E-1 6.38865E-1 6.28978E-1 6.11407E-1 5.98668E-1 5.80207E-1 5.75445E-1 5.62775E-1 5.24404E-1 4.70293E-1 4.49729E-1 5.00178E-1 4.94175E-1 4.71275E-1 4.28537E-1 4.00681E-1 3.72749E-1 3.52536E-1 3.53365E-1 3.54819E-1 3.76249E-1 4.06735E-1 4.09977E-1 4.00973E-1 4.20046E-1 4.22184E-1 3.86233E-1 3.92993E-1 4.18157E-1 4.21776E-1 4.32399E-1 4.27694E-1 3.71413E-1 3.47491E-1 3.57874E-1 3.63052E-1 3.76991E-1 4.02289E-1 4.31442E-1 3.59871E-1 3.35265E-1 4.23375E-1 4.59067E-1 4.462E-1 4.7825E-1 4.74669E-1 4.70892E-1 4.72344E-1 4.37621E-1 4.24032E-1 4.15941E-1 3.90387E-1 3.80661E-1 4.01131E-1 4.21114E-1 4.23445E-1 4.02364E-1 3.97154E-1 3.81391E-1 3.54378E-1 3.61861E-1 3.57568E-1 3.8681E-1 3.72316E-1 3.00719E-1 2.64308E-1 2.11156E-1 2.12201E-1 2.78361E-1 4.07267E-1 4.81167E-1 4.62885E-1 4.7751E-1 4.20124E-1 2.84575E-1 1.91928E-1 1.39696E-1 1.41348E-1 1.84798E-1 2.25202E-1 2.15178E-1 2.44344E-1 2.80959E-1 2.81743E-1 2.53404E-1 2.44554E-1 2.44257E-1 2.61611E-1 1.75089E-1 9.71205E-2 6.9299E-2 7.00522E-2 7.84574E-2 1.04822E-1 1.11355E-1 9.97117E-2 1.01719E-1 1.15208E-1 1.02347E-1 9.39115E-2 1.01039E-1 1.23627E-1 2.3295E-1 3.59486E-1 -9999 -9999 -9999 -9999 -9999 -9999 -9999 -9999 -9999 -9999 -9999 -9999 -9999 -9999 -9999 -9999 -9999 -9999 -9999 -9999 -9999 -9999 -9999 -9999 -9999 -9999 -9999 -9999 -9999
-9999 -9999 -9999 -9999 -9999 -9999 -9999 -9999 -9999 -9999 -9999 -9999 -9999 -9999 -9999 -9999 -9999 -9999 -9999 -9999 -9999 -9999 -9999 -9999 -9999 -9999 -9999 -9999 -9999 -9999 -9999 -9999 -9999 -9999 -9999 -9999 -9999 -9999 -9999 -9999 -9999 -9999 -9999 -9999 -9999 -9999 -9999 -9999 -9999 -9999 -9999 -9999 -9999 -9999 -9999 -9999 -9999 -9999 -9999 -9999 -9999 -9999 -9999 -9999 -9999 -9999 -9999 -9999 -9999 -9999 -9999 -9999 -9999 -9999 -9999 -9999 -9999 -9999 -9999 -9999 -9999 -9999 -9999 -9999 -9999 -9999 2.17737E-1 2.19E-1 2.15905E-1 1.96381E-1 1.94769E-1 1.91933E-1 2.08677E-1 2.09147E-1 2.13129E-1 3.03192E-1 4.20299E-1 4.79536E-1 4.78686E-1 4.3864E-1 4.26627E-1 3.89192E-1 3.27452E-1 3.00585E-1 3.262E-1 3.57991E-1 3.90146E-1 3.90559E-1 3.91236E-1 4.1734E-1 4.19556E-1 4.72417E-1 5.56445E-1 6.37592E-1 6.42966E-1 6.1728E-1 6.1305E-1 5.49841E-1 5.41375E-1 5.39255E-1 5.65707E-1 6.25421E-1 6.58311E-1 6.5626E-1 6.58473E-1 6.41571E-1 6.46999E-1 6.44662E-1 6.41747E-1 6.35659E-1 6.37502E-1 6.15315E-1 6.20741E-1 6.09285E-1 5.63635E-1 5.70496E-1 5.81038E-1 5.76706E-1 5.41437E-1 4.92944E-1 4.61718E-1 4.36506E-1 4.67431E-1 4.45795E-1 4.58763E-1 4.15281E-1 3.85255E-1 3.65223E-1 3.76383E-1 3.6751E-1 3.83426E-1 3.87415E-1 4.08439E-1 4.39824E-1 4.40846E-1 4.53433E-1 4.48777E-1 3.96543E-1 3.85303E-1 4.31674E-1 4.5737E-1 4.3891E-1 4.05025E-1 3.79281E-1 3.72931E-1 3.89755E-1 3.84797E-1 4.16965E-1 4.25263E-1 4.45097E-1 4.31828E-1 3.88256E-1 4.39267E-1 4.46692E-1 4.73865E-1 4.76814E-1 4.64783E-1 4.74619E-1 4.57046E-1 4.41272E-1 4.2457E-1 3.9524E-1 3.73443E-1 3.87525E-1 4.00157E-1 4.14466E-1 3.99024E-1 3.83262E-1 3.62442E-1 3.68911E-1 3.52913E-1 3.61332E-1 3.85627E-1 4.00963E-1 4.13904E-1 3.98696E-1 3.72397E-1 2.48651E-1 1.84074E-1 2.11108E-1 2.61584E-1 3.49818E-1 4.72116E-1 5.22964E-1 5.04088E-1 4.59823E-1 2.86446E-1 1.74849E-1 1.33489E-1 1.59668E-1 1.89217E-1 1.80008E-1 1.98801E-1 2.53117E-1 2.37669E-1 1.91188E-1 1.54558E-1 1.41247E-1 1.67527E-1 1.42026E-1 9.23465E-2 9.46356E-2 1.55628E-1 2.21974E-1 3.1998E-1 3.26279E-1 2.62279E-1 1.91719E-1 1.47021E-1 1.04052E-1 8.66505E-2 9.07599E-2 1.2047E-1 2.45883E-1 -9999 -9999 -9999 -9999 -9999 -9999 -9999 -9999 -9999 -9999 -9999 -9999 -9999 -9999 -9999 -9999 -9999 -9999 -9999 -9999 -9999 -9999 -9999 -9999 -9999 -9999 -9999 -9999 -9999 -9999
-9999 -9999 -9999 -9999 -9999 -9999 -9999 -9999 -9999 -9999 -9999 -9999 -9999 -9999 -9999 -9999 -9999 -9999 -9999 -9999 -9999 -9999 -9999 -9999 -9999 -9999 -9999 -9999 -9999 -9999 -9999 -9999 -9999 -9999 -9999 -9999 -9999 -9999 -9999 -9999 -9999 -9999 -9999 -9999 -9999 -9999 -9999 -9999 -9999 -9999 -9999 -9999 -9999 -9999 -9999 -9999 -9999 -9999 -9999 -9999 -9999 -9999 -9999 -9999 -9999 -9999 -9999 -9999 -9999 -9999 -9999 -9999 -9999 -9999 -9999 -9999 -9999 -9999 -9999 -9999 -9999 -9999 -9999 -9999 -9999 -9999 1.99721E-1 2.15424E-1 1.97731E-1 1.96381E-1 1.92906E-1 1.91845E-1 1.91316E-1 1.92906E-1 2.53443E-1 3.8427E-1 4.7883E-1 4.79928E-1 4.75571E-1 4.42989E-1 4.3822E-1 4.32903E-1 3.94488E-1 3.59956E-1 3.31727E-1 3.57861E-1 3.60749E-1 3.89475E-1 3.91372E-1 4.17617E-1 4.1541E-1 4.43231E-1 4.46042E-1 4.74403E-1 4.7441E-1 5.00531E-1 4.92564E-1 5.09469E-1 5.03494E-1 5.23106E-1 5.22964E-1 5.5449E-1 5.65288E-1 6.50033E-1 6.55574E-1 6.49231E-1 6.515E-1 6.48583E-1 6.49172E-1 6.39633E-1 6.23179E-1 6.22986E-1 6.17878E-1 6.10322E-1 5.66384E-1 5.428E-1 5.72029E-1 5.64032E-1 5.39039E-1 5.2063E-1 4.63759E-1 4.20921E-1 4.37386E-1 4.25232E-1 4.26771E-1 4.07756E-1 3.82553E-1 3.78043E-1 4.03644E-1 3.95491E-1 4.03509E-1 3.92034E-1 3.98271E-1 4.28658E-1 4.67786E-1 4.84464E-1 4.5055E-1 4.03896E-1 4.2278E-1 4.34046E-1 4.67104E-1 4.24993E-1 3.85413E-1 3.71291E-1 3.90337E-1 4.2411E-1 4.12067E-1 4.2876E-1 4.49995E-1 4.45502E-1 4.54803E-1 4.42584E-1 4.6131E-1 4.65768E-1 4.79311E-1 4.77925E-1 4.68565E-1 4.61453E-1 4.39311E-1 4.13265E-1 4.02151E-1 3.88634E-1 3.38269E-1 3.75223E-1 3.93368E-1 4.16732E-1 4.02529E-1 3.74252E-1 3.62144E-1 3.50667E-1 3.66812E-1 3.86874E-1 4.08851E-1 4.21297E-1 4.37634E-1 4.40242E-1 4.50236E-1 2.86216E-1 1.86683E-1 1.68996E-1 1.76872E-1 2.25898E-1 3.68534E-1 5.45618E-1 5.4883E-1 5.18333E-1 3.83733E-1 2.32304E-1 1.46106E-1 1.51301E-1 1.73603E-1 1.71278E-1 1.83799E-1 2.24705E-1 2.3695E-1 1.99332E-1 1.44717E-1 1.11257E-1 1.08693E-1 1.00947E-1 8.93267E-2 1.3367E-1 2.61296E-1 4.32997E-1 5.31471E-1 5.60299E-1 5.49425E-1 4.87971E-1 3.27945E-1 1.4253E-1 9.35684E-2 1.19971E-1 2.24676E-1 3.50951E-1 -9999 -9999 -9999 -9999 -9999 -9999 -9999 -9999 -9999 -9999 -9999 -9999 -9999 -9999 -9999 -9999 -9999 -9999 -9999 -9999 -9999 -9999 -9999 -9999 -9999 -9999 -9999 -9999 -9999 -9999
-9999 -9999 -9999 -9999 -9999 -9999 -9999 -9999 -9999 -9999 -9999 -9999 -9999 -9999 -9999 -9999 -9999 -9999 -9999 -9999 -9999 -9999 -9999 -9999 -9999 -9999 -9999 -9999 -9999 -9999 -9999 -9999 -9999 -9999 -9999 -9999 -9999 -9999 -9999 -9999 -9999 -9999 -9999 -9999 -9999 -9999 -9999 -9999 -9999 -9999 -9999 -9999 -9999 -9999 -9999 -9999 -9999 -9999 -9999 -9999 -9999 -9999 -9999 -9999 -9999 -9999 -9999 -9999 -9999 -9999 -9999 -9999 -9999 -9999 -9999 -9999 -9999 -9999 -9999 -9999 -9999 -9999 -9999 -9999 -9999 -9999 1.98364E-1 2.15905E-1 1.98093E-1 1.94417E-1 1.9326E-1 1.91756E-1 1.91933E-1 2.11325E-1 3.25406E-1 4.43544E-1 4.79327E-1 4.76015E-1 4.72587E-1 4.42427E-1 4.42989E-1 4.39488E-1 4.09261E-1 4.00348E-1 3.68654E-1 3.62851E-1 3.64036E-1 3.91643E-1 3.93679E-1 4.1707E-1 4.179E-1 4.43512E-1 4.44074E-1 4.70864E-1 5.39692E-1 6.77217E-1 6.17849E-1 5.85164E-1 5.96599E-1 5.60948E-1 5.52521E-1 5.21544E-1 5.50128E-1 5.82698E-1 6.55658E-1 6.60913E-1 6.53625E-1 6.4939E-1 6.39899E-1 6.33765E-1 6.37126E-1 6.30158E-1 5.95428E-1 5.96034E-1 5.8507E-1 5.56458E-1 5.27293E-1 5.56445E-1 4.9428E-1 4.65714E-1 4.70175E-1 4.3249E-1 4.05266E-1 4.0292E-1 3.89871E-1 3.80482E-1 3.79053E-1 3.79133E-1 3.94869E-1 4.2654E-1 4.30251E-1 4.00551E-1 3.98254E-1 4.11437E-1 4.41993E-1 4.91258E-1 4.59972E-1 4.27761E-1 4.74675E-1 4.73029E-1 4.49715E-1 4.10586E-1 3.85885E-1 3.97837E-1 4.23821E-1 4.47973E-1 4.58827E-1 4.60207E-1 4.63761E-1 4.57136E-1 4.78147E-1 4.7867E-1 4.85364E-1 4.8203E-1 4.87906E-1 4.57163E-1 4.70422E-1 4.36976E-1 4.1258E-1 3.9672E-1 3.76663E-1 3.2336E-1 2.87662E-1 3.6211E-1 4.05714E-1 3.93503E-1 3.95699E-1 3.89959E-1 3.84483E-1 3.59244E-1 3.17956E-1 3.55123E-1 3.92657E-1 4.22838E-1 4.36738E-1 4.67766E-1 4.55283E-1 3.84058E-1 2.47281E-1 1.93283E-1 1.72517E-1 1.97672E-1 3.30843E-1 5.22441E-1 5.56212E-1 4.52752E-1 4.37028E-1 3.07967E-1 1.97395E-1 1.60427E-1 1.57281E-1 1.57363E-1 1.62261E-1 1.78754E-1 1.91109E-1 1.89076E-1 1.74713E-1 1.33726E-1 1.06604E-1 8.66163E-2 9.93892E-2 1.68087E-1 2.78198E-1 3.28475E-1 3.67612E-1 4.58788E-1 5.09434E-1 5.98632E-1 5.14351E-1 2.28611E-1 1.1126E-1 1.66149E-1 3.13867E-1 -9999 -9999 -9999 -9999 -9999 -9999 -9999 -9999 -9999 -9999 -9999 -9999 -9999 -9999 -9999 -9999 -9999 -9999 -9999 -9999 -9999 -9999 -9999 -9999 -9999 -9999 -9999 -9999 -9999 -9999 -9999
-9999 -9999 -9999 -9999 -9999 -9999 -9999 -9999 -9999 -9999 -9999 -9999 -9999 -9999 -9999 -9999 -9999 -9999 -9999 -9999 -9999 -9999 -9999 -9999 -9999 -9999 -9999 -9999 -9999 -9999 -9999 -9999 -9999 -9999 -9999 -9999 -9999 -9999 -9999 -9999 -9999 -9999 -9999 -9999 -9999 -9999 -9999 -9999 -9999 -9999 -9999 -9999 -9999 -9999 -9999 -9999 -9999 -9999 -9999 -9999 -9999 -9999 -9999 -9999 -9999 -9999 -9999 -9999 -9999 -9999 -9999 -9999 -9999 -9999 -9999 -9999 -9999 -9999 -9999 -9999 -9999 -9999 -9999 -9999 -9999 1.98364E-1 1.98726E-1 1.99271E-1 1.98636E-1 1.94773E-1 1.92729E-1 1.91316E-1 1.91408E-1 2.5269E-1 3.5298E-1 4.43404E-1 4.74954E-1 4.74005E-1 4.67766E-1 4.39622E-1 4.38367E-1 4.39628E-1 4.11464E-1 4.0761E-1 4.00218E-1 3.96944E-1 3.70915E-1 3.9599E-1 3.94364E-1 4.21365E-1 4.22059E-1 4.47589E-1 4.70297E-1 5.04799E-1 6.44387E-1 6.69154E-1 6.75885E-1 6.74491E-1 6.68644E-1 6.36947E-1 6.46269E-1 5.57581E-1 5.46188E-1 5.75207E-1 6.35535E-1 6.47564E-1 6.58095E-1 6.49825E-1 6.45671E-1 6.41575E-1 6.33207E-1 6.20008E-1 5.9068E-1 5.65661E-1 5.39751E-1 5.17006E-1 4.90663E-1 5.29095E-1 4.90629E-1 4.57667E-1 4.52058E-1 4.26503E-1 4.00352E-1 4.18428E-1 4.12717E-1 3.88966E-1 4.06998E-1 4.05427E-1 3.90788E-1 4.25237E-1 4.49789E-1 4.58164E-1 4.3739E-1 4.39696E-1 4.786E-1 5.19319E-1 4.76499E-1 4.54101E-1 5.00742E-1 4.54629E-1 4.3624E-1 4.38797E-1 4.3952E-1 4.66094E-1 4.73271E-1 5.04415E-1 4.957E-1 5.0256E-1 5.04494E-1 5.04179E-1 5.01721E-1 4.94179E-1 4.96144E-1 4.78642E-1 4.70973E-1 4.47927E-1 4.63793E-1 4.16498E-1 3.95339E-1 3.7952E-1 3.66377E-1 2.90583E-1 2.9209E-1 3.55485E-1 3.82735E-1 3.74722E-1 3.89723E-1 3.78339E-1 3.72975E-1 3.35033E-1 2.52651E-1 2.51707E-1 2.59063E-1 2.74266E-1 3.54129E-1 4.62904E-1 4.8961E-1 4.94085E-1 3.95731E-1 2.84037E-1 2.36318E-1 2.44417E-1 4.15069E-1 5.61995E-1 4.94919E-1 4.74907E-1 4.43305E-1 4.03167E-1 3.18451E-1 2.3258E-1 1.73239E-1 1.43525E-1 1.32683E-1 1.36785E-1 1.4588E-1 1.86732E-1 2.42793E-1 2.24333E-1 1.48378E-1 9.69781E-2 9.29847E-2 1.28951E-1 1.57917E-1 1.70289E-1 2.03609E-1 2.25704E-1 2.93215E-1 5.18987E-1 5.76933E-1 3.14873E-1 1.68536E-1 1.82561E-1 3.36047E-1 -9999 -9999 -9999 -9999 -9999 -9999 -9999 -9999 -9999 -9999 -9999 -9999 -9999 -9999 -9999 -9999 -9999 -9999 -9999 -9999 -9999 -9999 -9999 -9999 -9999 -9999 -9999 -9999 -9999 -9999 -9999
-9999 -9999 -9999 -9999 -9999 -9999 -9999 -9999 -9999 -9999 -9999 -9999 -9999 -9999 -9999 -9999 -9999 -9999 -9999 -9999 -9999 -9999 -9999 -9999 -9999 -9999 -9999 -9999 -9999 -9999 -9999 -9999 -9999 -9999 -9999 -9999 -9999 -9999 -9999 -9999 -9999 -9999 -9999 -9999 -9999 -9999 -9999 -9999 -9999 -9999 -9999 -9999 -9999 -9999 -9999 -9999 -9999 -9999 -9999 -9999 -9999 -9999 -9999 -9999 -9999 -9999 -9999 -9999 -9999 -9999 -9999 -9999 -9999 -9999 -9999 -9999 -9999 -9999 -9999 -9999 -9999 -9999 -9999 -9999 -9999 1.98455E-1 1.98908E-1 1.99543E-1 1.96834E-1 1.94863E-1 1.92198E-1 1.8939E-1 2.09529E-1 2.74556E-1 3.52201E-1 4.09805E-1 4.70459E-1 4.69325E-1 4.63801E-1 4.3263E-1 4.33888E-1 4.08573E-1 3.82534E-1 3.78515E-1 3.78381E-1 4.02405E-1 4.01721E-1 3.98722E-1 3.99405E-1 4.2609E-1 4.26368E-1 4.48299E-1 4.49989E-1 5.37287E-1 6.20419E-1 6.66605E-1 6.68628E-1 6.65354E-1 6.63321E-1 6.66585E-1 6.70184E-1 6.55529E-1 5.53231E-1 5.73955E-1 6.04817E-1 6.35272E-1 6.47524E-1 6.42146E-1 6.29542E-1 6.32628E-1 6.26035E-1 6.06659E-1 5.88723E-1 5.61761E-1 5.04296E-1 4.41318E-1 4.38033E-1 4.75007E-1 4.83228E-1 4.79047E-1 4.54266E-1 4.27298E-1 4.19534E-1 4.45293E-1 4.2505E-1 4.16621E-1 4.40576E-1 4.23285E-1 4.37416E-1 4.28716E-1 4.41738E-1 4.86873E-1 4.53924E-1 4.71809E-1 4.99905E-1 5.56232E-1 5.23477E-1 4.80603E-1 4.93395E-1 5.11681E-1 5.07454E-1 5.10366E-1 5.01695E-1 5.13697E-1 5.00663E-1 4.87428E-1 4.87538E-1 4.70451E-1 4.92699E-1 5.07301E-1 4.89471E-1 5.00625E-1 4.69214E-1 4.59956E-1 4.58581E-1 4.63383E-1 4.50808E-1 4.24184E-1 3.83882E-1 3.6163E-1 3.64493E-1 3.63789E-1 3.81553E-1 3.83707E-1 3.62963E-1 3.68362E-1 3.74722E-1 3.68463E-1 3.50784E-1 3.12993E-1 2.47371E-1 2.27927E-1 2.117E-1 2.14136E-1 2.45534E-1 3.22651E-1 4.12102E-1 4.79124E-1 5.23012E-1 4.26632E-1 3.26702E-1 3.81825E-1 5.45748E-1 5.84675E-1 4.8711E-1 4.66782E-1 4.43408E-1 4.33865E-1 3.69382E-1 2.80067E-1 2.00686E-1 1.46495E-1 1.22429E-1 1.33566E-1 1.7189E-1 2.59601E-1 3.49076E-1 2.99625E-1 2.04288E-1 1.22204E-1 8.99026E-2 1.02965E-1 1.08451E-1 1.18559E-1 1.15247E-1 1.13585E-1 1.84625E-1 4.2384E-1 6.0855E-1 5.12492E-1 3.89372E-1 3.21045E-1 4.15732E-1 -9999 -9999 -9999 -9999 -9999 -9999 -9999 -9999 -9999 -9999 -9999 -9999 -9999 -9999 -9999 -9999 -9999 -9999 -9999 -9999 -9999 -9999 -9999 -9999 -9999 -9999 -9999 -9999 -9999 -9999 -9999
-9999 -9999 -9999 -9999 -9999 -9999 -9999 -9999 -9999 -9999 -9999 -9999 -9999 -9999 -9999 -9999 -9999 -9999 -9999 -9999 -9999 -9999 -9999 -9999 -9999 -9999 -9999 -9999 -9999 -9999 -9999 -9999 -9999 -9999 -9999 -9999 -9999 -9999 -9999 -9999 -9999 -9999 -9999 -9999 -9999 -9999 -9999 -9999 -9999 -9999 -9999 -9999 -9999 -9999 -9999 -9999 -9999 -9999 -9999 -9999 -9999 -9999 -9999 -9999 -9999 -9999 -9999 -9999 -9999 -9999 -9999 -9999 -9999 -9999 -9999 -9999 -9999 -9999 -9999 -9999 -9999 -9999 -9999 -9999 1.98636E-1 1.98998E-1 1.9918E-1 1.97195E-1 1.96295E-1 1.94238E-1 1.9211E-1 1.90178E-1 2.27985E-1 2.73763E-1 3.24538E-1 4.1132E-1 4.73012E-1 4.70034E-1 4.3263E-1 4.0281E-1 4.02399E-1 3.77974E-1 3.74907E-1 3.76242E-1 3.77712E-1 3.79051E-1 4.01317E-1 4.01864E-1 4.28457E-1 4.29573E-1 4.25957E-1 4.51257E-1 4.80515E-1 6.41573E-1 6.40785E-1 6.77339E-1 6.67536E-1 6.56729E-1 6.55949E-1 6.66196E-1 6.69557E-1 6.62225E-1 5.87258E-1 5.76597E-1 6.29583E-1 6.31313E-1 6.35053E-1 6.33663E-1 6.3287E-1 6.18432E-1 6.20154E-1 5.89438E-1 5.62294E-1 5.35503E-1 5.06737E-1 4.87396E-1 4.2701E-1 4.32631E-1 4.43523E-1 4.48066E-1 4.47651E-1 4.27847E-1 4.40499E-1 4.68065E-1 4.40834E-1 4.58996E-1 4.67295E-1 4.51216E-1 4.78368E-1 4.39335E-1 4.74913E-1 5.15575E-1 4.91487E-1 5.05699E-1 5.11236E-1 5.53008E-1 5.49712E-1 5.25199E-1 4.91179E-1 5.21029E-1 4.6695E-1 4.79299E-1 4.75962E-1 4.96154E-1 4.59539E-1 4.61596E-1 4.93534E-1 4.66265E-1 4.98278E-1 4.81292E-1 4.74212E-1 4.86822E-1 4.6144E-1 4.375E-1 4.54788E-1 4.78657E-1 4.3679E-1 4.06923E-1 3.7005E-1 3.7855E-1 3.90064E-1 3.99329E-1 3.86413E-1 3.82676E-1 3.71976E-1 3.39224E-1 2.99893E-1 3.34073E-1 3.83527E-1 3.88665E-1 3.20577E-1 2.70642E-1 2.3962E-1 2.08726E-1 2.16277E-1 2.44648E-1 3.15662E-1 4.46938E-1 5.27203E-1 5.34202E-1 5.00163E-1 5.26095E-1 5.86537E-1 5.72567E-1 5.37554E-1 4.44084E-1 4.27574E-1 3.53005E-1 3.26049E-1 2.87651E-1 2.46009E-1 1.80629E-1 1.34198E-1 1.45537E-1 2.1255E-1 3.25604E-1 4.29689E-1 4.29554E-1 3.64003E-1 2.24841E-1 1.2407E-1 9.65431E-2 8.89807E-2 8.2998E-2 6.95536E-2 7.5585E-2 1.35655E-1 3.2039E-1 5.5163E-1 6.05854E-1 6.1071E-1 -9999 -9999 -9999 -9999 -9999 -9999 -9999 -9999 -9999 -9999 -9999 -9999 -9999 -9999 -9999 -9999 -9999 -9999 -9999 -9999 -9999 -9999 -9999 -9999 -9999 -9999 -9999 -9999 -9999 -9999 -9999 -9999 -9999
-9999 -9999 -9999 -9999 -9999 -9999 -9999 -9999 -9999 -9999 -9999 -9999 -9999 -9999 -9999 -9999 -9999 -9999 -9999 -9999 -9999 -9999 -9999 -9999 -9999 -9999 -9999 -9999 -9999 -9999 -9999 -9999 -9999 -9999 -9999 -9999 -9999 -9999 -9999 -9999 -9999 -9999 -9999 -9999 -9999 -9999 -9999 -9999 -9999 -9999 -9999 -9999 -9999 -9999 -9999 -9999 -9999 -9999 -9999 -9999 -9999 -9999 -9999 -9999 -9999 -9999 -9999 -9999 -9999 -9999 -9999 -9999 -9999 -9999 -9999 -9999 -9999 -9999 -9999 -9999 -9999 -9999 -9999 1.9918E-1 1.9918E-1 1.9918E-1 1.97375E-1 1.96834E-1 1.95667E-1 1.93793E-1 1.90792E-1 2.084E-1 2.10662E-1 2.50124E-1 3.50003E-1 4.73154E-1 5.29181E-1 4.72013E-1 4.07336E-1 4.00075E-1 3.73435E-1 3.46656E-1 3.48463E-1 3.50533E-1 3.77044E-1 3.75447E-1 3.7705E-1 3.7812E-1 4.03781E-1 4.00914E-1 4.25818E-1 4.28046E-1 5.11626E-1 5.89443E-1 6.63846E-1 6.75757E-1 6.76398E-1 6.63643E-1 6.5081E-1 6.67756E-1 6.67862E-1 6.6474E-1 6.44843E-1 5.77853E-1 6.41657E-1 6.40525E-1 6.46484E-1 6.40001E-1 6.20875E-1 6.22843E-1 6.08842E-1 6.09395E-1 5.75888E-1 5.42393E-1 5.05899E-1 4.89327E-1 4.71581E-1 4.62641E-1 4.42455E-1 4.33129E-1 4.16364E-1 4.31879E-1 4.62113E-1 4.86074E-1 4.59569E-1 4.70387E-1 4.78891E-1 4.85003E-1 5.33269E-1 4.92359E-1 4.92299E-1 5.4173E-1 5.59141E-1 5.79066E-1 5.72245E-1 5.53305E-1 4.98882E-1 5.05575E-1 5.37413E-1 4.84994E-1 4.29076E-1 4.27295E-1 4.6064E-1 4.51052E-1 4.02248E-1 4.13783E-1 4.44505E-1 4.1692E-1 4.62326E-1 4.43181E-1 4.28337E-1 4.57932E-1 4.45979E-1 4.33755E-1 4.59351E-1 4.65392E-1 4.3827E-1 4.19861E-1 4.06405E-1 4.17869E-1 4.03971E-1 3.93287E-1 3.76555E-1 3.67692E-1 3.73569E-1 3.70245E-1 3.21239E-1 3.81955E-1 3.92592E-1 4.06143E-1 4.06782E-1 3.38482E-1 2.93475E-1 2.65342E-1 2.52935E-1 2.32136E-1 2.55941E-1 3.80717E-1 5.45072E-1 5.70238E-1 5.53167E-1 5.68516E-1 5.99687E-1 5.59241E-1 5.17079E-1 4.76658E-1 4.41591E-1 4.14338E-1 4.0504E-1 3.70579E-1 3.39863E-1 2.26615E-1 1.65416E-1 1.50623E-1 1.84685E-1 2.50804E-1 3.65238E-1 4.43854E-1 5.24806E-1 4.11426E-1 2.26413E-1 1.21818E-1 8.4065E-2 7.36393E-2 7.77149E-2 9.5773E-2 1.5207E-1 2.27137E-1 4.24488E-1 -9999 -9999 -9999 -9999 -9999 -9999 -9999 -9999 -9999 -9999 -9999 -9999 -9999 -9999 -9999 -9999 -9999 -9999 -9999 -9999 -9999 -9999 -9999 -9999 -9999 -9999 -9999 -9999 -9999 -9999 -9999 -9999 -9999 -9999 -9999
-9999 -9999 -9999 -9999 -9999 -9999 -9999 -9999 -9999 -9999 -9999 -9999 -9999 -9999 -9999 -9999 -9999 -9999 -9999 -9999 -9999 -9999 -9999 -9999 -9999 -9999 -9999 -9999 -9999 -9999 -9999 -9999 -9999 -9999 -9999 -9999 -9999 -9999 -9999 -9999 -9999 -9999 -9999 -9999 -9999 -9999 -9999 -9999 -9999 -9999 -9999 -9999 -9999 -9999 -9999 -9999 -9999 -9999 -9999 -9999 -9999 -9999 -9999 -9999 -9999 -9999 -9999 -9999 -9999 -9999 -9999 -9999 -9999 -9999 -9999 -9999 -9999 -9999 -9999 -9999 -9999 -9999 2.01276E-1 2.01002E-1 1.99907E-1 1.99634E-1 1.97285E-1 1.96295E-1 1.94506E-1 1.91408E-1 1.91849E-1 2.27885E-1 2.26889E-1 2.70724E-1 3.79307E-1 5.29207E-1 5.79655E-1 4.73019E-1 4.08023E-1 3.73835E-1 3.44468E-1 3.46012E-1 3.48592E-1 3.50662E-1 3.49503E-1 3.51057E-1 3.76783E-1 3.7812E-1 3.75453E-1 4.00094E-1 4.0064E-1 4.32091E-1 6.14834E-1 5.90634E-1 5.90938E-1 6.65924E-1 6.67396E-1 6.51738E-1 6.55034E-1 6.68848E-1 6.6594E-1 6.62879E-1 6.57082E-1 6.07676E-1 6.44531E-1 6.43322E-1 6.44366E-1 6.3782E-1 6.01036E-1 6.17901E-1 5.93279E-1 5.79114E-1 5.66032E-1 5.29456E-1 4.89465E-1 4.68652E-1 4.47375E-1 4.60766E-1 4.81342E-1 4.51904E-1 4.09676E-1 4.04238E-1 4.78883E-1 5.02022E-1 5.14107E-1 4.89491E-1 5.2199E-1 5.05221E-1 5.3761E-1 5.71455E-1 5.774E-1 5.76607E-1 5.70429E-1 5.35838E-1 5.03529E-1 4.79796E-1 4.57718E-1 4.38775E-1 4.86643E-1 4.62698E-1 4.15228E-1 3.97938E-1 4.11503E-1 3.37436E-1 2.95757E-1 3.09639E-1 3.58146E-1 3.70727E-1 4.23352E-1 4.2434E-1 4.0527E-1 4.11741E-1 4.29034E-1 4.29006E-1 4.56708E-1 4.51357E-1 4.19157E-1 4.41225E-1 4.43121E-1 4.35292E-1 4.11539E-1 4.00052E-1 3.76113E-1 3.53999E-1 3.55903E-1 3.52556E-1 3.50144E-1 3.95119E-1 4.11709E-1 4.15692E-1 4.30507E-1 4.26415E-1 3.39902E-1 3.40055E-1 3.5406E-1 2.86267E-1 2.27659E-1 2.67022E-1 4.42611E-1 5.70144E-1 5.81525E-1 5.6103E-1 5.91187E-1 5.43116E-1 5.17838E-1 4.88964E-1 4.9484E-1 4.9539E-1 4.81863E-1 4.41513E-1 3.64796E-1 3.25598E-1 2.2453E-1 1.62273E-1 1.64507E-1 1.84735E-1 2.06038E-1 3.26871E-1 5.38124E-1 5.79177E-1 3.95437E-1 1.93491E-1 1.12794E-1 9.17591E-2 1.17959E-1 2.00416E-1 2.39565E-1 2.72407E-1 4.6215E-1 -9999 -9999 -9999 -9999 -9999 -9999 -9999 -9999 -9999 -9999 -9999 -9999 -9999 -9999 -9999 -9999 -9999 -9999 -9999 -9999 -9999 -9999 -9999 -9999 -9999 -9999 -9999 -9999 -9999 -9999 -9999 -9999 -9999 -9999 -9999
-9999 -9999 -9999 -9999 -9999 -9999 -9999 -9999 -9999 -9999 -9999 -9999 -9999 -9999 -9999 -9999 -9999 -9999 -9999 -9999 -9999 -9999 -9999 -9999 -9999 -9999 -9999 -9999 -9999 -9999 -9999 -9999 -9999 -9999 -9999 -9999 -9999 -9999 -9999 -9999 -9999 -9999 -9999 -9999 -9999 -9999 -9999 -9999 -9999 -9999 -9999 -9999 -9999 -9999 -9999 -9999 -9999 -9999 -9999 -9999 -9999 -9999 -9999 -9999 -9999 -9999 -9999 -9999 -9999 -9999 -9999 -9999 -9999 -9999 -9999 -9999 -9999 -9999 -9999 -9999 -9999 -9999 2.0385E-1 2.0256E-1 2.00728E-1 1.98097E-1 1.97104E-1 1.95578E-1 1.91761E-1 1.90968E-1 1.9229E-1 2.1E-1 2.26391E-1 2.72074E-1 4.09805E-1 5.53289E-1 5.80319E-1 4.46891E-1 3.80519E-1 3.44725E-1 3.2057E-1 3.23054E-1 3.25673E-1 3.24805E-1 3.49503E-1 3.51057E-1 3.52745E-1 3.7532E-1 3.75854E-1 3.75453E-1 3.76655E-1 4.58037E-1 6.40616E-1 6.72741E-1 6.75688E-1 6.74169E-1 6.51902E-1 6.42117E-1 6.61988E-1 6.69613E-1 6.63859E-1 6.61363E-1 6.60449E-1 6.11063E-1 6.34222E-1 6.48399E-1 6.4302E-1 6.3718E-1 6.19136E-1 6.15102E-1 5.9593E-1 5.6423E-1 5.76988E-1 5.59959E-1 5.06908E-1 4.87436E-1 4.7117E-1 4.87514E-1 4.98461E-1 4.59405E-1 4.4736E-1 4.0772E-1 4.75499E-1 5.51494E-1 5.42087E-1 5.24579E-1 5.32123E-1 5.61799E-1 5.86448E-1 5.54237E-1 5.34353E-1 5.03361E-1 4.71073E-1 4.88585E-1 4.5328E-1 4.60112E-1 4.14538E-1 4.14793E-1 4.4938E-1 4.48395E-1 4.22013E-1 3.42408E-1 3.23155E-1 2.84274E-1 2.63372E-1 2.64367E-1 2.93867E-1 3.49435E-1 4.4847E-1 4.52857E-1 4.42488E-1 4.18264E-1 4.00972E-1 4.17255E-1 4.28601E-1 4.49278E-1 4.24449E-1 4.0022E-1 4.12371E-1 4.05093E-1 4.06392E-1 4.23482E-1 3.8249E-1 3.71215E-1 3.68049E-1 3.10109E-1 3.14833E-1 3.48915E-1 3.81703E-1 4.18289E-1 4.40522E-1 4.6306E-1 4.13932E-1 3.93501E-1 4.59177E-1 3.96515E-1 2.91543E-1 2.66924E-1 3.00997E-1 4.38418E-1 5.8976E-1 6.13461E-1 6.01259E-1 5.56079E-1 5.22925E-1 5.05595E-1 5.2944E-1 5.02333E-1 5.00721E-1 4.5084E-1 3.75988E-1 3.55139E-1 2.66913E-1 1.72476E-1 1.38922E-1 1.34486E-1 1.29935E-1 2.31441E-1 4.77926E-1 5.93845E-1 4.68153E-1 2.60053E-1 1.93276E-1 1.70245E-1 2.08542E-1 3.07506E-1 4.67153E-1 5.45955E-1 -9999 -9999 -9999 -9999 -9999 -9999 -9999 -9999 -9999 -9999 -9999 -9999 -9999 -9999 -9999 -9999 -9999 -9999 -9999 -9999 -9999 -9999 -9999 -9999 -9999 -9999 -9999 -9999 -9999 -9999 -9999 -9999 -9999 -9999 -9999 -9999
-9999 -9999 -9999 -9999 -9999 -9999 -9999 -9999 -9999 -9999 -9999 -9999 -9999 -9999 -9999 -9999 -9999 -9999 -9999 -9999 -9999 -9999 -9999 -9999 -9999 -9999 -9999 -9999 -9999 -9999 -9999 -9999 -9999 -9999 -9999 -9999 -9999 -9999 -9999 -9999 -9999 -9999 -9999 -9999 -9999 -9999 -9999 -9999 -9999 -9999 -9999 -9999 -9999 -9999 -9999 -9999 -9999 -9999 -9999 -9999 -9999 -9999 -9999 -9999 -9999 -9999 -9999 -9999 -9999 -9999 -9999 -9999 -9999 -9999 -9999 -9999 -9999 -9999 -9999 -9999 -9999 2.20957E-1 2.21938E-1 2.02928E-1 1.99093E-1 1.98549E-1 1.97285E-1 1.93264E-1 1.75831E-1 1.91761E-1 1.93176E-1 2.07841E-1 2.25893E-1 2.95084E-1 4.38367E-1 5.79936E-1 5.54583E-1 4.20655E-1 3.49885E-1 3.19827E-1 2.97825E-1 3.01048E-1 3.00934E-1 3.25179E-1 3.2668E-1 3.28058E-1 3.49897E-1 3.51452E-1 3.51842E-1 3.51193E-1 3.74793E-1 4.58751E-1 5.90837E-1 6.65108E-1 6.38402E-1 6.63129E-1 6.59951E-1 6.52544E-1 6.63095E-1 6.62721E-1 6.58028E-1 6.55595E-1 6.58212E-1 6.38962E-1 6.34222E-1 6.47496E-1 6.38728E-1 6.1308E-1 6.13403E-1 5.92806E-1 5.90663E-1 5.54164E-1 5.85263E-1 5.76412E-1 5.25228E-1 5.20509E-1 4.93481E-1 5.23843E-1 5.17499E-1 4.99614E-1 4.70387E-1 4.6755E-1 5.16521E-1 5.3366E-1 5.83886E-1 5.97331E-1 6.05994E-1 5.97424E-1 5.74386E-1 4.99865E-1 4.70728E-1 4.85788E-1 4.39806E-1 4.43348E-1 4.29109E-1 4.30136E-1 3.90033E-1 3.93331E-1 4.23777E-1 4.43665E-1 3.80562E-1 3.00459E-1 2.95406E-1 3.12197E-1 3.22527E-1 2.86269E-1 2.99239E-1 4.23352E-1 4.73062E-1 4.73796E-1 4.45403E-1 4.13403E-1 4.21937E-1 4.4035E-1 4.37297E-1 4.4071E-1 4.25627E-1 3.902E-1 3.87438E-1 3.89953E-1 4.05464E-1 4.19516E-1 4.13198E-1 3.8266E-1 3.73043E-1 3.101E-1 2.64786E-1 2.65171E-1 2.69077E-1 2.79136E-1 3.19206E-1 3.65124E-1 3.74816E-1 4.21413E-1 4.90004E-1 5.17404E-1 4.25785E-1 4.26482E-1 4.02876E-1 3.82273E-1 4.9216E-1 5.66416E-1 6.15728E-1 5.75049E-1 5.70742E-1 5.56109E-1 5.41276E-1 4.99525E-1 4.83933E-1 4.79939E-1 4.34896E-1 4.0871E-1 2.76025E-1 1.74956E-1 1.24457E-1 1.12176E-1 1.1147E-1 2.3277E-1 5.34769E-1 6.79914E-1 5.50725E-1 2.6543E-1 2.79709E-1 3.64061E-1 4.89106E-1 5.57734E-1 -9999 -9999 -9999 -9999 -9999 -9999 -9999 -9999 -9999 -9999 -9999 -9999 -9999 -9999 -9999 -9999 -9999 -9999 -9999 -9999 -9999 -9999 -9999 -9999 -9999 -9999 -9999 -9999 -9999 -9999 -9999 -9999 -9999 -9999 -9999 -9999 -9999 -9999
-9999 -9999 -9999 -9999 -9999 -9999 -9999 -9999 -9999 -9999 -9999 -9999 -9999 -9999 -9999 -9999 -9999 -9999 -9999 -9999 -9999 -9999 -9999 -9999 -9999 -9999 -9999 -9999 -9999 -9999 -9999 -9999 -9999 -9999 -9999 -9999 -9999 -9999 -9999 -9999 -9999 -9999 -9999 -9999 -9999 -9999 -9999 -9999 -9999 -9999 -9999 -9999 -9999 -9999 -9999 -9999 -9999 -9999 -9999 -9999 -9999 -9999 -9999 -9999 -9999 -9999 -9999 -9999 -9999 -9999 -9999 -9999 -9999 -9999 -9999 -9999 -9999 -9999 -9999 -9999 -9999 2.0091E-1 2.02009E-1 1.99366E-1 1.98731E-1 1.98278E-1 1.97195E-1 1.77237E-1 1.75666E-1 1.9291E-1 2.1095E-1 2.28993E-1 2.48101E-1 3.22669E-1 4.97904E-1 5.80446E-1 5.0198E-1 3.89825E-1 3.24175E-1 2.96162E-1 2.97706E-1 2.98426E-1 3.01773E-1 3.03815E-1 3.05141E-1 3.25935E-1 3.27061E-1 3.28315E-1 3.51712E-1 3.48998E-1 3.51848E-1 4.33254E-1 5.9033E-1 5.87447E-1 5.35766E-1 5.62142E-1 6.14197E-1 6.63924E-1 6.72965E-1 6.61501E-1 6.5824E-1 6.52816E-1 6.55564E-1 6.41715E-1 6.42187E-1 6.4365E-1 6.25402E-1 6.0074E-1 5.92486E-1 5.63231E-1 5.6125E-1 5.57534E-1 5.79519E-1 5.96231E-1 5.60321E-1 5.45014E-1 5.22406E-1 5.31789E-1 5.76558E-1 5.37231E-1 4.91895E-1 5.22457E-1 5.58276E-1 5.64893E-1 6.16129E-1 6.01716E-1 5.70343E-1 5.42875E-1 5.1636E-1 4.83049E-1 4.43798E-1 4.58868E-1 4.53942E-1 4.39125E-1 4.19679E-1 3.93313E-1 3.35271E-1 3.01894E-1 3.20902E-1 3.30474E-1 2.99686E-1 2.72797E-1 3.00724E-1 3.5742E-1 4.03464E-1 3.63324E-1 3.83888E-1 4.89444E-1 5.14869E-1 4.93641E-1 4.47332E-1 4.17739E-1 4.09514E-1 4.31478E-1 4.02637E-1 4.06551E-1 4.18728E-1 3.92255E-1 3.83225E-1 4.0099E-1 4.08047E-1 4.14647E-1 3.98686E-1 3.96003E-1 3.73827E-1 3.5805E-1 2.91928E-1 2.70338E-1 2.52962E-1 2.54822E-1 2.48116E-1 2.44157E-1 2.53699E-1 2.96173E-1 3.68855E-1 4.66313E-1 5.50392E-1 5.54832E-1 5.67491E-1 5.58599E-1 5.28796E-1 5.40391E-1 6.22474E-1 6.07734E-1 5.66073E-1 5.29384E-1 5.02286E-1 4.98713E-1 5.14391E-1 5.2869E-1 5.3037E-1 4.29064E-1 2.51302E-1 1.78317E-1 1.49821E-1 1.2378E-1 1.14549E-1 2.43985E-1 5.78694E-1 6.79823E-1 5.4848E-1 2.42246E-1 2.62548E-1 5.13266E-1 1.32411E-1 -9999 -9999 -9999 -9999 -9999 -9999 -9999 -9999 -9999 -9999 -9999 -9999 -9999 -9999 -9999 -9999 -9999 -9999 -9999 -9999 -9999 -9999 -9999 -9999 -9999 -9999 -9999 -9999 -9999 -9999 -9999 -9999 -9999 -9999 -9999 -9999 -9999 -9999 -9999
-9999 -9999 -9999 -9999 -9999 -9999 -9999 -9999 -9999 -9999 -9999 -9999 -9999 -9999 -9999 -9999 -9999 -9999 -9999 -9999 -9999 -9999 -9999 -9999 -9999 -9999 -9999 -9999 -9999 -9999 -9999 -9999 -9999 -9999 -9999 -9999 -9999 -9999 -9999 -9999 -9999 -9999 -9999 -9999 -9999 -9999 -9999 -9999 -9999 -9999 -9999 -9999 -9999 -9999 -9999 -9999 -9999 -9999 -9999 -9999 -9999 -9999 -9999 -9999 -9999 -9999 -9999 -9999 -9999 -9999 -9999 -9999 -9999 -9999 -9999 -9999 -9999 -9999 -9999 -9999 1.98908E-1 1.99634E-1 2.00363E-1 1.98549E-1 1.97826E-1 1.97195E-1 1.9451E-1 1.76988E-1 1.75748E-1 1.91765E-1 2.32427E-1 2.75128E-1 2.98767E-1 3.78375E-1 4.99648E-1 5.28668E-1 4.45579E-1 3.60967E-1 3.00091E-1 2.74572E-1 2.7401E-1 2.77762E-1 2.81085E-1 3.04659E-1 3.0334E-1 3.04303E-1 3.27813E-1 3.2819E-1 3.25691E-1 3.26066E-1 3.53667E-1 4.33679E-1 5.8704E-1 4.31193E-1 4.82619E-1 5.08964E-1 5.35479E-1 5.84863E-1 6.61778E-1 6.52821E-1 6.50315E-1 6.54382E-1 6.50165E-1 6.49613E-1 6.43102E-1 6.33163E-1 6.37543E-1 6.23188E-1 5.98613E-1 5.73618E-1 5.91351E-1 5.70601E-1 6.06054E-1 6.07867E-1 5.91207E-1 5.45173E-1 5.90025E-1 5.94152E-1 5.83454E-1 5.13716E-1 5.45234E-1 5.57449E-1 5.84726E-1 6.23968E-1 5.9914E-1 5.87303E-1 5.44053E-1 4.76563E-1 4.55462E-1 4.67773E-1 4.52565E-1 4.3652E-1 4.37525E-1 4.16416E-1 3.64692E-1 3.1809E-1 3.08788E-1 3.14227E-1 3.27557E-1 3.0789E-1 2.9202E-1 2.77037E-1 2.88888E-1 3.44092E-1 4.29197E-1 4.78289E-1 4.88174E-1 5.10597E-1 5.19766E-1 4.79303E-1 4.46991E-1 4.2935E-1 4.25608E-1 4.31504E-1 3.96309E-1 3.91522E-1 4.07849E-1 3.86541E-1 3.81649E-1 3.90515E-1 4.04739E-1 4.12117E-1 3.83761E-1 3.80422E-1 3.87861E-1 3.8331E-1 3.37184E-1 2.90287E-1 2.82995E-1 2.99896E-1 3.0399E-1 2.83469E-1 2.63589E-1 2.36884E-1 2.67699E-1 3.65587E-1 4.98493E-1 5.22195E-1 5.45122E-1 5.94601E-1 6.05597E-1 5.69855E-1 6.2023E-1 6.39843E-1 5.74349E-1 5.37449E-1 5.58587E-1 5.62828E-1 5.64477E-1 5.70307E-1 4.99454E-1 4.25271E-1 3.53802E-1 3.58709E-1 3.25583E-1 2.25044E-1 1.58626E-1 2.31441E-1 5.84633E-1 6.57213E-1 4.60593E-1 2.42297E-1 2.6368E-1 5.47909E-1 -9999 -9999 -9999 -9999 -9999 -9999 -9999 -9999 -9999 -9999 -9999 -9999 -9999 -9999 -9999 -9999 -9999 -9999 -9999 -9999 -9999 -9999 -9999 -9999 -9999 -9999 -9999 -9999 -9999 -9999 -9999 -9999 -9999 -9999 -9999 -9999 -9999 -9999 -9999 -9999
-9999 -9999 -9999 -9999 -9999 -9999 -9999 -9999 -9999 -9999 -9999 -9999 -9999 -9999 -9999 -9999 -9999 -9999 -9999 -9999 -9999 -9999 -9999 -9999 -9999 -9999 -9999 -9999 -9999 -9999 -9999 -9999 -9999 -9999 -9999 -9999 -9999 -9999 -9999 -9999 -9999 -9999 -9999 -9999 -9999 -9999 -9999 -9999 -9999 -9999 -9999 -9999 -9999 -9999 -9999 -9999 -9999 -9999 -9999 -9999 -9999 -9999 -9999 -9999 -9999 -9999 -9999 -9999 -9999 -9999 -9999 -9999 -9999 -9999 -9999 -9999 -9999 -9999 -9999 -9999 1.99634E-1 2.00545E-1 1.99275E-1 1.99184E-1 1.97916E-1 1.78569E-1 1.78069E-1 1.76988E-1 1.75913E-1 1.77573E-1 2.36616E-1 3.29799E-1 4.0816E-1 4.72262E-1 5.01299E-1 4.75998E-1 3.93754E-1 3.34482E-1 2.78214E-1 2.5271E-1 2.55081E-1 2.7902E-1 2.82006E-1 2.81321E-1 3.04182E-1 3.05268E-1 3.05871E-1 3.03706E-1 3.03586E-1 3.03706E-1 3.30206E-1 4.30371E-1 5.09095E-1 4.05406E-1 4.56356E-1 5.08859E-1 5.58227E-1 6.35162E-1 6.60539E-1 6.32199E-1 6.33586E-1 6.44177E-1 6.48561E-1 6.51334E-1 6.42847E-1 6.38746E-1 6.37301E-1 6.29037E-1 6.20867E-1 5.97901E-1 6.11906E-1 6.05328E-1 6.00283E-1 6.25026E-1 6.27764E-1 6.18456E-1 6.30471E-1 5.99938E-1 5.41334E-1 5.15465E-1 5.57449E-1 6.074E-1 6.33449E-1 5.99971E-1 5.47994E-1 5.54522E-1 5.73422E-1 5.31846E-1 5.2008E-1 5.13953E-1 4.91497E-1 4.70169E-1 4.48908E-1 4.24582E-1 3.57393E-1 3.09409E-1 3.61324E-1 4.23024E-1 4.42441E-1 4.28379E-1 3.77683E-1 3.0027E-1 3.08742E-1 3.70718E-1 4.56785E-1 5.09884E-1 5.151E-1 5.2709E-1 5.16692E-1 4.75574E-1 4.40074E-1 4.33121E-1 4.21462E-1 4.12119E-1 3.97111E-1 3.77463E-1 3.91264E-1 3.72618E-1 3.31166E-1 3.74677E-1 3.98718E-1 3.9914E-1 3.86792E-1 4.04831E-1 4.09867E-1 4.11575E-1 3.92259E-1 3.14804E-1 2.78502E-1 2.94429E-1 3.28191E-1 3.20818E-1 2.99743E-1 2.57912E-1 2.62724E-1 4.25591E-1 5.81165E-1 5.86274E-1 5.98261E-1 5.8624E-1 6.02239E-1 6.07359E-1 6.33356E-1 6.38346E-1 6.18136E-1 5.93203E-1 6.34996E-1 6.26765E-1 5.55695E-1 5.16398E-1 5.24942E-1 5.6234E-1 5.52605E-1 6.32044E-1 6.08958E-1 5.56348E-1 3.99144E-1 3.27293E-1 6.34179E-1 4.80879E-1 4.14794E-1 2.47572E-1 3.54329E-1 -9999 -9999 -9999 -9999 -9999 -9999 -9999 -9999 -9999 -9999 -9999 -9999 -9999 -9999 -9999 -9999 -9999 -9999 -9999 -9999 -9999 -9999 -9999 -9999 -9999 -9999 -9999 -9999 -9999 -9999 -9999 -9999 -9999 -9999 -9999 -9999 -9999 -9999 -9999 -9999 -9999
-9999 -9999 -9999 -9999 -9999 -9999 -9999 -9999 -9999 -9999 -9999 -9999 -9999 -9999 -9999 -9999 -9999 -9999 -9999 -9999 -9999 -9999 -9999 -9999 -9999 -9999 -9999 -9999 -9999 -9999 -9999 -9999 -9999 -9999 -9999 -9999 -9999 -9999 -9999 -9999 -9999 -9999 -9999 -9999 -9999 -9999 -9999 -9999 -9999 -9999 -9999 -9999 -9999 -9999 -9999 -9999 -9999 -9999 -9999 -9999 -9999 -9999 -9999 -9999 -9999 -9999 -9999 -9999 -9999 -9999 -9999 -9999 -9999 -9999 -9999 -9999 -9999 -9999 -9999 1.99907E-1 2.0091E-1 1.99911E-1 2.00367E-1 2.00185E-1 1.99184E-1 1.79238E-1 1.77736E-1 1.7674E-1 1.75176E-1 1.96214E-1 2.82105E-1 3.8644E-1 4.73254E-1 5.01718E-1 5.02608E-1 4.46278E-1 3.68264E-1 3.08768E-1 2.74917E-1 2.5314E-1 2.56381E-1 2.59869E-1 2.60093E-1 2.82473E-1 2.83743E-1 2.8467E-1 3.04429E-1 3.04429E-1 3.03827E-1 3.03466E-1 3.03712E-1 3.54714E-1 3.80314E-1 4.30551E-1 4.56174E-1 5.05542E-1 5.58537E-1 6.35672E-1 6.64291E-1 6.32759E-1 6.07006E-1 6.36528E-1 6.43863E-1 6.53951E-1 6.4367E-1 6.20048E-1 6.21132E-1 6.15095E-1 6.01165E-1 6.27862E-1 6.27666E-1 6.2478E-1 6.06943E-1 6.53935E-1 6.21549E-1 6.44749E-1 5.94014E-1 5.70612E-1 5.44074E-1 5.80803E-1 6.10239E-1 6.33036E-1 6.12513E-1 5.71251E-1 5.39991E-1 5.40382E-1 5.2272E-1 5.07166E-1 5.10257E-1 4.77393E-1 4.54996E-1 4.39402E-1 4.36738E-1 4.23061E-1 3.79678E-1 3.33596E-1 3.77802E-1 4.57773E-1 4.76309E-1 4.74186E-1 4.78028E-1 3.70491E-1 3.62791E-1 4.33596E-1 4.75416E-1 5.16356E-1 5.36754E-1 5.38038E-1 5.01686E-1 4.68238E-1 4.41358E-1 4.28891E-1 4.01902E-1 3.83094E-1 3.82522E-1 3.83411E-1 3.73438E-1 3.24257E-1 2.96051E-1 3.3729E-1 4.00856E-1 4.10407E-1 4.17112E-1 4.33486E-1 4.4513E-1 4.40361E-1 4.2998E-1 4.09859E-1 3.31297E-1 2.87808E-1 2.87291E-1 2.63421E-1 2.5238E-1 2.53601E-1 2.99231E-1 4.46785E-1 5.69321E-1 5.79977E-1 4.90218E-1 5.24146E-1 5.51482E-1 5.58701E-1 5.66204E-1 5.82014E-1 6.67165E-1 6.59195E-1 6.60441E-1 5.92823E-1 5.59422E-1 5.75374E-1 5.96024E-1 6.56572E-1 6.357E-1 6.46808E-1 4.67903E-1 6.49652E-1 6.58046E-1 6.69293E-1 5.57885E-1 6.28333E-1 3.4034E-1 2.50107E-1 4.57225E-1 -9999 -9999 -9999 -9999 -9999 -9999 -9999 -9999 -9999 -9999 -9999 -9999 -9999 -9999 -9999 -9999 -9999 -9999 -9999 -9999 -9999 -9999 -9999 -9999 -9999 -9999 -9999 -9999 -9999 -9999 -9999 -9999 -9999 -9999 -9999 -9999 -9999 -9999 -9999 -9999 -9999
-9999 -9999 -9999 -9999 -9999 -9999 -9999 -9999 -9999 -9999 -9999 -9999 -9999 -9999 -9999 -9999 -9999 -9999 -9999 -9999 -9999 -9999 -9999 -9999 -9999 -9999 -9999 -9999 -9999 -9999 -9999 -9999 -9999 -9999 -9999 -9999 -9999 -9999 -9999 -9999 -9999 -9999 -9999 -9999 -9999 -9999 -9999 -9999 -9999 -9999 -9999 -9999 -9999 -9999 -9999 -9999 -9999 -9999 -9999 -9999 -9999 -9999 -9999 -9999 -9999 -9999 -9999 -9999 -9999 -9999 -9999 -9999 -9999 -9999 -9999 -9999 -9999 -9999 1.99907E-1 2.00545E-1 2.01734E-1 2.00641E-1 2.00823E-1 1.84398E-1 1.9783E-1 1.95851E-1 1.77819E-1 1.74601E-1 1.7633E-1 2.15726E-1 3.07664E-1 4.18649E-1 5.01692E-1 5.29869E-1 4.73942E-1 3.95105E-1 3.43747E-1 2.8408E-1 2.52925E-1 2.33865E-1 2.57141E-1 2.58235E-1 2.60641E-1 2.83165E-1 2.8467E-1 2.83055E-1 2.83517E-1 2.83402E-1 2.82363E-1 2.79379E-1 2.80641E-1 3.06124E-1 3.79733E-1 4.30268E-1 4.00659E-1 4.52323E-1 5.3202E-1 6.10699E-1 6.66217E-1 6.37244E-1 6.22999E-1 6.41834E-1 6.40325E-1 6.47778E-1 6.47271E-1 6.38695E-1 6.18857E-1 6.27961E-1 6.37512E-1 6.38256E-1 6.37204E-1 6.48781E-1 6.51349E-1 6.4516E-1 5.96236E-1 6.28614E-1 6.4079E-1 6.34033E-1 6.27708E-1 6.37594E-1 6.33182E-1 6.29775E-1 5.77034E-1 5.67416E-1 5.16834E-1 5.01495E-1 5.0483E-1 4.60979E-1 4.78785E-1 4.62752E-1 4.34289E-1 3.98414E-1 3.82395E-1 4.13967E-1 4.19799E-1 3.82524E-1 3.35616E-1 3.65782E-1 4.54098E-1 5.05694E-1 5.04071E-1 4.85738E-1 4.54641E-1 5.03056E-1 5.25831E-1 5.46385E-1 5.52928E-1 5.17673E-1 4.88983E-1 4.71372E-1 4.45618E-1 4.21341E-1 4.09785E-1 3.91521E-1 3.84302E-1 3.95229E-1 3.9242E-1 3.69919E-1 3.2325E-1 3.58399E-1 4.03344E-1 4.14099E-1 4.40568E-1 4.48242E-1 4.53118E-1 4.54807E-1 4.70473E-1 4.59821E-1 4.59405E-1 4.12587E-1 3.57583E-1 2.93358E-1 2.70776E-1 3.10934E-1 3.39136E-1 4.42548E-1 4.96273E-1 4.93151E-1 4.70071E-1 4.29187E-1 4.85242E-1 4.89532E-1 4.97364E-1 4.92285E-1 5.20624E-1 5.33743E-1 5.49685E-1 6.61215E-1 6.46892E-1 6.51989E-1 6.78437E-1 6.20131E-1 5.18248E-1 6.27606E-1 6.5089E-1 3.43539E-1 4.17467E-1 3.24633E-1 6.54967E-1 5.42302E-1 3.10845E-1 3.0356E-1 5.37853E-1 -9999 -9999 -9999 -9999 -9999 -9999 -9999 -9999 -9999 -9999 -9999 -9999 -9999 -9999 -9999 -9999 -9999 -9999 -9999 -9999 -9999 -9999 -9999 -9999 -9999 -9999 -9999 -9999 -9999 -9999 -9999 -9999 -9999 -9999 -9999 -9999 -9999 -9999 -9999 -9999 -9999
-9999 -9999 -9999 -9999 -9999 -9999 -9999 -9999 -9999 -9999 -9999 -9999 -9999 -9999 -9999 -9999 -9999 -9999 -9999 -9999 -9999 -9999 -9999 -9999 -9999 -9999 -9999 -9999 -9999 -9999 -9999 -9999 -9999 -9999 -9999 -9999 -9999 -9999 -9999 -9999 -9999 -9999 -9999 -9999 -9999 -9999 -9999 -9999 -9999 -9999 -9999 -9999 -9999 -9999 -9999 -9999 -9999 -9999 -9999 -9999 -9999 -9999 -9999 -9999 -9999 -9999 -9999 -9999 -9999 -9999 -9999 -9999 -9999 -9999 -9999 -9999 -9999 -9999 2.00636E-1 2.01368E-1 2.00458E-1 2.01189E-1 2.01189E-1 1.82526E-1 1.82102E-1 1.96389E-1 1.77819E-1 1.74601E-1 1.76744E-1 1.99374E-1 3.05734E-1 4.2054E-1 5.28851E-1 5.2771E-1 4.4848E-1 3.70485E-1 3.20053E-1 2.5954E-1 2.32949E-1 2.34376E-1 2.35711E-1 2.39111E-1 2.6097E-1 2.63061E-1 2.61634E-1 2.62404E-1 2.62845E-1 2.62735E-1 2.59556E-1 2.59337E-1 2.80067E-1 2.82483E-1 3.3122E-1 3.77068E-1 4.01416E-1 4.51136E-1 5.05489E-1 5.84964E-1 6.57716E-1 6.5385E-1 6.41411E-1 6.60831E-1 6.48465E-1 6.51813E-1 6.4883E-1 6.49278E-1 6.40962E-1 6.40618E-1 6.27697E-1 6.29319E-1 6.46314E-1 6.52919E-1 6.34317E-1 5.93619E-1 5.63598E-1 5.8465E-1 6.04067E-1 6.16869E-1 6.30566E-1 6.23428E-1 5.92151E-1 6.0428E-1 5.49932E-1 5.1652E-1 4.37029E-1 3.84419E-1 3.71355E-1 3.8493E-1 4.54966E-1 4.36365E-1 4.26452E-1 3.725E-1 3.60416E-1 4.18735E-1 4.59604E-1 4.74423E-1 3.6315E-1 2.80478E-1 3.554E-1 4.98307E-1 5.23701E-1 5.36587E-1 5.36535E-1 5.15623E-1 5.45892E-1 5.70789E-1 5.44531E-1 5.26549E-1 5.03346E-1 4.90625E-1 4.68703E-1 4.38526E-1 4.01569E-1 4.02296E-1 3.97744E-1 3.93402E-1 3.88049E-1 3.91371E-1 3.51768E-1 4.00378E-1 4.21298E-1 4.28896E-1 4.48273E-1 4.36016E-1 4.19381E-1 4.11162E-1 4.2052E-1 4.17041E-1 4.55785E-1 4.82598E-1 4.89325E-1 4.21914E-1 3.55615E-1 3.40572E-1 4.61085E-1 4.87305E-1 4.55038E-1 4.57468E-1 3.98312E-1 3.31881E-1 3.75843E-1 3.83886E-1 3.62717E-1 3.40004E-1 3.63224E-1 4.64798E-1 5.0439E-1 5.63904E-1 5.0805E-1 4.94742E-1 5.65057E-1 5.32709E-1 5.24012E-1 5.40126E-1 5.39172E-1 5.71317E-1 6.57524E-1 2.40408E-1 4.24533E-1 5.72934E-1 3.80242E-1 4.09245E-1 4.9768E-1 -9999 -9999 -9999 -9999 -9999 -9999 -9999 -9999 -9999 -9999 -9999 -9999 -9999 -9999 -9999 -9999 -9999 -9999 -9999 -9999 -9999 -9999 -9999 -9999 -9999 -9999 -9999 -9999 -9999 -9999 -9999 -9999 -9999 -9999 -9999 -9999 -9999 -9999 -9999 -9999 -9999
-9999 -9999 -9999 -9999 -9999 -9999 -9999 -9999 -9999 -9999 -9999 -9999 -9999 -9999 -9999 -9999 -9999 -9999 -9999 -9999 -9999 -9999 -9999 -9999 -9999 -9999 -9999 -9999 -9999 -9999 -9999 -9999 -9999 -9999 -9999 -9999 -9999 -9999 -9999 -9999 -9999 -9999 -9999 -9999 -9999 -9999 -9999 -9999 -9999 -9999 -9999 -9999 -9999 -9999 -9999 -9999 -9999 -9999 -9999 -9999 -9999 -9999 -9999 -9999 -9999 -9999 -9999 -9999 -9999 -9999 -9999 -9999 -9999 -9999 -9999 -9999 -9999 2.02468E-1 2.02468E-1 2.00915E-1 1.85084E-1 1.85685E-1 1.85944E-1 1.83292E-1 1.82187E-1 1.80413E-1 1.75835E-1 1.74355E-1 1.76082E-1 1.96128E-1 2.61394E-1 3.93887E-1 5.2872E-1 5.02093E-1 4.23501E-1 3.46839E-1 2.94853E-1 2.3952E-1 2.1497E-1 2.16511E-1 2.36121E-1 2.39007E-1 2.41292E-1 2.60317E-1 2.61524E-1 2.62294E-1 2.62735E-1 2.60322E-1 2.59884E-1 2.59337E-1 2.59446E-1 2.6109E-1 3.06213E-1 4.2848E-1 5.07035E-1 4.80143E-1 5.28896E-1 5.8133E-1 5.56632E-1 6.67554E-1 6.57528E-1 6.68367E-1 6.52888E-1 6.49786E-1 6.3518E-1 6.1983E-1 6.38804E-1 6.41156E-1 6.47103E-1 6.36916E-1 6.45279E-1 6.15589E-1 5.87568E-1 5.19991E-1 4.39041E-1 4.29959E-1 4.7644E-1 5.87636E-1 6.19534E-1 6.3275E-1 5.79385E-1 5.73221E-1 5.50849E-1 5.12173E-1 4.23914E-1 3.75024E-1 4.0144E-1 4.07283E-1 4.4934E-1 4.62574E-1 4.38583E-1 4.43595E-1 3.85703E-1 4.47878E-1 5.01556E-1 5.23729E-1 3.9337E-1 2.70953E-1 2.92164E-1 3.52874E-1 3.95245E-1 4.54891E-1 5.43703E-1 5.60504E-1 5.51036E-1 5.70857E-1 5.33999E-1 4.96959E-1 4.77942E-1 4.73741E-1 4.44324E-1 4.21673E-1 4.15266E-1 3.8434E-1 3.81634E-1 3.89742E-1 3.96716E-1 3.4705E-1 3.50845E-1 3.94872E-1 4.01552E-1 4.22859E-1 4.35057E-1 4.21657E-1 3.92138E-1 3.57804E-1 3.53816E-1 3.53703E-1 3.6359E-1 4.20616E-1 4.66915E-1 4.92193E-1 4.15721E-1 4.2541E-1 4.84453E-1 4.49776E-1 3.9106E-1 4.04649E-1 3.55157E-1 3.01272E-1 3.3051E-1 3.44293E-1 2.73665E-1 2.26411E-1 2.45125E-1 3.46161E-1 5.23382E-1 5.18752E-1 4.14895E-1 3.08226E-1 2.91237E-1 2.6454E-1 2.9242E-1 2.72852E-1 2.49914E-1 3.71968E-1 5.94444E-1 6.31673E-1 2.08186E-1 1.62612E-1 6.12326E-1 5.75495E-1 5.80285E-1 5.87633E-1 -9999 -9999 -9999 -9999 -9999 -9999 -9999 -9999 -9999 -9999 -9999 -9999 -9999 -9999 -9999 -9999 -9999 -9999 -9999 -9999 -9999 -9999 -9999 -9999 -9999 -9999 -9999 -9999 -9999 -9999 -9999 -9999 -9999 -9999 -9999 -9999 -9999 -9999 -9999 -9999
-9999 -9999 -9999 -9999 -9999 -9999 -9999 -9999 -9999 -9999 -9999 -9999 -9999 -9999 -9999 -9999 -9999 -9999 -9999 -9999 -9999 -9999 -9999 -9999 -9999 -9999 -9999 -9999 -9999 -9999 -9999 -9999 -9999 -9999 -9999 -9999 -9999 -9999 -9999 -9999 -9999 -9999 -9999 -9999 -9999 -9999 -9999 -9999 -9999 -9999 -9999 -9999 -9999 -9999 -9999 -9999 -9999 -9999 -9999 -9999 -9999 -9999 -9999 -9999 -9999 -9999 -9999 -9999 -9999 -9999 -9999 -9999 -9999 -9999 -9999 -9999 2.03204E-1 2.03573E-1 2.0385E-1 2.02013E-1 1.86116E-1 1.8672E-1 2.01102E-1 1.83803E-1 1.82357E-1 1.78406E-1 1.75917E-1 1.73864E-1 1.72808E-1 1.77993E-1 2.19899E-1 3.15114E-1 4.19694E-1 5.00915E-1 4.23757E-1 3.44382E-1 2.74171E-1 2.39002E-1 2.14778E-1 2.14207E-1 2.17385E-1 2.38697E-1 2.41084E-1 2.40153E-1 2.41609E-1 2.42445E-1 2.40469E-1 2.40573E-1 2.40157E-1 2.39638E-1 2.39535E-1 2.57706E-1 2.84705E-1 4.55325E-1 6.12217E-1 5.82987E-1 4.51309E-1 5.03141E-1 5.29654E-1 5.56426E-1 6.33347E-1 6.57097E-1 6.27356E-1 6.06135E-1 6.0212E-1 6.33581E-1 5.98525E-1 6.28309E-1 6.36865E-1 6.28627E-1 6.32714E-1 6.05394E-1 5.98365E-1 5.81768E-1 5.04282E-1 4.26763E-1 4.10211E-1 4.48888E-1 6.08815E-1 6.18991E-1 5.88055E-1 5.4066E-1 5.12486E-1 4.97327E-1 4.49423E-1 4.50849E-1 4.83839E-1 4.56875E-1 4.81899E-1 5.19737E-1 4.95816E-1 4.87325E-1 4.05714E-1 4.4161E-1 5.23964E-1 5.42987E-1 3.98151E-1 2.79338E-1 2.88094E-1 3.58108E-1 3.83454E-1 3.62334E-1 4.43143E-1 5.52402E-1 5.96118E-1 5.92569E-1 5.35973E-1 5.10052E-1 4.88643E-1 4.65333E-1 4.45515E-1 4.39068E-1 4.33544E-1 4.1224E-1 3.88173E-1 3.78929E-1 3.30568E-1 3.1105E-1 3.21302E-1 3.82374E-1 4.08399E-1 4.24451E-1 4.16551E-1 4.07039E-1 3.78334E-1 3.23315E-1 3.2236E-1 3.27679E-1 3.19012E-1 3.60267E-1 3.98021E-1 4.0232E-1 4.03276E-1 4.09729E-1 4.59092E-1 4.27459E-1 3.90793E-1 3.6056E-1 3.2564E-1 2.69536E-1 2.97794E-1 3.23329E-1 2.55191E-1 1.87604E-1 1.93355E-1 3.09387E-1 4.50438E-1 3.92639E-1 2.64488E-1 1.79608E-1 1.50049E-1 1.57653E-1 1.77119E-1 1.66408E-1 1.72799E-1 2.74603E-1 3.60243E-1 4.15183E-1 5.67027E-1 6.81113E-1 6.10448E-1 6.12931E-1 6.13798E-1 5.86363E-1 -9999 -9999 -9999 -9999 -9999 -9999 -9999 -9999 -9999 -9999 -9999 -9999 -9999 -9999 -9999 -9999 -9999 -9999 -9999 -9999 -9999 -9999 -9999 -9999 -9999 -9999 -9999 -9999 -9999 -9999 -9999 -9999 -9999 -9999 -9999 -9999 -9999 -9999 -9999 -9999
-9999 -9999 -9999 -9999 -9999 -9999 -9999 -9999 -9999 -9999 -9999 -9999 -9999 -9999 -9999 -9999 -9999 -9999 -9999 -9999 -9999 -9999 -9999 -9999 -9999 -9999 -9999 -9999 -9999 -9999 -9999 -9999 -9999 -9999 -9999 -9999 -9999 -9999 -9999 -9999 -9999 -9999 -9999 -9999 -9999 -9999 -9999 -9999 -9999 -9999 -9999 -9999 -9999 -9999 -9999 -9999 -9999 -9999 -9999 -9999 -9999 -9999 -9999 -9999 -9999 -9999 -9999 -9999 -9999 -9999 -9999 -9999 -9999 -9999 -9999 2.03389E-1 2.03665E-1 2.03481E-1 1.85427E-1 2.02472E-1 1.86634E-1 1.85173E-1 1.85259E-1 1.84145E-1 1.82526E-1 1.78907E-1 1.76413E-1 1.74028E-1 1.71753E-1 1.75591E-1 1.98743E-1 2.61729E-1 3.18816E-1 3.70558E-1 4.19371E-1 3.21379E-1 2.74297E-1 2.20202E-1 1.95245E-1 1.9623E-1 2.16419E-1 2.19036E-1 2.18846E-1 2.20602E-1 2.2227E-1 2.41818E-1 2.2139E-1 2.21194E-1 2.21096E-1 2.3912E-1 2.36443E-1 2.37163E-1 2.8272E-1 4.03345E-1 6.33007E-1 5.30698E-1 4.24951E-1 5.0259E-1 5.29419E-1 5.82248E-1 6.65337E-1 6.31487E-1 6.08251E-1 6.17985E-1 5.9011E-1 6.24726E-1 6.10924E-1 6.07615E-1 6.11432E-1 6.27354E-1 6.29972E-1 6.18041E-1 6.32703E-1 6.37881E-1 6.01296E-1 5.69232E-1 5.16428E-1 4.42579E-1 5.78615E-1 6.22296E-1 5.82803E-1 5.53741E-1 5.3675E-1 4.89811E-1 4.47583E-1 5.01324E-1 5.30467E-1 4.7008E-1 4.79103E-1 5.45976E-1 5.43689E-1 4.82092E-1 4.29889E-1 4.97005E-1 5.48957E-1 5.96611E-1 3.99778E-1 3.11289E-1 3.27226E-1 4.0914E-1 5.01936E-1 4.75073E-1 5.13708E-1 5.7392E-1 6.08606E-1 5.62286E-1 5.63421E-1 5.61149E-1 5.26385E-1 5.02661E-1 4.84186E-1 4.55934E-1 4.44842E-1 4.31192E-1 4.33121E-1 3.9933E-1 3.36231E-1 2.9506E-1 2.96632E-1 3.33303E-1 3.93169E-1 4.13322E-1 4.08499E-1 3.84712E-1 3.74858E-1 3.51106E-1 3.48324E-1 3.59938E-1 3.66616E-1 3.9765E-1 3.89933E-1 3.97748E-1 3.88712E-1 3.94659E-1 4.19096E-1 4.12604E-1 3.97133E-1 3.06092E-1 2.70641E-1 2.44411E-1 2.68519E-1 2.68548E-1 2.22321E-1 1.77566E-1 1.90993E-1 2.93291E-1 3.75548E-1 2.96365E-1 1.95424E-1 1.53332E-1 1.38598E-1 1.38884E-1 1.55612E-1 1.63016E-1 1.76501E-1 2.08134E-1 2.13705E-1 2.66252E-1 4.19641E-1 5.71652E-1 6.26283E-1 6.12605E-1 5.86313E-1 5.84761E-1 -9999 -9999 -9999 -9999 -9999 -9999 -9999 -9999 -9999 -9999 -9999 -9999 -9999 -9999 -9999 -9999 -9999 -9999 -9999 -9999 -9999 -9999 -9999 -9999 -9999 -9999 -9999 -9999 -9999 -9999 -9999 -9999 -9999 -9999 -9999 -9999 -9999 -9999 -9999 -9999
-9999 -9999 -9999 -9999 -9999 -9999 -9999 -9999 -9999 -9999 -9999 -9999 -9999 -9999 -9999 -9999 -9999 -9999 -9999 -9999 -9999 -9999 -9999 -9999 -9999 -9999 -9999 -9999 -9999 -9999 -9999 -9999 -9999 -9999 -9999 -9999 -9999 -9999 -9999 -9999 -9999 -9999 -9999 -9999 -9999 -9999 -9999 -9999 -9999 -9999 -9999 -9999 -9999 -9999 -9999 -9999 -9999 -9999 -9999 -9999 -9999 -9999 -9999 -9999 -9999 -9999 -9999 -9999 -9999 -9999 -9999 -9999 -9999 -9999 -9999 2.03296E-1 2.03481E-1 1.86975E-1 1.85255E-1 1.86116E-1 1.86547E-1 1.85002E-1 1.85173E-1 1.84316E-1 1.81007E-1 1.79577E-1 1.77823E-1 1.73704E-1 1.57923E-1 1.74277E-1 1.77581E-1 2.0011E-1 2.43163E-1 2.74457E-1 3.19758E-1 3.20192E-1 2.52717E-1 1.99755E-1 1.94352E-1 1.94887E-1 1.9722E-1 1.97584E-1 2.00123E-1 2.19527E-1 2.21288E-1 2.19922E-1 2.20215E-1 2.20117E-1 2.19922E-1 2.17689E-1 2.3552E-1 2.3552E-1 2.5727E-1 3.01681E-1 4.23978E-1 3.73353E-1 3.96981E-1 4.75733E-1 5.36082E-1 5.88491E-1 6.71042E-1 6.46203E-1 6.48548E-1 6.34457E-1 6.27461E-1 5.99948E-1 5.2328E-1 5.50781E-1 6.31997E-1 6.52611E-1 6.678E-1 6.58704E-1 6.72984E-1 6.41883E-1 6.14285E-1 6.90502E-1 6.27993E-1 5.35058E-1 5.41038E-1 5.86264E-1 6.01103E-1 5.76857E-1 5.574E-1 4.92786E-1 4.92473E-1 5.39079E-1 5.26838E-1 4.53548E-1 5.09365E-1 5.73187E-1 5.7639E-1 4.89691E-1 4.78087E-1 5.76544E-1 6.3938E-1 5.45598E-1 4.21198E-1 4.27715E-1 4.37794E-1 4.89308E-1 5.60301E-1 5.76736E-1 5.69879E-1 6.16117E-1 5.88359E-1 5.37596E-1 5.11405E-1 5.27435E-1 5.14613E-1 4.72755E-1 4.55255E-1 4.62338E-1 4.43444E-1 4.31269E-1 4.4265E-1 3.96833E-1 3.62727E-1 3.18708E-1 3.15303E-1 3.18759E-1 3.67548E-1 3.99514E-1 4.02211E-1 3.87684E-1 3.70944E-1 3.75445E-1 3.93298E-1 4.05596E-1 4.14508E-1 4.13093E-1 3.78196E-1 3.98896E-1 4.24674E-1 4.01238E-1 3.85393E-1 4.00072E-1 3.63995E-1 2.59751E-1 2.37912E-1 2.27973E-1 2.34421E-1 2.19771E-1 2.12523E-1 1.77074E-1 1.96568E-1 2.53429E-1 2.84362E-1 2.58208E-1 1.7741E-1 1.65139E-1 1.96861E-1 2.77542E-1 3.41928E-1 3.88165E-1 2.74795E-1 2.51892E-1 2.31611E-1 2.7914E-1 3.9564E-1 5.65991E-1 6.04476E-1 6.12729E-1 5.85448E-1 -9999 -9999 -9999 -9999 -9999 -9999 -9999 -9999 -9999 -9999 -9999 -9999 -9999 -9999 -9999 -9999 -9999 -9999 -9999 -9999 -9999 -9999 -9999 -9999 -9999 -9999 -9999 -9999 -9999 -9999 -9999 -9999 -9999 -9999 -9999 -9999 -9999 -9999 -9999 -9999 -9999
-9999 -9999 -9999 -9999 -9999 -9999 -9999 -9999 -9999 -9999 -9999 -9999 -9999 -9999 -9999 -9999 -9999 -9999 -9999 -9999 -9999 -9999 -9999 -9999 -9999 -9999 -9999 -9999 -9999 -9999 -9999 -9999 -9999 -9999 -9999 -9999 -9999 -9999 -9999 -9999 -9999 -9999 -9999 -9999 -9999 -9999 -9999 -9999 -9999 -9999 -9999 -9999 -9999 -9999 -9999 -9999 -9999 -9999 -9999 -9999 -9999 -9999 -9999 -9999 -9999 -9999 -9999 -9999 -9999 -9999 -9999 -9999 -9999 -9999 -9999 1.8594E-1 1.8663E-1 1.85169E-1 1.85599E-1 1.8603E-1 1.84573E-1 1.85259E-1 1.85603E-1 1.83211E-1 1.82021E-1 1.80501E-1 1.77743E-1 1.76086E-1 1.74359E-1 1.59978E-1 1.75183E-1 1.78664E-1 1.97933E-1 2.01485E-1 2.46323E-1 2.71526E-1 2.26121E-1 1.96859E-1 1.77257E-1 1.77838E-1 1.932E-1 1.95517E-1 1.98579E-1 2.00853E-1 2.00492E-1 2.01589E-1 2.01956E-1 2.01314E-1 1.99222E-1 2.16335E-1 2.15853E-1 2.15757E-1 2.54674E-1 3.23711E-1 2.98454E-1 3.6223E-1 4.14475E-1 4.54141E-1 4.56527E-1 4.83434E-1 5.63074E-1 6.39976E-1 6.6288E-1 6.3839E-1 6.18753E-1 6.07581E-1 5.13214E-1 5.55306E-1 6.36397E-1 6.53252E-1 6.8891E-1 6.86114E-1 6.87691E-1 6.7333E-1 6.38961E-1 7.04765E-1 6.54949E-1 6.47309E-1 6.2504E-1 6.36495E-1 5.91108E-1 5.73802E-1 5.00974E-1 5.05424E-1 5.73416E-1 5.93284E-1 5.29372E-1 4.55728E-1 5.61287E-1 6.11742E-1 6.21303E-1 5.42909E-1 5.24252E-1 6.44253E-1 6.28985E-1 4.88055E-1 5.09365E-1 5.69296E-1 5.95077E-1 5.74228E-1 5.62551E-1 5.75364E-1 6.14132E-1 6.0058E-1 5.65727E-1 5.32412E-1 4.95966E-1 4.94169E-1 4.98613E-1 4.5373E-1 4.38336E-1 4.27382E-1 4.07526E-1 4.00869E-1 4.01347E-1 3.94014E-1 3.88514E-1 3.80943E-1 3.97462E-1 4.09663E-1 4.00612E-1 3.91749E-1 3.86317E-1 3.70086E-1 3.03884E-1 3.07495E-1 3.28965E-1 3.40221E-1 3.62366E-1 3.73868E-1 3.70552E-1 3.70625E-1 4.0644E-1 3.94743E-1 3.7616E-1 3.87868E-1 3.5232E-1 2.5908E-1 2.31491E-1 2.24569E-1 2.33953E-1 2.60793E-1 2.86833E-1 2.73108E-1 2.12781E-1 2.10959E-1 1.96714E-1 1.85654E-1 1.52736E-1 1.55577E-1 2.64806E-1 4.04911E-1 5.61071E-1 6.50466E-1 5.80323E-1 5.50739E-1 3.70876E-1 4.35786E-1 5.41128E-1 5.59408E-1 6.10223E-1 5.85855E-1 -9999 -9999 -9999 -9999 -9999 -9999 -9999 -9999 -9999 -9999 -9999 -9999 -9999 -9999 -9999 -9999 -9999 -9999 -9999 -9999 -9999 -9999 -9999 -9999 -9999 -9999 -9999 -9999 -9999 -9999 -9999 -9999 -9999 -9999 -9999 -9999 -9999 -9999 -9999 -9999 -9999 -9999
-9999 -9999 -9999 -9999 -9999 -9999 -9999 -9999 -9999 -9999 -9999 -9999 -9999 -9999 -9999 -9999 -9999 -9999 -9999 -9999 -9999 -9999 -9999 -9999 -9999 -9999 -9999 -9999 -9999 -9999 -9999 -9999 -9999 -9999 -9999 -9999 -9999 -9999 -9999 -9999 -9999 -9999 -9999 -9999 -9999 -9999 -9999 -9999 -9999 -9999 -9999 -9999 -9999 -9999 -9999 -9999 -9999 -9999 -9999 -9999 -9999 -9999 -9999 -9999 -9999 -9999 -9999 -9999 -9999 -9999 -9999 -9999 -9999 -9999 -9999 1.85767E-1 1.86803E-1 1.85771E-1 1.86288E-1 1.86375E-1 1.84402E-1 1.84745E-1 1.85345E-1 1.83551E-1 1.82615E-1 1.81683E-1 1.79246E-1 1.78827E-1 1.77494E-1 1.74363E-1 1.74527E-1 1.75513E-1 1.74448E-1 1.76342E-1 1.7984E-1 1.98842E-1 1.95424E-1 1.76676E-1 1.75932E-1 1.74948E-1 1.76184E-1 1.77925E-1 1.96235E-1 1.96598E-1 1.98764E-1 2.0031E-1 2.00948E-1 1.98316E-1 1.97773E-1 1.97322E-1 2.13646E-1 2.13364E-1 2.81803E-1 4.78504E-1 5.03691E-1 3.43605E-1 4.17969E-1 4.47238E-1 4.51462E-1 5.86688E-1 6.62148E-1 6.6145E-1 6.43433E-1 6.49402E-1 6.24443E-1 6.36954E-1 5.56948E-1 5.5877E-1 6.44502E-1 6.58851E-1 6.93109E-1 6.98845E-1 6.62375E-1 6.48182E-1 6.52411E-1 6.85524E-1 6.73501E-1 6.8392E-1 6.71068E-1 6.93002E-1 6.65296E-1 5.78489E-1 4.70622E-1 5.07647E-1 6.18511E-1 6.17101E-1 5.70528E-1 5.61565E-1 5.8661E-1 6.43275E-1 6.06553E-1 5.66741E-1 5.69956E-1 6.68794E-1 6.33245E-1 5.31529E-1 5.76455E-1 6.25434E-1 6.26699E-1 6.20362E-1 6.25669E-1 6.10371E-1 6.06309E-1 5.90897E-1 5.55184E-1 5.40798E-1 5.10214E-1 4.75264E-1 4.63642E-1 4.40556E-1 4.43667E-1 4.34633E-1 4.31331E-1 4.23173E-1 4.14101E-1 4.18642E-1 4.15067E-1 4.01745E-1 4.05921E-1 4.21383E-1 4.14197E-1 4.11459E-1 3.75135E-1 3.2218E-1 2.89816E-1 2.88805E-1 2.80172E-1 2.84701E-1 3.05915E-1 3.06616E-1 3.11759E-1 3.32098E-1 3.57247E-1 3.94009E-1 3.77021E-1 3.71533E-1 3.33571E-1 3.10428E-1 2.53794E-1 2.21403E-1 2.56823E-1 3.35197E-1 4.2847E-1 4.2753E-1 3.40006E-1 3.01074E-1 2.30331E-1 1.67146E-1 1.45019E-1 1.47256E-1 1.94326E-1 3.36745E-1 5.19614E-1 6.5012E-1 4.50624E-1 3.76435E-1 5.5808E-1 6.12231E-1 6.21779E-1 5.83293E-1 5.80948E-1 -9999 -9999 -9999 -9999 -9999 -9999 -9999 -9999 -9999 -9999 -9999 -9999 -9999 -9999 -9999 -9999 -9999 -9999 -9999 -9999 -9999 -9999 -9999 -9999 -9999 -9999 -9999 -9999 -9999 -9999 -9999 -9999 -9999 -9999 -9999 -9999 -9999 -9999 -9999 -9999 -9999 -9999 -9999
-9999 -9999 -9999 -9999 -9999 -9999 -9999 -9999 -9999 -9999 -9999 -9999 -9999 -9999 -9999 -9999 -9999 -9999 -9999 -9999 -9999 -9999 -9999 -9999 -9999 -9999 -9999 -9999 -9999 -9999 -9999 -9999 -9999 -9999 -9999 -9999 -9999 -9999 -9999 -9999 -9999 -9999 -9999 -9999 -9999 -9999 -9999 -9999 -9999 -9999 -9999 -9999 -9999 -9999 -9999 -9999 -9999 -9999 -9999 -9999 -9999 -9999 -9999 -9999 -9999 -9999 -9999 -9999 -9999 -9999 -9999 -9999 -9999 -9999 1.85251E-1 1.8594E-1 1.85341E-1 1.86288E-1 1.8672E-1 1.84745E-1 1.84487E-1 1.84487E-1 1.827E-1 1.83296E-1 1.82785E-1 1.80421E-1 1.80505E-1 1.80589E-1 1.78581E-1 1.77581E-1 1.7642E-1 1.75842E-1 1.73222E-1 1.73059E-1 1.58917E-1 1.58237E-1 1.58768E-1 1.73471E-1 1.74206E-1 1.7372E-1 1.74948E-1 1.76101E-1 1.75858E-1 1.77929E-1 1.80356E-1 1.82639E-1 1.97322E-1 1.8095E-1 1.96692E-1 1.96063E-1 2.09945E-1 2.13459E-1 3.04655E-1 5.3388E-1 5.60198E-1 4.07558E-1 3.75781E-1 4.2324E-1 4.26856E-1 5.35508E-1 6.38695E-1 6.77963E-1 6.41874E-1 6.11731E-1 6.34041E-1 6.47605E-1 6.17868E-1 6.51126E-1 6.78288E-1 6.68247E-1 6.96844E-1 7.05769E-1 6.70545E-1 6.30321E-1 6.95385E-1 6.98234E-1 7.25249E-1 6.95005E-1 7.04115E-1 7.16742E-1 6.90398E-1 5.8402E-1 5.36775E-1 5.74606E-1 6.20124E-1 6.53072E-1 6.1639E-1 6.47203E-1 6.31466E-1 6.38089E-1 6.56584E-1 6.47535E-1 6.44332E-1 6.44572E-1 5.73279E-1 5.78536E-1 6.34252E-1 6.19646E-1 5.83667E-1 5.66766E-1 5.93501E-1 5.96496E-1 5.7641E-1 5.47141E-1 5.20185E-1 4.93309E-1 4.71866E-1 4.68955E-1 4.73639E-1 4.7116E-1 4.84332E-1 4.76831E-1 4.90323E-1 4.57204E-1 4.41306E-1 4.39042E-1 4.418E-1 4.24863E-1 4.15648E-1 4.2164E-1 4.11012E-1 4.10216E-1 3.71649E-1 3.13672E-1 3.21469E-1 3.37311E-1 3.01993E-1 2.7539E-1 2.65188E-1 2.53955E-1 2.54213E-1 2.63603E-1 3.0087E-1 3.38638E-1 3.56985E-1 2.94776E-1 3.35471E-1 3.62635E-1 2.84241E-1 2.11947E-1 2.26198E-1 3.03289E-1 4.33958E-1 5.23993E-1 4.80121E-1 4.61078E-1 4.23403E-1 3.03908E-1 1.92003E-1 1.49402E-1 1.92946E-1 3.16084E-1 3.95654E-1 6.35156E-1 2.62414E-1 2.24589E-1 6.56571E-1 6.35052E-1 5.82096E-1 5.79442E-1 -9999 -9999 -9999 -9999 -9999 -9999 -9999 -9999 -9999 -9999 -9999 -9999 -9999 -9999 -9999 -9999 -9999 -9999 -9999 -9999 -9999 -9999 -9999 -9999 -9999 -9999 -9999 -9999 -9999 -9999 -9999 -9999 -9999 -9999 -9999 -9999 -9999 -9999 -9999 -9999 -9999 -9999 -9999 -9999
-9999 -9999 -9999 -9999 -9999 -9999 -9999 -9999 -9999 -9999 -9999 -9999 -9999 -9999 -9999 -9999 -9999 -9999 -9999 -9999 -9999 -9999 -9999 -9999 -9999 -9999 -9999 -9999 -9999 -9999 -9999 -9999 -9999 -9999 -9999 -9999 -9999 -9999 -9999 -9999 -9999 -9999 -9999 -9999 -9999 -9999 -9999 -9999 -9999 -9999 -9999 -9999 -9999 -9999 -9999 -9999 -9999 -9999 -9999 -9999 -9999 -9999 -9999 -9999 -9999 -9999 -9999 -9999 -9999 -9999 -9999 -9999 -9999 -9999 1.85337E-1 1.8397E-1 1.85341E-1 1.86375E-1 1.84916E-1 1.85173E-1 1.85088E-1 1.82955E-1 1.82955E-1 1.8287E-1 1.827E-1 1.80758E-1 1.80842E-1 1.8194E-1 1.80762E-1 1.80846E-1 1.80004E-1 1.76424E-1 1.75599E-1 1.74694E-1 1.72007E-1 1.71845E-1 1.57329E-1 1.57783E-1 1.57257E-1 1.58924E-1 1.60145E-1 1.75524E-1 1.7446E-1 1.7594E-1 1.7768E-1 1.78266E-1 1.7952E-1 1.80024E-1 1.95974E-1 1.95079E-1 2.08533E-1 2.1184E-1 3.26624E-1 4.80753E-1 5.9348E-1 4.87648E-1 4.85135E-1 5.10198E-1 5.87628E-1 6.30174E-1 6.78964E-1 6.78467E-1 6.72733E-1 6.20013E-1 6.46792E-1 6.44274E-1 6.59039E-1 6.62908E-1 6.96442E-1 6.90592E-1 6.49002E-1 6.87489E-1 6.58215E-1 6.98763E-1 6.93994E-1 7.15243E-1 6.70856E-1 7.00625E-1 6.22846E-1 7.25228E-1 6.3294E-1 6.05128E-1 6.40273E-1 6.19606E-1 6.48662E-1 6.612E-1 6.58519E-1 6.7918E-1 6.78185E-1 6.72228E-1 6.47822E-1 6.26674E-1 5.97404E-1 6.3155E-1 6.20932E-1 6.31013E-1 6.32232E-1 5.84812E-1 5.59578E-1 5.15819E-1 5.43572E-1 5.76736E-1 5.50229E-1 5.37052E-1 5.05044E-1 4.82506E-1 4.86608E-1 4.80133E-1 5.08745E-1 5.08164E-1 5.17753E-1 5.25811E-1 5.24374E-1 5.09467E-1 4.79445E-1 4.80867E-1 4.73971E-1 4.65736E-1 4.504E-1 4.44525E-1 4.21027E-1 3.91453E-1 3.77216E-1 3.04834E-1 3.24173E-1 3.75506E-1 3.74156E-1 3.239E-1 2.81375E-1 2.57237E-1 2.88995E-1 3.15479E-1 3.14165E-1 2.8374E-1 2.83026E-1 2.59923E-1 3.35221E-1 3.91975E-1 3.07967E-1 2.21942E-1 1.98671E-1 2.21941E-1 3.1622E-1 4.82973E-1 5.4463E-1 5.75818E-1 6.06623E-1 5.47938E-1 3.45874E-1 1.80395E-1 2.02778E-1 3.81832E-1 5.50635E-1 6.28869E-1 6.74595E-1 5.76742E-1 5.96704E-1 6.35441E-1 5.80617E-1 -9999 -9999 -9999 -9999 -9999 -9999 -9999 -9999 -9999 -9999 -9999 -9999 -9999 -9999 -9999 -9999 -9999 -9999 -9999 -9999 -9999 -9999 -9999 -9999 -9999 -9999 -9999 -9999 -9999 -9999 -9999 -9999 -9999 -9999 -9999 -9999 -9999 -9999 -9999 -9999 -9999 -9999 -9999 -9999 -9999
-9999 -9999 -9999 -9999 -9999 -9999 -9999 -9999 -9999 -9999 -9999 -9999 -9999 -9999 -9999 -9999 -9999 -9999 -9999 -9999 -9999 -9999 -9999 -9999 -9999 -9999 -9999 -9999 -9999 -9999 -9999 -9999 -9999 -9999 -9999 -9999 -9999 -9999 -9999 -9999 -9999 -9999 -9999 -9999 -9999 -9999 -9999 -9999 -9999 -9999 -9999 -9999 -9999 -9999 -9999 -9999 -9999 -9999 -9999 -9999 -9999 -9999 -9999 -9999 -9999 -9999 -9999 -9999 -9999 -9999 -9999 -9999 -9999 1.8663E-1 1.86198E-1 1.84655E-1 1.85685E-1 1.86807E-1 1.85689E-1 1.85775E-1 1.85775E-1 1.84149E-1 1.83978E-1 1.83551E-1 1.81433E-1 1.81348E-1 1.81771E-1 1.81099E-1 1.83304E-1 1.85443E-1 1.84503E-1 1.84589E-1 1.84503E-1 1.83222E-1 1.79341E-1 1.77589E-1 1.7552E-1 1.57635E-1 1.57559E-1 1.73475E-1 1.60989E-1 1.59766E-1 1.60302E-1 1.60915E-1 1.76353E-1 1.75861E-1 1.77683E-1 1.79269E-1 1.949E-1 1.91357E-1 2.07502E-1 2.30339E-1 2.8218E-1 3.83756E-1 4.35364E-1 4.60782E-1 5.64671E-1 5.64439E-1 5.55758E-1 6.3159E-1 6.83898E-1 6.66535E-1 6.48155E-1 6.00106E-1 6.67138E-1 6.84469E-1 6.93176E-1 6.86632E-1 6.9794E-1 6.46635E-1 6.71425E-1 6.91263E-1 6.96568E-1 6.8176E-1 5.7224E-1 6.21935E-1 5.97432E-1 7.1858E-1 5.19966E-1 7.2221E-1 6.15713E-1 6.46395E-1 6.9173E-1 6.83842E-1 6.62524E-1 6.8571E-1 6.94487E-1 6.6844E-1 6.74909E-1 6.07541E-1 5.75493E-1 5.72272E-1 5.69814E-1 6.12452E-1 6.44907E-1 6.37155E-1 5.9055E-1 5.69866E-1 4.64174E-1 3.89828E-1 4.64808E-1 5.4726E-1 5.36123E-1 5.16672E-1 4.62693E-1 4.63808E-1 5.24435E-1 5.29728E-1 5.28561E-1 5.40512E-1 5.34068E-1 5.18338E-1 5.05309E-1 5.06335E-1 5.15773E-1 4.86833E-1 4.84172E-1 4.49855E-1 4.14221E-1 4.14399E-1 4.18176E-1 3.98046E-1 3.47234E-1 2.79693E-1 2.9338E-1 3.63428E-1 4.09462E-1 3.90007E-1 3.32516E-1 3.09938E-1 3.6272E-1 4.15753E-1 3.79747E-1 2.8673E-1 2.51129E-1 2.65503E-1 3.39776E-1 4.01306E-1 3.55082E-1 2.73433E-1 2.3083E-1 2.10469E-1 2.54643E-1 3.68446E-1 5.52023E-1 6.04003E-1 6.28327E-1 6.5924E-1 6.14127E-1 4.10788E-1 3.41454E-1 4.87398E-1 6.25421E-1 6.62921E-1 5.60769E-1 4.60326E-1 5.52371E-1 5.83876E-1 -9999 -9999 -9999 -9999 -9999 -9999 -9999 -9999 -9999 -9999 -9999 -9999 -9999 -9999 -9999 -9999 -9999 -9999 -9999 -9999 -9999 -9999 -9999 -9999 -9999 -9999 -9999 -9999 -9999 -9999 -9999 -9999 -9999 -9999 -9999 -9999 -9999 -9999 -9999 -9999 -9999 -9999 -9999 -9999 -9999 -9999
-9999 -9999 -9999 -9999 -9999 -9999 -9999 -9999 -9999 -9999 -9999 -9999 -9999 -9999 -9999 -9999 -9999 -9999 -9999 -9999 -9999 -9999 -9999 -9999 -9999 -9999 -9999 -9999 -9999 -9999 -9999 -9999 -9999 -9999 -9999 -9999 -9999 -9999 -9999 -9999 -9999 -9999 -9999 -9999 -9999 -9999 -9999 -9999 -9999 -9999 -9999 -9999 -9999 -9999 -9999 -9999 -9999 -9999 -9999 -9999 -9999 -9999 -9999 -9999 -9999 -9999 -9999 -9999 -9999 -9999 -9999 -9999 2.05332E-1 1.88625E-1 1.85857E-1 1.85857E-1 1.8672E-1 1.85689E-1 1.86638E-1 1.87157E-1 1.85092E-1 1.8492E-1 1.84577E-1 1.8228E-1 1.8228E-1 1.82364E-1 1.83129E-1 1.82708E-1 1.85014E-1 1.90218E-1 2.11081E-1 2.16051E-1 2.54336E-1 2.31346E-1 2.27223E-1 2.05641E-1 1.82975E-1 1.62764E-1 1.5961E-1 1.60068E-1 1.60455E-1 1.7627E-1 1.61685E-1 1.61531E-1 1.5977E-1 1.60228E-1 1.76109E-1 1.781E-1 1.77106E-1 1.92947E-1 2.10512E-1 2.95365E-1 4.06142E-1 4.59377E-1 4.07938E-1 3.82493E-1 4.59012E-1 5.8117E-1 6.55363E-1 6.56096E-1 6.87872E-1 6.77719E-1 6.43647E-1 5.47814E-1 6.56418E-1 6.85253E-1 7.00892E-1 6.94151E-1 6.44679E-1 5.958E-1 6.95292E-1 6.97915E-1 6.84021E-1 6.83749E-1 4.92103E-1 5.43457E-1 5.69391E-1 7.12288E-1 4.13334E-1 6.66052E-1 6.7866E-1 7.10532E-1 7.08307E-1 7.19488E-1 7.07883E-1 6.99508E-1 6.73357E-1 6.13424E-1 6.52959E-1 6.35852E-1 5.84446E-1 4.1304E-1 4.09116E-1 5.88415E-1 6.32638E-1 6.29491E-1 5.93638E-1 5.18861E-1 3.4597E-1 3.00402E-1 3.79417E-1 5.02961E-1 5.49658E-1 5.06604E-1 4.05319E-1 4.25885E-1 5.20261E-1 5.53702E-1 5.46157E-1 5.39653E-1 5.05264E-1 4.78026E-1 4.69602E-1 4.93373E-1 4.88801E-1 4.40834E-1 4.47886E-1 4.38676E-1 4.05046E-1 4.03473E-1 3.97928E-1 3.83367E-1 3.51016E-1 3.30238E-1 3.2766E-1 3.84085E-1 4.25654E-1 4.44486E-1 4.00421E-1 3.83582E-1 4.16557E-1 4.42868E-1 3.8735E-1 2.84683E-1 2.3282E-1 2.37574E-1 2.8448E-1 3.56183E-1 4.00994E-1 3.59765E-1 2.87657E-1 2.18099E-1 2.36919E-1 2.76554E-1 3.25997E-1 4.19452E-1 5.72979E-1 5.97822E-1 6.69355E-1 6.68222E-1 5.65424E-1 5.80357E-1 5.55967E-1 5.60979E-1 4.42908E-1 4.38825E-1 5.84299E-1 5.84744E-1 -9999 -9999 -9999 -9999 -9999 -9999 -9999 -9999 -9999 -9999 -9999 -9999 -9999 -9999 -9999 -9999 -9999 -9999 -9999 -9999 -9999 -9999 -9999 -9999 -9999 -9999 -9999 -9999 -9999 -9999 -9999 -9999 -9999 -9999 -9999 -9999 -9999 -9999 -9999 -9999 -9999 -9999 -9999 -9999 -9999 -9999
-9999 -9999 -9999 -9999 -9999 -9999 -9999 -9999 -9999 -9999 -9999 -9999 -9999 -9999 -9999 -9999 -9999 -9999 -9999 -9999 -9999 -9999 -9999 -9999 -9999 -9999 -9999 -9999 -9999 -9999 -9999 -9999 -9999 -9999 -9999 -9999 -9999 -9999 -9999 -9999 -9999 -9999 -9999 -9999 -9999 -9999 -9999 -9999 -9999 -9999 -9999 -9999 -9999 -9999 -9999 -9999 -9999 -9999 -9999 -9999 -9999 -9999 -9999 -9999 -9999 -9999 -9999 -9999 -9999 -9999 -9999 2.05611E-1 1.89497E-1 1.89148E-1 1.86893E-1 1.87499E-1 1.88281E-1 1.86811E-1 1.87503E-1 1.88111E-1 1.86038E-1 1.85263E-1 1.84834E-1 1.82959E-1 1.68013E-1 1.68331E-1 1.6754E-1 1.83901E-1 1.85787E-1 1.90222E-1 2.16923E-1 2.37151E-1 2.75359E-1 2.74983E-1 2.74232E-1 2.53014E-1 2.49029E-1 1.86403E-1 1.63619E-1 1.59919E-1 1.61608E-1 1.63467E-1 1.63545E-1 1.61303E-1 1.60688E-1 1.60152E-1 1.7512E-1 1.757E-1 1.96696E-1 2.37786E-1 2.81227E-1 3.10007E-1 3.33283E-1 4.07103E-1 4.07431E-1 4.58388E-1 4.50037E-1 5.02252E-1 5.54826E-1 6.55907E-1 6.85233E-1 6.65396E-1 6.6697E-1 5.24044E-1 5.50836E-1 6.37511E-1 6.75066E-1 6.91889E-1 5.96305E-1 6.37055E-1 7.03351E-1 6.89895E-1 6.90253E-1 7.11006E-1 7.06309E-1 7.0861E-1 7.05242E-1 7.14044E-1 7.16925E-1 6.93144E-1 7.07866E-1 7.25677E-1 6.92978E-1 7.00322E-1 6.62234E-1 6.25564E-1 6.10147E-1 5.70302E-1 6.16476E-1 6.13794E-1 5.29963E-1 3.222E-1 3.12428E-1 4.87588E-1 6.16996E-1 6.22599E-1 5.75306E-1 4.27339E-1 2.94431E-1 3.00891E-1 4.22009E-1 5.85629E-1 5.75633E-1 4.96505E-1 3.97069E-1 4.59637E-1 5.3916E-1 5.67332E-1 5.14861E-1 5.00617E-1 5.06671E-1 4.78713E-1 4.54004E-1 4.69488E-1 4.70987E-1 4.44618E-1 4.09197E-1 4.12215E-1 3.91166E-1 3.97736E-1 3.83531E-1 3.67597E-1 3.96062E-1 4.25813E-1 4.19958E-1 4.68394E-1 4.48433E-1 4.48589E-1 4.57152E-1 4.47796E-1 4.5285E-1 4.44605E-1 3.90453E-1 2.95989E-1 2.46844E-1 2.16378E-1 2.22814E-1 2.77722E-1 3.85876E-1 4.48239E-1 3.39694E-1 2.21254E-1 1.96352E-1 1.95899E-1 1.9713E-1 2.15632E-1 3.33916E-1 4.23483E-1 4.30892E-1 4.47093E-1 5.12084E-1 4.69674E-1 3.80049E-1 3.87878E-1 3.7506E-1 4.8946E-1 5.75317E-1 5.82937E-1 -9999 -9999 -9999 -9999 -9999 -9999 -9999 -9999 -9999 -9999 -9999 -9999 -9999 -9999 -9999 -9999 -9999 -9999 -9999 -9999 -9999 -9999 -9999 -9999 -9999 -9999 -9999 -9999 -9999 -9999 -9999 -9999 -9999 -9999 -9999 -9999 -9999 -9999 -9999 -9999 -9999 -9999 -9999 -9999 -9999 -9999
-9999 -9999 -9999 -9999 -9999 -9999 -9999 -9999 -9999 -9999 -9999 -9999 -9999 -9999 -9999 -9999 -9999 -9999 -9999 -9999 -9999 -9999 -9999 -9999 -9999 -9999 -9999 -9999 -9999 -9999 -9999 -9999 -9999 -9999 -9999 -9999 -9999 -9999 -9999 -9999 -9999 -9999 -9999 -9999 -9999 -9999 -9999 -9999 -9999 -9999 -9999 -9999 -9999 -9999 -9999 -9999 -9999 -9999 -9999 -9999 -9999 -9999 -9999 -9999 -9999 -9999 -9999 -9999 -9999 -9999 -9999 1.88103E-1 1.88364E-1 1.86461E-1 1.87412E-1 1.89239E-1 1.88198E-1 1.88459E-1 1.88372E-1 1.86642E-1 1.86728E-1 1.86124E-1 1.83726E-1 1.83726E-1 1.6865E-1 1.67223E-1 1.68176E-1 1.69053E-1 1.86046E-1 1.90397E-1 2.35487E-1 2.77973E-1 2.98459E-1 2.98986E-1 3.20998E-1 3.16954E-1 2.71619E-1 2.29333E-1 1.84169E-1 1.62149E-1 1.62536E-1 1.796E-1 1.78684E-1 1.7835E-1 1.77268E-1 1.75779E-1 1.7316E-1 1.76443E-1 2.18567E-1 3.27846E-1 3.76904E-1 4.08064E-1 2.89043E-1 3.33492E-1 4.32456E-1 4.76661E-1 5.55085E-1 5.80405E-1 6.05345E-1 6.55481E-1 6.7849E-1 6.87381E-1 6.79522E-1 5.54453E-1 6.06223E-1 6.65553E-1 6.79043E-1 6.86682E-1 6.14192E-1 6.31091E-1 6.37006E-1 6.38085E-1 7.06586E-1 6.57567E-1 6.30163E-1 6.77165E-1 6.31091E-1 6.83231E-1 7.25802E-1 7.27301E-1 7.17906E-1 7.1302E-1 6.66677E-1 6.687E-1 6.61692E-1 5.41997E-1 4.39923E-1 5.01024E-1 6.07069E-1 5.75978E-1 4.04166E-1 2.84206E-1 2.80178E-1 4.11881E-1 6.16086E-1 6.05876E-1 5.55872E-1 3.61327E-1 2.85342E-1 3.73336E-1 5.51431E-1 6.10589E-1 5.71252E-1 4.62021E-1 4.11661E-1 5.05526E-1 5.69158E-1 5.63789E-1 5.25319E-1 4.8874E-1 4.74955E-1 4.66927E-1 4.48012E-1 4.56302E-1 4.55582E-1 4.41938E-1 3.99151E-1 3.71456E-1 3.30993E-1 3.13485E-1 3.12076E-1 3.52486E-1 4.03588E-1 4.48314E-1 4.62925E-1 5.01697E-1 4.94794E-1 4.55696E-1 4.62169E-1 4.79252E-1 4.54729E-1 4.06978E-1 3.81285E-1 3.26017E-1 2.79116E-1 2.26156E-1 2.22467E-1 2.62772E-1 3.82586E-1 4.74946E-1 3.5921E-1 2.2664E-1 2.05236E-1 2.17142E-1 2.2709E-1 2.46087E-1 2.99489E-1 2.69588E-1 2.39382E-1 2.8555E-1 3.71419E-1 3.25931E-1 2.73142E-1 3.19391E-1 4.44394E-1 5.85774E-1 5.76204E-1 5.81611E-1 -9999 -9999 -9999 -9999 -9999 -9999 -9999 -9999 -9999 -9999 -9999 -9999 -9999 -9999 -9999 -9999 -9999 -9999 -9999 -9999 -9999 -9999 -9999 -9999 -9999 -9999 -9999 -9999 -9999 -9999 -9999 -9999 -9999 -9999 -9999 -9999 -9999 -9999 -9999 -9999 -9999 -9999 -9999 -9999 -9999 -9999
-9999 -9999 -9999 -9999 -9999 -9999 -9999 -9999 -9999 -9999 -9999 -9999 -9999 -9999 -9999 -9999 -9999 -9999 -9999 -9999 -9999 -9999 -9999 -9999 -9999 -9999 -9999 -9999 -9999 -9999 -9999 -9999 -9999 -9999 -9999 -9999 -9999 -9999 -9999 -9999 -9999 -9999 -9999 -9999 -9999 -9999 -9999 -9999 -9999 -9999 -9999 -9999 -9999 -9999 -9999 -9999 -9999 -9999 -9999 -9999 -9999 -9999 -9999 -9999 -9999 -9999 -9999 -9999 -9999 1.87145E-1 1.86112E-1 1.86975E-1 1.87755E-1 1.86375E-1 1.87586E-1 1.90026E-1 1.89331E-1 1.89593E-1 1.89331E-1 1.87941E-1 1.87854E-1 1.87594E-1 1.69931E-1 1.6953E-1 1.6937E-1 1.67778E-1 1.67937E-1 1.68415E-1 1.68498E-1 1.89697E-1 2.35204E-1 2.75067E-1 2.98767E-1 3.22691E-1 3.95373E-1 3.42555E-1 2.73301E-1 2.313E-1 1.87531E-1 1.80188E-1 1.63935E-1 1.80524E-1 1.80108E-1 1.80192E-1 1.78851E-1 1.77102E-1 1.74467E-1 1.78437E-1 2.40479E-1 2.84191E-1 3.60123E-1 3.84549E-1 3.83508E-1 4.07836E-1 3.99925E-1 4.51489E-1 5.56301E-1 5.81553E-1 6.30663E-1 6.78279E-1 7.0223E-1 7.08308E-1 6.82413E-1 5.625E-1 6.51945E-1 7.11459E-1 6.97676E-1 6.64018E-1 5.57322E-1 6.47633E-1 6.05036E-1 7.06963E-1 6.61418E-1 7.06868E-1 7.11298E-1 7.15241E-1 7.18605E-1 7.11445E-1 7.11146E-1 6.94116E-1 6.82858E-1 7.12863E-1 6.75254E-1 6.27721E-1 6.10249E-1 4.75673E-1 3.89144E-1 4.39125E-1 4.32626E-1 3.69881E-1 2.60125E-1 2.20915E-1 2.50992E-1 3.19808E-1 4.55087E-1 5.08721E-1 4.50407E-1 3.74958E-1 3.41579E-1 4.22829E-1 5.97097E-1 6.07002E-1 5.54383E-1 4.37691E-1 4.81876E-1 5.63858E-1 5.7671E-1 5.48156E-1 4.98596E-1 4.79087E-1 4.6094E-1 4.47921E-1 4.41835E-1 4.41254E-1 4.21217E-1 4.13931E-1 4.01914E-1 3.46425E-1 3.05129E-1 3.01915E-1 3.16127E-1 3.73945E-1 4.02655E-1 4.05248E-1 4.47611E-1 5.12795E-1 5.24429E-1 4.69399E-1 4.51546E-1 4.88183E-1 4.65938E-1 4.28588E-1 4.13461E-1 3.56759E-1 3.0547E-1 2.66456E-1 2.58147E-1 3.2409E-1 4.50133E-1 4.60588E-1 3.08504E-1 2.04258E-1 1.96195E-1 2.32222E-1 2.72141E-1 3.02359E-1 2.42082E-1 1.73869E-1 1.70377E-1 2.12638E-1 2.53939E-1 2.47425E-1 2.69033E-1 4.20836E-1 5.61414E-1 5.73173E-1 5.83981E-1 5.81152E-1 -9999 -9999 -9999 -9999 -9999 -9999 -9999 -9999 -9999 -9999 -9999 -9999 -9999 -9999 -9999 -9999 -9999 -9999 -9999 -9999 -9999 -9999 -9999 -9999 -9999 -9999 -9999 -9999 -9999 -9999 -9999 -9999 -9999 -9999 -9999 -9999 -9999 -9999 -9999 -9999 -9999 -9999 -9999 -9999 -9999 -9999
-9999 -9999 -9999 -9999 -9999 -9999 -9999 -9999 -9999 -9999 -9999 -9999 -9999 -9999 -9999 -9999 -9999 -9999 -9999 -9999 -9999 -9999 -9999 -9999 -9999 -9999 -9999 -9999 -9999 -9999 -9999 -9999 -9999 -9999 -9999 -9999 -9999 -9999 -9999 -9999 -9999 -9999 -9999 -9999 -9999 -9999 -9999 -9999 -9999 -9999 -9999 -9999 -9999 -9999 -9999 -9999 -9999 -9999 -9999 -9999 -9999 -9999 -9999 -9999 -9999 -9999 -9999 -9999 1.86885E-1 1.87665E-1 1.86457E-1 1.87495E-1 1.86288E-1 1.8698E-1 1.88455E-1 1.88198E-1 1.89505E-1 1.89593E-1 1.87767E-1 1.8855E-1 1.88986E-1 1.86905E-1 1.71381E-1 1.713E-1 1.69133E-1 1.68654E-1 1.68096E-1 1.66277E-1 1.67941E-1 1.88911E-1 2.15185E-1 2.53707E-1 2.97626E-1 3.22164E-1 3.92879E-1 3.67971E-1 2.95971E-1 2.49106E-1 2.09299E-1 1.83917E-1 1.80609E-1 1.79604E-1 1.81203E-1 1.81964E-1 1.80697E-1 1.76609E-1 1.76526E-1 2.14896E-1 2.61844E-1 3.1168E-1 3.124E-1 3.36036E-1 4.09457E-1 4.35004E-1 4.78569E-1 5.31053E-1 5.83108E-1 6.56923E-1 6.56923E-1 6.98845E-1 6.94929E-1 6.51694E-1 6.78243E-1 6.1299E-1 6.68532E-1 7.12653E-1 5.1044E-1 4.72805E-1 5.23163E-1 6.26175E-1 6.59615E-1 6.94012E-1 7.06229E-1 6.98444E-1 7.05421E-1 7.06204E-1 7.03576E-1 7.10512E-1 6.87784E-1 6.9762E-1 7.04603E-1 6.99229E-1 6.99757E-1 6.52501E-1 5.6288E-1 4.15721E-1 3.35898E-1 3.63726E-1 3.31015E-1 2.4023E-1 2.05364E-1 2.41652E-1 3.19739E-1 3.94788E-1 3.92704E-1 3.87241E-1 4.2886E-1 4.70359E-1 4.68298E-1 5.2548E-1 6.27011E-1 5.95836E-1 5.14554E-1 5.05866E-1 5.68471E-1 6.06921E-1 5.86071E-1 5.39097E-1 5.03525E-1 4.97732E-1 4.86543E-1 4.72568E-1 4.63642E-1 4.66059E-1 4.31271E-1 4.28215E-1 4.08559E-1 3.97999E-1 3.15797E-1 3.10403E-1 3.39286E-1 4.11744E-1 4.63772E-1 4.33116E-1 4.55168E-1 5.38222E-1 5.53368E-1 4.87817E-1 4.69308E-1 4.93299E-1 4.90224E-1 4.73807E-1 4.71131E-1 3.94277E-1 3.37523E-1 3.243E-1 3.7168E-1 4.50488E-1 4.96121E-1 4.29801E-1 2.93111E-1 2.08073E-1 1.95899E-1 2.10292E-1 2.41657E-1 2.31093E-1 1.71681E-1 1.71289E-1 2.22778E-1 2.50849E-1 2.11741E-1 2.13299E-1 3.02939E-1 4.73318E-1 6.08819E-1 6.07711E-1 5.82529E-1 5.81178E-1 5.53772E-1 -9999 -9999 -9999 -9999 -9999 -9999 -9999 -9999 -9999 -9999 -9999 -9999 -9999 -9999 -9999 -9999 -9999 -9999 -9999 -9999 -9999 -9999 -9999 -9999 -9999 -9999 -9999 -9999 -9999 -9999 -9999 -9999 -9999 -9999 -9999 -9999 -9999 -9999 -9999 -9999 -9999 -9999 -9999 -9999 -9999
-9999 -9999 -9999 -9999 -9999 -9999 -9999 -9999 -9999 -9999 -9999 -9999 -9999 -9999 -9999 -9999 -9999 -9999 -9999 -9999 -9999 -9999 -9999 -9999 -9999 -9999 -9999 -9999 -9999 -9999 -9999 -9999 -9999 -9999 -9999 -9999 -9999 -9999 -9999 -9999 -9999 -9999 -9999 -9999 -9999 -9999 -9999 -9999 -9999 -9999 -9999 -9999 -9999 -9999 -9999 -9999 -9999 -9999 -9999 -9999 -9999 -9999 -9999 -9999 -9999 -9999 -9999 1.87145E-1 1.88186E-1 1.87322E-1 1.88277E-1 1.89235E-1 1.87586E-1 1.88194E-1 1.89152E-1 1.88546E-1 1.89331E-1 1.89418E-1 1.87767E-1 1.8855E-1 1.89335E-1 1.72515E-1 1.7284E-1 1.73247E-1 1.71142E-1 1.70256E-1 1.69053E-1 1.66751E-1 1.67861E-1 1.7236E-1 2.10045E-1 4.96871E-2 2.74524E-1 2.74051E-1 3.20344E-1 3.93329E-1 3.19614E-1 2.70342E-1 2.10758E-1 1.87012E-1 1.81034E-1 1.80865E-1 1.81879E-1 1.82473E-1 1.9553E-1 1.93302E-1 1.93213E-1 2.16823E-1 2.89129E-1 2.90552E-1 3.12805E-1 3.36153E-1 3.60461E-1 4.02366E-1 4.53774E-1 5.32331E-1 5.84304E-1 6.35603E-1 7.03696E-1 6.90318E-1 6.96349E-1 6.01189E-1 6.87493E-1 6.99469E-1 7.15314E-1 5.64632E-1 4.98186E-1 6.27506E-1 6.84659E-1 7.11814E-1 7.18306E-1 7.15753E-1 6.85853E-1 7.09217E-1 7.10016E-1 7.09628E-1 7.07811E-1 7.21726E-1 7.10426E-1 7.10975E-1 6.92896E-1 6.76218E-1 6.94272E-1 6.76815E-1 6.3019E-1 4.84875E-1 3.7724E-1 3.28979E-1 2.92129E-1 2.12554E-1 2.17416E-1 3.2171E-1 4.8757E-1 6.41764E-1 5.93506E-1 4.82792E-1 5.23278E-1 5.89993E-1 5.62154E-1 5.99438E-1 6.28563E-1 5.74378E-1 5.52941E-1 5.73712E-1 6.11731E-1 5.9617E-1 5.65389E-1 5.57932E-1 5.41032E-1 5.2574E-1 5.25505E-1 5.01113E-1 4.932E-1 4.87122E-1 4.56025E-1 4.49552E-1 4.40574E-1 4.02355E-1 3.3435E-1 3.06812E-1 3.27124E-1 3.9099E-1 4.77205E-1 4.97129E-1 4.79102E-1 5.17695E-1 5.819E-1 5.00345E-1 4.83337E-1 5.43778E-1 4.90486E-1 5.10626E-1 5.24718E-1 4.58801E-1 4.78144E-1 4.47083E-1 5.2995E-1 5.45343E-1 4.72368E-1 3.70095E-1 2.93926E-1 2.4535E-1 1.93193E-1 1.93386E-1 2.08882E-1 1.96315E-1 1.90532E-1 2.5658E-1 4.21989E-1 4.4879E-1 3.52022E-1 2.43025E-1 3.3173E-1 4.45116E-1 6.25645E-1 5.81008E-1 5.81382E-1 5.80693E-1 5.79851E-1 -9999 -9999 -9999 -9999 -9999 -9999 -9999 -9999 -9999 -9999 -9999 -9999 -9999 -9999 -9999 -9999 -9999 -9999 -9999 -9999 -9999 -9999 -9999 -9999 -9999 -9999 -9999 -9999 -9999 -9999 -9999 -9999 -9999 -9999 -9999 -9999 -9999 -9999 -9999 -9999 -9999 -9999 -9999 -9999 -9999
-9999 -9999 -9999 -9999 -9999 -9999 -9999 -9999 -9999 -9999 -9999 -9999 -9999 -9999 -9999 -9999 -9999 -9999 -9999 -9999 -9999 -9999 -9999 -9999 -9999 -9999 -9999 -9999 -9999 -9999 -9999 -9999 -9999 -9999 -9999 -9999 -9999 -9999 -9999 -9999 -9999 -9999 -9999 -9999 -9999 -9999 -9999 -9999 -9999 -9999 -9999 -9999 -9999 -9999 -9999 -9999 -9999 -9999 -9999 -9999 -9999 -9999 -9999 -9999 -9999 -9999 1.86885E-1 1.88099E-1 1.89231E-1 1.88364E-1 1.89235E-1 1.88194E-1 1.88716E-1 1.89152E-1 1.8759E-1 1.88894E-1 1.89768E-1 1.88115E-1 1.88376E-1 1.7357E-1 1.72596E-1 1.73247E-1 1.74146E-1 1.72763E-1 1.72275E-1 1.71465E-1 1.68498E-1 1.67782E-1 1.67861E-1 1.68901E-1 3.86866E-2 4.43946E-2 4.97118E-2 2.5217E-1 2.96867E-1 3.68922E-1 3.4129E-1 2.71708E-1 2.29393E-1 1.89359E-1 1.82558E-1 1.82303E-1 1.82388E-1 1.8028E-1 1.9544E-1 1.93746E-1 1.93657E-1 2.0494E-1 2.68921E-1 3.85095E-1 3.85517E-1 3.61162E-1 4.28447E-1 4.54761E-1 5.33453E-1 5.59815E-1 6.12009E-1 7.08761E-1 6.83253E-1 6.87711E-1 6.747E-1 4.94761E-1 4.95363E-1 5.14288E-1 5.38722E-1 4.53915E-1 6.30826E-1 6.13646E-1 7.08174E-1 6.92757E-1 7.00119E-1 7.19706E-1 7.03268E-1 7.15603E-1 7.09951E-1 7.12126E-1 7.18139E-1 7.27788E-1 4.07155E-1 5.38723E-1 7.39976E-1 6.83415E-1 6.58498E-1 6.65536E-1 6.33467E-1 4.68428E-1 3.59846E-1 3.25774E-1 3.22319E-1 2.56735E-1 2.35097E-1 3.54512E-1 5.52935E-1 6.99567E-1 6.59039E-1 6.44397E-1 6.15119E-1 6.23844E-1 5.90943E-1 6.35653E-1 6.12328E-1 5.94851E-1 5.88509E-1 6.10436E-1 6.19739E-1 5.86922E-1 5.90536E-1 5.94555E-1 5.70648E-1 5.39288E-1 5.38663E-1 5.28992E-1 5.30664E-1 5.15475E-1 4.9099E-1 4.8184E-1 4.52932E-1 4.07312E-1 4.18385E-1 4.06818E-1 3.9406E-1 4.28086E-1 4.84767E-1 5.07686E-1 5.09919E-1 5.49091E-1 5.55411E-1 4.89423E-1 4.81113E-1 5.80259E-1 5.39687E-1 5.15703E-1 5.46894E-1 5.33514E-1 5.94942E-1 5.72173E-1 6.18559E-1 5.96225E-1 4.74691E-1 3.54518E-1 3.42862E-1 2.98733E-1 2.11501E-1 1.68077E-1 1.82467E-1 2.40529E-1 3.47639E-1 4.04793E-1 5.83788E-1 6.06303E-1 4.76983E-1 2.86467E-1 3.68749E-1 4.88874E-1 5.98584E-1 5.78915E-1 5.798E-1 5.79774E-1 5.79928E-1 5.54083E-1 -9999 -9999 -9999 -9999 -9999 -9999 -9999 -9999 -9999 -9999 -9999 -9999 -9999 -9999 -9999 -9999 -9999 -9999 -9999 -9999 -9999 -9999 -9999 -9999 -9999 -9999 -9999 -9999 -9999 -9999 -9999 -9999 -9999 -9999 -9999 -9999 -9999 -9999 -9999 -9999 -9999 -9999 -9999 -9999
-9999 -9999 -9999 -9999 -9999 -9999 -9999 -9999 -9999 -9999 -9999 -9999 -9999 -9999 -9999 -9999 -9999 -9999 -9999 -9999 -9999 -9999 -9999 -9999 -9999 -9999 -9999 -9999 -9999 -9999 -9999 -9999 -9999 -9999 -9999 -9999 -9999 -9999 -9999 -9999 -9999 -9999 -9999 -9999 -9999 -9999 -9999 -9999 -9999 -9999 -9999 -9999 -9999 -9999 -9999 -9999 -9999 -9999 -9999 -9999 -9999 -9999 -9999 -9999 -9999 1.86799E-1 1.87578E-1 1.89231E-1 1.88451E-1 1.89148E-1 1.9011E-1 1.88716E-1 1.89152E-1 1.89414E-1 1.88111E-1 1.89331E-1 1.90469E-1 1.88811E-1 1.8951E-1 1.74634E-1 1.73329E-1 1.74146E-1 1.75048E-1 1.73659E-1 1.72925E-1 1.72113E-1 1.69297E-1 1.68578E-1 1.681E-1 1.6723E-1 1.70103E-1 3.87289E-2 3.9673E-2 4.92699E-2 2.95688E-1 3.65716E-1 3.91089E-1 3.16531E-1 2.30432E-1 1.90151E-1 1.83835E-1 1.82728E-1 1.82388E-1 1.79944E-1 1.94904E-1 1.93835E-1 1.93746E-1 2.2172E-1 3.11298E-1 3.84252E-1 3.3655E-1 3.7733E-1 4.28652E-1 1.49352E-1 1.78087E-1 2.11116E-1 7.00959E-1 6.86677E-1 6.47474E-1 7.08826E-1 6.03046E-1 4.14889E-1 4.28187E-1 5.12011E-1 7.08148E-1 5.35215E-1 7.07324E-1 7.14322E-1 7.18516E-1 7.00935E-1 6.81493E-1 6.66145E-1 7.08993E-1 7.20656E-1 7.11567E-1 7.13958E-1 7.23159E-1 7.26624E-1 4.04729E-1 4.83383E-1 4.33762E-1 6.64435E-1 6.68277E-1 6.41867E-1 5.60228E-1 4.63827E-1 4.0898E-1 4.02541E-1 4.38852E-1 4.15323E-1 3.82035E-1 4.40985E-1 5.87844E-1 6.72834E-1 7.10716E-1 6.25304E-1 6.46825E-1 6.24395E-1 6.2351E-1 6.34201E-1 6.34298E-1 6.23387E-1 6.2351E-1 6.15547E-1 6.04473E-1 6.06542E-1 6.08892E-1 5.71462E-1 5.35215E-1 4.86446E-1 4.85975E-1 5.02559E-1 5.11537E-1 4.83824E-1 4.78223E-1 4.54465E-1 4.47011E-1 4.35637E-1 4.51216E-1 4.84246E-1 4.82792E-1 5.10785E-1 5.33335E-1 5.34658E-1 5.43996E-1 5.92168E-1 5.91611E-1 5.35031E-1 5.36126E-1 5.97547E-1 5.64036E-1 5.2772E-1 4.99554E-1 5.45404E-1 6.12578E-1 6.41529E-1 6.55926E-1 6.04955E-1 5.36654E-1 3.99708E-1 4.01615E-1 3.54254E-1 2.43298E-1 1.72274E-1 2.14448E-1 4.10064E-1 6.01249E-1 6.41187E-1 6.82014E-1 5.78387E-1 5.38494E-1 4.58286E-1 4.83886E-1 6.13427E-1 5.81212E-1 5.50749E-1 5.78242E-1 5.52995E-1 5.54342E-1 5.81484E-1 5.84431E-1 -9999 -9999 -9999 -9999 -9999 -9999 -9999 -9999 -9999 -9999 -9999 -9999 -9999 -9999 -9999 -9999 -9999 -9999 -9999 -9999 -9999 -9999 -9999 -9999 -9999 -9999 -9999 -9999 -9999 -9999 -9999 -9999 -9999 -9999 -9999 -9999 -9999 -9999 -9999 -9999 -9999 -9999 -9999
-9999 -9999 -9999 -9999 -9999 -9999 -9999 -9999 -9999 -9999 -9999 -9999 -9999 -9999 -9999 -9999 -9999 -9999 -9999 -9999 -9999 -9999 -9999 -9999 -9999 -9999 -9999 -9999 -9999 -9999 -9999 -9999 -9999 -9999 -9999 -9999 -9999 -9999 -9999 -9999 -9999 -9999 -9999 -9999 -9999 -9999 -9999 -9999 -9999 -9999 -9999 -9999 -9999 -9999 -9999 -9999 -9999 -9999 -9999 -9999 -9999 -9999 -9999 -9999 -9999 1.87058E-1 1.8836E-1 1.90106E-1 1.8941E-1 1.8976E-1 1.90461E-1 1.88978E-1 1.89501E-1 1.8785E-1 1.88633E-1 1.8968E-1 1.88724E-1 1.89597E-1 1.90297E-1 1.73247E-1 1.73819E-1 1.74638E-1 1.73578E-1 1.73986E-1 1.73414E-1 1.70984E-1 1.69778E-1 1.69137E-1 1.66676E-1 1.66597E-1 1.67706E-1 1.69942E-1 3.4723E-2 4.43951E-2 2.5308E-1 3.18143E-1 4.16974E-1 3.18279E-1 2.48271E-1 2.08299E-1 1.84605E-1 1.82303E-1 1.80448E-1 1.95709E-1 1.94815E-1 1.93657E-1 1.98797E-1 2.20251E-1 2.6599E-1 2.47485E-1 2.60933E-1 2.82384E-1 3.5177E-1 4.54034E-1 1.49326E-1 1.73814E-1 7.01245E-1 6.96389E-1 6.31885E-1 6.97083E-1 6.28337E-1 4.06781E-1 4.32531E-1 7.10891E-1 7.08239E-1 5.37394E-1 6.86263E-1 7.04416E-1 7.082E-1 7.07408E-1 6.94937E-1 6.51475E-1 6.72519E-1 7.24119E-1 7.16304E-1 7.24165E-1 7.25162E-1 7.29085E-1 7.33452E-1 7.24217E-1 7.35088E-1 7.26205E-1 7.25208E-1 6.89017E-1 5.89184E-1 5.7043E-1 5.46377E-1 5.65295E-1 6.21705E-1 6.75108E-1 6.55609E-1 6.54591E-1 6.80257E-1 6.40267E-1 6.81256E-1 6.5189E-1 6.67835E-1 6.36474E-1 6.40129E-1 6.1381E-1 6.37371E-1 5.84416E-1 5.90437E-1 5.74794E-1 5.70583E-1 5.59069E-1 5.86262E-1 5.7254E-1 5.39467E-1 5.09669E-1 4.70323E-1 4.98731E-1 4.81673E-1 4.4341E-1 4.39042E-1 4.4955E-1 4.21097E-1 4.26205E-1 4.56865E-1 4.79499E-1 5.04687E-1 5.22682E-1 5.55969E-1 5.49319E-1 5.4833E-1 5.93913E-1 6.0281E-1 6.10438E-1 6.22861E-1 6.43743E-1 6.23674E-1 5.65252E-1 5.74492E-1 5.76631E-1 6.48243E-1 6.50848E-1 5.85124E-1 5.76619E-1 5.54573E-1 5.48914E-1 5.0955E-1 4.17565E-1 2.63134E-1 1.82606E-1 2.2027E-1 3.73499E-1 6.26077E-1 3.92862E-1 3.45132E-1 2.78977E-1 5.27763E-1 2.99099E-1 2.04355E-1 6.07811E-1 5.77995E-1 5.49323E-1 5.51752E-1 5.52555E-1 5.80157E-1 5.85168E-1 5.85092E-1 -9999 -9999 -9999 -9999 -9999 -9999 -9999 -9999 -9999 -9999 -9999 -9999 -9999 -9999 -9999 -9999 -9999 -9999 -9999 -9999 -9999 -9999 -9999 -9999 -9999 -9999 -9999 -9999 -9999 -9999 -9999 -9999 -9999 -9999 -9999 -9999 -9999 -9999 -9999 -9999 -9999 -9999 -9999
-9999 -9999 -9999 -9999 -9999 -9999 -9999 -9999 -9999 -9999 -9999 -9999 -9999 -9999 -9999 -9999 -9999 -9999 -9999 -9999 -9999 -9999 -9999 -9999 -9999 -9999 -9999 -9999 -9999 -9999 -9999 -9999 -9999 -9999 -9999 -9999 -9999 -9999 -9999 -9999 -9999 -9999 -9999 -9999 -9999 -9999 -9999 -9999 -9999 -9999 -9999 -9999 -9999 -9999 -9999 -9999 -9999 -9999 -9999 -9999 -9999 -9999 -9999 -9999 -9999 1.87318E-1 1.88795E-1 1.88451E-1 1.89497E-1 1.90198E-1 1.88629E-1 1.89239E-1 1.89851E-1 1.88372E-1 1.89069E-1 1.90118E-1 1.8916E-1 1.90035E-1 1.75209E-1 1.73819E-1 1.74228E-1 1.74802E-1 1.73578E-1 1.73659E-1 1.73659E-1 1.71307E-1 1.7042E-1 1.69778E-1 1.67547E-1 1.67547E-1 1.67388E-1 1.66127E-1 1.69465E-1 3.95864E-2 5.39378E-2 2.9467E-1 3.91813E-1 3.42823E-1 2.69812E-1 2.09164E-1 1.85463E-1 1.80028E-1 1.95978E-1 1.96157E-1 1.9544E-1 1.9916E-1 2.00982E-1 2.43115E-1 2.66768E-1 2.55955E-1 2.51215E-1 2.52609E-1 2.59001E-1 3.2702E-1 4.70039E-1 1.32595E-1 2.6231E-1 6.57404E-1 7.08783E-1 7.02757E-1 4.89641E-1 3.83203E-1 5.67643E-1 7.12916E-1 7.16903E-1 5.37915E-1 7.07259E-1 7.20635E-1 7.12436E-1 7.19156E-1 7.3122E-1 7.25331E-1 6.75472E-1 7.21351E-1 7.26226E-1 7.30366E-1 7.32404E-1 7.33513E-1 7.22644E-1 7.15104E-1 7.37521E-1 7.38396E-1 7.09369E-1 6.70021E-1 6.38738E-1 6.7771E-1 6.57806E-1 6.61754E-1 6.73632E-1 6.9763E-1 7.07895E-1 7.04293E-1 6.94705E-1 6.82168E-1 6.94749E-1 6.75406E-1 6.36458E-1 6.49358E-1 6.08524E-1 6.09912E-1 6.35585E-1 5.80649E-1 5.45153E-1 5.02319E-1 5.1656E-1 5.36724E-1 5.44332E-1 5.51336E-1 5.46466E-1 5.42074E-1 5.0021E-1 5.1575E-1 4.82513E-1 4.48902E-1 4.25079E-1 3.90202E-1 3.4345E-1 3.71699E-1 3.9313E-1 4.34703E-1 4.70151E-1 5.12251E-1 5.40316E-1 5.00003E-1 5.14602E-1 5.60348E-1 5.36998E-1 5.3998E-1 5.69676E-1 6.29176E-1 6.27495E-1 6.34829E-1 6.42939E-1 6.49412E-1 6.68688E-1 5.94562E-1 6.34076E-1 5.87157E-1 5.81304E-1 5.9372E-1 6.07884E-1 5.73302E-1 3.25575E-1 1.87533E-1 1.85374E-1 2.66967E-1 4.96366E-1 6.38758E-1 5.2677E-1 1.87657E-1 1.57968E-1 1.32775E-1 1.22807E-1 5.79145E-1 5.76716E-1 5.74925E-1 5.52088E-1 5.53487E-1 5.81229E-1 5.85194E-1 5.58626E-1 -9999 -9999 -9999 -9999 -9999 -9999 -9999 -9999 -9999 -9999 -9999 -9999 -9999 -9999 -9999 -9999 -9999 -9999 -9999 -9999 -9999 -9999 -9999 -9999 -9999 -9999 -9999 -9999 -9999 -9999 -9999 -9999 -9999 -9999 -9999 -9999 -9999 -9999 -9999 -9999 -9999 -9999 -9999
-9999 -9999 -9999 -9999 -9999 -9999 -9999 -9999 -9999 -9999 -9999 -9999 -9999 -9999 -9999 -9999 -9999 -9999 -9999 -9999 -9999 -9999 -9999 -9999 -9999 -9999 -9999 -9999 -9999 -9999 -9999 -9999 -9999 -9999 -9999 -9999 -9999 -9999 -9999 -9999 -9999 -9999 -9999 -9999 -9999 -9999 -9999 -9999 -9999 -9999 -9999 -9999 -9999 -9999 -9999 -9999 -9999 -9999 -9999 -9999 -9999 -9999 -9999 -9999 1.87145E-1 1.87925E-1 1.89057E-1 1.88364E-1 1.89235E-1 1.90198E-1 1.89065E-1 1.89589E-1 1.90202E-1 1.88807E-1 1.89768E-1 1.88637E-1 1.8951E-1 1.7488E-1 1.73655E-1 1.74474E-1 1.74966E-1 1.73904E-1 1.73823E-1 1.73578E-1 1.7155E-1 1.71388E-1 1.71065E-1 1.68821E-1 1.68582E-1 1.68741E-1 1.66759E-1 1.66364E-1 1.6771E-1 3.4991E-2 4.40247E-2 2.7202E-1 3.42705E-1 3.89377E-1 3.14795E-1 2.2829E-1 1.88317E-1 1.79944E-1 1.95351E-1 1.96068E-1 1.95888E-1 2.17914E-1 2.21818E-1 2.67522E-1 3.33818E-1 3.02001E-1 2.73556E-1 2.92609E-1 2.92727E-1 2.87976E-1 2.93964E-1 3.91701E-1 5.24096E-1 6.52502E-1 5.53096E-1 5.42053E-1 3.83426E-1 4.87075E-1 7.03656E-1 6.92231E-1 7.10579E-1 6.40694E-1 5.5307E-1 6.7871E-1 7.19896E-1 7.32199E-1 7.04102E-1 7.32404E-1 6.99522E-1 7.21473E-1 7.25283E-1 7.3257E-1 7.29685E-1 7.36485E-1 7.14549E-1 7.14024E-1 7.36119E-1 7.47575E-1 7.42627E-1 6.92302E-1 6.84028E-1 7.09736E-1 7.07573E-1 7.17563E-1 7.16053E-1 7.06123E-1 6.93395E-1 6.83711E-1 6.95748E-1 6.96701E-1 6.69429E-1 6.31273E-1 6.2446E-1 6.41171E-1 5.90688E-1 6.13472E-1 6.39088E-1 5.88509E-1 5.66906E-1 4.8499E-1 4.16734E-1 4.31396E-1 5.04146E-1 5.13596E-1 5.49836E-1 5.2853E-1 4.86844E-1 4.89107E-1 4.46057E-1 4.41409E-1 3.5946E-1 3.02943E-1 3.38738E-1 3.963E-1 4.19204E-1 4.46739E-1 4.74868E-1 5.06009E-1 4.95744E-1 4.54176E-1 4.89997E-1 5.26198E-1 4.81344E-1 4.91183E-1 5.62386E-1 5.95163E-1 5.65479E-1 6.1537E-1 5.95449E-1 6.05804E-1 6.34038E-1 6.44994E-1 6.2969E-1 5.8105E-1 6.34502E-1 5.9198E-1 6.41151E-1 5.87861E-1 3.89844E-1 2.3414E-1 2.19226E-1 2.58205E-1 3.67546E-1 4.58605E-1 5.66751E-1 3.35243E-1 1.72767E-1 1.20449E-1 6.03582E-1 6.03106E-1 5.76486E-1 5.78242E-1 5.52762E-1 6.06228E-1 6.08053E-1 5.85524E-1 5.5767E-1 -9999 -9999 -9999 -9999 -9999 -9999 -9999 -9999 -9999 -9999 -9999 -9999 -9999 -9999 -9999 -9999 -9999 -9999 -9999 -9999 -9999 -9999 -9999 -9999 -9999 -9999 -9999 -9999 -9999 -9999 -9999 -9999 -9999 -9999 -9999 -9999 -9999 -9999 -9999 -9999 -9999 -9999 -9999
-9999 -9999 -9999 -9999 -9999 -9999 -9999 -9999 -9999 -9999 -9999 -9999 -9999 -9999 -9999 -9999 -9999 -9999 -9999 -9999 -9999 -9999 -9999 -9999 -9999 -9999 -9999 -9999 -9999 -9999 -9999 -9999 -9999 -9999 -9999 -9999 -9999 -9999 -9999 -9999 -9999 -9999 -9999 -9999 -9999 -9999 -9999 -9999 -9999 -9999 -9999 -9999 -9999 -9999 -9999 -9999 -9999 -9999 -9999 -9999 -9999 -9999 1.88704E-1 1.89314E-1 1.87578E-1 1.8836E-1 1.89231E-1 1.8819E-1 1.89497E-1 1.88716E-1 1.89939E-1 1.90553E-1 1.88894E-1 1.8968E-1 1.90469E-1 1.89335E-1 1.74798E-1 1.75456E-1 1.74228E-1 1.7513E-1 1.75789E-1 1.74477E-1 1.74477E-1 1.73741E-1 1.71469E-1 1.71712E-1 1.71712E-1 1.69942E-1 1.70022E-1 1.70022E-1 1.67789E-1 1.67154E-1 1.67392E-1 3.38012E-2 3.95442E-2 5.41307E-2 3.17893E-1 3.89427E-1 3.63539E-1 2.69172E-1 2.06325E-1 1.97056E-1 1.94547E-1 1.95261E-1 2.00708E-1 2.18885E-1 2.22901E-1 2.47563E-1 2.82214E-1 2.81333E-1 2.97819E-1 2.96393E-1 2.96274E-1 3.32883E-1 2.87859E-1 3.3605E-1 3.65764E-1 3.67054E-1 3.84021E-1 3.83848E-1 4.60653E-1 5.9395E-1 7.18334E-1 6.6363E-1 6.95405E-1 7.25475E-1 6.31606E-1 5.79176E-1 7.21298E-1 6.53889E-1 5.79702E-1 6.79783E-1 7.29809E-1 7.31747E-1 6.77979E-1 6.67354E-1 6.90554E-1 6.90554E-1 7.12608E-1 7.13423E-1 7.35446E-1 7.45633E-1 7.45373E-1 7.30247E-1 7.13154E-1 7.21202E-1 7.27361E-1 6.8392E-1 6.82532E-1 6.46637E-1 6.50074E-1 6.49907E-1 6.622E-1 6.35668E-1 6.13089E-1 5.37719E-1 5.43998E-1 5.46974E-1 5.88044E-1 6.16946E-1 6.37879E-1 5.98036E-1 5.77642E-1 5.55018E-1 4.51039E-1 4.20131E-1 4.36348E-1 4.17819E-1 4.64547E-1 5.12769E-1 5.18643E-1 4.93773E-1 4.71683E-1 4.29815E-1 3.37948E-1 2.87762E-1 3.30191E-1 3.9244E-1 4.16959E-1 4.35474E-1 4.54284E-1 4.64688E-1 4.40947E-1 4.56109E-1 4.56011E-1 4.28467E-1 4.02964E-1 4.24351E-1 5.53517E-1 5.67605E-1 5.32862E-1 5.68289E-1 5.82132E-1 5.53163E-1 5.68238E-1 5.93978E-1 6.13428E-1 6.45426E-1 4.51335E-1 6.34677E-1 5.34445E-1 6.40813E-1 5.87266E-1 4.39026E-1 4.53617E-1 3.27971E-1 3.00613E-1 4.07118E-1 4.22029E-1 2.07936E-1 1.33367E-1 6.03632E-1 6.02779E-1 5.77023E-1 5.76026E-1 5.77833E-1 5.52529E-1 6.06178E-1 6.07728E-1 5.84634E-1 -9999 -9999 -9999 -9999 -9999 -9999 -9999 -9999 -9999 -9999 -9999 -9999 -9999 -9999 -9999 -9999 -9999 -9999 -9999 -9999 -9999 -9999 -9999 -9999 -9999 -9999 -9999 -9999 -9999 -9999 -9999 -9999 -9999 -9999 -9999 -9999 -9999 -9999 -9999 -9999 -9999 -9999 -9999 -9999
-9999 -9999 -9999 -9999 -9999 -9999 -9999 -9999 -9999 -9999 -9999 -9999 -9999 -9999 -9999 -9999 -9999 -9999 -9999 -9999 -9999 -9999 -9999 -9999 -9999 -9999 -9999 -9999 -9999 -9999 -9999 -9999 -9999 -9999 -9999 -9999 -9999 -9999 -9999 -9999 -9999 -9999 -9999 -9999 -9999 -9999 -9999 -9999 -9999 -9999 -9999 -9999 -9999 -9999 -9999 -9999 -9999 -9999 -9999 -9999 -9999 -9999 3.85721E-2 3.82368E-2 3.83416E-2 1.88882E-1 1.87842E-1 1.88886E-1 1.89935E-1 1.89676E-1 1.9108E-1 1.91873E-1 1.89943E-1 1.90118E-1 1.91084E-1 1.74552E-1 1.75373E-1 1.74228E-1 1.74802E-1 1.75542E-1 1.74477E-1 1.75299E-1 1.75134E-1 1.72685E-1 1.72198E-1 1.72117E-1 1.70505E-1 1.70988E-1 1.7123E-1 1.69465E-1 1.69064E-1 1.68585E-1 1.68107E-1 1.67237E-1 3.46096E-2 4.40291E-2 2.49466E-1 3.16788E-1 3.89452E-1 3.37679E-1 2.25813E-1 2.01414E-1 1.9428E-1 1.98707E-1 2.17236E-1 2.19275E-1 2.25176E-1 2.82554E-1 2.83213E-1 3.04203E-1 2.8232E-1 3.04336E-1 3.43896E-1 4.18786E-1 4.18608E-1 3.91676E-1 3.41913E-1 3.83501E-1 4.36728E-1 5.17874E-1 7.15285E-1 7.12107E-1 6.98379E-1 5.85928E-1 6.09306E-1 7.16242E-1 7.28493E-1 6.56256E-1 5.77503E-1 6.213E-1 6.47297E-1 6.546E-1 7.24342E-1 7.38695E-1 6.71351E-1 6.67607E-1 6.86281E-1 6.87138E-1 7.10973E-1 7.13656E-1 7.35324E-1 7.44976E-1 7.43379E-1 7.41395E-1 7.3596E-1 7.2486E-1 6.79687E-1 6.29852E-1 5.44586E-1 4.70505E-1 4.48354E-1 4.20086E-1 4.74173E-1 5.00209E-1 5.81099E-1 6.53601E-1 6.5741E-1 6.44479E-1 6.39846E-1 6.48692E-1 6.42745E-1 6.19161E-1 5.70788E-1 5.24608E-1 5.10875E-1 5.56279E-1 4.89382E-1 4.3543E-1 4.24153E-1 5.13912E-1 5.2796E-1 5.13277E-1 4.73927E-1 4.65423E-1 3.7838E-1 3.02133E-1 3.03338E-1 3.35953E-1 3.80048E-1 4.10178E-1 4.25006E-1 4.16231E-1 3.93144E-1 4.2301E-1 3.87286E-1 3.48571E-1 3.32193E-1 3.944E-1 4.61143E-1 4.58034E-1 4.01978E-1 4.39569E-1 4.45455E-1 3.85135E-1 4.35298E-1 5.66188E-1 6.38527E-1 6.62041E-1 6.25844E-1 6.0838E-1 3.27956E-1 3.79508E-1 6.30947E-1 6.44943E-1 6.70011E-1 4.62114E-1 3.39114E-1 3.94063E-1 5.0365E-1 5.6241E-1 6.29147E-1 6.03281E-1 5.7664E-1 5.76256E-1 5.75488E-1 5.51829E-1 5.51726E-1 5.53125E-1 -9999 -9999 -9999 -9999 -9999 -9999 -9999 -9999 -9999 -9999 -9999 -9999 -9999 -9999 -9999 -9999 -9999 -9999 -9999 -9999 -9999 -9999 -9999 -9999 -9999 -9999 -9999 -9999 -9999 -9999 -9999 -9999 -9999 -9999 -9999 -9999 -9999 -9999 -9999 -9999 -9999 -9999 -9999 -9999 -9999 -9999
-9999 -9999 -9999 -9999 -9999 -9999 -9999 -9999 -9999 -9999 -9999 -9999 -9999 -9999 -9999 -9999 -9999 -9999 -9999 -9999 -9999 -9999 -9999 -9999 -9999 -9999 -9999 -9999 -9999 -9999 -9999 -9999 -9999 -9999 -9999 -9999 -9999 -9999 -9999 -9999 -9999 -9999 -9999 -9999 -9999 -9999 -9999 -9999 -9999 -9999 -9999 -9999 -9999 -9999 -9999 -9999 -9999 -9999 -9999 -9999 -9999 3.84878E-2 3.87413E-2 3.84046E-2 3.86153E-2 1.90106E-1 1.88799E-1 1.8976E-1 1.90548E-1 1.90026E-1 1.92049E-1 1.90644E-1 1.90732E-1 1.91084E-1 1.89684E-1 1.75044E-1 1.75868E-1 1.74884E-1 1.75624E-1 1.76615E-1 1.75546E-1 1.76206E-1 1.75958E-1 1.73337E-1 1.72848E-1 1.72766E-1 1.71069E-1 1.71473E-1 1.72121E-1 1.70831E-1 1.70428E-1 1.70428E-1 1.68111E-1 1.67713E-1 1.55346E-1 3.51083E-2 2.10676E-1 2.93112E-1 4.15251E-1 4.10637E-1 3.09874E-1 2.06582E-1 1.96247E-1 1.97441E-1 1.98525E-1 2.20153E-1 2.29266E-1 3.30256E-1 3.55147E-1 3.31022E-1 3.79005E-1 4.22489E-1 5.02358E-1 5.82744E-1 6.57239E-1 5.29033E-1 4.65003E-1 5.1735E-1 6.47085E-1 7.18589E-1 7.1021E-1 6.566E-1 6.02956E-1 4.94866E-1 4.55736E-1 5.73993E-1 7.06344E-1 7.24702E-1 7.01081E-1 6.28503E-1 7.21235E-1 7.26927E-1 7.38376E-1 7.3431E-1 7.44297E-1 7.17234E-1 6.92968E-1 7.12141E-1 7.10505E-1 7.11908E-1 7.35068E-1 7.45016E-1 7.34512E-1 7.37528E-1 7.28712E-1 7.17585E-1 6.98977E-1 6.60463E-1 6.12183E-1 4.11401E-1 2.97526E-1 3.25998E-1 4.64769E-1 6.42755E-1 6.74921E-1 6.83323E-1 6.78413E-1 6.77566E-1 6.67545E-1 6.6412E-1 6.2404E-1 5.9055E-1 5.44046E-1 5.24345E-1 5.32784E-1 5.79047E-1 5.42377E-1 5.30323E-1 5.03678E-1 5.41194E-1 5.55892E-1 5.31353E-1 4.93616E-1 4.78061E-1 4.41782E-1 3.77026E-1 3.16815E-1 2.94961E-1 3.14389E-1 3.61155E-1 3.59385E-1 3.44786E-1 3.28216E-1 3.43616E-1 3.2184E-1 2.98033E-1 3.03745E-1 3.46321E-1 3.63551E-1 3.38884E-1 2.98695E-1 3.04169E-1 3.16473E-1 3.76455E-1 4.60611E-1 5.53421E-1 6.24616E-1 6.41627E-1 5.84896E-1 6.34434E-1 4.01908E-1 3.08189E-1 4.05768E-1 3.37906E-1 6.21373E-1 6.20656E-1 5.09443E-1 4.31327E-1 5.04171E-1 2.04238E-1 6.04367E-1 6.03106E-1 5.76461E-1 5.75949E-1 5.75411E-1 5.52011E-1 5.51363E-1 5.51363E-1 -9999 -9999 -9999 -9999 -9999 -9999 -9999 -9999 -9999 -9999 -9999 -9999 -9999 -9999 -9999 -9999 -9999 -9999 -9999 -9999 -9999 -9999 -9999 -9999 -9999 -9999 -9999 -9999 -9999 -9999 -9999 -9999 -9999 -9999 -9999 -9999 -9999 -9999 -9999 -9999 -9999 -9999 -9999 -9999 -9999 -9999
-9999 -9999 -9999 -9999 -9999 -9999 -9999 -9999 -9999 -9999 -9999 -9999 -9999 -9999 -9999 -9999 -9999 -9999 -9999 -9999 -9999 -9999 -9999 -9999 -9999 -9999 -9999 -9999 -9999 -9999 -9999 -9999 -9999 -9999 -9999 -9999 -9999 -9999 -9999 -9999 -9999 -9999 -9999 -9999 -9999 -9999 -9999 -9999 -9999 -9999 -9999 -9999 -9999 -9999 -9999 -9999 -9999 -9999 -9999 -9999 -9999 -9999 -9999 3.8552E-2 3.88059E-2 3.85108E-2 3.87009E-2 3.88281E-2 3.8575E-2 1.9064E-1 1.92138E-1 1.91084E-1 1.91348E-1 1.91789E-1 1.75127E-1 1.75868E-1 1.76611E-1 1.75459E-1 1.76202E-1 1.75546E-1 1.76785E-1 1.77614E-1 1.75056E-1 1.74154E-1 1.73908E-1 1.71958E-1 1.71796E-1 1.72121E-1 1.71073E-1 1.718E-1 1.72124E-1 1.7253E-1 1.70673E-1 1.69869E-1 1.55047E-1 1.56999E-1 1.92959E-1 2.70845E-1 4.12185E-1 5.16913E-1 4.3458E-1 2.65097E-1 2.07268E-1 1.98073E-1 1.969E-1 2.01805E-1 2.82958E-1 4.29808E-1 4.06683E-1 3.81895E-1 4.76805E-1 5.30469E-1 5.58218E-1 6.11244E-1 6.73903E-1 5.85239E-1 5.48211E-1 5.47173E-1 6.24346E-1 7.17967E-1 7.19985E-1 6.8369E-1 5.95509E-1 4.50574E-1 4.12745E-1 5.69124E-1 7.13649E-1 7.22761E-1 6.56918E-1 7.32139E-1 7.43519E-1 7.44836E-1 7.40315E-1 7.23367E-1 7.31106E-1 7.36476E-1 7.47496E-1 7.36383E-1 6.9189E-1 7.10388E-1 7.1109E-1 7.3563E-1 7.3173E-1 7.29581E-1 7.24609E-1 6.92314E-1 7.01492E-1 6.96172E-1 6.70322E-1 5.06154E-1 3.21654E-1 4.22933E-1 6.70867E-1 6.79185E-1 6.80216E-1 6.5518E-1 6.35124E-1 6.42488E-1 6.59984E-1 6.44574E-1 6.14489E-1 5.83068E-1 5.69253E-1 5.5681E-1 5.61285E-1 5.62008E-1 5.68369E-1 5.57264E-1 5.57626E-1 5.63069E-1 5.73334E-1 5.46098E-1 4.94846E-1 4.86307E-1 4.70978E-1 4.57863E-1 3.8336E-1 2.89756E-1 2.63397E-1 2.92313E-1 2.86831E-1 2.69606E-1 2.74295E-1 2.97789E-1 2.96624E-1 2.98747E-1 3.15722E-1 3.30175E-1 3.26787E-1 3.17298E-1 3.11099E-1 3.29517E-1 3.78384E-1 4.80205E-1 5.47046E-1 5.7574E-1 6.13312E-1 6.14689E-1 6.52919E-1 5.11591E-1 6.13833E-1 6.67591E-1 4.60189E-1 2.14071E-1 2.52394E-1 4.17611E-1 6.30753E-1 5.58143E-1 3.29042E-1 1.5252E-1 6.0359E-1 6.03432E-1 6.02202E-1 5.76281E-1 5.75616E-1 5.52451E-1 5.5157E-1 -9999 -9999 -9999 -9999 -9999 -9999 -9999 -9999 -9999 -9999 -9999 -9999 -9999 -9999 -9999 -9999 -9999 -9999 -9999 -9999 -9999 -9999 -9999 -9999 -9999 -9999 -9999 -9999 -9999 -9999 -9999 -9999 -9999 -9999 -9999 -9999 -9999 -9999 -9999 -9999 -9999 -9999 -9999 -9999 -9999 -9999 -9999
-9999 -9999 -9999 -9999 -9999 -9999 -9999 -9999 -9999 -9999 -9999 -9999 -9999 -9999 -9999 -9999 -9999 -9999 -9999 -9999 -9999 -9999 -9999 -9999 -9999 -9999 -9999 -9999 -9999 -9999 -9999 -9999 -9999 -9999 -9999 -9999 -9999 -9999 -9999 -9999 -9999 -9999 -9999 -9999 -9999 -9999 -9999 -9999 -9999 -9999 -9999 -9999 -9999 -9999 -9999 -9999 -9999 -9999 -9999 -9999 -9999 -9999 3.83626E-2 3.86364E-2 3.89335E-2 3.86586E-2 3.87433E-2 3.89132E-2 3.8575E-2 1.90377E-1 1.92226E-1 1.91172E-1 1.917E-1 1.75044E-1 1.91352E-1 1.76611E-1 1.75459E-1 1.76202E-1 1.76532E-1 1.75628E-1 1.77199E-1 1.78114E-1 1.75797E-1 1.75302E-1 1.7522E-1 1.73259E-1 1.73096E-1 1.73259E-1 1.71881E-1 1.7253E-1 1.73181E-1 1.71804E-1 1.72453E-1 1.71642E-1 1.68513E-1 1.71403E-1 3.94275E-2 2.91183E-1 4.11829E-1 5.40841E-1 5.42006E-1 3.81492E-1 2.29859E-1 2.01805E-1 1.96271E-1 2.10418E-1 2.40886E-1 3.06582E-1 3.09306E-1 3.8145E-1 4.24792E-1 4.77589E-1 5.56926E-1 5.05894E-1 5.32321E-1 1.71601E-1 1.70709E-1 2.18868E-1 2.18868E-1 5.98667E-1 6.96126E-1 6.85208E-1 5.31677E-1 3.99779E-1 4.48018E-1 6.18571E-1 7.24934E-1 7.3694E-1 6.58451E-1 7.3458E-1 7.40579E-1 7.48799E-1 7.31936E-1 7.20874E-1 7.3197E-1 7.3478E-1 7.43738E-1 7.44577E-1 7.36058E-1 7.10973E-1 7.08394E-1 7.11791E-1 7.39764E-1 7.21548E-1 7.13647E-1 6.56319E-1 6.72311E-1 6.52105E-1 6.72934E-1 4.54485E-1 3.52132E-1 5.30076E-1 6.86737E-1 6.85385E-1 6.57732E-1 6.22623E-1 6.54217E-1 6.56672E-1 6.32497E-1 6.41862E-1 6.12046E-1 6.13563E-1 6.03365E-1 6.02989E-1 5.98925E-1 5.92485E-1 5.61499E-1 5.47817E-1 5.63227E-1 5.58346E-1 5.3843E-1 5.28976E-1 5.31706E-1 5.09997E-1 4.88148E-1 4.58728E-1 4.09536E-1 2.93142E-1 2.59091E-1 2.59362E-1 2.56711E-1 2.46232E-1 2.60842E-1 2.68848E-1 2.4997E-1 2.44289E-1 2.8005E-1 2.99343E-1 3.19381E-1 3.23791E-1 3.31519E-1 3.59613E-1 4.52969E-1 5.29017E-1 4.75034E-1 4.94032E-1 5.5574E-1 5.70704E-1 5.9058E-1 6.55618E-1 6.56351E-1 6.10357E-1 6.61175E-1 3.90216E-1 2.15166E-1 2.53741E-1 4.18223E-1 2.21404E-1 1.50991E-1 1.33804E-1 6.27189E-1 6.03657E-1 6.02754E-1 5.76691E-1 5.79187E-1 5.52762E-1 5.51726E-1 -9999 -9999 -9999 -9999 -9999 -9999 -9999 -9999 -9999 -9999 -9999 -9999 -9999 -9999 -9999 -9999 -9999 -9999 -9999 -9999 -9999 -9999 -9999 -9999 -9999 -9999 -9999 -9999 -9999 -9999 -9999 -9999 -9999 -9999 -9999 -9999 -9999 -9999 -9999 -9999 -9999 -9999 -9999 -9999 -9999 -9999 -9999
-9999 -9999 -9999 -9999 -9999 -9999 -9999 -9999 -9999 -9999 -9999 -9999 -9999 -9999 -9999 -9999 -9999 -9999 -9999 -9999 -9999 -9999 -9999 -9999 -9999 -9999 -9999 -9999 -9999 -9999 -9999 -9999 -9999 -9999 -9999 -9999 -9999 -9999 -9999 -9999 -9999 -9999 -9999 -9999 -9999 -9999 -9999 -9999 -9999 -9999 -9999 -9999 -9999 -9999 -9999 -9999 -9999 -9999 -9999 -9999 -9999 3.87413E-2 3.84256E-2 3.87847E-2 3.90187E-2 3.87645E-2 3.88919E-2 3.85328E-2 3.86807E-2 3.89781E-2 3.88726E-2 1.91612E-1 1.92495E-1 1.75703E-1 1.76529E-1 1.77191E-1 1.76037E-1 1.76781E-1 1.76946E-1 1.75546E-1 1.76867E-1 1.77864E-1 1.76209E-1 1.76209E-1 1.76209E-1 1.74485E-1 1.74321E-1 1.74403E-1 1.72693E-1 1.731E-1 1.73752E-1 1.72209E-1 1.72696E-1 1.71966E-1 1.55275E-1 3.45725E-2 4.35261E-2 2.67184E-1 3.86126E-1 5.29857E-1 5.9367E-1 4.68184E-1 2.92218E-1 2.2657E-1 1.97983E-1 2.07689E-1 2.13173E-1 2.41649E-1 2.85003E-1 1.2148E-1 1.11233E-1 1.1141E-1 1.34024E-1 1.22479E-1 1.30067E-1 1.29712E-1 1.18339E-1 1.41969E-1 4.66881E-1 5.46238E-1 7.31941E-1 6.79937E-1 5.24194E-1 3.83865E-1 4.43591E-1 5.77352E-1 6.95467E-1 7.32712E-1 7.47772E-1 7.23241E-1 7.41562E-1 7.23472E-1 7.36044E-1 7.31291E-1 7.41843E-1 7.42807E-1 7.47535E-1 7.4072E-1 7.37845E-1 7.35507E-1 7.31699E-1 7.30581E-1 7.35242E-1 7.27305E-1 6.882E-1 5.87877E-1 4.90357E-1 4.7108E-1 4.55549E-1 3.36932E-1 3.42126E-1 5.61001E-1 6.88225E-1 6.83187E-1 6.40112E-1 6.18241E-1 6.42113E-1 6.37064E-1 6.46516E-1 6.42825E-1 5.81417E-1 5.63666E-1 5.4911E-1 5.39592E-1 5.54457E-1 5.80747E-1 5.95262E-1 5.75926E-1 5.69954E-1 5.62627E-1 5.62782E-1 5.42414E-1 5.26965E-1 5.01254E-1 4.82774E-1 4.36413E-1 3.81783E-1 2.93142E-1 2.58567E-1 2.57523E-1 2.46046E-1 2.39517E-1 2.4053E-1 2.27519E-1 2.18093E-1 2.08175E-1 2.32843E-1 2.5324E-1 2.59067E-1 2.67334E-1 2.68454E-1 2.85235E-1 3.67856E-1 4.55829E-1 4.04642E-1 4.55787E-1 3.95252E-1 3.52287E-1 4.33836E-1 5.64566E-1 5.51652E-1 4.25984E-1 5.14588E-1 5.6887E-1 2.35487E-1 1.67739E-1 1.41709E-1 1.44169E-1 1.447E-1 1.32558E-1 6.29457E-1 6.03732E-1 6.02955E-1 5.76844E-1 5.79391E-1 5.5284E-1 5.51803E-1 -9999 -9999 -9999 -9999 -9999 -9999 -9999 -9999 -9999 -9999 -9999 -9999 -9999 -9999 -9999 -9999 -9999 -9999 -9999 -9999 -9999 -9999 -9999 -9999 -9999 -9999 -9999 -9999 -9999 -9999 -9999 -9999 -9999 -9999 -9999 -9999 -9999 -9999 -9999 -9999 -9999 -9999 -9999 -9999 -9999 -9999 -9999
-9999 -9999 -9999 -9999 -9999 -9999 -9999 -9999 -9999 -9999 -9999 -9999 -9999 -9999 -9999 -9999 -9999 -9999 -9999 -9999 -9999 -9999 -9999 -9999 -9999 -9999 -9999 -9999 -9999 -9999 -9999 -9999 -9999 -9999 -9999 -9999 -9999 -9999 -9999 -9999 -9999 -9999 -9999 -9999 -9999 -9999 -9999 -9999 -9999 -9999 -9999 -9999 -9999 -9999 -9999 -9999 -9999 -9999 -9999 -9999 3.86143E-2 3.88262E-2 3.86364E-2 3.89335E-2 3.86797E-2 3.88706E-2 3.90838E-2 3.8723E-2 3.88929E-2 3.91704E-2 3.89791E-2 1.92142E-1 1.92938E-1 1.76446E-1 1.77191E-1 1.75707E-1 1.76698E-1 1.77444E-1 1.75793E-1 1.76123E-1 1.77033E-1 1.7654E-1 1.77535E-1 1.77701E-1 1.75718E-1 1.75142E-1 1.75142E-1 1.73589E-1 1.73998E-1 1.74325E-1 1.73022E-1 1.73348E-1 1.73103E-1 1.70596E-1 1.69793E-1 3.45535E-2 4.34912E-2 5.86538E-2 3.85109E-1 5.29857E-1 5.93491E-1 5.22967E-1 3.63292E-1 2.48756E-1 2.14416E-1 2.07876E-1 2.09003E-1 2.15569E-1 2.42456E-1 3.69809E-1 3.46667E-1 3.2323E-1 3.95553E-1 1.17576E-1 1.17315E-1 1.0696E-1 1.1762E-1 1.29499E-1 5.196E-1 6.63734E-1 6.88928E-1 7.03754E-1 5.25185E-1 3.77349E-1 3.79823E-1 4.36329E-1 5.85119E-1 7.40019E-1 7.49782E-1 7.20452E-1 7.23013E-1 7.08273E-1 7.30407E-1 7.25459E-1 7.412E-1 7.43707E-1 7.38808E-1 7.30012E-1 7.41785E-1 7.46982E-1 7.42819E-1 7.38815E-1 7.41122E-1 7.3173E-1 6.819E-1 6.59201E-1 5.84695E-1 3.89845E-1 3.51901E-1 3.35691E-1 4.09258E-1 6.45218E-1 6.90168E-1 6.68663E-1 6.30194E-1 5.38163E-1 6.174E-1 6.18891E-1 6.09374E-1 6.10855E-1 5.88602E-1 5.54781E-1 5.50935E-1 5.51114E-1 5.57807E-1 5.5751E-1 5.63072E-1 5.76745E-1 5.57644E-1 5.26074E-1 5.3377E-1 5.14626E-1 5.12401E-1 5.10043E-1 4.77138E-1 4.37846E-1 4.14502E-1 3.45722E-1 3.28374E-1 3.26653E-1 3.15927E-1 2.90591E-1 2.63612E-1 2.64753E-1 2.56175E-1 2.53578E-1 2.37339E-1 2.3914E-1 2.28216E-1 2.23547E-1 2.23881E-1 2.57245E-1 3.24608E-1 3.63367E-1 3.38016E-1 3.77711E-1 3.06347E-1 2.46758E-1 2.98942E-1 3.94174E-1 3.87183E-1 3.09743E-1 4.35356E-1 4.96836E-1 2.20126E-1 2.18493E-1 2.04321E-1 1.45155E-1 1.32413E-1 6.26356E-1 6.29041E-1 6.03557E-1 6.02704E-1 5.76665E-1 5.79034E-1 5.52633E-1 5.26074E-1 -9999 -9999 -9999 -9999 -9999 -9999 -9999 -9999 -9999 -9999 -9999 -9999 -9999 -9999 -9999 -9999 -9999 -9999 -9999 -9999 -9999 -9999 -9999 -9999 -9999 -9999 -9999 -9999 -9999 -9999 -9999 -9999 -9999 -9999 -9999 -9999 -9999 -9999 -9999 -9999 -9999 -9999 -9999 -9999 -9999 -9999 -9999
-9999 -9999 -9999 -9999 -9999 -9999 -9999 -9999 -9999 -9999 -9999 -9999 -9999 -9999 -9999 -9999 -9999 -9999 -9999 -9999 -9999 -9999 -9999 -9999 -9999 -9999 -9999 -9999 -9999 -9999 -9999 -9999 -9999 -9999 -9999 -9999 -9999 -9999 -9999 -9999 -9999 -9999 -9999 -9999 -9999 -9999 -9999 -9999 -9999 -9999 -9999 -9999 -9999 -9999 -9999 -9999 -9999 -9999 -9999 -9999 3.86355E-2 3.84677E-2 3.88271E-2 3.90614E-2 3.87009E-2 3.89558E-2 3.93411E-2 3.89781E-2 3.91062E-2 3.92561E-2 3.90644E-2 3.93431E-2 3.91296E-2 1.7686E-1 1.77523E-1 1.76202E-1 1.77112E-1 1.7786E-1 1.76702E-1 1.77116E-1 1.77864E-1 1.77286E-1 1.78201E-1 1.79371E-1 1.77456E-1 1.77124E-1 1.76875E-1 1.75392E-1 1.75804E-1 1.76052E-1 1.74329E-1 1.74247E-1 1.74083E-1 1.71322E-1 1.55948E-1 3.44398E-2 3.87949E-2 5.29975E-2 3.59581E-1 5.6434E-1 6.01152E-1 5.76481E-1 3.89745E-1 2.91633E-1 2.40262E-1 2.1127E-1 1.91805E-1 2.1146E-1 2.32835E-1 2.76918E-1 3.21673E-1 2.99162E-1 3.21788E-1 3.61659E-1 3.8623E-1 3.86627E-1 4.12902E-1 1.41956E-1 2.13828E-1 4.11894E-1 5.1718E-1 5.94498E-1 5.75713E-1 4.79621E-1 4.02899E-1 3.70784E-1 5.57423E-1 7.38621E-1 7.40301E-1 6.86721E-1 6.29016E-1 6.09649E-1 6.77657E-1 7.32073E-1 7.33127E-1 7.22653E-1 7.18779E-1 7.15662E-1 7.23807E-1 7.28696E-1 7.24044E-1 7.16883E-1 7.39482E-1 7.30886E-1 7.14559E-1 7.08509E-1 6.66571E-1 4.98222E-1 4.73102E-1 5.44762E-1 5.68547E-1 6.63841E-1 6.97675E-1 6.64951E-1 6.07312E-1 5.24932E-1 5.70987E-1 5.98166E-1 5.67495E-1 5.78076E-1 5.75074E-1 5.50442E-1 4.98251E-1 4.89867E-1 5.14296E-1 5.26096E-1 5.45657E-1 5.70152E-1 5.58807E-1 5.22651E-1 5.23336E-1 4.87205E-1 5.01463E-1 5.09572E-1 4.90267E-1 4.57585E-1 4.31605E-1 4.27064E-1 4.32909E-1 4.51538E-1 4.58723E-1 4.30438E-1 3.71967E-1 3.81018E-1 3.74745E-1 3.61025E-1 3.23656E-1 2.78874E-1 2.39217E-1 1.95086E-1 1.89926E-1 2.14479E-1 2.56044E-1 2.58814E-1 2.61239E-1 3.04659E-1 2.59317E-1 1.9482E-1 2.04978E-1 2.56115E-1 2.48033E-1 2.92706E-1 4.4783E-1 4.19776E-1 2.7033E-1 1.95772E-1 3.70756E-1 2.32305E-1 1.33355E-1 6.26356E-1 6.03657E-1 6.0293E-1 5.76691E-1 5.75693E-1 5.78267E-1 5.52943E-1 5.5341E-1 -9999 -9999 -9999 -9999 -9999 -9999 -9999 -9999 -9999 -9999 -9999 -9999 -9999 -9999 -9999 -9999 -9999 -9999 -9999 -9999 -9999 -9999 -9999 -9999 -9999 -9999 -9999 -9999 -9999 -9999 -9999 -9999 -9999 -9999 -9999 -9999 -9999 -9999 -9999 -9999 -9999 -9999 -9999 -9999 -9999 -9999 -9999
-9999 -9999 -9999 -9999 -9999 -9999 -9999 -9999 -9999 -9999 -9999 -9999 -9999 -9999 -9999 -9999 -9999 -9999 -9999 -9999 -9999 -9999 -9999 -9999 -9999 -9999 -9999 -9999 -9999 -9999 -9999 -9999 -9999 -9999 -9999 -9999 -9999 -9999 -9999 -9999 -9999 -9999 -9999 -9999 -9999 -9999 -9999 -9999 -9999 -9999 -9999 -9999 -9999 -9999 -9999 -9999 -9999 -9999 -9999 -9999 3.87201E-2 3.85731E-2 3.89974E-2 3.91898E-2 3.88281E-2 3.91694E-2 3.90207E-2 3.91704E-2 3.92991E-2 3.89791E-2 3.91714E-2 3.94508E-2 3.9151E-2 3.94734E-2 1.78106E-1 1.76781E-1 1.77694E-1 1.76536E-1 1.77365E-1 1.7803E-1 1.76788E-1 1.77618E-1 1.78618E-1 1.78038E-1 1.78705E-1 1.78371E-1 1.763E-1 1.76713E-1 1.77377E-1 1.75643E-1 1.75232E-1 1.74739E-1 1.74329E-1 1.71889E-1 1.70758E-1 3.42887E-2 3.86934E-2 5.27875E-2 3.35044E-1 5.25384E-1 5.92374E-1 5.68206E-1 4.4228E-1 3.54739E-1 2.62422E-1 2.16533E-1 1.93664E-1 2.24009E-1 2.33649E-1 2.7759E-1 3.46312E-1 3.23597E-1 3.88144E-1 4.13258E-1 3.87721E-1 3.87572E-1 4.13359E-1 1.42148E-1 2.1441E-1 3.87863E-1 4.65196E-1 5.18253E-1 6.96751E-1 6.35835E-1 4.90413E-1 3.80077E-1 5.37232E-1 7.36811E-1 7.23121E-1 6.09614E-1 5.99296E-1 6.02059E-1 6.51408E-1 7.32874E-1 7.33352E-1 7.1984E-1 7.2673E-1 7.25751E-1 7.33982E-1 7.42097E-1 3.43854E-1 3.33636E-1 3.27299E-1 2.9883E-1 3.29968E-1 3.03936E-1 2.56907E-1 5.78209E-1 7.16089E-1 7.27778E-1 6.80872E-1 6.9019E-1 6.76347E-1 6.62238E-1 6.45511E-1 5.1588E-1 4.46626E-1 5.34482E-1 5.87202E-1 5.50024E-1 5.29273E-1 5.19064E-1 4.53656E-1 4.68917E-1 5.26512E-1 5.47687E-1 5.48227E-1 5.49317E-1 5.56241E-1 5.50532E-1 5.35399E-1 4.94588E-1 4.9265E-1 4.88352E-1 4.64584E-1 4.3998E-1 4.40014E-1 3.90647E-1 3.84794E-1 4.44357E-1 4.79976E-1 4.94776E-1 4.87312E-1 5.25306E-1 4.8396E-1 4.32415E-1 4.46894E-1 3.97005E-1 2.87944E-1 2.01495E-1 1.79429E-1 1.84102E-1 1.95781E-1 1.84466E-1 2.06485E-1 2.39976E-1 2.06133E-1 1.69095E-1 1.72241E-1 1.83176E-1 2.09509E-1 3.11889E-1 4.38129E-1 3.31079E-1 1.90981E-1 2.69772E-1 4.93643E-1 1.7995E-1 1.33343E-1 1.2046E-1 6.02679E-1 6.01775E-1 5.75206E-1 5.77194E-1 5.51959E-1 5.54575E-1 6.31329E-1 -9999 -9999 -9999 -9999 -9999 -9999 -9999 -9999 -9999 -9999 -9999 -9999 -9999 -9999 -9999 -9999 -9999 -9999 -9999 -9999 -9999 -9999 -9999 -9999 -9999 -9999 -9999 -9999 -9999 -9999 -9999 -9999 -9999 -9999 -9999 -9999 -9999 -9999 -9999 -9999 -9999 -9999 -9999 -9999 -9999 -9999 -9999
-9999 -9999 -9999 -9999 -9999 -9999 -9999 -9999 -9999 -9999 -9999 -9999 -9999 -9999 -9999 -9999 -9999 -9999 -9999 -9999 -9999 -9999 -9999 -9999 -9999 -9999 -9999 -9999 -9999 -9999 -9999 -9999 -9999 -9999 -9999 -9999 -9999 -9999 -9999 -9999 -9999 -9999 -9999 -9999 -9999 -9999 -9999 -9999 -9999 -9999 -9999 -9999 -9999 -9999 -9999 -9999 -9999 -9999 -9999 3.85932E-2 3.88687E-2 3.87423E-2 3.9147E-2 3.88919E-2 3.90838E-2 3.94272E-2 3.92132E-2 3.93636E-2 3.95794E-2 3.91928E-2 3.93431E-2 3.95804E-2 3.93226E-2 3.9603E-2 3.93666E-2 3.9604E-2 1.78443E-1 1.77116E-1 1.78114E-1 1.78948E-1 1.77785E-1 1.78034E-1 1.78701E-1 1.78038E-1 1.79375E-1 1.79291E-1 1.77128E-1 1.77709E-1 1.78292E-1 1.76552E-1 1.76056E-1 1.75232E-1 1.58512E-1 1.72375E-1 1.71322E-1 1.55129E-1 3.8586E-2 4.77656E-2 3.34741E-1 5.77095E-1 5.84936E-1 5.48324E-1 4.69724E-1 3.80758E-1 2.84811E-1 2.41254E-1 2.13842E-1 2.26492E-1 2.55415E-1 3.95378E-1 3.73185E-1 4.15928E-1 4.67715E-1 4.15292E-1 4.13639E-1 3.87671E-1 3.8802E-1 1.38139E-1 1.9744E-1 4.38219E-1 2.94537E-1 5.93145E-1 7.12008E-1 7.03637E-1 5.54508E-1 3.91608E-1 5.31228E-1 7.08067E-1 6.5737E-1 5.52908E-1 5.99926E-1 6.11717E-1 6.0854E-1 7.18873E-1 7.28069E-1 7.24456E-1 7.29868E-1 3.46169E-1 3.43116E-1 3.46974E-1 3.42579E-1 3.39512E-1 3.24605E-1 2.82728E-1 3.12673E-1 2.80477E-1 2.41294E-1 2.28501E-1 2.82788E-1 7.07902E-1 6.90078E-1 6.82854E-1 6.38614E-1 6.05762E-1 6.36298E-1 4.65833E-1 3.36307E-1 3.99104E-1 5.48815E-1 5.63607E-1 5.4436E-1 5.07113E-1 4.7227E-1 4.87422E-1 5.29559E-1 5.10875E-1 5.16423E-1 5.06778E-1 5.2516E-1 5.50299E-1 5.35424E-1 4.85739E-1 4.74766E-1 4.75868E-1 4.43677E-1 4.36694E-1 3.63162E-1 3.00506E-1 2.90783E-1 3.05184E-1 3.17514E-1 3.49531E-1 4.37657E-1 5.45519E-1 5.37986E-1 5.35651E-1 5.80194E-1 4.58309E-1 3.41665E-1 2.59225E-1 2.33613E-1 1.93159E-1 2.18605E-1 2.46978E-1 2.39897E-1 2.25614E-1 1.91796E-1 1.52684E-1 1.53662E-1 1.8481E-1 2.63469E-1 3.91949E-1 5.12428E-1 2.38759E-1 2.13949E-1 3.18151E-1 3.40415E-1 1.27119E-1 1.20627E-1 1.21035E-1 6.01223E-1 5.74797E-1 5.73208E-1 5.49911E-1 5.52866E-1 6.56835E-1 -9999 -9999 -9999 -9999 -9999 -9999 -9999 -9999 -9999 -9999 -9999 -9999 -9999 -9999 -9999 -9999 -9999 -9999 -9999 -9999 -9999 -9999 -9999 -9999 -9999 -9999 -9999 -9999 -9999 -9999 -9999 -9999 -9999 -9999 -9999 -9999 -9999 -9999 -9999 -9999 -9999 -9999 -9999 -9999 -9999 -9999 -9999 -9999
-9999 -9999 -9999 -9999 -9999 -9999 -9999 -9999 -9999 -9999 -9999 -9999 -9999 -9999 -9999 -9999 -9999 -9999 -9999 -9999 -9999 -9999 -9999 -9999 -9999 -9999 -9999 -9999 -9999 -9999 -9999 -9999 -9999 -9999 -9999 -9999 -9999 -9999 -9999 -9999 -9999 -9999 -9999 -9999 -9999 -9999 -9999 -9999 -9999 -9999 -9999 -9999 -9999 -9999 -9999 -9999 -9999 -9999 3.84878E-2 3.86989E-2 3.85309E-2 3.88909E-2 3.92971E-2 3.91052E-2 3.93411E-2 3.95567E-2 3.93206E-2 3.96227E-2 3.93861E-2 3.95371E-2 3.96237E-2 3.93011E-2 3.95381E-2 3.98201E-2 3.95608E-2 3.98646E-2 4.00611E-2 1.7828E-1 1.79283E-1 1.80711E-1 1.79203E-1 1.79287E-1 1.77622E-1 1.78371E-1 1.79542E-1 1.78292E-1 1.78542E-1 1.79127E-1 1.79467E-1 1.77297E-1 1.768E-1 1.76221E-1 1.59577E-1 1.73923E-1 1.72863E-1 3.76666E-2 3.86016E-2 4.77704E-2 3.65087E-1 5.51327E-1 5.76054E-1 5.235E-1 4.89482E-1 4.07441E-1 3.08076E-1 2.62199E-1 2.29598E-1 2.27191E-1 2.35877E-1 3.46027E-1 3.96731E-1 3.88941E-1 4.13563E-1 3.87497E-1 3.61974E-1 3.6178E-1 4.04225E-1 1.37815E-1 1.97025E-1 3.62365E-1 2.33267E-1 6.65975E-1 7.25185E-1 6.79465E-1 5.33856E-1 3.86133E-1 4.75486E-1 6.47794E-1 6.47474E-1 5.64043E-1 6.20472E-1 6.06191E-1 5.76499E-1 6.82801E-1 7.26667E-1 3.39089E-1 3.37681E-1 3.38758E-1 3.394E-1 3.37476E-1 3.40405E-1 3.30455E-1 3.2783E-1 2.95078E-1 2.69282E-1 2.83103E-1 1.42365E-1 1.75264E-1 2.92296E-1 3.17426E-1 6.58769E-1 6.36565E-1 5.52448E-1 5.27172E-1 5.13596E-1 3.96106E-1 2.97082E-1 3.14211E-1 4.09676E-1 5.28321E-1 5.48419E-1 5.24535E-1 4.98954E-1 4.86441E-1 4.81413E-1 4.50706E-1 4.61859E-1 5.10521E-1 5.26597E-1 5.42155E-1 5.38712E-1 4.921E-1 4.7318E-1 4.55711E-1 4.38089E-1 3.4345E-1 2.73861E-1 2.46679E-1 2.23494E-1 2.26845E-1 2.26044E-1 2.54929E-1 3.49649E-1 5.24787E-1 5.65471E-1 5.75278E-1 6.21326E-1 5.53124E-1 4.41231E-1 4.25349E-1 3.03139E-1 2.32146E-1 3.06926E-1 4.26545E-1 3.69442E-1 3.02518E-1 2.15449E-1 1.54949E-1 1.87336E-1 2.78564E-1 3.29451E-1 4.60861E-1 2.96143E-1 3.4093E-1 1.9547E-1 2.08449E-1 1.68791E-1 1.20615E-1 1.1909E-1 1.09491E-1 5.73644E-1 5.72362E-1 5.70822E-1 5.50015E-1 6.06928E-1 6.79494E-1 -9999 -9999 -9999 -9999 -9999 -9999 -9999 -9999 -9999 -9999 -9999 -9999 -9999 -9999 -9999 -9999 -9999 -9999 -9999 -9999 -9999 -9999 -9999 -9999 -9999 -9999 -9999 -9999 -9999 -9999 -9999 -9999 -9999 -9999 -9999 -9999 -9999 -9999 -9999 -9999 -9999 -9999 -9999 -9999 -9999 -9999 -9999 -9999
-9999 -9999 -9999 -9999 -9999 -9999 -9999 -9999 -9999 -9999 -9999 -9999 -9999 -9999 -9999 -9999 -9999 -9999 -9999 -9999 -9999 -9999 -9999 -9999 -9999 -9999 -9999 -9999 -9999 -9999 -9999 -9999 -9999 -9999 -9999 -9999 -9999 -9999 -9999 -9999 -9999 -9999 -9999 -9999 -9999 -9999 -9999 -9999 -9999 -9999 -9999 -9999 -9999 -9999 -9999 -9999 -9999 -9999 3.8551E-2 3.88262E-2 3.86999E-2 3.89548E-2 3.93401E-2 3.91908E-2 3.94272E-2 3.91704E-2 3.94714E-2 3.98616E-2 3.96453E-2 3.97321E-2 3.98844E-2 3.9603E-2 3.98201E-2 4.00382E-2 3.98211E-2 4.0083E-2 3.98221E-2 4.00184E-2 1.80627E-1 1.8021E-1 1.81052E-1 1.81137E-1 1.78789E-1 1.7904E-1 1.79962E-1 1.79127E-1 1.79653E-1 1.79831E-1 1.77928E-1 1.77821E-1 1.77736E-1 1.75713E-1 1.75565E-1 1.75482E-1 1.74251E-1 3.79564E-2 3.86973E-2 5.27875E-2 9.8396E-2 5.25384E-1 5.74177E-1 5.25196E-1 5.07543E-1 4.34977E-1 3.32439E-1 2.63396E-1 2.33038E-1 2.27191E-1 2.31719E-1 2.56273E-1 2.93004E-1 2.92592E-1 3.13196E-1 3.12408E-1 3.35182E-1 3.76409E-1 4.02938E-1 4.05133E-1 1.65039E-1 2.3164E-1 1.81323E-1 4.12021E-1 7.30634E-1 6.81327E-1 5.9484E-1 4.1966E-1 4.05413E-1 6.08998E-1 7.01779E-1 6.95825E-1 7.17409E-1 6.59645E-1 6.10013E-1 2.62707E-1 3.2944E-1 3.34468E-1 3.3279E-1 3.36276E-1 3.39682E-1 3.31731E-1 3.20378E-1 2.93552E-1 3.07582E-1 2.99555E-1 2.62473E-1 1.50461E-1 9.89126E-2 1.45618E-1 3.17835E-1 3.08743E-1 2.79011E-1 6.06654E-1 5.33405E-1 5.63334E-1 5.79035E-1 5.06442E-1 4.03772E-1 3.24439E-1 3.29414E-1 4.12863E-1 4.83567E-1 5.01636E-1 4.93957E-1 4.38518E-1 4.25749E-1 4.46363E-1 4.7117E-1 5.04643E-1 5.31036E-1 5.49104E-1 5.38243E-1 4.94605E-1 4.77791E-1 4.56413E-1 4.34203E-1 3.00943E-1 2.53674E-1 2.51348E-1 2.34274E-1 2.38937E-1 2.79563E-1 3.73918E-1 5.11371E-1 5.86151E-1 6.14765E-1 6.32276E-1 6.23462E-1 5.80081E-1 5.95119E-1 6.03263E-1 3.77951E-1 2.37319E-1 3.22766E-1 5.42859E-1 5.08528E-1 3.03056E-1 1.93802E-1 1.52968E-1 2.30935E-1 3.7819E-1 4.46864E-1 4.10246E-1 4.92852E-1 3.08792E-1 1.61954E-1 1.89372E-1 1.20894E-1 1.08538E-1 1.07599E-1 5.71952E-1 5.70951E-1 5.69538E-1 5.46953E-1 5.52399E-1 6.74543E-1 6.12687E-1 -9999 -9999 -9999 -9999 -9999 -9999 -9999 -9999 -9999 -9999 -9999 -9999 -9999 -9999 -9999 -9999 -9999 -9999 -9999 -9999 -9999 -9999 -9999 -9999 -9999 -9999 -9999 -9999 -9999 -9999 -9999 -9999 -9999 -9999 -9999 -9999 -9999 -9999 -9999 -9999 -9999 -9999 -9999 -9999 -9999 -9999 -9999 -9999
-9999 -9999 -9999 -9999 -9999 -9999 -9999 -9999 -9999 -9999 -9999 -9999 -9999 -9999 -9999 -9999 -9999 -9999 -9999 -9999 -9999 -9999 -9999 -9999 -9999 -9999 -9999 -9999 -9999 -9999 -9999 -9999 -9999 -9999 -9999 -9999 -9999 -9999 -9999 -9999 -9999 -9999 -9999 -9999 -9999 -9999 -9999 -9999 -9999 -9999 -9999 -9999 -9999 -9999 -9999 -9999 -9999 3.83826E-2 3.8551E-2 3.88474E-2 3.86576E-2 3.90187E-2 3.88494E-2 3.91908E-2 3.94919E-2 3.92347E-2 3.94929E-2 3.98398E-2 3.9667E-2 3.97973E-2 4.00153E-2 3.97331E-2 3.99508E-2 3.9669E-2 3.99737E-2 4.02586E-2 3.99528E-2 4.02156E-2 4.05243E-2 4.05253E-2 1.82321E-1 1.82661E-1 1.80466E-1 1.80214E-1 1.80803E-1 1.79715E-1 1.79939E-1 1.80032E-1 1.78004E-1 1.77912E-1 1.77912E-1 3.91743E-2 3.91625E-2 3.91131E-2 3.83113E-2 3.81857E-2 3.88066E-2 5.29344E-2 1.08097E-1 5.509E-1 5.46203E-1 5.3173E-1 4.98425E-1 4.62123E-1 3.81549E-1 3.00063E-1 2.55017E-1 2.28492E-1 2.28693E-1 2.36142E-1 3.62507E-1 4.12775E-1 2.91769E-1 3.11598E-1 3.10705E-1 3.50588E-1 4.00923E-1 4.02384E-1 4.03922E-1 1.49929E-1 4.84064E-1 3.5225E-1 7.2388E-1 7.43405E-1 6.85357E-1 4.41151E-1 3.76404E-1 6.00474E-1 7.38338E-1 7.3905E-1 7.40261E-1 6.91229E-1 1.98705E-1 1.99753E-1 2.84308E-1 3.27442E-1 3.24644E-1 3.34118E-1 3.33616E-1 3.288E-1 3.18699E-1 2.60934E-1 2.93299E-1 2.76489E-1 2.20535E-1 1.47781E-1 1.14716E-1 2.15379E-1 3.34981E-1 3.16768E-1 3.06091E-1 2.6053E-1 6.66607E-1 6.62202E-1 6.52693E-1 6.34235E-1 5.66637E-1 4.33196E-1 3.32245E-1 3.17556E-1 3.22306E-1 3.61125E-1 4.02431E-1 4.27252E-1 4.23795E-1 4.52284E-1 4.89997E-1 5.23759E-1 5.20412E-1 5.25585E-1 5.36607E-1 4.97681E-1 4.81909E-1 4.63948E-1 4.41641E-1 3.01313E-1 2.49242E-1 2.42014E-1 2.4019E-1 2.73391E-1 3.66446E-1 5.2727E-1 5.54755E-1 4.63251E-1 5.13509E-1 6.01472E-1 6.47579E-1 6.42014E-1 6.49741E-1 5.56555E-1 3.03357E-1 2.82981E-1 3.75916E-1 6.08186E-1 5.47825E-1 2.87872E-1 1.63478E-1 1.56512E-1 2.56785E-1 3.98076E-1 4.79892E-1 4.92459E-1 4.801E-1 1.69758E-1 1.72074E-1 1.44765E-1 1.30904E-1 1.07729E-1 5.71079E-1 5.44026E-1 5.42544E-1 5.41971E-1 5.7443E-1 6.90148E-1 5.72201E-1 5.82139E-1 -9999 -9999 -9999 -9999 -9999 -9999 -9999 -9999 -9999 -9999 -9999 -9999 -9999 -9999 -9999 -9999 -9999 -9999 -9999 -9999 -9999 -9999 -9999 -9999 -9999 -9999 -9999 -9999 -9999 -9999 -9999 -9999 -9999 -9999 -9999 -9999 -9999 -9999 -9999 -9999 -9999 -9999 -9999 -9999 -9999 -9999 -9999 -9999
-9999 -9999 -9999 -9999 -9999 -9999 -9999 -9999 -9999 -9999 -9999 -9999 -9999 -9999 -9999 -9999 -9999 -9999 -9999 -9999 -9999 -9999 -9999 -9999 -9999 -9999 -9999 -9999 -9999 -9999 -9999 -9999 -9999 -9999 -9999 -9999 -9999 -9999 -9999 -9999 -9999 -9999 -9999 -9999 -9999 -9999 -9999 -9999 -9999 -9999 -9999 -9999 -9999 -9999 -9999 -9999 -9999 3.84036E-2 3.85932E-2 3.88899E-2 3.86999E-2 3.89974E-2 3.88069E-2 3.91908E-2 3.95135E-2 3.92776E-2 3.95577E-2 3.97963E-2 3.9602E-2 3.98626E-2 3.9603E-2 3.97983E-2 4.00382E-2 3.98211E-2 4.0083E-2 4.03907E-2 4.00621E-2 4.02816E-2 4.06573E-2 4.05917E-2 4.09926E-2 1.81524E-1 1.81555E-1 1.81524E-1 1.79653E-1 1.79986E-1 1.80233E-1 1.78327E-1 1.78158E-1 3.9685E-2 3.91822E-2 3.9198E-2 3.91901E-2 3.91507E-2 3.83743E-2 3.84584E-2 4.29726E-2 6.63169E-2 1.083E-1 5.23934E-1 4.94969E-1 4.64687E-1 4.37889E-1 4.101E-1 3.57839E-1 3.23413E-1 2.55993E-1 2.32023E-1 2.31314E-1 2.50385E-1 3.65563E-1 5.21117E-1 3.6464E-1 3.85485E-1 3.51256E-1 3.26786E-1 3.27005E-1 3.75057E-1 3.75917E-1 4.02283E-1 1.63457E-1 5.54681E-1 6.55435E-1 7.44159E-1 7.09863E-1 4.44428E-1 3.99155E-1 6.29754E-1 7.42985E-1 7.36471E-1 7.30758E-1 2.34671E-1 1.46571E-1 1.54024E-1 2.35223E-1 2.90097E-1 3.19656E-1 3.29204E-1 3.16265E-1 3.23537E-1 3.18654E-1 2.60109E-1 2.61878E-1 2.58019E-1 1.70015E-1 1.50661E-1 1.69788E-1 2.75818E-1 3.06024E-1 3.03715E-1 2.6854E-1 2.8109E-1 6.73494E-1 6.40677E-1 6.58724E-1 5.96092E-1 5.42069E-1 4.57756E-1 3.52905E-1 2.86485E-1 2.54243E-1 2.66825E-1 3.24106E-1 3.96617E-1 4.10252E-1 4.15837E-1 4.2501E-1 4.62814E-1 4.93094E-1 5.14718E-1 5.19806E-1 5.07802E-1 4.83044E-1 4.57162E-1 4.49094E-1 2.95237E-1 2.33085E-1 2.16886E-1 2.38538E-1 2.87228E-1 3.9426E-1 5.41449E-1 4.71193E-1 2.97483E-1 3.31696E-1 5.64216E-1 6.38108E-1 6.57407E-1 5.90417E-1 4.06631E-1 2.63429E-1 3.43095E-1 5.39343E-1 6.60225E-1 5.74361E-1 3.30488E-1 2.03774E-1 2.2071E-1 3.38198E-1 4.13991E-1 4.73104E-1 2.51997E-1 1.53928E-1 1.8901E-1 1.45728E-1 1.09015E-1 1.0782E-1 5.68159E-1 5.43896E-1 5.42388E-1 5.41035E-1 5.42362E-1 6.7604E-1 6.21129E-1 5.23425E-1 5.95854E-1 -9999 -9999 -9999 -9999 -9999 -9999 -9999 -9999 -9999 -9999 -9999 -9999 -9999 -9999 -9999 -9999 -9999 -9999 -9999 -9999 -9999 -9999 -9999 -9999 -9999 -9999 -9999 -9999 -9999 -9999 -9999 -9999 -9999 -9999 -9999 -9999 -9999 -9999 -9999 -9999 -9999 -9999 -9999 -9999 -9999 -9999 -9999 -9999
-9999 -9999 -9999 -9999 -9999 -9999 -9999 -9999 -9999 -9999 -9999 -9999 -9999 -9999 -9999 -9999 -9999 -9999 -9999 -9999 -9999 -9999 -9999 -9999 -9999 -9999 -9999 -9999 -9999 -9999 -9999 -9999 -9999 -9999 -9999 -9999 -9999 -9999 -9999 -9999 -9999 -9999 -9999 -9999 -9999 -9999 -9999 -9999 -9999 -9999 -9999 -9999 -9999 -9999 -9999 3.88252E-2 3.89528E-2 3.85721E-2 3.87201E-2 3.85309E-2 3.87847E-2 3.90828E-2 3.88494E-2 3.91266E-2 3.94272E-2 3.92132E-2 3.9601E-2 3.93431E-2 3.96237E-2 3.99498E-2 3.97114E-2 3.99508E-2 4.02136E-2 4.00174E-2 4.03686E-2 4.01278E-2 4.03476E-2 4.05686E-2 4.03707E-2 4.06805E-2 4.10917E-2 4.06641E-2 1.81844E-1 1.8175E-1 1.79878E-1 1.80156E-1 1.80435E-1 1.78496E-1 1.78311E-1 3.97369E-2 3.92138E-2 3.92138E-2 3.92177E-2 3.87051E-2 3.86251E-2 3.86583E-2 4.31021E-2 7.33481E-2 1.30588E-1 4.98097E-1 4.89979E-1 4.62254E-1 4.35209E-1 4.08707E-1 3.74264E-1 3.24125E-1 2.77233E-1 2.54838E-1 2.55335E-1 3.62918E-1 4.18247E-1 4.72492E-1 4.19241E-1 4.67194E-1 4.03745E-1 3.75893E-1 3.74836E-1 3.74787E-1 4.00269E-1 4.53927E-1 2.24233E-1 7.51371E-1 7.25135E-1 6.83084E-1 6.0848E-1 4.16093E-1 4.02382E-1 6.44116E-1 7.52329E-1 7.11168E-1 2.2296E-1 1.83623E-1 1.52743E-1 1.65186E-1 2.26497E-1 2.69702E-1 3.1037E-1 3.18267E-1 3.07753E-1 2.90846E-1 3.13534E-1 2.76268E-1 1.6136E-1 1.30417E-1 1.03509E-1 9.65726E-2 1.51445E-1 2.87591E-1 3.1441E-1 2.94052E-1 2.64493E-1 2.31731E-1 2.24573E-1 5.9567E-1 6.36338E-1 6.11741E-1 5.68215E-1 5.2298E-1 5.00219E-1 4.08865E-1 3.50176E-1 2.87276E-1 2.75744E-1 2.94124E-1 2.97696E-1 3.02642E-1 3.19126E-1 3.66523E-1 4.38381E-1 4.92021E-1 5.08412E-1 4.98336E-1 4.83122E-1 4.75689E-1 4.01632E-1 2.66794E-1 2.19022E-1 2.10074E-1 2.40551E-1 2.98495E-1 4.1391E-1 4.74456E-1 3.56743E-1 2.35756E-1 2.67999E-1 4.70805E-1 6.11814E-1 6.4223E-1 5.77049E-1 3.93192E-1 3.03395E-1 4.66437E-1 6.5959E-1 6.61392E-1 5.38312E-1 3.4484E-1 2.59421E-1 3.26766E-1 4.17381E-1 4.92799E-1 4.57156E-1 2.6338E-1 3.99812E-1 3.15242E-1 1.20972E-1 1.07971E-1 1.06916E-1 5.6659E-1 5.42544E-1 5.41269E-1 5.67225E-1 6.24793E-1 6.74191E-1 5.78471E-1 5.57674E-1 6.04198E-1 -9999 -9999 -9999 -9999 -9999 -9999 -9999 -9999 -9999 -9999 -9999 -9999 -9999 -9999 -9999 -9999 -9999 -9999 -9999 -9999 -9999 -9999 -9999 -9999 -9999 -9999 -9999 -9999 -9999 -9999 -9999 -9999 -9999 -9999 -9999 -9999 -9999 -9999 -9999 -9999 -9999 -9999 -9999 -9999 -9999 -9999 -9999 -9999
-9999 -9999 -9999 -9999 -9999 -9999 -9999 -9999 -9999 -9999 -9999 -9999 -9999 -9999 -9999 -9999 -9999 -9999 -9999 -9999 -9999 -9999 -9999 -9999 -9999 -9999 -9999 -9999 -9999 -9999 -9999 -9999 -9999 -9999 -9999 -9999 -9999 -9999 -9999 -9999 -9999 -9999 -9999 -9999 -9999 -9999 -9999 -9999 -9999 -9999 -9999 -9999 -9999 -9999 -9999 3.89954E-2 3.86778E-2 3.87625E-2 3.89751E-2 3.87423E-2 3.90401E-2 3.92971E-2 3.90411E-2 3.92551E-2 3.90207E-2 3.92561E-2 3.96227E-2 3.94292E-2 3.97104E-2 3.99498E-2 3.97331E-2 4.0082E-2 3.98428E-2 4.01926E-2 4.05454E-2 4.04138E-2 4.07239E-2 4.09245E-2 4.06805E-2 4.09478E-2 4.11685E-2 4.07173E-2 4.07582E-2 1.82171E-1 1.80218E-1 1.8028E-1 4.02991E-2 3.9813E-2 3.97849E-2 3.97729E-2 3.92533E-2 3.92375E-2 3.92375E-2 3.87402E-2 3.87051E-2 3.87441E-2 4.44327E-2 7.35977E-2 1.43659E-1 5.17745E-1 5.17111E-1 4.62514E-1 4.09467E-1 3.83405E-1 3.74412E-1 3.24929E-1 2.99579E-1 2.55894E-1 2.92137E-1 4.15903E-1 4.7304E-1 4.78537E-1 5.3217E-1 5.16814E-1 4.60142E-1 4.05058E-1 4.28262E-1 4.27442E-1 1.3602E-1 2.05815E-1 3.07557E-1 5.00124E-1 6.04518E-1 4.45744E-1 3.76615E-1 3.31109E-1 4.17791E-1 6.77545E-1 4.31043E-1 3.11529E-1 1.70568E-1 1.5151E-1 1.74703E-1 2.1076E-1 2.64114E-1 3.06327E-1 3.12655E-1 2.79884E-1 2.42348E-1 2.10448E-1 2.71211E-1 2.90894E-1 1.28702E-1 6.10959E-2 6.00399E-2 8.28797E-2 1.63625E-1 2.80891E-1 3.18108E-1 2.77055E-1 2.0192E-1 1.51692E-1 1.2383E-1 4.96407E-1 5.74314E-1 5.77109E-1 5.70685E-1 5.59008E-1 5.38946E-1 5.20915E-1 5.09326E-1 3.89951E-1 2.74743E-1 2.36213E-1 2.35161E-1 2.41366E-1 2.52426E-1 2.89212E-1 3.62632E-1 4.78398E-1 4.97109E-1 4.93268E-1 4.82066E-1 4.75212E-1 3.86806E-1 2.84275E-1 2.48412E-1 2.20565E-1 2.428E-1 2.91001E-1 3.62405E-1 3.67219E-1 2.60777E-1 2.06914E-1 2.57697E-1 3.93067E-1 5.74319E-1 6.45412E-1 6.13249E-1 6.10844E-1 4.25553E-1 4.68671E-1 6.65116E-1 6.43168E-1 5.627E-1 3.57084E-1 2.87918E-1 3.39735E-1 4.24104E-1 4.89482E-1 4.20716E-1 3.26419E-1 1.80814E-1 1.31433E-1 1.08761E-1 1.07207E-1 5.66719E-1 5.68562E-1 5.67173E-1 5.67276E-1 6.20814E-1 6.81658E-1 6.23836E-1 2.25556E-1 5.85734E-1 5.88879E-1 -9999 -9999 -9999 -9999 -9999 -9999 -9999 -9999 -9999 -9999 -9999 -9999 -9999 -9999 -9999 -9999 -9999 -9999 -9999 -9999 -9999 -9999 -9999 -9999 -9999 -9999 -9999 -9999 -9999 -9999 -9999 -9999 -9999 -9999 -9999 -9999 -9999 -9999 -9999 -9999 -9999 -9999 -9999 -9999 -9999 -9999 -9999 -9999
-9999 -9999 -9999 -9999 -9999 -9999 -9999 -9999 -9999 -9999 -9999 -9999 -9999 -9999 -9999 -9999 -9999 -9999 -9999 -9999 -9999 -9999 -9999 -9999 -9999 -9999 -9999 -9999 -9999 -9999 -9999 -9999 -9999 -9999 -9999 -9999 -9999 -9999 -9999 -9999 -9999 -9999 -9999 -9999 -9999 -9999 -9999 -9999 -9999 -9999 -9999 -9999 -9999 -9999 -9999 3.90808E-2 3.88262E-2 3.89538E-2 3.91674E-2 3.89548E-2 3.92327E-2 3.90411E-2 3.93626E-2 3.95351E-2 3.92991E-2 3.95145E-2 3.98398E-2 3.9602E-2 3.98844E-2 3.96247E-2 3.9929E-2 4.01916E-2 3.99955E-2 4.02805E-2 4.06784E-2 4.05464E-2 4.09021E-2 4.11709E-2 4.09032E-2 4.11498E-2 4.07091E-2 4.07828E-2 4.08525E-2 4.03803E-2 4.03884E-2 4.03721E-2 3.9849E-2 3.9817E-2 3.98049E-2 3.92968E-2 3.92968E-2 3.9277E-2 3.92731E-2 3.87675E-2 4.27662E-2 3.88027E-2 4.45575E-2 7.39271E-2 1.32359E-1 5.10404E-1 4.90492E-1 4.89958E-1 4.36729E-1 4.26995E-1 3.75517E-1 3.49569E-1 3.23482E-1 2.78032E-1 3.16995E-1 3.94308E-1 4.73748E-1 4.78472E-1 4.97273E-1 5.20567E-1 5.16631E-1 5.39608E-1 1.64967E-1 1.94764E-1 1.95011E-1 2.25347E-1 2.86995E-1 4.62101E-1 6.15415E-1 3.75564E-1 2.71821E-1 2.93794E-1 4.86408E-1 7.35134E-1 1.2617E-1 3.37966E-1 2.35326E-1 1.77867E-1 1.87344E-1 2.25825E-1 2.75076E-1 3.57196E-1 2.76168E-1 1.91208E-1 1.4331E-1 9.48699E-2 1.38687E-1 2.01998E-1 1.05685E-1 4.49108E-2 4.46487E-2 6.81758E-2 1.93046E-1 3.52223E-1 3.21702E-1 2.84299E-1 1.8029E-1 1.09664E-1 1.00748E-1 3.60762E-1 3.57888E-1 4.02281E-1 4.74674E-1 5.10869E-1 5.21385E-1 5.21359E-1 5.02955E-1 3.84401E-1 2.92886E-1 2.75303E-1 2.63157E-1 2.26473E-1 2.1542E-1 2.3234E-1 2.82559E-1 4.04374E-1 4.97446E-1 4.90918E-1 4.94143E-1 4.67322E-1 3.94924E-1 3.33677E-1 3.3783E-1 2.77344E-1 2.77634E-1 2.68508E-1 2.89285E-1 2.98897E-1 2.80252E-1 2.89427E-1 3.98756E-1 5.5707E-1 6.04507E-1 6.42495E-1 6.73675E-1 6.44106E-1 5.87641E-1 5.20402E-1 6.46597E-1 6.60236E-1 6.2162E-1 5.14766E-1 3.43291E-1 3.1426E-1 3.73348E-1 4.64621E-1 3.64068E-1 1.58028E-1 1.08177E-1 1.08214E-1 1.07357E-1 5.67259E-1 5.65767E-1 5.67199E-1 1.06049E-1 1.40874E-1 6.70382E-1 6.48493E-1 5.70832E-1 2.11783E-1 6.00878E-1 -9999 -9999 -9999 -9999 -9999 -9999 -9999 -9999 -9999 -9999 -9999 -9999 -9999 -9999 -9999 -9999 -9999 -9999 -9999 -9999 -9999 -9999 -9999 -9999 -9999 -9999 -9999 -9999 -9999 -9999 -9999 -9999 -9999 -9999 -9999 -9999 -9999 -9999 -9999 -9999 -9999 -9999 -9999 -9999 -9999 -9999 -9999 -9999 -9999
[truncated: 571,969 more chars]
