# Supplementary material for: Alien species revises systematic status: integrative species delimitation of two similar taxa of Symbrenthia Hübner, [1819] (Lepidoptera, Nymphalidae)
Source: PeerJ. 2023 Jan 30;11:e14644. doi: 10.7717/peerj.14644 (PMC9893915; doi:10.7717/peerj.14644)
Supplement: Supplemental Information 6 [file peerj-11-14644-s006.zip › SDM/early_stage/MAXENT/past_2012_output/formosanus_3.lambdas]

bio_12, 0.0, 1148.0, 4557.0
bio_2, -0.5355879780717201, 15.0, 56.0
bio_8, 0.0, 64.0, 287.0
bio_8^2, 1.8264134401285963, 4096.0, 82369.0
'bio_12, -0.6971471551251767, 2464.5, 4557.0
'bio_2, -1.7235195741435598, 55.5, 56.0
'bio_12, -1.1115568568752783, 2463.5, 4557.0
'bio_8, -4.503033558896167, 248.5, 287.0
'bio_12, -1.3242626290532107, 2455.5, 4557.0
`bio_2, 1.5174613739907945, 15.0, 30.5
'bio_2, 0.5491363830459044, 49.5, 56.0
`bio_12, -0.0710046784002856, 1148.0, 1818.5
'bio_8, -0.12742056196181883, 247.5, 287.0
'bio_8, 0.34145936811364125, 194.5, 287.0
'bio_12, -0.8947896699044428, 2454.5, 4557.0
`bio_12, -0.23674068361794498, 1148.0, 1808.5
`bio_12, -0.136378399342761, 1148.0, 2449.5
linearPredictorNormalizer, 1.6931135459727091
densityNormalizer, 1665.7661553350704
numBackgroundPoints, 10029
entropy, 8.767150222397637
