# Supplementary material for: Alien species revises systematic status: integrative species delimitation of two similar taxa of Symbrenthia Hübner, [1819] (Lepidoptera, Nymphalidae)
Source: PeerJ. 2023 Jan 30;11:e14644. doi: 10.7717/peerj.14644 (PMC9893915; doi:10.7717/peerj.14644)
Supplement: Supplemental Information 6 [file peerj-11-14644-s006.zip › SDM/early_stage/MAXENT/past_2012_output/formosanus_3_omission.csv]

Raw value	Corresponding cumulative value	Corresponding Logistic value	Fractional area	Training omission	Test omission
3.17027E-6	0.000317027	0.019946687	1	0	0
3.22896E-6	0.000639923	0.020308474	0.999900289	0	0
3.53113E-6	0.00134364	0.022166819	0.999700867	0	0
4.17265E-6	0.00289859	0.026088956	0.999302024	0	0
4.49087E-6	0.005090576	0.028022808	0.99880347	0	0
4.83925E-6	0.010255655	0.03013117	0.997706651	0	0
5.88952E-6	0.025279858	0.036432369	0.994914747	0	0
6.31791E-6	0.050294226	0.038979053	0.990926314	0	0
6.49737E-6	0.100368808	0.040041911	0.983148868	0	0
6.69854E-6	0.20004132	0.041230565	0.968092532	0	0
7.11189E-6	0.300749985	0.043663736	0.95363446	0	0
7.25148E-6	0.401300985	0.04448261	0.939674943	0	0
7.38909E-6	0.500157194	0.045288518	0.926213979	0	0
7.50311E-6	0.600717316	0.04595525	0.912753016	0	0
7.60197E-6	0.700428347	0.046532562	0.899591186	0	0
7.63985E-6	0.750734182	0.046753583	0.89301027	0	0
7.68858E-6	0.80055831	0.047037806	0.886529066	0	0
7.82564E-6	0.900485173	0.047836184	0.873666368	0	0
8.16427E-6	1.000133841	0.049803032	0.861202513	0	0
8.71073E-6	1.100518845	0.052959996	0.849336923	0	0
9.28285E-6	1.200280506	0.056242776	0.83826902	0	0
1.00098E-5	1.300983229	0.060381482	0.827899093	0	0
1.10169E-5	1.40068979	0.066054857	0.818426563	0	0
1.19665E-5	1.500203671	0.071342187	0.80975172	0	0
1.48494E-5	1.750766321	0.087034177	0.791006082	0	0.2
1.76637E-5	2.00000642	0.101848627	0.775750324	0.023255814	0.2
2.04921E-5	2.251637204	0.116261143	0.762588493	0.023255814	0.2
2.24867E-5	2.500229553	0.126149919	0.751022036	0.023255814	0.2
2.42548E-5	2.752274086	0.134732719	0.740253266	0.023255814	0.2
2.58694E-5	3.001102114	0.142424309	0.730381893	0.023255814	0.2
2.74673E-5	3.251571606	0.14990255	0.721009074	0.023255814	0.2
2.86332E-5	3.50165036	0.155277577	0.712134809	0.023255814	0.2
3.01661E-5	3.75175146	0.162241729	0.703659388	0.023255814	0.2
3.14294E-5	4.002045308	0.167895381	0.69558281	0.023255814	0.2
3.23479E-5	4.250663254	0.171958352	0.687805364	0.023255814	0.2
3.30739E-5	4.502312803	0.175141805	0.68012763	0.023255814	0.2
3.37359E-5	4.75270509	0.178023226	0.672649317	0.023255814	0.2
3.46433E-5	5.002278932	0.181940471	0.665370426	0.023255814	0.2
3.5519E-5	5.251505437	0.185685247	0.658290956	0.023255814	0.2
3.62758E-5	5.503055903	0.188894349	0.651311198	0.023255814	0.2
3.72975E-5	5.752896635	0.193186837	0.644530861	0.023255814	0.2
3.84668E-5	6.003083802	0.198044047	0.637949945	0.023255814	0.2
3.92655E-5	6.251754872	0.201327941	0.631568451	0.023255814	0.2
4.03243E-5	6.502324765	0.205640754	0.625286669	0.046511628	0.2
4.1765E-5	6.752647578	0.211434282	0.619204308	0.046511628	0.4
4.27694E-5	7.002205053	0.215423708	0.613321368	0.046511628	0.4
4.38179E-5	7.253104046	0.219545142	0.607538139	0.046511628	0.4
4.51509E-5	7.502389133	0.224723329	0.601954332	0.046511628	0.4
4.65469E-5	7.754375298	0.230073035	0.596470236	0.046511628	0.4
4.74033E-5	8.003231671	0.233318194	0.591185562	0.046511628	0.4
4.82078E-5	8.251705964	0.236342045	0.586000598	0.046511628	0.4
4.92603E-5	8.500399944	0.24026228	0.580915345	0.046511628	0.4
5.02114E-5	8.753832115	0.243770253	0.575830093	0.046511628	0.4
5.12756E-5	9.002470401	0.247657433	0.570944262	0.046511628	0.4
5.26015E-5	9.251854659	0.252444839	0.566158141	0.046511628	0.4
5.33812E-5	9.500771876	0.255231603	0.561471732	0.046511628	0.4
5.46237E-5	9.754965554	0.259629874	0.556785323	0.046511628	0.4
5.56098E-5	10.002978716	0.263083784	0.552298335	0.046511628	0.4
5.65582E-5	10.255271251	0.266375592	0.547811347	0.046511628	0.4
5.71772E-5	10.505368119	0.268507955	0.54342407	0.046511628	0.4
5.82627E-5	10.75380883	0.272218072	0.539136504	0.046511628	0.4
5.89142E-5	11.005803139	0.274426709	0.534848938	0.046511628	0.4
5.9979E-5	11.25507084	0.278007666	0.530661083	0.046511628	0.4
6.07294E-5	11.502543915	0.280510278	0.526572938	0.046511628	0.4
6.18472E-5	11.75405578	0.28420606	0.522484794	0.046511628	0.4
6.28599E-5	12.003277411	0.287521494	0.518496361	0.046511628	0.4
6.36933E-5	12.25013527	0.290227087	0.514607638	0.046511628	0.4
6.46304E-5	12.500622773	0.29324496	0.510718915	0.046511628	0.4
6.55002E-5	12.754560617	0.296023403	0.506830192	0.046511628	0.4
6.62787E-5	13.004693688	0.298491507	0.503041181	0.046511628	0.4
6.70408E-5	13.251122095	0.300890945	0.49935188	0.046511628	0.4
6.78377E-5	13.500414209	0.303382606	0.495662579	0.069767442	0.4
6.84574E-5	13.752649066	0.305307595	0.491973277	0.093023256	0.4
6.95239E-5	14.00112785	0.308596316	0.488383687	0.093023256	0.4
7.01582E-5	14.252457611	0.310537614	0.484794097	0.093023256	0.4
7.1151E-5	14.506627768	0.313553991	0.481204507	0.093023256	0.4
7.19098E-5	14.750058033	0.315841649	0.477814338	0.093023256	0.4
7.29475E-5	15.003814347	0.318945964	0.474324459	0.093023256	0.4
7.38073E-5	15.253476868	0.321496573	0.470934291	0.093023256	0.4
7.45203E-5	15.505746017	0.323597284	0.467544122	0.093023256	0.4
7.51878E-5	15.752959467	0.325552258	0.464253664	0.093023256	0.4
7.59291E-5	16.002213777	0.327710021	0.460963207	0.093023256	0.4
7.66034E-5	16.253808834	0.329660852	0.457672749	0.093023256	0.4
7.72882E-5	16.50005032	0.331630621	0.454482002	0.093023256	0.4
7.80824E-5	16.756436994	0.333900637	0.451191545	0.093023256	0.4
7.87415E-5	17.007519719	0.335772704	0.448000798	0.093023256	0.4
7.9361E-5	17.252588066	0.337522776	0.444909762	0.093023256	0.4
8.02113E-5	17.500143541	0.339909947	0.441818726	0.11627907	0.4
8.11342E-5	17.750028299	0.34248149	0.43872769	0.11627907	0.4
8.21726E-5	18.003563838	0.345350837	0.435636654	0.11627907	0.4
8.30113E-5	18.251464724	0.347650236	0.432645329	0.11627907	0.4
8.40017E-5	18.502168418	0.350344855	0.429654003	0.11627907	0.4
8.47566E-5	18.755573738	0.352383804	0.426662678	0.11627907	0.4
8.54205E-5	19.002211596	0.354166464	0.423771064	0.11627907	0.4
8.585E-5	19.250562888	0.355314541	0.42087945	0.11627907	0.4
8.67629E-5	19.500849506	0.357741253	0.417987835	0.11627907	0.4
8.76218E-5	19.753463666	0.360007721	0.415096221	0.11627907	0.4
8.85257E-5	20.000151623	0.362375735	0.412304317	0.11627907	0.4
8.93498E-5	20.258145481	0.364519528	0.409412703	0.11627907	0.4
9.01903E-5	20.500550777	0.366691026	0.406720511	0.11627907	0.4
9.14373E-5	20.754826137	0.369885876	0.403928607	0.11627907	0.4
9.23855E-5	21.002958143	0.372293521	0.401236414	0.11627907	0.4
9.34133E-5	21.253687173	0.374882683	0.398544222	0.11627907	0.4
9.42643E-5	21.506935492	0.377010115	0.395852029	0.11627907	0.4
9.49701E-5	21.752990898	0.378763854	0.393259547	0.11627907	0.4
9.5834E-5	22.000896489	0.380896999	0.390667066	0.11627907	0.4
9.65043E-5	22.250847857	0.382541977	0.388074584	0.11627907	0.4
9.72411E-5	22.502550796	0.384340016	0.385482102	0.11627907	0.4
9.78406E-5	22.756368587	0.38579551	0.38288962	0.11627907	0.4
9.86229E-5	23.001876804	0.387684178	0.380396849	0.11627907	0.4
9.94313E-5	23.259284865	0.389623965	0.377804367	0.11627907	0.4
1.00232E-4	23.50858404	0.391533691	0.375311596	0.11627907	0.4
1.00857E-4	23.759940575	0.393014609	0.372818825	0.11627907	0.4
1.01545E-4	24.002893322	0.394637026	0.370425765	0.11627907	0.4
1.0243E-4	24.257904963	0.396712436	0.367932994	0.11627907	0.4
1.03115E-4	24.504456542	0.398309113	0.365539934	0.139534884	0.4
1.03776E-4	24.752857295	0.399841488	0.363146874	0.139534884	0.4
1.04469E-4	25.002966493	0.401439506	0.360753814	0.139534884	0.4
1.05222E-4	25.254556294	0.403166397	0.358360754	0.139534884	0.4
1.06143E-4	25.50831526	0.40526612	0.355967694	0.139534884	0.4
1.07027E-4	25.753556317	0.407266894	0.353674344	0.139534884	0.4
1.07603E-4	26.000472147	0.408562224	0.351380995	0.162790698	0.4
1.08235E-4	26.259624316	0.409977388	0.348987935	0.162790698	0.4
1.09026E-4	26.509425847	0.41174142	0.346694586	0.186046512	0.4
1.09999E-4	26.750450622	0.413895367	0.344500947	0.186046512	0.4
1.10809E-4	27.004343611	0.415675994	0.342207598	0.186046512	0.4
1.11628E-4	27.260264777	0.417465465	0.339914249	0.186046512	0.4
1.12407E-4	27.506744973	0.419156582	0.33772061	0.186046512	0.4
1.13151E-4	27.754833601	0.420763228	0.335526972	0.186046512	0.4
1.13877E-4	28.004586791	0.422323752	0.333333333	0.186046512	0.4
1.1544E-4	28.25677674	0.425653804	0.331139695	0.186046512	0.4
1.16E-4	28.511586225	0.426837068	0.328946056	0.186046512	0.4
1.16758E-4	28.755944059	0.428429802	0.326852129	0.186046512	0.4
1.17135E-4	29.001538268	0.429220706	0.324758201	0.186046512	0.4
1.17906E-4	29.260066099	0.430828797	0.322564563	0.186046512	0.4
1.18776E-4	29.508791144	0.432631753	0.320470635	0.186046512	0.4
1.1982E-4	29.759310224	0.434780711	0.318376708	0.186046512	0.4
1.20491E-4	30.011688852	0.436153486	0.31628278	0.186046512	0.4
1.21096E-4	30.253261608	0.437386486	0.314288563	0.186046512	0.4
1.21791E-4	30.508333034	0.438794843	0.312194636	0.186046512	0.4
1.22737E-4	30.752685841	0.440701708	0.310200419	0.186046512	0.4
1.23385E-4	31.011114611	0.441999853	0.308106491	0.209302326	0.4
1.24236E-4	31.258943212	0.44369572	0.306112274	0.209302326	0.4
1.25104E-4	31.508503832	0.445415521	0.304118058	0.209302326	0.4
1.25915E-4	31.759560859	0.447010618	0.302123841	0.209302326	0.4
1.26512E-4	32.012056321	0.448180916	0.300129624	0.209302326	0.4
1.27286E-4	32.253145472	0.449689925	0.298235118	0.209302326	0.4
1.28096E-4	32.508463667	0.451259858	0.296240901	0.23255814	0.4
1.28769E-4	32.752518055	0.452558257	0.294346395	0.23255814	0.6
1.2947E-4	33.010802026	0.453904089	0.292352179	0.23255814	0.6
1.30048E-4	33.25731607	0.455008431	0.290457673	0.23255814	0.6
1.30587E-4	33.504881916	0.45603316	0.288563167	0.23255814	0.6
1.31124E-4	33.753529158	0.457051251	0.286668661	0.23255814	0.6
1.31947E-4	34.00338627	0.458605384	0.284774155	0.23255814	0.6
1.3275E-4	34.254920738	0.460112087	0.282879649	0.23255814	0.6
1.33468E-4	34.507997382	0.4614525	0.280985143	0.23255814	0.6
1.34138E-4	34.762274131	0.462696103	0.279090637	0.23255814	0.6
1.34649E-4	35.004194274	0.463642432	0.277295842	0.23255814	0.6
1.35282E-4	35.260759803	0.464807892	0.275401336	0.23255814	0.6
1.36088E-4	35.504989802	0.466286099	0.273606541	0.23255814	0.6
1.37026E-4	35.750816215	0.467996711	0.271811746	0.23255814	0.6
1.37581E-4	36.011715425	0.469003676	0.26991724	0.23255814	0.6
1.3823E-4	36.260093375	0.470175336	0.268122445	0.23255814	0.6
1.38676E-4	36.509303824	0.470977724	0.26632765	0.23255814	0.6
1.39389E-4	36.759595011	0.472256429	0.264532855	0.255813953	0.6
1.39892E-4	37.011031355	0.47315413	0.26273806	0.255813953	0.6
1.40606E-4	37.263670205	0.474422614	0.260943265	0.255813953	0.6
1.41826E-4	37.503839472	0.476577865	0.25924818	0.279069767	0.6
1.42769E-4	37.760081821	0.478230595	0.257453385	0.279069767	0.6
1.43901E-4	38.003755759	0.48020091	0.255758301	0.279069767	0.6
1.44897E-4	38.263829443	0.481922821	0.253963506	0.279069767	0.6
1.45566E-4	38.510853664	0.483073823	0.252268422	0.279069767	0.6
1.46236E-4	38.758811113	0.484220573	0.250573337	0.279069767	0.6
1.47007E-4	39.008158764	0.485533851	0.248878253	0.302325581	0.6
1.47916E-4	39.258892112	0.487074099	0.247183169	0.302325581	0.6
1.4844E-4	39.510704805	0.487957201	0.245488085	0.302325581	0.6
1.4955E-4	39.764078039	0.48981866	0.243793	0.325581395	0.6
1.49904E-4	40.003657849	0.490410466	0.242197627	0.325581395	0.6
1.50868E-4	40.25941364	0.492012728	0.240502543	0.325581395	0.6
1.51431E-4	40.50125615	0.492943588	0.238907169	0.348837209	0.6
1.51805E-4	40.759046302	0.493559599	0.237212085	0.348837209	0.6
1.52649E-4	41.002671307	0.494945012	0.235616712	0.348837209	0.6
1.53486E-4	41.263009049	0.496311629	0.233921627	0.348837209	0.6
1.54018E-4	41.509128286	0.497177008	0.232326254	0.348837209	0.6
1.54811E-4	41.756344869	0.498461184	0.23073088	0.372093023	0.6
1.55614E-4	42.004736396	0.499753835	0.229135507	0.395348837	0.6
1.56681E-4	42.254530622	0.501463363	0.227540134	0.395348837	0.6
1.57943E-4	42.506118473	0.503467768	0.22594476	0.395348837	0.6
1.58805E-4	42.759570069	0.504829554	0.224349387	0.395348837	0.6
1.59724E-4	43.014398828	0.506272198	0.222754013	0.395348837	0.6
1.60441E-4	43.254611275	0.507390494	0.221258351	0.395348837	0.6
1.615E-4	43.5121616	0.509035236	0.219662977	0.395348837	0.6
1.6205E-4	43.754785561	0.509884129	0.218167315	0.395348837	0.6
1.6298E-4	44.014866328	0.511314595	0.216571941	0.395348837	0.6
1.63816E-4	44.259903245	0.5125928	0.215076279	0.395348837	0.6
1.64772E-4	44.506477779	0.514047336	0.213580616	0.395348837	0.6
1.65868E-4	44.754533842	0.515703108	0.212084954	0.395348837	0.6
1.66336E-4	45.003672201	0.516406889	0.210589291	0.395348837	0.6
1.67165E-4	45.253931497	0.517647278	0.209093628	0.395348837	0.6
1.68309E-4	45.505388147	0.519351217	0.207597966	0.418604651	0.6
1.69433E-4	45.758664571	0.521012654	0.206102303	0.418604651	0.6
1.70799E-4	46.013860412	0.523016022	0.204606641	0.418604651	0.6
1.71554E-4	46.253529938	0.524115875	0.203210689	0.418604651	0.6
1.72495E-4	46.528865944	0.525480014	0.201615316	0.418604651	0.6
1.7339E-4	46.753638727	0.526770188	0.200319075	0.418604651	0.6
1.74715E-4	47.014986305	0.528667795	0.198823412	0.418604651	0.6
1.7521E-4	47.259898939	0.529372206	0.19742746	0.418604651	0.6
1.76068E-4	47.505917367	0.530589212	0.196031509	0.418604651	0.6
1.77012E-4	47.753113959	0.531921321	0.194635557	0.418604651	0.6
1.7808E-4	48.001631502	0.533417623	0.193239605	0.418604651	0.6
1.78999E-4	48.25168151	0.534699236	0.191843653	0.418604651	0.6
1.79816E-4	48.502978033	0.535831546	0.190447702	0.418604651	0.6
1.80572E-4	48.75534854	0.536874604	0.18905175	0.418604651	0.6
1.81296E-4	49.008614445	0.537870168	0.187655798	0.418604651	0.6
1.82193E-4	49.263168334	0.539097022	0.186259846	0.418604651	0.6
1.82894E-4	49.500488247	0.540051248	0.184963606	0.418604651	0.6
1.83599E-4	49.757092849	0.54100616	0.183567654	0.418604651	0.6
1.8538E-4	50.015392757	0.54340187	0.182171702	0.418604651	0.6
1.86097E-4	50.256864459	0.54436034	0.180875461	0.441860465	0.6
1.87118E-4	50.518266872	0.545716677	0.179479509	0.441860465	0.6
1.88362E-4	50.762396286	0.547358492	0.178183269	0.441860465	0.6
1.88967E-4	51.007761295	0.548153017	0.176887028	0.441860465	0.6
1.89801E-4	51.253953057	0.549244312	0.175590787	0.441860465	0.6
1.90601E-4	51.501280116	0.550284833	0.174294546	0.441860465	0.6
1.91529E-4	51.768861326	0.551486799	0.172898594	0.441860465	0.6
1.9252E-4	52.018696003	0.552762147	0.171602353	0.441860465	0.6
1.9335E-4	52.250264588	0.553826455	0.170405823	0.465116279	0.6
1.93932E-4	52.502080597	0.55456815	0.169109582	0.465116279	0.6
1.9466E-4	52.75464727	0.555493863	0.167813341	0.465116279	0.6
1.95531E-4	53.008260189	0.556595442	0.1665171	0.465116279	0.6
1.96427E-4	53.263094103	0.557723891	0.16522086	0.465116279	0.6
1.97427E-4	53.519087217	0.558975763	0.163924619	0.465116279	0.6
1.98228E-4	53.756536523	0.5599747	0.162728089	0.465116279	0.6
1.99131E-4	54.014830462	0.561093895	0.161431848	0.465116279	0.6
2.00093E-4	54.254317627	0.562279965	0.160235318	0.465116279	0.6
2.01149E-4	54.515337845	0.563575522	0.158939077	0.465116279	0.6
2.01757E-4	54.7570992	0.564317046	0.157742547	0.465116279	0.6
2.02855E-4	55.020246715	0.565651886	0.156446306	0.465116279	0.6
2.03311E-4	55.263971141	0.566203725	0.155249776	0.465116279	0.6
2.04626E-4	55.508773584	0.567785568	0.154053246	0.488372093	0.6
2.05842E-4	55.755138404	0.569239299	0.152856716	0.488372093	0.6
2.07017E-4	56.002814574	0.570635009	0.151660185	0.488372093	0.6
2.08406E-4	56.251882381	0.572271651	0.150463655	0.488372093	0.6
2.09201E-4	56.502264099	0.573204043	0.149267125	0.488372093	0.6
2.09795E-4	56.753675227	0.573897136	0.148070595	0.488372093	0.6
2.10633E-4	57.005893232	0.574871717	0.146874065	0.488372093	0.6
2.11224E-4	57.259096446	0.575556408	0.145677535	0.488372093	0.6
2.12025E-4	57.513066922	0.576480882	0.144481005	0.488372093	0.6
2.12457E-4	57.767751928	0.576977361	0.143284475	0.488372093	0.6
2.13544E-4	58.002204778	0.578223452	0.142187656	0.488372093	0.6
2.14802E-4	58.259321783	0.579655176	0.140991126	0.488372093	0.6
2.15589E-4	58.517663201	0.580545942	0.139794596	0.488372093	0.6
2.16729E-4	58.75547732	0.581829764	0.138697776	0.488372093	0.6
2.17422E-4	59.015933856	0.582605827	0.137501246	0.488372093	0.8
2.19061E-4	59.25616154	0.584430498	0.136404427	0.488372093	0.8
2.19564E-4	59.519369956	0.584987941	0.135207897	0.488372093	0.8
2.20714E-4	59.761736734	0.586255655	0.134111078	0.488372093	0.8
2.21452E-4	60.004999843	0.587064942	0.133014259	0.488372093	0.8
2.22263E-4	60.271420066	0.587950566	0.131817729	0.488372093	0.8
2.23667E-4	60.516735248	0.589475945	0.130720909	0.488372093	0.8
2.24608E-4	60.763374928	0.590490754	0.12962409	0.488372093	0.8
2.25146E-4	61.010744916	0.591069801	0.128527271	0.488372093	0.8
2.26743E-4	61.259379519	0.592776563	0.127430452	0.488372093	0.8
2.27414E-4	61.50917288	0.593489818	0.126333632	0.488372093	0.8
2.28128E-4	61.759818165	0.59424563	0.125236813	0.488372093	0.8
2.29586E-4	62.011592761	0.595781717	0.124139994	0.488372093	0.8
2.30351E-4	62.264615006	0.596581724	0.123043175	0.488372093	0.8
2.31139E-4	62.5184217	0.597404064	0.121946356	0.488372093	0.8
2.32277E-4	62.75034153	0.598584107	0.120949247	0.511627907	0.8
2.33679E-4	63.006807312	0.600029616	0.119852428	0.511627907	0.8
2.34917E-4	63.264605476	0.601296442	0.118755609	0.511627907	0.8
2.3577E-4	63.523530889	0.602165619	0.11765879	0.511627907	0.8
2.36806E-4	63.759812715	0.603215748	0.116661681	0.511627907	0.8
2.38052E-4	64.020977979	0.604471178	0.115564862	0.511627907	0.8
2.39342E-4	64.259765334	0.605761899	0.114567754	0.511627907	0.8
2.40588E-4	64.523609649	0.607001844	0.113470934	0.511627907	0.8
2.41351E-4	64.764646173	0.607756212	0.112473826	0.511627907	0.8
2.41992E-4	65.006304905	0.60838878	0.111476718	0.511627907	0.8
2.4305E-4	65.273323384	0.609427334	0.110379898	0.511627907	0.8
2.44502E-4	65.517090483	0.610844409	0.10938279	0.511627907	0.8
2.45637E-4	65.762189125	0.611944606	0.108385682	0.511627907	0.8
2.46659E-4	66.008322274	0.612930585	0.107388573	0.511627907	0.8
2.47405E-4	66.255408263	0.61364605	0.106391465	0.534883721	0.8
2.48068E-4	66.503133483	0.61428128	0.105394356	0.534883721	0.8
2.48881E-4	66.751768189	0.615055468	0.104397248	0.534883721	0.8
2.49744E-4	67.001192143	0.615875017	0.10340014	0.558139535	0.8
2.50428E-4	67.251312754	0.616521964	0.102403031	0.581395349	0.8
2.51547E-4	67.502153199	0.617575677	0.101405923	0.581395349	0.8
2.53034E-4	67.754661415	0.61896657	0.100408814	0.581395349	0.8
2.53734E-4	68.008043291	0.619617327	0.099411706	0.604651163	0.8
2.54724E-4	68.262143497	0.620535477	0.098414598	0.604651163	0.8
2.55969E-4	68.517531324	0.621682958	0.097417489	0.627906977	0.8
2.56749E-4	68.773993791	0.622397822	0.096420381	0.627906977	0.8
2.5853E-4	69.005959768	0.624020811	0.095522983	0.651162791	0.8
2.59791E-4	69.265023917	0.625162125	0.094525875	0.674418605	0.8
2.60756E-4	69.525419705	0.626030173	0.093528767	0.697674419	0.8
2.61627E-4	69.760567668	0.626811181	0.092631369	0.697674419	0.8
2.62665E-4	70.02281513	0.627736745	0.091634261	0.697674419	0.8
2.6376E-4	70.259883325	0.628708144	0.090736863	0.697674419	0.8
2.64422E-4	70.524061091	0.629293491	0.089739755	0.697674419	0.8
2.65404E-4	70.762522179	0.630157825	0.088842357	0.697674419	0.8
2.66393E-4	71.001836582	0.631024145	0.08794496	0.697674419	0.8
2.67398E-4	71.268803932	0.63190004	0.086947851	0.697674419	0.8
2.68792E-4	71.510386589	0.63310896	0.086050454	0.697674419	0.8
2.70108E-4	71.752932759	0.634242904	0.085153056	0.720930233	0.8
2.70848E-4	72.023382031	0.634877004	0.084155948	0.720930233	0.8
2.71852E-4	72.267667384	0.635734695	0.08325855	0.720930233	0.8
2.7283E-4	72.512883448	0.63656521	0.082361153	0.744186047	0.8
2.73419E-4	72.758743866	0.637064391	0.081463755	0.744186047	0.8
2.74023E-4	73.005090843	0.637574546	0.080566358	0.744186047	0.8
2.74953E-4	73.252129685	0.638356972	0.07966896	0.744186047	0.8
2.75826E-4	73.500005861	0.63908844	0.078771562	0.744186047	0.8
2.7703E-4	73.776582734	0.640092594	0.077774454	0.744186047	0.8
2.78539E-4	74.026555306	0.641342969	0.076877057	0.744186047	0.8
2.79217E-4	74.277590085	0.641902289	0.075979659	0.744186047	0.8
2.79993E-4	74.501431217	0.642540028	0.075181972	0.744186047	0.8
2.80895E-4	74.753824714	0.643277979	0.074284575	0.76744186	0.8
2.82231E-4	75.007348315	0.644366095	0.073387177	0.76744186	0.8
2.8298E-4	75.26181694	0.644973442	0.07248978	0.76744186	0.8
2.84399E-4	75.517319624	0.646117508	0.071592382	0.76744186	0.8
2.85335E-4	75.773694053	0.646868525	0.070694985	0.76744186	0.8
2.85838E-4	76.002207671	0.647271123	0.069897298	0.76744186	0.8
2.86708E-4	76.259956392	0.647964219	0.0689999	0.76744186	0.8
2.87624E-4	76.518461797	0.648692068	0.068102503	0.76744186	0.8
2.8845E-4	76.777728968	0.64934524	0.067205105	0.76744186	0.8
2.89231E-4	77.008786494	0.649960443	0.066407418	0.76744186	0.8
2.89901E-4	77.269336161	0.650486894	0.065510021	0.76744186	0.8
2.90778E-4	77.501714063	0.651172792	0.064712334	0.76744186	0.8
2.91698E-4	77.763938273	0.651890189	0.063814937	0.76744186	0.8
2.92631E-4	78.027107847	0.652614891	0.062917539	0.76744186	0.8
2.93409E-4	78.261652209	0.653216266	0.062119852	0.76744186	0.8
2.93922E-4	78.525970932	0.653611834	0.061222455	0.76744186	0.8
2.94527E-4	78.761385596	0.654077712	0.060424768	0.76744186	0.8
2.95677E-4	79.027042321	0.654958284	0.059527371	0.76744186	0.8
2.96852E-4	79.264077214	0.655854413	0.058729684	0.76744186	0.8
2.97696E-4	79.501972629	0.656494848	0.057931997	0.790697674	0.8
2.98318E-4	79.77022737	0.656965095	0.0570346	0.790697674	0.8
2.99407E-4	80.009409254	0.657785784	0.056236913	0.790697674	0.8
3.0019E-4	80.279180939	0.658373743	0.055339515	0.790697674	0.8
3.00718E-4	80.519640796	0.658769082	0.054541829	0.790697674	0.8
3.01967E-4	80.760752088	0.659699811	0.053744142	0.790697674	0.8
3.03494E-4	81.003214378	0.660831375	0.052946455	0.790697674	0.8
3.04657E-4	81.276966038	0.661688043	0.052049058	0.790697674	0.8
3.06066E-4	81.521304835	0.662720474	0.051251371	0.813953488	0.8
3.06682E-4	81.766456498	0.66316983	0.050453684	0.813953488	0.8
3.07474E-4	82.012099243	0.663745485	0.049655998	0.813953488	0.8
3.08708E-4	82.258566958	0.664638723	0.048858311	0.813953488	0.8
3.09377E-4	82.505783888	0.665121156	0.048060624	0.813953488	0.8
3.10231E-4	82.753711015	0.665734527	0.047262937	0.813953488	0.8
3.11146E-4	83.002391262	0.666389842	0.046465251	0.813953488	0.8
3.12194E-4	83.251607262	0.667136978	0.045667564	0.813953488	0.8
3.12768E-4	83.501659369	0.667544708	0.044869877	0.813953488	0.8
3.14163E-4	83.752624806	0.668531819	0.044072191	0.813953488	0.8
3.15174E-4	84.00430599	0.669243356	0.043274504	0.813953488	0.8
3.1627E-4	84.256752059	0.670011223	0.042476817	0.813953488	0.8
3.17825E-4	84.510621691	0.671094743	0.041679131	0.813953488	0.8
3.19343E-4	84.765615631	0.672145327	0.040881444	0.813953488	0.8
3.20407E-4	85.021477966	0.672878183	0.040083757	0.813953488	0.8
3.21269E-4	85.278117377	0.673469235	0.03928607	0.813953488	1
3.2206E-4	85.503350296	0.674009546	0.038588095	0.813953488	1
3.23137E-4	85.7615083	0.674743135	0.037790408	0.813953488	1
3.24575E-4	86.020550158	0.675716393	0.036992721	0.813953488	1
3.2818E-4	86.282007351	0.678132367	0.036195034	0.813953488	1
3.28928E-4	86.512005372	0.678628988	0.035497059	0.813953488	1
3.30146E-4	86.775867989	0.679434895	0.034699372	0.813953488	1
3.30599E-4	87.007115335	0.679733246	0.034001396	0.813953488	1
3.32733E-4	87.272392776	0.68113252	0.033203709	0.813953488	1
3.33622E-4	87.505623102	0.681711322	0.032505733	0.813953488	1
3.353E-4	87.773284901	0.68279901	0.031708047	0.813953488	1
3.36112E-4	88.00827388	0.683322839	0.031010071	0.813953488	1
3.38455E-4	88.278165544	0.684823715	0.030212384	0.813953488	1
3.39736E-4	88.515630616	0.685638846	0.029514408	0.813953488	1
3.40521E-4	88.753661433	0.686135852	0.028816432	0.813953488	1
3.41256E-4	89.026427719	0.686600382	0.028018746	0.813953488	1
3.42497E-4	89.265716508	0.687380867	0.02732077	0.837209302	1
3.45394E-4	89.506459178	0.689187714	0.026622794	0.837209302	1
3.47352E-4	89.783887176	0.690397736	0.025825107	0.837209302	1
3.47997E-4	90.027251191	0.690794016	0.025127131	0.837209302	1
3.50096E-4	90.271626618	0.692077127	0.024429155	0.837209302	1
3.51295E-4	90.517196879	0.692804759	0.02373118	0.837209302	1
3.51938E-4	90.763421911	0.693194289	0.023033204	0.837209302	1
3.53728E-4	91.010450201	0.694271948	0.022335228	0.837209302	1
3.55176E-4	91.258635408	0.695138249	0.021637252	0.837209302	1
3.56667E-4	91.507837954	0.696025285	0.020939276	0.837209302	1
3.59369E-4	91.758540508	0.697620071	0.0202413	0.860465116	1
3.60749E-4	92.010757653	0.698428025	0.019543324	0.860465116	1
3.62538E-4	92.264173996	0.699468637	0.018845348	0.860465116	1
3.64662E-4	92.518707709	0.700695014	0.018147373	0.88372093	1
3.65529E-4	92.774297286	0.701192864	0.017449397	0.88372093	1
3.66606E-4	93.030658271	0.701809089	0.016751421	0.88372093	1
3.69004E-4	93.251430841	0.703171579	0.016153156	0.88372093	1
3.71063E-4	93.510599813	0.704331849	0.01545518	0.88372093	1
3.72709E-4	93.771097356	0.705252851	0.014757204	0.88372093	1
3.75622E-4	94.033021449	0.706868498	0.014059228	0.88372093	1
3.77848E-4	94.259320182	0.708091209	0.013460963	0.88372093	1
3.79195E-4	94.524397172	0.708825975	0.012762987	0.88372093	1
3.80872E-4	94.752562451	0.709735957	0.012164722	0.88372093	1
3.84709E-4	95.020867484	0.71179662	0.011466746	0.88372093	1
3.86339E-4	95.252560755	0.712663204	0.010868481	0.88372093	1
3.89487E-4	95.524210164	0.714322234	0.010170506	0.88372093	1
3.93295E-4	95.759526927	0.716303798	0.009572241	0.88372093	1
3.95744E-4	96.035957254	0.717563384	0.008874265	0.88372093	1
3.98036E-4	96.27391295	0.718732105	0.008276	0.88372093	1
4.04337E-4	96.515685082	0.721896447	0.007677735	0.88372093	1
4.10992E-4	96.760732279	0.725161998	0.00707947	0.906976744	1
4.16459E-4	97.008607634	0.727788039	0.006481205	0.930232558	1
4.24801E-4	97.260884527	0.731699334	0.005882939	0.930232558	1
4.29569E-4	97.516938508	0.733884457	0.005284674	0.930232558	1
4.33311E-4	97.776344839	0.735575146	0.004686409	0.930232558	1
4.46285E-4	98.040539374	0.741273379	0.004088144	0.953488372	1
4.49452E-4	98.264825615	0.742627162	0.00358959	0.976744186	1
4.61026E-4	98.538118399	0.747456986	0.002991325	0.976744186	1
4.65025E-4	98.769838059	0.749083565	0.002492771	0.976744186	1
4.74832E-4	99.005221167	0.752986028	0.001994217	0.976744186	1
4.98673E-4	99.298809144	0.761984501	0.001395952	0.976744186	1
5.2137E-4	99.502804975	0.769962365	0.000997108	0.976744186	1
5.4121E-4	99.767397516	0.776510848	0.000498554	0.976744186	1
6.00324E-4	100	0.793984049	0.000099711	1	1
