# Supplementary material for: Alien species revises systematic status: integrative species delimitation of two similar taxa of Symbrenthia Hübner, [1819] (Lepidoptera, Nymphalidae)
Source: PeerJ. 2023 Jan 30;11:e14644. doi: 10.7717/peerj.14644 (PMC9893915; doi:10.7717/peerj.14644)
Supplement: Supplemental Information 6 [file peerj-11-14644-s006.zip › SDM/early_stage/MAXENT/past_2012_output/formosanus_3_samplePredictions.csv]

X	Y	Test or train	Raw prediction	Cumulative prediction	Logistic prediction
121.054932	23.628115	train	1.932107050599732E-4	52.21140153720522	0.5536479423085822
120.7919	21.9621	train	6.844683867947193E-5	13.748350319553124	0.3052750222292957
121.0157	24.7119	train	1.0848992052186435E-4	26.34012941921749	0.41054736445909906
121.5455	25.1547	train	1.4147326008977175E-4	37.434399073900686	0.47595615621430015
121.005825	24.204621	train	2.5001207444519185E-4	67.09921983894279	0.6161287824932808
121.280927	24.047432	train	1.0298154438123088E-4	24.456421952899348	0.39799877707098824
121.502895	24.774974	train	2.7231907514330714E-4	72.38477814906545	0.6361318123094573
121.567253	24.889901	train	3.977700132787403E-5	6.372804015364898	0.20341729558477278
120.790253	23.728701	train	3.5705779769099836E-4	91.54409775386328	0.6962570920953816
120.875155	23.877634	train	4.3531351717999777E-4	97.8171228639113	0.7364709464760907
121.531742	24.937416	train	2.593499830164786E-4	69.17441988089331	0.6247638318346133
121.359412	24.770632	train	1.6780756119526947E-4	45.395169508872776	0.5186057845949891
121.403791	24.673541	train	2.973295001731144E-4	79.39866856689764	0.6562169399719041
121.286998	24.620683	train	2.5311875590433797E-4	67.7853408579189	0.6190454065514968
121.492592	24.580782	train	2.037117074144608E-4	55.33856745581994	0.5666866727614527
121.483982	24.214335	train	2.4958886598262396E-4	66.95635536430494	0.6157280047528119
121.128769	24.073602	train	6.704080623387603E-5	13.25112404512691	0.30089094549830636
121.553887	24.929444	train	2.5581328663040813E-4	68.48558971830127	0.6215394381309561
121.116916	24.534915	train	1.5509650482836996E-4	41.84465991294108	0.49892180152278803
121.017109	24.198697	train	1.8586650230705695E-4	50.179237303878615	0.5440525676404343
120.780803	22.198806	train	5.861987562394031E-4	99.944419819572	0.7900618999193351
121.576538	24.018525	train	2.4717609514408504E-4	66.17959166419216	0.613427033172966
121.165728	22.757126	train	1.72092507904571E-5	1.9597594790281974	0.09948918231886578
121.24194	24.050457	train	1.2301229270265186E-4	30.86247527701281	0.4412535732700508
120.982023	24.073405	train	4.120564276380135E-4	96.80899373476082	0.7256772382217807
121.279652	24.028281	train	1.0704734586495983E-4	25.762278046398656	0.4073118868932447
121.485879	24.190331	train	2.690778836046636E-4	71.56307653837459	0.6333558181664327
121.310555	23.415505	train	7.989370265227518E-5	17.407678573018394	0.33902026402899643
121.079669	24.025907	train	3.627068828013177E-4	92.28441239829813	0.6995665549111709
120.675825	23.378782	train	1.5112834054177254E-4	40.37124562947963	0.49244284494172436
121.359322	24.712727	train	3.412822056162765E-4	89.03148066838259	0.6866167474247261
120.786095	22.736907	train	2.3218524430723356E-4	62.73164208828829	0.5984894731649436
120.731946	22.163305	train	4.462850342804315E-4	98.0405418017326	0.7412733789483076
121.324409	24.026827	train	1.4655643491182508E-4	38.86244236145912	0.4847672753330813
121.279558	24.658756	train	1.3893612476651105E-4	36.60061790054719	0.4714445962282577
120.671608	22.757052	train	1.2751285422175318E-4	32.3246516577113	0.4501305688083141
120.964251	22.881263	train	2.801946215507053E-4	74.55784803324511	0.6427050096854618
120.503182	23.266507	train	2.5753862963374556E-4	68.87683893948957	0.6231193210873599
121.003741	24.091114	train	3.0579697257540806E-4	81.47465200513143	0.662523702835864
121.580647	24.995973	train	4.0522369268980213E-4	96.54833445213319	0.722336050483076
120.502058	23.268049	train	1.548022313404212E-4	41.75361125228051	0.4984470149511647
120.737778	22.411167	train	2.606388006309473E-4	69.49379460442219	0.6259252257369939
121.34	23.12	train	1.484398495866131E-4	39.510632522557216	0.48795720138369836
120.8538	21.9041	test	4.114963375109099E-5	6.645727184821572	0.20896998081020615
120.82143	24.340683	test	3.204454474178261E-4	85.03292474403406	0.672904604546467
120.618486	22.421302	test	1.4028219720446732E-5	1.6793947482875897	0.08261853406585298
121.35	23.14	test	2.1685677739459962E-4	58.803501068306666	0.5819726975783046
121.34	23.13	test	1.2827687001647757E-4	32.574053743046036	0.4516095979204715
