# Supplementary material for: Alien species revises systematic status: integrative species delimitation of two similar taxa of Symbrenthia Hübner, [1819] (Lepidoptera, Nymphalidae)
Source: PeerJ. 2023 Jan 30;11:e14644. doi: 10.7717/peerj.14644 (PMC9893915; doi:10.7717/peerj.14644)
Supplement: Supplemental Information 6 [file peerj-11-14644-s006.zip › SDM/early_stage/MAXENT/past_2012_output/formosanus_4.asc]

ncols         264
nrows         468
xllcorner     119.7998599118
yllcorner     21.499860665
cellsize      0.00833333330000001
NODATA_value  -9999
-9999 -9999 -9999 -9999 -9999 -9999 -9999 -9999 -9999 -9999 -9999 -9999 -9999 -9999 -9999 -9999 -9999 -9999 -9999 8.6993E-1 -9999 -9999 -9999 -9999 -9999 -9999 -9999 -9999 -9999 -9999 -9999 -9999 -9999 -9999 -9999 -9999 -9999 -9999 -9999 -9999 -9999 -9999 -9999 -9999 -9999 -9999 -9999 -9999 -9999 -9999 -9999 -9999 -9999 -9999 -9999 -9999 -9999 -9999 -9999 -9999 -9999 -9999 -9999 -9999 -9999 -9999 -9999 -9999 -9999 -9999 -9999 -9999 -9999 -9999 -9999 -9999 -9999 -9999 -9999 -9999 -9999 -9999 -9999 -9999 -9999 -9999 -9999 -9999 -9999 -9999 -9999 -9999 -9999 -9999 -9999 -9999 -9999 -9999 -9999 -9999 -9999 -9999 -9999 -9999 -9999 -9999 -9999 -9999 -9999 -9999 -9999 -9999 -9999 -9999 -9999 -9999 -9999 -9999 -9999 -9999 -9999 -9999 -9999 -9999 -9999 -9999 -9999 -9999 -9999 -9999 -9999 -9999 -9999 -9999 -9999 -9999 -9999 -9999 -9999 -9999 -9999 -9999 -9999 -9999 -9999 -9999 -9999 -9999 -9999 -9999 -9999 -9999 -9999 -9999 -9999 -9999 -9999 -9999 -9999 -9999 -9999 -9999 -9999 -9999 -9999 -9999 -9999 -9999 -9999 -9999 -9999 -9999 -9999 -9999 -9999 -9999 -9999 -9999 -9999 -9999 -9999 -9999 -9999 -9999 -9999 -9999 -9999 -9999 -9999 -9999 -9999 -9999 -9999 -9999 -9999 -9999 -9999 -9999 -9999 -9999 -9999 -9999 -9999 -9999 -9999 -9999 -9999 -9999 -9999 -9999 -9999 -9999 -9999 -9999 -9999 -9999 -9999 -9999 -9999 -9999 -9999 -9999 -9999 -9999 -9999 -9999 -9999 -9999 -9999 -9999 -9999 -9999 -9999 -9999 -9999 -9999 -9999 -9999 -9999 -9999 -9999 -9999 -9999 -9999 -9999 -9999 -9999 -9999 -9999 -9999 -9999 -9999 -9999 -9999 -9999 -9999 -9999 -9999 -9999 -9999 -9999 -9999 -9999 -9999
-9999 -9999 -9999 -9999 -9999 -9999 -9999 -9999 -9999 -9999 -9999 -9999 -9999 -9999 -9999 -9999 -9999 -9999 -9999 -9999 -9999 -9999 -9999 -9999 -9999 -9999 -9999 -9999 -9999 -9999 -9999 -9999 -9999 -9999 -9999 -9999 -9999 -9999 -9999 -9999 -9999 -9999 -9999 -9999 -9999 -9999 -9999 -9999 -9999 -9999 -9999 -9999 -9999 -9999 -9999 -9999 -9999 -9999 -9999 -9999 -9999 -9999 -9999 -9999 -9999 -9999 -9999 -9999 -9999 -9999 -9999 -9999 -9999 -9999 -9999 -9999 -9999 -9999 -9999 -9999 -9999 -9999 -9999 -9999 -9999 -9999 -9999 -9999 -9999 -9999 -9999 -9999 -9999 -9999 -9999 -9999 -9999 -9999 -9999 -9999 -9999 -9999 -9999 -9999 -9999 -9999 -9999 -9999 -9999 -9999 -9999 -9999 -9999 -9999 -9999 -9999 -9999 -9999 -9999 -9999 -9999 -9999 -9999 -9999 -9999 -9999 -9999 -9999 -9999 -9999 -9999 -9999 -9999 -9999 -9999 -9999 -9999 -9999 -9999 -9999 -9999 -9999 -9999 -9999 -9999 -9999 -9999 -9999 -9999 -9999 -9999 -9999 -9999 -9999 -9999 -9999 -9999 -9999 -9999 -9999 -9999 -9999 -9999 -9999 -9999 -9999 -9999 -9999 -9999 -9999 -9999 -9999 -9999 -9999 -9999 -9999 -9999 -9999 -9999 -9999 -9999 -9999 -9999 -9999 -9999 -9999 -9999 -9999 -9999 -9999 -9999 -9999 -9999 -9999 -9999 -9999 -9999 -9999 -9999 -9999 -9999 -9999 -9999 -9999 -9999 -9999 -9999 -9999 -9999 -9999 -9999 -9999 -9999 -9999 -9999 -9999 -9999 -9999 -9999 -9999 -9999 -9999 -9999 -9999 -9999 -9999 -9999 -9999 -9999 -9999 -9999 -9999 -9999 -9999 -9999 -9999 -9999 -9999 -9999 -9999 -9999 -9999 -9999 -9999 -9999 -9999 -9999 -9999 -9999 -9999 -9999 -9999 -9999 -9999 -9999 -9999 -9999 -9999 -9999 -9999 -9999 -9999 -9999 -9999
-9999 7.64111E-1 -9999 -9999 -9999 -9999 -9999 -9999 -9999 -9999 -9999 -9999 -9999 -9999 -9999 -9999 -9999 -9999 -9999 -9999 -9999 -9999 -9999 -9999 -9999 -9999 -9999 -9999 -9999 -9999 -9999 -9999 -9999 -9999 -9999 -9999 -9999 -9999 -9999 -9999 -9999 -9999 -9999 -9999 -9999 -9999 -9999 -9999 -9999 -9999 -9999 -9999 -9999 -9999 -9999 -9999 -9999 -9999 -9999 -9999 -9999 -9999 -9999 -9999 -9999 -9999 -9999 -9999 -9999 -9999 -9999 -9999 -9999 -9999 -9999 -9999 -9999 -9999 -9999 -9999 -9999 -9999 -9999 -9999 -9999 -9999 -9999 -9999 -9999 -9999 -9999 -9999 -9999 -9999 -9999 -9999 -9999 -9999 -9999 -9999 -9999 -9999 -9999 -9999 -9999 -9999 -9999 -9999 -9999 -9999 -9999 -9999 -9999 -9999 -9999 -9999 -9999 -9999 -9999 -9999 -9999 -9999 -9999 -9999 -9999 -9999 -9999 -9999 -9999 -9999 -9999 -9999 -9999 -9999 -9999 -9999 -9999 -9999 -9999 -9999 -9999 -9999 -9999 -9999 -9999 -9999 -9999 -9999 -9999 -9999 -9999 -9999 -9999 -9999 -9999 -9999 -9999 -9999 -9999 -9999 -9999 -9999 -9999 -9999 -9999 -9999 -9999 -9999 -9999 -9999 -9999 -9999 -9999 -9999 -9999 -9999 -9999 -9999 -9999 -9999 -9999 -9999 -9999 -9999 -9999 -9999 -9999 -9999 -9999 -9999 -9999 -9999 -9999 -9999 -9999 -9999 -9999 -9999 -9999 -9999 -9999 -9999 -9999 -9999 -9999 -9999 -9999 -9999 -9999 -9999 -9999 -9999 -9999 -9999 -9999 -9999 -9999 -9999 -9999 -9999 -9999 -9999 -9999 -9999 -9999 -9999 -9999 -9999 -9999 -9999 -9999 -9999 -9999 -9999 -9999 -9999 -9999 -9999 -9999 -9999 -9999 -9999 -9999 -9999 -9999 -9999 -9999 -9999 -9999 -9999 -9999 -9999 -9999 -9999 -9999 -9999 -9999 -9999 -9999 -9999 -9999 -9999 -9999 -9999
-9999 -9999 -9999 -9999 -9999 -9999 -9999 -9999 -9999 -9999 -9999 -9999 -9999 -9999 -9999 -9999 -9999 -9999 -9999 -9999 -9999 -9999 -9999 -9999 -9999 -9999 -9999 -9999 -9999 -9999 -9999 -9999 -9999 -9999 -9999 -9999 -9999 -9999 -9999 -9999 -9999 -9999 -9999 -9999 -9999 -9999 -9999 -9999 -9999 -9999 -9999 -9999 -9999 -9999 -9999 -9999 -9999 -9999 -9999 -9999 -9999 -9999 -9999 -9999 -9999 -9999 -9999 -9999 -9999 -9999 -9999 -9999 -9999 -9999 -9999 -9999 -9999 -9999 -9999 -9999 -9999 -9999 -9999 -9999 -9999 -9999 -9999 -9999 -9999 -9999 -9999 -9999 -9999 -9999 -9999 -9999 -9999 -9999 -9999 -9999 -9999 -9999 -9999 -9999 -9999 -9999 -9999 -9999 -9999 -9999 -9999 -9999 -9999 -9999 -9999 -9999 -9999 -9999 -9999 -9999 -9999 -9999 -9999 -9999 -9999 -9999 -9999 -9999 -9999 -9999 -9999 -9999 -9999 -9999 -9999 -9999 -9999 -9999 -9999 -9999 -9999 -9999 -9999 -9999 -9999 -9999 -9999 -9999 -9999 -9999 -9999 -9999 -9999 -9999 -9999 -9999 -9999 -9999 -9999 -9999 -9999 -9999 -9999 -9999 -9999 -9999 -9999 -9999 -9999 -9999 -9999 -9999 -9999 -9999 -9999 -9999 -9999 -9999 -9999 -9999 -9999 -9999 -9999 -9999 -9999 -9999 -9999 -9999 -9999 -9999 -9999 -9999 -9999 -9999 -9999 -9999 -9999 -9999 -9999 -9999 -9999 -9999 -9999 -9999 -9999 -9999 -9999 -9999 -9999 -9999 -9999 -9999 -9999 -9999 -9999 -9999 -9999 -9999 -9999 -9999 -9999 -9999 -9999 -9999 -9999 -9999 -9999 -9999 -9999 -9999 -9999 -9999 -9999 -9999 -9999 -9999 -9999 -9999 -9999 -9999 -9999 -9999 -9999 -9999 -9999 -9999 -9999 -9999 -9999 -9999 -9999 -9999 -9999 -9999 -9999 -9999 -9999 -9999 -9999 -9999 -9999 -9999 -9999 -9999
-9999 -9999 -9999 -9999 -9999 -9999 -9999 -9999 -9999 -9999 -9999 -9999 -9999 -9999 -9999 -9999 -9999 -9999 -9999 -9999 -9999 -9999 -9999 -9999 -9999 -9999 -9999 -9999 -9999 -9999 -9999 -9999 -9999 -9999 -9999 -9999 -9999 -9999 -9999 -9999 -9999 -9999 -9999 -9999 -9999 -9999 -9999 -9999 -9999 -9999 -9999 -9999 -9999 -9999 -9999 -9999 -9999 -9999 -9999 -9999 -9999 -9999 -9999 -9999 -9999 -9999 -9999 -9999 -9999 -9999 -9999 -9999 -9999 -9999 -9999 -9999 -9999 -9999 -9999 -9999 -9999 -9999 -9999 -9999 -9999 -9999 -9999 -9999 -9999 -9999 -9999 -9999 -9999 -9999 -9999 -9999 -9999 -9999 -9999 -9999 -9999 -9999 -9999 -9999 -9999 -9999 -9999 -9999 -9999 -9999 -9999 -9999 -9999 -9999 -9999 -9999 -9999 -9999 -9999 -9999 -9999 -9999 -9999 -9999 -9999 -9999 -9999 -9999 -9999 -9999 -9999 -9999 -9999 -9999 -9999 -9999 -9999 -9999 -9999 -9999 -9999 -9999 -9999 -9999 -9999 -9999 -9999 -9999 -9999 -9999 -9999 -9999 -9999 -9999 -9999 -9999 -9999 -9999 -9999 -9999 -9999 -9999 -9999 -9999 -9999 -9999 -9999 -9999 -9999 -9999 -9999 -9999 -9999 -9999 -9999 -9999 -9999 -9999 -9999 -9999 -9999 -9999 -9999 -9999 -9999 -9999 -9999 -9999 -9999 -9999 -9999 -9999 -9999 -9999 -9999 -9999 -9999 -9999 -9999 -9999 -9999 -9999 -9999 -9999 -9999 -9999 -9999 -9999 -9999 -9999 -9999 -9999 -9999 -9999 -9999 -9999 -9999 -9999 -9999 -9999 -9999 -9999 -9999 -9999 -9999 -9999 -9999 -9999 -9999 -9999 -9999 -9999 -9999 -9999 -9999 -9999 -9999 -9999 -9999 -9999 -9999 -9999 -9999 -9999 -9999 -9999 -9999 -9999 -9999 -9999 -9999 -9999 -9999 -9999 -9999 -9999 -9999 -9999 -9999 -9999 -9999 -9999 -9999 -9999
-9999 -9999 -9999 -9999 -9999 -9999 -9999 -9999 -9999 -9999 -9999 -9999 -9999 -9999 -9999 -9999 -9999 -9999 -9999 -9999 -9999 -9999 -9999 -9999 -9999 -9999 -9999 -9999 -9999 -9999 -9999 -9999 -9999 -9999 -9999 -9999 -9999 -9999 -9999 -9999 -9999 -9999 -9999 -9999 -9999 -9999 -9999 -9999 -9999 -9999 -9999 -9999 -9999 -9999 -9999 -9999 -9999 -9999 -9999 -9999 -9999 -9999 -9999 -9999 -9999 -9999 -9999 -9999 -9999 -9999 -9999 -9999 -9999 -9999 -9999 -9999 -9999 -9999 -9999 -9999 -9999 -9999 -9999 -9999 -9999 -9999 -9999 -9999 -9999 -9999 -9999 -9999 -9999 -9999 -9999 -9999 -9999 -9999 -9999 -9999 -9999 -9999 -9999 -9999 -9999 -9999 -9999 -9999 -9999 -9999 -9999 -9999 -9999 -9999 -9999 -9999 -9999 -9999 -9999 -9999 -9999 -9999 -9999 -9999 -9999 -9999 -9999 -9999 -9999 -9999 -9999 -9999 -9999 -9999 -9999 -9999 -9999 -9999 -9999 -9999 -9999 -9999 -9999 -9999 -9999 -9999 -9999 -9999 -9999 -9999 -9999 -9999 -9999 -9999 -9999 -9999 -9999 -9999 -9999 -9999 -9999 -9999 -9999 -9999 -9999 -9999 -9999 -9999 -9999 -9999 -9999 -9999 -9999 -9999 -9999 -9999 -9999 -9999 -9999 -9999 -9999 -9999 -9999 -9999 -9999 -9999 -9999 -9999 -9999 -9999 -9999 -9999 -9999 -9999 -9999 -9999 -9999 -9999 -9999 -9999 -9999 -9999 -9999 -9999 -9999 -9999 -9999 -9999 -9999 -9999 -9999 -9999 -9999 -9999 -9999 -9999 -9999 -9999 -9999 -9999 -9999 -9999 -9999 -9999 -9999 -9999 -9999 -9999 -9999 -9999 -9999 -9999 -9999 -9999 -9999 -9999 -9999 -9999 -9999 -9999 -9999 -9999 -9999 -9999 -9999 -9999 -9999 -9999 -9999 -9999 -9999 -9999 -9999 -9999 -9999 -9999 -9999 -9999 -9999 -9999 -9999 -9999 -9999 -9999
-9999 -9999 -9999 -9999 -9999 -9999 -9999 -9999 -9999 -9999 -9999 -9999 -9999 -9999 -9999 -9999 -9999 -9999 -9999 -9999 -9999 -9999 -9999 -9999 -9999 -9999 -9999 -9999 -9999 -9999 -9999 -9999 -9999 -9999 -9999 -9999 -9999 -9999 -9999 -9999 -9999 -9999 -9999 -9999 -9999 -9999 -9999 -9999 -9999 -9999 -9999 -9999 -9999 -9999 -9999 -9999 -9999 -9999 -9999 -9999 -9999 -9999 -9999 -9999 -9999 -9999 -9999 -9999 -9999 -9999 -9999 -9999 -9999 -9999 -9999 -9999 -9999 -9999 -9999 -9999 -9999 -9999 -9999 -9999 -9999 -9999 -9999 -9999 -9999 -9999 -9999 -9999 -9999 -9999 -9999 -9999 -9999 -9999 -9999 -9999 -9999 -9999 -9999 -9999 -9999 -9999 -9999 -9999 -9999 -9999 -9999 -9999 -9999 -9999 -9999 -9999 -9999 -9999 -9999 -9999 -9999 -9999 -9999 -9999 -9999 -9999 -9999 -9999 -9999 -9999 -9999 -9999 -9999 -9999 -9999 -9999 -9999 -9999 -9999 -9999 -9999 -9999 -9999 -9999 -9999 -9999 -9999 -9999 -9999 -9999 -9999 -9999 -9999 -9999 -9999 -9999 -9999 -9999 -9999 -9999 -9999 -9999 -9999 -9999 -9999 -9999 -9999 -9999 -9999 -9999 -9999 -9999 -9999 -9999 -9999 -9999 -9999 -9999 -9999 -9999 -9999 -9999 -9999 -9999 -9999 -9999 -9999 -9999 -9999 -9999 -9999 -9999 -9999 -9999 -9999 -9999 -9999 -9999 -9999 -9999 -9999 -9999 -9999 -9999 -9999 -9999 -9999 -9999 -9999 -9999 -9999 -9999 -9999 -9999 -9999 -9999 -9999 -9999 -9999 -9999 -9999 -9999 -9999 -9999 -9999 -9999 -9999 -9999 -9999 -9999 -9999 -9999 -9999 -9999 -9999 -9999 -9999 -9999 -9999 -9999 -9999 -9999 -9999 -9999 -9999 -9999 -9999 -9999 -9999 -9999 -9999 -9999 -9999 -9999 -9999 -9999 -9999 -9999 -9999 -9999 -9999 -9999 -9999 -9999
-9999 -9999 -9999 -9999 -9999 -9999 -9999 -9999 -9999 -9999 -9999 -9999 -9999 -9999 -9999 -9999 -9999 -9999 -9999 -9999 -9999 -9999 -9999 -9999 -9999 -9999 -9999 -9999 -9999 -9999 -9999 -9999 -9999 -9999 -9999 -9999 -9999 -9999 -9999 -9999 -9999 -9999 -9999 -9999 -9999 -9999 -9999 -9999 -9999 -9999 -9999 -9999 -9999 -9999 -9999 -9999 -9999 -9999 -9999 -9999 -9999 -9999 -9999 -9999 -9999 -9999 -9999 -9999 -9999 -9999 -9999 -9999 -9999 -9999 -9999 -9999 -9999 -9999 -9999 -9999 -9999 -9999 -9999 -9999 -9999 -9999 -9999 -9999 -9999 -9999 -9999 -9999 -9999 -9999 -9999 -9999 -9999 -9999 -9999 -9999 -9999 -9999 -9999 -9999 -9999 -9999 -9999 -9999 -9999 -9999 -9999 -9999 -9999 -9999 -9999 -9999 -9999 -9999 -9999 -9999 -9999 -9999 -9999 -9999 -9999 -9999 -9999 -9999 -9999 -9999 -9999 -9999 -9999 -9999 -9999 -9999 -9999 -9999 -9999 -9999 -9999 -9999 -9999 -9999 -9999 -9999 -9999 -9999 -9999 -9999 -9999 -9999 -9999 -9999 -9999 -9999 -9999 -9999 -9999 -9999 -9999 -9999 -9999 -9999 -9999 -9999 -9999 -9999 -9999 -9999 -9999 -9999 -9999 -9999 -9999 -9999 -9999 -9999 -9999 -9999 -9999 -9999 -9999 -9999 -9999 -9999 -9999 -9999 -9999 -9999 -9999 -9999 -9999 -9999 -9999 -9999 -9999 -9999 -9999 -9999 -9999 -9999 -9999 -9999 -9999 -9999 -9999 -9999 -9999 -9999 -9999 -9999 -9999 -9999 -9999 -9999 -9999 -9999 -9999 -9999 -9999 -9999 -9999 -9999 -9999 -9999 -9999 -9999 -9999 -9999 -9999 -9999 -9999 -9999 -9999 -9999 -9999 -9999 -9999 -9999 -9999 -9999 -9999 -9999 -9999 -9999 -9999 -9999 -9999 -9999 -9999 -9999 -9999 -9999 -9999 -9999 -9999 -9999 -9999 -9999 -9999 -9999 -9999 -9999
-9999 -9999 -9999 -9999 -9999 -9999 -9999 -9999 -9999 -9999 -9999 -9999 -9999 -9999 -9999 -9999 -9999 -9999 -9999 -9999 -9999 -9999 -9999 -9999 -9999 -9999 -9999 -9999 -9999 -9999 -9999 -9999 -9999 -9999 -9999 -9999 -9999 -9999 -9999 -9999 -9999 -9999 -9999 -9999 -9999 -9999 -9999 -9999 -9999 -9999 -9999 -9999 -9999 -9999 -9999 -9999 -9999 -9999 -9999 -9999 -9999 -9999 -9999 -9999 -9999 -9999 -9999 -9999 -9999 -9999 -9999 -9999 -9999 -9999 -9999 -9999 -9999 -9999 -9999 -9999 -9999 -9999 -9999 -9999 -9999 -9999 -9999 -9999 -9999 -9999 -9999 -9999 -9999 -9999 -9999 -9999 -9999 -9999 -9999 -9999 -9999 -9999 -9999 -9999 -9999 -9999 -9999 -9999 -9999 -9999 -9999 -9999 -9999 -9999 -9999 -9999 -9999 -9999 -9999 -9999 -9999 -9999 -9999 -9999 -9999 -9999 -9999 -9999 -9999 -9999 -9999 -9999 -9999 -9999 -9999 -9999 -9999 -9999 -9999 -9999 -9999 -9999 -9999 -9999 -9999 -9999 -9999 -9999 -9999 -9999 -9999 -9999 -9999 -9999 -9999 -9999 -9999 -9999 -9999 -9999 -9999 -9999 -9999 -9999 -9999 -9999 -9999 -9999 -9999 -9999 -9999 -9999 -9999 -9999 -9999 -9999 -9999 -9999 -9999 -9999 -9999 -9999 -9999 -9999 -9999 -9999 -9999 -9999 -9999 -9999 -9999 -9999 -9999 -9999 -9999 -9999 -9999 -9999 -9999 -9999 -9999 -9999 -9999 -9999 -9999 -9999 -9999 -9999 -9999 -9999 -9999 -9999 -9999 -9999 -9999 -9999 -9999 -9999 -9999 -9999 -9999 -9999 -9999 -9999 -9999 -9999 -9999 -9999 -9999 -9999 -9999 -9999 -9999 -9999 -9999 -9999 -9999 -9999 -9999 -9999 -9999 -9999 -9999 -9999 -9999 -9999 -9999 -9999 -9999 -9999 -9999 -9999 -9999 -9999 -9999 -9999 -9999 -9999 -9999 -9999 -9999 -9999 -9999 -9999
-9999 -9999 -9999 -9999 -9999 -9999 -9999 -9999 -9999 -9999 -9999 -9999 -9999 -9999 -9999 -9999 -9999 -9999 -9999 -9999 -9999 -9999 -9999 -9999 -9999 -9999 -9999 -9999 -9999 -9999 -9999 -9999 -9999 -9999 -9999 -9999 -9999 -9999 -9999 -9999 -9999 -9999 -9999 -9999 -9999 -9999 -9999 -9999 -9999 -9999 -9999 -9999 -9999 -9999 -9999 -9999 -9999 -9999 -9999 -9999 -9999 -9999 -9999 -9999 -9999 -9999 -9999 -9999 -9999 -9999 -9999 -9999 -9999 -9999 -9999 -9999 -9999 -9999 -9999 -9999 -9999 -9999 -9999 -9999 -9999 -9999 -9999 -9999 -9999 -9999 -9999 -9999 -9999 -9999 -9999 -9999 -9999 -9999 -9999 -9999 -9999 -9999 -9999 -9999 -9999 -9999 -9999 -9999 -9999 -9999 -9999 -9999 -9999 -9999 -9999 -9999 -9999 -9999 -9999 -9999 -9999 -9999 -9999 -9999 -9999 -9999 -9999 -9999 -9999 -9999 -9999 -9999 -9999 -9999 -9999 -9999 -9999 -9999 -9999 -9999 -9999 -9999 -9999 -9999 -9999 -9999 -9999 -9999 -9999 -9999 -9999 -9999 -9999 -9999 -9999 -9999 -9999 -9999 -9999 -9999 -9999 -9999 -9999 -9999 -9999 -9999 -9999 -9999 -9999 -9999 -9999 -9999 -9999 -9999 -9999 -9999 -9999 -9999 -9999 -9999 -9999 -9999 -9999 -9999 -9999 -9999 -9999 -9999 -9999 -9999 -9999 -9999 -9999 -9999 -9999 -9999 -9999 -9999 -9999 -9999 -9999 -9999 -9999 -9999 -9999 -9999 -9999 -9999 -9999 -9999 -9999 -9999 -9999 -9999 -9999 -9999 -9999 -9999 -9999 -9999 -9999 -9999 -9999 -9999 -9999 -9999 -9999 -9999 -9999 -9999 -9999 -9999 -9999 -9999 -9999 -9999 -9999 -9999 -9999 -9999 -9999 -9999 -9999 -9999 -9999 -9999 -9999 -9999 -9999 -9999 -9999 -9999 -9999 -9999 -9999 -9999 -9999 -9999 -9999 -9999 -9999 -9999 -9999 -9999
-9999 -9999 -9999 -9999 -9999 -9999 -9999 -9999 -9999 -9999 -9999 -9999 -9999 -9999 -9999 -9999 -9999 -9999 -9999 -9999 -9999 -9999 -9999 -9999 -9999 -9999 -9999 -9999 -9999 -9999 -9999 -9999 -9999 -9999 -9999 -9999 -9999 -9999 -9999 -9999 -9999 -9999 -9999 -9999 -9999 -9999 -9999 -9999 -9999 -9999 -9999 -9999 -9999 -9999 -9999 -9999 -9999 -9999 -9999 -9999 -9999 -9999 -9999 -9999 -9999 -9999 -9999 -9999 -9999 -9999 -9999 -9999 -9999 -9999 -9999 -9999 -9999 -9999 -9999 -9999 -9999 -9999 -9999 -9999 -9999 -9999 -9999 -9999 -9999 -9999 -9999 -9999 -9999 -9999 -9999 -9999 -9999 -9999 -9999 -9999 -9999 -9999 -9999 -9999 -9999 -9999 -9999 -9999 -9999 -9999 -9999 -9999 -9999 -9999 -9999 -9999 -9999 -9999 -9999 -9999 -9999 -9999 -9999 -9999 -9999 -9999 -9999 -9999 -9999 -9999 -9999 -9999 -9999 -9999 -9999 -9999 -9999 -9999 -9999 -9999 -9999 -9999 -9999 -9999 -9999 -9999 -9999 -9999 -9999 -9999 -9999 -9999 -9999 -9999 -9999 -9999 -9999 -9999 -9999 -9999 -9999 -9999 -9999 -9999 -9999 -9999 -9999 -9999 -9999 -9999 -9999 -9999 -9999 -9999 -9999 -9999 -9999 -9999 -9999 -9999 -9999 -9999 -9999 -9999 -9999 -9999 -9999 -9999 -9999 -9999 -9999 -9999 -9999 -9999 -9999 -9999 -9999 -9999 -9999 -9999 -9999 -9999 -9999 -9999 -9999 -9999 -9999 -9999 -9999 -9999 -9999 -9999 -9999 -9999 -9999 -9999 -9999 -9999 -9999 -9999 -9999 -9999 -9999 -9999 -9999 -9999 -9999 -9999 -9999 -9999 -9999 -9999 -9999 -9999 -9999 -9999 -9999 -9999 -9999 -9999 -9999 -9999 -9999 -9999 -9999 -9999 -9999 -9999 -9999 -9999 -9999 -9999 -9999 -9999 -9999 -9999 -9999 -9999 -9999 -9999 -9999 -9999 -9999 -9999
-9999 -9999 -9999 -9999 -9999 -9999 -9999 -9999 -9999 -9999 -9999 -9999 -9999 -9999 -9999 -9999 -9999 -9999 -9999 -9999 -9999 -9999 -9999 -9999 -9999 -9999 -9999 -9999 -9999 -9999 -9999 -9999 -9999 -9999 -9999 -9999 -9999 -9999 -9999 -9999 -9999 -9999 -9999 -9999 -9999 -9999 -9999 -9999 -9999 -9999 -9999 -9999 -9999 -9999 -9999 -9999 -9999 -9999 -9999 -9999 -9999 -9999 -9999 -9999 -9999 -9999 -9999 -9999 -9999 -9999 -9999 -9999 -9999 -9999 -9999 -9999 -9999 -9999 -9999 -9999 -9999 -9999 -9999 -9999 -9999 -9999 -9999 -9999 -9999 -9999 -9999 -9999 -9999 -9999 -9999 -9999 -9999 -9999 -9999 -9999 -9999 -9999 -9999 -9999 -9999 -9999 -9999 -9999 -9999 -9999 -9999 -9999 -9999 -9999 -9999 -9999 -9999 -9999 -9999 -9999 -9999 -9999 -9999 -9999 -9999 -9999 -9999 -9999 -9999 -9999 -9999 -9999 -9999 -9999 -9999 -9999 -9999 -9999 -9999 -9999 -9999 -9999 -9999 -9999 -9999 -9999 -9999 -9999 -9999 -9999 -9999 -9999 -9999 -9999 -9999 -9999 -9999 -9999 -9999 -9999 -9999 -9999 -9999 -9999 -9999 -9999 -9999 -9999 -9999 -9999 -9999 -9999 -9999 -9999 -9999 -9999 -9999 -9999 -9999 -9999 -9999 -9999 -9999 -9999 -9999 -9999 -9999 -9999 -9999 -9999 -9999 -9999 -9999 -9999 -9999 -9999 -9999 -9999 -9999 -9999 -9999 -9999 -9999 -9999 -9999 -9999 -9999 8.29211E-1 8.23674E-1 -9999 -9999 8.16426E-1 8.04572E-1 -9999 -9999 -9999 -9999 -9999 -9999 -9999 -9999 -9999 -9999 -9999 -9999 -9999 -9999 -9999 -9999 -9999 -9999 -9999 -9999 -9999 -9999 -9999 -9999 -9999 -9999 -9999 -9999 -9999 -9999 -9999 -9999 -9999 -9999 -9999 -9999 -9999 -9999 -9999 -9999 -9999 -9999 -9999 -9999 -9999 -9999 -9999 -9999 -9999 -9999 -9999
-9999 -9999 -9999 -9999 -9999 -9999 -9999 -9999 -9999 -9999 -9999 -9999 -9999 -9999 -9999 -9999 -9999 -9999 -9999 -9999 -9999 -9999 -9999 -9999 -9999 -9999 -9999 -9999 -9999 -9999 -9999 -9999 -9999 -9999 -9999 -9999 -9999 -9999 -9999 -9999 -9999 -9999 -9999 -9999 -9999 -9999 -9999 -9999 -9999 -9999 -9999 -9999 -9999 -9999 -9999 -9999 -9999 -9999 -9999 -9999 -9999 -9999 -9999 -9999 -9999 -9999 -9999 -9999 -9999 -9999 -9999 -9999 -9999 -9999 -9999 -9999 -9999 -9999 -9999 -9999 -9999 -9999 -9999 -9999 -9999 -9999 -9999 -9999 -9999 -9999 -9999 -9999 -9999 -9999 -9999 -9999 -9999 -9999 -9999 -9999 -9999 -9999 -9999 -9999 -9999 -9999 -9999 -9999 -9999 -9999 -9999 -9999 -9999 -9999 -9999 -9999 -9999 -9999 -9999 -9999 -9999 -9999 -9999 -9999 -9999 -9999 -9999 -9999 -9999 -9999 -9999 -9999 -9999 -9999 -9999 -9999 -9999 -9999 -9999 -9999 -9999 -9999 -9999 -9999 -9999 -9999 -9999 -9999 -9999 -9999 -9999 -9999 -9999 -9999 -9999 -9999 -9999 -9999 -9999 -9999 -9999 -9999 -9999 -9999 -9999 -9999 -9999 -9999 -9999 -9999 -9999 -9999 -9999 -9999 -9999 -9999 -9999 -9999 -9999 -9999 -9999 -9999 -9999 -9999 -9999 -9999 -9999 -9999 -9999 -9999 -9999 -9999 -9999 -9999 -9999 -9999 -9999 -9999 -9999 -9999 -9999 -9999 -9999 -9999 8.35815E-1 -9999 -9999 8.13249E-1 8.01519E-1 8.00681E-1 7.96163E-1 7.80956E-1 7.73521E-1 7.629E-1 7.51115E-1 7.63052E-1 -9999 -9999 -9999 -9999 -9999 -9999 -9999 -9999 -9999 -9999 -9999 -9999 -9999 -9999 -9999 -9999 -9999 -9999 -9999 -9999 -9999 -9999 -9999 -9999 -9999 -9999 -9999 -9999 -9999 -9999 -9999 -9999 -9999 -9999 -9999 -9999 -9999 -9999 -9999 -9999 -9999 -9999 -9999 -9999 -9999 -9999 -9999 -9999
-9999 -9999 -9999 -9999 -9999 -9999 -9999 -9999 -9999 -9999 -9999 -9999 -9999 -9999 -9999 -9999 -9999 -9999 -9999 -9999 -9999 -9999 -9999 -9999 -9999 -9999 -9999 -9999 -9999 -9999 -9999 -9999 -9999 -9999 -9999 -9999 -9999 -9999 -9999 -9999 -9999 -9999 -9999 -9999 -9999 -9999 -9999 -9999 -9999 -9999 -9999 -9999 -9999 -9999 -9999 -9999 -9999 -9999 -9999 -9999 -9999 -9999 -9999 -9999 -9999 -9999 -9999 -9999 -9999 -9999 -9999 -9999 -9999 -9999 -9999 -9999 -9999 -9999 -9999 -9999 -9999 -9999 -9999 -9999 -9999 -9999 -9999 -9999 -9999 -9999 -9999 -9999 -9999 -9999 -9999 -9999 -9999 -9999 -9999 -9999 -9999 -9999 -9999 -9999 -9999 -9999 -9999 -9999 -9999 -9999 -9999 -9999 -9999 -9999 -9999 -9999 -9999 -9999 -9999 -9999 -9999 -9999 -9999 -9999 -9999 -9999 -9999 -9999 -9999 -9999 -9999 -9999 -9999 -9999 -9999 -9999 -9999 -9999 -9999 -9999 -9999 -9999 -9999 -9999 -9999 -9999 -9999 -9999 -9999 -9999 -9999 -9999 -9999 -9999 -9999 -9999 -9999 -9999 -9999 -9999 -9999 -9999 -9999 -9999 -9999 -9999 -9999 -9999 -9999 -9999 -9999 -9999 -9999 -9999 -9999 -9999 -9999 -9999 -9999 -9999 -9999 -9999 -9999 -9999 -9999 -9999 -9999 -9999 -9999 -9999 -9999 -9999 -9999 -9999 -9999 -9999 -9999 -9999 -9999 -9999 -9999 -9999 -9999 8.09965E-1 8.00052E-1 7.79378E-1 7.58825E-1 7.49234E-1 7.36836E-1 7.29288E-1 7.63846E-1 7.38089E-1 7.20269E-1 7.0132E-1 7.0299E-1 7.04982E-1 7.27637E-1 -9999 -9999 -9999 -9999 -9999 -9999 -9999 -9999 -9999 -9999 -9999 -9999 -9999 -9999 -9999 -9999 -9999 -9999 -9999 -9999 -9999 -9999 -9999 -9999 -9999 -9999 -9999 -9999 -9999 -9999 -9999 -9999 -9999 -9999 -9999 -9999 -9999 -9999 -9999 -9999 -9999 -9999 -9999 -9999 -9999 -9999 -9999
-9999 -9999 -9999 -9999 -9999 -9999 -9999 -9999 -9999 -9999 -9999 -9999 -9999 -9999 -9999 -9999 -9999 -9999 -9999 -9999 -9999 -9999 -9999 -9999 -9999 -9999 -9999 -9999 -9999 -9999 -9999 -9999 -9999 -9999 -9999 -9999 -9999 -9999 -9999 -9999 -9999 -9999 -9999 -9999 -9999 -9999 -9999 -9999 -9999 -9999 -9999 -9999 -9999 -9999 -9999 -9999 -9999 -9999 -9999 -9999 -9999 -9999 -9999 -9999 -9999 -9999 -9999 -9999 -9999 -9999 -9999 -9999 -9999 -9999 -9999 -9999 -9999 -9999 -9999 -9999 -9999 -9999 -9999 -9999 -9999 -9999 -9999 -9999 -9999 -9999 -9999 -9999 -9999 -9999 -9999 -9999 -9999 -9999 -9999 -9999 -9999 -9999 -9999 -9999 -9999 -9999 -9999 -9999 -9999 -9999 -9999 -9999 -9999 -9999 -9999 -9999 -9999 -9999 -9999 -9999 -9999 -9999 -9999 -9999 -9999 -9999 -9999 -9999 -9999 -9999 -9999 -9999 -9999 -9999 -9999 -9999 -9999 -9999 -9999 -9999 -9999 -9999 -9999 -9999 -9999 -9999 -9999 -9999 -9999 -9999 -9999 -9999 -9999 -9999 -9999 -9999 -9999 -9999 -9999 -9999 -9999 -9999 -9999 -9999 -9999 -9999 -9999 -9999 -9999 -9999 -9999 -9999 -9999 -9999 -9999 -9999 -9999 -9999 -9999 -9999 -9999 -9999 -9999 -9999 -9999 -9999 -9999 -9999 -9999 -9999 -9999 -9999 -9999 -9999 -9999 -9999 -9999 -9999 -9999 -9999 -9999 8.11848E-1 8.08882E-1 8.04229E-1 7.86828E-1 7.71282E-1 7.28051E-1 6.86873E-1 6.6887E-1 6.77571E-1 6.6066E-1 6.30758E-1 6.14904E-1 5.97089E-1 5.92239E-1 6.27992E-1 6.40418E-1 6.77492E-1 6.98388E-1 -9999 -9999 -9999 -9999 -9999 -9999 -9999 -9999 -9999 -9999 -9999 -9999 -9999 -9999 -9999 -9999 -9999 -9999 -9999 -9999 -9999 -9999 -9999 -9999 -9999 -9999 -9999 -9999 -9999 -9999 -9999 -9999 -9999 -9999 -9999 -9999 -9999 -9999 -9999 -9999 -9999 -9999 -9999 -9999 -9999
-9999 -9999 -9999 -9999 -9999 -9999 -9999 -9999 -9999 -9999 -9999 -9999 -9999 -9999 -9999 -9999 -9999 -9999 -9999 -9999 -9999 -9999 -9999 -9999 -9999 -9999 -9999 -9999 -9999 -9999 -9999 -9999 -9999 -9999 -9999 -9999 -9999 -9999 -9999 -9999 -9999 -9999 -9999 -9999 -9999 -9999 -9999 -9999 -9999 -9999 -9999 -9999 -9999 -9999 -9999 -9999 -9999 -9999 -9999 -9999 -9999 -9999 -9999 -9999 -9999 -9999 -9999 -9999 -9999 -9999 -9999 -9999 -9999 -9999 -9999 -9999 -9999 -9999 -9999 -9999 -9999 -9999 -9999 -9999 -9999 -9999 -9999 -9999 -9999 -9999 -9999 -9999 -9999 -9999 -9999 -9999 -9999 -9999 -9999 -9999 -9999 -9999 -9999 -9999 -9999 -9999 -9999 -9999 -9999 -9999 -9999 -9999 -9999 -9999 -9999 -9999 -9999 -9999 -9999 -9999 -9999 -9999 -9999 -9999 -9999 -9999 -9999 -9999 -9999 -9999 -9999 -9999 -9999 -9999 -9999 -9999 -9999 -9999 -9999 -9999 -9999 -9999 -9999 -9999 -9999 -9999 -9999 -9999 -9999 -9999 -9999 -9999 -9999 -9999 -9999 -9999 -9999 -9999 -9999 -9999 -9999 -9999 -9999 -9999 -9999 -9999 -9999 -9999 -9999 -9999 -9999 -9999 -9999 -9999 -9999 -9999 -9999 -9999 -9999 -9999 -9999 -9999 -9999 -9999 -9999 -9999 -9999 -9999 -9999 -9999 -9999 -9999 -9999 -9999 -9999 -9999 -9999 -9999 -9999 -9999 8.18717E-1 8.11043E-1 7.97797E-1 7.99918E-1 7.86982E-1 7.56233E-1 7.01032E-1 6.37872E-1 6.08214E-1 6.11137E-1 6.20071E-1 5.88183E-1 5.65489E-1 5.55548E-1 5.50999E-1 5.23303E-1 5.01827E-1 4.90644E-1 5.4688E-1 6.75761E-1 -9999 -9999 -9999 -9999 -9999 -9999 -9999 -9999 -9999 -9999 -9999 -9999 -9999 -9999 -9999 -9999 -9999 -9999 -9999 -9999 -9999 -9999 -9999 -9999 -9999 -9999 -9999 -9999 -9999 -9999 -9999 -9999 -9999 -9999 -9999 -9999 -9999 -9999 -9999 -9999 -9999 -9999 -9999 -9999
-9999 -9999 -9999 -9999 -9999 -9999 -9999 -9999 -9999 -9999 -9999 -9999 -9999 -9999 -9999 -9999 -9999 -9999 -9999 -9999 -9999 -9999 -9999 -9999 -9999 -9999 -9999 -9999 -9999 -9999 -9999 -9999 -9999 -9999 -9999 -9999 -9999 -9999 -9999 -9999 -9999 -9999 -9999 -9999 -9999 -9999 -9999 -9999 -9999 -9999 -9999 -9999 -9999 -9999 -9999 -9999 -9999 -9999 -9999 -9999 -9999 -9999 -9999 -9999 -9999 -9999 -9999 -9999 -9999 -9999 -9999 -9999 -9999 -9999 -9999 -9999 -9999 -9999 -9999 -9999 -9999 -9999 -9999 -9999 -9999 -9999 -9999 -9999 -9999 -9999 -9999 -9999 -9999 -9999 -9999 -9999 -9999 -9999 -9999 -9999 -9999 -9999 -9999 -9999 -9999 -9999 -9999 -9999 -9999 -9999 -9999 -9999 -9999 -9999 -9999 -9999 -9999 -9999 -9999 -9999 -9999 -9999 -9999 -9999 -9999 -9999 -9999 -9999 -9999 -9999 -9999 -9999 -9999 -9999 -9999 -9999 -9999 -9999 -9999 -9999 -9999 -9999 -9999 -9999 -9999 -9999 -9999 -9999 -9999 -9999 -9999 -9999 -9999 -9999 -9999 -9999 -9999 -9999 -9999 -9999 -9999 -9999 -9999 -9999 -9999 -9999 -9999 -9999 -9999 -9999 -9999 -9999 -9999 -9999 -9999 -9999 -9999 -9999 -9999 -9999 -9999 -9999 -9999 -9999 -9999 -9999 -9999 -9999 -9999 -9999 -9999 -9999 -9999 -9999 -9999 -9999 -9999 -9999 -9999 -9999 8.19497E-1 8.15445E-1 7.91939E-1 7.83427E-1 7.73272E-1 7.53961E-1 6.91365E-1 6.11135E-1 5.39064E-1 5.35138E-1 5.74519E-1 5.49048E-1 5.1215E-1 5.03818E-1 5.04027E-1 4.65275E-1 4.18379E-1 4.0118E-1 4.17099E-1 5.66632E-1 -9999 -9999 -9999 -9999 -9999 -9999 -9999 -9999 -9999 -9999 -9999 -9999 -9999 -9999 -9999 -9999 -9999 -9999 -9999 -9999 -9999 -9999 -9999 -9999 -9999 -9999 -9999 -9999 -9999 -9999 -9999 -9999 -9999 -9999 -9999 -9999 -9999 -9999 -9999 -9999 -9999 -9999 -9999 -9999
-9999 -9999 -9999 -9999 -9999 -9999 -9999 -9999 -9999 -9999 -9999 -9999 -9999 -9999 -9999 -9999 -9999 -9999 -9999 -9999 -9999 -9999 -9999 -9999 -9999 -9999 -9999 -9999 -9999 -9999 -9999 -9999 -9999 -9999 -9999 -9999 -9999 -9999 -9999 -9999 -9999 -9999 -9999 -9999 -9999 -9999 -9999 -9999 -9999 -9999 -9999 -9999 -9999 -9999 -9999 -9999 -9999 -9999 -9999 -9999 -9999 -9999 -9999 -9999 -9999 -9999 -9999 -9999 -9999 -9999 -9999 -9999 -9999 -9999 -9999 -9999 -9999 -9999 -9999 -9999 -9999 -9999 -9999 -9999 -9999 -9999 -9999 -9999 -9999 -9999 -9999 -9999 -9999 -9999 -9999 -9999 -9999 -9999 -9999 -9999 -9999 -9999 -9999 -9999 -9999 -9999 -9999 -9999 -9999 -9999 -9999 -9999 -9999 -9999 -9999 -9999 -9999 -9999 -9999 -9999 -9999 -9999 -9999 -9999 -9999 -9999 -9999 -9999 -9999 -9999 -9999 -9999 -9999 -9999 -9999 -9999 -9999 -9999 -9999 -9999 -9999 -9999 -9999 -9999 -9999 -9999 -9999 -9999 -9999 -9999 -9999 -9999 -9999 -9999 -9999 -9999 -9999 -9999 -9999 -9999 -9999 -9999 -9999 -9999 -9999 -9999 -9999 -9999 -9999 -9999 -9999 -9999 -9999 -9999 -9999 -9999 -9999 -9999 -9999 -9999 -9999 -9999 -9999 -9999 -9999 -9999 -9999 -9999 -9999 -9999 -9999 -9999 -9999 -9999 -9999 -9999 -9999 8.20274E-1 8.20016E-1 8.17673E-1 8.05056E-1 7.98224E-1 7.68E-1 7.54111E-1 7.54436E-1 7.3234E-1 6.78108E-1 5.89262E-1 4.78994E-1 4.7498E-1 5.28996E-1 4.9401E-1 4.45169E-1 4.4257E-1 4.69205E-1 4.05067E-1 3.44633E-1 3.31831E-1 3.6457E-1 4.93716E-1 -9999 -9999 -9999 -9999 -9999 -9999 -9999 -9999 -9999 -9999 -9999 -9999 -9999 -9999 -9999 -9999 -9999 -9999 -9999 -9999 -9999 -9999 -9999 -9999 -9999 -9999 -9999 -9999 -9999 -9999 -9999 -9999 -9999 -9999 -9999 -9999 -9999 -9999 -9999 -9999 -9999 -9999 -9999 -9999
-9999 -9999 -9999 -9999 -9999 -9999 -9999 -9999 -9999 -9999 -9999 -9999 -9999 -9999 -9999 -9999 -9999 -9999 -9999 -9999 -9999 -9999 -9999 -9999 -9999 -9999 -9999 -9999 -9999 -9999 -9999 -9999 -9999 -9999 -9999 -9999 -9999 -9999 -9999 -9999 -9999 -9999 -9999 -9999 -9999 -9999 -9999 -9999 -9999 -9999 -9999 -9999 -9999 -9999 -9999 -9999 -9999 -9999 -9999 -9999 -9999 -9999 -9999 -9999 -9999 -9999 -9999 -9999 -9999 -9999 -9999 -9999 -9999 -9999 -9999 -9999 -9999 -9999 -9999 -9999 -9999 -9999 -9999 -9999 -9999 -9999 -9999 -9999 -9999 -9999 -9999 -9999 -9999 -9999 -9999 -9999 -9999 -9999 -9999 -9999 -9999 -9999 -9999 -9999 -9999 -9999 -9999 -9999 -9999 -9999 -9999 -9999 -9999 -9999 -9999 -9999 -9999 -9999 -9999 -9999 -9999 -9999 -9999 -9999 -9999 -9999 -9999 -9999 -9999 -9999 -9999 -9999 -9999 -9999 -9999 -9999 -9999 -9999 -9999 -9999 -9999 -9999 -9999 -9999 -9999 -9999 -9999 -9999 -9999 -9999 -9999 -9999 -9999 -9999 -9999 -9999 -9999 -9999 -9999 -9999 -9999 -9999 -9999 -9999 -9999 -9999 -9999 -9999 -9999 -9999 -9999 -9999 -9999 -9999 -9999 -9999 -9999 -9999 -9999 -9999 -9999 -9999 -9999 -9999 -9999 -9999 -9999 -9999 -9999 -9999 -9999 -9999 -9999 -9999 -9999 -9999 7.9431E-1 7.91718E-1 7.98159E-1 7.8514E-1 7.62248E-1 7.23938E-1 6.95571E-1 6.92217E-1 6.95378E-1 6.76865E-1 6.0481E-1 5.09254E-1 3.77924E-1 3.5271E-1 3.99724E-1 4.50311E-1 3.85362E-1 4.05139E-1 4.37706E-1 3.72056E-1 3.62365E-1 3.8777E-1 4.2049E-1 5.28565E-1 -9999 -9999 -9999 -9999 -9999 -9999 -9999 -9999 -9999 -9999 -9999 -9999 -9999 -9999 -9999 -9999 -9999 -9999 -9999 -9999 -9999 -9999 -9999 -9999 -9999 -9999 -9999 -9999 -9999 -9999 -9999 -9999 -9999 -9999 -9999 -9999 -9999 -9999 -9999 -9999 -9999 -9999 -9999 -9999
-9999 -9999 -9999 -9999 -9999 -9999 -9999 -9999 -9999 -9999 -9999 -9999 -9999 -9999 -9999 -9999 -9999 -9999 -9999 -9999 -9999 -9999 -9999 -9999 -9999 -9999 -9999 -9999 -9999 -9999 -9999 -9999 -9999 -9999 -9999 -9999 -9999 -9999 -9999 -9999 -9999 -9999 -9999 -9999 -9999 -9999 -9999 -9999 -9999 -9999 -9999 -9999 -9999 -9999 -9999 -9999 -9999 -9999 -9999 -9999 -9999 -9999 -9999 -9999 -9999 -9999 -9999 -9999 -9999 -9999 -9999 -9999 -9999 -9999 -9999 -9999 -9999 -9999 -9999 -9999 -9999 -9999 -9999 -9999 -9999 -9999 -9999 -9999 -9999 -9999 -9999 -9999 -9999 -9999 -9999 -9999 -9999 -9999 -9999 -9999 -9999 -9999 -9999 -9999 -9999 -9999 -9999 -9999 -9999 -9999 -9999 -9999 -9999 -9999 -9999 -9999 -9999 -9999 -9999 -9999 -9999 -9999 -9999 -9999 -9999 -9999 -9999 -9999 -9999 -9999 -9999 -9999 -9999 -9999 -9999 -9999 -9999 -9999 -9999 -9999 -9999 -9999 -9999 -9999 -9999 -9999 -9999 -9999 -9999 -9999 -9999 -9999 -9999 -9999 -9999 -9999 -9999 -9999 -9999 -9999 -9999 -9999 -9999 -9999 -9999 -9999 -9999 -9999 -9999 -9999 -9999 -9999 -9999 -9999 -9999 -9999 -9999 -9999 -9999 -9999 -9999 -9999 -9999 -9999 -9999 -9999 -9999 -9999 -9999 -9999 -9999 -9999 -9999 -9999 -9999 -9999 8.05539E-1 7.99703E-1 7.99569E-1 7.872E-1 7.57446E-1 7.16325E-1 6.8468E-1 6.82403E-1 6.86199E-1 6.93706E-1 6.25215E-1 5.06163E-1 3.89541E-1 3.17812E-1 3.23801E-1 2.74705E-1 2.54235E-1 2.93764E-1 3.24389E-1 3.94542E-1 4.13125E-1 4.87136E-1 5.60118E-1 6.31836E-1 6.65002E-1 7.05088E-1 -9999 -9999 -9999 -9999 -9999 -9999 -9999 -9999 -9999 -9999 -9999 -9999 -9999 -9999 -9999 -9999 -9999 -9999 -9999 -9999 -9999 -9999 -9999 -9999 -9999 -9999 -9999 -9999 -9999 -9999 -9999 -9999 -9999 -9999 -9999 -9999 -9999 -9999 -9999 -9999 -9999 -9999
-9999 -9999 -9999 -9999 -9999 -9999 -9999 -9999 -9999 -9999 -9999 -9999 -9999 -9999 -9999 -9999 -9999 -9999 -9999 -9999 -9999 -9999 -9999 -9999 -9999 -9999 -9999 -9999 -9999 -9999 -9999 -9999 -9999 -9999 -9999 -9999 -9999 -9999 -9999 -9999 -9999 -9999 -9999 -9999 -9999 -9999 -9999 -9999 -9999 -9999 -9999 -9999 -9999 -9999 -9999 -9999 -9999 -9999 -9999 -9999 -9999 -9999 -9999 -9999 -9999 -9999 -9999 -9999 -9999 -9999 -9999 -9999 -9999 -9999 -9999 -9999 -9999 -9999 -9999 -9999 -9999 -9999 -9999 -9999 -9999 -9999 -9999 -9999 -9999 -9999 -9999 -9999 -9999 -9999 -9999 -9999 -9999 -9999 -9999 -9999 -9999 -9999 -9999 -9999 -9999 -9999 -9999 -9999 -9999 -9999 -9999 -9999 -9999 -9999 -9999 -9999 -9999 -9999 -9999 -9999 -9999 -9999 -9999 -9999 -9999 -9999 -9999 -9999 -9999 -9999 -9999 -9999 -9999 -9999 -9999 -9999 -9999 -9999 -9999 -9999 -9999 -9999 -9999 -9999 -9999 -9999 -9999 -9999 -9999 -9999 -9999 -9999 -9999 -9999 -9999 -9999 -9999 -9999 -9999 -9999 -9999 -9999 -9999 -9999 -9999 -9999 -9999 -9999 -9999 -9999 -9999 -9999 -9999 -9999 -9999 -9999 -9999 -9999 -9999 -9999 -9999 -9999 -9999 -9999 -9999 -9999 -9999 -9999 -9999 -9999 -9999 -9999 -9999 -9999 -9999 -9999 8.17384E-1 8.20088E-1 8.08954E-1 7.87625E-1 7.55483E-1 7.27413E-1 7.12918E-1 6.92586E-1 6.93155E-1 6.9596E-1 6.73447E-1 5.75328E-1 4.42045E-1 3.26894E-1 2.22394E-1 1.64261E-1 1.50315E-1 1.89716E-1 2.69032E-1 3.81662E-1 4.79362E-1 5.67151E-1 5.93231E-1 6.79501E-1 6.99406E-1 7.09993E-1 -9999 -9999 -9999 -9999 -9999 -9999 -9999 -9999 -9999 -9999 -9999 -9999 -9999 -9999 -9999 -9999 -9999 -9999 -9999 -9999 -9999 -9999 -9999 -9999 -9999 -9999 -9999 -9999 -9999 -9999 -9999 -9999 -9999 -9999 -9999 -9999 -9999 -9999 -9999 -9999 -9999 -9999
-9999 -9999 -9999 -9999 -9999 -9999 -9999 -9999 -9999 -9999 -9999 -9999 -9999 -9999 -9999 -9999 -9999 -9999 -9999 -9999 -9999 -9999 -9999 -9999 -9999 -9999 -9999 -9999 -9999 -9999 -9999 -9999 -9999 -9999 -9999 -9999 -9999 -9999 -9999 -9999 -9999 -9999 -9999 -9999 -9999 -9999 -9999 -9999 -9999 -9999 -9999 -9999 -9999 -9999 -9999 -9999 -9999 -9999 -9999 -9999 -9999 -9999 -9999 -9999 -9999 -9999 -9999 -9999 -9999 -9999 -9999 -9999 -9999 -9999 -9999 -9999 -9999 -9999 -9999 -9999 -9999 -9999 -9999 -9999 -9999 -9999 -9999 -9999 -9999 -9999 -9999 -9999 -9999 -9999 -9999 -9999 -9999 -9999 -9999 -9999 -9999 -9999 -9999 -9999 -9999 -9999 -9999 -9999 -9999 -9999 -9999 -9999 -9999 -9999 -9999 -9999 -9999 -9999 -9999 -9999 -9999 -9999 -9999 -9999 -9999 -9999 -9999 -9999 -9999 -9999 -9999 -9999 -9999 -9999 -9999 -9999 -9999 -9999 -9999 -9999 -9999 -9999 -9999 -9999 -9999 -9999 -9999 -9999 -9999 -9999 -9999 -9999 -9999 -9999 -9999 -9999 -9999 -9999 -9999 -9999 -9999 -9999 -9999 -9999 -9999 -9999 -9999 -9999 -9999 -9999 -9999 -9999 -9999 -9999 -9999 -9999 -9999 -9999 -9999 -9999 -9999 -9999 -9999 -9999 -9999 -9999 -9999 -9999 -9999 -9999 -9999 -9999 -9999 -9999 -9999 8.18577E-1 8.18577E-1 8.34951E-1 8.18121E-1 7.97279E-1 7.66485E-1 7.39922E-1 7.29147E-1 7.25148E-1 7.01333E-1 6.58341E-1 6.33149E-1 6.28735E-1 5.09916E-1 3.233E-1 1.7029E-1 9.91954E-2 9.11817E-2 1.43795E-1 2.49924E-1 4.06569E-1 5.32423E-1 5.78128E-1 5.81751E-1 6.06287E-1 6.23732E-1 6.3965E-1 6.92533E-1 -9999 -9999 -9999 -9999 7.09447E-1 -9999 -9999 -9999 -9999 -9999 -9999 -9999 -9999 -9999 -9999 -9999 -9999 -9999 -9999 -9999 -9999 -9999 -9999 -9999 -9999 -9999 -9999 -9999 -9999 -9999 -9999 -9999 -9999 -9999 -9999 -9999 -9999 -9999 -9999 -9999 -9999
-9999 -9999 -9999 -9999 -9999 -9999 -9999 -9999 -9999 -9999 -9999 -9999 -9999 -9999 -9999 -9999 -9999 -9999 -9999 -9999 -9999 -9999 -9999 -9999 -9999 -9999 -9999 -9999 -9999 -9999 -9999 -9999 -9999 -9999 -9999 -9999 -9999 -9999 -9999 -9999 -9999 -9999 -9999 -9999 -9999 -9999 -9999 -9999 -9999 -9999 -9999 -9999 -9999 -9999 -9999 -9999 -9999 -9999 -9999 -9999 -9999 -9999 -9999 -9999 -9999 -9999 -9999 -9999 -9999 -9999 -9999 -9999 -9999 -9999 -9999 -9999 -9999 -9999 -9999 -9999 -9999 -9999 -9999 -9999 -9999 -9999 -9999 -9999 -9999 -9999 -9999 -9999 -9999 -9999 -9999 -9999 -9999 -9999 -9999 -9999 -9999 -9999 -9999 -9999 -9999 -9999 -9999 -9999 -9999 -9999 -9999 -9999 -9999 -9999 -9999 -9999 -9999 -9999 -9999 -9999 -9999 -9999 -9999 -9999 -9999 -9999 -9999 -9999 -9999 -9999 -9999 -9999 -9999 -9999 -9999 -9999 -9999 -9999 -9999 -9999 -9999 -9999 -9999 -9999 -9999 -9999 -9999 -9999 -9999 -9999 -9999 -9999 -9999 -9999 -9999 -9999 -9999 -9999 -9999 -9999 -9999 -9999 -9999 -9999 -9999 -9999 -9999 -9999 -9999 -9999 -9999 -9999 -9999 -9999 -9999 -9999 -9999 -9999 -9999 -9999 -9999 -9999 -9999 -9999 -9999 -9999 -9999 -9999 -9999 -9999 -9999 -9999 -9999 -9999 8.18577E-1 7.84826E-1 7.99136E-1 8.04154E-1 7.99098E-1 7.8206E-1 7.52305E-1 7.24183E-1 7.08151E-1 7.03245E-1 6.73354E-1 6.42224E-1 5.73999E-1 5.40968E-1 4.47147E-1 2.85998E-1 1.29821E-1 8.18353E-2 9.81411E-2 1.80672E-1 3.06521E-1 4.28312E-1 4.7281E-1 4.81564E-1 4.91206E-1 5.40081E-1 5.71697E-1 5.85163E-1 6.12551E-1 6.23521E-1 -9999 6.86524E-1 6.81594E-1 6.89537E-1 -9999 -9999 -9999 -9999 -9999 -9999 -9999 -9999 -9999 -9999 -9999 -9999 -9999 -9999 -9999 -9999 -9999 -9999 -9999 -9999 -9999 -9999 -9999 -9999 -9999 -9999 -9999 -9999 -9999 -9999 -9999 -9999 -9999 -9999 -9999 -9999
-9999 -9999 -9999 -9999 -9999 -9999 -9999 -9999 -9999 -9999 -9999 -9999 -9999 -9999 -9999 -9999 -9999 -9999 -9999 -9999 -9999 -9999 -9999 -9999 -9999 -9999 -9999 -9999 -9999 -9999 -9999 -9999 -9999 -9999 -9999 -9999 -9999 -9999 -9999 -9999 -9999 -9999 -9999 -9999 -9999 -9999 -9999 -9999 -9999 -9999 -9999 -9999 -9999 -9999 -9999 -9999 -9999 -9999 -9999 -9999 -9999 -9999 -9999 -9999 -9999 -9999 -9999 -9999 -9999 -9999 -9999 -9999 -9999 -9999 -9999 -9999 -9999 -9999 -9999 -9999 -9999 -9999 -9999 -9999 -9999 -9999 -9999 -9999 -9999 -9999 -9999 -9999 -9999 -9999 -9999 -9999 -9999 -9999 -9999 -9999 -9999 -9999 -9999 -9999 -9999 -9999 -9999 -9999 -9999 -9999 -9999 -9999 -9999 -9999 -9999 -9999 -9999 -9999 -9999 -9999 -9999 -9999 -9999 -9999 -9999 -9999 -9999 -9999 -9999 -9999 -9999 -9999 -9999 -9999 -9999 -9999 -9999 -9999 -9999 -9999 -9999 -9999 -9999 -9999 -9999 -9999 -9999 -9999 -9999 -9999 -9999 -9999 -9999 -9999 -9999 -9999 -9999 -9999 -9999 -9999 -9999 -9999 -9999 -9999 -9999 -9999 -9999 -9999 -9999 -9999 -9999 -9999 -9999 -9999 -9999 -9999 -9999 -9999 -9999 -9999 -9999 -9999 -9999 -9999 -9999 -9999 -9999 -9999 -9999 -9999 -9999 -9999 -9999 7.84826E-1 7.84826E-1 7.99136E-1 8.04154E-1 8.00382E-1 7.96559E-1 7.92453E-1 7.7646E-1 7.65778E-1 7.50677E-1 7.15379E-1 6.31739E-1 5.3495E-1 4.3474E-1 3.25223E-1 2.20821E-1 1.49707E-1 9.46953E-2 1.10513E-1 1.71426E-1 2.4265E-1 3.35407E-1 3.81662E-1 3.41137E-1 3.36746E-1 3.55756E-1 4.16537E-1 4.83111E-1 5.34411E-1 5.4289E-1 5.38116E-1 5.32655E-1 5.60698E-1 6.12352E-1 -9999 -9999 -9999 -9999 -9999 -9999 -9999 -9999 -9999 -9999 -9999 -9999 -9999 -9999 -9999 -9999 -9999 -9999 -9999 -9999 -9999 -9999 -9999 -9999 -9999 -9999 -9999 -9999 -9999 -9999 -9999 -9999 -9999 -9999 -9999 -9999 -9999
-9999 -9999 -9999 -9999 -9999 -9999 -9999 -9999 -9999 -9999 -9999 -9999 -9999 -9999 -9999 -9999 -9999 -9999 -9999 -9999 -9999 -9999 -9999 -9999 -9999 -9999 -9999 -9999 -9999 -9999 -9999 -9999 -9999 -9999 -9999 -9999 -9999 -9999 -9999 -9999 -9999 -9999 -9999 -9999 -9999 -9999 -9999 -9999 -9999 -9999 -9999 -9999 -9999 -9999 -9999 -9999 -9999 -9999 -9999 -9999 -9999 -9999 -9999 -9999 -9999 -9999 -9999 -9999 -9999 -9999 -9999 -9999 -9999 -9999 -9999 -9999 -9999 -9999 -9999 -9999 -9999 -9999 -9999 -9999 -9999 -9999 -9999 -9999 -9999 -9999 -9999 -9999 -9999 -9999 -9999 -9999 -9999 -9999 -9999 -9999 -9999 -9999 -9999 -9999 -9999 -9999 -9999 -9999 -9999 -9999 -9999 -9999 -9999 -9999 -9999 -9999 -9999 -9999 -9999 -9999 -9999 -9999 -9999 -9999 -9999 -9999 -9999 -9999 -9999 -9999 -9999 -9999 -9999 -9999 -9999 -9999 -9999 -9999 -9999 -9999 -9999 -9999 -9999 -9999 -9999 -9999 -9999 -9999 -9999 -9999 -9999 -9999 -9999 -9999 -9999 -9999 -9999 -9999 -9999 -9999 -9999 -9999 -9999 -9999 -9999 -9999 -9999 -9999 -9999 -9999 -9999 -9999 -9999 -9999 -9999 -9999 -9999 -9999 -9999 -9999 -9999 -9999 -9999 -9999 -9999 -9999 -9999 -9999 -9999 -9999 -9999 -9999 7.84826E-1 7.84826E-1 7.84826E-1 7.99136E-1 8.04154E-1 3.21095E-1 3.36921E-1 7.92685E-1 7.88759E-1 7.84783E-1 7.76614E-1 6.99449E-1 5.42319E-1 3.59167E-1 2.48113E-1 1.64811E-1 1.08991E-1 8.14593E-2 1.08748E-1 1.71557E-1 2.427E-1 2.91057E-1 3.24182E-1 2.73154E-1 2.58352E-1 2.27103E-1 2.64615E-1 3.18155E-1 3.8807E-1 4.53213E-1 4.34561E-1 4.19964E-1 4.2017E-1 4.67565E-1 5.63515E-1 -9999 -9999 -9999 -9999 -9999 -9999 -9999 -9999 -9999 -9999 7.06908E-1 6.99217E-1 -9999 -9999 -9999 -9999 -9999 -9999 -9999 -9999 -9999 -9999 -9999 -9999 -9999 -9999 -9999 -9999 -9999 -9999 -9999 -9999 -9999 -9999 -9999 -9999 -9999
-9999 -9999 -9999 -9999 -9999 -9999 -9999 -9999 -9999 -9999 -9999 -9999 -9999 -9999 -9999 -9999 -9999 -9999 -9999 -9999 -9999 -9999 -9999 -9999 -9999 -9999 -9999 -9999 -9999 -9999 -9999 -9999 -9999 -9999 -9999 -9999 -9999 -9999 -9999 -9999 -9999 -9999 -9999 -9999 -9999 -9999 -9999 -9999 -9999 -9999 -9999 -9999 -9999 -9999 -9999 -9999 -9999 -9999 -9999 -9999 -9999 -9999 -9999 -9999 -9999 -9999 -9999 -9999 -9999 -9999 -9999 -9999 -9999 -9999 -9999 -9999 -9999 -9999 -9999 -9999 -9999 -9999 -9999 -9999 -9999 -9999 -9999 -9999 -9999 -9999 -9999 -9999 -9999 -9999 -9999 -9999 -9999 -9999 -9999 -9999 -9999 -9999 -9999 -9999 -9999 -9999 -9999 -9999 -9999 -9999 -9999 -9999 -9999 -9999 -9999 -9999 -9999 -9999 -9999 -9999 -9999 -9999 -9999 -9999 -9999 -9999 -9999 -9999 -9999 -9999 -9999 -9999 -9999 -9999 -9999 -9999 -9999 -9999 -9999 -9999 -9999 -9999 -9999 -9999 -9999 -9999 -9999 -9999 -9999 -9999 -9999 -9999 -9999 -9999 -9999 -9999 -9999 -9999 -9999 -9999 -9999 -9999 -9999 -9999 -9999 -9999 -9999 -9999 -9999 -9999 -9999 -9999 -9999 -9999 -9999 -9999 -9999 -9999 -9999 -9999 -9999 -9999 -9999 -9999 -9999 -9999 -9999 -9999 -9999 -9999 -9999 -9999 7.84826E-1 7.82489E-1 7.8005E-1 2.85511E-1 3.01792E-1 3.04324E-1 3.53126E-1 3.91804E-1 4.12599E-1 7.80757E-1 7.39189E-1 6.08851E-1 4.1461E-1 2.28627E-1 1.23944E-1 9.545E-2 7.29632E-2 7.10944E-2 1.17412E-1 1.68831E-1 2.32197E-1 2.7276E-1 2.6189E-1 1.7533E-1 1.31393E-1 1.3862E-1 1.59564E-1 2.18493E-1 3.14911E-1 3.56317E-1 3.18916E-1 2.76466E-1 2.93017E-1 4.02579E-1 4.97397E-1 -9999 -9999 -9999 -9999 -9999 -9999 -9999 -9999 -9999 -9999 -9999 -9999 -9999 -9999 -9999 -9999 -9999 -9999 -9999 -9999 -9999 -9999 -9999 -9999 -9999 -9999 -9999 -9999 -9999 -9999 -9999 -9999 -9999 -9999 -9999 -9999 -9999
-9999 -9999 -9999 -9999 -9999 -9999 -9999 -9999 -9999 -9999 -9999 -9999 -9999 -9999 -9999 -9999 -9999 -9999 -9999 -9999 -9999 -9999 -9999 -9999 -9999 -9999 -9999 -9999 -9999 -9999 -9999 -9999 -9999 -9999 -9999 -9999 -9999 -9999 -9999 -9999 -9999 -9999 -9999 -9999 -9999 -9999 -9999 -9999 -9999 -9999 -9999 -9999 -9999 -9999 -9999 -9999 -9999 -9999 -9999 -9999 -9999 -9999 -9999 -9999 -9999 -9999 -9999 -9999 -9999 -9999 -9999 -9999 -9999 -9999 -9999 -9999 -9999 -9999 -9999 -9999 -9999 -9999 -9999 -9999 -9999 -9999 -9999 -9999 -9999 -9999 -9999 -9999 -9999 -9999 -9999 -9999 -9999 -9999 -9999 -9999 -9999 -9999 -9999 -9999 -9999 -9999 -9999 -9999 -9999 -9999 -9999 -9999 -9999 -9999 -9999 -9999 -9999 -9999 -9999 -9999 -9999 -9999 -9999 -9999 -9999 -9999 -9999 -9999 -9999 -9999 -9999 -9999 -9999 -9999 -9999 -9999 -9999 -9999 -9999 -9999 -9999 -9999 -9999 -9999 -9999 -9999 -9999 -9999 -9999 -9999 -9999 -9999 -9999 -9999 -9999 -9999 -9999 -9999 -9999 -9999 -9999 -9999 -9999 -9999 -9999 -9999 -9999 -9999 -9999 -9999 -9999 -9999 -9999 -9999 -9999 -9999 -9999 -9999 -9999 -9999 -9999 -9999 -9999 -9999 -9999 -9999 -9999 -9999 -9999 -9999 -9999 -9999 -9999 7.77888E-1 2.64964E-1 2.79609E-1 3.11326E-1 3.13902E-1 3.33341E-1 3.53126E-1 4.5508E-1 4.95023E-1 5.19557E-1 4.08955E-1 2.54804E-1 1.40023E-1 9.13692E-2 1.87815E-1 1.09215E-1 8.25672E-2 8.13924E-2 1.16287E-1 1.55542E-1 2.08218E-1 1.63299E-1 9.70746E-2 7.00709E-2 9.09189E-2 1.26578E-1 1.61378E-1 2.22184E-1 2.49677E-1 2.9997E-1 2.47376E-1 2.31981E-1 3.30813E-1 4.65218E-1 5.03538E-1 5.62858E-1 -9999 -9999 -9999 -9999 -9999 -9999 -9999 -9999 -9999 -9999 -9999 -9999 -9999 -9999 -9999 -9999 -9999 -9999 -9999 -9999 -9999 -9999 -9999 -9999 -9999 -9999 -9999 -9999 -9999 -9999 -9999 -9999 -9999 -9999 -9999
-9999 -9999 -9999 -9999 -9999 -9999 -9999 -9999 -9999 -9999 -9999 -9999 -9999 -9999 -9999 -9999 -9999 -9999 -9999 -9999 -9999 -9999 -9999 -9999 -9999 -9999 -9999 -9999 -9999 -9999 -9999 -9999 -9999 -9999 -9999 -9999 -9999 -9999 -9999 -9999 -9999 -9999 -9999 -9999 -9999 -9999 -9999 -9999 -9999 -9999 -9999 -9999 -9999 -9999 -9999 -9999 -9999 -9999 -9999 -9999 -9999 -9999 -9999 -9999 -9999 -9999 -9999 -9999 -9999 -9999 -9999 -9999 -9999 -9999 -9999 -9999 -9999 -9999 -9999 -9999 -9999 -9999 -9999 -9999 -9999 -9999 -9999 -9999 -9999 -9999 -9999 -9999 -9999 -9999 -9999 -9999 -9999 -9999 -9999 -9999 -9999 -9999 -9999 -9999 -9999 -9999 -9999 -9999 -9999 -9999 -9999 -9999 -9999 -9999 -9999 -9999 -9999 -9999 -9999 -9999 -9999 -9999 -9999 -9999 -9999 -9999 -9999 -9999 -9999 -9999 -9999 -9999 -9999 -9999 -9999 -9999 -9999 -9999 -9999 -9999 -9999 -9999 -9999 -9999 -9999 -9999 -9999 -9999 -9999 -9999 -9999 -9999 -9999 -9999 -9999 -9999 -9999 -9999 -9999 -9999 -9999 -9999 -9999 -9999 -9999 -9999 -9999 -9999 -9999 -9999 -9999 -9999 -9999 -9999 -9999 -9999 -9999 -9999 -9999 -9999 -9999 -9999 -9999 -9999 -9999 -9999 -9999 -9999 -9999 -9999 -9999 -9999 7.52871E-1 7.48598E-1 -9999 2.33259E-1 2.4674E-1 2.48016E-1 2.65498E-1 3.19089E-1 6.8969E-1 7.14903E-1 6.71245E-1 5.36496E-1 3.49819E-1 2.46458E-1 2.02307E-1 2.92842E-1 3.06756E-1 1.03633E-1 6.65233E-2 7.64079E-2 9.69418E-2 1.28374E-1 1.10573E-1 7.59268E-2 7.42841E-2 8.86807E-2 1.249E-1 1.56454E-1 1.90337E-1 2.35097E-1 3.09719E-1 2.97675E-1 2.82312E-1 3.898E-1 3.94759E-1 4.1207E-1 4.6736E-1 4.97173E-1 5.57016E-1 -9999 -9999 -9999 -9999 7.11252E-1 -9999 -9999 -9999 -9999 -9999 -9999 -9999 -9999 -9999 -9999 -9999 -9999 -9999 -9999 -9999 -9999 -9999 -9999 -9999 -9999 -9999 -9999 -9999 -9999 -9999 -9999 -9999 -9999
-9999 -9999 -9999 -9999 -9999 -9999 -9999 -9999 -9999 -9999 -9999 -9999 -9999 -9999 -9999 -9999 -9999 -9999 -9999 -9999 -9999 -9999 -9999 -9999 -9999 -9999 -9999 -9999 -9999 -9999 -9999 -9999 -9999 -9999 -9999 -9999 -9999 -9999 -9999 -9999 -9999 -9999 -9999 -9999 -9999 -9999 -9999 -9999 -9999 -9999 -9999 -9999 -9999 -9999 -9999 -9999 -9999 -9999 -9999 -9999 -9999 -9999 -9999 -9999 -9999 -9999 -9999 -9999 -9999 -9999 -9999 -9999 -9999 -9999 -9999 -9999 -9999 -9999 -9999 -9999 -9999 -9999 -9999 -9999 -9999 -9999 -9999 -9999 -9999 -9999 -9999 -9999 -9999 -9999 -9999 -9999 -9999 -9999 -9999 -9999 -9999 -9999 -9999 -9999 -9999 -9999 -9999 -9999 -9999 -9999 -9999 -9999 -9999 -9999 -9999 -9999 -9999 -9999 -9999 -9999 -9999 -9999 -9999 -9999 -9999 -9999 -9999 -9999 -9999 -9999 -9999 -9999 -9999 -9999 -9999 -9999 -9999 -9999 -9999 -9999 -9999 -9999 -9999 -9999 -9999 -9999 -9999 -9999 -9999 -9999 -9999 -9999 -9999 -9999 -9999 -9999 -9999 -9999 -9999 -9999 -9999 -9999 -9999 -9999 -9999 -9999 -9999 -9999 -9999 -9999 -9999 -9999 -9999 -9999 -9999 -9999 -9999 -9999 -9999 -9999 -9999 -9999 -9999 -9999 -9999 -9999 -9999 -9999 -9999 -9999 -9999 7.54883E-1 7.52764E-1 7.53401E-1 7.55094E-1 7.54037E-1 2.36439E-1 2.32036E-1 2.47484E-1 3.01545E-1 6.51378E-1 6.97247E-1 7.07841E-1 6.28583E-1 5.89967E-1 5.02561E-1 4.36962E-1 5.1048E-1 4.89908E-1 3.19806E-1 1.17416E-1 9.60846E-2 9.16473E-2 9.58513E-2 8.11304E-2 7.84733E-2 8.26712E-2 1.07011E-1 1.47855E-1 1.97853E-1 2.18189E-1 2.61357E-1 3.43049E-1 3.55018E-1 3.14983E-1 2.95451E-1 3.03178E-1 3.69088E-1 3.92464E-1 4.31343E-1 4.82472E-1 5.42701E-1 5.70822E-1 6.27221E-1 6.56253E-1 6.49892E-1 6.37012E-1 -9999 -9999 -9999 -9999 -9999 -9999 -9999 -9999 -9999 -9999 -9999 -9999 -9999 -9999 -9999 -9999 -9999 -9999 -9999 -9999 -9999 -9999 -9999 -9999 -9999 -9999 -9999
-9999 -9999 -9999 -9999 -9999 -9999 -9999 -9999 -9999 -9999 -9999 -9999 -9999 -9999 -9999 -9999 -9999 -9999 -9999 -9999 -9999 -9999 -9999 -9999 -9999 -9999 -9999 -9999 -9999 -9999 -9999 -9999 -9999 -9999 -9999 -9999 -9999 -9999 -9999 -9999 -9999 -9999 -9999 -9999 -9999 -9999 -9999 -9999 -9999 -9999 -9999 -9999 -9999 -9999 -9999 -9999 -9999 -9999 -9999 -9999 -9999 -9999 -9999 -9999 -9999 -9999 -9999 -9999 -9999 -9999 -9999 -9999 -9999 -9999 -9999 -9999 -9999 -9999 -9999 -9999 -9999 -9999 -9999 -9999 -9999 -9999 -9999 -9999 -9999 -9999 -9999 -9999 -9999 -9999 -9999 -9999 -9999 -9999 -9999 -9999 -9999 -9999 -9999 -9999 -9999 -9999 -9999 -9999 -9999 -9999 -9999 -9999 -9999 -9999 -9999 -9999 -9999 -9999 -9999 -9999 -9999 -9999 -9999 -9999 -9999 -9999 -9999 -9999 -9999 -9999 -9999 -9999 -9999 -9999 -9999 -9999 -9999 -9999 -9999 -9999 -9999 -9999 -9999 -9999 -9999 -9999 -9999 -9999 -9999 -9999 -9999 -9999 -9999 -9999 -9999 -9999 -9999 -9999 -9999 -9999 -9999 -9999 -9999 -9999 -9999 -9999 -9999 -9999 -9999 -9999 -9999 -9999 -9999 -9999 -9999 -9999 -9999 -9999 -9999 -9999 -9999 -9999 -9999 -9999 -9999 -9999 -9999 -9999 -9999 7.58786E-1 7.55411E-1 7.53931E-1 7.58786E-1 7.58727E-1 7.2095E-1 7.08759E-1 7.67606E-1 2.39649E-1 2.34077E-1 2.85962E-1 7.06022E-1 7.15975E-1 7.05515E-1 6.93344E-1 7.11321E-1 6.41382E-1 5.41355E-1 4.89726E-1 4.75032E-1 5.21482E-1 4.43219E-1 3.49665E-1 2.69256E-1 2.06144E-1 8.62273E-2 8.04147E-2 1.04592E-1 1.48741E-1 1.92343E-1 2.234E-1 2.30306E-1 2.38636E-1 2.33338E-1 2.33966E-1 2.19211E-1 2.13854E-1 2.67623E-1 3.4843E-1 3.58239E-1 3.97277E-1 4.23614E-1 4.81837E-1 5.43572E-1 5.99566E-1 6.3213E-1 6.18566E-1 5.98302E-1 5.73828E-1 6.56349E-1 6.83495E-1 -9999 -9999 -9999 -9999 -9999 -9999 -9999 -9999 -9999 -9999 -9999 -9999 -9999 -9999 -9999 -9999 -9999 -9999 -9999 -9999 -9999 -9999 -9999 -9999
-9999 -9999 -9999 -9999 -9999 -9999 -9999 -9999 -9999 -9999 -9999 -9999 -9999 -9999 -9999 -9999 -9999 -9999 -9999 -9999 -9999 -9999 -9999 -9999 -9999 -9999 -9999 -9999 -9999 -9999 -9999 -9999 -9999 -9999 -9999 -9999 -9999 -9999 -9999 -9999 -9999 -9999 -9999 -9999 -9999 -9999 -9999 -9999 -9999 -9999 -9999 -9999 -9999 -9999 -9999 -9999 -9999 -9999 -9999 -9999 -9999 -9999 -9999 -9999 -9999 -9999 -9999 -9999 -9999 -9999 -9999 -9999 -9999 -9999 -9999 -9999 -9999 -9999 -9999 -9999 -9999 -9999 -9999 -9999 -9999 -9999 -9999 -9999 -9999 -9999 -9999 -9999 -9999 -9999 -9999 -9999 -9999 -9999 -9999 -9999 -9999 -9999 -9999 -9999 -9999 -9999 -9999 -9999 -9999 -9999 -9999 -9999 -9999 -9999 -9999 -9999 -9999 -9999 -9999 -9999 -9999 -9999 -9999 -9999 -9999 -9999 -9999 -9999 -9999 -9999 -9999 -9999 -9999 -9999 -9999 -9999 -9999 -9999 -9999 -9999 -9999 -9999 -9999 -9999 -9999 -9999 -9999 -9999 -9999 -9999 -9999 -9999 -9999 -9999 -9999 -9999 -9999 -9999 -9999 -9999 -9999 -9999 -9999 -9999 -9999 -9999 -9999 -9999 -9999 -9999 -9999 -9999 -9999 -9999 -9999 -9999 -9999 -9999 -9999 -9999 -9999 -9999 -9999 -9999 -9999 -9999 -9999 7.58786E-1 7.58786E-1 7.58786E-1 7.58352E-1 7.55094E-1 7.68543E-1 6.23227E-1 4.98192E-1 4.75682E-1 2.46981E-1 2.61137E-1 2.37781E-1 2.71779E-1 6.10933E-1 6.69172E-1 5.75421E-1 5.1844E-1 5.67687E-1 6.00201E-1 6.15226E-1 6.56417E-1 4.91722E-1 5.64542E-1 5.51142E-1 5.15781E-1 4.70204E-1 3.65588E-1 2.33611E-1 9.45062E-2 1.19623E-1 1.41426E-1 1.4071E-1 1.28977E-1 1.51274E-1 1.68963E-1 1.92616E-1 2.27518E-1 2.31694E-1 2.29825E-1 2.882E-1 3.80744E-1 4.12644E-1 3.98878E-1 3.99106E-1 4.73279E-1 5.30923E-1 6.05249E-1 6.03556E-1 5.92808E-1 5.56592E-1 5.20814E-1 5.3986E-1 5.64794E-1 6.5238E-1 -9999 -9999 -9999 -9999 -9999 -9999 -9999 -9999 -9999 -9999 -9999 -9999 -9999 -9999 -9999 -9999 -9999 -9999 -9999 -9999 -9999 -9999 -9999
-9999 -9999 -9999 -9999 -9999 -9999 -9999 -9999 -9999 -9999 -9999 -9999 -9999 -9999 -9999 -9999 -9999 -9999 -9999 -9999 -9999 -9999 -9999 -9999 -9999 -9999 -9999 -9999 -9999 -9999 -9999 -9999 -9999 -9999 -9999 -9999 -9999 -9999 -9999 -9999 -9999 -9999 -9999 -9999 -9999 -9999 -9999 -9999 -9999 -9999 -9999 -9999 -9999 -9999 -9999 -9999 -9999 -9999 -9999 -9999 -9999 -9999 -9999 -9999 -9999 -9999 -9999 -9999 -9999 -9999 -9999 -9999 -9999 -9999 -9999 -9999 -9999 -9999 -9999 -9999 -9999 -9999 -9999 -9999 -9999 -9999 -9999 -9999 -9999 -9999 -9999 -9999 -9999 -9999 -9999 -9999 -9999 -9999 -9999 -9999 -9999 -9999 -9999 -9999 -9999 -9999 -9999 -9999 -9999 -9999 -9999 -9999 -9999 -9999 -9999 -9999 -9999 -9999 -9999 -9999 -9999 -9999 -9999 -9999 -9999 -9999 -9999 -9999 -9999 -9999 -9999 -9999 -9999 -9999 -9999 -9999 -9999 -9999 -9999 -9999 -9999 -9999 -9999 -9999 -9999 -9999 -9999 -9999 -9999 -9999 -9999 -9999 -9999 -9999 -9999 -9999 -9999 -9999 -9999 -9999 -9999 -9999 -9999 -9999 -9999 -9999 -9999 -9999 -9999 -9999 -9999 -9999 -9999 -9999 -9999 -9999 -9999 -9999 -9999 -9999 -9999 -9999 -9999 -9999 -9999 7.58786E-1 7.53381E-1 7.19356E-1 7.07347E-1 7.28996E-1 7.7433E-1 7.73115E-1 7.52387E-1 5.10313E-1 3.00688E-1 2.82572E-1 1.71561E-1 2.36212E-1 2.34858E-1 2.49041E-1 3.09101E-1 2.79339E-1 2.51414E-1 2.51414E-1 5.04555E-1 5.69409E-1 6.62723E-1 6.03756E-1 4.58362E-1 5.14484E-1 5.47652E-1 5.61722E-1 4.31351E-1 4.96931E-1 3.23478E-1 1.5306E-1 1.02674E-1 9.2451E-2 9.49842E-2 1.09673E-1 1.40788E-1 1.7931E-1 2.42482E-1 2.60645E-1 2.7911E-1 2.66593E-1 3.01698E-1 3.54007E-1 3.99076E-1 4.34294E-1 4.29751E-1 4.55523E-1 5.12869E-1 5.9132E-1 6.43492E-1 6.07755E-1 5.28927E-1 4.83786E-1 4.95623E-1 5.05731E-1 5.24348E-1 6.09728E-1 6.82736E-1 -9999 -9999 -9999 -9999 -9999 -9999 -9999 -9999 -9999 -9999 -9999 -9999 -9999 -9999 -9999 -9999 -9999 -9999 -9999 -9999 -9999
-9999 -9999 -9999 -9999 -9999 -9999 -9999 -9999 -9999 -9999 -9999 -9999 -9999 -9999 -9999 -9999 -9999 -9999 -9999 -9999 -9999 -9999 -9999 -9999 -9999 -9999 -9999 -9999 -9999 -9999 -9999 -9999 -9999 -9999 -9999 -9999 -9999 -9999 -9999 -9999 -9999 -9999 -9999 -9999 -9999 -9999 -9999 -9999 -9999 -9999 -9999 -9999 -9999 -9999 -9999 -9999 -9999 -9999 -9999 -9999 -9999 -9999 -9999 -9999 -9999 -9999 -9999 -9999 -9999 -9999 -9999 -9999 -9999 -9999 -9999 -9999 -9999 -9999 -9999 -9999 -9999 -9999 -9999 -9999 -9999 -9999 -9999 -9999 -9999 -9999 -9999 -9999 -9999 -9999 -9999 -9999 -9999 -9999 -9999 -9999 -9999 -9999 -9999 -9999 -9999 -9999 -9999 -9999 -9999 -9999 -9999 -9999 -9999 -9999 -9999 -9999 -9999 -9999 -9999 -9999 -9999 -9999 -9999 -9999 -9999 -9999 -9999 -9999 -9999 -9999 -9999 -9999 -9999 -9999 -9999 -9999 -9999 -9999 -9999 -9999 -9999 -9999 -9999 -9999 -9999 -9999 -9999 -9999 -9999 -9999 -9999 -9999 -9999 -9999 -9999 -9999 -9999 -9999 -9999 -9999 -9999 -9999 -9999 -9999 -9999 -9999 -9999 -9999 -9999 -9999 -9999 -9999 -9999 -9999 2.38921E-1 -9999 -9999 -9999 2.44466E-1 2.47553E-1 2.47553E-1 7.58786E-1 7.58786E-1 7.58786E-1 7.56829E-1 7.40785E-1 7.24467E-1 6.39739E-1 5.88222E-1 6.2875E-1 7.36527E-1 7.62407E-1 2.80766E-1 3.39536E-1 2.89935E-1 2.56037E-1 1.91344E-1 1.99228E-1 2.38172E-1 2.65139E-1 2.51414E-1 2.38172E-1 2.37018E-1 2.36194E-1 2.51414E-1 3.0436E-1 6.13561E-1 5.16563E-1 6.11448E-1 4.94319E-1 4.61692E-1 5.32181E-1 4.37418E-1 4.90342E-1 2.95301E-1 2.91192E-1 1.1394E-1 1.06786E-1 1.5707E-1 1.93509E-1 2.031E-1 2.34581E-1 2.73905E-1 2.56194E-1 2.7043E-1 3.09891E-1 3.13846E-1 3.50611E-1 3.76586E-1 4.1369E-1 4.45728E-1 4.74485E-1 5.08256E-1 5.55834E-1 6.0503E-1 5.89213E-1 5.3048E-1 4.71967E-1 4.6125E-1 4.80281E-1 4.92316E-1 5.46618E-1 6.33045E-1 6.61475E-1 6.1535E-1 5.63173E-1 5.45185E-1 5.83982E-1 6.08057E-1 6.22178E-1 -9999 6.73445E-1 6.57433E-1 6.46285E-1 6.82448E-1 -9999 -9999 -9999 -9999 -9999 -9999 -9999 -9999 -9999
-9999 -9999 -9999 -9999 -9999 -9999 -9999 -9999 -9999 -9999 -9999 -9999 -9999 -9999 -9999 -9999 -9999 -9999 -9999 -9999 -9999 -9999 -9999 -9999 -9999 -9999 -9999 -9999 -9999 -9999 -9999 -9999 -9999 -9999 -9999 -9999 -9999 -9999 -9999 -9999 -9999 -9999 -9999 -9999 -9999 -9999 -9999 -9999 -9999 -9999 -9999 -9999 -9999 -9999 -9999 -9999 -9999 -9999 -9999 -9999 -9999 -9999 -9999 -9999 -9999 -9999 -9999 -9999 -9999 -9999 -9999 -9999 -9999 -9999 -9999 -9999 -9999 -9999 -9999 -9999 -9999 -9999 -9999 -9999 -9999 -9999 -9999 -9999 -9999 -9999 -9999 -9999 -9999 -9999 -9999 -9999 -9999 -9999 -9999 -9999 -9999 -9999 -9999 -9999 -9999 -9999 -9999 -9999 -9999 -9999 -9999 -9999 -9999 -9999 -9999 -9999 -9999 -9999 -9999 -9999 -9999 -9999 -9999 -9999 -9999 -9999 -9999 -9999 -9999 -9999 -9999 -9999 -9999 -9999 -9999 -9999 -9999 -9999 -9999 -9999 -9999 -9999 -9999 -9999 -9999 -9999 -9999 -9999 -9999 -9999 -9999 -9999 -9999 -9999 -9999 -9999 -9999 -9999 -9999 -9999 -9999 -9999 -9999 -9999 -9999 -9999 -9999 -9999 -9999 -9999 -9999 2.33566E-1 2.35513E-1 2.37885E-1 2.41526E-1 2.44782E-1 2.47111E-1 2.47553E-1 2.47553E-1 7.6256E-1 7.51263E-1 7.44643E-1 7.15602E-1 7.12372E-1 7.08039E-1 6.92743E-1 6.52972E-1 5.89072E-1 5.24017E-1 5.56672E-1 6.76043E-1 2.92883E-1 3.73494E-1 3.28397E-1 2.27279E-1 1.85353E-1 1.82371E-1 2.06844E-1 2.34994E-1 2.38172E-1 2.38172E-1 2.38172E-1 2.36606E-1 2.35988E-1 2.38172E-1 2.65139E-1 2.65139E-1 2.65139E-1 2.72733E-1 3.48544E-1 4.04416E-1 4.43922E-1 3.73159E-1 3.1476E-1 2.80592E-1 3.38041E-1 2.75176E-1 1.87975E-1 1.94552E-1 1.48274E-1 1.3795E-1 3.07422E-1 3.48077E-1 3.59102E-1 2.99557E-1 3.18848E-1 3.24389E-1 3.86743E-1 3.78648E-1 4.0964E-1 4.81731E-1 5.19436E-1 5.34064E-1 5.32754E-1 5.14137E-1 5.00104E-1 4.98434E-1 4.60357E-1 4.7281E-1 4.97817E-1 4.86178E-1 5.0679E-1 5.58969E-1 5.80897E-1 5.62912E-1 4.12096E-1 4.11183E-1 5.06937E-1 5.23347E-1 5.47152E-1 5.31674E-1 5.74685E-1 5.89837E-1 5.99991E-1 6.24956E-1 -9999 -9999 -9999 -9999 -9999 -9999 -9999 -9999 -9999
-9999 -9999 -9999 -9999 -9999 -9999 -9999 -9999 -9999 -9999 -9999 -9999 -9999 -9999 -9999 -9999 -9999 -9999 -9999 -9999 -9999 -9999 -9999 -9999 -9999 -9999 -9999 -9999 -9999 -9999 -9999 -9999 -9999 -9999 -9999 -9999 -9999 -9999 -9999 -9999 -9999 -9999 -9999 -9999 -9999 -9999 -9999 -9999 -9999 -9999 -9999 -9999 -9999 -9999 -9999 -9999 -9999 -9999 -9999 -9999 -9999 -9999 -9999 -9999 -9999 -9999 -9999 -9999 -9999 -9999 -9999 -9999 -9999 -9999 -9999 -9999 -9999 -9999 -9999 -9999 -9999 -9999 -9999 -9999 -9999 -9999 -9999 -9999 -9999 -9999 -9999 -9999 -9999 -9999 -9999 -9999 -9999 -9999 -9999 -9999 -9999 -9999 -9999 -9999 -9999 -9999 -9999 -9999 -9999 -9999 -9999 -9999 -9999 -9999 -9999 -9999 -9999 -9999 -9999 -9999 -9999 -9999 -9999 -9999 -9999 -9999 -9999 -9999 -9999 -9999 -9999 -9999 -9999 -9999 -9999 -9999 -9999 -9999 -9999 -9999 -9999 -9999 -9999 -9999 -9999 -9999 -9999 -9999 -9999 -9999 -9999 -9999 -9999 -9999 -9999 -9999 -9999 -9999 -9999 -9999 -9999 -9999 -9999 -9999 -9999 -9999 -9999 -9999 2.27892E-1 2.30919E-1 2.33975E-1 2.36233E-1 2.37988E-1 2.40169E-1 2.56957E-1 2.609E-1 2.61137E-1 2.60507E-1 7.25323E-1 6.8464E-1 6.91621E-1 6.91995E-1 6.65974E-1 6.36287E-1 6.15541E-1 6.19895E-1 6.06577E-1 5.82687E-1 5.22037E-1 4.99269E-1 5.93319E-1 2.77971E-1 3.34865E-1 3.28898E-1 2.34986E-1 1.7418E-1 2.23401E-1 1.87964E-1 2.35263E-1 2.38172E-1 2.38172E-1 2.38172E-1 2.38172E-1 2.37742E-1 2.37949E-1 2.38172E-1 2.38172E-1 2.51414E-1 2.51414E-1 3.23124E-1 3.45363E-1 2.66362E-1 2.92118E-1 3.2329E-1 4.04436E-1 3.57909E-1 2.23593E-1 1.6762E-1 1.65435E-1 1.78266E-1 1.56992E-1 1.49015E-1 4.45536E-1 4.68415E-1 3.73562E-1 3.55271E-1 4.2531E-1 4.26794E-1 3.91166E-1 4.72498E-1 5.48439E-1 5.8741E-1 5.92073E-1 5.42548E-1 5.1017E-1 5.42349E-1 5.14781E-1 5.45701E-1 5.4309E-1 5.53992E-1 5.25866E-1 5.15764E-1 5.74226E-1 5.81501E-1 4.58828E-1 3.52925E-1 3.40113E-1 3.27668E-1 3.25571E-1 3.66538E-1 3.74724E-1 3.7328E-1 4.37566E-1 5.09236E-1 5.7189E-1 -9999 -9999 -9999 -9999 -9999 -9999 -9999 -9999 -9999
-9999 -9999 -9999 -9999 -9999 -9999 -9999 -9999 -9999 -9999 -9999 -9999 -9999 -9999 -9999 -9999 -9999 -9999 -9999 -9999 -9999 -9999 -9999 -9999 -9999 -9999 -9999 -9999 -9999 -9999 -9999 -9999 -9999 -9999 -9999 -9999 -9999 -9999 -9999 -9999 -9999 -9999 -9999 -9999 -9999 -9999 -9999 -9999 -9999 -9999 -9999 -9999 -9999 -9999 -9999 -9999 -9999 -9999 -9999 -9999 -9999 -9999 -9999 -9999 -9999 -9999 -9999 -9999 -9999 -9999 -9999 -9999 -9999 -9999 -9999 -9999 -9999 -9999 -9999 -9999 -9999 -9999 -9999 -9999 -9999 -9999 -9999 -9999 -9999 -9999 -9999 -9999 -9999 -9999 -9999 -9999 -9999 -9999 -9999 -9999 -9999 -9999 -9999 -9999 -9999 -9999 -9999 -9999 -9999 -9999 -9999 -9999 -9999 -9999 -9999 -9999 -9999 -9999 -9999 -9999 -9999 -9999 -9999 -9999 -9999 -9999 -9999 -9999 -9999 -9999 -9999 -9999 -9999 -9999 -9999 -9999 -9999 -9999 -9999 -9999 -9999 -9999 -9999 -9999 -9999 -9999 -9999 -9999 -9999 -9999 -9999 -9999 -9999 -9999 -9999 -9999 -9999 -9999 -9999 -9999 -9999 -9999 -9999 -9999 -9999 4.68328E-1 4.70745E-1 4.7416E-1 2.29301E-1 2.47165E-1 2.51223E-1 2.52837E-1 2.54242E-1 2.5435E-1 2.54892E-1 2.467E-1 2.51414E-1 2.69313E-1 2.39949E-1 6.41145E-1 6.48186E-1 6.65009E-1 6.53767E-1 6.26076E-1 5.81637E-1 5.80131E-1 5.84825E-1 5.5842E-1 5.019E-1 4.61424E-1 2.355E-1 2.44132E-1 2.7735E-1 2.15316E-1 2.54536E-1 2.19796E-1 1.80096E-1 1.90732E-1 2.09052E-1 2.38172E-1 2.38172E-1 2.38172E-1 2.38172E-1 2.38172E-1 2.38172E-1 2.38138E-1 2.36915E-1 2.38172E-1 2.79339E-1 3.14625E-1 2.55308E-1 3.08583E-1 4.43056E-1 3.95255E-1 3.1143E-1 2.46571E-1 2.35342E-1 1.66144E-1 1.81589E-1 1.92559E-1 2.31966E-1 1.63124E-1 5.08701E-1 5.63881E-1 5.11124E-1 4.49227E-1 4.99516E-1 5.47226E-1 5.33678E-1 5.71439E-1 6.27546E-1 6.46202E-1 6.48205E-1 6.09512E-1 5.82483E-1 5.85276E-1 5.63836E-1 5.39104E-1 5.19873E-1 5.3306E-1 5.02843E-1 5.11175E-1 5.86421E-1 6.03105E-1 4.15223E-1 2.48283E-1 2.37934E-1 2.05571E-1 1.90007E-1 2.40979E-1 2.52389E-1 2.62589E-1 2.91488E-1 4.1952E-1 5.65655E-1 -9999 -9999 -9999 -9999 -9999 -9999 -9999 -9999 -9999
-9999 -9999 -9999 -9999 -9999 -9999 -9999 -9999 -9999 -9999 -9999 -9999 -9999 -9999 -9999 -9999 -9999 -9999 -9999 -9999 -9999 -9999 -9999 -9999 -9999 -9999 -9999 -9999 -9999 -9999 -9999 -9999 -9999 -9999 -9999 -9999 -9999 -9999 -9999 -9999 -9999 -9999 -9999 -9999 -9999 -9999 -9999 -9999 -9999 -9999 -9999 -9999 -9999 -9999 -9999 -9999 -9999 -9999 -9999 -9999 -9999 -9999 -9999 -9999 -9999 -9999 -9999 -9999 -9999 -9999 -9999 -9999 -9999 -9999 -9999 -9999 -9999 -9999 -9999 -9999 -9999 -9999 -9999 -9999 -9999 -9999 -9999 -9999 -9999 -9999 -9999 -9999 -9999 -9999 -9999 -9999 -9999 -9999 -9999 -9999 -9999 -9999 -9999 -9999 -9999 -9999 -9999 -9999 -9999 -9999 -9999 -9999 -9999 -9999 -9999 -9999 -9999 -9999 -9999 -9999 -9999 -9999 -9999 -9999 -9999 -9999 -9999 -9999 -9999 -9999 -9999 -9999 -9999 -9999 -9999 -9999 -9999 -9999 -9999 -9999 -9999 -9999 -9999 -9999 -9999 -9999 -9999 -9999 -9999 -9999 -9999 -9999 -9999 -9999 -9999 -9999 -9999 -9999 -9999 -9999 -9999 -9999 -9999 -9999 4.65487E-1 4.6847E-1 4.71456E-1 2.38974E-1 2.43151E-1 2.48335E-1 2.52514E-1 2.54458E-1 2.55434E-1 2.4469E-1 2.41225E-1 2.38519E-1 2.52639E-1 2.62351E-1 2.8401E-1 2.67875E-1 6.68689E-1 6.58506E-1 6.33239E-1 6.20719E-1 5.98594E-1 5.78849E-1 5.74994E-1 5.40412E-1 2.39426E-1 2.0643E-1 2.03571E-1 1.91149E-1 2.13898E-1 1.91784E-1 1.60327E-1 1.80913E-1 1.88881E-1 2.05867E-1 2.15294E-1 2.34523E-1 2.34777E-1 2.34777E-1 2.34777E-1 2.34777E-1 2.34777E-1 2.34777E-1 2.34777E-1 2.34777E-1 2.64166E-1 2.33734E-1 2.76564E-1 2.86714E-1 3.10584E-1 2.56309E-1 2.45754E-1 2.02926E-1 1.99822E-1 1.82143E-1 2.05419E-1 2.23098E-1 2.05419E-1 6.40576E-1 5.89933E-1 6.37371E-1 6.43654E-1 5.87218E-1 5.97386E-1 6.49267E-1 6.39009E-1 6.2637E-1 6.02065E-1 5.6451E-1 6.15572E-1 5.92263E-1 5.57786E-1 5.04491E-1 4.49589E-1 4.43097E-1 4.20493E-1 3.80497E-1 3.72409E-1 3.90588E-1 5.08744E-1 6.0518E-1 4.94735E-1 2.6116E-1 1.5938E-1 1.556E-1 1.49138E-1 1.57221E-1 2.0608E-1 2.53286E-1 3.08014E-1 4.01167E-1 -9999 -9999 -9999 -9999 -9999 -9999 -9999 -9999 -9999 -9999
-9999 -9999 -9999 -9999 -9999 -9999 -9999 -9999 -9999 -9999 -9999 -9999 -9999 -9999 -9999 -9999 -9999 -9999 -9999 -9999 -9999 -9999 -9999 -9999 -9999 -9999 -9999 -9999 -9999 -9999 -9999 -9999 -9999 -9999 -9999 -9999 -9999 -9999 -9999 -9999 -9999 -9999 -9999 -9999 -9999 -9999 -9999 -9999 -9999 -9999 -9999 -9999 -9999 -9999 -9999 -9999 -9999 -9999 -9999 -9999 -9999 -9999 -9999 -9999 -9999 -9999 -9999 -9999 -9999 -9999 -9999 -9999 -9999 -9999 -9999 -9999 -9999 -9999 -9999 -9999 -9999 -9999 -9999 -9999 -9999 -9999 -9999 -9999 -9999 -9999 -9999 -9999 -9999 -9999 -9999 -9999 -9999 -9999 -9999 -9999 -9999 -9999 -9999 -9999 -9999 -9999 -9999 -9999 -9999 -9999 -9999 -9999 -9999 -9999 -9999 -9999 -9999 -9999 -9999 -9999 -9999 -9999 -9999 -9999 -9999 -9999 -9999 -9999 -9999 -9999 -9999 -9999 -9999 -9999 -9999 -9999 -9999 -9999 -9999 -9999 -9999 -9999 -9999 -9999 -9999 -9999 -9999 -9999 -9999 -9999 -9999 -9999 -9999 -9999 -9999 -9999 -9999 -9999 -9999 -9999 -9999 -9999 4.6137E-1 4.63783E-1 4.66765E-1 4.70745E-1 2.38248E-1 2.40326E-1 2.42521E-1 2.46528E-1 2.41225E-1 2.44058E-1 2.45535E-1 2.57847E-1 2.39038E-1 2.32966E-1 2.42958E-1 2.46333E-1 5.00594E-1 5.35067E-1 3.09101E-1 7.28048E-1 6.91772E-1 6.43174E-1 5.88374E-1 5.40773E-1 5.28312E-1 2.37808E-1 2.41558E-1 2.1176E-1 1.93623E-1 1.60535E-1 1.72803E-1 1.41012E-1 1.42588E-1 1.46656E-1 1.64729E-1 1.94444E-1 2.19172E-1 2.27695E-1 2.27695E-1 2.28004E-1 2.32631E-1 2.34777E-1 2.34777E-1 2.34777E-1 2.34777E-1 2.67E-1 2.76634E-1 2.60144E-1 2.50515E-1 2.20928E-1 2.39711E-1 2.32747E-1 2.1869E-1 2.15114E-1 2.07224E-1 2.15367E-1 2.14184E-1 2.24354E-1 7.12731E-1 7.0184E-1 6.70669E-1 6.83918E-1 6.92955E-1 6.88487E-1 6.83574E-1 6.69941E-1 6.72467E-1 6.11275E-1 5.18369E-1 4.60102E-1 4.72786E-1 4.50095E-1 4.34451E-1 3.70857E-1 3.04197E-1 2.83765E-1 2.57839E-1 2.54787E-1 2.22533E-1 2.56124E-1 4.31855E-1 6.14155E-1 5.259E-1 3.38947E-1 2.72833E-1 2.31024E-1 2.04713E-1 1.58686E-1 1.86512E-1 2.44936E-1 3.33422E-1 4.48994E-1 -9999 -9999 -9999 -9999 -9999 -9999 -9999 -9999 -9999 -9999
-9999 -9999 -9999 -9999 -9999 -9999 -9999 -9999 -9999 -9999 -9999 -9999 -9999 -9999 -9999 -9999 -9999 -9999 -9999 -9999 -9999 -9999 -9999 -9999 -9999 -9999 -9999 -9999 -9999 -9999 -9999 -9999 -9999 -9999 -9999 -9999 -9999 -9999 -9999 -9999 -9999 -9999 -9999 -9999 -9999 -9999 -9999 -9999 -9999 -9999 -9999 -9999 -9999 -9999 -9999 -9999 -9999 -9999 -9999 -9999 -9999 -9999 -9999 -9999 -9999 -9999 -9999 -9999 -9999 -9999 -9999 -9999 -9999 -9999 -9999 -9999 -9999 -9999 -9999 -9999 -9999 -9999 -9999 -9999 -9999 -9999 -9999 -9999 -9999 -9999 -9999 -9999 -9999 -9999 -9999 -9999 -9999 -9999 -9999 -9999 -9999 -9999 -9999 -9999 -9999 -9999 -9999 -9999 -9999 -9999 -9999 -9999 -9999 -9999 -9999 -9999 -9999 -9999 -9999 -9999 -9999 -9999 -9999 -9999 -9999 -9999 -9999 -9999 -9999 -9999 -9999 -9999 -9999 -9999 -9999 -9999 -9999 -9999 -9999 -9999 -9999 -9999 -9999 -9999 -9999 -9999 -9999 -9999 -9999 -9999 -9999 -9999 -9999 -9999 -9999 -9999 -9999 4.88444E-1 4.90726E-1 4.5641E-1 4.5981E-1 4.63073E-1 4.66197E-1 4.68044E-1 4.70177E-1 2.37523E-1 2.39909E-1 2.4137E-1 2.33476E-1 2.3604E-1 2.3935E-1 2.5556E-1 2.5752E-1 2.56865E-1 2.52208E-1 2.44747E-1 2.26301E-1 2.39198E-1 4.87325E-1 5.22244E-1 5.49341E-1 5.73237E-1 3.41292E-1 3.46403E-1 2.97937E-1 2.83128E-1 2.60688E-1 2.27583E-1 2.24627E-1 2.03108E-1 1.83688E-1 1.69658E-1 1.54336E-1 1.31983E-1 1.48466E-1 1.44466E-1 1.51464E-1 1.99439E-1 2.17973E-1 2.21281E-1 2.19172E-1 2.17973E-1 2.20074E-1 2.27387E-1 2.34777E-1 2.34777E-1 2.34777E-1 2.45054E-1 2.27079E-1 2.31731E-1 2.34777E-1 2.34777E-1 2.34777E-1 2.32867E-1 2.40539E-1 2.45979E-1 2.35941E-1 2.39072E-1 7.24789E-1 7.22332E-1 7.30358E-1 7.16129E-1 7.13251E-1 7.08044E-1 6.90889E-1 6.92581E-1 6.52621E-1 6.2637E-1 5.94468E-1 5.0127E-1 3.87009E-1 3.60924E-1 3.63356E-1 3.52093E-1 3.54876E-1 2.95056E-1 1.9633E-1 1.50824E-1 1.33727E-1 1.50002E-1 1.58315E-1 2.08137E-1 4.61886E-1 5.75075E-1 4.80407E-1 4.66032E-1 5.02631E-1 4.05882E-1 2.51355E-1 1.86521E-1 1.90172E-1 2.55282E-1 3.51397E-1 4.58125E-1 5.42574E-1 -9999 -9999 -9999 -9999 -9999 -9999 -9999 -9999 -9999
-9999 -9999 -9999 -9999 -9999 -9999 -9999 -9999 -9999 -9999 -9999 -9999 -9999 -9999 -9999 -9999 -9999 -9999 -9999 -9999 -9999 -9999 -9999 -9999 -9999 -9999 -9999 -9999 -9999 -9999 -9999 -9999 -9999 -9999 -9999 -9999 -9999 -9999 -9999 -9999 -9999 -9999 -9999 -9999 -9999 -9999 -9999 -9999 -9999 -9999 -9999 -9999 -9999 -9999 -9999 -9999 -9999 -9999 -9999 -9999 -9999 -9999 -9999 -9999 -9999 -9999 -9999 -9999 -9999 -9999 -9999 -9999 -9999 -9999 -9999 -9999 -9999 -9999 -9999 -9999 -9999 -9999 -9999 -9999 -9999 -9999 -9999 -9999 -9999 -9999 -9999 -9999 -9999 -9999 -9999 -9999 -9999 -9999 -9999 -9999 -9999 -9999 -9999 -9999 -9999 -9999 -9999 -9999 -9999 -9999 -9999 -9999 -9999 -9999 -9999 -9999 -9999 -9999 -9999 -9999 -9999 -9999 -9999 -9999 -9999 -9999 -9999 -9999 -9999 -9999 -9999 -9999 -9999 -9999 -9999 -9999 -9999 -9999 -9999 -9999 -9999 -9999 -9999 -9999 -9999 -9999 -9999 -9999 -9999 -9999 -9999 -9999 -9999 -9999 4.8274E-1 4.84879E-1 4.88159E-1 4.55418E-1 4.59243E-1 4.63073E-1 4.6776E-1 4.72452E-1 4.75441E-1 4.76438E-1 2.39389E-1 2.39389E-1 2.31744E-1 2.3409E-1 2.35628E-1 2.36349E-1 2.5124E-1 2.53394E-1 2.55126E-1 2.55234E-1 2.51993E-1 2.45486E-1 2.38886E-1 2.32823E-1 4.78496E-1 5.61446E-1 6.15034E-1 6.35359E-1 6.15034E-1 6.27312E-1 3.76358E-1 2.89091E-1 2.58328E-1 2.25852E-1 2.07401E-1 1.94996E-1 1.73556E-1 1.63719E-1 1.47953E-1 1.1037E-1 1.10477E-1 1.21705E-1 1.59762E-1 2.01125E-1 2.12638E-1 2.16779E-1 2.16184E-1 2.13226E-1 2.11758E-1 2.18572E-1 2.31419E-1 2.34777E-1 2.34777E-1 2.34777E-1 2.34777E-1 2.34777E-1 2.34777E-1 2.34777E-1 2.34777E-1 7.45776E-1 7.44001E-1 7.52965E-1 7.44048E-1 7.24009E-1 7.2531E-1 7.2391E-1 7.2566E-1 7.23559E-1 7.06765E-1 6.76472E-1 6.53226E-1 6.08738E-1 5.90198E-1 5.40391E-1 4.73861E-1 3.83077E-1 3.04024E-1 2.54105E-1 2.74117E-1 2.43235E-1 2.69991E-1 2.18566E-1 1.34933E-1 1.01656E-1 1.26328E-1 1.65456E-1 1.99981E-1 2.80392E-1 4.63551E-1 5.43795E-1 4.82654E-1 5.53545E-1 6.23468E-1 5.52441E-1 3.71956E-1 2.32068E-1 2.54184E-1 3.00775E-1 3.88837E-1 4.65324E-1 5.25554E-1 5.81422E-1 -9999 -9999 -9999 -9999 -9999 -9999 -9999 -9999
-9999 -9999 -9999 -9999 -9999 -9999 -9999 -9999 -9999 -9999 -9999 -9999 -9999 -9999 -9999 -9999 -9999 -9999 -9999 -9999 -9999 -9999 -9999 -9999 -9999 -9999 -9999 -9999 -9999 -9999 -9999 -9999 -9999 -9999 -9999 -9999 -9999 -9999 -9999 -9999 -9999 -9999 -9999 -9999 -9999 -9999 -9999 -9999 -9999 -9999 -9999 -9999 -9999 -9999 -9999 -9999 -9999 -9999 -9999 -9999 -9999 -9999 -9999 -9999 -9999 -9999 -9999 -9999 -9999 -9999 -9999 -9999 -9999 -9999 -9999 -9999 -9999 -9999 -9999 -9999 -9999 -9999 -9999 -9999 -9999 -9999 -9999 -9999 -9999 -9999 -9999 -9999 -9999 -9999 -9999 -9999 -9999 -9999 -9999 -9999 -9999 -9999 -9999 -9999 -9999 -9999 -9999 -9999 -9999 -9999 -9999 -9999 -9999 -9999 -9999 -9999 -9999 -9999 -9999 -9999 -9999 -9999 -9999 -9999 -9999 -9999 -9999 -9999 -9999 -9999 -9999 -9999 -9999 -9999 -9999 -9999 -9999 -9999 -9999 -9999 -9999 -9999 -9999 -9999 -9999 -9999 -9999 -9999 -9999 -9999 -9999 -9999 -9999 4.80175E-1 4.82313E-1 4.4962E-1 4.55702E-1 4.62647E-1 4.88949E-1 4.93228E-1 4.98794E-1 5.04787E-1 5.07783E-1 2.6129E-1 2.49526E-1 2.33885E-1 2.46757E-1 2.48565E-1 2.50061E-1 2.50168E-1 2.50275E-1 2.51348E-1 2.52423E-1 2.53178E-1 2.47826E-1 2.43069E-1 2.36204E-1 2.31195E-1 4.71095E-1 5.30627E-1 5.94304E-1 6.23613E-1 6.57892E-1 6.69639E-1 6.33413E-1 3.27346E-1 2.64084E-1 2.21283E-1 1.98602E-1 1.86068E-1 1.61721E-1 1.26836E-1 1.42494E-1 1.01243E-1 9.7657E-2 1.30655E-1 1.68739E-1 1.99238E-1 2.04039E-1 2.06903E-1 2.10671E-1 2.09797E-1 2.07769E-1 2.13604E-1 2.22882E-1 2.28622E-1 2.27387E-1 2.25849E-1 2.25849E-1 2.25543E-1 2.26771E-1 7.40516E-1 7.26278E-1 7.26846E-1 7.41862E-1 7.19601E-1 7.30965E-1 7.3062E-1 7.12466E-1 7.22604E-1 7.05046E-1 7.00001E-1 6.43014E-1 5.94864E-1 5.11998E-1 4.44214E-1 4.25233E-1 4.62037E-1 4.36204E-1 3.30975E-1 1.94394E-1 1.45297E-1 1.56457E-1 1.58469E-1 1.64166E-1 1.77666E-1 1.6571E-1 1.93936E-1 2.85514E-1 3.40415E-1 3.74241E-1 4.77975E-1 5.56855E-1 4.81086E-1 4.40379E-1 6.01401E-1 6.784E-1 6.53225E-1 5.30228E-1 4.0784E-1 3.25196E-1 3.74926E-1 4.35366E-1 4.66203E-1 5.33207E-1 5.57337E-1 -9999 -9999 -9999 -9999 -9999 -9999 -9999 -9999
-9999 -9999 -9999 -9999 -9999 -9999 -9999 -9999 -9999 -9999 -9999 -9999 -9999 -9999 -9999 -9999 -9999 -9999 -9999 -9999 -9999 -9999 -9999 -9999 -9999 -9999 -9999 -9999 -9999 -9999 -9999 -9999 -9999 -9999 -9999 -9999 -9999 -9999 -9999 -9999 -9999 -9999 -9999 -9999 -9999 -9999 -9999 -9999 -9999 -9999 -9999 -9999 -9999 -9999 -9999 -9999 -9999 -9999 -9999 -9999 -9999 -9999 -9999 -9999 -9999 -9999 -9999 -9999 -9999 -9999 -9999 -9999 -9999 -9999 -9999 -9999 -9999 -9999 -9999 -9999 -9999 -9999 -9999 -9999 -9999 -9999 -9999 -9999 -9999 -9999 -9999 -9999 -9999 -9999 -9999 -9999 -9999 -9999 -9999 -9999 -9999 -9999 -9999 -9999 -9999 -9999 -9999 -9999 -9999 -9999 -9999 -9999 -9999 -9999 -9999 -9999 -9999 -9999 -9999 -9999 -9999 -9999 -9999 -9999 -9999 -9999 -9999 -9999 -9999 -9999 -9999 -9999 -9999 -9999 -9999 -9999 -9999 -9999 -9999 -9999 -9999 -9999 -9999 -9999 -9999 -9999 -9999 -9999 -9999 -9999 -9999 -9999 4.79035E-1 4.44258E-1 4.48208E-1 4.5273E-1 4.59527E-1 4.88235E-1 4.93371E-1 4.98365E-1 5.26854E-1 5.32684E-1 5.23241E-1 2.70672E-1 2.55017E-1 2.51026E-1 2.48459E-1 2.49419E-1 2.50597E-1 2.50704E-1 2.50275E-1 2.46445E-1 2.46657E-1 2.60877E-1 2.59668E-1 2.55629E-1 2.49273E-1 2.42709E-1 4.63989E-1 4.94297E-1 5.55111E-1 6.34809E-1 6.74551E-1 6.35359E-1 6.62803E-1 3.46411E-1 2.64521E-1 2.1956E-1 1.9288E-1 1.74225E-1 1.57635E-1 1.37634E-1 9.89195E-2 1.20807E-1 1.23509E-1 1.22163E-1 1.71963E-1 1.94522E-1 1.959E-1 1.99238E-1 2.06616E-1 2.11255E-1 2.13015E-1 2.17162E-1 2.06955E-1 2.14489E-1 2.09216E-1 2.0748E-1 2.06328E-1 7.10592E-1 7.16586E-1 7.22253E-1 7.11026E-1 7.14618E-1 7.12107E-1 7.19782E-1 7.11571E-1 7.14085E-1 7.16942E-1 6.98806E-1 6.63597E-1 5.98776E-1 5.30508E-1 4.29527E-1 2.99604E-1 2.48412E-1 2.33771E-1 3.12432E-1 3.6132E-1 2.46871E-1 1.45784E-1 8.99351E-2 1.00949E-1 1.25822E-1 1.80939E-1 2.40213E-1 3.44067E-1 4.38449E-1 4.69753E-1 5.09306E-1 5.04691E-1 5.15443E-1 5.01412E-1 4.20595E-1 4.37266E-1 5.22873E-1 6.78802E-1 7.19548E-1 6.77653E-1 5.64133E-1 4.11441E-1 3.69739E-1 4.40981E-1 4.43357E-1 4.90262E-1 5.66838E-1 -9999 -9999 -9999 -9999 -9999 -9999 -9999 -9999
-9999 -9999 -9999 -9999 -9999 -9999 -9999 -9999 -9999 -9999 -9999 -9999 -9999 -9999 -9999 -9999 -9999 -9999 -9999 -9999 -9999 -9999 -9999 -9999 -9999 -9999 -9999 -9999 -9999 -9999 -9999 -9999 -9999 -9999 -9999 -9999 -9999 -9999 -9999 -9999 -9999 -9999 -9999 -9999 -9999 -9999 -9999 -9999 -9999 -9999 -9999 -9999 -9999 -9999 -9999 -9999 -9999 -9999 -9999 -9999 -9999 -9999 -9999 -9999 -9999 -9999 -9999 -9999 -9999 -9999 -9999 -9999 -9999 -9999 -9999 -9999 -9999 -9999 -9999 -9999 -9999 -9999 -9999 -9999 -9999 -9999 -9999 -9999 -9999 -9999 -9999 -9999 -9999 -9999 -9999 -9999 -9999 -9999 -9999 -9999 -9999 -9999 -9999 -9999 -9999 -9999 -9999 -9999 -9999 -9999 -9999 -9999 -9999 -9999 -9999 -9999 -9999 -9999 -9999 -9999 -9999 -9999 -9999 -9999 -9999 -9999 -9999 -9999 -9999 -9999 -9999 -9999 -9999 -9999 -9999 -9999 -9999 -9999 -9999 -9999 -9999 -9999 -9999 -9999 -9999 -9999 -9999 -9999 -9999 4.75475E-1 4.77611E-1 4.79748E-1 4.45386E-1 4.48773E-1 4.74555E-1 4.78542E-1 4.82105E-1 4.87094E-1 4.91231E-1 4.97224E-1 5.13978E-1 5.21817E-1 5.25519E-1 2.72592E-1 2.71349E-1 2.5361E-1 2.50489E-1 2.50597E-1 2.51885E-1 2.48998E-1 2.47932E-1 2.46339E-1 2.58572E-1 2.58463E-1 2.57479E-1 2.53895E-1 2.48313E-1 2.4229E-1 4.61151E-1 4.85453E-1 5.17956E-1 5.48767E-1 5.81568E-1 6.50956E-1 6.4183E-1 3.35374E-1 2.63839E-1 2.25938E-1 1.9896E-1 1.62112E-1 1.48095E-1 1.35636E-1 1.15686E-1 1.35842E-1 1.0951E-1 1.23138E-1 1.73467E-1 1.86141E-1 1.88009E-1 1.94247E-1 2.0461E-1 2.02102E-1 2.06379E-1 2.05805E-1 2.11548E-1 2.04039E-1 1.99518E-1 1.98399E-1 7.01488E-1 6.97801E-1 7.00017E-1 7.05514E-1 7.10231E-1 7.01856E-1 6.76581E-1 6.37065E-1 6.28913E-1 6.57885E-1 6.82693E-1 6.77548E-1 5.94743E-1 4.66512E-1 3.69796E-1 3.18182E-1 1.82295E-1 1.29376E-1 1.32286E-1 1.70006E-1 2.30526E-1 1.99458E-1 1.36339E-1 1.42835E-1 1.88488E-1 2.60514E-1 3.63965E-1 4.47412E-1 5.07309E-1 5.44133E-1 4.47106E-1 3.41628E-1 3.37828E-1 3.49533E-1 3.90156E-1 4.21635E-1 4.63987E-1 5.22222E-1 5.92227E-1 7.44838E-1 7.31617E-1 5.84061E-1 3.85989E-1 3.25771E-1 3.26743E-1 4.07725E-1 4.88733E-1 5.62525E-1 -9999 -9999 -9999 -9999 -9999 -9999 -9999 -9999
-9999 -9999 -9999 -9999 -9999 -9999 -9999 -9999 -9999 -9999 -9999 -9999 -9999 -9999 -9999 -9999 -9999 -9999 -9999 -9999 -9999 -9999 -9999 -9999 -9999 -9999 -9999 -9999 -9999 -9999 -9999 -9999 -9999 -9999 -9999 -9999 -9999 -9999 -9999 -9999 -9999 -9999 -9999 -9999 -9999 -9999 -9999 -9999 -9999 -9999 -9999 -9999 -9999 -9999 -9999 -9999 -9999 -9999 -9999 -9999 -9999 -9999 -9999 -9999 -9999 -9999 -9999 -9999 -9999 -9999 -9999 -9999 -9999 -9999 -9999 -9999 -9999 -9999 -9999 -9999 -9999 -9999 -9999 -9999 -9999 -9999 -9999 -9999 -9999 -9999 -9999 -9999 -9999 -9999 -9999 -9999 -9999 -9999 -9999 -9999 -9999 -9999 -9999 -9999 -9999 -9999 -9999 -9999 -9999 -9999 -9999 -9999 -9999 -9999 -9999 -9999 -9999 -9999 -9999 -9999 -9999 -9999 -9999 -9999 -9999 -9999 -9999 -9999 -9999 -9999 -9999 -9999 -9999 -9999 -9999 -9999 -9999 -9999 -9999 -9999 -9999 -9999 -9999 -9999 -9999 -9999 -9999 -9999 4.73482E-1 4.7576E-1 4.4285E-1 4.46656E-1 4.7171E-1 4.74698E-1 4.78542E-1 4.82105E-1 4.8296E-1 4.84243E-1 4.75213E-1 5.02851E-1 5.11411E-1 5.19823E-1 5.25519E-1 2.87623E-1 2.71687E-1 2.68873E-1 2.66077E-1 2.61538E-1 2.62974E-1 2.64082E-1 2.63638E-1 2.61538E-1 2.58572E-1 2.56281E-1 2.5552E-1 2.52276E-1 2.47781E-1 2.43024E-1 2.3596E-1 4.56341E-1 4.84606E-1 5.41832E-1 6.24033E-1 6.61941E-1 6.26153E-1 3.24514E-1 2.76288E-1 2.45203E-1 2.02799E-1 1.60366E-1 1.51446E-1 1.28332E-1 1.08589E-1 1.06802E-1 1.04559E-1 1.43153E-1 1.75488E-1 1.81665E-1 1.83761E-1 1.89621E-1 1.86454E-1 1.95673E-1 2.02102E-1 2.10963E-1 2.02618E-1 1.95624E-1 6.95205E-1 6.93343E-1 6.94089E-1 6.90351E-1 6.90726E-1 6.95577E-1 6.80516E-1 6.22455E-1 5.62609E-1 5.06308E-1 5.1046E-1 5.79248E-1 6.17594E-1 6.09454E-1 5.39416E-1 4.28436E-1 3.45421E-1 3.06148E-1 2.25865E-1 1.4149E-1 1.40612E-1 1.58074E-1 1.82568E-1 1.79283E-1 2.08675E-1 3.05158E-1 4.04164E-1 4.94739E-1 5.69276E-1 5.82559E-1 5.76539E-1 4.84196E-1 2.92687E-1 1.90125E-1 1.81109E-1 2.88026E-1 4.51995E-1 5.80095E-1 6.23585E-1 6.33445E-1 6.44997E-1 6.71826E-1 7.21862E-1 5.98253E-1 4.2145E-1 3.31576E-1 3.06242E-1 3.29637E-1 4.83703E-1 5.39524E-1 -9999 -9999 -9999 -9999 -9999 -9999 -9999 -9999
-9999 -9999 -9999 -9999 -9999 -9999 -9999 -9999 -9999 -9999 -9999 -9999 -9999 -9999 -9999 -9999 -9999 -9999 -9999 -9999 -9999 -9999 -9999 -9999 -9999 -9999 -9999 -9999 -9999 -9999 -9999 -9999 -9999 -9999 -9999 -9999 -9999 -9999 -9999 -9999 -9999 -9999 -9999 -9999 -9999 -9999 -9999 -9999 -9999 -9999 -9999 -9999 -9999 -9999 -9999 -9999 -9999 -9999 -9999 -9999 -9999 -9999 -9999 -9999 -9999 -9999 -9999 -9999 -9999 -9999 -9999 -9999 -9999 -9999 -9999 -9999 -9999 -9999 -9999 -9999 -9999 -9999 -9999 -9999 -9999 -9999 -9999 -9999 -9999 -9999 -9999 -9999 -9999 -9999 -9999 -9999 -9999 -9999 -9999 -9999 -9999 -9999 -9999 -9999 -9999 -9999 -9999 -9999 -9999 -9999 -9999 -9999 -9999 -9999 -9999 -9999 -9999 -9999 -9999 -9999 -9999 -9999 -9999 -9999 -9999 -9999 -9999 -9999 -9999 -9999 -9999 -9999 -9999 -9999 -9999 -9999 -9999 -9999 -9999 -9999 -9999 -9999 -9999 -9999 -9999 -9999 -9999 4.70637E-1 4.7206E-1 4.38488E-1 4.43272E-1 4.69576E-1 4.72705E-1 4.7541E-1 4.7954E-1 4.83672E-1 4.94431E-1 4.72082E-1 4.95858E-1 5.01138E-1 5.09414E-1 5.17828E-1 5.47071E-1 5.49898E-1 2.72253E-1 2.66083E-1 2.64415E-1 2.63306E-1 2.63638E-1 2.6497E-1 2.65526E-1 2.78938E-1 2.60767E-1 2.56498E-1 2.67715E-1 2.62163E-1 2.58755E-1 2.54616E-1 2.51057E-1 2.4913E-1 4.81612E-1 5.40131E-1 6.28175E-1 6.56612E-1 6.15415E-1 3.26297E-1 2.81323E-1 2.51845E-1 1.98659E-1 1.76068E-1 1.59423E-1 1.30574E-1 1.25941E-1 1.13918E-1 1.29782E-1 6.4255E-1 6.69074E-1 6.76029E-1 6.54343E-1 6.71788E-1 6.76413E-1 6.95577E-1 6.92779E-1 7.11313E-1 7.04419E-1 6.98171E-1 6.91475E-1 6.896E-1 6.90351E-1 6.8621E-1 6.83939E-1 6.828E-1 6.60961E-1 5.36945E-1 3.87627E-1 3.73961E-1 4.18213E-1 4.59463E-1 4.73414E-1 4.85986E-1 5.03983E-1 5.36797E-1 4.89984E-1 4.30301E-1 3.88334E-1 3.16265E-1 3.11111E-1 3.21255E-1 2.64116E-1 2.56014E-1 3.33609E-1 4.42611E-1 5.11349E-1 5.48679E-1 5.59753E-1 5.24053E-1 4.42295E-1 3.75918E-1 2.62241E-1 2.30551E-1 2.76531E-1 3.91214E-1 5.84789E-1 6.73366E-1 6.53786E-1 5.82909E-1 5.24648E-1 5.18497E-1 5.91232E-1 6.42861E-1 5.79405E-1 4.94308E-1 4.1911E-1 4.1914E-1 4.68718E-1 5.56255E-1 6.04287E-1 6.43374E-1 6.41762E-1 6.00084E-1 5.93431E-1 5.78962E-1 -9999 -9999
-9999 -9999 -9999 -9999 -9999 -9999 -9999 -9999 -9999 -9999 -9999 -9999 -9999 -9999 -9999 -9999 -9999 -9999 -9999 -9999 -9999 -9999 -9999 -9999 -9999 -9999 -9999 -9999 -9999 -9999 -9999 -9999 -9999 -9999 -9999 -9999 -9999 -9999 -9999 -9999 -9999 -9999 -9999 -9999 -9999 -9999 -9999 -9999 -9999 -9999 -9999 -9999 -9999 -9999 -9999 -9999 -9999 -9999 -9999 -9999 -9999 -9999 -9999 -9999 -9999 -9999 -9999 -9999 -9999 -9999 -9999 -9999 -9999 -9999 -9999 -9999 -9999 -9999 -9999 -9999 -9999 -9999 -9999 -9999 -9999 -9999 -9999 -9999 -9999 -9999 -9999 -9999 -9999 -9999 -9999 -9999 -9999 -9999 -9999 -9999 -9999 -9999 -9999 -9999 -9999 -9999 -9999 -9999 -9999 -9999 -9999 -9999 -9999 -9999 -9999 -9999 -9999 -9999 -9999 -9999 -9999 -9999 -9999 -9999 -9999 -9999 -9999 -9999 -9999 -9999 -9999 -9999 -9999 -9999 -9999 -9999 -9999 -9999 -9999 -9999 -9999 -9999 -9999 -9999 -9999 -9999 4.68647E-1 4.32734E-1 4.34837E-1 4.38207E-1 4.63752E-1 4.67871E-1 4.71425E-1 4.7484E-1 4.88154E-1 4.93433E-1 4.96572E-1 4.96715E-1 4.97428E-1 5.01281E-1 5.0813E-1 5.38146E-1 5.46788E-1 5.46513E-1 2.83785E-1 2.81702E-1 2.80779E-1 2.79397E-1 2.79282E-1 2.80087E-1 2.81471E-1 2.82048E-1 2.74944E-1 2.6873E-1 2.63712E-1 2.61501E-1 2.59851E-1 2.57225E-1 2.53642E-1 2.5095E-1 4.80472E-1 5.14258E-1 6.0388E-1 6.63306E-1 5.77669E-1 5.62188E-1 3.07903E-1 2.39579E-1 2.26309E-1 2.0967E-1 1.52033E-1 1.29852E-1 1.22699E-1 1.20936E-1 6.29145E-1 6.56132E-1 6.72948E-1 6.60271E-1 6.69851E-1 6.59292E-1 6.59292E-1 6.7526E-1 6.80046E-1 7.05981E-1 6.83093E-1 6.76985E-1 6.72363E-1 6.88955E-1 6.896E-1 6.78222E-1 6.67798E-1 6.90166E-1 6.44251E-1 4.92689E-1 3.65609E-1 3.91787E-1 3.97869E-1 3.86645E-1 4.25742E-1 4.87915E-1 5.55911E-1 6.23958E-1 6.09905E-1 5.79355E-1 6.08608E-1 5.82699E-1 5.6906E-1 5.63385E-1 4.71812E-1 4.09283E-1 3.78771E-1 3.72188E-1 3.64501E-1 3.94652E-1 4.2323E-1 3.72668E-1 3.00482E-1 2.71856E-1 2.71251E-1 3.79395E-1 4.84362E-1 5.16822E-1 5.3935E-1 5.60543E-1 4.70505E-1 3.65934E-1 3.15373E-1 3.37541E-1 4.36613E-1 5.52698E-1 5.68687E-1 5.70837E-1 5.25448E-1 4.82705E-1 4.85334E-1 5.47577E-1 5.70926E-1 5.83129E-1 5.99453E-1 5.37349E-1 4.37686E-1 4.65594E-1 5.05719E-1 5.66942E-1
-9999 -9999 -9999 -9999 -9999 -9999 -9999 -9999 -9999 -9999 -9999 -9999 -9999 -9999 -9999 -9999 -9999 -9999 -9999 -9999 -9999 -9999 -9999 -9999 -9999 -9999 -9999 -9999 -9999 -9999 -9999 -9999 -9999 -9999 -9999 -9999 -9999 -9999 -9999 -9999 -9999 -9999 -9999 -9999 -9999 -9999 -9999 -9999 -9999 -9999 -9999 -9999 -9999 -9999 -9999 -9999 -9999 -9999 -9999 -9999 -9999 -9999 -9999 -9999 -9999 -9999 -9999 -9999 -9999 -9999 -9999 -9999 -9999 -9999 -9999 -9999 -9999 -9999 -9999 -9999 -9999 -9999 -9999 -9999 -9999 -9999 -9999 -9999 -9999 -9999 -9999 -9999 -9999 -9999 -9999 -9999 -9999 -9999 -9999 -9999 -9999 -9999 -9999 -9999 -9999 -9999 -9999 -9999 -9999 -9999 -9999 -9999 -9999 -9999 -9999 -9999 -9999 -9999 -9999 -9999 -9999 -9999 -9999 -9999 -9999 -9999 -9999 -9999 -9999 -9999 -9999 -9999 -9999 -9999 -9999 -9999 -9999 -9999 -9999 -9999 -9999 -9999 -9999 -9999 -9999 -9999 4.30494E-1 4.32454E-1 4.36241E-1 4.39613E-1 4.63752E-1 4.66592E-1 4.70145E-1 4.61427E-1 4.87727E-1 4.92719E-1 4.97E-1 4.9857E-1 4.99141E-1 5.01995E-1 5.29197E-1 5.32901E-1 5.41699E-1 5.6804E-1 2.84366E-1 2.82627E-1 2.82048E-1 2.81009E-1 2.80433E-1 2.8124E-1 2.7883E-1 2.95018E-1 2.93477E-1 2.72334E-1 2.64822E-1 2.6117E-1 2.59741E-1 2.58207E-1 2.56027E-1 2.67122E-1 2.64893E-1 4.87315E-1 5.48068E-1 6.46672E-1 6.09938E-1 5.60192E-1 2.80954E-1 2.68593E-1 2.10832E-1 1.60994E-1 1.21946E-1 1.1286E-1 5.04677E-1 5.83332E-1 6.34451E-1 6.65178E-1 6.78713E-1 6.81005E-1 6.68686E-1 6.58503E-1 6.5415E-1 6.65569E-1 6.68098E-1 6.79664E-1 6.75833E-1 6.86694E-1 6.88202E-1 6.75833E-1 6.93075E-1 6.95876E-1 6.91397E-1 6.90647E-1 6.54785E-1 5.79511E-1 5.35392E-1 5.47588E-1 5.65341E-1 5.76944E-1 6.14114E-1 6.7318E-1 7.1038E-1 7.25653E-1 7.03819E-1 6.99865E-1 7.15107E-1 7.03172E-1 6.92265E-1 6.7098E-1 5.78427E-1 3.75441E-1 2.51445E-1 2.23934E-1 2.51022E-1 3.26675E-1 3.47939E-1 2.56571E-1 2.2909E-1 2.17695E-1 3.141E-1 4.58573E-1 4.65551E-1 3.85568E-1 3.57937E-1 3.59711E-1 2.89398E-1 2.11154E-1 2.13978E-1 2.64361E-1 3.27422E-1 3.30127E-1 4.32183E-1 5.01129E-1 4.86873E-1 4.9982E-1 4.46497E-1 4.67844E-1 5.13076E-1 5.1373E-1 5.34295E-1 4.76447E-1 3.12534E-1 2.8766E-1 4.0703E-1 5.22826E-1
-9999 -9999 -9999 -9999 -9999 -9999 -9999 -9999 -9999 -9999 -9999 -9999 -9999 -9999 -9999 -9999 -9999 -9999 -9999 -9999 -9999 -9999 -9999 -9999 -9999 -9999 -9999 -9999 -9999 -9999 -9999 -9999 -9999 -9999 -9999 -9999 -9999 -9999 -9999 -9999 -9999 -9999 -9999 -9999 -9999 -9999 -9999 -9999 -9999 -9999 -9999 -9999 -9999 -9999 -9999 -9999 -9999 -9999 -9999 -9999 -9999 -9999 -9999 -9999 -9999 -9999 -9999 -9999 -9999 -9999 -9999 -9999 -9999 -9999 -9999 -9999 -9999 -9999 -9999 -9999 -9999 -9999 -9999 -9999 -9999 -9999 -9999 -9999 -9999 -9999 -9999 -9999 -9999 -9999 -9999 -9999 -9999 -9999 -9999 -9999 -9999 -9999 -9999 -9999 -9999 -9999 -9999 -9999 -9999 -9999 -9999 -9999 -9999 -9999 -9999 -9999 -9999 -9999 -9999 -9999 -9999 -9999 -9999 -9999 -9999 -9999 -9999 -9999 -9999 -9999 -9999 -9999 -9999 -9999 -9999 -9999 -9999 -9999 -9999 -9999 -9999 -9999 -9999 -9999 -9999 4.28535E-1 4.29514E-1 4.32734E-1 4.58078E-1 4.61907E-1 4.64603E-1 4.54908E-1 4.57882E-1 4.83306E-1 4.86728E-1 4.91293E-1 4.95858E-1 5.20513E-1 5.21938E-1 5.19096E-1 5.24224E-1 5.31764E-1 5.40565E-1 5.6734E-1 2.99303E-1 2.9763E-1 2.97391E-1 2.96676E-1 2.91941E-1 2.92177E-1 2.93951E-1 2.96445E-1 2.97041E-1 2.91705E-1 2.68954E-1 2.76727E-1 2.74107E-1 2.72973E-1 2.71841E-1 2.66458E-1 2.64122E-1 4.81193E-1 5.17118E-1 6.04024E-1 6.06091E-1 5.4246E-1 2.96925E-1 2.49406E-1 1.73275E-1 1.60744E-1 1.38667E-1 1.29503E-1 4.08966E-1 5.35806E-1 6.17197E-1 6.66349E-1 6.64587E-1 6.83667E-1 6.70626E-1 6.58503E-1 6.52162E-1 6.54546E-1 6.66349E-1 6.73334E-1 6.73334E-1 6.71401E-1 6.81766E-1 7.01592E-1 7.09248E-1 7.20874E-1 7.16974E-1 7.27526E-1 7.29262E-1 7.1519E-1 7.14111E-1 7.20415E-1 7.28123E-1 7.29132E-1 7.49775E-1 7.37739E-1 6.74326E-1 6.68137E-1 7.04732E-1 6.7551E-1 6.62859E-1 6.1153E-1 5.93887E-1 6.16331E-1 5.81176E-1 3.72689E-1 2.44466E-1 2.49943E-1 3.08203E-1 3.63214E-1 3.0159E-1 1.95851E-1 1.89295E-1 2.41845E-1 3.33097E-1 3.68672E-1 2.91658E-1 2.37713E-1 2.51653E-1 3.07345E-1 2.25046E-1 1.68053E-1 1.82825E-1 2.25367E-1 2.69851E-1 2.73327E-1 3.3016E-1 3.74004E-1 3.79161E-1 3.66233E-1 3.61964E-1 3.65253E-1 2.99948E-1 3.70206E-1 4.37285E-1 3.99503E-1 2.63559E-1 2.45261E-1 3.99605E-1 5.06612E-1
-9999 -9999 -9999 -9999 -9999 -9999 -9999 -9999 -9999 -9999 -9999 -9999 -9999 -9999 -9999 -9999 -9999 -9999 -9999 -9999 -9999 -9999 -9999 -9999 -9999 -9999 -9999 -9999 -9999 -9999 -9999 -9999 -9999 -9999 -9999 -9999 -9999 -9999 -9999 -9999 -9999 -9999 -9999 -9999 -9999 -9999 -9999 -9999 -9999 -9999 -9999 -9999 -9999 -9999 -9999 -9999 -9999 -9999 -9999 -9999 -9999 -9999 -9999 -9999 -9999 -9999 -9999 -9999 -9999 -9999 -9999 -9999 -9999 -9999 -9999 -9999 -9999 -9999 -9999 -9999 -9999 -9999 -9999 -9999 -9999 -9999 -9999 -9999 -9999 -9999 -9999 -9999 -9999 -9999 -9999 -9999 -9999 -9999 -9999 -9999 -9999 -9999 -9999 -9999 -9999 -9999 -9999 -9999 -9999 -9999 -9999 -9999 -9999 -9999 -9999 -9999 -9999 -9999 -9999 -9999 -9999 -9999 -9999 -9999 -9999 -9999 -9999 -9999 -9999 -9999 -9999 -9999 -9999 -9999 -9999 -9999 -9999 -9999 -9999 -9999 -9999 -9999 -9999 -9999 -9999 4.25044E-1 4.26719E-1 4.30214E-1 4.55812E-1 4.5907E-1 4.49959E-1 4.54201E-1 4.79174E-1 4.82309E-1 4.8573E-1 4.89581E-1 5.16095E-1 5.16389E-1 5.18669E-1 5.20379E-1 5.23939E-1 5.30484E-1 5.6018E-1 5.66219E-1 2.99543E-1 2.94188E-1 2.94306E-1 2.93596E-1 2.92531E-1 2.92413E-1 2.93832E-1 2.96802E-1 3.15912E-1 2.96683E-1 2.89234E-1 2.80513E-1 2.72413E-1 2.71283E-1 2.71058E-1 2.70494E-1 2.69032E-1 2.68023E-1 2.72866E-1 5.2851E-1 5.42587E-1 5.71641E-1 3.21012E-1 2.32617E-1 2.0363E-1 1.99816E-1 1.97252E-1 1.47576E-1 1.19317E-1 5.16751E-1 6.00906E-1 6.62437E-1 6.88579E-1 6.87449E-1 6.72561E-1 6.59686E-1 6.48172E-1 6.38105E-1 6.26685E-1 6.22984E-1 6.34857E-1 6.53753E-1 6.79478E-1 6.91014E-1 7.26305E-1 7.45237E-1 7.53796E-1 7.53765E-1 7.55006E-1 7.54936E-1 7.303E-1 6.87432E-1 6.72544E-1 6.9465E-1 6.94616E-1 6.24866E-1 4.84538E-1 5.24793E-1 6.58729E-1 6.30912E-1 5.37363E-1 4.14954E-1 3.41032E-1 4.02389E-1 4.7321E-1 3.81608E-1 2.68256E-1 2.4863E-1 2.77872E-1 2.86492E-1 2.64127E-1 1.82222E-1 1.84085E-1 2.1479E-1 2.49915E-1 2.32952E-1 1.88429E-1 1.58545E-1 2.10699E-1 2.60038E-1 2.04637E-1 1.36101E-1 1.71573E-1 2.10398E-1 2.13221E-1 2.44274E-1 2.89823E-1 2.49494E-1 2.51922E-1 2.68899E-1 2.5104E-1 2.56664E-1 2.06025E-1 2.02644E-1 3.16876E-1 3.45817E-1 2.94964E-1 3.46809E-1 4.18617E-1 -9999
-9999 -9999 -9999 -9999 -9999 -9999 -9999 -9999 -9999 -9999 -9999 -9999 -9999 -9999 -9999 -9999 -9999 -9999 -9999 -9999 -9999 -9999 -9999 -9999 -9999 -9999 -9999 -9999 -9999 -9999 -9999 -9999 -9999 -9999 -9999 -9999 -9999 -9999 -9999 -9999 -9999 -9999 -9999 -9999 -9999 -9999 -9999 -9999 -9999 -9999 -9999 -9999 -9999 -9999 -9999 -9999 -9999 -9999 -9999 -9999 -9999 -9999 -9999 -9999 -9999 -9999 -9999 -9999 -9999 -9999 -9999 -9999 -9999 -9999 -9999 -9999 -9999 -9999 -9999 -9999 -9999 -9999 -9999 -9999 -9999 -9999 -9999 -9999 -9999 -9999 -9999 -9999 -9999 -9999 -9999 -9999 -9999 -9999 -9999 -9999 -9999 -9999 -9999 -9999 -9999 -9999 -9999 -9999 -9999 -9999 -9999 -9999 -9999 -9999 -9999 -9999 -9999 -9999 -9999 -9999 -9999 -9999 -9999 -9999 -9999 -9999 -9999 -9999 -9999 -9999 -9999 -9999 -9999 -9999 -9999 -9999 -9999 4.58762E-1 -9999 -9999 -9999 -9999 -9999 -9999 -9999 4.20568E-1 4.22501E-1 4.26021E-1 4.37982E-1 4.40653E-1 4.43892E-1 4.48547E-1 4.75186E-1 4.79886E-1 4.83877E-1 5.04407E-1 5.09971E-1 5.15961E-1 5.19951E-1 5.21803E-1 5.24367E-1 5.50878E-1 5.57929E-1 5.59907E-1 3.12713E-1 2.95256E-1 3.121E-1 2.95137E-1 3.10631E-1 2.93951E-1 3.11365E-1 3.14064E-1 3.17394E-1 3.13927E-1 3.08686E-1 2.83061E-1 2.76505E-1 2.74568E-1 2.90484E-1 2.90484E-1 2.90484E-1 2.73093E-1 2.74E-1 3.00105E-1 5.85205E-1 5.82936E-1 2.87628E-1 2.25702E-1 1.71005E-1 1.60348E-1 1.56922E-1 1.06328E-1 1.06048E-1 5.54634E-1 6.1607E-1 6.67239E-1 6.72473E-1 6.87555E-1 6.71123E-1 6.47484E-1 6.1607E-1 5.79814E-1 5.66303E-1 5.63709E-1 5.86435E-1 6.14824E-1 6.74105E-1 6.98456E-1 7.3562E-1 7.3858E-1 7.3858E-1 7.3858E-1 7.3858E-1 7.31341E-1 6.38868E-1 5.08386E-1 4.54996E-1 4.47439E-1 4.90179E-1 4.09157E-1 3.48629E-1 4.38899E-1 6.0267E-1 6.76256E-1 5.94536E-1 4.75342E-1 3.19284E-1 2.82308E-1 2.72839E-1 1.90649E-1 1.44995E-1 1.46588E-1 1.83437E-1 1.78325E-1 1.9556E-1 1.49538E-1 1.19258E-1 1.22374E-1 1.50355E-1 1.36573E-1 1.19997E-1 1.30699E-1 1.48818E-1 1.73937E-1 1.50747E-1 1.19808E-1 1.15735E-1 1.50325E-1 1.79184E-1 2.49314E-1 3.01698E-1 2.21146E-1 1.67231E-1 1.77552E-1 1.7796E-1 1.9263E-1 1.90778E-1 2.12873E-1 3.81738E-1 4.51321E-1 5.14829E-1 -9999 -9999 -9999
-9999 -9999 -9999 -9999 -9999 -9999 -9999 -9999 -9999 -9999 -9999 -9999 -9999 -9999 -9999 -9999 -9999 -9999 -9999 -9999 -9999 -9999 -9999 -9999 -9999 -9999 -9999 -9999 -9999 -9999 -9999 -9999 -9999 -9999 -9999 -9999 -9999 -9999 -9999 -9999 -9999 -9999 -9999 -9999 -9999 -9999 -9999 -9999 -9999 -9999 -9999 -9999 -9999 -9999 -9999 -9999 -9999 -9999 -9999 -9999 -9999 -9999 -9999 -9999 -9999 -9999 -9999 -9999 -9999 -9999 -9999 -9999 -9999 -9999 -9999 -9999 -9999 -9999 -9999 -9999 -9999 -9999 -9999 -9999 -9999 -9999 -9999 -9999 -9999 -9999 -9999 -9999 -9999 -9999 -9999 -9999 -9999 -9999 -9999 -9999 -9999 -9999 -9999 -9999 -9999 -9999 -9999 -9999 -9999 -9999 -9999 -9999 -9999 -9999 -9999 -9999 -9999 -9999 -9999 -9999 -9999 -9999 -9999 -9999 -9999 -9999 -9999 -9999 -9999 -9999 -9999 -9999 -9999 -9999 -9999 -9999 -9999 -9999 -9999 -9999 -9999 -9999 -9999 -9999 4.18445E-1 4.17095E-1 4.19989E-1 4.11796E-1 4.14703E-1 4.3756E-1 4.39387E-1 4.42342E-1 4.68358E-1 4.73621E-1 4.74056E-1 5.00411E-1 5.06547E-1 5.13394E-1 5.40548E-1 5.43807E-1 5.46072E-1 5.44948E-1 5.50745E-1 5.57796E-1 3.30963E-1 3.13081E-1 3.14187E-1 3.13941E-1 3.12468E-1 3.11855E-1 3.09051E-1 3.1125E-1 3.13927E-1 3.13967E-1 3.13967E-1 3.06498E-1 2.97951E-1 2.93789E-1 2.93197E-1 2.94263E-1 2.9545E-1 2.94856E-1 2.78107E-1 2.80642E-1 3.25314E-1 5.37917E-1 5.30804E-1 2.88675E-1 2.61574E-1 1.91028E-1 1.40277E-1 1.46679E-1 1.3017E-1 6.17314E-1 6.60977E-1 6.89437E-1 7.00593E-1 6.91312E-1 6.68407E-1 6.18143E-1 5.75752E-1 5.02608E-1 4.61222E-1 4.67799E-1 5.05287E-1 5.87285E-1 6.62156E-1 7.17955E-1 7.33109E-1 7.271E-1 7.13212E-1 7.13041E-1 6.98833E-1 6.44516E-1 5.32466E-1 3.57645E-1 2.60436E-1 2.37484E-1 2.6379E-1 2.42397E-1 2.6417E-1 3.99599E-1 5.99725E-1 6.6816E-1 6.3783E-1 5.79588E-1 3.67628E-1 1.99906E-1 1.18251E-1 8.92918E-2 7.01722E-2 9.6647E-2 1.19025E-1 1.38533E-1 1.51483E-1 1.24798E-1 1.20081E-1 1.31165E-1 1.28981E-1 1.18471E-1 1.31083E-1 1.56508E-1 1.80071E-1 1.80589E-1 1.52175E-1 1.11555E-1 9.16988E-2 9.37654E-2 1.61448E-1 2.31214E-1 2.51443E-1 1.90504E-1 1.28454E-1 1.12258E-1 1.84498E-1 2.86913E-1 3.66653E-1 4.88411E-1 -9999 -9999 -9999 -9999 -9999 -9999
-9999 -9999 -9999 -9999 -9999 -9999 -9999 -9999 -9999 -9999 -9999 -9999 -9999 -9999 -9999 -9999 -9999 -9999 -9999 -9999 -9999 -9999 -9999 -9999 -9999 -9999 -9999 -9999 -9999 -9999 -9999 -9999 -9999 -9999 -9999 -9999 -9999 -9999 -9999 -9999 -9999 -9999 -9999 -9999 -9999 -9999 -9999 -9999 -9999 -9999 -9999 -9999 -9999 -9999 -9999 -9999 -9999 -9999 -9999 -9999 -9999 -9999 -9999 -9999 -9999 -9999 -9999 -9999 -9999 -9999 -9999 -9999 -9999 -9999 -9999 -9999 -9999 -9999 -9999 -9999 -9999 -9999 -9999 -9999 -9999 -9999 -9999 -9999 -9999 -9999 -9999 -9999 -9999 -9999 -9999 -9999 -9999 -9999 -9999 -9999 -9999 -9999 -9999 -9999 -9999 -9999 -9999 -9999 -9999 -9999 -9999 -9999 -9999 -9999 -9999 -9999 -9999 -9999 -9999 -9999 -9999 -9999 -9999 -9999 -9999 -9999 -9999 -9999 -9999 -9999 -9999 -9999 -9999 -9999 -9999 -9999 -9999 -9999 -9999 -9999 -9999 -9999 -9999 -9999 3.95251E-1 4.04745E-1 4.09337E-1 4.35454E-1 4.38544E-1 4.40091E-1 4.40794E-1 4.63103E-1 4.60132E-1 4.62969E-1 4.67088E-1 4.9399E-1 5.00554E-1 5.07403E-1 5.35298E-1 5.4069E-1 5.39989E-1 5.43249E-1 5.48484E-1 5.7642E-1 3.29826E-1 3.33115E-1 3.35529E-1 3.35274E-1 3.10883E-1 3.10883E-1 3.12475E-1 3.32615E-1 3.32888E-1 3.32888E-1 3.32888E-1 3.32488E-1 3.03593E-1 2.97951E-1 2.97593E-1 2.96646E-1 2.98316E-1 2.97719E-1 2.81449E-1 2.82721E-1 2.84228E-1 4.89498E-1 5.31497E-1 2.6378E-1 2.33855E-1 1.71444E-1 1.66316E-1 1.62532E-1 6.59009E-1 6.78821E-1 6.89061E-1 6.9764E-1 7.00961E-1 6.83394E-1 6.64711E-1 5.91291E-1 4.62301E-1 3.91817E-1 3.88054E-1 3.88478E-1 4.47726E-1 5.77037E-1 6.60977E-1 7.21142E-1 7.29184E-1 7.06638E-1 6.4845E-1 6.13945E-1 5.69037E-1 5.19852E-1 4.72275E-1 3.64777E-1 2.28703E-1 1.62671E-1 1.46932E-1 1.92054E-1 2.99761E-1 4.54152E-1 5.54688E-1 5.32225E-1 4.59519E-1 4.85415E-1 3.42981E-1 1.63517E-1 9.17874E-2 6.77089E-2 6.47791E-2 1.15313E-1 1.94361E-1 2.51559E-1 2.57448E-1 2.56212E-1 2.68314E-1 2.82463E-1 2.35207E-1 1.77919E-1 1.78501E-1 1.95482E-1 2.05607E-1 1.95406E-1 1.43268E-1 9.598E-2 7.86537E-2 8.08426E-2 1.20901E-1 1.53718E-1 1.59511E-1 1.45004E-1 1.50241E-1 1.89527E-1 4.01908E-1 5.09453E-1 -9999 -9999 -9999 -9999 -9999 -9999 -9999 -9999
-9999 -9999 -9999 -9999 -9999 -9999 -9999 -9999 -9999 -9999 -9999 -9999 -9999 -9999 -9999 -9999 -9999 -9999 -9999 -9999 -9999 -9999 -9999 -9999 -9999 -9999 -9999 -9999 -9999 -9999 -9999 -9999 -9999 -9999 -9999 -9999 -9999 -9999 -9999 -9999 -9999 -9999 -9999 -9999 -9999 -9999 -9999 -9999 -9999 -9999 -9999 -9999 -9999 -9999 -9999 -9999 -9999 -9999 -9999 -9999 -9999 -9999 -9999 -9999 -9999 -9999 -9999 -9999 -9999 -9999 -9999 -9999 -9999 -9999 -9999 -9999 -9999 -9999 -9999 -9999 -9999 -9999 -9999 -9999 -9999 -9999 -9999 -9999 -9999 -9999 -9999 -9999 -9999 -9999 -9999 -9999 -9999 -9999 -9999 -9999 -9999 -9999 -9999 -9999 -9999 -9999 -9999 -9999 -9999 -9999 -9999 -9999 -9999 -9999 -9999 -9999 -9999 -9999 -9999 -9999 -9999 -9999 -9999 -9999 -9999 -9999 -9999 -9999 -9999 -9999 -9999 -9999 -9999 -9999 -9999 -9999 -9999 -9999 -9999 -9999 -9999 -9999 -9999 3.9544E-1 4.04173E-1 4.07996E-1 4.12764E-1 4.37139E-1 4.3995E-1 4.42061E-1 4.64523E-1 4.60558E-1 4.61409E-1 4.62118E-1 4.64247E-1 4.88997E-1 4.94275E-1 5.00554E-1 5.23646E-1 5.29622E-1 5.34881E-1 5.40131E-1 5.46504E-1 5.76002E-1 3.30836E-1 3.35783E-1 3.32888E-1 3.32742E-1 3.32362E-1 3.32888E-1 3.32888E-1 3.32888E-1 3.32888E-1 3.32888E-1 3.32888E-1 3.32888E-1 3.05414E-1 2.99632E-1 3.01072E-1 3.05898E-1 3.07962E-1 3.08206E-1 3.09058E-1 3.05656E-1 2.68182E-1 2.83068E-1 3.28725E-1 3.11769E-1 2.31456E-1 2.06398E-1 1.99396E-1 7.06448E-1 7.01696E-1 6.91312E-1 6.72284E-1 6.61763E-1 6.56243E-1 6.4609E-1 5.91486E-1 5.06761E-1 4.00431E-1 3.6038E-1 3.96006E-1 4.52289E-1 5.19503E-1 5.6349E-1 6.43871E-1 7.07538E-1 7.271E-1 7.00745E-1 6.22223E-1 6.09574E-1 6.07484E-1 5.5182E-1 4.42693E-1 3.44941E-1 2.40676E-1 1.65075E-1 1.35861E-1 1.83849E-1 2.65361E-1 3.33366E-1 3.2464E-1 2.82764E-1 2.37703E-1 2.81117E-1 2.64013E-1 2.34491E-1 1.85809E-1 1.69675E-1 1.41124E-1 2.15195E-1 3.87598E-1 4.97568E-1 4.775E-1 4.37892E-1 4.10213E-1 3.70927E-1 3.42894E-1 2.74461E-1 1.96949E-1 1.445E-1 1.52989E-1 1.30425E-1 1.00714E-1 7.52542E-2 8.27472E-2 1.07449E-1 1.25918E-1 1.32497E-1 1.48221E-1 1.85726E-1 2.44131E-1 3.66132E-1 4.90049E-1 -9999 -9999 -9999 -9999 -9999 -9999 -9999 -9999 -9999
-9999 -9999 -9999 -9999 -9999 -9999 -9999 -9999 -9999 -9999 -9999 -9999 -9999 -9999 -9999 -9999 -9999 -9999 -9999 -9999 -9999 -9999 -9999 -9999 -9999 -9999 -9999 -9999 -9999 -9999 -9999 -9999 -9999 -9999 -9999 -9999 -9999 -9999 -9999 -9999 -9999 -9999 -9999 -9999 -9999 -9999 -9999 -9999 -9999 -9999 -9999 -9999 -9999 -9999 -9999 -9999 -9999 -9999 -9999 -9999 -9999 -9999 -9999 -9999 -9999 -9999 -9999 -9999 -9999 -9999 -9999 -9999 -9999 -9999 -9999 -9999 -9999 -9999 -9999 -9999 -9999 -9999 -9999 -9999 -9999 -9999 -9999 -9999 -9999 -9999 -9999 -9999 -9999 -9999 -9999 -9999 -9999 -9999 -9999 -9999 -9999 -9999 -9999 -9999 -9999 -9999 -9999 -9999 -9999 -9999 -9999 -9999 -9999 -9999 -9999 -9999 -9999 -9999 -9999 -9999 -9999 -9999 -9999 -9999 -9999 -9999 -9999 -9999 -9999 -9999 -9999 -9999 -9999 -9999 -9999 -9999 -9999 -9999 -9999 -9999 -9999 3.97337E-1 3.8331E-1 3.82373E-1 4.04936E-1 4.08379E-1 4.33351E-1 4.35314E-1 4.3742E-1 4.34621E-1 4.58289E-1 4.61125E-1 4.64105E-1 4.87428E-1 4.88283E-1 4.89995E-1 4.88292E-1 4.91715E-1 5.17805E-1 5.22507E-1 5.29054E-1 5.36726E-1 5.67616E-1 5.99502E-1 3.50527E-1 3.72356E-1 3.52368E-1 3.32888E-1 3.52368E-1 3.52368E-1 3.52368E-1 3.32888E-1 3.32888E-1 3.32888E-1 3.47769E-1 3.28725E-1 3.28725E-1 3.06383E-1 3.08815E-1 3.28725E-1 3.09931E-1 3.09931E-1 3.09931E-1 3.09931E-1 2.68406E-1 2.3581E-1 2.40784E-1 2.3749E-1 2.37524E-1 2.37456E-1 7.41746E-1 7.31535E-1 6.97375E-1 6.63051E-1 6.33034E-1 5.94375E-1 5.63791E-1 5.11919E-1 4.34903E-1 3.98671E-1 3.84088E-1 4.4915E-1 5.00306E-1 5.47248E-1 5.38547E-1 5.49181E-1 6.10873E-1 6.97994E-1 7.51511E-1 7.45628E-1 7.22887E-1 7.15088E-1 7.02197E-1 6.43661E-1 5.41706E-1 4.21655E-1 3.0372E-1 2.16541E-1 1.85075E-1 2.0384E-1 2.18258E-1 2.1233E-1 1.78436E-1 1.62981E-1 1.61788E-1 1.78821E-1 2.62746E-1 3.83144E-1 4.0532E-1 4.10405E-1 4.18949E-1 4.37108E-1 5.32125E-1 5.67084E-1 4.80297E-1 3.4936E-1 2.66824E-1 2.3011E-1 2.90453E-1 2.87468E-1 1.62187E-1 9.24064E-2 9.19992E-2 8.99678E-2 7.55177E-2 8.86567E-2 1.47056E-1 2.1371E-1 2.49859E-1 2.61363E-1 2.54552E-1 2.79754E-1 3.96336E-1 5.13746E-1 -9999 -9999 -9999 -9999 -9999 -9999 -9999 -9999 -9999 -9999
-9999 -9999 -9999 -9999 -9999 -9999 -9999 -9999 -9999 -9999 -9999 -9999 -9999 -9999 -9999 -9999 -9999 -9999 -9999 -9999 -9999 -9999 -9999 -9999 -9999 -9999 -9999 -9999 -9999 -9999 -9999 -9999 -9999 -9999 -9999 -9999 -9999 -9999 -9999 -9999 -9999 -9999 -9999 -9999 -9999 -9999 -9999 -9999 -9999 -9999 -9999 -9999 -9999 -9999 -9999 -9999 -9999 -9999 -9999 -9999 -9999 -9999 -9999 -9999 -9999 -9999 -9999 -9999 -9999 -9999 -9999 -9999 -9999 -9999 -9999 -9999 -9999 -9999 -9999 -9999 -9999 -9999 -9999 -9999 -9999 -9999 -9999 -9999 -9999 -9999 -9999 -9999 -9999 -9999 -9999 -9999 -9999 -9999 -9999 -9999 -9999 -9999 -9999 -9999 -9999 -9999 -9999 -9999 -9999 -9999 -9999 -9999 -9999 -9999 -9999 -9999 -9999 -9999 -9999 -9999 -9999 -9999 -9999 -9999 -9999 -9999 -9999 -9999 -9999 -9999 -9999 -9999 -9999 -9999 -9999 -9999 -9999 -9999 -9999 -9999 -9999 3.81999E-1 3.81625E-1 4.03409E-1 4.05892E-1 4.07231E-1 4.08954E-1 4.31993E-1 4.29718E-1 4.32098E-1 4.57864E-1 4.64531E-1 4.71495E-1 4.96273E-1 4.96986E-1 4.92714E-1 4.91858E-1 4.91573E-1 5.15239E-1 5.18518E-1 5.2507E-1 5.56657E-1 5.84483E-1 5.96629E-1 6.26602E-1 3.72356E-1 3.52368E-1 3.52368E-1 3.52368E-1 3.52368E-1 3.52368E-1 3.48089E-1 3.48089E-1 3.48089E-1 3.35966E-1 3.39104E-1 3.28725E-1 3.28725E-1 3.28725E-1 3.21142E-1 3.06037E-1 2.86547E-1 3.02586E-1 2.93272E-1 2.52301E-1 2.35816E-1 2.27934E-1 2.34135E-1 2.34135E-1 7.47912E-1 7.43088E-1 7.20888E-1 7.18951E-1 6.72763E-1 5.76878E-1 4.90005E-1 4.25676E-1 3.81008E-1 3.65242E-1 3.94515E-1 4.74874E-1 5.37114E-1 5.32513E-1 4.94604E-1 4.34871E-1 4.08782E-1 5.06219E-1 6.82175E-1 7.51511E-1 7.57357E-1 7.11104E-1 6.1834E-1 6.07265E-1 5.92783E-1 5.09523E-1 3.24227E-1 2.5683E-1 2.87746E-1 3.45859E-1 3.93799E-1 4.03091E-1 3.32757E-1 2.9067E-1 3.11311E-1 3.25782E-1 3.42566E-1 3.80349E-1 4.70409E-1 5.81868E-1 6.32952E-1 6.22703E-1 5.90902E-1 5.31081E-1 4.60317E-1 3.02028E-1 1.78874E-1 1.29918E-1 1.29489E-1 1.42717E-1 1.99915E-1 1.64964E-1 8.38667E-2 7.03162E-2 8.59662E-2 7.85417E-2 1.0828E-1 1.62897E-1 1.80236E-1 1.92795E-1 2.63618E-1 3.62943E-1 4.58072E-1 4.93119E-1 -9999 -9999 -9999 -9999 -9999 -9999 -9999 -9999 -9999 -9999 -9999
-9999 -9999 -9999 -9999 -9999 -9999 -9999 -9999 -9999 -9999 -9999 -9999 -9999 -9999 -9999 -9999 -9999 -9999 -9999 -9999 -9999 -9999 -9999 -9999 -9999 -9999 -9999 -9999 -9999 -9999 -9999 -9999 -9999 -9999 -9999 -9999 -9999 -9999 -9999 -9999 -9999 -9999 -9999 -9999 -9999 -9999 -9999 -9999 -9999 -9999 -9999 -9999 -9999 -9999 -9999 -9999 -9999 -9999 -9999 -9999 -9999 -9999 -9999 -9999 -9999 -9999 -9999 -9999 -9999 -9999 -9999 -9999 -9999 -9999 -9999 -9999 -9999 -9999 -9999 -9999 -9999 -9999 -9999 -9999 -9999 -9999 -9999 -9999 -9999 -9999 -9999 -9999 -9999 -9999 -9999 -9999 -9999 -9999 -9999 -9999 -9999 -9999 -9999 -9999 -9999 -9999 -9999 -9999 -9999 -9999 -9999 -9999 -9999 -9999 -9999 -9999 -9999 -9999 -9999 -9999 -9999 -9999 -9999 -9999 -9999 -9999 -9999 -9999 -9999 -9999 -9999 -9999 -9999 -9999 -9999 -9999 -9999 -9999 -9999 -9999 3.81999E-1 3.80877E-1 4.02265E-1 4.05127E-1 4.07805E-1 4.30243E-1 4.25834E-1 4.2832E-1 4.31257E-1 4.56448E-1 4.63679E-1 4.95845E-1 5.28477E-1 5.28911E-1 5.29054E-1 5.27062E-1 5.22792E-1 5.18518E-1 5.16522E-1 5.18375E-1 5.41686E-1 5.51871E-1 5.85176E-1 6.19207E-1 6.26602E-1 3.92795E-1 3.72356E-1 3.52368E-1 3.52368E-1 3.48089E-1 3.48089E-1 3.48089E-1 3.48089E-1 3.53126E-1 3.43172E-1 3.31285E-1 3.28414E-1 3.28725E-1 3.16569E-1 2.9607E-1 2.89994E-1 2.95701E-1 2.74867E-1 2.56632E-1 2.60809E-1 2.42781E-1 2.11994E-1 7.04713E-1 7.18241E-1 7.28076E-1 7.11258E-1 7.34283E-1 7.40882E-1 7.14806E-1 6.41516E-1 5.573E-1 4.52332E-1 4.28984E-1 4.74881E-1 5.09727E-1 5.22223E-1 4.90645E-1 4.34447E-1 3.57489E-1 2.87523E-1 2.81543E-1 4.41789E-1 6.68331E-1 7.53884E-1 7.49E-1 6.85342E-1 4.7629E-1 3.30663E-1 3.0246E-1 3.08626E-1 2.23266E-1 2.39167E-1 3.89938E-1 5.77646E-1 6.51052E-1 6.44064E-1 5.73958E-1 5.85744E-1 5.90669E-1 5.9389E-1 6.19282E-1 6.19517E-1 6.50183E-1 6.83848E-1 6.7551E-1 5.67636E-1 4.48675E-1 3.92883E-1 2.60374E-1 1.7432E-1 9.07814E-2 6.54064E-2 6.91436E-2 6.98488E-2 1.16563E-1 1.78662E-1 1.39624E-1 1.02301E-1 9.54262E-2 9.02365E-2 8.46383E-2 8.52262E-2 7.75419E-2 9.9539E-2 2.05899E-1 4.28123E-1 -9999 -9999 -9999 -9999 -9999 -9999 -9999 -9999 -9999 -9999 -9999 -9999 -9999
-9999 -9999 -9999 -9999 -9999 -9999 -9999 -9999 -9999 -9999 -9999 -9999 -9999 -9999 -9999 -9999 -9999 -9999 -9999 -9999 -9999 -9999 -9999 -9999 -9999 -9999 -9999 -9999 -9999 -9999 -9999 -9999 -9999 -9999 -9999 -9999 -9999 -9999 -9999 -9999 -9999 -9999 -9999 -9999 -9999 -9999 -9999 -9999 -9999 -9999 -9999 -9999 -9999 -9999 -9999 -9999 -9999 -9999 -9999 -9999 -9999 -9999 -9999 -9999 -9999 -9999 -9999 -9999 -9999 -9999 -9999 -9999 -9999 -9999 -9999 -9999 -9999 -9999 -9999 -9999 -9999 -9999 -9999 -9999 -9999 -9999 -9999 -9999 -9999 -9999 -9999 -9999 -9999 -9999 -9999 -9999 -9999 -9999 -9999 -9999 -9999 -9999 -9999 -9999 -9999 -9999 -9999 -9999 -9999 -9999 -9999 -9999 -9999 -9999 -9999 -9999 -9999 -9999 -9999 -9999 -9999 -9999 -9999 -9999 -9999 -9999 -9999 -9999 -9999 -9999 -9999 -9999 -9999 -9999 -9999 -9999 -9999 -9999 -9999 3.81625E-1 3.80129E-1 4.01884E-1 4.04363E-1 4.06848E-1 4.08762E-1 4.26803E-1 4.28879E-1 4.31397E-1 4.56589E-1 4.61267E-1 4.90566E-1 5.19088E-1 5.52568E-1 5.60739E-1 5.62987E-1 5.61442E-1 5.56235E-1 5.29054E-1 5.25354E-1 5.40694E-1 5.64953E-1 5.74329E-1 6.09062E-1 6.22834E-1 6.46672E-1 4.13621E-1 4.13621E-1 3.67972E-1 3.45096E-1 3.47033E-1 3.67972E-1 3.67972E-1 3.65803E-1 3.47535E-1 3.37657E-1 3.2857E-1 3.19995E-1 3.08383E-1 3.08123E-1 2.89994E-1 3.0232E-1 2.73487E-1 2.52193E-1 2.46788E-1 2.30378E-1 2.40619E-1 5.78821E-1 6.44743E-1 6.98678E-1 7.13238E-1 6.86309E-1 6.90449E-1 7.37007E-1 7.53884E-1 7.49446E-1 7.12286E-1 6.43129E-1 6.19238E-1 5.85845E-1 5.35561E-1 4.90443E-1 3.74978E-1 2.97419E-1 2.53589E-1 2.32716E-1 3.00862E-1 4.34656E-1 6.49179E-1 7.40421E-1 7.39416E-1 6.52975E-1 4.01805E-1 2.12881E-1 1.57337E-1 1.8247E-1 2.28512E-1 3.95474E-1 5.04174E-1 6.59985E-1 7.30244E-1 7.25558E-1 7.03176E-1 7.16842E-1 6.98422E-1 6.86646E-1 6.76387E-1 6.83437E-1 6.96399E-1 7.0357E-1 5.74028E-1 3.52933E-1 2.13462E-1 1.87497E-1 1.38746E-1 7.67512E-2 5.65899E-2 4.48996E-2 5.05234E-2 5.70334E-2 8.62524E-2 1.58007E-1 1.97769E-1 1.5682E-1 1.15189E-1 8.49286E-2 6.43073E-2 5.83319E-2 6.89745E-2 1.10123E-1 2.40263E-1 -9999 -9999 -9999 -9999 -9999 -9999 -9999 -9999 -9999 -9999 -9999 -9999 -9999 -9999
-9999 -9999 -9999 -9999 -9999 -9999 -9999 -9999 -9999 -9999 -9999 -9999 -9999 -9999 -9999 -9999 -9999 -9999 -9999 -9999 -9999 -9999 -9999 -9999 -9999 -9999 -9999 -9999 -9999 -9999 -9999 -9999 -9999 -9999 -9999 -9999 -9999 -9999 -9999 -9999 -9999 -9999 -9999 -9999 -9999 -9999 -9999 -9999 -9999 -9999 -9999 -9999 -9999 -9999 -9999 -9999 -9999 -9999 -9999 -9999 -9999 -9999 -9999 -9999 -9999 -9999 -9999 -9999 -9999 -9999 -9999 -9999 -9999 -9999 -9999 -9999 -9999 -9999 -9999 -9999 -9999 -9999 -9999 -9999 -9999 -9999 -9999 -9999 -9999 -9999 -9999 -9999 -9999 -9999 -9999 -9999 -9999 -9999 -9999 -9999 -9999 -9999 -9999 -9999 -9999 -9999 -9999 -9999 -9999 -9999 -9999 -9999 -9999 -9999 -9999 -9999 -9999 -9999 -9999 -9999 -9999 -9999 -9999 -9999 -9999 -9999 -9999 -9999 -9999 -9999 -9999 -9999 -9999 -9999 -9999 -9999 -9999 -9999 -9999 3.77518E-1 3.76959E-1 3.99599E-1 4.01312E-1 3.98512E-1 4.00033E-1 4.02699E-1 4.27579E-1 4.30977E-1 4.56164E-1 4.82865E-1 4.84441E-1 5.15097E-1 5.47624E-1 5.57221E-1 5.84891E-1 5.86553E-1 5.84891E-1 5.79206E-1 5.79067E-1 5.76003E-1 5.49328E-1 5.73072E-1 6.26984E-1 6.59076E-1 6.46672E-1 4.09068E-1 3.88319E-1 3.45741E-1 3.4252E-1 3.65168E-1 3.67972E-1 3.67972E-1 3.67972E-1 3.46343E-1 3.34635E-1 3.2405E-1 3.2405E-1 3.07749E-1 2.99956E-1 3.1934E-1 2.70773E-1 2.50903E-1 2.45834E-1 2.51173E-1 2.97375E-1 5.74313E-1 6.22975E-1 6.92729E-1 7.3015E-1 7.08517E-1 6.5808E-1 6.16549E-1 6.43122E-1 6.71093E-1 7.27075E-1 7.41369E-1 7.06058E-1 6.16038E-1 5.57406E-1 5.33815E-1 4.78518E-1 3.64602E-1 2.24435E-1 1.92631E-1 2.43666E-1 3.15572E-1 3.84918E-1 5.90096E-1 7.44958E-1 7.50997E-1 6.60315E-1 3.72633E-1 2.36654E-1 2.98998E-1 3.57976E-1 4.57201E-1 6.0581E-1 6.76473E-1 7.22677E-1 7.16046E-1 7.19475E-1 7.09687E-1 6.94624E-1 5.78006E-1 5.17475E-1 5.38096E-1 5.40454E-1 5.90173E-1 6.55708E-1 4.94645E-1 2.27342E-1 1.14924E-1 8.7868E-2 7.61138E-2 6.00861E-2 6.99758E-2 6.82648E-2 7.16948E-2 8.85074E-2 1.04671E-1 1.18758E-1 1.17974E-1 1.02347E-1 8.9214E-2 9.30715E-2 9.38825E-2 9.99535E-2 1.233E-1 1.71913E-1 2.78286E-1 -9999 -9999 -9999 -9999 -9999 -9999 -9999 -9999 -9999 -9999 -9999 -9999 -9999 -9999
-9999 -9999 -9999 -9999 -9999 -9999 -9999 -9999 -9999 -9999 -9999 -9999 -9999 -9999 -9999 -9999 -9999 -9999 -9999 -9999 -9999 -9999 -9999 -9999 -9999 -9999 -9999 -9999 -9999 -9999 -9999 -9999 -9999 -9999 -9999 -9999 -9999 -9999 -9999 -9999 -9999 -9999 -9999 -9999 -9999 -9999 -9999 -9999 -9999 -9999 -9999 -9999 -9999 -9999 -9999 -9999 -9999 -9999 -9999 -9999 -9999 -9999 -9999 -9999 -9999 -9999 -9999 -9999 -9999 -9999 -9999 -9999 -9999 -9999 -9999 -9999 -9999 -9999 -9999 -9999 -9999 -9999 -9999 -9999 -9999 -9999 -9999 -9999 -9999 -9999 -9999 -9999 -9999 -9999 -9999 -9999 -9999 -9999 -9999 -9999 -9999 -9999 -9999 -9999 -9999 -9999 -9999 -9999 -9999 -9999 -9999 -9999 -9999 -9999 -9999 -9999 -9999 -9999 -9999 -9999 -9999 -9999 -9999 -9999 -9999 -9999 -9999 -9999 -9999 -9999 -9999 -9999 -9999 -9999 -9999 -9999 -9999 -9999 -9999 3.73614E-1 3.71946E-1 3.92394E-1 3.88862E-1 3.89993E-1 3.93014E-1 4.17521E-1 4.21962E-1 4.47929E-1 4.47548E-1 4.73473E-1 4.78314E-1 5.05682E-1 5.35294E-1 5.44936E-1 5.75018E-1 5.76839E-1 5.81708E-1 6.07702E-1 6.339E-1 6.51987E-1 6.223E-1 5.74747E-1 6.02382E-1 6.10564E-1 6.21769E-1 3.88319E-1 3.88319E-1 3.67972E-1 3.67553E-1 3.67972E-1 3.67972E-1 3.67972E-1 3.58871E-1 3.3816E-1 3.3074E-1 3.13762E-1 3.05511E-1 2.90103E-1 3.06256E-1 2.74867E-1 2.50046E-1 2.59913E-1 3.12629E-1 2.97251E-1 6.29525E-1 6.38616E-1 6.68192E-1 7.33843E-1 7.45898E-1 7.34461E-1 6.75926E-1 6.00781E-1 5.46347E-1 5.44819E-1 5.81282E-1 6.4585E-1 6.36972E-1 4.9582E-1 4.03407E-1 4.53325E-1 4.69456E-1 3.46339E-1 1.93939E-1 1.68341E-1 2.10724E-1 2.28346E-1 3.24449E-1 5.25281E-1 7.30304E-1 7.36989E-1 7.17025E-1 5.44196E-1 5.34158E-1 5.77538E-1 6.16963E-1 6.60443E-1 6.72367E-1 7.03045E-1 7.22857E-1 6.67642E-1 6.26997E-1 5.87141E-1 5.49649E-1 4.07821E-1 4.06432E-1 4.5022E-1 3.72388E-1 3.92259E-1 5.6327E-1 5.88475E-1 3.70067E-1 1.85441E-1 1.22766E-1 1.40141E-1 1.45829E-1 1.90093E-1 1.75365E-1 1.27952E-1 8.82666E-2 7.7036E-2 6.01793E-2 5.24212E-2 5.65539E-2 6.72483E-2 1.11211E-1 1.96625E-1 2.5498E-1 2.83572E-1 3.1087E-1 3.50317E-1 -9999 -9999 -9999 -9999 -9999 -9999 -9999 -9999 -9999 -9999 -9999 -9999 -9999 -9999
-9999 -9999 -9999 -9999 -9999 -9999 -9999 -9999 -9999 -9999 -9999 -9999 -9999 -9999 -9999 -9999 -9999 -9999 -9999 -9999 -9999 -9999 -9999 -9999 -9999 -9999 -9999 -9999 -9999 -9999 -9999 -9999 -9999 -9999 -9999 -9999 -9999 -9999 -9999 -9999 -9999 -9999 -9999 -9999 -9999 -9999 -9999 -9999 -9999 -9999 -9999 -9999 -9999 -9999 -9999 -9999 -9999 -9999 -9999 -9999 -9999 -9999 -9999 -9999 -9999 -9999 -9999 -9999 -9999 -9999 -9999 -9999 -9999 -9999 -9999 -9999 -9999 -9999 -9999 -9999 -9999 -9999 -9999 -9999 -9999 -9999 -9999 -9999 -9999 -9999 -9999 -9999 -9999 -9999 -9999 -9999 -9999 -9999 -9999 -9999 -9999 -9999 -9999 -9999 -9999 -9999 -9999 -9999 -9999 -9999 -9999 -9999 -9999 -9999 -9999 -9999 -9999 -9999 -9999 -9999 -9999 -9999 -9999 -9999 -9999 -9999 -9999 -9999 -9999 -9999 -9999 -9999 -9999 -9999 -9999 -9999 -9999 -9999 3.75471E-1 3.74913E-1 3.73243E-1 3.66091E-1 3.64987E-1 3.86227E-1 3.88297E-1 3.91502E-1 4.1598E-1 4.16033E-1 4.42893E-1 4.69064E-1 4.7205E-1 4.96978E-1 5.024E-1 5.28054E-1 5.40411E-1 5.7405E-1 6.04841E-1 6.33767E-1 6.58563E-1 6.37073E-1 6.10828E-1 6.2472E-1 6.31785E-1 6.62047E-1 6.62047E-1 4.22124E-1 4.2948E-1 3.88319E-1 4.09068E-1 4.0453E-1 3.83862E-1 3.82279E-1 3.64268E-1 3.46584E-1 3.20721E-1 3.16911E-1 3.04512E-1 3.04141E-1 3.12892E-1 2.54028E-1 2.664E-1 3.56516E-1 2.89958E-1 6.39405E-1 6.45049E-1 6.64682E-1 6.95036E-1 7.45898E-1 7.47787E-1 7.36791E-1 6.29848E-1 5.099E-1 4.14809E-1 3.50185E-1 3.80828E-1 5.03128E-1 5.72943E-1 5.06262E-1 3.57297E-1 3.20542E-1 3.56197E-1 2.55866E-1 1.51897E-1 1.31847E-1 1.55605E-1 1.63015E-1 2.47322E-1 4.45259E-1 6.44449E-1 7.02438E-1 7.43311E-1 7.332E-1 6.59063E-1 5.27425E-1 5.24188E-1 6.09473E-1 5.95019E-1 6.37495E-1 6.8799E-1 6.15786E-1 4.88386E-1 4.16103E-1 3.49985E-1 3.05802E-1 3.82135E-1 4.11591E-1 2.83922E-1 2.64359E-1 4.82564E-1 6.31435E-1 5.66218E-1 3.91519E-1 3.19543E-1 3.56323E-1 3.84376E-1 3.74722E-1 2.7737E-1 1.26452E-1 5.48901E-2 4.14931E-2 4.32889E-2 4.58374E-2 5.84556E-2 8.87628E-2 1.60009E-1 3.06182E-1 4.05027E-1 4.09293E-1 4.25933E-1 -9999 -9999 -9999 -9999 -9999 -9999 -9999 -9999 -9999 -9999 -9999 -9999 -9999 -9999 -9999
-9999 -9999 -9999 -9999 -9999 -9999 -9999 -9999 -9999 -9999 -9999 -9999 -9999 -9999 -9999 -9999 -9999 -9999 -9999 -9999 -9999 -9999 -9999 -9999 -9999 -9999 -9999 -9999 -9999 -9999 -9999 -9999 -9999 -9999 -9999 -9999 -9999 -9999 -9999 -9999 -9999 -9999 -9999 -9999 -9999 -9999 -9999 -9999 -9999 -9999 -9999 -9999 -9999 -9999 -9999 -9999 -9999 -9999 -9999 -9999 -9999 -9999 -9999 -9999 -9999 -9999 -9999 -9999 -9999 -9999 -9999 -9999 -9999 -9999 -9999 -9999 -9999 -9999 -9999 -9999 -9999 -9999 -9999 -9999 -9999 -9999 -9999 -9999 -9999 -9999 -9999 -9999 -9999 -9999 -9999 -9999 -9999 -9999 -9999 -9999 -9999 -9999 -9999 -9999 -9999 -9999 -9999 -9999 -9999 -9999 -9999 -9999 -9999 -9999 -9999 -9999 -9999 -9999 -9999 -9999 -9999 -9999 -9999 -9999 -9999 -9999 -9999 -9999 -9999 -9999 -9999 -9999 -9999 -9999 -9999 -9999 -9999 3.76401E-1 3.82373E-1 4.09179E-1 4.10836E-1 4.04417E-1 3.96803E-1 3.93771E-1 3.9396E-1 4.11227E-1 4.13147E-1 4.14301E-1 4.39375E-1 4.65753E-1 4.68495E-1 4.92982E-1 4.92134E-1 5.22503E-1 5.58489E-1 6.19478E-1 6.55476E-1 6.4417E-1 6.45999E-1 6.40242E-1 6.39979E-1 6.62047E-1 6.80883E-1 6.88868E-1 6.88309E-1 4.26293E-1 4.10613E-1 4.03872E-1 4.21817E-1 3.93714E-1 3.73663E-1 3.68749E-1 3.51767E-1 3.56719E-1 3.29314E-1 3.00072E-1 2.93845E-1 3.07002E-1 2.85538E-1 2.44317E-1 2.95114E-1 3.19024E-1 2.6994E-1 6.41423E-1 6.40816E-1 6.51848E-1 6.639E-1 6.92034E-1 7.41369E-1 7.17394E-1 5.22226E-1 3.61584E-1 2.7207E-1 2.27981E-1 3.04276E-1 3.91845E-1 4.54979E-1 5.09771E-1 4.14432E-1 2.68017E-1 2.55288E-1 1.92661E-1 1.64839E-1 1.97948E-1 2.3095E-1 2.49718E-1 3.35028E-1 4.69757E-1 5.67084E-1 7.2511E-1 7.20631E-1 5.88231E-1 4.71016E-1 3.24075E-1 3.97515E-1 4.86059E-1 4.32772E-1 5.01134E-1 6.42937E-1 5.84462E-1 4.60629E-1 2.91029E-1 2.32245E-1 2.86545E-1 3.79239E-1 3.37432E-1 2.13501E-1 2.05858E-1 3.88514E-1 5.89821E-1 6.36557E-1 5.7712E-1 5.46898E-1 5.34098E-1 4.50239E-1 2.87838E-1 1.57737E-1 8.78254E-2 4.51342E-2 4.62883E-2 7.76542E-2 1.06281E-1 1.00029E-1 1.44344E-1 2.15082E-1 3.2263E-1 4.42319E-1 -9999 -9999 -9999 -9999 -9999 -9999 -9999 -9999 -9999 -9999 -9999 -9999 -9999 -9999 -9999 -9999 -9999
-9999 -9999 -9999 -9999 -9999 -9999 -9999 -9999 -9999 -9999 -9999 -9999 -9999 -9999 -9999 -9999 -9999 -9999 -9999 -9999 -9999 -9999 -9999 -9999 -9999 -9999 -9999 -9999 -9999 -9999 -9999 -9999 -9999 -9999 -9999 -9999 -9999 -9999 -9999 -9999 -9999 -9999 -9999 -9999 -9999 -9999 -9999 -9999 -9999 -9999 -9999 -9999 -9999 -9999 -9999 -9999 -9999 -9999 -9999 -9999 -9999 -9999 -9999 -9999 -9999 -9999 -9999 -9999 -9999 -9999 -9999 -9999 -9999 -9999 -9999 -9999 -9999 -9999 -9999 -9999 -9999 -9999 -9999 -9999 -9999 -9999 -9999 -9999 -9999 -9999 -9999 -9999 -9999 -9999 -9999 -9999 -9999 -9999 -9999 -9999 -9999 -9999 -9999 -9999 -9999 -9999 -9999 -9999 -9999 -9999 -9999 -9999 -9999 -9999 -9999 -9999 -9999 -9999 -9999 -9999 -9999 -9999 -9999 -9999 -9999 -9999 -9999 -9999 -9999 -9999 -9999 -9999 -9999 -9999 -9999 -9999 -9999 3.74356E-1 3.86789E-1 4.71495E-1 4.80607E-1 4.51239E-1 4.38833E-1 4.32238E-1 4.25395E-1 4.26791E-1 4.49666E-1 4.47266E-1 4.45714E-1 4.68779E-1 4.65662E-1 4.91992E-1 5.00125E-1 5.30614E-1 5.64813E-1 6.06613E-1 7.03679E-1 7.17668E-1 6.93176E-1 6.99743E-1 6.99743E-1 7.10971E-1 7.14218E-1 6.45675E-1 6.67611E-1 6.60695E-1 4.10461E-1 4.19252E-1 4.18825E-1 4.13283E-1 3.89951E-1 3.80809E-1 3.6278E-1 3.47911E-1 3.18556E-1 2.99927E-1 3.12223E-1 3.01946E-1 2.62299E-1 2.74133E-1 3.20213E-1 3.2048E-1 6.89408E-1 6.48654E-1 6.19151E-1 6.1292E-1 5.74005E-1 5.50576E-1 6.46299E-1 7.03515E-1 5.50405E-1 3.86036E-1 2.85372E-1 2.46569E-1 2.85374E-1 2.82333E-1 2.96768E-1 3.66906E-1 3.92478E-1 2.45593E-1 1.88547E-1 1.71168E-1 2.19071E-1 3.17181E-1 3.9613E-1 3.87947E-1 3.68858E-1 3.88854E-1 5.90904E-1 7.06056E-1 6.04369E-1 3.23057E-1 2.35426E-1 1.95407E-1 2.66297E-1 3.68442E-1 3.2978E-1 3.69753E-1 5.56277E-1 6.07689E-1 5.12536E-1 3.13912E-1 2.17055E-1 2.92806E-1 3.60837E-1 2.62119E-1 1.51222E-1 1.71105E-1 2.88041E-1 4.71142E-1 5.2202E-1 4.56884E-1 4.51959E-1 5.0504E-1 3.56418E-1 1.75027E-1 9.47777E-2 7.47361E-2 7.39225E-2 1.09708E-1 2.03769E-1 2.50861E-1 2.00576E-1 1.98318E-1 2.47455E-1 3.68991E-1 -9999 -9999 -9999 -9999 -9999 -9999 -9999 -9999 -9999 -9999 -9999 -9999 -9999 -9999 -9999 -9999 -9999 -9999
-9999 -9999 -9999 -9999 -9999 -9999 -9999 -9999 -9999 -9999 -9999 -9999 -9999 -9999 -9999 -9999 -9999 -9999 -9999 -9999 -9999 -9999 -9999 -9999 -9999 -9999 -9999 -9999 -9999 -9999 -9999 -9999 -9999 -9999 -9999 -9999 -9999 -9999 -9999 -9999 -9999 -9999 -9999 -9999 -9999 -9999 -9999 -9999 -9999 -9999 -9999 -9999 -9999 -9999 -9999 -9999 -9999 -9999 -9999 -9999 -9999 -9999 -9999 -9999 -9999 -9999 -9999 -9999 -9999 -9999 -9999 -9999 -9999 -9999 -9999 -9999 -9999 -9999 -9999 -9999 -9999 -9999 -9999 -9999 -9999 -9999 -9999 -9999 -9999 -9999 -9999 -9999 -9999 -9999 -9999 -9999 -9999 -9999 -9999 -9999 -9999 -9999 -9999 -9999 -9999 -9999 -9999 -9999 -9999 -9999 -9999 -9999 -9999 -9999 -9999 -9999 -9999 -9999 -9999 -9999 -9999 -9999 -9999 -9999 -9999 -9999 -9999 -9999 -9999 -9999 -9999 -9999 -9999 -9999 -9999 -9999 -9999 3.64804E-1 4.02509E-1 4.93419E-1 5.32742E-1 5.10114E-1 4.54209E-1 4.60282E-1 4.56881E-1 4.60282E-1 5.0768E-1 4.84014E-1 4.81591E-1 4.78464E-1 5.0198E-1 5.09828E-1 5.88772E-1 6.20823E-1 6.50172E-1 6.98998E-1 6.62047E-1 6.99743E-1 7.51511E-1 6.99743E-1 6.75566E-1 6.99743E-1 7.26934E-1 6.74909E-1 6.47801E-1 6.53782E-1 6.30189E-1 4.15139E-1 4.10308E-1 4.12858E-1 3.88283E-1 3.95117E-1 3.69552E-1 3.34613E-1 3.0511E-1 3.03624E-1 3.47492E-1 2.68195E-1 2.75043E-1 3.2048E-1 3.59183E-1 7.19169E-1 6.91844E-1 6.2739E-1 5.551E-1 4.96174E-1 4.13009E-1 4.11018E-1 5.69561E-1 7.09332E-1 6.79328E-1 6.38714E-1 5.55592E-1 5.01433E-1 4.83742E-1 3.89296E-1 2.8453E-1 2.70185E-1 2.50738E-1 1.74159E-1 1.27751E-1 1.56117E-1 2.30104E-1 3.24482E-1 3.19588E-1 2.90614E-1 3.10381E-1 3.98474E-1 5.6997E-1 6.72089E-1 4.8042E-1 1.85513E-1 1.12998E-1 1.16119E-1 1.77254E-1 2.57182E-1 2.10567E-1 2.33186E-1 3.92145E-1 4.46006E-1 3.68241E-1 2.42365E-1 1.75073E-1 2.42465E-1 2.5965E-1 2.03629E-1 1.73607E-1 2.25614E-1 3.2731E-1 3.46773E-1 2.51361E-1 1.97919E-1 2.18896E-1 3.62456E-1 3.68024E-1 2.58353E-1 1.76187E-1 1.42834E-1 1.5931E-1 2.92106E-1 2.37777E-1 1.39592E-1 3.10072E-1 2.89597E-1 3.56017E-1 -9999 -9999 -9999 -9999 -9999 -9999 -9999 -9999 -9999 -9999 -9999 -9999 -9999 -9999 -9999 -9999 -9999 -9999 -9999
-9999 -9999 -9999 -9999 -9999 -9999 -9999 -9999 -9999 -9999 -9999 -9999 -9999 -9999 -9999 -9999 -9999 -9999 -9999 -9999 -9999 -9999 -9999 -9999 -9999 -9999 -9999 -9999 -9999 -9999 -9999 -9999 -9999 -9999 -9999 -9999 -9999 -9999 -9999 -9999 -9999 -9999 -9999 -9999 -9999 -9999 -9999 -9999 -9999 -9999 -9999 -9999 -9999 -9999 -9999 -9999 -9999 -9999 -9999 -9999 -9999 -9999 -9999 -9999 -9999 -9999 -9999 -9999 -9999 -9999 -9999 -9999 -9999 -9999 -9999 -9999 -9999 -9999 -9999 -9999 -9999 -9999 -9999 -9999 -9999 -9999 -9999 -9999 -9999 -9999 -9999 -9999 -9999 -9999 -9999 -9999 -9999 -9999 -9999 -9999 -9999 -9999 -9999 -9999 -9999 -9999 -9999 -9999 -9999 -9999 -9999 -9999 -9999 -9999 -9999 -9999 -9999 -9999 -9999 -9999 -9999 -9999 -9999 -9999 -9999 -9999 -9999 -9999 -9999 -9999 -9999 -9999 -9999 -9999 -9999 -9999 3.6187E-1 3.58217E-1 3.65171E-1 3.85426E-1 4.45309E-1 5.15524E-1 4.67806E-1 4.59431E-1 4.55606E-1 4.5929E-1 4.8658E-1 4.8502E-1 5.11682E-1 5.61583E-1 5.65514E-1 5.94701E-1 6.48482E-1 6.95987E-1 7.13818E-1 7.15215E-1 7.123E-1 6.69784E-1 6.43005E-1 6.12465E-1 5.86982E-1 6.36831E-1 7.31253E-1 7.22829E-1 6.61464E-1 6.27087E-1 6.49406E-1 4.00045E-1 4.19405E-1 4.15838E-1 4.06613E-1 3.87712E-1 3.64254E-1 3.4538E-1 3.21465E-1 3.36438E-1 2.85288E-1 2.54858E-1 3.10966E-1 3.79424E-1 7.0442E-1 6.97612E-1 6.3203E-1 5.10685E-1 4.12137E-1 3.77641E-1 3.75622E-1 4.93693E-1 6.54391E-1 7.04437E-1 7.02514E-1 7.04437E-1 7.04437E-1 7.08961E-1 6.84432E-1 6.12768E-1 4.94897E-1 3.30191E-1 1.84834E-1 1.31277E-1 1.27403E-1 1.37533E-1 1.85388E-1 2.06087E-1 2.25608E-1 2.39967E-1 2.17609E-1 2.69376E-1 4.18421E-1 6.43645E-1 5.42316E-1 2.51031E-1 1.39632E-1 1.21157E-1 1.45538E-1 1.74709E-1 1.42218E-1 1.59682E-1 2.14765E-1 2.41821E-1 1.71803E-1 1.27899E-1 1.34992E-1 1.7795E-1 1.63427E-1 1.73105E-1 1.94508E-1 2.23905E-1 2.83094E-1 2.0837E-1 1.13842E-1 7.03334E-2 9.88427E-2 1.9703E-1 2.50367E-1 2.5888E-1 3.37957E-1 1.83301E-1 2.6122E-1 1.57435E-1 1.70223E-1 1.2408E-1 4.24509E-1 4.25205E-1 3.82355E-1 -9999 -9999 -9999 -9999 -9999 -9999 -9999 -9999 -9999 -9999 -9999 -9999 -9999 -9999 -9999 -9999 -9999 -9999 -9999
-9999 -9999 -9999 -9999 -9999 -9999 -9999 -9999 -9999 -9999 -9999 -9999 -9999 -9999 -9999 -9999 -9999 -9999 -9999 -9999 -9999 -9999 -9999 -9999 -9999 -9999 -9999 -9999 -9999 -9999 -9999 -9999 -9999 -9999 -9999 -9999 -9999 -9999 -9999 -9999 -9999 -9999 -9999 -9999 -9999 -9999 -9999 -9999 -9999 -9999 -9999 -9999 -9999 -9999 -9999 -9999 -9999 -9999 -9999 -9999 -9999 -9999 -9999 -9999 -9999 -9999 -9999 -9999 -9999 -9999 -9999 -9999 -9999 -9999 -9999 -9999 -9999 -9999 -9999 -9999 -9999 -9999 -9999 -9999 -9999 -9999 -9999 -9999 -9999 -9999 -9999 -9999 -9999 -9999 -9999 -9999 -9999 -9999 -9999 -9999 -9999 -9999 -9999 -9999 -9999 -9999 -9999 -9999 -9999 -9999 -9999 -9999 -9999 -9999 -9999 -9999 -9999 -9999 -9999 -9999 -9999 -9999 -9999 -9999 -9999 -9999 -9999 -9999 -9999 -9999 -9999 -9999 -9999 -9999 -9999 -9999 3.59311E-1 3.55306E-1 3.54761E-1 3.59311E-1 3.66326E-1 4.00467E-1 4.46278E-1 4.22789E-1 4.44262E-1 4.49101E-1 4.72343E-1 5.00839E-1 5.31609E-1 5.61724E-1 6.08521E-1 6.33509E-1 6.54462E-1 6.76206E-1 6.56653E-1 6.34311E-1 6.0812E-1 5.78237E-1 5.70142E-1 5.19385E-1 6.09223E-1 6.4053E-1 6.7421E-1 6.72312E-1 7.14848E-1 6.81413E-1 6.58532E-1 6.57541E-1 4.07188E-1 4.15959E-1 4.12553E-1 3.91467E-1 3.6466E-1 3.43795E-1 3.32274E-1 3.5927E-1 2.52588E-1 2.59617E-1 3.49196E-1 7.09332E-1 7.01225E-1 6.29621E-1 5.22952E-1 4.63381E-1 5.03459E-1 4.7868E-1 4.33791E-1 6.79328E-1 6.74002E-1 5.85673E-1 5.47631E-1 5.4865E-1 6.1403E-1 6.86924E-1 6.89495E-1 6.80702E-1 5.66837E-1 4.84251E-1 2.74524E-1 2.33257E-1 2.04301E-1 1.4354E-1 1.33511E-1 1.57742E-1 1.77442E-1 1.38504E-1 1.12094E-1 1.41502E-1 2.52965E-1 5.47909E-1 6.74382E-1 5.14902E-1 3.62029E-1 3.01181E-1 2.97535E-1 2.01263E-1 1.30103E-1 1.43506E-1 1.65519E-1 1.53649E-1 1.05557E-1 7.85514E-2 1.00572E-1 1.18085E-1 1.12589E-1 1.18773E-1 1.18678E-1 1.25478E-1 1.79867E-1 1.48742E-1 7.4651E-2 4.20977E-2 6.0183E-2 7.89922E-2 9.81897E-2 1.33339E-1 1.60726E-1 1.84367E-1 2.26259E-1 1.22558E-1 1.04632E-1 9.48039E-2 4.40607E-1 4.36166E-1 -9999 -9999 -9999 -9999 -9999 -9999 -9999 -9999 -9999 -9999 -9999 -9999 -9999 -9999 -9999 -9999 -9999 -9999 -9999 -9999
-9999 -9999 -9999 -9999 -9999 -9999 -9999 -9999 -9999 -9999 -9999 -9999 -9999 -9999 -9999 -9999 -9999 -9999 -9999 -9999 -9999 -9999 -9999 -9999 -9999 -9999 -9999 -9999 -9999 -9999 -9999 -9999 -9999 -9999 -9999 -9999 -9999 -9999 -9999 -9999 -9999 -9999 -9999 -9999 -9999 -9999 -9999 -9999 -9999 -9999 -9999 -9999 -9999 -9999 -9999 -9999 -9999 -9999 -9999 -9999 -9999 -9999 -9999 -9999 -9999 -9999 -9999 -9999 -9999 -9999 -9999 -9999 -9999 -9999 -9999 -9999 -9999 -9999 -9999 -9999 -9999 -9999 -9999 -9999 -9999 -9999 -9999 -9999 -9999 -9999 -9999 -9999 -9999 -9999 -9999 -9999 -9999 -9999 -9999 -9999 -9999 -9999 -9999 -9999 -9999 -9999 -9999 -9999 -9999 -9999 -9999 -9999 -9999 -9999 -9999 -9999 -9999 -9999 -9999 -9999 -9999 -9999 -9999 -9999 -9999 -9999 -9999 -9999 -9999 -9999 -9999 -9999 -9999 -9999 3.66643E-1 3.63152E-1 3.58399E-1 3.56033E-1 3.49567E-1 3.48486E-1 3.49567E-1 3.5318E-1 3.56083E-1 3.57721E-1 3.57043E-1 4.04388E-1 4.33774E-1 4.63816E-1 4.93276E-1 5.21506E-1 5.25635E-1 5.44378E-1 5.45086E-1 5.24931E-1 5.2607E-1 5.44662E-1 5.15956E-1 5.10395E-1 4.82596E-1 5.52018E-1 6.01176E-1 6.06637E-1 6.12208E-1 6.64228E-1 6.83543E-1 6.95199E-1 6.47905E-1 6.53295E-1 4.11162E-1 4.05766E-1 4.33688E-1 4.1228E-1 3.87862E-1 3.5657E-1 3.71866E-1 2.94165E-1 2.51694E-1 2.68898E-1 3.82325E-1 7.09332E-1 6.89392E-1 5.49576E-1 5.7226E-1 4.94239E-1 4.36276E-1 4.2373E-1 6.99499E-1 6.89495E-1 6.21794E-1 4.32465E-1 3.36037E-1 3.77801E-1 4.34548E-1 4.17663E-1 4.69473E-1 6.1042E-1 6.7769E-1 6.37182E-1 5.17915E-1 4.80558E-1 3.62328E-1 2.31036E-1 1.443E-1 9.70478E-2 9.77102E-2 8.27881E-2 8.80703E-2 1.17398E-1 2.01514E-1 4.53908E-1 5.96822E-1 5.71766E-1 5.62949E-1 5.73963E-1 5.68983E-1 4.1545E-1 3.16534E-1 3.19778E-1 3.54326E-1 2.84114E-1 1.64709E-1 1.02451E-1 7.33683E-2 6.32007E-2 6.61016E-2 5.59424E-2 4.872E-2 5.84276E-2 8.21731E-2 6.70933E-2 4.86404E-2 4.88845E-2 6.08971E-2 5.96507E-2 6.47196E-2 8.93725E-2 1.37517E-1 2.07214E-1 2.87857E-1 4.18439E-1 4.59495E-1 4.92743E-1 4.63201E-1 4.47971E-1 -9999 -9999 -9999 -9999 -9999 -9999 -9999 -9999 -9999 -9999 -9999 -9999 3.96667E-1 3.22522E-1 3.1617E-1 -9999 -9999 -9999 -9999 -9999
-9999 -9999 -9999 -9999 -9999 -9999 -9999 -9999 -9999 -9999 -9999 -9999 -9999 -9999 -9999 -9999 -9999 -9999 -9999 -9999 -9999 -9999 -9999 -9999 -9999 -9999 -9999 -9999 -9999 -9999 -9999 -9999 -9999 -9999 -9999 -9999 -9999 -9999 -9999 -9999 -9999 -9999 -9999 -9999 -9999 -9999 -9999 -9999 -9999 -9999 -9999 -9999 -9999 -9999 -9999 -9999 -9999 -9999 -9999 -9999 -9999 -9999 -9999 -9999 -9999 -9999 -9999 -9999 -9999 -9999 -9999 -9999 -9999 -9999 -9999 -9999 -9999 -9999 -9999 -9999 -9999 -9999 -9999 -9999 -9999 -9999 -9999 -9999 -9999 -9999 -9999 -9999 -9999 -9999 -9999 -9999 -9999 -9999 -9999 -9999 -9999 -9999 -9999 -9999 -9999 -9999 -9999 -9999 -9999 -9999 -9999 -9999 -9999 -9999 -9999 -9999 -9999 -9999 -9999 -9999 -9999 -9999 -9999 -9999 -9999 -9999 -9999 -9999 -9999 -9999 -9999 -9999 -9999 3.66827E-1 3.66275E-1 3.64069E-1 3.60406E-1 3.53724E-1 3.51552E-1 3.49387E-1 3.48126E-1 3.47227E-1 3.46689E-1 3.42978E-1 3.45304E-1 3.47997E-1 3.507E-1 3.55226E-1 4.03625E-1 4.28579E-1 4.77788E-1 4.59142E-1 4.62263E-1 5.11536E-1 5.37575E-1 5.1125E-1 4.33084E-1 4.3096E-1 4.79176E-1 5.09404E-1 5.18245E-1 5.45094E-1 5.48207E-1 5.97743E-1 6.30079E-1 6.91782E-1 6.88521E-1 6.51703E-1 6.59625E-1 4.17549E-1 4.15685E-1 4.06341E-1 3.94547E-1 3.62199E-1 3.35399E-1 2.5689E-1 2.61336E-1 3.26229E-1 4.0242E-1 4.50612E-1 5.23868E-1 6.05587E-1 5.50444E-1 4.72842E-1 4.85101E-1 6.19889E-1 6.6748E-1 6.29447E-1 4.74304E-1 3.28044E-1 2.45265E-1 2.46567E-1 2.37451E-1 2.36816E-1 3.13248E-1 4.52003E-1 5.93148E-1 6.54292E-1 6.58533E-1 5.49441E-1 3.35603E-1 1.72411E-1 1.04706E-1 7.18712E-2 7.50156E-2 1.27093E-1 2.2522E-1 2.92424E-1 3.24049E-1 4.06437E-1 3.75581E-1 2.98983E-1 3.63884E-1 5.00994E-1 5.79531E-1 5.00309E-1 4.25115E-1 4.18421E-1 3.85015E-1 4.05097E-1 3.46269E-1 2.11346E-1 1.40298E-1 1.05644E-1 8.38813E-2 5.71526E-2 3.52497E-2 3.18605E-2 3.28513E-2 3.34231E-2 4.7731E-2 1.13419E-1 1.69746E-1 1.3741E-1 1.06268E-1 1.2367E-1 1.87029E-1 2.93447E-1 4.11974E-1 4.38785E-1 4.65383E-1 4.6582E-1 4.44503E-1 -9999 -9999 -9999 -9999 -9999 -9999 -9999 -9999 -9999 -9999 -9999 -9999 4.41483E-1 3.75874E-1 3.14535E-1 2.38984E-1 2.68346E-1 -9999 -9999 -9999 -9999
-9999 -9999 -9999 -9999 -9999 -9999 -9999 -9999 -9999 -9999 -9999 -9999 -9999 -9999 -9999 -9999 -9999 -9999 -9999 -9999 -9999 -9999 -9999 -9999 -9999 -9999 -9999 -9999 -9999 -9999 -9999 -9999 -9999 -9999 -9999 -9999 -9999 -9999 -9999 -9999 -9999 -9999 -9999 -9999 -9999 -9999 -9999 -9999 -9999 -9999 -9999 -9999 -9999 -9999 -9999 -9999 -9999 -9999 -9999 -9999 -9999 -9999 -9999 -9999 -9999 -9999 -9999 -9999 -9999 -9999 -9999 -9999 -9999 -9999 -9999 -9999 -9999 -9999 -9999 -9999 -9999 -9999 -9999 -9999 -9999 -9999 -9999 -9999 -9999 -9999 -9999 -9999 -9999 -9999 -9999 -9999 -9999 -9999 -9999 -9999 -9999 -9999 -9999 -9999 -9999 -9999 -9999 -9999 -9999 -9999 -9999 -9999 -9999 -9999 -9999 -9999 -9999 -9999 -9999 -9999 -9999 -9999 -9999 -9999 -9999 -9999 -9999 -9999 -9999 -9999 -9999 -9999 3.66459E-1 3.65723E-1 3.65907E-1 3.65355E-1 3.57721E-1 3.55538E-1 3.33305E-1 3.3137E-1 3.29441E-1 3.47587E-1 3.42442E-1 3.42442E-1 3.43692E-1 3.43514E-1 3.42085E-1 3.42799E-1 3.41778E-1 3.4643E-1 3.70536E-1 3.96448E-1 4.47768E-1 4.8045E-1 5.0227E-1 4.35749E-1 4.34767E-1 5.0384E-1 5.76297E-1 5.88513E-1 6.46945E-1 6.79578E-1 6.79585E-1 6.6218E-1 6.90423E-1 7.03914E-1 6.7942E-1 6.51305E-1 6.44501E-1 6.41475E-1 4.05771E-1 3.93828E-1 4.01813E-1 3.75007E-1 3.01154E-1 2.62771E-1 2.82635E-1 4.21042E-1 4.53299E-1 5.32933E-1 5.07167E-1 5.79933E-1 5.45435E-1 5.45435E-1 6.28079E-1 5.87221E-1 5.51243E-1 4.82068E-1 3.34347E-1 2.1245E-1 2.16045E-1 2.58152E-1 2.08808E-1 1.51956E-1 1.85502E-1 2.23567E-1 3.66203E-1 5.77963E-1 5.59199E-1 4.89299E-1 2.65322E-1 1.10309E-1 6.40846E-2 5.64497E-2 8.1429E-2 1.8559E-1 4.09876E-1 5.40511E-1 4.27262E-1 2.38669E-1 1.43624E-1 1.25081E-1 1.8039E-1 3.69021E-1 3.71812E-1 2.14248E-1 1.53293E-1 1.47139E-1 1.53868E-1 2.15323E-1 3.53563E-1 3.76448E-1 3.06471E-1 2.41595E-1 1.85912E-1 1.04874E-1 4.5609E-2 3.02378E-2 2.83965E-2 3.9038E-2 1.00335E-1 3.1587E-1 2.25245E-1 2.76449E-1 2.26694E-1 2.49676E-1 3.3068E-1 4.34915E-1 4.3296E-1 4.6507E-1 4.71936E-1 4.49273E-1 4.24245E-1 -9999 -9999 -9999 -9999 -9999 -9999 -9999 -9999 -9999 -9999 -9999 -9999 4.59288E-1 4.03827E-1 3.43573E-1 2.72385E-1 3.00823E-1 -9999 -9999 -9999 -9999
-9999 -9999 -9999 -9999 -9999 -9999 -9999 -9999 -9999 -9999 -9999 -9999 -9999 -9999 -9999 -9999 -9999 -9999 -9999 -9999 -9999 -9999 -9999 -9999 -9999 -9999 -9999 -9999 -9999 -9999 -9999 -9999 -9999 -9999 -9999 -9999 -9999 -9999 -9999 -9999 -9999 -9999 -9999 -9999 -9999 -9999 -9999 -9999 -9999 -9999 -9999 -9999 -9999 -9999 -9999 -9999 -9999 -9999 -9999 -9999 -9999 -9999 -9999 -9999 -9999 -9999 -9999 -9999 -9999 -9999 -9999 -9999 -9999 -9999 -9999 -9999 -9999 -9999 -9999 -9999 -9999 -9999 -9999 -9999 -9999 -9999 -9999 -9999 -9999 -9999 -9999 -9999 -9999 -9999 -9999 -9999 -9999 -9999 -9999 -9999 -9999 -9999 -9999 -9999 -9999 -9999 -9999 -9999 -9999 -9999 -9999 -9999 -9999 -9999 -9999 -9999 -9999 -9999 -9999 -9999 -9999 -9999 -9999 -9999 -9999 -9999 -9999 -9999 -9999 -9999 -9999 -9999 3.65355E-1 3.64253E-1 3.59909E-1 3.39499E-1 3.37546E-1 3.35952E-1 3.34186E-1 3.32953E-1 3.27042E-1 3.24952E-1 3.23389E-1 3.42263E-1 3.43335E-1 3.43692E-1 3.3893E-1 3.3822E-1 3.60974E-1 3.46071E-1 3.48947E-1 3.48407E-1 3.69797E-1 3.90258E-1 3.94605E-1 4.45668E-1 5.42684E-1 5.49193E-1 5.33749E-1 5.90033E-1 6.49555E-1 7.0773E-1 7.27542E-1 7.44421E-1 7.21878E-1 6.82089E-1 6.69403E-1 6.42282E-1 6.32665E-1 6.3185E-1 4.32578E-1 3.87563E-1 3.97033E-1 3.53235E-1 2.9364E-1 2.69347E-1 3.57762E-1 5.66837E-1 5.87998E-1 5.50209E-1 4.43957E-1 4.62459E-1 4.89339E-1 5.02609E-1 6.54292E-1 5.91359E-1 5.58667E-1 6.45513E-1 5.01376E-1 4.40382E-1 5.30024E-1 3.91708E-1 2.48001E-1 1.32621E-1 1.17994E-1 1.50372E-1 2.99577E-1 4.81252E-1 4.39344E-1 3.31922E-1 1.91808E-1 7.99883E-2 5.12631E-2 5.27088E-2 7.36622E-2 1.64739E-1 4.23215E-1 5.29189E-1 3.20264E-1 1.48312E-1 8.49436E-2 7.14584E-2 1.07392E-1 2.61595E-1 3.4095E-1 1.62133E-1 7.89276E-2 5.28347E-2 5.20058E-2 8.76451E-2 1.88987E-1 2.08293E-1 2.00418E-1 1.2344E-1 1.15721E-1 1.26625E-1 8.59499E-2 5.31628E-2 5.39321E-2 8.84821E-2 2.40893E-1 2.17635E-1 1.76722E-1 1.55594E-1 1.19017E-1 1.19624E-1 8.61862E-2 4.53741E-1 4.7731E-1 4.74684E-1 4.54611E-1 4.31116E-1 4.11018E-1 -9999 -9999 -9999 -9999 -9999 -9999 -9999 -9999 -9999 -9999 -9999 -9999 -9999 -9999 -9999 -9999 -9999 -9999 -9999 -9999 -9999
-9999 -9999 -9999 -9999 -9999 -9999 -9999 -9999 -9999 -9999 -9999 -9999 -9999 -9999 -9999 -9999 -9999 -9999 -9999 -9999 -9999 -9999 -9999 -9999 -9999 -9999 -9999 -9999 -9999 -9999 -9999 -9999 -9999 -9999 -9999 -9999 -9999 -9999 -9999 -9999 -9999 -9999 -9999 -9999 -9999 -9999 -9999 -9999 -9999 -9999 -9999 -9999 -9999 -9999 -9999 -9999 -9999 -9999 -9999 -9999 -9999 -9999 -9999 -9999 -9999 -9999 -9999 -9999 -9999 -9999 -9999 -9999 -9999 -9999 -9999 -9999 -9999 -9999 -9999 -9999 -9999 -9999 -9999 -9999 -9999 -9999 -9999 -9999 -9999 -9999 -9999 -9999 -9999 -9999 -9999 -9999 -9999 -9999 -9999 -9999 -9999 -9999 -9999 -9999 -9999 -9999 -9999 -9999 -9999 -9999 -9999 -9999 -9999 -9999 -9999 -9999 -9999 -9999 -9999 -9999 -9999 -9999 -9999 -9999 -9999 -9999 -9999 -9999 -9999 -9999 -9999 3.45698E-1 3.4516E-1 3.4021E-1 3.39499E-1 3.38433E-1 3.37014E-1 3.35776E-1 3.35776E-1 3.51603E-1 3.50519E-1 3.47098E-1 3.24083E-1 3.22696E-1 3.22869E-1 3.38753E-1 3.39108E-1 3.40175E-1 3.45174E-1 4.16972E-1 4.48552E-1 4.04304E-1 3.78014E-1 3.68556E-1 3.63406E-1 3.87997E-1 4.38043E-1 4.21659E-1 4.6565E-1 5.21808E-1 6.04873E-1 6.63344E-1 6.54864E-1 6.86137E-1 7.27542E-1 7.16563E-1 6.89379E-1 6.74728E-1 6.48618E-1 6.51612E-1 6.16001E-1 3.88133E-1 4.14102E-1 3.30057E-1 3.14352E-1 4.82081E-1 5.78272E-1 5.82303E-1 4.58798E-1 4.84918E-1 4.74234E-1 4.28655E-1 4.37063E-1 5.13577E-1 5.64713E-1 6.11954E-1 6.6194E-1 7.10068E-1 6.38465E-1 6.93186E-1 6.80775E-1 6.6568E-1 3.14217E-1 1.82507E-1 1.42826E-1 1.51496E-1 2.30095E-1 3.67499E-1 3.89293E-1 2.17566E-1 1.05366E-1 5.63649E-2 4.59265E-2 5.43604E-2 9.88569E-2 2.434E-1 4.44914E-1 3.76954E-1 2.83708E-1 1.83465E-1 9.23103E-2 6.33551E-2 7.97301E-2 1.91814E-1 3.63653E-1 3.31241E-1 1.38458E-1 5.3635E-2 3.72734E-2 5.59014E-2 8.03224E-2 6.54324E-2 7.25966E-2 5.05602E-2 4.66925E-2 7.85522E-2 2.00596E-1 2.18265E-1 2.48795E-1 2.85206E-1 2.99358E-1 1.92841E-1 1.38378E-1 1.18466E-1 1.05286E-1 4.79842E-1 4.62575E-1 4.76872E-1 4.75122E-1 4.58964E-1 4.35978E-1 4.09864E-1 3.99179E-1 -9999 -9999 -9999 -9999 -9999 -9999 -9999 -9999 -9999 -9999 -9999 -9999 -9999 -9999 -9999 -9999 -9999 -9999 -9999 -9999 -9999
-9999 -9999 -9999 -9999 -9999 -9999 -9999 -9999 -9999 -9999 -9999 -9999 -9999 -9999 -9999 -9999 -9999 -9999 -9999 -9999 -9999 -9999 -9999 -9999 -9999 -9999 -9999 -9999 -9999 -9999 -9999 -9999 -9999 -9999 -9999 -9999 -9999 -9999 -9999 -9999 -9999 -9999 -9999 -9999 -9999 -9999 -9999 -9999 -9999 -9999 -9999 -9999 -9999 -9999 -9999 -9999 -9999 -9999 -9999 -9999 -9999 -9999 -9999 -9999 -9999 -9999 -9999 -9999 -9999 -9999 -9999 -9999 -9999 -9999 -9999 -9999 -9999 -9999 -9999 -9999 -9999 -9999 -9999 -9999 -9999 -9999 -9999 -9999 -9999 -9999 -9999 -9999 -9999 -9999 -9999 -9999 -9999 -9999 -9999 -9999 -9999 -9999 -9999 -9999 -9999 -9999 -9999 -9999 -9999 -9999 -9999 -9999 -9999 -9999 -9999 -9999 -9999 -9999 -9999 -9999 -9999 -9999 -9999 -9999 -9999 -9999 -9999 -9999 -9999 -9999 -9999 3.43549E-1 3.39499E-1 3.39676E-1 3.39854E-1 3.3861E-1 3.37369E-1 3.36483E-1 3.52869E-1 3.54318E-1 3.53412E-1 3.5088E-1 3.48357E-1 3.41243E-1 3.3893E-1 3.38398E-1 3.38753E-1 3.39463E-1 3.4267E-1 3.51472E-1 4.04113E-1 4.85304E-1 5.14396E-1 4.39824E-1 4.27081E-1 3.9916E-1 3.7064E-1 3.88426E-1 3.87673E-1 3.91821E-1 4.46114E-1 5.4425E-1 5.53861E-1 6.10453E-1 6.66911E-1 6.82073E-1 6.85652E-1 6.85898E-1 6.87759E-1 6.75498E-1 6.40585E-1 5.41746E-1 5.1166E-1 3.75007E-1 4.62202E-1 4.82232E-1 4.64047E-1 4.5894E-1 4.01428E-1 3.91457E-1 3.85085E-1 4.26699E-1 6.0911E-1 6.76753E-1 6.7199E-1 4.55938E-1 5.91437E-1 7.27368E-1 7.09768E-1 5.89088E-1 6.69449E-1 7.10329E-1 5.16981E-1 3.89157E-1 2.86118E-1 1.77207E-1 1.71021E-1 2.57905E-1 2.2407E-1 1.26334E-1 6.81334E-2 5.72015E-2 6.58228E-2 8.64242E-2 1.68309E-1 3.99298E-1 4.13097E-1 2.04309E-1 1.20904E-1 1.1665E-1 9.51546E-2 5.56757E-2 5.2368E-2 9.31056E-2 2.55974E-1 3.2286E-1 2.35429E-1 8.20705E-2 3.74501E-2 3.7871E-2 5.52153E-2 5.66348E-2 5.46305E-2 4.69472E-2 4.5165E-2 7.39898E-2 2.40149E-1 3.53258E-1 2.71126E-1 1.65863E-1 1.89855E-1 1.21416E-1 3.20957E-1 4.08932E-1 4.30714E-1 4.53864E-1 4.59959E-1 4.53864E-1 4.50699E-1 4.39432E-1 4.20086E-1 3.97195E-1 -9999 -9999 -9999 -9999 -9999 -9999 -9999 -9999 -9999 -9999 -9999 -9999 -9999 -9999 -9999 -9999 -9999 -9999 -9999 -9999 -9999 -9999
-9999 -9999 -9999 -9999 -9999 -9999 -9999 -9999 -9999 -9999 -9999 -9999 -9999 -9999 -9999 -9999 -9999 -9999 -9999 -9999 -9999 -9999 -9999 -9999 -9999 -9999 -9999 -9999 -9999 -9999 -9999 -9999 -9999 -9999 -9999 -9999 -9999 -9999 -9999 -9999 -9999 -9999 -9999 -9999 -9999 -9999 -9999 -9999 -9999 -9999 -9999 -9999 -9999 -9999 -9999 -9999 -9999 -9999 -9999 -9999 -9999 -9999 -9999 -9999 -9999 -9999 -9999 -9999 -9999 -9999 -9999 -9999 -9999 -9999 -9999 -9999 -9999 -9999 -9999 -9999 -9999 -9999 -9999 -9999 -9999 -9999 -9999 -9999 -9999 -9999 -9999 -9999 -9999 -9999 -9999 -9999 -9999 -9999 -9999 -9999 -9999 -9999 -9999 -9999 -9999 -9999 -9999 -9999 -9999 -9999 -9999 -9999 -9999 -9999 -9999 -9999 -9999 -9999 -9999 -9999 -9999 -9999 -9999 -9999 -9999 -9999 -9999 -9999 -9999 -9999 -9999 -9999 -9999 3.37546E-1 3.38788E-1 3.39143E-1 3.35648E-1 3.56316E-1 3.57772E-1 3.58136E-1 3.58501E-1 3.60874E-1 3.58187E-1 3.55458E-1 3.50569E-1 3.45533E-1 3.41421E-1 3.39463E-1 3.3473E-1 3.56648E-1 3.6745E-1 4.11529E-1 5.39852E-1 5.22804E-1 4.98001E-1 5.12836E-1 5.09127E-1 4.83174E-1 4.95428E-1 4.38488E-1 4.12078E-1 4.14192E-1 4.154E-1 4.68661E-1 5.49775E-1 6.48798E-1 5.70726E-1 5.96385E-1 6.32213E-1 6.87759E-1 6.56137E-1 6.0123E-1 4.51659E-1 4.62624E-1 4.97516E-1 4.7587E-1 5.40038E-1 5.78272E-1 4.63905E-1 4.81092E-1 4.52851E-1 4.496E-1 4.73259E-1 4.90338E-1 5.0459E-1 5.0245E-1 4.74527E-1 4.49723E-1 4.95893E-1 7.09639E-1 6.91469E-1 7.17846E-1 5.55627E-1 4.89049E-1 3.41436E-1 1.99697E-1 1.43613E-1 1.32223E-1 1.04078E-1 7.38131E-2 6.81287E-2 9.68396E-2 1.78708E-1 2.70431E-1 4.43937E-1 5.79118E-1 4.17307E-1 1.64598E-1 6.69864E-2 5.79797E-2 5.24177E-2 3.84235E-2 3.68964E-2 5.6888E-2 1.11398E-1 1.15863E-1 1.22943E-1 7.49817E-2 3.8965E-2 4.45938E-2 1.16767E-1 1.72791E-1 2.84024E-1 1.98171E-1 1.6872E-1 1.99074E-1 2.87099E-1 1.98562E-1 1.69633E-1 1.14408E-1 1.35473E-1 3.03004E-1 3.04848E-1 3.18669E-1 3.84786E-1 4.19779E-1 4.38258E-1 4.29209E-1 4.24366E-1 4.20086E-1 4.06896E-1 3.89659E-1 -9999 -9999 -9999 -9999 -9999 -9999 -9999 -9999 -9999 -9999 -9999 -9999 -9999 -9999 -9999 -9999 -9999 -9999 -9999 -9999 -9999 -9999
-9999 -9999 -9999 -9999 -9999 -9999 -9999 -9999 -9999 -9999 -9999 -9999 -9999 -9999 -9999 -9999 -9999 -9999 -9999 -9999 -9999 -9999 -9999 -9999 -9999 -9999 -9999 -9999 -9999 -9999 -9999 -9999 -9999 -9999 -9999 -9999 -9999 -9999 -9999 -9999 -9999 -9999 -9999 -9999 -9999 -9999 -9999 -9999 -9999 -9999 -9999 -9999 -9999 -9999 -9999 -9999 -9999 -9999 -9999 -9999 -9999 -9999 -9999 -9999 -9999 -9999 -9999 -9999 -9999 -9999 -9999 -9999 -9999 -9999 -9999 -9999 -9999 -9999 -9999 -9999 -9999 -9999 -9999 -9999 -9999 -9999 -9999 -9999 -9999 -9999 -9999 -9999 -9999 -9999 -9999 -9999 -9999 -9999 -9999 -9999 -9999 -9999 -9999 -9999 -9999 -9999 -9999 -9999 -9999 -9999 -9999 -9999 -9999 -9999 -9999 -9999 -9999 -9999 -9999 -9999 -9999 -9999 -9999 -9999 -9999 -9999 -9999 -9999 -9999 -9999 -9999 -9999 -9999 3.35422E-1 3.37901E-1 3.38838E-1 3.67114E-1 3.74883E-1 3.76929E-1 3.73213E-1 3.7414E-1 3.98211E-1 4.24574E-1 4.01498E-1 3.95069E-1 3.83569E-1 3.52376E-1 3.40758E-1 3.37029E-1 3.35436E-1 3.56284E-1 3.66161E-1 4.09469E-1 4.84885E-1 5.18681E-1 5.68479E-1 5.92937E-1 5.92662E-1 6.01594E-1 4.7719E-1 5.27109E-1 4.58415E-1 5.02475E-1 4.38738E-1 4.43478E-1 4.9401E-1 4.9986E-1 5.29786E-1 6.11139E-1 7.28354E-1 7.14419E-1 6.63974E-1 6.58648E-1 5.70445E-1 6.80217E-1 6.43113E-1 5.68134E-1 5.39434E-1 5.69425E-1 6.03689E-1 6.03608E-1 6.5818E-1 6.99271E-1 6.59516E-1 5.284E-1 7.16217E-1 7.27682E-1 5.01459E-1 4.25033E-1 7.0186E-1 6.96561E-1 7.06191E-1 5.55472E-1 5.32384E-1 3.62929E-1 2.18047E-1 1.26575E-1 7.93873E-2 5.65145E-2 5.7517E-2 8.38699E-2 1.70471E-1 3.53581E-1 5.55543E-1 6.30333E-1 5.73524E-1 3.80435E-1 1.39424E-1 6.21205E-2 5.07551E-2 4.7635E-2 3.76551E-2 3.4252E-2 4.13243E-2 4.60475E-2 4.39483E-2 4.32218E-2 3.91378E-2 3.50238E-2 5.39827E-2 1.63616E-1 3.64579E-1 3.47908E-1 4.55206E-1 3.84778E-1 3.50749E-1 3.43414E-1 2.51236E-1 2.2623E-1 1.7484E-1 8.80535E-2 3.93226E-1 3.66195E-1 3.51257E-1 3.5434E-1 3.97314E-1 4.15938E-1 4.09559E-1 4.0068E-1 4.00561E-1 3.92584E-1 3.80933E-1 -9999 -9999 -9999 -9999 -9999 -9999 -9999 -9999 -9999 -9999 -9999 -9999 -9999 -9999 -9999 -9999 -9999 -9999 -9999 -9999 -9999 -9999
-9999 -9999 -9999 -9999 -9999 -9999 -9999 -9999 -9999 -9999 -9999 -9999 -9999 -9999 -9999 -9999 -9999 -9999 -9999 -9999 -9999 -9999 -9999 -9999 -9999 -9999 -9999 -9999 -9999 -9999 -9999 -9999 -9999 -9999 -9999 -9999 -9999 -9999 -9999 -9999 -9999 -9999 -9999 -9999 -9999 -9999 -9999 -9999 -9999 -9999 -9999 -9999 -9999 -9999 -9999 -9999 -9999 -9999 -9999 -9999 -9999 -9999 -9999 -9999 -9999 -9999 -9999 -9999 -9999 -9999 -9999 -9999 -9999 -9999 -9999 -9999 -9999 -9999 -9999 -9999 -9999 -9999 -9999 -9999 -9999 -9999 -9999 -9999 -9999 -9999 -9999 -9999 -9999 -9999 -9999 -9999 -9999 -9999 -9999 -9999 -9999 -9999 -9999 -9999 -9999 -9999 -9999 -9999 -9999 -9999 -9999 -9999 -9999 -9999 -9999 -9999 -9999 -9999 -9999 -9999 -9999 -9999 -9999 -9999 -9999 -9999 -9999 -9999 -9999 -9999 -9999 -9999 3.33657E-1 3.35599E-1 3.39371E-1 3.71175E-1 4.04512E-1 4.37023E-1 4.61141E-1 4.06584E-1 4.26667E-1 4.60298E-1 4.91732E-1 4.67965E-1 4.37452E-1 4.22213E-1 3.89362E-1 3.76338E-1 3.69664E-1 3.65977E-1 3.59929E-1 3.53069E-1 3.81482E-1 4.42786E-1 5.00851E-1 4.86311E-1 5.14262E-1 5.42553E-1 5.13414E-1 4.83182E-1 4.99718E-1 4.99004E-1 5.2381E-1 5.42417E-1 4.67098E-1 4.40495E-1 4.61711E-1 4.90737E-1 5.69057E-1 6.12096E-1 6.9929E-1 7.08621E-1 7.09707E-1 7.34093E-1 5.97326E-1 6.02151E-1 5.8119E-1 6.10368E-1 5.41234E-1 4.57837E-1 5.66624E-1 5.03823E-1 4.34674E-1 5.47592E-1 5.415E-1 5.93331E-1 6.55564E-1 6.25968E-1 5.83421E-1 6.9146E-1 5.88159E-1 5.85881E-1 5.72696E-1 5.13941E-1 3.94493E-1 2.6329E-1 1.28131E-1 6.46414E-2 4.88777E-2 5.70617E-2 8.49528E-2 1.37446E-1 3.43575E-1 6.07862E-1 5.84007E-1 5.00452E-1 2.986E-1 1.6403E-1 1.10764E-1 1.09127E-1 1.02796E-1 7.64825E-2 6.05099E-2 5.72649E-2 4.47749E-2 3.37391E-2 3.1464E-2 3.75611E-2 4.06829E-2 4.54506E-2 7.73269E-2 1.37297E-1 3.63754E-1 2.14369E-1 1.83797E-1 1.73501E-1 1.32536E-1 1.15889E-1 1.24549E-1 3.46724E-1 4.03933E-1 4.19051E-1 4.08836E-1 3.68627E-1 3.65976E-1 3.93958E-1 3.99417E-1 3.94796E-1 3.86443E-1 3.82706E-1 3.78041E-1 3.70644E-1 -9999 -9999 -9999 -9999 -9999 -9999 -9999 -9999 -9999 -9999 -9999 -9999 -9999 -9999 -9999 -9999 -9999 -9999 -9999 -9999 -9999 -9999
-9999 -9999 -9999 -9999 -9999 -9999 -9999 -9999 -9999 -9999 -9999 -9999 -9999 -9999 -9999 -9999 -9999 -9999 -9999 -9999 -9999 -9999 -9999 -9999 -9999 -9999 -9999 -9999 -9999 -9999 -9999 -9999 -9999 -9999 -9999 -9999 -9999 -9999 -9999 -9999 -9999 -9999 -9999 -9999 -9999 -9999 -9999 -9999 -9999 -9999 -9999 -9999 -9999 -9999 -9999 -9999 -9999 -9999 -9999 -9999 -9999 -9999 -9999 -9999 -9999 -9999 -9999 -9999 -9999 -9999 -9999 -9999 -9999 -9999 -9999 -9999 -9999 -9999 -9999 -9999 -9999 -9999 -9999 -9999 -9999 -9999 -9999 -9999 -9999 -9999 -9999 -9999 -9999 -9999 -9999 -9999 -9999 -9999 -9999 -9999 -9999 -9999 -9999 -9999 -9999 -9999 -9999 -9999 -9999 -9999 -9999 -9999 -9999 -9999 -9999 -9999 -9999 -9999 -9999 -9999 -9999 -9999 -9999 -9999 -9999 -9999 -9999 -9999 -9999 -9999 -9999 -9999 3.27915E-1 3.33354E-1 3.7025E-1 4.05475E-1 4.14034E-1 4.44903E-1 4.87738E-1 4.55764E-1 4.06584E-1 5.02702E-1 5.15826E-1 5.17679E-1 4.86034E-1 4.57897E-1 4.49973E-1 4.20404E-1 4.16653E-1 4.34486E-1 3.95985E-1 3.59067E-1 3.54337E-1 4.04799E-1 4.59935E-1 4.48124E-1 4.81749E-1 5.16979E-1 5.50343E-1 5.738E-1 5.73102E-1 5.51472E-1 5.7366E-1 5.65544E-1 5.17407E-1 4.38842E-1 5.26377E-1 5.07995E-1 5.36753E-1 6.35823E-1 7.01425E-1 7.22473E-1 6.92913E-1 6.54894E-1 5.2E-1 6.20487E-1 5.97649E-1 5.13981E-1 5.93541E-1 5.13977E-1 4.14221E-1 4.43626E-1 4.07274E-1 3.92574E-1 4.65022E-1 4.16777E-1 6.17234E-1 5.66684E-1 7.16181E-1 5.72696E-1 4.33116E-1 3.68715E-1 3.40982E-1 3.23798E-1 2.91666E-1 2.03444E-1 1.09326E-1 7.59257E-2 6.81467E-2 8.82839E-2 1.34849E-1 1.98766E-1 3.39398E-1 5.5651E-1 6.37695E-1 5.7836E-1 4.22847E-1 4.47624E-1 4.15499E-1 4.40764E-1 3.89789E-1 3.00911E-1 2.21198E-1 2.21582E-1 1.42125E-1 6.54127E-2 5.66774E-2 7.07288E-2 9.36772E-2 6.96781E-2 6.7786E-2 8.32385E-2 9.99872E-2 1.49219E-1 2.21497E-1 2.60886E-1 2.8355E-1 3.47324E-1 3.89165E-1 4.11725E-1 4.19478E-1 4.17125E-1 4.1542E-1 3.85729E-1 3.86977E-1 3.86977E-1 3.88526E-1 3.8395E-1 3.78983E-1 3.7404E-1 3.686E-1 3.64933E-1 -9999 -9999 -9999 -9999 -9999 -9999 -9999 -9999 -9999 -9999 -9999 -9999 -9999 -9999 -9999 -9999 -9999 -9999 -9999 -9999 -9999 -9999
-9999 -9999 -9999 -9999 -9999 -9999 -9999 -9999 -9999 -9999 -9999 -9999 -9999 -9999 -9999 -9999 -9999 -9999 -9999 -9999 -9999 -9999 -9999 -9999 -9999 -9999 -9999 -9999 -9999 -9999 -9999 -9999 -9999 -9999 -9999 -9999 -9999 -9999 -9999 -9999 -9999 -9999 -9999 -9999 -9999 -9999 -9999 -9999 -9999 -9999 -9999 -9999 -9999 -9999 -9999 -9999 -9999 -9999 -9999 -9999 -9999 -9999 -9999 -9999 -9999 -9999 -9999 -9999 -9999 -9999 -9999 -9999 -9999 -9999 -9999 -9999 -9999 -9999 -9999 -9999 -9999 -9999 -9999 -9999 -9999 -9999 -9999 -9999 -9999 -9999 -9999 -9999 -9999 -9999 -9999 -9999 -9999 -9999 -9999 -9999 -9999 -9999 -9999 -9999 -9999 -9999 -9999 -9999 -9999 -9999 -9999 -9999 -9999 -9999 -9999 -9999 -9999 -9999 -9999 -9999 -9999 -9999 -9999 -9999 -9999 -9999 -9999 -9999 -9999 -9999 -9999 3.2914E-1 3.24257E-1 3.30717E-1 3.92364E-1 4.29314E-1 4.31842E-1 4.38155E-1 4.41812E-1 4.32962E-1 3.99442E-1 3.98621E-1 4.21795E-1 4.47996E-1 4.5068E-1 4.56622E-1 4.83468E-1 4.61299E-1 4.77634E-1 4.97438E-1 4.62705E-1 3.97693E-1 3.58702E-1 3.75886E-1 4.04417E-1 4.60581E-1 5.32629E-1 6.48132E-1 7.04063E-1 7.06099E-1 6.87759E-1 7.23799E-1 6.60533E-1 6.20734E-1 5.01724E-1 4.40389E-1 5.05569E-1 4.85602E-1 5.53597E-1 6.02305E-1 6.07761E-1 5.87438E-1 6.25995E-1 5.15427E-1 6.49578E-1 7.14585E-1 6.83328E-1 5.79767E-1 4.31064E-1 3.511E-1 2.94915E-1 3.94391E-1 4.43278E-1 3.96461E-1 3.7117E-1 4.95669E-1 7.11262E-1 5.59241E-1 5.88372E-1 4.00292E-1 2.70095E-1 1.79135E-1 1.3609E-1 1.27781E-1 1.20906E-1 9.92933E-2 8.39695E-2 9.39185E-2 1.20652E-1 1.56624E-1 2.05033E-1 2.20962E-1 2.8861E-1 4.82518E-1 6.06409E-1 6.11955E-1 5.66876E-1 5.31271E-1 5.4708E-1 5.21428E-1 5.66416E-1 5.41441E-1 4.59579E-1 4.16585E-1 3.3007E-1 2.52651E-1 2.31428E-1 2.48827E-1 3.0406E-1 2.47564E-1 2.12022E-1 1.04439E-1 1.00503E-1 1.3486E-1 2.05925E-1 2.13076E-1 1.9716E-1 2.24366E-1 2.73068E-1 3.62247E-1 4.04299E-1 4.16272E-1 3.99115E-1 3.91983E-1 3.82409E-1 3.77037E-1 3.8105E-1 3.78157E-1 3.76096E-1 3.7076E-1 3.60586E-1 3.60067E-1 -9999 -9999 -9999 -9999 -9999 -9999 -9999 -9999 -9999 -9999 -9999 -9999 -9999 -9999 -9999 -9999 -9999 -9999 -9999 -9999 -9999 -9999
-9999 -9999 -9999 -9999 -9999 -9999 -9999 -9999 -9999 -9999 -9999 -9999 -9999 -9999 -9999 -9999 -9999 -9999 -9999 -9999 -9999 -9999 -9999 -9999 -9999 -9999 -9999 -9999 -9999 -9999 -9999 -9999 -9999 -9999 -9999 -9999 -9999 -9999 -9999 -9999 -9999 -9999 -9999 -9999 -9999 -9999 -9999 -9999 -9999 -9999 -9999 -9999 -9999 -9999 -9999 -9999 -9999 -9999 -9999 -9999 -9999 -9999 -9999 -9999 -9999 -9999 -9999 -9999 -9999 -9999 -9999 -9999 -9999 -9999 -9999 -9999 -9999 -9999 -9999 -9999 -9999 -9999 -9999 -9999 -9999 -9999 -9999 -9999 -9999 -9999 -9999 -9999 -9999 -9999 -9999 -9999 -9999 -9999 -9999 -9999 -9999 -9999 -9999 -9999 -9999 -9999 -9999 -9999 -9999 -9999 -9999 -9999 -9999 -9999 -9999 -9999 -9999 -9999 -9999 -9999 -9999 -9999 -9999 -9999 -9999 -9999 -9999 -9999 -9999 3.37192E-1 3.29665E-1 3.24083E-1 3.20102E-1 3.25822E-1 3.62155E-1 3.94251E-1 4.22623E-1 4.50954E-1 4.5803E-1 4.57039E-1 4.46295E-1 3.88695E-1 3.83247E-1 3.80814E-1 3.84559E-1 4.40949E-1 5.01141E-1 5.05715E-1 4.89038E-1 5.34475E-1 5.04574E-1 4.63556E-1 3.96933E-1 3.73709E-1 3.72967E-1 4.34837E-1 5.58096E-1 7.36322E-1 7.42318E-1 7.28769E-1 7.0727E-1 7.00425E-1 7.36158E-1 6.26495E-1 4.79343E-1 4.83036E-1 5.4922E-1 5.30645E-1 5.97784E-1 5.96419E-1 6.24524E-1 6.34111E-1 4.96464E-1 5.81337E-1 7.25706E-1 6.41592E-1 5.85865E-1 5.17026E-1 3.75835E-1 2.52418E-1 2.19219E-1 2.76892E-1 3.12413E-1 3.59744E-1 4.74212E-1 6.58263E-1 5.58827E-1 7.09763E-1 6.38599E-1 2.93253E-1 2.0154E-1 1.40207E-1 8.89003E-2 6.86483E-2 6.32155E-2 6.18664E-2 7.81433E-2 1.16207E-1 1.6451E-1 1.66956E-1 1.46553E-1 1.27271E-1 1.79921E-1 3.30165E-1 5.63642E-1 5.52723E-1 3.41748E-1 3.37186E-1 4.50443E-1 4.57041E-1 5.00723E-1 6.51187E-1 5.92958E-1 5.41005E-1 4.94119E-1 4.22237E-1 3.89671E-1 4.01133E-1 4.21707E-1 3.61598E-1 3.26864E-1 1.80087E-1 1.58302E-1 1.88482E-1 2.98446E-1 3.51628E-1 3.1899E-1 2.50543E-1 2.42873E-1 3.33599E-1 3.76947E-1 3.92938E-1 4.00378E-1 3.87393E-1 3.70466E-1 3.66791E-1 3.71694E-1 3.78157E-1 3.75685E-1 3.69941E-1 3.618E-1 3.55344E-1 -9999 -9999 -9999 -9999 -9999 -9999 -9999 -9999 -9999 -9999 -9999 -9999 -9999 -9999 -9999 -9999 -9999 -9999 -9999 -9999 -9999 -9999
-9999 -9999 -9999 -9999 -9999 -9999 -9999 -9999 -9999 -9999 -9999 -9999 -9999 -9999 -9999 -9999 -9999 -9999 -9999 -9999 -9999 -9999 -9999 -9999 -9999 -9999 -9999 -9999 -9999 -9999 -9999 -9999 -9999 -9999 -9999 -9999 -9999 -9999 -9999 -9999 -9999 -9999 -9999 -9999 -9999 -9999 -9999 -9999 -9999 -9999 -9999 -9999 -9999 -9999 -9999 -9999 -9999 -9999 -9999 -9999 -9999 -9999 -9999 -9999 -9999 -9999 -9999 -9999 -9999 -9999 -9999 -9999 -9999 -9999 -9999 -9999 -9999 -9999 -9999 -9999 -9999 -9999 -9999 -9999 -9999 -9999 -9999 -9999 -9999 -9999 -9999 -9999 -9999 -9999 -9999 -9999 -9999 -9999 -9999 -9999 -9999 -9999 -9999 -9999 -9999 -9999 -9999 -9999 -9999 -9999 -9999 -9999 -9999 -9999 -9999 -9999 -9999 -9999 -9999 -9999 -9999 -9999 -9999 -9999 -9999 -9999 -9999 -9999 -9999 3.28965E-1 3.24605E-1 3.18896E-1 3.16319E-1 3.41372E-1 3.67583E-1 3.77031E-1 3.84132E-1 3.93978E-1 4.24435E-1 4.47573E-1 4.2277E-1 4.15821E-1 4.08894E-1 3.9916E-1 3.7281E-1 3.96743E-1 4.56467E-1 4.94014E-1 5.06714E-1 5.59358E-1 5.60483E-1 5.28505E-1 4.78765E-1 3.85845E-1 3.70375E-1 4.02372E-1 5.6316E-1 6.71731E-1 6.50861E-1 7.15147E-1 7.20024E-1 6.87411E-1 7.20024E-1 5.75343E-1 4.74359E-1 5.05855E-1 4.86172E-1 5.74662E-1 6.42433E-1 6.11166E-1 5.04598E-1 6.7223E-1 7.33541E-1 6.71081E-1 6.54419E-1 5.61157E-1 5.51741E-1 5.00723E-1 4.30556E-1 2.58678E-1 1.61586E-1 1.95849E-1 2.57613E-1 3.47512E-1 4.36788E-1 6.65183E-1 6.25987E-1 7.07483E-1 6.13026E-1 4.07105E-1 3.15133E-1 2.23771E-1 1.33979E-1 9.94781E-2 8.16636E-2 6.5475E-2 7.98092E-2 1.11967E-1 1.30612E-1 1.05452E-1 9.39561E-2 1.07483E-1 1.69555E-1 3.70038E-1 5.43599E-1 3.7873E-1 1.84158E-1 1.4765E-1 2.1534E-1 2.35413E-1 3.33607E-1 4.42638E-1 6.15974E-1 5.5519E-1 4.50976E-1 4.14022E-1 4.42192E-1 4.648E-1 4.6723E-1 4.12816E-1 2.98921E-1 2.11181E-1 2.06326E-1 2.4753E-1 3.54628E-1 4.89425E-1 5.00834E-1 3.97342E-1 3.9023E-1 3.61017E-1 3.87095E-1 4.00918E-1 3.92102E-1 3.8158E-1 3.68422E-1 3.65976E-1 3.72925E-1 3.77037E-1 3.78157E-1 3.71989E-1 3.63828E-1 3.54942E-1 -9999 -9999 -9999 -9999 -9999 -9999 -9999 -9999 -9999 -9999 -9999 -9999 -9999 -9999 -9999 -9999 -9999 -9999 -9999 -9999 -9999 -9999
-9999 -9999 -9999 -9999 -9999 -9999 -9999 -9999 -9999 -9999 -9999 -9999 -9999 -9999 -9999 -9999 -9999 -9999 -9999 -9999 -9999 -9999 -9999 -9999 -9999 -9999 -9999 -9999 -9999 -9999 -9999 -9999 -9999 -9999 -9999 -9999 -9999 -9999 -9999 -9999 -9999 -9999 -9999 -9999 -9999 -9999 -9999 -9999 -9999 -9999 -9999 -9999 -9999 -9999 -9999 -9999 -9999 -9999 -9999 -9999 -9999 -9999 -9999 -9999 -9999 -9999 -9999 -9999 -9999 -9999 -9999 -9999 -9999 -9999 -9999 -9999 -9999 -9999 -9999 -9999 -9999 -9999 -9999 -9999 -9999 -9999 -9999 -9999 -9999 -9999 -9999 -9999 -9999 -9999 -9999 -9999 -9999 -9999 -9999 -9999 -9999 -9999 -9999 -9999 -9999 -9999 -9999 -9999 -9999 -9999 -9999 -9999 -9999 -9999 -9999 -9999 -9999 -9999 -9999 -9999 -9999 -9999 -9999 -9999 -9999 -9999 -9999 -9999 -9999 3.27566E-1 3.05918E-1 3.00392E-1 3.11076E-1 3.14484E-1 3.22051E-1 3.46968E-1 3.49668E-1 3.74985E-1 3.80067E-1 3.87378E-1 4.07936E-1 3.88695E-1 4.11805E-1 4.08128E-1 4.15924E-1 3.90688E-1 3.97503E-1 4.55192E-1 5.13977E-1 5.27367E-1 5.33063E-1 5.76311E-1 5.37599E-1 4.4376E-1 3.74637E-1 3.71115E-1 4.30168E-1 5.54302E-1 6.10751E-1 6.43192E-1 6.24489E-1 7.01805E-1 6.53975E-1 5.35478E-1 4.90451E-1 5.47814E-1 5.51629E-1 6.64427E-1 6.36623E-1 7.16953E-1 7.0441E-1 6.60106E-1 6.29383E-1 6.33885E-1 6.40469E-1 6.55388E-1 6.2951E-1 5.17145E-1 3.57328E-1 2.05102E-1 1.48598E-1 2.44661E-1 3.62713E-1 4.45822E-1 3.93708E-1 7.01682E-1 6.64029E-1 6.76041E-1 6.80477E-1 6.59502E-1 6.56396E-1 5.34014E-1 3.24731E-1 2.3512E-1 1.57888E-1 8.35601E-2 7.90479E-2 9.08759E-2 9.11578E-2 8.58123E-2 1.0448E-1 1.66884E-1 3.26992E-1 4.73778E-1 3.89748E-1 2.12871E-1 1.01439E-1 7.68447E-2 9.29068E-2 1.13647E-1 1.45164E-1 2.27705E-1 3.55542E-1 3.1598E-1 1.68403E-1 1.18211E-1 1.57899E-1 3.52175E-1 3.70403E-1 3.61651E-1 1.71267E-1 1.21723E-1 1.1782E-1 1.38853E-1 2.56434E-1 3.8411E-1 4.49892E-1 4.55755E-1 4.24729E-1 4.12347E-1 4.07679E-1 4.01339E-1 3.9252E-1 3.87393E-1 3.81166E-1 3.81166E-1 3.86561E-1 3.86977E-1 3.86443E-1 3.77745E-1 3.67899E-1 3.56551E-1 -9999 -9999 -9999 -9999 -9999 -9999 -9999 -9999 -9999 -9999 -9999 -9999 -9999 -9999 -9999 -9999 -9999 -9999 -9999 -9999 -9999 -9999
-9999 -9999 -9999 -9999 -9999 -9999 -9999 -9999 -9999 -9999 -9999 -9999 -9999 -9999 -9999 -9999 -9999 -9999 -9999 -9999 -9999 -9999 -9999 -9999 -9999 -9999 -9999 -9999 -9999 -9999 -9999 -9999 -9999 -9999 -9999 -9999 -9999 -9999 -9999 -9999 -9999 -9999 -9999 -9999 -9999 -9999 -9999 -9999 -9999 -9999 -9999 -9999 -9999 -9999 -9999 -9999 -9999 -9999 -9999 -9999 -9999 -9999 -9999 -9999 -9999 -9999 -9999 -9999 -9999 -9999 -9999 -9999 -9999 -9999 -9999 -9999 -9999 -9999 -9999 -9999 -9999 -9999 -9999 -9999 -9999 -9999 -9999 -9999 -9999 -9999 -9999 -9999 -9999 -9999 -9999 -9999 -9999 -9999 -9999 -9999 -9999 -9999 -9999 -9999 -9999 -9999 -9999 -9999 -9999 -9999 -9999 -9999 -9999 -9999 -9999 -9999 -9999 -9999 -9999 -9999 -9999 -9999 -9999 -9999 -9999 -9999 -9999 -9999 3.30892E-1 3.1817E-1 3.4222E-1 3.32171E-1 3.19806E-1 3.14654E-1 3.36979E-1 3.40531E-1 3.41243E-1 3.37738E-1 3.41293E-1 3.4415E-1 3.45583E-1 3.71698E-1 4.21326E-1 4.07396E-1 4.28753E-1 4.25972E-1 4.23067E-1 4.47841E-1 4.51522E-1 4.8418E-1 5.19829E-1 5.30931E-1 5.2581E-1 4.80902E-1 4.29779E-1 3.85957E-1 3.86897E-1 4.19375E-1 4.74526E-1 5.1042E-1 6.21551E-1 7.1934E-1 5.90885E-1 4.92457E-1 5.25105E-1 5.93806E-1 6.0245E-1 6.77656E-1 7.19264E-1 6.8169E-1 6.59856E-1 6.56774E-1 6.44194E-1 6.41757E-1 6.46318E-1 6.16788E-1 5.81484E-1 5.19049E-1 2.80657E-1 1.57156E-1 1.44985E-1 2.37348E-1 3.03544E-1 3.72365E-1 4.3722E-1 6.82089E-1 7.08468E-1 6.2781E-1 6.46676E-1 6.56396E-1 6.51083E-1 6.07144E-1 5.6331E-1 4.3897E-1 1.7555E-1 9.01538E-2 7.06177E-2 7.30414E-2 8.13991E-2 9.79226E-2 1.48048E-1 2.98776E-1 4.39807E-1 4.17411E-1 2.58349E-1 1.27995E-1 6.20859E-2 4.80177E-2 5.94774E-2 7.86373E-2 7.90469E-2 1.13294E-1 2.31346E-1 2.1018E-1 1.00159E-1 5.59801E-2 7.23734E-2 1.14307E-1 2.75134E-1 3.26004E-1 1.56143E-1 7.75031E-2 7.8068E-2 9.30491E-2 1.34801E-1 2.11575E-1 3.05624E-1 3.67225E-1 4.2764E-1 4.18312E-1 4.03027E-1 3.96291E-1 3.96291E-1 3.96291E-1 3.97433E-1 3.95753E-1 3.99115E-1 3.99956E-1 3.93657E-1 3.67291E-1 3.7363E-1 3.38849E-1 3.52536E-1 -9999 -9999 -9999 -9999 -9999 -9999 -9999 -9999 -9999 -9999 -9999 -9999 -9999 -9999 -9999 -9999 -9999 -9999 -9999 -9999 -9999
-9999 -9999 -9999 -9999 -9999 -9999 -9999 -9999 -9999 -9999 -9999 -9999 -9999 -9999 -9999 -9999 -9999 -9999 -9999 -9999 -9999 -9999 -9999 -9999 -9999 -9999 -9999 -9999 -9999 -9999 -9999 -9999 -9999 -9999 -9999 -9999 -9999 -9999 -9999 -9999 -9999 -9999 -9999 -9999 -9999 -9999 -9999 -9999 -9999 -9999 -9999 -9999 -9999 -9999 -9999 -9999 -9999 -9999 -9999 -9999 -9999 -9999 -9999 -9999 -9999 -9999 -9999 -9999 -9999 -9999 -9999 -9999 -9999 -9999 -9999 -9999 -9999 -9999 -9999 -9999 -9999 -9999 -9999 -9999 -9999 -9999 -9999 -9999 -9999 -9999 -9999 -9999 -9999 -9999 -9999 -9999 -9999 -9999 -9999 -9999 -9999 -9999 -9999 -9999 -9999 -9999 -9999 -9999 -9999 -9999 -9999 -9999 -9999 -9999 -9999 -9999 -9999 -9999 -9999 -9999 -9999 -9999 -9999 -9999 -9999 -9999 3.27392E-1 3.27741E-1 3.36887E-1 3.75255E-1 4.24016E-1 3.99579E-1 3.6056E-1 3.24653E-1 3.19978E-1 3.16072E-1 3.15729E-1 3.13848E-1 3.15044E-1 3.36144E-1 3.37383E-1 3.59067E-1 3.96933E-1 4.56183E-1 4.41802E-1 4.61428E-1 4.75908E-1 4.44464E-1 4.44605E-1 4.71221E-1 4.82612E-1 5.43128E-1 5.95423E-1 5.57823E-1 4.6668E-1 3.96909E-1 3.85394E-1 3.85957E-1 4.12058E-1 4.66429E-1 5.55571E-1 5.89243E-1 5.39173E-1 5.01297E-1 5.65289E-1 5.97655E-1 6.75783E-1 7.0702E-1 6.78671E-1 6.53445E-1 6.7873E-1 6.79361E-1 6.69703E-1 6.60812E-1 6.46103E-1 5.96331E-1 5.71004E-1 5.69413E-1 3.63855E-1 1.97957E-1 1.44676E-1 1.48929E-1 1.81265E-1 2.27697E-1 3.23143E-1 5.65509E-1 6.81285E-1 6.83572E-1 5.85493E-1 3.83011E-1 3.63509E-1 2.95233E-1 2.75937E-1 2.79304E-1 1.43121E-1 7.94923E-2 6.53258E-2 7.04506E-2 8.26691E-2 1.04518E-1 1.52311E-1 2.29817E-1 3.47459E-1 4.30738E-1 2.99215E-1 1.56228E-1 6.41758E-2 4.42426E-2 5.2435E-2 6.28515E-2 6.65803E-2 9.41325E-2 1.47802E-1 1.18028E-1 6.8382E-2 4.57923E-2 5.08155E-2 8.81686E-2 2.51584E-1 3.31035E-1 2.07333E-1 1.37394E-1 1.1369E-1 1.2529E-1 1.50213E-1 1.88302E-1 2.72505E-1 3.35849E-1 3.8451E-1 3.88879E-1 3.9252E-1 3.9252E-1 3.97131E-1 3.99654E-1 3.96711E-1 3.96593E-1 3.97853E-1 3.79723E-1 3.75599E-1 3.89777E-1 3.76508E-1 3.62206E-1 3.51735E-1 -9999 -9999 -9999 -9999 -9999 -9999 -9999 -9999 -9999 -9999 -9999 -9999 -9999 -9999 -9999 -9999 -9999 -9999 -9999 -9999 -9999
-9999 -9999 -9999 -9999 -9999 -9999 -9999 -9999 -9999 -9999 -9999 -9999 -9999 -9999 -9999 -9999 -9999 -9999 -9999 -9999 -9999 -9999 -9999 -9999 -9999 -9999 -9999 -9999 -9999 -9999 -9999 -9999 -9999 -9999 -9999 -9999 -9999 -9999 -9999 -9999 -9999 -9999 -9999 -9999 -9999 -9999 -9999 -9999 -9999 -9999 -9999 -9999 -9999 -9999 -9999 -9999 -9999 -9999 -9999 -9999 -9999 -9999 -9999 -9999 -9999 -9999 -9999 -9999 -9999 -9999 -9999 -9999 -9999 -9999 -9999 -9999 -9999 -9999 -9999 -9999 -9999 -9999 -9999 -9999 -9999 -9999 -9999 -9999 -9999 -9999 -9999 -9999 -9999 -9999 -9999 -9999 -9999 -9999 -9999 -9999 -9999 -9999 -9999 -9999 -9999 -9999 -9999 -9999 -9999 -9999 -9999 -9999 -9999 -9999 -9999 -9999 -9999 -9999 -9999 -9999 -9999 -9999 -9999 -9999 -9999 -9999 3.04909E-1 3.05918E-1 3.51653E-1 3.92605E-1 4.26248E-1 4.27645E-1 3.9739E-1 3.62939E-1 3.51704E-1 3.508E-1 3.51162E-1 3.47737E-1 3.44866E-1 3.3974E-1 3.62907E-1 3.699E-1 4.08361E-1 4.87452E-1 4.91588E-1 4.79762E-1 4.27503E-1 4.43901E-1 4.40886E-1 4.41277E-1 4.68093E-1 4.82612E-1 5.83136E-1 5.65412E-1 5.26665E-1 4.37426E-1 4.1629E-1 4.11482E-1 4.14172E-1 4.34433E-1 4.65695E-1 4.99441E-1 5.20263E-1 5.34024E-1 5.80729E-1 6.76435E-1 6.79717E-1 6.66949E-1 6.43932E-1 6.83944E-1 6.87415E-1 6.49184E-1 6.65891E-1 6.52393E-1 6.60843E-1 6.69584E-1 6.08918E-1 5.73266E-1 6.18547E-1 4.15166E-1 2.09964E-1 1.65494E-1 2.22146E-1 3.10647E-1 4.42962E-1 6.47948E-1 7.01037E-1 6.58666E-1 5.69162E-1 3.64841E-1 3.0977E-1 1.86725E-1 1.31017E-1 1.38594E-1 1.30814E-1 8.94022E-2 7.06792E-2 6.6396E-2 6.89534E-2 8.22271E-2 1.08403E-1 1.38361E-1 2.24076E-1 3.96708E-1 4.03786E-1 2.23613E-1 8.66105E-2 5.32229E-2 5.5074E-2 5.78323E-2 6.2201E-2 7.32775E-2 8.25831E-2 7.31095E-2 6.90624E-2 6.40505E-2 7.09568E-2 9.92077E-2 1.72381E-1 2.92448E-1 3.48172E-1 2.87751E-1 2.46536E-1 2.1656E-1 2.12261E-1 2.83979E-1 3.18472E-1 3.41937E-1 3.74594E-1 3.92429E-1 3.79333E-1 3.9043E-1 3.97551E-1 4.00497E-1 3.98392E-1 3.94914E-1 3.91147E-1 3.91147E-1 3.88643E-1 3.83653E-1 3.80222E-1 3.49542E-1 3.39636E-1 3.56953E-1 -9999 -9999 -9999 -9999 -9999 -9999 -9999 -9999 -9999 -9999 -9999 -9999 -9999 -9999 -9999 -9999 -9999 -9999 -9999 -9999
-9999 -9999 -9999 -9999 -9999 -9999 -9999 -9999 -9999 -9999 -9999 -9999 -9999 -9999 -9999 -9999 -9999 -9999 -9999 -9999 -9999 -9999 -9999 -9999 -9999 -9999 -9999 -9999 -9999 -9999 -9999 -9999 -9999 -9999 -9999 -9999 -9999 -9999 -9999 -9999 -9999 -9999 -9999 -9999 -9999 -9999 -9999 -9999 -9999 -9999 -9999 -9999 -9999 -9999 -9999 -9999 -9999 -9999 -9999 -9999 -9999 -9999 -9999 -9999 -9999 -9999 -9999 -9999 -9999 -9999 -9999 -9999 -9999 -9999 -9999 -9999 -9999 -9999 -9999 -9999 -9999 -9999 -9999 -9999 -9999 -9999 -9999 -9999 -9999 -9999 -9999 -9999 -9999 -9999 -9999 -9999 -9999 -9999 -9999 -9999 -9999 -9999 -9999 -9999 -9999 -9999 -9999 -9999 -9999 -9999 -9999 -9999 -9999 -9999 -9999 -9999 -9999 -9999 -9999 -9999 -9999 -9999 -9999 -9999 -9999 -9999 2.9956E-1 2.95959E-1 3.22571E-1 3.53825E-1 3.6459E-1 3.71227E-1 3.92038E-1 3.84559E-1 3.8306E-1 3.87942E-1 3.93441E-1 3.94395E-1 3.85711E-1 3.81614E-1 4.06432E-1 4.55051E-1 4.61995E-1 4.87309E-1 4.552E-1 4.24014E-1 4.17519E-1 4.15785E-1 4.56054E-1 4.29002E-1 4.4512E-1 4.56503E-1 5.19402E-1 5.77575E-1 5.55005E-1 5.14128E-1 4.3061E-1 4.70432E-1 4.82046E-1 5.08288E-1 4.62428E-1 5.22257E-1 5.60237E-1 4.91884E-1 5.55153E-1 6.58455E-1 6.6317E-1 6.30261E-1 6.65268E-1 6.79469E-1 6.25698E-1 5.95445E-1 5.80229E-1 4.99741E-1 5.37622E-1 6.24042E-1 6.50274E-1 6.0482E-1 5.86156E-1 3.97045E-1 2.12929E-1 2.05844E-1 2.67014E-1 2.87592E-1 3.68278E-1 5.94099E-1 6.65136E-1 6.94976E-1 6.31259E-1 5.57763E-1 4.79923E-1 3.07524E-1 1.72345E-1 1.74493E-1 1.83159E-1 1.31758E-1 8.0181E-2 6.17187E-2 5.84005E-2 6.5394E-2 7.8292E-2 8.62427E-2 1.2707E-1 2.49882E-1 3.67606E-1 2.15797E-1 8.45816E-2 5.47555E-2 4.75299E-2 4.19821E-2 4.51273E-2 5.64719E-2 5.8514E-2 6.30954E-2 1.01133E-1 1.38268E-1 1.57136E-1 1.53062E-1 1.50801E-1 1.98222E-1 3.50384E-1 4.5518E-1 4.50629E-1 4.07481E-1 3.77189E-1 3.73082E-1 3.76451E-1 3.88051E-1 3.79953E-1 3.91175E-1 3.78507E-1 3.90848E-1 3.96711E-1 4.01761E-1 4.00075E-1 3.91683E-1 3.86145E-1 3.82409E-1 3.80753E-1 3.60502E-1 3.63224E-1 3.56756E-1 3.48346E-1 3.43582E-1 -9999 -9999 -9999 -9999 -9999 -9999 -9999 -9999 -9999 -9999 -9999 -9999 -9999 -9999 -9999 -9999 -9999 -9999 -9999 -9999
-9999 -9999 -9999 -9999 -9999 -9999 -9999 -9999 -9999 -9999 -9999 -9999 -9999 -9999 -9999 -9999 -9999 -9999 -9999 -9999 -9999 -9999 -9999 -9999 -9999 -9999 -9999 -9999 -9999 -9999 -9999 -9999 -9999 -9999 -9999 -9999 -9999 -9999 -9999 -9999 -9999 -9999 -9999 -9999 -9999 -9999 -9999 -9999 -9999 -9999 -9999 -9999 -9999 -9999 -9999 -9999 -9999 -9999 -9999 -9999 -9999 -9999 -9999 -9999 -9999 -9999 -9999 -9999 -9999 -9999 -9999 -9999 -9999 -9999 -9999 -9999 -9999 -9999 -9999 -9999 -9999 -9999 -9999 -9999 -9999 -9999 -9999 -9999 -9999 -9999 -9999 -9999 -9999 -9999 -9999 -9999 -9999 -9999 -9999 -9999 -9999 -9999 -9999 -9999 -9999 -9999 -9999 -9999 -9999 -9999 -9999 -9999 -9999 -9999 -9999 -9999 -9999 -9999 -9999 -9999 -9999 -9999 -9999 -9999 -9999 2.99393E-1 2.91846E-1 2.91355E-1 3.13459E-1 3.19633E-1 3.23611E-1 3.23486E-1 3.45583E-1 3.47198E-1 3.48997E-1 3.57691E-1 4.15682E-1 4.44901E-1 4.45183E-1 4.3941E-1 4.62847E-1 4.63556E-1 4.53219E-1 4.23039E-1 4.12515E-1 4.05617E-1 4.04853E-1 4.26673E-1 4.22993E-1 3.69872E-1 3.87649E-1 4.36132E-1 4.74922E-1 4.95873E-1 5.50348E-1 5.14564E-1 4.61719E-1 5.18128E-1 6.25979E-1 7.12263E-1 6.67325E-1 5.87999E-1 5.352E-1 6.77067E-1 6.73939E-1 5.62911E-1 6.69948E-1 6.58379E-1 6.46128E-1 6.71083E-1 6.11669E-1 5.66141E-1 5.03332E-1 4.00072E-1 3.5029E-1 4.98586E-1 6.30579E-1 5.86156E-1 3.88377E-1 2.30481E-1 1.55811E-1 1.41456E-1 1.53056E-1 1.51995E-1 2.08867E-1 4.10278E-1 6.30579E-1 6.82894E-1 6.87151E-1 6.65738E-1 5.93225E-1 4.29789E-1 3.53563E-1 3.19152E-1 2.60056E-1 1.62078E-1 9.7275E-2 6.38446E-2 5.48989E-2 5.65065E-2 6.1955E-2 6.09352E-2 8.45343E-2 1.72679E-1 2.57679E-1 1.41766E-1 6.26323E-2 4.51187E-2 3.74641E-2 3.47775E-2 4.28326E-2 7.70491E-2 1.0296E-1 8.7933E-2 1.11334E-1 1.59116E-1 2.66283E-1 2.93278E-1 2.33488E-1 2.79038E-1 3.64379E-1 4.96963E-1 5.21312E-1 4.85171E-1 4.41572E-1 3.94856E-1 3.88168E-1 3.94318E-1 3.82851E-1 3.93685E-1 3.80986E-1 3.86796E-1 3.93776E-1 3.96711E-1 3.97551E-1 3.87511E-1 3.76741E-1 3.77037E-1 3.75801E-1 3.74978E-1 3.54859E-1 3.56353E-1 3.5034E-1 3.45167E-1 -9999 -9999 -9999 -9999 -9999 -9999 -9999 -9999 -9999 -9999 -9999 -9999 -9999 -9999 -9999 -9999 -9999 -9999 -9999 -9999
-9999 -9999 -9999 -9999 -9999 -9999 -9999 -9999 -9999 -9999 -9999 -9999 -9999 -9999 -9999 -9999 -9999 -9999 -9999 -9999 -9999 -9999 -9999 -9999 -9999 -9999 -9999 -9999 -9999 -9999 -9999 -9999 -9999 -9999 -9999 -9999 -9999 -9999 -9999 -9999 -9999 -9999 -9999 -9999 -9999 -9999 -9999 -9999 -9999 -9999 -9999 -9999 -9999 -9999 -9999 -9999 -9999 -9999 -9999 -9999 -9999 -9999 -9999 -9999 -9999 -9999 -9999 -9999 -9999 -9999 -9999 -9999 -9999 -9999 -9999 -9999 -9999 -9999 -9999 -9999 -9999 -9999 -9999 -9999 -9999 -9999 -9999 -9999 -9999 -9999 -9999 -9999 -9999 -9999 -9999 -9999 -9999 -9999 -9999 -9999 -9999 -9999 -9999 -9999 -9999 -9999 -9999 -9999 -9999 -9999 -9999 -9999 -9999 -9999 -9999 -9999 -9999 -9999 -9999 -9999 -9999 -9999 -9999 -9999 2.99393E-1 2.92174E-1 2.90211E-1 2.89884E-1 3.10396E-1 3.12607E-1 2.92056E-1 3.10953E-1 3.10953E-1 3.10444E-1 3.10274E-1 3.12361E-1 3.73418E-1 4.6086E-1 4.87594E-1 4.3955E-1 4.64124E-1 4.55342E-1 3.98505E-1 3.82844E-1 3.54932E-1 3.71855E-1 3.92122E-1 3.87085E-1 3.66369E-1 3.86145E-1 3.88402E-1 4.38278E-1 4.31388E-1 4.96444E-1 5.29945E-1 5.24253E-1 5.0002E-1 6.67958E-1 7.22495E-1 6.76253E-1 6.98913E-1 6.86452E-1 6.81517E-1 7.08748E-1 7.05438E-1 6.66546E-1 6.8018E-1 6.87986E-1 6.26467E-1 5.93077E-1 6.53929E-1 6.24163E-1 5.92361E-1 5.34851E-1 5.3651E-1 4.61632E-1 4.62668E-1 4.03143E-1 2.5215E-1 1.55978E-1 1.23427E-1 1.2153E-1 1.25348E-1 1.28891E-1 1.64306E-1 2.72054E-1 4.33588E-1 5.89847E-1 6.48271E-1 7.00592E-1 6.71231E-1 6.19592E-1 5.96072E-1 4.81143E-1 2.92959E-1 2.09441E-1 1.36708E-1 9.92383E-2 7.95835E-2 6.78003E-2 5.85724E-2 5.69466E-2 7.43546E-2 1.19412E-1 1.24782E-1 7.12828E-2 4.24835E-2 3.77727E-2 3.79464E-2 4.14944E-2 5.48479E-2 1.27907E-1 3.17229E-1 2.80515E-1 1.85551E-1 1.83039E-1 2.63494E-1 1.74125E-1 4.20761E-1 4.16491E-1 4.78038E-1 5.09847E-1 5.0139E-1 4.69408E-1 4.30785E-1 4.12816E-1 3.87752E-1 3.90254E-1 3.81608E-1 3.90757E-1 3.99142E-1 3.82228E-1 3.83887E-1 3.91265E-1 3.91265E-1 3.846E-1 3.77565E-1 3.79099E-1 3.75801E-1 3.72514E-1 3.50053E-1 3.51539E-1 3.48346E-1 3.43582E-1 -9999 -9999 -9999 -9999 -9999 -9999 -9999 -9999 -9999 -9999 -9999 -9999 -9999 -9999 -9999 -9999 -9999 -9999 -9999 -9999
-9999 -9999 -9999 -9999 -9999 -9999 -9999 -9999 -9999 -9999 -9999 -9999 -9999 -9999 -9999 -9999 -9999 -9999 -9999 -9999 -9999 -9999 -9999 -9999 -9999 -9999 -9999 -9999 -9999 -9999 -9999 -9999 -9999 -9999 -9999 -9999 -9999 -9999 -9999 -9999 -9999 -9999 -9999 -9999 -9999 -9999 -9999 -9999 -9999 -9999 -9999 -9999 -9999 -9999 -9999 -9999 -9999 -9999 -9999 -9999 -9999 -9999 -9999 -9999 -9999 -9999 -9999 -9999 -9999 -9999 -9999 -9999 -9999 -9999 -9999 -9999 -9999 -9999 -9999 -9999 -9999 -9999 -9999 -9999 -9999 -9999 -9999 -9999 -9999 -9999 -9999 -9999 -9999 -9999 -9999 -9999 -9999 -9999 -9999 -9999 -9999 -9999 -9999 -9999 -9999 -9999 -9999 -9999 -9999 -9999 -9999 -9999 -9999 -9999 -9999 -9999 -9999 -9999 -9999 -9999 -9999 -9999 -9999 2.94639E-1 2.92502E-1 2.90537E-1 2.89395E-1 2.89558E-1 2.87163E-1 2.87813E-1 2.88463E-1 2.88301E-1 3.05376E-1 3.03027E-1 2.96749E-1 2.98572E-1 3.31433E-1 4.35367E-1 4.20167E-1 4.154E-1 4.48132E-1 4.46156E-1 3.87161E-1 3.778E-1 3.75752E-1 3.4596E-1 3.42382E-1 3.45781E-1 3.74875E-1 4.45707E-1 4.50608E-1 5.03857E-1 5.14279E-1 6.00797E-1 7.17184E-1 7.01696E-1 5.74097E-1 6.85783E-1 6.76253E-1 6.92558E-1 7.17669E-1 7.16348E-1 6.86552E-1 7.07451E-1 7.12328E-1 6.97565E-1 7.03577E-1 6.76142E-1 6.28242E-1 6.12985E-1 6.38471E-1 6.09089E-1 5.25473E-1 5.3291E-1 5.75041E-1 5.14363E-1 4.32096E-1 3.31807E-1 2.30415E-1 1.73591E-1 1.55972E-1 1.69404E-1 1.94135E-1 2.1206E-1 2.25411E-1 2.18646E-1 3.10964E-1 4.25928E-1 5.92866E-1 6.72489E-1 6.10172E-1 5.65615E-1 5.55013E-1 5.06964E-1 3.93002E-1 3.67986E-1 2.346E-1 1.95368E-1 1.57368E-1 1.03271E-1 6.52646E-2 5.64559E-2 6.28285E-2 6.81916E-2 5.63044E-2 4.01884E-2 3.47834E-2 3.80349E-2 4.79431E-2 6.62972E-2 8.52863E-2 1.20681E-1 3.35211E-1 2.92016E-1 3.04129E-1 2.18613E-1 3.51291E-1 4.1297E-1 5.08468E-1 5.25138E-1 5.12235E-1 4.82856E-1 4.5427E-1 4.33362E-1 4.14092E-1 4.09842E-1 3.91089E-1 3.93599E-1 3.8451E-1 3.91593E-1 3.95361E-1 3.75622E-1 3.76034E-1 3.82526E-1 3.83355E-1 3.77978E-1 3.76741E-1 3.78803E-1 3.83653E-1 3.79512E-1 3.71694E-1 3.48857E-1 3.49941E-1 3.40817E-1 -9999 -9999 -9999 -9999 -9999 -9999 -9999 -9999 -9999 -9999 -9999 -9999 -9999 -9999 -9999 -9999 -9999 -9999 -9999 -9999
-9999 -9999 -9999 -9999 -9999 -9999 -9999 -9999 -9999 -9999 -9999 -9999 -9999 -9999 -9999 -9999 -9999 -9999 -9999 -9999 -9999 -9999 -9999 -9999 -9999 -9999 -9999 -9999 -9999 -9999 -9999 -9999 -9999 -9999 -9999 -9999 -9999 -9999 -9999 -9999 -9999 -9999 -9999 -9999 -9999 -9999 -9999 -9999 -9999 -9999 -9999 -9999 -9999 -9999 -9999 -9999 -9999 -9999 -9999 -9999 -9999 -9999 -9999 -9999 -9999 -9999 -9999 -9999 -9999 -9999 -9999 -9999 -9999 -9999 -9999 -9999 -9999 -9999 -9999 -9999 -9999 -9999 -9999 -9999 -9999 -9999 -9999 -9999 -9999 -9999 -9999 -9999 -9999 -9999 -9999 -9999 -9999 -9999 -9999 -9999 -9999 -9999 -9999 -9999 -9999 -9999 -9999 -9999 -9999 -9999 -9999 -9999 -9999 -9999 -9999 -9999 -9999 -9999 -9999 -9999 -9999 -9999 2.94475E-1 2.92502E-1 2.90047E-1 2.88255E-1 2.87605E-1 2.83929E-1 2.84897E-1 2.85705E-1 2.86191E-1 2.87163E-1 2.83813E-1 2.82847E-1 2.82847E-1 3.0207E-1 3.05255E-1 3.48375E-1 3.24841E-1 3.28678E-1 4.05426E-1 3.86597E-1 3.57113E-1 3.79292E-1 4.01663E-1 3.98809E-1 3.76548E-1 4.29833E-1 5.07995E-1 5.32492E-1 5.25389E-1 5.50782E-1 6.7013E-1 7.06073E-1 6.768E-1 7.11242E-1 6.27197E-1 6.55106E-1 6.80533E-1 7.02632E-1 6.97772E-1 6.72122E-1 6.07418E-1 5.70341E-1 5.37069E-1 6.20749E-1 6.41424E-1 6.32421E-1 6.56481E-1 6.4914E-1 5.8934E-1 5.49601E-1 6.06567E-1 6.02033E-1 5.79045E-1 4.91932E-1 5.18123E-1 3.98711E-1 2.80679E-1 2.608E-1 2.82317E-1 2.63579E-1 3.72136E-1 3.89221E-1 4.95392E-1 4.60308E-1 5.76882E-1 6.42492E-1 6.47004E-1 6.8637E-1 6.48334E-1 5.8959E-1 6.36477E-1 6.12851E-1 5.81587E-1 5.33503E-1 3.96863E-1 3.67071E-1 2.05718E-1 1.05416E-1 6.44303E-2 5.18291E-2 4.90859E-2 4.56375E-2 4.01375E-2 3.92158E-2 4.20841E-2 4.80278E-2 7.06626E-2 2.34181E-1 2.9663E-1 1.67169E-1 1.80767E-1 2.57734E-1 2.28227E-1 4.15218E-1 4.55214E-1 4.91702E-1 5.2578E-1 5.19885E-1 4.90745E-1 4.55335E-1 4.35639E-1 4.23602E-1 4.17502E-1 4.19209E-1 3.97374E-1 3.99477E-1 3.83382E-1 3.89505E-1 3.87837E-1 3.82851E-1 3.80366E-1 3.64173E-1 3.7222E-1 3.70991E-1 3.7263E-1 3.8087E-1 3.72723E-1 3.71494E-1 3.63744E-1 3.58482E-1 3.54344E-1 3.36495E-1 -9999 -9999 -9999 -9999 -9999 -9999 -9999 -9999 -9999 -9999 -9999 -9999 -9999 -9999 -9999 -9999 -9999 -9999 -9999 -9999
-9999 -9999 -9999 -9999 -9999 -9999 -9999 -9999 -9999 -9999 -9999 -9999 -9999 -9999 -9999 -9999 -9999 -9999 -9999 -9999 -9999 -9999 -9999 -9999 -9999 -9999 -9999 -9999 -9999 -9999 -9999 -9999 -9999 -9999 -9999 -9999 -9999 -9999 -9999 -9999 -9999 -9999 -9999 -9999 -9999 -9999 -9999 -9999 -9999 -9999 -9999 -9999 -9999 -9999 -9999 -9999 -9999 -9999 -9999 -9999 -9999 -9999 -9999 -9999 -9999 -9999 -9999 -9999 -9999 -9999 -9999 -9999 -9999 -9999 -9999 -9999 -9999 -9999 -9999 -9999 -9999 -9999 -9999 -9999 -9999 -9999 -9999 -9999 -9999 -9999 -9999 -9999 -9999 -9999 -9999 -9999 -9999 -9999 -9999 -9999 -9999 -9999 -9999 -9999 -9999 -9999 -9999 -9999 -9999 -9999 -9999 -9999 -9999 -9999 -9999 -9999 -9999 -9999 3.01559E-1 3.02562E-1 3.03064E-1 2.98941E-1 2.98775E-1 2.96951E-1 2.9283E-1 2.88092E-1 2.82802E-1 2.8232E-1 2.83445E-1 2.8522E-1 2.9042E-1 2.94073E-1 3.18352E-1 3.1904E-1 3.38852E-1 3.84854E-1 3.65477E-1 3.36066E-1 3.4591E-1 3.2432E-1 3.72411E-1 3.73709E-1 3.46858E-1 3.95961E-1 4.11609E-1 4.13722E-1 4.54536E-1 5.51339E-1 5.82171E-1 5.35342E-1 5.31506E-1 5.74383E-1 6.04771E-1 6.93473E-1 6.73635E-1 6.82452E-1 5.90505E-1 5.78851E-1 5.83309E-1 6.82116E-1 6.50371E-1 6.06513E-1 4.96899E-1 4.26805E-1 4.22072E-1 5.85028E-1 6.58121E-1 6.76355E-1 6.76557E-1 6.19565E-1 5.90962E-1 6.19071E-1 6.25948E-1 5.81555E-1 6.14115E-1 5.51228E-1 5.66633E-1 4.51158E-1 3.68219E-1 4.51698E-1 4.68353E-1 3.74909E-1 5.34622E-1 6.10953E-1 6.41612E-1 6.5585E-1 6.65652E-1 6.82283E-1 6.90028E-1 6.42399E-1 6.04018E-1 6.44392E-1 6.55928E-1 5.71292E-1 5.251E-1 3.69939E-1 4.42043E-1 3.0461E-1 1.74663E-1 1.1029E-1 7.01934E-2 5.69737E-2 5.5601E-2 5.14431E-2 5.0307E-2 7.66167E-2 1.03941E-1 6.02911E-2 9.42584E-2 1.94327E-1 3.67686E-1 2.94859E-1 2.50689E-1 2.82863E-1 3.90741E-1 4.71588E-1 5.11876E-1 5.10574E-1 4.93469E-1 4.79552E-1 4.5249E-1 4.39287E-1 4.2961E-1 4.21033E-1 4.19209E-1 4.20064E-1 3.83595E-1 3.74099E-1 3.61651E-1 3.68156E-1 3.68449E-1 3.62347E-1 3.61131E-1 3.67225E-1 3.60814E-1 3.69355E-1 3.77153E-1 3.87095E-1 3.75716E-1 3.8262E-1 3.78071E-1 3.73544E-1 3.56065E-1 3.52135E-1 -9999 -9999 -9999 -9999 -9999 -9999 -9999 -9999 -9999 -9999 -9999 -9999 -9999 -9999 -9999 -9999 -9999 -9999 -9999 -9999
-9999 -9999 -9999 -9999 -9999 -9999 -9999 -9999 -9999 -9999 -9999 -9999 -9999 -9999 -9999 -9999 -9999 -9999 -9999 -9999 -9999 -9999 -9999 -9999 -9999 -9999 -9999 -9999 -9999 -9999 -9999 -9999 -9999 -9999 -9999 -9999 -9999 -9999 -9999 -9999 -9999 -9999 -9999 -9999 -9999 -9999 -9999 -9999 -9999 -9999 -9999 -9999 -9999 -9999 -9999 -9999 -9999 -9999 -9999 -9999 -9999 -9999 -9999 -9999 -9999 -9999 -9999 -9999 -9999 -9999 -9999 -9999 -9999 -9999 -9999 -9999 -9999 -9999 -9999 -9999 -9999 -9999 -9999 -9999 -9999 -9999 -9999 -9999 -9999 -9999 -9999 -9999 -9999 -9999 -9999 -9999 -9999 -9999 -9999 -9999 -9999 -9999 -9999 -9999 -9999 -9999 -9999 -9999 -9999 -9999 -9999 -9999 -9999 -9999 -9999 -9999 2.99061E-1 3.01059E-1 3.23563E-1 3.23091E-1 3.24653E-1 3.25523E-1 3.28663E-1 3.48407E-1 3.00485E-1 2.93862E-1 2.8993E-1 2.86839E-1 2.8409E-1 2.86677E-1 3.10661E-1 3.45095E-1 3.99403E-1 3.99973E-1 3.76576E-1 4.02452E-1 4.52795E-1 4.48132E-1 4.10979E-1 3.60944E-1 3.80786E-1 3.7339E-1 3.69688E-1 3.81212E-1 4.43768E-1 5.12132E-1 4.40108E-1 4.79196E-1 5.11712E-1 6.04499E-1 6.30528E-1 6.75418E-1 6.64936E-1 6.93239E-1 6.56318E-1 6.96514E-1 6.40603E-1 6.17339E-1 5.40087E-1 6.54935E-1 6.07981E-1 5.92239E-1 5.70245E-1 4.67755E-1 4.49543E-1 4.97023E-1 6.12419E-1 6.11099E-1 6.58331E-1 6.25012E-1 5.69162E-1 5.68195E-1 5.37677E-1 5.29494E-1 5.7024E-1 5.5312E-1 4.29517E-1 4.20603E-1 5.44423E-1 6.02515E-1 5.89487E-1 5.56705E-1 6.09052E-1 6.50716E-1 6.49997E-1 6.13535E-1 6.63781E-1 4.84214E-1 4.37448E-1 3.78781E-1 4.09143E-1 5.7024E-1 6.45148E-1 5.35916E-1 3.15151E-1 2.57572E-1 2.47469E-1 2.08305E-1 1.75949E-1 1.55312E-1 1.20092E-1 1.0244E-1 1.01443E-1 1.02483E-1 1.06041E-1 1.76835E-1 1.75978E-1 7.19931E-2 7.9868E-2 1.18354E-1 1.89195E-1 3.28353E-1 3.86931E-1 4.09763E-1 4.92378E-1 5.36163E-1 5.00697E-1 4.57376E-1 4.3981E-1 4.2046E-1 4.11614E-1 4.05907E-1 3.86602E-1 3.72555E-1 3.88498E-1 3.82982E-1 3.57215E-1 3.3204E-1 3.2779E-1 3.51792E-1 3.65804E-1 3.6296E-1 3.43914E-1 3.55484E-1 3.54881E-1 3.77153E-1 3.89178E-1 3.79014E-1 3.86059E-1 3.91778E-1 3.90943E-1 3.87606E-1 3.65777E-1 3.54139E-1 3.20246E-1 -9999 -9999 -9999 -9999 -9999 -9999 -9999 -9999 -9999 -9999 -9999 -9999 -9999 -9999 -9999 -9999 -9999 -9999 -9999
-9999 -9999 -9999 -9999 -9999 -9999 -9999 -9999 -9999 -9999 -9999 -9999 -9999 -9999 -9999 -9999 -9999 -9999 -9999 -9999 -9999 -9999 -9999 -9999 -9999 -9999 -9999 -9999 -9999 -9999 -9999 -9999 -9999 -9999 -9999 -9999 -9999 -9999 -9999 -9999 -9999 -9999 -9999 -9999 -9999 -9999 -9999 -9999 -9999 -9999 -9999 -9999 -9999 -9999 -9999 -9999 -9999 -9999 -9999 -9999 -9999 -9999 -9999 -9999 -9999 -9999 -9999 -9999 -9999 -9999 -9999 -9999 -9999 -9999 -9999 -9999 -9999 -9999 -9999 -9999 -9999 -9999 -9999 -9999 -9999 -9999 -9999 -9999 -9999 -9999 -9999 -9999 -9999 -9999 -9999 -9999 -9999 -9999 -9999 -9999 -9999 -9999 -9999 -9999 -9999 -9999 -9999 -9999 -9999 -9999 -9999 -9999 -9999 -9999 -9999 2.96243E-1 2.97567E-1 3.1924E-1 3.19806E-1 3.26219E-1 3.31117E-1 3.34638E-1 3.57094E-1 3.5442E-1 3.31341E-1 3.28188E-1 3.24007E-1 3.17444E-1 2.85912E-1 2.82365E-1 3.0812E-1 3.43485E-1 3.78625E-1 4.04357E-1 3.98695E-1 4.08369E-1 4.6328E-1 4.59592E-1 4.03551E-1 4.35086E-1 4.10649E-1 4.05861E-1 4.03379E-1 4.58273E-1 5.23248E-1 5.69905E-1 5.15277E-1 5.29515E-1 6.4204E-1 6.75283E-1 6.97231E-1 6.60913E-1 6.83893E-1 6.95452E-1 6.73135E-1 7.00774E-1 6.88424E-1 6.58626E-1 6.52776E-1 5.78429E-1 6.38207E-1 6.23799E-1 6.0291E-1 5.86156E-1 4.9455E-1 4.20298E-1 4.62517E-1 5.97397E-1 6.5476E-1 5.06769E-1 4.84214E-1 4.07707E-1 3.44437E-1 3.08898E-1 3.13642E-1 2.90347E-1 2.69409E-1 3.81147E-1 6.20697E-1 6.16363E-1 6.47603E-1 6.63781E-1 6.61337E-1 6.37087E-1 5.52109E-1 3.64404E-1 3.64037E-1 3.15257E-1 2.49765E-1 2.08649E-1 2.35264E-1 3.89194E-1 6.56848E-1 5.5312E-1 4.00139E-1 3.29542E-1 2.8424E-1 2.47233E-1 2.35782E-1 2.54142E-1 2.36692E-1 2.07042E-1 2.00563E-1 2.1199E-1 2.53267E-1 3.50953E-1 2.34505E-1 9.00765E-2 1.17E-1 1.54725E-1 1.63209E-1 2.55852E-1 4.03622E-1 5.30831E-1 5.661E-1 5.41174E-1 4.53474E-1 3.94001E-1 3.7674E-1 3.58998E-1 3.13352E-1 3.17491E-1 2.89866E-1 2.58509E-1 3.02492E-1 3.04172E-1 2.61411E-1 2.50387E-1 2.93409E-1 3.38518E-1 3.60855E-1 3.40561E-1 3.38201E-1 3.43122E-1 3.6012E-1 3.87928E-1 4.02183E-1 4.10648E-1 3.94408E-1 3.93152E-1 3.95967E-1 3.94709E-1 3.76423E-1 3.40535E-1 3.43776E-1 -9999 -9999 -9999 -9999 -9999 -9999 -9999 -9999 -9999 -9999 -9999 -9999 -9999 -9999 -9999 -9999 -9999 -9999 -9999
-9999 -9999 -9999 -9999 -9999 -9999 -9999 -9999 -9999 -9999 -9999 -9999 -9999 -9999 -9999 -9999 -9999 -9999 -9999 -9999 -9999 -9999 -9999 -9999 -9999 -9999 -9999 -9999 -9999 -9999 -9999 -9999 -9999 -9999 -9999 -9999 -9999 -9999 -9999 -9999 -9999 -9999 -9999 -9999 -9999 -9999 -9999 -9999 -9999 -9999 -9999 -9999 -9999 -9999 -9999 -9999 -9999 -9999 -9999 -9999 -9999 -9999 -9999 -9999 -9999 -9999 -9999 -9999 -9999 -9999 -9999 -9999 -9999 -9999 -9999 -9999 -9999 -9999 -9999 -9999 -9999 -9999 -9999 -9999 -9999 -9999 -9999 -9999 -9999 -9999 -9999 -9999 -9999 -9999 -9999 -9999 -9999 -9999 -9999 -9999 -9999 -9999 -9999 -9999 -9999 -9999 -9999 -9999 -9999 -9999 -9999 -9999 -9999 -9999 2.94758E-1 2.94593E-1 2.95253E-1 3.11076E-1 3.14825E-1 3.22571E-1 3.31995E-1 3.58734E-1 3.56054E-1 3.36278E-1 3.56963E-1 3.58785E-1 3.55509E-1 3.42056E-1 3.08627E-1 2.81081E-1 3.0207E-1 3.33016E-1 3.62225E-1 3.89798E-1 3.93386E-1 4.23875E-1 4.7492E-1 4.2932E-1 3.93061E-1 4.08157E-1 4.04333E-1 4.44924E-1 4.8648E-1 4.74328E-1 6.21037E-1 6.95083E-1 6.50132E-1 6.22111E-1 6.69751E-1 6.87986E-1 6.58023E-1 6.63601E-1 6.83011E-1 6.72985E-1 6.70281E-1 4.84584E-1 6.35466E-1 6.37712E-1 6.56769E-1 6.40876E-1 5.69424E-1 5.98913E-1 6.17714E-1 5.7771E-1 4.93303E-1 3.18267E-1 3.02901E-1 4.62419E-1 6.27656E-1 5.25192E-1 5.03927E-1 5.1867E-1 3.45755E-1 2.56991E-1 2.38718E-1 2.36874E-1 2.82673E-1 4.07491E-1 6.02148E-1 4.92757E-1 4.0306E-1 4.06656E-1 4.53956E-1 3.38019E-1 2.94966E-1 2.54489E-1 2.49466E-1 2.12549E-1 1.63102E-1 1.39385E-1 1.96569E-1 3.94722E-1 6.0515E-1 6.21622E-1 5.83335E-1 5.81587E-1 5.0424E-1 4.21644E-1 3.704E-1 3.5493E-1 2.54532E-1 2.39135E-1 2.56112E-1 2.99688E-1 4.14028E-1 5.12136E-1 2.7954E-1 9.92863E-2 1.68261E-1 2.75668E-1 2.87266E-1 3.72301E-1 4.83734E-1 5.41951E-1 5.3017E-1 5.06835E-1 4.82279E-1 4.14932E-1 3.19852E-1 2.55887E-1 2.21198E-1 1.99734E-1 1.71631E-1 1.65243E-1 1.96404E-1 1.92438E-1 2.04244E-1 2.29756E-1 2.79055E-1 3.42452E-1 3.45625E-1 3.2326E-1 3.19047E-1 3.14861E-1 3.50874E-1 3.83887E-1 4.06832E-1 3.96086E-1 3.95666E-1 3.91897E-1 3.92615E-1 3.92615E-1 3.81792E-1 3.51652E-1 3.3181E-1 -9999 -9999 -9999 -9999 -9999 -9999 -9999 -9999 -9999 -9999 -9999 -9999 -9999 -9999 -9999 -9999 -9999 -9999 -9999
-9999 -9999 -9999 -9999 -9999 -9999 -9999 -9999 -9999 -9999 -9999 -9999 -9999 -9999 -9999 -9999 -9999 -9999 -9999 -9999 -9999 -9999 -9999 -9999 -9999 -9999 -9999 -9999 -9999 -9999 -9999 -9999 -9999 -9999 -9999 -9999 -9999 -9999 -9999 -9999 -9999 -9999 -9999 -9999 -9999 -9999 -9999 -9999 -9999 -9999 -9999 -9999 -9999 -9999 -9999 -9999 -9999 -9999 -9999 -9999 -9999 -9999 -9999 -9999 -9999 -9999 -9999 -9999 -9999 -9999 -9999 -9999 -9999 -9999 -9999 -9999 -9999 -9999 -9999 -9999 -9999 -9999 -9999 -9999 -9999 -9999 -9999 -9999 -9999 -9999 -9999 -9999 -9999 -9999 -9999 -9999 -9999 -9999 -9999 -9999 -9999 -9999 -9999 -9999 -9999 -9999 -9999 -9999 -9999 -9999 -9999 -9999 -9999 -9999 2.92128E-1 2.91309E-1 2.87605E-1 2.88255E-1 2.90211E-1 3.16881E-1 3.50389E-1 3.58056E-1 3.60611E-1 3.42141E-1 3.6648E-1 3.67954E-1 3.55015E-1 3.23708E-1 3.09474E-1 2.80281E-1 2.97411E-1 3.20337E-1 3.49326E-1 3.53844E-1 3.56204E-1 3.79665E-1 3.58986E-1 3.82522E-1 4.02235E-1 3.77852E-1 3.72463E-1 3.90665E-1 4.06553E-1 4.29764E-1 4.64117E-1 5.67392E-1 6.14703E-1 6.80669E-1 6.91415E-1 6.55674E-1 6.63652E-1 6.86583E-1 6.67205E-1 6.54901E-1 6.10293E-1 4.61597E-1 6.15008E-1 6.18055E-1 6.48327E-1 6.39786E-1 5.67462E-1 5.50308E-1 5.31021E-1 5.27357E-1 4.49486E-1 2.7905E-1 2.46113E-1 3.42924E-1 5.45952E-1 5.17398E-1 4.7086E-1 5.05336E-1 4.20966E-1 2.68546E-1 2.35702E-1 2.77121E-1 3.91256E-1 5.65697E-1 6.16259E-1 4.21337E-1 2.38872E-1 2.01526E-1 2.09692E-1 2.26934E-1 2.137E-1 1.95909E-1 1.84249E-1 1.65025E-1 1.48561E-1 1.31868E-1 1.53127E-1 2.6256E-1 5.32312E-1 6.14347E-1 5.99561E-1 5.07699E-1 4.55439E-1 4.62062E-1 3.90946E-1 2.57948E-1 1.69626E-1 1.35657E-1 2.14377E-1 3.39388E-1 5.22671E-1 5.79478E-1 1.87243E-1 1.37174E-1 1.82273E-1 3.62156E-1 4.63022E-1 4.54744E-1 4.68215E-1 4.64052E-1 4.13394E-1 4.0836E-1 5.07712E-1 5.1276E-1 3.88559E-1 2.34258E-1 1.56273E-1 1.19316E-1 1.0662E-1 1.22394E-1 1.26465E-1 1.35167E-1 1.80206E-1 2.56698E-1 3.19325E-1 3.50796E-1 3.34594E-1 2.82783E-1 2.69351E-1 3.29432E-1 3.21139E-1 3.47684E-1 3.73451E-1 3.67522E-1 3.75716E-1 3.76127E-1 3.78071E-1 3.77247E-1 3.71084E-1 3.52452E-1 3.38849E-1 3.35321E-1 -9999 -9999 -9999 -9999 -9999 -9999 -9999 -9999 -9999 -9999 -9999 -9999 -9999 -9999 -9999 -9999 -9999 -9999
-9999 -9999 -9999 -9999 -9999 -9999 -9999 -9999 -9999 -9999 -9999 -9999 -9999 -9999 -9999 -9999 -9999 -9999 -9999 -9999 -9999 -9999 -9999 -9999 -9999 -9999 -9999 -9999 -9999 -9999 -9999 -9999 -9999 -9999 -9999 -9999 -9999 -9999 -9999 -9999 -9999 -9999 -9999 -9999 -9999 -9999 -9999 -9999 -9999 -9999 -9999 -9999 -9999 -9999 -9999 -9999 -9999 -9999 -9999 -9999 -9999 -9999 -9999 -9999 -9999 -9999 -9999 -9999 -9999 -9999 -9999 -9999 -9999 -9999 -9999 -9999 -9999 -9999 -9999 -9999 -9999 -9999 -9999 -9999 -9999 -9999 -9999 -9999 -9999 -9999 -9999 -9999 -9999 -9999 -9999 -9999 -9999 -9999 -9999 -9999 -9999 -9999 -9999 -9999 -9999 -9999 -9999 -9999 -9999 -9999 -9999 -9999 -9999 2.90165E-1 2.8469E-1 2.84045E-1 2.83401E-1 2.83562E-1 2.84529E-1 3.05881E-1 3.39158E-1 3.74108E-1 3.62257E-1 3.89633E-1 4.1126E-1 3.9032E-1 3.59566E-1 3.2475E-1 3.12531E-1 3.0207E-1 2.92183E-1 3.13132E-1 3.1741E-1 3.17582E-1 3.37352E-1 3.14887E-1 3.16428E-1 3.61049E-1 4.08797E-1 4.11098E-1 4.33989E-1 4.54471E-1 4.62935E-1 5.45344E-1 4.89197E-1 4.69724E-1 6.20465E-1 6.79186E-1 6.49852E-1 6.38766E-1 6.6797E-1 6.68639E-1 6.34805E-1 6.27357E-1 4.61501E-1 4.7375E-1 6.68147E-1 6.58444E-1 6.56589E-1 5.75597E-1 5.72489E-1 5.56532E-1 5.19159E-1 4.90687E-1 4.4982E-1 3.29823E-1 2.78669E-1 2.73883E-1 3.4719E-1 5.04392E-1 5.01422E-1 4.33381E-1 3.56794E-1 2.52427E-1 2.07496E-1 2.1314E-1 2.85628E-1 5.01027E-1 6.12587E-1 5.2036E-1 3.48166E-1 2.35609E-1 1.91312E-1 1.71716E-1 1.69087E-1 1.68293E-1 1.59268E-1 1.47532E-1 1.45672E-1 1.48405E-1 1.89149E-1 3.78674E-1 5.84857E-1 5.8832E-1 3.45757E-1 2.09765E-1 1.81232E-1 2.77693E-1 2.36749E-1 1.214E-1 7.75542E-2 6.57371E-2 8.3825E-2 1.52463E-1 4.93716E-1 5.32535E-1 2.70709E-1 2.28308E-1 3.46876E-1 4.65828E-1 4.66762E-1 4.02688E-1 3.69027E-1 3.53976E-1 3.17142E-1 3.58401E-1 4.60796E-1 5.34665E-1 5.23299E-1 4.03081E-1 2.56393E-1 1.49013E-1 1.09239E-1 1.42508E-1 1.60932E-1 1.73314E-1 2.07881E-1 2.7739E-1 3.42628E-1 3.24276E-1 2.923E-1 2.69625E-1 2.8756E-1 2.79705E-1 3.15813E-1 3.16571E-1 2.89528E-1 3.29309E-1 3.29502E-1 3.42813E-1 3.48766E-1 3.59487E-1 3.6151E-1 3.38567E-1 3.33869E-1 3.37279E-1 -9999 -9999 -9999 -9999 -9999 -9999 -9999 -9999 -9999 -9999 -9999 -9999 -9999 -9999 -9999 -9999 -9999 -9999
-9999 -9999 -9999 -9999 -9999 -9999 -9999 -9999 -9999 -9999 -9999 -9999 -9999 -9999 -9999 -9999 -9999 -9999 -9999 -9999 -9999 -9999 -9999 -9999 -9999 -9999 -9999 -9999 -9999 -9999 -9999 -9999 -9999 -9999 -9999 -9999 -9999 -9999 -9999 -9999 -9999 -9999 -9999 -9999 -9999 -9999 -9999 -9999 -9999 -9999 -9999 -9999 -9999 -9999 -9999 -9999 -9999 -9999 -9999 -9999 -9999 -9999 -9999 -9999 -9999 -9999 -9999 -9999 -9999 -9999 -9999 -9999 -9999 -9999 -9999 -9999 -9999 -9999 -9999 -9999 -9999 -9999 -9999 -9999 -9999 -9999 -9999 -9999 -9999 -9999 -9999 -9999 -9999 -9999 -9999 -9999 -9999 -9999 -9999 -9999 -9999 -9999 -9999 -9999 -9999 -9999 -9999 -9999 -9999 -9999 -9999 -9999 -9999 2.8469E-1 2.84368E-1 2.8324E-1 2.80832E-1 2.79074E-1 2.75465E-1 2.78322E-1 3.042E-1 3.14873E-1 3.44329E-1 3.72676E-1 3.84237E-1 3.88691E-1 3.8255E-1 3.47788E-1 3.35005E-1 3.2728E-1 3.00281E-1 2.96961E-1 3.1262E-1 2.90383E-1 2.86686E-1 3.06231E-1 3.26154E-1 3.29123E-1 3.3193E-1 3.71647E-1 4.4525E-1 4.89903E-1 5.73267E-1 6.68262E-1 4.70711E-1 5.25091E-1 6.63905E-1 6.23958E-1 6.24969E-1 6.52316E-1 6.30826E-1 6.11379E-1 5.76783E-1 5.19818E-1 5.47398E-1 4.59634E-1 6.68258E-1 6.12578E-1 5.99461E-1 5.91394E-1 5.23341E-1 5.10996E-1 5.4229E-1 4.97208E-1 4.43527E-1 4.78494E-1 4.16157E-1 3.37646E-1 3.19052E-1 3.51248E-1 3.58677E-1 3.18017E-1 2.62148E-1 2.10744E-1 1.94273E-1 2.05332E-1 2.70324E-1 4.73836E-1 6.06065E-1 5.75662E-1 5.54197E-1 4.1895E-1 2.9226E-1 1.99522E-1 1.57288E-1 1.48348E-1 1.38807E-1 1.34058E-1 1.46634E-1 1.66064E-1 2.17769E-1 3.24713E-1 3.42457E-1 2.91274E-1 1.81045E-1 1.07678E-1 1.004E-1 1.5274E-1 1.55118E-1 7.99624E-2 5.82021E-2 6.16575E-2 7.16717E-2 1.03521E-1 1.89185E-1 3.62198E-1 4.24556E-1 4.49154E-1 5.69218E-1 5.33275E-1 3.86644E-1 3.12287E-1 2.69288E-1 2.35883E-1 2.17398E-1 2.71943E-1 3.61704E-1 4.06492E-1 4.45649E-1 4.96416E-1 4.00392E-1 1.92543E-1 1.42778E-1 1.92712E-1 2.53647E-1 2.81458E-1 2.9641E-1 3.25539E-1 3.35132E-1 2.95575E-1 2.61924E-1 2.69297E-1 2.50717E-1 2.88961E-1 2.95162E-1 2.60996E-1 2.54618E-1 2.76443E-1 2.69649E-1 2.67405E-1 2.81021E-1 2.86088E-1 3.02852E-1 3.15973E-1 3.05642E-1 3.10022E-1 3.14544E-1 -9999 -9999 -9999 -9999 -9999 -9999 -9999 -9999 -9999 -9999 -9999 -9999 -9999 -9999 -9999 -9999 -9999
-9999 -9999 -9999 -9999 -9999 -9999 -9999 -9999 -9999 -9999 -9999 -9999 -9999 -9999 -9999 -9999 -9999 -9999 -9999 -9999 -9999 -9999 -9999 -9999 -9999 -9999 -9999 -9999 -9999 -9999 -9999 -9999 -9999 -9999 -9999 -9999 -9999 -9999 -9999 -9999 -9999 -9999 -9999 -9999 -9999 -9999 -9999 -9999 -9999 -9999 -9999 -9999 -9999 -9999 -9999 -9999 -9999 -9999 -9999 -9999 -9999 -9999 -9999 -9999 -9999 -9999 -9999 -9999 -9999 -9999 -9999 -9999 -9999 -9999 -9999 -9999 -9999 -9999 -9999 -9999 -9999 -9999 -9999 -9999 -9999 -9999 -9999 -9999 -9999 -9999 -9999 -9999 -9999 -9999 -9999 -9999 -9999 -9999 -9999 -9999 -9999 -9999 -9999 -9999 -9999 -9999 -9999 -9999 -9999 2.92949E-1 2.94923E-1 2.96574E-1 2.89395E-1 2.87605E-1 2.9201E-1 2.94145E-1 2.87767E-1 2.77526E-1 2.74359E-1 2.74043E-1 2.74201E-1 2.7705E-1 2.79323E-1 3.07107E-1 3.41521E-1 3.59018E-1 3.85035E-1 3.51985E-1 3.48198E-1 3.64977E-1 3.38191E-1 3.50949E-1 3.16943E-1 2.88635E-1 2.86686E-1 3.09949E-1 3.15743E-1 3.3687E-1 3.45883E-1 3.45166E-1 4.06362E-1 5.49652E-1 6.78732E-1 6.67249E-1 4.62283E-1 5.68486E-1 6.1751E-1 6.00905E-1 6.39864E-1 6.15378E-1 6.06884E-1 5.75473E-1 4.04833E-1 3.57195E-1 4.69158E-1 5.95865E-1 6.21015E-1 6.07282E-1 5.14047E-1 5.31957E-1 4.71079E-1 5.33378E-1 5.21352E-1 4.65532E-1 4.84423E-1 4.77048E-1 4.67086E-1 4.62041E-1 3.62097E-1 3.10226E-1 2.96E-1 2.66658E-1 2.27394E-1 2.03872E-1 2.19586E-1 2.97937E-1 4.56946E-1 5.9395E-1 5.71322E-1 4.72074E-1 5.28369E-1 5.46265E-1 4.14777E-1 2.96262E-1 2.45159E-1 2.17558E-1 1.7465E-1 1.43648E-1 1.52733E-1 1.59192E-1 2.05932E-1 2.63176E-1 2.16069E-1 1.57147E-1 1.15955E-1 8.59571E-2 8.82928E-2 1.23246E-1 9.75989E-2 7.34106E-2 9.43788E-2 8.93669E-2 1.04221E-1 1.2549E-1 1.88169E-1 3.13125E-1 5.09069E-1 6.40995E-1 6.58905E-1 5.32315E-1 3.83602E-1 2.21639E-1 1.46214E-1 1.39786E-1 1.99254E-1 2.4701E-1 2.78605E-1 2.38464E-1 2.49793E-1 3.95181E-1 4.83701E-1 2.89325E-1 1.96718E-1 2.15627E-1 2.41183E-1 3.00293E-1 3.40928E-1 2.96253E-1 2.83256E-1 2.85093E-1 2.24921E-1 2.2043E-1 2.01799E-1 2.51286E-1 2.21092E-1 1.66634E-1 1.66817E-1 1.80644E-1 1.85954E-1 2.14163E-1 2.24963E-1 2.40663E-1 2.63379E-1 2.64909E-1 2.53622E-1 2.39608E-1 2.30221E-1 2.55363E-1 2.74141E-1 -9999 -9999 -9999 -9999 -9999 -9999 -9999 -9999 -9999 -9999 -9999 -9999 -9999 -9999 -9999
-9999 -9999 -9999 -9999 -9999 -9999 -9999 -9999 -9999 -9999 -9999 -9999 -9999 -9999 -9999 -9999 -9999 -9999 -9999 -9999 -9999 -9999 -9999 -9999 -9999 -9999 -9999 -9999 -9999 -9999 -9999 -9999 -9999 -9999 -9999 -9999 -9999 -9999 -9999 -9999 -9999 -9999 -9999 -9999 -9999 -9999 -9999 -9999 -9999 -9999 -9999 -9999 -9999 -9999 -9999 -9999 -9999 -9999 -9999 -9999 -9999 -9999 -9999 -9999 -9999 -9999 -9999 -9999 -9999 -9999 -9999 -9999 -9999 -9999 -9999 -9999 -9999 -9999 -9999 -9999 -9999 -9999 -9999 -9999 -9999 -9999 -9999 -9999 -9999 -9999 -9999 -9999 -9999 -9999 -9999 -9999 -9999 -9999 -9999 -9999 -9999 -9999 -9999 -9999 -9999 -9999 -9999 -9999 -9999 2.94099E-1 3.03902E-1 3.45533E-1 3.19633E-1 2.9283E-1 3.3893E-1 3.65058E-1 3.38447E-1 2.88138E-1 3.01355E-1 2.84735E-1 2.78844E-1 2.73299E-1 2.70005E-1 2.72827E-1 3.02739E-1 3.60761E-1 4.00943E-1 3.81669E-1 3.82343E-1 4.03688E-1 3.79237E-1 3.86462E-1 3.31356E-1 3.17973E-1 2.98997E-1 3.69134E-1 3.97722E-1 4.59783E-1 4.18534E-1 3.92859E-1 5.58674E-1 6.76918E-1 6.62021E-1 5.52857E-1 5.15594E-1 6.23499E-1 6.11214E-1 6.33325E-1 6.28526E-1 6.16691E-1 5.92697E-1 5.49633E-1 4.47516E-1 3.35205E-1 3.90355E-1 5.69162E-1 6.09105E-1 6.05563E-1 5.89258E-1 5.9295E-1 5.71975E-1 5.40964E-1 4.88933E-1 4.51113E-1 4.07607E-1 3.65318E-1 3.90054E-1 4.50129E-1 4.0314E-1 2.99297E-1 2.54574E-1 2.52584E-1 2.66318E-1 2.79605E-1 3.60609E-1 5.40508E-1 5.8267E-1 5.47791E-1 4.21117E-1 3.92817E-1 5.38597E-1 4.956E-1 4.37994E-1 4.33936E-1 4.00827E-1 3.57833E-1 2.53897E-1 1.64371E-1 1.41141E-1 1.4932E-1 1.72339E-1 1.88511E-1 1.47356E-1 1.06595E-1 9.41716E-2 8.26571E-2 8.37009E-2 9.82505E-2 8.48854E-2 8.07075E-2 8.58032E-2 1.11392E-1 1.65149E-1 2.26198E-1 3.19075E-1 4.26392E-1 5.9581E-1 6.69016E-1 6.19646E-1 4.4486E-1 3.14999E-1 1.61552E-1 1.08022E-1 1.29788E-1 1.61301E-1 2.04763E-1 2.13542E-1 1.73572E-1 2.18635E-1 3.21178E-1 4.35189E-1 3.53214E-1 1.86942E-1 1.49287E-1 1.98765E-1 2.84326E-1 2.99389E-1 2.63775E-1 2.18176E-1 2.6929E-1 2.19704E-1 1.60555E-1 1.55874E-1 1.9532E-1 1.5234E-1 1.06993E-1 1.09579E-1 1.15662E-1 1.30184E-1 1.56296E-1 1.76847E-1 2.1374E-1 2.16748E-1 2.30939E-1 2.29843E-1 2.24265E-1 2.42396E-1 2.47109E-1 2.75887E-1 2.83842E-1 -9999 -9999 -9999 -9999 -9999 -9999 -9999 -9999 -9999 -9999 -9999 -9999 -9999 -9999
-9999 -9999 -9999 -9999 -9999 -9999 -9999 -9999 -9999 -9999 -9999 -9999 -9999 -9999 -9999 -9999 -9999 -9999 -9999 -9999 -9999 -9999 -9999 -9999 -9999 -9999 -9999 -9999 -9999 -9999 -9999 -9999 -9999 -9999 -9999 -9999 -9999 -9999 -9999 -9999 -9999 -9999 -9999 -9999 -9999 -9999 -9999 -9999 -9999 -9999 -9999 -9999 -9999 -9999 -9999 -9999 -9999 -9999 -9999 -9999 -9999 -9999 -9999 -9999 -9999 -9999 -9999 -9999 -9999 -9999 -9999 -9999 -9999 -9999 -9999 -9999 -9999 -9999 -9999 -9999 -9999 -9999 -9999 -9999 -9999 -9999 -9999 -9999 -9999 -9999 -9999 -9999 -9999 -9999 -9999 -9999 -9999 -9999 -9999 -9999 -9999 -9999 -9999 -9999 -9999 -9999 -9999 -9999 2.89186E-1 2.91683E-1 3.29363E-1 4.04823E-1 3.73685E-1 2.9629E-1 3.14531E-1 3.71328E-1 3.7281E-1 3.21235E-1 3.159E-1 3.54882E-1 3.55608E-1 3.06264E-1 2.74718E-1 2.68913E-1 2.6958E-1 3.05638E-1 3.66632E-1 3.76442E-1 4.00217E-1 3.96091E-1 3.92683E-1 3.84396E-1 3.52989E-1 3.65449E-1 3.91231E-1 4.69445E-1 5.47673E-1 5.39346E-1 4.03115E-1 4.67355E-1 6.77684E-1 6.41265E-1 6.67238E-1 5.38315E-1 5.12425E-1 5.60691E-1 6.18196E-1 6.3814E-1 6.20039E-1 6.23371E-1 5.79881E-1 5.69423E-1 5.52047E-1 3.74173E-1 3.7127E-1 5.1867E-1 5.61589E-1 6.0101E-1 5.4294E-1 5.0447E-1 5.19717E-1 5.1091E-1 4.16948E-1 4.44057E-1 3.2183E-1 2.72803E-1 2.99987E-1 3.74357E-1 3.59685E-1 2.72967E-1 2.31052E-1 2.47509E-1 3.04428E-1 4.15258E-1 5.23208E-1 5.71322E-1 5.03519E-1 3.77517E-1 3.05762E-1 3.1585E-1 4.63421E-1 5.28197E-1 4.9944E-1 4.84154E-1 4.47167E-1 3.82317E-1 2.81337E-1 1.77942E-1 1.29687E-1 1.27185E-1 1.34793E-1 1.39843E-1 1.1669E-1 1.02679E-1 9.34243E-2 8.33204E-2 7.9264E-2 9.60645E-2 1.2458E-1 1.3558E-1 1.11726E-1 1.27932E-1 1.54566E-1 2.1453E-1 3.4239E-1 5.38717E-1 6.10304E-1 5.96754E-1 5.74462E-1 3.91852E-1 2.31862E-1 1.47101E-1 9.98151E-2 1.09827E-1 1.42021E-1 1.758E-1 2.09156E-1 1.53313E-1 1.48225E-1 1.83398E-1 2.92332E-1 3.09437E-1 1.90642E-1 1.1804E-1 1.4862E-1 2.47533E-1 2.64027E-1 2.06049E-1 1.49224E-1 2.23117E-1 2.73676E-1 1.8344E-1 1.44467E-1 1.05072E-1 8.03458E-2 9.4498E-2 1.1335E-1 1.31317E-1 1.60255E-1 1.74803E-1 1.97926E-1 1.92974E-1 1.45785E-1 1.7818E-1 1.96216E-1 2.20504E-1 2.18166E-1 -9999 -9999 -9999 -9999 -9999 -9999 -9999 -9999 -9999 -9999 -9999 -9999 -9999 -9999 -9999 -9999 -9999
-9999 -9999 -9999 -9999 -9999 -9999 -9999 -9999 -9999 -9999 -9999 -9999 -9999 -9999 -9999 -9999 -9999 -9999 -9999 -9999 -9999 -9999 -9999 -9999 -9999 -9999 -9999 -9999 -9999 -9999 -9999 -9999 -9999 -9999 -9999 -9999 -9999 -9999 -9999 -9999 -9999 -9999 -9999 -9999 -9999 -9999 -9999 -9999 -9999 -9999 -9999 -9999 -9999 -9999 -9999 -9999 -9999 -9999 -9999 -9999 -9999 -9999 -9999 -9999 -9999 -9999 -9999 -9999 -9999 -9999 -9999 -9999 -9999 -9999 -9999 -9999 -9999 -9999 -9999 -9999 -9999 -9999 -9999 -9999 -9999 -9999 -9999 -9999 -9999 -9999 -9999 -9999 -9999 -9999 -9999 -9999 -9999 -9999 -9999 -9999 -9999 -9999 -9999 -9999 -9999 -9999 -9999 -9999 2.81793E-1 2.89395E-1 3.70167E-1 4.11526E-1 4.24701E-1 3.12654E-1 3.06723E-1 3.65242E-1 3.79693E-1 3.76152E-1 3.45812E-1 3.27538E-1 3.905E-1 3.60528E-1 3.02237E-1 2.67711E-1 2.65078E-1 2.73816E-1 3.44119E-1 3.32361E-1 3.50819E-1 3.32762E-1 3.31883E-1 3.29777E-1 3.49196E-1 3.49246E-1 4.1885E-1 4.70432E-1 5.80343E-1 4.80794E-1 4.8682E-1 5.65462E-1 6.71408E-1 6.46016E-1 6.72007E-1 5.50212E-1 6.31657E-1 6.12683E-1 6.28832E-1 5.96092E-1 5.54099E-1 6.13336E-1 5.3981E-1 4.69026E-1 5.04436E-1 3.92699E-1 4.04953E-1 5.42842E-1 5.86842E-1 5.99911E-1 5.21678E-1 4.40472E-1 4.8488E-1 5.132E-1 4.08005E-1 4.31111E-1 3.91606E-1 3.02354E-1 2.73786E-1 2.92825E-1 2.84533E-1 2.62097E-1 2.47069E-1 2.59787E-1 3.29112E-1 4.7628E-1 4.52813E-1 4.37516E-1 4.32341E-1 3.45782E-1 2.74589E-1 2.80308E-1 3.97603E-1 5.28027E-1 4.36999E-1 4.30642E-1 4.2082E-1 3.45732E-1 2.68157E-1 1.89199E-1 1.47259E-1 1.26754E-1 1.15772E-1 1.12885E-1 1.08286E-1 1.15636E-1 1.25181E-1 1.16411E-1 1.04539E-1 1.38099E-1 2.21942E-1 2.81979E-1 3.55811E-1 3.00623E-1 3.30936E-1 3.65249E-1 5.03208E-1 5.51768E-1 4.70332E-1 4.00695E-1 5.13185E-1 4.63595E-1 3.10252E-1 1.51157E-1 9.4495E-2 8.79913E-2 1.02288E-1 1.52251E-1 1.95577E-1 1.30739E-1 9.88494E-2 1.28385E-1 2.03622E-1 2.20477E-1 1.38854E-1 9.70697E-2 1.59477E-1 2.56355E-1 2.11745E-1 1.36505E-1 1.1798E-1 1.77357E-1 2.39878E-1 2.35428E-1 1.43199E-1 6.36173E-2 5.28758E-2 8.08229E-2 1.25662E-1 1.49441E-1 1.40252E-1 1.69068E-1 1.89566E-1 1.59783E-1 1.1227E-1 1.43587E-1 2.07368E-1 2.12322E-1 2.3124E-1 2.38083E-1 2.53034E-1 -9999 -9999 -9999 -9999 -9999 -9999 -9999 -9999 -9999 -9999 -9999 -9999 -9999 -9999 -9999
-9999 -9999 -9999 -9999 -9999 -9999 -9999 -9999 -9999 -9999 -9999 -9999 -9999 -9999 -9999 -9999 -9999 -9999 -9999 -9999 -9999 -9999 -9999 -9999 -9999 -9999 -9999 -9999 -9999 -9999 -9999 -9999 -9999 -9999 -9999 -9999 -9999 -9999 -9999 -9999 -9999 -9999 -9999 -9999 -9999 -9999 -9999 -9999 -9999 -9999 -9999 -9999 -9999 -9999 -9999 -9999 -9999 -9999 -9999 -9999 -9999 -9999 -9999 -9999 -9999 -9999 -9999 -9999 -9999 -9999 -9999 -9999 -9999 -9999 -9999 -9999 -9999 -9999 -9999 -9999 -9999 -9999 -9999 -9999 -9999 -9999 -9999 -9999 -9999 -9999 -9999 -9999 -9999 -9999 -9999 -9999 -9999 -9999 -9999 -9999 -9999 -9999 -9999 -9999 -9999 -9999 -9999 2.80352E-1 2.78277E-1 2.84852E-1 3.441E-1 3.87137E-1 4.22045E-1 3.32791E-1 2.8248E-1 3.37206E-1 3.99783E-1 4.30152E-1 4.05308E-1 3.98642E-1 3.73603E-1 3.58571E-1 3.02953E-1 2.89078E-1 2.65387E-1 2.67245E-1 2.92675E-1 2.95024E-1 3.00328E-1 3.42917E-1 3.44885E-1 3.66737E-1 3.94877E-1 4.97036E-1 5.65709E-1 4.87922E-1 4.02734E-1 4.52446E-1 5.47857E-1 6.68348E-1 6.27434E-1 6.49359E-1 6.37274E-1 6.09553E-1 6.18802E-1 5.92761E-1 5.84342E-1 5.77271E-1 5.29884E-1 6.02709E-1 5.49406E-1 5.03923E-1 4.60054E-1 4.16413E-1 5.07169E-1 5.39068E-1 5.93011E-1 5.53132E-1 4.8647E-1 4.47611E-1 4.48613E-1 4.87372E-1 4.32435E-1 4.10111E-1 4.32407E-1 4.2128E-1 3.36032E-1 2.79137E-1 2.7656E-1 2.9143E-1 3.024E-1 3.30194E-1 4.57312E-1 4.87536E-1 3.70902E-1 3.34828E-1 3.54966E-1 3.2888E-1 2.67316E-1 2.60932E-1 3.32374E-1 4.74828E-1 4.92813E-1 4.48265E-1 4.38545E-1 4.07023E-1 3.23034E-1 2.60096E-1 2.18865E-1 1.75315E-1 1.51838E-1 1.33923E-1 1.1746E-1 1.15278E-1 1.34259E-1 1.86217E-1 2.21749E-1 1.7834E-1 1.86292E-1 2.18588E-1 4.05109E-1 5.14741E-1 5.10649E-1 5.73882E-1 6.14627E-1 5.00153E-1 2.92713E-1 2.38282E-1 3.8139E-1 4.99989E-1 4.24551E-1 2.01555E-1 1.08225E-1 8.50363E-2 1.02127E-1 1.6101E-1 1.65254E-1 1.05942E-1 1.05233E-1 1.36413E-1 1.60733E-1 1.24095E-1 1.05935E-1 9.46247E-2 1.71341E-1 2.29936E-1 1.51814E-1 8.77641E-2 8.35475E-2 9.95487E-2 1.20149E-1 1.48327E-1 1.24986E-1 6.1568E-2 6.24817E-2 9.44529E-2 1.11825E-1 1.05538E-1 9.63625E-2 1.1987E-1 1.51603E-1 1.17151E-1 1.12036E-1 1.38906E-1 1.88422E-1 2.19154E-1 2.06805E-1 2.18621E-1 2.21173E-1 -9999 -9999 -9999 -9999 -9999 -9999 -9999 -9999 -9999 -9999 -9999 -9999 -9999 -9999 -9999
-9999 -9999 -9999 -9999 -9999 -9999 -9999 -9999 -9999 -9999 -9999 -9999 -9999 -9999 -9999 -9999 -9999 -9999 -9999 -9999 -9999 -9999 -9999 -9999 -9999 -9999 -9999 -9999 -9999 -9999 -9999 -9999 -9999 -9999 -9999 -9999 -9999 -9999 -9999 -9999 -9999 -9999 -9999 -9999 -9999 -9999 -9999 -9999 -9999 -9999 -9999 -9999 -9999 -9999 -9999 -9999 -9999 -9999 -9999 -9999 -9999 -9999 -9999 -9999 -9999 -9999 -9999 -9999 -9999 -9999 -9999 -9999 -9999 -9999 -9999 -9999 -9999 -9999 -9999 -9999 -9999 -9999 -9999 -9999 -9999 -9999 -9999 -9999 -9999 -9999 -9999 -9999 -9999 -9999 -9999 -9999 -9999 -9999 -9999 -9999 -9999 -9999 -9999 -9999 -9999 -9999 -9999 2.77323E-1 2.75579E-1 2.85175E-1 3.43613E-1 4.2941E-1 4.25142E-1 3.33672E-1 2.79597E-1 3.26533E-1 3.97503E-1 4.57175E-1 4.58308E-1 4.4996E-1 3.70321E-1 3.37837E-1 3.04126E-1 2.91692E-1 2.85184E-1 2.64966E-1 3.07074E-1 3.16943E-1 3.6343E-1 3.46678E-1 3.61832E-1 4.08468E-1 4.73593E-1 6.40858E-1 6.19962E-1 5.73377E-1 3.84999E-1 4.8875E-1 6.44682E-1 6.61828E-1 6.17732E-1 6.62533E-1 6.21611E-1 6.09168E-1 6.13059E-1 5.50404E-1 5.20034E-1 5.02291E-1 5.88494E-1 5.75605E-1 4.97501E-1 5.24945E-1 4.58787E-1 4.69874E-1 5.33974E-1 5.67743E-1 5.67255E-1 5.03784E-1 4.46281E-1 4.19641E-1 4.21801E-1 4.37564E-1 4.10938E-1 4.09724E-1 4.09307E-1 4.23681E-1 3.94482E-1 3.03671E-1 2.97787E-1 3.21942E-1 3.61621E-1 4.61917E-1 4.86281E-1 4.46596E-1 3.79467E-1 3.11222E-1 3.05593E-1 2.90598E-1 2.74749E-1 2.86365E-1 3.35975E-1 4.27782E-1 4.93607E-1 4.6843E-1 4.96554E-1 4.53752E-1 4.36466E-1 3.91022E-1 3.3721E-1 2.81117E-1 2.19352E-1 1.57816E-1 1.17166E-1 1.00317E-1 9.96503E-2 1.32838E-1 2.56622E-1 3.0986E-1 1.75247E-1 2.39912E-1 4.5783E-1 4.2591E-1 4.21414E-1 5.77283E-1 6.16259E-1 5.22696E-1 2.84556E-1 1.87644E-1 2.18482E-1 2.95074E-1 3.86295E-1 2.83459E-1 1.38884E-1 9.24246E-2 1.03541E-1 1.37936E-1 1.07516E-1 8.48935E-2 8.0568E-2 8.4607E-2 9.88491E-2 6.75863E-2 6.43785E-2 1.0062E-1 1.63276E-1 1.53874E-1 9.31131E-2 1.07972E-1 1.19041E-1 8.7651E-2 7.84278E-2 8.45747E-2 8.14202E-2 5.31186E-2 6.0226E-2 8.96775E-2 7.82244E-2 5.25197E-2 5.64718E-2 8.23329E-2 1.1354E-1 7.15963E-2 8.45031E-2 1.40807E-1 1.82206E-1 1.91694E-1 1.77035E-1 1.62498E-1 -9999 -9999 -9999 -9999 -9999 -9999 -9999 -9999 -9999 -9999 -9999 -9999 -9999 -9999 -9999 -9999
-9999 -9999 -9999 -9999 -9999 -9999 -9999 -9999 -9999 -9999 -9999 -9999 -9999 -9999 -9999 -9999 -9999 -9999 -9999 -9999 -9999 -9999 -9999 -9999 -9999 -9999 -9999 -9999 -9999 -9999 -9999 -9999 -9999 -9999 -9999 -9999 -9999 -9999 -9999 -9999 -9999 -9999 -9999 -9999 -9999 -9999 -9999 -9999 -9999 -9999 -9999 -9999 -9999 -9999 -9999 -9999 -9999 -9999 -9999 -9999 -9999 -9999 -9999 -9999 -9999 -9999 -9999 -9999 -9999 -9999 -9999 -9999 -9999 -9999 -9999 -9999 -9999 -9999 -9999 -9999 -9999 -9999 -9999 -9999 -9999 -9999 -9999 -9999 -9999 -9999 -9999 -9999 -9999 -9999 -9999 -9999 -9999 -9999 -9999 -9999 -9999 -9999 -9999 -9999 -9999 -9999 -9999 2.75262E-1 2.76371E-1 3.23875E-1 4.17412E-1 4.82026E-1 4.32244E-1 3.36852E-1 2.9263E-1 3.38012E-1 3.85417E-1 4.5307E-1 4.82176E-1 4.29041E-1 3.95659E-1 3.59848E-1 3.25015E-1 2.93497E-1 2.8426E-1 2.87822E-1 3.12327E-1 3.37934E-1 3.62147E-1 3.58179E-1 3.59821E-1 4.35991E-1 5.70471E-1 6.93344E-1 6.713E-1 4.94602E-1 4.45386E-1 5.69264E-1 6.57023E-1 6.21251E-1 6.32067E-1 6.52832E-1 6.18002E-1 5.63584E-1 5.89084E-1 5.65129E-1 5.04186E-1 5.06912E-1 5.96725E-1 5.01809E-1 4.41671E-1 4.48213E-1 4.19649E-1 4.9568E-1 5.57548E-1 5.25596E-1 5.30849E-1 4.78975E-1 4.0254E-1 4.27929E-1 4.38581E-1 4.26125E-1 4.09034E-1 3.96818E-1 3.94173E-1 4.10259E-1 4.05503E-1 3.10098E-1 3.09753E-1 3.35883E-1 3.99184E-1 4.80549E-1 4.42356E-1 4.38348E-1 4.34429E-1 3.41411E-1 2.88061E-1 2.75787E-1 2.91481E-1 3.2549E-1 3.52166E-1 3.64104E-1 3.76533E-1 4.00671E-1 4.47516E-1 4.90276E-1 4.6502E-1 4.44108E-1 4.32203E-1 3.41792E-1 2.21676E-1 1.4999E-1 1.18761E-1 1.10759E-1 1.09368E-1 1.19247E-1 1.84927E-1 1.87591E-1 2.80263E-1 4.19825E-1 5.23201E-1 3.8674E-1 3.4789E-1 5.35716E-1 5.77004E-1 5.98855E-1 4.69671E-1 2.448E-1 1.64871E-1 1.69527E-1 2.26786E-1 2.47852E-1 1.45969E-1 9.67821E-2 9.86842E-2 9.78706E-2 7.81046E-2 5.61017E-2 5.00929E-2 5.45957E-2 5.38797E-2 4.63005E-2 5.04026E-2 7.18931E-2 1.1062E-1 1.1737E-1 1.06434E-1 1.26683E-1 1.78548E-1 1.6299E-1 1.58767E-1 1.28689E-1 9.36683E-2 5.29297E-2 4.23075E-2 6.40801E-2 4.88082E-2 3.219E-2 4.25038E-2 6.93812E-2 7.07576E-2 4.95661E-2 6.44576E-2 1.01645E-1 1.23839E-1 1.61977E-1 1.19508E-1 1.21581E-1 -9999 -9999 -9999 -9999 -9999 -9999 -9999 -9999 -9999 -9999 -9999 -9999 -9999 -9999 -9999 -9999
-9999 -9999 -9999 -9999 -9999 -9999 -9999 -9999 -9999 -9999 -9999 -9999 -9999 -9999 -9999 -9999 -9999 -9999 -9999 -9999 -9999 -9999 -9999 -9999 -9999 -9999 -9999 -9999 -9999 -9999 -9999 -9999 -9999 -9999 -9999 -9999 -9999 -9999 -9999 -9999 -9999 -9999 -9999 -9999 -9999 -9999 -9999 -9999 -9999 -9999 -9999 -9999 -9999 -9999 -9999 -9999 -9999 -9999 -9999 -9999 -9999 -9999 -9999 -9999 -9999 -9999 -9999 -9999 -9999 -9999 -9999 -9999 -9999 -9999 -9999 -9999 -9999 -9999 -9999 -9999 -9999 -9999 -9999 -9999 -9999 -9999 -9999 -9999 -9999 -9999 -9999 -9999 -9999 -9999 -9999 -9999 -9999 -9999 -9999 -9999 -9999 -9999 -9999 -9999 -9999 -9999 2.76529E-1 2.75895E-1 2.96372E-1 3.32967E-1 4.23206E-1 5.0598E-1 4.55326E-1 3.35309E-1 3.13767E-1 3.1445E-1 3.70694E-1 4.14823E-1 4.53785E-1 4.76486E-1 4.24851E-1 3.86973E-1 3.22806E-1 2.89939E-1 2.87984E-1 3.31227E-1 3.13862E-1 3.51775E-1 3.269E-1 3.4984E-1 4.47993E-1 5.6316E-1 6.89691E-1 6.87863E-1 6.22273E-1 4.36707E-1 5.4432E-1 6.67462E-1 6.25406E-1 6.07146E-1 6.50632E-1 6.26554E-1 6.03767E-1 5.53253E-1 5.19487E-1 5.23094E-1 4.45924E-1 5.2908E-1 5.65379E-1 4.5117E-1 4.35093E-1 4.46623E-1 4.13411E-1 4.80152E-1 4.74371E-1 4.4283E-1 5.26109E-1 4.63714E-1 4.60629E-1 4.55958E-1 4.24159E-1 4.17188E-1 4.00042E-1 4.01138E-1 3.95371E-1 4.08625E-1 4.07446E-1 3.1537E-1 3.22129E-1 3.50919E-1 4.2764E-1 4.43403E-1 4.18186E-1 4.21939E-1 4.28456E-1 3.42869E-1 2.73867E-1 2.63185E-1 2.91888E-1 3.32913E-1 3.21709E-1 2.90923E-1 2.79479E-1 2.94797E-1 4.01034E-1 4.76753E-1 4.23753E-1 4.33398E-1 3.77028E-1 2.58358E-1 1.73765E-1 1.303E-1 1.20209E-1 1.25746E-1 1.70195E-1 2.2544E-1 1.82333E-1 2.36555E-1 4.16074E-1 5.38672E-1 5.39365E-1 3.82336E-1 2.70584E-1 4.55613E-1 5.72408E-1 5.46351E-1 5.74473E-1 3.95634E-1 2.41691E-1 1.92342E-1 1.94804E-1 1.74997E-1 1.20463E-1 8.85317E-2 8.95078E-2 7.62387E-2 5.42236E-2 3.95654E-2 3.6904E-2 4.30322E-2 5.01602E-2 5.56895E-2 6.40404E-2 8.87924E-2 1.20354E-1 1.38891E-1 1.05791E-1 9.71172E-2 1.39635E-1 2.35187E-1 3.23062E-1 3.04553E-1 1.75633E-1 7.4336E-2 3.57534E-2 3.6183E-2 2.81595E-2 2.31772E-2 2.94104E-2 3.66282E-2 3.91111E-2 3.48504E-2 4.19655E-2 5.86896E-2 8.26805E-2 1.08347E-1 7.00362E-2 8.19613E-2 -9999 -9999 -9999 -9999 -9999 -9999 -9999 -9999 -9999 -9999 -9999 -9999 -9999 -9999 -9999 -9999
-9999 -9999 -9999 -9999 -9999 -9999 -9999 -9999 -9999 -9999 -9999 -9999 -9999 -9999 -9999 -9999 -9999 -9999 -9999 -9999 -9999 -9999 -9999 -9999 -9999 -9999 -9999 -9999 -9999 -9999 -9999 -9999 -9999 -9999 -9999 -9999 -9999 -9999 -9999 -9999 -9999 -9999 -9999 -9999 -9999 -9999 -9999 -9999 -9999 -9999 -9999 -9999 -9999 -9999 -9999 -9999 -9999 -9999 -9999 -9999 -9999 -9999 -9999 -9999 -9999 -9999 -9999 -9999 -9999 -9999 -9999 -9999 -9999 -9999 -9999 -9999 -9999 -9999 -9999 -9999 -9999 -9999 -9999 -9999 -9999 -9999 -9999 -9999 -9999 -9999 -9999 -9999 -9999 -9999 -9999 -9999 -9999 -9999 -9999 -9999 -9999 -9999 -9999 -9999 -9999 -9999 2.74472E-1 2.76891E-1 3.2893E-1 4.05319E-1 3.9916E-1 4.27914E-1 4.20553E-1 3.34779E-1 3.62045E-1 3.41747E-1 3.43582E-1 3.86785E-1 4.7492E-1 5.03E-1 4.74493E-1 3.87966E-1 3.23327E-1 2.89124E-1 2.89613E-1 3.53042E-1 3.07458E-1 3.39811E-1 3.19445E-1 3.87013E-1 5.63264E-1 6.77886E-1 6.66538E-1 6.75145E-1 4.90243E-1 5.13019E-1 6.41012E-1 6.2185E-1 5.98262E-1 6.19646E-1 6.45101E-1 5.85746E-1 5.35278E-1 5.43423E-1 5.11694E-1 4.6466E-1 5.04867E-1 5.55678E-1 5.26951E-1 4.98288E-1 4.93437E-1 4.83861E-1 4.45171E-1 4.14947E-1 4.46715E-1 4.94723E-1 5.06817E-1 4.80422E-1 4.80422E-1 4.61313E-1 4.6451E-1 4.23034E-1 4.1087E-1 3.88184E-1 3.79682E-1 3.99967E-1 4.22818E-1 3.20823E-1 3.16811E-1 3.48117E-1 4.21467E-1 4.26507E-1 4.03575E-1 4.07032E-1 4.10858E-1 3.33843E-1 2.79267E-1 2.7061E-1 3.00558E-1 3.23626E-1 2.96888E-1 2.59544E-1 2.43451E-1 2.51153E-1 3.10292E-1 4.42871E-1 4.32732E-1 4.36996E-1 3.17207E-1 1.89119E-1 1.36789E-1 1.16598E-1 1.062E-1 1.00015E-1 1.21017E-1 1.61588E-1 2.50486E-1 3.95095E-1 5.30067E-1 4.33539E-1 3.88331E-1 2.58973E-1 2.26603E-1 3.48511E-1 5.1844E-1 5.3806E-1 5.52341E-1 5.36986E-1 4.2017E-1 3.47906E-1 2.75419E-1 1.74485E-1 1.00057E-1 8.45569E-2 8.28916E-2 6.44E-2 4.7387E-2 4.18398E-2 4.37007E-2 5.43287E-2 6.92924E-2 8.79478E-2 1.00883E-1 8.28572E-2 1.02562E-1 1.1835E-1 6.88698E-2 5.58821E-2 7.89145E-2 1.63334E-1 3.54888E-1 3.61045E-1 1.66554E-1 6.62359E-2 3.07754E-2 2.37107E-2 2.28223E-2 2.20464E-2 2.25216E-2 3.74897E-2 6.38776E-2 6.20943E-2 6.33009E-2 8.00858E-2 7.5157E-2 7.32326E-2 5.95021E-2 5.50871E-2 -9999 -9999 -9999 -9999 -9999 -9999 -9999 -9999 -9999 -9999 -9999 -9999 -9999 -9999 -9999 -9999
-9999 -9999 -9999 -9999 -9999 -9999 -9999 -9999 -9999 -9999 -9999 -9999 -9999 -9999 -9999 -9999 -9999 -9999 -9999 -9999 -9999 -9999 -9999 -9999 -9999 -9999 -9999 -9999 -9999 -9999 -9999 -9999 -9999 -9999 -9999 -9999 -9999 -9999 -9999 -9999 -9999 -9999 -9999 -9999 -9999 -9999 -9999 -9999 -9999 -9999 -9999 -9999 -9999 -9999 -9999 -9999 -9999 -9999 -9999 -9999 -9999 -9999 -9999 -9999 -9999 -9999 -9999 -9999 -9999 -9999 -9999 -9999 -9999 -9999 -9999 -9999 -9999 -9999 -9999 -9999 -9999 -9999 -9999 -9999 -9999 -9999 -9999 -9999 -9999 -9999 -9999 -9999 -9999 -9999 -9999 -9999 -9999 -9999 -9999 -9999 -9999 -9999 -9999 -9999 -9999 2.73526E-1 2.69493E-1 2.80556E-1 3.76392E-1 4.0953E-1 3.64558E-1 3.69346E-1 3.87297E-1 3.32136E-1 3.66634E-1 4.02818E-1 3.8384E-1 4.06382E-1 5.18682E-1 4.8304E-1 4.9202E-1 3.85334E-1 3.20558E-1 2.88635E-1 2.89124E-1 3.46063E-1 3.02251E-1 3.17208E-1 3.61706E-1 4.83058E-1 5.49327E-1 6.78392E-1 6.64251E-1 6.42596E-1 4.7184E-1 5.49925E-1 6.42885E-1 6.35607E-1 6.08769E-1 6.33924E-1 6.10219E-1 5.49155E-1 5.1533E-1 4.83272E-1 4.57773E-1 4.72784E-1 4.96587E-1 5.25192E-1 4.90653E-1 4.44778E-1 4.22001E-1 4.61987E-1 4.45824E-1 4.04693E-1 4.48513E-1 5.04649E-1 4.6341E-1 4.12117E-1 4.07773E-1 3.97889E-1 4.26881E-1 3.98135E-1 3.82341E-1 3.85978E-1 3.87397E-1 3.89621E-1 4.14358E-1 3.47676E-1 3.25556E-1 3.49486E-1 3.81833E-1 4.25425E-1 4.0588E-1 3.93152E-1 3.9862E-1 4.14529E-1 3.46972E-1 3.03017E-1 3.03991E-1 3.05539E-1 2.71085E-1 2.40155E-1 2.22077E-1 2.11554E-1 2.41758E-1 3.7949E-1 4.37889E-1 4.29592E-1 3.48696E-1 2.19777E-1 1.4217E-1 1.1307E-1 1.04521E-1 1.09698E-1 1.21931E-1 1.54163E-1 2.27228E-1 4.76604E-1 5.34725E-1 3.45099E-1 2.37186E-1 2.00371E-1 2.07396E-1 3.22426E-1 3.63341E-1 3.53473E-1 3.59441E-1 4.8944E-1 5.25484E-1 4.90627E-1 3.46088E-1 1.82253E-1 9.73541E-2 8.23814E-2 7.39221E-2 5.90744E-2 4.93078E-2 4.8415E-2 5.21334E-2 5.77522E-2 7.22279E-2 8.93581E-2 9.70808E-2 7.38552E-2 7.98403E-2 8.79148E-2 5.80413E-2 4.29774E-2 5.59582E-2 1.82054E-1 3.5038E-1 3.0815E-1 2.09724E-1 9.56977E-2 4.3741E-2 2.72295E-2 3.02424E-2 2.90445E-2 2.62616E-2 5.95869E-2 1.37356E-1 1.82329E-1 1.61361E-1 2.17404E-1 1.61308E-1 7.1767E-2 5.11553E-2 6.07303E-2 1.43424E-1 -9999 -9999 -9999 -9999 -9999 -9999 -9999 -9999 -9999 -9999 -9999 -9999 -9999 -9999 -9999
-9999 -9999 -9999 -9999 -9999 -9999 -9999 -9999 -9999 -9999 -9999 -9999 -9999 -9999 -9999 -9999 -9999 -9999 -9999 -9999 -9999 -9999 -9999 -9999 -9999 -9999 -9999 -9999 -9999 -9999 -9999 -9999 -9999 -9999 -9999 -9999 -9999 -9999 -9999 -9999 -9999 -9999 -9999 -9999 -9999 -9999 -9999 -9999 -9999 -9999 -9999 -9999 -9999 -9999 -9999 -9999 -9999 -9999 -9999 -9999 -9999 -9999 -9999 -9999 -9999 -9999 -9999 -9999 -9999 -9999 -9999 -9999 -9999 -9999 -9999 -9999 -9999 -9999 -9999 -9999 -9999 -9999 -9999 -9999 -9999 -9999 -9999 -9999 -9999 -9999 -9999 -9999 -9999 -9999 -9999 -9999 -9999 -9999 -9999 -9999 -9999 -9999 -9999 -9999 -9999 2.50258E-1 2.516E-1 2.9753E-1 3.50849E-1 3.52707E-1 3.3038E-1 3.54882E-1 3.82043E-1 3.57973E-1 3.46269E-1 3.37529E-1 3.55712E-1 4.199E-1 4.866E-1 4.70375E-1 4.38011E-1 3.3329E-1 3.14716E-1 3.01582E-1 3.03422E-1 3.45166E-1 3.19789E-1 3.58601E-1 4.84048E-1 5.97577E-1 6.57984E-1 6.87905E-1 6.53153E-1 5.84356E-1 5.03168E-1 5.69038E-1 6.26387E-1 5.86814E-1 6.02088E-1 6.15626E-1 5.47618E-1 5.33045E-1 4.96217E-1 4.68389E-1 4.35848E-1 4.23966E-1 4.5741E-1 4.77218E-1 4.50092E-1 4.66535E-1 4.26672E-1 4.37192E-1 4.21173E-1 4.0785E-1 4.41855E-1 4.5801E-1 4.3367E-1 4.30086E-1 4.29269E-1 4.29189E-1 4.14129E-1 4.07476E-1 4.0742E-1 3.97676E-1 3.95597E-1 3.87744E-1 4.01184E-1 4.07881E-1 3.53601E-1 3.54134E-1 3.58689E-1 4.18538E-1 4.07538E-1 3.97108E-1 3.93145E-1 4.03415E-1 4.13785E-1 3.64379E-1 3.19329E-1 2.82289E-1 2.49402E-1 2.20064E-1 2.10192E-1 2.36682E-1 2.84688E-1 4.04575E-1 4.42223E-1 4.11608E-1 3.19109E-1 2.37063E-1 1.59332E-1 1.19598E-1 1.13026E-1 1.6377E-1 1.60728E-1 2.17736E-1 3.66302E-1 5.67799E-1 5.07021E-1 2.91231E-1 1.89443E-1 1.7204E-1 2.02252E-1 2.68556E-1 2.45463E-1 2.09936E-1 2.047E-1 3.00224E-1 4.6005E-1 4.36521E-1 3.26126E-1 1.64534E-1 8.89061E-2 7.20544E-2 6.14842E-2 5.37274E-2 4.90849E-2 4.75899E-2 4.69329E-2 5.01866E-2 6.70816E-2 8.64738E-2 7.89913E-2 6.4809E-2 6.80176E-2 6.66437E-2 4.91603E-2 3.86601E-2 5.50301E-2 1.52434E-1 3.8408E-1 4.29386E-1 3.43343E-1 2.23103E-1 1.1816E-1 5.88417E-2 7.31525E-2 5.06901E-2 2.91543E-2 4.58357E-2 1.31812E-1 2.8204E-1 3.49361E-1 4.45652E-1 3.43156E-1 1.77759E-1 1.52136E-1 1.69978E-1 -9999 -9999 -9999 -9999 -9999 -9999 -9999 -9999 -9999 -9999 -9999 -9999 -9999 -9999 -9999 -9999
-9999 -9999 -9999 -9999 -9999 -9999 -9999 -9999 -9999 -9999 -9999 -9999 -9999 -9999 -9999 -9999 -9999 -9999 -9999 -9999 -9999 -9999 -9999 -9999 -9999 -9999 -9999 -9999 -9999 -9999 -9999 -9999 -9999 -9999 -9999 -9999 -9999 -9999 -9999 -9999 -9999 -9999 -9999 -9999 -9999 -9999 -9999 -9999 -9999 -9999 -9999 -9999 -9999 -9999 -9999 -9999 -9999 -9999 -9999 -9999 -9999 -9999 -9999 -9999 -9999 -9999 -9999 -9999 -9999 -9999 -9999 -9999 -9999 -9999 -9999 -9999 -9999 -9999 -9999 -9999 -9999 -9999 -9999 -9999 -9999 -9999 -9999 -9999 -9999 -9999 -9999 -9999 -9999 -9999 -9999 -9999 -9999 -9999 -9999 -9999 -9999 -9999 -9999 -9999 -9999 2.47738E-1 2.50854E-1 3.13037E-1 3.17362E-1 3.1891E-1 2.99236E-1 3.24445E-1 3.72967E-1 4.05235E-1 4.25123E-1 3.6687E-1 3.33993E-1 3.83893E-1 4.51197E-1 4.31194E-1 3.34878E-1 3.20558E-1 3.05773E-1 2.99749E-1 3.03087E-1 3.87766E-1 3.43019E-1 4.26012E-1 5.90695E-1 6.66792E-1 6.59127E-1 6.593E-1 6.68776E-1 5.22971E-1 5.92883E-1 6.00096E-1 6.27338E-1 6.17005E-1 5.76279E-1 5.83774E-1 5.35008E-1 4.88802E-1 4.77014E-1 4.56831E-1 3.77503E-1 3.50639E-1 3.694E-1 3.95507E-1 4.4231E-1 4.42101E-1 4.40072E-1 4.30307E-1 3.94776E-1 4.00821E-1 4.24464E-1 4.36813E-1 4.41183E-1 4.27648E-1 4.05665E-1 4.30086E-1 4.38695E-1 4.28247E-1 4.2713E-1 4.19882E-1 4.11342E-1 4.00436E-1 4.02228E-1 4.09424E-1 3.55646E-1 3.45404E-1 3.5018E-1 3.67346E-1 4.08715E-1 4.06681E-1 3.90212E-1 3.94842E-1 4.14625E-1 3.96751E-1 3.28551E-1 2.67742E-1 2.31959E-1 2.23395E-1 2.57366E-1 3.45452E-1 3.97621E-1 4.37347E-1 4.3098E-1 3.17724E-1 2.28198E-1 1.83953E-1 1.40181E-1 1.21556E-1 1.24534E-1 1.39672E-1 1.77954E-1 2.79398E-1 5.42932E-1 5.44477E-1 4.75857E-1 2.70913E-1 1.68785E-1 1.61867E-1 2.01404E-1 2.38671E-1 2.31951E-1 1.69675E-1 1.37935E-1 1.83607E-1 2.99222E-1 3.47678E-1 2.36182E-1 1.18441E-1 7.30035E-2 6.04737E-2 5.31478E-2 4.88055E-2 4.53985E-2 4.22593E-2 4.20644E-2 4.87854E-2 6.5683E-2 7.18669E-2 5.67159E-2 4.83527E-2 5.1093E-2 4.66549E-2 3.63832E-2 3.63918E-2 6.03948E-2 1.22224E-1 2.36307E-1 3.87957E-1 4.443E-1 4.25787E-1 3.27124E-1 1.57255E-1 1.77326E-1 1.06769E-1 3.61549E-2 3.22745E-2 8.67148E-2 2.60543E-1 4.3528E-1 4.74837E-1 4.4326E-1 4.08195E-1 -9999 -9999 -9999 -9999 -9999 -9999 -9999 -9999 -9999 -9999 -9999 -9999 -9999 -9999 -9999 -9999 -9999 -9999
-9999 -9999 -9999 -9999 -9999 -9999 -9999 -9999 -9999 -9999 -9999 -9999 -9999 -9999 -9999 -9999 -9999 -9999 -9999 -9999 -9999 -9999 -9999 -9999 -9999 -9999 -9999 -9999 -9999 -9999 -9999 -9999 -9999 -9999 -9999 -9999 -9999 -9999 -9999 -9999 -9999 -9999 -9999 -9999 -9999 -9999 -9999 -9999 -9999 -9999 -9999 -9999 -9999 -9999 -9999 -9999 -9999 -9999 -9999 -9999 -9999 -9999 -9999 -9999 -9999 -9999 -9999 -9999 -9999 -9999 -9999 -9999 -9999 -9999 -9999 -9999 -9999 -9999 -9999 -9999 -9999 -9999 -9999 -9999 -9999 -9999 -9999 -9999 -9999 -9999 -9999 -9999 -9999 -9999 -9999 -9999 -9999 -9999 -9999 -9999 -9999 -9999 -9999 -9999 2.49367E-1 2.46706E-1 2.66693E-1 2.87406E-1 2.9181E-1 2.9263E-1 3.12232E-1 3.3276E-1 3.44656E-1 3.83406E-1 4.61763E-1 4.5232E-1 3.83143E-1 3.6343E-1 4.40035E-1 3.74318E-1 3.42203E-1 3.29522E-1 3.21689E-1 3.15152E-1 3.19272E-1 4.30228E-1 4.06485E-1 5.50605E-1 6.69408E-1 6.66824E-1 6.42865E-1 6.51268E-1 6.4024E-1 5.87018E-1 6.30601E-1 6.21258E-1 5.76678E-1 6.05839E-1 5.74602E-1 5.29602E-1 5.08778E-1 4.64366E-1 4.5499E-1 3.85892E-1 3.29955E-1 3.12383E-1 3.23485E-1 3.40766E-1 3.76979E-1 4.41444E-1 4.35527E-1 3.82495E-1 3.46568E-1 3.55943E-1 3.6455E-1 4.01702E-1 4.3257E-1 4.01281E-1 3.5282E-1 3.58475E-1 3.70387E-1 3.53601E-1 3.41797E-1 3.54002E-1 3.73774E-1 3.90747E-1 4.08011E-1 3.90043E-1 3.42835E-1 3.20768E-1 3.24481E-1 3.35579E-1 3.80356E-1 4.11302E-1 3.96324E-1 3.96454E-1 3.95786E-1 3.52287E-1 3.00221E-1 2.63063E-1 2.51341E-1 2.77319E-1 3.58008E-1 4.26066E-1 3.90057E-1 3.47893E-1 3.23425E-1 2.43754E-1 1.79593E-1 1.47423E-1 1.22923E-1 1.14091E-1 1.1708E-1 1.30516E-1 1.98072E-1 3.97301E-1 5.43253E-1 4.62899E-1 4.16983E-1 2.51617E-1 1.63293E-1 1.59521E-1 1.86489E-1 2.26337E-1 2.486E-1 1.87065E-1 1.30384E-1 1.36323E-1 1.96646E-1 2.4244E-1 1.63359E-1 8.78379E-2 7.23705E-2 6.64695E-2 5.60451E-2 4.85036E-2 4.51991E-2 4.05779E-2 3.83487E-2 4.18756E-2 4.71877E-2 4.63005E-2 3.66845E-2 3.39681E-2 3.37776E-2 3.14117E-2 2.70564E-2 3.37622E-2 4.89891E-2 6.09777E-2 7.90934E-2 1.52015E-1 2.60393E-1 4.763E-1 4.79485E-1 3.88464E-1 3.52035E-1 1.18981E-1 3.99302E-2 3.39122E-2 7.21955E-2 1.69269E-1 2.95953E-1 3.77553E-1 -9999 -9999 -9999 -9999 -9999 -9999 -9999 -9999 -9999 -9999 -9999 -9999 -9999 -9999 -9999 -9999 -9999 -9999 -9999 -9999
-9999 -9999 -9999 -9999 -9999 -9999 -9999 -9999 -9999 -9999 -9999 -9999 -9999 -9999 -9999 -9999 -9999 -9999 -9999 -9999 -9999 -9999 -9999 -9999 -9999 -9999 -9999 -9999 -9999 -9999 -9999 -9999 -9999 -9999 -9999 -9999 -9999 -9999 -9999 -9999 -9999 -9999 -9999 -9999 -9999 -9999 -9999 -9999 -9999 -9999 -9999 -9999 -9999 -9999 -9999 -9999 -9999 -9999 -9999 -9999 -9999 -9999 -9999 -9999 -9999 -9999 -9999 -9999 -9999 -9999 -9999 -9999 -9999 -9999 -9999 -9999 -9999 -9999 -9999 -9999 -9999 -9999 -9999 -9999 -9999 -9999 -9999 -9999 -9999 -9999 -9999 -9999 -9999 -9999 -9999 -9999 -9999 -9999 -9999 -9999 -9999 -9999 -9999 -9999 2.48182E-1 2.43666E-1 2.62111E-1 2.65653E-1 2.853E-1 2.86433E-1 3.03664E-1 3.28025E-1 3.5553E-1 3.92879E-1 4.60384E-1 4.83036E-1 4.23434E-1 3.74132E-1 4.39644E-1 3.45831E-1 3.35504E-1 3.27249E-1 3.18584E-1 3.1157E-1 3.48506E-1 4.42255E-1 5.19157E-1 6.51011E-1 6.64316E-1 6.34684E-1 6.60631E-1 6.71485E-1 6.26261E-1 6.43062E-1 6.1099E-1 6.02289E-1 5.82108E-1 5.34724E-1 5.42773E-1 5.03562E-1 4.54726E-1 4.48704E-1 4.26963E-1 3.86503E-1 3.64406E-1 3.64795E-1 3.45888E-1 3.43135E-1 3.54126E-1 3.70131E-1 3.73831E-1 3.36871E-1 3.09248E-1 3.11675E-1 3.10689E-1 3.30981E-1 3.53648E-1 3.52399E-1 3.49329E-1 3.52657E-1 3.42982E-1 3.20268E-1 3.24868E-1 3.43237E-1 3.56769E-1 3.89169E-1 4.01246E-1 4.01246E-1 3.75915E-1 3.256E-1 2.95917E-1 3.20876E-1 3.7453E-1 4.02465E-1 3.84128E-1 3.94773E-1 3.48284E-1 3.00483E-1 2.80647E-1 2.74408E-1 2.84209E-1 3.42632E-1 4.21296E-1 4.049E-1 3.27277E-1 2.62941E-1 2.36738E-1 1.88584E-1 1.54198E-1 1.41656E-1 1.33929E-1 1.23895E-1 1.1988E-1 1.48979E-1 2.5681E-1 5.21861E-1 4.83867E-1 4.49519E-1 3.36473E-1 2.11091E-1 1.59042E-1 1.55608E-1 1.66774E-1 1.95748E-1 2.34791E-1 1.91458E-1 1.30782E-1 1.08289E-1 1.34672E-1 1.69873E-1 1.35691E-1 9.33162E-2 9.25505E-2 8.99889E-2 6.79091E-2 5.68457E-2 5.43227E-2 4.92422E-2 4.17194E-2 3.82893E-2 3.6048E-2 3.42644E-2 3.49139E-2 3.70525E-2 3.40957E-2 2.76489E-2 2.46245E-2 2.94792E-2 3.76254E-2 3.9113E-2 3.85116E-2 5.219E-2 1.07642E-1 3.63028E-1 5.00463E-1 5.54185E-1 4.72072E-1 2.0227E-1 6.66691E-2 3.84897E-2 5.61444E-2 7.50321E-2 1.18244E-1 1.48776E-1 2.72256E-1 -9999 -9999 -9999 -9999 -9999 -9999 -9999 -9999 -9999 -9999 -9999 -9999 -9999 -9999 -9999 -9999 -9999 -9999 -9999
-9999 -9999 -9999 -9999 -9999 -9999 -9999 -9999 -9999 -9999 -9999 -9999 -9999 -9999 -9999 -9999 -9999 -9999 -9999 -9999 -9999 -9999 -9999 -9999 -9999 -9999 -9999 -9999 -9999 -9999 -9999 -9999 -9999 -9999 -9999 -9999 -9999 -9999 -9999 -9999 -9999 -9999 -9999 -9999 -9999 -9999 -9999 -9999 -9999 -9999 -9999 -9999 -9999 -9999 -9999 -9999 -9999 -9999 -9999 -9999 -9999 -9999 -9999 -9999 -9999 -9999 -9999 -9999 -9999 -9999 -9999 -9999 -9999 -9999 -9999 -9999 -9999 -9999 -9999 -9999 -9999 -9999 -9999 -9999 -9999 -9999 -9999 -9999 -9999 -9999 -9999 -9999 -9999 -9999 -9999 -9999 -9999 -9999 -9999 -9999 -9999 -9999 -9999 2.49664E-1 2.44251E-1 2.43666E-1 2.60275E-1 2.60581E-1 2.61498E-1 2.60165E-1 2.81642E-1 3.24366E-1 3.51183E-1 3.61049E-1 4.2925E-1 5.08137E-1 4.7947E-1 4.04333E-1 4.15958E-1 3.65501E-1 3.53455E-1 3.42484E-1 3.32206E-1 3.22654E-1 3.66224E-1 4.40301E-1 5.7043E-1 6.58379E-1 6.50749E-1 6.50119E-1 6.61587E-1 6.5322E-1 6.08473E-1 6.20829E-1 5.80184E-1 5.57227E-1 5.66763E-1 5.80728E-1 5.40899E-1 4.69369E-1 4.28736E-1 4.35101E-1 4.40176E-1 4.36357E-1 4.38877E-1 4.50331E-1 4.35527E-1 4.18843E-1 4.09227E-1 4.03933E-1 3.86119E-1 3.39736E-1 3.11557E-1 3.24281E-1 3.30086E-1 3.06303E-1 3.03084E-1 3.24641E-1 3.9199E-1 4.19882E-1 4.11875E-1 4.08011E-1 4.0672E-1 3.96071E-1 3.87245E-1 3.79873E-1 3.7605E-1 3.71494E-1 3.80928E-1 3.86415E-1 3.33833E-1 3.39498E-1 3.75209E-1 3.96187E-1 3.79677E-1 3.85516E-1 3.42667E-1 2.88754E-1 2.70442E-1 2.65451E-1 2.9707E-1 3.87234E-1 4.22535E-1 3.57782E-1 2.74884E-1 2.20368E-1 1.94246E-1 1.63114E-1 1.45385E-1 1.41091E-1 1.51549E-1 1.81824E-1 1.5274E-1 2.19239E-1 4.18367E-1 5.09647E-1 4.28295E-1 4.34793E-1 3.08563E-1 2.03072E-1 1.69812E-1 1.6088E-1 1.56869E-1 1.75416E-1 2.15465E-1 1.78705E-1 1.11979E-1 9.02076E-2 1.11137E-1 1.47791E-1 1.6049E-1 1.38995E-1 1.30381E-1 1.16352E-1 7.81225E-2 6.7974E-2 7.73918E-2 8.52887E-2 7.08341E-2 5.47318E-2 4.35656E-2 4.29659E-2 5.66955E-2 7.58101E-2 6.91158E-2 4.41775E-2 3.20683E-2 3.39517E-2 3.71819E-2 3.12849E-2 2.53268E-2 2.94601E-2 4.90085E-2 1.19305E-1 1.6546E-1 3.07716E-1 5.0352E-1 3.88996E-1 2.13341E-1 8.18636E-2 4.55749E-2 4.40919E-2 5.81745E-2 7.25994E-2 1.46698E-1 2.28538E-1 -9999 -9999 -9999 -9999 -9999 -9999 -9999 -9999 -9999 -9999 -9999 -9999 -9999 -9999 -9999 -9999 -9999 -9999
-9999 -9999 -9999 -9999 -9999 -9999 -9999 -9999 -9999 -9999 -9999 -9999 -9999 -9999 -9999 -9999 -9999 -9999 -9999 -9999 -9999 -9999 -9999 -9999 -9999 -9999 -9999 -9999 -9999 -9999 -9999 -9999 -9999 -9999 -9999 -9999 -9999 -9999 -9999 -9999 -9999 -9999 -9999 -9999 -9999 -9999 -9999 -9999 -9999 -9999 -9999 -9999 -9999 -9999 -9999 -9999 -9999 -9999 -9999 -9999 -9999 -9999 -9999 -9999 -9999 -9999 -9999 -9999 -9999 -9999 -9999 -9999 -9999 -9999 -9999 -9999 -9999 -9999 -9999 -9999 -9999 -9999 -9999 -9999 -9999 -9999 -9999 -9999 -9999 -9999 -9999 -9999 -9999 -9999 -9999 -9999 -9999 -9999 -9999 -9999 -9999 -9999 2.50407E-1 2.4469E-1 2.43666E-1 2.4352E-1 2.59818E-1 2.59513E-1 2.73378E-1 2.93208E-1 2.97332E-1 3.04335E-1 3.4997E-1 4.0918E-1 4.56503E-1 5.32635E-1 5.05569E-1 4.25037E-1 4.18271E-1 3.87702E-1 3.52187E-1 3.36617E-1 3.21788E-1 3.20924E-1 4.55479E-1 5.1698E-1 6.56003E-1 6.37896E-1 6.29707E-1 6.56352E-1 6.73228E-1 5.64257E-1 5.95612E-1 6.21957E-1 5.97171E-1 6.02242E-1 5.948E-1 5.56501E-1 4.87095E-1 4.3549E-1 4.21037E-1 4.87087E-1 4.70465E-1 4.13456E-1 4.15294E-1 4.52328E-1 4.06842E-1 4.08799E-1 4.10834E-1 4.15348E-1 4.16896E-1 4.01483E-1 3.82724E-1 4.14186E-1 4.19102E-1 3.89265E-1 3.26694E-1 3.05417E-1 3.98011E-1 4.02204E-1 3.8798E-1 3.77608E-1 3.73483E-1 3.64157E-1 3.57058E-1 3.51438E-1 3.4941E-1 3.49932E-1 3.55659E-1 3.7124E-1 3.90051E-1 3.86631E-1 3.77984E-1 3.92931E-1 3.8696E-1 3.86722E-1 3.63776E-1 3.27352E-1 3.03053E-1 2.99495E-1 3.56067E-1 4.22535E-1 4.12229E-1 3.32627E-1 2.3652E-1 1.9362E-1 1.73262E-1 1.56917E-1 1.45186E-1 1.37669E-1 1.46494E-1 1.77816E-1 2.24184E-1 3.68225E-1 5.04166E-1 4.521E-1 4.10844E-1 4.2668E-1 3.49486E-1 2.48825E-1 1.91166E-1 1.57047E-1 1.47536E-1 1.65403E-1 1.82801E-1 1.45713E-1 9.69127E-2 8.78602E-2 1.27183E-1 1.94956E-1 2.43683E-1 2.18783E-1 1.81892E-1 1.39343E-1 8.49949E-2 6.61713E-2 9.29376E-2 1.43098E-1 1.37303E-1 9.84214E-2 6.57104E-2 6.35011E-2 9.73537E-2 1.5558E-1 1.57943E-1 9.98419E-2 7.00157E-2 6.88324E-2 5.43026E-2 3.37328E-2 2.32756E-2 2.40455E-2 3.13725E-2 4.06798E-2 5.24606E-2 1.26506E-1 3.43509E-1 5.27438E-1 3.94689E-1 1.90918E-1 7.89442E-2 6.69496E-2 7.69174E-2 6.77915E-2 8.85375E-2 1.31027E-1 2.06085E-1 -9999 -9999 -9999 -9999 -9999 -9999 -9999 -9999 -9999 -9999 -9999 -9999 -9999 -9999 -9999 -9999 -9999
-9999 -9999 -9999 -9999 -9999 -9999 -9999 -9999 -9999 -9999 -9999 -9999 -9999 -9999 -9999 -9999 -9999 -9999 -9999 -9999 -9999 -9999 -9999 -9999 -9999 -9999 -9999 -9999 -9999 -9999 -9999 -9999 -9999 -9999 -9999 -9999 -9999 -9999 -9999 -9999 -9999 -9999 -9999 -9999 -9999 -9999 -9999 -9999 -9999 -9999 -9999 -9999 -9999 -9999 -9999 -9999 -9999 -9999 -9999 -9999 -9999 -9999 -9999 -9999 -9999 -9999 -9999 -9999 -9999 -9999 -9999 -9999 -9999 -9999 -9999 -9999 -9999 -9999 -9999 -9999 -9999 -9999 -9999 -9999 -9999 -9999 -9999 -9999 -9999 -9999 -9999 -9999 -9999 -9999 -9999 -9999 -9999 -9999 -9999 -9999 -9999 -9999 2.46011E-1 2.46158E-1 2.47337E-1 2.64417E-1 2.60318E-1 2.75588E-1 2.7385E-1 2.74797E-1 2.97498E-1 3.21295E-1 3.7847E-1 4.47078E-1 5.12559E-1 5.8106E-1 5.24535E-1 4.47721E-1 4.43022E-1 4.36381E-1 3.5007E-1 3.47606E-1 3.35131E-1 3.36545E-1 4.78258E-1 6.2433E-1 6.19708E-1 6.20266E-1 6.57545E-1 6.34914E-1 5.77269E-1 5.57087E-1 6.07332E-1 6.05492E-1 5.86761E-1 5.91511E-1 5.60835E-1 5.60108E-1 5.1471E-1 4.44174E-1 5.01347E-1 5.00428E-1 4.52531E-1 4.25287E-1 4.46981E-1 4.77723E-1 4.29995E-1 4.00316E-1 3.98369E-1 3.98852E-1 4.08395E-1 4.05894E-1 4.08403E-1 4.09049E-1 4.04779E-1 4.16527E-1 3.70313E-1 3.36422E-1 4.12311E-1 3.91791E-1 3.72247E-1 3.59237E-1 3.60447E-1 3.66048E-1 3.60295E-1 3.54766E-1 3.48071E-1 3.42732E-1 3.50304E-1 3.60316E-1 3.83813E-1 3.88133E-1 3.50128E-1 3.66147E-1 3.89896E-1 3.8474E-1 3.70721E-1 3.55501E-1 3.36788E-1 3.53749E-1 4.18469E-1 3.98521E-1 4.06363E-1 3.15612E-1 2.18271E-1 1.8586E-1 1.83135E-1 1.81023E-1 1.77243E-1 1.65318E-1 1.6709E-1 1.92107E-1 3.00834E-1 4.71169E-1 4.68308E-1 4.0723E-1 4.10613E-1 4.20669E-1 4.22868E-1 3.05635E-1 2.0636E-1 1.48671E-1 1.33221E-1 1.36459E-1 1.31118E-1 1.07074E-1 9.05075E-2 9.70205E-2 1.45553E-1 2.30875E-1 2.97519E-1 2.74856E-1 2.32453E-1 1.68534E-1 9.4164E-2 6.08828E-2 8.5414E-2 1.7323E-1 2.10308E-1 1.48568E-1 8.25906E-2 7.23877E-2 1.16273E-1 2.16174E-1 2.86218E-1 2.04789E-1 1.70661E-1 1.49861E-1 9.35191E-2 4.62349E-2 3.23218E-2 3.3748E-2 3.89074E-2 4.85906E-2 7.24241E-2 1.2554E-1 2.58585E-1 5.34171E-1 5.52041E-1 3.28149E-1 2.44496E-1 1.90731E-1 1.88494E-1 9.4818E-2 1.01638E-1 1.84505E-1 2.42175E-1 -9999 -9999 -9999 -9999 -9999 -9999 -9999 -9999 -9999 -9999 -9999 -9999 -9999 -9999 -9999 -9999 -9999
-9999 -9999 -9999 -9999 -9999 -9999 -9999 -9999 -9999 -9999 -9999 -9999 -9999 -9999 -9999 -9999 -9999 -9999 -9999 -9999 -9999 -9999 -9999 -9999 -9999 -9999 -9999 -9999 -9999 -9999 -9999 -9999 -9999 -9999 -9999 -9999 -9999 -9999 -9999 -9999 -9999 -9999 -9999 -9999 -9999 -9999 -9999 -9999 -9999 -9999 -9999 -9999 -9999 -9999 -9999 -9999 -9999 -9999 -9999 -9999 -9999 -9999 -9999 -9999 -9999 -9999 -9999 -9999 -9999 -9999 -9999 -9999 -9999 -9999 -9999 -9999 -9999 -9999 -9999 -9999 -9999 -9999 -9999 -9999 -9999 -9999 -9999 -9999 -9999 -9999 -9999 -9999 -9999 -9999 -9999 -9999 -9999 -9999 -9999 -9999 -9999 2.47042E-1 2.46305E-1 2.52688E-1 2.7773E-1 2.95143E-1 2.95308E-1 2.73186E-1 2.81161E-1 2.93208E-1 3.09824E-1 3.39228E-1 4.00775E-1 5.01737E-1 6.24524E-1 6.0327E-1 5.25959E-1 4.48113E-1 4.6905E-1 5.49131E-1 3.9727E-1 3.47966E-1 3.32839E-1 3.52538E-1 4.64092E-1 6.07832E-1 6.24294E-1 6.19671E-1 5.80662E-1 6.15229E-1 5.07583E-1 6.33413E-1 5.91941E-1 6.01922E-1 6.18395E-1 5.94267E-1 5.95585E-1 5.87584E-1 5.55481E-1 5.20875E-1 5.47834E-1 5.24858E-1 5.15586E-1 5.00622E-1 4.72496E-1 4.05913E-1 3.71483E-1 3.8751E-1 4.03479E-1 4.05709E-1 4.11593E-1 4.07137E-1 3.98612E-1 3.98924E-1 3.99164E-1 4.09424E-1 4.10858E-1 4.2074E-1 3.91851E-1 3.78847E-1 3.5784E-1 3.67736E-1 3.743E-1 3.8385E-1 3.86728E-1 3.79623E-1 3.68688E-1 3.57269E-1 3.60752E-1 3.76109E-1 3.81522E-1 3.51027E-1 3.24137E-1 3.1913E-1 3.36322E-1 3.47056E-1 3.50436E-1 3.273E-1 3.24998E-1 3.72368E-1 4.08072E-1 3.96257E-1 3.95786E-1 2.78375E-1 2.1241E-1 1.98678E-1 2.06483E-1 2.22544E-1 2.3253E-1 2.70853E-1 3.09315E-1 3.09798E-1 4.37504E-1 4.70966E-1 4.1914E-1 4.2087E-1 4.2014E-1 4.15114E-1 4.16878E-1 3.47344E-1 2.16104E-1 1.42601E-1 1.23618E-1 1.18844E-1 1.11863E-1 1.01493E-1 9.40955E-2 1.02751E-1 1.27429E-1 1.65028E-1 1.92819E-1 2.25983E-1 2.78945E-1 2.38226E-1 1.09411E-1 6.27475E-2 8.86207E-2 1.9398E-1 2.61879E-1 1.80565E-1 9.36378E-2 7.80793E-2 1.18281E-1 2.43969E-1 4.03007E-1 3.24774E-1 3.27566E-1 2.60616E-1 1.36131E-1 6.44846E-2 5.02375E-2 5.8877E-2 8.3936E-2 1.53226E-1 2.61647E-1 3.57362E-1 4.75257E-1 5.88393E-1 5.95804E-1 5.666E-1 5.16808E-1 4.57265E-1 3.37949E-1 2.40995E-1 -9999 -9999 -9999 -9999 -9999 -9999 -9999 -9999 -9999 -9999 -9999 -9999 -9999 -9999 -9999 -9999 -9999 -9999 -9999 -9999
-9999 -9999 -9999 -9999 -9999 -9999 -9999 -9999 -9999 -9999 -9999 -9999 -9999 -9999 -9999 -9999 -9999 -9999 -9999 -9999 -9999 -9999 -9999 -9999 -9999 -9999 -9999 -9999 -9999 -9999 -9999 -9999 -9999 -9999 -9999 -9999 -9999 -9999 -9999 -9999 -9999 -9999 -9999 -9999 -9999 -9999 -9999 -9999 -9999 -9999 -9999 -9999 -9999 -9999 -9999 -9999 -9999 -9999 -9999 -9999 -9999 -9999 -9999 -9999 -9999 -9999 -9999 -9999 -9999 -9999 -9999 -9999 -9999 -9999 -9999 -9999 -9999 -9999 -9999 -9999 -9999 -9999 -9999 -9999 -9999 -9999 -9999 -9999 -9999 -9999 -9999 -9999 -9999 -9999 -9999 -9999 -9999 -9999 -9999 -9999 2.48964E-1 2.46599E-1 2.47337E-1 2.75984E-1 3.4394E-1 3.32537E-1 3.77241E-1 3.9496E-1 3.35102E-1 2.98871E-1 2.91123E-1 3.33565E-1 3.72707E-1 4.92875E-1 6.46357E-1 6.47921E-1 5.70192E-1 4.7142E-1 5.14614E-1 6.4194E-1 4.67607E-1 3.70467E-1 3.76098E-1 3.94432E-1 4.46506E-1 4.75149E-1 4.72975E-1 4.25565E-1 4.59221E-1 4.38542E-1 5.43748E-1 6.35441E-1 5.84947E-1 6.36353E-1 5.84185E-1 5.82258E-1 5.73595E-1 5.58219E-1 5.42497E-1 5.12852E-1 5.18864E-1 4.46381E-1 4.0629E-1 4.18107E-1 4.49838E-1 3.89821E-1 3.86998E-1 3.97835E-1 4.11582E-1 4.14529E-1 4.13076E-1 4.05982E-1 3.95379E-1 3.93553E-1 4.05354E-1 4.01942E-1 4.12937E-1 3.94351E-1 3.79127E-1 3.69464E-1 3.65716E-1 3.76456E-1 3.92092E-1 3.9418E-1 3.84828E-1 3.90493E-1 3.8681E-1 3.75968E-1 3.72621E-1 3.775E-1 3.70288E-1 3.72138E-1 3.76065E-1 3.41949E-1 3.08984E-1 3.11053E-1 3.13966E-1 3.06524E-1 3.24212E-1 3.86565E-1 3.97631E-1 3.90328E-1 3.08196E-1 2.42486E-1 2.19893E-1 2.16019E-1 2.25097E-1 2.3868E-1 2.6632E-1 3.34251E-1 3.27225E-1 4.48326E-1 4.55819E-1 4.20314E-1 4.21065E-1 4.18469E-1 4.23364E-1 4.15338E-1 4.05816E-1 3.7379E-1 2.30426E-1 1.4157E-1 1.25323E-1 1.35396E-1 1.418E-1 1.32497E-1 1.15416E-1 1.0804E-1 1.04555E-1 9.89437E-2 1.00778E-1 1.38447E-1 2.31919E-1 3.01522E-1 1.42053E-1 7.51947E-2 1.04938E-1 2.31161E-1 4.21916E-1 2.20705E-1 1.15015E-1 8.54515E-2 1.11949E-1 2.22859E-1 4.03657E-1 5.06234E-1 5.208E-1 3.67578E-1 1.69087E-1 8.85895E-2 6.41159E-2 7.35368E-2 1.01904E-1 1.51917E-1 2.88307E-1 3.73249E-1 4.76995E-1 6.05452E-1 6.0653E-1 6.03896E-1 5.64713E-1 5.04546E-1 4.83504E-1 -9999 -9999 -9999 -9999 -9999 -9999 -9999 -9999 -9999 -9999 -9999 -9999 -9999 -9999 -9999 -9999 -9999 -9999 -9999 -9999 -9999
-9999 -9999 -9999 -9999 -9999 -9999 -9999 -9999 -9999 -9999 -9999 -9999 -9999 -9999 -9999 -9999 -9999 -9999 -9999 -9999 -9999 -9999 -9999 -9999 -9999 -9999 -9999 -9999 -9999 -9999 -9999 -9999 -9999 -9999 -9999 -9999 -9999 -9999 -9999 -9999 -9999 -9999 -9999 -9999 -9999 -9999 -9999 -9999 -9999 -9999 -9999 -9999 -9999 -9999 -9999 -9999 -9999 -9999 -9999 -9999 -9999 -9999 -9999 -9999 -9999 -9999 -9999 -9999 -9999 -9999 -9999 -9999 -9999 -9999 -9999 -9999 -9999 -9999 -9999 -9999 -9999 -9999 -9999 -9999 -9999 -9999 -9999 -9999 -9999 -9999 -9999 -9999 -9999 -9999 -9999 -9999 -9999 -9999 -9999 2.50747E-1 2.48964E-1 2.47189E-1 2.48223E-1 2.71614E-1 3.22065E-1 3.31834E-1 3.59848E-1 3.81025E-1 3.95013E-1 3.53042E-1 3.14762E-1 3.50929E-1 3.62256E-1 4.63132E-1 6.44005E-1 6.67348E-1 6.07657E-1 4.92732E-1 6.29624E-1 6.76852E-1 5.16685E-1 3.87563E-1 4.19376E-1 5.02178E-1 6.37768E-1 6.31364E-1 6.37986E-1 6.27687E-1 5.78124E-1 4.37957E-1 6.05994E-1 6.01699E-1 5.87877E-1 6.25884E-1 5.72863E-1 5.36588E-1 5.45839E-1 5.15624E-1 4.62092E-1 4.40377E-1 5.14511E-1 4.37376E-1 4.05982E-1 4.11469E-1 4.09354E-1 3.99427E-1 4.09195E-1 4.16033E-1 4.20667E-1 4.25702E-1 4.10844E-1 4.05364E-1 3.93798E-1 3.93125E-1 4.07468E-1 4.08494E-1 3.96476E-1 3.80748E-1 3.65132E-1 3.59128E-1 3.71088E-1 3.88042E-1 3.91095E-1 3.87556E-1 3.88133E-1 3.84074E-1 3.7184E-1 3.57456E-1 3.53162E-1 3.56397E-1 3.52287E-1 3.51557E-1 3.52771E-1 3.66737E-1 3.39727E-1 3.10157E-1 3.13903E-1 3.23041E-1 3.42663E-1 3.95923E-1 3.96214E-1 3.39774E-1 2.51723E-1 2.28602E-1 2.30478E-1 2.30616E-1 2.30019E-1 2.13948E-1 2.128E-1 2.41692E-1 3.62427E-1 4.53212E-1 4.29521E-1 4.20147E-1 4.20807E-1 4.22535E-1 4.00372E-1 4.15308E-1 4.00249E-1 3.84146E-1 2.36974E-1 1.49867E-1 1.37667E-1 1.75711E-1 2.14069E-1 2.16886E-1 1.96752E-1 1.83155E-1 1.44085E-1 9.88855E-2 7.81311E-2 8.99532E-2 1.61521E-1 3.21659E-1 2.58716E-1 1.25879E-1 1.46441E-1 3.83013E-1 3.79449E-1 2.88903E-1 1.76246E-1 1.07878E-1 9.4375E-2 1.21802E-1 2.15849E-1 4.48514E-1 5.88998E-1 3.90227E-1 2.08575E-1 1.47197E-1 9.04804E-2 6.01435E-2 7.74465E-2 9.94461E-2 1.64957E-1 2.51975E-1 3.8735E-1 5.56423E-1 5.47512E-1 5.47611E-1 5.41955E-1 5.69026E-1 -9999 -9999 -9999 -9999 -9999 -9999 -9999 -9999 -9999 -9999 -9999 -9999 -9999 -9999 -9999 -9999 -9999 -9999 -9999 -9999 -9999 -9999
-9999 -9999 -9999 -9999 -9999 -9999 -9999 -9999 -9999 -9999 -9999 -9999 -9999 -9999 -9999 -9999 -9999 -9999 -9999 -9999 -9999 -9999 -9999 -9999 -9999 -9999 -9999 -9999 -9999 -9999 -9999 -9999 -9999 -9999 -9999 -9999 -9999 -9999 -9999 -9999 -9999 -9999 -9999 -9999 -9999 -9999 -9999 -9999 -9999 -9999 -9999 -9999 -9999 -9999 -9999 -9999 -9999 -9999 -9999 -9999 -9999 -9999 -9999 -9999 -9999 -9999 -9999 -9999 -9999 -9999 -9999 -9999 -9999 -9999 -9999 -9999 -9999 -9999 -9999 -9999 -9999 -9999 -9999 -9999 -9999 -9999 -9999 -9999 -9999 -9999 -9999 -9999 -9999 -9999 -9999 -9999 -9999 -9999 2.52239E-1 2.50747E-1 2.50003E-1 2.48815E-1 2.61082E-1 2.65078E-1 2.8973E-1 3.15353E-1 3.39176E-1 3.50097E-1 3.97669E-1 4.08414E-1 3.25806E-1 3.50077E-1 3.83446E-1 4.86536E-1 6.63536E-1 6.808E-1 6.04795E-1 5.41027E-1 6.77816E-1 6.74691E-1 5.35216E-1 4.06422E-1 4.66656E-1 6.0715E-1 6.54582E-1 6.35873E-1 6.59292E-1 6.17919E-1 5.70841E-1 4.6533E-1 5.44928E-1 6.06121E-1 6.2944E-1 6.21047E-1 5.78976E-1 5.63043E-1 5.54781E-1 5.29161E-1 4.39743E-1 4.73613E-1 4.89735E-1 4.46294E-1 4.24869E-1 4.19852E-1 4.128E-1 4.15046E-1 4.00704E-1 3.68043E-1 4.2713E-1 4.19402E-1 4.1926E-1 3.92037E-1 3.9316E-1 3.95165E-1 4.06521E-1 4.00126E-1 3.83344E-1 3.70365E-1 3.60435E-1 3.56105E-1 3.67518E-1 3.81139E-1 3.8198E-1 3.67635E-1 3.60127E-1 3.54377E-1 3.44729E-1 3.4032E-1 3.3653E-1 3.30838E-1 3.27037E-1 3.28001E-1 3.25657E-1 3.45673E-1 3.74063E-1 3.39977E-1 3.35966E-1 3.39902E-1 3.43228E-1 3.49388E-1 3.30071E-1 2.70677E-1 2.22855E-1 2.13502E-1 2.12626E-1 2.15129E-1 2.12881E-1 2.06952E-1 2.11151E-1 2.93135E-1 4.34532E-1 4.28339E-1 4.22535E-1 4.17E-1 4.2588E-1 4.18469E-1 3.83505E-1 4.08494E-1 3.99373E-1 3.37938E-1 2.13519E-1 1.61054E-1 1.71578E-1 2.42255E-1 3.05437E-1 3.27116E-1 3.19058E-1 3.08647E-1 2.46857E-1 1.43743E-1 9.60507E-2 7.99028E-2 1.1145E-1 2.51145E-1 4.04403E-1 3.33412E-1 3.37323E-1 5.17958E-1 4.78276E-1 3.71532E-1 2.94708E-1 1.82939E-1 1.01636E-1 9.34906E-2 1.57766E-1 4.12217E-1 5.84318E-1 4.16771E-1 2.91791E-1 2.87773E-1 1.58991E-1 7.51662E-2 1.36416E-1 1.77655E-1 2.64312E-1 3.90524E-1 4.75052E-1 4.69836E-1 4.73945E-1 4.86925E-1 4.66222E-1 -9999 -9999 -9999 -9999 -9999 -9999 -9999 -9999 -9999 -9999 -9999 -9999 -9999 -9999 -9999 -9999 -9999 -9999 -9999 -9999 -9999 -9999 -9999
-9999 -9999 -9999 -9999 -9999 -9999 -9999 -9999 -9999 -9999 -9999 -9999 -9999 -9999 -9999 -9999 -9999 -9999 -9999 -9999 -9999 -9999 -9999 -9999 -9999 -9999 -9999 -9999 -9999 -9999 -9999 -9999 -9999 -9999 -9999 -9999 -9999 -9999 -9999 -9999 -9999 -9999 -9999 -9999 -9999 -9999 -9999 -9999 -9999 -9999 -9999 -9999 -9999 -9999 -9999 -9999 -9999 -9999 -9999 -9999 -9999 -9999 -9999 -9999 -9999 -9999 -9999 -9999 -9999 -9999 -9999 -9999 -9999 -9999 -9999 -9999 -9999 -9999 -9999 -9999 -9999 -9999 -9999 -9999 -9999 -9999 -9999 -9999 -9999 -9999 -9999 -9999 -9999 -9999 -9999 -9999 -9999 2.52987E-1 2.52239E-1 2.51343E-1 2.503E-1 2.61847E-1 2.60165E-1 2.60013E-1 2.61541E-1 2.79606E-1 2.862E-1 3.34043E-1 3.6729E-1 4.31902E-1 3.9551E-1 3.59148E-1 4.31006E-1 5.58088E-1 6.8224E-1 6.78065E-1 6.20704E-1 5.87327E-1 6.70081E-1 6.77776E-1 5.289E-1 4.03747E-1 4.91675E-1 6.37619E-1 6.51225E-1 6.42802E-1 6.44002E-1 6.45293E-1 4.77181E-1 5.29414E-1 6.13932E-1 5.96683E-1 5.71844E-1 5.79281E-1 5.90372E-1 5.80382E-1 5.4019E-1 4.84814E-1 4.44771E-1 4.42966E-1 4.46328E-1 4.21939E-1 4.1242E-1 4.12998E-1 4.14358E-1 4.22252E-1 3.81256E-1 3.86475E-1 4.32612E-1 4.0043E-1 4.27316E-1 3.8248E-1 3.82832E-1 3.90956E-1 3.88939E-1 3.83392E-1 3.65841E-1 3.57507E-1 3.59066E-1 3.52434E-1 3.44497E-1 3.53445E-1 3.56562E-1 3.45248E-1 3.42491E-1 3.35415E-1 3.27292E-1 3.28123E-1 3.25466E-1 3.18974E-1 3.2254E-1 3.23052E-1 3.25904E-1 3.44028E-1 3.70288E-1 3.35959E-1 3.15775E-1 3.05614E-1 2.9274E-1 2.77629E-1 2.54464E-1 2.28097E-1 2.11064E-1 2.06068E-1 2.0987E-1 2.15207E-1 2.15123E-1 2.18712E-1 2.51301E-1 3.82253E-1 4.27992E-1 4.21289E-1 3.92865E-1 3.97163E-1 4.13758E-1 3.86974E-1 3.46963E-1 3.47998E-1 3.14733E-1 2.44396E-1 1.76393E-1 1.57762E-1 1.85952E-1 2.80784E-1 3.71157E-1 4.3683E-1 4.16779E-1 4.66593E-1 3.62399E-1 2.53661E-1 1.6068E-1 9.58561E-2 8.13018E-2 1.33457E-1 3.45179E-1 5.26051E-1 5.35302E-1 6.31192E-1 5.65626E-1 4.96721E-1 4.65296E-1 3.18234E-1 1.28121E-1 1.0015E-1 1.7047E-1 4.02337E-1 5.84025E-1 5.48836E-1 5.15089E-1 4.68243E-1 2.47297E-1 1.33926E-1 2.12038E-1 4.15849E-1 4.93815E-1 4.58786E-1 4.48259E-1 3.91089E-1 3.39635E-1 3.45768E-1 3.87841E-1 -9999 -9999 -9999 -9999 -9999 -9999 -9999 -9999 -9999 -9999 -9999 -9999 -9999 -9999 -9999 -9999 -9999 -9999 -9999 -9999 -9999 -9999 -9999
-9999 -9999 -9999 -9999 -9999 -9999 -9999 -9999 -9999 -9999 -9999 -9999 -9999 -9999 -9999 -9999 -9999 -9999 -9999 -9999 -9999 -9999 -9999 -9999 -9999 -9999 -9999 -9999 -9999 -9999 -9999 -9999 -9999 -9999 -9999 -9999 -9999 -9999 -9999 -9999 -9999 -9999 -9999 -9999 -9999 -9999 -9999 -9999 -9999 -9999 -9999 -9999 -9999 -9999 -9999 -9999 -9999 -9999 -9999 -9999 -9999 -9999 -9999 -9999 -9999 -9999 -9999 -9999 -9999 -9999 -9999 -9999 -9999 -9999 -9999 -9999 -9999 -9999 -9999 -9999 -9999 -9999 -9999 -9999 -9999 -9999 -9999 -9999 -9999 -9999 -9999 -9999 -9999 -9999 -9999 -9999 2.53287E-1 2.52239E-1 2.5179E-1 2.51343E-1 2.46493E-1 2.45171E-1 2.5986E-1 2.58035E-1 2.537E-1 2.72792E-1 2.95724E-1 3.03878E-1 3.50922E-1 4.07127E-1 4.48974E-1 3.9097E-1 4.60652E-1 5.81643E-1 6.78439E-1 6.74064E-1 5.94141E-1 6.24961E-1 6.61134E-1 6.70676E-1 4.95343E-1 4.21694E-1 5.59151E-1 6.41297E-1 6.26578E-1 6.50413E-1 6.59036E-1 5.40495E-1 4.61837E-1 5.3356E-1 6.15844E-1 6.2145E-1 5.89708E-1 5.72255E-1 5.22129E-1 5.4668E-1 5.45788E-1 4.84101E-1 4.3395E-1 4.43866E-1 4.29638E-1 4.23027E-1 4.14545E-1 4.12478E-1 4.0878E-1 4.17414E-1 4.25483E-1 4.26277E-1 4.03449E-1 4.29914E-1 3.83745E-1 3.65774E-1 3.73562E-1 3.82321E-1 3.70887E-1 3.90957E-1 3.5579E-1 3.44445E-1 3.45398E-1 3.35903E-1 3.35448E-1 3.42501E-1 3.39608E-1 3.38078E-1 3.35434E-1 3.28575E-1 3.291E-1 3.22236E-1 3.18267E-1 3.09819E-1 3.18109E-1 3.2711E-1 3.42485E-1 3.59143E-1 3.68082E-1 3.17245E-1 2.9198E-1 2.82432E-1 2.727E-1 2.61974E-1 2.4451E-1 2.36385E-1 2.18061E-1 2.08198E-1 2.27681E-1 2.40216E-1 2.49553E-1 2.55558E-1 3.37002E-1 4.28207E-1 4.16266E-1 4.09974E-1 3.75543E-1 4.01232E-1 4.05432E-1 3.5674E-1 2.98598E-1 2.79526E-1 2.39581E-1 1.95603E-1 1.68558E-1 1.55463E-1 1.77886E-1 2.57035E-1 3.5308E-1 4.39421E-1 4.98818E-1 5.10336E-1 5.39138E-1 4.28682E-1 3.23804E-1 1.30913E-1 8.20323E-2 1.04478E-1 1.75881E-1 2.94036E-1 4.77356E-1 5.13974E-1 5.71784E-1 5.50875E-1 5.58838E-1 3.14968E-1 1.43759E-1 1.10818E-1 1.66628E-1 3.27617E-1 4.96528E-1 5.98168E-1 6.33079E-1 5.93292E-1 4.81848E-1 3.01156E-1 3.06931E-1 4.50293E-1 4.49859E-1 3.80752E-1 2.72682E-1 2.5289E-1 2.6125E-1 2.84198E-1 -9999 -9999 -9999 -9999 -9999 -9999 -9999 -9999 -9999 -9999 -9999 -9999 -9999 -9999 -9999 -9999 -9999 -9999 -9999 -9999 -9999 -9999 -9999 -9999
-9999 -9999 -9999 -9999 -9999 -9999 -9999 -9999 -9999 -9999 -9999 -9999 -9999 -9999 -9999 -9999 -9999 -9999 -9999 -9999 -9999 -9999 -9999 -9999 -9999 -9999 -9999 -9999 -9999 -9999 -9999 -9999 -9999 -9999 -9999 -9999 -9999 -9999 -9999 -9999 -9999 -9999 -9999 -9999 -9999 -9999 -9999 -9999 -9999 -9999 -9999 -9999 -9999 -9999 -9999 -9999 -9999 -9999 -9999 -9999 -9999 -9999 -9999 -9999 -9999 -9999 -9999 -9999 -9999 -9999 -9999 -9999 -9999 -9999 -9999 -9999 -9999 -9999 -9999 -9999 -9999 -9999 -9999 -9999 -9999 -9999 -9999 -9999 -9999 -9999 -9999 -9999 -9999 -9999 -9999 2.54488E-1 2.53137E-1 2.52239E-1 2.51641E-1 2.47673E-1 2.46788E-1 2.62154E-1 2.5986E-1 2.5415E-1 2.52501E-1 2.69502E-1 2.73107E-1 3.1225E-1 3.22728E-1 3.96837E-1 4.67947E-1 4.62228E-1 5.1015E-1 6.69281E-1 6.81544E-1 6.79593E-1 5.83832E-1 6.59103E-1 6.57092E-1 6.40109E-1 4.8524E-1 4.60206E-1 5.88528E-1 6.40652E-1 6.30576E-1 6.31772E-1 6.42235E-1 5.04468E-1 4.86041E-1 6.10391E-1 6.08499E-1 6.30144E-1 6.17189E-1 5.92234E-1 5.25573E-1 5.22414E-1 4.95165E-1 4.69225E-1 4.1157E-1 4.43215E-1 4.16624E-1 4.44367E-1 4.35342E-1 4.11763E-1 4.18067E-1 4.20893E-1 4.15222E-1 4.25718E-1 4.40173E-1 4.29027E-1 3.98396E-1 4.01439E-1 3.91014E-1 4.0698E-1 3.70861E-1 3.66579E-1 3.56541E-1 3.54838E-1 3.54047E-1 3.47544E-1 3.42387E-1 3.44426E-1 3.40893E-1 3.32224E-1 3.26727E-1 3.28569E-1 3.37168E-1 3.25715E-1 3.22492E-1 3.13338E-1 3.13319E-1 3.3255E-1 3.58264E-1 3.58296E-1 3.44149E-1 3.53992E-1 3.50154E-1 3.37253E-1 3.40396E-1 3.21006E-1 3.00106E-1 2.81779E-1 2.34506E-1 2.06068E-1 2.18667E-1 2.43653E-1 2.50244E-1 2.85727E-1 3.97661E-1 4.09865E-1 3.94573E-1 4.06926E-1 3.94613E-1 4.00363E-1 3.91594E-1 3.2191E-1 2.6677E-1 2.50067E-1 2.18596E-1 1.87084E-1 1.75919E-1 1.83573E-1 2.13646E-1 2.6306E-1 3.26052E-1 3.73826E-1 4.8497E-1 5.64413E-1 6.0608E-1 5.64413E-1 4.85488E-1 2.08212E-1 1.24284E-1 1.29987E-1 1.73813E-1 2.44781E-1 4.09263E-1 5.74473E-1 5.83526E-1 5.44566E-1 4.86765E-1 3.28753E-1 1.66652E-1 1.09629E-1 1.22758E-1 1.76786E-1 2.69469E-1 3.90431E-1 4.5527E-1 4.31754E-1 4.24623E-1 4.34219E-1 4.25158E-1 3.86151E-1 3.01341E-1 2.70799E-1 1.92167E-1 1.57264E-1 2.02175E-1 -9999 -9999 -9999 -9999 -9999 -9999 -9999 -9999 -9999 -9999 -9999 -9999 -9999 -9999 -9999 -9999 -9999 -9999 -9999 -9999 -9999 -9999 -9999 -9999 -9999
-9999 -9999 -9999 -9999 -9999 -9999 -9999 -9999 -9999 -9999 -9999 -9999 -9999 -9999 -9999 -9999 -9999 -9999 -9999 -9999 -9999 -9999 -9999 -9999 -9999 -9999 -9999 -9999 -9999 -9999 -9999 -9999 -9999 -9999 -9999 -9999 -9999 -9999 -9999 -9999 -9999 -9999 -9999 -9999 -9999 -9999 -9999 -9999 -9999 -9999 -9999 -9999 -9999 -9999 -9999 -9999 -9999 -9999 -9999 -9999 -9999 -9999 -9999 -9999 -9999 -9999 -9999 -9999 -9999 -9999 -9999 -9999 -9999 -9999 -9999 -9999 -9999 -9999 -9999 -9999 -9999 -9999 -9999 -9999 -9999 -9999 -9999 -9999 -9999 -9999 -9999 -9999 -9999 -9999 2.54338E-1 2.53737E-1 2.53737E-1 2.53587E-1 2.49005E-1 2.48264E-1 2.48412E-1 2.64306E-1 2.58989E-1 2.55958E-1 2.69814E-1 2.681E-1 2.66435E-1 3.08686E-1 3.38035E-1 3.67952E-1 4.11851E-1 4.80145E-1 5.4304E-1 6.84544E-1 6.7705E-1 6.67137E-1 5.81904E-1 5.8441E-1 6.39846E-1 6.0401E-1 5.0362E-1 5.16003E-1 6.27132E-1 6.34921E-1 6.3816E-1 6.59546E-1 6.5472E-1 4.98126E-1 5.35138E-1 6.30513E-1 5.86629E-1 5.93226E-1 6.06079E-1 5.64778E-1 4.97876E-1 5.29207E-1 5.35161E-1 5.25516E-1 4.91988E-1 4.86969E-1 4.74212E-1 4.50961E-1 4.08413E-1 4.18464E-1 4.20893E-1 4.33708E-1 4.4885E-1 4.74323E-1 4.09538E-1 4.36321E-1 4.15071E-1 4.23678E-1 3.57933E-1 3.50981E-1 3.58944E-1 3.71838E-1 3.6757E-1 3.65394E-1 3.54318E-1 3.48453E-1 3.41662E-1 3.44078E-1 3.34233E-1 3.34631E-1 3.2592E-1 3.29262E-1 3.45975E-1 3.43904E-1 3.30737E-1 3.14157E-1 3.09958E-1 3.313E-1 3.58925E-1 3.20918E-1 3.34896E-1 3.74261E-1 3.80751E-1 3.76154E-1 3.86067E-1 3.99439E-1 3.98712E-1 3.39418E-1 2.52694E-1 2.02159E-1 2.10043E-1 2.51033E-1 2.66126E-1 3.07027E-1 4.03251E-1 4.35058E-1 4.02571E-1 3.82499E-1 3.82623E-1 3.83627E-1 3.81633E-1 3.01569E-1 2.61708E-1 2.4278E-1 2.16665E-1 1.89592E-1 1.81649E-1 2.01203E-1 2.38952E-1 2.6084E-1 2.65864E-1 2.88224E-1 3.32493E-1 3.99607E-1 4.4104E-1 4.80884E-1 6.07328E-1 4.25073E-1 2.53202E-1 2.65215E-1 3.58801E-1 4.25688E-1 5.19729E-1 5.72845E-1 5.58427E-1 5.10725E-1 4.55131E-1 4.16039E-1 2.10953E-1 1.0941E-1 8.86535E-2 9.31649E-2 1.01484E-1 1.35549E-1 1.88606E-1 1.57386E-1 2.15904E-1 2.60661E-1 2.8111E-1 2.24306E-1 1.85706E-1 1.81059E-1 1.72753E-1 1.42091E-1 1.88305E-1 -9999 -9999 -9999 -9999 -9999 -9999 -9999 -9999 -9999 -9999 -9999 -9999 -9999 -9999 -9999 -9999 -9999 -9999 -9999 -9999 -9999 -9999 -9999 -9999 -9999
-9999 -9999 -9999 -9999 -9999 -9999 -9999 -9999 -9999 -9999 -9999 -9999 -9999 -9999 -9999 -9999 -9999 -9999 -9999 -9999 -9999 -9999 -9999 -9999 -9999 -9999 -9999 -9999 -9999 -9999 -9999 -9999 -9999 -9999 -9999 -9999 -9999 -9999 -9999 -9999 -9999 -9999 -9999 -9999 -9999 -9999 -9999 -9999 -9999 -9999 -9999 -9999 -9999 -9999 -9999 -9999 -9999 -9999 -9999 -9999 -9999 -9999 -9999 -9999 -9999 -9999 -9999 -9999 -9999 -9999 -9999 -9999 -9999 -9999 -9999 -9999 -9999 -9999 -9999 -9999 -9999 -9999 -9999 -9999 -9999 -9999 -9999 -9999 -9999 -9999 -9999 -9999 -9999 -9999 2.53587E-1 2.37558E-1 2.54488E-1 2.51235E-1 2.5049E-1 2.49747E-1 2.6647E-1 2.63118E-1 2.78331E-1 2.75315E-1 2.71536E-1 2.64889E-1 2.64272E-1 2.86933E-1 3.35202E-1 3.81252E-1 4.30088E-1 4.85291E-1 6.23748E-1 6.763E-1 6.69522E-1 6.762E-1 6.14954E-1 6.33652E-1 6.54479E-1 6.0539E-1 6.34919E-1 6.39317E-1 6.36832E-1 6.36758E-1 6.2719E-1 6.43169E-1 6.19662E-1 5.35729E-1 5.14871E-1 6.22066E-1 6.14464E-1 5.8477E-1 6.09684E-1 5.66357E-1 5.01633E-1 5.36813E-1 5.29682E-1 4.75366E-1 4.2067E-1 4.2457E-1 4.28224E-1 4.20789E-1 3.99386E-1 4.12345E-1 4.21671E-1 4.14179E-1 4.38094E-1 4.38791E-1 3.73641E-1 4.01051E-1 4.00711E-1 3.91228E-1 3.66511E-1 3.62083E-1 3.53181E-1 3.71371E-1 3.82887E-1 3.78897E-1 3.62884E-1 3.57801E-1 3.4856E-1 3.39748E-1 3.37322E-1 3.32656E-1 3.25426E-1 3.27158E-1 3.39588E-1 3.54811E-1 3.38054E-1 3.20125E-1 3.17022E-1 3.36732E-1 3.47747E-1 3.00999E-1 3.11688E-1 3.43398E-1 3.79174E-1 3.88448E-1 3.90387E-1 3.99439E-1 3.98537E-1 3.9012E-1 2.67002E-1 2.06401E-1 2.22538E-1 2.63692E-1 2.81218E-1 3.07265E-1 3.76015E-1 4.00377E-1 3.95034E-1 3.81565E-1 3.63202E-1 3.65766E-1 3.80299E-1 3.12011E-1 2.64538E-1 2.4457E-1 2.27755E-1 2.08905E-1 1.95549E-1 2.0429E-1 2.13292E-1 2.14198E-1 1.95739E-1 1.98728E-1 2.20337E-1 2.31412E-1 2.78358E-1 4.08219E-1 5.0384E-1 6.18432E-1 6.0454E-1 5.15034E-1 5.64164E-1 5.92798E-1 5.94851E-1 5.75196E-1 5.84339E-1 5.66714E-1 5.74891E-1 5.19941E-1 3.03352E-1 1.45918E-1 8.20892E-2 6.05134E-2 5.3958E-2 6.56682E-2 8.9945E-2 9.19943E-2 1.11138E-1 1.24073E-1 1.35908E-1 1.0029E-1 9.94248E-2 1.01691E-1 1.46857E-1 1.35659E-1 2.22692E-1 -9999 -9999 -9999 -9999 -9999 -9999 -9999 -9999 -9999 -9999 -9999 -9999 -9999 -9999 -9999 -9999 -9999 -9999 -9999 -9999 -9999 -9999 -9999 -9999 -9999
-9999 -9999 -9999 -9999 -9999 -9999 -9999 -9999 -9999 -9999 -9999 -9999 -9999 -9999 -9999 -9999 -9999 -9999 -9999 -9999 -9999 -9999 -9999 -9999 -9999 -9999 -9999 -9999 -9999 -9999 -9999 -9999 -9999 -9999 -9999 -9999 -9999 -9999 -9999 -9999 -9999 -9999 -9999 -9999 -9999 -9999 -9999 -9999 -9999 -9999 -9999 -9999 -9999 -9999 -9999 -9999 -9999 -9999 -9999 -9999 -9999 -9999 -9999 -9999 -9999 -9999 -9999 -9999 -9999 -9999 -9999 -9999 -9999 -9999 -9999 -9999 -9999 -9999 -9999 -9999 -9999 -9999 -9999 -9999 -9999 -9999 -9999 -9999 -9999 -9999 -9999 -9999 -9999 2.37558E-1 2.36984E-1 2.53287E-1 2.51086E-1 2.52131E-1 2.51982E-1 2.67867E-1 2.63733E-1 2.63579E-1 2.78968E-1 2.75632E-1 2.68454E-1 2.82734E-1 2.80489E-1 2.84506E-1 3.29973E-1 4.03811E-1 4.81926E-1 5.71685E-1 6.79891E-1 6.63575E-1 6.83759E-1 6.83653E-1 6.53539E-1 6.76867E-1 6.61341E-1 6.68236E-1 6.50251E-1 6.3609E-1 6.38394E-1 6.18133E-1 6.46001E-1 6.51233E-1 5.9058E-1 5.05219E-1 5.09578E-1 6.16617E-1 6.1487E-1 5.64822E-1 5.44512E-1 5.83715E-1 5.5856E-1 5.4421E-1 4.86795E-1 4.60367E-1 4.08644E-1 4.29178E-1 4.69736E-1 4.71657E-1 4.09314E-1 4.49842E-1 4.34634E-1 4.29914E-1 4.35086E-1 4.5867E-1 4.41228E-1 3.98092E-1 4.04692E-1 3.96953E-1 3.68853E-1 3.57293E-1 3.53413E-1 3.7536E-1 3.88321E-1 3.87007E-1 3.77645E-1 3.64759E-1 3.45969E-1 3.38709E-1 3.37681E-1 3.42125E-1 3.31836E-1 3.25978E-1 3.37821E-1 3.51996E-1 3.51634E-1 3.39911E-1 3.45059E-1 3.55436E-1 2.90278E-1 2.88111E-1 2.96467E-1 2.9622E-1 2.93728E-1 2.79169E-1 2.84389E-1 3.55083E-1 4.02584E-1 3.99439E-1 2.85127E-1 2.13535E-1 2.26812E-1 2.72968E-1 2.90006E-1 3.06373E-1 3.53477E-1 3.95743E-1 3.75454E-1 3.76383E-1 3.53489E-1 3.60508E-1 3.75868E-1 3.13828E-1 2.64328E-1 2.51746E-1 2.40209E-1 2.2551E-1 2.1745E-1 2.07274E-1 1.98019E-1 1.87016E-1 1.67581E-1 1.5958E-1 1.54012E-1 1.48591E-1 1.82907E-1 2.86288E-1 4.52111E-1 5.16098E-1 5.54834E-1 5.70849E-1 5.78091E-1 5.12819E-1 4.97992E-1 5.17801E-1 5.75553E-1 6.02106E-1 5.33504E-1 5.46325E-1 4.51906E-1 2.19902E-1 1.04063E-1 5.60343E-2 4.25138E-2 4.56715E-2 5.45895E-2 5.87134E-2 6.53124E-2 8.02081E-2 8.86506E-2 6.73166E-2 6.80475E-2 9.39074E-2 1.21324E-1 1.39053E-1 -9999 -9999 -9999 -9999 -9999 -9999 -9999 -9999 -9999 -9999 -9999 -9999 -9999 -9999 -9999 -9999 -9999 -9999 -9999 -9999 -9999 -9999 -9999 -9999 -9999 -9999
-9999 -9999 -9999 -9999 -9999 -9999 -9999 -9999 -9999 -9999 -9999 -9999 -9999 -9999 -9999 -9999 -9999 -9999 -9999 -9999 -9999 -9999 -9999 -9999 -9999 -9999 -9999 -9999 -9999 -9999 -9999 -9999 -9999 -9999 -9999 -9999 -9999 -9999 -9999 -9999 -9999 -9999 -9999 -9999 -9999 -9999 -9999 -9999 -9999 -9999 -9999 -9999 -9999 -9999 -9999 -9999 -9999 -9999 -9999 -9999 -9999 -9999 -9999 -9999 -9999 -9999 -9999 -9999 -9999 -9999 -9999 -9999 -9999 -9999 -9999 -9999 -9999 -9999 -9999 -9999 -9999 -9999 -9999 -9999 -9999 -9999 -9999 -9999 -9999 -9999 -9999 -9999 2.37414E-1 2.36411E-1 2.35982E-1 2.49005E-1 2.5049E-1 2.51832E-1 2.52879E-1 2.64966E-1 2.63579E-1 2.6235E-1 2.77694E-1 2.71109E-1 2.85637E-1 2.82895E-1 2.80809E-1 2.97515E-1 3.47786E-1 4.28923E-1 5.19852E-1 6.78356E-1 6.53127E-1 6.79856E-1 6.99753E-1 6.94813E-1 6.83984E-1 6.77331E-1 6.696E-1 6.71744E-1 6.57182E-1 6.37673E-1 6.22965E-1 6.33382E-1 6.68468E-1 6.70474E-1 5.50536E-1 5.00859E-1 5.29074E-1 6.22217E-1 6.24853E-1 5.93134E-1 5.11297E-1 5.44662E-1 5.60478E-1 5.20088E-1 4.8723E-1 4.43021E-1 4.57004E-1 5.12765E-1 5.14839E-1 5.08172E-1 4.91875E-1 5.11844E-1 4.68074E-1 4.60836E-1 4.45316E-1 3.59913E-1 4.01702E-1 3.87626E-1 4.01504E-1 3.99478E-1 3.74032E-1 3.41484E-1 3.37023E-1 3.55993E-1 3.71097E-1 3.74169E-1 3.73924E-1 3.61437E-1 3.42767E-1 3.36662E-1 3.31542E-1 3.39157E-1 3.41884E-1 3.35908E-1 3.37055E-1 3.45021E-1 3.531E-1 3.52475E-1 3.56777E-1 3.03103E-1 2.68798E-1 2.76064E-1 2.86734E-1 2.84782E-1 2.65477E-1 2.4402E-1 2.44674E-1 3.07267E-1 4.06983E-1 4.0017E-1 3.14048E-1 2.41232E-1 2.58256E-1 2.97441E-1 3.15644E-1 3.13395E-1 3.50302E-1 3.95857E-1 3.71029E-1 3.67312E-1 3.63604E-1 3.67142E-1 3.66814E-1 2.92016E-1 2.56891E-1 2.54075E-1 2.42291E-1 2.2921E-1 2.17646E-1 2.10412E-1 1.95438E-1 1.82378E-1 1.69156E-1 1.58272E-1 1.43718E-1 1.30986E-1 1.44209E-1 1.91948E-1 2.77148E-1 3.74736E-1 4.38406E-1 4.26658E-1 3.5281E-1 2.51479E-1 2.25179E-1 2.78949E-1 3.98702E-1 6.24445E-1 5.86002E-1 6.1557E-1 4.92929E-1 2.71799E-1 1.51244E-1 8.88969E-2 6.62204E-2 5.49656E-2 4.76797E-2 4.41662E-2 5.05471E-2 5.99717E-2 5.92571E-2 5.26504E-2 5.11677E-2 6.51363E-2 8.74013E-2 1.30735E-1 -9999 -9999 -9999 -9999 -9999 -9999 -9999 -9999 -9999 -9999 -9999 -9999 -9999 -9999 -9999 -9999 -9999 -9999 -9999 -9999 -9999 -9999 -9999 -9999 -9999 -9999
-9999 -9999 -9999 -9999 -9999 -9999 -9999 -9999 -9999 -9999 -9999 -9999 -9999 -9999 -9999 -9999 -9999 -9999 -9999 -9999 -9999 -9999 -9999 -9999 -9999 -9999 -9999 -9999 -9999 -9999 -9999 -9999 -9999 -9999 -9999 -9999 -9999 -9999 -9999 -9999 -9999 -9999 -9999 -9999 -9999 -9999 -9999 -9999 -9999 -9999 -9999 -9999 -9999 -9999 -9999 -9999 -9999 -9999 -9999 -9999 -9999 -9999 -9999 -9999 -9999 -9999 -9999 -9999 -9999 -9999 -9999 -9999 -9999 -9999 -9999 -9999 -9999 -9999 -9999 -9999 -9999 -9999 -9999 -9999 -9999 -9999 -9999 -9999 -9999 -9999 -9999 2.38133E-1 2.36841E-1 2.35553E-1 2.31337E-1 2.31619E-1 2.4856E-1 2.50639E-1 2.65121E-1 2.64812E-1 2.63579E-1 2.78968E-1 2.72364E-1 2.87257E-1 2.85313E-1 2.83539E-1 2.95036E-1 2.95696E-1 3.25084E-1 4.30088E-1 6.1025E-1 6.55742E-1 6.67118E-1 6.84393E-1 6.79068E-1 6.81759E-1 6.6738E-1 6.7018E-1 6.66764E-1 6.37069E-1 6.3185E-1 6.47635E-1 6.40657E-1 6.63623E-1 6.72813E-1 6.29013E-1 5.66282E-1 5.23936E-1 5.29469E-1 6.0966E-1 6.05812E-1 5.99253E-1 5.39112E-1 5.17952E-1 5.31981E-1 4.74707E-1 4.66554E-1 4.35795E-1 5.0941E-1 5.48202E-1 5.20557E-1 5.0084E-1 5.10599E-1 4.39549E-1 3.83769E-1 4.26109E-1 4.40246E-1 3.68402E-1 3.74138E-1 3.81464E-1 3.88091E-1 3.8196E-1 3.64179E-1 3.41364E-1 3.26885E-1 3.38691E-1 3.47994E-1 3.5672E-1 3.56768E-1 3.55711E-1 3.454E-1 3.35899E-1 3.24121E-1 3.31179E-1 3.50005E-1 3.45155E-1 3.33378E-1 3.33463E-1 3.43126E-1 3.47724E-1 3.56753E-1 3.57506E-1 3.0201E-1 2.88225E-1 3.07749E-1 3.40383E-1 3.35081E-1 2.90281E-1 2.69571E-1 2.99366E-1 4.06206E-1 4.04666E-1 3.27484E-1 2.94371E-1 3.57041E-1 3.8587E-1 3.67872E-1 3.30265E-1 3.34854E-1 3.79765E-1 3.76635E-1 3.59159E-1 3.64123E-1 3.69106E-1 3.63639E-1 2.97432E-1 2.51906E-1 2.42682E-1 2.3911E-1 2.31513E-1 2.21287E-1 2.12674E-1 1.95966E-1 1.83216E-1 1.69536E-1 1.61519E-1 1.43146E-1 1.3032E-1 1.26371E-1 1.44427E-1 1.9917E-1 2.52042E-1 2.43645E-1 2.32895E-1 1.94625E-1 1.59033E-1 1.30588E-1 1.48243E-1 2.62733E-1 5.65626E-1 5.84478E-1 5.95796E-1 4.72784E-1 3.16479E-1 2.17415E-1 1.85286E-1 1.7164E-1 1.16424E-1 6.68624E-2 4.41894E-2 4.15075E-2 4.61889E-2 4.88088E-2 4.84211E-2 4.62531E-2 4.8899E-2 6.95543E-2 1.31074E-1 -9999 -9999 -9999 -9999 -9999 -9999 -9999 -9999 -9999 -9999 -9999 -9999 -9999 -9999 -9999 -9999 -9999 -9999 -9999 -9999 -9999 -9999 -9999 -9999 -9999 -9999
-9999 -9999 -9999 -9999 -9999 -9999 -9999 -9999 -9999 -9999 -9999 -9999 -9999 -9999 -9999 -9999 -9999 -9999 -9999 -9999 -9999 -9999 -9999 -9999 -9999 -9999 -9999 -9999 -9999 -9999 -9999 -9999 -9999 -9999 -9999 -9999 -9999 -9999 -9999 -9999 -9999 -9999 -9999 -9999 -9999 -9999 -9999 -9999 -9999 -9999 -9999 -9999 -9999 -9999 -9999 -9999 -9999 -9999 -9999 -9999 -9999 -9999 -9999 -9999 -9999 -9999 -9999 -9999 -9999 -9999 -9999 -9999 -9999 -9999 -9999 -9999 -9999 -9999 -9999 -9999 -9999 -9999 -9999 -9999 -9999 -9999 -9999 -9999 -9999 -9999 -9999 2.37271E-1 2.35839E-1 2.30633E-1 2.29931E-1 2.30071E-1 2.46199E-1 2.44772E-1 2.6281E-1 2.63579E-1 2.67133E-1 2.82695E-1 2.77421E-1 2.8742E-1 2.84022E-1 2.96687E-1 2.95201E-1 3.12688E-1 3.20233E-1 3.98341E-1 6.0401E-1 6.44577E-1 6.78978E-1 5.98929E-1 6.39722E-1 6.68363E-1 6.56852E-1 6.36558E-1 6.52029E-1 6.4629E-1 6.13147E-1 6.2069E-1 6.52925E-1 6.75648E-1 6.73124E-1 6.45664E-1 5.74053E-1 5.33417E-1 5.82286E-1 6.15544E-1 6.03405E-1 5.68194E-1 5.17723E-1 4.67869E-1 4.89379E-1 4.5599E-1 5.07891E-1 4.86044E-1 4.96139E-1 5.41248E-1 4.97867E-1 4.37813E-1 4.14042E-1 4.28207E-1 4.16266E-1 4.16681E-1 4.36106E-1 3.79493E-1 3.87007E-1 3.9003E-1 3.89532E-1 3.74039E-1 3.61578E-1 3.36978E-1 3.28732E-1 3.25359E-1 3.28682E-1 3.36383E-1 3.45957E-1 3.52159E-1 3.52188E-1 3.45889E-1 3.34881E-1 3.38519E-1 3.50978E-1 3.45752E-1 3.29124E-1 3.27886E-1 3.40499E-1 3.44285E-1 3.43648E-1 3.56151E-1 3.48617E-1 2.85345E-1 2.8387E-1 3.31696E-1 3.67813E-1 3.53139E-1 3.29994E-1 3.29911E-1 3.97274E-1 4.04121E-1 3.66004E-1 3.77293E-1 4.03404E-1 3.72789E-1 3.82762E-1 3.44473E-1 3.02106E-1 3.23215E-1 3.80987E-1 3.68064E-1 3.5532E-1 3.59056E-1 3.70001E-1 3.38311E-1 2.59423E-1 2.24112E-1 2.25758E-1 2.27164E-1 2.20724E-1 2.08932E-1 1.99669E-1 1.86204E-1 1.72892E-1 1.57766E-1 1.38681E-1 1.30089E-1 1.29844E-1 1.44082E-1 1.71917E-1 1.76921E-1 1.52634E-1 1.41742E-1 1.28216E-1 1.04523E-1 9.15361E-2 1.33612E-1 3.61729E-1 6.27266E-1 5.629E-1 6.30317E-1 5.97458E-1 4.69177E-1 3.41402E-1 4.16509E-1 3.48921E-1 2.02815E-1 9.49325E-2 4.7279E-2 4.17429E-2 5.32487E-2 6.67188E-2 6.88393E-2 5.6126E-2 5.50601E-2 9.30454E-2 1.89187E-1 -9999 -9999 -9999 -9999 -9999 -9999 -9999 -9999 -9999 -9999 -9999 -9999 -9999 -9999 -9999 -9999 -9999 -9999 -9999 -9999 -9999 -9999 -9999 -9999 -9999 -9999
-9999 -9999 -9999 -9999 -9999 -9999 -9999 -9999 -9999 -9999 -9999 -9999 -9999 -9999 -9999 -9999 -9999 -9999 -9999 -9999 -9999 -9999 -9999 -9999 -9999 -9999 -9999 -9999 -9999 -9999 -9999 -9999 -9999 -9999 -9999 -9999 -9999 -9999 -9999 -9999 -9999 -9999 -9999 -9999 -9999 -9999 -9999 -9999 -9999 -9999 -9999 -9999 -9999 -9999 -9999 -9999 -9999 -9999 -9999 -9999 -9999 -9999 -9999 -9999 -9999 -9999 -9999 -9999 -9999 -9999 -9999 -9999 -9999 -9999 -9999 -9999 -9999 -9999 -9999 -9999 -9999 -9999 -9999 -9999 -9999 -9999 -9999 -9999 -9999 -9999 -9999 2.36554E-1 2.31902E-1 2.31337E-1 2.30352E-1 2.2937E-1 2.41853E-1 2.43163E-1 2.60055E-1 2.62657E-1 2.87705E-1 3.76659E-1 3.28997E-1 2.92479E-1 2.79575E-1 2.95036E-1 2.93718E-1 3.10987E-1 3.10186E-1 3.45323E-1 4.95938E-1 6.01163E-1 5.1343E-1 5.54046E-1 6.43511E-1 6.49309E-1 6.25756E-1 5.52729E-1 6.43198E-1 6.47465E-1 6.22972E-1 6.54796E-1 6.65128E-1 6.53201E-1 6.03031E-1 6.44486E-1 6.30195E-1 5.83689E-1 6.0669E-1 6.03348E-1 5.81135E-1 5.45662E-1 4.92524E-1 4.77272E-1 4.63078E-1 4.86125E-1 5.24197E-1 5.56402E-1 5.35965E-1 5.17589E-1 4.51931E-1 4.01323E-1 4.20399E-1 3.89785E-1 4.19138E-1 4.02081E-1 4.25359E-1 3.77825E-1 3.877E-1 3.92274E-1 3.91579E-1 3.80983E-1 3.70562E-1 3.41138E-1 3.32037E-1 3.21053E-1 3.25216E-1 3.37482E-1 3.39995E-1 3.53453E-1 3.60449E-1 3.63676E-1 3.55791E-1 3.49154E-1 3.45937E-1 3.33086E-1 3.254E-1 3.28918E-1 3.48162E-1 3.50789E-1 3.50764E-1 3.60395E-1 3.6678E-1 2.96923E-1 2.59491E-1 2.71788E-1 2.90782E-1 3.00447E-1 3.06135E-1 3.35449E-1 4.00144E-1 3.87429E-1 3.8854E-1 3.88183E-1 3.79013E-1 3.7688E-1 3.77573E-1 3.56565E-1 3.35696E-1 3.83997E-1 3.68678E-1 3.5356E-1 3.40943E-1 3.48059E-1 3.58751E-1 3.67356E-1 2.66457E-1 2.20743E-1 2.12145E-1 2.1128E-1 2.02639E-1 1.92599E-1 1.8588E-1 1.75422E-1 1.65457E-1 1.51517E-1 1.4461E-1 1.44385E-1 1.43054E-1 1.6002E-1 1.79281E-1 1.50236E-1 1.12638E-1 9.84432E-2 9.11549E-2 7.82419E-2 7.62865E-2 1.37345E-1 4.29399E-1 5.49741E-1 6.29412E-1 5.68051E-1 6.35792E-1 5.94572E-1 5.35916E-1 5.74353E-1 4.06561E-1 2.70252E-1 1.30018E-1 5.93448E-2 6.26918E-2 1.29887E-1 1.81705E-1 1.57588E-1 8.44223E-2 7.64355E-2 1.42653E-1 2.70068E-1 -9999 -9999 -9999 -9999 -9999 -9999 -9999 -9999 -9999 -9999 -9999 -9999 -9999 -9999 -9999 -9999 -9999 -9999 -9999 -9999 -9999 -9999 -9999 -9999 -9999 -9999
-9999 -9999 -9999 -9999 -9999 -9999 -9999 -9999 -9999 -9999 -9999 -9999 -9999 -9999 -9999 -9999 -9999 -9999 -9999 -9999 -9999 -9999 -9999 -9999 -9999 -9999 -9999 -9999 -9999 -9999 -9999 -9999 -9999 -9999 -9999 -9999 -9999 -9999 -9999 -9999 -9999 -9999 -9999 -9999 -9999 -9999 -9999 -9999 -9999 -9999 -9999 -9999 -9999 -9999 -9999 -9999 -9999 -9999 -9999 -9999 -9999 -9999 -9999 -9999 -9999 -9999 -9999 -9999 -9999 -9999 -9999 -9999 -9999 -9999 -9999 -9999 -9999 -9999 -9999 -9999 -9999 -9999 -9999 -9999 -9999 -9999 -9999 -9999 -9999 -9999 2.37271E-1 2.33033E-1 2.33884E-1 2.34453E-1 2.50193E-1 2.44918E-1 2.43455E-1 2.43309E-1 2.59293E-1 2.5812E-1 3.07121E-1 3.82072E-1 3.96647E-1 3.12809E-1 2.81495E-1 2.95036E-1 2.9339E-1 3.05624E-1 3.05793E-1 3.31305E-1 3.43533E-1 3.69646E-1 3.95548E-1 4.23409E-1 4.53341E-1 5.44036E-1 5.39565E-1 5.86164E-1 6.45162E-1 6.43357E-1 6.44854E-1 6.50432E-1 5.66758E-1 5.52693E-1 5.92469E-1 5.96673E-1 6.18909E-1 6.11591E-1 6.09554E-1 6.08246E-1 6.02943E-1 5.77023E-1 5.22061E-1 5.20815E-1 5.21919E-1 5.41847E-1 5.30206E-1 5.67717E-1 4.95339E-1 5.02968E-1 4.84602E-1 4.67559E-1 4.41911E-1 4.21289E-1 4.10749E-1 3.96816E-1 4.18212E-1 3.59468E-1 3.69165E-1 3.78636E-1 3.88418E-1 3.82177E-1 3.78479E-1 3.51277E-1 3.36148E-1 3.22685E-1 3.27739E-1 3.41355E-1 3.51095E-1 3.58912E-1 3.51639E-1 3.5342E-1 3.61116E-1 3.50843E-1 3.41121E-1 3.3168E-1 3.2888E-1 3.41636E-1 3.54982E-1 3.62468E-1 3.56323E-1 3.57307E-1 3.57451E-1 3.50755E-1 2.71951E-1 2.45911E-1 2.45387E-1 2.44742E-1 2.51832E-1 3.1529E-1 3.95058E-1 3.74391E-1 3.65822E-1 3.62706E-1 3.55532E-1 3.81143E-1 3.68466E-1 3.49306E-1 3.86587E-1 3.62363E-1 3.46592E-1 3.36036E-1 3.33294E-1 3.40754E-1 3.52747E-1 3.64583E-1 3.00075E-1 2.52426E-1 2.29042E-1 2.06966E-1 1.94229E-1 1.86137E-1 1.73967E-1 1.65509E-1 1.53053E-1 1.42094E-1 1.40011E-1 1.44964E-1 1.46386E-1 1.56616E-1 1.95528E-1 1.97002E-1 1.55894E-1 1.26523E-1 9.87947E-2 7.86692E-2 8.78664E-2 1.50929E-1 3.5122E-1 5.04391E-1 5.4273E-1 6.36593E-1 6.41629E-1 6.59162E-1 6.17732E-1 5.71572E-1 4.7084E-1 3.86476E-1 1.82729E-1 8.68034E-2 9.19271E-2 2.89112E-1 4.13787E-1 2.75673E-1 1.20257E-1 8.67857E-2 1.59443E-1 -9999 -9999 -9999 -9999 -9999 -9999 -9999 -9999 -9999 -9999 -9999 -9999 -9999 -9999 -9999 -9999 -9999 -9999 -9999 -9999 -9999 -9999 -9999 -9999 -9999 -9999 -9999
-9999 -9999 -9999 -9999 -9999 -9999 -9999 -9999 -9999 -9999 -9999 -9999 -9999 -9999 -9999 -9999 -9999 -9999 -9999 -9999 -9999 -9999 -9999 -9999 -9999 -9999 -9999 -9999 -9999 -9999 -9999 -9999 -9999 -9999 -9999 -9999 -9999 -9999 -9999 -9999 -9999 -9999 -9999 -9999 -9999 -9999 -9999 -9999 -9999 -9999 -9999 -9999 -9999 -9999 -9999 -9999 -9999 -9999 -9999 -9999 -9999 -9999 -9999 -9999 -9999 -9999 -9999 -9999 -9999 -9999 -9999 -9999 -9999 -9999 -9999 -9999 -9999 -9999 -9999 -9999 -9999 -9999 -9999 -9999 -9999 -9999 -9999 -9999 -9999 -9999 2.34169E-1 2.34738E-1 2.37167E-1 2.55585E-1 2.52921E-1 2.51277E-1 2.48158E-1 2.4624E-1 2.58575E-1 2.77262E-1 3.19962E-1 3.28822E-1 3.23123E-1 3.13661E-1 3.25432E-1 3.22307E-1 3.17183E-1 3.15811E-1 3.32008E-1 3.29902E-1 3.47948E-1 3.53001E-1 3.78996E-1 4.09155E-1 4.78423E-1 4.17667E-1 5.07044E-1 5.36412E-1 5.69815E-1 6.18405E-1 6.20648E-1 5.02445E-1 5.09675E-1 5.44055E-1 5.14783E-1 5.79445E-1 5.81376E-1 6.08196E-1 6.05016E-1 6.08227E-1 5.90402E-1 5.61187E-1 4.90197E-1 5.20863E-1 5.70407E-1 5.6919E-1 5.66519E-1 5.37877E-1 4.44488E-1 4.77376E-1 4.5005E-1 3.91289E-1 4.29918E-1 4.21725E-1 4.11529E-1 3.9603E-1 3.69614E-1 3.58112E-1 3.5288E-1 3.58868E-1 3.71988E-1 3.78668E-1 3.80872E-1 3.56415E-1 3.39996E-1 3.2135E-1 3.24347E-1 3.41748E-1 3.55358E-1 3.56125E-1 3.53016E-1 3.57311E-1 3.64458E-1 3.48071E-1 3.36374E-1 3.3117E-1 3.32924E-1 3.55697E-1 3.26095E-1 3.62929E-1 3.53047E-1 3.47723E-1 3.54788E-1 3.71729E-1 3.66949E-1 3.1124E-1 3.06181E-1 2.91567E-1 2.88515E-1 3.76774E-1 3.87282E-1 3.66404E-1 3.57175E-1 3.5512E-1 3.57767E-1 3.76876E-1 3.54754E-1 3.86494E-1 3.64233E-1 3.43852E-1 3.35292E-1 3.33422E-1 3.33989E-1 3.37501E-1 3.44967E-1 3.66324E-1 3.29633E-1 3.09287E-1 2.7484E-1 2.37206E-1 2.26114E-1 2.07858E-1 1.84044E-1 1.63399E-1 1.50681E-1 1.3683E-1 1.29518E-1 1.31156E-1 1.32582E-1 1.30829E-1 1.6468E-1 2.44455E-1 2.82503E-1 2.55281E-1 1.87715E-1 1.47105E-1 1.59909E-1 2.47106E-1 4.1437E-1 5.3089E-1 5.22906E-1 5.005E-1 6.21776E-1 6.55758E-1 6.70034E-1 6.31709E-1 6.19463E-1 4.90672E-1 2.81079E-1 1.53454E-1 1.38524E-1 3.71003E-1 5.25726E-1 3.57636E-1 1.63876E-1 1.53849E-1 3.07524E-1 -9999 -9999 -9999 -9999 -9999 -9999 -9999 -9999 -9999 -9999 -9999 -9999 -9999 -9999 -9999 -9999 -9999 -9999 -9999 -9999 -9999 -9999 -9999 -9999 -9999 -9999 -9999
-9999 -9999 -9999 -9999 -9999 -9999 -9999 -9999 -9999 -9999 -9999 -9999 -9999 -9999 -9999 -9999 -9999 -9999 -9999 -9999 -9999 -9999 -9999 -9999 -9999 -9999 -9999 -9999 -9999 -9999 -9999 -9999 -9999 -9999 -9999 -9999 -9999 -9999 -9999 -9999 -9999 -9999 -9999 -9999 -9999 -9999 -9999 -9999 -9999 -9999 -9999 -9999 -9999 -9999 -9999 -9999 -9999 -9999 -9999 -9999 -9999 -9999 -9999 -9999 -9999 -9999 -9999 -9999 -9999 -9999 -9999 -9999 -9999 -9999 -9999 -9999 -9999 -9999 -9999 -9999 -9999 -9999 -9999 -9999 -9999 -9999 -9999 -9999 -9999 2.33884E-1 2.34453E-1 2.36308E-1 2.55735E-1 2.55476E-1 2.58048E-1 2.74965E-1 2.72286E-1 2.67798E-1 2.87705E-1 3.06784E-1 3.25506E-1 3.2191E-1 3.39683E-1 3.37552E-1 3.58105E-1 3.7869E-1 4.05392E-1 4.28588E-1 4.21034E-1 3.62288E-1 3.55539E-1 3.74529E-1 3.76574E-1 3.98711E-1 4.4936E-1 5.216E-1 5.05063E-1 5.35624E-1 6.05038E-1 6.12213E-1 6.16533E-1 6.41063E-1 6.51534E-1 6.35991E-1 6.03764E-1 6.16886E-1 6.17413E-1 6.11974E-1 6.067E-1 6.06957E-1 5.96373E-1 5.83031E-1 5.2619E-1 5.76076E-1 5.76856E-1 5.51082E-1 5.4792E-1 4.86732E-1 4.2537E-1 4.27151E-1 4.09555E-1 4.03729E-1 4.17508E-1 4.15872E-1 3.90008E-1 3.97412E-1 3.70003E-1 3.52594E-1 3.4205E-1 3.43888E-1 3.51131E-1 3.63976E-1 3.74261E-1 3.58633E-1 3.435E-1 3.22871E-1 3.22133E-1 3.45835E-1 3.54982E-1 3.56911E-1 3.62929E-1 3.59378E-1 3.60941E-1 3.48248E-1 3.35015E-1 3.33817E-1 3.36298E-1 3.56125E-1 3.11788E-1 3.3279E-1 3.77747E-1 3.70976E-1 3.64466E-1 3.69454E-1 3.77251E-1 3.84928E-1 3.97093E-1 3.96399E-1 3.96399E-1 3.93075E-1 3.71158E-1 3.55353E-1 3.48072E-1 3.44259E-1 3.44401E-1 3.54418E-1 3.69231E-1 3.57257E-1 3.48258E-1 3.35647E-1 3.37821E-1 3.33649E-1 3.25735E-1 3.32317E-1 3.47389E-1 3.67012E-1 3.35678E-1 3.3638E-1 3.31421E-1 3.00995E-1 2.85071E-1 2.58977E-1 2.25773E-1 1.8041E-1 1.63475E-1 1.47414E-1 1.373E-1 1.30175E-1 1.20607E-1 1.12515E-1 1.27264E-1 1.92326E-1 3.09771E-1 3.65493E-1 3.41935E-1 3.58328E-1 3.49534E-1 3.97274E-1 4.36577E-1 5.23573E-1 4.47706E-1 3.10979E-1 3.46013E-1 4.7295E-1 6.47864E-1 6.89417E-1 6.78185E-1 6.49807E-1 6.16843E-1 4.53298E-1 3.29162E-1 4.29078E-1 6.20439E-1 5.55945E-1 3.29442E-1 2.54663E-1 -9999 -9999 -9999 -9999 -9999 -9999 -9999 -9999 -9999 -9999 -9999 -9999 -9999 -9999 -9999 -9999 -9999 -9999 -9999 -9999 -9999 -9999 -9999 -9999 -9999 -9999 -9999 -9999
-9999 -9999 -9999 -9999 -9999 -9999 -9999 -9999 -9999 -9999 -9999 -9999 -9999 -9999 -9999 -9999 -9999 -9999 -9999 -9999 -9999 -9999 -9999 -9999 -9999 -9999 -9999 -9999 -9999 -9999 -9999 -9999 -9999 -9999 -9999 -9999 -9999 -9999 -9999 -9999 -9999 -9999 -9999 -9999 -9999 -9999 -9999 -9999 -9999 -9999 -9999 -9999 -9999 -9999 -9999 -9999 -9999 -9999 -9999 -9999 -9999 -9999 -9999 -9999 -9999 -9999 -9999 -9999 -9999 -9999 -9999 -9999 -9999 -9999 -9999 -9999 -9999 -9999 -9999 -9999 -9999 -9999 -9999 -9999 -9999 -9999 -9999 -9999 -9999 2.3275E-1 2.33884E-1 2.36881E-1 2.37064E-1 2.56231E-1 2.58655E-1 2.76072E-1 2.71388E-1 2.91292E-1 3.74614E-1 3.58179E-1 3.53867E-1 3.74109E-1 3.72254E-1 3.70589E-1 3.90509E-1 4.21539E-1 4.76157E-1 5.25247E-1 4.90155E-1 4.30196E-1 3.95358E-1 3.88745E-1 4.02137E-1 4.029E-1 4.07294E-1 4.73875E-1 5.20611E-1 5.66282E-1 5.72308E-1 5.30351E-1 5.35087E-1 5.69869E-1 6.41482E-1 6.43842E-1 6.41876E-1 6.38589E-1 6.31101E-1 6.19553E-1 6.03211E-1 6.2271E-1 5.99803E-1 5.92574E-1 5.34371E-1 5.36069E-1 5.78307E-1 5.26545E-1 4.93797E-1 5.38019E-1 5.03616E-1 4.55768E-1 4.23417E-1 3.97024E-1 4.00554E-1 4.05434E-1 3.726E-1 3.99439E-1 3.79074E-1 3.50925E-1 3.29185E-1 3.30046E-1 3.30451E-1 3.48896E-1 3.67326E-1 3.62468E-1 3.51039E-1 3.33968E-1 3.26859E-1 3.42876E-1 3.53521E-1 3.57715E-1 3.57765E-1 3.54029E-1 3.58093E-1 3.49503E-1 3.38211E-1 3.28632E-1 3.33432E-1 3.65789E-1 3.11903E-1 2.89768E-1 3.03322E-1 3.29211E-1 3.62916E-1 3.88605E-1 3.94462E-1 3.91457E-1 3.89994E-1 3.86198E-1 3.79409E-1 3.70543E-1 3.59467E-1 3.46569E-1 3.46149E-1 3.49772E-1 3.45676E-1 3.43987E-1 3.4386E-1 3.4155E-1 3.34647E-1 3.39661E-1 3.50607E-1 3.53665E-1 3.44999E-1 3.39541E-1 3.59544E-1 3.68703E-1 3.17667E-1 3.32038E-1 3.58021E-1 3.57199E-1 3.42705E-1 2.76851E-1 2.29942E-1 2.10254E-1 1.97258E-1 1.83021E-1 1.80986E-1 1.72249E-1 1.50558E-1 1.28847E-1 1.15387E-1 1.32668E-1 1.99406E-1 2.86647E-1 4.05358E-1 4.84237E-1 4.79059E-1 3.57957E-1 2.8516E-1 3.44823E-1 3.21443E-1 2.05851E-1 1.72498E-1 2.06216E-1 3.60382E-1 6.00394E-1 6.20697E-1 7.05247E-1 7.272E-1 7.25525E-1 6.54603E-1 6.37632E-1 6.84993E-1 6.51957E-1 4.6262E-1 3.9303E-1 -9999 -9999 -9999 -9999 -9999 -9999 -9999 -9999 -9999 -9999 -9999 -9999 -9999 -9999 -9999 -9999 -9999 -9999 -9999 -9999 -9999 -9999 -9999 -9999 -9999 -9999 -9999 -9999
-9999 -9999 -9999 -9999 -9999 -9999 -9999 -9999 -9999 -9999 -9999 -9999 -9999 -9999 -9999 -9999 -9999 -9999 -9999 -9999 -9999 -9999 -9999 -9999 -9999 -9999 -9999 -9999 -9999 -9999 -9999 -9999 -9999 -9999 -9999 -9999 -9999 -9999 -9999 -9999 -9999 -9999 -9999 -9999 -9999 -9999 -9999 -9999 -9999 -9999 -9999 -9999 -9999 -9999 -9999 -9999 -9999 -9999 -9999 -9999 -9999 -9999 -9999 -9999 -9999 -9999 -9999 -9999 -9999 -9999 -9999 -9999 -9999 -9999 -9999 -9999 -9999 -9999 -9999 -9999 -9999 -9999 -9999 -9999 -9999 -9999 -9999 -9999 -9999 2.31337E-1 2.33459E-1 2.33782E-1 2.53071E-1 2.56079E-1 2.57289E-1 2.69043E-1 2.66092E-1 2.82053E-1 3.02752E-1 3.40929E-1 3.66714E-1 3.94994E-1 3.96184E-1 4.19221E-1 4.44185E-1 4.72599E-1 5.02188E-1 4.77003E-1 4.51296E-1 4.4424E-1 4.59438E-1 4.48293E-1 4.44375E-1 4.89312E-1 5.37004E-1 4.84614E-1 4.54716E-1 4.4961E-1 4.6919E-1 4.88077E-1 4.84567E-1 5.12407E-1 5.2349E-1 5.82228E-1 6.40714E-1 6.30495E-1 6.20539E-1 6.18251E-1 6.15077E-1 6.10477E-1 6.03087E-1 5.82288E-1 5.09949E-1 5.51786E-1 5.99179E-1 5.47471E-1 4.86915E-1 4.50677E-1 4.68215E-1 4.9659E-1 4.6712E-1 4.0322E-1 3.79956E-1 3.93577E-1 4.07945E-1 3.95155E-1 3.87506E-1 3.60929E-1 3.28087E-1 3.25077E-1 3.2573E-1 3.40195E-1 3.50942E-1 3.54461E-1 3.4271E-1 3.31823E-1 3.35464E-1 3.40465E-1 3.55948E-1 3.59123E-1 3.55638E-1 3.47486E-1 3.47341E-1 3.4134E-1 3.31059E-1 3.32479E-1 3.37657E-1 3.6047E-1 3.07017E-1 2.71062E-1 2.62369E-1 2.68514E-1 2.74136E-1 2.82065E-1 3.08994E-1 3.46347E-1 3.94213E-1 3.89283E-1 3.71084E-1 3.53938E-1 3.457E-1 3.50447E-1 3.48215E-1 3.4297E-1 3.3825E-1 3.33129E-1 3.33391E-1 3.24569E-1 3.25697E-1 3.32878E-1 3.48825E-1 3.66393E-1 3.74641E-1 3.70657E-1 3.42212E-1 2.891E-1 2.8023E-1 3.16013E-1 3.45717E-1 3.79776E-1 3.78488E-1 2.98496E-1 2.25927E-1 2.14066E-1 2.12432E-1 1.93083E-1 1.97007E-1 2.13693E-1 2.17883E-1 1.86244E-1 1.41582E-1 1.18933E-1 1.28514E-1 1.73576E-1 2.49367E-1 3.34085E-1 4.02118E-1 2.96531E-1 2.04476E-1 1.79338E-1 1.71778E-1 1.38071E-1 1.10285E-1 1.25094E-1 2.02373E-1 3.2555E-1 3.87501E-1 4.81623E-1 5.23121E-1 5.08384E-1 5.25173E-1 5.27648E-1 5.98772E-1 5.63352E-1 5.83316E-1 4.87033E-1 4.8616E-1 -9999 -9999 -9999 -9999 -9999 -9999 -9999 -9999 -9999 -9999 -9999 -9999 -9999 -9999 -9999 -9999 -9999 -9999 -9999 -9999 -9999 -9999 -9999 -9999 -9999 -9999 -9999
-9999 -9999 -9999 -9999 -9999 -9999 -9999 -9999 -9999 -9999 -9999 -9999 -9999 -9999 -9999 -9999 -9999 -9999 -9999 -9999 -9999 -9999 -9999 -9999 -9999 -9999 -9999 -9999 -9999 -9999 -9999 -9999 -9999 -9999 -9999 -9999 -9999 -9999 -9999 -9999 -9999 -9999 -9999 -9999 -9999 -9999 -9999 -9999 -9999 -9999 -9999 -9999 -9999 -9999 -9999 -9999 -9999 -9999 -9999 -9999 -9999 -9999 -9999 -9999 -9999 -9999 -9999 -9999 -9999 -9999 -9999 -9999 -9999 -9999 -9999 -9999 -9999 -9999 -9999 -9999 -9999 -9999 -9999 -9999 -9999 -9999 -9999 -9999 2.33742E-1 2.31619E-1 2.29129E-1 2.3279E-1 2.52622E-1 2.54723E-1 2.51617E-1 2.66711E-1 2.65164E-1 2.79013E-1 2.71466E-1 2.85359E-1 2.87627E-1 3.49637E-1 4.03673E-1 4.13634E-1 4.41447E-1 4.44772E-1 4.20627E-1 4.20627E-1 4.41697E-1 4.43457E-1 4.62448E-1 4.83477E-1 5.05759E-1 5.36312E-1 6.1002E-1 6.54881E-1 6.05256E-1 5.40408E-1 4.79665E-1 4.88726E-1 4.85359E-1 5.03887E-1 5.03887E-1 5.34064E-1 5.90277E-1 6.29005E-1 6.41129E-1 6.3747E-1 6.25128E-1 6.26579E-1 6.03011E-1 5.81074E-1 5.3732E-1 5.0979E-1 5.95197E-1 5.314E-1 5.29923E-1 4.62508E-1 4.27091E-1 4.51532E-1 4.43271E-1 4.46886E-1 3.96371E-1 3.74041E-1 3.84358E-1 3.83063E-1 3.76194E-1 3.60838E-1 3.43587E-1 3.33376E-1 3.28399E-1 3.37632E-1 3.42381E-1 3.45547E-1 3.37089E-1 3.38639E-1 3.41917E-1 3.36553E-1 3.49749E-1 3.56137E-1 3.52067E-1 3.46623E-1 3.42611E-1 3.33905E-1 3.32106E-1 3.35277E-1 3.53681E-1 3.58592E-1 3.32043E-1 2.87985E-1 2.70792E-1 3.083E-1 3.26853E-1 2.84183E-1 2.70197E-1 3.06858E-1 3.93853E-1 3.79566E-1 3.63006E-1 3.49004E-1 3.51108E-1 3.49263E-1 3.50266E-1 3.51398E-1 3.45221E-1 3.3627E-1 3.21049E-1 3.19332E-1 3.22635E-1 3.24792E-1 3.37942E-1 3.56906E-1 3.47407E-1 2.93175E-1 2.58853E-1 2.40009E-1 2.46018E-1 2.69414E-1 3.06678E-1 3.72624E-1 4.09042E-1 3.55383E-1 2.75784E-1 2.61802E-1 2.32968E-1 1.72877E-1 1.59764E-1 1.8682E-1 2.31079E-1 2.47019E-1 2.01596E-1 1.57037E-1 1.38458E-1 1.72862E-1 2.23978E-1 3.13639E-1 4.0883E-1 3.32102E-1 1.9534E-1 1.28617E-1 1.13814E-1 9.86416E-2 8.25517E-2 9.77509E-2 1.23874E-1 1.39756E-1 1.85976E-1 2.05863E-1 2.40377E-1 2.19774E-1 2.21796E-1 2.30743E-1 3.23725E-1 5.16113E-1 4.9593E-1 5.20359E-1 5.21025E-1 -9999 -9999 -9999 -9999 -9999 -9999 -9999 -9999 -9999 -9999 -9999 -9999 -9999 -9999 -9999 -9999 -9999 -9999 -9999 -9999 -9999 -9999 -9999 -9999 -9999 -9999 -9999
-9999 -9999 -9999 -9999 -9999 -9999 -9999 -9999 -9999 -9999 -9999 -9999 -9999 -9999 -9999 -9999 -9999 -9999 -9999 -9999 -9999 -9999 -9999 -9999 -9999 -9999 -9999 -9999 -9999 -9999 -9999 -9999 -9999 -9999 -9999 -9999 -9999 -9999 -9999 -9999 -9999 -9999 -9999 -9999 -9999 -9999 -9999 -9999 -9999 -9999 -9999 -9999 -9999 -9999 -9999 -9999 -9999 -9999 -9999 -9999 -9999 -9999 -9999 -9999 -9999 -9999 -9999 -9999 -9999 -9999 -9999 -9999 -9999 -9999 -9999 -9999 -9999 -9999 -9999 -9999 -9999 -9999 -9999 -9999 -9999 -9999 -9999 -9999 2.37885E-1 2.2997E-1 2.2815E-1 2.2997E-1 2.32931E-1 2.47608E-1 2.47756E-1 2.67643E-1 2.94905E-1 3.53505E-1 3.46113E-1 3.11787E-1 2.82458E-1 2.77071E-1 3.21145E-1 3.7311E-1 3.85239E-1 3.883E-1 4.11958E-1 4.13688E-1 4.15035E-1 4.34726E-1 4.3804E-1 4.62448E-1 5.11505E-1 5.63797E-1 6.6589E-1 6.7747E-1 6.78918E-1 6.18136E-1 5.7303E-1 5.60182E-1 5.52748E-1 5.45879E-1 5.38007E-1 5.48793E-1 5.76986E-1 6.19895E-1 6.15606E-1 6.05865E-1 6.0001E-1 5.99083E-1 5.97968E-1 5.63913E-1 5.70198E-1 5.43547E-1 5.81861E-1 5.32752E-1 4.83942E-1 4.39064E-1 4.31006E-1 3.92488E-1 3.80763E-1 3.8499E-1 3.96983E-1 3.47821E-1 3.54852E-1 3.62999E-1 3.68849E-1 3.66248E-1 3.6105E-1 3.5083E-1 3.42502E-1 3.4468E-1 3.44061E-1 3.41014E-1 3.37124E-1 3.44748E-1 3.44945E-1 3.36621E-1 3.50711E-1 3.54882E-1 3.49112E-1 3.47596E-1 3.42128E-1 3.335E-1 3.43427E-1 3.58592E-1 3.41445E-1 3.45188E-1 3.7239E-1 3.39811E-1 2.9362E-1 3.34889E-1 3.94986E-1 3.71952E-1 3.60776E-1 4.02677E-1 3.81972E-1 3.61861E-1 3.4868E-1 3.44829E-1 3.3999E-1 3.47536E-1 3.66753E-1 3.67407E-1 3.5448E-1 3.39714E-1 3.26999E-1 3.26059E-1 3.17436E-1 3.13467E-1 3.30664E-1 3.50054E-1 3.67287E-1 3.35942E-1 2.79221E-1 2.41101E-1 2.28285E-1 2.21213E-1 2.42235E-1 3.16937E-1 4.16696E-1 4.12883E-1 3.54485E-1 3.46495E-1 3.03436E-1 2.01909E-1 1.54773E-1 1.54674E-1 1.84287E-1 2.32762E-1 2.49111E-1 2.14673E-1 1.88931E-1 2.23387E-1 2.67026E-1 3.15854E-1 3.54614E-1 3.46258E-1 2.46949E-1 1.48871E-1 1.01504E-1 8.37749E-2 7.25077E-2 7.54234E-2 8.25573E-2 8.96598E-2 9.91274E-2 1.1495E-1 1.34948E-1 1.14898E-1 1.14462E-1 1.27721E-1 1.88816E-1 4.06684E-1 4.3921E-1 5.31732E-1 -9999 -9999 -9999 -9999 -9999 -9999 -9999 -9999 -9999 -9999 -9999 -9999 -9999 -9999 -9999 -9999 -9999 -9999 -9999 -9999 -9999 -9999 -9999 -9999 -9999 -9999 -9999 -9999
-9999 -9999 -9999 -9999 -9999 -9999 -9999 -9999 -9999 -9999 -9999 -9999 -9999 -9999 -9999 -9999 -9999 -9999 -9999 -9999 -9999 -9999 -9999 -9999 -9999 -9999 -9999 -9999 -9999 -9999 -9999 -9999 -9999 -9999 -9999 -9999 -9999 -9999 -9999 -9999 -9999 -9999 -9999 -9999 -9999 -9999 -9999 -9999 -9999 -9999 -9999 -9999 -9999 -9999 -9999 -9999 -9999 -9999 -9999 -9999 -9999 -9999 -9999 -9999 -9999 -9999 -9999 -9999 -9999 -9999 -9999 -9999 -9999 -9999 -9999 -9999 -9999 -9999 -9999 -9999 -9999 -9999 -9999 -9999 -9999 -9999 -9999 2.41352E-1 2.36348E-1 2.31236E-1 2.12741E-1 2.27871E-1 2.26102E-1 2.27213E-1 2.4452E-1 2.55669E-1 3.87566E-1 4.466E-1 4.39558E-1 3.98029E-1 3.52526E-1 2.99387E-1 2.94587E-1 3.1449E-1 3.4627E-1 3.78928E-1 3.86795E-1 4.10615E-1 4.07602E-1 4.08943E-1 4.32973E-1 4.59493E-1 5.07399E-1 5.63235E-1 6.21902E-1 6.7309E-1 6.8235E-1 6.35392E-1 5.99659E-1 6.11324E-1 6.10382E-1 6.41808E-1 6.2589E-1 5.69698E-1 5.80658E-1 6.02604E-1 6.16715E-1 6.18452E-1 6.14142E-1 6.11885E-1 6.06606E-1 6.02827E-1 5.9942E-1 5.83018E-1 5.55203E-1 5.35258E-1 5.03834E-1 4.92627E-1 4.75285E-1 4.29255E-1 4.02775E-1 3.77782E-1 3.73151E-1 3.55663E-1 3.48598E-1 3.43823E-1 3.53567E-1 3.63147E-1 3.63351E-1 3.61868E-1 3.5761E-1 3.53765E-1 3.5244E-1 3.44897E-1 3.46069E-1 3.55269E-1 3.57793E-1 3.51552E-1 3.57736E-1 3.62302E-1 3.55697E-1 3.49424E-1 3.43095E-1 3.35938E-1 3.51987E-1 3.588E-1 3.50651E-1 3.62493E-1 3.78882E-1 3.90452E-1 3.35479E-1 3.15927E-1 3.79973E-1 4.01874E-1 3.84055E-1 3.73226E-1 3.5512E-1 3.46249E-1 3.43573E-1 3.31489E-1 3.33329E-1 3.50908E-1 3.66199E-1 3.77458E-1 3.6394E-1 3.41478E-1 3.28336E-1 3.19772E-1 3.19944E-1 3.2319E-1 3.30647E-1 3.51564E-1 3.60204E-1 3.83386E-1 3.7041E-1 3.09866E-1 2.68736E-1 2.23458E-1 2.16954E-1 2.64671E-1 3.60102E-1 4.14743E-1 4.09052E-1 4.12578E-1 3.72327E-1 2.78015E-1 1.99191E-1 1.53174E-1 1.53155E-1 1.85001E-1 2.12638E-1 2.06251E-1 2.19745E-1 2.48383E-1 2.53937E-1 2.34924E-1 2.29886E-1 2.36658E-1 2.41797E-1 1.73761E-1 1.08308E-1 8.18303E-2 7.88397E-2 8.56239E-2 1.05572E-1 1.09924E-1 1.00863E-1 1.00034E-1 1.06527E-1 9.56884E-2 8.90202E-2 9.68838E-2 1.22367E-1 2.69823E-1 4.12402E-1 -9999 -9999 -9999 -9999 -9999 -9999 -9999 -9999 -9999 -9999 -9999 -9999 -9999 -9999 -9999 -9999 -9999 -9999 -9999 -9999 -9999 -9999 -9999 -9999 -9999 -9999 -9999 -9999 -9999
-9999 -9999 -9999 -9999 -9999 -9999 -9999 -9999 -9999 -9999 -9999 -9999 -9999 -9999 -9999 -9999 -9999 -9999 -9999 -9999 -9999 -9999 -9999 -9999 -9999 -9999 -9999 -9999 -9999 -9999 -9999 -9999 -9999 -9999 -9999 -9999 -9999 -9999 -9999 -9999 -9999 -9999 -9999 -9999 -9999 -9999 -9999 -9999 -9999 -9999 -9999 -9999 -9999 -9999 -9999 -9999 -9999 -9999 -9999 -9999 -9999 -9999 -9999 -9999 -9999 -9999 -9999 -9999 -9999 -9999 -9999 -9999 -9999 -9999 -9999 -9999 -9999 -9999 -9999 -9999 -9999 -9999 -9999 -9999 -9999 -9999 2.36737E-1 2.38604E-1 2.33924E-1 2.15141E-1 2.12741E-1 2.08429E-1 2.23202E-1 2.2389E-1 2.29728E-1 3.13445E-1 4.23736E-1 4.80344E-1 4.75787E-1 4.34736E-1 4.18063E-1 3.8037E-1 3.21712E-1 2.97111E-1 3.19984E-1 3.5077E-1 3.81544E-1 3.8197E-1 3.82906E-1 4.04925E-1 4.07985E-1 4.52076E-1 5.25114E-1 5.97324E-1 6.04711E-1 5.82671E-1 5.7613E-1 5.15672E-1 5.03786E-1 5.00813E-1 5.2315E-1 5.79386E-1 6.29011E-1 6.26046E-1 6.18623E-1 5.8855E-1 6.01707E-1 6.10377E-1 6.04902E-1 5.94098E-1 5.96772E-1 5.61013E-1 5.7163E-1 5.50601E-1 4.69406E-1 4.83744E-1 5.05023E-1 4.97976E-1 4.34254E-1 3.80956E-1 4.00828E-1 3.94053E-1 3.79855E-1 3.48216E-1 3.45932E-1 3.37724E-1 3.42967E-1 3.49924E-1 3.61577E-1 3.62226E-1 3.65229E-1 3.65004E-1 3.61046E-1 3.60366E-1 3.56513E-1 3.64881E-1 3.69332E-1 3.61333E-1 3.60982E-1 3.63303E-1 3.56292E-1 3.46753E-1 3.43465E-1 3.50232E-1 3.63779E-1 3.73933E-1 3.71577E-1 3.84827E-1 3.82368E-1 3.8762E-1 3.90452E-1 3.54168E-1 3.89487E-1 3.86624E-1 3.71162E-1 3.55811E-1 3.45275E-1 3.44899E-1 3.35758E-1 3.31674E-1 3.35998E-1 3.54512E-1 3.67096E-1 3.72745E-1 3.66856E-1 3.4203E-1 3.21449E-1 3.18154E-1 3.22224E-1 3.42686E-1 3.53318E-1 3.61637E-1 3.67274E-1 3.71109E-1 3.86167E-1 3.87771E-1 3.49586E-1 2.51838E-1 1.98442E-1 2.09075E-1 2.44849E-1 3.11268E-1 3.98543E-1 4.49425E-1 4.33613E-1 3.96939E-1 2.76842E-1 1.83572E-1 1.47814E-1 1.65321E-1 1.85065E-1 1.82716E-1 1.95929E-1 2.31711E-1 2.26825E-1 1.91901E-1 1.61418E-1 1.52719E-1 1.69001E-1 1.46319E-1 1.04749E-1 1.01152E-1 1.44275E-1 2.00152E-1 2.90312E-1 2.95764E-1 2.28707E-1 1.75483E-1 1.36396E-1 9.95801E-2 8.38452E-2 8.76727E-2 1.13889E-1 2.82802E-1 -9999 -9999 -9999 -9999 -9999 -9999 -9999 -9999 -9999 -9999 -9999 -9999 -9999 -9999 -9999 -9999 -9999 -9999 -9999 -9999 -9999 -9999 -9999 -9999 -9999 -9999 -9999 -9999 -9999 -9999
-9999 -9999 -9999 -9999 -9999 -9999 -9999 -9999 -9999 -9999 -9999 -9999 -9999 -9999 -9999 -9999 -9999 -9999 -9999 -9999 -9999 -9999 -9999 -9999 -9999 -9999 -9999 -9999 -9999 -9999 -9999 -9999 -9999 -9999 -9999 -9999 -9999 -9999 -9999 -9999 -9999 -9999 -9999 -9999 -9999 -9999 -9999 -9999 -9999 -9999 -9999 -9999 -9999 -9999 -9999 -9999 -9999 -9999 -9999 -9999 -9999 -9999 -9999 -9999 -9999 -9999 -9999 -9999 -9999 -9999 -9999 -9999 -9999 -9999 -9999 -9999 -9999 -9999 -9999 -9999 -9999 -9999 -9999 -9999 -9999 -9999 2.20233E-1 2.33215E-1 2.17155E-1 2.15141E-1 2.09871E-1 2.08298E-1 2.07515E-1 2.09871E-1 2.66445E-1 3.87566E-1 4.76499E-1 4.82482E-1 4.7181E-1 4.40785E-1 4.34152E-1 4.26767E-1 3.87547E-1 3.53482E-1 3.27621E-1 3.50589E-1 3.54439E-1 3.80474E-1 3.83093E-1 4.05307E-1 4.02116E-1 4.26229E-1 4.30111E-1 4.54827E-1 4.54685E-1 4.76267E-1 4.65207E-1 4.73986E-1 4.65693E-1 4.78092E-1 4.77894E-1 5.07311E-1 5.22557E-1 6.00969E-1 6.25536E-1 6.15096E-1 6.1902E-1 6.14157E-1 6.1436E-1 5.97944E-1 5.72276E-1 5.71241E-1 5.64579E-1 5.50526E-1 4.82219E-1 4.42503E-1 4.85922E-1 4.75516E-1 4.31816E-1 4.09976E-1 3.91289E-1 3.9283E-1 3.89375E-1 3.62435E-1 3.52608E-1 3.49472E-1 3.50985E-1 3.50579E-1 3.59886E-1 3.55819E-1 3.67035E-1 3.74987E-1 3.77615E-1 3.74035E-1 3.70171E-1 3.74021E-1 3.69036E-1 3.61203E-1 3.69379E-1 3.57774E-1 3.56848E-1 3.46596E-1 3.4727E-1 3.54975E-1 3.65934E-1 3.7632E-1 3.71913E-1 3.7457E-1 3.75602E-1 3.71134E-1 3.81456E-1 3.83751E-1 3.86132E-1 3.6976E-1 3.58212E-1 3.51287E-1 3.44544E-1 3.38453E-1 3.30947E-1 3.29289E-1 3.44379E-1 3.71511E-1 3.36621E-1 3.65711E-1 3.59705E-1 3.3846E-1 3.23108E-1 3.15423E-1 3.33618E-1 3.59041E-1 3.71476E-1 3.80173E-1 3.80089E-1 3.7724E-1 3.8135E-1 3.91949E-1 4.08553E-1 2.86308E-1 2.00965E-1 1.7696E-1 1.7732E-1 2.12763E-1 3.18918E-1 4.89418E-1 4.87501E-1 4.43328E-1 3.55205E-1 2.33187E-1 1.61133E-1 1.61076E-1 1.77346E-1 1.77209E-1 1.86763E-1 2.15346E-1 2.27552E-1 1.99355E-1 1.57404E-1 1.2966E-1 1.23359E-1 1.13475E-1 1.01046E-1 1.32003E-1 2.28366E-1 4.08046E-1 5.17639E-1 5.49307E-1 5.47091E-1 4.8832E-1 3.19309E-1 1.34084E-1 9.17972E-2 1.18333E-1 2.63441E-1 4.02027E-1 -9999 -9999 -9999 -9999 -9999 -9999 -9999 -9999 -9999 -9999 -9999 -9999 -9999 -9999 -9999 -9999 -9999 -9999 -9999 -9999 -9999 -9999 -9999 -9999 -9999 -9999 -9999 -9999 -9999 -9999
-9999 -9999 -9999 -9999 -9999 -9999 -9999 -9999 -9999 -9999 -9999 -9999 -9999 -9999 -9999 -9999 -9999 -9999 -9999 -9999 -9999 -9999 -9999 -9999 -9999 -9999 -9999 -9999 -9999 -9999 -9999 -9999 -9999 -9999 -9999 -9999 -9999 -9999 -9999 -9999 -9999 -9999 -9999 -9999 -9999 -9999 -9999 -9999 -9999 -9999 -9999 -9999 -9999 -9999 -9999 -9999 -9999 -9999 -9999 -9999 -9999 -9999 -9999 -9999 -9999 -9999 -9999 -9999 -9999 -9999 -9999 -9999 -9999 -9999 -9999 -9999 -9999 -9999 -9999 -9999 -9999 -9999 -9999 -9999 -9999 -9999 2.181E-1 2.33924E-1 2.17695E-1 2.12115E-1 2.10398E-1 2.08168E-1 2.08429E-1 2.26974E-1 3.32028E-1 4.41707E-1 4.79205E-1 4.74229E-1 4.67379E-1 4.40003E-1 4.40785E-1 4.35765E-1 4.08053E-1 3.95668E-1 3.65529E-1 3.57347E-1 3.58987E-1 3.83468E-1 3.86283E-1 4.04406E-1 4.05552E-1 4.26617E-1 4.27392E-1 4.49776E-1 5.15468E-1 6.5295E-1 5.8586E-1 5.50878E-1 5.5241E-1 5.16422E-1 5.04537E-1 4.75916E-1 5.01168E-1 5.32399E-1 6.14365E-1 6.33853E-1 6.21457E-1 6.13262E-1 5.99453E-1 5.91019E-1 5.96304E-1 5.84331E-1 5.24664E-1 5.28079E-1 5.20288E-1 4.79154E-1 4.21286E-1 4.58387E-1 3.55924E-1 3.60984E-1 3.83792E-1 3.91314E-1 3.85874E-1 3.73373E-1 3.5958E-1 3.4963E-1 3.55926E-1 3.63248E-1 3.67631E-1 3.7172E-1 3.7355E-1 3.7484E-1 3.76989E-1 3.828E-1 3.71491E-1 3.77269E-1 3.69488E-1 3.60687E-1 3.75302E-1 3.66909E-1 3.5543E-1 3.47999E-1 3.49733E-1 3.60508E-1 3.6623E-1 3.6522E-1 3.63657E-1 3.61016E-1 3.59577E-1 3.55115E-1 3.62512E-1 3.65154E-1 3.68211E-1 3.61677E-1 3.60263E-1 3.45757E-1 3.43927E-1 3.28335E-1 3.25894E-1 3.39548E-1 3.63711E-1 3.25355E-1 2.93064E-1 3.50488E-1 3.70739E-1 3.38069E-1 3.19464E-1 3.22181E-1 3.46357E-1 3.68302E-1 3.28618E-1 3.49613E-1 3.75122E-1 3.94213E-1 3.9528E-1 3.99742E-1 4.04151E-1 3.5911E-1 2.48739E-1 1.95054E-1 1.71779E-1 1.84531E-1 2.86025E-1 4.49425E-1 4.90258E-1 3.97746E-1 4.06176E-1 2.99766E-1 2.08558E-1 1.73923E-1 1.69529E-1 1.67809E-1 1.71136E-1 1.82623E-1 1.93517E-1 1.94926E-1 1.84507E-1 1.51336E-1 1.24162E-1 1.04926E-1 1.06458E-1 1.51473E-1 2.57037E-1 2.96233E-1 3.29255E-1 4.53855E-1 4.9747E-1 6.11925E-1 5.32192E-1 2.07149E-1 1.08847E-1 1.82202E-1 3.79859E-1 -9999 -9999 -9999 -9999 -9999 -9999 -9999 -9999 -9999 -9999 -9999 -9999 -9999 -9999 -9999 -9999 -9999 -9999 -9999 -9999 -9999 -9999 -9999 -9999 -9999 -9999 -9999 -9999 -9999 -9999 -9999
-9999 -9999 -9999 -9999 -9999 -9999 -9999 -9999 -9999 -9999 -9999 -9999 -9999 -9999 -9999 -9999 -9999 -9999 -9999 -9999 -9999 -9999 -9999 -9999 -9999 -9999 -9999 -9999 -9999 -9999 -9999 -9999 -9999 -9999 -9999 -9999 -9999 -9999 -9999 -9999 -9999 -9999 -9999 -9999 -9999 -9999 -9999 -9999 -9999 -9999 -9999 -9999 -9999 -9999 -9999 -9999 -9999 -9999 -9999 -9999 -9999 -9999 -9999 -9999 -9999 -9999 -9999 -9999 -9999 -9999 -9999 -9999 -9999 -9999 -9999 -9999 -9999 -9999 -9999 -9999 -9999 -9999 -9999 -9999 -9999 2.181E-1 2.18641E-1 2.19455E-1 2.18506E-1 2.12645E-1 2.09609E-1 2.07515E-1 2.07551E-1 2.65362E-1 3.57501E-1 4.41512E-1 4.69819E-1 4.68824E-1 4.6068E-1 4.361E-1 4.34206E-1 4.3596E-1 4.11121E-1 4.05758E-1 3.95342E-1 3.90803E-1 3.68527E-1 3.89483E-1 3.87088E-1 4.10338E-1 4.11298E-1 4.32249E-1 4.48991E-1 4.82202E-1 6.18683E-1 6.71388E-1 6.82152E-1 6.73139E-1 6.54073E-1 5.95686E-1 5.95443E-1 5.1167E-1 4.95476E-1 5.21729E-1 5.79553E-1 6.13954E-1 6.17927E-1 6.16451E-1 6.0914E-1 6.02534E-1 5.88299E-1 5.68044E-1 5.24959E-1 4.91249E-1 4.63889E-1 4.38304E-1 4.05738E-1 4.30918E-1 3.66038E-1 3.59975E-1 3.70412E-1 3.77941E-1 3.75926E-1 3.72094E-1 3.67131E-1 3.58681E-1 3.69528E-1 3.77171E-1 3.74535E-1 3.82233E-1 3.83973E-1 3.89277E-1 3.93093E-1 3.94132E-1 3.85286E-1 3.9562E-1 3.64323E-1 3.58802E-1 3.76716E-1 3.56446E-1 3.50759E-1 3.55232E-1 3.58901E-1 3.68523E-1 3.6699E-1 3.74548E-1 3.71681E-1 3.75562E-1 3.74949E-1 3.73345E-1 3.71288E-1 3.74179E-1 3.84257E-1 3.75231E-1 3.66487E-1 3.46459E-1 3.40388E-1 3.21E-1 3.2509E-1 3.44585E-1 3.63938E-1 2.97892E-1 2.95505E-1 3.44521E-1 3.71E-1 3.53341E-1 3.40743E-1 3.31607E-1 3.57402E-1 3.45671E-1 2.7619E-1 2.68527E-1 2.69579E-1 2.79026E-1 3.34257E-1 4.10481E-1 4.2021E-1 4.26281E-1 3.55129E-1 2.65988E-1 2.15871E-1 2.18488E-1 3.50154E-1 5.09451E-1 3.91971E-1 3.93784E-1 4.04992E-1 3.83643E-1 3.07681E-1 2.35896E-1 1.84469E-1 1.58172E-1 1.49025E-1 1.49154E-1 1.59339E-1 1.959E-1 2.40086E-1 2.20106E-1 1.57855E-1 1.13471E-1 1.0254E-1 1.25447E-1 1.49514E-1 1.60306E-1 1.78938E-1 2.01791E-1 2.60827E-1 5.3215E-1 6.03737E-1 2.89525E-1 1.50985E-1 1.8514E-1 3.92311E-1 -9999 -9999 -9999 -9999 -9999 -9999 -9999 -9999 -9999 -9999 -9999 -9999 -9999 -9999 -9999 -9999 -9999 -9999 -9999 -9999 -9999 -9999 -9999 -9999 -9999 -9999 -9999 -9999 -9999 -9999 -9999
-9999 -9999 -9999 -9999 -9999 -9999 -9999 -9999 -9999 -9999 -9999 -9999 -9999 -9999 -9999 -9999 -9999 -9999 -9999 -9999 -9999 -9999 -9999 -9999 -9999 -9999 -9999 -9999 -9999 -9999 -9999 -9999 -9999 -9999 -9999 -9999 -9999 -9999 -9999 -9999 -9999 -9999 -9999 -9999 -9999 -9999 -9999 -9999 -9999 -9999 -9999 -9999 -9999 -9999 -9999 -9999 -9999 -9999 -9999 -9999 -9999 -9999 -9999 -9999 -9999 -9999 -9999 -9999 -9999 -9999 -9999 -9999 -9999 -9999 -9999 -9999 -9999 -9999 -9999 -9999 -9999 -9999 -9999 -9999 -9999 2.18235E-1 2.18912E-1 2.19863E-1 2.15714E-1 2.12778E-1 2.08822E-1 2.04569E-1 2.24342E-1 2.84996E-1 3.56409E-1 4.08958E-1 4.64425E-1 4.62848E-1 4.55171E-1 4.26239E-1 4.27985E-1 4.07096E-1 3.84852E-1 3.79103E-1 3.78917E-1 3.98378E-1 3.97429E-1 3.93123E-1 3.94069E-1 4.16875E-1 4.17261E-1 4.33082E-1 4.35419E-1 5.12803E-1 6.00186E-1 6.69124E-1 6.80025E-1 6.75218E-1 6.64234E-1 6.55927E-1 6.37021E-1 6.14177E-1 5.05385E-1 5.19948E-1 5.49437E-1 5.79166E-1 6.0233E-1 6.05334E-1 5.84391E-1 5.89556E-1 5.77158E-1 5.47254E-1 5.2739E-1 4.95731E-1 4.21556E-1 3.88702E-1 3.88769E-1 4.09053E-1 3.88529E-1 3.77546E-1 3.72009E-1 3.66979E-1 3.69453E-1 3.7934E-1 3.72613E-1 3.71009E-1 3.82459E-1 3.80585E-1 3.93229E-1 3.89731E-1 3.88544E-1 3.96956E-1 3.86477E-1 3.98062E-1 3.82854E-1 4.24757E-1 3.70111E-1 3.55541E-1 3.60027E-1 3.66826E-1 3.6894E-1 3.73139E-1 3.71155E-1 3.77094E-1 3.76314E-1 3.8024E-1 3.90907E-1 3.90971E-1 3.9735E-1 4.00085E-1 3.90787E-1 3.97067E-1 3.94132E-1 3.92989E-1 3.76588E-1 3.54819E-1 3.33097E-1 3.25692E-1 3.25248E-1 3.35477E-1 3.5693E-1 3.62924E-1 3.70428E-1 3.71577E-1 3.62423E-1 3.63727E-1 3.6764E-1 3.65496E-1 3.64816E-1 3.28015E-1 2.71964E-1 2.47182E-1 2.29611E-1 2.24577E-1 2.43386E-1 3.00031E-1 3.72313E-1 4.20119E-1 4.50437E-1 3.7041E-1 2.89983E-1 3.19366E-1 4.89418E-1 5.31571E-1 3.83778E-1 3.92214E-1 4.05542E-1 4.02497E-1 3.52512E-1 2.8081E-1 2.12212E-1 1.63535E-1 1.41791E-1 1.46391E-1 1.79294E-1 2.51207E-1 3.17177E-1 2.86788E-1 2.05591E-1 1.34795E-1 1.03709E-1 1.07361E-1 1.11E-1 1.13982E-1 1.11306E-1 1.12356E-1 1.64113E-1 4.42372E-1 6.50438E-1 5.35592E-1 4.24561E-1 3.47837E-1 4.63533E-1 -9999 -9999 -9999 -9999 -9999 -9999 -9999 -9999 -9999 -9999 -9999 -9999 -9999 -9999 -9999 -9999 -9999 -9999 -9999 -9999 -9999 -9999 -9999 -9999 -9999 -9999 -9999 -9999 -9999 -9999 -9999
-9999 -9999 -9999 -9999 -9999 -9999 -9999 -9999 -9999 -9999 -9999 -9999 -9999 -9999 -9999 -9999 -9999 -9999 -9999 -9999 -9999 -9999 -9999 -9999 -9999 -9999 -9999 -9999 -9999 -9999 -9999 -9999 -9999 -9999 -9999 -9999 -9999 -9999 -9999 -9999 -9999 -9999 -9999 -9999 -9999 -9999 -9999 -9999 -9999 -9999 -9999 -9999 -9999 -9999 -9999 -9999 -9999 -9999 -9999 -9999 -9999 -9999 -9999 -9999 -9999 -9999 -9999 -9999 -9999 -9999 -9999 -9999 -9999 -9999 -9999 -9999 -9999 -9999 -9999 -9999 -9999 -9999 -9999 -9999 2.18506E-1 2.19048E-1 2.19319E-1 2.16251E-1 2.1491E-1 2.1185E-1 2.08691E-1 2.05732E-1 2.40773E-1 2.83867E-1 3.30672E-1 4.11067E-1 4.67829E-1 4.63833E-1 4.26239E-1 3.99085E-1 3.98515E-1 3.78492E-1 3.74078E-1 3.75936E-1 3.77984E-1 3.7985E-1 3.96722E-1 3.97482E-1 4.20155E-1 4.21701E-1 4.16544E-1 4.37174E-1 4.63149E-1 6.02807E-1 6.1085E-1 6.65396E-1 6.7416E-1 6.67224E-1 6.63028E-1 6.65531E-1 6.57643E-1 6.34592E-1 5.38905E-1 5.23706E-1 5.70836E-1 5.7322E-1 5.95062E-1 5.92395E-1 5.91246E-1 5.67578E-1 5.68623E-1 5.17552E-1 4.85694E-1 4.53207E-1 4.19782E-1 4.19816E-1 3.77112E-1 3.91656E-1 4.02937E-1 3.84417E-1 3.82258E-1 3.78544E-1 3.82054E-1 3.91551E-1 3.83808E-1 3.93628E-1 3.97548E-1 3.91425E-1 4.04735E-1 3.94132E-1 4.04619E-1 4.00069E-1 3.80823E-1 3.81123E-1 3.64575E-1 4.20277E-1 4.13682E-1 3.7052E-1 3.50223E-1 3.69806E-1 3.63465E-1 3.78323E-1 3.80753E-1 3.94674E-1 3.90813E-1 4.016E-1 4.19535E-1 4.08169E-1 4.21241E-1 4.14541E-1 4.1071E-1 4.07453E-1 4.00777E-1 3.91238E-1 3.75357E-1 3.55531E-1 3.28921E-1 3.22154E-1 3.15939E-1 3.25867E-1 3.35209E-1 3.45311E-1 3.38154E-1 3.40124E-1 3.58643E-1 3.42198E-1 3.08092E-1 3.35751E-1 3.71E-1 3.80173E-1 3.28014E-1 2.79254E-1 2.4574E-1 2.18944E-1 2.15555E-1 2.32206E-1 2.83365E-1 3.88169E-1 4.56401E-1 4.7009E-1 4.2333E-1 4.56115E-1 5.41772E-1 5.03466E-1 4.50738E-1 3.99722E-1 4.01848E-1 3.4566E-1 3.23466E-1 2.92422E-1 2.51982E-1 1.92531E-1 1.51312E-1 1.5599E-1 2.06458E-1 2.959E-1 3.75849E-1 3.79402E-1 3.20477E-1 2.13281E-1 1.33496E-1 1.07397E-1 9.82102E-2 8.97997E-2 7.83315E-2 8.3583E-2 1.25862E-1 3.36358E-1 5.98017E-1 6.34348E-1 6.36588E-1 -9999 -9999 -9999 -9999 -9999 -9999 -9999 -9999 -9999 -9999 -9999 -9999 -9999 -9999 -9999 -9999 -9999 -9999 -9999 -9999 -9999 -9999 -9999 -9999 -9999 -9999 -9999 -9999 -9999 -9999 -9999 -9999 -9999
-9999 -9999 -9999 -9999 -9999 -9999 -9999 -9999 -9999 -9999 -9999 -9999 -9999 -9999 -9999 -9999 -9999 -9999 -9999 -9999 -9999 -9999 -9999 -9999 -9999 -9999 -9999 -9999 -9999 -9999 -9999 -9999 -9999 -9999 -9999 -9999 -9999 -9999 -9999 -9999 -9999 -9999 -9999 -9999 -9999 -9999 -9999 -9999 -9999 -9999 -9999 -9999 -9999 -9999 -9999 -9999 -9999 -9999 -9999 -9999 -9999 -9999 -9999 -9999 -9999 -9999 -9999 -9999 -9999 -9999 -9999 -9999 -9999 -9999 -9999 -9999 -9999 -9999 -9999 -9999 -9999 -9999 -9999 2.19319E-1 2.19319E-1 2.19319E-1 2.1652E-1 2.15714E-1 2.13976E-1 2.11189E-1 2.0664E-1 2.22691E-1 2.26002E-1 2.61559E-1 3.53193E-1 4.67971E-1 5.22701E-1 4.6599E-1 4.05375E-1 3.95289E-1 3.72172E-1 3.4824E-1 3.50763E-1 3.53657E-1 3.77053E-1 3.74687E-1 3.76919E-1 3.78409E-1 4.00143E-1 3.96017E-1 4.16351E-1 4.19436E-1 4.91708E-1 5.58753E-1 6.27295E-1 6.56571E-1 6.83477E-1 6.78773E-1 6.59914E-1 6.7399E-1 6.61532E-1 6.442E-1 5.93203E-1 5.25343E-1 5.93755E-1 6.03623E-1 6.0081E-1 6.02864E-1 5.71824E-1 5.75905E-1 5.51339E-1 5.48289E-1 5.08653E-1 4.65793E-1 4.15339E-1 4.20554E-1 4.13836E-1 4.02677E-1 3.94883E-1 3.91178E-1 3.84146E-1 3.90452E-1 4.0017E-1 4.03352E-1 3.9663E-1 4.03718E-1 4.07489E-1 4.08002E-1 4.21241E-1 3.95574E-1 3.85004E-1 4.07486E-1 4.28165E-1 4.61726E-1 4.49807E-1 4.21222E-1 3.67248E-1 3.6994E-1 3.96481E-1 3.67812E-1 3.72336E-1 3.87665E-1 4.05918E-1 4.02125E-1 3.70856E-1 3.68709E-1 3.8196E-1 3.69725E-1 3.95641E-1 3.86451E-1 3.85803E-1 4.05106E-1 4.00664E-1 3.88489E-1 3.71328E-1 3.46327E-1 3.27628E-1 3.22058E-1 3.19666E-1 3.23816E-1 3.15126E-1 3.14906E-1 3.15793E-1 3.23176E-1 3.47235E-1 3.65496E-1 3.25111E-1 3.69483E-1 3.70524E-1 3.73005E-1 3.87926E-1 3.35205E-1 2.85356E-1 2.56674E-1 2.40195E-1 2.21813E-1 2.35096E-1 3.24872E-1 4.90473E-1 5.16643E-1 4.86558E-1 5.07088E-1 5.48647E-1 4.81425E-1 4.2483E-1 4.22988E-1 4.00052E-1 3.75894E-1 3.68351E-1 3.45988E-1 3.14597E-1 2.33917E-1 1.75542E-1 1.60903E-1 1.85381E-1 2.37723E-1 3.19084E-1 3.878E-1 4.68068E-1 3.56373E-1 2.16017E-1 1.33273E-1 9.96165E-2 8.51462E-2 8.31374E-2 9.75818E-2 1.3955E-1 2.19258E-1 4.52283E-1 -9999 -9999 -9999 -9999 -9999 -9999 -9999 -9999 -9999 -9999 -9999 -9999 -9999 -9999 -9999 -9999 -9999 -9999 -9999 -9999 -9999 -9999 -9999 -9999 -9999 -9999 -9999 -9999 -9999 -9999 -9999 -9999 -9999 -9999 -9999
-9999 -9999 -9999 -9999 -9999 -9999 -9999 -9999 -9999 -9999 -9999 -9999 -9999 -9999 -9999 -9999 -9999 -9999 -9999 -9999 -9999 -9999 -9999 -9999 -9999 -9999 -9999 -9999 -9999 -9999 -9999 -9999 -9999 -9999 -9999 -9999 -9999 -9999 -9999 -9999 -9999 -9999 -9999 -9999 -9999 -9999 -9999 -9999 -9999 -9999 -9999 -9999 -9999 -9999 -9999 -9999 -9999 -9999 -9999 -9999 -9999 -9999 -9999 -9999 -9999 -9999 -9999 -9999 -9999 -9999 -9999 -9999 -9999 -9999 -9999 -9999 -9999 -9999 -9999 -9999 -9999 -9999 2.22457E-1 2.22046E-1 2.20407E-1 2.19999E-1 2.16385E-1 2.1491E-1 2.12247E-1 2.07551E-1 2.08204E-1 2.40628E-1 2.39078E-1 2.79421E-1 3.80493E-1 5.22843E-1 5.72173E-1 4.70965E-1 4.06331E-1 3.72728E-1 3.45187E-1 3.47341E-1 3.50943E-1 3.53838E-1 3.52078E-1 3.54251E-1 3.76546E-1 3.78409E-1 3.74553E-1 3.9488E-1 3.95638E-1 4.25045E-1 5.81707E-1 5.65357E-1 5.67039E-1 6.39094E-1 6.73407E-1 6.64892E-1 6.69761E-1 6.79857E-1 6.64132E-1 6.47253E-1 6.28182E-1 5.53413E-1 5.97955E-1 6.07037E-1 6.08549E-1 5.97759E-1 5.37737E-1 5.66659E-1 5.24123E-1 5.00043E-1 4.93351E-1 4.45065E-1 4.10359E-1 4.04679E-1 3.97167E-1 4.02677E-1 4.09997E-1 3.98716E-1 3.71361E-1 3.62269E-1 4.09282E-1 4.11612E-1 4.15625E-1 4.11324E-1 4.20444E-1 3.99896E-1 4.09227E-1 4.57936E-1 4.6533E-1 4.6093E-1 4.52274E-1 3.99877E-1 3.80528E-1 3.80878E-1 3.81342E-1 3.72194E-1 3.76213E-1 3.69916E-1 3.79721E-1 3.78957E-1 3.70948E-1 3.22645E-1 2.87842E-1 2.91239E-1 3.17004E-1 3.30338E-1 3.71814E-1 3.80568E-1 3.71164E-1 3.78491E-1 3.92992E-1 3.88474E-1 3.66989E-1 3.40123E-1 3.23446E-1 3.33402E-1 3.34224E-1 3.29957E-1 3.17651E-1 3.10509E-1 3.13577E-1 3.25213E-1 3.52809E-1 3.52068E-1 3.44301E-1 3.75752E-1 3.78201E-1 3.74465E-1 3.83706E-1 3.95665E-1 3.28523E-1 3.12849E-1 3.13771E-1 2.61266E-1 2.16568E-1 2.42181E-1 3.80003E-1 5.29083E-1 5.27029E-1 4.78611E-1 5.27805E-1 4.56216E-1 4.2888E-1 4.25672E-1 4.29988E-1 4.29988E-1 4.27238E-1 3.9378E-1 3.37399E-1 2.98729E-1 2.22367E-1 1.721E-1 1.66812E-1 1.76271E-1 1.96261E-1 2.91385E-1 4.85668E-1 5.43807E-1 3.40148E-1 1.91485E-1 1.22089E-1 9.90205E-2 1.13451E-1 1.98771E-1 2.36067E-1 2.63608E-1 5.04783E-1 -9999 -9999 -9999 -9999 -9999 -9999 -9999 -9999 -9999 -9999 -9999 -9999 -9999 -9999 -9999 -9999 -9999 -9999 -9999 -9999 -9999 -9999 -9999 -9999 -9999 -9999 -9999 -9999 -9999 -9999 -9999 -9999 -9999 -9999 -9999
-9999 -9999 -9999 -9999 -9999 -9999 -9999 -9999 -9999 -9999 -9999 -9999 -9999 -9999 -9999 -9999 -9999 -9999 -9999 -9999 -9999 -9999 -9999 -9999 -9999 -9999 -9999 -9999 -9999 -9999 -9999 -9999 -9999 -9999 -9999 -9999 -9999 -9999 -9999 -9999 -9999 -9999 -9999 -9999 -9999 -9999 -9999 -9999 -9999 -9999 -9999 -9999 -9999 -9999 -9999 -9999 -9999 -9999 -9999 -9999 -9999 -9999 -9999 -9999 -9999 -9999 -9999 -9999 -9999 -9999 -9999 -9999 -9999 -9999 -9999 -9999 -9999 -9999 -9999 -9999 -9999 -9999 2.2632E-1 2.24383E-1 2.21635E-1 2.17598E-1 2.16117E-1 2.13842E-1 2.08073E-1 2.069E-1 2.08858E-1 2.25032E-1 2.38358E-1 2.8134E-1 4.08958E-1 5.47132E-1 5.75802E-1 4.48438E-1 3.82041E-1 3.45546E-1 3.24831E-1 3.28318E-1 3.31999E-1 3.30643E-1 3.52078E-1 3.54251E-1 3.56612E-1 3.74368E-1 3.75111E-1 3.74553E-1 3.76226E-1 4.45777E-1 6.09899E-1 6.63523E-1 6.56184E-1 6.71378E-1 6.52887E-1 6.5166E-1 6.81388E-1 6.83943E-1 6.65837E-1 6.50771E-1 6.32214E-1 5.58306E-1 5.77481E-1 6.14387E-1 6.03759E-1 5.95408E-1 5.6388E-1 5.5888E-1 5.26951E-1 4.83367E-1 5.14786E-1 4.79947E-1 4.07995E-1 4.10515E-1 4.06766E-1 4.1093E-1 4.14794E-1 4.01874E-1 3.88121E-1 3.55439E-1 4.01808E-1 4.60151E-1 4.33158E-1 4.02502E-1 4.03547E-1 4.42617E-1 4.76983E-1 4.26239E-1 4.03699E-1 3.9021E-1 3.84577E-1 3.96357E-1 3.85711E-1 3.93806E-1 3.83803E-1 3.85154E-1 3.83425E-1 3.7831E-1 3.91004E-1 3.32935E-1 3.08576E-1 2.78097E-1 2.57518E-1 2.53704E-1 2.71947E-1 3.18193E-1 3.99467E-1 4.01662E-1 3.99224E-1 3.87785E-1 3.78014E-1 3.82648E-1 3.5349E-1 3.38637E-1 3.32654E-1 3.38994E-1 3.49517E-1 3.42173E-1 3.26812E-1 3.23518E-1 3.11328E-1 3.2837E-1 3.63492E-1 3.16496E-1 3.12842E-1 3.38602E-1 3.60173E-1 3.83302E-1 3.94132E-1 4.10481E-1 3.74183E-1 3.58904E-1 3.96252E-1 3.44715E-1 2.61079E-1 2.35501E-1 2.66379E-1 3.67575E-1 5.59707E-1 5.72024E-1 5.4398E-1 4.76789E-1 4.32414E-1 4.18767E-1 4.55544E-1 4.31069E-1 4.35504E-1 4.03049E-1 3.47274E-1 3.27155E-1 2.5856E-1 1.8283E-1 1.50836E-1 1.40171E-1 1.34582E-1 2.14908E-1 4.08155E-1 5.6987E-1 4.01594E-1 2.44717E-1 1.80893E-1 1.61981E-1 1.86044E-1 2.8832E-1 5.05141E-1 5.93713E-1 -9999 -9999 -9999 -9999 -9999 -9999 -9999 -9999 -9999 -9999 -9999 -9999 -9999 -9999 -9999 -9999 -9999 -9999 -9999 -9999 -9999 -9999 -9999 -9999 -9999 -9999 -9999 -9999 -9999 -9999 -9999 -9999 -9999 -9999 -9999 -9999
-9999 -9999 -9999 -9999 -9999 -9999 -9999 -9999 -9999 -9999 -9999 -9999 -9999 -9999 -9999 -9999 -9999 -9999 -9999 -9999 -9999 -9999 -9999 -9999 -9999 -9999 -9999 -9999 -9999 -9999 -9999 -9999 -9999 -9999 -9999 -9999 -9999 -9999 -9999 -9999 -9999 -9999 -9999 -9999 -9999 -9999 -9999 -9999 -9999 -9999 -9999 -9999 -9999 -9999 -9999 -9999 -9999 -9999 -9999 -9999 -9999 -9999 -9999 -9999 -9999 -9999 -9999 -9999 -9999 -9999 -9999 -9999 -9999 -9999 -9999 -9999 -9999 -9999 -9999 -9999 -9999 2.41392E-1 2.42847E-1 2.24935E-1 2.19086E-1 2.18273E-1 2.16385E-1 2.10303E-1 1.93683E-1 2.08073E-1 2.10171E-1 2.2177E-1 2.37639E-1 3.01842E-1 4.34206E-1 5.7371E-1 5.54194E-1 4.23894E-1 3.52751E-1 3.23789E-1 3.05456E-1 3.10016E-1 3.09724E-1 3.3117E-1 3.3328E-1 3.35221E-1 3.5249E-1 3.54665E-1 3.55209E-1 3.54302E-1 3.73492E-1 4.46624E-1 5.66479E-1 6.34473E-1 6.09907E-1 6.35407E-1 6.57589E-1 6.56372E-1 6.74599E-1 6.71284E-1 6.58881E-1 6.45545E-1 6.33193E-1 5.84428E-1 5.77481E-1 6.12936E-1 6.04177E-1 5.69116E-1 5.70934E-1 5.36474E-1 5.37901E-1 4.79589E-1 5.16648E-1 5.0663E-1 4.26843E-1 4.25273E-1 4.10247E-1 4.31298E-1 4.20944E-1 4.18006E-1 3.99761E-1 3.86006E-1 4.27603E-1 4.2333E-1 4.88625E-1 4.98835E-1 5.08045E-1 4.93529E-1 4.61416E-1 3.93111E-1 4.02065E-1 4.12145E-1 3.94802E-1 3.96091E-1 3.89016E-1 3.94342E-1 3.77243E-1 3.89468E-1 4.10501E-1 4.18907E-1 3.75131E-1 3.09742E-1 2.98665E-1 3.06998E-1 3.07901E-1 2.82201E-1 2.77323E-1 3.70914E-1 4.04645E-1 3.89024E-1 3.8049E-1 3.8547E-1 3.91004E-1 3.80366E-1 3.56107E-1 3.39335E-1 3.38508E-1 3.49745E-1 3.6195E-1 3.55186E-1 3.36754E-1 3.24321E-1 3.23453E-1 3.26055E-1 3.57741E-1 3.19626E-1 2.77746E-1 2.74252E-1 2.73206E-1 2.77943E-1 3.0028E-1 3.23927E-1 3.32593E-1 3.61231E-1 4.15977E-1 4.42016E-1 3.68073E-1 3.56795E-1 3.3716E-1 3.32058E-1 4.18046E-1 5.08422E-1 5.71206E-1 5.04111E-1 5.06366E-1 4.89687E-1 4.71018E-1 4.27221E-1 4.25574E-1 4.2385E-1 3.87932E-1 3.59989E-1 2.66715E-1 1.85201E-1 1.42498E-1 1.258E-1 1.18969E-1 2.11063E-1 4.90669E-1 7.04872E-1 5.31887E-1 2.47914E-1 2.44005E-1 3.43875E-1 5.05727E-1 5.77436E-1 -9999 -9999 -9999 -9999 -9999 -9999 -9999 -9999 -9999 -9999 -9999 -9999 -9999 -9999 -9999 -9999 -9999 -9999 -9999 -9999 -9999 -9999 -9999 -9999 -9999 -9999 -9999 -9999 -9999 -9999 -9999 -9999 -9999 -9999 -9999 -9999 -9999 -9999
-9999 -9999 -9999 -9999 -9999 -9999 -9999 -9999 -9999 -9999 -9999 -9999 -9999 -9999 -9999 -9999 -9999 -9999 -9999 -9999 -9999 -9999 -9999 -9999 -9999 -9999 -9999 -9999 -9999 -9999 -9999 -9999 -9999 -9999 -9999 -9999 -9999 -9999 -9999 -9999 -9999 -9999 -9999 -9999 -9999 -9999 -9999 -9999 -9999 -9999 -9999 -9999 -9999 -9999 -9999 -9999 -9999 -9999 -9999 -9999 -9999 -9999 -9999 -9999 -9999 -9999 -9999 -9999 -9999 -9999 -9999 -9999 -9999 -9999 -9999 -9999 -9999 -9999 -9999 -9999 -9999 2.21909E-1 2.23556E-1 2.19493E-1 2.18544E-1 2.17868E-1 2.16251E-1 1.95796E-1 1.93436E-1 2.09777E-1 2.26318E-1 2.4212E-1 2.5866E-1 3.28045E-1 4.87053E-1 5.76499E-1 5.0817E-1 3.94811E-1 3.29893E-1 3.03107E-1 3.05288E-1 3.06176E-1 3.10912E-1 3.13806E-1 3.15687E-1 3.32098E-1 3.33682E-1 3.35447E-1 3.55028E-1 3.51095E-1 3.55078E-1 4.26141E-1 5.63673E-1 5.6059E-1 5.16483E-1 5.40666E-1 5.90853E-1 6.39891E-1 6.64521E-1 6.64701E-1 6.60034E-1 6.43515E-1 6.31921E-1 5.88465E-1 5.94382E-1 6.06722E-1 5.83879E-1 5.54023E-1 5.48099E-1 5.03865E-1 4.87075E-1 4.79305E-1 5.10869E-1 5.38347E-1 4.81942E-1 4.60864E-1 4.23614E-1 4.38104E-1 4.99006E-1 4.4114E-1 4.11575E-1 4.29353E-1 4.72867E-1 4.59576E-1 5.25554E-1 5.03766E-1 4.47124E-1 4.13564E-1 4.04186E-1 4.1536E-1 3.9426E-1 4.05106E-1 4.23071E-1 4.16893E-1 4.0868E-1 3.86715E-1 3.4487E-1 3.19487E-1 3.28121E-1 3.31453E-1 3.06749E-1 2.8286E-1 2.94621E-1 3.35117E-1 3.66619E-1 3.41144E-1 3.5615E-1 4.37449E-1 4.25905E-1 4.0625E-1 3.72822E-1 3.77372E-1 3.72488E-1 3.68234E-1 3.51379E-1 3.42258E-1 3.43358E-1 3.53683E-1 3.65626E-1 3.64431E-1 3.42477E-1 3.30613E-1 3.31235E-1 3.45557E-1 3.55274E-1 3.5587E-1 2.94236E-1 2.69918E-1 2.56196E-1 2.53489E-1 2.45688E-1 2.3807E-1 2.44924E-1 2.6982E-1 3.19069E-1 3.91283E-1 4.97299E-1 5.08799E-1 5.27289E-1 5.13545E-1 4.6181E-1 4.6681E-1 5.81992E-1 5.53328E-1 4.93431E-1 4.43144E-1 4.17206E-1 4.22896E-1 4.34991E-1 4.59763E-1 4.64309E-1 3.69538E-1 2.55653E-1 1.93764E-1 1.62773E-1 1.35168E-1 1.21943E-1 2.17622E-1 5.60265E-1 7.04397E-1 5.40237E-1 2.24738E-1 2.26906E-1 5.37945E-1 2.11777E-1 -9999 -9999 -9999 -9999 -9999 -9999 -9999 -9999 -9999 -9999 -9999 -9999 -9999 -9999 -9999 -9999 -9999 -9999 -9999 -9999 -9999 -9999 -9999 -9999 -9999 -9999 -9999 -9999 -9999 -9999 -9999 -9999 -9999 -9999 -9999 -9999 -9999 -9999 -9999
-9999 -9999 -9999 -9999 -9999 -9999 -9999 -9999 -9999 -9999 -9999 -9999 -9999 -9999 -9999 -9999 -9999 -9999 -9999 -9999 -9999 -9999 -9999 -9999 -9999 -9999 -9999 -9999 -9999 -9999 -9999 -9999 -9999 -9999 -9999 -9999 -9999 -9999 -9999 -9999 -9999 -9999 -9999 -9999 -9999 -9999 -9999 -9999 -9999 -9999 -9999 -9999 -9999 -9999 -9999 -9999 -9999 -9999 -9999 -9999 -9999 -9999 -9999 -9999 -9999 -9999 -9999 -9999 -9999 -9999 -9999 -9999 -9999 -9999 -9999 -9999 -9999 -9999 -9999 -9999 2.18912E-1 2.19999E-1 2.21089E-1 2.18273E-1 2.17193E-1 2.16251E-1 2.12152E-1 1.95422E-1 1.93559E-1 2.07979E-1 2.471E-1 2.85688E-1 3.07046E-1 3.79051E-1 4.9547E-1 5.32951E-1 4.54242E-1 3.68284E-1 3.08661E-1 2.84647E-1 2.83724E-1 2.89071E-1 2.93818E-1 3.15002E-1 3.13001E-1 3.14366E-1 3.3474E-1 3.3527E-1 3.31619E-1 3.32147E-1 3.57624E-1 4.28096E-1 5.58339E-1 4.27406E-1 4.68155E-1 4.90943E-1 5.14914E-1 5.59191E-1 6.39899E-1 6.56695E-1 6.56122E-1 6.52111E-1 6.27462E-1 6.17246E-1 5.95719E-1 5.90185E-1 5.97469E-1 5.85087E-1 5.55572E-1 5.04108E-1 5.37534E-1 5.00305E-1 5.53465E-1 5.5022E-1 5.23438E-1 4.4931E-1 5.10119E-1 5.20338E-1 5.11997E-1 4.27375E-1 4.52452E-1 4.68316E-1 4.93333E-1 5.43456E-1 4.98228E-1 4.78376E-1 4.07933E-1 3.83853E-1 3.97132E-1 4.28903E-1 4.22364E-1 4.16231E-1 4.16039E-1 4.07491E-1 3.66579E-1 3.3056E-1 3.22406E-1 3.25328E-1 3.30034E-1 3.1721E-1 2.99072E-1 2.79375E-1 2.8327E-1 3.26366E-1 3.91168E-1 4.24611E-1 4.36646E-1 4.34783E-1 4.19894E-1 3.9929E-1 3.91778E-1 3.96189E-1 3.91787E-1 3.68367E-1 3.61107E-1 3.56656E-1 3.56312E-1 3.63785E-1 3.74592E-1 3.71644E-1 3.54974E-1 3.4822E-1 3.49121E-1 3.57069E-1 3.64194E-1 3.71577E-1 3.33172E-1 2.84452E-1 2.72214E-1 2.79725E-1 2.78236E-1 2.57587E-1 2.37008E-1 2.24036E-1 2.39986E-1 3.13442E-1 4.22013E-1 4.42286E-1 4.68129E-1 5.4696E-1 5.68352E-1 5.01477E-1 5.69304E-1 5.98284E-1 5.00286E-1 4.50173E-1 4.90616E-1 5.01253E-1 5.10385E-1 5.29608E-1 4.34603E-1 3.73443E-1 3.17999E-1 3.08692E-1 2.8165E-1 2.10957E-1 1.58859E-1 2.14908E-1 5.93511E-1 6.76796E-1 4.10231E-1 2.18116E-1 2.32557E-1 5.81699E-1 -9999 -9999 -9999 -9999 -9999 -9999 -9999 -9999 -9999 -9999 -9999 -9999 -9999 -9999 -9999 -9999 -9999 -9999 -9999 -9999 -9999 -9999 -9999 -9999 -9999 -9999 -9999 -9999 -9999 -9999 -9999 -9999 -9999 -9999 -9999 -9999 -9999 -9999 -9999 -9999
-9999 -9999 -9999 -9999 -9999 -9999 -9999 -9999 -9999 -9999 -9999 -9999 -9999 -9999 -9999 -9999 -9999 -9999 -9999 -9999 -9999 -9999 -9999 -9999 -9999 -9999 -9999 -9999 -9999 -9999 -9999 -9999 -9999 -9999 -9999 -9999 -9999 -9999 -9999 -9999 -9999 -9999 -9999 -9999 -9999 -9999 -9999 -9999 -9999 -9999 -9999 -9999 -9999 -9999 -9999 -9999 -9999 -9999 -9999 -9999 -9999 -9999 -9999 -9999 -9999 -9999 -9999 -9999 -9999 -9999 -9999 -9999 -9999 -9999 -9999 -9999 -9999 -9999 -9999 -9999 2.19999E-1 2.21362E-1 2.19357E-1 2.19221E-1 2.17328E-1 1.97801E-1 1.97048E-1 1.95422E-1 1.93807E-1 1.96206E-1 2.53196E-1 3.38082E-1 4.06522E-1 4.66842E-1 5.04461E-1 4.87203E-1 4.06186E-1 3.44419E-1 2.8984E-1 2.64916E-1 2.68326E-1 2.90866E-1 2.95136E-1 2.94028E-1 3.14195E-1 3.15735E-1 3.16592E-1 3.1339E-1 3.13219E-1 3.1339E-1 3.37975E-1 4.22942E-1 4.91656E-1 4.0427E-1 4.45362E-1 4.90372E-1 5.32157E-1 6.04196E-1 6.59465E-1 6.35891E-1 6.38155E-1 6.47786E-1 6.32051E-1 6.19119E-1 6.07462E-1 5.98955E-1 5.96095E-1 5.74944E-1 5.69544E-1 5.3436E-1 5.59532E-1 5.4937E-1 5.34353E-1 5.65817E-1 5.67675E-1 5.38911E-1 5.67285E-1 5.26811E-1 4.41003E-1 4.28272E-1 4.68316E-1 5.29434E-1 5.57207E-1 5.00521E-1 4.16962E-1 4.27776E-1 4.62332E-1 4.1859E-1 4.21563E-1 4.21027E-1 4.14843E-1 4.07593E-1 4.01888E-1 4.09232E-1 3.63557E-1 3.22458E-1 3.56965E-1 4.07849E-1 4.18231E-1 4.10416E-1 3.59412E-1 2.96843E-1 2.9346E-1 3.38684E-1 4.05445E-1 4.45749E-1 4.37778E-1 4.26325E-1 4.14298E-1 3.98699E-1 3.88778E-1 3.92536E-1 3.92509E-1 3.93764E-1 3.79388E-1 3.72371E-1 3.75652E-1 3.70121E-1 3.35821E-1 3.68907E-1 3.73843E-1 3.61866E-1 3.58529E-1 3.62779E-1 3.59285E-1 3.61183E-1 3.75141E-1 3.12209E-1 2.71352E-1 2.75629E-1 2.9216E-1 2.81834E-1 2.58457E-1 2.32407E-1 2.3425E-1 3.68676E-1 5.51175E-1 5.40058E-1 5.53597E-1 5.26838E-1 5.49497E-1 5.51211E-1 5.89225E-1 5.98521E-1 5.6127E-1 5.26089E-1 5.99077E-1 5.93463E-1 4.87405E-1 4.3288E-1 4.54083E-1 5.17167E-1 4.99874E-1 6.3489E-1 5.96129E-1 5.48328E-1 3.74449E-1 2.91747E-1 6.54746E-1 5.34278E-1 3.69771E-1 2.17985E-1 3.59188E-1 -9999 -9999 -9999 -9999 -9999 -9999 -9999 -9999 -9999 -9999 -9999 -9999 -9999 -9999 -9999 -9999 -9999 -9999 -9999 -9999 -9999 -9999 -9999 -9999 -9999 -9999 -9999 -9999 -9999 -9999 -9999 -9999 -9999 -9999 -9999 -9999 -9999 -9999 -9999 -9999 -9999
-9999 -9999 -9999 -9999 -9999 -9999 -9999 -9999 -9999 -9999 -9999 -9999 -9999 -9999 -9999 -9999 -9999 -9999 -9999 -9999 -9999 -9999 -9999 -9999 -9999 -9999 -9999 -9999 -9999 -9999 -9999 -9999 -9999 -9999 -9999 -9999 -9999 -9999 -9999 -9999 -9999 -9999 -9999 -9999 -9999 -9999 -9999 -9999 -9999 -9999 -9999 -9999 -9999 -9999 -9999 -9999 -9999 -9999 -9999 -9999 -9999 -9999 -9999 -9999 -9999 -9999 -9999 -9999 -9999 -9999 -9999 -9999 -9999 -9999 -9999 -9999 -9999 -9999 -9999 2.20407E-1 2.21909E-1 2.20309E-1 2.2099E-1 2.20718E-1 2.19221E-1 1.9881E-1 1.96546E-1 1.95049E-1 1.92606E-1 2.14584E-1 2.95657E-1 3.90309E-1 4.72245E-1 5.06744E-1 5.11594E-1 4.58065E-1 3.80609E-1 3.20972E-1 2.85015E-1 2.65534E-1 2.70198E-1 2.75229E-1 2.75432E-1 2.95677E-1 2.97496E-1 2.98823E-1 3.14414E-1 3.14414E-1 3.1356E-1 3.13049E-1 3.13267E-1 3.58305E-1 3.82501E-1 4.23917E-1 4.44376E-1 4.85389E-1 5.33862E-1 6.07059E-1 6.66808E-1 6.38155E-1 5.98278E-1 6.44666E-1 6.32855E-1 6.2186E-1 6.0803E-1 5.66824E-1 5.57355E-1 5.50396E-1 5.25819E-1 5.68235E-1 5.67114E-1 5.64415E-1 5.31375E-1 5.91222E-1 5.36241E-1 5.75003E-1 4.93301E-1 4.65951E-1 4.31921E-1 4.97158E-1 5.32261E-1 5.54811E-1 5.19005E-1 4.62709E-1 4.32515E-1 4.34618E-1 4.24817E-1 4.16505E-1 4.1198E-1 3.98787E-1 3.99506E-1 4.01624E-1 4.03724E-1 4.08612E-1 3.81564E-1 3.36816E-1 3.648E-1 4.24499E-1 4.21453E-1 4.19569E-1 4.32711E-1 3.51436E-1 3.33396E-1 3.80139E-1 4.22041E-1 4.44533E-1 4.3122E-1 4.22039E-1 4.08178E-1 3.97435E-1 3.87283E-1 3.85954E-1 3.87225E-1 3.94268E-1 3.92204E-1 3.93802E-1 3.70599E-1 3.31448E-1 3.04831E-1 3.34914E-1 3.82319E-1 3.69642E-1 3.58476E-1 3.53557E-1 3.52825E-1 3.54623E-1 3.63377E-1 3.82135E-1 3.18715E-1 2.77802E-1 2.67285E-1 2.47731E-1 2.32843E-1 2.30917E-1 2.59374E-1 3.7429E-1 5.24629E-1 5.31446E-1 4.03401E-1 4.39886E-1 4.77294E-1 4.78666E-1 4.81221E-1 5.03174E-1 6.44286E-1 6.13728E-1 6.32565E-1 5.23954E-1 4.82423E-1 5.1905E-1 5.55586E-1 6.53456E-1 6.17483E-1 6.32188E-1 4.82238E-1 6.47836E-1 6.75351E-1 6.91644E-1 5.97539E-1 6.30818E-1 2.9586E-1 2.16612E-1 4.943E-1 -9999 -9999 -9999 -9999 -9999 -9999 -9999 -9999 -9999 -9999 -9999 -9999 -9999 -9999 -9999 -9999 -9999 -9999 -9999 -9999 -9999 -9999 -9999 -9999 -9999 -9999 -9999 -9999 -9999 -9999 -9999 -9999 -9999 -9999 -9999 -9999 -9999 -9999 -9999 -9999 -9999
-9999 -9999 -9999 -9999 -9999 -9999 -9999 -9999 -9999 -9999 -9999 -9999 -9999 -9999 -9999 -9999 -9999 -9999 -9999 -9999 -9999 -9999 -9999 -9999 -9999 -9999 -9999 -9999 -9999 -9999 -9999 -9999 -9999 -9999 -9999 -9999 -9999 -9999 -9999 -9999 -9999 -9999 -9999 -9999 -9999 -9999 -9999 -9999 -9999 -9999 -9999 -9999 -9999 -9999 -9999 -9999 -9999 -9999 -9999 -9999 -9999 -9999 -9999 -9999 -9999 -9999 -9999 -9999 -9999 -9999 -9999 -9999 -9999 -9999 -9999 -9999 -9999 -9999 2.20407E-1 2.21362E-1 2.23143E-1 2.214E-1 2.21674E-1 2.06718E-1 2.17096E-1 2.14146E-1 1.96672E-1 1.91744E-1 1.94337E-1 2.33333E-1 3.19667E-1 4.2083E-1 5.06601E-1 5.39481E-1 4.89066E-1 4.13642E-1 3.57254E-1 2.98232E-1 2.65225E-1 2.4885E-1 2.71294E-1 2.7275E-1 2.76223E-1 2.96668E-1 2.98823E-1 2.96384E-1 2.97045E-1 2.9688E-1 2.95393E-1 2.91003E-1 2.92805E-1 3.16688E-1 3.79808E-1 4.22384E-1 3.94557E-1 4.37489E-1 5.09075E-1 5.84082E-1 6.64218E-1 6.36276E-1 6.22817E-1 6.48126E-1 6.26677E-1 6.14025E-1 5.98412E-1 5.8315E-1 5.47334E-1 5.63507E-1 5.81415E-1 5.83877E-1 5.82335E-1 5.84278E-1 5.86354E-1 5.83866E-1 5.05859E-1 5.56606E-1 5.72276E-1 5.60584E-1 5.51387E-1 5.67488E-1 5.55657E-1 5.48432E-1 4.69914E-1 4.78377E-1 4.48338E-1 4.3944E-1 4.43206E-1 4.25947E-1 4.25157E-1 4.13943E-1 4.14722E-1 3.9477E-1 3.84051E-1 4.06321E-1 4.07345E-1 3.70527E-1 3.33571E-1 3.56135E-1 4.23071E-1 4.29433E-1 4.31105E-1 4.35849E-1 4.09236E-1 4.34622E-1 4.5245E-1 4.36187E-1 4.35131E-1 4.08813E-1 4.01606E-1 3.95393E-1 3.84593E-1 3.7685E-1 3.813E-1 3.89119E-1 3.91788E-1 3.90392E-1 3.94015E-1 3.63383E-1 3.24872E-1 3.50497E-1 3.83501E-1 3.66072E-1 3.55669E-1 3.51001E-1 3.57808E-1 3.66378E-1 3.81474E-1 3.88175E-1 4.01874E-1 3.69597E-1 3.19098E-1 2.66832E-1 2.41692E-1 2.59488E-1 3.05289E-1 3.85761E-1 4.24355E-1 4.18878E-1 4.12989E-1 3.92098E-1 4.22729E-1 4.19793E-1 4.17414E-1 4.12563E-1 4.31974E-1 4.42372E-1 4.54422E-1 6.37945E-1 6.25248E-1 6.4141E-1 6.71469E-1 6.11101E-1 5.28435E-1 5.99849E-1 6.36475E-1 3.80251E-1 4.44952E-1 3.72239E-1 6.64822E-1 5.1625E-1 2.70931E-1 2.90035E-1 5.89634E-1 -9999 -9999 -9999 -9999 -9999 -9999 -9999 -9999 -9999 -9999 -9999 -9999 -9999 -9999 -9999 -9999 -9999 -9999 -9999 -9999 -9999 -9999 -9999 -9999 -9999 -9999 -9999 -9999 -9999 -9999 -9999 -9999 -9999 -9999 -9999 -9999 -9999 -9999 -9999 -9999 -9999
-9999 -9999 -9999 -9999 -9999 -9999 -9999 -9999 -9999 -9999 -9999 -9999 -9999 -9999 -9999 -9999 -9999 -9999 -9999 -9999 -9999 -9999 -9999 -9999 -9999 -9999 -9999 -9999 -9999 -9999 -9999 -9999 -9999 -9999 -9999 -9999 -9999 -9999 -9999 -9999 -9999 -9999 -9999 -9999 -9999 -9999 -9999 -9999 -9999 -9999 -9999 -9999 -9999 -9999 -9999 -9999 -9999 -9999 -9999 -9999 -9999 -9999 -9999 -9999 -9999 -9999 -9999 -9999 -9999 -9999 -9999 -9999 -9999 -9999 -9999 -9999 -9999 -9999 2.21499E-1 2.22594E-1 2.21127E-1 2.22221E-1 2.22221E-1 2.0378E-1 2.03138E-1 2.14948E-1 1.96672E-1 1.91744E-1 1.94959E-1 2.19297E-1 3.16791E-1 4.23475E-1 5.33946E-1 5.40766E-1 4.70132E-1 3.92929E-1 3.36344E-1 2.74755E-1 2.47519E-1 2.49592E-1 2.51419E-1 2.56375E-1 2.76699E-1 2.79724E-1 2.77537E-1 2.78651E-1 2.79289E-1 2.7913E-1 2.74414E-1 2.74098E-1 2.91985E-1 2.95439E-1 3.38638E-1 3.7713E-1 3.95784E-1 4.36085E-1 4.85104E-1 5.59754E-1 6.29185E-1 6.479E-1 6.32667E-1 6.59676E-1 6.3152E-1 6.08536E-1 5.99389E-1 6.00706E-1 5.87167E-1 5.87339E-1 5.66324E-1 5.69408E-1 5.80615E-1 5.88429E-1 5.75828E-1 5.30348E-1 4.86752E-1 5.18698E-1 5.37012E-1 5.43308E-1 5.54226E-1 5.38538E-1 4.91196E-1 5.21127E-1 4.42556E-1 4.48338E-1 3.86053E-1 3.53275E-1 3.48278E-1 3.659E-1 4.22726E-1 4.16231E-1 4.1174E-1 3.71144E-1 3.56813E-1 3.9938E-1 4.2522E-1 4.30179E-1 3.44112E-1 2.8608E-1 3.37963E-1 4.38583E-1 4.51815E-1 4.55293E-1 4.5501E-1 4.4059E-1 4.33522E-1 4.60156E-1 4.13498E-1 4.12489E-1 4.06674E-1 4.00355E-1 3.90689E-1 3.80671E-1 3.72056E-1 3.82638E-1 3.84657E-1 3.80521E-1 3.88567E-1 3.96511E-1 3.46911E-1 3.8078E-1 3.88269E-1 3.71403E-1 3.59958E-1 3.58037E-1 3.70242E-1 3.81201E-1 3.90352E-1 3.84827E-1 4.00285E-1 4.10985E-1 4.12276E-1 3.57212E-1 3.04493E-1 3.04418E-1 3.97933E-1 4.19907E-1 4.0623E-1 4.02967E-1 3.58596E-1 3.1603E-1 3.41374E-1 3.50223E-1 3.34239E-1 3.16762E-1 3.32086E-1 4.16004E-1 4.1239E-1 4.94343E-1 4.15983E-1 4.32845E-1 5.22934E-1 4.65459E-1 4.48419E-1 4.85792E-1 4.84916E-1 5.33383E-1 6.59825E-1 2.93939E-1 4.71153E-1 5.52354E-1 3.49363E-1 4.24677E-1 5.38335E-1 -9999 -9999 -9999 -9999 -9999 -9999 -9999 -9999 -9999 -9999 -9999 -9999 -9999 -9999 -9999 -9999 -9999 -9999 -9999 -9999 -9999 -9999 -9999 -9999 -9999 -9999 -9999 -9999 -9999 -9999 -9999 -9999 -9999 -9999 -9999 -9999 -9999 -9999 -9999 -9999 -9999
-9999 -9999 -9999 -9999 -9999 -9999 -9999 -9999 -9999 -9999 -9999 -9999 -9999 -9999 -9999 -9999 -9999 -9999 -9999 -9999 -9999 -9999 -9999 -9999 -9999 -9999 -9999 -9999 -9999 -9999 -9999 -9999 -9999 -9999 -9999 -9999 -9999 -9999 -9999 -9999 -9999 -9999 -9999 -9999 -9999 -9999 -9999 -9999 -9999 -9999 -9999 -9999 -9999 -9999 -9999 -9999 -9999 -9999 -9999 -9999 -9999 -9999 -9999 -9999 -9999 -9999 -9999 -9999 -9999 -9999 -9999 -9999 -9999 -9999 -9999 -9999 -9999 2.24245E-1 2.24245E-1 2.2181E-1 2.0776E-1 2.08675E-1 2.09068E-1 2.0494E-1 2.03266E-1 2.00583E-1 1.93594E-1 1.91376E-1 1.93965E-1 2.14354E-1 2.77678E-1 4.00272E-1 5.33236E-1 5.21865E-1 4.5242E-1 3.74334E-1 3.1299E-1 2.57089E-1 2.31895E-1 2.34162E-1 2.52016E-1 2.56224E-1 2.59561E-1 2.75634E-1 2.77378E-1 2.78492E-1 2.7913E-1 2.7552E-1 2.74887E-1 2.74098E-1 2.74256E-1 2.76629E-1 3.15936E-1 4.25459E-1 4.93519E-1 4.67737E-1 5.05088E-1 5.52576E-1 5.36426E-1 6.46224E-1 6.28119E-1 6.50778E-1 6.28269E-1 6.24334E-1 5.96175E-1 5.63656E-1 5.89378E-1 5.89017E-1 5.81407E-1 5.63561E-1 5.84559E-1 5.49399E-1 5.222E-1 4.2837E-1 3.51117E-1 3.44949E-1 3.87275E-1 5.25817E-1 5.55857E-1 5.65614E-1 4.83013E-1 4.86004E-1 4.60466E-1 4.42831E-1 3.81976E-1 3.5392E-1 3.69172E-1 3.81907E-1 4.18744E-1 4.26678E-1 4.16893E-1 4.15279E-1 3.73396E-1 4.27576E-1 4.62333E-1 4.71417E-1 3.79214E-1 2.85791E-1 2.921E-1 3.36287E-1 3.68921E-1 4.10721E-1 4.5915E-1 4.64526E-1 4.24918E-1 4.48177E-1 4.00619E-1 4.03627E-1 4.01664E-1 3.98478E-1 3.86206E-1 3.78594E-1 3.81756E-1 3.80299E-1 3.88672E-1 3.97165E-1 3.99194E-1 3.58579E-1 3.59277E-1 3.77506E-1 3.81809E-1 3.72477E-1 3.61556E-1 3.66228E-1 3.78891E-1 3.5179E-1 3.3863E-1 3.30026E-1 3.35671E-1 3.68506E-1 3.96324E-1 4.03575E-1 3.57679E-1 3.67029E-1 4.19025E-1 4.04807E-1 3.64602E-1 3.66002E-1 3.32742E-1 2.95874E-1 3.13182E-1 3.18883E-1 2.70893E-1 2.31275E-1 2.36533E-1 3.16059E-1 4.49425E-1 4.43772E-1 3.65777E-1 2.82773E-1 2.60738E-1 2.47062E-1 2.56756E-1 2.43147E-1 2.34072E-1 3.15097E-1 5.95845E-1 6.33807E-1 2.83608E-1 2.42448E-1 6.39912E-1 6.13538E-1 6.10464E-1 6.23209E-1 -9999 -9999 -9999 -9999 -9999 -9999 -9999 -9999 -9999 -9999 -9999 -9999 -9999 -9999 -9999 -9999 -9999 -9999 -9999 -9999 -9999 -9999 -9999 -9999 -9999 -9999 -9999 -9999 -9999 -9999 -9999 -9999 -9999 -9999 -9999 -9999 -9999 -9999 -9999 -9999
-9999 -9999 -9999 -9999 -9999 -9999 -9999 -9999 -9999 -9999 -9999 -9999 -9999 -9999 -9999 -9999 -9999 -9999 -9999 -9999 -9999 -9999 -9999 -9999 -9999 -9999 -9999 -9999 -9999 -9999 -9999 -9999 -9999 -9999 -9999 -9999 -9999 -9999 -9999 -9999 -9999 -9999 -9999 -9999 -9999 -9999 -9999 -9999 -9999 -9999 -9999 -9999 -9999 -9999 -9999 -9999 -9999 -9999 -9999 -9999 -9999 -9999 -9999 -9999 -9999 -9999 -9999 -9999 -9999 -9999 -9999 -9999 -9999 -9999 -9999 -9999 2.2535E-1 2.25904E-1 2.2632E-1 2.23457E-1 2.0933E-1 2.1025E-1 2.21985E-1 2.05716E-1 2.03523E-1 1.97459E-1 1.93718E-1 1.90641E-1 1.88968E-1 1.96742E-1 2.39382E-1 3.30148E-1 4.31446E-1 5.15452E-1 4.53834E-1 3.72739E-1 2.95393E-1 2.56332E-1 2.31613E-1 2.30666E-1 2.35341E-1 2.55771E-1 2.59257E-1 2.5778E-1 2.59909E-1 2.6113E-1 2.58125E-1 2.58277E-1 2.5767E-1 2.56913E-1 2.56761E-1 2.71625E-1 2.98002E-1 4.52714E-1 5.92516E-1 5.61731E-1 4.43828E-1 4.85397E-1 5.09226E-1 5.3529E-1 6.06522E-1 6.38407E-1 6.06038E-1 5.79007E-1 5.71326E-1 6.14104E-1 5.51228E-1 5.81777E-1 5.90396E-1 5.70213E-1 5.80128E-1 5.44525E-1 5.44067E-1 5.15577E-1 4.35593E-1 3.52465E-1 3.43344E-1 3.71905E-1 5.5972E-1 5.52754E-1 5.06389E-1 4.52332E-1 4.46607E-1 4.34668E-1 4.06441E-1 4.07712E-1 4.26616E-1 4.18548E-1 4.5385E-1 4.69721E-1 4.5996E-1 4.53408E-1 3.96828E-1 4.1844E-1 4.71417E-1 4.79296E-1 3.7934E-1 2.85003E-1 2.80595E-1 3.24519E-1 3.44783E-1 3.35346E-1 3.99274E-1 4.72357E-1 4.94797E-1 4.79682E-1 3.95413E-1 4.00445E-1 3.99824E-1 3.91371E-1 3.84053E-1 3.83501E-1 3.86807E-1 3.87283E-1 3.89245E-1 3.91985E-1 3.47909E-1 3.25048E-1 3.31909E-1 3.76777E-1 3.8531E-1 3.72735E-1 3.55593E-1 3.66955E-1 3.72557E-1 3.23843E-1 3.13623E-1 3.10598E-1 3.0223E-1 3.23085E-1 3.47043E-1 3.57076E-1 3.56126E-1 3.64439E-1 4.07854E-1 3.93487E-1 3.66058E-1 3.43968E-1 3.14969E-1 2.77049E-1 2.94839E-1 3.06802E-1 2.54725E-1 2.00438E-1 2.00432E-1 2.84024E-1 3.86566E-1 3.49281E-1 2.4867E-1 1.85015E-1 1.5898E-1 1.57058E-1 1.64573E-1 1.60082E-1 1.66854E-1 2.45244E-1 3.37399E-1 3.82792E-1 5.75023E-1 6.94748E-1 6.3904E-1 6.41828E-1 6.43366E-1 6.20907E-1 -9999 -9999 -9999 -9999 -9999 -9999 -9999 -9999 -9999 -9999 -9999 -9999 -9999 -9999 -9999 -9999 -9999 -9999 -9999 -9999 -9999 -9999 -9999 -9999 -9999 -9999 -9999 -9999 -9999 -9999 -9999 -9999 -9999 -9999 -9999 -9999 -9999 -9999 -9999 -9999
-9999 -9999 -9999 -9999 -9999 -9999 -9999 -9999 -9999 -9999 -9999 -9999 -9999 -9999 -9999 -9999 -9999 -9999 -9999 -9999 -9999 -9999 -9999 -9999 -9999 -9999 -9999 -9999 -9999 -9999 -9999 -9999 -9999 -9999 -9999 -9999 -9999 -9999 -9999 -9999 -9999 -9999 -9999 -9999 -9999 -9999 -9999 -9999 -9999 -9999 -9999 -9999 -9999 -9999 -9999 -9999 -9999 -9999 -9999 -9999 -9999 -9999 -9999 -9999 -9999 -9999 -9999 -9999 -9999 -9999 -9999 -9999 -9999 -9999 -9999 2.25627E-1 2.26043E-1 2.25765E-1 2.08282E-1 2.24145E-1 2.10118E-1 2.07796E-1 2.07927E-1 2.06235E-1 2.0378E-1 1.98214E-1 1.94462E-1 1.90886E-1 1.87394E-1 1.93134E-1 2.18251E-1 2.7804E-1 3.35071E-1 3.93337E-1 4.42549E-1 3.53502E-1 2.95749E-1 2.39607E-1 2.12735E-1 2.14199E-1 2.33918E-1 2.37775E-1 2.37384E-1 2.39977E-1 2.42444E-1 2.60214E-1 2.41031E-1 2.40741E-1 2.40596E-1 2.56157E-1 2.52142E-1 2.53189E-1 2.95619E-1 4.05654E-1 6.04613E-1 5.14931E-1 4.19062E-1 4.82403E-1 5.07942E-1 5.57651E-1 6.44272E-1 6.02407E-1 5.79117E-1 5.96012E-1 5.53759E-1 6.07248E-1 5.68479E-1 5.60651E-1 5.65502E-1 5.76351E-1 5.7789E-1 5.63346E-1 5.93402E-1 6.07945E-1 5.4878E-1 5.11626E-1 4.657E-1 3.64927E-1 5.09624E-1 5.71579E-1 5.02129E-1 4.63345E-1 4.56379E-1 4.26905E-1 4.06631E-1 4.52445E-1 4.66305E-1 4.37805E-1 4.42192E-1 4.80196E-1 4.79296E-1 4.41034E-1 4.04353E-1 4.48536E-1 4.82011E-1 5.36079E-1 3.79091E-1 3.05183E-1 3.04445E-1 3.62382E-1 4.27733E-1 4.17432E-1 4.55358E-1 4.81325E-1 5.14911E-1 4.29263E-1 4.35427E-1 4.34856E-1 4.00712E-1 3.92856E-1 3.86364E-1 3.78188E-1 3.80548E-1 3.82376E-1 3.92536E-1 3.9977E-1 3.52711E-1 3.13037E-1 3.11017E-1 3.37771E-1 3.76633E-1 3.69691E-1 3.52221E-1 3.60612E-1 3.71081E-1 3.40773E-1 3.31694E-1 3.32705E-1 3.31087E-1 3.45808E-1 3.48027E-1 3.55717E-1 3.54569E-1 3.59806E-1 3.80539E-1 3.89977E-1 3.76708E-1 3.13989E-1 2.79836E-1 2.58483E-1 2.70105E-1 2.65584E-1 2.26337E-1 1.87963E-1 1.95612E-1 2.69239E-1 3.33491E-1 2.81992E-1 2.00832E-1 1.63925E-1 1.49228E-1 1.4524E-1 1.54699E-1 1.60789E-1 1.66719E-1 1.84312E-1 1.93058E-1 2.28415E-1 4.27511E-1 6.01317E-1 6.49807E-1 6.43366E-1 6.20638E-1 6.12406E-1 -9999 -9999 -9999 -9999 -9999 -9999 -9999 -9999 -9999 -9999 -9999 -9999 -9999 -9999 -9999 -9999 -9999 -9999 -9999 -9999 -9999 -9999 -9999 -9999 -9999 -9999 -9999 -9999 -9999 -9999 -9999 -9999 -9999 -9999 -9999 -9999 -9999 -9999 -9999 -9999
-9999 -9999 -9999 -9999 -9999 -9999 -9999 -9999 -9999 -9999 -9999 -9999 -9999 -9999 -9999 -9999 -9999 -9999 -9999 -9999 -9999 -9999 -9999 -9999 -9999 -9999 -9999 -9999 -9999 -9999 -9999 -9999 -9999 -9999 -9999 -9999 -9999 -9999 -9999 -9999 -9999 -9999 -9999 -9999 -9999 -9999 -9999 -9999 -9999 -9999 -9999 -9999 -9999 -9999 -9999 -9999 -9999 -9999 -9999 -9999 -9999 -9999 -9999 -9999 -9999 -9999 -9999 -9999 -9999 -9999 -9999 -9999 -9999 -9999 -9999 2.25488E-1 2.25765E-1 2.1074E-1 2.08021E-1 2.0933E-1 2.09987E-1 2.07535E-1 2.07796E-1 2.06494E-1 2.01383E-1 1.99224E-1 1.96581E-1 1.90308E-1 1.75265E-1 1.91165E-1 1.96026E-1 2.20189E-1 2.62534E-1 2.9654E-1 3.44296E-1 3.46749E-1 2.76214E-1 2.19449E-1 2.1141E-1 2.12204E-1 2.1567E-1 2.1611E-1 2.19894E-1 2.3839E-1 2.40991E-1 2.38863E-1 2.39295E-1 2.39151E-1 2.38863E-1 2.35461E-1 2.50799E-1 2.50799E-1 2.70999E-1 3.10052E-1 4.1379E-1 3.70324E-1 3.89531E-1 4.56819E-1 4.99959E-1 5.48347E-1 6.49393E-1 6.17695E-1 6.30815E-1 6.18962E-1 5.95756E-1 5.65852E-1 4.71346E-1 5.0452E-1 6.02589E-1 6.13112E-1 6.32676E-1 6.21803E-1 6.50602E-1 6.04665E-1 5.64963E-1 6.9692E-1 5.94217E-1 4.6931E-1 4.61252E-1 5.21524E-1 5.41758E-1 5.06264E-1 4.83368E-1 4.40634E-1 4.42407E-1 4.68658E-1 4.55242E-1 4.13447E-1 4.49288E-1 4.96012E-1 5.0173E-1 4.42939E-1 4.29465E-1 5.0173E-1 6.13506E-1 4.73516E-1 3.90236E-1 3.81656E-1 3.89545E-1 4.35429E-1 4.86635E-1 4.97014E-1 4.70917E-1 5.32165E-1 4.76152E-1 4.25319E-1 4.22478E-1 4.24818E-1 4.19138E-1 4.08402E-1 3.83396E-1 3.84805E-1 3.81615E-1 3.8278E-1 3.94077E-1 3.92684E-1 3.74751E-1 3.31673E-1 3.24089E-1 3.27863E-1 3.70449E-1 3.70957E-1 3.564E-1 3.69884E-1 3.64918E-1 3.55204E-1 3.60581E-1 3.63236E-1 3.65861E-1 3.62866E-1 3.51701E-1 3.66841E-1 3.85463E-1 3.76066E-1 3.71577E-1 3.85262E-1 3.60528E-1 2.77722E-1 2.49144E-1 2.40278E-1 2.41591E-1 2.26786E-1 2.12702E-1 1.87018E-1 1.96412E-1 2.40367E-1 2.68367E-1 2.45994E-1 1.84965E-1 1.6695E-1 1.8405E-1 2.40428E-1 3.08094E-1 3.79521E-1 2.43179E-1 2.2079E-1 2.04607E-1 2.50384E-1 4.00433E-1 6.10569E-1 6.3041E-1 6.43366E-1 6.16058E-1 -9999 -9999 -9999 -9999 -9999 -9999 -9999 -9999 -9999 -9999 -9999 -9999 -9999 -9999 -9999 -9999 -9999 -9999 -9999 -9999 -9999 -9999 -9999 -9999 -9999 -9999 -9999 -9999 -9999 -9999 -9999 -9999 -9999 -9999 -9999 -9999 -9999 -9999 -9999 -9999 -9999
-9999 -9999 -9999 -9999 -9999 -9999 -9999 -9999 -9999 -9999 -9999 -9999 -9999 -9999 -9999 -9999 -9999 -9999 -9999 -9999 -9999 -9999 -9999 -9999 -9999 -9999 -9999 -9999 -9999 -9999 -9999 -9999 -9999 -9999 -9999 -9999 -9999 -9999 -9999 -9999 -9999 -9999 -9999 -9999 -9999 -9999 -9999 -9999 -9999 -9999 -9999 -9999 -9999 -9999 -9999 -9999 -9999 -9999 -9999 -9999 -9999 -9999 -9999 -9999 -9999 -9999 -9999 -9999 -9999 -9999 -9999 -9999 -9999 -9999 -9999 2.09162E-1 2.10213E-1 2.0789E-1 2.08544E-1 2.09199E-1 2.06884E-1 2.07927E-1 2.0845E-1 2.04718E-1 2.02917E-1 2.00619E-1 1.96366E-1 1.93876E-1 1.91288E-1 1.7838E-1 1.92428E-1 1.97655E-1 2.16939E-1 2.22138E-1 2.67053E-1 2.9214E-1 2.4838E-1 2.15134E-1 1.95347E-1 1.96221E-1 2.09603E-1 2.13038E-1 2.17591E-1 2.20984E-1 2.20341E-1 2.21979E-1 2.22527E-1 2.21569E-1 2.18342E-1 2.33469E-1 2.3276E-1 2.32618E-1 2.67144E-1 3.28436E-1 3.0557E-1 3.55651E-1 4.00097E-1 4.25882E-1 4.28816E-1 4.54421E-1 5.27623E-1 6.01342E-1 6.43933E-1 5.99064E-1 5.80546E-1 5.70454E-1 4.62175E-1 5.21785E-1 6.12552E-1 6.16761E-1 6.62906E-1 6.60027E-1 6.68935E-1 6.52546E-1 6.01115E-1 7.12919E-1 6.39425E-1 6.27498E-1 5.88592E-1 6.10966E-1 5.28771E-1 4.96012E-1 4.42776E-1 4.4031E-1 4.99687E-1 5.30357E-1 4.58672E-1 4.12457E-1 4.83415E-1 5.58168E-1 5.74517E-1 4.79296E-1 4.71417E-1 6.15749E-1 5.92722E-1 4.43461E-1 4.49288E-1 4.91404E-1 5.26435E-1 4.83035E-1 4.55395E-1 4.65149E-1 5.20781E-1 4.95014E-1 4.36144E-1 4.30062E-1 4.29413E-1 4.29462E-1 4.33849E-1 4.27037E-1 4.2334E-1 3.93507E-1 3.83256E-1 3.81686E-1 3.84249E-1 3.90144E-1 3.9618E-1 3.84591E-1 3.93229E-1 4.04263E-1 4.01299E-1 3.64654E-1 3.62597E-1 3.6918E-1 3.15332E-1 3.12486E-1 3.23843E-1 3.29699E-1 3.41422E-1 3.44729E-1 3.44931E-1 3.53937E-1 3.80168E-1 3.75752E-1 3.68188E-1 3.80173E-1 3.45627E-1 2.70156E-1 2.3984E-1 2.31713E-1 2.3649E-1 2.5118E-1 2.65399E-1 2.50444E-1 2.15239E-1 2.15281E-1 2.05746E-1 1.917E-1 1.64599E-1 1.58116E-1 2.37653E-1 3.95569E-1 5.78712E-1 6.75611E-1 5.9041E-1 5.8577E-1 3.3957E-1 4.49987E-1 5.78822E-1 5.92293E-1 6.3904E-1 6.18216E-1 -9999 -9999 -9999 -9999 -9999 -9999 -9999 -9999 -9999 -9999 -9999 -9999 -9999 -9999 -9999 -9999 -9999 -9999 -9999 -9999 -9999 -9999 -9999 -9999 -9999 -9999 -9999 -9999 -9999 -9999 -9999 -9999 -9999 -9999 -9999 -9999 -9999 -9999 -9999 -9999 -9999 -9999
-9999 -9999 -9999 -9999 -9999 -9999 -9999 -9999 -9999 -9999 -9999 -9999 -9999 -9999 -9999 -9999 -9999 -9999 -9999 -9999 -9999 -9999 -9999 -9999 -9999 -9999 -9999 -9999 -9999 -9999 -9999 -9999 -9999 -9999 -9999 -9999 -9999 -9999 -9999 -9999 -9999 -9999 -9999 -9999 -9999 -9999 -9999 -9999 -9999 -9999 -9999 -9999 -9999 -9999 -9999 -9999 -9999 -9999 -9999 -9999 -9999 -9999 -9999 -9999 -9999 -9999 -9999 -9999 -9999 -9999 -9999 -9999 -9999 -9999 -9999 2.089E-1 2.10477E-1 2.08806E-1 2.09593E-1 2.09724E-1 2.06624E-1 2.07145E-1 2.08057E-1 2.05235E-1 2.03816E-1 2.02404E-1 1.98628E-1 1.97997E-1 1.95991E-1 1.91199E-1 1.91444E-1 1.92921E-1 1.91233E-1 1.94069E-1 1.9933E-1 2.18191E-1 2.13001E-1 1.94476E-1 1.93361E-1 1.91793E-1 1.93643E-1 1.96256E-1 2.14103E-1 2.14541E-1 2.17764E-1 2.20068E-1 2.21022E-1 2.16992E-1 2.16185E-1 2.15514E-1 2.2952E-1 2.28999E-1 2.93491E-1 4.71868E-1 4.88392E-1 3.43161E-1 3.90675E-1 4.16502E-1 4.22293E-1 5.38291E-1 6.12668E-1 6.3591E-1 6.01028E-1 6.21535E-1 5.86353E-1 6.12552E-1 5.10221E-1 5.19775E-1 6.22014E-1 6.35635E-1 6.73731E-1 6.80372E-1 6.29586E-1 6.1432E-1 6.25226E-1 6.82203E-1 6.66222E-1 6.85852E-1 6.65334E-1 6.99878E-1 6.5814E-1 5.07169E-1 4.18688E-1 4.41213E-1 5.75917E-1 5.75871E-1 4.91404E-1 4.86635E-1 5.15777E-1 5.97478E-1 5.28718E-1 4.65505E-1 4.71343E-1 6.40126E-1 5.91535E-1 4.74869E-1 4.95444E-1 5.59796E-1 5.54121E-1 5.43607E-1 5.4819E-1 5.12141E-1 5.05401E-1 4.77914E-1 4.30156E-1 4.42564E-1 4.46493E-1 4.39687E-1 4.38459E-1 4.35367E-1 4.36775E-1 4.25949E-1 3.98883E-1 3.94079E-1 3.9004E-1 3.92377E-1 3.95213E-1 3.93061E-1 3.88483E-1 3.8458E-1 3.76114E-1 3.76012E-1 3.6589E-1 3.31435E-1 2.98565E-1 2.94725E-1 2.89121E-1 2.8943E-1 3.01182E-1 3.01077E-1 3.0317E-1 3.17366E-1 3.46107E-1 3.75141E-1 3.68188E-1 3.62278E-1 3.32117E-1 3.03445E-1 2.57094E-1 2.30375E-1 2.48318E-1 2.9988E-1 3.6687E-1 3.66056E-1 3.06638E-1 2.74376E-1 2.26423E-1 1.81246E-1 1.5667E-1 1.4804E-1 1.80618E-1 3.08192E-1 5.28439E-1 6.67471E-1 5.07951E-1 4.4319E-1 5.89444E-1 6.42131E-1 6.45804E-1 6.1701E-1 6.04527E-1 -9999 -9999 -9999 -9999 -9999 -9999 -9999 -9999 -9999 -9999 -9999 -9999 -9999 -9999 -9999 -9999 -9999 -9999 -9999 -9999 -9999 -9999 -9999 -9999 -9999 -9999 -9999 -9999 -9999 -9999 -9999 -9999 -9999 -9999 -9999 -9999 -9999 -9999 -9999 -9999 -9999 -9999 -9999
-9999 -9999 -9999 -9999 -9999 -9999 -9999 -9999 -9999 -9999 -9999 -9999 -9999 -9999 -9999 -9999 -9999 -9999 -9999 -9999 -9999 -9999 -9999 -9999 -9999 -9999 -9999 -9999 -9999 -9999 -9999 -9999 -9999 -9999 -9999 -9999 -9999 -9999 -9999 -9999 -9999 -9999 -9999 -9999 -9999 -9999 -9999 -9999 -9999 -9999 -9999 -9999 -9999 -9999 -9999 -9999 -9999 -9999 -9999 -9999 -9999 -9999 -9999 -9999 -9999 -9999 -9999 -9999 -9999 -9999 -9999 -9999 -9999 -9999 2.08115E-1 2.09162E-1 2.08152E-1 2.09593E-1 2.1025E-1 2.07145E-1 2.06754E-1 2.06754E-1 2.03945E-1 2.04847E-1 2.04073E-1 2.004E-1 2.00527E-1 2.00654E-1 1.97529E-1 1.96026E-1 1.94283E-1 1.93415E-1 1.89401E-1 1.89158E-1 1.76593E-1 1.75476E-1 1.7628E-1 1.89679E-1 1.90778E-1 1.89956E-1 1.91793E-1 1.93519E-1 1.93059E-1 1.96165E-1 1.99816E-1 2.0326E-1 2.15514E-1 2.00613E-1 2.14578E-1 2.13644E-1 2.23999E-1 2.29139E-1 3.17425E-1 5.323E-1 5.55949E-1 3.98397E-1 3.60622E-1 3.97869E-1 4.02817E-1 4.9682E-1 5.94067E-1 6.50468E-1 6.05511E-1 5.67184E-1 6.00955E-1 6.24589E-1 5.78776E-1 6.32626E-1 6.79952E-1 6.49745E-1 6.81906E-1 6.8376E-1 6.49782E-1 5.91118E-1 6.98846E-1 7.02027E-1 7.33769E-1 6.9872E-1 7.12035E-1 7.32429E-1 6.97797E-1 5.13085E-1 4.58729E-1 5.0899E-1 5.80426E-1 6.27516E-1 5.59302E-1 6.07033E-1 5.68562E-1 5.67643E-1 5.95938E-1 5.82947E-1 5.77532E-1 5.78925E-1 4.65692E-1 4.82795E-1 5.71609E-1 5.39497E-1 4.86993E-1 4.65648E-1 5.05103E-1 4.96938E-1 4.58794E-1 4.32433E-1 4.38577E-1 4.44039E-1 4.48068E-1 4.49477E-1 4.48794E-1 4.4426E-1 4.42859E-1 4.30079E-1 4.28038E-1 3.93566E-1 3.87012E-1 3.83366E-1 3.81341E-1 3.72557E-1 3.61946E-1 3.55904E-1 3.52384E-1 3.69473E-1 3.70599E-1 3.20685E-1 3.19929E-1 3.2958E-1 3.0588E-1 2.81812E-1 2.7138E-1 2.61787E-1 2.61523E-1 2.69211E-1 2.97718E-1 3.28009E-1 3.35185E-1 3.02887E-1 3.28209E-1 3.42631E-1 2.81788E-1 2.27004E-1 2.30502E-1 2.78143E-1 3.70587E-1 4.50437E-1 4.16445E-1 3.96976E-1 3.57766E-1 2.67667E-1 1.8301E-1 1.48072E-1 1.75713E-1 2.85759E-1 3.44954E-1 6.54064E-1 3.39163E-1 3.02737E-1 6.73861E-1 6.58818E-1 6.10651E-1 5.96447E-1 -9999 -9999 -9999 -9999 -9999 -9999 -9999 -9999 -9999 -9999 -9999 -9999 -9999 -9999 -9999 -9999 -9999 -9999 -9999 -9999 -9999 -9999 -9999 -9999 -9999 -9999 -9999 -9999 -9999 -9999 -9999 -9999 -9999 -9999 -9999 -9999 -9999 -9999 -9999 -9999 -9999 -9999 -9999 -9999
-9999 -9999 -9999 -9999 -9999 -9999 -9999 -9999 -9999 -9999 -9999 -9999 -9999 -9999 -9999 -9999 -9999 -9999 -9999 -9999 -9999 -9999 -9999 -9999 -9999 -9999 -9999 -9999 -9999 -9999 -9999 -9999 -9999 -9999 -9999 -9999 -9999 -9999 -9999 -9999 -9999 -9999 -9999 -9999 -9999 -9999 -9999 -9999 -9999 -9999 -9999 -9999 -9999 -9999 -9999 -9999 -9999 -9999 -9999 -9999 -9999 -9999 -9999 -9999 -9999 -9999 -9999 -9999 -9999 -9999 -9999 -9999 -9999 -9999 2.08246E-1 2.06069E-1 2.08152E-1 2.09724E-1 2.07405E-1 2.07796E-1 2.07666E-1 2.04331E-1 2.04331E-1 2.04202E-1 2.03945E-1 2.00909E-1 2.01036E-1 2.02696E-1 2.00817E-1 2.00944E-1 1.99674E-1 1.94193E-1 1.92956E-1 1.91601E-1 1.87495E-1 1.87254E-1 1.74104E-1 1.74789E-1 1.73908E-1 1.76427E-1 1.78278E-1 1.92654E-1 1.90968E-1 1.93183E-1 1.95791E-1 1.96576E-1 1.9846E-1 1.99218E-1 2.13511E-1 2.12183E-1 2.21939E-1 2.26767E-1 3.33431E-1 4.84117E-1 5.76017E-1 4.77285E-1 4.63634E-1 4.79419E-1 5.43536E-1 5.79673E-1 6.29477E-1 6.53317E-1 6.6045E-1 5.84454E-1 6.20027E-1 6.05809E-1 6.36692E-1 6.45516E-1 6.92265E-1 6.72405E-1 6.19556E-1 6.67796E-1 6.32058E-1 7.04885E-1 6.97879E-1 7.12846E-1 6.76891E-1 7.05146E-1 6.36623E-1 7.33657E-1 6.02424E-1 5.53211E-1 6.15015E-1 5.77504E-1 6.15307E-1 6.22565E-1 6.07157E-1 6.34994E-1 6.29818E-1 6.20921E-1 5.84612E-1 5.5398E-1 5.02075E-1 5.56028E-1 5.33916E-1 5.52925E-1 5.5997E-1 4.93412E-1 4.86588E-1 4.61484E-1 4.79747E-1 4.84908E-1 4.49175E-1 4.55123E-1 4.58629E-1 4.54596E-1 4.56104E-1 4.5385E-1 4.58703E-1 4.45527E-1 4.35901E-1 4.26742E-1 4.1908E-1 4.12207E-1 3.81019E-1 3.78838E-1 3.71714E-1 3.6633E-1 3.58495E-1 3.5395E-1 3.5277E-1 3.70083E-1 3.91105E-1 3.08493E-1 3.2125E-1 3.60097E-1 3.58885E-1 3.1925E-1 2.82739E-1 2.6279E-1 2.84513E-1 3.06516E-1 3.05983E-1 2.87266E-1 2.80898E-1 2.72609E-1 3.27258E-1 3.65415E-1 3.01224E-1 2.33521E-1 2.11045E-1 2.22491E-1 2.86906E-1 4.07577E-1 4.90023E-1 5.34567E-1 5.87833E-1 5.0032E-1 2.93963E-1 1.79883E-1 1.9107E-1 3.54982E-1 5.51645E-1 6.29707E-1 6.99853E-1 5.79692E-1 6.1733E-1 6.58818E-1 6.02751E-1 -9999 -9999 -9999 -9999 -9999 -9999 -9999 -9999 -9999 -9999 -9999 -9999 -9999 -9999 -9999 -9999 -9999 -9999 -9999 -9999 -9999 -9999 -9999 -9999 -9999 -9999 -9999 -9999 -9999 -9999 -9999 -9999 -9999 -9999 -9999 -9999 -9999 -9999 -9999 -9999 -9999 -9999 -9999 -9999 -9999
-9999 -9999 -9999 -9999 -9999 -9999 -9999 -9999 -9999 -9999 -9999 -9999 -9999 -9999 -9999 -9999 -9999 -9999 -9999 -9999 -9999 -9999 -9999 -9999 -9999 -9999 -9999 -9999 -9999 -9999 -9999 -9999 -9999 -9999 -9999 -9999 -9999 -9999 -9999 -9999 -9999 -9999 -9999 -9999 -9999 -9999 -9999 -9999 -9999 -9999 -9999 -9999 -9999 -9999 -9999 -9999 -9999 -9999 -9999 -9999 -9999 -9999 -9999 -9999 -9999 -9999 -9999 -9999 -9999 -9999 -9999 -9999 -9999 2.10213E-1 2.09556E-1 2.07108E-1 2.08675E-1 2.10382E-1 2.0858E-1 2.08711E-1 2.08711E-1 2.06141E-1 2.05882E-1 2.05235E-1 2.01929E-1 2.01801E-1 2.0244E-1 2.01326E-1 2.04661E-1 2.07906E-1 2.0638E-1 2.0651E-1 2.0638E-1 2.04439E-1 1.98481E-1 1.95846E-1 1.92743E-1 1.74478E-1 1.74364E-1 1.89591E-1 1.79559E-1 1.77614E-1 1.78426E-1 1.79358E-1 1.93801E-1 1.9297E-1 1.95701E-1 1.98082E-1 2.11918E-1 2.06577E-1 2.20437E-1 2.43174E-1 2.94439E-1 3.84008E-1 4.32186E-1 4.51316E-1 5.36434E-1 5.35157E-1 5.22226E-1 5.87718E-1 6.57598E-1 6.38828E-1 6.27662E-1 5.5312E-1 6.56309E-1 6.6367E-1 6.74107E-1 6.62967E-1 6.75261E-1 6.06149E-1 6.33731E-1 6.76166E-1 6.95149E-1 6.75007E-1 5.93813E-1 6.31723E-1 6.13478E-1 7.30593E-1 5.48698E-1 7.38237E-1 5.6807E-1 6.15188E-1 6.80767E-1 6.61664E-1 6.17196E-1 6.46643E-1 6.58325E-1 6.11798E-1 6.23275E-1 5.15118E-1 4.88818E-1 5.12336E-1 5.10248E-1 5.43129E-1 5.77947E-1 5.587E-1 4.92641E-1 5.10534E-1 4.20766E-1 3.50352E-1 4.07248E-1 4.81101E-1 4.71795E-1 4.6888E-1 4.34796E-1 4.30285E-1 4.71417E-1 4.69157E-1 4.52161E-1 4.41015E-1 4.28149E-1 4.18323E-1 4.10291E-1 4.05729E-1 4.04776E-1 3.71006E-1 3.67163E-1 3.55743E-1 3.47384E-1 3.48291E-1 3.60378E-1 3.8628E-1 3.63991E-1 2.90505E-1 2.97433E-1 3.51227E-1 3.8531E-1 3.73805E-1 3.23393E-1 3.03637E-1 3.46144E-1 3.84146E-1 3.61384E-1 2.88901E-1 2.57638E-1 2.68489E-1 3.21499E-1 3.67581E-1 3.31857E-1 2.66646E-1 2.263E-1 2.08495E-1 2.37357E-1 3.16392E-1 5.13048E-1 5.86456E-1 6.15538E-1 6.66716E-1 6.03932E-1 3.63077E-1 2.93614E-1 4.62621E-1 6.29735E-1 6.83191E-1 5.70158E-1 4.55341E-1 5.82367E-1 6.16265E-1 -9999 -9999 -9999 -9999 -9999 -9999 -9999 -9999 -9999 -9999 -9999 -9999 -9999 -9999 -9999 -9999 -9999 -9999 -9999 -9999 -9999 -9999 -9999 -9999 -9999 -9999 -9999 -9999 -9999 -9999 -9999 -9999 -9999 -9999 -9999 -9999 -9999 -9999 -9999 -9999 -9999 -9999 -9999 -9999 -9999 -9999
-9999 -9999 -9999 -9999 -9999 -9999 -9999 -9999 -9999 -9999 -9999 -9999 -9999 -9999 -9999 -9999 -9999 -9999 -9999 -9999 -9999 -9999 -9999 -9999 -9999 -9999 -9999 -9999 -9999 -9999 -9999 -9999 -9999 -9999 -9999 -9999 -9999 -9999 -9999 -9999 -9999 -9999 -9999 -9999 -9999 -9999 -9999 -9999 -9999 -9999 -9999 -9999 -9999 -9999 -9999 -9999 -9999 -9999 -9999 -9999 -9999 -9999 -9999 -9999 -9999 -9999 -9999 -9999 -9999 -9999 -9999 -9999 2.28549E-1 2.13256E-1 2.08937E-1 2.08937E-1 2.1025E-1 2.0858E-1 2.10024E-1 2.10814E-1 2.07572E-1 2.07311E-1 2.06791E-1 2.03209E-1 2.03209E-1 2.03338E-1 2.04496E-1 2.03759E-1 2.07254E-1 2.15177E-1 2.36567E-1 2.43615E-1 2.79076E-1 2.55765E-1 2.49905E-1 2.28263E-1 2.03867E-1 1.82261E-1 1.77466E-1 1.78162E-1 1.78659E-1 1.93677E-1 1.80528E-1 1.80293E-1 1.77531E-1 1.78227E-1 1.93341E-1 1.96325E-1 1.94739E-1 2.08925E-1 2.24827E-1 3.01214E-1 3.90761E-1 4.43695E-1 4.00451E-1 3.77146E-1 4.41724E-1 5.4241E-1 6.07093E-1 6.11306E-1 6.66875E-1 6.6224E-1 6.23627E-1 5.07757E-1 6.48774E-1 6.80716E-1 6.91804E-1 6.5378E-1 5.95883E-1 5.54879E-1 6.73177E-1 6.9034E-1 6.75164E-1 6.7366E-1 5.17605E-1 5.56453E-1 5.78444E-1 6.96454E-1 4.45402E-1 6.37345E-1 6.57751E-1 6.98769E-1 6.8625E-1 7.02794E-1 6.86325E-1 6.76017E-1 6.39859E-1 5.36233E-1 5.989E-1 5.76724E-1 5.16508E-1 3.84198E-1 3.78758E-1 5.18966E-1 5.70916E-1 5.5279E-1 5.10049E-1 4.65832E-1 3.27306E-1 2.94066E-1 3.55217E-1 4.60987E-1 4.82011E-1 4.5723E-1 3.8406E-1 3.95339E-1 4.69721E-1 4.68165E-1 4.49457E-1 4.36377E-1 4.20009E-1 4.18319E-1 4.18268E-1 4.15625E-1 4.01057E-1 3.59922E-1 3.62639E-1 3.65185E-1 3.63259E-1 3.68634E-1 3.79128E-1 3.94268E-1 3.63349E-1 3.24997E-1 3.24997E-1 3.69154E-1 3.92324E-1 3.99942E-1 3.78244E-1 3.6247E-1 3.84827E-1 3.85237E-1 3.72745E-1 2.92417E-1 2.45716E-1 2.47742E-1 2.75881E-1 3.26128E-1 3.57219E-1 3.27541E-1 2.65347E-1 2.11755E-1 2.17084E-1 2.40877E-1 2.75691E-1 3.61471E-1 5.42071E-1 5.78433E-1 6.94768E-1 6.97027E-1 5.5496E-1 5.83816E-1 5.46278E-1 5.80302E-1 4.343E-1 4.40854E-1 6.06526E-1 6.18783E-1 -9999 -9999 -9999 -9999 -9999 -9999 -9999 -9999 -9999 -9999 -9999 -9999 -9999 -9999 -9999 -9999 -9999 -9999 -9999 -9999 -9999 -9999 -9999 -9999 -9999 -9999 -9999 -9999 -9999 -9999 -9999 -9999 -9999 -9999 -9999 -9999 -9999 -9999 -9999 -9999 -9999 -9999 -9999 -9999 -9999 -9999
-9999 -9999 -9999 -9999 -9999 -9999 -9999 -9999 -9999 -9999 -9999 -9999 -9999 -9999 -9999 -9999 -9999 -9999 -9999 -9999 -9999 -9999 -9999 -9999 -9999 -9999 -9999 -9999 -9999 -9999 -9999 -9999 -9999 -9999 -9999 -9999 -9999 -9999 -9999 -9999 -9999 -9999 -9999 -9999 -9999 -9999 -9999 -9999 -9999 -9999 -9999 -9999 -9999 -9999 -9999 -9999 -9999 -9999 -9999 -9999 -9999 -9999 -9999 -9999 -9999 -9999 -9999 -9999 -9999 -9999 -9999 2.28968E-1 2.14589E-1 2.14055E-1 2.10513E-1 2.11437E-1 2.12629E-1 2.10287E-1 2.11342E-1 2.12268E-1 2.0901E-1 2.07833E-1 2.07181E-1 2.04238E-1 1.90663E-1 1.91153E-1 1.89842E-1 2.05566E-1 2.08428E-1 2.15081E-1 2.45619E-1 2.74095E-1 3.12423E-1 3.1022E-1 3.0584E-1 2.81963E-1 2.7022E-1 2.09062E-1 1.83564E-1 1.77846E-1 1.80411E-1 1.83241E-1 1.8336E-1 1.79858E-1 1.78924E-1 1.7811E-1 1.91861E-1 1.92634E-1 2.14482E-1 2.53982E-1 2.929E-1 3.08839E-1 3.304E-1 3.95937E-1 3.97713E-1 4.38348E-1 4.27449E-1 4.71042E-1 5.17097E-1 6.10221E-1 6.65141E-1 6.45594E-1 6.59769E-1 4.88563E-1 5.31483E-1 6.26569E-1 6.74797E-1 6.79656E-1 5.57697E-1 6.01656E-1 6.83399E-1 6.70509E-1 6.72524E-1 7.01406E-1 6.87529E-1 6.87969E-1 6.81488E-1 6.93611E-1 6.87478E-1 6.63512E-1 6.71163E-1 7.13319E-1 6.63824E-1 6.80625E-1 6.26755E-1 5.80521E-1 5.57709E-1 5.11411E-1 5.53643E-1 5.50767E-1 4.73762E-1 3.12899E-1 2.98326E-1 4.34244E-1 5.56603E-1 5.51148E-1 5.04193E-1 3.92002E-1 2.84712E-1 2.89685E-1 3.88258E-1 5.16508E-1 5.13266E-1 4.60257E-1 3.68756E-1 4.089E-1 4.77524E-1 4.68774E-1 4.40961E-1 4.3479E-1 4.37504E-1 4.40181E-1 4.36729E-1 4.26461E-1 4.07951E-1 3.9464E-1 3.71159E-1 3.87147E-1 3.93371E-1 4.00237E-1 3.91152E-1 3.72944E-1 3.91276E-1 4.11118E-1 3.89704E-1 4.0902E-1 3.96353E-1 3.97173E-1 4.05106E-1 4.01392E-1 3.90439E-1 3.85049E-1 3.73933E-1 2.98529E-1 2.50554E-1 2.29765E-1 2.28416E-1 2.63492E-1 3.44037E-1 3.90762E-1 3.09802E-1 2.16435E-1 1.92252E-1 1.87184E-1 1.83452E-1 2.08831E-1 2.93144E-1 3.57373E-1 3.66301E-1 3.89766E-1 4.90397E-1 4.46527E-1 3.36353E-1 3.71825E-1 3.55419E-1 5.12823E-1 6.02745E-1 6.1512E-1 -9999 -9999 -9999 -9999 -9999 -9999 -9999 -9999 -9999 -9999 -9999 -9999 -9999 -9999 -9999 -9999 -9999 -9999 -9999 -9999 -9999 -9999 -9999 -9999 -9999 -9999 -9999 -9999 -9999 -9999 -9999 -9999 -9999 -9999 -9999 -9999 -9999 -9999 -9999 -9999 -9999 -9999 -9999 -9999 -9999 -9999
-9999 -9999 -9999 -9999 -9999 -9999 -9999 -9999 -9999 -9999 -9999 -9999 -9999 -9999 -9999 -9999 -9999 -9999 -9999 -9999 -9999 -9999 -9999 -9999 -9999 -9999 -9999 -9999 -9999 -9999 -9999 -9999 -9999 -9999 -9999 -9999 -9999 -9999 -9999 -9999 -9999 -9999 -9999 -9999 -9999 -9999 -9999 -9999 -9999 -9999 -9999 -9999 -9999 -9999 -9999 -9999 -9999 -9999 -9999 -9999 -9999 -9999 -9999 -9999 -9999 -9999 -9999 -9999 -9999 -9999 -9999 2.12459E-1 2.12858E-1 2.09855E-1 2.11305E-1 2.14093E-1 2.12401E-1 2.12799E-1 2.12666E-1 2.09929E-1 2.1006E-1 2.09141E-1 2.054E-1 2.054E-1 1.91644E-1 1.89355E-1 1.9082E-1 1.9217E-1 2.08821E-1 2.15349E-1 2.64215E-1 3.16477E-1 3.42025E-1 3.45114E-1 3.63355E-1 3.52084E-1 3.01742E-1 2.52526E-1 2.05674E-1 1.81233E-1 1.81821E-1 1.98677E-1 1.97202E-1 1.96701E-1 1.95078E-1 1.92847E-1 1.88841E-1 1.93747E-1 2.36644E-1 3.40188E-1 3.88602E-1 4.01136E-1 2.95277E-1 3.31538E-1 4.16432E-1 4.52325E-1 5.18522E-1 5.38157E-1 5.57819E-1 6.07774E-1 6.53447E-1 6.79903E-1 6.80591E-1 5.3222E-1 6.12298E-1 6.68555E-1 6.80591E-1 6.7604E-1 5.8927E-1 5.93608E-1 6.01519E-1 6.06707E-1 6.63688E-1 6.17936E-1 5.92269E-1 6.32895E-1 5.93608E-1 6.41278E-1 7.14019E-1 7.22337E-1 7.06056E-1 7.02965E-1 6.39471E-1 6.5084E-1 6.48418E-1 4.76359E-1 3.97047E-1 4.4635E-1 5.52036E-1 5.08349E-1 3.73384E-1 2.7476E-1 2.64798E-1 3.6501E-1 5.69024E-1 5.42715E-1 4.98706E-1 3.40968E-1 2.76566E-1 3.38399E-1 4.85545E-1 5.57163E-1 5.11411E-1 4.29073E-1 3.87751E-1 4.45818E-1 4.78878E-1 4.62198E-1 4.55803E-1 4.47913E-1 4.46983E-1 4.48059E-1 4.39968E-1 4.40918E-1 4.20445E-1 4.11845E-1 3.92251E-1 3.84978E-1 3.45253E-1 3.29895E-1 3.2548E-1 3.51571E-1 3.89539E-1 4.20275E-1 4.07396E-1 4.1326E-1 4.08335E-1 3.98363E-1 4.04622E-1 4.07748E-1 3.90681E-1 3.77421E-1 3.6986E-1 3.15328E-1 2.68752E-1 2.31523E-1 2.19402E-1 2.46758E-1 3.42095E-1 4.10184E-1 3.23291E-1 2.18116E-1 1.92955E-1 1.94096E-1 2.01065E-1 2.25439E-1 2.57968E-1 2.39456E-1 2.19672E-1 2.50139E-1 3.40921E-1 2.83096E-1 2.37292E-1 2.85581E-1 4.56196E-1 6.26416E-1 6.07789E-1 6.08069E-1 -9999 -9999 -9999 -9999 -9999 -9999 -9999 -9999 -9999 -9999 -9999 -9999 -9999 -9999 -9999 -9999 -9999 -9999 -9999 -9999 -9999 -9999 -9999 -9999 -9999 -9999 -9999 -9999 -9999 -9999 -9999 -9999 -9999 -9999 -9999 -9999 -9999 -9999 -9999 -9999 -9999 -9999 -9999 -9999 -9999 -9999
-9999 -9999 -9999 -9999 -9999 -9999 -9999 -9999 -9999 -9999 -9999 -9999 -9999 -9999 -9999 -9999 -9999 -9999 -9999 -9999 -9999 -9999 -9999 -9999 -9999 -9999 -9999 -9999 -9999 -9999 -9999 -9999 -9999 -9999 -9999 -9999 -9999 -9999 -9999 -9999 -9999 -9999 -9999 -9999 -9999 -9999 -9999 -9999 -9999 -9999 -9999 -9999 -9999 -9999 -9999 -9999 -9999 -9999 -9999 -9999 -9999 -9999 -9999 -9999 -9999 -9999 -9999 -9999 -9999 2.11099E-1 2.09425E-1 2.1074E-1 2.11929E-1 2.09724E-1 2.11569E-1 2.15296E-1 2.1413E-1 2.1453E-1 2.1413E-1 2.11908E-1 2.11775E-1 2.11379E-1 1.93616E-1 1.92998E-1 1.92751E-1 1.90208E-1 1.90453E-1 1.91187E-1 1.91221E-1 2.14279E-1 2.62554E-1 3.10709E-1 3.43825E-1 3.73181E-1 4.40749E-1 3.87007E-1 3.11572E-1 2.59813E-1 2.10676E-1 1.99562E-1 1.83954E-1 2.00069E-1 1.99345E-1 1.99471E-1 1.97453E-1 1.94829E-1 1.90792E-1 1.96736E-1 2.57709E-1 3.05465E-1 3.67698E-1 3.88338E-1 3.82659E-1 3.99903E-1 3.90256E-1 4.3529E-1 5.25216E-1 5.44534E-1 5.82452E-1 6.25474E-1 6.86627E-1 6.98021E-1 6.85701E-1 5.39638E-1 6.60711E-1 7.15293E-1 6.74028E-1 6.39155E-1 5.32163E-1 6.03425E-1 5.70566E-1 6.78581E-1 6.24416E-1 6.65342E-1 6.90612E-1 7.00362E-1 7.0995E-1 7.06238E-1 7.16386E-1 6.94593E-1 6.68658E-1 7.13993E-1 6.62923E-1 5.91482E-1 5.69756E-1 4.21759E-1 3.47227E-1 3.84581E-1 3.93663E-1 3.43957E-1 2.6264E-1 2.26392E-1 2.39025E-1 2.96235E-1 4.01956E-1 4.49965E-1 4.10534E-1 3.47507E-1 3.1714E-1 3.86987E-1 5.34969E-1 5.49082E-1 4.99529E-1 4.08195E-1 4.34532E-1 5.08664E-1 4.84766E-1 4.60355E-1 4.53243E-1 4.51283E-1 4.45969E-1 4.39968E-1 4.37429E-1 4.38057E-1 4.17866E-1 4.1205E-1 4.21557E-1 3.61202E-1 3.20021E-1 3.12211E-1 3.22537E-1 3.62785E-1 3.84134E-1 3.87239E-1 4.00664E-1 4.18218E-1 4.17421E-1 4.0471E-1 4.02862E-1 4.14638E-1 4.00425E-1 3.89731E-1 3.81577E-1 3.34237E-1 2.86037E-1 2.54921E-1 2.46173E-1 2.93961E-1 3.88305E-1 3.99582E-1 2.89797E-1 2.03428E-1 1.88625E-1 2.08184E-1 2.41144E-1 2.62948E-1 2.18406E-1 1.6973E-1 1.63908E-1 1.91762E-1 2.16269E-1 2.14372E-1 2.28281E-1 4.3453E-1 6.02505E-1 6.0296E-1 6.18783E-1 6.05618E-1 -9999 -9999 -9999 -9999 -9999 -9999 -9999 -9999 -9999 -9999 -9999 -9999 -9999 -9999 -9999 -9999 -9999 -9999 -9999 -9999 -9999 -9999 -9999 -9999 -9999 -9999 -9999 -9999 -9999 -9999 -9999 -9999 -9999 -9999 -9999 -9999 -9999 -9999 -9999 -9999 -9999 -9999 -9999 -9999 -9999 -9999
-9999 -9999 -9999 -9999 -9999 -9999 -9999 -9999 -9999 -9999 -9999 -9999 -9999 -9999 -9999 -9999 -9999 -9999 -9999 -9999 -9999 -9999 -9999 -9999 -9999 -9999 -9999 -9999 -9999 -9999 -9999 -9999 -9999 -9999 -9999 -9999 -9999 -9999 -9999 -9999 -9999 -9999 -9999 -9999 -9999 -9999 -9999 -9999 -9999 -9999 -9999 -9999 -9999 -9999 -9999 -9999 -9999 -9999 -9999 -9999 -9999 -9999 -9999 -9999 -9999 -9999 -9999 -9999 2.10703E-1 2.11892E-1 2.0995E-1 2.11532E-1 2.09593E-1 2.10645E-1 2.12895E-1 2.12401E-1 2.14397E-1 2.1453E-1 2.11643E-1 2.12836E-1 2.13501E-1 2.10229E-1 1.95854E-1 1.95729E-1 1.92293E-1 1.91555E-1 1.90697E-1 1.87812E-1 1.90365E-1 2.1308E-1 2.4267E-1 2.86026E-1 3.3716E-1 3.70115E-1 4.39631E-1 4.16602E-1 3.39211E-1 2.80246E-1 2.33167E-1 2.05193E-1 2.00196E-1 1.98587E-1 2.00995E-1 2.02143E-1 2.00232E-1 1.93994E-1 1.9387E-1 2.31246E-1 2.78036E-1 3.17804E-1 3.21777E-1 3.45469E-1 4.08701E-1 4.30226E-1 4.62667E-1 5.07397E-1 5.53156E-1 6.16043E-1 6.16043E-1 6.80372E-1 6.58288E-1 6.34638E-1 6.79703E-1 6.0147E-1 6.64528E-1 6.98502E-1 4.96908E-1 4.58334E-1 4.99024E-1 5.86514E-1 6.20526E-1 6.68464E-1 6.99472E-1 6.93261E-1 7.08818E-1 7.13041E-1 7.10545E-1 7.24504E-1 6.92616E-1 7.07412E-1 7.16031E-1 6.98751E-1 7.01627E-1 6.33796E-1 4.95641E-1 3.76645E-1 3.15713E-1 3.30963E-1 3.09627E-1 2.46307E-1 2.15502E-1 2.34408E-1 2.90815E-1 3.50099E-1 3.60305E-1 3.61232E-1 3.90318E-1 4.15524E-1 4.12176E-1 4.68554E-1 5.887E-1 5.34521E-1 4.68379E-1 4.56198E-1 5.10491E-1 5.36372E-1 4.91607E-1 4.5531E-1 4.5042E-1 4.48579E-1 4.45453E-1 4.43011E-1 4.38459E-1 4.34253E-1 4.15188E-1 4.133E-1 4.15079E-1 3.99713E-1 3.28957E-1 3.12438E-1 3.30798E-1 3.85071E-1 4.21101E-1 4.03353E-1 4.03605E-1 4.36069E-1 4.582E-1 4.127E-1 4.09732E-1 4.19535E-1 4.14454E-1 4.076E-1 4.05938E-1 3.56113E-1 3.11227E-1 2.99874E-1 3.27113E-1 3.85475E-1 4.23147E-1 3.74599E-1 2.72414E-1 2.02178E-1 1.87184E-1 1.97364E-1 2.19737E-1 2.12539E-1 1.68302E-1 1.60863E-1 1.90804E-1 2.14525E-1 1.93666E-1 1.93664E-1 2.78744E-1 5.03121E-1 6.4893E-1 6.34691E-1 6.12956E-1 6.05754E-1 5.75533E-1 -9999 -9999 -9999 -9999 -9999 -9999 -9999 -9999 -9999 -9999 -9999 -9999 -9999 -9999 -9999 -9999 -9999 -9999 -9999 -9999 -9999 -9999 -9999 -9999 -9999 -9999 -9999 -9999 -9999 -9999 -9999 -9999 -9999 -9999 -9999 -9999 -9999 -9999 -9999 -9999 -9999 -9999 -9999 -9999 -9999
-9999 -9999 -9999 -9999 -9999 -9999 -9999 -9999 -9999 -9999 -9999 -9999 -9999 -9999 -9999 -9999 -9999 -9999 -9999 -9999 -9999 -9999 -9999 -9999 -9999 -9999 -9999 -9999 -9999 -9999 -9999 -9999 -9999 -9999 -9999 -9999 -9999 -9999 -9999 -9999 -9999 -9999 -9999 -9999 -9999 -9999 -9999 -9999 -9999 -9999 -9999 -9999 -9999 -9999 -9999 -9999 -9999 -9999 -9999 -9999 -9999 -9999 -9999 -9999 -9999 -9999 -9999 2.11099E-1 2.12688E-1 2.11268E-1 2.12725E-1 2.14189E-1 2.11569E-1 2.12496E-1 2.13959E-1 2.12932E-1 2.1413E-1 2.14263E-1 2.11643E-1 2.12836E-1 2.14034E-1 1.97608E-1 1.98111E-1 1.98741E-1 1.9539E-1 1.94022E-1 1.9217E-1 1.88539E-1 1.90242E-1 1.97175E-1 2.34893E-1 9.0755E-2 3.07539E-1 3.15997E-1 3.71721E-1 4.42164E-1 3.67465E-1 3.05369E-1 2.37791E-1 2.09886E-1 2.0074E-1 2.00486E-1 2.02015E-1 2.02911E-1 2.1275E-1 2.0945E-1 2.09319E-1 2.34076E-1 2.95752E-1 3.03659E-1 3.24023E-1 3.46114E-1 3.69558E-1 4.03509E-1 4.47675E-1 5.14386E-1 5.59778E-1 6.10336E-1 7.07161E-1 6.83555E-1 6.66458E-1 5.84812E-1 6.80524E-1 7.0867E-1 7.24868E-1 5.52502E-1 4.78938E-1 5.88435E-1 6.456E-1 6.93531E-1 6.95394E-1 7.15391E-1 6.85221E-1 7.26527E-1 7.26527E-1 7.26527E-1 7.21606E-1 7.38377E-1 7.24048E-1 7.31288E-1 6.99753E-1 6.6826E-1 6.9544E-1 6.71542E-1 5.93796E-1 4.27311E-1 3.38858E-1 3.10463E-1 2.81048E-1 2.21691E-1 2.1468E-1 2.8703E-1 4.35103E-1 6.37028E-1 5.69803E-1 4.29939E-1 4.59749E-1 5.42735E-1 4.98924E-1 5.40664E-1 5.85167E-1 5.12959E-1 5.03298E-1 5.09251E-1 5.39018E-1 4.99973E-1 4.63082E-1 4.66934E-1 4.43832E-1 4.3694E-1 4.35676E-1 4.27614E-1 4.24295E-1 4.20433E-1 4.06167E-1 4.04716E-1 4.12315E-1 4.02381E-1 3.45138E-1 3.1157E-1 3.21185E-1 3.66553E-1 4.25586E-1 4.38733E-1 4.13727E-1 4.11216E-1 5.03295E-1 4.1669E-1 4.1536E-1 4.52452E-1 4.14454E-1 4.21733E-1 4.3551E-1 3.8921E-1 3.89681E-1 3.90761E-1 4.6284E-1 4.91533E-1 4.12103E-1 3.3481E-1 2.72354E-1 2.24326E-1 1.86542E-1 1.81413E-1 1.86212E-1 1.77571E-1 1.74517E-1 2.21817E-1 4.27159E-1 4.53405E-1 3.45197E-1 2.12243E-1 3.19054E-1 4.54302E-1 6.53717E-1 6.14338E-1 6.06844E-1 6.03161E-1 5.98644E-1 -9999 -9999 -9999 -9999 -9999 -9999 -9999 -9999 -9999 -9999 -9999 -9999 -9999 -9999 -9999 -9999 -9999 -9999 -9999 -9999 -9999 -9999 -9999 -9999 -9999 -9999 -9999 -9999 -9999 -9999 -9999 -9999 -9999 -9999 -9999 -9999 -9999 -9999 -9999 -9999 -9999 -9999 -9999 -9999 -9999
-9999 -9999 -9999 -9999 -9999 -9999 -9999 -9999 -9999 -9999 -9999 -9999 -9999 -9999 -9999 -9999 -9999 -9999 -9999 -9999 -9999 -9999 -9999 -9999 -9999 -9999 -9999 -9999 -9999 -9999 -9999 -9999 -9999 -9999 -9999 -9999 -9999 -9999 -9999 -9999 -9999 -9999 -9999 -9999 -9999 -9999 -9999 -9999 -9999 -9999 -9999 -9999 -9999 -9999 -9999 -9999 -9999 -9999 -9999 -9999 -9999 -9999 -9999 -9999 -9999 -9999 2.10703E-1 2.12555E-1 2.14285E-1 2.12858E-1 2.14189E-1 2.12496E-1 2.13293E-1 2.13959E-1 2.11474E-1 2.13464E-1 2.14798E-1 2.12173E-1 2.1257E-1 1.99338E-1 1.97733E-1 1.98741E-1 2.00134E-1 1.97894E-1 1.9714E-1 1.95889E-1 1.91221E-1 1.9012E-1 1.90242E-1 1.91747E-1 7.30984E-2 8.2228E-2 9.09908E-2 2.87667E-1 3.44477E-1 4.22023E-1 3.92173E-1 3.13419E-1 2.58613E-1 2.13458E-1 2.03039E-1 2.02655E-1 2.02783E-1 1.99506E-1 2.12618E-1 2.10107E-1 2.09975E-1 2.16529E-1 2.82071E-1 3.91325E-1 3.93639E-1 3.73423E-1 4.28584E-1 4.53045E-1 5.20515E-1 5.44527E-1 5.95012E-1 7.22249E-1 6.85701E-1 6.94084E-1 6.52334E-1 4.81189E-1 4.84467E-1 5.17878E-1 5.30683E-1 4.46675E-1 5.93226E-1 5.86227E-1 6.97977E-1 6.86446E-1 7.02408E-1 7.38984E-1 7.17059E-1 7.3581E-1 7.26527E-1 7.31192E-1 7.30755E-1 7.36572E-1 4.61164E-1 5.80987E-1 7.58536E-1 6.83768E-1 6.42826E-1 6.567E-1 6.04571E-1 4.17088E-1 3.36921E-1 3.1021E-1 2.98434E-1 2.4789E-1 2.27827E-1 3.12901E-1 5.02829E-1 7.12219E-1 6.45835E-1 6.19119E-1 5.69024E-1 5.83099E-1 5.18997E-1 5.88161E-1 5.4242E-1 5.16894E-1 5.05306E-1 5.31635E-1 5.34718E-1 4.72262E-1 4.80403E-1 4.90841E-1 4.61919E-1 4.34412E-1 4.31049E-1 4.22484E-1 4.20714E-1 4.13458E-1 4.03066E-1 4.01847E-1 4.06327E-1 3.95967E-1 4.08083E-1 3.87876E-1 3.74079E-1 3.93708E-1 4.35057E-1 4.44896E-1 4.13861E-1 4.34927E-1 4.44854E-1 4.00735E-1 4.07598E-1 5.06927E-1 4.5652E-1 4.24106E-1 4.75333E-1 4.52477E-1 5.57612E-1 5.2743E-1 5.99743E-1 5.68928E-1 4.11014E-1 3.22096E-1 3.02036E-1 2.61957E-1 1.9968E-1 1.66708E-1 1.70563E-1 2.10516E-1 3.18546E-1 3.71256E-1 5.96806E-1 6.2675E-1 4.94601E-1 2.42935E-1 3.61924E-1 5.07197E-1 6.2355E-1 6.06171E-1 5.98369E-1 5.98232E-1 5.99055E-1 5.77205E-1 -9999 -9999 -9999 -9999 -9999 -9999 -9999 -9999 -9999 -9999 -9999 -9999 -9999 -9999 -9999 -9999 -9999 -9999 -9999 -9999 -9999 -9999 -9999 -9999 -9999 -9999 -9999 -9999 -9999 -9999 -9999 -9999 -9999 -9999 -9999 -9999 -9999 -9999 -9999 -9999 -9999 -9999 -9999 -9999
-9999 -9999 -9999 -9999 -9999 -9999 -9999 -9999 -9999 -9999 -9999 -9999 -9999 -9999 -9999 -9999 -9999 -9999 -9999 -9999 -9999 -9999 -9999 -9999 -9999 -9999 -9999 -9999 -9999 -9999 -9999 -9999 -9999 -9999 -9999 -9999 -9999 -9999 -9999 -9999 -9999 -9999 -9999 -9999 -9999 -9999 -9999 -9999 -9999 -9999 -9999 -9999 -9999 -9999 -9999 -9999 -9999 -9999 -9999 -9999 -9999 -9999 -9999 -9999 -9999 2.10572E-1 2.1176E-1 2.14285E-1 2.1299E-1 2.14055E-1 2.15526E-1 2.13293E-1 2.13959E-1 2.1436E-1 2.12268E-1 2.1413E-1 2.15869E-1 2.13235E-1 2.14301E-1 2.00988E-1 1.98868E-1 2.00134E-1 2.01533E-1 1.99282E-1 1.98146E-1 1.9689E-1 1.9245E-1 1.91344E-1 1.90609E-1 1.8918E-1 1.93596E-1 7.32059E-2 7.5568E-2 9.1088E-2 3.3755E-1 4.16471E-1 4.42454E-1 3.61655E-1 2.64789E-1 2.14387E-1 2.0497E-1 2.03296E-1 2.02783E-1 1.99001E-1 2.11822E-1 2.10239E-1 2.10107E-1 2.30581E-1 3.15704E-1 3.86712E-1 3.48314E-1 3.81624E-1 4.29702E-1 1.92829E-1 2.18664E-1 2.51691E-1 6.92432E-1 6.9077E-1 6.58933E-1 7.25045E-1 5.95031E-1 4.04363E-1 4.25364E-1 5.0547E-1 6.72799E-1 5.15162E-1 6.68006E-1 7.0754E-1 7.30256E-1 7.1382E-1 6.93686E-1 6.82169E-1 7.26439E-1 7.43909E-1 7.30051E-1 7.3133E-1 7.34668E-1 7.30322E-1 4.4758E-1 5.2093E-1 4.89455E-1 6.87177E-1 6.60644E-1 6.13638E-1 5.01407E-1 4.14068E-1 3.69682E-1 3.61989E-1 3.82307E-1 3.6552E-1 3.4204E-1 3.90573E-1 5.29913E-1 6.61649E-1 7.1406E-1 5.66627E-1 6.0173E-1 5.61433E-1 5.56367E-1 5.67222E-1 5.67782E-1 5.55663E-1 5.56367E-1 5.35866E-1 5.10078E-1 5.09414E-1 5.10323E-1 4.50299E-1 4.5087E-1 4.26215E-1 4.23704E-1 4.15587E-1 4.13034E-1 4.03015E-1 4.01172E-1 3.97933E-1 4.15306E-1 4.31401E-1 4.22364E-1 4.35126E-1 4.35057E-1 4.46303E-1 4.48862E-1 4.44839E-1 4.31501E-1 4.96049E-1 4.9291E-1 4.07277E-1 4.13077E-1 5.13277E-1 4.76831E-1 4.28264E-1 4.09606E-1 4.62992E-1 5.63326E-1 6.19898E-1 6.46017E-1 5.77577E-1 4.74284E-1 3.52304E-1 3.44722E-1 3.01522E-1 2.19708E-1 1.66804E-1 1.88158E-1 4.06153E-1 6.22911E-1 6.47876E-1 7.13045E-1 6.09873E-1 5.4311E-1 4.72353E-1 5.05184E-1 6.42917E-1 6.14338E-1 5.72051E-1 5.89973E-1 5.71344E-1 5.78598E-1 6.07389E-1 6.10643E-1 -9999 -9999 -9999 -9999 -9999 -9999 -9999 -9999 -9999 -9999 -9999 -9999 -9999 -9999 -9999 -9999 -9999 -9999 -9999 -9999 -9999 -9999 -9999 -9999 -9999 -9999 -9999 -9999 -9999 -9999 -9999 -9999 -9999 -9999 -9999 -9999 -9999 -9999 -9999 -9999 -9999 -9999 -9999
-9999 -9999 -9999 -9999 -9999 -9999 -9999 -9999 -9999 -9999 -9999 -9999 -9999 -9999 -9999 -9999 -9999 -9999 -9999 -9999 -9999 -9999 -9999 -9999 -9999 -9999 -9999 -9999 -9999 -9999 -9999 -9999 -9999 -9999 -9999 -9999 -9999 -9999 -9999 -9999 -9999 -9999 -9999 -9999 -9999 -9999 -9999 -9999 -9999 -9999 -9999 -9999 -9999 -9999 -9999 -9999 -9999 -9999 -9999 -9999 -9999 -9999 -9999 -9999 -9999 2.10967E-1 2.12953E-1 2.15623E-1 2.14456E-1 2.1499E-1 2.16063E-1 2.13693E-1 2.14493E-1 2.11871E-1 2.13065E-1 2.14664E-1 2.13102E-1 2.14434E-1 2.15504E-1 1.98741E-1 1.99627E-1 2.00896E-1 1.99156E-1 1.99789E-1 1.98903E-1 1.95051E-1 1.93191E-1 1.92204E-1 1.8833E-1 1.88209E-1 1.8991E-1 1.93349E-1 6.75639E-2 8.27923E-2 2.93078E-1 3.71063E-1 4.68191E-1 3.71862E-1 2.85929E-1 2.32663E-1 2.06135E-1 2.02655E-1 1.9976E-1 2.13016E-1 2.1169E-1 2.09975E-1 2.07655E-1 2.28478E-1 2.7122E-1 2.56625E-1 2.65114E-1 2.86967E-1 3.53793E-1 4.49087E-1 1.92652E-1 2.28128E-1 6.9401E-1 7.05724E-1 6.37969E-1 7.09833E-1 6.18598E-1 4.09516E-1 4.32303E-1 6.88554E-1 6.98338E-1 5.23427E-1 6.54817E-1 7.01685E-1 7.23665E-1 7.21816E-1 7.14068E-1 6.69097E-1 6.87847E-1 7.49377E-1 7.32385E-1 7.39975E-1 7.33951E-1 7.32075E-1 7.23409E-1 7.05335E-1 7.32453E-1 7.39486E-1 7.47152E-1 6.91172E-1 5.50452E-1 5.41046E-1 5.08031E-1 5.28224E-1 5.83655E-1 6.70909E-1 6.34798E-1 6.29089E-1 6.64754E-1 5.84227E-1 6.46046E-1 5.92714E-1 6.2084E-1 5.67592E-1 5.75933E-1 5.25915E-1 5.72768E-1 4.94308E-1 5.16146E-1 5.01339E-1 4.91842E-1 4.7319E-1 4.80643E-1 4.5624E-1 4.52877E-1 4.63308E-1 4.30934E-1 4.24718E-1 4.10179E-1 4.04028E-1 4.11822E-1 4.28951E-1 4.29164E-1 4.23173E-1 4.23782E-1 4.33488E-1 4.44048E-1 4.46331E-1 4.63639E-1 4.52111E-1 4.42906E-1 5.05895E-1 5.1664E-1 5.33397E-1 5.50663E-1 5.75661E-1 5.58089E-1 4.70656E-1 4.95928E-1 4.94745E-1 6.01924E-1 6.17611E-1 5.20279E-1 5.2593E-1 5.07397E-1 4.95295E-1 4.39325E-1 3.52912E-1 2.37346E-1 1.69133E-1 1.87446E-1 3.53318E-1 6.49694E-1 4.52474E-1 4.01867E-1 3.45679E-1 5.67881E-1 3.66105E-1 2.76265E-1 6.34691E-1 6.01255E-1 5.64348E-1 5.64621E-1 5.68966E-1 6.00288E-1 6.14572E-1 6.14166E-1 -9999 -9999 -9999 -9999 -9999 -9999 -9999 -9999 -9999 -9999 -9999 -9999 -9999 -9999 -9999 -9999 -9999 -9999 -9999 -9999 -9999 -9999 -9999 -9999 -9999 -9999 -9999 -9999 -9999 -9999 -9999 -9999 -9999 -9999 -9999 -9999 -9999 -9999 -9999 -9999 -9999 -9999 -9999
-9999 -9999 -9999 -9999 -9999 -9999 -9999 -9999 -9999 -9999 -9999 -9999 -9999 -9999 -9999 -9999 -9999 -9999 -9999 -9999 -9999 -9999 -9999 -9999 -9999 -9999 -9999 -9999 -9999 -9999 -9999 -9999 -9999 -9999 -9999 -9999 -9999 -9999 -9999 -9999 -9999 -9999 -9999 -9999 -9999 -9999 -9999 -9999 -9999 -9999 -9999 -9999 -9999 -9999 -9999 -9999 -9999 -9999 -9999 -9999 -9999 -9999 -9999 -9999 -9999 2.11363E-1 2.13618E-1 2.1299E-1 2.14589E-1 2.1566E-1 2.1316E-1 2.14093E-1 2.15028E-1 2.12666E-1 2.1373E-1 2.15333E-1 2.13767E-1 2.15103E-1 2.01881E-1 1.99627E-1 2.00261E-1 2.01151E-1 1.99156E-1 1.99282E-1 1.99282E-1 1.95549E-1 1.94181E-1 1.93191E-1 1.89667E-1 1.89667E-1 1.89423E-1 1.87396E-1 1.92519E-1 7.53468E-2 9.80397E-2 3.43325E-1 4.46541E-1 4.01052E-1 3.13426E-1 2.37797E-1 2.07436E-1 1.99127E-1 2.13415E-1 2.13681E-1 2.12618E-1 2.08177E-1 2.10802E-1 2.50435E-1 2.72011E-1 2.58359E-1 2.51732E-1 2.53679E-1 2.62564E-1 3.26797E-1 4.6697E-1 1.85657E-1 3.14312E-1 6.65908E-1 7.25045E-1 7.02309E-1 5.04198E-1 3.95817E-1 5.68951E-1 7.23775E-1 7.21625E-1 5.26274E-1 6.67626E-1 7.21103E-1 7.23293E-1 7.36112E-1 7.54541E-1 7.49377E-1 6.90478E-1 7.44903E-1 7.39596E-1 7.38959E-1 7.38481E-1 7.23752E-1 6.9636E-1 6.96846E-1 7.23637E-1 7.50889E-1 7.19092E-1 6.60554E-1 6.12632E-1 6.75488E-1 6.39437E-1 6.45221E-1 6.51692E-1 6.7799E-1 6.87608E-1 6.79304E-1 6.61324E-1 6.38832E-1 6.6158E-1 6.37271E-1 5.74702E-1 6.03609E-1 5.33149E-1 5.28649E-1 5.75191E-1 5.01366E-1 4.96409E-1 4.61442E-1 4.75445E-1 4.97256E-1 4.79435E-1 4.63801E-1 4.58902E-1 4.77709E-1 4.52203E-1 4.45751E-1 4.23855E-1 4.25459E-1 4.30854E-1 3.94592E-1 3.58607E-1 3.7621E-1 3.79356E-1 4.05619E-1 4.28014E-1 4.46607E-1 4.58221E-1 4.41535E-1 4.27831E-1 4.71915E-1 4.29483E-1 4.33699E-1 4.73419E-1 5.59844E-1 5.66133E-1 5.80459E-1 5.99202E-1 6.08606E-1 6.1891E-1 5.49044E-1 5.91632E-1 5.31665E-1 5.3883E-1 5.68239E-1 5.94323E-1 5.45894E-1 2.7534E-1 1.7158E-1 1.65885E-1 2.30413E-1 5.157E-1 6.69816E-1 5.67881E-1 2.59744E-1 2.31403E-1 2.10738E-1 2.02111E-1 6.07397E-1 5.94392E-1 5.84724E-1 5.66444E-1 5.73998E-1 6.06027E-1 6.14707E-1 5.88853E-1 -9999 -9999 -9999 -9999 -9999 -9999 -9999 -9999 -9999 -9999 -9999 -9999 -9999 -9999 -9999 -9999 -9999 -9999 -9999 -9999 -9999 -9999 -9999 -9999 -9999 -9999 -9999 -9999 -9999 -9999 -9999 -9999 -9999 -9999 -9999 -9999 -9999 -9999 -9999 -9999 -9999 -9999 -9999
-9999 -9999 -9999 -9999 -9999 -9999 -9999 -9999 -9999 -9999 -9999 -9999 -9999 -9999 -9999 -9999 -9999 -9999 -9999 -9999 -9999 -9999 -9999 -9999 -9999 -9999 -9999 -9999 -9999 -9999 -9999 -9999 -9999 -9999 -9999 -9999 -9999 -9999 -9999 -9999 -9999 -9999 -9999 -9999 -9999 -9999 -9999 -9999 -9999 -9999 -9999 -9999 -9999 -9999 -9999 -9999 -9999 -9999 -9999 -9999 -9999 -9999 -9999 -9999 2.11099E-1 2.1229E-1 2.14018E-1 2.12858E-1 2.14189E-1 2.1566E-1 2.13826E-1 2.14627E-1 2.15564E-1 2.13331E-1 2.14798E-1 2.12969E-1 2.14301E-1 2.0137E-1 1.99373E-1 2.00642E-1 2.01406E-1 1.99662E-1 1.99535E-1 1.99156E-1 1.95924E-1 1.95674E-1 1.95175E-1 1.91624E-1 1.91256E-1 1.91501E-1 1.88364E-1 1.87759E-1 1.89823E-1 6.82664E-2 8.31422E-2 3.15264E-1 4.00367E-1 4.45703E-1 3.63641E-1 2.62137E-1 2.11769E-1 1.99001E-1 2.12485E-1 2.13548E-1 2.13282E-1 2.25142E-1 2.30722E-1 2.74277E-1 3.33311E-1 2.9851E-1 2.7151E-1 2.86046E-1 2.86208E-1 2.93865E-1 3.02293E-1 3.93985E-1 5.20405E-1 6.39126E-1 5.58392E-1 5.48832E-1 3.97046E-1 4.90214E-1 7.09571E-1 6.99138E-1 7.23026E-1 6.21316E-1 5.42778E-1 6.58301E-1 7.17067E-1 7.37377E-1 6.94282E-1 7.49712E-1 7.12006E-1 7.37052E-1 7.11349E-1 7.18471E-1 7.2367E-1 7.17777E-1 6.93701E-1 6.91392E-1 7.15691E-1 7.47088E-1 7.62199E-1 6.95756E-1 6.85531E-1 7.21048E-1 7.09423E-1 7.17715E-1 7.09432E-1 6.89658E-1 6.66151E-1 6.47739E-1 6.67307E-1 6.72734E-1 6.40097E-1 5.93893E-1 5.79127E-1 6.0984E-1 5.23567E-1 5.4893E-1 5.82655E-1 5.05306E-1 5.09575E-1 4.49816E-1 4.01545E-1 4.16606E-1 4.77065E-1 4.84653E-1 4.88178E-1 4.86729E-1 4.56418E-1 4.49891E-1 4.26106E-1 4.38057E-1 3.72245E-1 3.23493E-1 3.45867E-1 3.89069E-1 3.9174E-1 4.07686E-1 4.22525E-1 4.39375E-1 4.31189E-1 4.07885E-1 4.07789E-1 4.27423E-1 4.0226E-1 4.1199E-1 4.83165E-1 5.26034E-1 4.84811E-1 5.65583E-1 5.33946E-1 5.52053E-1 5.897E-1 6.12058E-1 5.85913E-1 5.51023E-1 6.07747E-1 5.4527E-1 6.32343E-1 5.62264E-1 3.2926E-1 2.1051E-1 1.91422E-1 2.30818E-1 3.72223E-1 4.68378E-1 5.91257E-1 4.02198E-1 2.47899E-1 1.92343E-1 6.23349E-1 6.20799E-1 5.93153E-1 5.89973E-1 5.70085E-1 6.25216E-1 6.34928E-1 6.16463E-1 5.83731E-1 -9999 -9999 -9999 -9999 -9999 -9999 -9999 -9999 -9999 -9999 -9999 -9999 -9999 -9999 -9999 -9999 -9999 -9999 -9999 -9999 -9999 -9999 -9999 -9999 -9999 -9999 -9999 -9999 -9999 -9999 -9999 -9999 -9999 -9999 -9999 -9999 -9999 -9999 -9999 -9999 -9999 -9999 -9999
-9999 -9999 -9999 -9999 -9999 -9999 -9999 -9999 -9999 -9999 -9999 -9999 -9999 -9999 -9999 -9999 -9999 -9999 -9999 -9999 -9999 -9999 -9999 -9999 -9999 -9999 -9999 -9999 -9999 -9999 -9999 -9999 -9999 -9999 -9999 -9999 -9999 -9999 -9999 -9999 -9999 -9999 -9999 -9999 -9999 -9999 -9999 -9999 -9999 -9999 -9999 -9999 -9999 -9999 -9999 -9999 -9999 -9999 -9999 -9999 -9999 -9999 2.13581E-1 2.14515E-1 2.1176E-1 2.12953E-1 2.14285E-1 2.12592E-1 2.14589E-1 2.13293E-1 2.15162E-1 2.161E-1 2.13464E-1 2.14664E-1 2.15869E-1 2.14034E-1 2.01243E-1 2.02264E-1 2.00261E-1 2.01661E-1 2.02684E-1 2.0055E-1 2.0055E-1 1.99409E-1 1.95799E-1 1.96174E-1 1.96174E-1 1.93349E-1 1.93472E-1 1.93472E-1 1.89944E-1 1.88971E-1 1.89335E-1 6.51227E-2 7.49554E-2 9.9872E-2 3.69599E-1 4.45985E-1 4.16757E-1 3.09631E-1 2.30333E-1 2.15016E-1 2.11293E-1 2.12352E-1 2.10407E-1 2.26528E-1 2.32273E-1 2.5706E-1 2.86034E-1 2.81855E-1 2.93223E-1 2.91255E-1 2.91091E-1 3.31563E-1 2.93701E-1 3.3597E-1 3.65918E-1 3.72965E-1 4.00331E-1 3.99372E-1 4.66449E-1 5.9464E-1 7.40735E-1 6.74518E-1 7.04076E-1 7.35619E-1 6.19183E-1 5.64776E-1 6.8858E-1 6.29768E-1 5.66459E-1 6.6431E-1 7.35975E-1 7.34938E-1 6.5418E-1 6.50698E-1 6.70545E-1 6.70545E-1 6.89562E-1 6.90417E-1 7.11843E-1 7.36373E-1 7.55016E-1 7.40766E-1 7.16719E-1 7.26007E-1 7.36528E-1 6.73212E-1 6.77353E-1 6.2044E-1 6.2774E-1 6.26806E-1 6.477E-1 6.01373E-1 5.75532E-1 4.84169E-1 4.89441E-1 4.90534E-1 5.34338E-1 5.56321E-1 5.75699E-1 5.10531E-1 5.00803E-1 5.04181E-1 4.29795E-1 4.06409E-1 4.13713E-1 4.11283E-1 4.45746E-1 4.86663E-1 4.89835E-1 4.56112E-1 4.4708E-1 4.32588E-1 3.54082E-1 3.09078E-1 3.37972E-1 3.8863E-1 3.93819E-1 4.05466E-1 4.13524E-1 4.16313E-1 4.00718E-1 4.01929E-1 3.80118E-1 3.61292E-1 3.41334E-1 3.54827E-1 4.77736E-1 4.92506E-1 4.52477E-1 5.13262E-1 5.3852E-1 4.86835E-1 5.12976E-1 5.56427E-1 5.71074E-1 6.14495E-1 4.43969E-1 6.01463E-1 5.22333E-1 6.30483E-1 5.59645E-1 3.94876E-1 4.66358E-1 3.08168E-1 2.79657E-1 4.28545E-1 4.65812E-1 2.77181E-1 2.10769E-1 6.23617E-1 6.19051E-1 5.96043E-1 5.90671E-1 5.87762E-1 5.68826E-1 6.24948E-1 6.33206E-1 6.11728E-1 -9999 -9999 -9999 -9999 -9999 -9999 -9999 -9999 -9999 -9999 -9999 -9999 -9999 -9999 -9999 -9999 -9999 -9999 -9999 -9999 -9999 -9999 -9999 -9999 -9999 -9999 -9999 -9999 -9999 -9999 -9999 -9999 -9999 -9999 -9999 -9999 -9999 -9999 -9999 -9999 -9999 -9999 -9999 -9999
-9999 -9999 -9999 -9999 -9999 -9999 -9999 -9999 -9999 -9999 -9999 -9999 -9999 -9999 -9999 -9999 -9999 -9999 -9999 -9999 -9999 -9999 -9999 -9999 -9999 -9999 -9999 -9999 -9999 -9999 -9999 -9999 -9999 -9999 -9999 -9999 -9999 -9999 -9999 -9999 -9999 -9999 -9999 -9999 -9999 -9999 -9999 -9999 -9999 -9999 -9999 -9999 -9999 -9999 -9999 -9999 -9999 -9999 -9999 -9999 -9999 -9999 7.31783E-2 7.22844E-2 7.25506E-2 2.13752E-1 2.12062E-1 2.13656E-1 2.15258E-1 2.1476E-1 2.16907E-1 2.18121E-1 2.15065E-1 2.15333E-1 2.1681E-1 2.00861E-1 2.02136E-1 2.00261E-1 2.01151E-1 2.023E-1 2.0055E-1 2.01824E-1 2.01569E-1 1.97678E-1 1.96925E-1 1.96799E-1 1.94216E-1 1.94961E-1 1.95335E-1 1.92519E-1 1.91904E-1 1.91167E-1 1.90433E-1 1.89005E-1 6.7229E-2 8.31857E-2 2.93091E-1 3.75343E-1 4.46126E-1 3.83778E-1 2.57424E-1 2.21508E-1 2.10897E-1 2.07524E-1 2.24175E-1 2.27084E-1 2.3554E-1 2.87902E-1 2.91544E-1 3.06337E-1 2.86617E-1 3.07066E-1 3.56862E-1 4.25562E-1 4.24586E-1 3.93848E-1 3.45934E-1 3.97456E-1 4.55266E-1 5.37367E-1 7.13079E-1 7.31068E-1 7.20151E-1 5.92448E-1 6.21928E-1 7.3581E-1 7.4032E-1 6.42976E-1 5.62951E-1 5.96401E-1 6.19543E-1 6.33752E-1 7.06046E-1 7.30209E-1 6.63303E-1 6.50957E-1 6.64617E-1 6.65853E-1 6.87451E-1 6.90661E-1 7.1114E-1 7.327E-1 7.44304E-1 7.44776E-1 7.37857E-1 7.23022E-1 6.61566E-1 5.90287E-1 5.00938E-1 4.28131E-1 4.16237E-1 3.80231E-1 4.36799E-1 4.48341E-1 5.29358E-1 6.3408E-1 6.32892E-1 6.08269E-1 5.94109E-1 5.95499E-1 5.78261E-1 5.4401E-1 4.92984E-1 4.92265E-1 4.85883E-1 5.01284E-1 4.58775E-1 4.16613E-1 4.12711E-1 4.80123E-1 4.93745E-1 4.63051E-1 4.50348E-1 4.47358E-1 3.84427E-1 3.22726E-1 3.1925E-1 3.50386E-1 3.69743E-1 3.92448E-1 3.97764E-1 3.8825E-1 3.71682E-1 3.79345E-1 3.38724E-1 3.10382E-1 2.96295E-1 3.26492E-1 3.7404E-1 3.67269E-1 3.34292E-1 3.62601E-1 3.77859E-1 3.18161E-1 3.52845E-1 5.2618E-1 6.30091E-1 6.53061E-1 5.86373E-1 5.71131E-1 3.34058E-1 3.90494E-1 6.15879E-1 6.5403E-1 6.89885E-1 4.56153E-1 3.20338E-1 4.13122E-1 5.53929E-1 5.89723E-1 6.50315E-1 6.21739E-1 5.9398E-1 5.91913E-1 5.8777E-1 5.65042E-1 5.6448E-1 5.72043E-1 -9999 -9999 -9999 -9999 -9999 -9999 -9999 -9999 -9999 -9999 -9999 -9999 -9999 -9999 -9999 -9999 -9999 -9999 -9999 -9999 -9999 -9999 -9999 -9999 -9999 -9999 -9999 -9999 -9999 -9999 -9999 -9999 -9999 -9999 -9999 -9999 -9999 -9999 -9999 -9999 -9999 -9999 -9999 -9999 -9999 -9999
-9999 -9999 -9999 -9999 -9999 -9999 -9999 -9999 -9999 -9999 -9999 -9999 -9999 -9999 -9999 -9999 -9999 -9999 -9999 -9999 -9999 -9999 -9999 -9999 -9999 -9999 -9999 -9999 -9999 -9999 -9999 -9999 -9999 -9999 -9999 -9999 -9999 -9999 -9999 -9999 -9999 -9999 -9999 -9999 -9999 -9999 -9999 -9999 -9999 -9999 -9999 -9999 -9999 -9999 -9999 -9999 -9999 -9999 -9999 -9999 -9999 7.29636E-2 7.36096E-2 7.27108E-2 7.32471E-2 2.15623E-1 2.13522E-1 2.1499E-1 2.16197E-1 2.15296E-1 2.18392E-1 2.16138E-1 2.16272E-1 2.1681E-1 2.14568E-1 2.01625E-1 2.02904E-1 2.01278E-1 2.02428E-1 2.03968E-1 2.02208E-1 2.03233E-1 2.02848E-1 1.98686E-1 1.97929E-1 1.97804E-1 1.95086E-1 1.95709E-1 1.96709E-1 1.94623E-1 1.94002E-1 1.94002E-1 1.90345E-1 1.89735E-1 1.80436E-1 6.8459E-2 2.46915E-1 3.45911E-1 4.71612E-1 4.5884E-1 3.47045E-1 2.31854E-1 2.13814E-1 2.05705E-1 2.07264E-1 2.28338E-1 2.44133E-1 3.44616E-1 3.72403E-1 3.48883E-1 3.90825E-1 4.4591E-1 5.22549E-1 6.01061E-1 6.65018E-1 5.47247E-1 4.90231E-1 5.34528E-1 6.56329E-1 7.41956E-1 7.26771E-1 6.63691E-1 6.15204E-1 5.00123E-1 4.48705E-1 5.72423E-1 7.21816E-1 7.31491E-1 6.77311E-1 6.06044E-1 6.88213E-1 7.20272E-1 7.50782E-1 7.51201E-1 7.60188E-1 7.08767E-1 6.76445E-1 6.89073E-1 6.86769E-1 6.88809E-1 7.09966E-1 7.32924E-1 7.29943E-1 7.35042E-1 7.21068E-1 7.06168E-1 6.85544E-1 6.38002E-1 5.85174E-1 3.69241E-1 2.79697E-1 3.00076E-1 4.22984E-1 6.18933E-1 6.58912E-1 6.57832E-1 6.42127E-1 6.37259E-1 6.16887E-1 6.09602E-1 5.40325E-1 4.92641E-1 4.77868E-1 4.84078E-1 4.89542E-1 5.08651E-1 4.99817E-1 4.9391E-1 4.77593E-1 4.98959E-1 4.99802E-1 4.67331E-1 4.55262E-1 4.53109E-1 4.37337E-1 3.83182E-1 3.34285E-1 3.17557E-1 3.20342E-1 3.53366E-1 3.51764E-1 3.36464E-1 3.23525E-1 3.28933E-1 2.97072E-1 2.7627E-1 2.74851E-1 2.96892E-1 3.05244E-1 2.88096E-1 2.5917E-1 2.58085E-1 2.66584E-1 3.0326E-1 3.96262E-1 5.073E-1 6.19867E-1 6.3386E-1 5.72241E-1 6.00094E-1 3.97834E-1 3.25762E-1 4.18931E-1 3.72762E-1 6.3019E-1 6.35624E-1 5.42689E-1 4.52635E-1 5.51954E-1 2.71362E-1 6.3032E-1 6.20799E-1 5.93016E-1 5.90257E-1 5.87355E-1 5.66023E-1 5.62515E-1 5.62515E-1 -9999 -9999 -9999 -9999 -9999 -9999 -9999 -9999 -9999 -9999 -9999 -9999 -9999 -9999 -9999 -9999 -9999 -9999 -9999 -9999 -9999 -9999 -9999 -9999 -9999 -9999 -9999 -9999 -9999 -9999 -9999 -9999 -9999 -9999 -9999 -9999 -9999 -9999 -9999 -9999 -9999 -9999 -9999 -9999 -9999 -9999
-9999 -9999 -9999 -9999 -9999 -9999 -9999 -9999 -9999 -9999 -9999 -9999 -9999 -9999 -9999 -9999 -9999 -9999 -9999 -9999 -9999 -9999 -9999 -9999 -9999 -9999 -9999 -9999 -9999 -9999 -9999 -9999 -9999 -9999 -9999 -9999 -9999 -9999 -9999 -9999 -9999 -9999 -9999 -9999 -9999 -9999 -9999 -9999 -9999 -9999 -9999 -9999 -9999 -9999 -9999 -9999 -9999 -9999 -9999 -9999 -9999 -9999 -9999 7.30859E-2 7.37329E-2 7.29399E-2 7.34238E-2 7.3748E-2 7.30621E-2 2.16235E-1 2.18527E-1 2.1681E-1 2.17214E-1 2.17889E-1 2.01753E-1 2.02904E-1 2.04061E-1 2.02172E-1 2.03325E-1 2.02208E-1 2.04133E-1 2.05424E-1 2.01349E-1 1.99951E-1 1.99571E-1 1.96459E-1 1.96208E-1 1.96709E-1 1.94996E-1 1.96118E-1 1.96619E-1 1.97246E-1 1.94285E-1 1.93047E-1 1.79967E-1 1.82944E-1 2.25352E-1 3.196E-1 4.67473E-1 5.53988E-1 4.71888E-1 2.96735E-1 2.1991E-1 2.06613E-1 2.04929E-1 2.11992E-1 2.90131E-1 4.36008E-1 4.27208E-1 4.06837E-1 5.03882E-1 5.55013E-1 5.8605E-1 6.28922E-1 6.78415E-1 6.0845E-1 5.82061E-1 5.76496E-1 6.44639E-1 7.27566E-1 7.41956E-1 7.05237E-1 6.21536E-1 4.62171E-1 4.0697E-1 5.83136E-1 7.31192E-1 7.32549E-1 6.46637E-1 7.1604E-1 7.45064E-1 7.52154E-1 7.60894E-1 7.47885E-1 7.56083E-1 7.51683E-1 7.46657E-1 7.17199E-1 6.71931E-1 6.86599E-1 6.87622E-1 7.12896E-1 7.2615E-1 7.25864E-1 7.21648E-1 6.72206E-1 6.87651E-1 6.81827E-1 6.57166E-1 4.73887E-1 2.9816E-1 3.90871E-1 6.60554E-1 6.58749E-1 6.52422E-1 6.07982E-1 5.67011E-1 5.72123E-1 5.98163E-1 5.71644E-1 5.22427E-1 4.74789E-1 4.70549E-1 4.71855E-1 4.74246E-1 4.78233E-1 4.90912E-1 4.96418E-1 4.98415E-1 4.95284E-1 4.93205E-1 4.60291E-1 4.42711E-1 4.44184E-1 4.43274E-1 4.44601E-1 3.89005E-1 3.13653E-1 2.78677E-1 2.98185E-1 2.93689E-1 2.78792E-1 2.78624E-1 2.90635E-1 2.72265E-1 2.69099E-1 2.7677E-1 2.85782E-1 2.82926E-1 2.73335E-1 2.62149E-1 2.71229E-1 3.05262E-1 4.21448E-1 5.22563E-1 5.46452E-1 6.06139E-1 6.04903E-1 6.55993E-1 5.18342E-1 6.01442E-1 6.71688E-1 4.7927E-1 2.57894E-1 2.99871E-1 4.71746E-1 6.55132E-1 6.00328E-1 3.8777E-1 2.1935E-1 6.3032E-1 6.22544E-1 6.1595E-1 5.92051E-1 5.88461E-1 5.68406E-1 5.63638E-1 -9999 -9999 -9999 -9999 -9999 -9999 -9999 -9999 -9999 -9999 -9999 -9999 -9999 -9999 -9999 -9999 -9999 -9999 -9999 -9999 -9999 -9999 -9999 -9999 -9999 -9999 -9999 -9999 -9999 -9999 -9999 -9999 -9999 -9999 -9999 -9999 -9999 -9999 -9999 -9999 -9999 -9999 -9999 -9999 -9999 -9999 -9999
-9999 -9999 -9999 -9999 -9999 -9999 -9999 -9999 -9999 -9999 -9999 -9999 -9999 -9999 -9999 -9999 -9999 -9999 -9999 -9999 -9999 -9999 -9999 -9999 -9999 -9999 -9999 -9999 -9999 -9999 -9999 -9999 -9999 -9999 -9999 -9999 -9999 -9999 -9999 -9999 -9999 -9999 -9999 -9999 -9999 -9999 -9999 -9999 -9999 -9999 -9999 -9999 -9999 -9999 -9999 -9999 -9999 -9999 -9999 -9999 -9999 -9999 7.2604E-2 7.3301E-2 7.40584E-2 7.3316E-2 7.35317E-2 7.39649E-2 7.30621E-2 2.15832E-1 2.18663E-1 2.16945E-1 2.17754E-1 2.01625E-1 2.17117E-1 2.04061E-1 2.02172E-1 2.03325E-1 2.03839E-1 2.02335E-1 2.04777E-1 2.06201E-1 2.02499E-1 2.01732E-1 2.01604E-1 1.98469E-1 1.98216E-1 1.98469E-1 1.96243E-1 1.97246E-1 1.98252E-1 1.96028E-1 1.9703E-1 1.95778E-1 1.90868E-1 1.95314E-1 7.69608E-2 3.34508E-1 4.65508E-1 5.71579E-1 5.75315E-1 4.14105E-1 2.4752E-1 2.11992E-1 2.04026E-1 2.15282E-1 2.47534E-1 3.19467E-1 3.34794E-1 4.0436E-1 4.58636E-1 5.08163E-1 5.7911E-1 5.41733E-1 5.64999E-1 2.51916E-1 2.45517E-1 2.85514E-1 2.85514E-1 6.20089E-1 7.09306E-1 7.03401E-1 5.38921E-1 3.9517E-1 4.57242E-1 6.46724E-1 7.49377E-1 7.42508E-1 6.55068E-1 7.41643E-1 7.51485E-1 7.53717E-1 7.49652E-1 7.43412E-1 7.60477E-1 7.53647E-1 7.57262E-1 7.50768E-1 7.15343E-1 6.87451E-1 6.83692E-1 6.88642E-1 7.35888E-1 7.16411E-1 7.19377E-1 6.38759E-1 6.6575E-1 6.27145E-1 6.6575E-1 4.08459E-1 3.17493E-1 5.06551E-1 6.76962E-1 6.57316E-1 6.22573E-1 5.68951E-1 6.14811E-1 6.04122E-1 5.51817E-1 5.68486E-1 5.20684E-1 5.29367E-1 5.16166E-1 5.14028E-1 5.03289E-1 4.91382E-1 4.64217E-1 4.66281E-1 4.73741E-1 4.69208E-1 4.57816E-1 4.33068E-1 4.37031E-1 4.3522E-1 4.35313E-1 4.37361E-1 4.13721E-1 3.16358E-1 2.68429E-1 2.67598E-1 2.63479E-1 2.53725E-1 2.58503E-1 2.61952E-1 2.36728E-1 2.32909E-1 2.50957E-1 2.64429E-1 2.75081E-1 2.73493E-1 2.74645E-1 2.89862E-1 3.94693E-1 4.84107E-1 4.09484E-1 4.37054E-1 5.33179E-1 5.52157E-1 5.66478E-1 6.71716E-1 6.75376E-1 6.00537E-1 6.80546E-1 4.37531E-1 2.64725E-1 3.08083E-1 4.75161E-1 2.95592E-1 2.24207E-1 2.10769E-1 6.49255E-1 6.23751E-1 6.18916E-1 5.94255E-1 5.95072E-1 5.70085E-1 5.6448E-1 -9999 -9999 -9999 -9999 -9999 -9999 -9999 -9999 -9999 -9999 -9999 -9999 -9999 -9999 -9999 -9999 -9999 -9999 -9999 -9999 -9999 -9999 -9999 -9999 -9999 -9999 -9999 -9999 -9999 -9999 -9999 -9999 -9999 -9999 -9999 -9999 -9999 -9999 -9999 -9999 -9999 -9999 -9999 -9999 -9999 -9999 -9999
-9999 -9999 -9999 -9999 -9999 -9999 -9999 -9999 -9999 -9999 -9999 -9999 -9999 -9999 -9999 -9999 -9999 -9999 -9999 -9999 -9999 -9999 -9999 -9999 -9999 -9999 -9999 -9999 -9999 -9999 -9999 -9999 -9999 -9999 -9999 -9999 -9999 -9999 -9999 -9999 -9999 -9999 -9999 -9999 -9999 -9999 -9999 -9999 -9999 -9999 -9999 -9999 -9999 -9999 -9999 -9999 -9999 -9999 -9999 -9999 -9999 7.36096E-2 7.27643E-2 7.36788E-2 7.42762E-2 7.35857E-2 7.39107E-2 7.29548E-2 7.3331E-2 7.40888E-2 7.37783E-2 2.17619E-1 2.18971E-1 2.02648E-1 2.03932E-1 2.04963E-1 2.03068E-1 2.04225E-1 2.04483E-1 2.02208E-1 2.04261E-1 2.05812E-1 2.0314E-1 2.0314E-1 2.0314E-1 2.00367E-1 2.00113E-1 2.0024E-1 1.97497E-1 1.98126E-1 1.99135E-1 1.96654E-1 1.97406E-1 1.96278E-1 1.80234E-1 6.70939E-2 8.21924E-2 3.09028E-1 4.40218E-1 5.6167E-1 6.14872E-1 4.91691E-1 3.13032E-1 2.37541E-1 2.06483E-1 2.11423E-1 2.19191E-1 2.49988E-1 3.01546E-1 1.77723E-1 1.70462E-1 1.71839E-1 1.96057E-1 1.85269E-1 2.00202E-1 1.97474E-1 1.85419E-1 2.09831E-1 5.00505E-1 5.71471E-1 7.58223E-1 6.96606E-1 5.39807E-1 3.83173E-1 4.63479E-1 6.05311E-1 7.1247E-1 7.51316E-1 7.67565E-1 7.36882E-1 7.67273E-1 7.38098E-1 7.60159E-1 7.57029E-1 7.68697E-1 7.63129E-1 7.66341E-1 7.52231E-1 7.2546E-1 7.12194E-1 7.05312E-1 7.03662E-1 7.10671E-1 7.24899E-1 6.85022E-1 5.43846E-1 4.40594E-1 4.25964E-1 4.20044E-1 3.08665E-1 3.08814E-1 5.2964E-1 6.73329E-1 6.57061E-1 6.07736E-1 5.67905E-1 6.0698E-1 5.78186E-1 5.82927E-1 5.74078E-1 4.93939E-1 5.0559E-1 4.84185E-1 4.74707E-1 4.69956E-1 4.73782E-1 4.94835E-1 4.59959E-1 4.5809E-1 4.59179E-1 4.60029E-1 4.29213E-1 4.2231E-1 4.18527E-1 4.2525E-1 4.28099E-1 3.9731E-1 3.16358E-1 2.69533E-1 2.65882E-1 2.56208E-1 2.46924E-1 2.42894E-1 2.34136E-1 2.12395E-1 2.05029E-1 2.16312E-1 2.30764E-1 2.38388E-1 2.42312E-1 2.42568E-1 2.50959E-1 3.028E-1 3.94636E-1 3.4031E-1 4.15915E-1 3.32641E-1 2.99373E-1 3.87715E-1 5.66051E-1 5.61821E-1 3.96069E-1 5.25531E-1 5.97945E-1 2.95858E-1 2.22461E-1 2.05825E-1 2.15307E-1 2.19288E-1 2.09051E-1 6.49378E-1 6.24153E-1 6.19992E-1 5.9508E-1 5.96172E-1 5.70505E-1 5.64901E-1 -9999 -9999 -9999 -9999 -9999 -9999 -9999 -9999 -9999 -9999 -9999 -9999 -9999 -9999 -9999 -9999 -9999 -9999 -9999 -9999 -9999 -9999 -9999 -9999 -9999 -9999 -9999 -9999 -9999 -9999 -9999 -9999 -9999 -9999 -9999 -9999 -9999 -9999 -9999 -9999 -9999 -9999 -9999 -9999 -9999 -9999 -9999
-9999 -9999 -9999 -9999 -9999 -9999 -9999 -9999 -9999 -9999 -9999 -9999 -9999 -9999 -9999 -9999 -9999 -9999 -9999 -9999 -9999 -9999 -9999 -9999 -9999 -9999 -9999 -9999 -9999 -9999 -9999 -9999 -9999 -9999 -9999 -9999 -9999 -9999 -9999 -9999 -9999 -9999 -9999 -9999 -9999 -9999 -9999 -9999 -9999 -9999 -9999 -9999 -9999 -9999 -9999 -9999 -9999 -9999 -9999 -9999 7.32859E-2 7.38261E-2 7.3301E-2 7.40584E-2 7.33699E-2 7.38564E-2 7.44005E-2 7.34388E-2 7.38716E-2 7.45797E-2 7.40496E-2 2.1843E-1 2.1965E-1 2.03803E-1 2.04963E-1 2.02556E-1 2.04097E-1 2.05258E-1 2.02591E-1 2.03104E-1 2.04519E-1 2.03654E-1 2.05201E-1 2.0546E-1 2.02279E-1 2.01385E-1 2.01385E-1 1.98882E-1 1.99515E-1 2.00022E-1 1.97909E-1 1.98413E-1 1.98035E-1 1.94072E-1 1.92835E-1 6.70443E-2 8.18485E-2 1.06983E-1 4.34459E-1 5.6167E-1 6.01658E-1 5.48891E-1 3.85249E-1 2.63766E-1 2.2096E-1 2.11688E-1 2.1328E-1 2.22601E-1 2.5451E-1 3.8817E-1 3.72332E-1 3.51026E-1 4.15157E-1 1.79459E-1 1.77451E-1 1.66843E-1 1.79796E-1 1.95851E-1 5.46719E-1 6.83484E-1 7.13649E-1 7.31787E-1 5.35577E-1 3.72262E-1 3.89432E-1 4.41359E-1 5.87651E-1 7.69857E-1 7.77791E-1 7.43412E-1 7.49276E-1 7.28711E-1 7.56686E-1 7.48444E-1 7.65434E-1 7.67741E-1 7.63733E-1 7.5046E-1 7.57826E-1 7.43839E-1 7.41251E-1 7.30641E-1 7.32955E-1 7.2615E-1 6.61939E-1 6.42912E-1 5.70082E-1 3.56055E-1 3.18299E-1 3.0889E-1 3.864E-1 6.31198E-1 6.722E-1 6.35746E-1 5.90287E-1 4.89161E-1 5.67905E-1 5.59795E-1 5.2974E-1 5.26065E-1 5.08932E-1 5.19937E-1 5.2313E-1 5.03298E-1 4.99414E-1 4.86762E-1 4.72887E-1 4.645E-1 4.5423E-1 4.53004E-1 4.63894E-1 4.29454E-1 4.17608E-1 4.15253E-1 4.13604E-1 4.20694E-1 4.24373E-1 3.61338E-1 3.30159E-1 3.27323E-1 3.13679E-1 2.88687E-1 2.64666E-1 2.59546E-1 2.39707E-1 2.33643E-1 2.22032E-1 2.19917E-1 2.14658E-1 2.1089E-1 2.11182E-1 2.267E-1 2.65453E-1 2.93894E-1 2.90159E-1 3.24966E-1 2.6448E-1 2.2505E-1 2.5062E-1 3.75138E-1 3.76264E-1 2.71048E-1 4.47042E-1 5.32946E-1 2.94857E-1 2.86017E-1 2.78776E-1 2.22727E-1 2.0792E-1 6.44823E-1 6.47165E-1 6.23215E-1 6.18647E-1 5.94117E-1 5.94247E-1 5.69386E-1 5.44882E-1 -9999 -9999 -9999 -9999 -9999 -9999 -9999 -9999 -9999 -9999 -9999 -9999 -9999 -9999 -9999 -9999 -9999 -9999 -9999 -9999 -9999 -9999 -9999 -9999 -9999 -9999 -9999 -9999 -9999 -9999 -9999 -9999 -9999 -9999 -9999 -9999 -9999 -9999 -9999 -9999 -9999 -9999 -9999 -9999 -9999 -9999 -9999
-9999 -9999 -9999 -9999 -9999 -9999 -9999 -9999 -9999 -9999 -9999 -9999 -9999 -9999 -9999 -9999 -9999 -9999 -9999 -9999 -9999 -9999 -9999 -9999 -9999 -9999 -9999 -9999 -9999 -9999 -9999 -9999 -9999 -9999 -9999 -9999 -9999 -9999 -9999 -9999 -9999 -9999 -9999 -9999 -9999 -9999 -9999 -9999 -9999 -9999 -9999 -9999 -9999 -9999 -9999 -9999 -9999 -9999 -9999 -9999 7.33398E-2 7.28713E-2 7.37871E-2 7.43853E-2 7.34238E-2 7.40736E-2 7.50583E-2 7.40888E-2 7.44157E-2 7.47989E-2 7.42673E-2 7.49789E-2 7.43916E-2 2.04447E-1 2.05481E-1 2.03325E-1 2.04741E-1 2.05905E-1 2.04004E-1 2.04648E-1 2.05812E-1 2.04813E-1 2.06237E-1 2.0806E-1 2.04979E-1 2.04462E-1 2.04076E-1 2.01676E-1 2.02315E-1 2.02699E-1 1.9993E-1 1.99803E-1 1.9955E-1 1.9519E-1 1.81291E-1 6.67474E-2 7.42113E-2 9.83488E-2 4.0681E-1 5.90569E-1 6.06484E-1 5.91836E-1 4.17024E-1 3.09727E-1 2.46897E-1 2.16489E-1 1.98367E-1 2.16758E-1 2.49471E-1 2.98139E-1 3.42235E-1 3.21772E-1 3.42878E-1 3.90812E-1 4.12586E-1 4.14802E-1 4.43006E-1 2.09736E-1 2.94996E-1 4.87774E-1 5.7796E-1 6.36078E-1 5.84108E-1 4.93968E-1 4.20804E-1 3.7122E-1 5.78497E-1 7.69516E-1 7.7127E-1 7.05649E-1 6.5926E-1 6.35138E-1 7.0193E-1 7.60978E-1 7.55814E-1 7.44734E-1 7.38891E-1 7.34323E-1 7.39859E-1 7.3246E-1 7.18542E-1 7.02244E-1 7.34332E-1 7.21472E-1 7.01127E-1 7.02935E-1 6.55324E-1 4.55843E-1 4.41194E-1 5.49088E-1 5.39303E-1 6.44917E-1 6.78239E-1 6.26874E-1 5.5098E-1 4.78159E-1 5.14437E-1 5.42707E-1 5.16029E-1 5.09013E-1 5.1447E-1 5.2313E-1 4.88574E-1 4.67836E-1 4.87449E-1 4.93085E-1 4.86704E-1 4.75529E-1 4.60605E-1 4.54741E-1 4.68527E-1 4.30268E-1 4.19639E-1 4.1276E-1 4.08759E-1 4.14454E-1 4.31683E-1 4.24703E-1 4.08147E-1 4.21663E-1 4.24499E-1 3.95803E-1 3.49617E-1 3.43401E-1 3.20056E-1 3.07561E-1 2.83492E-1 2.54139E-1 2.24274E-1 1.93244E-1 1.86546E-1 1.96415E-1 2.16289E-1 2.20763E-1 2.32993E-1 2.579E-1 2.29863E-1 1.88673E-1 1.87073E-1 2.2593E-1 2.1176E-1 2.73497E-1 4.83809E-1 4.66405E-1 3.40934E-1 2.67219E-1 4.30402E-1 3.0393E-1 2.10769E-1 6.44823E-1 6.23751E-1 6.19858E-1 5.94255E-1 5.88876E-1 5.90111E-1 5.71064E-1 5.73579E-1 -9999 -9999 -9999 -9999 -9999 -9999 -9999 -9999 -9999 -9999 -9999 -9999 -9999 -9999 -9999 -9999 -9999 -9999 -9999 -9999 -9999 -9999 -9999 -9999 -9999 -9999 -9999 -9999 -9999 -9999 -9999 -9999 -9999 -9999 -9999 -9999 -9999 -9999 -9999 -9999 -9999 -9999 -9999 -9999 -9999 -9999 -9999
-9999 -9999 -9999 -9999 -9999 -9999 -9999 -9999 -9999 -9999 -9999 -9999 -9999 -9999 -9999 -9999 -9999 -9999 -9999 -9999 -9999 -9999 -9999 -9999 -9999 -9999 -9999 -9999 -9999 -9999 -9999 -9999 -9999 -9999 -9999 -9999 -9999 -9999 -9999 -9999 -9999 -9999 -9999 -9999 -9999 -9999 -9999 -9999 -9999 -9999 -9999 -9999 -9999 -9999 -9999 -9999 -9999 -9999 -9999 -9999 7.35556E-2 7.31396E-2 7.42217E-2 7.47134E-2 7.3748E-2 7.46192E-2 7.41976E-2 7.45797E-2 7.49086E-2 7.40496E-2 7.45403E-2 7.52543E-2 7.44462E-2 7.52697E-2 2.06388E-1 2.04225E-1 2.05646E-1 2.03746E-1 2.05036E-1 2.06071E-1 2.0404E-1 2.0533E-1 2.06887E-1 2.05884E-1 2.06923E-1 2.06403E-1 2.03083E-1 2.03726E-1 2.04756E-1 2.01967E-1 2.01329E-1 2.00565E-1 1.9993E-1 1.96063E-1 1.9432E-1 6.63534E-2 7.31981E-2 9.63426E-2 3.80954E-1 5.49337E-1 5.985E-1 5.83032E-1 4.70047E-1 3.70138E-1 2.73198E-1 2.23976E-1 2.01028E-1 2.36639E-1 2.50591E-1 3.01975E-1 3.70333E-1 3.53109E-1 4.23278E-1 4.44979E-1 4.20911E-1 4.20077E-1 4.45543E-1 2.11159E-1 2.98929E-1 4.70312E-1 5.35199E-1 5.7796E-1 7.19744E-1 6.66477E-1 5.16696E-1 3.82837E-1 5.57689E-1 7.65289E-1 7.47471E-1 6.30341E-1 6.35407E-1 6.37842E-1 6.81138E-1 7.61012E-1 7.56971E-1 7.40992E-1 7.5231E-1 7.49946E-1 7.4949E-1 7.48555E-1 3.49283E-1 3.32426E-1 3.23268E-1 2.77514E-1 3.25192E-1 2.93236E-1 2.41082E-1 5.29384E-1 7.34323E-1 7.49666E-1 6.6818E-1 6.72325E-1 6.42663E-1 6.23698E-1 6.14102E-1 4.7323E-1 4.21156E-1 4.92451E-1 5.37609E-1 5.04115E-1 5.00519E-1 5.09616E-1 4.56759E-1 4.50633E-1 4.90751E-1 5.01548E-1 5.00829E-1 4.85326E-1 4.68726E-1 4.59403E-1 4.62335E-1 4.31702E-1 4.2137E-1 4.08123E-1 4.00442E-1 4.09138E-1 4.37429E-1 3.95697E-1 3.72575E-1 4.09985E-1 4.30952E-1 4.33398E-1 4.28726E-1 4.42715E-1 3.94983E-1 3.63716E-1 3.59751E-1 3.25785E-1 2.59121E-1 1.99053E-1 1.78522E-1 1.74108E-1 1.77526E-1 1.78874E-1 1.94209E-1 2.15007E-1 1.95127E-1 1.68209E-1 1.60205E-1 1.619E-1 1.78983E-1 3.0811E-1 4.62264E-1 3.90218E-1 2.61758E-1 3.36496E-1 5.29536E-1 2.4876E-1 2.10769E-1 1.92432E-1 6.18512E-1 6.13652E-1 5.86248E-1 5.843E-1 5.65743E-1 5.7985E-1 6.47418E-1 -9999 -9999 -9999 -9999 -9999 -9999 -9999 -9999 -9999 -9999 -9999 -9999 -9999 -9999 -9999 -9999 -9999 -9999 -9999 -9999 -9999 -9999 -9999 -9999 -9999 -9999 -9999 -9999 -9999 -9999 -9999 -9999 -9999 -9999 -9999 -9999 -9999 -9999 -9999 -9999 -9999 -9999 -9999 -9999 -9999 -9999 -9999
-9999 -9999 -9999 -9999 -9999 -9999 -9999 -9999 -9999 -9999 -9999 -9999 -9999 -9999 -9999 -9999 -9999 -9999 -9999 -9999 -9999 -9999 -9999 -9999 -9999 -9999 -9999 -9999 -9999 -9999 -9999 -9999 -9999 -9999 -9999 -9999 -9999 -9999 -9999 -9999 -9999 -9999 -9999 -9999 -9999 -9999 -9999 -9999 -9999 -9999 -9999 -9999 -9999 -9999 -9999 -9999 -9999 -9999 -9999 7.32321E-2 7.39346E-2 7.35707E-2 7.46039E-2 7.39107E-2 7.44005E-2 7.52787E-2 7.46892E-2 7.50736E-2 7.56259E-2 7.4595E-2 7.49789E-2 7.5586E-2 7.48844E-2 7.56015E-2 7.49547E-2 7.55615E-2 2.06814E-1 2.04648E-1 2.06201E-1 2.07502E-1 2.05589E-1 2.05978E-1 2.07017E-1 2.05884E-1 2.07966E-1 2.07835E-1 2.04369E-1 2.05273E-1 2.06083E-1 2.03209E-1 2.02606E-1 2.01329E-1 1.85326E-1 1.96814E-1 1.9519E-1 1.79916E-1 7.24657E-2 8.94089E-2 3.79206E-1 5.91836E-1 5.91736E-1 5.65015E-1 5.0011E-1 4.00516E-1 3.00465E-1 2.48279E-1 2.20142E-1 2.40238E-1 2.7372E-1 4.14187E-1 4.07034E-1 4.59826E-1 5.05072E-1 4.56284E-1 4.47095E-1 4.20633E-1 4.22582E-1 2.16698E-1 2.84119E-1 5.13589E-1 3.85758E-1 6.38621E-1 7.3276E-1 7.35575E-1 5.93274E-1 3.98471E-1 5.5988E-1 7.38404E-1 6.81956E-1 5.76937E-1 6.40632E-1 6.53241E-1 6.36519E-1 7.4381E-1 7.51163E-1 7.43251E-1 7.49711E-1 3.75586E-1 3.58481E-1 3.53127E-1 3.4231E-1 3.38654E-1 3.21105E-1 2.57851E-1 3.05138E-1 2.66724E-1 2.18363E-1 2.14649E-1 2.79068E-1 6.99587E-1 6.71696E-1 6.67282E-1 5.99268E-1 5.45161E-1 6.01373E-1 4.26833E-1 3.37253E-1 3.90877E-1 5.15251E-1 5.15981E-1 5.03738E-1 5.05173E-1 4.73782E-1 4.64675E-1 4.92896E-1 4.85883E-1 4.8824E-1 4.85107E-1 4.68359E-1 4.58128E-1 4.52001E-1 4.2245E-1 4.19063E-1 4.15913E-1 4.13316E-1 4.36189E-1 3.71764E-1 3.16587E-1 2.90747E-1 2.98648E-1 3.03433E-1 3.20941E-1 3.81745E-1 4.52452E-1 4.4114E-1 4.366E-1 5.23932E-1 3.69506E-1 2.92735E-1 2.37414E-1 2.08882E-1 1.81475E-1 1.94961E-1 2.19473E-1 2.20556E-1 2.12834E-1 1.85408E-1 1.56919E-1 1.46176E-1 1.60813E-1 2.49842E-1 4.20207E-1 5.49284E-1 3.05776E-1 2.85926E-1 3.81572E-1 4.01006E-1 2.01382E-1 1.93766E-1 1.88903E-1 6.1067E-1 5.84031E-1 5.75408E-1 5.54633E-1 5.70645E-1 6.74795E-1 -9999 -9999 -9999 -9999 -9999 -9999 -9999 -9999 -9999 -9999 -9999 -9999 -9999 -9999 -9999 -9999 -9999 -9999 -9999 -9999 -9999 -9999 -9999 -9999 -9999 -9999 -9999 -9999 -9999 -9999 -9999 -9999 -9999 -9999 -9999 -9999 -9999 -9999 -9999 -9999 -9999 -9999 -9999 -9999 -9999 -9999 -9999 -9999
-9999 -9999 -9999 -9999 -9999 -9999 -9999 -9999 -9999 -9999 -9999 -9999 -9999 -9999 -9999 -9999 -9999 -9999 -9999 -9999 -9999 -9999 -9999 -9999 -9999 -9999 -9999 -9999 -9999 -9999 -9999 -9999 -9999 -9999 -9999 -9999 -9999 -9999 -9999 -9999 -9999 -9999 -9999 -9999 -9999 -9999 -9999 -9999 -9999 -9999 -9999 -9999 -9999 -9999 -9999 -9999 -9999 -9999 7.29636E-2 7.35016E-2 7.30322E-2 7.39498E-2 7.49879E-2 7.44551E-2 7.50583E-2 7.56105E-2 7.49636E-2 7.57368E-2 7.5089E-2 7.54753E-2 7.56968E-2 7.48295E-2 7.54354E-2 7.61573E-2 7.54509E-2 7.62287E-2 7.67326E-2 2.06461E-1 2.08023E-1 2.10252E-1 2.07799E-1 2.07929E-1 2.05237E-1 2.06403E-1 2.08227E-1 2.06083E-1 2.06364E-1 2.07019E-1 2.07488E-1 2.04042E-1 2.03486E-1 2.02839E-1 1.87007E-1 1.99206E-1 1.97567E-1 7.03601E-2 7.25425E-2 8.94554E-2 3.95301E-1 5.70622E-1 5.83659E-1 5.42474E-1 5.17554E-1 4.31403E-1 3.27839E-1 2.71953E-1 2.44752E-1 2.41252E-1 2.55338E-1 3.68737E-1 4.21686E-1 4.27743E-1 4.46672E-1 4.19659E-1 3.9258E-1 3.91492E-1 4.44758E-1 2.14189E-1 2.81225E-1 4.43989E-1 3.21341E-1 6.95218E-1 7.49377E-1 7.07724E-1 5.59721E-1 3.93435E-1 4.96251E-1 6.73526E-1 6.77699E-1 5.84475E-1 6.586E-1 6.41482E-1 5.98192E-1 7.10619E-1 7.5231E-1 3.7594E-1 3.67939E-1 3.60724E-1 3.511E-1 3.40512E-1 3.43529E-1 3.27828E-1 3.26147E-1 2.79802E-1 2.48401E-1 2.83716E-1 1.24284E-1 1.61965E-1 2.98111E-1 3.18887E-1 6.28457E-1 6.01373E-1 4.99983E-1 4.79083E-1 4.6893E-1 3.83482E-1 3.10552E-1 3.24228E-1 4.09553E-1 5.13448E-1 5.15841E-1 5.12672E-1 5.00259E-1 4.69307E-1 4.66521E-1 4.49589E-1 4.5394E-1 4.85883E-1 4.76183E-1 4.56862E-1 4.48779E-1 4.1845E-1 4.19581E-1 4.21141E-1 4.36807E-1 3.58607E-1 2.9198E-1 2.67074E-1 2.36413E-1 2.33507E-1 2.30085E-1 2.488E-1 3.2267E-1 4.31912E-1 4.7529E-1 4.91871E-1 5.81923E-1 4.69276E-1 3.64699E-1 3.5295E-1 2.56413E-1 2.05007E-1 2.48535E-1 3.94929E-1 3.08924E-1 2.60428E-1 1.95576E-1 1.51821E-1 1.62032E-1 2.73581E-1 3.24038E-1 5.03319E-1 3.53525E-1 3.99861E-1 2.66876E-1 2.81191E-1 2.41719E-1 1.93677E-1 1.81671E-1 1.7061E-1 5.77777E-1 5.70799E-1 5.62389E-1 5.55197E-1 6.28953E-1 7.07625E-1 -9999 -9999 -9999 -9999 -9999 -9999 -9999 -9999 -9999 -9999 -9999 -9999 -9999 -9999 -9999 -9999 -9999 -9999 -9999 -9999 -9999 -9999 -9999 -9999 -9999 -9999 -9999 -9999 -9999 -9999 -9999 -9999 -9999 -9999 -9999 -9999 -9999 -9999 -9999 -9999 -9999 -9999 -9999 -9999 -9999 -9999 -9999 -9999
-9999 -9999 -9999 -9999 -9999 -9999 -9999 -9999 -9999 -9999 -9999 -9999 -9999 -9999 -9999 -9999 -9999 -9999 -9999 -9999 -9999 -9999 -9999 -9999 -9999 -9999 -9999 -9999 -9999 -9999 -9999 -9999 -9999 -9999 -9999 -9999 -9999 -9999 -9999 -9999 -9999 -9999 -9999 -9999 -9999 -9999 -9999 -9999 -9999 -9999 -9999 -9999 -9999 -9999 -9999 -9999 -9999 -9999 7.31246E-2 7.38261E-2 7.34627E-2 7.41128E-2 7.50979E-2 7.46739E-2 7.52787E-2 7.45797E-2 7.53493E-2 7.63495E-2 7.57523E-2 7.59746E-2 7.63651E-2 7.56015E-2 7.61573E-2 7.6717E-2 7.61171E-2 7.67888E-2 7.6077E-2 7.658E-2 2.10121E-1 2.09369E-1 2.10684E-1 2.10816E-1 2.07053E-1 2.07444E-1 2.08878E-1 2.07019E-1 2.08052E-1 2.08899E-1 2.05902E-1 2.05249E-1 2.0497E-1 2.01555E-1 2.01188E-1 2.01096E-1 1.99709E-1 7.10895E-2 7.32368E-2 9.63426E-2 1.53628E-1 5.49337E-1 5.81952E-1 5.41811E-1 5.29689E-1 4.644E-1 3.56834E-1 2.78672E-1 2.49768E-1 2.41252E-1 2.47842E-1 2.78627E-1 3.30752E-1 3.28355E-1 3.39738E-1 3.35271E-1 3.54703E-1 4.06715E-1 4.37581E-1 4.49839E-1 2.44318E-1 3.10608E-1 2.68416E-1 4.88488E-1 7.56686E-1 7.00889E-1 6.29111E-1 4.39694E-1 4.11152E-1 6.36924E-1 7.31061E-1 7.17826E-1 7.48274E-1 6.88334E-1 6.42517E-1 2.95909E-1 3.65165E-1 3.71986E-1 3.66647E-1 3.60011E-1 3.52663E-1 3.34783E-1 3.22774E-1 2.82689E-1 3.01239E-1 2.92512E-1 2.51464E-1 1.31625E-1 8.93306E-2 1.35151E-1 3.4492E-1 3.07524E-1 2.69324E-1 5.50689E-1 4.88154E-1 5.12404E-1 5.24342E-1 4.67911E-1 3.93245E-1 3.40716E-1 3.51324E-1 4.20223E-1 4.806E-1 4.98877E-1 4.91859E-1 4.42421E-1 4.34531E-1 4.43992E-1 4.58961E-1 4.83569E-1 4.7999E-1 4.62483E-1 4.46239E-1 4.12533E-1 4.1707E-1 4.24902E-1 4.34367E-1 3.19908E-1 2.72187E-1 2.64946E-1 2.37134E-1 2.36793E-1 2.61959E-1 3.23721E-1 4.3436E-1 5.27075E-1 5.58015E-1 5.77623E-1 5.67544E-1 5.05928E-1 5.58598E-1 5.76274E-1 3.10572E-1 2.0933E-1 2.65716E-1 5.34295E-1 4.82003E-1 2.63424E-1 1.80158E-1 1.45063E-1 2.10173E-1 4.02429E-1 4.83707E-1 4.509E-1 5.22657E-1 3.70209E-1 2.32291E-1 2.63842E-1 1.95915E-1 1.70453E-1 1.63078E-1 5.6856E-1 5.63091E-1 5.55353E-1 5.38507E-1 5.68125E-1 6.99143E-1 6.42535E-1 -9999 -9999 -9999 -9999 -9999 -9999 -9999 -9999 -9999 -9999 -9999 -9999 -9999 -9999 -9999 -9999 -9999 -9999 -9999 -9999 -9999 -9999 -9999 -9999 -9999 -9999 -9999 -9999 -9999 -9999 -9999 -9999 -9999 -9999 -9999 -9999 -9999 -9999 -9999 -9999 -9999 -9999 -9999 -9999 -9999 -9999 -9999 -9999
-9999 -9999 -9999 -9999 -9999 -9999 -9999 -9999 -9999 -9999 -9999 -9999 -9999 -9999 -9999 -9999 -9999 -9999 -9999 -9999 -9999 -9999 -9999 -9999 -9999 -9999 -9999 -9999 -9999 -9999 -9999 -9999 -9999 -9999 -9999 -9999 -9999 -9999 -9999 -9999 -9999 -9999 -9999 -9999 -9999 -9999 -9999 -9999 -9999 -9999 -9999 -9999 -9999 -9999 -9999 -9999 -9999 7.26959E-2 7.31246E-2 7.38804E-2 7.33548E-2 7.42762E-2 7.38022E-2 7.46739E-2 7.54444E-2 7.4744E-2 7.54046E-2 7.62936E-2 7.58078E-2 7.61418E-2 7.67013E-2 7.59345E-2 7.64927E-2 7.57278E-2 7.65083E-2 7.72396E-2 7.6412E-2 7.7086E-2 7.78793E-2 7.78383E-2 2.12496E-1 2.12878E-1 2.0946E-1 2.09177E-1 2.09839E-1 2.0824E-1 2.0956E-1 2.10128E-1 2.06369E-1 2.05809E-1 2.05809E-1 7.44054E-2 7.42875E-2 7.3935E-2 7.19304E-2 7.16675E-2 7.43291E-2 9.77431E-2 1.64111E-1 5.70714E-1 5.60905E-1 5.45117E-1 5.21377E-1 4.93292E-1 4.0491E-1 3.26901E-1 2.71457E-1 2.43143E-1 2.43435E-1 2.5686E-1 3.95579E-1 4.42302E-1 3.2359E-1 3.30707E-1 3.27807E-1 3.76439E-1 4.26377E-1 4.34493E-1 4.43068E-1 2.21533E-1 5.24633E-1 4.34644E-1 7.44448E-1 7.76519E-1 7.18986E-1 4.56924E-1 3.76967E-1 6.26968E-1 7.69516E-1 7.64967E-1 7.71068E-1 7.21998E-1 2.2641E-1 2.22097E-1 3.19229E-1 3.58583E-1 3.55625E-1 3.61013E-1 3.45158E-1 3.31438E-1 3.2587E-1 2.43386E-1 2.924E-1 2.66219E-1 1.88687E-1 1.37008E-1 1.0167E-1 2.2638E-1 3.65899E-1 3.15302E-1 3.04842E-1 2.4129E-1 6.48401E-1 6.35715E-1 6.18372E-1 5.98612E-1 5.15472E-1 4.19906E-1 3.52526E-1 3.4364E-1 3.54879E-1 3.89041E-1 4.25515E-1 4.47012E-1 4.29704E-1 4.46904E-1 4.69808E-1 4.91451E-1 4.82587E-1 4.60528E-1 4.47916E-1 4.09418E-1 4.11422E-1 4.2293E-1 4.37429E-1 3.17347E-1 2.66863E-1 2.43686E-1 2.40282E-1 2.59323E-1 3.21886E-1 4.46008E-1 4.76574E-1 3.8227E-1 4.25737E-1 5.35482E-1 5.97802E-1 5.92925E-1 6.37437E-1 5.06812E-1 2.57414E-1 2.29399E-1 3.12501E-1 6.06736E-1 5.28499E-1 2.50693E-1 1.58555E-1 1.46093E-1 2.41975E-1 4.23446E-1 5.26486E-1 5.32224E-1 5.13239E-1 2.3565E-1 2.44764E-1 2.19777E-1 1.96324E-1 1.64093E-1 5.63793E-1 5.35535E-1 5.27433E-1 5.24302E-1 5.69252E-1 7.12063E-1 5.92098E-1 6.17806E-1 -9999 -9999 -9999 -9999 -9999 -9999 -9999 -9999 -9999 -9999 -9999 -9999 -9999 -9999 -9999 -9999 -9999 -9999 -9999 -9999 -9999 -9999 -9999 -9999 -9999 -9999 -9999 -9999 -9999 -9999 -9999 -9999 -9999 -9999 -9999 -9999 -9999 -9999 -9999 -9999 -9999 -9999 -9999 -9999 -9999 -9999 -9999 -9999
-9999 -9999 -9999 -9999 -9999 -9999 -9999 -9999 -9999 -9999 -9999 -9999 -9999 -9999 -9999 -9999 -9999 -9999 -9999 -9999 -9999 -9999 -9999 -9999 -9999 -9999 -9999 -9999 -9999 -9999 -9999 -9999 -9999 -9999 -9999 -9999 -9999 -9999 -9999 -9999 -9999 -9999 -9999 -9999 -9999 -9999 -9999 -9999 -9999 -9999 -9999 -9999 -9999 -9999 -9999 -9999 -9999 7.27494E-2 7.32321E-2 7.39889E-2 7.34627E-2 7.42217E-2 7.36939E-2 7.46739E-2 7.54997E-2 7.48537E-2 7.55705E-2 7.6182E-2 7.56414E-2 7.63092E-2 7.56015E-2 7.61016E-2 7.6717E-2 7.61171E-2 7.67888E-2 7.75793E-2 7.66922E-2 7.72554E-2 7.82216E-2 7.80092E-2 7.88374E-2 2.10977E-1 2.11072E-1 2.10977E-1 2.08052E-1 2.09844E-1 2.11363E-1 2.08339E-1 2.07306E-1 7.58708E-2 7.44841E-2 7.46416E-2 7.45628E-2 7.41699E-2 7.20448E-2 7.21976E-2 8.06578E-2 1.11276E-1 1.65683E-1 5.49337E-1 5.23097E-1 4.9553E-1 4.74231E-1 4.46162E-1 3.87463E-1 3.52067E-1 2.77023E-1 2.48286E-1 2.47251E-1 2.85055E-1 4.12898E-1 5.5491E-1 4.0765E-1 4.08442E-1 3.80198E-1 3.53859E-1 3.54904E-1 3.99162E-1 4.03963E-1 4.33932E-1 2.32912E-1 5.98416E-1 6.8424E-1 7.59684E-1 7.36045E-1 4.49512E-1 4.10506E-1 6.62183E-1 7.74432E-1 7.62337E-1 7.56686E-1 2.64158E-1 1.62929E-1 1.71808E-1 2.66693E-1 3.2043E-1 3.4492E-1 3.59346E-1 3.24715E-1 3.27695E-1 3.25619E-1 2.48322E-1 2.48322E-1 2.52299E-1 1.48967E-1 1.44752E-1 1.66017E-1 2.72482E-1 3.04479E-1 2.92055E-1 2.44584E-1 2.69974E-1 6.50914E-1 5.86582E-1 6.15936E-1 5.18512E-1 5.19827E-1 4.59646E-1 3.78489E-1 3.26239E-1 2.99941E-1 3.09522E-1 3.5853E-1 4.14868E-1 4.12602E-1 4.17714E-1 4.26904E-1 4.5481E-1 4.79075E-1 4.71292E-1 4.49394E-1 4.13459E-1 4.08174E-1 4.20571E-1 4.33741E-1 3.04262E-1 2.51373E-1 2.24715E-1 2.35241E-1 2.70834E-1 3.4773E-1 4.51827E-1 4.00993E-1 2.67286E-1 2.84592E-1 4.86752E-1 5.84053E-1 6.13609E-1 5.45497E-1 3.2827E-1 2.238E-1 2.79556E-1 5.02302E-1 6.8161E-1 5.60659E-1 2.80535E-1 1.80262E-1 1.92831E-1 3.48346E-1 4.35732E-1 5.0705E-1 3.12333E-1 2.15527E-1 2.56242E-1 2.2294E-1 1.7428E-1 1.64799E-1 5.60711E-1 5.34825E-1 5.26579E-1 5.19174E-1 5.26437E-1 6.71804E-1 6.36134E-1 5.45473E-1 6.36173E-1 -9999 -9999 -9999 -9999 -9999 -9999 -9999 -9999 -9999 -9999 -9999 -9999 -9999 -9999 -9999 -9999 -9999 -9999 -9999 -9999 -9999 -9999 -9999 -9999 -9999 -9999 -9999 -9999 -9999 -9999 -9999 -9999 -9999 -9999 -9999 -9999 -9999 -9999 -9999 -9999 -9999 -9999 -9999 -9999 -9999 -9999 -9999 -9999
-9999 -9999 -9999 -9999 -9999 -9999 -9999 -9999 -9999 -9999 -9999 -9999 -9999 -9999 -9999 -9999 -9999 -9999 -9999 -9999 -9999 -9999 -9999 -9999 -9999 -9999 -9999 -9999 -9999 -9999 -9999 -9999 -9999 -9999 -9999 -9999 -9999 -9999 -9999 -9999 -9999 -9999 -9999 -9999 -9999 -9999 -9999 -9999 -9999 -9999 -9999 -9999 -9999 -9999 -9999 7.38652E-2 7.41913E-2 7.31783E-2 7.35556E-2 7.30322E-2 7.36788E-2 7.44399E-2 7.38022E-2 7.45097E-2 7.52787E-2 7.46892E-2 7.56814E-2 7.49789E-2 7.56968E-2 7.6533E-2 7.58789E-2 7.64927E-2 7.71674E-2 7.66204E-2 7.75226E-2 7.68607E-2 7.74251E-2 7.79932E-2 7.74409E-2 7.82375E-2 7.90865E-2 7.82614E-2 2.12501E-1 2.11929E-1 2.09182E-1 2.10887E-1 2.12602E-1 2.09377E-1 2.08245E-1 7.63927E-2 7.47995E-2 7.47995E-2 7.4839E-2 7.33143E-2 7.26578E-2 7.28503E-2 8.19368E-2 1.21383E-1 1.90732E-1 5.27781E-1 5.17554E-1 4.94005E-1 4.65678E-1 4.38417E-1 4.1311E-1 3.56114E-1 2.99933E-1 2.70442E-1 2.73267E-1 3.97901E-1 4.72753E-1 5.2932E-1 4.78305E-1 5.02218E-1 4.42082E-1 4.03826E-1 3.97931E-1 3.97657E-1 4.22751E-1 4.80303E-1 3.0606E-1 7.85679E-1 7.47885E-1 7.0668E-1 6.43497E-1 4.31254E-1 4.13482E-1 6.7253E-1 7.89893E-1 7.35208E-1 2.50612E-1 2.14594E-1 1.7645E-1 1.87584E-1 2.56055E-1 2.94223E-1 3.3309E-1 3.4492E-1 3.25901E-1 2.90171E-1 3.2182E-1 2.7517E-1 1.41685E-1 1.18604E-1 9.38019E-2 9.17595E-2 1.32429E-1 2.94117E-1 3.14537E-1 2.85358E-1 2.5249E-1 2.00437E-1 1.92364E-1 5.32327E-1 5.86316E-1 5.43224E-1 5.20019E-1 5.11901E-1 4.94922E-1 4.3222E-1 3.82093E-1 3.28711E-1 3.16212E-1 3.34306E-1 3.26082E-1 3.31412E-1 3.4476E-1 3.80613E-1 4.38329E-1 4.79075E-1 4.56502E-1 4.12873E-1 4.08588E-1 4.32982E-1 3.97E-1 2.80696E-1 2.38302E-1 2.14748E-1 2.32777E-1 2.78565E-1 3.55178E-1 4.00669E-1 3.00436E-1 2.14513E-1 2.24126E-1 3.95362E-1 5.5451E-1 6.08843E-1 5.23214E-1 3.23935E-1 2.4711E-1 4.32529E-1 6.78859E-1 6.75684E-1 4.987E-1 3.01636E-1 2.28704E-1 3.33113E-1 4.43882E-1 5.40699E-1 4.92188E-1 3.24132E-1 4.47685E-1 3.78678E-1 1.96545E-1 1.65981E-1 1.57849E-1 5.52117E-1 5.27433E-1 5.20457E-1 5.42633E-1 6.11899E-1 6.99483E-1 6.02603E-1 5.96045E-1 6.29681E-1 -9999 -9999 -9999 -9999 -9999 -9999 -9999 -9999 -9999 -9999 -9999 -9999 -9999 -9999 -9999 -9999 -9999 -9999 -9999 -9999 -9999 -9999 -9999 -9999 -9999 -9999 -9999 -9999 -9999 -9999 -9999 -9999 -9999 -9999 -9999 -9999 -9999 -9999 -9999 -9999 -9999 -9999 -9999 -9999 -9999 -9999 -9999 -9999
-9999 -9999 -9999 -9999 -9999 -9999 -9999 -9999 -9999 -9999 -9999 -9999 -9999 -9999 -9999 -9999 -9999 -9999 -9999 -9999 -9999 -9999 -9999 -9999 -9999 -9999 -9999 -9999 -9999 -9999 -9999 -9999 -9999 -9999 -9999 -9999 -9999 -9999 -9999 -9999 -9999 -9999 -9999 -9999 -9999 -9999 -9999 -9999 -9999 -9999 -9999 -9999 -9999 -9999 -9999 7.43002E-2 7.34476E-2 7.36637E-2 7.42065E-2 7.35707E-2 7.43307E-2 7.49879E-2 7.42914E-2 7.48384E-2 7.41976E-2 7.47989E-2 7.57368E-2 7.51992E-2 7.5919E-2 7.6533E-2 7.59345E-2 7.68293E-2 7.61729E-2 7.70703E-2 7.79773E-2 7.75951E-2 7.83932E-2 7.89102E-2 7.82375E-2 7.87546E-2 7.95451E-2 7.87984E-2 7.92137E-2 2.14514E-1 2.11267E-1 2.11648E-1 7.83462E-2 7.71615E-2 7.68774E-2 7.6756E-2 7.51955E-2 7.50368E-2 7.50368E-2 7.36641E-2 7.33143E-2 7.37031E-2 8.15964E-2 1.23529E-1 2.0809E-1 5.41635E-1 5.39165E-1 4.95432E-1 4.42638E-1 4.15266E-1 4.13941E-1 3.60708E-1 3.24143E-1 2.76452E-1 3.25717E-1 4.59685E-1 5.2932E-1 5.30066E-1 5.74229E-1 5.7796E-1 5.14396E-1 4.49415E-1 4.59006E-1 4.54474E-1 2.00588E-1 2.85073E-1 4.00199E-1 5.73992E-1 6.37667E-1 4.58545E-1 3.94694E-1 3.44959E-1 4.37966E-1 7.10229E-1 5.19495E-1 3.60721E-1 1.89814E-1 1.72227E-1 2.03738E-1 2.40344E-1 2.93054E-1 3.33787E-1 3.37543E-1 2.93213E-1 2.49827E-1 1.92065E-1 2.66009E-1 2.98981E-1 1.15402E-1 6.17807E-2 5.81471E-2 7.54231E-2 1.54772E-1 2.79438E-1 3.22618E-1 2.6924E-1 1.75125E-1 1.32631E-1 1.17994E-1 4.56616E-1 5.23745E-1 5.34375E-1 5.22899E-1 5.11818E-1 5.04261E-1 5.02605E-1 5.05902E-1 4.15347E-1 3.19523E-1 2.72097E-1 2.70099E-1 2.72313E-1 2.81075E-1 3.11337E-1 3.72656E-1 4.68159E-1 4.61308E-1 4.1507E-1 4.12252E-1 4.39406E-1 3.81983E-1 2.90221E-1 2.56278E-1 2.21744E-1 2.3541E-1 2.75588E-1 3.2284E-1 3.23449E-1 2.3522E-1 1.92113E-1 2.18688E-1 3.23451E-1 4.99223E-1 6.13237E-1 5.67114E-1 5.84693E-1 3.68152E-1 4.27467E-1 6.82722E-1 6.42296E-1 5.265E-1 3.12084E-1 2.65098E-1 3.47417E-1 4.55124E-1 5.35225E-1 4.62881E-1 3.85635E-1 2.50066E-1 2.07658E-1 1.72236E-1 1.60062E-1 5.52822E-1 5.4999E-1 5.4235E-1 5.42917E-1 6.02376E-1 7.0173E-1 6.38567E-1 2.9587E-1 6.25667E-1 6.20227E-1 -9999 -9999 -9999 -9999 -9999 -9999 -9999 -9999 -9999 -9999 -9999 -9999 -9999 -9999 -9999 -9999 -9999 -9999 -9999 -9999 -9999 -9999 -9999 -9999 -9999 -9999 -9999 -9999 -9999 -9999 -9999 -9999 -9999 -9999 -9999 -9999 -9999 -9999 -9999 -9999 -9999 -9999 -9999 -9999 -9999 -9999 -9999 -9999
-9999 -9999 -9999 -9999 -9999 -9999 -9999 -9999 -9999 -9999 -9999 -9999 -9999 -9999 -9999 -9999 -9999 -9999 -9999 -9999 -9999 -9999 -9999 -9999 -9999 -9999 -9999 -9999 -9999 -9999 -9999 -9999 -9999 -9999 -9999 -9999 -9999 -9999 -9999 -9999 -9999 -9999 -9999 -9999 -9999 -9999 -9999 -9999 -9999 -9999 -9999 -9999 -9999 -9999 -9999 7.45186E-2 7.38261E-2 7.4152E-2 7.46981E-2 7.41128E-2 7.48231E-2 7.42914E-2 7.51133E-2 7.55551E-2 7.49086E-2 7.54598E-2 7.62936E-2 7.56414E-2 7.63651E-2 7.56569E-2 7.64367E-2 7.71109E-2 7.65643E-2 7.72961E-2 7.832E-2 7.79363E-2 7.88526E-2 7.95464E-2 7.86718E-2 7.9378E-2 7.87155E-2 7.94639E-2 8.01767E-2 7.91745E-2 7.92578E-2 7.90913E-2 7.75281E-2 7.72021E-2 7.70802E-2 7.56333E-2 7.56333E-2 7.5434E-2 7.53942E-2 7.39373E-2 7.86493E-2 7.42898E-2 8.28022E-2 1.26401E-1 1.98529E-1 5.27899E-1 5.11934E-1 5.16212E-1 4.74067E-1 4.70847E-1 4.20186E-1 3.88747E-1 3.52457E-1 3.04508E-1 3.61569E-1 4.58015E-1 5.25694E-1 5.25632E-1 5.53895E-1 5.76983E-1 5.7796E-1 5.85704E-1 2.43791E-1 2.65691E-1 2.67365E-1 3.13505E-1 3.86771E-1 5.41807E-1 6.65444E-1 3.787E-1 2.67772E-1 3.03235E-1 5.21721E-1 7.68682E-1 1.76371E-1 3.76018E-1 2.76868E-1 2.01989E-1 2.14946E-1 2.55387E-1 3.03705E-1 4.05041E-1 2.96142E-1 1.91693E-1 1.4607E-1 8.74068E-2 1.2556E-1 1.96467E-1 9.42318E-2 4.73943E-2 4.56587E-2 6.64103E-2 2.01735E-1 3.96215E-1 3.30053E-1 2.87294E-1 1.69296E-1 9.82728E-2 9.20081E-2 3.45069E-1 3.61274E-1 4.06267E-1 4.70691E-1 5.06635E-1 5.05174E-1 5.05031E-1 5.03017E-1 4.05787E-1 3.30767E-1 3.01028E-1 2.92103E-1 2.61836E-1 2.49289E-1 2.61316E-1 3.04371E-1 4.04823E-1 4.72346E-1 4.21702E-1 4.29322E-1 4.48766E-1 3.81435E-1 3.26164E-1 3.17956E-1 2.65564E-1 2.60267E-1 2.59031E-1 2.75479E-1 2.78917E-1 2.4315E-1 2.42314E-1 3.33306E-1 5.12964E-1 5.52614E-1 6.10337E-1 6.40074E-1 6.19394E-1 5.44595E-1 4.63594E-1 6.4784E-1 6.43319E-1 6.16609E-1 5.1288E-1 3.29543E-1 3.08015E-1 3.85699E-1 4.96753E-1 4.18026E-1 2.32238E-1 1.75026E-1 1.67886E-1 1.61216E-1 5.55784E-1 5.47596E-1 5.42492E-1 1.46579E-1 1.8355E-1 6.78028E-1 6.58539E-1 5.98169E-1 2.80752E-1 6.42864E-1 -9999 -9999 -9999 -9999 -9999 -9999 -9999 -9999 -9999 -9999 -9999 -9999 -9999 -9999 -9999 -9999 -9999 -9999 -9999 -9999 -9999 -9999 -9999 -9999 -9999 -9999 -9999 -9999 -9999 -9999 -9999 -9999 -9999 -9999 -9999 -9999 -9999 -9999 -9999 -9999 -9999 -9999 -9999 -9999 -9999 -9999 -9999 -9999 -9999
[truncated: 571,999 more chars]
