# Supplementary material for: Alien species revises systematic status: integrative species delimitation of two similar taxa of Symbrenthia Hübner, [1819] (Lepidoptera, Nymphalidae)
Source: PeerJ. 2023 Jan 30;11:e14644. doi: 10.7717/peerj.14644 (PMC9893915; doi:10.7717/peerj.14644)
Supplement: Supplemental Information 6 [file peerj-11-14644-s006.zip › SDM/early_stage/MAXENT/past_2012_output/formosanus_4.lambdas]

bio_12, 0.0, 1148.0, 4557.0
bio_2, -0.7709794281922432, 15.0, 56.0
bio_8, 0.0, 64.0, 287.0
bio_8^2, 0.7527871890738295, 4096.0, 82369.0
'bio_2, -1.7213627047818676, 55.5, 56.0
`bio_2, 0.9342848156617899, 15.0, 29.5
'bio_12, -0.9064671749154553, 2464.5, 4557.0
'bio_2, 0.7100265982238995, 50.5, 56.0
`bio_12, -0.12057177957155464, 1148.0, 1792.5
'bio_8, 0.7432052800558664, 197.5, 287.0
'bio_8, -4.3728908947936365, 247.5, 287.0
'bio_12, -1.1993294641759515, 2455.5, 4557.0
`bio_12, -0.45221617505059286, 1148.0, 2360.5
'bio_8, 0.7822110208812768, 198.5, 287.0
'bio_8, 0.24301412052959787, 270.5, 287.0
`bio_12, -0.23971128257792215, 1148.0, 2359.5
'bio_8, 0.10341063411845197, 196.5, 287.0
'bio_12, -1.578194844749977, 2454.5, 4557.0
'bio_8, 0.06876243635142913, 195.5, 287.0
`bio_2, 1.7480583126915723, 15.0, 28.5
`bio_12, -0.022414750783133444, 1148.0, 1791.5
linearPredictorNormalizer, 1.88829331045707
densityNormalizer, 1007.8449788484855
numBackgroundPoints, 10027
entropy, 8.815906455067802
