# Supplementary material for: Alien species revises systematic status: integrative species delimitation of two similar taxa of Symbrenthia Hübner, [1819] (Lepidoptera, Nymphalidae)
Source: PeerJ. 2023 Jan 30;11:e14644. doi: 10.7717/peerj.14644 (PMC9893915; doi:10.7717/peerj.14644)
Supplement: Supplemental Information 6 [file peerj-11-14644-s006.zip › SDM/early_stage/MAXENT/past_2012_output/formosanus_4_explain.bat]

java -mx500m -cp "/C:/Users/user/Desktop/maxent/maxent.jar;C:\Users\user\Desktop\maxent\maxent.jar" density.Explain -l D:\ENM\Symbrenthia_by_time\2_period_20220206\past_2012\MAXENT\output\formosanus_4.lambdas D:\ENM\Symbrenthia_by_time\2_period_20220206\past_2012\MAXENT\output\formosanus_4.asc D:\ENM\Symbrenthia_by_time\2_period_20220206\past_2012\MAXENT
@if errorlevel 1 pause
