# Supplementary material for: Alien species revises systematic status: integrative species delimitation of two similar taxa of Symbrenthia Hübner, [1819] (Lepidoptera, Nymphalidae)
Source: PeerJ. 2023 Jan 30;11:e14644. doi: 10.7717/peerj.14644 (PMC9893915; doi:10.7717/peerj.14644)
Supplement: Supplemental Information 6 [file peerj-11-14644-s006.zip › SDM/early_stage/MAXENT/past_2012_output/formosanus_4_omission.csv]

Raw value	Corresponding cumulative value	Corresponding Logistic value	Fractional area	Training omission	Test omission
3.41817E-6	0.000341817	0.022521642	1	0	0
3.74465E-6	0.000716282	0.024619816	0.999900269	0	0
4.0011E-6	0.001116392	0.026261632	0.999800539	0	0
4.38739E-6	0.002804803	0.028724231	0.999401616	0	0
4.8822E-6	0.005221476	0.031860526	0.998902962	0	0
5.21651E-6	0.010292416	0.033968069	0.997905655	0	0
6.47816E-6	0.025334031	0.04183979	0.995312656	0	0
7.56238E-6	0.050076891	0.048502659	0.99182208	0	0
9.61969E-6	0.100266962	0.060894073	0.985937967	0	0
1.18641E-5	0.200929546	0.074049589	0.976862471	0	0
1.2352E-5	0.300592841	0.076860727	0.968684552	0	0
1.27494E-5	0.401083426	0.079137682	0.960706094	0	0
1.29179E-5	0.50001174	0.080099757	0.953026828	0	0
1.3064E-5	0.601396122	0.080932793	0.945247831	0	0
1.32225E-5	0.70128325	0.081833869	0.937668296	0	0
1.33429E-5	0.750430917	0.082517678	0.933978259	0	0
1.34811E-5	0.800055597	0.083301261	0.930288222	0	0
1.37056E-5	0.900655219	0.084571366	0.922908148	0	0
1.38672E-5	1.001339882	0.085482833	0.915627805	0	0
1.39944E-5	1.100261244	0.086199534	0.908546923	0	0
1.41136E-5	1.200022188	0.086870005	0.901466042	0	0
1.42196E-5	1.300597644	0.087465565	0.89438516	0	0
1.43143E-5	1.400438089	0.087996691	0.887404009	0	0
1.44025E-5	1.50091552	0.088490687	0.880422858	0	0
1.4661E-5	1.752146998	0.089936203	0.863169443	0	0
1.51026E-5	2.00021669	0.092394792	0.846514411	0	0
1.61293E-5	2.250893955	0.098060173	0.830457764	0	0
1.73586E-5	2.501314771	0.104750795	0.815498155	0	0
1.89998E-5	2.750018578	0.113530579	0.801835045	0	0
2.07895E-5	3.000270945	0.122910313	0.789268974	0	0
2.27147E-5	3.251358773	0.132780964	0.77779994	0	0
2.46712E-5	3.502225637	0.142586888	0.767228483	0.023255814	0
2.63378E-5	3.751954014	0.150767089	0.757454872	0.023255814	0
2.81853E-5	4.000988838	0.159654028	0.748379376	0.023255814	0
2.97615E-5	4.252524113	0.167090782	0.739702802	0.046511628	0
3.12913E-5	4.500130727	0.174183205	0.731624614	0.046511628	0
3.24833E-5	4.752310021	0.179626825	0.723745886	0.046511628	0
3.39478E-5	5.001490775	0.186217004	0.716266082	0.046511628	0
3.50626E-5	5.253452293	0.19116325	0.708985739	0.046511628	0
3.59759E-5	5.501866048	0.195170781	0.702004588	0.046511628	0
3.66761E-5	5.752534077	0.198216474	0.695123167	0.046511628	0
3.75948E-5	6.001498994	0.202177851	0.688441209	0.046511628	0
3.84621E-5	6.252150939	0.205881862	0.681858981	0.046511628	0
3.9118E-5	6.500391403	0.208659906	0.675476214	0.046511628	0
3.98541E-5	6.75318107	0.211755133	0.669093448	0.046511628	0
4.04307E-5	7.002020854	0.214162629	0.662910143	0.046511628	0
4.10976E-5	7.250520893	0.216928894	0.656826568	0.046511628	0
4.18782E-5	7.503561927	0.220141928	0.650742994	0.046511628	0
4.29662E-5	7.753497572	0.224577022	0.644858881	0.046511628	0
4.40558E-5	8.001231842	0.228968223	0.63917423	0.046511628	0
4.50631E-5	8.250842137	0.232983607	0.633589309	0.046511628	0
4.5993E-5	8.501213074	0.236653502	0.628104119	0.069767442	0
4.69162E-5	8.751800129	0.240262522	0.62271866	0.069767442	0
4.80912E-5	9.003709373	0.244806842	0.617432931	0.069767442	0
4.89731E-5	9.251201937	0.248181879	0.612346664	0.069767442	0
4.98348E-5	9.503541774	0.251450528	0.607260397	0.069767442	0
5.06652E-5	9.75485207	0.254573777	0.602273861	0.069767442	0
5.15124E-5	10.005047351	0.257733576	0.597387055	0.069767442	0
5.24872E-5	10.255023475	0.261336175	0.59259998	0.069767442	0
5.33005E-5	10.503634283	0.264315275	0.587912636	0.069767442	0
5.42167E-5	10.750803312	0.267642692	0.583325022	0.069767442	0
5.51288E-5	11.002276877	0.270925466	0.578737409	0.069767442	0
5.61761E-5	11.252472448	0.274658704	0.574249526	0.069767442	0
5.70575E-5	11.50155991	0.277771178	0.569861374	0.069767442	0
5.80259E-5	11.75497633	0.281160166	0.565473222	0.069767442	0
5.8876E-5	12.000435051	0.284108899	0.561284532	0.069767442	0
5.97517E-5	12.255427326	0.287121475	0.556996111	0.069767442	0
6.03992E-5	12.501608526	0.289332636	0.552907151	0.069767442	0
6.1068E-5	12.750554225	0.291602135	0.548818191	0.093023256	0
6.16325E-5	13.001967329	0.293506521	0.544729231	0.093023256	0
6.24608E-5	13.250160736	0.296282154	0.540740002	0.093023256	0
6.31779E-5	13.501723231	0.29866778	0.536750773	0.093023256	0
6.40567E-5	13.756050794	0.30156942	0.532761544	0.093023256	0
6.49608E-5	14.001413668	0.30452947	0.528971776	0.093023256	0
6.57543E-5	14.256429483	0.307107204	0.525082278	0.093023256	0
6.63714E-5	14.501006925	0.309098513	0.521392241	0.093023256	0
6.70668E-5	14.754388438	0.311328681	0.517602473	0.093023256	0
6.78678E-5	15.011094494	0.313879983	0.513812706	0.093023256	0
6.84617E-5	15.256536	0.315759151	0.5102224	0.093023256	0
6.95925E-5	15.505173066	0.31930941	0.506632093	0.093023256	0
7.04645E-5	15.750086902	0.322021841	0.503141518	0.093023256	0
7.1317E-5	16.005366083	0.324653113	0.499551212	0.093023256	0
7.21648E-5	16.256581684	0.327249354	0.496060636	0.093023256	0
7.27807E-5	16.502896383	0.329123169	0.492669792	0.093023256	0
7.33188E-5	16.751348308	0.330751796	0.489278947	0.093023256	0
7.40735E-5	17.00208478	0.333022399	0.485888102	0.093023256	0
7.4742E-5	17.255066392	0.33502122	0.482497257	0.093023256	0
7.53814E-5	17.502696431	0.336921488	0.479206143	0.093023256	0
7.58994E-5	17.752177423	0.338452965	0.475915029	0.093023256	0
7.65828E-5	18.003786176	0.340462978	0.472623915	0.093023256	0
7.73247E-5	18.257695848	0.342631257	0.469332801	0.093023256	0
7.78188E-5	18.505937979	0.344067178	0.466141418	0.093023256	0
7.84237E-5	18.756150746	0.345816958	0.462950035	0.093023256	0
7.90949E-5	19.000110295	0.347747444	0.459858382	0.093023256	0
7.98725E-5	19.254536814	0.349969762	0.456666999	0.093023256	0
8.06493E-5	19.503214753	0.35217463	0.453575347	0.093023256	0
8.1141E-5	19.753880356	0.353562654	0.450483694	0.093023256	0
8.16413E-5	20.006147913	0.354968747	0.447392041	0.093023256	0
8.21231E-5	20.25175363	0.35631715	0.44440012	0.093023256	0
8.27966E-5	20.50756111	0.358192636	0.441308467	0.093023256	0
8.32843E-5	20.756725645	0.359544034	0.438316545	0.093023256	0
8.37595E-5	21.007310071	0.360855273	0.435324624	0.093023256	0
8.42115E-5	21.250870676	0.362097446	0.432432432	0.093023256	0
8.51331E-5	21.505095927	0.364615116	0.429440511	0.093023256	0
8.59485E-5	21.75340051	0.366826443	0.42654832	0.093023256	0
8.66394E-5	22.003613855	0.368687999	0.423656128	0.093023256	0
8.71803E-5	22.255787788	0.37013787	0.420763937	0.093023256	0
8.78608E-5	22.501108912	0.371952426	0.417971477	0.093023256	0
8.83358E-5	22.756489477	0.373212636	0.415079286	0.093023256	0
8.88762E-5	23.004480317	0.374640545	0.412286826	0.093023256	0
8.94793E-5	23.254173537	0.376226278	0.409494365	0.093023256	0
9.01323E-5	23.505682821	0.377934299	0.406701905	0.093023256	0
9.06909E-5	23.758949147	0.37938778	0.403909444	0.093023256	0
9.12394E-5	24.004526264	0.380808705	0.401216715	0.093023256	0
9.18483E-5	24.251786607	0.382378335	0.398523985	0.093023256	0
9.24365E-5	24.500683866	0.383886995	0.395831256	0.093023256	0
9.30361E-5	24.751136369	0.385417334	0.393138526	0.093023256	0
9.3638E-5	25.003398099	0.386946057	0.390445796	0.093023256	0
9.41612E-5	25.256869936	0.388268594	0.387753067	0.093023256	0
9.47656E-5	25.502652736	0.389789277	0.385160068	0.093023256	0
9.5237E-5	25.759159816	0.390970179	0.382467338	0.093023256	0
9.56429E-5	26.007313797	0.391983452	0.379874339	0.093023256	0
9.63747E-5	26.257037234	0.393801567	0.37728134	0.093023256	0
9.68829E-5	26.508330675	0.395057715	0.374688341	0.093023256	0
9.75551E-5	26.751431427	0.396711252	0.372195073	0.11627907	0
9.80542E-5	27.00579352	0.397933417	0.369602074	0.11627907	0
9.88014E-5	27.252017827	0.399753433	0.367108806	0.139534884	0
9.92993E-5	27.509541533	0.400960311	0.364515807	0.139534884	0
9.97003E-5	27.758410396	0.40192866	0.362022539	0.139534884	0
1.00375E-4	28.008565091	0.403550912	0.359529271	0.139534884	0
1.01026E-4	28.250251154	0.405108027	0.357135734	0.139534884	0
1.01538E-4	28.503503571	0.406326769	0.354642465	0.139534884	0
1.01991E-4	28.757811692	0.407402286	0.352149197	0.139534884	0
1.02415E-4	29.003030161	0.408401931	0.34975566	0.186046512	0.2
1.02793E-4	29.259715972	0.409292667	0.347262392	0.186046512	0.2
1.0359E-4	29.507360244	0.41116227	0.344868854	0.186046512	0.2
1.03999E-4	29.756468615	0.412116254	0.342475317	0.186046512	0.2
1.04686E-4	30.006972028	0.41371275	0.340081779	0.186046512	0.2
1.05292E-4	30.258962283	0.415113833	0.337688242	0.186046512	0.2
1.05654E-4	30.522679735	0.41594721	0.335194974	0.186046512	0.2
1.06022E-4	30.755554367	0.416792466	0.333000898	0.186046512	0.2
1.06669E-4	31.000087188	0.418271097	0.330707091	0.186046512	0.2
1.07108E-4	31.256582023	0.419272045	0.328313553	0.186046512	0.2
1.07497E-4	31.503416156	0.420154921	0.326019747	0.186046512	0.2
1.07922E-4	31.751109949	0.421116616	0.32372594	0.186046512	0.4
1.08716E-4	32.000052725	0.422904482	0.321432133	0.186046512	0.4
1.09571E-4	32.251136086	0.424815624	0.319138327	0.186046512	0.6
1.1029E-4	32.504227572	0.426416449	0.31684452	0.186046512	0.6
1.10974E-4	32.758754051	0.427929449	0.314550713	0.186046512	0.6
1.1139E-4	33.003370757	0.428844131	0.312356637	0.186046512	0.6
1.11946E-4	33.260123483	0.430064569	0.31006283	0.186046512	0.6
1.1262E-4	33.507178722	0.431536353	0.307868754	0.186046512	0.6
1.13304E-4	33.755688391	0.433022301	0.305674678	0.186046512	0.6
1.1413E-4	34.006190887	0.434807775	0.303480602	0.186046512	0.6
1.1499E-4	34.258337262	0.436653483	0.301286526	0.186046512	0.8
1.15497E-4	34.500367304	0.43773549	0.299192181	0.186046512	0.8
1.16018E-4	34.75505361	0.438842032	0.296998105	0.209302326	0.8
1.16919E-4	35.011440646	0.440748508	0.294804029	0.209302326	0.8
1.17568E-4	35.257679228	0.44211487	0.292709684	0.209302326	0.8
1.18264E-4	35.505452459	0.443569416	0.290615339	0.209302326	0.8
1.19251E-4	35.754817921	0.445622415	0.288520993	0.209302326	0.8
1.20047E-4	36.006056228	0.44726607	0.286426648	0.209302326	0.8
1.20552E-4	36.258684578	0.448305589	0.284332303	0.209302326	0.8
1.2118E-4	36.500582817	0.449589492	0.282337688	0.209302326	0.8
1.2203E-4	36.756102031	0.451320528	0.280243343	0.209302326	0.8
1.23049E-4	37.001282027	0.453380716	0.278248728	0.209302326	0.8
1.23845E-4	37.260651906	0.454978755	0.276154383	0.209302326	0.8
1.24496E-4	37.508886158	0.456280083	0.274159769	0.209302326	0.8
1.2537E-4	37.758650194	0.458014997	0.272165154	0.209302326	0.8
1.26132E-4	38.010088053	0.459519461	0.27017054	0.209302326	0.8
1.26825E-4	38.25043345	0.460880911	0.268275656	0.209302326	0.8
1.27546E-4	38.504857107	0.462290791	0.266281041	0.209302326	0.8
1.28194E-4	38.760501147	0.463550747	0.264286427	0.209302326	0.8
1.29021E-4	39.004923999	0.465148975	0.262391543	0.209302326	0.8
1.29697E-4	39.250840593	0.466448765	0.260496659	0.23255814	0.8
1.30411E-4	39.511019414	0.46781677	0.258502044	0.23255814	0.8
1.30798E-4	39.759169563	0.468554305	0.256607161	0.23255814	0.8
1.31646E-4	40.008614068	0.470164475	0.254712277	0.23255814	0.8
1.32548E-4	40.259699895	0.471864492	0.252817393	0.23255814	0.8
1.33233E-4	40.512262089	0.473149345	0.250922509	0.23255814	0.8
1.34137E-4	40.752915907	0.474835782	0.249127356	0.23255814	0.8
1.34719E-4	41.008312988	0.475916192	0.247232472	0.23255814	0.8
1.35458E-4	41.251568607	0.477280657	0.245437319	0.23255814	0.8
1.36389E-4	41.509709983	0.478989856	0.243542435	0.23255814	0.8
1.36901E-4	41.755553255	0.479923461	0.241747282	0.23255814	0.8
1.37614E-4	42.002616893	0.481221239	0.239952129	0.23255814	0.8
1.38383E-4	42.251211931	0.48261225	0.238156976	0.23255814	0.8
1.39273E-4	42.501266436	0.484214021	0.236361823	0.23255814	0.8
1.40239E-4	42.752767415	0.485939113	0.23456667	0.23255814	0.8
1.40912E-4	43.00583006	0.487136494	0.232771517	0.23255814	0.8
1.41864E-4	43.260355742	0.48881802	0.230976364	0.255813953	0.8
1.42565E-4	43.502127148	0.490049338	0.229280941	0.255813953	0.8
1.4357E-4	43.759489976	0.491805413	0.227485788	0.255813953	0.8
1.44326E-4	44.004246289	0.493118694	0.225790366	0.255813953	0.8
1.45118E-4	44.250308815	0.494485693	0.224094944	0.255813953	0.8
1.45957E-4	44.512389163	0.495927661	0.222299791	0.255813953	0.8
1.46598E-4	44.761088056	0.497022838	0.220604368	0.255813953	0.8
1.47496E-4	45.011031098	0.498549643	0.218908946	0.255813953	0.8
1.48201E-4	45.262314259	0.499741251	0.217213523	0.255813953	0.8
1.4885E-4	45.500012852	0.500833915	0.215617832	0.255813953	0.8
1.49474E-4	45.753671738	0.501879054	0.213922409	0.255813953	0.8
1.50661E-4	46.008822356	0.503856929	0.212226987	0.255813953	0.8
1.51108E-4	46.250288718	0.504598293	0.210631296	0.255813953	0.8
1.5187E-4	46.507818434	0.505854625	0.208935873	0.255813953	0.8
1.5281E-4	46.751630104	0.507397375	0.207340182	0.255813953	0.8
1.54147E-4	47.012642183	0.509575083	0.205644759	0.255813953	0.8
1.54925E-4	47.260008958	0.510832644	0.204049068	0.255813953	0.8
1.56212E-4	47.509088153	0.512899997	0.202453376	0.255813953	0.8
1.56832E-4	47.759598701	0.513888406	0.200857684	0.255813953	0.8
1.5774E-4	48.011261742	0.51533047	0.199261993	0.255813953	0.8
1.58785E-4	48.264549767	0.516980695	0.197666301	0.255813953	0.8
1.60106E-4	48.503668468	0.519048877	0.19617034	0.255813953	0.8
1.61674E-4	48.761003429	0.521481598	0.194574648	0.255813953	0.8
1.62746E-4	49.004461473	0.52312956	0.193078688	0.279069767	0.8
1.63665E-4	49.265511429	0.524535278	0.191482996	0.302325581	0.8
1.64541E-4	49.511758525	0.525865837	0.189987035	0.325581395	0.8
1.65614E-4	49.759470614	0.527486774	0.188491074	0.325581395	0.8
1.66696E-4	50.025439987	0.529108503	0.186895382	0.325581395	0.8
1.67446E-4	50.259315316	0.530227559	0.185499152	0.325581395	0.8
1.68267E-4	50.511209158	0.531445548	0.184003191	0.325581395	0.8
1.69275E-4	50.764526871	0.532932794	0.18250723	0.325581395	0.8
1.70244E-4	51.00214597	0.534352755	0.181111	0.325581395	0.8
1.7143E-4	51.25833458	0.536079357	0.179615039	0.325581395	0.8
1.72148E-4	51.516052708	0.537119276	0.178119078	0.325581395	0.8
1.73E-4	51.757840999	0.538346934	0.176722848	0.325581395	0.8
1.7385E-4	52.000818289	0.539565013	0.175326618	0.348837209	0.8
1.7454E-4	52.262138031	0.540548164	0.173830657	0.348837209	0.8
1.75507E-4	52.507437199	0.541920364	0.172434427	0.372093023	0.8
1.76763E-4	52.754150029	0.543689427	0.171038197	0.395348837	0.8
1.77815E-4	53.002247823	0.54516105	0.169641967	0.395348837	0.8
1.7919E-4	53.252092494	0.54707093	0.168245737	0.395348837	0.8
1.80345E-4	53.503797352	0.548662473	0.166849506	0.395348837	0.8
1.81095E-4	53.756942859	0.549689546	0.165453276	0.395348837	0.8
1.81682E-4	54.010882644	0.550490526	0.164057046	0.395348837	0.8
1.82829E-4	54.266032509	0.552047418	0.162660816	0.395348837	0.8
1.83624E-4	54.504246504	0.553120158	0.161364316	0.395348837	0.8
1.85101E-4	54.762597421	0.555100198	0.159968086	0.395348837	0.8
1.8604E-4	55.003974215	0.556348692	0.158671587	0.418604651	0.8
1.87235E-4	55.265143811	0.557928973	0.157275357	0.418604651	0.8
1.87925E-4	55.508998611	0.558835552	0.155978857	0.418604651	0.8
1.8898E-4	55.754157031	0.560215032	0.154682358	0.441860465	0.8
1.90566E-4	56.000835069	0.562274101	0.153385858	0.441860465	0.8
1.91976E-4	56.268775709	0.564086548	0.151989628	0.441860465	0.8
1.93267E-4	56.519303931	0.565734849	0.150693129	0.441860465	0.8
1.94022E-4	56.751751951	0.566692501	0.14949636	0.441860465	0.8
1.94735E-4	57.004394836	0.567592075	0.14819986	0.441860465	0.8
1.95878E-4	57.258351653	0.569028614	0.146903361	0.441860465	0.8
1.96983E-4	57.513779141	0.570406991	0.145606861	0.441860465	0.8
1.98142E-4	57.750882794	0.571843725	0.144410093	0.441860465	1
1.99732E-4	58.009495105	0.573800011	0.143113593	0.441860465	1
2.00384E-4	58.26950135	0.574597142	0.141817094	0.465116279	1
2.01095E-4	58.510393367	0.575461863	0.140620325	0.465116279	1
2.02324E-4	58.75240971	0.576950517	0.139423556	0.465116279	1
2.03152E-4	59.016008016	0.577947293	0.138127057	0.465116279	1
2.03856E-4	59.260111912	0.578790865	0.136930288	0.465116279	1
2.0501E-4	59.505523774	0.580166233	0.135733519	0.465116279	1
2.06138E-4	59.752339977	0.581501406	0.134536751	0.465116279	1
2.06872E-4	60.000090973	0.582367153	0.133339982	0.465116279	1
2.08073E-4	60.270001329	0.583773873	0.132043483	0.465116279	1
2.08928E-4	60.520352187	0.584769646	0.130846714	0.465116279	1
2.10204E-4	60.751190323	0.58624776	0.129749676	0.465116279	1
2.11732E-4	61.004456561	0.588003641	0.128552907	0.465116279	1
2.12937E-4	61.259311445	0.589377786	0.127356138	0.488372093	1
2.14261E-4	61.515735086	0.590876257	0.12615937	0.488372093	1
2.15473E-4	61.752316912	0.592239152	0.125062332	0.488372093	1
2.16237E-4	62.011430183	0.593093595	0.123865563	0.488372093	1
2.1714E-4	62.271491215	0.594098813	0.122668794	0.488372093	1
2.17772E-4	62.5106935	0.594800293	0.121571756	0.488372093	1
2.19241E-4	62.750926737	0.596419023	0.120474718	0.488372093	1
2.20841E-4	63.015191125	0.598168336	0.11927795	0.488372093	1
2.21666E-4	63.258650226	0.599064001	0.118180912	0.488372093	1
2.22684E-4	63.503156287	0.600164007	0.117083874	0.488372093	1
2.2375E-4	63.771102635	0.601309453	0.115887105	0.488372093	1
2.24899E-4	64.017786579	0.602536915	0.114790067	0.488372093	1
2.26288E-4	64.266045968	0.60401049	0.113693029	0.488372093	1
2.27681E-4	64.515995291	0.605477051	0.112595991	0.511627907	1
2.28295E-4	64.766814523	0.606121002	0.111498953	0.534883721	1
2.29622E-4	65.018937433	0.607503868	0.110401915	0.534883721	1
2.30508E-4	65.272080914	0.608421439	0.109304877	0.558139535	1
2.32209E-4	65.503258995	0.610171696	0.10830757	0.581395349	1
2.3267E-4	65.758887649	0.610643112	0.107210532	0.581395349	1
2.33821E-4	66.015533953	0.611815868	0.106113494	0.581395349	1
2.34717E-4	66.273360679	0.61272351	0.105016456	0.581395349	1
2.35698E-4	66.508539948	0.613712736	0.104019148	0.581395349	1
2.37397E-4	66.768510006	0.615414772	0.10292211	0.581395349	1
2.38055E-4	67.00632908	0.616069821	0.101924803	0.581395349	1
2.39091E-4	67.2688168	0.617096379	0.100827765	0.581395349	1
2.40232E-4	67.508445729	0.618220608	0.099830458	0.627906977	1
2.41714E-4	67.773449053	0.619670916	0.09873342	0.627906977	1
2.42718E-4	68.015677853	0.620647587	0.097736112	0.627906977	1
2.43878E-4	68.258854334	0.621768744	0.096738805	0.627906977	1
2.44714E-4	68.503146836	0.622573469	0.095741498	0.627906977	1
2.45486E-4	68.772858973	0.623312924	0.09464446	0.627906977	1
2.46673E-4	69.018939069	0.624445518	0.093647153	0.627906977	1
2.48396E-4	69.266693768	0.626076326	0.092649845	0.627906977	1
2.49385E-4	69.515650978	0.627006038	0.091652538	0.627906977	1
2.50748E-4	69.765874519	0.628280281	0.090655231	0.627906977	1
2.51619E-4	70.017157186	0.629088892	0.089657924	0.651162791	1
2.52725E-4	70.269288728	0.630112528	0.088660616	0.651162791	1
2.53778E-4	70.522588768	0.631080922	0.087663309	0.651162791	1
2.54856E-4	70.751717623	0.63206729	0.086765733	0.651162791	1
2.56728E-4	71.007920764	0.633767218	0.085768425	0.651162791	1
2.57896E-4	71.265135095	0.634820177	0.084771118	0.651162791	1
2.59837E-4	71.524183202	0.636556677	0.083773811	0.651162791	1
2.60865E-4	71.758515717	0.637470192	0.082876234	0.651162791	1
2.62102E-4	72.019994102	0.638562303	0.081878927	0.674418605	1
2.63784E-4	72.25655676	0.640037567	0.08098135	0.674418605	1
2.65297E-4	72.521004397	0.641353874	0.079984043	0.674418605	1
2.66553E-4	72.760548388	0.642439529	0.079086467	0.674418605	1
2.67631E-4	73.001002795	0.643365879	0.07818889	0.697674419	1
2.68941E-4	73.269279726	0.644485979	0.077191583	0.697674419	1
2.69736E-4	73.511774697	0.645161529	0.076294006	0.697674419	1
2.70456E-4	73.754939748	0.645771549	0.07539643	0.697674419	1
2.71787E-4	74.026126417	0.646894044	0.074399122	0.697674419	1
2.72959E-4	74.271390949	0.64787619	0.073501546	0.697674419	1
2.73685E-4	74.51743301	0.648481914	0.072603969	0.720930233	1
2.75217E-4	74.764506136	0.649753779	0.071706393	0.720930233	1
2.75897E-4	75.012513455	0.6503145	0.070808816	0.720930233	1
2.77057E-4	75.261396816	0.651268144	0.06991124	0.720930233	1
2.79149E-4	75.511908325	0.65297464	0.069013663	0.744186047	1
2.80328E-4	75.763707781	0.653929155	0.068116087	0.76744186	1
2.81577E-4	76.016703966	0.654934704	0.06721851	0.76744186	1
2.82721E-4	76.27065446	0.655850367	0.066320933	0.76744186	1
2.83351E-4	76.525478994	0.656352476	0.065423357	0.790697674	1
2.83979E-4	76.752391739	0.65685178	0.064625511	0.790697674	1
2.85583E-4	77.008910517	0.658120514	0.063727935	0.790697674	1
2.86277E-4	77.266341977	0.658666271	0.062830358	0.790697674	1
2.87433E-4	77.524521873	0.659571892	0.061932781	0.790697674	1
2.88551E-4	77.754721291	0.660442606	0.061134936	0.790697674	1
2.89526E-4	78.014890738	0.661198898	0.060237359	0.790697674	1
2.90486E-4	78.275908998	0.661939705	0.059339783	0.790697674	1
2.91823E-4	78.509000872	0.662966935	0.058541937	0.790697674	1
2.93464E-4	78.772545973	0.664218388	0.05764436	0.790697674	1
2.94267E-4	79.007616583	0.664827553	0.056846514	0.790697674	1
2.94948E-4	79.272817012	0.66534239	0.055948938	0.790697674	1
2.9651E-4	79.509365588	0.666517426	0.055151092	0.790697674	1
2.97475E-4	79.776852965	0.667239178	0.054253516	0.790697674	1
2.98695E-4	80.015232806	0.668147361	0.05345567	0.790697674	1
2.99641E-4	80.254495976	0.668848179	0.052657824	0.813953488	1
3.00586E-4	80.52459755	0.669545394	0.051760247	0.813953488	1
3.01695E-4	80.76551478	0.670359384	0.050962402	0.813953488	1
3.0274E-4	81.00740395	0.671123278	0.050164556	0.813953488	1
3.03654E-4	81.280324649	0.671788093	0.049266979	0.813953488	1
3.04896E-4	81.523957157	0.672687925	0.048469133	0.813953488	1
3.05946E-4	81.768378513	0.673443902	0.047671288	0.813953488	1
3.08487E-4	82.014158603	0.675260286	0.046873442	0.813953488	1
3.10737E-4	82.262090539	0.676852384	0.046075596	0.813953488	1
3.12528E-4	82.511427775	0.678107922	0.04527775	0.813953488	1
3.13494E-4	82.761868632	0.678781468	0.044479904	0.813953488	1
3.15641E-4	83.013668794	0.680267167	0.043682058	0.813953488	1
3.16415E-4	83.266562736	0.680799848	0.042884213	0.813953488	1
3.18714E-4	83.520809067	0.682370907	0.042086367	0.813953488	1
3.20262E-4	83.776519774	0.683420487	0.041288521	0.813953488	1
3.20766E-4	84.000845565	0.683760336	0.040590406	0.813953488	1
3.22074E-4	84.257891032	0.684640022	0.03979256	0.813953488	1
3.23569E-4	84.516329347	0.685638484	0.038994714	0.813953488	1
3.2467E-4	84.77550894	0.686370399	0.038196868	0.813953488	1
3.25507E-4	85.003075707	0.686924197	0.037498753	0.813953488	1
3.2756E-4	85.264470582	0.688275265	0.036700908	0.813953488	1
3.29732E-4	85.560680411	0.689691391	0.035803331	0.813953488	1
3.30906E-4	85.759001623	0.690451528	0.035204947	0.813953488	1
3.32473E-4	86.024380875	0.691460186	0.034407101	0.813953488	1
3.34177E-4	86.257706898	0.692549801	0.033708986	0.813953488	1
3.35848E-4	86.525682404	0.693610972	0.03291114	0.813953488	1
3.37665E-4	86.761571847	0.694756511	0.032213025	0.813953488	1
3.40167E-4	87.032692053	0.696319329	0.031415179	0.837209302	1
3.4292E-4	87.272264378	0.698021407	0.030717064	0.837209302	1
3.43838E-4	87.51274366	0.698584798	0.030018949	0.837209302	1
3.44977E-4	87.753830135	0.699280609	0.029320834	0.837209302	1
3.46163E-4	88.030276363	0.70000139	0.028522988	0.837209302	1
3.48492E-4	88.273840898	0.701407791	0.027824873	0.837209302	1
3.49887E-4	88.518308125	0.702244044	0.027126758	0.837209302	1
3.52697E-4	88.764282231	0.703913982	0.026428643	0.860465116	1
3.54937E-4	89.011769001	0.70523172	0.025730528	0.860465116	1
3.57345E-4	89.261073042	0.706635177	0.025032412	0.860465116	1
3.5891E-4	89.512007686	0.707540337	0.024334297	0.860465116	1
3.60509E-4	89.763906823	0.708459182	0.023636182	0.860465116	1
3.62212E-4	90.016954627	0.709431781	0.022938067	0.860465116	1
3.64307E-4	90.271139833	0.710618992	0.022239952	0.860465116	1
3.67158E-4	90.527502593	0.712219374	0.021541837	0.860465116	1
3.7143E-4	90.786067155	0.714584655	0.020843722	0.906976744	1
3.74354E-4	91.009980081	0.716181087	0.020245338	0.906976744	1
3.77939E-4	91.273349374	0.71811441	0.019547222	0.906976744	1
3.81992E-4	91.50168234	0.720268786	0.018948838	0.906976744	1
3.84942E-4	91.770129492	0.721816049	0.018250723	0.906976744	1
3.85717E-4	92.001349021	0.722219688	0.017652339	0.906976744	1
3.87098E-4	92.271926268	0.722936276	0.016954224	0.906976744	1
3.90584E-4	92.505371098	0.724728603	0.016355839	0.906976744	1
3.91883E-4	92.779375625	0.725390178	0.015657724	0.906976744	1
3.95892E-4	93.015770761	0.727412958	0.01505934	0.906976744	1
3.97475E-4	93.253838264	0.728203688	0.014460955	0.906976744	1
4.03543E-4	93.535097326	0.731191945	0.01376284	0.906976744	1
4.06095E-4	93.778018958	0.732429086	0.013164456	0.906976744	1
4.10272E-4	94.023194743	0.734429809	0.012566072	0.906976744	1
4.13674E-4	94.270539486	0.736037685	0.011967687	0.906976744	1
4.1643E-4	94.519757579	0.737325413	0.011369303	0.906976744	1
4.1914E-4	94.770502096	0.738579823	0.010770919	0.906976744	1
4.2384E-4	95.065836776	0.740727326	0.010072803	0.906976744	1
4.25867E-4	95.278255779	0.741642521	0.00957415	0.906976744	1
4.29827E-4	95.535177913	0.743412074	0.008975765	0.906976744	1
4.31845E-4	95.750554565	0.744304493	0.008477112	0.906976744	1
4.36861E-4	96.011068102	0.746496113	0.007878727	0.906976744	1
4.427E-4	96.275214019	0.74900033	0.007280343	0.906976744	1
4.48754E-4	96.542796075	0.751545208	0.006681959	0.906976744	1
4.51956E-4	96.768112274	0.752870487	0.006183305	0.906976744	1
4.57016E-4	97.041004825	0.754936159	0.005584921	0.906976744	1
4.66678E-4	97.273123088	0.758785843	0.005086267	0.930232558	1
4.75505E-4	97.509439206	0.762199072	0.004587613	0.930232558	1
4.78987E-4	97.795667042	0.763518712	0.003989229	0.953488372	1
4.89108E-4	98.038944985	0.767273495	0.003490575	0.953488372	1
4.95436E-4	98.286114629	0.76956113	0.002991922	0.953488372	1
5.09217E-4	98.539996868	0.774390558	0.002493268	0.953488372	1
5.35256E-4	98.800912721	0.782984096	0.001994615	0.953488372	1
5.48801E-4	99.01838851	0.787200221	0.001595692	0.953488372	1
5.90228E-4	99.308752081	0.799136257	0.001097038	0.976744186	1
6.40127E-4	99.552093715	0.811848029	0.000698115	0.976744186	1
6.75908E-4	99.753559346	0.820015651	0.000398923	1	1
9.92216E-4	100	0.869929641	0.000099731	1	1
