# Supplementary material for: Alien species revises systematic status: integrative species delimitation of two similar taxa of Symbrenthia Hübner, [1819] (Lepidoptera, Nymphalidae)
Source: PeerJ. 2023 Jan 30;11:e14644. doi: 10.7717/peerj.14644 (PMC9893915; doi:10.7717/peerj.14644)
Supplement: Supplemental Information 6 [file peerj-11-14644-s006.zip › SDM/early_stage/MAXENT/past_2012_output/formosanus_4_samplePredictions.csv]

X	Y	Test or train	Raw prediction	Cumulative prediction	Logistic prediction
121.054932	23.628115	train	1.632928005576834E-4	49.15978493494127	0.5239668212150348
120.7919	21.9621	train	2.508718361254139E-4	69.80160112274851	0.6283951413522999
121.5455	25.1547	train	1.6167423608215927E-4	48.76105704476559	0.5214815980230044
120.8538	21.9041	train	2.306228118331061E-4	65.28768466429604	0.6085400279333522
121.005825	24.204621	train	1.6433513571964585E-4	49.45388925421536	0.5255536542906244
121.280927	24.047432	train	9.878457788314209E-5	27.246474446291202	0.39971263528168904
121.502895	24.774974	train	2.611197005082457E-4	71.81235458325284	0.637695255955029
121.567253	24.889901	train	4.568100172753224E-5	8.41720909527096	0.23542610231217082
120.790253	23.728701	train	3.5192141403634546E-4	88.69639110500852	0.7034547624296809
120.875155	23.877634	train	4.7586814647205796E-4	97.53929062152217	0.7623373077278475
121.531742	24.937416	train	2.98942388584732E-4	80.07780254913402	0.6683311541583037
121.359412	24.770632	train	1.8823416092619046E-4	55.580840700280184	0.5592410875748459
121.403791	24.673541	train	2.828183449289559E-4	76.31002886660072	0.6559281374231206
121.286998	24.620683	train	2.282419072295744E-4	64.74512610622003	0.6060651528586866
121.492592	24.580782	train	1.997993362250036E-4	58.036347618827705	0.5738824754032922
121.128769	24.073602	train	6.0502937873343106E-5	12.540222607028966	0.2896854586018529
121.553887	24.929444	train	2.7914867794977244E-4	75.51186976033054	0.6529746403018525
121.116916	24.534915	train	1.0214831730561399E-4	28.848795439240256	0.4077732670354078
120.82143	24.340683	train	2.773809283372134E-4	75.30018638414684	0.6515337123741356
120.618486	22.421302	train	2.3444402218596135E-5	3.3449228451865856	0.13646428235731856
120.780803	22.198806	train	6.69373934321432E-4	99.7167691594505	0.8185773862122062
121.576538	24.018525	train	2.6710765945082835E-4	72.8842685265305	0.6429170705769459
121.165728	22.757126	train	2.8489930614144442E-5	4.049602811672275	0.16110173391838448
121.24194	24.050457	train	1.1564796058116557E-4	34.57416306747154	0.4380565159420935
120.982023	24.073405	train	3.691357856783115E-4	90.64720888692379	0.7133193742184594
121.279652	24.028281	train	9.725203146243544E-5	26.641826860815108	0.39596693451640913
121.485879	24.190331	train	2.1280302561729977E-4	61.23097615391117	0.5892250914499881
121.310555	23.415505	train	1.020640388357311E-4	28.800053370008307	0.40757395279863856
121.079669	24.025907	train	3.671577535832841E-4	90.5274804351363	0.7122193740360279
120.675825	23.378782	train	1.76072546358139E-4	52.61852600673301	0.5427186012871626
121.359322	24.712727	train	3.380144917495226E-4	86.79944325992001	0.694975537048817
120.786095	22.736907	train	1.8556448077181975E-4	54.88173853152449	0.5557172219343995
120.731946	22.163305	train	5.893259276654985E-4	99.3024294183803	0.7988906496027997
120.671608	22.757052	train	1.295379111762737E-4	39.19296695147006	0.4661442553744324
120.964251	22.881263	train	2.266925386548288E-4	64.33863330676654	0.6044377558949208
120.503182	23.266507	train	2.7354099681899905E-4	74.46863020084844	0.6483621048018964
121.003741	24.091114	train	2.3919239894969473E-4	67.29011226162758	0.6171961443502484
121.580647	24.995973	train	4.570160618678658E-4	97.0410063113032	0.7549361585841755
120.502058	23.268049	train	1.7536674217338188E-4	52.471857955799464	0.5417215977911678
120.737778	22.411167	train	2.304012745904961E-4	65.24158786470771	0.6083110598535939
121.34	23.12	train	1.7367028348154638E-4	51.9494453094446	0.5393073407983299
121.35	23.14	train	2.3999186980730618E-4	67.45801440481439	0.6179842052619273
121.34	23.13	train	1.4162597060979367E-4	43.19671646376648	0.48839845015357547
121.0157	24.7119	test	1.0921171124750997E-4	32.14562564442726	0.42401426420638794
121.483982	24.214335	test	1.9762621421465728E-4	57.64536537047089	0.5712060094536674
121.017109	24.198697	test	1.0221596559864837E-4	28.88791952142977	0.4079331547586729
121.324409	24.026827	test	1.1424639135110615E-4	34.040316069863685	0.43505727649170667
121.279558	24.658756	test	1.0769519971932297E-4	31.618928721295624	0.4206028589151358
