# Supplementary material for: Alien species revises systematic status: integrative species delimitation of two similar taxa of Symbrenthia Hübner, [1819] (Lepidoptera, Nymphalidae)
Source: PeerJ. 2023 Jan 30;11:e14644. doi: 10.7717/peerj.14644 (PMC9893915; doi:10.7717/peerj.14644)
Supplement: Supplemental Information 6 [file peerj-11-14644-s006.zip › SDM/early_stage/MAXENT/past_2012_output/formosanus_5.asc]

ncols         264
nrows         468
xllcorner     119.7998599118
yllcorner     21.499860665
cellsize      0.00833333330000001
NODATA_value  -9999
-9999 -9999 -9999 -9999 -9999 -9999 -9999 -9999 -9999 -9999 -9999 -9999 -9999 -9999 -9999 -9999 -9999 -9999 -9999 3.99684E-1 -9999 -9999 -9999 -9999 -9999 -9999 -9999 -9999 -9999 -9999 -9999 -9999 -9999 -9999 -9999 -9999 -9999 -9999 -9999 -9999 -9999 -9999 -9999 -9999 -9999 -9999 -9999 -9999 -9999 -9999 -9999 -9999 -9999 -9999 -9999 -9999 -9999 -9999 -9999 -9999 -9999 -9999 -9999 -9999 -9999 -9999 -9999 -9999 -9999 -9999 -9999 -9999 -9999 -9999 -9999 -9999 -9999 -9999 -9999 -9999 -9999 -9999 -9999 -9999 -9999 -9999 -9999 -9999 -9999 -9999 -9999 -9999 -9999 -9999 -9999 -9999 -9999 -9999 -9999 -9999 -9999 -9999 -9999 -9999 -9999 -9999 -9999 -9999 -9999 -9999 -9999 -9999 -9999 -9999 -9999 -9999 -9999 -9999 -9999 -9999 -9999 -9999 -9999 -9999 -9999 -9999 -9999 -9999 -9999 -9999 -9999 -9999 -9999 -9999 -9999 -9999 -9999 -9999 -9999 -9999 -9999 -9999 -9999 -9999 -9999 -9999 -9999 -9999 -9999 -9999 -9999 -9999 -9999 -9999 -9999 -9999 -9999 -9999 -9999 -9999 -9999 -9999 -9999 -9999 -9999 -9999 -9999 -9999 -9999 -9999 -9999 -9999 -9999 -9999 -9999 -9999 -9999 -9999 -9999 -9999 -9999 -9999 -9999 -9999 -9999 -9999 -9999 -9999 -9999 -9999 -9999 -9999 -9999 -9999 -9999 -9999 -9999 -9999 -9999 -9999 -9999 -9999 -9999 -9999 -9999 -9999 -9999 -9999 -9999 -9999 -9999 -9999 -9999 -9999 -9999 -9999 -9999 -9999 -9999 -9999 -9999 -9999 -9999 -9999 -9999 -9999 -9999 -9999 -9999 -9999 -9999 -9999 -9999 -9999 -9999 -9999 -9999 -9999 -9999 -9999 -9999 -9999 -9999 -9999 -9999 -9999 -9999 -9999 -9999 -9999 -9999 -9999 -9999 -9999 -9999 -9999 -9999 -9999 -9999 -9999 -9999 -9999 -9999 -9999
-9999 -9999 -9999 -9999 -9999 -9999 -9999 -9999 -9999 -9999 -9999 -9999 -9999 -9999 -9999 -9999 -9999 -9999 -9999 -9999 -9999 -9999 -9999 -9999 -9999 -9999 -9999 -9999 -9999 -9999 -9999 -9999 -9999 -9999 -9999 -9999 -9999 -9999 -9999 -9999 -9999 -9999 -9999 -9999 -9999 -9999 -9999 -9999 -9999 -9999 -9999 -9999 -9999 -9999 -9999 -9999 -9999 -9999 -9999 -9999 -9999 -9999 -9999 -9999 -9999 -9999 -9999 -9999 -9999 -9999 -9999 -9999 -9999 -9999 -9999 -9999 -9999 -9999 -9999 -9999 -9999 -9999 -9999 -9999 -9999 -9999 -9999 -9999 -9999 -9999 -9999 -9999 -9999 -9999 -9999 -9999 -9999 -9999 -9999 -9999 -9999 -9999 -9999 -9999 -9999 -9999 -9999 -9999 -9999 -9999 -9999 -9999 -9999 -9999 -9999 -9999 -9999 -9999 -9999 -9999 -9999 -9999 -9999 -9999 -9999 -9999 -9999 -9999 -9999 -9999 -9999 -9999 -9999 -9999 -9999 -9999 -9999 -9999 -9999 -9999 -9999 -9999 -9999 -9999 -9999 -9999 -9999 -9999 -9999 -9999 -9999 -9999 -9999 -9999 -9999 -9999 -9999 -9999 -9999 -9999 -9999 -9999 -9999 -9999 -9999 -9999 -9999 -9999 -9999 -9999 -9999 -9999 -9999 -9999 -9999 -9999 -9999 -9999 -9999 -9999 -9999 -9999 -9999 -9999 -9999 -9999 -9999 -9999 -9999 -9999 -9999 -9999 -9999 -9999 -9999 -9999 -9999 -9999 -9999 -9999 -9999 -9999 -9999 -9999 -9999 -9999 -9999 -9999 -9999 -9999 -9999 -9999 -9999 -9999 -9999 -9999 -9999 -9999 -9999 -9999 -9999 -9999 -9999 -9999 -9999 -9999 -9999 -9999 -9999 -9999 -9999 -9999 -9999 -9999 -9999 -9999 -9999 -9999 -9999 -9999 -9999 -9999 -9999 -9999 -9999 -9999 -9999 -9999 -9999 -9999 -9999 -9999 -9999 -9999 -9999 -9999 -9999 -9999 -9999 -9999 -9999 -9999 -9999 -9999
-9999 2.56846E-1 -9999 -9999 -9999 -9999 -9999 -9999 -9999 -9999 -9999 -9999 -9999 -9999 -9999 -9999 -9999 -9999 -9999 -9999 -9999 -9999 -9999 -9999 -9999 -9999 -9999 -9999 -9999 -9999 -9999 -9999 -9999 -9999 -9999 -9999 -9999 -9999 -9999 -9999 -9999 -9999 -9999 -9999 -9999 -9999 -9999 -9999 -9999 -9999 -9999 -9999 -9999 -9999 -9999 -9999 -9999 -9999 -9999 -9999 -9999 -9999 -9999 -9999 -9999 -9999 -9999 -9999 -9999 -9999 -9999 -9999 -9999 -9999 -9999 -9999 -9999 -9999 -9999 -9999 -9999 -9999 -9999 -9999 -9999 -9999 -9999 -9999 -9999 -9999 -9999 -9999 -9999 -9999 -9999 -9999 -9999 -9999 -9999 -9999 -9999 -9999 -9999 -9999 -9999 -9999 -9999 -9999 -9999 -9999 -9999 -9999 -9999 -9999 -9999 -9999 -9999 -9999 -9999 -9999 -9999 -9999 -9999 -9999 -9999 -9999 -9999 -9999 -9999 -9999 -9999 -9999 -9999 -9999 -9999 -9999 -9999 -9999 -9999 -9999 -9999 -9999 -9999 -9999 -9999 -9999 -9999 -9999 -9999 -9999 -9999 -9999 -9999 -9999 -9999 -9999 -9999 -9999 -9999 -9999 -9999 -9999 -9999 -9999 -9999 -9999 -9999 -9999 -9999 -9999 -9999 -9999 -9999 -9999 -9999 -9999 -9999 -9999 -9999 -9999 -9999 -9999 -9999 -9999 -9999 -9999 -9999 -9999 -9999 -9999 -9999 -9999 -9999 -9999 -9999 -9999 -9999 -9999 -9999 -9999 -9999 -9999 -9999 -9999 -9999 -9999 -9999 -9999 -9999 -9999 -9999 -9999 -9999 -9999 -9999 -9999 -9999 -9999 -9999 -9999 -9999 -9999 -9999 -9999 -9999 -9999 -9999 -9999 -9999 -9999 -9999 -9999 -9999 -9999 -9999 -9999 -9999 -9999 -9999 -9999 -9999 -9999 -9999 -9999 -9999 -9999 -9999 -9999 -9999 -9999 -9999 -9999 -9999 -9999 -9999 -9999 -9999 -9999 -9999 -9999 -9999 -9999 -9999 -9999
-9999 -9999 -9999 -9999 -9999 -9999 -9999 -9999 -9999 -9999 -9999 -9999 -9999 -9999 -9999 -9999 -9999 -9999 -9999 -9999 -9999 -9999 -9999 -9999 -9999 -9999 -9999 -9999 -9999 -9999 -9999 -9999 -9999 -9999 -9999 -9999 -9999 -9999 -9999 -9999 -9999 -9999 -9999 -9999 -9999 -9999 -9999 -9999 -9999 -9999 -9999 -9999 -9999 -9999 -9999 -9999 -9999 -9999 -9999 -9999 -9999 -9999 -9999 -9999 -9999 -9999 -9999 -9999 -9999 -9999 -9999 -9999 -9999 -9999 -9999 -9999 -9999 -9999 -9999 -9999 -9999 -9999 -9999 -9999 -9999 -9999 -9999 -9999 -9999 -9999 -9999 -9999 -9999 -9999 -9999 -9999 -9999 -9999 -9999 -9999 -9999 -9999 -9999 -9999 -9999 -9999 -9999 -9999 -9999 -9999 -9999 -9999 -9999 -9999 -9999 -9999 -9999 -9999 -9999 -9999 -9999 -9999 -9999 -9999 -9999 -9999 -9999 -9999 -9999 -9999 -9999 -9999 -9999 -9999 -9999 -9999 -9999 -9999 -9999 -9999 -9999 -9999 -9999 -9999 -9999 -9999 -9999 -9999 -9999 -9999 -9999 -9999 -9999 -9999 -9999 -9999 -9999 -9999 -9999 -9999 -9999 -9999 -9999 -9999 -9999 -9999 -9999 -9999 -9999 -9999 -9999 -9999 -9999 -9999 -9999 -9999 -9999 -9999 -9999 -9999 -9999 -9999 -9999 -9999 -9999 -9999 -9999 -9999 -9999 -9999 -9999 -9999 -9999 -9999 -9999 -9999 -9999 -9999 -9999 -9999 -9999 -9999 -9999 -9999 -9999 -9999 -9999 -9999 -9999 -9999 -9999 -9999 -9999 -9999 -9999 -9999 -9999 -9999 -9999 -9999 -9999 -9999 -9999 -9999 -9999 -9999 -9999 -9999 -9999 -9999 -9999 -9999 -9999 -9999 -9999 -9999 -9999 -9999 -9999 -9999 -9999 -9999 -9999 -9999 -9999 -9999 -9999 -9999 -9999 -9999 -9999 -9999 -9999 -9999 -9999 -9999 -9999 -9999 -9999 -9999 -9999 -9999 -9999 -9999
-9999 -9999 -9999 -9999 -9999 -9999 -9999 -9999 -9999 -9999 -9999 -9999 -9999 -9999 -9999 -9999 -9999 -9999 -9999 -9999 -9999 -9999 -9999 -9999 -9999 -9999 -9999 -9999 -9999 -9999 -9999 -9999 -9999 -9999 -9999 -9999 -9999 -9999 -9999 -9999 -9999 -9999 -9999 -9999 -9999 -9999 -9999 -9999 -9999 -9999 -9999 -9999 -9999 -9999 -9999 -9999 -9999 -9999 -9999 -9999 -9999 -9999 -9999 -9999 -9999 -9999 -9999 -9999 -9999 -9999 -9999 -9999 -9999 -9999 -9999 -9999 -9999 -9999 -9999 -9999 -9999 -9999 -9999 -9999 -9999 -9999 -9999 -9999 -9999 -9999 -9999 -9999 -9999 -9999 -9999 -9999 -9999 -9999 -9999 -9999 -9999 -9999 -9999 -9999 -9999 -9999 -9999 -9999 -9999 -9999 -9999 -9999 -9999 -9999 -9999 -9999 -9999 -9999 -9999 -9999 -9999 -9999 -9999 -9999 -9999 -9999 -9999 -9999 -9999 -9999 -9999 -9999 -9999 -9999 -9999 -9999 -9999 -9999 -9999 -9999 -9999 -9999 -9999 -9999 -9999 -9999 -9999 -9999 -9999 -9999 -9999 -9999 -9999 -9999 -9999 -9999 -9999 -9999 -9999 -9999 -9999 -9999 -9999 -9999 -9999 -9999 -9999 -9999 -9999 -9999 -9999 -9999 -9999 -9999 -9999 -9999 -9999 -9999 -9999 -9999 -9999 -9999 -9999 -9999 -9999 -9999 -9999 -9999 -9999 -9999 -9999 -9999 -9999 -9999 -9999 -9999 -9999 -9999 -9999 -9999 -9999 -9999 -9999 -9999 -9999 -9999 -9999 -9999 -9999 -9999 -9999 -9999 -9999 -9999 -9999 -9999 -9999 -9999 -9999 -9999 -9999 -9999 -9999 -9999 -9999 -9999 -9999 -9999 -9999 -9999 -9999 -9999 -9999 -9999 -9999 -9999 -9999 -9999 -9999 -9999 -9999 -9999 -9999 -9999 -9999 -9999 -9999 -9999 -9999 -9999 -9999 -9999 -9999 -9999 -9999 -9999 -9999 -9999 -9999 -9999 -9999 -9999 -9999 -9999
-9999 -9999 -9999 -9999 -9999 -9999 -9999 -9999 -9999 -9999 -9999 -9999 -9999 -9999 -9999 -9999 -9999 -9999 -9999 -9999 -9999 -9999 -9999 -9999 -9999 -9999 -9999 -9999 -9999 -9999 -9999 -9999 -9999 -9999 -9999 -9999 -9999 -9999 -9999 -9999 -9999 -9999 -9999 -9999 -9999 -9999 -9999 -9999 -9999 -9999 -9999 -9999 -9999 -9999 -9999 -9999 -9999 -9999 -9999 -9999 -9999 -9999 -9999 -9999 -9999 -9999 -9999 -9999 -9999 -9999 -9999 -9999 -9999 -9999 -9999 -9999 -9999 -9999 -9999 -9999 -9999 -9999 -9999 -9999 -9999 -9999 -9999 -9999 -9999 -9999 -9999 -9999 -9999 -9999 -9999 -9999 -9999 -9999 -9999 -9999 -9999 -9999 -9999 -9999 -9999 -9999 -9999 -9999 -9999 -9999 -9999 -9999 -9999 -9999 -9999 -9999 -9999 -9999 -9999 -9999 -9999 -9999 -9999 -9999 -9999 -9999 -9999 -9999 -9999 -9999 -9999 -9999 -9999 -9999 -9999 -9999 -9999 -9999 -9999 -9999 -9999 -9999 -9999 -9999 -9999 -9999 -9999 -9999 -9999 -9999 -9999 -9999 -9999 -9999 -9999 -9999 -9999 -9999 -9999 -9999 -9999 -9999 -9999 -9999 -9999 -9999 -9999 -9999 -9999 -9999 -9999 -9999 -9999 -9999 -9999 -9999 -9999 -9999 -9999 -9999 -9999 -9999 -9999 -9999 -9999 -9999 -9999 -9999 -9999 -9999 -9999 -9999 -9999 -9999 -9999 -9999 -9999 -9999 -9999 -9999 -9999 -9999 -9999 -9999 -9999 -9999 -9999 -9999 -9999 -9999 -9999 -9999 -9999 -9999 -9999 -9999 -9999 -9999 -9999 -9999 -9999 -9999 -9999 -9999 -9999 -9999 -9999 -9999 -9999 -9999 -9999 -9999 -9999 -9999 -9999 -9999 -9999 -9999 -9999 -9999 -9999 -9999 -9999 -9999 -9999 -9999 -9999 -9999 -9999 -9999 -9999 -9999 -9999 -9999 -9999 -9999 -9999 -9999 -9999 -9999 -9999 -9999 -9999 -9999
-9999 -9999 -9999 -9999 -9999 -9999 -9999 -9999 -9999 -9999 -9999 -9999 -9999 -9999 -9999 -9999 -9999 -9999 -9999 -9999 -9999 -9999 -9999 -9999 -9999 -9999 -9999 -9999 -9999 -9999 -9999 -9999 -9999 -9999 -9999 -9999 -9999 -9999 -9999 -9999 -9999 -9999 -9999 -9999 -9999 -9999 -9999 -9999 -9999 -9999 -9999 -9999 -9999 -9999 -9999 -9999 -9999 -9999 -9999 -9999 -9999 -9999 -9999 -9999 -9999 -9999 -9999 -9999 -9999 -9999 -9999 -9999 -9999 -9999 -9999 -9999 -9999 -9999 -9999 -9999 -9999 -9999 -9999 -9999 -9999 -9999 -9999 -9999 -9999 -9999 -9999 -9999 -9999 -9999 -9999 -9999 -9999 -9999 -9999 -9999 -9999 -9999 -9999 -9999 -9999 -9999 -9999 -9999 -9999 -9999 -9999 -9999 -9999 -9999 -9999 -9999 -9999 -9999 -9999 -9999 -9999 -9999 -9999 -9999 -9999 -9999 -9999 -9999 -9999 -9999 -9999 -9999 -9999 -9999 -9999 -9999 -9999 -9999 -9999 -9999 -9999 -9999 -9999 -9999 -9999 -9999 -9999 -9999 -9999 -9999 -9999 -9999 -9999 -9999 -9999 -9999 -9999 -9999 -9999 -9999 -9999 -9999 -9999 -9999 -9999 -9999 -9999 -9999 -9999 -9999 -9999 -9999 -9999 -9999 -9999 -9999 -9999 -9999 -9999 -9999 -9999 -9999 -9999 -9999 -9999 -9999 -9999 -9999 -9999 -9999 -9999 -9999 -9999 -9999 -9999 -9999 -9999 -9999 -9999 -9999 -9999 -9999 -9999 -9999 -9999 -9999 -9999 -9999 -9999 -9999 -9999 -9999 -9999 -9999 -9999 -9999 -9999 -9999 -9999 -9999 -9999 -9999 -9999 -9999 -9999 -9999 -9999 -9999 -9999 -9999 -9999 -9999 -9999 -9999 -9999 -9999 -9999 -9999 -9999 -9999 -9999 -9999 -9999 -9999 -9999 -9999 -9999 -9999 -9999 -9999 -9999 -9999 -9999 -9999 -9999 -9999 -9999 -9999 -9999 -9999 -9999 -9999 -9999 -9999
-9999 -9999 -9999 -9999 -9999 -9999 -9999 -9999 -9999 -9999 -9999 -9999 -9999 -9999 -9999 -9999 -9999 -9999 -9999 -9999 -9999 -9999 -9999 -9999 -9999 -9999 -9999 -9999 -9999 -9999 -9999 -9999 -9999 -9999 -9999 -9999 -9999 -9999 -9999 -9999 -9999 -9999 -9999 -9999 -9999 -9999 -9999 -9999 -9999 -9999 -9999 -9999 -9999 -9999 -9999 -9999 -9999 -9999 -9999 -9999 -9999 -9999 -9999 -9999 -9999 -9999 -9999 -9999 -9999 -9999 -9999 -9999 -9999 -9999 -9999 -9999 -9999 -9999 -9999 -9999 -9999 -9999 -9999 -9999 -9999 -9999 -9999 -9999 -9999 -9999 -9999 -9999 -9999 -9999 -9999 -9999 -9999 -9999 -9999 -9999 -9999 -9999 -9999 -9999 -9999 -9999 -9999 -9999 -9999 -9999 -9999 -9999 -9999 -9999 -9999 -9999 -9999 -9999 -9999 -9999 -9999 -9999 -9999 -9999 -9999 -9999 -9999 -9999 -9999 -9999 -9999 -9999 -9999 -9999 -9999 -9999 -9999 -9999 -9999 -9999 -9999 -9999 -9999 -9999 -9999 -9999 -9999 -9999 -9999 -9999 -9999 -9999 -9999 -9999 -9999 -9999 -9999 -9999 -9999 -9999 -9999 -9999 -9999 -9999 -9999 -9999 -9999 -9999 -9999 -9999 -9999 -9999 -9999 -9999 -9999 -9999 -9999 -9999 -9999 -9999 -9999 -9999 -9999 -9999 -9999 -9999 -9999 -9999 -9999 -9999 -9999 -9999 -9999 -9999 -9999 -9999 -9999 -9999 -9999 -9999 -9999 -9999 -9999 -9999 -9999 -9999 -9999 -9999 -9999 -9999 -9999 -9999 -9999 -9999 -9999 -9999 -9999 -9999 -9999 -9999 -9999 -9999 -9999 -9999 -9999 -9999 -9999 -9999 -9999 -9999 -9999 -9999 -9999 -9999 -9999 -9999 -9999 -9999 -9999 -9999 -9999 -9999 -9999 -9999 -9999 -9999 -9999 -9999 -9999 -9999 -9999 -9999 -9999 -9999 -9999 -9999 -9999 -9999 -9999 -9999 -9999 -9999 -9999 -9999
-9999 -9999 -9999 -9999 -9999 -9999 -9999 -9999 -9999 -9999 -9999 -9999 -9999 -9999 -9999 -9999 -9999 -9999 -9999 -9999 -9999 -9999 -9999 -9999 -9999 -9999 -9999 -9999 -9999 -9999 -9999 -9999 -9999 -9999 -9999 -9999 -9999 -9999 -9999 -9999 -9999 -9999 -9999 -9999 -9999 -9999 -9999 -9999 -9999 -9999 -9999 -9999 -9999 -9999 -9999 -9999 -9999 -9999 -9999 -9999 -9999 -9999 -9999 -9999 -9999 -9999 -9999 -9999 -9999 -9999 -9999 -9999 -9999 -9999 -9999 -9999 -9999 -9999 -9999 -9999 -9999 -9999 -9999 -9999 -9999 -9999 -9999 -9999 -9999 -9999 -9999 -9999 -9999 -9999 -9999 -9999 -9999 -9999 -9999 -9999 -9999 -9999 -9999 -9999 -9999 -9999 -9999 -9999 -9999 -9999 -9999 -9999 -9999 -9999 -9999 -9999 -9999 -9999 -9999 -9999 -9999 -9999 -9999 -9999 -9999 -9999 -9999 -9999 -9999 -9999 -9999 -9999 -9999 -9999 -9999 -9999 -9999 -9999 -9999 -9999 -9999 -9999 -9999 -9999 -9999 -9999 -9999 -9999 -9999 -9999 -9999 -9999 -9999 -9999 -9999 -9999 -9999 -9999 -9999 -9999 -9999 -9999 -9999 -9999 -9999 -9999 -9999 -9999 -9999 -9999 -9999 -9999 -9999 -9999 -9999 -9999 -9999 -9999 -9999 -9999 -9999 -9999 -9999 -9999 -9999 -9999 -9999 -9999 -9999 -9999 -9999 -9999 -9999 -9999 -9999 -9999 -9999 -9999 -9999 -9999 -9999 -9999 -9999 -9999 -9999 -9999 -9999 -9999 -9999 -9999 -9999 -9999 -9999 -9999 -9999 -9999 -9999 -9999 -9999 -9999 -9999 -9999 -9999 -9999 -9999 -9999 -9999 -9999 -9999 -9999 -9999 -9999 -9999 -9999 -9999 -9999 -9999 -9999 -9999 -9999 -9999 -9999 -9999 -9999 -9999 -9999 -9999 -9999 -9999 -9999 -9999 -9999 -9999 -9999 -9999 -9999 -9999 -9999 -9999 -9999 -9999 -9999 -9999 -9999
-9999 -9999 -9999 -9999 -9999 -9999 -9999 -9999 -9999 -9999 -9999 -9999 -9999 -9999 -9999 -9999 -9999 -9999 -9999 -9999 -9999 -9999 -9999 -9999 -9999 -9999 -9999 -9999 -9999 -9999 -9999 -9999 -9999 -9999 -9999 -9999 -9999 -9999 -9999 -9999 -9999 -9999 -9999 -9999 -9999 -9999 -9999 -9999 -9999 -9999 -9999 -9999 -9999 -9999 -9999 -9999 -9999 -9999 -9999 -9999 -9999 -9999 -9999 -9999 -9999 -9999 -9999 -9999 -9999 -9999 -9999 -9999 -9999 -9999 -9999 -9999 -9999 -9999 -9999 -9999 -9999 -9999 -9999 -9999 -9999 -9999 -9999 -9999 -9999 -9999 -9999 -9999 -9999 -9999 -9999 -9999 -9999 -9999 -9999 -9999 -9999 -9999 -9999 -9999 -9999 -9999 -9999 -9999 -9999 -9999 -9999 -9999 -9999 -9999 -9999 -9999 -9999 -9999 -9999 -9999 -9999 -9999 -9999 -9999 -9999 -9999 -9999 -9999 -9999 -9999 -9999 -9999 -9999 -9999 -9999 -9999 -9999 -9999 -9999 -9999 -9999 -9999 -9999 -9999 -9999 -9999 -9999 -9999 -9999 -9999 -9999 -9999 -9999 -9999 -9999 -9999 -9999 -9999 -9999 -9999 -9999 -9999 -9999 -9999 -9999 -9999 -9999 -9999 -9999 -9999 -9999 -9999 -9999 -9999 -9999 -9999 -9999 -9999 -9999 -9999 -9999 -9999 -9999 -9999 -9999 -9999 -9999 -9999 -9999 -9999 -9999 -9999 -9999 -9999 -9999 -9999 -9999 -9999 -9999 -9999 -9999 -9999 -9999 -9999 -9999 -9999 -9999 -9999 -9999 -9999 -9999 -9999 -9999 -9999 -9999 -9999 -9999 -9999 -9999 -9999 -9999 -9999 -9999 -9999 -9999 -9999 -9999 -9999 -9999 -9999 -9999 -9999 -9999 -9999 -9999 -9999 -9999 -9999 -9999 -9999 -9999 -9999 -9999 -9999 -9999 -9999 -9999 -9999 -9999 -9999 -9999 -9999 -9999 -9999 -9999 -9999 -9999 -9999 -9999 -9999 -9999 -9999 -9999 -9999
-9999 -9999 -9999 -9999 -9999 -9999 -9999 -9999 -9999 -9999 -9999 -9999 -9999 -9999 -9999 -9999 -9999 -9999 -9999 -9999 -9999 -9999 -9999 -9999 -9999 -9999 -9999 -9999 -9999 -9999 -9999 -9999 -9999 -9999 -9999 -9999 -9999 -9999 -9999 -9999 -9999 -9999 -9999 -9999 -9999 -9999 -9999 -9999 -9999 -9999 -9999 -9999 -9999 -9999 -9999 -9999 -9999 -9999 -9999 -9999 -9999 -9999 -9999 -9999 -9999 -9999 -9999 -9999 -9999 -9999 -9999 -9999 -9999 -9999 -9999 -9999 -9999 -9999 -9999 -9999 -9999 -9999 -9999 -9999 -9999 -9999 -9999 -9999 -9999 -9999 -9999 -9999 -9999 -9999 -9999 -9999 -9999 -9999 -9999 -9999 -9999 -9999 -9999 -9999 -9999 -9999 -9999 -9999 -9999 -9999 -9999 -9999 -9999 -9999 -9999 -9999 -9999 -9999 -9999 -9999 -9999 -9999 -9999 -9999 -9999 -9999 -9999 -9999 -9999 -9999 -9999 -9999 -9999 -9999 -9999 -9999 -9999 -9999 -9999 -9999 -9999 -9999 -9999 -9999 -9999 -9999 -9999 -9999 -9999 -9999 -9999 -9999 -9999 -9999 -9999 -9999 -9999 -9999 -9999 -9999 -9999 -9999 -9999 -9999 -9999 -9999 -9999 -9999 -9999 -9999 -9999 -9999 -9999 -9999 -9999 -9999 -9999 -9999 -9999 -9999 -9999 -9999 -9999 -9999 -9999 -9999 -9999 -9999 -9999 -9999 -9999 -9999 -9999 -9999 -9999 -9999 -9999 -9999 -9999 -9999 -9999 -9999 -9999 -9999 -9999 -9999 -9999 -9999 -9999 -9999 -9999 -9999 -9999 -9999 -9999 -9999 -9999 -9999 -9999 -9999 -9999 -9999 -9999 -9999 -9999 -9999 -9999 -9999 -9999 -9999 -9999 -9999 -9999 -9999 -9999 -9999 -9999 -9999 -9999 -9999 -9999 -9999 -9999 -9999 -9999 -9999 -9999 -9999 -9999 -9999 -9999 -9999 -9999 -9999 -9999 -9999 -9999 -9999 -9999 -9999 -9999 -9999 -9999 -9999
-9999 -9999 -9999 -9999 -9999 -9999 -9999 -9999 -9999 -9999 -9999 -9999 -9999 -9999 -9999 -9999 -9999 -9999 -9999 -9999 -9999 -9999 -9999 -9999 -9999 -9999 -9999 -9999 -9999 -9999 -9999 -9999 -9999 -9999 -9999 -9999 -9999 -9999 -9999 -9999 -9999 -9999 -9999 -9999 -9999 -9999 -9999 -9999 -9999 -9999 -9999 -9999 -9999 -9999 -9999 -9999 -9999 -9999 -9999 -9999 -9999 -9999 -9999 -9999 -9999 -9999 -9999 -9999 -9999 -9999 -9999 -9999 -9999 -9999 -9999 -9999 -9999 -9999 -9999 -9999 -9999 -9999 -9999 -9999 -9999 -9999 -9999 -9999 -9999 -9999 -9999 -9999 -9999 -9999 -9999 -9999 -9999 -9999 -9999 -9999 -9999 -9999 -9999 -9999 -9999 -9999 -9999 -9999 -9999 -9999 -9999 -9999 -9999 -9999 -9999 -9999 -9999 -9999 -9999 -9999 -9999 -9999 -9999 -9999 -9999 -9999 -9999 -9999 -9999 -9999 -9999 -9999 -9999 -9999 -9999 -9999 -9999 -9999 -9999 -9999 -9999 -9999 -9999 -9999 -9999 -9999 -9999 -9999 -9999 -9999 -9999 -9999 -9999 -9999 -9999 -9999 -9999 -9999 -9999 -9999 -9999 -9999 -9999 -9999 -9999 -9999 -9999 -9999 -9999 -9999 -9999 -9999 -9999 -9999 -9999 -9999 -9999 -9999 -9999 -9999 -9999 -9999 -9999 -9999 -9999 -9999 -9999 -9999 -9999 -9999 -9999 -9999 -9999 -9999 -9999 -9999 -9999 -9999 -9999 -9999 -9999 -9999 -9999 -9999 -9999 -9999 -9999 8.20134E-1 8.14238E-1 -9999 -9999 8.06521E-1 7.93906E-1 -9999 -9999 -9999 -9999 -9999 -9999 -9999 -9999 -9999 -9999 -9999 -9999 -9999 -9999 -9999 -9999 -9999 -9999 -9999 -9999 -9999 -9999 -9999 -9999 -9999 -9999 -9999 -9999 -9999 -9999 -9999 -9999 -9999 -9999 -9999 -9999 -9999 -9999 -9999 -9999 -9999 -9999 -9999 -9999 -9999 -9999 -9999 -9999 -9999 -9999 -9999
-9999 -9999 -9999 -9999 -9999 -9999 -9999 -9999 -9999 -9999 -9999 -9999 -9999 -9999 -9999 -9999 -9999 -9999 -9999 -9999 -9999 -9999 -9999 -9999 -9999 -9999 -9999 -9999 -9999 -9999 -9999 -9999 -9999 -9999 -9999 -9999 -9999 -9999 -9999 -9999 -9999 -9999 -9999 -9999 -9999 -9999 -9999 -9999 -9999 -9999 -9999 -9999 -9999 -9999 -9999 -9999 -9999 -9999 -9999 -9999 -9999 -9999 -9999 -9999 -9999 -9999 -9999 -9999 -9999 -9999 -9999 -9999 -9999 -9999 -9999 -9999 -9999 -9999 -9999 -9999 -9999 -9999 -9999 -9999 -9999 -9999 -9999 -9999 -9999 -9999 -9999 -9999 -9999 -9999 -9999 -9999 -9999 -9999 -9999 -9999 -9999 -9999 -9999 -9999 -9999 -9999 -9999 -9999 -9999 -9999 -9999 -9999 -9999 -9999 -9999 -9999 -9999 -9999 -9999 -9999 -9999 -9999 -9999 -9999 -9999 -9999 -9999 -9999 -9999 -9999 -9999 -9999 -9999 -9999 -9999 -9999 -9999 -9999 -9999 -9999 -9999 -9999 -9999 -9999 -9999 -9999 -9999 -9999 -9999 -9999 -9999 -9999 -9999 -9999 -9999 -9999 -9999 -9999 -9999 -9999 -9999 -9999 -9999 -9999 -9999 -9999 -9999 -9999 -9999 -9999 -9999 -9999 -9999 -9999 -9999 -9999 -9999 -9999 -9999 -9999 -9999 -9999 -9999 -9999 -9999 -9999 -9999 -9999 -9999 -9999 -9999 -9999 -9999 -9999 -9999 -9999 -9999 -9999 -9999 -9999 -9999 -9999 -9999 -9999 8.27168E-1 -9999 -9999 8.0314E-1 7.90659E-1 7.89767E-1 7.84962E-1 7.68799E-1 7.58313E-1 7.4696E-1 7.37135E-1 7.49791E-1 -9999 -9999 -9999 -9999 -9999 -9999 -9999 -9999 -9999 -9999 -9999 -9999 -9999 -9999 -9999 -9999 -9999 -9999 -9999 -9999 -9999 -9999 -9999 -9999 -9999 -9999 -9999 -9999 -9999 -9999 -9999 -9999 -9999 -9999 -9999 -9999 -9999 -9999 -9999 -9999 -9999 -9999 -9999 -9999 -9999 -9999 -9999 -9999
-9999 -9999 -9999 -9999 -9999 -9999 -9999 -9999 -9999 -9999 -9999 -9999 -9999 -9999 -9999 -9999 -9999 -9999 -9999 -9999 -9999 -9999 -9999 -9999 -9999 -9999 -9999 -9999 -9999 -9999 -9999 -9999 -9999 -9999 -9999 -9999 -9999 -9999 -9999 -9999 -9999 -9999 -9999 -9999 -9999 -9999 -9999 -9999 -9999 -9999 -9999 -9999 -9999 -9999 -9999 -9999 -9999 -9999 -9999 -9999 -9999 -9999 -9999 -9999 -9999 -9999 -9999 -9999 -9999 -9999 -9999 -9999 -9999 -9999 -9999 -9999 -9999 -9999 -9999 -9999 -9999 -9999 -9999 -9999 -9999 -9999 -9999 -9999 -9999 -9999 -9999 -9999 -9999 -9999 -9999 -9999 -9999 -9999 -9999 -9999 -9999 -9999 -9999 -9999 -9999 -9999 -9999 -9999 -9999 -9999 -9999 -9999 -9999 -9999 -9999 -9999 -9999 -9999 -9999 -9999 -9999 -9999 -9999 -9999 -9999 -9999 -9999 -9999 -9999 -9999 -9999 -9999 -9999 -9999 -9999 -9999 -9999 -9999 -9999 -9999 -9999 -9999 -9999 -9999 -9999 -9999 -9999 -9999 -9999 -9999 -9999 -9999 -9999 -9999 -9999 -9999 -9999 -9999 -9999 -9999 -9999 -9999 -9999 -9999 -9999 -9999 -9999 -9999 -9999 -9999 -9999 -9999 -9999 -9999 -9999 -9999 -9999 -9999 -9999 -9999 -9999 -9999 -9999 -9999 -9999 -9999 -9999 -9999 -9999 -9999 -9999 -9999 -9999 -9999 -9999 -9999 -9999 -9999 -9999 -9999 -9999 -9999 -9999 8.03344E-1 7.93027E-1 7.71343E-1 7.49794E-1 7.37005E-1 7.232E-1 7.15983E-1 7.47278E-1 7.21132E-1 7.00767E-1 6.82119E-1 6.82406E-1 6.85996E-1 7.09368E-1 -9999 -9999 -9999 -9999 -9999 -9999 -9999 -9999 -9999 -9999 -9999 -9999 -9999 -9999 -9999 -9999 -9999 -9999 -9999 -9999 -9999 -9999 -9999 -9999 -9999 -9999 -9999 -9999 -9999 -9999 -9999 -9999 -9999 -9999 -9999 -9999 -9999 -9999 -9999 -9999 -9999 -9999 -9999 -9999 -9999 -9999 -9999
-9999 -9999 -9999 -9999 -9999 -9999 -9999 -9999 -9999 -9999 -9999 -9999 -9999 -9999 -9999 -9999 -9999 -9999 -9999 -9999 -9999 -9999 -9999 -9999 -9999 -9999 -9999 -9999 -9999 -9999 -9999 -9999 -9999 -9999 -9999 -9999 -9999 -9999 -9999 -9999 -9999 -9999 -9999 -9999 -9999 -9999 -9999 -9999 -9999 -9999 -9999 -9999 -9999 -9999 -9999 -9999 -9999 -9999 -9999 -9999 -9999 -9999 -9999 -9999 -9999 -9999 -9999 -9999 -9999 -9999 -9999 -9999 -9999 -9999 -9999 -9999 -9999 -9999 -9999 -9999 -9999 -9999 -9999 -9999 -9999 -9999 -9999 -9999 -9999 -9999 -9999 -9999 -9999 -9999 -9999 -9999 -9999 -9999 -9999 -9999 -9999 -9999 -9999 -9999 -9999 -9999 -9999 -9999 -9999 -9999 -9999 -9999 -9999 -9999 -9999 -9999 -9999 -9999 -9999 -9999 -9999 -9999 -9999 -9999 -9999 -9999 -9999 -9999 -9999 -9999 -9999 -9999 -9999 -9999 -9999 -9999 -9999 -9999 -9999 -9999 -9999 -9999 -9999 -9999 -9999 -9999 -9999 -9999 -9999 -9999 -9999 -9999 -9999 -9999 -9999 -9999 -9999 -9999 -9999 -9999 -9999 -9999 -9999 -9999 -9999 -9999 -9999 -9999 -9999 -9999 -9999 -9999 -9999 -9999 -9999 -9999 -9999 -9999 -9999 -9999 -9999 -9999 -9999 -9999 -9999 -9999 -9999 -9999 -9999 -9999 -9999 -9999 -9999 -9999 -9999 -9999 -9999 -9999 -9999 -9999 -9999 8.04851E-1 8.02256E-1 7.97409E-1 7.79156E-1 7.59609E-1 7.15327E-1 6.73617E-1 6.54817E-1 6.62365E-1 6.46253E-1 6.16756E-1 5.98666E-1 5.81881E-1 5.75186E-1 6.08237E-1 6.19586E-1 6.55402E-1 6.81411E-1 -9999 -9999 -9999 -9999 -9999 -9999 -9999 -9999 -9999 -9999 -9999 -9999 -9999 -9999 -9999 -9999 -9999 -9999 -9999 -9999 -9999 -9999 -9999 -9999 -9999 -9999 -9999 -9999 -9999 -9999 -9999 -9999 -9999 -9999 -9999 -9999 -9999 -9999 -9999 -9999 -9999 -9999 -9999 -9999 -9999
-9999 -9999 -9999 -9999 -9999 -9999 -9999 -9999 -9999 -9999 -9999 -9999 -9999 -9999 -9999 -9999 -9999 -9999 -9999 -9999 -9999 -9999 -9999 -9999 -9999 -9999 -9999 -9999 -9999 -9999 -9999 -9999 -9999 -9999 -9999 -9999 -9999 -9999 -9999 -9999 -9999 -9999 -9999 -9999 -9999 -9999 -9999 -9999 -9999 -9999 -9999 -9999 -9999 -9999 -9999 -9999 -9999 -9999 -9999 -9999 -9999 -9999 -9999 -9999 -9999 -9999 -9999 -9999 -9999 -9999 -9999 -9999 -9999 -9999 -9999 -9999 -9999 -9999 -9999 -9999 -9999 -9999 -9999 -9999 -9999 -9999 -9999 -9999 -9999 -9999 -9999 -9999 -9999 -9999 -9999 -9999 -9999 -9999 -9999 -9999 -9999 -9999 -9999 -9999 -9999 -9999 -9999 -9999 -9999 -9999 -9999 -9999 -9999 -9999 -9999 -9999 -9999 -9999 -9999 -9999 -9999 -9999 -9999 -9999 -9999 -9999 -9999 -9999 -9999 -9999 -9999 -9999 -9999 -9999 -9999 -9999 -9999 -9999 -9999 -9999 -9999 -9999 -9999 -9999 -9999 -9999 -9999 -9999 -9999 -9999 -9999 -9999 -9999 -9999 -9999 -9999 -9999 -9999 -9999 -9999 -9999 -9999 -9999 -9999 -9999 -9999 -9999 -9999 -9999 -9999 -9999 -9999 -9999 -9999 -9999 -9999 -9999 -9999 -9999 -9999 -9999 -9999 -9999 -9999 -9999 -9999 -9999 -9999 -9999 -9999 -9999 -9999 -9999 -9999 -9999 -9999 -9999 -9999 -9999 -9999 8.10372E-1 8.04206E-1 7.90662E-1 7.90548E-1 7.76869E-1 7.44992E-1 6.88423E-1 6.25759E-1 5.95056E-1 5.98078E-1 6.05673E-1 5.76058E-1 5.52689E-1 5.42468E-1 5.36071E-1 5.09384E-1 4.87413E-1 4.77728E-1 5.3012E-1 6.57603E-1 -9999 -9999 -9999 -9999 -9999 -9999 -9999 -9999 -9999 -9999 -9999 -9999 -9999 -9999 -9999 -9999 -9999 -9999 -9999 -9999 -9999 -9999 -9999 -9999 -9999 -9999 -9999 -9999 -9999 -9999 -9999 -9999 -9999 -9999 -9999 -9999 -9999 -9999 -9999 -9999 -9999 -9999 -9999 -9999
-9999 -9999 -9999 -9999 -9999 -9999 -9999 -9999 -9999 -9999 -9999 -9999 -9999 -9999 -9999 -9999 -9999 -9999 -9999 -9999 -9999 -9999 -9999 -9999 -9999 -9999 -9999 -9999 -9999 -9999 -9999 -9999 -9999 -9999 -9999 -9999 -9999 -9999 -9999 -9999 -9999 -9999 -9999 -9999 -9999 -9999 -9999 -9999 -9999 -9999 -9999 -9999 -9999 -9999 -9999 -9999 -9999 -9999 -9999 -9999 -9999 -9999 -9999 -9999 -9999 -9999 -9999 -9999 -9999 -9999 -9999 -9999 -9999 -9999 -9999 -9999 -9999 -9999 -9999 -9999 -9999 -9999 -9999 -9999 -9999 -9999 -9999 -9999 -9999 -9999 -9999 -9999 -9999 -9999 -9999 -9999 -9999 -9999 -9999 -9999 -9999 -9999 -9999 -9999 -9999 -9999 -9999 -9999 -9999 -9999 -9999 -9999 -9999 -9999 -9999 -9999 -9999 -9999 -9999 -9999 -9999 -9999 -9999 -9999 -9999 -9999 -9999 -9999 -9999 -9999 -9999 -9999 -9999 -9999 -9999 -9999 -9999 -9999 -9999 -9999 -9999 -9999 -9999 -9999 -9999 -9999 -9999 -9999 -9999 -9999 -9999 -9999 -9999 -9999 -9999 -9999 -9999 -9999 -9999 -9999 -9999 -9999 -9999 -9999 -9999 -9999 -9999 -9999 -9999 -9999 -9999 -9999 -9999 -9999 -9999 -9999 -9999 -9999 -9999 -9999 -9999 -9999 -9999 -9999 -9999 -9999 -9999 -9999 -9999 -9999 -9999 -9999 -9999 -9999 -9999 -9999 -9999 -9999 -9999 -9999 8.11002E-1 8.06976E-1 7.8211E-1 7.72466E-1 7.62954E-1 7.42599E-1 6.81314E-1 6.01406E-1 5.32496E-1 5.28475E-1 5.61982E-1 5.39249E-1 5.03193E-1 4.94673E-1 4.93139E-1 4.55328E-1 4.09333E-1 3.90207E-1 4.08033E-1 5.45343E-1 -9999 -9999 -9999 -9999 -9999 -9999 -9999 -9999 -9999 -9999 -9999 -9999 -9999 -9999 -9999 -9999 -9999 -9999 -9999 -9999 -9999 -9999 -9999 -9999 -9999 -9999 -9999 -9999 -9999 -9999 -9999 -9999 -9999 -9999 -9999 -9999 -9999 -9999 -9999 -9999 -9999 -9999 -9999 -9999
-9999 -9999 -9999 -9999 -9999 -9999 -9999 -9999 -9999 -9999 -9999 -9999 -9999 -9999 -9999 -9999 -9999 -9999 -9999 -9999 -9999 -9999 -9999 -9999 -9999 -9999 -9999 -9999 -9999 -9999 -9999 -9999 -9999 -9999 -9999 -9999 -9999 -9999 -9999 -9999 -9999 -9999 -9999 -9999 -9999 -9999 -9999 -9999 -9999 -9999 -9999 -9999 -9999 -9999 -9999 -9999 -9999 -9999 -9999 -9999 -9999 -9999 -9999 -9999 -9999 -9999 -9999 -9999 -9999 -9999 -9999 -9999 -9999 -9999 -9999 -9999 -9999 -9999 -9999 -9999 -9999 -9999 -9999 -9999 -9999 -9999 -9999 -9999 -9999 -9999 -9999 -9999 -9999 -9999 -9999 -9999 -9999 -9999 -9999 -9999 -9999 -9999 -9999 -9999 -9999 -9999 -9999 -9999 -9999 -9999 -9999 -9999 -9999 -9999 -9999 -9999 -9999 -9999 -9999 -9999 -9999 -9999 -9999 -9999 -9999 -9999 -9999 -9999 -9999 -9999 -9999 -9999 -9999 -9999 -9999 -9999 -9999 -9999 -9999 -9999 -9999 -9999 -9999 -9999 -9999 -9999 -9999 -9999 -9999 -9999 -9999 -9999 -9999 -9999 -9999 -9999 -9999 -9999 -9999 -9999 -9999 -9999 -9999 -9999 -9999 -9999 -9999 -9999 -9999 -9999 -9999 -9999 -9999 -9999 -9999 -9999 -9999 -9999 -9999 -9999 -9999 -9999 -9999 -9999 -9999 -9999 -9999 -9999 -9999 -9999 -9999 -9999 -9999 -9999 -9999 -9999 -9999 8.11629E-1 8.1142E-1 8.09531E-1 7.98277E-1 7.88144E-1 7.57395E-1 7.44066E-1 7.44407E-1 7.23984E-1 6.70599E-1 5.82264E-1 4.79883E-1 4.72237E-1 5.18692E-1 4.89919E-1 4.4354E-1 4.40885E-1 4.59335E-1 4.00888E-1 3.44224E-1 3.29567E-1 3.58046E-1 4.77402E-1 -9999 -9999 -9999 -9999 -9999 -9999 -9999 -9999 -9999 -9999 -9999 -9999 -9999 -9999 -9999 -9999 -9999 -9999 -9999 -9999 -9999 -9999 -9999 -9999 -9999 -9999 -9999 -9999 -9999 -9999 -9999 -9999 -9999 -9999 -9999 -9999 -9999 -9999 -9999 -9999 -9999 -9999 -9999 -9999
-9999 -9999 -9999 -9999 -9999 -9999 -9999 -9999 -9999 -9999 -9999 -9999 -9999 -9999 -9999 -9999 -9999 -9999 -9999 -9999 -9999 -9999 -9999 -9999 -9999 -9999 -9999 -9999 -9999 -9999 -9999 -9999 -9999 -9999 -9999 -9999 -9999 -9999 -9999 -9999 -9999 -9999 -9999 -9999 -9999 -9999 -9999 -9999 -9999 -9999 -9999 -9999 -9999 -9999 -9999 -9999 -9999 -9999 -9999 -9999 -9999 -9999 -9999 -9999 -9999 -9999 -9999 -9999 -9999 -9999 -9999 -9999 -9999 -9999 -9999 -9999 -9999 -9999 -9999 -9999 -9999 -9999 -9999 -9999 -9999 -9999 -9999 -9999 -9999 -9999 -9999 -9999 -9999 -9999 -9999 -9999 -9999 -9999 -9999 -9999 -9999 -9999 -9999 -9999 -9999 -9999 -9999 -9999 -9999 -9999 -9999 -9999 -9999 -9999 -9999 -9999 -9999 -9999 -9999 -9999 -9999 -9999 -9999 -9999 -9999 -9999 -9999 -9999 -9999 -9999 -9999 -9999 -9999 -9999 -9999 -9999 -9999 -9999 -9999 -9999 -9999 -9999 -9999 -9999 -9999 -9999 -9999 -9999 -9999 -9999 -9999 -9999 -9999 -9999 -9999 -9999 -9999 -9999 -9999 -9999 -9999 -9999 -9999 -9999 -9999 -9999 -9999 -9999 -9999 -9999 -9999 -9999 -9999 -9999 -9999 -9999 -9999 -9999 -9999 -9999 -9999 -9999 -9999 -9999 -9999 -9999 -9999 -9999 -9999 -9999 -9999 -9999 -9999 -9999 -9999 -9999 7.86247E-1 7.84173E-1 7.90493E-1 7.7904E-1 7.55746E-1 7.17257E-1 6.89313E-1 6.85845E-1 6.90591E-1 6.74553E-1 6.07298E-1 5.11445E-1 3.90685E-1 3.64554E-1 4.02847E-1 4.45292E-1 3.89267E-1 4.04378E-1 4.28984E-1 3.72256E-1 3.57432E-1 3.76637E-1 4.08092E-1 5.11319E-1 -9999 -9999 -9999 -9999 -9999 -9999 -9999 -9999 -9999 -9999 -9999 -9999 -9999 -9999 -9999 -9999 -9999 -9999 -9999 -9999 -9999 -9999 -9999 -9999 -9999 -9999 -9999 -9999 -9999 -9999 -9999 -9999 -9999 -9999 -9999 -9999 -9999 -9999 -9999 -9999 -9999 -9999 -9999 -9999
-9999 -9999 -9999 -9999 -9999 -9999 -9999 -9999 -9999 -9999 -9999 -9999 -9999 -9999 -9999 -9999 -9999 -9999 -9999 -9999 -9999 -9999 -9999 -9999 -9999 -9999 -9999 -9999 -9999 -9999 -9999 -9999 -9999 -9999 -9999 -9999 -9999 -9999 -9999 -9999 -9999 -9999 -9999 -9999 -9999 -9999 -9999 -9999 -9999 -9999 -9999 -9999 -9999 -9999 -9999 -9999 -9999 -9999 -9999 -9999 -9999 -9999 -9999 -9999 -9999 -9999 -9999 -9999 -9999 -9999 -9999 -9999 -9999 -9999 -9999 -9999 -9999 -9999 -9999 -9999 -9999 -9999 -9999 -9999 -9999 -9999 -9999 -9999 -9999 -9999 -9999 -9999 -9999 -9999 -9999 -9999 -9999 -9999 -9999 -9999 -9999 -9999 -9999 -9999 -9999 -9999 -9999 -9999 -9999 -9999 -9999 -9999 -9999 -9999 -9999 -9999 -9999 -9999 -9999 -9999 -9999 -9999 -9999 -9999 -9999 -9999 -9999 -9999 -9999 -9999 -9999 -9999 -9999 -9999 -9999 -9999 -9999 -9999 -9999 -9999 -9999 -9999 -9999 -9999 -9999 -9999 -9999 -9999 -9999 -9999 -9999 -9999 -9999 -9999 -9999 -9999 -9999 -9999 -9999 -9999 -9999 -9999 -9999 -9999 -9999 -9999 -9999 -9999 -9999 -9999 -9999 -9999 -9999 -9999 -9999 -9999 -9999 -9999 -9999 -9999 -9999 -9999 -9999 -9999 -9999 -9999 -9999 -9999 -9999 -9999 -9999 -9999 -9999 -9999 -9999 -9999 7.95291E-1 7.90579E-1 7.91623E-1 7.80562E-1 7.50745E-1 7.10776E-1 6.81065E-1 6.78723E-1 6.85635E-1 6.93316E-1 6.31396E-1 5.17171E-1 4.02705E-1 3.3475E-1 3.32928E-1 2.89369E-1 2.67748E-1 2.98739E-1 3.27197E-1 3.90167E-1 4.09101E-1 4.74148E-1 5.42027E-1 6.1387E-1 6.54938E-1 6.96559E-1 -9999 -9999 -9999 -9999 -9999 -9999 -9999 -9999 -9999 -9999 -9999 -9999 -9999 -9999 -9999 -9999 -9999 -9999 -9999 -9999 -9999 -9999 -9999 -9999 -9999 -9999 -9999 -9999 -9999 -9999 -9999 -9999 -9999 -9999 -9999 -9999 -9999 -9999 -9999 -9999 -9999 -9999
-9999 -9999 -9999 -9999 -9999 -9999 -9999 -9999 -9999 -9999 -9999 -9999 -9999 -9999 -9999 -9999 -9999 -9999 -9999 -9999 -9999 -9999 -9999 -9999 -9999 -9999 -9999 -9999 -9999 -9999 -9999 -9999 -9999 -9999 -9999 -9999 -9999 -9999 -9999 -9999 -9999 -9999 -9999 -9999 -9999 -9999 -9999 -9999 -9999 -9999 -9999 -9999 -9999 -9999 -9999 -9999 -9999 -9999 -9999 -9999 -9999 -9999 -9999 -9999 -9999 -9999 -9999 -9999 -9999 -9999 -9999 -9999 -9999 -9999 -9999 -9999 -9999 -9999 -9999 -9999 -9999 -9999 -9999 -9999 -9999 -9999 -9999 -9999 -9999 -9999 -9999 -9999 -9999 -9999 -9999 -9999 -9999 -9999 -9999 -9999 -9999 -9999 -9999 -9999 -9999 -9999 -9999 -9999 -9999 -9999 -9999 -9999 -9999 -9999 -9999 -9999 -9999 -9999 -9999 -9999 -9999 -9999 -9999 -9999 -9999 -9999 -9999 -9999 -9999 -9999 -9999 -9999 -9999 -9999 -9999 -9999 -9999 -9999 -9999 -9999 -9999 -9999 -9999 -9999 -9999 -9999 -9999 -9999 -9999 -9999 -9999 -9999 -9999 -9999 -9999 -9999 -9999 -9999 -9999 -9999 -9999 -9999 -9999 -9999 -9999 -9999 -9999 -9999 -9999 -9999 -9999 -9999 -9999 -9999 -9999 -9999 -9999 -9999 -9999 -9999 -9999 -9999 -9999 -9999 -9999 -9999 -9999 -9999 -9999 -9999 -9999 -9999 -9999 -9999 -9999 -9999 8.05123E-1 8.08239E-1 7.99824E-1 7.82172E-1 7.51279E-1 7.23629E-1 7.08681E-1 6.9217E-1 6.94238E-1 6.98578E-1 6.77196E-1 5.8757E-1 4.6046E-1 3.45937E-1 2.44811E-1 1.85443E-1 1.69732E-1 2.04112E-1 2.76069E-1 3.7767E-1 4.70408E-1 5.53457E-1 5.83014E-1 6.66835E-1 6.87612E-1 6.98676E-1 -9999 -9999 -9999 -9999 -9999 -9999 -9999 -9999 -9999 -9999 -9999 -9999 -9999 -9999 -9999 -9999 -9999 -9999 -9999 -9999 -9999 -9999 -9999 -9999 -9999 -9999 -9999 -9999 -9999 -9999 -9999 -9999 -9999 -9999 -9999 -9999 -9999 -9999 -9999 -9999 -9999 -9999
-9999 -9999 -9999 -9999 -9999 -9999 -9999 -9999 -9999 -9999 -9999 -9999 -9999 -9999 -9999 -9999 -9999 -9999 -9999 -9999 -9999 -9999 -9999 -9999 -9999 -9999 -9999 -9999 -9999 -9999 -9999 -9999 -9999 -9999 -9999 -9999 -9999 -9999 -9999 -9999 -9999 -9999 -9999 -9999 -9999 -9999 -9999 -9999 -9999 -9999 -9999 -9999 -9999 -9999 -9999 -9999 -9999 -9999 -9999 -9999 -9999 -9999 -9999 -9999 -9999 -9999 -9999 -9999 -9999 -9999 -9999 -9999 -9999 -9999 -9999 -9999 -9999 -9999 -9999 -9999 -9999 -9999 -9999 -9999 -9999 -9999 -9999 -9999 -9999 -9999 -9999 -9999 -9999 -9999 -9999 -9999 -9999 -9999 -9999 -9999 -9999 -9999 -9999 -9999 -9999 -9999 -9999 -9999 -9999 -9999 -9999 -9999 -9999 -9999 -9999 -9999 -9999 -9999 -9999 -9999 -9999 -9999 -9999 -9999 -9999 -9999 -9999 -9999 -9999 -9999 -9999 -9999 -9999 -9999 -9999 -9999 -9999 -9999 -9999 -9999 -9999 -9999 -9999 -9999 -9999 -9999 -9999 -9999 -9999 -9999 -9999 -9999 -9999 -9999 -9999 -9999 -9999 -9999 -9999 -9999 -9999 -9999 -9999 -9999 -9999 -9999 -9999 -9999 -9999 -9999 -9999 -9999 -9999 -9999 -9999 -9999 -9999 -9999 -9999 -9999 -9999 -9999 -9999 -9999 -9999 -9999 -9999 -9999 -9999 -9999 -9999 -9999 -9999 -9999 -9999 8.05208E-1 8.0437E-1 8.21416E-1 8.0742E-1 7.90808E-1 7.63904E-1 7.37868E-1 7.28172E-1 7.25464E-1 7.05506E-1 6.68147E-1 6.45994E-1 6.36613E-1 5.28193E-1 3.50515E-1 1.94587E-1 1.19669E-1 1.10763E-1 1.60332E-1 2.58976E-1 4.01363E-1 5.17778E-1 5.63982E-1 5.71194E-1 5.96467E-1 6.14462E-1 6.30897E-1 6.83515E-1 -9999 -9999 -9999 -9999 7.01089E-1 -9999 -9999 -9999 -9999 -9999 -9999 -9999 -9999 -9999 -9999 -9999 -9999 -9999 -9999 -9999 -9999 -9999 -9999 -9999 -9999 -9999 -9999 -9999 -9999 -9999 -9999 -9999 -9999 -9999 -9999 -9999 -9999 -9999 -9999 -9999 -9999
-9999 -9999 -9999 -9999 -9999 -9999 -9999 -9999 -9999 -9999 -9999 -9999 -9999 -9999 -9999 -9999 -9999 -9999 -9999 -9999 -9999 -9999 -9999 -9999 -9999 -9999 -9999 -9999 -9999 -9999 -9999 -9999 -9999 -9999 -9999 -9999 -9999 -9999 -9999 -9999 -9999 -9999 -9999 -9999 -9999 -9999 -9999 -9999 -9999 -9999 -9999 -9999 -9999 -9999 -9999 -9999 -9999 -9999 -9999 -9999 -9999 -9999 -9999 -9999 -9999 -9999 -9999 -9999 -9999 -9999 -9999 -9999 -9999 -9999 -9999 -9999 -9999 -9999 -9999 -9999 -9999 -9999 -9999 -9999 -9999 -9999 -9999 -9999 -9999 -9999 -9999 -9999 -9999 -9999 -9999 -9999 -9999 -9999 -9999 -9999 -9999 -9999 -9999 -9999 -9999 -9999 -9999 -9999 -9999 -9999 -9999 -9999 -9999 -9999 -9999 -9999 -9999 -9999 -9999 -9999 -9999 -9999 -9999 -9999 -9999 -9999 -9999 -9999 -9999 -9999 -9999 -9999 -9999 -9999 -9999 -9999 -9999 -9999 -9999 -9999 -9999 -9999 -9999 -9999 -9999 -9999 -9999 -9999 -9999 -9999 -9999 -9999 -9999 -9999 -9999 -9999 -9999 -9999 -9999 -9999 -9999 -9999 -9999 -9999 -9999 -9999 -9999 -9999 -9999 -9999 -9999 -9999 -9999 -9999 -9999 -9999 -9999 -9999 -9999 -9999 -9999 -9999 -9999 -9999 -9999 -9999 -9999 -9999 -9999 -9999 -9999 -9999 -9999 -9999 8.05695E-1 7.71849E-1 7.84578E-1 7.90478E-1 7.87628E-1 7.73887E-1 7.50769E-1 7.2782E-1 7.14408E-1 7.10897E-1 6.82276E-1 6.53505E-1 5.91449E-1 5.59776E-1 4.72996E-1 3.13874E-1 1.55399E-1 9.86886E-2 1.15997E-1 1.90901E-1 3.05825E-1 4.16735E-1 4.60285E-1 4.69209E-1 4.79048E-1 5.23928E-1 5.57354E-1 5.74705E-1 6.02926E-1 6.17604E-1 -9999 6.77274E-1 6.72156E-1 6.80403E-1 -9999 -9999 -9999 -9999 -9999 -9999 -9999 -9999 -9999 -9999 -9999 -9999 -9999 -9999 -9999 -9999 -9999 -9999 -9999 -9999 -9999 -9999 -9999 -9999 -9999 -9999 -9999 -9999 -9999 -9999 -9999 -9999 -9999 -9999 -9999 -9999
-9999 -9999 -9999 -9999 -9999 -9999 -9999 -9999 -9999 -9999 -9999 -9999 -9999 -9999 -9999 -9999 -9999 -9999 -9999 -9999 -9999 -9999 -9999 -9999 -9999 -9999 -9999 -9999 -9999 -9999 -9999 -9999 -9999 -9999 -9999 -9999 -9999 -9999 -9999 -9999 -9999 -9999 -9999 -9999 -9999 -9999 -9999 -9999 -9999 -9999 -9999 -9999 -9999 -9999 -9999 -9999 -9999 -9999 -9999 -9999 -9999 -9999 -9999 -9999 -9999 -9999 -9999 -9999 -9999 -9999 -9999 -9999 -9999 -9999 -9999 -9999 -9999 -9999 -9999 -9999 -9999 -9999 -9999 -9999 -9999 -9999 -9999 -9999 -9999 -9999 -9999 -9999 -9999 -9999 -9999 -9999 -9999 -9999 -9999 -9999 -9999 -9999 -9999 -9999 -9999 -9999 -9999 -9999 -9999 -9999 -9999 -9999 -9999 -9999 -9999 -9999 -9999 -9999 -9999 -9999 -9999 -9999 -9999 -9999 -9999 -9999 -9999 -9999 -9999 -9999 -9999 -9999 -9999 -9999 -9999 -9999 -9999 -9999 -9999 -9999 -9999 -9999 -9999 -9999 -9999 -9999 -9999 -9999 -9999 -9999 -9999 -9999 -9999 -9999 -9999 -9999 -9999 -9999 -9999 -9999 -9999 -9999 -9999 -9999 -9999 -9999 -9999 -9999 -9999 -9999 -9999 -9999 -9999 -9999 -9999 -9999 -9999 -9999 -9999 -9999 -9999 -9999 -9999 -9999 -9999 -9999 -9999 -9999 -9999 -9999 -9999 -9999 -9999 7.72709E-1 7.70908E-1 7.84051E-1 7.89223E-1 7.86452E-1 7.84339E-1 7.82911E-1 7.7002E-1 7.61779E-1 7.50393E-1 7.2364E-1 6.46744E-1 5.52416E-1 4.57028E-1 3.563E-1 2.5457E-1 1.75686E-1 1.17473E-1 1.28142E-1 1.86574E-1 2.52731E-1 3.36922E-1 3.7767E-1 3.44398E-1 3.36708E-1 3.52917E-1 4.06462E-1 4.69072E-1 5.18109E-1 5.28518E-1 5.26363E-1 5.24307E-1 5.49544E-1 5.99321E-1 -9999 -9999 -9999 -9999 -9999 -9999 -9999 -9999 -9999 -9999 -9999 -9999 -9999 -9999 -9999 -9999 -9999 -9999 -9999 -9999 -9999 -9999 -9999 -9999 -9999 -9999 -9999 -9999 -9999 -9999 -9999 -9999 -9999 -9999 -9999 -9999 -9999
-9999 -9999 -9999 -9999 -9999 -9999 -9999 -9999 -9999 -9999 -9999 -9999 -9999 -9999 -9999 -9999 -9999 -9999 -9999 -9999 -9999 -9999 -9999 -9999 -9999 -9999 -9999 -9999 -9999 -9999 -9999 -9999 -9999 -9999 -9999 -9999 -9999 -9999 -9999 -9999 -9999 -9999 -9999 -9999 -9999 -9999 -9999 -9999 -9999 -9999 -9999 -9999 -9999 -9999 -9999 -9999 -9999 -9999 -9999 -9999 -9999 -9999 -9999 -9999 -9999 -9999 -9999 -9999 -9999 -9999 -9999 -9999 -9999 -9999 -9999 -9999 -9999 -9999 -9999 -9999 -9999 -9999 -9999 -9999 -9999 -9999 -9999 -9999 -9999 -9999 -9999 -9999 -9999 -9999 -9999 -9999 -9999 -9999 -9999 -9999 -9999 -9999 -9999 -9999 -9999 -9999 -9999 -9999 -9999 -9999 -9999 -9999 -9999 -9999 -9999 -9999 -9999 -9999 -9999 -9999 -9999 -9999 -9999 -9999 -9999 -9999 -9999 -9999 -9999 -9999 -9999 -9999 -9999 -9999 -9999 -9999 -9999 -9999 -9999 -9999 -9999 -9999 -9999 -9999 -9999 -9999 -9999 -9999 -9999 -9999 -9999 -9999 -9999 -9999 -9999 -9999 -9999 -9999 -9999 -9999 -9999 -9999 -9999 -9999 -9999 -9999 -9999 -9999 -9999 -9999 -9999 -9999 -9999 -9999 -9999 -9999 -9999 -9999 -9999 -9999 -9999 -9999 -9999 -9999 -9999 -9999 -9999 -9999 -9999 -9999 -9999 -9999 7.72084E-1 7.6886E-1 7.67276E-1 7.80949E-1 7.86399E-1 3.59671E-1 3.79215E-1 7.81156E-1 7.78023E-1 7.74243E-1 7.71051E-1 7.11413E-1 5.65213E-1 3.92411E-1 2.79096E-1 1.93214E-1 1.32409E-1 1.02501E-1 1.27776E-1 1.86954E-1 2.51814E-1 2.97924E-1 3.25982E-1 2.80804E-1 2.66379E-1 2.37706E-1 2.67243E-1 3.14654E-1 3.79248E-1 4.36953E-1 4.21394E-1 4.06599E-1 4.08475E-1 4.54942E-1 5.4893E-1 -9999 -9999 -9999 -9999 -9999 -9999 -9999 -9999 -9999 -9999 6.98451E-1 6.90458E-1 -9999 -9999 -9999 -9999 -9999 -9999 -9999 -9999 -9999 -9999 -9999 -9999 -9999 -9999 -9999 -9999 -9999 -9999 -9999 -9999 -9999 -9999 -9999 -9999 -9999
-9999 -9999 -9999 -9999 -9999 -9999 -9999 -9999 -9999 -9999 -9999 -9999 -9999 -9999 -9999 -9999 -9999 -9999 -9999 -9999 -9999 -9999 -9999 -9999 -9999 -9999 -9999 -9999 -9999 -9999 -9999 -9999 -9999 -9999 -9999 -9999 -9999 -9999 -9999 -9999 -9999 -9999 -9999 -9999 -9999 -9999 -9999 -9999 -9999 -9999 -9999 -9999 -9999 -9999 -9999 -9999 -9999 -9999 -9999 -9999 -9999 -9999 -9999 -9999 -9999 -9999 -9999 -9999 -9999 -9999 -9999 -9999 -9999 -9999 -9999 -9999 -9999 -9999 -9999 -9999 -9999 -9999 -9999 -9999 -9999 -9999 -9999 -9999 -9999 -9999 -9999 -9999 -9999 -9999 -9999 -9999 -9999 -9999 -9999 -9999 -9999 -9999 -9999 -9999 -9999 -9999 -9999 -9999 -9999 -9999 -9999 -9999 -9999 -9999 -9999 -9999 -9999 -9999 -9999 -9999 -9999 -9999 -9999 -9999 -9999 -9999 -9999 -9999 -9999 -9999 -9999 -9999 -9999 -9999 -9999 -9999 -9999 -9999 -9999 -9999 -9999 -9999 -9999 -9999 -9999 -9999 -9999 -9999 -9999 -9999 -9999 -9999 -9999 -9999 -9999 -9999 -9999 -9999 -9999 -9999 -9999 -9999 -9999 -9999 -9999 -9999 -9999 -9999 -9999 -9999 -9999 -9999 -9999 -9999 -9999 -9999 -9999 -9999 -9999 -9999 -9999 -9999 -9999 -9999 -9999 -9999 -9999 -9999 -9999 -9999 -9999 -9999 7.68386E-1 7.65046E-1 7.63042E-1 3.19698E-1 3.37105E-1 3.39194E-1 3.93848E-1 4.32953E-1 4.52706E-1 7.72855E-1 7.41708E-1 6.25396E-1 4.41587E-1 2.5899E-1 1.5144E-1 1.18406E-1 9.07848E-2 8.88167E-2 1.31787E-1 1.83973E-1 2.44785E-1 2.84758E-1 2.71916E-1 1.91078E-1 1.46619E-1 1.49936E-1 1.68636E-1 2.26062E-1 3.09852E-1 3.48697E-1 3.15428E-1 2.7516E-1 2.87687E-1 3.85751E-1 4.84686E-1 -9999 -9999 -9999 -9999 -9999 -9999 -9999 -9999 -9999 -9999 -9999 -9999 -9999 -9999 -9999 -9999 -9999 -9999 -9999 -9999 -9999 -9999 -9999 -9999 -9999 -9999 -9999 -9999 -9999 -9999 -9999 -9999 -9999 -9999 -9999 -9999 -9999
-9999 -9999 -9999 -9999 -9999 -9999 -9999 -9999 -9999 -9999 -9999 -9999 -9999 -9999 -9999 -9999 -9999 -9999 -9999 -9999 -9999 -9999 -9999 -9999 -9999 -9999 -9999 -9999 -9999 -9999 -9999 -9999 -9999 -9999 -9999 -9999 -9999 -9999 -9999 -9999 -9999 -9999 -9999 -9999 -9999 -9999 -9999 -9999 -9999 -9999 -9999 -9999 -9999 -9999 -9999 -9999 -9999 -9999 -9999 -9999 -9999 -9999 -9999 -9999 -9999 -9999 -9999 -9999 -9999 -9999 -9999 -9999 -9999 -9999 -9999 -9999 -9999 -9999 -9999 -9999 -9999 -9999 -9999 -9999 -9999 -9999 -9999 -9999 -9999 -9999 -9999 -9999 -9999 -9999 -9999 -9999 -9999 -9999 -9999 -9999 -9999 -9999 -9999 -9999 -9999 -9999 -9999 -9999 -9999 -9999 -9999 -9999 -9999 -9999 -9999 -9999 -9999 -9999 -9999 -9999 -9999 -9999 -9999 -9999 -9999 -9999 -9999 -9999 -9999 -9999 -9999 -9999 -9999 -9999 -9999 -9999 -9999 -9999 -9999 -9999 -9999 -9999 -9999 -9999 -9999 -9999 -9999 -9999 -9999 -9999 -9999 -9999 -9999 -9999 -9999 -9999 -9999 -9999 -9999 -9999 -9999 -9999 -9999 -9999 -9999 -9999 -9999 -9999 -9999 -9999 -9999 -9999 -9999 -9999 -9999 -9999 -9999 -9999 -9999 -9999 -9999 -9999 -9999 -9999 -9999 -9999 -9999 -9999 -9999 -9999 -9999 -9999 -9999 7.61268E-1 2.98767E-1 3.14786E-1 3.48991E-1 3.51115E-1 3.71189E-1 3.94273E-1 4.9163E-1 5.27861E-1 5.45307E-1 4.52158E-1 2.9267E-1 1.69745E-1 1.12568E-1 1.94252E-1 1.30045E-1 9.96341E-2 9.75321E-2 1.31369E-1 1.72575E-1 2.21841E-1 1.81192E-1 1.14809E-1 8.62979E-2 1.0392E-1 1.35925E-1 1.68534E-1 2.22816E-1 2.51003E-1 2.94721E-1 2.48178E-1 2.36261E-1 3.2444E-1 4.47455E-1 4.9096E-1 5.51763E-1 -9999 -9999 -9999 -9999 -9999 -9999 -9999 -9999 -9999 -9999 -9999 -9999 -9999 -9999 -9999 -9999 -9999 -9999 -9999 -9999 -9999 -9999 -9999 -9999 -9999 -9999 -9999 -9999 -9999 -9999 -9999 -9999 -9999 -9999 -9999
-9999 -9999 -9999 -9999 -9999 -9999 -9999 -9999 -9999 -9999 -9999 -9999 -9999 -9999 -9999 -9999 -9999 -9999 -9999 -9999 -9999 -9999 -9999 -9999 -9999 -9999 -9999 -9999 -9999 -9999 -9999 -9999 -9999 -9999 -9999 -9999 -9999 -9999 -9999 -9999 -9999 -9999 -9999 -9999 -9999 -9999 -9999 -9999 -9999 -9999 -9999 -9999 -9999 -9999 -9999 -9999 -9999 -9999 -9999 -9999 -9999 -9999 -9999 -9999 -9999 -9999 -9999 -9999 -9999 -9999 -9999 -9999 -9999 -9999 -9999 -9999 -9999 -9999 -9999 -9999 -9999 -9999 -9999 -9999 -9999 -9999 -9999 -9999 -9999 -9999 -9999 -9999 -9999 -9999 -9999 -9999 -9999 -9999 -9999 -9999 -9999 -9999 -9999 -9999 -9999 -9999 -9999 -9999 -9999 -9999 -9999 -9999 -9999 -9999 -9999 -9999 -9999 -9999 -9999 -9999 -9999 -9999 -9999 -9999 -9999 -9999 -9999 -9999 -9999 -9999 -9999 -9999 -9999 -9999 -9999 -9999 -9999 -9999 -9999 -9999 -9999 -9999 -9999 -9999 -9999 -9999 -9999 -9999 -9999 -9999 -9999 -9999 -9999 -9999 -9999 -9999 -9999 -9999 -9999 -9999 -9999 -9999 -9999 -9999 -9999 -9999 -9999 -9999 -9999 -9999 -9999 -9999 -9999 -9999 -9999 -9999 -9999 -9999 -9999 -9999 -9999 -9999 -9999 -9999 -9999 -9999 -9999 -9999 -9999 -9999 -9999 -9999 7.42492E-1 7.39077E-1 -9999 2.73402E-1 2.88621E-1 2.89718E-1 3.08404E-1 3.65433E-1 6.94588E-1 7.18911E-1 6.80601E-1 5.49113E-1 3.75633E-1 2.68435E-1 2.243E-1 3.04551E-1 3.08119E-1 1.27638E-1 8.01821E-2 9.21719E-2 1.13879E-1 1.44154E-1 1.26532E-1 9.09504E-2 8.65239E-2 9.998E-2 1.33255E-1 1.63321E-1 1.95766E-1 2.39908E-1 3.08154E-1 2.97341E-1 2.80234E-1 3.71294E-1 3.82747E-1 4.00266E-1 4.53027E-1 4.88004E-1 5.4928E-1 -9999 -9999 -9999 -9999 7.02965E-1 -9999 -9999 -9999 -9999 -9999 -9999 -9999 -9999 -9999 -9999 -9999 -9999 -9999 -9999 -9999 -9999 -9999 -9999 -9999 -9999 -9999 -9999 -9999 -9999 -9999 -9999 -9999 -9999
-9999 -9999 -9999 -9999 -9999 -9999 -9999 -9999 -9999 -9999 -9999 -9999 -9999 -9999 -9999 -9999 -9999 -9999 -9999 -9999 -9999 -9999 -9999 -9999 -9999 -9999 -9999 -9999 -9999 -9999 -9999 -9999 -9999 -9999 -9999 -9999 -9999 -9999 -9999 -9999 -9999 -9999 -9999 -9999 -9999 -9999 -9999 -9999 -9999 -9999 -9999 -9999 -9999 -9999 -9999 -9999 -9999 -9999 -9999 -9999 -9999 -9999 -9999 -9999 -9999 -9999 -9999 -9999 -9999 -9999 -9999 -9999 -9999 -9999 -9999 -9999 -9999 -9999 -9999 -9999 -9999 -9999 -9999 -9999 -9999 -9999 -9999 -9999 -9999 -9999 -9999 -9999 -9999 -9999 -9999 -9999 -9999 -9999 -9999 -9999 -9999 -9999 -9999 -9999 -9999 -9999 -9999 -9999 -9999 -9999 -9999 -9999 -9999 -9999 -9999 -9999 -9999 -9999 -9999 -9999 -9999 -9999 -9999 -9999 -9999 -9999 -9999 -9999 -9999 -9999 -9999 -9999 -9999 -9999 -9999 -9999 -9999 -9999 -9999 -9999 -9999 -9999 -9999 -9999 -9999 -9999 -9999 -9999 -9999 -9999 -9999 -9999 -9999 -9999 -9999 -9999 -9999 -9999 -9999 -9999 -9999 -9999 -9999 -9999 -9999 -9999 -9999 -9999 -9999 -9999 -9999 -9999 -9999 -9999 -9999 -9999 -9999 -9999 -9999 -9999 -9999 -9999 -9999 -9999 -9999 -9999 -9999 -9999 -9999 -9999 -9999 7.44103E-1 7.42407E-1 7.42916E-1 7.44273E-1 7.43426E-1 2.76149E-1 2.72343E-1 2.89261E-1 3.46698E-1 6.62825E-1 7.03883E-1 7.1597E-1 6.43934E-1 5.96715E-1 5.12766E-1 4.54246E-1 5.13946E-1 4.89489E-1 3.28052E-1 1.46108E-1 1.18937E-1 1.1193E-1 1.13359E-1 9.72168E-2 9.20801E-2 9.57165E-2 1.18473E-1 1.57081E-1 2.02459E-1 2.22381E-1 2.6299E-1 3.37473E-1 3.46481E-1 3.07563E-1 2.89297E-1 2.97103E-1 3.56837E-1 3.78801E-1 4.16457E-1 4.66711E-1 5.27533E-1 5.63447E-1 6.21409E-1 6.51284E-1 6.44738E-1 6.31483E-1 -9999 -9999 -9999 -9999 -9999 -9999 -9999 -9999 -9999 -9999 -9999 -9999 -9999 -9999 -9999 -9999 -9999 -9999 -9999 -9999 -9999 -9999 -9999 -9999 -9999 -9999 -9999
-9999 -9999 -9999 -9999 -9999 -9999 -9999 -9999 -9999 -9999 -9999 -9999 -9999 -9999 -9999 -9999 -9999 -9999 -9999 -9999 -9999 -9999 -9999 -9999 -9999 -9999 -9999 -9999 -9999 -9999 -9999 -9999 -9999 -9999 -9999 -9999 -9999 -9999 -9999 -9999 -9999 -9999 -9999 -9999 -9999 -9999 -9999 -9999 -9999 -9999 -9999 -9999 -9999 -9999 -9999 -9999 -9999 -9999 -9999 -9999 -9999 -9999 -9999 -9999 -9999 -9999 -9999 -9999 -9999 -9999 -9999 -9999 -9999 -9999 -9999 -9999 -9999 -9999 -9999 -9999 -9999 -9999 -9999 -9999 -9999 -9999 -9999 -9999 -9999 -9999 -9999 -9999 -9999 -9999 -9999 -9999 -9999 -9999 -9999 -9999 -9999 -9999 -9999 -9999 -9999 -9999 -9999 -9999 -9999 -9999 -9999 -9999 -9999 -9999 -9999 -9999 -9999 -9999 -9999 -9999 -9999 -9999 -9999 -9999 -9999 -9999 -9999 -9999 -9999 -9999 -9999 -9999 -9999 -9999 -9999 -9999 -9999 -9999 -9999 -9999 -9999 -9999 -9999 -9999 -9999 -9999 -9999 -9999 -9999 -9999 -9999 -9999 -9999 -9999 -9999 -9999 -9999 -9999 -9999 -9999 -9999 -9999 -9999 -9999 -9999 -9999 -9999 -9999 -9999 -9999 -9999 -9999 -9999 -9999 -9999 -9999 -9999 -9999 -9999 -9999 -9999 -9999 -9999 -9999 -9999 -9999 -9999 -9999 -9999 7.47307E-1 7.44527E-1 7.43341E-1 7.48062E-1 7.55716E-1 7.25053E-1 7.15493E-1 7.62712E-1 2.78912E-1 2.74109E-1 3.29613E-1 7.09399E-1 7.19738E-1 7.11674E-1 7.02332E-1 7.15293E-1 6.55195E-1 5.60582E-1 5.1514E-1 4.96526E-1 5.22684E-1 4.41768E-1 3.54171E-1 2.7845E-1 2.13682E-1 1.0603E-1 9.6199E-2 1.18012E-1 1.58034E-1 1.96728E-1 2.24061E-1 2.29887E-1 2.37121E-1 2.36796E-1 2.37445E-1 2.22209E-1 2.16678E-1 2.65292E-1 3.38279E-1 3.49738E-1 3.85293E-1 4.08632E-1 4.64362E-1 5.28427E-1 5.8954E-1 6.2646E-1 6.12507E-1 5.88237E-1 5.66533E-1 6.45966E-1 6.74129E-1 -9999 -9999 -9999 -9999 -9999 -9999 -9999 -9999 -9999 -9999 -9999 -9999 -9999 -9999 -9999 -9999 -9999 -9999 -9999 -9999 -9999 -9999 -9999 -9999
-9999 -9999 -9999 -9999 -9999 -9999 -9999 -9999 -9999 -9999 -9999 -9999 -9999 -9999 -9999 -9999 -9999 -9999 -9999 -9999 -9999 -9999 -9999 -9999 -9999 -9999 -9999 -9999 -9999 -9999 -9999 -9999 -9999 -9999 -9999 -9999 -9999 -9999 -9999 -9999 -9999 -9999 -9999 -9999 -9999 -9999 -9999 -9999 -9999 -9999 -9999 -9999 -9999 -9999 -9999 -9999 -9999 -9999 -9999 -9999 -9999 -9999 -9999 -9999 -9999 -9999 -9999 -9999 -9999 -9999 -9999 -9999 -9999 -9999 -9999 -9999 -9999 -9999 -9999 -9999 -9999 -9999 -9999 -9999 -9999 -9999 -9999 -9999 -9999 -9999 -9999 -9999 -9999 -9999 -9999 -9999 -9999 -9999 -9999 -9999 -9999 -9999 -9999 -9999 -9999 -9999 -9999 -9999 -9999 -9999 -9999 -9999 -9999 -9999 -9999 -9999 -9999 -9999 -9999 -9999 -9999 -9999 -9999 -9999 -9999 -9999 -9999 -9999 -9999 -9999 -9999 -9999 -9999 -9999 -9999 -9999 -9999 -9999 -9999 -9999 -9999 -9999 -9999 -9999 -9999 -9999 -9999 -9999 -9999 -9999 -9999 -9999 -9999 -9999 -9999 -9999 -9999 -9999 -9999 -9999 -9999 -9999 -9999 -9999 -9999 -9999 -9999 -9999 -9999 -9999 -9999 -9999 -9999 -9999 -9999 -9999 -9999 -9999 -9999 -9999 -9999 -9999 -9999 -9999 -9999 -9999 -9999 7.52063E-1 7.54459E-1 7.52974E-1 7.46887E-1 7.44273E-1 7.63453E-1 6.35327E-1 5.11788E-1 4.9403E-1 2.99584E-1 3.08448E-1 2.77306E-1 3.1374E-1 6.29318E-1 6.79397E-1 5.99916E-1 5.5125E-1 5.93997E-1 6.23657E-1 6.35029E-1 6.66666E-1 5.20756E-1 5.73638E-1 5.52995E-1 5.15941E-1 4.69346E-1 3.6893E-1 2.38653E-1 1.13876E-1 1.31687E-1 1.51165E-1 1.51313E-1 1.42067E-1 1.59775E-1 1.75517E-1 1.97012E-1 2.27041E-1 2.30057E-1 2.28156E-1 2.81976E-1 3.69316E-1 4.01595E-1 3.89282E-1 3.87882E-1 4.57348E-1 5.15448E-1 5.91976E-1 5.97074E-1 5.82578E-1 5.40896E-1 5.07599E-1 5.28151E-1 5.5726E-1 6.41853E-1 -9999 -9999 -9999 -9999 -9999 -9999 -9999 -9999 -9999 -9999 -9999 -9999 -9999 -9999 -9999 -9999 -9999 -9999 -9999 -9999 -9999 -9999 -9999
-9999 -9999 -9999 -9999 -9999 -9999 -9999 -9999 -9999 -9999 -9999 -9999 -9999 -9999 -9999 -9999 -9999 -9999 -9999 -9999 -9999 -9999 -9999 -9999 -9999 -9999 -9999 -9999 -9999 -9999 -9999 -9999 -9999 -9999 -9999 -9999 -9999 -9999 -9999 -9999 -9999 -9999 -9999 -9999 -9999 -9999 -9999 -9999 -9999 -9999 -9999 -9999 -9999 -9999 -9999 -9999 -9999 -9999 -9999 -9999 -9999 -9999 -9999 -9999 -9999 -9999 -9999 -9999 -9999 -9999 -9999 -9999 -9999 -9999 -9999 -9999 -9999 -9999 -9999 -9999 -9999 -9999 -9999 -9999 -9999 -9999 -9999 -9999 -9999 -9999 -9999 -9999 -9999 -9999 -9999 -9999 -9999 -9999 -9999 -9999 -9999 -9999 -9999 -9999 -9999 -9999 -9999 -9999 -9999 -9999 -9999 -9999 -9999 -9999 -9999 -9999 -9999 -9999 -9999 -9999 -9999 -9999 -9999 -9999 -9999 -9999 -9999 -9999 -9999 -9999 -9999 -9999 -9999 -9999 -9999 -9999 -9999 -9999 -9999 -9999 -9999 -9999 -9999 -9999 -9999 -9999 -9999 -9999 -9999 -9999 -9999 -9999 -9999 -9999 -9999 -9999 -9999 -9999 -9999 -9999 -9999 -9999 -9999 -9999 -9999 -9999 -9999 -9999 -9999 -9999 -9999 -9999 -9999 -9999 -9999 -9999 -9999 -9999 -9999 -9999 -9999 -9999 -9999 -9999 -9999 7.50901E-1 7.5022E-1 7.23744E-1 7.12016E-1 7.33153E-1 7.68183E-1 7.60091E-1 7.51692E-1 5.29424E-1 3.33651E-1 3.02981E-1 2.16152E-1 2.98624E-1 2.78535E-1 2.94478E-1 3.67888E-1 3.36504E-1 3.00985E-1 2.98745E-1 5.36308E-1 5.95315E-1 6.75965E-1 6.2688E-1 4.97339E-1 5.3682E-1 5.56446E-1 5.64583E-1 4.48058E-1 4.97587E-1 3.29851E-1 1.73959E-1 1.18127E-1 1.0701E-1 1.09959E-1 1.22988E-1 1.50475E-1 1.86582E-1 2.41037E-1 2.59544E-1 2.74189E-1 2.64245E-1 2.95607E-1 3.47022E-1 3.91121E-1 4.21899E-1 4.18954E-1 4.43471E-1 5.029E-1 5.84498E-1 6.31572E-1 5.93682E-1 5.14194E-1 4.68051E-1 4.80126E-1 4.93202E-1 5.15801E-1 6.01132E-1 6.73341E-1 -9999 -9999 -9999 -9999 -9999 -9999 -9999 -9999 -9999 -9999 -9999 -9999 -9999 -9999 -9999 -9999 -9999 -9999 -9999 -9999 -9999
-9999 -9999 -9999 -9999 -9999 -9999 -9999 -9999 -9999 -9999 -9999 -9999 -9999 -9999 -9999 -9999 -9999 -9999 -9999 -9999 -9999 -9999 -9999 -9999 -9999 -9999 -9999 -9999 -9999 -9999 -9999 -9999 -9999 -9999 -9999 -9999 -9999 -9999 -9999 -9999 -9999 -9999 -9999 -9999 -9999 -9999 -9999 -9999 -9999 -9999 -9999 -9999 -9999 -9999 -9999 -9999 -9999 -9999 -9999 -9999 -9999 -9999 -9999 -9999 -9999 -9999 -9999 -9999 -9999 -9999 -9999 -9999 -9999 -9999 -9999 -9999 -9999 -9999 -9999 -9999 -9999 -9999 -9999 -9999 -9999 -9999 -9999 -9999 -9999 -9999 -9999 -9999 -9999 -9999 -9999 -9999 -9999 -9999 -9999 -9999 -9999 -9999 -9999 -9999 -9999 -9999 -9999 -9999 -9999 -9999 -9999 -9999 -9999 -9999 -9999 -9999 -9999 -9999 -9999 -9999 -9999 -9999 -9999 -9999 -9999 -9999 -9999 -9999 -9999 -9999 -9999 -9999 -9999 -9999 -9999 -9999 -9999 -9999 -9999 -9999 -9999 -9999 -9999 -9999 -9999 -9999 -9999 -9999 -9999 -9999 -9999 -9999 -9999 -9999 -9999 -9999 -9999 -9999 -9999 -9999 -9999 -9999 -9999 -9999 -9999 -9999 -9999 -9999 -9999 -9999 -9999 -9999 -9999 -9999 2.78287E-1 -9999 -9999 -9999 2.83044E-1 2.86122E-1 2.89037E-1 7.52974E-1 7.5413E-1 7.54693E-1 7.53026E-1 7.40361E-1 7.28614E-1 6.54319E-1 6.05737E-1 6.43284E-1 7.42766E-1 7.58189E-1 3.45983E-1 3.80114E-1 3.13892E-1 2.80403E-1 2.32257E-1 2.56337E-1 2.87466E-1 3.12667E-1 2.99304E-1 2.83385E-1 2.80415E-1 2.79698E-1 2.99211E-1 3.66351E-1 6.3818E-1 5.57732E-1 6.38471E-1 5.31175E-1 4.942E-1 5.44207E-1 4.61407E-1 5.0506E-1 3.22215E-1 2.93542E-1 1.32848E-1 1.22879E-1 1.70086E-1 2.06178E-1 2.15246E-1 2.42226E-1 2.79053E-1 2.66184E-1 2.75459E-1 3.0389E-1 3.09372E-1 3.42027E-1 3.68311E-1 4.04308E-1 4.35192E-1 4.64484E-1 5.01726E-1 5.50436E-1 5.95171E-1 5.75414E-1 5.14077E-1 4.56013E-1 4.46811E-1 4.6448E-1 4.78463E-1 5.31555E-1 6.21828E-1 6.51281E-1 6.03526E-1 5.4972E-1 5.34773E-1 5.74628E-1 5.9941E-1 6.13962E-1 -9999 6.61564E-1 6.44907E-1 6.33323E-1 6.6779E-1 -9999 -9999 -9999 -9999 -9999 -9999 -9999 -9999 -9999
-9999 -9999 -9999 -9999 -9999 -9999 -9999 -9999 -9999 -9999 -9999 -9999 -9999 -9999 -9999 -9999 -9999 -9999 -9999 -9999 -9999 -9999 -9999 -9999 -9999 -9999 -9999 -9999 -9999 -9999 -9999 -9999 -9999 -9999 -9999 -9999 -9999 -9999 -9999 -9999 -9999 -9999 -9999 -9999 -9999 -9999 -9999 -9999 -9999 -9999 -9999 -9999 -9999 -9999 -9999 -9999 -9999 -9999 -9999 -9999 -9999 -9999 -9999 -9999 -9999 -9999 -9999 -9999 -9999 -9999 -9999 -9999 -9999 -9999 -9999 -9999 -9999 -9999 -9999 -9999 -9999 -9999 -9999 -9999 -9999 -9999 -9999 -9999 -9999 -9999 -9999 -9999 -9999 -9999 -9999 -9999 -9999 -9999 -9999 -9999 -9999 -9999 -9999 -9999 -9999 -9999 -9999 -9999 -9999 -9999 -9999 -9999 -9999 -9999 -9999 -9999 -9999 -9999 -9999 -9999 -9999 -9999 -9999 -9999 -9999 -9999 -9999 -9999 -9999 -9999 -9999 -9999 -9999 -9999 -9999 -9999 -9999 -9999 -9999 -9999 -9999 -9999 -9999 -9999 -9999 -9999 -9999 -9999 -9999 -9999 -9999 -9999 -9999 -9999 -9999 -9999 -9999 -9999 -9999 -9999 -9999 -9999 -9999 -9999 -9999 -9999 -9999 -9999 -9999 -9999 -9999 2.73667E-1 2.75349E-1 2.77395E-1 2.80525E-1 2.83315E-1 2.85305E-1 2.88215E-1 2.93073E-1 7.58731E-1 7.49866E-1 7.45462E-1 7.25995E-1 7.22649E-1 7.18314E-1 7.04416E-1 6.67583E-1 6.06593E-1 5.45876E-1 5.7555E-1 6.90639E-1 3.52837E-1 4.33181E-1 3.81662E-1 2.74248E-1 2.27735E-1 2.26724E-1 2.64384E-1 2.93814E-1 2.86465E-1 2.83295E-1 2.81673E-1 2.80056E-1 2.79519E-1 2.82033E-1 3.17464E-1 3.19394E-1 3.20071E-1 3.34953E-1 4.10601E-1 4.52603E-1 4.83041E-1 4.19532E-1 3.63342E-1 3.19297E-1 3.41682E-1 2.70718E-1 1.96598E-1 2.13011E-1 1.76455E-1 1.64289E-1 3.2133E-1 3.5572E-1 3.62273E-1 3.07066E-1 3.19461E-1 3.29708E-1 3.76988E-1 3.704E-1 4.01851E-1 4.70171E-1 5.08702E-1 5.25392E-1 5.2405E-1 5.06706E-1 4.92356E-1 4.88156E-1 4.49312E-1 4.60285E-1 4.82365E-1 4.722E-1 4.93249E-1 5.47767E-1 5.70315E-1 5.46613E-1 4.09766E-1 4.05416E-1 4.84035E-1 5.02534E-1 5.25266E-1 5.13823E-1 5.52199E-1 5.63506E-1 5.74968E-1 6.07806E-1 -9999 -9999 -9999 -9999 -9999 -9999 -9999 -9999 -9999
-9999 -9999 -9999 -9999 -9999 -9999 -9999 -9999 -9999 -9999 -9999 -9999 -9999 -9999 -9999 -9999 -9999 -9999 -9999 -9999 -9999 -9999 -9999 -9999 -9999 -9999 -9999 -9999 -9999 -9999 -9999 -9999 -9999 -9999 -9999 -9999 -9999 -9999 -9999 -9999 -9999 -9999 -9999 -9999 -9999 -9999 -9999 -9999 -9999 -9999 -9999 -9999 -9999 -9999 -9999 -9999 -9999 -9999 -9999 -9999 -9999 -9999 -9999 -9999 -9999 -9999 -9999 -9999 -9999 -9999 -9999 -9999 -9999 -9999 -9999 -9999 -9999 -9999 -9999 -9999 -9999 -9999 -9999 -9999 -9999 -9999 -9999 -9999 -9999 -9999 -9999 -9999 -9999 -9999 -9999 -9999 -9999 -9999 -9999 -9999 -9999 -9999 -9999 -9999 -9999 -9999 -9999 -9999 -9999 -9999 -9999 -9999 -9999 -9999 -9999 -9999 -9999 -9999 -9999 -9999 -9999 -9999 -9999 -9999 -9999 -9999 -9999 -9999 -9999 -9999 -9999 -9999 -9999 -9999 -9999 -9999 -9999 -9999 -9999 -9999 -9999 -9999 -9999 -9999 -9999 -9999 -9999 -9999 -9999 -9999 -9999 -9999 -9999 -9999 -9999 -9999 -9999 -9999 -9999 -9999 -9999 -9999 -9999 -9999 -9999 -9999 -9999 -9999 2.68746E-1 2.71375E-1 2.74021E-1 2.75971E-1 2.77484E-1 2.7936E-1 2.97371E-1 3.00726E-1 3.05704E-1 3.12392E-1 7.30728E-1 6.97757E-1 7.03295E-1 7.03669E-1 6.80587E-1 6.52422E-1 6.33213E-1 6.35978E-1 6.2584E-1 6.00154E-1 5.42129E-1 5.22421E-1 6.14175E-1 3.46283E-1 3.9962E-1 3.89082E-1 2.95135E-1 2.25556E-1 2.75519E-1 2.42595E-1 2.97766E-1 2.8929E-1 2.84289E-1 2.82934E-1 2.82033E-1 2.81043E-1 2.81223E-1 2.82123E-1 2.81943E-1 2.97443E-1 3.04269E-1 3.88181E-1 4.07132E-1 3.28669E-1 3.48198E-1 3.69306E-1 4.2788E-1 3.6933E-1 2.42512E-1 1.97185E-1 2.03574E-1 2.2397E-1 1.98016E-1 1.8161E-1 4.5265E-1 4.70931E-1 3.82021E-1 3.59936E-1 4.25146E-1 4.28343E-1 3.95179E-1 4.64165E-1 5.40126E-1 5.79358E-1 5.83261E-1 5.35794E-1 5.06095E-1 5.33882E-1 5.09086E-1 5.33113E-1 5.30433E-1 5.38222E-1 5.11057E-1 5.04149E-1 5.62432E-1 5.69922E-1 4.49469E-1 3.49452E-1 3.30141E-1 3.20673E-1 3.20091E-1 3.53598E-1 3.61841E-1 3.58782E-1 4.14549E-1 4.80448E-1 5.52822E-1 -9999 -9999 -9999 -9999 -9999 -9999 -9999 -9999 -9999
-9999 -9999 -9999 -9999 -9999 -9999 -9999 -9999 -9999 -9999 -9999 -9999 -9999 -9999 -9999 -9999 -9999 -9999 -9999 -9999 -9999 -9999 -9999 -9999 -9999 -9999 -9999 -9999 -9999 -9999 -9999 -9999 -9999 -9999 -9999 -9999 -9999 -9999 -9999 -9999 -9999 -9999 -9999 -9999 -9999 -9999 -9999 -9999 -9999 -9999 -9999 -9999 -9999 -9999 -9999 -9999 -9999 -9999 -9999 -9999 -9999 -9999 -9999 -9999 -9999 -9999 -9999 -9999 -9999 -9999 -9999 -9999 -9999 -9999 -9999 -9999 -9999 -9999 -9999 -9999 -9999 -9999 -9999 -9999 -9999 -9999 -9999 -9999 -9999 -9999 -9999 -9999 -9999 -9999 -9999 -9999 -9999 -9999 -9999 -9999 -9999 -9999 -9999 -9999 -9999 -9999 -9999 -9999 -9999 -9999 -9999 -9999 -9999 -9999 -9999 -9999 -9999 -9999 -9999 -9999 -9999 -9999 -9999 -9999 -9999 -9999 -9999 -9999 -9999 -9999 -9999 -9999 -9999 -9999 -9999 -9999 -9999 -9999 -9999 -9999 -9999 -9999 -9999 -9999 -9999 -9999 -9999 -9999 -9999 -9999 -9999 -9999 -9999 -9999 -9999 -9999 -9999 -9999 -9999 -9999 -9999 -9999 -9999 -9999 -9999 5.01026E-1 5.02915E-1 5.05583E-1 2.69971E-1 2.88987E-1 2.92471E-1 2.93853E-1 2.95053E-1 2.95146E-1 2.95608E-1 2.9245E-1 2.96886E-1 3.28014E-1 3.05589E-1 6.57287E-1 6.62789E-1 6.78122E-1 6.68379E-1 6.42184E-1 6.04105E-1 6.00917E-1 6.0564E-1 5.80721E-1 5.25105E-1 4.85427E-1 2.80814E-1 2.99767E-1 3.34793E-1 2.74625E-1 3.14968E-1 2.80017E-1 2.3282E-1 2.45863E-1 2.63169E-1 2.89382E-1 2.8592E-1 2.85104E-1 2.84379E-1 2.83295E-1 2.82393E-1 2.81403E-1 2.80325E-1 2.81763E-1 3.36206E-1 3.79444E-1 3.23467E-1 3.69977E-1 4.82145E-1 4.32328E-1 3.49779E-1 2.81631E-1 2.69105E-1 2.0954E-1 2.34804E-1 2.48242E-1 2.82198E-1 2.05527E-1 5.19038E-1 5.66786E-1 5.16324E-1 4.54716E-1 5.02738E-1 5.48086E-1 5.37646E-1 5.72827E-1 6.20658E-1 6.39032E-1 6.41098E-1 6.02853E-1 5.75069E-1 5.76268E-1 5.54231E-1 5.28851E-1 5.0915E-1 5.20145E-1 4.89214E-1 4.97733E-1 5.7331E-1 5.92188E-1 4.20464E-1 2.57258E-1 2.39395E-1 2.09775E-1 1.97069E-1 2.37295E-1 2.48845E-1 2.57817E-1 2.82734E-1 3.99711E-1 5.42867E-1 -9999 -9999 -9999 -9999 -9999 -9999 -9999 -9999 -9999
-9999 -9999 -9999 -9999 -9999 -9999 -9999 -9999 -9999 -9999 -9999 -9999 -9999 -9999 -9999 -9999 -9999 -9999 -9999 -9999 -9999 -9999 -9999 -9999 -9999 -9999 -9999 -9999 -9999 -9999 -9999 -9999 -9999 -9999 -9999 -9999 -9999 -9999 -9999 -9999 -9999 -9999 -9999 -9999 -9999 -9999 -9999 -9999 -9999 -9999 -9999 -9999 -9999 -9999 -9999 -9999 -9999 -9999 -9999 -9999 -9999 -9999 -9999 -9999 -9999 -9999 -9999 -9999 -9999 -9999 -9999 -9999 -9999 -9999 -9999 -9999 -9999 -9999 -9999 -9999 -9999 -9999 -9999 -9999 -9999 -9999 -9999 -9999 -9999 -9999 -9999 -9999 -9999 -9999 -9999 -9999 -9999 -9999 -9999 -9999 -9999 -9999 -9999 -9999 -9999 -9999 -9999 -9999 -9999 -9999 -9999 -9999 -9999 -9999 -9999 -9999 -9999 -9999 -9999 -9999 -9999 -9999 -9999 -9999 -9999 -9999 -9999 -9999 -9999 -9999 -9999 -9999 -9999 -9999 -9999 -9999 -9999 -9999 -9999 -9999 -9999 -9999 -9999 -9999 -9999 -9999 -9999 -9999 -9999 -9999 -9999 -9999 -9999 -9999 -9999 -9999 -9999 -9999 -9999 -9999 -9999 -9999 -9999 -9999 4.98803E-1 5.01137E-1 5.03471E-1 2.81913E-1 2.85528E-1 2.89993E-1 2.93576E-1 2.95238E-1 2.96072E-1 2.90705E-1 2.87689E-1 2.85326E-1 3.01317E-1 3.09712E-1 3.44765E-1 3.36872E-1 6.86285E-1 6.76158E-1 6.54098E-1 6.40008E-1 6.17825E-1 5.99626E-1 5.95744E-1 5.64233E-1 2.82367E-1 2.44246E-1 2.4095E-1 2.31712E-1 2.55583E-1 2.3769E-1 2.07989E-1 2.33581E-1 2.43327E-1 2.64016E-1 2.67602E-1 2.85369E-1 2.8454E-1 2.83907E-1 2.82914E-1 2.81922E-1 2.80844E-1 2.7923E-1 2.78872E-1 2.82914E-1 3.23511E-1 2.92681E-1 3.45047E-1 3.52021E-1 3.68821E-1 3.13881E-1 3.01653E-1 2.5683E-1 2.53082E-1 2.35418E-1 2.63959E-1 2.85429E-1 2.63959E-1 6.52046E-1 6.04158E-1 6.41682E-1 6.46508E-1 5.92257E-1 6.02611E-1 6.52226E-1 6.45869E-1 6.3305E-1 6.04977E-1 5.69113E-1 6.07455E-1 5.85118E-1 5.48018E-1 4.9684E-1 4.45925E-1 4.35895E-1 4.1456E-1 3.77142E-1 3.69888E-1 3.85101E-1 5.03906E-1 6.0098E-1 4.93082E-1 2.72169E-1 1.72344E-1 1.66987E-1 1.58003E-1 1.64623E-1 2.04373E-1 2.44482E-1 2.93503E-1 3.83592E-1 -9999 -9999 -9999 -9999 -9999 -9999 -9999 -9999 -9999 -9999
-9999 -9999 -9999 -9999 -9999 -9999 -9999 -9999 -9999 -9999 -9999 -9999 -9999 -9999 -9999 -9999 -9999 -9999 -9999 -9999 -9999 -9999 -9999 -9999 -9999 -9999 -9999 -9999 -9999 -9999 -9999 -9999 -9999 -9999 -9999 -9999 -9999 -9999 -9999 -9999 -9999 -9999 -9999 -9999 -9999 -9999 -9999 -9999 -9999 -9999 -9999 -9999 -9999 -9999 -9999 -9999 -9999 -9999 -9999 -9999 -9999 -9999 -9999 -9999 -9999 -9999 -9999 -9999 -9999 -9999 -9999 -9999 -9999 -9999 -9999 -9999 -9999 -9999 -9999 -9999 -9999 -9999 -9999 -9999 -9999 -9999 -9999 -9999 -9999 -9999 -9999 -9999 -9999 -9999 -9999 -9999 -9999 -9999 -9999 -9999 -9999 -9999 -9999 -9999 -9999 -9999 -9999 -9999 -9999 -9999 -9999 -9999 -9999 -9999 -9999 -9999 -9999 -9999 -9999 -9999 -9999 -9999 -9999 -9999 -9999 -9999 -9999 -9999 -9999 -9999 -9999 -9999 -9999 -9999 -9999 -9999 -9999 -9999 -9999 -9999 -9999 -9999 -9999 -9999 -9999 -9999 -9999 -9999 -9999 -9999 -9999 -9999 -9999 -9999 -9999 -9999 -9999 -9999 -9999 -9999 -9999 -9999 4.95579E-1 4.97469E-1 4.99803E-1 5.02915E-1 2.81284E-1 2.83085E-1 2.84984E-1 2.88439E-1 2.87689E-1 2.90155E-1 2.91439E-1 3.05829E-1 2.85779E-1 2.80455E-1 2.92868E-1 2.95823E-1 5.32492E-1 5.61658E-1 3.7058E-1 7.37349E-1 7.10139E-1 6.65541E-1 6.12115E-1 5.65891E-1 5.51534E-1 2.831E-1 2.81494E-1 2.47673E-1 2.26906E-1 1.93159E-1 2.05255E-1 1.76232E-1 1.82474E-1 1.90816E-1 2.1331E-1 2.48506E-1 2.71099E-1 2.78727E-1 2.78727E-1 2.79002E-1 2.83145E-1 2.84993E-1 2.82914E-1 2.81203E-1 2.82373E-1 3.24601E-1 3.4094E-1 3.2248E-1 3.10094E-1 2.76212E-1 3.01783E-1 2.95485E-1 2.79012E-1 2.75524E-1 2.66009E-1 2.7595E-1 2.74519E-1 2.86859E-1 7.23008E-1 7.12859E-1 6.82303E-1 6.94133E-1 7.03967E-1 6.92899E-1 6.87915E-1 6.77182E-1 6.76639E-1 6.14368E-1 5.22008E-1 4.65856E-1 4.75402E-1 4.55605E-1 4.33892E-1 3.72209E-1 3.08501E-1 2.84563E-1 2.6074E-1 2.54905E-1 2.25638E-1 2.62656E-1 4.34032E-1 6.08537E-1 5.28458E-1 3.53576E-1 2.84417E-1 2.39188E-1 2.08884E-1 1.6516E-1 1.86682E-1 2.37425E-1 3.17325E-1 4.29541E-1 -9999 -9999 -9999 -9999 -9999 -9999 -9999 -9999 -9999 -9999
-9999 -9999 -9999 -9999 -9999 -9999 -9999 -9999 -9999 -9999 -9999 -9999 -9999 -9999 -9999 -9999 -9999 -9999 -9999 -9999 -9999 -9999 -9999 -9999 -9999 -9999 -9999 -9999 -9999 -9999 -9999 -9999 -9999 -9999 -9999 -9999 -9999 -9999 -9999 -9999 -9999 -9999 -9999 -9999 -9999 -9999 -9999 -9999 -9999 -9999 -9999 -9999 -9999 -9999 -9999 -9999 -9999 -9999 -9999 -9999 -9999 -9999 -9999 -9999 -9999 -9999 -9999 -9999 -9999 -9999 -9999 -9999 -9999 -9999 -9999 -9999 -9999 -9999 -9999 -9999 -9999 -9999 -9999 -9999 -9999 -9999 -9999 -9999 -9999 -9999 -9999 -9999 -9999 -9999 -9999 -9999 -9999 -9999 -9999 -9999 -9999 -9999 -9999 -9999 -9999 -9999 -9999 -9999 -9999 -9999 -9999 -9999 -9999 -9999 -9999 -9999 -9999 -9999 -9999 -9999 -9999 -9999 -9999 -9999 -9999 -9999 -9999 -9999 -9999 -9999 -9999 -9999 -9999 -9999 -9999 -9999 -9999 -9999 -9999 -9999 -9999 -9999 -9999 -9999 -9999 -9999 -9999 -9999 -9999 -9999 -9999 -9999 -9999 -9999 -9999 -9999 -9999 5.14744E-1 5.16521E-1 4.9169E-1 4.94357E-1 4.96913E-1 4.99358E-1 5.00803E-1 5.02471E-1 2.80655E-1 2.82724E-1 2.83988E-1 2.80904E-1 2.83155E-1 2.86052E-1 3.0385E-1 3.05546E-1 3.0498E-1 3.00943E-1 2.94436E-1 2.74572E-1 2.89564E-1 5.22186E-1 5.50903E-1 5.71885E-1 5.93932E-1 3.98955E-1 4.07726E-1 3.57645E-1 3.31233E-1 3.03007E-1 2.68513E-1 2.62323E-1 2.37782E-1 2.15474E-1 1.99265E-1 1.83638E-1 1.63148E-1 1.83162E-1 1.87028E-1 1.96652E-1 2.53129E-1 2.7002E-1 2.72994E-1 2.71099E-1 2.7002E-1 2.7191E-1 2.78453E-1 2.84902E-1 2.82553E-1 2.83455E-1 2.97739E-1 2.78178E-1 2.82313E-1 2.84812E-1 2.83816E-1 2.84902E-1 2.83422E-1 2.93754E-1 3.02289E-1 2.94666E-1 3.01207E-1 7.33787E-1 7.31914E-1 7.37265E-1 7.25009E-1 7.24856E-1 7.19061E-1 7.04854E-1 7.03593E-1 6.66622E-1 6.3305E-1 5.96345E-1 5.04532E-1 3.97559E-1 3.68982E-1 3.71492E-1 3.63098E-1 3.6274E-1 3.02067E-1 2.05529E-1 1.59294E-1 1.4369E-1 1.5745E-1 1.65292E-1 2.15571E-1 4.56035E-1 5.73516E-1 4.94428E-1 4.74328E-1 5.01154E-1 4.10879E-1 2.59082E-1 1.93405E-1 1.91542E-1 2.46476E-1 3.33725E-1 4.38795E-1 5.32094E-1 -9999 -9999 -9999 -9999 -9999 -9999 -9999 -9999 -9999
-9999 -9999 -9999 -9999 -9999 -9999 -9999 -9999 -9999 -9999 -9999 -9999 -9999 -9999 -9999 -9999 -9999 -9999 -9999 -9999 -9999 -9999 -9999 -9999 -9999 -9999 -9999 -9999 -9999 -9999 -9999 -9999 -9999 -9999 -9999 -9999 -9999 -9999 -9999 -9999 -9999 -9999 -9999 -9999 -9999 -9999 -9999 -9999 -9999 -9999 -9999 -9999 -9999 -9999 -9999 -9999 -9999 -9999 -9999 -9999 -9999 -9999 -9999 -9999 -9999 -9999 -9999 -9999 -9999 -9999 -9999 -9999 -9999 -9999 -9999 -9999 -9999 -9999 -9999 -9999 -9999 -9999 -9999 -9999 -9999 -9999 -9999 -9999 -9999 -9999 -9999 -9999 -9999 -9999 -9999 -9999 -9999 -9999 -9999 -9999 -9999 -9999 -9999 -9999 -9999 -9999 -9999 -9999 -9999 -9999 -9999 -9999 -9999 -9999 -9999 -9999 -9999 -9999 -9999 -9999 -9999 -9999 -9999 -9999 -9999 -9999 -9999 -9999 -9999 -9999 -9999 -9999 -9999 -9999 -9999 -9999 -9999 -9999 -9999 -9999 -9999 -9999 -9999 -9999 -9999 -9999 -9999 -9999 -9999 -9999 -9999 -9999 -9999 -9999 5.10301E-1 5.11968E-1 5.14522E-1 4.90912E-1 4.93912E-1 4.96913E-1 5.00581E-1 5.04249E-1 5.06583E-1 5.07361E-1 2.82274E-1 2.82274E-1 2.7938E-1 2.81443E-1 2.82794E-1 2.83426E-1 3.00101E-1 3.01973E-1 3.03474E-1 3.03568E-1 3.00756E-1 2.95083E-1 2.8929E-1 2.82643E-1 5.13725E-1 5.82842E-1 6.31084E-1 6.53478E-1 6.36244E-1 6.47169E-1 4.36637E-1 3.41129E-1 3.00362E-1 2.63714E-1 2.42693E-1 2.28483E-1 2.06134E-1 1.9464E-1 1.78247E-1 1.41943E-1 1.44749E-1 1.59013E-1 2.07054E-1 2.54682E-1 2.65198E-1 2.68944E-1 2.68407E-1 2.65731E-1 2.644E-1 2.70559E-1 2.82036E-1 2.8454E-1 2.84359E-1 2.84993E-1 2.84631E-1 2.84178E-1 2.83365E-1 2.82553E-1 2.82914E-1 7.46008E-1 7.45394E-1 7.53508E-1 7.4659E-1 7.29789E-1 7.32037E-1 7.30963E-1 7.32305E-1 7.30695E-1 7.17868E-1 6.90481E-1 6.64073E-1 6.19157E-1 5.99492E-1 5.53922E-1 4.85147E-1 3.95174E-1 3.14716E-1 2.68151E-1 2.83524E-1 2.60754E-1 2.82068E-1 2.3174E-1 1.48694E-1 1.14744E-1 1.36517E-1 1.72851E-1 2.0584E-1 2.89802E-1 4.67123E-1 5.46738E-1 4.91347E-1 5.54954E-1 6.19748E-1 5.52088E-1 3.77726E-1 2.38963E-1 2.49329E-1 2.87734E-1 3.66389E-1 4.41693E-1 5.07548E-1 5.71995E-1 -9999 -9999 -9999 -9999 -9999 -9999 -9999 -9999
-9999 -9999 -9999 -9999 -9999 -9999 -9999 -9999 -9999 -9999 -9999 -9999 -9999 -9999 -9999 -9999 -9999 -9999 -9999 -9999 -9999 -9999 -9999 -9999 -9999 -9999 -9999 -9999 -9999 -9999 -9999 -9999 -9999 -9999 -9999 -9999 -9999 -9999 -9999 -9999 -9999 -9999 -9999 -9999 -9999 -9999 -9999 -9999 -9999 -9999 -9999 -9999 -9999 -9999 -9999 -9999 -9999 -9999 -9999 -9999 -9999 -9999 -9999 -9999 -9999 -9999 -9999 -9999 -9999 -9999 -9999 -9999 -9999 -9999 -9999 -9999 -9999 -9999 -9999 -9999 -9999 -9999 -9999 -9999 -9999 -9999 -9999 -9999 -9999 -9999 -9999 -9999 -9999 -9999 -9999 -9999 -9999 -9999 -9999 -9999 -9999 -9999 -9999 -9999 -9999 -9999 -9999 -9999 -9999 -9999 -9999 -9999 -9999 -9999 -9999 -9999 -9999 -9999 -9999 -9999 -9999 -9999 -9999 -9999 -9999 -9999 -9999 -9999 -9999 -9999 -9999 -9999 -9999 -9999 -9999 -9999 -9999 -9999 -9999 -9999 -9999 -9999 -9999 -9999 -9999 -9999 -9999 -9999 -9999 -9999 -9999 -9999 -9999 5.08301E-1 5.09968E-1 4.86357E-1 4.91134E-1 4.9658E-1 5.18771E-1 5.221E-1 5.26425E-1 5.31078E-1 5.33402E-1 3.04813E-1 2.98609E-1 2.81264E-1 2.96194E-1 2.97772E-1 2.99075E-1 2.99168E-1 2.99262E-1 3.00195E-1 3.0113E-1 3.01785E-1 2.95803E-1 2.91652E-1 2.85627E-1 2.81203E-1 5.07948E-1 5.57459E-1 6.10238E-1 6.44355E-1 6.73497E-1 6.82449E-1 6.54905E-1 3.80094E-1 3.06809E-1 2.58523E-1 2.3262E-1 2.18216E-1 1.94561E-1 1.58568E-1 1.73576E-1 1.31807E-1 1.27896E-1 1.70182E-1 2.17947E-1 2.51746E-1 2.56148E-1 2.58761E-1 2.62183E-1 2.61391E-1 2.59548E-1 2.64836E-1 2.73167E-1 2.79552E-1 2.78453E-1 2.77082E-1 2.77082E-1 2.76808E-1 2.77904E-1 7.4253E-1 7.30169E-1 7.30707E-1 7.43574E-1 7.25022E-1 7.35146E-1 7.3488E-1 7.19539E-1 7.2871E-1 7.15269E-1 7.1102E-1 6.56987E-1 6.05103E-1 5.21565E-1 4.5559E-1 4.39484E-1 4.73883E-1 4.52503E-1 3.49833E-1 2.13115E-1 1.6114E-1 1.68405E-1 1.71611E-1 1.81024E-1 1.94778E-1 1.84923E-1 2.11402E-1 2.93656E-1 3.47423E-1 3.82322E-1 4.81882E-1 5.57293E-1 4.88582E-1 4.4863E-1 5.97102E-1 6.73083E-1 6.4871E-1 5.29373E-1 4.02657E-1 3.17241E-1 3.57245E-1 4.11428E-1 4.4349E-1 5.10936E-1 5.47244E-1 -9999 -9999 -9999 -9999 -9999 -9999 -9999 -9999
-9999 -9999 -9999 -9999 -9999 -9999 -9999 -9999 -9999 -9999 -9999 -9999 -9999 -9999 -9999 -9999 -9999 -9999 -9999 -9999 -9999 -9999 -9999 -9999 -9999 -9999 -9999 -9999 -9999 -9999 -9999 -9999 -9999 -9999 -9999 -9999 -9999 -9999 -9999 -9999 -9999 -9999 -9999 -9999 -9999 -9999 -9999 -9999 -9999 -9999 -9999 -9999 -9999 -9999 -9999 -9999 -9999 -9999 -9999 -9999 -9999 -9999 -9999 -9999 -9999 -9999 -9999 -9999 -9999 -9999 -9999 -9999 -9999 -9999 -9999 -9999 -9999 -9999 -9999 -9999 -9999 -9999 -9999 -9999 -9999 -9999 -9999 -9999 -9999 -9999 -9999 -9999 -9999 -9999 -9999 -9999 -9999 -9999 -9999 -9999 -9999 -9999 -9999 -9999 -9999 -9999 -9999 -9999 -9999 -9999 -9999 -9999 -9999 -9999 -9999 -9999 -9999 -9999 -9999 -9999 -9999 -9999 -9999 -9999 -9999 -9999 -9999 -9999 -9999 -9999 -9999 -9999 -9999 -9999 -9999 -9999 -9999 -9999 -9999 -9999 -9999 -9999 -9999 -9999 -9999 -9999 -9999 -9999 -9999 -9999 -9999 -9999 5.07412E-1 4.82137E-1 4.85246E-1 4.88801E-1 4.94134E-1 5.18216E-1 5.22211E-1 5.26092E-1 5.49827E-1 5.54335E-1 5.51673E-1 3.20713E-1 3.0338E-1 2.99915E-1 2.97679E-1 2.98516E-1 2.99541E-1 2.99635E-1 2.99262E-1 2.946E-1 2.94785E-1 3.10893E-1 3.09847E-1 3.0634E-1 3.00794E-1 2.95028E-1 5.0239E-1 5.27685E-1 5.77969E-1 6.44056E-1 6.82244E-1 6.5035E-1 6.78735E-1 3.96967E-1 3.06921E-1 2.56224E-1 2.25742E-1 2.04261E-1 1.8724E-1 1.67738E-1 1.27186E-1 1.49276E-1 1.56381E-1 1.59316E-1 2.21948E-1 2.47395E-1 2.48669E-1 2.51746E-1 2.58499E-1 2.62713E-1 2.64304E-1 2.68041E-1 2.55421E-1 2.65635E-1 2.60864E-1 2.59285E-1 2.58237E-1 7.18221E-1 7.24092E-1 7.2844E-1 7.18434E-1 7.21191E-1 7.19263E-1 7.26543E-1 7.20253E-1 7.22177E-1 7.24365E-1 7.10514E-1 6.74118E-1 6.07773E-1 5.40011E-1 4.43908E-1 3.19882E-1 2.65416E-1 2.55148E-1 3.31896E-1 3.79973E-1 2.73611E-1 1.64943E-1 1.07738E-1 1.15372E-1 1.42104E-1 1.9953E-1 2.63084E-1 3.62912E-1 4.54029E-1 4.86191E-1 5.12168E-1 5.05703E-1 5.1844E-1 5.04098E-1 4.28316E-1 4.38488E-1 5.22551E-1 6.70457E-1 7.11295E-1 6.69267E-1 5.50352E-1 3.97973E-1 3.52762E-1 4.17086E-1 4.23836E-1 4.75014E-1 5.57003E-1 -9999 -9999 -9999 -9999 -9999 -9999 -9999 -9999
-9999 -9999 -9999 -9999 -9999 -9999 -9999 -9999 -9999 -9999 -9999 -9999 -9999 -9999 -9999 -9999 -9999 -9999 -9999 -9999 -9999 -9999 -9999 -9999 -9999 -9999 -9999 -9999 -9999 -9999 -9999 -9999 -9999 -9999 -9999 -9999 -9999 -9999 -9999 -9999 -9999 -9999 -9999 -9999 -9999 -9999 -9999 -9999 -9999 -9999 -9999 -9999 -9999 -9999 -9999 -9999 -9999 -9999 -9999 -9999 -9999 -9999 -9999 -9999 -9999 -9999 -9999 -9999 -9999 -9999 -9999 -9999 -9999 -9999 -9999 -9999 -9999 -9999 -9999 -9999 -9999 -9999 -9999 -9999 -9999 -9999 -9999 -9999 -9999 -9999 -9999 -9999 -9999 -9999 -9999 -9999 -9999 -9999 -9999 -9999 -9999 -9999 -9999 -9999 -9999 -9999 -9999 -9999 -9999 -9999 -9999 -9999 -9999 -9999 -9999 -9999 -9999 -9999 -9999 -9999 -9999 -9999 -9999 -9999 -9999 -9999 -9999 -9999 -9999 -9999 -9999 -9999 -9999 -9999 -9999 -9999 -9999 -9999 -9999 -9999 -9999 -9999 -9999 -9999 -9999 -9999 -9999 -9999 -9999 5.04634E-1 5.06301E-1 5.07968E-1 4.83025E-1 4.8569E-1 5.07553E-1 5.10664E-1 5.13441E-1 5.17328E-1 5.20547E-1 5.25205E-1 5.44515E-1 5.50573E-1 5.53432E-1 3.22362E-1 3.21295E-1 3.0216E-1 2.99448E-1 2.99541E-1 3.00662E-1 2.96822E-1 2.95895E-1 2.94508E-1 3.08897E-1 3.08802E-1 3.07948E-1 3.0483E-1 2.99953E-1 2.94659E-1 5.00167E-1 5.2081E-1 5.47676E-1 5.71534E-1 5.98414E-1 6.60804E-1 6.61406E-1 3.85008E-1 3.06159E-1 2.63469E-1 2.32714E-1 1.92482E-1 1.76044E-1 1.63341E-1 1.43009E-1 1.63586E-1 1.42414E-1 1.60519E-1 2.23812E-1 2.39407E-1 2.41338E-1 2.4714E-1 2.56669E-1 2.51028E-1 2.54902E-1 2.54383E-1 2.62977E-1 2.56148E-1 2.52004E-1 2.50974E-1 7.11255E-1 7.0844E-1 7.10131E-1 7.14333E-1 7.17945E-1 7.11535E-1 6.90211E-1 6.5061E-1 6.42412E-1 6.71505E-1 6.96314E-1 6.88142E-1 6.05317E-1 4.81482E-1 3.90065E-1 3.34423E-1 2.05788E-1 1.49126E-1 1.50592E-1 1.92267E-1 2.52981E-1 2.2277E-1 1.59102E-1 1.63598E-1 2.10594E-1 2.82143E-1 3.85413E-1 4.68529E-1 5.2989E-1 5.58607E-1 4.62936E-1 3.5709E-1 3.43152E-1 3.56835E-1 3.97025E-1 4.27653E-1 4.67569E-1 5.23624E-1 5.95118E-1 7.36291E-1 7.22485E-1 5.72558E-1 3.77139E-1 3.13319E-1 3.12806E-1 3.88553E-1 4.69914E-1 5.52572E-1 -9999 -9999 -9999 -9999 -9999 -9999 -9999 -9999
-9999 -9999 -9999 -9999 -9999 -9999 -9999 -9999 -9999 -9999 -9999 -9999 -9999 -9999 -9999 -9999 -9999 -9999 -9999 -9999 -9999 -9999 -9999 -9999 -9999 -9999 -9999 -9999 -9999 -9999 -9999 -9999 -9999 -9999 -9999 -9999 -9999 -9999 -9999 -9999 -9999 -9999 -9999 -9999 -9999 -9999 -9999 -9999 -9999 -9999 -9999 -9999 -9999 -9999 -9999 -9999 -9999 -9999 -9999 -9999 -9999 -9999 -9999 -9999 -9999 -9999 -9999 -9999 -9999 -9999 -9999 -9999 -9999 -9999 -9999 -9999 -9999 -9999 -9999 -9999 -9999 -9999 -9999 -9999 -9999 -9999 -9999 -9999 -9999 -9999 -9999 -9999 -9999 -9999 -9999 -9999 -9999 -9999 -9999 -9999 -9999 -9999 -9999 -9999 -9999 -9999 -9999 -9999 -9999 -9999 -9999 -9999 -9999 -9999 -9999 -9999 -9999 -9999 -9999 -9999 -9999 -9999 -9999 -9999 -9999 -9999 -9999 -9999 -9999 -9999 -9999 -9999 -9999 -9999 -9999 -9999 -9999 -9999 -9999 -9999 -9999 -9999 -9999 -9999 -9999 -9999 -9999 -9999 5.03078E-1 5.04856E-1 4.81027E-1 4.84025E-1 5.0533E-1 5.07664E-1 5.10664E-1 5.13441E-1 5.14107E-1 5.15107E-1 5.1275E-1 5.35901E-1 5.42529E-1 5.49032E-1 5.53432E-1 3.39162E-1 3.21586E-1 3.19165E-1 3.16755E-1 3.11465E-1 3.12706E-1 3.13662E-1 3.1328E-1 3.11465E-1 3.08897E-1 3.06907E-1 3.06245E-1 3.03419E-1 2.99486E-1 2.95306E-1 2.87756E-1 4.94807E-1 5.18565E-1 5.66191E-1 6.34292E-1 6.75189E-1 6.45754E-1 3.73186E-1 3.20046E-1 2.85245E-1 2.39736E-1 1.92683E-1 1.79981E-1 1.56532E-1 1.37728E-1 1.38945E-1 1.36732E-1 1.85914E-1 2.26315E-1 2.33942E-1 2.36521E-1 2.42842E-1 2.36666E-1 2.45164E-1 2.51028E-1 2.62448E-1 2.54848E-1 2.48414E-1 7.0646E-1 7.05041E-1 7.05609E-1 7.02762E-1 7.03047E-1 7.06743E-1 6.93765E-1 6.35499E-1 5.71486E-1 5.16583E-1 5.22542E-1 5.88832E-1 6.27703E-1 6.20213E-1 5.54199E-1 4.5273E-1 3.74506E-1 3.32721E-1 2.48914E-1 1.63825E-1 1.59832E-1 1.8098E-1 2.05193E-1 2.03878E-1 2.35586E-1 3.33649E-1 4.34968E-1 5.23076E-1 5.87524E-1 6.00931E-1 5.91471E-1 5.00986E-1 3.13514E-1 2.07245E-1 1.97404E-1 2.96267E-1 4.53557E-1 5.77663E-1 6.20572E-1 6.27477E-1 6.37789E-1 6.66291E-1 7.12302E-1 5.88851E-1 4.13133E-1 3.22157E-1 2.9523E-1 3.17192E-1 4.61264E-1 5.28967E-1 -9999 -9999 -9999 -9999 -9999 -9999 -9999 -9999
-9999 -9999 -9999 -9999 -9999 -9999 -9999 -9999 -9999 -9999 -9999 -9999 -9999 -9999 -9999 -9999 -9999 -9999 -9999 -9999 -9999 -9999 -9999 -9999 -9999 -9999 -9999 -9999 -9999 -9999 -9999 -9999 -9999 -9999 -9999 -9999 -9999 -9999 -9999 -9999 -9999 -9999 -9999 -9999 -9999 -9999 -9999 -9999 -9999 -9999 -9999 -9999 -9999 -9999 -9999 -9999 -9999 -9999 -9999 -9999 -9999 -9999 -9999 -9999 -9999 -9999 -9999 -9999 -9999 -9999 -9999 -9999 -9999 -9999 -9999 -9999 -9999 -9999 -9999 -9999 -9999 -9999 -9999 -9999 -9999 -9999 -9999 -9999 -9999 -9999 -9999 -9999 -9999 -9999 -9999 -9999 -9999 -9999 -9999 -9999 -9999 -9999 -9999 -9999 -9999 -9999 -9999 -9999 -9999 -9999 -9999 -9999 -9999 -9999 -9999 -9999 -9999 -9999 -9999 -9999 -9999 -9999 -9999 -9999 -9999 -9999 -9999 -9999 -9999 -9999 -9999 -9999 -9999 -9999 -9999 -9999 -9999 -9999 -9999 -9999 -9999 -9999 -9999 -9999 -9999 -9999 -9999 5.00854E-1 5.01966E-1 4.77587E-1 4.8136E-1 5.03663E-1 5.06108E-1 5.08219E-1 5.11442E-1 5.14663E-1 5.29371E-1 5.10306E-1 5.30479E-1 5.34574E-1 5.40984E-1 5.47491E-1 5.71692E-1 5.73867E-1 3.22071E-1 3.15388E-1 3.1395E-1 3.12993E-1 3.1328E-1 3.14429E-1 3.14908E-1 3.30328E-1 3.10798E-1 3.07096E-1 3.20665E-1 3.14477E-1 3.11513E-1 3.07901E-1 3.04783E-1 3.0309E-1 5.16234E-1 5.6488E-1 6.37483E-1 6.72637E-1 6.35014E-1 3.7853E-1 3.32035E-1 2.98749E-1 2.40215E-1 2.11174E-1 1.9157E-1 1.63169E-1 1.61375E-1 1.48807E-1 1.68731E-1 6.55322E-1 6.8194E-1 6.88902E-1 6.70316E-1 6.84657E-1 6.89286E-1 7.06743E-1 7.03164E-1 7.18774E-1 7.13495E-1 7.08722E-1 7.03617E-1 7.0219E-1 7.02762E-1 6.99401E-1 6.97165E-1 6.96044E-1 6.71075E-1 5.47834E-1 4.04836E-1 3.87324E-1 4.27989E-1 4.68646E-1 4.86384E-1 5.03167E-1 5.25039E-1 5.54965E-1 5.14252E-1 4.61712E-1 4.17987E-1 3.48406E-1 3.41245E-1 3.48838E-1 2.98473E-1 2.89537E-1 3.65714E-1 4.71342E-1 5.36481E-1 5.72594E-1 5.85477E-1 5.4939E-1 4.66802E-1 3.92803E-1 2.79629E-1 2.47162E-1 2.9334E-1 4.05278E-1 5.82469E-1 6.67064E-1 6.46856E-1 5.75507E-1 5.17462E-1 5.14612E-1 5.83287E-1 6.31657E-1 5.64396E-1 4.78783E-1 4.05734E-1 4.02454E-1 4.51921E-1 5.42606E-1 5.95527E-1 6.35822E-1 6.34159E-1 5.91199E-1 5.78566E-1 5.63628E-1 -9999 -9999
-9999 -9999 -9999 -9999 -9999 -9999 -9999 -9999 -9999 -9999 -9999 -9999 -9999 -9999 -9999 -9999 -9999 -9999 -9999 -9999 -9999 -9999 -9999 -9999 -9999 -9999 -9999 -9999 -9999 -9999 -9999 -9999 -9999 -9999 -9999 -9999 -9999 -9999 -9999 -9999 -9999 -9999 -9999 -9999 -9999 -9999 -9999 -9999 -9999 -9999 -9999 -9999 -9999 -9999 -9999 -9999 -9999 -9999 -9999 -9999 -9999 -9999 -9999 -9999 -9999 -9999 -9999 -9999 -9999 -9999 -9999 -9999 -9999 -9999 -9999 -9999 -9999 -9999 -9999 -9999 -9999 -9999 -9999 -9999 -9999 -9999 -9999 -9999 -9999 -9999 -9999 -9999 -9999 -9999 -9999 -9999 -9999 -9999 -9999 -9999 -9999 -9999 -9999 -9999 -9999 -9999 -9999 -9999 -9999 -9999 -9999 -9999 -9999 -9999 -9999 -9999 -9999 -9999 -9999 -9999 -9999 -9999 -9999 -9999 -9999 -9999 -9999 -9999 -9999 -9999 -9999 -9999 -9999 -9999 -9999 -9999 -9999 -9999 -9999 -9999 -9999 -9999 -9999 -9999 -9999 -9999 4.99298E-1 4.73041E-1 4.74704E-1 4.77365E-1 4.99106E-1 5.02329E-1 5.05108E-1 5.07775E-1 5.24495E-1 5.28596E-1 5.31033E-1 5.31143E-1 5.31697E-1 5.34685E-1 5.3999E-1 5.64819E-1 5.71474E-1 5.69706E-1 3.34472E-1 3.32693E-1 3.31904E-1 3.30722E-1 3.30623E-1 3.31313E-1 3.32496E-1 3.32989E-1 3.25505E-1 3.20159E-1 3.1582E-1 3.13902E-1 3.12467E-1 3.1018E-1 3.07049E-1 3.04689E-1 5.15345E-1 5.43242E-1 6.1719E-1 6.77733E-1 6.0734E-1 5.91838E-1 3.64608E-1 2.93363E-1 2.7207E-1 2.50023E-1 1.91404E-1 1.68076E-1 1.59907E-1 1.57472E-1 6.41831E-1 6.68964E-1 6.85818E-1 6.7622E-1 6.82717E-1 6.72134E-1 6.72134E-1 6.88132E-1 6.92105E-1 7.13394E-1 6.9443E-1 6.8977E-1 6.86249E-1 7.00369E-1 7.0219E-1 6.91473E-1 6.81046E-1 6.99661E-1 6.53399E-1 5.06112E-1 3.8361E-1 4.02441E-1 4.13761E-1 4.08904E-1 4.4776E-1 5.11696E-1 5.82461E-1 6.47641E-1 6.36907E-1 6.11498E-1 6.32351E-1 6.11461E-1 6.01223E-1 5.9212E-1 5.06303E-1 4.36362E-1 4.03245E-1 3.96358E-1 3.91685E-1 4.23289E-1 4.51285E-1 4.00265E-1 3.27053E-1 2.89858E-1 2.92178E-1 3.94726E-1 4.9242E-1 5.22145E-1 5.43438E-1 5.55939E-1 4.67285E-1 3.63921E-1 3.1392E-1 3.3498E-1 4.2929E-1 5.37803E-1 5.54254E-1 5.56469E-1 5.13379E-1 4.73228E-1 4.75912E-1 5.33689E-1 5.57699E-1 5.73751E-1 5.87106E-1 5.19646E-1 4.18769E-1 4.41183E-1 4.84859E-1 5.51237E-1
-9999 -9999 -9999 -9999 -9999 -9999 -9999 -9999 -9999 -9999 -9999 -9999 -9999 -9999 -9999 -9999 -9999 -9999 -9999 -9999 -9999 -9999 -9999 -9999 -9999 -9999 -9999 -9999 -9999 -9999 -9999 -9999 -9999 -9999 -9999 -9999 -9999 -9999 -9999 -9999 -9999 -9999 -9999 -9999 -9999 -9999 -9999 -9999 -9999 -9999 -9999 -9999 -9999 -9999 -9999 -9999 -9999 -9999 -9999 -9999 -9999 -9999 -9999 -9999 -9999 -9999 -9999 -9999 -9999 -9999 -9999 -9999 -9999 -9999 -9999 -9999 -9999 -9999 -9999 -9999 -9999 -9999 -9999 -9999 -9999 -9999 -9999 -9999 -9999 -9999 -9999 -9999 -9999 -9999 -9999 -9999 -9999 -9999 -9999 -9999 -9999 -9999 -9999 -9999 -9999 -9999 -9999 -9999 -9999 -9999 -9999 -9999 -9999 -9999 -9999 -9999 -9999 -9999 -9999 -9999 -9999 -9999 -9999 -9999 -9999 -9999 -9999 -9999 -9999 -9999 -9999 -9999 -9999 -9999 -9999 -9999 -9999 -9999 -9999 -9999 -9999 -9999 -9999 -9999 -9999 -9999 4.71268E-1 4.7282E-1 4.75813E-1 4.78475E-1 4.99106E-1 5.01329E-1 5.04107E-1 5.01971E-1 5.24162E-1 5.28042E-1 5.31365E-1 5.32582E-1 5.33025E-1 5.35238E-1 5.57922E-1 5.59213E-1 5.65997E-1 5.87914E-1 3.34967E-1 3.33483E-1 3.32989E-1 3.32101E-1 3.31608E-1 3.32298E-1 3.28833E-1 3.46612E-1 3.45304E-1 3.23264E-1 3.16782E-1 3.13615E-1 3.12372E-1 3.11036E-1 3.09134E-1 3.22663E-1 3.20722E-1 5.20674E-1 5.6944E-1 6.60865E-1 6.32594E-1 5.91454E-1 3.4424E-1 3.23657E-1 2.59662E-1 2.04744E-1 1.58946E-1 1.47319E-1 5.14475E-1 5.92125E-1 6.47173E-1 6.78036E-1 6.91584E-1 6.93842E-1 6.81551E-1 6.71343E-1 6.66975E-1 6.78428E-1 6.83003E-1 6.91813E-1 6.88892E-1 6.98645E-1 6.99795E-1 6.88892E-1 7.03514E-1 7.0579E-1 7.00526E-1 6.99773E-1 6.68614E-1 5.96097E-1 5.51383E-1 5.63772E-1 5.81767E-1 5.93503E-1 6.30956E-1 6.87021E-1 7.20707E-1 7.32382E-1 7.16644E-1 7.15187E-1 7.26254E-1 7.17686E-1 7.09706E-1 6.94252E-1 6.07191E-1 4.09663E-1 2.79708E-1 2.51194E-1 2.79601E-1 3.53376E-1 3.70915E-1 2.82734E-1 2.50068E-1 2.42948E-1 3.33044E-1 4.66013E-1 4.73162E-1 3.9775E-1 3.70792E-1 3.6773E-1 2.94723E-1 2.17512E-1 2.15604E-1 2.60626E-1 3.18622E-1 3.27431E-1 4.20664E-1 4.84039E-1 4.73942E-1 4.83618E-1 4.36329E-1 4.51033E-1 4.9031E-1 4.9544E-1 5.16511E-1 4.54675E-1 3.00929E-1 2.74682E-1 3.81578E-1 4.95265E-1
-9999 -9999 -9999 -9999 -9999 -9999 -9999 -9999 -9999 -9999 -9999 -9999 -9999 -9999 -9999 -9999 -9999 -9999 -9999 -9999 -9999 -9999 -9999 -9999 -9999 -9999 -9999 -9999 -9999 -9999 -9999 -9999 -9999 -9999 -9999 -9999 -9999 -9999 -9999 -9999 -9999 -9999 -9999 -9999 -9999 -9999 -9999 -9999 -9999 -9999 -9999 -9999 -9999 -9999 -9999 -9999 -9999 -9999 -9999 -9999 -9999 -9999 -9999 -9999 -9999 -9999 -9999 -9999 -9999 -9999 -9999 -9999 -9999 -9999 -9999 -9999 -9999 -9999 -9999 -9999 -9999 -9999 -9999 -9999 -9999 -9999 -9999 -9999 -9999 -9999 -9999 -9999 -9999 -9999 -9999 -9999 -9999 -9999 -9999 -9999 -9999 -9999 -9999 -9999 -9999 -9999 -9999 -9999 -9999 -9999 -9999 -9999 -9999 -9999 -9999 -9999 -9999 -9999 -9999 -9999 -9999 -9999 -9999 -9999 -9999 -9999 -9999 -9999 -9999 -9999 -9999 -9999 -9999 -9999 -9999 -9999 -9999 -9999 -9999 -9999 -9999 -9999 -9999 -9999 -9999 4.69717E-1 4.70493E-1 4.73041E-1 4.9466E-1 4.97661E-1 4.99772E-1 4.96858E-1 4.99192E-1 5.20723E-1 5.23386E-1 5.26934E-1 5.30479E-1 5.51223E-1 5.52323E-1 5.48557E-1 5.52518E-1 5.58336E-1 5.65123E-1 5.87375E-1 3.51686E-1 3.50268E-1 3.50066E-1 3.49459E-1 3.43999E-1 3.44199E-1 3.45706E-1 3.47821E-1 3.48326E-1 3.43798E-1 3.20353E-1 3.30977E-1 3.28716E-1 3.27736E-1 3.26757E-1 3.20701E-1 3.1867E-1 5.14321E-1 5.4388E-1 6.158E-1 6.26159E-1 5.74596E-1 3.59038E-1 3.0169E-1 2.17335E-1 1.97416E-1 1.7078E-1 1.5965E-1 4.24809E-1 5.43747E-1 6.29786E-1 6.7921E-1 6.80334E-1 6.96338E-1 6.83494E-1 6.71343E-1 6.6498E-1 6.67373E-1 6.7921E-1 6.86204E-1 6.86204E-1 6.8427E-1 6.94593E-1 7.10029E-1 7.15903E-1 7.26243E-1 7.23244E-1 7.32159E-1 7.33497E-1 7.21874E-1 7.21852E-1 7.27947E-1 7.33861E-1 7.35053E-1 7.50592E-1 7.41268E-1 6.91127E-1 6.87968E-1 7.17096E-1 6.96034E-1 6.8123E-1 6.35265E-1 6.17637E-1 6.41669E-1 6.08255E-1 4.10253E-1 2.73504E-1 2.72314E-1 3.32135E-1 3.86955E-1 3.28238E-1 2.22524E-1 2.1149E-1 2.62512E-1 3.50459E-1 3.80271E-1 3.07828E-1 2.52127E-1 2.66948E-1 3.15139E-1 2.3735E-1 1.76651E-1 1.8575E-1 2.24845E-1 2.6348E-1 2.69714E-1 3.18392E-1 3.61792E-1 3.65391E-1 3.5396E-1 3.51238E-1 3.4827E-1 2.91798E-1 3.54101E-1 4.15022E-1 3.78668E-1 2.56089E-1 2.3775E-1 3.73193E-1 4.78685E-1
-9999 -9999 -9999 -9999 -9999 -9999 -9999 -9999 -9999 -9999 -9999 -9999 -9999 -9999 -9999 -9999 -9999 -9999 -9999 -9999 -9999 -9999 -9999 -9999 -9999 -9999 -9999 -9999 -9999 -9999 -9999 -9999 -9999 -9999 -9999 -9999 -9999 -9999 -9999 -9999 -9999 -9999 -9999 -9999 -9999 -9999 -9999 -9999 -9999 -9999 -9999 -9999 -9999 -9999 -9999 -9999 -9999 -9999 -9999 -9999 -9999 -9999 -9999 -9999 -9999 -9999 -9999 -9999 -9999 -9999 -9999 -9999 -9999 -9999 -9999 -9999 -9999 -9999 -9999 -9999 -9999 -9999 -9999 -9999 -9999 -9999 -9999 -9999 -9999 -9999 -9999 -9999 -9999 -9999 -9999 -9999 -9999 -9999 -9999 -9999 -9999 -9999 -9999 -9999 -9999 -9999 -9999 -9999 -9999 -9999 -9999 -9999 -9999 -9999 -9999 -9999 -9999 -9999 -9999 -9999 -9999 -9999 -9999 -9999 -9999 -9999 -9999 -9999 -9999 -9999 -9999 -9999 -9999 -9999 -9999 -9999 -9999 -9999 -9999 -9999 -9999 -9999 -9999 -9999 -9999 4.6695E-1 4.68278E-1 4.71047E-1 4.92881E-1 4.95438E-1 4.92968E-1 4.96302E-1 5.17505E-1 5.19947E-1 5.22609E-1 5.25604E-1 5.47811E-1 5.46464E-1 5.48227E-1 5.49548E-1 5.52298E-1 5.5735E-1 5.81869E-1 5.86513E-1 3.51889E-1 3.45907E-1 3.46008E-1 3.45405E-1 3.445E-1 3.444E-1 3.45606E-1 3.48124E-1 3.67006E-1 3.48023E-1 3.41695E-1 3.34234E-1 3.25856E-1 3.2488E-1 3.24685E-1 3.24198E-1 3.22933E-1 3.22058E-1 3.26247E-1 5.52689E-1 5.65948E-1 5.98573E-1 3.82558E-1 2.85249E-1 2.43026E-1 2.2825E-1 2.20373E-1 1.73097E-1 1.49067E-1 5.25093E-1 6.13332E-1 6.75289E-1 7.00082E-1 6.9922E-1 6.85431E-1 6.7253E-1 6.60972E-1 6.50851E-1 6.39353E-1 6.35622E-1 6.47583E-1 6.66576E-1 6.92337E-1 7.00486E-1 7.29055E-1 7.45107E-1 7.52542E-1 7.52052E-1 7.51815E-1 7.53197E-1 7.34298E-1 6.97984E-1 6.83036E-1 7.04165E-1 7.06978E-1 6.41748E-1 5.1532E-1 5.52758E-1 6.75604E-1 6.58919E-1 5.70715E-1 4.50661E-1 3.80018E-1 4.3975E-1 5.02386E-1 4.07495E-1 2.90593E-1 2.70895E-1 3.02416E-1 3.14765E-1 2.89458E-1 2.05994E-1 2.01029E-1 2.31969E-1 2.68411E-1 2.52905E-1 2.03046E-1 1.73765E-1 2.22118E-1 2.68825E-1 2.15677E-1 1.49041E-1 1.74107E-1 2.07259E-1 2.13636E-1 2.44157E-1 2.85028E-1 2.49492E-1 2.50161E-1 2.57945E-1 2.45326E-1 2.45779E-1 2.02405E-1 2.01262E-1 3.03797E-1 3.31228E-1 2.87666E-1 3.30682E-1 4.02271E-1 -9999
-9999 -9999 -9999 -9999 -9999 -9999 -9999 -9999 -9999 -9999 -9999 -9999 -9999 -9999 -9999 -9999 -9999 -9999 -9999 -9999 -9999 -9999 -9999 -9999 -9999 -9999 -9999 -9999 -9999 -9999 -9999 -9999 -9999 -9999 -9999 -9999 -9999 -9999 -9999 -9999 -9999 -9999 -9999 -9999 -9999 -9999 -9999 -9999 -9999 -9999 -9999 -9999 -9999 -9999 -9999 -9999 -9999 -9999 -9999 -9999 -9999 -9999 -9999 -9999 -9999 -9999 -9999 -9999 -9999 -9999 -9999 -9999 -9999 -9999 -9999 -9999 -9999 -9999 -9999 -9999 -9999 -9999 -9999 -9999 -9999 -9999 -9999 -9999 -9999 -9999 -9999 -9999 -9999 -9999 -9999 -9999 -9999 -9999 -9999 -9999 -9999 -9999 -9999 -9999 -9999 -9999 -9999 -9999 -9999 -9999 -9999 -9999 -9999 -9999 -9999 -9999 -9999 -9999 -9999 -9999 -9999 -9999 -9999 -9999 -9999 -9999 -9999 -9999 -9999 -9999 -9999 -9999 -9999 -9999 -9999 -9999 -9999 4.77769E-1 -9999 -9999 -9999 -9999 -9999 -9999 -9999 4.41928E-1 4.5209E-1 4.67725E-1 4.83525E-1 4.85635E-1 4.8819E-1 4.91856E-1 5.14395E-1 5.1806E-1 5.21167E-1 5.37193E-1 5.41501E-1 5.46134E-1 5.49218E-1 5.50648E-1 5.52628E-1 5.74713E-1 5.80137E-1 5.80113E-1 3.64324E-1 3.46813E-1 3.6381E-1 3.46713E-1 3.62576E-1 3.45706E-1 3.63192E-1 3.65458E-1 3.68246E-1 3.6389E-1 3.59476E-1 3.35004E-1 3.29382E-1 3.27714E-1 3.44067E-1 3.44067E-1 3.44067E-1 3.26442E-1 3.27225E-1 3.5224E-1 6.00845E-1 6.07407E-1 3.51846E-1 2.80088E-1 2.09416E-1 1.89872E-1 1.83688E-1 1.34478E-1 1.38402E-1 5.62498E-1 6.28235E-1 6.79716E-1 6.84964E-1 6.97965E-1 6.83609E-1 6.59884E-1 6.28235E-1 5.91552E-1 5.74378E-1 5.7084E-1 5.94849E-1 6.26977E-1 6.86976E-1 7.06189E-1 7.36282E-1 7.38657E-1 7.38056E-1 7.3754E-1 7.38313E-1 7.34319E-1 6.52241E-1 5.26904E-1 4.72247E-1 4.69713E-1 5.06571E-1 4.34052E-1 3.74135E-1 4.63102E-1 6.27651E-1 6.9594E-1 6.24515E-1 5.05907E-1 3.52893E-1 3.0987E-1 2.98504E-1 2.17622E-1 1.66838E-1 1.67637E-1 2.02347E-1 2.02511E-1 2.15689E-1 1.69186E-1 1.3746E-1 1.4195E-1 1.68067E-1 1.55474E-1 1.38313E-1 1.44879E-1 1.65057E-1 1.89567E-1 1.65182E-1 1.31892E-1 1.25763E-1 1.54E-1 1.81981E-1 2.47996E-1 2.95607E-1 2.22974E-1 1.68617E-1 1.75773E-1 1.77222E-1 1.91081E-1 1.91395E-1 2.1648E-1 3.68912E-1 4.37678E-1 4.92103E-1 -9999 -9999 -9999
-9999 -9999 -9999 -9999 -9999 -9999 -9999 -9999 -9999 -9999 -9999 -9999 -9999 -9999 -9999 -9999 -9999 -9999 -9999 -9999 -9999 -9999 -9999 -9999 -9999 -9999 -9999 -9999 -9999 -9999 -9999 -9999 -9999 -9999 -9999 -9999 -9999 -9999 -9999 -9999 -9999 -9999 -9999 -9999 -9999 -9999 -9999 -9999 -9999 -9999 -9999 -9999 -9999 -9999 -9999 -9999 -9999 -9999 -9999 -9999 -9999 -9999 -9999 -9999 -9999 -9999 -9999 -9999 -9999 -9999 -9999 -9999 -9999 -9999 -9999 -9999 -9999 -9999 -9999 -9999 -9999 -9999 -9999 -9999 -9999 -9999 -9999 -9999 -9999 -9999 -9999 -9999 -9999 -9999 -9999 -9999 -9999 -9999 -9999 -9999 -9999 -9999 -9999 -9999 -9999 -9999 -9999 -9999 -9999 -9999 -9999 -9999 -9999 -9999 -9999 -9999 -9999 -9999 -9999 -9999 -9999 -9999 -9999 -9999 -9999 -9999 -9999 -9999 -9999 -9999 -9999 -9999 -9999 -9999 -9999 -9999 -9999 -9999 -9999 -9999 -9999 -9999 -9999 -9999 4.30806E-1 4.23763E-1 4.38888E-1 4.56058E-1 4.63385E-1 4.83192E-1 4.84636E-1 4.86968E-1 5.09063E-1 5.13174E-1 5.11927E-1 5.34097E-1 5.38851E-1 5.44149E-1 5.66761E-1 5.6927E-1 5.71014E-1 5.68592E-1 5.73057E-1 5.78487E-1 3.81058E-1 3.64633E-1 3.65561E-1 3.65355E-1 3.64118E-1 3.63604E-1 3.59783E-1 3.61628E-1 3.6389E-1 3.66157E-1 3.64713E-1 3.57635E-1 3.50416E-1 3.46882E-1 3.46379E-1 3.47285E-1 3.48294E-1 3.47789E-1 3.30758E-1 3.31524E-1 3.73386E-1 5.61878E-1 5.64087E-1 3.39472E-1 2.96814E-1 2.25519E-1 1.76674E-1 1.86764E-1 1.69068E-1 6.29491E-1 6.73436E-1 6.99404E-1 7.07953E-1 7.00838E-1 6.80886E-1 6.30327E-1 5.83099E-1 5.11919E-1 4.71281E-1 4.74593E-1 5.12148E-1 5.95713E-1 6.74618E-1 7.2133E-1 7.33256E-1 7.28416E-1 7.1895E-1 7.20225E-1 7.07998E-1 6.57915E-1 5.51413E-1 3.86595E-1 2.87323E-1 2.62312E-1 2.83622E-1 2.66264E-1 2.91381E-1 4.31088E-1 6.24712E-1 6.90512E-1 6.65739E-1 6.06242E-1 4.02725E-1 2.26456E-1 1.39392E-1 1.06086E-1 8.67608E-2 1.12604E-1 1.38735E-1 1.60414E-1 1.73216E-1 1.4638E-1 1.40178E-1 1.51186E-1 1.48671E-1 1.37423E-1 1.4922E-1 1.74948E-1 1.9627E-1 1.96836E-1 1.65748E-1 1.22728E-1 1.0133E-1 1.03639E-1 1.62667E-1 2.28332E-1 2.48852E-1 1.9149E-1 1.33691E-1 1.19597E-1 1.89332E-1 2.84373E-1 3.60776E-1 4.71061E-1 -9999 -9999 -9999 -9999 -9999 -9999
-9999 -9999 -9999 -9999 -9999 -9999 -9999 -9999 -9999 -9999 -9999 -9999 -9999 -9999 -9999 -9999 -9999 -9999 -9999 -9999 -9999 -9999 -9999 -9999 -9999 -9999 -9999 -9999 -9999 -9999 -9999 -9999 -9999 -9999 -9999 -9999 -9999 -9999 -9999 -9999 -9999 -9999 -9999 -9999 -9999 -9999 -9999 -9999 -9999 -9999 -9999 -9999 -9999 -9999 -9999 -9999 -9999 -9999 -9999 -9999 -9999 -9999 -9999 -9999 -9999 -9999 -9999 -9999 -9999 -9999 -9999 -9999 -9999 -9999 -9999 -9999 -9999 -9999 -9999 -9999 -9999 -9999 -9999 -9999 -9999 -9999 -9999 -9999 -9999 -9999 -9999 -9999 -9999 -9999 -9999 -9999 -9999 -9999 -9999 -9999 -9999 -9999 -9999 -9999 -9999 -9999 -9999 -9999 -9999 -9999 -9999 -9999 -9999 -9999 -9999 -9999 -9999 -9999 -9999 -9999 -9999 -9999 -9999 -9999 -9999 -9999 -9999 -9999 -9999 -9999 -9999 -9999 -9999 -9999 -9999 -9999 -9999 -9999 -9999 -9999 -9999 -9999 -9999 -9999 4.00835E-1 4.18645E-1 4.42834E-1 4.81527E-1 4.83969E-1 4.85191E-1 4.85746E-1 5.04951E-1 5.01036E-1 5.03259E-1 5.06482E-1 5.29115E-1 5.34207E-1 5.39514E-1 5.62717E-1 5.6687E-1 5.6477E-1 5.67282E-1 5.71316E-1 5.94454E-1 3.80114E-1 3.82842E-1 3.8484E-1 3.84629E-1 3.61321E-1 3.61321E-1 3.62655E-1 3.80929E-1 3.81978E-1 3.84711E-1 3.85659E-1 3.80824E-1 3.55187E-1 3.50416E-1 3.50113E-1 3.47868E-1 3.49281E-1 3.48776E-1 3.32214E-1 3.333E-1 3.34586E-1 5.17537E-1 5.62969E-1 3.20947E-1 2.80425E-1 2.19782E-1 2.14507E-1 2.09686E-1 6.7146E-1 6.91254E-1 6.99116E-1 7.05687E-1 7.08235E-1 6.94786E-1 6.74073E-1 6.00544E-1 4.77569E-1 4.0664E-1 3.99401E-1 4.03182E-1 4.60873E-1 5.84406E-1 6.73436E-1 7.23796E-1 7.30036E-1 7.14025E-1 6.59926E-1 6.26731E-1 5.88023E-1 5.45557E-1 4.95238E-1 3.87333E-1 2.52709E-1 1.8321E-1 1.67535E-1 2.12448E-1 3.20436E-1 4.74869E-1 5.77366E-1 5.60284E-1 5.00439E-1 5.16216E-1 3.78264E-1 1.93465E-1 1.12585E-1 8.41491E-2 8.04909E-2 1.32702E-1 2.19294E-1 2.82772E-1 2.90755E-1 2.87893E-1 2.9813E-1 3.10795E-1 2.62244E-1 2.03523E-1 1.99486E-1 2.15903E-1 2.27036E-1 2.11794E-1 1.56943E-1 1.06811E-1 8.79164E-2 9.03926E-2 1.26592E-1 1.57538E-1 1.63582E-1 1.51202E-1 1.54849E-1 1.9492E-1 3.89977E-1 5.00558E-1 -9999 -9999 -9999 -9999 -9999 -9999 -9999 -9999
-9999 -9999 -9999 -9999 -9999 -9999 -9999 -9999 -9999 -9999 -9999 -9999 -9999 -9999 -9999 -9999 -9999 -9999 -9999 -9999 -9999 -9999 -9999 -9999 -9999 -9999 -9999 -9999 -9999 -9999 -9999 -9999 -9999 -9999 -9999 -9999 -9999 -9999 -9999 -9999 -9999 -9999 -9999 -9999 -9999 -9999 -9999 -9999 -9999 -9999 -9999 -9999 -9999 -9999 -9999 -9999 -9999 -9999 -9999 -9999 -9999 -9999 -9999 -9999 -9999 -9999 -9999 -9999 -9999 -9999 -9999 -9999 -9999 -9999 -9999 -9999 -9999 -9999 -9999 -9999 -9999 -9999 -9999 -9999 -9999 -9999 -9999 -9999 -9999 -9999 -9999 -9999 -9999 -9999 -9999 -9999 -9999 -9999 -9999 -9999 -9999 -9999 -9999 -9999 -9999 -9999 -9999 -9999 -9999 -9999 -9999 -9999 -9999 -9999 -9999 -9999 -9999 -9999 -9999 -9999 -9999 -9999 -9999 -9999 -9999 -9999 -9999 -9999 -9999 -9999 -9999 -9999 -9999 -9999 -9999 -9999 -9999 -9999 -9999 -9999 -9999 -9999 -9999 4.01823E-1 4.15646E-1 4.35745E-1 4.61838E-1 4.82859E-1 4.8508E-1 4.86746E-1 5.06063E-1 5.0137E-1 5.02037E-1 5.02592E-1 5.0426E-1 5.25236E-1 5.29336E-1 5.34207E-1 5.52163E-1 5.56776E-1 5.60832E-1 5.6488E-1 5.69791E-1 5.94133E-1 3.80953E-1 3.8505E-1 3.81559E-1 3.81034E-1 3.8072E-1 3.82188E-1 3.83869E-1 3.83764E-1 3.83449E-1 3.85448E-1 3.88401E-1 3.85343E-1 3.55267E-1 3.50394E-1 3.51609E-1 3.55674E-1 3.57408E-1 3.57612E-1 3.58328E-1 3.5547E-1 3.16931E-1 3.33596E-1 3.78811E-1 3.72576E-1 2.93986E-1 2.62699E-1 2.49507E-1 7.12454E-1 7.088E-1 7.00838E-1 6.84771E-1 6.74224E-1 6.68684E-1 6.55286E-1 6.02386E-1 5.17881E-1 4.17251E-1 3.78979E-1 4.10975E-1 4.63837E-1 5.27461E-1 5.74985E-1 6.56251E-1 7.13293E-1 7.28416E-1 7.10774E-1 6.41486E-1 6.30448E-1 6.28356E-1 5.77475E-1 4.78582E-1 3.81648E-1 2.70069E-1 1.8591E-1 1.54925E-1 2.02229E-1 2.86759E-1 3.57613E-1 3.54917E-1 3.09984E-1 2.6822E-1 3.10127E-1 3.02243E-1 2.69318E-1 2.18092E-1 1.94768E-1 1.67251E-1 2.43542E-1 4.20706E-1 5.29062E-1 5.12131E-1 4.71355E-1 4.40838E-1 4.049E-1 3.77302E-1 3.05198E-1 2.19987E-1 1.66516E-1 1.72045E-1 1.49398E-1 1.13605E-1 8.69654E-2 9.37931E-2 1.18168E-1 1.37806E-1 1.44168E-1 1.55555E-1 1.88753E-1 2.45313E-1 3.62512E-1 4.86663E-1 -9999 -9999 -9999 -9999 -9999 -9999 -9999 -9999 -9999
-9999 -9999 -9999 -9999 -9999 -9999 -9999 -9999 -9999 -9999 -9999 -9999 -9999 -9999 -9999 -9999 -9999 -9999 -9999 -9999 -9999 -9999 -9999 -9999 -9999 -9999 -9999 -9999 -9999 -9999 -9999 -9999 -9999 -9999 -9999 -9999 -9999 -9999 -9999 -9999 -9999 -9999 -9999 -9999 -9999 -9999 -9999 -9999 -9999 -9999 -9999 -9999 -9999 -9999 -9999 -9999 -9999 -9999 -9999 -9999 -9999 -9999 -9999 -9999 -9999 -9999 -9999 -9999 -9999 -9999 -9999 -9999 -9999 -9999 -9999 -9999 -9999 -9999 -9999 -9999 -9999 -9999 -9999 -9999 -9999 -9999 -9999 -9999 -9999 -9999 -9999 -9999 -9999 -9999 -9999 -9999 -9999 -9999 -9999 -9999 -9999 -9999 -9999 -9999 -9999 -9999 -9999 -9999 -9999 -9999 -9999 -9999 -9999 -9999 -9999 -9999 -9999 -9999 -9999 -9999 -9999 -9999 -9999 -9999 -9999 -9999 -9999 -9999 -9999 -9999 -9999 -9999 -9999 -9999 -9999 -9999 -9999 -9999 -9999 -9999 -9999 4.11743E-1 3.96786E-1 3.91877E-1 4.19646E-1 4.37768E-1 4.77575E-1 4.81416E-1 4.83081E-1 4.79282E-1 4.99591E-1 5.01814E-1 5.04148E-1 5.24016E-1 5.24682E-1 5.26012E-1 5.23104E-1 5.25765E-1 5.47651E-1 5.51284E-1 5.56337E-1 5.62255E-1 5.87684E-1 6.13823E-1 3.97212E-1 4.19029E-1 4.01478E-1 3.81978E-1 3.9945E-1 4.01585E-1 4.03402E-1 3.85764E-1 3.85553E-1 3.87662E-1 4.03395E-1 3.84687E-1 3.77765E-1 3.56082E-1 3.58123E-1 3.80487E-1 3.6634E-1 3.68287E-1 3.68498E-1 3.61503E-1 3.17124E-1 2.81412E-1 2.85748E-1 2.793E-1 2.85789E-1 2.87671E-1 7.39954E-1 7.31987E-1 7.04163E-1 6.75128E-1 6.42412E-1 6.03249E-1 5.73845E-1 5.24428E-1 4.54165E-1 4.16701E-1 4.04958E-1 4.61896E-1 5.10844E-1 5.54066E-1 5.46102E-1 5.57726E-1 6.18785E-1 7.0816E-1 7.49206E-1 7.45374E-1 7.2754E-1 7.21539E-1 7.12341E-1 6.6757E-1 5.72478E-1 4.51425E-1 3.30538E-1 2.40378E-1 2.08318E-1 2.27968E-1 2.46627E-1 2.40022E-1 2.06848E-1 1.90262E-1 1.88884E-1 2.09736E-1 2.9929E-1 4.15598E-1 4.44168E-1 4.49488E-1 4.5304E-1 4.75484E-1 5.65433E-1 5.97538E-1 5.13206E-1 3.83769E-1 2.98022E-1 2.63317E-1 3.19037E-1 3.162E-1 1.87895E-1 1.10705E-1 1.06627E-1 1.04259E-1 8.9181E-2 1.00558E-1 1.57247E-1 2.21623E-1 2.56847E-1 2.67449E-1 2.60079E-1 2.84757E-1 3.89981E-1 5.03797E-1 -9999 -9999 -9999 -9999 -9999 -9999 -9999 -9999 -9999 -9999
-9999 -9999 -9999 -9999 -9999 -9999 -9999 -9999 -9999 -9999 -9999 -9999 -9999 -9999 -9999 -9999 -9999 -9999 -9999 -9999 -9999 -9999 -9999 -9999 -9999 -9999 -9999 -9999 -9999 -9999 -9999 -9999 -9999 -9999 -9999 -9999 -9999 -9999 -9999 -9999 -9999 -9999 -9999 -9999 -9999 -9999 -9999 -9999 -9999 -9999 -9999 -9999 -9999 -9999 -9999 -9999 -9999 -9999 -9999 -9999 -9999 -9999 -9999 -9999 -9999 -9999 -9999 -9999 -9999 -9999 -9999 -9999 -9999 -9999 -9999 -9999 -9999 -9999 -9999 -9999 -9999 -9999 -9999 -9999 -9999 -9999 -9999 -9999 -9999 -9999 -9999 -9999 -9999 -9999 -9999 -9999 -9999 -9999 -9999 -9999 -9999 -9999 -9999 -9999 -9999 -9999 -9999 -9999 -9999 -9999 -9999 -9999 -9999 -9999 -9999 -9999 -9999 -9999 -9999 -9999 -9999 -9999 -9999 -9999 -9999 -9999 -9999 -9999 -9999 -9999 -9999 -9999 -9999 -9999 -9999 -9999 -9999 -9999 -9999 -9999 -9999 3.89919E-1 3.87965E-1 4.11657E-1 4.2466E-1 4.31706E-1 4.40806E-1 4.69375E-1 4.754E-1 4.77285E-1 4.99258E-1 5.04482E-1 5.09927E-1 5.30887E-1 5.3144E-1 5.26541E-1 5.25876E-1 5.25655E-1 5.45668E-1 5.48202E-1 5.53262E-1 5.79256E-1 6.00758E-1 6.10104E-1 6.35815E-1 4.22605E-1 4.03509E-1 4.00517E-1 3.99983E-1 4.01264E-1 4.03188E-1 3.99319E-1 4.00706E-1 4.03534E-1 3.92915E-1 3.95526E-1 3.82795E-1 3.79125E-1 3.81955E-1 3.78978E-1 3.66199E-1 3.48003E-1 3.6177E-1 3.44456E-1 2.98099E-1 2.80135E-1 2.69718E-1 2.76248E-1 2.81163E-1 7.45309E-1 7.41004E-1 7.22328E-1 7.22224E-1 6.82488E-1 5.92154E-1 5.08996E-1 4.46379E-1 4.03451E-1 3.88663E-1 4.15809E-1 4.88283E-1 5.44989E-1 5.42001E-1 5.05016E-1 4.47221E-1 4.23753E-1 5.18609E-1 6.90494E-1 7.45185E-1 7.48238E-1 7.19385E-1 6.42446E-1 6.26503E-1 6.16938E-1 5.38137E-1 3.60731E-1 2.87483E-1 3.1653E-1 3.77096E-1 4.25911E-1 4.34301E-1 3.68614E-1 3.28042E-1 3.45558E-1 3.61132E-1 3.79111E-1 4.22807E-1 5.12997E-1 6.15273E-1 6.60932E-1 6.50811E-1 6.19228E-1 5.66139E-1 4.92265E-1 3.3795E-1 2.06718E-1 1.51409E-1 1.48103E-1 1.6626E-1 2.25498E-1 1.8882E-1 1.025E-1 8.52964E-2 9.828E-2 9.21544E-2 1.20079E-1 1.69276E-1 1.88642E-1 2.04247E-1 2.73963E-1 3.67825E-1 4.5287E-1 4.89801E-1 -9999 -9999 -9999 -9999 -9999 -9999 -9999 -9999 -9999 -9999 -9999
-9999 -9999 -9999 -9999 -9999 -9999 -9999 -9999 -9999 -9999 -9999 -9999 -9999 -9999 -9999 -9999 -9999 -9999 -9999 -9999 -9999 -9999 -9999 -9999 -9999 -9999 -9999 -9999 -9999 -9999 -9999 -9999 -9999 -9999 -9999 -9999 -9999 -9999 -9999 -9999 -9999 -9999 -9999 -9999 -9999 -9999 -9999 -9999 -9999 -9999 -9999 -9999 -9999 -9999 -9999 -9999 -9999 -9999 -9999 -9999 -9999 -9999 -9999 -9999 -9999 -9999 -9999 -9999 -9999 -9999 -9999 -9999 -9999 -9999 -9999 -9999 -9999 -9999 -9999 -9999 -9999 -9999 -9999 -9999 -9999 -9999 -9999 -9999 -9999 -9999 -9999 -9999 -9999 -9999 -9999 -9999 -9999 -9999 -9999 -9999 -9999 -9999 -9999 -9999 -9999 -9999 -9999 -9999 -9999 -9999 -9999 -9999 -9999 -9999 -9999 -9999 -9999 -9999 -9999 -9999 -9999 -9999 -9999 -9999 -9999 -9999 -9999 -9999 -9999 -9999 -9999 -9999 -9999 -9999 -9999 -9999 -9999 -9999 -9999 -9999 3.89919E-1 3.84068E-1 4.05696E-1 4.20647E-1 4.34734E-1 4.60171E-1 4.5598E-1 4.69266E-1 4.7662E-1 4.98146E-1 5.03815E-1 5.30555E-1 5.57459E-1 5.56228E-1 5.56337E-1 5.548E-1 5.51504E-1 5.48202E-1 5.4666E-1 5.48092E-1 5.66176E-1 5.74022E-1 6.01291E-1 6.29097E-1 6.38077E-1 4.4392E-1 4.24342E-1 4.01371E-1 3.99236E-1 3.94955E-1 3.97507E-1 4.00386E-1 4.03327E-1 4.08688E-1 4.00457E-1 3.8901E-1 3.85757E-1 3.85214E-1 3.75126E-1 3.57677E-1 3.50998E-1 3.5443E-1 3.23296E-1 3.01834E-1 3.05595E-1 2.94152E-1 2.66593E-1 7.12286E-1 7.21676E-1 7.29297E-1 7.14866E-1 7.34126E-1 7.40254E-1 7.20485E-1 6.60352E-1 5.77431E-1 4.7916E-1 4.55053E-1 4.91768E-1 5.22191E-1 5.3322E-1 5.04426E-1 4.50226E-1 3.77201E-1 3.1126E-1 3.07912E-1 4.57785E-1 6.77334E-1 7.44854E-1 7.39213E-1 6.98419E-1 5.07776E-1 3.64275E-1 3.35606E-1 3.31014E-1 2.50492E-1 2.68057E-1 4.18374E-1 6.00075E-1 6.7333E-1 6.67968E-1 6.10387E-1 6.15342E-1 6.21925E-1 6.26796E-1 6.45404E-1 6.47254E-1 6.75904E-1 7.0125E-1 6.96034E-1 5.97665E-1 4.8385E-1 4.24064E-1 2.96664E-1 1.97715E-1 1.10042E-1 8.08408E-2 8.25862E-2 8.57638E-2 1.37617E-1 2.01713E-1 1.63929E-1 1.21765E-1 1.10622E-1 1.02527E-1 9.61109E-2 9.61485E-2 8.84278E-2 1.10812E-1 2.15812E-1 4.26347E-1 -9999 -9999 -9999 -9999 -9999 -9999 -9999 -9999 -9999 -9999 -9999 -9999 -9999
-9999 -9999 -9999 -9999 -9999 -9999 -9999 -9999 -9999 -9999 -9999 -9999 -9999 -9999 -9999 -9999 -9999 -9999 -9999 -9999 -9999 -9999 -9999 -9999 -9999 -9999 -9999 -9999 -9999 -9999 -9999 -9999 -9999 -9999 -9999 -9999 -9999 -9999 -9999 -9999 -9999 -9999 -9999 -9999 -9999 -9999 -9999 -9999 -9999 -9999 -9999 -9999 -9999 -9999 -9999 -9999 -9999 -9999 -9999 -9999 -9999 -9999 -9999 -9999 -9999 -9999 -9999 -9999 -9999 -9999 -9999 -9999 -9999 -9999 -9999 -9999 -9999 -9999 -9999 -9999 -9999 -9999 -9999 -9999 -9999 -9999 -9999 -9999 -9999 -9999 -9999 -9999 -9999 -9999 -9999 -9999 -9999 -9999 -9999 -9999 -9999 -9999 -9999 -9999 -9999 -9999 -9999 -9999 -9999 -9999 -9999 -9999 -9999 -9999 -9999 -9999 -9999 -9999 -9999 -9999 -9999 -9999 -9999 -9999 -9999 -9999 -9999 -9999 -9999 -9999 -9999 -9999 -9999 -9999 -9999 -9999 -9999 -9999 -9999 3.87965E-1 3.80185E-1 4.03715E-1 4.16645E-1 4.2969E-1 4.39793E-1 4.61083E-1 4.73364E-1 4.76731E-1 4.98257E-1 5.01925E-1 5.26455E-1 5.48643E-1 5.7611E-1 5.82395E-1 5.84124E-1 5.82936E-1 5.78931E-1 5.56337E-1 5.53482E-1 5.65411E-1 5.85739E-1 5.92948E-1 6.21283E-1 6.31894E-1 6.57085E-1 4.63071E-1 4.61252E-1 4.12849E-1 3.91242E-1 3.92832E-1 4.13819E-1 4.17923E-1 4.19298E-1 4.04072E-1 3.95872E-1 3.86738E-1 3.78014E-1 3.66719E-1 3.67999E-1 3.50998E-1 3.60079E-1 3.20094E-1 2.98006E-1 2.89645E-1 2.86795E-1 2.96871E-1 5.99151E-1 6.57346E-1 7.06611E-1 7.18624E-1 6.97551E-1 7.01597E-1 7.37029E-1 7.48303E-1 7.44746E-1 7.19009E-1 6.6196E-1 6.33264E-1 6.0122E-1 5.55408E-1 5.09444E-1 4.03998E-1 3.24982E-1 2.79163E-1 2.59198E-1 3.19288E-1 4.48718E-1 6.58721E-1 7.36694E-1 7.3201E-1 6.75242E-1 4.30334E-1 2.38661E-1 1.85446E-1 2.09939E-1 2.60504E-1 4.18956E-1 5.38019E-1 6.81908E-1 7.33704E-1 7.29536E-1 7.14853E-1 7.24261E-1 7.11751E-1 7.02574E-1 6.95351E-1 7.00406E-1 7.10475E-1 7.15661E-1 6.0534E-1 3.88866E-1 2.45667E-1 2.13766E-1 1.61417E-1 9.54238E-2 7.02543E-2 5.77621E-2 6.27668E-2 7.09257E-2 1.04545E-1 1.82829E-1 2.21843E-1 1.77408E-1 1.31084E-1 9.83801E-2 7.68895E-2 7.01682E-2 7.85553E-2 1.17337E-1 2.40435E-1 -9999 -9999 -9999 -9999 -9999 -9999 -9999 -9999 -9999 -9999 -9999 -9999 -9999 -9999
-9999 -9999 -9999 -9999 -9999 -9999 -9999 -9999 -9999 -9999 -9999 -9999 -9999 -9999 -9999 -9999 -9999 -9999 -9999 -9999 -9999 -9999 -9999 -9999 -9999 -9999 -9999 -9999 -9999 -9999 -9999 -9999 -9999 -9999 -9999 -9999 -9999 -9999 -9999 -9999 -9999 -9999 -9999 -9999 -9999 -9999 -9999 -9999 -9999 -9999 -9999 -9999 -9999 -9999 -9999 -9999 -9999 -9999 -9999 -9999 -9999 -9999 -9999 -9999 -9999 -9999 -9999 -9999 -9999 -9999 -9999 -9999 -9999 -9999 -9999 -9999 -9999 -9999 -9999 -9999 -9999 -9999 -9999 -9999 -9999 -9999 -9999 -9999 -9999 -9999 -9999 -9999 -9999 -9999 -9999 -9999 -9999 -9999 -9999 -9999 -9999 -9999 -9999 -9999 -9999 -9999 -9999 -9999 -9999 -9999 -9999 -9999 -9999 -9999 -9999 -9999 -9999 -9999 -9999 -9999 -9999 -9999 -9999 -9999 -9999 -9999 -9999 -9999 -9999 -9999 -9999 -9999 -9999 -9999 -9999 -9999 -9999 -9999 -9999 3.66718E-1 3.63859E-1 3.91897E-1 4.0075E-1 4.04599E-1 4.12547E-1 4.26563E-1 4.65172E-1 4.76398E-1 4.97924E-1 5.20466E-1 5.20109E-1 5.45558E-1 5.72306E-1 5.79689E-1 6.02593E-1 6.0387E-1 6.02593E-1 5.96698E-1 5.96591E-1 5.94235E-1 5.72064E-1 5.91982E-1 6.36675E-1 6.63016E-1 6.53771E-1 4.54275E-1 4.33932E-1 3.91772E-1 3.89126E-1 4.09189E-1 4.12525E-1 4.16518E-1 4.21302E-1 4.03085E-1 3.91839E-1 3.81448E-1 3.81448E-1 3.67681E-1 3.61034E-1 3.75972E-1 3.17777E-1 2.96891E-1 2.88823E-1 3.09061E-1 3.52066E-1 5.92922E-1 6.33832E-1 7.01124E-1 7.31697E-1 7.15426E-1 6.72266E-1 6.35397E-1 6.58833E-1 6.86488E-1 7.28923E-1 7.3677E-1 7.12699E-1 6.32857E-1 5.73696E-1 5.53635E-1 5.06055E-1 3.948E-1 2.58425E-1 2.22442E-1 2.65545E-1 3.30118E-1 4.05823E-1 6.05512E-1 7.43035E-1 7.40607E-1 6.81064E-1 4.15545E-1 2.76585E-1 3.29864E-1 3.89517E-1 4.87731E-1 6.26679E-1 6.93539E-1 7.28499E-1 7.24222E-1 7.26827E-1 7.19289E-1 7.07304E-1 6.0889E-1 5.53727E-1 5.69272E-1 5.69907E-1 6.18084E-1 6.78323E-1 5.35937E-1 2.68177E-1 1.41752E-1 1.09247E-1 9.5284E-2 7.78647E-2 8.63771E-2 8.48429E-2 8.80411E-2 1.0376E-1 1.20417E-1 1.36674E-1 1.36637E-1 1.18497E-1 1.04066E-1 1.07171E-1 1.09541E-1 1.15143E-1 1.3518E-1 1.76718E-1 2.79369E-1 -9999 -9999 -9999 -9999 -9999 -9999 -9999 -9999 -9999 -9999 -9999 -9999 -9999 -9999
-9999 -9999 -9999 -9999 -9999 -9999 -9999 -9999 -9999 -9999 -9999 -9999 -9999 -9999 -9999 -9999 -9999 -9999 -9999 -9999 -9999 -9999 -9999 -9999 -9999 -9999 -9999 -9999 -9999 -9999 -9999 -9999 -9999 -9999 -9999 -9999 -9999 -9999 -9999 -9999 -9999 -9999 -9999 -9999 -9999 -9999 -9999 -9999 -9999 -9999 -9999 -9999 -9999 -9999 -9999 -9999 -9999 -9999 -9999 -9999 -9999 -9999 -9999 -9999 -9999 -9999 -9999 -9999 -9999 -9999 -9999 -9999 -9999 -9999 -9999 -9999 -9999 -9999 -9999 -9999 -9999 -9999 -9999 -9999 -9999 -9999 -9999 -9999 -9999 -9999 -9999 -9999 -9999 -9999 -9999 -9999 -9999 -9999 -9999 -9999 -9999 -9999 -9999 -9999 -9999 -9999 -9999 -9999 -9999 -9999 -9999 -9999 -9999 -9999 -9999 -9999 -9999 -9999 -9999 -9999 -9999 -9999 -9999 -9999 -9999 -9999 -9999 -9999 -9999 -9999 -9999 -9999 -9999 -9999 -9999 -9999 -9999 -9999 -9999 3.46908E-1 3.38573E-1 3.55358E-1 3.55257E-1 3.60927E-1 3.76234E-1 4.12577E-1 4.35668E-1 4.78532E-1 4.89564E-1 5.11559E-1 5.15335E-1 5.38273E-1 5.62812E-1 5.70237E-1 5.95009E-1 5.94878E-1 5.98623E-1 6.20236E-1 6.42006E-1 6.57531E-1 6.33068E-1 5.9327E-1 6.16144E-1 6.20946E-1 6.29592E-1 4.34587E-1 4.3426E-1 4.11664E-1 4.11125E-1 4.1328E-1 4.15114E-1 4.17599E-1 4.11876E-1 3.94774E-1 3.88586E-1 3.7278E-1 3.65777E-1 3.52565E-1 3.66411E-1 3.22421E-1 2.96149E-1 3.04652E-1 3.71822E-1 3.5525E-1 6.43616E-1 6.49215E-1 6.80498E-1 7.33533E-1 7.38937E-1 7.34475E-1 6.88247E-1 6.15873E-1 5.64193E-1 5.60927E-1 5.99527E-1 6.62721E-1 6.53844E-1 5.26851E-1 4.38635E-1 4.7974E-1 4.96322E-1 3.7847E-1 2.26207E-1 1.94446E-1 2.30763E-1 2.51318E-1 3.45767E-1 5.43231E-1 7.32024E-1 7.30087E-1 7.22562E-1 5.8682E-1 5.62678E-1 5.97857E-1 6.35813E-1 6.77669E-1 6.8961E-1 7.12669E-1 7.28877E-1 6.87959E-1 6.51052E-1 6.16316E-1 5.75285E-1 4.44123E-1 4.39119E-1 4.75656E-1 4.05588E-1 4.31809E-1 5.94578E-1 6.16389E-1 4.11903E-1 2.21201E-1 1.5329E-1 1.6923E-1 1.79317E-1 2.23026E-1 2.07256E-1 1.49841E-1 1.05567E-1 9.08406E-2 7.33076E-2 6.46853E-2 6.78967E-2 8.0305E-2 1.28167E-1 2.13523E-1 2.69635E-1 2.94049E-1 3.18018E-1 3.54298E-1 -9999 -9999 -9999 -9999 -9999 -9999 -9999 -9999 -9999 -9999 -9999 -9999 -9999 -9999
-9999 -9999 -9999 -9999 -9999 -9999 -9999 -9999 -9999 -9999 -9999 -9999 -9999 -9999 -9999 -9999 -9999 -9999 -9999 -9999 -9999 -9999 -9999 -9999 -9999 -9999 -9999 -9999 -9999 -9999 -9999 -9999 -9999 -9999 -9999 -9999 -9999 -9999 -9999 -9999 -9999 -9999 -9999 -9999 -9999 -9999 -9999 -9999 -9999 -9999 -9999 -9999 -9999 -9999 -9999 -9999 -9999 -9999 -9999 -9999 -9999 -9999 -9999 -9999 -9999 -9999 -9999 -9999 -9999 -9999 -9999 -9999 -9999 -9999 -9999 -9999 -9999 -9999 -9999 -9999 -9999 -9999 -9999 -9999 -9999 -9999 -9999 -9999 -9999 -9999 -9999 -9999 -9999 -9999 -9999 -9999 -9999 -9999 -9999 -9999 -9999 -9999 -9999 -9999 -9999 -9999 -9999 -9999 -9999 -9999 -9999 -9999 -9999 -9999 -9999 -9999 -9999 -9999 -9999 -9999 -9999 -9999 -9999 -9999 -9999 -9999 -9999 -9999 -9999 -9999 -9999 -9999 -9999 -9999 -9999 -9999 -9999 -9999 3.5628E-1 3.53457E-1 3.45048E-1 3.26613E-1 3.21211E-1 3.42186E-1 3.52437E-1 3.68547E-1 4.0463E-1 4.23472E-1 4.71246E-1 5.08114E-1 5.10448E-1 5.31526E-1 5.35731E-1 5.55664E-1 5.65193E-1 5.92733E-1 6.18035E-1 6.41904E-1 6.62618E-1 6.44455E-1 6.22642E-1 6.33458E-1 6.38912E-1 6.64978E-1 6.72267E-1 4.69316E-1 4.75789E-1 4.36446E-1 4.55378E-1 4.51937E-1 4.3358E-1 4.32909E-1 4.17877E-1 4.03324E-1 3.80178E-1 3.76962E-1 3.6643E-1 3.66112E-1 3.70536E-1 2.9959E-1 3.14029E-1 4.08449E-1 3.49961E-1 6.53142E-1 6.58809E-1 6.76978E-1 7.03778E-1 7.43118E-1 7.36812E-1 7.34426E-1 6.48301E-1 5.32363E-1 4.41678E-1 3.84264E-1 4.14942E-1 5.27218E-1 5.92799E-1 5.3394E-1 3.98788E-1 3.62702E-1 3.9065E-1 2.93253E-1 1.84423E-1 1.60396E-1 1.82051E-1 1.92939E-1 2.77791E-1 4.69661E-1 6.6288E-1 7.07581E-1 7.34888E-1 7.3492E-1 6.74772E-1 5.5762E-1 5.56105E-1 6.28304E-1 6.18758E-1 6.59492E-1 7.00936E-1 6.4112E-1 5.21934E-1 4.45657E-1 3.79777E-1 3.39215E-1 4.13678E-1 4.39206E-1 3.15523E-1 3.03813E-1 5.16428E-1 6.59038E-1 6.02681E-1 4.41849E-1 3.67996E-1 4.01209E-1 4.275E-1 4.13734E-1 3.13854E-1 1.5093E-1 6.9596E-2 5.3341E-2 5.48693E-2 5.7714E-2 7.02027E-2 1.02014E-1 1.7649E-1 3.17652E-1 4.13607E-1 4.22466E-1 4.39621E-1 -9999 -9999 -9999 -9999 -9999 -9999 -9999 -9999 -9999 -9999 -9999 -9999 -9999 -9999 -9999
-9999 -9999 -9999 -9999 -9999 -9999 -9999 -9999 -9999 -9999 -9999 -9999 -9999 -9999 -9999 -9999 -9999 -9999 -9999 -9999 -9999 -9999 -9999 -9999 -9999 -9999 -9999 -9999 -9999 -9999 -9999 -9999 -9999 -9999 -9999 -9999 -9999 -9999 -9999 -9999 -9999 -9999 -9999 -9999 -9999 -9999 -9999 -9999 -9999 -9999 -9999 -9999 -9999 -9999 -9999 -9999 -9999 -9999 -9999 -9999 -9999 -9999 -9999 -9999 -9999 -9999 -9999 -9999 -9999 -9999 -9999 -9999 -9999 -9999 -9999 -9999 -9999 -9999 -9999 -9999 -9999 -9999 -9999 -9999 -9999 -9999 -9999 -9999 -9999 -9999 -9999 -9999 -9999 -9999 -9999 -9999 -9999 -9999 -9999 -9999 -9999 -9999 -9999 -9999 -9999 -9999 -9999 -9999 -9999 -9999 -9999 -9999 -9999 -9999 -9999 -9999 -9999 -9999 -9999 -9999 -9999 -9999 -9999 -9999 -9999 -9999 -9999 -9999 -9999 -9999 -9999 -9999 -9999 -9999 -9999 -9999 -9999 3.61009E-1 3.91877E-1 4.57396E-1 4.58721E-1 4.35637E-1 3.95718E-1 3.80101E-1 3.8107E-1 3.98596E-1 4.08491E-1 4.14465E-1 4.52854E-1 4.96961E-1 5.0767E-1 5.28425E-1 5.26184E-1 5.51379E-1 5.80767E-1 6.30896E-1 6.60229E-1 6.49937E-1 6.51352E-1 6.4545E-1 6.45247E-1 6.66066E-1 6.89051E-1 6.97506E-1 6.98541E-1 4.7592E-1 4.60137E-1 4.52166E-1 4.67492E-1 4.43379E-1 4.25543E-1 4.21539E-1 4.07608E-1 4.13269E-1 3.8894E-1 3.61749E-1 3.54753E-1 3.67046E-1 3.33849E-1 2.89866E-1 3.43699E-1 3.74574E-1 3.3214E-1 6.58296E-1 6.56124E-1 6.65631E-1 6.76193E-1 7.01948E-1 7.38233E-1 7.21663E-1 5.5722E-1 3.99847E-1 3.08083E-1 2.66402E-1 3.35157E-1 4.19505E-1 4.86788E-1 5.37509E-1 4.5015E-1 3.1472E-1 2.91083E-1 2.2867E-1 1.97432E-1 2.2817E-1 2.61122E-1 2.78959E-1 3.56513E-1 4.86073E-1 5.9712E-1 7.27663E-1 7.24501E-1 6.16566E-1 4.94824E-1 3.58483E-1 4.22378E-1 5.04961E-1 4.64291E-1 5.3093E-1 6.63331E-1 6.1998E-1 4.96639E-1 3.29665E-1 2.64672E-1 3.16798E-1 4.10636E-1 3.69822E-1 2.42345E-1 2.35109E-1 4.22559E-1 6.21081E-1 6.65662E-1 6.11826E-1 5.8162E-1 5.70504E-1 4.92687E-1 3.2857E-1 1.88998E-1 1.06287E-1 5.88193E-2 5.98978E-2 9.47369E-2 1.23068E-1 1.17325E-1 1.57239E-1 2.2696E-1 3.33254E-1 4.48545E-1 -9999 -9999 -9999 -9999 -9999 -9999 -9999 -9999 -9999 -9999 -9999 -9999 -9999 -9999 -9999 -9999 -9999
-9999 -9999 -9999 -9999 -9999 -9999 -9999 -9999 -9999 -9999 -9999 -9999 -9999 -9999 -9999 -9999 -9999 -9999 -9999 -9999 -9999 -9999 -9999 -9999 -9999 -9999 -9999 -9999 -9999 -9999 -9999 -9999 -9999 -9999 -9999 -9999 -9999 -9999 -9999 -9999 -9999 -9999 -9999 -9999 -9999 -9999 -9999 -9999 -9999 -9999 -9999 -9999 -9999 -9999 -9999 -9999 -9999 -9999 -9999 -9999 -9999 -9999 -9999 -9999 -9999 -9999 -9999 -9999 -9999 -9999 -9999 -9999 -9999 -9999 -9999 -9999 -9999 -9999 -9999 -9999 -9999 -9999 -9999 -9999 -9999 -9999 -9999 -9999 -9999 -9999 -9999 -9999 -9999 -9999 -9999 -9999 -9999 -9999 -9999 -9999 -9999 -9999 -9999 -9999 -9999 -9999 -9999 -9999 -9999 -9999 -9999 -9999 -9999 -9999 -9999 -9999 -9999 -9999 -9999 -9999 -9999 -9999 -9999 -9999 -9999 -9999 -9999 -9999 -9999 -9999 -9999 -9999 -9999 -9999 -9999 -9999 -9999 3.50643E-1 4.34605E-1 5.09927E-1 5.17036E-1 4.92387E-1 4.82612E-1 4.77396E-1 4.70388E-1 4.71496E-1 4.91231E-1 4.89342E-1 4.87662E-1 5.07892E-1 5.03866E-1 5.26073E-1 5.32387E-1 5.57639E-1 5.85631E-1 6.19398E-1 7.01084E-1 7.20183E-1 6.9936E-1 7.04129E-1 7.02366E-1 7.14524E-1 7.1985E-1 6.61253E-1 6.7769E-1 6.72763E-1 4.60074E-1 4.65451E-1 4.65111E-1 4.60693E-1 4.40345E-1 4.32949E-1 4.18249E-1 4.05997E-1 3.78986E-1 3.57841E-1 3.71555E-1 3.58781E-1 3.09144E-1 3.23159E-1 3.66191E-1 3.75422E-1 7.00432E-1 6.65522E-1 6.37595E-1 6.28103E-1 5.92184E-1 5.77082E-1 6.68807E-1 7.11727E-1 5.9259E-1 4.34733E-1 3.30834E-1 2.90502E-1 3.24303E-1 3.24193E-1 3.40107E-1 4.10804E-1 4.27185E-1 2.89394E-1 2.25204E-1 2.061E-1 2.52047E-1 3.47379E-1 4.18777E-1 4.08549E-1 3.93726E-1 4.26924E-1 6.14218E-1 7.13176E-1 6.24406E-1 3.62027E-1 2.60434E-1 2.21456E-1 2.94458E-1 3.88644E-1 3.56283E-1 4.01956E-1 5.81538E-1 6.34702E-1 5.42526E-1 3.45914E-1 2.47353E-1 3.21988E-1 3.9125E-1 2.94798E-1 1.80779E-1 1.99348E-1 3.28012E-1 5.10126E-1 5.56552E-1 4.99098E-1 4.9584E-1 5.42908E-1 4.08008E-1 2.15643E-1 1.21029E-1 9.48612E-2 9.25367E-2 1.30174E-1 2.24399E-1 2.70477E-1 2.21201E-1 2.12669E-1 2.58614E-1 3.72866E-1 -9999 -9999 -9999 -9999 -9999 -9999 -9999 -9999 -9999 -9999 -9999 -9999 -9999 -9999 -9999 -9999 -9999 -9999
-9999 -9999 -9999 -9999 -9999 -9999 -9999 -9999 -9999 -9999 -9999 -9999 -9999 -9999 -9999 -9999 -9999 -9999 -9999 -9999 -9999 -9999 -9999 -9999 -9999 -9999 -9999 -9999 -9999 -9999 -9999 -9999 -9999 -9999 -9999 -9999 -9999 -9999 -9999 -9999 -9999 -9999 -9999 -9999 -9999 -9999 -9999 -9999 -9999 -9999 -9999 -9999 -9999 -9999 -9999 -9999 -9999 -9999 -9999 -9999 -9999 -9999 -9999 -9999 -9999 -9999 -9999 -9999 -9999 -9999 -9999 -9999 -9999 -9999 -9999 -9999 -9999 -9999 -9999 -9999 -9999 -9999 -9999 -9999 -9999 -9999 -9999 -9999 -9999 -9999 -9999 -9999 -9999 -9999 -9999 -9999 -9999 -9999 -9999 -9999 -9999 -9999 -9999 -9999 -9999 -9999 -9999 -9999 -9999 -9999 -9999 -9999 -9999 -9999 -9999 -9999 -9999 -9999 -9999 -9999 -9999 -9999 -9999 -9999 -9999 -9999 -9999 -9999 -9999 -9999 -9999 -9999 -9999 -9999 -9999 -9999 -9999 3.20315E-1 4.25557E-1 5.28672E-1 5.60747E-1 5.41612E-1 4.94721E-1 4.99566E-1 4.96899E-1 4.99566E-1 5.3982E-1 5.19776E-1 5.17889E-1 5.13867E-1 5.33826E-1 5.39906E-1 6.05681E-1 6.31931E-1 6.56128E-1 6.97062E-1 6.67153E-1 7.04314E-1 7.49254E-1 6.98354E-1 6.75934E-1 6.97885E-1 7.29664E-1 6.83963E-1 6.55787E-1 6.61835E-1 6.48574E-1 4.63811E-1 4.58317E-1 4.60354E-1 4.38999E-1 4.46129E-1 4.23841E-1 3.92795E-1 3.63632E-1 3.61974E-1 4.02548E-1 3.142E-1 3.23938E-1 3.66603E-1 4.11259E-1 7.23034E-1 7.02045E-1 6.45843E-1 5.7992E-1 5.2366E-1 4.50457E-1 4.53346E-1 6.06038E-1 7.0923E-1 6.88273E-1 6.63187E-1 5.93841E-1 5.44683E-1 5.23059E-1 4.34125E-1 3.34489E-1 3.16773E-1 2.91759E-1 2.11845E-1 1.6237E-1 1.88029E-1 2.59841E-1 3.50256E-1 3.53259E-1 3.26812E-1 3.40095E-1 4.22945E-1 5.93193E-1 6.88039E-1 5.16498E-1 2.24277E-1 1.38548E-1 1.39604E-1 2.02239E-1 2.76915E-1 2.40079E-1 2.66814E-1 4.2025E-1 4.79768E-1 4.03838E-1 2.72676E-1 2.06046E-1 2.71341E-1 2.93599E-1 2.36579E-1 2.02227E-1 2.54473E-1 3.5902E-1 3.81471E-1 2.88962E-1 2.30385E-1 2.57084E-1 4.0205E-1 4.09732E-1 2.95587E-1 2.06986E-1 1.69259E-1 1.82955E-1 2.94323E-1 2.57163E-1 1.68052E-1 3.27459E-1 3.01435E-1 3.59544E-1 -9999 -9999 -9999 -9999 -9999 -9999 -9999 -9999 -9999 -9999 -9999 -9999 -9999 -9999 -9999 -9999 -9999 -9999 -9999
-9999 -9999 -9999 -9999 -9999 -9999 -9999 -9999 -9999 -9999 -9999 -9999 -9999 -9999 -9999 -9999 -9999 -9999 -9999 -9999 -9999 -9999 -9999 -9999 -9999 -9999 -9999 -9999 -9999 -9999 -9999 -9999 -9999 -9999 -9999 -9999 -9999 -9999 -9999 -9999 -9999 -9999 -9999 -9999 -9999 -9999 -9999 -9999 -9999 -9999 -9999 -9999 -9999 -9999 -9999 -9999 -9999 -9999 -9999 -9999 -9999 -9999 -9999 -9999 -9999 -9999 -9999 -9999 -9999 -9999 -9999 -9999 -9999 -9999 -9999 -9999 -9999 -9999 -9999 -9999 -9999 -9999 -9999 -9999 -9999 -9999 -9999 -9999 -9999 -9999 -9999 -9999 -9999 -9999 -9999 -9999 -9999 -9999 -9999 -9999 -9999 -9999 -9999 -9999 -9999 -9999 -9999 -9999 -9999 -9999 -9999 -9999 -9999 -9999 -9999 -9999 -9999 -9999 -9999 -9999 -9999 -9999 -9999 -9999 -9999 -9999 -9999 -9999 -9999 -9999 -9999 -9999 -9999 -9999 -9999 -9999 3.06166E-1 2.88983E-1 3.22108E-1 4.26542E-1 4.87721E-1 5.45889E-1 5.05457E-1 4.98899E-1 4.95898E-1 4.98788E-1 5.21773E-1 5.18974E-1 5.41341E-1 5.83147E-1 5.8617E-1 6.10238E-1 6.54822E-1 6.9471E-1 7.08806E-1 7.09906E-1 7.07611E-1 6.71438E-1 6.4915E-1 6.24014E-1 6.02787E-1 6.42926E-1 7.23943E-1 7.26025E-1 6.7111E-1 6.37985E-1 6.58236E-1 4.52914E-1 4.67212E-1 4.62731E-1 4.53787E-1 4.3859E-1 4.19508E-1 4.01097E-1 3.7838E-1 3.93379E-1 3.32663E-1 3.02725E-1 3.58486E-1 4.26581E-1 7.12168E-1 7.06703E-1 6.53258E-1 5.43314E-1 4.50905E-1 4.16439E-1 4.19644E-1 5.29607E-1 6.73524E-1 7.05682E-1 7.01882E-1 7.03553E-1 7.03739E-1 7.06656E-1 6.9237E-1 6.45703E-1 5.43501E-1 3.8146E-1 2.31199E-1 1.68924E-1 1.5986E-1 1.70174E-1 2.16103E-1 2.39762E-1 2.5765E-1 2.65054E-1 2.45948E-1 2.98953E-1 4.52518E-1 6.62078E-1 5.77472E-1 2.98699E-1 1.70816E-1 1.48467E-1 1.74639E-1 1.99361E-1 1.67546E-1 1.8453E-1 2.43432E-1 2.70632E-1 2.02257E-1 1.53903E-1 1.60329E-1 2.03314E-1 1.93696E-1 2.01648E-1 2.19799E-1 2.55354E-1 3.16196E-1 2.44711E-1 1.38191E-1 8.83624E-2 1.19438E-1 2.25477E-1 2.86703E-1 2.93117E-1 3.40204E-1 2.12707E-1 2.68153E-1 1.80504E-1 1.99636E-1 1.57093E-1 4.34899E-1 4.3056E-1 3.97617E-1 -9999 -9999 -9999 -9999 -9999 -9999 -9999 -9999 -9999 -9999 -9999 -9999 -9999 -9999 -9999 -9999 -9999 -9999 -9999
-9999 -9999 -9999 -9999 -9999 -9999 -9999 -9999 -9999 -9999 -9999 -9999 -9999 -9999 -9999 -9999 -9999 -9999 -9999 -9999 -9999 -9999 -9999 -9999 -9999 -9999 -9999 -9999 -9999 -9999 -9999 -9999 -9999 -9999 -9999 -9999 -9999 -9999 -9999 -9999 -9999 -9999 -9999 -9999 -9999 -9999 -9999 -9999 -9999 -9999 -9999 -9999 -9999 -9999 -9999 -9999 -9999 -9999 -9999 -9999 -9999 -9999 -9999 -9999 -9999 -9999 -9999 -9999 -9999 -9999 -9999 -9999 -9999 -9999 -9999 -9999 -9999 -9999 -9999 -9999 -9999 -9999 -9999 -9999 -9999 -9999 -9999 -9999 -9999 -9999 -9999 -9999 -9999 -9999 -9999 -9999 -9999 -9999 -9999 -9999 -9999 -9999 -9999 -9999 -9999 -9999 -9999 -9999 -9999 -9999 -9999 -9999 -9999 -9999 -9999 -9999 -9999 -9999 -9999 -9999 -9999 -9999 -9999 -9999 -9999 -9999 -9999 -9999 -9999 -9999 -9999 -9999 -9999 -9999 -9999 -9999 2.94078E-1 2.75657E-1 2.73201E-1 2.94078E-1 3.44849E-1 4.33508E-1 4.88564E-1 4.58932E-1 4.78422E-1 4.90786E-1 5.09089E-1 5.32941E-1 5.58407E-1 5.83255E-1 6.22471E-1 6.43278E-1 6.59562E-1 6.77941E-1 6.61257E-1 6.42438E-1 6.2067E-1 5.96061E-1 5.89837E-1 5.45825E-1 6.21635E-1 6.47358E-1 6.75E-1 6.72005E-1 7.17644E-1 6.89727E-1 6.66635E-1 6.69596E-1 4.5588E-1 4.6125E-1 4.58534E-1 4.41621E-1 4.19841E-1 3.99375E-1 3.90264E-1 4.10216E-1 3.00757E-1 3.10648E-1 3.93122E-1 7.12246E-1 7.0841E-1 6.54048E-1 5.55747E-1 4.78575E-1 5.08036E-1 4.94258E-1 4.73039E-1 6.92459E-1 6.88973E-1 6.23721E-1 5.87636E-1 5.9217E-1 6.45595E-1 6.98843E-1 6.95128E-1 6.86085E-1 5.83463E-1 5.41879E-1 3.38442E-1 2.82596E-1 2.45975E-1 1.84307E-1 1.70635E-1 1.89954E-1 2.04556E-1 1.67093E-1 1.39964E-1 1.69602E-1 2.89658E-1 5.75693E-1 6.89246E-1 5.53373E-1 4.05604E-1 3.44955E-1 3.34354E-1 2.38626E-1 1.63435E-1 1.7439E-1 1.99431E-1 1.86783E-1 1.31403E-1 9.9914E-2 1.1956E-1 1.37678E-1 1.33837E-1 1.39368E-1 1.40365E-1 1.52208E-1 2.06979E-1 1.73534E-1 9.12446E-2 5.50493E-2 7.24446E-2 9.60668E-2 1.19439E-1 1.56871E-1 1.85413E-1 2.06332E-1 2.49013E-1 1.49557E-1 1.36999E-1 1.24126E-1 4.57375E-1 4.5324E-1 -9999 -9999 -9999 -9999 -9999 -9999 -9999 -9999 -9999 -9999 -9999 -9999 -9999 -9999 -9999 -9999 -9999 -9999 -9999 -9999
-9999 -9999 -9999 -9999 -9999 -9999 -9999 -9999 -9999 -9999 -9999 -9999 -9999 -9999 -9999 -9999 -9999 -9999 -9999 -9999 -9999 -9999 -9999 -9999 -9999 -9999 -9999 -9999 -9999 -9999 -9999 -9999 -9999 -9999 -9999 -9999 -9999 -9999 -9999 -9999 -9999 -9999 -9999 -9999 -9999 -9999 -9999 -9999 -9999 -9999 -9999 -9999 -9999 -9999 -9999 -9999 -9999 -9999 -9999 -9999 -9999 -9999 -9999 -9999 -9999 -9999 -9999 -9999 -9999 -9999 -9999 -9999 -9999 -9999 -9999 -9999 -9999 -9999 -9999 -9999 -9999 -9999 -9999 -9999 -9999 -9999 -9999 -9999 -9999 -9999 -9999 -9999 -9999 -9999 -9999 -9999 -9999 -9999 -9999 -9999 -9999 -9999 -9999 -9999 -9999 -9999 -9999 -9999 -9999 -9999 -9999 -9999 -9999 -9999 -9999 -9999 -9999 -9999 -9999 -9999 -9999 -9999 -9999 -9999 -9999 -9999 -9999 -9999 -9999 -9999 -9999 -9999 -9999 -9999 3.29331E-1 3.12314E-1 2.89829E-1 2.78953E-1 2.65029E-1 2.60252E-1 2.65029E-1 2.81351E-1 2.94841E-1 3.02591E-1 3.15666E-1 3.81863E-1 4.4258E-1 5.02421E-1 5.27071E-1 5.50609E-1 5.53797E-1 5.68354E-1 5.68899E-1 5.51684E-1 5.52564E-1 5.68572E-1 5.44747E-1 5.40443E-1 5.15594E-1 5.74348E-1 6.15446E-1 6.19647E-1 6.23933E-1 6.67248E-1 6.82272E-1 7.00117E-1 6.62675E-1 6.64934E-1 4.60701E-1 4.53109E-1 4.76966E-1 4.59951E-1 4.40333E-1 4.13149E-1 4.24126E-1 3.42897E-1 3.02405E-1 3.19928E-1 4.21601E-1 7.07209E-1 7.0041E-1 5.73512E-1 5.79145E-1 5.06623E-1 4.61337E-1 4.66162E-1 7.06561E-1 6.9324E-1 6.50764E-1 4.81207E-1 3.87828E-1 4.20167E-1 4.72428E-1 4.69451E-1 5.24953E-1 6.44675E-1 6.84061E-1 6.61998E-1 5.77608E-1 5.2708E-1 4.09056E-1 2.72474E-1 1.79519E-1 1.28924E-1 1.25462E-1 1.10497E-1 1.16327E-1 1.48442E-1 2.41337E-1 4.88834E-1 6.24715E-1 6.03092E-1 5.91257E-1 6.04005E-1 5.97312E-1 4.60239E-1 3.61757E-1 3.61873E-1 3.92124E-1 3.26161E-1 2.0089E-1 1.27561E-1 9.39773E-2 8.26803E-2 8.40673E-2 7.26385E-2 6.41379E-2 7.42709E-2 9.91138E-2 8.36923E-2 6.23036E-2 6.26187E-2 7.59254E-2 7.55444E-2 7.9727E-2 1.05847E-1 1.56814E-1 2.25345E-1 3.03296E-1 4.26537E-1 4.73249E-1 5.07306E-1 4.80601E-1 4.64952E-1 -9999 -9999 -9999 -9999 -9999 -9999 -9999 -9999 -9999 -9999 -9999 -9999 4.08779E-1 3.32016E-1 3.15852E-1 -9999 -9999 -9999 -9999 -9999
-9999 -9999 -9999 -9999 -9999 -9999 -9999 -9999 -9999 -9999 -9999 -9999 -9999 -9999 -9999 -9999 -9999 -9999 -9999 -9999 -9999 -9999 -9999 -9999 -9999 -9999 -9999 -9999 -9999 -9999 -9999 -9999 -9999 -9999 -9999 -9999 -9999 -9999 -9999 -9999 -9999 -9999 -9999 -9999 -9999 -9999 -9999 -9999 -9999 -9999 -9999 -9999 -9999 -9999 -9999 -9999 -9999 -9999 -9999 -9999 -9999 -9999 -9999 -9999 -9999 -9999 -9999 -9999 -9999 -9999 -9999 -9999 -9999 -9999 -9999 -9999 -9999 -9999 -9999 -9999 -9999 -9999 -9999 -9999 -9999 -9999 -9999 -9999 -9999 -9999 -9999 -9999 -9999 -9999 -9999 -9999 -9999 -9999 -9999 -9999 -9999 -9999 -9999 -9999 -9999 -9999 -9999 -9999 -9999 -9999 -9999 -9999 -9999 -9999 -9999 -9999 -9999 -9999 -9999 -9999 -9999 -9999 -9999 -9999 -9999 -9999 -9999 -9999 -9999 -9999 -9999 -9999 -9999 3.3024E-1 3.27518E-1 3.16746E-1 2.99225E-1 2.83852E-1 2.73931E-1 2.64229E-1 2.58672E-1 2.54749E-1 2.52415E-1 2.50784E-1 2.60959E-1 2.73026E-1 2.85436E-1 3.06853E-1 3.77989E-1 4.34374E-1 5.03998E-1 4.97172E-1 4.99618E-1 5.41327E-1 5.63111E-1 5.41106E-1 4.73396E-1 4.65799E-1 5.12928E-1 5.38099E-1 5.44943E-1 5.67348E-1 5.69747E-1 6.11181E-1 6.36241E-1 6.88959E-1 6.96024E-1 6.63334E-1 6.71298E-1 4.65798E-1 4.62669E-1 4.55202E-1 4.45729E-1 4.14687E-1 3.80007E-1 3.06926E-1 3.13386E-1 3.7272E-1 4.39307E-1 4.80718E-1 5.44663E-1 6.24946E-1 5.74389E-1 5.06131E-1 5.1868E-1 6.49002E-1 6.84616E-1 6.56856E-1 5.22519E-1 3.75613E-1 2.92952E-1 2.94441E-1 2.87089E-1 2.86355E-1 3.59063E-1 4.95497E-1 6.29485E-1 6.70287E-1 6.77247E-1 5.99947E-1 3.98143E-1 2.20114E-1 1.36162E-1 8.9871E-2 1.00191E-1 1.56431E-1 2.58628E-1 3.30016E-1 3.60997E-1 4.3254E-1 4.08987E-1 3.43816E-1 4.05384E-1 5.38832E-1 6.09569E-1 5.34992E-1 4.61273E-1 4.52518E-1 4.30034E-1 4.45776E-1 3.90488E-1 2.57403E-1 1.76254E-1 1.35051E-1 1.08904E-1 7.47512E-2 4.5932E-2 4.24111E-2 4.34188E-2 4.47316E-2 6.29324E-2 1.35028E-1 1.95449E-1 1.63421E-1 1.28392E-1 1.42801E-1 2.05724E-1 3.07686E-1 4.1779E-1 4.51534E-1 4.8284E-1 4.83288E-1 4.61384E-1 -9999 -9999 -9999 -9999 -9999 -9999 -9999 -9999 -9999 -9999 -9999 -9999 4.54956E-1 3.87292E-1 3.11406E-1 2.39127E-1 2.67042E-1 -9999 -9999 -9999 -9999
-9999 -9999 -9999 -9999 -9999 -9999 -9999 -9999 -9999 -9999 -9999 -9999 -9999 -9999 -9999 -9999 -9999 -9999 -9999 -9999 -9999 -9999 -9999 -9999 -9999 -9999 -9999 -9999 -9999 -9999 -9999 -9999 -9999 -9999 -9999 -9999 -9999 -9999 -9999 -9999 -9999 -9999 -9999 -9999 -9999 -9999 -9999 -9999 -9999 -9999 -9999 -9999 -9999 -9999 -9999 -9999 -9999 -9999 -9999 -9999 -9999 -9999 -9999 -9999 -9999 -9999 -9999 -9999 -9999 -9999 -9999 -9999 -9999 -9999 -9999 -9999 -9999 -9999 -9999 -9999 -9999 -9999 -9999 -9999 -9999 -9999 -9999 -9999 -9999 -9999 -9999 -9999 -9999 -9999 -9999 -9999 -9999 -9999 -9999 -9999 -9999 -9999 -9999 -9999 -9999 -9999 -9999 -9999 -9999 -9999 -9999 -9999 -9999 -9999 -9999 -9999 -9999 -9999 -9999 -9999 -9999 -9999 -9999 -9999 -9999 -9999 -9999 -9999 -9999 -9999 -9999 -9999 3.28424E-1 3.24807E-1 3.25709E-1 3.23006E-1 3.02591E-1 2.92283E-1 2.6502E-1 2.56305E-1 2.4778E-1 2.56314E-1 2.48474E-1 2.48474E-1 2.53886E-1 2.53108E-1 2.46941E-1 2.50012E-1 2.60082E-1 2.81173E-1 3.16479E-1 3.59704E-1 4.41509E-1 5.15507E-1 5.32569E-1 4.75502E-1 4.74726E-1 5.33786E-1 5.94684E-1 6.04079E-1 6.52315E-1 6.7918E-1 6.778E-1 6.62705E-1 6.86285E-1 7.06449E-1 6.8904E-1 6.62933E-1 6.56085E-1 6.56249E-1 4.54811E-1 4.43582E-1 4.5E-1 4.22755E-1 3.48809E-1 3.14631E-1 3.33126E-1 4.55744E-1 4.82827E-1 5.51491E-1 5.29853E-1 5.91134E-1 5.61914E-1 5.69778E-1 6.54061E-1 6.23137E-1 5.96087E-1 5.33681E-1 3.90919E-1 2.68435E-1 2.69691E-1 3.0765E-1 2.56651E-1 1.9821E-1 2.28972E-1 2.78614E-1 4.27339E-1 6.17343E-1 6.0709E-1 5.44718E-1 3.25754E-1 1.37557E-1 7.27548E-2 6.67426E-2 1.05402E-1 2.17601E-1 4.44959E-1 5.68227E-1 4.59482E-1 2.79657E-1 1.79821E-1 1.5699E-1 2.16653E-1 4.02068E-1 4.17385E-1 2.64897E-1 1.93115E-1 1.80974E-1 1.89088E-1 2.57693E-1 3.96556E-1 4.19164E-1 3.49072E-1 2.79174E-1 2.19853E-1 1.31427E-1 5.95738E-2 3.8044E-2 3.60928E-2 5.16857E-2 1.20254E-1 3.21048E-1 2.53713E-1 2.97966E-1 2.44554E-1 2.72746E-1 3.43558E-1 4.40548E-1 4.4906E-1 4.82076E-1 4.89561E-1 4.66291E-1 4.40513E-1 -9999 -9999 -9999 -9999 -9999 -9999 -9999 -9999 -9999 -9999 -9999 -9999 4.73246E-1 4.16168E-1 3.40961E-1 2.67895E-1 2.9423E-1 -9999 -9999 -9999 -9999
-9999 -9999 -9999 -9999 -9999 -9999 -9999 -9999 -9999 -9999 -9999 -9999 -9999 -9999 -9999 -9999 -9999 -9999 -9999 -9999 -9999 -9999 -9999 -9999 -9999 -9999 -9999 -9999 -9999 -9999 -9999 -9999 -9999 -9999 -9999 -9999 -9999 -9999 -9999 -9999 -9999 -9999 -9999 -9999 -9999 -9999 -9999 -9999 -9999 -9999 -9999 -9999 -9999 -9999 -9999 -9999 -9999 -9999 -9999 -9999 -9999 -9999 -9999 -9999 -9999 -9999 -9999 -9999 -9999 -9999 -9999 -9999 -9999 -9999 -9999 -9999 -9999 -9999 -9999 -9999 -9999 -9999 -9999 -9999 -9999 -9999 -9999 -9999 -9999 -9999 -9999 -9999 -9999 -9999 -9999 -9999 -9999 -9999 -9999 -9999 -9999 -9999 -9999 -9999 -9999 -9999 -9999 -9999 -9999 -9999 -9999 -9999 -9999 -9999 -9999 -9999 -9999 -9999 -9999 -9999 -9999 -9999 -9999 -9999 -9999 -9999 -9999 -9999 -9999 -9999 -9999 -9999 3.23006E-1 3.17636E-1 3.13103E-1 2.93977E-1 2.84679E-1 2.77205E-1 2.69043E-1 2.63421E-1 2.51549E-1 2.42375E-1 2.35645E-1 2.47707E-1 2.52332E-1 2.53886E-1 2.47625E-1 2.44574E-1 2.72141E-1 2.79514E-1 2.92952E-1 2.90404E-1 3.12932E-1 3.46458E-1 3.68167E-1 4.49525E-1 5.67159E-1 5.72173E-1 5.58597E-1 6.05248E-1 6.52898E-1 7.01369E-1 7.2339E-1 7.41176E-1 7.23221E-1 6.91086E-1 6.8107E-1 6.57058E-1 6.47004E-1 6.46184E-1 4.78921E-1 4.38528E-1 4.44534E-1 3.94903E-1 3.42474E-1 3.20315E-1 4.00149E-1 5.81625E-1 5.98207E-1 5.66515E-1 4.75559E-1 4.91749E-1 5.14409E-1 5.2473E-1 6.69402E-1 6.29658E-1 6.0544E-1 6.53819E-1 5.22791E-1 4.67284E-1 5.46739E-1 4.47207E-1 3.02456E-1 1.71448E-1 1.5142E-1 1.97448E-1 3.49142E-1 5.25521E-1 5.08495E-1 4.04701E-1 2.43511E-1 9.58422E-2 5.92638E-2 6.78358E-2 9.79419E-2 2.04042E-1 4.63828E-1 5.65586E-1 3.7765E-1 1.93886E-1 1.09549E-1 9.31707E-2 1.37755E-1 3.00806E-1 3.82605E-1 2.08711E-1 1.04873E-1 6.82236E-2 6.8584E-2 1.12805E-1 2.21815E-1 2.49544E-1 2.3765E-1 1.58244E-1 1.46571E-1 1.5533E-1 1.10051E-1 7.12607E-2 7.05231E-2 1.07295E-1 2.43405E-1 2.39978E-1 2.11351E-1 1.93211E-1 1.54095E-1 1.52963E-1 1.12764E-1 4.70443E-1 4.94626E-1 4.91935E-1 4.71337E-1 4.47598E-1 4.26856E-1 -9999 -9999 -9999 -9999 -9999 -9999 -9999 -9999 -9999 -9999 -9999 -9999 -9999 -9999 -9999 -9999 -9999 -9999 -9999 -9999 -9999
-9999 -9999 -9999 -9999 -9999 -9999 -9999 -9999 -9999 -9999 -9999 -9999 -9999 -9999 -9999 -9999 -9999 -9999 -9999 -9999 -9999 -9999 -9999 -9999 -9999 -9999 -9999 -9999 -9999 -9999 -9999 -9999 -9999 -9999 -9999 -9999 -9999 -9999 -9999 -9999 -9999 -9999 -9999 -9999 -9999 -9999 -9999 -9999 -9999 -9999 -9999 -9999 -9999 -9999 -9999 -9999 -9999 -9999 -9999 -9999 -9999 -9999 -9999 -9999 -9999 -9999 -9999 -9999 -9999 -9999 -9999 -9999 -9999 -9999 -9999 -9999 -9999 -9999 -9999 -9999 -9999 -9999 -9999 -9999 -9999 -9999 -9999 -9999 -9999 -9999 -9999 -9999 -9999 -9999 -9999 -9999 -9999 -9999 -9999 -9999 -9999 -9999 -9999 -9999 -9999 -9999 -9999 -9999 -9999 -9999 -9999 -9999 -9999 -9999 -9999 -9999 -9999 -9999 -9999 -9999 -9999 -9999 -9999 -9999 -9999 -9999 -9999 -9999 -9999 -9999 -9999 3.07906E-1 3.05284E-1 2.97402E-1 2.93977E-1 2.88883E-1 2.82174E-1 2.76382E-1 2.76382E-1 2.89648E-1 2.84599E-1 2.68966E-1 2.3862E-1 2.32696E-1 2.33431E-1 2.4686E-1 2.48391E-1 2.53025E-1 2.75394E-1 3.75029E-1 4.45567E-1 4.1814E-1 3.71012E-1 3.2354E-1 2.98874E-1 3.35374E-1 4.10251E-1 4.17181E-1 4.79123E-1 5.47803E-1 6.1679E-1 6.65149E-1 6.57017E-1 6.82925E-1 7.26139E-1 7.19098E-1 6.95341E-1 6.82575E-1 6.61015E-1 6.64851E-1 6.33548E-1 4.3948E-1 4.59829E-1 3.74366E-1 3.6134E-1 5.08667E-1 5.88313E-1 5.91432E-1 4.87214E-1 5.10965E-1 5.02631E-1 4.63489E-1 4.70129E-1 5.34919E-1 5.77829E-1 6.17641E-1 6.59673E-1 7.1343E-1 6.60054E-1 6.99933E-1 6.84371E-1 6.79883E-1 3.88598E-1 2.29445E-1 1.84297E-1 1.98873E-1 2.83198E-1 4.26887E-1 4.52082E-1 2.81485E-1 1.26312E-1 6.06031E-2 4.91943E-2 6.70421E-2 1.25874E-1 2.81627E-1 4.79111E-1 4.2785E-1 3.29853E-1 2.23877E-1 1.23067E-1 7.83521E-2 1.03932E-1 2.30029E-1 4.08688E-1 3.77342E-1 1.76815E-1 6.76819E-2 4.58527E-2 7.09255E-2 9.92342E-2 8.731E-2 9.15535E-2 6.69496E-2 5.95926E-2 1.01854E-1 2.13927E-1 2.30335E-1 2.55996E-1 2.86152E-1 3.00653E-1 2.12466E-1 1.68136E-1 1.53395E-1 1.37288E-1 4.93221E-1 4.79074E-1 4.94177E-1 4.92384E-1 4.75809E-1 4.52169E-1 4.25231E-1 4.14616E-1 -9999 -9999 -9999 -9999 -9999 -9999 -9999 -9999 -9999 -9999 -9999 -9999 -9999 -9999 -9999 -9999 -9999 -9999 -9999 -9999 -9999
-9999 -9999 -9999 -9999 -9999 -9999 -9999 -9999 -9999 -9999 -9999 -9999 -9999 -9999 -9999 -9999 -9999 -9999 -9999 -9999 -9999 -9999 -9999 -9999 -9999 -9999 -9999 -9999 -9999 -9999 -9999 -9999 -9999 -9999 -9999 -9999 -9999 -9999 -9999 -9999 -9999 -9999 -9999 -9999 -9999 -9999 -9999 -9999 -9999 -9999 -9999 -9999 -9999 -9999 -9999 -9999 -9999 -9999 -9999 -9999 -9999 -9999 -9999 -9999 -9999 -9999 -9999 -9999 -9999 -9999 -9999 -9999 -9999 -9999 -9999 -9999 -9999 -9999 -9999 -9999 -9999 -9999 -9999 -9999 -9999 -9999 -9999 -9999 -9999 -9999 -9999 -9999 -9999 -9999 -9999 -9999 -9999 -9999 -9999 -9999 -9999 -9999 -9999 -9999 -9999 -9999 -9999 -9999 -9999 -9999 -9999 -9999 -9999 -9999 -9999 -9999 -9999 -9999 -9999 -9999 -9999 -9999 -9999 -9999 -9999 -9999 -9999 -9999 -9999 -9999 -9999 2.97494E-1 2.93977E-1 2.94831E-1 2.95687E-1 2.89729E-1 2.83843E-1 2.79683E-1 2.95604E-1 3.02499E-1 2.98179E-1 2.86276E-1 2.74662E-1 2.57716E-1 2.47625E-1 2.45334E-1 2.4686E-1 2.4993E-1 2.64058E-1 3.05014E-1 4.1714E-1 5.17703E-1 5.41964E-1 4.78719E-1 4.45408E-1 3.91403E-1 3.50998E-1 3.54782E-1 3.51027E-1 3.71898E-1 4.70859E-1 5.66807E-1 5.74215E-1 6.21089E-1 6.66512E-1 6.78361E-1 6.81168E-1 6.81361E-1 6.87793E-1 6.83166E-1 6.5174E-1 5.65596E-1 5.46291E-1 4.16907E-1 4.8988E-1 5.07198E-1 4.91325E-1 4.87325E-1 4.38575E-1 4.306E-1 4.25484E-1 4.61942E-1 6.17058E-1 6.74322E-1 6.70601E-1 4.86638E-1 6.01772E-1 7.18E-1 7.01775E-1 5.98319E-1 6.67083E-1 7.06695E-1 5.76891E-1 4.55695E-1 3.44364E-1 2.30813E-1 2.15485E-1 3.15531E-1 2.87082E-1 1.4988E-1 7.1251E-2 6.28243E-2 8.12894E-2 1.13539E-1 2.12169E-1 4.40619E-1 4.64225E-1 2.61633E-1 1.52098E-1 1.52212E-1 1.22019E-1 7.16761E-2 6.26295E-2 1.23526E-1 2.99204E-1 3.73451E-1 2.7748E-1 1.07713E-1 4.45911E-2 4.86821E-2 7.31386E-2 7.23796E-2 7.13159E-2 6.12326E-2 6.03957E-2 9.52844E-2 2.49261E-1 3.55088E-1 2.88957E-1 1.91512E-1 2.09183E-1 1.42123E-1 3.31485E-1 4.12578E-1 4.42797E-1 4.70128E-1 4.76389E-1 4.70128E-1 4.67316E-1 4.55726E-1 4.35786E-1 4.12134E-1 -9999 -9999 -9999 -9999 -9999 -9999 -9999 -9999 -9999 -9999 -9999 -9999 -9999 -9999 -9999 -9999 -9999 -9999 -9999 -9999 -9999 -9999
-9999 -9999 -9999 -9999 -9999 -9999 -9999 -9999 -9999 -9999 -9999 -9999 -9999 -9999 -9999 -9999 -9999 -9999 -9999 -9999 -9999 -9999 -9999 -9999 -9999 -9999 -9999 -9999 -9999 -9999 -9999 -9999 -9999 -9999 -9999 -9999 -9999 -9999 -9999 -9999 -9999 -9999 -9999 -9999 -9999 -9999 -9999 -9999 -9999 -9999 -9999 -9999 -9999 -9999 -9999 -9999 -9999 -9999 -9999 -9999 -9999 -9999 -9999 -9999 -9999 -9999 -9999 -9999 -9999 -9999 -9999 -9999 -9999 -9999 -9999 -9999 -9999 -9999 -9999 -9999 -9999 -9999 -9999 -9999 -9999 -9999 -9999 -9999 -9999 -9999 -9999 -9999 -9999 -9999 -9999 -9999 -9999 -9999 -9999 -9999 -9999 -9999 -9999 -9999 -9999 -9999 -9999 -9999 -9999 -9999 -9999 -9999 -9999 -9999 -9999 -9999 -9999 -9999 -9999 -9999 -9999 -9999 -9999 -9999 -9999 -9999 -9999 -9999 -9999 -9999 -9999 -9999 -9999 2.84679E-1 2.90576E-1 2.92273E-1 2.91333E-1 3.12125E-1 3.1923E-1 3.21019E-1 3.22814E-1 3.34607E-1 3.38179E-1 3.24518E-1 3.00674E-1 2.77037E-1 2.58503E-1 2.4993E-1 2.43734E-1 2.68002E-1 3.18165E-1 4.5462E-1 5.63305E-1 5.48469E-1 5.27575E-1 5.39179E-1 5.36305E-1 5.14458E-1 5.25676E-1 4.31181E-1 3.86453E-1 3.97229E-1 4.21972E-1 5.01544E-1 5.6951E-1 6.52435E-1 5.85672E-1 6.07111E-1 6.36424E-1 6.9065E-1 6.68008E-1 6.17131E-1 4.91084E-1 5.01547E-1 5.28841E-1 5.03551E-1 5.55422E-1 5.88313E-1 4.91213E-1 5.06309E-1 4.8255E-1 4.79997E-1 5.00196E-1 5.15186E-1 5.27944E-1 5.26282E-1 5.01272E-1 4.80174E-1 5.19602E-1 7.02864E-1 6.89791E-1 7.0958E-1 5.96889E-1 5.56847E-1 4.14807E-1 2.59305E-1 1.74848E-1 1.67456E-1 1.19713E-1 7.87815E-2 7.49069E-2 1.2333E-1 2.20842E-1 3.21573E-1 4.90827E-1 6.15121E-1 4.77943E-1 2.11478E-1 7.53034E-2 7.07875E-2 6.53211E-2 4.23592E-2 4.24418E-2 7.58917E-2 1.39103E-1 1.53449E-1 1.56362E-1 9.70819E-2 4.95582E-2 5.80439E-2 1.43849E-1 2.11779E-1 2.96674E-1 2.17051E-1 1.82623E-1 2.08478E-1 2.87728E-1 2.16009E-1 1.93561E-1 1.408E-1 1.60461E-1 3.15438E-1 3.11367E-1 3.26051E-1 3.92068E-1 4.35034E-1 4.54078E-1 4.44757E-1 4.40201E-1 4.35786E-1 4.22165E-1 4.04334E-1 -9999 -9999 -9999 -9999 -9999 -9999 -9999 -9999 -9999 -9999 -9999 -9999 -9999 -9999 -9999 -9999 -9999 -9999 -9999 -9999 -9999 -9999
-9999 -9999 -9999 -9999 -9999 -9999 -9999 -9999 -9999 -9999 -9999 -9999 -9999 -9999 -9999 -9999 -9999 -9999 -9999 -9999 -9999 -9999 -9999 -9999 -9999 -9999 -9999 -9999 -9999 -9999 -9999 -9999 -9999 -9999 -9999 -9999 -9999 -9999 -9999 -9999 -9999 -9999 -9999 -9999 -9999 -9999 -9999 -9999 -9999 -9999 -9999 -9999 -9999 -9999 -9999 -9999 -9999 -9999 -9999 -9999 -9999 -9999 -9999 -9999 -9999 -9999 -9999 -9999 -9999 -9999 -9999 -9999 -9999 -9999 -9999 -9999 -9999 -9999 -9999 -9999 -9999 -9999 -9999 -9999 -9999 -9999 -9999 -9999 -9999 -9999 -9999 -9999 -9999 -9999 -9999 -9999 -9999 -9999 -9999 -9999 -9999 -9999 -9999 -9999 -9999 -9999 -9999 -9999 -9999 -9999 -9999 -9999 -9999 -9999 -9999 -9999 -9999 -9999 -9999 -9999 -9999 -9999 -9999 -9999 -9999 -9999 -9999 -9999 -9999 -9999 -9999 -9999 -9999 2.7474E-1 2.86356E-1 3.06844E-1 3.66412E-1 4.07341E-1 4.18303E-1 3.9844E-1 4.03377E-1 4.43895E-1 4.66575E-1 4.4653E-1 4.41372E-1 3.81729E-1 3.09389E-1 2.70412E-1 2.5372E-1 2.46778E-1 2.66392E-1 3.11954E-1 4.45367E-1 5.15791E-1 5.43705E-1 5.8548E-1 6.05967E-1 6.05755E-1 6.14264E-1 5.09793E-1 5.35715E-1 4.60582E-1 5.01766E-1 4.51342E-1 4.76899E-1 5.2299E-1 5.27536E-1 5.524E-1 6.20124E-1 7.17972E-1 7.15889E-1 6.70961E-1 6.67093E-1 5.94122E-1 6.88122E-1 6.55369E-1 5.89864E-1 5.64944E-1 5.90856E-1 6.37418E-1 6.21942E-1 6.67064E-1 7.0032E-1 6.56349E-1 5.44834E-1 7.07032E-1 7.16147E-1 5.23929E-1 4.59045E-1 6.95662E-1 6.93277E-1 7.00603E-1 5.95228E-1 5.90593E-1 4.47963E-1 2.56179E-1 1.415E-1 8.57045E-2 5.40913E-2 6.24127E-2 1.11247E-1 2.09388E-1 4.00611E-1 5.96432E-1 6.56038E-1 6.17457E-1 4.46368E-1 1.80021E-1 6.83168E-2 5.62257E-2 5.38491E-2 4.10525E-2 3.72753E-2 5.02685E-2 5.92051E-2 5.30155E-2 5.26949E-2 4.76551E-2 4.40035E-2 7.03576E-2 1.92202E-1 3.76669E-1 3.69293E-1 4.59114E-1 3.90229E-1 3.53675E-1 3.446E-1 2.61884E-1 2.38175E-1 1.94897E-1 1.12785E-1 3.97689E-1 3.692E-1 3.53036E-1 3.6399E-1 4.11828E-1 4.3107E-1 4.24484E-1 4.15308E-1 4.15615E-1 4.07362E-1 3.95295E-1 -9999 -9999 -9999 -9999 -9999 -9999 -9999 -9999 -9999 -9999 -9999 -9999 -9999 -9999 -9999 -9999 -9999 -9999 -9999 -9999 -9999 -9999
-9999 -9999 -9999 -9999 -9999 -9999 -9999 -9999 -9999 -9999 -9999 -9999 -9999 -9999 -9999 -9999 -9999 -9999 -9999 -9999 -9999 -9999 -9999 -9999 -9999 -9999 -9999 -9999 -9999 -9999 -9999 -9999 -9999 -9999 -9999 -9999 -9999 -9999 -9999 -9999 -9999 -9999 -9999 -9999 -9999 -9999 -9999 -9999 -9999 -9999 -9999 -9999 -9999 -9999 -9999 -9999 -9999 -9999 -9999 -9999 -9999 -9999 -9999 -9999 -9999 -9999 -9999 -9999 -9999 -9999 -9999 -9999 -9999 -9999 -9999 -9999 -9999 -9999 -9999 -9999 -9999 -9999 -9999 -9999 -9999 -9999 -9999 -9999 -9999 -9999 -9999 -9999 -9999 -9999 -9999 -9999 -9999 -9999 -9999 -9999 -9999 -9999 -9999 -9999 -9999 -9999 -9999 -9999 -9999 -9999 -9999 -9999 -9999 -9999 -9999 -9999 -9999 -9999 -9999 -9999 -9999 -9999 -9999 -9999 -9999 -9999 -9999 -9999 -9999 -9999 -9999 -9999 2.66625E-1 2.7556E-1 3.09473E-1 3.87652E-1 4.50514E-1 4.78012E-1 4.98652E-1 4.506E-1 4.68235E-1 4.96405E-1 5.22611E-1 5.02407E-1 4.76767E-1 4.63121E-1 4.31166E-1 3.62419E-1 3.28962E-1 3.11073E-1 2.82766E-1 2.6711E-1 3.20778E-1 4.53488E-1 5.29887E-1 5.16901E-1 5.40284E-1 5.63828E-1 5.38049E-1 5.12879E-1 5.27425E-1 5.26871E-1 5.47778E-1 5.63833E-1 5.00321E-1 4.6052E-1 4.94516E-1 5.1886E-1 5.84499E-1 6.19367E-1 6.92026E-1 7.12311E-1 7.1315E-1 7.31437E-1 6.13902E-1 6.19215E-1 6.01521E-1 6.4027E-1 5.87453E-1 5.13986E-1 5.8005E-1 5.31904E-1 4.93765E-1 5.90259E-1 5.84171E-1 6.08746E-1 6.70785E-1 6.28627E-1 5.94052E-1 6.85985E-1 6.17469E-1 6.16569E-1 6.09854E-1 5.76904E-1 4.82915E-1 3.22203E-1 1.44634E-1 6.40245E-2 4.75976E-2 5.99931E-2 1.03757E-1 1.80417E-1 3.98758E-1 6.39462E-1 6.1608E-1 5.65597E-1 3.73074E-1 1.92347E-1 1.30173E-1 1.3745E-1 1.28258E-1 9.54954E-2 7.23564E-2 7.37319E-2 5.05659E-2 3.59227E-2 3.45576E-2 4.88123E-2 5.3474E-2 5.97931E-2 1.00111E-1 1.70965E-1 3.6661E-1 2.40659E-1 2.14106E-1 2.0228E-1 1.60644E-1 1.42391E-1 1.49201E-1 3.55841E-1 4.10337E-1 4.2688E-1 4.16381E-1 3.78347E-1 3.7895E-1 4.08356E-1 4.14002E-1 4.09223E-1 4.00579E-1 3.96709E-1 3.92298E-1 3.84627E-1 -9999 -9999 -9999 -9999 -9999 -9999 -9999 -9999 -9999 -9999 -9999 -9999 -9999 -9999 -9999 -9999 -9999 -9999 -9999 -9999 -9999 -9999
-9999 -9999 -9999 -9999 -9999 -9999 -9999 -9999 -9999 -9999 -9999 -9999 -9999 -9999 -9999 -9999 -9999 -9999 -9999 -9999 -9999 -9999 -9999 -9999 -9999 -9999 -9999 -9999 -9999 -9999 -9999 -9999 -9999 -9999 -9999 -9999 -9999 -9999 -9999 -9999 -9999 -9999 -9999 -9999 -9999 -9999 -9999 -9999 -9999 -9999 -9999 -9999 -9999 -9999 -9999 -9999 -9999 -9999 -9999 -9999 -9999 -9999 -9999 -9999 -9999 -9999 -9999 -9999 -9999 -9999 -9999 -9999 -9999 -9999 -9999 -9999 -9999 -9999 -9999 -9999 -9999 -9999 -9999 -9999 -9999 -9999 -9999 -9999 -9999 -9999 -9999 -9999 -9999 -9999 -9999 -9999 -9999 -9999 -9999 -9999 -9999 -9999 -9999 -9999 -9999 -9999 -9999 -9999 -9999 -9999 -9999 -9999 -9999 -9999 -9999 -9999 -9999 -9999 -9999 -9999 -9999 -9999 -9999 -9999 -9999 -9999 -9999 -9999 -9999 -9999 -9999 -9999 2.55439E-1 2.80423E-1 3.82784E-1 4.51285E-1 4.58119E-1 4.84228E-1 5.19504E-1 4.92848E-1 4.506E-1 5.32805E-1 5.42972E-1 5.44406E-1 5.16593E-1 4.92934E-1 4.86712E-1 4.61684E-1 4.58702E-1 4.74505E-1 3.93259E-1 2.94493E-1 2.72782E-1 3.50129E-1 4.49477E-1 4.8214E-1 5.13348E-1 5.40811E-1 5.68281E-1 5.88043E-1 5.87504E-1 5.69153E-1 5.87935E-1 5.81674E-1 5.41248E-1 4.71664E-1 5.49875E-1 5.33953E-1 5.57895E-1 6.40934E-1 6.98193E-1 7.14112E-1 6.88491E-1 6.55732E-1 5.38322E-1 6.27022E-1 6.32143E-1 5.69189E-1 6.07303E-1 5.33443E-1 4.50406E-1 4.73753E-1 4.57671E-1 4.4954E-1 4.90442E-1 4.53072E-1 6.36063E-1 5.77805E-1 7.08037E-1 6.11968E-1 5.13073E-1 4.46565E-1 4.1807E-1 4.04562E-1 3.65138E-1 2.3534E-1 1.15096E-1 9.66345E-2 7.26339E-2 1.07829E-1 1.71804E-1 2.40246E-1 3.90639E-1 6.02704E-1 6.52523E-1 6.19381E-1 5.00426E-1 4.8689E-1 4.51738E-1 4.69014E-1 4.23498E-1 3.33975E-1 2.56591E-1 2.45955E-1 1.66944E-1 8.24995E-2 7.14303E-2 9.33921E-2 1.17111E-1 9.0861E-2 8.71544E-2 1.03381E-1 1.24126E-1 1.76547E-1 2.46189E-1 2.80883E-1 3.00606E-1 3.54874E-1 3.93099E-1 4.15472E-1 4.27318E-1 4.28375E-1 4.26619E-1 3.99415E-1 4.00706E-1 4.00706E-1 4.02735E-1 3.97998E-1 3.92852E-1 3.87729E-1 3.82507E-1 3.78701E-1 -9999 -9999 -9999 -9999 -9999 -9999 -9999 -9999 -9999 -9999 -9999 -9999 -9999 -9999 -9999 -9999 -9999 -9999 -9999 -9999 -9999 -9999
-9999 -9999 -9999 -9999 -9999 -9999 -9999 -9999 -9999 -9999 -9999 -9999 -9999 -9999 -9999 -9999 -9999 -9999 -9999 -9999 -9999 -9999 -9999 -9999 -9999 -9999 -9999 -9999 -9999 -9999 -9999 -9999 -9999 -9999 -9999 -9999 -9999 -9999 -9999 -9999 -9999 -9999 -9999 -9999 -9999 -9999 -9999 -9999 -9999 -9999 -9999 -9999 -9999 -9999 -9999 -9999 -9999 -9999 -9999 -9999 -9999 -9999 -9999 -9999 -9999 -9999 -9999 -9999 -9999 -9999 -9999 -9999 -9999 -9999 -9999 -9999 -9999 -9999 -9999 -9999 -9999 -9999 -9999 -9999 -9999 -9999 -9999 -9999 -9999 -9999 -9999 -9999 -9999 -9999 -9999 -9999 -9999 -9999 -9999 -9999 -9999 -9999 -9999 -9999 -9999 -9999 -9999 -9999 -9999 -9999 -9999 -9999 -9999 -9999 -9999 -9999 -9999 -9999 -9999 -9999 -9999 -9999 -9999 -9999 -9999 -9999 -9999 -9999 -9999 -9999 -9999 2.6095E-1 2.39368E-1 2.68149E-1 4.09348E-1 4.71914E-1 4.72333E-1 4.77322E-1 4.80207E-1 4.73219E-1 4.44883E-1 4.44224E-1 4.6279E-1 4.85158E-1 4.87268E-1 4.91934E-1 5.14594E-1 4.95602E-1 5.08459E-1 5.25555E-1 4.96789E-1 4.02122E-1 2.92787E-1 2.94519E-1 3.4826E-1 4.71836E-1 5.54598E-1 6.50352E-1 6.9714E-1 7.01162E-1 6.86359E-1 7.16377E-1 6.58574E-1 6.26052E-1 5.274E-1 4.76083E-1 5.32072E-1 5.14863E-1 5.72575E-1 6.13432E-1 6.1764E-1 6.00328E-1 6.31858E-1 5.36453E-1 6.48586E-1 7.12507E-1 6.90772E-1 6.01771E-1 4.71552E-1 3.9265E-1 3.43576E-1 4.24366E-1 4.68061E-1 4.31834E-1 4.10501E-1 5.21819E-1 7.12588E-1 5.72046E-1 6.18459E-1 4.78558E-1 3.39472E-1 2.11098E-1 1.44886E-1 1.37458E-1 1.29979E-1 9.83323E-2 8.36683E-2 1.04752E-1 1.56055E-1 2.01284E-1 2.46171E-1 2.63181E-1 3.3994E-1 5.35541E-1 6.35561E-1 6.36797E-1 6.10531E-1 5.82844E-1 5.95156E-1 5.76598E-1 5.96889E-1 5.65255E-1 4.90639E-1 4.44408E-1 3.60334E-1 2.7999E-1 2.52644E-1 2.70077E-1 3.15393E-1 2.60741E-1 2.19454E-1 1.26238E-1 1.19106E-1 1.52866E-1 2.2148E-1 2.30453E-1 2.14729E-1 2.33962E-1 2.7952E-1 3.64739E-1 4.11288E-1 4.27496E-1 4.13261E-1 4.05886E-1 3.95977E-1 3.90413E-1 3.94993E-1 3.91996E-1 3.89861E-1 3.84328E-1 3.73773E-1 3.73649E-1 -9999 -9999 -9999 -9999 -9999 -9999 -9999 -9999 -9999 -9999 -9999 -9999 -9999 -9999 -9999 -9999 -9999 -9999 -9999 -9999 -9999 -9999
-9999 -9999 -9999 -9999 -9999 -9999 -9999 -9999 -9999 -9999 -9999 -9999 -9999 -9999 -9999 -9999 -9999 -9999 -9999 -9999 -9999 -9999 -9999 -9999 -9999 -9999 -9999 -9999 -9999 -9999 -9999 -9999 -9999 -9999 -9999 -9999 -9999 -9999 -9999 -9999 -9999 -9999 -9999 -9999 -9999 -9999 -9999 -9999 -9999 -9999 -9999 -9999 -9999 -9999 -9999 -9999 -9999 -9999 -9999 -9999 -9999 -9999 -9999 -9999 -9999 -9999 -9999 -9999 -9999 -9999 -9999 -9999 -9999 -9999 -9999 -9999 -9999 -9999 -9999 -9999 -9999 -9999 -9999 -9999 -9999 -9999 -9999 -9999 -9999 -9999 -9999 -9999 -9999 -9999 -9999 -9999 -9999 -9999 -9999 -9999 -9999 -9999 -9999 -9999 -9999 -9999 -9999 -9999 -9999 -9999 -9999 -9999 -9999 -9999 -9999 -9999 -9999 -9999 -9999 -9999 -9999 -9999 -9999 -9999 -9999 -9999 -9999 -9999 -9999 2.83008E-1 2.63336E-1 2.3862E-1 2.21867E-1 2.46169E-1 3.41044E-1 4.39359E-1 4.65026E-1 4.8907E-1 4.94626E-1 4.93848E-1 4.85404E-1 4.27138E-1 3.98249E-1 3.85514E-1 4.05166E-1 4.79607E-1 5.30013E-1 5.31981E-1 5.17346E-1 5.5592E-1 5.31095E-1 4.97456E-1 3.98174E-1 3.00441E-1 2.96996E-1 4.31073E-1 5.75929E-1 7.26404E-1 7.36854E-1 7.28329E-1 7.11872E-1 7.05279E-1 7.32232E-1 6.30517E-1 5.08299E-1 5.12864E-1 5.69198E-1 5.53175E-1 6.09947E-1 6.07381E-1 6.30719E-1 6.38144E-1 5.20046E-1 5.90793E-1 7.22763E-1 6.60714E-1 6.14631E-1 5.54209E-1 4.26224E-1 3.05559E-1 2.68563E-1 3.18629E-1 3.54342E-1 3.94455E-1 4.92369E-1 6.67442E-1 5.7017E-1 7.01635E-1 6.59819E-1 3.50754E-1 2.26866E-1 1.58057E-1 8.67951E-2 5.8358E-2 5.4138E-2 5.51461E-2 8.50709E-2 1.4299E-1 2.09492E-1 2.11211E-1 1.87261E-1 1.61297E-1 2.30077E-1 3.98622E-1 6.08927E-1 6.01114E-1 4.20812E-1 4.06387E-1 5.06366E-1 5.20656E-1 5.5768E-1 6.65326E-1 6.15019E-1 5.64814E-1 5.13626E-1 4.44999E-1 4.11196E-1 4.1796E-1 4.30671E-1 3.7202E-1 3.31814E-1 2.06357E-1 1.79408E-1 2.08534E-1 3.12925E-1 3.6372E-1 3.28268E-1 2.60156E-1 2.50801E-1 3.35367E-1 3.86522E-1 4.06447E-1 4.14566E-1 4.01137E-1 3.83605E-1 3.79795E-1 3.84878E-1 3.91996E-1 3.89434E-1 3.83479E-1 3.75034E-1 3.68331E-1 -9999 -9999 -9999 -9999 -9999 -9999 -9999 -9999 -9999 -9999 -9999 -9999 -9999 -9999 -9999 -9999 -9999 -9999 -9999 -9999 -9999 -9999
-9999 -9999 -9999 -9999 -9999 -9999 -9999 -9999 -9999 -9999 -9999 -9999 -9999 -9999 -9999 -9999 -9999 -9999 -9999 -9999 -9999 -9999 -9999 -9999 -9999 -9999 -9999 -9999 -9999 -9999 -9999 -9999 -9999 -9999 -9999 -9999 -9999 -9999 -9999 -9999 -9999 -9999 -9999 -9999 -9999 -9999 -9999 -9999 -9999 -9999 -9999 -9999 -9999 -9999 -9999 -9999 -9999 -9999 -9999 -9999 -9999 -9999 -9999 -9999 -9999 -9999 -9999 -9999 -9999 -9999 -9999 -9999 -9999 -9999 -9999 -9999 -9999 -9999 -9999 -9999 -9999 -9999 -9999 -9999 -9999 -9999 -9999 -9999 -9999 -9999 -9999 -9999 -9999 -9999 -9999 -9999 -9999 -9999 -9999 -9999 -9999 -9999 -9999 -9999 -9999 -9999 -9999 -9999 -9999 -9999 -9999 -9999 -9999 -9999 -9999 -9999 -9999 -9999 -9999 -9999 -9999 -9999 -9999 -9999 -9999 -9999 -9999 -9999 -9999 2.60158E-1 2.40868E-1 2.16938E-1 2.06645E-1 2.43896E-1 3.02424E-1 3.48393E-1 3.84644E-1 4.37335E-1 4.66464E-1 4.84824E-1 4.63563E-1 4.5804E-1 4.42322E-1 3.91403E-1 3.4457E-1 3.97189E-1 4.91899E-1 5.22894E-1 5.32756E-1 5.76793E-1 5.77661E-1 5.51305E-1 5.09435E-1 3.594E-1 2.85121E-1 3.55661E-1 5.81497E-1 6.718E-1 6.52472E-1 7.06038E-1 7.15452E-1 6.90994E-1 7.14728E-1 5.87696E-1 5.04409E-1 5.32293E-1 5.15307E-1 5.88944E-1 6.46187E-1 6.18771E-1 5.26368E-1 6.6785E-1 7.23855E-1 6.82671E-1 6.72566E-1 6.0663E-1 5.99098E-1 5.5768E-1 4.78338E-1 3.07493E-1 2.11027E-1 2.44885E-1 3.07895E-1 3.90138E-1 4.77051E-1 6.77846E-1 6.28764E-1 6.9961E-1 6.35241E-1 4.89212E-1 3.94362E-1 2.88279E-1 1.52475E-1 1.16527E-1 1.01644E-1 5.96646E-2 8.60277E-2 1.3918E-1 1.70622E-1 1.24777E-1 1.07838E-1 1.31023E-1 2.20653E-1 4.32457E-1 5.92519E-1 4.49763E-1 2.31128E-1 1.88302E-1 2.64007E-1 2.93822E-1 3.91485E-1 4.98294E-1 6.31558E-1 5.73566E-1 4.68956E-1 4.26159E-1 4.46604E-1 4.69757E-1 4.71454E-1 4.15729E-1 3.05074E-1 2.30632E-1 2.20684E-1 2.58E-1 3.65217E-1 4.93686E-1 5.06269E-1 4.0756E-1 3.92559E-1 3.7007E-1 4.00403E-1 4.14695E-1 4.05582E-1 3.95119E-1 3.81486E-1 3.7895E-1 3.86153E-1 3.90413E-1 3.91996E-1 3.85602E-1 3.77138E-1 3.67914E-1 -9999 -9999 -9999 -9999 -9999 -9999 -9999 -9999 -9999 -9999 -9999 -9999 -9999 -9999 -9999 -9999 -9999 -9999 -9999 -9999 -9999 -9999
-9999 -9999 -9999 -9999 -9999 -9999 -9999 -9999 -9999 -9999 -9999 -9999 -9999 -9999 -9999 -9999 -9999 -9999 -9999 -9999 -9999 -9999 -9999 -9999 -9999 -9999 -9999 -9999 -9999 -9999 -9999 -9999 -9999 -9999 -9999 -9999 -9999 -9999 -9999 -9999 -9999 -9999 -9999 -9999 -9999 -9999 -9999 -9999 -9999 -9999 -9999 -9999 -9999 -9999 -9999 -9999 -9999 -9999 -9999 -9999 -9999 -9999 -9999 -9999 -9999 -9999 -9999 -9999 -9999 -9999 -9999 -9999 -9999 -9999 -9999 -9999 -9999 -9999 -9999 -9999 -9999 -9999 -9999 -9999 -9999 -9999 -9999 -9999 -9999 -9999 -9999 -9999 -9999 -9999 -9999 -9999 -9999 -9999 -9999 -9999 -9999 -9999 -9999 -9999 -9999 -9999 -9999 -9999 -9999 -9999 -9999 -9999 -9999 -9999 -9999 -9999 -9999 -9999 -9999 -9999 -9999 -9999 -9999 -9999 -9999 -9999 -9999 -9999 -9999 2.53878E-1 2.27596E-1 2.0463E-1 1.98604E-1 2.12016E-1 2.43807E-1 2.83673E-1 2.96369E-1 3.38199E-1 3.81625E-1 4.20111E-1 4.37257E-1 4.27138E-1 4.54841E-1 4.38269E-1 4.06122E-1 3.66155E-1 4.01133E-1 4.90899E-1 5.40063E-1 5.50425E-1 5.53259E-1 5.8998E-1 5.58438E-1 4.78951E-1 3.04779E-1 2.88485E-1 4.07057E-1 5.73119E-1 6.19948E-1 6.46644E-1 6.28962E-1 6.94012E-1 6.53457E-1 5.55232E-1 5.18638E-1 5.66555E-1 5.69501E-1 6.64839E-1 6.40092E-1 7.08431E-1 7.00182E-1 6.76568E-1 6.5462E-1 6.53987E-1 6.53954E-1 6.62683E-1 6.45363E-1 5.74378E-1 4.22435E-1 2.57437E-1 1.89207E-1 2.86885E-1 3.95864E-1 4.72016E-1 4.55902E-1 7.0527E-1 6.61558E-1 6.725E-1 6.80104E-1 6.65856E-1 6.68823E-1 5.8412E-1 3.99559E-1 2.97955E-1 2.00078E-1 7.9833E-2 8.43281E-2 1.07497E-1 1.0251E-1 9.16662E-2 1.26114E-1 2.17672E-1 3.87399E-1 5.28032E-1 4.57336E-1 2.71306E-1 1.26184E-1 9.00294E-2 1.21785E-1 1.50121E-1 1.86977E-1 2.80039E-1 4.11728E-1 3.70326E-1 2.10706E-1 1.49985E-1 1.87565E-1 3.54327E-1 3.82285E-1 3.69899E-1 1.96065E-1 1.38605E-1 1.31617E-1 1.53566E-1 2.61922E-1 3.86738E-1 4.57661E-1 4.67206E-1 4.39267E-1 4.26497E-1 4.21678E-1 4.1513E-1 4.06014E-1 4.01137E-1 3.94691E-1 3.94691E-1 4.00276E-1 4.00706E-1 4.00579E-1 3.91569E-1 3.81361E-1 3.69584E-1 -9999 -9999 -9999 -9999 -9999 -9999 -9999 -9999 -9999 -9999 -9999 -9999 -9999 -9999 -9999 -9999 -9999 -9999 -9999 -9999 -9999 -9999
-9999 -9999 -9999 -9999 -9999 -9999 -9999 -9999 -9999 -9999 -9999 -9999 -9999 -9999 -9999 -9999 -9999 -9999 -9999 -9999 -9999 -9999 -9999 -9999 -9999 -9999 -9999 -9999 -9999 -9999 -9999 -9999 -9999 -9999 -9999 -9999 -9999 -9999 -9999 -9999 -9999 -9999 -9999 -9999 -9999 -9999 -9999 -9999 -9999 -9999 -9999 -9999 -9999 -9999 -9999 -9999 -9999 -9999 -9999 -9999 -9999 -9999 -9999 -9999 -9999 -9999 -9999 -9999 -9999 -9999 -9999 -9999 -9999 -9999 -9999 -9999 -9999 -9999 -9999 -9999 -9999 -9999 -9999 -9999 -9999 -9999 -9999 -9999 -9999 -9999 -9999 -9999 -9999 -9999 -9999 -9999 -9999 -9999 -9999 -9999 -9999 -9999 -9999 -9999 -9999 -9999 -9999 -9999 -9999 -9999 -9999 -9999 -9999 -9999 -9999 -9999 -9999 -9999 -9999 -9999 -9999 -9999 -9999 -9999 -9999 -9999 -9999 -9999 2.68957E-1 2.83752E-1 3.23704E-1 2.90394E-1 2.34088E-1 2.12704E-1 2.39296E-1 2.54582E-1 2.57716E-1 2.56846E-1 2.72852E-1 2.86096E-1 2.92861E-1 3.39021E-1 4.34158E-1 4.4975E-1 4.68386E-1 4.58536E-1 4.43269E-1 4.80087E-1 4.8643E-1 5.13656E-1 5.43018E-1 5.51611E-1 5.47648E-1 5.11101E-1 4.05074E-1 2.94371E-1 2.98658E-1 3.7082E-1 4.69749E-1 5.35834E-1 6.28292E-1 7.10805E-1 6.01346E-1 5.18613E-1 5.47319E-1 6.05365E-1 6.12037E-1 6.75161E-1 7.10265E-1 6.83245E-1 6.67852E-1 6.65481E-1 6.54384E-1 6.51877E-1 6.54481E-1 6.33704E-1 6.10483E-1 5.77743E-1 3.52058E-1 1.94334E-1 1.88858E-1 2.77094E-1 3.4427E-1 4.07813E-1 4.77499E-1 6.897E-1 7.0061E-1 6.41811E-1 6.56292E-1 6.65763E-1 6.6667E-1 6.37455E-1 6.04335E-1 4.92186E-1 1.94274E-1 8.46024E-2 6.38414E-2 7.02471E-2 8.51278E-2 1.15857E-1 1.93944E-1 3.5432E-1 5.02413E-1 4.9428E-1 3.18615E-1 1.49932E-1 6.66467E-2 5.0764E-2 7.08764E-2 1.03626E-1 9.95673E-2 1.49664E-1 2.76622E-1 2.53585E-1 1.27321E-1 7.45559E-2 8.95775E-2 1.40631E-1 3.04467E-1 3.49436E-1 1.78861E-1 9.41381E-2 9.04227E-2 1.04418E-1 1.45442E-1 2.17793E-1 3.0993E-1 3.76068E-1 4.38325E-1 4.32651E-1 4.16873E-1 4.09913E-1 4.09913E-1 4.09913E-1 4.11522E-1 4.09785E-1 4.13261E-1 4.14131E-1 4.07618E-1 3.84095E-1 3.87304E-1 3.54443E-1 3.65415E-1 -9999 -9999 -9999 -9999 -9999 -9999 -9999 -9999 -9999 -9999 -9999 -9999 -9999 -9999 -9999 -9999 -9999 -9999 -9999 -9999 -9999
-9999 -9999 -9999 -9999 -9999 -9999 -9999 -9999 -9999 -9999 -9999 -9999 -9999 -9999 -9999 -9999 -9999 -9999 -9999 -9999 -9999 -9999 -9999 -9999 -9999 -9999 -9999 -9999 -9999 -9999 -9999 -9999 -9999 -9999 -9999 -9999 -9999 -9999 -9999 -9999 -9999 -9999 -9999 -9999 -9999 -9999 -9999 -9999 -9999 -9999 -9999 -9999 -9999 -9999 -9999 -9999 -9999 -9999 -9999 -9999 -9999 -9999 -9999 -9999 -9999 -9999 -9999 -9999 -9999 -9999 -9999 -9999 -9999 -9999 -9999 -9999 -9999 -9999 -9999 -9999 -9999 -9999 -9999 -9999 -9999 -9999 -9999 -9999 -9999 -9999 -9999 -9999 -9999 -9999 -9999 -9999 -9999 -9999 -9999 -9999 -9999 -9999 -9999 -9999 -9999 -9999 -9999 -9999 -9999 -9999 -9999 -9999 -9999 -9999 -9999 -9999 -9999 -9999 -9999 -9999 -9999 -9999 -9999 -9999 -9999 -9999 2.531E-1 2.54657E-1 2.9731E-1 4.09327E-1 4.66132E-1 4.44993E-1 3.50243E-1 2.55355E-1 2.34826E-1 2.31806E-1 2.30345E-1 2.22425E-1 2.27442E-1 2.49847E-1 2.5528E-1 2.94493E-1 3.98174E-1 4.91677E-1 4.78694E-1 4.95789E-1 5.08793E-1 4.80879E-1 4.8099E-1 5.03544E-1 5.12434E-1 5.6271E-1 6.06368E-1 5.74167E-1 4.98407E-1 3.46197E-1 2.91815E-1 2.94371E-1 3.35163E-1 4.28074E-1 5.74097E-1 6.00197E-1 5.582E-1 5.27174E-1 5.81714E-1 6.08335E-1 6.73696E-1 7.01255E-1 6.81184E-1 6.62606E-1 6.78222E-1 6.78216E-1 6.71197E-1 6.6483E-1 6.54026E-1 6.18765E-1 6.021E-1 6.03408E-1 4.48538E-1 2.38981E-1 1.86081E-1 1.93133E-1 2.34192E-1 2.84346E-1 3.83151E-1 6.07175E-1 6.7909E-1 6.80622E-1 6.22581E-1 4.57295E-1 4.28704E-1 3.64031E-1 3.40207E-1 3.35464E-1 1.50802E-1 6.58118E-2 5.27189E-2 6.8388E-2 9.47883E-2 1.2999E-1 1.98093E-1 2.90033E-1 4.22896E-1 5.06304E-1 3.65387E-1 1.93213E-1 6.75114E-2 4.62043E-2 6.10826E-2 7.98389E-2 8.54877E-2 1.21353E-1 1.79863E-1 1.49757E-1 8.95168E-2 6.06255E-2 6.55135E-2 1.07684E-1 2.71628E-1 3.54756E-1 2.3549E-1 1.55508E-1 1.26972E-1 1.33212E-1 1.55592E-1 1.93494E-1 2.73071E-1 3.40455E-1 3.93904E-1 4.01823E-1 4.06014E-1 4.06014E-1 4.10782E-1 4.13389E-1 4.10347E-1 4.10653E-1 4.11956E-1 3.966E-1 3.92315E-1 4.0403E-1 3.90287E-1 3.75454E-1 3.64583E-1 -9999 -9999 -9999 -9999 -9999 -9999 -9999 -9999 -9999 -9999 -9999 -9999 -9999 -9999 -9999 -9999 -9999 -9999 -9999 -9999 -9999
-9999 -9999 -9999 -9999 -9999 -9999 -9999 -9999 -9999 -9999 -9999 -9999 -9999 -9999 -9999 -9999 -9999 -9999 -9999 -9999 -9999 -9999 -9999 -9999 -9999 -9999 -9999 -9999 -9999 -9999 -9999 -9999 -9999 -9999 -9999 -9999 -9999 -9999 -9999 -9999 -9999 -9999 -9999 -9999 -9999 -9999 -9999 -9999 -9999 -9999 -9999 -9999 -9999 -9999 -9999 -9999 -9999 -9999 -9999 -9999 -9999 -9999 -9999 -9999 -9999 -9999 -9999 -9999 -9999 -9999 -9999 -9999 -9999 -9999 -9999 -9999 -9999 -9999 -9999 -9999 -9999 -9999 -9999 -9999 -9999 -9999 -9999 -9999 -9999 -9999 -9999 -9999 -9999 -9999 -9999 -9999 -9999 -9999 -9999 -9999 -9999 -9999 -9999 -9999 -9999 -9999 -9999 -9999 -9999 -9999 -9999 -9999 -9999 -9999 -9999 -9999 -9999 -9999 -9999 -9999 -9999 -9999 -9999 -9999 -9999 -9999 2.23289E-1 2.27596E-1 3.05886E-1 4.29259E-1 4.67903E-1 4.6901E-1 4.43236E-1 3.62501E-1 3.22622E-1 3.18146E-1 3.19932E-1 3.03181E-1 2.89467E-1 2.80996E-1 3.12743E-1 3.47261E-1 4.5052E-1 5.17789E-1 5.21008E-1 5.10212E-1 4.65816E-1 4.79977E-1 4.62564E-1 4.64609E-1 5.01099E-1 5.12434E-1 5.95362E-1 5.80026E-1 5.48415E-1 4.63477E-1 3.55608E-1 3.3242E-1 3.45314E-1 3.75584E-1 4.43126E-1 5.25733E-1 5.38563E-1 5.16125E-1 5.73388E-1 6.75736E-1 6.80375E-1 6.72404E-1 6.54182E-1 6.81796E-1 6.84039E-1 6.5669E-1 6.696E-1 6.60691E-1 6.66281E-1 6.71631E-1 6.28027E-1 6.04227E-1 6.4336E-1 4.71075E-1 2.66273E-1 2.15631E-1 2.69788E-1 3.53301E-1 4.77568E-1 6.63893E-1 6.92315E-1 6.62305E-1 6.08586E-1 4.43395E-1 3.75052E-1 2.35664E-1 1.46046E-1 1.63596E-1 1.51529E-1 7.88913E-2 6.31501E-2 5.98154E-2 6.47724E-2 8.58705E-2 1.34581E-1 1.68295E-1 2.88647E-1 4.70462E-1 4.81825E-1 2.84889E-1 9.93469E-2 5.94346E-2 6.99119E-2 7.65178E-2 8.18748E-2 9.44239E-2 1.05089E-1 9.56948E-2 8.9769E-2 8.32509E-2 8.84313E-2 1.16431E-1 1.9245E-1 3.12302E-1 3.62956E-1 3.07315E-1 2.60674E-1 2.26352E-1 2.20604E-1 2.84174E-1 3.22569E-1 3.49945E-1 3.83674E-1 4.0207E-1 3.91947E-1 4.03853E-1 4.11216E-1 4.14259E-1 4.12085E-1 4.08918E-1 4.05022E-1 4.05022E-1 4.02431E-1 3.97265E-1 3.94136E-1 3.65602E-1 3.55264E-1 3.70002E-1 -9999 -9999 -9999 -9999 -9999 -9999 -9999 -9999 -9999 -9999 -9999 -9999 -9999 -9999 -9999 -9999 -9999 -9999 -9999 -9999
-9999 -9999 -9999 -9999 -9999 -9999 -9999 -9999 -9999 -9999 -9999 -9999 -9999 -9999 -9999 -9999 -9999 -9999 -9999 -9999 -9999 -9999 -9999 -9999 -9999 -9999 -9999 -9999 -9999 -9999 -9999 -9999 -9999 -9999 -9999 -9999 -9999 -9999 -9999 -9999 -9999 -9999 -9999 -9999 -9999 -9999 -9999 -9999 -9999 -9999 -9999 -9999 -9999 -9999 -9999 -9999 -9999 -9999 -9999 -9999 -9999 -9999 -9999 -9999 -9999 -9999 -9999 -9999 -9999 -9999 -9999 -9999 -9999 -9999 -9999 -9999 -9999 -9999 -9999 -9999 -9999 -9999 -9999 -9999 -9999 -9999 -9999 -9999 -9999 -9999 -9999 -9999 -9999 -9999 -9999 -9999 -9999 -9999 -9999 -9999 -9999 -9999 -9999 -9999 -9999 -9999 -9999 -9999 -9999 -9999 -9999 -9999 -9999 -9999 -9999 -9999 -9999 -9999 -9999 -9999 -9999 -9999 -9999 -9999 -9999 -9999 2.01304E-1 1.99259E-1 2.46088E-1 3.1646E-1 3.71094E-1 4.06243E-1 4.2624E-1 4.05166E-1 3.97265E-1 4.23119E-1 4.38499E-1 4.39266E-1 4.30718E-1 4.08036E-1 4.4898E-1 4.90788E-1 4.96233E-1 5.17678E-1 4.89319E-1 4.63051E-1 4.3304E-1 4.23979E-1 4.48351E-1 4.01118E-1 4.10986E-1 4.69677E-1 5.42793E-1 5.9107E-1 5.71991E-1 5.38708E-1 4.27943E-1 4.67592E-1 5.10506E-1 5.32601E-1 4.93491E-1 5.45114E-1 5.59133E-1 4.85106E-1 5.32641E-1 6.60481E-1 6.65869E-1 6.43048E-1 6.67753E-1 6.77593E-1 6.39868E-1 6.21106E-1 6.17902E-1 5.52579E-1 5.86446E-1 6.41857E-1 6.58126E-1 6.24471E-1 6.18385E-1 4.62772E-1 2.74123E-1 2.53593E-1 3.06905E-1 3.32988E-1 4.17296E-1 6.2432E-1 6.67608E-1 6.88612E-1 6.43328E-1 5.98069E-1 5.44699E-1 3.72532E-1 2.0294E-1 2.18805E-1 2.37625E-1 1.6799E-1 7.26465E-2 4.81497E-2 4.73397E-2 6.26118E-2 8.86631E-2 9.4827E-2 1.47199E-1 3.13344E-1 4.44923E-1 2.59791E-1 9.03308E-2 6.51926E-2 5.64939E-2 4.57075E-2 5.36019E-2 7.50893E-2 7.66941E-2 8.37862E-2 1.2187E-1 1.60192E-1 1.79731E-1 1.74031E-1 1.71467E-1 2.22418E-1 3.66891E-1 4.63325E-1 4.56949E-1 4.11032E-1 3.78363E-1 3.75019E-1 3.8223E-1 3.94159E-1 3.89203E-1 4.00776E-1 3.91093E-1 4.04285E-1 4.10347E-1 4.15566E-1 4.13824E-1 4.05149E-1 3.99845E-1 3.95977E-1 3.94262E-1 3.7661E-1 3.7986E-1 3.73123E-1 3.64355E-1 3.59384E-1 -9999 -9999 -9999 -9999 -9999 -9999 -9999 -9999 -9999 -9999 -9999 -9999 -9999 -9999 -9999 -9999 -9999 -9999 -9999 -9999
-9999 -9999 -9999 -9999 -9999 -9999 -9999 -9999 -9999 -9999 -9999 -9999 -9999 -9999 -9999 -9999 -9999 -9999 -9999 -9999 -9999 -9999 -9999 -9999 -9999 -9999 -9999 -9999 -9999 -9999 -9999 -9999 -9999 -9999 -9999 -9999 -9999 -9999 -9999 -9999 -9999 -9999 -9999 -9999 -9999 -9999 -9999 -9999 -9999 -9999 -9999 -9999 -9999 -9999 -9999 -9999 -9999 -9999 -9999 -9999 -9999 -9999 -9999 -9999 -9999 -9999 -9999 -9999 -9999 -9999 -9999 -9999 -9999 -9999 -9999 -9999 -9999 -9999 -9999 -9999 -9999 -9999 -9999 -9999 -9999 -9999 -9999 -9999 -9999 -9999 -9999 -9999 -9999 -9999 -9999 -9999 -9999 -9999 -9999 -9999 -9999 -9999 -9999 -9999 -9999 -9999 -9999 -9999 -9999 -9999 -9999 -9999 -9999 -9999 -9999 -9999 -9999 -9999 -9999 -9999 -9999 -9999 -9999 -9999 -9999 2.00644E-1 1.83365E-1 1.81525E-1 2.07924E-1 2.33352E-1 2.50693E-1 2.64763E-1 2.92861E-1 3.00582E-1 3.09295E-1 3.52954E-1 4.5793E-1 4.81136E-1 4.81358E-1 4.76808E-1 4.969E-1 4.97456E-1 4.87763E-1 4.62278E-1 4.07007E-1 3.71834E-1 3.68001E-1 3.89326E-1 3.70923E-1 2.98624E-1 3.02114E-1 3.66095E-1 4.71798E-1 5.22854E-1 5.68395E-1 5.37467E-1 4.92936E-1 5.40229E-1 6.30239E-1 7.03882E-1 6.65551E-1 5.99237E-1 5.55127E-1 6.74837E-1 6.72394E-1 5.78332E-1 6.70168E-1 6.61901E-1 6.49189E-1 6.71051E-1 6.29455E-1 6.00485E-1 5.65254E-1 4.74039E-1 4.31291E-1 5.57685E-1 6.48435E-1 6.19329E-1 4.64965E-1 2.95304E-1 1.90659E-1 1.78379E-1 1.98748E-1 1.9135E-1 2.66123E-1 4.63643E-1 6.53532E-1 6.80348E-1 6.82931E-1 6.67512E-1 6.1752E-1 5.12229E-1 4.29167E-1 3.89195E-1 3.25269E-1 1.89268E-1 9.98766E-2 4.69774E-2 4.05581E-2 4.86327E-2 6.30281E-2 5.53212E-2 8.65543E-2 2.12729E-1 3.24198E-1 1.67312E-1 6.45032E-2 5.07895E-2 3.81673E-2 3.53732E-2 4.8695E-2 9.99719E-2 1.28912E-1 1.13239E-1 1.33926E-1 1.84195E-1 2.85576E-1 3.12801E-1 2.57297E-1 2.93257E-1 3.79406E-1 5.04378E-1 5.27542E-1 4.89811E-1 4.45185E-1 4.00729E-1 3.93857E-1 4.00602E-1 3.92192E-1 4.03364E-1 3.93659E-1 3.99669E-1 4.07313E-1 4.10347E-1 4.11216E-1 4.00834E-1 3.89686E-1 3.90413E-1 3.89133E-1 3.88281E-1 3.70732E-1 3.72703E-1 3.66434E-1 3.61037E-1 -9999 -9999 -9999 -9999 -9999 -9999 -9999 -9999 -9999 -9999 -9999 -9999 -9999 -9999 -9999 -9999 -9999 -9999 -9999 -9999
-9999 -9999 -9999 -9999 -9999 -9999 -9999 -9999 -9999 -9999 -9999 -9999 -9999 -9999 -9999 -9999 -9999 -9999 -9999 -9999 -9999 -9999 -9999 -9999 -9999 -9999 -9999 -9999 -9999 -9999 -9999 -9999 -9999 -9999 -9999 -9999 -9999 -9999 -9999 -9999 -9999 -9999 -9999 -9999 -9999 -9999 -9999 -9999 -9999 -9999 -9999 -9999 -9999 -9999 -9999 -9999 -9999 -9999 -9999 -9999 -9999 -9999 -9999 -9999 -9999 -9999 -9999 -9999 -9999 -9999 -9999 -9999 -9999 -9999 -9999 -9999 -9999 -9999 -9999 -9999 -9999 -9999 -9999 -9999 -9999 -9999 -9999 -9999 -9999 -9999 -9999 -9999 -9999 -9999 -9999 -9999 -9999 -9999 -9999 -9999 -9999 -9999 -9999 -9999 -9999 -9999 -9999 -9999 -9999 -9999 -9999 -9999 -9999 -9999 -9999 -9999 -9999 -9999 -9999 -9999 -9999 -9999 -9999 -9999 2.00644E-1 1.84599E-1 1.77288E-1 1.76092E-1 1.96E-1 2.04559E-1 1.9593E-1 2.10572E-1 2.10572E-1 2.08529E-1 2.07852E-1 2.29539E-1 3.65172E-1 4.95344E-1 5.179E-1 4.76919E-1 4.97901E-1 4.8943E-1 4.24943E-1 3.444E-1 2.90997E-1 2.91872E-1 3.0656E-1 2.9952E-1 2.82524E-1 2.95225E-1 3.05593E-1 3.76652E-1 4.31974E-1 5.23298E-1 5.49381E-1 5.44974E-1 5.24493E-1 6.66045E-1 7.13494E-1 6.83835E-1 6.95871E-1 6.80672E-1 6.76794E-1 6.99767E-1 6.98442E-1 6.69273E-1 6.78614E-1 6.84258E-1 6.39518E-1 6.15244E-1 6.58709E-1 6.3659E-1 6.1608E-1 5.809E-1 5.87566E-1 5.33485E-1 5.32763E-1 4.76855E-1 3.21831E-1 1.82215E-1 1.36216E-1 1.39422E-1 1.49485E-1 1.5819E-1 2.11527E-1 3.23901E-1 4.84298E-1 6.23288E-1 6.55769E-1 6.92818E-1 6.71511E-1 6.3613E-1 6.28377E-1 5.38814E-1 3.65799E-1 2.54224E-1 1.53877E-1 1.06074E-1 6.8568E-2 5.92869E-2 5.09846E-2 5.16009E-2 7.99282E-2 1.51038E-1 1.50264E-1 7.57873E-2 4.19701E-2 4.09739E-2 4.12359E-2 4.923E-2 7.25589E-2 1.54725E-1 3.20729E-1 2.91528E-1 2.11661E-1 2.11278E-1 2.91446E-1 2.04484E-1 4.34378E-1 4.29976E-1 4.82864E-1 5.1368E-1 5.05478E-1 4.72768E-1 4.34137E-1 4.15729E-1 3.93429E-1 3.96E-1 3.9091E-1 4.00346E-1 4.08989E-1 3.94944E-1 3.9666E-1 4.04717E-1 4.04717E-1 3.97822E-1 3.90539E-1 3.9255E-1 3.89133E-1 3.85728E-1 3.65725E-1 3.67685E-1 3.64355E-1 3.59384E-1 -9999 -9999 -9999 -9999 -9999 -9999 -9999 -9999 -9999 -9999 -9999 -9999 -9999 -9999 -9999 -9999 -9999 -9999 -9999 -9999
-9999 -9999 -9999 -9999 -9999 -9999 -9999 -9999 -9999 -9999 -9999 -9999 -9999 -9999 -9999 -9999 -9999 -9999 -9999 -9999 -9999 -9999 -9999 -9999 -9999 -9999 -9999 -9999 -9999 -9999 -9999 -9999 -9999 -9999 -9999 -9999 -9999 -9999 -9999 -9999 -9999 -9999 -9999 -9999 -9999 -9999 -9999 -9999 -9999 -9999 -9999 -9999 -9999 -9999 -9999 -9999 -9999 -9999 -9999 -9999 -9999 -9999 -9999 -9999 -9999 -9999 -9999 -9999 -9999 -9999 -9999 -9999 -9999 -9999 -9999 -9999 -9999 -9999 -9999 -9999 -9999 -9999 -9999 -9999 -9999 -9999 -9999 -9999 -9999 -9999 -9999 -9999 -9999 -9999 -9999 -9999 -9999 -9999 -9999 -9999 -9999 -9999 -9999 -9999 -9999 -9999 -9999 -9999 -9999 -9999 -9999 -9999 -9999 -9999 -9999 -9999 -9999 -9999 -9999 -9999 -9999 -9999 -9999 1.94063E-1 1.8584E-1 1.78491E-1 1.7431E-1 1.74902E-1 1.77224E-1 1.79635E-1 1.82071E-1 1.8146E-1 1.88904E-1 1.80242E-1 1.68926E-1 1.7537E-1 2.43653E-1 4.15126E-1 4.28108E-1 4.21972E-1 4.83765E-1 4.82211E-1 3.66053E-1 3.19787E-1 3.10031E-1 2.65332E-1 2.49616E-1 2.64531E-1 3.2238E-1 4.13975E-1 4.3911E-1 5.29373E-1 5.37246E-1 6.09125E-1 7.08615E-1 6.96605E-1 5.86849E-1 6.85614E-1 6.82006E-1 6.94323E-1 7.08357E-1 7.07079E-1 6.85381E-1 7.04413E-1 7.10196E-1 6.94092E-1 6.97689E-1 6.77273E-1 6.40357E-1 6.28011E-1 6.45583E-1 6.24711E-1 5.67026E-1 5.73157E-1 6.03258E-1 5.63625E-1 4.99686E-1 3.95941E-1 2.6735E-1 2.02545E-1 1.75569E-1 2.05044E-1 2.5077E-1 2.71517E-1 2.80924E-1 2.78209E-1 3.77781E-1 4.96566E-1 6.1676E-1 6.70564E-1 6.25675E-1 5.95758E-1 5.89829E-1 5.65904E-1 4.75269E-1 4.33543E-1 2.85834E-1 2.43989E-1 1.75505E-1 1.07212E-1 5.75826E-2 5.16731E-2 6.80525E-2 7.47319E-2 5.31518E-2 3.42392E-2 3.3132E-2 4.03868E-2 5.50961E-2 8.77244E-2 1.1061E-1 1.51849E-1 3.35439E-1 3.06194E-1 3.18912E-1 2.41735E-1 3.71956E-1 4.34964E-1 5.19138E-1 5.32717E-1 5.17829E-1 4.87793E-1 4.56837E-1 4.35874E-1 4.17037E-1 4.12682E-1 3.96858E-1 3.99438E-1 3.93904E-1 4.01207E-1 4.05092E-1 3.88107E-1 3.88533E-1 3.95675E-1 3.96533E-1 3.90967E-1 3.89686E-1 3.91821E-1 3.97265E-1 3.92978E-1 3.84878E-1 3.64477E-1 3.66018E-1 3.56498E-1 -9999 -9999 -9999 -9999 -9999 -9999 -9999 -9999 -9999 -9999 -9999 -9999 -9999 -9999 -9999 -9999 -9999 -9999 -9999 -9999
-9999 -9999 -9999 -9999 -9999 -9999 -9999 -9999 -9999 -9999 -9999 -9999 -9999 -9999 -9999 -9999 -9999 -9999 -9999 -9999 -9999 -9999 -9999 -9999 -9999 -9999 -9999 -9999 -9999 -9999 -9999 -9999 -9999 -9999 -9999 -9999 -9999 -9999 -9999 -9999 -9999 -9999 -9999 -9999 -9999 -9999 -9999 -9999 -9999 -9999 -9999 -9999 -9999 -9999 -9999 -9999 -9999 -9999 -9999 -9999 -9999 -9999 -9999 -9999 -9999 -9999 -9999 -9999 -9999 -9999 -9999 -9999 -9999 -9999 -9999 -9999 -9999 -9999 -9999 -9999 -9999 -9999 -9999 -9999 -9999 -9999 -9999 -9999 -9999 -9999 -9999 -9999 -9999 -9999 -9999 -9999 -9999 -9999 -9999 -9999 -9999 -9999 -9999 -9999 -9999 -9999 -9999 -9999 -9999 -9999 -9999 -9999 -9999 -9999 -9999 -9999 -9999 -9999 -9999 -9999 -9999 -9999 1.9342E-1 1.8584E-1 1.76689E-1 1.70207E-1 1.67897E-1 1.65551E-1 1.68987E-1 1.71893E-1 1.73656E-1 1.77224E-1 1.75965E-1 1.72416E-1 1.72416E-1 1.88207E-1 2.00433E-1 2.46712E-1 2.29469E-1 2.45851E-1 3.70875E-1 3.63195E-1 3.01279E-1 3.26983E-1 3.69813E-1 3.5556E-1 3.30515E-1 4.23922E-1 5.33953E-1 5.54603E-1 5.47539E-1 5.68847E-1 6.69283E-1 7.00509E-1 6.79734E-1 7.03911E-1 6.32788E-1 6.60691E-1 6.79886E-1 6.96462E-1 6.93373E-1 6.79666E-1 6.36933E-1 6.09278E-1 5.86442E-1 6.45967E-1 6.60939E-1 6.45241E-1 6.60613E-1 6.54099E-1 6.11222E-1 5.83436E-1 6.23409E-1 6.20262E-1 6.04416E-1 5.45367E-1 5.6601E-1 4.82173E-1 3.16211E-1 3.13226E-1 3.52413E-1 3.21375E-1 4.39462E-1 4.73166E-1 5.50982E-1 5.26458E-1 6.11591E-1 6.55268E-1 6.53042E-1 6.80701E-1 6.52873E-1 6.117E-1 6.45234E-1 6.29495E-1 6.14998E-1 5.81934E-1 4.73586E-1 4.26541E-1 2.64594E-1 9.80915E-2 5.4565E-2 4.18439E-2 4.16353E-2 3.9431E-2 3.28091E-2 3.55432E-2 4.43006E-2 5.63898E-2 9.15439E-2 2.47893E-1 3.0651E-1 2.02676E-1 2.12401E-1 2.86299E-1 2.54997E-1 4.36858E-1 4.71124E-1 5.03294E-1 5.35086E-1 5.27355E-1 4.95863E-1 4.59626E-1 4.3777E-1 4.25449E-1 4.2053E-1 4.22279E-1 4.03317E-1 4.05477E-1 3.92318E-1 3.99055E-1 3.97335E-1 3.92192E-1 3.89629E-1 3.76248E-1 3.85003E-1 3.8373E-1 3.85428E-1 3.93961E-1 3.89325E-1 3.88047E-1 3.79985E-1 3.74506E-1 3.70609E-1 3.51984E-1 -9999 -9999 -9999 -9999 -9999 -9999 -9999 -9999 -9999 -9999 -9999 -9999 -9999 -9999 -9999 -9999 -9999 -9999 -9999 -9999
-9999 -9999 -9999 -9999 -9999 -9999 -9999 -9999 -9999 -9999 -9999 -9999 -9999 -9999 -9999 -9999 -9999 -9999 -9999 -9999 -9999 -9999 -9999 -9999 -9999 -9999 -9999 -9999 -9999 -9999 -9999 -9999 -9999 -9999 -9999 -9999 -9999 -9999 -9999 -9999 -9999 -9999 -9999 -9999 -9999 -9999 -9999 -9999 -9999 -9999 -9999 -9999 -9999 -9999 -9999 -9999 -9999 -9999 -9999 -9999 -9999 -9999 -9999 -9999 -9999 -9999 -9999 -9999 -9999 -9999 -9999 -9999 -9999 -9999 -9999 -9999 -9999 -9999 -9999 -9999 -9999 -9999 -9999 -9999 -9999 -9999 -9999 -9999 -9999 -9999 -9999 -9999 -9999 -9999 -9999 -9999 -9999 -9999 -9999 -9999 -9999 -9999 -9999 -9999 -9999 -9999 -9999 -9999 -9999 -9999 -9999 -9999 -9999 -9999 -9999 -9999 -9999 -9999 2.09354E-1 2.13466E-1 2.15544E-1 2.11329E-1 2.10645E-1 2.03224E-1 1.87087E-1 1.69627E-1 1.61613E-1 1.59949E-1 1.63854E-1 1.70145E-1 1.89534E-1 2.16713E-1 2.5597E-1 2.59114E-1 2.76861E-1 3.3711E-1 3.25245E-1 2.79249E-1 2.50469E-1 2.27296E-1 2.94427E-1 3.00441E-1 2.69358E-1 3.41559E-1 4.20863E-1 4.31923E-1 4.59451E-1 5.70833E-1 5.96267E-1 5.55237E-1 5.52271E-1 5.88729E-1 6.1383E-1 6.91105E-1 6.77573E-1 6.81126E-1 6.01298E-1 5.82307E-1 5.95742E-1 6.79892E-1 6.58506E-1 6.38624E-1 5.53382E-1 4.90767E-1 4.89163E-1 6.17798E-1 6.71958E-1 6.7633E-1 6.74885E-1 6.33376E-1 6.14255E-1 6.34318E-1 6.38921E-1 6.07452E-1 6.29846E-1 5.8435E-1 5.96953E-1 5.2584E-1 4.35257E-1 5.24655E-1 5.36625E-1 4.50997E-1 5.83677E-1 6.28042E-1 6.49193E-1 6.5958E-1 6.66599E-1 6.78486E-1 6.84062E-1 6.49801E-1 6.23108E-1 6.51024E-1 6.59047E-1 6.00933E-1 5.75973E-1 4.42775E-1 4.98215E-1 3.7064E-1 1.99846E-1 1.19044E-1 5.60445E-2 4.29296E-2 4.59179E-2 4.5065E-2 4.6863E-2 9.71983E-2 1.2162E-1 7.0984E-2 1.18694E-1 2.25102E-1 3.74882E-1 3.11859E-1 2.84531E-1 3.10531E-1 4.11452E-1 4.89679E-1 5.23905E-1 5.19123E-1 5.01642E-1 4.86128E-1 4.58416E-1 4.43191E-1 4.31599E-1 4.2282E-1 4.22279E-1 4.23155E-1 3.89156E-1 3.79395E-1 3.69899E-1 3.76613E-1 3.77331E-1 3.71031E-1 3.69776E-1 3.76068E-1 3.73182E-1 3.82035E-1 3.90113E-1 4.00403E-1 3.92014E-1 3.99608E-1 3.94884E-1 3.90179E-1 3.71989E-1 3.64999E-1 -9999 -9999 -9999 -9999 -9999 -9999 -9999 -9999 -9999 -9999 -9999 -9999 -9999 -9999 -9999 -9999 -9999 -9999 -9999 -9999
-9999 -9999 -9999 -9999 -9999 -9999 -9999 -9999 -9999 -9999 -9999 -9999 -9999 -9999 -9999 -9999 -9999 -9999 -9999 -9999 -9999 -9999 -9999 -9999 -9999 -9999 -9999 -9999 -9999 -9999 -9999 -9999 -9999 -9999 -9999 -9999 -9999 -9999 -9999 -9999 -9999 -9999 -9999 -9999 -9999 -9999 -9999 -9999 -9999 -9999 -9999 -9999 -9999 -9999 -9999 -9999 -9999 -9999 -9999 -9999 -9999 -9999 -9999 -9999 -9999 -9999 -9999 -9999 -9999 -9999 -9999 -9999 -9999 -9999 -9999 -9999 -9999 -9999 -9999 -9999 -9999 -9999 -9999 -9999 -9999 -9999 -9999 -9999 -9999 -9999 -9999 -9999 -9999 -9999 -9999 -9999 -9999 -9999 -9999 -9999 -9999 -9999 -9999 -9999 -9999 -9999 -9999 -9999 -9999 -9999 -9999 -9999 -9999 -9999 -9999 -9999 1.99329E-1 2.07319E-1 2.36386E-1 2.48383E-1 2.55355E-1 2.59283E-1 2.73747E-1 2.90404E-1 2.31074E-1 2.03152E-1 1.87646E-1 1.76028E-1 1.6612E-1 1.75433E-1 2.22349E-1 3.06573E-1 4.11049E-1 4.14038E-1 3.81521E-1 4.4423E-1 4.8743E-1 4.83765E-1 3.99094E-1 3.1976E-1 3.34262E-1 3.15237E-1 2.97763E-1 3.5364E-1 4.78745E-1 5.3716E-1 4.75861E-1 5.08284E-1 5.35256E-1 6.13619E-1 6.35367E-1 6.76779E-1 6.65236E-1 6.90434E-1 6.63091E-1 6.91647E-1 6.43312E-1 6.01439E-1 4.72991E-1 6.4086E-1 6.26971E-1 6.16375E-1 6.11318E-1 5.30759E-1 5.10165E-1 5.53069E-1 6.38544E-1 6.30382E-1 6.61764E-1 6.38203E-1 6.01787E-1 6.09342E-1 5.86E-1 5.81631E-1 6.04165E-1 5.94942E-1 5.09308E-1 4.98674E-1 5.92075E-1 6.21959E-1 6.12771E-1 5.91119E-1 6.26587E-1 6.55303E-1 6.55355E-1 6.30389E-1 6.68389E-1 5.49328E-1 5.16421E-1 4.63356E-1 4.84683E-1 6.0841E-1 6.51922E-1 5.86875E-1 3.85206E-1 3.19447E-1 3.12528E-1 2.4615E-1 2.06825E-1 1.98786E-1 1.37559E-1 1.20833E-1 1.3095E-1 1.33184E-1 1.37957E-1 2.05125E-1 1.97049E-1 8.85167E-2 1.04176E-1 1.47767E-1 2.24415E-1 3.5398E-1 4.08774E-1 4.34692E-1 5.0921E-1 5.46946E-1 5.10758E-1 4.66413E-1 4.46686E-1 4.26831E-1 4.16506E-1 4.08991E-1 3.89205E-1 3.74808E-1 3.8952E-1 3.85163E-1 3.57921E-1 3.33687E-1 3.31767E-1 3.56456E-1 3.7128E-1 3.68353E-1 3.51988E-1 3.63942E-1 3.66616E-1 3.90113E-1 4.02558E-1 3.95439E-1 4.02752E-1 4.09113E-1 4.08246E-1 4.04784E-1 3.821E-1 3.6708E-1 3.34997E-1 -9999 -9999 -9999 -9999 -9999 -9999 -9999 -9999 -9999 -9999 -9999 -9999 -9999 -9999 -9999 -9999 -9999 -9999 -9999
-9999 -9999 -9999 -9999 -9999 -9999 -9999 -9999 -9999 -9999 -9999 -9999 -9999 -9999 -9999 -9999 -9999 -9999 -9999 -9999 -9999 -9999 -9999 -9999 -9999 -9999 -9999 -9999 -9999 -9999 -9999 -9999 -9999 -9999 -9999 -9999 -9999 -9999 -9999 -9999 -9999 -9999 -9999 -9999 -9999 -9999 -9999 -9999 -9999 -9999 -9999 -9999 -9999 -9999 -9999 -9999 -9999 -9999 -9999 -9999 -9999 -9999 -9999 -9999 -9999 -9999 -9999 -9999 -9999 -9999 -9999 -9999 -9999 -9999 -9999 -9999 -9999 -9999 -9999 -9999 -9999 -9999 -9999 -9999 -9999 -9999 -9999 -9999 -9999 -9999 -9999 -9999 -9999 -9999 -9999 -9999 -9999 -9999 -9999 -9999 -9999 -9999 -9999 -9999 -9999 -9999 -9999 -9999 -9999 -9999 -9999 -9999 -9999 -9999 -9999 1.88408E-1 1.93489E-1 2.18338E-1 2.34088E-1 2.62454E-1 2.85337E-1 3.02396E-1 3.32681E-1 3.36243E-1 3.02303E-1 2.86927E-1 2.67171E-1 2.37714E-1 1.83849E-1 1.70664E-1 2.11869E-1 2.98764E-1 3.92248E-1 4.37149E-1 4.25948E-1 4.48955E-1 4.95653E-1 4.92763E-1 4.45109E-1 4.51233E-1 4.15861E-1 3.91129E-1 3.78477E-1 4.78903E-1 5.45771E-1 5.83611E-1 5.3802E-1 5.50731E-1 6.45882E-1 6.73305E-1 6.93561E-1 6.67159E-1 6.81516E-1 6.90346E-1 6.74936E-1 6.95238E-1 6.85544E-1 6.62604E-1 6.04405E-1 5.05999E-1 6.4538E-1 6.36002E-1 6.22651E-1 6.13863E-1 5.55043E-1 4.89206E-1 5.25395E-1 6.3035E-1 6.59569E-1 5.54269E-1 5.42163E-1 4.92974E-1 4.24395E-1 3.85955E-1 3.92622E-1 3.57164E-1 3.28062E-1 4.51044E-1 6.4328E-1 6.31822E-1 6.54137E-1 6.66119E-1 6.64138E-1 6.4823E-1 5.94795E-1 4.14435E-1 4.47341E-1 3.58642E-1 2.68422E-1 2.22315E-1 2.5287E-1 4.71992E-1 6.60658E-1 5.90004E-1 4.82879E-1 4.07835E-1 3.50193E-1 3.02514E-1 2.96353E-1 3.16296E-1 2.91034E-1 2.56134E-1 2.45582E-1 2.51826E-1 2.91226E-1 3.72437E-1 2.5912E-1 1.19028E-1 1.42333E-1 1.80823E-1 1.95304E-1 2.8837E-1 4.31378E-1 5.46244E-1 5.80779E-1 5.53761E-1 4.69337E-1 4.08022E-1 3.85192E-1 3.65282E-1 3.26234E-1 3.24409E-1 2.97283E-1 2.70221E-1 3.05951E-1 3.06215E-1 2.68096E-1 2.56641E-1 2.95539E-1 3.39615E-1 3.62493E-1 3.45305E-1 3.42876E-1 3.5117E-1 3.72047E-1 4.01264E-1 4.16001E-1 4.24743E-1 4.11411E-1 4.10109E-1 4.13456E-1 4.12152E-1 3.93171E-1 3.55797E-1 3.56313E-1 -9999 -9999 -9999 -9999 -9999 -9999 -9999 -9999 -9999 -9999 -9999 -9999 -9999 -9999 -9999 -9999 -9999 -9999 -9999
-9999 -9999 -9999 -9999 -9999 -9999 -9999 -9999 -9999 -9999 -9999 -9999 -9999 -9999 -9999 -9999 -9999 -9999 -9999 -9999 -9999 -9999 -9999 -9999 -9999 -9999 -9999 -9999 -9999 -9999 -9999 -9999 -9999 -9999 -9999 -9999 -9999 -9999 -9999 -9999 -9999 -9999 -9999 -9999 -9999 -9999 -9999 -9999 -9999 -9999 -9999 -9999 -9999 -9999 -9999 -9999 -9999 -9999 -9999 -9999 -9999 -9999 -9999 -9999 -9999 -9999 -9999 -9999 -9999 -9999 -9999 -9999 -9999 -9999 -9999 -9999 -9999 -9999 -9999 -9999 -9999 -9999 -9999 -9999 -9999 -9999 -9999 -9999 -9999 -9999 -9999 -9999 -9999 -9999 -9999 -9999 -9999 -9999 -9999 -9999 -9999 -9999 -9999 -9999 -9999 -9999 -9999 -9999 -9999 -9999 -9999 -9999 -9999 -9999 1.82816E-1 1.82202E-1 1.84665E-1 1.98604E-1 2.13393E-1 2.46088E-1 2.89548E-1 3.40945E-1 3.44551E-1 3.2712E-1 3.49208E-1 3.58608E-1 3.41771E-1 2.91919E-1 2.13936E-1 1.66059E-1 1.88207E-1 2.50536E-1 3.26051E-1 3.79509E-1 3.98069E-1 4.62941E-1 5.06434E-1 4.67255E-1 4.14822E-1 4.02939E-1 3.83325E-1 4.09991E-1 4.38249E-1 4.68725E-1 6.28023E-1 6.91412E-1 6.52161E-1 6.28853E-1 6.68988E-1 6.86818E-1 6.64102E-1 6.67827E-1 6.81312E-1 6.74273E-1 6.73291E-1 5.45941E-1 6.48681E-1 6.48458E-1 6.43818E-1 5.57294E-1 5.63827E-1 6.17546E-1 6.31639E-1 6.05692E-1 5.56486E-1 3.94532E-1 3.61156E-1 5.30441E-1 6.39436E-1 5.66571E-1 5.53048E-1 5.70477E-1 4.16408E-1 2.89816E-1 2.80927E-1 2.85768E-1 3.52822E-1 4.81016E-1 6.31766E-1 5.53037E-1 4.68706E-1 4.6685E-1 5.068E-1 4.10248E-1 3.46275E-1 2.73131E-1 2.88064E-1 2.24237E-1 1.50883E-1 1.25811E-1 2.49083E-1 4.50064E-1 6.26078E-1 6.35146E-1 6.0928E-1 6.17101E-1 5.61391E-1 4.92082E-1 4.41366E-1 4.13432E-1 3.13416E-1 2.86028E-1 2.97506E-1 3.39262E-1 4.45317E-1 5.19835E-1 3.01611E-1 1.30845E-1 1.96466E-1 3.00863E-1 3.19629E-1 3.95216E-1 4.99926E-1 5.5583E-1 5.43843E-1 5.20492E-1 4.9539E-1 4.31366E-1 3.40524E-1 2.74115E-1 2.36969E-1 2.15414E-1 1.88265E-1 1.81241E-1 2.05936E-1 2.02876E-1 2.11879E-1 2.36455E-1 2.83598E-1 3.42816E-1 3.46893E-1 3.24382E-1 3.19269E-1 3.21944E-1 3.6246E-1 3.9666E-1 4.20803E-1 4.1315E-1 4.12715E-1 4.08808E-1 4.09981E-1 4.09981E-1 3.98748E-1 3.67391E-1 3.4709E-1 -9999 -9999 -9999 -9999 -9999 -9999 -9999 -9999 -9999 -9999 -9999 -9999 -9999 -9999 -9999 -9999 -9999 -9999 -9999
-9999 -9999 -9999 -9999 -9999 -9999 -9999 -9999 -9999 -9999 -9999 -9999 -9999 -9999 -9999 -9999 -9999 -9999 -9999 -9999 -9999 -9999 -9999 -9999 -9999 -9999 -9999 -9999 -9999 -9999 -9999 -9999 -9999 -9999 -9999 -9999 -9999 -9999 -9999 -9999 -9999 -9999 -9999 -9999 -9999 -9999 -9999 -9999 -9999 -9999 -9999 -9999 -9999 -9999 -9999 -9999 -9999 -9999 -9999 -9999 -9999 -9999 -9999 -9999 -9999 -9999 -9999 -9999 -9999 -9999 -9999 -9999 -9999 -9999 -9999 -9999 -9999 -9999 -9999 -9999 -9999 -9999 -9999 -9999 -9999 -9999 -9999 -9999 -9999 -9999 -9999 -9999 -9999 -9999 -9999 -9999 -9999 -9999 -9999 -9999 -9999 -9999 -9999 -9999 -9999 -9999 -9999 -9999 -9999 -9999 -9999 -9999 -9999 -9999 1.73193E-1 1.70269E-1 1.67897E-1 1.70207E-1 1.77288E-1 2.21791E-1 2.9981E-1 3.54834E-1 3.68118E-1 3.57653E-1 3.99215E-1 4.07128E-1 3.56618E-1 2.80986E-1 2.17413E-1 1.63231E-1 1.71247E-1 2.11117E-1 2.65418E-1 2.85934E-1 2.9697E-1 3.28795E-1 3.26859E-1 3.60246E-1 3.72692E-1 3.36914E-1 3.10817E-1 3.16161E-1 3.25968E-1 3.52743E-1 4.35026E-1 5.83336E-1 6.23128E-1 6.7904E-1 6.89007E-1 6.62594E-1 6.68452E-1 6.84609E-1 6.70334E-1 6.61997E-1 6.31627E-1 5.0503E-1 6.32623E-1 6.32539E-1 6.23553E-1 5.77234E-1 5.952E-1 5.83976E-1 5.71278E-1 5.71161E-1 5.23449E-1 3.26379E-1 2.71089E-1 4.17037E-1 5.92286E-1 5.62918E-1 5.30517E-1 5.5563E-1 5.01945E-1 3.02528E-1 2.91474E-1 3.39437E-1 4.46827E-1 6.01974E-1 6.34951E-1 4.91318E-1 2.8771E-1 2.3802E-1 2.60423E-1 2.8778E-1 2.27409E-1 1.80904E-1 1.65204E-1 1.43243E-1 1.51811E-1 1.3445E-1 1.78395E-1 3.29848E-1 5.81758E-1 6.28437E-1 6.21572E-1 5.61101E-1 5.15359E-1 5.20293E-1 4.53963E-1 3.14053E-1 2.10027E-1 1.70957E-1 2.4207E-1 3.65255E-1 5.40974E-1 5.85114E-1 2.3808E-1 1.69565E-1 2.1864E-1 3.93124E-1 4.83964E-1 4.75458E-1 4.85777E-1 4.79756E-1 4.32796E-1 4.31054E-1 5.21387E-1 5.28275E-1 4.14351E-1 2.6628E-1 1.82879E-1 1.40736E-1 1.25968E-1 1.38282E-1 1.42004E-1 1.49942E-1 1.89858E-1 2.60517E-1 3.20657E-1 3.51353E-1 3.3478E-1 2.86035E-1 2.75311E-1 3.30703E-1 3.31584E-1 3.59151E-1 3.86278E-1 3.83497E-1 3.92014E-1 3.92441E-1 3.94884E-1 3.94027E-1 3.87621E-1 3.68225E-1 3.54443E-1 3.50758E-1 -9999 -9999 -9999 -9999 -9999 -9999 -9999 -9999 -9999 -9999 -9999 -9999 -9999 -9999 -9999 -9999 -9999 -9999
-9999 -9999 -9999 -9999 -9999 -9999 -9999 -9999 -9999 -9999 -9999 -9999 -9999 -9999 -9999 -9999 -9999 -9999 -9999 -9999 -9999 -9999 -9999 -9999 -9999 -9999 -9999 -9999 -9999 -9999 -9999 -9999 -9999 -9999 -9999 -9999 -9999 -9999 -9999 -9999 -9999 -9999 -9999 -9999 -9999 -9999 -9999 -9999 -9999 -9999 -9999 -9999 -9999 -9999 -9999 -9999 -9999 -9999 -9999 -9999 -9999 -9999 -9999 -9999 -9999 -9999 -9999 -9999 -9999 -9999 -9999 -9999 -9999 -9999 -9999 -9999 -9999 -9999 -9999 -9999 -9999 -9999 -9999 -9999 -9999 -9999 -9999 -9999 -9999 -9999 -9999 -9999 -9999 -9999 -9999 -9999 -9999 -9999 -9999 -9999 -9999 -9999 -9999 -9999 -9999 -9999 -9999 -9999 -9999 -9999 -9999 -9999 -9999 1.66242E-1 1.5781E-1 1.55637E-1 1.53488E-1 1.54023E-1 1.57265E-1 1.90801E-1 2.63174E-1 3.51098E-1 3.76766E-1 4.33184E-1 4.52833E-1 4.34429E-1 3.80532E-1 2.85997E-1 2.30267E-1 1.88207E-1 1.63734E-1 1.8379E-1 1.99712E-1 2.0037E-1 2.1527E-1 2.02283E-1 2.08319E-1 2.58995E-1 3.19773E-1 3.30598E-1 3.55664E-1 3.86316E-1 4.28973E-1 4.81306E-1 3.7968E-1 3.7284E-1 5.99572E-1 6.77838E-1 6.58106E-1 6.5121E-1 6.71794E-1 6.72018E-1 6.48174E-1 6.43529E-1 5.19714E-1 5.36522E-1 6.69384E-1 6.60783E-1 6.18219E-1 5.95866E-1 5.99776E-1 5.8913E-1 5.61494E-1 5.43826E-1 5.02823E-1 3.66567E-1 3.08801E-1 2.89614E-1 4.26334E-1 5.63437E-1 5.62075E-1 4.8984E-1 4.36896E-1 2.89044E-1 2.30548E-1 2.60072E-1 3.55816E-1 5.5643E-1 6.27811E-1 5.73603E-1 4.24272E-1 2.72508E-1 2.05266E-1 1.72753E-1 1.78002E-1 1.82082E-1 1.64474E-1 1.39849E-1 1.50212E-1 1.7132E-1 2.42103E-1 4.38558E-1 6.16905E-1 6.19885E-1 4.23517E-1 2.64977E-1 2.20372E-1 3.34549E-1 2.92325E-1 1.59634E-1 1.00296E-1 6.82464E-2 9.88041E-2 1.95263E-1 5.0101E-1 5.435E-1 3.23653E-1 2.69095E-1 3.78244E-1 4.89942E-1 4.89571E-1 4.26905E-1 3.91791E-1 3.72695E-1 3.38863E-1 3.7732E-1 4.78164E-1 5.54043E-1 5.42492E-1 4.31248E-1 2.84835E-1 1.70228E-1 1.28028E-1 1.58122E-1 1.76498E-1 1.87905E-1 2.19299E-1 2.84336E-1 3.44541E-1 3.28757E-1 2.97274E-1 2.73862E-1 2.87837E-1 2.85558E-1 3.19831E-1 3.20612E-1 2.98698E-1 3.37284E-1 3.40671E-1 3.54501E-1 3.60682E-1 3.72219E-1 3.74317E-1 3.53744E-1 3.48838E-1 3.52803E-1 -9999 -9999 -9999 -9999 -9999 -9999 -9999 -9999 -9999 -9999 -9999 -9999 -9999 -9999 -9999 -9999 -9999 -9999
-9999 -9999 -9999 -9999 -9999 -9999 -9999 -9999 -9999 -9999 -9999 -9999 -9999 -9999 -9999 -9999 -9999 -9999 -9999 -9999 -9999 -9999 -9999 -9999 -9999 -9999 -9999 -9999 -9999 -9999 -9999 -9999 -9999 -9999 -9999 -9999 -9999 -9999 -9999 -9999 -9999 -9999 -9999 -9999 -9999 -9999 -9999 -9999 -9999 -9999 -9999 -9999 -9999 -9999 -9999 -9999 -9999 -9999 -9999 -9999 -9999 -9999 -9999 -9999 -9999 -9999 -9999 -9999 -9999 -9999 -9999 -9999 -9999 -9999 -9999 -9999 -9999 -9999 -9999 -9999 -9999 -9999 -9999 -9999 -9999 -9999 -9999 -9999 -9999 -9999 -9999 -9999 -9999 -9999 -9999 -9999 -9999 -9999 -9999 -9999 -9999 -9999 -9999 -9999 -9999 -9999 -9999 -9999 -9999 -9999 -9999 -9999 -9999 1.5781E-1 1.56721E-1 1.52955E-1 1.45135E-1 1.39613E-1 1.37598E-1 1.46617E-1 1.84534E-1 2.26721E-1 2.86936E-1 3.61368E-1 4.22008E-1 4.33118E-1 4.1301E-1 3.19837E-1 2.74311E-1 2.39804E-1 1.93215E-1 1.8072E-1 1.81947E-1 1.57636E-1 1.55407E-1 1.70546E-1 1.85594E-1 1.96391E-1 2.0698E-1 2.47286E-1 3.41627E-1 4.74845E-1 5.87867E-1 6.69372E-1 3.77659E-1 3.96374E-1 6.65294E-1 6.38535E-1 6.40301E-1 6.60004E-1 6.45126E-1 6.32455E-1 6.15829E-1 5.75335E-1 5.95821E-1 5.25789E-1 6.6893E-1 6.27699E-1 6.17966E-1 6.1314E-1 5.65151E-1 5.5612E-1 5.77098E-1 5.46898E-1 5.11558E-1 5.4159E-1 4.97521E-1 3.69707E-1 3.57565E-1 4.16837E-1 4.30111E-1 3.58633E-1 2.92787E-1 2.26194E-1 2.27645E-1 2.53057E-1 3.36388E-1 5.38296E-1 6.22811E-1 6.01494E-1 5.90665E-1 4.98746E-1 3.58935E-1 2.01348E-1 1.38748E-1 1.36757E-1 1.28866E-1 1.19683E-1 1.47018E-1 1.93317E-1 2.43935E-1 3.89988E-1 3.82351E-1 3.32007E-1 1.8733E-1 9.53358E-2 1.11351E-1 1.96555E-1 1.93413E-1 1.0008E-1 5.65348E-2 6.65427E-2 8.16628E-2 1.36737E-1 2.36231E-1 4.04998E-1 4.63463E-1 4.88962E-1 5.91573E-1 5.58731E-1 4.22004E-1 3.41775E-1 2.95492E-1 2.63445E-1 2.48505E-1 2.99884E-1 3.84124E-1 4.30859E-1 4.73616E-1 5.20369E-1 4.30202E-1 2.24671E-1 1.65151E-1 2.09004E-1 2.63738E-1 2.8999E-1 3.04072E-1 3.29666E-1 3.39935E-1 3.0358E-1 2.7E-1 2.70791E-1 2.56983E-1 2.91338E-1 2.94851E-1 2.62619E-1 2.56073E-1 2.76087E-1 2.72674E-1 2.73174E-1 2.87283E-1 2.95853E-1 3.13328E-1 3.26992E-1 3.19322E-1 3.24295E-1 3.2903E-1 -9999 -9999 -9999 -9999 -9999 -9999 -9999 -9999 -9999 -9999 -9999 -9999 -9999 -9999 -9999 -9999 -9999
-9999 -9999 -9999 -9999 -9999 -9999 -9999 -9999 -9999 -9999 -9999 -9999 -9999 -9999 -9999 -9999 -9999 -9999 -9999 -9999 -9999 -9999 -9999 -9999 -9999 -9999 -9999 -9999 -9999 -9999 -9999 -9999 -9999 -9999 -9999 -9999 -9999 -9999 -9999 -9999 -9999 -9999 -9999 -9999 -9999 -9999 -9999 -9999 -9999 -9999 -9999 -9999 -9999 -9999 -9999 -9999 -9999 -9999 -9999 -9999 -9999 -9999 -9999 -9999 -9999 -9999 -9999 -9999 -9999 -9999 -9999 -9999 -9999 -9999 -9999 -9999 -9999 -9999 -9999 -9999 -9999 -9999 -9999 -9999 -9999 -9999 -9999 -9999 -9999 -9999 -9999 -9999 -9999 -9999 -9999 -9999 -9999 -9999 -9999 -9999 -9999 -9999 -9999 -9999 -9999 -9999 -9999 -9999 -9999 1.76156E-1 1.8343E-1 1.89669E-1 1.7431E-1 1.67897E-1 1.83981E-1 1.92141E-1 1.68472E-1 1.44063E-1 1.34218E-1 1.33265E-1 1.33741E-1 1.42549E-1 1.5989E-1 2.07779E-1 2.89376E-1 3.77629E-1 4.2703E-1 3.58406E-1 3.38804E-1 3.39745E-1 2.89286E-1 2.72694E-1 2.10361E-1 1.61993E-1 1.55407E-1 1.83725E-1 2.0562E-1 2.26512E-1 2.11006E-1 2.08281E-1 3.25065E-1 5.67974E-1 6.7911E-1 6.69946E-1 3.54663E-1 4.34541E-1 6.17465E-1 6.21226E-1 6.48934E-1 6.31642E-1 6.24987E-1 6.05639E-1 4.91949E-1 4.26549E-1 5.3832E-1 6.19931E-1 6.34809E-1 6.23638E-1 5.56256E-1 5.69593E-1 5.28107E-1 5.70682E-1 5.62302E-1 5.25312E-1 5.40521E-1 5.36951E-1 5.37601E-1 5.34351E-1 4.14286E-1 3.27582E-1 3.32161E-1 2.86138E-1 2.33992E-1 2.15015E-1 2.56583E-1 3.71715E-1 5.22563E-1 6.22397E-1 5.99842E-1 5.31505E-1 5.68824E-1 5.81606E-1 4.82703E-1 3.05771E-1 2.50442E-1 2.16177E-1 1.69501E-1 1.2981E-1 1.62091E-1 1.44443E-1 2.13457E-1 3.03379E-1 2.14661E-1 1.46524E-1 1.091E-1 7.3286E-2 1.06073E-1 1.56358E-1 1.28218E-1 9.38102E-2 1.16883E-1 1.1414E-1 1.37436E-1 1.63359E-1 2.32257E-1 3.60731E-1 5.44833E-1 6.56862E-1 6.69965E-1 5.63031E-1 4.15278E-1 2.60027E-1 1.84237E-1 1.75198E-1 2.26792E-1 2.72775E-1 3.025E-1 2.70611E-1 2.89238E-1 4.31838E-1 5.07375E-1 3.2225E-1 2.19189E-1 2.29724E-1 2.57363E-1 3.12588E-1 3.47064E-1 3.08363E-1 2.94764E-1 2.92696E-1 2.39011E-1 2.27956E-1 2.1313E-1 2.55266E-1 2.2773E-1 1.76952E-1 1.73068E-1 1.83408E-1 1.90242E-1 2.13742E-1 2.27178E-1 2.42842E-1 2.66565E-1 2.70938E-1 2.61973E-1 2.47335E-1 2.4044E-1 2.66911E-1 2.86654E-1 -9999 -9999 -9999 -9999 -9999 -9999 -9999 -9999 -9999 -9999 -9999 -9999 -9999 -9999 -9999
-9999 -9999 -9999 -9999 -9999 -9999 -9999 -9999 -9999 -9999 -9999 -9999 -9999 -9999 -9999 -9999 -9999 -9999 -9999 -9999 -9999 -9999 -9999 -9999 -9999 -9999 -9999 -9999 -9999 -9999 -9999 -9999 -9999 -9999 -9999 -9999 -9999 -9999 -9999 -9999 -9999 -9999 -9999 -9999 -9999 -9999 -9999 -9999 -9999 -9999 -9999 -9999 -9999 -9999 -9999 -9999 -9999 -9999 -9999 -9999 -9999 -9999 -9999 -9999 -9999 -9999 -9999 -9999 -9999 -9999 -9999 -9999 -9999 -9999 -9999 -9999 -9999 -9999 -9999 -9999 -9999 -9999 -9999 -9999 -9999 -9999 -9999 -9999 -9999 -9999 -9999 -9999 -9999 -9999 -9999 -9999 -9999 -9999 -9999 -9999 -9999 -9999 -9999 -9999 -9999 -9999 -9999 -9999 -9999 1.80372E-1 2.1904E-1 2.77037E-1 2.33352E-1 1.87087E-1 2.47625E-1 3.06684E-1 2.59998E-1 1.8085E-1 1.74247E-1 1.6841E-1 1.5824E-1 1.40002E-1 1.29927E-1 1.38524E-1 1.90733E-1 3.18866E-1 4.38053E-1 4.25904E-1 4.26447E-1 4.45218E-1 4.139E-1 3.80374E-1 2.7259E-1 2.14487E-1 2.00292E-1 2.95191E-1 3.67797E-1 4.12941E-1 3.00387E-1 2.64543E-1 5.5101E-1 6.77945E-1 6.65497E-1 5.39689E-1 3.50251E-1 4.4178E-1 5.06168E-1 5.48798E-1 5.22216E-1 5.28843E-1 6.13115E-1 5.8594E-1 5.25668E-1 3.88771E-1 4.74823E-1 6.06572E-1 6.24521E-1 5.91708E-1 5.57241E-1 6.02143E-1 5.96415E-1 5.74881E-1 5.40501E-1 5.15575E-1 4.51003E-1 4.0677E-1 4.32374E-1 5.17013E-1 4.57983E-1 3.0424E-1 2.51834E-1 2.64548E-1 3.16648E-1 3.36739E-1 4.37909E-1 5.86166E-1 6.09785E-1 5.93211E-1 4.99935E-1 4.64985E-1 5.76658E-1 5.45547E-1 4.83739E-1 4.71794E-1 4.63729E-1 4.17562E-1 2.74363E-1 1.51873E-1 1.32147E-1 1.50952E-1 1.68722E-1 1.91719E-1 1.33294E-1 8.31833E-2 9.63204E-2 9.05421E-2 1.08042E-1 1.27551E-1 1.07334E-1 1.06408E-1 1.05206E-1 1.46313E-1 2.00643E-1 2.60537E-1 3.51541E-1 4.64933E-1 6.23448E-1 6.77799E-1 6.41554E-1 4.90012E-1 3.55938E-1 2.04008E-1 1.39334E-1 1.61841E-1 1.93059E-1 2.3563E-1 2.44176E-1 2.06238E-1 2.44421E-1 3.48401E-1 4.59272E-1 3.78995E-1 2.16981E-1 1.73705E-1 2.16497E-1 2.95884E-1 3.13153E-1 2.77169E-1 2.36622E-1 2.79081E-1 2.37297E-1 1.80604E-1 1.72211E-1 2.0166E-1 1.63561E-1 1.21173E-1 1.20984E-1 1.26159E-1 1.39763E-1 1.62233E-1 1.82844E-1 2.12778E-1 2.16682E-1 2.30632E-1 2.3203E-1 2.2677E-1 2.43248E-1 2.52811E-1 2.82681E-1 2.93878E-1 -9999 -9999 -9999 -9999 -9999 -9999 -9999 -9999 -9999 -9999 -9999 -9999 -9999 -9999
-9999 -9999 -9999 -9999 -9999 -9999 -9999 -9999 -9999 -9999 -9999 -9999 -9999 -9999 -9999 -9999 -9999 -9999 -9999 -9999 -9999 -9999 -9999 -9999 -9999 -9999 -9999 -9999 -9999 -9999 -9999 -9999 -9999 -9999 -9999 -9999 -9999 -9999 -9999 -9999 -9999 -9999 -9999 -9999 -9999 -9999 -9999 -9999 -9999 -9999 -9999 -9999 -9999 -9999 -9999 -9999 -9999 -9999 -9999 -9999 -9999 -9999 -9999 -9999 -9999 -9999 -9999 -9999 -9999 -9999 -9999 -9999 -9999 -9999 -9999 -9999 -9999 -9999 -9999 -9999 -9999 -9999 -9999 -9999 -9999 -9999 -9999 -9999 -9999 -9999 -9999 -9999 -9999 -9999 -9999 -9999 -9999 -9999 -9999 -9999 -9999 -9999 -9999 -9999 -9999 -9999 -9999 -9999 1.62851E-1 1.8275E-1 2.77028E-1 4.02333E-1 3.31788E-1 2.00574E-1 2.25283E-1 3.37181E-1 3.4457E-1 2.5449E-1 2.31075E-1 2.75235E-1 2.78528E-1 2.04416E-1 1.44517E-1 1.26708E-1 1.37493E-1 2.14554E-1 3.48094E-1 3.99024E-1 4.34009E-1 4.30874E-1 4.12827E-1 3.69775E-1 2.97737E-1 2.78376E-1 3.18834E-1 4.62478E-1 5.66446E-1 5.43769E-1 3.09923E-1 3.61378E-1 6.7671E-1 6.5119E-1 6.69027E-1 4.63778E-1 3.35433E-1 3.94652E-1 5.13596E-1 5.6818E-1 5.20855E-1 4.86386E-1 5.40789E-1 5.98191E-1 5.91072E-1 4.56269E-1 4.49916E-1 5.71893E-1 5.91063E-1 5.67672E-1 5.76009E-1 5.50188E-1 5.60195E-1 5.5384E-1 4.90442E-1 4.78348E-1 3.2749E-1 2.55602E-1 2.93464E-1 4.05059E-1 3.90024E-1 2.7052E-1 2.18537E-1 2.72258E-1 3.75424E-1 4.88765E-1 5.74349E-1 6.01229E-1 5.57337E-1 4.47202E-1 3.57853E-1 3.58474E-1 5.32354E-1 5.65758E-1 5.45956E-1 5.37158E-1 5.10662E-1 4.36565E-1 3.13353E-1 1.75684E-1 1.06001E-1 1.16425E-1 1.2843E-1 1.5087E-1 1.10707E-1 1.01962E-1 9.83012E-2 9.22142E-2 9.32459E-2 1.26226E-1 1.58021E-1 1.67378E-1 1.34212E-1 1.64301E-1 1.98831E-1 2.60212E-1 3.88645E-1 5.67305E-1 6.32015E-1 6.24845E-1 6.08278E-1 4.53051E-1 2.91732E-1 1.88587E-1 1.26305E-1 1.40702E-1 1.73514E-1 2.10084E-1 2.39244E-1 1.85919E-1 1.77628E-1 2.16406E-1 3.23914E-1 3.35886E-1 2.17404E-1 1.43807E-1 1.72934E-1 2.6553E-1 2.8172E-1 2.24733E-1 1.73887E-1 2.40656E-1 2.87971E-1 2.07436E-1 1.62516E-1 1.21129E-1 9.57854E-2 1.06228E-1 1.2361E-1 1.39917E-1 1.64473E-1 1.78642E-1 2.00468E-1 1.93198E-1 1.52292E-1 1.7934E-1 1.99712E-1 2.24886E-1 2.2524E-1 -9999 -9999 -9999 -9999 -9999 -9999 -9999 -9999 -9999 -9999 -9999 -9999 -9999 -9999 -9999 -9999 -9999
-9999 -9999 -9999 -9999 -9999 -9999 -9999 -9999 -9999 -9999 -9999 -9999 -9999 -9999 -9999 -9999 -9999 -9999 -9999 -9999 -9999 -9999 -9999 -9999 -9999 -9999 -9999 -9999 -9999 -9999 -9999 -9999 -9999 -9999 -9999 -9999 -9999 -9999 -9999 -9999 -9999 -9999 -9999 -9999 -9999 -9999 -9999 -9999 -9999 -9999 -9999 -9999 -9999 -9999 -9999 -9999 -9999 -9999 -9999 -9999 -9999 -9999 -9999 -9999 -9999 -9999 -9999 -9999 -9999 -9999 -9999 -9999 -9999 -9999 -9999 -9999 -9999 -9999 -9999 -9999 -9999 -9999 -9999 -9999 -9999 -9999 -9999 -9999 -9999 -9999 -9999 -9999 -9999 -9999 -9999 -9999 -9999 -9999 -9999 -9999 -9999 -9999 -9999 -9999 -9999 -9999 -9999 -9999 1.48222E-1 1.7431E-1 3.14703E-1 4.37366E-1 4.14292E-1 2.17488E-1 1.93995E-1 3.07559E-1 3.79687E-1 3.6147E-1 3.1008E-1 2.99616E-1 3.65201E-1 3.01372E-1 1.88836E-1 1.31747E-1 1.23955E-1 1.51194E-1 2.42831E-1 2.62207E-1 2.87525E-1 2.7916E-1 2.75043E-1 2.65315E-1 2.80006E-1 2.95929E-1 3.86189E-1 4.67592E-1 5.71376E-1 4.28047E-1 3.68132E-1 5.12141E-1 6.72267E-1 6.54544E-1 6.72004E-1 4.32391E-1 5.13212E-1 6.1054E-1 6.39274E-1 6.16386E-1 5.86098E-1 5.36825E-1 5.13496E-1 5.28593E-1 5.55449E-1 4.66469E-1 4.9046E-1 5.8145E-1 6.08148E-1 5.8757E-1 5.62987E-1 5.09438E-1 5.36266E-1 5.54036E-1 4.81967E-1 4.61515E-1 3.98636E-1 2.82482E-1 2.50451E-1 2.8181E-1 2.65012E-1 2.55297E-1 2.54512E-1 2.8789E-1 3.97188E-1 5.3763E-1 5.22363E-1 5.12476E-1 5.08377E-1 3.99E-1 2.80605E-1 3.05046E-1 4.81336E-1 5.66539E-1 5.024E-1 4.74841E-1 4.25713E-1 3.5174E-1 2.67426E-1 1.68096E-1 1.3176E-1 1.12738E-1 9.59265E-2 1.03916E-1 1.0251E-1 1.29473E-1 1.5449E-1 1.42371E-1 1.29218E-1 1.71273E-1 2.50156E-1 3.09994E-1 3.82171E-1 3.53432E-1 3.78009E-1 4.13197E-1 5.36648E-1 5.80464E-1 5.08493E-1 4.54525E-1 5.58002E-1 5.24182E-1 3.75176E-1 1.90047E-1 1.10322E-1 1.0806E-1 1.34501E-1 1.90467E-1 2.2915E-1 1.65116E-1 1.30856E-1 1.61152E-1 2.3434E-1 2.49522E-1 1.67822E-1 1.24069E-1 1.83233E-1 2.73196E-1 2.36121E-1 1.60146E-1 1.39375E-1 1.95691E-1 2.59041E-1 2.5425E-1 1.64087E-1 8.16521E-2 6.73224E-2 9.44243E-2 1.35483E-1 1.55702E-1 1.48651E-1 1.74681E-1 1.92916E-1 1.63981E-1 1.20313E-1 1.46429E-1 2.07098E-1 2.18825E-1 2.36019E-1 2.43441E-1 2.64462E-1 -9999 -9999 -9999 -9999 -9999 -9999 -9999 -9999 -9999 -9999 -9999 -9999 -9999 -9999 -9999
-9999 -9999 -9999 -9999 -9999 -9999 -9999 -9999 -9999 -9999 -9999 -9999 -9999 -9999 -9999 -9999 -9999 -9999 -9999 -9999 -9999 -9999 -9999 -9999 -9999 -9999 -9999 -9999 -9999 -9999 -9999 -9999 -9999 -9999 -9999 -9999 -9999 -9999 -9999 -9999 -9999 -9999 -9999 -9999 -9999 -9999 -9999 -9999 -9999 -9999 -9999 -9999 -9999 -9999 -9999 -9999 -9999 -9999 -9999 -9999 -9999 -9999 -9999 -9999 -9999 -9999 -9999 -9999 -9999 -9999 -9999 -9999 -9999 -9999 -9999 -9999 -9999 -9999 -9999 -9999 -9999 -9999 -9999 -9999 -9999 -9999 -9999 -9999 -9999 -9999 -9999 -9999 -9999 -9999 -9999 -9999 -9999 -9999 -9999 -9999 -9999 -9999 -9999 -9999 -9999 -9999 -9999 1.43611E-1 1.37162E-1 1.58358E-1 2.70498E-1 4.00327E-1 4.19181E-1 2.35495E-1 1.60502E-1 2.54499E-1 4.13041E-1 4.69494E-1 4.42213E-1 4.07073E-1 3.66125E-1 3.08248E-1 2.03677E-1 1.53317E-1 1.24851E-1 1.30342E-1 1.6543E-1 1.84954E-1 2.05613E-1 2.51933E-1 2.60552E-1 2.84194E-1 3.53578E-1 5.11822E-1 5.82038E-1 4.64605E-1 3.08167E-1 3.09135E-1 4.20326E-1 6.69156E-1 6.41199E-1 6.56536E-1 6.17242E-1 4.66371E-1 5.92161E-1 6.14537E-1 6.09963E-1 6.0496E-1 5.70407E-1 5.83686E-1 5.5638E-1 5.51134E-1 5.23344E-1 4.88703E-1 5.67513E-1 5.76756E-1 6.11519E-1 5.75566E-1 5.38484E-1 4.9384E-1 5.13977E-1 5.37714E-1 4.9874E-1 4.6315E-1 4.65577E-1 4.18937E-1 3.32335E-1 2.47563E-1 2.6137E-1 3.14565E-1 3.51527E-1 3.92893E-1 5.24337E-1 5.47331E-1 4.37283E-1 3.55573E-1 4.08934E-1 3.72617E-1 2.60203E-1 2.62173E-1 3.76399E-1 5.32941E-1 5.41322E-1 5.1129E-1 4.63298E-1 4.5344E-1 3.30776E-1 2.55019E-1 2.30634E-1 1.60918E-1 1.43843E-1 1.37685E-1 1.27728E-1 1.32925E-1 1.75371E-1 2.27951E-1 2.60916E-1 2.19891E-1 2.25368E-1 2.73671E-1 4.55479E-1 5.51935E-1 5.49589E-1 6.05969E-1 6.36605E-1 5.44377E-1 3.51525E-1 2.97338E-1 4.35901E-1 5.51954E-1 4.85641E-1 2.48911E-1 1.27663E-1 9.62287E-2 1.34293E-1 1.95996E-1 2.01337E-1 1.40097E-1 1.35095E-1 1.64663E-1 1.88915E-1 1.55073E-1 1.3173E-1 1.21793E-1 1.96756E-1 2.51717E-1 1.79062E-1 1.12426E-1 1.04862E-1 1.19963E-1 1.42845E-1 1.72042E-1 1.45055E-1 7.84543E-2 7.57945E-2 1.06873E-1 1.23486E-1 1.1648E-1 1.07639E-1 1.30179E-1 1.56362E-1 1.24831E-1 1.1709E-1 1.41565E-1 1.89868E-1 2.21031E-1 2.08332E-1 2.17732E-1 2.28386E-1 -9999 -9999 -9999 -9999 -9999 -9999 -9999 -9999 -9999 -9999 -9999 -9999 -9999 -9999 -9999
-9999 -9999 -9999 -9999 -9999 -9999 -9999 -9999 -9999 -9999 -9999 -9999 -9999 -9999 -9999 -9999 -9999 -9999 -9999 -9999 -9999 -9999 -9999 -9999 -9999 -9999 -9999 -9999 -9999 -9999 -9999 -9999 -9999 -9999 -9999 -9999 -9999 -9999 -9999 -9999 -9999 -9999 -9999 -9999 -9999 -9999 -9999 -9999 -9999 -9999 -9999 -9999 -9999 -9999 -9999 -9999 -9999 -9999 -9999 -9999 -9999 -9999 -9999 -9999 -9999 -9999 -9999 -9999 -9999 -9999 -9999 -9999 -9999 -9999 -9999 -9999 -9999 -9999 -9999 -9999 -9999 -9999 -9999 -9999 -9999 -9999 -9999 -9999 -9999 -9999 -9999 -9999 -9999 -9999 -9999 -9999 -9999 -9999 -9999 -9999 -9999 -9999 -9999 -9999 -9999 -9999 -9999 1.34269E-1 1.29099E-1 1.59457E-1 2.83584E-1 4.57625E-1 4.35276E-1 2.39216E-1 1.5078E-1 2.23069E-1 4.01133E-1 4.92455E-1 4.93344E-1 4.86788E-1 3.66978E-1 2.87598E-1 2.08384E-1 1.62052E-1 1.40942E-1 1.32167E-1 1.73474E-1 2.10361E-1 2.69383E-1 2.6855E-1 2.77463E-1 3.35065E-1 4.83997E-1 6.44966E-1 6.27192E-1 5.34809E-1 2.46478E-1 3.1018E-1 5.66807E-1 6.65084E-1 6.34427E-1 6.65374E-1 5.51337E-1 4.87765E-1 6.12494E-1 5.85678E-1 5.66984E-1 5.5385E-1 6.10923E-1 5.99195E-1 5.4618E-1 5.67758E-1 5.26921E-1 5.40994E-1 5.75141E-1 5.94997E-1 5.38404E-1 5.46774E-1 5.11315E-1 4.59015E-1 4.45714E-1 4.84985E-1 4.45539E-1 4.56712E-1 4.23407E-1 4.17157E-1 3.88099E-1 2.81234E-1 3.0934E-1 3.59872E-1 4.32882E-1 5.30017E-1 5.42849E-1 5.03369E-1 4.01832E-1 2.95314E-1 3.15099E-1 2.83631E-1 2.74156E-1 3.11549E-1 3.9378E-1 4.94604E-1 5.43955E-1 5.25994E-1 5.45211E-1 5.1672E-1 4.65414E-1 4.37581E-1 3.55526E-1 2.96523E-1 2.45359E-1 1.72016E-1 1.21337E-1 1.06737E-1 1.137E-1 1.73562E-1 2.91161E-1 3.34759E-1 2.27456E-1 3.03796E-1 5.00678E-1 4.80552E-1 4.78164E-1 6.09636E-1 6.35775E-1 5.7214E-1 3.54584E-1 2.34068E-1 2.75443E-1 3.63031E-1 4.50886E-1 3.48426E-1 1.66834E-1 1.00532E-1 1.33627E-1 1.73772E-1 1.3869E-1 1.03355E-1 1.06879E-1 1.11656E-1 1.2444E-1 8.57338E-2 8.43937E-2 1.23501E-1 1.87568E-1 1.82317E-1 1.21511E-1 1.31815E-1 1.41533E-1 1.10755E-1 9.98121E-2 1.07048E-1 1.00961E-1 6.91119E-2 7.40694E-2 1.02772E-1 9.1986E-2 6.60224E-2 6.85571E-2 9.44383E-2 1.1943E-1 8.25667E-2 9.25667E-2 1.41843E-1 1.82448E-1 1.92807E-1 1.77157E-1 1.63478E-1 -9999 -9999 -9999 -9999 -9999 -9999 -9999 -9999 -9999 -9999 -9999 -9999 -9999 -9999 -9999 -9999
-9999 -9999 -9999 -9999 -9999 -9999 -9999 -9999 -9999 -9999 -9999 -9999 -9999 -9999 -9999 -9999 -9999 -9999 -9999 -9999 -9999 -9999 -9999 -9999 -9999 -9999 -9999 -9999 -9999 -9999 -9999 -9999 -9999 -9999 -9999 -9999 -9999 -9999 -9999 -9999 -9999 -9999 -9999 -9999 -9999 -9999 -9999 -9999 -9999 -9999 -9999 -9999 -9999 -9999 -9999 -9999 -9999 -9999 -9999 -9999 -9999 -9999 -9999 -9999 -9999 -9999 -9999 -9999 -9999 -9999 -9999 -9999 -9999 -9999 -9999 -9999 -9999 -9999 -9999 -9999 -9999 -9999 -9999 -9999 -9999 -9999 -9999 -9999 -9999 -9999 -9999 -9999 -9999 -9999 -9999 -9999 -9999 -9999 -9999 -9999 -9999 -9999 -9999 -9999 -9999 -9999 -9999 1.28177E-1 1.31428E-1 1.99853E-1 3.95367E-1 5.15149E-1 4.72731E-1 2.52942E-1 1.54983E-1 2.05107E-1 3.39872E-1 4.89232E-1 5.13681E-1 4.67033E-1 4.09947E-1 3.14418E-1 2.30197E-1 1.68288E-1 1.47483E-1 1.59222E-1 1.92514E-1 2.30863E-1 2.63757E-1 2.61284E-1 2.68488E-1 3.83328E-1 5.85711E-1 6.89824E-1 6.71691E-1 4.25013E-1 2.78448E-1 4.38586E-1 6.61104E-1 6.36787E-1 6.4236E-1 6.47356E-1 5.36007E-1 5.33293E-1 6.10685E-1 5.96096E-1 5.56313E-1 5.54379E-1 6.14367E-1 5.48586E-1 5.05272E-1 5.10837E-1 4.78917E-1 5.59672E-1 5.88909E-1 5.63572E-1 5.05057E-1 4.96756E-1 4.69422E-1 4.62039E-1 4.70448E-1 4.45534E-1 4.20261E-1 4.12029E-1 3.92712E-1 4.02352E-1 3.93822E-1 2.72441E-1 3.17029E-1 3.74879E-1 4.6548E-1 5.3817E-1 4.99593E-1 4.71734E-1 4.57709E-1 3.3255E-1 2.63914E-1 2.56128E-1 3.09829E-1 3.8228E-1 4.33457E-1 4.38413E-1 4.31865E-1 4.30385E-1 5.00865E-1 5.40356E-1 5.23333E-1 4.91657E-1 4.67387E-1 3.89257E-1 2.27716E-1 1.51643E-1 1.26664E-1 1.35505E-1 1.41975E-1 1.53119E-1 2.25085E-1 2.41743E-1 3.37067E-1 4.76058E-1 5.65425E-1 4.44869E-1 4.06768E-1 5.74441E-1 6.0482E-1 6.18429E-1 5.33587E-1 3.1235E-1 1.95494E-1 2.02761E-1 2.9082E-1 3.10604E-1 1.76899E-1 1.05334E-1 1.22395E-1 1.17779E-1 9.49165E-2 5.75508E-2 5.23567E-2 6.42059E-2 6.40321E-2 4.93528E-2 5.73501E-2 9.55802E-2 1.40262E-1 1.47737E-1 1.32347E-1 1.53487E-1 2.06448E-1 1.97994E-1 1.91787E-1 1.60969E-1 1.19315E-1 7.03803E-2 5.55348E-2 7.66743E-2 6.1319E-2 4.28456E-2 5.21812E-2 7.71993E-2 7.83533E-2 5.85146E-2 7.12806E-2 1.04727E-1 1.29835E-1 1.61765E-1 1.2369E-1 1.23776E-1 -9999 -9999 -9999 -9999 -9999 -9999 -9999 -9999 -9999 -9999 -9999 -9999 -9999 -9999 -9999 -9999
-9999 -9999 -9999 -9999 -9999 -9999 -9999 -9999 -9999 -9999 -9999 -9999 -9999 -9999 -9999 -9999 -9999 -9999 -9999 -9999 -9999 -9999 -9999 -9999 -9999 -9999 -9999 -9999 -9999 -9999 -9999 -9999 -9999 -9999 -9999 -9999 -9999 -9999 -9999 -9999 -9999 -9999 -9999 -9999 -9999 -9999 -9999 -9999 -9999 -9999 -9999 -9999 -9999 -9999 -9999 -9999 -9999 -9999 -9999 -9999 -9999 -9999 -9999 -9999 -9999 -9999 -9999 -9999 -9999 -9999 -9999 -9999 -9999 -9999 -9999 -9999 -9999 -9999 -9999 -9999 -9999 -9999 -9999 -9999 -9999 -9999 -9999 -9999 -9999 -9999 -9999 -9999 -9999 -9999 -9999 -9999 -9999 -9999 -9999 -9999 -9999 -9999 -9999 -9999 -9999 -9999 1.31898E-1 1.30026E-1 1.57207E-1 2.36236E-1 4.25199E-1 5.35446E-1 4.92591E-1 2.60705E-1 1.74783E-1 1.77167E-1 2.71178E-1 4.18967E-1 4.88208E-1 5.07657E-1 4.63715E-1 3.65099E-1 2.34518E-1 1.66507E-1 1.59773E-1 2.04294E-1 1.98331E-1 2.20824E-1 2.00243E-1 2.26457E-1 3.54688E-1 5.74274E-1 6.86963E-1 6.84162E-1 6.28685E-1 3.18804E-1 4.02409E-1 6.68466E-1 6.39969E-1 6.25535E-1 6.54986E-1 5.56597E-1 5.3747E-1 5.85451E-1 5.63755E-1 5.66339E-1 5.13446E-1 5.68667E-1 5.87724E-1 5.13035E-1 4.93912E-1 4.88065E-1 4.75426E-1 5.45766E-1 5.32744E-1 5.06965E-1 5.32665E-1 4.43599E-1 5.0523E-1 5.14205E-1 4.92697E-1 4.86085E-1 4.73955E-1 4.74842E-1 4.46679E-1 4.21322E-1 3.86971E-1 2.83889E-1 3.37216E-1 3.96385E-1 4.85196E-1 5.08286E-1 4.22956E-1 4.00007E-1 4.29274E-1 3.40948E-1 2.34228E-1 2.24402E-1 2.93569E-1 3.84594E-1 3.48932E-1 2.8806E-1 2.76433E-1 2.96554E-1 4.68481E-1 5.2983E-1 4.89164E-1 4.72366E-1 4.09956E-1 2.7656E-1 1.79167E-1 1.27435E-1 1.4135E-1 1.62379E-1 2.03876E-1 2.5792E-1 2.35644E-1 3.02154E-1 4.70262E-1 5.80664E-1 5.80387E-1 4.36473E-1 3.38056E-1 5.05768E-1 6.0352E-1 5.81224E-1 6.01414E-1 4.77638E-1 2.83943E-1 2.21491E-1 2.22321E-1 2.03588E-1 1.36648E-1 8.70154E-2 1.02371E-1 8.01923E-2 5.10521E-2 3.43423E-2 3.33947E-2 4.38965E-2 5.41177E-2 6.48162E-2 8.20862E-2 1.13558E-1 1.49484E-1 1.66815E-1 1.30683E-1 1.21641E-1 1.69004E-1 2.72038E-1 3.65915E-1 3.45772E-1 2.09521E-1 9.34494E-2 4.4367E-2 4.65825E-2 3.72265E-2 2.79923E-2 3.72711E-2 4.55398E-2 4.83963E-2 4.36932E-2 5.0139E-2 6.61488E-2 8.95078E-2 1.10557E-1 7.76701E-2 8.64342E-2 -9999 -9999 -9999 -9999 -9999 -9999 -9999 -9999 -9999 -9999 -9999 -9999 -9999 -9999 -9999 -9999
-9999 -9999 -9999 -9999 -9999 -9999 -9999 -9999 -9999 -9999 -9999 -9999 -9999 -9999 -9999 -9999 -9999 -9999 -9999 -9999 -9999 -9999 -9999 -9999 -9999 -9999 -9999 -9999 -9999 -9999 -9999 -9999 -9999 -9999 -9999 -9999 -9999 -9999 -9999 -9999 -9999 -9999 -9999 -9999 -9999 -9999 -9999 -9999 -9999 -9999 -9999 -9999 -9999 -9999 -9999 -9999 -9999 -9999 -9999 -9999 -9999 -9999 -9999 -9999 -9999 -9999 -9999 -9999 -9999 -9999 -9999 -9999 -9999 -9999 -9999 -9999 -9999 -9999 -9999 -9999 -9999 -9999 -9999 -9999 -9999 -9999 -9999 -9999 -9999 -9999 -9999 -9999 -9999 -9999 -9999 -9999 -9999 -9999 -9999 -9999 -9999 -9999 -9999 -9999 -9999 -9999 1.25897E-1 1.42047E-1 2.19602E-1 3.35411E-1 3.91403E-1 4.67722E-1 4.30122E-1 2.58334E-1 2.34714E-1 2.19541E-1 2.4057E-1 3.64147E-1 5.06434E-1 5.29973E-1 5.06101E-1 3.88156E-1 2.3674E-1 1.63674E-1 1.65369E-1 2.25815E-1 1.86137E-1 1.88673E-1 1.73423E-1 2.40501E-1 4.81428E-1 6.77976E-1 6.68739E-1 6.74449E-1 4.03073E-1 3.38188E-1 5.65259E-1 6.35129E-1 6.20203E-1 6.34086E-1 6.50443E-1 5.19564E-1 5.42082E-1 5.77966E-1 5.58538E-1 5.27863E-1 5.54265E-1 5.86542E-1 5.4398E-1 5.44972E-1 5.41933E-1 5.38509E-1 4.97574E-1 4.46263E-1 4.87172E-1 5.43886E-1 5.49546E-1 5.30448E-1 5.30448E-1 5.01959E-1 4.92641E-1 4.82169E-1 4.79941E-1 4.64322E-1 4.16017E-1 4.11597E-1 4.05007E-1 2.86956E-1 2.94098E-1 3.54198E-1 4.52856E-1 4.79236E-1 4.27592E-1 3.92675E-1 3.65534E-1 2.90287E-1 2.37297E-1 2.33113E-1 3.0713E-1 3.50972E-1 2.89607E-1 2.30347E-1 2.26297E-1 2.60216E-1 3.49441E-1 5.05495E-1 4.98258E-1 4.72143E-1 3.17168E-1 1.70795E-1 1.22996E-1 1.09377E-1 1.14037E-1 1.10571E-1 1.57947E-1 2.09506E-1 3.04698E-1 4.53745E-1 5.73683E-1 5.0171E-1 4.48428E-1 3.24546E-1 2.84741E-1 4.12968E-1 5.67328E-1 5.78911E-1 5.86251E-1 5.79456E-1 5.01392E-1 4.30524E-1 3.34538E-1 2.01173E-1 9.4656E-2 8.13619E-2 9.00265E-2 6.02838E-2 3.9268E-2 3.95458E-2 4.49925E-2 6.45717E-2 8.97694E-2 1.15442E-1 1.27838E-1 1.09364E-1 1.32798E-1 1.46068E-1 8.56898E-2 6.94447E-2 1.01835E-1 2.03296E-1 4.00236E-1 4.05047E-1 2.12601E-1 8.7927E-2 3.52912E-2 2.85987E-2 2.75563E-2 2.57323E-2 2.81109E-2 4.7311E-2 7.5105E-2 7.34936E-2 7.34022E-2 8.82441E-2 8.45509E-2 7.91322E-2 6.4943E-2 6.21342E-2 -9999 -9999 -9999 -9999 -9999 -9999 -9999 -9999 -9999 -9999 -9999 -9999 -9999 -9999 -9999 -9999
-9999 -9999 -9999 -9999 -9999 -9999 -9999 -9999 -9999 -9999 -9999 -9999 -9999 -9999 -9999 -9999 -9999 -9999 -9999 -9999 -9999 -9999 -9999 -9999 -9999 -9999 -9999 -9999 -9999 -9999 -9999 -9999 -9999 -9999 -9999 -9999 -9999 -9999 -9999 -9999 -9999 -9999 -9999 -9999 -9999 -9999 -9999 -9999 -9999 -9999 -9999 -9999 -9999 -9999 -9999 -9999 -9999 -9999 -9999 -9999 -9999 -9999 -9999 -9999 -9999 -9999 -9999 -9999 -9999 -9999 -9999 -9999 -9999 -9999 -9999 -9999 -9999 -9999 -9999 -9999 -9999 -9999 -9999 -9999 -9999 -9999 -9999 -9999 -9999 -9999 -9999 -9999 -9999 -9999 -9999 -9999 -9999 -9999 -9999 -9999 -9999 -9999 -9999 -9999 -9999 1.23208E-1 1.20086E-1 1.53966E-1 2.81127E-1 3.55863E-1 3.2075E-1 3.44471E-1 3.49156E-1 2.46696E-1 2.53677E-1 2.7689E-1 2.69503E-1 3.75684E-1 5.4381E-1 5.12767E-1 5.19859E-1 3.74578E-1 2.2506E-1 1.61993E-1 1.63674E-1 2.11692E-1 1.67597E-1 1.65895E-1 2.08309E-1 3.50156E-1 5.21259E-1 6.76982E-1 6.66964E-1 6.4645E-1 3.15394E-1 3.42108E-1 5.94192E-1 6.45389E-1 6.2749E-1 6.43789E-1 6.23982E-1 5.36112E-1 5.57244E-1 5.38085E-1 5.17936E-1 5.3926E-1 5.49403E-1 5.66571E-1 5.40885E-1 5.06929E-1 4.93186E-1 5.23637E-1 4.88959E-1 4.06021E-1 4.99187E-1 5.52034E-1 5.22071E-1 4.72437E-1 4.59701E-1 4.64086E-1 4.9221E-1 4.71851E-1 4.27098E-1 4.45193E-1 4.49411E-1 3.977E-1 3.66807E-1 3.01194E-1 2.97798E-1 3.52688E-1 3.7131E-1 4.35898E-1 4.50492E-1 4.01819E-1 3.58918E-1 3.81236E-1 3.20999E-1 2.61287E-1 2.76868E-1 2.93792E-1 2.31664E-1 2.06837E-1 2.07353E-1 1.87111E-1 2.26541E-1 4.17809E-1 5.00389E-1 4.39181E-1 3.74946E-1 2.19707E-1 1.25643E-1 1.04942E-1 1.16759E-1 1.40822E-1 1.36355E-1 1.77412E-1 2.80445E-1 5.34731E-1 5.79338E-1 4.20462E-1 2.94869E-1 2.51149E-1 2.52989E-1 3.80687E-1 4.30967E-1 4.29668E-1 4.38922E-1 5.51893E-1 5.70752E-1 5.5456E-1 4.02495E-1 1.95495E-1 8.58837E-2 8.15183E-2 6.80624E-2 4.98032E-2 4.26263E-2 4.89106E-2 5.92502E-2 6.44665E-2 8.88066E-2 1.08797E-1 1.26439E-1 8.53311E-2 9.93741E-2 1.14785E-1 7.13849E-2 4.78244E-2 7.3334E-2 2.12932E-1 3.9717E-1 3.70481E-1 2.5886E-1 1.26726E-1 5.15493E-2 2.88654E-2 4.0156E-2 3.82007E-2 3.47559E-2 6.89327E-2 1.47324E-1 1.92944E-1 1.78806E-1 2.24186E-1 1.70737E-1 8.34646E-2 6.00923E-2 6.85949E-2 1.43902E-1 -9999 -9999 -9999 -9999 -9999 -9999 -9999 -9999 -9999 -9999 -9999 -9999 -9999 -9999 -9999
-9999 -9999 -9999 -9999 -9999 -9999 -9999 -9999 -9999 -9999 -9999 -9999 -9999 -9999 -9999 -9999 -9999 -9999 -9999 -9999 -9999 -9999 -9999 -9999 -9999 -9999 -9999 -9999 -9999 -9999 -9999 -9999 -9999 -9999 -9999 -9999 -9999 -9999 -9999 -9999 -9999 -9999 -9999 -9999 -9999 -9999 -9999 -9999 -9999 -9999 -9999 -9999 -9999 -9999 -9999 -9999 -9999 -9999 -9999 -9999 -9999 -9999 -9999 -9999 -9999 -9999 -9999 -9999 -9999 -9999 -9999 -9999 -9999 -9999 -9999 -9999 -9999 -9999 -9999 -9999 -9999 -9999 -9999 -9999 -9999 -9999 -9999 -9999 -9999 -9999 -9999 -9999 -9999 -9999 -9999 -9999 -9999 -9999 -9999 -9999 -9999 -9999 -9999 -9999 -9999 1.05696E-1 1.09245E-1 1.61058E-1 2.42993E-1 2.65504E-1 2.39136E-1 2.75235E-1 3.23471E-1 2.89394E-1 2.52016E-1 2.15965E-1 2.23029E-1 3.55709E-1 5.1564E-1 5.01297E-1 4.66545E-1 2.81649E-1 2.0162E-1 1.65315E-1 1.7165E-1 2.08281E-1 1.74605E-1 1.97018E-1 3.54848E-1 5.88423E-1 6.62107E-1 6.84423E-1 6.58634E-1 5.18435E-1 3.10182E-1 3.65631E-1 5.81585E-1 6.10717E-1 6.22384E-1 6.30676E-1 5.7998E-1 5.69605E-1 5.45188E-1 5.29669E-1 4.76471E-1 4.85443E-1 5.24982E-1 5.34957E-1 5.14314E-1 5.24511E-1 4.61044E-1 4.46128E-1 4.24635E-1 3.99965E-1 4.77048E-1 5.19496E-1 4.74164E-1 4.27785E-1 4.24453E-1 4.70618E-1 4.64784E-1 4.50295E-1 4.32193E-1 4.01141E-1 4.34749E-1 4.15019E-1 3.93806E-1 3.61706E-1 3.21174E-1 3.36799E-1 3.19975E-1 4.10899E-1 3.87461E-1 4.16567E-1 4.04699E-1 3.92705E-1 3.73779E-1 3.16766E-1 2.74476E-1 2.28782E-1 2.08293E-1 1.78959E-1 1.79478E-1 2.2917E-1 2.86184E-1 4.3788E-1 4.97901E-1 4.14077E-1 3.38622E-1 2.60202E-1 1.68674E-1 1.23708E-1 1.3141E-1 2.00875E-1 2.06458E-1 2.75395E-1 4.33738E-1 6.00407E-1 5.60274E-1 3.54716E-1 2.10306E-1 1.9631E-1 2.46935E-1 3.32248E-1 2.99717E-1 2.49493E-1 2.29133E-1 3.72854E-1 5.3014E-1 4.90741E-1 3.80703E-1 1.68445E-1 7.1538E-2 6.35585E-2 4.74017E-2 4.29173E-2 4.19933E-2 4.55999E-2 4.59082E-2 4.86565E-2 7.42653E-2 1.10812E-1 9.91805E-2 7.39965E-2 8.53801E-2 8.20414E-2 6.03702E-2 4.15773E-2 7.28007E-2 1.87712E-1 4.22376E-1 4.75283E-1 3.94917E-1 2.71954E-1 1.50147E-1 7.10913E-2 9.13224E-2 6.5095E-2 3.65367E-2 5.6321E-2 1.43947E-1 2.90254E-1 3.66645E-1 4.49331E-1 3.52149E-1 1.94975E-1 1.59969E-1 1.71895E-1 -9999 -9999 -9999 -9999 -9999 -9999 -9999 -9999 -9999 -9999 -9999 -9999 -9999 -9999 -9999 -9999
-9999 -9999 -9999 -9999 -9999 -9999 -9999 -9999 -9999 -9999 -9999 -9999 -9999 -9999 -9999 -9999 -9999 -9999 -9999 -9999 -9999 -9999 -9999 -9999 -9999 -9999 -9999 -9999 -9999 -9999 -9999 -9999 -9999 -9999 -9999 -9999 -9999 -9999 -9999 -9999 -9999 -9999 -9999 -9999 -9999 -9999 -9999 -9999 -9999 -9999 -9999 -9999 -9999 -9999 -9999 -9999 -9999 -9999 -9999 -9999 -9999 -9999 -9999 -9999 -9999 -9999 -9999 -9999 -9999 -9999 -9999 -9999 -9999 -9999 -9999 -9999 -9999 -9999 -9999 -9999 -9999 -9999 -9999 -9999 -9999 -9999 -9999 -9999 -9999 -9999 -9999 -9999 -9999 -9999 -9999 -9999 -9999 -9999 -9999 -9999 -9999 -9999 -9999 -9999 -9999 9.92698E-2 1.07261E-1 1.6162E-1 1.87587E-1 1.93291E-1 1.77761E-1 2.14636E-1 2.96996E-1 3.69916E-1 3.81536E-1 2.6947E-1 2.02367E-1 2.85065E-1 4.4215E-1 4.30965E-1 2.89195E-1 2.2506E-1 1.79989E-1 1.59169E-1 1.70484E-1 2.43517E-1 2.00263E-1 2.71823E-1 5.5217E-1 6.68936E-1 6.64366E-1 6.64214E-1 6.69727E-1 4.04164E-1 3.96796E-1 4.65003E-1 6.12044E-1 6.31412E-1 6.03811E-1 6.06881E-1 5.72778E-1 5.41371E-1 5.34774E-1 5.18357E-1 4.14612E-1 3.64845E-1 4.08385E-1 4.27828E-1 4.71119E-1 5.04025E-1 4.77736E-1 4.23769E-1 3.76029E-1 4.12941E-1 4.55228E-1 4.59649E-1 4.74726E-1 4.25102E-1 3.88374E-1 4.34327E-1 4.65913E-1 4.24958E-1 4.30873E-1 3.97212E-1 4.04518E-1 3.87597E-1 3.80623E-1 3.57147E-1 2.96193E-1 2.98222E-1 3.01666E-1 3.23863E-1 3.56357E-1 3.98059E-1 3.71443E-1 3.50829E-1 3.79038E-1 3.5323E-1 2.83132E-1 2.07232E-1 1.73969E-1 1.81876E-1 2.37883E-1 3.87398E-1 4.62638E-1 4.82758E-1 4.64883E-1 3.12969E-1 2.13311E-1 1.83144E-1 1.36064E-1 1.39961E-1 1.63177E-1 1.63886E-1 2.08267E-1 3.51393E-1 5.84931E-1 5.76249E-1 5.40341E-1 3.06396E-1 1.73951E-1 1.71639E-1 2.45936E-1 2.89467E-1 2.72523E-1 1.76746E-1 1.30275E-1 2.00232E-1 3.61097E-1 4.04222E-1 2.41132E-1 9.83976E-2 5.22757E-2 4.38122E-2 3.75525E-2 3.58383E-2 3.60619E-2 3.41853E-2 3.93479E-2 5.19658E-2 7.90413E-2 8.7444E-2 6.19728E-2 5.21328E-2 6.13351E-2 5.25472E-2 3.86645E-2 3.78529E-2 7.83618E-2 1.50052E-1 2.7627E-1 4.24681E-1 4.81642E-1 4.66506E-1 3.65593E-1 2.02354E-1 2.07778E-1 1.24897E-1 4.76728E-2 4.25036E-2 9.93497E-2 2.67888E-1 4.39614E-1 4.8721E-1 4.58346E-1 4.19176E-1 -9999 -9999 -9999 -9999 -9999 -9999 -9999 -9999 -9999 -9999 -9999 -9999 -9999 -9999 -9999 -9999 -9999 -9999
-9999 -9999 -9999 -9999 -9999 -9999 -9999 -9999 -9999 -9999 -9999 -9999 -9999 -9999 -9999 -9999 -9999 -9999 -9999 -9999 -9999 -9999 -9999 -9999 -9999 -9999 -9999 -9999 -9999 -9999 -9999 -9999 -9999 -9999 -9999 -9999 -9999 -9999 -9999 -9999 -9999 -9999 -9999 -9999 -9999 -9999 -9999 -9999 -9999 -9999 -9999 -9999 -9999 -9999 -9999 -9999 -9999 -9999 -9999 -9999 -9999 -9999 -9999 -9999 -9999 -9999 -9999 -9999 -9999 -9999 -9999 -9999 -9999 -9999 -9999 -9999 -9999 -9999 -9999 -9999 -9999 -9999 -9999 -9999 -9999 -9999 -9999 -9999 -9999 -9999 -9999 -9999 -9999 -9999 -9999 -9999 -9999 -9999 -9999 -9999 -9999 -9999 -9999 -9999 1.03387E-1 9.6726E-2 1.12484E-1 1.38524E-1 1.5231E-1 1.54983E-1 1.6951E-1 1.97762E-1 2.45106E-1 3.4719E-1 4.77987E-1 4.29118E-1 2.81725E-1 2.69383E-1 3.85378E-1 3.19691E-1 2.48847E-1 2.10302E-1 1.81219E-1 1.5918E-1 1.72834E-1 2.74359E-1 2.63707E-1 4.3441E-1 6.70218E-1 6.7004E-1 6.53687E-1 6.56868E-1 6.43169E-1 4.57935E-1 5.26442E-1 6.31025E-1 6.02607E-1 6.22016E-1 6.00622E-1 5.69953E-1 5.56781E-1 5.28194E-1 5.13651E-1 4.23093E-1 3.21382E-1 2.8572E-1 3.24362E-1 3.52039E-1 3.73261E-1 4.70571E-1 4.42752E-1 3.51866E-1 2.93378E-1 3.31881E-1 3.35797E-1 3.90889E-1 4.46543E-1 3.90564E-1 3.12132E-1 3.3124E-1 3.59787E-1 3.21174E-1 3.02249E-1 3.21472E-1 3.38714E-1 3.23577E-1 3.51817E-1 3.15816E-1 2.65119E-1 2.40149E-1 2.54825E-1 2.58147E-1 3.16143E-1 3.82013E-1 3.70639E-1 3.27628E-1 3.21248E-1 2.85654E-1 2.22391E-1 1.9963E-1 2.11499E-1 2.67423E-1 3.86948E-1 4.71553E-1 4.10067E-1 3.40696E-1 3.4277E-1 2.37898E-1 1.57496E-1 1.34197E-1 1.10079E-1 1.25054E-1 1.4869E-1 1.36508E-1 2.37509E-1 4.68888E-1 5.75754E-1 5.20091E-1 4.90556E-1 2.85106E-1 1.63618E-1 1.73631E-1 2.1076E-1 2.55211E-1 2.91402E-1 2.02197E-1 1.18325E-1 1.33686E-1 2.0704E-1 2.62043E-1 1.4568E-1 6.04617E-2 5.44158E-2 4.88253E-2 3.96831E-2 3.55478E-2 3.55338E-2 3.11468E-2 3.15749E-2 4.08517E-2 4.9702E-2 4.93528E-2 3.2502E-2 3.23368E-2 3.28422E-2 3.18788E-2 2.48533E-2 3.78158E-2 6.41594E-2 7.99306E-2 1.02769E-1 1.8605E-1 3.06604E-1 5.07362E-1 5.18267E-1 4.34619E-1 3.80277E-1 1.47283E-1 5.29868E-2 4.36998E-2 8.14616E-2 1.7565E-1 2.97456E-1 3.81182E-1 -9999 -9999 -9999 -9999 -9999 -9999 -9999 -9999 -9999 -9999 -9999 -9999 -9999 -9999 -9999 -9999 -9999 -9999 -9999 -9999
-9999 -9999 -9999 -9999 -9999 -9999 -9999 -9999 -9999 -9999 -9999 -9999 -9999 -9999 -9999 -9999 -9999 -9999 -9999 -9999 -9999 -9999 -9999 -9999 -9999 -9999 -9999 -9999 -9999 -9999 -9999 -9999 -9999 -9999 -9999 -9999 -9999 -9999 -9999 -9999 -9999 -9999 -9999 -9999 -9999 -9999 -9999 -9999 -9999 -9999 -9999 -9999 -9999 -9999 -9999 -9999 -9999 -9999 -9999 -9999 -9999 -9999 -9999 -9999 -9999 -9999 -9999 -9999 -9999 -9999 -9999 -9999 -9999 -9999 -9999 -9999 -9999 -9999 -9999 -9999 -9999 -9999 -9999 -9999 -9999 -9999 -9999 -9999 -9999 -9999 -9999 -9999 -9999 -9999 -9999 -9999 -9999 -9999 -9999 -9999 -9999 -9999 -9999 -9999 1.00378E-1 9.59718E-2 1.08005E-1 1.17458E-1 1.32269E-1 1.35607E-1 1.51729E-1 1.8074E-1 2.22318E-1 3.10067E-1 4.70811E-1 5.12864E-1 3.91178E-1 3.18798E-1 3.83432E-1 2.79917E-1 2.34455E-1 2.01563E-1 1.70496E-1 1.47962E-1 1.73992E-1 2.65426E-1 3.67273E-1 6.01742E-1 6.67276E-1 6.47742E-1 6.64406E-1 6.70677E-1 5.76606E-1 5.69429E-1 6.26169E-1 6.19294E-1 6.05608E-1 5.7256E-1 5.78299E-1 5.5228E-1 5.20654E-1 4.81591E-1 4.46806E-1 3.80644E-1 3.47481E-1 3.7693E-1 3.4236E-1 3.54498E-1 3.55746E-1 3.5304E-1 3.45348E-1 2.82734E-1 2.34284E-1 2.575E-1 2.50685E-1 3.01201E-1 3.27617E-1 3.20281E-1 3.15531E-1 3.15531E-1 3.03369E-1 2.5896E-1 2.63112E-1 2.82875E-1 2.83319E-1 3.05746E-1 3.18504E-1 3.1947E-1 2.91994E-1 2.42423E-1 1.95716E-1 2.39919E-1 3.1302E-1 3.60329E-1 3.41448E-1 3.11836E-1 2.5503E-1 2.12285E-1 2.09404E-1 2.38233E-1 2.70008E-1 3.55291E-1 4.58628E-1 4.1018E-1 3.27075E-1 2.2387E-1 2.21333E-1 1.54145E-1 1.2563E-1 1.39945E-1 1.46775E-1 1.46651E-1 1.38029E-1 1.6516E-1 3.14918E-1 5.7145E-1 5.33809E-1 5.11808E-1 3.59459E-1 2.14518E-1 1.50666E-1 1.52884E-1 1.75027E-1 1.95447E-1 2.53803E-1 1.877E-1 1.187E-1 8.69064E-2 1.21208E-1 1.60047E-1 1.0624E-1 6.56914E-2 7.24429E-2 7.53518E-2 5.09263E-2 4.45114E-2 4.38516E-2 4.08544E-2 3.33904E-2 3.25203E-2 3.02481E-2 2.84618E-2 3.12184E-2 3.46083E-2 3.04678E-2 2.38074E-2 2.1628E-2 3.11941E-2 4.1323E-2 4.48823E-2 4.14848E-2 6.56276E-2 1.38572E-1 3.82988E-1 5.18355E-1 5.69563E-1 4.96347E-1 2.39145E-1 8.69386E-2 5.04077E-2 6.49016E-2 8.52722E-2 1.26012E-1 1.58982E-1 2.72538E-1 -9999 -9999 -9999 -9999 -9999 -9999 -9999 -9999 -9999 -9999 -9999 -9999 -9999 -9999 -9999 -9999 -9999 -9999 -9999
-9999 -9999 -9999 -9999 -9999 -9999 -9999 -9999 -9999 -9999 -9999 -9999 -9999 -9999 -9999 -9999 -9999 -9999 -9999 -9999 -9999 -9999 -9999 -9999 -9999 -9999 -9999 -9999 -9999 -9999 -9999 -9999 -9999 -9999 -9999 -9999 -9999 -9999 -9999 -9999 -9999 -9999 -9999 -9999 -9999 -9999 -9999 -9999 -9999 -9999 -9999 -9999 -9999 -9999 -9999 -9999 -9999 -9999 -9999 -9999 -9999 -9999 -9999 -9999 -9999 -9999 -9999 -9999 -9999 -9999 -9999 -9999 -9999 -9999 -9999 -9999 -9999 -9999 -9999 -9999 -9999 -9999 -9999 -9999 -9999 -9999 -9999 -9999 -9999 -9999 -9999 -9999 -9999 -9999 -9999 -9999 -9999 -9999 -9999 -9999 -9999 -9999 -9999 1.04152E-1 9.74081E-2 9.59718E-2 1.03343E-1 1.04108E-1 1.06431E-1 1.10361E-1 1.30343E-1 1.68306E-1 2.05726E-1 2.58995E-1 4.20913E-1 5.34064E-1 4.95408E-1 3.83325E-1 3.71677E-1 2.94245E-1 2.41184E-1 1.98295E-1 1.63087E-1 1.43825E-1 1.77596E-1 2.57488E-1 4.44669E-1 6.61901E-1 6.56467E-1 6.56882E-1 6.64015E-1 6.31751E-1 4.79583E-1 5.77378E-1 6.0305E-1 5.87727E-1 5.94247E-1 6.03823E-1 5.76446E-1 5.28304E-1 4.90393E-1 4.92331E-1 4.83964E-1 4.39993E-1 4.5186E-1 4.99907E-1 4.42204E-1 3.98485E-1 3.74668E-1 3.49625E-1 3.2655E-1 2.70684E-1 2.32607E-1 2.73164E-1 2.89266E-1 2.46429E-1 2.55291E-1 2.92461E-1 3.73649E-1 3.98384E-1 3.63486E-1 3.45658E-1 3.64976E-1 3.51741E-1 3.34917E-1 3.34595E-1 3.36887E-1 3.04995E-1 2.7952E-1 2.73953E-1 2.24685E-1 2.53359E-1 2.902E-1 3.3243E-1 3.25481E-1 2.82574E-1 2.39532E-1 1.91733E-1 1.88178E-1 2.01644E-1 2.6356E-1 3.99189E-1 4.32266E-1 3.30451E-1 2.36755E-1 1.69954E-1 1.63371E-1 1.27376E-1 1.26027E-1 1.46127E-1 1.94751E-1 2.24777E-1 1.58393E-1 2.55178E-1 4.94562E-1 5.51778E-1 4.95026E-1 4.65004E-1 3.25055E-1 1.87259E-1 1.56859E-1 1.53877E-1 1.4447E-1 1.55052E-1 2.17466E-1 1.6268E-1 8.33808E-2 6.51432E-2 9.01639E-2 1.15044E-1 1.32673E-1 1.17449E-1 1.04769E-1 1.04314E-1 6.01061E-2 5.92459E-2 7.12346E-2 8.54578E-2 6.58046E-2 4.99682E-2 3.75263E-2 3.897E-2 5.63809E-2 8.23598E-2 7.26888E-2 4.27721E-2 2.98968E-2 3.52635E-2 4.12697E-2 3.35056E-2 2.37687E-2 3.19117E-2 6.52392E-2 1.40035E-1 1.976E-1 3.39691E-1 5.14527E-1 4.17406E-1 2.38527E-1 9.89365E-2 5.72198E-2 5.45456E-2 6.78581E-2 8.26109E-2 1.47682E-1 2.27223E-1 -9999 -9999 -9999 -9999 -9999 -9999 -9999 -9999 -9999 -9999 -9999 -9999 -9999 -9999 -9999 -9999 -9999 -9999
-9999 -9999 -9999 -9999 -9999 -9999 -9999 -9999 -9999 -9999 -9999 -9999 -9999 -9999 -9999 -9999 -9999 -9999 -9999 -9999 -9999 -9999 -9999 -9999 -9999 -9999 -9999 -9999 -9999 -9999 -9999 -9999 -9999 -9999 -9999 -9999 -9999 -9999 -9999 -9999 -9999 -9999 -9999 -9999 -9999 -9999 -9999 -9999 -9999 -9999 -9999 -9999 -9999 -9999 -9999 -9999 -9999 -9999 -9999 -9999 -9999 -9999 -9999 -9999 -9999 -9999 -9999 -9999 -9999 -9999 -9999 -9999 -9999 -9999 -9999 -9999 -9999 -9999 -9999 -9999 -9999 -9999 -9999 -9999 -9999 -9999 -9999 -9999 -9999 -9999 -9999 -9999 -9999 -9999 -9999 -9999 -9999 -9999 -9999 -9999 -9999 -9999 1.06086E-1 9.84979E-2 9.59718E-2 9.56157E-2 1.02206E-1 1.01454E-1 1.07963E-1 1.21307E-1 1.32696E-1 1.53858E-1 2.13831E-1 3.21564E-1 4.69677E-1 5.54713E-1 5.32072E-1 4.17803E-1 3.8327E-1 3.18738E-1 2.35956E-1 1.77606E-1 1.41312E-1 1.38836E-1 2.46707E-1 3.56828E-1 5.96761E-1 6.45968E-1 6.41482E-1 6.60513E-1 6.71324E-1 4.31405E-1 4.29571E-1 5.50392E-1 6.14388E-1 6.18278E-1 6.12891E-1 5.86016E-1 5.36551E-1 5.017E-1 4.91854E-1 5.37493E-1 5.26549E-1 4.59693E-1 4.76564E-1 5.12325E-1 4.43729E-1 4.33285E-1 4.23057E-1 4.09155E-1 3.71382E-1 3.27756E-1 3.19213E-1 3.83037E-1 3.99662E-1 3.55502E-1 2.92231E-1 2.51474E-1 3.54168E-1 4.03148E-1 4.03522E-1 3.72751E-1 3.80689E-1 3.62313E-1 3.55335E-1 3.42951E-1 3.38754E-1 3.16142E-1 2.91494E-1 2.90839E-1 2.87824E-1 2.9124E-1 2.80988E-1 2.95272E-1 3.13533E-1 2.70426E-1 2.5692E-1 2.49227E-1 2.39406E-1 2.51658E-1 3.42051E-1 4.27363E-1 3.81073E-1 2.80179E-1 1.71577E-1 1.34062E-1 1.29863E-1 1.25641E-1 1.34378E-1 1.46652E-1 1.81544E-1 2.29431E-1 2.71938E-1 4.48738E-1 5.46458E-1 5.08449E-1 4.54458E-1 4.33921E-1 3.52688E-1 2.35397E-1 1.69681E-1 1.23655E-1 1.15719E-1 1.43153E-1 1.69342E-1 1.19821E-1 6.75999E-2 6.27535E-2 1.08903E-1 1.78141E-1 2.72177E-1 2.57502E-1 1.84866E-1 1.31849E-1 7.0315E-2 5.64699E-2 9.79368E-2 1.62368E-1 1.41652E-1 9.99167E-2 6.4122E-2 6.65679E-2 1.06132E-1 1.90382E-1 1.96815E-1 1.09971E-1 7.44167E-2 8.12781E-2 5.87682E-2 3.42878E-2 2.13013E-2 2.30265E-2 3.63214E-2 5.15899E-2 6.66826E-2 1.51555E-1 3.64615E-1 5.33797E-1 4.16417E-1 2.14883E-1 9.73732E-2 8.02675E-2 8.64152E-2 7.70777E-2 9.51699E-2 1.38117E-1 2.14699E-1 -9999 -9999 -9999 -9999 -9999 -9999 -9999 -9999 -9999 -9999 -9999 -9999 -9999 -9999 -9999 -9999 -9999
-9999 -9999 -9999 -9999 -9999 -9999 -9999 -9999 -9999 -9999 -9999 -9999 -9999 -9999 -9999 -9999 -9999 -9999 -9999 -9999 -9999 -9999 -9999 -9999 -9999 -9999 -9999 -9999 -9999 -9999 -9999 -9999 -9999 -9999 -9999 -9999 -9999 -9999 -9999 -9999 -9999 -9999 -9999 -9999 -9999 -9999 -9999 -9999 -9999 -9999 -9999 -9999 -9999 -9999 -9999 -9999 -9999 -9999 -9999 -9999 -9999 -9999 -9999 -9999 -9999 -9999 -9999 -9999 -9999 -9999 -9999 -9999 -9999 -9999 -9999 -9999 -9999 -9999 -9999 -9999 -9999 -9999 -9999 -9999 -9999 -9999 -9999 -9999 -9999 -9999 -9999 -9999 -9999 -9999 -9999 -9999 -9999 -9999 -9999 -9999 -9999 -9999 1.01833E-1 1.02209E-1 1.05267E-1 1.14091E-1 1.10766E-1 1.13633E-1 1.09157E-1 1.11579E-1 1.3317E-1 1.6882E-1 2.61401E-1 4.20973E-1 5.37492E-1 5.95411E-1 5.46878E-1 4.43055E-1 4.18863E-1 3.85274E-1 2.41104E-1 1.71057E-1 1.34012E-1 1.37875E-1 2.65578E-1 4.72568E-1 5.71348E-1 6.32686E-1 6.60085E-1 6.43386E-1 4.99833E-1 4.13246E-1 4.96903E-1 5.39588E-1 5.44017E-1 5.4315E-1 5.1175E-1 5.27033E-1 5.52999E-1 5.05436E-1 5.34647E-1 5.03861E-1 4.88875E-1 4.89899E-1 5.0507E-1 5.26767E-1 4.94161E-1 4.74177E-1 4.39982E-1 3.76784E-1 3.81302E-1 3.64358E-1 3.79811E-1 4.23044E-1 4.13836E-1 3.94341E-1 3.11365E-1 2.84073E-1 3.70302E-1 4.00751E-1 3.9394E-1 3.51628E-1 3.3412E-1 3.46188E-1 3.16332E-1 3.09846E-1 3.19756E-1 3.03496E-1 3.01787E-1 2.87857E-1 3.01838E-1 2.81294E-1 2.3655E-1 2.44556E-1 2.87325E-1 2.6628E-1 2.82685E-1 3.04159E-1 3.03831E-1 3.37677E-1 4.10993E-1 3.65406E-1 3.57927E-1 2.52471E-1 1.53003E-1 1.31631E-1 1.59087E-1 1.75099E-1 2.03456E-1 1.95179E-1 2.04578E-1 2.03443E-1 3.56812E-1 5.29047E-1 5.20626E-1 4.62265E-1 4.68068E-1 4.66837E-1 4.23392E-1 2.82795E-1 1.65558E-1 1.02573E-1 9.54896E-2 1.08551E-1 1.00234E-1 7.49928E-2 6.28973E-2 7.52467E-2 1.21933E-1 2.25576E-1 3.67173E-1 3.36063E-1 2.62334E-1 1.67941E-1 8.29721E-2 5.12921E-2 8.20747E-2 2.01559E-1 2.42149E-1 1.65435E-1 8.26953E-2 7.52917E-2 1.38499E-1 2.75589E-1 3.5198E-1 2.44527E-1 2.08413E-1 1.85504E-1 1.10634E-1 4.68188E-2 3.35359E-2 3.91199E-2 4.67004E-2 6.17272E-2 9.28215E-2 1.50406E-1 2.92478E-1 5.45794E-1 5.60585E-1 3.62035E-1 2.65751E-1 2.09813E-1 1.93972E-1 1.08166E-1 1.11589E-1 1.85573E-1 2.50016E-1 -9999 -9999 -9999 -9999 -9999 -9999 -9999 -9999 -9999 -9999 -9999 -9999 -9999 -9999 -9999 -9999 -9999
-9999 -9999 -9999 -9999 -9999 -9999 -9999 -9999 -9999 -9999 -9999 -9999 -9999 -9999 -9999 -9999 -9999 -9999 -9999 -9999 -9999 -9999 -9999 -9999 -9999 -9999 -9999 -9999 -9999 -9999 -9999 -9999 -9999 -9999 -9999 -9999 -9999 -9999 -9999 -9999 -9999 -9999 -9999 -9999 -9999 -9999 -9999 -9999 -9999 -9999 -9999 -9999 -9999 -9999 -9999 -9999 -9999 -9999 -9999 -9999 -9999 -9999 -9999 -9999 -9999 -9999 -9999 -9999 -9999 -9999 -9999 -9999 -9999 -9999 -9999 -9999 -9999 -9999 -9999 -9999 -9999 -9999 -9999 -9999 -9999 -9999 -9999 -9999 -9999 -9999 -9999 -9999 -9999 -9999 -9999 -9999 -9999 -9999 -9999 -9999 -9999 1.04495E-1 1.02587E-1 1.20043E-1 1.54445E-1 1.74121E-1 1.74713E-1 1.49096E-1 1.28951E-1 1.21307E-1 1.33604E-1 1.7528E-1 2.83434E-1 5.17067E-1 6.30719E-1 6.1267E-1 5.47979E-1 4.45085E-1 4.60435E-1 5.20233E-1 2.99379E-1 1.72226E-1 1.2793E-1 1.36925E-1 2.25218E-1 3.84231E-1 4.38883E-1 4.47044E-1 4.24499E-1 4.4186E-1 3.4725E-1 5.34769E-1 5.71391E-1 5.46546E-1 5.04538E-1 4.45618E-1 4.26623E-1 4.36295E-1 4.50376E-1 4.27521E-1 4.11083E-1 3.96806E-1 4.19384E-1 4.2023E-1 4.05221E-1 4.17297E-1 4.1831E-1 4.22295E-1 3.99945E-1 3.61553E-1 4.0758E-1 4.27443E-1 4.17757E-1 4.38862E-1 3.89423E-1 3.51552E-1 3.63063E-1 4.0322E-1 3.71213E-1 4.06386E-1 3.47877E-1 3.55479E-1 3.19106E-1 3.11336E-1 2.99202E-1 2.92031E-1 3.10188E-1 2.88023E-1 2.57797E-1 2.5337E-1 2.49971E-1 2.13716E-1 1.90495E-1 1.86232E-1 2.1376E-1 2.21845E-1 2.58489E-1 2.28015E-1 2.51057E-1 3.26153E-1 3.80818E-1 3.53057E-1 3.21248E-1 2.05827E-1 1.52361E-1 1.67332E-1 2.00514E-1 2.54598E-1 2.81633E-1 3.32391E-1 3.67119E-1 3.69454E-1 5.10122E-1 5.23217E-1 4.6562E-1 4.39688E-1 4.60281E-1 4.44147E-1 3.99351E-1 3.0677E-1 1.60969E-1 9.62892E-2 8.65388E-2 8.37677E-2 7.85522E-2 7.2229E-2 7.20505E-2 8.8054E-2 1.15547E-1 1.61137E-1 1.89071E-1 2.30242E-1 3.51272E-1 3.02169E-1 9.97987E-2 5.62463E-2 9.14488E-2 2.21392E-1 3.19422E-1 2.01049E-1 9.88446E-2 9.10464E-2 1.42267E-1 3.12122E-1 4.67201E-1 4.0184E-1 4.00437E-1 3.28023E-1 1.70421E-1 6.85506E-2 6.17067E-2 7.8181E-2 1.06074E-1 1.75279E-1 2.79186E-1 3.69257E-1 4.83893E-1 5.98546E-1 6.09445E-1 5.792E-1 5.23385E-1 4.62483E-1 3.47934E-1 2.54125E-1 -9999 -9999 -9999 -9999 -9999 -9999 -9999 -9999 -9999 -9999 -9999 -9999 -9999 -9999 -9999 -9999 -9999 -9999 -9999 -9999
-9999 -9999 -9999 -9999 -9999 -9999 -9999 -9999 -9999 -9999 -9999 -9999 -9999 -9999 -9999 -9999 -9999 -9999 -9999 -9999 -9999 -9999 -9999 -9999 -9999 -9999 -9999 -9999 -9999 -9999 -9999 -9999 -9999 -9999 -9999 -9999 -9999 -9999 -9999 -9999 -9999 -9999 -9999 -9999 -9999 -9999 -9999 -9999 -9999 -9999 -9999 -9999 -9999 -9999 -9999 -9999 -9999 -9999 -9999 -9999 -9999 -9999 -9999 -9999 -9999 -9999 -9999 -9999 -9999 -9999 -9999 -9999 -9999 -9999 -9999 -9999 -9999 -9999 -9999 -9999 -9999 -9999 -9999 -9999 -9999 -9999 -9999 -9999 -9999 -9999 -9999 -9999 -9999 -9999 -9999 -9999 -9999 -9999 -9999 -9999 1.09603E-1 1.03347E-1 1.05267E-1 1.48631E-1 2.42076E-1 2.63003E-1 3.1711E-1 3.19823E-1 2.1939E-1 1.46458E-1 1.23913E-1 1.57066E-1 2.37552E-1 4.90242E-1 6.4923E-1 6.50444E-1 5.85495E-1 4.72713E-1 5.28222E-1 6.42159E-1 3.80458E-1 1.9183E-1 1.55947E-1 1.69937E-1 2.26585E-1 2.67904E-1 2.59128E-1 2.15203E-1 2.20867E-1 2.11054E-1 3.47481E-1 5.72102E-1 5.86153E-1 5.51091E-1 4.70547E-1 4.60318E-1 4.40811E-1 4.64661E-1 5.13414E-1 4.63911E-1 4.10474E-1 4.24429E-1 4.76793E-1 4.85211E-1 4.93903E-1 4.65098E-1 4.24862E-1 3.85594E-1 3.63373E-1 3.80188E-1 4.1451E-1 4.62842E-1 4.45116E-1 4.10831E-1 3.56E-1 3.46721E-1 3.98528E-1 4.27641E-1 4.21403E-1 3.93088E-1 3.43302E-1 3.23143E-1 3.2698E-1 3.03241E-1 2.72923E-1 2.90772E-1 2.8124E-1 2.85034E-1 2.47233E-1 2.31711E-1 2.18363E-1 2.23023E-1 2.41916E-1 2.05807E-1 1.76876E-1 1.86942E-1 1.96448E-1 1.9275E-1 2.44153E-1 3.27629E-1 3.52628E-1 3.02035E-1 2.25247E-1 1.70313E-1 1.75242E-1 1.99166E-1 2.44431E-1 2.98295E-1 3.30597E-1 3.9285E-1 3.80655E-1 5.19633E-1 5.1296E-1 4.86788E-1 4.57961E-1 4.12286E-1 4.32476E-1 4.08952E-1 3.65507E-1 3.17331E-1 1.69792E-1 9.12692E-2 8.94695E-2 1.0566E-1 1.11994E-1 1.06223E-1 9.36511E-2 8.82436E-2 8.4587E-2 7.98506E-2 8.21916E-2 1.28323E-1 2.5923E-1 3.64553E-1 1.43676E-1 6.84588E-2 1.14144E-1 2.90513E-1 4.69407E-1 2.58196E-1 1.25429E-1 9.97082E-2 1.42907E-1 2.79815E-1 4.62254E-1 5.62308E-1 5.73359E-1 4.33103E-1 2.04958E-1 1.05853E-1 8.23169E-2 9.34405E-2 1.23614E-1 1.77E-1 3.03016E-1 3.89042E-1 4.89129E-1 6.14854E-1 6.23621E-1 6.21389E-1 5.8186E-1 5.20705E-1 4.92091E-1 -9999 -9999 -9999 -9999 -9999 -9999 -9999 -9999 -9999 -9999 -9999 -9999 -9999 -9999 -9999 -9999 -9999 -9999 -9999 -9999 -9999
-9999 -9999 -9999 -9999 -9999 -9999 -9999 -9999 -9999 -9999 -9999 -9999 -9999 -9999 -9999 -9999 -9999 -9999 -9999 -9999 -9999 -9999 -9999 -9999 -9999 -9999 -9999 -9999 -9999 -9999 -9999 -9999 -9999 -9999 -9999 -9999 -9999 -9999 -9999 -9999 -9999 -9999 -9999 -9999 -9999 -9999 -9999 -9999 -9999 -9999 -9999 -9999 -9999 -9999 -9999 -9999 -9999 -9999 -9999 -9999 -9999 -9999 -9999 -9999 -9999 -9999 -9999 -9999 -9999 -9999 -9999 -9999 -9999 -9999 -9999 -9999 -9999 -9999 -9999 -9999 -9999 -9999 -9999 -9999 -9999 -9999 -9999 -9999 -9999 -9999 -9999 -9999 -9999 -9999 -9999 -9999 -9999 -9999 -9999 1.14511E-1 1.09603E-1 1.0488E-1 1.07613E-1 1.43955E-1 2.18046E-1 2.59828E-1 3.14418E-1 3.52701E-1 3.36951E-1 2.25815E-1 1.48017E-1 1.60382E-1 2.1035E-1 4.29981E-1 6.47406E-1 6.67114E-1 6.16189E-1 5.0863E-1 6.34801E-1 6.7555E-1 4.45321E-1 2.04201E-1 1.93816E-1 3.05801E-1 5.39988E-1 5.82794E-1 5.48446E-1 4.76513E-1 3.41251E-1 2.09007E-1 3.92917E-1 5.19105E-1 5.16584E-1 4.8564E-1 4.63046E-1 4.8259E-1 5.3085E-1 5.55902E-1 5.18427E-1 5.02386E-1 5.43739E-1 4.98983E-1 4.58265E-1 4.41383E-1 4.70222E-1 4.45325E-1 4.14384E-1 3.84916E-1 4.0994E-1 4.33156E-1 4.54458E-1 4.76379E-1 4.28754E-1 3.70933E-1 3.66745E-1 3.66781E-1 3.83046E-1 4.31738E-1 3.98311E-1 3.43559E-1 3.14338E-1 2.95501E-1 2.89475E-1 2.74303E-1 2.74248E-1 2.62469E-1 2.49502E-1 2.44452E-1 2.43722E-1 2.28598E-1 2.20732E-1 2.54745E-1 2.43476E-1 2.11692E-1 1.93361E-1 1.80429E-1 1.94805E-1 2.2796E-1 2.62538E-1 3.34895E-1 3.26894E-1 2.54383E-1 1.55533E-1 1.66392E-1 2.09522E-1 2.32118E-1 2.67046E-1 2.44619E-1 2.49654E-1 2.43496E-1 4.10574E-1 5.12562E-1 4.76951E-1 4.33164E-1 4.48652E-1 4.29976E-1 3.70406E-1 3.93362E-1 3.48167E-1 3.12668E-1 1.73401E-1 9.70824E-2 9.61886E-2 1.65496E-1 2.15729E-1 2.26272E-1 2.05046E-1 1.99456E-1 1.31245E-1 8.05823E-2 6.18185E-2 7.90068E-2 1.63545E-1 3.79842E-1 3.14554E-1 1.23384E-1 1.59785E-1 4.30303E-1 4.56419E-1 3.55518E-1 2.1284E-1 1.24755E-1 1.14725E-1 1.46477E-1 2.77243E-1 5.1287E-1 6.22646E-1 4.59302E-1 2.60117E-1 1.89249E-1 1.18107E-1 7.80272E-2 9.72075E-2 1.23075E-1 1.88624E-1 2.75991E-1 4.07072E-1 5.62578E-1 5.63997E-1 5.68031E-1 5.623E-1 5.79313E-1 -9999 -9999 -9999 -9999 -9999 -9999 -9999 -9999 -9999 -9999 -9999 -9999 -9999 -9999 -9999 -9999 -9999 -9999 -9999 -9999 -9999 -9999
-9999 -9999 -9999 -9999 -9999 -9999 -9999 -9999 -9999 -9999 -9999 -9999 -9999 -9999 -9999 -9999 -9999 -9999 -9999 -9999 -9999 -9999 -9999 -9999 -9999 -9999 -9999 -9999 -9999 -9999 -9999 -9999 -9999 -9999 -9999 -9999 -9999 -9999 -9999 -9999 -9999 -9999 -9999 -9999 -9999 -9999 -9999 -9999 -9999 -9999 -9999 -9999 -9999 -9999 -9999 -9999 -9999 -9999 -9999 -9999 -9999 -9999 -9999 -9999 -9999 -9999 -9999 -9999 -9999 -9999 -9999 -9999 -9999 -9999 -9999 -9999 -9999 -9999 -9999 -9999 -9999 -9999 -9999 -9999 -9999 -9999 -9999 -9999 -9999 -9999 -9999 -9999 -9999 -9999 -9999 -9999 -9999 -9999 1.18747E-1 1.14511E-1 1.12443E-1 1.09203E-1 1.12807E-1 1.23955E-1 1.55464E-1 1.91944E-1 2.36013E-1 2.84168E-1 3.49928E-1 3.17987E-1 1.84355E-1 1.68224E-1 2.26523E-1 4.57454E-1 6.64146E-1 6.77757E-1 6.13978E-1 5.59749E-1 6.76769E-1 6.74333E-1 4.66737E-1 2.09645E-1 2.34681E-1 4.72406E-1 6.57786E-1 6.4324E-1 6.59764E-1 6.0588E-1 3.92616E-1 2.43577E-1 3.53095E-1 5.05047E-1 5.39048E-1 4.85384E-1 4.43011E-1 4.63772E-1 5.51348E-1 5.6475E-1 5.05397E-1 5.28968E-1 5.3749E-1 5.07054E-1 4.88774E-1 4.28577E-1 4.14294E-1 3.98841E-1 3.61437E-1 3.34442E-1 4.3666E-1 4.7358E-1 4.86705E-1 4.43905E-1 4.003E-1 3.52245E-1 3.99257E-1 4.17408E-1 4.27803E-1 4.385E-1 4.00359E-1 3.36022E-1 2.99826E-1 2.77481E-1 2.73719E-1 2.75935E-1 2.93313E-1 2.86994E-1 2.56478E-1 2.72771E-1 2.81324E-1 2.55595E-1 2.48931E-1 2.643E-1 2.26537E-1 2.16856E-1 2.30302E-1 2.04692E-1 2.32286E-1 2.6069E-1 2.73661E-1 2.71337E-1 2.44E-1 1.80575E-1 1.35277E-1 1.54321E-1 1.7047E-1 1.98309E-1 2.23359E-1 2.36751E-1 2.19619E-1 3.25002E-1 4.98838E-1 4.77523E-1 4.31721E-1 4.16945E-1 4.3863E-1 4.13579E-1 3.34315E-1 3.69988E-1 3.26985E-1 2.86915E-1 1.4932E-1 1.2006E-1 1.32236E-1 2.57215E-1 3.4672E-1 3.80953E-1 3.7211E-1 3.73945E-1 3.00959E-1 1.24927E-1 8.70964E-2 7.20309E-2 1.17602E-1 3.05459E-1 4.46975E-1 3.86006E-1 3.90266E-1 5.53402E-1 5.41245E-1 4.52529E-1 3.71033E-1 2.36654E-1 1.19884E-1 1.14808E-1 2.06476E-1 4.69403E-1 6.19107E-1 4.89323E-1 3.65916E-1 3.35249E-1 1.9414E-1 9.94261E-2 1.54169E-1 2.03025E-1 2.8639E-1 3.98164E-1 4.81964E-1 4.81202E-1 4.82549E-1 4.91604E-1 4.85047E-1 -9999 -9999 -9999 -9999 -9999 -9999 -9999 -9999 -9999 -9999 -9999 -9999 -9999 -9999 -9999 -9999 -9999 -9999 -9999 -9999 -9999 -9999 -9999
-9999 -9999 -9999 -9999 -9999 -9999 -9999 -9999 -9999 -9999 -9999 -9999 -9999 -9999 -9999 -9999 -9999 -9999 -9999 -9999 -9999 -9999 -9999 -9999 -9999 -9999 -9999 -9999 -9999 -9999 -9999 -9999 -9999 -9999 -9999 -9999 -9999 -9999 -9999 -9999 -9999 -9999 -9999 -9999 -9999 -9999 -9999 -9999 -9999 -9999 -9999 -9999 -9999 -9999 -9999 -9999 -9999 -9999 -9999 -9999 -9999 -9999 -9999 -9999 -9999 -9999 -9999 -9999 -9999 -9999 -9999 -9999 -9999 -9999 -9999 -9999 -9999 -9999 -9999 -9999 -9999 -9999 -9999 -9999 -9999 -9999 -9999 -9999 -9999 -9999 -9999 -9999 -9999 -9999 -9999 -9999 -9999 1.20915E-1 1.18747E-1 1.16189E-1 1.13267E-1 1.1488E-1 1.10361E-1 1.09958E-1 1.14047E-1 1.33114E-1 1.53795E-1 2.15195E-1 2.8671E-1 3.63135E-1 2.75892E-1 1.98976E-1 2.77645E-1 5.47957E-1 6.79989E-1 6.75617E-1 6.19038E-1 5.98844E-1 6.71491E-1 6.75111E-1 4.34182E-1 2.00268E-1 2.6159E-1 5.46409E-1 6.54277E-1 6.48886E-1 6.48954E-1 6.00256E-1 2.91834E-1 2.98893E-1 4.46529E-1 5.63524E-1 5.94785E-1 5.99804E-1 5.29915E-1 4.69413E-1 5.2049E-1 5.34151E-1 4.89515E-1 4.91615E-1 5.08638E-1 4.55721E-1 4.37574E-1 4.4103E-1 4.39106E-1 4.07645E-1 3.5211E-1 3.88766E-1 4.53498E-1 4.59886E-1 4.89382E-1 4.09285E-1 3.61622E-1 3.67803E-1 4.05652E-1 4.55024E-1 4.2867E-1 4.07472E-1 4.14053E-1 3.46376E-1 2.7124E-1 2.70767E-1 2.95464E-1 2.92112E-1 3.243E-1 3.11416E-1 2.81604E-1 2.92678E-1 2.7908E-1 2.52703E-1 2.6879E-1 2.67403E-1 2.44132E-1 2.28522E-1 2.12353E-1 1.99184E-1 2.04075E-1 2.02957E-1 1.9299E-1 1.79996E-1 1.52387E-1 1.33188E-1 1.33891E-1 1.4973E-1 1.69563E-1 1.96673E-1 2.16213E-1 2.41604E-1 2.47193E-1 4.31836E-1 4.80348E-1 4.3314E-1 3.96382E-1 3.94065E-1 3.9125E-1 3.34333E-1 2.88737E-1 3.03503E-1 2.3836E-1 1.7645E-1 1.14778E-1 1.17433E-1 1.58795E-1 3.29658E-1 4.55123E-1 5.09254E-1 4.95213E-1 5.30005E-1 4.44759E-1 2.9913E-1 1.70367E-1 9.22392E-2 7.40713E-2 1.41188E-1 3.93006E-1 5.54494E-1 5.72682E-1 6.48251E-1 6.01906E-1 5.5701E-1 5.34245E-1 3.82281E-1 1.52542E-1 1.28005E-1 2.15211E-1 4.53437E-1 6.18504E-1 5.94261E-1 5.68045E-1 5.1315E-1 2.97699E-1 1.68235E-1 2.36445E-1 4.24215E-1 4.99002E-1 4.6658E-1 4.52819E-1 3.96858E-1 3.46132E-1 3.50885E-1 4.04175E-1 -9999 -9999 -9999 -9999 -9999 -9999 -9999 -9999 -9999 -9999 -9999 -9999 -9999 -9999 -9999 -9999 -9999 -9999 -9999 -9999 -9999 -9999 -9999
-9999 -9999 -9999 -9999 -9999 -9999 -9999 -9999 -9999 -9999 -9999 -9999 -9999 -9999 -9999 -9999 -9999 -9999 -9999 -9999 -9999 -9999 -9999 -9999 -9999 -9999 -9999 -9999 -9999 -9999 -9999 -9999 -9999 -9999 -9999 -9999 -9999 -9999 -9999 -9999 -9999 -9999 -9999 -9999 -9999 -9999 -9999 -9999 -9999 -9999 -9999 -9999 -9999 -9999 -9999 -9999 -9999 -9999 -9999 -9999 -9999 -9999 -9999 -9999 -9999 -9999 -9999 -9999 -9999 -9999 -9999 -9999 -9999 -9999 -9999 -9999 -9999 -9999 -9999 -9999 -9999 -9999 -9999 -9999 -9999 -9999 -9999 -9999 -9999 -9999 -9999 -9999 -9999 -9999 -9999 -9999 1.21791E-1 1.18747E-1 1.17462E-1 1.16189E-1 1.10365E-1 1.06784E-1 1.09557E-1 1.04836E-1 1.01E-1 1.14003E-1 1.3696E-1 1.62558E-1 2.30808E-1 3.28684E-1 3.59407E-1 2.56622E-1 3.29782E-1 5.94457E-1 6.77255E-1 6.72491E-1 5.70391E-1 6.29712E-1 6.63393E-1 6.68442E-1 3.57568E-1 2.01641E-1 3.35591E-1 6.0396E-1 6.36979E-1 6.54484E-1 6.59565E-1 4.20111E-1 2.44254E-1 3.17293E-1 4.6416E-1 5.66503E-1 6.07474E-1 5.93922E-1 5.58503E-1 5.54205E-1 5.74333E-1 5.33598E-1 4.74386E-1 4.91604E-1 4.42798E-1 4.51979E-1 4.69702E-1 4.74248E-1 4.2578E-1 3.92219E-1 4.28305E-1 4.56003E-1 4.62316E-1 4.90405E-1 4.56983E-1 3.95919E-1 4.10971E-1 4.51307E-1 4.32813E-1 4.61764E-1 3.9077E-1 3.65926E-1 3.67097E-1 3.21844E-1 2.96844E-1 3.19235E-1 3.19579E-1 3.36476E-1 3.21467E-1 2.92258E-1 2.94815E-1 2.65094E-1 2.47086E-1 2.15725E-1 2.25562E-1 2.14705E-1 2.2574E-1 2.12498E-1 2.0927E-1 1.76906E-1 1.57736E-1 1.64087E-1 1.61254E-1 1.60237E-1 1.43107E-1 1.61391E-1 1.62084E-1 1.55428E-1 2.14031E-1 2.52269E-1 2.93739E-1 2.70661E-1 3.72199E-1 4.6346E-1 4.4651E-1 3.91641E-1 3.60819E-1 3.7228E-1 3.70551E-1 2.93333E-1 2.19281E-1 2.1532E-1 1.61352E-1 1.26418E-1 1.21605E-1 1.11453E-1 1.40994E-1 2.88408E-1 4.34028E-1 5.11303E-1 5.55908E-1 5.55509E-1 5.79568E-1 5.02253E-1 3.87629E-1 1.2582E-1 7.62742E-2 1.15737E-1 2.11817E-1 3.65035E-1 5.35938E-1 5.67181E-1 5.98942E-1 5.84683E-1 6.0182E-1 3.9333E-1 1.69395E-1 1.44265E-1 2.08943E-1 3.75234E-1 5.39759E-1 6.27751E-1 6.5321E-1 6.24855E-1 5.10812E-1 3.38352E-1 3.3643E-1 4.63036E-1 4.6259E-1 3.89749E-1 2.89829E-1 2.63288E-1 2.63873E-1 2.90334E-1 -9999 -9999 -9999 -9999 -9999 -9999 -9999 -9999 -9999 -9999 -9999 -9999 -9999 -9999 -9999 -9999 -9999 -9999 -9999 -9999 -9999 -9999 -9999 -9999
-9999 -9999 -9999 -9999 -9999 -9999 -9999 -9999 -9999 -9999 -9999 -9999 -9999 -9999 -9999 -9999 -9999 -9999 -9999 -9999 -9999 -9999 -9999 -9999 -9999 -9999 -9999 -9999 -9999 -9999 -9999 -9999 -9999 -9999 -9999 -9999 -9999 -9999 -9999 -9999 -9999 -9999 -9999 -9999 -9999 -9999 -9999 -9999 -9999 -9999 -9999 -9999 -9999 -9999 -9999 -9999 -9999 -9999 -9999 -9999 -9999 -9999 -9999 -9999 -9999 -9999 -9999 -9999 -9999 -9999 -9999 -9999 -9999 -9999 -9999 -9999 -9999 -9999 -9999 -9999 -9999 -9999 -9999 -9999 -9999 -9999 -9999 -9999 -9999 -9999 -9999 -9999 -9999 -9999 -9999 1.25353E-1 1.21352E-1 1.18747E-1 1.17036E-1 1.13636E-1 1.11175E-1 1.15719E-1 1.09557E-1 1.02125E-1 9.80524E-2 1.05569E-1 1.14836E-1 1.50047E-1 1.84907E-1 2.81678E-1 3.64229E-1 3.37092E-1 4.12106E-1 6.6876E-1 6.7968E-1 6.7769E-1 5.34722E-1 6.59415E-1 6.59993E-1 6.43067E-1 3.10966E-1 2.24425E-1 3.92762E-1 6.45553E-1 6.40057E-1 6.40979E-1 6.45327E-1 3.49951E-1 2.68627E-1 4.34667E-1 4.9598E-1 5.09274E-1 5.36117E-1 6.07577E-1 5.6157E-1 5.58723E-1 5.39405E-1 5.22506E-1 4.81372E-1 5.05175E-1 4.71364E-1 5.0554E-1 4.98951E-1 4.52143E-1 4.184E-1 4.17539E-1 4.41224E-1 4.89178E-1 4.97017E-1 4.48738E-1 4.15085E-1 4.3114E-1 4.26426E-1 4.35031E-1 4.45602E-1 4.2469E-1 3.53481E-1 3.68619E-1 4.05415E-1 3.75326E-1 3.52676E-1 3.62696E-1 3.45576E-1 3.05952E-1 2.85916E-1 2.71253E-1 2.81773E-1 2.46024E-1 2.69114E-1 2.29506E-1 2.06501E-1 1.97574E-1 1.95704E-1 1.84532E-1 1.91671E-1 2.21975E-1 2.23272E-1 2.10466E-1 2.33908E-1 2.09509E-1 2.05076E-1 2.27704E-1 1.86298E-1 1.4973E-1 1.81869E-1 2.33548E-1 2.30354E-1 2.82061E-1 4.23335E-1 4.38423E-1 3.80084E-1 3.7211E-1 3.31297E-1 3.48573E-1 3.14717E-1 2.42311E-1 1.70473E-1 1.7077E-1 1.38303E-1 1.15178E-1 1.33199E-1 1.56651E-1 1.95458E-1 2.67964E-1 4.03603E-1 4.57195E-1 5.44276E-1 5.90662E-1 6.19104E-1 5.90662E-1 5.41295E-1 2.23162E-1 1.26375E-1 1.4563E-1 2.03779E-1 2.96527E-1 4.84368E-1 6.01414E-1 6.06313E-1 5.80307E-1 5.50349E-1 4.08841E-1 2.10889E-1 1.34543E-1 1.61171E-1 2.21577E-1 3.16061E-1 4.29986E-1 4.88467E-1 4.70014E-1 4.55424E-1 4.51265E-1 4.35049E-1 3.98648E-1 3.21346E-1 2.83143E-1 2.08411E-1 1.73751E-1 2.09999E-1 -9999 -9999 -9999 -9999 -9999 -9999 -9999 -9999 -9999 -9999 -9999 -9999 -9999 -9999 -9999 -9999 -9999 -9999 -9999 -9999 -9999 -9999 -9999 -9999 -9999
-9999 -9999 -9999 -9999 -9999 -9999 -9999 -9999 -9999 -9999 -9999 -9999 -9999 -9999 -9999 -9999 -9999 -9999 -9999 -9999 -9999 -9999 -9999 -9999 -9999 -9999 -9999 -9999 -9999 -9999 -9999 -9999 -9999 -9999 -9999 -9999 -9999 -9999 -9999 -9999 -9999 -9999 -9999 -9999 -9999 -9999 -9999 -9999 -9999 -9999 -9999 -9999 -9999 -9999 -9999 -9999 -9999 -9999 -9999 -9999 -9999 -9999 -9999 -9999 -9999 -9999 -9999 -9999 -9999 -9999 -9999 -9999 -9999 -9999 -9999 -9999 -9999 -9999 -9999 -9999 -9999 -9999 -9999 -9999 -9999 -9999 -9999 -9999 -9999 -9999 -9999 -9999 -9999 -9999 1.24903E-1 1.23117E-1 1.23117E-1 1.22673E-1 1.17416E-1 1.15303E-1 1.15723E-1 1.2174E-1 1.14836E-1 1.06739E-1 1.06348E-1 1.02126E-1 1.0514E-1 1.39366E-1 1.82461E-1 2.323E-1 2.86657E-1 3.53806E-1 4.88384E-1 6.81563E-1 6.7666E-1 6.67044E-1 5.24481E-1 5.3779E-1 6.42863E-1 5.49151E-1 3.28854E-1 3.03199E-1 4.99879E-1 6.41934E-1 6.45599E-1 6.59049E-1 6.43851E-1 3.20644E-1 3.2446E-1 5.11329E-1 5.55147E-1 5.11698E-1 4.75559E-1 5.44419E-1 5.41503E-1 5.63135E-1 5.64984E-1 5.58731E-1 5.36263E-1 5.33294E-1 5.24811E-1 5.09141E-1 4.55571E-1 4.3044E-1 4.24149E-1 4.73006E-1 5.05893E-1 5.20951E-1 4.75173E-1 4.94469E-1 4.7961E-1 4.84933E-1 3.92505E-1 3.86593E-1 3.91805E-1 3.68078E-1 3.20266E-1 3.44256E-1 3.51755E-1 3.7194E-1 3.51017E-1 3.57329E-1 3.0075E-1 3.20874E-1 2.82915E-1 2.40338E-1 2.62378E-1 2.52669E-1 2.69303E-1 2.4637E-1 2.28727E-1 2.12609E-1 1.7943E-1 1.64101E-1 1.97584E-1 2.49966E-1 2.74686E-1 2.55012E-1 2.96093E-1 3.54332E-1 3.5829E-1 2.8997E-1 2.01804E-1 1.46403E-1 1.65093E-1 2.44893E-1 2.4374E-1 3.15442E-1 4.13128E-1 4.96101E-1 4.63127E-1 3.51885E-1 3.21257E-1 2.95743E-1 2.69853E-1 1.86089E-1 1.5364E-1 1.46726E-1 1.22621E-1 1.09057E-1 1.28385E-1 1.78789E-1 2.45063E-1 2.76617E-1 2.91085E-1 3.25386E-1 3.78775E-1 4.76563E-1 4.953E-1 5.33041E-1 6.23912E-1 4.89079E-1 2.94231E-1 3.2753E-1 4.29802E-1 4.97343E-1 5.73482E-1 5.98935E-1 5.88316E-1 5.57204E-1 5.29036E-1 4.88111E-1 2.68941E-1 1.21629E-1 1.01386E-1 1.15755E-1 1.26045E-1 1.74391E-1 2.25042E-1 2.01946E-1 2.51325E-1 2.90998E-1 3.04038E-1 2.49979E-1 2.08474E-1 1.98618E-1 1.85122E-1 1.56929E-1 1.98761E-1 -9999 -9999 -9999 -9999 -9999 -9999 -9999 -9999 -9999 -9999 -9999 -9999 -9999 -9999 -9999 -9999 -9999 -9999 -9999 -9999 -9999 -9999 -9999 -9999 -9999
-9999 -9999 -9999 -9999 -9999 -9999 -9999 -9999 -9999 -9999 -9999 -9999 -9999 -9999 -9999 -9999 -9999 -9999 -9999 -9999 -9999 -9999 -9999 -9999 -9999 -9999 -9999 -9999 -9999 -9999 -9999 -9999 -9999 -9999 -9999 -9999 -9999 -9999 -9999 -9999 -9999 -9999 -9999 -9999 -9999 -9999 -9999 -9999 -9999 -9999 -9999 -9999 -9999 -9999 -9999 -9999 -9999 -9999 -9999 -9999 -9999 -9999 -9999 -9999 -9999 -9999 -9999 -9999 -9999 -9999 -9999 -9999 -9999 -9999 -9999 -9999 -9999 -9999 -9999 -9999 -9999 -9999 -9999 -9999 -9999 -9999 -9999 -9999 -9999 -9999 -9999 -9999 -9999 -9999 1.22673E-1 1.14937E-1 1.25353E-1 1.23959E-1 1.21744E-1 1.19563E-1 1.2803E-1 1.2661E-1 1.29364E-1 1.20818E-1 1.10723E-1 1.01334E-1 9.98464E-2 1.20776E-1 1.72852E-1 2.31527E-1 2.89245E-1 3.78609E-1 6.30253E-1 6.76076E-1 6.69914E-1 6.72763E-1 6.07232E-1 6.16166E-1 6.54382E-1 5.75345E-1 5.50372E-1 5.74649E-1 6.43133E-1 6.42761E-1 6.36617E-1 6.47142E-1 5.78398E-1 3.27169E-1 3.14513E-1 5.17427E-1 6.23186E-1 5.96996E-1 5.21552E-1 4.74044E-1 4.7706E-1 4.95808E-1 5.11066E-1 5.23808E-1 4.87282E-1 4.90393E-1 4.92758E-1 4.87927E-1 4.40691E-1 4.41953E-1 4.25506E-1 4.46425E-1 4.96377E-1 4.74177E-1 4.25966E-1 4.32981E-1 3.98935E-1 4.23595E-1 4.27666E-1 4.35587E-1 3.48187E-1 3.15617E-1 3.16541E-1 3.2602E-1 3.09503E-1 3.49076E-1 3.4997E-1 2.95217E-1 2.65113E-1 2.68436E-1 2.81274E-1 2.60346E-1 2.15731E-1 2.30218E-1 2.1483E-1 2.1655E-1 2.07653E-1 1.78971E-1 1.69202E-1 1.54405E-1 1.74509E-1 2.19268E-1 2.75408E-1 3.1819E-1 3.22057E-1 3.53722E-1 3.62478E-1 3.41422E-1 2.05729E-1 1.55083E-1 1.96533E-1 2.63626E-1 2.57995E-1 2.96677E-1 3.47898E-1 3.90155E-1 4.50878E-1 4.09957E-1 3.1708E-1 2.88043E-1 2.55544E-1 1.7995E-1 1.45809E-1 1.32908E-1 1.38669E-1 1.36026E-1 1.44124E-1 1.88161E-1 2.03767E-1 2.13708E-1 1.76795E-1 1.96191E-1 2.50328E-1 2.51931E-1 2.95555E-1 4.74271E-1 5.49262E-1 6.33153E-1 6.28852E-1 5.67466E-1 5.92432E-1 6.119E-1 6.13091E-1 6.00334E-1 6.06171E-1 5.94654E-1 6.01734E-1 5.73877E-1 3.80143E-1 1.67131E-1 9.00565E-2 6.34826E-2 5.30419E-2 7.26779E-2 1.1723E-1 1.22081E-1 1.40912E-1 1.56055E-1 1.65344E-1 1.29214E-1 1.23875E-1 1.25005E-1 1.60024E-1 1.51651E-1 2.29088E-1 -9999 -9999 -9999 -9999 -9999 -9999 -9999 -9999 -9999 -9999 -9999 -9999 -9999 -9999 -9999 -9999 -9999 -9999 -9999 -9999 -9999 -9999 -9999 -9999 -9999
-9999 -9999 -9999 -9999 -9999 -9999 -9999 -9999 -9999 -9999 -9999 -9999 -9999 -9999 -9999 -9999 -9999 -9999 -9999 -9999 -9999 -9999 -9999 -9999 -9999 -9999 -9999 -9999 -9999 -9999 -9999 -9999 -9999 -9999 -9999 -9999 -9999 -9999 -9999 -9999 -9999 -9999 -9999 -9999 -9999 -9999 -9999 -9999 -9999 -9999 -9999 -9999 -9999 -9999 -9999 -9999 -9999 -9999 -9999 -9999 -9999 -9999 -9999 -9999 -9999 -9999 -9999 -9999 -9999 -9999 -9999 -9999 -9999 -9999 -9999 -9999 -9999 -9999 -9999 -9999 -9999 -9999 -9999 -9999 -9999 -9999 -9999 -9999 -9999 -9999 -9999 -9999 -9999 1.14937E-1 1.13274E-1 1.21791E-1 1.23514E-1 1.26663E-1 1.26209E-1 1.32218E-1 1.2844E-1 1.27981E-1 1.31227E-1 1.21694E-1 1.10276E-1 1.09877E-1 1.04373E-1 1.14379E-1 1.66421E-1 2.52684E-1 3.62311E-1 5.44912E-1 6.76766E-1 6.65832E-1 6.80517E-1 6.78609E-1 6.53508E-1 6.72772E-1 6.61359E-1 6.66251E-1 6.53254E-1 6.43702E-1 6.44631E-1 6.30992E-1 6.50516E-1 6.52845E-1 5.15168E-1 2.88459E-1 3.07372E-1 5.06608E-1 6.23499E-1 5.88577E-1 5.73729E-1 5.06266E-1 4.26299E-1 4.29901E-1 4.97481E-1 5.14488E-1 4.74209E-1 4.9406E-1 5.1925E-1 5.20271E-1 4.76601E-1 5.05139E-1 4.94667E-1 4.90405E-1 4.5475E-1 4.23004E-1 4.9577E-1 4.17198E-1 3.65446E-1 3.6545E-1 3.9978E-1 4.21221E-1 3.64713E-1 3.30998E-1 2.94371E-1 2.98064E-1 3.1039E-1 3.24326E-1 3.03172E-1 2.8847E-1 2.40628E-1 2.47453E-1 2.50912E-1 2.41016E-1 2.12946E-1 1.91386E-1 1.92735E-1 1.92674E-1 1.90781E-1 1.68475E-1 1.35796E-1 1.58698E-1 1.80646E-1 1.96954E-1 2.06227E-1 1.86841E-1 2.03586E-1 2.98821E-1 3.73669E-1 3.57798E-1 2.34094E-1 1.59545E-1 1.95443E-1 2.62389E-1 2.40396E-1 2.57304E-1 2.97677E-1 3.57709E-1 3.43961E-1 3.71601E-1 2.60147E-1 2.62652E-1 2.40327E-1 1.72294E-1 1.31204E-1 1.34181E-1 1.44939E-1 1.57059E-1 1.76415E-1 1.78126E-1 1.68221E-1 1.59756E-1 1.29916E-1 1.36399E-1 1.45528E-1 1.39148E-1 1.97407E-1 3.48702E-1 5.19704E-1 5.62953E-1 5.86169E-1 5.9712E-1 6.07856E-1 5.64846E-1 5.52988E-1 5.71166E-1 6.01822E-1 6.19046E-1 5.71838E-1 5.82106E-1 5.21609E-1 2.68338E-1 1.14491E-1 5.33514E-2 3.70393E-2 4.47213E-2 6.1531E-2 6.62495E-2 7.3924E-2 1.06257E-1 1.13377E-1 8.65744E-2 8.90791E-2 1.12412E-1 1.36205E-1 1.54503E-1 -9999 -9999 -9999 -9999 -9999 -9999 -9999 -9999 -9999 -9999 -9999 -9999 -9999 -9999 -9999 -9999 -9999 -9999 -9999 -9999 -9999 -9999 -9999 -9999 -9999 -9999
-9999 -9999 -9999 -9999 -9999 -9999 -9999 -9999 -9999 -9999 -9999 -9999 -9999 -9999 -9999 -9999 -9999 -9999 -9999 -9999 -9999 -9999 -9999 -9999 -9999 -9999 -9999 -9999 -9999 -9999 -9999 -9999 -9999 -9999 -9999 -9999 -9999 -9999 -9999 -9999 -9999 -9999 -9999 -9999 -9999 -9999 -9999 -9999 -9999 -9999 -9999 -9999 -9999 -9999 -9999 -9999 -9999 -9999 -9999 -9999 -9999 -9999 -9999 -9999 -9999 -9999 -9999 -9999 -9999 -9999 -9999 -9999 -9999 -9999 -9999 -9999 -9999 -9999 -9999 -9999 -9999 -9999 -9999 -9999 -9999 -9999 -9999 -9999 -9999 -9999 -9999 -9999 1.14519E-1 1.11633E-1 1.10416E-1 1.17416E-1 1.21744E-1 1.25756E-1 1.28954E-1 1.32167E-1 1.27981E-1 1.24355E-1 1.27523E-1 1.17322E-1 1.17327E-1 1.1028E-1 1.05144E-1 1.1729E-1 1.71641E-1 2.842E-1 4.61622E-1 6.75333E-1 6.58016E-1 6.77715E-1 6.92155E-1 6.88258E-1 6.7859E-1 6.73605E-1 6.67801E-1 6.69476E-1 6.59449E-1 6.44702E-1 6.35056E-1 6.42381E-1 6.66544E-1 6.66356E-1 4.17025E-1 2.70255E-1 3.13647E-1 4.84503E-1 6.03309E-1 6.08923E-1 5.50296E-1 5.7229E-1 5.1474E-1 4.87367E-1 5.32121E-1 5.03411E-1 5.1127E-1 5.48564E-1 5.48929E-1 5.23082E-1 5.16886E-1 5.42524E-1 4.97454E-1 4.34078E-1 3.99053E-1 3.78663E-1 4.67283E-1 4.41828E-1 3.79844E-1 3.97976E-1 4.30784E-1 3.50081E-1 3.10142E-1 2.83572E-1 2.62035E-1 2.55782E-1 2.83301E-1 2.6203E-1 2.47867E-1 2.84701E-1 2.40645E-1 2.10268E-1 2.10126E-1 2.11831E-1 2.125E-1 2.01866E-1 1.95073E-1 1.76927E-1 1.72633E-1 1.33457E-1 1.18736E-1 1.32731E-1 1.62882E-1 1.77841E-1 1.62493E-1 1.56212E-1 1.80648E-1 2.72566E-1 3.88456E-1 3.57521E-1 2.85528E-1 2.00098E-1 2.26323E-1 2.45206E-1 2.53792E-1 2.40287E-1 2.79465E-1 3.38027E-1 2.94961E-1 2.77911E-1 2.42425E-1 2.29495E-1 2.02809E-1 1.42456E-1 1.15194E-1 1.32386E-1 1.25143E-1 1.30612E-1 1.39782E-1 1.48197E-1 1.34264E-1 1.33617E-1 1.27706E-1 1.30335E-1 1.23357E-1 1.12129E-1 1.52485E-1 2.16575E-1 3.43468E-1 4.50457E-1 5.06317E-1 4.94535E-1 4.21388E-1 3.14072E-1 2.85321E-1 3.42866E-1 4.73177E-1 6.35844E-1 6.07444E-1 6.29023E-1 5.55131E-1 3.28261E-1 1.73209E-1 9.00557E-2 6.47389E-2 5.34961E-2 4.77276E-2 4.32134E-2 5.76129E-2 7.93534E-2 7.68737E-2 6.61017E-2 6.50274E-2 8.28826E-2 1.04606E-1 1.47039E-1 -9999 -9999 -9999 -9999 -9999 -9999 -9999 -9999 -9999 -9999 -9999 -9999 -9999 -9999 -9999 -9999 -9999 -9999 -9999 -9999 -9999 -9999 -9999 -9999 -9999 -9999
-9999 -9999 -9999 -9999 -9999 -9999 -9999 -9999 -9999 -9999 -9999 -9999 -9999 -9999 -9999 -9999 -9999 -9999 -9999 -9999 -9999 -9999 -9999 -9999 -9999 -9999 -9999 -9999 -9999 -9999 -9999 -9999 -9999 -9999 -9999 -9999 -9999 -9999 -9999 -9999 -9999 -9999 -9999 -9999 -9999 -9999 -9999 -9999 -9999 -9999 -9999 -9999 -9999 -9999 -9999 -9999 -9999 -9999 -9999 -9999 -9999 -9999 -9999 -9999 -9999 -9999 -9999 -9999 -9999 -9999 -9999 -9999 -9999 -9999 -9999 -9999 -9999 -9999 -9999 -9999 -9999 -9999 -9999 -9999 -9999 -9999 -9999 -9999 -9999 -9999 -9999 1.1662E-1 1.12862E-1 1.0921E-1 1.04846E-1 1.05621E-1 1.16144E-1 1.22185E-1 1.32639E-1 1.31696E-1 1.27981E-1 1.31227E-1 1.20771E-1 1.21652E-1 1.16478E-1 1.11904E-1 1.11054E-1 1.12688E-1 1.51058E-1 2.89245E-1 5.82468E-1 6.59211E-1 6.68044E-1 6.79191E-1 6.75011E-1 6.76842E-1 6.66319E-1 6.68009E-1 6.65341E-1 6.42707E-1 6.40209E-1 6.52404E-1 6.47657E-1 6.63606E-1 6.69158E-1 6.30038E-1 4.06211E-1 2.91106E-1 3.1542E-1 4.68621E-1 5.71923E-1 6.11469E-1 5.70836E-1 5.56317E-1 5.64936E-1 5.24711E-1 5.19826E-1 4.97179E-1 5.46829E-1 5.48061E-1 4.56666E-1 4.85074E-1 5.46473E-1 4.98557E-1 4.41759E-1 4.84778E-1 4.75005E-1 4.17149E-1 4.12857E-1 4.24734E-1 3.72343E-1 3.51479E-1 3.90234E-1 3.48754E-1 3.00849E-1 3.10026E-1 2.8353E-1 2.71714E-1 2.35155E-1 2.14621E-1 2.10435E-1 2.53596E-1 2.35884E-1 2.03995E-1 2.02995E-1 1.893E-1 1.95426E-1 2.00323E-1 1.80795E-1 1.66437E-1 1.83376E-1 1.79892E-1 1.47551E-1 1.6653E-1 2.12534E-1 2.64007E-1 2.66825E-1 2.22179E-1 2.25621E-1 2.60929E-1 3.88657E-1 3.75961E-1 2.78885E-1 2.66535E-1 3.55864E-1 3.09038E-1 2.80394E-1 2.3903E-1 2.45931E-1 2.92959E-1 2.61448E-1 2.2913E-1 2.53459E-1 2.32504E-1 1.89036E-1 1.46874E-1 1.08973E-1 1.08386E-1 1.11741E-1 1.23623E-1 1.26491E-1 1.29584E-1 1.1516E-1 1.17583E-1 1.11869E-1 1.30745E-1 1.12942E-1 1.13493E-1 1.17707E-1 1.41626E-1 2.3672E-1 3.17739E-1 2.99647E-1 2.96648E-1 2.27738E-1 1.9369E-1 1.44906E-1 1.69287E-1 3.25047E-1 6.02225E-1 6.06277E-1 6.14574E-1 5.42793E-1 3.73177E-1 2.37712E-1 2.15683E-1 2.23313E-1 1.41641E-1 7.4019E-2 4.60698E-2 4.32916E-2 5.25736E-2 5.61995E-2 5.88168E-2 5.50491E-2 6.07969E-2 8.78986E-2 1.48344E-1 -9999 -9999 -9999 -9999 -9999 -9999 -9999 -9999 -9999 -9999 -9999 -9999 -9999 -9999 -9999 -9999 -9999 -9999 -9999 -9999 -9999 -9999 -9999 -9999 -9999 -9999
-9999 -9999 -9999 -9999 -9999 -9999 -9999 -9999 -9999 -9999 -9999 -9999 -9999 -9999 -9999 -9999 -9999 -9999 -9999 -9999 -9999 -9999 -9999 -9999 -9999 -9999 -9999 -9999 -9999 -9999 -9999 -9999 -9999 -9999 -9999 -9999 -9999 -9999 -9999 -9999 -9999 -9999 -9999 -9999 -9999 -9999 -9999 -9999 -9999 -9999 -9999 -9999 -9999 -9999 -9999 -9999 -9999 -9999 -9999 -9999 -9999 -9999 -9999 -9999 -9999 -9999 -9999 -9999 -9999 -9999 -9999 -9999 -9999 -9999 -9999 -9999 -9999 -9999 -9999 -9999 -9999 -9999 -9999 -9999 -9999 -9999 -9999 -9999 -9999 -9999 -9999 1.14103E-1 1.10012E-1 1.02933E-1 1.0105E-1 1.01424E-1 1.0956E-1 1.13178E-1 1.25704E-1 1.27981E-1 1.3891E-1 1.5214E-1 1.35452E-1 1.22092E-1 1.13136E-1 1.15178E-1 1.11461E-1 1.16878E-1 1.36881E-1 2.44918E-1 5.49151E-1 6.50569E-1 6.75821E-1 6.06423E-1 6.41307E-1 6.6635E-1 6.57865E-1 6.38849E-1 6.51034E-1 6.49006E-1 6.26814E-1 6.32957E-1 6.55582E-1 6.69727E-1 6.67026E-1 6.4462E-1 4.46406E-1 3.33438E-1 3.97464E-1 5.1985E-1 6.11265E-1 5.89629E-1 5.56595E-1 5.23973E-1 5.38592E-1 5.12557E-1 5.47445E-1 5.31467E-1 5.36564E-1 4.85621E-1 4.69689E-1 4.96155E-1 4.78234E-1 4.66336E-1 4.2856E-1 4.8038E-1 4.92213E-1 3.96656E-1 3.71512E-1 4.02084E-1 3.62541E-1 3.13721E-1 3.53226E-1 3.31588E-1 3.05404E-1 2.94628E-1 2.74523E-1 2.60203E-1 2.41944E-1 2.09186E-1 1.94585E-1 2.1944E-1 2.31148E-1 2.22245E-1 2.05182E-1 2.07248E-1 2.04495E-1 1.93988E-1 1.68292E-1 1.79003E-1 2.06695E-1 2.26219E-1 1.87014E-1 1.51728E-1 1.69954E-1 2.54862E-1 3.26127E-1 3.16696E-1 3.12455E-1 3.05462E-1 3.49232E-1 3.80345E-1 3.0661E-1 3.39634E-1 3.90978E-1 2.93868E-1 2.84795E-1 2.38358E-1 1.95256E-1 2.09099E-1 2.75863E-1 2.9755E-1 2.75144E-1 2.64682E-1 2.27541E-1 2.00495E-1 1.37925E-1 9.31469E-2 1.02682E-1 1.19923E-1 1.27189E-1 1.20483E-1 1.23858E-1 1.2076E-1 1.18447E-1 1.15313E-1 9.5904E-2 1.0018E-1 1.17634E-1 1.46707E-1 1.83807E-1 2.05218E-1 1.61505E-1 1.54392E-1 1.42259E-1 1.10182E-1 8.79749E-2 1.57049E-1 4.14858E-1 6.44789E-1 5.91329E-1 6.38394E-1 6.18473E-1 5.37781E-1 4.11621E-1 4.75339E-1 4.16563E-1 2.44338E-1 1.01405E-1 4.44324E-2 3.91727E-2 5.58159E-2 7.63287E-2 9.10829E-2 6.91242E-2 7.33276E-2 1.10637E-1 1.99417E-1 -9999 -9999 -9999 -9999 -9999 -9999 -9999 -9999 -9999 -9999 -9999 -9999 -9999 -9999 -9999 -9999 -9999 -9999 -9999 -9999 -9999 -9999 -9999 -9999 -9999 -9999
-9999 -9999 -9999 -9999 -9999 -9999 -9999 -9999 -9999 -9999 -9999 -9999 -9999 -9999 -9999 -9999 -9999 -9999 -9999 -9999 -9999 -9999 -9999 -9999 -9999 -9999 -9999 -9999 -9999 -9999 -9999 -9999 -9999 -9999 -9999 -9999 -9999 -9999 -9999 -9999 -9999 -9999 -9999 -9999 -9999 -9999 -9999 -9999 -9999 -9999 -9999 -9999 -9999 -9999 -9999 -9999 -9999 -9999 -9999 -9999 -9999 -9999 -9999 -9999 -9999 -9999 -9999 -9999 -9999 -9999 -9999 -9999 -9999 -9999 -9999 -9999 -9999 -9999 -9999 -9999 -9999 -9999 -9999 -9999 -9999 -9999 -9999 -9999 -9999 -9999 -9999 1.12041E-1 1.064E-1 1.04846E-1 1.02176E-1 9.95659E-2 1.05184E-1 1.08718E-1 1.17794E-1 1.25253E-1 1.69318E-1 2.68521E-1 2.08261E-1 1.36423E-1 1.09433E-1 1.11054E-1 1.07849E-1 1.12701E-1 1.1854E-1 1.7452E-1 3.60406E-1 5.33841E-1 4.66516E-1 4.90341E-1 5.97583E-1 6.28775E-1 5.92472E-1 5.02564E-1 6.14165E-1 6.49387E-1 6.3273E-1 6.55888E-1 6.61226E-1 6.50506E-1 6.00031E-1 6.07175E-1 5.28662E-1 4.23215E-1 4.71584E-1 5.58791E-1 5.97845E-1 5.7383E-1 5.38549E-1 5.27612E-1 5.1811E-1 5.32982E-1 5.57804E-1 5.79022E-1 5.36661E-1 4.41411E-1 4.58431E-1 4.6913E-1 4.65042E-1 4.05422E-1 4.37811E-1 4.70565E-1 4.84686E-1 4.09909E-1 3.58468E-1 3.68576E-1 3.288E-1 2.90338E-1 3.26072E-1 2.8788E-1 3.14997E-1 2.66957E-1 2.28902E-1 2.36603E-1 2.14216E-1 2.06563E-1 1.86121E-1 1.99179E-1 1.99691E-1 1.95096E-1 1.88739E-1 2.04051E-1 2.22315E-1 1.9677E-1 1.80971E-1 1.86747E-1 2.60103E-1 3.05013E-1 2.27813E-1 1.63034E-1 1.50426E-1 2.04459E-1 2.36969E-1 2.63661E-1 2.88447E-1 3.3178E-1 3.73125E-1 3.68875E-1 3.3671E-1 3.60056E-1 3.66643E-1 3.40989E-1 2.62049E-1 2.90586E-1 2.56664E-1 2.92924E-1 2.81983E-1 2.96709E-1 2.54852E-1 2.51281E-1 2.30733E-1 2.1524E-1 1.30386E-1 1.0247E-1 8.72602E-2 9.65362E-2 9.99194E-2 9.83164E-2 1.05575E-1 9.91019E-2 1.06999E-1 1.0079E-1 1.10006E-1 1.27487E-1 1.37416E-1 1.70985E-1 1.9174E-1 1.44741E-1 9.86158E-2 8.83192E-2 8.58679E-2 7.04876E-2 6.53068E-2 1.66093E-1 4.68058E-1 5.92745E-1 6.38986E-1 5.94473E-1 6.42314E-1 6.16267E-1 5.825E-1 6.10845E-1 4.83881E-1 3.39598E-1 1.50609E-1 5.66802E-2 6.87279E-2 1.64303E-1 2.23816E-1 1.92461E-1 1.1043E-1 9.66053E-2 1.56362E-1 2.73967E-1 -9999 -9999 -9999 -9999 -9999 -9999 -9999 -9999 -9999 -9999 -9999 -9999 -9999 -9999 -9999 -9999 -9999 -9999 -9999 -9999 -9999 -9999 -9999 -9999 -9999 -9999
-9999 -9999 -9999 -9999 -9999 -9999 -9999 -9999 -9999 -9999 -9999 -9999 -9999 -9999 -9999 -9999 -9999 -9999 -9999 -9999 -9999 -9999 -9999 -9999 -9999 -9999 -9999 -9999 -9999 -9999 -9999 -9999 -9999 -9999 -9999 -9999 -9999 -9999 -9999 -9999 -9999 -9999 -9999 -9999 -9999 -9999 -9999 -9999 -9999 -9999 -9999 -9999 -9999 -9999 -9999 -9999 -9999 -9999 -9999 -9999 -9999 -9999 -9999 -9999 -9999 -9999 -9999 -9999 -9999 -9999 -9999 -9999 -9999 -9999 -9999 -9999 -9999 -9999 -9999 -9999 -9999 -9999 -9999 -9999 -9999 -9999 -9999 -9999 -9999 -9999 1.14103E-1 1.09568E-1 1.11998E-1 1.13644E-1 1.20868E-1 1.13592E-1 1.09517E-1 1.09117E-1 1.15674E-1 1.20335E-1 1.84895E-1 2.92575E-1 2.80847E-1 1.61891E-1 1.14334E-1 1.11054E-1 1.0706E-1 1.07424E-1 1.07819E-1 1.32537E-1 1.68676E-1 2.13598E-1 2.4789E-1 2.91605E-1 3.46972E-1 4.38239E-1 4.34086E-1 4.91534E-1 5.92479E-1 6.45938E-1 6.47359E-1 6.49497E-1 5.01558E-1 4.28059E-1 4.50625E-1 4.73101E-1 4.8542E-1 4.45548E-1 4.68033E-1 5.58993E-1 6.13382E-1 5.95701E-1 5.56158E-1 5.55628E-1 5.56048E-1 5.69342E-1 5.60381E-1 5.86321E-1 5.28062E-1 4.89105E-1 4.98282E-1 5.14546E-1 4.9936E-1 4.36855E-1 3.96681E-1 4.28052E-1 4.79498E-1 4.02402E-1 3.56362E-1 3.24437E-1 3.06098E-1 2.81544E-1 3.04849E-1 2.72404E-1 3.00823E-1 2.65905E-1 2.17566E-1 1.98218E-1 1.97145E-1 1.94068E-1 1.74466E-1 1.88027E-1 2.05124E-1 1.96006E-1 2.08638E-1 2.2432E-1 2.17171E-1 1.83485E-1 1.81292E-1 2.09088E-1 2.90341E-1 3.32691E-1 2.50038E-1 2.24322E-1 1.62872E-1 1.60006E-1 1.84032E-1 1.9298E-1 2.04143E-1 2.86369E-1 3.61085E-1 3.67101E-1 3.47002E-1 3.4199E-1 2.9915E-1 3.13928E-1 2.87476E-1 2.53288E-1 3.08155E-1 3.07774E-1 3.0122E-1 2.77437E-1 2.45764E-1 2.34803E-1 2.25304E-1 2.05957E-1 1.58051E-1 1.30304E-1 1.15223E-1 8.97077E-2 8.82569E-2 9.29703E-2 8.61005E-2 8.51225E-2 8.51715E-2 8.6635E-2 9.96115E-2 1.18801E-1 1.33012E-1 1.5107E-1 2.1483E-1 2.07127E-1 1.39604E-1 1.18988E-1 8.70592E-2 6.35079E-2 8.26842E-2 1.75598E-1 4.06733E-1 5.5767E-1 5.89648E-1 6.44192E-1 6.4653E-1 6.60711E-1 6.31816E-1 6.01146E-1 5.40123E-1 4.55295E-1 2.28775E-1 9.44881E-2 1.05326E-1 3.25229E-1 4.45941E-1 3.1529E-1 1.5155E-1 1.11179E-1 1.79094E-1 -9999 -9999 -9999 -9999 -9999 -9999 -9999 -9999 -9999 -9999 -9999 -9999 -9999 -9999 -9999 -9999 -9999 -9999 -9999 -9999 -9999 -9999 -9999 -9999 -9999 -9999 -9999
-9999 -9999 -9999 -9999 -9999 -9999 -9999 -9999 -9999 -9999 -9999 -9999 -9999 -9999 -9999 -9999 -9999 -9999 -9999 -9999 -9999 -9999 -9999 -9999 -9999 -9999 -9999 -9999 -9999 -9999 -9999 -9999 -9999 -9999 -9999 -9999 -9999 -9999 -9999 -9999 -9999 -9999 -9999 -9999 -9999 -9999 -9999 -9999 -9999 -9999 -9999 -9999 -9999 -9999 -9999 -9999 -9999 -9999 -9999 -9999 -9999 -9999 -9999 -9999 -9999 -9999 -9999 -9999 -9999 -9999 -9999 -9999 -9999 -9999 -9999 -9999 -9999 -9999 -9999 -9999 -9999 -9999 -9999 -9999 -9999 -9999 -9999 -9999 -9999 -9999 1.12818E-1 1.14474E-1 1.21752E-1 1.37497E-1 1.37933E-1 1.32643E-1 1.23022E-1 1.17371E-1 1.21646E-1 1.34971E-1 1.75198E-1 2.07584E-1 1.98205E-1 1.647E-1 1.52116E-1 1.42815E-1 1.37316E-1 1.33466E-1 1.34439E-1 1.28801E-1 1.42753E-1 1.57427E-1 1.86687E-1 2.32931E-1 3.13425E-1 2.82263E-1 3.62204E-1 4.18003E-1 4.98585E-1 5.90273E-1 6.02149E-1 4.47934E-1 3.93007E-1 3.84458E-1 3.47994E-1 4.01304E-1 4.1122E-1 4.27348E-1 4.43563E-1 5.32714E-1 6.025E-1 5.82703E-1 5.33754E-1 5.54394E-1 5.86723E-1 5.2722E-1 5.39354E-1 5.63575E-1 4.99335E-1 5.22206E-1 5.03216E-1 4.61825E-1 4.90931E-1 4.53865E-1 3.98134E-1 4.05271E-1 4.37755E-1 4.31063E-1 3.68381E-1 3.22496E-1 2.93315E-1 2.63255E-1 2.79115E-1 2.42632E-1 2.80209E-1 2.52194E-1 2.27241E-1 1.97426E-1 1.79691E-1 1.87322E-1 1.93879E-1 1.93366E-1 2.29326E-1 2.34377E-1 2.42582E-1 2.39248E-1 2.05638E-1 1.80461E-1 1.63131E-1 2.17085E-1 2.41317E-1 2.93587E-1 3.05804E-1 2.91822E-1 2.85141E-1 2.38099E-1 2.60829E-1 2.51274E-1 2.40637E-1 3.53495E-1 3.79841E-1 3.60925E-1 3.32592E-1 3.20852E-1 3.03131E-1 2.84004E-1 2.54783E-1 2.99067E-1 3.31562E-1 3.21397E-1 3.02612E-1 2.94047E-1 2.80521E-1 2.56739E-1 2.20682E-1 2.10417E-1 1.81006E-1 1.979E-1 1.64067E-1 1.29298E-1 1.41061E-1 1.13827E-1 8.94719E-2 8.30481E-2 8.59779E-2 8.31515E-2 8.50967E-2 9.64235E-2 1.11253E-1 1.00943E-1 1.51942E-1 2.86352E-1 3.1424E-1 2.93834E-1 1.94056E-1 1.48667E-1 1.85956E-1 3.05672E-1 4.68475E-1 5.77102E-1 5.71428E-1 5.56486E-1 6.38598E-1 6.59209E-1 6.68908E-1 6.41562E-1 6.34197E-1 5.54461E-1 3.54478E-1 1.79293E-1 1.76427E-1 4.02882E-1 5.46703E-1 3.99212E-1 2.01483E-1 1.77062E-1 3.09655E-1 -9999 -9999 -9999 -9999 -9999 -9999 -9999 -9999 -9999 -9999 -9999 -9999 -9999 -9999 -9999 -9999 -9999 -9999 -9999 -9999 -9999 -9999 -9999 -9999 -9999 -9999 -9999
-9999 -9999 -9999 -9999 -9999 -9999 -9999 -9999 -9999 -9999 -9999 -9999 -9999 -9999 -9999 -9999 -9999 -9999 -9999 -9999 -9999 -9999 -9999 -9999 -9999 -9999 -9999 -9999 -9999 -9999 -9999 -9999 -9999 -9999 -9999 -9999 -9999 -9999 -9999 -9999 -9999 -9999 -9999 -9999 -9999 -9999 -9999 -9999 -9999 -9999 -9999 -9999 -9999 -9999 -9999 -9999 -9999 -9999 -9999 -9999 -9999 -9999 -9999 -9999 -9999 -9999 -9999 -9999 -9999 -9999 -9999 -9999 -9999 -9999 -9999 -9999 -9999 -9999 -9999 -9999 -9999 -9999 -9999 -9999 -9999 -9999 -9999 -9999 -9999 1.11998E-1 1.13644E-1 1.19139E-1 1.37986E-1 1.46456E-1 1.55411E-1 1.65369E-1 1.55946E-1 1.50555E-1 1.69318E-1 1.83659E-1 1.95028E-1 1.93671E-1 2.00193E-1 1.9241E-1 2.07559E-1 2.35125E-1 2.74127E-1 2.98538E-1 2.66079E-1 1.87274E-1 1.65213E-1 1.72166E-1 1.78707E-1 2.07464E-1 2.66043E-1 3.454E-1 3.52762E-1 4.14007E-1 5.18291E-1 5.57105E-1 5.80294E-1 6.20859E-1 6.44692E-1 6.12006E-1 5.30485E-1 5.08073E-1 5.03661E-1 5.00332E-1 4.98041E-1 5.44864E-1 6.06801E-1 5.9845E-1 5.59339E-1 5.93096E-1 5.15227E-1 4.51234E-1 5.13369E-1 5.27684E-1 4.86247E-1 4.88195E-1 4.76875E-1 4.24608E-1 4.56614E-1 4.2808E-1 3.75883E-1 3.53649E-1 3.84768E-1 4.08643E-1 3.66995E-1 3.47571E-1 3.04505E-1 2.59512E-1 2.44587E-1 2.10093E-1 2.45152E-1 2.17138E-1 1.89836E-1 1.94881E-1 1.81953E-1 1.90724E-1 2.13405E-1 1.98314E-1 2.13095E-1 2.17965E-1 2.30105E-1 2.53089E-1 2.10999E-1 1.84094E-1 1.6671E-1 2.17189E-1 2.77049E-1 3.02974E-1 3.20216E-1 3.41833E-1 3.29577E-1 3.17689E-1 3.57277E-1 3.59377E-1 3.59479E-1 3.89967E-1 3.67356E-1 3.26091E-1 3.0578E-1 2.95823E-1 2.77497E-1 2.58316E-1 2.8782E-1 3.05168E-1 3.35035E-1 2.86285E-1 2.78687E-1 2.7132E-1 2.48928E-1 2.57474E-1 2.54942E-1 2.17619E-1 1.98017E-1 2.19728E-1 2.37045E-1 2.02549E-1 2.09426E-1 1.91113E-1 1.7276E-1 1.02988E-1 1.0189E-1 9.43462E-2 9.14478E-2 9.21508E-2 8.18278E-2 7.45742E-2 1.0278E-1 2.02164E-1 3.75206E-1 4.4233E-1 3.94405E-1 4.33076E-1 4.21561E-1 4.54187E-1 4.9353E-1 5.71091E-1 5.05505E-1 3.8285E-1 4.10667E-1 5.30019E-1 6.57657E-1 6.83581E-1 6.75277E-1 6.57271E-1 6.42243E-1 5.01012E-1 3.8577E-1 4.7452E-1 6.34026E-1 5.68778E-1 3.54303E-1 2.74582E-1 -9999 -9999 -9999 -9999 -9999 -9999 -9999 -9999 -9999 -9999 -9999 -9999 -9999 -9999 -9999 -9999 -9999 -9999 -9999 -9999 -9999 -9999 -9999 -9999 -9999 -9999 -9999 -9999
-9999 -9999 -9999 -9999 -9999 -9999 -9999 -9999 -9999 -9999 -9999 -9999 -9999 -9999 -9999 -9999 -9999 -9999 -9999 -9999 -9999 -9999 -9999 -9999 -9999 -9999 -9999 -9999 -9999 -9999 -9999 -9999 -9999 -9999 -9999 -9999 -9999 -9999 -9999 -9999 -9999 -9999 -9999 -9999 -9999 -9999 -9999 -9999 -9999 -9999 -9999 -9999 -9999 -9999 -9999 -9999 -9999 -9999 -9999 -9999 -9999 -9999 -9999 -9999 -9999 -9999 -9999 -9999 -9999 -9999 -9999 -9999 -9999 -9999 -9999 -9999 -9999 -9999 -9999 -9999 -9999 -9999 -9999 -9999 -9999 -9999 -9999 -9999 -9999 1.08768E-1 1.11998E-1 1.20876E-1 1.2984E-1 1.49045E-1 1.57581E-1 1.69379E-1 1.63051E-1 1.82422E-1 2.59732E-1 2.61284E-1 2.57252E-1 2.72491E-1 2.64417E-1 2.57283E-1 2.84838E-1 3.47864E-1 4.41976E-1 5.08715E-1 4.39932E-1 3.22194E-1 2.47125E-1 2.21335E-1 2.19895E-1 2.22729E-1 2.39527E-1 2.93445E-1 3.40767E-1 4.06211E-1 4.37281E-1 4.05945E-1 4.29943E-1 5.17996E-1 6.39899E-1 6.43153E-1 6.41621E-1 6.39061E-1 6.29655E-1 6.11921E-1 5.76841E-1 6.03314E-1 6.0945E-1 6.05799E-1 5.66496E-1 5.64134E-1 5.6798E-1 5.0681E-1 5.32308E-1 5.63684E-1 5.39497E-1 5.06251E-1 4.84692E-1 4.53989E-1 4.0303E-1 3.82757E-1 3.23538E-1 3.58616E-1 3.72201E-1 3.69624E-1 3.0934E-1 3.14208E-1 2.79011E-1 2.52665E-1 2.42389E-1 2.09235E-1 2.2683E-1 2.13114E-1 1.80221E-1 1.74043E-1 1.75579E-1 1.91707E-1 2.23548E-1 2.17805E-1 2.31068E-1 2.22275E-1 2.4576E-1 2.49658E-1 2.18106E-1 2.23006E-1 1.80971E-1 1.67352E-1 1.9589E-1 2.37205E-1 2.73606E-1 3.23597E-1 3.6876E-1 3.7471E-1 3.81938E-1 3.79004E-1 3.79339E-1 3.83692E-1 3.63768E-1 3.22054E-1 3.42541E-1 3.72849E-1 3.50231E-1 3.25206E-1 3.20019E-1 3.36332E-1 3.13094E-1 2.64545E-1 2.50892E-1 2.71835E-1 2.59618E-1 2.24687E-1 2.52566E-1 2.27261E-1 2.09248E-1 2.32475E-1 2.7501E-1 2.78831E-1 2.95975E-1 1.97747E-1 1.77759E-1 1.8058E-1 1.71786E-1 1.37762E-1 1.43621E-1 1.39979E-1 1.12735E-1 1.02013E-1 8.59236E-2 1.15806E-1 2.2295E-1 3.49109E-1 4.7552E-1 5.43314E-1 5.38825E-1 4.30773E-1 3.5922E-1 4.09365E-1 3.83618E-1 2.49355E-1 2.04388E-1 2.6105E-1 4.24884E-1 6.27955E-1 6.38676E-1 6.97668E-1 7.14207E-1 7.20507E-1 6.6489E-1 6.51325E-1 6.89383E-1 6.58001E-1 4.78729E-1 4.04079E-1 -9999 -9999 -9999 -9999 -9999 -9999 -9999 -9999 -9999 -9999 -9999 -9999 -9999 -9999 -9999 -9999 -9999 -9999 -9999 -9999 -9999 -9999 -9999 -9999 -9999 -9999 -9999 -9999
-9999 -9999 -9999 -9999 -9999 -9999 -9999 -9999 -9999 -9999 -9999 -9999 -9999 -9999 -9999 -9999 -9999 -9999 -9999 -9999 -9999 -9999 -9999 -9999 -9999 -9999 -9999 -9999 -9999 -9999 -9999 -9999 -9999 -9999 -9999 -9999 -9999 -9999 -9999 -9999 -9999 -9999 -9999 -9999 -9999 -9999 -9999 -9999 -9999 -9999 -9999 -9999 -9999 -9999 -9999 -9999 -9999 -9999 -9999 -9999 -9999 -9999 -9999 -9999 -9999 -9999 -9999 -9999 -9999 -9999 -9999 -9999 -9999 -9999 -9999 -9999 -9999 -9999 -9999 -9999 -9999 -9999 -9999 -9999 -9999 -9999 -9999 -9999 -9999 1.04846E-1 1.10777E-1 1.19525E-1 1.38423E-1 1.48524E-1 1.52732E-1 1.5481E-1 1.44862E-1 1.5003E-1 1.69324E-1 2.0484E-1 2.41134E-1 2.89135E-1 3.10614E-1 3.36758E-1 3.71597E-1 4.23811E-1 4.82925E-1 4.65299E-1 4.25632E-1 3.89908E-1 3.76383E-1 3.40381E-1 3.22169E-1 3.64002E-1 4.21006E-1 3.59155E-1 3.04467E-1 2.82315E-1 2.8911E-1 2.92595E-1 2.93355E-1 3.36886E-1 3.90081E-1 5.08785E-1 6.30103E-1 6.33286E-1 6.24347E-1 6.22572E-1 6.13668E-1 6.16394E-1 6.11987E-1 5.98931E-1 5.48868E-1 5.76229E-1 6.07155E-1 5.63178E-1 5.28267E-1 5.03218E-1 5.14598E-1 5.01294E-1 4.78681E-1 4.66926E-1 4.27984E-1 4.06247E-1 3.94478E-1 3.36364E-1 3.59543E-1 3.44711E-1 2.95971E-1 3.00984E-1 2.43686E-1 2.20347E-1 2.09137E-1 2.1113E-1 1.99568E-1 1.98391E-1 2.21127E-1 1.96722E-1 1.94037E-1 2.02096E-1 2.40983E-1 2.39789E-1 2.51659E-1 2.49807E-1 2.5542E-1 2.75922E-1 2.42237E-1 2.15563E-1 1.68877E-1 1.63326E-1 1.77807E-1 1.94931E-1 2.0783E-1 2.06351E-1 2.5141E-1 2.98303E-1 3.52563E-1 3.73045E-1 3.8984E-1 3.64959E-1 3.47549E-1 3.79072E-1 3.71602E-1 3.48109E-1 3.41724E-1 3.29814E-1 3.22261E-1 2.81672E-1 2.82482E-1 2.54544E-1 2.29193E-1 2.37225E-1 2.46122E-1 2.34228E-1 2.18567E-1 1.72548E-1 1.8766E-1 2.50213E-1 2.74107E-1 3.25189E-1 3.49761E-1 2.50408E-1 1.71416E-1 1.84057E-1 2.04397E-1 1.59478E-1 1.65837E-1 1.88835E-1 1.97801E-1 1.73957E-1 1.20493E-1 9.57261E-2 1.1528E-1 1.75745E-1 2.94264E-1 3.9718E-1 4.80219E-1 3.47615E-1 2.19145E-1 2.01206E-1 2.07272E-1 1.57927E-1 1.10951E-1 1.33712E-1 2.56436E-1 3.77836E-1 4.4284E-1 5.24576E-1 5.57717E-1 5.41001E-1 5.43959E-1 5.43443E-1 6.05598E-1 5.7919E-1 5.88223E-1 4.98367E-1 5.04591E-1 -9999 -9999 -9999 -9999 -9999 -9999 -9999 -9999 -9999 -9999 -9999 -9999 -9999 -9999 -9999 -9999 -9999 -9999 -9999 -9999 -9999 -9999 -9999 -9999 -9999 -9999 -9999
-9999 -9999 -9999 -9999 -9999 -9999 -9999 -9999 -9999 -9999 -9999 -9999 -9999 -9999 -9999 -9999 -9999 -9999 -9999 -9999 -9999 -9999 -9999 -9999 -9999 -9999 -9999 -9999 -9999 -9999 -9999 -9999 -9999 -9999 -9999 -9999 -9999 -9999 -9999 -9999 -9999 -9999 -9999 -9999 -9999 -9999 -9999 -9999 -9999 -9999 -9999 -9999 -9999 -9999 -9999 -9999 -9999 -9999 -9999 -9999 -9999 -9999 -9999 -9999 -9999 -9999 -9999 -9999 -9999 -9999 -9999 -9999 -9999 -9999 -9999 -9999 -9999 -9999 -9999 -9999 -9999 -9999 -9999 -9999 -9999 -9999 -9999 -9999 1.11589E-1 1.05621E-1 1.05968E-1 1.16529E-1 1.36959E-1 1.43905E-1 1.42841E-1 1.46911E-1 1.41833E-1 1.40339E-1 1.26514E-1 1.24712E-1 1.31132E-1 1.89194E-1 2.66826E-1 3.10667E-1 3.58259E-1 3.74481E-1 3.60931E-1 3.60931E-1 3.77272E-1 3.86003E-1 4.09608E-1 4.2469E-1 4.4601E-1 5.10662E-1 6.13645E-1 6.51819E-1 6.09949E-1 4.57334E-1 3.35857E-1 3.11566E-1 2.96776E-1 2.98597E-1 2.98597E-1 3.53733E-1 4.76983E-1 5.85942E-1 6.25436E-1 6.30958E-1 6.16032E-1 6.23781E-1 6.1012E-1 5.9576E-1 5.66771E-1 5.46431E-1 6.04076E-1 5.05866E-1 5.58206E-1 5.10428E-1 4.85507E-1 5.01336E-1 4.84051E-1 4.51186E-1 4.61397E-1 4.35327E-1 4.01878E-1 3.37814E-1 3.04272E-1 2.77614E-1 2.88316E-1 2.85679E-1 2.22315E-1 2.20618E-1 2.29002E-1 2.38576E-1 2.09736E-1 2.36184E-1 2.56364E-1 2.11147E-1 2.24231E-1 2.28044E-1 2.4346E-1 2.66762E-1 2.95686E-1 2.87081E-1 2.74395E-1 2.29144E-1 2.1478E-1 2.13463E-1 2.21013E-1 1.88528E-1 1.9519E-1 2.60418E-1 2.89921E-1 2.21652E-1 2.20115E-1 2.69375E-1 3.75972E-1 3.64123E-1 3.8628E-1 3.75064E-1 3.94067E-1 3.75273E-1 3.32549E-1 3.03355E-1 3.18516E-1 3.34873E-1 2.72353E-1 2.62343E-1 2.87236E-1 2.72761E-1 2.49633E-1 2.19476E-1 1.99696E-1 1.62079E-1 1.3515E-1 1.37544E-1 1.71402E-1 2.11216E-1 2.63679E-1 3.47962E-1 4.00446E-1 3.53336E-1 2.41133E-1 2.53657E-1 2.19206E-1 1.22563E-1 1.15824E-1 1.51253E-1 2.15819E-1 2.53454E-1 1.88867E-1 1.52899E-1 1.29353E-1 1.96961E-1 2.50138E-1 3.66555E-1 4.89587E-1 3.92262E-1 1.89922E-1 1.09144E-1 1.07025E-1 9.89963E-2 7.31387E-2 1.16275E-1 1.62316E-1 1.71086E-1 2.32369E-1 2.56198E-1 2.86267E-1 2.65534E-1 2.61995E-1 2.69612E-1 3.52758E-1 5.20558E-1 5.14137E-1 5.39488E-1 5.43707E-1 -9999 -9999 -9999 -9999 -9999 -9999 -9999 -9999 -9999 -9999 -9999 -9999 -9999 -9999 -9999 -9999 -9999 -9999 -9999 -9999 -9999 -9999 -9999 -9999 -9999 -9999 -9999
-9999 -9999 -9999 -9999 -9999 -9999 -9999 -9999 -9999 -9999 -9999 -9999 -9999 -9999 -9999 -9999 -9999 -9999 -9999 -9999 -9999 -9999 -9999 -9999 -9999 -9999 -9999 -9999 -9999 -9999 -9999 -9999 -9999 -9999 -9999 -9999 -9999 -9999 -9999 -9999 -9999 -9999 -9999 -9999 -9999 -9999 -9999 -9999 -9999 -9999 -9999 -9999 -9999 -9999 -9999 -9999 -9999 -9999 -9999 -9999 -9999 -9999 -9999 -9999 -9999 -9999 -9999 -9999 -9999 -9999 -9999 -9999 -9999 -9999 -9999 -9999 -9999 -9999 -9999 -9999 -9999 -9999 -9999 -9999 -9999 -9999 -9999 -9999 1.23968E-1 1.08328E-1 1.03272E-1 1.08328E-1 1.16953E-1 1.29781E-1 1.30246E-1 1.5003E-1 1.96301E-1 2.55684E-1 2.24944E-1 1.58572E-1 1.16856E-1 1.10597E-1 1.48906E-1 2.13672E-1 2.6198E-1 2.90646E-1 3.19444E-1 3.27541E-1 3.33911E-1 3.60896E-1 3.77168E-1 4.09608E-1 4.75625E-1 5.74495E-1 6.60445E-1 6.70916E-1 6.71818E-1 6.1995E-1 5.53659E-1 4.86035E-1 4.47172E-1 4.11929E-1 3.72748E-1 3.55645E-1 4.07138E-1 5.09972E-1 5.6539E-1 5.90825E-1 5.85657E-1 5.7372E-1 5.93509E-1 5.82191E-1 5.87381E-1 5.67944E-1 5.08286E-1 4.27564E-1 4.87899E-1 4.92966E-1 4.88617E-1 4.59278E-1 4.28637E-1 4.54299E-1 4.45091E-1 3.97249E-1 3.76913E-1 3.55572E-1 3.08649E-1 2.53608E-1 2.60552E-1 2.58054E-1 2.27215E-1 2.56102E-1 2.72819E-1 2.51637E-1 2.23953E-1 2.58233E-1 2.74375E-1 2.22548E-1 2.60949E-1 2.63702E-1 2.43573E-1 2.87532E-1 3.19867E-1 2.75369E-1 2.39986E-1 2.07479E-1 2.00803E-1 2.25316E-1 2.92094E-1 2.65416E-1 2.19122E-1 2.91073E-1 3.74567E-1 3.37963E-1 3.24562E-1 3.96627E-1 4.02756E-1 3.89618E-1 3.81881E-1 3.81634E-1 3.49742E-1 3.25329E-1 3.24401E-1 2.77629E-1 2.93694E-1 3.29687E-1 3.09818E-1 3.11602E-1 2.73749E-1 2.51919E-1 2.63657E-1 2.3945E-1 2.17026E-1 2.06338E-1 1.55279E-1 1.2943E-1 1.41187E-1 1.4459E-1 1.80162E-1 2.83955E-1 4.32514E-1 4.3539E-1 3.42031E-1 3.77041E-1 3.3114E-1 1.55682E-1 1.10922E-1 1.20369E-1 1.54501E-1 2.3267E-1 2.70726E-1 2.37815E-1 1.91605E-1 2.60224E-1 3.29229E-1 3.93857E-1 4.14076E-1 4.07759E-1 2.71298E-1 1.32025E-1 7.75112E-2 6.92669E-2 6.20669E-2 7.83827E-2 8.43528E-2 9.8475E-2 1.20495E-1 1.51553E-1 1.72526E-1 1.46842E-1 1.49726E-1 1.61611E-1 2.19122E-1 4.07705E-1 4.55956E-1 5.51052E-1 -9999 -9999 -9999 -9999 -9999 -9999 -9999 -9999 -9999 -9999 -9999 -9999 -9999 -9999 -9999 -9999 -9999 -9999 -9999 -9999 -9999 -9999 -9999 -9999 -9999 -9999 -9999 -9999
-9999 -9999 -9999 -9999 -9999 -9999 -9999 -9999 -9999 -9999 -9999 -9999 -9999 -9999 -9999 -9999 -9999 -9999 -9999 -9999 -9999 -9999 -9999 -9999 -9999 -9999 -9999 -9999 -9999 -9999 -9999 -9999 -9999 -9999 -9999 -9999 -9999 -9999 -9999 -9999 -9999 -9999 -9999 -9999 -9999 -9999 -9999 -9999 -9999 -9999 -9999 -9999 -9999 -9999 -9999 -9999 -9999 -9999 -9999 -9999 -9999 -9999 -9999 -9999 -9999 -9999 -9999 -9999 -9999 -9999 -9999 -9999 -9999 -9999 -9999 -9999 -9999 -9999 -9999 -9999 -9999 -9999 -9999 -9999 -9999 -9999 -9999 1.35087E-1 1.27535E-1 1.11954E-1 9.52016E-2 1.02513E-1 1.04764E-1 1.07889E-1 1.20338E-1 1.56978E-1 3.34921E-1 4.56171E-1 4.19757E-1 3.0284E-1 1.99492E-1 1.30624E-1 1.17671E-1 1.38731E-1 1.89127E-1 2.5015E-1 2.83912E-1 3.1322E-1 3.15784E-1 3.22035E-1 3.52407E-1 3.94782E-1 4.73465E-1 5.7406E-1 6.22879E-1 6.67472E-1 6.74292E-1 6.33532E-1 6.01897E-1 5.71149E-1 5.66107E-1 6.10985E-1 5.76228E-1 4.61473E-1 4.26121E-1 4.49551E-1 4.92501E-1 5.21156E-1 5.23979E-1 5.11661E-1 5.09361E-1 5.15289E-1 5.23274E-1 5.14449E-1 4.65567E-1 4.14666E-1 4.09054E-1 4.80748E-1 5.18077E-1 4.88281E-1 4.22304E-1 3.80883E-1 4.44141E-1 4.29386E-1 3.97888E-1 3.32838E-1 2.95391E-1 2.55704E-1 2.23231E-1 2.24158E-1 2.25265E-1 2.57891E-1 3.04108E-1 2.92604E-1 2.79622E-1 3.1212E-1 3.16441E-1 2.594E-1 2.72059E-1 3.12317E-1 3.14904E-1 3.27922E-1 3.18066E-1 2.31444E-1 1.98802E-1 2.22749E-1 2.55836E-1 2.65667E-1 2.96719E-1 3.48208E-1 2.8228E-1 2.61325E-1 3.49177E-1 3.93902E-1 3.64824E-1 4.07514E-1 3.92894E-1 3.82789E-1 3.83497E-1 3.27144E-1 3.08259E-1 3.0407E-1 2.71193E-1 2.73413E-1 3.00378E-1 3.2076E-1 3.1839E-1 2.85147E-1 2.76071E-1 2.54324E-1 2.16442E-1 2.34623E-1 2.30479E-1 2.83249E-1 2.73396E-1 2.17627E-1 2.03845E-1 1.55238E-1 1.69504E-1 2.45989E-1 3.9618E-1 4.70163E-1 4.35332E-1 4.65357E-1 4.03123E-1 2.41273E-1 1.57756E-1 1.09689E-1 1.13765E-1 1.65176E-1 2.1582E-1 2.05889E-1 2.53933E-1 2.93147E-1 2.85364E-1 2.49412E-1 2.40291E-1 2.27538E-1 2.61349E-1 1.66842E-1 8.62286E-2 5.94853E-2 6.63437E-2 7.67132E-2 1.12766E-1 1.22205E-1 1.07666E-1 1.14499E-1 1.40455E-1 1.25004E-1 1.15229E-1 1.2638E-1 1.5394E-1 2.8899E-1 4.24822E-1 -9999 -9999 -9999 -9999 -9999 -9999 -9999 -9999 -9999 -9999 -9999 -9999 -9999 -9999 -9999 -9999 -9999 -9999 -9999 -9999 -9999 -9999 -9999 -9999 -9999 -9999 -9999 -9999 -9999
-9999 -9999 -9999 -9999 -9999 -9999 -9999 -9999 -9999 -9999 -9999 -9999 -9999 -9999 -9999 -9999 -9999 -9999 -9999 -9999 -9999 -9999 -9999 -9999 -9999 -9999 -9999 -9999 -9999 -9999 -9999 -9999 -9999 -9999 -9999 -9999 -9999 -9999 -9999 -9999 -9999 -9999 -9999 -9999 -9999 -9999 -9999 -9999 -9999 -9999 -9999 -9999 -9999 -9999 -9999 -9999 -9999 -9999 -9999 -9999 -9999 -9999 -9999 -9999 -9999 -9999 -9999 -9999 -9999 -9999 -9999 -9999 -9999 -9999 -9999 -9999 -9999 -9999 -9999 -9999 -9999 -9999 -9999 -9999 -9999 -9999 1.2044E-1 1.26217E-1 1.19958E-1 1.0177E-1 9.52016E-2 9.03217E-2 9.69383E-2 9.87528E-2 1.15221E-1 2.22053E-1 4.29742E-1 5.07592E-1 5.04036E-1 4.13655E-1 3.31271E-1 2.41844E-1 1.60677E-1 1.32926E-1 1.55209E-1 2.05394E-1 2.61101E-1 2.7801E-1 2.82154E-1 3.03482E-1 3.17563E-1 3.76177E-1 4.71528E-1 5.701E-1 6.09526E-1 5.8925E-1 5.69852E-1 4.41845E-1 3.82169E-1 3.67717E-1 4.06725E-1 5.12784E-1 6.11382E-1 5.95643E-1 5.36677E-1 4.67761E-1 4.63722E-1 4.7699E-1 5.00112E-1 5.21008E-1 5.35351E-1 4.76945E-1 4.46904E-1 4.93993E-1 5.13041E-1 4.86872E-1 4.1503E-1 4.05014E-1 4.6261E-1 4.44041E-1 4.10412E-1 3.68449E-1 4.08464E-1 3.60437E-1 3.78284E-1 3.10421E-1 2.677E-1 2.39369E-1 2.60895E-1 2.47061E-1 2.59956E-1 2.66117E-1 2.97004E-1 3.44065E-1 3.43774E-1 3.66528E-1 3.61723E-1 2.78894E-1 2.61376E-1 3.33197E-1 3.68128E-1 3.36291E-1 2.84626E-1 2.48274E-1 2.42922E-1 2.74359E-1 2.67236E-1 3.22065E-1 3.31917E-1 3.64814E-1 3.49723E-1 3.1471E-1 3.69777E-1 3.66784E-1 3.99981E-1 3.96381E-1 3.73414E-1 3.87481E-1 3.57349E-1 3.32515E-1 3.10253E-1 2.74268E-1 2.46792E-1 2.71733E-1 3.00071E-1 3.11147E-1 2.79429E-1 2.55116E-1 2.25916E-1 2.42647E-1 2.20935E-1 2.36982E-1 2.77539E-1 3.03068E-1 3.27393E-1 3.06595E-1 3.21525E-1 1.96093E-1 1.33763E-1 1.80817E-1 2.40346E-1 3.42045E-1 4.75396E-1 5.13537E-1 4.90232E-1 4.528E-1 2.48044E-1 1.43233E-1 1.03654E-1 1.37731E-1 1.75941E-1 1.60374E-1 1.83622E-1 2.54375E-1 2.24994E-1 1.71888E-1 1.37206E-1 1.19123E-1 1.56316E-1 1.32116E-1 8.01157E-2 9.20252E-2 1.7298E-1 2.40579E-1 3.54474E-1 3.60654E-1 2.92807E-1 2.11939E-1 1.70496E-1 1.23693E-1 1.0527E-1 1.11372E-1 1.48226E-1 3.02816E-1 -9999 -9999 -9999 -9999 -9999 -9999 -9999 -9999 -9999 -9999 -9999 -9999 -9999 -9999 -9999 -9999 -9999 -9999 -9999 -9999 -9999 -9999 -9999 -9999 -9999 -9999 -9999 -9999 -9999 -9999
-9999 -9999 -9999 -9999 -9999 -9999 -9999 -9999 -9999 -9999 -9999 -9999 -9999 -9999 -9999 -9999 -9999 -9999 -9999 -9999 -9999 -9999 -9999 -9999 -9999 -9999 -9999 -9999 -9999 -9999 -9999 -9999 -9999 -9999 -9999 -9999 -9999 -9999 -9999 -9999 -9999 -9999 -9999 -9999 -9999 -9999 -9999 -9999 -9999 -9999 -9999 -9999 -9999 -9999 -9999 -9999 -9999 -9999 -9999 -9999 -9999 -9999 -9999 -9999 -9999 -9999 -9999 -9999 -9999 -9999 -9999 -9999 -9999 -9999 -9999 -9999 -9999 -9999 -9999 -9999 -9999 -9999 -9999 -9999 -9999 -9999 1.09178E-1 1.17805E-1 1.07547E-1 1.0177E-1 9.41069E-2 8.99845E-2 8.79849E-2 9.41069E-2 1.55831E-1 3.34921E-1 5.04591E-1 5.09259E-1 4.99342E-1 4.44868E-1 4.10666E-1 3.73452E-1 2.87267E-1 2.15642E-1 1.80433E-1 2.04724E-1 2.3272E-1 2.71456E-1 2.82988E-1 3.05223E-1 3.06876E-1 3.37446E-1 3.56068E-1 3.89777E-1 4.07409E-1 4.2548E-1 3.70389E-1 3.26652E-1 2.89865E-1 2.81478E-1 2.80648E-1 3.3039E-1 4.03752E-1 5.34469E-1 5.85835E-1 5.81371E-1 5.7659E-1 5.7636E-1 6.02993E-1 6.062E-1 5.86089E-1 5.75773E-1 5.14843E-1 5.46022E-1 5.23032E-1 4.9519E-1 4.98175E-1 4.18745E-1 4.43071E-1 4.70777E-1 4.08743E-1 3.43584E-1 3.67623E-1 3.36551E-1 3.34328E-1 3.04374E-1 2.66621E-1 2.4649E-1 2.89213E-1 2.75154E-1 2.9187E-1 2.77032E-1 2.88054E-1 3.33455E-1 3.90481E-1 4.17077E-1 3.64239E-1 2.90128E-1 3.22424E-1 3.34224E-1 3.82718E-1 3.15658E-1 2.56591E-1 2.37485E-1 2.71017E-1 3.27495E-1 3.07068E-1 3.3385E-1 3.66562E-1 3.57662E-1 3.76634E-1 3.59165E-1 3.88735E-1 3.87281E-1 4.01277E-1 3.95629E-1 3.78528E-1 3.65092E-1 3.29328E-1 2.90779E-1 2.80707E-1 2.70393E-1 2.21971E-1 2.53427E-1 2.73382E-1 2.99847E-1 2.85245E-1 2.40934E-1 2.2924E-1 2.1895E-1 2.51301E-1 2.84883E-1 3.19138E-1 3.37242E-1 3.64229E-1 3.71064E-1 3.98161E-1 2.25917E-1 1.35645E-1 1.34843E-1 1.53316E-1 2.13791E-1 3.73796E-1 5.39648E-1 5.32966E-1 5.03757E-1 3.45213E-1 1.96788E-1 1.11714E-1 1.24538E-1 1.51047E-1 1.45573E-1 1.62647E-1 2.13331E-1 2.21929E-1 1.78892E-1 1.19681E-1 8.39112E-2 8.81205E-2 8.5366E-2 7.86486E-2 1.3851E-1 2.87196E-1 4.67875E-1 5.67888E-1 5.91844E-1 5.88433E-1 5.30967E-1 3.71408E-1 1.62916E-1 1.09523E-1 1.4871E-1 2.80739E-1 4.10675E-1 -9999 -9999 -9999 -9999 -9999 -9999 -9999 -9999 -9999 -9999 -9999 -9999 -9999 -9999 -9999 -9999 -9999 -9999 -9999 -9999 -9999 -9999 -9999 -9999 -9999 -9999 -9999 -9999 -9999 -9999
-9999 -9999 -9999 -9999 -9999 -9999 -9999 -9999 -9999 -9999 -9999 -9999 -9999 -9999 -9999 -9999 -9999 -9999 -9999 -9999 -9999 -9999 -9999 -9999 -9999 -9999 -9999 -9999 -9999 -9999 -9999 -9999 -9999 -9999 -9999 -9999 -9999 -9999 -9999 -9999 -9999 -9999 -9999 -9999 -9999 -9999 -9999 -9999 -9999 -9999 -9999 -9999 -9999 -9999 -9999 -9999 -9999 -9999 -9999 -9999 -9999 -9999 -9999 -9999 -9999 -9999 -9999 -9999 -9999 -9999 -9999 -9999 -9999 -9999 -9999 -9999 -9999 -9999 -9999 -9999 -9999 -9999 -9999 -9999 -9999 -9999 1.10341E-1 1.19958E-1 1.09136E-1 1.00237E-1 9.55183E-2 8.96484E-2 9.03217E-2 1.14758E-1 2.33639E-1 4.3081E-1 5.06703E-1 5.01232E-1 4.8994E-1 4.4081E-1 4.44868E-1 4.37664E-1 3.85876E-1 3.24776E-1 2.65046E-1 2.44672E-1 2.51574E-1 2.84659E-1 2.97382E-1 3.17468E-1 3.22837E-1 3.39287E-1 3.42983E-1 3.8285E-1 5.3208E-1 6.48864E-1 5.91722E-1 5.31082E-1 4.64398E-1 3.73483E-1 3.17783E-1 2.72423E-1 3.02828E-1 3.81232E-1 5.32475E-1 6.04896E-1 6.14955E-1 6.17206E-1 6.07367E-1 5.99624E-1 6.03414E-1 5.94761E-1 5.52194E-1 5.54831E-1 5.50399E-1 5.22472E-1 4.78782E-1 5.03277E-1 4.29603E-1 3.96238E-1 4.14563E-1 3.60955E-1 3.15921E-1 3.07053E-1 2.81213E-1 2.49908E-1 2.49891E-1 2.52528E-1 2.78713E-1 3.29191E-1 3.35669E-1 2.90358E-1 2.90938E-1 3.11469E-1 3.52542E-1 4.2875E-1 3.78529E-1 3.26121E-1 4.03293E-1 3.96571E-1 3.56405E-1 2.94818E-1 2.58206E-1 2.80564E-1 3.22628E-1 3.58547E-1 3.73938E-1 3.74668E-1 3.79189E-1 3.67198E-1 4.01819E-1 4.03959E-1 4.15359E-1 4.0706E-1 4.14871E-1 3.62562E-1 3.809E-1 3.24702E-1 2.88309E-1 2.70673E-1 2.48799E-1 2.08258E-1 1.86366E-1 2.53686E-1 2.96765E-1 2.65303E-1 2.61207E-1 2.66503E-1 2.67826E-1 2.37945E-1 2.16464E-1 2.68986E-1 3.11759E-1 3.51143E-1 3.69381E-1 4.16958E-1 4.00085E-1 3.31184E-1 1.98359E-1 1.62164E-1 1.52385E-1 1.91335E-1 3.39833E-1 5.11315E-1 5.33634E-1 3.90945E-1 3.75799E-1 2.64049E-1 1.54604E-1 1.24671E-1 1.24587E-1 1.27767E-1 1.3673E-1 1.57435E-1 1.68848E-1 1.61339E-1 1.47055E-1 1.02833E-1 8.15902E-2 6.38397E-2 9.51397E-2 1.91943E-1 3.12623E-1 3.60777E-1 4.00034E-1 5.01144E-1 5.47571E-1 6.3536E-1 5.63342E-1 2.62538E-1 1.26074E-1 2.07588E-1 3.83498E-1 -9999 -9999 -9999 -9999 -9999 -9999 -9999 -9999 -9999 -9999 -9999 -9999 -9999 -9999 -9999 -9999 -9999 -9999 -9999 -9999 -9999 -9999 -9999 -9999 -9999 -9999 -9999 -9999 -9999 -9999 -9999
-9999 -9999 -9999 -9999 -9999 -9999 -9999 -9999 -9999 -9999 -9999 -9999 -9999 -9999 -9999 -9999 -9999 -9999 -9999 -9999 -9999 -9999 -9999 -9999 -9999 -9999 -9999 -9999 -9999 -9999 -9999 -9999 -9999 -9999 -9999 -9999 -9999 -9999 -9999 -9999 -9999 -9999 -9999 -9999 -9999 -9999 -9999 -9999 -9999 -9999 -9999 -9999 -9999 -9999 -9999 -9999 -9999 -9999 -9999 -9999 -9999 -9999 -9999 -9999 -9999 -9999 -9999 -9999 -9999 -9999 -9999 -9999 -9999 -9999 -9999 -9999 -9999 -9999 -9999 -9999 -9999 -9999 -9999 -9999 -9999 1.10341E-1 1.11965E-1 1.14442E-1 1.11557E-1 1.0173E-1 9.34083E-2 8.79849E-2 9.44204E-2 1.52082E-1 2.73273E-1 4.29802E-1 4.97786E-1 4.97008E-1 4.55114E-1 4.20652E-1 4.29587E-1 4.38676E-1 4.01577E-1 3.74253E-1 3.40188E-1 3.18401E-1 2.93914E-1 3.12189E-1 3.17414E-1 3.45702E-1 3.50367E-1 3.66503E-1 3.78972E-1 4.5587E-1 6.18878E-1 6.64968E-1 6.72972E-1 6.6421E-1 6.49452E-1 5.99487E-1 5.04717E-1 3.50698E-1 2.94127E-1 3.3041E-1 4.39131E-1 5.22953E-1 5.51862E-1 5.81493E-1 5.93996E-1 5.84834E-1 5.87259E-1 5.83153E-1 5.53201E-1 5.30497E-1 5.11399E-1 4.95495E-1 4.56339E-1 4.86442E-1 4.3325E-1 3.83858E-1 3.80752E-1 3.45579E-1 3.04084E-1 3.16936E-1 3.06072E-1 2.66213E-1 2.98261E-1 2.98903E-1 2.75334E-1 3.31819E-1 3.70247E-1 3.85511E-1 3.55476E-1 3.60447E-1 4.14215E-1 4.59235E-1 4.00342E-1 3.64542E-1 4.14333E-1 3.36538E-1 3.06959E-1 3.12682E-1 3.15363E-1 3.59167E-1 3.69025E-1 4.18578E-1 4.04343E-1 4.16395E-1 4.18903E-1 4.17605E-1 4.12942E-1 4.03398E-1 4.11448E-1 4.09126E-1 3.93325E-1 3.49399E-1 3.6947E-1 2.91816E-1 2.62926E-1 2.46671E-1 2.35437E-1 1.8403E-1 1.92745E-1 2.49824E-1 2.62513E-1 2.42293E-1 2.60679E-1 2.40343E-1 2.54062E-1 2.23091E-1 1.55511E-1 1.68498E-1 1.85167E-1 2.05501E-1 3.01416E-1 4.20334E-1 4.60243E-1 4.73544E-1 3.7081E-1 2.57512E-1 2.30135E-1 2.45177E-1 4.30452E-1 5.48008E-1 4.5148E-1 4.22656E-1 3.79738E-1 3.39496E-1 2.75788E-1 1.92601E-1 1.37707E-1 1.10491E-1 1.01902E-1 1.11788E-1 1.1673E-1 1.53824E-1 2.1778E-1 2.07501E-1 1.27999E-1 7.54967E-2 8.36924E-2 1.38039E-1 1.6939E-1 1.81585E-1 2.3267E-1 2.57215E-1 3.25779E-1 5.6463E-1 6.24988E-1 3.52227E-1 1.9705E-1 2.21001E-1 4.02912E-1 -9999 -9999 -9999 -9999 -9999 -9999 -9999 -9999 -9999 -9999 -9999 -9999 -9999 -9999 -9999 -9999 -9999 -9999 -9999 -9999 -9999 -9999 -9999 -9999 -9999 -9999 -9999 -9999 -9999 -9999 -9999
-9999 -9999 -9999 -9999 -9999 -9999 -9999 -9999 -9999 -9999 -9999 -9999 -9999 -9999 -9999 -9999 -9999 -9999 -9999 -9999 -9999 -9999 -9999 -9999 -9999 -9999 -9999 -9999 -9999 -9999 -9999 -9999 -9999 -9999 -9999 -9999 -9999 -9999 -9999 -9999 -9999 -9999 -9999 -9999 -9999 -9999 -9999 -9999 -9999 -9999 -9999 -9999 -9999 -9999 -9999 -9999 -9999 -9999 -9999 -9999 -9999 -9999 -9999 -9999 -9999 -9999 -9999 -9999 -9999 -9999 -9999 -9999 -9999 -9999 -9999 -9999 -9999 -9999 -9999 -9999 -9999 -9999 -9999 -9999 -9999 1.10745E-1 1.12786E-1 1.15698E-1 1.10702E-1 1.02106E-1 9.13402E-2 8.66394E-2 1.07058E-1 1.70415E-1 2.68402E-1 3.72432E-1 4.74543E-1 4.6635E-1 4.26745E-1 3.88862E-1 3.97691E-1 3.81017E-1 3.56099E-1 3.4477E-1 3.43842E-1 3.55104E-1 3.50411E-1 3.46577E-1 3.51247E-1 3.77963E-1 3.79899E-1 3.88617E-1 4.00401E-1 5.20598E-1 6.02844E-1 6.61768E-1 6.70371E-1 6.66824E-1 6.58175E-1 6.51151E-1 6.33476E-1 5.31452E-1 3.38528E-1 3.22276E-1 3.76529E-1 4.37107E-1 4.86163E-1 5.21573E-1 5.14534E-1 5.15766E-1 5.54875E-1 5.68507E-1 5.55476E-1 5.32846E-1 4.81069E-1 4.10206E-1 4.01566E-1 4.34656E-1 4.36382E-1 4.2448E-1 3.8485E-1 3.28238E-1 3.17497E-1 3.61226E-1 3.2731E-1 3.13697E-1 3.55497E-1 3.28082E-1 3.55578E-1 3.41459E-1 3.60095E-1 4.32501E-1 3.77725E-1 3.81871E-1 4.16275E-1 4.73895E-1 4.35091E-1 3.74061E-1 3.94956E-1 4.24398E-1 4.20057E-1 4.26511E-1 4.12834E-1 4.32782E-1 4.14009E-1 3.96525E-1 4.02031E-1 3.76429E-1 4.12963E-1 4.36073E-1 4.04853E-1 4.24625E-1 3.76068E-1 3.6148E-1 3.5179E-1 3.48595E-1 3.46999E-1 3.05003E-1 2.46241E-1 2.16459E-1 2.27401E-1 2.3071E-1 2.60841E-1 2.63423E-1 2.29836E-1 2.4066E-1 2.4894E-1 2.3643E-1 2.22655E-1 2.04097E-1 1.5024E-1 1.49349E-1 1.41905E-1 1.57207E-1 2.00051E-1 2.86837E-1 3.75999E-1 4.48752E-1 5.12413E-1 4.17688E-1 3.18755E-1 3.95251E-1 5.402E-1 5.61496E-1 4.35666E-1 4.09621E-1 3.80157E-1 3.73239E-1 3.18985E-1 2.28993E-1 1.56207E-1 1.08521E-1 8.89613E-2 1.08573E-1 1.46294E-1 2.35785E-1 3.39079E-1 2.75427E-1 1.8342E-1 1.02416E-1 7.40166E-2 1.02774E-1 1.10597E-1 1.31629E-1 1.30006E-1 1.23709E-1 2.13604E-1 4.74717E-1 6.59147E-1 5.63263E-1 4.47844E-1 3.76282E-1 4.73859E-1 -9999 -9999 -9999 -9999 -9999 -9999 -9999 -9999 -9999 -9999 -9999 -9999 -9999 -9999 -9999 -9999 -9999 -9999 -9999 -9999 -9999 -9999 -9999 -9999 -9999 -9999 -9999 -9999 -9999 -9999 -9999
-9999 -9999 -9999 -9999 -9999 -9999 -9999 -9999 -9999 -9999 -9999 -9999 -9999 -9999 -9999 -9999 -9999 -9999 -9999 -9999 -9999 -9999 -9999 -9999 -9999 -9999 -9999 -9999 -9999 -9999 -9999 -9999 -9999 -9999 -9999 -9999 -9999 -9999 -9999 -9999 -9999 -9999 -9999 -9999 -9999 -9999 -9999 -9999 -9999 -9999 -9999 -9999 -9999 -9999 -9999 -9999 -9999 -9999 -9999 -9999 -9999 -9999 -9999 -9999 -9999 -9999 -9999 -9999 -9999 -9999 -9999 -9999 -9999 -9999 -9999 -9999 -9999 -9999 -9999 -9999 -9999 -9999 -9999 -9999 1.11557E-1 1.13198E-1 1.14026E-1 1.12331E-1 1.08296E-1 9.94975E-2 9.09996E-2 8.96125E-2 1.1728E-1 1.66385E-1 2.41753E-1 3.83062E-1 4.93022E-1 4.71469E-1 3.88862E-1 3.4121E-1 3.38443E-1 3.2473E-1 3.20143E-1 3.29157E-1 3.39219E-1 3.48494E-1 3.64472E-1 3.6829E-1 3.9453E-1 4.02413E-1 3.94425E-1 4.09316E-1 4.50685E-1 6.06535E-1 6.11276E-1 6.57203E-1 6.65737E-1 6.61319E-1 6.58026E-1 6.57264E-1 6.50571E-1 6.32756E-1 4.13709E-1 3.39568E-1 3.94199E-1 4.24901E-1 4.66136E-1 4.78196E-1 4.72045E-1 4.51797E-1 5.09872E-1 5.45513E-1 5.24599E-1 5.03528E-1 4.81605E-1 4.6559E-1 3.98105E-1 3.81187E-1 3.83501E-1 3.67837E-1 3.66184E-1 3.34218E-1 3.55192E-1 4.01596E-1 3.56517E-1 3.88887E-1 4.03403E-1 3.75967E-1 4.23717E-1 3.59013E-1 3.89726E-1 4.4828E-1 4.02822E-1 4.2389E-1 4.22553E-1 4.23782E-1 4.40143E-1 4.34873E-1 3.87016E-1 4.34553E-1 3.57996E-1 3.83521E-1 3.79751E-1 4.16762E-1 3.5984E-1 3.6797E-1 4.26733E-1 3.82248E-1 4.36094E-1 4.0617E-1 3.91572E-1 4.09161E-1 3.6735E-1 3.26305E-1 3.45537E-1 3.71225E-1 2.97996E-1 2.52788E-1 2.22756E-1 2.38629E-1 2.59094E-1 2.76853E-1 2.54754E-1 2.49864E-1 2.39747E-1 2.11211E-1 1.85489E-1 2.12621E-1 2.65277E-1 2.91449E-1 2.2512E-1 1.9593E-1 1.81258E-1 1.54155E-1 1.7858E-1 2.17855E-1 2.99371E-1 4.32048E-1 5.10244E-1 5.19888E-1 4.90869E-1 5.15544E-1 5.67376E-1 5.41098E-1 5.05273E-1 3.78484E-1 3.59948E-1 2.84249E-1 2.65543E-1 2.26431E-1 1.96776E-1 1.41707E-1 1.01723E-1 1.21648E-1 1.99027E-1 3.1895E-1 4.32761E-1 4.31192E-1 3.74084E-1 2.20865E-1 1.09275E-1 8.62969E-2 8.25204E-2 8.13839E-2 6.59006E-2 7.42043E-2 1.57301E-1 3.7045E-1 6.07691E-1 6.45886E-1 6.46092E-1 -9999 -9999 -9999 -9999 -9999 -9999 -9999 -9999 -9999 -9999 -9999 -9999 -9999 -9999 -9999 -9999 -9999 -9999 -9999 -9999 -9999 -9999 -9999 -9999 -9999 -9999 -9999 -9999 -9999 -9999 -9999 -9999 -9999
-9999 -9999 -9999 -9999 -9999 -9999 -9999 -9999 -9999 -9999 -9999 -9999 -9999 -9999 -9999 -9999 -9999 -9999 -9999 -9999 -9999 -9999 -9999 -9999 -9999 -9999 -9999 -9999 -9999 -9999 -9999 -9999 -9999 -9999 -9999 -9999 -9999 -9999 -9999 -9999 -9999 -9999 -9999 -9999 -9999 -9999 -9999 -9999 -9999 -9999 -9999 -9999 -9999 -9999 -9999 -9999 -9999 -9999 -9999 -9999 -9999 -9999 -9999 -9999 -9999 -9999 -9999 -9999 -9999 -9999 -9999 -9999 -9999 -9999 -9999 -9999 -9999 -9999 -9999 -9999 -9999 -9999 -9999 1.14026E-1 1.14026E-1 1.14026E-1 1.13153E-1 1.10702E-1 1.05548E-1 9.76708E-2 9.19882E-2 1.02432E-1 1.11866E-1 1.48873E-1 2.69124E-1 4.9405E-1 5.42308E-1 4.93205E-1 3.72329E-1 3.22975E-1 2.94859E-1 2.7711E-1 2.88787E-1 3.02483E-1 3.34627E-1 3.40042E-1 3.512E-1 3.5873E-1 3.81779E-1 3.78769E-1 3.93443E-1 4.09246E-1 5.0509E-1 5.67476E-1 6.25733E-1 6.50258E-1 6.72391E-1 6.69886E-1 6.54427E-1 6.63942E-1 6.5387E-1 6.40265E-1 5.118E-1 3.64785E-1 4.40196E-1 4.85862E-1 4.77952E-1 4.81755E-1 4.4792E-1 4.36059E-1 4.64435E-1 5.67038E-1 5.40661E-1 5.1239E-1 4.78054E-1 4.62008E-1 4.36113E-1 4.03778E-1 3.67211E-1 3.50865E-1 3.23283E-1 3.49926E-1 3.96812E-1 4.34584E-1 3.91214E-1 4.11141E-1 4.2589E-1 4.0668E-1 4.76422E-1 4.11562E-1 4.06142E-1 4.62688E-1 4.76104E-1 4.99699E-1 4.9127E-1 4.71587E-1 4.06694E-1 4.17852E-1 4.54367E-1 3.86674E-1 3.05467E-1 3.09052E-1 3.68495E-1 3.55597E-1 2.96034E-1 3.31042E-1 3.81363E-1 3.36934E-1 3.977E-1 3.68202E-1 3.30909E-1 3.66267E-1 3.43721E-1 3.19367E-1 3.50483E-1 3.47405E-1 2.90175E-1 2.67768E-1 2.51112E-1 2.69049E-1 2.71367E-1 2.55921E-1 2.32147E-1 2.21692E-1 2.38477E-1 2.42339E-1 2.03063E-1 2.64372E-1 2.76248E-1 2.98345E-1 3.21714E-1 2.57205E-1 2.41603E-1 2.24536E-1 2.23781E-1 2.05935E-1 2.40081E-1 3.8806E-1 5.35726E-1 5.50151E-1 5.29181E-1 5.42768E-1 5.70693E-1 5.25823E-1 4.88533E-1 4.4043E-1 3.99145E-1 3.80294E-1 3.7866E-1 3.36348E-1 3.16489E-1 1.8138E-1 1.34093E-1 1.25731E-1 1.67268E-1 2.38063E-1 3.74809E-1 4.50122E-1 5.34283E-1 4.27166E-1 2.19918E-1 1.06215E-1 6.77435E-2 6.51132E-2 7.90311E-2 1.03077E-1 1.80298E-1 2.64589E-1 4.80013E-1 -9999 -9999 -9999 -9999 -9999 -9999 -9999 -9999 -9999 -9999 -9999 -9999 -9999 -9999 -9999 -9999 -9999 -9999 -9999 -9999 -9999 -9999 -9999 -9999 -9999 -9999 -9999 -9999 -9999 -9999 -9999 -9999 -9999 -9999 -9999
-9999 -9999 -9999 -9999 -9999 -9999 -9999 -9999 -9999 -9999 -9999 -9999 -9999 -9999 -9999 -9999 -9999 -9999 -9999 -9999 -9999 -9999 -9999 -9999 -9999 -9999 -9999 -9999 -9999 -9999 -9999 -9999 -9999 -9999 -9999 -9999 -9999 -9999 -9999 -9999 -9999 -9999 -9999 -9999 -9999 -9999 -9999 -9999 -9999 -9999 -9999 -9999 -9999 -9999 -9999 -9999 -9999 -9999 -9999 -9999 -9999 -9999 -9999 -9999 -9999 -9999 -9999 -9999 -9999 -9999 -9999 -9999 -9999 -9999 -9999 -9999 -9999 -9999 -9999 -9999 -9999 -9999 1.23932E-1 1.226E-1 1.17391E-1 1.16119E-1 1.12742E-1 1.08296E-1 1.00608E-1 9.44204E-2 9.61928E-2 1.16855E-1 1.20245E-1 1.61257E-1 3.17656E-1 5.42418E-1 5.82399E-1 4.97095E-1 3.77146E-1 2.9743E-1 2.6333E-1 2.73011E-1 2.89632E-1 3.03351E-1 3.11132E-1 3.21803E-1 3.49328E-1 3.5873E-1 3.5674E-1 3.72982E-1 3.76836E-1 4.38351E-1 5.86964E-1 5.72598E-1 5.73903E-1 6.34953E-1 6.65143E-1 6.58338E-1 6.61895E-1 6.68589E-1 6.56161E-1 6.42903E-1 5.9294E-1 4.14739E-1 4.6259E-1 5.30797E-1 5.38979E-1 5.33409E-1 4.72193E-1 4.65979E-1 4.80055E-1 5.33157E-1 5.30101E-1 4.98149E-1 4.5696E-1 4.08979E-1 3.73927E-1 3.96095E-1 4.3085E-1 3.83267E-1 3.324E-1 3.38458E-1 4.31065E-1 4.62549E-1 4.76698E-1 4.15107E-1 4.67654E-1 4.32894E-1 4.65158E-1 4.98129E-1 5.02982E-1 4.99536E-1 4.93683E-1 4.57645E-1 4.20398E-1 3.8552E-1 3.52702E-1 3.20058E-1 3.93338E-1 3.54795E-1 2.87248E-1 2.66304E-1 3.20107E-1 2.35967E-1 2.0074E-1 2.2774E-1 2.96797E-1 3.0305E-1 3.48982E-1 3.32147E-1 3.03287E-1 3.03705E-1 3.18897E-1 3.12029E-1 3.44525E-1 3.24146E-1 2.71018E-1 3.06474E-1 3.09568E-1 2.96605E-1 2.48718E-1 2.57376E-1 2.30724E-1 2.01872E-1 2.12552E-1 2.23998E-1 2.35954E-1 2.85316E-1 3.09117E-1 3.13731E-1 3.40607E-1 3.57396E-1 2.76384E-1 3.06519E-1 3.38887E-1 2.67229E-1 2.04362E-1 2.58252E-1 4.56744E-1 5.60191E-1 5.5643E-1 5.21123E-1 5.55398E-1 5.0856E-1 4.91755E-1 4.60034E-1 4.73769E-1 4.76097E-1 4.54983E-1 4.18858E-1 3.37422E-1 3.09566E-1 1.96932E-1 1.35085E-1 1.49813E-1 1.83446E-1 2.00949E-1 3.34252E-1 5.46897E-1 5.85431E-1 4.1497E-1 1.84684E-1 1.02543E-1 8.82694E-2 1.31015E-1 2.37907E-1 2.79451E-1 3.12323E-1 5.21438E-1 -9999 -9999 -9999 -9999 -9999 -9999 -9999 -9999 -9999 -9999 -9999 -9999 -9999 -9999 -9999 -9999 -9999 -9999 -9999 -9999 -9999 -9999 -9999 -9999 -9999 -9999 -9999 -9999 -9999 -9999 -9999 -9999 -9999 -9999 -9999
-9999 -9999 -9999 -9999 -9999 -9999 -9999 -9999 -9999 -9999 -9999 -9999 -9999 -9999 -9999 -9999 -9999 -9999 -9999 -9999 -9999 -9999 -9999 -9999 -9999 -9999 -9999 -9999 -9999 -9999 -9999 -9999 -9999 -9999 -9999 -9999 -9999 -9999 -9999 -9999 -9999 -9999 -9999 -9999 -9999 -9999 -9999 -9999 -9999 -9999 -9999 -9999 -9999 -9999 -9999 -9999 -9999 -9999 -9999 -9999 -9999 -9999 -9999 -9999 -9999 -9999 -9999 -9999 -9999 -9999 -9999 -9999 -9999 -9999 -9999 -9999 -9999 -9999 -9999 -9999 -9999 -9999 1.36981E-1 1.30318E-1 1.21279E-1 1.16496E-1 1.11922E-1 1.05161E-1 9.58359E-2 9.26773E-2 9.79948E-2 1.09039E-1 1.18088E-1 1.68041E-1 3.72432E-1 5.61343E-1 5.85207E-1 4.77759E-1 3.42088E-1 2.64928E-1 2.44618E-1 2.60128E-1 2.77085E-1 2.86144E-1 3.11132E-1 3.21803E-1 3.33577E-1 3.55797E-1 3.59575E-1 3.5674E-1 3.65275E-1 4.71018E-1 6.10536E-1 6.56633E-1 6.49955E-1 6.62821E-1 6.48638E-1 6.48836E-1 6.70552E-1 6.71832E-1 6.57754E-1 6.44206E-1 6.2942E-1 4.39885E-1 4.47138E-1 5.70449E-1 6.06813E-1 6.00903E-1 5.78061E-1 5.56338E-1 5.52011E-1 5.22342E-1 5.45406E-1 5.20394E-1 4.65779E-1 4.40273E-1 4.14375E-1 4.40602E-1 4.58921E-1 3.95282E-1 3.9381E-1 3.62579E-1 4.36851E-1 5.04412E-1 4.84225E-1 4.59184E-1 4.61698E-1 4.87537E-1 5.10724E-1 4.75577E-1 4.61267E-1 4.25161E-1 3.74298E-1 4.06313E-1 3.47998E-1 3.62096E-1 2.87744E-1 2.88656E-1 3.4105E-1 3.37263E-1 3.02612E-1 2.25345E-1 2.28064E-1 1.91408E-1 1.79778E-1 1.89017E-1 2.25356E-1 2.73837E-1 3.54122E-1 3.54563E-1 3.37917E-1 3.01181E-1 2.76189E-1 2.91513E-1 2.96877E-1 3.20455E-1 2.82065E-1 2.49423E-1 2.71267E-1 2.57741E-1 2.5382E-1 2.73986E-1 2.39074E-1 2.28631E-1 2.35068E-1 1.93291E-1 2.1472E-1 2.46001E-1 2.83688E-1 3.28727E-1 3.63733E-1 4.20984E-1 3.70438E-1 3.50488E-1 4.39994E-1 3.87611E-1 2.80287E-1 2.65844E-1 2.9792E-1 4.48443E-1 5.8118E-1 5.8725E-1 5.66719E-1 5.22687E-1 4.93455E-1 4.7915E-1 5.11158E-1 4.8279E-1 4.84467E-1 4.23267E-1 3.47511E-1 3.31805E-1 2.36768E-1 1.41558E-1 1.14179E-1 1.21496E-1 1.19795E-1 2.34345E-1 4.89871E-1 5.96371E-1 4.79756E-1 2.56258E-1 2.02941E-1 1.78474E-1 2.32144E-1 3.45248E-1 5.23111E-1 6.01252E-1 -9999 -9999 -9999 -9999 -9999 -9999 -9999 -9999 -9999 -9999 -9999 -9999 -9999 -9999 -9999 -9999 -9999 -9999 -9999 -9999 -9999 -9999 -9999 -9999 -9999 -9999 -9999 -9999 -9999 -9999 -9999 -9999 -9999 -9999 -9999 -9999
-9999 -9999 -9999 -9999 -9999 -9999 -9999 -9999 -9999 -9999 -9999 -9999 -9999 -9999 -9999 -9999 -9999 -9999 -9999 -9999 -9999 -9999 -9999 -9999 -9999 -9999 -9999 -9999 -9999 -9999 -9999 -9999 -9999 -9999 -9999 -9999 -9999 -9999 -9999 -9999 -9999 -9999 -9999 -9999 -9999 -9999 -9999 -9999 -9999 -9999 -9999 -9999 -9999 -9999 -9999 -9999 -9999 -9999 -9999 -9999 -9999 -9999 -9999 -9999 -9999 -9999 -9999 -9999 -9999 -9999 -9999 -9999 -9999 -9999 -9999 -9999 -9999 -9999 -9999 -9999 -9999 1.44422E-1 1.49576E-1 1.32193E-1 1.21232E-1 1.18629E-1 1.12742E-1 1.02066E-1 8.82926E-2 9.58359E-2 1.01689E-1 1.07016E-1 1.15964E-1 1.88506E-1 4.29587E-1 5.83588E-1 5.6681E-1 4.56733E-1 2.98163E-1 2.40088E-1 2.28278E-1 2.4842E-1 2.61612E-1 2.8867E-1 2.98906E-1 3.08468E-1 3.29834E-1 3.40829E-1 3.43606E-1 3.38984E-1 3.68994E-1 4.71683E-1 5.73468E-1 6.31338E-1 6.09031E-1 6.30591E-1 6.5152E-1 6.51369E-1 6.64922E-1 6.60628E-1 6.51094E-1 6.4062E-1 6.30437E-1 4.83947E-1 4.47138E-1 5.81386E-1 6.07707E-1 5.83116E-1 5.8452E-1 5.6013E-1 5.61622E-1 5.21227E-1 5.45271E-1 5.38815E-1 4.84271E-1 4.84127E-1 4.4917E-1 4.88359E-1 4.81239E-1 4.63783E-1 4.09585E-1 4.31254E-1 4.71241E-1 4.78086E-1 5.20695E-1 5.26429E-1 5.32334E-1 5.21884E-1 5.00383E-1 4.21478E-1 3.82138E-1 4.09903E-1 3.31391E-1 3.3742E-1 3.12411E-1 3.16244E-1 2.50928E-1 2.53925E-1 2.89118E-1 3.2251E-1 2.53021E-1 1.86127E-1 1.94733E-1 2.19714E-1 2.42669E-1 2.02817E-1 2.28343E-1 3.50957E-1 3.86922E-1 3.80529E-1 3.33711E-1 2.86609E-1 3.02331E-1 3.25988E-1 3.10851E-1 3.08409E-1 2.86225E-1 2.38305E-1 2.38097E-1 2.39738E-1 2.56252E-1 2.71634E-1 2.62211E-1 2.44742E-1 2.41128E-1 1.85691E-1 1.58856E-1 1.66932E-1 1.7879E-1 1.94604E-1 2.51044E-1 3.19715E-1 3.56302E-1 4.17602E-1 4.77258E-1 5.08101E-1 4.14248E-1 4.3688E-1 4.15135E-1 3.79724E-1 4.83605E-1 5.44251E-1 5.86271E-1 5.39149E-1 5.43785E-1 5.33192E-1 5.21156E-1 4.76635E-1 4.55125E-1 4.54605E-1 4.14208E-1 4.05252E-1 2.44635E-1 1.43532E-1 9.27592E-2 9.0677E-2 1.00447E-1 2.44438E-1 5.49256E-1 6.92615E-1 5.76314E-1 2.63923E-1 3.0902E-1 4.01004E-1 5.35636E-1 6.03239E-1 -9999 -9999 -9999 -9999 -9999 -9999 -9999 -9999 -9999 -9999 -9999 -9999 -9999 -9999 -9999 -9999 -9999 -9999 -9999 -9999 -9999 -9999 -9999 -9999 -9999 -9999 -9999 -9999 -9999 -9999 -9999 -9999 -9999 -9999 -9999 -9999 -9999 -9999
-9999 -9999 -9999 -9999 -9999 -9999 -9999 -9999 -9999 -9999 -9999 -9999 -9999 -9999 -9999 -9999 -9999 -9999 -9999 -9999 -9999 -9999 -9999 -9999 -9999 -9999 -9999 -9999 -9999 -9999 -9999 -9999 -9999 -9999 -9999 -9999 -9999 -9999 -9999 -9999 -9999 -9999 -9999 -9999 -9999 -9999 -9999 -9999 -9999 -9999 -9999 -9999 -9999 -9999 -9999 -9999 -9999 -9999 -9999 -9999 -9999 -9999 -9999 -9999 -9999 -9999 -9999 -9999 -9999 -9999 -9999 -9999 -9999 -9999 -9999 -9999 -9999 -9999 -9999 -9999 -9999 1.22158E-1 1.27548E-1 1.22552E-1 1.19491E-1 1.17345E-1 1.12331E-1 9.40828E-2 8.76329E-2 1.00568E-1 1.20689E-1 1.29682E-1 1.39244E-1 2.30629E-1 5.1134E-1 5.85747E-1 5.27764E-1 4.26348E-1 2.67312E-1 2.18297E-1 2.27554E-1 2.45281E-1 2.67209E-1 2.81115E-1 2.90344E-1 3.09252E-1 3.17211E-1 3.26182E-1 3.42679E-1 3.39808E-1 3.60382E-1 4.53878E-1 5.71291E-1 5.67342E-1 5.29705E-1 5.50184E-1 5.92534E-1 6.34105E-1 6.53643E-1 6.55426E-1 6.52002E-1 6.39296E-1 6.297E-1 5.05525E-1 4.62481E-1 5.74136E-1 5.93196E-1 5.72907E-1 5.69487E-1 5.39149E-1 5.25939E-1 5.20372E-1 5.41658E-1 5.608E-1 5.21947E-1 5.07948E-1 4.82251E-1 4.9212E-1 5.30637E-1 4.93301E-1 4.39627E-1 4.81656E-1 5.13304E-1 5.00873E-1 5.44723E-1 4.69062E-1 4.88701E-1 4.67555E-1 4.51582E-1 4.08513E-1 3.52615E-1 3.6999E-1 3.40535E-1 3.15387E-1 2.82565E-1 2.60322E-1 2.02125E-1 1.70268E-1 2.01167E-1 2.18549E-1 1.89962E-1 1.69726E-1 2.14744E-1 2.77365E-1 3.32178E-1 2.80767E-1 3.03543E-1 4.02703E-1 4.32992E-1 3.91379E-1 3.33201E-1 2.90205E-1 2.75704E-1 3.07376E-1 2.57499E-1 2.59913E-1 2.78181E-1 2.42721E-1 2.32725E-1 2.59713E-1 2.6219E-1 2.67143E-1 2.4438E-1 2.45543E-1 2.41543E-1 2.29911E-1 1.9486E-1 1.88219E-1 1.71627E-1 1.81218E-1 1.79442E-1 1.83839E-1 2.17208E-1 2.76102E-1 3.65175E-1 4.68572E-1 5.46493E-1 5.44852E-1 5.59263E-1 5.52364E-1 5.17019E-1 5.15774E-1 5.93919E-1 5.73191E-1 5.34223E-1 5.00864E-1 4.74864E-1 4.73198E-1 4.96875E-1 5.19347E-1 5.29257E-1 4.37716E-1 2.0327E-1 1.36758E-1 1.20525E-1 1.03516E-1 1.0307E-1 2.60544E-1 5.97522E-1 6.92236E-1 5.81053E-1 2.47433E-1 2.89847E-1 5.61277E-1 2.56589E-1 -9999 -9999 -9999 -9999 -9999 -9999 -9999 -9999 -9999 -9999 -9999 -9999 -9999 -9999 -9999 -9999 -9999 -9999 -9999 -9999 -9999 -9999 -9999 -9999 -9999 -9999 -9999 -9999 -9999 -9999 -9999 -9999 -9999 -9999 -9999 -9999 -9999 -9999 -9999
-9999 -9999 -9999 -9999 -9999 -9999 -9999 -9999 -9999 -9999 -9999 -9999 -9999 -9999 -9999 -9999 -9999 -9999 -9999 -9999 -9999 -9999 -9999 -9999 -9999 -9999 -9999 -9999 -9999 -9999 -9999 -9999 -9999 -9999 -9999 -9999 -9999 -9999 -9999 -9999 -9999 -9999 -9999 -9999 -9999 -9999 -9999 -9999 -9999 -9999 -9999 -9999 -9999 -9999 -9999 -9999 -9999 -9999 -9999 -9999 -9999 -9999 -9999 -9999 -9999 -9999 -9999 -9999 -9999 -9999 -9999 -9999 -9999 -9999 -9999 -9999 -9999 -9999 -9999 -9999 1.12786E-1 1.16119E-1 1.19537E-1 1.18629E-1 1.15233E-1 1.12331E-1 1.07463E-1 9.30369E-2 8.79622E-2 1.02402E-1 1.46291E-1 1.84137E-1 2.0878E-1 3.27441E-1 5.17893E-1 5.48676E-1 4.8073E-1 3.7599E-1 2.4233E-1 2.03915E-1 2.12655E-1 2.36255E-1 2.58439E-1 2.86967E-1 2.92801E-1 2.99657E-1 3.22578E-1 3.25279E-1 3.2338E-1 3.26085E-1 3.73754E-1 4.55422E-1 5.65595E-1 4.53303E-1 4.88656E-1 5.08135E-1 5.28486E-1 5.64697E-1 6.32636E-1 6.49906E-1 6.4973E-1 6.46035E-1 6.24998E-1 5.52616E-1 4.69642E-1 5.38198E-1 6.02501E-1 5.94452E-1 5.74477E-1 5.37307E-1 5.60986E-1 5.34813E-1 5.71298E-1 5.68416E-1 5.4969E-1 4.98371E-1 5.3693E-1 5.44399E-1 5.39759E-1 4.63022E-1 5.07651E-1 5.09749E-1 5.24356E-1 5.57833E-1 4.92586E-1 4.67923E-1 4.62518E-1 3.82162E-1 3.56519E-1 3.63522E-1 3.38884E-1 3.0892E-1 3.09465E-1 2.76208E-1 2.30371E-1 1.8913E-1 1.81968E-1 1.89893E-1 2.14044E-1 1.90045E-1 1.85803E-1 1.86159E-1 2.07067E-1 2.61078E-1 3.45186E-1 4.00468E-1 4.02138E-1 4.30956E-1 4.37308E-1 3.66493E-1 3.14305E-1 2.89058E-1 2.81638E-1 3.0747E-1 2.51406E-1 2.42609E-1 2.67121E-1 2.37298E-1 2.33489E-1 2.46009E-1 2.6196E-1 2.70389E-1 2.28403E-1 2.25769E-1 2.39471E-1 2.62045E-1 2.27187E-1 2.09719E-1 2.14792E-1 2.41892E-1 2.54437E-1 2.42402E-1 2.31803E-1 2.13505E-1 2.59849E-1 3.66932E-1 4.85189E-1 4.97549E-1 5.13724E-1 5.70165E-1 5.85501E-1 5.37981E-1 5.84125E-1 6.04652E-1 5.38198E-1 5.04829E-1 5.33434E-1 5.41203E-1 5.4826E-1 5.64634E-1 4.84836E-1 4.20266E-1 3.44582E-1 3.76697E-1 3.43425E-1 2.21934E-1 1.49102E-1 2.34345E-1 6.18712E-1 6.65935E-1 4.84948E-1 2.59259E-1 2.93801E-1 5.9697E-1 -9999 -9999 -9999 -9999 -9999 -9999 -9999 -9999 -9999 -9999 -9999 -9999 -9999 -9999 -9999 -9999 -9999 -9999 -9999 -9999 -9999 -9999 -9999 -9999 -9999 -9999 -9999 -9999 -9999 -9999 -9999 -9999 -9999 -9999 -9999 -9999 -9999 -9999 -9999 -9999
-9999 -9999 -9999 -9999 -9999 -9999 -9999 -9999 -9999 -9999 -9999 -9999 -9999 -9999 -9999 -9999 -9999 -9999 -9999 -9999 -9999 -9999 -9999 -9999 -9999 -9999 -9999 -9999 -9999 -9999 -9999 -9999 -9999 -9999 -9999 -9999 -9999 -9999 -9999 -9999 -9999 -9999 -9999 -9999 -9999 -9999 -9999 -9999 -9999 -9999 -9999 -9999 -9999 -9999 -9999 -9999 -9999 -9999 -9999 -9999 -9999 -9999 -9999 -9999 -9999 -9999 -9999 -9999 -9999 -9999 -9999 -9999 -9999 -9999 -9999 -9999 -9999 -9999 -9999 -9999 1.16119E-1 1.20405E-1 1.22111E-1 1.21671E-1 1.15653E-1 9.9841E-2 9.76458E-2 9.30369E-2 8.86241E-2 1.0204E-1 1.68621E-1 2.74797E-1 3.78112E-1 4.93871E-1 5.24882E-1 5.09765E-1 4.39458E-1 3.38233E-1 2.26104E-1 1.94018E-1 2.08554E-1 2.44512E-1 2.64792E-1 2.7442E-1 2.98795E-1 3.06605E-1 3.10993E-1 3.10898E-1 3.10018E-1 3.10898E-1 3.56572E-1 4.49779E-1 5.08691E-1 4.33336E-1 4.6911E-1 5.07691E-1 5.42004E-1 6.03063E-1 6.51297E-1 6.35689E-1 6.41538E-1 6.42014E-1 6.28854E-1 5.88611E-1 4.99365E-1 5.58771E-1 6.01436E-1 5.8507E-1 5.81902E-1 5.57324E-1 5.75236E-1 5.68137E-1 5.56926E-1 5.78341E-1 5.79446E-1 5.55067E-1 5.75924E-1 5.48539E-1 4.9098E-1 4.64812E-1 5.09749E-1 5.49314E-1 5.67405E-1 5.27317E-1 4.69218E-1 4.76797E-1 4.95499E-1 4.54601E-1 4.38621E-1 4.29176E-1 3.92272E-1 3.56458E-1 3.21439E-1 2.86469E-1 2.17783E-1 1.83445E-1 2.43633E-1 2.91262E-1 3.21247E-1 2.99912E-1 2.81127E-1 2.09677E-1 2.35657E-1 3.02833E-1 3.85795E-1 4.38313E-1 4.39263E-1 4.51502E-1 4.29892E-1 3.60599E-1 3.02577E-1 2.93458E-1 2.75511E-1 2.61441E-1 2.58925E-1 2.25659E-1 2.48492E-1 2.2052E-1 1.88271E-1 2.26792E-1 2.59524E-1 2.55984E-1 2.36006E-1 2.64964E-1 2.71272E-1 3.01839E-1 2.77834E-1 2.16118E-1 2.05477E-1 2.36166E-1 2.875E-1 2.88197E-1 2.79375E-1 2.49572E-1 2.57932E-1 4.40244E-1 5.73895E-1 5.64086E-1 5.72955E-1 5.55455E-1 5.70972E-1 5.71559E-1 5.66368E-1 5.375E-1 5.79811E-1 5.55642E-1 6.07683E-1 6.04301E-1 5.31421E-1 4.96788E-1 5.1334E-1 5.61507E-1 5.50668E-1 6.42216E-1 6.17038E-1 5.85295E-1 4.31311E-1 3.34652E-1 6.63384E-1 5.47586E-1 4.41709E-1 2.72533E-1 3.99593E-1 -9999 -9999 -9999 -9999 -9999 -9999 -9999 -9999 -9999 -9999 -9999 -9999 -9999 -9999 -9999 -9999 -9999 -9999 -9999 -9999 -9999 -9999 -9999 -9999 -9999 -9999 -9999 -9999 -9999 -9999 -9999 -9999 -9999 -9999 -9999 -9999 -9999 -9999 -9999 -9999 -9999
-9999 -9999 -9999 -9999 -9999 -9999 -9999 -9999 -9999 -9999 -9999 -9999 -9999 -9999 -9999 -9999 -9999 -9999 -9999 -9999 -9999 -9999 -9999 -9999 -9999 -9999 -9999 -9999 -9999 -9999 -9999 -9999 -9999 -9999 -9999 -9999 -9999 -9999 -9999 -9999 -9999 -9999 -9999 -9999 -9999 -9999 -9999 -9999 -9999 -9999 -9999 -9999 -9999 -9999 -9999 -9999 -9999 -9999 -9999 -9999 -9999 -9999 -9999 -9999 -9999 -9999 -9999 -9999 -9999 -9999 -9999 -9999 -9999 -9999 -9999 -9999 -9999 -9999 -9999 1.17391E-1 1.22158E-1 1.2523E-1 1.27499E-1 1.26587E-1 1.21671E-1 1.02836E-1 9.62064E-2 9.20013E-2 9.16219E-2 1.229E-1 2.24822E-1 3.83881E-1 4.98095E-1 5.26656E-1 5.30423E-1 4.83727E-1 4.1738E-1 3.00706E-1 2.18214E-1 1.96602E-1 2.16814E-1 2.39983E-1 2.55216E-1 2.82681E-1 2.91941E-1 2.98786E-1 3.16207E-1 3.16207E-1 3.1178E-1 3.09139E-1 3.26873E-1 3.93284E-1 4.14348E-1 4.50549E-1 4.68335E-1 5.0222E-1 5.43328E-1 6.05296E-1 6.5684E-1 6.38054E-1 6.15894E-1 6.41053E-1 6.30039E-1 6.201E-1 5.28884E-1 5.71644E-1 5.72138E-1 5.67458E-1 5.49945E-1 5.79879E-1 5.79013E-1 5.77257E-1 5.53487E-1 5.8579E-1 5.32973E-1 5.79866E-1 5.22556E-1 5.04887E-1 4.82702E-1 5.28253E-1 5.51096E-1 5.65549E-1 5.40036E-1 4.96306E-1 4.71757E-1 4.73419E-1 4.44213E-1 4.16733E-1 4.19115E-1 3.63382E-1 3.2975E-1 3.06694E-1 3.03401E-1 2.8384E-1 2.35554E-1 2.15919E-1 2.69323E-1 3.479E-1 3.72166E-1 3.68038E-1 3.83366E-1 2.79472E-1 2.93236E-1 3.80337E-1 3.98501E-1 4.44527E-1 4.67698E-1 4.63456E-1 4.04397E-1 3.48947E-1 3.03919E-1 2.84471E-1 2.43351E-1 2.15976E-1 2.18605E-1 2.18388E-1 2.21481E-1 1.79996E-1 1.67661E-1 2.07069E-1 2.66852E-1 2.76003E-1 2.81829E-1 3.04118E-1 3.20926E-1 3.14719E-1 3.30678E-1 3.08882E-1 2.45033E-1 2.16131E-1 2.3414E-1 2.12328E-1 2.12694E-1 2.4179E-1 3.01683E-1 4.54646E-1 5.54743E-1 5.5827E-1 4.54464E-1 4.9724E-1 5.21975E-1 5.21626E-1 5.22255E-1 5.37164E-1 6.4009E-1 6.1366E-1 6.23164E-1 5.53994E-1 5.26599E-1 5.55146E-1 5.80698E-1 6.50254E-1 6.24043E-1 6.29412E-1 5.01133E-1 6.41667E-1 6.69395E-1 6.88446E-1 5.97359E-1 6.47485E-1 3.67117E-1 2.77456E-1 5.11598E-1 -9999 -9999 -9999 -9999 -9999 -9999 -9999 -9999 -9999 -9999 -9999 -9999 -9999 -9999 -9999 -9999 -9999 -9999 -9999 -9999 -9999 -9999 -9999 -9999 -9999 -9999 -9999 -9999 -9999 -9999 -9999 -9999 -9999 -9999 -9999 -9999 -9999 -9999 -9999 -9999 -9999
-9999 -9999 -9999 -9999 -9999 -9999 -9999 -9999 -9999 -9999 -9999 -9999 -9999 -9999 -9999 -9999 -9999 -9999 -9999 -9999 -9999 -9999 -9999 -9999 -9999 -9999 -9999 -9999 -9999 -9999 -9999 -9999 -9999 -9999 -9999 -9999 -9999 -9999 -9999 -9999 -9999 -9999 -9999 -9999 -9999 -9999 -9999 -9999 -9999 -9999 -9999 -9999 -9999 -9999 -9999 -9999 -9999 -9999 -9999 -9999 -9999 -9999 -9999 -9999 -9999 -9999 -9999 -9999 -9999 -9999 -9999 -9999 -9999 -9999 -9999 -9999 -9999 -9999 1.17391E-1 1.20405E-1 1.26182E-1 1.28877E-1 1.29803E-1 1.20375E-1 1.22948E-1 1.13522E-1 9.65645E-2 8.92547E-2 9.65261E-2 1.44259E-1 2.6346E-1 4.53853E-1 5.26545E-1 5.53736E-1 5.09629E-1 4.45381E-1 3.96915E-1 2.64878E-1 1.95307E-1 1.84561E-1 2.2174E-1 2.42159E-1 2.59142E-1 2.8771E-1 2.98786E-1 3.0215E-1 3.05629E-1 3.04757E-1 2.96974E-1 2.90063E-1 2.99463E-1 3.45216E-1 4.12192E-1 4.49339E-1 4.24056E-1 4.61343E-1 5.22364E-1 5.8573E-1 6.54551E-1 6.33589E-1 6.25713E-1 6.4257E-1 6.25504E-1 6.14521E-1 5.22379E-1 5.4605E-1 5.64393E-1 5.74554E-1 5.36863E-1 4.97266E-1 4.89045E-1 5.23091E-1 5.87614E-1 5.87075E-1 5.32308E-1 5.6765E-1 5.78405E-1 5.70022E-1 5.63609E-1 5.75029E-1 5.66204E-1 5.54401E-1 5.00927E-1 5.10124E-1 4.51832E-1 4.29261E-1 4.32544E-1 3.52731E-1 3.7768E-1 3.47905E-1 3.03852E-1 2.55208E-1 2.37034E-1 2.72609E-1 2.845E-1 2.68796E-1 2.27218E-1 2.57289E-1 3.41134E-1 4.20883E-1 4.19237E-1 3.96784E-1 3.72047E-1 4.43336E-1 4.62832E-1 4.79471E-1 4.77811E-1 4.28576E-1 3.82145E-1 3.52751E-1 3.09249E-1 2.6963E-1 2.5362E-1 2.2756E-1 2.1669E-1 2.33817E-1 2.30386E-1 2.27162E-1 1.93215E-1 2.26788E-1 2.7038E-1 2.80258E-1 3.15486E-1 3.24657E-1 3.3495E-1 3.41418E-1 3.71906E-1 3.87486E-1 3.95282E-1 3.43988E-1 3.10117E-1 2.49454E-1 2.40504E-1 3.03843E-1 3.17657E-1 4.19618E-1 4.74309E-1 4.66836E-1 4.34979E-1 3.77488E-1 4.58362E-1 4.59912E-1 4.70344E-1 4.60296E-1 4.93656E-1 4.99199E-1 5.05674E-1 6.35624E-1 6.27075E-1 6.41127E-1 6.61995E-1 6.09825E-1 5.38872E-1 6.12914E-1 6.39034E-1 4.12397E-1 4.68596E-1 4.05904E-1 6.56473E-1 5.6565E-1 3.38458E-1 3.41637E-1 5.93377E-1 -9999 -9999 -9999 -9999 -9999 -9999 -9999 -9999 -9999 -9999 -9999 -9999 -9999 -9999 -9999 -9999 -9999 -9999 -9999 -9999 -9999 -9999 -9999 -9999 -9999 -9999 -9999 -9999 -9999 -9999 -9999 -9999 -9999 -9999 -9999 -9999 -9999 -9999 -9999 -9999 -9999
-9999 -9999 -9999 -9999 -9999 -9999 -9999 -9999 -9999 -9999 -9999 -9999 -9999 -9999 -9999 -9999 -9999 -9999 -9999 -9999 -9999 -9999 -9999 -9999 -9999 -9999 -9999 -9999 -9999 -9999 -9999 -9999 -9999 -9999 -9999 -9999 -9999 -9999 -9999 -9999 -9999 -9999 -9999 -9999 -9999 -9999 -9999 -9999 -9999 -9999 -9999 -9999 -9999 -9999 -9999 -9999 -9999 -9999 -9999 -9999 -9999 -9999 -9999 -9999 -9999 -9999 -9999 -9999 -9999 -9999 -9999 -9999 -9999 -9999 -9999 -9999 -9999 -9999 1.20842E-1 1.2438E-1 1.27957E-1 1.31672E-1 1.31672E-1 1.18599E-1 1.16467E-1 1.16029E-1 9.65645E-2 8.92547E-2 9.83337E-2 1.39271E-1 2.64973E-1 4.56403E-1 5.49447E-1 5.53162E-1 4.9317E-1 4.27251E-1 3.78276E-1 2.37741E-1 1.79057E-1 1.87675E-1 2.07809E-1 2.31029E-1 2.61517E-1 2.76882E-1 2.80927E-1 2.86777E-1 2.90153E-1 2.89307E-1 2.80009E-1 2.78354E-1 2.95169E-1 3.13442E-1 3.75743E-1 4.0851E-1 4.25033E-1 4.60238E-1 5.01998E-1 5.65134E-1 6.22743E-1 6.41006E-1 6.30179E-1 6.49769E-1 6.28439E-1 6.09015E-1 5.7983E-1 5.60911E-1 5.41153E-1 5.15761E-1 4.83296E-1 4.73232E-1 5.03579E-1 5.89673E-1 5.82191E-1 5.52586E-1 5.26027E-1 5.44945E-1 5.56007E-1 5.58855E-1 5.65448E-1 5.47508E-1 5.15096E-1 5.36975E-1 4.84791E-1 4.50511E-1 3.76496E-1 3.0995E-1 2.87333E-1 2.85568E-1 3.4556E-1 3.08351E-1 2.93149E-1 2.40684E-1 2.41574E-1 2.99243E-1 3.51218E-1 3.80073E-1 2.74983E-1 1.82155E-1 2.67375E-1 4.22781E-1 4.59306E-1 4.80443E-1 4.80221E-1 4.41455E-1 4.77363E-1 4.94306E-1 4.61741E-1 4.43618E-1 4.06142E-1 3.84009E-1 3.46601E-1 2.96977E-1 2.38049E-1 2.42519E-1 2.36064E-1 2.28053E-1 2.21869E-1 2.33682E-1 2.17475E-1 2.6986E-1 2.99991E-1 3.04807E-1 3.2879E-1 3.09794E-1 2.89907E-1 2.81512E-1 3.00288E-1 3.22356E-1 3.89873E-1 4.36091E-1 4.5169E-1 3.95087E-1 3.31095E-1 2.95352E-1 4.41342E-1 4.64628E-1 4.10026E-1 4.21494E-1 3.6378E-1 2.80567E-1 3.48127E-1 3.50556E-1 3.28556E-1 3.03896E-1 3.33642E-1 4.26336E-1 4.74048E-1 5.35388E-1 4.79787E-1 4.70347E-1 5.62832E-1 5.26467E-1 5.19316E-1 5.4542E-1 5.44742E-1 5.70737E-1 6.56946E-1 3.35669E-1 4.90701E-1 5.91918E-1 4.12047E-1 4.57739E-1 5.56008E-1 -9999 -9999 -9999 -9999 -9999 -9999 -9999 -9999 -9999 -9999 -9999 -9999 -9999 -9999 -9999 -9999 -9999 -9999 -9999 -9999 -9999 -9999 -9999 -9999 -9999 -9999 -9999 -9999 -9999 -9999 -9999 -9999 -9999 -9999 -9999 -9999 -9999 -9999 -9999 -9999 -9999
-9999 -9999 -9999 -9999 -9999 -9999 -9999 -9999 -9999 -9999 -9999 -9999 -9999 -9999 -9999 -9999 -9999 -9999 -9999 -9999 -9999 -9999 -9999 -9999 -9999 -9999 -9999 -9999 -9999 -9999 -9999 -9999 -9999 -9999 -9999 -9999 -9999 -9999 -9999 -9999 -9999 -9999 -9999 -9999 -9999 -9999 -9999 -9999 -9999 -9999 -9999 -9999 -9999 -9999 -9999 -9999 -9999 -9999 -9999 -9999 -9999 -9999 -9999 -9999 -9999 -9999 -9999 -9999 -9999 -9999 -9999 -9999 -9999 -9999 -9999 -9999 -9999 1.29853E-1 1.29853E-1 1.30268E-1 1.23902E-1 1.2706E-1 1.28434E-1 1.22522E-1 1.16891E-1 1.08269E-1 9.43962E-2 8.82571E-2 9.54558E-2 1.30585E-1 2.24029E-1 4.36309E-1 5.48897E-1 5.36816E-1 4.77623E-1 4.10722E-1 3.55992E-1 2.21038E-1 1.69024E-1 1.78465E-1 2.1053E-1 2.30299E-1 2.46722E-1 2.7107E-1 2.80098E-1 2.85937E-1 2.89307E-1 2.85847E-1 2.82502E-1 2.78354E-1 2.79181E-1 2.91758E-1 3.54124E-1 4.50195E-1 5.08555E-1 4.86743E-1 5.17678E-1 5.57994E-1 5.43745E-1 6.37755E-1 6.21907E-1 6.41343E-1 6.24688E-1 6.21897E-1 6.01193E-1 5.77352E-1 5.95299E-1 5.94716E-1 5.8484E-1 5.71984E-1 5.87613E-1 5.63959E-1 5.47191E-1 4.90639E-1 4.23345E-1 4.15768E-1 4.58132E-1 5.47027E-1 5.62188E-1 5.67758E-1 5.11151E-1 5.15015E-1 4.98578E-1 4.49754E-1 3.51539E-1 2.85984E-1 3.21345E-1 3.08376E-1 3.37003E-1 3.55071E-1 3.13374E-1 3.29493E-1 2.7068E-1 3.38158E-1 4.05468E-1 4.44573E-1 3.00836E-1 1.74474E-1 2.12896E-1 2.79081E-1 3.23476E-1 3.93038E-1 4.97331E-1 5.00382E-1 4.69719E-1 4.84389E-1 4.46369E-1 3.95085E-1 3.65545E-1 3.57733E-1 3.07963E-1 2.7077E-1 2.62163E-1 2.13749E-1 2.11568E-1 2.27132E-1 2.42342E-1 2.01488E-1 2.10177E-1 2.61147E-1 2.66735E-1 2.96088E-1 3.09888E-1 2.91751E-1 2.51409E-1 2.22119E-1 2.42282E-1 2.7842E-1 2.91638E-1 3.67301E-1 4.26503E-1 4.71857E-1 3.78275E-1 3.82879E-1 4.58108E-1 3.99883E-1 3.31333E-1 3.64086E-1 3.0757E-1 2.4154E-1 2.86879E-1 3.10659E-1 2.23155E-1 1.78624E-1 2.15009E-1 3.24812E-1 5.15314E-1 5.05536E-1 4.03677E-1 2.95215E-1 2.92475E-1 2.51415E-1 3.02259E-1 2.82561E-1 2.42336E-1 3.93001E-1 6.19677E-1 6.4297E-1 3.24144E-1 2.85034E-1 6.51434E-1 6.24204E-1 6.22978E-1 6.23956E-1 -9999 -9999 -9999 -9999 -9999 -9999 -9999 -9999 -9999 -9999 -9999 -9999 -9999 -9999 -9999 -9999 -9999 -9999 -9999 -9999 -9999 -9999 -9999 -9999 -9999 -9999 -9999 -9999 -9999 -9999 -9999 -9999 -9999 -9999 -9999 -9999 -9999 -9999 -9999 -9999
-9999 -9999 -9999 -9999 -9999 -9999 -9999 -9999 -9999 -9999 -9999 -9999 -9999 -9999 -9999 -9999 -9999 -9999 -9999 -9999 -9999 -9999 -9999 -9999 -9999 -9999 -9999 -9999 -9999 -9999 -9999 -9999 -9999 -9999 -9999 -9999 -9999 -9999 -9999 -9999 -9999 -9999 -9999 -9999 -9999 -9999 -9999 -9999 -9999 -9999 -9999 -9999 -9999 -9999 -9999 -9999 -9999 -9999 -9999 -9999 -9999 -9999 -9999 -9999 -9999 -9999 -9999 -9999 -9999 -9999 -9999 -9999 -9999 -9999 -9999 -9999 1.33615E-1 1.3553E-1 1.36981E-1 1.3596E-1 1.29357E-1 1.32633E-1 1.39818E-1 1.25199E-1 1.17742E-1 1.05869E-1 9.47482E-2 8.62923E-2 8.78916E-2 1.10992E-1 1.77992E-1 3.30989E-1 4.61125E-1 5.31838E-1 4.78733E-1 4.07903E-1 3.3981E-1 2.17519E-1 1.67872E-1 1.74813E-1 1.95255E-1 2.2812E-1 2.45197E-1 2.52026E-1 2.6303E-1 2.69455E-1 2.6856E-1 2.69369E-1 2.66144E-1 2.62149E-1 2.61354E-1 2.8075E-1 3.37774E-1 4.73295E-1 5.92295E-1 5.6511E-1 4.64745E-1 5.00639E-1 5.20897E-1 5.42862E-1 6.03359E-1 6.32352E-1 6.10155E-1 5.92942E-1 5.86241E-1 6.15758E-1 5.70739E-1 5.87888E-1 5.93501E-1 5.78556E-1 5.85882E-1 5.61816E-1 5.62747E-1 5.53149E-1 4.92148E-1 4.09183E-1 3.95544E-1 4.27119E-1 5.67358E-1 5.59779E-1 5.28344E-1 4.84331E-1 4.44044E-1 4.28504E-1 3.64518E-1 3.65469E-1 4.10607E-1 3.5748E-1 3.73178E-1 4.37894E-1 3.95459E-1 3.86081E-1 2.94997E-1 3.41819E-1 4.45562E-1 4.78614E-1 3.12281E-1 1.95339E-1 2.22926E-1 3.11052E-1 3.36308E-1 3.02861E-1 3.86176E-1 4.85262E-1 5.11298E-1 4.99518E-1 4.45022E-1 4.13028E-1 3.80781E-1 3.41845E-1 3.08869E-1 2.9893E-1 2.91877E-1 2.59426E-1 2.22253E-1 2.10266E-1 1.81943E-1 1.82371E-1 1.94603E-1 2.54056E-1 2.80114E-1 2.98613E-1 2.79853E-1 2.69858E-1 2.30196E-1 1.95837E-1 2.16433E-1 2.3527E-1 2.46936E-1 3.09461E-1 3.55972E-1 3.44987E-1 3.49571E-1 3.47972E-1 4.17096E-1 3.63469E-1 3.27347E-1 2.9659E-1 2.66933E-1 1.97346E-1 2.3903E-1 2.80681E-1 2.06986E-1 1.38837E-1 1.52872E-1 2.91563E-1 4.50524E-1 3.79995E-1 2.44532E-1 1.52395E-1 1.2508E-1 1.47132E-1 1.82216E-1 1.66371E-1 1.7036E-1 3.03126E-1 3.93098E-1 4.46267E-1 6.04971E-1 6.9024E-1 6.39708E-1 6.45943E-1 6.45551E-1 6.18725E-1 -9999 -9999 -9999 -9999 -9999 -9999 -9999 -9999 -9999 -9999 -9999 -9999 -9999 -9999 -9999 -9999 -9999 -9999 -9999 -9999 -9999 -9999 -9999 -9999 -9999 -9999 -9999 -9999 -9999 -9999 -9999 -9999 -9999 -9999 -9999 -9999 -9999 -9999 -9999 -9999
-9999 -9999 -9999 -9999 -9999 -9999 -9999 -9999 -9999 -9999 -9999 -9999 -9999 -9999 -9999 -9999 -9999 -9999 -9999 -9999 -9999 -9999 -9999 -9999 -9999 -9999 -9999 -9999 -9999 -9999 -9999 -9999 -9999 -9999 -9999 -9999 -9999 -9999 -9999 -9999 -9999 -9999 -9999 -9999 -9999 -9999 -9999 -9999 -9999 -9999 -9999 -9999 -9999 -9999 -9999 -9999 -9999 -9999 -9999 -9999 -9999 -9999 -9999 -9999 -9999 -9999 -9999 -9999 -9999 -9999 -9999 -9999 -9999 -9999 -9999 1.34569E-1 1.36012E-1 1.35049E-1 1.25698E-1 1.38393E-1 1.32161E-1 1.32582E-1 1.33056E-1 1.27011E-1 1.18599E-1 1.08227E-1 9.68852E-2 8.69428E-2 8.37003E-2 9.9762E-2 1.44727E-1 2.39314E-1 3.7594E-1 4.27577E-1 4.68289E-1 3.90774E-1 3.40109E-1 2.0253E-1 1.52358E-1 1.58291E-1 1.88876E-1 2.06471E-1 2.17382E-1 2.30235E-1 2.42854E-1 2.64627E-1 2.4964E-1 2.48103E-1 2.47337E-1 2.58192E-1 2.5186E-1 2.57322E-1 3.31305E-1 4.32875E-1 6.01868E-1 5.25334E-1 4.43576E-1 4.98305E-1 5.19898E-1 5.61938E-1 6.36173E-1 6.06672E-1 5.91479E-1 6.12148E-1 5.82935E-1 6.19971E-1 5.89318E-1 5.84662E-1 5.7762E-1 5.83681E-1 5.84507E-1 5.74751E-1 5.96547E-1 6.01177E-1 5.65488E-1 5.42026E-1 5.03493E-1 4.22127E-1 5.42473E-1 5.74405E-1 5.26024E-1 5.01126E-1 4.86842E-1 4.25417E-1 3.59292E-1 4.25073E-1 4.71724E-1 3.74486E-1 3.88754E-1 4.8599E-1 4.81611E-1 3.99101E-1 3.41945E-1 4.2207E-1 4.875E-1 5.54198E-1 3.1667E-1 2.34963E-1 2.73088E-1 3.6707E-1 4.71954E-1 4.3046E-1 4.51062E-1 5.05518E-1 5.25017E-1 4.65215E-1 4.70085E-1 4.70194E-1 4.37304E-1 3.98272E-1 3.677E-1 3.21966E-1 3.06407E-1 2.86592E-1 2.93458E-1 2.43155E-1 1.85893E-1 1.66003E-1 1.74094E-1 2.13287E-1 2.58474E-1 2.80469E-1 2.66552E-1 2.33471E-1 2.24303E-1 2.30153E-1 2.43779E-1 2.71796E-1 3.09893E-1 3.57725E-1 3.32838E-1 3.36095E-1 3.15005E-1 3.18852E-1 3.36633E-1 3.33603E-1 3.20193E-1 2.18294E-1 1.94812E-1 1.69381E-1 2.11814E-1 2.20196E-1 1.77477E-1 1.36424E-1 1.55619E-1 2.78422E-1 3.65829E-1 2.63246E-1 1.6032E-1 1.24602E-1 1.13748E-1 1.21279E-1 1.46199E-1 1.56653E-1 1.79847E-1 2.27404E-1 2.25629E-1 2.92412E-1 4.63844E-1 6.16355E-1 6.51912E-1 6.40652E-1 6.18516E-1 6.12096E-1 -9999 -9999 -9999 -9999 -9999 -9999 -9999 -9999 -9999 -9999 -9999 -9999 -9999 -9999 -9999 -9999 -9999 -9999 -9999 -9999 -9999 -9999 -9999 -9999 -9999 -9999 -9999 -9999 -9999 -9999 -9999 -9999 -9999 -9999 -9999 -9999 -9999 -9999 -9999 -9999
-9999 -9999 -9999 -9999 -9999 -9999 -9999 -9999 -9999 -9999 -9999 -9999 -9999 -9999 -9999 -9999 -9999 -9999 -9999 -9999 -9999 -9999 -9999 -9999 -9999 -9999 -9999 -9999 -9999 -9999 -9999 -9999 -9999 -9999 -9999 -9999 -9999 -9999 -9999 -9999 -9999 -9999 -9999 -9999 -9999 -9999 -9999 -9999 -9999 -9999 -9999 -9999 -9999 -9999 -9999 -9999 -9999 -9999 -9999 -9999 -9999 -9999 -9999 -9999 -9999 -9999 -9999 -9999 -9999 -9999 -9999 -9999 -9999 -9999 -9999 1.34091E-1 1.35049E-1 1.25746E-1 1.24797E-1 1.29357E-1 1.3169E-1 1.3164E-1 1.32582E-1 1.27925E-1 1.18553E-1 1.11442E-1 1.03175E-1 9.15852E-2 8.0008E-2 9.40079E-2 1.16331E-1 1.62283E-1 2.33385E-1 3.34531E-1 3.83285E-1 3.85284E-1 3.21754E-1 1.80841E-1 1.47124E-1 1.50247E-1 1.6441E-1 1.77151E-1 1.94559E-1 2.22318E-1 2.35375E-1 2.38267E-1 2.40513E-1 2.39763E-1 2.38267E-1 2.34478E-1 2.44952E-1 2.44952E-1 2.77441E-1 3.44088E-1 4.3941E-1 4.01522E-1 4.18503E-1 4.76617E-1 5.12101E-1 5.53139E-1 6.39714E-1 6.17007E-1 6.2725E-1 6.19538E-1 6.05325E-1 5.86105E-1 5.16885E-1 5.41319E-1 6.04052E-1 6.09541E-1 6.23394E-1 6.09204E-1 6.30774E-1 5.97852E-1 5.70542E-1 6.67055E-1 5.99407E-1 5.11138E-1 5.07488E-1 5.41072E-1 5.54344E-1 5.30764E-1 5.06841E-1 4.27712E-1 4.232E-1 4.8894E-1 4.84636E-1 3.83811E-1 4.52369E-1 5.22164E-1 5.26158E-1 4.14869E-1 4.13224E-1 5.26823E-1 5.99352E-1 4.95835E-1 3.48982E-1 3.78893E-1 3.89609E-1 4.29595E-1 5.05712E-1 5.17738E-1 4.97948E-1 5.3751E-1 4.97767E-1 4.39225E-1 3.98532E-1 4.23782E-1 4.01745E-1 3.33645E-1 3.23211E-1 3.34427E-1 3.04751E-1 2.86864E-1 3.08642E-1 2.37041E-1 2.0539E-1 1.88424E-1 1.95065E-1 1.96287E-1 2.28974E-1 2.5975E-1 2.58682E-1 2.41019E-1 2.26255E-1 2.61153E-1 2.95831E-1 3.21946E-1 3.39228E-1 3.60183E-1 2.9377E-1 3.1414E-1 3.40305E-1 2.99283E-1 2.69331E-1 3.09558E-1 2.67728E-1 1.7104E-1 1.70727E-1 1.62522E-1 1.79633E-1 1.70415E-1 1.77848E-1 1.36888E-1 1.67761E-1 2.32223E-1 2.58143E-1 2.33919E-1 1.44181E-1 1.48354E-1 1.96594E-1 3.02012E-1 3.69314E-1 4.25732E-1 2.87236E-1 2.70592E-1 2.49377E-1 3.09493E-1 4.39192E-1 6.1591E-1 6.36881E-1 6.41164E-1 6.14942E-1 -9999 -9999 -9999 -9999 -9999 -9999 -9999 -9999 -9999 -9999 -9999 -9999 -9999 -9999 -9999 -9999 -9999 -9999 -9999 -9999 -9999 -9999 -9999 -9999 -9999 -9999 -9999 -9999 -9999 -9999 -9999 -9999 -9999 -9999 -9999 -9999 -9999 -9999 -9999 -9999 -9999
-9999 -9999 -9999 -9999 -9999 -9999 -9999 -9999 -9999 -9999 -9999 -9999 -9999 -9999 -9999 -9999 -9999 -9999 -9999 -9999 -9999 -9999 -9999 -9999 -9999 -9999 -9999 -9999 -9999 -9999 -9999 -9999 -9999 -9999 -9999 -9999 -9999 -9999 -9999 -9999 -9999 -9999 -9999 -9999 -9999 -9999 -9999 -9999 -9999 -9999 -9999 -9999 -9999 -9999 -9999 -9999 -9999 -9999 -9999 -9999 -9999 -9999 -9999 -9999 -9999 -9999 -9999 -9999 -9999 -9999 -9999 -9999 -9999 -9999 -9999 1.20422E-1 1.23949E-1 1.24349E-1 1.26604E-1 1.28895E-1 1.29308E-1 1.33056E-1 1.34964E-1 1.30186E-1 1.23806E-1 1.16E-1 1.09781E-1 1.01999E-1 9.43586E-2 8.85689E-2 1.04624E-1 1.21939E-1 1.49312E-1 1.81516E-1 2.70439E-1 3.27153E-1 2.45292E-1 1.62163E-1 1.30453E-1 1.33752E-1 1.49667E-1 1.63786E-1 1.8384E-1 1.99765E-1 2.09053E-1 2.17327E-1 2.20137E-1 2.15236E-1 2.11711E-1 2.24305E-1 2.20748E-1 2.20042E-1 2.72436E-1 3.58157E-1 3.19487E-1 3.30391E-1 3.8326E-1 4.44977E-1 4.51366E-1 4.73155E-1 5.35326E-1 5.97789E-1 6.36162E-1 6.00241E-1 5.8846E-1 5.90035E-1 5.07603E-1 5.52563E-1 6.12701E-1 6.12394E-1 6.38934E-1 6.36888E-1 6.44054E-1 6.32326E-1 5.95448E-1 6.78998E-1 6.24151E-1 6.21755E-1 5.96851E-1 6.0551E-1 5.40258E-1 5.24826E-1 4.44275E-1 4.60566E-1 5.29465E-1 5.49739E-1 4.84222E-1 3.91523E-1 5.12822E-1 5.59602E-1 5.70949E-1 4.78281E-1 4.4677E-1 6.00305E-1 5.84293E-1 4.09501E-1 4.52369E-1 5.1518E-1 5.37408E-1 5.06852E-1 4.86066E-1 4.91789E-1 5.28657E-1 5.0232E-1 4.70096E-1 4.33863E-1 3.78361E-1 3.75635E-1 3.84465E-1 3.12058E-1 2.86505E-1 2.85012E-1 2.50798E-1 2.4001E-1 2.41554E-1 2.31816E-1 2.26571E-1 2.31773E-1 2.56262E-1 2.65774E-1 2.47352E-1 2.45621E-1 2.36574E-1 2.15756E-1 1.63467E-1 1.8032E-1 2.10905E-1 2.27066E-1 2.58344E-1 2.98174E-1 2.88973E-1 2.68495E-1 3.05851E-1 2.83958E-1 2.51611E-1 2.8852E-1 2.70608E-1 1.84109E-1 1.72033E-1 1.69838E-1 1.87742E-1 2.27144E-1 2.65371E-1 2.58454E-1 1.73976E-1 1.72765E-1 1.54778E-1 1.52511E-1 1.19416E-1 1.40162E-1 2.92282E-1 4.40452E-1 5.99428E-1 6.7522E-1 6.14513E-1 5.96891E-1 4.00923E-1 4.81695E-1 5.90272E-1 6.05853E-1 6.38785E-1 6.16625E-1 -9999 -9999 -9999 -9999 -9999 -9999 -9999 -9999 -9999 -9999 -9999 -9999 -9999 -9999 -9999 -9999 -9999 -9999 -9999 -9999 -9999 -9999 -9999 -9999 -9999 -9999 -9999 -9999 -9999 -9999 -9999 -9999 -9999 -9999 -9999 -9999 -9999 -9999 -9999 -9999 -9999 -9999
-9999 -9999 -9999 -9999 -9999 -9999 -9999 -9999 -9999 -9999 -9999 -9999 -9999 -9999 -9999 -9999 -9999 -9999 -9999 -9999 -9999 -9999 -9999 -9999 -9999 -9999 -9999 -9999 -9999 -9999 -9999 -9999 -9999 -9999 -9999 -9999 -9999 -9999 -9999 -9999 -9999 -9999 -9999 -9999 -9999 -9999 -9999 -9999 -9999 -9999 -9999 -9999 -9999 -9999 -9999 -9999 -9999 -9999 -9999 -9999 -9999 -9999 -9999 -9999 -9999 -9999 -9999 -9999 -9999 -9999 -9999 -9999 -9999 -9999 -9999 1.19554E-1 1.24845E-1 1.27516E-1 1.30286E-1 1.30753E-1 1.28385E-1 1.30236E-1 1.33531E-1 1.3206E-1 1.26962E-1 1.22033E-1 1.17225E-1 1.15114E-1 1.08581E-1 1.00835E-1 1.01583E-1 1.06175E-1 1.08099E-1 1.1756E-1 1.36688E-1 1.6447E-1 1.53423E-1 1.27223E-1 1.23171E-1 1.25811E-1 1.32752E-1 1.4301E-1 1.6834E-1 1.8132E-1 1.9643E-1 2.07696E-1 2.12472E-1 2.04931E-1 2.00941E-1 1.97661E-1 2.04912E-1 2.15068E-1 3.326E-1 4.88384E-1 5.02973E-1 3.50661E-1 3.53515E-1 3.95933E-1 4.25777E-1 5.45324E-1 6.08306E-1 6.29861E-1 6.01087E-1 6.16766E-1 5.92187E-1 6.15125E-1 5.45727E-1 5.5183E-1 6.19822E-1 6.20468E-1 6.47404E-1 6.52291E-1 6.15021E-1 6.04695E-1 6.12927E-1 6.55329E-1 6.43583E-1 6.58571E-1 6.36932E-1 6.62993E-1 6.31839E-1 5.34722E-1 4.16585E-1 4.64345E-1 5.79134E-1 5.72945E-1 5.20509E-1 5.11157E-1 5.30695E-1 5.85508E-1 5.36701E-1 4.94279E-1 4.98282E-1 6.16322E-1 5.82498E-1 4.56786E-1 5.16517E-1 5.58125E-1 5.53267E-1 5.4596E-1 5.48647E-1 5.22397E-1 5.0423E-1 4.98637E-1 4.64245E-1 4.52737E-1 4.08216E-1 3.50947E-1 3.32199E-1 2.94384E-1 2.99873E-1 2.81579E-1 2.93146E-1 2.78726E-1 2.6325E-1 2.71102E-1 2.6654E-1 2.44932E-1 2.50023E-1 2.72513E-1 2.58567E-1 2.5438E-1 2.20114E-1 1.74252E-1 1.64801E-1 1.70172E-1 1.59767E-1 1.70563E-1 1.99994E-1 2.184E-1 2.27206E-1 2.50251E-1 2.5085E-1 2.84121E-1 2.54552E-1 2.84182E-1 2.51028E-1 2.50319E-1 1.95394E-1 1.64502E-1 2.22552E-1 3.22031E-1 4.29809E-1 4.2914E-1 3.2187E-1 2.88316E-1 2.00444E-1 1.25624E-1 1.14273E-1 1.37114E-1 1.96407E-1 3.6587E-1 5.57366E-1 6.65796E-1 5.19564E-1 4.70953E-1 6.02139E-1 6.5287E-1 6.48804E-1 6.14182E-1 6.04445E-1 -9999 -9999 -9999 -9999 -9999 -9999 -9999 -9999 -9999 -9999 -9999 -9999 -9999 -9999 -9999 -9999 -9999 -9999 -9999 -9999 -9999 -9999 -9999 -9999 -9999 -9999 -9999 -9999 -9999 -9999 -9999 -9999 -9999 -9999 -9999 -9999 -9999 -9999 -9999 -9999 -9999 -9999 -9999
-9999 -9999 -9999 -9999 -9999 -9999 -9999 -9999 -9999 -9999 -9999 -9999 -9999 -9999 -9999 -9999 -9999 -9999 -9999 -9999 -9999 -9999 -9999 -9999 -9999 -9999 -9999 -9999 -9999 -9999 -9999 -9999 -9999 -9999 -9999 -9999 -9999 -9999 -9999 -9999 -9999 -9999 -9999 -9999 -9999 -9999 -9999 -9999 -9999 -9999 -9999 -9999 -9999 -9999 -9999 -9999 -9999 -9999 -9999 -9999 -9999 -9999 -9999 -9999 -9999 -9999 -9999 -9999 -9999 -9999 -9999 -9999 -9999 -9999 1.16982E-1 1.20422E-1 1.25247E-1 1.30286E-1 1.32633E-1 1.30236E-1 1.28845E-1 1.28845E-1 1.27418E-1 1.30653E-1 1.27876E-1 1.23313E-1 1.23759E-1 1.24205E-1 1.215E-1 1.16331E-1 1.10544E-1 1.07746E-1 1.02296E-1 1.01543E-1 9.60707E-2 9.92929E-2 1.01897E-1 1.10457E-1 1.14146E-1 1.19184E-1 1.25811E-1 1.32279E-1 1.39467E-1 1.52265E-1 1.68301E-1 1.84415E-1 1.97661E-1 1.83116E-1 1.93137E-1 1.88692E-1 1.91136E-1 2.15763E-1 3.53898E-1 5.38838E-1 5.58921E-1 4.24007E-1 3.73381E-1 3.8998E-1 4.15687E-1 5.09657E-1 5.9211E-1 6.36634E-1 6.04917E-1 5.78921E-1 6.02418E-1 6.19484E-1 5.95098E-1 6.29224E-1 6.54357E-1 6.30706E-1 6.53782E-1 6.539E-1 6.30425E-1 5.88806E-1 6.68116E-1 6.70479E-1 6.88074E-1 6.61747E-1 6.72014E-1 6.88249E-1 6.61564E-1 5.39989E-1 4.98348E-1 5.35057E-1 5.76019E-1 6.08446E-1 5.59545E-1 5.92632E-1 5.64101E-1 5.62136E-1 5.82E-1 5.72923E-1 5.6907E-1 5.7016E-1 4.92758E-1 5.05571E-1 5.66059E-1 5.42762E-1 5.07776E-1 4.94391E-1 5.2032E-1 5.12965E-1 4.86276E-1 4.57071E-1 4.19627E-1 3.80976E-1 3.49178E-1 3.45328E-1 3.52291E-1 3.46455E-1 3.66488E-1 3.49239E-1 3.69096E-1 3.30548E-1 3.03731E-1 2.98837E-1 3.0217E-1 2.73334E-1 2.55743E-1 2.62349E-1 2.45562E-1 2.5027E-1 2.15935E-1 1.77308E-1 2.00145E-1 2.19653E-1 1.80796E-1 1.62583E-1 1.58008E-1 1.63359E-1 1.64513E-1 1.72929E-1 2.10534E-1 2.43124E-1 2.75331E-1 2.11668E-1 2.65181E-1 3.05162E-1 2.25267E-1 1.47373E-1 1.79495E-1 2.82849E-1 4.359E-1 5.16691E-1 4.57697E-1 4.55892E-1 4.35782E-1 3.06871E-1 1.83297E-1 1.4238E-1 2.01717E-1 3.44211E-1 4.17552E-1 6.6144E-1 3.72979E-1 3.41404E-1 6.71399E-1 6.56701E-1 6.09218E-1 5.98156E-1 -9999 -9999 -9999 -9999 -9999 -9999 -9999 -9999 -9999 -9999 -9999 -9999 -9999 -9999 -9999 -9999 -9999 -9999 -9999 -9999 -9999 -9999 -9999 -9999 -9999 -9999 -9999 -9999 -9999 -9999 -9999 -9999 -9999 -9999 -9999 -9999 -9999 -9999 -9999 -9999 -9999 -9999 -9999 -9999
-9999 -9999 -9999 -9999 -9999 -9999 -9999 -9999 -9999 -9999 -9999 -9999 -9999 -9999 -9999 -9999 -9999 -9999 -9999 -9999 -9999 -9999 -9999 -9999 -9999 -9999 -9999 -9999 -9999 -9999 -9999 -9999 -9999 -9999 -9999 -9999 -9999 -9999 -9999 -9999 -9999 -9999 -9999 -9999 -9999 -9999 -9999 -9999 -9999 -9999 -9999 -9999 -9999 -9999 -9999 -9999 -9999 -9999 -9999 -9999 -9999 -9999 -9999 -9999 -9999 -9999 -9999 -9999 -9999 -9999 -9999 -9999 -9999 -9999 1.17407E-1 1.18216E-1 1.25247E-1 1.30753E-1 1.3117E-1 1.32582E-1 1.3211E-1 1.28796E-1 1.28796E-1 1.28335E-1 1.27418E-1 1.25102E-1 1.25553E-1 1.31539E-1 1.33378E-1 1.33854E-1 1.29159E-1 1.17987E-1 1.13775E-1 1.09294E-1 1.03393E-1 1.02633E-1 9.49671E-2 9.71085E-2 1.01107E-1 1.09628E-1 1.16216E-1 1.29011E-1 1.31288E-1 1.39961E-1 1.5068E-1 1.6425E-1 1.72892E-1 1.76448E-1 1.88063E-1 1.81866E-1 1.81783E-1 2.04172E-1 3.68529E-1 4.97941E-1 5.74675E-1 4.91026E-1 4.80364E-1 4.9439E-1 5.494E-1 5.74265E-1 6.16704E-1 6.38894E-1 6.45354E-1 5.9394E-1 6.15914E-1 6.04813E-1 6.21305E-1 6.27978E-1 6.62474E-1 6.46591E-1 5.9739E-1 6.43137E-1 6.17637E-1 6.72833E-1 6.54672E-1 6.68785E-1 6.3567E-1 6.66528E-1 5.99551E-1 6.87979E-1 5.91472E-1 5.61132E-1 6.03296E-1 5.73737E-1 5.99163E-1 6.03037E-1 5.90842E-1 6.10578E-1 6.06447E-1 6.00011E-1 5.74228E-1 5.53157E-1 5.16962E-1 5.53899E-1 5.37975E-1 5.51481E-1 5.56973E-1 5.12776E-1 5.026E-1 4.43841E-1 4.75611E-1 5.07762E-1 4.70228E-1 4.53394E-1 4.05958E-1 3.71472E-1 3.79654E-1 3.6608E-1 4.11744E-1 4.04608E-1 4.14633E-1 4.22301E-1 4.16347E-1 3.90672E-1 3.58138E-1 3.59208E-1 3.45701E-1 3.31146E-1 3.05297E-1 2.94837E-1 2.6029E-1 2.22005E-1 2.07679E-1 1.82636E-1 2.04246E-1 2.49968E-1 2.492E-1 2.08189E-1 1.7554E-1 1.69559E-1 2.06415E-1 2.30054E-1 2.27798E-1 1.8798E-1 1.98566E-1 1.8153E-1 2.66687E-1 3.31939E-1 2.48305E-1 1.60073E-1 1.46964E-1 1.83426E-1 2.98807E-1 4.83353E-1 5.33846E-1 5.65527E-1 6.02781E-1 5.51498E-1 3.65528E-1 1.63314E-1 1.98772E-1 4.11772E-1 5.84244E-1 6.45185E-1 6.95745E-1 6.07363E-1 6.33517E-1 6.58303E-1 6.03062E-1 -9999 -9999 -9999 -9999 -9999 -9999 -9999 -9999 -9999 -9999 -9999 -9999 -9999 -9999 -9999 -9999 -9999 -9999 -9999 -9999 -9999 -9999 -9999 -9999 -9999 -9999 -9999 -9999 -9999 -9999 -9999 -9999 -9999 -9999 -9999 -9999 -9999 -9999 -9999 -9999 -9999 -9999 -9999 -9999 -9999
-9999 -9999 -9999 -9999 -9999 -9999 -9999 -9999 -9999 -9999 -9999 -9999 -9999 -9999 -9999 -9999 -9999 -9999 -9999 -9999 -9999 -9999 -9999 -9999 -9999 -9999 -9999 -9999 -9999 -9999 -9999 -9999 -9999 -9999 -9999 -9999 -9999 -9999 -9999 -9999 -9999 -9999 -9999 -9999 -9999 -9999 -9999 -9999 -9999 -9999 -9999 -9999 -9999 -9999 -9999 -9999 -9999 -9999 -9999 -9999 -9999 -9999 -9999 -9999 -9999 -9999 -9999 -9999 -9999 -9999 -9999 -9999 -9999 1.23949E-1 1.21735E-1 1.21688E-1 1.2706E-1 1.33107E-1 1.35445E-1 1.35927E-1 1.35927E-1 1.35394E-1 1.34434E-1 1.3206E-1 1.28747E-1 1.28286E-1 1.30603E-1 1.35291E-1 1.4829E-1 1.61746E-1 1.65625E-1 1.66194E-1 1.65625E-1 1.57278E-1 1.42561E-1 1.3233E-1 1.20968E-1 1.0299E-1 1.02611E-1 1.17895E-1 1.20942E-1 1.21772E-1 1.24883E-1 1.28522E-1 1.42454E-1 1.48532E-1 1.60338E-1 1.71135E-1 1.80645E-1 1.67581E-1 1.75153E-1 2.20659E-1 3.3339E-1 4.10935E-1 4.52347E-1 4.69036E-1 5.42176E-1 5.41182E-1 5.24376E-1 5.80557E-1 6.41792E-1 6.28522E-1 6.21892E-1 5.78342E-1 6.3626E-1 6.40087E-1 6.47709E-1 6.3925E-1 6.48145E-1 5.86759E-1 6.10335E-1 6.49633E-1 6.58511E-1 6.43473E-1 5.61918E-1 5.95595E-1 5.79277E-1 6.86452E-1 5.22934E-1 6.9276E-1 5.66842E-1 5.99463E-1 6.46967E-1 6.32019E-1 5.98423E-1 6.19299E-1 6.27851E-1 5.86617E-1 5.95043E-1 5.19588E-1 4.98827E-1 5.08088E-1 5.03157E-1 5.414E-1 5.63051E-1 5.4883E-1 5.05251E-1 5.03379E-1 4.14936E-1 3.41937E-1 4.24213E-1 4.85822E-1 4.60282E-1 4.3005E-1 3.61529E-1 3.74346E-1 4.4754E-1 4.49184E-1 4.39027E-1 4.51525E-1 4.35384E-1 4.06936E-1 3.83526E-1 3.82877E-1 3.96465E-1 3.64214E-1 3.58486E-1 3.03321E-1 2.48459E-1 2.49041E-1 2.58912E-1 2.37027E-1 1.88706E-1 1.55648E-1 1.76219E-1 2.3851E-1 2.83895E-1 2.56645E-1 2.21334E-1 2.05143E-1 2.65411E-1 3.20953E-1 2.75659E-1 1.92286E-1 1.64379E-1 2.03349E-1 2.90173E-1 3.51816E-1 3.09234E-1 2.26338E-1 1.9834E-1 1.80286E-1 2.36727E-1 3.73271E-1 5.57843E-1 6.02102E-1 6.21691E-1 6.5896E-1 6.24123E-1 4.33582E-1 3.56603E-1 5.15808E-1 6.43098E-1 6.83463E-1 5.98085E-1 4.97671E-1 5.96793E-1 6.22851E-1 -9999 -9999 -9999 -9999 -9999 -9999 -9999 -9999 -9999 -9999 -9999 -9999 -9999 -9999 -9999 -9999 -9999 -9999 -9999 -9999 -9999 -9999 -9999 -9999 -9999 -9999 -9999 -9999 -9999 -9999 -9999 -9999 -9999 -9999 -9999 -9999 -9999 -9999 -9999 -9999 -9999 -9999 -9999 -9999 -9999 -9999
-9999 -9999 -9999 -9999 -9999 -9999 -9999 -9999 -9999 -9999 -9999 -9999 -9999 -9999 -9999 -9999 -9999 -9999 -9999 -9999 -9999 -9999 -9999 -9999 -9999 -9999 -9999 -9999 -9999 -9999 -9999 -9999 -9999 -9999 -9999 -9999 -9999 -9999 -9999 -9999 -9999 -9999 -9999 -9999 -9999 -9999 -9999 -9999 -9999 -9999 -9999 -9999 -9999 -9999 -9999 -9999 -9999 -9999 -9999 -9999 -9999 -9999 -9999 -9999 -9999 -9999 -9999 -9999 -9999 -9999 -9999 -9999 1.44945E-1 1.34588E-1 1.27974E-1 1.27974E-1 1.32633E-1 1.35445E-1 1.40829E-1 1.4384E-1 1.40775E-1 1.39784E-1 1.37818E-1 1.33429E-1 1.33429E-1 1.33905E-1 1.38255E-1 1.44692E-1 1.58978E-1 1.94791E-1 2.53004E-1 2.91309E-1 3.24586E-1 3.01879E-1 2.67941E-1 2.23126E-1 1.75979E-1 1.31361E-1 1.13293E-1 1.15794E-1 1.25785E-1 1.41952E-1 1.33198E-1 1.32251E-1 1.2986E-1 1.32673E-1 1.50098E-1 1.63125E-1 1.66459E-1 1.7816E-1 1.94979E-1 2.96708E-1 4.17938E-1 4.63062E-1 4.25637E-1 4.05457E-1 4.61514E-1 5.41799E-1 5.97424E-1 6.00735E-1 6.48944E-1 6.46245E-1 6.23257E-1 5.36222E-1 6.39536E-1 6.54123E-1 6.61609E-1 6.28031E-1 5.78651E-1 5.43058E-1 6.46704E-1 6.54264E-1 6.43289E-1 6.42064E-1 4.9693E-1 5.30712E-1 5.49734E-1 6.55056E-1 4.35849E-1 6.14445E-1 6.29484E-1 6.59935E-1 6.49584E-1 6.55863E-1 6.43161E-1 6.35505E-1 6.09061E-1 5.35525E-1 5.78727E-1 5.63841E-1 5.28002E-1 3.543E-1 3.54011E-1 5.35511E-1 5.5974E-1 5.45561E-1 5.18803E-1 4.65904E-1 2.91585E-1 2.41347E-1 3.23328E-1 4.35043E-1 4.905E-1 4.28751E-1 3.21332E-1 3.51075E-1 4.40084E-1 4.85092E-1 4.64269E-1 4.47894E-1 3.88083E-1 3.45959E-1 3.33049E-1 3.68065E-1 3.54513E-1 2.9196E-1 3.03404E-1 2.90948E-1 2.40442E-1 2.39836E-1 2.34668E-1 2.16806E-1 2.0084E-1 2.11589E-1 2.04732E-1 2.51686E-1 3.09594E-1 3.41808E-1 2.74178E-1 2.65928E-1 3.20514E-1 3.60291E-1 2.71118E-1 1.80045E-1 1.42092E-1 1.72499E-1 2.36718E-1 3.22336E-1 3.73777E-1 3.28594E-1 2.67467E-1 1.93097E-1 2.29457E-1 2.83536E-1 3.40596E-1 4.37106E-1 5.80308E-1 5.96713E-1 6.80969E-1 6.91711E-1 5.88819E-1 6.08648E-1 5.82186E-1 6.01453E-1 4.79578E-1 4.79055E-1 6.13988E-1 6.20169E-1 -9999 -9999 -9999 -9999 -9999 -9999 -9999 -9999 -9999 -9999 -9999 -9999 -9999 -9999 -9999 -9999 -9999 -9999 -9999 -9999 -9999 -9999 -9999 -9999 -9999 -9999 -9999 -9999 -9999 -9999 -9999 -9999 -9999 -9999 -9999 -9999 -9999 -9999 -9999 -9999 -9999 -9999 -9999 -9999 -9999 -9999
-9999 -9999 -9999 -9999 -9999 -9999 -9999 -9999 -9999 -9999 -9999 -9999 -9999 -9999 -9999 -9999 -9999 -9999 -9999 -9999 -9999 -9999 -9999 -9999 -9999 -9999 -9999 -9999 -9999 -9999 -9999 -9999 -9999 -9999 -9999 -9999 -9999 -9999 -9999 -9999 -9999 -9999 -9999 -9999 -9999 -9999 -9999 -9999 -9999 -9999 -9999 -9999 -9999 -9999 -9999 -9999 -9999 -9999 -9999 -9999 -9999 -9999 -9999 -9999 -9999 -9999 -9999 -9999 -9999 -9999 -9999 1.4648E-1 1.39448E-1 1.37487E-1 1.33582E-1 1.36948E-1 1.4138E-1 1.41826E-1 1.45877E-1 1.49499E-1 1.46335E-1 1.41773E-1 1.3929E-1 1.37278E-1 1.29231E-1 1.31093E-1 1.34833E-1 1.51962E-1 1.63988E-1 2.06588E-1 2.93056E-1 3.18932E-1 3.52567E-1 3.50742E-1 3.47106E-1 3.25638E-1 3.14298E-1 2.01108E-1 1.36608E-1 1.22654E-1 1.32724E-1 1.44499E-1 1.45008E-1 1.39438E-1 1.35538E-1 1.32201E-1 1.43913E-1 1.56986E-1 2.0486E-1 2.76537E-1 3.32106E-1 3.45383E-1 3.64583E-1 4.22054E-1 4.23464E-1 4.58864E-1 4.43617E-1 4.81096E-1 5.20383E-1 5.99881E-1 6.478E-1 6.34146E-1 6.45866E-1 5.15669E-1 5.4658E-1 6.2277E-1 6.50488E-1 6.52461E-1 5.45264E-1 5.73196E-1 6.47748E-1 6.38595E-1 6.40236E-1 6.62127E-1 6.50888E-1 6.51E-1 6.45921E-1 6.55178E-1 6.49196E-1 6.32334E-1 6.3418E-1 6.64272E-1 6.26118E-1 6.39307E-1 6.0006E-1 5.69145E-1 5.61419E-1 5.05268E-1 5.49098E-1 5.47355E-1 4.7822E-1 2.60514E-1 2.61793E-1 4.48303E-1 5.51409E-1 5.45688E-1 5.07758E-1 3.75038E-1 2.42847E-1 2.49498E-1 3.68658E-1 5.33478E-1 5.16916E-1 4.1981E-1 3.28107E-1 4.08966E-1 4.67772E-1 4.96836E-1 4.1268E-1 3.87973E-1 3.98517E-1 3.56549E-1 3.1629E-1 3.36333E-1 3.30774E-1 2.85562E-1 2.49307E-1 2.5934E-1 2.28192E-1 2.41876E-1 2.22969E-1 2.23186E-1 2.57066E-1 2.93749E-1 3.01341E-1 3.81859E-1 3.45375E-1 3.45979E-1 3.63176E-1 3.46856E-1 3.7799E-1 3.62858E-1 2.76844E-1 1.96615E-1 1.67334E-1 1.53242E-1 1.71507E-1 2.42526E-1 3.63142E-1 4.23618E-1 3.15547E-1 1.92504E-1 1.7454E-1 1.82339E-1 1.91916E-1 1.95634E-1 3.35005E-1 4.38386E-1 4.46208E-1 4.66174E-1 5.40475E-1 4.99221E-1 4.04335E-1 4.22993E-1 4.09024E-1 5.34888E-1 6.14037E-1 6.12706E-1 -9999 -9999 -9999 -9999 -9999 -9999 -9999 -9999 -9999 -9999 -9999 -9999 -9999 -9999 -9999 -9999 -9999 -9999 -9999 -9999 -9999 -9999 -9999 -9999 -9999 -9999 -9999 -9999 -9999 -9999 -9999 -9999 -9999 -9999 -9999 -9999 -9999 -9999 -9999 -9999 -9999 -9999 -9999 -9999 -9999 -9999
-9999 -9999 -9999 -9999 -9999 -9999 -9999 -9999 -9999 -9999 -9999 -9999 -9999 -9999 -9999 -9999 -9999 -9999 -9999 -9999 -9999 -9999 -9999 -9999 -9999 -9999 -9999 -9999 -9999 -9999 -9999 -9999 -9999 -9999 -9999 -9999 -9999 -9999 -9999 -9999 -9999 -9999 -9999 -9999 -9999 -9999 -9999 -9999 -9999 -9999 -9999 -9999 -9999 -9999 -9999 -9999 -9999 -9999 -9999 -9999 -9999 -9999 -9999 -9999 -9999 -9999 -9999 -9999 -9999 -9999 -9999 1.3174E-1 1.33157E-1 1.31221E-1 1.36463E-1 1.46959E-1 1.50023E-1 1.51602E-1 1.51074E-1 1.49967E-1 1.50492E-1 1.46849E-1 1.41719E-1 1.41719E-1 1.32977E-1 1.32927E-1 1.38716E-1 1.44208E-1 1.65686E-1 2.07939E-1 3.10495E-1 3.57374E-1 3.78382E-1 3.80895E-1 3.97226E-1 3.86606E-1 3.42263E-1 2.97751E-1 1.84481E-1 1.36072E-1 1.38506E-1 1.63185E-1 1.67092E-1 1.64815E-1 1.5759E-1 1.48012E-1 1.40847E-1 1.61945E-1 2.54902E-1 3.74029E-1 4.16135E-1 4.2618E-1 3.32676E-1 3.6551E-1 4.39934E-1 4.64785E-1 5.21492E-1 5.38486E-1 5.55511E-1 5.97959E-1 6.38996E-1 6.53191E-1 6.59767E-1 5.49138E-1 6.08062E-1 6.53674E-1 6.57668E-1 6.50062E-1 5.61679E-1 5.37612E-1 5.73088E-1 5.77216E-1 6.28073E-1 5.75268E-1 5.3045E-1 5.64323E-1 5.37612E-1 6.08261E-1 6.64867E-1 6.71962E-1 6.58866E-1 6.56789E-1 6.09865E-1 6.19029E-1 6.18233E-1 5.03892E-1 3.96214E-1 4.59883E-1 5.57862E-1 5.23696E-1 3.51219E-1 2.35658E-1 2.42394E-1 3.82214E-1 5.67563E-1 5.4262E-1 4.94576E-1 3.04722E-1 2.35342E-1 3.36356E-1 5.05945E-1 5.53364E-1 5.0938E-1 3.96048E-1 3.45184E-1 4.49662E-1 5.04727E-1 4.91399E-1 4.35872E-1 3.7562E-1 3.53593E-1 3.44742E-1 3.13068E-1 3.21585E-1 3.12338E-1 2.87923E-1 2.40584E-1 2.04404E-1 1.89584E-1 1.78549E-1 1.84114E-1 2.32571E-1 2.81331E-1 3.33368E-1 3.73259E-1 4.34449E-1 4.21611E-1 3.57438E-1 3.70248E-1 3.97833E-1 3.8097E-1 3.01426E-1 2.62517E-1 2.38806E-1 2.11782E-1 1.74071E-1 1.86771E-1 2.35994E-1 3.58561E-1 4.51136E-1 3.39334E-1 2.02642E-1 1.9493E-1 2.21948E-1 2.33846E-1 2.40694E-1 3.13014E-1 2.73163E-1 2.3452E-1 2.9715E-1 4.00147E-1 3.49921E-1 2.895E-1 3.47888E-1 4.87652E-1 6.31609E-1 6.14674E-1 6.07205E-1 -9999 -9999 -9999 -9999 -9999 -9999 -9999 -9999 -9999 -9999 -9999 -9999 -9999 -9999 -9999 -9999 -9999 -9999 -9999 -9999 -9999 -9999 -9999 -9999 -9999 -9999 -9999 -9999 -9999 -9999 -9999 -9999 -9999 -9999 -9999 -9999 -9999 -9999 -9999 -9999 -9999 -9999 -9999 -9999 -9999 -9999
-9999 -9999 -9999 -9999 -9999 -9999 -9999 -9999 -9999 -9999 -9999 -9999 -9999 -9999 -9999 -9999 -9999 -9999 -9999 -9999 -9999 -9999 -9999 -9999 -9999 -9999 -9999 -9999 -9999 -9999 -9999 -9999 -9999 -9999 -9999 -9999 -9999 -9999 -9999 -9999 -9999 -9999 -9999 -9999 -9999 -9999 -9999 -9999 -9999 -9999 -9999 -9999 -9999 -9999 -9999 -9999 -9999 -9999 -9999 -9999 -9999 -9999 -9999 -9999 -9999 -9999 -9999 -9999 -9999 1.18737E-1 1.21296E-1 1.25746E-1 1.29871E-1 1.30753E-1 1.37435E-1 1.51659E-1 1.56966E-1 1.58605E-1 1.56966E-1 1.57999E-1 1.57453E-1 1.55823E-1 1.40746E-1 1.38278E-1 1.37302E-1 1.36279E-1 1.37249E-1 1.40197E-1 1.49824E-1 2.02574E-1 3.09069E-1 3.51147E-1 3.79847E-1 4.05129E-1 4.63628E-1 4.16257E-1 3.50416E-1 3.04017E-1 2.22289E-1 1.67153E-1 1.47575E-1 1.69455E-1 1.77046E-1 1.77646E-1 1.68239E-1 1.56501E-1 1.48997E-1 1.75787E-1 2.98424E-1 3.42541E-1 3.96294E-1 4.14383E-1 4.09859E-1 4.25202E-1 4.10998E-1 4.4977E-1 5.26704E-1 5.43455E-1 5.76438E-1 6.13546E-1 6.57144E-1 6.65577E-1 6.62204E-1 5.56677E-1 6.46872E-1 6.79867E-1 6.44391E-1 6.04895E-1 4.95205E-1 4.96703E-1 5.08781E-1 6.43284E-1 5.93041E-1 6.29422E-1 6.52936E-1 6.60781E-1 6.62156E-1 6.59815E-1 6.68674E-1 6.52126E-1 6.31714E-1 6.6637E-1 6.28092E-1 5.78712E-1 5.70698E-1 4.48742E-1 3.58371E-1 4.10834E-1 3.84679E-1 3.19576E-1 2.00836E-1 1.70515E-1 2.17632E-1 2.81841E-1 4.23414E-1 4.71972E-1 3.99087E-1 3.25526E-1 2.97909E-1 3.72624E-1 5.43909E-1 5.47581E-1 4.89076E-1 3.7289E-1 4.3451E-1 4.94311E-1 5.07651E-1 4.72794E-1 3.93416E-1 3.61963E-1 3.3234E-1 3.12451E-1 3.01883E-1 2.96884E-1 2.57556E-1 2.44171E-1 2.27395E-1 1.93368E-1 1.77483E-1 1.84943E-1 2.0016E-1 2.63723E-1 2.91171E-1 2.90998E-1 3.50067E-1 4.5355E-1 4.68279E-1 3.81364E-1 3.53499E-1 4.14762E-1 4.0276E-1 3.40959E-1 3.20121E-1 2.76897E-1 2.43845E-1 2.30402E-1 2.25803E-1 3.01134E-1 4.33606E-1 4.36636E-1 2.7484E-1 1.74116E-1 1.80528E-1 2.33745E-1 2.72443E-1 3.11309E-1 2.43334E-1 1.62131E-1 1.63763E-1 2.2187E-1 2.75979E-1 2.67192E-1 2.91518E-1 4.65282E-1 6.08919E-1 6.12568E-1 6.17022E-1 6.05295E-1 -9999 -9999 -9999 -9999 -9999 -9999 -9999 -9999 -9999 -9999 -9999 -9999 -9999 -9999 -9999 -9999 -9999 -9999 -9999 -9999 -9999 -9999 -9999 -9999 -9999 -9999 -9999 -9999 -9999 -9999 -9999 -9999 -9999 -9999 -9999 -9999 -9999 -9999 -9999 -9999 -9999 -9999 -9999 -9999 -9999 -9999
-9999 -9999 -9999 -9999 -9999 -9999 -9999 -9999 -9999 -9999 -9999 -9999 -9999 -9999 -9999 -9999 -9999 -9999 -9999 -9999 -9999 -9999 -9999 -9999 -9999 -9999 -9999 -9999 -9999 -9999 -9999 -9999 -9999 -9999 -9999 -9999 -9999 -9999 -9999 -9999 -9999 -9999 -9999 -9999 -9999 -9999 -9999 -9999 -9999 -9999 -9999 -9999 -9999 -9999 -9999 -9999 -9999 -9999 -9999 -9999 -9999 -9999 -9999 -9999 -9999 -9999 -9999 -9999 1.17453E-1 1.21343E-1 1.23059E-1 1.28483E-1 1.30286E-1 1.34058E-1 1.42381E-1 1.50023E-1 1.58057E-1 1.58605E-1 1.56908E-1 1.61865E-1 1.64673E-1 1.61249E-1 1.49936E-1 1.49413E-1 1.44716E-1 1.4169E-1 1.38226E-1 1.35744E-1 1.46195E-1 1.96663E-1 2.87846E-1 3.29064E-1 3.74416E-1 4.02667E-1 4.61172E-1 4.41377E-1 3.74601E-1 3.2141E-1 2.783E-1 1.93871E-1 1.70034E-1 1.7348E-1 1.84968E-1 1.90611E-1 1.81278E-1 1.63065E-1 1.62504E-1 2.26381E-1 3.1821E-1 3.52757E-1 3.56013E-1 3.76821E-1 4.32171E-1 4.50806E-1 4.72868E-1 5.11126E-1 5.50175E-1 6.04461E-1 6.04461E-1 6.52291E-1 6.31659E-1 6.09412E-1 6.54156E-1 6.03546E-1 6.51365E-1 6.56762E-1 4.82497E-1 3.94801E-1 4.17754E-1 4.99654E-1 5.89925E-1 6.36356E-1 6.6102E-1 6.56674E-1 6.62835E-1 6.66402E-1 6.64584E-1 6.75868E-1 6.53963E-1 6.67887E-1 6.69226E-1 6.54974E-1 6.57382E-1 6.07711E-1 5.18918E-1 3.72718E-1 2.8726E-1 3.26277E-1 2.85902E-1 1.8224E-1 1.53067E-1 2.04035E-1 2.90256E-1 3.6667E-1 3.45795E-1 3.31669E-1 3.81288E-1 4.37486E-1 4.36853E-1 4.77239E-1 5.75565E-1 5.38389E-1 4.49702E-1 4.52316E-1 5.03014E-1 5.3716E-1 5.05552E-1 4.56583E-1 3.99755E-1 3.8992E-1 3.7109E-1 3.48142E-1 3.32199E-1 3.34258E-1 2.72527E-1 2.67095E-1 2.36464E-1 2.44643E-1 1.86538E-1 2.05352E-1 2.41409E-1 3.13024E-1 3.70058E-1 3.2848E-1 3.6367E-1 4.87635E-1 5.02352E-1 4.13252E-1 3.85538E-1 4.25754E-1 4.46519E-1 4.20233E-1 4.19227E-1 3.26141E-1 2.75632E-1 2.91153E-1 3.58202E-1 4.40396E-1 4.80597E-1 4.10658E-1 2.68217E-1 1.85596E-1 1.82339E-1 1.99473E-1 2.36281E-1 2.2688E-1 1.5926E-1 1.7139E-1 2.42822E-1 2.74293E-1 2.16277E-1 2.20123E-1 3.3286E-1 5.21478E-1 6.52928E-1 6.36399E-1 6.11016E-1 6.05401E-1 5.80245E-1 -9999 -9999 -9999 -9999 -9999 -9999 -9999 -9999 -9999 -9999 -9999 -9999 -9999 -9999 -9999 -9999 -9999 -9999 -9999 -9999 -9999 -9999 -9999 -9999 -9999 -9999 -9999 -9999 -9999 -9999 -9999 -9999 -9999 -9999 -9999 -9999 -9999 -9999 -9999 -9999 -9999 -9999 -9999 -9999 -9999
-9999 -9999 -9999 -9999 -9999 -9999 -9999 -9999 -9999 -9999 -9999 -9999 -9999 -9999 -9999 -9999 -9999 -9999 -9999 -9999 -9999 -9999 -9999 -9999 -9999 -9999 -9999 -9999 -9999 -9999 -9999 -9999 -9999 -9999 -9999 -9999 -9999 -9999 -9999 -9999 -9999 -9999 -9999 -9999 -9999 -9999 -9999 -9999 -9999 -9999 -9999 -9999 -9999 -9999 -9999 -9999 -9999 -9999 -9999 -9999 -9999 -9999 -9999 -9999 -9999 -9999 -9999 1.18737E-1 1.23997E-1 1.27565E-1 1.32684E-1 1.37975E-1 1.37435E-1 1.40882E-1 1.46445E-1 1.52132E-1 1.56966E-1 1.57511E-1 1.56908E-1 1.61865E-1 1.66948E-1 1.5742E-1 1.59614E-1 1.62391E-1 1.57908E-1 1.51987E-1 1.44208E-1 1.38664E-1 1.45682E-1 1.76732E-1 2.58398E-1 1.12731E-1 3.48518E-1 3.54068E-1 4.0243E-1 4.63161E-1 3.99013E-1 3.43844E-1 2.82336E-1 2.18054E-1 1.83732E-1 1.82502E-1 1.89978E-1 1.94446E-1 1.96291E-1 1.8058E-1 1.79973E-1 2.41104E-1 3.33071E-1 3.39621E-1 3.5785E-1 3.77343E-1 3.97784E-1 4.21477E-1 4.59471E-1 5.16569E-1 5.55341E-1 5.98309E-1 6.74231E-1 6.55888E-1 6.38255E-1 5.66554E-1 6.53694E-1 6.75957E-1 6.81822E-1 5.29302E-1 4.0771E-1 5.09931E-1 6.11752E-1 6.5535E-1 6.55749E-1 6.73586E-1 6.5151E-1 6.79997E-1 6.83566E-1 6.81833E-1 6.73676E-1 6.86755E-1 6.75479E-1 6.75505E-1 6.5675E-1 6.32443E-1 6.52831E-1 6.35126E-1 5.885E-1 4.5643E-1 3.44501E-1 2.7993E-1 2.43501E-1 1.5935E-1 1.80897E-1 3.00629E-1 4.60627E-1 6.17082E-1 5.67928E-1 4.4387E-1 4.8579E-1 5.51188E-1 5.10211E-1 5.44261E-1 5.72315E-1 5.11474E-1 4.80185E-1 5.08585E-1 5.38197E-1 5.09881E-1 4.72599E-1 4.63266E-1 4.53728E-1 4.27238E-1 4.26259E-1 3.85377E-1 3.71785E-1 3.60768E-1 3.07327E-1 2.96902E-1 2.85987E-1 2.49013E-1 1.99003E-1 1.98235E-1 2.29653E-1 2.99953E-1 3.95545E-1 4.20232E-1 4.02022E-1 4.57203E-1 5.33014E-1 4.3415E-1 4.09695E-1 5.01427E-1 4.47618E-1 4.81517E-1 5.02017E-1 4.2083E-1 4.63453E-1 4.20655E-1 5.20477E-1 5.3524E-1 4.40721E-1 3.4097E-1 2.70311E-1 2.37157E-1 1.76877E-1 1.8637E-1 2.19108E-1 2.03541E-1 1.94708E-1 2.79564E-1 4.60354E-1 4.87945E-1 3.88642E-1 2.60204E-1 3.67729E-1 4.87503E-1 6.58216E-1 6.12893E-1 6.0625E-1 6.03381E-1 5.99865E-1 -9999 -9999 -9999 -9999 -9999 -9999 -9999 -9999 -9999 -9999 -9999 -9999 -9999 -9999 -9999 -9999 -9999 -9999 -9999 -9999 -9999 -9999 -9999 -9999 -9999 -9999 -9999 -9999 -9999 -9999 -9999 -9999 -9999 -9999 -9999 -9999 -9999 -9999 -9999 -9999 -9999 -9999 -9999 -9999 -9999
-9999 -9999 -9999 -9999 -9999 -9999 -9999 -9999 -9999 -9999 -9999 -9999 -9999 -9999 -9999 -9999 -9999 -9999 -9999 -9999 -9999 -9999 -9999 -9999 -9999 -9999 -9999 -9999 -9999 -9999 -9999 -9999 -9999 -9999 -9999 -9999 -9999 -9999 -9999 -9999 -9999 -9999 -9999 -9999 -9999 -9999 -9999 -9999 -9999 -9999 -9999 -9999 -9999 -9999 -9999 -9999 -9999 -9999 -9999 -9999 -9999 -9999 -9999 -9999 -9999 -9999 1.17453E-1 1.23551E-1 1.29456E-1 1.33157E-1 1.37975E-1 1.40882E-1 1.43894E-1 1.46445E-1 1.4639E-1 1.54265E-1 1.59706E-1 1.59096E-1 1.60753E-1 1.54771E-1 1.57967E-1 1.62391E-1 1.68636E-1 1.69152E-1 1.65713E-1 1.60107E-1 1.49824E-1 1.45171E-1 1.45682E-1 1.62211E-1 7.24254E-2 1.01109E-1 1.12954E-1 3.29042E-1 3.78882E-1 4.45657E-1 4.18828E-1 3.50494E-1 3.0165E-1 2.37572E-1 1.95091E-1 1.93161E-1 1.93803E-1 1.89278E-1 1.95643E-1 1.83642E-1 1.83027E-1 2.28491E-1 3.20218E-1 4.16759E-1 4.18597E-1 4.00877E-1 4.42849E-1 4.6367E-1 5.21341E-1 5.41749E-1 5.84597E-1 6.86536E-1 6.65874E-1 6.65004E-1 6.25242E-1 4.7879E-1 4.81342E-1 4.9883E-1 5.10519E-1 4.26569E-1 5.35567E-1 5.59269E-1 6.59526E-1 6.51624E-1 6.64251E-1 6.87536E-1 6.7322E-1 6.88834E-1 6.83278E-1 6.8313E-1 6.80424E-1 6.84459E-1 4.38001E-1 5.39916E-1 7.02429E-1 6.44471E-1 6.14131E-1 6.2525E-1 5.95568E-1 4.30629E-1 3.07876E-1 2.73037E-1 2.84024E-1 2.16543E-1 1.99719E-1 3.32872E-1 5.21231E-1 6.66614E-1 6.16552E-1 6.02085E-1 5.63302E-1 5.71649E-1 5.26867E-1 5.73278E-1 5.40848E-1 5.24129E-1 5.16217E-1 5.32446E-1 5.32874E-1 4.89358E-1 4.95168E-1 5.02768E-1 4.77833E-1 4.46356E-1 4.4372E-1 4.24949E-1 4.26561E-1 4.00271E-1 3.58705E-1 3.44456E-1 3.02681E-1 2.54636E-1 2.80673E-1 2.93717E-1 2.91177E-1 3.36696E-1 3.97674E-1 4.34246E-1 4.47036E-1 4.84017E-1 4.90816E-1 4.0975E-1 4.00588E-1 5.36301E-1 5.05571E-1 4.83468E-1 5.26183E-1 5.09528E-1 5.7647E-1 5.56461E-1 6.0679E-1 5.85541E-1 4.48767E-1 3.25428E-1 3.36743E-1 3.00158E-1 1.98335E-1 1.50412E-1 1.81821E-1 2.53467E-1 3.75157E-1 4.30727E-1 6.17248E-1 6.3271E-1 5.19411E-1 3.07842E-1 4.0699E-1 5.32695E-1 6.30102E-1 6.04208E-1 5.99651E-1 5.99544E-1 6.00185E-1 5.81544E-1 -9999 -9999 -9999 -9999 -9999 -9999 -9999 -9999 -9999 -9999 -9999 -9999 -9999 -9999 -9999 -9999 -9999 -9999 -9999 -9999 -9999 -9999 -9999 -9999 -9999 -9999 -9999 -9999 -9999 -9999 -9999 -9999 -9999 -9999 -9999 -9999 -9999 -9999 -9999 -9999 -9999 -9999 -9999 -9999
-9999 -9999 -9999 -9999 -9999 -9999 -9999 -9999 -9999 -9999 -9999 -9999 -9999 -9999 -9999 -9999 -9999 -9999 -9999 -9999 -9999 -9999 -9999 -9999 -9999 -9999 -9999 -9999 -9999 -9999 -9999 -9999 -9999 -9999 -9999 -9999 -9999 -9999 -9999 -9999 -9999 -9999 -9999 -9999 -9999 -9999 -9999 -9999 -9999 -9999 -9999 -9999 -9999 -9999 -9999 -9999 -9999 -9999 -9999 -9999 -9999 -9999 -9999 -9999 -9999 1.17027E-1 1.20905E-1 1.29456E-1 1.33633E-1 1.37487E-1 1.42938E-1 1.43894E-1 1.46445E-1 1.47993E-1 1.49499E-1 1.56966E-1 1.64169E-1 1.63545E-1 1.68095E-1 1.61892E-1 1.62951E-1 1.68636E-1 1.75072E-1 1.75603E-1 1.7031E-1 1.6458E-1 1.55136E-1 1.50348E-1 1.47224E-1 1.50818E-1 1.70768E-1 7.29798E-2 9.21772E-2 1.12411E-1 3.73248E-1 4.39709E-1 4.6181E-1 3.92822E-1 3.0692E-1 2.58175E-1 2.04957E-1 1.96385E-1 1.93803E-1 1.86768E-1 1.9179E-1 1.84259E-1 1.83642E-1 2.3654E-1 3.51034E-1 4.13089E-1 3.79121E-1 4.02543E-1 4.43726E-1 2.24288E-1 2.5315E-1 2.84941E-1 6.59422E-1 6.7066E-1 6.45185E-1 6.96844E-1 5.74615E-1 4.13843E-1 4.08523E-1 4.89161E-1 6.3552E-1 4.98405E-1 6.31597E-1 6.67003E-1 6.86165E-1 6.78023E-1 6.59792E-1 6.50039E-1 6.85919E-1 6.91818E-1 6.80623E-1 6.81449E-1 6.83294E-1 6.79057E-1 4.27524E-1 4.89307E-1 4.61513E-1 6.34719E-1 6.27351E-1 6.00969E-1 5.21734E-1 4.24713E-1 3.68267E-1 3.65681E-1 4.12243E-1 3.88208E-1 3.50379E-1 4.08796E-1 5.43329E-1 6.2742E-1 6.66701E-1 5.57783E-1 5.82217E-1 5.53721E-1 5.49763E-1 5.56392E-1 5.56831E-1 5.49212E-1 5.49763E-1 5.34742E-1 5.16176E-1 5.15147E-1 5.1535E-1 4.71596E-1 4.20754E-1 3.62334E-1 3.60487E-1 3.8191E-1 3.94172E-1 3.47952E-1 3.38736E-1 3.01677E-1 2.97068E-1 2.851E-1 3.33723E-1 3.90735E-1 3.89349E-1 4.36921E-1 4.72306E-1 4.72237E-1 4.82369E-1 5.25126E-1 5.22686E-1 4.64141E-1 4.68789E-1 5.38059E-1 5.17026E-1 4.84857E-1 4.57859E-1 5.09615E-1 5.78167E-1 6.19932E-1 6.39266E-1 5.91076E-1 5.28796E-1 3.8113E-1 4.04377E-1 3.64706E-1 2.40314E-1 1.60477E-1 2.2933E-1 4.45682E-1 6.34276E-1 6.55383E-1 6.96015E-1 6.10229E-1 5.73946E-1 5.00218E-1 5.28873E-1 6.47649E-1 6.13737E-1 5.75992E-1 5.93123E-1 5.76993E-1 5.82626E-1 6.06675E-1 6.10723E-1 -9999 -9999 -9999 -9999 -9999 -9999 -9999 -9999 -9999 -9999 -9999 -9999 -9999 -9999 -9999 -9999 -9999 -9999 -9999 -9999 -9999 -9999 -9999 -9999 -9999 -9999 -9999 -9999 -9999 -9999 -9999 -9999 -9999 -9999 -9999 -9999 -9999 -9999 -9999 -9999 -9999 -9999 -9999
-9999 -9999 -9999 -9999 -9999 -9999 -9999 -9999 -9999 -9999 -9999 -9999 -9999 -9999 -9999 -9999 -9999 -9999 -9999 -9999 -9999 -9999 -9999 -9999 -9999 -9999 -9999 -9999 -9999 -9999 -9999 -9999 -9999 -9999 -9999 -9999 -9999 -9999 -9999 -9999 -9999 -9999 -9999 -9999 -9999 -9999 -9999 -9999 -9999 -9999 -9999 -9999 -9999 -9999 -9999 -9999 -9999 -9999 -9999 -9999 -9999 -9999 -9999 -9999 -9999 1.18308E-1 1.24893E-1 1.34161E-1 1.38956E-1 1.40935E-1 1.44964E-1 1.4542E-1 1.48512E-1 1.47938E-1 1.52663E-1 1.59155E-1 1.62984E-1 1.6867E-1 1.73333E-1 1.62391E-1 1.66343E-1 1.72123E-1 1.75008E-1 1.77996E-1 1.73824E-1 1.66792E-1 1.58397E-1 1.54061E-1 1.47169E-1 1.46654E-1 1.54004E-1 1.69606E-1 6.8157E-2 1.02907E-1 3.33573E-1 4.00376E-1 4.83628E-1 4.01017E-1 3.24792E-1 2.76586E-1 2.11052E-1 1.93161E-1 1.90543E-1 1.97591E-1 1.91154E-1 1.83027E-1 1.83576E-1 2.25585E-1 3.11094E-1 2.97322E-1 3.00264E-1 3.19888E-1 3.78764E-1 4.60575E-1 2.24133E-1 2.51354E-1 6.60719E-1 6.82793E-1 6.2948E-1 6.85321E-1 5.94967E-1 4.07987E-1 4.27321E-1 6.48497E-1 6.59825E-1 5.04852E-1 6.19222E-1 6.63117E-1 6.75433E-1 6.81796E-1 6.75523E-1 6.39396E-1 6.54689E-1 6.97554E-1 6.82091E-1 6.87894E-1 6.82429E-1 6.80334E-1 6.71763E-1 6.54795E-1 6.79558E-1 6.87227E-1 6.88152E-1 6.52413E-1 5.4925E-1 5.40397E-1 5.14426E-1 5.31941E-1 5.74678E-1 6.29645E-1 6.02078E-1 5.97489E-1 6.22704E-1 5.63194E-1 6.06664E-1 5.73841E-1 5.94191E-1 5.56234E-1 5.62332E-1 5.26991E-1 5.60291E-1 5.08217E-1 5.2465E-1 5.05535E-1 4.95025E-1 4.68134E-1 4.96449E-1 4.76252E-1 4.28211E-1 3.87224E-1 3.39516E-1 3.804E-1 3.47913E-1 2.87271E-1 2.83434E-1 3.06246E-1 2.63707E-1 2.89876E-1 3.48128E-1 3.84926E-1 4.26822E-1 4.55003E-1 5.00794E-1 4.92021E-1 4.90852E-1 5.3277E-1 5.3982E-1 5.51976E-1 5.63785E-1 5.80701E-1 5.72367E-1 5.11747E-1 5.30519E-1 5.29161E-1 6.04152E-1 6.17047E-1 5.48415E-1 5.54438E-1 5.43749E-1 5.45257E-1 5.07011E-1 4.27293E-1 2.5734E-1 1.81676E-1 2.41585E-1 4.04093E-1 6.54391E-1 4.69665E-1 4.28078E-1 3.78311E-1 5.78749E-1 4.08819E-1 3.27858E-1 6.36811E-1 6.00374E-1 5.70009E-1 5.71776E-1 5.75147E-1 6.01145E-1 6.13784E-1 6.13467E-1 -9999 -9999 -9999 -9999 -9999 -9999 -9999 -9999 -9999 -9999 -9999 -9999 -9999 -9999 -9999 -9999 -9999 -9999 -9999 -9999 -9999 -9999 -9999 -9999 -9999 -9999 -9999 -9999 -9999 -9999 -9999 -9999 -9999 -9999 -9999 -9999 -9999 -9999 -9999 -9999 -9999 -9999 -9999
-9999 -9999 -9999 -9999 -9999 -9999 -9999 -9999 -9999 -9999 -9999 -9999 -9999 -9999 -9999 -9999 -9999 -9999 -9999 -9999 -9999 -9999 -9999 -9999 -9999 -9999 -9999 -9999 -9999 -9999 -9999 -9999 -9999 -9999 -9999 -9999 -9999 -9999 -9999 -9999 -9999 -9999 -9999 -9999 -9999 -9999 -9999 -9999 -9999 -9999 -9999 -9999 -9999 -9999 -9999 -9999 -9999 -9999 -9999 -9999 -9999 -9999 -9999 -9999 -9999 1.196E-1 1.27157E-1 1.33633E-1 1.39448E-1 1.43442E-1 1.43388E-1 1.46959E-1 1.50604E-1 1.51074E-1 1.55341E-1 1.61925E-1 1.65808E-1 1.71572E-1 1.65835E-1 1.66343E-1 1.69214E-1 1.73298E-1 1.75008E-1 1.75603E-1 1.75603E-1 1.6909E-1 1.62831E-1 1.58397E-1 1.52936E-1 1.52936E-1 1.51874E-1 1.52879E-1 1.76604E-1 9.08103E-2 1.20058E-1 3.76455E-1 4.65016E-1 4.25878E-1 3.49056E-1 2.81056E-1 2.17979E-1 1.87393E-1 1.99554E-1 2.00871E-1 1.95643E-1 1.86054E-1 1.98828E-1 2.72356E-1 3.11761E-1 2.71331E-1 2.37077E-1 2.46879E-1 2.94679E-1 3.55461E-1 4.66037E-1 2.06359E-1 3.3178E-1 6.34598E-1 6.96656E-1 6.67562E-1 4.86485E-1 3.95727E-1 5.4224E-1 6.81136E-1 6.78843E-1 5.07075E-1 6.31287E-1 6.71637E-1 6.74558E-1 6.85047E-1 7.00178E-1 7.02967E-1 6.56848E-1 6.94937E-1 6.87322E-1 6.86299E-1 6.85656E-1 6.72057E-1 6.47219E-1 6.38192E-1 6.6283E-1 6.89935E-1 6.6516E-1 6.26763E-1 5.95059E-1 6.40882E-1 6.11941E-1 6.09619E-1 6.12804E-1 6.31118E-1 6.37844E-1 6.31225E-1 6.17352E-1 6.00437E-1 6.17562E-1 6.00316E-1 5.5617E-1 5.8328E-1 5.34135E-1 5.30121E-1 5.62638E-1 5.11467E-1 4.71431E-1 4.32435E-1 4.40255E-1 4.47262E-1 4.48678E-1 4.51676E-1 4.41833E-1 4.44352E-1 3.95444E-1 4.16349E-1 3.55256E-1 3.0389E-1 2.70602E-1 2.58711E-1 2.15528E-1 2.51293E-1 2.76785E-1 3.27603E-1 3.72854E-1 4.43056E-1 4.90601E-1 4.22286E-1 4.61164E-1 5.12043E-1 4.82416E-1 4.85203E-1 5.1121E-1 5.70158E-1 5.78254E-1 5.88698E-1 6.02621E-1 6.0935E-1 6.1441E-1 5.04092E-1 5.98271E-1 5.57207E-1 5.63964E-1 5.85402E-1 6.0589E-1 5.80831E-1 3.40194E-1 1.89432E-1 1.97359E-1 2.89791E-1 5.36936E-1 6.69021E-1 5.74625E-1 2.99869E-1 2.69494E-1 2.44847E-1 2.36132E-1 6.05165E-1 5.95029E-1 5.87508E-1 5.7319E-1 5.79054E-1 6.05613E-1 6.13889E-1 5.92132E-1 -9999 -9999 -9999 -9999 -9999 -9999 -9999 -9999 -9999 -9999 -9999 -9999 -9999 -9999 -9999 -9999 -9999 -9999 -9999 -9999 -9999 -9999 -9999 -9999 -9999 -9999 -9999 -9999 -9999 -9999 -9999 -9999 -9999 -9999 -9999 -9999 -9999 -9999 -9999 -9999 -9999 -9999 -9999
-9999 -9999 -9999 -9999 -9999 -9999 -9999 -9999 -9999 -9999 -9999 -9999 -9999 -9999 -9999 -9999 -9999 -9999 -9999 -9999 -9999 -9999 -9999 -9999 -9999 -9999 -9999 -9999 -9999 -9999 -9999 -9999 -9999 -9999 -9999 -9999 -9999 -9999 -9999 -9999 -9999 -9999 -9999 -9999 -9999 -9999 -9999 -9999 -9999 -9999 -9999 -9999 -9999 -9999 -9999 -9999 -9999 -9999 -9999 -9999 -9999 -9999 -9999 -9999 1.18737E-1 1.22664E-1 1.28532E-1 1.33157E-1 1.37975E-1 1.43442E-1 1.45932E-1 1.49033E-1 1.5272E-1 1.5373E-1 1.59706E-1 1.62424E-1 1.68095E-1 1.63572E-1 1.65206E-1 1.70954E-1 1.74479E-1 1.77395E-1 1.76796E-1 1.75008E-1 1.7083E-1 1.69668E-1 1.67364E-1 1.61653E-1 1.59989E-1 1.61097E-1 1.57187E-1 1.54483E-1 1.63834E-1 7.19047E-2 1.02652E-1 3.52014E-1 4.25335E-1 4.6278E-1 3.92904E-1 3.03317E-1 2.41988E-1 1.86768E-1 1.94997E-1 2.00212E-1 1.98898E-1 2.08815E-1 2.37283E-1 3.13672E-1 3.66955E-1 3.30862E-1 2.66475E-1 2.66476E-1 2.6728E-1 2.76712E-1 3.2057E-1 4.04084E-1 5.1103E-1 6.13004E-1 5.42416E-1 5.24728E-1 3.96684E-1 4.75608E-1 6.69952E-1 6.69678E-1 6.80748E-1 5.88889E-1 5.11453E-1 6.12351E-1 6.68196E-1 6.84697E-1 6.4388E-1 6.95697E-1 6.66417E-1 6.85606E-1 6.59902E-1 6.67534E-1 6.72871E-1 6.57744E-1 6.35519E-1 6.3356E-1 6.5594E-1 6.84994E-1 6.99842E-1 6.47339E-1 6.39881E-1 6.66841E-1 6.56892E-1 6.62775E-1 6.55684E-1 6.39875E-1 6.21667E-1 6.07668E-1 6.22276E-1 6.2676E-1 6.03799E-1 5.73272E-1 5.72764E-1 5.93919E-1 5.35613E-1 5.45923E-1 5.68052E-1 5.16217E-1 5.01881E-1 4.11842E-1 3.3392E-1 3.43135E-1 4.03962E-1 4.03162E-1 4.6147E-1 4.27656E-1 3.76453E-1 3.77081E-1 2.99672E-1 2.97441E-1 2.27684E-1 1.82308E-1 2.28128E-1 2.87481E-1 3.17746E-1 3.54761E-1 3.96036E-1 4.41063E-1 4.31709E-1 3.73768E-1 4.42653E-1 4.88761E-1 4.32234E-1 4.36954E-1 5.20814E-1 5.48807E-1 5.2324E-1 5.79547E-1 5.57402E-1 5.70209E-1 5.96172E-1 6.13265E-1 5.87293E-1 5.56788E-1 6.11071E-1 5.67306E-1 6.31698E-1 5.83557E-1 4.01184E-1 2.343E-1 2.35247E-1 2.8393E-1 4.06428E-1 4.9749E-1 6.01459E-1 4.37838E-1 2.87247E-1 2.25616E-1 6.1926E-1 6.17266E-1 5.94064E-1 5.93123E-1 5.76016E-1 6.22214E-1 6.29813E-1 6.15258E-1 5.88153E-1 -9999 -9999 -9999 -9999 -9999 -9999 -9999 -9999 -9999 -9999 -9999 -9999 -9999 -9999 -9999 -9999 -9999 -9999 -9999 -9999 -9999 -9999 -9999 -9999 -9999 -9999 -9999 -9999 -9999 -9999 -9999 -9999 -9999 -9999 -9999 -9999 -9999 -9999 -9999 -9999 -9999 -9999 -9999
-9999 -9999 -9999 -9999 -9999 -9999 -9999 -9999 -9999 -9999 -9999 -9999 -9999 -9999 -9999 -9999 -9999 -9999 -9999 -9999 -9999 -9999 -9999 -9999 -9999 -9999 -9999 -9999 -9999 -9999 -9999 -9999 -9999 -9999 -9999 -9999 -9999 -9999 -9999 -9999 -9999 -9999 -9999 -9999 -9999 -9999 -9999 -9999 -9999 -9999 -9999 -9999 -9999 -9999 -9999 -9999 -9999 -9999 -9999 -9999 -9999 -9999 1.18783E-1 1.21829E-1 1.20905E-1 1.24893E-1 1.29456E-1 1.32211E-1 1.39448E-1 1.43894E-1 1.51131E-1 1.5486E-1 1.54265E-1 1.59155E-1 1.64169E-1 1.66948E-1 1.63011E-1 1.67548E-1 1.69214E-1 1.75666E-1 1.8048E-1 1.81634E-1 1.81634E-1 1.76199E-1 1.70248E-1 1.71998E-1 1.71998E-1 1.69606E-1 1.70186E-1 1.70186E-1 1.64398E-1 1.5993E-1 1.61594E-1 6.04696E-2 9.33607E-2 1.2176E-1 3.99202E-1 4.63001E-1 4.3837E-1 3.45931E-1 2.73287E-1 2.07551E-1 1.89254E-1 1.94352E-1 1.96871E-1 2.15689E-1 2.45565E-1 2.97693E-1 3.19114E-1 3.15647E-1 3.03289E-1 2.92967E-1 2.92116E-1 3.09931E-1 2.7589E-1 3.32331E-1 3.80377E-1 3.85946E-1 3.99241E-1 3.98495E-1 4.55477E-1 5.64255E-1 6.95358E-1 6.50994E-1 6.73637E-1 6.83872E-1 5.77201E-1 5.30455E-1 6.40695E-1 5.87424E-1 5.31783E-1 6.173E-1 6.83709E-1 6.82582E-1 6.08968E-1 5.92296E-1 6.13093E-1 6.13093E-1 6.31584E-1 6.32734E-1 6.52621E-1 6.75517E-1 6.92931E-1 6.81719E-1 6.62511E-1 6.69644E-1 6.78261E-1 6.29292E-1 6.33092E-1 5.91932E-1 5.97311E-1 5.96562E-1 6.11627E-1 5.82895E-1 5.68319E-1 4.96333E-1 5.05555E-1 5.06115E-1 5.29268E-1 5.51189E-1 5.6259E-1 5.18099E-1 5.08163E-1 4.8363E-1 3.66018E-1 3.33708E-1 3.60389E-1 3.19123E-1 3.6697E-1 4.08879E-1 4.14869E-1 3.87199E-1 3.48471E-1 2.79917E-1 2.10505E-1 1.72366E-1 2.21872E-1 2.78254E-1 3.07145E-1 3.29989E-1 3.61738E-1 3.82901E-1 3.54899E-1 3.91567E-1 4.14551E-1 3.84905E-1 3.60448E-1 3.87806E-1 5.25728E-1 5.33087E-1 5.0675E-1 5.45762E-1 5.63448E-1 5.3256E-1 5.45542E-1 5.75907E-1 5.84628E-1 6.15161E-1 4.64856E-1 6.00933E-1 5.3267E-1 6.30248E-1 5.91431E-1 4.59279E-1 4.93624E-1 3.58429E-1 3.30127E-1 4.51097E-1 4.84209E-1 3.28281E-1 2.48898E-1 6.1947E-1 6.159E-1 5.96314E-1 5.92133E-1 5.91405E-1 5.75039E-1 6.22005E-1 6.28464E-1 6.11568E-1 -9999 -9999 -9999 -9999 -9999 -9999 -9999 -9999 -9999 -9999 -9999 -9999 -9999 -9999 -9999 -9999 -9999 -9999 -9999 -9999 -9999 -9999 -9999 -9999 -9999 -9999 -9999 -9999 -9999 -9999 -9999 -9999 -9999 -9999 -9999 -9999 -9999 -9999 -9999 -9999 -9999 -9999 -9999 -9999
-9999 -9999 -9999 -9999 -9999 -9999 -9999 -9999 -9999 -9999 -9999 -9999 -9999 -9999 -9999 -9999 -9999 -9999 -9999 -9999 -9999 -9999 -9999 -9999 -9999 -9999 -9999 -9999 -9999 -9999 -9999 -9999 -9999 -9999 -9999 -9999 -9999 -9999 -9999 -9999 -9999 -9999 -9999 -9999 -9999 -9999 -9999 -9999 -9999 -9999 -9999 -9999 -9999 -9999 -9999 -9999 -9999 -9999 -9999 -9999 -9999 -9999 3.7956E-2 3.82412E-2 3.90044E-2 1.27614E-1 1.30336E-1 1.36031E-1 1.41934E-1 1.49555E-1 1.58116E-1 1.63104E-1 1.60812E-1 1.61925E-1 1.68156E-1 1.61335E-1 1.66975E-1 1.69214E-1 1.73298E-1 1.78663E-1 1.81634E-1 1.87825E-1 1.86574E-1 1.79138E-1 1.75539E-1 1.74945E-1 1.73698E-1 1.77267E-1 1.79073E-1 1.76604E-1 1.73635E-1 1.70124E-1 1.6667E-1 1.70643E-1 7.13287E-2 1.02693E-1 3.30767E-1 4.02275E-1 4.63112E-1 4.10602E-1 2.97968E-1 2.41878E-1 1.87369E-1 1.82961E-1 2.041E-1 2.18484E-1 2.63501E-1 3.20662E-1 3.23672E-1 3.37291E-1 3.19598E-1 3.37887E-1 3.71652E-1 4.30436E-1 4.29673E-1 4.03977E-1 3.62973E-1 3.97004E-1 4.45143E-1 5.14054E-1 6.68982E-1 6.87569E-1 6.86459E-1 5.81488E-1 5.99035E-1 6.91686E-1 6.87715E-1 5.98156E-1 5.27644E-1 5.16575E-1 5.48414E-1 5.90653E-1 6.55398E-1 6.68569E-1 6.06718E-1 5.9428E-1 5.78456E-1 5.85457E-1 6.18092E-1 6.3294E-1 6.52016E-1 6.72293E-1 6.8339E-1 6.84036E-1 6.78407E-1 6.66509E-1 6.20089E-1 5.76896E-1 5.11038E-1 4.40261E-1 4.22328E-1 3.88997E-1 4.45337E-1 4.64401E-1 5.35499E-1 6.03103E-1 6.00102E-1 5.82232E-1 5.71477E-1 5.7071E-1 5.63726E-1 5.40601E-1 4.95914E-1 4.25655E-1 4.0541E-1 4.90443E-1 4.04313E-1 3.53143E-1 3.32409E-1 4.23375E-1 4.301E-1 4.20841E-1 3.53407E-1 3.42507E-1 2.50368E-1 1.81774E-1 1.91251E-1 2.12685E-1 2.64029E-1 2.92245E-1 3.19562E-1 3.17719E-1 2.94147E-1 3.5491E-1 3.27794E-1 2.85828E-1 2.72119E-1 3.65536E-1 4.45525E-1 4.40941E-1 3.89409E-1 4.38944E-1 4.4781E-1 3.77083E-1 4.31595E-1 5.62195E-1 6.28462E-1 6.44306E-1 5.95125E-1 5.75662E-1 3.7052E-1 4.19187E-1 6.19815E-1 6.50392E-1 6.83638E-1 4.95792E-1 3.70057E-1 4.39083E-1 5.55636E-1 6.03806E-1 6.47884E-1 6.18001E-1 5.94707E-1 5.93099E-1 5.89876E-1 5.72102E-1 5.71667E-1 5.77536E-1 -9999 -9999 -9999 -9999 -9999 -9999 -9999 -9999 -9999 -9999 -9999 -9999 -9999 -9999 -9999 -9999 -9999 -9999 -9999 -9999 -9999 -9999 -9999 -9999 -9999 -9999 -9999 -9999 -9999 -9999 -9999 -9999 -9999 -9999 -9999 -9999 -9999 -9999 -9999 -9999 -9999 -9999 -9999 -9999 -9999 -9999
-9999 -9999 -9999 -9999 -9999 -9999 -9999 -9999 -9999 -9999 -9999 -9999 -9999 -9999 -9999 -9999 -9999 -9999 -9999 -9999 -9999 -9999 -9999 -9999 -9999 -9999 -9999 -9999 -9999 -9999 -9999 -9999 -9999 -9999 -9999 -9999 -9999 -9999 -9999 -9999 -9999 -9999 -9999 -9999 -9999 -9999 -9999 -9999 -9999 -9999 -9999 -9999 -9999 -9999 -9999 -9999 -9999 -9999 -9999 -9999 -9999 3.736E-2 3.91754E-2 3.94694E-2 4.10579E-2 1.34161E-1 1.35548E-1 1.40935E-1 1.45475E-1 1.51659E-1 1.64229E-1 1.653E-1 1.65868E-1 1.68156E-1 1.69248E-1 1.64701E-1 1.70435E-1 1.73888E-1 1.79267E-1 1.86641E-1 1.89714E-1 1.94822E-1 1.92894E-1 1.84025E-1 1.8035E-1 1.79743E-1 1.77867E-1 1.80893E-1 1.85818E-1 1.86998E-1 1.83893E-1 1.83893E-1 1.77139E-1 1.74162E-1 1.76575E-1 8.42464E-2 2.88938E-1 3.77058E-1 4.84714E-1 4.7315E-1 3.78032E-1 2.74614E-1 2.01532E-1 1.74513E-1 1.81735E-1 2.24867E-1 2.85274E-1 3.69847E-1 3.93623E-1 3.73273E-1 4.09835E-1 4.46307E-1 5.1101E-1 5.77715E-1 6.33876E-1 5.31996E-1 4.73945E-1 5.11832E-1 6.17191E-1 6.96487E-1 6.92792E-1 6.42897E-1 5.99845E-1 4.85936E-1 4.44467E-1 5.60084E-1 6.77051E-1 6.80305E-1 6.2969E-1 5.66642E-1 6.40388E-1 6.70195E-1 6.8984E-1 6.90701E-1 6.97802E-1 6.48394E-1 6.19336E-1 6.27749E-1 6.14203E-1 6.25826E-1 6.51007E-1 6.72489E-1 6.71482E-1 6.75695E-1 6.64289E-1 6.52613E-1 6.37409E-1 6.03784E-1 5.73904E-1 3.82705E-1 2.69037E-1 3.01328E-1 4.34963E-1 5.99587E-1 6.18695E-1 6.16276E-1 6.03862E-1 5.9992E-1 5.8472E-1 5.79311E-1 5.30719E-1 5.05251E-1 4.47469E-1 4.19837E-1 4.3566E-1 5.14273E-1 4.55964E-1 4.40176E-1 4.01554E-1 4.56063E-1 4.7657E-1 4.50776E-1 3.86566E-1 3.61859E-1 3.02086E-1 2.496E-1 1.95986E-1 1.73955E-1 2.00098E-1 2.51383E-1 2.50355E-1 2.44307E-1 2.27971E-1 2.55307E-1 2.46191E-1 2.27396E-1 2.43327E-1 3.04192E-1 3.29924E-1 3.02074E-1 2.75655E-1 2.90428E-1 3.04543E-1 3.77486E-1 4.6367E-1 5.5278E-1 6.22063E-1 6.31111E-1 5.73286E-1 5.99866E-1 4.26664E-1 3.62198E-1 4.43382E-1 4.03329E-1 6.23255E-1 6.44637E-1 5.53957E-1 4.76387E-1 5.5531E-1 3.18602E-1 6.30595E-1 6.17266E-1 5.93957E-1 5.91811E-1 5.89553E-1 5.72864E-1 5.70142E-1 5.70142E-1 -9999 -9999 -9999 -9999 -9999 -9999 -9999 -9999 -9999 -9999 -9999 -9999 -9999 -9999 -9999 -9999 -9999 -9999 -9999 -9999 -9999 -9999 -9999 -9999 -9999 -9999 -9999 -9999 -9999 -9999 -9999 -9999 -9999 -9999 -9999 -9999 -9999 -9999 -9999 -9999 -9999 -9999 -9999 -9999 -9999 -9999
-9999 -9999 -9999 -9999 -9999 -9999 -9999 -9999 -9999 -9999 -9999 -9999 -9999 -9999 -9999 -9999 -9999 -9999 -9999 -9999 -9999 -9999 -9999 -9999 -9999 -9999 -9999 -9999 -9999 -9999 -9999 -9999 -9999 -9999 -9999 -9999 -9999 -9999 -9999 -9999 -9999 -9999 -9999 -9999 -9999 -9999 -9999 -9999 -9999 -9999 -9999 -9999 -9999 -9999 -9999 -9999 -9999 -9999 -9999 -9999 -9999 -9999 -9999 4.0575E-2 4.25397E-2 4.31964E-2 4.47517E-2 4.58182E-2 4.68891E-2 1.55399E-1 1.64794E-1 1.68156E-1 1.69888E-1 1.72807E-1 1.65267E-1 1.70435E-1 1.7573E-1 1.78061E-1 1.83541E-1 1.89714E-1 1.99376E-1 2.06019E-1 1.97345E-1 1.90279E-1 1.88386E-1 1.84577E-1 1.83343E-1 1.85818E-1 1.88881E-1 1.94615E-1 1.97205E-1 2.0048E-1 1.97136E-1 1.9071E-1 1.74197E-1 2.01698E-1 2.68906E-1 3.54124E-1 4.79915E-1 5.58832E-1 4.85022E-1 3.33839E-1 2.47113E-1 1.78698E-1 1.70988E-1 2.04788E-1 3.22505E-1 4.4867E-1 4.40118E-1 4.22473E-1 4.94774E-1 5.38079E-1 5.64171E-1 6.09816E-1 6.55164E-1 5.88307E-1 5.50915E-1 5.46511E-1 6.06044E-1 6.81268E-1 7.02654E-1 6.74367E-1 5.90051E-1 4.45449E-1 4.03711E-1 5.60432E-1 6.89924E-1 6.81463E-1 6.01145E-1 6.65459E-1 6.84063E-1 6.90371E-1 6.98898E-1 6.89537E-1 6.95565E-1 6.90884E-1 6.8461E-1 6.57243E-1 6.15555E-1 6.13228E-1 6.19062E-1 6.53528E-1 6.68433E-1 6.6844E-1 6.65322E-1 6.27012E-1 6.38838E-1 6.34647E-1 6.18073E-1 4.77588E-1 2.94567E-1 3.9813E-1 6.30586E-1 6.17782E-1 6.12233E-1 5.79729E-1 5.50126E-1 5.52719E-1 5.70627E-1 5.51881E-1 5.18307E-1 4.92436E-1 4.81534E-1 4.64029E-1 4.72031E-1 4.75135E-1 4.91195E-1 4.76995E-1 4.78548E-1 4.85323E-1 4.99199E-1 4.6966E-1 3.82751E-1 3.70156E-1 3.45751E-1 3.27433E-1 2.53201E-1 1.68584E-1 1.54895E-1 1.88171E-1 1.83328E-1 1.69611E-1 1.81043E-1 2.14921E-1 2.3125E-1 2.41824E-1 2.67899E-1 2.85838E-1 2.82918E-1 2.77533E-1 2.99627E-1 3.2702E-1 3.78485E-1 4.84512E-1 5.60962E-1 5.79712E-1 6.16138E-1 6.11474E-1 6.47637E-1 5.27868E-1 5.99255E-1 6.60459E-1 4.94056E-1 2.9967E-1 3.37814E-1 4.86405E-1 6.56454E-1 6.04643E-1 4.21056E-1 2.72438E-1 6.27379E-1 6.18631E-1 6.13478E-1 5.93206E-1 5.90414E-1 5.74713E-1 5.71014E-1 -9999 -9999 -9999 -9999 -9999 -9999 -9999 -9999 -9999 -9999 -9999 -9999 -9999 -9999 -9999 -9999 -9999 -9999 -9999 -9999 -9999 -9999 -9999 -9999 -9999 -9999 -9999 -9999 -9999 -9999 -9999 -9999 -9999 -9999 -9999 -9999 -9999 -9999 -9999 -9999 -9999 -9999 -9999 -9999 -9999 -9999 -9999
-9999 -9999 -9999 -9999 -9999 -9999 -9999 -9999 -9999 -9999 -9999 -9999 -9999 -9999 -9999 -9999 -9999 -9999 -9999 -9999 -9999 -9999 -9999 -9999 -9999 -9999 -9999 -9999 -9999 -9999 -9999 -9999 -9999 -9999 -9999 -9999 -9999 -9999 -9999 -9999 -9999 -9999 -9999 -9999 -9999 -9999 -9999 -9999 -9999 -9999 -9999 -9999 -9999 -9999 -9999 -9999 -9999 -9999 -9999 -9999 -9999 -9999 3.91588E-2 4.122E-2 4.35558E-2 4.44015E-2 4.51046E-2 4.65425E-2 4.68891E-2 1.53787E-1 1.65361E-1 1.68732E-1 1.7222E-1 1.64701E-1 1.80516E-1 1.7573E-1 1.78061E-1 1.83541E-1 1.86018E-1 1.90347E-1 2.02677E-1 2.10084E-1 2.03271E-1 1.99305E-1 1.9865E-1 1.94684E-1 1.93398E-1 1.94684E-1 1.9526E-1 2.0048E-1 2.05804E-1 2.06404E-1 2.11844E-1 2.05061E-1 1.91277E-1 2.15222E-1 9.47159E-2 3.6781E-1 4.78362E-1 5.78869E-1 5.73069E-1 4.36356E-1 2.88184E-1 2.04788E-1 1.66947E-1 1.85892E-1 2.8406E-1 3.48006E-1 3.60413E-1 4.20522E-1 4.56215E-1 4.98108E-1 5.58697E-1 5.25994E-1 5.45915E-1 2.60813E-1 2.55703E-1 2.97216E-1 2.97216E-1 5.84577E-1 6.64257E-1 6.66923E-1 5.22021E-1 3.9168E-1 4.42243E-1 6.13281E-1 7.012E-1 6.88303E-1 6.08054E-1 6.81984E-1 6.9023E-1 6.90911E-1 6.89577E-1 6.87976E-1 6.99505E-1 6.92882E-1 6.9517E-1 6.89134E-1 6.55639E-1 6.18092E-1 5.96526E-1 6.24862E-1 6.76201E-1 6.61087E-1 6.64793E-1 6.05269E-1 6.27057E-1 5.96379E-1 6.2986E-1 4.2381E-1 3.2892E-1 5.03349E-1 6.32023E-1 6.15483E-1 5.91382E-1 5.54665E-1 5.85615E-1 5.76221E-1 5.38216E-1 5.4986E-1 5.17478E-1 5.24247E-1 5.21431E-1 5.19767E-1 5.11932E-1 5.03727E-1 4.67301E-1 4.47543E-1 4.74723E-1 4.65035E-1 4.29041E-1 4.30201E-1 4.36286E-1 4.02508E-1 3.69038E-1 3.24008E-1 2.66569E-1 1.7176E-1 1.63587E-1 1.65729E-1 1.66895E-1 1.59787E-1 1.85227E-1 1.97726E-1 1.85815E-1 1.79452E-1 2.30287E-1 2.51405E-1 2.79335E-1 3.09758E-1 3.25847E-1 3.60931E-1 4.58205E-1 5.3142E-1 4.81092E-1 5.00972E-1 5.68702E-1 5.82447E-1 5.93011E-1 6.61747E-1 6.64825E-1 6.19481E-1 6.7474E-1 4.57945E-1 3.05487E-1 3.4461E-1 4.89071E-1 3.41423E-1 2.70839E-1 2.51902E-1 6.39727E-1 6.19574E-1 6.15794E-1 5.94922E-1 5.97087E-1 5.76016E-1 5.71667E-1 -9999 -9999 -9999 -9999 -9999 -9999 -9999 -9999 -9999 -9999 -9999 -9999 -9999 -9999 -9999 -9999 -9999 -9999 -9999 -9999 -9999 -9999 -9999 -9999 -9999 -9999 -9999 -9999 -9999 -9999 -9999 -9999 -9999 -9999 -9999 -9999 -9999 -9999 -9999 -9999 -9999 -9999 -9999 -9999 -9999 -9999 -9999
-9999 -9999 -9999 -9999 -9999 -9999 -9999 -9999 -9999 -9999 -9999 -9999 -9999 -9999 -9999 -9999 -9999 -9999 -9999 -9999 -9999 -9999 -9999 -9999 -9999 -9999 -9999 -9999 -9999 -9999 -9999 -9999 -9999 -9999 -9999 -9999 -9999 -9999 -9999 -9999 -9999 -9999 -9999 -9999 -9999 -9999 -9999 -9999 -9999 -9999 -9999 -9999 -9999 -9999 -9999 -9999 -9999 -9999 -9999 -9999 -9999 3.91754E-2 3.96255E-2 4.23725E-2 4.4246E-2 4.5282E-2 4.63604E-2 4.6523E-2 4.78164E-2 5.05062E-2 5.31096E-2 1.71635E-1 1.77559E-1 1.69275E-1 1.75135E-1 1.79938E-1 1.82312E-1 1.87892E-1 1.8915E-1 1.89714E-1 2.00033E-1 2.08044E-1 2.06621E-1 2.06621E-1 2.06621E-1 2.04535E-1 2.032E-1 2.03866E-1 2.01801E-1 2.05132E-1 2.10547E-1 2.09792E-1 2.1391E-1 2.07754E-1 1.86901E-1 7.578E-2 1.01177E-1 3.44E-1 4.56902E-1 5.71187E-1 6.15986E-1 5.00564E-1 3.47341E-1 2.74822E-1 1.78095E-1 1.6852E-1 2.04615E-1 2.86144E-1 3.31901E-1 1.96811E-1 1.87945E-1 1.89101E-1 2.15084E-1 2.03141E-1 2.09799E-1 2.07596E-1 1.94993E-1 2.20569E-1 4.81933E-1 5.42541E-1 7.03435E-1 6.61593E-1 5.17511E-1 3.77705E-1 4.41403E-1 5.73028E-1 6.74469E-1 6.97107E-1 7.04258E-1 6.79114E-1 7.04667E-1 6.80178E-1 6.98716E-1 6.96412E-1 7.0596E-1 7.00682E-1 7.03145E-1 6.90895E-1 6.64418E-1 6.52923E-1 6.32682E-1 6.23076E-1 6.51612E-1 6.67866E-1 6.38718E-1 5.45151E-1 4.56953E-1 4.39951E-1 4.28129E-1 3.126E-1 3.19878E-1 5.30763E-1 6.28653E-1 6.15645E-1 5.8276E-1 5.6495E-1 5.8168E-1 5.58912E-1 5.6077E-1 5.54258E-1 4.85019E-1 4.63442E-1 4.58378E-1 4.39058E-1 4.59497E-1 4.92213E-1 5.0588E-1 4.81115E-1 4.74839E-1 4.66457E-1 4.67121E-1 4.48387E-1 4.21829E-1 3.81327E-1 3.56275E-1 2.85166E-1 2.29441E-1 1.7176E-1 1.60335E-1 1.64492E-1 1.54941E-1 1.56194E-1 1.65513E-1 1.50824E-1 1.55356E-1 1.45582E-1 1.82193E-1 2.03775E-1 2.03863E-1 2.31271E-1 2.33468E-1 2.58313E-1 3.6266E-1 4.6004E-1 4.13001E-1 4.75385E-1 4.08297E-1 3.59227E-1 4.53546E-1 5.92016E-1 5.84975E-1 4.51157E-1 5.50013E-1 6.04028E-1 3.3303E-1 2.63981E-1 2.42668E-1 2.52123E-1 2.55575E-1 2.4337E-1 6.41286E-1 6.19889E-1 6.16636E-1 5.95564E-1 5.97942E-1 5.76342E-1 5.71994E-1 -9999 -9999 -9999 -9999 -9999 -9999 -9999 -9999 -9999 -9999 -9999 -9999 -9999 -9999 -9999 -9999 -9999 -9999 -9999 -9999 -9999 -9999 -9999 -9999 -9999 -9999 -9999 -9999 -9999 -9999 -9999 -9999 -9999 -9999 -9999 -9999 -9999 -9999 -9999 -9999 -9999 -9999 -9999 -9999 -9999 -9999 -9999
-9999 -9999 -9999 -9999 -9999 -9999 -9999 -9999 -9999 -9999 -9999 -9999 -9999 -9999 -9999 -9999 -9999 -9999 -9999 -9999 -9999 -9999 -9999 -9999 -9999 -9999 -9999 -9999 -9999 -9999 -9999 -9999 -9999 -9999 -9999 -9999 -9999 -9999 -9999 -9999 -9999 -9999 -9999 -9999 -9999 -9999 -9999 -9999 -9999 -9999 -9999 -9999 -9999 -9999 -9999 -9999 -9999 -9999 -9999 -9999 3.82574E-2 3.97991E-2 4.122E-2 4.35558E-2 4.45763E-2 4.6179E-2 4.8024E-2 4.81921E-2 4.97234E-2 5.23104E-2 5.41529E-2 1.75171E-1 1.80581E-1 1.74542E-1 1.79938E-1 1.79873E-1 1.87266E-1 1.92963E-1 1.91617E-1 1.94178E-1 2.01352E-1 2.09329E-1 2.17612E-1 2.19015E-1 2.14751E-1 2.09938E-1 2.09938E-1 2.09184E-1 2.12605E-1 2.15371E-1 2.16689E-1 2.19493E-1 2.17387E-1 2.08359E-1 2.01659E-1 7.54926E-2 1.00854E-1 1.28842E-1 4.52382E-1 5.71187E-1 6.05644E-1 5.4848E-1 4.10309E-1 3.03395E-1 2.1345E-1 1.69676E-1 1.7674E-1 2.2185E-1 2.89974E-1 3.97919E-1 3.83879E-1 3.65491E-1 4.20674E-1 1.90154E-1 1.88516E-1 1.77207E-1 1.90428E-1 2.06283E-1 5.21381E-1 6.31621E-1 6.58749E-1 6.89152E-1 5.16776E-1 3.70086E-1 3.77098E-1 4.29709E-1 5.72203E-1 7.0725E-1 7.13615E-1 6.86064E-1 6.97982E-1 6.81312E-1 7.02055E-1 6.89296E-1 7.02998E-1 7.04861E-1 7.01696E-1 6.90552E-1 6.95905E-1 6.82109E-1 6.80691E-1 6.71609E-1 6.734E-1 6.68433E-1 6.20014E-1 6.08183E-1 5.59061E-1 3.5873E-1 3.30223E-1 3.17023E-1 3.88019E-1 6.07564E-1 6.27361E-1 6.00283E-1 5.78414E-1 4.90961E-1 5.61231E-1 5.48015E-1 5.25615E-1 5.22208E-1 5.02912E-1 4.56548E-1 4.55171E-1 4.72253E-1 4.79325E-1 4.72551E-1 4.74058E-1 4.84667E-1 4.5644E-1 4.07802E-1 4.24845E-1 4.06767E-1 3.97681E-1 3.93003E-1 3.42547E-1 2.84781E-1 2.54994E-1 2.15876E-1 2.15829E-1 2.17004E-1 2.16433E-1 2.01427E-1 1.80879E-1 1.92441E-1 1.94881E-1 1.99531E-1 1.82536E-1 1.90328E-1 1.74506E-1 1.83546E-1 1.83815E-1 2.35017E-1 3.25467E-1 3.66031E-1 3.41097E-1 3.9415E-1 3.09834E-1 2.35597E-1 3.16155E-1 4.23407E-1 4.19173E-1 3.3183E-1 4.75536E-1 5.5231E-1 3.32322E-1 3.23406E-1 3.1732E-1 2.58547E-1 2.42389E-1 6.36236E-1 6.39545E-1 6.19155E-1 6.15584E-1 5.94815E-1 5.96445E-1 5.75473E-1 5.54785E-1 -9999 -9999 -9999 -9999 -9999 -9999 -9999 -9999 -9999 -9999 -9999 -9999 -9999 -9999 -9999 -9999 -9999 -9999 -9999 -9999 -9999 -9999 -9999 -9999 -9999 -9999 -9999 -9999 -9999 -9999 -9999 -9999 -9999 -9999 -9999 -9999 -9999 -9999 -9999 -9999 -9999 -9999 -9999 -9999 -9999 -9999 -9999
-9999 -9999 -9999 -9999 -9999 -9999 -9999 -9999 -9999 -9999 -9999 -9999 -9999 -9999 -9999 -9999 -9999 -9999 -9999 -9999 -9999 -9999 -9999 -9999 -9999 -9999 -9999 -9999 -9999 -9999 -9999 -9999 -9999 -9999 -9999 -9999 -9999 -9999 -9999 -9999 -9999 -9999 -9999 -9999 -9999 -9999 -9999 -9999 -9999 -9999 -9999 -9999 -9999 -9999 -9999 -9999 -9999 -9999 -9999 -9999 3.84089E-2 3.99396E-2 4.27074E-2 4.45951E-2 4.47517E-2 4.69088E-2 5.03305E-2 5.05062E-2 5.17024E-2 5.31317E-2 5.50014E-2 5.78463E-2 5.96404E-2 1.77524E-1 1.82377E-1 1.83541E-1 1.90415E-1 1.96184E-1 1.9872E-1 2.02014E-1 2.08044E-1 2.15519E-1 2.23264E-1 2.33404E-1 2.29668E-1 2.26772E-1 2.24616E-1 2.2454E-1 2.28139E-1 2.30318E-1 2.28062E-1 2.27339E-1 2.25898E-1 2.14528E-1 1.92589E-1 7.37889E-2 9.15904E-2 1.19008E-1 4.28955E-1 5.95259E-1 6.11038E-1 5.92335E-1 4.37098E-1 3.44625E-1 2.83518E-1 1.91557E-1 1.62859E-1 1.92834E-1 2.68605E-1 3.20182E-1 3.58509E-1 3.40673E-1 3.5902E-1 3.90251E-1 4.08769E-1 4.10489E-1 4.33991E-1 2.20492E-1 2.95038E-1 4.58562E-1 5.40459E-1 5.98553E-1 5.64985E-1 4.74202E-1 4.01797E-1 3.65558E-1 5.44096E-1 7.10468E-1 7.08537E-1 6.62386E-1 6.17237E-1 5.96556E-1 6.58653E-1 6.99972E-1 6.9507E-1 6.86292E-1 6.88235E-1 6.83907E-1 6.81724E-1 6.7444E-1 6.62644E-1 6.49279E-1 6.74837E-1 6.6438E-1 6.48624E-1 6.51067E-1 6.21261E-1 4.66806E-1 4.46028E-1 5.26386E-1 5.38689E-1 6.08946E-1 6.31325E-1 5.93552E-1 5.46146E-1 4.79292E-1 5.25011E-1 5.35161E-1 4.74576E-1 4.87478E-1 4.85578E-1 4.53076E-1 3.8774E-1 3.85962E-1 4.10477E-1 4.2711E-1 4.54294E-1 4.85421E-1 4.61408E-1 4.03366E-1 4.10926E-1 3.65319E-1 3.82166E-1 3.91096E-1 3.60231E-1 3.13035E-1 2.78739E-1 2.88654E-1 3.17122E-1 3.38539E-1 3.51832E-1 3.38224E-1 2.86397E-1 3.19101E-1 3.30654E-1 3.20077E-1 2.74637E-1 2.21983E-1 1.8293E-1 1.47807E-1 1.47454E-1 1.87692E-1 2.50495E-1 2.49144E-1 2.56561E-1 3.17138E-1 2.57425E-1 1.73979E-1 2.04688E-1 2.79395E-1 2.68712E-1 3.21163E-1 4.95599E-1 4.91518E-1 3.82068E-1 3.14506E-1 4.65179E-1 3.5137E-1 2.48814E-1 6.36236E-1 6.19574E-1 6.16531E-1 5.94922E-1 5.90736E-1 5.9323E-1 5.76776E-1 5.78728E-1 -9999 -9999 -9999 -9999 -9999 -9999 -9999 -9999 -9999 -9999 -9999 -9999 -9999 -9999 -9999 -9999 -9999 -9999 -9999 -9999 -9999 -9999 -9999 -9999 -9999 -9999 -9999 -9999 -9999 -9999 -9999 -9999 -9999 -9999 -9999 -9999 -9999 -9999 -9999 -9999 -9999 -9999 -9999 -9999 -9999 -9999 -9999
-9999 -9999 -9999 -9999 -9999 -9999 -9999 -9999 -9999 -9999 -9999 -9999 -9999 -9999 -9999 -9999 -9999 -9999 -9999 -9999 -9999 -9999 -9999 -9999 -9999 -9999 -9999 -9999 -9999 -9999 -9999 -9999 -9999 -9999 -9999 -9999 -9999 -9999 -9999 -9999 -9999 -9999 -9999 -9999 -9999 -9999 -9999 -9999 -9999 -9999 -9999 -9999 -9999 -9999 -9999 -9999 -9999 -9999 -9999 -9999 3.90209E-2 4.07353E-2 4.40725E-2 4.56579E-2 4.58182E-2 4.87815E-2 5.0902E-2 5.23104E-2 5.35469E-2 5.41529E-2 5.60796E-2 5.89768E-2 5.98714E-2 6.34382E-2 1.86708E-1 1.87892E-1 1.94891E-1 1.97414E-1 2.04009E-1 2.09402E-1 2.11378E-1 2.18313E-1 2.26849E-1 2.34799E-1 2.4076E-1 2.37767E-1 2.32512E-1 2.362E-1 2.42185E-1 2.39849E-1 2.36121E-1 2.31701E-1 2.28062E-1 2.19418E-1 2.09719E-1 7.15723E-2 9.06331E-2 1.17156E-1 4.06817E-1 5.5883E-1 6.04848E-1 5.87875E-1 4.81999E-1 3.91821E-1 3.07033E-1 2.29028E-1 1.74975E-1 2.03672E-1 2.75115E-1 3.23287E-1 3.82303E-1 3.67143E-1 4.17068E-1 4.35521E-1 4.15231E-1 4.14584E-1 4.35958E-1 2.21641E-1 2.98098E-1 4.44509E-1 5.04099E-1 5.44983E-1 6.79737E-1 6.31047E-1 4.88429E-1 3.68337E-1 5.24321E-1 7.11839E-1 6.96671E-1 5.94925E-1 5.89986E-1 5.92587E-1 6.39223E-1 7.03601E-1 6.96105E-1 6.8328E-1 6.95074E-1 6.90627E-1 6.8918E-1 6.8739E-1 3.27277E-1 3.15305E-1 3.0889E-1 2.76342E-1 3.10083E-1 2.88208E-1 2.53599E-1 5.34971E-1 6.85826E-1 6.9011E-1 6.2552E-1 6.27464E-1 6.04682E-1 5.91423E-1 5.86875E-1 4.66221E-1 3.87148E-1 4.7504E-1 5.15979E-1 4.41378E-1 4.06848E-1 3.99458E-1 3.38446E-1 3.67867E-1 4.34601E-1 4.68173E-1 4.65226E-1 4.59261E-1 4.61597E-1 4.48265E-1 4.26595E-1 3.77305E-1 3.69607E-1 3.57059E-1 3.17937E-1 2.83903E-1 2.95224E-1 2.57358E-1 2.70141E-1 3.43399E-1 3.91198E-1 4.2458E-1 4.15129E-1 4.83316E-1 4.53761E-1 3.89714E-1 4.28941E-1 3.7273E-1 2.34261E-1 1.52615E-1 1.36931E-1 1.55492E-1 1.7691E-1 1.66082E-1 1.92496E-1 2.36899E-1 1.90029E-1 1.47495E-1 1.72016E-1 1.95992E-1 2.28068E-1 3.46039E-1 4.82299E-1 4.26708E-1 3.09811E-1 3.81528E-1 5.4575E-1 3.01225E-1 2.48731E-1 2.25693E-1 6.15479E-1 6.11684E-1 5.88692E-1 5.88716E-1 5.72646E-1 5.83598E-1 6.41206E-1 -9999 -9999 -9999 -9999 -9999 -9999 -9999 -9999 -9999 -9999 -9999 -9999 -9999 -9999 -9999 -9999 -9999 -9999 -9999 -9999 -9999 -9999 -9999 -9999 -9999 -9999 -9999 -9999 -9999 -9999 -9999 -9999 -9999 -9999 -9999 -9999 -9999 -9999 -9999 -9999 -9999 -9999 -9999 -9999 -9999 -9999 -9999
-9999 -9999 -9999 -9999 -9999 -9999 -9999 -9999 -9999 -9999 -9999 -9999 -9999 -9999 -9999 -9999 -9999 -9999 -9999 -9999 -9999 -9999 -9999 -9999 -9999 -9999 -9999 -9999 -9999 -9999 -9999 -9999 -9999 -9999 -9999 -9999 -9999 -9999 -9999 -9999 -9999 -9999 -9999 -9999 -9999 -9999 -9999 -9999 -9999 -9999 -9999 -9999 -9999 -9999 -9999 -9999 -9999 -9999 -9999 3.81064E-2 4.01145E-2 4.20401E-2 4.5301E-2 4.63604E-2 4.8024E-2 5.11223E-2 5.27196E-2 5.41754E-2 5.6321E-2 5.62977E-2 5.78463E-2 6.03608E-2 6.17497E-2 6.49197E-2 6.66613E-2 6.95308E-2 2.00762E-1 2.02014E-1 2.10084E-1 2.16988E-1 2.19719E-1 2.21841E-1 2.27571E-1 2.34799E-1 2.46823E-1 2.4606E-1 2.39929E-1 2.45216E-1 2.50582E-1 2.48191E-1 2.43617E-1 2.36121E-1 2.15262E-1 2.23672E-1 2.14528E-1 1.97034E-1 8.99392E-2 1.08968E-1 4.05423E-1 5.94909E-1 5.9961E-1 5.739E-1 5.07122E-1 4.17491E-1 3.31014E-1 2.84693E-1 2.09338E-1 2.2085E-1 2.98877E-1 4.19916E-1 4.12707E-1 4.4703E-1 4.85486E-1 4.44284E-1 4.37161E-1 4.15015E-1 4.16527E-1 2.17144E-1 2.82906E-1 4.80676E-1 3.72502E-1 5.89647E-1 6.80165E-1 6.91901E-1 5.47117E-1 3.80563E-1 5.21186E-1 6.88265E-1 6.42366E-1 5.40681E-1 5.92174E-1 6.04056E-1 5.96306E-1 6.93485E-1 6.9144E-1 6.84707E-1 6.89887E-1 3.47357E-1 3.34471E-1 3.29927E-1 3.22013E-1 3.19502E-1 3.07518E-1 2.62816E-1 2.96464E-1 2.70456E-1 2.44016E-1 2.39398E-1 2.80124E-1 6.48233E-1 6.26945E-1 6.24404E-1 5.76042E-1 5.39305E-1 5.85703E-1 4.22896E-1 2.66481E-1 3.248E-1 4.65515E-1 4.6848E-1 4.32277E-1 3.75172E-1 3.50482E-1 3.86362E-1 4.39497E-1 4.0541E-1 4.14768E-1 3.92854E-1 4.13679E-1 4.47275E-1 4.21621E-1 3.59565E-1 3.41299E-1 3.41618E-1 2.91158E-1 2.8883E-1 2.38692E-1 1.89316E-1 1.98167E-1 2.1809E-1 2.38734E-1 2.83582E-1 3.8727E-1 5.08873E-1 4.96524E-1 4.96421E-1 5.57637E-1 4.39074E-1 3.18507E-1 2.20772E-1 2.10757E-1 1.6385E-1 1.9995E-1 2.4594E-1 2.26936E-1 2.06E-1 1.72386E-1 1.29953E-1 1.51026E-1 2.02007E-1 2.92924E-1 4.36793E-1 5.51361E-1 3.53213E-1 3.31851E-1 4.21386E-1 4.38466E-1 2.4375E-1 2.26861E-1 2.23697E-1 6.09358E-1 5.86969E-1 5.8027E-1 5.6403E-1 5.7645E-1 6.6435E-1 -9999 -9999 -9999 -9999 -9999 -9999 -9999 -9999 -9999 -9999 -9999 -9999 -9999 -9999 -9999 -9999 -9999 -9999 -9999 -9999 -9999 -9999 -9999 -9999 -9999 -9999 -9999 -9999 -9999 -9999 -9999 -9999 -9999 -9999 -9999 -9999 -9999 -9999 -9999 -9999 -9999 -9999 -9999 -9999 -9999 -9999 -9999 -9999
-9999 -9999 -9999 -9999 -9999 -9999 -9999 -9999 -9999 -9999 -9999 -9999 -9999 -9999 -9999 -9999 -9999 -9999 -9999 -9999 -9999 -9999 -9999 -9999 -9999 -9999 -9999 -9999 -9999 -9999 -9999 -9999 -9999 -9999 -9999 -9999 -9999 -9999 -9999 -9999 -9999 -9999 -9999 -9999 -9999 -9999 -9999 -9999 -9999 -9999 -9999 -9999 -9999 -9999 -9999 -9999 -9999 -9999 3.736E-2 3.88671E-2 4.04153E-2 4.32145E-2 4.6562E-2 4.82123E-2 5.03305E-2 5.23322E-2 5.37556E-2 5.67597E-2 5.82961E-2 5.98962E-2 6.08289E-2 6.15119E-2 6.4175E-2 6.74605E-2 6.90007E-2 7.27912E-2 7.53283E-2 2.11451E-1 2.19795E-1 2.32014E-1 2.31936E-1 2.32669E-1 2.31126E-1 2.37767E-1 2.48355E-1 2.50582E-1 2.52905E-1 2.53841E-1 2.54262E-1 2.49968E-1 2.49468E-1 2.45135E-1 2.25144E-1 2.37528E-1 2.27984E-1 7.89124E-2 9.0012E-2 1.09011E-1 4.18293E-1 5.77248E-1 5.92041E-1 5.56436E-1 5.19183E-1 4.43407E-1 3.54795E-1 3.05993E-1 2.43558E-1 2.25842E-1 2.82365E-1 3.81044E-1 4.25775E-1 4.20531E-1 4.36833E-1 4.1426E-1 3.91627E-1 3.9078E-1 4.25349E-1 2.15186E-1 2.80656E-1 4.21531E-1 3.18083E-1 6.41495E-1 7.02317E-1 6.62923E-1 5.22817E-1 3.75502E-1 4.64954E-1 6.34262E-1 6.35491E-1 5.50318E-1 6.11515E-1 5.96479E-1 5.6286E-1 6.65362E-1 6.94792E-1 3.48444E-1 3.42412E-1 3.36694E-1 3.29164E-1 3.21164E-1 3.23187E-1 3.12084E-1 3.11077E-1 2.78731E-1 2.57318E-1 2.92486E-1 1.53612E-1 1.90238E-1 2.93889E-1 3.06681E-1 5.96101E-1 5.86889E-1 5.13202E-1 4.83107E-1 4.68667E-1 3.29894E-1 2.19918E-1 2.36917E-1 3.18498E-1 4.16193E-1 4.44498E-1 4.04943E-1 3.64712E-1 3.73493E-1 3.6614E-1 3.21274E-1 3.416E-1 4.03782E-1 4.19623E-1 4.34259E-1 4.25057E-1 3.67434E-1 3.39093E-1 3.12816E-1 2.91094E-1 2.15528E-1 1.70333E-1 1.50645E-1 1.3763E-1 1.50366E-1 1.54394E-1 1.88343E-1 2.80846E-1 4.79513E-1 5.13661E-1 5.25096E-1 5.89137E-1 5.20685E-1 4.27944E-1 4.26493E-1 2.90916E-1 2.14128E-1 3.10743E-1 4.49512E-1 3.80637E-1 3.07702E-1 2.11813E-1 1.44296E-1 2.05372E-1 3.11529E-1 3.6328E-1 5.1034E-1 3.84525E-1 4.3683E-1 3.14211E-1 3.29239E-1 2.89844E-1 2.26783E-1 2.16205E-1 2.04449E-1 5.8211E-1 5.76692E-1 5.70167E-1 5.64467E-1 6.25136E-1 7.02952E-1 -9999 -9999 -9999 -9999 -9999 -9999 -9999 -9999 -9999 -9999 -9999 -9999 -9999 -9999 -9999 -9999 -9999 -9999 -9999 -9999 -9999 -9999 -9999 -9999 -9999 -9999 -9999 -9999 -9999 -9999 -9999 -9999 -9999 -9999 -9999 -9999 -9999 -9999 -9999 -9999 -9999 -9999 -9999 -9999 -9999 -9999 -9999 -9999
-9999 -9999 -9999 -9999 -9999 -9999 -9999 -9999 -9999 -9999 -9999 -9999 -9999 -9999 -9999 -9999 -9999 -9999 -9999 -9999 -9999 -9999 -9999 -9999 -9999 -9999 -9999 -9999 -9999 -9999 -9999 -9999 -9999 -9999 -9999 -9999 -9999 -9999 -9999 -9999 -9999 -9999 -9999 -9999 -9999 -9999 -9999 -9999 -9999 -9999 -9999 -9999 -9999 -9999 -9999 -9999 -9999 -9999 3.78061E-2 3.97991E-2 4.17103E-2 4.37274E-2 4.69284E-2 4.89726E-2 5.11223E-2 5.23104E-2 5.52384E-2 5.92299E-2 6.10642E-2 6.20139E-2 6.37091E-2 6.49197E-2 6.74605E-2 7.00933E-2 7.22381E-2 7.56151E-2 7.73261E-2 8.00076E-2 2.31282E-1 2.4084E-1 2.48437E-1 2.49206E-1 2.41512E-1 2.43779E-1 2.52212E-1 2.53841E-1 2.54768E-1 2.55529E-1 2.51639E-1 2.51053E-1 2.50802E-1 2.46547E-1 2.46217E-1 2.46135E-1 2.40519E-1 8.31987E-2 9.06697E-2 1.17156E-1 1.81584E-1 5.58967E-1 5.90307E-1 5.56478E-1 5.36427E-1 4.70864E-1 3.79639E-1 3.11592E-1 2.70223E-1 2.25842E-1 2.59814E-1 3.02899E-1 3.38683E-1 3.36793E-1 3.47235E-1 3.43716E-1 3.60495E-1 3.94427E-1 4.19816E-1 4.29266E-1 2.45004E-1 3.09752E-1 2.67154E-1 4.59114E-1 7.03077E-1 6.58401E-1 5.84992E-1 4.11373E-1 3.93328E-1 5.96738E-1 6.822E-1 6.72042E-1 6.9659E-1 6.46978E-1 5.99287E-1 2.95595E-1 3.49635E-1 3.49249E-1 3.42009E-1 3.36431E-1 3.30343E-1 3.17358E-1 3.09352E-1 2.81289E-1 2.94065E-1 2.88263E-1 2.61187E-1 1.62113E-1 1.09113E-1 1.6003E-1 3.27851E-1 2.98887E-1 2.72838E-1 5.52646E-1 4.80903E-1 5.09068E-1 5.24581E-1 4.52948E-1 3.31877E-1 2.33447E-1 2.27185E-1 3.07558E-1 3.65781E-1 3.73772E-1 3.68668E-1 3.04593E-1 2.88056E-1 3.22264E-1 3.55433E-1 3.92659E-1 4.28351E-1 4.47624E-1 4.23102E-1 3.68499E-1 3.45054E-1 3.15402E-1 2.87857E-1 1.84192E-1 1.57984E-1 1.65096E-1 1.61101E-1 1.72304E-1 2.22369E-1 3.3584E-1 4.86307E-1 5.51442E-1 5.71022E-1 5.83939E-1 5.77232E-1 5.35527E-1 5.7723E-1 5.98614E-1 3.81302E-1 2.18691E-1 3.20735E-1 5.67577E-1 5.30479E-1 3.0381E-1 1.86469E-1 1.51277E-1 2.56342E-1 4.2187E-1 4.93311E-1 4.64899E-1 5.31226E-1 4.09095E-1 2.80273E-1 3.09951E-1 2.28738E-1 2.03278E-1 1.96663E-1 5.74955E-1 5.70712E-1 5.64711E-1 5.51528E-1 5.74495E-1 6.96805E-1 6.5318E-1 -9999 -9999 -9999 -9999 -9999 -9999 -9999 -9999 -9999 -9999 -9999 -9999 -9999 -9999 -9999 -9999 -9999 -9999 -9999 -9999 -9999 -9999 -9999 -9999 -9999 -9999 -9999 -9999 -9999 -9999 -9999 -9999 -9999 -9999 -9999 -9999 -9999 -9999 -9999 -9999 -9999 -9999 -9999 -9999 -9999 -9999 -9999 -9999
-9999 -9999 -9999 -9999 -9999 -9999 -9999 -9999 -9999 -9999 -9999 -9999 -9999 -9999 -9999 -9999 -9999 -9999 -9999 -9999 -9999 -9999 -9999 -9999 -9999 -9999 -9999 -9999 -9999 -9999 -9999 -9999 -9999 -9999 -9999 -9999 -9999 -9999 -9999 -9999 -9999 -9999 -9999 -9999 -9999 -9999 -9999 -9999 -9999 -9999 -9999 -9999 -9999 -9999 -9999 -9999 -9999 3.66277E-2 3.78061E-2 3.99565E-2 4.13828E-2 4.4246E-2 4.59982E-2 4.89726E-2 5.17239E-2 5.29252E-2 5.54534E-2 5.90013E-2 6.13003E-2 6.27352E-2 6.51965E-2 6.64333E-2 6.9029E-2 7.0333E-2 7.41908E-2 7.79464E-2 7.91045E-2 8.27738E-2 8.725E-2 9.32889E-2 2.60129E-1 2.61533E-1 2.56893E-1 2.54545E-1 2.57583E-1 2.54937E-1 2.56121E-1 2.5663E-1 2.52058E-1 2.51555E-1 2.51555E-1 9.2304E-2 9.21923E-2 9.18579E-2 8.86874E-2 8.67138E-2 9.17014E-2 1.1845E-1 1.93598E-1 5.74893E-1 5.72397E-1 5.53483E-1 5.29963E-1 4.95062E-1 4.20955E-1 3.4478E-1 2.97017E-1 2.35323E-1 2.36806E-1 2.83628E-1 3.9396E-1 4.33445E-1 3.3303E-1 3.40115E-1 3.37823E-1 3.69502E-1 4.11178E-1 4.17436E-1 4.24045E-1 2.23981E-1 4.92196E-1 4.04496E-1 6.79623E-1 7.13107E-1 6.71611E-1 4.30524E-1 3.64166E-1 5.87892E-1 7.09186E-1 7.02811E-1 7.08353E-1 6.74446E-1 2.28472E-1 2.27799E-1 3.14647E-1 3.45316E-1 3.37337E-1 3.37468E-1 3.25211E-1 3.15093E-1 3.12E-1 2.5472E-1 2.8914E-1 2.70741E-1 2.21255E-1 1.62212E-1 1.25873E-1 2.40125E-1 3.41156E-1 3.03946E-1 2.97135E-1 2.53035E-1 6.11351E-1 6.0151E-1 5.88906E-1 5.76504E-1 5.11459E-1 3.57393E-1 2.31796E-1 2.12438E-1 2.04094E-1 2.36658E-1 2.71064E-1 2.89141E-1 2.93856E-1 3.31646E-1 3.81959E-1 4.2682E-1 4.12959E-1 4.10625E-1 4.21435E-1 3.71676E-1 3.48821E-1 3.26292E-1 3.01085E-1 1.89867E-1 1.56956E-1 1.67546E-1 1.69214E-1 2.12692E-1 3.21583E-1 4.96059E-1 5.18919E-1 4.2824E-1 4.66434E-1 5.55247E-1 5.97916E-1 5.94781E-1 6.32433E-1 5.49446E-1 2.8969E-1 2.88172E-1 3.88381E-1 6.21349E-1 5.64698E-1 2.89588E-1 1.50677E-1 1.5822E-1 2.85559E-1 4.41879E-1 5.28416E-1 5.39854E-1 5.25159E-1 2.86694E-1 2.91715E-1 2.55999E-1 2.32251E-1 1.97578E-1 5.71256E-1 5.47651E-1 5.41366E-1 5.38936E-1 5.77042E-1 6.97061E-1 6.13729E-1 6.28108E-1 -9999 -9999 -9999 -9999 -9999 -9999 -9999 -9999 -9999 -9999 -9999 -9999 -9999 -9999 -9999 -9999 -9999 -9999 -9999 -9999 -9999 -9999 -9999 -9999 -9999 -9999 -9999 -9999 -9999 -9999 -9999 -9999 -9999 -9999 -9999 -9999 -9999 -9999 -9999 -9999 -9999 -9999 -9999 -9999 -9999 -9999 -9999 -9999
-9999 -9999 -9999 -9999 -9999 -9999 -9999 -9999 -9999 -9999 -9999 -9999 -9999 -9999 -9999 -9999 -9999 -9999 -9999 -9999 -9999 -9999 -9999 -9999 -9999 -9999 -9999 -9999 -9999 -9999 -9999 -9999 -9999 -9999 -9999 -9999 -9999 -9999 -9999 -9999 -9999 -9999 -9999 -9999 -9999 -9999 -9999 -9999 -9999 -9999 -9999 -9999 -9999 -9999 -9999 -9999 -9999 3.67731E-2 3.81064E-2 4.02731E-2 4.17103E-2 4.40725E-2 4.56388E-2 4.89726E-2 5.1926E-2 5.33389E-2 5.61029E-2 5.85464E-2 6.05944E-2 6.34644E-2 6.49197E-2 6.72023E-2 7.00933E-2 7.22381E-2 7.56151E-2 7.97378E-2 8.06149E-2 8.37151E-2 8.92345E-2 9.43374E-2 9.87119E-2 2.58604E-1 2.5869E-1 2.58604E-1 2.54768E-1 2.56375E-1 2.57734E-1 2.53822E-1 2.52897E-1 9.42299E-2 9.23785E-2 9.25277E-2 9.24531E-2 9.20807E-2 8.95397E-2 8.96848E-2 9.91648E-2 1.34054E-1 1.9499E-1 5.5255E-1 5.36341E-1 5.07194E-1 4.83397E-1 4.54957E-1 4.0557E-1 3.66317E-1 3.01586E-1 2.62193E-1 2.56664E-1 2.99551E-1 4.07412E-1 5.27812E-1 4.03339E-1 4.05549E-1 3.72407E-1 3.50508E-1 3.51318E-1 3.88602E-1 3.92305E-1 4.17003E-1 2.3607E-1 5.45368E-1 6.22665E-1 6.94799E-1 6.86762E-1 4.30277E-1 3.89137E-1 6.18714E-1 7.11193E-1 7.00678E-1 7.03633E-1 2.65945E-1 1.70304E-1 1.78638E-1 2.67152E-1 3.16158E-1 3.35737E-1 3.36788E-1 3.11418E-1 3.1281E-1 3.11809E-1 2.59202E-1 2.66999E-1 2.68299E-1 1.81942E-1 1.66994E-1 1.8786E-1 2.83814E-1 2.96857E-1 2.87297E-1 2.54271E-1 2.73008E-1 6.12171E-1 5.65052E-1 5.85637E-1 5.16288E-1 4.37041E-1 3.43015E-1 2.35744E-1 1.69323E-1 1.39182E-1 1.52125E-1 2.01882E-1 2.77036E-1 2.96199E-1 2.99629E-1 3.03483E-1 3.42215E-1 3.70595E-1 3.98776E-1 3.96478E-1 3.88777E-1 3.49089E-1 3.14836E-1 3.27531E-1 1.98981E-1 1.46344E-1 1.42737E-1 1.7403E-1 2.24842E-1 3.42969E-1 5.01469E-1 4.31859E-1 2.42072E-1 2.91439E-1 5.28687E-1 5.88226E-1 6.09312E-1 5.67544E-1 4.05683E-1 2.5466E-1 3.47785E-1 5.47537E-1 6.68139E-1 5.88182E-1 3.47543E-1 2.13846E-1 2.4292E-1 3.77304E-1 4.56316E-1 5.19357E-1 3.47193E-1 2.60398E-1 3.07324E-1 2.62315E-1 2.06683E-1 1.98213E-1 5.67307E-1 5.47101E-1 5.40704E-1 5.34957E-1 5.40593E-1 6.63539E-1 6.49969E-1 5.68462E-1 6.43914E-1 -9999 -9999 -9999 -9999 -9999 -9999 -9999 -9999 -9999 -9999 -9999 -9999 -9999 -9999 -9999 -9999 -9999 -9999 -9999 -9999 -9999 -9999 -9999 -9999 -9999 -9999 -9999 -9999 -9999 -9999 -9999 -9999 -9999 -9999 -9999 -9999 -9999 -9999 -9999 -9999 -9999 -9999 -9999 -9999 -9999 -9999 -9999 -9999
-9999 -9999 -9999 -9999 -9999 -9999 -9999 -9999 -9999 -9999 -9999 -9999 -9999 -9999 -9999 -9999 -9999 -9999 -9999 -9999 -9999 -9999 -9999 -9999 -9999 -9999 -9999 -9999 -9999 -9999 -9999 -9999 -9999 -9999 -9999 -9999 -9999 -9999 -9999 -9999 -9999 -9999 -9999 -9999 -9999 -9999 -9999 -9999 -9999 -9999 -9999 -9999 -9999 -9999 -9999 3.70811E-2 3.7972E-2 3.7956E-2 3.90209E-2 4.04153E-2 4.23725E-2 4.47705E-2 4.59982E-2 4.84013E-2 5.11223E-2 5.27196E-2 5.654E-2 5.78463E-2 6.08289E-2 6.44488E-2 6.61788E-2 6.9029E-2 7.22676E-2 7.47575E-2 7.94367E-2 8.15338E-2 8.4666E-2 8.7907E-2 9.0883E-2 9.57519E-2 9.89495E-2 9.76011E-2 2.59971E-1 2.59458E-1 2.55783E-1 2.57309E-1 2.58841E-1 2.54749E-1 2.53738E-1 9.47244E-2 9.26771E-2 9.26771E-2 9.27145E-2 9.07431E-2 9.01214E-2 9.03038E-2 1.00363E-1 1.45377E-1 2.22881E-1 5.35316E-1 5.21291E-1 4.95618E-1 4.71861E-1 4.48901E-1 4.17456E-1 3.69522E-1 3.21635E-1 2.96182E-1 2.98505E-1 3.95766E-1 4.57052E-1 5.05822E-1 4.61358E-1 4.83265E-1 4.23285E-1 3.922E-1 3.87652E-1 3.87441E-1 4.08382E-1 4.56083E-1 2.96464E-1 7.20918E-1 6.97554E-1 6.62637E-1 5.98636E-1 4.06444E-1 3.92126E-1 6.31539E-1 7.2528E-1 6.86317E-1 2.53387E-1 2.13911E-1 1.79239E-1 1.91881E-1 2.57625E-1 2.96674E-1 3.26862E-1 3.29715E-1 3.13566E-1 2.87745E-1 3.09513E-1 2.7829E-1 1.70954E-1 1.43354E-1 1.13444E-1 1.00173E-1 1.6309E-1 2.91744E-1 3.03654E-1 2.8336E-1 2.61641E-1 2.29258E-1 2.19832E-1 5.24196E-1 5.65805E-1 5.36134E-1 4.77681E-1 4.0286E-1 3.78875E-1 2.7316E-1 2.22477E-1 1.66828E-1 1.61482E-1 1.73226E-1 1.80865E-1 1.83076E-1 1.98582E-1 2.4863E-1 3.13575E-1 3.66353E-1 3.82172E-1 3.74276E-1 3.49392E-1 3.48723E-1 2.83777E-1 1.73677E-1 1.36365E-1 1.44179E-1 1.82764E-1 2.37613E-1 3.76482E-1 4.40692E-1 3.22335E-1 1.91959E-1 2.49108E-1 4.58733E-1 5.68712E-1 6.10414E-1 5.52081E-1 3.86183E-1 3.0669E-1 4.79219E-1 6.65472E-1 6.62696E-1 5.45213E-1 3.64413E-1 2.82656E-1 3.64518E-1 4.61196E-1 5.4124E-1 5.03654E-1 3.59901E-1 4.72263E-1 4.19055E-1 2.29288E-1 1.99275E-1 1.91931E-1 5.60638E-1 5.41366E-1 5.35952E-1 5.5485E-1 6.13463E-1 6.88804E-1 6.20952E-1 6.06071E-1 6.39381E-1 -9999 -9999 -9999 -9999 -9999 -9999 -9999 -9999 -9999 -9999 -9999 -9999 -9999 -9999 -9999 -9999 -9999 -9999 -9999 -9999 -9999 -9999 -9999 -9999 -9999 -9999 -9999 -9999 -9999 -9999 -9999 -9999 -9999 -9999 -9999 -9999 -9999 -9999 -9999 -9999 -9999 -9999 -9999 -9999 -9999 -9999 -9999 -9999
-9999 -9999 -9999 -9999 -9999 -9999 -9999 -9999 -9999 -9999 -9999 -9999 -9999 -9999 -9999 -9999 -9999 -9999 -9999 -9999 -9999 -9999 -9999 -9999 -9999 -9999 -9999 -9999 -9999 -9999 -9999 -9999 -9999 -9999 -9999 -9999 -9999 -9999 -9999 -9999 -9999 -9999 -9999 -9999 -9999 -9999 -9999 -9999 -9999 -9999 -9999 -9999 -9999 -9999 -9999 3.82736E-2 3.87138E-2 3.93304E-2 4.09136E-2 4.20401E-2 4.44202E-2 4.6562E-2 4.76495E-2 4.95502E-2 5.0902E-2 5.31317E-2 5.67597E-2 5.87491E-2 6.17752E-2 6.44488E-2 6.64333E-2 7.06311E-2 7.25142E-2 7.70646E-2 8.18753E-2 8.56268E-2 9.0242E-2 9.33261E-2 9.57519E-2 9.86328E-2 9.93864E-2 9.81113E-2 9.85055E-2 2.61771E-1 2.57649E-1 2.57989E-1 9.71235E-2 9.54513E-2 9.51829E-2 9.50681E-2 9.30517E-2 9.29017E-2 9.29017E-2 9.10738E-2 9.07431E-2 9.11106E-2 9.94741E-2 1.47321E-1 2.41145E-1 5.52413E-1 5.44164E-1 4.96729E-1 4.52203E-1 4.29104E-1 4.18105E-1 3.73155E-1 3.42573E-1 3.01118E-1 3.34711E-1 4.46921E-1 5.08156E-1 5.16324E-1 5.54295E-1 5.38912E-1 4.82543E-1 4.28939E-1 4.37971E-1 4.34472E-1 2.04498E-1 2.7676E-1 3.75146E-1 5.32142E-1 5.94107E-1 4.33969E-1 3.69828E-1 3.25376E-1 4.09637E-1 6.64466E-1 4.78976E-1 3.4269E-1 1.96473E-1 1.76959E-1 2.03996E-1 2.41504E-1 2.95165E-1 3.26772E-1 3.29978E-1 2.97462E-1 2.6424E-1 2.21572E-1 2.73653E-1 2.96925E-1 1.38115E-1 6.29363E-2 6.64899E-2 9.29516E-2 1.79613E-1 2.80759E-1 3.09524E-1 2.73118E-1 2.08888E-1 1.63335E-1 1.21754E-1 4.47635E-1 5.14812E-1 4.99921E-1 4.82969E-1 4.5923E-1 4.23961E-1 3.9444E-1 3.8015E-1 2.594E-1 1.53262E-1 1.31131E-1 1.32148E-1 1.42721E-1 1.5333E-1 1.86887E-1 2.5367E-1 3.54266E-1 3.66668E-1 3.67651E-1 3.49428E-1 3.50745E-1 2.78276E-1 1.97822E-1 1.72992E-1 1.5609E-1 1.83427E-1 2.25387E-1 3.10548E-1 3.20747E-1 2.13326E-1 1.64946E-1 2.34917E-1 3.67532E-1 5.3129E-1 6.13534E-1 5.81092E-1 6.02603E-1 4.31684E-1 4.87476E-1 6.68052E-1 6.37711E-1 5.65714E-1 3.76124E-1 3.14987E-1 3.78027E-1 4.6925E-1 5.37346E-1 4.80758E-1 4.21888E-1 2.99676E-1 2.42045E-1 2.04867E-1 1.93938E-1 5.61186E-1 5.60553E-1 5.54631E-1 5.5507E-1 6.04546E-1 6.89881E-1 6.51833E-1 3.43487E-1 6.32856E-1 6.28888E-1 -9999 -9999 -9999 -9999 -9999 -9999 -9999 -9999 -9999 -9999 -9999 -9999 -9999 -9999 -9999 -9999 -9999 -9999 -9999 -9999 -9999 -9999 -9999 -9999 -9999 -9999 -9999 -9999 -9999 -9999 -9999 -9999 -9999 -9999 -9999 -9999 -9999 -9999 -9999 -9999 -9999 -9999 -9999 -9999 -9999 -9999 -9999 -9999
-9999 -9999 -9999 -9999 -9999 -9999 -9999 -9999 -9999 -9999 -9999 -9999 -9999 -9999 -9999 -9999 -9999 -9999 -9999 -9999 -9999 -9999 -9999 -9999 -9999 -9999 -9999 -9999 -9999 -9999 -9999 -9999 -9999 -9999 -9999 -9999 -9999 -9999 -9999 -9999 -9999 -9999 -9999 -9999 -9999 -9999 -9999 -9999 -9999 -9999 -9999 -9999 -9999 -9999 -9999 3.88835E-2 3.97991E-2 4.07525E-2 4.23904E-2 4.37274E-2 4.60176E-2 4.76495E-2 5.05273E-2 5.21287E-2 5.35469E-2 5.56691E-2 5.90013E-2 6.05944E-2 6.37091E-2 6.51697E-2 6.87652E-2 7.19925E-2 7.44737E-2 7.82424E-2 8.37488E-2 8.75779E-2 9.29788E-2 9.72238E-2 9.85538E-2 9.92273E-2 9.80327E-2 9.87426E-2 9.94173E-2 9.7906E-2 9.79846E-2 9.78275E-2 9.57973E-2 9.54897E-2 9.53745E-2 9.34653E-2 9.34653E-2 9.32771E-2 9.32395E-2 9.13317E-2 9.72746E-2 9.16644E-2 1.00595E-1 1.49909E-1 2.34486E-1 5.38417E-1 5.24313E-1 5.24722E-1 4.78403E-1 4.65716E-1 4.22981E-1 3.96787E-1 3.66626E-1 3.25333E-1 3.64353E-1 4.43985E-1 5.1291E-1 5.15984E-1 5.29777E-1 5.4634E-1 5.38139E-1 5.43669E-1 2.44593E-1 2.68525E-1 2.69837E-1 3.02152E-1 3.63426E-1 5.05092E-1 6.10667E-1 3.64173E-1 2.63738E-1 2.88699E-1 4.8012E-1 7.13913E-1 1.76533E-1 3.52727E-1 2.65987E-1 2.05691E-1 2.16679E-1 2.5694E-1 3.03477E-1 3.76346E-1 2.98793E-1 2.11642E-1 1.62248E-1 1.03541E-1 1.51699E-1 2.20746E-1 1.167E-1 4.60046E-2 4.82375E-2 7.29212E-2 2.16328E-1 3.62618E-1 3.14889E-1 2.86534E-1 1.96305E-1 1.20024E-1 1.10137E-1 3.09917E-1 2.77174E-1 3.06319E-1 3.63889E-1 3.8243E-1 3.96353E-1 3.96246E-1 3.69934E-1 2.63394E-1 1.76545E-1 1.72202E-1 1.593E-1 1.26198E-1 1.22014E-1 1.40522E-1 1.83366E-1 2.97791E-1 3.72033E-1 3.67123E-1 3.75531E-1 3.42673E-1 3.00599E-1 2.51289E-1 2.75031E-1 2.11093E-1 2.20822E-1 2.01971E-1 2.21599E-1 2.37939E-1 2.44334E-1 2.66849E-1 3.91766E-1 5.47415E-1 5.68489E-1 6.11576E-1 6.31443E-1 6.18629E-1 5.76605E-1 5.21333E-1 6.41774E-1 6.33853E-1 6.19864E-1 5.46066E-1 3.74421E-1 3.47612E-1 4.13147E-1 5.10585E-1 4.48694E-1 2.76712E-1 2.06303E-1 2.00983E-1 1.94983E-1 5.63484E-1 5.57131E-1 5.5474E-1 1.82542E-1 2.25103E-1 6.70197E-1 6.67645E-1 6.14836E-1 3.26703E-1 6.49126E-1 -9999 -9999 -9999 -9999 -9999 -9999 -9999 -9999 -9999 -9999 -9999 -9999 -9999 -9999 -9999 -9999 -9999 -9999 -9999 -9999 -9999 -9999 -9999 -9999 -9999 -9999 -9999 -9999 -9999 -9999 -9999 -9999 -9999 -9999 -9999 -9999 -9999 -9999 -9999 -9999 -9999 -9999 -9999 -9999 -9999 -9999 -9999 -9999 -9999
[truncated: 571,990 more chars]
