# Supplementary material for: Alien species revises systematic status: integrative species delimitation of two similar taxa of Symbrenthia Hübner, [1819] (Lepidoptera, Nymphalidae)
Source: PeerJ. 2023 Jan 30;11:e14644. doi: 10.7717/peerj.14644 (PMC9893915; doi:10.7717/peerj.14644)
Supplement: Supplemental Information 6 [file peerj-11-14644-s006.zip › SDM/early_stage/MAXENT/past_2012_output/formosanus_5.lambdas]

bio_12, 0.0, 1148.0, 4557.0
bio_2, -0.8608411841647127, 15.0, 56.0
bio_8, 1.672494004495972, 64.0, 287.0
bio_8^2, 1.582470713078426, 4096.0, 82369.0
'bio_2, -1.4840557309935585, 55.5, 56.0
`bio_2, 2.3317305086375577, 15.0, 28.5
'bio_12, -0.04912895855226344, 2623.5, 4557.0
'bio_8, -3.6419808840909234, 247.5, 287.0
'bio_12, -0.7814014641160041, 2611.5, 4557.0
`bio_12, -0.1848387911344002, 1148.0, 2449.5
'bio_2, 0.400128980896386, 50.5, 56.0
`bio_12, -2.385140034690682, 1148.0, 1798.5
'bio_12, -2.872256370936806, 2455.5, 4557.0
`bio_12, -0.12279298737697722, 1148.0, 2453.5
`bio_12, -0.272451828160734, 1148.0, 2454.5
linearPredictorNormalizer, 2.5641947286484785
densityNormalizer, 1403.7184246330514
numBackgroundPoints, 10027
entropy, 8.810213870914964
