# Supplementary material for: Alien species revises systematic status: integrative species delimitation of two similar taxa of Symbrenthia Hübner, [1819] (Lepidoptera, Nymphalidae)
Source: PeerJ. 2023 Jan 30;11:e14644. doi: 10.7717/peerj.14644 (PMC9893915; doi:10.7717/peerj.14644)
Supplement: Supplemental Information 6 [file peerj-11-14644-s006.zip › SDM/early_stage/MAXENT/past_2012_output/formosanus_5_omission.csv]

Raw value	Corresponding cumulative value	Corresponding Logistic value	Fractional area	Training omission	Test omission
2.82899E-6	0.000282899	0.018608037	1	0	0
2.9522E-6	0.000578118	0.019402742	0.999900269	0	0
3.43409E-6	0.001227311	0.022498658	0.999700808	0	0
3.96864E-6	0.002734892	0.025910069	0.999301885	0	0
4.31503E-6	0.005267269	0.028107965	0.998703501	0	0
4.72582E-6	0.010238462	0.030701657	0.997606463	0	0
5.47126E-6	0.025173427	0.035373154	0.994714271	0	0
6.04171E-6	0.050248783	0.038917719	0.99042585	0	0
6.73889E-6	0.100253178	0.043214541	0.982646853	0	0
7.79236E-6	0.200504129	0.049634832	0.968784282	0	0
8.96533E-6	0.300043801	0.056682821	0.957016057	0	0
9.85012E-6	0.400906096	0.06193041	0.946344869	0	0
1.0506E-5	0.500680579	0.065782664	0.936571258	0	0
1.11837E-5	0.600462141	0.069730284	0.927396031	0	0
1.17497E-5	0.700437638	0.07300167	0.918719457	0	0
1.19937E-5	0.750293503	0.074405026	0.914530767	0	0
1.22586E-5	0.801220908	0.075923206	0.910342076	0	0
1.27362E-5	0.901247217	0.078648622	0.902363618	0	0
1.3335E-5	1.001842252	0.082043464	0.894684352	0	0
1.39335E-5	1.10116446	0.085411048	0.887404009	0	0
1.45114E-5	1.200621617	0.088639569	0.880422858	0	0
1.52129E-5	1.300223487	0.092527707	0.8737409	0	0
1.58717E-5	1.401338265	0.09614972	0.867258402	0	0
1.62886E-5	1.501111533	0.09842653	0.861075097	0	0
1.69658E-5	1.75002533	0.10210078	0.846115488	0	0
1.80852E-5	2.000715966	0.108108909	0.831853994	0	0
1.87428E-5	2.251228976	0.11160142	0.818290615	0	0
1.98361E-5	2.501154607	0.117347246	0.805325621	0	0
2.10039E-5	2.751005332	0.123403152	0.793158472	0	0
2.23298E-5	3.000506396	0.130179086	0.781689439	0	0
2.35212E-5	3.251343191	0.136178924	0.770818789	0	0
2.47658E-5	3.502174945	0.142359056	0.760446794	0	0
2.61372E-5	3.75172702	0.149067283	0.750673182	0	0
2.72149E-5	4.001950354	0.154265215	0.741298494	0	0
2.82748E-5	4.251679226	0.159316227	0.732322729	0	0
2.94323E-5	4.500024631	0.164763599	0.723745886	0.023255814	0
3.03758E-5	4.751185483	0.169151673	0.715368505	0.023255814	0
3.17101E-5	5.002412555	0.17527987	0.707290316	0.023255814	0
3.31688E-5	5.25227913	0.181876413	0.69961105	0.023255814	0
3.40744E-5	5.501025756	0.185918862	0.692230976	0.023255814	0
3.53157E-5	5.750999041	0.191395361	0.685050364	0.023255814	0
3.62901E-5	6.002000147	0.195643127	0.678069213	0.023255814	0
3.73881E-5	6.252936618	0.20037636	0.671287524	0.046511628	0
3.83281E-5	6.502926069	0.204384388	0.664705296	0.046511628	0
3.90852E-5	6.75068371	0.207583583	0.658322529	0.046511628	0
4.01069E-5	7.00063247	0.211860502	0.652039493	0.046511628	0
4.09797E-5	7.252248242	0.215477189	0.645856188	0.046511628	0
4.22137E-5	7.501728022	0.22053507	0.639872345	0.046511628	0
4.32022E-5	7.75335667	0.224539628	0.633988232	0.046511628	0
4.40801E-5	8.00242668	0.228061702	0.62830358	0.046511628	0
4.51363E-5	8.252206938	0.232257122	0.62271866	0.046511628	0
4.61872E-5	8.503358114	0.236386297	0.61723347	0.046511628	0
4.72138E-5	8.750688544	0.240377695	0.611947741	0.046511628	0
4.80354E-5	9.003160946	0.243541897	0.606662013	0.046511628	0
4.87678E-5	9.250175828	0.246340282	0.601575745	0.069767442	0
4.9726E-5	9.501452904	0.249970693	0.596489478	0.093023256	0
5.05922E-5	9.75218611	0.253222484	0.591502942	0.093023256	0
5.13727E-5	10.001808571	0.256128295	0.586616136	0.093023256	0.2
5.2049E-5	10.255231174	0.258628123	0.581729331	0.093023256	0.2
5.28174E-5	10.50198014	0.261448086	0.577041987	0.11627907	0.2
5.36682E-5	10.752360268	0.264545393	0.572354642	0.11627907	0.2
5.43021E-5	11.000708787	0.266836094	0.567767029	0.11627907	0.2
5.50316E-5	11.252261819	0.269455197	0.563179416	0.11627907	0.2
5.58959E-5	11.501930533	0.27253348	0.558691533	0.11627907	0.2
5.67731E-5	11.75550332	0.275631796	0.55420365	0.11627907	0.2
5.75609E-5	12.00106027	0.278391616	0.549915229	0.11627907	0.2
5.81727E-5	12.255762741	0.280520574	0.545527077	0.11627907	0.2
5.89312E-5	12.501750164	0.283142596	0.541338386	0.11627907	0.2
5.964E-5	12.750809192	0.285575777	0.537149696	0.11627907	0.2
6.03012E-5	13.002669164	0.287830484	0.532961005	0.11627907	0.2
6.08125E-5	13.250933605	0.289564386	0.528872045	0.11627907	0.2
6.15441E-5	13.501888397	0.2920305	0.524783086	0.11627907	0.2
6.22288E-5	13.755623737	0.294323065	0.520694126	0.11627907	0.2
6.27928E-5	14.005648499	0.296200639	0.516704897	0.11627907	0.2
6.37546E-5	14.25237655	0.299379203	0.512815398	0.11627907	0.4
6.44619E-5	14.502539626	0.301698654	0.5089259	0.11627907	0.4
6.51486E-5	14.755330184	0.3039358	0.505036402	0.11627907	0.4
6.60837E-5	15.004727809	0.306959078	0.501246634	0.11627907	0.4
6.65782E-5	15.250098796	0.308547368	0.497556597	0.11627907	0.4
6.76102E-5	15.50508836	0.311838685	0.49376683	0.11627907	0.4
6.83017E-5	15.756729992	0.31402633	0.490076793	0.11627907	0.4
6.88366E-5	16.003491621	0.315709315	0.486486486	0.11627907	0.4
6.97307E-5	16.252841568	0.318503894	0.48289618	0.11627907	0.4
7.06159E-5	16.505509423	0.321248232	0.479305874	0.11627907	0.4
7.16418E-5	16.754700826	0.324401284	0.475815299	0.11627907	0.4
7.24725E-5	17.006806524	0.326932927	0.472324723	0.11627907	0.4
7.32528E-5	17.254671094	0.329293984	0.468933879	0.11627907	0.4
7.38963E-5	17.50498723	0.331228424	0.465543034	0.11627907	0.4
7.44852E-5	17.757262823	0.332989153	0.462152189	0.11627907	0.4
7.56121E-5	18.005123555	0.336332786	0.458861075	0.11627907	0.4
7.63763E-5	18.256090856	0.338580857	0.455569961	0.11627907	0.4
7.71516E-5	18.501914382	0.340846324	0.452378578	0.11627907	0.4
7.78954E-5	18.757722873	0.343005454	0.449087464	0.11627907	0.4
7.85712E-5	19.000470219	0.344954529	0.445995811	0.11627907	0.4
7.92641E-5	19.253019579	0.346941331	0.442804428	0.11627907	0.4
8.01002E-5	19.500220158	0.349322623	0.439712776	0.11627907	0.4
8.09385E-5	19.757962577	0.351692597	0.436521392	0.11627907	0.4
8.15119E-5	20.001738001	0.353303852	0.43352947	0.11627907	0.4
8.22135E-5	20.255428116	0.355264497	0.430437818	0.11627907	0.4
8.29501E-5	20.503014858	0.357310383	0.427445896	0.11627907	0.4
8.36226E-5	20.75296222	0.359166732	0.424453974	0.11627907	0.4
8.45606E-5	21.005289133	0.361738179	0.421462052	0.11627907	0.4
8.51608E-5	21.251486925	0.363372615	0.418569861	0.11627907	0.4
8.58659E-5	21.50808735	0.36528221	0.41557794	0.11627907	0.4
8.65682E-5	21.758098551	0.367172842	0.412685748	0.11627907	0.4
8.74699E-5	22.001831186	0.369584071	0.409893288	0.11627907	0.4
8.83027E-5	22.256544766	0.371794639	0.407001097	0.11627907	0.4
8.90527E-5	22.504811581	0.373772028	0.404208637	0.11627907	0.4
8.99666E-5	22.755572874	0.37616504	0.401416176	0.11627907	0.4
9.06844E-5	23.008700683	0.378031718	0.398623716	0.11627907	0.4
9.15013E-5	23.254764457	0.380142574	0.395930986	0.11627907	0.4
9.22639E-5	23.502793663	0.382100205	0.393238257	0.11627907	0.4
9.33942E-5	23.753567588	0.384979099	0.390545527	0.11627907	0.4
9.44796E-5	24.007377425	0.387718433	0.387852797	0.11627907	0.4
9.53818E-5	24.25448893	0.389977085	0.385259799	0.11627907	0.4
9.60231E-5	24.503247143	0.391572341	0.3826668	0.11627907	0.4
9.65655E-5	24.753659129	0.392914984	0.380073801	0.11627907	0.4
9.72333E-5	25.005591251	0.394560243	0.377480802	0.11627907	0.4
9.79672E-5	25.259444089	0.396357928	0.374887803	0.11627907	0.4
9.84359E-5	25.50496772	0.397500464	0.372394535	0.11627907	0.4
9.91414E-5	25.751846565	0.399211895	0.369901267	0.139534884	0.4
9.9969E-5	26.000861963	0.401207349	0.367407998	0.139534884	0.4
1.00716E-4	26.251781128	0.402998331	0.36491473	0.139534884	0.4
1.01612E-4	26.504752783	0.405129402	0.362421462	0.139534884	0.4
1.02434E-4	26.759899845	0.407073412	0.359928194	0.139534884	0.6
1.03156E-4	27.006613101	0.408768604	0.357534656	0.139534884	0.6
1.0389E-4	27.255133542	0.410484015	0.355141119	0.139534884	0.6
1.04839E-4	27.505386387	0.412687196	0.352747582	0.139534884	0.6
1.05662E-4	27.758092567	0.414583514	0.350354044	0.139534884	0.6
1.06365E-4	28.001971271	0.416192651	0.348060237	0.139534884	0.6
1.07074E-4	28.258182776	0.417808784	0.3456667	0.139534884	0.6
1.07958E-4	28.50564089	0.419809917	0.343372893	0.139534884	0.6
1.08796E-4	28.755019523	0.421693801	0.341079086	0.139534884	0.6
1.09603E-4	29.006135682	0.423498261	0.33878528	0.139534884	0.6
1.10041E-4	29.258824711	0.424471644	0.336491473	0.139534884	0.6
1.10986E-4	29.501875452	0.426562522	0.334297397	0.139534884	0.6
1.11509E-4	29.757773089	0.427712369	0.33200359	0.139534884	0.6
1.12173E-4	30.003924578	0.429166721	0.329809514	0.139534884	0.6
1.12957E-4	30.251586002	0.430872641	0.327615438	0.139534884	0.6
1.13729E-4	30.500978799	0.432543524	0.325421362	0.139534884	0.6
1.14597E-4	30.752232636	0.434410451	0.323227286	0.139534884	0.6
1.15626E-4	31.005473208	0.436609387	0.32103321	0.139534884	0.6
1.16285E-4	31.260611155	0.438007606	0.318839134	0.139534884	0.6
1.17028E-4	31.505581814	0.439574943	0.316744789	0.139534884	0.6
1.17821E-4	31.752306123	0.441239953	0.314650444	0.139534884	0.6
1.18778E-4	32.000636599	0.443236372	0.312556099	0.139534884	0.6
1.19507E-4	32.25084141	0.444745965	0.310461753	0.162790698	0.6
1.20158E-4	32.502484766	0.446087806	0.308367408	0.162790698	0.6
1.20829E-4	32.755674648	0.447463795	0.306273063	0.162790698	0.6
1.22038E-4	33.010911529	0.449926429	0.304178717	0.162790698	0.6
1.22635E-4	33.255598825	0.451136043	0.302184103	0.162790698	0.6
1.23572E-4	33.501812355	0.453021046	0.300189488	0.162790698	0.6
1.24399E-4	33.762281063	0.454674551	0.298095143	0.162790698	0.6
1.25504E-4	34.012270247	0.456868375	0.296100529	0.162790698	0.6
1.26761E-4	34.252163772	0.459341762	0.294205645	0.162790698	0.6
1.27589E-4	34.506457646	0.460959682	0.29221103	0.186046512	0.6
1.28003E-4	34.762046001	0.461764726	0.290216416	0.186046512	0.6
1.28554E-4	35.005798265	0.462832468	0.288321532	0.23255814	0.6
1.29242E-4	35.250648157	0.464159642	0.286426648	0.255813953	0.6
1.2993E-4	35.509919526	0.465480458	0.284432034	0.255813953	0.6
1.30472E-4	35.757262648	0.466515541	0.28253715	0.255813953	0.6
1.31397E-4	36.00609921	0.468274139	0.280642266	0.255813953	0.6
1.32131E-4	36.256511898	0.469661008	0.278747382	0.255813953	0.6
1.32891E-4	36.508162871	0.471089711	0.276852498	0.255813953	0.6
1.33331E-4	36.761100379	0.471914391	0.274957614	0.255813953	0.6
1.34345E-4	37.002026717	0.473801876	0.273162461	0.255813953	0.6
1.3521E-4	37.258203082	0.475402442	0.271267578	0.255813953	0.6
1.36111E-4	37.502427211	0.47705978	0.269472424	0.255813953	0.6
1.3712E-4	37.762058062	0.478903035	0.267577541	0.255813953	0.6
1.37678E-4	38.00936425	0.479915425	0.265782388	0.255813953	0.6
1.38467E-4	38.257967766	0.48134247	0.263987234	0.255813953	0.6
1.39224E-4	38.507971374	0.482702893	0.262192081	0.255813953	0.6
1.40205E-4	38.759657738	0.484458125	0.260396928	0.255813953	0.6
1.41291E-4	39.013045118	0.48638377	0.258601775	0.255813953	0.6
1.42E-4	39.253809178	0.487635187	0.256906353	0.255813953	0.6
1.42699E-4	39.510123256	0.488862168	0.2551112	0.255813953	0.6
1.43604E-4	39.75346059	0.490441992	0.253415777	0.255813953	0.6
1.44368E-4	40.012818961	0.491767921	0.251620624	0.279069767	0.6
1.449E-4	40.258690031	0.492687469	0.249925202	0.279069767	0.6
1.45814E-4	40.505925987	0.494258349	0.24822978	0.279069767	0.6
1.46783E-4	40.754581557	0.49591418	0.246534357	0.279069767	0.6
1.47729E-4	41.005050133	0.497521019	0.244838935	0.279069767	0.6
1.48503E-4	41.256966275	0.498826859	0.243143513	0.302325581	0.6
1.49162E-4	41.51001748	0.499934526	0.24144809	0.302325581	0.6
1.50055E-4	41.764584633	0.501427096	0.239752668	0.302325581	0.6
1.50951E-4	42.005367941	0.502915215	0.238156976	0.302325581	0.6
1.51497E-4	42.262591739	0.50381719	0.236461554	0.302325581	0.6
1.52356E-4	42.505662591	0.505229897	0.234865862	0.302325581	0.6
1.52884E-4	42.765028421	0.506095122	0.23317044	0.302325581	0.6
1.53691E-4	43.010201377	0.507411997	0.231574748	0.302325581	0.6
1.54337E-4	43.256691799	0.508459445	0.229979057	0.302325581	0.6
1.55344E-4	43.50462662	0.510084383	0.228383365	0.302325581	0.6
1.56069E-4	43.753697884	0.511248625	0.226787673	0.302325581	0.6
1.56838E-4	44.004087418	0.512475859	0.225191982	0.302325581	0.6
1.57794E-4	44.255855582	0.51399504	0.22359629	0.325581395	0.6
1.58633E-4	44.509052203	0.515319847	0.222000598	0.325581395	0.6
1.59507E-4	44.763433198	0.516690859	0.220404907	0.325581395	0.6
1.60031E-4	45.003113932	0.51751117	0.218908946	0.325581395	0.6
1.60778E-4	45.259848409	0.518672518	0.217313254	0.325581395	0.6
1.61609E-4	45.501569578	0.519959828	0.215817293	0.325581395	0.6
1.62409E-4	45.760748289	0.521191932	0.214221602	0.325581395	0.6
1.63173E-4	46.004923409	0.522364082	0.212725641	0.325581395	0.6
1.63885E-4	46.250115505	0.523449479	0.21122968	0.348837209	0.6
1.64465E-4	46.512908397	0.524330799	0.209633988	0.348837209	0.6
1.64976E-4	46.759977517	0.525105202	0.208138027	0.348837209	0.6
1.65674E-4	47.008121702	0.526157551	0.206642066	0.348837209	0.6
1.66472E-4	47.257183181	0.527354915	0.205146106	0.372093023	0.6
1.67437E-4	47.507642072	0.528795698	0.203650145	0.372093023	0.6
1.68302E-4	47.759331209	0.530079928	0.202154184	0.372093023	0.6
1.6921E-4	48.012585694	0.531420106	0.200658223	0.372093023	0.6
1.69915E-4	48.250045001	0.532454548	0.199261993	0.372093023	0.6
1.70596E-4	48.505353761	0.533450964	0.197766032	0.372093023	0.6
1.71705E-4	48.762270754	0.535063248	0.196270071	0.372093023	0.6
1.7267E-4	49.003461502	0.536456769	0.194873841	0.372093023	0.6
1.73889E-4	49.263707498	0.538205358	0.19337788	0.372093023	0.6
1.74795E-4	49.507883791	0.53949732	0.19198165	0.372093023	0.6
1.75503E-4	49.753161619	0.54050061	0.190585419	0.372093023	0.6
1.76833E-4	50.017572823	0.542375703	0.189089458	0.372093023	0.6
1.77637E-4	50.265687831	0.543501277	0.187693228	0.372093023	0.6
1.78257E-4	50.514860169	0.544365617	0.186296998	0.372093023	0.6
1.78979E-4	50.765021203	0.545367196	0.184900768	0.395348837	0.6
1.79796E-4	51.016068955	0.546496353	0.183504538	0.395348837	0.6
1.80217E-4	51.250046021	0.547076904	0.182208038	0.395348837	0.6
1.8068E-4	51.502739713	0.547712054	0.180811808	0.395348837	0.6
1.81733E-4	51.756362857	0.549151107	0.179415578	0.395348837	0.6
1.82632E-4	52.011315192	0.550372484	0.178019348	0.395348837	0.6
1.83863E-4	52.267849575	0.552033955	0.176623118	0.395348837	0.6
1.84402E-4	52.507310953	0.552757942	0.175326618	0.418604651	0.6
1.85141E-4	52.76585394	0.553746944	0.173930388	0.418604651	0.6
1.86117E-4	53.007332185	0.555045832	0.172633889	0.418604651	0.6
1.86807E-4	53.268309574	0.555959297	0.171237658	0.418604651	0.6
1.872E-4	53.511480169	0.556477761	0.169941159	0.441860465	0.6
1.87902E-4	53.755462661	0.557402226	0.168644659	0.441860465	0.6
1.88993E-4	54.000392817	0.558829552	0.16734816	0.441860465	0.6
1.89684E-4	54.265541402	0.559728899	0.16595193	0.441860465	0.6
1.90508E-4	54.512706301	0.560797537	0.16465543	0.441860465	0.6
1.91662E-4	54.761269102	0.562283652	0.163358931	0.441860465	0.6
1.92562E-4	55.011014116	0.563436627	0.162062431	0.441860465	0.6
1.93778E-4	55.262064292	0.564984625	0.160765932	0.441860465	0.6
1.94495E-4	55.514387584	0.565891443	0.159469433	0.441860465	0.6
1.95341E-4	55.767863712	0.566958369	0.158172933	0.441860465	0.8
1.95996E-4	56.002717587	0.567779232	0.156976164	0.441860465	0.8
1.96864E-4	56.258206104	0.568863358	0.155679665	0.441860465	0.8
1.98352E-4	56.515302193	0.570709893	0.154383165	0.441860465	0.8
1.99723E-4	56.754222767	0.572396567	0.153186397	0.465116279	0.8
2.00511E-4	57.014470948	0.573359214	0.151889897	0.465116279	0.8
2.01086E-4	57.255434555	0.574060051	0.150693129	0.465116279	0.8
2.02155E-4	57.517501673	0.575355561	0.149396629	0.465116279	0.8
2.02911E-4	57.76083387	0.57626811	0.14819986	0.465116279	0.8
2.03603E-4	58.004906975	0.577098443	0.147003092	0.465116279	0.8
2.04569E-4	58.270168801	0.578253816	0.145706592	0.465116279	0.8
2.05465E-4	58.516374345	0.579318692	0.144509823	0.465116279	0.8
2.06374E-4	58.763529174	0.580394698	0.143313055	0.465116279	0.8
2.0808E-4	59.012488149	0.582398579	0.142116286	0.465116279	0.8
2.08695E-4	59.262539326	0.583115893	0.140919517	0.465116279	0.8
2.09887E-4	59.51359609	0.584499691	0.139722749	0.465116279	0.8
2.10694E-4	59.765898795	0.585430958	0.13852598	0.465116279	0.8
2.11305E-4	60.019161565	0.586133402	0.137329211	0.465116279	0.8
2.12194E-4	60.252214961	0.587151675	0.136232173	0.488372093	0.8
2.12958E-4	60.507377346	0.588022843	0.135035404	0.488372093	0.8
2.13446E-4	60.76328482	0.588576947	0.133838636	0.488372093	0.8
2.14376E-4	61.019975532	0.589629149	0.132641867	0.488372093	0.8
2.15888E-4	61.256943067	0.591329252	0.131544829	0.488372093	0.8
2.17158E-4	61.516881405	0.592745419	0.13034806	0.488372093	0.8
2.18217E-4	61.756382923	0.593919303	0.129251022	0.488372093	0.8
2.19028E-4	62.018826795	0.594814584	0.128054254	0.488372093	0.8
2.19888E-4	62.260177227	0.595758028	0.126957216	0.488372093	0.8
2.20983E-4	62.502622984	0.59695344	0.125860178	0.488372093	0.8
2.21803E-4	62.768327518	0.597845049	0.124663409	0.488372093	0.8
2.23362E-4	63.013204699	0.599527472	0.123566371	0.488372093	1
2.24027E-4	63.259300095	0.600240928	0.122469333	0.488372093	1
2.24994E-4	63.506296767	0.601273967	0.121372295	0.488372093	1
2.25807E-4	63.754238876	0.602138713	0.120275257	0.511627907	1
2.26319E-4	64.002948443	0.602681292	0.119178219	0.511627907	1
2.27106E-4	64.252308452	0.603511521	0.118081181	0.511627907	1
2.27714E-4	64.502561349	0.604152086	0.116984143	0.511627907	1
2.28389E-4	64.753496566	0.604859094	0.115887105	0.511627907	1
2.29244E-4	65.005254426	0.605751609	0.114790067	0.511627907	1
2.30331E-4	65.25809847	0.606881163	0.113693029	0.534883721	1
2.31583E-4	65.512259027	0.608173775	0.112595991	0.534883721	1
2.32309E-4	65.767435913	0.608918899	0.111498953	0.558139535	1
2.32748E-4	66.000041609	0.60936887	0.110501646	0.558139535	1
2.33695E-4	66.256533225	0.610335219	0.109404608	0.558139535	1
2.34452E-4	66.513976382	0.611103541	0.10830757	0.558139535	1
2.36225E-4	66.772876274	0.612893012	0.107210532	0.558139535	1
2.37165E-4	67.009665423	0.613834449	0.106213224	0.558139535	1
2.38277E-4	67.271162599	0.614942361	0.105116186	0.558139535	1
2.38984E-4	67.509840151	0.615644554	0.104118879	0.558139535	1
2.40315E-4	67.773504789	0.616957346	0.103021841	0.558139535	1
2.41166E-4	68.014285664	0.61779219	0.102024534	0.558139535	1
2.41913E-4	68.255931903	0.618522116	0.101027226	0.558139535	1
2.43069E-4	68.522678799	0.619646522	0.099930188	0.558139535	1
2.44377E-4	68.766432941	0.620910695	0.098932881	0.558139535	1
2.46236E-4	69.011836545	0.622693018	0.097935574	0.558139535	1
2.46956E-4	69.258504398	0.623378985	0.096938267	0.581395349	1
2.48029E-4	69.506249914	0.624396123	0.095940959	0.581395349	1
2.48611E-4	69.754588288	0.62494586	0.094943652	0.581395349	1
2.50111E-4	70.004134328	0.626354582	0.093946345	0.581395349	1
2.51071E-4	70.254937227	0.627250078	0.092949038	0.581395349	1
2.52071E-4	70.506606393	0.628179431	0.09195173	0.581395349	1
2.53438E-4	70.759278515	0.62944158	0.090954423	0.581395349	1
2.54203E-4	71.013066086	0.630144435	0.089957116	0.581395349	1
2.55669E-4	71.268051344	0.631483473	0.088959809	0.581395349	1
2.56254E-4	71.52402768	0.632015062	0.087962501	0.604651163	1
2.57458E-4	71.755227531	0.633105009	0.087064925	0.604651163	1
2.5857E-4	72.013220134	0.634104973	0.086067617	0.604651163	1
2.59505E-4	72.272377331	0.634942344	0.08507031	0.604651163	1
2.60958E-4	72.506637617	0.6362357	0.084172734	0.604651163	1
2.62301E-4	72.76833284	0.637423103	0.083175426	0.604651163	1
2.63636E-4	73.005184594	0.638595483	0.08227785	0.627906977	1
2.64629E-4	73.269402921	0.63946234	0.081280543	0.627906977	1
2.66209E-4	73.50840351	0.640833664	0.080382966	0.627906977	1
2.67086E-4	73.775142651	0.64159087	0.079385659	0.627906977	1
2.67569E-4	74.015730178	0.642006104	0.078488082	0.651162791	1
2.68826E-4	74.257010616	0.643082454	0.077590506	0.651162791	1
2.7026E-4	74.52653613	0.644302797	0.076593198	0.651162791	1
2.71036E-4	74.770221445	0.64495908	0.075695622	0.674418605	1
2.71979E-4	75.014660284	0.645753976	0.074798045	0.674418605	1
2.73039E-4	75.259773701	0.646643711	0.073900469	0.674418605	1
2.73774E-4	75.505796343	0.647257542	0.073002892	0.674418605	1
2.74244E-4	75.752397004	0.647648855	0.072105316	0.674418605	1
2.7544E-4	76.027183926	0.648641431	0.071108008	0.697674419	1
2.76868E-4	76.27592659	0.649819154	0.070210432	0.697674419	1
2.78127E-4	76.52591022	0.650851067	0.069312855	0.697674419	1
2.78935E-4	76.776652544	0.65150962	0.068415279	0.720930233	1
2.79977E-4	77.000179428	0.652356015	0.067617433	0.720930233	1
2.81269E-4	77.252873805	0.653399357	0.066719856	0.744186047	1
2.82617E-4	77.506729278	0.654481431	0.06582228	0.744186047	1
2.83507E-4	77.761483671	0.655191543	0.064924703	0.744186047	1
2.84069E-4	78.016989814	0.655638833	0.064027127	0.744186047	1
2.85201E-4	78.273184976	0.656536396	0.06312955	0.744186047	1
2.85621E-4	78.501524263	0.65686809	0.062331704	0.744186047	1
2.86888E-4	78.759040568	0.657865454	0.061434128	0.744186047	1
2.87966E-4	79.017727445	0.658708908	0.060536551	0.744186047	1
2.89046E-4	79.277522689	0.659550031	0.059638975	0.76744186	1
2.89922E-4	79.50894836	0.660228745	0.058841129	0.76744186	1
2.90666E-4	79.770329549	0.660804031	0.057943552	0.76744186	1
2.91637E-4	80.003280287	0.661550921	0.057145707	0.76744186	1
2.92622E-4	80.266215435	0.662305501	0.05624813	0.790697674	1
2.93652E-4	80.500905914	0.663090509	0.055450284	0.790697674	1
2.94617E-4	80.765573594	0.663823509	0.054552708	0.790697674	1
2.95129E-4	81.001420485	0.664210523	0.053754862	0.790697674	1
2.96149E-4	81.26751166	0.664979827	0.052857285	0.813953488	1
2.96842E-4	81.504756171	0.665500045	0.05205944	0.813953488	1
2.97384E-4	81.772201233	0.665906371	0.051161863	0.813953488	1
2.9806E-4	82.010409728	0.666411385	0.050364017	0.813953488	1
2.98566E-4	82.278936836	0.666788344	0.049466441	0.837209302	1
2.98969E-4	82.518022252	0.667088193	0.048668595	0.837209302	1
2.99866E-4	82.757509413	0.667753153	0.047870749	0.837209302	1
3.01231E-4	83.028053042	0.668759513	0.046973172	0.837209302	1
3.02864E-4	83.269780892	0.669956302	0.046175327	0.837209302	1
3.03822E-4	83.512614288	0.670653983	0.045377481	0.837209302	1
3.04848E-4	83.756070503	0.671398679	0.044579635	0.837209302	1
3.06223E-4	84.000431207	0.672390667	0.043781789	0.837209302	1
3.0695E-4	84.276390605	0.672912949	0.042884213	0.837209302	1
3.08017E-4	84.522574251	0.673676245	0.042086367	0.837209302	1
3.09921E-4	84.769782032	0.675029106	0.041288521	0.837209302	1
3.11521E-4	85.018393151	0.676157671	0.040490675	0.860465116	1
3.13201E-4	85.268419712	0.677334143	0.039692829	0.860465116	1
3.144E-4	85.519564417	0.678168737	0.038894984	0.88372093	1
3.15286E-4	85.771624595	0.678782737	0.038097138	0.88372093	1
3.15978E-4	86.024210115	0.679260472	0.037299292	0.88372093	1
3.1781E-4	86.277789937	0.680519117	0.036501446	0.88372093	1
3.18908E-4	86.500638123	0.681267842	0.035803331	0.88372093	1
3.2028E-4	86.756383592	0.682199923	0.035005485	0.88372093	1
3.21768E-4	87.013189055	0.68320398	0.034207639	0.88372093	1
3.22764E-4	87.271039592	0.683872379	0.033409794	0.88372093	1
3.24522E-4	87.530297182	0.685045705	0.032611948	0.88372093	1
3.26059E-4	87.758004391	0.686064083	0.031913833	0.88372093	1
3.27424E-4	88.019268229	0.686963229	0.031115987	0.88372093	1
3.29211E-4	88.28199952	0.688132143	0.030318141	0.88372093	1
3.29693E-4	88.512612912	0.688446288	0.029620026	0.88372093	1
3.30245E-4	88.776684199	0.688804911	0.02882218	0.906976744	1
3.31628E-4	89.00851407	0.689699926	0.028124065	0.906976744	1
3.33692E-4	89.274713329	0.691026343	0.027326219	0.906976744	1
3.3519E-4	89.508704306	0.691981657	0.026628104	0.906976744	1
3.37219E-4	89.77774943	0.693266656	0.025830258	0.906976744	1
3.39518E-4	90.014911845	0.694709736	0.025132143	0.906976744	1
3.421E-4	90.253699994	0.696313895	0.024434028	0.906976744	1
3.43611E-4	90.528091915	0.69724502	0.023636182	0.906976744	1
3.44777E-4	90.769164716	0.697960003	0.022938067	0.906976744	1
3.45529E-4	91.010695058	0.69841884	0.022239952	0.906976744	1
3.4715E-4	91.253219631	0.699403633	0.021541837	0.906976744	1
3.48982E-4	91.531735983	0.700509291	0.020743991	0.906976744	1
3.50861E-4	91.776800393	0.701634501	0.020045876	0.930232558	1
3.52757E-4	92.023033293	0.702761629	0.019347761	0.930232558	1
3.54178E-4	92.270371099	0.7036007	0.018649646	0.930232558	1
3.57243E-4	92.519261243	0.705394255	0.017951531	0.930232558	1
3.58218E-4	92.769600027	0.705960325	0.017253416	0.930232558	1
3.6103E-4	93.021385934	0.707580775	0.016555301	0.930232558	1
3.63983E-4	93.27541832	0.709263529	0.015857186	0.930232558	1
3.66199E-4	93.531146365	0.710513781	0.015159071	0.930232558	1
3.68412E-4	93.75166342	0.711751083	0.014560686	0.930232558	1
3.71563E-4	94.010970968	0.713495198	0.013862571	0.930232558	1
3.74409E-4	94.272198999	0.715052452	0.013164456	0.930232558	1
3.78873E-4	94.536214098	0.71746139	0.012466341	0.930232558	1
3.79881E-4	94.763878486	0.717999566	0.011867957	0.930232558	1
3.8433E-4	95.031911144	0.720351178	0.011169841	0.930232558	1
3.86143E-4	95.263175724	0.721298507	0.010571457	0.930232558	1
3.88605E-4	95.534447028	0.722574061	0.009873342	0.930232558	1
3.91755E-4	95.768801232	0.724189707	0.009274958	0.930232558	1
3.993E-4	96.006148329	0.727983566	0.008676573	0.930232558	1
4.03575E-4	96.287122482	0.730087277	0.007978458	0.930232558	1
4.10451E-4	96.531423492	0.733403695	0.007380074	0.930232558	1
4.12606E-4	96.778622926	0.734426215	0.006781689	0.930232558	1
4.17609E-4	97.027780679	0.736770022	0.006183305	0.930232558	1
4.22919E-4	97.280246171	0.739213153	0.005584921	0.930232558	1
4.29285E-4	97.536531854	0.74208307	0.004986536	0.930232558	1
4.31702E-4	97.75202766	0.743156324	0.004487883	0.930232558	1
4.40053E-4	98.014109298	0.746796274	0.003889498	0.930232558	1
4.54975E-4	98.283290952	0.753050195	0.003291114	0.930232558	1
4.70415E-4	98.515384053	0.759203513	0.00279246	0.953488372	1
4.94417E-4	98.757331795	0.768183476	0.002293807	0.953488372	1
5.11721E-4	99.007835055	0.774252836	0.001795153	0.953488372	1
5.45819E-4	99.274506849	0.785328179	0.001296499	0.953488372	1
5.72624E-4	99.554586294	0.79329988	0.000797846	0.953488372	1
6.1535E-4	99.796531224	0.804851234	0.000398923	1	1
7.12394E-4	100	0.82683122	0.000099731	1	1
