# Supplementary material for: Alien species revises systematic status: integrative species delimitation of two similar taxa of Symbrenthia Hübner, [1819] (Lepidoptera, Nymphalidae)
Source: PeerJ. 2023 Jan 30;11:e14644. doi: 10.7717/peerj.14644 (PMC9893915; doi:10.7717/peerj.14644)
Supplement: Supplemental Information 6 [file peerj-11-14644-s006.zip › SDM/early_stage/MAXENT/past_2012_output/formosanus_5_samplePredictions.csv]

X	Y	Test or train	Raw prediction	Cumulative prediction	Logistic prediction
121.054932	23.628115	train	1.2800334824096006E-4	34.762200056394626	0.4617647263006999
120.7919	21.9621	train	2.6335298368696365E-4	72.9549726762822	0.638347405041784
121.0157	24.7119	train	1.286676368420534E-4	35.04624007968605	0.4630514606372059
121.5455	25.1547	train	1.633829620485223E-4	46.077228233097806	0.5226844712523735
120.8538	21.9041	train	2.2567914908142546E-4	63.715247945632285	0.6020029156755152
121.005825	24.204621	train	1.7851396074686977E-4	50.60389280907528	0.5447226872534273
121.280927	24.047432	train	4.832299587911381E-5	9.100157753950551	0.24464324866026638
121.502895	24.774974	train	2.801837388503584E-4	77.04061421514629	0.652523226563088
121.567253	24.889901	train	5.254035545680569E-5	10.41301546721351	0.2604337920083424
120.790253	23.728701	train	2.925145432209108E-4	80.237531004428	0.6622232809490478
120.875155	23.877634	train	3.492635239392366E-4	91.56845311874768	0.7006783172002791
121.531742	24.937416	train	3.132006729000803E-4	85.26837103124522	0.6773341428769448
121.359412	24.770632	train	1.9943750719144795E-4	56.70447068407358	0.5720461367239061
121.403791	24.673541	train	2.8839964499837904E-4	79.12204124885487	0.6590470613793654
121.286998	24.620683	train	2.4635953896381203E-4	69.05416028245189	0.6228106731091954
121.492592	24.580782	train	2.2945208476749817E-4	65.05365644449957	0.6059685932410123
121.483982	24.214335	train	2.1142439398681636E-4	60.05046097342466	0.586270952068149
121.128769	24.073602	train	4.9600647039558095E-5	9.468580512674823	0.24949773945872322
121.553887	24.929444	train	3.1022191631294377E-4	84.81653899530393	0.6752420784711998
121.116916	24.534915	train	1.2694429414953737E-4	34.30845674225048	0.4597005246885889
121.017109	24.198697	train	1.2839198767170232E-4	34.93412699128227	0.4625182726848904
120.82143	24.340683	train	2.707203593391486E-4	74.67110160754333	0.6446924701091888
120.618486	22.421302	train	2.86875237329313E-5	4.340230450715279	0.16126654977577587
120.780803	22.198806	train	6.056086032738478E-4	99.74136852332568	0.8023325692849066
121.576538	24.018525	train	2.7424369222096135E-4	75.75223551779922	0.647648855472068
121.165728	22.757126	train	3.71414721983608E-5	6.196572401065729	0.19931797326827586
120.982023	24.073405	train	2.9521022189743187E-4	81.02260914198371	0.6642721418957666
121.310555	23.415505	train	1.1899539294259435E-4	32.07524943866331	0.443686954869604
121.079669	24.025907	train	2.9833222658160147E-4	82.15487655937977	0.6666141873143784
120.675825	23.378782	train	1.6571182901476878E-4	47.01992840672108	0.5262143469998024
121.359322	24.712727	train	3.2994767698521434E-4	88.63444783818629	0.6886118168476425
120.731946	22.163305	train	5.850224750142507E-4	99.62479525738131	0.7967903804001577
121.324409	24.026827	train	9.85071378682131E-5	25.529896313373087	0.39767365914489583
121.279558	24.658756	train	1.484123600139925E-4	41.227465402149946	0.4986744852851502
120.671608	22.757052	train	1.4429346490575973E-4	39.98751621149151	0.49163890183804854
120.964251	22.881263	train	2.3226818467230644E-4	65.75309000635825	0.608877427964229
120.503182	23.266507	train	2.7854858447425577E-4	76.65673827796685	0.6511949313826898
121.580647	24.995973	train	4.5533608214884977E-4	98.28871871596647	0.7531975084318003
120.502058	23.268049	train	1.8697775968515756E-4	53.37396793084931	0.5561849572426327
120.737778	22.411167	train	2.6754075882754364E-4	74.00166294437504	0.6419815944868775
121.34	23.12	train	1.8406021554885307E-4	52.35546647127344	0.5522995706939712
121.35	23.14	train	2.5604442354609406E-4	71.43232406840562	0.6318250426619193
121.34	23.13	train	1.5692899876355534E-4	44.02805247200272	0.5126215128302566
121.24194	24.050457	test	6.29988924279958E-5	14.058516853216322	0.2968841782405274
121.279652	24.028281	test	5.097118324665158E-5	9.873393964845532	0.25463625942653756
121.485879	24.190331	test	1.9487221612608327E-4	55.62740801314746	0.5663678917722261
120.786095	22.736907	test	1.0210010628822158E-4	26.656259942833895	0.4062853863353166
121.003741	24.091114	test	2.2233754508262755E-4	62.85229024599952	0.5984233478503785
