# Supplementary material for: Alien species revises systematic status: integrative species delimitation of two similar taxa of Symbrenthia Hübner, [1819] (Lepidoptera, Nymphalidae)
Source: PeerJ. 2023 Jan 30;11:e14644. doi: 10.7717/peerj.14644 (PMC9893915; doi:10.7717/peerj.14644)
Supplement: Supplemental Information 6 [file peerj-11-14644-s006.zip › SDM/early_stage/MAXENT/past_2012_output/formosanus_6.asc]

ncols         264
nrows         468
xllcorner     119.7998599118
yllcorner     21.499860665
cellsize      0.00833333330000001
NODATA_value  -9999
-9999 -9999 -9999 -9999 -9999 -9999 -9999 -9999 -9999 -9999 -9999 -9999 -9999 -9999 -9999 -9999 -9999 -9999 -9999 8.50315E-1 -9999 -9999 -9999 -9999 -9999 -9999 -9999 -9999 -9999 -9999 -9999 -9999 -9999 -9999 -9999 -9999 -9999 -9999 -9999 -9999 -9999 -9999 -9999 -9999 -9999 -9999 -9999 -9999 -9999 -9999 -9999 -9999 -9999 -9999 -9999 -9999 -9999 -9999 -9999 -9999 -9999 -9999 -9999 -9999 -9999 -9999 -9999 -9999 -9999 -9999 -9999 -9999 -9999 -9999 -9999 -9999 -9999 -9999 -9999 -9999 -9999 -9999 -9999 -9999 -9999 -9999 -9999 -9999 -9999 -9999 -9999 -9999 -9999 -9999 -9999 -9999 -9999 -9999 -9999 -9999 -9999 -9999 -9999 -9999 -9999 -9999 -9999 -9999 -9999 -9999 -9999 -9999 -9999 -9999 -9999 -9999 -9999 -9999 -9999 -9999 -9999 -9999 -9999 -9999 -9999 -9999 -9999 -9999 -9999 -9999 -9999 -9999 -9999 -9999 -9999 -9999 -9999 -9999 -9999 -9999 -9999 -9999 -9999 -9999 -9999 -9999 -9999 -9999 -9999 -9999 -9999 -9999 -9999 -9999 -9999 -9999 -9999 -9999 -9999 -9999 -9999 -9999 -9999 -9999 -9999 -9999 -9999 -9999 -9999 -9999 -9999 -9999 -9999 -9999 -9999 -9999 -9999 -9999 -9999 -9999 -9999 -9999 -9999 -9999 -9999 -9999 -9999 -9999 -9999 -9999 -9999 -9999 -9999 -9999 -9999 -9999 -9999 -9999 -9999 -9999 -9999 -9999 -9999 -9999 -9999 -9999 -9999 -9999 -9999 -9999 -9999 -9999 -9999 -9999 -9999 -9999 -9999 -9999 -9999 -9999 -9999 -9999 -9999 -9999 -9999 -9999 -9999 -9999 -9999 -9999 -9999 -9999 -9999 -9999 -9999 -9999 -9999 -9999 -9999 -9999 -9999 -9999 -9999 -9999 -9999 -9999 -9999 -9999 -9999 -9999 -9999 -9999 -9999 -9999 -9999 -9999 -9999 -9999 -9999 -9999 -9999 -9999 -9999 -9999
-9999 -9999 -9999 -9999 -9999 -9999 -9999 -9999 -9999 -9999 -9999 -9999 -9999 -9999 -9999 -9999 -9999 -9999 -9999 -9999 -9999 -9999 -9999 -9999 -9999 -9999 -9999 -9999 -9999 -9999 -9999 -9999 -9999 -9999 -9999 -9999 -9999 -9999 -9999 -9999 -9999 -9999 -9999 -9999 -9999 -9999 -9999 -9999 -9999 -9999 -9999 -9999 -9999 -9999 -9999 -9999 -9999 -9999 -9999 -9999 -9999 -9999 -9999 -9999 -9999 -9999 -9999 -9999 -9999 -9999 -9999 -9999 -9999 -9999 -9999 -9999 -9999 -9999 -9999 -9999 -9999 -9999 -9999 -9999 -9999 -9999 -9999 -9999 -9999 -9999 -9999 -9999 -9999 -9999 -9999 -9999 -9999 -9999 -9999 -9999 -9999 -9999 -9999 -9999 -9999 -9999 -9999 -9999 -9999 -9999 -9999 -9999 -9999 -9999 -9999 -9999 -9999 -9999 -9999 -9999 -9999 -9999 -9999 -9999 -9999 -9999 -9999 -9999 -9999 -9999 -9999 -9999 -9999 -9999 -9999 -9999 -9999 -9999 -9999 -9999 -9999 -9999 -9999 -9999 -9999 -9999 -9999 -9999 -9999 -9999 -9999 -9999 -9999 -9999 -9999 -9999 -9999 -9999 -9999 -9999 -9999 -9999 -9999 -9999 -9999 -9999 -9999 -9999 -9999 -9999 -9999 -9999 -9999 -9999 -9999 -9999 -9999 -9999 -9999 -9999 -9999 -9999 -9999 -9999 -9999 -9999 -9999 -9999 -9999 -9999 -9999 -9999 -9999 -9999 -9999 -9999 -9999 -9999 -9999 -9999 -9999 -9999 -9999 -9999 -9999 -9999 -9999 -9999 -9999 -9999 -9999 -9999 -9999 -9999 -9999 -9999 -9999 -9999 -9999 -9999 -9999 -9999 -9999 -9999 -9999 -9999 -9999 -9999 -9999 -9999 -9999 -9999 -9999 -9999 -9999 -9999 -9999 -9999 -9999 -9999 -9999 -9999 -9999 -9999 -9999 -9999 -9999 -9999 -9999 -9999 -9999 -9999 -9999 -9999 -9999 -9999 -9999 -9999 -9999 -9999 -9999 -9999 -9999 -9999
-9999 7.50529E-1 -9999 -9999 -9999 -9999 -9999 -9999 -9999 -9999 -9999 -9999 -9999 -9999 -9999 -9999 -9999 -9999 -9999 -9999 -9999 -9999 -9999 -9999 -9999 -9999 -9999 -9999 -9999 -9999 -9999 -9999 -9999 -9999 -9999 -9999 -9999 -9999 -9999 -9999 -9999 -9999 -9999 -9999 -9999 -9999 -9999 -9999 -9999 -9999 -9999 -9999 -9999 -9999 -9999 -9999 -9999 -9999 -9999 -9999 -9999 -9999 -9999 -9999 -9999 -9999 -9999 -9999 -9999 -9999 -9999 -9999 -9999 -9999 -9999 -9999 -9999 -9999 -9999 -9999 -9999 -9999 -9999 -9999 -9999 -9999 -9999 -9999 -9999 -9999 -9999 -9999 -9999 -9999 -9999 -9999 -9999 -9999 -9999 -9999 -9999 -9999 -9999 -9999 -9999 -9999 -9999 -9999 -9999 -9999 -9999 -9999 -9999 -9999 -9999 -9999 -9999 -9999 -9999 -9999 -9999 -9999 -9999 -9999 -9999 -9999 -9999 -9999 -9999 -9999 -9999 -9999 -9999 -9999 -9999 -9999 -9999 -9999 -9999 -9999 -9999 -9999 -9999 -9999 -9999 -9999 -9999 -9999 -9999 -9999 -9999 -9999 -9999 -9999 -9999 -9999 -9999 -9999 -9999 -9999 -9999 -9999 -9999 -9999 -9999 -9999 -9999 -9999 -9999 -9999 -9999 -9999 -9999 -9999 -9999 -9999 -9999 -9999 -9999 -9999 -9999 -9999 -9999 -9999 -9999 -9999 -9999 -9999 -9999 -9999 -9999 -9999 -9999 -9999 -9999 -9999 -9999 -9999 -9999 -9999 -9999 -9999 -9999 -9999 -9999 -9999 -9999 -9999 -9999 -9999 -9999 -9999 -9999 -9999 -9999 -9999 -9999 -9999 -9999 -9999 -9999 -9999 -9999 -9999 -9999 -9999 -9999 -9999 -9999 -9999 -9999 -9999 -9999 -9999 -9999 -9999 -9999 -9999 -9999 -9999 -9999 -9999 -9999 -9999 -9999 -9999 -9999 -9999 -9999 -9999 -9999 -9999 -9999 -9999 -9999 -9999 -9999 -9999 -9999 -9999 -9999 -9999 -9999 -9999
-9999 -9999 -9999 -9999 -9999 -9999 -9999 -9999 -9999 -9999 -9999 -9999 -9999 -9999 -9999 -9999 -9999 -9999 -9999 -9999 -9999 -9999 -9999 -9999 -9999 -9999 -9999 -9999 -9999 -9999 -9999 -9999 -9999 -9999 -9999 -9999 -9999 -9999 -9999 -9999 -9999 -9999 -9999 -9999 -9999 -9999 -9999 -9999 -9999 -9999 -9999 -9999 -9999 -9999 -9999 -9999 -9999 -9999 -9999 -9999 -9999 -9999 -9999 -9999 -9999 -9999 -9999 -9999 -9999 -9999 -9999 -9999 -9999 -9999 -9999 -9999 -9999 -9999 -9999 -9999 -9999 -9999 -9999 -9999 -9999 -9999 -9999 -9999 -9999 -9999 -9999 -9999 -9999 -9999 -9999 -9999 -9999 -9999 -9999 -9999 -9999 -9999 -9999 -9999 -9999 -9999 -9999 -9999 -9999 -9999 -9999 -9999 -9999 -9999 -9999 -9999 -9999 -9999 -9999 -9999 -9999 -9999 -9999 -9999 -9999 -9999 -9999 -9999 -9999 -9999 -9999 -9999 -9999 -9999 -9999 -9999 -9999 -9999 -9999 -9999 -9999 -9999 -9999 -9999 -9999 -9999 -9999 -9999 -9999 -9999 -9999 -9999 -9999 -9999 -9999 -9999 -9999 -9999 -9999 -9999 -9999 -9999 -9999 -9999 -9999 -9999 -9999 -9999 -9999 -9999 -9999 -9999 -9999 -9999 -9999 -9999 -9999 -9999 -9999 -9999 -9999 -9999 -9999 -9999 -9999 -9999 -9999 -9999 -9999 -9999 -9999 -9999 -9999 -9999 -9999 -9999 -9999 -9999 -9999 -9999 -9999 -9999 -9999 -9999 -9999 -9999 -9999 -9999 -9999 -9999 -9999 -9999 -9999 -9999 -9999 -9999 -9999 -9999 -9999 -9999 -9999 -9999 -9999 -9999 -9999 -9999 -9999 -9999 -9999 -9999 -9999 -9999 -9999 -9999 -9999 -9999 -9999 -9999 -9999 -9999 -9999 -9999 -9999 -9999 -9999 -9999 -9999 -9999 -9999 -9999 -9999 -9999 -9999 -9999 -9999 -9999 -9999 -9999 -9999 -9999 -9999 -9999 -9999 -9999
-9999 -9999 -9999 -9999 -9999 -9999 -9999 -9999 -9999 -9999 -9999 -9999 -9999 -9999 -9999 -9999 -9999 -9999 -9999 -9999 -9999 -9999 -9999 -9999 -9999 -9999 -9999 -9999 -9999 -9999 -9999 -9999 -9999 -9999 -9999 -9999 -9999 -9999 -9999 -9999 -9999 -9999 -9999 -9999 -9999 -9999 -9999 -9999 -9999 -9999 -9999 -9999 -9999 -9999 -9999 -9999 -9999 -9999 -9999 -9999 -9999 -9999 -9999 -9999 -9999 -9999 -9999 -9999 -9999 -9999 -9999 -9999 -9999 -9999 -9999 -9999 -9999 -9999 -9999 -9999 -9999 -9999 -9999 -9999 -9999 -9999 -9999 -9999 -9999 -9999 -9999 -9999 -9999 -9999 -9999 -9999 -9999 -9999 -9999 -9999 -9999 -9999 -9999 -9999 -9999 -9999 -9999 -9999 -9999 -9999 -9999 -9999 -9999 -9999 -9999 -9999 -9999 -9999 -9999 -9999 -9999 -9999 -9999 -9999 -9999 -9999 -9999 -9999 -9999 -9999 -9999 -9999 -9999 -9999 -9999 -9999 -9999 -9999 -9999 -9999 -9999 -9999 -9999 -9999 -9999 -9999 -9999 -9999 -9999 -9999 -9999 -9999 -9999 -9999 -9999 -9999 -9999 -9999 -9999 -9999 -9999 -9999 -9999 -9999 -9999 -9999 -9999 -9999 -9999 -9999 -9999 -9999 -9999 -9999 -9999 -9999 -9999 -9999 -9999 -9999 -9999 -9999 -9999 -9999 -9999 -9999 -9999 -9999 -9999 -9999 -9999 -9999 -9999 -9999 -9999 -9999 -9999 -9999 -9999 -9999 -9999 -9999 -9999 -9999 -9999 -9999 -9999 -9999 -9999 -9999 -9999 -9999 -9999 -9999 -9999 -9999 -9999 -9999 -9999 -9999 -9999 -9999 -9999 -9999 -9999 -9999 -9999 -9999 -9999 -9999 -9999 -9999 -9999 -9999 -9999 -9999 -9999 -9999 -9999 -9999 -9999 -9999 -9999 -9999 -9999 -9999 -9999 -9999 -9999 -9999 -9999 -9999 -9999 -9999 -9999 -9999 -9999 -9999 -9999 -9999 -9999 -9999 -9999 -9999
-9999 -9999 -9999 -9999 -9999 -9999 -9999 -9999 -9999 -9999 -9999 -9999 -9999 -9999 -9999 -9999 -9999 -9999 -9999 -9999 -9999 -9999 -9999 -9999 -9999 -9999 -9999 -9999 -9999 -9999 -9999 -9999 -9999 -9999 -9999 -9999 -9999 -9999 -9999 -9999 -9999 -9999 -9999 -9999 -9999 -9999 -9999 -9999 -9999 -9999 -9999 -9999 -9999 -9999 -9999 -9999 -9999 -9999 -9999 -9999 -9999 -9999 -9999 -9999 -9999 -9999 -9999 -9999 -9999 -9999 -9999 -9999 -9999 -9999 -9999 -9999 -9999 -9999 -9999 -9999 -9999 -9999 -9999 -9999 -9999 -9999 -9999 -9999 -9999 -9999 -9999 -9999 -9999 -9999 -9999 -9999 -9999 -9999 -9999 -9999 -9999 -9999 -9999 -9999 -9999 -9999 -9999 -9999 -9999 -9999 -9999 -9999 -9999 -9999 -9999 -9999 -9999 -9999 -9999 -9999 -9999 -9999 -9999 -9999 -9999 -9999 -9999 -9999 -9999 -9999 -9999 -9999 -9999 -9999 -9999 -9999 -9999 -9999 -9999 -9999 -9999 -9999 -9999 -9999 -9999 -9999 -9999 -9999 -9999 -9999 -9999 -9999 -9999 -9999 -9999 -9999 -9999 -9999 -9999 -9999 -9999 -9999 -9999 -9999 -9999 -9999 -9999 -9999 -9999 -9999 -9999 -9999 -9999 -9999 -9999 -9999 -9999 -9999 -9999 -9999 -9999 -9999 -9999 -9999 -9999 -9999 -9999 -9999 -9999 -9999 -9999 -9999 -9999 -9999 -9999 -9999 -9999 -9999 -9999 -9999 -9999 -9999 -9999 -9999 -9999 -9999 -9999 -9999 -9999 -9999 -9999 -9999 -9999 -9999 -9999 -9999 -9999 -9999 -9999 -9999 -9999 -9999 -9999 -9999 -9999 -9999 -9999 -9999 -9999 -9999 -9999 -9999 -9999 -9999 -9999 -9999 -9999 -9999 -9999 -9999 -9999 -9999 -9999 -9999 -9999 -9999 -9999 -9999 -9999 -9999 -9999 -9999 -9999 -9999 -9999 -9999 -9999 -9999 -9999 -9999 -9999 -9999 -9999 -9999
-9999 -9999 -9999 -9999 -9999 -9999 -9999 -9999 -9999 -9999 -9999 -9999 -9999 -9999 -9999 -9999 -9999 -9999 -9999 -9999 -9999 -9999 -9999 -9999 -9999 -9999 -9999 -9999 -9999 -9999 -9999 -9999 -9999 -9999 -9999 -9999 -9999 -9999 -9999 -9999 -9999 -9999 -9999 -9999 -9999 -9999 -9999 -9999 -9999 -9999 -9999 -9999 -9999 -9999 -9999 -9999 -9999 -9999 -9999 -9999 -9999 -9999 -9999 -9999 -9999 -9999 -9999 -9999 -9999 -9999 -9999 -9999 -9999 -9999 -9999 -9999 -9999 -9999 -9999 -9999 -9999 -9999 -9999 -9999 -9999 -9999 -9999 -9999 -9999 -9999 -9999 -9999 -9999 -9999 -9999 -9999 -9999 -9999 -9999 -9999 -9999 -9999 -9999 -9999 -9999 -9999 -9999 -9999 -9999 -9999 -9999 -9999 -9999 -9999 -9999 -9999 -9999 -9999 -9999 -9999 -9999 -9999 -9999 -9999 -9999 -9999 -9999 -9999 -9999 -9999 -9999 -9999 -9999 -9999 -9999 -9999 -9999 -9999 -9999 -9999 -9999 -9999 -9999 -9999 -9999 -9999 -9999 -9999 -9999 -9999 -9999 -9999 -9999 -9999 -9999 -9999 -9999 -9999 -9999 -9999 -9999 -9999 -9999 -9999 -9999 -9999 -9999 -9999 -9999 -9999 -9999 -9999 -9999 -9999 -9999 -9999 -9999 -9999 -9999 -9999 -9999 -9999 -9999 -9999 -9999 -9999 -9999 -9999 -9999 -9999 -9999 -9999 -9999 -9999 -9999 -9999 -9999 -9999 -9999 -9999 -9999 -9999 -9999 -9999 -9999 -9999 -9999 -9999 -9999 -9999 -9999 -9999 -9999 -9999 -9999 -9999 -9999 -9999 -9999 -9999 -9999 -9999 -9999 -9999 -9999 -9999 -9999 -9999 -9999 -9999 -9999 -9999 -9999 -9999 -9999 -9999 -9999 -9999 -9999 -9999 -9999 -9999 -9999 -9999 -9999 -9999 -9999 -9999 -9999 -9999 -9999 -9999 -9999 -9999 -9999 -9999 -9999 -9999 -9999 -9999 -9999 -9999 -9999 -9999
-9999 -9999 -9999 -9999 -9999 -9999 -9999 -9999 -9999 -9999 -9999 -9999 -9999 -9999 -9999 -9999 -9999 -9999 -9999 -9999 -9999 -9999 -9999 -9999 -9999 -9999 -9999 -9999 -9999 -9999 -9999 -9999 -9999 -9999 -9999 -9999 -9999 -9999 -9999 -9999 -9999 -9999 -9999 -9999 -9999 -9999 -9999 -9999 -9999 -9999 -9999 -9999 -9999 -9999 -9999 -9999 -9999 -9999 -9999 -9999 -9999 -9999 -9999 -9999 -9999 -9999 -9999 -9999 -9999 -9999 -9999 -9999 -9999 -9999 -9999 -9999 -9999 -9999 -9999 -9999 -9999 -9999 -9999 -9999 -9999 -9999 -9999 -9999 -9999 -9999 -9999 -9999 -9999 -9999 -9999 -9999 -9999 -9999 -9999 -9999 -9999 -9999 -9999 -9999 -9999 -9999 -9999 -9999 -9999 -9999 -9999 -9999 -9999 -9999 -9999 -9999 -9999 -9999 -9999 -9999 -9999 -9999 -9999 -9999 -9999 -9999 -9999 -9999 -9999 -9999 -9999 -9999 -9999 -9999 -9999 -9999 -9999 -9999 -9999 -9999 -9999 -9999 -9999 -9999 -9999 -9999 -9999 -9999 -9999 -9999 -9999 -9999 -9999 -9999 -9999 -9999 -9999 -9999 -9999 -9999 -9999 -9999 -9999 -9999 -9999 -9999 -9999 -9999 -9999 -9999 -9999 -9999 -9999 -9999 -9999 -9999 -9999 -9999 -9999 -9999 -9999 -9999 -9999 -9999 -9999 -9999 -9999 -9999 -9999 -9999 -9999 -9999 -9999 -9999 -9999 -9999 -9999 -9999 -9999 -9999 -9999 -9999 -9999 -9999 -9999 -9999 -9999 -9999 -9999 -9999 -9999 -9999 -9999 -9999 -9999 -9999 -9999 -9999 -9999 -9999 -9999 -9999 -9999 -9999 -9999 -9999 -9999 -9999 -9999 -9999 -9999 -9999 -9999 -9999 -9999 -9999 -9999 -9999 -9999 -9999 -9999 -9999 -9999 -9999 -9999 -9999 -9999 -9999 -9999 -9999 -9999 -9999 -9999 -9999 -9999 -9999 -9999 -9999 -9999 -9999 -9999 -9999 -9999 -9999
-9999 -9999 -9999 -9999 -9999 -9999 -9999 -9999 -9999 -9999 -9999 -9999 -9999 -9999 -9999 -9999 -9999 -9999 -9999 -9999 -9999 -9999 -9999 -9999 -9999 -9999 -9999 -9999 -9999 -9999 -9999 -9999 -9999 -9999 -9999 -9999 -9999 -9999 -9999 -9999 -9999 -9999 -9999 -9999 -9999 -9999 -9999 -9999 -9999 -9999 -9999 -9999 -9999 -9999 -9999 -9999 -9999 -9999 -9999 -9999 -9999 -9999 -9999 -9999 -9999 -9999 -9999 -9999 -9999 -9999 -9999 -9999 -9999 -9999 -9999 -9999 -9999 -9999 -9999 -9999 -9999 -9999 -9999 -9999 -9999 -9999 -9999 -9999 -9999 -9999 -9999 -9999 -9999 -9999 -9999 -9999 -9999 -9999 -9999 -9999 -9999 -9999 -9999 -9999 -9999 -9999 -9999 -9999 -9999 -9999 -9999 -9999 -9999 -9999 -9999 -9999 -9999 -9999 -9999 -9999 -9999 -9999 -9999 -9999 -9999 -9999 -9999 -9999 -9999 -9999 -9999 -9999 -9999 -9999 -9999 -9999 -9999 -9999 -9999 -9999 -9999 -9999 -9999 -9999 -9999 -9999 -9999 -9999 -9999 -9999 -9999 -9999 -9999 -9999 -9999 -9999 -9999 -9999 -9999 -9999 -9999 -9999 -9999 -9999 -9999 -9999 -9999 -9999 -9999 -9999 -9999 -9999 -9999 -9999 -9999 -9999 -9999 -9999 -9999 -9999 -9999 -9999 -9999 -9999 -9999 -9999 -9999 -9999 -9999 -9999 -9999 -9999 -9999 -9999 -9999 -9999 -9999 -9999 -9999 -9999 -9999 -9999 -9999 -9999 -9999 -9999 -9999 -9999 -9999 -9999 -9999 -9999 -9999 -9999 -9999 -9999 -9999 -9999 -9999 -9999 -9999 -9999 -9999 -9999 -9999 -9999 -9999 -9999 -9999 -9999 -9999 -9999 -9999 -9999 -9999 -9999 -9999 -9999 -9999 -9999 -9999 -9999 -9999 -9999 -9999 -9999 -9999 -9999 -9999 -9999 -9999 -9999 -9999 -9999 -9999 -9999 -9999 -9999 -9999 -9999 -9999 -9999 -9999 -9999
-9999 -9999 -9999 -9999 -9999 -9999 -9999 -9999 -9999 -9999 -9999 -9999 -9999 -9999 -9999 -9999 -9999 -9999 -9999 -9999 -9999 -9999 -9999 -9999 -9999 -9999 -9999 -9999 -9999 -9999 -9999 -9999 -9999 -9999 -9999 -9999 -9999 -9999 -9999 -9999 -9999 -9999 -9999 -9999 -9999 -9999 -9999 -9999 -9999 -9999 -9999 -9999 -9999 -9999 -9999 -9999 -9999 -9999 -9999 -9999 -9999 -9999 -9999 -9999 -9999 -9999 -9999 -9999 -9999 -9999 -9999 -9999 -9999 -9999 -9999 -9999 -9999 -9999 -9999 -9999 -9999 -9999 -9999 -9999 -9999 -9999 -9999 -9999 -9999 -9999 -9999 -9999 -9999 -9999 -9999 -9999 -9999 -9999 -9999 -9999 -9999 -9999 -9999 -9999 -9999 -9999 -9999 -9999 -9999 -9999 -9999 -9999 -9999 -9999 -9999 -9999 -9999 -9999 -9999 -9999 -9999 -9999 -9999 -9999 -9999 -9999 -9999 -9999 -9999 -9999 -9999 -9999 -9999 -9999 -9999 -9999 -9999 -9999 -9999 -9999 -9999 -9999 -9999 -9999 -9999 -9999 -9999 -9999 -9999 -9999 -9999 -9999 -9999 -9999 -9999 -9999 -9999 -9999 -9999 -9999 -9999 -9999 -9999 -9999 -9999 -9999 -9999 -9999 -9999 -9999 -9999 -9999 -9999 -9999 -9999 -9999 -9999 -9999 -9999 -9999 -9999 -9999 -9999 -9999 -9999 -9999 -9999 -9999 -9999 -9999 -9999 -9999 -9999 -9999 -9999 -9999 -9999 -9999 -9999 -9999 -9999 -9999 -9999 -9999 -9999 -9999 -9999 -9999 -9999 -9999 -9999 -9999 -9999 -9999 -9999 -9999 -9999 -9999 -9999 -9999 -9999 -9999 -9999 -9999 -9999 -9999 -9999 -9999 -9999 -9999 -9999 -9999 -9999 -9999 -9999 -9999 -9999 -9999 -9999 -9999 -9999 -9999 -9999 -9999 -9999 -9999 -9999 -9999 -9999 -9999 -9999 -9999 -9999 -9999 -9999 -9999 -9999 -9999 -9999 -9999 -9999 -9999 -9999 -9999
-9999 -9999 -9999 -9999 -9999 -9999 -9999 -9999 -9999 -9999 -9999 -9999 -9999 -9999 -9999 -9999 -9999 -9999 -9999 -9999 -9999 -9999 -9999 -9999 -9999 -9999 -9999 -9999 -9999 -9999 -9999 -9999 -9999 -9999 -9999 -9999 -9999 -9999 -9999 -9999 -9999 -9999 -9999 -9999 -9999 -9999 -9999 -9999 -9999 -9999 -9999 -9999 -9999 -9999 -9999 -9999 -9999 -9999 -9999 -9999 -9999 -9999 -9999 -9999 -9999 -9999 -9999 -9999 -9999 -9999 -9999 -9999 -9999 -9999 -9999 -9999 -9999 -9999 -9999 -9999 -9999 -9999 -9999 -9999 -9999 -9999 -9999 -9999 -9999 -9999 -9999 -9999 -9999 -9999 -9999 -9999 -9999 -9999 -9999 -9999 -9999 -9999 -9999 -9999 -9999 -9999 -9999 -9999 -9999 -9999 -9999 -9999 -9999 -9999 -9999 -9999 -9999 -9999 -9999 -9999 -9999 -9999 -9999 -9999 -9999 -9999 -9999 -9999 -9999 -9999 -9999 -9999 -9999 -9999 -9999 -9999 -9999 -9999 -9999 -9999 -9999 -9999 -9999 -9999 -9999 -9999 -9999 -9999 -9999 -9999 -9999 -9999 -9999 -9999 -9999 -9999 -9999 -9999 -9999 -9999 -9999 -9999 -9999 -9999 -9999 -9999 -9999 -9999 -9999 -9999 -9999 -9999 -9999 -9999 -9999 -9999 -9999 -9999 -9999 -9999 -9999 -9999 -9999 -9999 -9999 -9999 -9999 -9999 -9999 -9999 -9999 -9999 -9999 -9999 -9999 -9999 -9999 -9999 -9999 -9999 -9999 -9999 -9999 -9999 -9999 -9999 -9999 -9999 -9999 -9999 -9999 -9999 -9999 -9999 -9999 -9999 -9999 -9999 -9999 -9999 -9999 -9999 -9999 -9999 -9999 -9999 -9999 -9999 -9999 -9999 -9999 -9999 -9999 -9999 -9999 -9999 -9999 -9999 -9999 -9999 -9999 -9999 -9999 -9999 -9999 -9999 -9999 -9999 -9999 -9999 -9999 -9999 -9999 -9999 -9999 -9999 -9999 -9999 -9999 -9999 -9999 -9999 -9999 -9999
-9999 -9999 -9999 -9999 -9999 -9999 -9999 -9999 -9999 -9999 -9999 -9999 -9999 -9999 -9999 -9999 -9999 -9999 -9999 -9999 -9999 -9999 -9999 -9999 -9999 -9999 -9999 -9999 -9999 -9999 -9999 -9999 -9999 -9999 -9999 -9999 -9999 -9999 -9999 -9999 -9999 -9999 -9999 -9999 -9999 -9999 -9999 -9999 -9999 -9999 -9999 -9999 -9999 -9999 -9999 -9999 -9999 -9999 -9999 -9999 -9999 -9999 -9999 -9999 -9999 -9999 -9999 -9999 -9999 -9999 -9999 -9999 -9999 -9999 -9999 -9999 -9999 -9999 -9999 -9999 -9999 -9999 -9999 -9999 -9999 -9999 -9999 -9999 -9999 -9999 -9999 -9999 -9999 -9999 -9999 -9999 -9999 -9999 -9999 -9999 -9999 -9999 -9999 -9999 -9999 -9999 -9999 -9999 -9999 -9999 -9999 -9999 -9999 -9999 -9999 -9999 -9999 -9999 -9999 -9999 -9999 -9999 -9999 -9999 -9999 -9999 -9999 -9999 -9999 -9999 -9999 -9999 -9999 -9999 -9999 -9999 -9999 -9999 -9999 -9999 -9999 -9999 -9999 -9999 -9999 -9999 -9999 -9999 -9999 -9999 -9999 -9999 -9999 -9999 -9999 -9999 -9999 -9999 -9999 -9999 -9999 -9999 -9999 -9999 -9999 -9999 -9999 -9999 -9999 -9999 -9999 -9999 -9999 -9999 -9999 -9999 -9999 -9999 -9999 -9999 -9999 -9999 -9999 -9999 -9999 -9999 -9999 -9999 -9999 -9999 -9999 -9999 -9999 -9999 -9999 -9999 -9999 -9999 -9999 -9999 -9999 -9999 -9999 -9999 -9999 -9999 -9999 8.21125E-1 8.15166E-1 -9999 -9999 8.07363E-1 7.94597E-1 -9999 -9999 -9999 -9999 -9999 -9999 -9999 -9999 -9999 -9999 -9999 -9999 -9999 -9999 -9999 -9999 -9999 -9999 -9999 -9999 -9999 -9999 -9999 -9999 -9999 -9999 -9999 -9999 -9999 -9999 -9999 -9999 -9999 -9999 -9999 -9999 -9999 -9999 -9999 -9999 -9999 -9999 -9999 -9999 -9999 -9999 -9999 -9999 -9999 -9999 -9999
-9999 -9999 -9999 -9999 -9999 -9999 -9999 -9999 -9999 -9999 -9999 -9999 -9999 -9999 -9999 -9999 -9999 -9999 -9999 -9999 -9999 -9999 -9999 -9999 -9999 -9999 -9999 -9999 -9999 -9999 -9999 -9999 -9999 -9999 -9999 -9999 -9999 -9999 -9999 -9999 -9999 -9999 -9999 -9999 -9999 -9999 -9999 -9999 -9999 -9999 -9999 -9999 -9999 -9999 -9999 -9999 -9999 -9999 -9999 -9999 -9999 -9999 -9999 -9999 -9999 -9999 -9999 -9999 -9999 -9999 -9999 -9999 -9999 -9999 -9999 -9999 -9999 -9999 -9999 -9999 -9999 -9999 -9999 -9999 -9999 -9999 -9999 -9999 -9999 -9999 -9999 -9999 -9999 -9999 -9999 -9999 -9999 -9999 -9999 -9999 -9999 -9999 -9999 -9999 -9999 -9999 -9999 -9999 -9999 -9999 -9999 -9999 -9999 -9999 -9999 -9999 -9999 -9999 -9999 -9999 -9999 -9999 -9999 -9999 -9999 -9999 -9999 -9999 -9999 -9999 -9999 -9999 -9999 -9999 -9999 -9999 -9999 -9999 -9999 -9999 -9999 -9999 -9999 -9999 -9999 -9999 -9999 -9999 -9999 -9999 -9999 -9999 -9999 -9999 -9999 -9999 -9999 -9999 -9999 -9999 -9999 -9999 -9999 -9999 -9999 -9999 -9999 -9999 -9999 -9999 -9999 -9999 -9999 -9999 -9999 -9999 -9999 -9999 -9999 -9999 -9999 -9999 -9999 -9999 -9999 -9999 -9999 -9999 -9999 -9999 -9999 -9999 -9999 -9999 -9999 -9999 -9999 -9999 -9999 -9999 -9999 -9999 -9999 -9999 8.28231E-1 -9999 -9999 8.03942E-1 7.9131E-1 7.90406E-1 7.8554E-1 7.69162E-1 7.57859E-1 7.4632E-1 7.37041E-1 7.49885E-1 -9999 -9999 -9999 -9999 -9999 -9999 -9999 -9999 -9999 -9999 -9999 -9999 -9999 -9999 -9999 -9999 -9999 -9999 -9999 -9999 -9999 -9999 -9999 -9999 -9999 -9999 -9999 -9999 -9999 -9999 -9999 -9999 -9999 -9999 -9999 -9999 -9999 -9999 -9999 -9999 -9999 -9999 -9999 -9999 -9999 -9999 -9999 -9999
-9999 -9999 -9999 -9999 -9999 -9999 -9999 -9999 -9999 -9999 -9999 -9999 -9999 -9999 -9999 -9999 -9999 -9999 -9999 -9999 -9999 -9999 -9999 -9999 -9999 -9999 -9999 -9999 -9999 -9999 -9999 -9999 -9999 -9999 -9999 -9999 -9999 -9999 -9999 -9999 -9999 -9999 -9999 -9999 -9999 -9999 -9999 -9999 -9999 -9999 -9999 -9999 -9999 -9999 -9999 -9999 -9999 -9999 -9999 -9999 -9999 -9999 -9999 -9999 -9999 -9999 -9999 -9999 -9999 -9999 -9999 -9999 -9999 -9999 -9999 -9999 -9999 -9999 -9999 -9999 -9999 -9999 -9999 -9999 -9999 -9999 -9999 -9999 -9999 -9999 -9999 -9999 -9999 -9999 -9999 -9999 -9999 -9999 -9999 -9999 -9999 -9999 -9999 -9999 -9999 -9999 -9999 -9999 -9999 -9999 -9999 -9999 -9999 -9999 -9999 -9999 -9999 -9999 -9999 -9999 -9999 -9999 -9999 -9999 -9999 -9999 -9999 -9999 -9999 -9999 -9999 -9999 -9999 -9999 -9999 -9999 -9999 -9999 -9999 -9999 -9999 -9999 -9999 -9999 -9999 -9999 -9999 -9999 -9999 -9999 -9999 -9999 -9999 -9999 -9999 -9999 -9999 -9999 -9999 -9999 -9999 -9999 -9999 -9999 -9999 -9999 -9999 -9999 -9999 -9999 -9999 -9999 -9999 -9999 -9999 -9999 -9999 -9999 -9999 -9999 -9999 -9999 -9999 -9999 -9999 -9999 -9999 -9999 -9999 -9999 -9999 -9999 -9999 -9999 -9999 -9999 -9999 -9999 -9999 -9999 -9999 -9999 -9999 8.05637E-1 7.95169E-1 7.73314E-1 7.51563E-1 7.37933E-1 7.24029E-1 7.16639E-1 7.46718E-1 7.21181E-1 6.99417E-1 6.81571E-1 6.80733E-1 6.85509E-1 7.08088E-1 -9999 -9999 -9999 -9999 -9999 -9999 -9999 -9999 -9999 -9999 -9999 -9999 -9999 -9999 -9999 -9999 -9999 -9999 -9999 -9999 -9999 -9999 -9999 -9999 -9999 -9999 -9999 -9999 -9999 -9999 -9999 -9999 -9999 -9999 -9999 -9999 -9999 -9999 -9999 -9999 -9999 -9999 -9999 -9999 -9999 -9999 -9999
-9999 -9999 -9999 -9999 -9999 -9999 -9999 -9999 -9999 -9999 -9999 -9999 -9999 -9999 -9999 -9999 -9999 -9999 -9999 -9999 -9999 -9999 -9999 -9999 -9999 -9999 -9999 -9999 -9999 -9999 -9999 -9999 -9999 -9999 -9999 -9999 -9999 -9999 -9999 -9999 -9999 -9999 -9999 -9999 -9999 -9999 -9999 -9999 -9999 -9999 -9999 -9999 -9999 -9999 -9999 -9999 -9999 -9999 -9999 -9999 -9999 -9999 -9999 -9999 -9999 -9999 -9999 -9999 -9999 -9999 -9999 -9999 -9999 -9999 -9999 -9999 -9999 -9999 -9999 -9999 -9999 -9999 -9999 -9999 -9999 -9999 -9999 -9999 -9999 -9999 -9999 -9999 -9999 -9999 -9999 -9999 -9999 -9999 -9999 -9999 -9999 -9999 -9999 -9999 -9999 -9999 -9999 -9999 -9999 -9999 -9999 -9999 -9999 -9999 -9999 -9999 -9999 -9999 -9999 -9999 -9999 -9999 -9999 -9999 -9999 -9999 -9999 -9999 -9999 -9999 -9999 -9999 -9999 -9999 -9999 -9999 -9999 -9999 -9999 -9999 -9999 -9999 -9999 -9999 -9999 -9999 -9999 -9999 -9999 -9999 -9999 -9999 -9999 -9999 -9999 -9999 -9999 -9999 -9999 -9999 -9999 -9999 -9999 -9999 -9999 -9999 -9999 -9999 -9999 -9999 -9999 -9999 -9999 -9999 -9999 -9999 -9999 -9999 -9999 -9999 -9999 -9999 -9999 -9999 -9999 -9999 -9999 -9999 -9999 -9999 -9999 -9999 -9999 -9999 -9999 -9999 -9999 -9999 -9999 -9999 -9999 8.07624E-1 8.04494E-1 7.99581E-1 7.81192E-1 7.60879E-1 7.17109E-1 6.76041E-1 6.57027E-1 6.63503E-1 6.48362E-1 6.19718E-1 6.00161E-1 5.84408E-1 5.76356E-1 6.08968E-1 6.19251E-1 6.53249E-1 6.80432E-1 -9999 -9999 -9999 -9999 -9999 -9999 -9999 -9999 -9999 -9999 -9999 -9999 -9999 -9999 -9999 -9999 -9999 -9999 -9999 -9999 -9999 -9999 -9999 -9999 -9999 -9999 -9999 -9999 -9999 -9999 -9999 -9999 -9999 -9999 -9999 -9999 -9999 -9999 -9999 -9999 -9999 -9999 -9999 -9999 -9999
-9999 -9999 -9999 -9999 -9999 -9999 -9999 -9999 -9999 -9999 -9999 -9999 -9999 -9999 -9999 -9999 -9999 -9999 -9999 -9999 -9999 -9999 -9999 -9999 -9999 -9999 -9999 -9999 -9999 -9999 -9999 -9999 -9999 -9999 -9999 -9999 -9999 -9999 -9999 -9999 -9999 -9999 -9999 -9999 -9999 -9999 -9999 -9999 -9999 -9999 -9999 -9999 -9999 -9999 -9999 -9999 -9999 -9999 -9999 -9999 -9999 -9999 -9999 -9999 -9999 -9999 -9999 -9999 -9999 -9999 -9999 -9999 -9999 -9999 -9999 -9999 -9999 -9999 -9999 -9999 -9999 -9999 -9999 -9999 -9999 -9999 -9999 -9999 -9999 -9999 -9999 -9999 -9999 -9999 -9999 -9999 -9999 -9999 -9999 -9999 -9999 -9999 -9999 -9999 -9999 -9999 -9999 -9999 -9999 -9999 -9999 -9999 -9999 -9999 -9999 -9999 -9999 -9999 -9999 -9999 -9999 -9999 -9999 -9999 -9999 -9999 -9999 -9999 -9999 -9999 -9999 -9999 -9999 -9999 -9999 -9999 -9999 -9999 -9999 -9999 -9999 -9999 -9999 -9999 -9999 -9999 -9999 -9999 -9999 -9999 -9999 -9999 -9999 -9999 -9999 -9999 -9999 -9999 -9999 -9999 -9999 -9999 -9999 -9999 -9999 -9999 -9999 -9999 -9999 -9999 -9999 -9999 -9999 -9999 -9999 -9999 -9999 -9999 -9999 -9999 -9999 -9999 -9999 -9999 -9999 -9999 -9999 -9999 -9999 -9999 -9999 -9999 -9999 -9999 -9999 -9999 -9999 -9999 -9999 -9999 8.14871E-1 8.06774E-1 7.92787E-1 7.9207E-1 7.78256E-1 7.47077E-1 6.91003E-1 6.30038E-1 5.99002E-1 6.02059E-1 6.08502E-1 5.81041E-1 5.57387E-1 5.47034E-1 5.39261E-1 5.13492E-1 4.91195E-1 4.82658E-1 5.31932E-1 6.56228E-1 -9999 -9999 -9999 -9999 -9999 -9999 -9999 -9999 -9999 -9999 -9999 -9999 -9999 -9999 -9999 -9999 -9999 -9999 -9999 -9999 -9999 -9999 -9999 -9999 -9999 -9999 -9999 -9999 -9999 -9999 -9999 -9999 -9999 -9999 -9999 -9999 -9999 -9999 -9999 -9999 -9999 -9999 -9999 -9999
-9999 -9999 -9999 -9999 -9999 -9999 -9999 -9999 -9999 -9999 -9999 -9999 -9999 -9999 -9999 -9999 -9999 -9999 -9999 -9999 -9999 -9999 -9999 -9999 -9999 -9999 -9999 -9999 -9999 -9999 -9999 -9999 -9999 -9999 -9999 -9999 -9999 -9999 -9999 -9999 -9999 -9999 -9999 -9999 -9999 -9999 -9999 -9999 -9999 -9999 -9999 -9999 -9999 -9999 -9999 -9999 -9999 -9999 -9999 -9999 -9999 -9999 -9999 -9999 -9999 -9999 -9999 -9999 -9999 -9999 -9999 -9999 -9999 -9999 -9999 -9999 -9999 -9999 -9999 -9999 -9999 -9999 -9999 -9999 -9999 -9999 -9999 -9999 -9999 -9999 -9999 -9999 -9999 -9999 -9999 -9999 -9999 -9999 -9999 -9999 -9999 -9999 -9999 -9999 -9999 -9999 -9999 -9999 -9999 -9999 -9999 -9999 -9999 -9999 -9999 -9999 -9999 -9999 -9999 -9999 -9999 -9999 -9999 -9999 -9999 -9999 -9999 -9999 -9999 -9999 -9999 -9999 -9999 -9999 -9999 -9999 -9999 -9999 -9999 -9999 -9999 -9999 -9999 -9999 -9999 -9999 -9999 -9999 -9999 -9999 -9999 -9999 -9999 -9999 -9999 -9999 -9999 -9999 -9999 -9999 -9999 -9999 -9999 -9999 -9999 -9999 -9999 -9999 -9999 -9999 -9999 -9999 -9999 -9999 -9999 -9999 -9999 -9999 -9999 -9999 -9999 -9999 -9999 -9999 -9999 -9999 -9999 -9999 -9999 -9999 -9999 -9999 -9999 -9999 -9999 -9999 -9999 -9999 -9999 -9999 8.15694E-1 8.08643E-1 7.8355E-1 7.73875E-1 7.65197E-1 7.44662E-1 6.86064E-1 6.07904E-1 5.42088E-1 5.38018E-1 5.66796E-1 5.46348E-1 5.11105E-1 5.02459E-1 4.99605E-1 4.6248E-1 4.169E-1 3.96132E-1 4.15573E-1 5.43505E-1 -9999 -9999 -9999 -9999 -9999 -9999 -9999 -9999 -9999 -9999 -9999 -9999 -9999 -9999 -9999 -9999 -9999 -9999 -9999 -9999 -9999 -9999 -9999 -9999 -9999 -9999 -9999 -9999 -9999 -9999 -9999 -9999 -9999 -9999 -9999 -9999 -9999 -9999 -9999 -9999 -9999 -9999 -9999 -9999
-9999 -9999 -9999 -9999 -9999 -9999 -9999 -9999 -9999 -9999 -9999 -9999 -9999 -9999 -9999 -9999 -9999 -9999 -9999 -9999 -9999 -9999 -9999 -9999 -9999 -9999 -9999 -9999 -9999 -9999 -9999 -9999 -9999 -9999 -9999 -9999 -9999 -9999 -9999 -9999 -9999 -9999 -9999 -9999 -9999 -9999 -9999 -9999 -9999 -9999 -9999 -9999 -9999 -9999 -9999 -9999 -9999 -9999 -9999 -9999 -9999 -9999 -9999 -9999 -9999 -9999 -9999 -9999 -9999 -9999 -9999 -9999 -9999 -9999 -9999 -9999 -9999 -9999 -9999 -9999 -9999 -9999 -9999 -9999 -9999 -9999 -9999 -9999 -9999 -9999 -9999 -9999 -9999 -9999 -9999 -9999 -9999 -9999 -9999 -9999 -9999 -9999 -9999 -9999 -9999 -9999 -9999 -9999 -9999 -9999 -9999 -9999 -9999 -9999 -9999 -9999 -9999 -9999 -9999 -9999 -9999 -9999 -9999 -9999 -9999 -9999 -9999 -9999 -9999 -9999 -9999 -9999 -9999 -9999 -9999 -9999 -9999 -9999 -9999 -9999 -9999 -9999 -9999 -9999 -9999 -9999 -9999 -9999 -9999 -9999 -9999 -9999 -9999 -9999 -9999 -9999 -9999 -9999 -9999 -9999 -9999 -9999 -9999 -9999 -9999 -9999 -9999 -9999 -9999 -9999 -9999 -9999 -9999 -9999 -9999 -9999 -9999 -9999 -9999 -9999 -9999 -9999 -9999 -9999 -9999 -9999 -9999 -9999 -9999 -9999 -9999 -9999 -9999 -9999 -9999 -9999 -9999 8.16513E-1 8.16241E-1 8.1377E-1 8.00454E-1 7.89708E-1 7.59591E-1 7.47126E-1 7.4747E-1 7.28952E-1 6.77548E-1 5.91088E-1 4.95219E-1 4.84854E-1 5.25524E-1 5.01525E-1 4.56913E-1 4.54204E-1 4.66555E-1 4.12046E-1 3.57477E-1 3.41166E-1 3.6691E-1 4.79733E-1 -9999 -9999 -9999 -9999 -9999 -9999 -9999 -9999 -9999 -9999 -9999 -9999 -9999 -9999 -9999 -9999 -9999 -9999 -9999 -9999 -9999 -9999 -9999 -9999 -9999 -9999 -9999 -9999 -9999 -9999 -9999 -9999 -9999 -9999 -9999 -9999 -9999 -9999 -9999 -9999 -9999 -9999 -9999 -9999
-9999 -9999 -9999 -9999 -9999 -9999 -9999 -9999 -9999 -9999 -9999 -9999 -9999 -9999 -9999 -9999 -9999 -9999 -9999 -9999 -9999 -9999 -9999 -9999 -9999 -9999 -9999 -9999 -9999 -9999 -9999 -9999 -9999 -9999 -9999 -9999 -9999 -9999 -9999 -9999 -9999 -9999 -9999 -9999 -9999 -9999 -9999 -9999 -9999 -9999 -9999 -9999 -9999 -9999 -9999 -9999 -9999 -9999 -9999 -9999 -9999 -9999 -9999 -9999 -9999 -9999 -9999 -9999 -9999 -9999 -9999 -9999 -9999 -9999 -9999 -9999 -9999 -9999 -9999 -9999 -9999 -9999 -9999 -9999 -9999 -9999 -9999 -9999 -9999 -9999 -9999 -9999 -9999 -9999 -9999 -9999 -9999 -9999 -9999 -9999 -9999 -9999 -9999 -9999 -9999 -9999 -9999 -9999 -9999 -9999 -9999 -9999 -9999 -9999 -9999 -9999 -9999 -9999 -9999 -9999 -9999 -9999 -9999 -9999 -9999 -9999 -9999 -9999 -9999 -9999 -9999 -9999 -9999 -9999 -9999 -9999 -9999 -9999 -9999 -9999 -9999 -9999 -9999 -9999 -9999 -9999 -9999 -9999 -9999 -9999 -9999 -9999 -9999 -9999 -9999 -9999 -9999 -9999 -9999 -9999 -9999 -9999 -9999 -9999 -9999 -9999 -9999 -9999 -9999 -9999 -9999 -9999 -9999 -9999 -9999 -9999 -9999 -9999 -9999 -9999 -9999 -9999 -9999 -9999 -9999 -9999 -9999 -9999 -9999 -9999 -9999 -9999 -9999 -9999 -9999 -9999 7.94553E-1 7.91866E-1 7.95623E-1 7.81979E-1 7.59567E-1 7.2191E-1 6.94911E-1 6.91426E-1 6.97293E-1 6.83455E-1 6.20867E-1 5.2559E-1 4.1251E-1 3.85453E-1 4.17484E-1 4.56127E-1 4.06379E-1 4.18138E-1 4.36939E-1 3.86383E-1 3.67485E-1 3.82284E-1 4.13114E-1 5.12858E-1 -9999 -9999 -9999 -9999 -9999 -9999 -9999 -9999 -9999 -9999 -9999 -9999 -9999 -9999 -9999 -9999 -9999 -9999 -9999 -9999 -9999 -9999 -9999 -9999 -9999 -9999 -9999 -9999 -9999 -9999 -9999 -9999 -9999 -9999 -9999 -9999 -9999 -9999 -9999 -9999 -9999 -9999 -9999 -9999
-9999 -9999 -9999 -9999 -9999 -9999 -9999 -9999 -9999 -9999 -9999 -9999 -9999 -9999 -9999 -9999 -9999 -9999 -9999 -9999 -9999 -9999 -9999 -9999 -9999 -9999 -9999 -9999 -9999 -9999 -9999 -9999 -9999 -9999 -9999 -9999 -9999 -9999 -9999 -9999 -9999 -9999 -9999 -9999 -9999 -9999 -9999 -9999 -9999 -9999 -9999 -9999 -9999 -9999 -9999 -9999 -9999 -9999 -9999 -9999 -9999 -9999 -9999 -9999 -9999 -9999 -9999 -9999 -9999 -9999 -9999 -9999 -9999 -9999 -9999 -9999 -9999 -9999 -9999 -9999 -9999 -9999 -9999 -9999 -9999 -9999 -9999 -9999 -9999 -9999 -9999 -9999 -9999 -9999 -9999 -9999 -9999 -9999 -9999 -9999 -9999 -9999 -9999 -9999 -9999 -9999 -9999 -9999 -9999 -9999 -9999 -9999 -9999 -9999 -9999 -9999 -9999 -9999 -9999 -9999 -9999 -9999 -9999 -9999 -9999 -9999 -9999 -9999 -9999 -9999 -9999 -9999 -9999 -9999 -9999 -9999 -9999 -9999 -9999 -9999 -9999 -9999 -9999 -9999 -9999 -9999 -9999 -9999 -9999 -9999 -9999 -9999 -9999 -9999 -9999 -9999 -9999 -9999 -9999 -9999 -9999 -9999 -9999 -9999 -9999 -9999 -9999 -9999 -9999 -9999 -9999 -9999 -9999 -9999 -9999 -9999 -9999 -9999 -9999 -9999 -9999 -9999 -9999 -9999 -9999 -9999 -9999 -9999 -9999 -9999 -9999 -9999 -9999 -9999 -9999 -9999 8.06185E-1 8.00142E-1 7.97099E-1 7.83575E-1 7.54544E-1 7.16455E-1 6.88854E-1 6.86508E-1 6.95633E-1 7.03286E-1 6.4734E-1 5.37835E-1 4.24915E-1 3.59197E-1 3.51367E-1 3.11382E-1 2.88456E-1 3.13441E-1 3.40727E-1 4.01066E-1 4.2045E-1 4.79023E-1 5.4272E-1 6.13012E-1 6.56195E-1 6.98328E-1 -9999 -9999 -9999 -9999 -9999 -9999 -9999 -9999 -9999 -9999 -9999 -9999 -9999 -9999 -9999 -9999 -9999 -9999 -9999 -9999 -9999 -9999 -9999 -9999 -9999 -9999 -9999 -9999 -9999 -9999 -9999 -9999 -9999 -9999 -9999 -9999 -9999 -9999 -9999 -9999 -9999 -9999
-9999 -9999 -9999 -9999 -9999 -9999 -9999 -9999 -9999 -9999 -9999 -9999 -9999 -9999 -9999 -9999 -9999 -9999 -9999 -9999 -9999 -9999 -9999 -9999 -9999 -9999 -9999 -9999 -9999 -9999 -9999 -9999 -9999 -9999 -9999 -9999 -9999 -9999 -9999 -9999 -9999 -9999 -9999 -9999 -9999 -9999 -9999 -9999 -9999 -9999 -9999 -9999 -9999 -9999 -9999 -9999 -9999 -9999 -9999 -9999 -9999 -9999 -9999 -9999 -9999 -9999 -9999 -9999 -9999 -9999 -9999 -9999 -9999 -9999 -9999 -9999 -9999 -9999 -9999 -9999 -9999 -9999 -9999 -9999 -9999 -9999 -9999 -9999 -9999 -9999 -9999 -9999 -9999 -9999 -9999 -9999 -9999 -9999 -9999 -9999 -9999 -9999 -9999 -9999 -9999 -9999 -9999 -9999 -9999 -9999 -9999 -9999 -9999 -9999 -9999 -9999 -9999 -9999 -9999 -9999 -9999 -9999 -9999 -9999 -9999 -9999 -9999 -9999 -9999 -9999 -9999 -9999 -9999 -9999 -9999 -9999 -9999 -9999 -9999 -9999 -9999 -9999 -9999 -9999 -9999 -9999 -9999 -9999 -9999 -9999 -9999 -9999 -9999 -9999 -9999 -9999 -9999 -9999 -9999 -9999 -9999 -9999 -9999 -9999 -9999 -9999 -9999 -9999 -9999 -9999 -9999 -9999 -9999 -9999 -9999 -9999 -9999 -9999 -9999 -9999 -9999 -9999 -9999 -9999 -9999 -9999 -9999 -9999 -9999 -9999 -9999 -9999 -9999 -9999 -9999 -9999 8.18525E-1 8.18559E-1 8.06401E-1 7.86071E-1 7.56999E-1 7.30362E-1 7.15413E-1 7.02145E-1 7.05285E-1 7.10665E-1 6.90553E-1 6.08516E-1 4.86737E-1 3.72126E-1 2.72146E-1 2.10519E-1 1.92939E-1 2.24053E-1 2.91915E-1 3.86687E-1 4.7616E-1 5.55242E-1 5.84735E-1 6.67603E-1 6.88657E-1 6.99862E-1 -9999 -9999 -9999 -9999 -9999 -9999 -9999 -9999 -9999 -9999 -9999 -9999 -9999 -9999 -9999 -9999 -9999 -9999 -9999 -9999 -9999 -9999 -9999 -9999 -9999 -9999 -9999 -9999 -9999 -9999 -9999 -9999 -9999 -9999 -9999 -9999 -9999 -9999 -9999 -9999 -9999 -9999
-9999 -9999 -9999 -9999 -9999 -9999 -9999 -9999 -9999 -9999 -9999 -9999 -9999 -9999 -9999 -9999 -9999 -9999 -9999 -9999 -9999 -9999 -9999 -9999 -9999 -9999 -9999 -9999 -9999 -9999 -9999 -9999 -9999 -9999 -9999 -9999 -9999 -9999 -9999 -9999 -9999 -9999 -9999 -9999 -9999 -9999 -9999 -9999 -9999 -9999 -9999 -9999 -9999 -9999 -9999 -9999 -9999 -9999 -9999 -9999 -9999 -9999 -9999 -9999 -9999 -9999 -9999 -9999 -9999 -9999 -9999 -9999 -9999 -9999 -9999 -9999 -9999 -9999 -9999 -9999 -9999 -9999 -9999 -9999 -9999 -9999 -9999 -9999 -9999 -9999 -9999 -9999 -9999 -9999 -9999 -9999 -9999 -9999 -9999 -9999 -9999 -9999 -9999 -9999 -9999 -9999 -9999 -9999 -9999 -9999 -9999 -9999 -9999 -9999 -9999 -9999 -9999 -9999 -9999 -9999 -9999 -9999 -9999 -9999 -9999 -9999 -9999 -9999 -9999 -9999 -9999 -9999 -9999 -9999 -9999 -9999 -9999 -9999 -9999 -9999 -9999 -9999 -9999 -9999 -9999 -9999 -9999 -9999 -9999 -9999 -9999 -9999 -9999 -9999 -9999 -9999 -9999 -9999 -9999 -9999 -9999 -9999 -9999 -9999 -9999 -9999 -9999 -9999 -9999 -9999 -9999 -9999 -9999 -9999 -9999 -9999 -9999 -9999 -9999 -9999 -9999 -9999 -9999 -9999 -9999 -9999 -9999 -9999 -9999 -9999 -9999 -9999 -9999 -9999 -9999 8.1866E-1 8.17778E-1 8.3372E-1 8.17821E-1 7.98103E-1 7.70524E-1 7.45569E-1 7.3692E-1 7.3524E-1 7.18578E-1 6.86055E-1 6.66479E-1 6.53706E-1 5.54081E-1 3.83005E-1 2.22494E-1 1.42625E-1 1.32709E-1 1.80853E-1 2.76018E-1 4.09674E-1 5.19051E-1 5.6454E-1 5.72752E-1 5.98369E-1 6.16598E-1 6.33238E-1 6.85131E-1 -9999 -9999 -9999 -9999 7.0291E-1 -9999 -9999 -9999 -9999 -9999 -9999 -9999 -9999 -9999 -9999 -9999 -9999 -9999 -9999 -9999 -9999 -9999 -9999 -9999 -9999 -9999 -9999 -9999 -9999 -9999 -9999 -9999 -9999 -9999 -9999 -9999 -9999 -9999 -9999 -9999 -9999
-9999 -9999 -9999 -9999 -9999 -9999 -9999 -9999 -9999 -9999 -9999 -9999 -9999 -9999 -9999 -9999 -9999 -9999 -9999 -9999 -9999 -9999 -9999 -9999 -9999 -9999 -9999 -9999 -9999 -9999 -9999 -9999 -9999 -9999 -9999 -9999 -9999 -9999 -9999 -9999 -9999 -9999 -9999 -9999 -9999 -9999 -9999 -9999 -9999 -9999 -9999 -9999 -9999 -9999 -9999 -9999 -9999 -9999 -9999 -9999 -9999 -9999 -9999 -9999 -9999 -9999 -9999 -9999 -9999 -9999 -9999 -9999 -9999 -9999 -9999 -9999 -9999 -9999 -9999 -9999 -9999 -9999 -9999 -9999 -9999 -9999 -9999 -9999 -9999 -9999 -9999 -9999 -9999 -9999 -9999 -9999 -9999 -9999 -9999 -9999 -9999 -9999 -9999 -9999 -9999 -9999 -9999 -9999 -9999 -9999 -9999 -9999 -9999 -9999 -9999 -9999 -9999 -9999 -9999 -9999 -9999 -9999 -9999 -9999 -9999 -9999 -9999 -9999 -9999 -9999 -9999 -9999 -9999 -9999 -9999 -9999 -9999 -9999 -9999 -9999 -9999 -9999 -9999 -9999 -9999 -9999 -9999 -9999 -9999 -9999 -9999 -9999 -9999 -9999 -9999 -9999 -9999 -9999 -9999 -9999 -9999 -9999 -9999 -9999 -9999 -9999 -9999 -9999 -9999 -9999 -9999 -9999 -9999 -9999 -9999 -9999 -9999 -9999 -9999 -9999 -9999 -9999 -9999 -9999 -9999 -9999 -9999 -9999 -9999 -9999 -9999 -9999 -9999 -9999 8.19173E-1 7.87888E-1 7.9953E-1 8.05366E-1 8.03407E-1 7.87922E-1 7.62023E-1 7.38303E-1 7.27081E-1 7.24652E-1 6.97483E-1 6.72743E-1 6.16066E-1 5.8575E-1 5.04683E-1 3.4655E-1 1.83681E-1 1.21613E-1 1.36468E-1 2.0713E-1 3.16325E-1 4.20299E-1 4.63286E-1 4.7235E-1 4.82342E-1 5.23993E-1 5.57815E-1 5.76312E-1 6.04914E-1 6.20462E-1 -9999 6.78814E-1 6.73633E-1 6.81981E-1 -9999 -9999 -9999 -9999 -9999 -9999 -9999 -9999 -9999 -9999 -9999 -9999 -9999 -9999 -9999 -9999 -9999 -9999 -9999 -9999 -9999 -9999 -9999 -9999 -9999 -9999 -9999 -9999 -9999 -9999 -9999 -9999 -9999 -9999 -9999 -9999
-9999 -9999 -9999 -9999 -9999 -9999 -9999 -9999 -9999 -9999 -9999 -9999 -9999 -9999 -9999 -9999 -9999 -9999 -9999 -9999 -9999 -9999 -9999 -9999 -9999 -9999 -9999 -9999 -9999 -9999 -9999 -9999 -9999 -9999 -9999 -9999 -9999 -9999 -9999 -9999 -9999 -9999 -9999 -9999 -9999 -9999 -9999 -9999 -9999 -9999 -9999 -9999 -9999 -9999 -9999 -9999 -9999 -9999 -9999 -9999 -9999 -9999 -9999 -9999 -9999 -9999 -9999 -9999 -9999 -9999 -9999 -9999 -9999 -9999 -9999 -9999 -9999 -9999 -9999 -9999 -9999 -9999 -9999 -9999 -9999 -9999 -9999 -9999 -9999 -9999 -9999 -9999 -9999 -9999 -9999 -9999 -9999 -9999 -9999 -9999 -9999 -9999 -9999 -9999 -9999 -9999 -9999 -9999 -9999 -9999 -9999 -9999 -9999 -9999 -9999 -9999 -9999 -9999 -9999 -9999 -9999 -9999 -9999 -9999 -9999 -9999 -9999 -9999 -9999 -9999 -9999 -9999 -9999 -9999 -9999 -9999 -9999 -9999 -9999 -9999 -9999 -9999 -9999 -9999 -9999 -9999 -9999 -9999 -9999 -9999 -9999 -9999 -9999 -9999 -9999 -9999 -9999 -9999 -9999 -9999 -9999 -9999 -9999 -9999 -9999 -9999 -9999 -9999 -9999 -9999 -9999 -9999 -9999 -9999 -9999 -9999 -9999 -9999 -9999 -9999 -9999 -9999 -9999 -9999 -9999 -9999 -9999 -9999 -9999 -9999 -9999 -9999 -9999 7.88795E-1 7.86896E-1 7.98975E-1 8.04046E-1 8.02222E-1 8.01101E-1 8.00594E-1 7.88395E-1 7.79838E-1 7.69197E-1 7.39053E-1 6.66905E-1 5.7552E-1 4.84177E-1 3.89996E-1 2.89839E-1 2.03537E-1 1.41742E-1 1.47823E-1 2.06661E-1 2.70435E-1 3.49613E-1 3.86687E-1 3.58523E-1 3.48214E-1 3.62518E-1 4.11105E-1 4.70915E-1 5.18087E-1 5.29947E-1 5.27279E-1 5.25915E-1 5.50796E-1 6.00384E-1 -9999 -9999 -9999 -9999 -9999 -9999 -9999 -9999 -9999 -9999 -9999 -9999 -9999 -9999 -9999 -9999 -9999 -9999 -9999 -9999 -9999 -9999 -9999 -9999 -9999 -9999 -9999 -9999 -9999 -9999 -9999 -9999 -9999 -9999 -9999 -9999 -9999
-9999 -9999 -9999 -9999 -9999 -9999 -9999 -9999 -9999 -9999 -9999 -9999 -9999 -9999 -9999 -9999 -9999 -9999 -9999 -9999 -9999 -9999 -9999 -9999 -9999 -9999 -9999 -9999 -9999 -9999 -9999 -9999 -9999 -9999 -9999 -9999 -9999 -9999 -9999 -9999 -9999 -9999 -9999 -9999 -9999 -9999 -9999 -9999 -9999 -9999 -9999 -9999 -9999 -9999 -9999 -9999 -9999 -9999 -9999 -9999 -9999 -9999 -9999 -9999 -9999 -9999 -9999 -9999 -9999 -9999 -9999 -9999 -9999 -9999 -9999 -9999 -9999 -9999 -9999 -9999 -9999 -9999 -9999 -9999 -9999 -9999 -9999 -9999 -9999 -9999 -9999 -9999 -9999 -9999 -9999 -9999 -9999 -9999 -9999 -9999 -9999 -9999 -9999 -9999 -9999 -9999 -9999 -9999 -9999 -9999 -9999 -9999 -9999 -9999 -9999 -9999 -9999 -9999 -9999 -9999 -9999 -9999 -9999 -9999 -9999 -9999 -9999 -9999 -9999 -9999 -9999 -9999 -9999 -9999 -9999 -9999 -9999 -9999 -9999 -9999 -9999 -9999 -9999 -9999 -9999 -9999 -9999 -9999 -9999 -9999 -9999 -9999 -9999 -9999 -9999 -9999 -9999 -9999 -9999 -9999 -9999 -9999 -9999 -9999 -9999 -9999 -9999 -9999 -9999 -9999 -9999 -9999 -9999 -9999 -9999 -9999 -9999 -9999 -9999 -9999 -9999 -9999 -9999 -9999 -9999 -9999 -9999 -9999 -9999 -9999 -9999 -9999 7.88136E-1 7.84733E-1 7.83059E-1 7.95701E-1 8.01071E-1 3.91144E-1 4.11147E-1 7.98872E-1 7.96712E-1 7.93894E-1 7.92798E-1 7.28274E-1 5.92093E-1 4.27815E-1 3.12279E-1 2.23393E-1 1.57423E-1 1.24985E-1 1.48703E-1 2.06006E-1 2.67156E-1 3.12288E-1 3.3683E-1 2.9551E-1 2.82786E-1 2.55471E-1 2.79506E-1 3.23176E-1 3.84609E-1 4.37021E-1 4.23769E-1 4.08731E-1 4.11896E-1 4.57859E-1 5.49268E-1 -9999 -9999 -9999 -9999 -9999 -9999 -9999 -9999 -9999 -9999 7.00242E-1 6.92157E-1 -9999 -9999 -9999 -9999 -9999 -9999 -9999 -9999 -9999 -9999 -9999 -9999 -9999 -9999 -9999 -9999 -9999 -9999 -9999 -9999 -9999 -9999 -9999 -9999 -9999
-9999 -9999 -9999 -9999 -9999 -9999 -9999 -9999 -9999 -9999 -9999 -9999 -9999 -9999 -9999 -9999 -9999 -9999 -9999 -9999 -9999 -9999 -9999 -9999 -9999 -9999 -9999 -9999 -9999 -9999 -9999 -9999 -9999 -9999 -9999 -9999 -9999 -9999 -9999 -9999 -9999 -9999 -9999 -9999 -9999 -9999 -9999 -9999 -9999 -9999 -9999 -9999 -9999 -9999 -9999 -9999 -9999 -9999 -9999 -9999 -9999 -9999 -9999 -9999 -9999 -9999 -9999 -9999 -9999 -9999 -9999 -9999 -9999 -9999 -9999 -9999 -9999 -9999 -9999 -9999 -9999 -9999 -9999 -9999 -9999 -9999 -9999 -9999 -9999 -9999 -9999 -9999 -9999 -9999 -9999 -9999 -9999 -9999 -9999 -9999 -9999 -9999 -9999 -9999 -9999 -9999 -9999 -9999 -9999 -9999 -9999 -9999 -9999 -9999 -9999 -9999 -9999 -9999 -9999 -9999 -9999 -9999 -9999 -9999 -9999 -9999 -9999 -9999 -9999 -9999 -9999 -9999 -9999 -9999 -9999 -9999 -9999 -9999 -9999 -9999 -9999 -9999 -9999 -9999 -9999 -9999 -9999 -9999 -9999 -9999 -9999 -9999 -9999 -9999 -9999 -9999 -9999 -9999 -9999 -9999 -9999 -9999 -9999 -9999 -9999 -9999 -9999 -9999 -9999 -9999 -9999 -9999 -9999 -9999 -9999 -9999 -9999 -9999 -9999 -9999 -9999 -9999 -9999 -9999 -9999 -9999 -9999 -9999 -9999 -9999 -9999 -9999 7.84232E-1 7.807E-1 7.78578E-1 3.49598E-1 3.6748E-1 3.69895E-1 4.25409E-1 4.64744E-1 4.84439E-1 7.93575E-1 7.60121E-1 6.4698E-1 4.72245E-1 2.91497E-1 1.80408E-1 1.42853E-1 1.12346E-1 1.07939E-1 1.48698E-1 2.0275E-1 2.62737E-1 3.02917E-1 2.88329E-1 2.10508E-1 1.64615E-1 1.6473E-1 1.82086E-1 2.41157E-1 3.17108E-1 3.54613E-1 3.23973E-1 2.84589E-1 2.94318E-1 3.85072E-1 4.84985E-1 -9999 -9999 -9999 -9999 -9999 -9999 -9999 -9999 -9999 -9999 -9999 -9999 -9999 -9999 -9999 -9999 -9999 -9999 -9999 -9999 -9999 -9999 -9999 -9999 -9999 -9999 -9999 -9999 -9999 -9999 -9999 -9999 -9999 -9999 -9999 -9999 -9999
-9999 -9999 -9999 -9999 -9999 -9999 -9999 -9999 -9999 -9999 -9999 -9999 -9999 -9999 -9999 -9999 -9999 -9999 -9999 -9999 -9999 -9999 -9999 -9999 -9999 -9999 -9999 -9999 -9999 -9999 -9999 -9999 -9999 -9999 -9999 -9999 -9999 -9999 -9999 -9999 -9999 -9999 -9999 -9999 -9999 -9999 -9999 -9999 -9999 -9999 -9999 -9999 -9999 -9999 -9999 -9999 -9999 -9999 -9999 -9999 -9999 -9999 -9999 -9999 -9999 -9999 -9999 -9999 -9999 -9999 -9999 -9999 -9999 -9999 -9999 -9999 -9999 -9999 -9999 -9999 -9999 -9999 -9999 -9999 -9999 -9999 -9999 -9999 -9999 -9999 -9999 -9999 -9999 -9999 -9999 -9999 -9999 -9999 -9999 -9999 -9999 -9999 -9999 -9999 -9999 -9999 -9999 -9999 -9999 -9999 -9999 -9999 -9999 -9999 -9999 -9999 -9999 -9999 -9999 -9999 -9999 -9999 -9999 -9999 -9999 -9999 -9999 -9999 -9999 -9999 -9999 -9999 -9999 -9999 -9999 -9999 -9999 -9999 -9999 -9999 -9999 -9999 -9999 -9999 -9999 -9999 -9999 -9999 -9999 -9999 -9999 -9999 -9999 -9999 -9999 -9999 -9999 -9999 -9999 -9999 -9999 -9999 -9999 -9999 -9999 -9999 -9999 -9999 -9999 -9999 -9999 -9999 -9999 -9999 -9999 -9999 -9999 -9999 -9999 -9999 -9999 -9999 -9999 -9999 -9999 -9999 -9999 -9999 -9999 -9999 -9999 -9999 -9999 7.76699E-1 3.27441E-1 3.4389E-1 3.78861E-1 3.81306E-1 4.01969E-1 4.25892E-1 5.22832E-1 5.51616E-1 5.5514E-1 4.94686E-1 3.31507E-1 2.00881E-1 1.39554E-1 2.06246E-1 1.52644E-1 1.1827E-1 1.15264E-1 1.48882E-1 1.92681E-1 2.40179E-1 2.02198E-1 1.34327E-1 1.03935E-1 1.18937E-1 1.48709E-1 1.80441E-1 2.30951E-1 2.60269E-1 3.01553E-1 2.58597E-1 2.49061E-1 3.30945E-1 4.46394E-1 4.91353E-1 5.53047E-1 -9999 -9999 -9999 -9999 -9999 -9999 -9999 -9999 -9999 -9999 -9999 -9999 -9999 -9999 -9999 -9999 -9999 -9999 -9999 -9999 -9999 -9999 -9999 -9999 -9999 -9999 -9999 -9999 -9999 -9999 -9999 -9999 -9999 -9999 -9999
-9999 -9999 -9999 -9999 -9999 -9999 -9999 -9999 -9999 -9999 -9999 -9999 -9999 -9999 -9999 -9999 -9999 -9999 -9999 -9999 -9999 -9999 -9999 -9999 -9999 -9999 -9999 -9999 -9999 -9999 -9999 -9999 -9999 -9999 -9999 -9999 -9999 -9999 -9999 -9999 -9999 -9999 -9999 -9999 -9999 -9999 -9999 -9999 -9999 -9999 -9999 -9999 -9999 -9999 -9999 -9999 -9999 -9999 -9999 -9999 -9999 -9999 -9999 -9999 -9999 -9999 -9999 -9999 -9999 -9999 -9999 -9999 -9999 -9999 -9999 -9999 -9999 -9999 -9999 -9999 -9999 -9999 -9999 -9999 -9999 -9999 -9999 -9999 -9999 -9999 -9999 -9999 -9999 -9999 -9999 -9999 -9999 -9999 -9999 -9999 -9999 -9999 -9999 -9999 -9999 -9999 -9999 -9999 -9999 -9999 -9999 -9999 -9999 -9999 -9999 -9999 -9999 -9999 -9999 -9999 -9999 -9999 -9999 -9999 -9999 -9999 -9999 -9999 -9999 -9999 -9999 -9999 -9999 -9999 -9999 -9999 -9999 -9999 -9999 -9999 -9999 -9999 -9999 -9999 -9999 -9999 -9999 -9999 -9999 -9999 -9999 -9999 -9999 -9999 -9999 -9999 -9999 -9999 -9999 -9999 -9999 -9999 -9999 -9999 -9999 -9999 -9999 -9999 -9999 -9999 -9999 -9999 -9999 -9999 -9999 -9999 -9999 -9999 -9999 -9999 -9999 -9999 -9999 -9999 -9999 -9999 -9999 -9999 -9999 -9999 -9999 -9999 7.48035E-1 7.44291E-1 -9999 2.8816E-1 3.03526E-1 3.04781E-1 3.23988E-1 3.81965E-1 7.03656E-1 7.19649E-1 6.7689E-1 5.46701E-1 3.84309E-1 2.7633E-1 2.33445E-1 3.0367E-1 3.18387E-1 1.53157E-1 1.00706E-1 1.09457E-1 1.32653E-1 1.62566E-1 1.44699E-1 1.07518E-1 1.00426E-1 1.13395E-1 1.45144E-1 1.74856E-1 2.07001E-1 2.51652E-1 3.16175E-1 3.06145E-1 2.87421E-1 3.692E-1 3.85715E-1 4.03543E-1 4.54624E-1 4.89076E-1 5.51244E-1 -9999 -9999 -9999 -9999 7.04808E-1 -9999 -9999 -9999 -9999 -9999 -9999 -9999 -9999 -9999 -9999 -9999 -9999 -9999 -9999 -9999 -9999 -9999 -9999 -9999 -9999 -9999 -9999 -9999 -9999 -9999 -9999 -9999 -9999
-9999 -9999 -9999 -9999 -9999 -9999 -9999 -9999 -9999 -9999 -9999 -9999 -9999 -9999 -9999 -9999 -9999 -9999 -9999 -9999 -9999 -9999 -9999 -9999 -9999 -9999 -9999 -9999 -9999 -9999 -9999 -9999 -9999 -9999 -9999 -9999 -9999 -9999 -9999 -9999 -9999 -9999 -9999 -9999 -9999 -9999 -9999 -9999 -9999 -9999 -9999 -9999 -9999 -9999 -9999 -9999 -9999 -9999 -9999 -9999 -9999 -9999 -9999 -9999 -9999 -9999 -9999 -9999 -9999 -9999 -9999 -9999 -9999 -9999 -9999 -9999 -9999 -9999 -9999 -9999 -9999 -9999 -9999 -9999 -9999 -9999 -9999 -9999 -9999 -9999 -9999 -9999 -9999 -9999 -9999 -9999 -9999 -9999 -9999 -9999 -9999 -9999 -9999 -9999 -9999 -9999 -9999 -9999 -9999 -9999 -9999 -9999 -9999 -9999 -9999 -9999 -9999 -9999 -9999 -9999 -9999 -9999 -9999 -9999 -9999 -9999 -9999 -9999 -9999 -9999 -9999 -9999 -9999 -9999 -9999 -9999 -9999 -9999 -9999 -9999 -9999 -9999 -9999 -9999 -9999 -9999 -9999 -9999 -9999 -9999 -9999 -9999 -9999 -9999 -9999 -9999 -9999 -9999 -9999 -9999 -9999 -9999 -9999 -9999 -9999 -9999 -9999 -9999 -9999 -9999 -9999 -9999 -9999 -9999 -9999 -9999 -9999 -9999 -9999 -9999 -9999 -9999 -9999 -9999 -9999 -9999 -9999 -9999 -9999 -9999 -9999 7.498E-1 7.47941E-1 7.485E-1 7.49985E-1 7.49058E-1 2.91312E-1 2.86945E-1 3.04257E-1 3.6307E-1 6.7325E-1 7.0511E-1 7.11943E-1 6.44238E-1 5.90049E-1 5.08493E-1 4.55578E-1 5.04496E-1 4.77086E-1 3.24072E-1 1.64024E-1 1.33041E-1 1.24087E-1 1.32642E-1 1.14893E-1 1.0736E-1 1.10571E-1 1.32539E-1 1.7035E-1 2.13211E-1 2.33269E-1 2.72722E-1 3.42808E-1 3.49651E-1 3.11096E-1 2.93517E-1 3.01507E-1 3.5934E-1 3.80472E-1 4.17486E-1 4.67224E-1 5.27555E-1 5.65607E-1 6.24312E-1 6.54519E-1 6.47904E-1 6.34503E-1 -9999 -9999 -9999 -9999 -9999 -9999 -9999 -9999 -9999 -9999 -9999 -9999 -9999 -9999 -9999 -9999 -9999 -9999 -9999 -9999 -9999 -9999 -9999 -9999 -9999 -9999 -9999
-9999 -9999 -9999 -9999 -9999 -9999 -9999 -9999 -9999 -9999 -9999 -9999 -9999 -9999 -9999 -9999 -9999 -9999 -9999 -9999 -9999 -9999 -9999 -9999 -9999 -9999 -9999 -9999 -9999 -9999 -9999 -9999 -9999 -9999 -9999 -9999 -9999 -9999 -9999 -9999 -9999 -9999 -9999 -9999 -9999 -9999 -9999 -9999 -9999 -9999 -9999 -9999 -9999 -9999 -9999 -9999 -9999 -9999 -9999 -9999 -9999 -9999 -9999 -9999 -9999 -9999 -9999 -9999 -9999 -9999 -9999 -9999 -9999 -9999 -9999 -9999 -9999 -9999 -9999 -9999 -9999 -9999 -9999 -9999 -9999 -9999 -9999 -9999 -9999 -9999 -9999 -9999 -9999 -9999 -9999 -9999 -9999 -9999 -9999 -9999 -9999 -9999 -9999 -9999 -9999 -9999 -9999 -9999 -9999 -9999 -9999 -9999 -9999 -9999 -9999 -9999 -9999 -9999 -9999 -9999 -9999 -9999 -9999 -9999 -9999 -9999 -9999 -9999 -9999 -9999 -9999 -9999 -9999 -9999 -9999 -9999 -9999 -9999 -9999 -9999 -9999 -9999 -9999 -9999 -9999 -9999 -9999 -9999 -9999 -9999 -9999 -9999 -9999 -9999 -9999 -9999 -9999 -9999 -9999 -9999 -9999 -9999 -9999 -9999 -9999 -9999 -9999 -9999 -9999 -9999 -9999 -9999 -9999 -9999 -9999 -9999 -9999 -9999 -9999 -9999 -9999 -9999 -9999 -9999 -9999 -9999 -9999 -9999 -9999 7.53305E-1 7.50263E-1 7.48965E-1 7.54131E-1 7.58096E-1 7.18092E-1 7.10387E-1 7.6732E-1 2.94484E-1 2.88971E-1 3.45937E-1 7.17713E-1 7.20749E-1 7.10001E-1 6.97477E-1 7.08036E-1 6.54487E-1 5.53031E-1 5.08258E-1 4.88644E-1 5.10677E-1 4.28859E-1 3.46893E-1 2.762E-1 2.11798E-1 1.18073E-1 1.05151E-1 1.23955E-1 1.71382E-1 2.07167E-1 2.32247E-1 2.3737E-1 2.43917E-1 2.47424E-1 2.48102E-1 2.32163E-1 2.26373E-1 2.72019E-1 3.40124E-1 3.5297E-1 3.88306E-1 4.09539E-1 4.63546E-1 5.28462E-1 5.9135E-1 6.29422E-1 6.15304E-1 5.9003E-1 5.68736E-1 6.47104E-1 6.75631E-1 -9999 -9999 -9999 -9999 -9999 -9999 -9999 -9999 -9999 -9999 -9999 -9999 -9999 -9999 -9999 -9999 -9999 -9999 -9999 -9999 -9999 -9999 -9999 -9999
-9999 -9999 -9999 -9999 -9999 -9999 -9999 -9999 -9999 -9999 -9999 -9999 -9999 -9999 -9999 -9999 -9999 -9999 -9999 -9999 -9999 -9999 -9999 -9999 -9999 -9999 -9999 -9999 -9999 -9999 -9999 -9999 -9999 -9999 -9999 -9999 -9999 -9999 -9999 -9999 -9999 -9999 -9999 -9999 -9999 -9999 -9999 -9999 -9999 -9999 -9999 -9999 -9999 -9999 -9999 -9999 -9999 -9999 -9999 -9999 -9999 -9999 -9999 -9999 -9999 -9999 -9999 -9999 -9999 -9999 -9999 -9999 -9999 -9999 -9999 -9999 -9999 -9999 -9999 -9999 -9999 -9999 -9999 -9999 -9999 -9999 -9999 -9999 -9999 -9999 -9999 -9999 -9999 -9999 -9999 -9999 -9999 -9999 -9999 -9999 -9999 -9999 -9999 -9999 -9999 -9999 -9999 -9999 -9999 -9999 -9999 -9999 -9999 -9999 -9999 -9999 -9999 -9999 -9999 -9999 -9999 -9999 -9999 -9999 -9999 -9999 -9999 -9999 -9999 -9999 -9999 -9999 -9999 -9999 -9999 -9999 -9999 -9999 -9999 -9999 -9999 -9999 -9999 -9999 -9999 -9999 -9999 -9999 -9999 -9999 -9999 -9999 -9999 -9999 -9999 -9999 -9999 -9999 -9999 -9999 -9999 -9999 -9999 -9999 -9999 -9999 -9999 -9999 -9999 -9999 -9999 -9999 -9999 -9999 -9999 -9999 -9999 -9999 -9999 -9999 -9999 -9999 -9999 -9999 -9999 -9999 -9999 7.58502E-1 7.61117E-1 7.59496E-1 7.52846E-1 7.49985E-1 7.68294E-1 6.33096E-1 5.10096E-1 4.95965E-1 2.98815E-1 3.26221E-1 2.92639E-1 3.30077E-1 6.41043E-1 6.83911E-1 6.09077E-1 5.63919E-1 6.01247E-1 6.21812E-1 6.28984E-1 6.59384E-1 5.14682E-1 5.64202E-1 5.41531E-1 5.03922E-1 4.56699E-1 3.60539E-1 2.34195E-1 1.25114E-1 1.35984E-1 1.52915E-1 1.5374E-1 1.46809E-1 1.72528E-1 1.87128E-1 2.07466E-1 2.34416E-1 2.36607E-1 2.3464E-1 2.86024E-1 3.70492E-1 4.03296E-1 3.92021E-1 3.89359E-1 4.57721E-1 5.1529E-1 5.92936E-1 5.99679E-1 5.84293E-1 5.41212E-1 5.10021E-1 5.29094E-1 5.59335E-1 6.42935E-1 -9999 -9999 -9999 -9999 -9999 -9999 -9999 -9999 -9999 -9999 -9999 -9999 -9999 -9999 -9999 -9999 -9999 -9999 -9999 -9999 -9999 -9999 -9999
-9999 -9999 -9999 -9999 -9999 -9999 -9999 -9999 -9999 -9999 -9999 -9999 -9999 -9999 -9999 -9999 -9999 -9999 -9999 -9999 -9999 -9999 -9999 -9999 -9999 -9999 -9999 -9999 -9999 -9999 -9999 -9999 -9999 -9999 -9999 -9999 -9999 -9999 -9999 -9999 -9999 -9999 -9999 -9999 -9999 -9999 -9999 -9999 -9999 -9999 -9999 -9999 -9999 -9999 -9999 -9999 -9999 -9999 -9999 -9999 -9999 -9999 -9999 -9999 -9999 -9999 -9999 -9999 -9999 -9999 -9999 -9999 -9999 -9999 -9999 -9999 -9999 -9999 -9999 -9999 -9999 -9999 -9999 -9999 -9999 -9999 -9999 -9999 -9999 -9999 -9999 -9999 -9999 -9999 -9999 -9999 -9999 -9999 -9999 -9999 -9999 -9999 -9999 -9999 -9999 -9999 -9999 -9999 -9999 -9999 -9999 -9999 -9999 -9999 -9999 -9999 -9999 -9999 -9999 -9999 -9999 -9999 -9999 -9999 -9999 -9999 -9999 -9999 -9999 -9999 -9999 -9999 -9999 -9999 -9999 -9999 -9999 -9999 -9999 -9999 -9999 -9999 -9999 -9999 -9999 -9999 -9999 -9999 -9999 -9999 -9999 -9999 -9999 -9999 -9999 -9999 -9999 -9999 -9999 -9999 -9999 -9999 -9999 -9999 -9999 -9999 -9999 -9999 -9999 -9999 -9999 -9999 -9999 -9999 -9999 -9999 -9999 -9999 -9999 -9999 -9999 -9999 -9999 -9999 -9999 7.57232E-1 7.55883E-1 7.20752E-1 7.04579E-1 7.2649E-1 7.74151E-1 7.65307E-1 7.53145E-1 5.31876E-1 3.29221E-1 2.8064E-1 2.03774E-1 2.89797E-1 2.8126E-1 2.9703E-1 3.70076E-1 3.3964E-1 3.04302E-1 3.01798E-1 5.50764E-1 6.02992E-1 6.73567E-1 6.2134E-1 4.93071E-1 5.29567E-1 5.46672E-1 5.54729E-1 4.3885E-1 4.85197E-1 3.18783E-1 1.83916E-1 1.2577E-1 1.14381E-1 1.17554E-1 1.28642E-1 1.52209E-1 1.85285E-1 2.47969E-1 2.67107E-1 2.79097E-1 2.70939E-1 2.99975E-1 3.51386E-1 3.95133E-1 4.22658E-1 4.20936E-1 4.44562E-1 5.04793E-1 5.86941E-1 6.33072E-1 5.9476E-1 5.15414E-1 4.68584E-1 4.8084E-1 4.93628E-1 5.17284E-1 6.02337E-1 6.74832E-1 -9999 -9999 -9999 -9999 -9999 -9999 -9999 -9999 -9999 -9999 -9999 -9999 -9999 -9999 -9999 -9999 -9999 -9999 -9999 -9999 -9999
-9999 -9999 -9999 -9999 -9999 -9999 -9999 -9999 -9999 -9999 -9999 -9999 -9999 -9999 -9999 -9999 -9999 -9999 -9999 -9999 -9999 -9999 -9999 -9999 -9999 -9999 -9999 -9999 -9999 -9999 -9999 -9999 -9999 -9999 -9999 -9999 -9999 -9999 -9999 -9999 -9999 -9999 -9999 -9999 -9999 -9999 -9999 -9999 -9999 -9999 -9999 -9999 -9999 -9999 -9999 -9999 -9999 -9999 -9999 -9999 -9999 -9999 -9999 -9999 -9999 -9999 -9999 -9999 -9999 -9999 -9999 -9999 -9999 -9999 -9999 -9999 -9999 -9999 -9999 -9999 -9999 -9999 -9999 -9999 -9999 -9999 -9999 -9999 -9999 -9999 -9999 -9999 -9999 -9999 -9999 -9999 -9999 -9999 -9999 -9999 -9999 -9999 -9999 -9999 -9999 -9999 -9999 -9999 -9999 -9999 -9999 -9999 -9999 -9999 -9999 -9999 -9999 -9999 -9999 -9999 -9999 -9999 -9999 -9999 -9999 -9999 -9999 -9999 -9999 -9999 -9999 -9999 -9999 -9999 -9999 -9999 -9999 -9999 -9999 -9999 -9999 -9999 -9999 -9999 -9999 -9999 -9999 -9999 -9999 -9999 -9999 -9999 -9999 -9999 -9999 -9999 -9999 -9999 -9999 -9999 -9999 -9999 -9999 -9999 -9999 -9999 -9999 -9999 -9999 -9999 -9999 -9999 -9999 -9999 2.93766E-1 -9999 -9999 -9999 2.99228E-1 3.02762E-1 3.0611E-1 7.59496E-1 7.60757E-1 7.61384E-1 7.59524E-1 7.42893E-1 7.21762E-1 6.34056E-1 5.86206E-1 6.22578E-1 7.27895E-1 7.5388E-1 3.40817E-1 3.59464E-1 2.91835E-1 2.59905E-1 2.1798E-1 2.45621E-1 2.91253E-1 3.15224E-1 3.02423E-1 2.86685E-1 2.83363E-1 2.82561E-1 3.02319E-1 3.6788E-1 6.27741E-1 5.45235E-1 6.17397E-1 5.09175E-1 4.70923E-1 5.34926E-1 4.53777E-1 4.9586E-1 3.15518E-1 2.82081E-1 1.42791E-1 1.30859E-1 1.73791E-1 2.08479E-1 2.16877E-1 2.39662E-1 2.73703E-1 2.64827E-1 2.70099E-1 3.08452E-1 3.15182E-1 3.45111E-1 3.71897E-1 4.07307E-1 4.37435E-1 4.6719E-1 5.04516E-1 5.53913E-1 5.97056E-1 5.76138E-1 5.13995E-1 4.56366E-1 4.48312E-1 4.64959E-1 4.8045E-1 5.31636E-1 6.22635E-1 6.52489E-1 6.04073E-1 5.49475E-1 5.35024E-1 5.7546E-1 6.00592E-1 6.15343E-1 -9999 6.61551E-1 6.44643E-1 6.32882E-1 6.67227E-1 -9999 -9999 -9999 -9999 -9999 -9999 -9999 -9999 -9999
-9999 -9999 -9999 -9999 -9999 -9999 -9999 -9999 -9999 -9999 -9999 -9999 -9999 -9999 -9999 -9999 -9999 -9999 -9999 -9999 -9999 -9999 -9999 -9999 -9999 -9999 -9999 -9999 -9999 -9999 -9999 -9999 -9999 -9999 -9999 -9999 -9999 -9999 -9999 -9999 -9999 -9999 -9999 -9999 -9999 -9999 -9999 -9999 -9999 -9999 -9999 -9999 -9999 -9999 -9999 -9999 -9999 -9999 -9999 -9999 -9999 -9999 -9999 -9999 -9999 -9999 -9999 -9999 -9999 -9999 -9999 -9999 -9999 -9999 -9999 -9999 -9999 -9999 -9999 -9999 -9999 -9999 -9999 -9999 -9999 -9999 -9999 -9999 -9999 -9999 -9999 -9999 -9999 -9999 -9999 -9999 -9999 -9999 -9999 -9999 -9999 -9999 -9999 -9999 -9999 -9999 -9999 -9999 -9999 -9999 -9999 -9999 -9999 -9999 -9999 -9999 -9999 -9999 -9999 -9999 -9999 -9999 -9999 -9999 -9999 -9999 -9999 -9999 -9999 -9999 -9999 -9999 -9999 -9999 -9999 -9999 -9999 -9999 -9999 -9999 -9999 -9999 -9999 -9999 -9999 -9999 -9999 -9999 -9999 -9999 -9999 -9999 -9999 -9999 -9999 -9999 -9999 -9999 -9999 -9999 -9999 -9999 -9999 -9999 -9999 -9999 -9999 -9999 -9999 -9999 -9999 2.88464E-1 2.90394E-1 2.92742E-1 2.96335E-1 2.99538E-1 3.01824E-1 3.05166E-1 3.10747E-1 7.62079E-1 7.50334E-1 7.4281E-1 7.06429E-1 7.02318E-1 6.97731E-1 6.84173E-1 6.4788E-1 5.87089E-1 5.28677E-1 5.56445E-1 6.71977E-1 3.55498E-1 4.2529E-1 3.63657E-1 2.58891E-1 2.14077E-1 2.13577E-1 2.51942E-1 2.88867E-1 2.90133E-1 2.86584E-1 2.84769E-1 2.82961E-1 2.8236E-1 2.85172E-1 3.20581E-1 3.22737E-1 3.23494E-1 3.32069E-1 3.93895E-1 4.32547E-1 4.6108E-1 3.99391E-1 3.44806E-1 3.00119E-1 3.29946E-1 2.58317E-1 1.88479E-1 2.06514E-1 1.73203E-1 1.61045E-1 3.21806E-1 3.50813E-1 3.53851E-1 3.02921E-1 3.09829E-1 3.23465E-1 3.79512E-1 3.74025E-1 4.06061E-1 4.7167E-1 5.10778E-1 5.29006E-1 5.27645E-1 5.11352E-1 4.9679E-1 4.92887E-1 4.53427E-1 4.63286E-1 4.83112E-1 4.74092E-1 4.95459E-1 5.48994E-1 5.71861E-1 5.48661E-1 4.22395E-1 4.1542E-1 4.81274E-1 5.01345E-1 5.23119E-1 5.12319E-1 5.49061E-1 5.59747E-1 5.71307E-1 6.06281E-1 -9999 -9999 -9999 -9999 -9999 -9999 -9999 -9999 -9999
-9999 -9999 -9999 -9999 -9999 -9999 -9999 -9999 -9999 -9999 -9999 -9999 -9999 -9999 -9999 -9999 -9999 -9999 -9999 -9999 -9999 -9999 -9999 -9999 -9999 -9999 -9999 -9999 -9999 -9999 -9999 -9999 -9999 -9999 -9999 -9999 -9999 -9999 -9999 -9999 -9999 -9999 -9999 -9999 -9999 -9999 -9999 -9999 -9999 -9999 -9999 -9999 -9999 -9999 -9999 -9999 -9999 -9999 -9999 -9999 -9999 -9999 -9999 -9999 -9999 -9999 -9999 -9999 -9999 -9999 -9999 -9999 -9999 -9999 -9999 -9999 -9999 -9999 -9999 -9999 -9999 -9999 -9999 -9999 -9999 -9999 -9999 -9999 -9999 -9999 -9999 -9999 -9999 -9999 -9999 -9999 -9999 -9999 -9999 -9999 -9999 -9999 -9999 -9999 -9999 -9999 -9999 -9999 -9999 -9999 -9999 -9999 -9999 -9999 -9999 -9999 -9999 -9999 -9999 -9999 -9999 -9999 -9999 -9999 -9999 -9999 -9999 -9999 -9999 -9999 -9999 -9999 -9999 -9999 -9999 -9999 -9999 -9999 -9999 -9999 -9999 -9999 -9999 -9999 -9999 -9999 -9999 -9999 -9999 -9999 -9999 -9999 -9999 -9999 -9999 -9999 -9999 -9999 -9999 -9999 -9999 -9999 -9999 -9999 -9999 -9999 -9999 -9999 2.82818E-1 2.85834E-1 2.8887E-1 2.91108E-1 2.92844E-1 2.94997E-1 3.13539E-1 3.1738E-1 3.2308E-1 3.26088E-1 7.25084E-1 6.783E-1 6.82992E-1 6.83386E-1 6.6146E-1 6.33289E-1 6.14586E-1 6.1622E-1 6.08197E-1 5.80454E-1 5.2356E-1 5.06086E-1 5.9741E-1 3.35338E-1 3.87268E-1 3.72387E-1 2.8168E-1 2.14847E-1 2.6124E-1 2.3157E-1 2.88674E-1 2.93297E-1 2.87697E-1 2.8618E-1 2.85172E-1 2.84065E-1 2.84266E-1 2.85273E-1 2.85071E-1 3.00342E-1 3.07976E-1 3.78402E-1 3.90424E-1 3.14249E-1 3.31725E-1 3.50066E-1 4.02879E-1 3.42906E-1 2.22915E-1 1.82789E-1 2.01746E-1 2.23313E-1 1.97049E-1 1.79203E-1 4.46248E-1 4.60885E-1 3.77358E-1 3.52689E-1 4.13381E-1 4.17866E-1 3.86948E-1 4.68161E-1 5.43943E-1 5.82316E-1 5.86364E-1 5.40845E-1 5.13329E-1 5.37614E-1 5.15064E-1 5.35902E-1 5.33184E-1 5.38499E-1 5.12231E-1 5.0782E-1 5.6562E-1 5.73208E-1 4.54874E-1 3.60482E-1 3.35949E-1 3.2854E-1 3.29086E-1 3.57566E-1 3.65972E-1 3.61653E-1 4.13727E-1 4.75402E-1 5.5041E-1 -9999 -9999 -9999 -9999 -9999 -9999 -9999 -9999 -9999
-9999 -9999 -9999 -9999 -9999 -9999 -9999 -9999 -9999 -9999 -9999 -9999 -9999 -9999 -9999 -9999 -9999 -9999 -9999 -9999 -9999 -9999 -9999 -9999 -9999 -9999 -9999 -9999 -9999 -9999 -9999 -9999 -9999 -9999 -9999 -9999 -9999 -9999 -9999 -9999 -9999 -9999 -9999 -9999 -9999 -9999 -9999 -9999 -9999 -9999 -9999 -9999 -9999 -9999 -9999 -9999 -9999 -9999 -9999 -9999 -9999 -9999 -9999 -9999 -9999 -9999 -9999 -9999 -9999 -9999 -9999 -9999 -9999 -9999 -9999 -9999 -9999 -9999 -9999 -9999 -9999 -9999 -9999 -9999 -9999 -9999 -9999 -9999 -9999 -9999 -9999 -9999 -9999 -9999 -9999 -9999 -9999 -9999 -9999 -9999 -9999 -9999 -9999 -9999 -9999 -9999 -9999 -9999 -9999 -9999 -9999 -9999 -9999 -9999 -9999 -9999 -9999 -9999 -9999 -9999 -9999 -9999 -9999 -9999 -9999 -9999 -9999 -9999 -9999 -9999 -9999 -9999 -9999 -9999 -9999 -9999 -9999 -9999 -9999 -9999 -9999 -9999 -9999 -9999 -9999 -9999 -9999 -9999 -9999 -9999 -9999 -9999 -9999 -9999 -9999 -9999 -9999 -9999 -9999 -9999 -9999 -9999 -9999 -9999 -9999 5.11658E-1 5.13757E-1 5.16718E-1 2.84223E-1 3.03944E-1 3.0793E-1 3.09512E-1 3.10886E-1 3.10992E-1 3.11522E-1 2.94766E-1 2.9972E-1 3.28644E-1 2.93193E-1 6.38348E-1 6.4288E-1 6.57714E-1 6.4871E-1 6.22657E-1 5.88302E-1 5.83766E-1 5.88623E-1 5.64304E-1 5.08816E-1 4.69858E-1 2.64759E-1 2.85083E-1 3.19075E-1 2.62022E-1 3.00684E-1 2.67336E-1 2.22465E-1 2.35812E-1 2.58878E-1 2.934E-1 2.89523E-1 2.88609E-1 2.87798E-1 2.86584E-1 2.85575E-1 2.84468E-1 2.83262E-1 2.8487E-1 3.39308E-1 3.73025E-1 3.11232E-1 3.54008E-1 4.60175E-1 4.10106E-1 3.2947E-1 2.63322E-1 2.51149E-1 1.97353E-1 2.23421E-1 2.37123E-1 2.81201E-1 2.04645E-1 5.14861E-1 5.56976E-1 5.08211E-1 4.47055E-1 4.93119E-1 5.36624E-1 5.28586E-1 5.61858E-1 6.24115E-1 6.42776E-1 6.44863E-1 6.07437E-1 5.79335E-1 5.79282E-1 5.56952E-1 5.31219E-1 5.11232E-1 5.2275E-1 4.91363E-1 5.0001E-1 5.7537E-1 5.95752E-1 4.36815E-1 2.74203E-1 2.51645E-1 2.23195E-1 2.12282E-1 2.45582E-1 2.57577E-1 2.65877E-1 2.88451E-1 4.01173E-1 5.39579E-1 -9999 -9999 -9999 -9999 -9999 -9999 -9999 -9999 -9999
-9999 -9999 -9999 -9999 -9999 -9999 -9999 -9999 -9999 -9999 -9999 -9999 -9999 -9999 -9999 -9999 -9999 -9999 -9999 -9999 -9999 -9999 -9999 -9999 -9999 -9999 -9999 -9999 -9999 -9999 -9999 -9999 -9999 -9999 -9999 -9999 -9999 -9999 -9999 -9999 -9999 -9999 -9999 -9999 -9999 -9999 -9999 -9999 -9999 -9999 -9999 -9999 -9999 -9999 -9999 -9999 -9999 -9999 -9999 -9999 -9999 -9999 -9999 -9999 -9999 -9999 -9999 -9999 -9999 -9999 -9999 -9999 -9999 -9999 -9999 -9999 -9999 -9999 -9999 -9999 -9999 -9999 -9999 -9999 -9999 -9999 -9999 -9999 -9999 -9999 -9999 -9999 -9999 -9999 -9999 -9999 -9999 -9999 -9999 -9999 -9999 -9999 -9999 -9999 -9999 -9999 -9999 -9999 -9999 -9999 -9999 -9999 -9999 -9999 -9999 -9999 -9999 -9999 -9999 -9999 -9999 -9999 -9999 -9999 -9999 -9999 -9999 -9999 -9999 -9999 -9999 -9999 -9999 -9999 -9999 -9999 -9999 -9999 -9999 -9999 -9999 -9999 -9999 -9999 -9999 -9999 -9999 -9999 -9999 -9999 -9999 -9999 -9999 -9999 -9999 -9999 -9999 -9999 -9999 -9999 -9999 -9999 -9999 -9999 5.09189E-1 5.11782E-1 5.14374E-1 2.95853E-1 2.99986E-1 3.05095E-1 3.09195E-1 3.11098E-1 3.12052E-1 2.92818E-1 2.89453E-1 2.86818E-1 3.02569E-1 3.11928E-1 3.45114E-1 3.23675E-1 6.69723E-1 6.5917E-1 6.38636E-1 6.22844E-1 5.99925E-1 5.82438E-1 5.78448E-1 5.48712E-1 2.65718E-1 2.27505E-1 2.24321E-1 2.16384E-1 2.38995E-1 2.23159E-1 1.96663E-1 2.21632E-1 2.3168E-1 2.52553E-1 2.64804E-1 2.87891E-1 2.87105E-1 2.86398E-1 2.85289E-1 2.84182E-1 2.82977E-1 2.81176E-1 2.80777E-1 2.85289E-1 3.22647E-1 2.87374E-1 3.33717E-1 3.37436E-1 3.52202E-1 2.99008E-1 2.86942E-1 2.43989E-1 2.40314E-1 2.2452E-1 2.52603E-1 2.73243E-1 2.52603E-1 6.29268E-1 5.82052E-1 6.3355E-1 6.37295E-1 5.8424E-1 5.94812E-1 6.43165E-1 6.37396E-1 6.24254E-1 5.9463E-1 5.6063E-1 6.10853E-1 5.89504E-1 5.50655E-1 5.01341E-1 4.53487E-1 4.40711E-1 4.20266E-1 3.84577E-1 3.79938E-1 3.93055E-1 5.12766E-1 6.09606E-1 5.04379E-1 2.91013E-1 1.90242E-1 1.84574E-1 1.73217E-1 1.78923E-1 2.13087E-1 2.49147E-1 2.95173E-1 3.84454E-1 -9999 -9999 -9999 -9999 -9999 -9999 -9999 -9999 -9999 -9999
-9999 -9999 -9999 -9999 -9999 -9999 -9999 -9999 -9999 -9999 -9999 -9999 -9999 -9999 -9999 -9999 -9999 -9999 -9999 -9999 -9999 -9999 -9999 -9999 -9999 -9999 -9999 -9999 -9999 -9999 -9999 -9999 -9999 -9999 -9999 -9999 -9999 -9999 -9999 -9999 -9999 -9999 -9999 -9999 -9999 -9999 -9999 -9999 -9999 -9999 -9999 -9999 -9999 -9999 -9999 -9999 -9999 -9999 -9999 -9999 -9999 -9999 -9999 -9999 -9999 -9999 -9999 -9999 -9999 -9999 -9999 -9999 -9999 -9999 -9999 -9999 -9999 -9999 -9999 -9999 -9999 -9999 -9999 -9999 -9999 -9999 -9999 -9999 -9999 -9999 -9999 -9999 -9999 -9999 -9999 -9999 -9999 -9999 -9999 -9999 -9999 -9999 -9999 -9999 -9999 -9999 -9999 -9999 -9999 -9999 -9999 -9999 -9999 -9999 -9999 -9999 -9999 -9999 -9999 -9999 -9999 -9999 -9999 -9999 -9999 -9999 -9999 -9999 -9999 -9999 -9999 -9999 -9999 -9999 -9999 -9999 -9999 -9999 -9999 -9999 -9999 -9999 -9999 -9999 -9999 -9999 -9999 -9999 -9999 -9999 -9999 -9999 -9999 -9999 -9999 -9999 -9999 -9999 -9999 -9999 -9999 -9999 5.05608E-1 5.07707E-1 5.103E-1 5.13757E-1 2.95133E-1 2.97193E-1 2.99364E-1 3.03317E-1 2.89453E-1 2.92205E-1 2.93637E-1 3.07596E-1 2.87324E-1 2.81392E-1 2.93166E-1 2.96453E-1 5.28536E-1 5.58501E-1 3.73075E-1 7.31063E-1 6.96211E-1 6.51668E-1 5.96276E-1 5.50136E-1 5.34179E-1 2.65768E-1 2.63086E-1 2.30308E-1 2.10306E-1 1.78858E-1 1.9E-1 1.63879E-1 1.70673E-1 1.79976E-1 2.03229E-1 2.39752E-1 2.69437E-1 2.79588E-1 2.79588E-1 2.79954E-1 2.85492E-1 2.87611E-1 2.85289E-1 2.83378E-1 2.84685E-1 3.24179E-1 3.34241E-1 3.15665E-1 3.0495E-1 2.71031E-1 2.93936E-1 2.85693E-1 2.69458E-1 2.65179E-1 2.55712E-1 2.64996E-1 2.6358E-1 2.75226E-1 7.02698E-1 6.91881E-1 6.60928E-1 6.72207E-1 6.8249E-1 6.84894E-1 6.79765E-1 6.69533E-1 6.68165E-1 6.04246E-1 5.12685E-1 4.5833E-1 4.65412E-1 4.47955E-1 4.43796E-1 3.83207E-1 3.21039E-1 2.94032E-1 2.7141E-1 2.63317E-1 2.35751E-1 2.77824E-1 4.48139E-1 6.15986E-1 5.42801E-1 3.76476E-1 3.03946E-1 2.55079E-1 2.2225E-1 1.78745E-1 1.96194E-1 2.42846E-1 3.18303E-1 4.26834E-1 -9999 -9999 -9999 -9999 -9999 -9999 -9999 -9999 -9999 -9999
-9999 -9999 -9999 -9999 -9999 -9999 -9999 -9999 -9999 -9999 -9999 -9999 -9999 -9999 -9999 -9999 -9999 -9999 -9999 -9999 -9999 -9999 -9999 -9999 -9999 -9999 -9999 -9999 -9999 -9999 -9999 -9999 -9999 -9999 -9999 -9999 -9999 -9999 -9999 -9999 -9999 -9999 -9999 -9999 -9999 -9999 -9999 -9999 -9999 -9999 -9999 -9999 -9999 -9999 -9999 -9999 -9999 -9999 -9999 -9999 -9999 -9999 -9999 -9999 -9999 -9999 -9999 -9999 -9999 -9999 -9999 -9999 -9999 -9999 -9999 -9999 -9999 -9999 -9999 -9999 -9999 -9999 -9999 -9999 -9999 -9999 -9999 -9999 -9999 -9999 -9999 -9999 -9999 -9999 -9999 -9999 -9999 -9999 -9999 -9999 -9999 -9999 -9999 -9999 -9999 -9999 -9999 -9999 -9999 -9999 -9999 -9999 -9999 -9999 -9999 -9999 -9999 -9999 -9999 -9999 -9999 -9999 -9999 -9999 -9999 -9999 -9999 -9999 -9999 -9999 -9999 -9999 -9999 -9999 -9999 -9999 -9999 -9999 -9999 -9999 -9999 -9999 -9999 -9999 -9999 -9999 -9999 -9999 -9999 -9999 -9999 -9999 -9999 -9999 -9999 -9999 -9999 5.38455E-1 5.40419E-1 5.01285E-1 5.04249E-1 5.0709E-1 5.09806E-1 5.11411E-1 5.13263E-1 2.94414E-1 2.9678E-1 2.98226E-1 2.81892E-1 2.84399E-1 2.87628E-1 3.05391E-1 3.07281E-1 3.0665E-1 3.02152E-1 2.9491E-1 2.74845E-1 2.89494E-1 5.17073E-1 5.4653E-1 5.66375E-1 5.88515E-1 3.98909E-1 3.98053E-1 3.40329E-1 3.12343E-1 2.84061E-1 2.51016E-1 2.44476E-1 2.20769E-1 1.99338E-1 1.83837E-1 1.69358E-1 1.50999E-1 1.70118E-1 1.75474E-1 1.87375E-1 2.45776E-1 2.68006E-1 2.71953E-1 2.69437E-1 2.68006E-1 2.70513E-1 2.79221E-1 2.8751E-1 2.84886E-1 2.85893E-1 2.99596E-1 2.78855E-1 2.84379E-1 2.87409E-1 2.86297E-1 2.8751E-1 2.85825E-1 2.94275E-1 3.00154E-1 2.8999E-1 2.9318E-1 7.15465E-1 7.12864E-1 7.22032E-1 7.10712E-1 7.05777E-1 6.98439E-1 6.8422E-1 6.82095E-1 6.44055E-1 6.24254E-1 5.85892E-1 4.94939E-1 3.94297E-1 3.64193E-1 3.66725E-1 3.60645E-1 3.57893E-1 3.16604E-1 2.1998E-1 1.72009E-1 1.57197E-1 1.6929E-1 1.76968E-1 2.28851E-1 4.64134E-1 5.84439E-1 5.17401E-1 4.93103E-1 5.12569E-1 4.26989E-1 2.75097E-1 2.08351E-1 2.02149E-1 2.51196E-1 3.33819E-1 4.36212E-1 5.32306E-1 -9999 -9999 -9999 -9999 -9999 -9999 -9999 -9999 -9999
-9999 -9999 -9999 -9999 -9999 -9999 -9999 -9999 -9999 -9999 -9999 -9999 -9999 -9999 -9999 -9999 -9999 -9999 -9999 -9999 -9999 -9999 -9999 -9999 -9999 -9999 -9999 -9999 -9999 -9999 -9999 -9999 -9999 -9999 -9999 -9999 -9999 -9999 -9999 -9999 -9999 -9999 -9999 -9999 -9999 -9999 -9999 -9999 -9999 -9999 -9999 -9999 -9999 -9999 -9999 -9999 -9999 -9999 -9999 -9999 -9999 -9999 -9999 -9999 -9999 -9999 -9999 -9999 -9999 -9999 -9999 -9999 -9999 -9999 -9999 -9999 -9999 -9999 -9999 -9999 -9999 -9999 -9999 -9999 -9999 -9999 -9999 -9999 -9999 -9999 -9999 -9999 -9999 -9999 -9999 -9999 -9999 -9999 -9999 -9999 -9999 -9999 -9999 -9999 -9999 -9999 -9999 -9999 -9999 -9999 -9999 -9999 -9999 -9999 -9999 -9999 -9999 -9999 -9999 -9999 -9999 -9999 -9999 -9999 -9999 -9999 -9999 -9999 -9999 -9999 -9999 -9999 -9999 -9999 -9999 -9999 -9999 -9999 -9999 -9999 -9999 -9999 -9999 -9999 -9999 -9999 -9999 -9999 -9999 -9999 -9999 -9999 -9999 -9999 5.3354E-1 5.35384E-1 5.38209E-1 5.0042E-1 5.03755E-1 5.0709E-1 5.11164E-1 5.15238E-1 5.17829E-1 5.18692E-1 2.96265E-1 2.96265E-1 2.80195E-1 2.82492E-1 2.83997E-1 2.84701E-1 3.01215E-1 3.03299E-1 3.04972E-1 3.05077E-1 3.01943E-1 2.95629E-1 2.89189E-1 2.80948E-1 5.06599E-1 5.76138E-1 6.25225E-1 6.47957E-1 6.30996E-1 6.39927E-1 4.17824E-1 3.22717E-1 2.81477E-1 2.45823E-1 2.25503E-1 2.11821E-1 1.90842E-1 1.7985E-1 1.64622E-1 1.31829E-1 1.35173E-1 1.49957E-1 1.97559E-1 2.47806E-1 2.61627E-1 2.6658E-1 2.65869E-1 2.62331E-1 2.60573E-1 2.68721E-1 2.84009E-1 2.87105E-1 2.86903E-1 2.87611E-1 2.87207E-1 2.86701E-1 2.85793E-1 2.84886E-1 2.85289E-1 7.39237E-1 7.38497E-1 7.44401E-1 7.34937E-1 7.17345E-1 7.20346E-1 7.18876E-1 7.20712E-1 7.18508E-1 7.00885E-1 6.69087E-1 6.40545E-1 5.93705E-1 5.73426E-1 5.30425E-1 4.81765E-1 3.93121E-1 3.12855E-1 2.69871E-1 2.81324E-1 2.65354E-1 2.8195E-1 2.33711E-1 1.65498E-1 1.30113E-1 1.50014E-1 1.85063E-1 2.17656E-1 3.06017E-1 4.80235E-1 5.61257E-1 5.10396E-1 5.68265E-1 6.28493E-1 5.641E-1 3.94148E-1 2.53858E-1 2.57089E-1 2.90367E-1 3.63367E-1 4.38345E-1 5.0595E-1 5.7279E-1 -9999 -9999 -9999 -9999 -9999 -9999 -9999 -9999
-9999 -9999 -9999 -9999 -9999 -9999 -9999 -9999 -9999 -9999 -9999 -9999 -9999 -9999 -9999 -9999 -9999 -9999 -9999 -9999 -9999 -9999 -9999 -9999 -9999 -9999 -9999 -9999 -9999 -9999 -9999 -9999 -9999 -9999 -9999 -9999 -9999 -9999 -9999 -9999 -9999 -9999 -9999 -9999 -9999 -9999 -9999 -9999 -9999 -9999 -9999 -9999 -9999 -9999 -9999 -9999 -9999 -9999 -9999 -9999 -9999 -9999 -9999 -9999 -9999 -9999 -9999 -9999 -9999 -9999 -9999 -9999 -9999 -9999 -9999 -9999 -9999 -9999 -9999 -9999 -9999 -9999 -9999 -9999 -9999 -9999 -9999 -9999 -9999 -9999 -9999 -9999 -9999 -9999 -9999 -9999 -9999 -9999 -9999 -9999 -9999 -9999 -9999 -9999 -9999 -9999 -9999 -9999 -9999 -9999 -9999 -9999 -9999 -9999 -9999 -9999 -9999 -9999 -9999 -9999 -9999 -9999 -9999 -9999 -9999 -9999 -9999 -9999 -9999 -9999 -9999 -9999 -9999 -9999 -9999 -9999 -9999 -9999 -9999 -9999 -9999 -9999 -9999 -9999 -9999 -9999 -9999 -9999 -9999 -9999 -9999 -9999 -9999 5.31326E-1 5.33171E-1 4.95356E-1 5.00667E-1 5.06719E-1 5.28852E-1 5.32544E-1 5.37337E-1 5.42492E-1 5.45066E-1 3.1989E-1 2.99554E-1 2.82292E-1 2.96865E-1 2.98622E-1 3.00072E-1 3.00176E-1 3.0028E-1 3.01319E-1 3.0236E-1 3.0309E-1 2.95543E-1 2.90935E-1 2.84254E-1 2.79354E-1 5.00177E-1 5.50294E-1 6.04302E-1 6.36143E-1 6.63399E-1 6.75484E-1 6.3817E-1 3.60648E-1 2.87778E-1 2.40796E-1 2.158E-1 2.01965E-1 1.80199E-1 1.4621E-1 1.59716E-1 1.21809E-1 1.18998E-1 1.59928E-1 2.07209E-1 2.4404E-1 2.49794E-1 2.53221E-1 2.57723E-1 2.56679E-1 2.54255E-1 2.6122E-1 2.72257E-1 2.80689E-1 2.79221E-1 2.77393E-1 2.77393E-1 2.77028E-1 2.78489E-1 7.34721E-1 7.23211E-1 7.23901E-1 7.36138E-1 7.16234E-1 7.24669E-1 7.24305E-1 7.08776E-1 7.15866E-1 6.97379E-1 6.89937E-1 6.33978E-1 5.79136E-1 4.94826E-1 4.30786E-1 4.17179E-1 4.49174E-1 4.31509E-1 3.33918E-1 2.19987E-1 1.6742E-1 1.71318E-1 1.75365E-1 1.87436E-1 2.0094E-1 1.93106E-1 2.17326E-1 3.08945E-1 3.6252E-1 3.98546E-1 4.95243E-1 5.67726E-1 5.04643E-1 4.65268E-1 6.057E-1 6.79727E-1 6.56404E-1 5.4115E-1 4.10996E-1 3.22427E-1 3.57697E-1 4.07697E-1 4.40069E-1 5.08571E-1 5.47679E-1 -9999 -9999 -9999 -9999 -9999 -9999 -9999 -9999
-9999 -9999 -9999 -9999 -9999 -9999 -9999 -9999 -9999 -9999 -9999 -9999 -9999 -9999 -9999 -9999 -9999 -9999 -9999 -9999 -9999 -9999 -9999 -9999 -9999 -9999 -9999 -9999 -9999 -9999 -9999 -9999 -9999 -9999 -9999 -9999 -9999 -9999 -9999 -9999 -9999 -9999 -9999 -9999 -9999 -9999 -9999 -9999 -9999 -9999 -9999 -9999 -9999 -9999 -9999 -9999 -9999 -9999 -9999 -9999 -9999 -9999 -9999 -9999 -9999 -9999 -9999 -9999 -9999 -9999 -9999 -9999 -9999 -9999 -9999 -9999 -9999 -9999 -9999 -9999 -9999 -9999 -9999 -9999 -9999 -9999 -9999 -9999 -9999 -9999 -9999 -9999 -9999 -9999 -9999 -9999 -9999 -9999 -9999 -9999 -9999 -9999 -9999 -9999 -9999 -9999 -9999 -9999 -9999 -9999 -9999 -9999 -9999 -9999 -9999 -9999 -9999 -9999 -9999 -9999 -9999 -9999 -9999 -9999 -9999 -9999 -9999 -9999 -9999 -9999 -9999 -9999 -9999 -9999 -9999 -9999 -9999 -9999 -9999 -9999 -9999 -9999 -9999 -9999 -9999 -9999 -9999 -9999 -9999 -9999 -9999 -9999 5.30341E-1 4.90663E-1 4.94121E-1 4.98073E-1 5.04002E-1 5.28236E-1 5.32667E-1 5.36969E-1 5.60762E-1 5.65745E-1 5.47387E-1 3.22033E-1 3.04867E-1 3.01007E-1 2.98518E-1 2.9945E-1 3.00591E-1 3.00695E-1 3.0028E-1 2.94207E-1 2.94412E-1 3.10195E-1 3.09033E-1 3.05144E-1 2.98998E-1 2.92617E-1 4.94001E-1 5.19624E-1 5.707E-1 6.37405E-1 6.7571E-1 6.44455E-1 6.64594E-1 3.75281E-1 2.86602E-1 2.37432E-1 2.08151E-1 1.87649E-1 1.71894E-1 1.54177E-1 1.17132E-1 1.37058E-1 1.44488E-1 1.49813E-1 2.11124E-1 2.38376E-1 2.40032E-1 2.4404E-1 2.52877E-1 2.5842E-1 2.60518E-1 2.65458E-1 2.53766E-1 2.62276E-1 2.55985E-1 2.5391E-1 2.52533E-1 7.01529E-1 7.0953E-1 7.15496E-1 7.07271E-1 7.11026E-1 7.084E-1 7.12895E-1 7.04249E-1 7.06896E-1 7.09905E-1 6.90808E-1 6.49649E-1 5.80466E-1 5.12046E-1 4.21611E-1 3.06469E-1 2.52696E-1 2.46442E-1 3.17267E-1 3.62701E-1 2.67807E-1 1.61737E-1 1.09259E-1 1.22263E-1 1.49457E-1 2.06723E-1 2.71823E-1 3.66457E-1 4.54071E-1 4.86712E-1 5.24672E-1 5.16824E-1 5.31023E-1 5.16494E-1 4.44506E-1 4.49768E-1 5.32599E-1 6.74814E-1 7.1486E-1 6.73614E-1 5.52093E-1 3.99962E-1 3.51628E-1 4.13424E-1 4.21055E-1 4.73658E-1 5.5758E-1 -9999 -9999 -9999 -9999 -9999 -9999 -9999 -9999
-9999 -9999 -9999 -9999 -9999 -9999 -9999 -9999 -9999 -9999 -9999 -9999 -9999 -9999 -9999 -9999 -9999 -9999 -9999 -9999 -9999 -9999 -9999 -9999 -9999 -9999 -9999 -9999 -9999 -9999 -9999 -9999 -9999 -9999 -9999 -9999 -9999 -9999 -9999 -9999 -9999 -9999 -9999 -9999 -9999 -9999 -9999 -9999 -9999 -9999 -9999 -9999 -9999 -9999 -9999 -9999 -9999 -9999 -9999 -9999 -9999 -9999 -9999 -9999 -9999 -9999 -9999 -9999 -9999 -9999 -9999 -9999 -9999 -9999 -9999 -9999 -9999 -9999 -9999 -9999 -9999 -9999 -9999 -9999 -9999 -9999 -9999 -9999 -9999 -9999 -9999 -9999 -9999 -9999 -9999 -9999 -9999 -9999 -9999 -9999 -9999 -9999 -9999 -9999 -9999 -9999 -9999 -9999 -9999 -9999 -9999 -9999 -9999 -9999 -9999 -9999 -9999 -9999 -9999 -9999 -9999 -9999 -9999 -9999 -9999 -9999 -9999 -9999 -9999 -9999 -9999 -9999 -9999 -9999 -9999 -9999 -9999 -9999 -9999 -9999 -9999 -9999 -9999 -9999 -9999 -9999 -9999 -9999 -9999 5.27264E-1 5.29111E-1 5.30957E-1 4.91651E-1 4.94615E-1 5.16403E-1 5.19857E-1 5.22939E-1 5.27251E-1 5.30821E-1 5.35986E-1 5.39419E-1 5.46162E-1 5.49345E-1 3.2387E-1 3.22681E-1 3.03508E-1 3.00488E-1 3.00591E-1 3.01839E-1 2.96675E-1 2.95645E-1 2.94105E-1 3.07979E-1 3.07874E-1 3.06927E-1 3.0347E-1 2.98067E-1 2.92208E-1 4.91531E-1 5.11973E-1 5.39389E-1 5.62469E-1 5.9006E-1 6.52918E-1 6.41018E-1 3.63409E-1 2.85858E-1 2.44424E-1 2.14829E-1 1.76873E-1 1.61282E-1 1.49646E-1 1.3114E-1 1.49878E-1 1.31886E-1 1.51341E-1 2.12949E-1 2.28282E-1 2.30534E-1 2.38045E-1 2.50477E-1 2.4795E-1 2.53077E-1 2.5239E-1 2.58769E-1 2.49794E-1 2.44376E-1 2.43034E-1 6.91913E-1 6.88018E-1 6.90358E-1 6.96165E-1 7.01147E-1 6.923E-1 6.67409E-1 6.25848E-1 6.17284E-1 6.47738E-1 6.73843E-1 6.64416E-1 5.79188E-1 4.57853E-1 3.72502E-1 3.1616E-1 2.01617E-1 1.47896E-1 1.48065E-1 1.89075E-1 2.4525E-1 2.17913E-1 1.59336E-1 1.61791E-1 2.05758E-1 2.89426E-1 3.90614E-1 4.72664E-1 5.3493E-1 5.57627E-1 4.63111E-1 3.58136E-1 3.56909E-1 3.72251E-1 4.12421E-1 4.42547E-1 4.80689E-1 5.34978E-1 6.0708E-1 7.39016E-1 7.25092E-1 5.75878E-1 3.82457E-1 3.15041E-1 3.13399E-1 3.88258E-1 4.67765E-1 5.53085E-1 -9999 -9999 -9999 -9999 -9999 -9999 -9999 -9999
-9999 -9999 -9999 -9999 -9999 -9999 -9999 -9999 -9999 -9999 -9999 -9999 -9999 -9999 -9999 -9999 -9999 -9999 -9999 -9999 -9999 -9999 -9999 -9999 -9999 -9999 -9999 -9999 -9999 -9999 -9999 -9999 -9999 -9999 -9999 -9999 -9999 -9999 -9999 -9999 -9999 -9999 -9999 -9999 -9999 -9999 -9999 -9999 -9999 -9999 -9999 -9999 -9999 -9999 -9999 -9999 -9999 -9999 -9999 -9999 -9999 -9999 -9999 -9999 -9999 -9999 -9999 -9999 -9999 -9999 -9999 -9999 -9999 -9999 -9999 -9999 -9999 -9999 -9999 -9999 -9999 -9999 -9999 -9999 -9999 -9999 -9999 -9999 -9999 -9999 -9999 -9999 -9999 -9999 -9999 -9999 -9999 -9999 -9999 -9999 -9999 -9999 -9999 -9999 -9999 -9999 -9999 -9999 -9999 -9999 -9999 -9999 -9999 -9999 -9999 -9999 -9999 -9999 -9999 -9999 -9999 -9999 -9999 -9999 -9999 -9999 -9999 -9999 -9999 -9999 -9999 -9999 -9999 -9999 -9999 -9999 -9999 -9999 -9999 -9999 -9999 -9999 -9999 -9999 -9999 -9999 -9999 -9999 5.25539E-1 5.2751E-1 4.89429E-1 4.92762E-1 5.13935E-1 5.16526E-1 5.19857E-1 5.22939E-1 5.23679E-1 5.24788E-1 5.0658E-1 5.29831E-1 5.37208E-1 5.44447E-1 5.49345E-1 3.40368E-1 3.23005E-1 3.2031E-1 3.17627E-1 3.1083E-1 3.12207E-1 3.13269E-1 3.12844E-1 3.1083E-1 3.07979E-1 3.05772E-1 3.05039E-1 3.01906E-1 2.9755E-1 2.92924E-1 2.83715E-1 4.84514E-1 5.08412E-1 5.56502E-1 6.25466E-1 6.65771E-1 6.20656E-1 3.51701E-1 2.99422E-1 2.65509E-1 2.22063E-1 1.77483E-1 1.6501E-1 1.4357E-1 1.26795E-1 1.28587E-1 1.28072E-1 1.75969E-1 2.154E-1 2.22876E-1 2.25408E-1 2.32478E-1 2.29111E-1 2.40226E-1 2.4795E-1 2.58071E-1 2.48092E-1 2.397E-1 6.85277E-1 6.8331E-1 6.84098E-1 6.8015E-1 6.80546E-1 6.85669E-1 6.69767E-1 6.0858E-1 5.41341E-1 4.87924E-1 4.95278E-1 5.60774E-1 6.0108E-1 5.94634E-1 5.30439E-1 4.36569E-1 3.64181E-1 3.22359E-1 2.41007E-1 1.62571E-1 1.56487E-1 1.79289E-1 2.01201E-1 2.01545E-1 2.32564E-1 3.25798E-1 4.25286E-1 5.10642E-1 5.895E-1 6.03084E-1 5.90993E-1 5.01728E-1 3.19476E-1 2.13022E-1 2.0283E-1 3.11672E-1 4.65129E-1 5.8575E-1 6.27772E-1 6.3231E-1 6.41521E-1 6.70207E-1 7.14816E-1 5.93629E-1 4.19162E-1 3.26317E-1 2.97715E-1 3.18982E-1 4.58083E-1 5.29132E-1 -9999 -9999 -9999 -9999 -9999 -9999 -9999 -9999
-9999 -9999 -9999 -9999 -9999 -9999 -9999 -9999 -9999 -9999 -9999 -9999 -9999 -9999 -9999 -9999 -9999 -9999 -9999 -9999 -9999 -9999 -9999 -9999 -9999 -9999 -9999 -9999 -9999 -9999 -9999 -9999 -9999 -9999 -9999 -9999 -9999 -9999 -9999 -9999 -9999 -9999 -9999 -9999 -9999 -9999 -9999 -9999 -9999 -9999 -9999 -9999 -9999 -9999 -9999 -9999 -9999 -9999 -9999 -9999 -9999 -9999 -9999 -9999 -9999 -9999 -9999 -9999 -9999 -9999 -9999 -9999 -9999 -9999 -9999 -9999 -9999 -9999 -9999 -9999 -9999 -9999 -9999 -9999 -9999 -9999 -9999 -9999 -9999 -9999 -9999 -9999 -9999 -9999 -9999 -9999 -9999 -9999 -9999 -9999 -9999 -9999 -9999 -9999 -9999 -9999 -9999 -9999 -9999 -9999 -9999 -9999 -9999 -9999 -9999 -9999 -9999 -9999 -9999 -9999 -9999 -9999 -9999 -9999 -9999 -9999 -9999 -9999 -9999 -9999 -9999 -9999 -9999 -9999 -9999 -9999 -9999 -9999 -9999 -9999 -9999 -9999 -9999 -9999 -9999 -9999 -9999 5.23075E-1 5.24307E-1 4.85602E-1 4.89799E-1 5.12083E-1 5.14799E-1 5.17143E-1 5.2072E-1 5.24295E-1 5.22563E-1 5.03863E-1 5.23796E-1 5.28354E-1 5.35488E-1 5.42731E-1 5.67205E-1 5.69629E-1 3.23545E-1 3.15186E-1 3.13588E-1 3.12526E-1 3.12844E-1 3.1412E-1 3.14653E-1 3.29599E-1 3.10089E-1 3.05982E-1 3.18883E-1 3.11117E-1 3.07844E-1 3.03858E-1 3.00421E-1 2.98555E-1 5.05819E-1 5.55038E-1 6.29047E-1 6.56366E-1 6.09451E-1 3.5765E-1 3.12399E-1 2.79794E-1 2.23519E-1 1.95135E-1 1.76423E-1 1.50581E-1 1.49604E-1 1.3934E-1 1.58452E-1 6.27845E-1 6.55872E-1 6.6323E-1 6.44275E-1 6.58742E-1 6.63636E-1 6.85669E-1 6.86451E-1 7.0229E-1 6.95008E-1 6.88409E-1 6.81337E-1 6.79358E-1 6.8015E-1 6.75778E-1 6.73381E-1 6.72178E-1 6.45013E-1 5.19769E-1 3.83301E-1 3.63489E-1 4.00154E-1 4.39522E-1 4.59949E-1 4.81077E-1 5.05881E-1 5.33809E-1 4.97512E-1 4.50753E-1 4.06645E-1 3.41519E-1 3.33172E-1 3.38467E-1 2.97031E-1 2.8799E-1 3.59185E-1 4.59478E-1 5.2169E-1 5.57262E-1 5.71723E-1 5.34846E-1 4.73493E-1 3.9443E-1 2.83669E-1 2.51403E-1 2.96623E-1 4.04607E-1 5.906E-1 6.71073E-1 6.50678E-1 5.79778E-1 5.22261E-1 5.21966E-1 5.86296E-1 6.34455E-1 5.65056E-1 4.79477E-1 4.07851E-1 4.02015E-1 4.50828E-1 5.42255E-1 5.96655E-1 6.37491E-1 6.35806E-1 5.92266E-1 5.77272E-1 5.621E-1 -9999 -9999
-9999 -9999 -9999 -9999 -9999 -9999 -9999 -9999 -9999 -9999 -9999 -9999 -9999 -9999 -9999 -9999 -9999 -9999 -9999 -9999 -9999 -9999 -9999 -9999 -9999 -9999 -9999 -9999 -9999 -9999 -9999 -9999 -9999 -9999 -9999 -9999 -9999 -9999 -9999 -9999 -9999 -9999 -9999 -9999 -9999 -9999 -9999 -9999 -9999 -9999 -9999 -9999 -9999 -9999 -9999 -9999 -9999 -9999 -9999 -9999 -9999 -9999 -9999 -9999 -9999 -9999 -9999 -9999 -9999 -9999 -9999 -9999 -9999 -9999 -9999 -9999 -9999 -9999 -9999 -9999 -9999 -9999 -9999 -9999 -9999 -9999 -9999 -9999 -9999 -9999 -9999 -9999 -9999 -9999 -9999 -9999 -9999 -9999 -9999 -9999 -9999 -9999 -9999 -9999 -9999 -9999 -9999 -9999 -9999 -9999 -9999 -9999 -9999 -9999 -9999 -9999 -9999 -9999 -9999 -9999 -9999 -9999 -9999 -9999 -9999 -9999 -9999 -9999 -9999 -9999 -9999 -9999 -9999 -9999 -9999 -9999 -9999 -9999 -9999 -9999 -9999 -9999 -9999 -9999 -9999 -9999 5.21349E-1 4.80543E-1 4.82394E-1 4.85355E-1 5.07021E-1 5.10602E-1 5.13688E-1 5.1665E-1 5.17137E-1 5.217E-1 5.24412E-1 5.24535E-1 5.25151E-1 5.28477E-1 5.34382E-1 5.59548E-1 5.66962E-1 5.63946E-1 3.34201E-1 3.32225E-1 3.31349E-1 3.30036E-1 3.29927E-1 3.30692E-1 3.32006E-1 3.32554E-1 3.23316E-1 3.17399E-1 3.12602E-1 3.10482E-1 3.08898E-1 3.06372E-1 3.02919E-1 3.00317E-1 5.04831E-1 5.33388E-1 6.08665E-1 6.63312E-1 5.828E-1 5.66784E-1 3.43749E-1 2.75003E-1 2.53181E-1 2.31363E-1 1.77021E-1 1.55552E-1 1.48495E-1 1.47602E-1 6.13704E-1 6.42189E-1 6.59969E-1 6.50508E-1 6.56693E-1 6.45528E-1 6.45528E-1 6.62416E-1 6.7131E-1 6.94948E-1 6.74516E-1 6.68089E-1 6.63227E-1 6.76912E-1 6.79358E-1 6.67347E-1 6.56347E-1 6.75284E-1 6.26532E-1 4.79899E-1 3.63412E-1 3.7603E-1 3.90958E-1 3.91053E-1 4.28752E-1 4.93346E-1 5.66825E-1 6.32908E-1 6.2426E-1 6.01872E-1 6.17123E-1 5.99346E-1 5.91357E-1 5.79524E-1 4.97218E-1 4.22626E-1 3.89611E-1 3.82707E-1 3.80466E-1 4.12249E-1 4.39211E-1 3.89085E-1 3.18062E-1 2.9414E-1 2.9868E-1 3.95144E-1 4.86548E-1 5.14124E-1 5.34479E-1 5.62527E-1 4.75218E-1 3.72267E-1 3.22108E-1 3.42594E-1 4.33991E-1 5.37977E-1 5.5467E-1 5.56917E-1 5.14104E-1 4.74078E-1 4.76802E-1 5.33205E-1 5.57573E-1 5.74571E-1 5.87415E-1 5.1823E-1 4.1892E-1 4.39465E-1 4.81414E-1 5.49516E-1
-9999 -9999 -9999 -9999 -9999 -9999 -9999 -9999 -9999 -9999 -9999 -9999 -9999 -9999 -9999 -9999 -9999 -9999 -9999 -9999 -9999 -9999 -9999 -9999 -9999 -9999 -9999 -9999 -9999 -9999 -9999 -9999 -9999 -9999 -9999 -9999 -9999 -9999 -9999 -9999 -9999 -9999 -9999 -9999 -9999 -9999 -9999 -9999 -9999 -9999 -9999 -9999 -9999 -9999 -9999 -9999 -9999 -9999 -9999 -9999 -9999 -9999 -9999 -9999 -9999 -9999 -9999 -9999 -9999 -9999 -9999 -9999 -9999 -9999 -9999 -9999 -9999 -9999 -9999 -9999 -9999 -9999 -9999 -9999 -9999 -9999 -9999 -9999 -9999 -9999 -9999 -9999 -9999 -9999 -9999 -9999 -9999 -9999 -9999 -9999 -9999 -9999 -9999 -9999 -9999 -9999 -9999 -9999 -9999 -9999 -9999 -9999 -9999 -9999 -9999 -9999 -9999 -9999 -9999 -9999 -9999 -9999 -9999 -9999 -9999 -9999 -9999 -9999 -9999 -9999 -9999 -9999 -9999 -9999 -9999 -9999 -9999 -9999 -9999 -9999 -9999 -9999 -9999 -9999 -9999 -9999 4.7857E-1 4.80297E-1 4.83627E-1 4.86589E-1 5.07021E-1 5.0949E-1 5.12577E-1 4.94599E-1 5.16767E-1 5.21084E-1 5.24782E-1 5.26137E-1 5.2663E-1 5.29092E-1 5.51863E-1 5.52249E-1 5.59811E-1 5.81798E-1 3.34751E-1 3.33102E-1 3.32554E-1 3.31567E-1 3.3102E-1 3.31787E-1 3.27002E-1 3.44479E-1 3.4303E-1 3.20834E-1 3.13664E-1 3.10165E-1 3.08793E-1 3.07318E-1 3.05219E-1 3.18003E-1 3.15864E-1 5.10758E-1 5.5908E-1 6.52037E-1 6.14216E-1 5.7128E-1 3.25549E-1 3.04057E-1 2.42227E-1 1.90226E-1 1.47577E-1 1.3649E-1 4.84215E-1 5.61083E-1 6.19299E-1 6.51752E-1 6.6607E-1 6.68495E-1 6.55461E-1 6.44695E-1 6.40095E-1 6.52165E-1 6.5874E-1 6.70909E-1 6.66877E-1 6.74518E-1 6.76115E-1 6.66877E-1 6.81276E-1 6.80329E-1 6.74822E-1 6.74023E-1 6.46087E-1 5.73206E-1 5.27287E-1 5.39972E-1 5.58448E-1 5.70531E-1 6.09264E-1 6.65398E-1 7.01918E-1 7.18034E-1 7.05253E-1 7.05407E-1 7.1608E-1 7.088E-1 7.00187E-1 6.83742E-1 5.94966E-1 4.02E-1 2.73694E-1 2.47308E-1 2.74838E-1 3.43256E-1 3.57254E-1 2.75911E-1 2.41406E-1 2.38089E-1 3.37171E-1 4.5978E-1 4.67023E-1 3.9573E-1 3.6964E-1 3.62929E-1 3.07847E-1 2.29987E-1 2.24345E-1 2.66193E-1 3.21256E-1 3.34847E-1 4.24296E-1 4.83513E-1 4.74081E-1 4.82988E-1 4.36624E-1 4.49927E-1 4.87639E-1 4.93662E-1 5.15048E-1 4.52789E-1 3.0493E-1 2.77051E-1 3.76175E-1 4.90333E-1
-9999 -9999 -9999 -9999 -9999 -9999 -9999 -9999 -9999 -9999 -9999 -9999 -9999 -9999 -9999 -9999 -9999 -9999 -9999 -9999 -9999 -9999 -9999 -9999 -9999 -9999 -9999 -9999 -9999 -9999 -9999 -9999 -9999 -9999 -9999 -9999 -9999 -9999 -9999 -9999 -9999 -9999 -9999 -9999 -9999 -9999 -9999 -9999 -9999 -9999 -9999 -9999 -9999 -9999 -9999 -9999 -9999 -9999 -9999 -9999 -9999 -9999 -9999 -9999 -9999 -9999 -9999 -9999 -9999 -9999 -9999 -9999 -9999 -9999 -9999 -9999 -9999 -9999 -9999 -9999 -9999 -9999 -9999 -9999 -9999 -9999 -9999 -9999 -9999 -9999 -9999 -9999 -9999 -9999 -9999 -9999 -9999 -9999 -9999 -9999 -9999 -9999 -9999 -9999 -9999 -9999 -9999 -9999 -9999 -9999 -9999 -9999 -9999 -9999 -9999 -9999 -9999 -9999 -9999 -9999 -9999 -9999 -9999 -9999 -9999 -9999 -9999 -9999 -9999 -9999 -9999 -9999 -9999 -9999 -9999 -9999 -9999 -9999 -9999 -9999 -9999 -9999 -9999 -9999 -9999 4.76845E-1 4.77707E-1 4.80543E-1 5.02081E-1 5.05415E-1 5.07762E-1 4.88919E-1 4.91512E-1 5.12941E-1 5.15903E-1 5.19851E-1 5.23796E-1 5.44399E-1 5.45624E-1 5.40371E-1 5.44786E-1 5.51272E-1 5.58837E-1 5.81197E-1 3.51073E-1 3.49499E-1 3.49274E-1 3.48601E-1 3.41584E-1 3.41806E-1 3.43476E-1 3.45819E-1 3.46378E-1 3.41362E-1 3.17613E-1 3.2718E-1 3.24683E-1 3.23601E-1 3.22521E-1 3.14921E-1 3.12687E-1 5.02627E-1 5.33039E-1 6.06092E-1 6.17707E-1 5.61585E-1 3.39534E-1 2.82556E-1 2.0187E-1 1.81913E-1 1.56611E-1 1.46092E-1 4.00467E-1 5.11325E-1 6.01115E-1 6.5299E-1 6.55047E-1 6.71313E-1 6.57514E-1 6.44695E-1 6.37995E-1 6.40514E-1 6.5299E-1 6.60378E-1 6.60378E-1 6.58333E-1 6.69301E-1 6.90298E-1 6.98411E-1 7.07008E-1 7.02843E-1 7.13434E-1 7.15292E-1 7.00938E-1 6.99085E-1 7.07501E-1 7.1572E-1 7.21705E-1 7.38819E-1 7.25976E-1 6.72009E-1 6.70997E-1 7.03651E-1 6.8395E-1 6.62808E-1 6.20129E-1 6.0196E-1 6.27952E-1 5.94809E-1 4.05087E-1 2.68498E-1 2.62266E-1 3.20884E-1 3.73291E-1 3.19248E-1 2.20321E-1 2.06652E-1 2.52768E-1 3.33386E-1 3.78028E-1 3.1031E-1 2.54528E-1 2.69664E-1 3.11054E-1 2.38497E-1 1.89925E-1 1.94768E-1 2.32137E-1 2.6709E-1 2.7554E-1 3.18759E-1 3.64385E-1 3.6684E-1 3.56412E-1 3.54829E-1 3.47076E-1 2.96377E-1 3.55695E-1 4.12594E-1 3.77008E-1 2.62078E-1 2.4318E-1 3.69374E-1 4.73517E-1
-9999 -9999 -9999 -9999 -9999 -9999 -9999 -9999 -9999 -9999 -9999 -9999 -9999 -9999 -9999 -9999 -9999 -9999 -9999 -9999 -9999 -9999 -9999 -9999 -9999 -9999 -9999 -9999 -9999 -9999 -9999 -9999 -9999 -9999 -9999 -9999 -9999 -9999 -9999 -9999 -9999 -9999 -9999 -9999 -9999 -9999 -9999 -9999 -9999 -9999 -9999 -9999 -9999 -9999 -9999 -9999 -9999 -9999 -9999 -9999 -9999 -9999 -9999 -9999 -9999 -9999 -9999 -9999 -9999 -9999 -9999 -9999 -9999 -9999 -9999 -9999 -9999 -9999 -9999 -9999 -9999 -9999 -9999 -9999 -9999 -9999 -9999 -9999 -9999 -9999 -9999 -9999 -9999 -9999 -9999 -9999 -9999 -9999 -9999 -9999 -9999 -9999 -9999 -9999 -9999 -9999 -9999 -9999 -9999 -9999 -9999 -9999 -9999 -9999 -9999 -9999 -9999 -9999 -9999 -9999 -9999 -9999 -9999 -9999 -9999 -9999 -9999 -9999 -9999 -9999 -9999 -9999 -9999 -9999 -9999 -9999 -9999 -9999 -9999 -9999 -9999 -9999 -9999 -9999 -9999 4.73764E-1 4.75243E-1 4.78324E-1 5.00104E-1 5.02945E-1 4.84599E-1 4.88302E-1 5.09361E-1 5.12077E-1 5.15039E-1 5.18371E-1 5.40597E-1 5.38039E-1 5.40003E-1 5.41475E-1 5.44541E-1 5.50171E-1 5.75052E-1 5.80235E-1 3.51298E-1 3.43698E-1 3.4381E-1 3.43141E-1 3.4214E-1 3.42029E-1 3.43364E-1 3.46154E-1 3.64797E-1 3.46043E-1 3.39033E-1 3.30779E-1 3.20597E-1 3.19522E-1 3.19307E-1 3.18771E-1 3.17378E-1 3.16415E-1 3.21028E-1 5.42863E-1 5.57657E-1 5.87316E-1 3.62181E-1 2.6709E-1 2.24634E-1 2.08558E-1 2.00152E-1 1.57276E-1 1.36458E-1 4.93703E-1 5.83976E-1 6.48854E-1 6.76513E-1 6.75317E-1 6.5956E-1 6.45945E-1 6.3378E-1 6.23154E-1 6.11111E-1 6.0721E-1 6.19728E-1 6.39675E-1 6.66879E-1 6.82852E-1 7.16491E-1 7.33049E-1 7.41565E-1 7.42304E-1 7.42107E-1 7.43644E-1 7.16403E-1 6.73271E-1 6.57465E-1 6.80056E-1 6.85286E-1 6.20472E-1 5.02211E-1 5.37737E-1 6.55763E-1 6.46691E-1 5.59915E-1 4.41868E-1 3.76976E-1 4.33654E-1 4.89357E-1 3.93612E-1 2.79357E-1 2.6086E-1 2.92154E-1 3.06647E-1 2.81587E-1 2.02838E-1 1.92975E-1 2.21698E-1 2.56629E-1 2.43262E-1 2.06969E-1 1.79105E-1 2.22991E-1 2.66483E-1 2.16437E-1 1.53409E-1 1.82512E-1 2.12139E-1 2.21394E-1 2.52173E-1 2.90217E-1 2.57706E-1 2.58672E-1 2.597E-1 2.5072E-1 2.473E-1 2.08217E-1 2.0874E-1 3.06757E-1 3.33591E-1 2.94594E-1 3.31882E-1 3.9991E-1 -9999
-9999 -9999 -9999 -9999 -9999 -9999 -9999 -9999 -9999 -9999 -9999 -9999 -9999 -9999 -9999 -9999 -9999 -9999 -9999 -9999 -9999 -9999 -9999 -9999 -9999 -9999 -9999 -9999 -9999 -9999 -9999 -9999 -9999 -9999 -9999 -9999 -9999 -9999 -9999 -9999 -9999 -9999 -9999 -9999 -9999 -9999 -9999 -9999 -9999 -9999 -9999 -9999 -9999 -9999 -9999 -9999 -9999 -9999 -9999 -9999 -9999 -9999 -9999 -9999 -9999 -9999 -9999 -9999 -9999 -9999 -9999 -9999 -9999 -9999 -9999 -9999 -9999 -9999 -9999 -9999 -9999 -9999 -9999 -9999 -9999 -9999 -9999 -9999 -9999 -9999 -9999 -9999 -9999 -9999 -9999 -9999 -9999 -9999 -9999 -9999 -9999 -9999 -9999 -9999 -9999 -9999 -9999 -9999 -9999 -9999 -9999 -9999 -9999 -9999 -9999 -9999 -9999 -9999 -9999 -9999 -9999 -9999 -9999 -9999 -9999 -9999 -9999 -9999 -9999 -9999 -9999 -9999 -9999 -9999 -9999 -9999 -9999 5.12452E-1 -9999 -9999 -9999 -9999 -9999 -9999 -9999 4.69138E-1 4.71253E-1 4.74626E-1 4.74118E-1 4.76459E-1 4.79294E-1 4.83365E-1 5.05903E-1 5.09978E-1 5.13435E-1 5.27708E-1 5.32508E-1 5.3767E-1 5.41107E-1 5.42702E-1 5.44908E-1 5.67064E-1 5.73119E-1 5.7205E-1 3.61826E-1 3.44702E-1 3.61256E-1 3.44591E-1 3.59889E-1 3.43476E-1 3.60572E-1 3.63082E-1 3.66172E-1 3.60362E-1 3.5548E-1 3.30687E-1 3.24484E-1 3.22646E-1 3.38466E-1 3.38466E-1 3.38466E-1 3.21243E-1 3.22106E-1 3.47484E-1 5.91751E-1 5.99039E-1 3.37005E-1 2.62619E-1 1.92391E-1 1.72592E-1 1.66372E-1 1.22366E-1 1.26992E-1 5.28973E-1 5.97988E-1 6.521E-1 6.61535E-1 6.73656E-1 6.56219E-1 6.31175E-1 5.97988E-1 5.59844E-1 5.412E-1 5.37651E-1 5.62358E-1 5.96674E-1 6.61194E-1 6.90684E-1 7.26368E-1 7.29241E-1 7.28558E-1 7.27971E-1 7.28851E-1 7.18192E-1 6.27499E-1 5.0334E-1 4.48005E-1 4.49303E-1 4.81389E-1 4.17509E-1 3.59964E-1 4.45475E-1 6.12017E-1 6.79381E-1 6.12483E-1 4.92655E-1 3.4578E-1 3.00429E-1 2.89327E-1 2.15194E-1 1.64898E-1 1.64987E-1 1.94911E-1 1.99167E-1 2.08087E-1 1.65977E-1 1.36145E-1 1.41292E-1 1.63439E-1 1.52953E-1 1.37004E-1 1.50402E-1 1.71519E-1 1.94713E-1 1.70185E-1 1.36198E-1 1.28643E-1 1.62736E-1 1.90802E-1 2.55166E-1 2.99975E-1 2.32039E-1 1.75977E-1 1.82151E-1 1.84441E-1 1.98122E-1 2.00104E-1 2.28233E-1 3.73182E-1 4.41954E-1 4.89459E-1 -9999 -9999 -9999
-9999 -9999 -9999 -9999 -9999 -9999 -9999 -9999 -9999 -9999 -9999 -9999 -9999 -9999 -9999 -9999 -9999 -9999 -9999 -9999 -9999 -9999 -9999 -9999 -9999 -9999 -9999 -9999 -9999 -9999 -9999 -9999 -9999 -9999 -9999 -9999 -9999 -9999 -9999 -9999 -9999 -9999 -9999 -9999 -9999 -9999 -9999 -9999 -9999 -9999 -9999 -9999 -9999 -9999 -9999 -9999 -9999 -9999 -9999 -9999 -9999 -9999 -9999 -9999 -9999 -9999 -9999 -9999 -9999 -9999 -9999 -9999 -9999 -9999 -9999 -9999 -9999 -9999 -9999 -9999 -9999 -9999 -9999 -9999 -9999 -9999 -9999 -9999 -9999 -9999 -9999 -9999 -9999 -9999 -9999 -9999 -9999 -9999 -9999 -9999 -9999 -9999 -9999 -9999 -9999 -9999 -9999 -9999 -9999 -9999 -9999 -9999 -9999 -9999 -9999 -9999 -9999 -9999 -9999 -9999 -9999 -9999 -9999 -9999 -9999 -9999 -9999 -9999 -9999 -9999 -9999 -9999 -9999 -9999 -9999 -9999 -9999 -9999 -9999 -9999 -9999 -9999 -9999 -9999 4.66812E-1 4.65333E-1 4.68504E-1 4.51711E-1 4.54282E-1 4.73748E-1 4.7535E-1 4.77938E-1 4.99975E-1 5.04545E-1 5.02094E-1 5.24259E-1 5.29555E-1 5.35459E-1 5.58189E-1 5.6099E-1 5.62936E-1 5.59183E-1 5.6417E-1 5.70234E-1 3.78039E-1 3.62168E-1 3.63196E-1 3.62968E-1 3.61598E-1 3.61028E-1 3.55819E-1 3.57861E-1 3.60362E-1 3.62871E-1 3.61274E-1 3.53445E-1 3.4547E-1 3.4157E-1 3.41015E-1 3.42015E-1 3.43128E-1 3.42571E-1 3.26002E-1 3.25911E-1 3.67563E-1 5.52063E-1 5.47576E-1 3.16988E-1 2.73103E-1 2.06346E-1 1.62121E-1 1.72103E-1 1.5718E-1 5.993E-1 6.45463E-1 6.75654E-1 6.87506E-1 6.77646E-1 6.53338E-1 6.00174E-1 5.50295E-1 4.80053E-1 4.40353E-1 4.41113E-1 4.77593E-1 5.63254E-1 6.46712E-1 7.05965E-1 7.222E-1 7.15693E-1 7.02612E-1 6.98643E-1 6.8276E-1 6.33436E-1 5.28341E-1 3.73371E-1 2.77749E-1 2.52923E-1 2.68948E-1 2.55854E-1 2.81784E-1 4.19572E-1 6.08987E-1 6.76426E-1 6.53729E-1 5.91225E-1 3.94738E-1 2.22105E-1 1.39057E-1 1.06469E-1 8.93025E-2 1.11562E-1 1.3791E-1 1.59131E-1 1.70579E-1 1.46275E-1 1.40122E-1 1.49973E-1 1.47438E-1 1.36717E-1 1.46693E-1 1.70271E-1 2.01655E-1 2.02242E-1 1.70042E-1 1.26643E-1 1.04828E-1 1.07244E-1 1.69731E-1 2.33891E-1 2.55064E-1 1.99149E-1 1.43064E-1 1.30243E-1 2.01248E-1 2.93055E-1 3.6817E-1 4.70343E-1 -9999 -9999 -9999 -9999 -9999 -9999
-9999 -9999 -9999 -9999 -9999 -9999 -9999 -9999 -9999 -9999 -9999 -9999 -9999 -9999 -9999 -9999 -9999 -9999 -9999 -9999 -9999 -9999 -9999 -9999 -9999 -9999 -9999 -9999 -9999 -9999 -9999 -9999 -9999 -9999 -9999 -9999 -9999 -9999 -9999 -9999 -9999 -9999 -9999 -9999 -9999 -9999 -9999 -9999 -9999 -9999 -9999 -9999 -9999 -9999 -9999 -9999 -9999 -9999 -9999 -9999 -9999 -9999 -9999 -9999 -9999 -9999 -9999 -9999 -9999 -9999 -9999 -9999 -9999 -9999 -9999 -9999 -9999 -9999 -9999 -9999 -9999 -9999 -9999 -9999 -9999 -9999 -9999 -9999 -9999 -9999 -9999 -9999 -9999 -9999 -9999 -9999 -9999 -9999 -9999 -9999 -9999 -9999 -9999 -9999 -9999 -9999 -9999 -9999 -9999 -9999 -9999 -9999 -9999 -9999 -9999 -9999 -9999 -9999 -9999 -9999 -9999 -9999 -9999 -9999 -9999 -9999 -9999 -9999 -9999 -9999 -9999 -9999 -9999 -9999 -9999 -9999 -9999 -9999 -9999 -9999 -9999 -9999 -9999 -9999 4.46345E-1 4.44073E-1 4.4911E-1 4.71901E-1 4.74611E-1 4.75966E-1 4.76582E-1 4.95405E-1 4.89991E-1 4.9246E-1 4.96042E-1 5.18711E-1 5.24383E-1 5.30294E-1 5.53676E-1 5.58311E-1 5.54916E-1 5.57721E-1 5.62225E-1 5.85631E-1 3.76994E-1 3.80016E-1 3.8223E-1 3.81996E-1 3.5752E-1 3.5752E-1 3.58997E-1 3.76896E-1 3.78057E-1 3.81082E-1 3.82131E-1 3.7678E-1 3.5074E-1 3.4547E-1 3.45135E-1 3.41699E-1 3.43257E-1 3.427E-1 3.26671E-1 3.27867E-1 3.29284E-1 5.07646E-1 5.52617E-1 3.00681E-1 2.60072E-1 2.04133E-1 2.00437E-1 1.96687E-1 6.43378E-1 6.64385E-1 6.75255E-1 6.84368E-1 6.87897E-1 6.69239E-1 6.453E-1 5.69635E-1 4.50525E-1 3.80901E-1 3.71299E-1 3.77473E-1 4.32469E-1 5.51647E-1 6.45463E-1 7.09354E-1 7.1791E-1 6.90084E-1 6.32878E-1 5.99381E-1 5.64351E-1 5.27534E-1 4.75091E-1 3.69268E-1 2.43413E-1 1.77239E-1 1.63162E-1 2.03683E-1 3.04119E-1 4.53218E-1 5.57501E-1 5.4542E-1 4.94873E-1 5.03122E-1 3.71312E-1 1.94746E-1 1.15059E-1 8.6493E-2 8.26875E-2 1.30642E-1 2.15126E-1 2.78838E-1 2.87932E-1 2.83992E-1 2.92156E-1 3.04004E-1 2.57421E-1 2.02021E-1 1.94683E-1 2.09337E-1 2.20391E-1 2.16852E-1 1.61621E-1 1.11071E-1 9.16631E-2 9.42727E-2 1.26038E-1 1.66491E-1 1.72903E-1 1.61863E-1 1.64347E-1 2.06106E-1 3.93073E-1 5.01817E-1 -9999 -9999 -9999 -9999 -9999 -9999 -9999 -9999
-9999 -9999 -9999 -9999 -9999 -9999 -9999 -9999 -9999 -9999 -9999 -9999 -9999 -9999 -9999 -9999 -9999 -9999 -9999 -9999 -9999 -9999 -9999 -9999 -9999 -9999 -9999 -9999 -9999 -9999 -9999 -9999 -9999 -9999 -9999 -9999 -9999 -9999 -9999 -9999 -9999 -9999 -9999 -9999 -9999 -9999 -9999 -9999 -9999 -9999 -9999 -9999 -9999 -9999 -9999 -9999 -9999 -9999 -9999 -9999 -9999 -9999 -9999 -9999 -9999 -9999 -9999 -9999 -9999 -9999 -9999 -9999 -9999 -9999 -9999 -9999 -9999 -9999 -9999 -9999 -9999 -9999 -9999 -9999 -9999 -9999 -9999 -9999 -9999 -9999 -9999 -9999 -9999 -9999 -9999 -9999 -9999 -9999 -9999 -9999 -9999 -9999 -9999 -9999 -9999 -9999 -9999 -9999 -9999 -9999 -9999 -9999 -9999 -9999 -9999 -9999 -9999 -9999 -9999 -9999 -9999 -9999 -9999 -9999 -9999 -9999 -9999 -9999 -9999 -9999 -9999 -9999 -9999 -9999 -9999 -9999 -9999 -9999 -9999 -9999 -9999 -9999 -9999 4.46555E-1 4.43444E-1 4.4764E-1 4.52567E-1 4.73379E-1 4.75843E-1 4.77692E-1 4.9664E-1 4.90361E-1 4.91102E-1 4.91719E-1 4.93572E-1 5.14393E-1 5.18958E-1 5.24383E-1 5.40843E-1 5.45991E-1 5.50519E-1 5.55038E-1 5.60522E-1 5.85271E-1 3.77922E-1 3.82463E-1 3.77592E-1 3.77012E-1 3.76664E-1 3.78289E-1 3.8015E-1 3.80034E-1 3.79685E-1 3.81898E-1 3.85169E-1 3.81782E-1 3.49858E-1 3.44483E-1 3.45823E-1 3.50308E-1 3.52222E-1 3.52447E-1 3.53237E-1 3.50083E-1 3.11999E-1 3.28194E-1 3.73555E-1 3.58235E-1 2.76646E-1 2.48633E-1 2.41259E-1 6.93729E-1 6.88678E-1 6.77646E-1 6.5745E-1 6.46296E-1 6.40449E-1 6.25482E-1 5.72819E-1 4.87402E-1 3.92676E-1 3.5712E-1 3.85203E-1 4.34164E-1 4.94542E-1 5.42733E-1 6.27353E-1 6.94888E-1 7.15693E-1 6.88296E-1 6.19686E-1 6.09455E-1 6.07286E-1 5.58622E-1 4.66997E-1 3.74462E-1 2.63616E-1 1.7991E-1 1.50645E-1 1.9283E-1 2.73057E-1 3.4207E-1 3.44052E-1 2.99223E-1 2.62768E-1 3.01775E-1 3.01465E-1 2.68122E-1 2.18992E-1 1.92037E-1 1.68026E-1 2.39221E-1 4.11889E-1 5.17749E-1 5.03134E-1 4.61793E-1 4.29672E-1 3.97195E-1 3.72068E-1 3.00566E-1 2.15133E-1 1.65439E-1 1.6811E-1 1.4752E-1 1.19288E-1 9.28124E-2 9.87727E-2 1.21889E-1 1.41735E-1 1.47693E-1 1.67251E-1 1.97928E-1 2.54355E-1 3.69612E-1 4.89951E-1 -9999 -9999 -9999 -9999 -9999 -9999 -9999 -9999 -9999
-9999 -9999 -9999 -9999 -9999 -9999 -9999 -9999 -9999 -9999 -9999 -9999 -9999 -9999 -9999 -9999 -9999 -9999 -9999 -9999 -9999 -9999 -9999 -9999 -9999 -9999 -9999 -9999 -9999 -9999 -9999 -9999 -9999 -9999 -9999 -9999 -9999 -9999 -9999 -9999 -9999 -9999 -9999 -9999 -9999 -9999 -9999 -9999 -9999 -9999 -9999 -9999 -9999 -9999 -9999 -9999 -9999 -9999 -9999 -9999 -9999 -9999 -9999 -9999 -9999 -9999 -9999 -9999 -9999 -9999 -9999 -9999 -9999 -9999 -9999 -9999 -9999 -9999 -9999 -9999 -9999 -9999 -9999 -9999 -9999 -9999 -9999 -9999 -9999 -9999 -9999 -9999 -9999 -9999 -9999 -9999 -9999 -9999 -9999 -9999 -9999 -9999 -9999 -9999 -9999 -9999 -9999 -9999 -9999 -9999 -9999 -9999 -9999 -9999 -9999 -9999 -9999 -9999 -9999 -9999 -9999 -9999 -9999 -9999 -9999 -9999 -9999 -9999 -9999 -9999 -9999 -9999 -9999 -9999 -9999 -9999 -9999 -9999 -9999 -9999 -9999 4.48654E-1 4.2547E-1 4.24433E-1 4.44283E-1 4.4806E-1 4.70054E-1 4.71778E-1 4.73625E-1 4.68351E-1 4.88385E-1 4.90855E-1 4.93448E-1 5.13035E-1 5.13776E-1 5.15257E-1 5.10956E-1 5.13919E-1 5.35808E-1 5.39861E-1 5.45501E-1 5.52108E-1 5.78058E-1 6.04893E-1 3.92552E-1 4.14304E-1 3.97275E-1 3.78057E-1 3.95029E-1 3.97393E-1 3.99406E-1 3.82248E-1 3.82015E-1 3.8435E-1 3.98211E-1 3.80052E-1 3.724E-1 3.50758E-1 3.53011E-1 3.75407E-1 3.6209E-1 3.64259E-1 3.64589E-1 3.56744E-1 3.12211E-1 2.7702E-1 2.81795E-1 2.76684E-1 2.8386E-1 2.85901E-1 7.26113E-1 7.15119E-1 6.82337E-1 6.45815E-1 6.1179E-1 5.70904E-1 5.4177E-1 4.93784E-1 4.29295E-1 3.91868E-1 3.82647E-1 4.31953E-1 4.78694E-1 5.20417E-1 5.12164E-1 5.25467E-1 5.87336E-1 6.82746E-1 7.38405E-1 7.35981E-1 7.0931E-1 7.00983E-1 6.95031E-1 6.50422E-1 5.5734E-1 4.35719E-1 3.17212E-1 2.31023E-1 2.02112E-1 2.20746E-1 2.41162E-1 2.34562E-1 2.04831E-1 1.88922E-1 1.87531E-1 2.09446E-1 2.97393E-1 4.05222E-1 4.37852E-1 4.43236E-1 4.42995E-1 4.68276E-1 5.54525E-1 5.86331E-1 5.02931E-1 3.77119E-1 2.93119E-1 2.62266E-1 3.10921E-1 3.09423E-1 1.87829E-1 1.12307E-1 1.05654E-1 1.0327E-1 8.93674E-2 1.05963E-1 1.59147E-1 2.19808E-1 2.53417E-1 2.63077E-1 2.72774E-1 2.97474E-1 3.95214E-1 5.05703E-1 -9999 -9999 -9999 -9999 -9999 -9999 -9999 -9999 -9999 -9999
-9999 -9999 -9999 -9999 -9999 -9999 -9999 -9999 -9999 -9999 -9999 -9999 -9999 -9999 -9999 -9999 -9999 -9999 -9999 -9999 -9999 -9999 -9999 -9999 -9999 -9999 -9999 -9999 -9999 -9999 -9999 -9999 -9999 -9999 -9999 -9999 -9999 -9999 -9999 -9999 -9999 -9999 -9999 -9999 -9999 -9999 -9999 -9999 -9999 -9999 -9999 -9999 -9999 -9999 -9999 -9999 -9999 -9999 -9999 -9999 -9999 -9999 -9999 -9999 -9999 -9999 -9999 -9999 -9999 -9999 -9999 -9999 -9999 -9999 -9999 -9999 -9999 -9999 -9999 -9999 -9999 -9999 -9999 -9999 -9999 -9999 -9999 -9999 -9999 -9999 -9999 -9999 -9999 -9999 -9999 -9999 -9999 -9999 -9999 -9999 -9999 -9999 -9999 -9999 -9999 -9999 -9999 -9999 -9999 -9999 -9999 -9999 -9999 -9999 -9999 -9999 -9999 -9999 -9999 -9999 -9999 -9999 -9999 -9999 -9999 -9999 -9999 -9999 -9999 -9999 -9999 -9999 -9999 -9999 -9999 -9999 -9999 -9999 -9999 -9999 -9999 4.24018E-1 4.23603E-1 4.42606E-1 4.45331E-1 4.468E-1 4.4869E-1 4.6876E-1 4.64048E-1 4.66137E-1 4.88015E-1 4.93819E-1 4.99871E-1 5.20684E-1 5.21301E-1 5.14783E-1 5.14042E-1 5.13795E-1 5.33595E-1 5.36422E-1 5.42069E-1 5.68631E-1 5.89223E-1 5.99704E-1 6.26179E-1 4.18266E-1 3.99525E-1 3.9621E-1 3.95619E-1 3.97038E-1 3.99169E-1 3.93867E-1 3.95402E-1 3.98636E-1 3.85008E-1 3.88462E-1 3.77959E-1 3.73902E-1 3.7703E-1 3.7276E-1 3.55898E-1 3.3793E-1 3.56077E-1 3.40176E-1 2.92477E-1 2.74766E-1 2.65281E-1 2.72468E-1 2.77888E-1 7.32984E-1 7.27559E-1 7.07415E-1 7.01582E-1 6.54049E-1 5.64514E-1 4.83304E-1 4.22758E-1 3.82372E-1 3.68873E-1 3.93454E-1 4.58475E-1 5.10853E-1 5.09098E-1 4.72791E-1 4.17276E-1 3.96404E-1 4.8787E-1 6.61377E-1 7.33714E-1 7.36746E-1 7.06938E-1 6.24344E-1 6.04124E-1 5.97962E-1 5.20989E-1 3.53156E-1 2.79766E-1 3.05504E-1 3.6481E-1 4.12565E-1 4.21277E-1 3.61339E-1 3.2397E-1 3.38161E-1 3.53812E-1 3.71907E-1 4.185E-1 5.07343E-1 6.05473E-1 6.48768E-1 6.38328E-1 6.05817E-1 5.56524E-1 4.80115E-1 3.34459E-1 2.05908E-1 1.50716E-1 1.45436E-1 1.65739E-1 2.21338E-1 1.87189E-1 1.05327E-1 8.7045E-2 9.63524E-2 9.19593E-2 1.15459E-1 1.67828E-1 1.88154E-1 2.05656E-1 2.72698E-1 3.60626E-1 4.59265E-1 4.93136E-1 -9999 -9999 -9999 -9999 -9999 -9999 -9999 -9999 -9999 -9999 -9999
-9999 -9999 -9999 -9999 -9999 -9999 -9999 -9999 -9999 -9999 -9999 -9999 -9999 -9999 -9999 -9999 -9999 -9999 -9999 -9999 -9999 -9999 -9999 -9999 -9999 -9999 -9999 -9999 -9999 -9999 -9999 -9999 -9999 -9999 -9999 -9999 -9999 -9999 -9999 -9999 -9999 -9999 -9999 -9999 -9999 -9999 -9999 -9999 -9999 -9999 -9999 -9999 -9999 -9999 -9999 -9999 -9999 -9999 -9999 -9999 -9999 -9999 -9999 -9999 -9999 -9999 -9999 -9999 -9999 -9999 -9999 -9999 -9999 -9999 -9999 -9999 -9999 -9999 -9999 -9999 -9999 -9999 -9999 -9999 -9999 -9999 -9999 -9999 -9999 -9999 -9999 -9999 -9999 -9999 -9999 -9999 -9999 -9999 -9999 -9999 -9999 -9999 -9999 -9999 -9999 -9999 -9999 -9999 -9999 -9999 -9999 -9999 -9999 -9999 -9999 -9999 -9999 -9999 -9999 -9999 -9999 -9999 -9999 -9999 -9999 -9999 -9999 -9999 -9999 -9999 -9999 -9999 -9999 -9999 -9999 -9999 -9999 -9999 -9999 -9999 4.24018E-1 4.22774E-1 4.4135E-1 4.44492E-1 4.4743E-1 4.66858E-1 4.60208E-1 4.62819E-1 4.654E-1 4.86781E-1 4.93078E-1 5.20315E-1 5.47808E-1 5.45379E-1 5.45501E-1 5.43786E-1 5.40106E-1 5.36422E-1 5.34702E-1 5.363E-1 5.52953E-1 5.61729E-1 5.89821E-1 6.18631E-1 6.28719E-1 4.39446E-1 4.20191E-1 3.97156E-1 3.94793E-1 3.89042E-1 3.91864E-1 3.95048E-1 3.98352E-1 3.99595E-1 3.88728E-1 3.79849E-1 3.81072E-1 3.80635E-1 3.67666E-1 3.44712E-1 3.36065E-1 3.46471E-1 3.18093E-1 2.96584E-1 3.00723E-1 2.89699E-1 2.53715E-1 6.8818E-1 7.00819E-1 7.11396E-1 6.97139E-1 7.18077E-1 7.26936E-1 7.04083E-1 6.37888E-1 5.53183E-1 4.59578E-1 4.35279E-1 4.64573E-1 4.91509E-1 5.01437E-1 4.74785E-1 4.22811E-1 3.55109E-1 2.95697E-1 2.94545E-1 4.30381E-1 6.47316E-1 7.32039E-1 7.26935E-1 6.78211E-1 4.92706E-1 3.54349E-1 3.26786E-1 3.14325E-1 2.42914E-1 2.60393E-1 4.02493E-1 5.79311E-1 6.55243E-1 6.50836E-1 6.01448E-1 6.0156E-1 6.09562E-1 6.15793E-1 6.30087E-1 6.33204E-1 6.61715E-1 6.93379E-1 6.8395E-1 5.84937E-1 4.74172E-1 4.12496E-1 2.94737E-1 1.93379E-1 1.12028E-1 8.31376E-2 8.29722E-2 8.78502E-2 1.38004E-1 1.97546E-1 1.64951E-1 1.2312E-1 1.09676E-1 1.00122E-1 9.37499E-2 9.33487E-2 9.35073E-2 1.15272E-1 2.15696E-1 4.13328E-1 -9999 -9999 -9999 -9999 -9999 -9999 -9999 -9999 -9999 -9999 -9999 -9999 -9999
-9999 -9999 -9999 -9999 -9999 -9999 -9999 -9999 -9999 -9999 -9999 -9999 -9999 -9999 -9999 -9999 -9999 -9999 -9999 -9999 -9999 -9999 -9999 -9999 -9999 -9999 -9999 -9999 -9999 -9999 -9999 -9999 -9999 -9999 -9999 -9999 -9999 -9999 -9999 -9999 -9999 -9999 -9999 -9999 -9999 -9999 -9999 -9999 -9999 -9999 -9999 -9999 -9999 -9999 -9999 -9999 -9999 -9999 -9999 -9999 -9999 -9999 -9999 -9999 -9999 -9999 -9999 -9999 -9999 -9999 -9999 -9999 -9999 -9999 -9999 -9999 -9999 -9999 -9999 -9999 -9999 -9999 -9999 -9999 -9999 -9999 -9999 -9999 -9999 -9999 -9999 -9999 -9999 -9999 -9999 -9999 -9999 -9999 -9999 -9999 -9999 -9999 -9999 -9999 -9999 -9999 -9999 -9999 -9999 -9999 -9999 -9999 -9999 -9999 -9999 -9999 -9999 -9999 -9999 -9999 -9999 -9999 -9999 -9999 -9999 -9999 -9999 -9999 -9999 -9999 -9999 -9999 -9999 -9999 -9999 -9999 -9999 -9999 -9999 4.23603E-1 4.21945E-1 4.40931E-1 4.43654E-1 4.4638E-1 4.4848E-1 4.61263E-1 4.63311E-1 4.65523E-1 4.86904E-1 4.90978E-1 5.1575E-1 5.36914E-1 5.65113E-1 5.72142E-1 5.74076E-1 5.72747E-1 5.68267E-1 5.45501E-1 5.42315E-1 5.52098E-1 5.72384E-1 5.80466E-1 6.09851E-1 6.21773E-1 6.47767E-1 4.58323E-1 4.56197E-1 4.06433E-1 3.8494E-1 3.86696E-1 4.07506E-1 4.12047E-1 4.13513E-1 3.93497E-1 3.82689E-1 3.76852E-1 3.71484E-1 3.56668E-1 3.52332E-1 3.36065E-1 3.53928E-1 3.14566E-1 2.92375E-1 2.85223E-1 2.7476E-1 2.76484E-1 5.75557E-1 6.29916E-1 6.7981E-1 6.94736E-1 6.71197E-1 6.75601E-1 7.20339E-1 7.35994E-1 7.33263E-1 7.06502E-1 6.39569E-1 6.05933E-1 5.73888E-1 5.30591E-1 4.83758E-1 3.87828E-1 3.11458E-1 2.67173E-1 2.49423E-1 2.99252E-1 4.20036E-1 6.28937E-1 7.26792E-1 7.21462E-1 6.58181E-1 4.12975E-1 2.30046E-1 1.83726E-1 2.06066E-1 2.55814E-1 3.99341E-1 5.24747E-1 6.67197E-1 7.28335E-1 7.25011E-1 7.13941E-1 7.17932E-1 7.03117E-1 6.88371E-1 6.83101E-1 6.87696E-1 7.03609E-1 7.0841E-1 5.92539E-1 3.81997E-1 2.44201E-1 2.10268E-1 1.59993E-1 9.82295E-2 7.20474E-2 6.08892E-2 6.46531E-2 7.31697E-2 1.06362E-1 1.81754E-1 2.16798E-1 1.74199E-1 1.28566E-1 9.73568E-2 7.76176E-2 7.10809E-2 8.29735E-2 1.18298E-1 2.32255E-1 -9999 -9999 -9999 -9999 -9999 -9999 -9999 -9999 -9999 -9999 -9999 -9999 -9999 -9999
-9999 -9999 -9999 -9999 -9999 -9999 -9999 -9999 -9999 -9999 -9999 -9999 -9999 -9999 -9999 -9999 -9999 -9999 -9999 -9999 -9999 -9999 -9999 -9999 -9999 -9999 -9999 -9999 -9999 -9999 -9999 -9999 -9999 -9999 -9999 -9999 -9999 -9999 -9999 -9999 -9999 -9999 -9999 -9999 -9999 -9999 -9999 -9999 -9999 -9999 -9999 -9999 -9999 -9999 -9999 -9999 -9999 -9999 -9999 -9999 -9999 -9999 -9999 -9999 -9999 -9999 -9999 -9999 -9999 -9999 -9999 -9999 -9999 -9999 -9999 -9999 -9999 -9999 -9999 -9999 -9999 -9999 -9999 -9999 -9999 -9999 -9999 -9999 -9999 -9999 -9999 -9999 -9999 -9999 -9999 -9999 -9999 -9999 -9999 -9999 -9999 -9999 -9999 -9999 -9999 -9999 -9999 -9999 -9999 -9999 -9999 -9999 -9999 -9999 -9999 -9999 -9999 -9999 -9999 -9999 -9999 -9999 -9999 -9999 -9999 -9999 -9999 -9999 -9999 -9999 -9999 -9999 -9999 -9999 -9999 -9999 -9999 -9999 -9999 4.19048E-1 4.18428E-1 4.38421E-1 4.40303E-1 4.35393E-1 4.37064E-1 4.39991E-1 4.62107E-1 4.65154E-1 4.86534E-1 5.09085E-1 5.07622E-1 5.33472E-1 5.60858E-1 5.69116E-1 5.9231E-1 5.93741E-1 5.9231E-1 5.84671E-1 5.84551E-1 5.81909E-1 5.59539E-1 5.79383E-1 6.2479E-1 6.52161E-1 6.44038E-1 4.47405E-1 4.27333E-1 3.85525E-1 3.82603E-1 4.02387E-1 4.06075E-1 4.10492E-1 4.15871E-1 3.92194E-1 3.77475E-1 3.6997E-1 3.6997E-1 3.51917E-1 3.43248E-1 3.68871E-1 3.12015E-1 2.9115E-1 2.84317E-1 2.98385E-1 3.28593E-1 5.67858E-1 6.04041E-1 6.72697E-1 7.12946E-1 6.94837E-1 6.46802E-1 6.11866E-1 6.33893E-1 6.6418E-1 7.17932E-1 7.24662E-1 6.95683E-1 6.06489E-1 5.45215E-1 5.28777E-1 4.868E-1 3.79849E-1 2.54497E-1 2.18399E-1 2.51785E-1 3.0655E-1 3.83508E-1 5.78334E-1 7.32657E-1 7.27165E-1 6.68481E-1 4.09362E-1 2.75839E-1 3.18546E-1 3.75779E-1 4.70823E-1 6.05548E-1 6.76076E-1 7.21512E-1 7.21798E-1 7.23263E-1 7.15554E-1 6.9491E-1 5.94667E-1 5.43599E-1 5.55613E-1 5.54982E-1 6.03138E-1 6.61856E-1 5.29357E-1 2.70807E-1 1.45888E-1 1.12632E-1 9.85405E-2 8.22578E-2 8.83954E-2 8.72149E-2 9.02125E-2 1.03142E-1 1.18348E-1 1.34621E-1 1.35187E-1 1.16962E-1 1.03554E-1 1.05712E-1 1.09089E-1 1.1371E-1 1.29124E-1 1.73837E-1 2.7093E-1 -9999 -9999 -9999 -9999 -9999 -9999 -9999 -9999 -9999 -9999 -9999 -9999 -9999 -9999
-9999 -9999 -9999 -9999 -9999 -9999 -9999 -9999 -9999 -9999 -9999 -9999 -9999 -9999 -9999 -9999 -9999 -9999 -9999 -9999 -9999 -9999 -9999 -9999 -9999 -9999 -9999 -9999 -9999 -9999 -9999 -9999 -9999 -9999 -9999 -9999 -9999 -9999 -9999 -9999 -9999 -9999 -9999 -9999 -9999 -9999 -9999 -9999 -9999 -9999 -9999 -9999 -9999 -9999 -9999 -9999 -9999 -9999 -9999 -9999 -9999 -9999 -9999 -9999 -9999 -9999 -9999 -9999 -9999 -9999 -9999 -9999 -9999 -9999 -9999 -9999 -9999 -9999 -9999 -9999 -9999 -9999 -9999 -9999 -9999 -9999 -9999 -9999 -9999 -9999 -9999 -9999 -9999 -9999 -9999 -9999 -9999 -9999 -9999 -9999 -9999 -9999 -9999 -9999 -9999 -9999 -9999 -9999 -9999 -9999 -9999 -9999 -9999 -9999 -9999 -9999 -9999 -9999 -9999 -9999 -9999 -9999 -9999 -9999 -9999 -9999 -9999 -9999 -9999 -9999 -9999 -9999 -9999 -9999 -9999 -9999 -9999 -9999 -9999 4.14714E-1 4.1286E-1 4.30493E-1 4.24779E-1 4.26024E-1 4.2935E-1 4.51152E-1 4.55992E-1 4.79084E-1 4.76193E-1 4.98112E-1 5.02311E-1 5.25349E-1 5.50245E-1 5.58545E-1 5.83812E-1 5.8263E-1 5.86829E-1 6.08675E-1 6.30793E-1 6.45971E-1 6.20728E-1 5.80827E-1 6.04076E-1 6.08458E-1 6.18183E-1 4.28058E-1 4.27695E-1 4.05122E-1 4.04527E-1 4.0691E-1 4.08938E-1 4.11688E-1 4.03903E-1 3.81333E-1 3.73207E-1 3.58589E-1 3.4943E-1 3.32255E-1 3.50258E-1 3.17129E-1 2.90335E-1 2.99685E-1 3.57333E-1 3.32356E-1 6.16746E-1 6.18679E-1 6.52874E-1 7.17752E-1 7.25772E-1 7.23362E-1 6.61079E-1 5.87559E-1 5.3674E-1 5.32097E-1 5.73142E-1 6.37718E-1 6.28415E-1 5.08947E-1 4.24833E-1 4.58604E-1 4.75368E-1 3.64472E-1 2.2287E-1 1.89432E-1 2.17609E-1 2.38596E-1 3.2639E-1 5.16846E-1 7.15591E-1 7.19272E-1 7.17699E-1 5.79343E-1 5.44478E-1 5.74223E-1 6.12298E-1 6.54842E-1 6.75442E-1 7.04517E-1 7.24156E-1 6.77756E-1 6.33266E-1 6.01055E-1 5.56377E-1 4.33446E-1 4.25861E-1 4.56313E-1 3.94882E-1 4.25081E-1 5.81507E-1 6.01393E-1 4.07467E-1 2.2375E-1 1.59256E-1 1.72237E-1 1.84939E-1 2.24014E-1 2.08816E-1 1.48989E-1 1.06429E-1 9.05364E-2 7.45838E-2 6.6335E-2 6.83474E-2 8.06477E-2 1.26795E-1 2.04437E-1 2.54869E-1 2.7466E-1 2.94815E-1 3.42541E-1 -9999 -9999 -9999 -9999 -9999 -9999 -9999 -9999 -9999 -9999 -9999 -9999 -9999 -9999
-9999 -9999 -9999 -9999 -9999 -9999 -9999 -9999 -9999 -9999 -9999 -9999 -9999 -9999 -9999 -9999 -9999 -9999 -9999 -9999 -9999 -9999 -9999 -9999 -9999 -9999 -9999 -9999 -9999 -9999 -9999 -9999 -9999 -9999 -9999 -9999 -9999 -9999 -9999 -9999 -9999 -9999 -9999 -9999 -9999 -9999 -9999 -9999 -9999 -9999 -9999 -9999 -9999 -9999 -9999 -9999 -9999 -9999 -9999 -9999 -9999 -9999 -9999 -9999 -9999 -9999 -9999 -9999 -9999 -9999 -9999 -9999 -9999 -9999 -9999 -9999 -9999 -9999 -9999 -9999 -9999 -9999 -9999 -9999 -9999 -9999 -9999 -9999 -9999 -9999 -9999 -9999 -9999 -9999 -9999 -9999 -9999 -9999 -9999 -9999 -9999 -9999 -9999 -9999 -9999 -9999 -9999 -9999 -9999 -9999 -9999 -9999 -9999 -9999 -9999 -9999 -9999 -9999 -9999 -9999 -9999 -9999 -9999 -9999 -9999 -9999 -9999 -9999 -9999 -9999 -9999 -9999 -9999 -9999 -9999 -9999 -9999 -9999 4.16776E-1 4.16157E-1 4.14301E-1 4.04551E-1 4.03324E-1 4.21877E-1 4.24157E-1 4.27686E-1 4.4947E-1 4.47687E-1 4.71779E-1 4.94283E-1 4.96877E-1 5.17828E-1 5.22514E-1 5.41201E-1 5.51854E-1 5.80226E-1 6.06201E-1 6.30678E-1 6.51712E-1 6.33551E-1 6.11378E-1 6.20164E-1 6.26313E-1 6.5341E-1 6.61643E-1 4.60632E-1 4.68625E-1 4.30116E-1 4.48627E-1 4.43763E-1 4.25901E-1 4.25065E-1 4.05497E-1 3.86343E-1 3.62203E-1 3.58009E-1 3.44322E-1 3.43911E-1 3.61696E-1 2.94116E-1 3.07894E-1 3.99459E-1 3.26408E-1 6.25248E-1 6.31201E-1 6.49152E-1 6.78723E-1 7.30564E-1 7.21955E-1 7.2336E-1 6.23834E-1 5.0808E-1 4.21571E-1 3.71472E-1 4.01008E-1 5.04138E-1 5.67464E-1 5.13574E-1 3.90944E-1 3.56997E-1 3.7787E-1 2.88243E-1 1.85625E-1 1.61134E-1 1.7862E-1 1.91104E-1 2.6864E-1 4.47156E-1 6.39084E-1 7.05134E-1 7.23363E-1 7.26028E-1 6.50621E-1 5.40594E-1 5.40334E-1 6.04492E-1 5.98331E-1 6.39387E-1 6.86293E-1 6.22712E-1 5.08382E-1 4.2991E-1 3.66291E-1 3.30401E-1 4.00269E-1 4.22153E-1 3.06698E-1 3.0282E-1 5.04358E-1 6.45377E-1 5.93567E-1 4.42872E-1 3.70304E-1 4.00637E-1 4.24784E-1 4.08337E-1 3.11015E-1 1.52074E-1 7.23941E-2 5.61766E-2 5.72475E-2 5.99618E-2 7.07025E-2 9.99761E-2 1.69449E-1 2.97707E-1 3.87615E-1 3.95409E-1 4.12501E-1 -9999 -9999 -9999 -9999 -9999 -9999 -9999 -9999 -9999 -9999 -9999 -9999 -9999 -9999 -9999
-9999 -9999 -9999 -9999 -9999 -9999 -9999 -9999 -9999 -9999 -9999 -9999 -9999 -9999 -9999 -9999 -9999 -9999 -9999 -9999 -9999 -9999 -9999 -9999 -9999 -9999 -9999 -9999 -9999 -9999 -9999 -9999 -9999 -9999 -9999 -9999 -9999 -9999 -9999 -9999 -9999 -9999 -9999 -9999 -9999 -9999 -9999 -9999 -9999 -9999 -9999 -9999 -9999 -9999 -9999 -9999 -9999 -9999 -9999 -9999 -9999 -9999 -9999 -9999 -9999 -9999 -9999 -9999 -9999 -9999 -9999 -9999 -9999 -9999 -9999 -9999 -9999 -9999 -9999 -9999 -9999 -9999 -9999 -9999 -9999 -9999 -9999 -9999 -9999 -9999 -9999 -9999 -9999 -9999 -9999 -9999 -9999 -9999 -9999 -9999 -9999 -9999 -9999 -9999 -9999 -9999 -9999 -9999 -9999 -9999 -9999 -9999 -9999 -9999 -9999 -9999 -9999 -9999 -9999 -9999 -9999 -9999 -9999 -9999 -9999 -9999 -9999 -9999 -9999 -9999 -9999 -9999 -9999 -9999 -9999 -9999 -9999 4.17809E-1 4.24433E-1 4.46596E-1 4.48062E-1 4.41875E-1 4.33516E-1 4.30182E-1 4.3039E-1 4.42444E-1 4.44539E-1 4.45798E-1 4.67972E-1 4.91344E-1 4.93789E-1 5.14373E-1 5.10813E-1 5.36413E-1 5.66812E-1 6.18282E-1 6.49016E-1 6.39723E-1 6.41315E-1 6.33684E-1 6.33454E-1 6.5464E-1 6.78238E-1 6.78835E-1 6.74456E-1 4.56304E-1 4.48446E-1 4.43865E-1 4.58301E-1 4.32817E-1 4.1563E-1 4.10334E-1 3.91969E-1 3.93122E-1 3.67534E-1 3.39407E-1 3.32503E-1 3.51087E-1 3.26596E-1 2.82575E-1 3.35207E-1 3.66804E-1 3.11694E-1 6.33078E-1 6.29592E-1 6.38375E-1 6.48322E-1 6.80842E-1 7.26335E-1 7.10204E-1 5.42485E-1 3.8955E-1 3.00972E-1 2.643E-1 3.22449E-1 4.00607E-1 4.69594E-1 5.17212E-1 4.36438E-1 3.15373E-1 2.8501E-1 2.28058E-1 1.9726E-1 2.23047E-1 2.53067E-1 2.68784E-1 3.35598E-1 4.57266E-1 5.79526E-1 7.18377E-1 7.16208E-1 5.98297E-1 4.72833E-1 3.48292E-1 4.025E-1 4.79214E-1 4.48421E-1 5.13373E-1 6.42197E-1 6.08273E-1 4.83723E-1 3.25362E-1 2.59995E-1 3.06871E-1 3.97214E-1 3.5872E-1 2.36682E-1 2.30375E-1 4.11968E-1 6.08695E-1 6.5341E-1 6.0168E-1 5.70781E-1 5.60704E-1 4.88301E-1 3.28156E-1 1.91785E-1 1.07552E-1 6.22497E-2 6.30993E-2 9.67097E-2 1.21551E-1 1.16848E-1 1.49242E-1 2.12224E-1 3.1189E-1 4.19918E-1 -9999 -9999 -9999 -9999 -9999 -9999 -9999 -9999 -9999 -9999 -9999 -9999 -9999 -9999 -9999 -9999 -9999
-9999 -9999 -9999 -9999 -9999 -9999 -9999 -9999 -9999 -9999 -9999 -9999 -9999 -9999 -9999 -9999 -9999 -9999 -9999 -9999 -9999 -9999 -9999 -9999 -9999 -9999 -9999 -9999 -9999 -9999 -9999 -9999 -9999 -9999 -9999 -9999 -9999 -9999 -9999 -9999 -9999 -9999 -9999 -9999 -9999 -9999 -9999 -9999 -9999 -9999 -9999 -9999 -9999 -9999 -9999 -9999 -9999 -9999 -9999 -9999 -9999 -9999 -9999 -9999 -9999 -9999 -9999 -9999 -9999 -9999 -9999 -9999 -9999 -9999 -9999 -9999 -9999 -9999 -9999 -9999 -9999 -9999 -9999 -9999 -9999 -9999 -9999 -9999 -9999 -9999 -9999 -9999 -9999 -9999 -9999 -9999 -9999 -9999 -9999 -9999 -9999 -9999 -9999 -9999 -9999 -9999 -9999 -9999 -9999 -9999 -9999 -9999 -9999 -9999 -9999 -9999 -9999 -9999 -9999 -9999 -9999 -9999 -9999 -9999 -9999 -9999 -9999 -9999 -9999 -9999 -9999 -9999 -9999 -9999 -9999 -9999 -9999 4.15538E-1 4.27348E-1 4.99871E-1 5.07775E-1 4.82891E-1 4.72044E-1 4.6626E-1 4.57438E-1 4.58665E-1 4.78041E-1 4.75946E-1 4.74591E-1 4.94036E-1 4.88499E-1 5.10689E-1 5.17724E-1 5.43408E-1 5.72263E-1 6.07733E-1 6.90756E-1 7.09508E-1 6.87118E-1 6.933E-1 6.913E-1 7.02169E-1 6.982E-1 6.33289E-1 6.50397E-1 6.43313E-1 4.41947E-1 4.55591E-1 4.55139E-1 4.49277E-1 4.288E-1 4.19019E-1 3.99656E-1 3.83609E-1 3.55767E-1 3.33506E-1 3.4699E-1 3.51904E-1 3.0163E-1 3.14865E-1 3.57665E-1 3.67829E-1 6.83383E-1 6.40656E-1 6.12663E-1 6.0029E-1 5.65554E-1 5.56399E-1 6.49464E-1 7.0332E-1 5.83704E-1 4.31019E-1 3.29462E-1 2.90774E-1 3.1835E-1 3.20485E-1 3.36546E-1 4.04305E-1 4.13311E-1 2.89649E-1 2.25446E-1 2.06898E-1 2.46921E-1 3.33469E-1 3.96153E-1 3.84733E-1 3.73653E-1 4.15559E-1 5.92122E-1 7.00836E-1 6.00182E-1 3.5395E-1 2.485E-1 2.13728E-1 2.83342E-1 3.66444E-1 3.40254E-1 3.88242E-1 5.61244E-1 6.17291E-1 5.25188E-1 3.34558E-1 2.4148E-1 3.10938E-1 3.77774E-1 2.88131E-1 1.81477E-1 1.971E-1 3.24828E-1 5.01841E-1 5.45194E-1 4.93235E-1 4.91223E-1 5.33869E-1 4.11011E-1 2.23578E-1 1.27185E-1 9.90132E-2 9.56678E-2 1.30308E-1 2.15639E-1 2.58455E-1 2.13539E-1 2.00911E-1 2.41033E-1 3.43568E-1 -9999 -9999 -9999 -9999 -9999 -9999 -9999 -9999 -9999 -9999 -9999 -9999 -9999 -9999 -9999 -9999 -9999 -9999
-9999 -9999 -9999 -9999 -9999 -9999 -9999 -9999 -9999 -9999 -9999 -9999 -9999 -9999 -9999 -9999 -9999 -9999 -9999 -9999 -9999 -9999 -9999 -9999 -9999 -9999 -9999 -9999 -9999 -9999 -9999 -9999 -9999 -9999 -9999 -9999 -9999 -9999 -9999 -9999 -9999 -9999 -9999 -9999 -9999 -9999 -9999 -9999 -9999 -9999 -9999 -9999 -9999 -9999 -9999 -9999 -9999 -9999 -9999 -9999 -9999 -9999 -9999 -9999 -9999 -9999 -9999 -9999 -9999 -9999 -9999 -9999 -9999 -9999 -9999 -9999 -9999 -9999 -9999 -9999 -9999 -9999 -9999 -9999 -9999 -9999 -9999 -9999 -9999 -9999 -9999 -9999 -9999 -9999 -9999 -9999 -9999 -9999 -9999 -9999 -9999 -9999 -9999 -9999 -9999 -9999 -9999 -9999 -9999 -9999 -9999 -9999 -9999 -9999 -9999 -9999 -9999 -9999 -9999 -9999 -9999 -9999 -9999 -9999 -9999 -9999 -9999 -9999 -9999 -9999 -9999 -9999 -9999 -9999 -9999 -9999 -9999 4.0312E-1 4.39782E-1 5.18218E-1 5.51477E-1 5.32631E-1 4.85482E-1 4.87294E-1 4.84332E-1 4.87294E-1 5.27073E-1 5.07252E-1 5.05152E-1 4.99614E-1 5.19328E-1 5.26107E-1 5.9232E-1 6.19447E-1 6.44388E-1 6.86199E-1 6.55868E-1 6.9351E-1 7.3845E-1 6.86748E-1 6.63539E-1 6.86216E-1 7.11828E-1 6.54349E-1 6.24628E-1 6.31008E-1 6.19169E-1 4.46891E-1 4.46126E-1 4.48826E-1 4.27017E-1 4.29995E-1 4.00759E-1 3.67323E-1 3.39195E-1 3.37565E-1 3.85413E-1 3.07174E-1 3.15718E-1 3.58119E-1 4.02576E-1 7.12074E-1 6.83293E-1 6.21267E-1 5.58034E-1 5.0311E-1 4.38021E-1 4.43215E-1 5.92191E-1 7.00926E-1 6.86116E-1 6.53907E-1 5.80939E-1 5.34574E-1 5.09991E-1 4.26335E-1 3.3521E-1 3.16098E-1 2.8863E-1 2.1342E-1 1.67248E-1 1.87554E-1 2.50612E-1 3.32874E-1 3.41646E-1 3.18624E-1 3.26225E-1 4.01557E-1 5.70415E-1 6.73381E-1 5.02306E-1 2.26305E-1 1.39514E-1 1.38733E-1 1.95558E-1 2.59729E-1 2.3422E-1 2.61929E-1 4.02863E-1 4.65345E-1 3.92594E-1 2.64779E-1 2.04498E-1 2.62447E-1 2.87989E-1 2.34617E-1 1.99997E-1 2.47835E-1 3.47906E-1 3.71605E-1 2.86496E-1 2.29477E-1 2.5849E-1 3.96266E-1 4.05271E-1 2.93418E-1 2.0769E-1 1.70071E-1 1.80183E-1 2.66216E-1 2.34698E-1 1.54101E-1 3.10409E-1 2.81639E-1 3.30552E-1 -9999 -9999 -9999 -9999 -9999 -9999 -9999 -9999 -9999 -9999 -9999 -9999 -9999 -9999 -9999 -9999 -9999 -9999 -9999
-9999 -9999 -9999 -9999 -9999 -9999 -9999 -9999 -9999 -9999 -9999 -9999 -9999 -9999 -9999 -9999 -9999 -9999 -9999 -9999 -9999 -9999 -9999 -9999 -9999 -9999 -9999 -9999 -9999 -9999 -9999 -9999 -9999 -9999 -9999 -9999 -9999 -9999 -9999 -9999 -9999 -9999 -9999 -9999 -9999 -9999 -9999 -9999 -9999 -9999 -9999 -9999 -9999 -9999 -9999 -9999 -9999 -9999 -9999 -9999 -9999 -9999 -9999 -9999 -9999 -9999 -9999 -9999 -9999 -9999 -9999 -9999 -9999 -9999 -9999 -9999 -9999 -9999 -9999 -9999 -9999 -9999 -9999 -9999 -9999 -9999 -9999 -9999 -9999 -9999 -9999 -9999 -9999 -9999 -9999 -9999 -9999 -9999 -9999 -9999 -9999 -9999 -9999 -9999 -9999 -9999 -9999 -9999 -9999 -9999 -9999 -9999 -9999 -9999 -9999 -9999 -9999 -9999 -9999 -9999 -9999 -9999 -9999 -9999 -9999 -9999 -9999 -9999 -9999 -9999 -9999 -9999 -9999 -9999 -9999 -9999 3.99855E-1 3.95787E-1 4.03528E-1 4.25991E-1 4.77711E-1 5.33841E-1 4.93838E-1 4.86553E-1 4.83221E-1 4.8643E-1 5.09474E-1 5.05295E-1 5.27708E-1 5.69479E-1 5.72868E-1 5.9744E-1 6.42914E-1 6.83533E-1 6.96476E-1 6.97728E-1 6.95117E-1 6.58446E-1 6.35526E-1 6.09517E-1 5.88037E-1 6.27496E-1 7.10751E-1 7.05059E-1 6.42009E-1 6.08387E-1 6.2712E-1 4.26618E-1 4.51395E-1 4.51981E-1 4.40216E-1 4.20138E-1 3.95089E-1 3.74834E-1 3.53061E-1 3.73412E-1 3.25294E-1 2.946E-1 3.49197E-1 4.17126E-1 7.01694E-1 6.91984E-1 6.2997E-1 5.25442E-1 4.382E-1 4.04735E-1 4.11711E-1 5.14064E-1 6.56002E-1 6.9836E-1 6.94076E-1 6.95961E-1 6.9617E-1 6.98018E-1 6.89226E-1 6.44791E-1 5.37228E-1 3.80506E-1 2.37808E-1 1.75543E-1 1.63229E-1 1.72401E-1 2.11678E-1 2.35357E-1 2.50376E-1 2.51862E-1 2.36857E-1 2.87575E-1 4.37552E-1 6.38243E-1 5.63183E-1 3.01265E-1 1.72486E-1 1.49642E-1 1.7416E-1 1.9271E-1 1.64838E-1 1.79573E-1 2.36631E-1 2.61743E-1 2.00675E-1 1.53996E-1 1.59137E-1 1.97615E-1 1.92842E-1 1.99415E-1 2.13328E-1 2.5065E-1 3.08473E-1 2.44727E-1 1.3942E-1 9.06905E-2 1.20379E-1 2.21825E-1 2.84442E-1 2.88794E-1 3.09051E-1 2.11782E-1 2.42538E-1 1.64317E-1 1.83249E-1 1.45165E-1 4.08552E-1 4.00473E-1 3.69982E-1 -9999 -9999 -9999 -9999 -9999 -9999 -9999 -9999 -9999 -9999 -9999 -9999 -9999 -9999 -9999 -9999 -9999 -9999 -9999
-9999 -9999 -9999 -9999 -9999 -9999 -9999 -9999 -9999 -9999 -9999 -9999 -9999 -9999 -9999 -9999 -9999 -9999 -9999 -9999 -9999 -9999 -9999 -9999 -9999 -9999 -9999 -9999 -9999 -9999 -9999 -9999 -9999 -9999 -9999 -9999 -9999 -9999 -9999 -9999 -9999 -9999 -9999 -9999 -9999 -9999 -9999 -9999 -9999 -9999 -9999 -9999 -9999 -9999 -9999 -9999 -9999 -9999 -9999 -9999 -9999 -9999 -9999 -9999 -9999 -9999 -9999 -9999 -9999 -9999 -9999 -9999 -9999 -9999 -9999 -9999 -9999 -9999 -9999 -9999 -9999 -9999 -9999 -9999 -9999 -9999 -9999 -9999 -9999 -9999 -9999 -9999 -9999 -9999 -9999 -9999 -9999 -9999 -9999 -9999 -9999 -9999 -9999 -9999 -9999 -9999 -9999 -9999 -9999 -9999 -9999 -9999 -9999 -9999 -9999 -9999 -9999 -9999 -9999 -9999 -9999 -9999 -9999 -9999 -9999 -9999 -9999 -9999 -9999 -9999 -9999 -9999 -9999 -9999 -9999 -9999 3.97006E-1 3.92542E-1 3.91935E-1 3.97006E-1 4.03019E-1 4.35708E-1 4.75084E-1 4.55046E-1 4.73261E-1 4.77548E-1 4.94302E-1 5.18341E-1 5.44266E-1 5.696E-1 6.08793E-1 6.29882E-1 6.4499E-1 6.63566E-1 6.46911E-1 6.2794E-1 6.05748E-1 5.80476E-1 5.73482E-1 5.28087E-1 6.03414E-1 6.30168E-1 6.59268E-1 6.5813E-1 7.00969E-1 6.60561E-1 6.3608E-1 6.39964E-1 4.36497E-1 4.50108E-1 4.46506E-1 4.24135E-1 3.95524E-1 3.7313E-1 3.64789E-1 4.01474E-1 2.92448E-1 3.01176E-1 3.82635E-1 7.04332E-1 6.96657E-1 6.33212E-1 5.38133E-1 4.4141E-1 4.68829E-1 4.57174E-1 4.40835E-1 6.81796E-1 6.81677E-1 6.11604E-1 5.75849E-1 5.83006E-1 6.37418E-1 6.94954E-1 6.90852E-1 6.82199E-1 5.68121E-1 5.41995E-1 3.49691E-1 2.86716E-1 2.47299E-1 1.91633E-1 1.76585E-1 1.89504E-1 1.98494E-1 1.66364E-1 1.42073E-1 1.6818E-1 2.83355E-1 5.54702E-1 6.70344E-1 5.4113E-1 3.99054E-1 3.41441E-1 3.2618E-1 2.38145E-1 1.67794E-1 1.75394E-1 2.00111E-1 1.88993E-1 1.34136E-1 1.03068E-1 1.181E-1 1.34501E-1 1.32449E-1 1.36791E-1 1.39153E-1 1.53757E-1 2.03104E-1 1.71155E-1 9.19505E-2 5.78106E-2 7.20722E-2 9.69785E-2 1.20928E-1 1.55945E-1 1.82483E-1 1.99315E-1 2.39958E-1 1.36985E-1 1.27055E-1 1.15989E-1 4.27892E-1 4.25289E-1 -9999 -9999 -9999 -9999 -9999 -9999 -9999 -9999 -9999 -9999 -9999 -9999 -9999 -9999 -9999 -9999 -9999 -9999 -9999 -9999
-9999 -9999 -9999 -9999 -9999 -9999 -9999 -9999 -9999 -9999 -9999 -9999 -9999 -9999 -9999 -9999 -9999 -9999 -9999 -9999 -9999 -9999 -9999 -9999 -9999 -9999 -9999 -9999 -9999 -9999 -9999 -9999 -9999 -9999 -9999 -9999 -9999 -9999 -9999 -9999 -9999 -9999 -9999 -9999 -9999 -9999 -9999 -9999 -9999 -9999 -9999 -9999 -9999 -9999 -9999 -9999 -9999 -9999 -9999 -9999 -9999 -9999 -9999 -9999 -9999 -9999 -9999 -9999 -9999 -9999 -9999 -9999 -9999 -9999 -9999 -9999 -9999 -9999 -9999 -9999 -9999 -9999 -9999 -9999 -9999 -9999 -9999 -9999 -9999 -9999 -9999 -9999 -9999 -9999 -9999 -9999 -9999 -9999 -9999 -9999 -9999 -9999 -9999 -9999 -9999 -9999 -9999 -9999 -9999 -9999 -9999 -9999 -9999 -9999 -9999 -9999 -9999 -9999 -9999 -9999 -9999 -9999 -9999 -9999 -9999 -9999 -9999 -9999 -9999 -9999 -9999 -9999 -9999 -9999 4.05165E-1 4.01282E-1 3.9599E-1 3.93353E-1 3.84374E-1 3.8317E-1 3.84374E-1 3.88401E-1 3.91633E-1 3.93456E-1 3.90927E-1 4.33145E-1 4.60054E-1 4.86894E-1 5.11801E-1 5.35553E-1 5.39115E-1 5.51854E-1 5.52465E-1 5.35695E-1 5.36678E-1 5.52098E-1 5.27945E-1 5.2314E-1 4.96896E-1 5.55039E-1 5.96418E-1 6.01166E-1 6.06013E-1 6.50447E-1 6.67542E-1 6.87703E-1 6.31888E-1 6.33583E-1 4.36373E-1 4.39319E-1 4.64429E-1 4.41877E-1 4.1602E-1 3.86853E-1 4.07475E-1 3.34327E-1 2.91304E-1 3.08281E-1 4.08179E-1 6.98642E-1 6.94815E-1 5.39406E-1 5.41441E-1 4.68934E-1 4.26287E-1 4.34647E-1 7.00787E-1 6.88738E-1 6.39537E-1 4.75269E-1 3.86964E-1 4.10987E-1 4.58659E-1 4.65924E-1 5.2353E-1 6.48192E-1 6.81415E-1 6.68894E-1 5.79539E-1 5.19246E-1 4.03513E-1 2.71229E-1 1.82753E-1 1.36081E-1 1.29479E-1 1.17029E-1 1.22144E-1 1.5211E-1 2.4163E-1 4.7268E-1 6.05209E-1 5.85401E-1 5.72233E-1 5.86607E-1 5.7846E-1 4.53019E-1 3.58417E-1 3.56162E-1 3.81786E-1 3.2247E-1 2.0326E-1 1.3017E-1 9.73269E-2 8.6716E-2 8.65457E-2 7.57175E-2 6.74023E-2 7.63437E-2 9.90718E-2 8.54365E-2 6.45848E-2 6.49155E-2 7.74092E-2 7.82024E-2 8.10375E-2 1.05038E-1 1.52518E-1 2.13762E-1 2.84065E-1 3.97463E-1 4.431E-1 4.77456E-1 4.51207E-1 4.35484E-1 -9999 -9999 -9999 -9999 -9999 -9999 -9999 -9999 -9999 -9999 -9999 -9999 3.98529E-1 3.21571E-1 3.17639E-1 -9999 -9999 -9999 -9999 -9999
-9999 -9999 -9999 -9999 -9999 -9999 -9999 -9999 -9999 -9999 -9999 -9999 -9999 -9999 -9999 -9999 -9999 -9999 -9999 -9999 -9999 -9999 -9999 -9999 -9999 -9999 -9999 -9999 -9999 -9999 -9999 -9999 -9999 -9999 -9999 -9999 -9999 -9999 -9999 -9999 -9999 -9999 -9999 -9999 -9999 -9999 -9999 -9999 -9999 -9999 -9999 -9999 -9999 -9999 -9999 -9999 -9999 -9999 -9999 -9999 -9999 -9999 -9999 -9999 -9999 -9999 -9999 -9999 -9999 -9999 -9999 -9999 -9999 -9999 -9999 -9999 -9999 -9999 -9999 -9999 -9999 -9999 -9999 -9999 -9999 -9999 -9999 -9999 -9999 -9999 -9999 -9999 -9999 -9999 -9999 -9999 -9999 -9999 -9999 -9999 -9999 -9999 -9999 -9999 -9999 -9999 -9999 -9999 -9999 -9999 -9999 -9999 -9999 -9999 -9999 -9999 -9999 -9999 -9999 -9999 -9999 -9999 -9999 -9999 -9999 -9999 -9999 -9999 -9999 -9999 -9999 -9999 -9999 4.05369E-1 4.04755E-1 4.02303E-1 3.98226E-1 3.89006E-1 3.86587E-1 3.84174E-1 3.82768E-1 3.81766E-1 3.81165E-1 3.75275E-1 3.77867E-1 3.80866E-1 3.83874E-1 3.88907E-1 4.32311E-1 4.52578E-1 4.95454E-1 4.80004E-1 4.82718E-1 5.24126E-1 5.45982E-1 5.2388E-1 4.55109E-1 4.53272E-1 4.93932E-1 5.19461E-1 5.27102E-1 5.49673E-1 5.52362E-1 5.94027E-1 6.1893E-1 6.74214E-1 6.71125E-1 6.31891E-1 6.40318E-1 4.431E-1 4.45472E-1 4.35601E-1 4.23113E-1 3.9516E-1 3.69558E-1 2.96225E-1 3.01163E-1 3.59255E-1 4.25254E-1 4.66077E-1 5.29672E-1 5.97829E-1 5.4031E-1 4.72753E-1 4.85473E-1 6.34719E-1 6.80405E-1 6.50154E-1 5.15901E-1 3.72164E-1 2.93863E-1 2.95377E-1 2.9002E-1 2.89271E-1 3.53999E-1 4.84318E-1 6.23186E-1 6.71111E-1 6.79759E-1 5.96012E-1 4.04855E-1 2.29048E-1 1.41883E-1 9.81544E-2 1.06033E-1 1.57629E-1 2.52323E-1 3.2159E-1 3.50305E-1 4.10886E-1 3.9353E-1 3.4004E-1 3.9609E-1 5.24748E-1 5.92334E-1 5.19822E-1 4.47663E-1 4.37552E-1 4.23735E-1 4.35841E-1 3.85025E-1 2.62136E-1 1.82015E-1 1.4037E-1 1.13998E-1 7.83156E-2 4.95068E-2 4.47843E-2 4.56374E-2 4.77823E-2 6.65102E-2 1.34376E-1 1.91573E-1 1.63112E-1 1.29532E-1 1.3987E-1 1.96253E-1 2.87291E-1 3.86057E-1 4.19814E-1 4.53462E-1 4.53913E-1 4.31907E-1 -9999 -9999 -9999 -9999 -9999 -9999 -9999 -9999 -9999 -9999 -9999 -9999 4.4511E-1 3.76925E-1 2.98434E-1 2.30959E-1 2.67971E-1 -9999 -9999 -9999 -9999
-9999 -9999 -9999 -9999 -9999 -9999 -9999 -9999 -9999 -9999 -9999 -9999 -9999 -9999 -9999 -9999 -9999 -9999 -9999 -9999 -9999 -9999 -9999 -9999 -9999 -9999 -9999 -9999 -9999 -9999 -9999 -9999 -9999 -9999 -9999 -9999 -9999 -9999 -9999 -9999 -9999 -9999 -9999 -9999 -9999 -9999 -9999 -9999 -9999 -9999 -9999 -9999 -9999 -9999 -9999 -9999 -9999 -9999 -9999 -9999 -9999 -9999 -9999 -9999 -9999 -9999 -9999 -9999 -9999 -9999 -9999 -9999 -9999 -9999 -9999 -9999 -9999 -9999 -9999 -9999 -9999 -9999 -9999 -9999 -9999 -9999 -9999 -9999 -9999 -9999 -9999 -9999 -9999 -9999 -9999 -9999 -9999 -9999 -9999 -9999 -9999 -9999 -9999 -9999 -9999 -9999 -9999 -9999 -9999 -9999 -9999 -9999 -9999 -9999 -9999 -9999 -9999 -9999 -9999 -9999 -9999 -9999 -9999 -9999 -9999 -9999 -9999 -9999 -9999 -9999 -9999 -9999 4.0496E-1 4.04142E-1 4.04346E-1 4.03733E-1 3.93456E-1 3.91026E-1 3.70981E-1 3.68804E-1 3.66632E-1 3.82167E-1 3.74678E-1 3.74678E-1 3.76072E-1 3.75873E-1 3.74281E-1 3.75076E-1 3.72196E-1 3.7737E-1 3.9918E-1 4.2265E-1 4.68251E-1 4.97865E-1 5.13292E-1 4.57438E-1 4.5658E-1 5.14649E-1 5.75434E-1 5.8602E-1 6.35792E-1 6.64024E-1 6.61502E-1 6.46608E-1 6.71168E-1 6.9128E-1 6.61411E-1 6.31467E-1 6.24236E-1 6.25087E-1 4.28707E-1 4.2038E-1 4.28831E-1 4.11869E-1 3.37629E-1 3.02517E-1 3.20506E-1 4.40935E-1 4.68413E-1 5.34799E-1 5.13152E-1 5.74273E-1 5.46455E-1 5.55256E-1 6.44075E-1 6.08283E-1 5.86738E-1 5.28253E-1 3.92287E-1 2.7815E-1 2.77387E-1 3.08808E-1 2.60927E-1 2.07667E-1 2.32531E-1 2.86601E-1 4.30555E-1 6.04828E-1 6.12971E-1 5.42037E-1 3.3406E-1 1.4962E-1 8.37882E-2 7.46394E-2 1.09072E-1 2.14043E-1 4.29664E-1 5.47045E-1 4.41748E-1 2.77464E-1 1.83835E-1 1.60268E-1 2.16572E-1 3.866E-1 4.10682E-1 2.71641E-1 1.99378E-1 1.83648E-1 1.91977E-1 2.59453E-1 3.89923E-1 4.11496E-1 3.44432E-1 2.76391E-1 2.19321E-1 1.34761E-1 6.43838E-2 4.15245E-2 3.9178E-2 5.44425E-2 1.2E-1 2.8999E-1 2.31223E-1 2.71357E-1 2.2052E-1 2.61266E-1 3.20158E-1 4.07282E-1 4.18048E-1 4.51137E-1 4.60238E-1 4.36827E-1 4.11048E-1 -9999 -9999 -9999 -9999 -9999 -9999 -9999 -9999 -9999 -9999 -9999 -9999 4.63611E-1 4.0597E-1 3.27782E-1 2.55536E-1 2.9443E-1 -9999 -9999 -9999 -9999
-9999 -9999 -9999 -9999 -9999 -9999 -9999 -9999 -9999 -9999 -9999 -9999 -9999 -9999 -9999 -9999 -9999 -9999 -9999 -9999 -9999 -9999 -9999 -9999 -9999 -9999 -9999 -9999 -9999 -9999 -9999 -9999 -9999 -9999 -9999 -9999 -9999 -9999 -9999 -9999 -9999 -9999 -9999 -9999 -9999 -9999 -9999 -9999 -9999 -9999 -9999 -9999 -9999 -9999 -9999 -9999 -9999 -9999 -9999 -9999 -9999 -9999 -9999 -9999 -9999 -9999 -9999 -9999 -9999 -9999 -9999 -9999 -9999 -9999 -9999 -9999 -9999 -9999 -9999 -9999 -9999 -9999 -9999 -9999 -9999 -9999 -9999 -9999 -9999 -9999 -9999 -9999 -9999 -9999 -9999 -9999 -9999 -9999 -9999 -9999 -9999 -9999 -9999 -9999 -9999 -9999 -9999 -9999 -9999 -9999 -9999 -9999 -9999 -9999 -9999 -9999 -9999 -9999 -9999 -9999 -9999 -9999 -9999 -9999 -9999 -9999 -9999 -9999 -9999 -9999 -9999 -9999 4.03733E-1 4.02507E-1 3.9589E-1 3.77942E-1 3.75749E-1 3.73958E-1 3.71972E-1 3.70585E-1 3.62209E-1 3.59858E-1 3.58099E-1 3.74479E-1 3.75674E-1 3.76072E-1 3.69027E-1 3.68237E-1 3.88638E-1 3.76971E-1 3.80167E-1 3.79567E-1 3.98366E-1 4.14077E-1 4.18823E-1 4.64132E-1 5.46971E-1 5.52597E-1 5.39871E-1 5.87338E-1 6.35467E-1 6.86178E-1 7.09241E-1 7.27512E-1 7.03045E-1 6.64259E-1 6.50732E-1 6.2594E-1 6.13864E-1 6.13E-1 4.48207E-1 4.13742E-1 4.28072E-1 3.83588E-1 3.30704E-1 3.08703E-1 3.86986E-1 5.66059E-1 5.82226E-1 5.49119E-1 4.56819E-1 4.72244E-1 4.94894E-1 5.06381E-1 6.70129E-1 6.33152E-1 6.03373E-1 6.19343E-1 4.95196E-1 4.4422E-1 5.15724E-1 4.45651E-1 3.079E-1 1.83337E-1 1.62591E-1 2.0771E-1 3.47499E-1 5.14801E-1 5.15562E-1 4.17514E-1 2.52269E-1 1.06595E-1 6.72019E-2 7.24733E-2 1.02577E-1 2.0696E-1 4.50975E-1 5.50756E-1 3.81498E-1 2.04142E-1 1.1814E-1 9.99184E-2 1.42297E-1 2.95601E-1 3.74384E-1 2.18015E-1 1.11537E-1 7.37454E-2 7.34372E-2 1.16933E-1 2.19343E-1 2.51147E-1 2.37156E-1 1.64525E-1 1.50976E-1 1.57486E-1 1.14165E-1 7.60506E-2 7.38382E-2 1.07268E-1 2.15418E-1 2.17181E-1 1.93337E-1 1.77408E-1 1.41483E-1 1.40067E-1 1.0454E-1 4.39446E-1 4.63787E-1 4.61072E-1 4.40343E-1 4.18117E-1 3.97458E-1 -9999 -9999 -9999 -9999 -9999 -9999 -9999 -9999 -9999 -9999 -9999 -9999 -9999 -9999 -9999 -9999 -9999 -9999 -9999 -9999 -9999
-9999 -9999 -9999 -9999 -9999 -9999 -9999 -9999 -9999 -9999 -9999 -9999 -9999 -9999 -9999 -9999 -9999 -9999 -9999 -9999 -9999 -9999 -9999 -9999 -9999 -9999 -9999 -9999 -9999 -9999 -9999 -9999 -9999 -9999 -9999 -9999 -9999 -9999 -9999 -9999 -9999 -9999 -9999 -9999 -9999 -9999 -9999 -9999 -9999 -9999 -9999 -9999 -9999 -9999 -9999 -9999 -9999 -9999 -9999 -9999 -9999 -9999 -9999 -9999 -9999 -9999 -9999 -9999 -9999 -9999 -9999 -9999 -9999 -9999 -9999 -9999 -9999 -9999 -9999 -9999 -9999 -9999 -9999 -9999 -9999 -9999 -9999 -9999 -9999 -9999 -9999 -9999 -9999 -9999 -9999 -9999 -9999 -9999 -9999 -9999 -9999 -9999 -9999 -9999 -9999 -9999 -9999 -9999 -9999 -9999 -9999 -9999 -9999 -9999 -9999 -9999 -9999 -9999 -9999 -9999 -9999 -9999 -9999 -9999 -9999 -9999 -9999 -9999 -9999 -9999 -9999 3.86663E-1 3.86059E-1 3.78741E-1 3.77942E-1 3.76745E-1 3.75152E-1 3.73759E-1 3.73759E-1 3.84879E-1 3.83673E-1 3.79865E-1 3.5888E-1 3.57319E-1 3.57514E-1 3.6883E-1 3.69225E-1 3.70412E-1 3.75974E-1 4.39988E-1 4.69096E-1 4.294E-1 4.05614E-1 3.95217E-1 3.89548E-1 4.11607E-1 4.55906E-1 4.43235E-1 4.787E-1 5.26733E-1 5.96912E-1 6.47087E-1 6.40146E-1 6.6734E-1 7.12389E-1 6.97313E-1 6.70258E-1 6.58485E-1 6.34788E-1 6.33937E-1 6.00411E-1 4.10092E-1 4.41807E-1 3.63364E-1 3.49089E-1 4.92083E-1 5.70059E-1 5.73567E-1 4.69718E-1 4.91066E-1 4.81809E-1 4.4349E-1 4.50818E-1 5.15231E-1 5.58276E-1 5.98247E-1 6.41206E-1 6.991E-1 6.37643E-1 6.75879E-1 6.66973E-1 6.57628E-1 4.03478E-1 2.47072E-1 1.97071E-1 2.09212E-1 2.89212E-1 4.28833E-1 4.55706E-1 2.97021E-1 1.40509E-1 7.23373E-2 5.86767E-2 7.29924E-2 1.28622E-1 2.76123E-1 4.61282E-1 4.23502E-1 3.26838E-1 2.25501E-1 1.3044E-1 8.59013E-2 1.08029E-1 2.30148E-1 4.01899E-1 3.72705E-1 1.83028E-1 7.34245E-2 5.00378E-2 7.24391E-2 9.99157E-2 9.23854E-2 9.33765E-2 7.0316E-2 6.46443E-2 1.05955E-1 1.98114E-1 2.12137E-1 2.32109E-1 2.5483E-1 2.68545E-1 1.90292E-1 1.5292E-1 1.4082E-1 1.26888E-1 4.6009E-1 4.46563E-1 4.63334E-1 4.61524E-1 4.44834E-1 4.21151E-1 3.94342E-1 3.85317E-1 -9999 -9999 -9999 -9999 -9999 -9999 -9999 -9999 -9999 -9999 -9999 -9999 -9999 -9999 -9999 -9999 -9999 -9999 -9999 -9999 -9999
-9999 -9999 -9999 -9999 -9999 -9999 -9999 -9999 -9999 -9999 -9999 -9999 -9999 -9999 -9999 -9999 -9999 -9999 -9999 -9999 -9999 -9999 -9999 -9999 -9999 -9999 -9999 -9999 -9999 -9999 -9999 -9999 -9999 -9999 -9999 -9999 -9999 -9999 -9999 -9999 -9999 -9999 -9999 -9999 -9999 -9999 -9999 -9999 -9999 -9999 -9999 -9999 -9999 -9999 -9999 -9999 -9999 -9999 -9999 -9999 -9999 -9999 -9999 -9999 -9999 -9999 -9999 -9999 -9999 -9999 -9999 -9999 -9999 -9999 -9999 -9999 -9999 -9999 -9999 -9999 -9999 -9999 -9999 -9999 -9999 -9999 -9999 -9999 -9999 -9999 -9999 -9999 -9999 -9999 -9999 -9999 -9999 -9999 -9999 -9999 -9999 -9999 -9999 -9999 -9999 -9999 -9999 -9999 -9999 -9999 -9999 -9999 -9999 -9999 -9999 -9999 -9999 -9999 -9999 -9999 -9999 -9999 -9999 -9999 -9999 -9999 -9999 -9999 -9999 -9999 -9999 3.84249E-1 3.77942E-1 3.78142E-1 3.78342E-1 3.76945E-1 3.7555E-1 3.74555E-1 3.86287E-1 3.87898E-1 3.86891E-1 3.84075E-1 3.81266E-1 3.71601E-1 3.69027E-1 3.68434E-1 3.6883E-1 3.69621E-1 3.73189E-1 3.82972E-1 4.29192E-1 4.99243E-1 5.23776E-1 4.60996E-1 4.4911E-1 4.23792E-1 3.95726E-1 4.10272E-1 4.09451E-1 4.13975E-1 4.62761E-1 5.45521E-1 5.53837E-1 6.01777E-1 6.47669E-1 6.61187E-1 6.6439E-1 6.6461E-1 6.71948E-1 6.59303E-1 6.18172E-1 5.31255E-1 5.17387E-1 4.05422E-1 4.72672E-1 4.89386E-1 4.74273E-1 4.69841E-1 4.20965E-1 4.122E-1 4.06585E-1 4.41783E-1 5.95165E-1 6.53339E-1 6.49075E-1 4.66583E-1 5.80312E-1 6.98508E-1 6.82626E-1 5.78867E-1 6.47348E-1 6.95716E-1 5.82843E-1 4.61938E-1 3.4966E-1 2.44721E-1 2.3215E-1 3.22424E-1 3.00718E-1 1.67726E-1 8.69127E-2 7.39108E-2 8.86335E-2 1.20697E-1 2.17914E-1 4.28821E-1 4.59065E-1 2.73126E-1 1.64726E-1 1.58588E-1 1.252E-1 7.66168E-2 6.99071E-2 1.31514E-1 2.97216E-1 3.72387E-1 2.76296E-1 1.12511E-1 4.96323E-2 5.21355E-2 7.68908E-2 7.86484E-2 7.67533E-2 6.58068E-2 6.39703E-2 9.85943E-2 2.26437E-1 3.20709E-1 2.60955E-1 1.72413E-1 1.87226E-1 1.26905E-1 3.05907E-1 3.78202E-1 4.09582E-1 4.37583E-1 4.43865E-1 4.37583E-1 4.36309E-1 4.24706E-1 4.04824E-1 3.81377E-1 -9999 -9999 -9999 -9999 -9999 -9999 -9999 -9999 -9999 -9999 -9999 -9999 -9999 -9999 -9999 -9999 -9999 -9999 -9999 -9999 -9999 -9999
-9999 -9999 -9999 -9999 -9999 -9999 -9999 -9999 -9999 -9999 -9999 -9999 -9999 -9999 -9999 -9999 -9999 -9999 -9999 -9999 -9999 -9999 -9999 -9999 -9999 -9999 -9999 -9999 -9999 -9999 -9999 -9999 -9999 -9999 -9999 -9999 -9999 -9999 -9999 -9999 -9999 -9999 -9999 -9999 -9999 -9999 -9999 -9999 -9999 -9999 -9999 -9999 -9999 -9999 -9999 -9999 -9999 -9999 -9999 -9999 -9999 -9999 -9999 -9999 -9999 -9999 -9999 -9999 -9999 -9999 -9999 -9999 -9999 -9999 -9999 -9999 -9999 -9999 -9999 -9999 -9999 -9999 -9999 -9999 -9999 -9999 -9999 -9999 -9999 -9999 -9999 -9999 -9999 -9999 -9999 -9999 -9999 -9999 -9999 -9999 -9999 -9999 -9999 -9999 -9999 -9999 -9999 -9999 -9999 -9999 -9999 -9999 -9999 -9999 -9999 -9999 -9999 -9999 -9999 -9999 -9999 -9999 -9999 -9999 -9999 -9999 -9999 -9999 -9999 -9999 -9999 -9999 -9999 3.75749E-1 3.77144E-1 3.77543E-1 3.71875E-1 3.90119E-1 3.91736E-1 3.92141E-1 3.92546E-1 3.95181E-1 3.90423E-1 3.87396E-1 3.81969E-1 3.76373E-1 3.718E-1 3.69621E-1 3.62627E-1 3.82104E-1 3.94E-1 4.36858E-1 5.45144E-1 5.31042E-1 5.10235E-1 5.19604E-1 5.16396E-1 4.94569E-1 5.04544E-1 4.54538E-1 4.31015E-1 4.33308E-1 4.32788E-1 4.7916E-1 5.475E-1 6.31613E-1 5.65666E-1 5.87375E-1 6.18132E-1 6.75207E-1 6.38232E-1 5.87081E-1 4.57428E-1 4.77547E-1 5.13467E-1 4.8784E-1 5.38136E-1 5.70059E-1 4.7415E-1 4.88398E-1 4.64552E-1 4.61727E-1 4.81611E-1 4.95759E-1 5.07453E-1 5.05601E-1 4.79238E-1 4.58374E-1 4.97098E-1 6.81583E-1 6.7408E-1 6.9081E-1 6.15727E-1 5.71382E-1 4.26325E-1 2.72503E-1 1.90846E-1 1.79651E-1 1.36111E-1 9.41746E-2 8.7647E-2 1.32937E-1 2.24192E-1 3.22969E-1 4.82165E-1 6.00012E-1 4.79404E-1 2.19835E-1 8.73557E-2 7.75269E-2 7.07653E-2 4.93643E-2 4.80031E-2 7.96482E-2 1.41188E-1 1.62123E-1 1.61005E-1 1.00372E-1 5.33426E-2 6.198E-2 1.44785E-1 2.15278E-1 2.72808E-1 2.0428E-1 1.69517E-1 1.89515E-1 2.55122E-1 1.92178E-1 1.73916E-1 1.26953E-1 1.44223E-1 2.91181E-1 2.83E-1 2.98447E-1 3.58819E-1 4.02564E-1 4.21526E-1 4.12233E-1 4.09218E-1 4.04824E-1 3.91303E-1 3.73676E-1 -9999 -9999 -9999 -9999 -9999 -9999 -9999 -9999 -9999 -9999 -9999 -9999 -9999 -9999 -9999 -9999 -9999 -9999 -9999 -9999 -9999 -9999
-9999 -9999 -9999 -9999 -9999 -9999 -9999 -9999 -9999 -9999 -9999 -9999 -9999 -9999 -9999 -9999 -9999 -9999 -9999 -9999 -9999 -9999 -9999 -9999 -9999 -9999 -9999 -9999 -9999 -9999 -9999 -9999 -9999 -9999 -9999 -9999 -9999 -9999 -9999 -9999 -9999 -9999 -9999 -9999 -9999 -9999 -9999 -9999 -9999 -9999 -9999 -9999 -9999 -9999 -9999 -9999 -9999 -9999 -9999 -9999 -9999 -9999 -9999 -9999 -9999 -9999 -9999 -9999 -9999 -9999 -9999 -9999 -9999 -9999 -9999 -9999 -9999 -9999 -9999 -9999 -9999 -9999 -9999 -9999 -9999 -9999 -9999 -9999 -9999 -9999 -9999 -9999 -9999 -9999 -9999 -9999 -9999 -9999 -9999 -9999 -9999 -9999 -9999 -9999 -9999 -9999 -9999 -9999 -9999 -9999 -9999 -9999 -9999 -9999 -9999 -9999 -9999 -9999 -9999 -9999 -9999 -9999 -9999 -9999 -9999 -9999 -9999 -9999 -9999 -9999 -9999 -9999 -9999 3.73362E-1 3.76147E-1 3.75452E-1 4.02102E-1 4.10705E-1 4.12968E-1 4.08857E-1 4.09883E-1 4.28538E-1 4.51108E-1 4.31444E-1 4.25757E-1 4.13517E-1 3.83976E-1 3.69326E-1 3.65182E-1 3.63412E-1 3.81703E-1 3.92582E-1 4.35026E-1 4.96051E-1 5.24658E-1 5.66496E-1 5.87117E-1 5.86877E-1 5.94056E-1 4.89382E-1 5.27449E-1 4.69069E-1 5.06145E-1 4.52962E-1 4.57918E-1 5.00488E-1 5.05552E-1 5.30815E-1 5.99662E-1 6.98974E-1 6.93442E-1 6.36304E-1 6.33401E-1 5.59163E-1 6.54568E-1 6.27092E-1 5.69595E-1 5.48678E-1 5.70933E-1 6.33811E-1 5.93816E-1 6.37179E-1 6.77336E-1 6.36436E-1 5.25238E-1 6.87759E-1 6.95967E-1 5.01915E-1 4.37542E-1 6.72273E-1 6.75053E-1 6.81963E-1 6.10726E-1 6.15034E-1 4.66567E-1 2.8322E-1 1.63932E-1 1.01705E-1 6.95492E-2 7.35325E-2 1.16003E-1 2.10537E-1 3.93215E-1 5.83055E-1 6.58709E-1 6.24253E-1 4.52451E-1 1.92503E-1 8.03878E-2 6.5638E-2 6.19302E-2 4.81895E-2 4.37231E-2 5.48892E-2 6.31649E-2 5.86641E-2 5.79069E-2 5.23182E-2 4.75329E-2 7.28102E-2 1.88604E-1 3.40828E-1 3.35603E-1 4.21278E-1 3.55772E-1 3.19111E-1 3.09258E-1 2.33111E-1 2.1143E-1 1.74335E-1 1.01809E-1 3.63323E-1 3.34278E-1 3.18729E-1 3.32071E-1 3.79593E-1 3.9863E-1 3.92103E-1 3.83029E-1 3.84818E-1 3.76663E-1 3.64773E-1 -9999 -9999 -9999 -9999 -9999 -9999 -9999 -9999 -9999 -9999 -9999 -9999 -9999 -9999 -9999 -9999 -9999 -9999 -9999 -9999 -9999 -9999
-9999 -9999 -9999 -9999 -9999 -9999 -9999 -9999 -9999 -9999 -9999 -9999 -9999 -9999 -9999 -9999 -9999 -9999 -9999 -9999 -9999 -9999 -9999 -9999 -9999 -9999 -9999 -9999 -9999 -9999 -9999 -9999 -9999 -9999 -9999 -9999 -9999 -9999 -9999 -9999 -9999 -9999 -9999 -9999 -9999 -9999 -9999 -9999 -9999 -9999 -9999 -9999 -9999 -9999 -9999 -9999 -9999 -9999 -9999 -9999 -9999 -9999 -9999 -9999 -9999 -9999 -9999 -9999 -9999 -9999 -9999 -9999 -9999 -9999 -9999 -9999 -9999 -9999 -9999 -9999 -9999 -9999 -9999 -9999 -9999 -9999 -9999 -9999 -9999 -9999 -9999 -9999 -9999 -9999 -9999 -9999 -9999 -9999 -9999 -9999 -9999 -9999 -9999 -9999 -9999 -9999 -9999 -9999 -9999 -9999 -9999 -9999 -9999 -9999 -9999 -9999 -9999 -9999 -9999 -9999 -9999 -9999 -9999 -9999 -9999 -9999 -9999 -9999 -9999 -9999 -9999 -9999 3.71377E-1 3.7356E-1 3.76049E-1 4.06601E-1 4.36887E-1 4.64824E-1 4.85215E-1 4.35934E-1 4.52944E-1 4.81657E-1 5.08279E-1 4.88321E-1 4.62386E-1 4.46238E-1 4.17944E-1 4.03772E-1 3.96435E-1 3.92379E-1 3.85719E-1 3.76408E-1 4.02693E-1 4.59174E-1 5.09237E-1 4.97286E-1 5.20837E-1 5.44673E-1 5.1728E-1 4.91748E-1 5.05428E-1 5.04811E-1 5.25644E-1 5.41127E-1 4.77804E-1 4.54856E-1 4.70309E-1 4.94826E-1 5.60824E-1 5.97782E-1 6.73632E-1 6.97566E-1 6.98717E-1 7.16838E-1 5.95651E-1 5.96483E-1 5.78886E-1 6.32862E-1 5.77645E-1 5.10548E-1 5.45804E-1 5.08086E-1 4.92604E-1 5.77991E-1 5.71763E-1 5.76826E-1 6.45163E-1 6.07266E-1 5.70554E-1 6.63513E-1 6.2564E-1 6.27803E-1 6.25164E-1 6.02686E-1 5.03457E-1 3.45084E-1 1.66425E-1 8.05158E-2 6.03098E-2 7.2237E-2 1.13245E-1 1.90363E-1 3.97509E-1 6.39044E-1 6.28839E-1 5.82932E-1 3.93343E-1 2.16059E-1 1.46755E-1 1.48853E-1 1.39493E-1 1.03745E-1 8.0372E-2 7.88351E-2 5.81307E-2 4.27627E-2 4.02054E-2 5.20229E-2 5.67743E-2 6.35617E-2 1.03539E-1 1.73951E-1 3.30224E-1 2.15604E-1 1.93085E-1 1.81993E-1 1.44328E-1 1.27731E-1 1.33379E-1 3.25751E-1 3.76963E-1 3.91597E-1 3.81239E-1 3.4464E-1 3.45881E-1 3.7617E-1 3.81739E-1 3.77024E-1 3.68512E-1 3.64707E-1 3.61825E-1 3.54294E-1 -9999 -9999 -9999 -9999 -9999 -9999 -9999 -9999 -9999 -9999 -9999 -9999 -9999 -9999 -9999 -9999 -9999 -9999 -9999 -9999 -9999 -9999
-9999 -9999 -9999 -9999 -9999 -9999 -9999 -9999 -9999 -9999 -9999 -9999 -9999 -9999 -9999 -9999 -9999 -9999 -9999 -9999 -9999 -9999 -9999 -9999 -9999 -9999 -9999 -9999 -9999 -9999 -9999 -9999 -9999 -9999 -9999 -9999 -9999 -9999 -9999 -9999 -9999 -9999 -9999 -9999 -9999 -9999 -9999 -9999 -9999 -9999 -9999 -9999 -9999 -9999 -9999 -9999 -9999 -9999 -9999 -9999 -9999 -9999 -9999 -9999 -9999 -9999 -9999 -9999 -9999 -9999 -9999 -9999 -9999 -9999 -9999 -9999 -9999 -9999 -9999 -9999 -9999 -9999 -9999 -9999 -9999 -9999 -9999 -9999 -9999 -9999 -9999 -9999 -9999 -9999 -9999 -9999 -9999 -9999 -9999 -9999 -9999 -9999 -9999 -9999 -9999 -9999 -9999 -9999 -9999 -9999 -9999 -9999 -9999 -9999 -9999 -9999 -9999 -9999 -9999 -9999 -9999 -9999 -9999 -9999 -9999 -9999 -9999 -9999 -9999 -9999 -9999 -9999 3.6319E-1 3.693E-1 4.05577E-1 4.37738E-1 4.45292E-1 4.71713E-1 5.04821E-1 4.77711E-1 4.35934E-1 5.17127E-1 5.28467E-1 5.30067E-1 5.00517E-1 4.76744E-1 4.69847E-1 4.44652E-1 4.4136E-1 4.56334E-1 4.18515E-1 3.83008E-1 3.77804E-1 4.2312E-1 4.72558E-1 4.64775E-1 4.93334E-1 5.20363E-1 5.4861E-1 5.68335E-1 5.67729E-1 5.49589E-1 5.68214E-1 5.61169E-1 5.1728E-1 4.51078E-1 5.24422E-1 5.09133E-1 5.33408E-1 6.17498E-1 6.80121E-1 6.94015E-1 6.67345E-1 6.34386E-1 5.17964E-1 6.07845E-1 6.31705E-1 5.65355E-1 5.74056E-1 5.03173E-1 4.33336E-1 4.51745E-1 4.5087E-1 4.47739E-1 4.64727E-1 4.3602E-1 6.07816E-1 5.57198E-1 6.87557E-1 6.27476E-1 5.26341E-1 4.6003E-1 4.32183E-1 4.22101E-1 3.8512E-1 2.63675E-1 1.39139E-1 1.03446E-1 8.68357E-2 1.17707E-1 1.75974E-1 2.4011E-1 3.86829E-1 6.02297E-1 6.5348E-1 6.34019E-1 5.12238E-1 4.7145E-1 4.34678E-1 4.4569E-1 4.06569E-1 3.20789E-1 2.51049E-1 2.32947E-1 1.62517E-1 8.91263E-2 7.70779E-2 9.73146E-2 1.18605E-1 9.4308E-2 8.95769E-2 1.04045E-1 1.2524E-1 1.73698E-1 2.34301E-1 2.63598E-1 2.79728E-1 3.23673E-1 3.57383E-1 3.78003E-1 3.92031E-1 3.93765E-1 3.92028E-1 3.65908E-1 3.67176E-1 3.67176E-1 3.70632E-1 3.65974E-1 3.6092E-1 3.55896E-1 3.52214E-1 3.48485E-1 -9999 -9999 -9999 -9999 -9999 -9999 -9999 -9999 -9999 -9999 -9999 -9999 -9999 -9999 -9999 -9999 -9999 -9999 -9999 -9999 -9999 -9999
-9999 -9999 -9999 -9999 -9999 -9999 -9999 -9999 -9999 -9999 -9999 -9999 -9999 -9999 -9999 -9999 -9999 -9999 -9999 -9999 -9999 -9999 -9999 -9999 -9999 -9999 -9999 -9999 -9999 -9999 -9999 -9999 -9999 -9999 -9999 -9999 -9999 -9999 -9999 -9999 -9999 -9999 -9999 -9999 -9999 -9999 -9999 -9999 -9999 -9999 -9999 -9999 -9999 -9999 -9999 -9999 -9999 -9999 -9999 -9999 -9999 -9999 -9999 -9999 -9999 -9999 -9999 -9999 -9999 -9999 -9999 -9999 -9999 -9999 -9999 -9999 -9999 -9999 -9999 -9999 -9999 -9999 -9999 -9999 -9999 -9999 -9999 -9999 -9999 -9999 -9999 -9999 -9999 -9999 -9999 -9999 -9999 -9999 -9999 -9999 -9999 -9999 -9999 -9999 -9999 -9999 -9999 -9999 -9999 -9999 -9999 -9999 -9999 -9999 -9999 -9999 -9999 -9999 -9999 -9999 -9999 -9999 -9999 -9999 -9999 -9999 -9999 -9999 -9999 -9999 -9999 3.64566E-1 3.59076E-1 3.66338E-1 4.2499E-1 4.58071E-1 4.57477E-1 4.63E-1 4.66196E-1 4.58458E-1 4.29627E-1 4.28901E-1 4.45872E-1 4.68124E-1 4.70462E-1 4.75635E-1 4.98294E-1 4.79703E-1 4.90409E-1 5.0692E-1 4.77454E-1 4.20376E-1 3.82607E-1 3.96581E-1 4.22706E-1 4.71396E-1 5.33275E-1 6.31585E-1 6.80421E-1 6.85023E-1 6.70312E-1 7.00314E-1 6.39955E-1 6.0536E-1 5.04336E-1 4.52424E-1 5.07034E-1 4.9038E-1 5.47397E-1 5.88621E-1 5.93398E-1 5.76225E-1 6.06135E-1 5.1337E-1 6.27588E-1 6.94001E-1 6.60822E-1 5.74662E-1 4.57223E-1 3.81526E-1 3.40452E-1 4.03429E-1 4.42172E-1 4.14665E-1 3.96991E-1 4.96526E-1 6.935E-1 5.50728E-1 6.29879E-1 4.91322E-1 3.52577E-1 2.33085E-1 1.72467E-1 1.63556E-1 1.54787E-1 1.24101E-1 1.05056E-1 1.21643E-1 1.65988E-1 2.08154E-1 2.45167E-1 2.61393E-1 3.39086E-1 5.29864E-1 6.43993E-1 6.43806E-1 6.12714E-1 5.76753E-1 5.89724E-1 5.72944E-1 5.75955E-1 5.39865E-1 4.7036E-1 4.22509E-1 3.43532E-1 2.66326E-1 2.36675E-1 2.52654E-1 2.87264E-1 2.39045E-1 1.97248E-1 1.25126E-1 1.16346E-1 1.45451E-1 2.05003E-1 2.1449E-1 2.01193E-1 2.12804E-1 2.52355E-1 3.28568E-1 3.74752E-1 3.92897E-1 3.79526E-1 3.72266E-1 3.62535E-1 3.57084E-1 3.63022E-1 3.6008E-1 3.57986E-1 3.52565E-1 3.42247E-1 3.43542E-1 -9999 -9999 -9999 -9999 -9999 -9999 -9999 -9999 -9999 -9999 -9999 -9999 -9999 -9999 -9999 -9999 -9999 -9999 -9999 -9999 -9999 -9999
-9999 -9999 -9999 -9999 -9999 -9999 -9999 -9999 -9999 -9999 -9999 -9999 -9999 -9999 -9999 -9999 -9999 -9999 -9999 -9999 -9999 -9999 -9999 -9999 -9999 -9999 -9999 -9999 -9999 -9999 -9999 -9999 -9999 -9999 -9999 -9999 -9999 -9999 -9999 -9999 -9999 -9999 -9999 -9999 -9999 -9999 -9999 -9999 -9999 -9999 -9999 -9999 -9999 -9999 -9999 -9999 -9999 -9999 -9999 -9999 -9999 -9999 -9999 -9999 -9999 -9999 -9999 -9999 -9999 -9999 -9999 -9999 -9999 -9999 -9999 -9999 -9999 -9999 -9999 -9999 -9999 -9999 -9999 -9999 -9999 -9999 -9999 -9999 -9999 -9999 -9999 -9999 -9999 -9999 -9999 -9999 -9999 -9999 -9999 -9999 -9999 -9999 -9999 -9999 -9999 -9999 -9999 -9999 -9999 -9999 -9999 -9999 -9999 -9999 -9999 -9999 -9999 -9999 -9999 -9999 -9999 -9999 -9999 -9999 -9999 -9999 -9999 -9999 -9999 3.75351E-1 3.65156E-1 3.5888E-1 3.54399E-1 3.60837E-1 3.96603E-1 4.25033E-1 4.49396E-1 4.73521E-1 4.79683E-1 4.7882E-1 4.69458E-1 4.17334E-1 4.11358E-1 4.08688E-1 4.12798E-1 4.61978E-1 5.12951E-1 5.14081E-1 5.0029E-1 5.38313E-1 5.13093E-1 4.78194E-1 4.19548E-1 3.92424E-1 3.91615E-1 4.48757E-1 5.54711E-1 7.091E-1 7.22531E-1 7.10634E-1 6.90064E-1 6.80977E-1 7.15341E-1 6.10424E-1 4.85595E-1 4.88158E-1 5.436E-1 5.28117E-1 5.84667E-1 5.80722E-1 6.04837E-1 6.13307E-1 4.97592E-1 5.69342E-1 7.07416E-1 6.36181E-1 5.93008E-1 5.373E-1 4.20325E-1 3.08636E-1 2.719E-1 3.11929E-1 3.45474E-1 3.76985E-1 4.59952E-1 6.3206E-1 5.47567E-1 6.79236E-1 6.5676E-1 3.75918E-1 2.57683E-1 1.8074E-1 1.09862E-1 8.134E-2 7.49646E-2 7.41702E-2 9.96793E-2 1.54556E-1 2.1476E-1 2.15665E-1 1.91784E-1 1.73041E-1 2.38096E-1 4.07279E-1 6.15491E-1 6.076E-1 4.36253E-1 4.15213E-1 5.02812E-1 5.22469E-1 5.54928E-1 6.34897E-1 5.88394E-1 5.39413E-1 4.84589E-1 4.1931E-1 3.85616E-1 3.88633E-1 3.95031E-1 3.39864E-1 2.98961E-1 1.99455E-1 1.7137E-1 1.96662E-1 2.88296E-1 3.34334E-1 2.98816E-1 2.36803E-1 2.26988E-1 3.00327E-1 3.51184E-1 3.7135E-1 3.80813E-1 3.67599E-1 3.50425E-1 3.46705E-1 3.5167E-1 3.6008E-1 3.57567E-1 3.51734E-1 3.43478E-1 3.3694E-1 -9999 -9999 -9999 -9999 -9999 -9999 -9999 -9999 -9999 -9999 -9999 -9999 -9999 -9999 -9999 -9999 -9999 -9999 -9999 -9999 -9999 -9999
-9999 -9999 -9999 -9999 -9999 -9999 -9999 -9999 -9999 -9999 -9999 -9999 -9999 -9999 -9999 -9999 -9999 -9999 -9999 -9999 -9999 -9999 -9999 -9999 -9999 -9999 -9999 -9999 -9999 -9999 -9999 -9999 -9999 -9999 -9999 -9999 -9999 -9999 -9999 -9999 -9999 -9999 -9999 -9999 -9999 -9999 -9999 -9999 -9999 -9999 -9999 -9999 -9999 -9999 -9999 -9999 -9999 -9999 -9999 -9999 -9999 -9999 -9999 -9999 -9999 -9999 -9999 -9999 -9999 -9999 -9999 -9999 -9999 -9999 -9999 -9999 -9999 -9999 -9999 -9999 -9999 -9999 -9999 -9999 -9999 -9999 -9999 -9999 -9999 -9999 -9999 -9999 -9999 -9999 -9999 -9999 -9999 -9999 -9999 -9999 -9999 -9999 -9999 -9999 -9999 -9999 -9999 -9999 -9999 -9999 -9999 -9999 -9999 -9999 -9999 -9999 -9999 -9999 -9999 -9999 -9999 -9999 -9999 -9999 -9999 -9999 -9999 -9999 -9999 3.64369E-1 3.59467E-1 3.53041E-1 3.50137E-1 3.73485E-1 3.95926E-1 4.06329E-1 4.14135E-1 4.24791E-1 4.50986E-1 4.67755E-1 4.46727E-1 4.40629E-1 4.344E-1 4.23792E-1 3.99895E-1 4.19341E-1 4.72033E-1 5.03956E-1 5.14945E-1 5.59212E-1 5.60186E-1 5.33152E-1 4.8792E-1 4.05659E-1 3.88786E-1 4.18672E-1 5.58491E-1 6.51417E-1 6.33996E-1 6.8753E-1 6.98357E-1 6.70193E-1 6.97523E-1 5.66899E-1 4.81276E-1 5.07281E-1 4.90874E-1 5.62313E-1 6.20118E-1 5.93655E-1 5.04632E-1 6.47253E-1 7.04883E-1 6.78007E-1 6.69043E-1 6.09993E-1 5.97491E-1 5.54928E-1 4.6923E-1 3.05975E-1 2.19851E-1 2.49394E-1 3.07478E-1 3.78742E-1 4.61221E-1 6.64525E-1 6.04E-1 6.75387E-1 6.39555E-1 5.03145E-1 4.10091E-1 3.01483E-1 1.73303E-1 1.29993E-1 1.09233E-1 7.90586E-2 1.01513E-1 1.49779E-1 1.7682E-1 1.38244E-1 1.21974E-1 1.4232E-1 2.31736E-1 4.33938E-1 5.86195E-1 4.58179E-1 2.47697E-1 2.01164E-1 2.6724E-1 3.02055E-1 3.92592E-1 4.94621E-1 6.00623E-1 5.42983E-1 4.37958E-1 3.93047E-1 4.0706E-1 4.30093E-1 4.30418E-1 3.75305E-1 2.70308E-1 2.15351E-1 2.03398E-1 2.34553E-1 3.34638E-1 4.54352E-1 4.66946E-1 3.71768E-1 3.55663E-1 3.35182E-1 3.6542E-1 3.7946E-1 3.705E-1 3.61694E-1 3.48356E-1 3.45881E-1 3.52916E-1 3.57084E-1 3.6008E-1 3.53813E-1 3.45533E-1 3.36533E-1 -9999 -9999 -9999 -9999 -9999 -9999 -9999 -9999 -9999 -9999 -9999 -9999 -9999 -9999 -9999 -9999 -9999 -9999 -9999 -9999 -9999 -9999
-9999 -9999 -9999 -9999 -9999 -9999 -9999 -9999 -9999 -9999 -9999 -9999 -9999 -9999 -9999 -9999 -9999 -9999 -9999 -9999 -9999 -9999 -9999 -9999 -9999 -9999 -9999 -9999 -9999 -9999 -9999 -9999 -9999 -9999 -9999 -9999 -9999 -9999 -9999 -9999 -9999 -9999 -9999 -9999 -9999 -9999 -9999 -9999 -9999 -9999 -9999 -9999 -9999 -9999 -9999 -9999 -9999 -9999 -9999 -9999 -9999 -9999 -9999 -9999 -9999 -9999 -9999 -9999 -9999 -9999 -9999 -9999 -9999 -9999 -9999 -9999 -9999 -9999 -9999 -9999 -9999 -9999 -9999 -9999 -9999 -9999 -9999 -9999 -9999 -9999 -9999 -9999 -9999 -9999 -9999 -9999 -9999 -9999 -9999 -9999 -9999 -9999 -9999 -9999 -9999 -9999 -9999 -9999 -9999 -9999 -9999 -9999 -9999 -9999 -9999 -9999 -9999 -9999 -9999 -9999 -9999 -9999 -9999 -9999 -9999 -9999 -9999 -9999 -9999 3.62797E-1 3.43009E-1 3.36722E-1 3.42545E-1 3.4638E-1 3.54887E-1 3.77968E-1 3.80968E-1 4.04077E-1 4.07867E-1 4.15889E-1 4.33357E-1 4.17334E-1 4.37101E-1 4.33566E-1 4.35185E-1 4.1274E-1 4.20169E-1 4.70925E-1 5.2059E-1 5.32168E-1 5.34278E-1 5.70515E-1 5.37577E-1 4.58164E-1 3.93437E-1 3.89594E-1 4.43721E-1 5.48009E-1 5.96018E-1 6.24012E-1 6.08661E-1 6.75909E-1 6.34128E-1 5.32926E-1 4.94579E-1 5.39571E-1 5.42883E-1 6.39172E-1 6.15531E-1 6.86532E-1 6.87407E-1 6.72081E-1 6.52094E-1 6.56635E-1 6.51994E-1 6.54634E-1 6.46106E-1 5.82191E-1 4.26276E-1 2.63285E-1 2.01118E-1 2.81986E-1 3.77176E-1 4.45879E-1 4.56469E-1 6.92173E-1 6.36748E-1 6.47015E-1 6.63606E-1 6.58199E-1 6.64576E-1 5.77573E-1 4.11693E-1 3.08261E-1 2.04194E-1 1.02566E-1 1.00218E-1 1.1909E-1 1.17574E-1 1.08906E-1 1.37842E-1 2.26798E-1 3.89398E-1 5.21955E-1 4.61763E-1 2.80667E-1 1.35753E-1 1.00965E-1 1.28814E-1 1.56922E-1 1.93265E-1 2.84684E-1 4.10659E-1 3.69897E-1 2.14469E-1 1.52745E-1 1.84574E-1 3.17014E-1 3.44866E-1 3.32223E-1 1.88317E-1 1.31452E-1 1.22993E-1 1.43571E-1 2.34538E-1 3.48475E-1 4.19097E-1 4.29321E-1 4.03742E-1 3.911E-1 3.86342E-1 3.79888E-1 3.70925E-1 3.67599E-1 3.61274E-1 3.61274E-1 3.66753E-1 3.67176E-1 3.68512E-1 3.59661E-1 3.49662E-1 3.38161E-1 -9999 -9999 -9999 -9999 -9999 -9999 -9999 -9999 -9999 -9999 -9999 -9999 -9999 -9999 -9999 -9999 -9999 -9999 -9999 -9999 -9999 -9999
-9999 -9999 -9999 -9999 -9999 -9999 -9999 -9999 -9999 -9999 -9999 -9999 -9999 -9999 -9999 -9999 -9999 -9999 -9999 -9999 -9999 -9999 -9999 -9999 -9999 -9999 -9999 -9999 -9999 -9999 -9999 -9999 -9999 -9999 -9999 -9999 -9999 -9999 -9999 -9999 -9999 -9999 -9999 -9999 -9999 -9999 -9999 -9999 -9999 -9999 -9999 -9999 -9999 -9999 -9999 -9999 -9999 -9999 -9999 -9999 -9999 -9999 -9999 -9999 -9999 -9999 -9999 -9999 -9999 -9999 -9999 -9999 -9999 -9999 -9999 -9999 -9999 -9999 -9999 -9999 -9999 -9999 -9999 -9999 -9999 -9999 -9999 -9999 -9999 -9999 -9999 -9999 -9999 -9999 -9999 -9999 -9999 -9999 -9999 -9999 -9999 -9999 -9999 -9999 -9999 -9999 -9999 -9999 -9999 -9999 -9999 -9999 -9999 -9999 -9999 -9999 -9999 -9999 -9999 -9999 -9999 -9999 -9999 -9999 -9999 -9999 -9999 -9999 3.66535E-1 3.56916E-1 3.79242E-1 3.66241E-1 3.52364E-1 3.46572E-1 3.66855E-1 3.70809E-1 3.71601E-1 3.6597E-1 3.69919E-1 3.73091E-1 3.74682E-1 3.98672E-1 4.41038E-1 4.30446E-1 4.4852E-1 4.46068E-1 4.42923E-1 4.64529E-1 4.64917E-1 4.92612E-1 5.22829E-1 5.32434E-1 5.28003E-1 4.89772E-1 4.43302E-1 3.99077E-1 4.00096E-1 4.30249E-1 4.79423E-1 5.11232E-1 6.05498E-1 6.90698E-1 5.7983E-1 4.93487E-1 5.20497E-1 5.78434E-1 5.86005E-1 6.51049E-1 6.88655E-1 6.72668E-1 6.6292E-1 6.60265E-1 6.4686E-1 6.40916E-1 6.39141E-1 6.25232E-1 6.15335E-1 5.9654E-1 3.70081E-1 2.09098E-1 1.95851E-1 2.71135E-1 3.33977E-1 3.90329E-1 4.61674E-1 6.713E-1 6.78051E-1 6.32743E-1 6.49002E-1 6.61153E-1 6.63687E-1 6.36455E-1 5.92064E-1 4.85564E-1 2.24154E-1 1.10151E-1 8.51622E-2 8.97076E-2 1.02603E-1 1.28363E-1 2.01984E-1 3.54585E-1 5.02388E-1 5.04433E-1 3.38755E-1 1.6713E-1 7.86471E-2 6.02903E-2 7.78116E-2 1.07488E-1 1.07097E-1 1.56441E-1 2.76006E-1 2.53646E-1 1.29408E-1 7.77795E-2 8.89455E-2 1.40741E-1 2.90451E-1 3.28138E-1 1.71409E-1 9.27711E-2 8.61648E-2 9.7489E-2 1.33367E-1 1.94874E-1 2.78041E-1 3.39596E-1 4.00603E-1 3.97186E-1 3.81605E-1 3.74756E-1 3.74756E-1 3.74756E-1 3.77813E-1 3.76103E-1 3.79526E-1 3.80384E-1 3.7397E-1 3.52996E-1 3.55479E-1 3.24066E-1 3.34099E-1 -9999 -9999 -9999 -9999 -9999 -9999 -9999 -9999 -9999 -9999 -9999 -9999 -9999 -9999 -9999 -9999 -9999 -9999 -9999 -9999 -9999
-9999 -9999 -9999 -9999 -9999 -9999 -9999 -9999 -9999 -9999 -9999 -9999 -9999 -9999 -9999 -9999 -9999 -9999 -9999 -9999 -9999 -9999 -9999 -9999 -9999 -9999 -9999 -9999 -9999 -9999 -9999 -9999 -9999 -9999 -9999 -9999 -9999 -9999 -9999 -9999 -9999 -9999 -9999 -9999 -9999 -9999 -9999 -9999 -9999 -9999 -9999 -9999 -9999 -9999 -9999 -9999 -9999 -9999 -9999 -9999 -9999 -9999 -9999 -9999 -9999 -9999 -9999 -9999 -9999 -9999 -9999 -9999 -9999 -9999 -9999 -9999 -9999 -9999 -9999 -9999 -9999 -9999 -9999 -9999 -9999 -9999 -9999 -9999 -9999 -9999 -9999 -9999 -9999 -9999 -9999 -9999 -9999 -9999 -9999 -9999 -9999 -9999 -9999 -9999 -9999 -9999 -9999 -9999 -9999 -9999 -9999 -9999 -9999 -9999 -9999 -9999 -9999 -9999 -9999 -9999 -9999 -9999 -9999 -9999 -9999 -9999 3.62601E-1 3.62994E-1 3.73264E-1 4.11116E-1 4.50619E-1 4.29749E-1 3.93054E-1 3.57808E-1 3.52557E-1 3.46478E-1 3.46093E-1 3.43982E-1 3.45325E-1 3.64198E-1 3.65576E-1 3.83008E-1 4.19548E-1 4.71787E-1 4.59911E-1 4.76345E-1 4.88271E-1 4.58777E-1 4.589E-1 4.8138E-1 4.91254E-1 5.42363E-1 5.86537E-1 5.51677E-1 4.74619E-1 4.10944E-1 3.98466E-1 3.99077E-1 4.22357E-1 4.70741E-1 5.4911E-1 5.75037E-1 5.3269E-1 5.00507E-1 5.5415E-1 5.81804E-1 6.49363E-1 6.82712E-1 6.71846E-1 6.55509E-1 6.58383E-1 6.5528E-1 6.50337E-1 6.46189E-1 6.37045E-1 6.11703E-1 6.04443E-1 6.15508E-1 4.65591E-1 2.5892E-1 1.96982E-1 2.03621E-1 2.43107E-1 2.90984E-1 3.85078E-1 6.03384E-1 6.5996E-1 6.60176E-1 6.30714E-1 4.65278E-1 4.31111E-1 3.72562E-1 3.46969E-1 3.36342E-1 1.79607E-1 9.30425E-2 7.62545E-2 8.67246E-2 1.07216E-1 1.39862E-1 2.05486E-1 2.98985E-1 4.34314E-1 5.15345E-1 3.87538E-1 2.07896E-1 8.08289E-2 5.5257E-2 6.79712E-2 8.48465E-2 9.04831E-2 1.24385E-1 1.78954E-1 1.52509E-1 9.22737E-2 6.33971E-2 6.66282E-2 1.06247E-1 2.53181E-1 3.33376E-1 2.26326E-1 1.47235E-1 1.18548E-1 1.20076E-1 1.3857E-1 1.72253E-1 2.41239E-1 3.04643E-1 3.56947E-1 3.65354E-1 3.70925E-1 3.70925E-1 3.75609E-1 3.78175E-1 3.75183E-1 3.76958E-1 3.78241E-1 3.63814E-1 3.59611E-1 3.71907E-1 3.58404E-1 3.43888E-1 3.33289E-1 -9999 -9999 -9999 -9999 -9999 -9999 -9999 -9999 -9999 -9999 -9999 -9999 -9999 -9999 -9999 -9999 -9999 -9999 -9999 -9999 -9999
-9999 -9999 -9999 -9999 -9999 -9999 -9999 -9999 -9999 -9999 -9999 -9999 -9999 -9999 -9999 -9999 -9999 -9999 -9999 -9999 -9999 -9999 -9999 -9999 -9999 -9999 -9999 -9999 -9999 -9999 -9999 -9999 -9999 -9999 -9999 -9999 -9999 -9999 -9999 -9999 -9999 -9999 -9999 -9999 -9999 -9999 -9999 -9999 -9999 -9999 -9999 -9999 -9999 -9999 -9999 -9999 -9999 -9999 -9999 -9999 -9999 -9999 -9999 -9999 -9999 -9999 -9999 -9999 -9999 -9999 -9999 -9999 -9999 -9999 -9999 -9999 -9999 -9999 -9999 -9999 -9999 -9999 -9999 -9999 -9999 -9999 -9999 -9999 -9999 -9999 -9999 -9999 -9999 -9999 -9999 -9999 -9999 -9999 -9999 -9999 -9999 -9999 -9999 -9999 -9999 -9999 -9999 -9999 -9999 -9999 -9999 -9999 -9999 -9999 -9999 -9999 -9999 -9999 -9999 -9999 -9999 -9999 -9999 -9999 -9999 -9999 3.41862E-1 3.43009E-1 3.83173E-1 4.23436E-1 4.52576E-1 4.53801E-1 4.27812E-1 3.9569E-1 3.8147E-1 3.80469E-1 3.80869E-1 3.77072E-1 3.73886E-1 3.66464E-1 3.8723E-1 3.94914E-1 4.31294E-1 4.98274E-1 5.01856E-1 4.88785E-1 4.44632E-1 4.58286E-1 4.55277E-1 4.55698E-1 4.78667E-1 4.91254E-1 5.73075E-1 5.58267E-1 5.25294E-1 4.49704E-1 4.26921E-1 4.21736E-1 4.24638E-1 4.39609E-1 4.68099E-1 4.98902E-1 5.16303E-1 5.26084E-1 5.66306E-1 6.49243E-1 6.61802E-1 6.63463E-1 6.46634E-1 6.59397E-1 6.58893E-1 6.41644E-1 6.56275E-1 6.53938E-1 6.55604E-1 6.53944E-1 6.20465E-1 6.08412E-1 6.46982E-1 4.66734E-1 2.74425E-1 2.23572E-1 2.6965E-1 3.4276E-1 4.56329E-1 6.50417E-1 6.66512E-1 6.45473E-1 6.20193E-1 4.54954E-1 3.80209E-1 2.49198E-1 1.67376E-1 1.80155E-1 1.69122E-1 1.06622E-1 8.43672E-2 7.93705E-2 8.34695E-2 1.02913E-1 1.44041E-1 1.82784E-1 3.01866E-1 4.78953E-1 4.93071E-1 3.00103E-1 1.12375E-1 6.80934E-2 7.42007E-2 7.97651E-2 8.42179E-2 9.59462E-2 1.0655E-1 9.87185E-2 9.21061E-2 8.53386E-2 8.82029E-2 1.11913E-1 1.80735E-1 2.90665E-1 3.34501E-1 2.8581E-1 2.38782E-1 2.04392E-1 1.98154E-1 2.50598E-1 2.87572E-1 3.14366E-1 3.46983E-1 3.64925E-1 3.55701E-1 3.68803E-1 3.76036E-1 3.79031E-1 3.76891E-1 3.75249E-1 3.71416E-1 3.71416E-1 3.68869E-1 3.63798E-1 3.6218E-1 3.34925E-1 3.24864E-1 3.38569E-1 -9999 -9999 -9999 -9999 -9999 -9999 -9999 -9999 -9999 -9999 -9999 -9999 -9999 -9999 -9999 -9999 -9999 -9999 -9999 -9999
-9999 -9999 -9999 -9999 -9999 -9999 -9999 -9999 -9999 -9999 -9999 -9999 -9999 -9999 -9999 -9999 -9999 -9999 -9999 -9999 -9999 -9999 -9999 -9999 -9999 -9999 -9999 -9999 -9999 -9999 -9999 -9999 -9999 -9999 -9999 -9999 -9999 -9999 -9999 -9999 -9999 -9999 -9999 -9999 -9999 -9999 -9999 -9999 -9999 -9999 -9999 -9999 -9999 -9999 -9999 -9999 -9999 -9999 -9999 -9999 -9999 -9999 -9999 -9999 -9999 -9999 -9999 -9999 -9999 -9999 -9999 -9999 -9999 -9999 -9999 -9999 -9999 -9999 -9999 -9999 -9999 -9999 -9999 -9999 -9999 -9999 -9999 -9999 -9999 -9999 -9999 -9999 -9999 -9999 -9999 -9999 -9999 -9999 -9999 -9999 -9999 -9999 -9999 -9999 -9999 -9999 -9999 -9999 -9999 -9999 -9999 -9999 -9999 -9999 -9999 -9999 -9999 -9999 -9999 -9999 -9999 -9999 -9999 -9999 -9999 -9999 3.35775E-1 3.30025E-1 3.5547E-1 3.85584E-1 3.97519E-1 4.04863E-1 4.22814E-1 4.12798E-1 4.11153E-1 4.16508E-1 4.21554E-1 4.22398E-1 4.11966E-1 4.07767E-1 4.29598E-1 4.70802E-1 4.76838E-1 4.98151E-1 4.68114E-1 4.41584E-1 4.35082E-1 4.33205E-1 4.66532E-1 4.42464E-1 4.52931E-1 4.65161E-1 5.19007E-1 5.68233E-1 5.49232E-1 5.14442E-1 4.42361E-1 4.73176E-1 4.84474E-1 5.06559E-1 4.68114E-1 5.1803E-1 5.49211E-1 4.91077E-1 5.43739E-1 6.34716E-1 6.42662E-1 6.30965E-1 6.46395E-1 6.49882E-1 6.28972E-1 6.27076E-1 6.15239E-1 5.45631E-1 5.78156E-1 6.43768E-1 6.464E-1 6.20284E-1 6.26234E-1 4.64442E-1 2.84398E-1 2.55177E-1 2.9754E-1 3.25851E-1 4.08261E-1 6.06565E-1 6.53053E-1 6.63228E-1 6.35037E-1 6.1182E-1 5.45364E-1 3.77639E-1 2.231E-1 2.32323E-1 2.46468E-1 1.77625E-1 9.62365E-2 7.08252E-2 6.76457E-2 7.95434E-2 1.00421E-1 1.09694E-1 1.64317E-1 3.29568E-1 4.56796E-1 2.81159E-1 1.07327E-1 7.1526E-2 6.19068E-2 5.30583E-2 5.87093E-2 7.78898E-2 8.03293E-2 8.71121E-2 1.194E-1 1.53643E-1 1.71369E-1 1.65087E-1 1.62593E-1 2.10658E-1 3.3951E-1 4.26218E-1 4.18595E-1 3.72013E-1 3.39029E-1 3.35711E-1 3.44926E-1 3.56532E-1 3.52364E-1 3.63661E-1 3.54867E-1 3.69227E-1 3.75183E-1 3.80317E-1 3.78603E-1 3.70076E-1 3.6633E-1 3.62535E-1 3.60854E-1 3.44251E-1 3.4885E-1 3.42263E-1 3.33709E-1 3.2887E-1 -9999 -9999 -9999 -9999 -9999 -9999 -9999 -9999 -9999 -9999 -9999 -9999 -9999 -9999 -9999 -9999 -9999 -9999 -9999 -9999
-9999 -9999 -9999 -9999 -9999 -9999 -9999 -9999 -9999 -9999 -9999 -9999 -9999 -9999 -9999 -9999 -9999 -9999 -9999 -9999 -9999 -9999 -9999 -9999 -9999 -9999 -9999 -9999 -9999 -9999 -9999 -9999 -9999 -9999 -9999 -9999 -9999 -9999 -9999 -9999 -9999 -9999 -9999 -9999 -9999 -9999 -9999 -9999 -9999 -9999 -9999 -9999 -9999 -9999 -9999 -9999 -9999 -9999 -9999 -9999 -9999 -9999 -9999 -9999 -9999 -9999 -9999 -9999 -9999 -9999 -9999 -9999 -9999 -9999 -9999 -9999 -9999 -9999 -9999 -9999 -9999 -9999 -9999 -9999 -9999 -9999 -9999 -9999 -9999 -9999 -9999 -9999 -9999 -9999 -9999 -9999 -9999 -9999 -9999 -9999 -9999 -9999 -9999 -9999 -9999 -9999 -9999 -9999 -9999 -9999 -9999 -9999 -9999 -9999 -9999 -9999 -9999 -9999 -9999 -9999 -9999 -9999 -9999 -9999 -9999 3.35585E-1 3.25348E-1 3.24789E-1 3.45228E-1 3.5217E-1 3.56638E-1 3.54791E-1 3.74682E-1 3.76474E-1 3.78469E-1 3.88103E-1 4.40508E-1 4.62612E-1 4.62858E-1 4.57825E-1 4.77577E-1 4.78194E-1 4.66392E-1 4.40731E-1 4.29664E-1 4.2219E-1 4.21361E-1 4.39952E-1 4.3598E-1 3.8647E-1 4.00911E-1 4.43272E-1 4.79847E-1 4.99272E-1 5.45192E-1 5.11992E-1 4.67499E-1 5.15078E-1 6.06696E-1 6.81779E-1 6.42311E-1 5.7395E-1 5.29245E-1 6.47233E-1 6.44408E-1 5.49281E-1 6.41291E-1 6.36525E-1 6.20184E-1 6.42313E-1 6.1886E-1 6.10696E-1 5.77599E-1 4.82589E-1 4.45142E-1 5.55043E-1 6.46999E-1 6.27274E-1 4.74363E-1 3.06366E-1 2.04969E-1 1.89426E-1 2.05142E-1 2.03208E-1 2.74043E-1 4.5636E-1 6.52771E-1 6.614E-1 6.59748E-1 6.49837E-1 6.20526E-1 5.3504E-1 4.3917E-1 3.97097E-1 3.33944E-1 2.09513E-1 1.21259E-1 7.21928E-2 6.19651E-2 6.65056E-2 7.66708E-2 7.29068E-2 1.05198E-1 2.27685E-1 3.33985E-1 1.84223E-1 7.83515E-2 5.77024E-2 4.62801E-2 4.28704E-2 5.48957E-2 1.0213E-1 1.29171E-1 1.15333E-1 1.30717E-1 1.77236E-1 2.64494E-1 2.89856E-1 2.41941E-1 2.67848E-1 3.4918E-1 4.66158E-1 4.88344E-1 4.48803E-1 4.04306E-1 3.61494E-1 3.54799E-1 3.62821E-1 3.55278E-1 3.66192E-1 3.57372E-1 3.63246E-1 3.722E-1 3.75183E-1 3.76036E-1 3.65842E-1 3.54932E-1 3.57084E-1 3.55831E-1 3.54997E-1 3.3852E-1 3.41853E-1 3.35736E-1 3.30479E-1 -9999 -9999 -9999 -9999 -9999 -9999 -9999 -9999 -9999 -9999 -9999 -9999 -9999 -9999 -9999 -9999 -9999 -9999 -9999 -9999
-9999 -9999 -9999 -9999 -9999 -9999 -9999 -9999 -9999 -9999 -9999 -9999 -9999 -9999 -9999 -9999 -9999 -9999 -9999 -9999 -9999 -9999 -9999 -9999 -9999 -9999 -9999 -9999 -9999 -9999 -9999 -9999 -9999 -9999 -9999 -9999 -9999 -9999 -9999 -9999 -9999 -9999 -9999 -9999 -9999 -9999 -9999 -9999 -9999 -9999 -9999 -9999 -9999 -9999 -9999 -9999 -9999 -9999 -9999 -9999 -9999 -9999 -9999 -9999 -9999 -9999 -9999 -9999 -9999 -9999 -9999 -9999 -9999 -9999 -9999 -9999 -9999 -9999 -9999 -9999 -9999 -9999 -9999 -9999 -9999 -9999 -9999 -9999 -9999 -9999 -9999 -9999 -9999 -9999 -9999 -9999 -9999 -9999 -9999 -9999 -9999 -9999 -9999 -9999 -9999 -9999 -9999 -9999 -9999 -9999 -9999 -9999 -9999 -9999 -9999 -9999 -9999 -9999 -9999 -9999 -9999 -9999 -9999 -9999 3.35585E-1 3.25721E-1 3.23487E-1 3.23115E-1 3.41781E-1 3.44268E-1 3.23953E-1 3.40732E-1 3.40732E-1 3.4016E-1 3.3997E-1 3.40639E-1 3.98776E-1 4.75852E-1 4.98398E-1 4.57948E-1 4.78687E-1 4.68237E-1 4.19446E-1 4.02388E-1 3.76709E-1 3.90402E-1 4.07556E-1 4.00299E-1 3.82651E-1 3.99281E-1 4.01727E-1 4.45578E-1 4.43199E-1 4.99766E-1 5.25313E-1 5.20383E-1 5.00033E-1 6.42878E-1 6.96773E-1 6.77825E-1 6.82503E-1 6.56435E-1 6.51964E-1 6.76088E-1 6.77051E-1 6.51256E-1 6.54184E-1 6.57599E-1 6.23787E-1 6.02889E-1 6.34452E-1 6.21081E-1 6.15736E-1 5.99391E-1 5.99722E-1 5.45644E-1 5.37098E-1 4.83882E-1 3.3497E-1 2.01782E-1 1.57253E-1 1.56715E-1 1.63598E-1 1.70102E-1 2.17543E-1 3.22339E-1 4.74711E-1 6.20064E-1 6.45887E-1 6.66569E-1 6.52843E-1 6.34862E-1 6.29292E-1 5.33918E-1 3.82833E-1 2.7279E-1 1.75108E-1 1.25224E-1 9.41744E-2 8.03934E-2 6.92006E-2 6.80199E-2 9.3792E-2 1.60325E-1 1.6337E-1 8.95716E-2 5.17603E-2 4.7241E-2 4.78308E-2 5.38767E-2 7.55924E-2 1.52089E-1 2.84493E-1 2.62947E-1 2.01654E-1 2.02945E-1 2.76347E-1 1.8167E-1 4.00932E-1 3.96568E-1 4.41661E-1 4.71408E-1 4.6468E-1 4.31825E-1 3.93395E-1 3.75305E-1 3.54382E-1 3.56885E-1 3.54028E-1 3.6324E-1 3.71702E-1 3.58627E-1 3.60304E-1 3.69651E-1 3.69651E-1 3.62891E-1 3.55766E-1 3.59177E-1 3.55831E-1 3.525E-1 3.33646E-1 3.36955E-1 3.33709E-1 3.2887E-1 -9999 -9999 -9999 -9999 -9999 -9999 -9999 -9999 -9999 -9999 -9999 -9999 -9999 -9999 -9999 -9999 -9999 -9999 -9999 -9999
-9999 -9999 -9999 -9999 -9999 -9999 -9999 -9999 -9999 -9999 -9999 -9999 -9999 -9999 -9999 -9999 -9999 -9999 -9999 -9999 -9999 -9999 -9999 -9999 -9999 -9999 -9999 -9999 -9999 -9999 -9999 -9999 -9999 -9999 -9999 -9999 -9999 -9999 -9999 -9999 -9999 -9999 -9999 -9999 -9999 -9999 -9999 -9999 -9999 -9999 -9999 -9999 -9999 -9999 -9999 -9999 -9999 -9999 -9999 -9999 -9999 -9999 -9999 -9999 -9999 -9999 -9999 -9999 -9999 -9999 -9999 -9999 -9999 -9999 -9999 -9999 -9999 -9999 -9999 -9999 -9999 -9999 -9999 -9999 -9999 -9999 -9999 -9999 -9999 -9999 -9999 -9999 -9999 -9999 -9999 -9999 -9999 -9999 -9999 -9999 -9999 -9999 -9999 -9999 -9999 -9999 -9999 -9999 -9999 -9999 -9999 -9999 -9999 -9999 -9999 -9999 -9999 -9999 -9999 -9999 -9999 -9999 -9999 3.28524E-1 3.26094E-1 3.23859E-1 3.22558E-1 3.22744E-1 3.18399E-1 3.19137E-1 3.19875E-1 3.19691E-1 3.34466E-1 3.31825E-1 3.23131E-1 3.25177E-1 3.57249E-1 4.51172E-1 4.39782E-1 4.32788E-1 4.61968E-1 4.6025E-1 4.07093E-1 3.96887E-1 3.94654E-1 3.6512E-1 3.61192E-1 3.64923E-1 3.9192E-1 4.53563E-1 4.58829E-1 5.05552E-1 5.11746E-1 5.85146E-1 6.86745E-1 6.74356E-1 5.62425E-1 6.70829E-1 6.75771E-1 6.82788E-1 6.89962E-1 6.87015E-1 6.72644E-1 6.89847E-1 6.94997E-1 6.81042E-1 6.80677E-1 6.63441E-1 6.28529E-1 6.11383E-1 6.20029E-1 6.06025E-1 5.69406E-1 5.77853E-1 6.03094E-1 5.83673E-1 5.33372E-1 4.20157E-1 2.94304E-1 2.24035E-1 1.99463E-1 2.2139E-1 2.6212E-1 2.80655E-1 2.84896E-1 2.90515E-1 3.82725E-1 4.99752E-1 6.20271E-1 6.47672E-1 6.14207E-1 5.98606E-1 6.00134E-1 5.8361E-1 4.87122E-1 4.36029E-1 3.0518E-1 2.58952E-1 2.00649E-1 1.29185E-1 7.75377E-2 6.76191E-2 7.92706E-2 8.64446E-2 6.80429E-2 4.68411E-2 4.17369E-2 4.72612E-2 6.13514E-2 9.1584E-2 1.13137E-1 1.53177E-1 2.95142E-1 2.70595E-1 2.82615E-1 2.12951E-1 3.45153E-1 4.07763E-1 4.8213E-1 4.93342E-1 4.7691E-1 4.46605E-1 4.14428E-1 3.952E-1 3.76586E-1 3.72322E-1 3.57721E-1 3.60235E-1 3.56947E-1 3.64082E-1 3.67884E-1 3.51955E-1 3.52371E-1 3.60789E-1 3.61629E-1 3.56184E-1 3.54932E-1 3.57019E-1 3.63798E-1 3.59596E-1 3.5167E-1 3.32433E-1 3.3533E-1 3.26063E-1 -9999 -9999 -9999 -9999 -9999 -9999 -9999 -9999 -9999 -9999 -9999 -9999 -9999 -9999 -9999 -9999 -9999 -9999 -9999 -9999
-9999 -9999 -9999 -9999 -9999 -9999 -9999 -9999 -9999 -9999 -9999 -9999 -9999 -9999 -9999 -9999 -9999 -9999 -9999 -9999 -9999 -9999 -9999 -9999 -9999 -9999 -9999 -9999 -9999 -9999 -9999 -9999 -9999 -9999 -9999 -9999 -9999 -9999 -9999 -9999 -9999 -9999 -9999 -9999 -9999 -9999 -9999 -9999 -9999 -9999 -9999 -9999 -9999 -9999 -9999 -9999 -9999 -9999 -9999 -9999 -9999 -9999 -9999 -9999 -9999 -9999 -9999 -9999 -9999 -9999 -9999 -9999 -9999 -9999 -9999 -9999 -9999 -9999 -9999 -9999 -9999 -9999 -9999 -9999 -9999 -9999 -9999 -9999 -9999 -9999 -9999 -9999 -9999 -9999 -9999 -9999 -9999 -9999 -9999 -9999 -9999 -9999 -9999 -9999 -9999 -9999 -9999 -9999 -9999 -9999 -9999 -9999 -9999 -9999 -9999 -9999 -9999 -9999 -9999 -9999 -9999 -9999 3.28337E-1 3.26094E-1 3.23301E-1 3.21261E-1 3.20521E-1 3.14725E-1 3.15825E-1 3.16743E-1 3.17295E-1 3.18399E-1 3.12989E-1 3.11895E-1 3.11895E-1 3.29102E-1 3.32674E-1 3.7124E-1 3.48235E-1 3.52487E-1 4.21983E-1 4.06479E-1 3.79104E-1 3.98515E-1 4.16093E-1 4.13002E-1 3.93743E-1 4.41523E-1 5.09133E-1 5.29717E-1 5.20743E-1 5.42148E-1 6.44284E-1 6.81855E-1 6.7021E-1 6.81299E-1 6.07196E-1 6.43044E-1 6.61825E-1 6.76273E-1 6.77237E-1 6.72206E-1 6.30905E-1 5.962E-1 5.80679E-1 6.35752E-1 6.57936E-1 6.41885E-1 6.43549E-1 6.31374E-1 5.9898E-1 5.79397E-1 6.0781E-1 6.05888E-1 5.96253E-1 5.60294E-1 5.84669E-1 5.02585E-1 3.51925E-1 3.33734E-1 3.61576E-1 3.39973E-1 4.41763E-1 4.86268E-1 5.4345E-1 5.26226E-1 6.02E-1 6.49013E-1 6.4027E-1 6.54666E-1 6.33761E-1 6.06626E-1 6.33034E-1 6.2648E-1 6.21498E-1 5.82396E-1 4.8156E-1 4.23596E-1 2.75298E-1 1.26892E-1 7.56593E-2 5.98329E-2 5.73831E-2 5.355E-2 4.62421E-2 4.6499E-2 5.22634E-2 6.18838E-2 9.59587E-2 2.24184E-1 2.74954E-1 2.01022E-1 2.06577E-1 2.71072E-1 2.25789E-1 4.08134E-1 4.37308E-1 4.65815E-1 4.97057E-1 4.87883E-1 4.54717E-1 4.18463E-1 3.95568E-1 3.83448E-1 3.80011E-1 3.81729E-1 3.64019E-1 3.66129E-1 3.53963E-1 3.61977E-1 3.60297E-1 3.55278E-1 3.5278E-1 3.40419E-1 3.50361E-1 3.49119E-1 3.50775E-1 3.59111E-1 3.56682E-1 3.5543E-1 3.47546E-1 3.42199E-1 3.39808E-1 3.21678E-1 -9999 -9999 -9999 -9999 -9999 -9999 -9999 -9999 -9999 -9999 -9999 -9999 -9999 -9999 -9999 -9999 -9999 -9999 -9999 -9999
-9999 -9999 -9999 -9999 -9999 -9999 -9999 -9999 -9999 -9999 -9999 -9999 -9999 -9999 -9999 -9999 -9999 -9999 -9999 -9999 -9999 -9999 -9999 -9999 -9999 -9999 -9999 -9999 -9999 -9999 -9999 -9999 -9999 -9999 -9999 -9999 -9999 -9999 -9999 -9999 -9999 -9999 -9999 -9999 -9999 -9999 -9999 -9999 -9999 -9999 -9999 -9999 -9999 -9999 -9999 -9999 -9999 -9999 -9999 -9999 -9999 -9999 -9999 -9999 -9999 -9999 -9999 -9999 -9999 -9999 -9999 -9999 -9999 -9999 -9999 -9999 -9999 -9999 -9999 -9999 -9999 -9999 -9999 -9999 -9999 -9999 -9999 -9999 -9999 -9999 -9999 -9999 -9999 -9999 -9999 -9999 -9999 -9999 -9999 -9999 -9999 -9999 -9999 -9999 -9999 -9999 -9999 -9999 -9999 -9999 -9999 -9999 -9999 -9999 -9999 -9999 -9999 -9999 3.38051E-1 3.39192E-1 3.39763E-1 3.33413E-1 3.33224E-1 3.31152E-1 3.26467E-1 3.21076E-1 3.13445E-1 3.12897E-1 3.14176E-1 3.16192E-1 3.22096E-1 3.24606E-1 3.47345E-1 3.48115E-1 3.65479E-1 4.06375E-1 3.90055E-1 3.60669E-1 3.66793E-1 3.47657E-1 3.91008E-1 3.92424E-1 3.66105E-1 4.09917E-1 4.26859E-1 4.29146E-1 4.63049E-1 5.45438E-1 5.71634E-1 5.29368E-1 5.26043E-1 5.6207E-1 5.88042E-1 6.74074E-1 6.69285E-1 6.61709E-1 5.72781E-1 5.62446E-1 5.66482E-1 6.54103E-1 6.48386E-1 6.4472E-1 5.49005E-1 4.91858E-1 4.91235E-1 6.00244E-1 6.63708E-1 6.62948E-1 6.52042E-1 6.19057E-1 6.10491E-1 6.26515E-1 6.28502E-1 6.04522E-1 6.18295E-1 5.84312E-1 6.01548E-1 5.45656E-1 4.59084E-1 5.36539E-1 5.47382E-1 4.71363E-1 5.89713E-1 6.2486E-1 6.37499E-1 6.46096E-1 6.50941E-1 6.58312E-1 6.61636E-1 6.38184E-1 6.20953E-1 6.37991E-1 6.42361E-1 6.0756E-1 5.76973E-1 4.64235E-1 4.9112E-1 3.75441E-1 2.22718E-1 1.38703E-1 8.06567E-2 6.4228E-2 6.46743E-2 6.07436E-2 6.04367E-2 9.73374E-2 1.15712E-1 7.80448E-2 1.18669E-1 2.16387E-1 3.32842E-1 2.75265E-1 2.73426E-1 2.92758E-1 3.82897E-1 4.5724E-1 4.867E-1 4.79249E-1 4.61563E-1 4.46219E-1 4.18526E-1 4.02167E-1 3.89491E-1 3.80869E-1 3.81729E-1 3.82588E-1 3.50228E-1 3.4076E-1 3.32223E-1 3.38716E-1 3.40822E-1 3.34714E-1 3.33499E-1 3.39596E-1 3.38849E-1 3.47466E-1 3.55349E-1 3.6542E-1 3.57871E-1 3.66769E-1 3.6213E-1 3.57518E-1 3.39744E-1 3.33694E-1 -9999 -9999 -9999 -9999 -9999 -9999 -9999 -9999 -9999 -9999 -9999 -9999 -9999 -9999 -9999 -9999 -9999 -9999 -9999 -9999
-9999 -9999 -9999 -9999 -9999 -9999 -9999 -9999 -9999 -9999 -9999 -9999 -9999 -9999 -9999 -9999 -9999 -9999 -9999 -9999 -9999 -9999 -9999 -9999 -9999 -9999 -9999 -9999 -9999 -9999 -9999 -9999 -9999 -9999 -9999 -9999 -9999 -9999 -9999 -9999 -9999 -9999 -9999 -9999 -9999 -9999 -9999 -9999 -9999 -9999 -9999 -9999 -9999 -9999 -9999 -9999 -9999 -9999 -9999 -9999 -9999 -9999 -9999 -9999 -9999 -9999 -9999 -9999 -9999 -9999 -9999 -9999 -9999 -9999 -9999 -9999 -9999 -9999 -9999 -9999 -9999 -9999 -9999 -9999 -9999 -9999 -9999 -9999 -9999 -9999 -9999 -9999 -9999 -9999 -9999 -9999 -9999 -9999 -9999 -9999 -9999 -9999 -9999 -9999 -9999 -9999 -9999 -9999 -9999 -9999 -9999 -9999 -9999 -9999 -9999 -9999 3.35207E-1 3.37481E-1 3.58295E-1 3.56054E-1 3.57808E-1 3.58784E-1 3.62308E-1 3.79567E-1 3.33509E-1 3.26002E-1 3.2154E-1 3.18031E-1 3.14908E-1 3.17847E-1 3.38734E-1 3.72398E-1 4.22239E-1 4.2286E-1 4.02242E-1 4.23333E-1 4.66023E-1 4.61968E-1 4.28E-1 3.8331E-1 4.00144E-1 3.90302E-1 3.86269E-1 3.98822E-1 4.55363E-1 5.12714E-1 4.52179E-1 4.82007E-1 5.09523E-1 5.87802E-1 6.10138E-1 6.56142E-1 6.39628E-1 6.70279E-1 6.5355E-1 6.70733E-1 6.15821E-1 5.94403E-1 5.2568E-1 6.31026E-1 6.17677E-1 6.17662E-1 6.21265E-1 5.29589E-1 5.07396E-1 5.47131E-1 6.28272E-1 6.31621E-1 6.43289E-1 6.27695E-1 6.12716E-1 6.16219E-1 5.92793E-1 5.96916E-1 6.12728E-1 6.0737E-1 5.26235E-1 5.07037E-1 6.05757E-1 6.19672E-1 6.12651E-1 6.01556E-1 6.23237E-1 6.39684E-1 6.42883E-1 6.29058E-1 6.57601E-1 5.76697E-1 5.43186E-1 4.80129E-1 4.91549E-1 6.17407E-1 6.40576E-1 6.03366E-1 4.03822E-1 3.35669E-1 3.26204E-1 2.671E-1 2.26222E-1 2.08361E-1 1.53813E-1 1.32427E-1 1.36942E-1 1.35644E-1 1.41325E-1 1.96708E-1 1.8407E-1 9.49339E-2 1.0637E-1 1.47561E-1 2.19221E-1 3.30731E-1 3.79987E-1 4.08479E-1 4.75681E-1 5.08902E-1 4.72068E-1 4.27498E-1 4.06618E-1 3.87013E-1 3.77125E-1 3.68551E-1 3.49286E-1 3.35353E-1 3.4841E-1 3.45523E-1 3.19336E-1 2.97261E-1 2.9503E-1 3.18639E-1 3.34311E-1 3.31481E-1 3.16331E-1 3.27858E-1 3.31081E-1 3.55349E-1 3.67533E-1 3.61225E-1 3.68396E-1 3.76119E-1 3.75265E-1 3.71857E-1 3.49613E-1 3.35721E-1 3.05227E-1 -9999 -9999 -9999 -9999 -9999 -9999 -9999 -9999 -9999 -9999 -9999 -9999 -9999 -9999 -9999 -9999 -9999 -9999 -9999
-9999 -9999 -9999 -9999 -9999 -9999 -9999 -9999 -9999 -9999 -9999 -9999 -9999 -9999 -9999 -9999 -9999 -9999 -9999 -9999 -9999 -9999 -9999 -9999 -9999 -9999 -9999 -9999 -9999 -9999 -9999 -9999 -9999 -9999 -9999 -9999 -9999 -9999 -9999 -9999 -9999 -9999 -9999 -9999 -9999 -9999 -9999 -9999 -9999 -9999 -9999 -9999 -9999 -9999 -9999 -9999 -9999 -9999 -9999 -9999 -9999 -9999 -9999 -9999 -9999 -9999 -9999 -9999 -9999 -9999 -9999 -9999 -9999 -9999 -9999 -9999 -9999 -9999 -9999 -9999 -9999 -9999 -9999 -9999 -9999 -9999 -9999 -9999 -9999 -9999 -9999 -9999 -9999 -9999 -9999 -9999 -9999 -9999 -9999 -9999 -9999 -9999 -9999 -9999 -9999 -9999 -9999 -9999 -9999 -9999 -9999 -9999 -9999 -9999 -9999 3.31998E-1 3.33506E-1 3.53429E-1 3.52364E-1 3.59566E-1 3.65059E-1 3.69005E-1 3.89211E-1 3.8448E-1 3.63586E-1 3.60057E-1 3.55374E-1 3.48018E-1 3.15368E-1 3.11348E-1 3.35887E-1 3.70614E-1 4.0449E-1 4.27634E-1 4.19653E-1 4.28528E-1 4.75132E-1 4.71929E-1 4.24298E-1 4.47184E-1 4.2582E-1 4.20639E-1 4.17951E-1 4.67063E-1 5.22336E-1 5.58774E-1 5.1261E-1 5.24318E-1 6.19769E-1 6.48913E-1 6.73872E-1 6.54472E-1 6.5753E-1 6.66184E-1 6.60788E-1 6.7637E-1 6.65242E-1 6.405E-1 6.25613E-1 5.55157E-1 6.19796E-1 6.18807E-1 6.16649E-1 6.21248E-1 5.54061E-1 4.92566E-1 5.24144E-1 6.3629E-1 6.43931E-1 5.65783E-1 5.68839E-1 5.09539E-1 4.36546E-1 4.00893E-1 4.06508E-1 3.74834E-1 3.46952E-1 4.54806E-1 6.41838E-1 6.2749E-1 6.44635E-1 6.55038E-1 6.52802E-1 6.42686E-1 5.9202E-1 4.48045E-1 4.63798E-1 3.91788E-1 3.09054E-1 2.59228E-1 2.91839E-1 4.90227E-1 6.48872E-1 6.01937E-1 4.94856E-1 4.19611E-1 3.67611E-1 3.20252E-1 3.10496E-1 3.22214E-1 2.93107E-1 2.57549E-1 2.44895E-1 2.46406E-1 2.80649E-1 3.43957E-1 2.42356E-1 1.22833E-1 1.39562E-1 1.73594E-1 1.91012E-1 2.7494E-1 4.06157E-1 5.10509E-1 5.46288E-1 5.17183E-1 4.35517E-1 3.74627E-1 3.48683E-1 3.28223E-1 2.97485E-1 2.91416E-1 2.6661E-1 2.44838E-1 2.7176E-1 2.70981E-1 2.40164E-1 2.29373E-1 2.62139E-1 3.0174E-1 3.23643E-1 3.0929E-1 3.06962E-1 3.15545E-1 3.36343E-1 3.66264E-1 3.80747E-1 3.89367E-1 3.76907E-1 3.75625E-1 3.804E-1 3.79114E-1 3.6045E-1 3.24004E-1 3.25249E-1 -9999 -9999 -9999 -9999 -9999 -9999 -9999 -9999 -9999 -9999 -9999 -9999 -9999 -9999 -9999 -9999 -9999 -9999 -9999
-9999 -9999 -9999 -9999 -9999 -9999 -9999 -9999 -9999 -9999 -9999 -9999 -9999 -9999 -9999 -9999 -9999 -9999 -9999 -9999 -9999 -9999 -9999 -9999 -9999 -9999 -9999 -9999 -9999 -9999 -9999 -9999 -9999 -9999 -9999 -9999 -9999 -9999 -9999 -9999 -9999 -9999 -9999 -9999 -9999 -9999 -9999 -9999 -9999 -9999 -9999 -9999 -9999 -9999 -9999 -9999 -9999 -9999 -9999 -9999 -9999 -9999 -9999 -9999 -9999 -9999 -9999 -9999 -9999 -9999 -9999 -9999 -9999 -9999 -9999 -9999 -9999 -9999 -9999 -9999 -9999 -9999 -9999 -9999 -9999 -9999 -9999 -9999 -9999 -9999 -9999 -9999 -9999 -9999 -9999 -9999 -9999 -9999 -9999 -9999 -9999 -9999 -9999 -9999 -9999 -9999 -9999 -9999 -9999 -9999 -9999 -9999 -9999 -9999 3.30305E-1 3.30117E-1 3.30869E-1 3.42545E-1 3.46765E-1 3.5547E-1 3.66044E-1 3.9103E-1 3.8629E-1 3.69105E-1 3.87297E-1 3.89314E-1 3.85686E-1 3.69031E-1 3.36455E-1 3.09894E-1 3.29102E-1 3.59005E-1 3.84716E-1 4.09966E-1 4.13874E-1 4.41462E-1 4.84588E-1 4.46219E-1 4.11715E-1 4.23124E-1 4.18984E-1 4.52721E-1 4.8715E-1 4.79211E-1 6.01763E-1 6.68361E-1 6.26961E-1 6.02709E-1 6.43944E-1 6.69171E-1 6.53146E-1 6.54266E-1 6.60383E-1 6.56957E-1 6.61986E-1 5.76691E-1 6.45143E-1 6.35485E-1 6.28296E-1 6.10684E-1 5.80704E-1 6.01195E-1 6.15484E-1 6.07411E-1 5.68589E-1 4.12473E-1 3.85292E-1 5.31626E-1 6.31261E-1 5.72806E-1 5.67724E-1 5.9016E-1 4.37201E-1 3.22182E-1 3.04208E-1 3.04865E-1 3.61996E-1 4.86539E-1 6.33666E-1 5.56553E-1 4.68903E-1 4.63174E-1 4.97252E-1 4.28072E-1 3.6992E-1 3.12894E-1 3.13825E-1 2.61698E-1 1.94485E-1 1.65285E-1 2.53059E-1 4.42064E-1 6.24849E-1 6.28036E-1 6.13585E-1 6.2382E-1 5.65135E-1 4.95201E-1 4.4624E-1 4.10321E-1 3.17031E-1 2.82755E-1 2.89001E-1 3.26203E-1 4.21081E-1 4.76836E-1 2.78333E-1 1.34425E-1 1.88988E-1 2.80957E-1 3.03644E-1 3.67801E-1 4.64727E-1 5.19034E-1 5.06755E-1 4.84531E-1 4.59131E-1 3.98927E-1 3.15529E-1 2.52233E-1 2.16672E-1 1.98013E-1 1.74443E-1 1.67731E-1 1.85046E-1 1.82958E-1 1.89017E-1 2.1132E-1 2.52864E-1 3.04876E-1 3.08688E-1 2.88546E-1 2.83769E-1 2.8757E-1 3.27062E-1 3.60304E-1 3.85479E-1 3.78619E-1 3.78191E-1 3.74345E-1 3.76974E-1 3.76974E-1 3.65924E-1 3.35267E-1 3.1693E-1 -9999 -9999 -9999 -9999 -9999 -9999 -9999 -9999 -9999 -9999 -9999 -9999 -9999 -9999 -9999 -9999 -9999 -9999 -9999
-9999 -9999 -9999 -9999 -9999 -9999 -9999 -9999 -9999 -9999 -9999 -9999 -9999 -9999 -9999 -9999 -9999 -9999 -9999 -9999 -9999 -9999 -9999 -9999 -9999 -9999 -9999 -9999 -9999 -9999 -9999 -9999 -9999 -9999 -9999 -9999 -9999 -9999 -9999 -9999 -9999 -9999 -9999 -9999 -9999 -9999 -9999 -9999 -9999 -9999 -9999 -9999 -9999 -9999 -9999 -9999 -9999 -9999 -9999 -9999 -9999 -9999 -9999 -9999 -9999 -9999 -9999 -9999 -9999 -9999 -9999 -9999 -9999 -9999 -9999 -9999 -9999 -9999 -9999 -9999 -9999 -9999 -9999 -9999 -9999 -9999 -9999 -9999 -9999 -9999 -9999 -9999 -9999 -9999 -9999 -9999 -9999 -9999 -9999 -9999 -9999 -9999 -9999 -9999 -9999 -9999 -9999 -9999 -9999 -9999 -9999 -9999 -9999 -9999 3.27307E-1 3.26372E-1 3.20521E-1 3.21261E-1 3.23487E-1 3.49076E-1 3.81769E-1 3.88507E-1 3.91335E-1 3.75654E-1 3.97826E-1 3.99454E-1 3.83377E-1 3.53336E-1 3.37404E-1 3.08987E-1 3.23874E-1 3.43241E-1 3.70548E-1 3.75513E-1 3.78105E-1 3.98922E-1 3.79406E-1 4.00248E-1 4.16712E-1 3.95163E-1 3.89292E-1 4.04179E-1 4.1461E-1 4.34595E-1 4.66408E-1 5.5598E-1 5.96185E-1 6.53059E-1 6.68639E-1 6.5299E-1 6.58054E-1 6.67222E-1 6.55564E-1 6.52318E-1 6.35559E-1 5.5155E-1 6.30959E-1 6.1972E-1 6.21988E-1 6.12559E-1 5.84293E-1 5.79999E-1 5.74124E-1 5.83829E-1 5.3746E-1 3.52314E-1 3.06957E-1 4.25252E-1 6.01115E-1 5.7697E-1 5.52743E-1 5.75479E-1 5.13922E-1 3.35845E-1 3.0759E-1 3.43598E-1 4.40338E-1 5.91682E-1 6.31571E-1 4.92855E-1 3.05577E-1 2.57187E-1 2.73779E-1 2.9916E-1 2.63744E-1 2.32793E-1 2.17462E-1 1.93388E-1 1.82419E-1 1.6194E-1 1.95605E-1 3.42753E-1 5.94707E-1 6.21115E-1 6.21426E-1 5.57242E-1 5.0953E-1 5.13252E-1 4.52664E-1 3.15455E-1 2.09766E-1 1.7166E-1 2.28365E-1 3.40408E-1 5.06146E-1 5.41213E-1 2.42928E-1 1.68073E-1 2.14136E-1 3.71764E-1 4.525E-1 4.43945E-1 4.51754E-1 4.44418E-1 4.0133E-1 4.02091E-1 4.8544E-1 4.93742E-1 3.8946E-1 2.55374E-1 1.76527E-1 1.35666E-1 1.21824E-1 1.2984E-1 1.32826E-1 1.39205E-1 1.7077E-1 2.31168E-1 2.84867E-1 3.13038E-1 2.97216E-1 2.54178E-1 2.47185E-1 2.94562E-1 2.97369E-1 3.23865E-1 3.51605E-1 3.49548E-1 3.57871E-1 3.58289E-1 3.6213E-1 3.6129E-1 3.55013E-1 3.36079E-1 3.24066E-1 3.20488E-1 -9999 -9999 -9999 -9999 -9999 -9999 -9999 -9999 -9999 -9999 -9999 -9999 -9999 -9999 -9999 -9999 -9999 -9999
-9999 -9999 -9999 -9999 -9999 -9999 -9999 -9999 -9999 -9999 -9999 -9999 -9999 -9999 -9999 -9999 -9999 -9999 -9999 -9999 -9999 -9999 -9999 -9999 -9999 -9999 -9999 -9999 -9999 -9999 -9999 -9999 -9999 -9999 -9999 -9999 -9999 -9999 -9999 -9999 -9999 -9999 -9999 -9999 -9999 -9999 -9999 -9999 -9999 -9999 -9999 -9999 -9999 -9999 -9999 -9999 -9999 -9999 -9999 -9999 -9999 -9999 -9999 -9999 -9999 -9999 -9999 -9999 -9999 -9999 -9999 -9999 -9999 -9999 -9999 -9999 -9999 -9999 -9999 -9999 -9999 -9999 -9999 -9999 -9999 -9999 -9999 -9999 -9999 -9999 -9999 -9999 -9999 -9999 -9999 -9999 -9999 -9999 -9999 -9999 -9999 -9999 -9999 -9999 -9999 -9999 -9999 -9999 -9999 -9999 -9999 -9999 -9999 3.25067E-1 3.17201E-1 3.16466E-1 3.15732E-1 3.15915E-1 3.17017E-1 3.35033E-1 3.67547E-1 4.01322E-1 3.93156E-1 4.18185E-1 4.33841E-1 4.16041E-1 3.88407E-1 3.54501E-1 3.40829E-1 3.29102E-1 3.16391E-1 3.35247E-1 3.39995E-1 3.40185E-1 3.57379E-1 3.35533E-1 3.37239E-1 3.76851E-1 4.1884E-1 4.21322E-1 4.40968E-1 4.56069E-1 4.6514E-1 5.33188E-1 4.83119E-1 4.67347E-1 5.99611E-1 6.53289E-1 6.47935E-1 6.47966E-1 6.61824E-1 6.60547E-1 6.44577E-1 6.4407E-1 5.58288E-1 5.66953E-1 6.5197E-1 6.35844E-1 6.25068E-1 5.87176E-1 5.927E-1 5.87382E-1 5.6553E-1 5.60839E-1 5.4504E-1 4.05788E-1 3.46119E-1 3.3584E-1 4.43591E-1 5.77872E-1 5.858E-1 5.2784E-1 4.54399E-1 3.16569E-1 2.59638E-1 2.75452E-1 3.63614E-1 5.53554E-1 6.23603E-1 5.88897E-1 4.32352E-1 2.97219E-1 2.3738E-1 2.09517E-1 2.09118E-1 2.09861E-1 1.96025E-1 1.77291E-1 1.7938E-1 1.89096E-1 2.5166E-1 4.34229E-1 6.14175E-1 6.2273E-1 4.32843E-1 2.76493E-1 2.34486E-1 3.33761E-1 2.94186E-1 1.64169E-1 1.04635E-1 8.13564E-2 1.08221E-1 1.98869E-1 4.57805E-1 4.98577E-1 3.21841E-1 2.62693E-1 3.56749E-1 4.59538E-1 4.59436E-1 3.99208E-1 3.64421E-1 3.43288E-1 3.13672E-1 3.47817E-1 4.44101E-1 5.22656E-1 5.10837E-1 4.07543E-1 2.69635E-1 1.61236E-1 1.22619E-1 1.47017E-1 1.63206E-1 1.72615E-1 1.98402E-1 2.54339E-1 3.0763E-1 2.94722E-1 2.658E-1 2.43691E-1 2.54032E-1 2.53132E-1 2.84968E-1 2.85711E-1 2.66082E-1 3.03545E-1 3.07413E-1 3.20746E-1 3.26724E-1 3.39321E-1 3.41365E-1 3.22014E-1 3.17263E-1 3.22473E-1 -9999 -9999 -9999 -9999 -9999 -9999 -9999 -9999 -9999 -9999 -9999 -9999 -9999 -9999 -9999 -9999 -9999 -9999
-9999 -9999 -9999 -9999 -9999 -9999 -9999 -9999 -9999 -9999 -9999 -9999 -9999 -9999 -9999 -9999 -9999 -9999 -9999 -9999 -9999 -9999 -9999 -9999 -9999 -9999 -9999 -9999 -9999 -9999 -9999 -9999 -9999 -9999 -9999 -9999 -9999 -9999 -9999 -9999 -9999 -9999 -9999 -9999 -9999 -9999 -9999 -9999 -9999 -9999 -9999 -9999 -9999 -9999 -9999 -9999 -9999 -9999 -9999 -9999 -9999 -9999 -9999 -9999 -9999 -9999 -9999 -9999 -9999 -9999 -9999 -9999 -9999 -9999 -9999 -9999 -9999 -9999 -9999 -9999 -9999 -9999 -9999 -9999 -9999 -9999 -9999 -9999 -9999 -9999 -9999 -9999 -9999 -9999 -9999 -9999 -9999 -9999 -9999 -9999 -9999 -9999 -9999 -9999 -9999 -9999 -9999 -9999 -9999 -9999 -9999 -9999 -9999 3.17201E-1 3.16834E-1 3.15548E-1 3.12804E-1 3.108E-1 3.05101E-1 3.08351E-1 3.33144E-1 3.45133E-1 3.7329E-1 3.97962E-1 4.10641E-1 4.14602E-1 4.08792E-1 3.7538E-1 3.59495E-1 3.50938E-1 3.25458E-1 3.21741E-1 3.3468E-1 3.14374E-1 3.08639E-1 3.25947E-1 3.4337E-1 3.46632E-1 3.49715E-1 3.81802E-1 4.46187E-1 4.88955E-1 5.61097E-1 6.41895E-1 4.68404E-1 5.09568E-1 6.3772E-1 6.27472E-1 6.3421E-1 6.50074E-1 6.41174E-1 6.36474E-1 6.24792E-1 5.8604E-1 6.10596E-1 5.58433E-1 6.48336E-1 6.11031E-1 6.01669E-1 6.02764E-1 5.71233E-1 5.62881E-1 5.74601E-1 5.57634E-1 5.41702E-1 5.6984E-1 5.20612E-1 4.129E-1 3.94407E-1 4.40165E-1 4.4971E-1 3.92156E-1 3.25727E-1 2.60863E-1 2.47549E-1 2.67062E-1 3.50682E-1 5.44642E-1 6.1802E-1 6.0233E-1 6.00035E-1 5.09757E-1 3.75194E-1 2.42928E-1 1.85205E-1 1.7688E-1 1.65894E-1 1.58511E-1 1.79075E-1 2.1184E-1 2.72769E-1 4.09715E-1 4.18931E-1 3.62231E-1 2.22505E-1 1.26988E-1 1.26464E-1 2.00016E-1 1.92753E-1 1.05262E-1 6.99805E-2 7.66135E-2 9.07742E-2 1.41164E-1 2.38216E-1 3.90672E-1 4.44393E-1 4.70139E-1 5.60755E-1 5.29502E-1 4.01513E-1 3.22139E-1 2.7676E-1 2.48484E-1 2.37638E-1 2.82095E-1 3.56866E-1 4.03144E-1 4.4877E-1 4.92186E-1 4.07749E-1 2.17906E-1 1.57673E-1 1.9271E-1 2.37735E-1 2.60691E-1 2.73066E-1 2.94285E-1 3.05427E-1 2.73846E-1 2.42916E-1 2.38909E-1 2.29695E-1 2.59387E-1 2.60696E-1 2.32402E-1 2.26289E-1 2.44262E-1 2.41664E-1 2.42664E-1 2.55949E-1 2.65837E-1 2.82497E-1 2.95589E-1 2.88826E-1 2.94905E-1 2.99467E-1 -9999 -9999 -9999 -9999 -9999 -9999 -9999 -9999 -9999 -9999 -9999 -9999 -9999 -9999 -9999 -9999 -9999
-9999 -9999 -9999 -9999 -9999 -9999 -9999 -9999 -9999 -9999 -9999 -9999 -9999 -9999 -9999 -9999 -9999 -9999 -9999 -9999 -9999 -9999 -9999 -9999 -9999 -9999 -9999 -9999 -9999 -9999 -9999 -9999 -9999 -9999 -9999 -9999 -9999 -9999 -9999 -9999 -9999 -9999 -9999 -9999 -9999 -9999 -9999 -9999 -9999 -9999 -9999 -9999 -9999 -9999 -9999 -9999 -9999 -9999 -9999 -9999 -9999 -9999 -9999 -9999 -9999 -9999 -9999 -9999 -9999 -9999 -9999 -9999 -9999 -9999 -9999 -9999 -9999 -9999 -9999 -9999 -9999 -9999 -9999 -9999 -9999 -9999 -9999 -9999 -9999 -9999 -9999 -9999 -9999 -9999 -9999 -9999 -9999 -9999 -9999 -9999 -9999 -9999 -9999 -9999 -9999 -9999 -9999 -9999 -9999 3.28242E-1 3.30493E-1 3.32374E-1 3.22558E-1 3.20521E-1 3.25534E-1 3.27963E-1 3.20706E-1 3.07446E-1 3.03842E-1 3.03483E-1 3.03662E-1 3.06904E-1 3.079E-1 3.34751E-1 3.68438E-1 3.87803E-1 4.11368E-1 3.78273E-1 3.74088E-1 3.87736E-1 3.63022E-1 3.72332E-1 3.37808E-1 3.10818E-1 3.08639E-1 3.30065E-1 3.3648E-1 3.55141E-1 3.58594E-1 3.57813E-1 4.14404E-1 5.41166E-1 6.57268E-1 6.45171E-1 4.57533E-1 5.46226E-1 6.11728E-1 6.09612E-1 6.29668E-1 6.18106E-1 6.16053E-1 6.13767E-1 5.10595E-1 4.50435E-1 5.47016E-1 6.24781E-1 6.22278E-1 6.06441E-1 5.54734E-1 5.67904E-1 5.41812E-1 5.69116E-1 5.63115E-1 5.43692E-1 5.62125E-1 5.64746E-1 5.68721E-1 5.56913E-1 4.44395E-1 3.75801E-1 3.66037E-1 3.27153E-1 2.77369E-1 2.51284E-1 2.78578E-1 3.81107E-1 5.20706E-1 6.2393E-1 6.05338E-1 5.57709E-1 5.79178E-1 5.90034E-1 5.10978E-1 3.57512E-1 2.97606E-1 2.63111E-1 2.10862E-1 1.7037E-1 1.89604E-1 1.88866E-1 2.52473E-1 3.30117E-1 2.6135E-1 1.8787E-1 1.39141E-1 1.00133E-1 1.1397E-1 1.56652E-1 1.32153E-1 9.77005E-2 1.14494E-1 1.19104E-1 1.4113E-1 1.66604E-1 2.32319E-1 3.52295E-1 5.23032E-1 6.38515E-1 6.51561E-1 5.37781E-1 3.92323E-1 2.5266E-1 1.86135E-1 1.76143E-1 2.15424E-1 2.5563E-1 2.81505E-1 2.58447E-1 2.80983E-1 4.144E-1 4.78999E-1 3.07567E-1 2.05631E-1 2.08919E-1 2.36351E-1 2.84343E-1 3.12043E-1 2.80286E-1 2.67258E-1 2.63474E-1 2.18993E-1 2.04211E-1 1.9357E-1 2.27358E-1 2.04177E-1 1.61121E-1 1.54731E-1 1.61505E-1 1.69392E-1 1.87272E-1 2.01318E-1 2.13835E-1 2.37075E-1 2.41714E-1 2.33801E-1 2.20072E-1 2.15172E-1 2.40118E-1 2.58859E-1 -9999 -9999 -9999 -9999 -9999 -9999 -9999 -9999 -9999 -9999 -9999 -9999 -9999 -9999 -9999
-9999 -9999 -9999 -9999 -9999 -9999 -9999 -9999 -9999 -9999 -9999 -9999 -9999 -9999 -9999 -9999 -9999 -9999 -9999 -9999 -9999 -9999 -9999 -9999 -9999 -9999 -9999 -9999 -9999 -9999 -9999 -9999 -9999 -9999 -9999 -9999 -9999 -9999 -9999 -9999 -9999 -9999 -9999 -9999 -9999 -9999 -9999 -9999 -9999 -9999 -9999 -9999 -9999 -9999 -9999 -9999 -9999 -9999 -9999 -9999 -9999 -9999 -9999 -9999 -9999 -9999 -9999 -9999 -9999 -9999 -9999 -9999 -9999 -9999 -9999 -9999 -9999 -9999 -9999 -9999 -9999 -9999 -9999 -9999 -9999 -9999 -9999 -9999 -9999 -9999 -9999 -9999 -9999 -9999 -9999 -9999 -9999 -9999 -9999 -9999 -9999 -9999 -9999 -9999 -9999 -9999 -9999 -9999 -9999 3.29554E-1 3.40716E-1 3.76373E-1 3.5217E-1 3.26467E-1 3.69027E-1 3.91367E-1 3.66758E-1 3.19506E-1 3.29945E-1 3.15642E-1 3.07357E-1 3.01067E-1 2.97328E-1 3.00531E-1 3.29853E-1 3.8311E-1 4.22007E-1 4.05656E-1 4.06252E-1 4.24419E-1 4.03367E-1 4.04536E-1 3.5375E-1 3.38949E-1 3.22392E-1 3.85665E-1 4.10021E-1 4.61762E-1 4.22535E-1 3.99853E-1 5.47528E-1 6.57479E-1 6.45383E-1 5.39419E-1 4.99379E-1 5.93289E-1 5.95531E-1 6.10307E-1 6.05044E-1 5.96559E-1 5.97837E-1 5.92006E-1 5.50335E-1 4.19109E-1 4.89523E-1 6.17979E-1 6.11293E-1 5.95275E-1 5.84055E-1 5.91208E-1 5.81315E-1 5.67159E-1 5.50554E-1 5.47777E-1 4.94271E-1 4.44382E-1 4.72384E-1 5.51517E-1 4.91107E-1 3.59436E-1 3.05799E-1 3.08449E-1 3.37243E-1 3.55731E-1 4.46251E-1 5.90616E-1 6.13135E-1 6.04302E-1 5.08812E-1 4.87317E-1 5.87823E-1 5.60042E-1 5.20305E-1 5.19159E-1 4.90709E-1 4.40537E-1 3.11209E-1 1.94726E-1 1.68011E-1 1.81641E-1 2.08631E-1 2.30333E-1 1.74789E-1 1.2152E-1 1.15687E-1 1.03571E-1 1.1217E-1 1.29131E-1 1.12447E-1 1.08456E-1 1.11714E-1 1.49687E-1 1.96798E-1 2.49076E-1 3.31278E-1 4.44323E-1 6.00436E-1 6.66707E-1 6.25052E-1 4.75068E-1 3.42816E-1 2.0618E-1 1.45778E-1 1.61836E-1 1.88771E-1 2.25877E-1 2.33377E-1 2.01099E-1 2.29938E-1 3.27774E-1 4.31801E-1 3.55625E-1 2.09419E-1 1.66758E-1 1.99696E-1 2.68329E-1 2.85945E-1 2.52434E-1 2.19176E-1 2.52506E-1 2.20014E-1 1.70911E-1 1.60659E-1 1.79674E-1 1.49849E-1 1.1468E-1 1.12417E-1 1.1628E-1 1.28135E-1 1.4548E-1 1.63962E-1 1.8554E-1 1.90944E-1 2.02955E-1 2.04844E-1 2.01949E-1 2.16662E-1 2.25792E-1 2.53982E-1 2.65182E-1 -9999 -9999 -9999 -9999 -9999 -9999 -9999 -9999 -9999 -9999 -9999 -9999 -9999 -9999
-9999 -9999 -9999 -9999 -9999 -9999 -9999 -9999 -9999 -9999 -9999 -9999 -9999 -9999 -9999 -9999 -9999 -9999 -9999 -9999 -9999 -9999 -9999 -9999 -9999 -9999 -9999 -9999 -9999 -9999 -9999 -9999 -9999 -9999 -9999 -9999 -9999 -9999 -9999 -9999 -9999 -9999 -9999 -9999 -9999 -9999 -9999 -9999 -9999 -9999 -9999 -9999 -9999 -9999 -9999 -9999 -9999 -9999 -9999 -9999 -9999 -9999 -9999 -9999 -9999 -9999 -9999 -9999 -9999 -9999 -9999 -9999 -9999 -9999 -9999 -9999 -9999 -9999 -9999 -9999 -9999 -9999 -9999 -9999 -9999 -9999 -9999 -9999 -9999 -9999 -9999 -9999 -9999 -9999 -9999 -9999 -9999 -9999 -9999 -9999 -9999 -9999 -9999 -9999 -9999 -9999 -9999 -9999 3.2395E-1 3.25162E-1 3.63093E-1 4.31792E-1 4.02647E-1 3.304E-1 3.44749E-1 3.98265E-1 3.99895E-1 3.52268E-1 3.46286E-1 3.78403E-1 3.79202E-1 3.33806E-1 3.02677E-1 2.96087E-1 2.95293E-1 3.31452E-1 3.89552E-1 4.00305E-1 4.21309E-1 4.15009E-1 4.11303E-1 4.02288E-1 3.7283E-1 3.81649E-1 4.04792E-1 4.72118E-1 5.39448E-1 5.31797E-1 4.10905E-1 4.64811E-1 6.50368E-1 6.38569E-1 6.46285E-1 5.23774E-1 4.95983E-1 5.37795E-1 5.9046E-1 6.10744E-1 5.97082E-1 5.94478E-1 5.8221E-1 5.94201E-1 6.05736E-1 4.75752E-1 4.68981E-1 5.91712E-1 5.86863E-1 5.90356E-1 5.66755E-1 5.52987E-1 5.57449E-1 5.52047E-1 5.18322E-1 5.28024E-1 3.84951E-1 3.2196E-1 3.56453E-1 4.50827E-1 4.3466E-1 3.27057E-1 2.7513E-1 3.06897E-1 3.91003E-1 4.92837E-1 5.82426E-1 6.06872E-1 5.75275E-1 4.66946E-1 3.80523E-1 3.88621E-1 5.59231E-1 5.69819E-1 5.56143E-1 5.56318E-1 5.44997E-1 4.65566E-1 3.46374E-1 2.14543E-1 1.48796E-1 1.50475E-1 1.61277E-1 1.7352E-1 1.39448E-1 1.24277E-1 1.14978E-1 1.04745E-1 1.01531E-1 1.30079E-1 1.58343E-1 1.65002E-1 1.44357E-1 1.71187E-1 2.02356E-1 2.57527E-1 3.76456E-1 5.39318E-1 6.04637E-1 6.07366E-1 5.87444E-1 4.50463E-1 2.98104E-1 1.92E-1 1.33226E-1 1.42136E-1 1.71481E-1 2.05771E-1 2.28527E-1 1.83189E-1 1.73392E-1 2.10374E-1 3.0811E-1 3.15462E-1 2.0728E-1 1.41797E-1 1.66E-1 2.45143E-1 2.59767E-1 2.08614E-1 1.67812E-1 2.2216E-1 2.63994E-1 1.97872E-1 1.53367E-1 1.15577E-1 9.36388E-2 9.978E-2 1.1387E-1 1.27004E-1 1.46259E-1 1.58662E-1 1.77365E-1 1.69191E-1 1.37623E-1 1.58063E-1 1.75455E-1 1.98686E-1 2.0048E-1 -9999 -9999 -9999 -9999 -9999 -9999 -9999 -9999 -9999 -9999 -9999 -9999 -9999 -9999 -9999 -9999 -9999
-9999 -9999 -9999 -9999 -9999 -9999 -9999 -9999 -9999 -9999 -9999 -9999 -9999 -9999 -9999 -9999 -9999 -9999 -9999 -9999 -9999 -9999 -9999 -9999 -9999 -9999 -9999 -9999 -9999 -9999 -9999 -9999 -9999 -9999 -9999 -9999 -9999 -9999 -9999 -9999 -9999 -9999 -9999 -9999 -9999 -9999 -9999 -9999 -9999 -9999 -9999 -9999 -9999 -9999 -9999 -9999 -9999 -9999 -9999 -9999 -9999 -9999 -9999 -9999 -9999 -9999 -9999 -9999 -9999 -9999 -9999 -9999 -9999 -9999 -9999 -9999 -9999 -9999 -9999 -9999 -9999 -9999 -9999 -9999 -9999 -9999 -9999 -9999 -9999 -9999 -9999 -9999 -9999 -9999 -9999 -9999 -9999 -9999 -9999 -9999 -9999 -9999 -9999 -9999 -9999 -9999 -9999 -9999 3.139E-1 3.22558E-1 3.98773E-1 4.39098E-1 4.48374E-1 3.42642E-1 3.3598E-1 3.9157E-1 4.07457E-1 4.03568E-1 3.73192E-1 3.57616E-1 4.12534E-1 3.84614E-1 3.2929E-1 2.93177E-1 2.90195E-1 3.00086E-1 3.64823E-1 3.56568E-1 3.70451E-1 3.55304E-1 3.54332E-1 3.52005E-1 3.6867E-1 3.66994E-1 4.27858E-1 4.73176E-1 5.65889E-1 4.792E-1 4.80575E-1 5.47978E-1 6.50003E-1 6.40786E-1 6.44993E-1 5.31526E-1 6.0538E-1 6.04749E-1 6.19293E-1 6.04781E-1 5.79066E-1 5.96044E-1 5.62255E-1 5.45065E-1 5.7691E-1 4.89207E-1 5.08705E-1 5.94134E-1 5.9614E-1 5.9234E-1 5.65532E-1 5.37713E-1 5.46469E-1 5.51211E-1 5.06183E-1 5.09277E-1 4.63656E-1 3.54768E-1 3.21051E-1 3.46865E-1 3.34624E-1 3.13118E-1 3.00549E-1 3.22166E-1 4.14367E-1 5.38774E-1 5.33681E-1 5.3063E-1 5.25186E-1 4.25118E-1 3.3006E-1 3.42786E-1 4.96731E-1 5.73975E-1 5.24493E-1 5.12055E-1 4.94693E-1 4.09724E-1 3.20469E-1 2.21346E-1 1.73066E-1 1.48771E-1 1.3326E-1 1.33734E-1 1.29289E-1 1.45195E-1 1.62827E-1 1.50643E-1 1.36047E-1 1.68751E-1 2.3512E-1 2.8941E-1 3.55625E-1 3.48216E-1 3.66997E-1 4.01107E-1 5.1182E-1 5.52855E-1 4.87067E-1 4.45301E-1 5.42916E-1 5.20059E-1 3.78856E-1 2.00815E-1 1.21722E-1 1.15408E-1 1.39449E-1 1.9171E-1 2.2216E-1 1.66584E-1 1.3577E-1 1.61834E-1 2.24606E-1 2.37904E-1 1.65204E-1 1.25937E-1 1.74633E-1 2.50375E-1 2.23148E-1 1.54945E-1 1.3506E-1 1.82322E-1 2.40991E-1 2.3636E-1 1.56929E-1 8.33731E-2 6.82383E-2 9.09969E-2 1.23982E-1 1.39292E-1 1.34576E-1 1.56372E-1 1.71134E-1 1.45805E-1 1.09846E-1 1.29795E-1 1.82106E-1 1.93524E-1 2.09025E-1 2.17006E-1 2.37801E-1 -9999 -9999 -9999 -9999 -9999 -9999 -9999 -9999 -9999 -9999 -9999 -9999 -9999 -9999 -9999
-9999 -9999 -9999 -9999 -9999 -9999 -9999 -9999 -9999 -9999 -9999 -9999 -9999 -9999 -9999 -9999 -9999 -9999 -9999 -9999 -9999 -9999 -9999 -9999 -9999 -9999 -9999 -9999 -9999 -9999 -9999 -9999 -9999 -9999 -9999 -9999 -9999 -9999 -9999 -9999 -9999 -9999 -9999 -9999 -9999 -9999 -9999 -9999 -9999 -9999 -9999 -9999 -9999 -9999 -9999 -9999 -9999 -9999 -9999 -9999 -9999 -9999 -9999 -9999 -9999 -9999 -9999 -9999 -9999 -9999 -9999 -9999 -9999 -9999 -9999 -9999 -9999 -9999 -9999 -9999 -9999 -9999 -9999 -9999 -9999 -9999 -9999 -9999 -9999 -9999 -9999 -9999 -9999 -9999 -9999 -9999 -9999 -9999 -9999 -9999 -9999 -9999 -9999 -9999 -9999 -9999 -9999 3.12257E-1 3.09891E-1 3.17385E-1 3.74779E-1 4.17435E-1 4.43655E-1 3.60471E-1 3.13079E-1 3.65379E-1 4.22653E-1 4.49743E-1 4.2863E-1 4.2141E-1 3.9898E-1 3.80704E-1 3.28448E-1 3.12912E-1 2.90545E-1 2.92649E-1 3.16942E-1 3.17956E-1 3.23877E-1 3.6178E-1 3.6394E-1 3.83053E-1 4.06944E-1 4.96596E-1 5.54516E-1 4.86833E-1 4.10494E-1 4.47016E-1 5.28987E-1 6.41705E-1 6.30469E-1 6.39896E-1 6.1143E-1 5.80982E-1 6.05114E-1 6.05956E-1 6.08933E-1 6.04984E-1 5.73158E-1 5.97148E-1 5.67342E-1 5.59013E-1 5.56329E-1 5.16381E-1 5.90225E-1 5.82442E-1 5.93371E-1 5.71298E-1 5.52237E-1 5.36043E-1 5.43315E-1 5.46413E-1 5.16515E-1 4.98433E-1 5.11486E-1 4.94671E-1 3.97721E-1 3.24467E-1 3.26937E-1 3.54832E-1 3.75778E-1 4.12431E-1 5.28706E-1 5.56733E-1 4.58039E-1 4.02469E-1 4.35382E-1 4.03425E-1 3.17379E-1 3.12846E-1 4.07374E-1 5.56599E-1 5.52669E-1 5.3434E-1 5.12531E-1 4.91425E-1 3.85182E-1 3.09771E-1 2.67666E-1 2.07153E-1 1.81267E-1 1.63822E-1 1.46163E-1 1.46084E-1 1.78822E-1 2.24846E-1 2.52146E-1 2.17624E-1 2.20475E-1 2.75986E-1 4.43717E-1 5.30011E-1 5.28903E-1 5.81853E-1 6.20901E-1 5.27449E-1 3.50973E-1 3.01454E-1 4.27748E-1 5.41877E-1 4.82229E-1 2.63922E-1 1.3992E-1 1.08391E-1 1.39231E-1 1.93128E-1 1.99491E-1 1.45445E-1 1.37141E-1 1.61188E-1 1.82321E-1 1.55795E-1 1.31446E-1 1.24156E-1 1.87865E-1 2.34446E-1 1.74401E-1 1.1461E-1 1.05342E-1 1.175E-1 1.39107E-1 1.66147E-1 1.39567E-1 7.96883E-2 7.44294E-2 1.00868E-1 1.148E-1 1.08131E-1 1.00667E-1 1.20202E-1 1.39412E-1 1.13562E-1 1.04863E-1 1.25338E-1 1.67743E-1 1.94661E-1 1.82954E-1 1.92082E-1 2.03414E-1 -9999 -9999 -9999 -9999 -9999 -9999 -9999 -9999 -9999 -9999 -9999 -9999 -9999 -9999 -9999
-9999 -9999 -9999 -9999 -9999 -9999 -9999 -9999 -9999 -9999 -9999 -9999 -9999 -9999 -9999 -9999 -9999 -9999 -9999 -9999 -9999 -9999 -9999 -9999 -9999 -9999 -9999 -9999 -9999 -9999 -9999 -9999 -9999 -9999 -9999 -9999 -9999 -9999 -9999 -9999 -9999 -9999 -9999 -9999 -9999 -9999 -9999 -9999 -9999 -9999 -9999 -9999 -9999 -9999 -9999 -9999 -9999 -9999 -9999 -9999 -9999 -9999 -9999 -9999 -9999 -9999 -9999 -9999 -9999 -9999 -9999 -9999 -9999 -9999 -9999 -9999 -9999 -9999 -9999 -9999 -9999 -9999 -9999 -9999 -9999 -9999 -9999 -9999 -9999 -9999 -9999 -9999 -9999 -9999 -9999 -9999 -9999 -9999 -9999 -9999 -9999 -9999 -9999 -9999 -9999 -9999 -9999 3.08802E-1 3.06812E-1 3.17753E-1 3.72496E-1 4.51633E-1 4.47011E-1 3.6145E-1 3.09802E-1 3.51808E-1 4.20169E-1 4.72649E-1 4.73634E-1 4.66373E-1 3.93598E-1 3.6263E-1 3.2976E-1 3.1584E-1 3.08547E-1 2.88537E-1 3.26881E-1 3.37808E-1 3.79447E-1 3.65908E-1 3.75956E-1 4.16672E-1 4.76564E-1 6.18721E-1 6.00815E-1 5.58365E-1 3.8961E-1 4.75711E-1 6.14636E-1 6.4334E-1 6.26042E-1 6.42095E-1 5.92411E-1 5.88358E-1 6.05155E-1 5.88456E-1 5.84115E-1 5.71293E-1 6.00277E-1 5.84438E-1 5.53525E-1 5.79039E-1 5.61891E-1 5.68158E-1 5.88807E-1 5.8797E-1 5.68284E-1 5.43132E-1 5.35427E-1 5.05122E-1 5.02954E-1 5.22751E-1 4.91369E-1 4.94726E-1 4.82612E-1 4.89369E-1 4.61449E-1 3.53691E-1 3.58172E-1 3.93837E-1 4.50992E-1 5.46357E-1 5.64233E-1 5.3876E-1 4.52692E-1 3.64313E-1 3.66274E-1 3.43961E-1 3.28047E-1 3.49791E-1 4.16027E-1 5.24418E-1 5.62171E-1 5.47291E-1 5.60268E-1 5.43641E-1 5.19365E-1 4.73227E-1 4.04309E-1 3.40602E-1 2.73074E-1 1.96229E-1 1.43657E-1 1.2394E-1 1.25803E-1 1.76958E-1 2.75988E-1 3.08964E-1 2.33422E-1 3.1001E-1 4.81448E-1 4.70078E-1 4.70509E-1 5.94436E-1 6.3249E-1 5.69434E-1 3.62351E-1 2.46132E-1 2.80091E-1 3.68609E-1 4.50817E-1 3.53949E-1 1.80421E-1 1.16439E-1 1.39764E-1 1.74526E-1 1.451E-1 1.11554E-1 1.10672E-1 1.16197E-1 1.24501E-1 9.06508E-2 8.84834E-2 1.22007E-1 1.78871E-1 1.77473E-1 1.24985E-1 1.30489E-1 1.37804E-1 1.1186E-1 1.0113E-1 1.08673E-1 1.01004E-1 7.10895E-2 7.34058E-2 9.78233E-2 8.90215E-2 6.66527E-2 6.76071E-2 9.02516E-2 1.07517E-1 7.90771E-2 8.55538E-2 1.24455E-1 1.60216E-1 1.68714E-1 1.55378E-1 1.44324E-1 -9999 -9999 -9999 -9999 -9999 -9999 -9999 -9999 -9999 -9999 -9999 -9999 -9999 -9999 -9999 -9999
-9999 -9999 -9999 -9999 -9999 -9999 -9999 -9999 -9999 -9999 -9999 -9999 -9999 -9999 -9999 -9999 -9999 -9999 -9999 -9999 -9999 -9999 -9999 -9999 -9999 -9999 -9999 -9999 -9999 -9999 -9999 -9999 -9999 -9999 -9999 -9999 -9999 -9999 -9999 -9999 -9999 -9999 -9999 -9999 -9999 -9999 -9999 -9999 -9999 -9999 -9999 -9999 -9999 -9999 -9999 -9999 -9999 -9999 -9999 -9999 -9999 -9999 -9999 -9999 -9999 -9999 -9999 -9999 -9999 -9999 -9999 -9999 -9999 -9999 -9999 -9999 -9999 -9999 -9999 -9999 -9999 -9999 -9999 -9999 -9999 -9999 -9999 -9999 -9999 -9999 -9999 -9999 -9999 -9999 -9999 -9999 -9999 -9999 -9999 -9999 -9999 -9999 -9999 -9999 -9999 -9999 -9999 3.06451E-1 3.07716E-1 3.50549E-1 4.3863E-1 4.96402E-1 4.54374E-1 3.64985E-1 3.18505E-1 3.59819E-1 4.06989E-1 4.69079E-1 4.93704E-1 4.45975E-1 4.16348E-1 3.82107E-1 3.48428E-1 3.17862E-1 3.05928E-1 3.09909E-1 3.32699E-1 3.56309E-1 3.78049E-1 3.7198E-1 3.73767E-1 4.41284E-1 5.58662E-1 6.64995E-1 6.46206E-1 4.87045E-1 4.39472E-1 5.47068E-1 6.37198E-1 6.27099E-1 6.26006E-1 6.26966E-1 5.97988E-1 5.74489E-1 5.96741E-1 5.96758E-1 5.77269E-1 5.65905E-1 5.96585E-1 5.52871E-1 5.3805E-1 5.4822E-1 5.13302E-1 5.84836E-1 5.93237E-1 5.61819E-1 5.49051E-1 5.27092E-1 4.98832E-1 5.07534E-1 5.16916E-1 5.00665E-1 4.81348E-1 4.68585E-1 4.60197E-1 4.7363E-1 4.72493E-1 3.56025E-1 3.70207E-1 4.09586E-1 4.90565E-1 5.60719E-1 5.31296E-1 5.14957E-1 5.15422E-1 4.00209E-1 3.35437E-1 3.22912E-1 3.53306E-1 4.04137E-1 4.46504E-1 4.5538E-1 4.5923E-1 4.79188E-1 5.34349E-1 5.54906E-1 5.44351E-1 5.27444E-1 5.16423E-1 4.18857E-1 2.68999E-1 1.82454E-1 1.46912E-1 1.4334E-1 1.46336E-1 1.58618E-1 2.21078E-1 2.49144E-1 3.34913E-1 4.66812E-1 5.46107E-1 4.37803E-1 4.0179E-1 5.52787E-1 6.09239E-1 6.17932E-1 5.30745E-1 3.22394E-1 2.11567E-1 2.18041E-1 3.00155E-1 3.17492E-1 1.90153E-1 1.21981E-1 1.30231E-1 1.27314E-1 1.01817E-1 6.94936E-2 6.22824E-2 7.05389E-2 6.98334E-2 5.78311E-2 6.43537E-2 9.9413E-2 1.41963E-1 1.48975E-1 1.32071E-1 1.51657E-1 1.99189E-1 1.97293E-1 1.90217E-1 1.62656E-1 1.21843E-1 7.3453E-2 5.86395E-2 7.45927E-2 6.18394E-2 4.49289E-2 5.17389E-2 7.16769E-2 7.28459E-2 5.67857E-2 6.61408E-2 9.2621E-2 1.17282E-1 1.41355E-1 1.10548E-1 1.09717E-1 -9999 -9999 -9999 -9999 -9999 -9999 -9999 -9999 -9999 -9999 -9999 -9999 -9999 -9999 -9999 -9999
-9999 -9999 -9999 -9999 -9999 -9999 -9999 -9999 -9999 -9999 -9999 -9999 -9999 -9999 -9999 -9999 -9999 -9999 -9999 -9999 -9999 -9999 -9999 -9999 -9999 -9999 -9999 -9999 -9999 -9999 -9999 -9999 -9999 -9999 -9999 -9999 -9999 -9999 -9999 -9999 -9999 -9999 -9999 -9999 -9999 -9999 -9999 -9999 -9999 -9999 -9999 -9999 -9999 -9999 -9999 -9999 -9999 -9999 -9999 -9999 -9999 -9999 -9999 -9999 -9999 -9999 -9999 -9999 -9999 -9999 -9999 -9999 -9999 -9999 -9999 -9999 -9999 -9999 -9999 -9999 -9999 -9999 -9999 -9999 -9999 -9999 -9999 -9999 -9999 -9999 -9999 -9999 -9999 -9999 -9999 -9999 -9999 -9999 -9999 -9999 -9999 -9999 -9999 -9999 -9999 -9999 3.07897E-1 3.07174E-1 3.24338E-1 3.60666E-1 4.44912E-1 5.165E-1 4.73861E-1 3.61549E-1 3.37615E-1 3.38375E-1 3.90905E-1 4.32163E-1 4.66884E-1 4.85945E-1 4.42315E-1 4.06888E-1 3.44297E-1 3.12275E-1 3.10091E-1 3.48943E-1 3.34398E-1 3.66737E-1 3.4251E-1 3.62902E-1 4.49126E-1 5.52318E-1 6.61685E-1 6.57487E-1 5.99568E-1 4.35201E-1 5.25178E-1 6.4091E-1 6.30674E-1 6.18272E-1 6.30793E-1 6.04211E-1 5.9197E-1 5.78343E-1 5.7073E-1 5.77472E-1 5.43786E-1 5.71834E-1 5.77695E-1 5.26778E-1 5.28774E-1 5.37462E-1 5.06253E-1 5.6709E-1 5.57433E-1 5.25639E-1 5.50609E-1 5.14091E-1 5.20925E-1 5.23678E-1 5.11467E-1 5.04717E-1 4.96198E-1 4.97186E-1 4.8057E-1 4.79178E-1 4.72154E-1 3.63951E-1 3.86564E-1 4.28182E-1 5.19371E-1 5.3597E-1 4.85666E-1 4.80132E-1 5.02216E-1 4.02218E-1 3.12465E-1 3.00471E-1 3.46556E-1 4.08677E-1 3.88273E-1 3.43974E-1 3.3095E-1 3.49861E-1 4.92179E-1 5.47173E-1 5.15368E-1 5.1008E-1 4.51497E-1 3.13947E-1 2.10976E-1 1.5609E-1 1.53278E-1 1.64022E-1 1.97391E-1 2.44378E-1 2.40943E-1 3.1052E-1 4.59662E-1 5.6823E-1 5.62745E-1 4.26788E-1 3.43992E-1 4.91772E-1 6.06784E-1 5.87985E-1 6.05468E-1 4.87961E-1 3.06078E-1 2.43819E-1 2.46177E-1 2.22989E-1 1.53819E-1 1.08153E-1 1.14515E-1 9.49087E-2 6.49742E-2 4.60097E-2 4.36782E-2 5.29529E-2 6.29804E-2 7.1737E-2 8.63526E-2 1.15137E-1 1.49446E-1 1.63489E-1 1.29803E-1 1.21781E-1 1.67262E-1 2.65286E-1 3.57089E-1 3.36881E-1 2.07451E-1 9.42569E-2 4.78771E-2 4.74331E-2 3.9159E-2 3.05498E-2 3.76871E-2 4.55048E-2 4.84551E-2 4.41121E-2 4.90112E-2 6.21847E-2 8.23556E-2 9.75685E-2 7.26195E-2 7.79616E-2 -9999 -9999 -9999 -9999 -9999 -9999 -9999 -9999 -9999 -9999 -9999 -9999 -9999 -9999 -9999 -9999
-9999 -9999 -9999 -9999 -9999 -9999 -9999 -9999 -9999 -9999 -9999 -9999 -9999 -9999 -9999 -9999 -9999 -9999 -9999 -9999 -9999 -9999 -9999 -9999 -9999 -9999 -9999 -9999 -9999 -9999 -9999 -9999 -9999 -9999 -9999 -9999 -9999 -9999 -9999 -9999 -9999 -9999 -9999 -9999 -9999 -9999 -9999 -9999 -9999 -9999 -9999 -9999 -9999 -9999 -9999 -9999 -9999 -9999 -9999 -9999 -9999 -9999 -9999 -9999 -9999 -9999 -9999 -9999 -9999 -9999 -9999 -9999 -9999 -9999 -9999 -9999 -9999 -9999 -9999 -9999 -9999 -9999 -9999 -9999 -9999 -9999 -9999 -9999 -9999 -9999 -9999 -9999 -9999 -9999 -9999 -9999 -9999 -9999 -9999 -9999 -9999 -9999 -9999 -9999 -9999 -9999 3.0555E-1 3.06723E-1 3.56175E-1 4.25504E-1 4.23792E-1 4.47787E-1 4.40201E-1 3.60962E-1 3.81445E-1 3.63937E-1 3.64233E-1 4.06684E-1 4.84588E-1 5.08269E-1 4.84218E-1 4.06173E-1 3.44872E-1 3.11364E-1 3.1191E-1 3.68119E-1 3.25669E-1 3.51981E-1 3.34335E-1 3.93553E-1 5.4745E-1 6.52854E-1 6.47523E-1 6.47816E-1 4.82379E-1 4.96619E-1 6.15677E-1 6.21036E-1 6.18722E-1 6.23065E-1 6.23982E-1 5.82092E-1 5.64013E-1 5.75567E-1 5.7214E-1 5.5639E-1 5.70707E-1 5.81822E-1 5.56646E-1 5.45528E-1 5.49426E-1 5.58858E-1 5.38191E-1 4.9742E-1 5.30842E-1 5.54904E-1 5.47886E-1 5.31678E-1 5.31678E-1 5.16414E-1 5.16468E-1 4.98653E-1 4.94554E-1 4.85455E-1 4.59264E-1 4.70401E-1 4.90454E-1 3.69311E-1 3.68389E-1 4.12369E-1 5.03244E-1 5.1094E-1 4.75964E-1 4.65985E-1 4.66109E-1 3.7902E-1 3.17882E-1 3.09436E-1 3.5792E-1 3.90437E-1 3.49256E-1 2.99473E-1 2.84936E-1 3.02629E-1 3.79513E-1 5.38529E-1 5.23806E-1 5.1202E-1 3.74391E-1 2.20919E-1 1.60002E-1 1.37987E-1 1.30754E-1 1.24207E-1 1.61409E-1 2.15736E-1 3.03278E-1 4.46783E-1 5.56294E-1 5.00545E-1 4.42675E-1 3.30162E-1 2.95765E-1 4.11796E-1 5.63105E-1 5.89278E-1 5.95163E-1 5.92529E-1 5.20835E-1 4.43792E-1 3.52268E-1 2.21724E-1 1.20181E-1 1.02615E-1 1.04295E-1 7.72624E-2 5.46062E-2 4.99338E-2 5.35608E-2 7.0427E-2 9.40803E-2 1.18556E-1 1.28527E-1 1.13789E-1 1.36117E-1 1.4534E-1 9.19755E-2 7.44027E-2 1.04164E-1 2.06009E-1 3.91606E-1 3.95218E-1 2.20123E-1 9.28506E-2 3.98455E-2 3.10302E-2 3.00682E-2 2.86894E-2 3.02035E-2 4.77675E-2 7.28434E-2 7.1596E-2 7.04842E-2 8.18589E-2 7.99487E-2 7.26083E-2 5.99172E-2 5.8687E-2 -9999 -9999 -9999 -9999 -9999 -9999 -9999 -9999 -9999 -9999 -9999 -9999 -9999 -9999 -9999 -9999
-9999 -9999 -9999 -9999 -9999 -9999 -9999 -9999 -9999 -9999 -9999 -9999 -9999 -9999 -9999 -9999 -9999 -9999 -9999 -9999 -9999 -9999 -9999 -9999 -9999 -9999 -9999 -9999 -9999 -9999 -9999 -9999 -9999 -9999 -9999 -9999 -9999 -9999 -9999 -9999 -9999 -9999 -9999 -9999 -9999 -9999 -9999 -9999 -9999 -9999 -9999 -9999 -9999 -9999 -9999 -9999 -9999 -9999 -9999 -9999 -9999 -9999 -9999 -9999 -9999 -9999 -9999 -9999 -9999 -9999 -9999 -9999 -9999 -9999 -9999 -9999 -9999 -9999 -9999 -9999 -9999 -9999 -9999 -9999 -9999 -9999 -9999 -9999 -9999 -9999 -9999 -9999 -9999 -9999 -9999 -9999 -9999 -9999 -9999 -9999 -9999 -9999 -9999 -9999 -9999 3.0447E-1 2.98303E-1 3.10892E-1 3.98918E-1 4.30077E-1 3.89045E-1 3.94306E-1 4.0904E-1 3.58029E-1 3.86467E-1 4.14195E-1 3.98566E-1 4.23018E-1 5.21207E-1 4.91624E-1 4.95937E-1 4.03309E-1 3.41809E-1 3.10818E-1 3.11364E-1 3.58789E-1 3.19915E-1 3.31883E-1 3.71039E-1 4.76549E-1 5.35619E-1 6.50741E-1 6.45491E-1 6.17037E-1 4.62698E-1 5.26167E-1 6.1598E-1 6.31028E-1 6.23653E-1 6.27624E-1 6.05027E-1 5.68903E-1 5.55832E-1 5.54501E-1 5.52016E-1 5.68912E-1 5.70263E-1 5.72806E-1 5.47657E-1 5.20608E-1 5.1865E-1 5.49039E-1 5.35141E-1 4.76937E-1 5.40114E-1 5.65559E-1 5.3905E-1 5.02782E-1 4.93513E-1 4.91812E-1 5.06533E-1 4.92194E-1 4.64871E-1 4.75614E-1 4.78697E-1 4.59064E-1 4.64127E-1 3.95408E-1 3.74786E-1 4.11123E-1 4.44137E-1 4.92319E-1 4.85629E-1 4.60443E-1 4.49113E-1 4.7327E-1 3.9913E-1 3.44983E-1 3.50804E-1 3.57534E-1 3.09345E-1 2.75652E-1 2.60915E-1 2.45256E-1 2.8363E-1 4.55956E-1 5.27819E-1 4.96024E-1 4.17665E-1 2.63229E-1 1.65499E-1 1.33389E-1 1.30257E-1 1.44994E-1 1.52069E-1 1.93799E-1 2.92127E-1 5.26358E-1 5.76602E-1 4.26929E-1 3.07363E-1 2.61847E-1 2.66763E-1 3.76655E-1 4.31312E-1 4.36307E-1 4.53356E-1 5.70194E-1 5.86191E-1 5.7798E-1 4.28342E-1 2.26357E-1 1.14623E-1 1.00093E-1 8.84376E-2 6.86963E-2 5.75447E-2 5.91182E-2 6.61124E-2 7.34601E-2 9.52472E-2 1.1746E-1 1.294E-1 9.52749E-2 1.06777E-1 1.17992E-1 7.68639E-2 5.47139E-2 7.67722E-2 2.07289E-1 3.89746E-1 3.76079E-1 2.62973E-1 1.34208E-1 5.75383E-2 3.42982E-2 4.18214E-2 3.96069E-2 3.61681E-2 6.57308E-2 1.3454E-1 1.76376E-1 1.6875E-1 2.01866E-1 1.56243E-1 8.07993E-2 5.84043E-2 6.49095E-2 1.26447E-1 -9999 -9999 -9999 -9999 -9999 -9999 -9999 -9999 -9999 -9999 -9999 -9999 -9999 -9999 -9999
-9999 -9999 -9999 -9999 -9999 -9999 -9999 -9999 -9999 -9999 -9999 -9999 -9999 -9999 -9999 -9999 -9999 -9999 -9999 -9999 -9999 -9999 -9999 -9999 -9999 -9999 -9999 -9999 -9999 -9999 -9999 -9999 -9999 -9999 -9999 -9999 -9999 -9999 -9999 -9999 -9999 -9999 -9999 -9999 -9999 -9999 -9999 -9999 -9999 -9999 -9999 -9999 -9999 -9999 -9999 -9999 -9999 -9999 -9999 -9999 -9999 -9999 -9999 -9999 -9999 -9999 -9999 -9999 -9999 -9999 -9999 -9999 -9999 -9999 -9999 -9999 -9999 -9999 -9999 -9999 -9999 -9999 -9999 -9999 -9999 -9999 -9999 -9999 -9999 -9999 -9999 -9999 -9999 -9999 -9999 -9999 -9999 -9999 -9999 -9999 -9999 -9999 -9999 -9999 -9999 2.80492E-1 2.82037E-1 3.25642E-1 3.75709E-1 3.76009E-1 3.56079E-1 3.78403E-1 4.03306E-1 3.81805E-1 3.67188E-1 3.57574E-1 3.72771E-1 4.32642E-1 4.91244E-1 4.77824E-1 4.50335E-1 3.55888E-1 3.35344E-1 3.19177E-1 3.2121E-1 3.57813E-1 3.34713E-1 3.67677E-1 4.77608E-1 5.77777E-1 6.39931E-1 6.59337E-1 6.37543E-1 5.63422E-1 4.84208E-1 5.39953E-1 6.07139E-1 6.04925E-1 6.17954E-1 6.17622E-1 5.72851E-1 5.646E-1 5.52426E-1 5.55097E-1 5.25205E-1 5.19512E-1 5.61222E-1 5.59869E-1 5.38744E-1 5.4175E-1 5.06423E-1 5.10612E-1 4.9624E-1 4.77842E-1 5.28786E-1 5.4506E-1 5.13147E-1 4.9578E-1 4.94308E-1 5.09196E-1 4.99194E-1 4.88659E-1 4.82233E-1 4.65327E-1 4.75829E-1 4.61693E-1 4.62701E-1 4.63754E-1 4.04928E-1 4.09989E-1 4.0903E-1 4.86935E-1 4.64514E-1 4.68078E-1 4.61445E-1 4.63723E-1 4.66772E-1 4.1307E-1 3.6237E-1 3.1756E-1 2.8376E-1 2.4951E-1 2.41488E-1 2.80354E-1 3.38357E-1 4.83155E-1 5.28362E-1 4.81997E-1 3.82868E-1 2.91136E-1 1.95173E-1 1.45649E-1 1.42679E-1 1.96672E-1 2.12383E-1 2.78548E-1 4.32582E-1 6.02315E-1 5.71467E-1 3.70562E-1 2.36179E-1 2.16692E-1 2.60403E-1 3.35751E-1 3.14607E-1 2.66663E-1 2.55383E-1 3.85647E-1 5.46427E-1 5.2913E-1 4.05775E-1 2.01904E-1 1.01996E-1 8.45413E-2 6.98344E-2 6.14493E-2 5.7111E-2 5.71785E-2 5.67207E-2 6.05717E-2 8.52885E-2 1.16889E-1 1.05487E-1 8.31624E-2 9.06953E-2 8.84409E-2 6.49013E-2 4.8592E-2 7.58472E-2 1.8846E-1 4.07672E-1 4.64851E-1 3.91156E-1 2.75595E-1 1.53727E-1 7.83877E-2 9.16525E-2 6.66571E-2 3.9383E-2 5.59088E-2 1.33148E-1 2.63584E-1 3.42091E-1 4.11545E-1 3.22163E-1 1.8384E-1 1.45437E-1 1.51909E-1 -9999 -9999 -9999 -9999 -9999 -9999 -9999 -9999 -9999 -9999 -9999 -9999 -9999 -9999 -9999 -9999
-9999 -9999 -9999 -9999 -9999 -9999 -9999 -9999 -9999 -9999 -9999 -9999 -9999 -9999 -9999 -9999 -9999 -9999 -9999 -9999 -9999 -9999 -9999 -9999 -9999 -9999 -9999 -9999 -9999 -9999 -9999 -9999 -9999 -9999 -9999 -9999 -9999 -9999 -9999 -9999 -9999 -9999 -9999 -9999 -9999 -9999 -9999 -9999 -9999 -9999 -9999 -9999 -9999 -9999 -9999 -9999 -9999 -9999 -9999 -9999 -9999 -9999 -9999 -9999 -9999 -9999 -9999 -9999 -9999 -9999 -9999 -9999 -9999 -9999 -9999 -9999 -9999 -9999 -9999 -9999 -9999 -9999 -9999 -9999 -9999 -9999 -9999 -9999 -9999 -9999 -9999 -9999 -9999 -9999 -9999 -9999 -9999 -9999 -9999 -9999 -9999 -9999 -9999 -9999 -9999 2.77588E-1 2.81178E-1 3.38469E-1 3.41615E-1 3.43336E-1 3.25923E-1 3.49488E-1 3.91615E-1 4.21775E-1 4.38279E-1 3.84959E-1 3.53682E-1 3.96839E-1 4.59462E-1 4.42989E-1 3.57642E-1 3.41809E-1 3.23807E-1 3.1715E-1 3.20839E-1 3.94364E-1 3.55475E-1 4.23758E-1 5.70302E-1 6.47749E-1 6.50344E-1 6.48615E-1 6.43943E-1 5.05431E-1 5.60914E-1 5.81654E-1 6.1128E-1 6.16841E-1 6.02088E-1 5.99618E-1 5.74747E-1 5.54828E-1 5.55792E-1 5.55747E-1 4.58027E-1 4.19575E-1 4.48002E-1 4.75626E-1 5.24633E-1 5.35612E-1 5.20371E-1 5.0366E-1 4.5975E-1 4.74135E-1 5.0643E-1 5.13103E-1 5.18288E-1 4.99668E-1 4.71047E-1 5.03191E-1 5.13124E-1 4.92569E-1 4.93587E-1 4.75837E-1 4.72758E-1 4.60088E-1 4.58822E-1 4.60615E-1 3.99425E-1 3.90997E-1 3.96211E-1 4.17727E-1 4.61937E-1 4.67618E-1 4.48047E-1 4.43941E-1 4.66112E-1 4.51695E-1 3.72524E-1 2.9852E-1 2.57686E-1 2.53279E-1 3.00211E-1 4.19225E-1 4.86855E-1 5.23773E-1 5.1317E-1 3.73441E-1 2.67997E-1 2.20897E-1 1.67536E-1 1.52992E-1 1.66098E-1 1.76786E-1 2.24484E-1 3.58555E-1 5.89157E-1 5.78769E-1 5.62181E-1 3.34023E-1 2.04979E-1 1.99543E-1 2.59352E-1 3.05E-1 2.92656E-1 2.07936E-1 1.64614E-1 2.27812E-1 3.78364E-1 4.30126E-1 2.87062E-1 1.3734E-1 8.10229E-2 6.70821E-2 5.84214E-2 5.44732E-2 5.1662E-2 4.82532E-2 5.00545E-2 6.0552E-2 8.57237E-2 9.42791E-2 7.16423E-2 6.06579E-2 6.63776E-2 5.97143E-2 4.55025E-2 4.52136E-2 7.98029E-2 1.49511E-1 2.71551E-1 4.08738E-1 4.64853E-1 4.53681E-1 3.54653E-1 2.10309E-1 2.03178E-1 1.21005E-1 4.95713E-2 4.41305E-2 9.45008E-2 2.42267E-1 4.01815E-1 4.50919E-1 4.2272E-1 3.84677E-1 -9999 -9999 -9999 -9999 -9999 -9999 -9999 -9999 -9999 -9999 -9999 -9999 -9999 -9999 -9999 -9999 -9999 -9999
-9999 -9999 -9999 -9999 -9999 -9999 -9999 -9999 -9999 -9999 -9999 -9999 -9999 -9999 -9999 -9999 -9999 -9999 -9999 -9999 -9999 -9999 -9999 -9999 -9999 -9999 -9999 -9999 -9999 -9999 -9999 -9999 -9999 -9999 -9999 -9999 -9999 -9999 -9999 -9999 -9999 -9999 -9999 -9999 -9999 -9999 -9999 -9999 -9999 -9999 -9999 -9999 -9999 -9999 -9999 -9999 -9999 -9999 -9999 -9999 -9999 -9999 -9999 -9999 -9999 -9999 -9999 -9999 -9999 -9999 -9999 -9999 -9999 -9999 -9999 -9999 -9999 -9999 -9999 -9999 -9999 -9999 -9999 -9999 -9999 -9999 -9999 -9999 -9999 -9999 -9999 -9999 -9999 -9999 -9999 -9999 -9999 -9999 -9999 -9999 -9999 -9999 -9999 -9999 2.79465E-1 2.76398E-1 2.95113E-1 3.12637E-1 3.17585E-1 3.18505E-1 3.35909E-1 3.52325E-1 3.65414E-1 4.03001E-1 4.72666E-1 4.62519E-1 3.96026E-1 3.79447E-1 4.47467E-1 3.91313E-1 3.60996E-1 3.45384E-1 3.36797E-1 3.29628E-1 3.34146E-1 4.30093E-1 4.07796E-1 5.31948E-1 6.4451E-1 6.55229E-1 6.47633E-1 6.40866E-1 6.12257E-1 5.59498E-1 6.02436E-1 6.1072E-1 5.94229E-1 6.08472E-1 5.95887E-1 5.76549E-1 5.71842E-1 5.58392E-1 5.53945E-1 4.6607E-1 3.89404E-1 3.63894E-1 3.85245E-1 4.07771E-1 4.43649E-1 5.26394E-1 5.11446E-1 4.40591E-1 3.92146E-1 4.11664E-1 4.20328E-1 4.68411E-1 5.10014E-1 4.67958E-1 4.03138E-1 4.1369E-1 4.30884E-1 4.04928E-1 3.89136E-1 4.05367E-1 4.27645E-1 4.38007E-1 4.58726E-1 4.35181E-1 3.79064E-1 3.52712E-1 3.60333E-1 3.70582E-1 4.26837E-1 4.65025E-1 4.51656E-1 4.34817E-1 4.40199E-1 3.91851E-1 3.28533E-1 2.90563E-1 2.84884E-1 3.24572E-1 4.26863E-1 5.09552E-1 4.61063E-1 4.04258E-1 3.85816E-1 2.87544E-1 2.08293E-1 1.72995E-1 1.43608E-1 1.41397E-1 1.53842E-1 1.59475E-1 2.51386E-1 4.69522E-1 5.7986E-1 5.3971E-1 5.14131E-1 3.11351E-1 1.96757E-1 1.97047E-1 2.3385E-1 2.82183E-1 3.12629E-1 2.31398E-1 1.53886E-1 1.64457E-1 2.41098E-1 2.97717E-1 1.92847E-1 9.68176E-2 8.13203E-2 7.41293E-2 6.17095E-2 5.37135E-2 5.12856E-2 4.56337E-2 4.39049E-2 5.04496E-2 5.83291E-2 5.78311E-2 4.31481E-2 4.07294E-2 4.0752E-2 3.86057E-2 3.21595E-2 4.28547E-2 6.70653E-2 8.37564E-2 1.09058E-1 1.85988E-1 3.04221E-1 4.85732E-1 5.0355E-1 4.26561E-1 3.60974E-1 1.48146E-1 5.59793E-2 4.47256E-2 7.64468E-2 1.57127E-1 2.65381E-1 3.45764E-1 -9999 -9999 -9999 -9999 -9999 -9999 -9999 -9999 -9999 -9999 -9999 -9999 -9999 -9999 -9999 -9999 -9999 -9999 -9999 -9999
-9999 -9999 -9999 -9999 -9999 -9999 -9999 -9999 -9999 -9999 -9999 -9999 -9999 -9999 -9999 -9999 -9999 -9999 -9999 -9999 -9999 -9999 -9999 -9999 -9999 -9999 -9999 -9999 -9999 -9999 -9999 -9999 -9999 -9999 -9999 -9999 -9999 -9999 -9999 -9999 -9999 -9999 -9999 -9999 -9999 -9999 -9999 -9999 -9999 -9999 -9999 -9999 -9999 -9999 -9999 -9999 -9999 -9999 -9999 -9999 -9999 -9999 -9999 -9999 -9999 -9999 -9999 -9999 -9999 -9999 -9999 -9999 -9999 -9999 -9999 -9999 -9999 -9999 -9999 -9999 -9999 -9999 -9999 -9999 -9999 -9999 -9999 -9999 -9999 -9999 -9999 -9999 -9999 -9999 -9999 -9999 -9999 -9999 -9999 -9999 -9999 -9999 -9999 -9999 2.78099E-1 2.71417E-1 2.8836E-1 2.92384E-1 3.10269E-1 3.11543E-1 3.24734E-1 3.47111E-1 3.72572E-1 4.08376E-1 4.71185E-1 4.88158E-1 4.34625E-1 3.91111E-1 4.47047E-1 3.63254E-1 3.5194E-1 3.42893E-1 3.33391E-1 3.25699E-1 3.5504E-1 4.36128E-1 5.032E-1 6.21651E-1 6.47416E-1 6.42536E-1 6.50974E-1 6.45637E-1 5.97527E-1 6.13104E-1 6.07675E-1 6.05408E-1 5.98194E-1 5.74506E-1 5.79231E-1 5.65232E-1 5.50091E-1 5.32681E-1 5.07556E-1 4.54007E-1 4.25179E-1 4.3439E-1 4.08672E-1 4.10411E-1 4.19373E-1 4.30232E-1 4.31192E-1 3.8087E-1 3.43138E-1 3.52512E-1 3.49534E-1 3.81975E-1 4.08401E-1 4.03613E-1 3.99526E-1 4.02446E-1 3.90435E-1 3.5821E-1 3.63248E-1 3.84594E-1 3.9668E-1 4.31556E-1 4.40127E-1 4.41345E-1 4.16033E-1 3.57382E-1 3.16522E-1 3.50987E-1 4.1928E-1 4.49743E-1 4.31557E-1 4.28416E-1 3.79432E-1 3.25542E-1 3.08256E-1 3.12595E-1 3.30967E-1 4.04815E-1 5.01732E-1 4.7364E-1 3.83751E-1 2.98502E-1 2.76234E-1 2.13354E-1 1.74527E-1 1.69095E-1 1.64933E-1 1.56315E-1 1.50881E-1 1.85173E-1 3.27923E-1 5.83283E-1 5.46613E-1 5.37157E-1 4.03199E-1 2.54278E-1 1.88633E-1 1.86517E-1 2.03658E-1 2.36352E-1 2.88664E-1 2.30078E-1 1.54361E-1 1.23546E-1 1.58577E-1 2.02259E-1 1.54966E-1 1.03509E-1 1.05453E-1 1.04366E-1 7.61715E-2 6.428E-2 6.23219E-2 5.68085E-2 4.74835E-2 4.42188E-2 4.143E-2 3.95069E-2 4.11275E-2 4.42661E-2 4.01341E-2 3.20355E-2 2.88203E-2 3.66447E-2 4.75752E-2 5.01859E-2 4.87737E-2 7.03506E-2 1.4224E-1 3.56251E-1 4.88093E-1 5.37843E-1 4.70969E-1 2.36395E-1 9.01926E-2 5.21976E-2 6.18189E-2 8.04795E-2 1.14667E-1 1.45661E-1 2.40866E-1 -9999 -9999 -9999 -9999 -9999 -9999 -9999 -9999 -9999 -9999 -9999 -9999 -9999 -9999 -9999 -9999 -9999 -9999 -9999
-9999 -9999 -9999 -9999 -9999 -9999 -9999 -9999 -9999 -9999 -9999 -9999 -9999 -9999 -9999 -9999 -9999 -9999 -9999 -9999 -9999 -9999 -9999 -9999 -9999 -9999 -9999 -9999 -9999 -9999 -9999 -9999 -9999 -9999 -9999 -9999 -9999 -9999 -9999 -9999 -9999 -9999 -9999 -9999 -9999 -9999 -9999 -9999 -9999 -9999 -9999 -9999 -9999 -9999 -9999 -9999 -9999 -9999 -9999 -9999 -9999 -9999 -9999 -9999 -9999 -9999 -9999 -9999 -9999 -9999 -9999 -9999 -9999 -9999 -9999 -9999 -9999 -9999 -9999 -9999 -9999 -9999 -9999 -9999 -9999 -9999 -9999 -9999 -9999 -9999 -9999 -9999 -9999 -9999 -9999 -9999 -9999 -9999 -9999 -9999 -9999 -9999 -9999 2.79807E-1 2.72089E-1 2.71417E-1 2.86274E-1 2.86621E-1 2.87664E-1 2.8463E-1 3.04576E-1 3.43081E-1 3.67821E-1 3.76851E-1 4.40895E-1 5.09257E-1 4.84723E-1 4.18984E-1 4.24743E-1 3.79949E-1 3.66837E-1 3.54891E-1 3.43698E-1 3.31641E-1 3.69418E-1 4.34041E-1 5.4833E-1 6.36525E-1 6.40411E-1 6.45583E-1 6.44285E-1 6.22351E-1 5.77984E-1 6.04195E-1 5.90417E-1 5.83144E-1 5.87132E-1 5.92926E-1 5.75526E-1 5.47E-1 5.22163E-1 5.25961E-1 5.23262E-1 5.06023E-1 5.1241E-1 5.37633E-1 5.10829E-1 4.85128E-1 4.70123E-1 4.58428E-1 4.36426E-1 3.79469E-1 3.44509E-1 3.67707E-1 3.77475E-1 3.42877E-1 3.43105E-1 3.72354E-1 4.53529E-1 4.77193E-1 4.59112E-1 4.51253E-1 4.56335E-1 4.45039E-1 4.3363E-1 4.28748E-1 4.27059E-1 4.10876E-1 4.08468E-1 4.18506E-1 3.57784E-1 3.71142E-1 4.13313E-1 4.36263E-1 4.23216E-1 4.12533E-1 3.69962E-1 3.09288E-1 2.92901E-1 2.93197E-1 3.39211E-1 4.55429E-1 4.94101E-1 4.09764E-1 3.12495E-1 2.45247E-1 2.21292E-1 1.82607E-1 1.6729E-1 1.70781E-1 1.99248E-1 2.21265E-1 1.84882E-1 2.73316E-1 5.01844E-1 5.59884E-1 5.18565E-1 5.11045E-1 3.70134E-1 2.38263E-1 1.99871E-1 1.91311E-1 1.84612E-1 2.03933E-1 2.60353E-1 2.10628E-1 1.25348E-1 9.99648E-2 1.27181E-1 1.67451E-1 1.84588E-1 1.61909E-1 1.49895E-1 1.37735E-1 8.84182E-2 7.94148E-2 9.2E-2 1.04752E-1 8.49129E-2 6.50094E-2 5.06595E-2 5.06918E-2 6.95873E-2 9.59596E-2 8.65282E-2 5.35434E-2 3.84409E-2 4.20987E-2 4.71588E-2 3.9089E-2 3.0467E-2 3.71564E-2 6.79545E-2 1.35108E-1 1.95447E-1 3.25337E-1 4.7902E-1 3.96738E-1 2.27697E-1 9.76786E-2 5.76482E-2 5.43842E-2 6.53834E-2 7.83706E-2 1.29058E-1 1.98863E-1 -9999 -9999 -9999 -9999 -9999 -9999 -9999 -9999 -9999 -9999 -9999 -9999 -9999 -9999 -9999 -9999 -9999 -9999
-9999 -9999 -9999 -9999 -9999 -9999 -9999 -9999 -9999 -9999 -9999 -9999 -9999 -9999 -9999 -9999 -9999 -9999 -9999 -9999 -9999 -9999 -9999 -9999 -9999 -9999 -9999 -9999 -9999 -9999 -9999 -9999 -9999 -9999 -9999 -9999 -9999 -9999 -9999 -9999 -9999 -9999 -9999 -9999 -9999 -9999 -9999 -9999 -9999 -9999 -9999 -9999 -9999 -9999 -9999 -9999 -9999 -9999 -9999 -9999 -9999 -9999 -9999 -9999 -9999 -9999 -9999 -9999 -9999 -9999 -9999 -9999 -9999 -9999 -9999 -9999 -9999 -9999 -9999 -9999 -9999 -9999 -9999 -9999 -9999 -9999 -9999 -9999 -9999 -9999 -9999 -9999 -9999 -9999 -9999 -9999 -9999 -9999 -9999 -9999 -9999 -9999 2.80663E-1 2.72594E-1 2.71417E-1 2.71249E-1 2.85753E-1 2.85407E-1 2.95305E-1 3.13115E-1 3.17699E-1 3.2548E-1 3.64767E-1 4.19253E-1 4.65161E-1 5.29841E-1 5.07034E-1 4.34523E-1 4.27235E-1 3.9918E-1 3.65458E-1 3.48502E-1 3.30701E-1 3.29762E-1 4.4523E-1 5.00865E-1 6.2616E-1 6.25298E-1 6.29797E-1 6.43435E-1 6.41649E-1 5.39801E-1 5.62065E-1 5.9739E-1 5.94965E-1 5.99363E-1 5.94919E-1 5.76282E-1 5.41795E-1 5.21461E-1 5.15513E-1 5.46168E-1 5.4069E-1 4.98061E-1 5.08444E-1 5.28858E-1 4.85942E-1 4.83467E-1 4.81151E-1 4.79146E-1 4.67279E-1 4.50108E-1 4.31366E-1 4.75211E-1 4.80971E-1 4.45912E-1 3.73921E-1 3.43772E-1 4.53048E-1 4.66576E-1 4.57794E-1 4.40474E-1 4.40621E-1 4.28215E-1 4.18945E-1 4.10962E-1 4.08171E-1 4.00598E-1 3.95815E-1 4.05881E-1 4.17287E-1 4.23625E-1 4.13124E-1 4.22643E-1 4.2389E-1 4.09291E-1 3.93724E-1 3.59183E-1 3.36277E-1 3.37321E-1 4.11689E-1 4.88544E-1 4.65153E-1 3.73094E-1 2.59202E-1 2.10472E-1 1.91974E-1 1.76804E-1 1.70101E-1 1.68066E-1 1.88733E-1 2.32292E-1 2.84084E-1 4.55154E-1 5.54596E-1 5.20772E-1 4.90073E-1 4.92402E-1 4.11123E-1 2.924E-1 2.2224E-1 1.77304E-1 1.66425E-1 1.9132E-1 2.15133E-1 1.67437E-1 1.06578E-1 9.70594E-2 1.47736E-1 2.29683E-1 3.02149E-1 2.76718E-1 2.22364E-1 1.67425E-1 9.81872E-2 7.68199E-2 1.15192E-1 1.82538E-1 1.70232E-1 1.21474E-1 7.98262E-2 7.87821E-2 1.2358E-1 2.04672E-1 2.09859E-1 1.2715E-1 8.7952E-2 8.99544E-2 6.88216E-2 4.15458E-2 2.75301E-2 2.90622E-2 4.04674E-2 5.48978E-2 7.1153E-2 1.49204E-1 3.40768E-1 4.94714E-1 3.90804E-1 2.05354E-1 9.74616E-2 7.86036E-2 8.12769E-2 7.30231E-2 8.67765E-2 1.24874E-1 1.90148E-1 -9999 -9999 -9999 -9999 -9999 -9999 -9999 -9999 -9999 -9999 -9999 -9999 -9999 -9999 -9999 -9999 -9999
-9999 -9999 -9999 -9999 -9999 -9999 -9999 -9999 -9999 -9999 -9999 -9999 -9999 -9999 -9999 -9999 -9999 -9999 -9999 -9999 -9999 -9999 -9999 -9999 -9999 -9999 -9999 -9999 -9999 -9999 -9999 -9999 -9999 -9999 -9999 -9999 -9999 -9999 -9999 -9999 -9999 -9999 -9999 -9999 -9999 -9999 -9999 -9999 -9999 -9999 -9999 -9999 -9999 -9999 -9999 -9999 -9999 -9999 -9999 -9999 -9999 -9999 -9999 -9999 -9999 -9999 -9999 -9999 -9999 -9999 -9999 -9999 -9999 -9999 -9999 -9999 -9999 -9999 -9999 -9999 -9999 -9999 -9999 -9999 -9999 -9999 -9999 -9999 -9999 -9999 -9999 -9999 -9999 -9999 -9999 -9999 -9999 -9999 -9999 -9999 -9999 -9999 2.74112E-1 2.74281E-1 2.75635E-1 2.90981E-1 2.84803E-1 2.97785E-1 2.95835E-1 2.96898E-1 3.17883E-1 3.38029E-1 3.9096E-1 4.55036E-1 5.13084E-1 5.70666E-1 5.20003E-1 4.5388E-1 4.48833E-1 4.41702E-1 3.61432E-1 3.54068E-1 3.40595E-1 3.42122E-1 4.64501E-1 5.90341E-1 6.02976E-1 6.11811E-1 6.35043E-1 6.20748E-1 5.53898E-1 5.30191E-1 5.84549E-1 5.88876E-1 5.8137E-1 5.83288E-1 5.66491E-1 5.63884E-1 5.48228E-1 5.15615E-1 5.40895E-1 5.36577E-1 5.15591E-1 5.00629E-1 5.10801E-1 5.26527E-1 5.07034E-1 4.96445E-1 4.79399E-1 4.57664E-1 4.65252E-1 4.556E-1 4.62445E-1 4.77758E-1 4.71897E-1 4.72511E-1 4.16692E-1 3.79141E-1 4.6722E-1 4.59216E-1 4.44499E-1 4.19051E-1 4.1372E-1 4.21545E-1 4.07447E-1 4.01577E-1 4.00641E-1 3.91448E-1 3.95845E-1 3.97643E-1 4.17881E-1 4.21788E-1 3.75766E-1 3.92327E-1 4.23227E-1 4.14491E-1 4.07219E-1 4.00069E-1 3.83845E-1 4.08378E-1 4.81435E-1 4.48965E-1 4.51412E-1 3.50641E-1 2.37664E-1 2.03125E-1 2.10554E-1 2.14377E-1 2.2095E-1 2.08106E-1 2.1367E-1 2.33353E-1 3.73387E-1 5.48553E-1 5.32613E-1 4.90953E-1 4.95781E-1 4.99357E-1 4.94213E-1 3.54043E-1 2.33467E-1 1.62556E-1 1.46928E-1 1.5448E-1 1.46919E-1 1.17216E-1 9.93506E-2 1.09593E-1 1.6807E-1 2.75872E-1 3.81012E-1 3.51251E-1 2.91175E-1 2.05128E-1 1.108E-1 7.03263E-2 1.02925E-1 2.20789E-1 2.67414E-1 1.88344E-1 1.01387E-1 8.97532E-2 1.50784E-1 2.89074E-1 3.59025E-1 2.65052E-1 2.23974E-1 1.99627E-1 1.22571E-1 5.7254E-2 4.00204E-2 4.36187E-2 5.10043E-2 6.58134E-2 9.43942E-2 1.48052E-1 2.82799E-1 5.10864E-1 5.23433E-1 3.4899E-1 2.49626E-1 1.97084E-1 1.73595E-1 1.03169E-1 1.03586E-1 1.62931E-1 2.22581E-1 -9999 -9999 -9999 -9999 -9999 -9999 -9999 -9999 -9999 -9999 -9999 -9999 -9999 -9999 -9999 -9999 -9999
-9999 -9999 -9999 -9999 -9999 -9999 -9999 -9999 -9999 -9999 -9999 -9999 -9999 -9999 -9999 -9999 -9999 -9999 -9999 -9999 -9999 -9999 -9999 -9999 -9999 -9999 -9999 -9999 -9999 -9999 -9999 -9999 -9999 -9999 -9999 -9999 -9999 -9999 -9999 -9999 -9999 -9999 -9999 -9999 -9999 -9999 -9999 -9999 -9999 -9999 -9999 -9999 -9999 -9999 -9999 -9999 -9999 -9999 -9999 -9999 -9999 -9999 -9999 -9999 -9999 -9999 -9999 -9999 -9999 -9999 -9999 -9999 -9999 -9999 -9999 -9999 -9999 -9999 -9999 -9999 -9999 -9999 -9999 -9999 -9999 -9999 -9999 -9999 -9999 -9999 -9999 -9999 -9999 -9999 -9999 -9999 -9999 -9999 -9999 -9999 -9999 2.75296E-1 2.7445E-1 2.8178E-1 3.06093E-1 3.19706E-1 3.19891E-1 2.99373E-1 3.04037E-1 3.13115E-1 3.25418E-1 3.53045E-1 4.10184E-1 5.03493E-1 6.04837E-1 5.86724E-1 5.21236E-1 4.54301E-1 4.71695E-1 5.35408E-1 4.02813E-1 3.54457E-1 3.3812E-1 3.54709E-1 4.47547E-1 5.72156E-1 5.89238E-1 5.85198E-1 5.52581E-1 5.78485E-1 4.87073E-1 6.00647E-1 5.8694E-1 5.88172E-1 5.90347E-1 5.68486E-1 5.66728E-1 5.64416E-1 5.52417E-1 5.35111E-1 5.44215E-1 5.32759E-1 5.27607E-1 5.21582E-1 5.0819E-1 4.83231E-1 4.5493E-1 4.66388E-1 4.68553E-1 4.54532E-1 4.7397E-1 4.78114E-1 4.69432E-1 4.77077E-1 4.59916E-1 4.53872E-1 4.63159E-1 4.78174E-1 4.46722E-1 4.50804E-1 4.16834E-1 4.25869E-1 4.17539E-1 4.21117E-1 4.18907E-1 4.11814E-1 4.10817E-1 3.95684E-1 3.87668E-1 3.96509E-1 4.04598E-1 3.7011E-1 3.39269E-1 3.33521E-1 3.56885E-1 3.6883E-1 3.82341E-1 3.52896E-1 3.57823E-1 4.21204E-1 4.60279E-1 4.43306E-1 4.40199E-1 3.0522E-1 2.32556E-1 2.26352E-1 2.44265E-1 2.75833E-1 2.94186E-1 3.31958E-1 3.61235E-1 3.85241E-1 5.35215E-1 5.37144E-1 4.97998E-1 4.88566E-1 4.95526E-1 4.86613E-1 4.72649E-1 3.95211E-1 2.39998E-1 1.5512E-1 1.35499E-1 1.30438E-1 1.22595E-1 1.11472E-1 1.05182E-1 1.19263E-1 1.50364E-1 1.98551E-1 2.31694E-1 2.7342E-1 3.59877E-1 3.09681E-1 1.3012E-1 7.37969E-2 1.09107E-1 2.45165E-1 3.37934E-1 2.28167E-1 1.16902E-1 1.00393E-1 1.5386E-1 3.24909E-1 4.67657E-1 4.19993E-1 4.09827E-1 3.39333E-1 1.82659E-1 8.14835E-2 6.63524E-2 8.12207E-2 1.07069E-1 1.67019E-1 2.57324E-1 3.38335E-1 4.46812E-1 5.6091E-1 5.72974E-1 5.46753E-1 4.85686E-1 4.24372E-1 3.17835E-1 2.33838E-1 -9999 -9999 -9999 -9999 -9999 -9999 -9999 -9999 -9999 -9999 -9999 -9999 -9999 -9999 -9999 -9999 -9999 -9999 -9999 -9999
-9999 -9999 -9999 -9999 -9999 -9999 -9999 -9999 -9999 -9999 -9999 -9999 -9999 -9999 -9999 -9999 -9999 -9999 -9999 -9999 -9999 -9999 -9999 -9999 -9999 -9999 -9999 -9999 -9999 -9999 -9999 -9999 -9999 -9999 -9999 -9999 -9999 -9999 -9999 -9999 -9999 -9999 -9999 -9999 -9999 -9999 -9999 -9999 -9999 -9999 -9999 -9999 -9999 -9999 -9999 -9999 -9999 -9999 -9999 -9999 -9999 -9999 -9999 -9999 -9999 -9999 -9999 -9999 -9999 -9999 -9999 -9999 -9999 -9999 -9999 -9999 -9999 -9999 -9999 -9999 -9999 -9999 -9999 -9999 -9999 -9999 -9999 -9999 -9999 -9999 -9999 -9999 -9999 -9999 -9999 -9999 -9999 -9999 -9999 -9999 2.77504E-1 2.74788E-1 2.75635E-1 3.04113E-1 3.64626E-1 3.56763E-1 3.96278E-1 4.10635E-1 3.53199E-1 3.17793E-1 3.09204E-1 3.46864E-1 3.84711E-1 4.92138E-1 6.23604E-1 6.24995E-1 5.58418E-1 4.74235E-1 5.08482E-1 6.16453E-1 4.63229E-1 3.73979E-1 3.75242E-1 3.88248E-1 4.33832E-1 4.59332E-1 4.57013E-1 4.16507E-1 4.40527E-1 4.2354E-1 5.15787E-1 6.05991E-1 5.85822E-1 6.03902E-1 5.6715E-1 5.65064E-1 5.58924E-1 5.55354E-1 5.54883E-1 5.36495E-1 5.27799E-1 5.00286E-1 4.92714E-1 4.98751E-1 5.10819E-1 4.84663E-1 4.66979E-1 4.57757E-1 4.61253E-1 4.72038E-1 4.77288E-1 4.92662E-1 4.77754E-1 4.63849E-1 4.52426E-1 4.54293E-1 4.69399E-1 4.68002E-1 4.56317E-1 4.4018E-1 4.20326E-1 4.20324E-1 4.31773E-1 4.2854E-1 4.1696E-1 4.25577E-1 4.12946E-1 4.07038E-1 3.92112E-1 3.95083E-1 3.86507E-1 3.85226E-1 3.96278E-1 3.58136E-1 3.20153E-1 3.24901E-1 3.30265E-1 3.22796E-1 3.53339E-1 4.32372E-1 4.41741E-1 4.2373E-1 3.34288E-1 2.62253E-1 2.4526E-1 2.50254E-1 2.73004E-1 3.07145E-1 3.32416E-1 3.85969E-1 4.01188E-1 5.44695E-1 5.30758E-1 5.10008E-1 4.95119E-1 4.82915E-1 4.92021E-1 4.74482E-1 4.53634E-1 4.19882E-1 2.54982E-1 1.52383E-1 1.38033E-1 1.52523E-1 1.60237E-1 1.50288E-1 1.31245E-1 1.23013E-1 1.19506E-1 1.12962E-1 1.15399E-1 1.64349E-1 2.88138E-1 3.65116E-1 1.73966E-1 8.90747E-2 1.31413E-1 3.0308E-1 4.55231E-1 2.81572E-1 1.45101E-1 1.09983E-1 1.50197E-1 2.86089E-1 4.58794E-1 5.56586E-1 5.68345E-1 4.35581E-1 2.22382E-1 1.16454E-1 8.7096E-2 9.40539E-2 1.21689E-1 1.70885E-1 2.77231E-1 3.60077E-1 4.54651E-1 5.79655E-1 5.88493E-1 5.8768E-1 5.4659E-1 4.83926E-1 4.53558E-1 -9999 -9999 -9999 -9999 -9999 -9999 -9999 -9999 -9999 -9999 -9999 -9999 -9999 -9999 -9999 -9999 -9999 -9999 -9999 -9999 -9999
-9999 -9999 -9999 -9999 -9999 -9999 -9999 -9999 -9999 -9999 -9999 -9999 -9999 -9999 -9999 -9999 -9999 -9999 -9999 -9999 -9999 -9999 -9999 -9999 -9999 -9999 -9999 -9999 -9999 -9999 -9999 -9999 -9999 -9999 -9999 -9999 -9999 -9999 -9999 -9999 -9999 -9999 -9999 -9999 -9999 -9999 -9999 -9999 -9999 -9999 -9999 -9999 -9999 -9999 -9999 -9999 -9999 -9999 -9999 -9999 -9999 -9999 -9999 -9999 -9999 -9999 -9999 -9999 -9999 -9999 -9999 -9999 -9999 -9999 -9999 -9999 -9999 -9999 -9999 -9999 -9999 -9999 -9999 -9999 -9999 -9999 -9999 -9999 -9999 -9999 -9999 -9999 -9999 -9999 -9999 -9999 -9999 -9999 -9999 2.79552E-1 2.77504E-1 2.75466E-1 2.76654E-1 2.97595E-1 3.45158E-1 3.55984E-1 3.82107E-1 3.98618E-1 4.08891E-1 3.68119E-1 3.30847E-1 3.61087E-1 3.71634E-1 4.65351E-1 6.21514E-1 6.41789E-1 5.87252E-1 4.90124E-1 6.06074E-1 6.47517E-1 5.05624E-1 3.85751E-1 4.09919E-1 4.83147E-1 6.07247E-1 6.09478E-1 6.05447E-1 5.91191E-1 5.42963E-1 4.22918E-1 5.68308E-1 5.84758E-1 5.74353E-1 5.87391E-1 5.61366E-1 5.48583E-1 5.58445E-1 5.53288E-1 5.30633E-1 5.16169E-1 5.43057E-1 5.09054E-1 4.91907E-1 4.87956E-1 5.00312E-1 4.7983E-1 4.74833E-1 4.73004E-1 4.88224E-1 4.91538E-1 4.90073E-1 4.9949E-1 4.7032E-1 4.49724E-1 4.55104E-1 4.59701E-1 4.53732E-1 4.61653E-1 4.3929E-1 4.16157E-1 4.1381E-1 4.18528E-1 4.21662E-1 4.14557E-1 4.12299E-1 4.04882E-1 3.90043E-1 3.78654E-1 3.75511E-1 3.72584E-1 3.67135E-1 3.78196E-1 3.75163E-1 3.74065E-1 3.52645E-1 3.22227E-1 3.29734E-1 3.47558E-1 3.75083E-1 4.42612E-1 4.35098E-1 3.7015E-1 2.65039E-1 2.49429E-1 2.65623E-1 2.73363E-1 2.84609E-1 2.63941E-1 2.64692E-1 2.862E-1 4.37884E-1 5.35281E-1 5.08982E-1 4.85845E-1 4.91674E-1 4.91507E-1 4.58177E-1 4.70314E-1 4.442E-1 4.27557E-1 2.60197E-1 1.61534E-1 1.50929E-1 2.07851E-1 2.57156E-1 2.63076E-1 2.39127E-1 2.25847E-1 1.70189E-1 1.13188E-1 8.84696E-2 1.04992E-1 1.96426E-1 3.758E-1 3.14608E-1 1.52836E-1 1.83399E-1 4.17067E-1 4.6382E-1 3.73129E-1 2.28642E-1 1.38598E-1 1.2321E-1 1.58417E-1 2.89745E-1 5.12719E-1 6.19206E-1 4.63479E-1 2.77219E-1 1.94643E-1 1.21446E-1 8.21268E-2 9.75467E-2 1.22805E-1 1.80069E-1 2.59187E-1 3.80299E-1 5.2279E-1 5.26605E-1 5.33041E-1 5.27146E-1 5.42522E-1 -9999 -9999 -9999 -9999 -9999 -9999 -9999 -9999 -9999 -9999 -9999 -9999 -9999 -9999 -9999 -9999 -9999 -9999 -9999 -9999 -9999 -9999
-9999 -9999 -9999 -9999 -9999 -9999 -9999 -9999 -9999 -9999 -9999 -9999 -9999 -9999 -9999 -9999 -9999 -9999 -9999 -9999 -9999 -9999 -9999 -9999 -9999 -9999 -9999 -9999 -9999 -9999 -9999 -9999 -9999 -9999 -9999 -9999 -9999 -9999 -9999 -9999 -9999 -9999 -9999 -9999 -9999 -9999 -9999 -9999 -9999 -9999 -9999 -9999 -9999 -9999 -9999 -9999 -9999 -9999 -9999 -9999 -9999 -9999 -9999 -9999 -9999 -9999 -9999 -9999 -9999 -9999 -9999 -9999 -9999 -9999 -9999 -9999 -9999 -9999 -9999 -9999 -9999 -9999 -9999 -9999 -9999 -9999 -9999 -9999 -9999 -9999 -9999 -9999 -9999 -9999 -9999 -9999 -9999 -9999 2.81265E-1 2.79552E-1 2.78697E-1 2.77334E-1 2.85668E-1 2.90195E-1 3.13643E-1 3.37712E-1 3.57673E-1 3.69659E-1 4.11767E-1 4.18426E-1 3.42987E-1 3.58448E-1 3.89709E-1 4.85349E-1 6.38374E-1 6.5061E-1 5.84735E-1 5.30864E-1 6.52057E-1 6.4925E-1 5.18584E-1 4.01027E-1 4.50278E-1 5.76533E-1 6.32405E-1 6.228E-1 6.32091E-1 6.02374E-1 5.4006E-1 4.47024E-1 5.1706E-1 5.71761E-1 5.92396E-1 5.85176E-1 5.61513E-1 5.5728E-1 5.64708E-1 5.62082E-1 5.32774E-1 5.47276E-1 5.43445E-1 5.2135E-1 5.17651E-1 4.86353E-1 4.77041E-1 4.73122E-1 4.5745E-1 4.21419E-1 5.00133E-1 5.04643E-1 5.06004E-1 4.73689E-1 4.57641E-1 4.42331E-1 4.6564E-1 4.67975E-1 4.6123E-1 4.61049E-1 4.37044E-1 4.11564E-1 4.06497E-1 4.07925E-1 4.07225E-1 3.96148E-1 3.97134E-1 3.91165E-1 3.74214E-1 3.76913E-1 3.77375E-1 3.64585E-1 3.59697E-1 3.65726E-1 3.50948E-1 3.613E-1 3.87726E-1 3.56047E-1 3.60349E-1 3.72101E-1 3.78826E-1 3.83585E-1 3.58506E-1 2.89042E-1 2.34046E-1 2.32779E-1 2.37626E-1 2.4923E-1 2.55894E-1 2.55541E-1 2.53207E-1 3.54468E-1 5.27399E-1 5.06905E-1 4.93483E-1 4.85877E-1 4.92018E-1 4.84396E-1 4.33231E-1 4.63507E-1 4.40743E-1 3.79566E-1 2.32428E-1 1.78249E-1 1.92597E-1 2.94371E-1 3.74807E-1 4.03007E-1 3.93845E-1 3.88931E-1 3.14546E-1 1.67623E-1 1.1319E-1 9.38152E-2 1.37408E-1 3.04047E-1 4.28522E-1 3.78653E-1 3.82946E-1 5.30223E-1 5.4603E-1 4.68806E-1 3.84317E-1 2.46196E-1 1.31384E-1 1.2266E-1 2.14899E-1 4.64758E-1 6.14473E-1 4.95258E-1 3.79591E-1 3.30648E-1 1.93216E-1 1.03933E-1 1.45154E-1 1.94186E-1 2.67307E-1 3.61585E-1 4.43591E-1 4.41782E-1 4.45463E-1 4.50605E-1 4.4862E-1 -9999 -9999 -9999 -9999 -9999 -9999 -9999 -9999 -9999 -9999 -9999 -9999 -9999 -9999 -9999 -9999 -9999 -9999 -9999 -9999 -9999 -9999 -9999
-9999 -9999 -9999 -9999 -9999 -9999 -9999 -9999 -9999 -9999 -9999 -9999 -9999 -9999 -9999 -9999 -9999 -9999 -9999 -9999 -9999 -9999 -9999 -9999 -9999 -9999 -9999 -9999 -9999 -9999 -9999 -9999 -9999 -9999 -9999 -9999 -9999 -9999 -9999 -9999 -9999 -9999 -9999 -9999 -9999 -9999 -9999 -9999 -9999 -9999 -9999 -9999 -9999 -9999 -9999 -9999 -9999 -9999 -9999 -9999 -9999 -9999 -9999 -9999 -9999 -9999 -9999 -9999 -9999 -9999 -9999 -9999 -9999 -9999 -9999 -9999 -9999 -9999 -9999 -9999 -9999 -9999 -9999 -9999 -9999 -9999 -9999 -9999 -9999 -9999 -9999 -9999 -9999 -9999 -9999 -9999 -9999 2.82124E-1 2.81265E-1 2.80236E-1 2.79039E-1 2.86535E-1 2.8463E-1 2.84457E-1 2.86188E-1 3.00724E-1 3.08096E-1 3.52036E-1 3.83655E-1 4.36892E-1 4.02709E-1 3.68269E-1 4.30926E-1 5.46897E-1 6.54214E-1 6.48135E-1 5.98083E-1 5.69998E-1 6.50674E-1 6.47608E-1 5.11797E-1 3.98175E-1 4.71919E-1 6.05041E-1 6.30587E-1 6.30818E-1 6.26102E-1 6.1381E-1 4.5965E-1 4.98493E-1 5.77323E-1 5.83873E-1 5.78445E-1 5.80777E-1 5.77049E-1 5.61202E-1 5.50581E-1 5.41407E-1 5.26713E-1 5.32608E-1 5.38007E-1 4.99402E-1 4.84923E-1 4.86494E-1 4.86651E-1 4.80961E-1 4.38024E-1 4.5325E-1 5.02829E-1 4.86644E-1 5.01261E-1 4.54109E-1 4.3767E-1 4.44979E-1 4.56872E-1 4.76255E-1 4.53291E-1 4.41961E-1 4.4171E-1 4.1281E-1 3.79164E-1 3.84956E-1 3.9553E-1 3.86911E-1 3.96358E-1 3.87189E-1 3.71328E-1 3.79343E-1 3.77733E-1 3.62715E-1 3.67444E-1 3.63499E-1 3.57253E-1 3.64141E-1 3.77177E-1 3.5087E-1 3.341E-1 3.25187E-1 3.11364E-1 2.94645E-1 2.66315E-1 2.37752E-1 2.23691E-1 2.25024E-1 2.35039E-1 2.48736E-1 2.55314E-1 2.66832E-1 2.9523E-1 4.59471E-1 5.08398E-1 4.84754E-1 4.57827E-1 4.60789E-1 4.72452E-1 4.36239E-1 3.88059E-1 3.93293E-1 3.45476E-1 2.67387E-1 1.8918E-1 1.74546E-1 2.12795E-1 3.49666E-1 4.65766E-1 5.21401E-1 5.15315E-1 5.3634E-1 4.53935E-1 3.17709E-1 1.98093E-1 1.149E-1 9.5767E-2 1.64655E-1 3.80565E-1 5.26177E-1 5.51257E-1 6.29316E-1 6.09224E-1 5.79211E-1 5.44223E-1 3.84876E-1 1.66065E-1 1.34434E-1 2.18712E-1 4.44756E-1 6.11191E-1 5.93718E-1 5.61376E-1 5.00383E-1 2.98217E-1 1.69932E-1 2.23464E-1 3.8716E-1 4.57879E-1 4.2793E-1 4.13225E-1 3.57721E-1 3.12494E-1 3.15952E-1 3.6833E-1 -9999 -9999 -9999 -9999 -9999 -9999 -9999 -9999 -9999 -9999 -9999 -9999 -9999 -9999 -9999 -9999 -9999 -9999 -9999 -9999 -9999 -9999 -9999
-9999 -9999 -9999 -9999 -9999 -9999 -9999 -9999 -9999 -9999 -9999 -9999 -9999 -9999 -9999 -9999 -9999 -9999 -9999 -9999 -9999 -9999 -9999 -9999 -9999 -9999 -9999 -9999 -9999 -9999 -9999 -9999 -9999 -9999 -9999 -9999 -9999 -9999 -9999 -9999 -9999 -9999 -9999 -9999 -9999 -9999 -9999 -9999 -9999 -9999 -9999 -9999 -9999 -9999 -9999 -9999 -9999 -9999 -9999 -9999 -9999 -9999 -9999 -9999 -9999 -9999 -9999 -9999 -9999 -9999 -9999 -9999 -9999 -9999 -9999 -9999 -9999 -9999 -9999 -9999 -9999 -9999 -9999 -9999 -9999 -9999 -9999 -9999 -9999 -9999 -9999 -9999 -9999 -9999 -9999 -9999 2.82468E-1 2.81265E-1 2.8075E-1 2.80236E-1 2.73185E-1 2.7167E-1 2.84284E-1 2.82215E-1 2.75811E-1 2.93102E-1 3.14305E-1 3.23341E-1 3.6408E-1 4.15228E-1 4.50177E-1 3.97817E-1 4.57637E-1 5.65026E-1 6.52618E-1 6.44521E-1 5.74044E-1 5.99231E-1 6.42002E-1 6.38859E-1 4.80904E-1 4.12386E-1 5.27382E-1 6.1246E-1 6.20517E-1 6.35594E-1 6.31862E-1 5.17341E-1 4.4147E-1 5.02951E-1 5.77347E-1 5.95041E-1 5.87775E-1 5.78095E-1 5.51793E-1 5.57505E-1 5.59448E-1 5.40793E-1 5.13394E-1 5.30671E-1 5.001E-1 4.96471E-1 5.0032E-1 5.02083E-1 4.78547E-1 4.72343E-1 4.95306E-1 4.97588E-1 4.89359E-1 4.99062E-1 4.73482E-1 4.38847E-1 4.49113E-1 4.73749E-1 4.57948E-1 4.75502E-1 4.30669E-1 4.12328E-1 4.17917E-1 3.91182E-1 3.82092E-1 3.94586E-1 3.92812E-1 3.97768E-1 3.99042E-1 3.84229E-1 3.84832E-1 3.71895E-1 3.67344E-1 3.43617E-1 3.4546E-1 3.47839E-1 3.6214E-1 3.69095E-1 3.82861E-1 3.27658E-1 2.9985E-1 2.93654E-1 2.84537E-1 2.75178E-1 2.5489E-1 2.54187E-1 2.39231E-1 2.28767E-1 2.64861E-1 2.87942E-1 3.09359E-1 3.06494E-1 4.0413E-1 5.00203E-1 4.85877E-1 4.69551E-1 4.32532E-1 4.57878E-1 4.58556E-1 3.98002E-1 3.26208E-1 3.0926E-1 2.58295E-1 2.09436E-1 1.85079E-1 1.70451E-1 1.99799E-1 3.15216E-1 4.45534E-1 5.24126E-1 5.72746E-1 5.68947E-1 5.87346E-1 5.09554E-1 3.87331E-1 1.57034E-1 9.72042E-2 1.30716E-1 2.25348E-1 3.71589E-1 5.29151E-1 5.8551E-1 6.01115E-1 5.91809E-1 6.13337E-1 4.05996E-1 1.85552E-1 1.50317E-1 2.10372E-1 3.67129E-1 5.24586E-1 6.13706E-1 6.40766E-1 6.0469E-1 4.86367E-1 3.25788E-1 3.18239E-1 4.28207E-1 4.27761E-1 3.54558E-1 2.67811E-1 2.38447E-1 2.33381E-1 2.60227E-1 -9999 -9999 -9999 -9999 -9999 -9999 -9999 -9999 -9999 -9999 -9999 -9999 -9999 -9999 -9999 -9999 -9999 -9999 -9999 -9999 -9999 -9999 -9999 -9999
-9999 -9999 -9999 -9999 -9999 -9999 -9999 -9999 -9999 -9999 -9999 -9999 -9999 -9999 -9999 -9999 -9999 -9999 -9999 -9999 -9999 -9999 -9999 -9999 -9999 -9999 -9999 -9999 -9999 -9999 -9999 -9999 -9999 -9999 -9999 -9999 -9999 -9999 -9999 -9999 -9999 -9999 -9999 -9999 -9999 -9999 -9999 -9999 -9999 -9999 -9999 -9999 -9999 -9999 -9999 -9999 -9999 -9999 -9999 -9999 -9999 -9999 -9999 -9999 -9999 -9999 -9999 -9999 -9999 -9999 -9999 -9999 -9999 -9999 -9999 -9999 -9999 -9999 -9999 -9999 -9999 -9999 -9999 -9999 -9999 -9999 -9999 -9999 -9999 -9999 -9999 -9999 -9999 -9999 -9999 2.83847E-1 2.82296E-1 2.81265E-1 2.80579E-1 2.74536E-1 2.73522E-1 2.86883E-1 2.84284E-1 2.7632E-1 2.74456E-1 2.89421E-1 2.93454E-1 3.26446E-1 3.37936E-1 4.0414E-1 4.65445E-1 4.59323E-1 4.98619E-1 6.40208E-1 6.55413E-1 6.49994E-1 5.61021E-1 6.28422E-1 6.36527E-1 6.1214E-1 4.70104E-1 4.41573E-1 5.54317E-1 6.1737E-1 6.24002E-1 6.25044E-1 6.16103E-1 4.81879E-1 4.622E-1 5.71327E-1 5.80848E-1 5.92116E-1 5.85413E-1 5.85204E-1 5.56878E-1 5.52038E-1 5.37225E-1 5.30158E-1 5.05049E-1 5.2485E-1 5.02172E-1 5.23596E-1 5.17946E-1 4.89666E-1 4.81727E-1 4.81993E-1 4.85649E-1 5.04363E-1 5.01397E-1 4.87875E-1 4.7116E-1 4.74547E-1 4.69759E-1 4.77275E-1 4.63937E-1 4.49393E-1 4.1572E-1 4.19962E-1 4.32714E-1 4.23826E-1 4.12763E-1 4.15951E-1 4.10207E-1 3.94551E-1 3.77745E-1 3.68544E-1 3.77955E-1 3.57788E-1 3.66062E-1 3.5182E-1 3.35504E-1 3.45726E-1 3.6299E-1 3.65622E-1 3.54603E-1 3.71931E-1 3.68871E-1 3.53685E-1 3.63226E-1 3.38864E-1 3.21281E-1 3.13506E-1 2.61061E-1 2.25024E-1 2.46521E-1 2.84459E-1 2.88748E-1 3.34462E-1 4.69898E-1 4.79106E-1 4.49224E-1 4.55839E-1 4.40459E-1 4.48161E-1 4.33097E-1 3.50848E-1 2.82511E-1 2.70202E-1 2.32876E-1 1.98303E-1 1.95384E-1 2.10064E-1 2.48449E-1 3.13257E-1 4.1292E-1 4.66597E-1 5.55291E-1 5.91497E-1 6.08633E-1 5.91497E-1 5.33543E-1 2.56272E-1 1.51559E-1 1.63223E-1 2.20753E-1 3.12381E-1 4.89658E-1 6.05468E-1 6.02836E-1 5.88599E-1 5.70646E-1 4.21894E-1 2.21961E-1 1.43857E-1 1.65922E-1 2.24352E-1 3.1108E-1 4.13526E-1 4.6605E-1 4.52829E-1 4.33027E-1 4.18723E-1 3.97599E-1 3.65665E-1 2.98169E-1 2.57157E-1 1.92144E-1 1.62138E-1 1.88224E-1 -9999 -9999 -9999 -9999 -9999 -9999 -9999 -9999 -9999 -9999 -9999 -9999 -9999 -9999 -9999 -9999 -9999 -9999 -9999 -9999 -9999 -9999 -9999 -9999 -9999
-9999 -9999 -9999 -9999 -9999 -9999 -9999 -9999 -9999 -9999 -9999 -9999 -9999 -9999 -9999 -9999 -9999 -9999 -9999 -9999 -9999 -9999 -9999 -9999 -9999 -9999 -9999 -9999 -9999 -9999 -9999 -9999 -9999 -9999 -9999 -9999 -9999 -9999 -9999 -9999 -9999 -9999 -9999 -9999 -9999 -9999 -9999 -9999 -9999 -9999 -9999 -9999 -9999 -9999 -9999 -9999 -9999 -9999 -9999 -9999 -9999 -9999 -9999 -9999 -9999 -9999 -9999 -9999 -9999 -9999 -9999 -9999 -9999 -9999 -9999 -9999 -9999 -9999 -9999 -9999 -9999 -9999 -9999 -9999 -9999 -9999 -9999 -9999 -9999 -9999 -9999 -9999 -9999 -9999 2.83675E-1 2.82985E-1 2.82985E-1 2.82813E-1 2.76061E-1 2.75213E-1 2.75382E-1 2.89321E-1 2.81787E-1 2.78363E-1 2.89771E-1 2.87852E-1 2.84471E-1 3.22537E-1 3.50046E-1 3.77802E-1 4.1355E-1 4.71576E-1 5.28855E-1 6.54477E-1 6.55044E-1 6.39873E-1 5.58928E-1 5.61648E-1 6.11905E-1 5.78032E-1 4.82831E-1 4.91025E-1 5.93702E-1 6.18088E-1 6.28681E-1 6.33471E-1 6.19483E-1 4.75098E-1 5.04649E-1 5.92526E-1 5.7439E-1 5.71924E-1 5.73204E-1 5.63801E-1 5.39558E-1 5.53617E-1 5.49603E-1 5.47646E-1 5.3602E-1 5.36064E-1 5.31654E-1 5.22602E-1 4.89475E-1 4.86146E-1 4.89521E-1 5.09729E-1 5.17936E-1 5.17937E-1 4.85454E-1 5.00238E-1 4.90392E-1 4.91309E-1 4.4747E-1 4.3893E-1 4.30809E-1 4.30635E-1 4.11288E-1 4.18194E-1 4.13682E-1 4.17043E-1 4.09445E-1 4.09041E-1 3.82661E-1 3.90006E-1 3.70876E-1 3.58201E-1 3.74854E-1 3.70118E-1 3.67115E-1 3.52934E-1 3.38867E-1 3.47787E-1 3.56976E-1 3.25927E-1 3.47909E-1 3.96101E-1 4.02128E-1 3.92484E-1 4.12824E-1 4.42735E-1 4.49738E-1 3.78729E-1 2.79673E-1 2.19313E-1 2.3228E-1 2.94244E-1 3.06079E-1 3.62283E-1 4.71563E-1 5.14315E-1 4.87549E-1 4.31818E-1 4.21399E-1 4.13404E-1 4.11665E-1 3.16596E-1 2.72828E-1 2.54625E-1 2.25887E-1 1.98255E-1 1.98451E-1 2.32421E-1 2.86037E-1 3.14348E-1 3.2321E-1 3.54151E-1 4.06435E-1 4.95475E-1 5.30418E-1 5.50721E-1 6.1724E-1 4.85153E-1 3.17318E-1 3.41248E-1 4.32653E-1 4.98686E-1 5.90812E-1 5.97865E-1 5.87687E-1 5.72903E-1 5.57457E-1 4.92457E-1 2.80856E-1 1.38847E-1 1.13412E-1 1.23804E-1 1.34868E-1 1.78315E-1 2.20732E-1 2.07807E-1 2.44413E-1 2.76719E-1 2.83226E-1 2.36683E-1 1.97071E-1 1.84357E-1 1.68516E-1 1.46016E-1 1.80025E-1 -9999 -9999 -9999 -9999 -9999 -9999 -9999 -9999 -9999 -9999 -9999 -9999 -9999 -9999 -9999 -9999 -9999 -9999 -9999 -9999 -9999 -9999 -9999 -9999 -9999
-9999 -9999 -9999 -9999 -9999 -9999 -9999 -9999 -9999 -9999 -9999 -9999 -9999 -9999 -9999 -9999 -9999 -9999 -9999 -9999 -9999 -9999 -9999 -9999 -9999 -9999 -9999 -9999 -9999 -9999 -9999 -9999 -9999 -9999 -9999 -9999 -9999 -9999 -9999 -9999 -9999 -9999 -9999 -9999 -9999 -9999 -9999 -9999 -9999 -9999 -9999 -9999 -9999 -9999 -9999 -9999 -9999 -9999 -9999 -9999 -9999 -9999 -9999 -9999 -9999 -9999 -9999 -9999 -9999 -9999 -9999 -9999 -9999 -9999 -9999 -9999 -9999 -9999 -9999 -9999 -9999 -9999 -9999 -9999 -9999 -9999 -9999 -9999 -9999 -9999 -9999 -9999 -9999 -9999 2.82813E-1 2.68409E-1 2.83847E-1 2.78613E-1 2.77761E-1 2.7691E-1 2.91771E-1 2.8645E-1 2.99298E-1 2.95925E-1 2.91697E-1 2.82746E-1 2.82058E-1 3.02983E-1 3.46962E-1 3.85579E-1 4.28118E-1 4.7708E-1 6.00872E-1 6.54374E-1 6.49461E-1 6.4386E-1 5.89996E-1 6.05667E-1 6.21609E-1 5.77723E-1 6.00264E-1 6.05144E-1 6.17839E-1 6.22862E-1 6.22315E-1 6.2464E-1 5.86661E-1 5.05286E-1 4.8795E-1 5.82417E-1 5.94662E-1 5.78713E-1 5.80332E-1 5.5576E-1 5.29332E-1 5.41839E-1 5.40813E-1 5.23853E-1 5.04984E-1 5.08442E-1 5.09407E-1 5.07363E-1 4.75746E-1 4.84144E-1 4.84121E-1 4.86845E-1 5.0403E-1 4.95116E-1 4.55152E-1 4.74034E-1 4.59612E-1 4.62367E-1 4.51108E-1 4.54326E-1 4.11694E-1 4.12161E-1 4.19964E-1 4.20612E-1 4.04521E-1 4.14986E-1 4.09336E-1 3.84363E-1 3.70038E-1 3.6809E-1 3.67787E-1 3.61588E-1 3.54521E-1 3.6979E-1 3.53165E-1 3.41517E-1 3.36293E-1 3.40204E-1 3.51836E-1 3.05096E-1 3.20433E-1 3.61695E-1 4.09475E-1 4.29779E-1 4.32622E-1 4.42004E-1 4.43388E-1 4.37845E-1 2.92657E-1 2.25824E-1 2.53273E-1 3.09092E-1 3.21301E-1 3.54643E-1 4.29145E-1 4.56359E-1 4.77153E-1 4.51513E-1 4.07346E-1 3.99041E-1 3.98539E-1 3.2377E-1 2.72739E-1 2.51619E-1 2.39308E-1 2.23955E-1 2.15628E-1 2.38211E-1 2.50999E-1 2.55136E-1 2.272E-1 2.36366E-1 2.74077E-1 2.83722E-1 3.36381E-1 4.99915E-1 5.63693E-1 6.24401E-1 6.20407E-1 5.83165E-1 5.96114E-1 6.08047E-1 6.07763E-1 5.97797E-1 5.9943E-1 5.94732E-1 6.05822E-1 5.84203E-1 3.92462E-1 1.86641E-1 1.03598E-1 7.55615E-2 6.59434E-2 8.34602E-2 1.1987E-1 1.27279E-1 1.4263E-1 1.57476E-1 1.63425E-1 1.32535E-1 1.24174E-1 1.24199E-1 1.4688E-1 1.42228E-1 2.04426E-1 -9999 -9999 -9999 -9999 -9999 -9999 -9999 -9999 -9999 -9999 -9999 -9999 -9999 -9999 -9999 -9999 -9999 -9999 -9999 -9999 -9999 -9999 -9999 -9999 -9999
-9999 -9999 -9999 -9999 -9999 -9999 -9999 -9999 -9999 -9999 -9999 -9999 -9999 -9999 -9999 -9999 -9999 -9999 -9999 -9999 -9999 -9999 -9999 -9999 -9999 -9999 -9999 -9999 -9999 -9999 -9999 -9999 -9999 -9999 -9999 -9999 -9999 -9999 -9999 -9999 -9999 -9999 -9999 -9999 -9999 -9999 -9999 -9999 -9999 -9999 -9999 -9999 -9999 -9999 -9999 -9999 -9999 -9999 -9999 -9999 -9999 -9999 -9999 -9999 -9999 -9999 -9999 -9999 -9999 -9999 -9999 -9999 -9999 -9999 -9999 -9999 -9999 -9999 -9999 -9999 -9999 -9999 -9999 -9999 -9999 -9999 -9999 -9999 -9999 -9999 -9999 -9999 -9999 2.68409E-1 2.67743E-1 2.82468E-1 2.78443E-1 2.79639E-1 2.79468E-1 2.93353E-1 2.87145E-1 2.86971E-1 3.00011E-1 2.96279E-1 2.86724E-1 2.98341E-1 2.95859E-1 3.003E-1 3.39593E-1 4.04928E-1 4.7348E-1 5.54699E-1 6.49523E-1 6.47924E-1 6.58515E-1 6.50628E-1 6.24151E-1 6.42349E-1 6.33928E-1 6.36385E-1 6.27814E-1 6.2493E-1 6.28184E-1 6.22382E-1 6.34852E-1 6.27954E-1 5.59711E-1 4.75762E-1 4.80424E-1 5.81628E-1 5.9502E-1 5.73752E-1 5.60443E-1 5.6298E-1 5.42261E-1 5.36627E-1 5.21659E-1 5.21868E-1 5.00385E-1 5.12516E-1 5.2275E-1 5.22211E-1 4.92035E-1 5.12094E-1 5.05468E-1 4.99062E-1 4.91083E-1 4.9632E-1 4.97274E-1 4.64365E-1 4.54781E-1 4.45692E-1 4.39918E-1 4.4613E-1 4.17667E-1 4.20034E-1 4.16024E-1 4.16402E-1 4.14458E-1 4.0861E-1 3.89016E-1 3.79107E-1 3.61781E-1 3.67126E-1 3.61424E-1 3.5403E-1 3.52363E-1 3.54937E-1 3.55125E-1 3.4696E-1 3.49908E-1 3.57612E-1 2.90418E-1 2.95217E-1 3.08984E-1 3.13852E-1 3.14722E-1 2.96521E-1 3.06201E-1 3.95054E-1 4.49781E-1 4.46884E-1 3.1666E-1 2.33244E-1 2.56396E-1 3.16125E-1 3.22648E-1 3.41275E-1 3.93315E-1 4.39982E-1 4.24565E-1 4.34759E-1 3.81341E-1 3.86887E-1 3.89713E-1 3.23259E-1 2.6805E-1 2.5815E-1 2.51871E-1 2.43682E-1 2.45053E-1 2.3722E-1 2.26114E-1 2.14018E-1 1.87249E-1 1.82883E-1 1.81453E-1 1.75743E-1 2.24936E-1 3.62887E-1 5.2771E-1 5.75524E-1 5.92425E-1 5.99689E-1 6.09984E-1 5.69911E-1 5.51601E-1 5.83198E-1 6.04309E-1 6.10595E-1 5.79237E-1 5.9221E-1 5.23879E-1 2.85427E-1 1.31629E-1 6.74049E-2 4.99279E-2 5.55781E-2 6.95867E-2 7.49549E-2 8.41647E-2 1.10134E-1 1.14951E-1 9.21684E-2 9.18172E-2 1.09474E-1 1.27266E-1 1.44334E-1 -9999 -9999 -9999 -9999 -9999 -9999 -9999 -9999 -9999 -9999 -9999 -9999 -9999 -9999 -9999 -9999 -9999 -9999 -9999 -9999 -9999 -9999 -9999 -9999 -9999 -9999
-9999 -9999 -9999 -9999 -9999 -9999 -9999 -9999 -9999 -9999 -9999 -9999 -9999 -9999 -9999 -9999 -9999 -9999 -9999 -9999 -9999 -9999 -9999 -9999 -9999 -9999 -9999 -9999 -9999 -9999 -9999 -9999 -9999 -9999 -9999 -9999 -9999 -9999 -9999 -9999 -9999 -9999 -9999 -9999 -9999 -9999 -9999 -9999 -9999 -9999 -9999 -9999 -9999 -9999 -9999 -9999 -9999 -9999 -9999 -9999 -9999 -9999 -9999 -9999 -9999 -9999 -9999 -9999 -9999 -9999 -9999 -9999 -9999 -9999 -9999 -9999 -9999 -9999 -9999 -9999 -9999 -9999 -9999 -9999 -9999 -9999 -9999 -9999 -9999 -9999 -9999 -9999 2.68243E-1 2.67078E-1 2.66579E-1 2.76061E-1 2.77761E-1 2.79297E-1 2.80495E-1 2.88537E-1 2.86971E-1 2.85583E-1 2.98586E-1 2.89685E-1 3.0155E-1 2.98519E-1 2.96212E-1 3.08692E-1 3.54262E-1 4.26871E-1 5.0902E-1 6.46294E-1 6.40597E-1 6.56843E-1 6.658E-1 6.61278E-1 6.50664E-1 6.46467E-1 6.41348E-1 6.43278E-1 6.39671E-1 6.31444E-1 6.28527E-1 6.33576E-1 6.45226E-1 6.33924E-1 5.19395E-1 4.71105E-1 4.96266E-1 5.81515E-1 5.96985E-1 5.90029E-1 5.4828E-1 5.57783E-1 5.54099E-1 5.33876E-1 5.29741E-1 5.17909E-1 5.2057E-1 5.40278E-1 5.35645E-1 5.29267E-1 5.2188E-1 5.33063E-1 5.09821E-1 4.98655E-1 4.83401E-1 4.46327E-1 4.75608E-1 4.68653E-1 4.53511E-1 4.58508E-1 4.56249E-1 4.09239E-1 3.87799E-1 3.91053E-1 3.91465E-1 3.91413E-1 4.00528E-1 3.85032E-1 3.677E-1 3.76436E-1 3.57651E-1 3.52366E-1 3.54187E-1 3.50674E-1 3.51687E-1 3.53564E-1 3.56908E-1 3.50625E-1 3.57089E-1 3.01475E-1 2.66804E-1 2.77141E-1 2.95321E-1 2.9833E-1 2.77305E-1 2.57344E-1 2.66039E-1 3.46878E-1 4.60205E-1 4.44286E-1 3.56435E-1 2.69745E-1 2.92347E-1 3.30203E-1 3.47623E-1 3.41551E-1 3.85212E-1 4.34294E-1 4.02594E-1 3.96606E-1 3.82119E-1 3.802E-1 3.78656E-1 2.95421E-1 2.56824E-1 2.59577E-1 2.47181E-1 2.37831E-1 2.3122E-1 2.29446E-1 2.12063E-1 2.00923E-1 1.87772E-1 1.79623E-1 1.64934E-1 1.51171E-1 1.76722E-1 2.39057E-1 3.55126E-1 4.54638E-1 5.03659E-1 4.93263E-1 4.22845E-1 3.26171E-1 2.95298E-1 3.46841E-1 4.78293E-1 6.27824E-1 6.00853E-1 6.20173E-1 5.69389E-1 3.48321E-1 1.93364E-1 1.09579E-1 8.10591E-2 6.69974E-2 5.84555E-2 5.36976E-2 6.50318E-2 8.27548E-2 8.09001E-2 7.04512E-2 6.93693E-2 8.37648E-2 1.01739E-1 1.38407E-1 -9999 -9999 -9999 -9999 -9999 -9999 -9999 -9999 -9999 -9999 -9999 -9999 -9999 -9999 -9999 -9999 -9999 -9999 -9999 -9999 -9999 -9999 -9999 -9999 -9999 -9999
-9999 -9999 -9999 -9999 -9999 -9999 -9999 -9999 -9999 -9999 -9999 -9999 -9999 -9999 -9999 -9999 -9999 -9999 -9999 -9999 -9999 -9999 -9999 -9999 -9999 -9999 -9999 -9999 -9999 -9999 -9999 -9999 -9999 -9999 -9999 -9999 -9999 -9999 -9999 -9999 -9999 -9999 -9999 -9999 -9999 -9999 -9999 -9999 -9999 -9999 -9999 -9999 -9999 -9999 -9999 -9999 -9999 -9999 -9999 -9999 -9999 -9999 -9999 -9999 -9999 -9999 -9999 -9999 -9999 -9999 -9999 -9999 -9999 -9999 -9999 -9999 -9999 -9999 -9999 -9999 -9999 -9999 -9999 -9999 -9999 -9999 -9999 -9999 -9999 -9999 -9999 2.69077E-1 2.67576E-1 2.66081E-1 2.59748E-1 2.60074E-1 2.75552E-1 2.77931E-1 2.88712E-1 2.88363E-1 2.86971E-1 3.00011E-1 2.91085E-1 3.03342E-1 3.01193E-1 2.99231E-1 3.05981E-1 3.06702E-1 3.34282E-1 4.28118E-1 5.84851E-1 6.37219E-1 6.47321E-1 6.51301E-1 6.46461E-1 6.4864E-1 6.41222E-1 6.40005E-1 6.36926E-1 6.21192E-1 6.26371E-1 6.40139E-1 6.37931E-1 6.46568E-1 6.4351E-1 5.94104E-1 5.31405E-1 4.90748E-1 4.96691E-1 5.73964E-1 5.80628E-1 5.88577E-1 5.67809E-1 5.58297E-1 5.59578E-1 5.29875E-1 5.29459E-1 5.13254E-1 5.41696E-1 5.48895E-1 5.25898E-1 5.21432E-1 5.36268E-1 5.0979E-1 4.66933E-1 4.88402E-1 4.91437E-1 4.45979E-1 4.47896E-1 4.5671E-1 4.42447E-1 4.31333E-1 4.33573E-1 4.09924E-1 3.79058E-1 3.86645E-1 3.83515E-1 3.85209E-1 3.72781E-1 3.65168E-1 3.56702E-1 3.65081E-1 3.50982E-1 3.44752E-1 3.57378E-1 3.49488E-1 3.43357E-1 3.45074E-1 3.45286E-1 3.43964E-1 3.55684E-1 3.63683E-1 3.0415E-1 2.97702E-1 3.28246E-1 3.71965E-1 3.68111E-1 3.16997E-1 3.01287E-1 3.36812E-1 4.62729E-1 4.52473E-1 3.65042E-1 3.34622E-1 4.13563E-1 4.24925E-1 4.00905E-1 3.55712E-1 3.61797E-1 4.1492E-1 3.94957E-1 3.72371E-1 3.83914E-1 3.82535E-1 3.72384E-1 3.014E-1 2.50646E-1 2.42349E-1 2.40239E-1 2.37477E-1 2.29755E-1 2.24894E-1 2.05785E-1 1.95908E-1 1.82383E-1 1.82483E-1 1.6069E-1 1.50135E-1 1.49282E-1 1.73099E-1 2.51927E-1 3.22943E-1 3.1208E-1 3.05935E-1 2.46481E-1 2.05127E-1 1.63489E-1 1.87108E-1 3.40085E-1 6.09577E-1 5.99548E-1 6.07204E-1 5.72785E-1 3.97714E-1 2.71841E-1 2.37226E-1 2.31571E-1 1.5305E-1 8.50049E-2 5.47691E-2 5.17548E-2 5.93041E-2 6.29597E-2 6.35664E-2 6.06664E-2 6.54354E-2 8.84904E-2 1.40289E-1 -9999 -9999 -9999 -9999 -9999 -9999 -9999 -9999 -9999 -9999 -9999 -9999 -9999 -9999 -9999 -9999 -9999 -9999 -9999 -9999 -9999 -9999 -9999 -9999 -9999 -9999
-9999 -9999 -9999 -9999 -9999 -9999 -9999 -9999 -9999 -9999 -9999 -9999 -9999 -9999 -9999 -9999 -9999 -9999 -9999 -9999 -9999 -9999 -9999 -9999 -9999 -9999 -9999 -9999 -9999 -9999 -9999 -9999 -9999 -9999 -9999 -9999 -9999 -9999 -9999 -9999 -9999 -9999 -9999 -9999 -9999 -9999 -9999 -9999 -9999 -9999 -9999 -9999 -9999 -9999 -9999 -9999 -9999 -9999 -9999 -9999 -9999 -9999 -9999 -9999 -9999 -9999 -9999 -9999 -9999 -9999 -9999 -9999 -9999 -9999 -9999 -9999 -9999 -9999 -9999 -9999 -9999 -9999 -9999 -9999 -9999 -9999 -9999 -9999 -9999 -9999 -9999 2.68076E-1 2.66413E-1 2.58932E-1 2.58118E-1 2.58281E-1 2.72848E-1 2.69744E-1 2.86103E-1 2.86971E-1 2.90984E-1 3.02604E-1 2.96723E-1 3.03521E-1 2.99765E-1 3.07787E-1 3.06161E-1 3.20817E-1 3.29012E-1 3.97281E-1 5.78032E-1 6.2734E-1 6.46858E-1 5.74057E-1 6.09104E-1 6.36499E-1 6.29906E-1 6.06277E-1 6.16734E-1 6.23557E-1 6.1609E-1 6.24585E-1 6.39018E-1 6.41611E-1 6.33713E-1 6.0831E-1 5.39853E-1 5.00936E-1 5.43809E-1 5.7863E-1 5.84185E-1 5.73892E-1 5.60262E-1 5.44003E-1 5.53555E-1 5.28653E-1 5.49054E-1 5.34645E-1 5.30268E-1 5.38161E-1 5.18253E-1 5.03783E-1 5.01084E-1 5.03415E-1 4.79572E-1 4.93514E-1 4.94994E-1 4.45514E-1 4.41472E-1 4.54033E-1 4.39977E-1 4.10974E-1 4.16628E-1 3.93118E-1 3.87968E-1 3.75145E-1 3.67577E-1 3.67702E-1 3.67805E-1 3.60921E-1 3.56115E-1 3.6008E-1 3.56614E-1 3.56018E-1 3.58776E-1 3.55871E-1 3.43511E-1 3.39068E-1 3.39407E-1 3.43267E-1 3.52005E-1 3.67093E-1 3.55783E-1 2.89162E-1 2.93493E-1 3.60101E-1 4.12573E-1 3.98598E-1 3.77641E-1 3.75352E-1 4.43385E-1 4.53041E-1 4.0686E-1 4.26273E-1 4.56256E-1 4.03374E-1 4.06852E-1 3.68134E-1 3.18208E-1 3.40722E-1 4.05879E-1 4.01538E-1 3.8546E-1 3.84351E-1 3.81503E-1 3.53362E-1 2.65896E-1 2.21511E-1 2.25826E-1 2.32556E-1 2.29515E-1 2.17287E-1 2.11953E-1 1.99547E-1 1.87566E-1 1.73781E-1 1.50697E-1 1.45086E-1 1.52198E-1 1.74595E-1 2.11024E-1 2.22576E-1 1.87013E-1 1.76375E-1 1.60523E-1 1.28799E-1 1.09639E-1 1.703E-1 4.06507E-1 6.39418E-1 5.89403E-1 6.21117E-1 6.17389E-1 5.51434E-1 4.3228E-1 4.70496E-1 4.2128E-1 2.63432E-1 1.19746E-1 5.68776E-2 5.0429E-2 6.68043E-2 8.62899E-2 9.51275E-2 7.48421E-2 7.64837E-2 1.0722E-1 1.79715E-1 -9999 -9999 -9999 -9999 -9999 -9999 -9999 -9999 -9999 -9999 -9999 -9999 -9999 -9999 -9999 -9999 -9999 -9999 -9999 -9999 -9999 -9999 -9999 -9999 -9999 -9999
-9999 -9999 -9999 -9999 -9999 -9999 -9999 -9999 -9999 -9999 -9999 -9999 -9999 -9999 -9999 -9999 -9999 -9999 -9999 -9999 -9999 -9999 -9999 -9999 -9999 -9999 -9999 -9999 -9999 -9999 -9999 -9999 -9999 -9999 -9999 -9999 -9999 -9999 -9999 -9999 -9999 -9999 -9999 -9999 -9999 -9999 -9999 -9999 -9999 -9999 -9999 -9999 -9999 -9999 -9999 -9999 -9999 -9999 -9999 -9999 -9999 -9999 -9999 -9999 -9999 -9999 -9999 -9999 -9999 -9999 -9999 -9999 -9999 -9999 -9999 -9999 -9999 -9999 -9999 -9999 -9999 -9999 -9999 -9999 -9999 -9999 -9999 -9999 -9999 -9999 -9999 2.67244E-1 2.60401E-1 2.59748E-1 2.58606E-1 2.57468E-1 2.66412E-1 2.67908E-1 2.82991E-1 2.8593E-1 3.08188E-1 3.87228E-1 3.44808E-1 3.09115E-1 2.93301E-1 3.05981E-1 3.0454E-1 3.18969E-1 3.16486E-1 3.49906E-1 4.8154E-1 5.74922E-1 4.9841E-1 5.31952E-1 6.09801E-1 6.16247E-1 5.95178E-1 5.28675E-1 6.07679E-1 6.20767E-1 6.14702E-1 6.33033E-1 6.30194E-1 6.15116E-1 5.71499E-1 6.06289E-1 5.90373E-1 5.43495E-1 5.6887E-1 5.77937E-1 5.74826E-1 5.62845E-1 5.45227E-1 5.40353E-1 5.34804E-1 5.41323E-1 5.52247E-1 5.60936E-1 5.42377E-1 5.22721E-1 4.93935E-1 4.84309E-1 4.96288E-1 4.57898E-1 4.92234E-1 4.90884E-1 4.8997E-1 4.49156E-1 4.37407E-1 4.41516E-1 4.27462E-1 4.07551E-1 4.12968E-1 3.80504E-1 3.84033E-1 3.5983E-1 3.49286E-1 3.60256E-1 3.54282E-1 3.60938E-1 3.6034E-1 3.65602E-1 3.60286E-1 3.51921E-1 3.47598E-1 3.43878E-1 3.44941E-1 3.38534E-1 3.46616E-1 3.50321E-1 3.75027E-1 3.96847E-1 3.75707E-1 3.02399E-1 2.66894E-1 2.94566E-1 3.2051E-1 3.36862E-1 3.49366E-1 3.86297E-1 4.4809E-1 4.36279E-1 4.28201E-1 4.35983E-1 4.32438E-1 4.22186E-1 3.95784E-1 3.93948E-1 3.65677E-1 4.17505E-1 3.96623E-1 3.91746E-1 3.68892E-1 3.72422E-1 3.72633E-1 3.83728E-1 2.6965E-1 2.214E-1 2.09209E-1 2.11313E-1 2.0497E-1 1.95853E-1 1.92687E-1 1.82739E-1 1.77198E-1 1.63246E-1 1.60844E-1 1.66974E-1 1.69382E-1 1.96555E-1 2.19948E-1 1.79113E-1 1.30723E-1 1.14914E-1 1.08545E-1 9.18225E-2 8.82215E-2 1.76712E-1 4.47472E-1 5.96863E-1 6.28176E-1 5.89634E-1 6.23958E-1 6.14935E-1 5.98515E-1 6.08465E-1 4.9202E-1 3.55706E-1 1.68101E-1 7.20262E-2 7.99433E-2 1.66623E-1 2.25044E-1 1.91519E-1 1.141E-1 9.73851E-2 1.44054E-1 2.42634E-1 -9999 -9999 -9999 -9999 -9999 -9999 -9999 -9999 -9999 -9999 -9999 -9999 -9999 -9999 -9999 -9999 -9999 -9999 -9999 -9999 -9999 -9999 -9999 -9999 -9999 -9999
-9999 -9999 -9999 -9999 -9999 -9999 -9999 -9999 -9999 -9999 -9999 -9999 -9999 -9999 -9999 -9999 -9999 -9999 -9999 -9999 -9999 -9999 -9999 -9999 -9999 -9999 -9999 -9999 -9999 -9999 -9999 -9999 -9999 -9999 -9999 -9999 -9999 -9999 -9999 -9999 -9999 -9999 -9999 -9999 -9999 -9999 -9999 -9999 -9999 -9999 -9999 -9999 -9999 -9999 -9999 -9999 -9999 -9999 -9999 -9999 -9999 -9999 -9999 -9999 -9999 -9999 -9999 -9999 -9999 -9999 -9999 -9999 -9999 -9999 -9999 -9999 -9999 -9999 -9999 -9999 -9999 -9999 -9999 -9999 -9999 -9999 -9999 -9999 -9999 -9999 2.68076E-1 2.61712E-1 2.62697E-1 2.63356E-1 2.7742E-1 2.69911E-1 2.68241E-1 2.68074E-1 2.82131E-1 2.79303E-1 3.25296E-1 3.93087E-1 4.03935E-1 3.25421E-1 2.95418E-1 3.05981E-1 3.0418E-1 3.11547E-1 3.11729E-1 3.34804E-1 3.47976E-1 3.69619E-1 3.92514E-1 4.17347E-1 4.44292E-1 5.21156E-1 5.1448E-1 5.54892E-1 6.08818E-1 6.15181E-1 6.18438E-1 6.15019E-1 5.36957E-1 5.21726E-1 5.5495E-1 5.59559E-1 5.76031E-1 5.67923E-1 5.6675E-1 5.80114E-1 5.85779E-1 5.77398E-1 5.50413E-1 5.51491E-1 5.50291E-1 5.56777E-1 5.46758E-1 5.62447E-1 5.20283E-1 5.18514E-1 5.12234E-1 5.11433E-1 5.11283E-1 4.8895E-1 4.73208E-1 4.67406E-1 4.85869E-1 4.32693E-1 4.22581E-1 4.17624E-1 4.19044E-1 4.09103E-1 4.10833E-1 3.81838E-1 3.81746E-1 3.6055E-1 3.47065E-1 3.49812E-1 3.56197E-1 3.58355E-1 3.55267E-1 3.60407E-1 3.65901E-1 3.53387E-1 3.50935E-1 3.49888E-1 3.45517E-1 3.4288E-1 3.57195E-1 3.65951E-1 3.89118E-1 4.04461E-1 3.76035E-1 3.68139E-1 2.81294E-1 2.58702E-1 2.66266E-1 2.68727E-1 2.78219E-1 3.55953E-1 4.38419E-1 4.27406E-1 4.14928E-1 4.11181E-1 3.91646E-1 4.15657E-1 4.03466E-1 3.7673E-1 4.17234E-1 4.01331E-1 3.88744E-1 3.73482E-1 3.6061E-1 3.61845E-1 3.66731E-1 3.72339E-1 3.06904E-1 2.57509E-1 2.32634E-1 2.05407E-1 1.93878E-1 1.88516E-1 1.75774E-1 1.69336E-1 1.58798E-1 1.50115E-1 1.53181E-1 1.64336E-1 1.70623E-1 1.8673E-1 2.41452E-1 2.40048E-1 1.82062E-1 1.4987E-1 1.15521E-1 8.95689E-2 1.04559E-1 1.91582E-1 3.9928E-1 5.47554E-1 6.02216E-1 6.32452E-1 6.27146E-1 6.39533E-1 6.2271E-1 6.07796E-1 5.59547E-1 4.59408E-1 2.42874E-1 1.1007E-1 1.18479E-1 3.12733E-1 4.24773E-1 3.06143E-1 1.53687E-1 1.13323E-1 1.68563E-1 -9999 -9999 -9999 -9999 -9999 -9999 -9999 -9999 -9999 -9999 -9999 -9999 -9999 -9999 -9999 -9999 -9999 -9999 -9999 -9999 -9999 -9999 -9999 -9999 -9999 -9999 -9999
-9999 -9999 -9999 -9999 -9999 -9999 -9999 -9999 -9999 -9999 -9999 -9999 -9999 -9999 -9999 -9999 -9999 -9999 -9999 -9999 -9999 -9999 -9999 -9999 -9999 -9999 -9999 -9999 -9999 -9999 -9999 -9999 -9999 -9999 -9999 -9999 -9999 -9999 -9999 -9999 -9999 -9999 -9999 -9999 -9999 -9999 -9999 -9999 -9999 -9999 -9999 -9999 -9999 -9999 -9999 -9999 -9999 -9999 -9999 -9999 -9999 -9999 -9999 -9999 -9999 -9999 -9999 -9999 -9999 -9999 -9999 -9999 -9999 -9999 -9999 -9999 -9999 -9999 -9999 -9999 -9999 -9999 -9999 -9999 -9999 -9999 -9999 -9999 -9999 -9999 2.63026E-1 2.63685E-1 2.66498E-1 2.8359E-1 2.79042E-1 2.77167E-1 2.73608E-1 2.7142E-1 2.79816E-1 2.96546E-1 3.34903E-1 3.44617E-1 3.36703E-1 3.26354E-1 3.3466E-1 3.31265E-1 3.24065E-1 3.22579E-1 3.35561E-1 3.33293E-1 3.464E-1 3.51803E-1 3.74847E-1 4.02151E-1 4.59124E-1 4.09421E-1 4.84635E-1 5.11085E-1 5.42124E-1 5.83467E-1 5.85942E-1 4.82923E-1 4.85591E-1 5.12397E-1 4.84136E-1 5.38856E-1 5.40966E-1 5.64169E-1 5.61739E-1 5.76918E-1 5.74048E-1 5.65069E-1 5.33844E-1 5.45102E-1 5.62728E-1 5.55134E-1 5.55504E-1 5.44233E-1 5.04581E-1 5.19947E-1 5.07221E-1 4.81134E-1 5.05248E-1 4.91799E-1 4.72481E-1 4.56626E-1 4.56458E-1 4.47322E-1 4.16394E-1 4.04157E-1 4.02661E-1 3.97439E-1 4.03696E-1 3.75076E-1 3.77073E-1 3.54833E-1 3.45943E-1 3.47586E-1 3.52429E-1 3.61384E-1 3.61637E-1 3.65435E-1 3.73754E-1 3.64407E-1 3.59373E-1 3.54723E-1 3.44309E-1 3.51746E-1 3.28843E-1 3.76248E-1 3.70117E-1 3.84606E-1 3.93469E-1 3.99713E-1 3.99898E-1 3.37405E-1 3.4054E-1 3.25758E-1 3.19866E-1 4.28331E-1 4.39996E-1 4.20167E-1 4.04342E-1 3.98918E-1 3.94484E-1 4.00428E-1 3.81979E-1 4.16661E-1 4.1078E-1 3.9401E-1 3.81811E-1 3.77571E-1 3.73204E-1 3.67245E-1 3.59874E-1 3.71081E-1 3.38507E-1 3.26687E-1 2.87233E-1 2.44179E-1 2.3874E-1 2.14106E-1 1.85532E-1 1.65728E-1 1.57093E-1 1.444E-1 1.39003E-1 1.44592E-1 1.51223E-1 1.46938E-1 1.93827E-1 3.05957E-1 3.45898E-1 3.17241E-1 2.29139E-1 1.78951E-1 2.0282E-1 3.0754E-1 4.57854E-1 5.68457E-1 5.63407E-1 5.56169E-1 6.34067E-1 6.44113E-1 6.47339E-1 6.28893E-1 6.30142E-1 5.65908E-1 3.69926E-1 1.98576E-1 1.86571E-1 3.82951E-1 5.16438E-1 3.86627E-1 2.02484E-1 1.69487E-1 2.7423E-1 -9999 -9999 -9999 -9999 -9999 -9999 -9999 -9999 -9999 -9999 -9999 -9999 -9999 -9999 -9999 -9999 -9999 -9999 -9999 -9999 -9999 -9999 -9999 -9999 -9999 -9999 -9999
-9999 -9999 -9999 -9999 -9999 -9999 -9999 -9999 -9999 -9999 -9999 -9999 -9999 -9999 -9999 -9999 -9999 -9999 -9999 -9999 -9999 -9999 -9999 -9999 -9999 -9999 -9999 -9999 -9999 -9999 -9999 -9999 -9999 -9999 -9999 -9999 -9999 -9999 -9999 -9999 -9999 -9999 -9999 -9999 -9999 -9999 -9999 -9999 -9999 -9999 -9999 -9999 -9999 -9999 -9999 -9999 -9999 -9999 -9999 -9999 -9999 -9999 -9999 -9999 -9999 -9999 -9999 -9999 -9999 -9999 -9999 -9999 -9999 -9999 -9999 -9999 -9999 -9999 -9999 -9999 -9999 -9999 -9999 -9999 -9999 -9999 -9999 -9999 -9999 2.62697E-1 2.63356E-1 2.65503E-1 2.83762E-1 2.81955E-1 2.84887E-1 2.9982E-1 2.96799E-1 2.90197E-1 3.08188E-1 3.24924E-1 3.40982E-1 3.35377E-1 3.50145E-1 3.4783E-1 3.65411E-1 3.81064E-1 4.04828E-1 4.24693E-1 4.16623E-1 3.6174E-1 3.54518E-1 3.70083E-1 3.72263E-1 3.8926E-1 4.3321E-1 4.95166E-1 4.82515E-1 5.10236E-1 5.68746E-1 5.76642E-1 5.81402E-1 6.03523E-1 6.14124E-1 5.96085E-1 5.65516E-1 5.74862E-1 5.77533E-1 5.74692E-1 5.72063E-1 5.73704E-1 5.77262E-1 5.77797E-1 5.53956E-1 5.71759E-1 5.5694E-1 5.33763E-1 5.40187E-1 5.19322E-1 4.9671E-1 5.00542E-1 4.96256E-1 4.70461E-1 4.90359E-1 4.80282E-1 4.47796E-1 4.39656E-1 4.33081E-1 4.31886E-1 4.12249E-1 4.03248E-1 3.92861E-1 3.85867E-1 3.88445E-1 3.63397E-1 3.65035E-1 3.41424E-1 3.31488E-1 3.49557E-1 3.58331E-1 3.63014E-1 3.70584E-1 3.63217E-1 3.65969E-1 3.58948E-1 3.54141E-1 3.61313E-1 3.48445E-1 3.55929E-1 3.16829E-1 3.50093E-1 4.02094E-1 4.03033E-1 4.04748E-1 4.15456E-1 4.16225E-1 4.17106E-1 4.38419E-1 4.43183E-1 4.43305E-1 4.47162E-1 4.25444E-1 4.00896E-1 3.89081E-1 3.83114E-1 3.76828E-1 3.76842E-1 3.96711E-1 3.94857E-1 4.0166E-1 3.7632E-1 3.75102E-1 3.69759E-1 3.56634E-1 3.64034E-1 3.73234E-1 3.73896E-1 3.48736E-1 3.57099E-1 3.5768E-1 3.21226E-1 3.10271E-1 2.82815E-1 2.49261E-1 1.87169E-1 1.73678E-1 1.57434E-1 1.47888E-1 1.42187E-1 1.30321E-1 1.20816E-1 1.44611E-1 2.34448E-1 3.90229E-1 4.5655E-1 4.18833E-1 4.38512E-1 4.25534E-1 4.45956E-1 4.84517E-1 5.57849E-1 4.98236E-1 3.90068E-1 4.10983E-1 5.23415E-1 6.50145E-1 6.61083E-1 6.54635E-1 6.49132E-1 6.35687E-1 4.89076E-1 3.83811E-1 4.62516E-1 6.00455E-1 5.32617E-1 3.32685E-1 2.54852E-1 -9999 -9999 -9999 -9999 -9999 -9999 -9999 -9999 -9999 -9999 -9999 -9999 -9999 -9999 -9999 -9999 -9999 -9999 -9999 -9999 -9999 -9999 -9999 -9999 -9999 -9999 -9999 -9999
-9999 -9999 -9999 -9999 -9999 -9999 -9999 -9999 -9999 -9999 -9999 -9999 -9999 -9999 -9999 -9999 -9999 -9999 -9999 -9999 -9999 -9999 -9999 -9999 -9999 -9999 -9999 -9999 -9999 -9999 -9999 -9999 -9999 -9999 -9999 -9999 -9999 -9999 -9999 -9999 -9999 -9999 -9999 -9999 -9999 -9999 -9999 -9999 -9999 -9999 -9999 -9999 -9999 -9999 -9999 -9999 -9999 -9999 -9999 -9999 -9999 -9999 -9999 -9999 -9999 -9999 -9999 -9999 -9999 -9999 -9999 -9999 -9999 -9999 -9999 -9999 -9999 -9999 -9999 -9999 -9999 -9999 -9999 -9999 -9999 -9999 -9999 -9999 -9999 2.61384E-1 2.62697E-1 2.66166E-1 2.64925E-1 2.82815E-1 2.85579E-1 3.0107E-1 2.94237E-1 3.12185E-1 3.85014E-1 3.7198E-1 3.65558E-1 3.82706E-1 3.80702E-1 3.78902E-1 3.93759E-1 4.22124E-1 4.70522E-1 5.12947E-1 4.78567E-1 4.24591E-1 3.92312E-1 3.8525E-1 3.929E-1 3.9371E-1 3.98382E-1 4.54278E-1 4.94104E-1 5.31405E-1 5.37954E-1 5.02703E-1 5.07798E-1 5.40333E-1 6.01835E-1 6.08317E-1 6.06549E-1 6.03598E-1 5.98837E-1 5.87556E-1 5.7597E-1 5.87887E-1 5.80273E-1 5.8609E-1 5.65245E-1 5.53247E-1 5.59908E-1 5.30449E-1 5.21104E-1 5.44356E-1 5.27431E-1 5.0557E-1 4.94981E-1 4.77924E-1 4.58661E-1 4.58144E-1 4.1752E-1 4.47861E-1 4.34414E-1 4.15583E-1 3.86179E-1 3.86407E-1 3.68141E-1 3.71226E-1 3.80058E-1 3.6618E-1 3.63841E-1 3.47581E-1 3.31506E-1 3.40676E-1 3.5531E-1 3.60573E-1 3.67289E-1 3.62825E-1 3.70039E-1 3.61259E-1 3.61705E-1 3.56652E-1 3.48932E-1 3.7272E-1 3.20969E-1 2.97642E-1 3.17751E-1 3.52732E-1 3.93033E-1 4.24452E-1 4.40682E-1 4.40843E-1 4.42433E-1 4.39023E-1 4.34861E-1 4.30797E-1 4.16743E-1 3.93792E-1 4.0072E-1 4.1377E-1 4.03129E-1 3.93222E-1 3.91318E-1 3.95558E-1 3.82879E-1 3.71399E-1 3.73995E-1 3.83226E-1 3.7325E-1 3.5755E-1 3.80549E-1 3.86414E-1 3.35801E-1 3.55377E-1 3.9226E-1 3.92642E-1 3.84903E-1 2.99725E-1 2.54404E-1 2.3915E-1 2.25396E-1 2.02934E-1 2.03315E-1 1.94738E-1 1.66815E-1 1.4472E-1 1.28341E-1 1.53926E-1 2.4745E-1 3.63308E-1 4.74971E-1 5.43799E-1 5.35269E-1 4.34905E-1 3.69224E-1 4.09662E-1 3.8353E-1 2.65162E-1 2.21134E-1 2.73645E-1 4.25692E-1 6.1407E-1 6.36711E-1 6.79727E-1 6.92873E-1 6.97841E-1 6.29095E-1 6.1865E-1 6.56085E-1 6.19587E-1 4.44938E-1 3.69792E-1 -9999 -9999 -9999 -9999 -9999 -9999 -9999 -9999 -9999 -9999 -9999 -9999 -9999 -9999 -9999 -9999 -9999 -9999 -9999 -9999 -9999 -9999 -9999 -9999 -9999 -9999 -9999 -9999
-9999 -9999 -9999 -9999 -9999 -9999 -9999 -9999 -9999 -9999 -9999 -9999 -9999 -9999 -9999 -9999 -9999 -9999 -9999 -9999 -9999 -9999 -9999 -9999 -9999 -9999 -9999 -9999 -9999 -9999 -9999 -9999 -9999 -9999 -9999 -9999 -9999 -9999 -9999 -9999 -9999 -9999 -9999 -9999 -9999 -9999 -9999 -9999 -9999 -9999 -9999 -9999 -9999 -9999 -9999 -9999 -9999 -9999 -9999 -9999 -9999 -9999 -9999 -9999 -9999 -9999 -9999 -9999 -9999 -9999 -9999 -9999 -9999 -9999 -9999 -9999 -9999 -9999 -9999 -9999 -9999 -9999 -9999 -9999 -9999 -9999 -9999 -9999 -9999 2.59748E-1 2.62204E-1 2.61139E-1 2.79213E-1 2.82643E-1 2.84023E-1 2.91599E-1 2.88277E-1 3.01888E-1 3.2047E-1 3.51498E-1 3.74714E-1 4.00364E-1 3.99856E-1 4.1964E-1 4.4137E-1 4.66716E-1 4.93306E-1 4.69572E-1 4.47137E-1 4.39592E-1 4.50801E-1 4.37073E-1 4.32899E-1 4.70742E-1 5.11722E-1 4.63874E-1 4.37072E-1 4.31648E-1 4.47447E-1 4.62519E-1 4.56931E-1 4.81591E-1 4.93471E-1 5.46912E-1 6.03399E-1 6.00248E-1 5.90623E-1 5.8859E-1 5.85793E-1 5.83683E-1 5.83158E-1 5.83307E-1 5.54559E-1 5.66759E-1 5.74953E-1 5.46267E-1 5.21652E-1 5.05549E-1 5.09811E-1 5.13167E-1 4.98328E-1 4.74149E-1 4.55313E-1 4.5544E-1 4.60304E-1 4.34508E-1 4.35375E-1 4.13231E-1 3.72544E-1 3.72331E-1 3.52619E-1 3.5429E-1 3.57816E-1 3.60888E-1 3.48966E-1 3.41083E-1 3.5135E-1 3.46466E-1 3.56275E-1 3.611E-1 3.71742E-1 3.65865E-1 3.69843E-1 3.65197E-1 3.60286E-1 3.684E-1 3.70366E-1 3.77181E-1 3.23292E-1 2.90093E-1 2.87505E-1 2.98355E-1 3.07317E-1 3.03567E-1 3.39798E-1 3.85732E-1 4.41824E-1 4.38896E-1 4.3331E-1 4.13635E-1 4.02198E-1 4.16415E-1 4.12333E-1 4.00635E-1 3.95327E-1 3.87789E-1 3.85291E-1 3.65185E-1 3.66216E-1 3.61194E-1 3.63148E-1 3.79979E-1 3.88505E-1 3.88291E-1 3.60436E-1 3.00296E-1 2.97662E-1 3.46794E-1 3.79616E-1 4.25787E-1 4.31823E-1 3.34415E-1 2.4893E-1 2.43483E-1 2.49089E-1 2.18965E-1 2.24445E-1 2.46216E-1 2.52746E-1 2.18328E-1 1.63145E-1 1.34982E-1 1.50223E-1 2.09632E-1 3.12601E-1 4.16849E-1 4.86445E-1 3.69854E-1 2.51787E-1 2.25859E-1 2.21606E-1 1.75533E-1 1.34919E-1 1.55833E-1 2.61813E-1 3.71891E-1 4.36305E-1 5.09131E-1 5.36475E-1 5.18104E-1 5.10766E-1 5.09215E-1 5.65643E-1 5.39151E-1 5.46267E-1 4.57478E-1 4.65192E-1 -9999 -9999 -9999 -9999 -9999 -9999 -9999 -9999 -9999 -9999 -9999 -9999 -9999 -9999 -9999 -9999 -9999 -9999 -9999 -9999 -9999 -9999 -9999 -9999 -9999 -9999 -9999
-9999 -9999 -9999 -9999 -9999 -9999 -9999 -9999 -9999 -9999 -9999 -9999 -9999 -9999 -9999 -9999 -9999 -9999 -9999 -9999 -9999 -9999 -9999 -9999 -9999 -9999 -9999 -9999 -9999 -9999 -9999 -9999 -9999 -9999 -9999 -9999 -9999 -9999 -9999 -9999 -9999 -9999 -9999 -9999 -9999 -9999 -9999 -9999 -9999 -9999 -9999 -9999 -9999 -9999 -9999 -9999 -9999 -9999 -9999 -9999 -9999 -9999 -9999 -9999 -9999 -9999 -9999 -9999 -9999 -9999 -9999 -9999 -9999 -9999 -9999 -9999 -9999 -9999 -9999 -9999 -9999 -9999 -9999 -9999 -9999 -9999 -9999 -9999 2.62533E-1 2.60074E-1 2.55769E-1 2.59994E-1 2.787E-1 2.81096E-1 2.76063E-1 2.88975E-1 2.87233E-1 2.98498E-1 2.88552E-1 2.99677E-1 3.02178E-1 3.54555E-1 4.02988E-1 4.13655E-1 4.38441E-1 4.41998E-1 4.19332E-1 4.19332E-1 4.36875E-1 4.38756E-1 4.52169E-1 4.69571E-1 4.8833E-1 5.16043E-1 5.77754E-1 6.16636E-1 5.7353E-1 5.13527E-1 4.58599E-1 4.6136E-1 4.57774E-1 4.72482E-1 4.72482E-1 4.9977E-1 5.48864E-1 5.88578E-1 5.98972E-1 5.97961E-1 5.90559E-1 5.92072E-1 5.78331E-1 5.75386E-1 5.62847E-1 5.43539E-1 5.71448E-1 5.32343E-1 5.41589E-1 5.10822E-1 4.93155E-1 4.99043E-1 4.89468E-1 4.86616E-1 4.67993E-1 4.57018E-1 4.48147E-1 4.25063E-1 4.06872E-1 3.87705E-1 3.80056E-1 3.72412E-1 3.46972E-1 3.52645E-1 3.58733E-1 3.64147E-1 3.48554E-1 3.58682E-1 3.67852E-1 3.48669E-1 3.62088E-1 3.67698E-1 3.80551E-1 3.85012E-1 3.92528E-1 3.837E-1 3.77994E-1 3.6415E-1 3.71798E-1 3.82298E-1 3.6133E-1 3.12567E-1 3.00341E-1 3.52576E-1 3.77236E-1 3.20192E-1 3.08149E-1 3.54311E-1 4.61395E-1 4.40602E-1 4.2695E-1 4.14068E-1 4.22192E-1 4.14308E-1 3.99866E-1 3.90407E-1 3.91676E-1 3.9162E-1 3.59565E-1 3.54893E-1 3.65867E-1 3.62195E-1 3.62868E-1 3.65342E-1 3.5977E-1 3.00547E-1 2.63036E-1 2.47819E-1 2.64057E-1 2.96427E-1 3.43558E-1 4.26237E-1 4.72709E-1 4.12905E-1 3.13034E-1 3.05873E-1 2.7093E-1 1.87867E-1 1.75637E-1 2.10869E-1 2.69731E-1 2.95421E-1 2.36225E-1 1.87729E-1 1.63691E-1 2.16335E-1 2.7701E-1 3.89575E-1 5.00176E-1 4.13022E-1 2.341E-1 1.49042E-1 1.36545E-1 1.20532E-1 9.71529E-2 1.25857E-1 1.68547E-1 1.83025E-1 2.34274E-1 2.586E-1 2.83226E-1 2.64333E-1 2.56797E-1 2.63646E-1 3.33217E-1 4.76715E-1 4.73282E-1 5.00634E-1 5.05667E-1 -9999 -9999 -9999 -9999 -9999 -9999 -9999 -9999 -9999 -9999 -9999 -9999 -9999 -9999 -9999 -9999 -9999 -9999 -9999 -9999 -9999 -9999 -9999 -9999 -9999 -9999 -9999
-9999 -9999 -9999 -9999 -9999 -9999 -9999 -9999 -9999 -9999 -9999 -9999 -9999 -9999 -9999 -9999 -9999 -9999 -9999 -9999 -9999 -9999 -9999 -9999 -9999 -9999 -9999 -9999 -9999 -9999 -9999 -9999 -9999 -9999 -9999 -9999 -9999 -9999 -9999 -9999 -9999 -9999 -9999 -9999 -9999 -9999 -9999 -9999 -9999 -9999 -9999 -9999 -9999 -9999 -9999 -9999 -9999 -9999 -9999 -9999 -9999 -9999 -9999 -9999 -9999 -9999 -9999 -9999 -9999 -9999 -9999 -9999 -9999 -9999 -9999 -9999 -9999 -9999 -9999 -9999 -9999 -9999 -9999 -9999 -9999 -9999 -9999 -9999 2.67328E-1 2.5674E-1 2.54639E-1 2.5674E-1 2.60157E-1 2.71505E-1 2.71673E-1 2.90023E-1 3.1621E-1 3.65164E-1 3.57132E-1 3.24304E-1 2.96479E-1 2.89009E-1 3.28357E-1 3.75074E-1 3.88098E-1 3.89613E-1 4.10057E-1 4.11907E-1 4.13348E-1 4.27604E-1 4.31141E-1 4.52169E-1 4.94485E-1 5.38225E-1 6.26629E-1 6.41406E-1 6.40868E-1 5.84969E-1 5.41916E-1 5.27975E-1 5.19927E-1 5.12505E-1 5.04016E-1 5.08734E-1 5.34318E-1 5.75306E-1 5.80048E-1 5.78871E-1 5.75665E-1 5.69634E-1 5.71617E-1 5.58422E-1 5.65944E-1 5.49131E-1 5.54069E-1 5.1875E-1 5.06312E-1 4.94766E-1 4.96613E-1 4.78882E-1 4.56048E-1 4.6671E-1 4.65878E-1 4.21389E-1 4.18452E-1 4.16118E-1 4.03598E-1 3.83115E-1 3.82013E-1 3.74366E-1 3.58202E-1 3.69601E-1 3.74979E-1 3.65614E-1 3.53446E-1 3.70383E-1 3.86564E-1 3.6276E-1 3.85718E-1 3.89471E-1 3.78591E-1 3.92954E-1 4.00779E-1 3.79273E-1 3.7349E-1 3.72893E-1 3.63951E-1 3.7443E-1 4.18113E-1 3.81435E-1 3.27162E-1 3.84716E-1 4.61915E-1 4.3121E-1 4.17497E-1 4.67147E-1 4.55761E-1 4.38377E-1 4.27185E-1 4.24625E-1 4.10036E-1 3.95568E-1 4.07674E-1 3.92036E-1 3.8907E-1 3.92025E-1 3.76715E-1 3.76729E-1 3.60875E-1 3.4729E-1 3.62902E-1 3.67472E-1 3.77158E-1 3.51333E-1 2.86616E-1 2.46101E-1 2.39202E-1 2.34467E-1 2.63871E-1 3.5823E-1 4.88616E-1 4.86249E-1 4.08774E-1 4.12998E-1 3.64595E-1 2.23648E-1 1.6968E-1 1.73028E-1 2.09903E-1 2.76807E-1 3.02902E-1 2.65166E-1 2.27982E-1 2.7993E-1 3.41594E-1 4.03233E-1 4.36951E-1 4.28995E-1 3.04518E-1 1.74528E-1 1.15023E-1 9.6746E-2 8.43689E-2 9.29019E-2 1.0196E-1 1.13272E-1 1.29437E-1 1.56608E-1 1.75643E-1 1.55179E-1 1.54183E-1 1.63861E-1 2.11536E-1 3.6463E-1 4.14928E-1 5.12465E-1 -9999 -9999 -9999 -9999 -9999 -9999 -9999 -9999 -9999 -9999 -9999 -9999 -9999 -9999 -9999 -9999 -9999 -9999 -9999 -9999 -9999 -9999 -9999 -9999 -9999 -9999 -9999 -9999
-9999 -9999 -9999 -9999 -9999 -9999 -9999 -9999 -9999 -9999 -9999 -9999 -9999 -9999 -9999 -9999 -9999 -9999 -9999 -9999 -9999 -9999 -9999 -9999 -9999 -9999 -9999 -9999 -9999 -9999 -9999 -9999 -9999 -9999 -9999 -9999 -9999 -9999 -9999 -9999 -9999 -9999 -9999 -9999 -9999 -9999 -9999 -9999 -9999 -9999 -9999 -9999 -9999 -9999 -9999 -9999 -9999 -9999 -9999 -9999 -9999 -9999 -9999 -9999 -9999 -9999 -9999 -9999 -9999 -9999 -9999 -9999 -9999 -9999 -9999 -9999 -9999 -9999 -9999 -9999 -9999 -9999 -9999 -9999 -9999 -9999 -9999 2.71339E-1 2.64099E-1 2.58201E-1 2.40574E-1 2.54317E-1 2.50871E-1 2.5215E-1 2.67992E-1 2.80669E-1 3.97249E-1 4.50832E-1 4.43275E-1 4.0363E-1 3.57671E-1 3.09147E-1 3.03912E-1 3.19526E-1 3.49231E-1 3.79565E-1 3.87999E-1 4.0862E-1 4.03604E-1 4.05036E-1 4.25734E-1 4.49016E-1 4.88226E-1 5.37734E-1 5.88324E-1 6.37418E-1 6.42157E-1 5.97098E-1 5.65798E-1 5.73842E-1 5.72804E-1 6.01518E-1 5.8304E-1 5.31408E-1 5.3833E-1 5.57241E-1 5.71775E-1 5.71881E-1 5.70269E-1 5.6777E-1 5.65121E-1 5.64149E-1 5.63604E-1 5.55327E-1 5.33085E-1 5.18155E-1 5.04271E-1 5.08923E-1 5.10935E-1 4.99573E-1 4.66789E-1 4.34376E-1 4.57612E-1 4.42755E-1 4.22112E-1 3.95799E-1 3.8906E-1 3.81759E-1 3.70974E-1 3.70276E-1 3.67761E-1 3.76262E-1 3.91349E-1 3.92953E-1 3.89158E-1 4.06656E-1 4.09826E-1 3.85742E-1 3.94281E-1 4.11328E-1 4.07915E-1 4.0841E-1 4.00774E-1 3.65408E-1 3.65223E-1 3.86035E-1 3.88256E-1 4.01663E-1 4.20225E-1 4.46539E-1 3.8261E-1 3.59068E-1 4.41474E-1 4.66296E-1 4.43707E-1 4.51972E-1 4.35267E-1 4.25953E-1 4.2449E-1 3.96388E-1 3.90855E-1 4.00961E-1 3.9962E-1 3.97234E-1 3.97558E-1 3.90029E-1 3.80621E-1 3.63234E-1 3.60142E-1 3.54647E-1 3.46466E-1 3.66842E-1 3.71266E-1 4.06996E-1 4.01124E-1 3.31574E-1 2.93456E-1 2.39959E-1 2.39478E-1 3.04044E-1 4.29792E-1 4.99598E-1 4.83035E-1 4.95656E-1 4.42357E-1 3.14886E-1 2.23438E-1 1.67892E-1 1.69362E-1 2.14237E-1 2.54569E-1 2.47313E-1 2.74807E-1 3.11429E-1 3.13316E-1 2.85749E-1 2.80053E-1 2.81308E-1 2.96957E-1 2.07928E-1 1.24131E-1 9.1333E-2 9.14132E-2 1.01128E-1 1.32339E-1 1.39502E-1 1.26394E-1 1.28085E-1 1.45182E-1 1.30806E-1 1.21038E-1 1.30048E-1 1.55314E-1 2.66569E-1 3.83487E-1 -9999 -9999 -9999 -9999 -9999 -9999 -9999 -9999 -9999 -9999 -9999 -9999 -9999 -9999 -9999 -9999 -9999 -9999 -9999 -9999 -9999 -9999 -9999 -9999 -9999 -9999 -9999 -9999 -9999
-9999 -9999 -9999 -9999 -9999 -9999 -9999 -9999 -9999 -9999 -9999 -9999 -9999 -9999 -9999 -9999 -9999 -9999 -9999 -9999 -9999 -9999 -9999 -9999 -9999 -9999 -9999 -9999 -9999 -9999 -9999 -9999 -9999 -9999 -9999 -9999 -9999 -9999 -9999 -9999 -9999 -9999 -9999 -9999 -9999 -9999 -9999 -9999 -9999 -9999 -9999 -9999 -9999 -9999 -9999 -9999 -9999 -9999 -9999 -9999 -9999 -9999 -9999 -9999 -9999 -9999 -9999 -9999 -9999 -9999 -9999 -9999 -9999 -9999 -9999 -9999 -9999 -9999 -9999 -9999 -9999 -9999 -9999 -9999 -9999 -9999 2.66E-1 2.68161E-1 2.61303E-1 2.43378E-1 2.40574E-1 2.34196E-1 2.47535E-1 2.48327E-1 2.55043E-1 3.30632E-1 4.31293E-1 4.80176E-1 4.76231E-1 4.36269E-1 4.184E-1 3.82868E-1 3.2733E-1 3.05083E-1 3.25463E-1 3.54071E-1 3.82368E-1 3.81067E-1 3.82069E-1 4.00746E-1 4.04013E-1 4.3927E-1 5.02146E-1 5.6525E-1 5.73047E-1 5.51384E-1 5.45287E-1 4.90154E-1 4.77431E-1 4.74255E-1 4.91244E-1 5.41965E-1 5.9172E-1 5.88434E-1 5.74968E-1 5.46971E-1 5.54413E-1 5.62919E-1 5.63242E-1 5.60979E-1 5.63904E-1 5.41211E-1 5.37858E-1 5.34665E-1 5.03651E-1 5.06099E-1 5.05545E-1 5.01318E-1 4.8306E-1 4.65142E-1 4.59137E-1 4.40317E-1 4.45408E-1 4.08372E-1 4.13254E-1 3.83949E-1 3.72478E-1 3.67357E-1 3.8248E-1 3.78216E-1 3.95105E-1 3.97074E-1 4.05158E-1 4.21223E-1 4.18629E-1 4.32073E-1 4.33222E-1 3.99047E-1 3.92749E-1 4.19298E-1 4.27139E-1 4.09638E-1 3.89189E-1 3.80982E-1 3.88291E-1 4.08244E-1 4.07284E-1 4.32439E-1 4.31185E-1 4.45971E-1 4.48371E-1 4.08779E-1 4.55745E-1 4.46025E-1 4.47975E-1 4.36963E-1 4.2195E-1 4.26781E-1 4.10014E-1 3.98432E-1 3.93328E-1 3.92903E-1 3.95976E-1 4.09058E-1 3.99354E-1 3.87015E-1 3.62326E-1 3.51558E-1 3.44045E-1 3.63627E-1 3.63394E-1 3.74418E-1 3.91918E-1 4.03152E-1 4.23495E-1 4.2189E-1 3.96924E-1 2.77072E-1 2.11833E-1 2.36887E-1 2.86163E-1 3.7431E-1 4.91598E-1 5.35301E-1 5.19383E-1 4.7883E-1 3.1616E-1 2.05332E-1 1.61199E-1 1.88155E-1 2.18035E-1 2.11918E-1 2.3106E-1 2.84791E-1 2.70837E-1 2.23623E-1 1.87002E-1 1.73109E-1 2.00207E-1 1.72398E-1 1.18782E-1 1.20159E-1 1.861E-1 2.57015E-1 3.58946E-1 3.65253E-1 3.02451E-1 2.2768E-1 1.81803E-1 1.32339E-1 1.12013E-1 1.18673E-1 1.52772E-1 2.79943E-1 -9999 -9999 -9999 -9999 -9999 -9999 -9999 -9999 -9999 -9999 -9999 -9999 -9999 -9999 -9999 -9999 -9999 -9999 -9999 -9999 -9999 -9999 -9999 -9999 -9999 -9999 -9999 -9999 -9999 -9999
-9999 -9999 -9999 -9999 -9999 -9999 -9999 -9999 -9999 -9999 -9999 -9999 -9999 -9999 -9999 -9999 -9999 -9999 -9999 -9999 -9999 -9999 -9999 -9999 -9999 -9999 -9999 -9999 -9999 -9999 -9999 -9999 -9999 -9999 -9999 -9999 -9999 -9999 -9999 -9999 -9999 -9999 -9999 -9999 -9999 -9999 -9999 -9999 -9999 -9999 -9999 -9999 -9999 -9999 -9999 -9999 -9999 -9999 -9999 -9999 -9999 -9999 -9999 -9999 -9999 -9999 -9999 -9999 -9999 -9999 -9999 -9999 -9999 -9999 -9999 -9999 -9999 -9999 -9999 -9999 -9999 -9999 -9999 -9999 -9999 -9999 2.50721E-1 2.60484E-1 2.45731E-1 2.43378E-1 2.35876E-1 2.34044E-1 2.33132E-1 2.35876E-1 2.87147E-1 3.97249E-1 4.76847E-1 4.82026E-1 4.69969E-1 4.42753E-1 4.35642E-1 4.27726E-1 3.88806E-1 3.5699E-1 3.33718E-1 3.53877E-1 3.56309E-1 3.79466E-1 3.8227E-1 4.01154E-1 3.95965E-1 4.16731E-1 4.20865E-1 4.422E-1 4.40213E-1 4.58171E-1 4.46392E-1 4.50705E-1 4.41892E-1 4.48203E-1 4.47993E-1 4.74283E-1 4.90608E-1 5.60609E-1 5.82914E-1 5.77669E-1 5.78841E-1 5.76633E-1 5.80027E-1 5.73866E-1 5.56725E-1 5.53669E-1 5.43215E-1 5.41138E-1 5.14764E-1 4.95564E-1 5.08434E-1 4.93921E-1 4.75159E-1 4.77372E-1 4.52628E-1 4.31009E-1 4.37076E-1 4.09111E-1 4.02002E-1 3.89504E-1 3.77418E-1 3.80596E-1 4.01677E-1 3.94082E-1 4.07319E-1 4.07469E-1 4.13324E-1 4.26335E-1 4.43954E-1 4.56051E-1 4.33921E-1 4.02865E-1 4.19472E-1 4.16072E-1 4.32711E-1 4.02218E-1 3.81886E-1 3.80458E-1 3.99383E-1 4.25741E-1 4.15788E-1 4.26818E-1 4.38932E-1 4.32945E-1 4.46197E-1 4.41537E-1 4.53412E-1 4.42554E-1 4.40254E-1 4.33811E-1 4.23321E-1 4.1455E-1 3.96813E-1 3.81944E-1 3.88415E-1 4.02884E-1 3.65737E-1 4.01056E-1 3.96053E-1 3.91255E-1 3.65477E-1 3.44727E-1 3.52899E-1 3.66618E-1 3.90551E-1 4.03759E-1 4.14475E-1 4.18858E-1 4.30819E-1 4.42169E-1 4.66854E-1 3.14969E-1 2.14581E-1 1.94443E-1 2.01235E-1 2.52555E-1 3.90854E-1 5.52617E-1 5.41909E-1 5.26124E-1 4.10342E-1 2.65007E-1 1.75289E-1 1.79884E-1 2.02906E-1 2.00858E-1 2.161E-1 2.57394E-1 2.70395E-1 2.32272E-1 1.7727E-1 1.40515E-1 1.36772E-1 1.27365E-1 1.15066E-1 1.63495E-1 2.9963E-1 4.6265E-1 5.5688E-1 5.83043E-1 5.71554E-1 5.14063E-1 3.66869E-1 1.76042E-1 1.19838E-1 1.4917E-1 2.57618E-1 3.68957E-1 -9999 -9999 -9999 -9999 -9999 -9999 -9999 -9999 -9999 -9999 -9999 -9999 -9999 -9999 -9999 -9999 -9999 -9999 -9999 -9999 -9999 -9999 -9999 -9999 -9999 -9999 -9999 -9999 -9999 -9999
-9999 -9999 -9999 -9999 -9999 -9999 -9999 -9999 -9999 -9999 -9999 -9999 -9999 -9999 -9999 -9999 -9999 -9999 -9999 -9999 -9999 -9999 -9999 -9999 -9999 -9999 -9999 -9999 -9999 -9999 -9999 -9999 -9999 -9999 -9999 -9999 -9999 -9999 -9999 -9999 -9999 -9999 -9999 -9999 -9999 -9999 -9999 -9999 -9999 -9999 -9999 -9999 -9999 -9999 -9999 -9999 -9999 -9999 -9999 -9999 -9999 -9999 -9999 -9999 -9999 -9999 -9999 -9999 -9999 -9999 -9999 -9999 -9999 -9999 -9999 -9999 -9999 -9999 -9999 -9999 -9999 -9999 -9999 -9999 -9999 -9999 2.46834E-1 2.61303E-1 2.46361E-1 2.38487E-1 2.36488E-1 2.33892E-1 2.34196E-1 2.50474E-1 3.46442E-1 4.45581E-1 4.7919E-1 4.72062E-1 4.66156E-1 4.41915E-1 4.42753E-1 4.3554E-1 4.10807E-1 3.97517E-1 3.69955E-1 3.59431E-1 3.61193E-1 3.82671E-1 3.85684E-1 3.98405E-1 3.99626E-1 4.17144E-1 4.1797E-1 4.34988E-1 4.94563E-1 6.12206E-1 5.54193E-1 5.22962E-1 5.17703E-1 4.84031E-1 4.7132E-1 4.45894E-1 4.67725E-1 4.94255E-1 5.6842E-1 5.89043E-1 5.84697E-1 5.81413E-1 5.75195E-1 5.6702E-1 5.69651E-1 5.6318E-1 5.32118E-1 5.35069E-1 5.36851E-1 5.20857E-1 4.82946E-1 4.93416E-1 4.42999E-1 4.29216E-1 4.50027E-1 4.36002E-1 4.17117E-1 4.05989E-1 3.88111E-1 3.81144E-1 3.85383E-1 3.91223E-1 4.03165E-1 4.2335E-1 4.26794E-1 4.11943E-1 4.19313E-1 4.25812E-1 4.31373E-1 4.64145E-1 4.39269E-1 4.15112E-1 4.51765E-1 4.44068E-1 4.2241E-1 3.95785E-1 3.84104E-1 3.9908E-1 4.17495E-1 4.29465E-1 4.33922E-1 4.32496E-1 4.3319E-1 4.26051E-1 4.43172E-1 4.45612E-1 4.52273E-1 4.44677E-1 4.48456E-1 4.18367E-1 4.2378E-1 3.93436E-1 3.788E-1 3.81655E-1 3.90256E-1 3.5153E-1 3.16159E-1 3.87479E-1 4.11452E-1 3.78769E-1 3.64796E-1 3.58256E-1 3.74769E-1 3.84241E-1 3.46165E-1 3.80013E-1 4.14722E-1 4.40118E-1 4.41413E-1 4.63033E-1 4.59877E-1 4.08056E-1 2.75294E-1 2.18934E-1 1.96334E-1 2.20302E-1 3.54362E-1 5.32842E-1 5.3766E-1 4.54982E-1 4.62469E-1 3.41541E-1 2.30128E-1 1.90665E-1 1.86963E-1 1.86669E-1 1.93837E-1 2.10806E-1 2.23909E-1 2.22458E-1 2.09973E-1 1.65949E-1 1.34981E-1 1.11892E-1 1.25868E-1 2.00982E-1 3.12649E-1 3.63922E-1 4.06655E-1 4.8764E-1 5.36129E-1 6.14144E-1 5.39661E-1 2.69324E-1 1.4082E-1 1.96673E-1 3.4351E-1 -9999 -9999 -9999 -9999 -9999 -9999 -9999 -9999 -9999 -9999 -9999 -9999 -9999 -9999 -9999 -9999 -9999 -9999 -9999 -9999 -9999 -9999 -9999 -9999 -9999 -9999 -9999 -9999 -9999 -9999 -9999
-9999 -9999 -9999 -9999 -9999 -9999 -9999 -9999 -9999 -9999 -9999 -9999 -9999 -9999 -9999 -9999 -9999 -9999 -9999 -9999 -9999 -9999 -9999 -9999 -9999 -9999 -9999 -9999 -9999 -9999 -9999 -9999 -9999 -9999 -9999 -9999 -9999 -9999 -9999 -9999 -9999 -9999 -9999 -9999 -9999 -9999 -9999 -9999 -9999 -9999 -9999 -9999 -9999 -9999 -9999 -9999 -9999 -9999 -9999 -9999 -9999 -9999 -9999 -9999 -9999 -9999 -9999 -9999 -9999 -9999 -9999 -9999 -9999 -9999 -9999 -9999 -9999 -9999 -9999 -9999 -9999 -9999 -9999 -9999 -9999 2.46834E-1 2.47466E-1 2.48416E-1 2.47308E-1 2.39105E-1 2.3557E-1 2.33132E-1 2.31845E-1 2.85932E-1 3.69505E-1 4.45372E-1 4.68247E-1 4.67386E-1 4.59023E-1 4.37731E-1 4.3387E-1 4.35748E-1 4.141E-1 4.08343E-1 3.95385E-1 3.90524E-1 3.71442E-1 3.8911E-1 3.84781E-1 4.0473E-1 4.05754E-1 4.23143E-1 4.34154E-1 4.64502E-1 5.82707E-1 6.35128E-1 6.41227E-1 6.28458E-1 6.12948E-1 5.59495E-1 5.54534E-1 4.78943E-1 4.59808E-1 4.82798E-1 5.35271E-1 5.70061E-1 5.72374E-1 5.74178E-1 5.72461E-1 5.6839E-1 5.62463E-1 5.55093E-1 5.36616E-1 5.2475E-1 5.15855E-1 5.11515E-1 4.81138E-1 4.91463E-1 4.50355E-1 4.24172E-1 4.29677E-1 4.22185E-1 4.06634E-1 4.19328E-1 4.12311E-1 3.92883E-1 4.11174E-1 4.16415E-1 4.07374E-1 4.31064E-1 4.45552E-1 4.54259E-1 4.46216E-1 4.49886E-1 4.61917E-1 4.8185E-1 4.43786E-1 4.27472E-1 4.68562E-1 4.27484E-1 4.13161E-1 4.18158E-1 4.21527E-1 4.43395E-1 4.45938E-1 4.69917E-1 4.61637E-1 4.69073E-1 4.70286E-1 4.6881E-1 4.65138E-1 4.6287E-1 4.72094E-1 4.53808E-1 4.42638E-1 4.14115E-1 4.17378E-1 3.76787E-1 3.69204E-1 3.76609E-1 3.9234E-1 3.19516E-1 3.20247E-1 3.81018E-1 4.0296E-1 3.81009E-1 3.78934E-1 3.65594E-1 3.77374E-1 3.63261E-1 2.82548E-1 2.80232E-1 2.86483E-1 3.00811E-1 3.76072E-1 4.72744E-1 4.91509E-1 5.04707E-1 4.16367E-1 3.08913E-1 2.59189E-1 2.6638E-1 4.36262E-1 5.51948E-1 4.76179E-1 4.63619E-1 4.55672E-1 4.3485E-1 3.51691E-1 2.65817E-1 2.04122E-1 1.72367E-1 1.62606E-1 1.66349E-1 1.76716E-1 2.20631E-1 2.80824E-1 2.60793E-1 1.80674E-1 1.2361E-1 1.17459E-1 1.57661E-1 1.89383E-1 2.02869E-1 2.41102E-1 2.63611E-1 3.33072E-1 5.40707E-1 5.95732E-1 3.56914E-1 2.05884E-1 2.16688E-1 3.67184E-1 -9999 -9999 -9999 -9999 -9999 -9999 -9999 -9999 -9999 -9999 -9999 -9999 -9999 -9999 -9999 -9999 -9999 -9999 -9999 -9999 -9999 -9999 -9999 -9999 -9999 -9999 -9999 -9999 -9999 -9999 -9999
-9999 -9999 -9999 -9999 -9999 -9999 -9999 -9999 -9999 -9999 -9999 -9999 -9999 -9999 -9999 -9999 -9999 -9999 -9999 -9999 -9999 -9999 -9999 -9999 -9999 -9999 -9999 -9999 -9999 -9999 -9999 -9999 -9999 -9999 -9999 -9999 -9999 -9999 -9999 -9999 -9999 -9999 -9999 -9999 -9999 -9999 -9999 -9999 -9999 -9999 -9999 -9999 -9999 -9999 -9999 -9999 -9999 -9999 -9999 -9999 -9999 -9999 -9999 -9999 -9999 -9999 -9999 -9999 -9999 -9999 -9999 -9999 -9999 -9999 -9999 -9999 -9999 -9999 -9999 -9999 -9999 -9999 -9999 -9999 -9999 2.46992E-1 2.47783E-1 2.48892E-1 2.42676E-1 2.39259E-1 2.34653E-1 2.28385E-1 2.47457E-1 3.03592E-1 3.68319E-1 4.13583E-1 4.63032E-1 4.61343E-1 4.53125E-1 4.25339E-1 4.27208E-1 4.0978E-1 3.90764E-1 3.82811E-1 3.8261E-1 3.98638E-1 3.9762E-1 3.91233E-1 3.92245E-1 4.11705E-1 4.12116E-1 4.22212E-1 4.247E-1 4.92153E-1 5.6685E-1 6.30439E-1 6.40396E-1 6.37877E-1 6.2789E-1 6.16544E-1 5.92364E-1 5.68212E-1 4.7037E-1 4.8089E-1 5.07569E-1 5.34848E-1 5.5326E-1 5.61886E-1 5.51755E-1 5.54173E-1 5.53588E-1 5.45342E-1 5.40841E-1 5.27979E-1 5.02111E-1 4.55317E-1 4.52791E-1 4.72737E-1 4.62062E-1 4.50313E-1 4.3213E-1 4.19943E-1 4.17803E-1 4.39443E-1 4.23273E-1 4.17496E-1 4.39433E-1 4.28706E-1 4.46338E-1 4.40607E-1 4.44917E-1 4.75683E-1 4.49759E-1 4.70237E-1 4.72958E-1 5.0226E-1 4.75427E-1 4.40405E-1 4.50851E-1 4.69945E-1 4.68312E-1 4.73987E-1 4.65015E-1 4.79432E-1 4.68193E-1 4.64214E-1 4.7288E-1 4.63842E-1 4.80793E-1 4.91392E-1 4.73811E-1 4.84788E-1 4.65715E-1 4.59867E-1 4.45956E-1 4.30753E-1 4.0456E-1 3.84633E-1 3.6337E-1 3.5985E-1 3.7833E-1 3.896E-1 4.02814E-1 4.02047E-1 3.90419E-1 3.95598E-1 3.96892E-1 3.8741E-1 3.76367E-1 3.42058E-1 2.77344E-1 2.56248E-1 2.3915E-1 2.40158E-1 2.69987E-1 3.44011E-1 4.32701E-1 4.91985E-1 5.31343E-1 4.43595E-1 3.48209E-1 4.01359E-1 5.53228E-1 5.53641E-1 4.63374E-1 4.58044E-1 4.56162E-1 4.59234E-1 4.01793E-1 3.14776E-1 2.33725E-1 1.7614E-1 1.51709E-1 1.62846E-1 2.04082E-1 2.94478E-1 3.81502E-1 3.38193E-1 2.4041E-1 1.51798E-1 1.14788E-1 1.2944E-1 1.3541E-1 1.45439E-1 1.43453E-1 1.42165E-1 2.20379E-1 4.50614E-1 6.21775E-1 5.37005E-1 4.18829E-1 3.53876E-1 4.31344E-1 -9999 -9999 -9999 -9999 -9999 -9999 -9999 -9999 -9999 -9999 -9999 -9999 -9999 -9999 -9999 -9999 -9999 -9999 -9999 -9999 -9999 -9999 -9999 -9999 -9999 -9999 -9999 -9999 -9999 -9999 -9999
-9999 -9999 -9999 -9999 -9999 -9999 -9999 -9999 -9999 -9999 -9999 -9999 -9999 -9999 -9999 -9999 -9999 -9999 -9999 -9999 -9999 -9999 -9999 -9999 -9999 -9999 -9999 -9999 -9999 -9999 -9999 -9999 -9999 -9999 -9999 -9999 -9999 -9999 -9999 -9999 -9999 -9999 -9999 -9999 -9999 -9999 -9999 -9999 -9999 -9999 -9999 -9999 -9999 -9999 -9999 -9999 -9999 -9999 -9999 -9999 -9999 -9999 -9999 -9999 -9999 -9999 -9999 -9999 -9999 -9999 -9999 -9999 -9999 -9999 -9999 -9999 -9999 -9999 -9999 -9999 -9999 -9999 -9999 -9999 2.47308E-1 2.47941E-1 2.48258E-1 2.43301E-1 2.41741E-1 2.38179E-1 2.34501E-1 2.29735E-1 2.62286E-1 3.02337E-1 3.43278E-1 4.1585E-1 4.66525E-1 4.62398E-1 4.25339E-1 4.01183E-1 4.00571E-1 3.83913E-1 3.77409E-1 3.79406E-1 3.81608E-1 3.83614E-1 3.95082E-1 3.95894E-1 4.15205E-1 4.16856E-1 4.09549E-1 4.26568E-1 4.49229E-1 5.68587E-1 5.72964E-1 6.20869E-1 6.35032E-1 6.36295E-1 6.32514E-1 6.22618E-1 6.116E-1 5.92623E-1 5.0126E-1 4.84918E-1 5.25754E-1 5.26496E-1 5.50568E-1 5.5085E-1 5.49589E-1 5.36703E-1 5.44337E-1 5.25274E-1 5.17125E-1 5.08781E-1 5.01051E-1 4.98213E-1 4.4186E-1 4.49201E-1 4.51097E-1 4.4499E-1 4.43039E-1 4.29513E-1 4.39068E-1 4.61349E-1 4.4065E-1 4.58181E-1 4.65732E-1 4.52274E-1 4.77356E-1 4.48175E-1 4.77115E-1 4.98543E-1 4.66841E-1 4.75952E-1 4.67854E-1 4.92026E-1 4.91582E-1 4.73527E-1 4.41695E-1 4.76475E-1 4.39721E-1 4.58349E-1 4.58544E-1 4.80489E-1 4.57905E-1 4.67608E-1 5.01139E-1 4.8219E-1 5.07093E-1 4.91542E-1 4.81574E-1 4.85717E-1 4.6687E-1 4.46476E-1 4.4295E-1 4.39372E-1 3.96382E-1 3.74388E-1 3.48649E-1 3.61086E-1 3.74655E-1 3.8768E-1 3.75106E-1 3.74715E-1 3.83724E-1 3.67633E-1 3.29133E-1 3.62214E-1 4.0677E-1 4.12352E-1 3.48144E-1 2.97911E-1 2.65629E-1 2.34483E-1 2.40049E-1 2.66882E-1 3.34911E-1 4.62992E-1 5.25625E-1 5.32996E-1 5.14828E-1 5.33156E-1 5.57485E-1 5.35932E-1 5.14517E-1 4.5192E-1 4.54894E-1 3.84064E-1 3.61121E-1 3.23432E-1 2.8048E-1 2.1226E-1 1.64465E-1 1.75689E-1 2.45131E-1 3.58108E-1 4.5739E-1 4.61464E-1 3.97395E-1 2.59702E-1 1.5323E-1 1.23379E-1 1.14102E-1 1.06457E-1 9.08102E-2 9.91113E-2 1.66835E-1 3.51392E-1 5.68838E-1 6.07969E-1 6.06235E-1 -9999 -9999 -9999 -9999 -9999 -9999 -9999 -9999 -9999 -9999 -9999 -9999 -9999 -9999 -9999 -9999 -9999 -9999 -9999 -9999 -9999 -9999 -9999 -9999 -9999 -9999 -9999 -9999 -9999 -9999 -9999 -9999 -9999
-9999 -9999 -9999 -9999 -9999 -9999 -9999 -9999 -9999 -9999 -9999 -9999 -9999 -9999 -9999 -9999 -9999 -9999 -9999 -9999 -9999 -9999 -9999 -9999 -9999 -9999 -9999 -9999 -9999 -9999 -9999 -9999 -9999 -9999 -9999 -9999 -9999 -9999 -9999 -9999 -9999 -9999 -9999 -9999 -9999 -9999 -9999 -9999 -9999 -9999 -9999 -9999 -9999 -9999 -9999 -9999 -9999 -9999 -9999 -9999 -9999 -9999 -9999 -9999 -9999 -9999 -9999 -9999 -9999 -9999 -9999 -9999 -9999 -9999 -9999 -9999 -9999 -9999 -9999 -9999 -9999 -9999 -9999 2.48258E-1 2.48258E-1 2.48258E-1 2.43614E-1 2.42676E-1 2.40653E-1 2.37409E-1 2.30788E-1 2.45565E-1 2.4936E-1 2.80161E-1 3.63101E-1 4.66648E-1 5.12763E-1 4.6212E-1 4.07933E-1 3.9711E-1 3.77108E-1 3.54315E-1 3.57039E-1 3.60164E-1 3.80607E-1 3.76314E-1 3.78708E-1 3.80308E-1 3.98741E-1 3.9255E-1 4.09343E-1 4.12632E-1 4.74653E-1 5.28181E-1 5.87093E-1 6.12811E-1 6.37982E-1 6.42994E-1 6.28989E-1 6.30364E-1 6.17061E-1 6.013E-1 5.50232E-1 4.84814E-1 5.43798E-1 5.568E-1 5.51581E-1 5.55962E-1 5.38069E-1 5.34181E-1 5.27058E-1 5.39256E-1 5.28289E-1 5.15285E-1 4.97098E-1 4.9077E-1 4.81344E-1 4.75396E-1 4.55654E-1 4.47481E-1 4.36202E-1 4.48615E-1 4.65057E-1 4.80362E-1 4.60881E-1 4.72293E-1 4.79822E-1 4.85183E-1 5.21713E-1 4.7919E-1 4.70655E-1 4.98097E-1 5.03048E-1 5.19216E-1 5.13214E-1 5.01358E-1 4.59837E-1 4.67449E-1 4.90452E-1 4.52806E-1 4.26854E-1 4.38162E-1 4.70527E-1 4.68804E-1 4.27093E-1 4.3565E-1 4.62244E-1 4.38304E-1 4.78832E-1 4.62147E-1 4.50503E-1 4.72457E-1 4.58931E-1 4.4228E-1 4.42107E-1 4.24798E-1 3.96502E-1 3.82192E-1 3.72077E-1 3.81442E-1 3.65512E-1 3.59819E-1 3.51905E-1 3.5324E-1 3.75548E-1 3.96003E-1 3.49781E-1 4.07567E-1 4.04237E-1 4.13487E-1 4.24341E-1 3.63885E-1 3.17636E-1 2.8891E-1 2.75337E-1 2.54431E-1 2.76663E-1 4.00162E-1 5.45568E-1 5.46621E-1 5.31656E-1 5.38405E-1 5.52839E-1 5.25644E-1 5.07567E-1 4.88339E-1 4.64733E-1 4.38589E-1 4.33169E-1 4.01385E-1 3.70346E-1 2.60374E-1 1.95389E-1 1.81294E-1 2.16564E-1 2.84212E-1 3.94898E-1 4.74955E-1 5.49498E-1 4.45139E-1 2.61649E-1 1.52896E-1 1.09661E-1 9.63314E-2 9.98393E-2 1.21877E-1 1.84244E-1 2.62159E-1 4.53658E-1 -9999 -9999 -9999 -9999 -9999 -9999 -9999 -9999 -9999 -9999 -9999 -9999 -9999 -9999 -9999 -9999 -9999 -9999 -9999 -9999 -9999 -9999 -9999 -9999 -9999 -9999 -9999 -9999 -9999 -9999 -9999 -9999 -9999 -9999 -9999
-9999 -9999 -9999 -9999 -9999 -9999 -9999 -9999 -9999 -9999 -9999 -9999 -9999 -9999 -9999 -9999 -9999 -9999 -9999 -9999 -9999 -9999 -9999 -9999 -9999 -9999 -9999 -9999 -9999 -9999 -9999 -9999 -9999 -9999 -9999 -9999 -9999 -9999 -9999 -9999 -9999 -9999 -9999 -9999 -9999 -9999 -9999 -9999 -9999 -9999 -9999 -9999 -9999 -9999 -9999 -9999 -9999 -9999 -9999 -9999 -9999 -9999 -9999 -9999 -9999 -9999 -9999 -9999 -9999 -9999 -9999 -9999 -9999 -9999 -9999 -9999 -9999 -9999 -9999 -9999 -9999 -9999 2.5192E-1 2.51441E-1 2.49528E-1 2.49051E-1 2.43457E-1 2.41741E-1 2.38642E-1 2.31845E-1 2.32602E-1 2.62122E-1 2.58933E-1 2.95841E-1 3.87836E-1 5.12886E-1 5.51765E-1 4.66421E-1 4.08959E-1 3.77707E-1 3.51019E-1 3.53344E-1 3.57234E-1 3.6036E-1 3.56748E-1 3.5909E-1 3.78309E-1 3.80308E-1 3.74424E-1 3.91336E-1 3.92145E-1 4.18613E-1 5.47734E-1 5.33963E-1 5.35439E-1 5.97711E-1 6.34344E-1 6.33474E-1 6.3597E-1 6.35758E-1 6.2134E-1 6.05997E-1 5.80901E-1 5.10011E-1 5.48428E-1 5.63766E-1 5.65436E-1 5.59948E-1 5.22249E-1 5.33853E-1 5.17525E-1 5.1655E-1 5.21568E-1 5.06144E-1 4.83479E-1 4.7213E-1 4.56738E-1 4.66532E-1 4.83119E-1 4.63115E-1 4.29051E-1 4.22934E-1 4.8801E-1 4.98806E-1 5.07969E-1 4.90211E-1 5.18567E-1 4.89644E-1 5.04184E-1 5.22502E-1 5.24534E-1 5.20713E-1 5.1757E-1 4.95785E-1 4.73629E-1 4.6068E-1 4.49333E-1 4.31898E-1 4.6053E-1 4.42731E-1 4.25362E-1 4.25601E-1 4.34338E-1 3.6592E-1 3.25138E-1 3.37052E-1 3.81147E-1 3.93898E-1 4.4374E-1 4.46319E-1 4.29518E-1 4.36081E-1 4.5296E-1 4.39724E-1 4.37185E-1 4.12322E-1 3.81908E-1 4.01472E-1 4.0314E-1 3.95593E-1 3.74401E-1 3.60929E-1 3.4988E-1 3.47659E-1 3.70439E-1 3.8024E-1 3.76743E-1 4.1631E-1 4.20606E-1 4.19762E-1 4.35057E-1 4.43086E-1 3.6364E-1 3.60492E-1 3.71709E-1 3.06733E-1 2.49631E-1 2.89986E-1 4.57623E-1 5.59451E-1 5.46936E-1 5.16002E-1 5.39072E-1 5.14829E-1 5.11148E-1 4.96374E-1 5.07669E-1 5.10262E-1 5.0558E-1 4.66837E-1 3.95004E-1 3.55535E-1 2.56145E-1 1.94057E-1 1.94866E-1 2.14561E-1 2.37312E-1 3.61332E-1 5.61184E-1 5.94851E-1 4.3012E-1 2.30391E-1 1.41994E-1 1.1694E-1 1.44761E-1 2.33416E-1 2.74073E-1 3.08178E-1 4.86516E-1 -9999 -9999 -9999 -9999 -9999 -9999 -9999 -9999 -9999 -9999 -9999 -9999 -9999 -9999 -9999 -9999 -9999 -9999 -9999 -9999 -9999 -9999 -9999 -9999 -9999 -9999 -9999 -9999 -9999 -9999 -9999 -9999 -9999 -9999 -9999
-9999 -9999 -9999 -9999 -9999 -9999 -9999 -9999 -9999 -9999 -9999 -9999 -9999 -9999 -9999 -9999 -9999 -9999 -9999 -9999 -9999 -9999 -9999 -9999 -9999 -9999 -9999 -9999 -9999 -9999 -9999 -9999 -9999 -9999 -9999 -9999 -9999 -9999 -9999 -9999 -9999 -9999 -9999 -9999 -9999 -9999 -9999 -9999 -9999 -9999 -9999 -9999 -9999 -9999 -9999 -9999 -9999 -9999 -9999 -9999 -9999 -9999 -9999 -9999 -9999 -9999 -9999 -9999 -9999 -9999 -9999 -9999 -9999 -9999 -9999 -9999 -9999 -9999 -9999 -9999 -9999 -9999 2.56428E-1 2.54167E-1 2.50961E-1 2.44867E-1 2.43144E-1 2.40498E-1 2.32451E-1 2.3109E-1 2.33361E-1 2.48249E-1 2.58119E-1 2.97968E-1 4.13583E-1 5.30534E-1 5.5494E-1 4.47571E-1 3.87736E-1 3.51406E-1 3.33586E-1 3.37372E-1 3.4137E-1 3.38228E-1 3.56748E-1 3.5909E-1 3.61634E-1 3.74225E-1 3.75021E-1 3.74424E-1 3.76216E-1 4.33495E-1 5.72118E-1 6.19649E-1 6.1246E-1 6.26841E-1 6.20742E-1 6.27387E-1 6.42785E-1 6.39525E-1 6.24799E-1 6.06487E-1 5.87742E-1 5.15315E-1 5.31151E-1 5.71892E-1 5.67441E-1 5.64064E-1 5.46602E-1 5.41737E-1 5.29162E-1 5.12932E-1 5.3358E-1 5.31508E-1 4.99107E-1 4.86778E-1 4.75989E-1 4.87148E-1 4.98051E-1 4.67895E-1 4.61721E-1 4.24217E-1 4.86226E-1 5.44423E-1 5.25407E-1 5.05803E-1 5.03641E-1 5.15765E-1 5.28085E-1 5.05804E-1 5.01499E-1 4.80882E-1 4.59034E-1 4.77808E-1 4.50482E-1 4.60604E-1 4.28239E-1 4.2945E-1 4.46572E-1 4.41936E-1 4.38826E-1 3.72025E-1 3.5156E-1 3.13768E-1 2.92344E-1 2.92343E-1 3.2022E-1 3.74518E-1 4.69228E-1 4.62986E-1 4.56351E-1 4.43569E-1 4.27566E-1 4.2878E-1 4.11367E-1 4.10006E-1 3.92132E-1 3.8465E-1 3.99581E-1 3.89792E-1 3.77941E-1 3.85262E-1 3.51338E-1 3.59252E-1 3.85418E-1 3.39085E-1 3.42132E-1 3.746E-1 4.04888E-1 4.38428E-1 4.53802E-1 4.73483E-1 4.31111E-1 4.1205E-1 4.70652E-1 4.11433E-1 3.10905E-1 2.85587E-1 3.22606E-1 4.55689E-1 5.72903E-1 5.64749E-1 5.46703E-1 5.23832E-1 5.09715E-1 5.03759E-1 5.277E-1 5.11115E-1 5.18987E-1 4.7596E-1 4.05931E-1 3.8518E-1 2.99223E-1 2.05361E-1 1.68638E-1 1.62318E-1 1.56984E-1 2.65648E-1 5.08108E-1 5.98859E-1 4.99642E-1 2.99208E-1 2.27775E-1 2.03224E-1 2.44111E-1 3.44864E-1 4.87944E-1 5.59295E-1 -9999 -9999 -9999 -9999 -9999 -9999 -9999 -9999 -9999 -9999 -9999 -9999 -9999 -9999 -9999 -9999 -9999 -9999 -9999 -9999 -9999 -9999 -9999 -9999 -9999 -9999 -9999 -9999 -9999 -9999 -9999 -9999 -9999 -9999 -9999 -9999
-9999 -9999 -9999 -9999 -9999 -9999 -9999 -9999 -9999 -9999 -9999 -9999 -9999 -9999 -9999 -9999 -9999 -9999 -9999 -9999 -9999 -9999 -9999 -9999 -9999 -9999 -9999 -9999 -9999 -9999 -9999 -9999 -9999 -9999 -9999 -9999 -9999 -9999 -9999 -9999 -9999 -9999 -9999 -9999 -9999 -9999 -9999 -9999 -9999 -9999 -9999 -9999 -9999 -9999 -9999 -9999 -9999 -9999 -9999 -9999 -9999 -9999 -9999 -9999 -9999 -9999 -9999 -9999 -9999 -9999 -9999 -9999 -9999 -9999 -9999 -9999 -9999 -9999 -9999 -9999 -9999 2.69915E-1 2.71592E-1 2.54812E-1 2.46599E-1 2.45653E-1 2.43457E-1 2.35036E-1 2.19258E-1 2.32451E-1 2.34883E-1 2.43136E-1 2.57307E-1 3.16234E-1 4.3387E-1 5.53109E-1 5.36682E-1 4.26945E-1 3.59186E-1 3.32454E-1 3.16972E-1 3.21957E-1 3.20015E-1 3.38799E-1 3.41085E-1 3.43187E-1 3.55484E-1 3.57822E-1 3.58408E-1 3.57432E-1 3.71546E-1 4.34223E-1 5.34947E-1 5.93546E-1 5.69353E-1 5.91656E-1 6.19211E-1 6.23877E-1 6.34694E-1 6.27131E-1 6.17714E-1 6.05626E-1 5.9058E-1 5.38756E-1 5.31151E-1 5.6846E-1 5.71824E-1 5.57364E-1 5.58948E-1 5.41627E-1 5.44978E-1 5.1841E-1 5.45733E-1 5.43582E-1 5.09757E-1 5.12917E-1 4.90419E-1 5.15961E-1 5.11364E-1 5.03485E-1 4.85892E-1 4.81016E-1 5.28994E-1 5.23562E-1 5.42468E-1 5.40446E-1 5.41951E-1 5.33732E-1 5.23328E-1 4.8121E-1 4.72852E-1 4.88886E-1 4.50548E-1 4.5347E-1 4.40211E-1 4.45087E-1 4.19259E-1 4.2473E-1 4.51212E-1 4.65376E-1 4.11759E-1 3.34251E-1 3.2786E-1 3.43193E-1 3.5169E-1 3.16989E-1 3.25709E-1 4.43552E-1 4.76149E-1 4.64059E-1 4.42098E-1 4.28952E-1 4.38461E-1 4.39307E-1 4.18081E-1 4.06115E-1 3.97563E-1 3.88019E-1 3.96286E-1 3.92242E-1 3.85583E-1 3.82724E-1 3.78705E-1 3.63384E-1 3.83588E-1 3.39714E-1 2.94376E-1 2.93977E-1 2.96953E-1 3.06119E-1 3.43009E-1 3.84309E-1 3.91959E-1 4.34365E-1 5.01783E-1 5.25286E-1 4.39037E-1 4.39707E-1 4.21635E-1 4.00989E-1 5.07655E-1 5.41726E-1 5.61972E-1 5.29345E-1 5.40595E-1 5.37169E-1 5.3214E-1 5.05917E-1 4.97869E-1 5.02636E-1 4.60499E-1 4.34294E-1 3.08464E-1 2.08047E-1 1.5372E-1 1.38887E-1 1.36751E-1 2.65886E-1 5.56767E-1 6.66553E-1 5.67494E-1 3.04417E-1 3.1673E-1 3.96235E-1 5.08199E-1 5.75379E-1 -9999 -9999 -9999 -9999 -9999 -9999 -9999 -9999 -9999 -9999 -9999 -9999 -9999 -9999 -9999 -9999 -9999 -9999 -9999 -9999 -9999 -9999 -9999 -9999 -9999 -9999 -9999 -9999 -9999 -9999 -9999 -9999 -9999 -9999 -9999 -9999 -9999 -9999
-9999 -9999 -9999 -9999 -9999 -9999 -9999 -9999 -9999 -9999 -9999 -9999 -9999 -9999 -9999 -9999 -9999 -9999 -9999 -9999 -9999 -9999 -9999 -9999 -9999 -9999 -9999 -9999 -9999 -9999 -9999 -9999 -9999 -9999 -9999 -9999 -9999 -9999 -9999 -9999 -9999 -9999 -9999 -9999 -9999 -9999 -9999 -9999 -9999 -9999 -9999 -9999 -9999 -9999 -9999 -9999 -9999 -9999 -9999 -9999 -9999 -9999 -9999 -9999 -9999 -9999 -9999 -9999 -9999 -9999 -9999 -9999 -9999 -9999 -9999 -9999 -9999 -9999 -9999 -9999 -9999 2.51281E-1 2.53203E-1 2.47072E-1 2.45968E-1 2.45182E-1 2.43301E-1 2.21739E-1 2.18967E-1 2.34426E-1 2.48329E-1 2.6237E-1 2.76919E-1 3.40413E-1 4.79702E-1 5.5555E-1 4.97972E-1 3.99585E-1 3.39083E-1 3.14404E-1 3.16788E-1 3.16147E-1 3.2131E-1 3.24466E-1 3.26516E-1 3.38135E-1 3.39847E-1 3.41755E-1 3.58213E-1 3.52282E-1 3.56557E-1 4.17222E-1 5.32488E-1 5.26969E-1 4.89786E-1 5.10174E-1 5.53011E-1 5.95708E-1 6.14722E-1 6.21104E-1 6.18763E-1 6.05741E-1 5.91394E-1 5.43184E-1 5.42641E-1 5.64779E-1 5.62038E-1 5.52592E-1 5.53785E-1 5.34992E-1 5.37654E-1 5.33154E-1 5.45066E-1 5.57985E-1 5.3323E-1 5.26053E-1 5.09171E-1 5.15153E-1 5.6007E-1 5.40413E-1 5.04852E-1 5.35672E-1 5.50914E-1 5.30555E-1 5.50645E-1 5.31604E-1 5.10868E-1 5.03532E-1 5.02249E-1 4.91923E-1 4.6423E-1 4.76893E-1 4.74268E-1 4.63097E-1 4.49083E-1 4.24158E-1 3.69551E-1 3.37402E-1 3.54573E-1 3.62961E-1 3.33009E-1 3.061E-1 3.31334E-1 3.8521E-1 4.28E-1 3.91143E-1 4.10482E-1 5.04717E-1 5.04549E-1 4.77717E-1 4.36947E-1 4.24834E-1 4.1653E-1 4.24829E-1 3.95937E-1 3.90628E-1 3.9792E-1 3.92268E-1 3.96934E-1 4.05531E-1 3.91592E-1 3.85354E-1 3.77542E-1 3.87732E-1 3.8206E-1 3.85368E-1 3.19854E-1 2.97298E-1 2.80242E-1 2.81199E-1 2.74066E-1 2.69205E-1 2.76969E-1 3.16495E-1 3.84425E-1 4.77657E-1 5.53132E-1 5.47998E-1 5.60076E-1 5.57383E-1 5.33134E-1 5.23444E-1 5.67259E-1 5.50604E-1 5.31633E-1 5.14619E-1 5.00639E-1 5.02088E-1 5.20146E-1 5.41134E-1 5.48046E-1 4.54142E-1 2.85672E-1 2.1282E-1 1.8098E-1 1.51541E-1 1.40226E-1 2.76902E-1 5.9334E-1 6.66114E-1 5.63641E-1 2.79743E-1 3.00227E-1 5.29258E-1 2.41426E-1 -9999 -9999 -9999 -9999 -9999 -9999 -9999 -9999 -9999 -9999 -9999 -9999 -9999 -9999 -9999 -9999 -9999 -9999 -9999 -9999 -9999 -9999 -9999 -9999 -9999 -9999 -9999 -9999 -9999 -9999 -9999 -9999 -9999 -9999 -9999 -9999 -9999 -9999 -9999
-9999 -9999 -9999 -9999 -9999 -9999 -9999 -9999 -9999 -9999 -9999 -9999 -9999 -9999 -9999 -9999 -9999 -9999 -9999 -9999 -9999 -9999 -9999 -9999 -9999 -9999 -9999 -9999 -9999 -9999 -9999 -9999 -9999 -9999 -9999 -9999 -9999 -9999 -9999 -9999 -9999 -9999 -9999 -9999 -9999 -9999 -9999 -9999 -9999 -9999 -9999 -9999 -9999 -9999 -9999 -9999 -9999 -9999 -9999 -9999 -9999 -9999 -9999 -9999 -9999 -9999 -9999 -9999 -9999 -9999 -9999 -9999 -9999 -9999 -9999 -9999 -9999 -9999 -9999 -9999 2.47783E-1 2.49051E-1 2.50324E-1 2.45653E-1 2.44397E-1 2.43301E-1 2.3718E-1 2.21299E-1 2.19112E-1 2.31016E-1 2.67995E-1 3.02786E-1 3.21954E-1 3.84516E-1 4.86982E-1 5.18828E-1 4.4979E-1 3.75962E-1 3.20476E-1 2.98504E-1 2.95934E-1 3.01806E-1 3.0702E-1 3.2577E-1 3.2196E-1 3.23444E-1 3.40991E-1 3.41564E-1 3.35954E-1 3.36523E-1 3.59289E-1 4.18904E-1 5.24998E-1 4.1556E-1 4.49331E-1 4.68334E-1 4.88428E-1 5.22922E-1 5.92987E-1 6.19581E-1 6.20993E-1 6.13501E-1 5.86615E-1 5.66888E-1 5.44115E-1 5.5302E-1 5.65886E-1 5.65141E-1 5.56031E-1 5.4358E-1 5.61524E-1 5.42483E-1 5.64675E-1 5.5979E-1 5.47296E-1 5.13759E-1 5.58719E-1 5.65289E-1 5.66793E-1 5.21639E-1 5.52931E-1 5.47E-1 5.46512E-1 5.61832E-1 5.32346E-1 5.21151E-1 4.96242E-1 4.61367E-1 4.60776E-1 4.83947E-1 4.74505E-1 4.5704E-1 4.5549E-1 4.44864E-1 3.97455E-1 3.52797E-1 3.43603E-1 3.48608E-1 3.60326E-1 3.41816E-1 3.25186E-1 3.08858E-1 3.19346E-1 3.72794E-1 4.53115E-1 4.97872E-1 5.06372E-1 5.09221E-1 5.02437E-1 4.64559E-1 4.41412E-1 4.35498E-1 4.30022E-1 4.24949E-1 4.0037E-1 3.94255E-1 4.02675E-1 3.97262E-1 4.04522E-1 4.05641E-1 3.99946E-1 3.98396E-1 3.8409E-1 3.88635E-1 3.98297E-1 4.00148E-1 3.64167E-1 3.16498E-1 3.08039E-1 3.23222E-1 3.26176E-1 3.05278E-1 2.84765E-1 2.5879E-1 2.87203E-1 3.80799E-1 5.09859E-1 5.10473E-1 5.15095E-1 5.55596E-1 5.67788E-1 5.31402E-1 5.5619E-1 5.69383E-1 5.31026E-1 5.14024E-1 5.35771E-1 5.42731E-1 5.50567E-1 5.69779E-1 5.21094E-1 4.50017E-1 3.8217E-1 3.90544E-1 3.57433E-1 2.56696E-1 1.87927E-1 2.65648E-1 5.9417E-1 6.37848E-1 4.88678E-1 2.78265E-1 2.99991E-1 5.5969E-1 -9999 -9999 -9999 -9999 -9999 -9999 -9999 -9999 -9999 -9999 -9999 -9999 -9999 -9999 -9999 -9999 -9999 -9999 -9999 -9999 -9999 -9999 -9999 -9999 -9999 -9999 -9999 -9999 -9999 -9999 -9999 -9999 -9999 -9999 -9999 -9999 -9999 -9999 -9999 -9999
-9999 -9999 -9999 -9999 -9999 -9999 -9999 -9999 -9999 -9999 -9999 -9999 -9999 -9999 -9999 -9999 -9999 -9999 -9999 -9999 -9999 -9999 -9999 -9999 -9999 -9999 -9999 -9999 -9999 -9999 -9999 -9999 -9999 -9999 -9999 -9999 -9999 -9999 -9999 -9999 -9999 -9999 -9999 -9999 -9999 -9999 -9999 -9999 -9999 -9999 -9999 -9999 -9999 -9999 -9999 -9999 -9999 -9999 -9999 -9999 -9999 -9999 -9999 -9999 -9999 -9999 -9999 -9999 -9999 -9999 -9999 -9999 -9999 -9999 -9999 -9999 -9999 -9999 -9999 -9999 2.49051E-1 2.50642E-1 2.46914E-1 2.46757E-1 2.44554E-1 2.24092E-1 2.23208E-1 2.21299E-1 2.19403E-1 2.20935E-1 2.7488E-1 3.51363E-1 4.09164E-1 4.62857E-1 4.94761E-1 4.80462E-1 4.09463E-1 3.54857E-1 3.04225E-1 2.79395E-1 2.83172E-1 3.03777E-1 3.08467E-1 3.05668E-1 3.23259E-1 3.24933E-1 3.25865E-1 3.20757E-1 3.20572E-1 3.20757E-1 3.42808E-1 4.11725E-1 4.6895E-1 3.96298E-1 4.30362E-1 4.67842E-1 4.99943E-1 5.61481E-1 6.16325E-1 6.14632E-1 6.2128E-1 6.12746E-1 5.92709E-1 5.72144E-1 5.56016E-1 5.59426E-1 5.64672E-1 5.66721E-1 5.68185E-1 5.52443E-1 5.65735E-1 5.6115E-1 5.50325E-1 5.60841E-1 5.60401E-1 5.62108E-1 5.80224E-1 5.66538E-1 5.34547E-1 5.21992E-1 5.47E-1 5.62412E-1 5.67443E-1 5.39752E-1 5.02055E-1 5.07163E-1 5.33531E-1 5.11249E-1 5.03919E-1 5.00226E-1 4.8338E-1 4.66289E-1 4.50446E-1 4.43193E-1 3.91036E-1 3.44118E-1 3.92822E-1 4.51697E-1 4.6604E-1 4.56519E-1 4.06271E-1 3.31431E-1 3.37563E-1 3.96467E-1 4.77407E-1 5.22171E-1 5.13958E-1 5.12724E-1 4.96379E-1 4.62106E-1 4.35352E-1 4.34626E-1 4.28374E-1 4.2435E-1 4.15339E-1 3.9914E-1 4.09219E-1 4.0407E-1 3.63623E-1 4.05022E-1 4.11809E-1 4.02491E-1 3.93217E-1 4.06262E-1 4.06139E-1 4.06934E-1 4.08543E-1 3.41978E-1 3.04225E-1 3.17966E-1 3.4841E-1 3.40333E-1 3.18464E-1 2.77661E-1 2.81939E-1 4.36794E-1 5.67036E-1 5.51086E-1 5.54323E-1 5.42497E-1 5.51473E-1 5.4877E-1 5.60251E-1 5.60784E-1 5.54059E-1 5.40403E-1 5.78892E-1 5.80048E-1 5.35203E-1 5.21113E-1 5.36142E-1 5.71248E-1 5.64198E-1 6.29826E-1 6.12766E-1 5.66882E-1 4.22562E-1 3.61752E-1 6.37834E-1 5.20499E-1 4.44756E-1 2.85411E-1 3.82548E-1 -9999 -9999 -9999 -9999 -9999 -9999 -9999 -9999 -9999 -9999 -9999 -9999 -9999 -9999 -9999 -9999 -9999 -9999 -9999 -9999 -9999 -9999 -9999 -9999 -9999 -9999 -9999 -9999 -9999 -9999 -9999 -9999 -9999 -9999 -9999 -9999 -9999 -9999 -9999 -9999 -9999
-9999 -9999 -9999 -9999 -9999 -9999 -9999 -9999 -9999 -9999 -9999 -9999 -9999 -9999 -9999 -9999 -9999 -9999 -9999 -9999 -9999 -9999 -9999 -9999 -9999 -9999 -9999 -9999 -9999 -9999 -9999 -9999 -9999 -9999 -9999 -9999 -9999 -9999 -9999 -9999 -9999 -9999 -9999 -9999 -9999 -9999 -9999 -9999 -9999 -9999 -9999 -9999 -9999 -9999 -9999 -9999 -9999 -9999 -9999 -9999 -9999 -9999 -9999 -9999 -9999 -9999 -9999 -9999 -9999 -9999 -9999 -9999 -9999 -9999 -9999 -9999 -9999 -9999 -9999 2.49528E-1 2.51281E-1 2.48021E-1 2.48814E-1 2.48497E-1 2.46757E-1 2.25276E-1 2.22619E-1 2.20861E-1 2.16726E-1 2.38644E-1 3.13831E-1 3.96642E-1 4.67528E-1 4.96737E-1 5.00937E-1 4.53094E-1 3.87848E-1 3.33933E-1 2.97351E-1 2.8008E-1 2.85245E-1 2.90817E-1 2.89507E-1 3.07473E-1 3.09465E-1 3.10919E-1 3.21868E-1 3.21868E-1 3.20942E-1 3.20388E-1 3.19004E-1 3.57895E-1 3.78176E-1 4.12563E-1 4.29514E-1 4.60734E-1 5.01426E-1 5.64034E-1 6.21126E-1 6.1732E-1 5.98388E-1 6.16504E-1 5.97373E-1 5.77637E-1 5.59838E-1 5.47052E-1 5.55564E-1 5.53688E-1 5.40862E-1 5.60888E-1 5.59914E-1 5.59624E-1 5.41442E-1 5.82687E-1 5.53003E-1 5.7463E-1 5.37835E-1 5.31662E-1 5.22058E-1 5.54136E-1 5.62716E-1 5.6538E-1 5.47129E-1 5.36085E-1 5.27088E-1 5.28935E-1 5.0803E-1 4.93041E-1 4.91111E-1 4.63143E-1 4.51805E-1 4.45161E-1 4.45392E-1 4.41888E-1 4.12364E-1 3.66566E-1 4.07472E-1 4.78753E-1 4.80492E-1 4.77878E-1 4.96021E-1 3.98947E-1 3.89099E-1 4.5426E-1 4.95141E-1 5.1988E-1 5.24223E-1 5.17843E-1 4.8353E-1 4.57203E-1 4.34846E-1 4.27159E-1 4.13721E-1 4.10929E-1 4.17154E-1 4.16904E-1 4.03421E-1 3.57177E-1 3.28904E-1 3.68345E-1 4.22018E-1 4.14734E-1 4.09334E-1 4.13995E-1 4.19523E-1 4.18484E-1 4.18461E-1 4.24755E-1 3.56497E-1 3.13102E-1 3.10447E-1 2.86974E-1 2.74779E-1 2.73856E-1 3.16642E-1 4.59074E-1 5.50678E-1 5.47935E-1 4.79041E-1 5.11194E-1 5.23652E-1 5.1824E-1 5.139E-1 5.22081E-1 5.99445E-1 5.72186E-1 5.90737E-1 5.38562E-1 5.26506E-1 5.54285E-1 5.72796E-1 6.21987E-1 6.01808E-1 5.94789E-1 4.67709E-1 6.08877E-1 6.48108E-1 6.67839E-1 5.69075E-1 6.35713E-1 3.73717E-1 2.87386E-1 4.74694E-1 -9999 -9999 -9999 -9999 -9999 -9999 -9999 -9999 -9999 -9999 -9999 -9999 -9999 -9999 -9999 -9999 -9999 -9999 -9999 -9999 -9999 -9999 -9999 -9999 -9999 -9999 -9999 -9999 -9999 -9999 -9999 -9999 -9999 -9999 -9999 -9999 -9999 -9999 -9999 -9999 -9999
-9999 -9999 -9999 -9999 -9999 -9999 -9999 -9999 -9999 -9999 -9999 -9999 -9999 -9999 -9999 -9999 -9999 -9999 -9999 -9999 -9999 -9999 -9999 -9999 -9999 -9999 -9999 -9999 -9999 -9999 -9999 -9999 -9999 -9999 -9999 -9999 -9999 -9999 -9999 -9999 -9999 -9999 -9999 -9999 -9999 -9999 -9999 -9999 -9999 -9999 -9999 -9999 -9999 -9999 -9999 -9999 -9999 -9999 -9999 -9999 -9999 -9999 -9999 -9999 -9999 -9999 -9999 -9999 -9999 -9999 -9999 -9999 -9999 -9999 -9999 -9999 -9999 -9999 2.49528E-1 2.50642E-1 2.52721E-1 2.4929E-1 2.49608E-1 2.35894E-1 2.42911E-1 2.39492E-1 2.22766E-1 2.15718E-1 2.1875E-1 2.56339E-1 3.35821E-1 4.24288E-1 4.96613E-1 5.245E-1 4.79248E-1 4.1593E-1 3.68053E-1 3.13469E-1 2.79737E-1 2.65591E-1 2.86458E-1 2.86547E-1 2.90381E-1 3.08559E-1 3.10919E-1 3.06661E-1 3.07384E-1 3.07203E-1 3.05579E-1 2.99222E-1 3.01184E-1 3.22705E-1 3.75855E-1 4.11246E-1 3.85261E-1 4.20839E-1 4.8055E-1 5.44221E-1 6.16846E-1 6.06356E-1 6.05538E-1 6.15005E-1 5.93829E-1 5.74585E-1 5.6384E-1 5.60005E-1 5.46887E-1 5.5473E-1 5.58122E-1 5.54365E-1 5.52687E-1 5.72044E-1 5.80438E-1 5.84326E-1 5.48623E-1 5.71052E-1 5.76338E-1 5.70351E-1 5.66568E-1 5.74248E-1 5.66108E-1 5.68558E-1 5.37869E-1 5.56267E-1 5.30386E-1 5.18678E-1 5.22661E-1 4.80074E-1 4.84721E-1 4.67348E-1 4.52718E-1 4.29797E-1 4.15014E-1 4.44349E-1 4.49394E-1 4.12368E-1 3.6752E-1 3.96189E-1 4.75007E-1 5.02422E-1 5.02867E-1 5.02479E-1 4.76521E-1 5.18915E-1 5.31053E-1 5.32351E-1 5.25548E-1 4.92556E-1 4.71547E-1 4.57242E-1 4.34966E-1 4.1592E-1 4.13286E-1 4.09603E-1 4.07767E-1 4.12603E-1 4.13911E-1 4.00133E-1 3.55021E-1 3.88366E-1 4.22484E-1 4.13844E-1 4.19447E-1 4.19663E-1 4.27804E-1 4.35683E-1 4.56213E-1 4.54259E-1 4.67895E-1 4.30951E-1 3.77361E-1 3.15213E-1 2.91588E-1 3.27561E-1 3.58163E-1 4.55663E-1 4.99545E-1 4.92863E-1 4.82385E-1 4.50048E-1 4.9577E-1 4.91138E-1 4.9619E-1 4.88273E-1 5.116E-1 5.09439E-1 5.06604E-1 5.97591E-1 5.96028E-1 6.13134E-1 6.26435E-1 5.73771E-1 5.03599E-1 5.9515E-1 6.13375E-1 3.82802E-1 4.36822E-1 3.79129E-1 6.26937E-1 5.60864E-1 3.44403E-1 3.36332E-1 5.46959E-1 -9999 -9999 -9999 -9999 -9999 -9999 -9999 -9999 -9999 -9999 -9999 -9999 -9999 -9999 -9999 -9999 -9999 -9999 -9999 -9999 -9999 -9999 -9999 -9999 -9999 -9999 -9999 -9999 -9999 -9999 -9999 -9999 -9999 -9999 -9999 -9999 -9999 -9999 -9999 -9999 -9999
-9999 -9999 -9999 -9999 -9999 -9999 -9999 -9999 -9999 -9999 -9999 -9999 -9999 -9999 -9999 -9999 -9999 -9999 -9999 -9999 -9999 -9999 -9999 -9999 -9999 -9999 -9999 -9999 -9999 -9999 -9999 -9999 -9999 -9999 -9999 -9999 -9999 -9999 -9999 -9999 -9999 -9999 -9999 -9999 -9999 -9999 -9999 -9999 -9999 -9999 -9999 -9999 -9999 -9999 -9999 -9999 -9999 -9999 -9999 -9999 -9999 -9999 -9999 -9999 -9999 -9999 -9999 -9999 -9999 -9999 -9999 -9999 -9999 -9999 -9999 -9999 -9999 -9999 2.50802E-1 2.5208E-1 2.48973E-1 2.50245E-1 2.50245E-1 2.31108E-1 2.30354E-1 2.40422E-1 2.22766E-1 2.15718E-1 2.19477E-1 2.44086E-1 3.31011E-1 4.26583E-1 5.19692E-1 5.22794E-1 4.6352E-1 3.98575E-1 3.50275E-1 2.90292E-1 2.64103E-1 2.6642E-1 2.67002E-1 2.72522E-1 2.90906E-1 2.94245E-1 2.90295E-1 2.91521E-1 2.92223E-1 2.92047E-1 2.85336E-1 2.84989E-1 3.00291E-1 3.04051E-1 3.41444E-1 3.70903E-1 3.86314E-1 4.19636E-1 4.60489E-1 5.23415E-1 5.80548E-1 6.05055E-1 5.9918E-1 6.11917E-1 5.92231E-1 5.82054E-1 5.71287E-1 5.69542E-1 5.61159E-1 5.58138E-1 5.45002E-1 5.45101E-1 5.6809E-1 5.82241E-1 5.85517E-1 5.75939E-1 5.63244E-1 5.72486E-1 5.7311E-1 5.67967E-1 5.6694E-1 5.64281E-1 5.45193E-1 5.643E-1 5.36592E-1 5.28909E-1 4.58144E-1 4.10301E-1 3.98973E-1 4.13316E-1 4.80278E-1 4.56304E-1 4.52111E-1 4.04574E-1 3.9207E-1 4.4664E-1 4.80519E-1 4.96609E-1 3.91623E-1 3.1307E-1 3.84202E-1 5.16103E-1 5.29448E-1 5.41651E-1 5.41406E-1 5.16426E-1 5.30013E-1 5.33872E-1 5.10963E-1 5.0222E-1 4.8322E-1 4.71424E-1 4.52072E-1 4.28079E-1 4.01602E-1 4.1033E-1 4.0947E-1 4.0389E-1 4.07292E-1 4.25279E-1 3.82359E-1 4.28249E-1 4.35423E-1 4.26008E-1 4.27006E-1 4.18976E-1 4.20006E-1 4.24355E-1 4.38044E-1 4.32802E-1 4.66222E-1 4.89043E-1 4.99497E-1 4.35603E-1 3.72678E-1 3.6083E-1 4.72466E-1 4.9719E-1 4.70088E-1 4.70705E-1 4.15737E-1 3.5469E-1 3.97922E-1 4.06078E-1 3.86104E-1 3.64477E-1 3.86051E-1 4.86238E-1 4.98077E-1 5.34601E-1 5.02813E-1 5.06766E-1 5.71072E-1 5.47352E-1 5.44413E-1 5.5932E-1 5.58422E-1 5.79216E-1 6.32266E-1 3.12485E-1 4.62227E-1 5.88361E-1 4.09616E-1 4.33266E-1 5.11272E-1 -9999 -9999 -9999 -9999 -9999 -9999 -9999 -9999 -9999 -9999 -9999 -9999 -9999 -9999 -9999 -9999 -9999 -9999 -9999 -9999 -9999 -9999 -9999 -9999 -9999 -9999 -9999 -9999 -9999 -9999 -9999 -9999 -9999 -9999 -9999 -9999 -9999 -9999 -9999 -9999 -9999
-9999 -9999 -9999 -9999 -9999 -9999 -9999 -9999 -9999 -9999 -9999 -9999 -9999 -9999 -9999 -9999 -9999 -9999 -9999 -9999 -9999 -9999 -9999 -9999 -9999 -9999 -9999 -9999 -9999 -9999 -9999 -9999 -9999 -9999 -9999 -9999 -9999 -9999 -9999 -9999 -9999 -9999 -9999 -9999 -9999 -9999 -9999 -9999 -9999 -9999 -9999 -9999 -9999 -9999 -9999 -9999 -9999 -9999 -9999 -9999 -9999 -9999 -9999 -9999 -9999 -9999 -9999 -9999 -9999 -9999 -9999 -9999 -9999 -9999 -9999 -9999 -9999 2.54006E-1 2.54006E-1 2.49767E-1 2.3712E-1 2.38197E-1 2.3866E-1 2.32469E-1 2.30505E-1 2.27357E-1 2.17881E-1 2.15288E-1 2.18315E-1 2.37029E-1 2.96627E-1 4.07057E-1 5.19075E-1 5.07008E-1 4.48851E-1 3.82998E-1 3.27683E-1 2.74799E-1 2.50479E-1 2.53038E-1 2.67668E-1 2.72354E-1 2.76072E-1 2.882E-1 2.9012E-1 2.91346E-1 2.92047E-1 2.86549E-1 2.85855E-1 2.84989E-1 2.85163E-1 2.87766E-1 3.19777E-1 4.11146E-1 4.67739E-1 4.46173E-1 4.74283E-1 5.14307E-1 5.00827E-1 5.95262E-1 5.79585E-1 5.99421E-1 6.01512E-1 5.99987E-1 5.83196E-1 5.63087E-1 5.73217E-1 5.70883E-1 5.80176E-1 5.70863E-1 5.84926E-1 5.75267E-1 5.73306E-1 5.30423E-1 4.54777E-1 4.45691E-1 4.89558E-1 5.88387E-1 5.85377E-1 5.83279E-1 5.49146E-1 5.58344E-1 5.53436E-1 5.27543E-1 4.4712E-1 4.03039E-1 4.26945E-1 4.34135E-1 4.74384E-1 4.80627E-1 4.60518E-1 4.69191E-1 4.1546E-1 4.75832E-1 5.20431E-1 5.39415E-1 4.23509E-1 3.05904E-1 3.24604E-1 3.82651E-1 4.2287E-1 4.77863E-1 5.56973E-1 5.4885E-1 5.16547E-1 5.21216E-1 4.98705E-1 4.77397E-1 4.65724E-1 4.60957E-1 4.35564E-1 4.17481E-1 4.16573E-1 3.98832E-1 4.03891E-1 4.15427E-1 4.29689E-1 3.81771E-1 3.84946E-1 4.22808E-1 4.19657E-1 4.23654E-1 4.21326E-1 4.17994E-1 4.13406E-1 3.88158E-1 3.82279E-1 3.76608E-1 3.85579E-1 4.3696E-1 4.78493E-1 5.03105E-1 4.30901E-1 4.40369E-1 4.92091E-1 4.65482E-1 4.11321E-1 4.22205E-1 3.76567E-1 3.26086E-1 3.56179E-1 3.68323E-1 3.01549E-1 2.54351E-1 2.70928E-1 3.72437E-1 5.37267E-1 5.28094E-1 4.36923E-1 3.38117E-1 3.19555E-1 2.94772E-1 3.19623E-1 3.03619E-1 2.82662E-1 4.02357E-1 6.00632E-1 6.3325E-1 3.04387E-1 2.68554E-1 6.1633E-1 5.84336E-1 5.82849E-1 5.97875E-1 -9999 -9999 -9999 -9999 -9999 -9999 -9999 -9999 -9999 -9999 -9999 -9999 -9999 -9999 -9999 -9999 -9999 -9999 -9999 -9999 -9999 -9999 -9999 -9999 -9999 -9999 -9999 -9999 -9999 -9999 -9999 -9999 -9999 -9999 -9999 -9999 -9999 -9999 -9999 -9999
-9999 -9999 -9999 -9999 -9999 -9999 -9999 -9999 -9999 -9999 -9999 -9999 -9999 -9999 -9999 -9999 -9999 -9999 -9999 -9999 -9999 -9999 -9999 -9999 -9999 -9999 -9999 -9999 -9999 -9999 -9999 -9999 -9999 -9999 -9999 -9999 -9999 -9999 -9999 -9999 -9999 -9999 -9999 -9999 -9999 -9999 -9999 -9999 -9999 -9999 -9999 -9999 -9999 -9999 -9999 -9999 -9999 -9999 -9999 -9999 -9999 -9999 -9999 -9999 -9999 -9999 -9999 -9999 -9999 -9999 -9999 -9999 -9999 -9999 -9999 -9999 2.55296E-1 2.55942E-1 2.56428E-1 2.51682E-1 2.38969E-1 2.40051E-1 2.48577E-1 2.33379E-1 2.30806E-1 2.224E-1 2.18026E-1 2.14428E-1 2.11229E-1 2.20279E-1 2.618E-1 3.45646E-1 4.30716E-1 5.0145E-1 4.50074E-1 3.78939E-1 3.12608E-1 2.73954E-1 2.5016E-1 2.47701E-1 2.52959E-1 2.71849E-1 2.75732E-1 2.72608E-1 2.74971E-1 2.76328E-1 2.71516E-1 2.71684E-1 2.71012E-1 2.70174E-1 2.70007E-1 2.80771E-1 3.04684E-1 4.33897E-1 5.51686E-1 5.22325E-1 4.2351E-1 4.57932E-1 4.77857E-1 4.99839E-1 5.6077E-1 6.0859E-1 5.99861E-1 5.92088E-1 5.86278E-1 6.02886E-1 5.69043E-1 5.96747E-1 5.98049E-1 5.84791E-1 5.91253E-1 5.79504E-1 5.85445E-1 5.84734E-1 5.12168E-1 4.45661E-1 4.28969E-1 4.68045E-1 5.99154E-1 5.82736E-1 5.64731E-1 5.42666E-1 5.26297E-1 5.14526E-1 4.71917E-1 4.73278E-1 5.02546E-1 4.80132E-1 5.08015E-1 5.3654E-1 5.15763E-1 5.11424E-1 4.36778E-1 4.69135E-1 5.40519E-1 5.564E-1 4.2729E-1 3.12644E-1 3.18874E-1 3.84327E-1 4.08588E-1 3.89956E-1 4.66441E-1 5.52531E-1 5.53211E-1 5.40233E-1 4.95536E-1 4.8183E-1 4.69946E-1 4.50829E-1 4.3448E-1 4.30621E-1 4.30313E-1 4.19317E-1 4.07889E-1 4.12494E-1 3.6638E-1 3.45975E-1 3.55668E-1 4.13524E-1 4.29115E-1 4.2471E-1 4.06708E-1 4.10783E-1 4.08185E-1 3.54861E-1 3.51979E-1 3.55605E-1 3.43265E-1 3.80317E-1 4.14907E-1 4.20359E-1 4.20905E-1 4.27658E-1 4.73546E-1 4.45565E-1 4.11411E-1 3.83147E-1 3.49512E-1 2.96559E-1 3.26115E-1 3.49115E-1 2.83054E-1 2.15257E-1 2.20137E-1 3.36226E-1 4.70814E-1 4.16091E-1 2.92209E-1 2.09768E-1 1.78327E-1 1.84573E-1 2.0306E-1 1.95007E-1 2.02106E-1 3.03617E-1 3.85266E-1 4.43028E-1 5.78029E-1 6.63626E-1 6.12433E-1 6.20484E-1 6.20126E-1 5.91922E-1 -9999 -9999 -9999 -9999 -9999 -9999 -9999 -9999 -9999 -9999 -9999 -9999 -9999 -9999 -9999 -9999 -9999 -9999 -9999 -9999 -9999 -9999 -9999 -9999 -9999 -9999 -9999 -9999 -9999 -9999 -9999 -9999 -9999 -9999 -9999 -9999 -9999 -9999 -9999 -9999
-9999 -9999 -9999 -9999 -9999 -9999 -9999 -9999 -9999 -9999 -9999 -9999 -9999 -9999 -9999 -9999 -9999 -9999 -9999 -9999 -9999 -9999 -9999 -9999 -9999 -9999 -9999 -9999 -9999 -9999 -9999 -9999 -9999 -9999 -9999 -9999 -9999 -9999 -9999 -9999 -9999 -9999 -9999 -9999 -9999 -9999 -9999 -9999 -9999 -9999 -9999 -9999 -9999 -9999 -9999 -9999 -9999 -9999 -9999 -9999 -9999 -9999 -9999 -9999 -9999 -9999 -9999 -9999 -9999 -9999 -9999 -9999 -9999 -9999 -9999 2.55619E-1 2.56104E-1 2.5578E-1 2.37735E-1 2.52482E-1 2.39896E-1 2.35818E-1 2.35972E-1 2.33987E-1 2.31108E-1 2.23282E-1 2.18896E-1 2.14714E-1 2.09395E-1 2.16079E-1 2.41511E-1 2.95478E-1 3.49151E-1 3.98931E-1 4.37532E-1 3.6276E-1 3.12927E-1 2.59186E-1 2.31171E-1 2.32836E-1 2.51358E-1 2.55697E-1 2.53844E-1 2.5675E-1 2.59515E-1 2.7531E-1 2.56509E-1 2.56185E-1 2.56023E-1 2.69338E-1 2.63448E-1 2.64603E-1 3.02594E-1 3.94781E-1 5.59065E-1 4.8279E-1 4.02936E-1 4.55357E-1 4.76748E-1 5.18749E-1 6.0804E-1 5.9267E-1 5.88822E-1 6.08592E-1 5.84944E-1 6.14097E-1 6.07698E-1 6.06051E-1 5.9523E-1 5.92102E-1 5.91374E-1 5.87172E-1 6.04676E-1 6.21519E-1 6.01958E-1 5.75799E-1 5.25447E-1 4.6161E-1 5.86322E-1 5.98741E-1 5.65479E-1 5.54596E-1 5.50344E-1 5.07196E-1 4.70531E-1 5.21981E-1 5.47024E-1 4.95042E-1 5.0287E-1 5.62243E-1 5.5969E-1 5.04939E-1 4.57182E-1 5.17891E-1 5.59872E-1 6.06354E-1 4.28516E-1 3.42848E-1 3.55499E-1 4.32384E-1 5.21111E-1 4.94798E-1 5.32048E-1 5.61677E-1 5.61661E-1 5.18794E-1 5.24219E-1 5.25996E-1 4.93452E-1 4.71826E-1 4.56811E-1 4.35304E-1 4.31327E-1 4.25544E-1 4.34626E-1 4.22149E-1 3.71907E-1 3.30519E-1 3.31393E-1 3.66526E-1 4.21206E-1 4.1633E-1 3.99721E-1 3.93757E-1 4.05638E-1 3.80569E-1 3.76476E-1 3.85891E-1 3.86995E-1 4.14358E-1 4.08809E-1 4.16513E-1 4.09219E-1 4.14953E-1 4.38267E-1 4.32324E-1 4.18543E-1 3.33675E-1 2.9803E-1 2.72188E-1 2.97187E-1 2.96264E-1 2.49907E-1 2.04093E-1 2.1712E-1 3.20068E-1 3.99347E-1 3.25298E-1 2.24371E-1 1.82287E-1 1.66071E-1 1.65462E-1 1.82266E-1 1.92211E-1 2.05276E-1 2.3778E-1 2.43063E-1 3.00478E-1 4.40402E-1 5.78368E-1 6.22853E-1 6.14523E-1 5.91683E-1 5.84382E-1 -9999 -9999 -9999 -9999 -9999 -9999 -9999 -9999 -9999 -9999 -9999 -9999 -9999 -9999 -9999 -9999 -9999 -9999 -9999 -9999 -9999 -9999 -9999 -9999 -9999 -9999 -9999 -9999 -9999 -9999 -9999 -9999 -9999 -9999 -9999 -9999 -9999 -9999 -9999 -9999
-9999 -9999 -9999 -9999 -9999 -9999 -9999 -9999 -9999 -9999 -9999 -9999 -9999 -9999 -9999 -9999 -9999 -9999 -9999 -9999 -9999 -9999 -9999 -9999 -9999 -9999 -9999 -9999 -9999 -9999 -9999 -9999 -9999 -9999 -9999 -9999 -9999 -9999 -9999 -9999 -9999 -9999 -9999 -9999 -9999 -9999 -9999 -9999 -9999 -9999 -9999 -9999 -9999 -9999 -9999 -9999 -9999 -9999 -9999 -9999 -9999 -9999 -9999 -9999 -9999 -9999 -9999 -9999 -9999 -9999 -9999 -9999 -9999 -9999 -9999 2.55457E-1 2.5578E-1 2.41992E-1 2.37428E-1 2.38969E-1 2.39742E-1 2.35513E-1 2.35818E-1 2.34292E-1 2.26986E-1 2.24463E-1 2.21374E-1 2.12789E-1 1.98529E-1 2.13786E-1 2.18173E-1 2.42369E-1 2.82392E-1 3.1602E-1 3.5469E-1 3.56842E-1 2.95968E-1 2.38803E-1 2.29666E-1 2.30568E-1 2.34508E-1 2.33672E-1 2.37957E-1 2.54972E-1 2.57886E-1 2.54087E-1 2.5457E-1 2.54409E-1 2.54087E-1 2.48893E-1 2.61968E-1 2.61968E-1 2.80085E-1 3.12212E-1 3.98428E-1 3.62431E-1 3.78283E-1 4.34019E-1 4.80448E-1 5.21218E-1 6.08819E-1 5.96093E-1 6.07694E-1 6.07136E-1 6.19167E-1 5.9598E-1 5.27152E-1 5.51906E-1 6.14563E-1 6.07693E-1 6.15035E-1 6.17509E-1 6.34936E-1 6.14686E-1 5.99387E-1 6.68886E-1 6.25942E-1 5.45201E-1 5.52942E-1 5.8191E-1 5.88232E-1 5.75567E-1 5.74443E-1 5.1308E-1 5.13192E-1 5.5605E-1 5.45434E-1 4.77377E-1 5.27519E-1 5.83049E-1 5.85759E-1 5.11161E-1 4.99542E-1 5.86478E-1 6.32697E-1 5.62648E-1 4.4754E-1 4.50851E-1 4.60301E-1 5.09368E-1 5.71655E-1 5.75009E-1 5.55017E-1 5.7205E-1 5.41621E-1 5.06182E-1 4.89319E-1 4.99717E-1 4.88402E-1 4.57674E-1 4.39116E-1 4.43994E-1 4.31439E-1 4.25906E-1 4.40926E-1 4.15263E-1 3.97543E-1 3.53523E-1 3.49226E-1 3.5279E-1 4.00507E-1 4.09942E-1 3.99749E-1 4.02716E-1 4.01258E-1 4.02818E-1 4.17961E-1 4.28129E-1 4.35622E-1 4.29945E-1 4.00389E-1 4.19716E-1 4.43652E-1 4.23481E-1 4.1015E-1 4.17974E-1 3.8924E-1 2.88697E-1 2.64922E-1 2.54885E-1 2.63165E-1 2.47874E-1 2.38845E-1 2.03475E-1 2.21989E-1 2.81342E-1 3.12655E-1 2.86487E-1 2.05583E-1 1.93282E-1 2.24302E-1 3.04418E-1 3.65833E-1 4.09426E-1 3.05217E-1 2.82915E-1 2.61753E-1 3.11431E-1 4.18184E-1 5.70279E-1 6.02117E-1 6.15108E-1 5.87619E-1 -9999 -9999 -9999 -9999 -9999 -9999 -9999 -9999 -9999 -9999 -9999 -9999 -9999 -9999 -9999 -9999 -9999 -9999 -9999 -9999 -9999 -9999 -9999 -9999 -9999 -9999 -9999 -9999 -9999 -9999 -9999 -9999 -9999 -9999 -9999 -9999 -9999 -9999 -9999 -9999 -9999
-9999 -9999 -9999 -9999 -9999 -9999 -9999 -9999 -9999 -9999 -9999 -9999 -9999 -9999 -9999 -9999 -9999 -9999 -9999 -9999 -9999 -9999 -9999 -9999 -9999 -9999 -9999 -9999 -9999 -9999 -9999 -9999 -9999 -9999 -9999 -9999 -9999 -9999 -9999 -9999 -9999 -9999 -9999 -9999 -9999 -9999 -9999 -9999 -9999 -9999 -9999 -9999 -9999 -9999 -9999 -9999 -9999 -9999 -9999 -9999 -9999 -9999 -9999 -9999 -9999 -9999 -9999 -9999 -9999 -9999 -9999 -9999 -9999 -9999 -9999 2.40127E-1 2.41369E-1 2.37274E-1 2.38043E-1 2.38814E-1 2.34749E-1 2.35972E-1 2.36584E-1 2.30883E-1 2.28779E-1 2.26093E-1 2.19842E-1 2.16943E-1 2.13929E-1 2.02202E-1 2.14002E-1 2.20062E-1 2.38647E-1 2.43229E-1 2.85934E-1 3.09542E-1 2.69088E-1 2.33899E-1 2.14862E-1 2.15867E-1 2.26304E-1 2.30193E-1 2.35349E-1 2.39191E-1 2.37112E-1 2.3896E-1 2.39578E-1 2.38497E-1 2.33523E-1 2.46678E-1 2.4589E-1 2.45732E-1 2.74387E-1 3.27582E-1 3.075E-1 3.47411E-1 3.84959E-1 4.18454E-1 4.20981E-1 4.42413E-1 5.03794E-1 5.66605E-1 6.09665E-1 6.05508E-1 6.03881E-1 6.0367E-1 5.17614E-1 5.54011E-1 6.22479E-1 6.10869E-1 6.34474E-1 6.33783E-1 6.41772E-1 6.36652E-1 6.13662E-1 6.74611E-1 6.3869E-1 6.40772E-1 6.24754E-1 6.27822E-1 5.92945E-1 5.85929E-1 5.19792E-1 5.23346E-1 5.86855E-1 6.03158E-1 5.47363E-1 4.78863E-1 5.77479E-1 6.02579E-1 6.10022E-1 5.56034E-1 5.41869E-1 6.30583E-1 6.21222E-1 5.10008E-1 5.27519E-1 5.77092E-1 5.86633E-1 5.63136E-1 5.45226E-1 5.43301E-1 5.62347E-1 5.46797E-1 5.22575E-1 5.06492E-1 4.86533E-1 4.85614E-1 4.91412E-1 4.62152E-1 4.5103E-1 4.32329E-1 4.13619E-1 4.08816E-1 4.11087E-1 4.11753E-1 4.1889E-1 4.13975E-1 4.28738E-1 4.41305E-1 4.28308E-1 4.00754E-1 3.96197E-1 4.0088E-1 3.37418E-1 3.39764E-1 3.59398E-1 3.6961E-1 3.89633E-1 3.95544E-1 3.92982E-1 3.949E-1 4.2756E-1 4.1451E-1 3.98528E-1 4.08526E-1 3.76983E-1 2.86615E-1 2.57706E-1 2.50299E-1 2.61709E-1 2.86884E-1 3.1104E-1 2.9672E-1 2.39601E-1 2.40607E-1 2.26511E-1 2.14089E-1 1.79852E-1 1.82996E-1 2.90245E-1 4.21422E-1 5.62717E-1 6.36623E-1 5.85988E-1 5.53944E-1 3.96845E-1 4.54533E-1 5.4861E-1 5.65886E-1 6.11377E-1 5.89533E-1 -9999 -9999 -9999 -9999 -9999 -9999 -9999 -9999 -9999 -9999 -9999 -9999 -9999 -9999 -9999 -9999 -9999 -9999 -9999 -9999 -9999 -9999 -9999 -9999 -9999 -9999 -9999 -9999 -9999 -9999 -9999 -9999 -9999 -9999 -9999 -9999 -9999 -9999 -9999 -9999 -9999 -9999
-9999 -9999 -9999 -9999 -9999 -9999 -9999 -9999 -9999 -9999 -9999 -9999 -9999 -9999 -9999 -9999 -9999 -9999 -9999 -9999 -9999 -9999 -9999 -9999 -9999 -9999 -9999 -9999 -9999 -9999 -9999 -9999 -9999 -9999 -9999 -9999 -9999 -9999 -9999 -9999 -9999 -9999 -9999 -9999 -9999 -9999 -9999 -9999 -9999 -9999 -9999 -9999 -9999 -9999 -9999 -9999 -9999 -9999 -9999 -9999 -9999 -9999 -9999 -9999 -9999 -9999 -9999 -9999 -9999 -9999 -9999 -9999 -9999 -9999 -9999 2.39818E-1 2.4168E-1 2.38351E-1 2.39278E-1 2.39432E-1 2.34444E-1 2.35054E-1 2.36125E-1 2.31486E-1 2.29829E-1 2.2818E-1 2.22475E-1 2.21741E-1 2.19405E-1 2.12577E-1 2.12861E-1 2.14574E-1 2.11372E-1 2.14646E-1 2.20719E-1 2.38725E-1 2.31473E-1 2.13861E-1 2.12579E-1 2.0954E-1 2.11658E-1 2.14649E-1 2.31399E-1 2.30571E-1 2.34206E-1 2.36805E-1 2.37881E-1 2.32006E-1 2.311E-1 2.30346E-1 2.42286E-1 2.40344E-1 2.98353E-1 4.46925E-1 4.60508E-1 3.38751E-1 3.85935E-1 4.08579E-1 4.14748E-1 5.12458E-1 5.76092E-1 6.02469E-1 6.03189E-1 6.18959E-1 6.04737E-1 6.25146E-1 5.57751E-1 5.58174E-1 6.40232E-1 6.315E-1 6.42356E-1 6.44675E-1 6.22318E-1 6.18975E-1 6.26403E-1 6.57423E-1 6.5064E-1 6.62547E-1 6.57713E-1 6.75406E-1 6.55274E-1 5.91218E-1 4.91621E-1 5.25916E-1 6.22002E-1 6.15358E-1 5.82869E-1 5.77573E-1 5.84213E-1 6.12973E-1 5.77729E-1 5.52627E-1 5.55384E-1 6.33766E-1 6.16108E-1 5.43803E-1 5.73681E-1 5.91279E-1 5.84348E-1 5.79645E-1 5.79299E-1 5.57128E-1 5.51099E-1 5.40922E-1 5.22679E-1 5.21362E-1 5.07444E-1 4.83513E-1 4.76349E-1 4.61571E-1 4.64335E-1 4.51072E-1 4.38682E-1 4.30528E-1 4.22485E-1 4.2676E-1 4.27073E-1 4.18211E-1 4.1687E-1 4.22069E-1 4.11539E-1 4.1E-1 3.92765E-1 3.555E-1 3.22539E-1 3.20925E-1 3.12716E-1 3.16483E-1 3.36147E-1 3.33105E-1 3.37665E-1 3.56853E-1 3.82737E-1 4.16926E-1 4.02681E-1 3.95535E-1 3.5935E-1 3.34989E-1 2.79604E-1 2.47398E-1 2.83032E-1 3.57076E-1 4.45585E-1 4.44686E-1 3.62331E-1 3.27456E-1 2.59225E-1 1.95922E-1 1.71401E-1 1.73468E-1 2.21373E-1 3.59975E-1 5.25714E-1 6.35943E-1 4.90669E-1 4.44356E-1 5.6089E-1 6.15801E-1 6.18567E-1 5.85721E-1 5.7465E-1 -9999 -9999 -9999 -9999 -9999 -9999 -9999 -9999 -9999 -9999 -9999 -9999 -9999 -9999 -9999 -9999 -9999 -9999 -9999 -9999 -9999 -9999 -9999 -9999 -9999 -9999 -9999 -9999 -9999 -9999 -9999 -9999 -9999 -9999 -9999 -9999 -9999 -9999 -9999 -9999 -9999 -9999 -9999
-9999 -9999 -9999 -9999 -9999 -9999 -9999 -9999 -9999 -9999 -9999 -9999 -9999 -9999 -9999 -9999 -9999 -9999 -9999 -9999 -9999 -9999 -9999 -9999 -9999 -9999 -9999 -9999 -9999 -9999 -9999 -9999 -9999 -9999 -9999 -9999 -9999 -9999 -9999 -9999 -9999 -9999 -9999 -9999 -9999 -9999 -9999 -9999 -9999 -9999 -9999 -9999 -9999 -9999 -9999 -9999 -9999 -9999 -9999 -9999 -9999 -9999 -9999 -9999 -9999 -9999 -9999 -9999 -9999 -9999 -9999 -9999 -9999 -9999 2.3889E-1 2.40127E-1 2.37582E-1 2.39278E-1 2.40051E-1 2.35054E-1 2.34596E-1 2.34596E-1 2.29979E-1 2.31034E-1 2.3013E-1 2.24538E-1 2.24686E-1 2.24834E-1 2.19916E-1 2.18173E-1 2.16152E-1 2.15147E-1 2.09257E-1 2.08976E-1 1.97721E-1 1.95242E-1 1.96178E-1 2.08346E-1 2.0961E-1 2.07438E-1 2.0954E-1 2.11516E-1 2.09753E-1 2.13293E-1 2.17454E-1 2.21381E-1 2.30346E-1 2.17094E-1 2.29294E-1 2.28245E-1 2.34807E-1 2.40499E-1 3.18613E-1 4.97853E-1 5.17865E-1 3.95983E-1 3.6333E-1 3.93609E-1 3.98891E-1 4.77736E-1 5.60163E-1 6.25055E-1 6.0906E-1 5.96658E-1 6.11153E-1 6.23573E-1 6.12768E-1 6.47181E-1 6.60961E-1 6.3802E-1 6.4792E-1 6.45448E-1 6.36132E-1 6.11228E-1 6.67021E-1 6.68129E-1 6.88624E-1 6.72543E-1 6.79292E-1 6.91255E-1 6.75346E-1 5.97419E-1 5.536E-1 5.86751E-1 6.17076E-1 6.34661E-1 5.993E-1 6.19109E-1 5.94533E-1 5.87491E-1 5.99438E-1 5.94388E-1 5.91805E-1 5.92998E-1 5.46019E-1 5.58458E-1 5.95041E-1 5.7615E-1 5.5759E-1 5.52749E-1 5.66398E-1 5.55042E-1 5.35556E-1 5.19624E-1 5.06606E-1 4.96524E-1 4.88209E-1 4.88057E-1 4.8972E-1 4.84876E-1 4.90819E-1 4.76858E-1 4.8245E-1 4.48263E-1 4.34603E-1 4.305E-1 4.30349E-1 4.14373E-1 4.01039E-1 3.99351E-1 3.90954E-1 4.04157E-1 3.94772E-1 3.46441E-1 3.52571E-1 3.67263E-1 3.33947E-1 3.0729E-1 2.96749E-1 2.82215E-1 2.82373E-1 2.91657E-1 3.27789E-1 3.64261E-1 3.80273E-1 3.22299E-1 3.6006E-1 3.84505E-1 3.09457E-1 2.38828E-1 2.54011E-1 3.26999E-1 4.51295E-1 5.36131E-1 4.94355E-1 4.80493E-1 4.45488E-1 3.28258E-1 2.17581E-1 1.75355E-1 2.19076E-1 3.40474E-1 4.19646E-1 6.35241E-1 3.49456E-1 3.19876E-1 6.43131E-1 6.29553E-1 5.80075E-1 5.67509E-1 -9999 -9999 -9999 -9999 -9999 -9999 -9999 -9999 -9999 -9999 -9999 -9999 -9999 -9999 -9999 -9999 -9999 -9999 -9999 -9999 -9999 -9999 -9999 -9999 -9999 -9999 -9999 -9999 -9999 -9999 -9999 -9999 -9999 -9999 -9999 -9999 -9999 -9999 -9999 -9999 -9999 -9999 -9999 -9999
-9999 -9999 -9999 -9999 -9999 -9999 -9999 -9999 -9999 -9999 -9999 -9999 -9999 -9999 -9999 -9999 -9999 -9999 -9999 -9999 -9999 -9999 -9999 -9999 -9999 -9999 -9999 -9999 -9999 -9999 -9999 -9999 -9999 -9999 -9999 -9999 -9999 -9999 -9999 -9999 -9999 -9999 -9999 -9999 -9999 -9999 -9999 -9999 -9999 -9999 -9999 -9999 -9999 -9999 -9999 -9999 -9999 -9999 -9999 -9999 -9999 -9999 -9999 -9999 -9999 -9999 -9999 -9999 -9999 -9999 -9999 -9999 -9999 -9999 2.39045E-1 2.35129E-1 2.37582E-1 2.39432E-1 2.3536E-1 2.35818E-1 2.35665E-1 2.30431E-1 2.30431E-1 2.3028E-1 2.29979E-1 2.2513E-1 2.25278E-1 2.2721E-1 2.23727E-1 2.23874E-1 2.22402E-1 2.14789E-1 2.13361E-1 2.11797E-1 2.05836E-1 2.05559E-1 1.93646E-1 1.94443E-1 1.92259E-1 1.95177E-1 1.9732E-1 2.10527E-1 2.0737E-1 2.09893E-1 2.12866E-1 2.12512E-1 2.14651E-1 2.15511E-1 2.28096E-1 2.26604E-1 2.32526E-1 2.37872E-1 3.3188E-1 4.5745E-1 5.45438E-1 4.62116E-1 4.50349E-1 4.63335E-1 5.17024E-1 5.58038E-1 6.00839E-1 6.27599E-1 6.39631E-1 6.09892E-1 6.19622E-1 6.07321E-1 6.3242E-1 6.38169E-1 6.59196E-1 6.43024E-1 5.89428E-1 6.4075E-1 6.28391E-1 6.70753E-1 6.56174E-1 6.69577E-1 6.37403E-1 6.74769E-1 6.02096E-1 6.88518E-1 6.27367E-1 6.09023E-1 6.36935E-1 6.14621E-1 6.2619E-1 6.2245E-1 6.09125E-1 6.19495E-1 6.14943E-1 6.11092E-1 5.95817E-1 5.84228E-1 5.5943E-1 5.8176E-1 5.69262E-1 5.79112E-1 5.85122E-1 5.63068E-1 5.68265E-1 5.34872E-1 5.50789E-1 5.62496E-1 5.34279E-1 5.28448E-1 5.14085E-1 5.03645E-1 5.08752E-1 4.995E-1 5.16114E-1 5.05601E-1 5.03222E-1 5.00359E-1 4.93566E-1 4.80188E-1 4.50003E-1 4.48996E-1 4.39598E-1 4.30902E-1 4.16504E-1 4.09744E-1 3.9651E-1 3.94647E-1 4.12565E-1 3.36788E-1 3.55017E-1 4.03875E-1 4.0256E-1 3.54384E-1 3.12378E-1 2.85117E-1 3.15468E-1 3.41339E-1 3.40177E-1 3.11785E-1 3.09887E-1 2.87804E-1 3.59666E-1 4.12202E-1 3.3256E-1 2.48493E-1 2.26853E-1 2.48777E-1 3.39213E-1 4.97282E-1 5.43485E-1 5.64776E-1 5.91531E-1 5.57498E-1 3.68895E-1 2.09326E-1 2.30894E-1 4.02581E-1 5.55975E-1 6.32691E-1 6.70637E-1 5.83928E-1 5.99261E-1 6.31395E-1 5.73079E-1 -9999 -9999 -9999 -9999 -9999 -9999 -9999 -9999 -9999 -9999 -9999 -9999 -9999 -9999 -9999 -9999 -9999 -9999 -9999 -9999 -9999 -9999 -9999 -9999 -9999 -9999 -9999 -9999 -9999 -9999 -9999 -9999 -9999 -9999 -9999 -9999 -9999 -9999 -9999 -9999 -9999 -9999 -9999 -9999 -9999
-9999 -9999 -9999 -9999 -9999 -9999 -9999 -9999 -9999 -9999 -9999 -9999 -9999 -9999 -9999 -9999 -9999 -9999 -9999 -9999 -9999 -9999 -9999 -9999 -9999 -9999 -9999 -9999 -9999 -9999 -9999 -9999 -9999 -9999 -9999 -9999 -9999 -9999 -9999 -9999 -9999 -9999 -9999 -9999 -9999 -9999 -9999 -9999 -9999 -9999 -9999 -9999 -9999 -9999 -9999 -9999 -9999 -9999 -9999 -9999 -9999 -9999 -9999 -9999 -9999 -9999 -9999 -9999 -9999 -9999 -9999 -9999 -9999 2.41369E-1 2.40593E-1 2.36353E-1 2.38197E-1 2.40206E-1 2.36738E-1 2.36891E-1 2.36891E-1 2.32546E-1 2.32243E-1 2.31486E-1 2.26317E-1 2.26168E-1 2.26912E-1 2.24317E-1 2.28182E-1 2.31942E-1 2.28857E-1 2.29007E-1 2.28857E-1 2.26617E-1 2.18465E-1 2.15436E-1 2.11869E-1 1.92919E-1 1.92787E-1 2.0702E-1 1.98803E-1 1.95378E-1 1.96314E-1 1.97388E-1 2.10598E-1 2.0842E-1 2.11518E-1 2.14222E-1 2.26307E-1 2.19033E-1 2.30864E-1 2.52159E-1 2.99181E-1 3.84158E-1 4.24506E-1 4.40361E-1 5.1145E-1 5.10339E-1 5.09819E-1 5.65094E-1 6.27652E-1 6.22393E-1 6.26237E-1 5.98263E-1 6.45699E-1 6.38934E-1 6.42696E-1 6.36416E-1 6.40021E-1 5.77541E-1 6.01487E-1 6.46419E-1 6.67486E-1 6.58685E-1 5.65246E-1 5.97708E-1 5.82041E-1 6.87793E-1 5.26961E-1 6.9332E-1 6.08789E-1 6.28096E-1 6.56352E-1 6.43065E-1 6.15808E-1 6.259E-1 6.30558E-1 6.11472E-1 6.17429E-1 5.71109E-1 5.68038E-1 5.8294E-1 5.7921E-1 5.94768E-1 5.98799E-1 5.86599E-1 5.65276E-1 5.7945E-1 4.87916E-1 4.1476E-1 4.84818E-1 5.59852E-1 5.40758E-1 5.30013E-1 4.8874E-1 4.88698E-1 5.42727E-1 5.35334E-1 5.21625E-1 5.20006E-1 5.0588E-1 4.89746E-1 4.76459E-1 4.73389E-1 4.77654E-1 4.45801E-1 4.41279E-1 4.13985E-1 3.88619E-1 3.89441E-1 4.01118E-1 4.10904E-1 3.83007E-1 3.12608E-1 3.25209E-1 3.92503E-1 4.34206E-1 4.18103E-1 3.62148E-1 3.39906E-1 3.87067E-1 4.33288E-1 4.03602E-1 3.14546E-1 2.79037E-1 2.91514E-1 3.62084E-1 4.19928E-1 3.76324E-1 2.97562E-1 2.56959E-1 2.36229E-1 2.78884E-1 3.87411E-1 5.55902E-1 5.92407E-1 6.0139E-1 6.29405E-1 6.13857E-1 4.33408E-1 3.69581E-1 5.01406E-1 6.25032E-1 6.60761E-1 5.67962E-1 4.76834E-1 5.56407E-1 5.95554E-1 -9999 -9999 -9999 -9999 -9999 -9999 -9999 -9999 -9999 -9999 -9999 -9999 -9999 -9999 -9999 -9999 -9999 -9999 -9999 -9999 -9999 -9999 -9999 -9999 -9999 -9999 -9999 -9999 -9999 -9999 -9999 -9999 -9999 -9999 -9999 -9999 -9999 -9999 -9999 -9999 -9999 -9999 -9999 -9999 -9999 -9999
-9999 -9999 -9999 -9999 -9999 -9999 -9999 -9999 -9999 -9999 -9999 -9999 -9999 -9999 -9999 -9999 -9999 -9999 -9999 -9999 -9999 -9999 -9999 -9999 -9999 -9999 -9999 -9999 -9999 -9999 -9999 -9999 -9999 -9999 -9999 -9999 -9999 -9999 -9999 -9999 -9999 -9999 -9999 -9999 -9999 -9999 -9999 -9999 -9999 -9999 -9999 -9999 -9999 -9999 -9999 -9999 -9999 -9999 -9999 -9999 -9999 -9999 -9999 -9999 -9999 -9999 -9999 -9999 -9999 -9999 -9999 -9999 2.59027E-1 2.44963E-1 2.38506E-1 2.38506E-1 2.40051E-1 2.36738E-1 2.3843E-1 2.39356E-1 2.34217E-1 2.33912E-1 2.33304E-1 2.27807E-1 2.27807E-1 2.27957E-1 2.29305E-1 2.27137E-1 2.31187E-1 2.40366E-1 2.59687E-1 2.67395E-1 2.98548E-1 2.75714E-1 2.6934E-1 2.48822E-1 2.23362E-1 2.01932E-1 1.9638E-1 1.97185E-1 1.96582E-1 2.10457E-1 1.98737E-1 1.98466E-1 1.94114E-1 1.94912E-1 2.0884E-1 2.12227E-1 2.09192E-1 2.21659E-1 2.35724E-1 3.02818E-1 3.89385E-1 4.33797E-1 3.97757E-1 3.78215E-1 4.32099E-1 5.26728E-1 5.81568E-1 5.85291E-1 6.34135E-1 6.37462E-1 6.30923E-1 5.52993E-1 6.49346E-1 6.56087E-1 6.55129E-1 6.18925E-1 5.68475E-1 5.33727E-1 6.3999E-1 6.61293E-1 6.56949E-1 6.55611E-1 5.00584E-1 5.33096E-1 5.51724E-1 6.54322E-1 4.40125E-1 6.333E-1 6.43421E-1 6.59869E-1 6.48356E-1 6.61938E-1 6.54161E-1 6.50449E-1 6.35818E-1 5.86801E-1 6.12557E-1 6.06105E-1 5.97977E-1 4.40779E-1 4.36595E-1 6.04423E-1 6.03287E-1 5.87937E-1 5.80026E-1 5.389E-1 3.7608E-1 3.32465E-1 4.08413E-1 5.25773E-1 5.63156E-1 5.26975E-1 4.33874E-1 4.52233E-1 5.38997E-1 5.5071E-1 5.30945E-1 5.15935E-1 4.84105E-1 4.68282E-1 4.63759E-1 4.74324E-1 4.60372E-1 4.1265E-1 4.18543E-1 4.15758E-1 3.96484E-1 3.9991E-1 4.05227E-1 4.12245E-1 3.85904E-1 3.60656E-1 3.58589E-1 4.12493E-1 4.43346E-1 4.58863E-1 4.27181E-1 4.10725E-1 4.30499E-1 4.42878E-1 4.08222E-1 3.13608E-1 2.61452E-1 2.64356E-1 3.08416E-1 3.75992E-1 4.17538E-1 3.79104E-1 3.11691E-1 2.43281E-1 2.59951E-1 2.97374E-1 3.47878E-1 4.39235E-1 5.78171E-1 5.89649E-1 6.51712E-1 6.60319E-1 5.71722E-1 5.8321E-1 5.62785E-1 5.66367E-1 4.61107E-1 4.55446E-1 5.66243E-1 5.92537E-1 -9999 -9999 -9999 -9999 -9999 -9999 -9999 -9999 -9999 -9999 -9999 -9999 -9999 -9999 -9999 -9999 -9999 -9999 -9999 -9999 -9999 -9999 -9999 -9999 -9999 -9999 -9999 -9999 -9999 -9999 -9999 -9999 -9999 -9999 -9999 -9999 -9999 -9999 -9999 -9999 -9999 -9999 -9999 -9999 -9999 -9999
-9999 -9999 -9999 -9999 -9999 -9999 -9999 -9999 -9999 -9999 -9999 -9999 -9999 -9999 -9999 -9999 -9999 -9999 -9999 -9999 -9999 -9999 -9999 -9999 -9999 -9999 -9999 -9999 -9999 -9999 -9999 -9999 -9999 -9999 -9999 -9999 -9999 -9999 -9999 -9999 -9999 -9999 -9999 -9999 -9999 -9999 -9999 -9999 -9999 -9999 -9999 -9999 -9999 -9999 -9999 -9999 -9999 -9999 -9999 -9999 -9999 -9999 -9999 -9999 -9999 -9999 -9999 -9999 -9999 -9999 -9999 2.59516E-1 2.46537E-1 2.45907E-1 2.40361E-1 2.41448E-1 2.42851E-1 2.38738E-1 2.39975E-1 2.41061E-1 2.35896E-1 2.34521E-1 2.3376E-1 2.29005E-1 2.16679E-1 2.17256E-1 2.14454E-1 2.29231E-1 2.32548E-1 2.38898E-1 2.69238E-1 2.94627E-1 3.25288E-1 3.23339E-1 3.1946E-1 2.98772E-1 2.8591E-1 2.29309E-1 2.03442E-1 1.95645E-1 1.98602E-1 2.01865E-1 2.02002E-1 1.96784E-1 1.95713E-1 1.94779E-1 2.07162E-1 2.06814E-1 2.27873E-1 2.64027E-1 2.97836E-1 3.20334E-1 3.38709E-1 3.93858E-1 3.95392E-1 4.29191E-1 4.30295E-1 4.66771E-1 5.05374E-1 5.84331E-1 6.34439E-1 6.3028E-1 6.57776E-1 5.30059E-1 5.52362E-1 6.32113E-1 6.58238E-1 6.49575E-1 5.36185E-1 5.70369E-1 6.49448E-1 6.47157E-1 6.4896E-1 6.62305E-1 6.51371E-1 6.49932E-1 6.45853E-1 6.51461E-1 6.45321E-1 6.37109E-1 6.31069E-1 6.68152E-1 6.43338E-1 6.54594E-1 6.324E-1 6.19759E-1 6.20973E-1 5.81496E-1 6.01454E-1 6.01181E-1 5.49566E-1 3.5403E-1 3.43091E-1 5.09979E-1 6.03938E-1 5.92943E-1 5.79365E-1 4.53526E-1 3.25641E-1 3.31936E-1 4.48609E-1 6.03942E-1 5.90858E-1 5.20678E-1 4.24267E-1 4.81161E-1 5.4675E-1 5.55435E-1 5.05622E-1 4.93215E-1 4.98561E-1 4.85739E-1 4.69844E-1 4.70114E-1 4.56379E-1 4.31899E-1 4.04953E-1 4.19196E-1 4.12729E-1 4.24627E-1 4.17341E-1 4.01051E-1 4.27243E-1 4.55201E-1 4.41652E-1 4.77129E-1 4.56399E-1 4.57135E-1 4.68765E-1 4.60482E-1 4.52358E-1 4.43653E-1 4.1159E-1 3.24021E-1 2.74043E-1 2.43093E-1 2.48161E-1 3.00355E-1 4.03004E-1 4.61087E-1 3.62759E-1 2.4691E-1 2.20908E-1 2.19415E-1 2.19608E-1 2.43139E-1 3.57783E-1 4.44337E-1 4.51024E-1 4.69045E-1 5.23924E-1 4.84572E-1 4.03734E-1 4.10418E-1 3.98846E-1 4.99113E-1 5.70713E-1 5.84041E-1 -9999 -9999 -9999 -9999 -9999 -9999 -9999 -9999 -9999 -9999 -9999 -9999 -9999 -9999 -9999 -9999 -9999 -9999 -9999 -9999 -9999 -9999 -9999 -9999 -9999 -9999 -9999 -9999 -9999 -9999 -9999 -9999 -9999 -9999 -9999 -9999 -9999 -9999 -9999 -9999 -9999 -9999 -9999 -9999 -9999 -9999
-9999 -9999 -9999 -9999 -9999 -9999 -9999 -9999 -9999 -9999 -9999 -9999 -9999 -9999 -9999 -9999 -9999 -9999 -9999 -9999 -9999 -9999 -9999 -9999 -9999 -9999 -9999 -9999 -9999 -9999 -9999 -9999 -9999 -9999 -9999 -9999 -9999 -9999 -9999 -9999 -9999 -9999 -9999 -9999 -9999 -9999 -9999 -9999 -9999 -9999 -9999 -9999 -9999 -9999 -9999 -9999 -9999 -9999 -9999 -9999 -9999 -9999 -9999 -9999 -9999 -9999 -9999 -9999 -9999 -9999 -9999 2.44022E-1 2.44493E-1 2.39587E-1 2.41293E-1 2.44572E-1 2.41216E-1 2.41683E-1 2.41527E-1 2.36969E-1 2.37123E-1 2.36049E-1 2.30357E-1 2.30357E-1 2.17834E-1 2.13883E-1 2.15601E-1 2.17185E-1 2.33003E-1 2.39207E-1 2.85673E-1 3.31372E-1 3.50728E-1 3.53433E-1 3.68738E-1 3.56311E-1 3.13385E-1 2.70531E-1 2.25431E-1 1.99549E-1 2.00228E-1 2.16157E-1 2.13223E-1 2.12654E-1 2.10811E-1 2.0828E-1 2.02529E-1 2.08071E-1 2.48815E-1 3.37711E-1 3.78096E-1 3.98349E-1 3.08905E-1 3.39705E-1 4.10927E-1 4.5121E-1 5.06609E-1 5.23031E-1 5.39537E-1 5.82169E-1 6.27714E-1 6.53503E-1 6.66914E-1 5.56229E-1 5.99676E-1 6.56032E-1 6.64605E-1 6.50027E-1 5.60029E-1 5.62233E-1 5.70248E-1 5.74843E-1 6.24256E-1 5.83976E-1 5.6077E-1 5.95628E-1 5.62233E-1 6.04547E-1 6.68809E-1 6.76641E-1 6.66774E-1 6.67544E-1 6.41379E-1 6.51205E-1 6.54953E-1 5.61131E-1 4.64335E-1 5.22707E-1 6.18764E-1 5.94232E-1 4.31615E-1 3.15204E-1 3.09784E-1 4.3856E-1 6.24363E-1 6.00895E-1 5.73674E-1 3.91145E-1 3.16514E-1 4.001E-1 5.71219E-1 6.10812E-1 5.85938E-1 4.87924E-1 4.40427E-1 5.23888E-1 5.64079E-1 5.511E-1 5.22708E-1 4.97098E-1 4.89018E-1 4.91895E-1 4.79383E-1 4.74331E-1 4.57993E-1 4.43985E-1 4.16177E-1 4.06536E-1 3.66188E-1 3.48933E-1 3.46895E-1 3.84689E-1 4.32798E-1 4.74529E-1 4.73886E-1 4.98251E-1 4.90667E-1 4.61881E-1 4.70315E-1 4.81915E-1 4.53553E-1 4.17447E-1 4.07424E-1 3.51588E-1 3.04172E-1 2.51573E-1 2.45977E-1 2.84714E-1 4.00029E-1 4.85641E-1 3.81034E-1 2.51731E-1 2.28473E-1 2.38562E-1 2.48303E-1 2.72026E-1 3.24316E-1 2.94322E-1 2.65231E-1 3.12705E-1 3.93329E-1 3.52083E-1 3.01297E-1 3.47936E-1 4.5898E-1 5.85307E-1 5.84523E-1 5.77787E-1 -9999 -9999 -9999 -9999 -9999 -9999 -9999 -9999 -9999 -9999 -9999 -9999 -9999 -9999 -9999 -9999 -9999 -9999 -9999 -9999 -9999 -9999 -9999 -9999 -9999 -9999 -9999 -9999 -9999 -9999 -9999 -9999 -9999 -9999 -9999 -9999 -9999 -9999 -9999 -9999 -9999 -9999 -9999 -9999 -9999 -9999
-9999 -9999 -9999 -9999 -9999 -9999 -9999 -9999 -9999 -9999 -9999 -9999 -9999 -9999 -9999 -9999 -9999 -9999 -9999 -9999 -9999 -9999 -9999 -9999 -9999 -9999 -9999 -9999 -9999 -9999 -9999 -9999 -9999 -9999 -9999 -9999 -9999 -9999 -9999 -9999 -9999 -9999 -9999 -9999 -9999 -9999 -9999 -9999 -9999 -9999 -9999 -9999 -9999 -9999 -9999 -9999 -9999 -9999 -9999 -9999 -9999 -9999 -9999 -9999 -9999 -9999 -9999 -9999 -9999 2.43786E-1 2.40437E-1 2.41992E-1 2.43396E-1 2.39432E-1 2.41604E-1 2.45987E-1 2.43242E-1 2.43712E-1 2.43242E-1 2.3928E-1 2.39126E-1 2.38662E-1 2.20158E-1 2.19429E-1 2.19139E-1 2.14884E-1 2.1517E-1 2.16032E-1 2.14813E-1 2.37972E-1 2.84163E-1 3.23772E-1 3.52305E-1 3.77288E-1 4.33834E-1 3.85977E-1 3.2206E-1 2.77113E-1 2.29836E-1 2.17165E-1 2.02687E-1 2.17743E-1 2.15655E-1 2.15798E-1 2.13508E-1 2.10529E-1 2.04733E-1 2.11449E-1 2.67956E-1 3.08798E-1 3.70632E-1 3.87905E-1 3.8299E-1 3.97284E-1 3.99211E-1 4.3709E-1 5.12412E-1 5.28575E-1 5.60474E-1 5.97279E-1 6.48553E-1 6.58563E-1 6.6808E-1 5.63855E-1 6.42115E-1 6.74592E-1 6.37273E-1 6.03209E-1 5.10813E-1 5.68009E-1 5.42157E-1 6.41341E-1 5.90011E-1 6.25762E-1 6.50524E-1 6.57717E-1 6.70387E-1 6.72366E-1 6.83499E-1 6.74557E-1 6.57143E-1 6.79508E-1 6.57842E-1 6.2995E-1 6.20729E-1 4.97602E-1 4.15675E-1 4.64813E-1 4.57978E-1 3.9854E-1 2.92868E-1 2.52488E-1 2.8027E-1 3.4858E-1 4.80459E-1 5.3138E-1 4.75205E-1 4.03291E-1 3.70439E-1 4.48987E-1 6.08637E-1 6.06214E-1 5.72559E-1 4.6487E-1 5.04324E-1 5.74633E-1 5.62375E-1 5.40407E-1 5.06485E-1 4.94559E-1 4.83345E-1 4.78477E-1 4.73786E-1 4.64888E-1 4.37577E-1 4.2914E-1 4.29997E-1 3.81798E-1 3.40145E-1 3.3594E-1 3.49575E-1 4.04013E-1 4.30968E-1 4.33631E-1 4.66669E-1 5.09406E-1 5.17612E-1 4.74246E-1 4.63984E-1 4.92137E-1 4.67301E-1 4.39999E-1 4.3441E-1 3.79898E-1 3.29027E-1 2.8944E-1 2.80846E-1 3.43861E-1 4.62044E-1 4.7242E-1 3.33669E-1 2.29949E-1 2.19981E-1 2.54115E-1 2.93886E-1 3.26097E-1 2.67164E-1 1.99231E-1 1.94948E-1 2.39333E-1 2.82023E-1 2.7605E-1 2.96927E-1 4.36477E-1 5.62672E-1 5.75183E-1 5.88954E-1 5.75616E-1 -9999 -9999 -9999 -9999 -9999 -9999 -9999 -9999 -9999 -9999 -9999 -9999 -9999 -9999 -9999 -9999 -9999 -9999 -9999 -9999 -9999 -9999 -9999 -9999 -9999 -9999 -9999 -9999 -9999 -9999 -9999 -9999 -9999 -9999 -9999 -9999 -9999 -9999 -9999 -9999 -9999 -9999 -9999 -9999 -9999 -9999
-9999 -9999 -9999 -9999 -9999 -9999 -9999 -9999 -9999 -9999 -9999 -9999 -9999 -9999 -9999 -9999 -9999 -9999 -9999 -9999 -9999 -9999 -9999 -9999 -9999 -9999 -9999 -9999 -9999 -9999 -9999 -9999 -9999 -9999 -9999 -9999 -9999 -9999 -9999 -9999 -9999 -9999 -9999 -9999 -9999 -9999 -9999 -9999 -9999 -9999 -9999 -9999 -9999 -9999 -9999 -9999 -9999 -9999 -9999 -9999 -9999 -9999 -9999 -9999 -9999 -9999 -9999 -9999 2.43317E-1 2.44727E-1 2.41058E-1 2.42927E-1 2.39278E-1 2.40516E-1 2.43163E-1 2.41216E-1 2.43555E-1 2.43712E-1 2.38971E-1 2.40364E-1 2.4114E-1 2.35974E-1 2.22793E-1 2.22646E-1 2.17329E-1 2.16464E-1 2.15457E-1 2.1083E-1 2.13812E-1 2.36589E-1 2.66525E-1 3.02407E-1 3.46465E-1 3.74622E-1 4.30095E-1 4.10892E-1 3.457E-1 2.92528E-1 2.5131E-1 2.23584E-1 2.17888E-1 2.14794E-1 2.17528E-1 2.18831E-1 2.16662E-1 2.08351E-1 2.08211E-1 2.42833E-1 2.85365E-1 3.28237E-1 3.31732E-1 3.51887E-1 4.04879E-1 4.22817E-1 4.60155E-1 4.97592E-1 5.36078E-1 5.89482E-1 5.89482E-1 6.44675E-1 6.22995E-1 6.02869E-1 6.6074E-1 6.09174E-1 6.60133E-1 6.56219E-1 4.82034E-1 4.47047E-1 4.80364E-1 5.54486E-1 5.86541E-1 6.41552E-1 6.64148E-1 6.63944E-1 6.8014E-1 6.83997E-1 6.83511E-1 6.92754E-1 6.80984E-1 6.91455E-1 6.88513E-1 6.74632E-1 6.77229E-1 6.48359E-1 5.8075E-1 4.41317E-1 3.65605E-1 3.90943E-1 3.60413E-1 2.72897E-1 2.37015E-1 2.71541E-1 3.47359E-1 4.2205E-1 4.19922E-1 4.15822E-1 4.54365E-1 4.95012E-1 4.93077E-1 5.45805E-1 6.26604E-1 6.02737E-1 5.36106E-1 5.27054E-1 5.80662E-1 5.93414E-1 5.68866E-1 5.29684E-1 5.06925E-1 5.02409E-1 4.94015E-1 4.84659E-1 4.76349E-1 4.74366E-1 4.40892E-1 4.37784E-1 4.28591E-1 4.30903E-1 3.50616E-1 3.42872E-1 3.69884E-1 4.38269E-1 4.85974E-1 4.58644E-1 4.73935E-1 5.32498E-1 5.40496E-1 4.90408E-1 4.81445E-1 5.00027E-1 4.91475E-1 4.80353E-1 4.83841E-1 4.13888E-1 3.59869E-1 3.45286E-1 3.88348E-1 4.62363E-1 5.08025E-1 4.43501E-1 3.17602E-1 2.32865E-1 2.19415E-1 2.33648E-1 2.64411E-1 2.56804E-1 1.97044E-1 1.95033E-1 2.47696E-1 2.78222E-1 2.39021E-1 2.40324E-1 3.26749E-1 4.82873E-1 6.06729E-1 6.07633E-1 5.8212E-1 5.75736E-1 5.49715E-1 -9999 -9999 -9999 -9999 -9999 -9999 -9999 -9999 -9999 -9999 -9999 -9999 -9999 -9999 -9999 -9999 -9999 -9999 -9999 -9999 -9999 -9999 -9999 -9999 -9999 -9999 -9999 -9999 -9999 -9999 -9999 -9999 -9999 -9999 -9999 -9999 -9999 -9999 -9999 -9999 -9999 -9999 -9999 -9999 -9999
-9999 -9999 -9999 -9999 -9999 -9999 -9999 -9999 -9999 -9999 -9999 -9999 -9999 -9999 -9999 -9999 -9999 -9999 -9999 -9999 -9999 -9999 -9999 -9999 -9999 -9999 -9999 -9999 -9999 -9999 -9999 -9999 -9999 -9999 -9999 -9999 -9999 -9999 -9999 -9999 -9999 -9999 -9999 -9999 -9999 -9999 -9999 -9999 -9999 -9999 -9999 -9999 -9999 -9999 -9999 -9999 -9999 -9999 -9999 -9999 -9999 -9999 -9999 -9999 -9999 -9999 -9999 2.43786E-1 2.4567E-1 2.42615E-1 2.44336E-1 2.46064E-1 2.41604E-1 2.42695E-1 2.44415E-1 2.41838E-1 2.43242E-1 2.43399E-1 2.38971E-1 2.40364E-1 2.41762E-1 2.24858E-1 2.25451E-1 2.26193E-1 2.20962E-1 2.19358E-1 2.17185E-1 2.11679E-1 2.1367E-1 2.21768E-1 2.56356E-1 1.00338E-1 3.20965E-1 3.25956E-1 3.73368E-1 4.32276E-1 3.69677E-1 3.14147E-1 2.55516E-1 2.28936E-1 2.17239E-1 2.1695E-1 2.18686E-1 2.19703E-1 2.25936E-1 2.22245E-1 2.22099E-1 2.4597E-1 3.09327E-1 3.16337E-1 3.33707E-1 3.52451E-1 3.72247E-1 4.10759E-1 4.47815E-1 5.03644E-1 5.41848E-1 5.85012E-1 6.69274E-1 6.54951E-1 6.30393E-1 5.59922E-1 6.54063E-1 6.74235E-1 6.84146E-1 5.29026E-1 4.63977E-1 5.56583E-1 6.08439E-1 6.53215E-1 6.52636E-1 6.73512E-1 6.6591E-1 6.9865E-1 7.02485E-1 7.00623E-1 6.91846E-1 6.98748E-1 6.92333E-1 6.84107E-1 6.81006E-1 6.62497E-1 6.75316E-1 6.65363E-1 6.38646E-1 5.06759E-1 4.03411E-1 3.58959E-1 3.22993E-1 2.44427E-1 2.47032E-1 3.50564E-1 5.08478E-1 6.44303E-1 6.02527E-1 5.05428E-1 5.44735E-1 6.02937E-1 5.81656E-1 6.07429E-1 6.21567E-1 5.84992E-1 5.72848E-1 5.8187E-1 5.9131E-1 5.67062E-1 5.42491E-1 5.38699E-1 5.22472E-1 5.08297E-1 5.07186E-1 4.87866E-1 4.81049E-1 4.74782E-1 4.4703E-1 4.42449E-1 4.43625E-1 4.26346E-1 3.68866E-1 3.39786E-1 3.58153E-1 4.18214E-1 4.97233E-1 5.15503E-1 4.89073E-1 5.08548E-1 5.59378E-1 5.00242E-1 4.93281E-1 5.46082E-1 4.9271E-1 5.1664E-1 5.3276E-1 4.70776E-1 4.89358E-1 4.60194E-1 5.34248E-1 5.42315E-1 4.84177E-1 3.88732E-1 3.18244E-1 2.68444E-1 2.17009E-1 2.1603E-1 2.32425E-1 2.19963E-1 2.14416E-1 2.80267E-1 4.30993E-1 4.60286E-1 3.70833E-1 2.70832E-1 3.56179E-1 4.60115E-1 6.12727E-1 5.8322E-1 5.76701E-1 5.73442E-1 5.69449E-1 -9999 -9999 -9999 -9999 -9999 -9999 -9999 -9999 -9999 -9999 -9999 -9999 -9999 -9999 -9999 -9999 -9999 -9999 -9999 -9999 -9999 -9999 -9999 -9999 -9999 -9999 -9999 -9999 -9999 -9999 -9999 -9999 -9999 -9999 -9999 -9999 -9999 -9999 -9999 -9999 -9999 -9999 -9999 -9999 -9999
-9999 -9999 -9999 -9999 -9999 -9999 -9999 -9999 -9999 -9999 -9999 -9999 -9999 -9999 -9999 -9999 -9999 -9999 -9999 -9999 -9999 -9999 -9999 -9999 -9999 -9999 -9999 -9999 -9999 -9999 -9999 -9999 -9999 -9999 -9999 -9999 -9999 -9999 -9999 -9999 -9999 -9999 -9999 -9999 -9999 -9999 -9999 -9999 -9999 -9999 -9999 -9999 -9999 -9999 -9999 -9999 -9999 -9999 -9999 -9999 -9999 -9999 -9999 -9999 -9999 -9999 2.43317E-1 2.45512E-1 2.47563E-1 2.44493E-1 2.46064E-1 2.42695E-1 2.43632E-1 2.44415E-1 2.4013E-1 2.42462E-1 2.44025E-1 2.39589E-1 2.40054E-1 2.28205E-1 2.25006E-1 2.26193E-1 2.27832E-1 2.23899E-1 2.23015E-1 2.21547E-1 2.14813E-1 2.13527E-1 2.1367E-1 2.14171E-1 7.76049E-2 8.94506E-2 1.00561E-1 3.01486E-1 3.50296E-1 4.15564E-1 3.87753E-1 3.21215E-1 2.73776E-1 2.33008E-1 2.19849E-1 2.19412E-1 2.19558E-1 2.1458E-1 2.25788E-1 2.2298E-1 2.22833E-1 2.38476E-1 2.97714E-1 3.90489E-1 3.9249E-1 3.75601E-1 4.31908E-1 4.52462E-1 5.08955E-1 5.2918E-1 5.72093E-1 6.81551E-1 6.72121E-1 6.68134E-1 6.18178E-1 4.72312E-1 4.75145E-1 5.00184E-1 5.10662E-1 4.3964E-1 5.61815E-1 5.57349E-1 6.60956E-1 6.6146E-1 6.7227E-1 7.01037E-1 6.94262E-1 7.053E-1 7.02175E-1 7.00585E-1 6.93318E-1 6.91875E-1 4.50551E-1 5.5137E-1 7.09191E-1 6.72338E-1 6.52118E-1 6.60894E-1 6.40527E-1 4.91776E-1 3.89124E-1 3.56337E-1 3.51064E-1 2.86926E-1 2.64667E-1 3.8331E-1 5.68945E-1 6.88635E-1 6.54691E-1 6.46999E-1 6.19833E-1 6.24004E-1 5.91964E-1 6.17853E-1 5.94172E-1 5.85792E-1 5.80459E-1 5.85087E-1 5.79039E-1 5.47841E-1 5.52587E-1 5.59283E-1 5.44996E-1 5.14207E-1 5.11245E-1 4.98715E-1 4.98216E-1 4.84378E-1 4.63128E-1 4.5731E-1 4.45512E-1 4.2349E-1 4.48793E-1 4.3499E-1 4.22171E-1 4.5277E-1 5.05925E-1 5.19902E-1 5.03743E-1 5.20193E-1 5.24409E-1 4.81754E-1 4.82789E-1 5.64644E-1 5.26748E-1 5.155E-1 5.47889E-1 5.36106E-1 5.78717E-1 5.50925E-1 5.84108E-1 5.71775E-1 4.85613E-1 3.73835E-1 3.63599E-1 3.19823E-1 2.35164E-1 1.91451E-1 2.06719E-1 2.64587E-1 3.66679E-1 4.21422E-1 5.84689E-1 5.90141E-1 4.84385E-1 3.14774E-1 3.90641E-1 4.9947E-1 5.92855E-1 5.7334E-1 5.69206E-1 5.69085E-1 5.69812E-1 5.51182E-1 -9999 -9999 -9999 -9999 -9999 -9999 -9999 -9999 -9999 -9999 -9999 -9999 -9999 -9999 -9999 -9999 -9999 -9999 -9999 -9999 -9999 -9999 -9999 -9999 -9999 -9999 -9999 -9999 -9999 -9999 -9999 -9999 -9999 -9999 -9999 -9999 -9999 -9999 -9999 -9999 -9999 -9999 -9999 -9999
-9999 -9999 -9999 -9999 -9999 -9999 -9999 -9999 -9999 -9999 -9999 -9999 -9999 -9999 -9999 -9999 -9999 -9999 -9999 -9999 -9999 -9999 -9999 -9999 -9999 -9999 -9999 -9999 -9999 -9999 -9999 -9999 -9999 -9999 -9999 -9999 -9999 -9999 -9999 -9999 -9999 -9999 -9999 -9999 -9999 -9999 -9999 -9999 -9999 -9999 -9999 -9999 -9999 -9999 -9999 -9999 -9999 -9999 -9999 -9999 -9999 -9999 -9999 -9999 -9999 2.43161E-1 2.4457E-1 2.47563E-1 2.44649E-1 2.45907E-1 2.47643E-1 2.43632E-1 2.44415E-1 2.44886E-1 2.41061E-1 2.43242E-1 2.4528E-1 2.40829E-1 2.42073E-1 2.30155E-1 2.26342E-1 2.27832E-1 2.29479E-1 2.25526E-1 2.24194E-1 2.22721E-1 2.16249E-1 2.14956E-1 2.14098E-1 2.11185E-1 2.16322E-1 7.77265E-2 7.98532E-2 9.96334E-2 3.44249E-1 4.08043E-1 4.29751E-1 3.62015E-1 2.79311E-1 2.32584E-1 2.22041E-1 2.2014E-1 2.19558E-1 2.14009E-1 2.24898E-1 2.23127E-1 2.2298E-1 2.50701E-1 3.26387E-1 3.86499E-1 3.5437E-1 3.92296E-1 4.32879E-1 2.21346E-1 2.4953E-1 2.80642E-1 6.54112E-1 6.75889E-1 6.37394E-1 6.94556E-1 5.68911E-1 4.07758E-1 4.21881E-1 4.89439E-1 6.32563E-1 4.972E-1 6.28188E-1 6.66191E-1 6.87475E-1 6.88832E-1 6.78363E-1 6.63339E-1 7.03089E-1 7.05676E-1 6.97883E-1 6.97331E-1 6.93526E-1 6.85945E-1 4.38839E-1 5.00237E-1 4.74305E-1 6.43845E-1 6.61613E-1 6.47353E-1 5.77038E-1 4.86927E-1 4.34614E-1 4.27981E-1 4.63728E-1 4.42362E-1 4.08327E-1 4.66515E-1 6.02542E-1 6.58648E-1 6.81357E-1 6.05991E-1 6.21106E-1 6.01618E-1 5.97347E-1 5.98056E-1 5.98531E-1 5.96753E-1 5.97347E-1 5.84329E-1 5.69024E-1 5.66261E-1 5.64841E-1 5.36448E-1 5.13505E-1 4.78958E-1 4.76739E-1 4.7918E-1 4.81945E-1 4.59287E-1 4.54859E-1 4.39714E-1 4.494E-1 4.55847E-1 4.68103E-1 4.95438E-1 4.96125E-1 5.18284E-1 5.34281E-1 5.32561E-1 5.21688E-1 5.42354E-1 5.39655E-1 5.0471E-1 5.09897E-1 5.54977E-1 5.24426E-1 5.08746E-1 4.95212E-1 5.27901E-1 5.6901E-1 5.85795E-1 6.01402E-1 5.73013E-1 5.40148E-1 4.15511E-1 4.19381E-1 3.74979E-1 2.65742E-1 1.95032E-1 2.38443E-1 4.21356E-1 5.95374E-1 6.36515E-1 6.65557E-1 5.7915E-1 5.4404E-1 4.67528E-1 4.9428E-1 6.01001E-1 5.8418E-1 5.43858E-1 5.61801E-1 5.46044E-1 5.52404E-1 5.77184E-1 5.82821E-1 -9999 -9999 -9999 -9999 -9999 -9999 -9999 -9999 -9999 -9999 -9999 -9999 -9999 -9999 -9999 -9999 -9999 -9999 -9999 -9999 -9999 -9999 -9999 -9999 -9999 -9999 -9999 -9999 -9999 -9999 -9999 -9999 -9999 -9999 -9999 -9999 -9999 -9999 -9999 -9999 -9999 -9999 -9999
-9999 -9999 -9999 -9999 -9999 -9999 -9999 -9999 -9999 -9999 -9999 -9999 -9999 -9999 -9999 -9999 -9999 -9999 -9999 -9999 -9999 -9999 -9999 -9999 -9999 -9999 -9999 -9999 -9999 -9999 -9999 -9999 -9999 -9999 -9999 -9999 -9999 -9999 -9999 -9999 -9999 -9999 -9999 -9999 -9999 -9999 -9999 -9999 -9999 -9999 -9999 -9999 -9999 -9999 -9999 -9999 -9999 -9999 -9999 -9999 -9999 -9999 -9999 -9999 -9999 2.4363E-1 2.45984E-1 2.49148E-1 2.4638E-1 2.47011E-1 2.48277E-1 2.44102E-1 2.45043E-1 2.40595E-1 2.41994E-1 2.43868E-1 2.40674E-1 2.42229E-1 2.43478E-1 2.26193E-1 2.27235E-1 2.2873E-1 2.25378E-1 2.2612E-1 2.25081E-1 2.19286E-1 2.17114E-1 2.15961E-1 2.10196E-1 2.10055E-1 2.12035E-1 2.16034E-1 6.96438E-2 8.90553E-2 3.06294E-1 3.70155E-1 4.51252E-1 3.70847E-1 2.9521E-1 2.48731E-1 2.23364E-1 2.19412E-1 2.14867E-1 2.26233E-1 2.2475E-1 2.22833E-1 2.28298E-1 2.48315E-1 2.87994E-1 2.75387E-1 2.91324E-1 3.10667E-1 3.68495E-1 4.49037E-1 2.21175E-1 2.53645E-1 6.55564E-1 6.84865E-1 6.23747E-1 6.84017E-1 5.8916E-1 4.09113E-1 4.28172E-1 6.47022E-1 6.61289E-1 5.04364E-1 6.16763E-1 6.67991E-1 6.93739E-1 7.02015E-1 6.89618E-1 6.4938E-1 6.6941E-1 7.1047E-1 6.96579E-1 6.98543E-1 6.91117E-1 6.85867E-1 6.75433E-1 6.59097E-1 6.84037E-1 6.96365E-1 7.10629E-1 6.91488E-1 6.05516E-1 5.86712E-1 5.65788E-1 5.83136E-1 6.35515E-1 6.7352E-1 6.53629E-1 6.48804E-1 6.6171E-1 6.17126E-1 6.41554E-1 6.07268E-1 6.21305E-1 5.96267E-1 6.01255E-1 5.75904E-1 6.0066E-1 5.73395E-1 5.89575E-1 5.76955E-1 5.67137E-1 5.44096E-1 5.57278E-1 5.41605E-1 5.17336E-1 5.09477E-1 4.74055E-1 4.84326E-1 4.63811E-1 4.38643E-1 4.42421E-1 4.61408E-1 4.52981E-1 4.581E-1 4.81314E-1 4.95552E-1 5.13816E-1 5.24645E-1 5.52591E-1 5.46221E-1 5.29437E-1 5.50802E-1 5.53587E-1 5.63689E-1 5.70096E-1 5.77229E-1 5.54137E-1 5.16887E-1 5.34375E-1 5.3119E-1 5.78209E-1 5.75805E-1 5.31892E-1 5.45331E-1 5.46774E-1 5.51685E-1 5.21224E-1 4.36547E-1 2.85773E-1 2.04249E-1 2.44523E-1 3.89661E-1 6.18181E-1 4.38368E-1 3.98816E-1 3.51962E-1 5.48408E-1 3.69673E-1 2.95837E-1 6.08104E-1 5.68983E-1 5.37109E-1 5.40159E-1 5.43961E-1 5.70902E-1 5.86301E-1 5.85941E-1 -9999 -9999 -9999 -9999 -9999 -9999 -9999 -9999 -9999 -9999 -9999 -9999 -9999 -9999 -9999 -9999 -9999 -9999 -9999 -9999 -9999 -9999 -9999 -9999 -9999 -9999 -9999 -9999 -9999 -9999 -9999 -9999 -9999 -9999 -9999 -9999 -9999 -9999 -9999 -9999 -9999 -9999 -9999
-9999 -9999 -9999 -9999 -9999 -9999 -9999 -9999 -9999 -9999 -9999 -9999 -9999 -9999 -9999 -9999 -9999 -9999 -9999 -9999 -9999 -9999 -9999 -9999 -9999 -9999 -9999 -9999 -9999 -9999 -9999 -9999 -9999 -9999 -9999 -9999 -9999 -9999 -9999 -9999 -9999 -9999 -9999 -9999 -9999 -9999 -9999 -9999 -9999 -9999 -9999 -9999 -9999 -9999 -9999 -9999 -9999 -9999 -9999 -9999 -9999 -9999 -9999 -9999 -9999 2.44099E-1 2.46773E-1 2.44649E-1 2.46537E-1 2.47801E-1 2.43476E-1 2.44572E-1 2.45672E-1 2.41527E-1 2.42774E-1 2.44652E-1 2.41451E-1 2.43009E-1 2.31209E-1 2.27235E-1 2.27981E-1 2.29029E-1 2.25378E-1 2.25526E-1 2.25526E-1 2.19868E-1 2.1827E-1 2.17114E-1 2.11751E-1 2.11751E-1 2.11468E-1 2.07881E-1 2.13815E-1 7.9604E-2 1.08236E-1 3.46724E-1 4.33265E-1 3.95404E-1 3.18759E-1 2.53375E-1 2.24841E-1 2.14151E-1 2.2668E-1 2.26978E-1 2.25788E-1 2.28897E-1 2.31909E-1 2.69148E-1 2.88704E-1 2.84303E-1 2.76763E-1 2.78978E-1 2.88983E-1 3.45214E-1 4.6066E-1 2.08592E-1 3.3306E-1 6.30999E-1 6.94346E-1 6.6322E-1 4.88975E-1 3.97883E-1 5.43401E-1 6.84873E-1 6.79351E-1 5.06834E-1 6.27842E-1 6.80782E-1 6.89877E-1 6.98337E-1 7.09079E-1 7.16329E-1 6.72224E-1 7.09051E-1 6.9647E-1 6.92429E-1 6.90252E-1 6.75757E-1 6.50723E-1 6.48189E-1 6.7293E-1 7.04027E-1 6.93336E-1 6.73472E-1 6.49468E-1 6.81756E-1 6.63957E-1 6.58513E-1 6.54269E-1 6.60025E-1 6.6114E-1 6.5554E-1 6.45241E-1 6.33304E-1 6.45467E-1 6.37882E-1 6.11209E-1 6.20662E-1 5.88534E-1 5.82566E-1 6.04807E-1 5.80159E-1 5.64928E-1 5.2537E-1 5.39027E-1 5.52576E-1 5.40354E-1 5.32124E-1 5.25741E-1 5.37829E-1 5.06539E-1 5.09821E-1 4.75014E-1 4.5834E-1 4.56015E-1 4.24129E-1 3.79692E-1 4.05785E-1 4.22519E-1 4.60337E-1 4.92696E-1 5.25188E-1 5.51214E-1 5.15607E-1 5.17922E-1 5.47874E-1 5.26713E-1 5.28149E-1 5.4032E-1 5.73833E-1 5.59062E-1 5.6745E-1 5.79816E-1 5.84102E-1 5.80903E-1 5.0848E-1 5.62753E-1 5.41719E-1 5.5429E-1 5.73276E-1 5.92355E-1 5.73906E-1 3.47465E-1 2.08922E-1 2.08085E-1 2.90663E-1 4.98061E-1 6.28568E-1 5.43754E-1 2.78735E-1 2.50363E-1 2.27899E-1 2.21141E-1 5.74427E-1 5.62915E-1 5.54388E-1 5.41754E-1 5.4837E-1 5.75978E-1 5.86421E-1 5.64203E-1 -9999 -9999 -9999 -9999 -9999 -9999 -9999 -9999 -9999 -9999 -9999 -9999 -9999 -9999 -9999 -9999 -9999 -9999 -9999 -9999 -9999 -9999 -9999 -9999 -9999 -9999 -9999 -9999 -9999 -9999 -9999 -9999 -9999 -9999 -9999 -9999 -9999 -9999 -9999 -9999 -9999 -9999 -9999
-9999 -9999 -9999 -9999 -9999 -9999 -9999 -9999 -9999 -9999 -9999 -9999 -9999 -9999 -9999 -9999 -9999 -9999 -9999 -9999 -9999 -9999 -9999 -9999 -9999 -9999 -9999 -9999 -9999 -9999 -9999 -9999 -9999 -9999 -9999 -9999 -9999 -9999 -9999 -9999 -9999 -9999 -9999 -9999 -9999 -9999 -9999 -9999 -9999 -9999 -9999 -9999 -9999 -9999 -9999 -9999 -9999 -9999 -9999 -9999 -9999 -9999 -9999 -9999 2.43786E-1 2.45198E-1 2.47247E-1 2.44493E-1 2.46064E-1 2.47801E-1 2.44259E-1 2.452E-1 2.46302E-1 2.42306E-1 2.44025E-1 2.40519E-1 2.42073E-1 2.30606E-1 2.26937E-1 2.2843E-1 2.29329E-1 2.25971E-1 2.25823E-1 2.25378E-1 2.20306E-1 2.20014E-1 2.19432E-1 2.14028E-1 2.13599E-1 2.13885E-1 2.09002E-1 2.08301E-1 2.10691E-1 7.0418E-2 8.84622E-2 3.22833E-1 3.94814E-1 4.2977E-1 3.6112E-1 2.74676E-1 2.29762E-1 2.14009E-1 2.25639E-1 2.26829E-1 2.26531E-1 2.44531E-1 2.5086E-1 2.90737E-1 3.41259E-1 3.20505E-1 2.94963E-1 3.06943E-1 3.07124E-1 3.11864E-1 3.21116E-1 3.99371E-1 5.05614E-1 6.06884E-1 5.38017E-1 5.26449E-1 3.98948E-1 4.76884E-1 6.77028E-1 6.84166E-1 6.85926E-1 5.87829E-1 5.17311E-1 6.16828E-1 6.77012E-1 6.89195E-1 6.49329E-1 7.02747E-1 6.88423E-1 6.97499E-1 6.64736E-1 6.70758E-1 6.76138E-1 6.6736E-1 6.45254E-1 6.43102E-1 6.65383E-1 6.94813E-1 7.13328E-1 6.8325E-1 6.79819E-1 6.95119E-1 6.84549E-1 6.84944E-1 6.77326E-1 6.6485E-1 6.51429E-1 6.4107E-1 6.50539E-1 6.55353E-1 6.46253E-1 6.35634E-1 6.39723E-1 6.52645E-1 6.02946E-1 5.9964E-1 6.09044E-1 5.80459E-1 5.8104E-1 5.09766E-1 4.47197E-1 4.61673E-1 5.29846E-1 5.27977E-1 5.49954E-1 5.37507E-1 5.02676E-1 4.98827E-1 4.57321E-1 4.65625E-1 3.95249E-1 3.39829E-1 3.73331E-1 4.27816E-1 4.45452E-1 4.70091E-1 4.94817E-1 5.22128E-1 5.12614E-1 4.75887E-1 5.02623E-1 5.37951E-1 4.9484E-1 5.04389E-1 5.57523E-1 5.70139E-1 5.31322E-1 5.68887E-1 5.54204E-1 5.6346E-1 5.77541E-1 5.74823E-1 5.42442E-1 5.1295E-1 5.79006E-1 5.51342E-1 6.03578E-1 5.77208E-1 4.09891E-1 2.56207E-1 2.43666E-1 2.80535E-1 3.79763E-1 4.64499E-1 5.52261E-1 4.07275E-1 2.6729E-1 2.09307E-1 5.88035E-1 5.85759E-1 5.6182E-1 5.61801E-1 5.44941E-1 5.92438E-1 6.01117E-1 5.87978E-1 5.59703E-1 -9999 -9999 -9999 -9999 -9999 -9999 -9999 -9999 -9999 -9999 -9999 -9999 -9999 -9999 -9999 -9999 -9999 -9999 -9999 -9999 -9999 -9999 -9999 -9999 -9999 -9999 -9999 -9999 -9999 -9999 -9999 -9999 -9999 -9999 -9999 -9999 -9999 -9999 -9999 -9999 -9999 -9999 -9999
-9999 -9999 -9999 -9999 -9999 -9999 -9999 -9999 -9999 -9999 -9999 -9999 -9999 -9999 -9999 -9999 -9999 -9999 -9999 -9999 -9999 -9999 -9999 -9999 -9999 -9999 -9999 -9999 -9999 -9999 -9999 -9999 -9999 -9999 -9999 -9999 -9999 -9999 -9999 -9999 -9999 -9999 -9999 -9999 -9999 -9999 -9999 -9999 -9999 -9999 -9999 -9999 -9999 -9999 -9999 -9999 -9999 -9999 -9999 -9999 -9999 -9999 2.48116E-1 2.49226E-1 2.4457E-1 2.45984E-1 2.47563E-1 2.44179E-1 2.46537E-1 2.43632E-1 2.4583E-1 2.46933E-1 2.42462E-1 2.43868E-1 2.4528E-1 2.41762E-1 2.30456E-1 2.31663E-1 2.27981E-1 2.2963E-1 2.30834E-1 2.27013E-1 2.27013E-1 2.25674E-1 2.2016E-1 2.20598E-1 2.20598E-1 2.16034E-1 2.16178E-1 2.16178E-1 2.10832E-1 2.09704E-1 2.10127E-1 6.64936E-2 7.84673E-2 1.09965E-1 3.68889E-1 4.30012E-1 4.05558E-1 3.15442E-1 2.44522E-1 2.28471E-1 2.24307E-1 2.25491E-1 2.31455E-1 2.46103E-1 2.5262E-1 2.75782E-1 3.09821E-1 3.0603E-1 3.14948E-1 3.12754E-1 3.12571E-1 3.44261E-1 3.11682E-1 3.49069E-1 3.75521E-1 3.81682E-1 4.01795E-1 4.00964E-1 4.57003E-1 5.65368E-1 6.99107E-1 6.57365E-1 6.86993E-1 6.92697E-1 5.82757E-1 5.35898E-1 6.43502E-1 5.91639E-1 5.37373E-1 6.22301E-1 6.89581E-1 6.86862E-1 6.13084E-1 6.06811E-1 6.24375E-1 6.24375E-1 6.41399E-1 6.42194E-1 6.61743E-1 6.84451E-1 7.02977E-1 6.99468E-1 6.87602E-1 6.90845E-1 6.97192E-1 6.67172E-1 6.7268E-1 6.47552E-1 6.51671E-1 6.50885E-1 6.6062E-1 6.44198E-1 6.27466E-1 5.61353E-1 5.66027E-1 5.69228E-1 6.08812E-1 6.03702E-1 6.03146E-1 5.76015E-1 5.78192E-1 5.74272E-1 4.79575E-1 4.50834E-1 4.64943E-1 4.50009E-1 4.93206E-1 5.39233E-1 5.36789E-1 5.06134E-1 4.87345E-1 4.62209E-1 3.7436E-1 3.24486E-1 3.64853E-1 4.2469E-1 4.44125E-1 4.60905E-1 4.77114E-1 4.85714E-1 4.64186E-1 4.76168E-1 4.70752E-1 4.45508E-1 4.21463E-1 4.40952E-1 5.59199E-1 5.69338E-1 5.33032E-1 5.57932E-1 5.70881E-1 5.51622E-1 5.57688E-1 5.60976E-1 5.5907E-1 5.76995E-1 4.23631E-1 5.59046E-1 4.92028E-1 6.01922E-1 5.8763E-1 4.51264E-1 4.5931E-1 3.46366E-1 3.2038E-1 4.1417E-1 4.34552E-1 2.91487E-1 2.32187E-1 5.88275E-1 5.842E-1 5.64373E-1 5.5963E-1 5.59854E-1 5.43838E-1 5.92199E-1 5.99575E-1 5.83782E-1 -9999 -9999 -9999 -9999 -9999 -9999 -9999 -9999 -9999 -9999 -9999 -9999 -9999 -9999 -9999 -9999 -9999 -9999 -9999 -9999 -9999 -9999 -9999 -9999 -9999 -9999 -9999 -9999 -9999 -9999 -9999 -9999 -9999 -9999 -9999 -9999 -9999 -9999 -9999 -9999 -9999 -9999 -9999 -9999
-9999 -9999 -9999 -9999 -9999 -9999 -9999 -9999 -9999 -9999 -9999 -9999 -9999 -9999 -9999 -9999 -9999 -9999 -9999 -9999 -9999 -9999 -9999 -9999 -9999 -9999 -9999 -9999 -9999 -9999 -9999 -9999 -9999 -9999 -9999 -9999 -9999 -9999 -9999 -9999 -9999 -9999 -9999 -9999 -9999 -9999 -9999 -9999 -9999 -9999 -9999 -9999 -9999 -9999 -9999 -9999 -9999 -9999 -9999 -9999 -9999 -9999 8.26368E-2 8.10106E-2 8.13272E-2 2.46931E-1 2.43553E-1 2.45435E-1 2.47327E-1 2.45358E-1 2.47882E-1 2.49309E-1 2.44338E-1 2.44652E-1 2.46382E-1 2.30004E-1 2.31511E-1 2.27981E-1 2.29029E-1 2.30382E-1 2.27013E-1 2.28506E-1 2.28207E-1 2.22355E-1 2.21475E-1 2.21328E-1 2.17043E-1 2.1791E-1 2.18344E-1 2.13815E-1 2.13102E-1 2.12249E-1 2.11398E-1 2.08512E-1 6.87962E-2 8.8502E-2 3.01519E-1 3.71211E-1 4.30133E-1 3.7785E-1 2.68243E-1 2.35735E-1 2.23864E-1 2.28149E-1 2.43435E-1 2.46734E-1 2.56325E-1 3.11514E-1 3.14808E-1 3.27539E-1 3.10349E-1 3.28193E-1 3.68209E-1 4.26132E-1 4.25287E-1 3.99252E-1 3.58608E-1 3.99304E-1 4.47994E-1 5.17099E-1 6.69796E-1 6.93434E-1 6.87912E-1 5.85543E-1 6.11078E-1 7.08372E-1 6.95444E-1 6.0352E-1 5.343E-1 5.60887E-1 5.81397E-1 5.95215E-1 6.59763E-1 6.79205E-1 6.18302E-1 6.07047E-1 6.1784E-1 6.19243E-1 6.39193E-1 6.42421E-1 6.61079E-1 6.80919E-1 6.92558E-1 6.94726E-1 6.91525E-1 6.84531E-1 6.5894E-1 6.4098E-1 5.64934E-1 4.95752E-1 4.73369E-1 4.49979E-1 4.98401E-1 5.25592E-1 5.99972E-1 6.56222E-1 6.50026E-1 6.37338E-1 6.27514E-1 6.20402E-1 6.01148E-1 5.89056E-1 5.68107E-1 5.42136E-1 5.37514E-1 5.7434E-1 5.14917E-1 4.64813E-1 4.55244E-1 5.37919E-1 5.42558E-1 5.21882E-1 4.91078E-1 4.91421E-1 4.12739E-1 3.39013E-1 3.39293E-1 3.72009E-1 4.10256E-1 4.38549E-1 4.512E-1 4.42422E-1 4.2096E-1 4.45874E-1 4.08668E-1 3.72166E-1 3.5615E-1 4.11601E-1 4.75013E-1 4.72884E-1 4.15412E-1 4.51004E-1 4.54942E-1 3.99966E-1 4.48579E-1 5.62286E-1 5.98858E-1 6.03941E-1 5.64226E-1 5.32803E-1 3.34937E-1 3.82386E-1 5.94959E-1 6.27566E-1 6.48616E-1 4.70511E-1 3.56808E-1 4.06254E-1 5.03194E-1 5.6217E-1 6.17412E-1 5.86598E-1 5.6255E-1 5.60725E-1 5.57071E-1 5.40527E-1 5.40036E-1 5.46656E-1 -9999 -9999 -9999 -9999 -9999 -9999 -9999 -9999 -9999 -9999 -9999 -9999 -9999 -9999 -9999 -9999 -9999 -9999 -9999 -9999 -9999 -9999 -9999 -9999 -9999 -9999 -9999 -9999 -9999 -9999 -9999 -9999 -9999 -9999 -9999 -9999 -9999 -9999 -9999 -9999 -9999 -9999 -9999 -9999 -9999 -9999
-9999 -9999 -9999 -9999 -9999 -9999 -9999 -9999 -9999 -9999 -9999 -9999 -9999 -9999 -9999 -9999 -9999 -9999 -9999 -9999 -9999 -9999 -9999 -9999 -9999 -9999 -9999 -9999 -9999 -9999 -9999 -9999 -9999 -9999 -9999 -9999 -9999 -9999 -9999 -9999 -9999 -9999 -9999 -9999 -9999 -9999 -9999 -9999 -9999 -9999 -9999 -9999 -9999 -9999 -9999 -9999 -9999 -9999 -9999 -9999 -9999 8.23796E-2 8.31532E-2 8.15177E-2 8.21558E-2 2.49148E-1 2.45278E-1 2.47011E-1 2.48435E-1 2.45987E-1 2.49627E-1 2.45595E-1 2.45752E-1 2.46382E-1 2.42385E-1 2.30908E-1 2.32419E-1 2.29179E-1 2.30532E-1 2.32345E-1 2.28956E-1 2.30157E-1 2.29706E-1 2.23531E-1 2.22648E-1 2.22501E-1 2.18054E-1 2.18779E-1 2.19942E-1 2.16251E-1 2.15532E-1 2.15532E-1 2.10057E-1 2.09354E-1 2.00665E-1 6.96191E-2 2.61593E-1 3.46406E-1 4.51394E-1 4.37628E-1 3.44221E-1 2.45894E-1 2.27127E-1 2.26062E-1 2.2785E-1 2.48157E-1 2.64575E-1 3.61012E-1 3.84849E-1 3.64782E-1 4.00334E-1 4.43737E-1 5.08104E-1 5.74828E-1 6.30193E-1 5.28927E-1 4.7754E-1 5.14631E-1 6.19263E-1 7.00353E-1 7.00534E-1 6.51477E-1 6.00388E-1 5.0589E-1 4.71357E-1 5.80726E-1 6.96926E-1 6.88792E-1 6.3365E-1 5.7106E-1 6.43162E-1 6.74692E-1 7.03924E-1 7.07706E-1 7.09705E-1 6.59372E-1 6.29805E-1 6.40945E-1 6.38409E-1 6.40717E-1 6.59971E-1 6.81133E-1 6.83992E-1 6.87101E-1 6.79152E-1 6.72516E-1 6.66755E-1 6.52376E-1 6.25018E-1 4.40788E-1 3.27829E-1 3.57615E-1 4.90291E-1 6.52834E-1 6.60501E-1 6.51826E-1 6.40114E-1 6.35892E-1 6.24318E-1 6.20097E-1 5.88665E-1 5.65276E-1 5.39003E-1 5.33254E-1 5.41916E-1 5.84805E-1 5.55351E-1 5.53926E-1 5.29591E-1 5.5775E-1 5.61991E-1 5.34798E-1 5.05393E-1 4.96724E-1 4.73951E-1 4.11416E-1 3.53296E-1 3.32104E-1 3.47721E-1 3.91951E-1 3.90217E-1 3.75446E-1 3.59514E-1 3.72951E-1 3.4807E-1 3.2451E-1 3.28792E-1 3.67464E-1 3.8285E-1 3.59657E-1 3.17789E-1 3.21893E-1 3.33529E-1 3.91795E-1 4.68513E-1 5.54328E-1 5.99768E-1 6.00247E-1 5.31562E-1 5.57828E-1 3.88073E-1 3.28327E-1 4.06169E-1 3.71004E-1 5.88102E-1 6.14758E-1 5.07695E-1 4.40966E-1 5.04159E-1 2.81683E-1 5.99969E-1 5.85759E-1 5.61699E-1 5.59265E-1 5.56706E-1 5.41386E-1 5.38318E-1 5.38318E-1 -9999 -9999 -9999 -9999 -9999 -9999 -9999 -9999 -9999 -9999 -9999 -9999 -9999 -9999 -9999 -9999 -9999 -9999 -9999 -9999 -9999 -9999 -9999 -9999 -9999 -9999 -9999 -9999 -9999 -9999 -9999 -9999 -9999 -9999 -9999 -9999 -9999 -9999 -9999 -9999 -9999 -9999 -9999 -9999 -9999 -9999
-9999 -9999 -9999 -9999 -9999 -9999 -9999 -9999 -9999 -9999 -9999 -9999 -9999 -9999 -9999 -9999 -9999 -9999 -9999 -9999 -9999 -9999 -9999 -9999 -9999 -9999 -9999 -9999 -9999 -9999 -9999 -9999 -9999 -9999 -9999 -9999 -9999 -9999 -9999 -9999 -9999 -9999 -9999 -9999 -9999 -9999 -9999 -9999 -9999 -9999 -9999 -9999 -9999 -9999 -9999 -9999 -9999 -9999 -9999 -9999 -9999 -9999 -9999 8.19639E-2 8.27339E-2 8.12326E-2 8.18048E-2 8.21883E-2 8.08221E-2 2.47091E-1 2.49786E-1 2.46382E-1 2.46855E-1 2.47646E-1 2.31059E-1 2.32419E-1 2.33785E-1 2.30231E-1 2.31588E-1 2.28956E-1 2.31212E-1 2.32725E-1 2.26642E-1 2.25009E-1 2.24565E-1 2.19651E-1 2.1936E-1 2.19942E-1 2.16683E-1 2.17983E-1 2.18563E-1 2.19289E-1 2.14602E-1 2.13174E-1 2.00121E-1 2.02375E-1 2.42607E-1 3.24147E-1 4.45059E-1 5.22787E-1 4.48195E-1 3.01756E-1 2.42353E-1 2.27104E-1 2.25172E-1 2.33273E-1 3.13531E-1 4.38345E-1 4.31351E-1 4.14288E-1 4.92571E-1 5.35692E-1 5.62223E-1 6.08131E-1 6.50411E-1 5.86616E-1 5.55518E-1 5.50633E-1 6.09294E-1 6.83416E-1 7.07151E-1 6.74146E-1 5.95826E-1 4.63358E-1 4.30701E-1 5.73499E-1 7.07891E-1 6.91527E-1 6.06826E-1 6.68462E-1 6.93294E-1 7.00184E-1 7.13713E-1 7.13503E-1 7.15732E-1 7.06481E-1 6.94394E-1 6.66811E-1 6.25649E-1 6.38213E-1 6.39389E-1 6.62737E-1 6.82162E-1 6.83657E-1 6.83249E-1 6.58687E-1 6.66771E-1 6.65319E-1 6.62867E-1 5.27453E-1 3.52451E-1 4.49422E-1 6.77477E-1 6.56493E-1 6.49055E-1 6.26873E-1 6.04732E-1 6.02707E-1 6.12354E-1 6.00194E-1 5.80095E-1 5.54514E-1 5.50716E-1 5.41379E-1 5.46773E-1 5.50199E-1 5.64576E-1 5.60162E-1 5.61865E-1 5.63019E-1 5.70067E-1 5.38573E-1 4.96312E-1 4.92904E-1 4.84012E-1 4.81727E-1 4.17601E-1 3.27046E-1 2.97484E-1 3.25242E-1 3.1984E-1 3.02635E-1 3.06454E-1 3.2812E-1 3.2251E-1 3.23526E-1 3.38786E-1 3.52256E-1 3.4894E-1 3.39281E-1 3.28289E-1 3.46663E-1 3.94048E-1 4.85841E-1 5.4482E-1 5.725E-1 5.99599E-1 5.92698E-1 6.14339E-1 4.89188E-1 5.59616E-1 6.23712E-1 4.56715E-1 2.73681E-1 3.09892E-1 4.54312E-1 6.1043E-1 5.55359E-1 3.75678E-1 2.42293E-1 5.96287E-1 5.87317E-1 5.81437E-1 5.60847E-1 5.57681E-1 5.43471E-1 5.393E-1 -9999 -9999 -9999 -9999 -9999 -9999 -9999 -9999 -9999 -9999 -9999 -9999 -9999 -9999 -9999 -9999 -9999 -9999 -9999 -9999 -9999 -9999 -9999 -9999 -9999 -9999 -9999 -9999 -9999 -9999 -9999 -9999 -9999 -9999 -9999 -9999 -9999 -9999 -9999 -9999 -9999 -9999 -9999 -9999 -9999 -9999 -9999
-9999 -9999 -9999 -9999 -9999 -9999 -9999 -9999 -9999 -9999 -9999 -9999 -9999 -9999 -9999 -9999 -9999 -9999 -9999 -9999 -9999 -9999 -9999 -9999 -9999 -9999 -9999 -9999 -9999 -9999 -9999 -9999 -9999 -9999 -9999 -9999 -9999 -9999 -9999 -9999 -9999 -9999 -9999 -9999 -9999 -9999 -9999 -9999 -9999 -9999 -9999 -9999 -9999 -9999 -9999 -9999 -9999 -9999 -9999 -9999 -9999 -9999 8.13907E-2 8.22198E-2 8.31213E-2 8.16773E-2 8.19324E-2 8.24449E-2 8.08221E-2 2.46617E-1 2.49946E-1 2.4654E-1 2.47488E-1 2.30908E-1 2.4536E-1 2.33785E-1 2.30231E-1 2.31588E-1 2.32193E-1 2.29106E-1 2.31967E-1 2.33636E-1 2.27984E-1 2.27088E-1 2.26939E-1 2.21989E-1 2.21696E-1 2.21989E-1 2.18128E-1 2.19289E-1 2.20454E-1 2.16612E-1 2.17767E-1 2.16324E-1 2.09425E-1 2.14531E-1 7.94431E-2 3.36519E-1 4.43351E-1 5.42666E-1 5.36326E-1 3.99935E-1 2.67663E-1 2.33273E-1 2.24137E-1 2.42694E-1 2.75667E-1 3.39288E-1 3.52928E-1 4.12132E-1 4.54739E-1 4.96276E-1 5.56134E-1 5.24759E-1 5.44406E-1 2.70585E-1 2.64774E-1 3.0571E-1 3.0571E-1 5.87919E-1 6.66794E-1 6.80711E-1 5.39859E-1 4.18249E-1 4.61366E-1 6.1683E-1 7.14418E-1 6.93673E-1 6.14461E-1 6.96863E-1 7.02913E-1 7.0127E-1 7.07915E-1 7.13246E-1 7.19935E-1 7.10051E-1 7.06846E-1 6.98834E-1 6.65053E-1 6.39193E-1 6.34873E-1 6.40563E-1 6.86173E-1 6.80163E-1 6.90038E-1 6.56977E-1 6.72295E-1 6.49166E-1 6.75228E-1 4.81317E-1 3.83092E-1 5.4834E-1 6.6856E-1 6.49439E-1 6.39267E-1 6.19096E-1 6.34704E-1 6.21545E-1 5.91909E-1 5.99627E-1 5.80819E-1 5.88139E-1 5.76382E-1 5.74571E-1 5.67666E-1 5.61973E-1 5.39901E-1 5.32143E-1 5.48112E-1 5.40662E-1 5.20597E-1 5.07004E-1 5.11559E-1 4.98551E-1 4.86977E-1 4.72866E-1 4.43172E-1 3.30371E-1 2.91812E-1 2.91865E-1 2.88816E-1 2.78095E-1 2.91179E-1 2.98481E-1 2.76877E-1 2.71377E-1 3.04481E-1 3.22977E-1 3.41325E-1 3.40845E-1 3.47759E-1 3.75947E-1 4.604E-1 5.29099E-1 4.84272E-1 5.00607E-1 5.52635E-1 5.65977E-1 5.85086E-1 6.33224E-1 6.36774E-1 6.05658E-1 6.4665E-1 4.25518E-1 2.79813E-1 3.17122E-1 4.57254E-1 3.18781E-1 2.50037E-1 2.35373E-1 6.08033E-1 5.88394E-1 5.8408E-1 5.62793E-1 5.66296E-1 5.44941E-1 5.40036E-1 -9999 -9999 -9999 -9999 -9999 -9999 -9999 -9999 -9999 -9999 -9999 -9999 -9999 -9999 -9999 -9999 -9999 -9999 -9999 -9999 -9999 -9999 -9999 -9999 -9999 -9999 -9999 -9999 -9999 -9999 -9999 -9999 -9999 -9999 -9999 -9999 -9999 -9999 -9999 -9999 -9999 -9999 -9999 -9999 -9999 -9999 -9999
-9999 -9999 -9999 -9999 -9999 -9999 -9999 -9999 -9999 -9999 -9999 -9999 -9999 -9999 -9999 -9999 -9999 -9999 -9999 -9999 -9999 -9999 -9999 -9999 -9999 -9999 -9999 -9999 -9999 -9999 -9999 -9999 -9999 -9999 -9999 -9999 -9999 -9999 -9999 -9999 -9999 -9999 -9999 -9999 -9999 -9999 -9999 -9999 -9999 -9999 -9999 -9999 -9999 -9999 -9999 -9999 -9999 -9999 -9999 -9999 -9999 8.31532E-2 8.15813E-2 8.26695E-2 8.33806E-2 8.19963E-2 8.23807E-2 8.0696E-2 8.11381E-2 8.20288E-2 8.1107E-2 2.47329E-1 2.48914E-1 2.32116E-1 2.33633E-1 2.34852E-1 2.31286E-1 2.32648E-1 2.32951E-1 2.28956E-1 2.31363E-1 2.3318E-1 2.28732E-1 2.28732E-1 2.28732E-1 2.24196E-1 2.23901E-1 2.24049E-1 2.1958E-1 2.20308E-1 2.21477E-1 2.17334E-1 2.18202E-1 2.16901E-1 1.9924E-1 6.81737E-2 8.66918E-2 3.12479E-1 4.22298E-1 5.32257E-1 5.80098E-1 4.75176E-1 3.24621E-1 2.58563E-1 2.26955E-1 2.38197E-1 2.47249E-1 2.77941E-1 3.23828E-1 1.995E-1 1.91096E-1 1.92398E-1 2.18379E-1 2.06615E-1 2.17921E-1 2.15405E-1 2.02646E-1 2.28483E-1 4.86421E-1 5.46228E-1 7.12633E-1 6.76079E-1 5.31436E-1 4.02503E-1 4.55371E-1 5.78619E-1 6.9052E-1 7.04293E-1 7.15306E-1 7.00986E-1 7.19931E-1 7.02124E-1 7.16317E-1 7.16636E-1 7.21324E-1 7.14237E-1 7.14097E-1 7.03635E-1 6.74667E-1 6.62075E-1 6.55238E-1 6.53317E-1 6.60636E-1 6.84517E-1 6.75638E-1 6.05102E-1 5.15437E-1 4.96717E-1 4.80661E-1 3.68867E-1 3.73246E-1 5.78278E-1 6.63477E-1 6.51153E-1 6.40984E-1 6.34616E-1 6.38304E-1 6.1414E-1 6.09757E-1 6.04362E-1 5.63346E-1 5.59979E-1 5.46528E-1 5.34206E-1 5.38521E-1 5.55908E-1 5.6269E-1 5.45333E-1 5.41686E-1 5.37324E-1 5.38061E-1 5.13194E-1 4.97494E-1 4.80803E-1 4.76246E-1 4.537E-1 4.18019E-1 3.30371E-1 2.91607E-1 2.89987E-1 2.78456E-1 2.71085E-1 2.71081E-1 2.58378E-1 2.45209E-1 2.35312E-1 2.58298E-1 2.7824E-1 2.84682E-1 2.88955E-1 2.89914E-1 3.05235E-1 3.83778E-1 4.63544E-1 4.2043E-1 4.62164E-1 4.0941E-1 3.69085E-1 4.46737E-1 5.60792E-1 5.47175E-1 4.367E-1 5.12453E-1 5.70171E-1 3.06936E-1 2.41911E-1 2.23121E-1 2.33818E-1 2.37467E-1 2.26337E-1 6.10837E-1 5.88753E-1 5.8504E-1 5.63523E-1 5.67267E-1 5.45309E-1 5.40404E-1 -9999 -9999 -9999 -9999 -9999 -9999 -9999 -9999 -9999 -9999 -9999 -9999 -9999 -9999 -9999 -9999 -9999 -9999 -9999 -9999 -9999 -9999 -9999 -9999 -9999 -9999 -9999 -9999 -9999 -9999 -9999 -9999 -9999 -9999 -9999 -9999 -9999 -9999 -9999 -9999 -9999 -9999 -9999 -9999 -9999 -9999 -9999
-9999 -9999 -9999 -9999 -9999 -9999 -9999 -9999 -9999 -9999 -9999 -9999 -9999 -9999 -9999 -9999 -9999 -9999 -9999 -9999 -9999 -9999 -9999 -9999 -9999 -9999 -9999 -9999 -9999 -9999 -9999 -9999 -9999 -9999 -9999 -9999 -9999 -9999 -9999 -9999 -9999 -9999 -9999 -9999 -9999 -9999 -9999 -9999 -9999 -9999 -9999 -9999 -9999 -9999 -9999 -9999 -9999 -9999 -9999 -9999 8.27656E-2 8.34125E-2 8.22198E-2 8.31213E-2 8.1741E-2 8.23165E-2 8.29602E-2 8.12648E-2 8.17734E-2 8.26061E-2 8.14239E-2 2.48279E-1 2.49708E-1 2.33481E-1 2.34852E-1 2.30683E-1 2.32496E-1 2.33863E-1 2.29406E-1 2.30007E-1 2.31665E-1 2.29332E-1 2.31138E-1 2.3144E-1 2.2642E-1 2.2538E-1 2.2538E-1 2.21184E-1 2.21917E-1 2.22504E-1 2.18782E-1 2.19363E-1 2.18927E-1 2.13104E-1 2.11684E-1 6.81198E-2 8.63794E-2 1.16521E-1 4.17364E-1 5.32257E-1 5.72837E-1 5.23529E-1 3.85852E-1 2.81842E-1 2.49309E-1 2.38505E-1 2.40361E-1 2.51221E-1 2.82125E-1 3.94942E-1 3.81756E-1 3.63706E-1 4.17754E-1 1.97115E-1 1.95245E-1 1.83851E-1 1.97428E-1 2.13906E-1 5.25237E-1 6.40439E-1 6.67951E-1 6.96106E-1 5.3327E-1 3.97053E-1 3.96917E-1 4.51098E-1 5.90367E-1 7.24085E-1 7.25457E-1 7.1122E-1 7.18666E-1 7.061E-1 7.24022E-1 7.11847E-1 7.18134E-1 7.18753E-1 7.18123E-1 7.10375E-1 7.09066E-1 6.91661E-1 6.89605E-1 6.81151E-1 6.81618E-1 6.82162E-1 6.57337E-1 6.58519E-1 5.97603E-1 4.20245E-1 3.82081E-1 3.65353E-1 4.35008E-1 6.53566E-1 6.60583E-1 6.42517E-1 6.4257E-1 5.61692E-1 6.30712E-1 6.13608E-1 5.92832E-1 5.87552E-1 5.79591E-1 5.66097E-1 5.71399E-1 5.64129E-1 5.62716E-1 5.52973E-1 5.47378E-1 5.49251E-1 5.2946E-1 5.10269E-1 5.2279E-1 4.96512E-1 4.86016E-1 4.82902E-1 4.64101E-1 4.48707E-1 4.49321E-1 3.82065E-1 3.61008E-1 3.59042E-1 3.47589E-1 3.21867E-1 2.94758E-1 2.94613E-1 2.8261E-1 2.79154E-1 2.6327E-1 2.64282E-1 2.54112E-1 2.46412E-1 2.4675E-1 2.77349E-1 3.42727E-1 3.7879E-1 3.5415E-1 3.91363E-1 3.23409E-1 2.67032E-1 3.2057E-1 4.05037E-1 3.97084E-1 3.28611E-1 4.42395E-1 5.01915E-1 3.08309E-1 2.98804E-1 2.95292E-1 2.40612E-1 2.25301E-1 6.04023E-1 6.08839E-1 5.87916E-1 5.8384E-1 5.62672E-1 5.65568E-1 5.44329E-1 5.23553E-1 -9999 -9999 -9999 -9999 -9999 -9999 -9999 -9999 -9999 -9999 -9999 -9999 -9999 -9999 -9999 -9999 -9999 -9999 -9999 -9999 -9999 -9999 -9999 -9999 -9999 -9999 -9999 -9999 -9999 -9999 -9999 -9999 -9999 -9999 -9999 -9999 -9999 -9999 -9999 -9999 -9999 -9999 -9999 -9999 -9999 -9999 -9999
-9999 -9999 -9999 -9999 -9999 -9999 -9999 -9999 -9999 -9999 -9999 -9999 -9999 -9999 -9999 -9999 -9999 -9999 -9999 -9999 -9999 -9999 -9999 -9999 -9999 -9999 -9999 -9999 -9999 -9999 -9999 -9999 -9999 -9999 -9999 -9999 -9999 -9999 -9999 -9999 -9999 -9999 -9999 -9999 -9999 -9999 -9999 -9999 -9999 -9999 -9999 -9999 -9999 -9999 -9999 -9999 -9999 -9999 -9999 -9999 8.28301E-2 8.17087E-2 8.27983E-2 8.35105E-2 8.18048E-2 8.25734E-2 8.37387E-2 8.20288E-2 8.24133E-2 8.28639E-2 8.16783E-2 8.25102E-2 8.12658E-2 2.34242E-1 2.35463E-1 2.31588E-1 2.33255E-1 2.34624E-1 2.31061E-1 2.31816E-1 2.3318E-1 2.30685E-1 2.32347E-1 2.34474E-1 2.29558E-1 2.28958E-1 2.28509E-1 2.24419E-1 2.25159E-1 2.25604E-1 2.21113E-1 2.20966E-1 2.20674E-1 2.14388E-1 2.00462E-1 6.77971E-2 7.61873E-2 1.06358E-1 3.94313E-1 5.58394E-1 5.73721E-1 5.6785E-1 4.12688E-1 3.21703E-1 2.75075E-1 2.44102E-1 2.26554E-1 2.44415E-1 2.74776E-1 3.17988E-1 3.55967E-1 3.38477E-1 3.56533E-1 3.94176E-1 4.12408E-1 4.14325E-1 4.38056E-1 2.28396E-1 3.10149E-1 4.73511E-1 5.54453E-1 6.04958E-1 5.80609E-1 4.90085E-1 4.17373E-1 3.89874E-1 5.66331E-1 7.28893E-1 7.25465E-1 6.86387E-1 6.30903E-1 6.13881E-1 6.76992E-1 7.20433E-1 7.13805E-1 7.10057E-1 7.14913E-1 7.11742E-1 7.03775E-1 6.91622E-1 6.80355E-1 6.68915E-1 6.84682E-1 6.77754E-1 6.69721E-1 6.7685E-1 6.69209E-1 5.21634E-1 4.96539E-1 5.57455E-1 5.84946E-1 6.5629E-1 6.60246E-1 6.36907E-1 6.19484E-1 5.48789E-1 5.9132E-1 6.12559E-1 5.69902E-1 5.70889E-1 5.7277E-1 5.69099E-1 5.28438E-1 5.1708E-1 5.38651E-1 5.41484E-1 5.46605E-1 5.54991E-1 5.34995E-1 5.09784E-1 5.20786E-1 4.82534E-1 4.8179E-1 4.80681E-1 4.67253E-1 4.54369E-1 4.53895E-1 4.59076E-1 4.59454E-1 4.76354E-1 4.8367E-1 4.55026E-1 3.99735E-1 4.05563E-1 3.94851E-1 3.81373E-1 3.46577E-1 3.04232E-1 2.65311E-1 2.18967E-1 2.13195E-1 2.35745E-1 2.74012E-1 2.77263E-1 2.80468E-1 3.23566E-1 2.78226E-1 2.16481E-1 2.26938E-1 2.75739E-1 2.69013E-1 3.0898E-1 4.49725E-1 4.41734E-1 3.53596E-1 2.89986E-1 4.23765E-1 3.20068E-1 2.32099E-1 6.04023E-1 5.88394E-1 5.8492E-1 5.62793E-1 5.58046E-1 5.61923E-1 5.45799E-1 5.48003E-1 -9999 -9999 -9999 -9999 -9999 -9999 -9999 -9999 -9999 -9999 -9999 -9999 -9999 -9999 -9999 -9999 -9999 -9999 -9999 -9999 -9999 -9999 -9999 -9999 -9999 -9999 -9999 -9999 -9999 -9999 -9999 -9999 -9999 -9999 -9999 -9999 -9999 -9999 -9999 -9999 -9999 -9999 -9999 -9999 -9999 -9999 -9999
-9999 -9999 -9999 -9999 -9999 -9999 -9999 -9999 -9999 -9999 -9999 -9999 -9999 -9999 -9999 -9999 -9999 -9999 -9999 -9999 -9999 -9999 -9999 -9999 -9999 -9999 -9999 -9999 -9999 -9999 -9999 -9999 -9999 -9999 -9999 -9999 -9999 -9999 -9999 -9999 -9999 -9999 -9999 -9999 -9999 -9999 -9999 -9999 -9999 -9999 -9999 -9999 -9999 -9999 -9999 -9999 -9999 -9999 -9999 -9999 8.30885E-2 8.20278E-2 8.33157E-2 8.39012E-2 8.21883E-2 8.3219E-2 8.21568E-2 8.26061E-2 8.2993E-2 8.14239E-2 8.19974E-2 8.28322E-2 8.13292E-2 8.2286E-2 2.36534E-1 2.32648E-1 2.34319E-1 2.30759E-1 2.3227E-1 2.33484E-1 2.29782E-1 2.31289E-1 2.33105E-1 2.30611E-1 2.31819E-1 2.31214E-1 2.26049E-1 2.26793E-1 2.27986E-1 2.23461E-1 2.22725E-1 2.21845E-1 2.21113E-1 2.15391E-1 2.13389E-1 6.7369E-2 7.5288E-2 1.04494E-1 3.72771E-1 5.3521E-1 5.65241E-1 5.61709E-1 4.57133E-1 3.82863E-1 2.98722E-1 2.52822E-1 2.29694E-1 2.60138E-1 2.75954E-1 3.21426E-1 3.80008E-1 3.65537E-1 4.21657E-1 4.39759E-1 4.1961E-1 4.18888E-1 4.40246E-1 2.29705E-1 3.13648E-1 4.60309E-1 5.19175E-1 5.59451E-1 6.90566E-1 6.3238E-1 4.9807E-1 4.03051E-1 5.47707E-1 7.31718E-1 7.19142E-1 6.14707E-1 6.02356E-1 6.04969E-1 6.51687E-1 7.24298E-1 7.14914E-1 7.08269E-1 7.17989E-1 7.13263E-1 7.06068E-1 6.98381E-1 3.19343E-1 3.10618E-1 3.06455E-1 2.82871E-1 3.0632E-1 2.94845E-1 2.81168E-1 5.96866E-1 7.13765E-1 7.1131E-1 6.6469E-1 6.60694E-1 6.42547E-1 6.362E-1 6.42235E-1 5.39061E-1 4.75269E-1 5.56868E-1 5.98451E-1 5.51583E-1 5.378E-1 5.47566E-1 4.8782E-1 4.97551E-1 5.49842E-1 5.64225E-1 5.58697E-1 5.47507E-1 5.38679E-1 5.28309E-1 5.2246E-1 4.87589E-1 4.78459E-1 4.65733E-1 4.47056E-1 4.40822E-1 4.64933E-1 4.24702E-1 4.14576E-1 4.68712E-1 5.00444E-1 5.12313E-1 5.05641E-1 5.40947E-1 4.98744E-1 4.49077E-1 4.63092E-1 4.13615E-1 3.12649E-1 2.25575E-1 2.02631E-1 2.05582E-1 2.16059E-1 2.05719E-1 2.27347E-1 2.59311E-1 2.27259E-1 1.905E-1 1.93519E-1 2.03463E-1 2.314E-1 3.24631E-1 4.42789E-1 3.80401E-1 2.84026E-1 3.40962E-1 4.96042E-1 2.67932E-1 2.3201E-1 2.09389E-1 5.8372E-1 5.79391E-1 5.5573E-1 5.56808E-1 5.41141E-1 5.53504E-1 6.11758E-1 -9999 -9999 -9999 -9999 -9999 -9999 -9999 -9999 -9999 -9999 -9999 -9999 -9999 -9999 -9999 -9999 -9999 -9999 -9999 -9999 -9999 -9999 -9999 -9999 -9999 -9999 -9999 -9999 -9999 -9999 -9999 -9999 -9999 -9999 -9999 -9999 -9999 -9999 -9999 -9999 -9999 -9999 -9999 -9999 -9999 -9999 -9999
-9999 -9999 -9999 -9999 -9999 -9999 -9999 -9999 -9999 -9999 -9999 -9999 -9999 -9999 -9999 -9999 -9999 -9999 -9999 -9999 -9999 -9999 -9999 -9999 -9999 -9999 -9999 -9999 -9999 -9999 -9999 -9999 -9999 -9999 -9999 -9999 -9999 -9999 -9999 -9999 -9999 -9999 -9999 -9999 -9999 -9999 -9999 -9999 -9999 -9999 -9999 -9999 -9999 -9999 -9999 -9999 -9999 -9999 -9999 8.27011E-2 8.35424E-2 8.25408E-2 8.37708E-2 8.23807E-2 8.29602E-2 8.39997E-2 8.27349E-2 8.31871E-2 8.3837E-2 8.20613E-2 8.25102E-2 8.322E-2 8.18382E-2 8.26715E-2 8.13615E-2 8.20623E-2 2.35693E-1 2.31816E-1 2.33636E-1 2.3516E-1 2.31591E-1 2.32044E-1 2.33257E-1 2.30611E-1 2.33031E-1 2.32879E-1 2.27538E-1 2.28585E-1 2.29415E-1 2.24746E-1 2.24199E-1 2.22725E-1 2.0513E-1 2.16253E-1 2.14388E-1 1.97688E-1 7.46371E-2 9.50955E-2 3.71271E-1 5.70757E-1 5.5807E-1 5.42805E-1 4.8245E-1 4.08784E-1 3.22855E-1 2.76358E-1 2.48357E-1 2.64245E-1 2.96536E-1 4.16913E-1 4.11346E-1 4.52578E-1 4.90372E-1 4.49519E-1 4.41586E-1 4.1937E-1 4.21055E-1 2.30279E-1 2.98369E-1 4.95651E-1 3.89142E-1 6.0136E-1 6.8921E-1 6.95201E-1 5.60453E-1 4.13356E-1 5.40692E-1 7.03988E-1 6.58163E-1 5.61625E-1 6.02071E-1 6.12795E-1 6.12402E-1 7.1508E-1 7.12728E-1 7.06958E-1 7.09662E-1 3.4297E-1 3.28755E-1 3.20753E-1 3.13572E-1 3.12294E-1 3.06389E-1 2.75688E-1 2.99845E-1 2.87201E-1 2.75774E-1 2.61178E-1 2.98351E-1 6.73817E-1 6.6014E-1 6.61996E-1 6.33905E-1 6.12237E-1 6.47137E-1 4.919E-1 3.71208E-1 4.32055E-1 5.72186E-1 5.67798E-1 5.48281E-1 5.32946E-1 5.05567E-1 5.14578E-1 5.52951E-1 5.37514E-1 5.41252E-1 5.25228E-1 5.2163E-1 5.27201E-1 5.14493E-1 4.75629E-1 4.67131E-1 4.65242E-1 4.46064E-1 4.60877E-1 3.98102E-1 3.36443E-1 3.22453E-1 3.35786E-1 3.46726E-1 3.75974E-1 4.57742E-1 5.54274E-1 5.4397E-1 5.45502E-1 5.8107E-1 4.73971E-1 3.59163E-1 2.81329E-1 2.54197E-1 2.14777E-1 2.38799E-1 2.65969E-1 2.6048E-1 2.47144E-1 2.13255E-1 1.76141E-1 1.74601E-1 2.06361E-1 2.7993E-1 3.94748E-1 4.97137E-1 3.12659E-1 3.06593E-1 3.79734E-1 3.93422E-1 2.2532E-1 2.10618E-1 2.07989E-1 5.7674E-1 5.53777E-1 5.46196E-1 5.31434E-1 5.45431E-1 6.3602E-1 -9999 -9999 -9999 -9999 -9999 -9999 -9999 -9999 -9999 -9999 -9999 -9999 -9999 -9999 -9999 -9999 -9999 -9999 -9999 -9999 -9999 -9999 -9999 -9999 -9999 -9999 -9999 -9999 -9999 -9999 -9999 -9999 -9999 -9999 -9999 -9999 -9999 -9999 -9999 -9999 -9999 -9999 -9999 -9999 -9999 -9999 -9999 -9999
-9999 -9999 -9999 -9999 -9999 -9999 -9999 -9999 -9999 -9999 -9999 -9999 -9999 -9999 -9999 -9999 -9999 -9999 -9999 -9999 -9999 -9999 -9999 -9999 -9999 -9999 -9999 -9999 -9999 -9999 -9999 -9999 -9999 -9999 -9999 -9999 -9999 -9999 -9999 -9999 -9999 -9999 -9999 -9999 -9999 -9999 -9999 -9999 -9999 -9999 -9999 -9999 -9999 -9999 -9999 -9999 -9999 -9999 8.23796E-2 8.30238E-2 8.19E-2 8.2992E-2 8.42281E-2 8.30248E-2 8.37387E-2 8.43926E-2 8.30577E-2 8.39676E-2 8.26388E-2 8.30906E-2 8.33497E-2 8.17745E-2 8.24786E-2 8.33178E-2 8.19345E-2 8.28332E-2 8.34156E-2 2.3394E-1 2.35771E-1 2.38382E-1 2.34169E-1 2.34322E-1 2.29859E-1 2.31214E-1 2.33334E-1 2.29415E-1 2.29677E-1 2.30289E-1 2.30728E-1 2.25522E-1 2.25004E-1 2.24402E-1 2.07075E-1 2.19E-1 2.17118E-1 7.24808E-2 7.47054E-2 9.5138E-2 3.94551E-1 5.5327E-1 5.49523E-1 5.19235E-1 5.11576E-1 4.3499E-1 3.46748E-1 2.97585E-1 2.69394E-1 2.65402E-1 2.80319E-1 3.78613E-1 4.23413E-1 4.25517E-1 4.41221E-1 4.18528E-1 3.95711E-1 3.94766E-1 4.36407E-1 2.2801E-1 2.9579E-1 4.37058E-1 3.3428E-1 6.51287E-1 7.15626E-1 6.77908E-1 5.43625E-1 4.08069E-1 4.90115E-1 6.49096E-1 6.47959E-1 5.7258E-1 6.21524E-1 6.08878E-1 5.83895E-1 6.8108E-1 7.17689E-1 3.48827E-1 3.42124E-1 3.34249E-1 3.24414E-1 3.15599E-1 3.16341E-1 3.08529E-1 3.08876E-1 2.88342E-1 2.77434E-1 3.1395E-1 1.72414E-1 2.06228E-1 3.0988E-1 3.09823E-1 6.44265E-1 6.48377E-1 5.73549E-1 5.51359E-1 5.3764E-1 4.28194E-1 3.33932E-1 3.50691E-1 4.44126E-1 5.55265E-1 5.59624E-1 5.44754E-1 5.31768E-1 5.14739E-1 5.10324E-1 4.83263E-1 4.92758E-1 5.3556E-1 5.28406E-1 5.21856E-1 5.13758E-1 4.75871E-1 4.66693E-1 4.58606E-1 4.61671E-1 3.79692E-1 3.09569E-1 2.81902E-1 2.55472E-1 2.57681E-1 2.56288E-1 2.84247E-1 3.76433E-1 5.31749E-1 5.46346E-1 5.53974E-1 6.03004E-1 5.60084E-1 4.54107E-1 4.37029E-1 3.20701E-1 2.52126E-1 3.25124E-1 4.33498E-1 3.86174E-1 3.19605E-1 2.35007E-1 1.76968E-1 2.08981E-1 2.9296E-1 3.41614E-1 4.60702E-1 3.38852E-1 3.90318E-1 2.89611E-1 3.03181E-1 2.69108E-1 2.10536E-1 1.99427E-1 1.89334E-1 5.48277E-1 5.42152E-1 5.34784E-1 5.31926E-1 5.95774E-1 6.78228E-1 -9999 -9999 -9999 -9999 -9999 -9999 -9999 -9999 -9999 -9999 -9999 -9999 -9999 -9999 -9999 -9999 -9999 -9999 -9999 -9999 -9999 -9999 -9999 -9999 -9999 -9999 -9999 -9999 -9999 -9999 -9999 -9999 -9999 -9999 -9999 -9999 -9999 -9999 -9999 -9999 -9999 -9999 -9999 -9999 -9999 -9999 -9999 -9999
-9999 -9999 -9999 -9999 -9999 -9999 -9999 -9999 -9999 -9999 -9999 -9999 -9999 -9999 -9999 -9999 -9999 -9999 -9999 -9999 -9999 -9999 -9999 -9999 -9999 -9999 -9999 -9999 -9999 -9999 -9999 -9999 -9999 -9999 -9999 -9999 -9999 -9999 -9999 -9999 -9999 -9999 -9999 -9999 -9999 -9999 -9999 -9999 -9999 -9999 -9999 -9999 -9999 -9999 -9999 -9999 -9999 -9999 8.25724E-2 8.34125E-2 8.24123E-2 8.31861E-2 8.43592E-2 8.32838E-2 8.39997E-2 8.26061E-2 8.35115E-2 8.46888E-2 8.34146E-2 8.36747E-2 8.41315E-2 8.26715E-2 8.33178E-2 8.39686E-2 8.27043E-2 8.34806E-2 8.20948E-2 8.26726E-2 2.38228E-1 2.36002E-1 2.37536E-1 2.3769E-1 2.3197E-1 2.32424E-1 2.34063E-1 2.30289E-1 2.31254E-1 2.32046E-1 2.27252E-1 2.26645E-1 2.26386E-1 2.21249E-1 2.20909E-1 2.20824E-1 2.19552E-1 7.32841E-2 7.53224E-2 1.04494E-1 1.71477E-1 5.35387E-1 5.4772E-1 5.14207E-1 5.27065E-1 4.62925E-1 3.71793E-1 3.03714E-1 2.75115E-1 2.65402E-1 2.72919E-1 3.00987E-1 3.43557E-1 3.41443E-1 3.50849E-1 3.46921E-1 3.63349E-1 4.04234E-1 4.30219E-1 4.40786E-1 2.58797E-1 3.24784E-1 2.82332E-1 4.74127E-1 7.25107E-1 6.81271E-1 5.98582E-1 4.37745E-1 4.26659E-1 6.12834E-1 6.9837E-1 6.94254E-1 7.12545E-1 6.59496E-1 6.12928E-1 2.87225E-1 3.52521E-1 3.5284E-1 3.4476E-1 3.35483E-1 3.25715E-1 3.14356E-1 3.11345E-1 2.92645E-1 3.00013E-1 2.9774E-1 2.87417E-1 1.81111E-1 1.23741E-1 1.74319E-1 3.36556E-1 3.05436E-1 2.91339E-1 6.24224E-1 5.55837E-1 5.85287E-1 6.00434E-1 5.30652E-1 4.36202E-1 3.6234E-1 3.68506E-1 4.48762E-1 5.15605E-1 5.33049E-1 5.25792E-1 4.72375E-1 4.60854E-1 4.78783E-1 5.0094E-1 5.29578E-1 5.33688E-1 5.29914E-1 5.11536E-1 4.7254E-1 4.67175E-1 4.6192E-1 4.66291E-1 3.37473E-1 2.88787E-1 2.85365E-1 2.64655E-1 2.68461E-1 3.07219E-1 3.95805E-1 5.24903E-1 5.79605E-1 5.84704E-1 5.89102E-1 5.86622E-1 5.63794E-1 5.7956E-1 5.95756E-1 3.92043E-1 2.5731E-1 3.40095E-1 5.38195E-1 5.09165E-1 3.20569E-1 2.13758E-1 1.73758E-1 2.4965E-1 3.82525E-1 4.44592E-1 4.13121E-1 4.78212E-1 3.63904E-1 2.57055E-1 2.89486E-1 2.12596E-1 1.87457E-1 1.80558E-1 5.40189E-1 5.35399E-1 5.28633E-1 5.17388E-1 5.43225E-1 6.74382E-1 6.16232E-1 -9999 -9999 -9999 -9999 -9999 -9999 -9999 -9999 -9999 -9999 -9999 -9999 -9999 -9999 -9999 -9999 -9999 -9999 -9999 -9999 -9999 -9999 -9999 -9999 -9999 -9999 -9999 -9999 -9999 -9999 -9999 -9999 -9999 -9999 -9999 -9999 -9999 -9999 -9999 -9999 -9999 -9999 -9999 -9999 -9999 -9999 -9999 -9999
-9999 -9999 -9999 -9999 -9999 -9999 -9999 -9999 -9999 -9999 -9999 -9999 -9999 -9999 -9999 -9999 -9999 -9999 -9999 -9999 -9999 -9999 -9999 -9999 -9999 -9999 -9999 -9999 -9999 -9999 -9999 -9999 -9999 -9999 -9999 -9999 -9999 -9999 -9999 -9999 -9999 -9999 -9999 -9999 -9999 -9999 -9999 -9999 -9999 -9999 -9999 -9999 -9999 -9999 -9999 -9999 -9999 8.20592E-2 8.25724E-2 8.34774E-2 8.22839E-2 8.33806E-2 8.22524E-2 8.32838E-2 8.41959E-2 8.27994E-2 8.35765E-2 8.4623E-2 8.34795E-2 8.38702E-2 8.45249E-2 8.30587E-2 8.37077E-2 8.22544E-2 8.31563E-2 8.40018E-2 8.24796E-2 8.3254E-2 8.41658E-2 8.35466E-2 2.39495E-1 2.39855E-1 2.34595E-1 2.34329E-1 2.3495E-1 2.3143E-1 2.32662E-1 2.33192E-1 2.27686E-1 2.27165E-1 2.27165E-1 7.71611E-2 7.70556E-2 7.674E-2 7.41607E-2 7.3921E-2 7.62916E-2 1.05796E-1 1.82798E-1 5.5067E-1 5.34183E-1 5.301E-1 5.18436E-1 4.87277E-1 4.12611E-1 3.43027E-1 2.94479E-1 2.6756E-1 2.67893E-1 2.81717E-1 3.98313E-1 4.37448E-1 3.37234E-1 3.42902E-1 3.40346E-1 3.78667E-1 4.20558E-1 4.27557E-1 4.34949E-1 2.36405E-1 5.03448E-1 4.25868E-1 6.93414E-1 7.29004E-1 6.82312E-1 4.58742E-1 3.99909E-1 6.05216E-1 7.27524E-1 7.19322E-1 7.25268E-1 6.88307E-1 2.23198E-1 2.25226E-1 3.084E-1 3.51522E-1 3.44158E-1 3.38164E-1 3.23045E-1 3.13323E-1 3.1577E-1 2.79788E-1 3.03011E-1 2.90301E-1 2.56422E-1 1.7669E-1 1.41432E-1 2.43311E-1 3.42268E-1 3.06767E-1 3.04906E-1 2.77801E-1 6.57303E-1 6.48447E-1 6.39745E-1 6.37489E-1 5.88377E-1 4.64584E-1 3.71038E-1 3.57338E-1 3.63447E-1 4.01569E-1 4.41615E-1 4.65351E-1 4.58367E-1 4.83953E-1 5.17569E-1 5.45739E-1 5.30021E-1 5.15823E-1 5.1196E-1 4.71713E-1 4.64917E-1 4.64399E-1 4.72684E-1 3.37256E-1 2.84002E-1 2.72481E-1 2.70245E-1 3.01628E-1 3.89538E-1 5.40355E-1 5.6547E-1 4.76927E-1 5.25346E-1 5.73924E-1 5.96393E-1 5.96192E-1 6.13568E-1 5.55649E-1 3.21099E-1 3.0163E-1 3.91627E-1 5.98211E-1 5.44682E-1 3.05693E-1 1.83652E-1 1.77004E-1 2.73684E-1 4.0101E-1 4.73549E-1 4.90659E-1 4.72771E-1 2.52119E-1 2.7108E-1 2.37914E-1 2.14621E-1 1.81511E-1 5.36013E-1 5.11977E-1 5.04938E-1 5.02221E-1 5.43603E-1 6.69195E-1 5.80684E-1 5.86918E-1 -9999 -9999 -9999 -9999 -9999 -9999 -9999 -9999 -9999 -9999 -9999 -9999 -9999 -9999 -9999 -9999 -9999 -9999 -9999 -9999 -9999 -9999 -9999 -9999 -9999 -9999 -9999 -9999 -9999 -9999 -9999 -9999 -9999 -9999 -9999 -9999 -9999 -9999 -9999 -9999 -9999 -9999 -9999 -9999 -9999 -9999 -9999 -9999
-9999 -9999 -9999 -9999 -9999 -9999 -9999 -9999 -9999 -9999 -9999 -9999 -9999 -9999 -9999 -9999 -9999 -9999 -9999 -9999 -9999 -9999 -9999 -9999 -9999 -9999 -9999 -9999 -9999 -9999 -9999 -9999 -9999 -9999 -9999 -9999 -9999 -9999 -9999 -9999 -9999 -9999 -9999 -9999 -9999 -9999 -9999 -9999 -9999 -9999 -9999 -9999 -9999 -9999 -9999 -9999 -9999 8.21232E-2 8.27011E-2 8.36075E-2 8.24123E-2 8.33157E-2 8.21243E-2 8.32838E-2 8.42614E-2 8.29284E-2 8.37718E-2 8.44916E-2 8.32848E-2 8.40661E-2 8.26715E-2 8.3253E-2 8.39686E-2 8.27043E-2 8.34806E-2 8.43947E-2 8.28015E-2 8.34486E-2 8.45594E-2 8.37419E-2 8.45504E-2 2.36017E-1 2.36106E-1 2.36017E-1 2.31254E-1 2.32927E-1 2.34343E-1 2.29516E-1 2.28556E-1 7.9293E-2 7.72315E-2 7.73725E-2 7.7302E-2 7.69503E-2 7.42626E-2 7.43986E-2 8.44175E-2 1.26149E-1 1.84279E-1 5.28087E-1 5.121E-1 5.00584E-1 4.76831E-1 4.4778E-1 3.9803E-1 3.64621E-1 2.99534E-1 2.73424E-1 2.72245E-1 3.04106E-1 4.13323E-1 5.32377E-1 4.08778E-1 4.08821E-1 3.81927E-1 3.59662E-1 3.60573E-1 3.97707E-1 4.01856E-1 4.27073E-1 2.48509E-1 5.62936E-1 6.38127E-1 7.07756E-1 7.06473E-1 4.63622E-1 4.19779E-1 6.31175E-1 7.26949E-1 7.1842E-1 7.25698E-1 2.59677E-1 1.70393E-1 1.78099E-1 2.59886E-1 3.14938E-1 3.45437E-1 3.40471E-1 3.16592E-1 3.1373E-1 3.15556E-1 2.86444E-1 2.95757E-1 2.89454E-1 2.02206E-1 1.78839E-1 1.98698E-1 3.06773E-1 3.04592E-1 2.93818E-1 2.73882E-1 2.90143E-1 6.53598E-1 6.19109E-1 6.31602E-1 5.90816E-1 5.60451E-1 4.91566E-1 3.92879E-1 3.28352E-1 2.96207E-1 3.08672E-1 3.65637E-1 4.34913E-1 4.44349E-1 4.49749E-1 4.58757E-1 4.93668E-1 5.17364E-1 5.18319E-1 5.04123E-1 4.80291E-1 4.62956E-1 4.58934E-1 4.78008E-1 3.29627E-1 2.67286E-1 2.47464E-1 2.67797E-1 3.15352E-1 4.16854E-1 5.54979E-1 4.87614E-1 3.22114E-1 3.53199E-1 5.66159E-1 5.90562E-1 6.04175E-1 5.70463E-1 4.20768E-1 2.81661E-1 3.58816E-1 5.39691E-1 6.36446E-1 5.68579E-1 3.46552E-1 2.24382E-1 2.40947E-1 3.47226E-1 4.16575E-1 4.737E-1 3.04478E-1 2.27132E-1 2.70963E-1 2.44607E-1 1.9102E-1 1.82172E-1 5.30499E-1 5.1136E-1 5.04197E-1 4.97775E-1 5.04074E-1 6.32743E-1 6.26808E-1 5.3508E-1 6.02627E-1 -9999 -9999 -9999 -9999 -9999 -9999 -9999 -9999 -9999 -9999 -9999 -9999 -9999 -9999 -9999 -9999 -9999 -9999 -9999 -9999 -9999 -9999 -9999 -9999 -9999 -9999 -9999 -9999 -9999 -9999 -9999 -9999 -9999 -9999 -9999 -9999 -9999 -9999 -9999 -9999 -9999 -9999 -9999 -9999 -9999 -9999 -9999 -9999
-9999 -9999 -9999 -9999 -9999 -9999 -9999 -9999 -9999 -9999 -9999 -9999 -9999 -9999 -9999 -9999 -9999 -9999 -9999 -9999 -9999 -9999 -9999 -9999 -9999 -9999 -9999 -9999 -9999 -9999 -9999 -9999 -9999 -9999 -9999 -9999 -9999 -9999 -9999 -9999 -9999 -9999 -9999 -9999 -9999 -9999 -9999 -9999 -9999 -9999 -9999 -9999 -9999 -9999 -9999 8.40308E-2 8.44238E-2 8.26368E-2 8.30885E-2 8.19E-2 8.26695E-2 8.35755E-2 8.22524E-2 8.30895E-2 8.39997E-2 8.27349E-2 8.39023E-2 8.25102E-2 8.33497E-2 8.4328E-2 8.29941E-2 8.37077E-2 8.44926E-2 8.32859E-2 8.43291E-2 8.29951E-2 8.36437E-2 8.42968E-2 8.30926E-2 8.40029E-2 8.47801E-2 8.31521E-2 2.37445E-1 2.36909E-1 2.3231E-1 2.339E-1 2.35497E-1 2.30478E-1 2.29429E-1 7.97631E-2 7.75137E-2 7.75137E-2 7.7549E-2 7.53913E-2 7.48079E-2 7.4979E-2 8.55702E-2 1.36977E-1 2.10856E-1 5.11325E-1 5.13921E-1 4.87894E-1 4.64031E-1 4.41071E-1 4.1662E-1 3.68177E-1 3.19597E-1 2.93556E-1 2.96124E-1 4.00328E-1 4.63739E-1 5.12972E-1 4.68534E-1 4.87903E-1 4.34099E-1 4.01737E-1 3.96642E-1 3.96406E-1 4.17431E-1 4.65754E-1 3.1662E-1 7.33355E-1 7.22008E-1 6.82146E-1 6.11043E-1 4.35196E-1 4.22886E-1 6.45196E-1 7.38063E-1 7.08099E-1 2.481E-1 2.06969E-1 1.75689E-1 1.8912E-1 2.51366E-1 2.95742E-1 3.36227E-1 3.38655E-1 3.24942E-1 3.02846E-1 3.15926E-1 3.0047E-1 1.94089E-1 1.58221E-1 1.29217E-1 1.20599E-1 1.82193E-1 3.1031E-1 3.07892E-1 2.95003E-1 2.86578E-1 2.66371E-1 2.58577E-1 6.00888E-1 6.23062E-1 6.0411E-1 5.7329E-1 5.44646E-1 5.3119E-1 4.48009E-1 3.91403E-1 3.29495E-1 3.17444E-1 3.36266E-1 3.36815E-1 3.41937E-1 3.58058E-1 4.03377E-1 4.71455E-1 5.12304E-1 5.0355E-1 4.74792E-1 4.63324E-1 4.78515E-1 4.33609E-1 3.01422E-1 2.52725E-1 2.39613E-1 2.68934E-1 3.26123E-1 4.33753E-1 4.91381E-1 3.76449E-1 2.60293E-1 2.88687E-1 4.82104E-1 5.83804E-1 5.90285E-1 5.59952E-1 4.08155E-1 3.22028E-1 4.68879E-1 6.33354E-1 6.28535E-1 5.39146E-1 3.58908E-1 2.79023E-1 3.37038E-1 4.18904E-1 4.85307E-1 4.51055E-1 3.16559E-1 4.22528E-1 3.76737E-1 2.13176E-1 1.83279E-1 1.75641E-1 5.22986E-1 5.04938E-1 4.98886E-1 5.17541E-1 5.80004E-1 6.65201E-1 5.85705E-1 5.63794E-1 5.99122E-1 -9999 -9999 -9999 -9999 -9999 -9999 -9999 -9999 -9999 -9999 -9999 -9999 -9999 -9999 -9999 -9999 -9999 -9999 -9999 -9999 -9999 -9999 -9999 -9999 -9999 -9999 -9999 -9999 -9999 -9999 -9999 -9999 -9999 -9999 -9999 -9999 -9999 -9999 -9999 -9999 -9999 -9999 -9999 -9999 -9999 -9999 -9999 -9999
-9999 -9999 -9999 -9999 -9999 -9999 -9999 -9999 -9999 -9999 -9999 -9999 -9999 -9999 -9999 -9999 -9999 -9999 -9999 -9999 -9999 -9999 -9999 -9999 -9999 -9999 -9999 -9999 -9999 -9999 -9999 -9999 -9999 -9999 -9999 -9999 -9999 -9999 -9999 -9999 -9999 -9999 -9999 -9999 -9999 -9999 -9999 -9999 -9999 -9999 -9999 -9999 -9999 -9999 -9999 8.45551E-2 8.29592E-2 8.32179E-2 8.38681E-2 8.25408E-2 8.34455E-2 8.42281E-2 8.28311E-2 8.34785E-2 8.21568E-2 8.28639E-2 8.39676E-2 8.27677E-2 8.36096E-2 8.4328E-2 8.30587E-2 8.40993E-2 8.27687E-2 8.3806E-2 8.48551E-2 8.38391E-2 8.47568E-2 8.53515E-2 8.40029E-2 8.44739E-2 8.52028E-2 8.36431E-2 8.40225E-2 2.39329E-1 2.34254E-1 2.34609E-1 8.23704E-2 8.04549E-2 8.01994E-2 8.00902E-2 7.78677E-2 7.77259E-2 7.77259E-2 7.57018E-2 7.53913E-2 7.57364E-2 8.86349E-2 1.39034E-1 2.28679E-1 5.27038E-1 5.36929E-1 4.89129E-1 4.44728E-1 4.2162E-1 4.17341E-1 3.72208E-1 3.40582E-1 2.99016E-1 3.39114E-1 4.52455E-1 5.15563E-1 5.18973E-1 5.56372E-1 5.52743E-1 4.95222E-1 4.40421E-1 4.48038E-1 4.44131E-1 2.15645E-1 2.95983E-1 3.97497E-1 5.52042E-1 6.07732E-1 4.63566E-1 3.97177E-1 3.54142E-1 4.35954E-1 6.75275E-1 5.01881E-1 3.21489E-1 1.95351E-1 1.749E-1 1.97976E-1 2.35282E-1 2.89385E-1 3.31421E-1 3.3808E-1 3.07847E-1 2.71345E-1 2.43608E-1 2.97884E-1 3.14814E-1 1.57836E-1 7.92628E-2 7.7499E-2 1.04937E-1 1.93151E-1 3.005E-1 3.13001E-1 2.93057E-1 2.36436E-1 1.82465E-1 1.52265E-1 5.20732E-1 5.95104E-1 5.90556E-1 5.76768E-1 5.62206E-1 5.45798E-1 5.3495E-1 5.3653E-1 4.29741E-1 3.1726E-1 2.74772E-1 2.73483E-1 2.79177E-1 2.9024E-1 3.26881E-1 3.98675E-1 5.08327E-1 5.01238E-1 4.73831E-1 4.65654E-1 4.83266E-1 4.18904E-1 3.17771E-1 2.81125E-1 2.49924E-1 2.71363E-1 3.19428E-1 3.86558E-1 3.90481E-1 2.85371E-1 2.31401E-1 2.79118E-1 4.09902E-1 5.62437E-1 5.92161E-1 5.72278E-1 6.01204E-1 4.34727E-1 4.74402E-1 6.33159E-1 6.0781E-1 5.61412E-1 3.70719E-1 3.05025E-1 3.49108E-1 4.24385E-1 4.82634E-1 4.29568E-1 3.75693E-1 2.71249E-1 2.24195E-1 1.89118E-1 1.77725E-1 5.23602E-1 5.23953E-1 5.17294E-1 5.17788E-1 5.6879E-1 6.61844E-1 6.2936E-1 3.07389E-1 5.8941E-1 5.97395E-1 -9999 -9999 -9999 -9999 -9999 -9999 -9999 -9999 -9999 -9999 -9999 -9999 -9999 -9999 -9999 -9999 -9999 -9999 -9999 -9999 -9999 -9999 -9999 -9999 -9999 -9999 -9999 -9999 -9999 -9999 -9999 -9999 -9999 -9999 -9999 -9999 -9999 -9999 -9999 -9999 -9999 -9999 -9999 -9999 -9999 -9999 -9999 -9999
-9999 -9999 -9999 -9999 -9999 -9999 -9999 -9999 -9999 -9999 -9999 -9999 -9999 -9999 -9999 -9999 -9999 -9999 -9999 -9999 -9999 -9999 -9999 -9999 -9999 -9999 -9999 -9999 -9999 -9999 -9999 -9999 -9999 -9999 -9999 -9999 -9999 -9999 -9999 -9999 -9999 -9999 -9999 -9999 -9999 -9999 -9999 -9999 -9999 -9999 -9999 -9999 -9999 -9999 -9999 8.48184E-2 8.34125E-2 8.38029E-2 8.44571E-2 8.31861E-2 8.40319E-2 8.28311E-2 8.38039E-2 8.4327E-2 8.2993E-2 8.36416E-2 8.4623E-2 8.32848E-2 8.41315E-2 8.2736E-2 8.36426E-2 8.4427E-2 8.32211E-2 8.40672E-2 8.52516E-2 8.42313E-2 8.52852E-2 8.60835E-2 8.43975E-2 8.50489E-2 8.35674E-2 8.4251E-2 8.49013E-2 8.31204E-2 8.31957E-2 8.30451E-2 8.07845E-2 8.04915E-2 8.03818E-2 7.82588E-2 7.82588E-2 7.80808E-2 7.80453E-2 7.59442E-2 8.26024E-2 7.62568E-2 8.97588E-2 1.41777E-1 2.2328E-1 5.16514E-1 5.04279E-1 5.17623E-1 4.71288E-1 4.65293E-1 4.22757E-1 3.9608E-1 3.64964E-1 3.23694E-1 3.6998E-1 4.51667E-1 5.14427E-1 5.0564E-1 5.2652E-1 5.5506E-1 5.51888E-1 5.55522E-1 2.58323E-1 2.81888E-1 2.8339E-1 3.23177E-1 3.86551E-1 5.22729E-1 6.14539E-1 3.98679E-1 2.99181E-1 3.18538E-1 4.97788E-1 7.28444E-1 1.74936E-1 3.40591E-1 2.47133E-1 2.02153E-1 2.11434E-1 2.50682E-1 3.00361E-1 3.65366E-1 3.02981E-1 2.20295E-1 1.69358E-1 1.19035E-1 1.674E-1 2.32553E-1 1.3115E-1 5.96822E-2 5.89899E-2 8.72929E-2 2.20718E-1 3.58271E-1 3.17522E-1 3.05746E-1 2.11049E-1 1.3608E-1 1.26026E-1 3.92359E-1 3.934E-1 4.37657E-1 5.0681E-1 5.36928E-1 5.37162E-1 5.37039E-1 5.33562E-1 4.23442E-1 3.34544E-1 3.13321E-1 3.01429E-1 2.64452E-1 2.52507E-1 2.69338E-1 3.19994E-1 4.38175E-1 5.09928E-1 4.77799E-1 4.85491E-1 4.8707E-1 4.25184E-1 3.65226E-1 3.6683E-1 3.0619E-1 3.05285E-1 2.97579E-1 3.18015E-1 3.26523E-1 3.02898E-1 3.10064E-1 4.13348E-1 5.57433E-1 5.88474E-1 5.91599E-1 5.99898E-1 5.99572E-1 5.83793E-1 5.25176E-1 6.10843E-1 5.93364E-1 5.9891E-1 5.14882E-1 3.56165E-1 3.27314E-1 3.80049E-1 4.66115E-1 4.00607E-1 2.57208E-1 1.89965E-1 1.85061E-1 1.78811E-1 5.2619E-1 5.19041E-1 5.17417E-1 1.66523E-1 2.06194E-1 6.41175E-1 6.53243E-1 5.78045E-1 2.91355E-1 6.06916E-1 -9999 -9999 -9999 -9999 -9999 -9999 -9999 -9999 -9999 -9999 -9999 -9999 -9999 -9999 -9999 -9999 -9999 -9999 -9999 -9999 -9999 -9999 -9999 -9999 -9999 -9999 -9999 -9999 -9999 -9999 -9999 -9999 -9999 -9999 -9999 -9999 -9999 -9999 -9999 -9999 -9999 -9999 -9999 -9999 -9999 -9999 -9999 -9999 -9999
[truncated: 572,019 more chars]
