# Supplementary material for: Alien species revises systematic status: integrative species delimitation of two similar taxa of Symbrenthia Hübner, [1819] (Lepidoptera, Nymphalidae)
Source: PeerJ. 2023 Jan 30;11:e14644. doi: 10.7717/peerj.14644 (PMC9893915; doi:10.7717/peerj.14644)
Supplement: Supplemental Information 6 [file peerj-11-14644-s006.zip › SDM/early_stage/MAXENT/past_2012_output/formosanus_6.lambdas]

bio_12, 0.0, 1148.0, 4557.0
bio_2, -1.1312003979762257, 15.0, 56.0
bio_8, 0.0, 64.0, 287.0
bio_8^2, 1.5515948787881688, 4096.0, 82369.0
'bio_2, -1.6123561359054037, 55.5, 56.0
`bio_2, 1.686841791186023, 15.0, 29.5
'bio_8, -0.05894204605931099, 248.5, 287.0
'bio_12, -0.7908996801443937, 2463.5, 4557.0
'bio_12, -0.8244988709610694, 2455.5, 4557.0
'bio_8, -3.315714469882498, 247.5, 287.0
'bio_8, 0.15602077335586526, 189.5, 287.0
'bio_2, 0.6991997907752622, 49.5, 56.0
'bio_12, -2.208304207212041, 2454.5, 4557.0
'bio_8, -0.1072018162511415, 282.5, 287.0
`bio_12, -0.02513694550393848, 1148.0, 2449.5
'bio_8, 0.11346670257066542, 188.5, 287.0
`bio_12, -0.6198020790277516, 1148.0, 2453.5
`bio_2, 0.5901955546780636, 15.0, 28.5
`bio_12, -0.22848453222156015, 1148.0, 1791.5
linearPredictorNormalizer, 1.4331024887110404
densityNormalizer, 1259.5607387780426
numBackgroundPoints, 10029
entropy, 8.87559241263266
