# Supplementary material for: Alien species revises systematic status: integrative species delimitation of two similar taxa of Symbrenthia Hübner, [1819] (Lepidoptera, Nymphalidae)
Source: PeerJ. 2023 Jan 30;11:e14644. doi: 10.7717/peerj.14644 (PMC9893915; doi:10.7717/peerj.14644)
Supplement: Supplemental Information 6 [file peerj-11-14644-s006.zip › SDM/early_stage/MAXENT/past_2012_output/formosanus_6_omission.csv]

Raw value	Corresponding cumulative value	Corresponding Logistic value	Fractional area	Training omission	Test omission
4.13643E-6	0.000413643	0.028746138	1	0	0
4.35267E-6	0.00084891	0.030203488	0.999900289	0	0
4.62542E-6	0.001311452	0.032035469	0.999800578	0	0
4.96372E-6	0.002758251	0.034298186	0.999501446	0	0
5.64706E-6	0.005484731	0.038836519	0.999002892	0	0
5.93398E-6	0.010131963	0.040729413	0.998205205	0	0
7.10504E-6	0.025379607	0.048378381	0.995911856	0	0
8.58515E-6	0.050040823	0.057873255	0.99282082	0	0
1.06529E-5	0.101046173	0.070825221	0.987536145	0	0
1.25523E-5	0.200031489	0.082412247	0.979260146	0	0
1.28518E-5	0.300499844	0.084212854	0.971382989	0	0
1.30971E-5	0.400451503	0.085682464	0.963705255	0	0
1.32899E-5	0.500751925	0.086834174	0.956127231	0	0
1.38967E-5	0.600858667	0.090440328	0.948748629	0	0
1.44721E-5	0.700314637	0.09383391	0.94176887	0	0
1.45709E-5	0.751147423	0.094414289	0.938278991	0	0
1.46639E-5	0.80085923	0.094959623	0.934888822	0	0
1.48017E-5	0.901059553	0.095766599	0.928108485	0	0
1.49725E-5	1.000787965	0.096764485	0.921427859	0	0
1.51454E-5	1.101693457	0.097772852	0.914747233	0	0
1.53584E-5	1.202362849	0.099011506	0.908166318	0	0
1.549E-5	1.301051982	0.09977528	0.901784824	0	0
1.56153E-5	1.400567915	0.10050157	0.89540333	0	0
1.57953E-5	1.501111269	0.101542006	0.889021837	0	0
1.62056E-5	1.750631862	0.103905975	0.873466946	0	0
1.66664E-5	2.000458235	0.106545471	0.858310898	0	0
1.73193E-5	2.251434608	0.110259215	0.843553694	0	0
1.84543E-5	2.501652037	0.116641898	0.829594177	0	0
1.98969E-5	2.750799128	0.124624033	0.816631768	0	0
2.1387E-5	3.000375183	0.132718342	0.804566756	0	0
2.31657E-5	3.251630532	0.142186539	0.793299432	0	0
2.48156E-5	3.501905744	0.15078667	0.782929504	0	0
2.66594E-5	3.751569383	0.160194982	0.773257553	0	0
2.8224E-5	4.001306619	0.168017259	0.764183867	0	0
2.98615E-5	4.251287338	0.176049238	0.755608735	0.023255814	0
3.16995E-5	4.50036201	0.184881646	0.747532157	0.023255814	0
3.35023E-5	4.75203514	0.193363242	0.739854422	0.046511628	0
3.466E-5	5.000734317	0.19871717	0.732575531	0.046511628	0
3.60356E-5	5.251613419	0.204987139	0.725496061	0.046511628	0
3.71451E-5	5.500784942	0.209973402	0.718715724	0.046511628	0
3.81542E-5	5.752745794	0.214454154	0.712035098	0.046511628	0
3.91973E-5	6.000298955	0.219032944	0.705653605	0.046511628	0
4.00141E-5	6.253863988	0.222581408	0.699272111	0.046511628	0
4.10632E-5	6.501060775	0.227091628	0.69318975	0.046511628	0
4.18808E-5	6.753871113	0.23057071	0.687107389	0.046511628	0
4.25401E-5	7.00319756	0.233353469	0.681224449	0.046511628	0
4.33495E-5	7.252383188	0.236742437	0.67544122	0.046511628	0
4.40992E-5	7.501631481	0.239854788	0.669757703	0.046511628	0
4.47117E-5	7.750251908	0.242378395	0.664173896	0.046511628	0
4.55165E-5	8.002809562	0.245669571	0.658590089	0.046511628	0
4.61347E-5	8.250308507	0.248177912	0.653205703	0.046511628	0
4.7116E-5	8.501623027	0.252126068	0.647821318	0.069767442	0
4.82656E-5	8.753969147	0.2566987	0.642536644	0.069767442	0
4.93249E-5	9.002613131	0.260862882	0.637451391	0.069767442	0
5.02824E-5	9.2517268	0.264586852	0.632465849	0.069767442	0
5.11157E-5	9.500050519	0.267797511	0.627580018	0.069767442	0
5.19754E-5	9.752407784	0.27108031	0.622694187	0.069767442	0
5.27639E-5	10.00389505	0.27406572	0.617908067	0.069767442	0
5.36158E-5	10.253818021	0.277263871	0.613221657	0.069767442	0
5.4578E-5	10.502972875	0.280842213	0.608634959	0.069767442	0
5.5645E-5	10.751085058	0.284769331	0.604147971	0.069767442	0
5.65156E-5	11.00342519	0.287941801	0.599660983	0.069767442	0
5.72892E-5	11.253892232	0.290737202	0.595273706	0.069767442	0
5.80186E-5	11.501902553	0.293353001	0.59098614	0.069767442	0
5.88256E-5	11.753353855	0.296224615	0.586698574	0.069767442	0
5.97509E-5	12.002256794	0.2994886	0.582510719	0.069767442	0
6.02931E-5	12.254337266	0.301387191	0.578322864	0.069767442	0
6.11046E-5	12.502981361	0.304209637	0.574234719	0.069767442	0
6.19022E-5	12.7553115	0.30696174	0.570146575	0.069767442	0
6.25436E-5	13.004288019	0.309159015	0.566158141	0.069767442	0
6.34548E-5	13.250114433	0.312256563	0.562269419	0.069767442	0
6.4245E-5	13.505568232	0.314920718	0.558280985	0.069767442	0
6.49264E-5	13.750947042	0.317201219	0.554491973	0.069767442	0
6.5827E-5	14.006178527	0.320192356	0.550603251	0.069767442	0
6.64313E-5	14.250913985	0.322184666	0.54691395	0.069767442	0
6.69214E-5	14.50428192	0.323791991	0.543124938	0.069767442	0
6.75823E-5	14.753241001	0.325947438	0.539435637	0.069767442	0
6.82303E-5	15.004284529	0.328047351	0.535746336	0.069767442	0
6.8833E-5	15.250860182	0.329989117	0.532156745	0.069767442	0
6.982E-5	15.500512693	0.333144331	0.528567155	0.093023256	0
7.05734E-5	15.753299742	0.335533056	0.524977565	0.093023256	0
7.14096E-5	16.001785437	0.338164181	0.521487686	0.093023256	0
7.22044E-5	16.253307325	0.340645767	0.517997806	0.093023256	0
7.27553E-5	16.506973543	0.342355237	0.514507927	0.093023256	0
7.34035E-5	16.755428904	0.34435493	0.511117759	0.093023256	0
7.41463E-5	17.006271904	0.346631592	0.50772759	0.093023256	0
7.5002E-5	17.251972705	0.349235097	0.504437132	0.093023256	0
7.58085E-5	17.500860794	0.351669627	0.501146675	0.093023256	0
7.6569E-5	17.752120225	0.353949091	0.497856217	0.093023256	0
7.71676E-5	18.005667205	0.355731621	0.494565759	0.093023256	0
7.75872E-5	18.253395976	0.356975629	0.491375012	0.093023256	0
7.79925E-5	18.502415449	0.358172367	0.488184266	0.093023256	0
7.85935E-5	18.752869401	0.359939004	0.484993519	0.093023256	0
7.90689E-5	19.005122895	0.361329598	0.481802772	0.093023256	0
7.97276E-5	19.251304264	0.363246103	0.478711736	0.093023256	0
8.04111E-5	19.507693235	0.365222915	0.475520989	0.093023256	0
8.12257E-5	19.750245885	0.367562846	0.472529664	0.093023256	0
8.17744E-5	20.002918182	0.369129212	0.469438628	0.093023256	0
8.24824E-5	20.25756739	0.371139127	0.466347592	0.093023256	0
8.31246E-5	20.505910711	0.372950972	0.463356267	0.093023256	0
8.39444E-5	20.76508793	0.375249073	0.460265231	0.093023256	0
8.44009E-5	21.000838661	0.376521366	0.457473327	0.093023256	0
8.49347E-5	21.254959377	0.378002599	0.454482002	0.093023256	0
8.57674E-5	21.502555281	0.380299047	0.451590388	0.093023256	0
8.64218E-5	21.752265877	0.38209193	0.448698774	0.093023256	0
8.70121E-5	22.003676389	0.38370048	0.445807159	0.093023256	0
8.74943E-5	22.265456942	0.385008225	0.442815834	0.093023256	0
8.82313E-5	22.502584995	0.386996251	0.440123641	0.093023256	0
8.90885E-5	22.750916875	0.389292408	0.437331738	0.093023256	0
9.00166E-5	23.001915539	0.391759189	0.434539834	0.093023256	0
9.05838E-5	23.254897037	0.393256718	0.431747931	0.093023256	0
9.12446E-5	23.50037765	0.39499244	0.429055738	0.093023256	0
9.16907E-5	23.756532323	0.396158473	0.426263835	0.093023256	0
9.23281E-5	24.004920718	0.397817011	0.423571642	0.093023256	0
9.29881E-5	24.255258187	0.399524501	0.42087945	0.093023256	0
9.36227E-5	24.507447195	0.401157264	0.418187257	0.093023256	0
9.41445E-5	24.751450747	0.402493192	0.415594775	0.093023256	0
9.47607E-5	25.0064866	0.404063219	0.412902583	0.093023256	0
9.54279E-5	25.253749753	0.405753692	0.410310101	0.093023256	0
9.59205E-5	25.502603742	0.406995822	0.407717619	0.093023256	0
9.66315E-5	25.752918416	0.408779374	0.405125137	0.093023256	0
9.7378E-5	26.005072049	0.41064057	0.402532655	0.093023256	0
9.7885E-5	26.258964697	0.411898063	0.399940173	0.093023256	0
9.84723E-5	26.504420068	0.413347728	0.397447403	0.093023256	0
9.92385E-5	26.751429711	0.415228495	0.394954632	0.11627907	0
9.99253E-5	27.000303332	0.416904139	0.392461861	0.11627907	0
1.00798E-4	27.251303053	0.419019419	0.38996909	0.11627907	0
1.01315E-4	27.503973061	0.420265863	0.387476319	0.11627907	0
1.02031E-4	27.758181014	0.421982549	0.384983548	0.11627907	0
1.0266E-4	28.003711962	0.423481062	0.382590488	0.11627907	0
1.03141E-4	28.250629154	0.424624764	0.380197427	0.139534884	0
1.04052E-4	28.509551064	0.426773345	0.377704656	0.139534884	0
1.0466E-4	28.759954865	0.428200547	0.375311596	0.139534884	0
1.05288E-4	29.001366698	0.429664241	0.373018247	0.139534884	0
1.0599E-4	29.25491573	0.431293925	0.370625187	0.162790698	0
1.06888E-4	29.510544383	0.433364184	0.368232127	0.162790698	0
1.07638E-4	29.757307817	0.435082461	0.365938778	0.162790698	0
1.08383E-4	30.005635739	0.436777792	0.363645428	0.162790698	0
1.09075E-4	30.255643037	0.438344709	0.361352079	0.162790698	0
1.09683E-4	30.50718546	0.43971374	0.35905873	0.162790698	0
1.10382E-4	30.760153971	0.441279189	0.35676538	0.162790698	0
1.10913E-4	31.003565045	0.442463897	0.354571742	0.186046512	0
1.11599E-4	31.259392193	0.443985244	0.352278393	0.186046512	0
1.12291E-4	31.505779522	0.445511981	0.350084754	0.186046512	0
1.12909E-4	31.753491257	0.446866824	0.347891116	0.186046512	0
1.13722E-4	32.002859907	0.448641295	0.345697477	0.186046512	0
1.14441E-4	32.253835723	0.450200119	0.343503839	0.186046512	0
1.15049E-4	32.506330896	0.451513497	0.3413102	0.186046512	0
1.15496E-4	32.759885255	0.452474406	0.339116562	0.186046512	0
1.16161E-4	33.003167025	0.453895429	0.337022634	0.186046512	0
1.16693E-4	33.259370774	0.455029502	0.334828996	0.186046512	0
1.17183E-4	33.504946942	0.456068823	0.332735068	0.186046512	0
1.17875E-4	33.751727672	0.457528689	0.330641141	0.186046512	0
1.18687E-4	34.000288436	0.459234369	0.328547213	0.186046512	0
1.19308E-4	34.250168819	0.46052952	0.326453285	0.186046512	0
1.19841E-4	34.501260034	0.461637327	0.324359358	0.186046512	0
1.20673E-4	34.75399889	0.463358015	0.32226543	0.209302326	0
1.21317E-4	35.008006141	0.464680336	0.320171503	0.209302326	0
1.22152E-4	35.251358217	0.466388195	0.318177286	0.23255814	0
1.22661E-4	35.508443842	0.467422426	0.316083358	0.23255814	0
1.23116E-4	35.754386487	0.468344894	0.314089141	0.23255814	0
1.23843E-4	36.001430936	0.469810964	0.312094925	0.23255814	0
1.24723E-4	36.250056106	0.471575637	0.310100708	0.23255814	0
1.25269E-4	36.50013952	0.472663821	0.308106491	0.23255814	0
1.26071E-4	36.751613688	0.474254535	0.306112274	0.23255814	0
1.26534E-4	37.004219352	0.475168803	0.304118058	0.23255814	0
1.2722E-4	37.258124396	0.476517791	0.302123841	0.23255814	0
1.27852E-4	37.500395871	0.4777537	0.300229335	0.23255814	0
1.28597E-4	37.757092422	0.479202979	0.298235118	0.23255814	0
1.29162E-4	38.002051049	0.480296738	0.296340612	0.23255814	0
1.29817E-4	38.26108939	0.481561191	0.294346395	0.23255814	0
1.30599E-4	38.508576039	0.483059669	0.29245189	0.23255814	0
1.31201E-4	38.757348329	0.484207571	0.290557384	0.23255814	0
1.31931E-4	39.007300802	0.485594724	0.288662878	0.23255814	0
1.32466E-4	39.258509563	0.486605319	0.286768372	0.255813953	0
1.33141E-4	39.510739044	0.487875483	0.284873866	0.255813953	0
1.33469E-4	39.750648066	0.488490207	0.283079071	0.255813953	0
1.34291E-4	40.005000469	0.490023241	0.281184565	0.255813953	0
1.34933E-4	40.260834876	0.491216115	0.279290059	0.255813953	0
1.35605E-4	40.504198054	0.492457052	0.277495264	0.255813953	0
1.36146E-4	40.76238868	0.493452227	0.275600758	0.255813953	0
1.36684E-4	41.007979285	0.494437933	0.273805963	0.255813953	0.2
1.37088E-4	41.254382903	0.495176615	0.272011168	0.255813953	0.2
1.37568E-4	41.501627456	0.496050932	0.270216373	0.255813953	0.2
1.38149E-4	41.763583276	0.497103679	0.268321867	0.279069767	0.2
1.38684E-4	42.012886745	0.498070313	0.266527071	0.279069767	0.2
1.39283E-4	42.2629668	0.499147497	0.264732276	0.279069767	0.2
1.39777E-4	42.500165551	0.500032709	0.263037192	0.279069767	0.2
1.40488E-4	42.752406325	0.501300663	0.261242397	0.279069767	0.2
1.41211E-4	43.006060976	0.502583651	0.259447602	0.279069767	0.2
1.42035E-4	43.261113064	0.504038492	0.257652807	0.279069767	0.2
1.42654E-4	43.502993828	0.505125081	0.255957723	0.279069767	0.2
1.43396E-4	43.760433353	0.50642291	0.254162928	0.302325581	0.2
1.43779E-4	44.004609363	0.50708968	0.252467843	0.325581395	0.2
1.44413E-4	44.263972973	0.508189683	0.250673048	0.325581395	0.2
1.44948E-4	44.509911902	0.509112705	0.248977964	0.325581395	0.2
1.45358E-4	44.756692934	0.509819387	0.24728288	0.325581395	0.2
1.46133E-4	45.004498591	0.511147949	0.245587795	0.348837209	0.2
1.46678E-4	45.253359657	0.512077205	0.243892711	0.348837209	0.2
1.47301E-4	45.503190515	0.513136123	0.242197627	0.348837209	0.2
1.47772E-4	45.754036325	0.513934712	0.240502543	0.348837209	0.2
1.48472E-4	46.005934165	0.515115344	0.238807458	0.348837209	0.2
1.49116E-4	46.25884199	0.51619611	0.237112374	0.348837209	0.2
1.4964E-4	46.512801336	0.517072662	0.23541729	0.348837209	0.2
1.50507E-4	46.752893399	0.51851418	0.233821916	0.372093023	0.2
1.51169E-4	47.009302559	0.519610168	0.232126832	0.372093023	0.2
1.52205E-4	47.252101695	0.521314588	0.230531459	0.372093023	0.2
1.53166E-4	47.511873953	0.522885818	0.228836375	0.372093023	0.2
1.53925E-4	47.757625168	0.524118366	0.227241001	0.372093023	0.2
1.5458E-4	48.004423644	0.525177566	0.225645628	0.395348837	0.2
1.55232E-4	48.252315875	0.526226124	0.224050254	0.395348837	0.2
1.55769E-4	48.501090945	0.527088217	0.222454881	0.395348837	0.2
1.56228E-4	48.750611118	0.527821095	0.220859507	0.395348837	0.2
1.56787E-4	49.001130349	0.528710504	0.219264134	0.395348837	0.2
1.57178E-4	49.252310856	0.529331799	0.217668761	0.418604651	0.2
1.57939E-4	49.50434965	0.530534077	0.216073387	0.418604651	0.2
1.58824E-4	49.757876563	0.531926335	0.214478014	0.418604651	0.2
1.59384E-4	50.012487916	0.532802679	0.21288264	0.441860465	0.2
1.59977E-4	50.252107529	0.533727094	0.211386978	0.441860465	0.2
1.60518E-4	50.508510275	0.534566525	0.209791604	0.441860465	0.2
1.61127E-4	50.765856799	0.535508587	0.208196231	0.441860465	0.2
1.62049E-4	51.008281697	0.536927565	0.206700568	0.441860465	0.2
1.62577E-4	51.251731217	0.53773653	0.205204906	0.441860465	0.2
1.63537E-4	51.512660377	0.53919986	0.203609532	0.441860465	0.2
1.64276E-4	51.758631534	0.540319909	0.20211387	0.441860465	0.2
1.64815E-4	52.005372056	0.541133623	0.200618207	0.441860465	0.2
1.65587E-4	52.253188112	0.542293271	0.199122545	0.441860465	0.2
1.66523E-4	52.502360268	0.543692474	0.197626882	0.441860465	0.2
1.67341E-4	52.752634345	0.54490821	0.196131219	0.441860465	0.2
1.67788E-4	53.003978677	0.545568256	0.194635557	0.441860465	0.2
1.68427E-4	53.256167042	0.54651174	0.193139894	0.441860465	0.2
1.68759E-4	53.509149845	0.546999771	0.191644232	0.441860465	0.2
1.6925E-4	53.762637549	0.5477197	0.190148569	0.441860465	0.2
1.70061E-4	54.000163165	0.548903587	0.188752617	0.441860465	0.2
1.7091E-4	54.255950855	0.550136101	0.187256955	0.441860465	0.2
1.71339E-4	54.512767348	0.550756411	0.185761292	0.488372093	0.2
1.71911E-4	54.753083902	0.551580626	0.184365341	0.488372093	0.2
1.72448E-4	55.011365035	0.55235166	0.182869678	0.488372093	0.2
1.72896E-4	55.253166478	0.552992997	0.181473726	0.488372093	0.2
1.7353E-4	55.51298445	0.553898274	0.179978064	0.488372093	0.2
1.7392E-4	55.756175629	0.554452741	0.178582112	0.488372093	0.2
1.74487E-4	56.000034575	0.555256383	0.17718616	0.488372093	0.2
1.75112E-4	56.262260138	0.556139332	0.175690498	0.488372093	0.2
1.75637E-4	56.50781909	0.556877964	0.174294546	0.488372093	0.2
1.76101E-4	56.754109102	0.557528925	0.172898594	0.488372093	0.2
1.76953E-4	57.001147958	0.558719227	0.171502642	0.488372093	0.2
1.77809E-4	57.267337733	0.559908424	0.17000698	0.488372093	0.2
1.78671E-4	57.516840001	0.561100375	0.168611028	0.511627907	0.2
1.79319E-4	57.767480892	0.561990975	0.167215076	0.534883721	0.2
1.79904E-4	58.001029097	0.562793232	0.165918835	0.534883721	0.2
1.80719E-4	58.253419107	0.563904208	0.164522884	0.534883721	0.2
1.8173E-4	58.507284207	0.565275858	0.163126932	0.534883721	0.2
1.82481E-4	58.762105183	0.566288871	0.16173098	0.534883721	0.2
1.8324E-4	59.018165322	0.567308228	0.160335028	0.534883721	0.2
1.83955E-4	59.256974715	0.568264541	0.159038788	0.534883721	0.2
1.84488E-4	59.51488188	0.568973683	0.157642836	0.534883721	0.2
1.85312E-4	59.755241213	0.57006682	0.156346595	0.534883721	0.2
1.86068E-4	60.015146312	0.571064584	0.154950643	0.534883721	0.2
1.87145E-4	60.257758136	0.572476707	0.153654402	0.534883721	0.2
1.87705E-4	60.501553697	0.573207907	0.152358161	0.534883721	0.4
1.88505E-4	60.765023491	0.574248373	0.15096221	0.534883721	0.4
1.89491E-4	61.010736496	0.575524076	0.149665969	0.534883721	0.4
1.89978E-4	61.257345425	0.576150366	0.148369728	0.534883721	0.4
1.90576E-4	61.504811821	0.576917925	0.147073487	0.558139535	0.4
1.91064E-4	61.752929564	0.577541463	0.145777246	0.558139535	0.4
1.91587E-4	62.001737912	0.578208725	0.144481005	0.558139535	0.4
1.92376E-4	62.251388053	0.579211004	0.143184764	0.558139535	0.4
1.93365E-4	62.502254165	0.580459297	0.141888523	0.558139535	0.4
1.94205E-4	62.754277386	0.581514768	0.140592282	0.558139535	0.4
1.94966E-4	63.007205543	0.582466016	0.139296041	0.581395349	0.4
1.95758E-4	63.261222601	0.583452619	0.137999801	0.581395349	0.4
1.96468E-4	63.516330034	0.58433118	0.13670356	0.581395349	0.4
1.97382E-4	63.752607043	0.585458529	0.13550703	0.581395349	0.4
1.98064E-4	64.009764458	0.586295809	0.134210789	0.581395349	0.4
1.98954E-4	64.267805453	0.587382105	0.132914548	0.581395349	0.4
1.99523E-4	64.507043329	0.588074582	0.131718018	0.581395349	0.4
2.0031E-4	64.767007867	0.589028118	0.130421777	0.581395349	0.4
2.00642E-4	65.007556334	0.589428289	0.129225247	0.581395349	0.4
2.02123E-4	65.269305734	0.591207649	0.127929006	0.581395349	0.4
2.02722E-4	65.51219395	0.591921981	0.126732476	0.581395349	0.4
2.03354E-4	65.755762113	0.592673879	0.125535946	0.581395349	0.4
2.03968E-4	66.00015581	0.593401011	0.124339416	0.581395349	0.4
2.05162E-4	66.266187099	0.594808652	0.123043175	0.581395349	0.4
2.05929E-4	66.512862878	0.595708067	0.121846645	0.581395349	0.4
2.0652E-4	66.760326321	0.596398401	0.120650115	0.581395349	0.4
2.07111E-4	67.008495878	0.597085513	0.119453585	0.604651163	0.4
2.07784E-4	67.257516612	0.597865379	0.118257055	0.604651163	0.4
2.08227E-4	67.507165137	0.598377773	0.117060524	0.604651163	0.4
2.09299E-4	67.757695977	0.599610902	0.115863994	0.604651163	0.4
2.09797E-4	68.009102478	0.600182048	0.114667464	0.604651163	0.4
2.10102E-4	68.261035852	0.600530305	0.113470934	0.604651163	0.4
2.10942E-4	68.513653595	0.601486963	0.112274404	0.627906977	0.4
2.11906E-4	68.767217593	0.602579469	0.111077874	0.627906977	0.4
2.12361E-4	69.000574161	0.603093527	0.109981055	0.627906977	0.6
2.13204E-4	69.256016475	0.604040992	0.108784525	0.627906977	0.6
2.14189E-4	69.512539564	0.605142565	0.107587995	0.627906977	0.6
2.15096E-4	69.770049524	0.606151592	0.106391465	0.627906977	0.6
2.16245E-4	70.007300491	0.607423196	0.105294646	0.627906977	0.6
2.17168E-4	70.267295128	0.608438622	0.104098115	0.627906977	0.6
2.17922E-4	70.506629722	0.60926378	0.103001296	0.627906977	0.6
2.19659E-4	70.769211714	0.611152541	0.101804766	0.627906977	0.6
2.20719E-4	71.011413927	0.612295627	0.100707947	0.627906977	0.6
2.21605E-4	71.254720787	0.61324617	0.099611128	0.627906977	0.6
2.22519E-4	71.521327972	0.614222335	0.098414598	0.651162791	0.6
2.23241E-4	71.766643576	0.614989797	0.097317778	0.651162791	0.6
2.24639E-4	72.012891973	0.616466187	0.096220959	0.674418605	0.6
2.25499E-4	72.26042075	0.617369563	0.09512414	0.674418605	0.6
2.2617E-4	72.508867081	0.618070976	0.094027321	0.697674419	0.6
2.27205E-4	72.75822127	0.61914827	0.092930502	0.697674419	0.6
2.27724E-4	73.008427536	0.619685869	0.091833682	0.697674419	0.6
2.28367E-4	73.259249631	0.620350288	0.090736863	0.697674419	0.6
2.29157E-4	73.510950447	0.621163154	0.089640044	0.697674419	0.6
2.30182E-4	73.763581334	0.62221325	0.088543225	0.720930233	0.6
2.30729E-4	74.017180053	0.622770729	0.087446405	0.720930233	0.6
2.32311E-4	74.272177687	0.624374784	0.086349586	0.720930233	0.6
2.33089E-4	74.504889063	0.625158723	0.085352478	0.720930233	0.6
2.33879E-4	74.761848244	0.625951281	0.084255659	0.720930233	0.6
2.35005E-4	75.019759169	0.627074558	0.083158839	0.720930233	0.6
2.35888E-4	75.255258827	0.627951844	0.082161731	0.720930233	0.6
2.36727E-4	75.515184561	0.628780799	0.081064912	0.720930233	0.6
2.37871E-4	75.752361417	0.629905728	0.080067803	0.720930233	0.6
2.38779E-4	76.014541602	0.630793434	0.078970984	0.720930233	0.6
2.40021E-4	76.253992552	0.632000604	0.077973876	0.720930233	0.6
2.4102E-4	76.518691137	0.632966332	0.076877057	0.720930233	0.6
2.41847E-4	76.760138493	0.633761433	0.075879948	0.720930233	0.6
2.42695E-4	77.002401352	0.634573675	0.07488284	0.720930233	0.6
2.43637E-4	77.269764865	0.635471687	0.073786021	0.720930233	0.6
2.44958E-4	77.514102874	0.636722671	0.072788912	0.720930233	0.6
2.46242E-4	77.759823547	0.637931116	0.071791804	0.720930233	0.6
2.4759E-4	78.006807648	0.639191678	0.070794695	0.720930233	0.6
2.48111E-4	78.254695916	0.639676001	0.069797587	0.720930233	0.6
2.48945E-4	78.503344658	0.64044864	0.068800479	0.720930233	0.6
2.49889E-4	78.75281103	0.641320143	0.06780337	0.720930233	0.6
2.50759E-4	79.00297821	0.642119602	0.066806262	0.720930233	0.6
2.51682E-4	79.254239542	0.642963503	0.065809153	0.720930233	0.8
2.53115E-4	79.506616437	0.644265298	0.064812045	0.720930233	0.8
2.53776E-4	79.760084933	0.644862892	0.063814937	0.720930233	0.8
2.54515E-4	80.01437442	0.645528361	0.062817828	0.720930233	0.8
2.56275E-4	80.269796918	0.647103601	0.06182072	0.720930233	0.8
2.57496E-4	80.500885138	0.648188778	0.060923322	0.744186047	0.8
2.58374E-4	80.758928536	0.6489644	0.059926214	0.744186047	0.8
2.59229E-4	81.017679163	0.649716387	0.058929106	0.744186047	0.8
2.60463E-4	81.251885463	0.650796315	0.058031708	0.744186047	0.8
2.61574E-4	81.512881799	0.651763189	0.0570346	0.744186047	0.8
2.62475E-4	81.774878433	0.652542967	0.056037491	0.744186047	0.8
2.62909E-4	82.011346454	0.65291766	0.055140094	0.744186047	0.8
2.6379E-4	82.274840132	0.653675598	0.054142985	0.76744186	0.8
2.65154E-4	82.513024343	0.654842333	0.053245588	0.76744186	0.8
2.6609E-4	82.752116157	0.655638149	0.05234819	0.76744186	0.8
2.66776E-4	83.018689031	0.656218956	0.051351082	0.76744186	0.8
2.68942E-4	83.259871611	0.65804148	0.050453684	0.76744186	0.8
2.70452E-4	83.502674133	0.659300115	0.049556287	0.790697674	0.8
2.71458E-4	83.773565072	0.660133252	0.048559178	0.813953488	0.8
2.72296E-4	84.018331469	0.660824835	0.047661781	0.837209302	0.8
2.73515E-4	84.263977996	0.661824826	0.046764383	0.837209302	0.8
2.75235E-4	84.511159793	0.66322713	0.045866986	0.837209302	0.8
2.76598E-4	84.75948749	0.664329492	0.044969588	0.860465116	0.8
2.77885E-4	85.009071902	0.665363449	0.044072191	0.860465116	0.8
2.79223E-4	85.259717878	0.666432612	0.043174793	0.860465116	0.8
2.80375E-4	85.511518055	0.667346533	0.042277396	0.860465116	0.8
2.82187E-4	85.76461026	0.668775765	0.041379998	0.860465116	1
2.82771E-4	86.01886416	0.669233326	0.0404826	0.860465116	1
2.83776E-4	86.27380819	0.670018124	0.039585203	0.860465116	1
2.8584E-4	86.501884934	0.671618688	0.038787516	0.860465116	1
2.87471E-4	86.76002208	0.672871719	0.037890119	0.860465116	1
2.88743E-4	87.019313995	0.673843123	0.036992721	0.860465116	1
2.90781E-4	87.251444902	0.675386774	0.036195034	0.860465116	1
2.91475E-4	87.513487299	0.675909219	0.035297637	0.860465116	1
2.93368E-4	87.776819913	0.677325673	0.034400239	0.860465116	1
2.94529E-4	88.012012957	0.678188471	0.033602553	0.860465116	1
2.95834E-4	88.277697288	0.679152352	0.032705155	0.860465116	1
2.97682E-4	88.515164372	0.680508096	0.031907468	0.860465116	1
2.99756E-4	88.754239176	0.682015517	0.031109782	0.860465116	1
3.02891E-4	89.025724103	0.684267683	0.030212384	0.860465116	1
3.04932E-4	89.268860031	0.685716612	0.029414697	0.860465116	1
3.06274E-4	89.513494283	0.686662355	0.028617011	0.860465116	1
3.07961E-4	89.75946926	0.687843148	0.027819324	0.860465116	1
3.10156E-4	90.006552565	0.689365728	0.027021637	0.88372093	1
3.12254E-4	90.255505391	0.69080772	0.026223951	0.88372093	1
3.13451E-4	90.505913572	0.691624636	0.025426264	0.88372093	1
3.15108E-4	90.757419932	0.692748073	0.024628577	0.88372093	1
3.16923E-4	91.01034587	0.693968926	0.02383089	0.88372093	1
3.178E-4	91.264262331	0.694555805	0.023033204	0.88372093	1
3.19262E-4	91.519160189	0.695528204	0.022235517	0.88372093	1
3.21998E-4	91.775627478	0.697332559	0.02143783	0.88372093	1
3.23587E-4	92.001430802	0.698370397	0.020739854	0.906976744	1
3.24711E-4	92.260704433	0.699100135	0.019942168	0.906976744	1
3.27379E-4	92.521687131	0.700819184	0.019144481	0.906976744	1
3.30667E-4	92.752032228	0.702910226	0.018446505	0.906976744	1
3.3185E-4	93.017065924	0.703655533	0.017648818	0.906976744	1
3.3606E-4	93.250936251	0.706277003	0.016950843	0.906976744	1
3.38729E-4	93.520844667	0.707915423	0.016153156	0.906976744	1
3.4217E-4	93.759236909	0.710001286	0.01545518	0.906976744	1
3.44211E-4	94.033718763	0.711223998	0.014657493	0.906976744	1
3.4666E-4	94.275522403	0.712678078	0.013959517	0.906976744	1
3.48912E-4	94.519233208	0.714001906	0.013261542	0.906976744	1
3.52254E-4	94.764860977	0.715944588	0.012563566	0.906976744	1
3.54359E-4	95.012129018	0.717155169	0.01186559	0.906976744	1
3.56177E-4	95.260983978	0.718191703	0.011167614	0.906976744	1
3.58058E-4	95.510964549	0.719256664	0.010469638	0.930232558	1
3.59294E-4	95.762027748	0.719952031	0.009771662	0.930232558	1
3.6175E-4	96.014429335	0.721323554	0.009073686	0.930232558	1
3.64873E-4	96.268596928	0.72304778	0.00837571	0.930232558	1
3.6793E-4	96.525262494	0.724715402	0.007677735	0.930232558	1
3.71788E-4	96.783886251	0.726791658	0.006979759	0.930232558	1
3.75673E-4	97.008423744	0.728850861	0.006381494	0.930232558	1
3.83651E-4	97.274011111	0.732983831	0.005683518	0.930232558	1
3.95823E-4	97.509083374	0.739052516	0.005085253	0.930232558	1
4.11167E-4	97.790749095	0.746320162	0.004387277	0.953488372	1
4.2809E-4	98.042308168	0.753880107	0.003789012	0.953488372	1
4.47521E-4	98.263211188	0.762023369	0.003290458	0.953488372	1
4.69276E-4	98.541239039	0.770524023	0.002692193	0.953488372	1
5.06001E-4	98.784224361	0.783574578	0.002193638	0.953488372	1
5.20712E-4	99.040282297	0.788395175	0.001695084	0.953488372	1
5.59531E-4	99.258665082	0.80014167	0.001296241	0.953488372	1
5.82349E-4	99.542896817	0.806457093	0.000797687	0.976744186	1
6.27212E-4	99.788199425	0.817778164	0.000398843	1	1
7.93928E-4	100	0.85031504	0.000099711	1	1
