# Supplementary material for: Alien species revises systematic status: integrative species delimitation of two similar taxa of Symbrenthia Hübner, [1819] (Lepidoptera, Nymphalidae)
Source: PeerJ. 2023 Jan 30;11:e14644. doi: 10.7717/peerj.14644 (PMC9893915; doi:10.7717/peerj.14644)
Supplement: Supplemental Information 6 [file peerj-11-14644-s006.zip › SDM/early_stage/MAXENT/past_2012_output/formosanus_6_samplePredictions.csv]

X	Y	Test or train	Raw prediction	Cumulative prediction	Logistic prediction
121.054932	23.628115	train	1.90135999084506E-4	61.32272914408696	0.5763534142422536
120.7919	21.9621	train	2.721253877152984E-4	83.96849834941725	0.660684216015068
121.0157	24.7119	train	1.10518479888102E-4	30.822716524940315	0.4415841337392522
121.5455	25.1547	train	1.4585799546827836E-4	44.91656610240483	0.5106772188964271
120.8538	21.9041	train	2.297587461013772E-4	73.65926230196557	0.6217803263120245
121.005825	24.204621	train	1.712622752072343E-4	54.466836830041395	0.5506452256901077
121.280927	24.047432	train	1.0582120856924475E-4	29.193951479461695	0.4309031717594744
121.502895	24.774974	train	2.635627892877747E-4	82.20688486951957	0.6534804738663328
121.567253	24.889901	train	4.621426071086288E-5	8.270684296117867	0.24849974642986333
120.790253	23.728701	train	3.220786126448854E-4	91.78708286073855	0.6973852646493551
120.875155	23.877634	train	3.565797709662504E-4	95.31451131246331	0.7184204195059799
121.531742	24.937416	train	2.5651308892004016E-4	80.31485797019803	0.6473158711213003
121.359412	24.770632	train	1.7131962238748282E-4	54.501167137069054	0.5507280640569722
121.286998	24.620683	train	2.2612137393431905E-4	72.49086265833324	0.6180202819652839
121.492592	24.580782	train	1.9447508963477055E-4	62.84404515675863	0.5818532779707009
121.483982	24.214335	train	1.7930448971773856E-4	57.76186843818107	0.5619715283353659
121.128769	24.073602	train	6.944101584924011E-5	15.404652161220456	0.33193629984760664
121.553887	24.929444	train	2.69109162511587E-4	83.28675073642859	0.65818107835076
121.017109	24.198697	train	1.3767349241734084E-4	41.54919088575611	0.496241755643715
120.82143	24.340683	train	2.2242678610596037E-4	71.49442984649913	0.6141237779759036
120.618486	22.421302	train	2.8541251770211436E-5	4.04973826823449	0.16958551059894286
120.780803	22.198806	train	6.18289147651819E-4	99.73941091438306	0.8156332882094106
121.576538	24.018525	train	2.1051491106730715E-4	68.38521283043197	0.6010011568044302
121.165728	22.757126	train	3.339445366719741E-5	4.736979657342218	0.19286066642885985
121.24194	24.050457	train	1.21417889127522E-4	35.03740922917761	0.4648879088906477
121.279652	24.028281	train	1.0266354103484835E-4	28.005529721628964	0.42349041226405465
121.485879	24.190331	train	1.7805616280998018E-4	57.338877966938874	0.5602510218277017
121.310555	23.415505	train	9.907813278371984E-5	26.699730091002266	0.41483587910967284
121.079669	24.025907	train	3.090990024450766E-4	89.88757012798524	0.6886345618569896
120.675825	23.378782	train	1.589576605855132E-4	49.8186471032148	0.5321355756174517
121.359322	24.712727	train	2.752368237972185E-4	84.51149207426417	0.6632282412759594
120.786095	22.736907	train	1.567867544437421E-4	49.00102030147783	0.5287105041377306
120.731946	22.163305	train	5.741127316941054E-4	99.44030198701884	0.8042241479335075
121.324409	24.026827	train	1.4311073754896692E-4	43.66146053643087	0.5059248660856438
121.279558	24.658756	train	1.4374896458677395E-4	43.98546072759468	0.5070371181589529
120.671608	22.757052	train	1.2044449725550724E-4	34.68458600269716	0.4628861135743758
121.003741	24.091114	train	2.2401453121223165E-4	71.90289595156618	0.6158079945336185
121.580647	24.995973	train	4.0541574894996954E-4	97.68517491136738	0.7436439263416973
120.502058	23.268049	train	1.5409561093072607E-4	47.82190992783532	0.5243943952663344
120.737778	22.411167	train	2.7113614114611455E-4	83.68689643665756	0.6598672992461714
121.34	23.12	train	1.4974891977618873E-4	46.54296370481966	0.5172536163911311
121.35	23.14	train	2.065203175353785E-4	66.7604596587567	0.596398401179537
121.34	23.13	train	1.3208643012594404E-4	39.08028287557098	0.485888332871991
121.403791	24.673541	test	2.5102320489694415E-4	79.07490071739666	0.6423612035711569
121.116916	24.534915	test	1.3617855913122419E-4	40.77725153638592	0.4935125675955333
120.982023	24.073405	test	2.813946429335702E-4	85.65393730354853	0.6681522887224244
120.964251	22.881263	test	1.8739581320970482E-4	60.36694947022535	0.572805029745288
120.503182	23.266507	test	2.1231939354769556E-4	68.97923539415073	0.6030461184540352
