# Supplementary material for: Alien species revises systematic status: integrative species delimitation of two similar taxa of Symbrenthia Hübner, [1819] (Lepidoptera, Nymphalidae)
Source: PeerJ. 2023 Jan 30;11:e14644. doi: 10.7717/peerj.14644 (PMC9893915; doi:10.7717/peerj.14644)
Supplement: Supplemental Information 6 [file peerj-11-14644-s006.zip › SDM/early_stage/MAXENT/past_2012_output/formosanus_7.asc]

ncols         264
nrows         468
xllcorner     119.7998599118
yllcorner     21.499860665
cellsize      0.00833333330000001
NODATA_value  -9999
-9999 -9999 -9999 -9999 -9999 -9999 -9999 -9999 -9999 -9999 -9999 -9999 -9999 -9999 -9999 -9999 -9999 -9999 -9999 8.16298E-1 -9999 -9999 -9999 -9999 -9999 -9999 -9999 -9999 -9999 -9999 -9999 -9999 -9999 -9999 -9999 -9999 -9999 -9999 -9999 -9999 -9999 -9999 -9999 -9999 -9999 -9999 -9999 -9999 -9999 -9999 -9999 -9999 -9999 -9999 -9999 -9999 -9999 -9999 -9999 -9999 -9999 -9999 -9999 -9999 -9999 -9999 -9999 -9999 -9999 -9999 -9999 -9999 -9999 -9999 -9999 -9999 -9999 -9999 -9999 -9999 -9999 -9999 -9999 -9999 -9999 -9999 -9999 -9999 -9999 -9999 -9999 -9999 -9999 -9999 -9999 -9999 -9999 -9999 -9999 -9999 -9999 -9999 -9999 -9999 -9999 -9999 -9999 -9999 -9999 -9999 -9999 -9999 -9999 -9999 -9999 -9999 -9999 -9999 -9999 -9999 -9999 -9999 -9999 -9999 -9999 -9999 -9999 -9999 -9999 -9999 -9999 -9999 -9999 -9999 -9999 -9999 -9999 -9999 -9999 -9999 -9999 -9999 -9999 -9999 -9999 -9999 -9999 -9999 -9999 -9999 -9999 -9999 -9999 -9999 -9999 -9999 -9999 -9999 -9999 -9999 -9999 -9999 -9999 -9999 -9999 -9999 -9999 -9999 -9999 -9999 -9999 -9999 -9999 -9999 -9999 -9999 -9999 -9999 -9999 -9999 -9999 -9999 -9999 -9999 -9999 -9999 -9999 -9999 -9999 -9999 -9999 -9999 -9999 -9999 -9999 -9999 -9999 -9999 -9999 -9999 -9999 -9999 -9999 -9999 -9999 -9999 -9999 -9999 -9999 -9999 -9999 -9999 -9999 -9999 -9999 -9999 -9999 -9999 -9999 -9999 -9999 -9999 -9999 -9999 -9999 -9999 -9999 -9999 -9999 -9999 -9999 -9999 -9999 -9999 -9999 -9999 -9999 -9999 -9999 -9999 -9999 -9999 -9999 -9999 -9999 -9999 -9999 -9999 -9999 -9999 -9999 -9999 -9999 -9999 -9999 -9999 -9999 -9999 -9999 -9999 -9999 -9999 -9999 -9999
-9999 -9999 -9999 -9999 -9999 -9999 -9999 -9999 -9999 -9999 -9999 -9999 -9999 -9999 -9999 -9999 -9999 -9999 -9999 -9999 -9999 -9999 -9999 -9999 -9999 -9999 -9999 -9999 -9999 -9999 -9999 -9999 -9999 -9999 -9999 -9999 -9999 -9999 -9999 -9999 -9999 -9999 -9999 -9999 -9999 -9999 -9999 -9999 -9999 -9999 -9999 -9999 -9999 -9999 -9999 -9999 -9999 -9999 -9999 -9999 -9999 -9999 -9999 -9999 -9999 -9999 -9999 -9999 -9999 -9999 -9999 -9999 -9999 -9999 -9999 -9999 -9999 -9999 -9999 -9999 -9999 -9999 -9999 -9999 -9999 -9999 -9999 -9999 -9999 -9999 -9999 -9999 -9999 -9999 -9999 -9999 -9999 -9999 -9999 -9999 -9999 -9999 -9999 -9999 -9999 -9999 -9999 -9999 -9999 -9999 -9999 -9999 -9999 -9999 -9999 -9999 -9999 -9999 -9999 -9999 -9999 -9999 -9999 -9999 -9999 -9999 -9999 -9999 -9999 -9999 -9999 -9999 -9999 -9999 -9999 -9999 -9999 -9999 -9999 -9999 -9999 -9999 -9999 -9999 -9999 -9999 -9999 -9999 -9999 -9999 -9999 -9999 -9999 -9999 -9999 -9999 -9999 -9999 -9999 -9999 -9999 -9999 -9999 -9999 -9999 -9999 -9999 -9999 -9999 -9999 -9999 -9999 -9999 -9999 -9999 -9999 -9999 -9999 -9999 -9999 -9999 -9999 -9999 -9999 -9999 -9999 -9999 -9999 -9999 -9999 -9999 -9999 -9999 -9999 -9999 -9999 -9999 -9999 -9999 -9999 -9999 -9999 -9999 -9999 -9999 -9999 -9999 -9999 -9999 -9999 -9999 -9999 -9999 -9999 -9999 -9999 -9999 -9999 -9999 -9999 -9999 -9999 -9999 -9999 -9999 -9999 -9999 -9999 -9999 -9999 -9999 -9999 -9999 -9999 -9999 -9999 -9999 -9999 -9999 -9999 -9999 -9999 -9999 -9999 -9999 -9999 -9999 -9999 -9999 -9999 -9999 -9999 -9999 -9999 -9999 -9999 -9999 -9999 -9999 -9999 -9999 -9999 -9999 -9999
-9999 6.50468E-1 -9999 -9999 -9999 -9999 -9999 -9999 -9999 -9999 -9999 -9999 -9999 -9999 -9999 -9999 -9999 -9999 -9999 -9999 -9999 -9999 -9999 -9999 -9999 -9999 -9999 -9999 -9999 -9999 -9999 -9999 -9999 -9999 -9999 -9999 -9999 -9999 -9999 -9999 -9999 -9999 -9999 -9999 -9999 -9999 -9999 -9999 -9999 -9999 -9999 -9999 -9999 -9999 -9999 -9999 -9999 -9999 -9999 -9999 -9999 -9999 -9999 -9999 -9999 -9999 -9999 -9999 -9999 -9999 -9999 -9999 -9999 -9999 -9999 -9999 -9999 -9999 -9999 -9999 -9999 -9999 -9999 -9999 -9999 -9999 -9999 -9999 -9999 -9999 -9999 -9999 -9999 -9999 -9999 -9999 -9999 -9999 -9999 -9999 -9999 -9999 -9999 -9999 -9999 -9999 -9999 -9999 -9999 -9999 -9999 -9999 -9999 -9999 -9999 -9999 -9999 -9999 -9999 -9999 -9999 -9999 -9999 -9999 -9999 -9999 -9999 -9999 -9999 -9999 -9999 -9999 -9999 -9999 -9999 -9999 -9999 -9999 -9999 -9999 -9999 -9999 -9999 -9999 -9999 -9999 -9999 -9999 -9999 -9999 -9999 -9999 -9999 -9999 -9999 -9999 -9999 -9999 -9999 -9999 -9999 -9999 -9999 -9999 -9999 -9999 -9999 -9999 -9999 -9999 -9999 -9999 -9999 -9999 -9999 -9999 -9999 -9999 -9999 -9999 -9999 -9999 -9999 -9999 -9999 -9999 -9999 -9999 -9999 -9999 -9999 -9999 -9999 -9999 -9999 -9999 -9999 -9999 -9999 -9999 -9999 -9999 -9999 -9999 -9999 -9999 -9999 -9999 -9999 -9999 -9999 -9999 -9999 -9999 -9999 -9999 -9999 -9999 -9999 -9999 -9999 -9999 -9999 -9999 -9999 -9999 -9999 -9999 -9999 -9999 -9999 -9999 -9999 -9999 -9999 -9999 -9999 -9999 -9999 -9999 -9999 -9999 -9999 -9999 -9999 -9999 -9999 -9999 -9999 -9999 -9999 -9999 -9999 -9999 -9999 -9999 -9999 -9999 -9999 -9999 -9999 -9999 -9999 -9999
-9999 -9999 -9999 -9999 -9999 -9999 -9999 -9999 -9999 -9999 -9999 -9999 -9999 -9999 -9999 -9999 -9999 -9999 -9999 -9999 -9999 -9999 -9999 -9999 -9999 -9999 -9999 -9999 -9999 -9999 -9999 -9999 -9999 -9999 -9999 -9999 -9999 -9999 -9999 -9999 -9999 -9999 -9999 -9999 -9999 -9999 -9999 -9999 -9999 -9999 -9999 -9999 -9999 -9999 -9999 -9999 -9999 -9999 -9999 -9999 -9999 -9999 -9999 -9999 -9999 -9999 -9999 -9999 -9999 -9999 -9999 -9999 -9999 -9999 -9999 -9999 -9999 -9999 -9999 -9999 -9999 -9999 -9999 -9999 -9999 -9999 -9999 -9999 -9999 -9999 -9999 -9999 -9999 -9999 -9999 -9999 -9999 -9999 -9999 -9999 -9999 -9999 -9999 -9999 -9999 -9999 -9999 -9999 -9999 -9999 -9999 -9999 -9999 -9999 -9999 -9999 -9999 -9999 -9999 -9999 -9999 -9999 -9999 -9999 -9999 -9999 -9999 -9999 -9999 -9999 -9999 -9999 -9999 -9999 -9999 -9999 -9999 -9999 -9999 -9999 -9999 -9999 -9999 -9999 -9999 -9999 -9999 -9999 -9999 -9999 -9999 -9999 -9999 -9999 -9999 -9999 -9999 -9999 -9999 -9999 -9999 -9999 -9999 -9999 -9999 -9999 -9999 -9999 -9999 -9999 -9999 -9999 -9999 -9999 -9999 -9999 -9999 -9999 -9999 -9999 -9999 -9999 -9999 -9999 -9999 -9999 -9999 -9999 -9999 -9999 -9999 -9999 -9999 -9999 -9999 -9999 -9999 -9999 -9999 -9999 -9999 -9999 -9999 -9999 -9999 -9999 -9999 -9999 -9999 -9999 -9999 -9999 -9999 -9999 -9999 -9999 -9999 -9999 -9999 -9999 -9999 -9999 -9999 -9999 -9999 -9999 -9999 -9999 -9999 -9999 -9999 -9999 -9999 -9999 -9999 -9999 -9999 -9999 -9999 -9999 -9999 -9999 -9999 -9999 -9999 -9999 -9999 -9999 -9999 -9999 -9999 -9999 -9999 -9999 -9999 -9999 -9999 -9999 -9999 -9999 -9999 -9999 -9999 -9999
-9999 -9999 -9999 -9999 -9999 -9999 -9999 -9999 -9999 -9999 -9999 -9999 -9999 -9999 -9999 -9999 -9999 -9999 -9999 -9999 -9999 -9999 -9999 -9999 -9999 -9999 -9999 -9999 -9999 -9999 -9999 -9999 -9999 -9999 -9999 -9999 -9999 -9999 -9999 -9999 -9999 -9999 -9999 -9999 -9999 -9999 -9999 -9999 -9999 -9999 -9999 -9999 -9999 -9999 -9999 -9999 -9999 -9999 -9999 -9999 -9999 -9999 -9999 -9999 -9999 -9999 -9999 -9999 -9999 -9999 -9999 -9999 -9999 -9999 -9999 -9999 -9999 -9999 -9999 -9999 -9999 -9999 -9999 -9999 -9999 -9999 -9999 -9999 -9999 -9999 -9999 -9999 -9999 -9999 -9999 -9999 -9999 -9999 -9999 -9999 -9999 -9999 -9999 -9999 -9999 -9999 -9999 -9999 -9999 -9999 -9999 -9999 -9999 -9999 -9999 -9999 -9999 -9999 -9999 -9999 -9999 -9999 -9999 -9999 -9999 -9999 -9999 -9999 -9999 -9999 -9999 -9999 -9999 -9999 -9999 -9999 -9999 -9999 -9999 -9999 -9999 -9999 -9999 -9999 -9999 -9999 -9999 -9999 -9999 -9999 -9999 -9999 -9999 -9999 -9999 -9999 -9999 -9999 -9999 -9999 -9999 -9999 -9999 -9999 -9999 -9999 -9999 -9999 -9999 -9999 -9999 -9999 -9999 -9999 -9999 -9999 -9999 -9999 -9999 -9999 -9999 -9999 -9999 -9999 -9999 -9999 -9999 -9999 -9999 -9999 -9999 -9999 -9999 -9999 -9999 -9999 -9999 -9999 -9999 -9999 -9999 -9999 -9999 -9999 -9999 -9999 -9999 -9999 -9999 -9999 -9999 -9999 -9999 -9999 -9999 -9999 -9999 -9999 -9999 -9999 -9999 -9999 -9999 -9999 -9999 -9999 -9999 -9999 -9999 -9999 -9999 -9999 -9999 -9999 -9999 -9999 -9999 -9999 -9999 -9999 -9999 -9999 -9999 -9999 -9999 -9999 -9999 -9999 -9999 -9999 -9999 -9999 -9999 -9999 -9999 -9999 -9999 -9999 -9999 -9999 -9999 -9999 -9999 -9999
-9999 -9999 -9999 -9999 -9999 -9999 -9999 -9999 -9999 -9999 -9999 -9999 -9999 -9999 -9999 -9999 -9999 -9999 -9999 -9999 -9999 -9999 -9999 -9999 -9999 -9999 -9999 -9999 -9999 -9999 -9999 -9999 -9999 -9999 -9999 -9999 -9999 -9999 -9999 -9999 -9999 -9999 -9999 -9999 -9999 -9999 -9999 -9999 -9999 -9999 -9999 -9999 -9999 -9999 -9999 -9999 -9999 -9999 -9999 -9999 -9999 -9999 -9999 -9999 -9999 -9999 -9999 -9999 -9999 -9999 -9999 -9999 -9999 -9999 -9999 -9999 -9999 -9999 -9999 -9999 -9999 -9999 -9999 -9999 -9999 -9999 -9999 -9999 -9999 -9999 -9999 -9999 -9999 -9999 -9999 -9999 -9999 -9999 -9999 -9999 -9999 -9999 -9999 -9999 -9999 -9999 -9999 -9999 -9999 -9999 -9999 -9999 -9999 -9999 -9999 -9999 -9999 -9999 -9999 -9999 -9999 -9999 -9999 -9999 -9999 -9999 -9999 -9999 -9999 -9999 -9999 -9999 -9999 -9999 -9999 -9999 -9999 -9999 -9999 -9999 -9999 -9999 -9999 -9999 -9999 -9999 -9999 -9999 -9999 -9999 -9999 -9999 -9999 -9999 -9999 -9999 -9999 -9999 -9999 -9999 -9999 -9999 -9999 -9999 -9999 -9999 -9999 -9999 -9999 -9999 -9999 -9999 -9999 -9999 -9999 -9999 -9999 -9999 -9999 -9999 -9999 -9999 -9999 -9999 -9999 -9999 -9999 -9999 -9999 -9999 -9999 -9999 -9999 -9999 -9999 -9999 -9999 -9999 -9999 -9999 -9999 -9999 -9999 -9999 -9999 -9999 -9999 -9999 -9999 -9999 -9999 -9999 -9999 -9999 -9999 -9999 -9999 -9999 -9999 -9999 -9999 -9999 -9999 -9999 -9999 -9999 -9999 -9999 -9999 -9999 -9999 -9999 -9999 -9999 -9999 -9999 -9999 -9999 -9999 -9999 -9999 -9999 -9999 -9999 -9999 -9999 -9999 -9999 -9999 -9999 -9999 -9999 -9999 -9999 -9999 -9999 -9999 -9999 -9999 -9999 -9999 -9999 -9999 -9999
-9999 -9999 -9999 -9999 -9999 -9999 -9999 -9999 -9999 -9999 -9999 -9999 -9999 -9999 -9999 -9999 -9999 -9999 -9999 -9999 -9999 -9999 -9999 -9999 -9999 -9999 -9999 -9999 -9999 -9999 -9999 -9999 -9999 -9999 -9999 -9999 -9999 -9999 -9999 -9999 -9999 -9999 -9999 -9999 -9999 -9999 -9999 -9999 -9999 -9999 -9999 -9999 -9999 -9999 -9999 -9999 -9999 -9999 -9999 -9999 -9999 -9999 -9999 -9999 -9999 -9999 -9999 -9999 -9999 -9999 -9999 -9999 -9999 -9999 -9999 -9999 -9999 -9999 -9999 -9999 -9999 -9999 -9999 -9999 -9999 -9999 -9999 -9999 -9999 -9999 -9999 -9999 -9999 -9999 -9999 -9999 -9999 -9999 -9999 -9999 -9999 -9999 -9999 -9999 -9999 -9999 -9999 -9999 -9999 -9999 -9999 -9999 -9999 -9999 -9999 -9999 -9999 -9999 -9999 -9999 -9999 -9999 -9999 -9999 -9999 -9999 -9999 -9999 -9999 -9999 -9999 -9999 -9999 -9999 -9999 -9999 -9999 -9999 -9999 -9999 -9999 -9999 -9999 -9999 -9999 -9999 -9999 -9999 -9999 -9999 -9999 -9999 -9999 -9999 -9999 -9999 -9999 -9999 -9999 -9999 -9999 -9999 -9999 -9999 -9999 -9999 -9999 -9999 -9999 -9999 -9999 -9999 -9999 -9999 -9999 -9999 -9999 -9999 -9999 -9999 -9999 -9999 -9999 -9999 -9999 -9999 -9999 -9999 -9999 -9999 -9999 -9999 -9999 -9999 -9999 -9999 -9999 -9999 -9999 -9999 -9999 -9999 -9999 -9999 -9999 -9999 -9999 -9999 -9999 -9999 -9999 -9999 -9999 -9999 -9999 -9999 -9999 -9999 -9999 -9999 -9999 -9999 -9999 -9999 -9999 -9999 -9999 -9999 -9999 -9999 -9999 -9999 -9999 -9999 -9999 -9999 -9999 -9999 -9999 -9999 -9999 -9999 -9999 -9999 -9999 -9999 -9999 -9999 -9999 -9999 -9999 -9999 -9999 -9999 -9999 -9999 -9999 -9999 -9999 -9999 -9999 -9999 -9999 -9999
-9999 -9999 -9999 -9999 -9999 -9999 -9999 -9999 -9999 -9999 -9999 -9999 -9999 -9999 -9999 -9999 -9999 -9999 -9999 -9999 -9999 -9999 -9999 -9999 -9999 -9999 -9999 -9999 -9999 -9999 -9999 -9999 -9999 -9999 -9999 -9999 -9999 -9999 -9999 -9999 -9999 -9999 -9999 -9999 -9999 -9999 -9999 -9999 -9999 -9999 -9999 -9999 -9999 -9999 -9999 -9999 -9999 -9999 -9999 -9999 -9999 -9999 -9999 -9999 -9999 -9999 -9999 -9999 -9999 -9999 -9999 -9999 -9999 -9999 -9999 -9999 -9999 -9999 -9999 -9999 -9999 -9999 -9999 -9999 -9999 -9999 -9999 -9999 -9999 -9999 -9999 -9999 -9999 -9999 -9999 -9999 -9999 -9999 -9999 -9999 -9999 -9999 -9999 -9999 -9999 -9999 -9999 -9999 -9999 -9999 -9999 -9999 -9999 -9999 -9999 -9999 -9999 -9999 -9999 -9999 -9999 -9999 -9999 -9999 -9999 -9999 -9999 -9999 -9999 -9999 -9999 -9999 -9999 -9999 -9999 -9999 -9999 -9999 -9999 -9999 -9999 -9999 -9999 -9999 -9999 -9999 -9999 -9999 -9999 -9999 -9999 -9999 -9999 -9999 -9999 -9999 -9999 -9999 -9999 -9999 -9999 -9999 -9999 -9999 -9999 -9999 -9999 -9999 -9999 -9999 -9999 -9999 -9999 -9999 -9999 -9999 -9999 -9999 -9999 -9999 -9999 -9999 -9999 -9999 -9999 -9999 -9999 -9999 -9999 -9999 -9999 -9999 -9999 -9999 -9999 -9999 -9999 -9999 -9999 -9999 -9999 -9999 -9999 -9999 -9999 -9999 -9999 -9999 -9999 -9999 -9999 -9999 -9999 -9999 -9999 -9999 -9999 -9999 -9999 -9999 -9999 -9999 -9999 -9999 -9999 -9999 -9999 -9999 -9999 -9999 -9999 -9999 -9999 -9999 -9999 -9999 -9999 -9999 -9999 -9999 -9999 -9999 -9999 -9999 -9999 -9999 -9999 -9999 -9999 -9999 -9999 -9999 -9999 -9999 -9999 -9999 -9999 -9999 -9999 -9999 -9999 -9999 -9999 -9999
-9999 -9999 -9999 -9999 -9999 -9999 -9999 -9999 -9999 -9999 -9999 -9999 -9999 -9999 -9999 -9999 -9999 -9999 -9999 -9999 -9999 -9999 -9999 -9999 -9999 -9999 -9999 -9999 -9999 -9999 -9999 -9999 -9999 -9999 -9999 -9999 -9999 -9999 -9999 -9999 -9999 -9999 -9999 -9999 -9999 -9999 -9999 -9999 -9999 -9999 -9999 -9999 -9999 -9999 -9999 -9999 -9999 -9999 -9999 -9999 -9999 -9999 -9999 -9999 -9999 -9999 -9999 -9999 -9999 -9999 -9999 -9999 -9999 -9999 -9999 -9999 -9999 -9999 -9999 -9999 -9999 -9999 -9999 -9999 -9999 -9999 -9999 -9999 -9999 -9999 -9999 -9999 -9999 -9999 -9999 -9999 -9999 -9999 -9999 -9999 -9999 -9999 -9999 -9999 -9999 -9999 -9999 -9999 -9999 -9999 -9999 -9999 -9999 -9999 -9999 -9999 -9999 -9999 -9999 -9999 -9999 -9999 -9999 -9999 -9999 -9999 -9999 -9999 -9999 -9999 -9999 -9999 -9999 -9999 -9999 -9999 -9999 -9999 -9999 -9999 -9999 -9999 -9999 -9999 -9999 -9999 -9999 -9999 -9999 -9999 -9999 -9999 -9999 -9999 -9999 -9999 -9999 -9999 -9999 -9999 -9999 -9999 -9999 -9999 -9999 -9999 -9999 -9999 -9999 -9999 -9999 -9999 -9999 -9999 -9999 -9999 -9999 -9999 -9999 -9999 -9999 -9999 -9999 -9999 -9999 -9999 -9999 -9999 -9999 -9999 -9999 -9999 -9999 -9999 -9999 -9999 -9999 -9999 -9999 -9999 -9999 -9999 -9999 -9999 -9999 -9999 -9999 -9999 -9999 -9999 -9999 -9999 -9999 -9999 -9999 -9999 -9999 -9999 -9999 -9999 -9999 -9999 -9999 -9999 -9999 -9999 -9999 -9999 -9999 -9999 -9999 -9999 -9999 -9999 -9999 -9999 -9999 -9999 -9999 -9999 -9999 -9999 -9999 -9999 -9999 -9999 -9999 -9999 -9999 -9999 -9999 -9999 -9999 -9999 -9999 -9999 -9999 -9999 -9999 -9999 -9999 -9999 -9999 -9999
-9999 -9999 -9999 -9999 -9999 -9999 -9999 -9999 -9999 -9999 -9999 -9999 -9999 -9999 -9999 -9999 -9999 -9999 -9999 -9999 -9999 -9999 -9999 -9999 -9999 -9999 -9999 -9999 -9999 -9999 -9999 -9999 -9999 -9999 -9999 -9999 -9999 -9999 -9999 -9999 -9999 -9999 -9999 -9999 -9999 -9999 -9999 -9999 -9999 -9999 -9999 -9999 -9999 -9999 -9999 -9999 -9999 -9999 -9999 -9999 -9999 -9999 -9999 -9999 -9999 -9999 -9999 -9999 -9999 -9999 -9999 -9999 -9999 -9999 -9999 -9999 -9999 -9999 -9999 -9999 -9999 -9999 -9999 -9999 -9999 -9999 -9999 -9999 -9999 -9999 -9999 -9999 -9999 -9999 -9999 -9999 -9999 -9999 -9999 -9999 -9999 -9999 -9999 -9999 -9999 -9999 -9999 -9999 -9999 -9999 -9999 -9999 -9999 -9999 -9999 -9999 -9999 -9999 -9999 -9999 -9999 -9999 -9999 -9999 -9999 -9999 -9999 -9999 -9999 -9999 -9999 -9999 -9999 -9999 -9999 -9999 -9999 -9999 -9999 -9999 -9999 -9999 -9999 -9999 -9999 -9999 -9999 -9999 -9999 -9999 -9999 -9999 -9999 -9999 -9999 -9999 -9999 -9999 -9999 -9999 -9999 -9999 -9999 -9999 -9999 -9999 -9999 -9999 -9999 -9999 -9999 -9999 -9999 -9999 -9999 -9999 -9999 -9999 -9999 -9999 -9999 -9999 -9999 -9999 -9999 -9999 -9999 -9999 -9999 -9999 -9999 -9999 -9999 -9999 -9999 -9999 -9999 -9999 -9999 -9999 -9999 -9999 -9999 -9999 -9999 -9999 -9999 -9999 -9999 -9999 -9999 -9999 -9999 -9999 -9999 -9999 -9999 -9999 -9999 -9999 -9999 -9999 -9999 -9999 -9999 -9999 -9999 -9999 -9999 -9999 -9999 -9999 -9999 -9999 -9999 -9999 -9999 -9999 -9999 -9999 -9999 -9999 -9999 -9999 -9999 -9999 -9999 -9999 -9999 -9999 -9999 -9999 -9999 -9999 -9999 -9999 -9999 -9999 -9999 -9999 -9999 -9999 -9999 -9999
-9999 -9999 -9999 -9999 -9999 -9999 -9999 -9999 -9999 -9999 -9999 -9999 -9999 -9999 -9999 -9999 -9999 -9999 -9999 -9999 -9999 -9999 -9999 -9999 -9999 -9999 -9999 -9999 -9999 -9999 -9999 -9999 -9999 -9999 -9999 -9999 -9999 -9999 -9999 -9999 -9999 -9999 -9999 -9999 -9999 -9999 -9999 -9999 -9999 -9999 -9999 -9999 -9999 -9999 -9999 -9999 -9999 -9999 -9999 -9999 -9999 -9999 -9999 -9999 -9999 -9999 -9999 -9999 -9999 -9999 -9999 -9999 -9999 -9999 -9999 -9999 -9999 -9999 -9999 -9999 -9999 -9999 -9999 -9999 -9999 -9999 -9999 -9999 -9999 -9999 -9999 -9999 -9999 -9999 -9999 -9999 -9999 -9999 -9999 -9999 -9999 -9999 -9999 -9999 -9999 -9999 -9999 -9999 -9999 -9999 -9999 -9999 -9999 -9999 -9999 -9999 -9999 -9999 -9999 -9999 -9999 -9999 -9999 -9999 -9999 -9999 -9999 -9999 -9999 -9999 -9999 -9999 -9999 -9999 -9999 -9999 -9999 -9999 -9999 -9999 -9999 -9999 -9999 -9999 -9999 -9999 -9999 -9999 -9999 -9999 -9999 -9999 -9999 -9999 -9999 -9999 -9999 -9999 -9999 -9999 -9999 -9999 -9999 -9999 -9999 -9999 -9999 -9999 -9999 -9999 -9999 -9999 -9999 -9999 -9999 -9999 -9999 -9999 -9999 -9999 -9999 -9999 -9999 -9999 -9999 -9999 -9999 -9999 -9999 -9999 -9999 -9999 -9999 -9999 -9999 -9999 -9999 -9999 -9999 -9999 -9999 -9999 -9999 -9999 -9999 -9999 -9999 -9999 -9999 -9999 -9999 -9999 -9999 -9999 -9999 -9999 -9999 -9999 -9999 -9999 -9999 -9999 -9999 -9999 -9999 -9999 -9999 -9999 -9999 -9999 -9999 -9999 -9999 -9999 -9999 -9999 -9999 -9999 -9999 -9999 -9999 -9999 -9999 -9999 -9999 -9999 -9999 -9999 -9999 -9999 -9999 -9999 -9999 -9999 -9999 -9999 -9999 -9999 -9999 -9999 -9999 -9999 -9999 -9999
-9999 -9999 -9999 -9999 -9999 -9999 -9999 -9999 -9999 -9999 -9999 -9999 -9999 -9999 -9999 -9999 -9999 -9999 -9999 -9999 -9999 -9999 -9999 -9999 -9999 -9999 -9999 -9999 -9999 -9999 -9999 -9999 -9999 -9999 -9999 -9999 -9999 -9999 -9999 -9999 -9999 -9999 -9999 -9999 -9999 -9999 -9999 -9999 -9999 -9999 -9999 -9999 -9999 -9999 -9999 -9999 -9999 -9999 -9999 -9999 -9999 -9999 -9999 -9999 -9999 -9999 -9999 -9999 -9999 -9999 -9999 -9999 -9999 -9999 -9999 -9999 -9999 -9999 -9999 -9999 -9999 -9999 -9999 -9999 -9999 -9999 -9999 -9999 -9999 -9999 -9999 -9999 -9999 -9999 -9999 -9999 -9999 -9999 -9999 -9999 -9999 -9999 -9999 -9999 -9999 -9999 -9999 -9999 -9999 -9999 -9999 -9999 -9999 -9999 -9999 -9999 -9999 -9999 -9999 -9999 -9999 -9999 -9999 -9999 -9999 -9999 -9999 -9999 -9999 -9999 -9999 -9999 -9999 -9999 -9999 -9999 -9999 -9999 -9999 -9999 -9999 -9999 -9999 -9999 -9999 -9999 -9999 -9999 -9999 -9999 -9999 -9999 -9999 -9999 -9999 -9999 -9999 -9999 -9999 -9999 -9999 -9999 -9999 -9999 -9999 -9999 -9999 -9999 -9999 -9999 -9999 -9999 -9999 -9999 -9999 -9999 -9999 -9999 -9999 -9999 -9999 -9999 -9999 -9999 -9999 -9999 -9999 -9999 -9999 -9999 -9999 -9999 -9999 -9999 -9999 -9999 -9999 -9999 -9999 -9999 -9999 -9999 -9999 -9999 -9999 -9999 -9999 7.5808E-1 7.47908E-1 -9999 -9999 7.34556E-1 7.12678E-1 -9999 -9999 -9999 -9999 -9999 -9999 -9999 -9999 -9999 -9999 -9999 -9999 -9999 -9999 -9999 -9999 -9999 -9999 -9999 -9999 -9999 -9999 -9999 -9999 -9999 -9999 -9999 -9999 -9999 -9999 -9999 -9999 -9999 -9999 -9999 -9999 -9999 -9999 -9999 -9999 -9999 -9999 -9999 -9999 -9999 -9999 -9999 -9999 -9999 -9999 -9999
-9999 -9999 -9999 -9999 -9999 -9999 -9999 -9999 -9999 -9999 -9999 -9999 -9999 -9999 -9999 -9999 -9999 -9999 -9999 -9999 -9999 -9999 -9999 -9999 -9999 -9999 -9999 -9999 -9999 -9999 -9999 -9999 -9999 -9999 -9999 -9999 -9999 -9999 -9999 -9999 -9999 -9999 -9999 -9999 -9999 -9999 -9999 -9999 -9999 -9999 -9999 -9999 -9999 -9999 -9999 -9999 -9999 -9999 -9999 -9999 -9999 -9999 -9999 -9999 -9999 -9999 -9999 -9999 -9999 -9999 -9999 -9999 -9999 -9999 -9999 -9999 -9999 -9999 -9999 -9999 -9999 -9999 -9999 -9999 -9999 -9999 -9999 -9999 -9999 -9999 -9999 -9999 -9999 -9999 -9999 -9999 -9999 -9999 -9999 -9999 -9999 -9999 -9999 -9999 -9999 -9999 -9999 -9999 -9999 -9999 -9999 -9999 -9999 -9999 -9999 -9999 -9999 -9999 -9999 -9999 -9999 -9999 -9999 -9999 -9999 -9999 -9999 -9999 -9999 -9999 -9999 -9999 -9999 -9999 -9999 -9999 -9999 -9999 -9999 -9999 -9999 -9999 -9999 -9999 -9999 -9999 -9999 -9999 -9999 -9999 -9999 -9999 -9999 -9999 -9999 -9999 -9999 -9999 -9999 -9999 -9999 -9999 -9999 -9999 -9999 -9999 -9999 -9999 -9999 -9999 -9999 -9999 -9999 -9999 -9999 -9999 -9999 -9999 -9999 -9999 -9999 -9999 -9999 -9999 -9999 -9999 -9999 -9999 -9999 -9999 -9999 -9999 -9999 -9999 -9999 -9999 -9999 -9999 -9999 -9999 -9999 -9999 -9999 -9999 7.70174E-1 -9999 -9999 7.28696E-1 7.07042E-1 7.05494E-1 6.97156E-1 6.69161E-1 6.34768E-1 6.14923E-1 6.14881E-1 6.36455E-1 -9999 -9999 -9999 -9999 -9999 -9999 -9999 -9999 -9999 -9999 -9999 -9999 -9999 -9999 -9999 -9999 -9999 -9999 -9999 -9999 -9999 -9999 -9999 -9999 -9999 -9999 -9999 -9999 -9999 -9999 -9999 -9999 -9999 -9999 -9999 -9999 -9999 -9999 -9999 -9999 -9999 -9999 -9999 -9999 -9999 -9999 -9999 -9999
-9999 -9999 -9999 -9999 -9999 -9999 -9999 -9999 -9999 -9999 -9999 -9999 -9999 -9999 -9999 -9999 -9999 -9999 -9999 -9999 -9999 -9999 -9999 -9999 -9999 -9999 -9999 -9999 -9999 -9999 -9999 -9999 -9999 -9999 -9999 -9999 -9999 -9999 -9999 -9999 -9999 -9999 -9999 -9999 -9999 -9999 -9999 -9999 -9999 -9999 -9999 -9999 -9999 -9999 -9999 -9999 -9999 -9999 -9999 -9999 -9999 -9999 -9999 -9999 -9999 -9999 -9999 -9999 -9999 -9999 -9999 -9999 -9999 -9999 -9999 -9999 -9999 -9999 -9999 -9999 -9999 -9999 -9999 -9999 -9999 -9999 -9999 -9999 -9999 -9999 -9999 -9999 -9999 -9999 -9999 -9999 -9999 -9999 -9999 -9999 -9999 -9999 -9999 -9999 -9999 -9999 -9999 -9999 -9999 -9999 -9999 -9999 -9999 -9999 -9999 -9999 -9999 -9999 -9999 -9999 -9999 -9999 -9999 -9999 -9999 -9999 -9999 -9999 -9999 -9999 -9999 -9999 -9999 -9999 -9999 -9999 -9999 -9999 -9999 -9999 -9999 -9999 -9999 -9999 -9999 -9999 -9999 -9999 -9999 -9999 -9999 -9999 -9999 -9999 -9999 -9999 -9999 -9999 -9999 -9999 -9999 -9999 -9999 -9999 -9999 -9999 -9999 -9999 -9999 -9999 -9999 -9999 -9999 -9999 -9999 -9999 -9999 -9999 -9999 -9999 -9999 -9999 -9999 -9999 -9999 -9999 -9999 -9999 -9999 -9999 -9999 -9999 -9999 -9999 -9999 -9999 -9999 -9999 -9999 -9999 -9999 -9999 -9999 7.32842E-1 7.14963E-1 6.77668E-1 6.40815E-1 6.02251E-1 5.65974E-1 5.6659E-1 6.03059E-1 5.60666E-1 5.2355E-1 4.96153E-1 4.93647E-1 5.02387E-1 5.50812E-1 -9999 -9999 -9999 -9999 -9999 -9999 -9999 -9999 -9999 -9999 -9999 -9999 -9999 -9999 -9999 -9999 -9999 -9999 -9999 -9999 -9999 -9999 -9999 -9999 -9999 -9999 -9999 -9999 -9999 -9999 -9999 -9999 -9999 -9999 -9999 -9999 -9999 -9999 -9999 -9999 -9999 -9999 -9999 -9999 -9999 -9999 -9999
-9999 -9999 -9999 -9999 -9999 -9999 -9999 -9999 -9999 -9999 -9999 -9999 -9999 -9999 -9999 -9999 -9999 -9999 -9999 -9999 -9999 -9999 -9999 -9999 -9999 -9999 -9999 -9999 -9999 -9999 -9999 -9999 -9999 -9999 -9999 -9999 -9999 -9999 -9999 -9999 -9999 -9999 -9999 -9999 -9999 -9999 -9999 -9999 -9999 -9999 -9999 -9999 -9999 -9999 -9999 -9999 -9999 -9999 -9999 -9999 -9999 -9999 -9999 -9999 -9999 -9999 -9999 -9999 -9999 -9999 -9999 -9999 -9999 -9999 -9999 -9999 -9999 -9999 -9999 -9999 -9999 -9999 -9999 -9999 -9999 -9999 -9999 -9999 -9999 -9999 -9999 -9999 -9999 -9999 -9999 -9999 -9999 -9999 -9999 -9999 -9999 -9999 -9999 -9999 -9999 -9999 -9999 -9999 -9999 -9999 -9999 -9999 -9999 -9999 -9999 -9999 -9999 -9999 -9999 -9999 -9999 -9999 -9999 -9999 -9999 -9999 -9999 -9999 -9999 -9999 -9999 -9999 -9999 -9999 -9999 -9999 -9999 -9999 -9999 -9999 -9999 -9999 -9999 -9999 -9999 -9999 -9999 -9999 -9999 -9999 -9999 -9999 -9999 -9999 -9999 -9999 -9999 -9999 -9999 -9999 -9999 -9999 -9999 -9999 -9999 -9999 -9999 -9999 -9999 -9999 -9999 -9999 -9999 -9999 -9999 -9999 -9999 -9999 -9999 -9999 -9999 -9999 -9999 -9999 -9999 -9999 -9999 -9999 -9999 -9999 -9999 -9999 -9999 -9999 -9999 -9999 -9999 -9999 -9999 -9999 -9999 7.35427E-1 7.30891E-1 7.225E-1 6.91096E-1 6.29324E-1 5.55555E-1 4.90413E-1 4.61203E-1 4.69862E-1 4.48223E-1 4.07989E-1 3.79966E-1 3.60229E-1 3.4877E-1 3.9132E-1 4.04436E-1 4.51396E-1 5.22892E-1 -9999 -9999 -9999 -9999 -9999 -9999 -9999 -9999 -9999 -9999 -9999 -9999 -9999 -9999 -9999 -9999 -9999 -9999 -9999 -9999 -9999 -9999 -9999 -9999 -9999 -9999 -9999 -9999 -9999 -9999 -9999 -9999 -9999 -9999 -9999 -9999 -9999 -9999 -9999 -9999 -9999 -9999 -9999 -9999 -9999
-9999 -9999 -9999 -9999 -9999 -9999 -9999 -9999 -9999 -9999 -9999 -9999 -9999 -9999 -9999 -9999 -9999 -9999 -9999 -9999 -9999 -9999 -9999 -9999 -9999 -9999 -9999 -9999 -9999 -9999 -9999 -9999 -9999 -9999 -9999 -9999 -9999 -9999 -9999 -9999 -9999 -9999 -9999 -9999 -9999 -9999 -9999 -9999 -9999 -9999 -9999 -9999 -9999 -9999 -9999 -9999 -9999 -9999 -9999 -9999 -9999 -9999 -9999 -9999 -9999 -9999 -9999 -9999 -9999 -9999 -9999 -9999 -9999 -9999 -9999 -9999 -9999 -9999 -9999 -9999 -9999 -9999 -9999 -9999 -9999 -9999 -9999 -9999 -9999 -9999 -9999 -9999 -9999 -9999 -9999 -9999 -9999 -9999 -9999 -9999 -9999 -9999 -9999 -9999 -9999 -9999 -9999 -9999 -9999 -9999 -9999 -9999 -9999 -9999 -9999 -9999 -9999 -9999 -9999 -9999 -9999 -9999 -9999 -9999 -9999 -9999 -9999 -9999 -9999 -9999 -9999 -9999 -9999 -9999 -9999 -9999 -9999 -9999 -9999 -9999 -9999 -9999 -9999 -9999 -9999 -9999 -9999 -9999 -9999 -9999 -9999 -9999 -9999 -9999 -9999 -9999 -9999 -9999 -9999 -9999 -9999 -9999 -9999 -9999 -9999 -9999 -9999 -9999 -9999 -9999 -9999 -9999 -9999 -9999 -9999 -9999 -9999 -9999 -9999 -9999 -9999 -9999 -9999 -9999 -9999 -9999 -9999 -9999 -9999 -9999 -9999 -9999 -9999 -9999 -9999 -9999 -9999 -9999 -9999 -9999 7.4466E-1 7.34348E-1 7.10893E-1 6.95902E-1 6.71713E-1 6.06418E-1 5.1408E-1 4.23788E-1 3.80641E-1 3.84766E-1 3.92422E-1 3.5804E-1 3.28238E-1 3.15705E-1 3.05489E-1 2.77202E-1 2.53355E-1 2.45464E-1 2.95991E-1 4.85511E-1 -9999 -9999 -9999 -9999 -9999 -9999 -9999 -9999 -9999 -9999 -9999 -9999 -9999 -9999 -9999 -9999 -9999 -9999 -9999 -9999 -9999 -9999 -9999 -9999 -9999 -9999 -9999 -9999 -9999 -9999 -9999 -9999 -9999 -9999 -9999 -9999 -9999 -9999 -9999 -9999 -9999 -9999 -9999 -9999
-9999 -9999 -9999 -9999 -9999 -9999 -9999 -9999 -9999 -9999 -9999 -9999 -9999 -9999 -9999 -9999 -9999 -9999 -9999 -9999 -9999 -9999 -9999 -9999 -9999 -9999 -9999 -9999 -9999 -9999 -9999 -9999 -9999 -9999 -9999 -9999 -9999 -9999 -9999 -9999 -9999 -9999 -9999 -9999 -9999 -9999 -9999 -9999 -9999 -9999 -9999 -9999 -9999 -9999 -9999 -9999 -9999 -9999 -9999 -9999 -9999 -9999 -9999 -9999 -9999 -9999 -9999 -9999 -9999 -9999 -9999 -9999 -9999 -9999 -9999 -9999 -9999 -9999 -9999 -9999 -9999 -9999 -9999 -9999 -9999 -9999 -9999 -9999 -9999 -9999 -9999 -9999 -9999 -9999 -9999 -9999 -9999 -9999 -9999 -9999 -9999 -9999 -9999 -9999 -9999 -9999 -9999 -9999 -9999 -9999 -9999 -9999 -9999 -9999 -9999 -9999 -9999 -9999 -9999 -9999 -9999 -9999 -9999 -9999 -9999 -9999 -9999 -9999 -9999 -9999 -9999 -9999 -9999 -9999 -9999 -9999 -9999 -9999 -9999 -9999 -9999 -9999 -9999 -9999 -9999 -9999 -9999 -9999 -9999 -9999 -9999 -9999 -9999 -9999 -9999 -9999 -9999 -9999 -9999 -9999 -9999 -9999 -9999 -9999 -9999 -9999 -9999 -9999 -9999 -9999 -9999 -9999 -9999 -9999 -9999 -9999 -9999 -9999 -9999 -9999 -9999 -9999 -9999 -9999 -9999 -9999 -9999 -9999 -9999 -9999 -9999 -9999 -9999 -9999 -9999 -9999 -9999 -9999 -9999 -9999 7.45712E-1 7.25034E-1 6.80969E-1 6.52228E-1 6.37994E-1 6.02252E-1 5.0856E-1 3.94987E-1 3.13889E-1 3.09071E-1 3.39899E-1 3.16932E-1 2.77426E-1 2.68014E-1 2.64029E-1 2.27127E-1 1.86314E-1 1.68373E-1 1.85179E-1 3.06428E-1 -9999 -9999 -9999 -9999 -9999 -9999 -9999 -9999 -9999 -9999 -9999 -9999 -9999 -9999 -9999 -9999 -9999 -9999 -9999 -9999 -9999 -9999 -9999 -9999 -9999 -9999 -9999 -9999 -9999 -9999 -9999 -9999 -9999 -9999 -9999 -9999 -9999 -9999 -9999 -9999 -9999 -9999 -9999 -9999
-9999 -9999 -9999 -9999 -9999 -9999 -9999 -9999 -9999 -9999 -9999 -9999 -9999 -9999 -9999 -9999 -9999 -9999 -9999 -9999 -9999 -9999 -9999 -9999 -9999 -9999 -9999 -9999 -9999 -9999 -9999 -9999 -9999 -9999 -9999 -9999 -9999 -9999 -9999 -9999 -9999 -9999 -9999 -9999 -9999 -9999 -9999 -9999 -9999 -9999 -9999 -9999 -9999 -9999 -9999 -9999 -9999 -9999 -9999 -9999 -9999 -9999 -9999 -9999 -9999 -9999 -9999 -9999 -9999 -9999 -9999 -9999 -9999 -9999 -9999 -9999 -9999 -9999 -9999 -9999 -9999 -9999 -9999 -9999 -9999 -9999 -9999 -9999 -9999 -9999 -9999 -9999 -9999 -9999 -9999 -9999 -9999 -9999 -9999 -9999 -9999 -9999 -9999 -9999 -9999 -9999 -9999 -9999 -9999 -9999 -9999 -9999 -9999 -9999 -9999 -9999 -9999 -9999 -9999 -9999 -9999 -9999 -9999 -9999 -9999 -9999 -9999 -9999 -9999 -9999 -9999 -9999 -9999 -9999 -9999 -9999 -9999 -9999 -9999 -9999 -9999 -9999 -9999 -9999 -9999 -9999 -9999 -9999 -9999 -9999 -9999 -9999 -9999 -9999 -9999 -9999 -9999 -9999 -9999 -9999 -9999 -9999 -9999 -9999 -9999 -9999 -9999 -9999 -9999 -9999 -9999 -9999 -9999 -9999 -9999 -9999 -9999 -9999 -9999 -9999 -9999 -9999 -9999 -9999 -9999 -9999 -9999 -9999 -9999 -9999 -9999 -9999 -9999 -9999 -9999 -9999 -9999 7.46761E-1 7.46411E-1 7.43254E-1 7.23993E-1 6.80421E-1 6.28168E-1 6.07624E-1 6.08218E-1 5.78876E-1 4.97482E-1 3.74505E-1 2.65786E-1 2.53042E-1 2.92606E-1 2.69797E-1 2.25885E-1 2.23274E-1 2.311E-1 1.84316E-1 1.4303E-1 1.30815E-1 1.47644E-1 2.40754E-1 -9999 -9999 -9999 -9999 -9999 -9999 -9999 -9999 -9999 -9999 -9999 -9999 -9999 -9999 -9999 -9999 -9999 -9999 -9999 -9999 -9999 -9999 -9999 -9999 -9999 -9999 -9999 -9999 -9999 -9999 -9999 -9999 -9999 -9999 -9999 -9999 -9999 -9999 -9999 -9999 -9999 -9999 -9999 -9999
-9999 -9999 -9999 -9999 -9999 -9999 -9999 -9999 -9999 -9999 -9999 -9999 -9999 -9999 -9999 -9999 -9999 -9999 -9999 -9999 -9999 -9999 -9999 -9999 -9999 -9999 -9999 -9999 -9999 -9999 -9999 -9999 -9999 -9999 -9999 -9999 -9999 -9999 -9999 -9999 -9999 -9999 -9999 -9999 -9999 -9999 -9999 -9999 -9999 -9999 -9999 -9999 -9999 -9999 -9999 -9999 -9999 -9999 -9999 -9999 -9999 -9999 -9999 -9999 -9999 -9999 -9999 -9999 -9999 -9999 -9999 -9999 -9999 -9999 -9999 -9999 -9999 -9999 -9999 -9999 -9999 -9999 -9999 -9999 -9999 -9999 -9999 -9999 -9999 -9999 -9999 -9999 -9999 -9999 -9999 -9999 -9999 -9999 -9999 -9999 -9999 -9999 -9999 -9999 -9999 -9999 -9999 -9999 -9999 -9999 -9999 -9999 -9999 -9999 -9999 -9999 -9999 -9999 -9999 -9999 -9999 -9999 -9999 -9999 -9999 -9999 -9999 -9999 -9999 -9999 -9999 -9999 -9999 -9999 -9999 -9999 -9999 -9999 -9999 -9999 -9999 -9999 -9999 -9999 -9999 -9999 -9999 -9999 -9999 -9999 -9999 -9999 -9999 -9999 -9999 -9999 -9999 -9999 -9999 -9999 -9999 -9999 -9999 -9999 -9999 -9999 -9999 -9999 -9999 -9999 -9999 -9999 -9999 -9999 -9999 -9999 -9999 -9999 -9999 -9999 -9999 -9999 -9999 -9999 -9999 -9999 -9999 -9999 -9999 -9999 -9999 -9999 -9999 -9999 -9999 -9999 7.0969E-1 7.06256E-1 7.02659E-1 6.82734E-1 6.32992E-1 5.69904E-1 5.26814E-1 5.21226E-1 5.31821E-1 5.12074E-1 4.22824E-1 3.0117E-1 1.93163E-1 1.70157E-1 1.93142E-1 2.23479E-1 1.83034E-1 1.91014E-1 2.03978E-1 1.65176E-1 1.48673E-1 1.57457E-1 1.81668E-1 2.74607E-1 -9999 -9999 -9999 -9999 -9999 -9999 -9999 -9999 -9999 -9999 -9999 -9999 -9999 -9999 -9999 -9999 -9999 -9999 -9999 -9999 -9999 -9999 -9999 -9999 -9999 -9999 -9999 -9999 -9999 -9999 -9999 -9999 -9999 -9999 -9999 -9999 -9999 -9999 -9999 -9999 -9999 -9999 -9999 -9999
-9999 -9999 -9999 -9999 -9999 -9999 -9999 -9999 -9999 -9999 -9999 -9999 -9999 -9999 -9999 -9999 -9999 -9999 -9999 -9999 -9999 -9999 -9999 -9999 -9999 -9999 -9999 -9999 -9999 -9999 -9999 -9999 -9999 -9999 -9999 -9999 -9999 -9999 -9999 -9999 -9999 -9999 -9999 -9999 -9999 -9999 -9999 -9999 -9999 -9999 -9999 -9999 -9999 -9999 -9999 -9999 -9999 -9999 -9999 -9999 -9999 -9999 -9999 -9999 -9999 -9999 -9999 -9999 -9999 -9999 -9999 -9999 -9999 -9999 -9999 -9999 -9999 -9999 -9999 -9999 -9999 -9999 -9999 -9999 -9999 -9999 -9999 -9999 -9999 -9999 -9999 -9999 -9999 -9999 -9999 -9999 -9999 -9999 -9999 -9999 -9999 -9999 -9999 -9999 -9999 -9999 -9999 -9999 -9999 -9999 -9999 -9999 -9999 -9999 -9999 -9999 -9999 -9999 -9999 -9999 -9999 -9999 -9999 -9999 -9999 -9999 -9999 -9999 -9999 -9999 -9999 -9999 -9999 -9999 -9999 -9999 -9999 -9999 -9999 -9999 -9999 -9999 -9999 -9999 -9999 -9999 -9999 -9999 -9999 -9999 -9999 -9999 -9999 -9999 -9999 -9999 -9999 -9999 -9999 -9999 -9999 -9999 -9999 -9999 -9999 -9999 -9999 -9999 -9999 -9999 -9999 -9999 -9999 -9999 -9999 -9999 -9999 -9999 -9999 -9999 -9999 -9999 -9999 -9999 -9999 -9999 -9999 -9999 -9999 -9999 -9999 -9999 -9999 -9999 -9999 -9999 7.24657E-1 7.1686E-1 7.04584E-1 6.74049E-1 6.24284E-1 5.61988E-1 5.19465E-1 5.15735E-1 5.32649E-1 5.45018E-1 4.63653E-1 3.20632E-1 2.04299E-1 1.51865E-1 1.4301E-1 1.17621E-1 1.0291E-1 1.15575E-1 1.33076E-1 1.75101E-1 1.91567E-1 2.4178E-1 3.0753E-1 4.07912E-1 4.92748E-1 5.58481E-1 -9999 -9999 -9999 -9999 -9999 -9999 -9999 -9999 -9999 -9999 -9999 -9999 -9999 -9999 -9999 -9999 -9999 -9999 -9999 -9999 -9999 -9999 -9999 -9999 -9999 -9999 -9999 -9999 -9999 -9999 -9999 -9999 -9999 -9999 -9999 -9999 -9999 -9999 -9999 -9999 -9999 -9999
-9999 -9999 -9999 -9999 -9999 -9999 -9999 -9999 -9999 -9999 -9999 -9999 -9999 -9999 -9999 -9999 -9999 -9999 -9999 -9999 -9999 -9999 -9999 -9999 -9999 -9999 -9999 -9999 -9999 -9999 -9999 -9999 -9999 -9999 -9999 -9999 -9999 -9999 -9999 -9999 -9999 -9999 -9999 -9999 -9999 -9999 -9999 -9999 -9999 -9999 -9999 -9999 -9999 -9999 -9999 -9999 -9999 -9999 -9999 -9999 -9999 -9999 -9999 -9999 -9999 -9999 -9999 -9999 -9999 -9999 -9999 -9999 -9999 -9999 -9999 -9999 -9999 -9999 -9999 -9999 -9999 -9999 -9999 -9999 -9999 -9999 -9999 -9999 -9999 -9999 -9999 -9999 -9999 -9999 -9999 -9999 -9999 -9999 -9999 -9999 -9999 -9999 -9999 -9999 -9999 -9999 -9999 -9999 -9999 -9999 -9999 -9999 -9999 -9999 -9999 -9999 -9999 -9999 -9999 -9999 -9999 -9999 -9999 -9999 -9999 -9999 -9999 -9999 -9999 -9999 -9999 -9999 -9999 -9999 -9999 -9999 -9999 -9999 -9999 -9999 -9999 -9999 -9999 -9999 -9999 -9999 -9999 -9999 -9999 -9999 -9999 -9999 -9999 -9999 -9999 -9999 -9999 -9999 -9999 -9999 -9999 -9999 -9999 -9999 -9999 -9999 -9999 -9999 -9999 -9999 -9999 -9999 -9999 -9999 -9999 -9999 -9999 -9999 -9999 -9999 -9999 -9999 -9999 -9999 -9999 -9999 -9999 -9999 -9999 -9999 -9999 -9999 -9999 -9999 -9999 -9999 7.40905E-1 7.32915E-1 7.08123E-1 6.79488E-1 6.30721E-1 5.8636E-1 5.61419E-1 5.43166E-1 5.49428E-1 5.59368E-1 5.28011E-1 4.12289E-1 2.6737E-1 1.62626E-1 9.63072E-2 6.38505E-2 5.54311E-2 6.82929E-2 1.02862E-1 1.64567E-1 2.42055E-1 3.26224E-1 3.90276E-1 5.04668E-1 5.37607E-1 5.55506E-1 -9999 -9999 -9999 -9999 -9999 -9999 -9999 -9999 -9999 -9999 -9999 -9999 -9999 -9999 -9999 -9999 -9999 -9999 -9999 -9999 -9999 -9999 -9999 -9999 -9999 -9999 -9999 -9999 -9999 -9999 -9999 -9999 -9999 -9999 -9999 -9999 -9999 -9999 -9999 -9999 -9999 -9999
-9999 -9999 -9999 -9999 -9999 -9999 -9999 -9999 -9999 -9999 -9999 -9999 -9999 -9999 -9999 -9999 -9999 -9999 -9999 -9999 -9999 -9999 -9999 -9999 -9999 -9999 -9999 -9999 -9999 -9999 -9999 -9999 -9999 -9999 -9999 -9999 -9999 -9999 -9999 -9999 -9999 -9999 -9999 -9999 -9999 -9999 -9999 -9999 -9999 -9999 -9999 -9999 -9999 -9999 -9999 -9999 -9999 -9999 -9999 -9999 -9999 -9999 -9999 -9999 -9999 -9999 -9999 -9999 -9999 -9999 -9999 -9999 -9999 -9999 -9999 -9999 -9999 -9999 -9999 -9999 -9999 -9999 -9999 -9999 -9999 -9999 -9999 -9999 -9999 -9999 -9999 -9999 -9999 -9999 -9999 -9999 -9999 -9999 -9999 -9999 -9999 -9999 -9999 -9999 -9999 -9999 -9999 -9999 -9999 -9999 -9999 -9999 -9999 -9999 -9999 -9999 -9999 -9999 -9999 -9999 -9999 -9999 -9999 -9999 -9999 -9999 -9999 -9999 -9999 -9999 -9999 -9999 -9999 -9999 -9999 -9999 -9999 -9999 -9999 -9999 -9999 -9999 -9999 -9999 -9999 -9999 -9999 -9999 -9999 -9999 -9999 -9999 -9999 -9999 -9999 -9999 -9999 -9999 -9999 -9999 -9999 -9999 -9999 -9999 -9999 -9999 -9999 -9999 -9999 -9999 -9999 -9999 -9999 -9999 -9999 -9999 -9999 -9999 -9999 -9999 -9999 -9999 -9999 -9999 -9999 -9999 -9999 -9999 -9999 -9999 -9999 -9999 -9999 -9999 -9999 7.43153E-1 7.43244E-1 7.45793E-1 7.2361E-1 6.97161E-1 6.55293E-1 6.13273E-1 5.99686E-1 5.9797E-1 5.73537E-1 5.25513E-1 4.97291E-1 4.74354E-1 3.44702E-1 1.74809E-1 7.05197E-2 3.59707E-2 3.23289E-2 4.95237E-2 9.41575E-2 1.82781E-1 2.83944E-1 3.48513E-1 3.74379E-1 4.08814E-1 4.34334E-1 4.58344E-1 5.37514E-1 -9999 -9999 -9999 -9999 5.65835E-1 -9999 -9999 -9999 -9999 -9999 -9999 -9999 -9999 -9999 -9999 -9999 -9999 -9999 -9999 -9999 -9999 -9999 -9999 -9999 -9999 -9999 -9999 -9999 -9999 -9999 -9999 -9999 -9999 -9999 -9999 -9999 -9999 -9999 -9999 -9999 -9999
-9999 -9999 -9999 -9999 -9999 -9999 -9999 -9999 -9999 -9999 -9999 -9999 -9999 -9999 -9999 -9999 -9999 -9999 -9999 -9999 -9999 -9999 -9999 -9999 -9999 -9999 -9999 -9999 -9999 -9999 -9999 -9999 -9999 -9999 -9999 -9999 -9999 -9999 -9999 -9999 -9999 -9999 -9999 -9999 -9999 -9999 -9999 -9999 -9999 -9999 -9999 -9999 -9999 -9999 -9999 -9999 -9999 -9999 -9999 -9999 -9999 -9999 -9999 -9999 -9999 -9999 -9999 -9999 -9999 -9999 -9999 -9999 -9999 -9999 -9999 -9999 -9999 -9999 -9999 -9999 -9999 -9999 -9999 -9999 -9999 -9999 -9999 -9999 -9999 -9999 -9999 -9999 -9999 -9999 -9999 -9999 -9999 -9999 -9999 -9999 -9999 -9999 -9999 -9999 -9999 -9999 -9999 -9999 -9999 -9999 -9999 -9999 -9999 -9999 -9999 -9999 -9999 -9999 -9999 -9999 -9999 -9999 -9999 -9999 -9999 -9999 -9999 -9999 -9999 -9999 -9999 -9999 -9999 -9999 -9999 -9999 -9999 -9999 -9999 -9999 -9999 -9999 -9999 -9999 -9999 -9999 -9999 -9999 -9999 -9999 -9999 -9999 -9999 -9999 -9999 -9999 -9999 -9999 -9999 -9999 -9999 -9999 -9999 -9999 -9999 -9999 -9999 -9999 -9999 -9999 -9999 -9999 -9999 -9999 -9999 -9999 -9999 -9999 -9999 -9999 -9999 -9999 -9999 -9999 -9999 -9999 -9999 -9999 -9999 -9999 -9999 -9999 -9999 -9999 7.431E-1 6.95827E-1 7.0269E-1 6.99953E-1 6.94838E-1 6.73845E-1 6.40045E-1 6.06993E-1 5.90435E-1 5.87527E-1 5.44305E-1 5.05807E-1 4.26286E-1 3.85696E-1 2.90908E-1 1.46952E-1 5.33006E-2 2.90581E-2 3.31474E-2 5.92344E-2 1.15513E-1 1.88995E-1 2.27607E-1 2.36509E-1 2.46575E-1 2.88521E-1 3.40065E-1 3.79063E-1 4.1788E-1 4.45299E-1 -9999 5.27595E-1 5.19518E-1 5.32558E-1 -9999 -9999 -9999 -9999 -9999 -9999 -9999 -9999 -9999 -9999 -9999 -9999 -9999 -9999 -9999 -9999 -9999 -9999 -9999 -9999 -9999 -9999 -9999 -9999 -9999 -9999 -9999 -9999 -9999 -9999 -9999 -9999 -9999 -9999 -9999 -9999
-9999 -9999 -9999 -9999 -9999 -9999 -9999 -9999 -9999 -9999 -9999 -9999 -9999 -9999 -9999 -9999 -9999 -9999 -9999 -9999 -9999 -9999 -9999 -9999 -9999 -9999 -9999 -9999 -9999 -9999 -9999 -9999 -9999 -9999 -9999 -9999 -9999 -9999 -9999 -9999 -9999 -9999 -9999 -9999 -9999 -9999 -9999 -9999 -9999 -9999 -9999 -9999 -9999 -9999 -9999 -9999 -9999 -9999 -9999 -9999 -9999 -9999 -9999 -9999 -9999 -9999 -9999 -9999 -9999 -9999 -9999 -9999 -9999 -9999 -9999 -9999 -9999 -9999 -9999 -9999 -9999 -9999 -9999 -9999 -9999 -9999 -9999 -9999 -9999 -9999 -9999 -9999 -9999 -9999 -9999 -9999 -9999 -9999 -9999 -9999 -9999 -9999 -9999 -9999 -9999 -9999 -9999 -9999 -9999 -9999 -9999 -9999 -9999 -9999 -9999 -9999 -9999 -9999 -9999 -9999 -9999 -9999 -9999 -9999 -9999 -9999 -9999 -9999 -9999 -9999 -9999 -9999 -9999 -9999 -9999 -9999 -9999 -9999 -9999 -9999 -9999 -9999 -9999 -9999 -9999 -9999 -9999 -9999 -9999 -9999 -9999 -9999 -9999 -9999 -9999 -9999 -9999 -9999 -9999 -9999 -9999 -9999 -9999 -9999 -9999 -9999 -9999 -9999 -9999 -9999 -9999 -9999 -9999 -9999 -9999 -9999 -9999 -9999 -9999 -9999 -9999 -9999 -9999 -9999 -9999 -9999 -9999 -9999 -9999 -9999 -9999 -9999 -9999 6.95734E-1 6.95928E-1 7.02748E-1 7.00095E-1 6.97465E-1 6.94756E-1 6.91549E-1 6.74675E-1 6.63405E-1 6.49633E-1 6.11393E-1 5.00869E-1 3.72789E-1 2.6794E-1 1.83291E-1 1.11749E-1 6.25553E-2 3.6588E-2 3.73368E-2 6.03392E-2 9.13019E-2 1.38866E-1 1.64567E-1 1.45981E-1 1.37294E-1 1.46585E-1 1.81865E-1 2.3423E-1 2.81905E-1 2.96281E-1 3.1747E-1 3.20671E-1 3.46222E-1 3.95663E-1 -9999 -9999 -9999 -9999 -9999 -9999 -9999 -9999 -9999 -9999 -9999 -9999 -9999 -9999 -9999 -9999 -9999 -9999 -9999 -9999 -9999 -9999 -9999 -9999 -9999 -9999 -9999 -9999 -9999 -9999 -9999 -9999 -9999 -9999 -9999 -9999 -9999
-9999 -9999 -9999 -9999 -9999 -9999 -9999 -9999 -9999 -9999 -9999 -9999 -9999 -9999 -9999 -9999 -9999 -9999 -9999 -9999 -9999 -9999 -9999 -9999 -9999 -9999 -9999 -9999 -9999 -9999 -9999 -9999 -9999 -9999 -9999 -9999 -9999 -9999 -9999 -9999 -9999 -9999 -9999 -9999 -9999 -9999 -9999 -9999 -9999 -9999 -9999 -9999 -9999 -9999 -9999 -9999 -9999 -9999 -9999 -9999 -9999 -9999 -9999 -9999 -9999 -9999 -9999 -9999 -9999 -9999 -9999 -9999 -9999 -9999 -9999 -9999 -9999 -9999 -9999 -9999 -9999 -9999 -9999 -9999 -9999 -9999 -9999 -9999 -9999 -9999 -9999 -9999 -9999 -9999 -9999 -9999 -9999 -9999 -9999 -9999 -9999 -9999 -9999 -9999 -9999 -9999 -9999 -9999 -9999 -9999 -9999 -9999 -9999 -9999 -9999 -9999 -9999 -9999 -9999 -9999 -9999 -9999 -9999 -9999 -9999 -9999 -9999 -9999 -9999 -9999 -9999 -9999 -9999 -9999 -9999 -9999 -9999 -9999 -9999 -9999 -9999 -9999 -9999 -9999 -9999 -9999 -9999 -9999 -9999 -9999 -9999 -9999 -9999 -9999 -9999 -9999 -9999 -9999 -9999 -9999 -9999 -9999 -9999 -9999 -9999 -9999 -9999 -9999 -9999 -9999 -9999 -9999 -9999 -9999 -9999 -9999 -9999 -9999 -9999 -9999 -9999 -9999 -9999 -9999 -9999 -9999 -9999 -9999 -9999 -9999 -9999 -9999 6.95802E-1 6.96144E-1 6.96309E-1 7.03084E-1 7.00409E-1 2.65186E-1 2.8016E-1 6.92163E-1 6.8956E-1 6.87025E-1 6.81349E-1 5.96903E-1 3.98195E-1 2.17624E-1 1.25089E-1 7.28041E-2 4.24997E-2 3.043E-2 3.80243E-2 6.0516E-2 8.97096E-2 1.1614E-1 1.30719E-1 1.05858E-1 9.77576E-2 8.3222E-2 9.41759E-2 1.19011E-1 1.6098E-1 2.01474E-1 1.91269E-1 1.78465E-1 1.81822E-1 2.22379E-1 3.29508E-1 -9999 -9999 -9999 -9999 -9999 -9999 -9999 -9999 -9999 -9999 5.61549E-1 5.48636E-1 -9999 -9999 -9999 -9999 -9999 -9999 -9999 -9999 -9999 -9999 -9999 -9999 -9999 -9999 -9999 -9999 -9999 -9999 -9999 -9999 -9999 -9999 -9999 -9999 -9999
-9999 -9999 -9999 -9999 -9999 -9999 -9999 -9999 -9999 -9999 -9999 -9999 -9999 -9999 -9999 -9999 -9999 -9999 -9999 -9999 -9999 -9999 -9999 -9999 -9999 -9999 -9999 -9999 -9999 -9999 -9999 -9999 -9999 -9999 -9999 -9999 -9999 -9999 -9999 -9999 -9999 -9999 -9999 -9999 -9999 -9999 -9999 -9999 -9999 -9999 -9999 -9999 -9999 -9999 -9999 -9999 -9999 -9999 -9999 -9999 -9999 -9999 -9999 -9999 -9999 -9999 -9999 -9999 -9999 -9999 -9999 -9999 -9999 -9999 -9999 -9999 -9999 -9999 -9999 -9999 -9999 -9999 -9999 -9999 -9999 -9999 -9999 -9999 -9999 -9999 -9999 -9999 -9999 -9999 -9999 -9999 -9999 -9999 -9999 -9999 -9999 -9999 -9999 -9999 -9999 -9999 -9999 -9999 -9999 -9999 -9999 -9999 -9999 -9999 -9999 -9999 -9999 -9999 -9999 -9999 -9999 -9999 -9999 -9999 -9999 -9999 -9999 -9999 -9999 -9999 -9999 -9999 -9999 -9999 -9999 -9999 -9999 -9999 -9999 -9999 -9999 -9999 -9999 -9999 -9999 -9999 -9999 -9999 -9999 -9999 -9999 -9999 -9999 -9999 -9999 -9999 -9999 -9999 -9999 -9999 -9999 -9999 -9999 -9999 -9999 -9999 -9999 -9999 -9999 -9999 -9999 -9999 -9999 -9999 -9999 -9999 -9999 -9999 -9999 -9999 -9999 -9999 -9999 -9999 -9999 -9999 -9999 -9999 -9999 -9999 -9999 -9999 6.96193E-1 6.96537E-1 6.96738E-1 2.37002E-1 2.50994E-1 2.50842E-1 2.9606E-1 3.28661E-1 3.45659E-1 6.84222E-1 6.37992E-1 4.71845E-1 2.57953E-1 1.11463E-1 5.29219E-2 3.70324E-2 2.62321E-2 2.42513E-2 3.68392E-2 5.89682E-2 8.83298E-2 1.11943E-1 1.02288E-1 6.26877E-2 4.30124E-2 4.20983E-2 4.84847E-2 7.48579E-2 1.14565E-1 1.39056E-1 1.19537E-1 9.59188E-2 1.00413E-1 1.58137E-1 2.6942E-1 -9999 -9999 -9999 -9999 -9999 -9999 -9999 -9999 -9999 -9999 -9999 -9999 -9999 -9999 -9999 -9999 -9999 -9999 -9999 -9999 -9999 -9999 -9999 -9999 -9999 -9999 -9999 -9999 -9999 -9999 -9999 -9999 -9999 -9999 -9999 -9999 -9999
-9999 -9999 -9999 -9999 -9999 -9999 -9999 -9999 -9999 -9999 -9999 -9999 -9999 -9999 -9999 -9999 -9999 -9999 -9999 -9999 -9999 -9999 -9999 -9999 -9999 -9999 -9999 -9999 -9999 -9999 -9999 -9999 -9999 -9999 -9999 -9999 -9999 -9999 -9999 -9999 -9999 -9999 -9999 -9999 -9999 -9999 -9999 -9999 -9999 -9999 -9999 -9999 -9999 -9999 -9999 -9999 -9999 -9999 -9999 -9999 -9999 -9999 -9999 -9999 -9999 -9999 -9999 -9999 -9999 -9999 -9999 -9999 -9999 -9999 -9999 -9999 -9999 -9999 -9999 -9999 -9999 -9999 -9999 -9999 -9999 -9999 -9999 -9999 -9999 -9999 -9999 -9999 -9999 -9999 -9999 -9999 -9999 -9999 -9999 -9999 -9999 -9999 -9999 -9999 -9999 -9999 -9999 -9999 -9999 -9999 -9999 -9999 -9999 -9999 -9999 -9999 -9999 -9999 -9999 -9999 -9999 -9999 -9999 -9999 -9999 -9999 -9999 -9999 -9999 -9999 -9999 -9999 -9999 -9999 -9999 -9999 -9999 -9999 -9999 -9999 -9999 -9999 -9999 -9999 -9999 -9999 -9999 -9999 -9999 -9999 -9999 -9999 -9999 -9999 -9999 -9999 -9999 -9999 -9999 -9999 -9999 -9999 -9999 -9999 -9999 -9999 -9999 -9999 -9999 -9999 -9999 -9999 -9999 -9999 -9999 -9999 -9999 -9999 -9999 -9999 -9999 -9999 -9999 -9999 -9999 -9999 -9999 -9999 -9999 -9999 -9999 -9999 -9999 6.96914E-1 2.23846E-1 2.37349E-1 2.6597E-1 2.65816E-1 2.80765E-1 2.96028E-1 3.80947E-1 4.09947E-1 4.0322E-1 2.90723E-1 1.41169E-1 6.25884E-2 3.66876E-2 5.82503E-2 3.9963E-2 2.72261E-2 2.6063E-2 3.70777E-2 5.50321E-2 7.6588E-2 5.94927E-2 3.26339E-2 2.27021E-2 2.64762E-2 3.56874E-2 4.73551E-2 6.83483E-2 8.35967E-2 1.04792E-1 8.20532E-2 7.80026E-2 1.2316E-1 2.09209E-1 2.76356E-1 3.4905E-1 -9999 -9999 -9999 -9999 -9999 -9999 -9999 -9999 -9999 -9999 -9999 -9999 -9999 -9999 -9999 -9999 -9999 -9999 -9999 -9999 -9999 -9999 -9999 -9999 -9999 -9999 -9999 -9999 -9999 -9999 -9999 -9999 -9999 -9999 -9999
-9999 -9999 -9999 -9999 -9999 -9999 -9999 -9999 -9999 -9999 -9999 -9999 -9999 -9999 -9999 -9999 -9999 -9999 -9999 -9999 -9999 -9999 -9999 -9999 -9999 -9999 -9999 -9999 -9999 -9999 -9999 -9999 -9999 -9999 -9999 -9999 -9999 -9999 -9999 -9999 -9999 -9999 -9999 -9999 -9999 -9999 -9999 -9999 -9999 -9999 -9999 -9999 -9999 -9999 -9999 -9999 -9999 -9999 -9999 -9999 -9999 -9999 -9999 -9999 -9999 -9999 -9999 -9999 -9999 -9999 -9999 -9999 -9999 -9999 -9999 -9999 -9999 -9999 -9999 -9999 -9999 -9999 -9999 -9999 -9999 -9999 -9999 -9999 -9999 -9999 -9999 -9999 -9999 -9999 -9999 -9999 -9999 -9999 -9999 -9999 -9999 -9999 -9999 -9999 -9999 -9999 -9999 -9999 -9999 -9999 -9999 -9999 -9999 -9999 -9999 -9999 -9999 -9999 -9999 -9999 -9999 -9999 -9999 -9999 -9999 -9999 -9999 -9999 -9999 -9999 -9999 -9999 -9999 -9999 -9999 -9999 -9999 -9999 -9999 -9999 -9999 -9999 -9999 -9999 -9999 -9999 -9999 -9999 -9999 -9999 -9999 -9999 -9999 -9999 -9999 -9999 -9999 -9999 -9999 -9999 -9999 -9999 -9999 -9999 -9999 -9999 -9999 -9999 -9999 -9999 -9999 -9999 -9999 -9999 -9999 -9999 -9999 -9999 -9999 -9999 -9999 -9999 -9999 -9999 -9999 -9999 -9999 -9999 -9999 -9999 -9999 -9999 6.71355E-1 6.71686E-1 -9999 2.0428E-1 2.16934E-1 2.16859E-1 2.29871E-1 2.72352E-1 5.98436E-1 6.1766E-1 5.31831E-1 3.51268E-1 1.8783E-1 1.06286E-1 8.1213E-2 1.20333E-1 1.18192E-1 4.10787E-2 2.25536E-2 2.4211E-2 3.18658E-2 4.23618E-2 3.57926E-2 2.34591E-2 2.07842E-2 2.43981E-2 3.42058E-2 4.50356E-2 5.83375E-2 7.99952E-2 1.1576E-1 1.09803E-1 9.78913E-2 1.45566E-1 1.60558E-1 1.74862E-1 2.18485E-1 2.78318E-1 3.51828E-1 -9999 -9999 -9999 -9999 5.68891E-1 -9999 -9999 -9999 -9999 -9999 -9999 -9999 -9999 -9999 -9999 -9999 -9999 -9999 -9999 -9999 -9999 -9999 -9999 -9999 -9999 -9999 -9999 -9999 -9999 -9999 -9999 -9999 -9999
-9999 -9999 -9999 -9999 -9999 -9999 -9999 -9999 -9999 -9999 -9999 -9999 -9999 -9999 -9999 -9999 -9999 -9999 -9999 -9999 -9999 -9999 -9999 -9999 -9999 -9999 -9999 -9999 -9999 -9999 -9999 -9999 -9999 -9999 -9999 -9999 -9999 -9999 -9999 -9999 -9999 -9999 -9999 -9999 -9999 -9999 -9999 -9999 -9999 -9999 -9999 -9999 -9999 -9999 -9999 -9999 -9999 -9999 -9999 -9999 -9999 -9999 -9999 -9999 -9999 -9999 -9999 -9999 -9999 -9999 -9999 -9999 -9999 -9999 -9999 -9999 -9999 -9999 -9999 -9999 -9999 -9999 -9999 -9999 -9999 -9999 -9999 -9999 -9999 -9999 -9999 -9999 -9999 -9999 -9999 -9999 -9999 -9999 -9999 -9999 -9999 -9999 -9999 -9999 -9999 -9999 -9999 -9999 -9999 -9999 -9999 -9999 -9999 -9999 -9999 -9999 -9999 -9999 -9999 -9999 -9999 -9999 -9999 -9999 -9999 -9999 -9999 -9999 -9999 -9999 -9999 -9999 -9999 -9999 -9999 -9999 -9999 -9999 -9999 -9999 -9999 -9999 -9999 -9999 -9999 -9999 -9999 -9999 -9999 -9999 -9999 -9999 -9999 -9999 -9999 -9999 -9999 -9999 -9999 -9999 -9999 -9999 -9999 -9999 -9999 -9999 -9999 -9999 -9999 -9999 -9999 -9999 -9999 -9999 -9999 -9999 -9999 -9999 -9999 -9999 -9999 -9999 -9999 -9999 -9999 -9999 -9999 -9999 -9999 -9999 -9999 6.71196E-1 6.71364E-1 6.71314E-1 6.71179E-1 6.71263E-1 2.04095E-1 2.04351E-1 2.1689E-1 2.57595E-1 5.60689E-1 5.99634E-1 5.8628E-1 4.86778E-1 4.03637E-1 3.04035E-1 2.50637E-1 2.95472E-1 2.63327E-1 1.3315E-1 4.99083E-2 3.59416E-2 3.20246E-2 3.20063E-2 2.59359E-2 2.30877E-2 2.39189E-2 3.05448E-2 4.37956E-2 6.0959E-2 7.0427E-2 9.05588E-2 1.32182E-1 1.35894E-1 1.1059E-1 1.00242E-1 1.05083E-1 1.40738E-1 1.55863E-1 1.85131E-1 2.29757E-1 3.03603E-1 3.70233E-1 4.50844E-1 4.95514E-1 4.85558E-1 4.65684E-1 -9999 -9999 -9999 -9999 -9999 -9999 -9999 -9999 -9999 -9999 -9999 -9999 -9999 -9999 -9999 -9999 -9999 -9999 -9999 -9999 -9999 -9999 -9999 -9999 -9999 -9999 -9999
-9999 -9999 -9999 -9999 -9999 -9999 -9999 -9999 -9999 -9999 -9999 -9999 -9999 -9999 -9999 -9999 -9999 -9999 -9999 -9999 -9999 -9999 -9999 -9999 -9999 -9999 -9999 -9999 -9999 -9999 -9999 -9999 -9999 -9999 -9999 -9999 -9999 -9999 -9999 -9999 -9999 -9999 -9999 -9999 -9999 -9999 -9999 -9999 -9999 -9999 -9999 -9999 -9999 -9999 -9999 -9999 -9999 -9999 -9999 -9999 -9999 -9999 -9999 -9999 -9999 -9999 -9999 -9999 -9999 -9999 -9999 -9999 -9999 -9999 -9999 -9999 -9999 -9999 -9999 -9999 -9999 -9999 -9999 -9999 -9999 -9999 -9999 -9999 -9999 -9999 -9999 -9999 -9999 -9999 -9999 -9999 -9999 -9999 -9999 -9999 -9999 -9999 -9999 -9999 -9999 -9999 -9999 -9999 -9999 -9999 -9999 -9999 -9999 -9999 -9999 -9999 -9999 -9999 -9999 -9999 -9999 -9999 -9999 -9999 -9999 -9999 -9999 -9999 -9999 -9999 -9999 -9999 -9999 -9999 -9999 -9999 -9999 -9999 -9999 -9999 -9999 -9999 -9999 -9999 -9999 -9999 -9999 -9999 -9999 -9999 -9999 -9999 -9999 -9999 -9999 -9999 -9999 -9999 -9999 -9999 -9999 -9999 -9999 -9999 -9999 -9999 -9999 -9999 -9999 -9999 -9999 -9999 -9999 -9999 -9999 -9999 -9999 -9999 -9999 -9999 -9999 -9999 -9999 -9999 -9999 -9999 -9999 -9999 -9999 6.70874E-1 6.71154E-1 6.71272E-1 6.70797E-1 6.5591E-1 5.92852E-1 5.82631E-1 6.67471E-1 2.03908E-1 2.04233E-1 2.43294E-1 6.13716E-1 6.18967E-1 6.06267E-1 5.91635E-1 5.76556E-1 5.00986E-1 4.00225E-1 3.52852E-1 3.23916E-1 3.11782E-1 2.14874E-1 1.48419E-1 1.01794E-1 6.56844E-2 2.98316E-2 2.4592E-2 3.02703E-2 4.42176E-2 5.81525E-2 6.89891E-2 7.12356E-2 7.42384E-2 7.73988E-2 7.77572E-2 6.95622E-2 6.66998E-2 8.89914E-2 1.28696E-1 1.38261E-1 1.62591E-1 1.78438E-1 2.25353E-1 3.04659E-1 3.9921E-1 4.58255E-1 4.37927E-1 3.97418E-1 3.74311E-1 4.79055E-1 5.22626E-1 -9999 -9999 -9999 -9999 -9999 -9999 -9999 -9999 -9999 -9999 -9999 -9999 -9999 -9999 -9999 -9999 -9999 -9999 -9999 -9999 -9999 -9999 -9999 -9999
-9999 -9999 -9999 -9999 -9999 -9999 -9999 -9999 -9999 -9999 -9999 -9999 -9999 -9999 -9999 -9999 -9999 -9999 -9999 -9999 -9999 -9999 -9999 -9999 -9999 -9999 -9999 -9999 -9999 -9999 -9999 -9999 -9999 -9999 -9999 -9999 -9999 -9999 -9999 -9999 -9999 -9999 -9999 -9999 -9999 -9999 -9999 -9999 -9999 -9999 -9999 -9999 -9999 -9999 -9999 -9999 -9999 -9999 -9999 -9999 -9999 -9999 -9999 -9999 -9999 -9999 -9999 -9999 -9999 -9999 -9999 -9999 -9999 -9999 -9999 -9999 -9999 -9999 -9999 -9999 -9999 -9999 -9999 -9999 -9999 -9999 -9999 -9999 -9999 -9999 -9999 -9999 -9999 -9999 -9999 -9999 -9999 -9999 -9999 -9999 -9999 -9999 -9999 -9999 -9999 -9999 -9999 -9999 -9999 -9999 -9999 -9999 -9999 -9999 -9999 -9999 -9999 -9999 -9999 -9999 -9999 -9999 -9999 -9999 -9999 -9999 -9999 -9999 -9999 -9999 -9999 -9999 -9999 -9999 -9999 -9999 -9999 -9999 -9999 -9999 -9999 -9999 -9999 -9999 -9999 -9999 -9999 -9999 -9999 -9999 -9999 -9999 -9999 -9999 -9999 -9999 -9999 -9999 -9999 -9999 -9999 -9999 -9999 -9999 -9999 -9999 -9999 -9999 -9999 -9999 -9999 -9999 -9999 -9999 -9999 -9999 -9999 -9999 -9999 -9999 -9999 -9999 -9999 -9999 -9999 -9999 -9999 6.7038E-1 6.70124E-1 6.70283E-1 6.70916E-1 6.71179E-1 6.68698E-1 4.67982E-1 3.07899E-1 2.94574E-1 1.77614E-1 2.15551E-1 2.04017E-1 2.29497E-1 5.22169E-1 5.73256E-1 4.85951E-1 4.36324E-1 4.77661E-1 5.02353E-1 5.06439E-1 5.35281E-1 3.65997E-1 3.99255E-1 3.49261E-1 2.92851E-1 2.42131E-1 1.58442E-1 7.64675E-2 3.21365E-2 3.42529E-2 4.01566E-2 4.06808E-2 3.85591E-2 4.44865E-2 4.99766E-2 5.82899E-2 6.97583E-2 7.05387E-2 6.95596E-2 9.58159E-2 1.49934E-1 1.75789E-1 1.67284E-1 1.645E-1 2.20604E-1 2.89545E-1 3.85573E-1 4.15984E-1 3.89683E-1 3.08376E-1 2.7492E-1 3.19636E-1 3.62131E-1 4.72839E-1 -9999 -9999 -9999 -9999 -9999 -9999 -9999 -9999 -9999 -9999 -9999 -9999 -9999 -9999 -9999 -9999 -9999 -9999 -9999 -9999 -9999 -9999 -9999
-9999 -9999 -9999 -9999 -9999 -9999 -9999 -9999 -9999 -9999 -9999 -9999 -9999 -9999 -9999 -9999 -9999 -9999 -9999 -9999 -9999 -9999 -9999 -9999 -9999 -9999 -9999 -9999 -9999 -9999 -9999 -9999 -9999 -9999 -9999 -9999 -9999 -9999 -9999 -9999 -9999 -9999 -9999 -9999 -9999 -9999 -9999 -9999 -9999 -9999 -9999 -9999 -9999 -9999 -9999 -9999 -9999 -9999 -9999 -9999 -9999 -9999 -9999 -9999 -9999 -9999 -9999 -9999 -9999 -9999 -9999 -9999 -9999 -9999 -9999 -9999 -9999 -9999 -9999 -9999 -9999 -9999 -9999 -9999 -9999 -9999 -9999 -9999 -9999 -9999 -9999 -9999 -9999 -9999 -9999 -9999 -9999 -9999 -9999 -9999 -9999 -9999 -9999 -9999 -9999 -9999 -9999 -9999 -9999 -9999 -9999 -9999 -9999 -9999 -9999 -9999 -9999 -9999 -9999 -9999 -9999 -9999 -9999 -9999 -9999 -9999 -9999 -9999 -9999 -9999 -9999 -9999 -9999 -9999 -9999 -9999 -9999 -9999 -9999 -9999 -9999 -9999 -9999 -9999 -9999 -9999 -9999 -9999 -9999 -9999 -9999 -9999 -9999 -9999 -9999 -9999 -9999 -9999 -9999 -9999 -9999 -9999 -9999 -9999 -9999 -9999 -9999 -9999 -9999 -9999 -9999 -9999 -9999 -9999 -9999 -9999 -9999 -9999 -9999 -9999 -9999 -9999 -9999 -9999 -9999 6.70502E-1 6.62271E-1 6.19854E-1 5.83831E-1 6.06574E-1 6.77263E-1 6.78132E-1 6.40136E-1 3.3707E-1 1.58834E-1 1.36386E-1 1.07854E-1 2.00795E-1 2.03644E-1 2.16228E-1 2.71801E-1 2.42452E-1 2.15767E-1 2.15926E-1 4.26781E-1 4.79503E-1 5.62371E-1 5.00765E-1 3.53914E-1 3.74778E-1 3.76203E-1 3.54954E-1 2.62662E-1 2.82628E-1 1.44215E-1 5.61896E-2 3.13776E-2 2.72862E-2 2.84415E-2 3.18903E-2 3.98677E-2 5.31625E-2 7.63307E-2 8.66255E-2 9.22212E-2 8.83844E-2 1.04145E-1 1.37694E-1 1.70466E-1 1.91503E-1 1.90742E-1 2.11172E-1 2.82225E-1 3.98539E-1 4.41735E-1 3.7558E-1 2.79901E-1 2.31086E-1 2.43287E-1 2.78859E-1 3.10433E-1 4.19854E-1 5.21383E-1 -9999 -9999 -9999 -9999 -9999 -9999 -9999 -9999 -9999 -9999 -9999 -9999 -9999 -9999 -9999 -9999 -9999 -9999 -9999 -9999 -9999
-9999 -9999 -9999 -9999 -9999 -9999 -9999 -9999 -9999 -9999 -9999 -9999 -9999 -9999 -9999 -9999 -9999 -9999 -9999 -9999 -9999 -9999 -9999 -9999 -9999 -9999 -9999 -9999 -9999 -9999 -9999 -9999 -9999 -9999 -9999 -9999 -9999 -9999 -9999 -9999 -9999 -9999 -9999 -9999 -9999 -9999 -9999 -9999 -9999 -9999 -9999 -9999 -9999 -9999 -9999 -9999 -9999 -9999 -9999 -9999 -9999 -9999 -9999 -9999 -9999 -9999 -9999 -9999 -9999 -9999 -9999 -9999 -9999 -9999 -9999 -9999 -9999 -9999 -9999 -9999 -9999 -9999 -9999 -9999 -9999 -9999 -9999 -9999 -9999 -9999 -9999 -9999 -9999 -9999 -9999 -9999 -9999 -9999 -9999 -9999 -9999 -9999 -9999 -9999 -9999 -9999 -9999 -9999 -9999 -9999 -9999 -9999 -9999 -9999 -9999 -9999 -9999 -9999 -9999 -9999 -9999 -9999 -9999 -9999 -9999 -9999 -9999 -9999 -9999 -9999 -9999 -9999 -9999 -9999 -9999 -9999 -9999 -9999 -9999 -9999 -9999 -9999 -9999 -9999 -9999 -9999 -9999 -9999 -9999 -9999 -9999 -9999 -9999 -9999 -9999 -9999 -9999 -9999 -9999 -9999 -9999 -9999 -9999 -9999 -9999 -9999 -9999 -9999 -9999 -9999 -9999 -9999 -9999 -9999 2.0395E-1 -9999 -9999 -9999 2.03625E-1 2.03413E-1 2.0321E-1 6.70283E-1 6.7016E-1 6.70098E-1 6.66793E-1 6.4642E-1 5.98838E-1 4.95141E-1 4.29146E-1 4.78359E-1 6.29325E-1 6.69621E-1 2.43367E-1 2.25035E-1 1.48277E-1 1.25066E-1 1.1283E-1 1.57901E-1 2.03018E-1 2.29252E-1 2.15886E-1 2.03305E-1 2.03513E-1 2.03563E-1 2.15893E-1 2.66119E-1 5.30459E-1 4.40655E-1 5.18859E-1 3.86426E-1 3.33222E-1 3.66245E-1 2.87959E-1 3.2291E-1 1.61719E-1 1.14746E-1 3.8478E-2 3.33404E-2 4.95529E-2 6.54568E-2 6.94985E-2 8.01573E-2 9.89493E-2 9.5185E-2 9.67407E-2 1.09395E-1 1.14148E-1 1.32696E-1 1.52219E-1 1.79825E-1 2.05418E-1 2.33624E-1 2.95523E-1 3.55051E-1 4.07008E-1 3.63379E-1 2.77379E-1 2.19318E-1 2.1257E-1 2.27554E-1 2.4377E-1 3.08373E-1 4.4315E-1 4.87144E-1 4.1688E-1 3.44697E-1 3.31812E-1 3.83321E-1 4.17427E-1 4.38171E-1 -9999 5.04693E-1 4.79155E-1 4.61764E-1 5.07874E-1 -9999 -9999 -9999 -9999 -9999 -9999 -9999 -9999 -9999
-9999 -9999 -9999 -9999 -9999 -9999 -9999 -9999 -9999 -9999 -9999 -9999 -9999 -9999 -9999 -9999 -9999 -9999 -9999 -9999 -9999 -9999 -9999 -9999 -9999 -9999 -9999 -9999 -9999 -9999 -9999 -9999 -9999 -9999 -9999 -9999 -9999 -9999 -9999 -9999 -9999 -9999 -9999 -9999 -9999 -9999 -9999 -9999 -9999 -9999 -9999 -9999 -9999 -9999 -9999 -9999 -9999 -9999 -9999 -9999 -9999 -9999 -9999 -9999 -9999 -9999 -9999 -9999 -9999 -9999 -9999 -9999 -9999 -9999 -9999 -9999 -9999 -9999 -9999 -9999 -9999 -9999 -9999 -9999 -9999 -9999 -9999 -9999 -9999 -9999 -9999 -9999 -9999 -9999 -9999 -9999 -9999 -9999 -9999 -9999 -9999 -9999 -9999 -9999 -9999 -9999 -9999 -9999 -9999 -9999 -9999 -9999 -9999 -9999 -9999 -9999 -9999 -9999 -9999 -9999 -9999 -9999 -9999 -9999 -9999 -9999 -9999 -9999 -9999 -9999 -9999 -9999 -9999 -9999 -9999 -9999 -9999 -9999 -9999 -9999 -9999 -9999 -9999 -9999 -9999 -9999 -9999 -9999 -9999 -9999 -9999 -9999 -9999 -9999 -9999 -9999 -9999 -9999 -9999 -9999 -9999 -9999 -9999 -9999 -9999 -9999 -9999 -9999 -9999 -9999 -9999 2.04262E-1 2.04149E-1 2.04011E-1 2.03798E-1 2.03606E-1 2.03469E-1 2.03267E-1 2.02927E-1 6.60889E-1 6.46271E-1 6.27169E-1 6.14023E-1 5.95848E-1 5.88645E-1 5.68649E-1 5.15659E-1 4.30367E-1 3.56485E-1 3.90097E-1 5.52157E-1 2.5529E-1 3.20164E-1 2.45302E-1 1.47658E-1 1.11887E-1 1.13687E-1 1.55347E-1 1.99501E-1 2.03089E-1 2.03312E-1 2.03425E-1 2.03538E-1 2.03575E-1 2.034E-1 2.28905E-1 2.28765E-1 2.28715E-1 2.35489E-1 2.88131E-1 3.10912E-1 3.3097E-1 2.72401E-1 2.21239E-1 1.70404E-1 1.50183E-1 8.69986E-2 6.44201E-2 8.09509E-2 7.1018E-2 6.35053E-2 1.33698E-1 1.52663E-1 1.53183E-1 1.18324E-1 1.20513E-1 1.31621E-1 1.57429E-1 1.5384E-1 1.79483E-1 2.37208E-1 2.78201E-1 2.99734E-1 2.98165E-1 2.80746E-1 2.64909E-1 2.58398E-1 2.1898E-1 2.27607E-1 2.45594E-1 2.37381E-1 2.59282E-1 3.43967E-1 3.73211E-1 3.156E-1 1.94009E-1 1.86486E-1 2.38818E-1 2.60355E-1 2.83072E-1 2.95373E-1 3.37497E-1 3.24247E-1 3.5048E-1 4.18209E-1 -9999 -9999 -9999 -9999 -9999 -9999 -9999 -9999 -9999
-9999 -9999 -9999 -9999 -9999 -9999 -9999 -9999 -9999 -9999 -9999 -9999 -9999 -9999 -9999 -9999 -9999 -9999 -9999 -9999 -9999 -9999 -9999 -9999 -9999 -9999 -9999 -9999 -9999 -9999 -9999 -9999 -9999 -9999 -9999 -9999 -9999 -9999 -9999 -9999 -9999 -9999 -9999 -9999 -9999 -9999 -9999 -9999 -9999 -9999 -9999 -9999 -9999 -9999 -9999 -9999 -9999 -9999 -9999 -9999 -9999 -9999 -9999 -9999 -9999 -9999 -9999 -9999 -9999 -9999 -9999 -9999 -9999 -9999 -9999 -9999 -9999 -9999 -9999 -9999 -9999 -9999 -9999 -9999 -9999 -9999 -9999 -9999 -9999 -9999 -9999 -9999 -9999 -9999 -9999 -9999 -9999 -9999 -9999 -9999 -9999 -9999 -9999 -9999 -9999 -9999 -9999 -9999 -9999 -9999 -9999 -9999 -9999 -9999 -9999 -9999 -9999 -9999 -9999 -9999 -9999 -9999 -9999 -9999 -9999 -9999 -9999 -9999 -9999 -9999 -9999 -9999 -9999 -9999 -9999 -9999 -9999 -9999 -9999 -9999 -9999 -9999 -9999 -9999 -9999 -9999 -9999 -9999 -9999 -9999 -9999 -9999 -9999 -9999 -9999 -9999 -9999 -9999 -9999 -9999 -9999 -9999 -9999 -9999 -9999 -9999 -9999 -9999 2.04591E-1 2.04416E-1 2.04239E-1 2.04107E-1 2.04005E-1 2.03877E-1 2.16332E-1 2.16098E-1 2.15746E-1 2.14332E-1 6.05389E-1 5.6072E-1 5.66819E-1 5.67429E-1 5.36121E-1 4.95184E-1 4.69153E-1 4.70336E-1 4.61173E-1 4.21236E-1 3.49E-1 3.2964E-1 4.47066E-1 2.39468E-1 2.85674E-1 2.63319E-1 1.81352E-1 1.26377E-1 1.55461E-1 1.41671E-1 1.99907E-1 2.02889E-1 2.03242E-1 2.03337E-1 2.034E-1 2.03469E-1 2.03457E-1 2.03394E-1 2.03406E-1 2.16019E-1 2.15531E-1 2.7726E-1 2.8407E-1 2.11457E-1 2.1882E-1 2.22924E-1 2.46579E-1 1.77146E-1 9.57561E-2 8.08826E-2 9.55691E-2 1.1641E-1 9.59009E-2 7.79829E-2 2.35922E-1 2.48165E-1 1.74154E-1 1.52895E-1 2.0131E-1 2.0619E-1 1.80203E-1 2.35438E-1 3.17289E-1 3.76477E-1 3.69481E-1 3.14616E-1 2.84868E-1 3.09774E-1 2.85843E-1 3.0417E-1 3.0101E-1 3.05191E-1 2.76392E-1 2.73462E-1 3.40103E-1 3.49684E-1 2.21172E-1 1.4407E-1 1.24595E-1 1.20679E-1 1.21548E-1 1.38489E-1 1.44572E-1 1.40848E-1 1.78879E-1 2.31596E-1 3.44195E-1 -9999 -9999 -9999 -9999 -9999 -9999 -9999 -9999 -9999
-9999 -9999 -9999 -9999 -9999 -9999 -9999 -9999 -9999 -9999 -9999 -9999 -9999 -9999 -9999 -9999 -9999 -9999 -9999 -9999 -9999 -9999 -9999 -9999 -9999 -9999 -9999 -9999 -9999 -9999 -9999 -9999 -9999 -9999 -9999 -9999 -9999 -9999 -9999 -9999 -9999 -9999 -9999 -9999 -9999 -9999 -9999 -9999 -9999 -9999 -9999 -9999 -9999 -9999 -9999 -9999 -9999 -9999 -9999 -9999 -9999 -9999 -9999 -9999 -9999 -9999 -9999 -9999 -9999 -9999 -9999 -9999 -9999 -9999 -9999 -9999 -9999 -9999 -9999 -9999 -9999 -9999 -9999 -9999 -9999 -9999 -9999 -9999 -9999 -9999 -9999 -9999 -9999 -9999 -9999 -9999 -9999 -9999 -9999 -9999 -9999 -9999 -9999 -9999 -9999 -9999 -9999 -9999 -9999 -9999 -9999 -9999 -9999 -9999 -9999 -9999 -9999 -9999 -9999 -9999 -9999 -9999 -9999 -9999 -9999 -9999 -9999 -9999 -9999 -9999 -9999 -9999 -9999 -9999 -9999 -9999 -9999 -9999 -9999 -9999 -9999 -9999 -9999 -9999 -9999 -9999 -9999 -9999 -9999 -9999 -9999 -9999 -9999 -9999 -9999 -9999 -9999 -9999 -9999 -9999 -9999 -9999 -9999 -9999 -9999 4.29675E-1 4.29531E-1 4.29325E-1 2.0451E-1 2.16909E-1 2.1667E-1 2.16575E-1 2.16492E-1 2.16486E-1 2.16454E-1 2.16371E-1 2.16058E-1 2.32043E-1 1.99925E-1 5.02647E-1 5.08201E-1 5.29281E-1 5.16902E-1 4.79644E-1 4.355E-1 4.28077E-1 4.34794E-1 4.02782E-1 3.32953E-1 2.88282E-1 1.50131E-1 1.78273E-1 2.09254E-1 1.65052E-1 1.97305E-1 1.70259E-1 1.3581E-1 1.51172E-1 1.75173E-1 2.02882E-1 2.03127E-1 2.03185E-1 2.03236E-1 2.03312E-1 2.03375E-1 2.03444E-1 2.03519E-1 2.03419E-1 2.42474E-1 2.71922E-1 2.19104E-1 2.46845E-1 3.29869E-1 2.71386E-1 1.94905E-1 1.37984E-1 1.27923E-1 1.0269E-1 1.31613E-1 1.46893E-1 1.61167E-1 1.01667E-1 3.1147E-1 3.57812E-1 3.00721E-1 2.35875E-1 2.82661E-1 3.31357E-1 3.23702E-1 3.62972E-1 4.3405E-1 4.48167E-1 4.51249E-1 3.98959E-1 3.61399E-1 3.60239E-1 3.32038E-1 3.01295E-1 2.78702E-1 2.89071E-1 2.54989E-1 2.64106E-1 3.51364E-1 3.79131E-1 2.1139E-1 9.30951E-2 7.80684E-2 6.46907E-2 6.03516E-2 7.36006E-2 7.98123E-2 8.38984E-2 9.53784E-2 1.69963E-1 3.25869E-1 -9999 -9999 -9999 -9999 -9999 -9999 -9999 -9999 -9999
-9999 -9999 -9999 -9999 -9999 -9999 -9999 -9999 -9999 -9999 -9999 -9999 -9999 -9999 -9999 -9999 -9999 -9999 -9999 -9999 -9999 -9999 -9999 -9999 -9999 -9999 -9999 -9999 -9999 -9999 -9999 -9999 -9999 -9999 -9999 -9999 -9999 -9999 -9999 -9999 -9999 -9999 -9999 -9999 -9999 -9999 -9999 -9999 -9999 -9999 -9999 -9999 -9999 -9999 -9999 -9999 -9999 -9999 -9999 -9999 -9999 -9999 -9999 -9999 -9999 -9999 -9999 -9999 -9999 -9999 -9999 -9999 -9999 -9999 -9999 -9999 -9999 -9999 -9999 -9999 -9999 -9999 -9999 -9999 -9999 -9999 -9999 -9999 -9999 -9999 -9999 -9999 -9999 -9999 -9999 -9999 -9999 -9999 -9999 -9999 -9999 -9999 -9999 -9999 -9999 -9999 -9999 -9999 -9999 -9999 -9999 -9999 -9999 -9999 -9999 -9999 -9999 -9999 -9999 -9999 -9999 -9999 -9999 -9999 -9999 -9999 -9999 -9999 -9999 -9999 -9999 -9999 -9999 -9999 -9999 -9999 -9999 -9999 -9999 -9999 -9999 -9999 -9999 -9999 -9999 -9999 -9999 -9999 -9999 -9999 -9999 -9999 -9999 -9999 -9999 -9999 -9999 -9999 -9999 -9999 -9999 -9999 -9999 -9999 4.29844E-1 4.29667E-1 4.29488E-1 2.17386E-1 2.17143E-1 2.1684E-1 2.16594E-1 2.1648E-1 2.16422E-1 2.16492E-1 2.16702E-1 2.16865E-1 2.30055E-1 2.29463E-1 2.46282E-1 2.29118E-1 5.51021E-1 5.3498E-1 5.06582E-1 4.82254E-1 4.49446E-1 4.2625E-1 4.20779E-1 3.83285E-1 1.48186E-1 1.19915E-1 1.17308E-1 1.1535E-1 1.32032E-1 1.25759E-1 1.14266E-1 1.36899E-1 1.49176E-1 1.73097E-1 1.83869E-1 2.02545E-1 2.02921E-1 2.02966E-1 2.03037E-1 2.03108E-1 2.03185E-1 2.03299E-1 2.03324E-1 2.03037E-1 2.27149E-1 1.98325E-1 2.38125E-1 2.36503E-1 2.40824E-1 1.92163E-1 1.80103E-1 1.45108E-1 1.41743E-1 1.35144E-1 1.61819E-1 1.7931E-1 1.61819E-1 4.85764E-1 4.21135E-1 4.62809E-1 4.67136E-1 3.94645E-1 4.09011E-1 4.75819E-1 4.96906E-1 4.77636E-1 4.19258E-1 3.63579E-1 4.02539E-1 3.74732E-1 3.24341E-1 2.69796E-1 2.23634E-1 2.09986E-1 1.9237E-1 1.63971E-1 1.59883E-1 1.69016E-1 2.82716E-1 4.02487E-1 2.75361E-1 1.03619E-1 5.25277E-2 4.93919E-2 4.42189E-2 4.61494E-2 5.85934E-2 7.40952E-2 9.76107E-2 1.56598E-1 -9999 -9999 -9999 -9999 -9999 -9999 -9999 -9999 -9999 -9999
-9999 -9999 -9999 -9999 -9999 -9999 -9999 -9999 -9999 -9999 -9999 -9999 -9999 -9999 -9999 -9999 -9999 -9999 -9999 -9999 -9999 -9999 -9999 -9999 -9999 -9999 -9999 -9999 -9999 -9999 -9999 -9999 -9999 -9999 -9999 -9999 -9999 -9999 -9999 -9999 -9999 -9999 -9999 -9999 -9999 -9999 -9999 -9999 -9999 -9999 -9999 -9999 -9999 -9999 -9999 -9999 -9999 -9999 -9999 -9999 -9999 -9999 -9999 -9999 -9999 -9999 -9999 -9999 -9999 -9999 -9999 -9999 -9999 -9999 -9999 -9999 -9999 -9999 -9999 -9999 -9999 -9999 -9999 -9999 -9999 -9999 -9999 -9999 -9999 -9999 -9999 -9999 -9999 -9999 -9999 -9999 -9999 -9999 -9999 -9999 -9999 -9999 -9999 -9999 -9999 -9999 -9999 -9999 -9999 -9999 -9999 -9999 -9999 -9999 -9999 -9999 -9999 -9999 -9999 -9999 -9999 -9999 -9999 -9999 -9999 -9999 -9999 -9999 -9999 -9999 -9999 -9999 -9999 -9999 -9999 -9999 -9999 -9999 -9999 -9999 -9999 -9999 -9999 -9999 -9999 -9999 -9999 -9999 -9999 -9999 -9999 -9999 -9999 -9999 -9999 -9999 -9999 -9999 -9999 -9999 -9999 -9999 4.30085E-1 4.29944E-1 4.29768E-1 4.29531E-1 2.17428E-1 2.17307E-1 2.1718E-1 2.16946E-1 2.16702E-1 2.16531E-1 2.16441E-1 2.29739E-1 2.16834E-1 2.17198E-1 2.30638E-1 2.30436E-1 4.47177E-1 4.65359E-1 2.71595E-1 6.33459E-1 5.92508E-1 5.27167E-1 4.57129E-1 3.95241E-1 3.73327E-1 1.55944E-1 1.47829E-1 1.19874E-1 1.04023E-1 8.43635E-2 9.07006E-2 7.85228E-2 8.6946E-2 9.99924E-2 1.27181E-1 1.64506E-1 1.87496E-1 1.95491E-1 1.95491E-1 1.95781E-1 2.00173E-1 2.02889E-1 2.03037E-1 2.03159E-1 2.03076E-1 2.3336E-1 2.43028E-1 2.26962E-1 2.1758E-1 1.89284E-1 2.04073E-1 1.97556E-1 1.84335E-1 1.80696E-1 1.70973E-1 1.77308E-1 1.75863E-1 1.84581E-1 5.96447E-1 5.92261E-1 5.32981E-1 5.49032E-1 5.77778E-1 5.52732E-1 5.44726E-1 5.45286E-1 5.26788E-1 4.32653E-1 3.049E-1 2.47304E-1 2.5285E-1 2.36776E-1 2.16044E-1 1.64835E-1 1.20955E-1 1.02728E-1 9.02008E-2 8.49022E-2 7.13668E-2 9.44086E-2 2.20455E-1 4.10232E-1 3.21491E-1 1.64189E-1 1.11793E-1 8.22888E-2 6.42369E-2 4.5868E-2 5.16449E-2 7.12642E-2 1.11146E-1 2.07219E-1 -9999 -9999 -9999 -9999 -9999 -9999 -9999 -9999 -9999 -9999
-9999 -9999 -9999 -9999 -9999 -9999 -9999 -9999 -9999 -9999 -9999 -9999 -9999 -9999 -9999 -9999 -9999 -9999 -9999 -9999 -9999 -9999 -9999 -9999 -9999 -9999 -9999 -9999 -9999 -9999 -9999 -9999 -9999 -9999 -9999 -9999 -9999 -9999 -9999 -9999 -9999 -9999 -9999 -9999 -9999 -9999 -9999 -9999 -9999 -9999 -9999 -9999 -9999 -9999 -9999 -9999 -9999 -9999 -9999 -9999 -9999 -9999 -9999 -9999 -9999 -9999 -9999 -9999 -9999 -9999 -9999 -9999 -9999 -9999 -9999 -9999 -9999 -9999 -9999 -9999 -9999 -9999 -9999 -9999 -9999 -9999 -9999 -9999 -9999 -9999 -9999 -9999 -9999 -9999 -9999 -9999 -9999 -9999 -9999 -9999 -9999 -9999 -9999 -9999 -9999 -9999 -9999 -9999 -9999 -9999 -9999 -9999 -9999 -9999 -9999 -9999 -9999 -9999 -9999 -9999 -9999 -9999 -9999 -9999 -9999 -9999 -9999 -9999 -9999 -9999 -9999 -9999 -9999 -9999 -9999 -9999 -9999 -9999 -9999 -9999 -9999 -9999 -9999 -9999 -9999 -9999 -9999 -9999 -9999 -9999 -9999 -9999 -9999 -9999 -9999 -9999 -9999 4.59724E-1 4.59594E-1 4.30373E-1 4.30176E-1 4.29986E-1 4.29802E-1 4.29692E-1 4.29565E-1 2.1747E-1 2.17331E-1 2.17247E-1 2.17168E-1 2.17014E-1 2.16815E-1 2.29878E-1 2.29759E-1 2.29799E-1 2.30081E-1 2.30531E-1 2.17594E-1 2.30862E-1 4.48016E-1 4.66287E-1 4.8483E-1 5.03749E-1 3.03045E-1 3.00974E-1 2.38617E-1 1.97796E-1 1.66981E-1 1.39891E-1 1.31658E-1 1.122E-1 9.5725E-2 8.44808E-2 7.60438E-2 6.79906E-2 8.14139E-2 9.24988E-2 1.14844E-1 1.69124E-1 1.86374E-1 1.89471E-1 1.87496E-1 1.86374E-1 1.8834E-1 1.95201E-1 2.02895E-1 2.03063E-1 2.02999E-1 2.12048E-1 1.94911E-1 1.99289E-1 2.02902E-1 2.02973E-1 2.02895E-1 2.00469E-1 2.07766E-1 2.13092E-1 2.00386E-1 2.03474E-1 6.14569E-1 6.11503E-1 6.32228E-1 6.28513E-1 6.02417E-1 6.02425E-1 5.96397E-1 5.77172E-1 5.36022E-1 4.77636E-1 3.94616E-1 2.84688E-1 1.8944E-1 1.63296E-1 1.65354E-1 1.61719E-1 1.5824E-1 1.18994E-1 6.53295E-2 4.42738E-2 3.89287E-2 4.29715E-2 4.59062E-2 6.91315E-2 2.31796E-1 3.70754E-1 2.98623E-1 2.68709E-1 2.84416E-1 2.02373E-1 9.32172E-2 5.85288E-2 5.44702E-2 7.51341E-2 1.20605E-1 2.15979E-1 3.28501E-1 -9999 -9999 -9999 -9999 -9999 -9999 -9999 -9999 -9999
-9999 -9999 -9999 -9999 -9999 -9999 -9999 -9999 -9999 -9999 -9999 -9999 -9999 -9999 -9999 -9999 -9999 -9999 -9999 -9999 -9999 -9999 -9999 -9999 -9999 -9999 -9999 -9999 -9999 -9999 -9999 -9999 -9999 -9999 -9999 -9999 -9999 -9999 -9999 -9999 -9999 -9999 -9999 -9999 -9999 -9999 -9999 -9999 -9999 -9999 -9999 -9999 -9999 -9999 -9999 -9999 -9999 -9999 -9999 -9999 -9999 -9999 -9999 -9999 -9999 -9999 -9999 -9999 -9999 -9999 -9999 -9999 -9999 -9999 -9999 -9999 -9999 -9999 -9999 -9999 -9999 -9999 -9999 -9999 -9999 -9999 -9999 -9999 -9999 -9999 -9999 -9999 -9999 -9999 -9999 -9999 -9999 -9999 -9999 -9999 -9999 -9999 -9999 -9999 -9999 -9999 -9999 -9999 -9999 -9999 -9999 -9999 -9999 -9999 -9999 -9999 -9999 -9999 -9999 -9999 -9999 -9999 -9999 -9999 -9999 -9999 -9999 -9999 -9999 -9999 -9999 -9999 -9999 -9999 -9999 -9999 -9999 -9999 -9999 -9999 -9999 -9999 -9999 -9999 -9999 -9999 -9999 -9999 -9999 -9999 -9999 -9999 -9999 -9999 4.60045E-1 4.59925E-1 4.5974E-1 4.30429E-1 4.30209E-1 4.29986E-1 4.29709E-1 4.29428E-1 4.29247E-1 4.29186E-1 2.17362E-1 2.17362E-1 2.17271E-1 2.17131E-1 2.17039E-1 2.16996E-1 2.3014E-1 2.30009E-1 2.29904E-1 2.29898E-1 2.30094E-1 2.30486E-1 2.3088E-1 2.3104E-1 4.4827E-1 5.04733E-1 5.42076E-1 5.60679E-1 5.41583E-1 5.50614E-1 3.2015E-1 2.12036E-1 1.64569E-1 1.32803E-1 1.15982E-1 1.05191E-1 9.13201E-2 8.33654E-2 7.43444E-2 5.90713E-2 6.39138E-2 7.92745E-2 1.24266E-1 1.70686E-1 1.8139E-1 1.85258E-1 1.84701E-1 1.81939E-1 1.8057E-1 1.86934E-1 1.98995E-1 2.02921E-1 2.02934E-1 2.02889E-1 2.02914E-1 2.02947E-1 2.03005E-1 2.03063E-1 2.03037E-1 6.70186E-1 6.67203E-1 6.6501E-1 6.53825E-1 6.42616E-1 6.39644E-1 6.37941E-1 6.40069E-1 6.37515E-1 6.1724E-1 5.73469E-1 5.14371E-1 4.4676E-1 4.05976E-1 3.53298E-1 2.74893E-1 1.89129E-1 1.26213E-1 9.95452E-2 1.05041E-1 9.79896E-2 1.0634E-1 7.8585E-2 4.29877E-2 3.00993E-2 3.63433E-2 4.93152E-2 6.33458E-2 1.13008E-1 2.53824E-1 3.44192E-1 2.87747E-1 3.51988E-1 4.29117E-1 3.45643E-1 1.74629E-1 8.12685E-2 7.92054E-2 9.5245E-2 1.39189E-1 1.98339E-1 2.88148E-1 3.7979E-1 -9999 -9999 -9999 -9999 -9999 -9999 -9999 -9999
-9999 -9999 -9999 -9999 -9999 -9999 -9999 -9999 -9999 -9999 -9999 -9999 -9999 -9999 -9999 -9999 -9999 -9999 -9999 -9999 -9999 -9999 -9999 -9999 -9999 -9999 -9999 -9999 -9999 -9999 -9999 -9999 -9999 -9999 -9999 -9999 -9999 -9999 -9999 -9999 -9999 -9999 -9999 -9999 -9999 -9999 -9999 -9999 -9999 -9999 -9999 -9999 -9999 -9999 -9999 -9999 -9999 -9999 -9999 -9999 -9999 -9999 -9999 -9999 -9999 -9999 -9999 -9999 -9999 -9999 -9999 -9999 -9999 -9999 -9999 -9999 -9999 -9999 -9999 -9999 -9999 -9999 -9999 -9999 -9999 -9999 -9999 -9999 -9999 -9999 -9999 -9999 -9999 -9999 -9999 -9999 -9999 -9999 -9999 -9999 -9999 -9999 -9999 -9999 -9999 -9999 -9999 -9999 -9999 -9999 -9999 -9999 -9999 -9999 -9999 -9999 -9999 -9999 -9999 -9999 -9999 -9999 -9999 -9999 -9999 -9999 -9999 -9999 -9999 -9999 -9999 -9999 -9999 -9999 -9999 -9999 -9999 -9999 -9999 -9999 -9999 -9999 -9999 -9999 -9999 -9999 -9999 -9999 -9999 -9999 -9999 -9999 -9999 4.60187E-1 4.60069E-1 4.30758E-1 4.30413E-1 4.30011E-1 4.48692E-1 4.48435E-1 4.48095E-1 4.47722E-1 4.47533E-1 2.3012E-1 2.30243E-1 2.17143E-1 2.3041E-1 2.30301E-1 2.30211E-1 2.30205E-1 2.30198E-1 2.30133E-1 2.30068E-1 2.30023E-1 2.30133E-1 2.30423E-1 2.30837E-1 2.31137E-1 4.48718E-1 4.86061E-1 5.23164E-1 5.46503E-1 5.78213E-1 5.91646E-1 5.50549E-1 2.49006E-1 1.70476E-1 1.28554E-1 1.08284E-1 9.76874E-2 8.53325E-2 6.85087E-2 7.50741E-2 5.56078E-2 5.7208E-2 9.02769E-2 1.37848E-1 1.71734E-1 1.76242E-1 1.78938E-1 1.82489E-1 1.81665E-1 1.79752E-1 1.85258E-1 1.94045E-1 1.96362E-1 1.95201E-1 1.93756E-1 1.93756E-1 1.93468E-1 1.94622E-1 6.62683E-1 6.48498E-1 6.49338E-1 6.6433E-1 6.4047E-1 6.51044E-1 6.50625E-1 6.31932E-1 6.40919E-1 6.19854E-1 5.89257E-1 5.21149E-1 4.26551E-1 3.08059E-1 2.39909E-1 2.27921E-1 2.59056E-1 2.43252E-1 1.56442E-1 7.30362E-2 4.75649E-2 4.82237E-2 5.02659E-2 5.66396E-2 6.30505E-2 5.99368E-2 7.12861E-2 1.14435E-1 1.512E-1 1.80149E-1 2.69731E-1 3.51902E-1 2.819E-1 2.41128E-1 3.97104E-1 5.03855E-1 4.69087E-1 3.17462E-1 1.83904E-1 1.17031E-1 1.36878E-1 1.72312E-1 2.08463E-1 2.67133E-1 3.4748E-1 -9999 -9999 -9999 -9999 -9999 -9999 -9999 -9999
-9999 -9999 -9999 -9999 -9999 -9999 -9999 -9999 -9999 -9999 -9999 -9999 -9999 -9999 -9999 -9999 -9999 -9999 -9999 -9999 -9999 -9999 -9999 -9999 -9999 -9999 -9999 -9999 -9999 -9999 -9999 -9999 -9999 -9999 -9999 -9999 -9999 -9999 -9999 -9999 -9999 -9999 -9999 -9999 -9999 -9999 -9999 -9999 -9999 -9999 -9999 -9999 -9999 -9999 -9999 -9999 -9999 -9999 -9999 -9999 -9999 -9999 -9999 -9999 -9999 -9999 -9999 -9999 -9999 -9999 -9999 -9999 -9999 -9999 -9999 -9999 -9999 -9999 -9999 -9999 -9999 -9999 -9999 -9999 -9999 -9999 -9999 -9999 -9999 -9999 -9999 -9999 -9999 -9999 -9999 -9999 -9999 -9999 -9999 -9999 -9999 -9999 -9999 -9999 -9999 -9999 -9999 -9999 -9999 -9999 -9999 -9999 -9999 -9999 -9999 -9999 -9999 -9999 -9999 -9999 -9999 -9999 -9999 -9999 -9999 -9999 -9999 -9999 -9999 -9999 -9999 -9999 -9999 -9999 -9999 -9999 -9999 -9999 -9999 -9999 -9999 -9999 -9999 -9999 -9999 -9999 -9999 -9999 -9999 -9999 -9999 -9999 4.6025E-1 4.31057E-1 4.30838E-1 4.30583E-1 4.30193E-1 4.48735E-1 4.48426E-1 4.48121E-1 4.66809E-1 4.66435E-1 4.66222E-1 2.43601E-1 2.29911E-1 2.30153E-1 2.30308E-1 2.3025E-1 2.30179E-1 2.30172E-1 2.30198E-1 2.30218E-1 2.30205E-1 2.43977E-1 2.44051E-1 2.44297E-1 2.44682E-1 2.45075E-1 4.49138E-1 4.67744E-1 5.05149E-1 5.61582E-1 5.98771E-1 5.60984E-1 5.80448E-1 2.68527E-1 1.74747E-1 1.29957E-1 1.05898E-1 9.02522E-2 8.05478E-2 7.11829E-2 5.13966E-2 6.09204E-2 6.87124E-2 8.36272E-2 1.41735E-1 1.67316E-1 1.68606E-1 1.71734E-1 1.78667E-1 1.8304E-1 1.84701E-1 1.88622E-1 1.78852E-1 1.86094E-1 1.81117E-1 1.7948E-1 1.78396E-1 6.31094E-1 6.33668E-1 6.40494E-1 6.30214E-1 6.34502E-1 6.31503E-1 6.37515E-1 6.2765E-1 6.30664E-1 6.34097E-1 6.12432E-1 5.37315E-1 4.2472E-1 3.36913E-1 2.32342E-1 1.36031E-1 9.83019E-2 9.59399E-2 1.43772E-1 1.80109E-1 1.11523E-1 5.01869E-2 2.86959E-2 2.99163E-2 4.0372E-2 6.6301E-2 1.03803E-1 1.69748E-1 2.48198E-1 2.83193E-1 3.01681E-1 2.9171E-1 3.09086E-1 2.92309E-1 2.20748E-1 2.22527E-1 3.08925E-1 4.93815E-1 5.57031E-1 4.91947E-1 3.22396E-1 1.7125E-1 1.33563E-1 1.77001E-1 2.01929E-1 2.5742E-1 3.60027E-1 -9999 -9999 -9999 -9999 -9999 -9999 -9999 -9999
-9999 -9999 -9999 -9999 -9999 -9999 -9999 -9999 -9999 -9999 -9999 -9999 -9999 -9999 -9999 -9999 -9999 -9999 -9999 -9999 -9999 -9999 -9999 -9999 -9999 -9999 -9999 -9999 -9999 -9999 -9999 -9999 -9999 -9999 -9999 -9999 -9999 -9999 -9999 -9999 -9999 -9999 -9999 -9999 -9999 -9999 -9999 -9999 -9999 -9999 -9999 -9999 -9999 -9999 -9999 -9999 -9999 -9999 -9999 -9999 -9999 -9999 -9999 -9999 -9999 -9999 -9999 -9999 -9999 -9999 -9999 -9999 -9999 -9999 -9999 -9999 -9999 -9999 -9999 -9999 -9999 -9999 -9999 -9999 -9999 -9999 -9999 -9999 -9999 -9999 -9999 -9999 -9999 -9999 -9999 -9999 -9999 -9999 -9999 -9999 -9999 -9999 -9999 -9999 -9999 -9999 -9999 -9999 -9999 -9999 -9999 -9999 -9999 -9999 -9999 -9999 -9999 -9999 -9999 -9999 -9999 -9999 -9999 -9999 -9999 -9999 -9999 -9999 -9999 -9999 -9999 -9999 -9999 -9999 -9999 -9999 -9999 -9999 -9999 -9999 -9999 -9999 -9999 -9999 -9999 -9999 -9999 -9999 -9999 4.60444E-1 4.60328E-1 4.60211E-1 4.30995E-1 4.30806E-1 4.49532E-1 4.49304E-1 4.49097E-1 4.48803E-1 4.48556E-1 4.48191E-1 4.66818E-1 4.66315E-1 4.66073E-1 2.43483E-1 2.4356E-1 2.29996E-1 2.30185E-1 2.30179E-1 2.30101E-1 2.30062E-1 2.30127E-1 2.30224E-1 2.44118E-1 2.44124E-1 2.44184E-1 2.44402E-1 2.4474E-1 2.451E-1 4.49304E-1 4.6827E-1 4.86851E-1 5.05258E-1 5.23775E-1 5.80085E-1 5.61462E-1 2.55065E-1 1.74029E-1 1.35994E-1 1.11209E-1 8.41317E-2 7.3114E-2 6.66597E-2 5.70404E-2 6.68153E-2 6.25358E-2 8.66075E-2 1.43559E-1 1.59194E-1 1.61233E-1 1.67059E-1 1.76779E-1 1.74293E-1 1.78311E-1 1.77771E-1 1.83316E-1 1.76242E-1 1.71996E-1 1.70947E-1 6.20288E-1 6.15931E-1 6.18548E-1 6.25059E-1 6.30664E-1 6.20723E-1 5.80144E-1 5.18665E-1 5.06235E-1 5.5083E-1 5.89799E-1 5.59484E-1 4.2412E-1 2.77754E-1 1.95414E-1 1.46424E-1 7.3625E-2 4.42761E-2 4.39552E-2 6.41637E-2 9.55843E-2 7.98453E-2 5.0143E-2 5.0666E-2 7.27922E-2 1.1453E-1 1.91263E-1 2.70577E-1 3.42939E-1 3.66258E-1 2.57623E-1 1.61614E-1 1.46366E-1 1.58726E-1 1.91377E-1 2.18077E-1 2.54297E-1 3.1274E-1 4.05257E-1 5.96486E-1 5.72927E-1 3.53095E-1 1.59299E-1 1.10859E-1 1.09363E-1 1.58893E-1 2.47075E-1 3.54299E-1 -9999 -9999 -9999 -9999 -9999 -9999 -9999 -9999
-9999 -9999 -9999 -9999 -9999 -9999 -9999 -9999 -9999 -9999 -9999 -9999 -9999 -9999 -9999 -9999 -9999 -9999 -9999 -9999 -9999 -9999 -9999 -9999 -9999 -9999 -9999 -9999 -9999 -9999 -9999 -9999 -9999 -9999 -9999 -9999 -9999 -9999 -9999 -9999 -9999 -9999 -9999 -9999 -9999 -9999 -9999 -9999 -9999 -9999 -9999 -9999 -9999 -9999 -9999 -9999 -9999 -9999 -9999 -9999 -9999 -9999 -9999 -9999 -9999 -9999 -9999 -9999 -9999 -9999 -9999 -9999 -9999 -9999 -9999 -9999 -9999 -9999 -9999 -9999 -9999 -9999 -9999 -9999 -9999 -9999 -9999 -9999 -9999 -9999 -9999 -9999 -9999 -9999 -9999 -9999 -9999 -9999 -9999 -9999 -9999 -9999 -9999 -9999 -9999 -9999 -9999 -9999 -9999 -9999 -9999 -9999 -9999 -9999 -9999 -9999 -9999 -9999 -9999 -9999 -9999 -9999 -9999 -9999 -9999 -9999 -9999 -9999 -9999 -9999 -9999 -9999 -9999 -9999 -9999 -9999 -9999 -9999 -9999 -9999 -9999 -9999 -9999 -9999 -9999 -9999 -9999 -9999 4.60552E-1 4.60429E-1 4.31135E-1 4.30924E-1 4.49694E-1 4.49524E-1 4.49304E-1 4.49097E-1 4.49047E-1 4.48971E-1 4.48752E-1 4.67511E-1 4.6698E-1 4.66444E-1 4.66073E-1 2.57799E-1 2.43539E-1 2.43711E-1 2.43882E-1 2.43936E-1 2.43848E-1 2.4378E-1 2.43807E-1 2.43936E-1 2.44118E-1 2.44257E-1 2.44304E-1 2.44501E-1 2.44772E-1 2.45056E-1 2.45274E-1 4.49312E-1 4.68043E-1 5.05699E-1 5.62034E-1 5.8763E-1 5.31454E-1 2.42052E-1 1.873E-1 1.54871E-1 1.1939E-1 8.63116E-2 7.56937E-2 6.39524E-2 5.65818E-2 6.02356E-2 6.64097E-2 1.0819E-1 1.46022E-1 1.53619E-1 1.56222E-1 1.62737E-1 1.59669E-1 1.6827E-1 1.74293E-1 1.82764E-1 1.74907E-1 1.68347E-1 6.1287E-1 6.10677E-1 6.11555E-1 6.0716E-1 6.076E-1 6.13308E-1 5.92803E-1 5.03126E-1 3.94024E-1 3.17188E-1 3.27017E-1 4.10793E-1 4.66522E-1 4.45532E-1 3.6308E-1 2.60123E-1 1.92164E-1 1.55681E-1 9.65353E-2 5.33927E-2 4.96505E-2 5.95149E-2 7.05344E-2 7.13501E-2 8.95131E-2 1.54161E-1 2.44641E-1 3.38318E-1 4.10815E-1 4.29614E-1 4.10592E-1 3.00188E-1 1.34734E-1 6.90003E-2 6.3728E-2 1.16222E-1 2.37555E-1 3.73082E-1 4.29832E-1 4.34055E-1 4.4632E-1 5.02756E-1 5.55796E-1 3.77407E-1 1.89473E-1 1.19074E-1 1.0071E-1 1.13352E-1 2.25448E-1 3.24659E-1 -9999 -9999 -9999 -9999 -9999 -9999 -9999 -9999
-9999 -9999 -9999 -9999 -9999 -9999 -9999 -9999 -9999 -9999 -9999 -9999 -9999 -9999 -9999 -9999 -9999 -9999 -9999 -9999 -9999 -9999 -9999 -9999 -9999 -9999 -9999 -9999 -9999 -9999 -9999 -9999 -9999 -9999 -9999 -9999 -9999 -9999 -9999 -9999 -9999 -9999 -9999 -9999 -9999 -9999 -9999 -9999 -9999 -9999 -9999 -9999 -9999 -9999 -9999 -9999 -9999 -9999 -9999 -9999 -9999 -9999 -9999 -9999 -9999 -9999 -9999 -9999 -9999 -9999 -9999 -9999 -9999 -9999 -9999 -9999 -9999 -9999 -9999 -9999 -9999 -9999 -9999 -9999 -9999 -9999 -9999 -9999 -9999 -9999 -9999 -9999 -9999 -9999 -9999 -9999 -9999 -9999 -9999 -9999 -9999 -9999 -9999 -9999 -9999 -9999 -9999 -9999 -9999 -9999 -9999 -9999 -9999 -9999 -9999 -9999 -9999 -9999 -9999 -9999 -9999 -9999 -9999 -9999 -9999 -9999 -9999 -9999 -9999 -9999 -9999 -9999 -9999 -9999 -9999 -9999 -9999 -9999 -9999 -9999 -9999 -9999 -9999 -9999 -9999 -9999 -9999 4.60705E-1 4.60629E-1 4.31374E-1 4.31112E-1 4.49814E-1 4.49638E-1 4.49484E-1 4.49246E-1 4.49005E-1 4.68018E-1 4.48938E-1 4.67933E-1 4.67615E-1 4.67105E-1 4.66573E-1 4.85295E-1 4.85106E-1 2.43504E-1 2.43656E-1 2.43759E-1 2.43827E-1 2.43807E-1 2.43725E-1 2.43691E-1 2.581E-1 2.43983E-1 2.44244E-1 2.5879E-1 2.58905E-1 2.59114E-1 2.59365E-1 2.59579E-1 2.59695E-1 4.6822E-1 5.05806E-1 5.61743E-1 5.78199E-1 5.1533E-1 2.52747E-1 2.07498E-1 1.7448E-1 1.25375E-1 9.97666E-2 8.55276E-2 7.15975E-2 7.3879E-2 7.36464E-2 9.58897E-2 5.40349E-1 5.81354E-1 5.92202E-1 5.69688E-1 5.85583E-1 5.92803E-1 6.13308E-1 6.13293E-1 6.31953E-1 6.2376E-1 6.16368E-1 6.0848E-1 6.06279E-1 6.0716E-1 6.0177E-1 5.98191E-1 5.96397E-1 5.39788E-1 3.56117E-1 2.10182E-1 1.90087E-1 2.22611E-1 2.62392E-1 2.86797E-1 3.05091E-1 3.36739E-1 3.69564E-1 3.28649E-1 2.79317E-1 2.3241E-1 1.73923E-1 1.66036E-1 1.6927E-1 1.34892E-1 1.28045E-1 1.83302E-1 2.79526E-1 3.49869E-1 3.94529E-1 4.15039E-1 3.66474E-1 2.73335E-1 1.92477E-1 1.09281E-1 8.94937E-2 1.17488E-1 2.00167E-1 3.79515E-1 4.90929E-1 4.59895E-1 3.61975E-1 2.92993E-1 2.94621E-1 3.81756E-1 4.31935E-1 3.37273E-1 2.4191E-1 1.77733E-1 1.7156E-1 2.2231E-1 3.35734E-1 4.11981E-1 4.70284E-1 4.67802E-1 4.05955E-1 3.84014E-1 3.64148E-1 -9999 -9999
-9999 -9999 -9999 -9999 -9999 -9999 -9999 -9999 -9999 -9999 -9999 -9999 -9999 -9999 -9999 -9999 -9999 -9999 -9999 -9999 -9999 -9999 -9999 -9999 -9999 -9999 -9999 -9999 -9999 -9999 -9999 -9999 -9999 -9999 -9999 -9999 -9999 -9999 -9999 -9999 -9999 -9999 -9999 -9999 -9999 -9999 -9999 -9999 -9999 -9999 -9999 -9999 -9999 -9999 -9999 -9999 -9999 -9999 -9999 -9999 -9999 -9999 -9999 -9999 -9999 -9999 -9999 -9999 -9999 -9999 -9999 -9999 -9999 -9999 -9999 -9999 -9999 -9999 -9999 -9999 -9999 -9999 -9999 -9999 -9999 -9999 -9999 -9999 -9999 -9999 -9999 -9999 -9999 -9999 -9999 -9999 -9999 -9999 -9999 -9999 -9999 -9999 -9999 -9999 -9999 -9999 -9999 -9999 -9999 -9999 -9999 -9999 -9999 -9999 -9999 -9999 -9999 -9999 -9999 -9999 -9999 -9999 -9999 -9999 -9999 -9999 -9999 -9999 -9999 -9999 -9999 -9999 -9999 -9999 -9999 -9999 -9999 -9999 -9999 -9999 -9999 -9999 -9999 -9999 -9999 -9999 4.60811E-1 4.31683E-1 4.31571E-1 4.31389E-1 4.50137E-1 4.49909E-1 4.4971E-1 4.49516E-1 4.68387E-1 4.68077E-1 4.6789E-1 4.67882E-1 4.67839E-1 4.67606E-1 4.67185E-1 4.85879E-1 4.85314E-1 4.85021E-1 2.57799E-1 2.57929E-1 2.57986E-1 2.58072E-1 2.58079E-1 2.58029E-1 2.57943E-1 2.57907E-1 2.58115E-1 2.58501E-1 2.5881E-1 2.58946E-1 2.59047E-1 2.59207E-1 2.59424E-1 2.59586E-1 4.68287E-1 4.8679E-1 5.42901E-1 5.8583E-1 4.9393E-1 4.71587E-1 2.52375E-1 1.8493E-1 1.56983E-1 1.34045E-1 9.64346E-2 8.27432E-2 8.04313E-2 8.64108E-2 5.19907E-1 5.61264E-1 5.87392E-1 5.78803E-1 5.82564E-1 5.66156E-1 5.66156E-1 5.91001E-1 6.03178E-1 6.30234E-1 6.06707E-1 5.99639E-1 5.94309E-1 6.10238E-1 6.06279E-1 5.89198E-1 5.72861E-1 5.72301E-1 4.9944E-1 3.09751E-1 1.92212E-1 2.00189E-1 2.16818E-1 2.20136E-1 2.58101E-1 3.31957E-1 4.27915E-1 5.09889E-1 4.99568E-1 4.70841E-1 4.86884E-1 4.64941E-1 4.55994E-1 4.37222E-1 3.34511E-1 2.47144E-1 2.06832E-1 2.00357E-1 1.9978E-1 2.30499E-1 2.57495E-1 2.0788E-1 1.47333E-1 1.16284E-1 1.20387E-1 1.92381E-1 2.78254E-1 3.07581E-1 3.30836E-1 3.42132E-1 2.45123E-1 1.54979E-1 1.19657E-1 1.33128E-1 2.03839E-1 3.15875E-1 3.36157E-1 3.38946E-1 3.01999E-1 2.62077E-1 2.64984E-1 3.24694E-1 3.54913E-1 3.82143E-1 3.94039E-1 3.02175E-1 1.83721E-1 2.0036E-1 2.64166E-1 3.48122E-1
-9999 -9999 -9999 -9999 -9999 -9999 -9999 -9999 -9999 -9999 -9999 -9999 -9999 -9999 -9999 -9999 -9999 -9999 -9999 -9999 -9999 -9999 -9999 -9999 -9999 -9999 -9999 -9999 -9999 -9999 -9999 -9999 -9999 -9999 -9999 -9999 -9999 -9999 -9999 -9999 -9999 -9999 -9999 -9999 -9999 -9999 -9999 -9999 -9999 -9999 -9999 -9999 -9999 -9999 -9999 -9999 -9999 -9999 -9999 -9999 -9999 -9999 -9999 -9999 -9999 -9999 -9999 -9999 -9999 -9999 -9999 -9999 -9999 -9999 -9999 -9999 -9999 -9999 -9999 -9999 -9999 -9999 -9999 -9999 -9999 -9999 -9999 -9999 -9999 -9999 -9999 -9999 -9999 -9999 -9999 -9999 -9999 -9999 -9999 -9999 -9999 -9999 -9999 -9999 -9999 -9999 -9999 -9999 -9999 -9999 -9999 -9999 -9999 -9999 -9999 -9999 -9999 -9999 -9999 -9999 -9999 -9999 -9999 -9999 -9999 -9999 -9999 -9999 -9999 -9999 -9999 -9999 -9999 -9999 -9999 -9999 -9999 -9999 -9999 -9999 -9999 -9999 -9999 -9999 -9999 -9999 4.31802E-1 4.31698E-1 4.31495E-1 4.31312E-1 4.50137E-1 4.4998E-1 4.49782E-1 4.49557E-1 4.68412E-1 4.68119E-1 4.67865E-1 4.6777E-1 4.67736E-1 4.67563E-1 4.86447E-1 4.85916E-1 4.85342E-1 5.04289E-1 2.57763E-1 2.57871E-1 2.57907E-1 2.57972E-1 2.58008E-1 2.57958E-1 2.57871E-1 2.72678E-1 2.72775E-1 2.58277E-1 2.58742E-1 2.58966E-1 2.59053E-1 2.59147E-1 2.59279E-1 2.74405E-1 2.74539E-1 4.67882E-1 5.05002E-1 5.79619E-1 5.37764E-1 4.90878E-1 2.4376E-1 2.1215E-1 1.5222E-1 1.09605E-1 7.9697E-2 7.10208E-2 3.20979E-1 4.29599E-1 5.27972E-1 5.75292E-1 5.96397E-1 5.99982E-1 5.80749E-1 5.64934E-1 5.58201E-1 5.75899E-1 5.89403E-1 6.02737E-1 5.98308E-1 6.076E-1 6.0936E-1 5.98308E-1 6.15057E-1 6.01829E-1 5.80798E-1 5.79587E-1 5.31789E-1 4.29756E-1 3.68916E-1 3.85298E-1 4.09747E-1 4.261E-1 4.80322E-1 5.60748E-1 6.12193E-1 6.3086E-1 6.16336E-1 6.0996E-1 6.2225E-1 6.13904E-1 6.04E-1 5.85319E-1 4.58757E-1 2.30208E-1 1.20073E-1 9.85729E-2 1.16939E-1 1.67406E-1 1.77428E-1 1.1673E-1 9.27341E-2 9.22207E-2 1.46916E-1 2.49682E-1 2.57234E-1 1.91438E-1 1.69734E-1 1.62274E-1 1.12769E-1 6.93957E-2 6.54193E-2 8.53694E-2 1.16612E-1 1.2774E-1 1.92468E-1 2.45118E-1 2.57788E-1 2.54475E-1 2.24005E-1 2.21447E-1 2.45238E-1 2.74513E-1 2.98501E-1 2.12221E-1 1.04283E-1 8.77481E-2 1.62479E-1 2.56489E-1
-9999 -9999 -9999 -9999 -9999 -9999 -9999 -9999 -9999 -9999 -9999 -9999 -9999 -9999 -9999 -9999 -9999 -9999 -9999 -9999 -9999 -9999 -9999 -9999 -9999 -9999 -9999 -9999 -9999 -9999 -9999 -9999 -9999 -9999 -9999 -9999 -9999 -9999 -9999 -9999 -9999 -9999 -9999 -9999 -9999 -9999 -9999 -9999 -9999 -9999 -9999 -9999 -9999 -9999 -9999 -9999 -9999 -9999 -9999 -9999 -9999 -9999 -9999 -9999 -9999 -9999 -9999 -9999 -9999 -9999 -9999 -9999 -9999 -9999 -9999 -9999 -9999 -9999 -9999 -9999 -9999 -9999 -9999 -9999 -9999 -9999 -9999 -9999 -9999 -9999 -9999 -9999 -9999 -9999 -9999 -9999 -9999 -9999 -9999 -9999 -9999 -9999 -9999 -9999 -9999 -9999 -9999 -9999 -9999 -9999 -9999 -9999 -9999 -9999 -9999 -9999 -9999 -9999 -9999 -9999 -9999 -9999 -9999 -9999 -9999 -9999 -9999 -9999 -9999 -9999 -9999 -9999 -9999 -9999 -9999 -9999 -9999 -9999 -9999 -9999 -9999 -9999 -9999 -9999 -9999 4.31905E-1 4.31854E-1 4.31683E-1 4.50446E-1 4.50239E-1 4.5009E-1 4.49925E-1 4.49758E-1 4.68667E-1 4.6847E-1 4.68203E-1 4.67933E-1 4.86981E-1 4.86895E-1 4.86782E-1 4.86465E-1 4.85989E-1 4.85417E-1 5.04337E-1 2.72655E-1 2.7276E-1 2.72775E-1 2.7282E-1 2.72872E-1 2.72857E-1 2.72745E-1 2.72588E-1 2.7255E-1 2.72887E-1 2.58487E-1 2.73819E-1 2.7398E-1 2.74049E-1 2.74118E-1 2.74221E-1 2.74364E-1 4.67967E-1 4.86322E-1 5.42579E-1 5.41613E-1 4.79042E-1 2.55798E-1 1.89409E-1 1.17568E-1 9.65476E-2 7.70457E-2 6.94283E-2 2.32908E-1 3.64128E-1 5.01882E-1 5.77113E-1 5.85376E-1 6.04073E-1 5.83772E-1 5.64934E-1 5.55132E-1 5.58814E-1 5.77113E-1 5.87994E-1 5.87994E-1 5.8498E-1 6.01174E-1 6.25059E-1 6.34097E-1 6.34371E-1 6.2965E-1 6.31904E-1 6.34048E-1 6.27495E-1 6.15443E-1 6.18497E-1 6.28032E-1 6.35147E-1 6.55177E-1 6.40021E-1 5.73048E-1 5.73797E-1 6.1441E-1 5.92238E-1 5.60294E-1 4.91235E-1 4.65167E-1 5.0379E-1 4.57378E-1 2.35013E-1 1.16794E-1 1.10013E-1 1.4839E-1 1.91702E-1 1.48277E-1 8.23404E-2 7.33007E-2 9.96165E-2 1.55386E-1 1.76088E-1 1.26505E-1 9.05805E-2 9.98411E-2 1.23913E-1 8.0914E-2 5.16492E-2 5.23578E-2 6.86289E-2 8.5115E-2 9.05913E-2 1.14025E-1 1.44408E-1 1.45619E-1 1.38633E-1 1.38072E-1 1.30409E-1 1.00779E-1 1.36028E-1 1.77015E-1 1.49723E-1 8.11362E-2 7.14304E-2 1.43088E-1 2.39243E-1
-9999 -9999 -9999 -9999 -9999 -9999 -9999 -9999 -9999 -9999 -9999 -9999 -9999 -9999 -9999 -9999 -9999 -9999 -9999 -9999 -9999 -9999 -9999 -9999 -9999 -9999 -9999 -9999 -9999 -9999 -9999 -9999 -9999 -9999 -9999 -9999 -9999 -9999 -9999 -9999 -9999 -9999 -9999 -9999 -9999 -9999 -9999 -9999 -9999 -9999 -9999 -9999 -9999 -9999 -9999 -9999 -9999 -9999 -9999 -9999 -9999 -9999 -9999 -9999 -9999 -9999 -9999 -9999 -9999 -9999 -9999 -9999 -9999 -9999 -9999 -9999 -9999 -9999 -9999 -9999 -9999 -9999 -9999 -9999 -9999 -9999 -9999 -9999 -9999 -9999 -9999 -9999 -9999 -9999 -9999 -9999 -9999 -9999 -9999 -9999 -9999 -9999 -9999 -9999 -9999 -9999 -9999 -9999 -9999 -9999 -9999 -9999 -9999 -9999 -9999 -9999 -9999 -9999 -9999 -9999 -9999 -9999 -9999 -9999 -9999 -9999 -9999 -9999 -9999 -9999 -9999 -9999 -9999 -9999 -9999 -9999 -9999 -9999 -9999 -9999 -9999 -9999 -9999 -9999 -9999 4.32087E-1 4.32E-1 4.31817E-1 4.50568E-1 4.50393E-1 4.502E-1 4.49965E-1 4.68902E-1 4.68724E-1 4.68527E-1 4.68304E-1 4.87247E-1 4.86947E-1 4.86808E-1 4.86703E-1 4.86482E-1 4.8607E-1 5.04817E-1 5.04413E-1 2.7264E-1 2.7273E-1 2.72723E-1 2.72768E-1 2.72835E-1 2.72843E-1 2.72753E-1 2.72565E-1 2.8785E-1 2.72572E-1 2.73042E-1 2.73586E-1 2.73854E-1 2.73924E-1 2.73938E-1 2.73973E-1 2.74063E-1 2.74125E-1 2.73826E-1 4.85594E-1 4.84442E-1 5.06626E-1 2.78099E-1 1.76819E-1 1.28084E-1 1.05592E-1 9.51701E-2 7.14055E-2 6.40308E-2 3.31367E-1 4.77636E-1 5.71035E-1 6.09799E-1 6.0848E-1 5.86789E-1 5.66767E-1 5.48983E-1 5.33547E-1 5.16181E-1 5.10588E-1 5.28592E-1 5.57587E-1 5.97593E-1 6.15916E-1 6.54389E-1 6.64188E-1 6.64698E-1 6.75201E-1 6.77377E-1 6.77117E-1 6.35331E-1 5.7959E-1 5.55799E-1 5.79587E-1 5.89866E-1 4.96484E-1 3.47036E-1 3.90164E-1 5.4856E-1 5.43119E-1 4.23082E-1 2.79833E-1 2.0871E-1 2.64226E-1 3.21932E-1 2.17793E-1 1.217E-1 1.09038E-1 1.31746E-1 1.44137E-1 1.20288E-1 7.17689E-2 6.45436E-2 7.99882E-2 1.01286E-1 9.35076E-2 6.5265E-2 5.24474E-2 7.24161E-2 9.57818E-2 6.89624E-2 4.11024E-2 4.71469E-2 5.85844E-2 6.37147E-2 7.88802E-2 9.87035E-2 8.18409E-2 8.13784E-2 7.94448E-2 7.61552E-2 7.30912E-2 5.63595E-2 5.71056E-2 1.04944E-1 1.21475E-1 9.93968E-2 1.19843E-1 1.86659E-1 -9999
-9999 -9999 -9999 -9999 -9999 -9999 -9999 -9999 -9999 -9999 -9999 -9999 -9999 -9999 -9999 -9999 -9999 -9999 -9999 -9999 -9999 -9999 -9999 -9999 -9999 -9999 -9999 -9999 -9999 -9999 -9999 -9999 -9999 -9999 -9999 -9999 -9999 -9999 -9999 -9999 -9999 -9999 -9999 -9999 -9999 -9999 -9999 -9999 -9999 -9999 -9999 -9999 -9999 -9999 -9999 -9999 -9999 -9999 -9999 -9999 -9999 -9999 -9999 -9999 -9999 -9999 -9999 -9999 -9999 -9999 -9999 -9999 -9999 -9999 -9999 -9999 -9999 -9999 -9999 -9999 -9999 -9999 -9999 -9999 -9999 -9999 -9999 -9999 -9999 -9999 -9999 -9999 -9999 -9999 -9999 -9999 -9999 -9999 -9999 -9999 -9999 -9999 -9999 -9999 -9999 -9999 -9999 -9999 -9999 -9999 -9999 -9999 -9999 -9999 -9999 -9999 -9999 -9999 -9999 -9999 -9999 -9999 -9999 -9999 -9999 -9999 -9999 -9999 -9999 -9999 -9999 -9999 -9999 -9999 -9999 -9999 -9999 4.56969E-1 -9999 -9999 -9999 -9999 -9999 -9999 -9999 4.23952E-1 4.2837E-1 4.32037E-1 4.50846E-1 4.50704E-1 4.5053E-1 4.50277E-1 4.69125E-1 4.68861E-1 4.68634E-1 4.87659E-1 4.87332E-1 4.86973E-1 4.86729E-1 4.86615E-1 4.86456E-1 5.05421E-1 5.04965E-1 5.04526E-1 2.88054E-1 2.72663E-1 2.88093E-1 2.7267E-1 2.88186E-1 2.72745E-1 2.88139E-1 2.87968E-1 2.87755E-1 2.87715E-1 2.88054E-1 2.73189E-1 2.736E-1 2.73721E-1 2.89201E-1 2.89201E-1 2.89201E-1 2.73812E-1 2.73756E-1 2.88599E-1 5.23106E-1 5.19066E-1 2.57202E-1 1.75443E-1 1.08706E-1 8.68642E-2 8.05121E-2 5.76575E-2 6.48151E-2 3.9581E-1 5.06857E-1 5.8498E-1 5.99195E-1 6.13308E-1 5.91001E-1 5.54518E-1 5.06857E-1 4.53489E-1 4.12E-1 3.94616E-1 4.40615E-1 5.04992E-1 5.89198E-1 6.24607E-1 6.65563E-1 6.70115E-1 6.70177E-1 6.7023E-1 6.70151E-1 6.47114E-1 5.13795E-1 3.49567E-1 2.8393E-1 2.88282E-1 3.21717E-1 2.4795E-1 1.92693E-1 2.7727E-1 4.9011E-1 5.86509E-1 4.9427E-1 3.35278E-1 1.83975E-1 1.43829E-1 1.3014E-1 8.2435E-2 5.43444E-2 5.41483E-2 6.85473E-2 7.25199E-2 7.60993E-2 5.22567E-2 3.89823E-2 4.1454E-2 5.05569E-2 4.62209E-2 3.93597E-2 4.02181E-2 4.94146E-2 5.96697E-2 4.83713E-2 3.4336E-2 3.11656E-2 3.9636E-2 5.06435E-2 8.01223E-2 1.04145E-1 6.91928E-2 4.42699E-2 4.57667E-2 4.69101E-2 5.24338E-2 5.37759E-2 6.73788E-2 1.49914E-1 2.06211E-1 2.47093E-1 -9999 -9999 -9999
-9999 -9999 -9999 -9999 -9999 -9999 -9999 -9999 -9999 -9999 -9999 -9999 -9999 -9999 -9999 -9999 -9999 -9999 -9999 -9999 -9999 -9999 -9999 -9999 -9999 -9999 -9999 -9999 -9999 -9999 -9999 -9999 -9999 -9999 -9999 -9999 -9999 -9999 -9999 -9999 -9999 -9999 -9999 -9999 -9999 -9999 -9999 -9999 -9999 -9999 -9999 -9999 -9999 -9999 -9999 -9999 -9999 -9999 -9999 -9999 -9999 -9999 -9999 -9999 -9999 -9999 -9999 -9999 -9999 -9999 -9999 -9999 -9999 -9999 -9999 -9999 -9999 -9999 -9999 -9999 -9999 -9999 -9999 -9999 -9999 -9999 -9999 -9999 -9999 -9999 -9999 -9999 -9999 -9999 -9999 -9999 -9999 -9999 -9999 -9999 -9999 -9999 -9999 -9999 -9999 -9999 -9999 -9999 -9999 -9999 -9999 -9999 -9999 -9999 -9999 -9999 -9999 -9999 -9999 -9999 -9999 -9999 -9999 -9999 -9999 -9999 -9999 -9999 -9999 -9999 -9999 -9999 -9999 -9999 -9999 -9999 -9999 -9999 -9999 -9999 -9999 -9999 -9999 -9999 4.19105E-1 4.16029E-1 4.22629E-1 4.32131E-1 4.31978E-1 4.50868E-1 4.50771E-1 4.50614E-1 4.69501E-1 4.69212E-1 4.68926E-1 4.8789E-1 4.87534E-1 4.87127E-1 5.0607E-1 5.05868E-1 5.05726E-1 5.05503E-1 5.0513E-1 5.04667E-1 3.04049E-1 2.8803E-1 2.8796E-1 2.87976E-1 2.88069E-1 2.88108E-1 2.8803E-1 2.87889E-1 2.87715E-1 2.8754E-1 2.87652E-1 2.88194E-1 2.88735E-1 2.88996E-1 2.89033E-1 2.88966E-1 2.88892E-1 2.88929E-1 2.735E-1 2.73101E-1 3.0388E-1 4.84345E-1 4.71681E-1 2.25213E-1 1.66216E-1 1.13992E-1 8.74879E-2 9.75833E-2 9.4239E-2 5.08723E-1 5.75292E-1 6.15494E-1 6.28513E-1 6.17676E-1 5.86789E-1 5.09966E-1 4.11393E-1 3.24248E-1 2.79165E-1 2.78111E-1 3.30806E-1 4.41842E-1 5.77113E-1 6.48946E-1 6.67203E-1 6.59792E-1 6.38793E-1 6.24902E-1 5.92852E-1 5.2249E-1 3.81325E-1 2.1312E-1 1.30925E-1 1.12268E-1 1.21616E-1 1.13924E-1 1.34085E-1 2.53657E-1 4.8576E-1 5.8374E-1 5.53585E-1 4.61704E-1 2.30378E-1 8.9407E-2 4.40974E-2 2.85109E-2 2.2557E-2 3.01654E-2 4.16105E-2 5.16476E-2 5.70411E-2 4.57522E-2 4.11135E-2 4.52405E-2 4.40644E-2 3.94119E-2 4.33275E-2 5.39048E-2 6.31329E-2 6.34298E-2 4.80898E-2 3.07086E-2 2.3159E-2 2.39677E-2 4.17916E-2 6.8881E-2 7.97168E-2 5.37946E-2 3.2836E-2 2.89244E-2 5.52649E-2 1.00518E-1 1.49611E-1 2.31962E-1 -9999 -9999 -9999 -9999 -9999 -9999
-9999 -9999 -9999 -9999 -9999 -9999 -9999 -9999 -9999 -9999 -9999 -9999 -9999 -9999 -9999 -9999 -9999 -9999 -9999 -9999 -9999 -9999 -9999 -9999 -9999 -9999 -9999 -9999 -9999 -9999 -9999 -9999 -9999 -9999 -9999 -9999 -9999 -9999 -9999 -9999 -9999 -9999 -9999 -9999 -9999 -9999 -9999 -9999 -9999 -9999 -9999 -9999 -9999 -9999 -9999 -9999 -9999 -9999 -9999 -9999 -9999 -9999 -9999 -9999 -9999 -9999 -9999 -9999 -9999 -9999 -9999 -9999 -9999 -9999 -9999 -9999 -9999 -9999 -9999 -9999 -9999 -9999 -9999 -9999 -9999 -9999 -9999 -9999 -9999 -9999 -9999 -9999 -9999 -9999 -9999 -9999 -9999 -9999 -9999 -9999 -9999 -9999 -9999 -9999 -9999 -9999 -9999 -9999 -9999 -9999 -9999 -9999 -9999 -9999 -9999 -9999 -9999 -9999 -9999 -9999 -9999 -9999 -9999 -9999 -9999 -9999 -9999 -9999 -9999 -9999 -9999 -9999 -9999 -9999 -9999 -9999 -9999 -9999 -9999 -9999 -9999 -9999 -9999 -9999 3.95306E-1 4.16029E-1 4.26601E-1 4.50979E-1 4.50816E-1 4.50734E-1 4.50697E-1 4.69785E-1 4.69693E-1 4.6954E-1 4.69314E-1 4.88254E-1 4.87882E-1 4.87484E-1 5.0639E-1 5.06061E-1 5.05815E-1 5.0561E-1 5.05276E-1 5.24121E-1 3.04121E-1 3.03912E-1 3.03758E-1 3.03774E-1 2.87913E-1 2.87913E-1 2.8781E-1 3.03676E-1 3.03594E-1 3.0338E-1 3.03305E-1 3.03685E-1 2.88378E-1 2.88735E-1 2.88757E-1 2.88569E-1 2.88462E-1 2.88501E-1 2.7305E-1 2.72969E-1 2.72872E-1 4.46673E-1 4.75905E-1 2.1852E-1 1.68867E-1 1.28442E-1 1.32344E-1 1.33668E-1 5.72252E-1 6.0296E-1 6.15057E-1 6.25059E-1 6.28943E-1 6.0848E-1 5.58871E-1 4.38777E-1 2.93588E-1 2.198E-1 2.0876E-1 2.16395E-1 2.72284E-1 4.13203E-1 5.75292E-1 6.52718E-1 6.62271E-1 6.21869E-1 5.29901E-1 4.82707E-1 4.38468E-1 3.84705E-1 3.18288E-1 2.06014E-1 1.05477E-1 6.4465E-2 5.71759E-2 7.92186E-2 1.48613E-1 2.91772E-1 4.22192E-1 4.00281E-1 3.44271E-1 3.48166E-1 2.07939E-1 7.47271E-2 3.40002E-2 2.24342E-2 2.09949E-2 3.79621E-2 8.16847E-2 1.24878E-1 1.32289E-1 1.28752E-1 1.33915E-1 1.37488E-1 1.04869E-1 7.19332E-2 6.66263E-2 7.41858E-2 8.06171E-2 7.0721E-2 4.45962E-2 2.53882E-2 1.91203E-2 1.99378E-2 2.93762E-2 4.10933E-2 4.36365E-2 3.9844E-2 4.04431E-2 5.79259E-2 1.66371E-1 2.9257E-1 -9999 -9999 -9999 -9999 -9999 -9999 -9999 -9999
-9999 -9999 -9999 -9999 -9999 -9999 -9999 -9999 -9999 -9999 -9999 -9999 -9999 -9999 -9999 -9999 -9999 -9999 -9999 -9999 -9999 -9999 -9999 -9999 -9999 -9999 -9999 -9999 -9999 -9999 -9999 -9999 -9999 -9999 -9999 -9999 -9999 -9999 -9999 -9999 -9999 -9999 -9999 -9999 -9999 -9999 -9999 -9999 -9999 -9999 -9999 -9999 -9999 -9999 -9999 -9999 -9999 -9999 -9999 -9999 -9999 -9999 -9999 -9999 -9999 -9999 -9999 -9999 -9999 -9999 -9999 -9999 -9999 -9999 -9999 -9999 -9999 -9999 -9999 -9999 -9999 -9999 -9999 -9999 -9999 -9999 -9999 -9999 -9999 -9999 -9999 -9999 -9999 -9999 -9999 -9999 -9999 -9999 -9999 -9999 -9999 -9999 -9999 -9999 -9999 -9999 -9999 -9999 -9999 -9999 -9999 -9999 -9999 -9999 -9999 -9999 -9999 -9999 -9999 -9999 -9999 -9999 -9999 -9999 -9999 -9999 -9999 -9999 -9999 -9999 -9999 -9999 -9999 -9999 -9999 -9999 -9999 -9999 -9999 -9999 -9999 -9999 -9999 3.95738E-1 4.14712E-1 4.23511E-1 4.3208E-1 4.50891E-1 4.50742E-1 4.50629E-1 4.69709E-1 4.6967E-1 4.69624E-1 4.69586E-1 4.6947E-1 4.88532E-1 4.88238E-1 4.87882E-1 5.06805E-1 5.0645E-1 5.06131E-1 5.05806E-1 5.05403E-1 5.24149E-1 3.04057E-1 3.03742E-1 3.03627E-1 3.03668E-1 3.03693E-1 3.03578E-1 3.03446E-1 3.03454E-1 3.03479E-1 3.03321E-1 3.03087E-1 3.0333E-1 2.88007E-1 2.88378E-1 2.88286E-1 2.87976E-1 2.87842E-1 2.87826E-1 2.87771E-1 2.87991E-1 2.58072E-1 2.72946E-1 3.03454E-1 2.82093E-1 2.06363E-1 1.84613E-1 1.77586E-1 6.3538E-1 6.29804E-1 6.17676E-1 5.92803E-1 5.76506E-1 5.67987E-1 5.29887E-1 4.44322E-1 3.34188E-1 2.32536E-1 1.98971E-1 2.2411E-1 2.73223E-1 3.40821E-1 4.30163E-1 5.48983E-1 6.36661E-1 6.59792E-1 6.1E-1 5.16526E-1 5.02944E-1 4.99835E-1 4.35243E-1 3.24984E-1 2.18156E-1 1.21637E-1 6.59917E-2 5.05456E-2 7.23165E-2 1.25216E-1 1.82051E-1 1.8669E-1 1.47561E-1 1.21497E-1 1.45496E-1 1.4936E-1 1.22984E-1 8.9671E-2 7.15202E-2 5.92974E-2 1.00803E-1 2.39456E-1 3.57837E-1 3.41759E-1 2.92716E-1 2.56346E-1 2.25381E-1 1.95717E-1 1.35956E-1 7.82061E-2 5.26949E-2 5.30734E-2 4.39034E-2 2.85518E-2 1.99372E-2 2.15774E-2 2.89658E-2 3.63475E-2 3.85666E-2 4.2154E-2 5.37429E-2 8.0393E-2 1.52329E-1 2.83668E-1 -9999 -9999 -9999 -9999 -9999 -9999 -9999 -9999 -9999
-9999 -9999 -9999 -9999 -9999 -9999 -9999 -9999 -9999 -9999 -9999 -9999 -9999 -9999 -9999 -9999 -9999 -9999 -9999 -9999 -9999 -9999 -9999 -9999 -9999 -9999 -9999 -9999 -9999 -9999 -9999 -9999 -9999 -9999 -9999 -9999 -9999 -9999 -9999 -9999 -9999 -9999 -9999 -9999 -9999 -9999 -9999 -9999 -9999 -9999 -9999 -9999 -9999 -9999 -9999 -9999 -9999 -9999 -9999 -9999 -9999 -9999 -9999 -9999 -9999 -9999 -9999 -9999 -9999 -9999 -9999 -9999 -9999 -9999 -9999 -9999 -9999 -9999 -9999 -9999 -9999 -9999 -9999 -9999 -9999 -9999 -9999 -9999 -9999 -9999 -9999 -9999 -9999 -9999 -9999 -9999 -9999 -9999 -9999 -9999 -9999 -9999 -9999 -9999 -9999 -9999 -9999 -9999 -9999 -9999 -9999 -9999 -9999 -9999 -9999 -9999 -9999 -9999 -9999 -9999 -9999 -9999 -9999 -9999 -9999 -9999 -9999 -9999 -9999 -9999 -9999 -9999 -9999 -9999 -9999 -9999 -9999 -9999 -9999 -9999 -9999 4.00068E-1 3.95738E-1 3.93579E-1 4.16468E-1 4.24393E-1 4.51089E-1 4.50986E-1 4.50876E-1 4.50779E-1 4.69792E-1 4.6964E-1 4.69478E-1 4.88618E-1 4.88571E-1 4.88477E-1 4.8831E-1 4.88118E-1 5.07145E-1 5.06872E-1 5.06484E-1 5.06017E-1 5.24697E-1 5.432E-1 3.2022E-1 3.36815E-1 3.19882E-1 3.03594E-1 3.20043E-1 3.19873E-1 3.19728E-1 3.03296E-1 3.03313E-1 3.03146E-1 3.18895E-1 3.02986E-1 3.03537E-1 2.87944E-1 2.87787E-1 3.03321E-1 2.87144E-1 2.86988E-1 2.86963E-1 2.87524E-1 2.58058E-1 2.30237E-1 2.29924E-1 2.16084E-1 2.15605E-1 2.15377E-1 6.68698E-1 6.56326E-1 6.29374E-1 5.8498E-1 5.07531E-1 4.49841E-1 4.11421E-1 3.51636E-1 2.80065E-1 2.39366E-1 2.31476E-1 2.79257E-1 3.31973E-1 3.7224E-1 3.73991E-1 3.79848E-1 4.62183E-1 6.03012E-1 6.77228E-1 6.64517E-1 6.33736E-1 6.24261E-1 6.17736E-1 5.64959E-1 4.36932E-1 2.85379E-1 1.67295E-1 1.00718E-1 7.92774E-2 9.08557E-2 1.05663E-1 1.0103E-1 8.27422E-2 7.31467E-2 7.23029E-2 8.64574E-2 1.45427E-1 2.39456E-1 2.77221E-1 2.83254E-1 2.80154E-1 3.1114E-1 4.15809E-1 4.47814E-1 3.4046E-1 2.06542E-1 1.35205E-1 1.14225E-1 1.47561E-1 1.41689E-1 6.46242E-2 2.99088E-2 2.66661E-2 2.57691E-2 2.10646E-2 2.39783E-2 4.27461E-2 6.97955E-2 8.76124E-2 9.29133E-2 9.17701E-2 1.06186E-1 1.71207E-1 2.83237E-1 -9999 -9999 -9999 -9999 -9999 -9999 -9999 -9999 -9999 -9999
-9999 -9999 -9999 -9999 -9999 -9999 -9999 -9999 -9999 -9999 -9999 -9999 -9999 -9999 -9999 -9999 -9999 -9999 -9999 -9999 -9999 -9999 -9999 -9999 -9999 -9999 -9999 -9999 -9999 -9999 -9999 -9999 -9999 -9999 -9999 -9999 -9999 -9999 -9999 -9999 -9999 -9999 -9999 -9999 -9999 -9999 -9999 -9999 -9999 -9999 -9999 -9999 -9999 -9999 -9999 -9999 -9999 -9999 -9999 -9999 -9999 -9999 -9999 -9999 -9999 -9999 -9999 -9999 -9999 -9999 -9999 -9999 -9999 -9999 -9999 -9999 -9999 -9999 -9999 -9999 -9999 -9999 -9999 -9999 -9999 -9999 -9999 -9999 -9999 -9999 -9999 -9999 -9999 -9999 -9999 -9999 -9999 -9999 -9999 -9999 -9999 -9999 -9999 -9999 -9999 -9999 -9999 -9999 -9999 -9999 -9999 -9999 -9999 -9999 -9999 -9999 -9999 -9999 -9999 -9999 -9999 -9999 -9999 -9999 -9999 -9999 -9999 -9999 -9999 -9999 -9999 -9999 -9999 -9999 -9999 -9999 -9999 -9999 -9999 -9999 -9999 3.92717E-1 3.91855E-1 4.12959E-1 4.18665E-1 4.21747E-1 4.25718E-1 4.49102E-1 4.51038E-1 4.50913E-1 4.69815E-1 4.69455E-1 4.6907E-1 4.88126E-1 4.88085E-1 4.88061E-1 4.8811E-1 4.88126E-1 5.07292E-1 5.07104E-1 5.06721E-1 5.25387E-1 5.43893E-1 5.43088E-1 5.61448E-1 3.36525E-1 3.19719E-1 3.19958E-1 3.20001E-1 3.19899E-1 3.19745E-1 3.19651E-1 3.19538E-1 3.19295E-1 3.06216E-1 3.09359E-1 3.03137E-1 3.03429E-1 3.03205E-1 2.94379E-1 2.79289E-1 2.62706E-1 2.78727E-1 2.72121E-1 2.43615E-1 2.30023E-1 2.1648E-1 2.15999E-1 2.15632E-1 6.77117E-1 6.7033E-1 6.56888E-1 6.41193E-1 5.69259E-1 4.45685E-1 3.42888E-1 2.73675E-1 2.32029E-1 2.19072E-1 2.42757E-1 3.09804E-1 3.69923E-1 3.68784E-1 3.24826E-1 2.62995E-1 2.42401E-1 3.44286E-1 5.78982E-1 6.77655E-1 6.75166E-1 6.31314E-1 5.26768E-1 4.94145E-1 4.88867E-1 3.87357E-1 2.04213E-1 1.38586E-1 1.58364E-1 2.12582E-1 2.6145E-1 2.62731E-1 2.0525E-1 1.72582E-1 1.83387E-1 1.9802E-1 2.15613E-1 2.6604E-1 3.69654E-1 4.86539E-1 5.46201E-1 5.30756E-1 4.83549E-1 4.19632E-1 3.21159E-1 1.69763E-1 7.74777E-2 4.76954E-2 4.4539E-2 5.5267E-2 8.5518E-2 6.37121E-2 2.7536E-2 2.06374E-2 2.30183E-2 2.18761E-2 2.951E-2 4.54246E-2 5.47337E-2 6.37402E-2 1.00032E-1 1.59146E-1 2.28391E-1 2.87229E-1 -9999 -9999 -9999 -9999 -9999 -9999 -9999 -9999 -9999 -9999 -9999
-9999 -9999 -9999 -9999 -9999 -9999 -9999 -9999 -9999 -9999 -9999 -9999 -9999 -9999 -9999 -9999 -9999 -9999 -9999 -9999 -9999 -9999 -9999 -9999 -9999 -9999 -9999 -9999 -9999 -9999 -9999 -9999 -9999 -9999 -9999 -9999 -9999 -9999 -9999 -9999 -9999 -9999 -9999 -9999 -9999 -9999 -9999 -9999 -9999 -9999 -9999 -9999 -9999 -9999 -9999 -9999 -9999 -9999 -9999 -9999 -9999 -9999 -9999 -9999 -9999 -9999 -9999 -9999 -9999 -9999 -9999 -9999 -9999 -9999 -9999 -9999 -9999 -9999 -9999 -9999 -9999 -9999 -9999 -9999 -9999 -9999 -9999 -9999 -9999 -9999 -9999 -9999 -9999 -9999 -9999 -9999 -9999 -9999 -9999 -9999 -9999 -9999 -9999 -9999 -9999 -9999 -9999 -9999 -9999 -9999 -9999 -9999 -9999 -9999 -9999 -9999 -9999 -9999 -9999 -9999 -9999 -9999 -9999 -9999 -9999 -9999 -9999 -9999 -9999 -9999 -9999 -9999 -9999 -9999 -9999 -9999 -9999 -9999 -9999 -9999 3.92717E-1 3.90134E-1 4.10333E-1 4.16907E-1 4.2307E-1 4.45083E-1 4.45529E-1 4.51111E-1 4.50957E-1 4.6989E-1 4.69501E-1 4.8815E-1 5.06797E-1 5.06492E-1 5.06484E-1 5.06603E-1 5.06855E-1 5.07104E-1 5.07219E-1 5.07112E-1 5.2601E-1 5.25396E-1 5.43848E-1 5.62062E-1 5.61237E-1 3.53601E-1 3.36383E-1 3.1989E-1 3.2006E-1 3.20001E-1 3.19796E-1 3.19564E-1 3.19321E-1 3.20329E-1 3.10372E-1 3.01534E-1 3.02487E-1 3.02943E-1 2.89803E-1 2.69372E-1 2.67198E-1 2.7577E-1 2.57247E-1 2.43337E-1 2.43054E-1 2.23476E-1 1.93095E-1 6.16436E-1 6.40343E-1 6.52153E-1 6.45576E-1 6.59647E-1 6.60271E-1 6.3443E-1 5.52395E-1 4.33665E-1 3.19218E-1 2.90705E-1 3.19078E-1 3.48801E-1 3.6016E-1 3.29313E-1 2.70934E-1 2.0388E-1 1.53073E-1 1.53307E-1 2.7939E-1 5.71093E-1 6.75106E-1 6.72608E-1 6.05628E-1 3.53441E-1 2.03859E-1 1.78577E-1 1.62823E-1 1.10121E-1 1.23248E-1 2.48813E-1 4.61455E-1 5.70944E-1 5.6557E-1 4.92532E-1 4.88054E-1 5.00656E-1 5.10782E-1 5.26897E-1 5.32614E-1 5.73617E-1 6.09727E-1 5.92238E-1 4.55208E-1 3.16107E-1 2.46177E-1 1.43267E-1 7.16826E-2 3.11987E-2 2.02956E-2 1.97738E-2 2.19154E-2 4.20321E-2 7.12702E-2 5.31591E-2 3.42105E-2 2.82059E-2 2.42631E-2 2.19956E-2 2.1754E-2 1.99738E-2 2.68565E-2 6.82738E-2 2.00498E-1 -9999 -9999 -9999 -9999 -9999 -9999 -9999 -9999 -9999 -9999 -9999 -9999 -9999
-9999 -9999 -9999 -9999 -9999 -9999 -9999 -9999 -9999 -9999 -9999 -9999 -9999 -9999 -9999 -9999 -9999 -9999 -9999 -9999 -9999 -9999 -9999 -9999 -9999 -9999 -9999 -9999 -9999 -9999 -9999 -9999 -9999 -9999 -9999 -9999 -9999 -9999 -9999 -9999 -9999 -9999 -9999 -9999 -9999 -9999 -9999 -9999 -9999 -9999 -9999 -9999 -9999 -9999 -9999 -9999 -9999 -9999 -9999 -9999 -9999 -9999 -9999 -9999 -9999 -9999 -9999 -9999 -9999 -9999 -9999 -9999 -9999 -9999 -9999 -9999 -9999 -9999 -9999 -9999 -9999 -9999 -9999 -9999 -9999 -9999 -9999 -9999 -9999 -9999 -9999 -9999 -9999 -9999 -9999 -9999 -9999 -9999 -9999 -9999 -9999 -9999 -9999 -9999 -9999 -9999 -9999 -9999 -9999 -9999 -9999 -9999 -9999 -9999 -9999 -9999 -9999 -9999 -9999 -9999 -9999 -9999 -9999 -9999 -9999 -9999 -9999 -9999 -9999 -9999 -9999 -9999 -9999 -9999 -9999 -9999 -9999 -9999 -9999 3.91855E-1 3.88415E-1 4.09458E-1 4.15151E-1 4.20866E-1 4.25276E-1 4.47762E-1 4.51082E-1 4.5095E-1 4.69883E-1 4.69632E-1 4.88445E-1 5.07071E-1 5.25637E-1 5.25133E-1 5.24992E-1 5.25089E-1 5.25413E-1 5.06484E-1 5.06704E-1 5.26069E-1 5.45109E-1 5.44537E-1 5.62749E-1 5.61809E-1 5.79988E-1 3.71256E-1 3.71424E-1 3.36902E-1 3.20295E-1 3.20169E-1 3.36824E-1 3.36489E-1 3.33312E-1 3.14733E-1 3.04871E-1 2.98821E-1 2.93231E-1 2.85645E-1 2.82467E-1 2.67198E-1 2.82449E-1 2.57492E-1 2.43622E-1 2.2932E-1 2.11362E-1 2.01675E-1 4.64442E-1 5.36121E-1 6.17082E-1 6.2371E-1 5.95865E-1 6.02431E-1 6.52673E-1 6.74752E-1 6.72047E-1 6.37305E-1 5.54852E-1 5.02647E-1 4.58632E-1 4.03381E-1 3.43449E-1 2.4112E-1 1.68121E-1 1.3121E-1 1.1835E-1 1.53654E-1 2.66941E-1 5.32361E-1 6.66724E-1 6.67192E-1 5.83974E-1 2.67432E-1 1.04376E-1 7.57718E-2 8.61144E-2 1.21233E-1 2.42869E-1 3.95594E-1 5.8711E-1 6.58219E-1 6.55569E-1 6.39789E-1 6.4403E-1 6.20645E-1 6.03795E-1 5.9802E-1 6.03117E-1 6.21291E-1 6.26707E-1 4.76422E-1 2.184E-1 1.05557E-1 8.22459E-2 5.423E-2 2.70868E-2 1.71547E-2 1.32358E-2 1.41099E-2 1.69024E-2 2.88617E-2 6.35729E-2 8.23516E-2 5.63725E-2 3.53901E-2 2.3595E-2 1.72664E-2 1.52469E-2 1.67242E-2 2.70421E-2 7.40957E-2 -9999 -9999 -9999 -9999 -9999 -9999 -9999 -9999 -9999 -9999 -9999 -9999 -9999 -9999
-9999 -9999 -9999 -9999 -9999 -9999 -9999 -9999 -9999 -9999 -9999 -9999 -9999 -9999 -9999 -9999 -9999 -9999 -9999 -9999 -9999 -9999 -9999 -9999 -9999 -9999 -9999 -9999 -9999 -9999 -9999 -9999 -9999 -9999 -9999 -9999 -9999 -9999 -9999 -9999 -9999 -9999 -9999 -9999 -9999 -9999 -9999 -9999 -9999 -9999 -9999 -9999 -9999 -9999 -9999 -9999 -9999 -9999 -9999 -9999 -9999 -9999 -9999 -9999 -9999 -9999 -9999 -9999 -9999 -9999 -9999 -9999 -9999 -9999 -9999 -9999 -9999 -9999 -9999 -9999 -9999 -9999 -9999 -9999 -9999 -9999 -9999 -9999 -9999 -9999 -9999 -9999 -9999 -9999 -9999 -9999 -9999 -9999 -9999 -9999 -9999 -9999 -9999 -9999 -9999 -9999 -9999 -9999 -9999 -9999 -9999 -9999 -9999 -9999 -9999 -9999 -9999 -9999 -9999 -9999 -9999 -9999 -9999 -9999 -9999 -9999 -9999 -9999 -9999 -9999 -9999 -9999 -9999 -9999 -9999 -9999 -9999 -9999 -9999 3.82421E-1 3.81141E-1 4.04224E-1 4.08148E-1 4.12083E-1 4.1559E-1 4.21747E-1 4.49549E-1 4.50972E-1 4.69905E-1 4.88867E-1 4.88524E-1 5.073E-1 5.25934E-1 5.25352E-1 5.44161E-1 5.44054E-1 5.44161E-1 5.44231E-1 5.4424E-1 5.44433E-1 5.25551E-1 5.44615E-1 5.81845E-1 5.99717E-1 5.80304E-1 3.71573E-1 3.54001E-1 3.20253E-1 3.20461E-1 3.37196E-1 3.36928E-1 3.36604E-1 3.36204E-1 3.1354E-1 3.06045E-1 2.98435E-1 2.98435E-1 2.82093E-1 2.7431E-1 2.96683E-1 2.57668E-1 2.43704E-1 2.29382E-1 2.32184E-1 2.49104E-1 4.52609E-1 4.97598E-1 5.95848E-1 6.44262E-1 6.23958E-1 5.62013E-1 5.14662E-1 5.44246E-1 5.96958E-1 6.56523E-1 6.69377E-1 6.31581E-1 5.15203E-1 4.29825E-1 4.00986E-1 3.52544E-1 2.336E-1 1.25308E-1 9.81399E-2 1.18188E-1 1.58028E-1 2.32365E-1 4.64817E-1 6.69147E-1 6.75531E-1 5.95383E-1 2.71667E-1 1.44456E-1 1.75872E-1 2.30208E-1 3.34889E-1 4.97348E-1 5.96708E-1 6.48066E-1 6.49957E-1 6.50538E-1 6.41465E-1 6.17834E-1 4.88844E-1 4.12577E-1 4.25335E-1 4.23344E-1 4.89141E-1 5.71553E-1 3.97061E-1 1.31863E-1 4.89629E-2 3.32282E-2 2.73387E-2 2.14156E-2 2.30605E-2 2.27111E-2 2.27931E-2 2.69389E-2 3.26739E-2 3.97407E-2 4.01782E-2 3.22447E-2 2.59953E-2 2.65651E-2 2.81079E-2 2.96467E-2 3.46572E-2 4.75904E-2 9.59965E-2 -9999 -9999 -9999 -9999 -9999 -9999 -9999 -9999 -9999 -9999 -9999 -9999 -9999 -9999
-9999 -9999 -9999 -9999 -9999 -9999 -9999 -9999 -9999 -9999 -9999 -9999 -9999 -9999 -9999 -9999 -9999 -9999 -9999 -9999 -9999 -9999 -9999 -9999 -9999 -9999 -9999 -9999 -9999 -9999 -9999 -9999 -9999 -9999 -9999 -9999 -9999 -9999 -9999 -9999 -9999 -9999 -9999 -9999 -9999 -9999 -9999 -9999 -9999 -9999 -9999 -9999 -9999 -9999 -9999 -9999 -9999 -9999 -9999 -9999 -9999 -9999 -9999 -9999 -9999 -9999 -9999 -9999 -9999 -9999 -9999 -9999 -9999 -9999 -9999 -9999 -9999 -9999 -9999 -9999 -9999 -9999 -9999 -9999 -9999 -9999 -9999 -9999 -9999 -9999 -9999 -9999 -9999 -9999 -9999 -9999 -9999 -9999 -9999 -9999 -9999 -9999 -9999 -9999 -9999 -9999 -9999 -9999 -9999 -9999 -9999 -9999 -9999 -9999 -9999 -9999 -9999 -9999 -9999 -9999 -9999 -9999 -9999 -9999 -9999 -9999 -9999 -9999 -9999 -9999 -9999 -9999 -9999 -9999 -9999 -9999 -9999 -9999 -9999 3.73495E-1 3.69695E-1 3.87794E-1 3.89943E-1 3.92526E-1 3.99445E-1 4.26424E-1 4.3662E-1 4.66427E-1 4.70114E-1 4.89118E-1 4.88859E-1 5.07828E-1 5.26652E-1 5.26094E-1 5.44778E-1 5.4438E-1 5.44072E-1 5.62839E-1 5.8138E-1 6.00211E-1 5.82151E-1 5.44511E-1 5.63185E-1 5.62349E-1 5.61572E-1 3.53947E-1 3.53974E-1 3.36998E-1 3.37041E-1 3.36867E-1 3.36719E-1 3.36516E-1 3.3045E-1 3.09583E-1 3.0214E-1 2.88111E-1 2.79856E-1 2.64501E-1 2.806E-1 2.57315E-1 2.43759E-1 2.43125E-1 2.86977E-1 2.5763E-1 5.18186E-1 5.28042E-1 5.79027E-1 6.56122E-1 6.7223E-1 6.6259E-1 5.91095E-1 4.87157E-1 4.19566E-1 4.12227E-1 4.69303E-1 5.60294E-1 5.46778E-1 3.9184E-1 2.92243E-1 3.26299E-1 3.46879E-1 2.25985E-1 1.0573E-1 8.12357E-2 9.71917E-2 1.13018E-1 1.78257E-1 3.84267E-1 6.47329E-1 6.6738E-1 6.52776E-1 4.8478E-1 4.27603E-1 4.62586E-1 5.15283E-1 5.7615E-1 6.02891E-1 6.35298E-1 6.51185E-1 5.98935E-1 5.39763E-1 4.96757E-1 4.32186E-1 2.86605E-1 2.76149E-1 3.06224E-1 2.36455E-1 2.71475E-1 4.60936E-1 4.86655E-1 2.54048E-1 9.7278E-2 5.6527E-2 6.24444E-2 7.0704E-2 9.29916E-2 8.34666E-2 4.87984E-2 2.8626E-2 2.2289E-2 1.7143E-2 1.45795E-2 1.4948E-2 1.8963E-2 3.4968E-2 7.04764E-2 9.88587E-2 1.10145E-1 1.22649E-1 1.60339E-1 -9999 -9999 -9999 -9999 -9999 -9999 -9999 -9999 -9999 -9999 -9999 -9999 -9999 -9999
-9999 -9999 -9999 -9999 -9999 -9999 -9999 -9999 -9999 -9999 -9999 -9999 -9999 -9999 -9999 -9999 -9999 -9999 -9999 -9999 -9999 -9999 -9999 -9999 -9999 -9999 -9999 -9999 -9999 -9999 -9999 -9999 -9999 -9999 -9999 -9999 -9999 -9999 -9999 -9999 -9999 -9999 -9999 -9999 -9999 -9999 -9999 -9999 -9999 -9999 -9999 -9999 -9999 -9999 -9999 -9999 -9999 -9999 -9999 -9999 -9999 -9999 -9999 -9999 -9999 -9999 -9999 -9999 -9999 -9999 -9999 -9999 -9999 -9999 -9999 -9999 -9999 -9999 -9999 -9999 -9999 -9999 -9999 -9999 -9999 -9999 -9999 -9999 -9999 -9999 -9999 -9999 -9999 -9999 -9999 -9999 -9999 -9999 -9999 -9999 -9999 -9999 -9999 -9999 -9999 -9999 -9999 -9999 -9999 -9999 -9999 -9999 -9999 -9999 -9999 -9999 -9999 -9999 -9999 -9999 -9999 -9999 -9999 -9999 -9999 -9999 -9999 -9999 -9999 -9999 -9999 -9999 -9999 -9999 -9999 -9999 -9999 -9999 3.77736E-1 3.76462E-1 3.7265E-1 3.66331E-1 3.63816E-1 3.83937E-1 3.88653E-1 3.9598E-1 4.22891E-1 4.33511E-1 4.65528E-1 4.8935E-1 4.89193E-1 5.083E-1 5.08008E-1 5.26796E-1 5.26085E-1 5.44554E-1 5.63026E-1 5.81389E-1 5.99754E-1 5.81162E-1 5.62632E-1 5.81703E-1 5.81226E-1 5.991E-1 5.98398E-1 3.80193E-1 3.88484E-1 3.53793E-1 3.7148E-1 3.71331E-1 3.53601E-1 3.51414E-1 3.32739E-1 3.14965E-1 2.9212E-1 2.88318E-1 2.7598E-1 2.75611E-1 2.90183E-1 2.43504E-1 2.5795E-1 3.32493E-1 2.61998E-1 5.39871E-1 5.48506E-1 5.73564E-1 6.12632E-1 6.718E-1 6.75505E-1 6.66539E-1 5.41305E-1 3.85168E-1 2.83703E-1 2.34117E-1 2.65197E-1 3.81175E-1 4.62586E-1 3.95661E-1 2.58556E-1 2.23925E-1 2.40892E-1 1.58315E-1 8.14607E-2 6.55057E-2 7.47926E-2 8.3781E-2 1.39026E-1 3.11545E-1 5.63432E-1 6.4505E-1 6.69973E-1 6.59429E-1 5.68785E-1 4.23511E-1 4.24297E-1 5.04095E-1 4.98815E-1 5.56886E-1 6.14779E-1 5.34947E-1 3.74374E-1 2.78816E-1 2.13265E-1 1.81897E-1 2.48193E-1 2.69242E-1 1.60655E-1 1.55999E-1 3.60483E-1 5.50511E-1 4.81348E-1 2.97308E-1 2.20348E-1 2.41497E-1 2.65554E-1 2.46141E-1 1.56133E-1 5.10412E-2 1.75164E-2 1.17783E-2 1.19925E-2 1.27655E-2 1.57063E-2 2.53593E-2 5.49581E-2 1.26285E-1 1.97344E-1 2.26842E-1 2.44361E-1 -9999 -9999 -9999 -9999 -9999 -9999 -9999 -9999 -9999 -9999 -9999 -9999 -9999 -9999 -9999
-9999 -9999 -9999 -9999 -9999 -9999 -9999 -9999 -9999 -9999 -9999 -9999 -9999 -9999 -9999 -9999 -9999 -9999 -9999 -9999 -9999 -9999 -9999 -9999 -9999 -9999 -9999 -9999 -9999 -9999 -9999 -9999 -9999 -9999 -9999 -9999 -9999 -9999 -9999 -9999 -9999 -9999 -9999 -9999 -9999 -9999 -9999 -9999 -9999 -9999 -9999 -9999 -9999 -9999 -9999 -9999 -9999 -9999 -9999 -9999 -9999 -9999 -9999 -9999 -9999 -9999 -9999 -9999 -9999 -9999 -9999 -9999 -9999 -9999 -9999 -9999 -9999 -9999 -9999 -9999 -9999 -9999 -9999 -9999 -9999 -9999 -9999 -9999 -9999 -9999 -9999 -9999 -9999 -9999 -9999 -9999 -9999 -9999 -9999 -9999 -9999 -9999 -9999 -9999 -9999 -9999 -9999 -9999 -9999 -9999 -9999 -9999 -9999 -9999 -9999 -9999 -9999 -9999 -9999 -9999 -9999 -9999 -9999 -9999 -9999 -9999 -9999 -9999 -9999 -9999 -9999 -9999 -9999 -9999 -9999 -9999 -9999 3.79863E-1 3.93579E-1 4.32029E-1 4.31942E-1 4.25718E-1 4.08148E-1 4.01181E-1 4.01615E-1 4.2245E-1 4.26866E-1 4.29521E-1 4.57445E-1 4.87907E-1 4.8938E-1 5.08511E-1 5.08307E-1 5.27105E-1 5.45491E-1 5.82333E-1 5.9997E-1 5.80663E-1 5.80531E-1 5.80635E-1 5.80653E-1 5.98997E-1 6.16336E-1 6.18096E-1 6.14183E-1 3.77747E-1 3.6853E-1 3.70396E-1 3.84549E-1 3.59286E-1 3.42224E-1 3.37259E-1 3.20164E-1 3.22015E-1 2.97711E-1 2.7025E-1 2.61998E-1 2.81346E-1 2.72214E-1 2.43902E-1 2.88163E-1 3.00933E-1 2.50905E-1 5.53546E-1 5.47328E-1 5.58951E-1 5.72348E-1 6.15118E-1 6.69227E-1 6.47896E-1 4.38733E-1 2.55248E-1 1.68524E-1 1.39287E-1 1.85102E-1 2.61129E-1 3.4288E-1 4.00434E-1 3.05824E-1 1.86792E-1 1.54835E-1 1.11021E-1 8.87762E-2 1.04982E-1 1.26794E-1 1.38586E-1 1.92581E-1 3.18537E-1 4.86358E-1 6.57095E-1 6.54766E-1 5.11677E-1 3.33184E-1 2.04844E-1 2.54171E-1 3.37853E-1 3.08964E-1 3.8752E-1 5.59849E-1 5.21115E-1 3.54019E-1 1.80017E-1 1.24464E-1 1.60174E-1 2.44949E-1 2.07361E-1 1.06492E-1 1.02404E-1 2.54464E-1 4.99413E-1 5.63542E-1 4.91704E-1 4.48355E-1 4.35672E-1 3.37231E-1 1.7224E-1 7.35766E-2 3.04495E-2 1.43219E-2 1.45392E-2 2.5156E-2 3.4177E-2 3.24933E-2 4.46989E-2 7.58374E-2 1.36221E-1 2.26463E-1 -9999 -9999 -9999 -9999 -9999 -9999 -9999 -9999 -9999 -9999 -9999 -9999 -9999 -9999 -9999 -9999 -9999
-9999 -9999 -9999 -9999 -9999 -9999 -9999 -9999 -9999 -9999 -9999 -9999 -9999 -9999 -9999 -9999 -9999 -9999 -9999 -9999 -9999 -9999 -9999 -9999 -9999 -9999 -9999 -9999 -9999 -9999 -9999 -9999 -9999 -9999 -9999 -9999 -9999 -9999 -9999 -9999 -9999 -9999 -9999 -9999 -9999 -9999 -9999 -9999 -9999 -9999 -9999 -9999 -9999 -9999 -9999 -9999 -9999 -9999 -9999 -9999 -9999 -9999 -9999 -9999 -9999 -9999 -9999 -9999 -9999 -9999 -9999 -9999 -9999 -9999 -9999 -9999 -9999 -9999 -9999 -9999 -9999 -9999 -9999 -9999 -9999 -9999 -9999 -9999 -9999 -9999 -9999 -9999 -9999 -9999 -9999 -9999 -9999 -9999 -9999 -9999 -9999 -9999 -9999 -9999 -9999 -9999 -9999 -9999 -9999 -9999 -9999 -9999 -9999 -9999 -9999 -9999 -9999 -9999 -9999 -9999 -9999 -9999 -9999 -9999 -9999 -9999 -9999 -9999 -9999 -9999 -9999 -9999 -9999 -9999 -9999 -9999 -9999 3.75189E-1 4.13346E-1 4.6907E-1 4.68552E-1 4.4987E-1 4.50553E-1 4.50905E-1 4.51023E-1 4.5095E-1 4.70003E-1 4.70129E-1 4.7021E-1 4.89365E-1 4.89283E-1 5.08315E-1 5.07875E-1 5.26652E-1 5.45117E-1 5.6291E-1 6.35736E-1 6.52689E-1 6.26322E-1 6.35005E-1 6.35181E-1 6.4386E-1 6.3094E-1 5.62973E-1 5.54571E-1 5.81354E-1 3.69677E-1 3.81933E-1 3.81498E-1 3.75857E-1 3.55473E-1 3.46231E-1 3.28089E-1 3.13214E-1 2.85645E-1 2.66281E-1 2.82612E-1 2.86963E-1 2.57979E-1 2.73035E-1 3.03676E-1 3.02935E-1 6.1808E-1 5.64577E-1 5.25215E-1 5.0519E-1 4.58782E-1 4.51969E-1 5.8128E-1 6.4041E-1 5.00317E-1 3.07291E-1 1.99114E-1 1.6373E-1 1.85432E-1 1.88894E-1 2.04663E-1 2.7439E-1 2.79021E-1 1.62707E-1 1.09471E-1 9.60503E-2 1.23403E-1 1.94932E-1 2.53574E-1 2.40471E-1 2.31385E-1 2.83468E-1 4.99437E-1 6.37478E-1 5.0854E-1 2.19179E-1 1.21133E-1 9.69042E-2 1.45004E-1 2.15037E-1 1.93329E-1 2.43276E-1 4.4813E-1 5.28279E-1 4.02992E-1 1.90817E-1 1.14225E-1 1.6308E-1 2.24786E-1 1.46047E-1 7.23915E-2 8.0971E-2 1.80212E-1 3.60526E-1 4.13582E-1 3.51854E-1 3.50401E-1 4.00779E-1 2.63228E-1 9.58801E-2 4.06283E-2 2.77855E-2 2.61631E-2 4.01199E-2 8.34436E-2 1.06476E-1 7.93281E-2 7.0374E-2 9.24923E-2 1.63079E-1 -9999 -9999 -9999 -9999 -9999 -9999 -9999 -9999 -9999 -9999 -9999 -9999 -9999 -9999 -9999 -9999 -9999 -9999
-9999 -9999 -9999 -9999 -9999 -9999 -9999 -9999 -9999 -9999 -9999 -9999 -9999 -9999 -9999 -9999 -9999 -9999 -9999 -9999 -9999 -9999 -9999 -9999 -9999 -9999 -9999 -9999 -9999 -9999 -9999 -9999 -9999 -9999 -9999 -9999 -9999 -9999 -9999 -9999 -9999 -9999 -9999 -9999 -9999 -9999 -9999 -9999 -9999 -9999 -9999 -9999 -9999 -9999 -9999 -9999 -9999 -9999 -9999 -9999 -9999 -9999 -9999 -9999 -9999 -9999 -9999 -9999 -9999 -9999 -9999 -9999 -9999 -9999 -9999 -9999 -9999 -9999 -9999 -9999 -9999 -9999 -9999 -9999 -9999 -9999 -9999 -9999 -9999 -9999 -9999 -9999 -9999 -9999 -9999 -9999 -9999 -9999 -9999 -9999 -9999 -9999 -9999 -9999 -9999 -9999 -9999 -9999 -9999 -9999 -9999 -9999 -9999 -9999 -9999 -9999 -9999 -9999 -9999 -9999 -9999 -9999 -9999 -9999 -9999 -9999 -9999 -9999 -9999 -9999 -9999 -9999 -9999 -9999 -9999 -9999 -9999 3.63398E-1 4.21306E-1 4.88286E-1 5.06543E-1 4.87323E-1 4.49702E-1 4.69431E-1 4.69617E-1 4.69431E-1 5.07717E-1 4.88548E-1 4.88681E-1 4.88595E-1 5.07773E-1 5.07333E-1 5.64037E-1 5.82246E-1 6.00334E-1 6.36119E-1 5.98894E-1 6.34986E-1 6.7722E-1 6.35574E-1 6.18056E-1 6.35619E-1 6.46271E-1 5.81413E-1 5.24919E-1 5.34214E-1 5.57343E-1 3.74419E-1 3.72833E-1 3.75424E-1 3.53785E-1 3.57439E-1 3.36123E-1 3.03139E-1 2.73136E-1 2.71167E-1 3.20164E-1 2.57595E-1 2.72976E-1 3.03644E-1 3.36081E-1 6.49997E-1 6.17902E-1 5.37599E-1 4.53059E-1 3.82052E-1 3.08689E-1 3.26133E-1 5.18229E-1 6.53251E-1 6.36867E-1 5.93359E-1 5.03549E-1 4.43008E-1 4.07836E-1 3.07789E-1 2.1338E-1 1.93321E-1 1.65694E-1 1.05197E-1 7.40413E-2 8.53377E-2 1.29023E-1 1.92164E-1 2.04437E-1 1.84289E-1 1.87978E-1 2.60366E-1 4.69002E-1 6.07302E-1 3.86519E-1 1.11043E-1 5.28329E-2 5.16945E-2 8.46415E-2 1.27423E-1 1.08778E-1 1.30731E-1 2.56346E-1 3.30275E-1 2.49663E-1 1.31431E-1 8.95933E-2 1.29032E-1 1.46513E-1 1.06775E-1 8.28524E-2 1.14222E-1 1.96898E-1 2.20966E-1 1.47012E-1 9.96053E-2 1.21733E-1 2.41289E-1 2.51693E-1 1.47466E-1 8.23973E-2 6.04247E-2 6.46934E-2 1.14247E-1 1.11268E-1 6.96735E-2 1.42474E-1 1.19325E-1 1.52456E-1 -9999 -9999 -9999 -9999 -9999 -9999 -9999 -9999 -9999 -9999 -9999 -9999 -9999 -9999 -9999 -9999 -9999 -9999 -9999
-9999 -9999 -9999 -9999 -9999 -9999 -9999 -9999 -9999 -9999 -9999 -9999 -9999 -9999 -9999 -9999 -9999 -9999 -9999 -9999 -9999 -9999 -9999 -9999 -9999 -9999 -9999 -9999 -9999 -9999 -9999 -9999 -9999 -9999 -9999 -9999 -9999 -9999 -9999 -9999 -9999 -9999 -9999 -9999 -9999 -9999 -9999 -9999 -9999 -9999 -9999 -9999 -9999 -9999 -9999 -9999 -9999 -9999 -9999 -9999 -9999 -9999 -9999 -9999 -9999 -9999 -9999 -9999 -9999 -9999 -9999 -9999 -9999 -9999 -9999 -9999 -9999 -9999 -9999 -9999 -9999 -9999 -9999 -9999 -9999 -9999 -9999 -9999 -9999 -9999 -9999 -9999 -9999 -9999 -9999 -9999 -9999 -9999 -9999 -9999 -9999 -9999 -9999 -9999 -9999 -9999 -9999 -9999 -9999 -9999 -9999 -9999 -9999 -9999 -9999 -9999 -9999 -9999 -9999 -9999 -9999 -9999 -9999 -9999 -9999 -9999 -9999 -9999 -9999 -9999 -9999 -9999 -9999 -9999 -9999 -9999 3.5673E-1 3.48472E-1 3.64235E-1 4.10956E-1 4.502E-1 5.07276E-1 4.69014E-1 4.69478E-1 4.69686E-1 4.69486E-1 4.88406E-1 4.8823E-1 5.07227E-1 5.45309E-1 5.45075E-1 5.63672E-1 6.00448E-1 6.36338E-1 6.53818E-1 6.53714E-1 6.5393E-1 6.18464E-1 6.00527E-1 5.82495E-1 5.63868E-1 6.00648E-1 6.70762E-1 6.35331E-1 5.51497E-1 5.03818E-1 5.41641E-1 3.55079E-1 3.7875E-1 3.78457E-1 3.73696E-1 3.54478E-1 3.30789E-1 3.07838E-1 2.85589E-1 3.09023E-1 2.72306E-1 2.58459E-1 3.04281E-1 3.53756E-1 6.38514E-1 6.27616E-1 5.61788E-1 4.23881E-1 3.18028E-1 2.79657E-1 2.90552E-1 4.10983E-1 5.95141E-1 6.50525E-1 6.50887E-1 6.50729E-1 6.50711E-1 6.53498E-1 6.39538E-1 5.84196E-1 4.5003E-1 2.60448E-1 1.27201E-1 8.04161E-2 7.07317E-2 7.62445E-2 1.00868E-1 1.19188E-1 1.29882E-1 1.27944E-1 1.1794E-1 1.54033E-1 3.06152E-1 5.62208E-1 4.67084E-1 1.74733E-1 7.30406E-2 5.87642E-2 7.31821E-2 8.27231E-2 6.63667E-2 7.47609E-2 1.10114E-1 1.28472E-1 8.69763E-2 5.84639E-2 6.09448E-2 8.31036E-2 8.20689E-2 8.2473E-2 8.98152E-2 1.17295E-1 1.62839E-1 1.1521E-1 4.86753E-2 2.61512E-2 3.74127E-2 9.31448E-2 1.40088E-1 1.42498E-1 1.44865E-1 8.42739E-2 1.06149E-1 7.06853E-2 8.70255E-2 6.9193E-2 2.24343E-1 2.14032E-1 2.11861E-1 -9999 -9999 -9999 -9999 -9999 -9999 -9999 -9999 -9999 -9999 -9999 -9999 -9999 -9999 -9999 -9999 -9999 -9999 -9999
-9999 -9999 -9999 -9999 -9999 -9999 -9999 -9999 -9999 -9999 -9999 -9999 -9999 -9999 -9999 -9999 -9999 -9999 -9999 -9999 -9999 -9999 -9999 -9999 -9999 -9999 -9999 -9999 -9999 -9999 -9999 -9999 -9999 -9999 -9999 -9999 -9999 -9999 -9999 -9999 -9999 -9999 -9999 -9999 -9999 -9999 -9999 -9999 -9999 -9999 -9999 -9999 -9999 -9999 -9999 -9999 -9999 -9999 -9999 -9999 -9999 -9999 -9999 -9999 -9999 -9999 -9999 -9999 -9999 -9999 -9999 -9999 -9999 -9999 -9999 -9999 -9999 -9999 -9999 -9999 -9999 -9999 -9999 -9999 -9999 -9999 -9999 -9999 -9999 -9999 -9999 -9999 -9999 -9999 -9999 -9999 -9999 -9999 -9999 -9999 -9999 -9999 -9999 -9999 -9999 -9999 -9999 -9999 -9999 -9999 -9999 -9999 -9999 -9999 -9999 -9999 -9999 -9999 -9999 -9999 -9999 -9999 -9999 -9999 -9999 -9999 -9999 -9999 -9999 -9999 -9999 -9999 -9999 -9999 -9999 -9999 3.5094E-1 3.41929E-1 3.40709E-1 3.5094E-1 3.76886E-1 4.27043E-1 4.70181E-1 4.49102E-1 4.68676E-1 4.70033E-1 4.88928E-1 5.07836E-1 5.26595E-1 5.45301E-1 5.83016E-1 6.01419E-1 6.1949E-1 6.37422E-1 6.19348E-1 6.01093E-1 5.82766E-1 5.64394E-1 5.64865E-1 5.26756E-1 6.02347E-1 6.20094E-1 6.37282E-1 6.17993E-1 6.49786E-1 5.77769E-1 5.41632E-1 5.76506E-1 3.70967E-1 3.8324E-1 3.79759E-1 3.58287E-1 3.31198E-1 3.05723E-1 2.99998E-1 3.36284E-1 2.58605E-1 2.73966E-1 3.37671E-1 6.52957E-1 6.39365E-1 5.68747E-1 4.40981E-1 3.36175E-1 3.3357E-1 3.55902E-1 3.70582E-1 6.23249E-1 6.23297E-1 5.46915E-1 4.97575E-1 5.09908E-1 5.75939E-1 6.37903E-1 6.42338E-1 6.40128E-1 5.22842E-1 4.62228E-1 2.35908E-1 1.68416E-1 1.32074E-1 9.20228E-2 8.08052E-2 8.67142E-2 9.04544E-2 7.09569E-2 5.70372E-2 7.18359E-2 1.58981E-1 4.60149E-1 6.03795E-1 4.39179E-1 2.68475E-1 2.09579E-1 1.91525E-1 1.18901E-1 7.12267E-2 7.46246E-2 9.11716E-2 8.09009E-2 4.84468E-2 3.30902E-2 3.87572E-2 4.65242E-2 4.60686E-2 4.79457E-2 4.7675E-2 5.65244E-2 8.41659E-2 6.49498E-2 2.62066E-2 1.39349E-2 1.81567E-2 2.7202E-2 3.78402E-2 5.45122E-2 6.86721E-2 7.72089E-2 9.9185E-2 5.96106E-2 6.04238E-2 5.74462E-2 2.79978E-1 2.69545E-1 -9999 -9999 -9999 -9999 -9999 -9999 -9999 -9999 -9999 -9999 -9999 -9999 -9999 -9999 -9999 -9999 -9999 -9999 -9999 -9999
-9999 -9999 -9999 -9999 -9999 -9999 -9999 -9999 -9999 -9999 -9999 -9999 -9999 -9999 -9999 -9999 -9999 -9999 -9999 -9999 -9999 -9999 -9999 -9999 -9999 -9999 -9999 -9999 -9999 -9999 -9999 -9999 -9999 -9999 -9999 -9999 -9999 -9999 -9999 -9999 -9999 -9999 -9999 -9999 -9999 -9999 -9999 -9999 -9999 -9999 -9999 -9999 -9999 -9999 -9999 -9999 -9999 -9999 -9999 -9999 -9999 -9999 -9999 -9999 -9999 -9999 -9999 -9999 -9999 -9999 -9999 -9999 -9999 -9999 -9999 -9999 -9999 -9999 -9999 -9999 -9999 -9999 -9999 -9999 -9999 -9999 -9999 -9999 -9999 -9999 -9999 -9999 -9999 -9999 -9999 -9999 -9999 -9999 -9999 -9999 -9999 -9999 -9999 -9999 -9999 -9999 -9999 -9999 -9999 -9999 -9999 -9999 -9999 -9999 -9999 -9999 -9999 -9999 -9999 -9999 -9999 -9999 -9999 -9999 -9999 -9999 -9999 -9999 -9999 -9999 -9999 -9999 -9999 -9999 3.67591E-1 3.59641E-1 3.48883E-1 3.4356E-1 3.3868E-1 3.36252E-1 3.3868E-1 3.46831E-1 3.53416E-1 3.57145E-1 3.65492E-1 4.17167E-1 4.55204E-1 4.8938E-1 5.08246E-1 5.2716E-1 5.26932E-1 5.46031E-1 5.45992E-1 5.26708E-1 5.26644E-1 5.46015E-1 5.27206E-1 5.27507E-1 5.08315E-1 5.65613E-1 6.02802E-1 6.02495E-1 6.02173E-1 6.37925E-1 6.36649E-1 6.34057E-1 5.79409E-1 5.76506E-1 3.71692E-1 3.72833E-1 3.98027E-1 3.76149E-1 3.51382E-1 3.22861E-1 3.41651E-1 2.88224E-1 2.74242E-1 2.89605E-1 3.72983E-1 6.53446E-1 6.37661E-1 4.75382E-1 4.40001E-1 3.6574E-1 3.32149E-1 3.67677E-1 6.47367E-1 6.42517E-1 5.77991E-1 3.693E-1 2.67714E-1 2.88756E-1 3.42025E-1 3.59553E-1 4.36023E-1 5.88095E-1 6.37263E-1 6.14967E-1 5.15361E-1 4.24633E-1 2.8294E-1 1.5115E-1 8.37505E-2 5.55931E-2 5.04756E-2 4.45594E-2 4.70778E-2 6.38045E-2 1.26806E-1 3.57443E-1 5.3091E-1 5.05188E-1 4.75013E-1 4.96304E-1 4.83705E-1 3.30792E-1 2.27023E-1 2.23059E-1 2.4681E-1 1.90813E-1 9.42116E-2 4.62993E-2 3.05331E-2 2.61066E-2 2.55627E-2 2.13062E-2 1.81518E-2 2.12703E-2 2.90027E-2 2.38403E-2 1.61351E-2 1.62551E-2 2.06263E-2 2.03569E-2 2.10581E-2 3.00801E-2 5.15162E-2 8.44558E-2 1.30975E-1 2.19146E-1 2.92764E-1 3.33465E-1 3.06837E-1 2.88601E-1 -9999 -9999 -9999 -9999 -9999 -9999 -9999 -9999 -9999 -9999 -9999 -9999 2.17306E-1 1.49214E-1 1.32919E-1 -9999 -9999 -9999 -9999 -9999
-9999 -9999 -9999 -9999 -9999 -9999 -9999 -9999 -9999 -9999 -9999 -9999 -9999 -9999 -9999 -9999 -9999 -9999 -9999 -9999 -9999 -9999 -9999 -9999 -9999 -9999 -9999 -9999 -9999 -9999 -9999 -9999 -9999 -9999 -9999 -9999 -9999 -9999 -9999 -9999 -9999 -9999 -9999 -9999 -9999 -9999 -9999 -9999 -9999 -9999 -9999 -9999 -9999 -9999 -9999 -9999 -9999 -9999 -9999 -9999 -9999 -9999 -9999 -9999 -9999 -9999 -9999 -9999 -9999 -9999 -9999 -9999 -9999 -9999 -9999 -9999 -9999 -9999 -9999 -9999 -9999 -9999 -9999 -9999 -9999 -9999 -9999 -9999 -9999 -9999 -9999 -9999 -9999 -9999 -9999 -9999 -9999 -9999 -9999 -9999 -9999 -9999 -9999 -9999 -9999 -9999 -9999 -9999 -9999 -9999 -9999 -9999 -9999 -9999 -9999 -9999 -9999 -9999 -9999 -9999 -9999 -9999 -9999 -9999 -9999 -9999 -9999 -9999 -9999 -9999 -9999 -9999 -9999 3.68012E-1 3.66751E-1 3.61726E-1 3.53416E-1 3.48061E-1 3.43152E-1 3.38275E-1 3.35445E-1 3.33431E-1 3.32226E-1 3.33431E-1 3.3868E-1 3.44785E-1 3.5094E-1 3.61308E-1 4.1541E-1 4.5386E-1 5.06735E-1 4.8938E-1 4.89216E-1 5.27446E-1 5.46407E-1 5.27461E-1 4.70144E-1 4.70025E-1 5.08496E-1 5.27307E-1 5.2682E-1 5.45727E-1 5.45548E-1 5.83123E-1 6.00803E-1 6.35619E-1 6.2376E-1 5.74077E-1 5.86186E-1 3.78181E-1 3.79619E-1 3.70107E-1 3.58143E-1 3.36277E-1 3.20001E-1 2.7391E-1 2.90082E-1 3.38864E-1 3.91154E-1 4.27948E-1 4.84491E-1 5.49178E-1 4.76623E-1 4.01867E-1 4.18713E-1 5.72722E-1 6.22091E-1 5.89519E-1 4.2129E-1 2.4945E-1 1.79354E-1 1.80828E-1 1.76972E-1 1.76247E-1 2.36608E-1 3.86568E-1 5.67973E-1 6.25916E-1 6.25693E-1 5.32806E-1 2.93949E-1 1.21391E-1 5.84328E-2 3.54242E-2 3.84879E-2 6.61995E-2 1.3203E-1 1.93663E-1 2.21112E-1 2.79166E-1 2.64226E-1 2.15249E-1 2.71667E-1 4.26352E-1 5.04386E-1 4.08361E-1 3.19207E-1 3.06152E-1 2.96754E-1 3.08084E-1 2.53818E-1 1.41352E-1 7.79572E-2 5.28196E-2 3.89687E-2 2.2485E-2 1.19527E-2 1.01638E-2 1.0394E-2 1.07898E-2 1.71506E-2 4.54124E-2 7.67653E-2 6.10882E-2 4.17939E-2 4.5517E-2 7.4358E-2 1.32918E-1 2.13624E-1 2.74032E-1 3.09494E-1 3.10027E-1 2.84523E-1 -9999 -9999 -9999 -9999 -9999 -9999 -9999 -9999 -9999 -9999 -9999 -9999 2.65113E-1 1.96834E-1 1.16803E-1 7.34113E-2 9.92595E-2 -9999 -9999 -9999 -9999
-9999 -9999 -9999 -9999 -9999 -9999 -9999 -9999 -9999 -9999 -9999 -9999 -9999 -9999 -9999 -9999 -9999 -9999 -9999 -9999 -9999 -9999 -9999 -9999 -9999 -9999 -9999 -9999 -9999 -9999 -9999 -9999 -9999 -9999 -9999 -9999 -9999 -9999 -9999 -9999 -9999 -9999 -9999 -9999 -9999 -9999 -9999 -9999 -9999 -9999 -9999 -9999 -9999 -9999 -9999 -9999 -9999 -9999 -9999 -9999 -9999 -9999 -9999 -9999 -9999 -9999 -9999 -9999 -9999 -9999 -9999 -9999 -9999 -9999 -9999 -9999 -9999 -9999 -9999 -9999 -9999 -9999 -9999 -9999 -9999 -9999 -9999 -9999 -9999 -9999 -9999 -9999 -9999 -9999 -9999 -9999 -9999 -9999 -9999 -9999 -9999 -9999 -9999 -9999 -9999 -9999 -9999 -9999 -9999 -9999 -9999 -9999 -9999 -9999 -9999 -9999 -9999 -9999 -9999 -9999 -9999 -9999 -9999 -9999 -9999 -9999 -9999 -9999 -9999 -9999 -9999 -9999 3.67171E-1 3.65492E-1 3.65911E-1 3.64654E-1 3.57145E-1 3.52177E-1 3.28827E-1 3.2445E-1 3.20103E-1 3.34236E-1 3.32226E-1 3.32226E-1 3.35042E-1 3.34639E-1 3.31423E-1 3.33029E-1 3.40303E-1 3.5094E-1 3.78392E-1 4.09276E-1 4.68072E-1 5.08675E-1 5.27689E-1 4.70003E-1 4.70055E-1 5.27605E-1 5.84349E-1 5.83665E-1 6.19696E-1 6.36922E-1 6.36641E-1 6.18411E-1 6.35871E-1 6.44706E-1 6.13308E-1 5.73469E-1 5.631E-1 5.69688E-1 3.7083E-1 3.6197E-1 3.70107E-1 3.53647E-1 3.04657E-1 2.89992E-1 3.05836E-1 4.0976E-1 4.27772E-1 5.0477E-1 4.8576E-1 5.42985E-1 5.03866E-1 5.03156E-1 5.8965E-1 5.5038E-1 5.25703E-1 4.49445E-1 2.84135E-1 1.70108E-1 1.68087E-1 1.94126E-1 1.50872E-1 1.09125E-1 1.25917E-1 1.76992E-1 3.31126E-1 5.4777E-1 5.58221E-1 4.70525E-1 2.24926E-1 6.87649E-2 2.95522E-2 2.4901E-2 3.92512E-2 1.03069E-1 3.05824E-1 4.4966E-1 3.18265E-1 1.56133E-1 8.48742E-2 6.87834E-2 1.06747E-1 2.56543E-1 2.90306E-1 1.56328E-1 9.33605E-2 8.08082E-2 8.65596E-2 1.37398E-1 2.58319E-1 2.81643E-1 2.11833E-1 1.43776E-1 1.00473E-1 4.90049E-2 1.74566E-2 9.42249E-3 8.63229E-3 1.33911E-2 3.84473E-2 1.48926E-1 1.25682E-1 1.49861E-1 1.07856E-1 1.17408E-1 1.5824E-1 2.43505E-1 2.76473E-1 3.14845E-1 3.17539E-1 2.90138E-1 2.6128E-1 -9999 -9999 -9999 -9999 -9999 -9999 -9999 -9999 -9999 -9999 -9999 -9999 2.85497E-1 2.24606E-1 1.37586E-1 8.54208E-2 1.12E-1 -9999 -9999 -9999 -9999
-9999 -9999 -9999 -9999 -9999 -9999 -9999 -9999 -9999 -9999 -9999 -9999 -9999 -9999 -9999 -9999 -9999 -9999 -9999 -9999 -9999 -9999 -9999 -9999 -9999 -9999 -9999 -9999 -9999 -9999 -9999 -9999 -9999 -9999 -9999 -9999 -9999 -9999 -9999 -9999 -9999 -9999 -9999 -9999 -9999 -9999 -9999 -9999 -9999 -9999 -9999 -9999 -9999 -9999 -9999 -9999 -9999 -9999 -9999 -9999 -9999 -9999 -9999 -9999 -9999 -9999 -9999 -9999 -9999 -9999 -9999 -9999 -9999 -9999 -9999 -9999 -9999 -9999 -9999 -9999 -9999 -9999 -9999 -9999 -9999 -9999 -9999 -9999 -9999 -9999 -9999 -9999 -9999 -9999 -9999 -9999 -9999 -9999 -9999 -9999 -9999 -9999 -9999 -9999 -9999 -9999 -9999 -9999 -9999 -9999 -9999 -9999 -9999 -9999 -9999 -9999 -9999 -9999 -9999 -9999 -9999 -9999 -9999 -9999 -9999 -9999 -9999 -9999 -9999 -9999 -9999 -9999 3.64654E-1 3.62143E-1 3.62143E-1 3.42948E-1 3.38479E-1 3.34843E-1 3.30826E-1 3.28029E-1 3.24053E-1 3.19316E-1 3.15786E-1 3.31824E-1 3.34236E-1 3.35042E-1 3.33833E-1 3.32226E-1 3.56533E-1 3.50117E-1 3.5673E-1 3.55486E-1 3.76692E-1 4.05348E-1 4.1541E-1 4.73925E-1 5.66106E-1 5.65764E-1 5.46361E-1 5.83577E-1 6.19256E-1 6.53696E-1 6.70406E-1 6.77237E-1 6.49218E-1 6.16368E-1 6.01174E-1 5.70907E-1 5.62973E-1 5.6175E-1 3.90487E-1 3.55601E-1 3.6853E-1 3.37127E-1 3.0514E-1 2.89577E-1 3.55488E-1 5.23009E-1 5.42358E-1 5.24324E-1 4.48383E-1 4.67684E-1 4.86589E-1 4.85751E-1 6.25999E-1 5.79049E-1 5.47717E-1 5.46572E-1 3.86348E-1 3.26452E-1 4.09897E-1 3.45798E-1 1.961E-1 9.20051E-2 7.69738E-2 1.09606E-1 2.3208E-1 4.26778E-1 4.43575E-1 3.23089E-1 1.45908E-1 4.19089E-2 2.14212E-2 2.32815E-2 3.78431E-2 1.0504E-1 3.43067E-1 4.60497E-1 2.65131E-1 1.02737E-1 4.59915E-2 3.57269E-2 5.81814E-2 1.70864E-1 2.48415E-1 1.12849E-1 4.16698E-2 2.21673E-2 2.18342E-2 4.17922E-2 1.03533E-1 1.30446E-1 1.18118E-1 7.00094E-2 6.08788E-2 6.13068E-2 3.87069E-2 2.19368E-2 2.06331E-2 3.40223E-2 9.52821E-2 1.09587E-1 1.05274E-1 9.81323E-2 7.44439E-2 7.18568E-2 5.11769E-2 3.01037E-1 3.30087E-1 3.26789E-1 3.02087E-1 2.69054E-1 2.46635E-1 -9999 -9999 -9999 -9999 -9999 -9999 -9999 -9999 -9999 -9999 -9999 -9999 -9999 -9999 -9999 -9999 -9999 -9999 -9999 -9999 -9999
-9999 -9999 -9999 -9999 -9999 -9999 -9999 -9999 -9999 -9999 -9999 -9999 -9999 -9999 -9999 -9999 -9999 -9999 -9999 -9999 -9999 -9999 -9999 -9999 -9999 -9999 -9999 -9999 -9999 -9999 -9999 -9999 -9999 -9999 -9999 -9999 -9999 -9999 -9999 -9999 -9999 -9999 -9999 -9999 -9999 -9999 -9999 -9999 -9999 -9999 -9999 -9999 -9999 -9999 -9999 -9999 -9999 -9999 -9999 -9999 -9999 -9999 -9999 -9999 -9999 -9999 -9999 -9999 -9999 -9999 -9999 -9999 -9999 -9999 -9999 -9999 -9999 -9999 -9999 -9999 -9999 -9999 -9999 -9999 -9999 -9999 -9999 -9999 -9999 -9999 -9999 -9999 -9999 -9999 -9999 -9999 -9999 -9999 -9999 -9999 -9999 -9999 -9999 -9999 -9999 -9999 -9999 -9999 -9999 -9999 -9999 -9999 -9999 -9999 -9999 -9999 -9999 -9999 -9999 -9999 -9999 -9999 -9999 -9999 -9999 -9999 -9999 -9999 -9999 -9999 -9999 3.47444E-1 3.46215E-1 3.4458E-1 3.42948E-1 3.40507E-1 3.37265E-1 3.3444E-1 3.3444E-1 3.53003E-1 3.50528E-1 3.42744E-1 3.17352E-1 3.14224E-1 3.14614E-1 3.33431E-1 3.34236E-1 3.36656E-1 3.48061E-1 4.27136E-1 4.69872E-1 4.37954E-1 4.05967E-1 3.83937E-1 3.72032E-1 4.00128E-1 4.56391E-1 4.4849E-1 5.00412E-1 5.46751E-1 6.02339E-1 6.37716E-1 6.18907E-1 6.36181E-1 6.70133E-1 6.42889E-1 6.29374E-1 6.15916E-1 5.89849E-1 5.8985E-1 5.49358E-1 3.51105E-1 3.82665E-1 3.20453E-1 3.21469E-1 4.66755E-1 5.42788E-1 5.42512E-1 4.47451E-1 4.8686E-1 4.875E-1 4.49304E-1 4.48803E-1 5.05708E-1 5.43686E-1 5.81371E-1 6.17839E-1 6.48317E-1 5.82178E-1 6.22799E-1 6.30628E-1 6.03354E-1 3.07919E-1 1.46856E-1 1.02758E-1 1.10831E-1 1.78201E-1 3.2799E-1 3.62697E-1 1.92197E-1 6.31843E-2 2.3956E-2 1.77085E-2 2.39511E-2 5.15808E-2 1.58702E-1 3.51743E-1 3.16456E-1 2.09506E-1 1.19053E-1 5.23978E-2 2.92591E-2 3.88683E-2 1.17435E-1 2.80145E-1 2.49177E-1 8.53767E-2 2.30684E-2 1.33879E-2 2.045E-2 3.21968E-2 3.01385E-2 2.95305E-2 2.01285E-2 1.8394E-2 3.62486E-2 7.91995E-2 8.75043E-2 9.89141E-2 1.1758E-1 1.28084E-1 9.23865E-2 7.54215E-2 7.393E-2 6.8865E-2 3.29048E-1 3.17539E-1 3.29536E-1 3.27338E-1 3.07367E-1 2.79978E-1 2.50361E-1 2.33887E-1 -9999 -9999 -9999 -9999 -9999 -9999 -9999 -9999 -9999 -9999 -9999 -9999 -9999 -9999 -9999 -9999 -9999 -9999 -9999 -9999 -9999
-9999 -9999 -9999 -9999 -9999 -9999 -9999 -9999 -9999 -9999 -9999 -9999 -9999 -9999 -9999 -9999 -9999 -9999 -9999 -9999 -9999 -9999 -9999 -9999 -9999 -9999 -9999 -9999 -9999 -9999 -9999 -9999 -9999 -9999 -9999 -9999 -9999 -9999 -9999 -9999 -9999 -9999 -9999 -9999 -9999 -9999 -9999 -9999 -9999 -9999 -9999 -9999 -9999 -9999 -9999 -9999 -9999 -9999 -9999 -9999 -9999 -9999 -9999 -9999 -9999 -9999 -9999 -9999 -9999 -9999 -9999 -9999 -9999 -9999 -9999 -9999 -9999 -9999 -9999 -9999 -9999 -9999 -9999 -9999 -9999 -9999 -9999 -9999 -9999 -9999 -9999 -9999 -9999 -9999 -9999 -9999 -9999 -9999 -9999 -9999 -9999 -9999 -9999 -9999 -9999 -9999 -9999 -9999 -9999 -9999 -9999 -9999 -9999 -9999 -9999 -9999 -9999 -9999 -9999 -9999 -9999 -9999 -9999 -9999 -9999 -9999 -9999 -9999 -9999 -9999 -9999 3.4254E-1 3.42948E-1 3.43355E-1 3.43763E-1 3.40913E-1 3.38074E-1 3.36053E-1 3.559E-1 3.59224E-1 3.57145E-1 3.51352E-1 3.45602E-1 3.39085E-1 3.33833E-1 3.32627E-1 3.33431E-1 3.35042E-1 3.42336E-1 3.62561E-1 4.3751E-1 5.0817E-1 5.27034E-1 4.69785E-1 4.61035E-1 4.25982E-1 3.99011E-1 4.11464E-1 4.09713E-1 4.19366E-1 4.8565E-1 5.65779E-1 5.65259E-1 6.02014E-1 6.37216E-1 6.36181E-1 6.35924E-1 6.35906E-1 6.35301E-1 6.16788E-1 5.63712E-1 4.64233E-1 4.6287E-1 3.54135E-1 4.47232E-1 4.66444E-1 4.47112E-1 4.47442E-1 4.10707E-1 4.11315E-1 4.11695E-1 4.49418E-1 6.0156E-1 6.55272E-1 6.55572E-1 4.68077E-1 5.82682E-1 6.76479E-1 6.7162E-1 5.62577E-1 6.36769E-1 6.56146E-1 5.27276E-1 3.728E-1 2.39401E-1 1.42453E-1 1.33334E-1 2.11809E-1 1.94547E-1 8.25451E-2 3.13552E-2 2.46789E-2 3.17795E-2 4.87997E-2 1.15198E-1 3.16895E-1 3.59553E-1 1.6656E-1 7.91736E-2 7.19505E-2 4.97603E-2 2.524E-2 2.18018E-2 5.32781E-2 1.74369E-1 2.51429E-1 1.5569E-1 4.14709E-2 1.33104E-2 1.39431E-2 2.29265E-2 2.44569E-2 2.33904E-2 1.87041E-2 1.77093E-2 3.24357E-2 9.92123E-2 1.64448E-1 1.42682E-1 8.62011E-2 9.01071E-2 5.55822E-2 1.50685E-1 2.11523E-1 2.70081E-1 3.06837E-1 3.14308E-1 3.06837E-1 2.97378E-1 2.84016E-1 2.61762E-1 2.3658E-1 -9999 -9999 -9999 -9999 -9999 -9999 -9999 -9999 -9999 -9999 -9999 -9999 -9999 -9999 -9999 -9999 -9999 -9999 -9999 -9999 -9999 -9999
-9999 -9999 -9999 -9999 -9999 -9999 -9999 -9999 -9999 -9999 -9999 -9999 -9999 -9999 -9999 -9999 -9999 -9999 -9999 -9999 -9999 -9999 -9999 -9999 -9999 -9999 -9999 -9999 -9999 -9999 -9999 -9999 -9999 -9999 -9999 -9999 -9999 -9999 -9999 -9999 -9999 -9999 -9999 -9999 -9999 -9999 -9999 -9999 -9999 -9999 -9999 -9999 -9999 -9999 -9999 -9999 -9999 -9999 -9999 -9999 -9999 -9999 -9999 -9999 -9999 -9999 -9999 -9999 -9999 -9999 -9999 -9999 -9999 -9999 -9999 -9999 -9999 -9999 -9999 -9999 -9999 -9999 -9999 -9999 -9999 -9999 -9999 -9999 -9999 -9999 -9999 -9999 -9999 -9999 -9999 -9999 -9999 -9999 -9999 -9999 -9999 -9999 -9999 -9999 -9999 -9999 -9999 -9999 -9999 -9999 -9999 -9999 -9999 -9999 -9999 -9999 -9999 -9999 -9999 -9999 -9999 -9999 -9999 -9999 -9999 -9999 -9999 -9999 -9999 -9999 -9999 -9999 -9999 3.38479E-1 3.41319E-1 3.42133E-1 3.43763E-1 3.63816E-1 3.67171E-1 3.68012E-1 3.68853E-1 3.74342E-1 3.78161E-1 3.71805E-1 3.60474E-1 3.48883E-1 3.39491E-1 3.35042E-1 3.33833E-1 3.56533E-1 3.81374E-1 4.5103E-1 5.46023E-1 5.26563E-1 5.0747E-1 5.2686E-1 5.27066E-1 5.08031E-1 5.27801E-1 4.68072E-1 4.36896E-1 4.41794E-1 4.55204E-1 5.08556E-1 5.65228E-1 6.3835E-1 5.6402E-1 5.82657E-1 6.00378E-1 6.35024E-1 5.66862E-1 5.06502E-1 4.01211E-1 4.27162E-1 4.64573E-1 4.46072E-1 5.03982E-1 5.42788E-1 4.47121E-1 4.66518E-1 4.47829E-1 4.48033E-1 4.67016E-1 4.86527E-1 5.06261E-1 5.0639E-1 4.87204E-1 4.6817E-1 5.06501E-1 6.74376E-1 6.6032E-1 6.70764E-1 5.81123E-1 5.2334E-1 3.42431E-1 1.73215E-1 1.0363E-1 9.30922E-2 6.26088E-2 3.65233E-2 3.28134E-2 5.71009E-2 1.1894E-1 2.08562E-1 3.85963E-1 5.38668E-1 3.91107E-1 1.18208E-1 3.14298E-2 2.62314E-2 2.27961E-2 1.37884E-2 1.32066E-2 2.62302E-2 5.6501E-2 7.24439E-2 6.98658E-2 3.4705E-2 1.44751E-2 1.78044E-2 5.81804E-2 1.03505E-1 1.34656E-1 8.79521E-2 6.51511E-2 7.54871E-2 1.21796E-1 9.51262E-2 8.55814E-2 6.04932E-2 6.86731E-2 1.445E-1 1.356E-1 1.43401E-1 2.12338E-1 2.66609E-1 2.88089E-1 2.77472E-1 2.66609E-1 2.61762E-1 2.47098E-1 2.28566E-1 -9999 -9999 -9999 -9999 -9999 -9999 -9999 -9999 -9999 -9999 -9999 -9999 -9999 -9999 -9999 -9999 -9999 -9999 -9999 -9999 -9999 -9999
-9999 -9999 -9999 -9999 -9999 -9999 -9999 -9999 -9999 -9999 -9999 -9999 -9999 -9999 -9999 -9999 -9999 -9999 -9999 -9999 -9999 -9999 -9999 -9999 -9999 -9999 -9999 -9999 -9999 -9999 -9999 -9999 -9999 -9999 -9999 -9999 -9999 -9999 -9999 -9999 -9999 -9999 -9999 -9999 -9999 -9999 -9999 -9999 -9999 -9999 -9999 -9999 -9999 -9999 -9999 -9999 -9999 -9999 -9999 -9999 -9999 -9999 -9999 -9999 -9999 -9999 -9999 -9999 -9999 -9999 -9999 -9999 -9999 -9999 -9999 -9999 -9999 -9999 -9999 -9999 -9999 -9999 -9999 -9999 -9999 -9999 -9999 -9999 -9999 -9999 -9999 -9999 -9999 -9999 -9999 -9999 -9999 -9999 -9999 -9999 -9999 -9999 -9999 -9999 -9999 -9999 -9999 -9999 -9999 -9999 -9999 -9999 -9999 -9999 -9999 -9999 -9999 -9999 -9999 -9999 -9999 -9999 -9999 -9999 -9999 -9999 -9999 -9999 -9999 -9999 -9999 -9999 -9999 3.33636E-1 3.39289E-1 3.51143E-1 3.88845E-1 4.07026E-1 4.11831E-1 4.03107E-1 4.05283E-1 4.3189E-1 4.50576E-1 4.31713E-1 4.32058E-1 4.08584E-1 3.64654E-1 3.47651E-1 3.39085E-1 3.35445E-1 3.55703E-1 3.78392E-1 4.49996E-1 5.07937E-1 5.2653E-1 5.64427E-1 5.8314E-1 5.83156E-1 6.02526E-1 5.08353E-1 5.60744E-1 4.9454E-1 5.34893E-1 4.79334E-1 4.89469E-1 5.27628E-1 5.27315E-1 5.46063E-1 6.01707E-1 6.78687E-1 6.41835E-1 5.69865E-1 5.66819E-1 5.1203E-1 6.08954E-1 5.88509E-1 5.24071E-1 5.01163E-1 5.25451E-1 5.79257E-1 5.51919E-1 6.06707E-1 6.49786E-1 6.17712E-1 5.04451E-1 6.70745E-1 6.78465E-1 5.06165E-1 4.49246E-1 6.80209E-1 6.66092E-1 6.68507E-1 5.87151E-1 5.69484E-1 3.99599E-1 1.90444E-1 8.28996E-2 4.08547E-2 2.36702E-2 2.54393E-2 4.70764E-2 1.1111E-1 2.87289E-1 5.27636E-1 6.12558E-1 5.70001E-1 3.60663E-1 9.91304E-2 2.78829E-2 2.07676E-2 1.90675E-2 1.33315E-2 1.16023E-2 1.59281E-2 1.90808E-2 1.69098E-2 1.65702E-2 1.4321E-2 1.23253E-2 2.17789E-2 8.4622E-2 2.20743E-1 2.26753E-1 2.70158E-1 2.03749E-1 1.68971E-1 1.59697E-1 1.18611E-1 1.03811E-1 8.2451E-2 4.66277E-2 2.04135E-1 1.84206E-1 1.62739E-1 1.89864E-1 2.41572E-1 2.62244E-1 2.55071E-1 2.45247E-1 2.40204E-1 2.3166E-1 2.19458E-1 -9999 -9999 -9999 -9999 -9999 -9999 -9999 -9999 -9999 -9999 -9999 -9999 -9999 -9999 -9999 -9999 -9999 -9999 -9999 -9999 -9999 -9999
-9999 -9999 -9999 -9999 -9999 -9999 -9999 -9999 -9999 -9999 -9999 -9999 -9999 -9999 -9999 -9999 -9999 -9999 -9999 -9999 -9999 -9999 -9999 -9999 -9999 -9999 -9999 -9999 -9999 -9999 -9999 -9999 -9999 -9999 -9999 -9999 -9999 -9999 -9999 -9999 -9999 -9999 -9999 -9999 -9999 -9999 -9999 -9999 -9999 -9999 -9999 -9999 -9999 -9999 -9999 -9999 -9999 -9999 -9999 -9999 -9999 -9999 -9999 -9999 -9999 -9999 -9999 -9999 -9999 -9999 -9999 -9999 -9999 -9999 -9999 -9999 -9999 -9999 -9999 -9999 -9999 -9999 -9999 -9999 -9999 -9999 -9999 -9999 -9999 -9999 -9999 -9999 -9999 -9999 -9999 -9999 -9999 -9999 -9999 -9999 -9999 -9999 -9999 -9999 -9999 -9999 -9999 -9999 -9999 -9999 -9999 -9999 -9999 -9999 -9999 -9999 -9999 -9999 -9999 -9999 -9999 -9999 -9999 -9999 -9999 -9999 -9999 -9999 -9999 -9999 -9999 -9999 3.29626E-1 3.34038E-1 3.5238E-1 3.98334E-1 4.31794E-1 4.50145E-1 4.69125E-1 4.31434E-1 4.50462E-1 4.6891E-1 4.87576E-1 4.6847E-1 4.49862E-1 4.50454E-1 4.32124E-1 4.02049E-1 3.86507E-1 3.77967E-1 3.64038E-1 3.58195E-1 3.95363E-1 4.77982E-1 5.27514E-1 5.07859E-1 5.2678E-1 5.45605E-1 5.26563E-1 5.07773E-1 5.27323E-1 5.27361E-1 5.46392E-1 5.65628E-1 5.08638E-1 4.83394E-1 5.08675E-1 5.27552E-1 5.83988E-1 6.01378E-1 6.5374E-1 6.46633E-1 6.47896E-1 6.69085E-1 5.51982E-1 5.53772E-1 5.34592E-1 5.84821E-1 5.23515E-1 4.38224E-1 4.57396E-1 4.1684E-1 4.16465E-1 5.21704E-1 5.13014E-1 5.01527E-1 5.96708E-1 6.00211E-1 5.82892E-1 6.7258E-1 6.03043E-1 5.97159E-1 5.88833E-1 5.56186E-1 4.49966E-1 2.55687E-1 8.47494E-2 2.92048E-2 1.9247E-2 2.48469E-2 4.74112E-2 1.00005E-1 2.97138E-1 5.91724E-1 5.94223E-1 5.35293E-1 3.09429E-1 1.2154E-1 6.75387E-2 6.79457E-2 6.1897E-2 3.98668E-2 2.7708E-2 2.63106E-2 1.74061E-2 1.12578E-2 1.02873E-2 1.38365E-2 1.56174E-2 1.83808E-2 3.63362E-2 7.76304E-2 1.84596E-1 1.24589E-1 1.08043E-1 9.87929E-2 7.4212E-2 6.32468E-2 6.46676E-2 1.77674E-1 2.18293E-1 2.53266E-1 2.42108E-1 2.0816E-1 2.13114E-1 2.37935E-1 2.43864E-1 2.3884E-1 2.29888E-1 2.25937E-1 2.16481E-1 2.08959E-1 -9999 -9999 -9999 -9999 -9999 -9999 -9999 -9999 -9999 -9999 -9999 -9999 -9999 -9999 -9999 -9999 -9999 -9999 -9999 -9999 -9999 -9999
-9999 -9999 -9999 -9999 -9999 -9999 -9999 -9999 -9999 -9999 -9999 -9999 -9999 -9999 -9999 -9999 -9999 -9999 -9999 -9999 -9999 -9999 -9999 -9999 -9999 -9999 -9999 -9999 -9999 -9999 -9999 -9999 -9999 -9999 -9999 -9999 -9999 -9999 -9999 -9999 -9999 -9999 -9999 -9999 -9999 -9999 -9999 -9999 -9999 -9999 -9999 -9999 -9999 -9999 -9999 -9999 -9999 -9999 -9999 -9999 -9999 -9999 -9999 -9999 -9999 -9999 -9999 -9999 -9999 -9999 -9999 -9999 -9999 -9999 -9999 -9999 -9999 -9999 -9999 -9999 -9999 -9999 -9999 -9999 -9999 -9999 -9999 -9999 -9999 -9999 -9999 -9999 -9999 -9999 -9999 -9999 -9999 -9999 -9999 -9999 -9999 -9999 -9999 -9999 -9999 -9999 -9999 -9999 -9999 -9999 -9999 -9999 -9999 -9999 -9999 -9999 -9999 -9999 -9999 -9999 -9999 -9999 -9999 -9999 -9999 -9999 -9999 -9999 -9999 -9999 -9999 -9999 3.26038E-1 3.38479E-1 3.9617E-1 4.31743E-1 4.31274E-1 4.49702E-1 4.87808E-1 4.69165E-1 4.31434E-1 5.0747E-1 5.06713E-1 5.06603E-1 4.87634E-1 4.68781E-1 4.69228E-1 4.50553E-1 4.50757E-1 4.7007E-1 4.29079E-1 3.72032E-1 3.61112E-1 4.20072E-1 4.87314E-1 4.89469E-1 5.08108E-1 5.26359E-1 5.44872E-1 5.63834E-1 5.63877E-1 5.44804E-1 5.63843E-1 5.64329E-1 5.46484E-1 4.89469E-1 5.66223E-1 5.46983E-1 5.65681E-1 6.38855E-1 6.69079E-1 6.76818E-1 6.72743E-1 6.37716E-1 5.05002E-1 5.80094E-1 5.84068E-1 5.1213E-1 4.96484E-1 4.04685E-1 3.27602E-1 3.46256E-1 3.57835E-1 3.58085E-1 3.59397E-1 3.30903E-1 5.47563E-1 5.43256E-1 6.73938E-1 5.88643E-1 4.74331E-1 3.86711E-1 3.51898E-1 3.42212E-1 2.99413E-1 1.70728E-1 6.50962E-2 4.08095E-2 3.24412E-2 5.01997E-2 8.61609E-2 1.35178E-1 2.82622E-1 5.53646E-1 6.21036E-1 5.90944E-1 4.5402E-1 3.76643E-1 3.29251E-1 3.37669E-1 2.86605E-1 1.96616E-1 1.36433E-1 1.1731E-1 6.96988E-2 3.17546E-2 2.56911E-2 3.48607E-2 4.34865E-2 3.17999E-2 2.92171E-2 3.56268E-2 4.69675E-2 7.48381E-2 1.14493E-1 1.30512E-1 1.42013E-1 1.75094E-1 2.04541E-1 2.33534E-1 2.53738E-1 2.5988E-1 2.57966E-1 2.33887E-1 2.35231E-1 2.35231E-1 2.32104E-1 2.27249E-1 2.22034E-1 2.16904E-1 2.06903E-1 2.03242E-1 -9999 -9999 -9999 -9999 -9999 -9999 -9999 -9999 -9999 -9999 -9999 -9999 -9999 -9999 -9999 -9999 -9999 -9999 -9999 -9999 -9999 -9999
-9999 -9999 -9999 -9999 -9999 -9999 -9999 -9999 -9999 -9999 -9999 -9999 -9999 -9999 -9999 -9999 -9999 -9999 -9999 -9999 -9999 -9999 -9999 -9999 -9999 -9999 -9999 -9999 -9999 -9999 -9999 -9999 -9999 -9999 -9999 -9999 -9999 -9999 -9999 -9999 -9999 -9999 -9999 -9999 -9999 -9999 -9999 -9999 -9999 -9999 -9999 -9999 -9999 -9999 -9999 -9999 -9999 -9999 -9999 -9999 -9999 -9999 -9999 -9999 -9999 -9999 -9999 -9999 -9999 -9999 -9999 -9999 -9999 -9999 -9999 -9999 -9999 -9999 -9999 -9999 -9999 -9999 -9999 -9999 -9999 -9999 -9999 -9999 -9999 -9999 -9999 -9999 -9999 -9999 -9999 -9999 -9999 -9999 -9999 -9999 -9999 -9999 -9999 -9999 -9999 -9999 -9999 -9999 -9999 -9999 -9999 -9999 -9999 -9999 -9999 -9999 -9999 -9999 -9999 -9999 -9999 -9999 -9999 -9999 -9999 -9999 -9999 -9999 -9999 -9999 -9999 3.28827E-1 3.17744E-1 3.3243E-1 4.18665E-1 4.50568E-1 4.50176E-1 4.49822E-1 4.49613E-1 4.50114E-1 4.31824E-1 4.31868E-1 4.50477E-1 4.69338E-1 4.69189E-1 4.68853E-1 4.87783E-1 4.68585E-1 4.87849E-1 5.07235E-1 4.88689E-1 4.33068E-1 3.71187E-1 3.82467E-1 4.19192E-1 4.99509E-1 5.45904E-1 6.19069E-1 6.53679E-1 6.53301E-1 6.35438E-1 6.70676E-1 6.17939E-1 6.00838E-1 5.26955E-1 4.89387E-1 5.47109E-1 5.27823E-1 5.8482E-1 6.21518E-1 6.21224E-1 6.0281E-1 6.3916E-1 5.25901E-1 6.18402E-1 6.67612E-1 6.1307E-1 5.03168E-1 3.59524E-1 2.7093E-1 2.31192E-1 2.88779E-1 3.31248E-1 3.04979E-1 2.86976E-1 4.00434E-1 6.48432E-1 5.4374E-1 5.96993E-1 4.26975E-1 2.56522E-1 1.45679E-1 9.29287E-2 8.28326E-2 7.62488E-2 5.51321E-2 4.30839E-2 5.30891E-2 8.18942E-2 1.12349E-1 1.39098E-1 1.53201E-1 2.31349E-1 4.62124E-1 6.04444E-1 6.07343E-1 5.64563E-1 5.25704E-1 5.4039E-1 5.2268E-1 5.10782E-1 4.469E-1 3.61058E-1 3.01396E-1 2.17377E-1 1.45138E-1 1.18808E-1 1.31276E-1 1.55652E-1 1.13367E-1 8.251E-2 4.60754E-2 4.07666E-2 5.53147E-2 9.03746E-2 9.74695E-2 8.54987E-2 9.02483E-2 1.16647E-1 1.84582E-1 2.42108E-1 2.58922E-1 2.48493E-1 2.40659E-1 2.3033E-1 2.2463E-1 2.24196E-1 2.21173E-1 2.19031E-1 2.13532E-1 2.03242E-1 1.98434E-1 -9999 -9999 -9999 -9999 -9999 -9999 -9999 -9999 -9999 -9999 -9999 -9999 -9999 -9999 -9999 -9999 -9999 -9999 -9999 -9999 -9999 -9999
-9999 -9999 -9999 -9999 -9999 -9999 -9999 -9999 -9999 -9999 -9999 -9999 -9999 -9999 -9999 -9999 -9999 -9999 -9999 -9999 -9999 -9999 -9999 -9999 -9999 -9999 -9999 -9999 -9999 -9999 -9999 -9999 -9999 -9999 -9999 -9999 -9999 -9999 -9999 -9999 -9999 -9999 -9999 -9999 -9999 -9999 -9999 -9999 -9999 -9999 -9999 -9999 -9999 -9999 -9999 -9999 -9999 -9999 -9999 -9999 -9999 -9999 -9999 -9999 -9999 -9999 -9999 -9999 -9999 -9999 -9999 -9999 -9999 -9999 -9999 -9999 -9999 -9999 -9999 -9999 -9999 -9999 -9999 -9999 -9999 -9999 -9999 -9999 -9999 -9999 -9999 -9999 -9999 -9999 -9999 -9999 -9999 -9999 -9999 -9999 -9999 -9999 -9999 -9999 -9999 -9999 -9999 -9999 -9999 -9999 -9999 -9999 -9999 -9999 -9999 -9999 -9999 -9999 -9999 -9999 -9999 -9999 -9999 -9999 -9999 -9999 -9999 -9999 -9999 3.37669E-1 3.30026E-1 3.17352E-1 3.08404E-1 3.21285E-1 3.77311E-1 4.32102E-1 4.50682E-1 4.69431E-1 4.69038E-1 4.69094E-1 4.69686E-1 4.31026E-1 4.18226E-1 4.12521E-1 4.21306E-1 4.69724E-1 5.07292E-1 5.06755E-1 4.87179E-1 5.25603E-1 5.06822E-1 4.88642E-1 4.31294E-1 3.87607E-1 3.85891E-1 4.70322E-1 5.64761E-1 6.76101E-1 6.72029E-1 6.54455E-1 6.31719E-1 6.28278E-1 6.75606E-1 6.00466E-1 5.07725E-1 5.27957E-1 5.85046E-1 5.66003E-1 6.21757E-1 6.21591E-1 6.39241E-1 6.38704E-1 5.06467E-1 5.62785E-1 6.66459E-1 5.87325E-1 5.33552E-1 4.61964E-1 3.20782E-1 2.0215E-1 1.66178E-1 1.98872E-1 2.32511E-1 2.69507E-1 3.5773E-1 5.84443E-1 5.43467E-1 6.74112E-1 6.1677E-1 3.01805E-1 1.70354E-1 9.9338E-2 4.77724E-2 3.10553E-2 2.75742E-2 2.70831E-2 4.11077E-2 7.77819E-2 1.21391E-1 1.21686E-1 1.02091E-1 8.79494E-2 1.38275E-1 3.16748E-1 5.67754E-1 5.59614E-1 3.58121E-1 3.26526E-1 4.27842E-1 4.58878E-1 4.98829E-1 5.82749E-1 5.22427E-1 4.46285E-1 3.7158E-1 2.94699E-1 2.56417E-1 2.5705E-1 2.59575E-1 2.03501E-1 1.57746E-1 9.07514E-2 7.11021E-2 8.65214E-2 1.52849E-1 1.9285E-1 1.59525E-1 1.066E-1 9.91726E-2 1.59024E-1 2.21202E-1 2.46635E-1 2.49893E-1 2.3568E-1 2.17753E-1 2.13952E-1 2.19031E-1 2.21173E-1 2.18605E-1 2.12695E-1 2.04457E-1 1.98037E-1 -9999 -9999 -9999 -9999 -9999 -9999 -9999 -9999 -9999 -9999 -9999 -9999 -9999 -9999 -9999 -9999 -9999 -9999 -9999 -9999 -9999 -9999
-9999 -9999 -9999 -9999 -9999 -9999 -9999 -9999 -9999 -9999 -9999 -9999 -9999 -9999 -9999 -9999 -9999 -9999 -9999 -9999 -9999 -9999 -9999 -9999 -9999 -9999 -9999 -9999 -9999 -9999 -9999 -9999 -9999 -9999 -9999 -9999 -9999 -9999 -9999 -9999 -9999 -9999 -9999 -9999 -9999 -9999 -9999 -9999 -9999 -9999 -9999 -9999 -9999 -9999 -9999 -9999 -9999 -9999 -9999 -9999 -9999 -9999 -9999 -9999 -9999 -9999 -9999 -9999 -9999 -9999 -9999 -9999 -9999 -9999 -9999 -9999 -9999 -9999 -9999 -9999 -9999 -9999 -9999 -9999 -9999 -9999 -9999 -9999 -9999 -9999 -9999 -9999 -9999 -9999 -9999 -9999 -9999 -9999 -9999 -9999 -9999 -9999 -9999 -9999 -9999 -9999 -9999 -9999 -9999 -9999 -9999 -9999 -9999 -9999 -9999 -9999 -9999 -9999 -9999 -9999 -9999 -9999 -9999 -9999 -9999 -9999 -9999 -9999 -9999 3.28428E-1 3.18529E-1 3.05708E-1 2.99975E-1 3.29821E-1 3.7161E-1 3.93389E-1 4.09895E-1 4.32116E-1 4.50583E-1 4.69361E-1 4.50424E-1 4.50801E-1 4.48655E-1 4.25982E-1 3.9382E-1 4.3085E-1 4.89027E-1 5.0743E-1 5.06696E-1 5.44606E-1 5.44537E-1 5.2596E-1 5.08015E-1 4.15849E-1 3.79907E-1 4.24926E-1 5.8456E-1 6.55844E-1 6.1889E-1 6.71238E-1 6.70354E-1 6.3493E-1 6.70424E-1 5.63456E-1 5.08E-1 5.47094E-1 5.27793E-1 6.03251E-1 6.57042E-1 6.20785E-1 5.05973E-1 6.36294E-1 6.77741E-1 6.36538E-1 6.23099E-1 5.61843E-1 5.48623E-1 4.98829E-1 3.79211E-1 2.0326E-1 1.2787E-1 1.51672E-1 2.05584E-1 2.76142E-1 3.73397E-1 6.24349E-1 6.19647E-1 6.77302E-1 6.10059E-1 4.54407E-1 3.3552E-1 2.08984E-1 9.31808E-2 6.05008E-2 4.62539E-2 2.96671E-2 4.22506E-2 7.38987E-2 9.13603E-2 6.62487E-2 5.51332E-2 6.89809E-2 1.39731E-1 3.53383E-1 5.36719E-1 3.80007E-1 1.52252E-1 1.10141E-1 1.61731E-1 1.99009E-1 2.93192E-1 4.16916E-1 5.35046E-1 4.57023E-1 3.21976E-1 2.59204E-1 2.70169E-1 2.9649E-1 3.06987E-1 2.44426E-1 1.5405E-1 1.02358E-1 8.88803E-2 1.09053E-1 1.92404E-1 3.16077E-1 3.43056E-1 2.42982E-1 2.02104E-1 2.04888E-1 2.40204E-1 2.55545E-1 2.45709E-1 2.29447E-1 2.15635E-1 2.13114E-1 2.20314E-1 2.2463E-1 2.21173E-1 2.14792E-1 2.06494E-1 1.97641E-1 -9999 -9999 -9999 -9999 -9999 -9999 -9999 -9999 -9999 -9999 -9999 -9999 -9999 -9999 -9999 -9999 -9999 -9999 -9999 -9999 -9999 -9999
-9999 -9999 -9999 -9999 -9999 -9999 -9999 -9999 -9999 -9999 -9999 -9999 -9999 -9999 -9999 -9999 -9999 -9999 -9999 -9999 -9999 -9999 -9999 -9999 -9999 -9999 -9999 -9999 -9999 -9999 -9999 -9999 -9999 -9999 -9999 -9999 -9999 -9999 -9999 -9999 -9999 -9999 -9999 -9999 -9999 -9999 -9999 -9999 -9999 -9999 -9999 -9999 -9999 -9999 -9999 -9999 -9999 -9999 -9999 -9999 -9999 -9999 -9999 -9999 -9999 -9999 -9999 -9999 -9999 -9999 -9999 -9999 -9999 -9999 -9999 -9999 -9999 -9999 -9999 -9999 -9999 -9999 -9999 -9999 -9999 -9999 -9999 -9999 -9999 -9999 -9999 -9999 -9999 -9999 -9999 -9999 -9999 -9999 -9999 -9999 -9999 -9999 -9999 -9999 -9999 -9999 -9999 -9999 -9999 -9999 -9999 -9999 -9999 -9999 -9999 -9999 -9999 -9999 -9999 -9999 -9999 -9999 -9999 -9999 -9999 -9999 -9999 -9999 -9999 3.25243E-1 3.0209E-1 2.89649E-1 2.97321E-1 3.0494E-1 3.22075E-1 3.52177E-1 3.58392E-1 3.88653E-1 4.1077E-1 4.27928E-1 4.46422E-1 4.31026E-1 4.51016E-1 4.46869E-1 4.45809E-1 4.16727E-1 4.32624E-1 4.89095E-1 5.26796E-1 5.26027E-1 5.25404E-1 5.63681E-1 5.45621E-1 4.89454E-1 3.89756E-1 3.81613E-1 4.59532E-1 5.84783E-1 6.21059E-1 6.38428E-1 6.00596E-1 6.53557E-1 6.18394E-1 5.45474E-1 5.27568E-1 5.84879E-1 5.8468E-1 6.74181E-1 6.38559E-1 6.76935E-1 6.56347E-1 6.26266E-1 6.05268E-1 6.17868E-1 6.26969E-1 6.37937E-1 6.18219E-1 5.40674E-1 3.45742E-1 1.65614E-1 1.13867E-1 1.76772E-1 2.68809E-1 3.45345E-1 3.81301E-1 6.54111E-1 6.55549E-1 6.7328E-1 6.57718E-1 6.3766E-1 6.31289E-1 5.34875E-1 3.34507E-1 2.14011E-1 1.11898E-1 4.32447E-2 4.14921E-2 5.31021E-2 5.22939E-2 4.68777E-2 6.5868E-2 1.34123E-1 2.99146E-1 4.61861E-1 3.91457E-1 1.8498E-1 6.38126E-2 4.01857E-2 5.57346E-2 7.39712E-2 1.00254E-1 1.793E-1 3.12978E-1 2.6576E-1 1.15745E-1 6.92182E-2 8.54589E-2 1.77923E-1 2.3166E-1 2.144E-1 8.59178E-2 4.94185E-2 4.41147E-2 5.32695E-2 1.07204E-1 2.0986E-1 2.99581E-1 3.16519E-1 2.83003E-1 2.68564E-1 2.6321E-1 2.5602E-1 2.46172E-1 2.3568E-1 2.29006E-1 2.29006E-1 2.34783E-1 2.35231E-1 2.29888E-1 2.20743E-1 2.10613E-1 1.99229E-1 -9999 -9999 -9999 -9999 -9999 -9999 -9999 -9999 -9999 -9999 -9999 -9999 -9999 -9999 -9999 -9999 -9999 -9999 -9999 -9999 -9999 -9999
-9999 -9999 -9999 -9999 -9999 -9999 -9999 -9999 -9999 -9999 -9999 -9999 -9999 -9999 -9999 -9999 -9999 -9999 -9999 -9999 -9999 -9999 -9999 -9999 -9999 -9999 -9999 -9999 -9999 -9999 -9999 -9999 -9999 -9999 -9999 -9999 -9999 -9999 -9999 -9999 -9999 -9999 -9999 -9999 -9999 -9999 -9999 -9999 -9999 -9999 -9999 -9999 -9999 -9999 -9999 -9999 -9999 -9999 -9999 -9999 -9999 -9999 -9999 -9999 -9999 -9999 -9999 -9999 -9999 -9999 -9999 -9999 -9999 -9999 -9999 -9999 -9999 -9999 -9999 -9999 -9999 -9999 -9999 -9999 -9999 -9999 -9999 -9999 -9999 -9999 -9999 -9999 -9999 -9999 -9999 -9999 -9999 -9999 -9999 -9999 -9999 -9999 -9999 -9999 -9999 -9999 -9999 -9999 -9999 -9999 -9999 -9999 -9999 -9999 -9999 -9999 -9999 -9999 -9999 -9999 -9999 -9999 -9999 -9999 -9999 -9999 -9999 -9999 3.32832E-1 3.30235E-1 3.5901E-1 3.45397E-1 3.1696E-1 3.05324E-1 3.29421E-1 3.37465E-1 3.39085E-1 3.40709E-1 3.48883E-1 3.55486E-1 3.58808E-1 3.91234E-1 4.58342E-1 4.51008E-1 4.70129E-1 4.69126E-1 4.62382E-1 4.89483E-1 4.89042E-1 5.07717E-1 5.26194E-1 5.25534E-1 5.25842E-1 5.07898E-1 4.58634E-1 3.97347E-1 3.99515E-1 4.45201E-1 5.12025E-1 5.46857E-1 6.20443E-1 6.7932E-1 5.82716E-1 5.27206E-1 5.66047E-1 6.21728E-1 6.21268E-1 6.73428E-1 6.76779E-1 6.48716E-1 6.34853E-1 6.35063E-1 6.35612E-1 6.4186E-1 6.50691E-1 6.34253E-1 6.06191E-1 5.56187E-1 2.89072E-1 1.22277E-1 1.0672E-1 1.65567E-1 2.26775E-1 2.84989E-1 3.7398E-1 6.31245E-1 6.74198E-1 6.36631E-1 6.3545E-1 6.31572E-1 6.28434E-1 5.95729E-1 5.49244E-1 4.12932E-1 1.37851E-1 4.80821E-2 3.30715E-2 3.55321E-2 4.30073E-2 5.93362E-2 1.12317E-1 2.57303E-1 4.41031E-1 4.52787E-1 2.54689E-1 8.80544E-2 2.91212E-2 1.98544E-2 2.84607E-2 4.18679E-2 4.31385E-2 7.36292E-2 1.6755E-1 1.47287E-1 5.39584E-2 2.62943E-2 3.04317E-2 5.77702E-2 1.66809E-1 1.98708E-1 7.43187E-2 3.07803E-2 2.67423E-2 3.13492E-2 4.67774E-2 8.0601E-2 1.40028E-1 2.15663E-1 2.82546E-1 2.75477E-1 2.57925E-1 2.50361E-1 2.50361E-1 2.50361E-1 2.46635E-1 2.44786E-1 2.48493E-1 2.49426E-1 2.42487E-1 2.1773E-1 2.16481E-1 1.89062E-1 1.95277E-1 -9999 -9999 -9999 -9999 -9999 -9999 -9999 -9999 -9999 -9999 -9999 -9999 -9999 -9999 -9999 -9999 -9999 -9999 -9999 -9999 -9999
-9999 -9999 -9999 -9999 -9999 -9999 -9999 -9999 -9999 -9999 -9999 -9999 -9999 -9999 -9999 -9999 -9999 -9999 -9999 -9999 -9999 -9999 -9999 -9999 -9999 -9999 -9999 -9999 -9999 -9999 -9999 -9999 -9999 -9999 -9999 -9999 -9999 -9999 -9999 -9999 -9999 -9999 -9999 -9999 -9999 -9999 -9999 -9999 -9999 -9999 -9999 -9999 -9999 -9999 -9999 -9999 -9999 -9999 -9999 -9999 -9999 -9999 -9999 -9999 -9999 -9999 -9999 -9999 -9999 -9999 -9999 -9999 -9999 -9999 -9999 -9999 -9999 -9999 -9999 -9999 -9999 -9999 -9999 -9999 -9999 -9999 -9999 -9999 -9999 -9999 -9999 -9999 -9999 -9999 -9999 -9999 -9999 -9999 -9999 -9999 -9999 -9999 -9999 -9999 -9999 -9999 -9999 -9999 -9999 -9999 -9999 -9999 -9999 -9999 -9999 -9999 -9999 -9999 -9999 -9999 -9999 -9999 -9999 -9999 -9999 -9999 3.24846E-1 3.25641E-1 3.46624E-1 4.07898E-1 4.50606E-1 4.31817E-1 3.83703E-1 3.28029E-1 3.17352E-1 3.17744E-1 3.1696E-1 3.12666E-1 3.15395E-1 3.3706E-1 3.39897E-1 3.72032E-1 4.31294E-1 4.89042E-1 4.69424E-1 4.88759E-1 5.08421E-1 4.89417E-1 4.8941E-1 5.08421E-1 5.07804E-1 5.45301E-1 5.82716E-1 5.64509E-1 5.08413E-1 4.22718E-1 3.96048E-1 3.97347E-1 4.28297E-1 4.93502E-1 5.84717E-1 6.02456E-1 5.65298E-1 5.47087E-1 6.03735E-1 6.21526E-1 6.73538E-1 6.68451E-1 6.45851E-1 6.38346E-1 6.63921E-1 6.6994E-1 6.6446E-1 6.58928E-1 6.53727E-1 6.29389E-1 6.09827E-1 5.91926E-1 4.07381E-1 1.70669E-1 1.09877E-1 1.15099E-1 1.48667E-1 1.93501E-1 2.93949E-1 5.61415E-1 6.60456E-1 6.63362E-1 5.97777E-1 4.09513E-1 3.60525E-1 2.93311E-1 2.6192E-1 2.45351E-1 1.02267E-1 3.92375E-2 2.83683E-2 3.38016E-2 4.55848E-2 6.67116E-2 1.14838E-1 2.03337E-1 3.62237E-1 4.66472E-1 3.13269E-1 1.21209E-1 3.03445E-2 1.75318E-2 2.34388E-2 3.16675E-2 3.46289E-2 5.13109E-2 8.58191E-2 6.90572E-2 3.32957E-2 1.96417E-2 2.05351E-2 3.9184E-2 1.31175E-1 2.03925E-1 1.13973E-1 5.84033E-2 4.17463E-2 4.10309E-2 4.80209E-2 6.648E-2 1.10272E-1 1.77532E-1 2.33921E-1 2.47098E-1 2.46172E-1 2.46172E-1 2.51298E-1 2.54124E-1 2.50829E-1 2.45709E-1 2.47098E-1 2.35652E-1 2.31189E-1 2.33441E-1 2.19458E-1 2.04863E-1 1.94494E-1 -9999 -9999 -9999 -9999 -9999 -9999 -9999 -9999 -9999 -9999 -9999 -9999 -9999 -9999 -9999 -9999 -9999 -9999 -9999 -9999 -9999
-9999 -9999 -9999 -9999 -9999 -9999 -9999 -9999 -9999 -9999 -9999 -9999 -9999 -9999 -9999 -9999 -9999 -9999 -9999 -9999 -9999 -9999 -9999 -9999 -9999 -9999 -9999 -9999 -9999 -9999 -9999 -9999 -9999 -9999 -9999 -9999 -9999 -9999 -9999 -9999 -9999 -9999 -9999 -9999 -9999 -9999 -9999 -9999 -9999 -9999 -9999 -9999 -9999 -9999 -9999 -9999 -9999 -9999 -9999 -9999 -9999 -9999 -9999 -9999 -9999 -9999 -9999 -9999 -9999 -9999 -9999 -9999 -9999 -9999 -9999 -9999 -9999 -9999 -9999 -9999 -9999 -9999 -9999 -9999 -9999 -9999 -9999 -9999 -9999 -9999 -9999 -9999 -9999 -9999 -9999 -9999 -9999 -9999 -9999 -9999 -9999 -9999 -9999 -9999 -9999 -9999 -9999 -9999 -9999 -9999 -9999 -9999 -9999 -9999 -9999 -9999 -9999 -9999 -9999 -9999 -9999 -9999 -9999 -9999 -9999 -9999 2.99806E-1 3.0209E-1 3.62979E-1 4.29698E-1 4.50485E-1 4.50408E-1 4.31934E-1 3.89274E-1 3.73072E-1 3.7096E-1 3.71805E-1 3.63816E-1 3.57145E-1 3.55072E-1 3.80948E-1 3.97278E-1 4.50957E-1 5.07796E-1 5.07566E-1 5.07961E-1 4.6995E-1 4.89446E-1 4.84297E-1 4.85199E-1 5.08586E-1 5.07804E-1 5.83181E-1 5.64062E-1 5.45976E-1 4.87004E-1 4.38067E-1 4.26969E-1 4.33176E-1 4.60727E-1 5.0254E-1 5.47182E-1 5.66295E-1 5.67762E-1 6.13887E-1 6.81679E-1 6.6411E-1 6.43577E-1 6.35629E-1 6.69668E-1 6.75504E-1 6.50523E-1 6.49493E-1 6.35071E-1 6.43703E-1 6.58404E-1 6.31689E-1 6.06695E-1 6.12342E-1 3.90339E-1 1.77966E-1 1.35579E-1 1.74001E-1 2.44081E-1 3.72668E-1 6.16166E-1 6.79763E-1 6.52733E-1 5.91021E-1 3.99111E-1 2.99758E-1 1.63155E-1 9.16513E-2 1.01939E-1 9.28392E-2 4.77022E-2 3.38647E-2 3.0976E-2 3.32348E-2 4.47932E-2 7.22054E-2 1.00426E-1 2.09396E-1 4.17453E-1 4.38572E-1 2.09E-1 4.88495E-2 2.3571E-2 2.6062E-2 2.84314E-2 3.03598E-2 3.62486E-2 4.04207E-2 3.67669E-2 3.30584E-2 2.95637E-2 3.01967E-2 4.11953E-2 8.20609E-2 1.62483E-1 2.00484E-1 1.58113E-1 1.17518E-1 9.11189E-2 8.64194E-2 1.22332E-1 1.61706E-1 1.90248E-1 2.2336E-1 2.42523E-1 2.3658E-1 2.43864E-1 2.51768E-1 2.55071E-1 2.52709E-1 2.43864E-1 2.39749E-1 2.39749E-1 2.37031E-1 2.3166E-1 2.23329E-1 1.9961E-1 1.89828E-1 1.99628E-1 -9999 -9999 -9999 -9999 -9999 -9999 -9999 -9999 -9999 -9999 -9999 -9999 -9999 -9999 -9999 -9999 -9999 -9999 -9999 -9999
-9999 -9999 -9999 -9999 -9999 -9999 -9999 -9999 -9999 -9999 -9999 -9999 -9999 -9999 -9999 -9999 -9999 -9999 -9999 -9999 -9999 -9999 -9999 -9999 -9999 -9999 -9999 -9999 -9999 -9999 -9999 -9999 -9999 -9999 -9999 -9999 -9999 -9999 -9999 -9999 -9999 -9999 -9999 -9999 -9999 -9999 -9999 -9999 -9999 -9999 -9999 -9999 -9999 -9999 -9999 -9999 -9999 -9999 -9999 -9999 -9999 -9999 -9999 -9999 -9999 -9999 -9999 -9999 -9999 -9999 -9999 -9999 -9999 -9999 -9999 -9999 -9999 -9999 -9999 -9999 -9999 -9999 -9999 -9999 -9999 -9999 -9999 -9999 -9999 -9999 -9999 -9999 -9999 -9999 -9999 -9999 -9999 -9999 -9999 -9999 -9999 -9999 -9999 -9999 -9999 -9999 -9999 -9999 -9999 -9999 -9999 -9999 -9999 -9999 -9999 -9999 -9999 -9999 -9999 -9999 -9999 -9999 -9999 -9999 -9999 -9999 2.8779E-1 2.88533E-1 3.23261E-1 3.68012E-1 3.93148E-1 4.08771E-1 4.2837E-1 4.21306E-1 4.17786E-1 4.29255E-1 4.31905E-1 4.31854E-1 4.3208E-1 4.24835E-1 4.5106E-1 4.89103E-1 4.88727E-1 5.07804E-1 4.88843E-1 4.70136E-1 4.60137E-1 4.561E-1 4.8912E-1 4.56839E-1 4.7468E-1 5.00864E-1 5.46376E-1 5.83505E-1 5.64672E-1 5.4666E-1 4.71223E-1 5.1338E-1 5.27763E-1 5.46721E-1 5.08391E-1 5.66194E-1 5.9712E-1 5.32195E-1 5.85768E-1 6.74078E-1 6.67843E-1 6.42543E-1 6.64715E-1 6.78954E-1 6.39783E-1 6.05295E-1 5.73677E-1 4.93134E-1 5.35342E-1 6.15506E-1 6.44379E-1 6.22596E-1 5.99104E-1 4.02919E-1 1.96103E-1 1.60992E-1 1.96104E-1 2.27821E-1 3.22412E-1 5.70639E-1 6.49271E-1 6.74809E-1 6.33109E-1 5.86024E-1 5.09936E-1 2.96631E-1 1.4078E-1 1.47169E-1 1.57391E-1 9.75966E-2 4.09881E-2 2.65042E-2 2.4747E-2 3.0951E-2 4.29715E-2 4.90159E-2 8.89173E-2 2.4945E-1 3.91441E-1 1.9368E-1 4.58813E-2 2.51917E-2 2.04532E-2 1.64917E-2 1.89514E-2 2.73415E-2 2.88536E-2 3.08801E-2 4.61856E-2 6.57142E-2 7.69428E-2 7.23557E-2 7.06935E-2 1.04488E-1 2.06229E-1 2.93949E-1 2.8418E-1 2.32209E-1 1.98106E-1 2.03311E-1 2.17392E-1 2.29517E-1 2.29038E-1 2.41151E-1 2.3568E-1 2.44325E-1 2.50829E-1 2.56495E-1 2.54597E-1 2.45247E-1 2.34335E-1 2.3033E-1 2.28566E-1 2.15192E-1 2.13511E-1 2.06884E-1 1.98417E-1 1.93696E-1 -9999 -9999 -9999 -9999 -9999 -9999 -9999 -9999 -9999 -9999 -9999 -9999 -9999 -9999 -9999 -9999 -9999 -9999 -9999 -9999
-9999 -9999 -9999 -9999 -9999 -9999 -9999 -9999 -9999 -9999 -9999 -9999 -9999 -9999 -9999 -9999 -9999 -9999 -9999 -9999 -9999 -9999 -9999 -9999 -9999 -9999 -9999 -9999 -9999 -9999 -9999 -9999 -9999 -9999 -9999 -9999 -9999 -9999 -9999 -9999 -9999 -9999 -9999 -9999 -9999 -9999 -9999 -9999 -9999 -9999 -9999 -9999 -9999 -9999 -9999 -9999 -9999 -9999 -9999 -9999 -9999 -9999 -9999 -9999 -9999 -9999 -9999 -9999 -9999 -9999 -9999 -9999 -9999 -9999 -9999 -9999 -9999 -9999 -9999 -9999 -9999 -9999 -9999 -9999 -9999 -9999 -9999 -9999 -9999 -9999 -9999 -9999 -9999 -9999 -9999 -9999 -9999 -9999 -9999 -9999 -9999 -9999 -9999 -9999 -9999 -9999 -9999 -9999 -9999 -9999 -9999 -9999 -9999 -9999 -9999 -9999 -9999 -9999 -9999 -9999 -9999 -9999 -9999 -9999 -9999 2.87419E-1 2.79332E-1 2.78239E-1 3.02643E-1 3.16569E-1 3.25641E-1 3.34843E-1 3.58808E-1 3.62561E-1 3.66751E-1 3.87128E-1 4.50809E-1 4.69252E-1 4.69236E-1 4.69555E-1 4.88681E-1 4.88642E-1 4.88951E-1 4.70188E-1 4.4849E-1 4.32453E-1 4.30679E-1 4.51461E-1 4.42969E-1 3.88896E-1 4.01252E-1 4.53995E-1 5.12928E-1 5.27276E-1 5.64937E-1 5.46384E-1 5.08428E-1 5.46189E-1 6.19917E-1 6.79539E-1 6.55604E-1 6.02526E-1 5.65514E-1 6.81422E-1 6.81591E-1 6.03621E-1 6.79454E-1 6.71096E-1 6.74919E-1 6.79396E-1 6.3756E-1 5.95139E-1 5.364E-1 4.22299E-1 3.8834E-1 5.19379E-1 6.2054E-1 5.99018E-1 4.22721E-1 2.19906E-1 1.23126E-1 1.0798E-1 1.18441E-1 1.20082E-1 1.83854E-1 3.84658E-1 6.20052E-1 6.60352E-1 6.69225E-1 6.55341E-1 6.08174E-1 5.01675E-1 3.77313E-1 3.22544E-1 2.48561E-1 1.28083E-1 5.70786E-2 2.73405E-2 2.19327E-2 2.40581E-2 2.92249E-2 2.73773E-2 4.63207E-2 1.43833E-1 2.49458E-1 1.0542E-1 2.90454E-2 1.8558E-2 1.36259E-2 1.22178E-2 1.72634E-2 3.99112E-2 5.52888E-2 4.75474E-2 5.48132E-2 8.17189E-2 1.44737E-1 1.6695E-1 1.28223E-1 1.45317E-1 2.21668E-1 3.40843E-1 3.67603E-1 3.29152E-1 2.76599E-1 2.4165E-1 2.34408E-1 2.36205E-1 2.32137E-1 2.43901E-1 2.38387E-1 2.44786E-1 2.47563E-1 2.50829E-1 2.51768E-1 2.40659E-1 2.29006E-1 2.2463E-1 2.23329E-1 2.22465E-1 2.09351E-1 2.06474E-1 2.00409E-1 1.9526E-1 -9999 -9999 -9999 -9999 -9999 -9999 -9999 -9999 -9999 -9999 -9999 -9999 -9999 -9999 -9999 -9999 -9999 -9999 -9999 -9999
-9999 -9999 -9999 -9999 -9999 -9999 -9999 -9999 -9999 -9999 -9999 -9999 -9999 -9999 -9999 -9999 -9999 -9999 -9999 -9999 -9999 -9999 -9999 -9999 -9999 -9999 -9999 -9999 -9999 -9999 -9999 -9999 -9999 -9999 -9999 -9999 -9999 -9999 -9999 -9999 -9999 -9999 -9999 -9999 -9999 -9999 -9999 -9999 -9999 -9999 -9999 -9999 -9999 -9999 -9999 -9999 -9999 -9999 -9999 -9999 -9999 -9999 -9999 -9999 -9999 -9999 -9999 -9999 -9999 -9999 -9999 -9999 -9999 -9999 -9999 -9999 -9999 -9999 -9999 -9999 -9999 -9999 -9999 -9999 -9999 -9999 -9999 -9999 -9999 -9999 -9999 -9999 -9999 -9999 -9999 -9999 -9999 -9999 -9999 -9999 -9999 -9999 -9999 -9999 -9999 -9999 -9999 -9999 -9999 -9999 -9999 -9999 -9999 -9999 -9999 -9999 -9999 -9999 -9999 -9999 -9999 -9999 -9999 -9999 2.87419E-1 2.80061E-1 2.75701E-1 2.74979E-1 2.9581E-1 3.00736E-1 2.88533E-1 3.06092E-1 3.06092E-1 3.0494E-1 3.04557E-1 3.18529E-1 4.05531E-1 4.88789E-1 5.07789E-1 4.69548E-1 4.88611E-1 4.88836E-1 4.45529E-1 4.08839E-1 3.72455E-1 3.83322E-1 4.01252E-1 3.99949E-1 3.80759E-1 3.9778E-1 4.02992E-1 4.58931E-1 4.73024E-1 5.27245E-1 5.45523E-1 5.45848E-1 5.26788E-1 6.55565E-1 6.67354E-1 6.39493E-1 6.56742E-1 6.72642E-1 6.72949E-1 6.79516E-1 6.71349E-1 6.58588E-1 6.72909E-1 6.78481E-1 6.48785E-1 6.38546E-1 6.68336E-1 6.45659E-1 6.14283E-1 5.75768E-1 5.6575E-1 5.11219E-1 5.01985E-1 4.33256E-1 2.53162E-1 1.21008E-1 8.35444E-2 8.28949E-2 8.81546E-2 9.29698E-2 1.29008E-1 2.28011E-1 4.06567E-1 5.85411E-1 6.38125E-1 6.77491E-1 6.58045E-1 6.18608E-1 5.9518E-1 4.89889E-1 3.12631E-1 1.90134E-1 9.80051E-2 5.96933E-2 3.9838E-2 3.16166E-2 2.54584E-2 2.47702E-2 3.90305E-2 8.40208E-2 8.79097E-2 3.65233E-2 1.66339E-2 1.45026E-2 1.42183E-2 1.67535E-2 2.62965E-2 6.91188E-2 1.60084E-1 1.44559E-1 1.02298E-1 1.04181E-1 1.58978E-1 1.1125E-1 2.76387E-1 2.71427E-1 3.18247E-1 3.53804E-1 3.36903E-1 2.97521E-1 2.64295E-1 2.44426E-1 2.33961E-1 2.36655E-1 2.30805E-1 2.40695E-1 2.49932E-1 2.39749E-1 2.41572E-1 2.44786E-1 2.44786E-1 2.37482E-1 2.29888E-1 2.26811E-1 2.23329E-1 2.19886E-1 2.04438E-1 2.01611E-1 1.98417E-1 1.93696E-1 -9999 -9999 -9999 -9999 -9999 -9999 -9999 -9999 -9999 -9999 -9999 -9999 -9999 -9999 -9999 -9999 -9999 -9999 -9999 -9999
-9999 -9999 -9999 -9999 -9999 -9999 -9999 -9999 -9999 -9999 -9999 -9999 -9999 -9999 -9999 -9999 -9999 -9999 -9999 -9999 -9999 -9999 -9999 -9999 -9999 -9999 -9999 -9999 -9999 -9999 -9999 -9999 -9999 -9999 -9999 -9999 -9999 -9999 -9999 -9999 -9999 -9999 -9999 -9999 -9999 -9999 -9999 -9999 -9999 -9999 -9999 -9999 -9999 -9999 -9999 -9999 -9999 -9999 -9999 -9999 -9999 -9999 -9999 -9999 -9999 -9999 -9999 -9999 -9999 -9999 -9999 -9999 -9999 -9999 -9999 -9999 -9999 -9999 -9999 -9999 -9999 -9999 -9999 -9999 -9999 -9999 -9999 -9999 -9999 -9999 -9999 -9999 -9999 -9999 -9999 -9999 -9999 -9999 -9999 -9999 -9999 -9999 -9999 -9999 -9999 -9999 -9999 -9999 -9999 -9999 -9999 -9999 -9999 -9999 -9999 -9999 -9999 -9999 -9999 -9999 -9999 -9999 -9999 2.85569E-1 2.80792E-1 2.76425E-1 2.73897E-1 2.74257E-1 2.77513E-1 2.78967E-1 2.80426E-1 2.80061E-1 2.93552E-1 2.88323E-1 2.83149E-1 2.87209E-1 3.35849E-1 4.60879E-1 4.55652E-1 4.55204E-1 4.89223E-1 4.89328E-1 4.18926E-1 3.97093E-1 3.9234E-1 3.61529E-1 3.53219E-1 3.61112E-1 4.00562E-1 4.76032E-1 4.87314E-1 5.47197E-1 5.464E-1 6.01789E-1 6.76919E-1 6.74884E-1 5.83441E-1 6.57637E-1 6.39665E-1 6.50346E-1 6.67431E-1 6.706E-1 6.51173E-1 6.58602E-1 6.6112E-1 6.53437E-1 6.62287E-1 6.51883E-1 6.39375E-1 6.46264E-1 6.65915E-1 6.49459E-1 6.03191E-1 5.9983E-1 6.12319E-1 5.71435E-1 5.01165E-1 3.65195E-1 2.14681E-1 1.41765E-1 1.19221E-1 1.38785E-1 1.74294E-1 1.91439E-1 1.99009E-1 2.11068E-1 3.11834E-1 4.61766E-1 6.04809E-1 6.63798E-1 6.34119E-1 6.03597E-1 5.89264E-1 5.56782E-1 4.52508E-1 3.66861E-1 2.2485E-1 1.73666E-1 1.20368E-1 6.26305E-2 2.99845E-2 2.45439E-2 3.05401E-2 3.46084E-2 2.4716E-2 1.45634E-2 1.22647E-2 1.45334E-2 2.10045E-2 3.47791E-2 4.64178E-2 7.16985E-2 1.75366E-1 1.7386E-1 1.8601E-1 1.32386E-1 2.27291E-1 2.89031E-1 3.71765E-1 3.83986E-1 3.6183E-1 3.24227E-1 2.85164E-1 2.56132E-1 2.45811E-1 2.41214E-1 2.37558E-1 2.40281E-1 2.33921E-1 2.41608E-1 2.45746E-1 2.32549E-1 2.32995E-1 2.35231E-1 2.3613E-1 2.3033E-1 2.29006E-1 2.31216E-1 2.3166E-1 2.27249E-1 2.19031E-1 2.03223E-1 2.00009E-1 1.90982E-1 -9999 -9999 -9999 -9999 -9999 -9999 -9999 -9999 -9999 -9999 -9999 -9999 -9999 -9999 -9999 -9999 -9999 -9999 -9999 -9999
-9999 -9999 -9999 -9999 -9999 -9999 -9999 -9999 -9999 -9999 -9999 -9999 -9999 -9999 -9999 -9999 -9999 -9999 -9999 -9999 -9999 -9999 -9999 -9999 -9999 -9999 -9999 -9999 -9999 -9999 -9999 -9999 -9999 -9999 -9999 -9999 -9999 -9999 -9999 -9999 -9999 -9999 -9999 -9999 -9999 -9999 -9999 -9999 -9999 -9999 -9999 -9999 -9999 -9999 -9999 -9999 -9999 -9999 -9999 -9999 -9999 -9999 -9999 -9999 -9999 -9999 -9999 -9999 -9999 -9999 -9999 -9999 -9999 -9999 -9999 -9999 -9999 -9999 -9999 -9999 -9999 -9999 -9999 -9999 -9999 -9999 -9999 -9999 -9999 -9999 -9999 -9999 -9999 -9999 -9999 -9999 -9999 -9999 -9999 -9999 -9999 -9999 -9999 -9999 -9999 -9999 -9999 -9999 -9999 -9999 -9999 -9999 -9999 -9999 -9999 -9999 -9999 -9999 -9999 -9999 -9999 -9999 2.852E-1 2.80792E-1 2.7534E-1 2.71383E-1 2.69953E-1 2.7031E-1 2.72459E-1 2.74257E-1 2.7534E-1 2.77513E-1 2.78603E-1 2.76425E-1 2.76425E-1 2.95056E-1 3.02261E-1 3.47453E-1 3.30221E-1 3.39085E-1 4.3201E-1 4.17606E-1 3.77542E-1 4.00562E-1 4.33785E-1 4.27136E-1 4.04476E-1 4.69422E-1 5.46983E-1 5.65906E-1 5.66032E-1 5.84724E-1 6.73863E-1 6.68515E-1 6.4598E-1 6.7731E-1 6.39094E-1 6.56234E-1 6.60766E-1 6.68483E-1 6.5962E-1 6.39456E-1 5.89646E-1 5.53424E-1 5.38089E-1 5.94422E-1 6.25468E-1 6.23864E-1 6.52866E-1 6.62363E-1 6.35516E-1 6.16717E-1 6.43602E-1 6.40842E-1 6.27085E-1 5.78659E-1 5.74134E-1 4.69331E-1 2.82196E-1 2.65902E-1 2.89623E-1 2.71642E-1 3.84237E-1 4.52469E-1 5.11256E-1 4.94466E-1 5.73329E-1 6.28619E-1 6.40989E-1 6.72059E-1 6.531E-1 6.20218E-1 6.38605E-1 6.18761E-1 5.98961E-1 5.5415E-1 4.41636E-1 3.56392E-1 1.93755E-1 6.36478E-2 2.90129E-2 2.07456E-2 1.9477E-2 1.76188E-2 1.43359E-2 1.43541E-2 1.67921E-2 2.12343E-2 3.8968E-2 1.18109E-1 1.59633E-1 1.06142E-1 1.0842E-1 1.59799E-1 1.47411E-1 2.97296E-1 3.28441E-1 3.60834E-1 3.89927E-1 3.76939E-1 3.34134E-1 2.908E-1 2.63812E-1 2.50469E-1 2.49531E-1 2.51405E-1 2.44405E-1 2.46716E-1 2.37517E-1 2.39329E-1 2.37517E-1 2.32137E-1 2.29479E-1 2.20314E-1 2.24196E-1 2.22897E-1 2.2463E-1 2.33441E-1 2.281E-1 2.26785E-1 2.18582E-1 2.13092E-1 2.04438E-1 1.86776E-1 -9999 -9999 -9999 -9999 -9999 -9999 -9999 -9999 -9999 -9999 -9999 -9999 -9999 -9999 -9999 -9999 -9999 -9999 -9999 -9999
-9999 -9999 -9999 -9999 -9999 -9999 -9999 -9999 -9999 -9999 -9999 -9999 -9999 -9999 -9999 -9999 -9999 -9999 -9999 -9999 -9999 -9999 -9999 -9999 -9999 -9999 -9999 -9999 -9999 -9999 -9999 -9999 -9999 -9999 -9999 -9999 -9999 -9999 -9999 -9999 -9999 -9999 -9999 -9999 -9999 -9999 -9999 -9999 -9999 -9999 -9999 -9999 -9999 -9999 -9999 -9999 -9999 -9999 -9999 -9999 -9999 -9999 -9999 -9999 -9999 -9999 -9999 -9999 -9999 -9999 -9999 -9999 -9999 -9999 -9999 -9999 -9999 -9999 -9999 -9999 -9999 -9999 -9999 -9999 -9999 -9999 -9999 -9999 -9999 -9999 -9999 -9999 -9999 -9999 -9999 -9999 -9999 -9999 -9999 -9999 -9999 -9999 -9999 -9999 -9999 -9999 -9999 -9999 -9999 -9999 -9999 -9999 -9999 -9999 -9999 -9999 -9999 -9999 2.92263E-1 2.94514E-1 2.95643E-1 2.95267E-1 2.9489E-1 2.90767E-1 2.81524E-1 2.71025E-1 2.67817E-1 2.66753E-1 2.6924E-1 2.73177E-1 2.84831E-1 3.0209E-1 3.3243E-1 3.34038E-1 3.53003E-1 4.0317E-1 3.86936E-1 3.56315E-1 3.51567E-1 3.29021E-1 3.84606E-1 3.87607E-1 3.6362E-1 4.20513E-1 4.56997E-1 4.61933E-1 4.96347E-1 5.84937E-1 6.03095E-1 5.65506E-1 5.65712E-1 6.03265E-1 6.21141E-1 6.63243E-1 6.43124E-1 6.6369E-1 6.21664E-1 6.19865E-1 6.22033E-1 6.75808E-1 6.41323E-1 6.05323E-1 5.00072E-1 4.28012E-1 4.38671E-1 5.64176E-1 6.30293E-1 6.48519E-1 6.66837E-1 6.429E-1 6.20407E-1 6.30823E-1 6.36478E-1 6.17947E-1 6.37172E-1 6.07446E-1 6.00527E-1 5.18929E-1 4.25747E-1 5.09094E-1 5.1981E-1 4.38987E-1 5.61979E-1 6.18885E-1 6.38278E-1 6.43475E-1 6.48962E-1 6.60125E-1 6.65735E-1 6.38227E-1 6.16291E-1 6.41157E-1 6.49591E-1 5.97214E-1 5.48714E-1 4.30483E-1 4.41052E-1 3.02822E-1 1.45315E-1 7.18879E-2 3.31375E-2 2.39368E-2 2.31694E-2 2.10924E-2 2.08559E-2 3.80594E-2 4.65503E-2 2.96813E-2 5.07461E-2 1.1945E-1 2.34816E-1 1.87522E-1 1.6455E-1 1.79153E-1 2.67995E-1 3.54303E-1 3.87661E-1 3.75803E-1 3.53298E-1 3.24794E-1 2.91851E-1 2.72141E-1 2.57084E-1 2.47668E-1 2.51405E-1 2.52346E-1 2.29517E-1 2.19523E-1 2.144E-1 2.21202E-1 2.16933E-1 2.1064E-1 2.09398E-1 2.15663E-1 2.12278E-1 2.21173E-1 2.29447E-1 2.40204E-1 2.36102E-1 2.38812E-1 2.3386E-1 2.2898E-1 2.10593E-1 1.94885E-1 -9999 -9999 -9999 -9999 -9999 -9999 -9999 -9999 -9999 -9999 -9999 -9999 -9999 -9999 -9999 -9999 -9999 -9999 -9999 -9999
-9999 -9999 -9999 -9999 -9999 -9999 -9999 -9999 -9999 -9999 -9999 -9999 -9999 -9999 -9999 -9999 -9999 -9999 -9999 -9999 -9999 -9999 -9999 -9999 -9999 -9999 -9999 -9999 -9999 -9999 -9999 -9999 -9999 -9999 -9999 -9999 -9999 -9999 -9999 -9999 -9999 -9999 -9999 -9999 -9999 -9999 -9999 -9999 -9999 -9999 -9999 -9999 -9999 -9999 -9999 -9999 -9999 -9999 -9999 -9999 -9999 -9999 -9999 -9999 -9999 -9999 -9999 -9999 -9999 -9999 -9999 -9999 -9999 -9999 -9999 -9999 -9999 -9999 -9999 -9999 -9999 -9999 -9999 -9999 -9999 -9999 -9999 -9999 -9999 -9999 -9999 -9999 -9999 -9999 -9999 -9999 -9999 -9999 -9999 -9999 -9999 -9999 -9999 -9999 -9999 -9999 -9999 -9999 -9999 -9999 -9999 -9999 -9999 -9999 -9999 -9999 2.86678E-1 2.91141E-1 3.16177E-1 3.2445E-1 3.28029E-1 3.30026E-1 3.37265E-1 3.55486E-1 3.07843E-1 2.92637E-1 2.83726E-1 2.76787E-1 2.70668E-1 2.76425E-1 3.14614E-1 3.67591E-1 4.37065E-1 4.38399E-1 4.12959E-1 4.5103E-1 4.88974E-1 4.89223E-1 4.44916E-1 3.86507E-1 4.04041E-1 3.97093E-1 3.88466E-1 4.1541E-1 4.89208E-1 5.46766E-1 4.89402E-1 5.27912E-1 5.46538E-1 6.21156E-1 6.38907E-1 6.67389E-1 6.74153E-1 6.69346E-1 6.40939E-1 6.68885E-1 6.56907E-1 6.48688E-1 5.62347E-1 6.67524E-1 6.34755E-1 6.11266E-1 5.87578E-1 4.8738E-1 4.55993E-1 5.06908E-1 5.93414E-1 6.13074E-1 6.55794E-1 6.36535E-1 5.91628E-1 5.82179E-1 5.65156E-1 5.70013E-1 5.9395E-1 5.85852E-1 4.9933E-1 4.7619E-1 5.78841E-1 6.16387E-1 6.11152E-1 5.89152E-1 6.19008E-1 6.46866E-1 6.40795E-1 6.15662E-1 6.39647E-1 5.54954E-1 5.17159E-1 4.47505E-1 4.5402E-1 5.93568E-1 6.38049E-1 5.77708E-1 3.49594E-1 2.64704E-1 2.51767E-1 1.90739E-1 1.48496E-1 1.27899E-1 8.34667E-2 6.67144E-2 6.8214E-2 6.55478E-2 6.72539E-2 1.03158E-1 9.08429E-2 3.92169E-2 4.41387E-2 6.99138E-2 1.23877E-1 2.21758E-1 2.73045E-1 2.99666E-1 3.76727E-1 4.15726E-1 3.67701E-1 3.12423E-1 2.86755E-1 2.64358E-1 2.45382E-1 2.35338E-1 2.15306E-1 2.0131E-1 2.13613E-1 2.13191E-1 1.79379E-1 1.60043E-1 1.73914E-1 1.96901E-1 2.0655E-1 2.03701E-1 1.92179E-1 2.03671E-1 2.10613E-1 2.29447E-1 2.42487E-1 2.3972E-1 2.47532E-1 2.48928E-1 2.47996E-1 2.44294E-1 2.2072E-1 1.96851E-1 1.7137E-1 -9999 -9999 -9999 -9999 -9999 -9999 -9999 -9999 -9999 -9999 -9999 -9999 -9999 -9999 -9999 -9999 -9999 -9999 -9999
-9999 -9999 -9999 -9999 -9999 -9999 -9999 -9999 -9999 -9999 -9999 -9999 -9999 -9999 -9999 -9999 -9999 -9999 -9999 -9999 -9999 -9999 -9999 -9999 -9999 -9999 -9999 -9999 -9999 -9999 -9999 -9999 -9999 -9999 -9999 -9999 -9999 -9999 -9999 -9999 -9999 -9999 -9999 -9999 -9999 -9999 -9999 -9999 -9999 -9999 -9999 -9999 -9999 -9999 -9999 -9999 -9999 -9999 -9999 -9999 -9999 -9999 -9999 -9999 -9999 -9999 -9999 -9999 -9999 -9999 -9999 -9999 -9999 -9999 -9999 -9999 -9999 -9999 -9999 -9999 -9999 -9999 -9999 -9999 -9999 -9999 -9999 -9999 -9999 -9999 -9999 -9999 -9999 -9999 -9999 -9999 -9999 -9999 -9999 -9999 -9999 -9999 -9999 -9999 -9999 -9999 -9999 -9999 -9999 -9999 -9999 -9999 -9999 -9999 -9999 2.80426E-1 2.83358E-1 3.06477E-1 3.1696E-1 3.31628E-1 3.42948E-1 3.51143E-1 3.75613E-1 3.79437E-1 3.53206E-1 3.45806E-1 3.36053E-1 3.20891E-1 2.83358E-1 2.7534E-1 3.0879E-1 3.63816E-1 4.17786E-1 4.48655E-1 4.45976E-1 4.50712E-1 4.88398E-1 4.88603E-1 4.50972E-1 4.8159E-1 4.54756E-1 4.43577E-1 4.37785E-1 5.04929E-1 5.46165E-1 5.83681E-1 5.46345E-1 5.65817E-1 6.57063E-1 6.73567E-1 6.69094E-1 6.50071E-1 6.72694E-1 6.75025E-1 6.52081E-1 6.65549E-1 6.66357E-1 6.65085E-1 6.53277E-1 6.00468E-1 6.65928E-1 6.48691E-1 6.25738E-1 5.99508E-1 5.18526E-1 4.41585E-1 4.7993E-1 6.04025E-1 6.49928E-1 5.83368E-1 5.55584E-1 4.82761E-1 3.85979E-1 3.42763E-1 3.48955E-1 3.12688E-1 2.80099E-1 4.02521E-1 6.17531E-1 6.21581E-1 6.34817E-1 6.39853E-1 6.40031E-1 6.26209E-1 5.63656E-1 4.13724E-1 4.25495E-1 3.3989E-1 2.39207E-1 1.83576E-1 2.19405E-1 4.62307E-1 6.40338E-1 5.8629E-1 4.62997E-1 3.63827E-1 3.03665E-1 2.48175E-1 2.34373E-1 2.4123E-1 2.06377E-1 1.69189E-1 1.55404E-1 1.5385E-1 1.8457E-1 2.40377E-1 1.37856E-1 5.50697E-2 6.32064E-2 8.55959E-2 1.00706E-1 1.70634E-1 3.0684E-1 4.30517E-1 4.68602E-1 4.27927E-1 3.26246E-1 2.55062E-1 2.24426E-1 2.02599E-1 1.70718E-1 1.62519E-1 1.41339E-1 1.25388E-1 1.43987E-1 1.42737E-1 1.15655E-1 1.07477E-1 1.30932E-1 1.70718E-1 1.91445E-1 1.81952E-1 1.79732E-1 1.91405E-1 2.16058E-1 2.41115E-1 2.56971E-1 2.66609E-1 2.56937E-1 2.55512E-1 2.53619E-1 2.52205E-1 2.32077E-1 1.94868E-1 1.8679E-1 -9999 -9999 -9999 -9999 -9999 -9999 -9999 -9999 -9999 -9999 -9999 -9999 -9999 -9999 -9999 -9999 -9999 -9999 -9999
-9999 -9999 -9999 -9999 -9999 -9999 -9999 -9999 -9999 -9999 -9999 -9999 -9999 -9999 -9999 -9999 -9999 -9999 -9999 -9999 -9999 -9999 -9999 -9999 -9999 -9999 -9999 -9999 -9999 -9999 -9999 -9999 -9999 -9999 -9999 -9999 -9999 -9999 -9999 -9999 -9999 -9999 -9999 -9999 -9999 -9999 -9999 -9999 -9999 -9999 -9999 -9999 -9999 -9999 -9999 -9999 -9999 -9999 -9999 -9999 -9999 -9999 -9999 -9999 -9999 -9999 -9999 -9999 -9999 -9999 -9999 -9999 -9999 -9999 -9999 -9999 -9999 -9999 -9999 -9999 -9999 -9999 -9999 -9999 -9999 -9999 -9999 -9999 -9999 -9999 -9999 -9999 -9999 -9999 -9999 -9999 -9999 -9999 -9999 -9999 -9999 -9999 -9999 -9999 -9999 -9999 -9999 -9999 -9999 -9999 -9999 -9999 -9999 -9999 2.7715E-1 2.76787E-1 2.78239E-1 2.97321E-1 3.05708E-1 3.23261E-1 3.44988E-1 3.79437E-1 3.83275E-1 3.64854E-1 3.85414E-1 3.89704E-1 3.81994E-1 3.60474E-1 3.0995E-1 2.72459E-1 2.95056E-1 3.39491E-1 3.89513E-1 4.25098E-1 4.33511E-1 4.70144E-1 5.08223E-1 4.69853E-1 4.43299E-1 4.48937E-1 4.40011E-1 4.74229E-1 5.09193E-1 5.11574E-1 6.3943E-1 6.75288E-1 6.56617E-1 6.39372E-1 6.73885E-1 6.63597E-1 6.43887E-1 6.49639E-1 6.66694E-1 6.58194E-1 6.46142E-1 5.53315E-1 6.27013E-1 6.45136E-1 6.71859E-1 6.35885E-1 6.22941E-1 6.43995E-1 6.46012E-1 6.09151E-1 5.34233E-1 3.50101E-1 3.21559E-1 5.02999E-1 6.30008E-1 5.94083E-1 5.77668E-1 5.70395E-1 3.94348E-1 2.53881E-1 2.32194E-1 2.31942E-1 2.90135E-1 4.46121E-1 6.06678E-1 5.28368E-1 4.17967E-1 4.07024E-1 4.47063E-1 3.9015E-1 3.1958E-1 2.50721E-1 2.50655E-1 1.92121E-1 1.24218E-1 9.76439E-2 1.72556E-1 3.85988E-1 6.12586E-1 6.27343E-1 6.02465E-1 5.98769E-1 5.37006E-1 4.55593E-1 3.92285E-1 3.3945E-1 2.33669E-1 1.91691E-1 1.94628E-1 2.31622E-1 3.35453E-1 3.9052E-1 1.74009E-1 6.52338E-2 9.74326E-2 1.72493E-1 1.97987E-1 2.60022E-1 3.71477E-1 4.4084E-1 4.24343E-1 3.85957E-1 3.53464E-1 2.83598E-1 1.97396E-1 1.3866E-1 1.09199E-1 9.21045E-2 7.67001E-2 7.22162E-2 8.11299E-2 8.00653E-2 8.31185E-2 9.47905E-2 1.24571E-1 1.66172E-1 1.7718E-1 1.53749E-1 1.43017E-1 1.6476E-1 2.06494E-1 2.41572E-1 2.62244E-1 2.58846E-1 2.58368E-1 2.54091E-1 2.49861E-1 2.49861E-1 2.37906E-1 2.06066E-1 1.82269E-1 -9999 -9999 -9999 -9999 -9999 -9999 -9999 -9999 -9999 -9999 -9999 -9999 -9999 -9999 -9999 -9999 -9999 -9999 -9999
-9999 -9999 -9999 -9999 -9999 -9999 -9999 -9999 -9999 -9999 -9999 -9999 -9999 -9999 -9999 -9999 -9999 -9999 -9999 -9999 -9999 -9999 -9999 -9999 -9999 -9999 -9999 -9999 -9999 -9999 -9999 -9999 -9999 -9999 -9999 -9999 -9999 -9999 -9999 -9999 -9999 -9999 -9999 -9999 -9999 -9999 -9999 -9999 -9999 -9999 -9999 -9999 -9999 -9999 -9999 -9999 -9999 -9999 -9999 -9999 -9999 -9999 -9999 -9999 -9999 -9999 -9999 -9999 -9999 -9999 -9999 -9999 -9999 -9999 -9999 -9999 -9999 -9999 -9999 -9999 -9999 -9999 -9999 -9999 -9999 -9999 -9999 -9999 -9999 -9999 -9999 -9999 -9999 -9999 -9999 -9999 -9999 -9999 -9999 -9999 -9999 -9999 -9999 -9999 -9999 -9999 -9999 -9999 -9999 -9999 -9999 -9999 -9999 -9999 2.71383E-1 2.69597E-1 2.69953E-1 2.71383E-1 2.75701E-1 3.10337E-1 3.60057E-1 3.87986E-1 3.94011E-1 3.78784E-1 4.07898E-1 4.11394E-1 3.90994E-1 3.44988E-1 3.11889E-1 2.70668E-1 2.84621E-1 3.19897E-1 3.59444E-1 3.69922E-1 3.75419E-1 4.01431E-1 3.92095E-1 4.18486E-1 4.35118E-1 4.07529E-1 3.94931E-1 4.08225E-1 4.26084E-1 4.49963E-1 4.98925E-1 6.03628E-1 6.39765E-1 6.81449E-1 6.69459E-1 6.40981E-1 6.43518E-1 6.60376E-1 6.52462E-1 6.41032E-1 6.10381E-1 5.23585E-1 6.18911E-1 6.39967E-1 6.62291E-1 6.43037E-1 6.30664E-1 6.1668E-1 6.02892E-1 5.85359E-1 5.10209E-1 2.89651E-1 2.36394E-1 3.68006E-1 5.73748E-1 5.79777E-1 5.62246E-1 5.6878E-1 4.86641E-1 2.70251E-1 2.32659E-1 2.64401E-1 3.74843E-1 5.69656E-1 6.1785E-1 4.61766E-1 2.39574E-1 1.85786E-1 2.0096E-1 2.27273E-1 1.94268E-1 1.6255E-1 1.4705E-1 1.23644E-1 1.12195E-1 9.39963E-2 1.23418E-1 2.78944E-1 5.74427E-1 6.24475E-1 6.09966E-1 5.35428E-1 4.77651E-1 4.81589E-1 3.95319E-1 2.30261E-1 1.23144E-1 9.16519E-2 1.32005E-1 2.39002E-1 4.36218E-1 4.74584E-1 1.57107E-1 8.76692E-2 1.24532E-1 2.69102E-1 3.59113E-1 3.48294E-1 3.56015E-1 3.457E-1 2.9613E-1 2.98997E-1 3.87138E-1 3.99101E-1 2.78315E-1 1.47781E-1 8.4816E-2 5.71885E-2 4.69575E-2 5.00668E-2 5.15767E-2 5.4864E-2 7.19827E-2 1.07896E-1 1.49265E-1 1.7357E-1 1.59362E-1 1.25092E-1 1.16647E-1 1.59024E-1 1.77129E-1 2.03242E-1 2.25501E-1 2.27223E-1 2.36102E-1 2.36552E-1 2.3386E-1 2.32967E-1 2.26348E-1 2.06884E-1 1.89062E-1 1.85641E-1 -9999 -9999 -9999 -9999 -9999 -9999 -9999 -9999 -9999 -9999 -9999 -9999 -9999 -9999 -9999 -9999 -9999 -9999
-9999 -9999 -9999 -9999 -9999 -9999 -9999 -9999 -9999 -9999 -9999 -9999 -9999 -9999 -9999 -9999 -9999 -9999 -9999 -9999 -9999 -9999 -9999 -9999 -9999 -9999 -9999 -9999 -9999 -9999 -9999 -9999 -9999 -9999 -9999 -9999 -9999 -9999 -9999 -9999 -9999 -9999 -9999 -9999 -9999 -9999 -9999 -9999 -9999 -9999 -9999 -9999 -9999 -9999 -9999 -9999 -9999 -9999 -9999 -9999 -9999 -9999 -9999 -9999 -9999 -9999 -9999 -9999 -9999 -9999 -9999 -9999 -9999 -9999 -9999 -9999 -9999 -9999 -9999 -9999 -9999 -9999 -9999 -9999 -9999 -9999 -9999 -9999 -9999 -9999 -9999 -9999 -9999 -9999 -9999 -9999 -9999 -9999 -9999 -9999 -9999 -9999 -9999 -9999 -9999 -9999 -9999 -9999 -9999 -9999 -9999 -9999 -9999 2.67108E-1 2.63577E-1 2.62173E-1 2.60774E-1 2.61123E-1 2.63226E-1 2.9468E-1 3.43968E-1 3.96846E-1 3.97901E-1 4.32109E-1 4.50801E-1 4.31831E-1 4.01804E-1 3.47444E-1 3.18922E-1 2.95056E-1 2.8168E-1 3.03584E-1 3.13239E-1 3.13629E-1 3.32025E-1 3.16755E-1 3.20291E-1 3.68467E-1 4.20785E-1 4.26084E-1 4.49068E-1 4.76793E-1 4.96213E-1 5.63681E-1 4.95961E-1 4.81624E-1 6.45801E-1 6.72966E-1 6.41356E-1 6.26793E-1 6.43227E-1 6.46252E-1 6.27057E-1 6.18383E-1 5.35523E-1 5.50846E-1 6.5519E-1 6.67871E-1 6.62176E-1 6.36209E-1 6.24445E-1 6.13373E-1 5.97379E-1 5.72627E-1 5.20664E-1 3.58493E-1 2.83041E-1 2.71326E-1 3.99599E-1 5.50717E-1 5.62438E-1 5.03154E-1 4.14E-1 2.54071E-1 1.89222E-1 2.04279E-1 2.99977E-1 5.31808E-1 6.18482E-1 5.68769E-1 3.87241E-1 2.31076E-1 1.65811E-1 1.38109E-1 1.37313E-1 1.37795E-1 1.24821E-1 1.08046E-1 1.09357E-1 1.1741E-1 1.75025E-1 3.78955E-1 5.92956E-1 6.04083E-1 3.88966E-1 2.02501E-1 1.60951E-1 2.57444E-1 2.14602E-1 9.13559E-2 4.58722E-2 3.29932E-2 4.95685E-2 1.15885E-1 3.65921E-1 4.50302E-1 2.34995E-1 1.69157E-1 2.6008E-1 3.79116E-1 3.69054E-1 2.96537E-1 2.56202E-1 2.31141E-1 2.02309E-1 2.36054E-1 3.46365E-1 4.39894E-1 4.24015E-1 3.00516E-1 1.58462E-1 7.26152E-2 4.8942E-2 5.95916E-2 6.92544E-2 7.48104E-2 9.08081E-2 1.3105E-1 1.69322E-1 1.59079E-1 1.35015E-1 1.17392E-1 1.25043E-1 1.34339E-1 1.59349E-1 1.6002E-1 1.4827E-1 1.74252E-1 1.81168E-1 1.94103E-1 2.00027E-1 2.06494E-1 2.08546E-1 1.92918E-1 1.88297E-1 1.87535E-1 -9999 -9999 -9999 -9999 -9999 -9999 -9999 -9999 -9999 -9999 -9999 -9999 -9999 -9999 -9999 -9999 -9999 -9999
-9999 -9999 -9999 -9999 -9999 -9999 -9999 -9999 -9999 -9999 -9999 -9999 -9999 -9999 -9999 -9999 -9999 -9999 -9999 -9999 -9999 -9999 -9999 -9999 -9999 -9999 -9999 -9999 -9999 -9999 -9999 -9999 -9999 -9999 -9999 -9999 -9999 -9999 -9999 -9999 -9999 -9999 -9999 -9999 -9999 -9999 -9999 -9999 -9999 -9999 -9999 -9999 -9999 -9999 -9999 -9999 -9999 -9999 -9999 -9999 -9999 -9999 -9999 -9999 -9999 -9999 -9999 -9999 -9999 -9999 -9999 -9999 -9999 -9999 -9999 -9999 -9999 -9999 -9999 -9999 -9999 -9999 -9999 -9999 -9999 -9999 -9999 -9999 -9999 -9999 -9999 -9999 -9999 -9999 -9999 -9999 -9999 -9999 -9999 -9999 -9999 -9999 -9999 -9999 -9999 -9999 -9999 -9999 -9999 -9999 -9999 -9999 -9999 2.63577E-1 2.62874E-1 2.60425E-1 2.55225E-1 2.51456E-1 2.51797E-1 2.5799E-1 2.90931E-1 3.15005E-1 3.559E-1 4.03789E-1 4.31026E-1 4.3192E-1 4.27043E-1 3.73919E-1 3.5383E-1 3.35849E-1 2.99975E-1 2.92427E-1 3.02437E-1 2.77667E-1 2.7803E-1 2.97115E-1 3.16162E-1 3.22855E-1 3.29221E-1 3.7462E-1 4.55641E-1 5.27693E-1 6.03324E-1 6.82106E-1 4.83882E-1 5.28277E-1 6.76782E-1 6.39883E-1 6.30733E-1 6.41199E-1 6.27317E-1 6.10308E-1 5.91123E-1 5.51741E-1 5.77041E-1 5.46135E-1 6.61269E-1 6.46285E-1 6.43967E-1 6.32412E-1 5.9419E-1 5.91943E-1 6.10919E-1 5.83924E-1 5.46881E-1 5.52787E-1 4.94381E-1 3.68104E-1 3.43577E-1 4.00435E-1 4.20153E-1 3.49037E-1 2.65527E-1 1.90992E-1 1.75538E-1 1.94283E-1 2.89607E-1 5.23658E-1 6.18911E-1 6.0569E-1 5.88748E-1 4.89408E-1 3.21311E-1 1.72327E-1 1.15815E-1 1.07859E-1 9.80084E-2 9.18257E-2 1.09279E-1 1.39055E-1 2.03636E-1 3.68013E-1 3.84426E-1 3.10419E-1 1.50845E-1 6.62168E-2 6.48522E-2 1.21352E-1 1.12462E-1 4.86126E-2 2.76555E-2 3.12909E-2 3.98583E-2 7.04529E-2 1.50711E-1 3.05945E-1 3.69328E-1 4.02947E-1 5.13243E-1 4.72532E-1 3.14257E-1 2.15012E-1 1.69102E-1 1.44496E-1 1.36973E-1 1.74944E-1 2.4774E-1 3.01238E-1 3.50033E-1 4.02674E-1 3.01744E-1 1.17264E-1 7.08065E-2 8.86815E-2 1.1916E-1 1.36895E-1 1.46888E-1 1.63815E-1 1.68662E-1 1.42863E-1 1.18278E-1 1.12764E-1 1.07717E-1 1.24525E-1 1.24501E-1 1.04296E-1 9.99377E-2 1.08314E-1 1.18356E-1 1.21518E-1 1.32317E-1 1.38752E-1 1.53066E-1 1.64746E-1 1.61668E-1 1.62007E-1 1.66117E-1 -9999 -9999 -9999 -9999 -9999 -9999 -9999 -9999 -9999 -9999 -9999 -9999 -9999 -9999 -9999 -9999 -9999
-9999 -9999 -9999 -9999 -9999 -9999 -9999 -9999 -9999 -9999 -9999 -9999 -9999 -9999 -9999 -9999 -9999 -9999 -9999 -9999 -9999 -9999 -9999 -9999 -9999 -9999 -9999 -9999 -9999 -9999 -9999 -9999 -9999 -9999 -9999 -9999 -9999 -9999 -9999 -9999 -9999 -9999 -9999 -9999 -9999 -9999 -9999 -9999 -9999 -9999 -9999 -9999 -9999 -9999 -9999 -9999 -9999 -9999 -9999 -9999 -9999 -9999 -9999 -9999 -9999 -9999 -9999 -9999 -9999 -9999 -9999 -9999 -9999 -9999 -9999 -9999 -9999 -9999 -9999 -9999 -9999 -9999 -9999 -9999 -9999 -9999 -9999 -9999 -9999 -9999 -9999 -9999 -9999 -9999 -9999 -9999 -9999 -9999 -9999 -9999 -9999 -9999 -9999 -9999 -9999 -9999 -9999 -9999 -9999 2.73177E-1 2.77513E-1 2.81158E-1 2.73897E-1 2.69953E-1 2.79696E-1 2.84462E-1 2.7031E-1 2.5626E-1 2.49415E-1 2.48737E-1 2.49076E-1 2.55225E-1 2.68528E-1 3.06477E-1 3.59224E-1 4.00501E-1 4.32116E-1 3.94011E-1 3.84986E-1 3.9598E-1 3.61308E-1 3.63201E-1 3.21475E-1 2.82414E-1 2.7803E-1 3.05502E-1 3.18717E-1 3.4051E-1 3.43574E-1 3.41943E-1 4.25642E-1 5.84783E-1 6.70213E-1 6.73842E-1 4.75304E-1 5.67526E-1 6.50419E-1 6.38141E-1 6.57083E-1 6.43372E-1 6.31548E-1 5.97242E-1 4.7704E-1 4.0395E-1 5.1228E-1 6.04966E-1 6.39798E-1 6.4656E-1 6.06484E-1 6.08507E-1 5.76676E-1 6.08431E-1 6.03161E-1 5.68333E-1 5.64288E-1 5.53191E-1 5.47468E-1 5.30432E-1 4.17805E-1 3.29231E-1 3.15552E-1 2.67935E-1 2.09939E-1 1.80781E-1 2.09578E-1 3.22899E-1 4.9633E-1 6.06872E-1 5.96872E-1 5.5321E-1 5.84713E-1 5.89531E-1 4.92401E-1 3.06326E-1 2.33366E-1 1.94404E-1 1.39753E-1 1.02133E-1 1.18554E-1 1.19042E-1 1.82265E-1 2.70318E-1 1.9246E-1 1.17911E-1 7.54751E-2 4.68689E-2 5.53516E-2 8.30624E-2 6.64691E-2 4.32175E-2 5.12708E-2 5.7764E-2 7.29501E-2 9.2613E-2 1.43911E-1 2.64792E-1 4.7063E-1 6.10216E-1 6.23682E-1 4.87354E-1 3.01084E-1 1.58667E-1 1.00098E-1 9.16812E-2 1.17175E-1 1.49849E-1 1.72354E-1 1.5549E-1 1.79961E-1 3.13721E-1 3.85434E-1 1.96013E-1 1.03677E-1 1.02729E-1 1.20551E-1 1.58694E-1 1.80942E-1 1.55059E-1 1.43635E-1 1.34214E-1 1.02891E-1 9.02074E-2 8.44095E-2 1.01564E-1 8.67402E-2 6.15883E-2 5.68425E-2 5.96319E-2 6.22329E-2 7.1186E-2 8.0504E-2 9.74614E-2 1.10994E-1 1.16794E-1 1.12979E-1 1.02642E-1 9.76881E-2 1.16279E-1 1.31167E-1 -9999 -9999 -9999 -9999 -9999 -9999 -9999 -9999 -9999 -9999 -9999 -9999 -9999 -9999 -9999
-9999 -9999 -9999 -9999 -9999 -9999 -9999 -9999 -9999 -9999 -9999 -9999 -9999 -9999 -9999 -9999 -9999 -9999 -9999 -9999 -9999 -9999 -9999 -9999 -9999 -9999 -9999 -9999 -9999 -9999 -9999 -9999 -9999 -9999 -9999 -9999 -9999 -9999 -9999 -9999 -9999 -9999 -9999 -9999 -9999 -9999 -9999 -9999 -9999 -9999 -9999 -9999 -9999 -9999 -9999 -9999 -9999 -9999 -9999 -9999 -9999 -9999 -9999 -9999 -9999 -9999 -9999 -9999 -9999 -9999 -9999 -9999 -9999 -9999 -9999 -9999 -9999 -9999 -9999 -9999 -9999 -9999 -9999 -9999 -9999 -9999 -9999 -9999 -9999 -9999 -9999 -9999 -9999 -9999 -9999 -9999 -9999 -9999 -9999 -9999 -9999 -9999 -9999 -9999 -9999 -9999 -9999 -9999 -9999 2.75701E-1 2.97531E-1 3.48883E-1 3.16569E-1 2.81524E-1 3.33833E-1 3.75843E-1 3.42336E-1 2.79696E-1 2.84621E-1 2.721E-1 2.67462E-1 2.55225E-1 2.4806E-1 2.54194E-1 2.96565E-1 3.86078E-1 4.51111E-1 4.32058E-1 4.32022E-1 4.50964E-1 4.29698E-1 4.27751E-1 3.55072E-1 3.23848E-1 3.06092E-1 3.87178E-1 4.35118E-1 4.88984E-1 4.24153E-1 3.94574E-1 5.93637E-1 6.67302E-1 6.61881E-1 5.91019E-1 5.06591E-1 5.85179E-1 6.07002E-1 6.28041E-1 6.16992E-1 6.1975E-1 6.41321E-1 5.98862E-1 5.17098E-1 3.6617E-1 4.47547E-1 5.91203E-1 6.37203E-1 6.43817E-1 6.27406E-1 6.45149E-1 6.36161E-1 6.19883E-1 5.84391E-1 5.43761E-1 4.6693E-1 4.18461E-1 4.51344E-1 5.33209E-1 4.72589E-1 3.09038E-1 2.43497E-1 2.458E-1 2.78314E-1 2.99635E-1 4.05691E-1 5.69631E-1 6.01983E-1 5.84598E-1 4.88267E-1 4.68447E-1 5.84054E-1 5.74959E-1 5.29039E-1 5.06563E-1 4.79271E-1 4.21073E-1 2.55699E-1 1.28627E-1 1.03263E-1 1.15356E-1 1.37472E-1 1.59037E-1 1.06091E-1 6.25393E-2 5.72133E-2 4.84358E-2 5.26642E-2 6.31377E-2 5.33163E-2 4.92574E-2 5.34982E-2 7.92777E-2 1.14163E-1 1.58369E-1 2.39922E-1 3.78069E-1 5.70914E-1 6.41837E-1 5.96472E-1 4.12821E-1 2.50314E-1 1.21419E-1 7.48545E-2 8.03268E-2 9.89095E-2 1.2712E-1 1.33179E-1 1.085E-1 1.28045E-1 2.13E-1 3.26847E-1 2.4112E-1 1.09816E-1 7.74317E-2 9.74114E-2 1.44559E-1 1.60776E-1 1.32184E-1 1.08397E-1 1.26376E-1 1.04976E-1 7.30266E-2 6.55446E-2 7.38568E-2 5.55998E-2 3.86521E-2 3.68381E-2 3.83959E-2 4.22647E-2 4.98882E-2 5.97014E-2 7.33583E-2 7.08555E-2 8.1585E-2 8.79931E-2 7.81271E-2 8.36845E-2 1.01266E-1 1.22321E-1 1.33753E-1 -9999 -9999 -9999 -9999 -9999 -9999 -9999 -9999 -9999 -9999 -9999 -9999 -9999 -9999
-9999 -9999 -9999 -9999 -9999 -9999 -9999 -9999 -9999 -9999 -9999 -9999 -9999 -9999 -9999 -9999 -9999 -9999 -9999 -9999 -9999 -9999 -9999 -9999 -9999 -9999 -9999 -9999 -9999 -9999 -9999 -9999 -9999 -9999 -9999 -9999 -9999 -9999 -9999 -9999 -9999 -9999 -9999 -9999 -9999 -9999 -9999 -9999 -9999 -9999 -9999 -9999 -9999 -9999 -9999 -9999 -9999 -9999 -9999 -9999 -9999 -9999 -9999 -9999 -9999 -9999 -9999 -9999 -9999 -9999 -9999 -9999 -9999 -9999 -9999 -9999 -9999 -9999 -9999 -9999 -9999 -9999 -9999 -9999 -9999 -9999 -9999 -9999 -9999 -9999 -9999 -9999 -9999 -9999 -9999 -9999 -9999 -9999 -9999 -9999 -9999 -9999 -9999 -9999 -9999 -9999 -9999 -9999 2.64986E-1 2.78967E-1 3.38884E-1 4.28636E-1 3.8565E-1 2.89276E-1 3.14224E-1 3.90373E-1 3.9382E-1 3.29626E-1 3.17352E-1 3.62365E-1 3.64038E-1 3.04557E-1 2.58337E-1 2.45702E-1 2.55225E-1 3.12278E-1 3.99878E-1 4.2307E-1 4.49549E-1 4.50444E-1 4.42407E-1 4.22891E-1 3.77967E-1 3.78629E-1 4.09537E-1 5.11122E-1 5.84886E-1 5.79693E-1 4.18142E-1 4.76206E-1 6.81612E-1 6.44927E-1 6.67618E-1 5.58338E-1 4.9935E-1 5.49681E-1 6.22706E-1 6.39294E-1 6.17513E-1 6.05304E-1 6.16314E-1 6.18634E-1 5.83689E-1 4.33425E-1 4.3467E-1 5.70269E-1 6.15822E-1 6.3381E-1 6.22745E-1 5.98171E-1 6.09139E-1 6.06642E-1 5.48527E-1 5.13814E-1 3.41781E-1 2.63745E-1 3.05935E-1 4.27416E-1 4.06059E-1 2.69106E-1 2.08469E-1 2.43205E-1 3.40561E-1 4.63998E-1 5.61667E-1 5.9675E-1 5.67734E-1 4.53837E-1 3.41602E-1 3.52843E-1 5.49838E-1 5.93351E-1 5.80305E-1 5.63701E-1 5.34442E-1 4.53262E-1 2.98778E-1 1.47955E-1 8.70104E-2 8.78627E-2 9.70929E-2 1.07332E-1 7.83661E-2 6.59726E-2 5.86442E-2 4.92044E-2 4.68134E-2 6.49334E-2 8.44054E-2 8.82711E-2 7.83909E-2 9.8463E-2 1.23498E-1 1.72571E-1 2.99469E-1 4.97728E-1 5.81784E-1 5.7831E-1 5.5781E-1 3.9133E-1 2.14881E-1 1.09882E-1 6.60502E-2 6.96685E-2 8.65596E-2 1.12853E-1 1.28912E-1 9.52839E-2 8.69124E-2 1.15795E-1 1.95829E-1 2.00319E-1 1.06743E-1 6.24694E-2 7.68972E-2 1.28259E-1 1.40065E-1 1.0076E-1 7.54882E-2 1.10258E-1 1.37431E-1 9.19853E-2 6.18697E-2 4.11135E-2 2.96675E-2 3.12731E-2 3.72101E-2 4.30502E-2 4.98413E-2 5.62334E-2 6.6258E-2 6.10075E-2 4.44011E-2 5.32033E-2 7.05201E-2 8.56133E-2 8.56175E-2 -9999 -9999 -9999 -9999 -9999 -9999 -9999 -9999 -9999 -9999 -9999 -9999 -9999 -9999 -9999 -9999 -9999
-9999 -9999 -9999 -9999 -9999 -9999 -9999 -9999 -9999 -9999 -9999 -9999 -9999 -9999 -9999 -9999 -9999 -9999 -9999 -9999 -9999 -9999 -9999 -9999 -9999 -9999 -9999 -9999 -9999 -9999 -9999 -9999 -9999 -9999 -9999 -9999 -9999 -9999 -9999 -9999 -9999 -9999 -9999 -9999 -9999 -9999 -9999 -9999 -9999 -9999 -9999 -9999 -9999 -9999 -9999 -9999 -9999 -9999 -9999 -9999 -9999 -9999 -9999 -9999 -9999 -9999 -9999 -9999 -9999 -9999 -9999 -9999 -9999 -9999 -9999 -9999 -9999 -9999 -9999 -9999 -9999 -9999 -9999 -9999 -9999 -9999 -9999 -9999 -9999 -9999 -9999 -9999 -9999 -9999 -9999 -9999 -9999 -9999 -9999 -9999 -9999 -9999 -9999 -9999 -9999 -9999 -9999 -9999 2.57297E-1 2.73897E-1 3.77542E-1 4.44191E-1 4.44916E-1 3.0995E-1 2.96565E-1 3.76267E-1 4.09895E-1 4.01615E-1 3.69274E-1 3.54032E-1 4.16288E-1 3.75419E-1 2.95433E-1 2.51115E-1 2.45366E-1 2.64633E-1 3.47453E-1 3.47651E-1 3.72878E-1 3.58392E-1 3.56315E-1 3.51352E-1 3.69079E-1 3.79243E-1 4.54597E-1 5.1338E-1 6.13031E-1 5.06933E-1 4.90535E-1 5.90077E-1 6.67381E-1 6.47678E-1 6.76362E-1 5.55576E-1 6.14343E-1 6.49597E-1 6.54434E-1 6.35159E-1 6.22422E-1 6.21994E-1 5.9779E-1 5.74165E-1 5.65909E-1 4.63394E-1 4.82108E-1 5.84082E-1 6.32412E-1 6.41069E-1 6.00192E-1 5.49841E-1 5.81439E-1 6.06288E-1 5.51523E-1 5.15274E-1 4.37231E-1 3.04583E-1 2.6299E-1 2.94127E-1 2.79392E-1 2.52469E-1 2.36702E-1 2.61347E-1 3.81945E-1 5.24332E-1 5.20157E-1 5.17777E-1 5.12246E-1 4.00843E-1 2.79812E-1 2.94676E-1 4.83952E-1 5.87412E-1 5.55163E-1 5.27078E-1 4.76301E-1 3.83116E-1 2.68309E-1 1.55978E-1 1.08197E-1 8.65524E-2 7.39176E-2 7.38298E-2 7.01288E-2 8.22631E-2 9.61445E-2 8.60477E-2 7.37277E-2 9.48869E-2 1.42655E-1 1.93696E-1 2.63381E-1 2.70998E-1 2.88917E-1 3.30077E-1 4.63589E-1 5.16373E-1 4.33554E-1 3.89156E-1 5.03645E-1 4.82615E-1 3.06069E-1 1.21942E-1 5.89554E-2 5.41354E-2 6.948E-2 1.04257E-1 1.25423E-1 8.4622E-2 6.41744E-2 8.06676E-2 1.26015E-1 1.31719E-1 7.83348E-2 5.39438E-2 8.23632E-2 1.36491E-1 1.13849E-1 6.71464E-2 5.4806E-2 8.24576E-2 1.21255E-1 1.17575E-1 6.49276E-2 2.72897E-2 2.02935E-2 2.80536E-2 4.18957E-2 4.86236E-2 4.67793E-2 5.54868E-2 6.29467E-2 4.96044E-2 3.35236E-2 3.98707E-2 6.57559E-2 8.38706E-2 9.27243E-2 9.50661E-2 1.14493E-1 -9999 -9999 -9999 -9999 -9999 -9999 -9999 -9999 -9999 -9999 -9999 -9999 -9999 -9999 -9999
-9999 -9999 -9999 -9999 -9999 -9999 -9999 -9999 -9999 -9999 -9999 -9999 -9999 -9999 -9999 -9999 -9999 -9999 -9999 -9999 -9999 -9999 -9999 -9999 -9999 -9999 -9999 -9999 -9999 -9999 -9999 -9999 -9999 -9999 -9999 -9999 -9999 -9999 -9999 -9999 -9999 -9999 -9999 -9999 -9999 -9999 -9999 -9999 -9999 -9999 -9999 -9999 -9999 -9999 -9999 -9999 -9999 -9999 -9999 -9999 -9999 -9999 -9999 -9999 -9999 -9999 -9999 -9999 -9999 -9999 -9999 -9999 -9999 -9999 -9999 -9999 -9999 -9999 -9999 -9999 -9999 -9999 -9999 -9999 -9999 -9999 -9999 -9999 -9999 -9999 -9999 -9999 -9999 -9999 -9999 -9999 -9999 -9999 -9999 -9999 -9999 -9999 -9999 -9999 -9999 -9999 -9999 2.54194E-1 2.49754E-1 2.63929E-1 3.45602E-1 4.16907E-1 4.49384E-1 3.29421E-1 2.67108E-1 3.39491E-1 4.37954E-1 4.70055E-1 4.50891E-1 4.35287E-1 4.05967E-1 3.80948E-1 3.06092E-1 2.7477E-1 2.46038E-1 2.50094E-1 2.82781E-1 2.96943E-1 3.09177E-1 3.5446E-1 3.59027E-1 3.81613E-1 4.28464E-1 5.43871E-1 6.03714E-1 5.23186E-1 4.17261E-1 4.52805E-1 5.5021E-1 6.76554E-1 6.39682E-1 6.53541E-1 6.65355E-1 6.02965E-1 6.43952E-1 6.29335E-1 6.14773E-1 6.12186E-1 6.02954E-1 6.37318E-1 6.1903E-1 5.89402E-1 5.43097E-1 4.90686E-1 5.64836E-1 5.96236E-1 6.44064E-1 6.27092E-1 5.75513E-1 5.23182E-1 5.46247E-1 5.84215E-1 5.64239E-1 5.3113E-1 5.1758E-1 4.68003E-1 3.59023E-1 2.67613E-1 2.69697E-1 3.10112E-1 3.35586E-1 3.81488E-1 5.14585E-1 5.42945E-1 4.42845E-1 3.72544E-1 4.14652E-1 3.72385E-1 2.64879E-1 2.58834E-1 3.77631E-1 5.55479E-1 5.77772E-1 5.54459E-1 5.12031E-1 4.78936E-1 3.50467E-1 2.55454E-1 2.04804E-1 1.41068E-1 1.15477E-1 9.88833E-2 8.32391E-2 8.28376E-2 1.06953E-1 1.45514E-1 1.69157E-1 1.39059E-1 1.40144E-1 2.02164E-1 3.84895E-1 4.90738E-1 4.90372E-1 5.58761E-1 5.98992E-1 4.91836E-1 2.77953E-1 2.24319E-1 3.67291E-1 5.06806E-1 4.32466E-1 1.85085E-1 7.23753E-2 4.98271E-2 6.93184E-2 1.07275E-1 1.08962E-1 7.1111E-2 6.37522E-2 7.81543E-2 9.26247E-2 7.32386E-2 5.6501E-2 5.30444E-2 9.21142E-2 1.25616E-1 8.07593E-2 4.52312E-2 3.93917E-2 4.50944E-2 5.75494E-2 7.1468E-2 5.48221E-2 2.54302E-2 2.22953E-2 3.19266E-2 3.80125E-2 3.47608E-2 3.15408E-2 3.87316E-2 4.65296E-2 3.50747E-2 3.07011E-2 3.78107E-2 5.83479E-2 8.12101E-2 7.36998E-2 6.87343E-2 8.7597E-2 -9999 -9999 -9999 -9999 -9999 -9999 -9999 -9999 -9999 -9999 -9999 -9999 -9999 -9999 -9999
-9999 -9999 -9999 -9999 -9999 -9999 -9999 -9999 -9999 -9999 -9999 -9999 -9999 -9999 -9999 -9999 -9999 -9999 -9999 -9999 -9999 -9999 -9999 -9999 -9999 -9999 -9999 -9999 -9999 -9999 -9999 -9999 -9999 -9999 -9999 -9999 -9999 -9999 -9999 -9999 -9999 -9999 -9999 -9999 -9999 -9999 -9999 -9999 -9999 -9999 -9999 -9999 -9999 -9999 -9999 -9999 -9999 -9999 -9999 -9999 -9999 -9999 -9999 -9999 -9999 -9999 -9999 -9999 -9999 -9999 -9999 -9999 -9999 -9999 -9999 -9999 -9999 -9999 -9999 -9999 -9999 -9999 -9999 -9999 -9999 -9999 -9999 -9999 -9999 -9999 -9999 -9999 -9999 -9999 -9999 -9999 -9999 -9999 -9999 -9999 -9999 -9999 -9999 -9999 -9999 -9999 -9999 2.47723E-1 2.44027E-1 2.64633E-1 3.54244E-1 4.66427E-1 4.56549E-1 3.31423E-1 2.60774E-1 3.24641E-1 4.32624E-1 4.88989E-1 4.88928E-1 4.89372E-1 4.08584E-1 3.60474E-1 3.0879E-1 2.80582E-1 2.66191E-1 2.53165E-1 2.9901E-1 3.21475E-1 3.73958E-1 3.63201E-1 3.80333E-1 4.30513E-1 5.20599E-1 6.57127E-1 6.39487E-1 5.97488E-1 3.86818E-1 4.75498E-1 6.44532E-1 6.64908E-1 6.34198E-1 6.67878E-1 6.40376E-1 6.0256E-1 6.50419E-1 6.04778E-1 5.76958E-1 5.75126E-1 6.32567E-1 6.35982E-1 5.89758E-1 5.85219E-1 5.39984E-1 5.42127E-1 5.81683E-1 6.21464E-1 6.18659E-1 6.06762E-1 5.54876E-1 4.84877E-1 4.80371E-1 5.29377E-1 5.16579E-1 5.26275E-1 5.00312E-1 4.85824E-1 4.40205E-1 3.11375E-1 3.15104E-1 3.60025E-1 4.31093E-1 5.33228E-1 5.6034E-1 5.32813E-1 4.35269E-1 3.2466E-1 3.25681E-1 2.98068E-1 2.77694E-1 3.03545E-1 3.88143E-1 5.12823E-1 5.66003E-1 5.58918E-1 5.71674E-1 5.48377E-1 5.06084E-1 4.60063E-1 3.75143E-1 2.92482E-1 2.10179E-1 1.28742E-1 8.14099E-2 6.54091E-2 6.65357E-2 1.05294E-1 1.89825E-1 2.18488E-1 1.60054E-1 2.43418E-1 4.38671E-1 4.31265E-1 4.23737E-1 5.72127E-1 6.17775E-1 5.47758E-1 2.9841E-1 1.71174E-1 2.01325E-1 3.04268E-1 3.93974E-1 2.77622E-1 1.05548E-1 5.55031E-2 7.03102E-2 9.39672E-2 7.43366E-2 4.98428E-2 4.74153E-2 5.11717E-2 5.44894E-2 3.61785E-2 3.32195E-2 5.01147E-2 8.54395E-2 8.6244E-2 5.40431E-2 5.32101E-2 5.67399E-2 4.3245E-2 3.74223E-2 3.99501E-2 3.53693E-2 2.18325E-2 2.2052E-2 3.07901E-2 2.72862E-2 1.87223E-2 1.86768E-2 2.63423E-2 3.20177E-2 2.17905E-2 2.35679E-2 3.70619E-2 5.4083E-2 6.4981E-2 5.15747E-2 4.4595E-2 -9999 -9999 -9999 -9999 -9999 -9999 -9999 -9999 -9999 -9999 -9999 -9999 -9999 -9999 -9999 -9999
-9999 -9999 -9999 -9999 -9999 -9999 -9999 -9999 -9999 -9999 -9999 -9999 -9999 -9999 -9999 -9999 -9999 -9999 -9999 -9999 -9999 -9999 -9999 -9999 -9999 -9999 -9999 -9999 -9999 -9999 -9999 -9999 -9999 -9999 -9999 -9999 -9999 -9999 -9999 -9999 -9999 -9999 -9999 -9999 -9999 -9999 -9999 -9999 -9999 -9999 -9999 -9999 -9999 -9999 -9999 -9999 -9999 -9999 -9999 -9999 -9999 -9999 -9999 -9999 -9999 -9999 -9999 -9999 -9999 -9999 -9999 -9999 -9999 -9999 -9999 -9999 -9999 -9999 -9999 -9999 -9999 -9999 -9999 -9999 -9999 -9999 -9999 -9999 -9999 -9999 -9999 -9999 -9999 -9999 -9999 -9999 -9999 -9999 -9999 -9999 -9999 -9999 -9999 -9999 -9999 -9999 -9999 2.43359E-1 2.45702E-1 3.09357E-1 4.38675E-1 5.08345E-1 4.70188E-1 3.3868E-1 2.74048E-1 3.24044E-1 4.04476E-1 4.89208E-1 5.08085E-1 4.69868E-1 4.38844E-1 3.83937E-1 3.30622E-1 2.84621E-1 2.72609E-1 2.80582E-1 3.10907E-1 3.42953E-1 3.70997E-1 3.71842E-1 3.75654E-1 4.64323E-1 6.0347E-1 6.78404E-1 6.73404E-1 5.19013E-1 4.36713E-1 5.69301E-1 6.68174E-1 6.37017E-1 6.48235E-1 6.72318E-1 6.22729E-1 6.10123E-1 6.38518E-1 6.09901E-1 5.69158E-1 5.83359E-1 6.43877E-1 5.95381E-1 5.4184E-1 5.23283E-1 4.88396E-1 5.59762E-1 5.97803E-1 6.05637E-1 5.98659E-1 5.85617E-1 5.41475E-1 5.17876E-1 5.17167E-1 5.06162E-1 4.98042E-1 5.00818E-1 4.87459E-1 4.84205E-1 4.50894E-1 3.15246E-1 3.30918E-1 3.80901E-1 4.78915E-1 5.57881E-1 5.3867E-1 5.19274E-1 5.01064E-1 3.71329E-1 2.88316E-1 2.72432E-1 3.0845E-1 3.7232E-1 4.2064E-1 4.35928E-1 4.46864E-1 4.63775E-1 5.35795E-1 5.72071E-1 5.59138E-1 5.3109E-1 5.03317E-1 3.92787E-1 2.06652E-1 1.16122E-1 8.39789E-2 7.99615E-2 8.03915E-2 9.09664E-2 1.41284E-1 1.77185E-1 2.66112E-1 4.27995E-1 5.25703E-1 3.91509E-1 3.46587E-1 5.3259E-1 5.99424E-1 6.10244E-1 5.08934E-1 2.52691E-1 1.3861E-1 1.4492E-1 2.26819E-1 2.36656E-1 1.1404E-1 5.94312E-2 6.4413E-2 6.28557E-2 4.52001E-2 2.5338E-2 2.1609E-2 2.56422E-2 2.52533E-2 1.93979E-2 2.2516E-2 3.90481E-2 6.42339E-2 6.87582E-2 5.69027E-2 6.6431E-2 9.78256E-2 9.96823E-2 9.38413E-2 7.54769E-2 4.75708E-2 2.3209E-2 1.69859E-2 2.21615E-2 1.67965E-2 1.10615E-2 1.28092E-2 1.91413E-2 1.87917E-2 1.37172E-2 1.63249E-2 2.52872E-2 3.50005E-2 4.45855E-2 3.17266E-2 2.98123E-2 -9999 -9999 -9999 -9999 -9999 -9999 -9999 -9999 -9999 -9999 -9999 -9999 -9999 -9999 -9999 -9999
-9999 -9999 -9999 -9999 -9999 -9999 -9999 -9999 -9999 -9999 -9999 -9999 -9999 -9999 -9999 -9999 -9999 -9999 -9999 -9999 -9999 -9999 -9999 -9999 -9999 -9999 -9999 -9999 -9999 -9999 -9999 -9999 -9999 -9999 -9999 -9999 -9999 -9999 -9999 -9999 -9999 -9999 -9999 -9999 -9999 -9999 -9999 -9999 -9999 -9999 -9999 -9999 -9999 -9999 -9999 -9999 -9999 -9999 -9999 -9999 -9999 -9999 -9999 -9999 -9999 -9999 -9999 -9999 -9999 -9999 -9999 -9999 -9999 -9999 -9999 -9999 -9999 -9999 -9999 -9999 -9999 -9999 -9999 -9999 -9999 -9999 -9999 -9999 -9999 -9999 -9999 -9999 -9999 -9999 -9999 -9999 -9999 -9999 -9999 -9999 -9999 -9999 -9999 -9999 -9999 -9999 2.46038E-1 2.44696E-1 2.73688E-1 3.29821E-1 4.52069E-1 5.27492E-1 4.89335E-1 3.44785E-1 2.95982E-1 2.97493E-1 3.70575E-1 4.5386E-1 4.8892E-1 5.08139E-1 4.70092E-1 4.18486E-1 3.35042E-1 2.85359E-1 2.80948E-1 3.27623E-1 3.14409E-1 3.47259E-1 3.27225E-1 3.52612E-1 4.61929E-1 6.03621E-1 6.78613E-1 6.78488E-1 6.57859E-1 4.46681E-1 5.42137E-1 6.766E-1 6.36774E-1 6.2851E-1 6.65288E-1 6.32346E-1 6.20133E-1 6.22465E-1 5.94674E-1 5.85333E-1 5.46727E-1 5.99782E-1 6.33511E-1 5.74886E-1 5.37258E-1 5.11663E-1 4.88028E-1 5.47429E-1 5.55945E-1 5.63647E-1 6.08345E-1 5.61737E-1 5.85627E-1 5.80129E-1 5.61866E-1 5.59173E-1 5.51722E-1 5.51659E-1 5.29308E-1 5.00063E-1 4.49306E-1 3.25101E-1 3.51839E-1 4.05464E-1 5.08319E-1 5.46284E-1 4.94867E-1 4.74703E-1 4.84268E-1 3.82421E-1 2.68029E-1 2.53167E-1 3.08819E-1 3.87779E-1 3.61985E-1 3.05767E-1 2.89131E-1 3.13083E-1 4.87328E-1 5.63877E-1 5.4464E-1 5.24144E-1 4.42738E-1 2.66472E-1 1.48622E-1 9.55746E-2 8.88077E-2 9.32537E-2 1.17621E-1 1.58172E-1 1.67228E-1 2.45699E-1 4.17289E-1 5.52762E-1 5.469E-1 3.74843E-1 2.83512E-1 4.57183E-1 5.99094E-1 5.92517E-1 5.99721E-1 4.62997E-1 2.41196E-1 1.7179E-1 1.74393E-1 1.50162E-1 8.35282E-2 5.01455E-2 5.39717E-2 4.12408E-2 2.40012E-2 1.47192E-2 1.313E-2 1.71476E-2 2.19099E-2 2.62938E-2 3.35561E-2 4.72187E-2 6.84919E-2 7.67739E-2 5.52064E-2 5.06441E-2 7.70797E-2 1.53765E-1 2.45203E-1 2.23296E-1 1.02832E-1 3.22307E-2 1.29896E-2 1.21294E-2 9.1331E-3 6.65313E-3 8.33222E-3 1.07542E-2 1.12795E-2 9.95174E-3 1.12008E-2 1.51385E-2 2.12684E-2 2.60782E-2 1.80201E-2 1.92555E-2 -9999 -9999 -9999 -9999 -9999 -9999 -9999 -9999 -9999 -9999 -9999 -9999 -9999 -9999 -9999 -9999
-9999 -9999 -9999 -9999 -9999 -9999 -9999 -9999 -9999 -9999 -9999 -9999 -9999 -9999 -9999 -9999 -9999 -9999 -9999 -9999 -9999 -9999 -9999 -9999 -9999 -9999 -9999 -9999 -9999 -9999 -9999 -9999 -9999 -9999 -9999 -9999 -9999 -9999 -9999 -9999 -9999 -9999 -9999 -9999 -9999 -9999 -9999 -9999 -9999 -9999 -9999 -9999 -9999 -9999 -9999 -9999 -9999 -9999 -9999 -9999 -9999 -9999 -9999 -9999 -9999 -9999 -9999 -9999 -9999 -9999 -9999 -9999 -9999 -9999 -9999 -9999 -9999 -9999 -9999 -9999 -9999 -9999 -9999 -9999 -9999 -9999 -9999 -9999 -9999 -9999 -9999 -9999 -9999 -9999 -9999 -9999 -9999 -9999 -9999 -9999 -9999 -9999 -9999 -9999 -9999 -9999 2.41694E-1 2.54881E-1 3.20685E-1 4.10849E-1 4.25982E-1 4.70173E-1 4.56549E-1 3.4356E-1 3.50961E-1 3.32427E-1 3.46223E-1 4.18046E-1 5.08223E-1 5.27144E-1 5.08246E-1 4.31294E-1 3.36252E-1 2.83516E-1 2.84621E-1 3.50137E-1 3.08971E-1 3.29825E-1 3.10318E-1 3.81251E-1 5.74687E-1 6.76268E-1 6.64642E-1 6.76193E-1 5.09074E-1 5.00708E-1 6.35952E-1 6.42772E-1 6.16942E-1 6.36852E-1 6.68568E-1 6.09493E-1 6.07915E-1 6.10858E-1 5.80131E-1 5.51137E-1 5.74676E-1 6.16147E-1 6.09955E-1 6.01414E-1 5.86797E-1 5.64024E-1 5.20664E-1 4.7569E-1 5.21069E-1 5.80868E-1 6.03675E-1 5.96241E-1 5.96241E-1 5.87359E-1 5.84282E-1 5.72799E-1 5.65168E-1 5.52394E-1 5.15837E-1 4.98331E-1 4.69319E-1 3.32184E-1 3.30338E-1 3.86647E-1 4.89027E-1 5.34434E-1 5.09379E-1 4.79735E-1 4.4957E-1 3.5394E-1 2.74924E-1 2.64144E-1 3.23253E-1 3.64862E-1 3.12845E-1 2.51398E-1 2.33097E-1 2.5303E-1 3.49603E-1 5.3491E-1 5.46681E-1 5.21468E-1 3.45254E-1 1.60394E-1 9.96417E-2 7.99513E-2 7.32338E-2 6.77941E-2 9.58116E-2 1.42759E-1 2.29819E-1 4.03426E-1 5.40442E-1 4.80486E-1 3.99061E-1 2.66627E-1 2.30815E-1 3.62697E-1 5.48216E-1 5.83413E-1 5.89134E-1 5.80866E-1 5.01213E-1 4.06768E-1 2.94371E-1 1.4898E-1 6.0813E-2 4.64967E-2 4.72284E-2 3.08283E-2 1.88554E-2 1.64506E-2 1.80803E-2 2.55638E-2 3.78575E-2 5.20272E-2 5.73794E-2 4.96143E-2 6.11048E-2 6.53969E-2 3.59416E-2 2.64006E-2 3.94406E-2 1.08331E-1 2.84459E-1 2.87746E-1 1.1797E-1 3.29747E-2 1.01245E-2 7.06443E-3 6.50509E-3 6.10685E-3 6.46355E-3 1.16363E-2 1.95965E-2 1.9198E-2 1.85052E-2 2.21893E-2 2.09406E-2 1.76801E-2 1.34937E-2 1.34074E-2 -9999 -9999 -9999 -9999 -9999 -9999 -9999 -9999 -9999 -9999 -9999 -9999 -9999 -9999 -9999 -9999
-9999 -9999 -9999 -9999 -9999 -9999 -9999 -9999 -9999 -9999 -9999 -9999 -9999 -9999 -9999 -9999 -9999 -9999 -9999 -9999 -9999 -9999 -9999 -9999 -9999 -9999 -9999 -9999 -9999 -9999 -9999 -9999 -9999 -9999 -9999 -9999 -9999 -9999 -9999 -9999 -9999 -9999 -9999 -9999 -9999 -9999 -9999 -9999 -9999 -9999 -9999 -9999 -9999 -9999 -9999 -9999 -9999 -9999 -9999 -9999 -9999 -9999 -9999 -9999 -9999 -9999 -9999 -9999 -9999 -9999 -9999 -9999 -9999 -9999 -9999 -9999 -9999 -9999 -9999 -9999 -9999 -9999 -9999 -9999 -9999 -9999 -9999 -9999 -9999 -9999 -9999 -9999 -9999 -9999 -9999 -9999 -9999 -9999 -9999 -9999 -9999 -9999 -9999 -9999 -9999 2.39707E-1 2.39047E-1 2.62874E-1 3.73534E-1 4.20513E-1 3.84793E-1 3.9598E-1 4.08839E-1 3.37465E-1 3.61337E-1 3.96738E-1 3.82284E-1 4.34229E-1 5.46668E-1 5.07781E-1 5.27484E-1 4.25098E-1 3.29821E-1 2.82414E-1 2.83516E-1 3.43983E-1 2.97115E-1 3.05301E-1 3.5201E-1 4.81947E-1 5.83134E-1 6.76016E-1 6.64772E-1 6.75095E-1 4.67055E-1 5.24931E-1 6.5006E-1 6.45005E-1 6.22351E-1 6.48129E-1 6.5239E-1 6.0832E-1 6.06419E-1 5.73073E-1 5.40774E-1 5.50153E-1 5.66422E-1 5.94083E-1 5.90129E-1 5.72116E-1 5.50694E-1 5.53876E-1 5.18215E-1 4.5014E-1 5.25423E-1 5.77334E-1 5.68183E-1 5.38129E-1 5.30994E-1 5.41483E-1 5.67135E-1 5.54627E-1 5.22827E-1 5.3476E-1 5.3714E-1 4.94448E-1 4.54406E-1 3.66753E-1 3.47426E-1 3.94091E-1 4.28842E-1 5.00942E-1 5.25948E-1 4.96204E-1 4.59216E-1 4.59455E-1 3.79706E-1 3.09352E-1 3.16023E-1 3.23854E-1 2.64141E-1 2.2296E-1 2.04694E-1 1.87406E-1 2.31422E-1 4.48155E-1 5.43714E-1 5.00653E-1 4.01513E-1 2.06537E-1 1.04834E-1 7.6127E-2 7.26299E-2 8.24599E-2 9.11614E-2 1.30126E-1 2.34891E-1 5.08923E-1 5.61859E-1 3.89014E-1 2.45306E-1 1.93036E-1 2.00656E-1 3.1558E-1 3.8943E-1 4.015E-1 4.30985E-1 5.5026E-1 5.75758E-1 5.59279E-1 3.95956E-1 1.54412E-1 5.69841E-2 4.63986E-2 3.75415E-2 2.6191E-2 2.02716E-2 2.08557E-2 2.42922E-2 2.72934E-2 3.94061E-2 5.37759E-2 5.89783E-2 3.9733E-2 4.47318E-2 4.9616E-2 2.78002E-2 1.72079E-2 2.70157E-2 1.04933E-1 2.83224E-1 2.77453E-1 1.58313E-1 5.6926E-2 1.70984E-2 8.22685E-3 1.03688E-2 9.15422E-3 8.08105E-3 1.73554E-2 4.71873E-2 6.80697E-2 6.5852E-2 8.22866E-2 5.44381E-2 2.17689E-2 1.36948E-2 1.55178E-2 3.64303E-2 -9999 -9999 -9999 -9999 -9999 -9999 -9999 -9999 -9999 -9999 -9999 -9999 -9999 -9999 -9999
-9999 -9999 -9999 -9999 -9999 -9999 -9999 -9999 -9999 -9999 -9999 -9999 -9999 -9999 -9999 -9999 -9999 -9999 -9999 -9999 -9999 -9999 -9999 -9999 -9999 -9999 -9999 -9999 -9999 -9999 -9999 -9999 -9999 -9999 -9999 -9999 -9999 -9999 -9999 -9999 -9999 -9999 -9999 -9999 -9999 -9999 -9999 -9999 -9999 -9999 -9999 -9999 -9999 -9999 -9999 -9999 -9999 -9999 -9999 -9999 -9999 -9999 -9999 -9999 -9999 -9999 -9999 -9999 -9999 -9999 -9999 -9999 -9999 -9999 -9999 -9999 -9999 -9999 -9999 -9999 -9999 -9999 -9999 -9999 -9999 -9999 -9999 -9999 -9999 -9999 -9999 -9999 -9999 -9999 -9999 -9999 -9999 -9999 -9999 -9999 -9999 -9999 -9999 -9999 -9999 2.20028E-1 2.2284E-1 2.76216E-1 3.4336E-1 3.57363E-1 3.33431E-1 3.62365E-1 3.96661E-1 3.695E-1 3.52392E-1 3.32427E-1 3.46438E-1 4.35842E-1 5.27771E-1 5.08216E-1 4.88358E-1 3.59641E-1 3.16363E-1 2.95604E-1 2.99769E-1 3.41943E-1 3.11093E-1 3.4502E-1 4.84206E-1 6.32924E-1 6.6512E-1 6.75476E-1 6.62377E-1 6.035E-1 4.88941E-1 5.49604E-1 6.41643E-1 6.23658E-1 6.22762E-1 6.40104E-1 6.19547E-1 6.14365E-1 5.89828E-1 5.5664E-1 4.98725E-1 4.94484E-1 5.36879E-1 5.55756E-1 5.54637E-1 5.67997E-1 5.17958E-1 4.95828E-1 4.70457E-1 4.49774E-1 5.0931E-1 5.50959E-1 5.24437E-1 4.89414E-1 4.87211E-1 5.24735E-1 5.30596E-1 5.23709E-1 5.09423E-1 4.91693E-1 5.19637E-1 5.10376E-1 4.84505E-1 4.44307E-1 3.85267E-1 3.92596E-1 3.88617E-1 4.73687E-1 4.75373E-1 5.05128E-1 4.98479E-1 4.8216E-1 4.57853E-1 3.91549E-1 3.32103E-1 2.75175E-1 2.33047E-1 1.93113E-1 1.83532E-1 2.2707E-1 2.98299E-1 4.7567E-1 5.38365E-1 4.69997E-1 3.55278E-1 2.38197E-1 1.32228E-1 8.60086E-2 8.27842E-2 1.22924E-1 1.44612E-1 2.12756E-1 4.0013E-1 5.98923E-1 5.64694E-1 3.24622E-1 1.69423E-1 1.48757E-1 1.93554E-1 2.7161E-1 2.55687E-1 2.02064E-1 1.90236E-1 3.41096E-1 5.26333E-1 5.11452E-1 3.66053E-1 1.30528E-1 4.8315E-2 3.65698E-2 2.69653E-2 2.23843E-2 2.00662E-2 1.99524E-2 1.96964E-2 2.16561E-2 3.39129E-2 5.23014E-2 4.53622E-2 3.26196E-2 3.6365E-2 3.40935E-2 2.17673E-2 1.45536E-2 2.64252E-2 9.36876E-2 2.98606E-1 3.72485E-1 2.87702E-1 1.63843E-1 6.74659E-2 2.66974E-2 3.07898E-2 1.89839E-2 9.42249E-3 1.43212E-2 4.70862E-2 1.25735E-1 1.96594E-1 2.59474E-1 1.74413E-1 7.19814E-2 4.85364E-2 5.02655E-2 -9999 -9999 -9999 -9999 -9999 -9999 -9999 -9999 -9999 -9999 -9999 -9999 -9999 -9999 -9999 -9999
-9999 -9999 -9999 -9999 -9999 -9999 -9999 -9999 -9999 -9999 -9999 -9999 -9999 -9999 -9999 -9999 -9999 -9999 -9999 -9999 -9999 -9999 -9999 -9999 -9999 -9999 -9999 -9999 -9999 -9999 -9999 -9999 -9999 -9999 -9999 -9999 -9999 -9999 -9999 -9999 -9999 -9999 -9999 -9999 -9999 -9999 -9999 -9999 -9999 -9999 -9999 -9999 -9999 -9999 -9999 -9999 -9999 -9999 -9999 -9999 -9999 -9999 -9999 -9999 -9999 -9999 -9999 -9999 -9999 -9999 -9999 -9999 -9999 -9999 -9999 -9999 -9999 -9999 -9999 -9999 -9999 -9999 -9999 -9999 -9999 -9999 -9999 -9999 -9999 -9999 -9999 -9999 -9999 -9999 -9999 -9999 -9999 -9999 -9999 -9999 -9999 -9999 -9999 -9999 -9999 2.14784E-1 2.21274E-1 2.85523E-1 3.03967E-1 3.07426E-1 2.88695E-1 3.19897E-1 3.85891E-1 4.31566E-1 4.47882E-1 3.71842E-1 3.24441E-1 3.92591E-1 4.88668E-1 4.72574E-1 3.63398E-1 3.29821E-1 3.05118E-1 2.91472E-1 2.9901E-1 3.8296E-1 3.3707E-1 4.22227E-1 6.17683E-1 6.64628E-1 6.4992E-1 6.52952E-1 6.73541E-1 5.34134E-1 5.74932E-1 5.918E-1 6.53302E-1 6.43041E-1 6.15249E-1 6.23571E-1 6.02413E-1 5.78568E-1 5.64753E-1 5.35179E-1 4.27964E-1 3.86863E-1 4.23503E-1 4.53237E-1 5.09162E-1 5.41509E-1 5.21889E-1 4.77366E-1 4.29569E-1 4.55986E-1 4.92254E-1 5.07092E-1 5.19014E-1 4.82181E-1 4.48606E-1 4.88823E-1 5.1445E-1 4.89666E-1 4.93723E-1 4.74501E-1 4.86039E-1 4.80174E-1 4.73586E-1 4.4593E-1 3.75877E-1 3.689E-1 3.74072E-1 3.96921E-1 4.43807E-1 4.8414E-1 4.74376E-1 4.5542E-1 4.64306E-1 4.3205E-1 3.45467E-1 2.51995E-1 2.03356E-1 1.97418E-1 2.51742E-1 4.0264E-1 4.8214E-1 5.20395E-1 5.07005E-1 3.44285E-1 2.12924E-1 1.59428E-1 1.06127E-1 9.17924E-2 9.95517E-2 1.1345E-1 1.61563E-1 3.11555E-1 5.81795E-1 5.9504E-1 5.57215E-1 2.9069E-1 1.42419E-1 1.32228E-1 1.92389E-1 2.44994E-1 2.32194E-1 1.40746E-1 1.00134E-1 1.60752E-1 3.35687E-1 3.98337E-1 2.21121E-1 7.46046E-2 3.48181E-2 2.65003E-2 2.17626E-2 1.8928E-2 1.74639E-2 1.58239E-2 1.65189E-2 2.15069E-2 3.39618E-2 3.89525E-2 2.63618E-2 2.0758E-2 2.34524E-2 1.94945E-2 1.3261E-2 1.31608E-2 2.7817E-2 6.55833E-2 1.60794E-1 2.98897E-1 3.67095E-1 3.46443E-1 2.33144E-1 1.10372E-1 9.83157E-2 4.28469E-2 1.26172E-2 1.06824E-2 2.92561E-2 1.09655E-1 2.58993E-1 3.34574E-1 3.05249E-1 2.49932E-1 -9999 -9999 -9999 -9999 -9999 -9999 -9999 -9999 -9999 -9999 -9999 -9999 -9999 -9999 -9999 -9999 -9999 -9999
-9999 -9999 -9999 -9999 -9999 -9999 -9999 -9999 -9999 -9999 -9999 -9999 -9999 -9999 -9999 -9999 -9999 -9999 -9999 -9999 -9999 -9999 -9999 -9999 -9999 -9999 -9999 -9999 -9999 -9999 -9999 -9999 -9999 -9999 -9999 -9999 -9999 -9999 -9999 -9999 -9999 -9999 -9999 -9999 -9999 -9999 -9999 -9999 -9999 -9999 -9999 -9999 -9999 -9999 -9999 -9999 -9999 -9999 -9999 -9999 -9999 -9999 -9999 -9999 -9999 -9999 -9999 -9999 -9999 -9999 -9999 -9999 -9999 -9999 -9999 -9999 -9999 -9999 -9999 -9999 -9999 -9999 -9999 -9999 -9999 -9999 -9999 -9999 -9999 -9999 -9999 -9999 -9999 -9999 -9999 -9999 -9999 -9999 -9999 -9999 -9999 -9999 -9999 -9999 2.18167E-1 2.12652E-1 2.33162E-1 2.62667E-1 2.7225E-1 2.74048E-1 2.92596E-1 3.21669E-1 3.48684E-1 4.10151E-1 5.02219E-1 4.80543E-1 3.90866E-1 3.73958E-1 4.62974E-1 3.9926E-1 3.52805E-1 3.33231E-1 3.15379E-1 3.00709E-1 3.0993E-1 4.21344E-1 4.07011E-1 5.5647E-1 6.73507E-1 6.52486E-1 6.32642E-1 6.50142E-1 6.74998E-1 5.90828E-1 6.22027E-1 6.57814E-1 6.27211E-1 6.37386E-1 6.18084E-1 5.93826E-1 5.77369E-1 5.48291E-1 5.30059E-1 4.44071E-1 3.48426E-1 3.16561E-1 3.42449E-1 3.71371E-1 4.1512E-1 5.06574E-1 4.91049E-1 4.15266E-1 3.62514E-1 3.86461E-1 3.94691E-1 4.46787E-1 4.95322E-1 4.46331E-1 3.75438E-1 3.88095E-1 4.15117E-1 3.85267E-1 3.67141E-1 3.85704E-1 4.08331E-1 4.14628E-1 4.42061E-1 4.10749E-1 3.52519E-1 3.21528E-1 3.30843E-1 3.43881E-1 4.03481E-1 4.68727E-1 4.69734E-1 4.37494E-1 4.23242E-1 3.73893E-1 2.98145E-1 2.4944E-1 2.41135E-1 2.89136E-1 4.22948E-1 5.12224E-1 4.57989E-1 3.94413E-1 3.67906E-1 2.42422E-1 1.47281E-1 1.11709E-1 8.50199E-2 8.20263E-2 9.03647E-2 9.82131E-2 1.90584E-1 4.51041E-1 5.92119E-1 5.58973E-1 5.08974E-1 2.62317E-1 1.34293E-1 1.33866E-1 1.66742E-1 2.20566E-1 2.56085E-1 1.6463E-1 9.0867E-2 9.97554E-2 1.75308E-1 2.39465E-1 1.22932E-1 4.51822E-2 3.49055E-2 3.05767E-2 2.35368E-2 1.92566E-2 1.72933E-2 1.46605E-2 1.38156E-2 1.66585E-2 2.03985E-2 1.93979E-2 1.29215E-2 1.18459E-2 1.18382E-2 1.05262E-2 8.17756E-3 1.21283E-2 2.22125E-2 3.06629E-2 4.37291E-2 9.14241E-2 1.93971E-1 3.89657E-1 4.08437E-1 3.17166E-1 2.34047E-1 6.26966E-2 1.52337E-2 1.07386E-2 2.12266E-2 5.82009E-2 1.2451E-1 1.93399E-1 -9999 -9999 -9999 -9999 -9999 -9999 -9999 -9999 -9999 -9999 -9999 -9999 -9999 -9999 -9999 -9999 -9999 -9999 -9999 -9999
-9999 -9999 -9999 -9999 -9999 -9999 -9999 -9999 -9999 -9999 -9999 -9999 -9999 -9999 -9999 -9999 -9999 -9999 -9999 -9999 -9999 -9999 -9999 -9999 -9999 -9999 -9999 -9999 -9999 -9999 -9999 -9999 -9999 -9999 -9999 -9999 -9999 -9999 -9999 -9999 -9999 -9999 -9999 -9999 -9999 -9999 -9999 -9999 -9999 -9999 -9999 -9999 -9999 -9999 -9999 -9999 -9999 -9999 -9999 -9999 -9999 -9999 -9999 -9999 -9999 -9999 -9999 -9999 -9999 -9999 -9999 -9999 -9999 -9999 -9999 -9999 -9999 -9999 -9999 -9999 -9999 -9999 -9999 -9999 -9999 -9999 -9999 -9999 -9999 -9999 -9999 -9999 -9999 -9999 -9999 -9999 -9999 -9999 -9999 -9999 -9999 -9999 -9999 -9999 2.15703E-1 2.13564E-1 2.31223E-1 2.38717E-1 2.5813E-1 2.60566E-1 2.82576E-1 3.11093E-1 3.46028E-1 4.02992E-1 4.99057E-1 5.27957E-1 4.54597E-1 3.98827E-1 4.62075E-1 3.71187E-1 3.47042E-1 3.28022E-1 3.08383E-1 2.92769E-1 3.3204E-1 4.296E-1 5.14732E-1 6.58892E-1 6.61749E-1 6.30119E-1 6.46503E-1 6.70156E-1 6.50716E-1 6.40894E-1 6.49363E-1 6.37582E-1 6.23665E-1 6.02429E-1 6.04947E-1 5.80623E-1 5.48929E-1 5.13992E-1 4.84573E-1 4.25463E-1 3.94358E-1 4.06805E-1 3.73448E-1 3.7486E-1 3.87349E-1 4.06493E-1 4.05888E-1 3.48421E-1 3.00893E-1 3.11681E-1 3.08203E-1 3.4848E-1 3.82846E-1 3.83956E-1 3.79516E-1 3.82058E-1 3.68875E-1 3.27607E-1 3.34212E-1 3.60526E-1 3.71158E-1 4.05765E-1 4.24344E-1 4.24248E-1 3.89671E-1 3.27738E-1 2.83984E-1 3.27521E-1 4.03013E-1 4.58649E-1 4.55834E-1 4.2658E-1 3.57469E-1 2.94869E-1 2.71941E-1 2.75431E-1 2.97615E-1 3.93962E-1 5.02875E-1 4.68946E-1 3.66337E-1 2.57902E-1 2.29215E-1 1.58165E-1 1.17774E-1 1.1114E-1 1.06421E-1 9.78422E-2 8.99347E-2 1.21963E-1 2.78542E-1 5.77717E-1 5.72178E-1 5.48348E-1 3.82216E-1 1.96056E-1 1.26622E-1 1.24247E-1 1.40898E-1 1.70766E-1 2.28747E-1 1.64249E-1 9.12804E-2 6.62728E-2 9.50355E-2 1.35928E-1 8.94857E-2 4.97416E-2 5.08058E-2 4.98423E-2 3.17617E-2 2.48102E-2 2.28276E-2 1.99526E-2 1.54753E-2 1.3929E-2 1.27055E-2 1.14455E-2 1.20613E-2 1.33544E-2 1.16495E-2 8.48151E-3 7.02323E-3 9.74573E-3 1.40991E-2 1.51707E-2 1.40928E-2 2.33528E-2 6.27146E-2 2.31585E-1 3.74974E-1 4.38387E-1 3.57531E-1 1.25603E-1 2.97803E-2 1.35252E-2 1.58782E-2 2.29921E-2 3.55877E-2 5.11303E-2 1.10997E-1 -9999 -9999 -9999 -9999 -9999 -9999 -9999 -9999 -9999 -9999 -9999 -9999 -9999 -9999 -9999 -9999 -9999 -9999 -9999
-9999 -9999 -9999 -9999 -9999 -9999 -9999 -9999 -9999 -9999 -9999 -9999 -9999 -9999 -9999 -9999 -9999 -9999 -9999 -9999 -9999 -9999 -9999 -9999 -9999 -9999 -9999 -9999 -9999 -9999 -9999 -9999 -9999 -9999 -9999 -9999 -9999 -9999 -9999 -9999 -9999 -9999 -9999 -9999 -9999 -9999 -9999 -9999 -9999 -9999 -9999 -9999 -9999 -9999 -9999 -9999 -9999 -9999 -9999 -9999 -9999 -9999 -9999 -9999 -9999 -9999 -9999 -9999 -9999 -9999 -9999 -9999 -9999 -9999 -9999 -9999 -9999 -9999 -9999 -9999 -9999 -9999 -9999 -9999 -9999 -9999 -9999 -9999 -9999 -9999 -9999 -9999 -9999 -9999 -9999 -9999 -9999 -9999 -9999 -9999 -9999 -9999 -9999 2.18786E-1 2.14784E-1 2.13564E-1 2.27379E-1 2.28016E-1 2.29937E-1 2.34787E-1 2.58477E-1 3.03E-1 3.36261E-1 3.68467E-1 4.68072E-1 5.46976E-1 5.23304E-1 4.40011E-1 4.47882E-1 3.88896E-1 3.6092E-1 3.35857E-1 3.12841E-1 3.00893E-1 3.44426E-1 4.25169E-1 5.71961E-1 6.71096E-1 6.50173E-1 6.41065E-1 6.58634E-1 6.7336E-1 6.10735E-1 6.3884E-1 6.32764E-1 6.16063E-1 6.21517E-1 6.29743E-1 6.08024E-1 5.68107E-1 5.39864E-1 5.36959E-1 5.26751E-1 4.9383E-1 5.00449E-1 5.30829E-1 4.91099E-1 4.62786E-1 4.45239E-1 4.30418E-1 4.07002E-1 3.4741E-1 3.02849E-1 3.31087E-1 3.43221E-1 3.07673E-1 3.07282E-1 3.44477E-1 4.3747E-1 4.74394E-1 4.54262E-1 4.42654E-1 4.58668E-1 4.55338E-1 4.48E-1 4.52412E-1 4.56644E-1 4.35431E-1 4.10304E-1 3.96339E-1 3.33077E-1 3.49869E-1 3.93627E-1 4.41304E-1 4.46261E-1 4.09994E-1 3.46395E-1 2.74645E-1 2.53363E-1 2.52715E-1 3.09433E-1 4.50955E-1 4.93129E-1 3.97902E-1 2.75417E-1 1.94627E-1 1.6662E-1 1.26161E-1 1.10281E-1 1.12429E-1 1.35885E-1 1.52686E-1 1.26323E-1 2.22663E-1 4.95188E-1 5.82335E-1 5.49734E-1 5.14071E-1 3.38636E-1 1.79134E-1 1.38139E-1 1.29211E-1 1.22868E-1 1.42682E-1 1.97069E-1 1.44672E-1 6.79839E-2 4.89428E-2 6.91068E-2 1.03876E-1 1.19595E-1 9.5074E-2 8.50604E-2 7.45771E-2 3.93524E-2 3.34285E-2 4.12329E-2 4.77925E-2 3.53671E-2 2.40684E-2 1.68956E-2 1.68545E-2 2.5441E-2 4.03253E-2 3.47562E-2 1.74843E-2 1.05234E-2 1.18882E-2 1.39126E-2 1.06736E-2 7.28382E-3 9.55676E-3 2.1616E-2 5.45929E-2 9.37526E-2 2.00409E-1 3.59056E-1 2.72505E-1 1.09876E-1 3.1866E-2 1.51776E-2 1.3826E-2 1.66673E-2 2.13069E-2 4.06186E-2 7.79138E-2 -9999 -9999 -9999 -9999 -9999 -9999 -9999 -9999 -9999 -9999 -9999 -9999 -9999 -9999 -9999 -9999 -9999 -9999
-9999 -9999 -9999 -9999 -9999 -9999 -9999 -9999 -9999 -9999 -9999 -9999 -9999 -9999 -9999 -9999 -9999 -9999 -9999 -9999 -9999 -9999 -9999 -9999 -9999 -9999 -9999 -9999 -9999 -9999 -9999 -9999 -9999 -9999 -9999 -9999 -9999 -9999 -9999 -9999 -9999 -9999 -9999 -9999 -9999 -9999 -9999 -9999 -9999 -9999 -9999 -9999 -9999 -9999 -9999 -9999 -9999 -9999 -9999 -9999 -9999 -9999 -9999 -9999 -9999 -9999 -9999 -9999 -9999 -9999 -9999 -9999 -9999 -9999 -9999 -9999 -9999 -9999 -9999 -9999 -9999 -9999 -9999 -9999 -9999 -9999 -9999 -9999 -9999 -9999 -9999 -9999 -9999 -9999 -9999 -9999 -9999 -9999 -9999 -9999 -9999 -9999 2.20339E-1 2.15703E-1 2.13564E-1 2.13259E-1 2.26425E-1 2.2579E-1 2.40826E-1 2.60014E-1 2.68827E-1 2.84047E-1 3.43166E-1 4.21667E-1 5.00864E-1 5.65899E-1 5.47109E-1 4.68972E-1 4.53253E-1 4.11725E-1 3.58002E-1 3.22659E-1 2.9899E-1 2.97094E-1 4.29898E-1 5.09757E-1 6.51174E-1 6.56955E-1 6.39288E-1 6.52874E-1 6.79067E-1 5.68414E-1 5.91649E-1 6.31925E-1 6.46842E-1 6.46588E-1 6.43974E-1 6.25036E-1 5.90068E-1 5.61222E-1 5.5357E-1 5.84231E-1 5.7355E-1 5.26043E-1 5.38215E-1 5.65683E-1 5.18939E-1 5.09335E-1 4.9992E-1 4.86077E-1 4.56249E-1 4.19196E-1 4.01263E-1 4.58799E-1 4.71872E-1 4.27412E-1 3.46676E-1 3.08489E-1 4.33408E-1 4.91108E-1 5.01091E-1 4.83818E-1 4.92922E-1 4.84639E-1 4.84804E-1 4.78649E-1 4.76633E-1 4.57996E-1 4.346E-1 4.24602E-1 4.1134E-1 4.02936E-1 3.91826E-1 4.14397E-1 4.32562E-1 4.00274E-1 3.70431E-1 3.38156E-1 3.0736E-1 3.07811E-1 4.01784E-1 4.93576E-1 4.66005E-1 3.5517E-1 2.11674E-1 1.56373E-1 1.36075E-1 1.20154E-1 1.12568E-1 1.09611E-1 1.27423E-1 1.68622E-1 2.33656E-1 4.47547E-1 5.79426E-1 5.68022E-1 5.25632E-1 4.9855E-1 3.94091E-1 2.41878E-1 1.61977E-1 1.16815E-1 1.0643E-1 1.29997E-1 1.5399E-1 1.03543E-1 5.38288E-2 4.69175E-2 8.58626E-2 1.64527E-1 2.44252E-1 2.1364E-1 1.50874E-1 9.92374E-2 4.56317E-2 3.19034E-2 5.67405E-2 1.07836E-1 9.77762E-2 5.93471E-2 3.2232E-2 3.14702E-2 5.84599E-2 1.22856E-1 1.26592E-1 6.09301E-2 3.5566E-2 3.51726E-2 2.39892E-2 1.1684E-2 6.56482E-3 6.80359E-3 1.07393E-2 1.62592E-2 2.36328E-2 6.20061E-2 2.09824E-1 3.75749E-1 2.62165E-1 9.37769E-2 3.21968E-2 2.30488E-2 2.22673E-2 1.92147E-2 2.37309E-2 4.0094E-2 8.33027E-2 -9999 -9999 -9999 -9999 -9999 -9999 -9999 -9999 -9999 -9999 -9999 -9999 -9999 -9999 -9999 -9999 -9999
-9999 -9999 -9999 -9999 -9999 -9999 -9999 -9999 -9999 -9999 -9999 -9999 -9999 -9999 -9999 -9999 -9999 -9999 -9999 -9999 -9999 -9999 -9999 -9999 -9999 -9999 -9999 -9999 -9999 -9999 -9999 -9999 -9999 -9999 -9999 -9999 -9999 -9999 -9999 -9999 -9999 -9999 -9999 -9999 -9999 -9999 -9999 -9999 -9999 -9999 -9999 -9999 -9999 -9999 -9999 -9999 -9999 -9999 -9999 -9999 -9999 -9999 -9999 -9999 -9999 -9999 -9999 -9999 -9999 -9999 -9999 -9999 -9999 -9999 -9999 -9999 -9999 -9999 -9999 -9999 -9999 -9999 -9999 -9999 -9999 -9999 -9999 -9999 -9999 -9999 -9999 -9999 -9999 -9999 -9999 -9999 -9999 -9999 -9999 -9999 -9999 -9999 2.18476E-1 2.18786E-1 2.21274E-1 2.36092E-1 2.35113E-1 2.45497E-1 2.41822E-1 2.43822E-1 2.69183E-1 3.05301E-1 3.80149E-1 4.79189E-1 5.46744E-1 6.03155E-1 5.66077E-1 4.91378E-1 4.80543E-1 4.65223E-1 3.6301E-1 3.30034E-1 3.0261E-1 3.05679E-1 4.51635E-1 6.07717E-1 6.36334E-1 6.54876E-1 6.67919E-1 6.60115E-1 5.97862E-1 5.62635E-1 6.08608E-1 6.24244E-1 6.21897E-1 6.22573E-1 6.04282E-1 6.12894E-1 6.12098E-1 5.77875E-1 6.04456E-1 5.92363E-1 5.77747E-1 5.72908E-1 5.8323E-1 5.96141E-1 5.69812E-1 5.51706E-1 5.21864E-1 4.71978E-1 4.69232E-1 4.58724E-1 4.68925E-1 5.02041E-1 4.97729E-1 4.7476E-1 3.93727E-1 3.54601E-1 4.53621E-1 4.96291E-1 5.0435E-1 4.80332E-1 4.65488E-1 4.7139E-1 4.51405E-1 4.49792E-1 4.62146E-1 4.52479E-1 4.46198E-1 4.28864E-1 4.2554E-1 4.00914E-1 3.51008E-1 3.67063E-1 4.05771E-1 3.91956E-1 3.86903E-1 3.84502E-1 3.6842E-1 3.98059E-1 4.82539E-1 4.65098E-1 4.54329E-1 3.26072E-1 1.86756E-1 1.48264E-1 1.54597E-1 1.57734E-1 1.63099E-1 1.49054E-1 1.53625E-1 1.77673E-1 3.48153E-1 5.57765E-1 5.69936E-1 5.35385E-1 5.3765E-1 5.29581E-1 4.82877E-1 3.19971E-1 1.75196E-1 1.03514E-1 8.90487E-2 9.53064E-2 8.87298E-2 6.40635E-2 4.86088E-2 5.57315E-2 1.0401E-1 2.152E-1 3.36103E-1 3.00037E-1 2.24445E-1 1.33887E-1 5.42268E-2 2.81094E-2 4.84194E-2 1.47947E-1 1.91416E-1 1.13161E-1 4.55655E-2 3.80477E-2 8.08124E-2 2.03288E-1 2.76126E-1 1.82708E-1 1.40834E-1 1.13956E-1 5.54132E-2 1.8488E-2 1.10621E-2 1.19501E-2 1.49075E-2 2.11112E-2 3.39644E-2 6.1282E-2 1.6232E-1 4.0009E-1 4.1444E-1 2.18156E-1 1.24585E-1 8.64385E-2 6.49422E-2 3.19679E-2 3.12846E-2 5.77996E-2 1.045E-1 -9999 -9999 -9999 -9999 -9999 -9999 -9999 -9999 -9999 -9999 -9999 -9999 -9999 -9999 -9999 -9999 -9999
-9999 -9999 -9999 -9999 -9999 -9999 -9999 -9999 -9999 -9999 -9999 -9999 -9999 -9999 -9999 -9999 -9999 -9999 -9999 -9999 -9999 -9999 -9999 -9999 -9999 -9999 -9999 -9999 -9999 -9999 -9999 -9999 -9999 -9999 -9999 -9999 -9999 -9999 -9999 -9999 -9999 -9999 -9999 -9999 -9999 -9999 -9999 -9999 -9999 -9999 -9999 -9999 -9999 -9999 -9999 -9999 -9999 -9999 -9999 -9999 -9999 -9999 -9999 -9999 -9999 -9999 -9999 -9999 -9999 -9999 -9999 -9999 -9999 -9999 -9999 -9999 -9999 -9999 -9999 -9999 -9999 -9999 -9999 -9999 -9999 -9999 -9999 -9999 -9999 -9999 -9999 -9999 -9999 -9999 -9999 -9999 -9999 -9999 -9999 -9999 -9999 2.2065E-1 2.19096E-1 2.32721E-1 2.64986E-1 2.88323E-1 2.88695E-1 2.63226E-1 2.57436E-1 2.60014E-1 2.80176E-1 3.19106E-1 4.02383E-1 5.43871E-1 6.39241E-1 6.21224E-1 5.66003E-1 4.92281E-1 5.10219E-1 5.82695E-1 4.15064E-1 3.30836E-1 2.97659E-1 3.14411E-1 4.302E-1 5.69161E-1 5.87313E-1 5.96881E-1 5.76319E-1 5.96881E-1 5.09757E-1 6.28738E-1 6.33302E-1 6.26077E-1 6.13996E-1 5.89054E-1 5.81917E-1 5.83909E-1 5.82462E-1 5.66278E-1 5.65208E-1 5.54581E-1 5.64945E-1 5.62309E-1 5.5071E-1 5.43504E-1 5.23455E-1 5.15371E-1 4.8686E-1 4.56705E-1 4.88248E-1 5.06809E-1 5.05032E-1 5.21551E-1 4.82441E-1 4.46464E-1 4.49806E-1 4.788E-1 4.73976E-1 5.1065E-1 4.78266E-1 4.7766E-1 4.44682E-1 4.32771E-1 4.21812E-1 4.20548E-1 4.41229E-1 4.30857E-1 4.05156E-1 3.93358E-1 3.83735E-1 3.42142E-1 3.10969E-1 3.05189E-1 3.3042E-1 3.42361E-1 3.60646E-1 3.29347E-1 3.36129E-1 4.07124E-1 4.70753E-1 4.5704E-1 4.23242E-1 2.68193E-1 1.80704E-1 1.72231E-1 1.91027E-1 2.25923E-1 2.45917E-1 2.81133E-1 3.13305E-1 3.62891E-1 5.36927E-1 5.66859E-1 5.29682E-1 5.07932E-1 5.24726E-1 5.15423E-1 4.78694E-1 3.7414E-1 1.8318E-1 9.67339E-2 7.91791E-2 7.48615E-2 6.8388E-2 5.9489E-2 5.44443E-2 6.26904E-2 8.78193E-2 1.31948E-1 1.65967E-1 2.11826E-1 3.05183E-1 2.36149E-1 6.85067E-2 3.00133E-2 5.24793E-2 1.73318E-1 2.69185E-1 1.50984E-1 5.59425E-2 4.44444E-2 8.32172E-2 2.41566E-1 4.06073E-1 3.59785E-1 3.39568E-1 2.48526E-1 9.91967E-2 3.06802E-2 2.24728E-2 2.78793E-2 4.05308E-2 7.39751E-2 1.37971E-1 2.02753E-1 3.18301E-1 4.92552E-1 5.14819E-1 4.38874E-1 3.55525E-1 2.82134E-1 1.76629E-1 1.05805E-1 -9999 -9999 -9999 -9999 -9999 -9999 -9999 -9999 -9999 -9999 -9999 -9999 -9999 -9999 -9999 -9999 -9999 -9999 -9999 -9999
-9999 -9999 -9999 -9999 -9999 -9999 -9999 -9999 -9999 -9999 -9999 -9999 -9999 -9999 -9999 -9999 -9999 -9999 -9999 -9999 -9999 -9999 -9999 -9999 -9999 -9999 -9999 -9999 -9999 -9999 -9999 -9999 -9999 -9999 -9999 -9999 -9999 -9999 -9999 -9999 -9999 -9999 -9999 -9999 -9999 -9999 -9999 -9999 -9999 -9999 -9999 -9999 -9999 -9999 -9999 -9999 -9999 -9999 -9999 -9999 -9999 -9999 -9999 -9999 -9999 -9999 -9999 -9999 -9999 -9999 -9999 -9999 -9999 -9999 -9999 -9999 -9999 -9999 -9999 -9999 -9999 -9999 -9999 -9999 -9999 -9999 -9999 -9999 -9999 -9999 -9999 -9999 -9999 -9999 -9999 -9999 -9999 -9999 -9999 -9999 2.24729E-1 2.19717E-1 2.21274E-1 2.61123E-1 3.47042E-1 3.48061E-1 3.95795E-1 4.07788E-1 3.36457E-1 2.80743E-1 2.63869E-1 3.06642E-1 3.67018E-1 5.34443E-1 6.56828E-1 6.56741E-1 6.03484E-1 5.15637E-1 5.64301E-1 6.75128E-1 4.87497E-1 3.53895E-1 3.38945E-1 3.61453E-1 4.20158E-1 4.55226E-1 4.50289E-1 4.02326E-1 4.29756E-1 4.12672E-1 5.32151E-1 6.43037E-1 6.37445E-1 6.35466E-1 5.96439E-1 5.92077E-1 5.82588E-1 5.88607E-1 6.04165E-1 5.79144E-1 5.61992E-1 5.53718E-1 5.62595E-1 5.67609E-1 5.82148E-1 5.55087E-1 5.17773E-1 4.80345E-1 4.52019E-1 4.59554E-1 4.92638E-1 5.35749E-1 5.29035E-1 5.0304E-1 4.52707E-1 4.33133E-1 4.8121E-1 5.1677E-1 5.22491E-1 5.06562E-1 4.69314E-1 4.46472E-1 4.39681E-1 4.17469E-1 3.94107E-1 4.0727E-1 4.08263E-1 4.17348E-1 3.90637E-1 3.73296E-1 3.65667E-1 3.70902E-1 3.80985E-1 3.36423E-1 2.97688E-1 3.03591E-1 3.09974E-1 3.00529E-1 3.38838E-1 4.24037E-1 4.56639E-1 4.19107E-1 3.13883E-1 2.22089E-1 2.00281E-1 2.04602E-1 2.29887E-1 2.58417E-1 2.8355E-1 3.44189E-1 3.8648E-1 5.47073E-1 5.59128E-1 5.47187E-1 5.22236E-1 4.8242E-1 4.95661E-1 4.87683E-1 4.60465E-1 4.04333E-1 2.00395E-1 9.44543E-2 8.12733E-2 9.36382E-2 1.00617E-1 9.14884E-2 7.49488E-2 6.81475E-2 6.30941E-2 5.81158E-2 5.99195E-2 1.00013E-1 2.27641E-1 3.05012E-1 1.04611E-1 3.93695E-2 6.87144E-2 2.32589E-1 3.97857E-1 2.06702E-1 7.68025E-2 5.07933E-2 7.85881E-2 1.9502E-1 3.91107E-1 5.19946E-1 5.326E-1 3.66283E-1 1.35244E-1 5.13375E-2 3.27527E-2 3.48901E-2 4.77245E-2 7.76107E-2 1.53573E-1 2.26441E-1 3.29863E-1 4.91379E-1 5.41963E-1 5.31454E-1 4.7432E-1 3.9025E-1 3.41338E-1 -9999 -9999 -9999 -9999 -9999 -9999 -9999 -9999 -9999 -9999 -9999 -9999 -9999 -9999 -9999 -9999 -9999 -9999 -9999 -9999 -9999
-9999 -9999 -9999 -9999 -9999 -9999 -9999 -9999 -9999 -9999 -9999 -9999 -9999 -9999 -9999 -9999 -9999 -9999 -9999 -9999 -9999 -9999 -9999 -9999 -9999 -9999 -9999 -9999 -9999 -9999 -9999 -9999 -9999 -9999 -9999 -9999 -9999 -9999 -9999 -9999 -9999 -9999 -9999 -9999 -9999 -9999 -9999 -9999 -9999 -9999 -9999 -9999 -9999 -9999 -9999 -9999 -9999 -9999 -9999 -9999 -9999 -9999 -9999 -9999 -9999 -9999 -9999 -9999 -9999 -9999 -9999 -9999 -9999 -9999 -9999 -9999 -9999 -9999 -9999 -9999 -9999 -9999 -9999 -9999 -9999 -9999 -9999 -9999 -9999 -9999 -9999 -9999 -9999 -9999 -9999 -9999 -9999 -9999 -9999 2.28541E-1 2.24729E-1 2.20962E-1 2.23154E-1 2.59728E-1 3.23848E-1 3.46421E-1 3.83937E-1 4.14971E-1 4.18311E-1 3.50137E-1 2.90897E-1 3.1852E-1 3.53251E-1 4.96665E-1 6.56957E-1 6.74019E-1 6.39898E-1 5.44767E-1 6.57488E-1 6.79094E-1 5.39178E-1 3.74265E-1 3.88465E-1 4.86679E-1 6.28738E-1 6.43203E-1 6.39129E-1 6.05606E-1 5.51325E-1 4.11355E-1 5.75366E-1 6.15725E-1 6.14733E-1 6.11639E-1 5.91091E-1 5.91125E-1 6.11489E-1 6.06163E-1 5.73763E-1 5.6924E-1 6.13288E-1 5.75126E-1 5.31105E-1 5.1388E-1 5.383E-1 5.26352E-1 4.95162E-1 4.63763E-1 4.75748E-1 4.98617E-1 5.25632E-1 5.48403E-1 5.17085E-1 4.72059E-1 4.60351E-1 4.55765E-1 4.80138E-1 5.2965E-1 5.13819E-1 4.73927E-1 4.42975E-1 4.1825E-1 4.09283E-1 3.99862E-1 4.01665E-1 3.9583E-1 3.93349E-1 3.97314E-1 3.9912E-1 3.85684E-1 3.81798E-1 4.08681E-1 3.99145E-1 3.67901E-1 3.29451E-1 3.00123E-1 3.09222E-1 3.30818E-1 3.61416E-1 4.34881E-1 4.35E-1 3.55573E-1 2.26757E-1 2.06177E-1 2.23278E-1 2.31399E-1 2.43129E-1 2.18176E-1 2.18707E-1 2.47263E-1 4.36805E-1 5.50655E-1 5.31452E-1 5.03307E-1 5.15041E-1 4.93339E-1 4.47831E-1 4.74394E-1 4.50758E-1 4.10243E-1 2.12773E-1 1.02881E-1 9.27566E-2 1.46199E-1 1.99445E-1 2.05817E-1 1.78757E-1 1.63803E-1 1.05429E-1 5.82518E-2 4.07754E-2 5.19638E-2 1.29556E-1 3.14505E-1 2.36055E-1 8.64876E-2 1.12605E-1 3.49299E-1 4.28117E-1 3.10552E-1 1.50513E-1 7.1465E-2 5.98023E-2 8.69128E-2 2.03276E-1 4.65488E-1 5.84516E-1 4.03839E-1 1.86931E-1 1.04854E-1 5.17849E-2 2.99316E-2 3.5168E-2 4.90275E-2 8.3016E-2 1.42418E-1 2.49702E-1 4.24116E-1 4.56372E-1 4.61224E-1 4.53198E-1 4.57811E-1 -9999 -9999 -9999 -9999 -9999 -9999 -9999 -9999 -9999 -9999 -9999 -9999 -9999 -9999 -9999 -9999 -9999 -9999 -9999 -9999 -9999 -9999
-9999 -9999 -9999 -9999 -9999 -9999 -9999 -9999 -9999 -9999 -9999 -9999 -9999 -9999 -9999 -9999 -9999 -9999 -9999 -9999 -9999 -9999 -9999 -9999 -9999 -9999 -9999 -9999 -9999 -9999 -9999 -9999 -9999 -9999 -9999 -9999 -9999 -9999 -9999 -9999 -9999 -9999 -9999 -9999 -9999 -9999 -9999 -9999 -9999 -9999 -9999 -9999 -9999 -9999 -9999 -9999 -9999 -9999 -9999 -9999 -9999 -9999 -9999 -9999 -9999 -9999 -9999 -9999 -9999 -9999 -9999 -9999 -9999 -9999 -9999 -9999 -9999 -9999 -9999 -9999 -9999 -9999 -9999 -9999 -9999 -9999 -9999 -9999 -9999 -9999 -9999 -9999 -9999 -9999 -9999 -9999 -9999 -9999 2.31752E-1 2.28541E-1 2.26947E-1 2.24414E-1 2.36746E-1 2.45366E-1 2.76216E-1 3.08584E-1 3.45813E-1 3.71187E-1 4.24484E-1 4.19903E-1 3.15379E-1 3.2604E-1 3.73169E-1 5.20029E-1 6.7423E-1 6.81215E-1 6.40043E-1 5.84988E-1 6.73043E-1 6.73218E-1 5.61902E-1 3.88197E-1 4.35984E-1 6.0772E-1 6.68078E-1 6.53815E-1 6.706E-1 6.51785E-1 5.64345E-1 4.43572E-1 5.34854E-1 6.25676E-1 6.39546E-1 6.10408E-1 5.84628E-1 5.89278E-1 6.2106E-1 6.05185E-1 5.46525E-1 5.64379E-1 5.86741E-1 5.68906E-1 5.42327E-1 4.99016E-1 4.92657E-1 4.79192E-1 4.38609E-1 4.02103E-1 4.93199E-1 5.34897E-1 5.55958E-1 5.31409E-1 4.95916E-1 4.57114E-1 4.86058E-1 5.04643E-1 5.24644E-1 5.42567E-1 5.18816E-1 4.69905E-1 4.33845E-1 4.08648E-1 4.0535E-1 4.1591E-1 4.34041E-1 4.32581E-1 4.14036E-1 4.29849E-1 4.39213E-1 4.21655E-1 4.18476E-1 4.30596E-1 4.00843E-1 3.82225E-1 3.76067E-1 3.34367E-1 3.4294E-1 3.5844E-1 3.66754E-1 3.70544E-1 3.43386E-1 2.56101E-1 1.8951E-1 1.86543E-1 1.91218E-1 2.03389E-1 2.09717E-1 2.08145E-1 2.06633E-1 3.33729E-1 5.37347E-1 5.33695E-1 4.93179E-1 4.81036E-1 5.02826E-1 4.82301E-1 4.19201E-1 4.55459E-1 4.31253E-1 3.63343E-1 1.80779E-1 1.22071E-1 1.32136E-1 2.426E-1 3.43247E-1 3.80013E-1 3.67787E-1 3.57031E-1 2.62863E-1 1.03377E-1 5.78746E-2 4.40433E-2 7.61543E-2 2.30703E-1 3.6958E-1 3.06058E-1 3.11374E-1 4.89873E-1 5.24909E-1 4.42604E-1 3.20696E-1 1.63442E-1 6.59399E-2 5.92163E-2 1.28148E-1 3.97849E-1 5.79579E-1 4.47463E-1 2.9682E-1 2.27227E-1 1.00303E-1 4.18704E-2 5.92352E-2 9.32586E-2 1.48389E-1 2.3052E-1 3.1342E-1 3.40144E-1 3.1668E-1 3.31358E-1 3.50152E-1 -9999 -9999 -9999 -9999 -9999 -9999 -9999 -9999 -9999 -9999 -9999 -9999 -9999 -9999 -9999 -9999 -9999 -9999 -9999 -9999 -9999 -9999 -9999
-9999 -9999 -9999 -9999 -9999 -9999 -9999 -9999 -9999 -9999 -9999 -9999 -9999 -9999 -9999 -9999 -9999 -9999 -9999 -9999 -9999 -9999 -9999 -9999 -9999 -9999 -9999 -9999 -9999 -9999 -9999 -9999 -9999 -9999 -9999 -9999 -9999 -9999 -9999 -9999 -9999 -9999 -9999 -9999 -9999 -9999 -9999 -9999 -9999 -9999 -9999 -9999 -9999 -9999 -9999 -9999 -9999 -9999 -9999 -9999 -9999 -9999 -9999 -9999 -9999 -9999 -9999 -9999 -9999 -9999 -9999 -9999 -9999 -9999 -9999 -9999 -9999 -9999 -9999 -9999 -9999 -9999 -9999 -9999 -9999 -9999 -9999 -9999 -9999 -9999 -9999 -9999 -9999 -9999 -9999 -9999 -9999 2.33369E-1 2.31752E-1 2.29822E-1 2.27584E-1 2.38388E-1 2.34787E-1 2.34461E-1 2.3773E-1 2.62316E-1 2.76941E-1 3.34036E-1 3.82894E-1 4.54892E-1 4.00643E-1 3.46249E-1 4.23111E-1 5.92329E-1 6.75801E-1 6.81367E-1 6.56063E-1 6.21828E-1 6.64438E-1 6.75822E-1 5.47609E-1 3.8219E-1 4.62746E-1 6.38294E-1 6.62012E-1 6.50392E-1 6.59398E-1 6.5573E-1 4.70533E-1 5.10009E-1 5.93938E-1 6.3423E-1 6.35941E-1 6.41534E-1 6.20284E-1 5.98179E-1 6.0934E-1 5.84094E-1 5.28542E-1 5.22902E-1 5.4346E-1 5.17967E-1 5.11157E-1 5.13485E-1 5.1103E-1 4.80844E-1 4.19889E-1 4.40115E-1 5.09799E-1 5.38292E-1 5.66597E-1 5.10426E-1 4.72438E-1 4.71907E-1 5.03049E-1 5.46839E-1 5.37871E-1 5.31822E-1 5.30908E-1 4.8074E-1 4.26036E-1 4.20247E-1 4.37969E-1 4.42434E-1 4.70466E-1 4.64685E-1 4.45414E-1 4.59171E-1 4.52861E-1 4.33383E-1 4.42811E-1 4.36322E-1 4.15194E-1 3.92218E-1 3.66399E-1 3.28817E-1 3.14692E-1 3.03053E-1 2.84996E-1 2.63563E-1 2.28618E-1 1.94189E-1 1.77107E-1 1.77517E-1 1.88117E-1 2.02903E-1 2.09578E-1 2.22147E-1 2.58949E-1 4.67937E-1 5.36206E-1 5.02855E-1 4.59444E-1 4.6158E-1 4.69795E-1 4.21849E-1 3.71126E-1 3.78438E-1 3.20049E-1 2.21548E-1 1.34121E-1 1.18378E-1 1.57174E-1 3.09917E-1 4.54893E-1 5.15025E-1 5.09784E-1 5.29321E-1 4.37707E-1 2.69493E-1 1.30803E-1 5.89338E-2 4.53502E-2 9.94408E-2 3.13554E-1 4.79707E-1 5.19942E-1 6.07402E-1 5.93703E-1 5.62428E-1 5.16585E-1 3.12547E-1 9.33074E-2 6.6654E-2 1.28519E-1 3.68532E-1 5.76036E-1 5.58661E-1 5.1488E-1 4.27067E-1 1.96667E-1 8.38773E-2 1.14102E-1 2.58139E-1 3.38027E-1 3.03876E-1 2.7711E-1 2.37558E-1 1.75817E-1 1.78332E-1 2.54564E-1 -9999 -9999 -9999 -9999 -9999 -9999 -9999 -9999 -9999 -9999 -9999 -9999 -9999 -9999 -9999 -9999 -9999 -9999 -9999 -9999 -9999 -9999 -9999
-9999 -9999 -9999 -9999 -9999 -9999 -9999 -9999 -9999 -9999 -9999 -9999 -9999 -9999 -9999 -9999 -9999 -9999 -9999 -9999 -9999 -9999 -9999 -9999 -9999 -9999 -9999 -9999 -9999 -9999 -9999 -9999 -9999 -9999 -9999 -9999 -9999 -9999 -9999 -9999 -9999 -9999 -9999 -9999 -9999 -9999 -9999 -9999 -9999 -9999 -9999 -9999 -9999 -9999 -9999 -9999 -9999 -9999 -9999 -9999 -9999 -9999 -9999 -9999 -9999 -9999 -9999 -9999 -9999 -9999 -9999 -9999 -9999 -9999 -9999 -9999 -9999 -9999 -9999 -9999 -9999 -9999 -9999 -9999 -9999 -9999 -9999 -9999 -9999 -9999 -9999 -9999 -9999 -9999 -9999 -9999 2.34018E-1 2.31752E-1 2.30785E-1 2.29822E-1 2.26947E-1 2.24098E-1 2.34136E-1 2.30258E-1 2.28655E-1 2.47517E-1 2.73843E-1 2.91847E-1 3.55096E-1 4.27412E-1 4.64178E-1 3.90258E-1 4.60889E-1 6.22117E-1 6.73008E-1 6.81585E-1 6.25335E-1 6.57502E-1 6.6169E-1 6.81544E-1 5.01272E-1 3.93643E-1 5.37474E-1 6.56201E-1 6.45275E-1 6.52976E-1 6.70614E-1 5.54683E-1 4.46257E-1 5.19509E-1 6.0858E-1 6.40711E-1 6.44002E-1 6.32699E-1 6.11488E-1 6.2344E-1 6.28075E-1 5.84135E-1 5.24418E-1 5.25632E-1 5.00331E-1 5.152E-1 5.35209E-1 5.40313E-1 5.04374E-1 4.72554E-1 4.88902E-1 5.17062E-1 5.38103E-1 5.72169E-1 5.5493E-1 5.11436E-1 5.18047E-1 5.44376E-1 5.37583E-1 5.60127E-1 5.1436E-1 5.03176E-1 5.09862E-1 4.72948E-1 4.52662E-1 4.66318E-1 4.68557E-1 4.83494E-1 4.81959E-1 4.61909E-1 4.63257E-1 4.43771E-1 4.33535E-1 4.06622E-1 4.04388E-1 3.90378E-1 3.90861E-1 3.72144E-1 3.59848E-1 3.04395E-1 2.72046E-1 2.63396E-1 2.51592E-1 2.39468E-1 2.14775E-1 2.12539E-1 1.93846E-1 1.8159E-1 2.21927E-1 2.48817E-1 2.73928E-1 2.72081E-1 4.00623E-1 5.21313E-1 5.17431E-1 4.71683E-1 4.30429E-1 4.54856E-1 4.59534E-1 3.807E-1 2.95238E-1 2.72815E-1 2.11318E-1 1.55752E-1 1.29217E-1 1.14552E-1 1.43868E-1 2.74693E-1 4.28537E-1 5.1779E-1 5.67391E-1 5.73264E-1 5.85862E-1 5.02827E-1 3.32123E-1 9.32901E-2 4.62825E-2 7.05304E-2 1.57006E-1 3.1805E-1 5.03331E-1 5.7023E-1 6.02918E-1 5.92228E-1 5.88201E-1 3.47271E-1 1.10225E-1 7.80209E-2 1.24687E-1 2.73804E-1 4.67961E-1 5.78191E-1 6.06203E-1 5.61622E-1 3.98386E-1 2.16419E-1 2.0467E-1 3.07209E-1 3.06679E-1 2.23992E-1 1.41791E-1 1.1579E-1 1.09083E-1 1.31012E-1 -9999 -9999 -9999 -9999 -9999 -9999 -9999 -9999 -9999 -9999 -9999 -9999 -9999 -9999 -9999 -9999 -9999 -9999 -9999 -9999 -9999 -9999 -9999 -9999
-9999 -9999 -9999 -9999 -9999 -9999 -9999 -9999 -9999 -9999 -9999 -9999 -9999 -9999 -9999 -9999 -9999 -9999 -9999 -9999 -9999 -9999 -9999 -9999 -9999 -9999 -9999 -9999 -9999 -9999 -9999 -9999 -9999 -9999 -9999 -9999 -9999 -9999 -9999 -9999 -9999 -9999 -9999 -9999 -9999 -9999 -9999 -9999 -9999 -9999 -9999 -9999 -9999 -9999 -9999 -9999 -9999 -9999 -9999 -9999 -9999 -9999 -9999 -9999 -9999 -9999 -9999 -9999 -9999 -9999 -9999 -9999 -9999 -9999 -9999 -9999 -9999 -9999 -9999 -9999 -9999 -9999 -9999 -9999 -9999 -9999 -9999 -9999 -9999 -9999 -9999 -9999 -9999 -9999 -9999 2.36626E-1 2.33693E-1 2.31752E-1 2.30464E-1 2.29501E-1 2.27584E-1 2.39047E-1 2.34136E-1 2.29616E-1 2.26107E-1 2.40495E-1 2.48193E-1 2.94272E-1 3.1773E-1 4.03689E-1 4.7756E-1 4.64488E-1 5.2432E-1 6.81838E-1 6.7283E-1 6.78947E-1 6.12548E-1 6.82144E-1 6.64937E-1 6.75004E-1 4.78208E-1 4.31978E-1 5.75374E-1 6.68575E-1 6.45044E-1 6.44974E-1 6.68275E-1 5.13375E-1 4.71313E-1 5.9601E-1 6.11515E-1 6.21476E-1 6.31414E-1 6.46636E-1 6.08348E-1 6.11473E-1 6.01097E-1 5.82053E-1 5.48024E-1 5.57346E-1 5.35076E-1 5.6014E-1 5.57832E-1 5.23148E-1 4.92301E-1 4.89414E-1 5.13036E-1 5.60984E-1 5.80226E-1 5.66291E-1 5.47089E-1 5.54244E-1 5.50477E-1 5.56812E-1 5.52862E-1 5.35118E-1 4.84575E-1 4.98021E-1 5.28522E-1 5.16466E-1 5.01665E-1 5.07112E-1 4.97585E-1 4.73466E-1 4.55584E-1 4.35996E-1 4.39175E-1 4.16874E-1 4.42202E-1 4.17225E-1 3.91207E-1 3.73851E-1 3.60219E-1 3.46578E-1 3.37163E-1 3.57896E-1 3.5536E-1 3.39479E-1 3.52146E-1 3.25991E-1 2.9756E-1 2.85208E-1 2.19317E-1 1.77517E-1 2.01326E-1 2.45805E-1 2.51742E-1 3.09476E-1 4.75263E-1 5.15469E-1 4.79965E-1 4.64036E-1 4.3215E-1 4.45832E-1 4.22852E-1 3.35577E-1 2.4827E-1 2.2553E-1 1.82121E-1 1.44078E-1 1.39564E-1 1.54225E-1 1.96532E-1 2.73832E-1 3.93635E-1 4.54907E-1 5.48574E-1 5.99777E-1 6.24431E-1 5.99777E-1 5.25368E-1 1.91763E-1 8.82065E-2 9.77844E-2 1.52645E-1 2.53855E-1 4.60807E-1 5.99721E-1 6.14266E-1 5.8964E-1 5.50893E-1 3.67845E-1 1.41288E-1 7.49602E-2 8.93021E-2 1.33097E-1 2.1338E-1 3.22857E-1 3.8416E-1 3.61569E-1 3.32484E-1 3.06934E-1 2.78254E-1 2.37396E-1 1.74732E-1 1.35595E-1 8.82779E-2 6.64708E-2 7.97484E-2 -9999 -9999 -9999 -9999 -9999 -9999 -9999 -9999 -9999 -9999 -9999 -9999 -9999 -9999 -9999 -9999 -9999 -9999 -9999 -9999 -9999 -9999 -9999 -9999 -9999
-9999 -9999 -9999 -9999 -9999 -9999 -9999 -9999 -9999 -9999 -9999 -9999 -9999 -9999 -9999 -9999 -9999 -9999 -9999 -9999 -9999 -9999 -9999 -9999 -9999 -9999 -9999 -9999 -9999 -9999 -9999 -9999 -9999 -9999 -9999 -9999 -9999 -9999 -9999 -9999 -9999 -9999 -9999 -9999 -9999 -9999 -9999 -9999 -9999 -9999 -9999 -9999 -9999 -9999 -9999 -9999 -9999 -9999 -9999 -9999 -9999 -9999 -9999 -9999 -9999 -9999 -9999 -9999 -9999 -9999 -9999 -9999 -9999 -9999 -9999 -9999 -9999 -9999 -9999 -9999 -9999 -9999 -9999 -9999 -9999 -9999 -9999 -9999 -9999 -9999 -9999 -9999 -9999 -9999 2.36299E-1 2.34994E-1 2.34994E-1 2.34668E-1 2.32398E-1 2.30785E-1 2.31107E-1 2.43693E-1 2.40037E-1 2.33487E-1 2.41157E-1 2.37526E-1 2.41822E-1 2.86432E-1 3.25834E-1 3.66178E-1 4.19298E-1 4.86014E-1 5.69009E-1 6.78675E-1 6.67053E-1 6.73404E-1 6.08249E-1 6.13834E-1 6.75017E-1 6.29095E-1 5.00708E-1 4.9879E-1 6.14273E-1 6.59887E-1 6.47631E-1 6.64319E-1 6.76965E-1 4.98897E-1 5.23125E-1 6.22326E-1 6.3187E-1 6.17007E-1 6.06251E-1 6.23338E-1 6.00958E-1 6.17044E-1 6.25401E-1 6.16994E-1 5.95151E-1 5.89562E-1 5.81512E-1 5.68366E-1 5.28222E-1 5.01414E-1 4.88813E-1 5.23634E-1 5.68216E-1 5.95836E-1 5.67579E-1 5.77556E-1 5.6728E-1 5.75362E-1 5.33393E-1 5.27557E-1 5.13927E-1 4.85821E-1 4.50666E-1 4.71158E-1 4.8471E-1 5.05238E-1 4.98948E-1 4.96396E-1 4.56685E-1 4.73022E-1 4.47405E-1 4.10074E-1 4.18738E-1 4.12164E-1 4.33789E-1 4.30499E-1 4.12608E-1 3.87022E-1 3.48158E-1 3.06737E-1 3.32084E-1 3.87794E-1 4.08068E-1 3.95765E-1 4.21244E-1 4.56027E-1 4.53373E-1 3.76236E-1 2.492E-1 1.76429E-1 1.90931E-1 2.57829E-1 2.73822E-1 3.45644E-1 4.74694E-1 5.54414E-1 5.40365E-1 4.65869E-1 4.41922E-1 4.2172E-1 3.95869E-1 2.92577E-1 2.36903E-1 2.14182E-1 1.74987E-1 1.4445E-1 1.43298E-1 1.78514E-1 2.39866E-1 2.74553E-1 2.85253E-1 3.16463E-1 3.85104E-1 4.90061E-1 5.30309E-1 5.63608E-1 6.17961E-1 4.5728E-1 2.6193E-1 2.86576E-1 3.93376E-1 4.80219E-1 5.72587E-1 6.08886E-1 6.06754E-1 5.74005E-1 5.38496E-1 4.53002E-1 2.00475E-1 7.18529E-2 5.32102E-2 5.76789E-2 6.54764E-2 9.49715E-2 1.25704E-1 1.15885E-1 1.40188E-1 1.65744E-1 1.67992E-1 1.24878E-1 9.42029E-2 8.35202E-2 7.14669E-2 5.66517E-2 7.54004E-2 -9999 -9999 -9999 -9999 -9999 -9999 -9999 -9999 -9999 -9999 -9999 -9999 -9999 -9999 -9999 -9999 -9999 -9999 -9999 -9999 -9999 -9999 -9999 -9999 -9999
-9999 -9999 -9999 -9999 -9999 -9999 -9999 -9999 -9999 -9999 -9999 -9999 -9999 -9999 -9999 -9999 -9999 -9999 -9999 -9999 -9999 -9999 -9999 -9999 -9999 -9999 -9999 -9999 -9999 -9999 -9999 -9999 -9999 -9999 -9999 -9999 -9999 -9999 -9999 -9999 -9999 -9999 -9999 -9999 -9999 -9999 -9999 -9999 -9999 -9999 -9999 -9999 -9999 -9999 -9999 -9999 -9999 -9999 -9999 -9999 -9999 -9999 -9999 -9999 -9999 -9999 -9999 -9999 -9999 -9999 -9999 -9999 -9999 -9999 -9999 -9999 -9999 -9999 -9999 -9999 -9999 -9999 -9999 -9999 -9999 -9999 -9999 -9999 -9999 -9999 -9999 -9999 -9999 -9999 2.34668E-1 2.21169E-1 2.36626E-1 2.37281E-1 2.35646E-1 2.34018E-1 2.48399E-1 2.49076E-1 2.5952E-1 2.52958E-1 2.44826E-1 2.38513E-1 2.37198E-1 2.63165E-1 3.195E-1 3.78265E-1 4.31527E-1 4.9777E-1 6.57786E-1 6.67097E-1 6.61193E-1 6.81243E-1 6.53204E-1 6.66962E-1 6.82164E-1 6.42072E-1 6.42043E-1 6.51953E-1 6.62787E-1 6.50492E-1 6.38909E-1 6.56181E-1 6.5563E-1 5.2448E-1 5.06939E-1 6.32849E-1 6.60478E-1 6.47005E-1 6.24323E-1 5.96942E-1 5.85088E-1 6.02173E-1 6.06597E-1 5.93108E-1 5.58708E-1 5.58479E-1 5.61108E-1 5.55867E-1 5.23649E-1 5.15606E-1 4.96285E-1 5.17876E-1 5.74588E-1 5.78187E-1 5.30071E-1 5.16343E-1 4.90608E-1 5.16683E-1 5.37583E-1 5.50395E-1 4.82601E-1 4.44586E-1 4.38114E-1 4.47964E-1 4.45137E-1 4.80156E-1 4.87245E-1 4.48509E-1 4.2622E-1 4.3186E-1 4.47191E-1 4.28615E-1 3.85098E-1 3.88345E-1 3.85196E-1 3.96398E-1 3.90742E-1 3.5801E-1 3.31131E-1 2.86335E-1 3.03438E-1 3.48208E-1 4.01514E-1 4.27214E-1 4.30813E-1 4.56085E-1 4.64478E-1 4.38309E-1 2.66323E-1 1.83725E-1 2.14996E-1 2.83922E-1 3.01332E-1 3.45046E-1 4.24988E-1 4.83956E-1 5.35868E-1 5.12556E-1 4.50947E-1 4.26446E-1 3.92691E-1 3.0142E-1 2.37335E-1 2.11383E-1 1.95704E-1 1.71774E-1 1.61526E-1 1.84697E-1 1.98993E-1 2.03289E-1 1.72494E-1 1.81846E-1 2.1745E-1 2.29446E-1 2.94822E-1 4.95168E-1 5.70893E-1 6.23216E-1 6.05614E-1 5.72665E-1 5.97076E-1 6.1339E-1 6.16299E-1 6.11757E-1 6.2026E-1 6.06251E-1 5.99694E-1 5.56755E-1 3.29994E-1 1.11415E-1 4.67344E-2 2.85544E-2 2.35602E-2 3.28619E-2 5.26523E-2 5.62545E-2 6.46866E-2 7.47541E-2 7.73901E-2 5.64109E-2 5.00661E-2 4.96399E-2 5.87171E-2 5.49245E-2 8.99655E-2 -9999 -9999 -9999 -9999 -9999 -9999 -9999 -9999 -9999 -9999 -9999 -9999 -9999 -9999 -9999 -9999 -9999 -9999 -9999 -9999 -9999 -9999 -9999 -9999 -9999
-9999 -9999 -9999 -9999 -9999 -9999 -9999 -9999 -9999 -9999 -9999 -9999 -9999 -9999 -9999 -9999 -9999 -9999 -9999 -9999 -9999 -9999 -9999 -9999 -9999 -9999 -9999 -9999 -9999 -9999 -9999 -9999 -9999 -9999 -9999 -9999 -9999 -9999 -9999 -9999 -9999 -9999 -9999 -9999 -9999 -9999 -9999 -9999 -9999 -9999 -9999 -9999 -9999 -9999 -9999 -9999 -9999 -9999 -9999 -9999 -9999 -9999 -9999 -9999 -9999 -9999 -9999 -9999 -9999 -9999 -9999 -9999 -9999 -9999 -9999 -9999 -9999 -9999 -9999 -9999 -9999 -9999 -9999 -9999 -9999 -9999 -9999 -9999 -9999 -9999 -9999 -9999 -9999 2.21169E-1 2.19923E-1 2.34018E-1 2.36954E-1 2.39254E-1 2.38925E-1 2.51456E-1 2.50434E-1 2.50094E-1 2.60916E-1 2.53644E-1 2.46169E-1 2.54128E-1 2.49346E-1 2.57926E-1 3.17141E-1 4.00908E-1 4.90083E-1 6.03991E-1 6.75703E-1 6.55475E-1 6.66396E-1 6.80821E-1 6.74313E-1 6.78647E-1 6.70489E-1 6.76119E-1 6.65078E-1 6.50781E-1 6.44314E-1 6.27283E-1 6.43837E-1 6.61771E-1 6.19342E-1 4.95621E-1 5.05581E-1 6.20325E-1 6.60458E-1 6.30095E-1 6.25171E-1 6.15865E-1 5.79676E-1 5.78056E-1 5.93171E-1 5.79384E-1 5.4306E-1 5.58205E-1 5.84414E-1 5.87224E-1 5.59101E-1 5.76818E-1 5.69042E-1 5.72169E-1 5.69792E-1 5.61333E-1 5.82807E-1 5.06809E-1 4.57716E-1 4.66986E-1 5.13337E-1 5.43058E-1 4.95849E-1 4.54118E-1 4.17924E-1 4.21488E-1 4.36593E-1 4.56525E-1 4.51763E-1 4.44475E-1 4.06085E-1 4.09011E-1 4.1793E-1 4.13286E-1 3.83827E-1 3.60348E-1 3.6151E-1 3.66958E-1 3.63091E-1 3.38571E-1 2.68346E-1 2.7331E-1 2.90452E-1 2.95929E-1 2.96422E-1 2.73033E-1 2.84923E-1 3.92394E-1 4.70505E-1 4.55696E-1 2.96883E-1 1.92573E-1 2.1912E-1 2.9376E-1 3.0468E-1 3.29397E-1 3.90635E-1 4.62597E-1 4.64259E-1 4.85533E-1 4.11824E-1 4.09727E-1 3.84383E-1 2.99716E-1 2.32284E-1 2.19508E-1 2.1085E-1 1.99733E-1 1.93891E-1 1.84296E-1 1.71884E-1 1.58499E-1 1.3095E-1 1.25801E-1 1.23618E-1 1.14138E-1 1.62922E-1 3.22987E-1 5.20899E-1 5.75537E-1 5.91666E-1 5.99657E-1 6.01709E-1 5.55754E-1 5.36927E-1 5.62766E-1 6.02675E-1 6.25243E-1 5.90338E-1 5.86534E-1 4.93526E-1 2.09185E-1 6.6445E-2 2.52858E-2 1.59303E-2 1.84302E-2 2.52205E-2 2.80794E-2 3.20186E-2 4.52028E-2 4.71062E-2 3.42953E-2 3.30545E-2 4.04111E-2 4.8366E-2 5.59126E-2 -9999 -9999 -9999 -9999 -9999 -9999 -9999 -9999 -9999 -9999 -9999 -9999 -9999 -9999 -9999 -9999 -9999 -9999 -9999 -9999 -9999 -9999 -9999 -9999 -9999 -9999
-9999 -9999 -9999 -9999 -9999 -9999 -9999 -9999 -9999 -9999 -9999 -9999 -9999 -9999 -9999 -9999 -9999 -9999 -9999 -9999 -9999 -9999 -9999 -9999 -9999 -9999 -9999 -9999 -9999 -9999 -9999 -9999 -9999 -9999 -9999 -9999 -9999 -9999 -9999 -9999 -9999 -9999 -9999 -9999 -9999 -9999 -9999 -9999 -9999 -9999 -9999 -9999 -9999 -9999 -9999 -9999 -9999 -9999 -9999 -9999 -9999 -9999 -9999 -9999 -9999 -9999 -9999 -9999 -9999 -9999 -9999 -9999 -9999 -9999 -9999 -9999 -9999 -9999 -9999 -9999 -9999 -9999 -9999 -9999 -9999 -9999 -9999 -9999 -9999 -9999 -9999 -9999 2.20857E-1 2.18682E-1 2.17755E-1 2.32398E-1 2.35646E-1 2.38596E-1 2.40907E-1 2.53165E-1 2.50094E-1 2.47385E-1 2.5813E-1 2.51932E-1 2.60363E-1 2.54471E-1 2.50026E-1 2.70769E-1 3.30435E-1 4.28865E-1 5.46358E-1 6.78791E-1 6.53069E-1 6.63597E-1 6.77543E-1 6.77845E-1 6.7523E-1 6.726E-1 6.70027E-1 6.69903E-1 6.55608E-1 6.38253E-1 6.23909E-1 6.29343E-1 6.57694E-1 6.78771E-1 5.68858E-1 4.85662E-1 5.19961E-1 6.13357E-1 6.57991E-1 6.40595E-1 5.99988E-1 6.24928E-1 6.14174E-1 5.95615E-1 5.98334E-1 5.65958E-1 5.73517E-1 6.08529E-1 6.17293E-1 6.09955E-1 6.0452E-1 6.17439E-1 5.92615E-1 5.66224E-1 5.51936E-1 5.27794E-1 5.67756E-1 5.3386E-1 4.75167E-1 4.9069E-1 5.34681E-1 4.98497E-1 4.62552E-1 4.28864E-1 4.03891E-1 3.97429E-1 4.18608E-1 4.0938E-1 4.0897E-1 4.42703E-1 4.09678E-1 3.81014E-1 3.79496E-1 3.83949E-1 3.83875E-1 3.71529E-1 3.62563E-1 3.49675E-1 3.42269E-1 2.79925E-1 2.38262E-1 2.50933E-1 2.73162E-1 2.76156E-1 2.49111E-1 2.23454E-1 2.32875E-1 3.36056E-1 4.76342E-1 4.58009E-1 3.48554E-1 2.36176E-1 2.64212E-1 3.1483E-1 3.38651E-1 3.31156E-1 3.80045E-1 4.46397E-1 4.29393E-1 4.17631E-1 3.92416E-1 3.80818E-1 3.56693E-1 2.67152E-1 2.19044E-1 2.21432E-1 2.06377E-1 1.94468E-1 1.85744E-1 1.7733E-1 1.58171E-1 1.45662E-1 1.31674E-1 1.22783E-1 1.08073E-1 9.19282E-2 1.1419E-1 1.77762E-1 3.11051E-1 4.34216E-1 4.94147E-1 4.70567E-1 3.79315E-1 2.67103E-1 2.29469E-1 2.76624E-1 4.45406E-1 6.26873E-1 6.20161E-1 6.27446E-1 5.4217E-1 2.8268E-1 1.17487E-1 5.10151E-2 3.17664E-2 2.41211E-2 1.97851E-2 1.7544E-2 2.20244E-2 2.99955E-2 2.92833E-2 2.42859E-2 2.27799E-2 2.83829E-2 3.62565E-2 5.29416E-2 -9999 -9999 -9999 -9999 -9999 -9999 -9999 -9999 -9999 -9999 -9999 -9999 -9999 -9999 -9999 -9999 -9999 -9999 -9999 -9999 -9999 -9999 -9999 -9999 -9999 -9999
-9999 -9999 -9999 -9999 -9999 -9999 -9999 -9999 -9999 -9999 -9999 -9999 -9999 -9999 -9999 -9999 -9999 -9999 -9999 -9999 -9999 -9999 -9999 -9999 -9999 -9999 -9999 -9999 -9999 -9999 -9999 -9999 -9999 -9999 -9999 -9999 -9999 -9999 -9999 -9999 -9999 -9999 -9999 -9999 -9999 -9999 -9999 -9999 -9999 -9999 -9999 -9999 -9999 -9999 -9999 -9999 -9999 -9999 -9999 -9999 -9999 -9999 -9999 -9999 -9999 -9999 -9999 -9999 -9999 -9999 -9999 -9999 -9999 -9999 -9999 -9999 -9999 -9999 -9999 -9999 -9999 -9999 -9999 -9999 -9999 -9999 -9999 -9999 -9999 -9999 -9999 2.2242E-1 2.19613E-1 2.1683E-1 2.1499E-1 2.15602E-1 2.31429E-1 2.35972E-1 2.53507E-1 2.52822E-1 2.50094E-1 2.60916E-1 2.54674E-1 2.63869E-1 2.59665E-1 2.5585E-1 2.65433E-1 2.66849E-1 3.06257E-1 4.31527E-1 6.42902E-1 6.61998E-1 6.61338E-1 6.80779E-1 6.81083E-1 6.75361E-1 6.67134E-1 6.73008E-1 6.73197E-1 6.53503E-1 6.38621E-1 6.37598E-1 6.31923E-1 6.48818E-1 6.66565E-1 6.74906E-1 5.74993E-1 5.08198E-1 5.20865E-1 6.04439E-1 6.45072E-1 6.46041E-1 6.04351E-1 5.93683E-1 6.07742E-1 5.84398E-1 5.76133E-1 5.60381E-1 6.02791E-1 6.27176E-1 5.86747E-1 5.93935E-1 6.11598E-1 5.68761E-1 5.36561E-1 5.77853E-1 5.81675E-1 5.27692E-1 5.2013E-1 5.24487E-1 4.78226E-1 4.65905E-1 5.08938E-1 4.98486E-1 4.67687E-1 4.622E-1 4.34542E-1 4.19756E-1 3.91112E-1 3.75947E-1 3.7794E-1 4.17678E-1 4.10135E-1 3.80179E-1 3.69957E-1 3.61934E-1 3.72277E-1 3.76091E-1 3.56513E-1 3.4423E-1 3.52445E-1 3.44176E-1 2.84416E-1 2.7612E-1 3.14676E-1 3.65394E-1 3.62478E-1 2.98312E-1 2.76432E-1 3.22809E-1 4.73903E-1 4.70293E-1 3.61386E-1 3.19257E-1 4.19661E-1 4.21053E-1 3.94211E-1 3.46334E-1 3.53022E-1 4.09003E-1 4.00357E-1 3.85216E-1 4.01208E-1 3.82057E-1 3.48479E-1 2.74797E-1 2.11685E-1 2.01467E-1 1.98676E-1 1.94519E-1 1.84932E-1 1.73336E-1 1.52425E-1 1.41266E-1 1.27028E-1 1.25786E-1 1.04522E-1 9.40795E-2 8.97819E-2 1.11293E-1 1.91428E-1 2.66114E-1 2.58969E-1 2.41113E-1 1.79911E-1 1.3607E-1 9.80846E-2 1.19574E-1 2.77499E-1 5.93674E-1 6.20251E-1 6.22596E-1 5.49838E-1 3.46553E-1 1.96896E-1 1.59631E-1 1.43062E-1 7.96277E-2 3.37492E-2 1.79694E-2 1.59625E-2 1.92876E-2 2.10045E-2 2.11975E-2 1.91389E-2 2.11262E-2 3.06169E-2 5.42768E-2 -9999 -9999 -9999 -9999 -9999 -9999 -9999 -9999 -9999 -9999 -9999 -9999 -9999 -9999 -9999 -9999 -9999 -9999 -9999 -9999 -9999 -9999 -9999 -9999 -9999 -9999
-9999 -9999 -9999 -9999 -9999 -9999 -9999 -9999 -9999 -9999 -9999 -9999 -9999 -9999 -9999 -9999 -9999 -9999 -9999 -9999 -9999 -9999 -9999 -9999 -9999 -9999 -9999 -9999 -9999 -9999 -9999 -9999 -9999 -9999 -9999 -9999 -9999 -9999 -9999 -9999 -9999 -9999 -9999 -9999 -9999 -9999 -9999 -9999 -9999 -9999 -9999 -9999 -9999 -9999 -9999 -9999 -9999 -9999 -9999 -9999 -9999 -9999 -9999 -9999 -9999 -9999 -9999 -9999 -9999 -9999 -9999 -9999 -9999 -9999 -9999 -9999 -9999 -9999 -9999 -9999 -9999 -9999 -9999 -9999 -9999 -9999 -9999 -9999 -9999 -9999 -9999 2.20546E-1 2.17446E-1 2.13464E-1 2.11947E-1 2.12249E-1 2.26312E-1 2.30785E-1 2.48399E-1 2.50094E-1 2.5799E-1 2.77667E-1 2.65837E-1 2.64221E-1 2.56887E-1 2.68983E-1 2.65786E-1 2.79248E-1 2.95582E-1 3.98736E-1 6.29095E-1 6.62608E-1 6.78757E-1 6.39884E-1 6.74807E-1 6.76112E-1 6.70731E-1 6.74965E-1 6.82073E-1 6.62049E-1 6.30642E-1 6.27118E-1 6.46453E-1 6.69179E-1 6.78397E-1 6.82176E-1 5.92577E-1 5.29896E-1 5.81995E-1 6.27961E-1 6.57814E-1 6.29676E-1 5.90729E-1 5.58649E-1 5.68901E-1 5.62006E-1 5.91036E-1 5.86416E-1 6.03498E-1 6.02118E-1 5.8738E-1 5.74603E-1 5.44676E-1 5.21059E-1 5.03259E-1 5.61246E-1 5.80196E-1 5.03365E-1 4.78298E-1 5.00392E-1 4.69589E-1 4.42202E-1 4.81818E-1 4.81151E-1 4.74904E-1 4.62963E-1 4.39435E-1 4.22783E-1 4.02404E-1 3.73594E-1 3.62624E-1 3.84691E-1 4.00016E-1 3.90844E-1 3.71139E-1 3.75301E-1 3.8165E-1 3.73883E-1 3.48486E-1 3.55089E-1 3.76462E-1 3.85128E-1 3.43768E-1 2.73124E-1 2.77754E-1 3.59563E-1 4.19872E-1 3.98905E-1 3.76672E-1 3.7397E-1 4.49748E-1 4.74674E-1 4.04333E-1 4.2774E-1 4.8344E-1 4.27473E-1 4.14585E-1 3.57337E-1 3.02056E-1 3.27587E-1 4.06086E-1 4.33236E-1 4.23317E-1 4.12835E-1 3.77926E-1 3.31266E-1 2.29092E-1 1.77216E-1 1.81789E-1 1.88777E-1 1.84592E-1 1.70461E-1 1.58796E-1 1.45062E-1 1.32117E-1 1.1773E-1 9.58181E-2 9.01234E-2 9.25309E-2 1.12444E-1 1.48324E-1 1.59631E-1 1.24142E-1 1.0989E-1 9.54644E-2 6.92494E-2 5.50375E-2 1.03783E-1 3.39986E-1 6.2304E-1 6.09489E-1 6.44801E-1 6.13674E-1 5.24122E-1 3.87833E-1 4.15653E-1 3.50024E-1 1.80782E-1 5.5881E-2 1.9104E-2 1.54916E-2 2.30315E-2 3.31777E-2 3.67668E-2 2.57745E-2 2.56597E-2 3.90072E-2 7.78805E-2 -9999 -9999 -9999 -9999 -9999 -9999 -9999 -9999 -9999 -9999 -9999 -9999 -9999 -9999 -9999 -9999 -9999 -9999 -9999 -9999 -9999 -9999 -9999 -9999 -9999 -9999
-9999 -9999 -9999 -9999 -9999 -9999 -9999 -9999 -9999 -9999 -9999 -9999 -9999 -9999 -9999 -9999 -9999 -9999 -9999 -9999 -9999 -9999 -9999 -9999 -9999 -9999 -9999 -9999 -9999 -9999 -9999 -9999 -9999 -9999 -9999 -9999 -9999 -9999 -9999 -9999 -9999 -9999 -9999 -9999 -9999 -9999 -9999 -9999 -9999 -9999 -9999 -9999 -9999 -9999 -9999 -9999 -9999 -9999 -9999 -9999 -9999 -9999 -9999 -9999 -9999 -9999 -9999 -9999 -9999 -9999 -9999 -9999 -9999 -9999 -9999 -9999 -9999 -9999 -9999 -9999 -9999 -9999 -9999 -9999 -9999 -9999 -9999 -9999 -9999 -9999 -9999 2.18992E-1 2.16216E-1 2.1499E-1 2.12856E-1 2.10738E-1 2.24414E-1 2.27265E-1 2.42359E-1 2.4806E-1 2.89067E-1 3.86137E-1 3.32025E-1 2.75287E-1 2.55505E-1 2.65433E-1 2.62614E-1 2.75613E-1 2.82544E-1 3.34456E-1 5.02629E-1 6.22746E-1 5.5307E-1 5.85258E-1 6.61326E-1 6.74154E-1 6.59293E-1 5.92698E-1 6.70173E-1 6.68002E-1 6.45229E-1 6.58535E-1 6.72823E-1 6.81798E-1 6.56471E-1 6.63791E-1 6.31632E-1 5.95578E-1 6.07894E-1 6.39674E-1 6.43974E-1 6.18917E-1 5.83376E-1 5.69375E-1 5.61554E-1 5.77607E-1 6.04939E-1 6.30052E-1 6.20466E-1 5.80155E-1 5.77246E-1 5.56478E-1 5.29293E-1 4.6128E-1 4.97882E-1 5.48049E-1 5.75029E-1 5.15149E-1 4.67611E-1 4.73346E-1 4.4292E-1 4.19853E-1 4.54144E-1 4.42426E-1 4.70836E-1 4.38037E-1 4.03711E-1 4.02946E-1 3.83687E-1 3.70975E-1 3.52083E-1 3.60704E-1 3.64727E-1 3.64883E-1 3.61604E-1 3.79792E-1 3.98825E-1 3.76115E-1 3.54833E-1 3.57909E-1 4.14768E-1 4.44734E-1 3.80159E-1 2.90476E-1 2.43221E-1 2.76568E-1 3.10083E-1 3.31043E-1 3.46838E-1 3.96605E-1 4.70099E-1 4.77672E-1 4.50945E-1 4.69379E-1 4.807E-1 4.61817E-1 4.00292E-1 3.89878E-1 3.5844E-1 4.13736E-1 4.20691E-1 4.41643E-1 4.15677E-1 4.0863E-1 3.86656E-1 3.61E-1 2.34383E-1 1.76534E-1 1.63162E-1 1.65056E-1 1.57509E-1 1.47235E-1 1.43182E-1 1.28286E-1 1.21885E-1 1.07934E-1 1.04881E-1 1.09855E-1 1.11614E-1 1.33534E-1 1.57697E-1 1.17176E-1 7.41762E-2 6.13479E-2 5.43076E-2 4.26937E-2 4.04164E-2 1.09333E-1 3.82175E-1 5.75911E-1 6.32667E-1 6.15193E-1 6.47514E-1 6.13859E-1 5.78107E-1 5.80397E-1 4.5578E-1 2.79445E-1 9.20009E-2 2.68115E-2 2.9777E-2 8.17613E-2 1.27854E-1 9.89573E-2 4.55331E-2 3.52404E-2 5.72673E-2 1.20538E-1 -9999 -9999 -9999 -9999 -9999 -9999 -9999 -9999 -9999 -9999 -9999 -9999 -9999 -9999 -9999 -9999 -9999 -9999 -9999 -9999 -9999 -9999 -9999 -9999 -9999 -9999
-9999 -9999 -9999 -9999 -9999 -9999 -9999 -9999 -9999 -9999 -9999 -9999 -9999 -9999 -9999 -9999 -9999 -9999 -9999 -9999 -9999 -9999 -9999 -9999 -9999 -9999 -9999 -9999 -9999 -9999 -9999 -9999 -9999 -9999 -9999 -9999 -9999 -9999 -9999 -9999 -9999 -9999 -9999 -9999 -9999 -9999 -9999 -9999 -9999 -9999 -9999 -9999 -9999 -9999 -9999 -9999 -9999 -9999 -9999 -9999 -9999 -9999 -9999 -9999 -9999 -9999 -9999 -9999 -9999 -9999 -9999 -9999 -9999 -9999 -9999 -9999 -9999 -9999 -9999 -9999 -9999 -9999 -9999 -9999 -9999 -9999 -9999 -9999 -9999 -9999 2.20546E-1 2.18682E-1 2.20546E-1 2.21794E-1 2.34994E-1 2.31107E-1 2.27903E-1 2.27584E-1 2.40699E-1 2.46038E-1 3.08198E-1 3.98647E-1 4.03253E-1 3.04533E-1 2.59665E-1 2.65433E-1 2.61912E-1 2.72726E-1 2.73086E-1 3.03376E-1 3.30435E-1 3.71899E-1 4.02649E-1 4.37308E-1 4.76206E-1 5.62711E-1 5.63156E-1 6.0949E-1 6.55677E-1 6.71209E-1 6.6814E-1 6.76607E-1 6.05229E-1 5.73732E-1 6.05129E-1 6.14598E-1 6.15928E-1 5.99104E-1 6.14597E-1 6.40811E-1 6.54849E-1 6.35203E-1 6.05059E-1 6.02156E-1 6.05067E-1 6.18872E-1 6.19482E-1 6.41425E-1 6.12126E-1 5.98833E-1 5.98891E-1 5.93026E-1 5.65472E-1 5.02523E-1 4.73604E-1 5.16325E-1 5.72555E-1 5.23141E-1 4.79171E-1 4.47685E-1 4.26259E-1 4.09216E-1 4.32534E-1 4.23579E-1 4.5632E-1 4.36101E-1 3.92978E-1 3.70521E-1 3.65038E-1 3.59595E-1 3.416E-1 3.48173E-1 3.65026E-1 3.6477E-1 3.79271E-1 3.96917E-1 3.92646E-1 3.59626E-1 3.48669E-1 3.68806E-1 4.35569E-1 4.69023E-1 4.02935E-1 3.61317E-1 2.61654E-1 2.3163E-1 2.39785E-1 2.42353E-1 2.54238E-1 3.56498E-1 4.66496E-1 4.85091E-1 4.74811E-1 4.72886E-1 4.43138E-1 4.37931E-1 3.97785E-1 3.67704E-1 4.30146E-1 4.4489E-1 4.49768E-1 4.37132E-1 4.12834E-1 3.99643E-1 3.85641E-1 3.62572E-1 2.81432E-1 2.18958E-1 1.89186E-1 1.58645E-1 1.45657E-1 1.39382E-1 1.25918E-1 1.15182E-1 1.04512E-1 9.5869E-2 9.79941E-2 1.07787E-1 1.13203E-1 1.246E-1 1.80718E-1 1.79676E-1 1.20574E-1 9.02479E-2 5.97316E-2 4.1462E-2 5.14274E-2 1.23688E-1 3.41295E-1 5.2516E-1 5.829E-1 6.35262E-1 6.50205E-1 6.58527E-1 6.30633E-1 5.97196E-1 5.32768E-1 3.9846E-1 1.57477E-1 4.92974E-2 5.47435E-2 2.02783E-1 3.23347E-1 1.98241E-1 6.95636E-2 4.448E-2 7.40498E-2 -9999 -9999 -9999 -9999 -9999 -9999 -9999 -9999 -9999 -9999 -9999 -9999 -9999 -9999 -9999 -9999 -9999 -9999 -9999 -9999 -9999 -9999 -9999 -9999 -9999 -9999 -9999
-9999 -9999 -9999 -9999 -9999 -9999 -9999 -9999 -9999 -9999 -9999 -9999 -9999 -9999 -9999 -9999 -9999 -9999 -9999 -9999 -9999 -9999 -9999 -9999 -9999 -9999 -9999 -9999 -9999 -9999 -9999 -9999 -9999 -9999 -9999 -9999 -9999 -9999 -9999 -9999 -9999 -9999 -9999 -9999 -9999 -9999 -9999 -9999 -9999 -9999 -9999 -9999 -9999 -9999 -9999 -9999 -9999 -9999 -9999 -9999 -9999 -9999 -9999 -9999 -9999 -9999 -9999 -9999 -9999 -9999 -9999 -9999 -9999 -9999 -9999 -9999 -9999 -9999 -9999 -9999 -9999 -9999 -9999 -9999 -9999 -9999 -9999 -9999 -9999 -9999 2.21169E-1 2.2242E-1 2.27793E-1 2.4692E-1 2.48947E-1 2.4524E-1 2.38267E-1 2.34018E-1 2.47048E-1 2.65484E-1 3.11482E-1 3.31624E-1 3.28022E-1 3.06454E-1 3.07028E-1 3.00131E-1 2.97852E-1 2.94828E-1 3.0491E-1 3.00319E-1 3.23072E-1 3.34269E-1 3.64979E-1 4.04665E-1 4.84083E-1 4.34638E-1 5.19251E-1 5.56023E-1 6.01768E-1 6.62533E-1 6.67363E-1 5.49492E-1 5.35935E-1 5.54156E-1 5.28182E-1 5.85952E-1 5.90337E-1 5.91255E-1 6.04261E-1 6.31084E-1 6.52255E-1 6.29802E-1 5.92055E-1 6.11064E-1 6.44275E-1 6.23596E-1 6.2759E-1 6.27775E-1 5.76858E-1 5.92502E-1 5.79439E-1 5.48708E-1 5.60457E-1 5.19465E-1 4.75908E-1 4.99702E-1 5.44604E-1 5.47785E-1 5.0015E-1 4.58918E-1 4.27527E-1 4.00162E-1 4.11359E-1 3.97099E-1 4.36887E-1 4.25442E-1 4.03509E-1 3.7022E-1 3.50086E-1 3.51498E-1 3.50245E-1 3.54459E-1 3.83165E-1 3.95855E-1 4.09109E-1 4.0944E-1 3.81145E-1 3.51194E-1 3.15247E-1 3.69277E-1 3.98563E-1 4.43643E-1 4.48974E-1 4.27247E-1 4.00883E-1 3.33914E-1 3.36529E-1 3.16305E-1 3.08872E-1 4.39088E-1 4.86445E-1 4.85609E-1 4.69031E-1 4.6091E-1 4.44907E-1 4.18102E-1 3.72671E-1 4.2094E-1 4.62645E-1 4.68047E-1 4.58369E-1 4.52533E-1 4.40982E-1 4.19275E-1 3.8615E-1 3.67632E-1 3.20841E-1 3.05473E-1 2.54929E-1 2.02375E-1 1.94831E-1 1.67184E-1 1.36313E-1 1.15459E-1 1.02763E-1 9.05966E-2 8.53689E-2 8.99036E-2 9.5289E-2 8.87005E-2 1.3202E-1 2.55137E-1 3.0613E-1 2.69337E-1 1.62709E-1 1.12833E-1 1.34633E-1 2.37199E-1 4.14871E-1 5.46336E-1 5.41304E-1 5.34631E-1 6.20559E-1 6.46545E-1 6.60907E-1 6.38901E-1 6.21377E-1 5.31477E-1 2.95757E-1 1.18117E-1 1.05103E-1 2.7453E-1 4.32667E-1 2.84426E-1 1.04619E-1 7.59817E-2 1.45512E-1 -9999 -9999 -9999 -9999 -9999 -9999 -9999 -9999 -9999 -9999 -9999 -9999 -9999 -9999 -9999 -9999 -9999 -9999 -9999 -9999 -9999 -9999 -9999 -9999 -9999 -9999 -9999
-9999 -9999 -9999 -9999 -9999 -9999 -9999 -9999 -9999 -9999 -9999 -9999 -9999 -9999 -9999 -9999 -9999 -9999 -9999 -9999 -9999 -9999 -9999 -9999 -9999 -9999 -9999 -9999 -9999 -9999 -9999 -9999 -9999 -9999 -9999 -9999 -9999 -9999 -9999 -9999 -9999 -9999 -9999 -9999 -9999 -9999 -9999 -9999 -9999 -9999 -9999 -9999 -9999 -9999 -9999 -9999 -9999 -9999 -9999 -9999 -9999 -9999 -9999 -9999 -9999 -9999 -9999 -9999 -9999 -9999 -9999 -9999 -9999 -9999 -9999 -9999 -9999 -9999 -9999 -9999 -9999 -9999 -9999 -9999 -9999 -9999 -9999 -9999 -9999 2.20546E-1 2.21794E-1 2.25886E-1 2.47257E-1 2.54748E-1 2.60636E-1 2.75701E-1 2.69597E-1 2.67817E-1 2.89067E-1 3.07426E-1 3.24044E-1 3.25235E-1 3.39096E-1 3.34243E-1 3.53664E-1 3.82533E-1 4.14898E-1 4.38645E-1 4.21344E-1 3.55138E-1 3.39939E-1 3.5496E-1 3.59537E-1 3.91213E-1 4.47736E-1 5.22314E-1 5.14732E-1 5.54236E-1 6.33267E-1 6.49071E-1 6.5848E-1 6.74948E-1 6.79331E-1 6.7336E-1 6.40376E-1 6.31166E-1 6.22384E-1 6.19899E-1 6.17847E-1 6.3821E-1 6.5495E-1 6.37642E-1 6.04826E-1 6.38011E-1 6.2071E-1 5.93892E-1 6.16951E-1 6.03741E-1 5.66446E-1 5.63483E-1 5.50337E-1 5.08778E-1 5.24596E-1 5.00262E-1 4.53635E-1 4.58374E-1 5.01385E-1 5.33223E-1 5.12119E-1 4.89473E-1 4.49483E-1 4.0597E-1 3.88402E-1 3.71599E-1 4.07038E-1 3.95975E-1 3.73985E-1 3.66295E-1 3.48579E-1 3.53545E-1 3.6973E-1 3.60389E-1 3.72716E-1 3.82872E-1 3.99741E-1 4.19243E-1 3.83655E-1 3.51932E-1 3.04811E-1 3.43705E-1 4.09245E-1 4.36449E-1 4.54258E-1 4.68234E-1 4.53402E-1 4.39251E-1 4.62187E-1 4.59672E-1 4.59662E-1 4.90515E-1 4.87511E-1 4.64993E-1 4.53333E-1 4.47705E-1 4.32672E-1 4.11201E-1 4.2563E-1 4.4687E-1 4.76189E-1 4.44663E-1 4.37022E-1 4.33611E-1 4.20002E-1 4.23035E-1 4.11941E-1 3.72599E-1 3.32903E-1 3.3786E-1 3.4141E-1 2.97673E-1 2.8227E-1 2.47096E-1 2.05472E-1 1.37215E-1 1.18558E-1 1.02547E-1 9.33951E-2 8.79024E-2 7.75742E-2 6.9554E-2 8.64219E-2 1.73513E-1 3.58746E-1 4.45696E-1 4.01441E-1 4.03355E-1 3.85013E-1 4.01226E-1 4.51891E-1 5.35342E-1 4.61146E-1 3.32294E-1 3.52974E-1 4.8492E-1 6.31454E-1 6.65775E-1 6.60392E-1 6.34958E-1 6.01295E-1 4.23424E-1 2.98381E-1 3.78322E-1 5.43012E-1 4.48762E-1 2.10205E-1 1.36977E-1 -9999 -9999 -9999 -9999 -9999 -9999 -9999 -9999 -9999 -9999 -9999 -9999 -9999 -9999 -9999 -9999 -9999 -9999 -9999 -9999 -9999 -9999 -9999 -9999 -9999 -9999 -9999 -9999
-9999 -9999 -9999 -9999 -9999 -9999 -9999 -9999 -9999 -9999 -9999 -9999 -9999 -9999 -9999 -9999 -9999 -9999 -9999 -9999 -9999 -9999 -9999 -9999 -9999 -9999 -9999 -9999 -9999 -9999 -9999 -9999 -9999 -9999 -9999 -9999 -9999 -9999 -9999 -9999 -9999 -9999 -9999 -9999 -9999 -9999 -9999 -9999 -9999 -9999 -9999 -9999 -9999 -9999 -9999 -9999 -9999 -9999 -9999 -9999 -9999 -9999 -9999 -9999 -9999 -9999 -9999 -9999 -9999 -9999 -9999 -9999 -9999 -9999 -9999 -9999 -9999 -9999 -9999 -9999 -9999 -9999 -9999 -9999 -9999 -9999 -9999 -9999 -9999 2.18064E-1 2.20546E-1 2.27156E-1 2.35204E-1 2.56471E-1 2.62035E-1 2.78239E-1 2.76063E-1 2.97321E-1 3.81429E-1 3.71842E-1 3.71842E-1 3.90435E-1 3.86137E-1 3.82284E-1 4.09802E-1 4.52202E-1 5.17773E-1 5.69092E-1 5.30285E-1 4.5295E-1 4.02214E-1 3.87075E-1 3.99005E-1 4.00744E-1 4.10787E-1 4.73692E-1 5.20055E-1 5.74993E-1 5.8864E-1 5.52895E-1 5.63601E-1 6.12119E-1 6.8217E-1 6.73736E-1 6.73835E-1 6.74E-1 6.71385E-1 6.65674E-1 6.49198E-1 6.63172E-1 6.54781E-1 6.37118E-1 5.98375E-1 6.12958E-1 6.4356E-1 6.102E-1 6.09261E-1 6.27768E-1 6.11714E-1 5.87827E-1 5.66557E-1 5.37939E-1 4.94829E-1 4.72049E-1 4.16957E-1 4.55617E-1 4.85074E-1 5.02549E-1 4.75238E-1 4.77176E-1 4.42827E-1 4.09924E-1 3.91575E-1 3.68788E-1 3.8831E-1 3.86588E-1 3.63993E-1 3.52049E-1 3.44791E-1 3.55971E-1 3.82235E-1 3.79759E-1 3.87837E-1 3.85573E-1 4.10618E-1 4.19568E-1 3.90901E-1 3.776E-1 3.10969E-1 2.83634E-1 3.09442E-1 3.49685E-1 3.92606E-1 4.38669E-1 4.72888E-1 4.79568E-1 4.86262E-1 4.86518E-1 4.91429E-1 5.01074E-1 4.9271E-1 4.67618E-1 4.84686E-1 5.06964E-1 4.91327E-1 4.71957E-1 4.67786E-1 4.82789E-1 4.6835E-1 4.24319E-1 4.06853E-1 4.21683E-1 4.17103E-1 3.92234E-1 4.03084E-1 3.72941E-1 3.23197E-1 3.44858E-1 3.78901E-1 3.79931E-1 3.76247E-1 2.6899E-1 2.11546E-1 1.92292E-1 1.7625E-1 1.476E-1 1.47593E-1 1.38357E-1 1.10733E-1 8.96509E-2 7.28892E-2 9.42925E-2 1.87183E-1 3.23532E-1 4.57318E-1 5.29288E-1 5.20449E-1 3.97455E-1 3.1799E-1 3.5127E-1 3.18029E-1 1.93613E-1 1.48107E-1 1.93397E-1 3.62248E-1 5.85376E-1 6.17952E-1 6.61889E-1 6.72608E-1 6.65519E-1 5.90494E-1 5.68785E-1 6.2447E-1 5.64372E-1 3.37853E-1 2.40963E-1 -9999 -9999 -9999 -9999 -9999 -9999 -9999 -9999 -9999 -9999 -9999 -9999 -9999 -9999 -9999 -9999 -9999 -9999 -9999 -9999 -9999 -9999 -9999 -9999 -9999 -9999 -9999 -9999
-9999 -9999 -9999 -9999 -9999 -9999 -9999 -9999 -9999 -9999 -9999 -9999 -9999 -9999 -9999 -9999 -9999 -9999 -9999 -9999 -9999 -9999 -9999 -9999 -9999 -9999 -9999 -9999 -9999 -9999 -9999 -9999 -9999 -9999 -9999 -9999 -9999 -9999 -9999 -9999 -9999 -9999 -9999 -9999 -9999 -9999 -9999 -9999 -9999 -9999 -9999 -9999 -9999 -9999 -9999 -9999 -9999 -9999 -9999 -9999 -9999 -9999 -9999 -9999 -9999 -9999 -9999 -9999 -9999 -9999 -9999 -9999 -9999 -9999 -9999 -9999 -9999 -9999 -9999 -9999 -9999 -9999 -9999 -9999 -9999 -9999 -9999 -9999 -9999 2.1499E-1 2.19613E-1 2.27793E-1 2.49286E-1 2.56126E-1 2.58895E-1 2.70668E-1 2.63929E-1 2.76216E-1 2.98251E-1 3.41943E-1 3.73349E-1 4.09802E-1 4.22991E-1 4.46832E-1 4.74538E-1 5.09644E-1 5.46903E-1 5.30394E-1 5.01636E-1 4.8537E-1 4.90208E-1 4.75304E-1 4.66289E-1 5.08961E-1 5.57362E-1 5.08961E-1 4.70661E-1 4.58954E-1 4.73692E-1 4.86679E-1 4.89394E-1 5.22766E-1 5.4797E-1 6.21046E-1 6.74244E-1 6.68429E-1 6.65716E-1 6.65829E-1 6.65368E-1 6.63223E-1 6.54615E-1 6.28639E-1 5.81719E-1 6.12053E-1 6.5758E-1 6.35585E-1 6.00794E-1 5.82301E-1 5.95909E-1 6.05216E-1 5.90937E-1 5.6743E-1 5.2916E-1 5.02168E-1 4.83124E-1 4.44364E-1 4.69425E-1 4.75402E-1 4.58551E-1 4.64804E-1 4.16369E-1 3.89024E-1 3.74678E-1 3.74442E-1 3.71403E-1 3.75929E-1 3.92226E-1 3.70304E-1 3.60934E-1 3.65404E-1 3.96864E-1 4.00472E-1 4.10026E-1 4.12057E-1 4.22854E-1 4.38949E-1 4.16462E-1 3.82478E-1 3.13151E-1 2.72323E-1 2.67661E-1 2.81155E-1 2.92509E-1 2.88865E-1 3.36247E-1 3.9067E-1 4.53462E-1 4.79717E-1 5.0565E-1 4.97555E-1 4.89109E-1 5.11576E-1 5.07057E-1 4.91491E-1 4.89556E-1 4.83293E-1 4.76831E-1 4.48921E-1 4.48853E-1 4.21014E-1 3.91354E-1 3.8757E-1 3.89904E-1 3.78271E-1 3.46953E-1 2.79204E-1 2.74517E-1 3.37764E-1 3.74072E-1 4.17768E-1 4.27695E-1 3.12066E-1 2.05162E-1 1.97372E-1 2.02715E-1 1.64217E-1 1.7011E-1 1.94332E-1 2.01623E-1 1.62369E-1 1.02875E-1 7.81309E-2 9.08263E-2 1.47393E-1 2.63166E-1 3.87374E-1 4.6806E-1 3.27751E-1 1.86791E-1 1.53445E-1 1.48293E-1 1.05147E-1 7.18088E-2 8.85068E-2 1.76148E-1 2.89905E-1 3.69608E-1 4.46974E-1 4.78462E-1 4.52255E-1 4.33159E-1 4.19566E-1 4.89495E-1 4.92332E-1 4.61564E-1 3.68634E-1 3.88994E-1 -9999 -9999 -9999 -9999 -9999 -9999 -9999 -9999 -9999 -9999 -9999 -9999 -9999 -9999 -9999 -9999 -9999 -9999 -9999 -9999 -9999 -9999 -9999 -9999 -9999 -9999 -9999
-9999 -9999 -9999 -9999 -9999 -9999 -9999 -9999 -9999 -9999 -9999 -9999 -9999 -9999 -9999 -9999 -9999 -9999 -9999 -9999 -9999 -9999 -9999 -9999 -9999 -9999 -9999 -9999 -9999 -9999 -9999 -9999 -9999 -9999 -9999 -9999 -9999 -9999 -9999 -9999 -9999 -9999 -9999 -9999 -9999 -9999 -9999 -9999 -9999 -9999 -9999 -9999 -9999 -9999 -9999 -9999 -9999 -9999 -9999 -9999 -9999 -9999 -9999 -9999 -9999 -9999 -9999 -9999 -9999 -9999 -9999 -9999 -9999 -9999 -9999 -9999 -9999 -9999 -9999 -9999 -9999 -9999 -9999 -9999 -9999 -9999 -9999 -9999 2.20234E-1 2.15602E-1 2.17446E-1 2.2557E-1 2.4827E-1 2.53033E-1 2.54061E-1 2.65339E-1 2.61823E-1 2.69388E-1 2.60916E-1 2.68115E-1 2.73123E-1 3.44202E-1 4.10949E-1 4.33904E-1 4.68229E-1 4.75891E-1 4.60727E-1 4.60727E-1 4.79501E-1 4.83564E-1 5.07837E-1 5.25779E-1 5.46358E-1 5.85329E-1 6.57584E-1 6.81712E-1 6.57819E-1 5.75571E-1 4.97652E-1 4.98897E-1 4.91204E-1 5.03318E-1 5.03318E-1 5.42053E-1 6.20579E-1 6.58173E-1 6.75383E-1 6.7662E-1 6.68399E-1 6.71392E-1 6.57389E-1 6.34487E-1 6.00904E-1 5.96579E-1 6.57774E-1 6.10801E-1 6.22228E-1 5.84295E-1 5.68946E-1 5.87805E-1 5.88672E-1 5.76363E-1 5.678E-1 5.39356E-1 5.05084E-1 4.55311E-1 4.34233E-1 4.22667E-1 4.42007E-1 4.46458E-1 3.97125E-1 3.90631E-1 3.9473E-1 4.006E-1 3.82233E-1 4.02603E-1 4.17028E-1 3.83638E-1 3.86969E-1 3.86542E-1 4.09102E-1 4.31107E-1 4.57364E-1 4.55969E-1 4.46556E-1 4.07106E-1 3.85655E-1 3.76723E-1 3.57014E-1 3.01371E-1 2.83876E-1 3.52143E-1 3.84338E-1 3.09369E-1 2.92636E-1 3.53873E-1 4.75764E-1 4.88016E-1 5.08479E-1 5.0933E-1 5.23379E-1 5.09314E-1 4.73677E-1 4.49193E-1 4.65633E-1 4.85282E-1 4.43398E-1 4.36056E-1 4.54899E-1 4.41289E-1 4.1393E-1 3.79565E-1 3.43161E-1 2.80276E-1 2.32338E-1 2.12614E-1 2.3101E-1 2.7099E-1 3.32097E-1 4.22445E-1 4.73227E-1 4.11782E-1 2.8347E-1 2.72705E-1 2.29323E-1 1.3659E-1 1.1963E-1 1.55548E-1 2.21391E-1 2.514E-1 1.82259E-1 1.25512E-1 1.02802E-1 1.53234E-1 2.21136E-1 3.53449E-1 4.86872E-1 3.83334E-1 1.68626E-1 8.7031E-2 7.34091E-2 6.08395E-2 4.47438E-2 6.40785E-2 9.21934E-2 1.0736E-1 1.46917E-1 1.70897E-1 1.85683E-1 1.68067E-1 1.58225E-1 1.5845E-1 2.19506E-1 3.81604E-1 4.08686E-1 4.35998E-1 4.48193E-1 -9999 -9999 -9999 -9999 -9999 -9999 -9999 -9999 -9999 -9999 -9999 -9999 -9999 -9999 -9999 -9999 -9999 -9999 -9999 -9999 -9999 -9999 -9999 -9999 -9999 -9999 -9999
-9999 -9999 -9999 -9999 -9999 -9999 -9999 -9999 -9999 -9999 -9999 -9999 -9999 -9999 -9999 -9999 -9999 -9999 -9999 -9999 -9999 -9999 -9999 -9999 -9999 -9999 -9999 -9999 -9999 -9999 -9999 -9999 -9999 -9999 -9999 -9999 -9999 -9999 -9999 -9999 -9999 -9999 -9999 -9999 -9999 -9999 -9999 -9999 -9999 -9999 -9999 -9999 -9999 -9999 -9999 -9999 -9999 -9999 -9999 -9999 -9999 -9999 -9999 -9999 -9999 -9999 -9999 -9999 -9999 -9999 -9999 -9999 -9999 -9999 -9999 -9999 -9999 -9999 -9999 -9999 -9999 -9999 -9999 -9999 -9999 -9999 -9999 -9999 2.2939E-1 2.19302E-1 2.15296E-1 2.19302E-1 2.25886E-1 2.44905E-1 2.4524E-1 2.67462E-1 3.05708E-1 3.70997E-1 3.53853E-1 3.02235E-1 2.61761E-1 2.58273E-1 3.06642E-1 3.69786E-1 3.97605E-1 4.15064E-1 4.40581E-1 4.44597E-1 4.47726E-1 4.74087E-1 4.81758E-1 5.07837E-1 5.59316E-1 6.22089E-1 6.81125E-1 6.72104E-1 6.75047E-1 6.57169E-1 6.29137E-1 6.00902E-1 5.84313E-1 5.68858E-1 5.51024E-1 5.56317E-1 5.90774E-1 6.28259E-1 6.47665E-1 6.54938E-1 6.51785E-1 6.50021E-1 6.57096E-1 6.38398E-1 6.35078E-1 6.27488E-1 6.22122E-1 5.83781E-1 5.97664E-1 5.79788E-1 5.6872E-1 5.45753E-1 5.2911E-1 5.57159E-1 5.64931E-1 5.28389E-1 5.06658E-1 4.83633E-1 4.42256E-1 4.00769E-1 4.09115E-1 4.13094E-1 3.93239E-1 4.15166E-1 4.29081E-1 4.13733E-1 3.93588E-1 4.16845E-1 4.38361E-1 4.00961E-1 4.23919E-1 4.23638E-1 4.10881E-1 4.47437E-1 4.7764E-1 4.46468E-1 4.11261E-1 3.77473E-1 3.55809E-1 3.69675E-1 4.21321E-1 3.83397E-1 3.19396E-1 3.91245E-1 4.76444E-1 4.41707E-1 4.26943E-1 4.97421E-1 5.1727E-1 5.20904E-1 5.24064E-1 5.26659E-1 5.03838E-1 4.6964E-1 4.56108E-1 4.18752E-1 4.39419E-1 4.78587E-1 4.70888E-1 4.73037E-1 4.51773E-1 4.30974E-1 4.29928E-1 3.98762E-1 3.69721E-1 3.36654E-1 2.6201E-1 2.11005E-1 2.01445E-1 1.95255E-1 2.30078E-1 3.51245E-1 4.93329E-1 4.91844E-1 4.05977E-1 4.13042E-1 3.47534E-1 1.75411E-1 1.13795E-1 1.16589E-1 1.54204E-1 2.29012E-1 2.59791E-1 2.07442E-1 1.66859E-1 2.2396E-1 2.9479E-1 3.70732E-1 4.16233E-1 4.04705E-1 2.47354E-1 1.09612E-1 5.77703E-2 4.4661E-2 3.65304E-2 4.14879E-2 4.58805E-2 5.32637E-2 6.43148E-2 8.22478E-2 9.24414E-2 7.96813E-2 7.69402E-2 7.97195E-2 1.11538E-1 2.37129E-1 3.33345E-1 4.51966E-1 -9999 -9999 -9999 -9999 -9999 -9999 -9999 -9999 -9999 -9999 -9999 -9999 -9999 -9999 -9999 -9999 -9999 -9999 -9999 -9999 -9999 -9999 -9999 -9999 -9999 -9999 -9999 -9999
-9999 -9999 -9999 -9999 -9999 -9999 -9999 -9999 -9999 -9999 -9999 -9999 -9999 -9999 -9999 -9999 -9999 -9999 -9999 -9999 -9999 -9999 -9999 -9999 -9999 -9999 -9999 -9999 -9999 -9999 -9999 -9999 -9999 -9999 -9999 -9999 -9999 -9999 -9999 -9999 -9999 -9999 -9999 -9999 -9999 -9999 -9999 -9999 -9999 -9999 -9999 -9999 -9999 -9999 -9999 -9999 -9999 -9999 -9999 -9999 -9999 -9999 -9999 -9999 -9999 -9999 -9999 -9999 -9999 -9999 -9999 -9999 -9999 -9999 -9999 -9999 -9999 -9999 -9999 -9999 -9999 -9999 -9999 -9999 -9999 -9999 -9999 2.37165E-1 2.33579E-1 2.22107E-1 2.01456E-1 2.14684E-1 2.18064E-1 2.20546E-1 2.37938E-1 2.63437E-1 4.21836E-1 4.99509E-1 4.83251E-1 4.16822E-1 3.50772E-1 2.83477E-1 2.72922E-1 3.00893E-1 3.46249E-1 3.93278E-1 4.11554E-1 4.37462E-1 4.41027E-1 4.44151E-1 4.70031E-1 5.01057E-1 5.60653E-1 6.22117E-1 6.56971E-1 6.72365E-1 6.77867E-1 6.74361E-1 6.57872E-1 6.56853E-1 6.54813E-1 6.67411E-1 6.60921E-1 6.03447E-1 5.9906E-1 6.09011E-1 6.2105E-1 6.34992E-1 6.35047E-1 6.30003E-1 6.27961E-1 6.29307E-1 6.31505E-1 6.24668E-1 6.03273E-1 5.79172E-1 5.70434E-1 5.96548E-1 5.98223E-1 5.63083E-1 5.0854E-1 4.93785E-1 5.51988E-1 5.50271E-1 5.28344E-1 4.78337E-1 4.41365E-1 4.04134E-1 3.79127E-1 3.80586E-1 3.83631E-1 4.11244E-1 4.49125E-1 4.53333E-1 4.41945E-1 4.62473E-1 4.64312E-1 4.22169E-1 4.28612E-1 4.58035E-1 4.6445E-1 4.79279E-1 4.75493E-1 4.08613E-1 3.74217E-1 3.79893E-1 3.87747E-1 4.01643E-1 4.32072E-1 4.63594E-1 3.87665E-1 3.61391E-1 4.52963E-1 4.95168E-1 4.85537E-1 5.273E-1 5.28422E-1 5.26575E-1 5.29109E-1 4.91087E-1 4.7403E-1 4.58789E-1 4.22863E-1 4.09632E-1 4.38795E-1 4.70015E-1 4.77131E-1 4.55068E-1 4.47272E-1 4.26836E-1 3.91079E-1 3.94125E-1 3.86267E-1 4.12829E-1 3.93145E-1 3.18928E-1 2.67555E-1 2.0133E-1 1.99602E-1 2.78496E-1 4.34976E-1 5.09241E-1 4.89047E-1 5.05459E-1 4.47297E-1 2.85979E-1 1.69551E-1 1.12046E-1 1.13269E-1 1.58336E-1 2.02417E-1 1.88382E-1 2.18061E-1 2.6172E-1 2.64883E-1 2.32229E-1 2.19156E-1 2.21735E-1 2.38559E-1 1.41465E-1 6.44481E-2 4.13844E-2 4.10817E-2 4.74034E-2 6.71108E-2 7.23548E-2 6.27106E-2 6.36443E-2 7.06165E-2 6.12434E-2 5.48281E-2 5.73332E-2 7.32117E-2 1.51354E-1 2.90138E-1 -9999 -9999 -9999 -9999 -9999 -9999 -9999 -9999 -9999 -9999 -9999 -9999 -9999 -9999 -9999 -9999 -9999 -9999 -9999 -9999 -9999 -9999 -9999 -9999 -9999 -9999 -9999 -9999 -9999
-9999 -9999 -9999 -9999 -9999 -9999 -9999 -9999 -9999 -9999 -9999 -9999 -9999 -9999 -9999 -9999 -9999 -9999 -9999 -9999 -9999 -9999 -9999 -9999 -9999 -9999 -9999 -9999 -9999 -9999 -9999 -9999 -9999 -9999 -9999 -9999 -9999 -9999 -9999 -9999 -9999 -9999 -9999 -9999 -9999 -9999 -9999 -9999 -9999 -9999 -9999 -9999 -9999 -9999 -9999 -9999 -9999 -9999 -9999 -9999 -9999 -9999 -9999 -9999 -9999 -9999 -9999 -9999 -9999 -9999 -9999 -9999 -9999 -9999 -9999 -9999 -9999 -9999 -9999 -9999 -9999 -9999 -9999 -9999 -9999 -9999 2.26838E-1 2.30995E-1 2.28112E-1 2.06754E-1 2.01456E-1 1.98844E-1 2.11644E-1 2.1316E-1 2.26203E-1 3.32226E-1 4.76629E-1 5.27605E-1 5.27846E-1 4.82799E-1 4.44151E-1 3.86389E-1 3.17141E-1 2.87173E-1 3.1323E-1 3.56567E-1 3.9934E-1 4.10678E-1 4.12869E-1 4.34793E-1 4.41919E-1 4.94729E-1 5.70782E-1 6.44145E-1 6.57846E-1 6.40016E-1 6.35857E-1 5.6012E-1 5.33234E-1 5.26473E-1 5.57809E-1 6.24867E-1 6.67524E-1 6.61077E-1 6.44946E-1 6.16738E-1 6.17165E-1 6.16784E-1 6.24151E-1 6.29501E-1 6.35384E-1 6.05867E-1 5.99643E-1 6.13118E-1 6.0145E-1 5.9723E-1 5.73091E-1 5.67611E-1 5.78595E-1 5.41426E-1 5.01377E-1 4.72916E-1 5.14465E-1 4.97904E-1 5.14187E-1 4.64042E-1 4.25596E-1 3.98771E-1 4.0908E-1 3.97946E-1 4.14602E-1 4.19571E-1 4.46543E-1 4.84961E-1 4.87366E-1 5.00039E-1 4.93081E-1 4.31884E-1 4.18183E-1 4.74188E-1 5.07363E-1 4.87985E-1 4.47707E-1 4.14006E-1 4.02123E-1 4.18692E-1 4.11957E-1 4.48366E-1 4.60635E-1 4.83131E-1 4.63446E-1 4.17283E-1 4.69549E-1 4.85361E-1 5.22677E-1 5.3077E-1 5.19572E-1 5.31419E-1 5.13185E-1 4.95444E-1 4.73865E-1 4.32346E-1 3.99952E-1 4.15191E-1 4.36727E-1 4.61736E-1 4.49108E-1 4.30693E-1 4.03642E-1 4.05493E-1 3.82534E-1 3.90494E-1 4.18761E-1 4.3644E-1 4.45227E-1 4.24181E-1 3.98344E-1 2.46199E-1 1.68359E-1 1.95431E-1 2.54673E-1 3.60408E-1 4.99917E-1 5.50113E-1 5.35347E-1 4.88396E-1 2.87155E-1 1.49884E-1 1.05675E-1 1.31357E-1 1.61877E-1 1.51079E-1 1.71024E-1 2.30598E-1 2.15501E-1 1.63384E-1 1.21727E-1 1.09099E-1 1.34034E-1 1.07519E-1 6.05524E-2 6.0948E-2 1.14343E-1 1.85257E-1 2.82714E-1 2.90353E-1 2.22052E-1 1.49559E-1 1.01908E-1 6.36633E-2 4.95473E-2 5.18203E-2 7.29592E-2 1.63612E-1 -9999 -9999 -9999 -9999 -9999 -9999 -9999 -9999 -9999 -9999 -9999 -9999 -9999 -9999 -9999 -9999 -9999 -9999 -9999 -9999 -9999 -9999 -9999 -9999 -9999 -9999 -9999 -9999 -9999 -9999
-9999 -9999 -9999 -9999 -9999 -9999 -9999 -9999 -9999 -9999 -9999 -9999 -9999 -9999 -9999 -9999 -9999 -9999 -9999 -9999 -9999 -9999 -9999 -9999 -9999 -9999 -9999 -9999 -9999 -9999 -9999 -9999 -9999 -9999 -9999 -9999 -9999 -9999 -9999 -9999 -9999 -9999 -9999 -9999 -9999 -9999 -9999 -9999 -9999 -9999 -9999 -9999 -9999 -9999 -9999 -9999 -9999 -9999 -9999 -9999 -9999 -9999 -9999 -9999 -9999 -9999 -9999 -9999 -9999 -9999 -9999 -9999 -9999 -9999 -9999 -9999 -9999 -9999 -9999 -9999 -9999 -9999 -9999 -9999 -9999 -9999 2.10946E-1 2.26521E-1 2.11247E-1 2.06754E-1 2.02039E-1 1.98556E-1 1.96831E-1 2.02039E-1 2.73177E-1 4.21836E-1 5.27808E-1 5.27492E-1 5.27808E-1 4.96798E-1 4.81445E-1 4.64323E-1 4.13308E-1 3.62823E-1 3.30626E-1 3.56152E-1 3.75045E-1 4.07179E-1 4.13308E-1 4.35682E-1 4.38798E-1 4.65078E-1 4.74087E-1 5.01057E-1 5.11451E-1 5.30735E-1 5.05458E-1 4.9539E-1 4.76401E-1 4.85322E-1 4.8487E-1 5.21862E-1 5.5647E-1 6.44114E-1 6.60203E-1 6.56277E-1 6.55386E-1 6.54235E-1 6.64064E-1 6.5764E-1 6.46719E-1 6.47861E-1 6.23846E-1 6.32625E-1 6.00794E-1 5.82492E-1 6.02002E-1 5.68761E-1 5.73277E-1 5.66802E-1 5.06665E-1 4.54329E-1 4.75382E-1 4.68692E-1 4.7353E-1 4.51273E-1 4.1985E-1 4.12375E-1 4.41025E-1 4.32258E-1 4.387E-1 4.22248E-1 4.28949E-1 4.67278E-1 5.15699E-1 5.34467E-1 4.95311E-1 4.40936E-1 4.6153E-1 4.78742E-1 5.1887E-1 4.71139E-1 4.22456E-1 4.0273E-1 4.22881E-1 4.61055E-1 4.47696E-1 4.67241E-1 4.92666E-1 4.88581E-1 4.9671E-1 4.81252E-1 5.03148E-1 5.13402E-1 5.33027E-1 5.33442E-1 5.24311E-1 5.17647E-1 4.93297E-1 4.6214E-1 4.43905E-1 4.19118E-1 3.61184E-1 3.98904E-1 4.28478E-1 4.63556E-1 4.52903E-1 4.20378E-1 3.99831E-1 3.78078E-1 3.92279E-1 4.16064E-1 4.43407E-1 4.59453E-1 4.78083E-1 4.75512E-1 4.80325E-1 2.95209E-1 1.71522E-1 1.47782E-1 1.54271E-1 2.06295E-1 3.81079E-1 5.67919E-1 5.74289E-1 5.48138E-1 4.07965E-1 2.16966E-1 1.19556E-1 1.23476E-1 1.4658E-1 1.44706E-1 1.55577E-1 1.99926E-1 2.152E-1 1.72792E-1 1.13162E-1 8.09904E-2 7.74428E-2 6.95539E-2 5.77382E-2 9.51592E-2 2.2861E-1 4.15457E-1 5.26324E-1 5.54131E-1 5.40889E-1 4.6301E-1 2.76254E-1 9.81915E-2 5.55121E-2 7.13662E-2 1.42795E-1 2.68608E-1 -9999 -9999 -9999 -9999 -9999 -9999 -9999 -9999 -9999 -9999 -9999 -9999 -9999 -9999 -9999 -9999 -9999 -9999 -9999 -9999 -9999 -9999 -9999 -9999 -9999 -9999 -9999 -9999 -9999 -9999
-9999 -9999 -9999 -9999 -9999 -9999 -9999 -9999 -9999 -9999 -9999 -9999 -9999 -9999 -9999 -9999 -9999 -9999 -9999 -9999 -9999 -9999 -9999 -9999 -9999 -9999 -9999 -9999 -9999 -9999 -9999 -9999 -9999 -9999 -9999 -9999 -9999 -9999 -9999 -9999 -9999 -9999 -9999 -9999 -9999 -9999 -9999 -9999 -9999 -9999 -9999 -9999 -9999 -9999 -9999 -9999 -9999 -9999 -9999 -9999 -9999 -9999 -9999 -9999 -9999 -9999 -9999 -9999 -9999 -9999 -9999 -9999 -9999 -9999 -9999 -9999 -9999 -9999 -9999 -9999 -9999 -9999 -9999 -9999 -9999 -9999 2.13368E-1 2.28112E-1 2.12457E-1 2.07052E-1 2.03211E-1 1.98267E-1 1.98844E-1 2.27474E-1 3.48684E-1 4.88217E-1 5.27666E-1 5.27681E-1 5.27809E-1 4.94992E-1 4.96798E-1 4.95895E-1 4.61328E-1 4.32288E-1 3.90866E-1 3.81856E-1 3.85708E-1 4.14185E-1 4.20785E-1 4.44151E-1 4.46832E-1 4.65978E-1 4.67779E-1 5.00153E-1 5.85096E-1 6.81591E-1 6.39856E-1 6.09166E-1 5.93944E-1 5.42586E-1 5.15535E-1 4.80348E-1 5.07844E-1 5.59515E-1 6.4536E-1 6.69013E-1 6.69998E-1 6.65856E-1 6.57566E-1 6.54767E-1 6.57498E-1 6.52105E-1 6.25227E-1 6.25057E-1 6.13565E-1 5.89209E-1 5.71883E-1 5.98849E-1 5.50256E-1 5.18015E-1 5.16588E-1 4.68859E-1 4.37296E-1 4.38159E-1 4.2628E-1 4.15668E-1 4.12012E-1 4.09915E-1 4.27933E-1 4.654E-1 4.69361E-1 4.32729E-1 4.26655E-1 4.43005E-1 4.84228E-1 5.41581E-1 5.06523E-1 4.70223E-1 5.22413E-1 5.22946E-1 4.98408E-1 4.53132E-1 4.22291E-1 4.3372E-1 4.6375E-1 4.9335E-1 5.06898E-1 5.0935E-1 5.14047E-1 5.07437E-1 5.30362E-1 5.30199E-1 5.37256E-1 5.3523E-1 5.42622E-1 5.10295E-1 5.26712E-1 4.91275E-1 4.62348E-1 4.38713E-1 4.06738E-1 3.45815E-1 3.06546E-1 3.86648E-1 4.40282E-1 4.35209E-1 4.43634E-1 4.37724E-1 4.23621E-1 3.83782E-1 3.4002E-1 3.80062E-1 4.19076E-1 4.53601E-1 4.72831E-1 5.06401E-1 4.90066E-1 4.10033E-1 2.43655E-1 1.74731E-1 1.48621E-1 1.74048E-1 3.31409E-1 5.50308E-1 5.82949E-1 4.86344E-1 4.61354E-1 3.12594E-1 1.77655E-1 1.35027E-1 1.31028E-1 1.30481E-1 1.33133E-1 1.50064E-1 1.63941E-1 1.62854E-1 1.45101E-1 1.03244E-1 7.62889E-2 5.81948E-2 6.53221E-2 1.25708E-1 2.33814E-1 2.9655E-1 3.42991E-1 4.3073E-1 4.97763E-1 5.85027E-1 4.80521E-1 1.78331E-1 7.06398E-2 1.01839E-1 2.16594E-1 -9999 -9999 -9999 -9999 -9999 -9999 -9999 -9999 -9999 -9999 -9999 -9999 -9999 -9999 -9999 -9999 -9999 -9999 -9999 -9999 -9999 -9999 -9999 -9999 -9999 -9999 -9999 -9999 -9999 -9999 -9999
-9999 -9999 -9999 -9999 -9999 -9999 -9999 -9999 -9999 -9999 -9999 -9999 -9999 -9999 -9999 -9999 -9999 -9999 -9999 -9999 -9999 -9999 -9999 -9999 -9999 -9999 -9999 -9999 -9999 -9999 -9999 -9999 -9999 -9999 -9999 -9999 -9999 -9999 -9999 -9999 -9999 -9999 -9999 -9999 -9999 -9999 -9999 -9999 -9999 -9999 -9999 -9999 -9999 -9999 -9999 -9999 -9999 -9999 -9999 -9999 -9999 -9999 -9999 -9999 -9999 -9999 -9999 -9999 -9999 -9999 -9999 -9999 -9999 -9999 -9999 -9999 -9999 -9999 -9999 -9999 -9999 -9999 -9999 -9999 -9999 2.13368E-1 2.14587E-1 2.16425E-1 2.14282E-1 2.08244E-1 2.01456E-1 1.96831E-1 2.03798E-1 2.70668E-1 3.80333E-1 4.87765E-1 5.27912E-1 5.27964E-1 5.12477E-1 4.85959E-1 4.92281E-1 4.96347E-1 4.68522E-1 4.55942E-1 4.42077E-1 4.314E-1 4.08225E-1 4.28297E-1 4.33176E-1 4.58033E-1 4.60278E-1 4.79049E-1 4.98345E-1 5.44215E-1 6.56907E-1 6.69186E-1 6.74605E-1 6.77925E-1 6.75975E-1 6.57846E-1 6.32007E-1 5.31789E-1 5.05581E-1 5.35305E-1 6.06857E-1 6.34628E-1 6.53182E-1 6.59456E-1 6.6245E-1 6.57682E-1 6.55597E-1 6.43939E-1 6.19269E-1 5.97364E-1 5.75178E-1 5.53597E-1 5.34599E-1 5.71335E-1 5.44557E-1 5.08666E-1 4.98796E-1 4.65582E-1 4.34252E-1 4.55405E-1 4.49933E-1 4.2338E-1 4.42218E-1 4.37995E-1 4.20501E-1 4.60644E-1 4.89902E-1 4.98418E-1 4.72147E-1 4.74023E-1 5.24138E-1 5.6667E-1 5.27858E-1 5.02675E-1 5.50745E-1 5.01773E-1 4.81289E-1 4.83033E-1 4.828E-1 5.11925E-1 5.20971E-1 5.5571E-1 5.46256E-1 5.53227E-1 5.55686E-1 5.55781E-1 5.53482E-1 5.43724E-1 5.43103E-1 5.27173E-1 5.20614E-1 4.98968E-1 5.19862E-1 4.6865E-1 4.41452E-1 4.16005E-1 3.91178E-1 3.11409E-1 3.1177E-1 3.80107E-1 4.10638E-1 4.07451E-1 4.29744E-1 4.18491E-1 4.0612E-1 3.56678E-1 2.63885E-1 2.59798E-1 2.67015E-1 2.85111E-1 3.82647E-1 4.97926E-1 5.26543E-1 5.28103E-1 4.25065E-1 2.84205E-1 2.19832E-1 2.27934E-1 4.32208E-1 5.84722E-1 5.38537E-1 5.14144E-1 4.72783E-1 4.21584E-1 3.25647E-1 2.18316E-1 1.48935E-1 1.166E-1 1.03608E-1 1.06624E-1 1.16698E-1 1.61343E-1 2.21914E-1 1.98378E-1 1.15982E-1 6.70116E-2 6.14872E-2 8.98741E-2 1.17829E-1 1.30582E-1 1.5772E-1 1.78672E-1 2.5466E-1 4.92532E-1 5.51474E-1 2.7181E-1 1.20541E-1 1.22178E-1 2.45094E-1 -9999 -9999 -9999 -9999 -9999 -9999 -9999 -9999 -9999 -9999 -9999 -9999 -9999 -9999 -9999 -9999 -9999 -9999 -9999 -9999 -9999 -9999 -9999 -9999 -9999 -9999 -9999 -9999 -9999 -9999 -9999
-9999 -9999 -9999 -9999 -9999 -9999 -9999 -9999 -9999 -9999 -9999 -9999 -9999 -9999 -9999 -9999 -9999 -9999 -9999 -9999 -9999 -9999 -9999 -9999 -9999 -9999 -9999 -9999 -9999 -9999 -9999 -9999 -9999 -9999 -9999 -9999 -9999 -9999 -9999 -9999 -9999 -9999 -9999 -9999 -9999 -9999 -9999 -9999 -9999 -9999 -9999 -9999 -9999 -9999 -9999 -9999 -9999 -9999 -9999 -9999 -9999 -9999 -9999 -9999 -9999 -9999 -9999 -9999 -9999 -9999 -9999 -9999 -9999 -9999 -9999 -9999 -9999 -9999 -9999 -9999 -9999 -9999 -9999 -9999 -9999 2.13672E-1 2.15198E-1 2.17348E-1 2.15198E-1 2.08543E-1 1.99712E-1 1.97117E-1 2.21482E-1 2.91678E-1 3.77778E-1 4.52805E-1 5.2105E-1 5.17442E-1 4.99828E-1 4.73778E-1 4.77836E-1 4.59083E-1 4.36451E-1 4.33341E-1 4.32897E-1 4.49224E-1 4.46988E-1 4.47435E-1 4.49671E-1 4.73328E-1 4.74229E-1 4.91694E-1 4.97117E-1 5.83211E-1 6.39108E-1 6.69071E-1 6.68387E-1 6.65638E-1 6.66326E-1 6.72866E-1 6.81963E-1 6.44946E-1 5.28182E-1 5.31249E-1 5.68345E-1 6.05993E-1 6.28637E-1 6.35114E-1 6.27927E-1 6.29501E-1 6.41327E-1 6.3303E-1 6.16162E-1 5.93884E-1 5.43573E-1 4.73928E-1 4.70001E-1 5.14909E-1 5.30787E-1 5.29035E-1 5.00981E-1 4.67756E-1 4.57552E-1 4.85859E-1 4.63317E-1 4.53528E-1 4.79208E-1 4.58765E-1 4.72137E-1 4.61973E-1 4.78787E-1 5.30561E-1 4.94144E-1 5.09996E-1 5.47967E-1 6.0087E-1 5.75973E-1 5.33109E-1 5.46946E-1 5.65942E-1 5.60912E-1 5.63117E-1 5.5349E-1 5.65345E-1 5.50769E-1 5.33931E-1 5.30922E-1 5.10472E-1 5.35176E-1 5.51705E-1 5.3326E-1 5.44675E-1 5.08048E-1 4.97254E-1 5.00493E-1 5.12772E-1 5.06504E-1 4.76566E-1 4.27284E-1 3.96642E-1 3.9376E-1 3.88493E-1 4.08999E-1 4.12377E-1 3.86996E-1 3.91996E-1 4.01441E-1 3.96038E-1 3.74573E-1 3.34121E-1 2.57231E-1 2.29204E-1 2.07518E-1 2.07631E-1 2.43461E-1 3.39286E-1 4.40412E-1 5.11472E-1 5.52592E-1 4.58258E-1 3.3392E-1 3.96012E-1 5.6787E-1 6.07235E-1 5.31641E-1 5.04865E-1 4.72745E-1 4.56229E-1 3.8877E-1 2.79094E-1 1.81805E-1 1.20669E-1 9.39649E-2 1.03394E-1 1.43488E-1 2.44514E-1 3.53318E-1 2.91037E-1 1.76332E-1 8.99822E-2 5.99099E-2 6.77726E-2 7.22405E-2 7.94828E-2 7.51532E-2 7.44604E-2 1.37049E-1 3.7303E-1 5.79E-1 4.74561E-1 3.19218E-1 2.47897E-1 3.4407E-1 -9999 -9999 -9999 -9999 -9999 -9999 -9999 -9999 -9999 -9999 -9999 -9999 -9999 -9999 -9999 -9999 -9999 -9999 -9999 -9999 -9999 -9999 -9999 -9999 -9999 -9999 -9999 -9999 -9999 -9999 -9999
-9999 -9999 -9999 -9999 -9999 -9999 -9999 -9999 -9999 -9999 -9999 -9999 -9999 -9999 -9999 -9999 -9999 -9999 -9999 -9999 -9999 -9999 -9999 -9999 -9999 -9999 -9999 -9999 -9999 -9999 -9999 -9999 -9999 -9999 -9999 -9999 -9999 -9999 -9999 -9999 -9999 -9999 -9999 -9999 -9999 -9999 -9999 -9999 -9999 -9999 -9999 -9999 -9999 -9999 -9999 -9999 -9999 -9999 -9999 -9999 -9999 -9999 -9999 -9999 -9999 -9999 -9999 -9999 -9999 -9999 -9999 -9999 -9999 -9999 -9999 -9999 -9999 -9999 -9999 -9999 -9999 -9999 -9999 -9999 2.14282E-1 2.15504E-1 2.16118E-1 2.16425E-1 2.13368E-1 2.06457E-1 1.99422E-1 1.99712E-1 2.37281E-1 2.89067E-1 3.55288E-1 4.57736E-1 5.28015E-1 5.19697E-1 4.73778E-1 4.40293E-1 4.38957E-1 4.21395E-1 4.21395E-1 4.2581E-1 4.30679E-1 4.35118E-1 4.55942E-1 4.57736E-1 4.80994E-1 4.84605E-1 4.83251E-1 5.01184E-1 5.30845E-1 6.57719E-1 6.57085E-1 6.80685E-1 6.6876E-1 6.56961E-1 6.57237E-1 6.72074E-1 6.78557E-1 6.7675E-1 5.74174E-1 5.39805E-1 5.87269E-1 6.02965E-1 6.12198E-1 6.16137E-1 6.13567E-1 6.00642E-1 6.22836E-1 6.22379E-1 5.97411E-1 5.72911E-1 5.46322E-1 5.22765E-1 4.59751E-1 4.62849E-1 4.78771E-1 4.87686E-1 4.87833E-1 4.64932E-1 4.79236E-1 5.09651E-1 4.79115E-1 4.98119E-1 5.06937E-1 4.89389E-1 5.18088E-1 4.74159E-1 5.11775E-1 5.61479E-1 5.38584E-1 5.55314E-1 5.66071E-1 5.86054E-1 5.91432E-1 5.78696E-1 5.47509E-1 5.73305E-1 5.1446E-1 5.2481E-1 5.20104E-1 5.40068E-1 4.97402E-1 4.96663E-1 5.288E-1 4.97739E-1 5.33181E-1 5.15299E-1 5.09126E-1 5.25196E-1 4.9672E-1 4.7064E-1 4.96294E-1 5.30798E-1 4.90781E-1 4.54335E-1 4.13033E-1 4.20507E-1 4.31852E-1 4.40159E-1 4.26456E-1 4.2125E-1 4.02478E-1 3.60986E-1 3.21375E-1 3.56305E-1 4.10332E-1 4.15374E-1 3.43356E-1 2.8186E-1 2.39157E-1 2.00586E-1 2.05767E-1 2.37792E-1 3.25142E-1 4.78015E-1 5.58481E-1 5.63392E-1 5.30611E-1 5.55169E-1 6.09363E-1 5.99901E-1 5.70716E-1 4.75289E-1 4.50448E-1 3.73331E-1 3.39584E-1 2.90935E-1 2.36629E-1 1.57848E-1 1.05446E-1 1.15311E-1 1.86325E-1 3.22487E-1 4.524E-1 4.4865E-1 3.63747E-1 1.96022E-1 9.08537E-2 6.38409E-2 5.67743E-2 5.10566E-2 4.06891E-2 4.4424E-2 9.26962E-2 2.55723E-1 5.05714E-1 5.8985E-1 5.83772E-1 -9999 -9999 -9999 -9999 -9999 -9999 -9999 -9999 -9999 -9999 -9999 -9999 -9999 -9999 -9999 -9999 -9999 -9999 -9999 -9999 -9999 -9999 -9999 -9999 -9999 -9999 -9999 -9999 -9999 -9999 -9999 -9999 -9999
-9999 -9999 -9999 -9999 -9999 -9999 -9999 -9999 -9999 -9999 -9999 -9999 -9999 -9999 -9999 -9999 -9999 -9999 -9999 -9999 -9999 -9999 -9999 -9999 -9999 -9999 -9999 -9999 -9999 -9999 -9999 -9999 -9999 -9999 -9999 -9999 -9999 -9999 -9999 -9999 -9999 -9999 -9999 -9999 -9999 -9999 -9999 -9999 -9999 -9999 -9999 -9999 -9999 -9999 -9999 -9999 -9999 -9999 -9999 -9999 -9999 -9999 -9999 -9999 -9999 -9999 -9999 -9999 -9999 -9999 -9999 -9999 -9999 -9999 -9999 -9999 -9999 -9999 -9999 -9999 -9999 -9999 -9999 2.16118E-1 2.16118E-1 2.16118E-1 2.1704E-1 2.15198E-1 2.11247E-1 2.04977E-1 2.01747E-1 2.17755E-1 2.25253E-1 2.7031E-1 3.80333E-1 5.28008E-1 5.65681E-1 5.27868E-1 4.55045E-1 4.314E-1 4.06478E-1 3.88896E-1 3.94931E-1 4.01866E-1 4.28464E-1 4.33341E-1 4.38675E-1 4.42239E-1 4.64024E-1 4.64923E-1 4.82799E-1 4.90023E-1 5.65633E-1 6.21878E-1 6.74552E-1 6.81174E-1 6.7731E-1 6.62337E-1 6.54093E-1 6.71561E-1 6.75332E-1 6.76268E-1 6.37038E-1 5.54156E-1 6.09442E-1 6.21533E-1 6.25252E-1 6.1983E-1 6.00077E-1 5.99416E-1 6.05003E-1 6.38713E-1 6.07993E-1 5.77987E-1 5.46617E-1 5.28658E-1 5.06874E-1 4.96761E-1 4.75744E-1 4.65629E-1 4.46082E-1 4.63426E-1 4.99917E-1 5.27718E-1 4.97911E-1 5.08814E-1 5.17897E-1 5.22859E-1 5.72919E-1 5.35292E-1 5.38321E-1 5.87758E-1 6.03514E-1 6.18847E-1 6.13746E-1 5.98239E-1 5.5131E-1 5.58413E-1 5.85574E-1 5.34698E-1 4.66088E-1 4.59324E-1 4.94225E-1 4.81365E-1 4.27577E-1 4.41922E-1 4.7525E-1 4.4542E-1 4.92989E-1 4.72559E-1 4.55048E-1 4.89685E-1 4.7793E-1 4.66921E-1 5.02991E-1 5.17724E-1 4.88784E-1 4.7151E-1 4.54484E-1 4.67239E-1 4.55191E-1 4.4208E-1 4.2114E-1 4.07888E-1 4.07863E-1 3.9535E-1 3.43294E-1 4.07182E-1 4.24271E-1 4.40125E-1 4.36721E-1 3.63397E-1 3.05651E-1 2.67125E-1 2.48676E-1 2.22251E-1 2.49065E-1 3.99766E-1 5.70712E-1 5.95894E-1 5.82889E-1 5.96462E-1 6.23984E-1 5.89346E-1 5.52212E-1 5.07414E-1 4.66009E-1 4.39503E-1 4.27574E-1 3.90671E-1 3.48292E-1 2.12377E-1 1.39504E-1 1.20764E-1 1.5575E-1 2.31218E-1 3.68839E-1 4.63542E-1 5.3625E-1 4.23184E-1 1.98423E-1 8.76339E-2 5.42184E-2 4.45884E-2 4.63491E-2 5.94782E-2 1.03672E-1 1.71231E-1 3.64906E-1 -9999 -9999 -9999 -9999 -9999 -9999 -9999 -9999 -9999 -9999 -9999 -9999 -9999 -9999 -9999 -9999 -9999 -9999 -9999 -9999 -9999 -9999 -9999 -9999 -9999 -9999 -9999 -9999 -9999 -9999 -9999 -9999 -9999 -9999 -9999
-9999 -9999 -9999 -9999 -9999 -9999 -9999 -9999 -9999 -9999 -9999 -9999 -9999 -9999 -9999 -9999 -9999 -9999 -9999 -9999 -9999 -9999 -9999 -9999 -9999 -9999 -9999 -9999 -9999 -9999 -9999 -9999 -9999 -9999 -9999 -9999 -9999 -9999 -9999 -9999 -9999 -9999 -9999 -9999 -9999 -9999 -9999 -9999 -9999 -9999 -9999 -9999 -9999 -9999 -9999 -9999 -9999 -9999 -9999 -9999 -9999 -9999 -9999 -9999 -9999 -9999 -9999 -9999 -9999 -9999 -9999 -9999 -9999 -9999 -9999 -9999 -9999 -9999 -9999 -9999 -9999 -9999 2.23259E-1 2.22318E-1 2.18583E-1 2.17656E-1 2.16732E-1 2.13368E-1 2.07349E-1 2.03798E-1 2.05272E-1 2.36954E-1 2.41239E-1 2.8758E-1 4.15673E-1 5.65674E-1 6.02642E-1 5.27605E-1 4.57288E-1 4.07788E-1 3.81613E-1 3.86749E-1 3.95363E-1 4.023E-1 4.08402E-1 4.13655E-1 4.37785E-1 4.42239E-1 4.43577E-1 4.62226E-1 4.64024E-1 5.03122E-1 6.39835E-1 6.2154E-1 6.21453E-1 6.73934E-1 6.68807E-1 6.53759E-1 6.56511E-1 6.71191E-1 6.72157E-1 6.73106E-1 6.66206E-1 5.87763E-1 6.18873E-1 6.38877E-1 6.42207E-1 6.37792E-1 6.0514E-1 6.08856E-1 6.05383E-1 6.14373E-1 5.99941E-1 5.67602E-1 5.31817E-1 5.06441E-1 4.8229E-1 4.97469E-1 5.20089E-1 4.86272E-1 4.38718E-1 4.3447E-1 5.1481E-1 5.44283E-1 5.54163E-1 5.27244E-1 5.62634E-1 5.49299E-1 5.82064E-1 6.1048E-1 6.15809E-1 6.16034E-1 6.10776E-1 5.82601E-1 5.52927E-1 5.24648E-1 4.98035E-1 4.77897E-1 5.34182E-1 5.07435E-1 4.47019E-1 4.20821E-1 4.38635E-1 3.61379E-1 3.07392E-1 3.21717E-1 3.78367E-1 3.96205E-1 4.52583E-1 4.5158E-1 4.3112E-1 4.37047E-1 4.56201E-1 4.6116E-1 5.01111E-1 5.02761E-1 4.69173E-1 4.92592E-1 4.94631E-1 4.86613E-1 4.59046E-1 4.51118E-1 4.21277E-1 3.9027E-1 3.84376E-1 3.74717E-1 3.73696E-1 4.23311E-1 4.45363E-1 4.51352E-1 4.66611E-1 4.57559E-1 3.66767E-1 3.61315E-1 3.74714E-1 2.88137E-1 2.16077E-1 2.5828E-1 4.67377E-1 5.92128E-1 6.07227E-1 5.95113E-1 6.1912E-1 5.76191E-1 5.51953E-1 5.21612E-1 5.25819E-1 5.25612E-1 5.06084E-1 4.64738E-1 3.81467E-1 3.28129E-1 2.05893E-1 1.33485E-1 1.33282E-1 1.52283E-1 1.76952E-1 3.17244E-1 5.47812E-1 5.85794E-1 4.00816E-1 1.59624E-1 7.83146E-2 5.8642E-2 7.89358E-2 1.42116E-1 1.81305E-1 2.18189E-1 3.99791E-1 -9999 -9999 -9999 -9999 -9999 -9999 -9999 -9999 -9999 -9999 -9999 -9999 -9999 -9999 -9999 -9999 -9999 -9999 -9999 -9999 -9999 -9999 -9999 -9999 -9999 -9999 -9999 -9999 -9999 -9999 -9999 -9999 -9999 -9999 -9999
-9999 -9999 -9999 -9999 -9999 -9999 -9999 -9999 -9999 -9999 -9999 -9999 -9999 -9999 -9999 -9999 -9999 -9999 -9999 -9999 -9999 -9999 -9999 -9999 -9999 -9999 -9999 -9999 -9999 -9999 -9999 -9999 -9999 -9999 -9999 -9999 -9999 -9999 -9999 -9999 -9999 -9999 -9999 -9999 -9999 -9999 -9999 -9999 -9999 -9999 -9999 -9999 -9999 -9999 -9999 -9999 -9999 -9999 -9999 -9999 -9999 -9999 -9999 -9999 -9999 -9999 -9999 -9999 -9999 -9999 -9999 -9999 -9999 -9999 -9999 -9999 -9999 -9999 -9999 -9999 -9999 -9999 2.32175E-1 2.27687E-1 2.2138E-1 2.19512E-1 2.16118E-1 2.10946E-1 2.04977E-1 2.02332E-1 2.06754E-1 2.23048E-1 2.39584E-1 2.92053E-1 4.52805E-1 5.84174E-1 6.0244E-1 5.08391E-1 4.29793E-1 3.82467E-1 3.61112E-1 3.695E-1 3.78392E-1 3.85221E-1 4.08402E-1 4.13655E-1 4.19366E-1 4.43131E-1 4.44916E-1 4.43577E-1 4.47596E-1 5.27949E-1 6.57134E-1 6.78467E-1 6.81195E-1 6.78027E-1 6.57613E-1 6.45406E-1 6.6188E-1 6.70927E-1 6.69017E-1 6.72679E-1 6.76652E-1 5.98676E-1 6.12454E-1 6.54977E-1 6.65882E-1 6.60311E-1 6.46904E-1 6.41003E-1 6.27852E-1 6.00485E-1 6.07654E-1 5.93365E-1 5.49522E-1 5.27226E-1 5.08524E-1 5.27197E-1 5.39115E-1 4.95041E-1 4.79514E-1 4.40372E-1 5.0944E-1 5.84606E-1 5.80624E-1 5.68783E-1 5.76813E-1 6.02755E-1 6.23807E-1 5.97973E-1 5.79593E-1 5.49914E-1 5.13117E-1 5.30567E-1 4.91379E-1 4.97199E-1 4.44955E-1 4.4486E-1 4.87355E-1 4.87697E-1 4.51582E-1 3.6487E-1 3.42086E-1 2.9249E-1 2.64364E-1 2.63581E-1 2.98488E-1 3.70863E-1 4.76263E-1 4.86103E-1 4.73971E-1 4.4363E-1 4.2428E-1 4.4861E-1 4.71196E-1 5.0071E-1 4.7249E-1 4.40966E-1 4.52634E-1 4.45967E-1 4.52251E-1 4.75803E-1 4.29867E-1 4.10668E-1 3.96195E-1 3.31821E-1 3.38473E-1 3.73607E-1 4.07892E-1 4.46469E-1 4.7371E-1 4.97866E-1 4.44836E-1 4.2411E-1 4.93265E-1 4.28423E-1 2.92821E-1 2.58957E-1 2.99652E-1 4.70337E-1 6.08263E-1 6.34732E-1 6.27225E-1 5.86676E-1 5.57443E-1 5.41831E-1 5.58844E-1 5.35996E-1 5.28064E-1 4.73526E-1 3.96233E-1 3.67959E-1 2.57797E-1 1.45232E-1 1.08733E-1 1.01997E-1 9.6947E-2 2.0207E-1 4.95484E-1 5.99721E-1 4.87294E-1 2.34888E-1 1.55399E-1 1.3117E-1 1.69061E-1 2.62341E-1 4.11903E-1 5.00708E-1 -9999 -9999 -9999 -9999 -9999 -9999 -9999 -9999 -9999 -9999 -9999 -9999 -9999 -9999 -9999 -9999 -9999 -9999 -9999 -9999 -9999 -9999 -9999 -9999 -9999 -9999 -9999 -9999 -9999 -9999 -9999 -9999 -9999 -9999 -9999 -9999
-9999 -9999 -9999 -9999 -9999 -9999 -9999 -9999 -9999 -9999 -9999 -9999 -9999 -9999 -9999 -9999 -9999 -9999 -9999 -9999 -9999 -9999 -9999 -9999 -9999 -9999 -9999 -9999 -9999 -9999 -9999 -9999 -9999 -9999 -9999 -9999 -9999 -9999 -9999 -9999 -9999 -9999 -9999 -9999 -9999 -9999 -9999 -9999 -9999 -9999 -9999 -9999 -9999 -9999 -9999 -9999 -9999 -9999 -9999 -9999 -9999 -9999 -9999 -9999 -9999 -9999 -9999 -9999 -9999 -9999 -9999 -9999 -9999 -9999 -9999 -9999 -9999 -9999 -9999 -9999 -9999 2.45118E-1 2.48484E-1 2.28963E-1 2.22945E-1 2.21068E-1 2.16732E-1 2.10042E-1 1.91646E-1 2.04977E-1 2.09742E-1 2.23048E-1 2.37938E-1 3.14409E-1 4.92281E-1 6.02557E-1 5.83784E-1 4.89283E-1 3.99694E-1 3.58611E-1 3.41929E-1 3.53003E-1 3.62143E-1 3.86507E-1 3.91664E-1 3.96413E-1 4.19806E-1 4.25098E-1 4.26424E-1 4.24215E-1 4.51621E-1 5.27905E-1 6.21482E-1 6.74181E-1 6.569E-1 6.73899E-1 6.66473E-1 6.57393E-1 6.65411E-1 6.68419E-1 6.66139E-1 6.66927E-1 6.73615E-1 6.27791E-1 6.12454E-1 6.61482E-1 6.59873E-1 6.3765E-1 6.37552E-1 6.21395E-1 6.18322E-1 5.88915E-1 6.14841E-1 6.06527E-1 5.64752E-1 5.59139E-1 5.3452E-1 5.616E-1 5.56577E-1 5.38692E-1 5.01501E-1 5.01553E-1 5.5044E-1 5.72784E-1 6.17446E-1 6.31339E-1 6.39536E-1 6.34478E-1 6.13153E-1 5.44929E-1 5.0751E-1 5.22576E-1 4.72368E-1 4.76271E-1 4.61122E-1 4.6074E-1 4.13419E-1 4.13719E-1 4.4787E-1 4.70677E-1 4.01884E-1 3.11017E-1 3.01603E-1 3.20591E-1 3.30435E-1 2.86167E-1 3.05838E-1 4.52808E-1 5.09546E-1 5.1506E-1 4.83428E-1 4.43071E-1 4.5161E-1 4.77351E-1 4.80952E-1 4.90164E-1 4.72133E-1 4.25416E-1 4.18361E-1 4.23475E-1 4.48072E-1 4.69122E-1 4.61605E-1 4.25527E-1 4.04063E-1 3.31056E-1 2.78507E-1 2.77357E-1 2.80523E-1 2.91926E-1 3.3924E-1 3.92919E-1 4.02708E-1 4.57043E-1 5.24795E-1 5.47158E-1 4.6055E-1 4.55523E-1 4.23672E-1 4.04564E-1 5.23559E-1 5.93411E-1 6.37784E-1 6.05529E-1 5.96776E-1 5.82984E-1 5.69474E-1 5.33771E-1 5.14021E-1 5.02851E-1 4.58318E-1 4.32079E-1 2.69391E-1 1.48039E-1 9.56289E-2 8.19684E-2 7.94134E-2 2.0154E-1 5.42817E-1 6.70318E-1 5.52277E-1 2.40774E-1 2.44337E-1 3.30024E-1 4.56367E-1 5.3586E-1 -9999 -9999 -9999 -9999 -9999 -9999 -9999 -9999 -9999 -9999 -9999 -9999 -9999 -9999 -9999 -9999 -9999 -9999 -9999 -9999 -9999 -9999 -9999 -9999 -9999 -9999 -9999 -9999 -9999 -9999 -9999 -9999 -9999 -9999 -9999 -9999 -9999 -9999
-9999 -9999 -9999 -9999 -9999 -9999 -9999 -9999 -9999 -9999 -9999 -9999 -9999 -9999 -9999 -9999 -9999 -9999 -9999 -9999 -9999 -9999 -9999 -9999 -9999 -9999 -9999 -9999 -9999 -9999 -9999 -9999 -9999 -9999 -9999 -9999 -9999 -9999 -9999 -9999 -9999 -9999 -9999 -9999 -9999 -9999 -9999 -9999 -9999 -9999 -9999 -9999 -9999 -9999 -9999 -9999 -9999 -9999 -9999 -9999 -9999 -9999 -9999 -9999 -9999 -9999 -9999 -9999 -9999 -9999 -9999 -9999 -9999 -9999 -9999 -9999 -9999 -9999 -9999 -9999 -9999 2.22005E-1 2.25782E-1 2.23888E-1 2.21692E-1 2.20134E-1 2.16425E-1 1.96464E-1 1.91085E-1 2.08842E-1 2.33579E-1 2.4827E-1 2.63577E-1 3.49096E-1 5.47094E-1 6.02401E-1 5.4596E-1 4.70239E-1 3.73301E-1 3.36252E-1 3.41522E-1 3.53416E-1 3.65073E-1 3.72227E-1 3.76886E-1 3.99011E-1 4.02919E-1 4.07275E-1 4.25982E-1 4.26866E-1 4.3662E-1 5.08593E-1 6.21627E-1 6.21548E-1 5.8456E-1 6.03088E-1 6.39123E-1 6.73655E-1 6.80253E-1 6.68831E-1 6.66069E-1 6.64012E-1 6.70683E-1 6.3662E-1 6.21004E-1 6.57498E-1 6.489E-1 6.26437E-1 6.17744E-1 5.93403E-1 5.92934E-1 5.9047E-1 6.09242E-1 6.2253E-1 5.93245E-1 5.79917E-1 5.62102E-1 5.69773E-1 6.05252E-1 5.71518E-1 5.2394E-1 5.56263E-1 5.8953E-1 6.01817E-1 6.47355E-1 6.19087E-1 6.1388E-1 5.87418E-1 5.61218E-1 5.17614E-1 4.71357E-1 4.89329E-1 4.81825E-1 4.6512E-1 4.4286E-1 4.14362E-1 3.54623E-1 3.16519E-1 3.37856E-1 3.48181E-1 3.09016E-1 2.74284E-1 3.04683E-1 3.74689E-1 4.31365E-1 3.8285E-1 4.08593E-1 5.20192E-1 5.5553E-1 5.36004E-1 4.88059E-1 4.50783E-1 4.42218E-1 4.70239E-1 4.40169E-1 4.47725E-1 4.62258E-1 4.26751E-1 4.12093E-1 4.34221E-1 4.49488E-1 4.61173E-1 4.41453E-1 4.33803E-1 4.05768E-1 3.80427E-1 3.11056E-1 2.80246E-1 2.58289E-1 2.58808E-1 2.49315E-1 2.42421E-1 2.51448E-1 3.01064E-1 3.90866E-1 4.99368E-1 5.75158E-1 5.81179E-1 5.89245E-1 5.80981E-1 5.579E-1 5.72364E-1 6.43226E-1 6.32721E-1 5.94554E-1 5.62517E-1 5.39422E-1 5.34063E-1 5.45918E-1 5.52903E-1 5.49001E-1 4.55069E-1 2.4281E-1 1.53818E-1 1.20805E-1 9.28507E-2 8.23847E-2 2.13472E-1 5.78578E-1 6.70352E-1 5.47815E-1 2.11723E-1 2.27698E-1 4.80443E-1 2.18712E-1 -9999 -9999 -9999 -9999 -9999 -9999 -9999 -9999 -9999 -9999 -9999 -9999 -9999 -9999 -9999 -9999 -9999 -9999 -9999 -9999 -9999 -9999 -9999 -9999 -9999 -9999 -9999 -9999 -9999 -9999 -9999 -9999 -9999 -9999 -9999 -9999 -9999 -9999 -9999
-9999 -9999 -9999 -9999 -9999 -9999 -9999 -9999 -9999 -9999 -9999 -9999 -9999 -9999 -9999 -9999 -9999 -9999 -9999 -9999 -9999 -9999 -9999 -9999 -9999 -9999 -9999 -9999 -9999 -9999 -9999 -9999 -9999 -9999 -9999 -9999 -9999 -9999 -9999 -9999 -9999 -9999 -9999 -9999 -9999 -9999 -9999 -9999 -9999 -9999 -9999 -9999 -9999 -9999 -9999 -9999 -9999 -9999 -9999 -9999 -9999 -9999 -9999 -9999 -9999 -9999 -9999 -9999 -9999 -9999 -9999 -9999 -9999 -9999 -9999 -9999 -9999 -9999 -9999 -9999 2.15198E-1 2.17656E-1 2.20134E-1 2.21068E-1 2.18583E-1 2.16425E-1 2.14282E-1 1.95607E-1 1.91365E-1 2.11852E-1 2.59939E-1 3.02261E-1 3.26629E-1 4.22718E-1 5.46653E-1 5.64865E-1 5.0782E-1 4.37065E-1 3.49705E-1 3.18137E-1 3.25243E-1 3.38479E-1 3.5032E-1 3.75189E-1 3.80288E-1 3.83703E-1 4.05531E-1 4.06839E-1 4.08148E-1 4.09458E-1 4.42853E-1 5.08489E-1 6.21664E-1 5.08277E-1 5.46857E-1 5.65869E-1 5.84643E-1 6.21379E-1 6.73413E-1 6.60166E-1 6.57137E-1 6.63503E-1 6.67681E-1 6.51995E-1 6.2398E-1 6.40811E-1 6.6021E-1 6.45829E-1 6.2334E-1 6.03715E-1 6.16603E-1 6.00984E-1 6.30633E-1 6.33802E-1 6.20396E-1 5.83524E-1 6.19141E-1 6.21465E-1 6.1028E-1 5.49431E-1 5.75878E-1 5.89821E-1 6.17187E-1 6.52279E-1 6.26921E-1 6.13896E-1 5.90531E-1 5.19904E-1 4.90601E-1 4.9764E-1 4.79794E-1 4.63719E-1 4.65724E-1 4.39819E-1 3.84886E-1 3.36305E-1 3.24158E-1 3.30459E-1 3.44857E-1 3.21088E-1 2.98686E-1 2.76627E-1 2.88995E-1 3.58482E-1 4.5614E-1 5.06167E-1 5.17793E-1 5.47929E-1 5.63018E-1 5.20932E-1 4.84315E-1 4.61658E-1 4.58412E-1 4.7023E-1 4.29488E-1 4.24958E-1 4.45053E-1 4.16711E-1 4.06986E-1 4.19237E-1 4.41655E-1 4.52717E-1 4.17694E-1 4.11205E-1 4.18208E-1 4.12527E-1 3.6071E-1 3.05171E-1 2.92933E-1 3.1192E-1 3.15004E-1 2.86697E-1 2.59319E-1 2.27373E-1 2.61711E-1 3.85194E-1 5.3275E-1 5.59101E-1 5.80776E-1 6.18076E-1 6.25891E-1 5.9975E-1 6.43877E-1 6.60392E-1 6.03031E-1 5.7075E-1 5.85874E-1 5.88192E-1 5.87634E-1 5.86711E-1 5.25293E-1 4.50449E-1 3.6256E-1 3.58127E-1 3.15953E-1 1.98387E-1 1.25994E-1 2.0207E-1 5.78134E-1 6.53618E-1 4.68846E-1 2.08983E-1 2.24248E-1 5.16526E-1 -9999 -9999 -9999 -9999 -9999 -9999 -9999 -9999 -9999 -9999 -9999 -9999 -9999 -9999 -9999 -9999 -9999 -9999 -9999 -9999 -9999 -9999 -9999 -9999 -9999 -9999 -9999 -9999 -9999 -9999 -9999 -9999 -9999 -9999 -9999 -9999 -9999 -9999 -9999 -9999
-9999 -9999 -9999 -9999 -9999 -9999 -9999 -9999 -9999 -9999 -9999 -9999 -9999 -9999 -9999 -9999 -9999 -9999 -9999 -9999 -9999 -9999 -9999 -9999 -9999 -9999 -9999 -9999 -9999 -9999 -9999 -9999 -9999 -9999 -9999 -9999 -9999 -9999 -9999 -9999 -9999 -9999 -9999 -9999 -9999 -9999 -9999 -9999 -9999 -9999 -9999 -9999 -9999 -9999 -9999 -9999 -9999 -9999 -9999 -9999 -9999 -9999 -9999 -9999 -9999 -9999 -9999 -9999 -9999 -9999 -9999 -9999 -9999 -9999 -9999 -9999 -9999 -9999 -9999 -9999 2.17656E-1 2.20756E-1 2.23573E-1 2.23259E-1 2.18892E-1 2.0108E-1 1.9934E-1 1.95607E-1 1.91927E-1 2.04301E-1 2.7447E-1 3.72878E-1 4.57736E-1 5.27823E-1 5.46165E-1 5.26716E-1 4.69617E-1 4.08584E-1 3.30826E-1 3.04767E-1 3.13266E-1 3.42948E-1 3.53619E-1 3.60675E-1 3.83275E-1 3.87128E-1 3.89274E-1 3.91425E-1 3.90994E-1 3.91425E-1 4.23952E-1 5.08519E-1 5.65832E-1 4.8911E-1 5.27726E-1 5.65899E-1 6.03288E-1 6.56964E-1 6.69148E-1 6.40013E-1 6.39502E-1 6.5433E-1 6.64415E-1 6.65454E-1 6.30369E-1 6.50223E-1 6.60278E-1 6.53357E-1 6.44696E-1 6.25735E-1 6.36276E-1 6.30864E-1 6.2871E-1 6.50848E-1 6.53723E-1 6.46697E-1 6.53982E-1 6.26937E-1 5.77293E-1 5.51981E-1 5.89821E-1 6.35548E-1 6.60315E-1 6.34138E-1 5.92844E-1 5.97891E-1 6.12691E-1 5.7757E-1 5.62915E-1 5.55838E-1 5.30969E-1 5.07576E-1 4.83657E-1 4.5203E-1 3.76832E-1 3.24757E-1 3.83151E-1 4.44716E-1 4.68696E-1 4.50654E-1 4.02254E-1 3.05244E-1 3.11443E-1 3.8854E-1 4.85417E-1 5.42133E-1 5.52409E-1 5.69819E-1 5.60983E-1 5.16647E-1 4.76838E-1 4.67308E-1 4.53161E-1 4.41421E-1 4.24999E-1 4.03021E-1 4.18959E-1 3.94235E-1 3.50562E-1 3.94982E-1 4.2862E-1 4.32727E-1 4.18592E-1 4.39415E-1 4.46621E-1 4.50336E-1 4.22163E-1 3.38592E-1 2.88408E-1 3.05008E-1 3.43802E-1 3.32151E-1 3.01852E-1 2.49586E-1 2.54673E-1 4.45932E-1 6.02456E-1 6.12195E-1 6.23452E-1 6.1321E-1 6.26935E-1 6.32829E-1 6.48085E-1 6.39461E-1 6.41514E-1 6.19453E-1 6.51588E-1 6.42854E-1 5.83121E-1 5.46368E-1 5.50588E-1 5.78145E-1 5.70317E-1 6.31554E-1 6.12511E-1 5.57912E-1 3.80304E-1 3.17783E-1 6.22381E-1 5.22823E-1 4.09513E-1 2.13201E-1 3.03032E-1 -9999 -9999 -9999 -9999 -9999 -9999 -9999 -9999 -9999 -9999 -9999 -9999 -9999 -9999 -9999 -9999 -9999 -9999 -9999 -9999 -9999 -9999 -9999 -9999 -9999 -9999 -9999 -9999 -9999 -9999 -9999 -9999 -9999 -9999 -9999 -9999 -9999 -9999 -9999 -9999 -9999
-9999 -9999 -9999 -9999 -9999 -9999 -9999 -9999 -9999 -9999 -9999 -9999 -9999 -9999 -9999 -9999 -9999 -9999 -9999 -9999 -9999 -9999 -9999 -9999 -9999 -9999 -9999 -9999 -9999 -9999 -9999 -9999 -9999 -9999 -9999 -9999 -9999 -9999 -9999 -9999 -9999 -9999 -9999 -9999 -9999 -9999 -9999 -9999 -9999 -9999 -9999 -9999 -9999 -9999 -9999 -9999 -9999 -9999 -9999 -9999 -9999 -9999 -9999 -9999 -9999 -9999 -9999 -9999 -9999 -9999 -9999 -9999 -9999 -9999 -9999 -9999 -9999 -9999 -9999 2.18583E-1 2.22005E-1 2.25782E-1 2.27368E-1 2.26733E-1 2.23259E-1 2.03419E-1 1.98186E-1 1.94753E-1 1.95892E-1 2.27368E-1 3.26038E-1 4.49384E-1 5.27537E-1 5.46039E-1 5.45767E-1 5.07606E-1 4.50757E-1 3.79863E-1 3.28428E-1 3.06303E-1 3.17954E-1 3.30635E-1 3.40715E-1 3.64854E-1 3.69474E-1 3.72849E-1 3.94011E-1 3.94011E-1 3.91855E-1 3.90564E-1 4.01369E-1 4.51023E-1 4.69935E-1 5.08466E-1 5.27778E-1 5.65914E-1 6.03199E-1 6.56813E-1 6.71747E-1 6.39808E-1 6.16334E-1 6.45247E-1 6.58303E-1 6.7396E-1 6.41309E-1 6.48273E-1 6.48304E-1 6.42721E-1 6.32122E-1 6.53696E-1 6.53751E-1 6.50918E-1 6.37754E-1 6.78779E-1 6.49023E-1 6.7106E-1 6.28736E-1 6.07186E-1 5.83528E-1 6.11173E-1 6.38311E-1 6.6043E-1 6.4478E-1 6.09876E-1 5.81628E-1 5.81498E-1 5.65103E-1 5.49103E-1 5.5405E-1 5.18797E-1 4.917E-1 4.72241E-1 4.68397E-1 4.50364E-1 3.99273E-1 3.53429E-1 4.01079E-1 4.85531E-1 5.10891E-1 5.08895E-1 5.07485E-1 3.941E-1 3.78849E-1 4.64099E-1 5.03401E-1 5.51961E-1 5.79247E-1 5.82265E-1 5.44997E-1 5.08228E-1 4.78831E-1 4.64118E-1 4.30884E-1 4.05141E-1 4.00968E-1 4.03358E-1 3.95651E-1 3.43253E-1 3.15164E-1 3.58191E-1 4.27821E-1 4.44163E-1 4.55706E-1 4.77104E-1 4.91415E-1 4.85109E-1 4.72107E-1 4.41156E-1 3.57112E-1 2.99888E-1 2.94639E-1 2.6405E-1 2.4744E-1 2.45112E-1 2.98957E-1 4.80457E-1 5.95112E-1 6.06695E-1 5.34753E-1 5.59552E-1 5.83443E-1 5.92174E-1 6.00846E-1 6.14452E-1 6.79253E-1 6.75004E-1 6.75433E-1 6.19562E-1 5.8929E-1 5.96312E-1 6.12103E-1 6.60891E-1 6.44778E-1 6.56164E-1 5.26194E-1 6.5524E-1 6.53612E-1 6.58434E-1 5.80522E-1 6.20931E-1 3.20756E-1 2.13139E-1 4.03486E-1 -9999 -9999 -9999 -9999 -9999 -9999 -9999 -9999 -9999 -9999 -9999 -9999 -9999 -9999 -9999 -9999 -9999 -9999 -9999 -9999 -9999 -9999 -9999 -9999 -9999 -9999 -9999 -9999 -9999 -9999 -9999 -9999 -9999 -9999 -9999 -9999 -9999 -9999 -9999 -9999 -9999
-9999 -9999 -9999 -9999 -9999 -9999 -9999 -9999 -9999 -9999 -9999 -9999 -9999 -9999 -9999 -9999 -9999 -9999 -9999 -9999 -9999 -9999 -9999 -9999 -9999 -9999 -9999 -9999 -9999 -9999 -9999 -9999 -9999 -9999 -9999 -9999 -9999 -9999 -9999 -9999 -9999 -9999 -9999 -9999 -9999 -9999 -9999 -9999 -9999 -9999 -9999 -9999 -9999 -9999 -9999 -9999 -9999 -9999 -9999 -9999 -9999 -9999 -9999 -9999 -9999 -9999 -9999 -9999 -9999 -9999 -9999 -9999 -9999 -9999 -9999 -9999 -9999 -9999 2.18583E-1 2.20756E-1 2.24833E-1 2.28324E-1 2.28963E-1 2.14799E-1 2.25782E-1 2.18892E-1 1.98474E-1 1.93902E-1 1.99919E-1 2.50178E-1 3.5673E-1 4.89446E-1 5.46047E-1 5.64493E-1 5.26342E-1 4.69196E-1 4.31956E-1 3.51555E-1 3.05534E-1 2.89863E-1 3.20706E-1 3.33845E-1 3.42748E-1 3.67371E-1 3.72849E-1 3.7666E-1 3.78359E-1 3.77934E-1 3.74118E-1 3.72849E-1 3.77509E-1 4.10082E-1 4.70085E-1 5.08548E-1 4.89395E-1 5.27897E-1 5.84702E-1 6.39241E-1 6.74936E-1 6.48928E-1 6.34345E-1 6.51233E-1 6.55623E-1 6.68369E-1 6.47007E-1 6.52318E-1 6.48793E-1 6.56885E-1 6.4862E-1 6.34691E-1 6.31331E-1 6.54972E-1 6.76316E-1 6.67729E-1 6.28087E-1 6.54533E-1 6.65392E-1 6.60152E-1 6.54793E-1 6.6272E-1 6.60389E-1 6.59115E-1 6.15081E-1 6.00541E-1 5.48708E-1 5.29885E-1 5.34964E-1 4.89546E-1 5.12778E-1 4.96804E-1 4.62191E-1 4.18518E-1 4.01931E-1 4.36536E-1 4.41632E-1 4.05356E-1 3.53873E-1 3.88724E-1 4.81766E-1 5.43647E-1 5.41238E-1 5.15852E-1 4.81951E-1 5.3287E-1 5.60917E-1 5.8645E-1 5.94742E-1 5.63692E-1 5.31804E-1 5.12581E-1 4.84772E-1 4.57632E-1 4.42246E-1 4.17649E-1 4.08046E-1 4.21808E-1 4.17317E-1 3.90611E-1 3.43617E-1 3.79888E-1 4.31193E-1 4.49741E-1 4.85043E-1 4.95721E-1 4.99545E-1 4.99006E-1 5.13318E-1 5.00745E-1 4.95041E-1 4.42647E-1 3.83657E-1 2.99977E-1 2.679E-1 3.12465E-1 3.5696E-1 4.76122E-1 5.35824E-1 5.33714E-1 5.04359E-1 4.55922E-1 5.18613E-1 5.26572E-1 5.36609E-1 5.31974E-1 5.54611E-1 5.68325E-1 5.84997E-1 6.73595E-1 6.59231E-1 6.58565E-1 6.80335E-1 6.38249E-1 5.64045E-1 6.36962E-1 6.56068E-1 4.30094E-1 4.87298E-1 4.10859E-1 6.5443E-1 5.45929E-1 2.84019E-1 2.56958E-1 4.90732E-1 -9999 -9999 -9999 -9999 -9999 -9999 -9999 -9999 -9999 -9999 -9999 -9999 -9999 -9999 -9999 -9999 -9999 -9999 -9999 -9999 -9999 -9999 -9999 -9999 -9999 -9999 -9999 -9999 -9999 -9999 -9999 -9999 -9999 -9999 -9999 -9999 -9999 -9999 -9999 -9999 -9999
-9999 -9999 -9999 -9999 -9999 -9999 -9999 -9999 -9999 -9999 -9999 -9999 -9999 -9999 -9999 -9999 -9999 -9999 -9999 -9999 -9999 -9999 -9999 -9999 -9999 -9999 -9999 -9999 -9999 -9999 -9999 -9999 -9999 -9999 -9999 -9999 -9999 -9999 -9999 -9999 -9999 -9999 -9999 -9999 -9999 -9999 -9999 -9999 -9999 -9999 -9999 -9999 -9999 -9999 -9999 -9999 -9999 -9999 -9999 -9999 -9999 -9999 -9999 -9999 -9999 -9999 -9999 -9999 -9999 -9999 -9999 -9999 -9999 -9999 -9999 -9999 -9999 -9999 2.21068E-1 2.23573E-1 2.27687E-1 2.30244E-1 2.30244E-1 2.15105E-1 2.1358E-1 2.20756E-1 1.98474E-1 1.93902E-1 2.01372E-1 2.38693E-1 3.59641E-1 4.89306E-1 5.64809E-1 5.64146E-1 5.06914E-1 4.50059E-1 4.1326E-1 3.29436E-1 2.86522E-1 2.91729E-1 3.05365E-1 3.18169E-1 3.43971E-1 3.51762E-1 3.55895E-1 3.588E-1 3.60465E-1 3.60048E-1 3.57554E-1 3.56724E-1 3.75388E-1 3.84327E-1 4.32044E-1 4.69988E-1 4.89328E-1 5.27971E-1 5.65929E-1 6.2135E-1 6.73763E-1 6.66542E-1 6.55269E-1 6.71923E-1 6.64445E-1 6.72467E-1 6.67922E-1 6.61393E-1 6.51388E-1 6.42203E-1 6.25765E-1 6.22668E-1 6.47169E-1 6.76219E-1 6.56457E-1 6.17936E-1 5.91312E-1 6.09862E-1 6.29278E-1 6.43558E-1 6.57558E-1 6.53921E-1 6.28009E-1 6.3493E-1 5.88761E-1 5.48826E-1 4.66725E-1 4.07781E-1 3.93476E-1 4.09376E-1 4.80838E-1 4.63777E-1 4.51324E-1 3.93169E-1 3.82094E-1 4.41662E-1 4.87443E-1 5.01588E-1 3.84027E-1 2.82608E-1 3.7411E-1 5.26385E-1 5.5857E-1 5.72812E-1 5.7283E-1 5.52224E-1 5.86613E-1 6.10016E-1 5.90473E-1 5.73076E-1 5.47395E-1 5.34119E-1 5.10756E-1 4.77354E-1 4.3494E-1 4.32713E-1 4.26561E-1 4.22466E-1 4.13565E-1 4.11189E-1 3.72765E-1 4.24188E-1 4.51849E-1 4.6615E-1 4.93059E-1 4.78817E-1 4.54924E-1 4.41617E-1 4.49756E-1 4.48337E-1 4.90572E-1 5.19622E-1 5.2425E-1 4.56939E-1 3.74949E-1 3.61003E-1 4.9511E-1 5.22982E-1 4.87231E-1 4.89585E-1 4.29979E-1 3.55169E-1 4.02939E-1 4.12037E-1 3.87509E-1 3.58486E-1 3.86992E-1 4.90254E-1 5.42247E-1 5.91553E-1 5.4455E-1 5.23866E-1 5.80971E-1 5.5513E-1 5.4723E-1 5.52833E-1 5.51921E-1 5.83679E-1 6.5771E-1 3.39129E-1 4.85961E-1 5.73612E-1 3.58805E-1 3.60526E-1 4.87885E-1 -9999 -9999 -9999 -9999 -9999 -9999 -9999 -9999 -9999 -9999 -9999 -9999 -9999 -9999 -9999 -9999 -9999 -9999 -9999 -9999 -9999 -9999 -9999 -9999 -9999 -9999 -9999 -9999 -9999 -9999 -9999 -9999 -9999 -9999 -9999 -9999 -9999 -9999 -9999 -9999 -9999
-9999 -9999 -9999 -9999 -9999 -9999 -9999 -9999 -9999 -9999 -9999 -9999 -9999 -9999 -9999 -9999 -9999 -9999 -9999 -9999 -9999 -9999 -9999 -9999 -9999 -9999 -9999 -9999 -9999 -9999 -9999 -9999 -9999 -9999 -9999 -9999 -9999 -9999 -9999 -9999 -9999 -9999 -9999 -9999 -9999 -9999 -9999 -9999 -9999 -9999 -9999 -9999 -9999 -9999 -9999 -9999 -9999 -9999 -9999 -9999 -9999 -9999 -9999 -9999 -9999 -9999 -9999 -9999 -9999 -9999 -9999 -9999 -9999 -9999 -9999 -9999 -9999 2.27368E-1 2.27368E-1 2.29283E-1 2.17253E-1 2.19416E-1 2.20348E-1 2.17869E-1 2.13884E-1 2.07559E-1 1.98186E-1 1.93054E-1 1.99051E-1 2.34443E-1 3.17954E-1 4.70188E-1 5.64849E-1 5.44898E-1 4.87408E-1 4.30979E-1 3.94765E-1 3.10762E-1 2.71455E-1 2.77218E-1 3.06902E-1 3.17777E-1 3.26462E-1 3.50939E-1 3.55481E-1 3.58384E-1 3.60048E-1 3.60465E-1 3.588E-1 3.56724E-1 3.57139E-1 3.63386E-1 4.13245E-1 5.08131E-1 5.65483E-1 5.4663E-1 5.84665E-1 6.21482E-1 6.02817E-1 6.81041E-1 6.7382E-1 6.80793E-1 6.68438E-1 6.65657E-1 6.55219E-1 6.45009E-1 6.61548E-1 6.64535E-1 6.70757E-1 6.6291E-1 6.67694E-1 6.40305E-1 6.12573E-1 5.49314E-1 4.65005E-1 4.5144E-1 5.08193E-1 6.11558E-1 6.44467E-1 6.58264E-1 6.14361E-1 6.0572E-1 5.84909E-1 5.41582E-1 4.52103E-1 3.99405E-1 4.28384E-1 4.32249E-1 4.73388E-1 4.91582E-1 4.65326E-1 4.67376E-1 4.08474E-1 4.7089E-1 5.29643E-1 5.53351E-1 4.15961E-1 2.64332E-1 2.85824E-1 3.59835E-1 4.13102E-1 4.83272E-1 5.76794E-1 5.95774E-1 5.95321E-1 6.13433E-1 5.83509E-1 5.40699E-1 5.18616E-1 5.14517E-1 4.82733E-1 4.57521E-1 4.4879E-1 4.1144E-1 4.05689E-1 4.12935E-1 4.17521E-1 3.65569E-1 3.69973E-1 4.17282E-1 4.29705E-1 4.58487E-1 4.76593E-1 4.58905E-1 4.1863E-1 3.78854E-1 3.77269E-1 3.81548E-1 3.92124E-1 4.52532E-1 5.00657E-1 5.27045E-1 4.49403E-1 4.58637E-1 5.20862E-1 4.82161E-1 4.19754E-1 4.35742E-1 3.84274E-1 3.17579E-1 3.48075E-1 3.63421E-1 2.76993E-1 2.17842E-1 2.365E-1 3.59265E-1 5.49956E-1 5.47985E-1 4.42683E-1 3.05251E-1 2.80183E-1 2.50722E-1 2.79409E-1 2.52414E-1 2.28903E-1 3.69572E-1 5.9175E-1 6.28866E-1 3.04009E-1 2.57113E-1 6.00063E-1 5.47274E-1 5.76839E-1 5.98894E-1 -9999 -9999 -9999 -9999 -9999 -9999 -9999 -9999 -9999 -9999 -9999 -9999 -9999 -9999 -9999 -9999 -9999 -9999 -9999 -9999 -9999 -9999 -9999 -9999 -9999 -9999 -9999 -9999 -9999 -9999 -9999 -9999 -9999 -9999 -9999 -9999 -9999 -9999 -9999 -9999
-9999 -9999 -9999 -9999 -9999 -9999 -9999 -9999 -9999 -9999 -9999 -9999 -9999 -9999 -9999 -9999 -9999 -9999 -9999 -9999 -9999 -9999 -9999 -9999 -9999 -9999 -9999 -9999 -9999 -9999 -9999 -9999 -9999 -9999 -9999 -9999 -9999 -9999 -9999 -9999 -9999 -9999 -9999 -9999 -9999 -9999 -9999 -9999 -9999 -9999 -9999 -9999 -9999 -9999 -9999 -9999 -9999 -9999 -9999 -9999 -9999 -9999 -9999 -9999 -9999 -9999 -9999 -9999 -9999 -9999 -9999 -9999 -9999 -9999 -9999 -9999 2.29923E-1 2.31208E-1 2.32175E-1 2.33145E-1 2.2097E-1 2.2316E-1 2.3738E-1 2.19726E-1 2.14494E-1 2.07261E-1 1.98474E-1 1.91365E-1 1.94185E-1 2.12669E-1 2.73248E-1 3.92286E-1 4.88618E-1 5.45276E-1 4.87323E-1 4.30814E-1 3.76523E-1 3.08829E-1 2.7074E-1 2.76856E-1 2.88965E-1 3.16602E-1 3.25667E-1 3.31249E-1 3.36879E-1 3.40116E-1 3.41741E-1 3.42147E-1 3.40522E-1 3.38496E-1 3.38091E-1 3.60048E-1 3.94709E-1 5.27074E-1 6.38787E-1 6.20998E-1 5.27307E-1 5.65666E-1 5.84448E-1 6.02878E-1 6.56603E-1 6.70865E-1 6.42572E-1 6.22949E-1 6.20517E-1 6.4814E-1 6.21773E-1 6.47291E-1 6.55654E-1 6.50894E-1 6.53286E-1 6.28838E-1 6.20024E-1 6.03374E-1 5.29493E-1 4.4012E-1 4.15222E-1 4.74044E-1 6.29816E-1 6.44638E-1 6.18687E-1 5.77905E-1 5.44203E-1 5.26138E-1 4.76446E-1 4.77827E-1 5.12222E-1 4.82331E-1 5.06885E-1 5.48891E-1 5.23388E-1 5.11303E-1 4.2811E-1 4.65653E-1 5.53263E-1 5.73632E-1 4.20408E-1 2.71436E-1 2.77293E-1 3.59295E-1 3.91463E-1 3.68012E-1 4.70448E-1 5.88967E-1 6.32917E-1 6.33667E-1 5.8627E-1 5.57092E-1 5.31914E-1 5.06516E-1 4.84806E-1 4.77175E-1 4.6951E-1 4.43476E-1 4.1352E-1 3.98614E-1 3.48225E-1 3.27392E-1 3.39873E-1 4.03659E-1 4.3589E-1 4.60346E-1 4.55894E-1 4.40857E-1 4.00867E-1 3.43945E-1 3.43623E-1 3.47205E-1 3.39952E-1 3.88012E-1 4.30842E-1 4.33473E-1 4.34861E-1 4.40514E-1 4.91637E-1 4.56229E-1 4.19071E-1 3.88037E-1 3.48865E-1 2.79883E-1 3.09622E-1 3.38546E-1 2.53296E-1 1.72094E-1 1.76929E-1 3.11105E-1 4.79836E-1 4.17267E-1 2.55146E-1 1.5421E-1 1.21794E-1 1.2682E-1 1.4439E-1 1.32221E-1 1.3956E-1 2.39461E-1 3.32783E-1 4.01723E-1 5.61622E-1 6.67203E-1 6.17045E-1 6.1459E-1 6.16951E-1 5.9936E-1 -9999 -9999 -9999 -9999 -9999 -9999 -9999 -9999 -9999 -9999 -9999 -9999 -9999 -9999 -9999 -9999 -9999 -9999 -9999 -9999 -9999 -9999 -9999 -9999 -9999 -9999 -9999 -9999 -9999 -9999 -9999 -9999 -9999 -9999 -9999 -9999 -9999 -9999 -9999 -9999
-9999 -9999 -9999 -9999 -9999 -9999 -9999 -9999 -9999 -9999 -9999 -9999 -9999 -9999 -9999 -9999 -9999 -9999 -9999 -9999 -9999 -9999 -9999 -9999 -9999 -9999 -9999 -9999 -9999 -9999 -9999 -9999 -9999 -9999 -9999 -9999 -9999 -9999 -9999 -9999 -9999 -9999 -9999 -9999 -9999 -9999 -9999 -9999 -9999 -9999 -9999 -9999 -9999 -9999 -9999 -9999 -9999 -9999 -9999 -9999 -9999 -9999 -9999 -9999 -9999 -9999 -9999 -9999 -9999 -9999 -9999 -9999 -9999 -9999 -9999 2.30565E-1 2.3153E-1 2.30887E-1 2.18487E-1 2.34768E-1 2.22846E-1 2.24733E-1 2.25049E-1 2.2097E-1 2.15105E-1 2.09052E-1 2.00209E-1 1.91927E-1 1.90526E-1 2.04006E-1 2.43996E-1 3.28238E-1 4.13332E-1 4.50036E-1 4.87717E-1 4.12012E-1 3.76502E-1 2.912E-1 2.54151E-1 2.57942E-1 2.85263E-1 2.95323E-1 3.03287E-1 3.10207E-1 3.16821E-1 3.37687E-1 3.22323E-1 3.21534E-1 3.2114E-1 3.36475E-1 3.35266E-1 3.38091E-1 3.9485E-1 4.88782E-1 6.56705E-1 5.84143E-1 5.08231E-1 5.65824E-1 5.84515E-1 6.21216E-1 6.79527E-1 6.48849E-1 6.26073E-1 6.3033E-1 6.04989E-1 6.35699E-1 6.23552E-1 6.22653E-1 6.30509E-1 6.47607E-1 6.50467E-1 6.39511E-1 6.49562E-1 6.52969E-1 6.21388E-1 5.88978E-1 5.34339E-1 4.64126E-1 6.00168E-1 6.43564E-1 6.13253E-1 5.87446E-1 5.69552E-1 5.19179E-1 4.74216E-1 5.27987E-1 5.58786E-1 4.94705E-1 5.043E-1 5.75619E-1 5.73369E-1 5.081E-1 4.55123E-1 5.23847E-1 5.80796E-1 6.18666E-1 4.21791E-1 3.08548E-1 3.22498E-1 4.22839E-1 5.31988E-1 5.05502E-1 5.41802E-1 6.08878E-1 6.42935E-1 6.09052E-1 6.08731E-1 6.06065E-1 5.76185E-1 5.50537E-1 5.30505E-1 4.99091E-1 4.85026E-1 4.67966E-1 4.67308E-1 4.24069E-1 3.53923E-1 3.07449E-1 3.08039E-1 3.53574E-1 4.15309E-1 4.47704E-1 4.47084E-1 4.15415E-1 3.96851E-1 3.73466E-1 3.72339E-1 3.86148E-1 3.9695E-1 4.30709E-1 4.2085E-1 4.28319E-1 4.17732E-1 4.23577E-1 4.47708E-1 4.41993E-1 4.24062E-1 3.29057E-1 2.82111E-1 2.48881E-1 2.71974E-1 2.70036E-1 2.12221E-1 1.58944E-1 1.73046E-1 2.89912E-1 3.94278E-1 2.98407E-1 1.75917E-1 1.2602E-1 1.09903E-1 1.08755E-1 1.24431E-1 1.2996E-1 1.42303E-1 1.73706E-1 1.81758E-1 2.33889E-1 3.80744E-1 5.5178E-1 6.24161E-1 6.174E-1 5.99379E-1 5.99934E-1 -9999 -9999 -9999 -9999 -9999 -9999 -9999 -9999 -9999 -9999 -9999 -9999 -9999 -9999 -9999 -9999 -9999 -9999 -9999 -9999 -9999 -9999 -9999 -9999 -9999 -9999 -9999 -9999 -9999 -9999 -9999 -9999 -9999 -9999 -9999 -9999 -9999 -9999 -9999 -9999
-9999 -9999 -9999 -9999 -9999 -9999 -9999 -9999 -9999 -9999 -9999 -9999 -9999 -9999 -9999 -9999 -9999 -9999 -9999 -9999 -9999 -9999 -9999 -9999 -9999 -9999 -9999 -9999 -9999 -9999 -9999 -9999 -9999 -9999 -9999 -9999 -9999 -9999 -9999 -9999 -9999 -9999 -9999 -9999 -9999 -9999 -9999 -9999 -9999 -9999 -9999 -9999 -9999 -9999 -9999 -9999 -9999 -9999 -9999 -9999 -9999 -9999 -9999 -9999 -9999 -9999 -9999 -9999 -9999 -9999 -9999 -9999 -9999 -9999 -9999 2.30244E-1 2.30887E-1 2.16945E-1 2.17869E-1 2.2097E-1 2.22533E-1 2.24103E-1 2.24733E-1 2.21594E-1 2.16637E-1 2.11458E-1 2.05186E-1 1.97323E-1 1.80598E-1 1.9934E-1 2.18178E-1 2.56904E-1 3.15429E-1 3.75168E-1 4.12559E-1 4.12415E-1 3.58766E-1 2.71676E-1 2.50735E-1 2.52781E-1 2.6177E-1 2.71318E-1 2.81445E-1 3.05968E-1 3.12921E-1 3.1643E-1 3.17604E-1 3.17212E-1 3.1643E-1 3.1643E-1 3.3165E-1 3.3165E-1 3.58384E-1 4.13353E-1 5.08519E-1 4.70122E-1 4.89424E-1 5.46961E-1 5.92388E-1 6.28911E-1 6.85211E-1 6.63027E-1 6.62266E-1 6.47835E-1 6.39989E-1 6.1149E-1 5.43455E-1 5.68053E-1 6.46016E-1 6.69113E-1 6.8272E-1 6.75355E-1 6.85257E-1 6.58989E-1 6.35282E-1 6.9397E-1 6.41542E-1 5.58835E-1 5.67498E-1 6.12055E-1 6.25157E-1 6.04454E-1 5.86501E-1 5.20778E-1 5.19986E-1 5.68258E-1 5.57155E-1 4.81021E-1 5.38159E-1 6.02092E-1 6.04488E-1 5.16588E-1 5.06157E-1 6.04431E-1 6.54231E-1 5.74698E-1 4.46378E-1 4.48491E-1 4.61225E-1 5.17935E-1 5.92629E-1 6.07918E-1 6.06749E-1 6.47607E-1 6.28373E-1 5.84594E-1 5.54663E-1 5.72859E-1 5.59379E-1 5.12723E-1 4.96743E-1 5.04844E-1 4.83023E-1 4.6794E-1 4.78392E-1 4.23096E-1 3.80571E-1 3.37361E-1 3.30919E-1 3.35758E-1 3.87388E-1 4.30458E-1 4.38131E-1 4.16293E-1 3.9147E-1 3.99266E-1 4.19396E-1 4.33487E-1 4.43502E-1 4.44943E-1 4.05772E-1 4.26913E-1 4.53186E-1 4.27469E-1 4.11725E-1 4.29555E-1 3.88124E-1 2.71116E-1 2.39053E-1 2.264E-1 2.29198E-1 2.10184E-1 1.98134E-1 1.58179E-1 1.78013E-1 2.41815E-1 2.81525E-1 2.48451E-1 1.55037E-1 1.36142E-1 1.67543E-1 2.49925E-1 3.21171E-1 3.56692E-1 2.54093E-1 2.24794E-1 2.01056E-1 2.41738E-1 3.54071E-1 5.336E-1 6.03173E-1 6.17353E-1 5.9969E-1 -9999 -9999 -9999 -9999 -9999 -9999 -9999 -9999 -9999 -9999 -9999 -9999 -9999 -9999 -9999 -9999 -9999 -9999 -9999 -9999 -9999 -9999 -9999 -9999 -9999 -9999 -9999 -9999 -9999 -9999 -9999 -9999 -9999 -9999 -9999 -9999 -9999 -9999 -9999 -9999 -9999
-9999 -9999 -9999 -9999 -9999 -9999 -9999 -9999 -9999 -9999 -9999 -9999 -9999 -9999 -9999 -9999 -9999 -9999 -9999 -9999 -9999 -9999 -9999 -9999 -9999 -9999 -9999 -9999 -9999 -9999 -9999 -9999 -9999 -9999 -9999 -9999 -9999 -9999 -9999 -9999 -9999 -9999 -9999 -9999 -9999 -9999 -9999 -9999 -9999 -9999 -9999 -9999 -9999 -9999 -9999 -9999 -9999 -9999 -9999 -9999 -9999 -9999 -9999 -9999 -9999 -9999 -9999 -9999 -9999 -9999 -9999 -9999 -9999 -9999 -9999 2.13276E-1 2.15717E-1 2.17561E-1 2.19106E-1 2.20659E-1 2.22533E-1 2.25049E-1 2.26314E-1 2.24733E-1 2.20348E-1 2.14799E-1 2.11761E-1 2.05777E-1 1.99629E-1 1.87951E-1 2.09352E-1 2.2222E-1 2.48701E-1 2.70247E-1 3.36475E-1 3.73899E-1 3.14088E-1 2.60374E-1 2.31425E-1 2.33687E-1 2.54151E-1 2.63171E-1 2.7527E-1 2.8438E-1 2.91423E-1 2.95923E-1 2.97431E-1 2.94794E-1 2.94794E-1 3.10981E-1 3.09048E-1 3.08662E-1 3.57969E-1 4.3147E-1 4.02238E-1 4.40011E-1 4.87314E-1 5.3594E-1 5.35785E-1 5.54709E-1 6.10622E-1 6.63773E-1 6.76554E-1 6.55153E-1 6.35499E-1 6.19292E-1 5.30479E-1 5.69512E-1 6.48257E-1 6.68908E-1 7.01766E-1 6.99073E-1 6.98583E-1 6.85144E-1 6.56298E-1 7.07407E-1 6.65585E-1 6.57066E-1 6.38864E-1 6.49722E-1 6.17066E-1 6.01865E-1 5.29877E-1 5.35679E-1 5.97532E-1 6.16268E-1 5.59301E-1 4.83843E-1 5.89028E-1 6.34944E-1 6.42432E-1 5.73662E-1 5.53155E-1 6.59806E-1 6.46986E-1 5.14539E-1 5.38159E-1 5.99957E-1 6.22819E-1 6.08775E-1 6.02264E-1 6.15282E-1 6.48172E-1 6.40086E-1 6.1139E-1 5.77238E-1 5.34409E-1 5.32257E-1 5.36294E-1 4.8449E-1 4.66969E-1 4.6006E-1 4.38914E-1 4.31251E-1 4.31082E-1 4.20396E-1 4.09888E-1 4.00062E-1 4.17751E-1 4.3141E-1 4.23584E-1 4.22838E-1 4.16792E-1 3.91807E-1 3.22397E-1 3.27468E-1 3.50802E-1 3.63015E-1 3.8691E-1 4.02289E-1 3.98231E-1 3.9608E-1 4.35216E-1 4.23456E-1 4.02887E-1 4.15683E-1 3.77642E-1 2.67278E-1 2.29371E-1 2.19803E-1 2.26649E-1 2.56766E-1 2.86459E-1 2.67406E-1 1.99399E-1 1.94709E-1 1.78918E-1 1.64312E-1 1.28015E-1 1.25647E-1 2.29675E-1 3.80112E-1 5.53445E-1 6.36936E-1 5.76487E-1 5.25068E-1 3.50828E-1 3.96006E-1 5.08299E-1 5.65548E-1 6.1713E-1 5.99544E-1 -9999 -9999 -9999 -9999 -9999 -9999 -9999 -9999 -9999 -9999 -9999 -9999 -9999 -9999 -9999 -9999 -9999 -9999 -9999 -9999 -9999 -9999 -9999 -9999 -9999 -9999 -9999 -9999 -9999 -9999 -9999 -9999 -9999 -9999 -9999 -9999 -9999 -9999 -9999 -9999 -9999 -9999
-9999 -9999 -9999 -9999 -9999 -9999 -9999 -9999 -9999 -9999 -9999 -9999 -9999 -9999 -9999 -9999 -9999 -9999 -9999 -9999 -9999 -9999 -9999 -9999 -9999 -9999 -9999 -9999 -9999 -9999 -9999 -9999 -9999 -9999 -9999 -9999 -9999 -9999 -9999 -9999 -9999 -9999 -9999 -9999 -9999 -9999 -9999 -9999 -9999 -9999 -9999 -9999 -9999 -9999 -9999 -9999 -9999 -9999 -9999 -9999 -9999 -9999 -9999 -9999 -9999 -9999 -9999 -9999 -9999 -9999 -9999 -9999 -9999 -9999 -9999 2.12669E-1 2.1633E-1 2.19726E-1 2.21594E-1 2.21907E-1 2.21907E-1 2.2316E-1 2.25364E-1 2.25997E-1 2.22533E-1 2.19106E-1 2.17253E-1 2.15717E-1 2.10855E-1 2.0637E-1 2.06964E-1 2.10554E-1 2.1358E-1 2.20659E-1 2.34011E-1 2.60026E-1 2.54837E-1 2.29179E-1 2.26314E-1 2.2982E-1 2.3466E-1 2.41554E-1 2.65987E-1 2.75631E-1 2.8438E-1 2.90677E-1 2.93293E-1 2.9105E-1 2.88816E-1 2.86963E-1 3.00239E-1 3.07891E-1 3.94744E-1 5.4615E-1 5.65506E-1 4.38844E-1 4.83518E-1 5.14552E-1 5.28079E-1 6.29417E-1 6.81339E-1 6.76998E-1 6.60951E-1 6.62709E-1 6.41083E-1 6.48052E-1 5.73931E-1 5.73955E-1 6.54319E-1 6.71658E-1 7.04027E-1 7.09348E-1 6.77802E-1 6.6422E-1 6.66473E-1 6.92024E-1 6.81402E-1 6.88876E-1 6.7953E-1 6.97263E-1 6.74265E-1 6.0174E-1 4.99947E-1 5.38065E-1 6.36148E-1 6.36665E-1 5.99504E-1 5.92161E-1 6.1509E-1 6.63726E-1 6.36659E-1 6.04331E-1 6.06723E-1 6.83912E-1 6.52748E-1 5.62511E-1 6.08016E-1 6.51738E-1 6.54833E-1 6.49801E-1 6.55136E-1 6.45831E-1 6.42553E-1 6.31019E-1 6.0117E-1 5.83603E-1 5.46478E-1 5.06726E-1 4.93118E-1 4.66162E-1 4.69513E-1 4.61729E-1 4.63268E-1 4.54777E-1 4.44931E-1 4.4977E-1 4.44585E-1 4.28981E-1 4.3542E-1 4.55402E-1 4.49153E-1 4.45846E-1 4.02084E-1 3.40742E-1 3.06611E-1 3.03995E-1 2.93537E-1 2.97872E-1 3.22748E-1 3.27853E-1 3.33606E-1 3.58423E-1 3.81847E-1 4.2149E-1 4.02552E-1 3.96794E-1 3.58178E-1 3.29488E-1 2.56836E-1 2.16439E-1 2.51976E-1 3.46289E-1 4.61339E-1 4.60421E-1 3.53835E-1 2.99222E-1 2.15838E-1 1.45387E-1 1.19293E-1 1.1585E-1 1.64145E-1 3.117E-1 5.08489E-1 6.44706E-1 5.03924E-1 4.45711E-1 5.67361E-1 5.99438E-1 6.19825E-1 5.99323E-1 6.00157E-1 -9999 -9999 -9999 -9999 -9999 -9999 -9999 -9999 -9999 -9999 -9999 -9999 -9999 -9999 -9999 -9999 -9999 -9999 -9999 -9999 -9999 -9999 -9999 -9999 -9999 -9999 -9999 -9999 -9999 -9999 -9999 -9999 -9999 -9999 -9999 -9999 -9999 -9999 -9999 -9999 -9999 -9999 -9999
-9999 -9999 -9999 -9999 -9999 -9999 -9999 -9999 -9999 -9999 -9999 -9999 -9999 -9999 -9999 -9999 -9999 -9999 -9999 -9999 -9999 -9999 -9999 -9999 -9999 -9999 -9999 -9999 -9999 -9999 -9999 -9999 -9999 -9999 -9999 -9999 -9999 -9999 -9999 -9999 -9999 -9999 -9999 -9999 -9999 -9999 -9999 -9999 -9999 -9999 -9999 -9999 -9999 -9999 -9999 -9999 -9999 -9999 -9999 -9999 -9999 -9999 -9999 -9999 -9999 -9999 -9999 -9999 -9999 -9999 -9999 -9999 -9999 -9999 2.10855E-1 2.13276E-1 2.18178E-1 2.21594E-1 2.2316E-1 2.2316E-1 2.2222E-1 2.2222E-1 2.22846E-1 2.25049E-1 2.2316E-1 2.21594E-1 2.21907E-1 2.2222E-1 2.21907E-1 2.18178E-1 2.13884E-1 2.11761E-1 2.09052E-1 2.08454E-1 1.96959E-1 2.01E-1 2.03044E-1 2.16945E-1 2.19726E-1 2.25049E-1 2.2982E-1 2.34336E-1 2.40892E-1 2.4926E-1 2.59206E-1 2.68691E-1 2.86963E-1 2.69759E-1 2.8438E-1 2.81811E-1 2.94195E-1 3.08276E-1 4.12918E-1 5.83173E-1 6.01732E-1 4.96629E-1 4.70746E-1 5.00682E-1 5.12425E-1 5.92549E-1 6.64151E-1 6.90527E-1 6.57735E-1 6.30403E-1 6.491E-1 6.59543E-1 6.31987E-1 6.58898E-1 6.83423E-1 6.79519E-1 7.06421E-1 7.14176E-1 6.82415E-1 6.48187E-1 6.99654E-1 7.02341E-1 7.25358E-1 7.00187E-1 7.07822E-1 7.17754E-1 6.94547E-1 6.08676E-1 5.6461E-1 5.96908E-1 6.39221E-1 6.67635E-1 6.40521E-1 6.6601E-1 6.56872E-1 6.65301E-1 6.80617E-1 6.72902E-1 6.70383E-1 6.70314E-1 6.12521E-1 6.14297E-1 6.59512E-1 6.50012E-1 6.19566E-1 6.04323E-1 6.26846E-1 6.32808E-1 6.18345E-1 5.93762E-1 5.60505E-1 5.27063E-1 5.00218E-1 4.96193E-1 5.02139E-1 5.00476E-1 5.16675E-1 5.11375E-1 5.28082E-1 4.96104E-1 4.78848E-1 4.77183E-1 4.81117E-1 4.63183E-1 4.55114E-1 4.64204E-1 4.52303E-1 4.46263E-1 3.96338E-1 3.33005E-1 3.42654E-1 3.59519E-1 3.21176E-1 2.85943E-1 2.72047E-1 2.61613E-1 2.61737E-1 2.73719E-1 3.20972E-1 3.63746E-1 3.84239E-1 3.14624E-1 3.61449E-1 3.90883E-1 2.95536E-1 2.06686E-1 2.17334E-1 3.07145E-1 4.66952E-1 5.52208E-1 5.10325E-1 4.89872E-1 4.48131E-1 2.98682E-1 1.6602E-1 1.17434E-1 1.61066E-1 2.88985E-1 3.96192E-1 6.26276E-1 3.54456E-1 3.19992E-1 6.52583E-1 6.35181E-1 5.99754E-1 6.00674E-1 -9999 -9999 -9999 -9999 -9999 -9999 -9999 -9999 -9999 -9999 -9999 -9999 -9999 -9999 -9999 -9999 -9999 -9999 -9999 -9999 -9999 -9999 -9999 -9999 -9999 -9999 -9999 -9999 -9999 -9999 -9999 -9999 -9999 -9999 -9999 -9999 -9999 -9999 -9999 -9999 -9999 -9999 -9999 -9999
-9999 -9999 -9999 -9999 -9999 -9999 -9999 -9999 -9999 -9999 -9999 -9999 -9999 -9999 -9999 -9999 -9999 -9999 -9999 -9999 -9999 -9999 -9999 -9999 -9999 -9999 -9999 -9999 -9999 -9999 -9999 -9999 -9999 -9999 -9999 -9999 -9999 -9999 -9999 -9999 -9999 -9999 -9999 -9999 -9999 -9999 -9999 -9999 -9999 -9999 -9999 -9999 -9999 -9999 -9999 -9999 -9999 -9999 -9999 -9999 -9999 -9999 -9999 -9999 -9999 -9999 -9999 -9999 -9999 -9999 -9999 -9999 -9999 -9999 2.11157E-1 2.13276E-1 2.18178E-1 2.21907E-1 2.23788E-1 2.24733E-1 2.24418E-1 2.23788E-1 2.23788E-1 2.23474E-1 2.22846E-1 2.22846E-1 2.2316E-1 2.27266E-1 2.3014E-1 2.30461E-1 2.27266E-1 2.2097E-1 2.17869E-1 2.14494E-1 2.11458E-1 2.10855E-1 1.97532E-1 1.99261E-1 2.03924E-1 2.10467E-1 2.15321E-1 2.3207E-1 2.35311E-1 2.41223E-1 2.48246E-1 2.58512E-1 2.63746E-1 2.65858E-1 2.81445E-1 2.77802E-1 2.88594E-1 3.01761E-1 4.31861E-1 5.45458E-1 6.27405E-1 5.53452E-1 5.54215E-1 5.7353E-1 6.29156E-1 6.61259E-1 6.94684E-1 6.9037E-1 6.81111E-1 6.35041E-1 6.59827E-1 6.60677E-1 6.71594E-1 6.73962E-1 7.02954E-1 7.01248E-1 6.74673E-1 6.98647E-1 6.71873E-1 7.02155E-1 7.0292E-1 7.19055E-1 6.86629E-1 7.05441E-1 6.52449E-1 7.25366E-1 6.49223E-1 6.26445E-1 6.53906E-1 6.39407E-1 6.65527E-1 6.79252E-1 6.80063E-1 6.98163E-1 6.9841E-1 6.93298E-1 6.7282E-1 6.54841E-1 6.32541E-1 6.60309E-1 6.53066E-1 6.60461E-1 6.60112E-1 6.19204E-1 5.92893E-1 5.42822E-1 5.76525E-1 6.11419E-1 5.92799E-1 5.75739E-1 5.36869E-1 5.09333E-1 5.13153E-1 5.07569E-1 5.41253E-1 5.4432E-1 5.58388E-1 5.70422E-1 5.7086E-1 5.55257E-1 5.26411E-1 5.28738E-1 5.22594E-1 5.14331E-1 4.98236E-1 4.92505E-1 4.64391E-1 4.23146E-1 3.96144E-1 3.24981E-1 3.45617E-1 3.98133E-1 3.96807E-1 3.45773E-1 2.9187E-1 2.65065E-1 3.03998E-1 3.38598E-1 3.37127E-1 3.00326E-1 2.96845E-1 2.69102E-1 3.61378E-1 4.20653E-1 3.26201E-1 2.18217E-1 1.85624E-1 2.10295E-1 3.22937E-1 5.12283E-1 5.70874E-1 5.95076E-1 6.1892E-1 5.64127E-1 3.40554E-1 1.52881E-1 1.75126E-1 3.63849E-1 5.52225E-1 6.24398E-1 6.62178E-1 5.74705E-1 5.89561E-1 6.35033E-1 6.00272E-1 -9999 -9999 -9999 -9999 -9999 -9999 -9999 -9999 -9999 -9999 -9999 -9999 -9999 -9999 -9999 -9999 -9999 -9999 -9999 -9999 -9999 -9999 -9999 -9999 -9999 -9999 -9999 -9999 -9999 -9999 -9999 -9999 -9999 -9999 -9999 -9999 -9999 -9999 -9999 -9999 -9999 -9999 -9999 -9999 -9999
-9999 -9999 -9999 -9999 -9999 -9999 -9999 -9999 -9999 -9999 -9999 -9999 -9999 -9999 -9999 -9999 -9999 -9999 -9999 -9999 -9999 -9999 -9999 -9999 -9999 -9999 -9999 -9999 -9999 -9999 -9999 -9999 -9999 -9999 -9999 -9999 -9999 -9999 -9999 -9999 -9999 -9999 -9999 -9999 -9999 -9999 -9999 -9999 -9999 -9999 -9999 -9999 -9999 -9999 -9999 -9999 -9999 -9999 -9999 -9999 -9999 -9999 -9999 -9999 -9999 -9999 -9999 -9999 -9999 -9999 -9999 -9999 -9999 2.15717E-1 2.14189E-1 2.15717E-1 2.19416E-1 2.23474E-1 2.26631E-1 2.26949E-1 2.26949E-1 2.28221E-1 2.27584E-1 2.25997E-1 2.25364E-1 2.25049E-1 2.26631E-1 2.31425E-1 2.39901E-1 2.48246E-1 2.5232E-1 2.52661E-1 2.5232E-1 2.47235E-1 2.39571E-1 2.32716E-1 2.24733E-1 2.05398E-1 2.05102E-1 2.24103E-1 2.18704E-1 2.20876E-1 2.23064E-1 2.25583E-1 2.42883E-1 2.48584E-1 2.56092E-1 2.62694E-1 2.77077E-1 2.70961E-1 2.84526E-1 3.20527E-1 3.94687E-1 4.77012E-1 5.15173E-1 5.34548E-1 6.10155E-1 6.10223E-1 6.07085E-1 6.60851E-1 6.95973E-1 6.79442E-1 6.59349E-1 6.14386E-1 6.76199E-1 6.96015E-1 7.04006E-1 6.98914E-1 7.0962E-1 6.75363E-1 6.91771E-1 7.01035E-1 7.03248E-1 6.90332E-1 6.16704E-1 6.52753E-1 6.34878E-1 7.20683E-1 5.79751E-1 7.22978E-1 6.37161E-1 6.6269E-1 7.013E-1 6.96775E-1 6.82344E-1 7.03133E-1 7.10844E-1 6.92063E-1 6.96939E-1 6.42527E-1 6.12128E-1 6.03462E-1 6.01232E-1 6.41012E-1 6.71954E-1 6.67453E-1 6.27534E-1 6.01214E-1 4.87052E-1 3.9979E-1 4.93694E-1 5.78288E-1 5.69977E-1 5.47081E-1 4.86698E-1 4.89102E-1 5.53086E-1 5.63167E-1 5.66574E-1 5.83694E-1 5.79701E-1 5.63988E-1 5.5089E-1 5.5338E-1 5.64745E-1 5.38095E-1 5.36068E-1 4.98395E-1 4.57709E-1 4.57655E-1 4.58659E-1 4.26453E-1 3.64507E-1 2.93691E-1 3.09435E-1 3.85771E-1 4.35482E-1 4.12178E-1 3.55222E-1 3.27583E-1 3.88459E-1 4.46318E-1 4.05237E-1 3.03838E-1 2.57234E-1 2.72458E-1 3.65021E-1 4.31334E-1 3.84026E-1 2.78903E-1 2.19611E-1 1.94649E-1 2.45225E-1 3.8451E-1 5.68779E-1 6.15961E-1 6.38538E-1 6.62857E-1 6.20099E-1 4.12524E-1 3.40083E-1 4.91372E-1 6.22958E-1 6.5226E-1 5.55919E-1 4.41737E-1 5.30792E-1 5.94761E-1 -9999 -9999 -9999 -9999 -9999 -9999 -9999 -9999 -9999 -9999 -9999 -9999 -9999 -9999 -9999 -9999 -9999 -9999 -9999 -9999 -9999 -9999 -9999 -9999 -9999 -9999 -9999 -9999 -9999 -9999 -9999 -9999 -9999 -9999 -9999 -9999 -9999 -9999 -9999 -9999 -9999 -9999 -9999 -9999 -9999 -9999
-9999 -9999 -9999 -9999 -9999 -9999 -9999 -9999 -9999 -9999 -9999 -9999 -9999 -9999 -9999 -9999 -9999 -9999 -9999 -9999 -9999 -9999 -9999 -9999 -9999 -9999 -9999 -9999 -9999 -9999 -9999 -9999 -9999 -9999 -9999 -9999 -9999 -9999 -9999 -9999 -9999 -9999 -9999 -9999 -9999 -9999 -9999 -9999 -9999 -9999 -9999 -9999 -9999 -9999 -9999 -9999 -9999 -9999 -9999 -9999 -9999 -9999 -9999 -9999 -9999 -9999 -9999 -9999 -9999 -9999 -9999 -9999 2.3738E-1 2.22846E-1 2.20037E-1 2.20037E-1 2.2316E-1 2.26631E-1 2.3014E-1 2.3207E-1 2.31748E-1 2.31104E-1 2.2982E-1 2.2854E-1 2.2854E-1 2.2886E-1 2.31748E-1 2.37598E-1 2.46562E-1 2.67272E-1 3.08499E-1 3.24251E-1 3.58595E-1 3.41306E-1 3.27476E-1 2.9517E-1 2.61994E-1 2.259E-1 2.13187E-1 2.15015E-1 2.23692E-1 2.4255E-1 2.2876E-1 2.28123E-1 2.28123E-1 2.3004E-1 2.49599E-1 2.57819E-1 2.61644E-1 2.7744E-1 2.96453E-1 3.90994E-1 4.97059E-1 5.34977E-1 4.96512E-1 4.77413E-1 5.35086E-1 6.25457E-1 6.78082E-1 6.77865E-1 6.98378E-1 6.86918E-1 6.53301E-1 5.6513E-1 6.59926E-1 6.92118E-1 7.08708E-1 7.08056E-1 6.75862E-1 6.40976E-1 7.06899E-1 7.06356E-1 6.93162E-1 6.93254E-1 5.61425E-1 5.99264E-1 6.17632E-1 7.20042E-1 5.04374E-1 6.81246E-1 6.9137E-1 7.19802E-1 7.20461E-1 7.30762E-1 7.20874E-1 7.133E-1 6.9065E-1 6.44126E-1 6.76358E-1 6.61082E-1 6.12445E-1 4.24397E-1 4.18412E-1 6.14494E-1 6.58653E-1 6.59597E-1 6.26559E-1 5.46742E-1 3.38642E-1 2.8403E-1 3.8103E-1 5.29275E-1 5.80537E-1 5.3304E-1 4.29082E-1 4.52542E-1 5.48693E-1 5.91647E-1 5.87971E-1 5.83964E-1 5.48102E-1 5.16184E-1 5.0611E-1 5.35246E-1 5.33952E-1 4.8628E-1 4.93984E-1 4.82112E-1 4.41789E-1 4.38277E-1 4.28409E-1 4.05037E-1 3.69208E-1 3.52064E-1 3.48936E-1 4.06216E-1 4.55042E-1 4.75847E-1 4.23563E-1 4.07257E-1 4.48521E-1 4.8115E-1 4.15258E-1 3.03471E-1 2.3546E-1 2.38158E-1 2.93129E-1 3.82421E-1 4.3355E-1 3.86402E-1 2.87177E-1 2.025E-1 2.20882E-1 2.66074E-1 3.26181E-1 4.32932E-1 5.83972E-1 6.1039E-1 6.67089E-1 6.57785E-1 5.69714E-1 5.8069E-1 5.60642E-1 5.4914E-1 4.22817E-1 4.10755E-1 5.65545E-1 5.9879E-1 -9999 -9999 -9999 -9999 -9999 -9999 -9999 -9999 -9999 -9999 -9999 -9999 -9999 -9999 -9999 -9999 -9999 -9999 -9999 -9999 -9999 -9999 -9999 -9999 -9999 -9999 -9999 -9999 -9999 -9999 -9999 -9999 -9999 -9999 -9999 -9999 -9999 -9999 -9999 -9999 -9999 -9999 -9999 -9999 -9999 -9999
-9999 -9999 -9999 -9999 -9999 -9999 -9999 -9999 -9999 -9999 -9999 -9999 -9999 -9999 -9999 -9999 -9999 -9999 -9999 -9999 -9999 -9999 -9999 -9999 -9999 -9999 -9999 -9999 -9999 -9999 -9999 -9999 -9999 -9999 -9999 -9999 -9999 -9999 -9999 -9999 -9999 -9999 -9999 -9999 -9999 -9999 -9999 -9999 -9999 -9999 -9999 -9999 -9999 -9999 -9999 -9999 -9999 -9999 -9999 -9999 -9999 -9999 -9999 -9999 -9999 -9999 -9999 -9999 -9999 -9999 -9999 2.38364E-1 2.25997E-1 2.24733E-1 2.23788E-1 2.25997E-1 2.2886E-1 2.30782E-1 2.33363E-1 2.35637E-1 2.35311E-1 2.32393E-1 2.30782E-1 2.31104E-1 2.18086E-1 2.19323E-1 2.23378E-1 2.42218E-1 2.49599E-1 2.75495E-1 3.24127E-1 3.40398E-1 3.75252E-1 3.75389E-1 3.75659E-1 3.5819E-1 3.58677E-1 2.76217E-1 2.294E-1 2.215E-1 2.28441E-1 2.36185E-1 2.36512E-1 2.34557E-1 2.31968E-1 2.2972E-1 2.45555E-1 2.55748E-1 2.92918E-1 3.49917E-1 3.9478E-1 4.20919E-1 4.39613E-1 4.96768E-1 4.96668E-1 5.35272E-1 5.31938E-1 5.70082E-1 6.07355E-1 6.77921E-1 6.95557E-1 6.76091E-1 6.72494E-1 5.33809E-1 5.56256E-1 6.42893E-1 6.8084E-1 7.00834E-1 6.40838E-1 6.72806E-1 7.151E-1 7.01888E-1 7.01775E-1 7.19657E-1 7.17644E-1 7.20373E-1 7.17955E-1 7.25566E-1 7.28011E-1 7.07828E-1 7.21387E-1 7.35555E-1 7.08505E-1 7.13057E-1 6.80359E-1 6.47066E-1 6.31286E-1 6.01056E-1 6.4315E-1 6.40571E-1 5.57838E-1 3.11243E-1 2.96353E-1 5.1414E-1 6.42978E-1 6.51506E-1 6.08785E-1 4.40864E-1 2.74871E-1 2.82587E-1 4.34354E-1 6.11963E-1 6.05372E-1 5.21871E-1 4.14698E-1 4.89333E-1 5.71947E-1 6.04137E-1 5.53547E-1 5.38408E-1 5.44825E-1 5.10719E-1 4.82008E-1 5.03613E-1 5.10737E-1 4.82874E-1 4.4452E-1 4.43485E-1 4.15973E-1 4.20873E-1 4.01589E-1 3.86848E-1 4.16548E-1 4.49304E-1 4.47595E-1 5.02637E-1 4.82345E-1 4.82288E-1 4.89979E-1 4.7991E-1 4.91658E-1 4.83309E-1 4.18424E-1 3.16762E-1 2.5027E-1 2.11733E-1 2.16873E-1 2.81401E-1 4.18264E-1 4.81647E-1 3.55009E-1 2.07168E-1 1.76147E-1 1.73699E-1 1.73156E-1 1.96012E-1 3.37513E-1 4.43222E-1 4.51237E-1 4.63113E-1 5.19845E-1 4.68415E-1 3.72799E-1 3.61158E-1 3.48224E-1 4.5814E-1 5.78191E-1 5.99452E-1 -9999 -9999 -9999 -9999 -9999 -9999 -9999 -9999 -9999 -9999 -9999 -9999 -9999 -9999 -9999 -9999 -9999 -9999 -9999 -9999 -9999 -9999 -9999 -9999 -9999 -9999 -9999 -9999 -9999 -9999 -9999 -9999 -9999 -9999 -9999 -9999 -9999 -9999 -9999 -9999 -9999 -9999 -9999 -9999 -9999 -9999
-9999 -9999 -9999 -9999 -9999 -9999 -9999 -9999 -9999 -9999 -9999 -9999 -9999 -9999 -9999 -9999 -9999 -9999 -9999 -9999 -9999 -9999 -9999 -9999 -9999 -9999 -9999 -9999 -9999 -9999 -9999 -9999 -9999 -9999 -9999 -9999 -9999 -9999 -9999 -9999 -9999 -9999 -9999 -9999 -9999 -9999 -9999 -9999 -9999 -9999 -9999 -9999 -9999 -9999 -9999 -9999 -9999 -9999 -9999 -9999 -9999 -9999 -9999 -9999 -9999 -9999 -9999 -9999 -9999 -9999 -9999 2.2097E-1 2.21907E-1 2.2222E-1 2.25681E-1 2.32393E-1 2.35963E-1 2.36943E-1 2.36616E-1 2.37598E-1 2.37926E-1 2.35637E-1 2.34011E-1 2.34011E-1 2.20565E-1 2.22125E-1 2.259E-1 2.294E-1 2.50617E-1 2.76217E-1 3.4101E-1 3.75252E-1 3.92762E-1 3.92567E-1 4.11142E-1 4.11575E-1 3.75666E-1 3.41286E-1 2.66918E-1 2.30682E-1 2.32291E-1 2.56092E-1 2.60249E-1 2.58858E-1 2.54373E-1 2.48246E-1 2.4522E-1 2.58858E-1 3.2907E-1 4.31465E-1 4.69078E-1 4.96472E-1 4.0202E-1 4.39546E-1 5.16069E-1 5.50906E-1 6.07281E-1 6.25677E-1 6.43721E-1 6.78047E-1 6.90363E-1 6.95063E-1 6.82966E-1 5.62658E-1 6.07121E-1 6.66173E-1 6.83145E-1 6.95297E-1 6.55114E-1 6.61912E-1 6.72813E-1 6.72561E-1 7.21748E-1 6.86464E-1 6.59075E-1 6.91848E-1 6.61912E-1 7.06032E-1 7.35519E-1 7.35079E-1 7.27916E-1 7.22692E-1 6.82399E-1 6.81722E-1 6.73491E-1 5.67729E-1 4.5454E-1 5.30465E-1 6.28857E-1 6.01683E-1 4.11525E-1 2.61866E-1 2.54224E-1 4.14747E-1 6.36241E-1 6.32813E-1 5.8217E-1 3.58418E-1 2.636E-1 3.68044E-1 5.78486E-1 6.34676E-1 6.00708E-1 4.88662E-1 4.24718E-1 5.34488E-1 6.03522E-1 6.01862E-1 5.61725E-1 5.20492E-1 5.04244E-1 4.91901E-1 4.70116E-1 4.83563E-1 4.8863E-1 4.74657E-1 4.26052E-1 3.88604E-1 3.49365E-1 3.31739E-1 3.2853E-1 3.738E-1 4.25969E-1 4.73837E-1 4.96173E-1 5.41222E-1 5.34449E-1 4.90516E-1 4.96453E-1 5.1605E-1 4.93855E-1 4.39816E-1 4.06988E-1 3.51512E-1 2.87808E-1 2.21131E-1 2.12777E-1 2.60391E-1 4.14316E-1 5.08481E-1 3.79231E-1 2.12507E-1 1.83789E-1 1.94131E-1 2.05479E-1 2.28937E-1 2.90251E-1 2.55489E-1 2.20688E-1 2.70382E-1 3.53804E-1 3.0845E-1 2.53795E-1 2.9241E-1 4.10983E-1 5.63764E-1 5.90309E-1 5.99925E-1 -9999 -9999 -9999 -9999 -9999 -9999 -9999 -9999 -9999 -9999 -9999 -9999 -9999 -9999 -9999 -9999 -9999 -9999 -9999 -9999 -9999 -9999 -9999 -9999 -9999 -9999 -9999 -9999 -9999 -9999 -9999 -9999 -9999 -9999 -9999 -9999 -9999 -9999 -9999 -9999 -9999 -9999 -9999 -9999 -9999 -9999
-9999 -9999 -9999 -9999 -9999 -9999 -9999 -9999 -9999 -9999 -9999 -9999 -9999 -9999 -9999 -9999 -9999 -9999 -9999 -9999 -9999 -9999 -9999 -9999 -9999 -9999 -9999 -9999 -9999 -9999 -9999 -9999 -9999 -9999 -9999 -9999 -9999 -9999 -9999 -9999 -9999 -9999 -9999 -9999 -9999 -9999 -9999 -9999 -9999 -9999 -9999 -9999 -9999 -9999 -9999 -9999 -9999 -9999 -9999 -9999 -9999 -9999 -9999 -9999 -9999 -9999 -9999 -9999 -9999 2.10554E-1 2.13884E-1 2.16945E-1 2.19726E-1 2.21907E-1 2.26314E-1 2.35311E-1 2.40231E-1 2.41223E-1 2.40231E-1 2.4255E-1 2.42218E-1 2.41223E-1 2.25583E-1 2.24007E-1 2.23378E-1 2.24321E-1 2.24952E-1 2.26851E-1 2.34557E-1 2.73335E-1 3.41112E-1 3.75359E-1 3.92648E-1 4.10519E-1 4.67007E-1 4.29394E-1 3.75052E-1 3.40832E-1 2.89415E-1 2.58512E-1 2.38149E-1 2.59901E-1 2.66211E-1 2.66565E-1 2.60946E-1 2.53687E-1 2.50617E-1 2.67272E-1 3.58773E-1 3.94016E-1 4.57599E-1 4.76755E-1 4.77092E-1 4.96543E-1 4.93165E-1 5.31502E-1 6.06925E-1 6.25345E-1 6.6112E-1 6.94886E-1 7.11841E-1 7.13359E-1 6.8567E-1 5.73027E-1 6.52101E-1 7.12272E-1 7.06965E-1 6.88792E-1 6.13765E-1 6.55765E-1 6.40221E-1 7.2084E-1 6.89527E-1 7.21669E-1 7.22982E-1 7.2522E-1 7.27706E-1 7.19795E-1 7.16449E-1 7.01248E-1 6.94529E-1 7.19337E-1 6.86547E-1 6.46299E-1 6.25996E-1 4.85998E-1 3.86211E-1 4.46957E-1 4.46406E-1 3.67429E-1 2.36383E-1 1.89728E-1 2.19146E-1 3.01887E-1 4.70483E-1 5.38622E-1 4.70046E-1 3.73577E-1 3.30252E-1 4.34533E-1 6.21882E-1 6.32422E-1 5.80253E-1 4.57452E-1 5.09107E-1 5.94095E-1 6.11428E-1 5.87311E-1 5.30729E-1 5.07956E-1 4.86703E-1 4.70196E-1 4.63425E-1 4.65902E-1 4.47807E-1 4.40639E-1 4.23277E-1 3.64194E-1 3.19745E-1 3.1342E-1 3.31007E-1 3.96932E-1 4.26169E-1 4.28513E-1 4.77312E-1 5.52949E-1 5.65321E-1 5.05126E-1 4.83881E-1 5.24704E-1 5.04446E-1 4.62021E-1 4.41347E-1 3.84203E-1 3.19962E-1 2.67354E-1 2.55986E-1 3.37812E-1 4.84506E-1 4.94114E-1 3.17207E-1 1.87312E-1 1.74534E-1 2.12951E-1 2.62317E-1 2.95115E-1 2.22427E-1 1.46381E-1 1.41408E-1 1.83341E-1 2.26386E-1 2.21683E-1 2.43397E-1 3.81219E-1 5.33617E-1 5.81795E-1 5.99072E-1 6.00086E-1 -9999 -9999 -9999 -9999 -9999 -9999 -9999 -9999 -9999 -9999 -9999 -9999 -9999 -9999 -9999 -9999 -9999 -9999 -9999 -9999 -9999 -9999 -9999 -9999 -9999 -9999 -9999 -9999 -9999 -9999 -9999 -9999 -9999 -9999 -9999 -9999 -9999 -9999 -9999 -9999 -9999 -9999 -9999 -9999 -9999 -9999
-9999 -9999 -9999 -9999 -9999 -9999 -9999 -9999 -9999 -9999 -9999 -9999 -9999 -9999 -9999 -9999 -9999 -9999 -9999 -9999 -9999 -9999 -9999 -9999 -9999 -9999 -9999 -9999 -9999 -9999 -9999 -9999 -9999 -9999 -9999 -9999 -9999 -9999 -9999 -9999 -9999 -9999 -9999 -9999 -9999 -9999 -9999 -9999 -9999 -9999 -9999 -9999 -9999 -9999 -9999 -9999 -9999 -9999 -9999 -9999 -9999 -9999 -9999 -9999 -9999 -9999 -9999 -9999 2.09652E-1 2.12366E-1 2.15105E-1 2.18796E-1 2.21594E-1 2.24103E-1 2.29499E-1 2.35963E-1 2.40892E-1 2.41223E-1 2.41886E-1 2.44885E-1 2.46562E-1 2.46226E-1 2.31324E-1 2.31003E-1 2.2972E-1 2.27804E-1 2.25583E-1 2.25583E-1 2.32291E-1 2.70115E-1 3.24309E-1 3.57939E-1 3.93067E-1 4.10715E-1 4.66782E-1 4.47785E-1 3.92673E-1 3.57823E-1 3.24263E-1 2.74054E-1 2.60249E-1 2.64097E-1 2.70828E-1 2.74054E-1 2.68691E-1 2.59553E-1 2.59206E-1 3.14088E-1 3.76411E-1 4.20378E-1 4.20134E-1 4.38708E-1 4.96033E-1 5.15287E-1 5.50331E-1 5.8812E-1 6.24882E-1 6.77616E-1 6.77616E-1 7.09348E-1 7.07824E-1 6.73841E-1 6.8344E-1 6.20013E-1 6.70516E-1 7.19924E-1 5.82675E-1 5.37468E-1 5.69807E-1 6.46789E-1 6.89712E-1 7.07573E-1 7.14213E-1 7.06182E-1 7.11419E-1 7.11149E-1 7.08543E-1 7.13158E-1 6.92799E-1 6.9998E-1 7.08179E-1 7.06528E-1 7.06347E-1 6.66027E-1 5.87536E-1 4.2346E-1 3.24591E-1 3.56112E-1 3.17601E-1 2.13222E-1 1.73236E-1 2.09644E-1 2.99439E-1 3.92586E-1 3.95303E-1 3.90777E-1 4.41495E-1 4.90343E-1 4.86578E-1 5.53829E-1 6.46555E-1 6.22342E-1 5.4111E-1 5.33811E-1 5.98609E-1 6.35929E-1 6.22209E-1 5.78089E-1 5.3741E-1 5.31037E-1 5.18573E-1 5.02529E-1 4.93118E-1 4.97244E-1 4.60778E-1 4.5762E-1 4.3323E-1 4.1889E-1 3.33483E-1 3.21331E-1 3.56037E-1 4.36808E-1 4.89874E-1 4.57825E-1 4.85231E-1 5.7478E-1 5.87592E-1 5.24838E-1 5.02297E-1 5.28888E-1 5.29359E-1 5.10579E-1 5.05507E-1 4.24044E-1 3.61337E-1 3.40739E-1 3.9725E-1 4.8563E-1 5.32016E-1 4.63712E-1 2.95307E-1 1.90008E-1 1.73699E-1 1.89847E-1 2.26121E-1 2.10576E-1 1.4412E-1 1.40918E-1 1.93378E-1 2.20334E-1 1.83419E-1 1.84675E-1 2.70129E-1 4.33889E-1 5.92252E-1 6.16904E-1 5.99599E-1 6.00077E-1 5.81968E-1 -9999 -9999 -9999 -9999 -9999 -9999 -9999 -9999 -9999 -9999 -9999 -9999 -9999 -9999 -9999 -9999 -9999 -9999 -9999 -9999 -9999 -9999 -9999 -9999 -9999 -9999 -9999 -9999 -9999 -9999 -9999 -9999 -9999 -9999 -9999 -9999 -9999 -9999 -9999 -9999 -9999 -9999 -9999 -9999 -9999
-9999 -9999 -9999 -9999 -9999 -9999 -9999 -9999 -9999 -9999 -9999 -9999 -9999 -9999 -9999 -9999 -9999 -9999 -9999 -9999 -9999 -9999 -9999 -9999 -9999 -9999 -9999 -9999 -9999 -9999 -9999 -9999 -9999 -9999 -9999 -9999 -9999 -9999 -9999 -9999 -9999 -9999 -9999 -9999 -9999 -9999 -9999 -9999 -9999 -9999 -9999 -9999 -9999 -9999 -9999 -9999 -9999 -9999 -9999 -9999 -9999 -9999 -9999 -9999 -9999 -9999 -9999 2.10554E-1 2.14189E-1 2.18178E-1 2.21594E-1 2.25049E-1 2.26314E-1 2.2854E-1 2.3207E-1 2.37271E-1 2.40231E-1 2.40561E-1 2.41886E-1 2.44885E-1 2.47909E-1 2.35859E-1 2.37166E-1 2.38806E-1 2.37821E-1 2.34232E-1 2.294E-1 2.27486E-1 2.31968E-1 2.50503E-1 3.13145E-1 1.2184E-1 3.75554E-1 3.74771E-1 4.1033E-1 4.66618E-1 4.10605E-1 3.75191E-1 3.23968E-1 2.8719E-1 2.70115E-1 2.69402E-1 2.73694E-1 2.76217E-1 2.88074E-1 2.78892E-1 2.78529E-1 3.21928E-1 4.0199E-1 4.01498E-1 4.19995E-1 4.38668E-1 4.57486E-1 4.92386E-1 5.30791E-1 5.87728E-1 6.24516E-1 6.59618E-1 7.07778E-1 6.97726E-1 7.07387E-1 6.39416E-1 6.95025E-1 7.01904E-1 7.18253E-1 6.19071E-1 5.54358E-1 6.50908E-1 7.05827E-1 7.22833E-1 7.2761E-1 7.21627E-1 6.92527E-1 7.10064E-1 7.09764E-1 7.09911E-1 7.1058E-1 7.23263E-1 7.13189E-1 7.15305E-1 6.98122E-1 6.86211E-1 7.01194E-1 6.85999E-1 6.43747E-1 4.99634E-1 3.71748E-1 3.16172E-1 2.71328E-1 1.8125E-1 1.82427E-1 2.99465E-1 4.99723E-1 6.47787E-1 6.06753E-1 5.07929E-1 5.51733E-1 6.0853E-1 5.89399E-1 6.24561E-1 6.49555E-1 6.05829E-1 5.79736E-1 6.06068E-1 6.41245E-1 6.32524E-1 6.0882E-1 5.99143E-1 5.83528E-1 5.67505E-1 5.6758E-1 5.41034E-1 5.32575E-1 5.26438E-1 4.93289E-1 4.85912E-1 4.72872E-1 4.268E-1 3.53447E-1 3.17651E-1 3.40559E-1 4.16494E-1 5.04652E-1 5.25572E-1 5.13162E-1 5.60767E-1 6.10809E-1 5.3861E-1 5.17507E-1 5.76417E-1 5.29262E-1 5.48177E-1 5.57597E-1 4.92818E-1 5.12939E-1 4.80273E-1 5.60009E-1 5.73217E-1 5.05156E-1 3.99356E-1 2.96017E-1 2.31342E-1 1.71218E-1 1.69267E-1 1.80932E-1 1.67226E-1 1.61384E-1 2.27737E-1 3.94085E-1 4.24159E-1 3.15605E-1 2.17073E-1 2.93166E-1 4.13622E-1 6.1271E-1 5.98997E-1 6.00006E-1 6.00246E-1 6.00535E-1 -9999 -9999 -9999 -9999 -9999 -9999 -9999 -9999 -9999 -9999 -9999 -9999 -9999 -9999 -9999 -9999 -9999 -9999 -9999 -9999 -9999 -9999 -9999 -9999 -9999 -9999 -9999 -9999 -9999 -9999 -9999 -9999 -9999 -9999 -9999 -9999 -9999 -9999 -9999 -9999 -9999 -9999 -9999 -9999 -9999
-9999 -9999 -9999 -9999 -9999 -9999 -9999 -9999 -9999 -9999 -9999 -9999 -9999 -9999 -9999 -9999 -9999 -9999 -9999 -9999 -9999 -9999 -9999 -9999 -9999 -9999 -9999 -9999 -9999 -9999 -9999 -9999 -9999 -9999 -9999 -9999 -9999 -9999 -9999 -9999 -9999 -9999 -9999 -9999 -9999 -9999 -9999 -9999 -9999 -9999 -9999 -9999 -9999 -9999 -9999 -9999 -9999 -9999 -9999 -9999 -9999 -9999 -9999 -9999 -9999 -9999 2.09652E-1 2.13884E-1 2.17869E-1 2.21907E-1 2.25049E-1 2.2854E-1 2.30461E-1 2.3207E-1 2.33687E-1 2.38583E-1 2.41886E-1 2.43216E-1 2.44216E-1 2.32614E-1 2.36185E-1 2.38806E-1 2.42442E-1 2.4444E-1 2.42442E-1 2.39135E-1 2.34557E-1 2.31646E-1 2.31968E-1 2.43773E-1 9.29751E-2 1.1286E-1 1.21823E-1 3.57595E-1 3.92336E-1 4.47433E-1 4.28773E-1 3.74677E-1 3.4068E-1 2.97281E-1 2.76579E-1 2.75495E-1 2.75856E-1 2.75134E-1 2.87703E-1 2.80714E-1 2.80349E-1 3.14544E-1 3.83413E-1 4.76576E-1 4.76437E-1 4.5725E-1 5.11412E-1 5.30474E-1 5.87377E-1 6.05846E-1 6.41691E-1 7.09671E-1 6.85354E-1 6.91244E-1 6.90771E-1 5.66508E-1 5.6633E-1 5.81559E-1 6.00701E-1 5.40753E-1 6.61102E-1 6.55266E-1 7.17078E-1 7.0096E-1 7.05616E-1 7.20467E-1 7.05088E-1 7.14856E-1 7.09789E-1 7.12569E-1 7.21022E-1 7.31564E-1 5.00424E-1 5.9484E-1 7.37585E-1 6.90796E-1 6.7105E-1 6.75697E-1 6.45224E-1 4.89286E-1 3.55297E-1 3.13234E-1 3.05046E-1 2.27522E-1 2.01694E-1 3.39418E-1 5.74546E-1 7.02862E-1 6.70854E-1 6.58176E-1 6.36595E-1 6.44128E-1 6.20584E-1 6.57686E-1 6.41053E-1 6.26159E-1 6.21415E-1 6.41653E-1 6.52359E-1 6.28604E-1 6.3086E-1 6.33003E-1 6.13659E-1 5.84078E-1 5.8427E-1 5.75326E-1 5.77769E-1 5.61979E-1 5.3598E-1 5.25447E-1 4.89519E-1 4.34917E-1 4.41185E-1 4.30235E-1 4.18331E-1 4.54194E-1 5.13326E-1 5.39927E-1 5.50806E-1 5.89007E-1 5.94104E-1 5.30278E-1 5.18324E-1 6.07675E-1 5.74378E-1 5.53589E-1 5.75511E-1 5.65467E-1 6.15357E-1 5.97937E-1 6.35905E-1 6.16493E-1 5.07977E-1 3.79012E-1 3.54314E-1 2.95562E-1 1.91836E-1 1.43135E-1 1.53437E-1 2.17615E-1 3.27531E-1 3.98893E-1 5.81784E-1 6.05385E-1 4.49828E-1 2.66093E-1 3.32515E-1 4.60936E-1 6.0052E-1 5.99754E-1 6.00553E-1 6.00562E-1 6.00509E-1 5.81862E-1 -9999 -9999 -9999 -9999 -9999 -9999 -9999 -9999 -9999 -9999 -9999 -9999 -9999 -9999 -9999 -9999 -9999 -9999 -9999 -9999 -9999 -9999 -9999 -9999 -9999 -9999 -9999 -9999 -9999 -9999 -9999 -9999 -9999 -9999 -9999 -9999 -9999 -9999 -9999 -9999 -9999 -9999 -9999 -9999
-9999 -9999 -9999 -9999 -9999 -9999 -9999 -9999 -9999 -9999 -9999 -9999 -9999 -9999 -9999 -9999 -9999 -9999 -9999 -9999 -9999 -9999 -9999 -9999 -9999 -9999 -9999 -9999 -9999 -9999 -9999 -9999 -9999 -9999 -9999 -9999 -9999 -9999 -9999 -9999 -9999 -9999 -9999 -9999 -9999 -9999 -9999 -9999 -9999 -9999 -9999 -9999 -9999 -9999 -9999 -9999 -9999 -9999 -9999 -9999 -9999 -9999 -9999 -9999 -9999 2.09352E-1 2.12063E-1 2.17869E-1 2.2222E-1 2.24733E-1 2.28221E-1 2.30461E-1 2.3207E-1 2.33039E-1 2.35637E-1 2.40231E-1 2.44551E-1 2.4589E-1 2.48584E-1 2.36838E-1 2.39135E-1 2.42442E-1 2.46115E-1 2.48134E-1 2.45109E-1 2.41778E-1 2.37821E-1 2.34882E-1 2.32937E-1 2.36838E-1 2.48809E-1 9.32804E-2 1.04037E-1 1.21708E-1 3.92778E-1 4.47496E-1 4.66297E-1 4.10698E-1 3.40284E-1 3.07736E-1 2.82037E-1 2.77303E-1 2.75856E-1 2.73694E-1 2.85485E-1 2.8108E-1 2.80714E-1 3.2851E-1 4.20506E-1 4.76852E-1 4.38533E-1 4.73227E-1 5.11346E-1 2.62947E-1 2.93446E-1 3.25914E-1 7.05863E-1 6.87853E-1 6.47298E-1 7.05913E-1 6.38835E-1 5.09752E-1 5.21561E-1 5.8223E-1 7.21306E-1 6.01498E-1 7.21541E-1 7.22079E-1 7.20705E-1 7.01684E-1 6.81246E-1 6.65996E-1 7.05848E-1 7.20121E-1 7.12776E-1 7.15463E-1 7.26246E-1 7.31941E-1 5.01249E-1 5.58245E-1 5.19241E-1 6.83298E-1 6.78303E-1 6.55497E-1 5.83247E-1 4.83783E-1 4.14229E-1 4.04947E-1 4.43257E-1 4.17682E-1 3.77483E-1 4.5261E-1 6.08796E-1 6.83837E-1 7.16594E-1 6.50651E-1 6.67961E-1 6.50944E-1 6.51224E-1 6.61586E-1 6.61557E-1 6.51262E-1 6.51224E-1 6.46868E-1 6.40085E-1 6.42816E-1 6.45464E-1 6.16689E-1 5.76983E-1 5.2398E-1 5.24136E-1 5.46148E-1 5.57464E-1 5.27477E-1 5.21328E-1 4.9379E-1 4.79781E-1 4.61362E-1 4.80303E-1 5.16409E-1 5.14117E-1 5.44835E-1 5.70802E-1 5.73498E-1 5.83553E-1 6.25711E-1 6.25874E-1 5.79382E-1 5.79037E-1 6.2769E-1 5.99409E-1 5.67524E-1 5.41939E-1 5.79784E-1 6.36063E-1 6.59039E-1 6.69683E-1 6.25075E-1 5.65053E-1 4.33242E-1 4.28265E-1 3.6449E-1 2.27518E-1 1.46482E-1 1.86266E-1 3.85669E-1 5.98927E-1 6.41745E-1 6.75337E-1 5.9879E-1 5.34744E-1 4.2936E-1 4.52741E-1 5.97055E-1 5.98922E-1 5.81898E-1 6.01076E-1 5.82229E-1 5.81774E-1 5.9997E-1 6.0005E-1 -9999 -9999 -9999 -9999 -9999 -9999 -9999 -9999 -9999 -9999 -9999 -9999 -9999 -9999 -9999 -9999 -9999 -9999 -9999 -9999 -9999 -9999 -9999 -9999 -9999 -9999 -9999 -9999 -9999 -9999 -9999 -9999 -9999 -9999 -9999 -9999 -9999 -9999 -9999 -9999 -9999 -9999 -9999
-9999 -9999 -9999 -9999 -9999 -9999 -9999 -9999 -9999 -9999 -9999 -9999 -9999 -9999 -9999 -9999 -9999 -9999 -9999 -9999 -9999 -9999 -9999 -9999 -9999 -9999 -9999 -9999 -9999 -9999 -9999 -9999 -9999 -9999 -9999 -9999 -9999 -9999 -9999 -9999 -9999 -9999 -9999 -9999 -9999 -9999 -9999 -9999 -9999 -9999 -9999 -9999 -9999 -9999 -9999 -9999 -9999 -9999 -9999 -9999 -9999 -9999 -9999 -9999 -9999 2.10253E-1 2.14799E-1 2.2097E-1 2.25681E-1 2.26949E-1 2.29499E-1 2.31425E-1 2.33363E-1 2.3466E-1 2.37598E-1 2.41554E-1 2.45555E-1 2.48922E-1 2.51638E-1 2.38806E-1 2.41115E-1 2.4444E-1 2.47796E-1 2.49486E-1 2.47123E-1 2.44775E-1 2.39794E-1 2.37166E-1 2.34557E-1 2.34232E-1 2.38806E-1 2.48134E-1 8.67696E-2 1.12723E-1 3.57251E-1 4.10087E-1 4.85239E-1 4.10034E-1 3.57213E-1 3.24081E-1 2.85343E-1 2.75495E-1 2.75856E-1 2.88816E-1 2.85117E-1 2.80349E-1 2.89034E-1 3.22557E-1 3.84094E-1 3.65962E-1 3.80863E-1 3.98836E-1 4.54551E-1 5.30708E-1 2.6296E-1 2.90581E-1 7.05763E-1 6.95527E-1 6.33866E-1 6.93654E-1 6.56337E-1 5.06425E-1 5.25571E-1 7.20484E-1 7.17058E-1 6.0108E-1 7.05374E-1 7.11288E-1 7.10439E-1 7.07139E-1 6.92269E-1 6.51893E-1 6.72125E-1 7.22395E-1 7.18158E-1 7.259E-1 7.29014E-1 7.34531E-1 7.39754E-1 7.33456E-1 7.39245E-1 7.28664E-1 7.25907E-1 6.93667E-1 6.07135E-1 5.8752E-1 5.63369E-1 5.84469E-1 6.37323E-1 6.84666E-1 6.70628E-1 6.70986E-1 6.93298E-1 6.65481E-1 6.99724E-1 6.76672E-1 6.88905E-1 6.64297E-1 6.666E-1 6.47385E-1 6.64031E-1 6.19359E-1 6.2076E-1 6.08963E-1 6.07153E-1 5.98781E-1 6.25497E-1 6.16377E-1 5.81412E-1 5.43397E-1 5.03325E-1 5.39028E-1 5.2287E-1 4.78698E-1 4.71162E-1 4.78893E-1 4.41874E-1 4.46208E-1 4.83284E-1 5.09723E-1 5.38032E-1 5.5894E-1 5.90227E-1 5.85451E-1 5.85691E-1 6.25187E-1 6.33318E-1 6.3825E-1 6.49008E-1 6.68131E-1 6.51231E-1 6.02674E-1 6.07143E-1 6.10154E-1 6.6983E-1 6.71182E-1 6.16292E-1 6.04025E-1 5.81274E-1 5.72384E-1 5.35941E-1 4.46311E-1 2.52673E-1 1.55576E-1 1.88355E-1 3.52383E-1 6.21816E-1 4.65628E-1 4.28433E-1 3.72817E-1 5.60719E-1 3.71261E-1 2.86805E-1 6.16866E-1 6.00077E-1 5.82376E-1 5.8264E-1 5.82376E-1 6.00431E-1 5.9979E-1 5.99817E-1 -9999 -9999 -9999 -9999 -9999 -9999 -9999 -9999 -9999 -9999 -9999 -9999 -9999 -9999 -9999 -9999 -9999 -9999 -9999 -9999 -9999 -9999 -9999 -9999 -9999 -9999 -9999 -9999 -9999 -9999 -9999 -9999 -9999 -9999 -9999 -9999 -9999 -9999 -9999 -9999 -9999 -9999 -9999
-9999 -9999 -9999 -9999 -9999 -9999 -9999 -9999 -9999 -9999 -9999 -9999 -9999 -9999 -9999 -9999 -9999 -9999 -9999 -9999 -9999 -9999 -9999 -9999 -9999 -9999 -9999 -9999 -9999 -9999 -9999 -9999 -9999 -9999 -9999 -9999 -9999 -9999 -9999 -9999 -9999 -9999 -9999 -9999 -9999 -9999 -9999 -9999 -9999 -9999 -9999 -9999 -9999 -9999 -9999 -9999 -9999 -9999 -9999 -9999 -9999 -9999 -9999 -9999 -9999 2.11157E-1 2.1633E-1 2.2222E-1 2.25997E-1 2.2854E-1 2.3014E-1 2.32393E-1 2.3466E-1 2.36616E-1 2.39241E-1 2.43216E-1 2.47235E-1 2.50617E-1 2.39135E-1 2.41115E-1 2.42774E-1 2.45109E-1 2.47796E-1 2.48134E-1 2.48134E-1 2.46115E-1 2.42442E-1 2.39794E-1 2.38149E-1 2.38149E-1 2.37493E-1 2.39794E-1 2.53913E-1 1.03366E-1 1.31332E-1 3.92136E-1 4.66026E-1 4.28187E-1 3.74413E-1 3.23747E-1 2.89043E-1 2.74054E-1 2.89932E-1 2.90677E-1 2.87703E-1 2.90523E-1 2.98032E-1 3.57184E-1 3.84045E-1 3.69808E-1 3.51475E-1 3.56849E-1 3.81023E-1 4.36009E-1 5.47056E-1 2.46198E-1 3.74851E-1 6.71909E-1 7.0593E-1 7.05222E-1 5.62214E-1 4.86791E-1 6.18176E-1 7.15516E-1 7.21251E-1 6.00933E-1 7.21559E-1 7.27076E-1 7.16005E-1 7.20664E-1 7.30385E-1 7.21937E-1 6.74965E-1 7.19862E-1 7.28656E-1 7.34121E-1 7.36841E-1 7.39736E-1 7.33921E-1 7.31405E-1 7.45923E-1 7.41647E-1 7.14293E-1 6.79469E-1 6.50689E-1 6.81979E-1 6.69828E-1 6.75433E-1 6.88653E-1 7.11375E-1 7.21482E-1 7.19267E-1 7.12238E-1 7.02746E-1 7.12225E-1 6.94836E-1 6.63317E-1 6.70614E-1 6.38844E-1 6.41815E-1 6.61165E-1 6.13796E-1 5.7025E-1 5.28414E-1 5.41795E-1 5.64884E-1 5.79838E-1 5.92306E-1 5.87952E-1 5.77662E-1 5.32952E-1 5.53248E-1 5.19959E-1 4.79123E-1 4.46372E-1 4.10101E-1 3.60952E-1 3.92312E-1 4.15928E-1 4.59161E-1 4.96611E-1 5.44291E-1 5.74652E-1 5.30838E-1 5.52299E-1 5.9247E-1 5.75206E-1 5.77762E-1 6.03891E-1 6.54368E-1 6.53799E-1 6.59024E-1 6.64022E-1 6.69493E-1 6.89056E-1 6.17256E-1 6.57505E-1 6.15673E-1 6.06251E-1 6.13497E-1 6.21261E-1 5.86195E-1 3.25634E-1 1.60493E-1 1.53795E-1 2.40243E-1 4.75477E-1 6.32021E-1 5.61091E-1 2.88007E-1 2.57705E-1 2.29293E-1 2.16012E-1 5.99672E-1 6.00518E-1 6.01118E-1 5.82529E-1 5.82064E-1 6.00059E-1 5.99781E-1 5.81407E-1 -9999 -9999 -9999 -9999 -9999 -9999 -9999 -9999 -9999 -9999 -9999 -9999 -9999 -9999 -9999 -9999 -9999 -9999 -9999 -9999 -9999 -9999 -9999 -9999 -9999 -9999 -9999 -9999 -9999 -9999 -9999 -9999 -9999 -9999 -9999 -9999 -9999 -9999 -9999 -9999 -9999 -9999 -9999
-9999 -9999 -9999 -9999 -9999 -9999 -9999 -9999 -9999 -9999 -9999 -9999 -9999 -9999 -9999 -9999 -9999 -9999 -9999 -9999 -9999 -9999 -9999 -9999 -9999 -9999 -9999 -9999 -9999 -9999 -9999 -9999 -9999 -9999 -9999 -9999 -9999 -9999 -9999 -9999 -9999 -9999 -9999 -9999 -9999 -9999 -9999 -9999 -9999 -9999 -9999 -9999 -9999 -9999 -9999 -9999 -9999 -9999 -9999 -9999 -9999 -9999 -9999 -9999 2.10554E-1 2.13276E-1 2.17253E-1 2.21907E-1 2.25049E-1 2.2854E-1 2.31748E-1 2.33687E-1 2.35963E-1 2.38255E-1 2.41886E-1 2.4522E-1 2.48584E-1 2.37821E-1 2.40454E-1 2.43773E-1 2.45779E-1 2.49147E-1 2.48809E-1 2.47796E-1 2.47123E-1 2.4645E-1 2.45109E-1 2.4344E-1 2.42442E-1 2.43107E-1 2.42442E-1 2.40784E-1 2.4645E-1 8.87958E-2 1.12598E-1 3.74557E-1 4.28233E-1 4.65771E-1 4.10287E-1 3.40219E-1 3.0145E-1 2.73694E-1 2.87333E-1 2.90304E-1 2.8956E-1 3.13151E-1 3.28909E-1 3.83904E-1 4.39441E-1 4.17787E-1 3.77626E-1 3.88091E-1 3.88521E-1 3.92686E-1 4.14644E-1 4.89918E-1 5.84401E-1 6.73581E-1 6.02086E-1 5.99704E-1 4.86722E-1 5.62999E-1 7.07983E-1 6.93864E-1 7.12748E-1 6.71818E-1 6.16633E-1 7.02561E-1 7.2731E-1 7.36906E-1 7.17618E-1 7.33439E-1 7.02878E-1 7.23352E-1 7.3313E-1 7.40019E-1 7.37674E-1 7.46225E-1 7.3156E-1 7.31671E-1 7.4633E-1 7.51689E-1 7.4356E-1 6.9951E-1 6.9198E-1 7.14164E-1 7.14912E-1 7.25122E-1 7.25598E-1 7.18727E-1 7.0934E-1 7.02303E-1 7.11937E-1 7.11656E-1 6.86619E-1 6.51397E-1 6.43391E-1 6.54232E-1 6.17179E-1 6.40678E-1 6.63506E-1 6.21415E-1 5.96073E-1 5.10811E-1 4.35423E-1 4.55329E-1 5.26863E-1 5.42017E-1 5.83889E-1 5.5916E-1 5.15767E-1 5.2036E-1 4.755E-1 4.65844E-1 3.78551E-1 3.08816E-1 3.51119E-1 4.18722E-1 4.44084E-1 4.72957E-1 5.02637E-1 5.35191E-1 5.25117E-1 4.8173E-1 5.22633E-1 5.57638E-1 5.13809E-1 5.23001E-1 5.91751E-1 6.2113E-1 5.98951E-1 6.38931E-1 6.22781E-1 6.30713E-1 6.55569E-1 6.65473E-1 6.57658E-1 6.21562E-1 6.5366E-1 6.17907E-1 6.52502E-1 6.05067E-1 4.09807E-1 2.15607E-1 1.91565E-1 2.2486E-1 3.29173E-1 4.35672E-1 5.61137E-1 4.09442E-1 2.72352E-1 2.16569E-1 6.18411E-1 6.18578E-1 6.00596E-1 6.01076E-1 5.82307E-1 6.18578E-1 6.1793E-1 5.99663E-1 5.81738E-1 -9999 -9999 -9999 -9999 -9999 -9999 -9999 -9999 -9999 -9999 -9999 -9999 -9999 -9999 -9999 -9999 -9999 -9999 -9999 -9999 -9999 -9999 -9999 -9999 -9999 -9999 -9999 -9999 -9999 -9999 -9999 -9999 -9999 -9999 -9999 -9999 -9999 -9999 -9999 -9999 -9999 -9999 -9999
-9999 -9999 -9999 -9999 -9999 -9999 -9999 -9999 -9999 -9999 -9999 -9999 -9999 -9999 -9999 -9999 -9999 -9999 -9999 -9999 -9999 -9999 -9999 -9999 -9999 -9999 -9999 -9999 -9999 -9999 -9999 -9999 -9999 -9999 -9999 -9999 -9999 -9999 -9999 -9999 -9999 -9999 -9999 -9999 -9999 -9999 -9999 -9999 -9999 -9999 -9999 -9999 -9999 -9999 -9999 -9999 -9999 -9999 -9999 -9999 -9999 -9999 2.09052E-1 2.11157E-1 2.12063E-1 2.14799E-1 2.17869E-1 2.21282E-1 2.25997E-1 2.30461E-1 2.34986E-1 2.37271E-1 2.38583E-1 2.41554E-1 2.44551E-1 2.47909E-1 2.37493E-1 2.40124E-1 2.42774E-1 2.4645E-1 2.49147E-1 2.51523E-1 2.51523E-1 2.48471E-1 2.46786E-1 2.47796E-1 2.47796E-1 2.48134E-1 2.48471E-1 2.48471E-1 2.46786E-1 2.44107E-1 2.45109E-1 8.31167E-2 1.04248E-1 1.312E-1 4.10183E-1 4.65752E-1 4.47177E-1 3.74661E-1 3.24015E-1 2.94418E-1 2.84012E-1 2.86963E-1 2.96899E-1 3.17052E-1 3.33311E-1 3.65935E-1 3.98895E-1 3.99154E-1 4.07135E-1 4.01912E-1 4.01477E-1 4.31212E-1 3.92255E-1 4.42325E-1 4.71141E-1 4.70736E-1 4.86536E-1 4.8659E-1 5.44057E-1 6.35998E-1 7.17178E-1 6.63701E-1 6.96372E-1 7.2891E-1 6.6916E-1 6.34703E-1 7.34303E-1 6.86553E-1 6.3462E-1 7.02252E-1 7.34301E-1 7.37048E-1 7.02767E-1 7.00287E-1 7.16275E-1 7.16275E-1 7.31759E-1 7.31718E-1 7.4652E-1 7.52272E-1 7.49237E-1 7.34353E-1 7.19836E-1 7.27288E-1 7.31962E-1 6.95498E-1 6.92516E-1 6.63342E-1 6.65608E-1 6.65668E-1 6.75274E-1 6.53299E-1 6.29184E-1 5.64231E-1 5.68388E-1 5.71819E-1 6.12606E-1 6.42994E-1 6.63878E-1 6.31951E-1 6.11403E-1 5.82016E-1 4.7549E-1 4.40658E-1 4.58658E-1 4.40439E-1 4.87666E-1 5.3676E-1 5.45734E-1 5.24145E-1 5.00285E-1 4.50744E-1 3.53931E-1 2.89015E-1 3.39875E-1 4.14207E-1 4.40898E-1 4.60115E-1 4.80483E-1 4.92121E-1 4.67781E-1 4.85476E-1 4.89366E-1 4.61336E-1 4.31085E-1 4.5703E-1 5.77031E-1 5.9357E-1 5.65709E-1 5.94243E-1 6.04555E-1 5.80758E-1 5.94261E-1 6.17256E-1 6.37545E-1 6.6535E-1 5.273E-1 6.57106E-1 5.83996E-1 6.52614E-1 6.01375E-1 4.50802E-1 4.27531E-1 2.98536E-1 2.6792E-1 3.65312E-1 4.17061E-1 2.88188E-1 2.28954E-1 6.18394E-1 6.18691E-1 6.00413E-1 6.00752E-1 6.01211E-1 5.82384E-1 6.18595E-1 6.18047E-1 5.99979E-1 -9999 -9999 -9999 -9999 -9999 -9999 -9999 -9999 -9999 -9999 -9999 -9999 -9999 -9999 -9999 -9999 -9999 -9999 -9999 -9999 -9999 -9999 -9999 -9999 -9999 -9999 -9999 -9999 -9999 -9999 -9999 -9999 -9999 -9999 -9999 -9999 -9999 -9999 -9999 -9999 -9999 -9999 -9999 -9999
-9999 -9999 -9999 -9999 -9999 -9999 -9999 -9999 -9999 -9999 -9999 -9999 -9999 -9999 -9999 -9999 -9999 -9999 -9999 -9999 -9999 -9999 -9999 -9999 -9999 -9999 -9999 -9999 -9999 -9999 -9999 -9999 -9999 -9999 -9999 -9999 -9999 -9999 -9999 -9999 -9999 -9999 -9999 -9999 -9999 -9999 -9999 -9999 -9999 -9999 -9999 -9999 -9999 -9999 -9999 -9999 -9999 -9999 -9999 -9999 -9999 -9999 6.52877E-2 6.60657E-2 6.66266E-2 2.16637E-1 2.20037E-1 2.23788E-1 2.27584E-1 2.34011E-1 2.39241E-1 2.42218E-1 2.4255E-1 2.43216E-1 2.46898E-1 2.36512E-1 2.39794E-1 2.42774E-1 2.45109E-1 2.48134E-1 2.51523E-1 2.54942E-1 2.54256E-1 2.51863E-1 2.49824E-1 2.49486E-1 2.50503E-1 2.52545E-1 2.53571E-1 2.53913E-1 2.52204E-1 2.50163E-1 2.48134E-1 2.52204E-1 8.92354E-2 1.12595E-1 3.56743E-1 4.09509E-1 4.65743E-1 4.29029E-1 3.40291E-1 3.12756E-1 2.8291E-1 2.88663E-1 3.10435E-1 3.1862E-1 3.4261E-1 3.98778E-1 3.98548E-1 4.1731E-1 3.98858E-1 4.17266E-1 4.5139E-1 5.08562E-1 5.08618E-1 4.89926E-1 4.52032E-1 4.86699E-1 5.24297E-1 5.8044E-1 7.19041E-1 7.12196E-1 6.93843E-1 5.82457E-1 6.07546E-1 7.14614E-1 7.3133E-1 6.8589E-1 6.34792E-1 6.5269E-1 6.75202E-1 6.86358E-1 7.33419E-1 7.45568E-1 6.99665E-1 7.00275E-1 7.04972E-1 7.07596E-1 7.28766E-1 7.31706E-1 7.46554E-1 7.52461E-1 7.49842E-1 7.47229E-1 7.42415E-1 7.32762E-1 6.93487E-1 6.48416E-1 5.64427E-1 4.72075E-1 4.38334E-1 4.16808E-1 4.73428E-1 5.17351E-1 6.02381E-1 6.67843E-1 6.73477E-1 6.64098E-1 6.6223E-1 6.72922E-1 6.69213E-1 6.49159E-1 6.07084E-1 5.5201E-1 5.34734E-1 5.82049E-1 5.1385E-1 4.59092E-1 4.4709E-1 5.37593E-1 5.56498E-1 5.45399E-1 5.02033E-1 4.89965E-1 3.98368E-1 3.07755E-1 3.07391E-1 3.50506E-1 4.02574E-1 4.33136E-1 4.49532E-1 4.4139E-1 4.17819E-1 4.51673E-1 4.15413E-1 3.66441E-1 3.44791E-1 4.16216E-1 4.90469E-1 4.89806E-1 4.31891E-1 4.67816E-1 4.68717E-1 4.08694E-1 4.68972E-1 5.88548E-1 6.52374E-1 6.75332E-1 6.48771E-1 6.39905E-1 4.32066E-1 4.69228E-1 6.44346E-1 6.48329E-1 6.61715E-1 4.50666E-1 3.1084E-1 3.48515E-1 4.59091E-1 5.48088E-1 6.35116E-1 6.18517E-1 6.00544E-1 6.00674E-1 6.00932E-1 5.82614E-1 5.82648E-1 5.82186E-1 -9999 -9999 -9999 -9999 -9999 -9999 -9999 -9999 -9999 -9999 -9999 -9999 -9999 -9999 -9999 -9999 -9999 -9999 -9999 -9999 -9999 -9999 -9999 -9999 -9999 -9999 -9999 -9999 -9999 -9999 -9999 -9999 -9999 -9999 -9999 -9999 -9999 -9999 -9999 -9999 -9999 -9999 -9999 -9999 -9999 -9999
-9999 -9999 -9999 -9999 -9999 -9999 -9999 -9999 -9999 -9999 -9999 -9999 -9999 -9999 -9999 -9999 -9999 -9999 -9999 -9999 -9999 -9999 -9999 -9999 -9999 -9999 -9999 -9999 -9999 -9999 -9999 -9999 -9999 -9999 -9999 -9999 -9999 -9999 -9999 -9999 -9999 -9999 -9999 -9999 -9999 -9999 -9999 -9999 -9999 -9999 -9999 -9999 -9999 -9999 -9999 -9999 -9999 -9999 -9999 -9999 -9999 6.4847E-2 6.61775E-2 6.69652E-2 6.81055E-2 2.2097E-1 2.23474E-1 2.26949E-1 2.2982E-1 2.35311E-1 2.42883E-1 2.4522E-1 2.45555E-1 2.46898E-1 2.4926E-1 2.38477E-1 2.41778E-1 2.45444E-1 2.48471E-1 2.52545E-1 2.55974E-1 2.58739E-1 2.577E-1 2.54599E-1 2.52545E-1 2.52204E-1 2.52887E-1 2.54599E-1 2.57354E-1 2.5978E-1 2.58046E-1 2.58046E-1 2.55974E-1 2.54256E-1 2.47351E-1 9.62974E-2 3.23146E-1 3.91685E-1 4.84695E-1 4.85239E-1 4.11084E-1 3.23915E-1 2.9105E-1 2.83492E-1 2.87921E-1 3.22162E-1 3.48109E-1 4.34906E-1 4.53398E-1 4.34635E-1 4.72662E-1 5.07345E-1 5.64103E-1 6.19123E-1 6.71968E-1 5.82796E-1 5.42695E-1 5.80608E-1 6.69802E-1 7.17084E-1 7.06895E-1 6.57959E-1 5.99399E-1 4.71076E-1 4.31136E-1 5.73738E-1 7.07541E-1 7.29165E-1 7.18517E-1 6.69813E-1 7.34321E-1 7.35191E-1 7.41653E-1 7.36342E-1 7.46315E-1 7.3079E-1 7.1599E-1 7.31782E-1 7.27335E-1 7.31613E-1 7.4661E-1 7.5245E-1 7.42848E-1 7.4517E-1 7.38113E-1 7.28419E-1 7.10956E-1 6.75887E-1 6.26091E-1 4.02324E-1 2.65775E-1 2.98693E-1 4.64642E-1 6.53953E-1 6.8822E-1 6.99093E-1 6.97256E-1 6.97507E-1 6.90535E-1 6.88232E-1 6.57113E-1 6.27534E-1 5.79935E-1 5.54949E-1 5.63402E-1 6.10912E-1 5.71657E-1 5.55591E-1 5.26189E-1 5.69128E-1 5.87785E-1 5.65604E-1 5.24202E-1 5.05708E-1 4.63278E-1 3.97042E-1 3.2605E-1 2.99066E-1 3.28447E-1 3.8382E-1 3.82075E-1 3.63638E-1 3.426E-1 3.59197E-1 3.35624E-1 3.04256E-1 3.08809E-1 3.58029E-1 3.77788E-1 3.47049E-1 3.01241E-1 3.05677E-1 3.20908E-1 3.8995E-1 4.85056E-1 5.74339E-1 6.37703E-1 6.55198E-1 6.2042E-1 6.57176E-1 4.89216E-1 4.12665E-1 4.8802E-1 4.30011E-1 6.3682E-1 6.18683E-1 4.81633E-1 3.91665E-1 4.61571E-1 2.70618E-1 6.16989E-1 6.18578E-1 6.00605E-1 6.00778E-1 6.00957E-1 5.82555E-1 5.82766E-1 5.82766E-1 -9999 -9999 -9999 -9999 -9999 -9999 -9999 -9999 -9999 -9999 -9999 -9999 -9999 -9999 -9999 -9999 -9999 -9999 -9999 -9999 -9999 -9999 -9999 -9999 -9999 -9999 -9999 -9999 -9999 -9999 -9999 -9999 -9999 -9999 -9999 -9999 -9999 -9999 -9999 -9999 -9999 -9999 -9999 -9999 -9999 -9999
-9999 -9999 -9999 -9999 -9999 -9999 -9999 -9999 -9999 -9999 -9999 -9999 -9999 -9999 -9999 -9999 -9999 -9999 -9999 -9999 -9999 -9999 -9999 -9999 -9999 -9999 -9999 -9999 -9999 -9999 -9999 -9999 -9999 -9999 -9999 -9999 -9999 -9999 -9999 -9999 -9999 -9999 -9999 -9999 -9999 -9999 -9999 -9999 -9999 -9999 -9999 -9999 -9999 -9999 -9999 -9999 -9999 -9999 -9999 -9999 -9999 -9999 -9999 6.77616E-2 6.91471E-2 7.02033E-2 7.12744E-2 7.19967E-2 7.33384E-2 2.37598E-1 2.43216E-1 2.46898E-1 2.47909E-1 2.49599E-1 2.38806E-1 2.41778E-1 2.44775E-1 2.47796E-1 2.50842E-1 2.55974E-1 2.61173E-1 2.64677E-1 2.61872E-1 2.58046E-1 2.57008E-1 2.56663E-1 2.55974E-1 2.57354E-1 2.60825E-1 2.63974E-1 2.65381E-1 2.67147E-1 2.67147E-1 2.63623E-1 2.46007E-1 2.62803E-1 3.07011E-1 3.74006E-1 4.84656E-1 5.6112E-1 5.05075E-1 3.75237E-1 3.24365E-1 2.8607E-1 2.81293E-1 3.01448E-1 3.98638E-1 5.10964E-1 4.90917E-1 4.71645E-1 5.44851E-1 5.82302E-1 6.00333E-1 6.36006E-1 6.77419E-1 6.1823E-1 5.97685E-1 5.98042E-1 6.51937E-1 7.18082E-1 7.16557E-1 6.80098E-1 5.80968E-1 4.12535E-1 3.78162E-1 5.56992E-1 7.11994E-1 7.2638E-1 6.85698E-1 7.40147E-1 7.498E-1 7.49403E-1 7.41005E-1 7.23113E-1 7.30665E-1 7.3896E-1 7.51713E-1 7.46255E-1 7.16209E-1 7.26977E-1 7.29123E-1 7.46468E-1 7.40449E-1 7.37855E-1 7.32839E-1 7.06346E-1 7.13512E-1 7.08487E-1 6.82876E-1 5.09734E-1 2.94139E-1 4.07292E-1 6.79147E-1 6.93653E-1 6.96705E-1 6.77621E-1 6.63723E-1 6.71453E-1 6.86128E-1 6.74131E-1 6.50083E-1 6.23136E-1 6.10786E-1 5.96511E-1 6.01076E-1 6.00843E-1 6.04826E-1 5.90333E-1 5.90206E-1 5.97447E-1 6.09462E-1 5.84918E-1 5.29278E-1 5.18657E-1 5.00542E-1 4.82982E-1 4.03244E-1 2.92717E-1 2.64029E-1 2.98572E-1 2.91639E-1 2.69682E-1 2.73836E-1 3.00268E-1 3.01141E-1 3.01611E-1 3.20597E-1 3.38006E-1 3.33567E-1 3.20407E-1 3.13898E-1 3.35009E-1 3.941E-1 5.05356E-1 5.63665E-1 5.91553E-1 6.26026E-1 6.29467E-1 6.63003E-1 5.64087E-1 6.38288E-1 6.74491E-1 5.25534E-1 3.22651E-1 3.56555E-1 4.85002E-1 6.23603E-1 5.31742E-1 3.63648E-1 2.36788E-1 6.17279E-1 6.18464E-1 6.1889E-1 6.00666E-1 6.00889E-1 5.8241E-1 5.82699E-1 -9999 -9999 -9999 -9999 -9999 -9999 -9999 -9999 -9999 -9999 -9999 -9999 -9999 -9999 -9999 -9999 -9999 -9999 -9999 -9999 -9999 -9999 -9999 -9999 -9999 -9999 -9999 -9999 -9999 -9999 -9999 -9999 -9999 -9999 -9999 -9999 -9999 -9999 -9999 -9999 -9999 -9999 -9999 -9999 -9999 -9999 -9999
-9999 -9999 -9999 -9999 -9999 -9999 -9999 -9999 -9999 -9999 -9999 -9999 -9999 -9999 -9999 -9999 -9999 -9999 -9999 -9999 -9999 -9999 -9999 -9999 -9999 -9999 -9999 -9999 -9999 -9999 -9999 -9999 -9999 -9999 -9999 -9999 -9999 -9999 -9999 -9999 -9999 -9999 -9999 -9999 -9999 -9999 -9999 -9999 -9999 -9999 -9999 -9999 -9999 -9999 -9999 -9999 -9999 -9999 -9999 -9999 -9999 -9999 6.67393E-2 6.82206E-2 6.98496E-2 7.10351E-2 7.15144E-2 7.2482E-2 7.33384E-2 2.36616E-1 2.43549E-1 2.47235E-1 2.4926E-1 2.38477E-1 2.55748E-1 2.44775E-1 2.47796E-1 2.50842E-1 2.52204E-1 2.56319E-1 2.62921E-1 2.66793E-1 2.65029E-1 2.62921E-1 2.62571E-1 2.62221E-1 2.61522E-1 2.62221E-1 2.64325E-1 2.67147E-1 2.69987E-1 2.7213E-1 2.75003E-1 2.71415E-1 2.65734E-1 2.78621E-1 1.04013E-1 3.92435E-1 4.84791E-1 5.7463E-1 5.80418E-1 4.67528E-1 3.47886E-1 3.01448E-1 2.7874E-1 3.02277E-1 3.63011E-1 4.1649E-1 4.155E-1 4.71805E-1 5.06546E-1 5.44577E-1 6.00791E-1 5.62866E-1 5.81646E-1 2.8674E-1 2.87199E-1 3.36596E-1 3.36596E-1 6.34463E-1 7.02162E-1 6.83362E-1 5.15278E-1 3.61903E-1 4.11002E-1 6.07701E-1 7.22088E-1 7.38641E-1 6.8524E-1 7.39578E-1 7.44234E-1 7.51304E-1 7.33783E-1 7.20549E-1 7.30348E-1 7.36181E-1 7.46497E-1 7.49483E-1 7.46347E-1 7.28766E-1 7.20837E-1 7.31258E-1 7.4771E-1 7.30496E-1 7.19671E-1 6.70373E-1 6.82162E-1 6.6838E-1 6.81932E-1 4.54694E-1 3.26944E-1 5.3384E-1 6.97983E-1 7.01802E-1 6.76808E-1 6.47521E-1 6.74549E-1 6.80505E-1 6.64489E-1 6.71631E-1 6.47533E-1 6.47081E-1 6.3706E-1 6.37175E-1 6.35044E-1 6.3029E-1 6.04012E-1 5.87526E-1 6.0347E-1 5.99012E-1 5.78852E-1 5.72381E-1 5.74485E-1 5.49412E-1 5.23405E-1 4.87519E-1 4.28621E-1 2.96913E-1 2.55879E-1 2.55773E-1 2.51682E-1 2.38333E-1 2.5324E-1 2.61806E-1 2.4323E-1 2.36536E-1 2.76404E-1 2.99981E-1 3.23122E-1 3.30894E-1 3.38493E-1 3.69445E-1 4.71676E-1 5.49691E-1 5.0534E-1 5.21192E-1 5.71385E-1 5.84516E-1 6.06815E-1 6.59178E-1 6.5891E-1 6.17101E-1 6.61093E-1 4.66618E-1 3.22191E-1 3.56009E-1 4.84772E-1 3.14903E-1 2.43213E-1 2.28701E-1 6.35844E-1 6.18385E-1 6.187E-1 6.00527E-1 6.00761E-1 5.82307E-1 5.82648E-1 -9999 -9999 -9999 -9999 -9999 -9999 -9999 -9999 -9999 -9999 -9999 -9999 -9999 -9999 -9999 -9999 -9999 -9999 -9999 -9999 -9999 -9999 -9999 -9999 -9999 -9999 -9999 -9999 -9999 -9999 -9999 -9999 -9999 -9999 -9999 -9999 -9999 -9999 -9999 -9999 -9999 -9999 -9999 -9999 -9999 -9999 -9999
-9999 -9999 -9999 -9999 -9999 -9999 -9999 -9999 -9999 -9999 -9999 -9999 -9999 -9999 -9999 -9999 -9999 -9999 -9999 -9999 -9999 -9999 -9999 -9999 -9999 -9999 -9999 -9999 -9999 -9999 -9999 -9999 -9999 -9999 -9999 -9999 -9999 -9999 -9999 -9999 -9999 -9999 -9999 -9999 -9999 -9999 -9999 -9999 -9999 -9999 -9999 -9999 -9999 -9999 -9999 -9999 -9999 -9999 -9999 -9999 -9999 6.61775E-2 6.70785E-2 6.90307E-2 7.03216E-2 7.16347E-2 7.23604E-2 7.30928E-2 7.39558E-2 7.57099E-2 7.8021E-2 2.48922E-1 2.5232E-1 2.41115E-1 2.4444E-1 2.47123E-1 2.50163E-1 2.53229E-1 2.53913E-1 2.55974E-1 2.61522E-1 2.65734E-1 2.66793E-1 2.66793E-1 2.66793E-1 2.67501E-1 2.66793E-1 2.67147E-1 2.67855E-1 2.69631E-1 2.72488E-1 2.73924E-1 2.76086E-1 2.72847E-1 2.54829E-1 9.23681E-2 1.12564E-1 3.74437E-1 4.65828E-1 5.64231E-1 6.13716E-1 5.32092E-1 4.00901E-1 3.48329E-1 2.85701E-1 2.91331E-1 3.13449E-1 3.62852E-1 3.97908E-1 2.32124E-1 2.18596E-1 2.18494E-1 2.45435E-1 2.31566E-1 2.4324E-1 2.43435E-1 2.2974E-1 2.57702E-1 5.42073E-1 5.98357E-1 7.30124E-1 6.7877E-1 5.00239E-1 3.40558E-1 3.9857E-1 5.57185E-1 6.93256E-1 7.33333E-1 7.48463E-1 7.26602E-1 7.40571E-1 7.26522E-1 7.35738E-1 7.30598E-1 7.40471E-1 7.43499E-1 7.48542E-1 7.44188E-1 7.45826E-1 7.46502E-1 7.42793E-1 7.39326E-1 7.46576E-1 7.35287E-1 6.9748E-1 6.0705E-1 5.01209E-1 4.74519E-1 4.49318E-1 3.11857E-1 3.14461E-1 5.77107E-1 7.00905E-1 6.99136E-1 6.5869E-1 6.38694E-1 6.61459E-1 6.63128E-1 6.73576E-1 6.71356E-1 6.21333E-1 5.97601E-1 5.84139E-1 5.75573E-1 5.94281E-1 6.20518E-1 6.32796E-1 6.18659E-1 6.13867E-1 6.0666E-1 6.06613E-1 5.89142E-1 5.73002E-1 5.43773E-1 5.19872E-1 4.6326E-1 3.99384E-1 2.96913E-1 2.55872E-1 2.53412E-1 2.39196E-1 2.29624E-1 2.28841E-1 2.13968E-1 2.04881E-1 1.93302E-1 2.19278E-1 2.43454E-1 2.52018E-1 2.65104E-1 2.66226E-1 2.85209E-1 3.85406E-1 4.77116E-1 4.33449E-1 4.71679E-1 4.1282E-1 3.66279E-1 4.45744E-1 5.71675E-1 5.53122E-1 4.25352E-1 5.06873E-1 5.89416E-1 3.38216E-1 2.73924E-1 2.44071E-1 2.43615E-1 2.4333E-1 2.29416E-1 6.36128E-1 6.18358E-1 6.1863E-1 6.00474E-1 6.00692E-1 5.82281E-1 5.82623E-1 -9999 -9999 -9999 -9999 -9999 -9999 -9999 -9999 -9999 -9999 -9999 -9999 -9999 -9999 -9999 -9999 -9999 -9999 -9999 -9999 -9999 -9999 -9999 -9999 -9999 -9999 -9999 -9999 -9999 -9999 -9999 -9999 -9999 -9999 -9999 -9999 -9999 -9999 -9999 -9999 -9999 -9999 -9999 -9999 -9999 -9999 -9999
-9999 -9999 -9999 -9999 -9999 -9999 -9999 -9999 -9999 -9999 -9999 -9999 -9999 -9999 -9999 -9999 -9999 -9999 -9999 -9999 -9999 -9999 -9999 -9999 -9999 -9999 -9999 -9999 -9999 -9999 -9999 -9999 -9999 -9999 -9999 -9999 -9999 -9999 -9999 -9999 -9999 -9999 -9999 -9999 -9999 -9999 -9999 -9999 -9999 -9999 -9999 -9999 -9999 -9999 -9999 -9999 -9999 -9999 -9999 -9999 6.55091E-2 6.66266E-2 6.82206E-2 6.98496E-2 7.11546E-2 7.2239E-2 7.34615E-2 7.42041E-2 7.52049E-2 7.68576E-2 7.86743E-2 2.50957E-1 2.5403E-1 2.44107E-1 2.47123E-1 2.48809E-1 2.52887E-1 2.55974E-1 2.57008E-1 2.58392E-1 2.62221E-1 2.6821E-1 2.72488E-1 2.73205E-1 2.72847E-1 2.70344E-1 2.70344E-1 2.71772E-1 2.73564E-1 2.75003E-1 2.77533E-1 2.78984E-1 2.77895E-1 2.75003E-1 2.71415E-1 9.22168E-2 1.12589E-1 1.40572E-1 4.66213E-1 5.64231E-1 6.08563E-1 5.69386E-1 4.56511E-1 3.65504E-1 3.18528E-1 2.92078E-1 2.96586E-1 3.23255E-1 3.62558E-1 4.69836E-1 4.50448E-1 4.3158E-1 4.88671E-1 2.30164E-1 2.30307E-1 2.1711E-1 2.30141E-1 2.4355E-1 5.79874E-1 6.83539E-1 6.99273E-1 6.98457E-1 5.05072E-1 3.35665E-1 3.29336E-1 3.99584E-1 5.84716E-1 7.3772E-1 7.47774E-1 7.20706E-1 7.17951E-1 7.05505E-1 7.27453E-1 7.25817E-1 7.40698E-1 7.43189E-1 7.38157E-1 7.31056E-1 7.43841E-1 7.51871E-1 7.50005E-1 7.4798E-1 7.50431E-1 7.40449E-1 6.96169E-1 6.72844E-1 5.95796E-1 3.79341E-1 3.23667E-1 3.0071E-1 3.84908E-1 6.54157E-1 7.03663E-1 6.86864E-1 6.4829E-1 5.65173E-1 6.39007E-1 6.45376E-1 6.41756E-1 6.44608E-1 6.25183E-1 5.83221E-1 5.75946E-1 5.80431E-1 5.90142E-1 5.93275E-1 6.03519E-1 6.18416E-1 6.02205E-1 5.65666E-1 5.71714E-1 5.56507E-1 5.57202E-1 5.55083E-1 5.16473E-1 4.67143E-1 4.32179E-1 3.64226E-1 3.45668E-1 3.42831E-1 3.2695E-1 2.92895E-1 2.58323E-1 2.57144E-1 2.50046E-1 2.45043E-1 2.25683E-1 2.26313E-1 2.14567E-1 2.12344E-1 2.12761E-1 2.48938E-1 3.27736E-1 3.71196E-1 3.4881E-1 3.84942E-1 3.07792E-1 2.36462E-1 2.88547E-1 3.7937E-1 3.65561E-1 2.9234E-1 4.05958E-1 5.18238E-1 3.19967E-1 3.20725E-1 3.03815E-1 2.43082E-1 2.29497E-1 6.36145E-1 6.36277E-1 6.1842E-1 6.18717E-1 6.00535E-1 6.00812E-1 5.8235E-1 5.6362E-1 -9999 -9999 -9999 -9999 -9999 -9999 -9999 -9999 -9999 -9999 -9999 -9999 -9999 -9999 -9999 -9999 -9999 -9999 -9999 -9999 -9999 -9999 -9999 -9999 -9999 -9999 -9999 -9999 -9999 -9999 -9999 -9999 -9999 -9999 -9999 -9999 -9999 -9999 -9999 -9999 -9999 -9999 -9999 -9999 -9999 -9999 -9999
-9999 -9999 -9999 -9999 -9999 -9999 -9999 -9999 -9999 -9999 -9999 -9999 -9999 -9999 -9999 -9999 -9999 -9999 -9999 -9999 -9999 -9999 -9999 -9999 -9999 -9999 -9999 -9999 -9999 -9999 -9999 -9999 -9999 -9999 -9999 -9999 -9999 -9999 -9999 -9999 -9999 -9999 -9999 -9999 -9999 -9999 -9999 -9999 -9999 -9999 -9999 -9999 -9999 -9999 -9999 -9999 -9999 -9999 -9999 -9999 6.56201E-2 6.73055E-2 6.92638E-2 7.05587E-2 7.12744E-2 7.27257E-2 7.49536E-2 7.57099E-2 7.64733E-2 7.73727E-2 7.92005E-2 8.09327E-2 8.26993E-2 2.45779E-1 2.48471E-1 2.50842E-1 2.54599E-1 2.577E-1 2.60825E-1 2.62571E-1 2.65734E-1 2.71415E-1 2.75364E-1 2.80441E-1 2.80441E-1 2.78984E-1 2.77895E-1 2.79712E-1 2.81536E-1 2.82634E-1 2.83367E-1 2.83E-1 2.82268E-1 2.78258E-1 2.5793E-1 9.13131E-2 1.04116E-1 1.31065E-1 4.47533E-1 5.912E-1 6.10325E-1 6.06206E-1 4.74975E-1 4.01113E-1 3.63052E-1 3.0572E-1 2.78667E-1 3.06488E-1 3.5739E-1 3.95289E-1 4.32127E-1 4.13458E-1 4.32087E-1 4.66696E-1 4.85826E-1 4.85694E-1 5.04518E-1 2.57709E-1 3.33504E-1 4.98707E-1 5.74514E-1 6.21222E-1 5.69059E-1 4.46166E-1 3.51213E-1 3.24517E-1 5.3807E-1 7.34792E-1 7.37617E-1 6.85675E-1 6.1961E-1 5.99379E-1 6.75961E-1 7.3031E-1 7.33366E-1 7.23376E-1 7.17826E-1 7.15484E-1 7.26406E-1 7.34855E-1 7.33011E-1 7.28626E-1 7.47791E-1 7.40694E-1 7.26052E-1 7.17985E-1 6.77205E-1 5.06297E-1 4.68631E-1 5.33849E-1 5.85109E-1 6.78185E-1 7.11362E-1 6.84661E-1 6.32281E-1 5.52315E-1 5.9399E-1 6.25268E-1 5.99237E-1 6.13479E-1 6.08517E-1 5.76128E-1 5.18625E-1 5.1227E-1 5.38987E-1 5.54316E-1 5.79385E-1 6.10503E-1 6.01854E-1 5.61154E-1 5.58125E-1 5.23725E-1 5.43707E-1 5.55225E-1 5.33506E-1 4.92774E-1 4.56397E-1 4.46862E-1 4.56411E-1 4.77646E-1 4.85132E-1 4.56482E-1 3.94645E-1 4.00157E-1 3.95102E-1 3.76574E-1 3.30979E-1 2.76809E-1 2.28303E-1 1.80426E-1 1.73318E-1 1.98227E-1 2.43021E-1 2.47544E-1 2.52787E-1 3.03139E-1 2.49658E-1 1.76302E-1 1.81088E-1 2.26545E-1 2.21635E-1 2.60303E-1 4.04487E-1 4.46831E-1 3.58861E-1 2.90943E-1 4.28863E-1 3.17759E-1 2.28961E-1 6.36145E-1 6.18385E-1 6.18639E-1 6.00527E-1 6.00863E-1 6.01068E-1 5.82246E-1 5.8209E-1 -9999 -9999 -9999 -9999 -9999 -9999 -9999 -9999 -9999 -9999 -9999 -9999 -9999 -9999 -9999 -9999 -9999 -9999 -9999 -9999 -9999 -9999 -9999 -9999 -9999 -9999 -9999 -9999 -9999 -9999 -9999 -9999 -9999 -9999 -9999 -9999 -9999 -9999 -9999 -9999 -9999 -9999 -9999 -9999 -9999 -9999 -9999
-9999 -9999 -9999 -9999 -9999 -9999 -9999 -9999 -9999 -9999 -9999 -9999 -9999 -9999 -9999 -9999 -9999 -9999 -9999 -9999 -9999 -9999 -9999 -9999 -9999 -9999 -9999 -9999 -9999 -9999 -9999 -9999 -9999 -9999 -9999 -9999 -9999 -9999 -9999 -9999 -9999 -9999 -9999 -9999 -9999 -9999 -9999 -9999 -9999 -9999 -9999 -9999 -9999 -9999 -9999 -9999 -9999 -9999 -9999 -9999 6.60657E-2 6.78761E-2 7.02033E-2 7.12744E-2 7.19967E-2 7.39558E-2 7.59636E-2 7.68576E-2 7.76314E-2 7.86743E-2 7.98627E-2 8.16081E-2 8.28366E-2 8.49213E-2 2.50842E-1 2.53229E-1 2.57008E-1 2.60128E-1 2.63623E-1 2.6644E-1 2.69275E-1 2.72847E-1 2.77171E-1 2.83E-1 2.85942E-1 2.84469E-1 2.83734E-1 2.85574E-1 2.88532E-1 2.89274E-1 2.8742E-1 2.85205E-1 2.83367E-1 2.80806E-1 2.75725E-1 9.01206E-2 1.04189E-1 1.31214E-1 4.28923E-1 5.68466E-1 6.01952E-1 5.95758E-1 5.12838E-1 4.53541E-1 3.80346E-1 3.27221E-1 2.86364E-1 3.21746E-1 3.60081E-1 3.95047E-1 4.50572E-1 4.31449E-1 4.85185E-1 5.044E-1 4.85328E-1 4.85379E-1 5.04366E-1 2.57608E-1 3.33232E-1 4.79111E-1 5.36397E-1 5.74115E-1 6.93075E-1 6.26896E-1 4.51227E-1 3.34089E-1 5.13504E-1 7.31993E-1 7.18505E-1 6.02741E-1 5.7889E-1 5.82524E-1 6.47177E-1 7.3001E-1 7.33286E-1 7.20931E-1 7.25347E-1 7.2571E-1 7.36453E-1 7.47015E-1 3.65943E-1 3.57567E-1 3.51982E-1 3.28307E-1 3.54916E-1 3.30186E-1 2.83052E-1 5.99062E-1 7.15321E-1 7.28426E-1 6.9309E-1 7.03656E-1 6.94551E-1 6.82144E-1 6.63741E-1 5.42896E-1 4.59289E-1 5.60125E-1 6.16387E-1 5.82009E-1 5.58518E-1 5.40716E-1 4.73556E-1 4.91665E-1 5.50246E-1 5.75671E-1 5.78474E-1 5.84068E-1 5.96692E-1 5.92557E-1 5.74058E-1 5.32117E-1 5.32754E-1 5.3141E-1 5.05223E-1 4.73074E-1 4.64135E-1 4.1037E-1 4.07582E-1 4.69569E-1 5.06622E-1 5.23449E-1 5.158E-1 5.56939E-1 5.18678E-1 4.65434E-1 4.78642E-1 4.18269E-1 2.87246E-1 1.88292E-1 1.61315E-1 1.63356E-1 1.74383E-1 1.6373E-1 1.88382E-1 2.26046E-1 1.88477E-1 1.47006E-1 1.43832E-1 1.53027E-1 1.80493E-1 2.72443E-1 4.00879E-1 3.84005E-1 2.84892E-1 3.47605E-1 4.95342E-1 2.63783E-1 2.28968E-1 2.16563E-1 6.18726E-1 6.19035E-1 6.01025E-1 6.01419E-1 5.82572E-1 5.81694E-1 6.36546E-1 -9999 -9999 -9999 -9999 -9999 -9999 -9999 -9999 -9999 -9999 -9999 -9999 -9999 -9999 -9999 -9999 -9999 -9999 -9999 -9999 -9999 -9999 -9999 -9999 -9999 -9999 -9999 -9999 -9999 -9999 -9999 -9999 -9999 -9999 -9999 -9999 -9999 -9999 -9999 -9999 -9999 -9999 -9999 -9999 -9999 -9999 -9999
-9999 -9999 -9999 -9999 -9999 -9999 -9999 -9999 -9999 -9999 -9999 -9999 -9999 -9999 -9999 -9999 -9999 -9999 -9999 -9999 -9999 -9999 -9999 -9999 -9999 -9999 -9999 -9999 -9999 -9999 -9999 -9999 -9999 -9999 -9999 -9999 -9999 -9999 -9999 -9999 -9999 -9999 -9999 -9999 -9999 -9999 -9999 -9999 -9999 -9999 -9999 -9999 -9999 -9999 -9999 -9999 -9999 -9999 -9999 6.53983E-2 6.68522E-2 6.87983E-2 7.10351E-2 7.23604E-2 7.34615E-2 7.54571E-2 7.71147E-2 7.8021E-2 7.93325E-2 7.99958E-2 8.09327E-2 8.24252E-2 8.39426E-2 8.57683E-2 8.74853E-2 8.90862E-2 2.60128E-1 2.62571E-1 2.66793E-1 2.70344E-1 2.73564E-1 2.74643E-1 2.77533E-1 2.83E-1 2.88903E-1 2.88532E-1 2.8742E-1 2.90017E-1 2.91679E-1 2.91667E-1 2.91135E-1 2.8742E-1 2.69864E-1 2.83E-1 2.78258E-1 2.62103E-1 1.04242E-1 1.21495E-1 4.29038E-1 6.05977E-1 5.94854E-1 5.7697E-1 5.3154E-1 4.72051E-1 3.97978E-1 3.62963E-1 3.16178E-1 3.31688E-1 3.77524E-1 4.8873E-1 4.68665E-1 5.03485E-1 5.4179E-1 5.03707E-1 5.04272E-1 4.85345E-1 4.85227E-1 2.55258E-1 3.16462E-1 5.17627E-1 4.03577E-1 6.3041E-1 7.14925E-1 6.97416E-1 5.21835E-1 3.45118E-1 5.00363E-1 7.0298E-1 6.56925E-1 5.3041E-1 5.76219E-1 5.90023E-1 5.96216E-1 7.14384E-1 7.28321E-1 7.26177E-1 7.31107E-1 3.61231E-1 3.62265E-1 3.68882E-1 3.66336E-1 3.63411E-1 3.49083E-1 3.12937E-1 3.38147E-1 3.0697E-1 2.64694E-1 2.49794E-1 3.06126E-1 7.18178E-1 7.03692E-1 6.95856E-1 6.59215E-1 6.32837E-1 6.53066E-1 4.79175E-1 3.23622E-1 4.02979E-1 5.71523E-1 5.94694E-1 5.75446E-1 5.2958E-1 4.91525E-1 5.10142E-1 5.54206E-1 5.34734E-1 5.40966E-1 5.33565E-1 5.60328E-1 5.92629E-1 5.76919E-1 5.24213E-1 5.1207E-1 5.14293E-1 4.76331E-1 4.6097E-1 3.83114E-1 3.03696E-1 2.93964E-1 3.1051E-1 3.23865E-1 3.61017E-1 4.68538E-1 5.7577E-1 5.7124E-1 5.68458E-1 5.97735E-1 4.93142E-1 3.5649E-1 2.55611E-1 2.20164E-1 1.73901E-1 2.01082E-1 2.34131E-1 2.28464E-1 2.12687E-1 1.72443E-1 1.27424E-1 1.24136E-1 1.53839E-1 2.2433E-1 3.45472E-1 4.73342E-1 3.15838E-1 3.08572E-1 3.88962E-1 3.92863E-1 2.17454E-1 2.16467E-1 2.1702E-1 6.19222E-1 6.0116E-1 6.01675E-1 5.8323E-1 5.82272E-1 6.53757E-1 -9999 -9999 -9999 -9999 -9999 -9999 -9999 -9999 -9999 -9999 -9999 -9999 -9999 -9999 -9999 -9999 -9999 -9999 -9999 -9999 -9999 -9999 -9999 -9999 -9999 -9999 -9999 -9999 -9999 -9999 -9999 -9999 -9999 -9999 -9999 -9999 -9999 -9999 -9999 -9999 -9999 -9999 -9999 -9999 -9999 -9999 -9999 -9999
-9999 -9999 -9999 -9999 -9999 -9999 -9999 -9999 -9999 -9999 -9999 -9999 -9999 -9999 -9999 -9999 -9999 -9999 -9999 -9999 -9999 -9999 -9999 -9999 -9999 -9999 -9999 -9999 -9999 -9999 -9999 -9999 -9999 -9999 -9999 -9999 -9999 -9999 -9999 -9999 -9999 -9999 -9999 -9999 -9999 -9999 -9999 -9999 -9999 -9999 -9999 -9999 -9999 -9999 -9999 -9999 -9999 -9999 6.4847E-2 6.5954E-2 6.76473E-2 6.96147E-2 7.18758E-2 7.35848E-2 7.49536E-2 7.62181E-2 7.77611E-2 7.95972E-2 8.12023E-2 8.2152E-2 8.26993E-2 8.38036E-2 8.53439E-2 8.7197E-2 8.87932E-2 9.08626E-2 9.22157E-2 2.67501E-1 2.71772E-1 2.77895E-1 2.79712E-1 2.80076E-1 2.81171E-1 2.84469E-1 2.89646E-1 2.91679E-1 2.91661E-1 2.91618E-1 2.91587E-1 2.91612E-1 2.91649E-1 2.91691E-1 2.74877E-1 2.90017E-1 2.85205E-1 9.97394E-2 1.04236E-1 1.21492E-1 4.55865E-1 5.87194E-1 5.84123E-1 5.53392E-1 5.46631E-1 4.90647E-1 4.15954E-1 3.80427E-1 3.44223E-1 3.34499E-1 3.59779E-1 4.5067E-1 4.88271E-1 4.84912E-1 5.04298E-1 4.85404E-1 4.6659E-1 4.66655E-1 5.01417E-1 2.55431E-1 3.16663E-1 4.60386E-1 3.50061E-1 6.82756E-1 7.21992E-1 6.76722E-1 5.05562E-1 3.3839E-1 4.37199E-1 6.45742E-1 6.42052E-1 5.46715E-1 6.03292E-1 5.87957E-1 5.61236E-1 6.79944E-1 7.25371E-1 3.5182E-1 3.52332E-1 3.55884E-1 3.59575E-1 3.60193E-1 3.63135E-1 3.54764E-1 3.51814E-1 3.22536E-1 2.97699E-1 3.01117E-1 1.51645E-1 1.89032E-1 3.12992E-1 3.40251E-1 6.76465E-1 6.52967E-1 5.75819E-1 5.54711E-1 5.40517E-1 3.97045E-1 2.78184E-1 2.9872E-1 4.2068E-1 5.50685E-1 5.76862E-1 5.49383E-1 5.17787E-1 5.07888E-1 5.02626E-1 4.70375E-1 4.82537E-1 5.34893E-1 5.59839E-1 5.8347E-1 5.81643E-1 5.3293E-1 5.10022E-1 4.88585E-1 4.62642E-1 3.60952E-1 2.69467E-1 2.35384E-1 2.1141E-1 2.13131E-1 2.11049E-1 2.43894E-1 3.61911E-1 5.61626E-1 5.98021E-1 6.05687E-1 6.38386E-1 5.78417E-1 4.78099E-1 4.47507E-1 3.03944E-1 2.17146E-1 3.02436E-1 4.30223E-1 3.85366E-1 3.02417E-1 1.96503E-1 1.27258E-1 1.56102E-1 2.35709E-1 2.93677E-1 4.15726E-1 3.22749E-1 3.97616E-1 2.90563E-1 2.99208E-1 2.6289E-1 2.16473E-1 2.17331E-1 2.04872E-1 6.01535E-1 6.01942E-1 6.02417E-1 5.83197E-1 6.18332E-1 6.63694E-1 -9999 -9999 -9999 -9999 -9999 -9999 -9999 -9999 -9999 -9999 -9999 -9999 -9999 -9999 -9999 -9999 -9999 -9999 -9999 -9999 -9999 -9999 -9999 -9999 -9999 -9999 -9999 -9999 -9999 -9999 -9999 -9999 -9999 -9999 -9999 -9999 -9999 -9999 -9999 -9999 -9999 -9999 -9999 -9999 -9999 -9999 -9999 -9999
-9999 -9999 -9999 -9999 -9999 -9999 -9999 -9999 -9999 -9999 -9999 -9999 -9999 -9999 -9999 -9999 -9999 -9999 -9999 -9999 -9999 -9999 -9999 -9999 -9999 -9999 -9999 -9999 -9999 -9999 -9999 -9999 -9999 -9999 -9999 -9999 -9999 -9999 -9999 -9999 -9999 -9999 -9999 -9999 -9999 -9999 -9999 -9999 -9999 -9999 -9999 -9999 -9999 -9999 -9999 -9999 -9999 -9999 6.51773E-2 6.66266E-2 6.85667E-2 6.99674E-2 7.21177E-2 7.40799E-2 7.54571E-2 7.68576E-2 7.86743E-2 8.10674E-2 8.28366E-2 8.33879E-2 8.43608E-2 8.57683E-2 8.7197E-2 8.8647E-2 9.05644E-2 9.23671E-2 9.40477E-2 9.54429E-2 2.77533E-1 2.84101E-1 2.87791E-1 2.88161E-1 2.86312E-1 2.8742E-1 2.91508E-1 2.91618E-1 2.9155E-1 2.91495E-1 2.91489E-1 2.91532E-1 2.9155E-1 2.91575E-1 2.916E-1 2.91606E-1 2.91508E-1 1.02034E-1 1.04186E-1 1.31214E-1 1.97332E-1 5.68447E-1 5.81706E-1 5.47277E-1 5.54181E-1 5.09158E-1 4.34122E-1 3.79991E-1 3.5822E-1 3.34499E-1 3.52839E-1 3.77213E-1 4.10032E-1 4.10181E-1 4.29357E-1 4.29622E-1 4.48549E-1 4.83167E-1 5.01836E-1 5.01114E-1 2.85174E-1 3.508E-1 3.00261E-1 4.98659E-1 7.27366E-1 6.80482E-1 5.7478E-1 3.7012E-1 3.62206E-1 5.96815E-1 6.97348E-1 6.93486E-1 7.11599E-1 6.57883E-1 5.94707E-1 2.70914E-1 3.37199E-1 3.4563E-1 3.4626E-1 3.5283E-1 3.59482E-1 3.54358E-1 3.42985E-1 3.19561E-1 3.32566E-1 3.24539E-1 2.87273E-1 1.6184E-1 9.58298E-2 1.49912E-1 3.32604E-1 3.32173E-1 3.04124E-1 6.2707E-1 5.59868E-1 5.89038E-1 6.03954E-1 5.33099E-1 4.08235E-1 3.14571E-1 3.23397E-1 4.28193E-1 5.03231E-1 5.20168E-1 5.12799E-1 4.57632E-1 4.44345E-1 4.66562E-1 4.92342E-1 5.28953E-1 5.64018E-1 5.9006E-1 5.81785E-1 5.37586E-1 5.16261E-1 4.88342E-1 4.55414E-1 3.0549E-1 2.43549E-1 2.38597E-1 2.21027E-1 2.24914E-1 2.71294E-1 3.84575E-1 5.39229E-1 6.09325E-1 6.36875E-1 6.53424E-1 6.45163E-1 6.07737E-1 6.15294E-1 6.15287E-1 3.87065E-1 2.23567E-1 3.26196E-1 5.56242E-1 5.27904E-1 3.04319E-1 1.71908E-1 1.2319E-1 1.93677E-1 3.318E-1 4.05607E-1 3.91956E-1 4.69461E-1 3.6652E-1 2.56156E-1 2.87152E-1 2.16312E-1 2.04695E-1 2.05218E-1 6.0207E-1 6.02378E-1 6.02802E-1 5.84135E-1 5.82427E-1 6.59843E-1 5.99882E-1 -9999 -9999 -9999 -9999 -9999 -9999 -9999 -9999 -9999 -9999 -9999 -9999 -9999 -9999 -9999 -9999 -9999 -9999 -9999 -9999 -9999 -9999 -9999 -9999 -9999 -9999 -9999 -9999 -9999 -9999 -9999 -9999 -9999 -9999 -9999 -9999 -9999 -9999 -9999 -9999 -9999 -9999 -9999 -9999 -9999 -9999 -9999 -9999
-9999 -9999 -9999 -9999 -9999 -9999 -9999 -9999 -9999 -9999 -9999 -9999 -9999 -9999 -9999 -9999 -9999 -9999 -9999 -9999 -9999 -9999 -9999 -9999 -9999 -9999 -9999 -9999 -9999 -9999 -9999 -9999 -9999 -9999 -9999 -9999 -9999 -9999 -9999 -9999 -9999 -9999 -9999 -9999 -9999 -9999 -9999 -9999 -9999 -9999 -9999 -9999 -9999 -9999 -9999 -9999 -9999 6.43E-2 6.51773E-2 6.67393E-2 6.83358E-2 7.03216E-2 7.21177E-2 7.40799E-2 7.58367E-2 7.72436E-2 7.88055E-2 8.09327E-2 8.29741E-2 8.38036E-2 8.52028E-2 8.6623E-2 8.80644E-2 8.95274E-2 9.16121E-2 9.35867E-2 9.49758E-2 9.68565E-2 9.90923E-2 1.02865E-1 2.91667E-1 2.91642E-1 2.91661E-1 2.91679E-1 2.91636E-1 2.91538E-1 2.91452E-1 2.91414E-1 2.91458E-1 2.91495E-1 2.91495E-1 1.04195E-1 1.04203E-1 1.04228E-1 1.04281E-1 1.03869E-1 1.04107E-1 1.3111E-1 2.09612E-1 5.87532E-1 5.69276E-1 5.59976E-1 5.45507E-1 5.27928E-1 4.71769E-1 4.13137E-1 3.77666E-1 3.39749E-1 3.40561E-1 3.59681E-1 4.6641E-1 5.04561E-1 4.10474E-1 4.2989E-1 4.30058E-1 4.64546E-1 5.02471E-1 5.02013E-1 5.01516E-1 2.70545E-1 5.58021E-1 4.58101E-1 7.28633E-1 7.39903E-1 6.80958E-1 3.98707E-1 3.31138E-1 5.87379E-1 7.34899E-1 7.38071E-1 7.37632E-1 6.87127E-1 1.91841E-1 1.96511E-1 2.93642E-1 3.36419E-1 3.3766E-1 3.49687E-1 3.53741E-1 3.51502E-1 3.39818E-1 2.87864E-1 3.16144E-1 3.01688E-1 2.4655E-1 1.52788E-1 1.14782E-1 2.23953E-1 3.49376E-1 3.40471E-1 3.29457E-1 2.88016E-1 6.80696E-1 6.78748E-1 6.71636E-1 6.53819E-1 5.92161E-1 4.46557E-1 3.26424E-1 3.09664E-1 3.18502E-1 3.67749E-1 4.2008E-1 4.44557E-1 4.43168E-1 4.72883E-1 5.11955E-1 5.49478E-1 5.50706E-1 5.63009E-1 5.79417E-1 5.42115E-1 5.22796E-1 4.97979E-1 4.63515E-1 3.04749E-1 2.37536E-1 2.30462E-1 2.27457E-1 2.64679E-1 3.76907E-1 5.55004E-1 5.79918E-1 4.97401E-1 5.46694E-1 6.26435E-1 6.6701E-1 6.61403E-1 6.61865E-1 5.76509E-1 3.04621E-1 2.71869E-1 3.9067E-1 6.15849E-1 5.63265E-1 2.8467E-1 1.3876E-1 1.26243E-1 2.17764E-1 3.54675E-1 4.38777E-1 4.56104E-1 4.67502E-1 2.50699E-1 2.70827E-1 2.43294E-1 2.30327E-1 2.05147E-1 6.02339E-1 5.84042E-1 5.84478E-1 5.84643E-1 6.02292E-1 6.78224E-1 5.5958E-1 5.60176E-1 -9999 -9999 -9999 -9999 -9999 -9999 -9999 -9999 -9999 -9999 -9999 -9999 -9999 -9999 -9999 -9999 -9999 -9999 -9999 -9999 -9999 -9999 -9999 -9999 -9999 -9999 -9999 -9999 -9999 -9999 -9999 -9999 -9999 -9999 -9999 -9999 -9999 -9999 -9999 -9999 -9999 -9999 -9999 -9999 -9999 -9999 -9999 -9999
-9999 -9999 -9999 -9999 -9999 -9999 -9999 -9999 -9999 -9999 -9999 -9999 -9999 -9999 -9999 -9999 -9999 -9999 -9999 -9999 -9999 -9999 -9999 -9999 -9999 -9999 -9999 -9999 -9999 -9999 -9999 -9999 -9999 -9999 -9999 -9999 -9999 -9999 -9999 -9999 -9999 -9999 -9999 -9999 -9999 -9999 -9999 -9999 -9999 -9999 -9999 -9999 -9999 -9999 -9999 -9999 -9999 6.4409E-2 6.53983E-2 6.69652E-2 6.85667E-2 7.02033E-2 7.18758E-2 7.40799E-2 7.59636E-2 7.7502E-2 7.92005E-2 8.0664E-2 8.25621E-2 8.42212E-2 8.57683E-2 8.70532E-2 8.8647E-2 9.05644E-2 9.23671E-2 9.45107E-2 9.57554E-2 9.73318E-2 1.00064E-1 1.03366E-1 1.04256E-1 2.91563E-1 2.91557E-1 2.91563E-1 2.9155E-1 2.91433E-1 2.91333E-1 2.91327E-1 2.91396E-1 1.04183E-1 1.04189E-1 1.04178E-1 1.04183E-1 1.04211E-1 1.04272E-1 1.04261E-1 1.12573E-1 1.54169E-1 2.09492E-1 5.69032E-1 5.43456E-1 5.26371E-1 5.0807E-1 4.89674E-1 4.52424E-1 4.31515E-1 3.77315E-1 3.54077E-1 3.5119E-1 3.74044E-1 4.65339E-1 5.79362E-1 4.65668E-1 4.86069E-1 4.64335E-1 4.45637E-1 4.45578E-1 4.83591E-1 4.83323E-1 5.02045E-1 2.85951E-1 6.10645E-1 6.80817E-1 7.43762E-1 7.05649E-1 4.09625E-1 3.51234E-1 6.1889E-1 7.40058E-1 7.35586E-1 7.27319E-1 2.36822E-1 1.34157E-1 1.42332E-1 2.36252E-1 3.00259E-1 3.31902E-1 3.43688E-1 3.36933E-1 3.45678E-1 3.39834E-1 2.84984E-1 2.84244E-1 2.76941E-1 1.88013E-1 1.53034E-1 1.75473E-1 2.93808E-1 3.2948E-1 3.30259E-1 2.97964E-1 3.06749E-1 6.88698E-1 6.65352E-1 6.79878E-1 6.29379E-1 5.67796E-1 4.77724E-1 3.55859E-1 2.752E-1 2.37082E-1 2.5156E-1 3.21609E-1 4.11068E-1 4.31104E-1 4.36545E-1 4.45278E-1 4.83458E-1 5.17428E-1 5.4714E-1 5.5928E-1 5.52941E-1 5.25076E-1 4.90497E-1 4.70849E-1 2.93739E-1 2.17419E-1 2.01054E-1 2.23919E-1 2.82033E-1 4.14293E-1 5.70281E-1 5.03543E-1 2.99628E-1 3.3883E-1 5.91084E-1 6.58948E-1 6.74958E-1 6.13117E-1 4.29627E-1 2.53018E-1 3.43229E-1 5.592E-1 6.64342E-1 5.86883E-1 3.26752E-1 1.77188E-1 1.87273E-1 2.94E-1 3.7619E-1 4.3663E-1 2.86428E-1 2.13466E-1 2.72215E-1 2.42766E-1 2.04422E-1 2.05097E-1 6.02252E-1 5.84081E-1 5.84523E-1 5.84908E-1 5.8453E-1 6.72534E-1 6.11282E-1 4.97845E-1 5.70493E-1 -9999 -9999 -9999 -9999 -9999 -9999 -9999 -9999 -9999 -9999 -9999 -9999 -9999 -9999 -9999 -9999 -9999 -9999 -9999 -9999 -9999 -9999 -9999 -9999 -9999 -9999 -9999 -9999 -9999 -9999 -9999 -9999 -9999 -9999 -9999 -9999 -9999 -9999 -9999 -9999 -9999 -9999 -9999 -9999 -9999 -9999 -9999 -9999
-9999 -9999 -9999 -9999 -9999 -9999 -9999 -9999 -9999 -9999 -9999 -9999 -9999 -9999 -9999 -9999 -9999 -9999 -9999 -9999 -9999 -9999 -9999 -9999 -9999 -9999 -9999 -9999 -9999 -9999 -9999 -9999 -9999 -9999 -9999 -9999 -9999 -9999 -9999 -9999 -9999 -9999 -9999 -9999 -9999 -9999 -9999 -9999 -9999 -9999 -9999 -9999 -9999 -9999 -9999 6.40824E-2 6.47373E-2 6.52877E-2 6.60657E-2 6.76473E-2 6.90307E-2 7.06775E-2 7.21177E-2 7.37083E-2 7.54571E-2 7.71147E-2 7.94648E-2 8.09327E-2 8.26993E-2 8.47808E-2 8.648E-2 8.80644E-2 8.98226E-2 9.19134E-2 9.43561E-2 9.62259E-2 9.78091E-2 9.94154E-2 1.01703E-1 1.04037E-1 1.04239E-1 1.04203E-1 2.91464E-1 2.91501E-1 2.91476E-1 2.91364E-1 2.91251E-1 2.91258E-1 2.91333E-1 1.04147E-1 1.04167E-1 1.04167E-1 1.04164E-1 1.04181E-1 1.04228E-1 1.04214E-1 1.1248E-1 1.64126E-1 2.35556E-1 5.49881E-1 5.46446E-1 5.2788E-1 5.09074E-1 4.90189E-1 4.68276E-1 4.31258E-1 3.95176E-1 3.7773E-1 3.77553E-1 4.66269E-1 5.02656E-1 5.40088E-1 5.0229E-1 5.41967E-1 5.01574E-1 4.83331E-1 4.83659E-1 4.83674E-1 5.02672E-1 5.40267E-1 3.48612E-1 7.47203E-1 7.22441E-1 6.81194E-1 5.90967E-1 3.68973E-1 3.5522E-1 6.39321E-1 7.46848E-1 7.07376E-1 2.22866E-1 1.70955E-1 1.37374E-1 1.53244E-1 2.26205E-1 2.81593E-1 3.21577E-1 3.32439E-1 3.25204E-1 3.13531E-1 3.34179E-1 2.98409E-1 1.80904E-1 1.32329E-1 1.02284E-1 9.53164E-2 1.63194E-1 3.07764E-1 3.3757E-1 3.19388E-1 2.89725E-1 2.59833E-1 2.54233E-1 6.26157E-1 6.59983E-1 6.40989E-1 5.98987E-1 5.47265E-1 5.19438E-1 4.26173E-1 3.54891E-1 2.76866E-1 2.61886E-1 2.85118E-1 2.94959E-1 3.01583E-1 3.21984E-1 3.80387E-1 4.58444E-1 5.17828E-1 5.4382E-1 5.41914E-1 5.25052E-1 5.0917E-1 4.23191E-1 2.58556E-1 2.00387E-1 1.9131E-1 2.24612E-1 2.95549E-1 4.35718E-1 5.07472E-1 3.69257E-1 2.20994E-1 2.53267E-1 4.9452E-1 6.34135E-1 6.60519E-1 6.02545E-1 4.18875E-1 2.99317E-1 4.71896E-1 6.64574E-1 6.67866E-1 5.58798E-1 3.39153E-1 2.305E-1 2.83186E-1 3.77071E-1 4.53533E-1 4.3792E-1 3.02449E-1 4.20576E-1 3.85895E-1 2.16267E-1 2.05013E-1 2.05587E-1 6.02726E-1 5.84478E-1 5.84842E-1 6.0347E-1 6.38711E-1 6.6454E-1 5.64234E-1 5.28113E-1 5.94309E-1 -9999 -9999 -9999 -9999 -9999 -9999 -9999 -9999 -9999 -9999 -9999 -9999 -9999 -9999 -9999 -9999 -9999 -9999 -9999 -9999 -9999 -9999 -9999 -9999 -9999 -9999 -9999 -9999 -9999 -9999 -9999 -9999 -9999 -9999 -9999 -9999 -9999 -9999 -9999 -9999 -9999 -9999 -9999 -9999 -9999 -9999 -9999 -9999
-9999 -9999 -9999 -9999 -9999 -9999 -9999 -9999 -9999 -9999 -9999 -9999 -9999 -9999 -9999 -9999 -9999 -9999 -9999 -9999 -9999 -9999 -9999 -9999 -9999 -9999 -9999 -9999 -9999 -9999 -9999 -9999 -9999 -9999 -9999 -9999 -9999 -9999 -9999 -9999 -9999 -9999 -9999 -9999 -9999 -9999 -9999 -9999 -9999 -9999 -9999 -9999 -9999 -9999 -9999 6.49569E-2 6.58425E-2 6.62895E-2 6.74192E-2 6.87983E-2 7.04401E-2 7.18758E-2 7.32155E-2 7.44532E-2 7.59636E-2 7.73727E-2 7.95972E-2 8.14726E-2 8.32498E-2 8.47808E-2 8.6623E-2 8.89396E-2 9.07134E-2 9.31277E-2 9.5599E-2 9.82886E-2 1.00554E-1 1.02034E-1 1.04037E-1 1.04261E-1 1.04209E-1 1.04167E-1 1.04138E-1 2.91333E-1 2.91339E-1 2.91314E-1 1.04104E-1 1.04093E-1 1.04113E-1 1.04121E-1 1.04138E-1 1.0415E-1 1.0415E-1 1.04155E-1 1.04181E-1 1.04153E-1 1.15612E-1 1.6396E-1 2.49125E-1 5.59378E-1 5.65117E-1 5.27784E-1 4.8991E-1 4.71092E-1 4.68222E-1 4.30965E-1 4.1331E-1 3.77352E-1 4.10343E-1 5.03494E-1 5.39884E-1 5.35542E-1 5.75018E-1 5.74648E-1 5.38226E-1 5.0114E-1 5.21068E-1 5.21325E-1 2.56358E-1 3.31845E-1 4.19818E-1 5.59366E-1 5.87493E-1 4.06208E-1 3.20605E-1 2.71173E-1 3.67799E-1 6.73884E-1 5.13944E-1 3.14834E-1 1.61756E-1 1.37592E-1 1.61057E-1 2.05992E-1 2.75163E-1 3.16638E-1 3.23319E-1 2.94002E-1 2.58451E-1 2.32999E-1 2.93682E-1 3.09999E-1 1.36069E-1 5.29711E-2 5.07614E-2 7.56018E-2 1.71191E-1 3.03422E-1 3.40021E-1 3.01478E-1 2.26712E-1 1.63534E-1 1.32698E-1 5.19766E-1 5.99155E-1 6.04798E-1 6.01091E-1 5.90443E-1 5.68912E-1 5.48015E-1 5.31314E-1 4.05182E-1 2.62289E-1 2.19751E-1 2.18102E-1 2.24243E-1 2.37119E-1 2.8138E-1 3.73409E-1 4.98682E-1 5.2902E-1 5.35279E-1 5.22746E-1 5.06744E-1 4.09055E-1 2.78011E-1 2.32545E-1 2.02978E-1 2.27662E-1 2.87512E-1 3.73659E-1 3.78337E-1 2.52095E-1 1.86802E-1 2.41797E-1 4.13546E-1 6.0233E-1 6.63275E-1 6.35848E-1 6.25125E-1 4.37642E-1 4.88431E-1 6.70468E-1 6.54679E-1 5.80859E-1 3.54944E-1 2.57182E-1 2.97333E-1 3.82108E-1 4.51073E-1 4.19482E-1 3.77557E-1 2.71922E-1 2.29204E-1 2.04568E-1 2.05431E-1 6.02688E-1 6.03088E-1 6.03484E-1 6.03455E-1 6.3899E-1 6.73603E-1 6.13909E-1 2.85032E-1 5.61332E-1 5.90746E-1 -9999 -9999 -9999 -9999 -9999 -9999 -9999 -9999 -9999 -9999 -9999 -9999 -9999 -9999 -9999 -9999 -9999 -9999 -9999 -9999 -9999 -9999 -9999 -9999 -9999 -9999 -9999 -9999 -9999 -9999 -9999 -9999 -9999 -9999 -9999 -9999 -9999 -9999 -9999 -9999 -9999 -9999 -9999 -9999 -9999 -9999 -9999 -9999
-9999 -9999 -9999 -9999 -9999 -9999 -9999 -9999 -9999 -9999 -9999 -9999 -9999 -9999 -9999 -9999 -9999 -9999 -9999 -9999 -9999 -9999 -9999 -9999 -9999 -9999 -9999 -9999 -9999 -9999 -9999 -9999 -9999 -9999 -9999 -9999 -9999 -9999 -9999 -9999 -9999 -9999 -9999 -9999 -9999 -9999 -9999 -9999 -9999 -9999 -9999 -9999 -9999 -9999 -9999 6.53983E-2 6.66266E-2 6.73055E-2 6.84511E-2 6.99674E-2 7.15144E-2 7.32155E-2 7.50792E-2 7.60907E-2 7.76314E-2 7.8937E-2 8.09327E-2 8.25621E-2 8.43608E-2 8.59103E-2 8.79193E-2 8.96749E-2 9.17627E-2 9.37401E-2 9.65407E-2 9.92537E-2 1.01868E-1 1.03869E-1 1.04267E-1 1.0422E-1 1.04172E-1 1.04121E-1 1.04073E-1 1.04047E-1 1.04041E-1 1.04053E-1 1.04067E-1 1.0409E-1 1.04099E-1 1.04107E-1 1.04107E-1 1.04121E-1 1.04124E-1 1.04136E-1 1.1272E-1 1.0411E-1 1.1552E-1 1.63738E-1 2.34531E-1 5.4541E-1 5.32157E-1 5.44192E-1 5.0851E-1 5.05751E-1 4.67815E-1 4.49407E-1 4.3149E-1 3.94886E-1 4.28017E-1 4.82967E-1 5.3095E-1 5.23336E-1 5.40407E-1 5.68518E-1 5.74715E-1 5.94538E-1 2.8521E-1 3.17725E-1 3.17612E-1 3.48118E-1 4.00784E-1 5.28817E-1 5.87929E-1 3.28567E-1 2.16594E-1 2.32621E-1 4.40677E-1 7.27552E-1 1.76629E-1 3.43078E-1 2.34041E-1 1.67879E-1 1.77605E-1 2.25335E-1 2.85969E-1 3.58897E-1 2.8891E-1 1.99837E-1 1.38404E-1 9.18481E-2 1.43264E-1 2.17888E-1 1.03185E-1 3.56212E-2 3.48481E-2 6.0403E-2 1.96726E-1 3.63113E-1 3.42536E-1 3.05556E-1 1.93799E-1 1.09582E-1 9.91412E-2 3.48634E-1 3.5306E-1 4.12533E-1 4.95092E-1 5.33315E-1 5.47846E-1 5.47855E-1 5.23543E-1 3.96042E-1 2.82623E-1 2.64931E-1 2.50745E-1 2.07642E-1 1.93773E-1 2.12406E-1 2.72668E-1 4.25552E-1 5.26279E-1 5.30597E-1 5.32265E-1 4.94271E-1 4.18372E-1 3.37919E-1 3.38047E-1 2.70916E-1 2.6884E-1 2.6024E-1 2.85927E-1 2.96068E-1 2.72961E-1 2.80688E-1 4.00728E-1 5.73475E-1 6.25395E-1 6.60436E-1 6.88005E-1 6.59921E-1 6.06394E-1 5.45831E-1 6.57393E-1 6.72972E-1 6.34844E-1 5.15975E-1 3.15165E-1 2.76694E-1 3.33789E-1 4.27561E-1 4.01236E-1 2.56741E-1 2.04173E-1 2.04877E-1 2.0535E-1 6.02526E-1 6.02968E-1 6.03477E-1 2.06535E-1 2.46038E-1 6.68776E-1 6.38754E-1 5.52485E-1 2.64234E-1 5.75344E-1 -9999 -9999 -9999 -9999 -9999 -9999 -9999 -9999 -9999 -9999 -9999 -9999 -9999 -9999 -9999 -9999 -9999 -9999 -9999 -9999 -9999 -9999 -9999 -9999 -9999 -9999 -9999 -9999 -9999 -9999 -9999 -9999 -9999 -9999 -9999 -9999 -9999 -9999 -9999 -9999 -9999 -9999 -9999 -9999 -9999 -9999 -9999 -9999 -9999
[truncated: 572,077 more chars]
