# Supplementary material for: Alien species revises systematic status: integrative species delimitation of two similar taxa of Symbrenthia Hübner, [1819] (Lepidoptera, Nymphalidae)
Source: PeerJ. 2023 Jan 30;11:e14644. doi: 10.7717/peerj.14644 (PMC9893915; doi:10.7717/peerj.14644)
Supplement: Supplemental Information 6 [file peerj-11-14644-s006.zip › SDM/early_stage/MAXENT/past_2012_output/formosanus_7.lambdas]

bio_12, 0.0, 1148.0, 4557.0
bio_2, 0.0, 15.0, 56.0
bio_8, 0.0, 64.0, 287.0
bio_12^2, -0.15957685475092676, 1317904.0, 2.0766249E7
bio_8^2, 1.971566905888447, 4096.0, 82369.0
'bio_12, -1.2433350929417228, 2610.5, 4557.0
'bio_2, -1.6608071235201103, 55.5, 56.0
`bio_2, 0.3023509098003502, 15.0, 25.5
`bio_2, 3.1794672750364854, 15.0, 28.5
'bio_2, 0.41339512012212093, 49.5, 56.0
`bio_12, -1.183260898763577, 1148.0, 1792.5
'bio_8, -3.470887851402501, 248.5, 287.0
'bio_12, -1.8054221381936668, 2454.5, 4557.0
'bio_8, -0.0577239210093363, 282.5, 287.0
'bio_12, -1.985738967887951, 2455.5, 4557.0
linearPredictorNormalizer, 2.1578538101480893
densityNormalizer, 1542.0600792695454
numBackgroundPoints, 10028
entropy, 8.832337993533038
