# Supplementary material for: Alien species revises systematic status: integrative species delimitation of two similar taxa of Symbrenthia Hübner, [1819] (Lepidoptera, Nymphalidae)
Source: PeerJ. 2023 Jan 30;11:e14644. doi: 10.7717/peerj.14644 (PMC9893915; doi:10.7717/peerj.14644)
Supplement: Supplemental Information 6 [file peerj-11-14644-s006.zip › SDM/early_stage/MAXENT/past_2012_output/formosanus_7_omission.csv]

Raw value	Corresponding cumulative value	Corresponding Logistic value	Fractional area	Training omission	Test omission
9.49405E-7	0.000094941	0.006463551	1	0	0
1.18893E-6	0.000213833	0.008081051	0.999900279	0	0
1.20325E-6	0.000334158	0.00817756	0.999800558	0	0
1.24835E-6	0.000580049	0.008481514	0.999601117	0	0
1.51689E-6	0.001028281	0.010287266	0.999301955	0	0
1.74948E-6	0.002508049	0.011845923	0.998404467	0	0
2.06234E-6	0.005081543	0.013934854	0.997108097	0	0
2.83875E-6	0.010257278	0.019080795	0.995013961	0	0
3.60716E-6	0.02510899	0.024121091	0.990426805	0	0
4.89224E-6	0.050410344	0.032435701	0.984543279	0	0
6.94261E-6	0.100604385	0.045412371	0.975967292	0	0
1.00086E-5	0.200566013	0.064180482	0.96429996	0	0
1.09378E-5	0.300606647	0.069723199	0.954826486	0	0
1.13838E-5	0.400114279	0.072360368	0.945951336	0	0
1.18462E-5	0.500128348	0.07507916	0.937375349	0	0
1.24465E-5	0.601194279	0.078585021	0.929098524	0	0
1.28511E-5	0.703926272	0.080932731	0.921021141	0	0
1.30857E-5	0.754634705	0.082288534	0.91713203	0	0
1.32285E-5	0.800687951	0.08311185	0.913641803	0	0
1.35432E-5	0.909352359	0.084921289	0.90556442	0	0
1.38149E-5	1.00101883	0.086477382	0.898883127	0	0
1.42046E-5	1.100449684	0.088700539	0.891802952	0	0
1.45758E-5	1.201216825	0.090808139	0.884822497	0	0
1.48517E-5	1.301469627	0.092367831	0.878041484	0	0
1.50952E-5	1.401795305	0.09374062	0.871360191	0	0
1.53707E-5	1.500737587	0.095288173	0.864878341	0	0
1.64044E-5	1.751432554	0.101048823	0.849122457	0	0
1.69694E-5	2.00239323	0.1041666	0.834264061	0	0
1.81494E-5	2.250415927	0.110608986	0.82010371	0	0
1.85188E-5	2.50103075	0.112607012	0.806541683	0	0
1.92267E-5	2.750168019	0.116410287	0.793278819	0	0
2.06416E-5	3.001843474	0.123915448	0.780714001	0	0.2
2.20883E-5	3.251911595	0.131458393	0.769046669	0	0.2
2.37674E-5	3.501141257	0.14005182	0.758077383	0	0.2
2.48212E-5	3.750034405	0.145359205	0.747806143	0	0.2
2.59399E-5	4.000404531	0.150921684	0.738033506	0	0.2
2.78595E-5	4.254257328	0.160299723	0.728659753	0.023255814	0.2
2.94434E-5	4.501186434	0.167883388	0.719984045	0.023255814	0.2
3.0575E-5	4.750123781	0.173218258	0.71170722	0.023255814	0.2
3.24086E-5	5.003141574	0.181718479	0.703729557	0.023255814	0.2
3.41641E-5	5.251604694	0.189694602	0.696250499	0.046511628	0.2
3.51557E-5	5.501810454	0.194131161	0.689070602	0.046511628	0.2
3.67248E-5	5.750114892	0.201053964	0.682189868	0.046511628	0.2
3.76396E-5	6.003574968	0.205035161	0.675408855	0.046511628	0.2
3.89661E-5	6.251743274	0.210738201	0.668927004	0.046511628	0.2
4.00946E-5	6.501330546	0.215525968	0.662644595	0.046511628	0.2
4.07338E-5	6.751832408	0.218212207	0.656461907	0.046511628	0.2
4.15978E-5	7.002526742	0.221813991	0.650378939	0.046511628	0.2
4.28174E-5	7.251276323	0.226842138	0.644495413	0.046511628	0.2
4.36291E-5	7.502313086	0.230152878	0.638711607	0.046511628	0.2
4.40728E-5	7.752050223	0.231950519	0.633027523	0.046511628	0.2
4.49689E-5	8.000776972	0.23555589	0.627443159	0.046511628	0.2
4.59511E-5	8.250916906	0.239468474	0.621958516	0.046511628	0.2
4.69979E-5	8.502435465	0.243594936	0.616573594	0.046511628	0.2
4.74202E-5	8.752601364	0.245246967	0.611288393	0.046511628	0.2
4.79019E-5	9.00034559	0.24712267	0.606102912	0.046511628	0.2
4.91481E-5	9.252869162	0.251931906	0.600917431	0.046511628	0.2
5.0239E-5	9.501309727	0.256092037	0.595931392	0.046511628	0.2
5.0829E-5	9.754381968	0.25832264	0.590945353	0.046511628	0.2
5.14022E-5	10.004744749	0.260476974	0.586059035	0.046511628	0.2
5.23795E-5	10.253595034	0.264121303	0.581272437	0.046511628	0.2
5.34637E-5	10.502189756	0.268122372	0.57658556	0.046511628	0.2
5.44342E-5	10.750667159	0.271667388	0.571998404	0.046511628	0.2
5.50486E-5	11.002621974	0.273893666	0.567411249	0.046511628	0.2
5.55305E-5	11.251390326	0.275630572	0.562923813	0.046511628	0.2
5.62639E-5	11.502849265	0.278258038	0.558436378	0.046511628	0.2
5.74724E-5	11.752833418	0.282546025	0.554048664	0.046511628	0.2
5.83021E-5	12.001716085	0.285460693	0.54976067	0.069767442	0.2
5.90188E-5	12.254413113	0.287959201	0.545472677	0.069767442	0.2
5.95733E-5	12.503182266	0.289880495	0.541284404	0.069767442	0.2
6.00362E-5	12.75448398	0.291476372	0.537096131	0.069767442	0.2
6.10153E-5	13.00241919	0.294828191	0.533007579	0.069767442	0.2
6.21811E-5	13.255012245	0.298778486	0.528919027	0.069767442	0.2
6.30832E-5	13.505788595	0.301804939	0.524930195	0.069767442	0.2
6.39103E-5	13.753850152	0.304556643	0.521041085	0.069767442	0.2
6.4505E-5	14.004341462	0.306522034	0.517151974	0.069767442	0.2
6.54266E-5	14.250911354	0.309545905	0.513362585	0.069767442	0.2
6.66878E-5	14.502179778	0.313641367	0.509573195	0.069767442	0.4
6.74763E-5	14.750596765	0.316177269	0.505883526	0.069767442	0.4
6.84295E-5	15.001776556	0.319217856	0.502193857	0.069767442	0.4
6.88993E-5	15.255923297	0.320706485	0.498504188	0.069767442	0.4
6.96012E-5	15.505281756	0.322918682	0.49491424	0.069767442	0.4
7.04409E-5	15.750286429	0.325546342	0.491424013	0.069767442	0.4
7.17788E-5	16.006547912	0.329690896	0.487834065	0.069767442	0.4
7.25807E-5	16.252113517	0.332150656	0.484443558	0.069767442	0.4
7.3931E-5	16.501419207	0.336252295	0.481053051	0.069767442	0.4
7.46482E-5	16.754118801	0.338410299	0.477662545	0.069767442	0.4
7.53002E-5	17.001478198	0.340360174	0.474371759	0.069767442	0.4
7.58277E-5	17.250696913	0.341929217	0.471080973	0.069767442	0.4
7.65927E-5	17.502209868	0.344191438	0.467790187	0.069767442	0.4
7.74781E-5	17.756319222	0.346790496	0.464499402	0.069767442	0.4
7.84732E-5	18.006029682	0.349687033	0.461308337	0.069767442	0.4
7.94872E-5	18.251063182	0.352612185	0.458216992	0.069767442	0.4
8.02151E-5	18.506580568	0.354695844	0.455025927	0.069767442	0.4
8.07928E-5	18.755974475	0.356340158	0.451934583	0.069767442	0.4
8.12905E-5	19.007208617	0.357750061	0.448843239	0.069767442	0.4
8.19666E-5	19.251997233	0.359655346	0.445851615	0.069767442	0.4
8.30042E-5	19.507775424	0.362557497	0.442760271	0.069767442	0.4
8.38349E-5	19.758214235	0.364861958	0.439768648	0.069767442	0.4
8.498E-5	20.002911284	0.368011664	0.436876745	0.069767442	0.4
8.6076E-5	20.250793525	0.370997151	0.433984842	0.069767442	0.4
8.69451E-5	20.50182666	0.373344553	0.43109294	0.069767442	0.4
8.76619E-5	20.755074505	0.375267268	0.428201037	0.069767442	0.4
8.85258E-5	21.001652036	0.377569245	0.425408855	0.069767442	0.4
8.95651E-5	21.251095717	0.380316202	0.422616673	0.069767442	0.4
9.03854E-5	21.503274843	0.382467027	0.419824491	0.069767442	0.4
9.13682E-5	21.757558371	0.385024585	0.41703231	0.069767442	0.4
9.22498E-5	22.00527189	0.387300745	0.414339848	0.093023256	0.4
9.3495E-5	22.256215182	0.390487246	0.411647387	0.093023256	0.4
9.40408E-5	22.500037077	0.391873622	0.409054647	0.093023256	0.4
9.45598E-5	22.754727065	0.3931859	0.406362186	0.093023256	0.4
9.51931E-5	23.001365909	0.394779496	0.403769446	0.093023256	0.4
9.61227E-5	23.259541047	0.397103946	0.401076984	0.093023256	0.4
9.68909E-5	23.50083937	0.399011136	0.398583965	0.093023256	0.4
9.79851E-5	23.754367837	0.401707216	0.395991225	0.093023256	0.4
9.89493E-5	24.000408264	0.404062727	0.393498205	0.093023256	0.4
1.00157E-4	24.259141912	0.406986337	0.390905465	0.093023256	0.4
1.00928E-4	24.500648528	0.408839203	0.388512166	0.093023256	0.4
1.01635E-4	24.764135093	0.410528015	0.385919426	0.11627907	0.4
1.02481E-4	25.009017717	0.412535164	0.383526127	0.11627907	0.4
1.03484E-4	25.256135109	0.414897819	0.381132828	0.11627907	0.4
1.04516E-4	25.505788493	0.417308818	0.378739529	0.11627907	0.4
1.05179E-4	25.757397635	0.41884689	0.376346231	0.139534884	0.4
1.05993E-4	26.000391617	0.420723788	0.374052653	0.162790698	0.4
1.06743E-4	26.255572014	0.422444512	0.371659354	0.162790698	0.4
1.07469E-4	26.501987009	0.424099499	0.369365776	0.162790698	0.4
1.08204E-4	26.760754745	0.425764012	0.366972477	0.162790698	0.4
1.0916E-4	27.000008049	0.427915376	0.36477862	0.162790698	0.4
1.0979E-4	27.251824328	0.429324688	0.362485042	0.162790698	0.4
1.10285E-4	27.504894015	0.430428689	0.360191464	0.162790698	0.4
1.10918E-4	27.759409088	0.431831425	0.357897886	0.162790698	0.4
1.11416E-4	28.003792449	0.432932238	0.355704029	0.162790698	0.4
1.12414E-4	28.261065499	0.435121202	0.353410451	0.186046512	0.4
1.13066E-4	28.509041986	0.436542849	0.351216594	0.186046512	0.4
1.14142E-4	28.759230821	0.438873886	0.349022736	0.186046512	0.4
1.14935E-4	29.01134995	0.440581051	0.346828879	0.186046512	0.4
1.15789E-4	29.253573523	0.442407048	0.344734743	0.186046512	0.4
1.17368E-4	29.51026522	0.44574999	0.342540886	0.186046512	0.4
1.17945E-4	29.757398128	0.446962545	0.340446749	0.186046512	0.4
1.18321E-4	30.005463977	0.447748709	0.338352613	0.186046512	0.4
1.18883E-4	30.266492595	0.448921079	0.336158755	0.186046512	0.4
1.19473E-4	30.504924195	0.450145226	0.33416434	0.186046512	0.4
1.19872E-4	30.756349288	0.450971728	0.332070203	0.186046512	0.4
1.20604E-4	31.00875775	0.45247883	0.329976067	0.186046512	0.4
1.21505E-4	31.250807705	0.45432248	0.327981651	0.186046512	0.4
1.22304E-4	31.51893467	0.45594854	0.325787794	0.186046512	0.4
1.22947E-4	31.751754136	0.457249789	0.323893099	0.186046512	0.4
1.23722E-4	32.01079856	0.458810631	0.321798963	0.186046512	0.4
1.24441E-4	32.25910437	0.460249849	0.319804547	0.186046512	0.4
1.25105E-4	32.508768743	0.461571182	0.317810132	0.186046512	0.4
1.26332E-4	32.76031908	0.463998149	0.315815716	0.186046512	0.4
1.26975E-4	33.001024321	0.465259654	0.313921021	0.186046512	0.4
1.27607E-4	33.255664454	0.466495969	0.311926606	0.209302326	0.4
1.28262E-4	33.511602033	0.467770286	0.30993219	0.209302326	0.4
1.28708E-4	33.755735984	0.468634095	0.308037495	0.209302326	0.4
1.29072E-4	34.000688524	0.469337907	0.3061428	0.209302326	0.4
1.29476E-4	34.259235957	0.470115737	0.304148385	0.209302326	0.4
1.30356E-4	34.505722976	0.471804688	0.30225369	0.23255814	0.4
1.31155E-4	34.75417738	0.47332773	0.300358995	0.23255814	0.4
1.32299E-4	35.00447128	0.475493211	0.2984643	0.23255814	0.4
1.33127E-4	35.256698851	0.477048828	0.296569605	0.255813953	0.4
1.34126E-4	35.510666801	0.478915169	0.29467491	0.255813953	0.4
1.346E-4	35.752565399	0.479794323	0.292879936	0.255813953	0.4
1.35315E-4	36.008862003	0.481117419	0.290985241	0.255813953	0.4
1.36048E-4	36.253054935	0.482465886	0.289190267	0.255813953	0.4
1.36792E-4	36.512357405	0.483827204	0.287295572	0.255813953	0.4
1.37355E-4	36.759219404	0.484852935	0.285500598	0.255813953	0.4
1.37844E-4	37.00698647	0.485741579	0.283705624	0.255813953	0.4
1.38389E-4	37.255524588	0.486727465	0.28191065	0.255813953	0.4
1.38846E-4	37.505099593	0.487550558	0.280115676	0.255813953	0.4
1.39436E-4	37.76964839	0.488610589	0.278220981	0.255813953	0.4
1.39879E-4	38.021026913	0.489402103	0.276426007	0.255813953	0.4
1.40194E-4	38.259072657	0.489964537	0.274730754	0.255813953	0.4
1.41045E-4	38.51209367	0.491477565	0.27293578	0.255813953	0.4
1.41587E-4	38.752269641	0.492436763	0.271240527	0.255813953	0.4
1.42311E-4	39.007775248	0.493710111	0.269445552	0.255813953	0.4
1.43139E-4	39.250290512	0.495161479	0.267750299	0.255813953	0.4
1.44002E-4	39.508705753	0.496663361	0.265955325	0.255813953	0.4
1.44639E-4	39.7541751	0.497766942	0.264260072	0.255813953	0.4
1.46076E-4	40.001173028	0.500239394	0.262564819	0.255813953	0.4
1.46776E-4	40.250044927	0.501433022	0.260869565	0.255813953	0.4
1.47539E-4	40.500330452	0.50273066	0.259174312	0.255813953	0.4
1.48429E-4	40.751895594	0.504233564	0.257479059	0.255813953	0.4
1.48998E-4	41.004656262	0.505190366	0.255783805	0.255813953	0.4
1.49715E-4	41.258710988	0.506389741	0.254088552	0.255813953	0.4
1.49995E-4	41.513441925	0.506857147	0.252393299	0.255813953	0.4
1.50339E-4	41.753743114	0.507429803	0.250797766	0.279069767	0.4
1.50804E-4	42.00971368	0.508201054	0.249102513	0.279069767	0.4
1.51516E-4	42.251521517	0.509379094	0.24750698	0.279069767	0.4
1.52354E-4	42.509772215	0.510756143	0.245811727	0.279069767	0.4
1.53455E-4	42.754375471	0.512556019	0.244216195	0.279069767	0.4
1.5476E-4	43.000967244	0.5146711	0.242620662	0.302325581	0.4
1.5542E-4	43.264683703	0.515734121	0.240925409	0.302325581	0.4
1.56271E-4	43.513984975	0.51709763	0.239329876	0.302325581	0.4
1.5681E-4	43.764540817	0.517958318	0.237734344	0.302325581	0.4
1.57687E-4	44.000522526	0.519349559	0.236238532	0.302325581	0.4
1.58574E-4	44.253684483	0.520751009	0.234643	0.302325581	0.4
1.59288E-4	44.507921408	0.52187113	0.233047467	0.302325581	0.4
1.59808E-4	44.763333388	0.522684875	0.231451935	0.302325581	0.4
1.60292E-4	45.003383195	0.52343819	0.229956123	0.302325581	0.4
1.61055E-4	45.276522988	0.524623814	0.22826087	0.302325581	0.4
1.61953E-4	45.502602182	0.526010093	0.226864779	0.302325581	0.4
1.62434E-4	45.762119921	0.526749906	0.225269246	0.302325581	0.4
1.62943E-4	46.006168645	0.527529628	0.223773434	0.302325581	0.4
1.63476E-4	46.250917096	0.528343635	0.222277623	0.302325581	0.4
1.64465E-4	46.513266788	0.529846219	0.22068209	0.302325581	0.4
1.65361E-4	46.760837819	0.531199094	0.219186278	0.325581395	0.4
1.66002E-4	47.009413136	0.532161861	0.217690467	0.325581395	0.4
1.6697E-4	47.259244327	0.533609463	0.216194655	0.325581395	0.4
1.67635E-4	47.510261721	0.534598526	0.214698843	0.325581395	0.4
1.68412E-4	47.762328809	0.535748544	0.213203032	0.325581395	0.4
1.69212E-4	48.015442192	0.536926926	0.21170722	0.325581395	0.4
1.70557E-4	48.253436741	0.538895493	0.210311129	0.325581395	0.4
1.72034E-4	48.510593386	0.541037666	0.208815317	0.325581395	0.4
1.72756E-4	48.752058245	0.542077286	0.207419226	0.348837209	0.4
1.7346E-4	49.011776508	0.543085776	0.205923414	0.348837209	0.4
1.73894E-4	49.254909154	0.543706911	0.204527323	0.348837209	0.4
1.74698E-4	49.51645725	0.544850436	0.203031512	0.372093023	0.4
1.75526E-4	49.761537844	0.546023293	0.201635421	0.372093023	0.4
1.75972E-4	50.007603253	0.546651887	0.20023933	0.372093023	0.4
1.76525E-4	50.254424831	0.547429158	0.198843239	0.372093023	0.4
1.77518E-4	50.50234864	0.548818421	0.197447148	0.395348837	0.4
1.78336E-4	50.751552589	0.549956301	0.196051057	0.418604651	0.4
1.78966E-4	51.00175901	0.550829703	0.194654966	0.418604651	0.4
1.80265E-4	51.253123763	0.552618013	0.193258875	0.418604651	0.4
1.81019E-4	51.506128161	0.553649583	0.191862784	0.418604651	0.4
1.82075E-4	51.760334671	0.555087238	0.190466693	0.418604651	0.4
1.8295E-4	52.016002185	0.556271341	0.189070602	0.418604651	0.4
1.83609E-4	52.254254555	0.55715861	0.187774232	0.418604651	0.4
1.84476E-4	52.511952707	0.558320418	0.186378141	0.418604651	0.4
1.85349E-4	52.752432793	0.559483984	0.185081771	0.441860465	0.4
1.86284E-4	53.01266587	0.560723373	0.18368568	0.465116279	0.4
1.86771E-4	53.255194517	0.561367097	0.18238931	0.465116279	0.4
1.87214E-4	53.516933888	0.561950105	0.180993219	0.465116279	0.4
1.87761E-4	53.760710818	0.562667748	0.179696849	0.465116279	0.4
1.8848E-4	54.005290061	0.56360811	0.178400479	0.465116279	0.4
1.89213E-4	54.250613874	0.564563155	0.177104108	0.465116279	0.4
1.8965E-4	54.515843359	0.565130347	0.175708018	0.465116279	0.4
1.90129E-4	54.762683746	0.565749973	0.174411647	0.465116279	0.4
1.90651E-4	55.010201898	0.566423091	0.173115277	0.465116279	0.4
1.91799E-4	55.258924921	0.567897136	0.171818907	0.465116279	0.4
1.92495E-4	55.508715191	0.568785106	0.170522537	0.465116279	0.4
1.93212E-4	55.759390687	0.569697509	0.169226167	0.465116279	0.4
1.94245E-4	56.011423547	0.571004221	0.167929797	0.465116279	0.4
1.95439E-4	56.264691004	0.572503803	0.166633426	0.488372093	0.4
1.96211E-4	56.519327496	0.57346887	0.165337056	0.488372093	0.4
1.97051E-4	56.755365716	0.574513827	0.164140407	0.488372093	0.4
1.97938E-4	57.012193669	0.57561051	0.162844037	0.488372093	0.4
1.98592E-4	57.250119665	0.576416662	0.161647387	0.488372093	0.4
1.99484E-4	57.509008344	0.577510237	0.160351017	0.488372093	0.4
2.00038E-4	57.768696752	0.578187255	0.159054647	0.511627907	0.4
2.01263E-4	58.029598837	0.579675573	0.157758277	0.511627907	0.4
2.01886E-4	58.25137457	0.580427727	0.156661348	0.511627907	0.4
2.02744E-4	58.5145497	0.581460451	0.155364978	0.511627907	0.4
2.03235E-4	58.758127521	0.582048766	0.154168329	0.511627907	0.4
2.03774E-4	59.002360995	0.582692916	0.152971679	0.511627907	0.4
2.04368E-4	59.267622319	0.583400564	0.151675309	0.511627907	0.4
2.048E-4	59.513126565	0.583914241	0.15047866	0.511627907	0.4
2.05268E-4	59.759141996	0.58446874	0.14928201	0.534883721	0.4
2.05649E-4	60.005703446	0.584918087	0.148085361	0.534883721	0.4
2.06E-4	60.252681619	0.585332914	0.146888712	0.534883721	0.4
2.06801E-4	60.50026921	0.586274447	0.145692062	0.534883721	0.4
2.07801E-4	60.769728113	0.587443667	0.144395692	0.534883721	0.4
2.08329E-4	61.019389097	0.588058197	0.143199043	0.534883721	0.4
2.09167E-4	61.270022765	0.589030942	0.142002393	0.534883721	0.4
2.09857E-4	61.500548423	0.589828413	0.140905465	0.534883721	0.4
2.10959E-4	61.774219773	0.591094616	0.139609095	0.558139535	0.4
2.1204E-4	62.006976015	0.59232903	0.138512166	0.558139535	0.4
2.12874E-4	62.261938761	0.593276385	0.137315517	0.558139535	0.4
2.13519E-4	62.517777792	0.594007019	0.136118867	0.558139535	0.4
2.14474E-4	62.753363537	0.59508194	0.135021939	0.558139535	0.4
2.15988E-4	63.011384451	0.5967764	0.133825289	0.558139535	0.4
2.1673E-4	63.271100697	0.597600815	0.13262864	0.581395349	0.4
2.17722E-4	63.510150368	0.598698399	0.131531711	0.581395349	0.4
2.18052E-4	63.771661911	0.599062363	0.130335062	0.581395349	0.4
2.18598E-4	64.011860714	0.59966285	0.129238133	0.581395349	0.4
2.19058E-4	64.252540176	0.600167569	0.128141205	0.581395349	0.4
2.19394E-4	64.515735648	0.600535458	0.126944555	0.604651163	0.4
2.20191E-4	64.757539371	0.601404624	0.125847627	0.604651163	0.4
2.20928E-4	65.000078474	0.602205283	0.124750698	0.604651163	0.4
2.2158E-4	65.265638059	0.602911695	0.123554049	0.604651163	0.4
2.22344E-4	65.50990494	0.603735001	0.12245712	0.604651163	0.4
2.23646E-4	65.755232922	0.605131331	0.121360191	0.604651163	0.4
2.24601E-4	66.001731809	0.606148874	0.120263263	0.604651163	0.4
2.25484E-4	66.271701479	0.607084878	0.119066613	0.604651163	0.4
2.26374E-4	66.520143973	0.608024281	0.117969685	0.604651163	0.4
2.27214E-4	66.769679272	0.608907052	0.116872756	0.604651163	0.4
2.28494E-4	67.02040316	0.610243829	0.115775828	0.604651163	0.4
2.29611E-4	67.272398712	0.611402669	0.114678899	0.604651163	0.4
2.30313E-4	67.502388896	0.61212851	0.113681691	0.604651163	0.4
2.31509E-4	67.756386612	0.613357072	0.112584763	0.604651163	0.4
2.32503E-4	68.011548893	0.614372667	0.111487834	0.604651163	0.4
2.33245E-4	68.26767571	0.615127441	0.110390905	0.604651163	0.4
2.33918E-4	68.501270273	0.615808754	0.109393698	0.604651163	0.4
2.34854E-4	68.759262847	0.616753454	0.108296769	0.627906977	0.4
2.35338E-4	69.017938602	0.617240452	0.10719984	0.627906977	0.4
2.35728E-4	69.253523923	0.61763162	0.106202633	0.627906977	0.4
2.36494E-4	69.513327673	0.618396963	0.105105704	0.627906977	0.4
2.36832E-4	69.773642961	0.618733783	0.104008775	0.627906977	0.4
2.37393E-4	70.010732202	0.619292068	0.103011568	0.651162791	0.4
2.38295E-4	70.272427432	0.620185454	0.101914639	0.651162791	0.4
2.38698E-4	70.510963189	0.620584174	0.100917431	0.651162791	0.4
2.39036E-4	70.77374827	0.620917316	0.099820503	0.651162791	0.4
2.39611E-4	71.013146175	0.621481936	0.098823295	0.651162791	0.6
2.40131E-4	71.25298959	0.621991929	0.097826087	0.651162791	0.6
2.40938E-4	71.517756377	0.622780912	0.096729158	0.651162791	0.6
2.4175E-4	71.758979971	0.623571012	0.095731951	0.651162791	0.6
2.42445E-4	72.001003593	0.624244434	0.094734743	0.651162791	0.6
2.43448E-4	72.268419476	0.625212402	0.093637814	0.651162791	0.6
2.44264E-4	72.512331128	0.625995505	0.092640606	0.651162791	0.6
2.45548E-4	72.757447871	0.627222359	0.091643398	0.651162791	0.6
2.46858E-4	73.003761466	0.628465917	0.090646191	0.674418605	0.6
2.47525E-4	73.25097518	0.629095207	0.089648983	0.674418605	0.6
2.48213E-4	73.52368489	0.629742717	0.088552054	0.697674419	0.6
2.49163E-4	73.77239784	0.630633419	0.087554846	0.697674419	0.6
2.4991E-4	74.022087459	0.63133075	0.086557639	0.697674419	0.6
2.51214E-4	74.272768637	0.632541173	0.085560431	0.697674419	0.6
2.52435E-4	74.524494042	0.633667175	0.084563223	0.697674419	0.6
2.53554E-4	74.752183309	0.63469357	0.083665736	0.697674419	0.6
2.54078E-4	75.006061727	0.635171766	0.082668528	0.697674419	0.6
2.54491E-4	75.260390987	0.635547818	0.08167132	0.697674419	0.6
2.55294E-4	75.515363913	0.636277016	0.080674112	0.697674419	0.6
2.55837E-4	75.770990986	0.636769247	0.079676905	0.697674419	0.6
2.56283E-4	76.001492769	0.637171764	0.078779418	0.697674419	0.6
2.56962E-4	76.258209558	0.637783525	0.07778221	0.697674419	0.6
2.57622E-4	76.515489963	0.638375844	0.076785002	0.720930233	0.6
2.57998E-4	76.773284696	0.638712497	0.075787794	0.720930233	0.6
2.58932E-4	77.005952892	0.639545624	0.074890307	0.720930233	0.6
2.59494E-4	77.265158576	0.640045075	0.073893099	0.720930233	0.6
2.60455E-4	77.525157183	0.640896556	0.072895892	0.720930233	0.6
2.61506E-4	77.760075959	0.641822531	0.071998404	0.720930233	0.6
2.62889E-4	78.022184217	0.643034441	0.071001197	0.720930233	0.6
2.634E-4	78.259043897	0.643479852	0.07010371	0.720930233	0.6
2.6413E-4	78.522880791	0.644114423	0.069106502	0.720930233	0.6
2.64734E-4	78.760877453	0.644638186	0.068209015	0.720930233	0.6
2.65588E-4	79.02608383	0.645375866	0.067211807	0.720930233	0.6
2.66621E-4	79.265575924	0.64626401	0.06631432	0.720930233	0.6
2.67382E-4	79.505891571	0.646914595	0.065416833	0.720930233	0.6
2.67933E-4	79.773628519	0.64738492	0.064419625	0.744186047	0.6
2.68459E-4	80.015019011	0.647832375	0.063522138	0.744186047	0.6
2.69502E-4	80.257045434	0.648716447	0.062624651	0.76744186	0.6
2.70504E-4	80.527020307	0.649561914	0.061627443	0.76744186	0.6
2.71291E-4	80.770819741	0.650223275	0.060729956	0.790697674	0.6
2.72093E-4	81.01537919	0.65089417	0.059832469	0.790697674	0.6
2.73545E-4	81.261027491	0.652102231	0.058934982	0.790697674	0.6
2.74465E-4	81.507748033	0.652864073	0.058037495	0.790697674	0.6
2.75145E-4	81.755066362	0.653424254	0.057140008	0.790697674	0.6
2.76125E-4	82.003166785	0.654228849	0.056242521	0.790697674	0.6
2.76839E-4	82.252116398	0.65481308	0.055345034	0.790697674	0.6
2.77301E-4	82.501436038	0.655189611	0.054447547	0.790697674	0.6
2.77829E-4	82.751315725	0.65561933	0.05355006	0.790697674	0.6
2.78379E-4	83.001584085	0.656065968	0.052652573	0.790697674	0.6
2.79499E-4	83.25278853	0.656971078	0.051755086	0.790697674	0.6
2.8033E-4	83.504751353	0.657640358	0.050857599	0.790697674	0.6
2.80961E-4	83.757283893	0.658146368	0.049960112	0.813953488	0.6
2.81719E-4	84.01058569	0.658752184	0.049062625	0.813953488	0.6
2.82735E-4	84.264645135	0.659560728	0.048165138	0.813953488	0.6
2.83759E-4	84.519609097	0.660371747	0.047267651	0.813953488	0.6
2.84897E-4	84.775560097	0.661269241	0.046370164	0.813953488	0.6
2.85716E-4	85.003907872	0.661911709	0.045572397	0.813953488	0.6
2.86811E-4	85.261765542	0.66276746	0.04467491	0.813953488	0.6
2.87761E-4	85.520376182	0.663506316	0.043777423	0.813953488	0.6
2.88525E-4	85.750958537	0.6640981	0.042979657	0.813953488	0.6
2.89325E-4	86.011052483	0.664714786	0.04208217	0.813953488	0.6
2.90371E-4	86.272050539	0.665519144	0.041184683	0.813953488	0.6
2.91786E-4	86.505238917	0.666600484	0.040386917	0.813953488	0.6
2.92801E-4	86.768437754	0.667371325	0.03948943	0.813953488	0.6
2.93424E-4	87.002874349	0.667843237	0.038691663	0.813953488	0.6
2.94187E-4	87.267299424	0.66841908	0.037794176	0.813953488	0.6
2.94811E-4	87.502899105	0.668888755	0.03699641	0.813953488	0.6
2.95617E-4	87.768601053	0.669493208	0.036098923	0.813953488	0.6
2.96186E-4	88.005339698	0.669917961	0.035301157	0.813953488	0.6
2.96735E-4	88.272171604	0.670327336	0.03440367	0.813953488	0.6
2.97277E-4	88.509792652	0.670730997	0.033605903	0.813953488	0.6
2.9785E-4	88.777700532	0.67115566	0.032708416	0.813953488	0.6
2.98745E-4	89.016285654	0.671817665	0.03191065	0.813953488	0.6
2.99115E-4	89.255452417	0.672090513	0.031112884	0.813953488	0.6
3.0019E-4	89.52514289	0.672880778	0.030215397	0.813953488	0.6
3.01177E-4	89.765709254	0.673602912	0.029417631	0.813953488	0.6
3.01505E-4	90.006797703	0.673841947	0.028619864	0.813953488	0.6
3.01875E-4	90.278383013	0.674111638	0.027722377	0.813953488	0.6
3.0301E-4	90.520502378	0.674935745	0.026924611	0.813953488	0.8
3.04065E-4	90.763417824	0.675697425	0.026126845	0.813953488	0.8
3.04858E-4	91.006917775	0.676267763	0.025329079	0.813953488	0.8
3.05421E-4	91.251062181	0.676672144	0.024531312	0.813953488	0.8
3.06743E-4	91.526519255	0.67761637	0.023633825	0.837209302	0.8
3.08584E-4	91.772776211	0.678922175	0.022836059	0.837209302	0.8
3.09581E-4	92.020058313	0.67962458	0.022038293	0.860465116	0.8
3.10625E-4	92.268121145	0.680357003	0.021240527	0.860465116	0.8
3.12003E-4	92.517198171	0.68131908	0.02044276	0.860465116	0.8
3.13481E-4	92.767362564	0.682344213	0.019644994	0.860465116	0.8
3.17876E-4	93.019596083	0.685354113	0.018847228	0.88372093	0.8
3.21299E-4	93.274841835	0.687659395	0.018049462	0.88372093	0.8
3.23518E-4	93.500607843	0.689136085	0.017351416	0.88372093	0.8
3.28895E-4	93.762156916	0.69265634	0.01655365	0.88372093	0.8
3.34424E-4	94.028151137	0.696193451	0.015755884	0.88372093	0.8
3.36256E-4	94.263147774	0.697348128	0.015057838	0.906976744	0.8
3.40071E-4	94.533778754	0.699723604	0.014260072	0.906976744	0.8
3.42636E-4	94.772870326	0.701300058	0.013562026	0.906976744	0.8
3.453E-4	95.014133602	0.702919987	0.012863981	0.930232558	0.8
3.503E-4	95.2578932	0.705913165	0.012165935	0.930232558	0.8
3.52249E-4	95.503796913	0.707064017	0.01146789	0.930232558	0.8
3.5651E-4	95.751738163	0.709547945	0.010769844	0.930232558	0.8
3.59653E-4	96.002645101	0.7113533	0.010071799	0.930232558	0.8
3.62677E-4	96.255396762	0.713069938	0.009373753	0.930232558	0.8
3.64646E-4	96.510172162	0.714176179	0.008675708	0.930232558	1
3.69485E-4	96.804026251	0.716859871	0.007877942	0.930232558	1
3.72078E-4	97.026783817	0.718276801	0.007279617	0.930232558	1
3.78026E-4	97.251890566	0.721474951	0.006681292	0.930232558	1
3.8179E-4	97.517712281	0.723461498	0.005983247	0.930232558	1
3.87038E-4	97.787023655	0.726184417	0.005285201	0.930232558	1
3.9459E-4	98.022244192	0.730010079	0.004686877	0.930232558	1
3.99681E-4	98.260915073	0.732529685	0.004088552	0.930232558	1
4.05923E-4	98.503266232	0.735554992	0.003490227	0.930232558	1
4.16377E-4	98.790311709	0.740470911	0.002792182	0.976744186	1
4.22451E-4	99.00013826	0.743244402	0.002293578	0.976744186	1
4.27059E-4	99.254549745	0.745309252	0.001695253	1	1
4.36604E-4	99.513484737	0.749482656	0.001096929	1	1
4.57306E-4	99.77945473	0.758079727	0.000498604	1	1
6.48483E-4	100	0.816297831	0.000099721	1	1
