# Supplementary material for: Alien species revises systematic status: integrative species delimitation of two similar taxa of Symbrenthia Hübner, [1819] (Lepidoptera, Nymphalidae)
Source: PeerJ. 2023 Jan 30;11:e14644. doi: 10.7717/peerj.14644 (PMC9893915; doi:10.7717/peerj.14644)
Supplement: Supplemental Information 6 [file peerj-11-14644-s006.zip › SDM/early_stage/MAXENT/past_2012_output/formosanus_7_samplePredictions.csv]

X	Y	Test or train	Raw prediction	Cumulative prediction	Logistic prediction
121.054932	23.628115	train	1.9974525037274294E-4	57.63146988440979	0.5778296611218386
120.7919	21.9621	train	2.477296633475514E-4	73.33209971802088	0.6292884617423095
121.0157	24.7119	train	1.294864051041342E-4	34.26215041506867	0.47013642014624074
120.8538	21.9041	train	2.457944344541545E-4	72.80378386820202	0.6274570735165798
121.005825	24.204621	train	2.6789746426248784E-4	79.75636131408815	0.6473547264564705
121.280927	24.047432	train	1.0519766929044485E-4	25.762970761813644	0.4188900712362259
120.790253	23.728701	train	3.361661388443953E-4	94.25162098941264	0.697291433750976
120.875155	23.877634	train	4.059871480461594E-4	98.50502760625946	0.735585520713869
121.531742	24.937416	train	1.943156073025126E-4	56.02640054193551	0.5710927938013124
121.359412	24.770632	train	1.7391768682153435E-4	49.2626146802097	0.5437402951351195
121.403791	24.673541	train	2.7053803712969837E-4	80.53756444036142	0.6495906019828788
121.286998	24.620683	train	2.3701016708990561E-4	69.84893975265223	0.6189114567404869
121.492592	24.580782	train	1.848065724977479E-4	52.6030135348209	0.5587614945319276
121.483982	24.214335	train	2.5696231993657545E-4	76.25833427529047	0.637783525405566
121.128769	24.073602	train	5.7483955230342876E-5	11.756299606436222	0.28258670058796037
121.553887	24.929444	train	2.0485038946209752E-4	59.539614994990984	0.5839736690520714
121.116916	24.534915	train	1.652248973432482E-4	46.7232317084488	0.5309939590102486
121.017109	24.198697	train	2.1046767262609446E-4	61.65220323424438	0.590530653950164
120.82143	24.340683	train	3.091643175548552E-4	91.916710157632	0.679331281288027
120.618486	22.421302	train	2.705248795231261E-5	4.147535997765503	0.15638258921409154
120.780803	22.198806	train	4.2293563162103026E-4	99.02689517197575	0.7434632547356477
121.576538	24.018525	train	2.162381207045941E-4	63.098932173970425	0.5970546358738578
121.165728	22.757126	train	3.246648213409702E-5	5.011333870001142	0.18198382120738255
121.24194	24.050457	train	1.2730279881419018E-4	33.13309826663707	0.46590198954969214
120.982023	24.073405	train	4.059234310335171E-4	98.50327806729955	0.7355549917780727
121.279652	24.028281	train	1.1232039003011368E-4	28.23693391336567	0.43491706465006
121.485879	24.190331	train	2.687556508368379E-4	80.0838563464936	0.6480845095870866
121.310555	23.415505	train	1.0155366632610877E-4	24.73382345176601	0.41033391272412606
121.079669	24.025907	train	3.452035616463246E-4	95.00539973070128	0.7028615444485941
120.675825	23.378782	train	1.7751770167518307E-4	50.50227415679262	0.5488184205332011
120.786095	22.736907	train	1.8537253572626736E-4	52.75898335392618	0.5595152459712209
121.324409	24.026827	train	1.539284201689226E-4	42.84383257355064	0.5133256250965456
121.279558	24.658756	train	1.3266967247010765E-4	35.11738651764713	0.47619047333262426
120.671608	22.757052	train	1.5032947820049056E-4	41.74709166125715	0.5074136671743019
120.964251	22.881263	train	2.8060291442248426E-4	83.61397444699776	0.6578590674633431
120.503182	23.266507	train	2.343134378359988E-4	68.61026602638283	0.6162087811091476
121.003741	24.091114	train	3.1348090226076283E-4	92.7673460207815	0.6823442130012091
121.580647	24.995973	train	3.06043109430976E-4	91.38068732741789	0.6771168594956755
120.502058	23.268049	train	1.72282982810131E-4	48.5938629138971	0.5413964749773871
120.737778	22.411167	train	2.1934543481114656E-4	64.47769357120521	0.6004823370825874
121.34	23.12	train	1.0516309518188261E-4	25.751361741123404	0.4188100577800669
121.35	23.14	train	1.766657422168227E-4	50.28956415273393	0.5476268967454098
121.34	23.13	train	9.152638041236538E-5	21.80200418155342	0.3854342445320181
121.5455	25.1547	test	6.611325852536092E-5	14.387714085916906	0.31178160683880657
121.502895	24.774974	test	2.3915657003402207E-4	70.82394690226202	0.6210355387729857
121.567253	24.889901	test	2.0114240562880215E-5	2.908039370327892	0.12113299445581008
121.359322	24.712727	test	3.0283527449117946E-4	90.4832297531146	0.6748088812489771
120.731946	22.163305	test	3.6291763950007934E-4	96.28653390008458	0.7132054364677075
