# Supplementary material for: Alien species revises systematic status: integrative species delimitation of two similar taxa of Symbrenthia Hübner, [1819] (Lepidoptera, Nymphalidae)
Source: PeerJ. 2023 Jan 30;11:e14644. doi: 10.7717/peerj.14644 (PMC9893915; doi:10.7717/peerj.14644)
Supplement: Supplemental Information 6 [file peerj-11-14644-s006.zip › SDM/early_stage/MAXENT/past_2012_output/formosanus_8.asc]

ncols         264
nrows         468
xllcorner     119.7998599118
yllcorner     21.499860665
cellsize      0.00833333330000001
NODATA_value  -9999
-9999 -9999 -9999 -9999 -9999 -9999 -9999 -9999 -9999 -9999 -9999 -9999 -9999 -9999 -9999 -9999 -9999 -9999 -9999 8.08266E-1 -9999 -9999 -9999 -9999 -9999 -9999 -9999 -9999 -9999 -9999 -9999 -9999 -9999 -9999 -9999 -9999 -9999 -9999 -9999 -9999 -9999 -9999 -9999 -9999 -9999 -9999 -9999 -9999 -9999 -9999 -9999 -9999 -9999 -9999 -9999 -9999 -9999 -9999 -9999 -9999 -9999 -9999 -9999 -9999 -9999 -9999 -9999 -9999 -9999 -9999 -9999 -9999 -9999 -9999 -9999 -9999 -9999 -9999 -9999 -9999 -9999 -9999 -9999 -9999 -9999 -9999 -9999 -9999 -9999 -9999 -9999 -9999 -9999 -9999 -9999 -9999 -9999 -9999 -9999 -9999 -9999 -9999 -9999 -9999 -9999 -9999 -9999 -9999 -9999 -9999 -9999 -9999 -9999 -9999 -9999 -9999 -9999 -9999 -9999 -9999 -9999 -9999 -9999 -9999 -9999 -9999 -9999 -9999 -9999 -9999 -9999 -9999 -9999 -9999 -9999 -9999 -9999 -9999 -9999 -9999 -9999 -9999 -9999 -9999 -9999 -9999 -9999 -9999 -9999 -9999 -9999 -9999 -9999 -9999 -9999 -9999 -9999 -9999 -9999 -9999 -9999 -9999 -9999 -9999 -9999 -9999 -9999 -9999 -9999 -9999 -9999 -9999 -9999 -9999 -9999 -9999 -9999 -9999 -9999 -9999 -9999 -9999 -9999 -9999 -9999 -9999 -9999 -9999 -9999 -9999 -9999 -9999 -9999 -9999 -9999 -9999 -9999 -9999 -9999 -9999 -9999 -9999 -9999 -9999 -9999 -9999 -9999 -9999 -9999 -9999 -9999 -9999 -9999 -9999 -9999 -9999 -9999 -9999 -9999 -9999 -9999 -9999 -9999 -9999 -9999 -9999 -9999 -9999 -9999 -9999 -9999 -9999 -9999 -9999 -9999 -9999 -9999 -9999 -9999 -9999 -9999 -9999 -9999 -9999 -9999 -9999 -9999 -9999 -9999 -9999 -9999 -9999 -9999 -9999 -9999 -9999 -9999 -9999 -9999 -9999 -9999 -9999 -9999 -9999
-9999 -9999 -9999 -9999 -9999 -9999 -9999 -9999 -9999 -9999 -9999 -9999 -9999 -9999 -9999 -9999 -9999 -9999 -9999 -9999 -9999 -9999 -9999 -9999 -9999 -9999 -9999 -9999 -9999 -9999 -9999 -9999 -9999 -9999 -9999 -9999 -9999 -9999 -9999 -9999 -9999 -9999 -9999 -9999 -9999 -9999 -9999 -9999 -9999 -9999 -9999 -9999 -9999 -9999 -9999 -9999 -9999 -9999 -9999 -9999 -9999 -9999 -9999 -9999 -9999 -9999 -9999 -9999 -9999 -9999 -9999 -9999 -9999 -9999 -9999 -9999 -9999 -9999 -9999 -9999 -9999 -9999 -9999 -9999 -9999 -9999 -9999 -9999 -9999 -9999 -9999 -9999 -9999 -9999 -9999 -9999 -9999 -9999 -9999 -9999 -9999 -9999 -9999 -9999 -9999 -9999 -9999 -9999 -9999 -9999 -9999 -9999 -9999 -9999 -9999 -9999 -9999 -9999 -9999 -9999 -9999 -9999 -9999 -9999 -9999 -9999 -9999 -9999 -9999 -9999 -9999 -9999 -9999 -9999 -9999 -9999 -9999 -9999 -9999 -9999 -9999 -9999 -9999 -9999 -9999 -9999 -9999 -9999 -9999 -9999 -9999 -9999 -9999 -9999 -9999 -9999 -9999 -9999 -9999 -9999 -9999 -9999 -9999 -9999 -9999 -9999 -9999 -9999 -9999 -9999 -9999 -9999 -9999 -9999 -9999 -9999 -9999 -9999 -9999 -9999 -9999 -9999 -9999 -9999 -9999 -9999 -9999 -9999 -9999 -9999 -9999 -9999 -9999 -9999 -9999 -9999 -9999 -9999 -9999 -9999 -9999 -9999 -9999 -9999 -9999 -9999 -9999 -9999 -9999 -9999 -9999 -9999 -9999 -9999 -9999 -9999 -9999 -9999 -9999 -9999 -9999 -9999 -9999 -9999 -9999 -9999 -9999 -9999 -9999 -9999 -9999 -9999 -9999 -9999 -9999 -9999 -9999 -9999 -9999 -9999 -9999 -9999 -9999 -9999 -9999 -9999 -9999 -9999 -9999 -9999 -9999 -9999 -9999 -9999 -9999 -9999 -9999 -9999 -9999 -9999 -9999 -9999 -9999 -9999
-9999 6.57668E-1 -9999 -9999 -9999 -9999 -9999 -9999 -9999 -9999 -9999 -9999 -9999 -9999 -9999 -9999 -9999 -9999 -9999 -9999 -9999 -9999 -9999 -9999 -9999 -9999 -9999 -9999 -9999 -9999 -9999 -9999 -9999 -9999 -9999 -9999 -9999 -9999 -9999 -9999 -9999 -9999 -9999 -9999 -9999 -9999 -9999 -9999 -9999 -9999 -9999 -9999 -9999 -9999 -9999 -9999 -9999 -9999 -9999 -9999 -9999 -9999 -9999 -9999 -9999 -9999 -9999 -9999 -9999 -9999 -9999 -9999 -9999 -9999 -9999 -9999 -9999 -9999 -9999 -9999 -9999 -9999 -9999 -9999 -9999 -9999 -9999 -9999 -9999 -9999 -9999 -9999 -9999 -9999 -9999 -9999 -9999 -9999 -9999 -9999 -9999 -9999 -9999 -9999 -9999 -9999 -9999 -9999 -9999 -9999 -9999 -9999 -9999 -9999 -9999 -9999 -9999 -9999 -9999 -9999 -9999 -9999 -9999 -9999 -9999 -9999 -9999 -9999 -9999 -9999 -9999 -9999 -9999 -9999 -9999 -9999 -9999 -9999 -9999 -9999 -9999 -9999 -9999 -9999 -9999 -9999 -9999 -9999 -9999 -9999 -9999 -9999 -9999 -9999 -9999 -9999 -9999 -9999 -9999 -9999 -9999 -9999 -9999 -9999 -9999 -9999 -9999 -9999 -9999 -9999 -9999 -9999 -9999 -9999 -9999 -9999 -9999 -9999 -9999 -9999 -9999 -9999 -9999 -9999 -9999 -9999 -9999 -9999 -9999 -9999 -9999 -9999 -9999 -9999 -9999 -9999 -9999 -9999 -9999 -9999 -9999 -9999 -9999 -9999 -9999 -9999 -9999 -9999 -9999 -9999 -9999 -9999 -9999 -9999 -9999 -9999 -9999 -9999 -9999 -9999 -9999 -9999 -9999 -9999 -9999 -9999 -9999 -9999 -9999 -9999 -9999 -9999 -9999 -9999 -9999 -9999 -9999 -9999 -9999 -9999 -9999 -9999 -9999 -9999 -9999 -9999 -9999 -9999 -9999 -9999 -9999 -9999 -9999 -9999 -9999 -9999 -9999 -9999 -9999 -9999 -9999 -9999 -9999 -9999
-9999 -9999 -9999 -9999 -9999 -9999 -9999 -9999 -9999 -9999 -9999 -9999 -9999 -9999 -9999 -9999 -9999 -9999 -9999 -9999 -9999 -9999 -9999 -9999 -9999 -9999 -9999 -9999 -9999 -9999 -9999 -9999 -9999 -9999 -9999 -9999 -9999 -9999 -9999 -9999 -9999 -9999 -9999 -9999 -9999 -9999 -9999 -9999 -9999 -9999 -9999 -9999 -9999 -9999 -9999 -9999 -9999 -9999 -9999 -9999 -9999 -9999 -9999 -9999 -9999 -9999 -9999 -9999 -9999 -9999 -9999 -9999 -9999 -9999 -9999 -9999 -9999 -9999 -9999 -9999 -9999 -9999 -9999 -9999 -9999 -9999 -9999 -9999 -9999 -9999 -9999 -9999 -9999 -9999 -9999 -9999 -9999 -9999 -9999 -9999 -9999 -9999 -9999 -9999 -9999 -9999 -9999 -9999 -9999 -9999 -9999 -9999 -9999 -9999 -9999 -9999 -9999 -9999 -9999 -9999 -9999 -9999 -9999 -9999 -9999 -9999 -9999 -9999 -9999 -9999 -9999 -9999 -9999 -9999 -9999 -9999 -9999 -9999 -9999 -9999 -9999 -9999 -9999 -9999 -9999 -9999 -9999 -9999 -9999 -9999 -9999 -9999 -9999 -9999 -9999 -9999 -9999 -9999 -9999 -9999 -9999 -9999 -9999 -9999 -9999 -9999 -9999 -9999 -9999 -9999 -9999 -9999 -9999 -9999 -9999 -9999 -9999 -9999 -9999 -9999 -9999 -9999 -9999 -9999 -9999 -9999 -9999 -9999 -9999 -9999 -9999 -9999 -9999 -9999 -9999 -9999 -9999 -9999 -9999 -9999 -9999 -9999 -9999 -9999 -9999 -9999 -9999 -9999 -9999 -9999 -9999 -9999 -9999 -9999 -9999 -9999 -9999 -9999 -9999 -9999 -9999 -9999 -9999 -9999 -9999 -9999 -9999 -9999 -9999 -9999 -9999 -9999 -9999 -9999 -9999 -9999 -9999 -9999 -9999 -9999 -9999 -9999 -9999 -9999 -9999 -9999 -9999 -9999 -9999 -9999 -9999 -9999 -9999 -9999 -9999 -9999 -9999 -9999 -9999 -9999 -9999 -9999 -9999 -9999
-9999 -9999 -9999 -9999 -9999 -9999 -9999 -9999 -9999 -9999 -9999 -9999 -9999 -9999 -9999 -9999 -9999 -9999 -9999 -9999 -9999 -9999 -9999 -9999 -9999 -9999 -9999 -9999 -9999 -9999 -9999 -9999 -9999 -9999 -9999 -9999 -9999 -9999 -9999 -9999 -9999 -9999 -9999 -9999 -9999 -9999 -9999 -9999 -9999 -9999 -9999 -9999 -9999 -9999 -9999 -9999 -9999 -9999 -9999 -9999 -9999 -9999 -9999 -9999 -9999 -9999 -9999 -9999 -9999 -9999 -9999 -9999 -9999 -9999 -9999 -9999 -9999 -9999 -9999 -9999 -9999 -9999 -9999 -9999 -9999 -9999 -9999 -9999 -9999 -9999 -9999 -9999 -9999 -9999 -9999 -9999 -9999 -9999 -9999 -9999 -9999 -9999 -9999 -9999 -9999 -9999 -9999 -9999 -9999 -9999 -9999 -9999 -9999 -9999 -9999 -9999 -9999 -9999 -9999 -9999 -9999 -9999 -9999 -9999 -9999 -9999 -9999 -9999 -9999 -9999 -9999 -9999 -9999 -9999 -9999 -9999 -9999 -9999 -9999 -9999 -9999 -9999 -9999 -9999 -9999 -9999 -9999 -9999 -9999 -9999 -9999 -9999 -9999 -9999 -9999 -9999 -9999 -9999 -9999 -9999 -9999 -9999 -9999 -9999 -9999 -9999 -9999 -9999 -9999 -9999 -9999 -9999 -9999 -9999 -9999 -9999 -9999 -9999 -9999 -9999 -9999 -9999 -9999 -9999 -9999 -9999 -9999 -9999 -9999 -9999 -9999 -9999 -9999 -9999 -9999 -9999 -9999 -9999 -9999 -9999 -9999 -9999 -9999 -9999 -9999 -9999 -9999 -9999 -9999 -9999 -9999 -9999 -9999 -9999 -9999 -9999 -9999 -9999 -9999 -9999 -9999 -9999 -9999 -9999 -9999 -9999 -9999 -9999 -9999 -9999 -9999 -9999 -9999 -9999 -9999 -9999 -9999 -9999 -9999 -9999 -9999 -9999 -9999 -9999 -9999 -9999 -9999 -9999 -9999 -9999 -9999 -9999 -9999 -9999 -9999 -9999 -9999 -9999 -9999 -9999 -9999 -9999 -9999 -9999
-9999 -9999 -9999 -9999 -9999 -9999 -9999 -9999 -9999 -9999 -9999 -9999 -9999 -9999 -9999 -9999 -9999 -9999 -9999 -9999 -9999 -9999 -9999 -9999 -9999 -9999 -9999 -9999 -9999 -9999 -9999 -9999 -9999 -9999 -9999 -9999 -9999 -9999 -9999 -9999 -9999 -9999 -9999 -9999 -9999 -9999 -9999 -9999 -9999 -9999 -9999 -9999 -9999 -9999 -9999 -9999 -9999 -9999 -9999 -9999 -9999 -9999 -9999 -9999 -9999 -9999 -9999 -9999 -9999 -9999 -9999 -9999 -9999 -9999 -9999 -9999 -9999 -9999 -9999 -9999 -9999 -9999 -9999 -9999 -9999 -9999 -9999 -9999 -9999 -9999 -9999 -9999 -9999 -9999 -9999 -9999 -9999 -9999 -9999 -9999 -9999 -9999 -9999 -9999 -9999 -9999 -9999 -9999 -9999 -9999 -9999 -9999 -9999 -9999 -9999 -9999 -9999 -9999 -9999 -9999 -9999 -9999 -9999 -9999 -9999 -9999 -9999 -9999 -9999 -9999 -9999 -9999 -9999 -9999 -9999 -9999 -9999 -9999 -9999 -9999 -9999 -9999 -9999 -9999 -9999 -9999 -9999 -9999 -9999 -9999 -9999 -9999 -9999 -9999 -9999 -9999 -9999 -9999 -9999 -9999 -9999 -9999 -9999 -9999 -9999 -9999 -9999 -9999 -9999 -9999 -9999 -9999 -9999 -9999 -9999 -9999 -9999 -9999 -9999 -9999 -9999 -9999 -9999 -9999 -9999 -9999 -9999 -9999 -9999 -9999 -9999 -9999 -9999 -9999 -9999 -9999 -9999 -9999 -9999 -9999 -9999 -9999 -9999 -9999 -9999 -9999 -9999 -9999 -9999 -9999 -9999 -9999 -9999 -9999 -9999 -9999 -9999 -9999 -9999 -9999 -9999 -9999 -9999 -9999 -9999 -9999 -9999 -9999 -9999 -9999 -9999 -9999 -9999 -9999 -9999 -9999 -9999 -9999 -9999 -9999 -9999 -9999 -9999 -9999 -9999 -9999 -9999 -9999 -9999 -9999 -9999 -9999 -9999 -9999 -9999 -9999 -9999 -9999 -9999 -9999 -9999 -9999 -9999 -9999
-9999 -9999 -9999 -9999 -9999 -9999 -9999 -9999 -9999 -9999 -9999 -9999 -9999 -9999 -9999 -9999 -9999 -9999 -9999 -9999 -9999 -9999 -9999 -9999 -9999 -9999 -9999 -9999 -9999 -9999 -9999 -9999 -9999 -9999 -9999 -9999 -9999 -9999 -9999 -9999 -9999 -9999 -9999 -9999 -9999 -9999 -9999 -9999 -9999 -9999 -9999 -9999 -9999 -9999 -9999 -9999 -9999 -9999 -9999 -9999 -9999 -9999 -9999 -9999 -9999 -9999 -9999 -9999 -9999 -9999 -9999 -9999 -9999 -9999 -9999 -9999 -9999 -9999 -9999 -9999 -9999 -9999 -9999 -9999 -9999 -9999 -9999 -9999 -9999 -9999 -9999 -9999 -9999 -9999 -9999 -9999 -9999 -9999 -9999 -9999 -9999 -9999 -9999 -9999 -9999 -9999 -9999 -9999 -9999 -9999 -9999 -9999 -9999 -9999 -9999 -9999 -9999 -9999 -9999 -9999 -9999 -9999 -9999 -9999 -9999 -9999 -9999 -9999 -9999 -9999 -9999 -9999 -9999 -9999 -9999 -9999 -9999 -9999 -9999 -9999 -9999 -9999 -9999 -9999 -9999 -9999 -9999 -9999 -9999 -9999 -9999 -9999 -9999 -9999 -9999 -9999 -9999 -9999 -9999 -9999 -9999 -9999 -9999 -9999 -9999 -9999 -9999 -9999 -9999 -9999 -9999 -9999 -9999 -9999 -9999 -9999 -9999 -9999 -9999 -9999 -9999 -9999 -9999 -9999 -9999 -9999 -9999 -9999 -9999 -9999 -9999 -9999 -9999 -9999 -9999 -9999 -9999 -9999 -9999 -9999 -9999 -9999 -9999 -9999 -9999 -9999 -9999 -9999 -9999 -9999 -9999 -9999 -9999 -9999 -9999 -9999 -9999 -9999 -9999 -9999 -9999 -9999 -9999 -9999 -9999 -9999 -9999 -9999 -9999 -9999 -9999 -9999 -9999 -9999 -9999 -9999 -9999 -9999 -9999 -9999 -9999 -9999 -9999 -9999 -9999 -9999 -9999 -9999 -9999 -9999 -9999 -9999 -9999 -9999 -9999 -9999 -9999 -9999 -9999 -9999 -9999 -9999 -9999 -9999
-9999 -9999 -9999 -9999 -9999 -9999 -9999 -9999 -9999 -9999 -9999 -9999 -9999 -9999 -9999 -9999 -9999 -9999 -9999 -9999 -9999 -9999 -9999 -9999 -9999 -9999 -9999 -9999 -9999 -9999 -9999 -9999 -9999 -9999 -9999 -9999 -9999 -9999 -9999 -9999 -9999 -9999 -9999 -9999 -9999 -9999 -9999 -9999 -9999 -9999 -9999 -9999 -9999 -9999 -9999 -9999 -9999 -9999 -9999 -9999 -9999 -9999 -9999 -9999 -9999 -9999 -9999 -9999 -9999 -9999 -9999 -9999 -9999 -9999 -9999 -9999 -9999 -9999 -9999 -9999 -9999 -9999 -9999 -9999 -9999 -9999 -9999 -9999 -9999 -9999 -9999 -9999 -9999 -9999 -9999 -9999 -9999 -9999 -9999 -9999 -9999 -9999 -9999 -9999 -9999 -9999 -9999 -9999 -9999 -9999 -9999 -9999 -9999 -9999 -9999 -9999 -9999 -9999 -9999 -9999 -9999 -9999 -9999 -9999 -9999 -9999 -9999 -9999 -9999 -9999 -9999 -9999 -9999 -9999 -9999 -9999 -9999 -9999 -9999 -9999 -9999 -9999 -9999 -9999 -9999 -9999 -9999 -9999 -9999 -9999 -9999 -9999 -9999 -9999 -9999 -9999 -9999 -9999 -9999 -9999 -9999 -9999 -9999 -9999 -9999 -9999 -9999 -9999 -9999 -9999 -9999 -9999 -9999 -9999 -9999 -9999 -9999 -9999 -9999 -9999 -9999 -9999 -9999 -9999 -9999 -9999 -9999 -9999 -9999 -9999 -9999 -9999 -9999 -9999 -9999 -9999 -9999 -9999 -9999 -9999 -9999 -9999 -9999 -9999 -9999 -9999 -9999 -9999 -9999 -9999 -9999 -9999 -9999 -9999 -9999 -9999 -9999 -9999 -9999 -9999 -9999 -9999 -9999 -9999 -9999 -9999 -9999 -9999 -9999 -9999 -9999 -9999 -9999 -9999 -9999 -9999 -9999 -9999 -9999 -9999 -9999 -9999 -9999 -9999 -9999 -9999 -9999 -9999 -9999 -9999 -9999 -9999 -9999 -9999 -9999 -9999 -9999 -9999 -9999 -9999 -9999 -9999 -9999 -9999
-9999 -9999 -9999 -9999 -9999 -9999 -9999 -9999 -9999 -9999 -9999 -9999 -9999 -9999 -9999 -9999 -9999 -9999 -9999 -9999 -9999 -9999 -9999 -9999 -9999 -9999 -9999 -9999 -9999 -9999 -9999 -9999 -9999 -9999 -9999 -9999 -9999 -9999 -9999 -9999 -9999 -9999 -9999 -9999 -9999 -9999 -9999 -9999 -9999 -9999 -9999 -9999 -9999 -9999 -9999 -9999 -9999 -9999 -9999 -9999 -9999 -9999 -9999 -9999 -9999 -9999 -9999 -9999 -9999 -9999 -9999 -9999 -9999 -9999 -9999 -9999 -9999 -9999 -9999 -9999 -9999 -9999 -9999 -9999 -9999 -9999 -9999 -9999 -9999 -9999 -9999 -9999 -9999 -9999 -9999 -9999 -9999 -9999 -9999 -9999 -9999 -9999 -9999 -9999 -9999 -9999 -9999 -9999 -9999 -9999 -9999 -9999 -9999 -9999 -9999 -9999 -9999 -9999 -9999 -9999 -9999 -9999 -9999 -9999 -9999 -9999 -9999 -9999 -9999 -9999 -9999 -9999 -9999 -9999 -9999 -9999 -9999 -9999 -9999 -9999 -9999 -9999 -9999 -9999 -9999 -9999 -9999 -9999 -9999 -9999 -9999 -9999 -9999 -9999 -9999 -9999 -9999 -9999 -9999 -9999 -9999 -9999 -9999 -9999 -9999 -9999 -9999 -9999 -9999 -9999 -9999 -9999 -9999 -9999 -9999 -9999 -9999 -9999 -9999 -9999 -9999 -9999 -9999 -9999 -9999 -9999 -9999 -9999 -9999 -9999 -9999 -9999 -9999 -9999 -9999 -9999 -9999 -9999 -9999 -9999 -9999 -9999 -9999 -9999 -9999 -9999 -9999 -9999 -9999 -9999 -9999 -9999 -9999 -9999 -9999 -9999 -9999 -9999 -9999 -9999 -9999 -9999 -9999 -9999 -9999 -9999 -9999 -9999 -9999 -9999 -9999 -9999 -9999 -9999 -9999 -9999 -9999 -9999 -9999 -9999 -9999 -9999 -9999 -9999 -9999 -9999 -9999 -9999 -9999 -9999 -9999 -9999 -9999 -9999 -9999 -9999 -9999 -9999 -9999 -9999 -9999 -9999 -9999 -9999
-9999 -9999 -9999 -9999 -9999 -9999 -9999 -9999 -9999 -9999 -9999 -9999 -9999 -9999 -9999 -9999 -9999 -9999 -9999 -9999 -9999 -9999 -9999 -9999 -9999 -9999 -9999 -9999 -9999 -9999 -9999 -9999 -9999 -9999 -9999 -9999 -9999 -9999 -9999 -9999 -9999 -9999 -9999 -9999 -9999 -9999 -9999 -9999 -9999 -9999 -9999 -9999 -9999 -9999 -9999 -9999 -9999 -9999 -9999 -9999 -9999 -9999 -9999 -9999 -9999 -9999 -9999 -9999 -9999 -9999 -9999 -9999 -9999 -9999 -9999 -9999 -9999 -9999 -9999 -9999 -9999 -9999 -9999 -9999 -9999 -9999 -9999 -9999 -9999 -9999 -9999 -9999 -9999 -9999 -9999 -9999 -9999 -9999 -9999 -9999 -9999 -9999 -9999 -9999 -9999 -9999 -9999 -9999 -9999 -9999 -9999 -9999 -9999 -9999 -9999 -9999 -9999 -9999 -9999 -9999 -9999 -9999 -9999 -9999 -9999 -9999 -9999 -9999 -9999 -9999 -9999 -9999 -9999 -9999 -9999 -9999 -9999 -9999 -9999 -9999 -9999 -9999 -9999 -9999 -9999 -9999 -9999 -9999 -9999 -9999 -9999 -9999 -9999 -9999 -9999 -9999 -9999 -9999 -9999 -9999 -9999 -9999 -9999 -9999 -9999 -9999 -9999 -9999 -9999 -9999 -9999 -9999 -9999 -9999 -9999 -9999 -9999 -9999 -9999 -9999 -9999 -9999 -9999 -9999 -9999 -9999 -9999 -9999 -9999 -9999 -9999 -9999 -9999 -9999 -9999 -9999 -9999 -9999 -9999 -9999 -9999 -9999 -9999 -9999 -9999 -9999 -9999 -9999 -9999 -9999 -9999 -9999 -9999 -9999 -9999 -9999 -9999 -9999 -9999 -9999 -9999 -9999 -9999 -9999 -9999 -9999 -9999 -9999 -9999 -9999 -9999 -9999 -9999 -9999 -9999 -9999 -9999 -9999 -9999 -9999 -9999 -9999 -9999 -9999 -9999 -9999 -9999 -9999 -9999 -9999 -9999 -9999 -9999 -9999 -9999 -9999 -9999 -9999 -9999 -9999 -9999 -9999 -9999 -9999
-9999 -9999 -9999 -9999 -9999 -9999 -9999 -9999 -9999 -9999 -9999 -9999 -9999 -9999 -9999 -9999 -9999 -9999 -9999 -9999 -9999 -9999 -9999 -9999 -9999 -9999 -9999 -9999 -9999 -9999 -9999 -9999 -9999 -9999 -9999 -9999 -9999 -9999 -9999 -9999 -9999 -9999 -9999 -9999 -9999 -9999 -9999 -9999 -9999 -9999 -9999 -9999 -9999 -9999 -9999 -9999 -9999 -9999 -9999 -9999 -9999 -9999 -9999 -9999 -9999 -9999 -9999 -9999 -9999 -9999 -9999 -9999 -9999 -9999 -9999 -9999 -9999 -9999 -9999 -9999 -9999 -9999 -9999 -9999 -9999 -9999 -9999 -9999 -9999 -9999 -9999 -9999 -9999 -9999 -9999 -9999 -9999 -9999 -9999 -9999 -9999 -9999 -9999 -9999 -9999 -9999 -9999 -9999 -9999 -9999 -9999 -9999 -9999 -9999 -9999 -9999 -9999 -9999 -9999 -9999 -9999 -9999 -9999 -9999 -9999 -9999 -9999 -9999 -9999 -9999 -9999 -9999 -9999 -9999 -9999 -9999 -9999 -9999 -9999 -9999 -9999 -9999 -9999 -9999 -9999 -9999 -9999 -9999 -9999 -9999 -9999 -9999 -9999 -9999 -9999 -9999 -9999 -9999 -9999 -9999 -9999 -9999 -9999 -9999 -9999 -9999 -9999 -9999 -9999 -9999 -9999 -9999 -9999 -9999 -9999 -9999 -9999 -9999 -9999 -9999 -9999 -9999 -9999 -9999 -9999 -9999 -9999 -9999 -9999 -9999 -9999 -9999 -9999 -9999 -9999 -9999 -9999 -9999 -9999 -9999 -9999 -9999 -9999 -9999 -9999 -9999 -9999 -9999 -9999 -9999 -9999 -9999 -9999 -9999 -9999 -9999 -9999 -9999 -9999 -9999 -9999 -9999 -9999 -9999 -9999 -9999 -9999 -9999 -9999 -9999 -9999 -9999 -9999 -9999 -9999 -9999 -9999 -9999 -9999 -9999 -9999 -9999 -9999 -9999 -9999 -9999 -9999 -9999 -9999 -9999 -9999 -9999 -9999 -9999 -9999 -9999 -9999 -9999 -9999 -9999 -9999 -9999 -9999 -9999
-9999 -9999 -9999 -9999 -9999 -9999 -9999 -9999 -9999 -9999 -9999 -9999 -9999 -9999 -9999 -9999 -9999 -9999 -9999 -9999 -9999 -9999 -9999 -9999 -9999 -9999 -9999 -9999 -9999 -9999 -9999 -9999 -9999 -9999 -9999 -9999 -9999 -9999 -9999 -9999 -9999 -9999 -9999 -9999 -9999 -9999 -9999 -9999 -9999 -9999 -9999 -9999 -9999 -9999 -9999 -9999 -9999 -9999 -9999 -9999 -9999 -9999 -9999 -9999 -9999 -9999 -9999 -9999 -9999 -9999 -9999 -9999 -9999 -9999 -9999 -9999 -9999 -9999 -9999 -9999 -9999 -9999 -9999 -9999 -9999 -9999 -9999 -9999 -9999 -9999 -9999 -9999 -9999 -9999 -9999 -9999 -9999 -9999 -9999 -9999 -9999 -9999 -9999 -9999 -9999 -9999 -9999 -9999 -9999 -9999 -9999 -9999 -9999 -9999 -9999 -9999 -9999 -9999 -9999 -9999 -9999 -9999 -9999 -9999 -9999 -9999 -9999 -9999 -9999 -9999 -9999 -9999 -9999 -9999 -9999 -9999 -9999 -9999 -9999 -9999 -9999 -9999 -9999 -9999 -9999 -9999 -9999 -9999 -9999 -9999 -9999 -9999 -9999 -9999 -9999 -9999 -9999 -9999 -9999 -9999 -9999 -9999 -9999 -9999 -9999 -9999 -9999 -9999 -9999 -9999 -9999 -9999 -9999 -9999 -9999 -9999 -9999 -9999 -9999 -9999 -9999 -9999 -9999 -9999 -9999 -9999 -9999 -9999 -9999 -9999 -9999 -9999 -9999 -9999 -9999 -9999 -9999 -9999 -9999 -9999 -9999 -9999 -9999 -9999 -9999 -9999 -9999 8.28053E-1 8.22991E-1 -9999 -9999 8.16349E-1 8.05454E-1 -9999 -9999 -9999 -9999 -9999 -9999 -9999 -9999 -9999 -9999 -9999 -9999 -9999 -9999 -9999 -9999 -9999 -9999 -9999 -9999 -9999 -9999 -9999 -9999 -9999 -9999 -9999 -9999 -9999 -9999 -9999 -9999 -9999 -9999 -9999 -9999 -9999 -9999 -9999 -9999 -9999 -9999 -9999 -9999 -9999 -9999 -9999 -9999 -9999 -9999 -9999
-9999 -9999 -9999 -9999 -9999 -9999 -9999 -9999 -9999 -9999 -9999 -9999 -9999 -9999 -9999 -9999 -9999 -9999 -9999 -9999 -9999 -9999 -9999 -9999 -9999 -9999 -9999 -9999 -9999 -9999 -9999 -9999 -9999 -9999 -9999 -9999 -9999 -9999 -9999 -9999 -9999 -9999 -9999 -9999 -9999 -9999 -9999 -9999 -9999 -9999 -9999 -9999 -9999 -9999 -9999 -9999 -9999 -9999 -9999 -9999 -9999 -9999 -9999 -9999 -9999 -9999 -9999 -9999 -9999 -9999 -9999 -9999 -9999 -9999 -9999 -9999 -9999 -9999 -9999 -9999 -9999 -9999 -9999 -9999 -9999 -9999 -9999 -9999 -9999 -9999 -9999 -9999 -9999 -9999 -9999 -9999 -9999 -9999 -9999 -9999 -9999 -9999 -9999 -9999 -9999 -9999 -9999 -9999 -9999 -9999 -9999 -9999 -9999 -9999 -9999 -9999 -9999 -9999 -9999 -9999 -9999 -9999 -9999 -9999 -9999 -9999 -9999 -9999 -9999 -9999 -9999 -9999 -9999 -9999 -9999 -9999 -9999 -9999 -9999 -9999 -9999 -9999 -9999 -9999 -9999 -9999 -9999 -9999 -9999 -9999 -9999 -9999 -9999 -9999 -9999 -9999 -9999 -9999 -9999 -9999 -9999 -9999 -9999 -9999 -9999 -9999 -9999 -9999 -9999 -9999 -9999 -9999 -9999 -9999 -9999 -9999 -9999 -9999 -9999 -9999 -9999 -9999 -9999 -9999 -9999 -9999 -9999 -9999 -9999 -9999 -9999 -9999 -9999 -9999 -9999 -9999 -9999 -9999 -9999 -9999 -9999 -9999 -9999 -9999 8.34083E-1 -9999 -9999 8.13434E-1 8.02641E-1 8.01868E-1 7.97697E-1 7.83607E-1 7.7821E-1 7.6825E-1 7.55701E-1 7.66907E-1 -9999 -9999 -9999 -9999 -9999 -9999 -9999 -9999 -9999 -9999 -9999 -9999 -9999 -9999 -9999 -9999 -9999 -9999 -9999 -9999 -9999 -9999 -9999 -9999 -9999 -9999 -9999 -9999 -9999 -9999 -9999 -9999 -9999 -9999 -9999 -9999 -9999 -9999 -9999 -9999 -9999 -9999 -9999 -9999 -9999 -9999 -9999 -9999
-9999 -9999 -9999 -9999 -9999 -9999 -9999 -9999 -9999 -9999 -9999 -9999 -9999 -9999 -9999 -9999 -9999 -9999 -9999 -9999 -9999 -9999 -9999 -9999 -9999 -9999 -9999 -9999 -9999 -9999 -9999 -9999 -9999 -9999 -9999 -9999 -9999 -9999 -9999 -9999 -9999 -9999 -9999 -9999 -9999 -9999 -9999 -9999 -9999 -9999 -9999 -9999 -9999 -9999 -9999 -9999 -9999 -9999 -9999 -9999 -9999 -9999 -9999 -9999 -9999 -9999 -9999 -9999 -9999 -9999 -9999 -9999 -9999 -9999 -9999 -9999 -9999 -9999 -9999 -9999 -9999 -9999 -9999 -9999 -9999 -9999 -9999 -9999 -9999 -9999 -9999 -9999 -9999 -9999 -9999 -9999 -9999 -9999 -9999 -9999 -9999 -9999 -9999 -9999 -9999 -9999 -9999 -9999 -9999 -9999 -9999 -9999 -9999 -9999 -9999 -9999 -9999 -9999 -9999 -9999 -9999 -9999 -9999 -9999 -9999 -9999 -9999 -9999 -9999 -9999 -9999 -9999 -9999 -9999 -9999 -9999 -9999 -9999 -9999 -9999 -9999 -9999 -9999 -9999 -9999 -9999 -9999 -9999 -9999 -9999 -9999 -9999 -9999 -9999 -9999 -9999 -9999 -9999 -9999 -9999 -9999 -9999 -9999 -9999 -9999 -9999 -9999 -9999 -9999 -9999 -9999 -9999 -9999 -9999 -9999 -9999 -9999 -9999 -9999 -9999 -9999 -9999 -9999 -9999 -9999 -9999 -9999 -9999 -9999 -9999 -9999 -9999 -9999 -9999 -9999 -9999 -9999 -9999 -9999 -9999 -9999 -9999 -9999 8.02849E-1 7.95387E-1 7.76258E-1 7.57127E-1 7.49931E-1 7.39741E-1 7.31099E-1 7.7048E-1 7.47577E-1 7.29127E-1 7.12493E-1 7.12476E-1 7.16018E-1 7.34819E-1 -9999 -9999 -9999 -9999 -9999 -9999 -9999 -9999 -9999 -9999 -9999 -9999 -9999 -9999 -9999 -9999 -9999 -9999 -9999 -9999 -9999 -9999 -9999 -9999 -9999 -9999 -9999 -9999 -9999 -9999 -9999 -9999 -9999 -9999 -9999 -9999 -9999 -9999 -9999 -9999 -9999 -9999 -9999 -9999 -9999 -9999 -9999
-9999 -9999 -9999 -9999 -9999 -9999 -9999 -9999 -9999 -9999 -9999 -9999 -9999 -9999 -9999 -9999 -9999 -9999 -9999 -9999 -9999 -9999 -9999 -9999 -9999 -9999 -9999 -9999 -9999 -9999 -9999 -9999 -9999 -9999 -9999 -9999 -9999 -9999 -9999 -9999 -9999 -9999 -9999 -9999 -9999 -9999 -9999 -9999 -9999 -9999 -9999 -9999 -9999 -9999 -9999 -9999 -9999 -9999 -9999 -9999 -9999 -9999 -9999 -9999 -9999 -9999 -9999 -9999 -9999 -9999 -9999 -9999 -9999 -9999 -9999 -9999 -9999 -9999 -9999 -9999 -9999 -9999 -9999 -9999 -9999 -9999 -9999 -9999 -9999 -9999 -9999 -9999 -9999 -9999 -9999 -9999 -9999 -9999 -9999 -9999 -9999 -9999 -9999 -9999 -9999 -9999 -9999 -9999 -9999 -9999 -9999 -9999 -9999 -9999 -9999 -9999 -9999 -9999 -9999 -9999 -9999 -9999 -9999 -9999 -9999 -9999 -9999 -9999 -9999 -9999 -9999 -9999 -9999 -9999 -9999 -9999 -9999 -9999 -9999 -9999 -9999 -9999 -9999 -9999 -9999 -9999 -9999 -9999 -9999 -9999 -9999 -9999 -9999 -9999 -9999 -9999 -9999 -9999 -9999 -9999 -9999 -9999 -9999 -9999 -9999 -9999 -9999 -9999 -9999 -9999 -9999 -9999 -9999 -9999 -9999 -9999 -9999 -9999 -9999 -9999 -9999 -9999 -9999 -9999 -9999 -9999 -9999 -9999 -9999 -9999 -9999 -9999 -9999 -9999 -9999 -9999 -9999 -9999 -9999 -9999 -9999 8.03674E-1 8.02375E-1 7.9924E-1 7.83164E-1 7.72051E-1 7.32843E-1 6.95297E-1 6.78031E-1 6.84727E-1 6.70108E-1 6.42866E-1 6.25378E-1 6.09717E-1 6.02855E-1 6.44453E-1 6.54808E-1 6.87632E-1 7.05475E-1 -9999 -9999 -9999 -9999 -9999 -9999 -9999 -9999 -9999 -9999 -9999 -9999 -9999 -9999 -9999 -9999 -9999 -9999 -9999 -9999 -9999 -9999 -9999 -9999 -9999 -9999 -9999 -9999 -9999 -9999 -9999 -9999 -9999 -9999 -9999 -9999 -9999 -9999 -9999 -9999 -9999 -9999 -9999 -9999 -9999
-9999 -9999 -9999 -9999 -9999 -9999 -9999 -9999 -9999 -9999 -9999 -9999 -9999 -9999 -9999 -9999 -9999 -9999 -9999 -9999 -9999 -9999 -9999 -9999 -9999 -9999 -9999 -9999 -9999 -9999 -9999 -9999 -9999 -9999 -9999 -9999 -9999 -9999 -9999 -9999 -9999 -9999 -9999 -9999 -9999 -9999 -9999 -9999 -9999 -9999 -9999 -9999 -9999 -9999 -9999 -9999 -9999 -9999 -9999 -9999 -9999 -9999 -9999 -9999 -9999 -9999 -9999 -9999 -9999 -9999 -9999 -9999 -9999 -9999 -9999 -9999 -9999 -9999 -9999 -9999 -9999 -9999 -9999 -9999 -9999 -9999 -9999 -9999 -9999 -9999 -9999 -9999 -9999 -9999 -9999 -9999 -9999 -9999 -9999 -9999 -9999 -9999 -9999 -9999 -9999 -9999 -9999 -9999 -9999 -9999 -9999 -9999 -9999 -9999 -9999 -9999 -9999 -9999 -9999 -9999 -9999 -9999 -9999 -9999 -9999 -9999 -9999 -9999 -9999 -9999 -9999 -9999 -9999 -9999 -9999 -9999 -9999 -9999 -9999 -9999 -9999 -9999 -9999 -9999 -9999 -9999 -9999 -9999 -9999 -9999 -9999 -9999 -9999 -9999 -9999 -9999 -9999 -9999 -9999 -9999 -9999 -9999 -9999 -9999 -9999 -9999 -9999 -9999 -9999 -9999 -9999 -9999 -9999 -9999 -9999 -9999 -9999 -9999 -9999 -9999 -9999 -9999 -9999 -9999 -9999 -9999 -9999 -9999 -9999 -9999 -9999 -9999 -9999 -9999 -9999 -9999 -9999 -9999 -9999 -9999 8.06695E-1 8.03321E-1 7.93306E-1 7.97176E-1 7.85193E-1 7.59249E-1 7.08772E-1 6.51638E-1 6.22699E-1 6.2557E-1 6.32404E-1 6.04944E-1 5.82359E-1 5.72382E-1 5.65621E-1 5.39666E-1 5.1758E-1 5.08332E-1 5.59252E-1 6.83538E-1 -9999 -9999 -9999 -9999 -9999 -9999 -9999 -9999 -9999 -9999 -9999 -9999 -9999 -9999 -9999 -9999 -9999 -9999 -9999 -9999 -9999 -9999 -9999 -9999 -9999 -9999 -9999 -9999 -9999 -9999 -9999 -9999 -9999 -9999 -9999 -9999 -9999 -9999 -9999 -9999 -9999 -9999 -9999 -9999
-9999 -9999 -9999 -9999 -9999 -9999 -9999 -9999 -9999 -9999 -9999 -9999 -9999 -9999 -9999 -9999 -9999 -9999 -9999 -9999 -9999 -9999 -9999 -9999 -9999 -9999 -9999 -9999 -9999 -9999 -9999 -9999 -9999 -9999 -9999 -9999 -9999 -9999 -9999 -9999 -9999 -9999 -9999 -9999 -9999 -9999 -9999 -9999 -9999 -9999 -9999 -9999 -9999 -9999 -9999 -9999 -9999 -9999 -9999 -9999 -9999 -9999 -9999 -9999 -9999 -9999 -9999 -9999 -9999 -9999 -9999 -9999 -9999 -9999 -9999 -9999 -9999 -9999 -9999 -9999 -9999 -9999 -9999 -9999 -9999 -9999 -9999 -9999 -9999 -9999 -9999 -9999 -9999 -9999 -9999 -9999 -9999 -9999 -9999 -9999 -9999 -9999 -9999 -9999 -9999 -9999 -9999 -9999 -9999 -9999 -9999 -9999 -9999 -9999 -9999 -9999 -9999 -9999 -9999 -9999 -9999 -9999 -9999 -9999 -9999 -9999 -9999 -9999 -9999 -9999 -9999 -9999 -9999 -9999 -9999 -9999 -9999 -9999 -9999 -9999 -9999 -9999 -9999 -9999 -9999 -9999 -9999 -9999 -9999 -9999 -9999 -9999 -9999 -9999 -9999 -9999 -9999 -9999 -9999 -9999 -9999 -9999 -9999 -9999 -9999 -9999 -9999 -9999 -9999 -9999 -9999 -9999 -9999 -9999 -9999 -9999 -9999 -9999 -9999 -9999 -9999 -9999 -9999 -9999 -9999 -9999 -9999 -9999 -9999 -9999 -9999 -9999 -9999 -9999 -9999 -9999 -9999 -9999 -9999 -9999 8.07039E-1 8.11503E-1 7.89791E-1 7.83341E-1 7.75069E-1 7.57132E-1 7.02751E-1 6.29454E-1 5.64529E-1 5.60592E-1 5.91378E-1 5.70179E-1 5.35082E-1 5.26562E-1 5.24473E-1 4.8664E-1 4.39428E-1 4.18467E-1 4.38057E-1 5.72822E-1 -9999 -9999 -9999 -9999 -9999 -9999 -9999 -9999 -9999 -9999 -9999 -9999 -9999 -9999 -9999 -9999 -9999 -9999 -9999 -9999 -9999 -9999 -9999 -9999 -9999 -9999 -9999 -9999 -9999 -9999 -9999 -9999 -9999 -9999 -9999 -9999 -9999 -9999 -9999 -9999 -9999 -9999 -9999 -9999
-9999 -9999 -9999 -9999 -9999 -9999 -9999 -9999 -9999 -9999 -9999 -9999 -9999 -9999 -9999 -9999 -9999 -9999 -9999 -9999 -9999 -9999 -9999 -9999 -9999 -9999 -9999 -9999 -9999 -9999 -9999 -9999 -9999 -9999 -9999 -9999 -9999 -9999 -9999 -9999 -9999 -9999 -9999 -9999 -9999 -9999 -9999 -9999 -9999 -9999 -9999 -9999 -9999 -9999 -9999 -9999 -9999 -9999 -9999 -9999 -9999 -9999 -9999 -9999 -9999 -9999 -9999 -9999 -9999 -9999 -9999 -9999 -9999 -9999 -9999 -9999 -9999 -9999 -9999 -9999 -9999 -9999 -9999 -9999 -9999 -9999 -9999 -9999 -9999 -9999 -9999 -9999 -9999 -9999 -9999 -9999 -9999 -9999 -9999 -9999 -9999 -9999 -9999 -9999 -9999 -9999 -9999 -9999 -9999 -9999 -9999 -9999 -9999 -9999 -9999 -9999 -9999 -9999 -9999 -9999 -9999 -9999 -9999 -9999 -9999 -9999 -9999 -9999 -9999 -9999 -9999 -9999 -9999 -9999 -9999 -9999 -9999 -9999 -9999 -9999 -9999 -9999 -9999 -9999 -9999 -9999 -9999 -9999 -9999 -9999 -9999 -9999 -9999 -9999 -9999 -9999 -9999 -9999 -9999 -9999 -9999 -9999 -9999 -9999 -9999 -9999 -9999 -9999 -9999 -9999 -9999 -9999 -9999 -9999 -9999 -9999 -9999 -9999 -9999 -9999 -9999 -9999 -9999 -9999 -9999 -9999 -9999 -9999 -9999 -9999 -9999 -9999 -9999 -9999 -9999 -9999 -9999 8.07383E-1 8.07268E-1 8.06234E-1 8.00002E-1 7.97034E-1 7.70185E-1 7.58536E-1 7.58837E-1 7.41008E-1 6.93481E-1 6.12078E-1 5.15041E-1 5.06221E-1 5.4996E-1 5.2344E-1 4.77583E-1 4.74854E-1 4.90749E-1 4.32524E-1 3.7385E-1 3.57096E-1 3.86003E-1 5.06835E-1 -9999 -9999 -9999 -9999 -9999 -9999 -9999 -9999 -9999 -9999 -9999 -9999 -9999 -9999 -9999 -9999 -9999 -9999 -9999 -9999 -9999 -9999 -9999 -9999 -9999 -9999 -9999 -9999 -9999 -9999 -9999 -9999 -9999 -9999 -9999 -9999 -9999 -9999 -9999 -9999 -9999 -9999 -9999 -9999
-9999 -9999 -9999 -9999 -9999 -9999 -9999 -9999 -9999 -9999 -9999 -9999 -9999 -9999 -9999 -9999 -9999 -9999 -9999 -9999 -9999 -9999 -9999 -9999 -9999 -9999 -9999 -9999 -9999 -9999 -9999 -9999 -9999 -9999 -9999 -9999 -9999 -9999 -9999 -9999 -9999 -9999 -9999 -9999 -9999 -9999 -9999 -9999 -9999 -9999 -9999 -9999 -9999 -9999 -9999 -9999 -9999 -9999 -9999 -9999 -9999 -9999 -9999 -9999 -9999 -9999 -9999 -9999 -9999 -9999 -9999 -9999 -9999 -9999 -9999 -9999 -9999 -9999 -9999 -9999 -9999 -9999 -9999 -9999 -9999 -9999 -9999 -9999 -9999 -9999 -9999 -9999 -9999 -9999 -9999 -9999 -9999 -9999 -9999 -9999 -9999 -9999 -9999 -9999 -9999 -9999 -9999 -9999 -9999 -9999 -9999 -9999 -9999 -9999 -9999 -9999 -9999 -9999 -9999 -9999 -9999 -9999 -9999 -9999 -9999 -9999 -9999 -9999 -9999 -9999 -9999 -9999 -9999 -9999 -9999 -9999 -9999 -9999 -9999 -9999 -9999 -9999 -9999 -9999 -9999 -9999 -9999 -9999 -9999 -9999 -9999 -9999 -9999 -9999 -9999 -9999 -9999 -9999 -9999 -9999 -9999 -9999 -9999 -9999 -9999 -9999 -9999 -9999 -9999 -9999 -9999 -9999 -9999 -9999 -9999 -9999 -9999 -9999 -9999 -9999 -9999 -9999 -9999 -9999 -9999 -9999 -9999 -9999 -9999 -9999 -9999 -9999 -9999 -9999 -9999 -9999 7.72135E-1 7.70978E-1 7.83296E-1 7.77081E-1 7.58564E-1 7.24221E-1 6.99119E-1 6.95972E-1 7.00418E-1 6.862E-1 6.25424E-1 5.34733E-1 4.17993E-1 3.90836E-1 4.26993E-1 4.78159E-1 4.23592E-1 4.37529E-1 4.60019E-1 4.04124E-1 3.86051E-1 4.03936E-1 4.36777E-1 5.40537E-1 -9999 -9999 -9999 -9999 -9999 -9999 -9999 -9999 -9999 -9999 -9999 -9999 -9999 -9999 -9999 -9999 -9999 -9999 -9999 -9999 -9999 -9999 -9999 -9999 -9999 -9999 -9999 -9999 -9999 -9999 -9999 -9999 -9999 -9999 -9999 -9999 -9999 -9999 -9999 -9999 -9999 -9999 -9999 -9999
-9999 -9999 -9999 -9999 -9999 -9999 -9999 -9999 -9999 -9999 -9999 -9999 -9999 -9999 -9999 -9999 -9999 -9999 -9999 -9999 -9999 -9999 -9999 -9999 -9999 -9999 -9999 -9999 -9999 -9999 -9999 -9999 -9999 -9999 -9999 -9999 -9999 -9999 -9999 -9999 -9999 -9999 -9999 -9999 -9999 -9999 -9999 -9999 -9999 -9999 -9999 -9999 -9999 -9999 -9999 -9999 -9999 -9999 -9999 -9999 -9999 -9999 -9999 -9999 -9999 -9999 -9999 -9999 -9999 -9999 -9999 -9999 -9999 -9999 -9999 -9999 -9999 -9999 -9999 -9999 -9999 -9999 -9999 -9999 -9999 -9999 -9999 -9999 -9999 -9999 -9999 -9999 -9999 -9999 -9999 -9999 -9999 -9999 -9999 -9999 -9999 -9999 -9999 -9999 -9999 -9999 -9999 -9999 -9999 -9999 -9999 -9999 -9999 -9999 -9999 -9999 -9999 -9999 -9999 -9999 -9999 -9999 -9999 -9999 -9999 -9999 -9999 -9999 -9999 -9999 -9999 -9999 -9999 -9999 -9999 -9999 -9999 -9999 -9999 -9999 -9999 -9999 -9999 -9999 -9999 -9999 -9999 -9999 -9999 -9999 -9999 -9999 -9999 -9999 -9999 -9999 -9999 -9999 -9999 -9999 -9999 -9999 -9999 -9999 -9999 -9999 -9999 -9999 -9999 -9999 -9999 -9999 -9999 -9999 -9999 -9999 -9999 -9999 -9999 -9999 -9999 -9999 -9999 -9999 -9999 -9999 -9999 -9999 -9999 -9999 -9999 -9999 -9999 -9999 -9999 -9999 7.77178E-1 7.7455E-1 7.83921E-1 7.80574E-1 7.54113E-1 7.18497E-1 6.91943E-1 6.8982E-1 6.96372E-1 7.03282E-1 6.48118E-1 5.42419E-1 4.30345E-1 3.61901E-1 3.56765E-1 3.13024E-1 2.89286E-1 3.18602E-1 3.4803E-1 4.21169E-1 4.41173E-1 5.04691E-1 5.70517E-1 6.36811E-1 6.66473E-1 7.0474E-1 -9999 -9999 -9999 -9999 -9999 -9999 -9999 -9999 -9999 -9999 -9999 -9999 -9999 -9999 -9999 -9999 -9999 -9999 -9999 -9999 -9999 -9999 -9999 -9999 -9999 -9999 -9999 -9999 -9999 -9999 -9999 -9999 -9999 -9999 -9999 -9999 -9999 -9999 -9999 -9999 -9999 -9999
-9999 -9999 -9999 -9999 -9999 -9999 -9999 -9999 -9999 -9999 -9999 -9999 -9999 -9999 -9999 -9999 -9999 -9999 -9999 -9999 -9999 -9999 -9999 -9999 -9999 -9999 -9999 -9999 -9999 -9999 -9999 -9999 -9999 -9999 -9999 -9999 -9999 -9999 -9999 -9999 -9999 -9999 -9999 -9999 -9999 -9999 -9999 -9999 -9999 -9999 -9999 -9999 -9999 -9999 -9999 -9999 -9999 -9999 -9999 -9999 -9999 -9999 -9999 -9999 -9999 -9999 -9999 -9999 -9999 -9999 -9999 -9999 -9999 -9999 -9999 -9999 -9999 -9999 -9999 -9999 -9999 -9999 -9999 -9999 -9999 -9999 -9999 -9999 -9999 -9999 -9999 -9999 -9999 -9999 -9999 -9999 -9999 -9999 -9999 -9999 -9999 -9999 -9999 -9999 -9999 -9999 -9999 -9999 -9999 -9999 -9999 -9999 -9999 -9999 -9999 -9999 -9999 -9999 -9999 -9999 -9999 -9999 -9999 -9999 -9999 -9999 -9999 -9999 -9999 -9999 -9999 -9999 -9999 -9999 -9999 -9999 -9999 -9999 -9999 -9999 -9999 -9999 -9999 -9999 -9999 -9999 -9999 -9999 -9999 -9999 -9999 -9999 -9999 -9999 -9999 -9999 -9999 -9999 -9999 -9999 -9999 -9999 -9999 -9999 -9999 -9999 -9999 -9999 -9999 -9999 -9999 -9999 -9999 -9999 -9999 -9999 -9999 -9999 -9999 -9999 -9999 -9999 -9999 -9999 -9999 -9999 -9999 -9999 -9999 -9999 -9999 -9999 -9999 -9999 -9999 -9999 7.82662E-1 7.9312E-1 7.92187E-1 7.81892E-1 7.54669E-1 7.30113E-1 7.16722E-1 7.02252E-1 7.04239E-1 7.08244E-1 6.89226E-1 6.08869E-1 4.89473E-1 3.74374E-1 2.69039E-1 2.03961E-1 1.85693E-1 2.20434E-1 2.95136E-1 3.98369E-1 4.91269E-1 5.71357E-1 5.92427E-1 6.81975E-1 7.01048E-1 7.11132E-1 -9999 -9999 -9999 -9999 -9999 -9999 -9999 -9999 -9999 -9999 -9999 -9999 -9999 -9999 -9999 -9999 -9999 -9999 -9999 -9999 -9999 -9999 -9999 -9999 -9999 -9999 -9999 -9999 -9999 -9999 -9999 -9999 -9999 -9999 -9999 -9999 -9999 -9999 -9999 -9999 -9999 -9999
-9999 -9999 -9999 -9999 -9999 -9999 -9999 -9999 -9999 -9999 -9999 -9999 -9999 -9999 -9999 -9999 -9999 -9999 -9999 -9999 -9999 -9999 -9999 -9999 -9999 -9999 -9999 -9999 -9999 -9999 -9999 -9999 -9999 -9999 -9999 -9999 -9999 -9999 -9999 -9999 -9999 -9999 -9999 -9999 -9999 -9999 -9999 -9999 -9999 -9999 -9999 -9999 -9999 -9999 -9999 -9999 -9999 -9999 -9999 -9999 -9999 -9999 -9999 -9999 -9999 -9999 -9999 -9999 -9999 -9999 -9999 -9999 -9999 -9999 -9999 -9999 -9999 -9999 -9999 -9999 -9999 -9999 -9999 -9999 -9999 -9999 -9999 -9999 -9999 -9999 -9999 -9999 -9999 -9999 -9999 -9999 -9999 -9999 -9999 -9999 -9999 -9999 -9999 -9999 -9999 -9999 -9999 -9999 -9999 -9999 -9999 -9999 -9999 -9999 -9999 -9999 -9999 -9999 -9999 -9999 -9999 -9999 -9999 -9999 -9999 -9999 -9999 -9999 -9999 -9999 -9999 -9999 -9999 -9999 -9999 -9999 -9999 -9999 -9999 -9999 -9999 -9999 -9999 -9999 -9999 -9999 -9999 -9999 -9999 -9999 -9999 -9999 -9999 -9999 -9999 -9999 -9999 -9999 -9999 -9999 -9999 -9999 -9999 -9999 -9999 -9999 -9999 -9999 -9999 -9999 -9999 -9999 -9999 -9999 -9999 -9999 -9999 -9999 -9999 -9999 -9999 -9999 -9999 -9999 -9999 -9999 -9999 -9999 -9999 -9999 -9999 -9999 -9999 -9999 -9999 7.85507E-1 7.86909E-1 8.0409E-1 7.95352E-1 7.852E-1 7.65872E-1 7.42864E-1 7.34317E-1 7.31987E-1 7.1453E-1 6.81745E-1 6.62218E-1 6.53099E-1 5.54578E-1 3.82272E-1 2.15773E-1 1.31837E-1 1.21573E-1 1.73545E-1 2.77588E-1 4.22475E-1 5.36471E-1 5.78747E-1 5.81134E-1 6.05212E-1 6.22201E-1 6.37608E-1 6.92818E-1 -9999 -9999 -9999 -9999 7.08867E-1 -9999 -9999 -9999 -9999 -9999 -9999 -9999 -9999 -9999 -9999 -9999 -9999 -9999 -9999 -9999 -9999 -9999 -9999 -9999 -9999 -9999 -9999 -9999 -9999 -9999 -9999 -9999 -9999 -9999 -9999 -9999 -9999 -9999 -9999 -9999 -9999
-9999 -9999 -9999 -9999 -9999 -9999 -9999 -9999 -9999 -9999 -9999 -9999 -9999 -9999 -9999 -9999 -9999 -9999 -9999 -9999 -9999 -9999 -9999 -9999 -9999 -9999 -9999 -9999 -9999 -9999 -9999 -9999 -9999 -9999 -9999 -9999 -9999 -9999 -9999 -9999 -9999 -9999 -9999 -9999 -9999 -9999 -9999 -9999 -9999 -9999 -9999 -9999 -9999 -9999 -9999 -9999 -9999 -9999 -9999 -9999 -9999 -9999 -9999 -9999 -9999 -9999 -9999 -9999 -9999 -9999 -9999 -9999 -9999 -9999 -9999 -9999 -9999 -9999 -9999 -9999 -9999 -9999 -9999 -9999 -9999 -9999 -9999 -9999 -9999 -9999 -9999 -9999 -9999 -9999 -9999 -9999 -9999 -9999 -9999 -9999 -9999 -9999 -9999 -9999 -9999 -9999 -9999 -9999 -9999 -9999 -9999 -9999 -9999 -9999 -9999 -9999 -9999 -9999 -9999 -9999 -9999 -9999 -9999 -9999 -9999 -9999 -9999 -9999 -9999 -9999 -9999 -9999 -9999 -9999 -9999 -9999 -9999 -9999 -9999 -9999 -9999 -9999 -9999 -9999 -9999 -9999 -9999 -9999 -9999 -9999 -9999 -9999 -9999 -9999 -9999 -9999 -9999 -9999 -9999 -9999 -9999 -9999 -9999 -9999 -9999 -9999 -9999 -9999 -9999 -9999 -9999 -9999 -9999 -9999 -9999 -9999 -9999 -9999 -9999 -9999 -9999 -9999 -9999 -9999 -9999 -9999 -9999 -9999 -9999 -9999 -9999 -9999 -9999 -9999 7.84683E-1 7.45881E-1 7.62984E-1 7.67891E-1 7.61833E-1 7.52997E-1 7.37802E-1 7.22393E-1 7.10439E-1 7.07337E-1 6.81746E-1 6.68783E-1 6.13333E-1 5.8431E-1 5.03688E-1 3.44705E-1 1.74076E-1 1.09652E-1 1.25928E-1 2.03448E-1 3.23631E-1 4.35998E-1 4.79999E-1 4.89017E-1 4.98911E-1 5.42083E-1 5.72342E-1 5.84495E-1 6.11325E-1 6.20335E-1 -9999 6.87091E-1 6.82384E-1 6.89964E-1 -9999 -9999 -9999 -9999 -9999 -9999 -9999 -9999 -9999 -9999 -9999 -9999 -9999 -9999 -9999 -9999 -9999 -9999 -9999 -9999 -9999 -9999 -9999 -9999 -9999 -9999 -9999 -9999 -9999 -9999 -9999 -9999 -9999 -9999 -9999 -9999
-9999 -9999 -9999 -9999 -9999 -9999 -9999 -9999 -9999 -9999 -9999 -9999 -9999 -9999 -9999 -9999 -9999 -9999 -9999 -9999 -9999 -9999 -9999 -9999 -9999 -9999 -9999 -9999 -9999 -9999 -9999 -9999 -9999 -9999 -9999 -9999 -9999 -9999 -9999 -9999 -9999 -9999 -9999 -9999 -9999 -9999 -9999 -9999 -9999 -9999 -9999 -9999 -9999 -9999 -9999 -9999 -9999 -9999 -9999 -9999 -9999 -9999 -9999 -9999 -9999 -9999 -9999 -9999 -9999 -9999 -9999 -9999 -9999 -9999 -9999 -9999 -9999 -9999 -9999 -9999 -9999 -9999 -9999 -9999 -9999 -9999 -9999 -9999 -9999 -9999 -9999 -9999 -9999 -9999 -9999 -9999 -9999 -9999 -9999 -9999 -9999 -9999 -9999 -9999 -9999 -9999 -9999 -9999 -9999 -9999 -9999 -9999 -9999 -9999 -9999 -9999 -9999 -9999 -9999 -9999 -9999 -9999 -9999 -9999 -9999 -9999 -9999 -9999 -9999 -9999 -9999 -9999 -9999 -9999 -9999 -9999 -9999 -9999 -9999 -9999 -9999 -9999 -9999 -9999 -9999 -9999 -9999 -9999 -9999 -9999 -9999 -9999 -9999 -9999 -9999 -9999 -9999 -9999 -9999 -9999 -9999 -9999 -9999 -9999 -9999 -9999 -9999 -9999 -9999 -9999 -9999 -9999 -9999 -9999 -9999 -9999 -9999 -9999 -9999 -9999 -9999 -9999 -9999 -9999 -9999 -9999 -9999 -9999 -9999 -9999 -9999 -9999 -9999 7.44431E-1 7.47449E-1 7.63857E-1 7.69986E-1 7.66985E-1 7.6284E-1 7.56848E-1 7.47329E-1 7.41587E-1 7.32944E-1 7.15833E-1 6.50202E-1 5.64166E-1 4.74884E-1 3.7875E-1 2.76757E-1 1.90661E-1 1.2763E-1 1.3531E-1 2.0158E-1 2.71313E-1 3.57789E-1 3.98369E-1 3.66406E-1 3.56907E-1 3.72877E-1 4.25954E-1 4.8835E-1 5.36341E-1 5.47038E-1 5.37764E-1 5.3128E-1 5.60297E-1 6.12559E-1 -9999 -9999 -9999 -9999 -9999 -9999 -9999 -9999 -9999 -9999 -9999 -9999 -9999 -9999 -9999 -9999 -9999 -9999 -9999 -9999 -9999 -9999 -9999 -9999 -9999 -9999 -9999 -9999 -9999 -9999 -9999 -9999 -9999 -9999 -9999 -9999 -9999
-9999 -9999 -9999 -9999 -9999 -9999 -9999 -9999 -9999 -9999 -9999 -9999 -9999 -9999 -9999 -9999 -9999 -9999 -9999 -9999 -9999 -9999 -9999 -9999 -9999 -9999 -9999 -9999 -9999 -9999 -9999 -9999 -9999 -9999 -9999 -9999 -9999 -9999 -9999 -9999 -9999 -9999 -9999 -9999 -9999 -9999 -9999 -9999 -9999 -9999 -9999 -9999 -9999 -9999 -9999 -9999 -9999 -9999 -9999 -9999 -9999 -9999 -9999 -9999 -9999 -9999 -9999 -9999 -9999 -9999 -9999 -9999 -9999 -9999 -9999 -9999 -9999 -9999 -9999 -9999 -9999 -9999 -9999 -9999 -9999 -9999 -9999 -9999 -9999 -9999 -9999 -9999 -9999 -9999 -9999 -9999 -9999 -9999 -9999 -9999 -9999 -9999 -9999 -9999 -9999 -9999 -9999 -9999 -9999 -9999 -9999 -9999 -9999 -9999 -9999 -9999 -9999 -9999 -9999 -9999 -9999 -9999 -9999 -9999 -9999 -9999 -9999 -9999 -9999 -9999 -9999 -9999 -9999 -9999 -9999 -9999 -9999 -9999 -9999 -9999 -9999 -9999 -9999 -9999 -9999 -9999 -9999 -9999 -9999 -9999 -9999 -9999 -9999 -9999 -9999 -9999 -9999 -9999 -9999 -9999 -9999 -9999 -9999 -9999 -9999 -9999 -9999 -9999 -9999 -9999 -9999 -9999 -9999 -9999 -9999 -9999 -9999 -9999 -9999 -9999 -9999 -9999 -9999 -9999 -9999 -9999 -9999 -9999 -9999 -9999 -9999 -9999 7.45487E-1 7.50798E-1 7.53329E-1 7.68879E-1 7.7457E-1 2.60487E-1 2.73265E-1 7.60427E-1 7.57881E-1 7.56348E-1 7.45595E-1 7.07114E-1 5.76876E-1 4.15101E-1 3.00703E-1 2.10407E-1 1.43641E-1 1.10879E-1 1.3585E-1 1.96629E-1 2.62523E-1 3.10068E-1 3.37249E-1 2.92461E-1 2.85119E-1 2.55192E-1 2.83395E-1 3.31858E-1 3.98138E-1 4.55077E-1 4.40219E-1 4.2488E-1 4.27438E-1 4.74581E-1 5.64173E-1 -9999 -9999 -9999 -9999 -9999 -9999 -9999 -9999 -9999 -9999 7.06465E-1 6.99172E-1 -9999 -9999 -9999 -9999 -9999 -9999 -9999 -9999 -9999 -9999 -9999 -9999 -9999 -9999 -9999 -9999 -9999 -9999 -9999 -9999 -9999 -9999 -9999 -9999 -9999
-9999 -9999 -9999 -9999 -9999 -9999 -9999 -9999 -9999 -9999 -9999 -9999 -9999 -9999 -9999 -9999 -9999 -9999 -9999 -9999 -9999 -9999 -9999 -9999 -9999 -9999 -9999 -9999 -9999 -9999 -9999 -9999 -9999 -9999 -9999 -9999 -9999 -9999 -9999 -9999 -9999 -9999 -9999 -9999 -9999 -9999 -9999 -9999 -9999 -9999 -9999 -9999 -9999 -9999 -9999 -9999 -9999 -9999 -9999 -9999 -9999 -9999 -9999 -9999 -9999 -9999 -9999 -9999 -9999 -9999 -9999 -9999 -9999 -9999 -9999 -9999 -9999 -9999 -9999 -9999 -9999 -9999 -9999 -9999 -9999 -9999 -9999 -9999 -9999 -9999 -9999 -9999 -9999 -9999 -9999 -9999 -9999 -9999 -9999 -9999 -9999 -9999 -9999 -9999 -9999 -9999 -9999 -9999 -9999 -9999 -9999 -9999 -9999 -9999 -9999 -9999 -9999 -9999 -9999 -9999 -9999 -9999 -9999 -9999 -9999 -9999 -9999 -9999 -9999 -9999 -9999 -9999 -9999 -9999 -9999 -9999 -9999 -9999 -9999 -9999 -9999 -9999 -9999 -9999 -9999 -9999 -9999 -9999 -9999 -9999 -9999 -9999 -9999 -9999 -9999 -9999 -9999 -9999 -9999 -9999 -9999 -9999 -9999 -9999 -9999 -9999 -9999 -9999 -9999 -9999 -9999 -9999 -9999 -9999 -9999 -9999 -9999 -9999 -9999 -9999 -9999 -9999 -9999 -9999 -9999 -9999 -9999 -9999 -9999 -9999 -9999 -9999 7.51561E-1 7.56808E-1 7.59852E-1 2.3896E-1 2.52489E-1 2.49848E-1 2.93492E-1 3.26406E-1 3.44268E-1 7.5082E-1 7.26978E-1 6.31046E-1 4.61177E-1 2.79771E-1 1.6618E-1 1.28725E-1 9.82031E-2 9.42917E-2 1.37061E-1 1.93304E-1 2.56716E-1 2.98481E-1 2.84163E-1 2.01224E-1 1.53425E-1 1.5459E-1 1.73408E-1 2.40797E-1 3.25982E-1 3.66431E-1 3.32695E-1 2.90101E-1 3.01818E-1 4.01801E-1 4.96657E-1 -9999 -9999 -9999 -9999 -9999 -9999 -9999 -9999 -9999 -9999 -9999 -9999 -9999 -9999 -9999 -9999 -9999 -9999 -9999 -9999 -9999 -9999 -9999 -9999 -9999 -9999 -9999 -9999 -9999 -9999 -9999 -9999 -9999 -9999 -9999 -9999 -9999
-9999 -9999 -9999 -9999 -9999 -9999 -9999 -9999 -9999 -9999 -9999 -9999 -9999 -9999 -9999 -9999 -9999 -9999 -9999 -9999 -9999 -9999 -9999 -9999 -9999 -9999 -9999 -9999 -9999 -9999 -9999 -9999 -9999 -9999 -9999 -9999 -9999 -9999 -9999 -9999 -9999 -9999 -9999 -9999 -9999 -9999 -9999 -9999 -9999 -9999 -9999 -9999 -9999 -9999 -9999 -9999 -9999 -9999 -9999 -9999 -9999 -9999 -9999 -9999 -9999 -9999 -9999 -9999 -9999 -9999 -9999 -9999 -9999 -9999 -9999 -9999 -9999 -9999 -9999 -9999 -9999 -9999 -9999 -9999 -9999 -9999 -9999 -9999 -9999 -9999 -9999 -9999 -9999 -9999 -9999 -9999 -9999 -9999 -9999 -9999 -9999 -9999 -9999 -9999 -9999 -9999 -9999 -9999 -9999 -9999 -9999 -9999 -9999 -9999 -9999 -9999 -9999 -9999 -9999 -9999 -9999 -9999 -9999 -9999 -9999 -9999 -9999 -9999 -9999 -9999 -9999 -9999 -9999 -9999 -9999 -9999 -9999 -9999 -9999 -9999 -9999 -9999 -9999 -9999 -9999 -9999 -9999 -9999 -9999 -9999 -9999 -9999 -9999 -9999 -9999 -9999 -9999 -9999 -9999 -9999 -9999 -9999 -9999 -9999 -9999 -9999 -9999 -9999 -9999 -9999 -9999 -9999 -9999 -9999 -9999 -9999 -9999 -9999 -9999 -9999 -9999 -9999 -9999 -9999 -9999 -9999 -9999 -9999 -9999 -9999 -9999 -9999 -9999 7.62481E-1 2.30885E-1 2.45087E-1 2.74206E-1 2.71477E-1 2.83751E-1 2.92927E-1 3.82791E-1 4.36412E-1 4.96342E-1 4.75272E-1 3.17375E-1 1.86643E-1 1.24581E-1 1.99585E-1 1.39437E-1 1.04974E-1 1.02108E-1 1.37071E-1 1.82207E-1 2.32883E-1 1.91877E-1 1.2132E-1 9.05535E-2 1.0656E-1 1.38307E-1 1.72198E-1 2.27384E-1 2.58E-1 3.09512E-1 2.61576E-1 2.50272E-1 3.41085E-1 4.65275E-1 5.02895E-1 5.62442E-1 -9999 -9999 -9999 -9999 -9999 -9999 -9999 -9999 -9999 -9999 -9999 -9999 -9999 -9999 -9999 -9999 -9999 -9999 -9999 -9999 -9999 -9999 -9999 -9999 -9999 -9999 -9999 -9999 -9999 -9999 -9999 -9999 -9999 -9999 -9999
-9999 -9999 -9999 -9999 -9999 -9999 -9999 -9999 -9999 -9999 -9999 -9999 -9999 -9999 -9999 -9999 -9999 -9999 -9999 -9999 -9999 -9999 -9999 -9999 -9999 -9999 -9999 -9999 -9999 -9999 -9999 -9999 -9999 -9999 -9999 -9999 -9999 -9999 -9999 -9999 -9999 -9999 -9999 -9999 -9999 -9999 -9999 -9999 -9999 -9999 -9999 -9999 -9999 -9999 -9999 -9999 -9999 -9999 -9999 -9999 -9999 -9999 -9999 -9999 -9999 -9999 -9999 -9999 -9999 -9999 -9999 -9999 -9999 -9999 -9999 -9999 -9999 -9999 -9999 -9999 -9999 -9999 -9999 -9999 -9999 -9999 -9999 -9999 -9999 -9999 -9999 -9999 -9999 -9999 -9999 -9999 -9999 -9999 -9999 -9999 -9999 -9999 -9999 -9999 -9999 -9999 -9999 -9999 -9999 -9999 -9999 -9999 -9999 -9999 -9999 -9999 -9999 -9999 -9999 -9999 -9999 -9999 -9999 -9999 -9999 -9999 -9999 -9999 -9999 -9999 -9999 -9999 -9999 -9999 -9999 -9999 -9999 -9999 -9999 -9999 -9999 -9999 -9999 -9999 -9999 -9999 -9999 -9999 -9999 -9999 -9999 -9999 -9999 -9999 -9999 -9999 -9999 -9999 -9999 -9999 -9999 -9999 -9999 -9999 -9999 -9999 -9999 -9999 -9999 -9999 -9999 -9999 -9999 -9999 -9999 -9999 -9999 -9999 -9999 -9999 -9999 -9999 -9999 -9999 -9999 -9999 -9999 -9999 -9999 -9999 -9999 -9999 7.16014E-1 7.21295E-1 -9999 1.96129E-1 2.0878E-1 2.07517E-1 2.17284E-1 2.51639E-1 6.15042E-1 6.6209E-1 6.4967E-1 5.26097E-1 3.6367E-1 2.58461E-1 2.15418E-1 2.898E-1 3.18449E-1 1.39057E-1 8.66612E-2 9.62624E-2 1.19791E-1 1.51137E-1 1.32503E-1 9.44436E-2 8.77773E-2 1.01211E-1 1.34811E-1 1.66393E-1 2.00677E-1 2.47806E-1 3.17276E-1 3.06426E-1 2.87582E-1 3.85869E-1 4.00551E-1 4.18896E-1 4.72083E-1 4.95704E-1 5.55442E-1 -9999 -9999 -9999 -9999 7.10574E-1 -9999 -9999 -9999 -9999 -9999 -9999 -9999 -9999 -9999 -9999 -9999 -9999 -9999 -9999 -9999 -9999 -9999 -9999 -9999 -9999 -9999 -9999 -9999 -9999 -9999 -9999 -9999 -9999
-9999 -9999 -9999 -9999 -9999 -9999 -9999 -9999 -9999 -9999 -9999 -9999 -9999 -9999 -9999 -9999 -9999 -9999 -9999 -9999 -9999 -9999 -9999 -9999 -9999 -9999 -9999 -9999 -9999 -9999 -9999 -9999 -9999 -9999 -9999 -9999 -9999 -9999 -9999 -9999 -9999 -9999 -9999 -9999 -9999 -9999 -9999 -9999 -9999 -9999 -9999 -9999 -9999 -9999 -9999 -9999 -9999 -9999 -9999 -9999 -9999 -9999 -9999 -9999 -9999 -9999 -9999 -9999 -9999 -9999 -9999 -9999 -9999 -9999 -9999 -9999 -9999 -9999 -9999 -9999 -9999 -9999 -9999 -9999 -9999 -9999 -9999 -9999 -9999 -9999 -9999 -9999 -9999 -9999 -9999 -9999 -9999 -9999 -9999 -9999 -9999 -9999 -9999 -9999 -9999 -9999 -9999 -9999 -9999 -9999 -9999 -9999 -9999 -9999 -9999 -9999 -9999 -9999 -9999 -9999 -9999 -9999 -9999 -9999 -9999 -9999 -9999 -9999 -9999 -9999 -9999 -9999 -9999 -9999 -9999 -9999 -9999 -9999 -9999 -9999 -9999 -9999 -9999 -9999 -9999 -9999 -9999 -9999 -9999 -9999 -9999 -9999 -9999 -9999 -9999 -9999 -9999 -9999 -9999 -9999 -9999 -9999 -9999 -9999 -9999 -9999 -9999 -9999 -9999 -9999 -9999 -9999 -9999 -9999 -9999 -9999 -9999 -9999 -9999 -9999 -9999 -9999 -9999 -9999 -9999 -9999 -9999 -9999 -9999 -9999 -9999 7.13452E-1 7.16148E-1 7.15343E-1 7.1318E-1 7.14535E-1 1.93019E-1 1.97331E-1 2.08043E-1 2.38854E-1 5.70124E-1 6.41642E-1 6.82927E-1 6.15639E-1 5.70323E-1 4.9111E-1 4.36754E-1 4.90885E-1 4.66485E-1 3.11623E-1 1.43552E-1 1.14476E-1 1.06296E-1 1.19639E-1 1.0174E-1 9.45711E-2 9.79648E-2 1.20959E-1 1.61033E-1 2.07465E-1 2.28713E-1 2.70928E-1 3.4631E-1 3.54535E-1 3.14205E-1 2.95406E-1 3.03719E-1 3.73131E-1 3.95757E-1 4.34512E-1 4.85431E-1 5.43274E-1 5.69041E-1 6.239E-1 6.51725E-1 6.45652E-1 6.33315E-1 -9999 -9999 -9999 -9999 -9999 -9999 -9999 -9999 -9999 -9999 -9999 -9999 -9999 -9999 -9999 -9999 -9999 -9999 -9999 -9999 -9999 -9999 -9999 -9999 -9999 -9999 -9999
-9999 -9999 -9999 -9999 -9999 -9999 -9999 -9999 -9999 -9999 -9999 -9999 -9999 -9999 -9999 -9999 -9999 -9999 -9999 -9999 -9999 -9999 -9999 -9999 -9999 -9999 -9999 -9999 -9999 -9999 -9999 -9999 -9999 -9999 -9999 -9999 -9999 -9999 -9999 -9999 -9999 -9999 -9999 -9999 -9999 -9999 -9999 -9999 -9999 -9999 -9999 -9999 -9999 -9999 -9999 -9999 -9999 -9999 -9999 -9999 -9999 -9999 -9999 -9999 -9999 -9999 -9999 -9999 -9999 -9999 -9999 -9999 -9999 -9999 -9999 -9999 -9999 -9999 -9999 -9999 -9999 -9999 -9999 -9999 -9999 -9999 -9999 -9999 -9999 -9999 -9999 -9999 -9999 -9999 -9999 -9999 -9999 -9999 -9999 -9999 -9999 -9999 -9999 -9999 -9999 -9999 -9999 -9999 -9999 -9999 -9999 -9999 -9999 -9999 -9999 -9999 -9999 -9999 -9999 -9999 -9999 -9999 -9999 -9999 -9999 -9999 -9999 -9999 -9999 -9999 -9999 -9999 -9999 -9999 -9999 -9999 -9999 -9999 -9999 -9999 -9999 -9999 -9999 -9999 -9999 -9999 -9999 -9999 -9999 -9999 -9999 -9999 -9999 -9999 -9999 -9999 -9999 -9999 -9999 -9999 -9999 -9999 -9999 -9999 -9999 -9999 -9999 -9999 -9999 -9999 -9999 -9999 -9999 -9999 -9999 -9999 -9999 -9999 -9999 -9999 -9999 -9999 -9999 -9999 -9999 -9999 -9999 -9999 -9999 7.08222E-1 7.12772E-1 7.1467E-1 7.06962E-1 7.06018E-1 6.91509E-1 6.8247E-1 7.10143E-1 1.89906E-1 1.95327E-1 2.25122E-1 6.32876E-1 6.62577E-1 6.57836E-1 6.52338E-1 6.82262E-1 6.26072E-1 5.05743E-1 4.52753E-1 4.41146E-1 4.96082E-1 4.19912E-1 3.3599E-1 2.63102E-1 1.98276E-1 1.00481E-1 8.87123E-2 1.07816E-1 1.62099E-1 2.01156E-1 2.28742E-1 2.34483E-1 2.41737E-1 2.4382E-1 2.44525E-1 2.27925E-1 2.21879E-1 2.71559E-1 3.45356E-1 3.57933E-1 4.03227E-1 4.26384E-1 4.8251E-1 5.44152E-1 5.98639E-1 6.28625E-1 6.15552E-1 5.974E-1 5.71993E-1 6.58135E-1 6.842E-1 -9999 -9999 -9999 -9999 -9999 -9999 -9999 -9999 -9999 -9999 -9999 -9999 -9999 -9999 -9999 -9999 -9999 -9999 -9999 -9999 -9999 -9999 -9999 -9999
-9999 -9999 -9999 -9999 -9999 -9999 -9999 -9999 -9999 -9999 -9999 -9999 -9999 -9999 -9999 -9999 -9999 -9999 -9999 -9999 -9999 -9999 -9999 -9999 -9999 -9999 -9999 -9999 -9999 -9999 -9999 -9999 -9999 -9999 -9999 -9999 -9999 -9999 -9999 -9999 -9999 -9999 -9999 -9999 -9999 -9999 -9999 -9999 -9999 -9999 -9999 -9999 -9999 -9999 -9999 -9999 -9999 -9999 -9999 -9999 -9999 -9999 -9999 -9999 -9999 -9999 -9999 -9999 -9999 -9999 -9999 -9999 -9999 -9999 -9999 -9999 -9999 -9999 -9999 -9999 -9999 -9999 -9999 -9999 -9999 -9999 -9999 -9999 -9999 -9999 -9999 -9999 -9999 -9999 -9999 -9999 -9999 -9999 -9999 -9999 -9999 -9999 -9999 -9999 -9999 -9999 -9999 -9999 -9999 -9999 -9999 -9999 -9999 -9999 -9999 -9999 -9999 -9999 -9999 -9999 -9999 -9999 -9999 -9999 -9999 -9999 -9999 -9999 -9999 -9999 -9999 -9999 -9999 -9999 -9999 -9999 -9999 -9999 -9999 -9999 -9999 -9999 -9999 -9999 -9999 -9999 -9999 -9999 -9999 -9999 -9999 -9999 -9999 -9999 -9999 -9999 -9999 -9999 -9999 -9999 -9999 -9999 -9999 -9999 -9999 -9999 -9999 -9999 -9999 -9999 -9999 -9999 -9999 -9999 -9999 -9999 -9999 -9999 -9999 -9999 -9999 -9999 -9999 -9999 -9999 -9999 -9999 7.0011E-1 6.95858E-1 6.98507E-1 7.08918E-1 7.1318E-1 7.10581E-1 6.07311E-1 4.90844E-1 4.74914E-1 2.11928E-1 1.86274E-1 1.91714E-1 2.11081E-1 5.24073E-1 6.03245E-1 4.94936E-1 4.30645E-1 4.91719E-1 5.46367E-1 5.75048E-1 6.22406E-1 4.5223E-1 5.34503E-1 5.25205E-1 4.92121E-1 4.46877E-1 3.50099E-1 2.21906E-1 1.07543E-1 1.20156E-1 1.37784E-1 1.38399E-1 1.3078E-1 1.63513E-1 1.79407E-1 2.01468E-1 2.31385E-1 2.3406E-1 2.31991E-1 2.87589E-1 3.77108E-1 4.10327E-1 3.98266E-1 3.96269E-1 4.75929E-1 5.31375E-1 6.05578E-1 6.01014E-1 5.92012E-1 5.5873E-1 5.26872E-1 5.39511E-1 5.63112E-1 6.54302E-1 -9999 -9999 -9999 -9999 -9999 -9999 -9999 -9999 -9999 -9999 -9999 -9999 -9999 -9999 -9999 -9999 -9999 -9999 -9999 -9999 -9999 -9999 -9999
-9999 -9999 -9999 -9999 -9999 -9999 -9999 -9999 -9999 -9999 -9999 -9999 -9999 -9999 -9999 -9999 -9999 -9999 -9999 -9999 -9999 -9999 -9999 -9999 -9999 -9999 -9999 -9999 -9999 -9999 -9999 -9999 -9999 -9999 -9999 -9999 -9999 -9999 -9999 -9999 -9999 -9999 -9999 -9999 -9999 -9999 -9999 -9999 -9999 -9999 -9999 -9999 -9999 -9999 -9999 -9999 -9999 -9999 -9999 -9999 -9999 -9999 -9999 -9999 -9999 -9999 -9999 -9999 -9999 -9999 -9999 -9999 -9999 -9999 -9999 -9999 -9999 -9999 -9999 -9999 -9999 -9999 -9999 -9999 -9999 -9999 -9999 -9999 -9999 -9999 -9999 -9999 -9999 -9999 -9999 -9999 -9999 -9999 -9999 -9999 -9999 -9999 -9999 -9999 -9999 -9999 -9999 -9999 -9999 -9999 -9999 -9999 -9999 -9999 -9999 -9999 -9999 -9999 -9999 -9999 -9999 -9999 -9999 -9999 -9999 -9999 -9999 -9999 -9999 -9999 -9999 -9999 -9999 -9999 -9999 -9999 -9999 -9999 -9999 -9999 -9999 -9999 -9999 -9999 -9999 -9999 -9999 -9999 -9999 -9999 -9999 -9999 -9999 -9999 -9999 -9999 -9999 -9999 -9999 -9999 -9999 -9999 -9999 -9999 -9999 -9999 -9999 -9999 -9999 -9999 -9999 -9999 -9999 -9999 -9999 -9999 -9999 -9999 -9999 -9999 -9999 -9999 -9999 -9999 -9999 7.02132E-1 6.91824E-1 6.76229E-1 6.76474E-1 6.97523E-1 7.14474E-1 7.28391E-1 7.07049E-1 5.08573E-1 3.0161E-1 2.4407E-1 1.38798E-1 1.76529E-1 1.67741E-1 1.78364E-1 2.20785E-1 1.91757E-1 1.7151E-1 1.73859E-1 4.17332E-1 4.92436E-1 6.13426E-1 5.61222E-1 4.14257E-1 4.78161E-1 5.18237E-1 5.39219E-1 4.01439E-1 4.71862E-1 2.98057E-1 1.65923E-1 1.0915E-1 9.80626E-2 1.01108E-1 1.12514E-1 1.37082E-1 1.71327E-1 2.45985E-1 2.65989E-1 2.79873E-1 2.70433E-1 3.02127E-1 3.55692E-1 4.00707E-1 4.30466E-1 4.28003E-1 4.52251E-1 5.08794E-1 5.89106E-1 6.42943E-1 6.09629E-1 5.32932E-1 4.86787E-1 4.98966E-1 5.0512E-1 5.22992E-1 6.11395E-1 6.83474E-1 -9999 -9999 -9999 -9999 -9999 -9999 -9999 -9999 -9999 -9999 -9999 -9999 -9999 -9999 -9999 -9999 -9999 -9999 -9999 -9999 -9999
-9999 -9999 -9999 -9999 -9999 -9999 -9999 -9999 -9999 -9999 -9999 -9999 -9999 -9999 -9999 -9999 -9999 -9999 -9999 -9999 -9999 -9999 -9999 -9999 -9999 -9999 -9999 -9999 -9999 -9999 -9999 -9999 -9999 -9999 -9999 -9999 -9999 -9999 -9999 -9999 -9999 -9999 -9999 -9999 -9999 -9999 -9999 -9999 -9999 -9999 -9999 -9999 -9999 -9999 -9999 -9999 -9999 -9999 -9999 -9999 -9999 -9999 -9999 -9999 -9999 -9999 -9999 -9999 -9999 -9999 -9999 -9999 -9999 -9999 -9999 -9999 -9999 -9999 -9999 -9999 -9999 -9999 -9999 -9999 -9999 -9999 -9999 -9999 -9999 -9999 -9999 -9999 -9999 -9999 -9999 -9999 -9999 -9999 -9999 -9999 -9999 -9999 -9999 -9999 -9999 -9999 -9999 -9999 -9999 -9999 -9999 -9999 -9999 -9999 -9999 -9999 -9999 -9999 -9999 -9999 -9999 -9999 -9999 -9999 -9999 -9999 -9999 -9999 -9999 -9999 -9999 -9999 -9999 -9999 -9999 -9999 -9999 -9999 -9999 -9999 -9999 -9999 -9999 -9999 -9999 -9999 -9999 -9999 -9999 -9999 -9999 -9999 -9999 -9999 -9999 -9999 -9999 -9999 -9999 -9999 -9999 -9999 -9999 -9999 -9999 -9999 -9999 -9999 -9999 -9999 -9999 -9999 -9999 -9999 1.90609E-1 -9999 -9999 -9999 1.8528E-1 1.81859E-1 1.7864E-1 6.98507E-1 6.9645E-1 6.95414E-1 6.93476E-1 6.86019E-1 6.94885E-1 6.00234E-1 5.53899E-1 5.89605E-1 6.79295E-1 6.99486E-1 2.07431E-1 2.91333E-1 2.50481E-1 2.18875E-1 1.57245E-1 1.53692E-1 1.58556E-1 1.87654E-1 1.73271E-1 1.62727E-1 1.6579E-1 1.66534E-1 1.73369E-1 2.15181E-1 5.26915E-1 4.31809E-1 5.52678E-1 4.35974E-1 4.08524E-1 5.01401E-1 4.03933E-1 4.59458E-1 2.6711E-1 2.65939E-1 1.25242E-1 1.14062E-1 1.58036E-1 1.93302E-1 2.01988E-1 2.26609E-1 2.62052E-1 2.51316E-1 2.5844E-1 3.10926E-1 3.17347E-1 3.4988E-1 3.77223E-1 4.13639E-1 4.4442E-1 4.73742E-1 5.031E-1 5.49997E-1 6.03984E-1 5.89747E-1 5.32353E-1 4.7457E-1 4.65746E-1 4.8317E-1 4.9781E-1 5.47219E-1 6.35536E-1 6.63078E-1 6.18233E-1 5.66481E-1 5.47542E-1 5.8612E-1 6.09762E-1 6.23527E-1 -9999 6.78787E-1 6.63297E-1 6.52448E-1 6.88819E-1 -9999 -9999 -9999 -9999 -9999 -9999 -9999 -9999 -9999
-9999 -9999 -9999 -9999 -9999 -9999 -9999 -9999 -9999 -9999 -9999 -9999 -9999 -9999 -9999 -9999 -9999 -9999 -9999 -9999 -9999 -9999 -9999 -9999 -9999 -9999 -9999 -9999 -9999 -9999 -9999 -9999 -9999 -9999 -9999 -9999 -9999 -9999 -9999 -9999 -9999 -9999 -9999 -9999 -9999 -9999 -9999 -9999 -9999 -9999 -9999 -9999 -9999 -9999 -9999 -9999 -9999 -9999 -9999 -9999 -9999 -9999 -9999 -9999 -9999 -9999 -9999 -9999 -9999 -9999 -9999 -9999 -9999 -9999 -9999 -9999 -9999 -9999 -9999 -9999 -9999 -9999 -9999 -9999 -9999 -9999 -9999 -9999 -9999 -9999 -9999 -9999 -9999 -9999 -9999 -9999 -9999 -9999 -9999 -9999 -9999 -9999 -9999 -9999 -9999 -9999 -9999 -9999 -9999 -9999 -9999 -9999 -9999 -9999 -9999 -9999 -9999 -9999 -9999 -9999 -9999 -9999 -9999 -9999 -9999 -9999 -9999 -9999 -9999 -9999 -9999 -9999 -9999 -9999 -9999 -9999 -9999 -9999 -9999 -9999 -9999 -9999 -9999 -9999 -9999 -9999 -9999 -9999 -9999 -9999 -9999 -9999 -9999 -9999 -9999 -9999 -9999 -9999 -9999 -9999 -9999 -9999 -9999 -9999 -9999 -9999 -9999 -9999 -9999 -9999 -9999 1.95828E-1 1.93923E-1 1.91614E-1 1.88096E-1 1.84978E-1 1.82765E-1 1.79545E-1 1.74219E-1 7.07796E-1 7.02569E-1 7.04664E-1 6.64133E-1 6.66497E-1 6.62246E-1 6.48667E-1 6.1303E-1 5.54717E-1 4.97579E-1 5.25295E-1 6.35335E-1 2.03046E-1 2.89819E-1 2.74945E-1 1.87363E-1 1.51559E-1 1.48382E-1 1.6512E-1 1.68835E-1 1.59574E-1 1.62819E-1 1.6449E-1 1.66162E-1 1.66719E-1 1.64119E-1 1.82499E-1 1.80438E-1 1.79717E-1 1.96452E-1 2.87424E-1 3.46275E-1 3.88031E-1 3.19081E-1 2.65134E-1 2.38184E-1 3.127E-1 2.4975E-1 1.652E-1 1.72317E-1 1.28548E-1 1.19228E-1 3.07068E-1 3.38572E-1 3.43503E-1 2.90683E-1 3.00334E-1 3.12197E-1 3.85615E-1 3.79383E-1 4.11674E-1 4.78936E-1 5.16908E-1 5.33532E-1 5.32231E-1 5.15754E-1 5.01719E-1 5.08521E-1 4.69409E-1 4.79999E-1 5.01217E-1 4.91506E-1 5.12613E-1 5.58578E-1 5.80292E-1 5.75499E-1 4.42529E-1 4.36632E-1 5.11259E-1 5.3062E-1 5.52901E-1 5.35276E-1 5.82599E-1 5.99722E-1 6.08837E-1 6.32551E-1 -9999 -9999 -9999 -9999 -9999 -9999 -9999 -9999 -9999
-9999 -9999 -9999 -9999 -9999 -9999 -9999 -9999 -9999 -9999 -9999 -9999 -9999 -9999 -9999 -9999 -9999 -9999 -9999 -9999 -9999 -9999 -9999 -9999 -9999 -9999 -9999 -9999 -9999 -9999 -9999 -9999 -9999 -9999 -9999 -9999 -9999 -9999 -9999 -9999 -9999 -9999 -9999 -9999 -9999 -9999 -9999 -9999 -9999 -9999 -9999 -9999 -9999 -9999 -9999 -9999 -9999 -9999 -9999 -9999 -9999 -9999 -9999 -9999 -9999 -9999 -9999 -9999 -9999 -9999 -9999 -9999 -9999 -9999 -9999 -9999 -9999 -9999 -9999 -9999 -9999 -9999 -9999 -9999 -9999 -9999 -9999 -9999 -9999 -9999 -9999 -9999 -9999 -9999 -9999 -9999 -9999 -9999 -9999 -9999 -9999 -9999 -9999 -9999 -9999 -9999 -9999 -9999 -9999 -9999 -9999 -9999 -9999 -9999 -9999 -9999 -9999 -9999 -9999 -9999 -9999 -9999 -9999 -9999 -9999 -9999 -9999 -9999 -9999 -9999 -9999 -9999 -9999 -9999 -9999 -9999 -9999 -9999 -9999 -9999 -9999 -9999 -9999 -9999 -9999 -9999 -9999 -9999 -9999 -9999 -9999 -9999 -9999 -9999 -9999 -9999 -9999 -9999 -9999 -9999 -9999 -9999 -9999 -9999 -9999 -9999 -9999 -9999 2.01429E-1 1.98432E-1 1.95427E-1 1.9322E-1 1.91513E-1 1.89403E-1 1.98758E-1 1.9495E-1 1.89342E-1 1.92196E-1 6.94722E-1 6.42208E-1 6.47573E-1 6.47938E-1 6.256E-1 5.98513E-1 5.80194E-1 5.8271E-1 5.7328E-1 5.48562E-1 4.93743E-1 4.75624E-1 5.62302E-1 2.15205E-1 2.64908E-1 2.71336E-1 1.88615E-1 1.36493E-1 1.81977E-1 1.47068E-1 1.76207E-1 1.56705E-1 1.61799E-1 1.63191E-1 1.64119E-1 1.6514E-1 1.64955E-1 1.64026E-1 1.64212E-1 1.75229E-1 1.68088E-1 2.50391E-1 2.84822E-1 2.15054E-1 2.41112E-1 2.74063E-1 3.58794E-1 3.17035E-1 1.8919E-1 1.38167E-1 1.42461E-1 1.51878E-1 1.33904E-1 1.28592E-1 4.32716E-1 4.49241E-1 3.6455E-1 3.41707E-1 4.04059E-1 4.0766E-1 3.76024E-1 4.73887E-1 5.47763E-1 5.82395E-1 5.88657E-1 5.43939E-1 5.15948E-1 5.41743E-1 5.18464E-1 5.51969E-1 5.49348E-1 5.56116E-1 5.29829E-1 5.23927E-1 5.80411E-1 5.8761E-1 4.7012E-1 3.78107E-1 3.54066E-1 3.45095E-1 3.45189E-1 3.78288E-1 3.87247E-1 3.83202E-1 4.48627E-1 5.15569E-1 5.79278E-1 -9999 -9999 -9999 -9999 -9999 -9999 -9999 -9999 -9999
-9999 -9999 -9999 -9999 -9999 -9999 -9999 -9999 -9999 -9999 -9999 -9999 -9999 -9999 -9999 -9999 -9999 -9999 -9999 -9999 -9999 -9999 -9999 -9999 -9999 -9999 -9999 -9999 -9999 -9999 -9999 -9999 -9999 -9999 -9999 -9999 -9999 -9999 -9999 -9999 -9999 -9999 -9999 -9999 -9999 -9999 -9999 -9999 -9999 -9999 -9999 -9999 -9999 -9999 -9999 -9999 -9999 -9999 -9999 -9999 -9999 -9999 -9999 -9999 -9999 -9999 -9999 -9999 -9999 -9999 -9999 -9999 -9999 -9999 -9999 -9999 -9999 -9999 -9999 -9999 -9999 -9999 -9999 -9999 -9999 -9999 -9999 -9999 -9999 -9999 -9999 -9999 -9999 -9999 -9999 -9999 -9999 -9999 -9999 -9999 -9999 -9999 -9999 -9999 -9999 -9999 -9999 -9999 -9999 -9999 -9999 -9999 -9999 -9999 -9999 -9999 -9999 -9999 -9999 -9999 -9999 -9999 -9999 -9999 -9999 -9999 -9999 -9999 -9999 -9999 -9999 -9999 -9999 -9999 -9999 -9999 -9999 -9999 -9999 -9999 -9999 -9999 -9999 -9999 -9999 -9999 -9999 -9999 -9999 -9999 -9999 -9999 -9999 -9999 -9999 -9999 -9999 -9999 -9999 -9999 -9999 -9999 -9999 -9999 -9999 4.68092E-1 4.65534E-1 4.61891E-1 2.00031E-1 2.08359E-1 2.04356E-1 2.02773E-1 2.014E-1 2.01294E-1 2.00766E-1 1.80519E-1 1.75817E-1 1.87318E-1 1.88895E-1 6.03194E-1 6.08403E-1 6.23151E-1 6.13799E-1 5.88671E-1 5.52888E-1 5.4967E-1 5.54168E-1 5.30663E-1 4.78168E-1 4.40909E-1 1.95274E-1 1.98805E-1 2.27314E-1 1.71756E-1 2.05653E-1 1.75257E-1 1.39323E-1 1.45433E-1 1.46951E-1 1.56613E-1 1.6013E-1 1.60964E-1 1.61706E-1 1.62819E-1 1.63748E-1 1.64769E-1 1.65883E-1 1.64397E-1 1.92082E-1 2.37456E-1 1.98628E-1 2.52695E-1 3.87253E-1 3.4427E-1 2.66488E-1 2.0826E-1 1.98357E-1 1.3437E-1 1.43885E-1 1.50579E-1 1.99311E-1 1.39106E-1 4.97117E-1 5.41328E-1 4.93516E-1 4.34302E-1 4.80067E-1 5.23112E-1 5.13685E-1 5.46853E-1 6.21271E-1 6.40961E-1 6.42879E-1 6.07393E-1 5.81166E-1 5.8202E-1 5.60983E-1 5.36517E-1 5.17346E-1 5.39254E-1 5.08585E-1 5.1708E-1 5.90501E-1 6.08854E-1 4.45633E-1 2.75682E-1 2.58642E-1 2.26521E-1 2.1375E-1 2.53322E-1 2.66548E-1 2.76042E-1 3.02013E-1 4.34095E-1 5.73348E-1 -9999 -9999 -9999 -9999 -9999 -9999 -9999 -9999 -9999
-9999 -9999 -9999 -9999 -9999 -9999 -9999 -9999 -9999 -9999 -9999 -9999 -9999 -9999 -9999 -9999 -9999 -9999 -9999 -9999 -9999 -9999 -9999 -9999 -9999 -9999 -9999 -9999 -9999 -9999 -9999 -9999 -9999 -9999 -9999 -9999 -9999 -9999 -9999 -9999 -9999 -9999 -9999 -9999 -9999 -9999 -9999 -9999 -9999 -9999 -9999 -9999 -9999 -9999 -9999 -9999 -9999 -9999 -9999 -9999 -9999 -9999 -9999 -9999 -9999 -9999 -9999 -9999 -9999 -9999 -9999 -9999 -9999 -9999 -9999 -9999 -9999 -9999 -9999 -9999 -9999 -9999 -9999 -9999 -9999 -9999 -9999 -9999 -9999 -9999 -9999 -9999 -9999 -9999 -9999 -9999 -9999 -9999 -9999 -9999 -9999 -9999 -9999 -9999 -9999 -9999 -9999 -9999 -9999 -9999 -9999 -9999 -9999 -9999 -9999 -9999 -9999 -9999 -9999 -9999 -9999 -9999 -9999 -9999 -9999 -9999 -9999 -9999 -9999 -9999 -9999 -9999 -9999 -9999 -9999 -9999 -9999 -9999 -9999 -9999 -9999 -9999 -9999 -9999 -9999 -9999 -9999 -9999 -9999 -9999 -9999 -9999 -9999 -9999 -9999 -9999 -9999 -9999 -9999 -9999 -9999 -9999 -9999 -9999 4.71077E-1 4.67942E-1 4.64778E-1 2.16537E-1 2.12351E-1 2.07201E-1 2.03089E-1 2.01189E-1 2.00238E-1 1.8238E-1 1.8561E-1 1.88153E-1 2.00013E-1 1.9085E-1 2.00089E-1 2.11583E-1 6.31211E-1 6.21446E-1 6.00427E-1 5.86832E-1 5.65622E-1 5.4844E-1 5.44743E-1 5.1525E-1 1.99583E-1 1.72039E-1 1.6958E-1 1.57704E-1 1.77685E-1 1.56705E-1 1.26241E-1 1.42129E-1 1.46382E-1 1.56986E-1 1.48139E-1 1.5407E-1 1.55352E-1 1.55994E-1 1.57002E-1 1.58012E-1 1.59113E-1 1.60767E-1 1.61135E-1 1.57002E-1 1.85695E-1 1.68426E-1 2.14705E-1 2.31175E-1 2.56305E-1 2.08648E-1 2.00118E-1 1.63201E-1 1.60726E-1 1.4261E-1 1.6037E-1 1.75997E-1 1.6037E-1 5.97824E-1 5.52014E-1 6.1263E-1 6.17077E-1 5.65874E-1 5.7572E-1 6.22504E-1 6.08316E-1 5.96172E-1 5.74868E-1 5.43811E-1 6.11481E-1 5.90685E-1 5.55018E-1 5.06114E-1 4.57145E-1 4.46129E-1 4.25122E-1 3.88033E-1 3.9082E-1 4.05531E-1 5.25553E-1 6.18384E-1 5.15826E-1 2.92839E-1 1.84552E-1 1.82154E-1 1.70181E-1 1.76791E-1 2.16742E-1 2.58616E-1 3.11101E-1 4.08583E-1 -9999 -9999 -9999 -9999 -9999 -9999 -9999 -9999 -9999 -9999
-9999 -9999 -9999 -9999 -9999 -9999 -9999 -9999 -9999 -9999 -9999 -9999 -9999 -9999 -9999 -9999 -9999 -9999 -9999 -9999 -9999 -9999 -9999 -9999 -9999 -9999 -9999 -9999 -9999 -9999 -9999 -9999 -9999 -9999 -9999 -9999 -9999 -9999 -9999 -9999 -9999 -9999 -9999 -9999 -9999 -9999 -9999 -9999 -9999 -9999 -9999 -9999 -9999 -9999 -9999 -9999 -9999 -9999 -9999 -9999 -9999 -9999 -9999 -9999 -9999 -9999 -9999 -9999 -9999 -9999 -9999 -9999 -9999 -9999 -9999 -9999 -9999 -9999 -9999 -9999 -9999 -9999 -9999 -9999 -9999 -9999 -9999 -9999 -9999 -9999 -9999 -9999 -9999 -9999 -9999 -9999 -9999 -9999 -9999 -9999 -9999 -9999 -9999 -9999 -9999 -9999 -9999 -9999 -9999 -9999 -9999 -9999 -9999 -9999 -9999 -9999 -9999 -9999 -9999 -9999 -9999 -9999 -9999 -9999 -9999 -9999 -9999 -9999 -9999 -9999 -9999 -9999 -9999 -9999 -9999 -9999 -9999 -9999 -9999 -9999 -9999 -9999 -9999 -9999 -9999 -9999 -9999 -9999 -9999 -9999 -9999 -9999 -9999 -9999 -9999 -9999 -9999 -9999 -9999 -9999 -9999 -9999 4.75359E-1 4.72856E-1 4.69737E-1 4.65534E-1 2.17268E-1 2.15179E-1 2.1298E-1 2.0899E-1 1.8561E-1 1.82967E-1 1.81596E-1 1.95075E-1 1.87664E-1 1.93423E-1 2.09331E-1 2.06063E-1 4.3465E-1 4.4088E-1 2.17686E-1 6.6928E-1 6.51573E-1 6.11463E-1 5.62011E-1 5.18498E-1 5.04688E-1 1.97912E-1 2.03066E-1 1.77268E-1 1.61501E-1 1.32143E-1 1.43042E-1 1.14587E-1 1.15039E-1 1.15597E-1 1.24956E-1 1.41528E-1 1.49322E-1 1.51876E-1 1.51876E-1 1.51967E-1 1.53338E-1 1.54894E-1 1.57002E-1 1.58746E-1 1.57553E-1 1.8566E-1 2.05059E-1 1.9136E-1 1.80409E-1 1.56529E-1 1.77712E-1 1.75348E-1 1.63429E-1 1.62209E-1 1.57548E-1 1.65723E-1 1.64843E-1 1.74695E-1 6.6685E-1 6.54113E-1 6.27144E-1 6.38607E-1 6.45409E-1 6.58346E-1 6.53621E-1 6.37974E-1 6.42931E-1 5.83808E-1 4.98651E-1 4.45126E-1 4.53586E-1 4.35168E-1 4.46099E-1 3.8464E-1 3.20054E-1 2.93435E-1 2.69118E-1 2.61602E-1 2.31668E-1 2.80333E-1 4.58311E-1 6.25173E-1 5.51216E-1 3.80551E-1 3.06291E-1 2.55535E-1 2.25483E-1 1.76791E-1 1.97511E-1 2.51278E-1 3.36915E-1 4.49336E-1 -9999 -9999 -9999 -9999 -9999 -9999 -9999 -9999 -9999 -9999
-9999 -9999 -9999 -9999 -9999 -9999 -9999 -9999 -9999 -9999 -9999 -9999 -9999 -9999 -9999 -9999 -9999 -9999 -9999 -9999 -9999 -9999 -9999 -9999 -9999 -9999 -9999 -9999 -9999 -9999 -9999 -9999 -9999 -9999 -9999 -9999 -9999 -9999 -9999 -9999 -9999 -9999 -9999 -9999 -9999 -9999 -9999 -9999 -9999 -9999 -9999 -9999 -9999 -9999 -9999 -9999 -9999 -9999 -9999 -9999 -9999 -9999 -9999 -9999 -9999 -9999 -9999 -9999 -9999 -9999 -9999 -9999 -9999 -9999 -9999 -9999 -9999 -9999 -9999 -9999 -9999 -9999 -9999 -9999 -9999 -9999 -9999 -9999 -9999 -9999 -9999 -9999 -9999 -9999 -9999 -9999 -9999 -9999 -9999 -9999 -9999 -9999 -9999 -9999 -9999 -9999 -9999 -9999 -9999 -9999 -9999 -9999 -9999 -9999 -9999 -9999 -9999 -9999 -9999 -9999 -9999 -9999 -9999 -9999 -9999 -9999 -9999 -9999 -9999 -9999 -9999 -9999 -9999 -9999 -9999 -9999 -9999 -9999 -9999 -9999 -9999 -9999 -9999 -9999 -9999 -9999 -9999 -9999 -9999 -9999 -9999 -9999 -9999 -9999 -9999 -9999 -9999 5.43133E-1 5.40867E-1 4.80451E-1 4.76968E-1 4.73594E-1 4.70333E-1 4.68392E-1 4.66138E-1 2.17998E-1 2.15597E-1 2.14132E-1 1.92936E-1 1.90497E-1 1.87371E-1 1.97237E-1 1.95384E-1 1.96002E-1 2.00424E-1 2.07596E-1 1.99834E-1 2.12995E-1 4.4923E-1 4.56953E-1 4.64184E-1 4.8049E-1 2.48383E-1 2.67946E-1 2.44709E-1 2.37466E-1 2.19559E-1 1.90179E-1 1.88424E-1 1.69752E-1 1.52844E-1 1.40596E-1 1.27041E-1 1.07263E-1 1.21203E-1 1.16023E-1 1.1373E-1 1.43152E-1 1.48958E-1 1.4996E-1 1.49322E-1 1.48958E-1 1.49595E-1 1.51785E-1 1.54986E-1 1.57369E-1 1.56452E-1 1.63947E-1 1.51693E-1 1.53064E-1 1.55077E-1 1.56085E-1 1.54986E-1 1.5343E-1 1.62595E-1 1.7148E-1 1.69142E-1 1.77497E-1 6.73807E-1 6.72662E-1 6.71019E-1 6.52131E-1 6.67259E-1 6.60195E-1 6.40458E-1 6.45043E-1 6.03406E-1 5.96172E-1 5.69338E-1 4.818E-1 3.80308E-1 3.5169E-1 3.54168E-1 3.46898E-1 3.4552E-1 3.14455E-1 2.13186E-1 1.62975E-1 1.47045E-1 1.60381E-1 1.68588E-1 2.23048E-1 4.77852E-1 5.93143E-1 5.21301E-1 5.00207E-1 5.2377E-1 4.35834E-1 2.7704E-1 2.0945E-1 2.03867E-1 2.60893E-1 3.543E-1 4.58955E-1 5.44924E-1 -9999 -9999 -9999 -9999 -9999 -9999 -9999 -9999 -9999
-9999 -9999 -9999 -9999 -9999 -9999 -9999 -9999 -9999 -9999 -9999 -9999 -9999 -9999 -9999 -9999 -9999 -9999 -9999 -9999 -9999 -9999 -9999 -9999 -9999 -9999 -9999 -9999 -9999 -9999 -9999 -9999 -9999 -9999 -9999 -9999 -9999 -9999 -9999 -9999 -9999 -9999 -9999 -9999 -9999 -9999 -9999 -9999 -9999 -9999 -9999 -9999 -9999 -9999 -9999 -9999 -9999 -9999 -9999 -9999 -9999 -9999 -9999 -9999 -9999 -9999 -9999 -9999 -9999 -9999 -9999 -9999 -9999 -9999 -9999 -9999 -9999 -9999 -9999 -9999 -9999 -9999 -9999 -9999 -9999 -9999 -9999 -9999 -9999 -9999 -9999 -9999 -9999 -9999 -9999 -9999 -9999 -9999 -9999 -9999 -9999 -9999 -9999 -9999 -9999 -9999 -9999 -9999 -9999 -9999 -9999 -9999 -9999 -9999 -9999 -9999 -9999 -9999 -9999 -9999 -9999 -9999 -9999 -9999 -9999 -9999 -9999 -9999 -9999 -9999 -9999 -9999 -9999 -9999 -9999 -9999 -9999 -9999 -9999 -9999 -9999 -9999 -9999 -9999 -9999 -9999 -9999 -9999 -9999 -9999 -9999 -9999 -9999 -9999 5.48712E-1 5.46635E-1 5.43415E-1 4.81459E-1 4.77551E-1 4.73594E-1 4.68691E-1 4.63717E-1 4.60515E-1 4.59442E-1 2.16119E-1 2.16119E-1 1.94591E-1 1.92351E-1 1.90888E-1 1.90204E-1 2.01348E-1 1.99294E-1 1.97648E-1 1.97546E-1 2.0063E-1 2.06881E-1 2.133E-1 2.13613E-1 4.50259E-1 4.97616E-1 5.22635E-1 5.36224E-1 5.13991E-1 5.31317E-1 3.12249E-1 2.40964E-1 2.17528E-1 1.89485E-1 1.73483E-1 1.62696E-1 1.43694E-1 1.35178E-1 1.21326E-1 8.85148E-2 8.78416E-2 9.39807E-2 1.19743E-1 1.43695E-1 1.47321E-1 1.48594E-1 1.48412E-1 1.47502E-1 1.47048E-1 1.4914E-1 1.52972E-1 1.55352E-1 1.55535E-1 1.54894E-1 1.55261E-1 1.55719E-1 1.56544E-1 1.57369E-1 1.57002E-1 6.67308E-1 6.63876E-1 6.80335E-1 6.76126E-1 6.54434E-1 6.56403E-1 6.5575E-1 6.56566E-1 6.55587E-1 6.47789E-1 6.26571E-1 6.06564E-1 5.63134E-1 5.46936E-1 5.03887E-1 4.64944E-1 3.78451E-1 2.99408E-1 2.54934E-1 2.68196E-1 2.49114E-1 2.6783E-1 2.18713E-1 1.54743E-1 1.18076E-1 1.3947E-1 1.77001E-1 2.1177E-1 3.02649E-1 4.7996E-1 5.6876E-1 5.1693E-1 5.76222E-1 6.35903E-1 5.73115E-1 4.02144E-1 2.54621E-1 2.66365E-1 3.05381E-1 3.87823E-1 4.6747E-1 5.29006E-1 5.83593E-1 -9999 -9999 -9999 -9999 -9999 -9999 -9999 -9999
-9999 -9999 -9999 -9999 -9999 -9999 -9999 -9999 -9999 -9999 -9999 -9999 -9999 -9999 -9999 -9999 -9999 -9999 -9999 -9999 -9999 -9999 -9999 -9999 -9999 -9999 -9999 -9999 -9999 -9999 -9999 -9999 -9999 -9999 -9999 -9999 -9999 -9999 -9999 -9999 -9999 -9999 -9999 -9999 -9999 -9999 -9999 -9999 -9999 -9999 -9999 -9999 -9999 -9999 -9999 -9999 -9999 -9999 -9999 -9999 -9999 -9999 -9999 -9999 -9999 -9999 -9999 -9999 -9999 -9999 -9999 -9999 -9999 -9999 -9999 -9999 -9999 -9999 -9999 -9999 -9999 -9999 -9999 -9999 -9999 -9999 -9999 -9999 -9999 -9999 -9999 -9999 -9999 -9999 -9999 -9999 -9999 -9999 -9999 -9999 -9999 -9999 -9999 -9999 -9999 -9999 -9999 -9999 -9999 -9999 -9999 -9999 -9999 -9999 -9999 -9999 -9999 -9999 -9999 -9999 -9999 -9999 -9999 -9999 -9999 -9999 -9999 -9999 -9999 -9999 -9999 -9999 -9999 -9999 -9999 -9999 -9999 -9999 -9999 -9999 -9999 -9999 -9999 -9999 -9999 -9999 -9999 -9999 -9999 -9999 -9999 -9999 -9999 5.51182E-1 5.49126E-1 4.87299E-1 4.81172E-1 4.74036E-1 4.9166E-1 4.87129E-1 4.81146E-1 4.74587E-1 4.71264E-1 2.2148E-1 2.0299E-1 1.92546E-1 2.05654E-1 2.03913E-1 2.02477E-1 2.02375E-1 2.02272E-1 2.01246E-1 2.00219E-1 1.99499E-1 1.99041E-1 2.03616E-1 2.10293E-1 2.15217E-1 4.5808E-1 4.856E-1 5.05468E-1 5.29726E-1 5.72088E-1 5.77297E-1 5.61251E-1 2.74805E-1 2.22482E-1 1.85528E-1 1.65834E-1 1.54919E-1 1.33161E-1 1.03178E-1 1.16971E-1 8.11657E-2 7.64279E-2 1.01208E-1 1.26592E-1 1.42367E-1 1.43891E-1 1.4479E-1 1.45959E-1 1.45689E-1 1.45059E-1 1.4686E-1 1.49658E-1 1.5215E-1 1.51785E-1 1.51328E-1 1.51328E-1 1.51237E-1 1.51602E-1 6.62143E-1 6.42814E-1 6.43137E-1 6.62774E-1 6.39722E-1 6.57674E-1 6.57513E-1 6.36428E-1 6.53782E-1 6.45653E-1 6.52311E-1 5.94087E-1 5.49593E-1 4.72282E-1 4.09822E-1 3.95265E-1 4.27321E-1 4.08099E-1 3.12099E-1 2.02981E-1 1.50805E-1 1.55831E-1 1.59594E-1 1.70708E-1 1.84272E-1 1.75704E-1 2.00712E-1 3.06142E-1 3.61339E-1 3.97172E-1 4.94401E-1 5.6578E-1 5.01734E-1 4.6311E-1 6.14745E-1 6.84528E-1 6.62424E-1 5.51274E-1 4.23817E-1 3.32635E-1 3.80071E-1 4.35541E-1 4.67318E-1 5.38539E-1 5.59689E-1 -9999 -9999 -9999 -9999 -9999 -9999 -9999 -9999
-9999 -9999 -9999 -9999 -9999 -9999 -9999 -9999 -9999 -9999 -9999 -9999 -9999 -9999 -9999 -9999 -9999 -9999 -9999 -9999 -9999 -9999 -9999 -9999 -9999 -9999 -9999 -9999 -9999 -9999 -9999 -9999 -9999 -9999 -9999 -9999 -9999 -9999 -9999 -9999 -9999 -9999 -9999 -9999 -9999 -9999 -9999 -9999 -9999 -9999 -9999 -9999 -9999 -9999 -9999 -9999 -9999 -9999 -9999 -9999 -9999 -9999 -9999 -9999 -9999 -9999 -9999 -9999 -9999 -9999 -9999 -9999 -9999 -9999 -9999 -9999 -9999 -9999 -9999 -9999 -9999 -9999 -9999 -9999 -9999 -9999 -9999 -9999 -9999 -9999 -9999 -9999 -9999 -9999 -9999 -9999 -9999 -9999 -9999 -9999 -9999 -9999 -9999 -9999 -9999 -9999 -9999 -9999 -9999 -9999 -9999 -9999 -9999 -9999 -9999 -9999 -9999 -9999 -9999 -9999 -9999 -9999 -9999 -9999 -9999 -9999 -9999 -9999 -9999 -9999 -9999 -9999 -9999 -9999 -9999 -9999 -9999 -9999 -9999 -9999 -9999 -9999 -9999 -9999 -9999 -9999 -9999 -9999 -9999 -9999 -9999 -9999 5.52272E-1 4.92607E-1 4.88705E-1 4.8418E-1 4.7726E-1 4.92409E-1 4.86977E-1 4.81609E-1 4.96663E-1 4.90119E-1 4.55824E-1 2.09194E-1 1.97751E-1 2.01554E-1 2.04015E-1 2.03093E-1 2.01964E-1 2.01862E-1 2.02272E-1 2.00365E-1 2.00161E-1 2.12809E-1 2.13982E-1 2.17922E-1 2.24171E-1 2.30683E-1 4.65438E-1 4.78914E-1 5.04864E-1 5.52068E-1 5.88144E-1 5.41583E-1 5.87701E-1 2.93661E-1 2.23618E-1 1.84758E-1 1.61543E-1 1.45244E-1 1.30512E-1 1.1281E-1 7.93938E-2 9.82591E-2 1.00127E-1 9.36496E-2 1.28909E-1 1.40846E-1 1.41293E-1 1.42367E-1 1.447E-1 1.46139E-1 1.4668E-1 1.47942E-1 1.38548E-1 1.4713E-1 1.45509E-1 1.44969E-1 1.4461E-1 6.46857E-1 6.50989E-1 6.53618E-1 6.35765E-1 6.3742E-1 6.36262E-1 6.52471E-1 6.48667E-1 6.49831E-1 6.51154E-1 6.42776E-1 6.17538E-1 5.56342E-1 4.91545E-1 3.99487E-1 2.84555E-1 2.32608E-1 2.24853E-1 2.95502E-1 3.40332E-1 2.43991E-1 1.41626E-1 9.0664E-2 1.05905E-1 1.32613E-1 1.8964E-1 2.53612E-1 3.49241E-1 4.36135E-1 4.67057E-1 5.23354E-1 5.16734E-1 5.29386E-1 5.15567E-1 4.42975E-1 4.51174E-1 5.32613E-1 6.81779E-1 7.18748E-1 6.80689E-1 5.68346E-1 4.15884E-1 3.66794E-1 4.41549E-1 4.43384E-1 4.92323E-1 5.69146E-1 -9999 -9999 -9999 -9999 -9999 -9999 -9999 -9999
-9999 -9999 -9999 -9999 -9999 -9999 -9999 -9999 -9999 -9999 -9999 -9999 -9999 -9999 -9999 -9999 -9999 -9999 -9999 -9999 -9999 -9999 -9999 -9999 -9999 -9999 -9999 -9999 -9999 -9999 -9999 -9999 -9999 -9999 -9999 -9999 -9999 -9999 -9999 -9999 -9999 -9999 -9999 -9999 -9999 -9999 -9999 -9999 -9999 -9999 -9999 -9999 -9999 -9999 -9999 -9999 -9999 -9999 -9999 -9999 -9999 -9999 -9999 -9999 -9999 -9999 -9999 -9999 -9999 -9999 -9999 -9999 -9999 -9999 -9999 -9999 -9999 -9999 -9999 -9999 -9999 -9999 -9999 -9999 -9999 -9999 -9999 -9999 -9999 -9999 -9999 -9999 -9999 -9999 -9999 -9999 -9999 -9999 -9999 -9999 -9999 -9999 -9999 -9999 -9999 -9999 -9999 -9999 -9999 -9999 -9999 -9999 -9999 -9999 -9999 -9999 -9999 -9999 -9999 -9999 -9999 -9999 -9999 -9999 -9999 -9999 -9999 -9999 -9999 -9999 -9999 -9999 -9999 -9999 -9999 -9999 -9999 -9999 -9999 -9999 -9999 -9999 -9999 -9999 -9999 -9999 -9999 -9999 -9999 5.55644E-1 5.53627E-1 5.51591E-1 4.91498E-1 4.88143E-1 5.06447E-1 5.02421E-1 4.98778E-1 4.93604E-1 4.89251E-1 4.82844E-1 4.66188E-1 4.57436E-1 4.53232E-1 2.07357E-1 2.08546E-1 1.99088E-1 2.02067E-1 2.01964E-1 2.00732E-1 1.97921E-1 1.98939E-1 2.00466E-1 2.15049E-1 2.15155E-1 2.16114E-1 2.19621E-1 2.2512E-1 2.31101E-1 4.68336E-1 4.88104E-1 4.99372E-1 5.0333E-1 5.12695E-1 5.63308E-1 5.76881E-1 2.84266E-1 2.23031E-1 1.90291E-1 1.66844E-1 1.34403E-1 1.22212E-1 1.11258E-1 9.38907E-2 1.11436E-1 8.79815E-2 9.3295E-2 1.29988E-1 1.38082E-1 1.38705E-1 1.40756E-1 1.44071E-1 1.371E-1 1.38377E-1 1.38207E-1 1.46229E-1 1.43891E-1 1.42456E-1 1.42098E-1 6.42665E-1 6.40971E-1 6.41989E-1 6.44518E-1 6.46691E-1 6.42834E-1 6.27451E-1 5.89194E-1 5.81312E-1 6.09339E-1 6.33378E-1 6.31139E-1 5.54165E-1 4.3695E-1 3.52021E-1 2.9849E-1 1.81914E-1 1.27833E-1 1.28382E-1 1.67732E-1 2.23291E-1 1.95934E-1 1.38243E-1 1.41229E-1 1.84295E-1 2.71687E-1 3.71779E-1 4.51269E-1 5.0961E-1 5.3537E-1 4.44722E-1 3.42497E-1 3.56335E-1 3.71063E-1 4.11561E-1 4.41826E-1 4.80398E-1 5.34003E-1 6.01581E-1 7.41141E-1 7.28736E-1 5.90137E-1 3.95919E-1 3.26345E-1 3.25102E-1 4.13203E-1 4.90972E-1 5.64857E-1 -9999 -9999 -9999 -9999 -9999 -9999 -9999 -9999
-9999 -9999 -9999 -9999 -9999 -9999 -9999 -9999 -9999 -9999 -9999 -9999 -9999 -9999 -9999 -9999 -9999 -9999 -9999 -9999 -9999 -9999 -9999 -9999 -9999 -9999 -9999 -9999 -9999 -9999 -9999 -9999 -9999 -9999 -9999 -9999 -9999 -9999 -9999 -9999 -9999 -9999 -9999 -9999 -9999 -9999 -9999 -9999 -9999 -9999 -9999 -9999 -9999 -9999 -9999 -9999 -9999 -9999 -9999 -9999 -9999 -9999 -9999 -9999 -9999 -9999 -9999 -9999 -9999 -9999 -9999 -9999 -9999 -9999 -9999 -9999 -9999 -9999 -9999 -9999 -9999 -9999 -9999 -9999 -9999 -9999 -9999 -9999 -9999 -9999 -9999 -9999 -9999 -9999 -9999 -9999 -9999 -9999 -9999 -9999 -9999 -9999 -9999 -9999 -9999 -9999 -9999 -9999 -9999 -9999 -9999 -9999 -9999 -9999 -9999 -9999 -9999 -9999 -9999 -9999 -9999 -9999 -9999 -9999 -9999 -9999 -9999 -9999 -9999 -9999 -9999 -9999 -9999 -9999 -9999 -9999 -9999 -9999 -9999 -9999 -9999 -9999 -9999 -9999 -9999 -9999 -9999 -9999 5.57511E-1 5.55376E-1 4.93987E-1 4.90244E-1 5.09288E-1 5.06304E-1 5.02421E-1 4.98778E-1 4.97897E-1 4.96571E-1 4.62095E-1 4.78265E-1 4.69011E-1 4.59682E-1 4.53232E-1 2.20434E-1 2.08221E-1 2.10922E-1 2.13617E-1 2.12168E-1 2.10779E-1 2.09709E-1 2.10137E-1 2.12168E-1 2.15049E-1 2.17284E-1 2.18028E-1 2.21211E-1 2.25647E-1 2.30369E-1 2.31559E-1 4.65053E-1 4.80696E-1 5.11014E-1 5.56572E-1 5.72376E-1 5.74115E-1 2.7501E-1 2.33737E-1 2.06961E-1 1.69597E-1 1.32593E-1 1.25129E-1 1.04832E-1 8.76305E-2 8.57521E-2 8.02642E-2 1.08036E-1 1.31438E-1 1.35857E-1 1.37282E-1 1.39239E-1 1.3227E-1 1.35147E-1 1.371E-1 1.46049E-1 1.43443E-1 1.41203E-1 6.39779E-1 6.38924E-1 6.39266E-1 6.37552E-1 6.37724E-1 6.39949E-1 6.32022E-1 5.7597E-1 5.20249E-1 4.71005E-1 4.77E-1 5.35394E-1 5.72736E-1 5.68475E-1 5.05932E-1 4.11911E-1 3.39995E-1 3.00316E-1 2.21299E-1 1.43408E-1 1.38254E-1 1.57864E-1 1.79616E-1 1.79321E-1 2.09179E-1 3.00144E-1 3.95137E-1 4.77152E-1 5.63105E-1 5.75682E-1 5.664E-1 4.81206E-1 3.01942E-1 1.96478E-1 1.8644E-1 3.08912E-1 4.66138E-1 5.84457E-1 6.24381E-1 6.30407E-1 6.39808E-1 6.63596E-1 7.19549E-1 6.06012E-1 4.33464E-1 3.37275E-1 3.07332E-1 3.30544E-1 4.85755E-1 5.41863E-1 -9999 -9999 -9999 -9999 -9999 -9999 -9999 -9999
-9999 -9999 -9999 -9999 -9999 -9999 -9999 -9999 -9999 -9999 -9999 -9999 -9999 -9999 -9999 -9999 -9999 -9999 -9999 -9999 -9999 -9999 -9999 -9999 -9999 -9999 -9999 -9999 -9999 -9999 -9999 -9999 -9999 -9999 -9999 -9999 -9999 -9999 -9999 -9999 -9999 -9999 -9999 -9999 -9999 -9999 -9999 -9999 -9999 -9999 -9999 -9999 -9999 -9999 -9999 -9999 -9999 -9999 -9999 -9999 -9999 -9999 -9999 -9999 -9999 -9999 -9999 -9999 -9999 -9999 -9999 -9999 -9999 -9999 -9999 -9999 -9999 -9999 -9999 -9999 -9999 -9999 -9999 -9999 -9999 -9999 -9999 -9999 -9999 -9999 -9999 -9999 -9999 -9999 -9999 -9999 -9999 -9999 -9999 -9999 -9999 -9999 -9999 -9999 -9999 -9999 -9999 -9999 -9999 -9999 -9999 -9999 -9999 -9999 -9999 -9999 -9999 -9999 -9999 -9999 -9999 -9999 -9999 -9999 -9999 -9999 -9999 -9999 -9999 -9999 -9999 -9999 -9999 -9999 -9999 -9999 -9999 -9999 -9999 -9999 -9999 -9999 -9999 -9999 -9999 -9999 -9999 5.60152E-1 5.58835E-1 4.9822E-1 4.93573E-1 5.114E-1 5.08297E-1 5.05589E-1 5.01405E-1 4.97161E-1 4.87129E-1 4.65351E-1 4.85644E-1 4.80087E-1 4.71191E-1 4.61916E-1 4.75701E-1 4.72418E-1 2.07681E-1 2.07782E-1 2.09388E-1 2.10458E-1 2.10137E-1 2.08853E-1 2.08318E-1 2.22791E-1 2.12915E-1 2.17071E-1 2.33833E-1 2.33245E-1 2.36642E-1 2.40784E-1 2.44359E-1 2.463E-1 4.83786E-1 5.12869E-1 5.51484E-1 5.83478E-1 5.63908E-1 2.74661E-1 2.35176E-1 2.10436E-1 1.64659E-1 1.46078E-1 1.31782E-1 1.06326E-1 1.0183E-1 8.83483E-2 9.85587E-2 5.96199E-1 6.2174E-1 6.28444E-1 6.04707E-1 6.24355E-1 6.28814E-1 6.39949E-1 6.25996E-1 6.4719E-1 6.44014E-1 6.41141E-1 6.38067E-1 6.37208E-1 6.37552E-1 6.35654E-1 6.34614E-1 6.34092E-1 6.1581E-1 5.00845E-1 3.66801E-1 3.49192E-1 3.86726E-1 4.252E-1 4.42866E-1 4.5794E-1 4.79331E-1 5.07177E-1 4.6973E-1 4.21903E-1 3.80687E-1 3.16655E-1 3.09385E-1 3.1564E-1 2.69679E-1 2.61177E-1 3.3103E-1 4.28681E-1 4.89234E-1 5.23176E-1 5.356E-1 5.01447E-1 4.50385E-1 3.77567E-1 2.67553E-1 2.35397E-1 2.80751E-1 3.8881E-1 5.88985E-1 6.66864E-1 6.48215E-1 5.81582E-1 5.26217E-1 5.24211E-1 5.86119E-1 6.45704E-1 5.81554E-1 4.97615E-1 4.23979E-1 4.19325E-1 4.67667E-1 5.59537E-1 6.06075E-1 6.44045E-1 6.42491E-1 6.01958E-1 6.00274E-1 5.85775E-1 -9999 -9999
-9999 -9999 -9999 -9999 -9999 -9999 -9999 -9999 -9999 -9999 -9999 -9999 -9999 -9999 -9999 -9999 -9999 -9999 -9999 -9999 -9999 -9999 -9999 -9999 -9999 -9999 -9999 -9999 -9999 -9999 -9999 -9999 -9999 -9999 -9999 -9999 -9999 -9999 -9999 -9999 -9999 -9999 -9999 -9999 -9999 -9999 -9999 -9999 -9999 -9999 -9999 -9999 -9999 -9999 -9999 -9999 -9999 -9999 -9999 -9999 -9999 -9999 -9999 -9999 -9999 -9999 -9999 -9999 -9999 -9999 -9999 -9999 -9999 -9999 -9999 -9999 -9999 -9999 -9999 -9999 -9999 -9999 -9999 -9999 -9999 -9999 -9999 -9999 -9999 -9999 -9999 -9999 -9999 -9999 -9999 -9999 -9999 -9999 -9999 -9999 -9999 -9999 -9999 -9999 -9999 -9999 -9999 -9999 -9999 -9999 -9999 -9999 -9999 -9999 -9999 -9999 -9999 -9999 -9999 -9999 -9999 -9999 -9999 -9999 -9999 -9999 -9999 -9999 -9999 -9999 -9999 -9999 -9999 -9999 -9999 -9999 -9999 -9999 -9999 -9999 -9999 -9999 -9999 -9999 -9999 -9999 5.61981E-1 5.03713E-1 5.01717E-1 4.9849E-1 5.17088E-1 5.13078E-1 5.09571E-1 5.06161E-1 4.93584E-1 4.88165E-1 4.84898E-1 4.84749E-1 4.84002E-1 4.79936E-1 4.72586E-1 4.85869E-1 4.76028E-1 4.67502E-1 2.18076E-1 2.20099E-1 2.20997E-1 2.22343E-1 2.22455E-1 2.2167E-1 2.20323E-1 2.19762E-1 2.20639E-1 2.2674E-1 2.31705E-1 2.33903E-1 2.35548E-1 2.38171E-1 2.41761E-1 2.44467E-1 4.84955E-1 4.94867E-1 5.33627E-1 5.86468E-1 5.19739E-1 5.05413E-1 2.56131E-1 1.96942E-1 1.88515E-1 1.75423E-1 1.24317E-1 1.05071E-1 9.75467E-2 9.19978E-2 5.833E-1 6.09273E-1 6.25473E-1 6.09839E-1 6.22488E-1 6.12316E-1 6.12316E-1 6.27702E-1 6.18805E-1 6.43371E-1 6.20189E-1 6.17416E-1 6.15319E-1 6.3557E-1 6.37208E-1 6.29805E-1 6.19729E-1 6.4628E-1 6.01599E-1 4.61659E-1 3.47028E-1 3.6273E-1 3.74866E-1 3.71975E-1 4.08406E-1 4.68839E-1 5.35731E-1 5.95705E-1 5.85742E-1 5.62197E-1 5.81191E-1 5.61858E-1 5.52551E-1 5.43642E-1 4.641E-1 3.97223E-1 3.63837E-1 3.57302E-1 3.53778E-1 3.83691E-1 4.09741E-1 3.61906E-1 2.93382E-1 2.77804E-1 2.81198E-1 3.7897E-1 4.71205E-1 4.99114E-1 5.19242E-1 5.63569E-1 4.78343E-1 3.74977E-1 3.23366E-1 3.44892E-1 4.39485E-1 5.53332E-1 5.6934E-1 5.71485E-1 5.25041E-1 4.81068E-1 4.83733E-1 5.50798E-1 5.74241E-1 5.85279E-1 6.02582E-1 5.41075E-1 4.45363E-1 4.76383E-1 5.11077E-1 5.73661E-1
-9999 -9999 -9999 -9999 -9999 -9999 -9999 -9999 -9999 -9999 -9999 -9999 -9999 -9999 -9999 -9999 -9999 -9999 -9999 -9999 -9999 -9999 -9999 -9999 -9999 -9999 -9999 -9999 -9999 -9999 -9999 -9999 -9999 -9999 -9999 -9999 -9999 -9999 -9999 -9999 -9999 -9999 -9999 -9999 -9999 -9999 -9999 -9999 -9999 -9999 -9999 -9999 -9999 -9999 -9999 -9999 -9999 -9999 -9999 -9999 -9999 -9999 -9999 -9999 -9999 -9999 -9999 -9999 -9999 -9999 -9999 -9999 -9999 -9999 -9999 -9999 -9999 -9999 -9999 -9999 -9999 -9999 -9999 -9999 -9999 -9999 -9999 -9999 -9999 -9999 -9999 -9999 -9999 -9999 -9999 -9999 -9999 -9999 -9999 -9999 -9999 -9999 -9999 -9999 -9999 -9999 -9999 -9999 -9999 -9999 -9999 -9999 -9999 -9999 -9999 -9999 -9999 -9999 -9999 -9999 -9999 -9999 -9999 -9999 -9999 -9999 -9999 -9999 -9999 -9999 -9999 -9999 -9999 -9999 -9999 -9999 -9999 -9999 -9999 -9999 -9999 -9999 -9999 -9999 -9999 -9999 5.05824E-1 5.03978E-1 5.00378E-1 4.97134E-1 5.17088E-1 5.14329E-1 5.10839E-1 4.76209E-1 4.94019E-1 4.88903E-1 4.8445E-1 4.82802E-1 4.82201E-1 4.79178E-1 4.95766E-1 4.83066E-1 4.73084E-1 4.89892E-1 2.17514E-1 2.192E-1 2.19762E-1 2.20772E-1 2.21334E-1 2.20548E-1 2.16853E-1 2.29432E-1 2.30949E-1 2.23194E-1 2.30604E-1 2.34232E-1 2.35657E-1 2.37188E-1 2.3937E-1 2.57284E-1 2.59538E-1 4.77874E-1 4.95418E-1 5.51698E-1 5.34506E-1 4.85977E-1 2.28376E-1 2.22105E-1 1.73506E-1 1.31025E-1 9.69474E-2 8.96988E-2 4.70567E-1 5.41417E-1 5.88405E-1 6.17986E-1 6.30891E-1 6.31937E-1 6.21366E-1 6.11556E-1 6.07365E-1 6.18362E-1 6.13385E-1 6.18632E-1 6.16893E-1 6.34536E-1 6.35226E-1 6.16893E-1 6.37455E-1 6.50507E-1 6.48238E-1 6.47511E-1 6.16463E-1 5.47494E-1 5.05007E-1 5.16777E-1 5.33875E-1 5.45029E-1 5.8066E-1 6.34148E-1 6.62161E-1 6.69185E-1 6.54359E-1 6.52723E-1 6.62024E-1 6.54212E-1 6.48125E-1 6.36309E-1 5.57835E-1 3.741E-1 2.51758E-1 2.236E-1 2.50208E-1 3.17908E-1 3.33135E-1 2.52186E-1 2.20005E-1 2.15219E-1 3.20275E-1 4.45686E-1 4.52608E-1 3.80974E-1 3.54991E-1 3.50453E-1 3.06072E-1 2.24581E-1 2.20107E-1 2.6592E-1 3.25287E-1 3.36982E-1 4.40057E-1 5.02387E-1 4.85933E-1 4.99699E-1 4.44115E-1 4.66762E-1 5.1766E-1 5.16852E-1 5.37955E-1 4.81636E-1 3.20917E-1 2.9068E-1 4.05205E-1 5.28872E-1
-9999 -9999 -9999 -9999 -9999 -9999 -9999 -9999 -9999 -9999 -9999 -9999 -9999 -9999 -9999 -9999 -9999 -9999 -9999 -9999 -9999 -9999 -9999 -9999 -9999 -9999 -9999 -9999 -9999 -9999 -9999 -9999 -9999 -9999 -9999 -9999 -9999 -9999 -9999 -9999 -9999 -9999 -9999 -9999 -9999 -9999 -9999 -9999 -9999 -9999 -9999 -9999 -9999 -9999 -9999 -9999 -9999 -9999 -9999 -9999 -9999 -9999 -9999 -9999 -9999 -9999 -9999 -9999 -9999 -9999 -9999 -9999 -9999 -9999 -9999 -9999 -9999 -9999 -9999 -9999 -9999 -9999 -9999 -9999 -9999 -9999 -9999 -9999 -9999 -9999 -9999 -9999 -9999 -9999 -9999 -9999 -9999 -9999 -9999 -9999 -9999 -9999 -9999 -9999 -9999 -9999 -9999 -9999 -9999 -9999 -9999 -9999 -9999 -9999 -9999 -9999 -9999 -9999 -9999 -9999 -9999 -9999 -9999 -9999 -9999 -9999 -9999 -9999 -9999 -9999 -9999 -9999 -9999 -9999 -9999 -9999 -9999 -9999 -9999 -9999 -9999 -9999 -9999 -9999 -9999 5.07656E-1 5.06741E-1 5.03713E-1 5.22517E-1 5.18866E-1 5.16263E-1 4.82681E-1 4.79744E-1 4.98478E-1 4.95032E-1 4.90373E-1 4.85644E-1 5.05081E-1 5.03572E-1 4.98157E-1 4.92633E-1 4.84336E-1 4.74386E-1 4.90721E-1 2.31523E-1 2.33169E-1 2.33404E-1 2.34108E-1 2.32464E-1 2.32231E-1 2.30482E-1 2.28031E-1 2.27447E-1 2.32696E-1 2.26519E-1 2.4761E-1 2.50242E-1 2.51383E-1 2.52522E-1 2.51625E-1 2.53988E-1 4.75926E-1 4.83268E-1 5.24558E-1 5.07633E-1 4.51398E-1 2.43135E-1 2.06396E-1 1.41804E-1 1.32658E-1 1.13963E-1 1.06163E-1 3.8701E-1 4.9527E-1 5.71807E-1 6.19115E-1 6.11794E-1 6.33153E-1 6.23236E-1 6.11556E-1 6.05451E-1 6.07747E-1 6.19115E-1 6.25845E-1 6.25845E-1 6.23982E-1 6.32285E-1 6.41356E-1 6.44872E-1 6.62654E-1 6.6085E-1 6.712E-1 6.72005E-1 6.60025E-1 6.64994E-1 6.69204E-1 6.72782E-1 6.70792E-1 6.82907E-1 6.77264E-1 6.38148E-1 6.35172E-1 6.55975E-1 6.38131E-1 6.28699E-1 5.83956E-1 5.67242E-1 5.90141E-1 5.58678E-1 3.75497E-1 2.46328E-1 2.42682E-1 2.97225E-1 3.48376E-1 2.94509E-1 1.97175E-1 1.85152E-1 2.31372E-1 3.12202E-1 3.63821E-1 2.94685E-1 2.3933E-1 2.54268E-1 2.98748E-1 2.23854E-1 1.81784E-1 1.88474E-1 2.28992E-1 2.6775E-1 2.75692E-1 3.23813E-1 3.78401E-1 3.81569E-1 3.70067E-1 3.67824E-1 3.61987E-1 3.04952E-1 3.77377E-1 4.40043E-1 4.0185E-1 2.72593E-1 2.5165E-1 4.01916E-1 5.11728E-1
-9999 -9999 -9999 -9999 -9999 -9999 -9999 -9999 -9999 -9999 -9999 -9999 -9999 -9999 -9999 -9999 -9999 -9999 -9999 -9999 -9999 -9999 -9999 -9999 -9999 -9999 -9999 -9999 -9999 -9999 -9999 -9999 -9999 -9999 -9999 -9999 -9999 -9999 -9999 -9999 -9999 -9999 -9999 -9999 -9999 -9999 -9999 -9999 -9999 -9999 -9999 -9999 -9999 -9999 -9999 -9999 -9999 -9999 -9999 -9999 -9999 -9999 -9999 -9999 -9999 -9999 -9999 -9999 -9999 -9999 -9999 -9999 -9999 -9999 -9999 -9999 -9999 -9999 -9999 -9999 -9999 -9999 -9999 -9999 -9999 -9999 -9999 -9999 -9999 -9999 -9999 -9999 -9999 -9999 -9999 -9999 -9999 -9999 -9999 -9999 -9999 -9999 -9999 -9999 -9999 -9999 -9999 -9999 -9999 -9999 -9999 -9999 -9999 -9999 -9999 -9999 -9999 -9999 -9999 -9999 -9999 -9999 -9999 -9999 -9999 -9999 -9999 -9999 -9999 -9999 -9999 -9999 -9999 -9999 -9999 -9999 -9999 -9999 -9999 -9999 -9999 -9999 -9999 -9999 -9999 5.10892E-1 5.09344E-1 5.06086E-1 5.24656E-1 5.21576E-1 4.87509E-1 4.83376E-1 5.02587E-1 4.99475E-1 4.96041E-1 4.92129E-1 5.09712E-1 5.01036E-1 4.98613E-1 4.96785E-1 4.92942E-1 4.85758E-1 4.99077E-1 4.92044E-1 2.31288E-1 2.30249E-1 2.30132E-1 2.30832E-1 2.31881E-1 2.31998E-1 2.30599E-1 2.27681E-1 2.40733E-1 2.27797E-1 2.35139E-1 2.43818E-1 2.45623E-1 2.46759E-1 2.46986E-1 2.47554E-1 2.49027E-1 2.50045E-1 2.45168E-1 4.70596E-1 4.50645E-1 4.77088E-1 2.64685E-1 1.91286E-1 1.70278E-1 1.69184E-1 1.67387E-1 1.2248E-1 9.72987E-2 4.80395E-1 5.56135E-1 6.15346E-1 6.35398E-1 6.34881E-1 6.25101E-1 6.12695E-1 6.0161E-1 5.91921E-1 5.80934E-1 5.77373E-1 5.88797E-1 6.06982E-1 6.3124E-1 6.23791E-1 6.52743E-1 6.74004E-1 6.83471E-1 6.78185E-1 6.81841E-1 6.78952E-1 6.72487E-1 6.45795E-1 6.31403E-1 6.50647E-1 6.53381E-1 5.90943E-1 4.73438E-1 5.08033E-1 6.23274E-1 6.0783E-1 5.25521E-1 4.14175E-1 3.47911E-1 4.02789E-1 4.59482E-1 3.69907E-1 2.59646E-1 2.41324E-1 2.71436E-1 2.84202E-1 2.5809E-1 1.80866E-1 1.73228E-1 2.01726E-1 2.35978E-1 2.22204E-1 1.91158E-1 1.62779E-1 2.08427E-1 2.53424E-1 2.01895E-1 1.37465E-1 1.75612E-1 2.08589E-1 2.17355E-1 2.49979E-1 2.9147E-1 2.55754E-1 2.62438E-1 2.66309E-1 2.55031E-1 2.52814E-1 2.08269E-1 2.08267E-1 3.23367E-1 3.53041E-1 3.08308E-1 3.51693E-1 4.17465E-1 -9999
-9999 -9999 -9999 -9999 -9999 -9999 -9999 -9999 -9999 -9999 -9999 -9999 -9999 -9999 -9999 -9999 -9999 -9999 -9999 -9999 -9999 -9999 -9999 -9999 -9999 -9999 -9999 -9999 -9999 -9999 -9999 -9999 -9999 -9999 -9999 -9999 -9999 -9999 -9999 -9999 -9999 -9999 -9999 -9999 -9999 -9999 -9999 -9999 -9999 -9999 -9999 -9999 -9999 -9999 -9999 -9999 -9999 -9999 -9999 -9999 -9999 -9999 -9999 -9999 -9999 -9999 -9999 -9999 -9999 -9999 -9999 -9999 -9999 -9999 -9999 -9999 -9999 -9999 -9999 -9999 -9999 -9999 -9999 -9999 -9999 -9999 -9999 -9999 -9999 -9999 -9999 -9999 -9999 -9999 -9999 -9999 -9999 -9999 -9999 -9999 -9999 -9999 -9999 -9999 -9999 -9999 -9999 -9999 -9999 -9999 -9999 -9999 -9999 -9999 -9999 -9999 -9999 -9999 -9999 -9999 -9999 -9999 -9999 -9999 -9999 -9999 -9999 -9999 -9999 -9999 -9999 -9999 -9999 -9999 -9999 -9999 -9999 5.62568E-1 -9999 -9999 -9999 -9999 -9999 -9999 -9999 4.99604E-1 5.05566E-1 5.0999E-1 4.98877E-1 4.9638E-1 4.93324E-1 4.88873E-1 5.06497E-1 5.01883E-1 4.97906E-1 5.13449E-1 5.07749E-1 5.01488E-1 4.97243E-1 4.95253E-1 4.92478E-1 5.09614E-1 5.0166E-1 4.90578E-1 2.43913E-1 2.29199E-1 2.44523E-1 2.29316E-1 2.45988E-1 2.30482E-1 2.45256E-1 2.42568E-1 2.39263E-1 2.36157E-1 2.41382E-1 2.34977E-1 2.41517E-1 2.43459E-1 2.59662E-1 2.59662E-1 2.59662E-1 2.4494E-1 2.44029E-1 2.49964E-1 4.97567E-1 4.81857E-1 2.24789E-1 1.84339E-1 1.4187E-1 1.34094E-1 1.31328E-1 8.65749E-2 8.54004E-2 5.14632E-1 5.71623E-1 6.20746E-1 6.13983E-1 6.33579E-1 6.24479E-1 6.01773E-1 5.71623E-1 5.36821E-1 5.25939E-1 5.25311E-1 5.45429E-1 5.70427E-1 6.26589E-1 6.27181E-1 6.57069E-1 6.59912E-1 6.61009E-1 6.61946E-1 6.6054E-1 6.67513E-1 6.02022E-1 4.83844E-1 4.32085E-1 4.30752E-1 4.64295E-1 3.96221E-1 3.40302E-1 4.233E-1 5.78143E-1 6.40791E-1 5.75557E-1 4.64611E-1 3.22913E-1 2.81043E-1 2.68203E-1 1.9425E-1 1.45865E-1 1.46187E-1 1.76691E-1 1.79245E-1 1.89472E-1 1.45674E-1 1.16707E-1 1.21398E-1 1.43709E-1 1.33035E-1 1.17519E-1 1.34114E-1 1.54826E-1 1.78438E-1 1.53991E-1 1.20365E-1 1.13261E-1 1.54416E-1 1.84314E-1 2.53521E-1 3.02127E-1 2.2816E-1 1.68988E-1 1.79413E-1 1.81667E-1 1.96756E-1 1.98373E-1 2.28037E-1 3.949E-1 4.67149E-1 5.19485E-1 -9999 -9999 -9999
-9999 -9999 -9999 -9999 -9999 -9999 -9999 -9999 -9999 -9999 -9999 -9999 -9999 -9999 -9999 -9999 -9999 -9999 -9999 -9999 -9999 -9999 -9999 -9999 -9999 -9999 -9999 -9999 -9999 -9999 -9999 -9999 -9999 -9999 -9999 -9999 -9999 -9999 -9999 -9999 -9999 -9999 -9999 -9999 -9999 -9999 -9999 -9999 -9999 -9999 -9999 -9999 -9999 -9999 -9999 -9999 -9999 -9999 -9999 -9999 -9999 -9999 -9999 -9999 -9999 -9999 -9999 -9999 -9999 -9999 -9999 -9999 -9999 -9999 -9999 -9999 -9999 -9999 -9999 -9999 -9999 -9999 -9999 -9999 -9999 -9999 -9999 -9999 -9999 -9999 -9999 -9999 -9999 -9999 -9999 -9999 -9999 -9999 -9999 -9999 -9999 -9999 -9999 -9999 -9999 -9999 -9999 -9999 -9999 -9999 -9999 -9999 -9999 -9999 -9999 -9999 -9999 -9999 -9999 -9999 -9999 -9999 -9999 -9999 -9999 -9999 -9999 -9999 -9999 -9999 -9999 -9999 -9999 -9999 -9999 -9999 -9999 -9999 -9999 -9999 -9999 -9999 -9999 -9999 4.93038E-1 4.88856E-1 4.97814E-1 4.80001E-1 4.78285E-1 4.99269E-1 4.97566E-1 4.9479E-1 5.13068E-1 5.08018E-1 4.99566E-1 5.17472E-1 5.1127E-1 5.04187E-1 5.20897E-1 5.17385E-1 5.14919E-1 5.07585E-1 5.01102E-1 4.93033E-1 2.61487E-1 2.43546E-1 2.42446E-1 2.4269E-1 2.44157E-1 2.44767E-1 2.41018E-1 2.38832E-1 2.36157E-1 2.33477E-1 2.35183E-1 2.43564E-1 2.52129E-1 2.56322E-1 2.5692E-1 2.55844E-1 2.54647E-1 2.55246E-1 2.39915E-1 2.31138E-1 2.53555E-1 4.45552E-1 4.45147E-1 2.42727E-1 2.24728E-1 1.60769E-1 1.15058E-1 1.19822E-1 1.01592E-1 5.72817E-1 6.1473E-1 6.34438E-1 6.39533E-1 6.35293E-1 6.21868E-1 5.73612E-1 5.37003E-1 4.69699E-1 4.31328E-1 4.33767E-1 4.66718E-1 5.46252E-1 6.15862E-1 6.47497E-1 6.54597E-1 6.51716E-1 6.46696E-1 6.59033E-1 6.55462E-1 6.0744E-1 5.07012E-1 3.54579E-1 2.61457E-1 2.37451E-1 2.55433E-1 2.40755E-1 2.65344E-1 3.95019E-1 5.75369E-1 6.34866E-1 6.14265E-1 5.58105E-1 3.6954E-1 2.03558E-1 1.22107E-1 8.95221E-2 7.29771E-2 9.46784E-2 1.19695E-1 1.40124E-1 1.51549E-1 1.27465E-1 1.20117E-1 1.29801E-1 1.27399E-1 1.17078E-1 1.27076E-1 1.50263E-1 1.85283E-1 1.85861E-1 1.54088E-1 1.11004E-1 8.96274E-2 9.19695E-2 1.62412E-1 2.31574E-1 2.53832E-1 1.93648E-1 1.33335E-1 1.19465E-1 1.98537E-1 2.99546E-1 3.79921E-1 4.89299E-1 -9999 -9999 -9999 -9999 -9999 -9999
-9999 -9999 -9999 -9999 -9999 -9999 -9999 -9999 -9999 -9999 -9999 -9999 -9999 -9999 -9999 -9999 -9999 -9999 -9999 -9999 -9999 -9999 -9999 -9999 -9999 -9999 -9999 -9999 -9999 -9999 -9999 -9999 -9999 -9999 -9999 -9999 -9999 -9999 -9999 -9999 -9999 -9999 -9999 -9999 -9999 -9999 -9999 -9999 -9999 -9999 -9999 -9999 -9999 -9999 -9999 -9999 -9999 -9999 -9999 -9999 -9999 -9999 -9999 -9999 -9999 -9999 -9999 -9999 -9999 -9999 -9999 -9999 -9999 -9999 -9999 -9999 -9999 -9999 -9999 -9999 -9999 -9999 -9999 -9999 -9999 -9999 -9999 -9999 -9999 -9999 -9999 -9999 -9999 -9999 -9999 -9999 -9999 -9999 -9999 -9999 -9999 -9999 -9999 -9999 -9999 -9999 -9999 -9999 -9999 -9999 -9999 -9999 -9999 -9999 -9999 -9999 -9999 -9999 -9999 -9999 -9999 -9999 -9999 -9999 -9999 -9999 -9999 -9999 -9999 -9999 -9999 -9999 -9999 -9999 -9999 -9999 -9999 -9999 -9999 -9999 -9999 -9999 -9999 -9999 4.63385E-1 4.58267E-1 4.72526E-1 5.01219E-1 4.98353E-1 4.96908E-1 4.96248E-1 5.18018E-1 5.12984E-1 5.10303E-1 5.06362E-1 5.23815E-1 5.17329E-1 5.10394E-1 5.26464E-1 5.20746E-1 5.13023E-1 5.0946E-1 5.03647E-1 5.18726E-1 2.62635E-1 2.59315E-1 2.56882E-1 2.57139E-1 2.39197E-1 2.39197E-1 2.37617E-1 2.52989E-1 2.51714E-1 2.48395E-1 2.47245E-1 2.53116E-1 2.46467E-1 2.52129E-1 2.52489E-1 2.46913E-1 2.45237E-1 2.45836E-1 2.30337E-1 2.29077E-1 2.27586E-1 4.12546E-1 4.31855E-1 2.17123E-1 1.95476E-1 1.3912E-1 1.30609E-1 1.24508E-1 6.12839E-1 6.29601E-1 6.34266E-1 6.38183E-1 6.39701E-1 6.31683E-1 6.21092E-1 5.53814E-1 4.38363E-1 3.7132E-1 3.63543E-1 3.68023E-1 4.22149E-1 5.38251E-1 6.1473E-1 6.48965E-1 6.5268E-1 6.54764E-1 6.10515E-1 5.79009E-1 5.42982E-1 5.02468E-1 4.54844E-1 3.53521E-1 2.28216E-1 1.62563E-1 1.48284E-1 1.89405E-1 2.90211E-1 4.35275E-1 5.31932E-1 5.15101E-1 4.61323E-1 4.74278E-1 3.46909E-1 1.75025E-1 9.8377E-2 7.14227E-2 6.78912E-2 1.13107E-1 1.94883E-1 2.5568E-1 2.63791E-1 2.60567E-1 2.69339E-1 2.78913E-1 2.33649E-1 1.79461E-1 1.7368E-1 1.88388E-1 1.99019E-1 2.00587E-1 1.45554E-1 9.55708E-2 7.67618E-2 7.92633E-2 1.11573E-1 1.58345E-1 1.65055E-1 1.52879E-1 1.55888E-1 1.99744E-1 4.08141E-1 5.08068E-1 -9999 -9999 -9999 -9999 -9999 -9999 -9999 -9999
-9999 -9999 -9999 -9999 -9999 -9999 -9999 -9999 -9999 -9999 -9999 -9999 -9999 -9999 -9999 -9999 -9999 -9999 -9999 -9999 -9999 -9999 -9999 -9999 -9999 -9999 -9999 -9999 -9999 -9999 -9999 -9999 -9999 -9999 -9999 -9999 -9999 -9999 -9999 -9999 -9999 -9999 -9999 -9999 -9999 -9999 -9999 -9999 -9999 -9999 -9999 -9999 -9999 -9999 -9999 -9999 -9999 -9999 -9999 -9999 -9999 -9999 -9999 -9999 -9999 -9999 -9999 -9999 -9999 -9999 -9999 -9999 -9999 -9999 -9999 -9999 -9999 -9999 -9999 -9999 -9999 -9999 -9999 -9999 -9999 -9999 -9999 -9999 -9999 -9999 -9999 -9999 -9999 -9999 -9999 -9999 -9999 -9999 -9999 -9999 -9999 -9999 -9999 -9999 -9999 -9999 -9999 -9999 -9999 -9999 -9999 -9999 -9999 -9999 -9999 -9999 -9999 -9999 -9999 -9999 -9999 -9999 -9999 -9999 -9999 -9999 -9999 -9999 -9999 -9999 -9999 -9999 -9999 -9999 -9999 -9999 -9999 -9999 -9999 -9999 -9999 -9999 -9999 4.6398E-1 4.56486E-1 4.68365E-1 4.8009E-1 4.9966E-1 4.9704E-1 4.95056E-1 5.1669E-1 5.12584E-1 5.11781E-1 5.1111E-1 5.09086E-1 5.28643E-1 5.23536E-1 5.17329E-1 5.30247E-1 5.24072E-1 5.18522E-1 5.12869E-1 5.05858E-1 5.1921E-1 2.61615E-1 2.56626E-1 2.52224E-1 2.52862E-1 2.53244E-1 2.51459E-1 2.49417E-1 2.49545E-1 2.49928E-1 2.47501E-1 2.43918E-1 2.47628E-1 2.38147E-1 2.43918E-1 2.42478E-1 2.37664E-1 2.35614E-1 2.35373E-1 2.34527E-1 2.37906E-1 2.15282E-1 2.28733E-1 2.46975E-1 2.41934E-1 1.84399E-1 1.56135E-1 1.40972E-1 6.42213E-1 6.40037E-1 6.35293E-1 6.25594E-1 6.15485E-1 6.10183E-1 6.03097E-1 5.55732E-1 4.75671E-1 3.81845E-1 3.46271E-1 3.75451E-1 4.24601E-1 4.84209E-1 5.2114E-1 5.98305E-1 6.42713E-1 6.51716E-1 6.55136E-1 5.93398E-1 5.83086E-1 5.81116E-1 5.338E-1 4.43297E-1 3.52075E-1 2.46381E-1 1.65175E-1 1.36065E-1 1.79064E-1 2.5894E-1 3.26165E-1 3.25448E-1 2.82652E-1 2.45095E-1 2.81776E-1 2.77659E-1 2.46212E-1 1.98392E-1 1.73949E-1 1.49575E-1 2.19998E-1 3.84085E-1 4.84851E-1 4.69558E-1 4.31329E-1 4.02246E-1 3.69611E-1 3.4245E-1 2.74585E-1 1.93274E-1 1.44465E-1 1.47951E-1 1.2767E-1 1.03292E-1 7.74608E-2 8.34046E-2 1.06354E-1 1.25975E-1 1.32027E-1 1.58266E-1 1.91787E-1 2.51843E-1 3.72948E-1 4.83862E-1 -9999 -9999 -9999 -9999 -9999 -9999 -9999 -9999 -9999
-9999 -9999 -9999 -9999 -9999 -9999 -9999 -9999 -9999 -9999 -9999 -9999 -9999 -9999 -9999 -9999 -9999 -9999 -9999 -9999 -9999 -9999 -9999 -9999 -9999 -9999 -9999 -9999 -9999 -9999 -9999 -9999 -9999 -9999 -9999 -9999 -9999 -9999 -9999 -9999 -9999 -9999 -9999 -9999 -9999 -9999 -9999 -9999 -9999 -9999 -9999 -9999 -9999 -9999 -9999 -9999 -9999 -9999 -9999 -9999 -9999 -9999 -9999 -9999 -9999 -9999 -9999 -9999 -9999 -9999 -9999 -9999 -9999 -9999 -9999 -9999 -9999 -9999 -9999 -9999 -9999 -9999 -9999 -9999 -9999 -9999 -9999 -9999 -9999 -9999 -9999 -9999 -9999 -9999 -9999 -9999 -9999 -9999 -9999 -9999 -9999 -9999 -9999 -9999 -9999 -9999 -9999 -9999 -9999 -9999 -9999 -9999 -9999 -9999 -9999 -9999 -9999 -9999 -9999 -9999 -9999 -9999 -9999 -9999 -9999 -9999 -9999 -9999 -9999 -9999 -9999 -9999 -9999 -9999 -9999 -9999 -9999 -9999 -9999 -9999 -9999 4.69932E-1 4.33627E-1 4.30691E-1 4.58861E-1 4.69554E-1 5.02823E-1 5.01348E-1 4.99399E-1 4.94255E-1 5.14712E-1 5.12049E-1 5.09222E-1 5.30142E-1 5.29326E-1 5.27685E-1 5.21353E-1 5.17999E-1 5.36145E-1 5.31408E-1 5.24666E-1 5.16547E-1 5.28756E-1 5.38849E-1 2.71936E-1 2.8497E-1 2.66612E-1 2.51714E-1 2.69144E-1 2.66478E-1 2.64209E-1 2.47117E-1 2.47373E-1 2.44814E-1 2.54623E-1 2.3986E-1 2.48243E-1 2.37182E-1 2.34769E-1 2.44945E-1 2.25087E-1 2.22783E-1 2.22419E-1 2.3078E-1 2.15063E-1 1.94125E-1 1.89357E-1 1.68355E-1 1.61562E-1 1.59397E-1 6.69653E-1 6.64909E-1 6.3669E-1 6.17499E-1 5.94999E-1 5.57774E-1 5.30044E-1 4.837E-1 4.18834E-1 3.8333E-1 3.73002E-1 4.24719E-1 4.70536E-1 5.09311E-1 4.99031E-1 5.1304E-1 5.71054E-1 6.55088E-1 6.7625E-1 6.75744E-1 6.66498E-1 6.62913E-1 6.53364E-1 6.18179E-1 5.29696E-1 4.16864E-1 3.03313E-1 2.18189E-1 1.86855E-1 2.05356E-1 2.24326E-1 2.17959E-1 1.87809E-1 1.72173E-1 1.70833E-1 1.91558E-1 2.74363E-1 3.80832E-1 4.0884E-1 4.13817E-1 4.16037E-1 4.3775E-1 5.20586E-1 5.48919E-1 4.70266E-1 3.50114E-1 2.69732E-1 2.38575E-1 2.88269E-1 2.84054E-1 1.65422E-1 9.34935E-2 8.78612E-2 8.56317E-2 7.24522E-2 9.03095E-2 1.43976E-1 2.06317E-1 2.40812E-1 2.50937E-1 2.69626E-1 2.95469E-1 4.00091E-1 5.0967E-1 -9999 -9999 -9999 -9999 -9999 -9999 -9999 -9999 -9999 -9999
-9999 -9999 -9999 -9999 -9999 -9999 -9999 -9999 -9999 -9999 -9999 -9999 -9999 -9999 -9999 -9999 -9999 -9999 -9999 -9999 -9999 -9999 -9999 -9999 -9999 -9999 -9999 -9999 -9999 -9999 -9999 -9999 -9999 -9999 -9999 -9999 -9999 -9999 -9999 -9999 -9999 -9999 -9999 -9999 -9999 -9999 -9999 -9999 -9999 -9999 -9999 -9999 -9999 -9999 -9999 -9999 -9999 -9999 -9999 -9999 -9999 -9999 -9999 -9999 -9999 -9999 -9999 -9999 -9999 -9999 -9999 -9999 -9999 -9999 -9999 -9999 -9999 -9999 -9999 -9999 -9999 -9999 -9999 -9999 -9999 -9999 -9999 -9999 -9999 -9999 -9999 -9999 -9999 -9999 -9999 -9999 -9999 -9999 -9999 -9999 -9999 -9999 -9999 -9999 -9999 -9999 -9999 -9999 -9999 -9999 -9999 -9999 -9999 -9999 -9999 -9999 -9999 -9999 -9999 -9999 -9999 -9999 -9999 -9999 -9999 -9999 -9999 -9999 -9999 -9999 -9999 -9999 -9999 -9999 -9999 -9999 -9999 -9999 -9999 -9999 -9999 4.29517E-1 4.28343E-1 4.54112E-1 4.6183E-1 4.65988E-1 4.71337E-1 4.99823E-1 4.98809E-1 4.96608E-1 5.15109E-1 5.08815E-1 5.02083E-1 5.21577E-1 5.20873E-1 5.17013E-1 5.17858E-1 5.1814E-1 5.38693E-1 5.35432E-1 5.28789E-1 5.40751E-1 5.47515E-1 5.33475E-1 5.42902E-1 2.8038E-1 2.64075E-1 2.67812E-1 2.68478E-1 2.66879E-1 2.64476E-1 2.60345E-1 2.58617E-1 2.5489E-1 2.50355E-1 2.51423E-1 2.4215E-1 2.46595E-1 2.43167E-1 2.35276E-1 2.30177E-1 2.14169E-1 2.19507E-1 2.16189E-1 1.98239E-1 1.88731E-1 1.72149E-1 1.65219E-1 1.60079E-1 6.72919E-1 6.70278E-1 6.4745E-1 6.59096E-1 6.33192E-1 5.47911E-1 4.70251E-1 4.11839E-1 3.71986E-1 3.58377E-1 3.83293E-1 4.49758E-1 5.02421E-1 4.99833E-1 4.65002E-1 4.10768E-1 3.89226E-1 4.78189E-1 6.40833E-1 6.83654E-1 6.95823E-1 6.56163E-1 5.94557E-1 5.79258E-1 5.70617E-1 4.97446E-1 3.34286E-1 2.64525E-1 2.90886E-1 3.48012E-1 3.93638E-1 3.99597E-1 3.39774E-1 3.02715E-1 3.17947E-1 3.32699E-1 3.49683E-1 3.91529E-1 4.74709E-1 5.67157E-1 6.09728E-1 6.00185E-1 5.70464E-1 5.21458E-1 4.5213E-1 3.08167E-1 1.84726E-1 1.31888E-1 1.2744E-1 1.46197E-1 2.00838E-1 1.65373E-1 8.67011E-2 7.00167E-2 7.93604E-2 7.49263E-2 9.79496E-2 1.53783E-1 1.73928E-1 1.90816E-1 2.59142E-1 3.49521E-1 4.63589E-1 4.86904E-1 -9999 -9999 -9999 -9999 -9999 -9999 -9999 -9999 -9999 -9999 -9999
-9999 -9999 -9999 -9999 -9999 -9999 -9999 -9999 -9999 -9999 -9999 -9999 -9999 -9999 -9999 -9999 -9999 -9999 -9999 -9999 -9999 -9999 -9999 -9999 -9999 -9999 -9999 -9999 -9999 -9999 -9999 -9999 -9999 -9999 -9999 -9999 -9999 -9999 -9999 -9999 -9999 -9999 -9999 -9999 -9999 -9999 -9999 -9999 -9999 -9999 -9999 -9999 -9999 -9999 -9999 -9999 -9999 -9999 -9999 -9999 -9999 -9999 -9999 -9999 -9999 -9999 -9999 -9999 -9999 -9999 -9999 -9999 -9999 -9999 -9999 -9999 -9999 -9999 -9999 -9999 -9999 -9999 -9999 -9999 -9999 -9999 -9999 -9999 -9999 -9999 -9999 -9999 -9999 -9999 -9999 -9999 -9999 -9999 -9999 -9999 -9999 -9999 -9999 -9999 -9999 -9999 -9999 -9999 -9999 -9999 -9999 -9999 -9999 -9999 -9999 -9999 -9999 -9999 -9999 -9999 -9999 -9999 -9999 -9999 -9999 -9999 -9999 -9999 -9999 -9999 -9999 -9999 -9999 -9999 -9999 -9999 -9999 -9999 -9999 -9999 4.29517E-1 4.25999E-1 4.50553E-1 4.59454E-1 4.67771E-1 4.9446E-1 4.91614E-1 4.99106E-1 4.97387E-1 5.16427E-1 5.09628E-1 5.21998E-1 5.3353E-1 5.24814E-1 5.24666E-1 5.26735E-1 5.31118E-1 5.35432E-1 5.37422E-1 5.35575E-1 5.48136E-1 5.3748E-1 5.46733E-1 5.5366E-1 5.39183E-1 2.94677E-1 2.78148E-1 2.66745E-1 2.6941E-1 2.65782E-1 2.62602E-1 2.59016E-1 2.5529E-1 2.66765E-1 2.63276E-1 2.48752E-1 2.37951E-1 2.39224E-1 2.33747E-1 2.26734E-1 2.23569E-1 2.16194E-1 2.00649E-1 1.94088E-1 1.89933E-1 1.67036E-1 1.57246E-1 6.56846E-1 6.5877E-1 6.63308E-1 6.43031E-1 6.66183E-1 6.73467E-1 6.5897E-1 6.124E-1 5.3458E-1 4.43737E-1 4.21099E-1 4.53696E-1 4.81581E-1 4.91761E-1 4.65049E-1 4.14372E-1 3.46608E-1 2.85913E-1 2.83659E-1 4.2154E-1 6.25388E-1 6.91887E-1 6.92485E-1 6.43223E-1 4.69622E-1 3.36755E-1 3.10007E-1 3.02348E-1 2.28933E-1 2.45861E-1 3.85754E-1 5.54651E-1 6.23572E-1 6.18553E-1 5.64129E-1 5.68225E-1 5.74504E-1 5.79164E-1 5.96212E-1 5.98031E-1 6.23283E-1 6.39281E-1 6.38131E-1 5.5037E-1 4.44901E-1 3.88402E-1 2.71858E-1 1.75852E-1 9.43789E-2 6.73101E-2 6.75069E-2 7.17179E-2 1.19433E-1 1.78001E-1 1.43316E-1 1.03692E-1 9.16279E-2 8.29868E-2 7.70161E-2 7.67271E-2 7.8284E-2 9.9649E-2 2.015E-1 4.04771E-1 -9999 -9999 -9999 -9999 -9999 -9999 -9999 -9999 -9999 -9999 -9999 -9999 -9999
-9999 -9999 -9999 -9999 -9999 -9999 -9999 -9999 -9999 -9999 -9999 -9999 -9999 -9999 -9999 -9999 -9999 -9999 -9999 -9999 -9999 -9999 -9999 -9999 -9999 -9999 -9999 -9999 -9999 -9999 -9999 -9999 -9999 -9999 -9999 -9999 -9999 -9999 -9999 -9999 -9999 -9999 -9999 -9999 -9999 -9999 -9999 -9999 -9999 -9999 -9999 -9999 -9999 -9999 -9999 -9999 -9999 -9999 -9999 -9999 -9999 -9999 -9999 -9999 -9999 -9999 -9999 -9999 -9999 -9999 -9999 -9999 -9999 -9999 -9999 -9999 -9999 -9999 -9999 -9999 -9999 -9999 -9999 -9999 -9999 -9999 -9999 -9999 -9999 -9999 -9999 -9999 -9999 -9999 -9999 -9999 -9999 -9999 -9999 -9999 -9999 -9999 -9999 -9999 -9999 -9999 -9999 -9999 -9999 -9999 -9999 -9999 -9999 -9999 -9999 -9999 -9999 -9999 -9999 -9999 -9999 -9999 -9999 -9999 -9999 -9999 -9999 -9999 -9999 -9999 -9999 -9999 -9999 -9999 -9999 -9999 -9999 -9999 -9999 4.28343E-1 4.23656E-1 4.49367E-1 4.57079E-1 4.648E-1 4.70742E-1 4.94594E-1 4.99471E-1 4.97258E-1 5.16295E-1 5.11915E-1 5.27136E-1 5.34861E-1 5.45089E-1 5.36346E-1 5.33888E-1 5.3558E-1 5.41202E-1 5.24666E-1 5.28496E-1 5.4915E-1 5.68568E-1 5.58691E-1 5.65642E-1 5.49233E-1 5.58221E-1 3.12368E-1 3.15077E-1 2.83552E-1 2.70405E-1 2.68426E-1 2.82311E-1 2.77056E-1 2.71223E-1 2.64812E-1 2.61319E-1 2.47817E-1 2.34894E-1 2.29898E-1 2.39551E-1 2.23569E-1 2.18361E-1 2.04251E-1 1.98343E-1 1.7837E-1 1.70344E-1 1.97443E-1 5.54963E-1 6.09339E-1 6.49791E-1 6.61981E-1 6.47266E-1 6.49143E-1 6.72949E-1 6.85848E-1 6.82953E-1 6.5533E-1 6.13915E-1 5.86603E-1 5.56462E-1 5.13902E-1 4.70673E-1 3.74143E-1 2.99993E-1 2.56521E-1 2.38237E-1 2.91698E-1 4.12568E-1 6.10525E-1 6.78659E-1 6.86613E-1 6.22946E-1 3.98575E-1 2.18848E-1 1.7073E-1 1.91583E-1 2.40044E-1 3.85099E-1 4.98059E-1 6.27391E-1 6.66271E-1 6.64294E-1 6.4519E-1 6.5626E-1 6.4816E-1 6.44101E-1 6.37166E-1 6.41481E-1 6.46046E-1 6.50459E-1 5.59014E-1 3.56911E-1 2.23513E-1 1.91813E-1 1.42596E-1 8.23575E-2 5.80657E-2 4.68889E-2 5.04445E-2 5.81472E-2 8.90859E-2 1.61715E-1 1.9684E-1 1.53526E-1 1.09849E-1 8.01134E-2 6.15532E-2 5.55776E-2 6.8276E-2 1.03492E-1 2.21499E-1 -9999 -9999 -9999 -9999 -9999 -9999 -9999 -9999 -9999 -9999 -9999 -9999 -9999 -9999
-9999 -9999 -9999 -9999 -9999 -9999 -9999 -9999 -9999 -9999 -9999 -9999 -9999 -9999 -9999 -9999 -9999 -9999 -9999 -9999 -9999 -9999 -9999 -9999 -9999 -9999 -9999 -9999 -9999 -9999 -9999 -9999 -9999 -9999 -9999 -9999 -9999 -9999 -9999 -9999 -9999 -9999 -9999 -9999 -9999 -9999 -9999 -9999 -9999 -9999 -9999 -9999 -9999 -9999 -9999 -9999 -9999 -9999 -9999 -9999 -9999 -9999 -9999 -9999 -9999 -9999 -9999 -9999 -9999 -9999 -9999 -9999 -9999 -9999 -9999 -9999 -9999 -9999 -9999 -9999 -9999 -9999 -9999 -9999 -9999 -9999 -9999 -9999 -9999 -9999 -9999 -9999 -9999 -9999 -9999 -9999 -9999 -9999 -9999 -9999 -9999 -9999 -9999 -9999 -9999 -9999 -9999 -9999 -9999 -9999 -9999 -9999 -9999 -9999 -9999 -9999 -9999 -9999 -9999 -9999 -9999 -9999 -9999 -9999 -9999 -9999 -9999 -9999 -9999 -9999 -9999 -9999 -9999 -9999 -9999 -9999 -9999 -9999 -9999 4.15475E-1 4.13726E-1 4.4226E-1 4.47589E-1 4.49516E-1 4.54257E-1 4.62563E-1 4.96976E-1 4.97647E-1 5.1669E-1 5.34449E-1 5.25074E-1 5.38834E-1 5.50236E-1 5.40147E-1 5.55562E-1 5.53716E-1 5.55562E-1 5.53386E-1 5.53539E-1 5.56884E-1 5.40182E-1 5.60039E-1 5.90681E-1 5.98072E-1 5.63787E-1 3.14503E-1 2.98162E-1 2.69746E-1 2.73038E-1 2.88228E-1 2.83965E-1 2.78856E-1 2.72614E-1 2.64393E-1 2.59086E-1 2.45127E-1 2.45127E-1 2.39418E-1 2.36629E-1 2.33567E-1 2.06868E-1 1.99587E-1 1.79259E-1 1.84721E-1 2.48802E-1 5.48959E-1 5.8694E-1 6.51022E-1 6.69773E-1 6.5735E-1 6.23543E-1 5.88899E-1 6.10862E-1 6.34316E-1 6.6191E-1 6.77655E-1 6.52404E-1 5.87667E-1 5.32094E-1 5.12237E-1 4.68919E-1 3.65868E-1 2.4038E-1 2.0549E-1 2.42418E-1 3.00652E-1 3.73822E-1 5.60512E-1 6.76721E-1 6.99026E-1 6.24992E-1 3.88128E-1 2.59304E-1 3.05582E-1 3.61294E-1 4.52384E-1 5.79536E-1 6.38215E-1 6.60146E-1 6.54868E-1 6.56362E-1 6.50561E-1 6.46308E-1 5.63604E-1 5.11496E-1 5.25341E-1 5.25733E-1 5.70665E-1 6.2717E-1 4.95691E-1 2.48937E-1 1.27273E-1 9.58384E-2 8.25486E-2 6.70718E-2 7.32724E-2 7.20935E-2 7.38971E-2 8.66126E-2 1.01382E-1 1.16907E-1 1.17276E-1 9.9928E-2 8.57934E-2 8.80237E-2 9.09625E-2 9.55355E-2 1.11316E-1 1.60323E-1 2.607E-1 -9999 -9999 -9999 -9999 -9999 -9999 -9999 -9999 -9999 -9999 -9999 -9999 -9999 -9999
-9999 -9999 -9999 -9999 -9999 -9999 -9999 -9999 -9999 -9999 -9999 -9999 -9999 -9999 -9999 -9999 -9999 -9999 -9999 -9999 -9999 -9999 -9999 -9999 -9999 -9999 -9999 -9999 -9999 -9999 -9999 -9999 -9999 -9999 -9999 -9999 -9999 -9999 -9999 -9999 -9999 -9999 -9999 -9999 -9999 -9999 -9999 -9999 -9999 -9999 -9999 -9999 -9999 -9999 -9999 -9999 -9999 -9999 -9999 -9999 -9999 -9999 -9999 -9999 -9999 -9999 -9999 -9999 -9999 -9999 -9999 -9999 -9999 -9999 -9999 -9999 -9999 -9999 -9999 -9999 -9999 -9999 -9999 -9999 -9999 -9999 -9999 -9999 -9999 -9999 -9999 -9999 -9999 -9999 -9999 -9999 -9999 -9999 -9999 -9999 -9999 -9999 -9999 -9999 -9999 -9999 -9999 -9999 -9999 -9999 -9999 -9999 -9999 -9999 -9999 -9999 -9999 -9999 -9999 -9999 -9999 -9999 -9999 -9999 -9999 -9999 -9999 -9999 -9999 -9999 -9999 -9999 -9999 -9999 -9999 -9999 -9999 -9999 -9999 4.03267E-1 3.98061E-1 4.19854E-1 4.19434E-1 4.22956E-1 4.32373E-1 4.65965E-1 4.79687E-1 5.16564E-1 5.16899E-1 5.35386E-1 5.30888E-1 5.47959E-1 5.62609E-1 5.5299E-1 5.66249E-1 5.55975E-1 5.50619E-1 5.67205E-1 5.82616E-1 6.06646E-1 5.95977E-1 5.5824E-1 5.73218E-1 5.55271E-1 5.41664E-1 2.973E-1 2.97731E-1 2.85067E-1 2.85755E-1 2.83E-1 2.80654E-1 2.77471E-1 2.67542E-1 2.60336E-1 2.57697E-1 2.41543E-1 2.38621E-1 2.33042E-1 2.38887E-1 2.01631E-1 2.00416E-1 1.90972E-1 2.41144E-1 2.46706E-1 5.96397E-1 6.02787E-1 6.3247E-1 6.68858E-1 6.83105E-1 6.66585E-1 6.39821E-1 5.71594E-1 5.23362E-1 5.20092E-1 5.56501E-1 6.15753E-1 6.07399E-1 4.90271E-1 4.0935E-1 4.4579E-1 4.61302E-1 3.52806E-1 2.11394E-1 1.79373E-1 2.1059E-1 2.31033E-1 3.17525E-1 5.02223E-1 6.68579E-1 6.89771E-1 6.5673E-1 5.45444E-1 5.21741E-1 5.5375E-1 5.8929E-1 6.28717E-1 6.32655E-1 6.4745E-1 6.58967E-1 6.29582E-1 6.02642E-1 5.704E-1 5.3175E-1 4.11465E-1 4.06043E-1 4.38594E-1 3.73367E-1 3.99175E-1 5.48966E-1 5.69076E-1 3.81331E-1 2.04106E-1 1.39423E-1 1.52832E-1 1.64018E-1 2.03158E-1 1.88389E-1 1.31815E-1 8.93728E-2 7.46939E-2 5.96E-2 5.2003E-2 5.40081E-2 6.5357E-2 1.07869E-1 1.84642E-1 2.35601E-1 2.56821E-1 2.78159E-1 3.24917E-1 -9999 -9999 -9999 -9999 -9999 -9999 -9999 -9999 -9999 -9999 -9999 -9999 -9999 -9999
-9999 -9999 -9999 -9999 -9999 -9999 -9999 -9999 -9999 -9999 -9999 -9999 -9999 -9999 -9999 -9999 -9999 -9999 -9999 -9999 -9999 -9999 -9999 -9999 -9999 -9999 -9999 -9999 -9999 -9999 -9999 -9999 -9999 -9999 -9999 -9999 -9999 -9999 -9999 -9999 -9999 -9999 -9999 -9999 -9999 -9999 -9999 -9999 -9999 -9999 -9999 -9999 -9999 -9999 -9999 -9999 -9999 -9999 -9999 -9999 -9999 -9999 -9999 -9999 -9999 -9999 -9999 -9999 -9999 -9999 -9999 -9999 -9999 -9999 -9999 -9999 -9999 -9999 -9999 -9999 -9999 -9999 -9999 -9999 -9999 -9999 -9999 -9999 -9999 -9999 -9999 -9999 -9999 -9999 -9999 -9999 -9999 -9999 -9999 -9999 -9999 -9999 -9999 -9999 -9999 -9999 -9999 -9999 -9999 -9999 -9999 -9999 -9999 -9999 -9999 -9999 -9999 -9999 -9999 -9999 -9999 -9999 -9999 -9999 -9999 -9999 -9999 -9999 -9999 -9999 -9999 -9999 -9999 -9999 -9999 -9999 -9999 -9999 4.0907E-1 4.07327E-1 4.02109E-1 3.90167E-1 3.86727E-1 4.11239E-1 4.17675E-1 4.2766E-1 4.61195E-1 4.72078E-1 5.11933E-1 5.3941E-1 5.36692E-1 5.56091E-1 5.51059E-1 5.61707E-1 5.49439E-1 5.58991E-1 5.70458E-1 5.82774E-1 5.98704E-1 5.78815E-1 5.63599E-1 5.84885E-1 5.76571E-1 5.83921E-1 5.71493E-1 3.25572E-1 3.28521E-1 2.94853E-1 3.1301E-1 3.07676E-1 2.88985E-1 2.86829E-1 2.8034E-1 2.73972E-1 2.54084E-1 2.52693E-1 2.48102E-1 2.47963E-1 2.31416E-1 1.96579E-1 2.11116E-1 2.65539E-1 2.39359E-1 6.06626E-1 6.11977E-1 6.29132E-1 6.49899E-1 6.75707E-1 6.95697E-1 6.72462E-1 6.02246E-1 4.942E-1 4.10416E-1 3.58694E-1 3.8716E-1 4.89635E-1 5.50344E-1 4.96386E-1 3.73952E-1 3.40873E-1 3.64713E-1 2.75303E-1 1.73141E-1 1.49323E-1 1.68098E-1 1.79726E-1 2.58552E-1 4.36019E-1 6.15941E-1 6.54373E-1 6.90771E-1 6.66085E-1 6.2595E-1 5.17236E-1 5.16033E-1 5.82225E-1 5.73594E-1 6.11686E-1 6.41984E-1 5.94595E-1 4.83094E-1 4.11444E-1 3.50115E-1 3.13438E-1 3.82127E-1 4.05002E-1 2.90874E-1 2.81085E-1 4.76515E-1 6.09105E-1 5.56971E-1 4.10745E-1 3.42694E-1 3.70623E-1 3.94404E-1 3.80718E-1 2.87747E-1 1.34142E-1 5.82216E-2 4.27146E-2 4.37211E-2 4.61669E-2 5.61577E-2 8.39369E-2 1.51955E-1 2.79365E-1 3.6919E-1 3.66599E-1 3.82639E-1 -9999 -9999 -9999 -9999 -9999 -9999 -9999 -9999 -9999 -9999 -9999 -9999 -9999 -9999 -9999
-9999 -9999 -9999 -9999 -9999 -9999 -9999 -9999 -9999 -9999 -9999 -9999 -9999 -9999 -9999 -9999 -9999 -9999 -9999 -9999 -9999 -9999 -9999 -9999 -9999 -9999 -9999 -9999 -9999 -9999 -9999 -9999 -9999 -9999 -9999 -9999 -9999 -9999 -9999 -9999 -9999 -9999 -9999 -9999 -9999 -9999 -9999 -9999 -9999 -9999 -9999 -9999 -9999 -9999 -9999 -9999 -9999 -9999 -9999 -9999 -9999 -9999 -9999 -9999 -9999 -9999 -9999 -9999 -9999 -9999 -9999 -9999 -9999 -9999 -9999 -9999 -9999 -9999 -9999 -9999 -9999 -9999 -9999 -9999 -9999 -9999 -9999 -9999 -9999 -9999 -9999 -9999 -9999 -9999 -9999 -9999 -9999 -9999 -9999 -9999 -9999 -9999 -9999 -9999 -9999 -9999 -9999 -9999 -9999 -9999 -9999 -9999 -9999 -9999 -9999 -9999 -9999 -9999 -9999 -9999 -9999 -9999 -9999 -9999 -9999 -9999 -9999 -9999 -9999 -9999 -9999 -9999 -9999 -9999 -9999 -9999 -9999 4.11979E-1 4.30691E-1 4.75754E-1 4.74203E-1 4.67907E-1 4.44187E-1 4.34732E-1 4.35323E-1 4.57179E-1 4.63136E-1 4.66712E-1 5.01196E-1 5.38615E-1 5.39924E-1 5.59726E-1 5.5282E-1 5.6701E-1 5.75137E-1 5.99104E-1 6.02471E-1 5.70082E-1 5.67777E-1 5.66211E-1 5.6654E-1 5.82104E-1 5.91694E-1 6.21408E-1 6.33923E-1 3.51576E-1 3.21367E-1 3.06036E-1 3.24101E-1 3.0215E-1 2.8366E-1 2.81929E-1 2.75855E-1 2.88613E-1 2.67585E-1 2.46432E-1 2.41875E-1 2.39152E-1 2.12922E-1 2.00374E-1 2.35559E-1 2.32491E-1 2.15414E-1 6.11588E-1 6.09493E-1 6.18422E-1 6.28388E-1 6.46095E-1 6.75078E-1 6.56252E-1 5.18821E-1 3.74159E-1 2.88576E-1 2.5088E-1 3.12131E-1 3.8992E-1 4.53287E-1 4.99709E-1 4.201E-1 2.98097E-1 2.72754E-1 2.15209E-1 1.85064E-1 2.12364E-1 2.42931E-1 2.59201E-1 3.29342E-1 4.49862E-1 5.55221E-1 6.59756E-1 6.56494E-1 5.73128E-1 4.57811E-1 3.33232E-1 3.90303E-1 4.66449E-1 4.30794E-1 4.92398E-1 6.15251E-1 5.75477E-1 4.61571E-1 3.06205E-1 2.44058E-1 2.91617E-1 3.79261E-1 3.41564E-1 2.22035E-1 2.1552E-1 3.89338E-1 5.73715E-1 6.1505E-1 5.65336E-1 5.37232E-1 5.27085E-1 4.54423E-1 3.02668E-1 1.71617E-1 9.15462E-2 4.883E-2 4.96346E-2 7.99988E-2 1.0429E-1 9.95524E-2 1.32722E-1 1.96283E-1 2.93761E-1 4.01815E-1 -9999 -9999 -9999 -9999 -9999 -9999 -9999 -9999 -9999 -9999 -9999 -9999 -9999 -9999 -9999 -9999 -9999
-9999 -9999 -9999 -9999 -9999 -9999 -9999 -9999 -9999 -9999 -9999 -9999 -9999 -9999 -9999 -9999 -9999 -9999 -9999 -9999 -9999 -9999 -9999 -9999 -9999 -9999 -9999 -9999 -9999 -9999 -9999 -9999 -9999 -9999 -9999 -9999 -9999 -9999 -9999 -9999 -9999 -9999 -9999 -9999 -9999 -9999 -9999 -9999 -9999 -9999 -9999 -9999 -9999 -9999 -9999 -9999 -9999 -9999 -9999 -9999 -9999 -9999 -9999 -9999 -9999 -9999 -9999 -9999 -9999 -9999 -9999 -9999 -9999 -9999 -9999 -9999 -9999 -9999 -9999 -9999 -9999 -9999 -9999 -9999 -9999 -9999 -9999 -9999 -9999 -9999 -9999 -9999 -9999 -9999 -9999 -9999 -9999 -9999 -9999 -9999 -9999 -9999 -9999 -9999 -9999 -9999 -9999 -9999 -9999 -9999 -9999 -9999 -9999 -9999 -9999 -9999 -9999 -9999 -9999 -9999 -9999 -9999 -9999 -9999 -9999 -9999 -9999 -9999 -9999 -9999 -9999 -9999 -9999 -9999 -9999 -9999 -9999 4.05586E-1 4.54314E-1 5.02083E-1 4.9303E-1 4.78269E-1 4.90283E-1 4.96478E-1 4.95109E-1 4.93815E-1 5.14952E-1 5.17158E-1 5.18574E-1 5.39667E-1 5.34825E-1 5.52951E-1 5.4536E-1 5.59218E-1 5.68713E-1 5.68448E-1 6.31564E-1 6.35068E-1 6.10253E-1 6.15425E-1 6.1855E-1 6.31467E-1 6.58252E-1 5.97211E-1 6.27443E-1 6.15242E-1 3.31973E-1 3.23174E-1 3.2302E-1 3.21008E-1 3.00802E-1 2.97502E-1 2.90877E-1 2.85288E-1 2.63515E-1 2.49502E-1 2.59458E-1 2.17692E-1 2.09264E-1 2.25265E-1 2.45262E-1 2.34122E-1 6.42467E-1 6.1839E-1 5.92199E-1 5.83103E-1 5.49616E-1 5.3632E-1 6.18653E-1 6.46255E-1 5.51979E-1 4.08527E-1 3.12496E-1 2.74987E-1 3.04506E-1 3.05302E-1 3.20396E-1 3.85566E-1 3.98639E-1 2.73926E-1 2.12294E-1 1.94047E-1 2.35574E-1 3.2332E-1 3.88071E-1 3.77986E-1 3.65161E-1 3.99128E-1 5.70619E-1 6.49899E-1 5.79927E-1 3.39386E-1 2.40346E-1 2.04395E-1 2.71709E-1 3.57502E-1 3.2892E-1 3.73028E-1 5.38957E-1 5.88682E-1 5.03195E-1 3.20861E-1 2.28714E-1 2.96097E-1 3.60968E-1 2.72015E-1 1.65908E-1 1.82215E-1 3.05096E-1 4.71488E-1 5.13904E-1 4.61828E-1 4.59106E-1 5.01674E-1 3.80078E-1 1.99839E-1 1.08884E-1 8.27895E-2 7.98718E-2 1.13575E-1 1.99133E-1 2.39912E-1 1.94753E-1 1.84131E-1 2.255E-1 3.30831E-1 -9999 -9999 -9999 -9999 -9999 -9999 -9999 -9999 -9999 -9999 -9999 -9999 -9999 -9999 -9999 -9999 -9999 -9999
-9999 -9999 -9999 -9999 -9999 -9999 -9999 -9999 -9999 -9999 -9999 -9999 -9999 -9999 -9999 -9999 -9999 -9999 -9999 -9999 -9999 -9999 -9999 -9999 -9999 -9999 -9999 -9999 -9999 -9999 -9999 -9999 -9999 -9999 -9999 -9999 -9999 -9999 -9999 -9999 -9999 -9999 -9999 -9999 -9999 -9999 -9999 -9999 -9999 -9999 -9999 -9999 -9999 -9999 -9999 -9999 -9999 -9999 -9999 -9999 -9999 -9999 -9999 -9999 -9999 -9999 -9999 -9999 -9999 -9999 -9999 -9999 -9999 -9999 -9999 -9999 -9999 -9999 -9999 -9999 -9999 -9999 -9999 -9999 -9999 -9999 -9999 -9999 -9999 -9999 -9999 -9999 -9999 -9999 -9999 -9999 -9999 -9999 -9999 -9999 -9999 -9999 -9999 -9999 -9999 -9999 -9999 -9999 -9999 -9999 -9999 -9999 -9999 -9999 -9999 -9999 -9999 -9999 -9999 -9999 -9999 -9999 -9999 -9999 -9999 -9999 -9999 -9999 -9999 -9999 -9999 -9999 -9999 -9999 -9999 -9999 -9999 3.86155E-1 4.6197E-1 5.24371E-1 5.29134E-1 5.07602E-1 4.75323E-1 5.04966E-1 5.08206E-1 5.04966E-1 5.46052E-1 5.25484E-1 5.27795E-1 5.22868E-1 5.43593E-1 5.35974E-1 5.87908E-1 5.9762E-1 6.08785E-1 6.38239E-1 5.80276E-1 6.15094E-1 6.76096E-1 6.25497E-1 6.14707E-1 6.26294E-1 6.64127E-1 6.3173E-1 6.07662E-1 6.13434E-1 5.80342E-1 3.33744E-1 3.19923E-1 3.20853E-1 3.00203E-1 3.14326E-1 3.03436E-1 2.79027E-1 2.53702E-1 2.52498E-1 2.73113E-1 2.03537E-1 2.24362E-1 2.44763E-1 2.66775E-1 6.57053E-1 6.44783E-1 5.99939E-1 5.38794E-1 4.86812E-1 4.20725E-1 4.25869E-1 5.65168E-1 6.58757E-1 6.37446E-1 6.08134E-1 5.54104E-1 5.09607E-1 4.89346E-1 4.08724E-1 3.18701E-1 3.01471E-1 2.76674E-1 2.01846E-1 1.55362E-1 1.77416E-1 2.43076E-1 3.2472E-1 3.29791E-1 3.05991E-1 3.16385E-1 3.92397E-1 5.51009E-1 6.31154E-1 4.81415E-1 2.12324E-1 1.27979E-1 1.27815E-1 1.86086E-1 2.5386E-1 2.21667E-1 2.47996E-1 3.89076E-1 4.45571E-1 3.75602E-1 2.52205E-1 1.9091E-1 2.50437E-1 2.71346E-1 2.18387E-1 1.8502E-1 2.3326E-1 3.3133E-1 3.53009E-1 2.6834E-1 2.1108E-1 2.37797E-1 3.7169E-1 3.79298E-1 2.72761E-1 1.87653E-1 1.51526E-1 1.62533E-1 2.55525E-1 2.04141E-1 1.14679E-1 2.92338E-1 2.65936E-1 3.1804E-1 -9999 -9999 -9999 -9999 -9999 -9999 -9999 -9999 -9999 -9999 -9999 -9999 -9999 -9999 -9999 -9999 -9999 -9999 -9999
-9999 -9999 -9999 -9999 -9999 -9999 -9999 -9999 -9999 -9999 -9999 -9999 -9999 -9999 -9999 -9999 -9999 -9999 -9999 -9999 -9999 -9999 -9999 -9999 -9999 -9999 -9999 -9999 -9999 -9999 -9999 -9999 -9999 -9999 -9999 -9999 -9999 -9999 -9999 -9999 -9999 -9999 -9999 -9999 -9999 -9999 -9999 -9999 -9999 -9999 -9999 -9999 -9999 -9999 -9999 -9999 -9999 -9999 -9999 -9999 -9999 -9999 -9999 -9999 -9999 -9999 -9999 -9999 -9999 -9999 -9999 -9999 -9999 -9999 -9999 -9999 -9999 -9999 -9999 -9999 -9999 -9999 -9999 -9999 -9999 -9999 -9999 -9999 -9999 -9999 -9999 -9999 -9999 -9999 -9999 -9999 -9999 -9999 -9999 -9999 -9999 -9999 -9999 -9999 -9999 -9999 -9999 -9999 -9999 -9999 -9999 -9999 -9999 -9999 -9999 -9999 -9999 -9999 -9999 -9999 -9999 -9999 -9999 -9999 -9999 -9999 -9999 -9999 -9999 -9999 -9999 -9999 -9999 -9999 -9999 -9999 3.77031E-1 3.65724E-1 3.873E-1 4.50842E-1 4.84069E-1 5.38411E-1 4.97664E-1 5.0578E-1 5.0941E-1 5.05915E-1 5.23013E-1 5.16523E-1 5.34139E-1 5.72017E-1 5.67989E-1 5.81629E-1 6.10756E-1 6.4204E-1 6.54939E-1 6.53128E-1 6.56886E-1 6.21821E-1 6.08837E-1 5.98596E-1 5.8166E-1 6.0766E-1 6.65159E-1 6.66393E-1 6.22333E-1 5.90883E-1 6.07147E-1 3.39917E-1 3.35352E-1 3.21937E-1 3.17243E-1 3.1028E-1 3.01408E-1 2.91244E-1 2.69235E-1 2.69079E-1 2.14284E-1 2.16584E-1 2.54589E-1 2.88589E-1 6.47914E-1 6.46126E-1 6.08164E-1 5.07138E-1 4.22953E-1 3.91191E-1 3.95273E-1 4.9492E-1 6.20819E-1 6.55369E-1 6.61602E-1 6.58886E-1 6.58582E-1 6.6301E-1 6.40061E-1 5.90203E-1 5.09115E-1 3.6197E-1 2.23146E-1 1.62806E-1 1.51988E-1 1.61442E-1 2.02786E-1 2.25919E-1 2.41896E-1 2.46225E-1 2.29581E-1 2.77961E-1 4.2197E-1 6.15187E-1 5.37505E-1 2.83743E-1 1.60108E-1 1.37873E-1 1.62571E-1 1.83267E-1 1.54236E-1 1.69633E-1 2.24436E-1 2.49754E-1 1.87204E-1 1.40985E-1 1.46471E-1 1.85904E-1 1.79281E-1 1.84457E-1 1.99725E-1 2.3508E-1 2.91988E-1 2.27214E-1 1.2489E-1 7.74862E-2 1.05169E-1 2.04889E-1 2.6427E-1 2.69438E-1 3.02736E-1 1.9223E-1 2.2606E-1 1.30694E-1 1.41741E-1 1.00604E-1 3.91683E-1 3.86226E-1 3.41076E-1 -9999 -9999 -9999 -9999 -9999 -9999 -9999 -9999 -9999 -9999 -9999 -9999 -9999 -9999 -9999 -9999 -9999 -9999 -9999
-9999 -9999 -9999 -9999 -9999 -9999 -9999 -9999 -9999 -9999 -9999 -9999 -9999 -9999 -9999 -9999 -9999 -9999 -9999 -9999 -9999 -9999 -9999 -9999 -9999 -9999 -9999 -9999 -9999 -9999 -9999 -9999 -9999 -9999 -9999 -9999 -9999 -9999 -9999 -9999 -9999 -9999 -9999 -9999 -9999 -9999 -9999 -9999 -9999 -9999 -9999 -9999 -9999 -9999 -9999 -9999 -9999 -9999 -9999 -9999 -9999 -9999 -9999 -9999 -9999 -9999 -9999 -9999 -9999 -9999 -9999 -9999 -9999 -9999 -9999 -9999 -9999 -9999 -9999 -9999 -9999 -9999 -9999 -9999 -9999 -9999 -9999 -9999 -9999 -9999 -9999 -9999 -9999 -9999 -9999 -9999 -9999 -9999 -9999 -9999 -9999 -9999 -9999 -9999 -9999 -9999 -9999 -9999 -9999 -9999 -9999 -9999 -9999 -9999 -9999 -9999 -9999 -9999 -9999 -9999 -9999 -9999 -9999 -9999 -9999 -9999 -9999 -9999 -9999 -9999 -9999 -9999 -9999 -9999 -9999 -9999 3.69104E-1 3.56764E-1 3.55093E-1 3.69104E-1 4.01274E-1 4.6626E-1 5.1806E-1 4.92938E-1 5.161E-1 5.15473E-1 5.28657E-1 5.44682E-1 5.58243E-1 5.71874E-1 6.10806E-1 6.27395E-1 6.39472E-1 6.57493E-1 6.37051E-1 6.18589E-1 6.03247E-1 5.90706E-1 5.9874E-1 5.54224E-1 6.36669E-1 6.46568E-1 6.51989E-1 6.10337E-1 6.44676E-1 6.40098E-1 6.18018E-1 6.12221E-1 3.29407E-1 3.20631E-1 3.194E-1 3.11676E-1 3.01564E-1 2.89933E-1 2.78058E-1 2.68422E-1 2.18836E-1 2.39828E-1 2.90172E-1 6.53645E-1 6.45093E-1 6.08839E-1 5.18616E-1 4.24901E-1 4.70094E-1 4.3937E-1 3.82643E-1 6.3171E-1 6.26932E-1 5.80926E-1 5.48553E-1 5.5295E-1 5.94138E-1 6.32555E-1 6.44876E-1 6.50268E-1 4.79207E-1 5.0861E-1 3.26248E-1 2.71084E-1 2.34775E-1 1.78197E-1 1.64086E-1 1.79322E-1 1.90519E-1 1.56627E-1 1.31579E-1 1.58687E-1 2.73273E-1 5.3653E-1 6.34576E-1 5.15662E-1 3.80713E-1 3.24981E-1 3.13167E-1 2.24908E-1 1.54504E-1 1.6321E-1 1.8749E-1 1.74315E-1 1.20704E-1 9.03431E-2 1.06271E-1 1.22921E-1 1.20344E-1 1.24987E-1 1.25401E-1 1.38707E-1 1.88705E-1 1.57017E-1 7.90587E-2 4.63391E-2 6.02318E-2 8.27251E-2 1.05546E-1 1.40106E-1 1.66538E-1 1.84457E-1 2.2278E-1 9.98719E-2 8.34811E-2 7.27689E-2 3.97819E-1 3.92462E-1 -9999 -9999 -9999 -9999 -9999 -9999 -9999 -9999 -9999 -9999 -9999 -9999 -9999 -9999 -9999 -9999 -9999 -9999 -9999 -9999
-9999 -9999 -9999 -9999 -9999 -9999 -9999 -9999 -9999 -9999 -9999 -9999 -9999 -9999 -9999 -9999 -9999 -9999 -9999 -9999 -9999 -9999 -9999 -9999 -9999 -9999 -9999 -9999 -9999 -9999 -9999 -9999 -9999 -9999 -9999 -9999 -9999 -9999 -9999 -9999 -9999 -9999 -9999 -9999 -9999 -9999 -9999 -9999 -9999 -9999 -9999 -9999 -9999 -9999 -9999 -9999 -9999 -9999 -9999 -9999 -9999 -9999 -9999 -9999 -9999 -9999 -9999 -9999 -9999 -9999 -9999 -9999 -9999 -9999 -9999 -9999 -9999 -9999 -9999 -9999 -9999 -9999 -9999 -9999 -9999 -9999 -9999 -9999 -9999 -9999 -9999 -9999 -9999 -9999 -9999 -9999 -9999 -9999 -9999 -9999 -9999 -9999 -9999 -9999 -9999 -9999 -9999 -9999 -9999 -9999 -9999 -9999 -9999 -9999 -9999 -9999 -9999 -9999 -9999 -9999 -9999 -9999 -9999 -9999 -9999 -9999 -9999 -9999 -9999 -9999 -9999 -9999 -9999 -9999 3.9189E-1 3.81014E-1 3.66286E-1 3.58997E-1 3.49179E-1 3.4587E-1 3.49179E-1 3.60297E-1 3.69281E-1 3.74368E-1 3.82494E-1 4.46632E-1 4.94766E-1 5.36502E-1 5.51769E-1 5.67949E-1 5.64033E-1 5.81046E-1 5.80366E-1 5.56793E-1 5.55682E-1 5.80774E-1 5.6537E-1 5.70521E-1 5.46133E-1 6.0814E-1 6.44296E-1 6.39158E-1 6.33748E-1 6.62902E-1 6.41099E-1 6.09996E-1 6.00146E-1 6.08947E-1 3.43E-1 3.16934E-1 3.39302E-1 3.3133E-1 3.22008E-1 2.98439E-1 2.92988E-1 2.36507E-1 2.41724E-1 2.55671E-1 3.28416E-1 6.62105E-1 6.3486E-1 5.00861E-1 5.34755E-1 4.56011E-1 3.93975E-1 3.71223E-1 6.44439E-1 6.47983E-1 5.99728E-1 4.52456E-1 3.67907E-1 3.95399E-1 4.42608E-1 4.42254E-1 4.93092E-1 5.86951E-1 6.44305E-1 6.0498E-1 5.39793E-1 4.93934E-1 3.86153E-1 2.59045E-1 1.71201E-1 1.23969E-1 1.18505E-1 1.05467E-1 1.10711E-1 1.40935E-1 2.29794E-1 4.57228E-1 5.819E-1 5.62126E-1 5.49645E-1 5.61598E-1 5.55264E-1 4.3112E-1 3.40827E-1 3.40091E-1 3.66908E-1 3.07172E-1 1.89844E-1 1.16874E-1 8.47314E-2 7.43354E-2 7.45159E-2 6.39886E-2 5.60366E-2 6.47836E-2 8.61026E-2 7.25828E-2 5.27215E-2 5.3029E-2 6.49755E-2 6.4563E-2 6.74889E-2 9.08588E-2 1.37894E-1 2.00383E-1 2.7231E-1 3.84907E-1 4.17259E-1 4.49175E-1 4.19336E-1 4.04835E-1 -9999 -9999 -9999 -9999 -9999 -9999 -9999 -9999 -9999 -9999 -9999 -9999 3.69232E-1 2.96853E-1 3.07012E-1 -9999 -9999 -9999 -9999 -9999
-9999 -9999 -9999 -9999 -9999 -9999 -9999 -9999 -9999 -9999 -9999 -9999 -9999 -9999 -9999 -9999 -9999 -9999 -9999 -9999 -9999 -9999 -9999 -9999 -9999 -9999 -9999 -9999 -9999 -9999 -9999 -9999 -9999 -9999 -9999 -9999 -9999 -9999 -9999 -9999 -9999 -9999 -9999 -9999 -9999 -9999 -9999 -9999 -9999 -9999 -9999 -9999 -9999 -9999 -9999 -9999 -9999 -9999 -9999 -9999 -9999 -9999 -9999 -9999 -9999 -9999 -9999 -9999 -9999 -9999 -9999 -9999 -9999 -9999 -9999 -9999 -9999 -9999 -9999 -9999 -9999 -9999 -9999 -9999 -9999 -9999 -9999 -9999 -9999 -9999 -9999 -9999 -9999 -9999 -9999 -9999 -9999 -9999 -9999 -9999 -9999 -9999 -9999 -9999 -9999 -9999 -9999 -9999 -9999 -9999 -9999 -9999 -9999 -9999 -9999 -9999 -9999 -9999 -9999 -9999 -9999 -9999 -9999 -9999 -9999 -9999 -9999 -9999 -9999 -9999 -9999 -9999 -9999 3.92465E-1 3.90741E-1 3.83868E-1 3.72494E-1 3.61975E-1 3.55278E-1 3.48627E-1 3.44769E-1 3.42025E-1 3.40382E-1 3.38933E-1 3.46056E-1 3.54348E-1 3.62714E-1 3.76808E-1 4.44257E-1 4.89531E-1 5.53605E-1 5.33076E-1 5.30228E-1 5.69474E-1 5.87466E-1 5.69736E-1 5.07095E-1 5.07564E-1 5.49263E-1 5.63717E-1 5.55329E-1 5.72462E-1 5.69382E-1 6.06076E-1 6.07064E-1 6.19826E-1 6.31288E-1 6.07427E-1 6.14994E-1 3.45489E-1 3.3261E-1 3.29087E-1 3.24587E-1 2.88209E-1 2.57799E-1 2.36444E-1 2.63423E-1 3.06729E-1 3.49166E-1 3.84667E-1 4.37887E-1 5.40268E-1 5.01663E-1 4.22657E-1 4.33686E-1 6.00051E-1 6.2167E-1 6.01845E-1 4.89993E-1 3.55709E-1 2.81481E-1 2.82906E-1 2.76759E-1 2.76055E-1 3.41625E-1 4.66147E-1 5.80496E-1 6.18494E-1 6.17831E-1 5.58126E-1 3.7974E-1 2.13658E-1 1.30152E-1 8.65029E-2 9.48712E-2 1.47275E-1 2.43317E-1 3.10961E-1 3.39481E-1 4.03358E-1 3.83084E-1 3.25794E-1 3.81608E-1 5.03631E-1 5.66751E-1 4.98283E-1 4.30464E-1 4.2197E-1 4.03466E-1 4.1705E-1 3.6697E-1 2.45467E-1 1.66162E-1 1.25939E-1 1.00418E-1 6.63779E-2 3.92461E-2 3.50375E-2 3.58343E-2 3.71052E-2 5.43179E-2 1.2057E-1 1.77485E-1 1.48441E-1 1.13929E-1 1.25156E-1 1.82436E-1 2.7602E-1 3.7775E-1 3.98502E-1 4.21412E-1 4.21828E-1 4.01531E-1 -9999 -9999 -9999 -9999 -9999 -9999 -9999 -9999 -9999 -9999 -9999 -9999 4.12569E-1 3.49017E-1 2.88966E-1 2.20181E-1 2.57624E-1 -9999 -9999 -9999 -9999
-9999 -9999 -9999 -9999 -9999 -9999 -9999 -9999 -9999 -9999 -9999 -9999 -9999 -9999 -9999 -9999 -9999 -9999 -9999 -9999 -9999 -9999 -9999 -9999 -9999 -9999 -9999 -9999 -9999 -9999 -9999 -9999 -9999 -9999 -9999 -9999 -9999 -9999 -9999 -9999 -9999 -9999 -9999 -9999 -9999 -9999 -9999 -9999 -9999 -9999 -9999 -9999 -9999 -9999 -9999 -9999 -9999 -9999 -9999 -9999 -9999 -9999 -9999 -9999 -9999 -9999 -9999 -9999 -9999 -9999 -9999 -9999 -9999 -9999 -9999 -9999 -9999 -9999 -9999 -9999 -9999 -9999 -9999 -9999 -9999 -9999 -9999 -9999 -9999 -9999 -9999 -9999 -9999 -9999 -9999 -9999 -9999 -9999 -9999 -9999 -9999 -9999 -9999 -9999 -9999 -9999 -9999 -9999 -9999 -9999 -9999 -9999 -9999 -9999 -9999 -9999 -9999 -9999 -9999 -9999 -9999 -9999 -9999 -9999 -9999 -9999 -9999 -9999 -9999 -9999 -9999 -9999 3.91315E-1 3.8902E-1 3.89593E-1 3.87873E-1 3.74368E-1 3.67591E-1 3.38709E-1 3.32753E-1 3.26843E-1 3.43122E-1 3.37297E-1 3.37297E-1 3.41118E-1 3.40571E-1 3.36209E-1 3.38387E-1 3.45141E-1 3.59537E-1 3.93758E-1 4.32574E-1 5.05535E-1 5.5575E-1 5.70259E-1 5.04628E-1 5.0554E-1 5.68837E-1 6.26855E-1 6.15309E-1 6.39818E-1 6.45809E-1 6.37775E-1 6.144E-1 6.24273E-1 6.25367E-1 6.27163E-1 6.07046E-1 6.00548E-1 5.9479E-1 3.39572E-1 3.23016E-1 3.26054E-1 2.84069E-1 2.57873E-1 2.61949E-1 2.76827E-1 3.72467E-1 3.817E-1 4.77625E-1 4.59776E-1 5.17941E-1 4.61934E-1 4.49664E-1 6.00994E-1 5.8128E-1 5.57831E-1 5.01886E-1 3.73349E-1 2.6198E-1 2.62287E-1 2.95523E-1 2.48309E-1 1.9455E-1 2.21306E-1 2.70873E-1 4.07268E-1 5.75146E-1 5.57652E-1 5.12247E-1 3.15279E-1 1.36945E-1 7.17771E-2 6.42439E-2 9.84733E-2 2.04721E-1 4.16749E-1 5.29614E-1 4.2963E-1 2.65505E-1 1.71945E-1 1.49108E-1 2.05648E-1 3.7658E-1 3.93534E-1 2.55425E-1 1.8445E-1 1.70625E-1 1.78656E-1 2.44344E-1 3.72254E-1 3.92988E-1 3.28438E-1 2.60844E-1 2.0486E-1 1.21123E-1 5.29278E-2 3.19745E-2 2.98935E-2 4.39208E-2 1.06459E-1 2.81245E-1 1.93117E-1 2.41907E-1 1.9567E-1 2.46485E-1 3.09418E-1 3.96849E-1 3.9165E-1 4.22206E-1 4.27648E-1 4.06075E-1 3.82221E-1 -9999 -9999 -9999 -9999 -9999 -9999 -9999 -9999 -9999 -9999 -9999 -9999 4.29698E-1 3.76177E-1 3.18356E-1 2.4691E-1 2.90765E-1 -9999 -9999 -9999 -9999
-9999 -9999 -9999 -9999 -9999 -9999 -9999 -9999 -9999 -9999 -9999 -9999 -9999 -9999 -9999 -9999 -9999 -9999 -9999 -9999 -9999 -9999 -9999 -9999 -9999 -9999 -9999 -9999 -9999 -9999 -9999 -9999 -9999 -9999 -9999 -9999 -9999 -9999 -9999 -9999 -9999 -9999 -9999 -9999 -9999 -9999 -9999 -9999 -9999 -9999 -9999 -9999 -9999 -9999 -9999 -9999 -9999 -9999 -9999 -9999 -9999 -9999 -9999 -9999 -9999 -9999 -9999 -9999 -9999 -9999 -9999 -9999 -9999 -9999 -9999 -9999 -9999 -9999 -9999 -9999 -9999 -9999 -9999 -9999 -9999 -9999 -9999 -9999 -9999 -9999 -9999 -9999 -9999 -9999 -9999 -9999 -9999 -9999 -9999 -9999 -9999 -9999 -9999 -9999 -9999 -9999 -9999 -9999 -9999 -9999 -9999 -9999 -9999 -9999 -9999 -9999 -9999 -9999 -9999 -9999 -9999 -9999 -9999 -9999 -9999 -9999 -9999 -9999 -9999 -9999 -9999 -9999 3.87873E-1 3.84439E-1 3.81186E-1 3.57943E-1 3.51854E-1 3.46902E-1 3.41431E-1 3.37623E-1 3.29166E-1 3.22756E-1 3.17985E-1 3.36753E-1 3.40025E-1 3.41118E-1 3.36398E-1 3.34226E-1 3.64107E-1 3.58422E-1 3.67378E-1 3.65693E-1 3.91452E-1 4.23893E-1 4.37468E-1 5.09868E-1 6.16436E-1 6.10692E-1 5.83331E-1 6.13819E-1 6.29067E-1 6.46557E-1 6.55777E-1 6.70346E-1 6.59093E-1 6.28372E-1 6.22629E-1 5.95556E-1 5.87235E-1 5.86463E-1 3.74859E-1 3.20613E-1 3.12424E-1 2.78748E-1 2.65541E-1 2.55211E-1 3.13422E-1 4.82106E-1 5.06933E-1 5.05064E-1 4.2848E-1 4.53879E-1 4.70727E-1 4.56199E-1 6.1995E-1 5.75305E-1 5.60586E-1 6.09518E-1 4.88153E-1 4.37452E-1 5.09846E-1 4.24178E-1 2.92338E-1 1.69904E-1 1.49959E-1 1.9424E-1 3.33526E-1 4.93632E-1 4.81319E-1 3.89298E-1 2.37817E-1 9.48251E-2 5.67953E-2 6.32574E-2 9.29729E-2 1.9673E-1 4.367E-1 5.28035E-1 3.59992E-1 1.89085E-1 1.05935E-1 8.86315E-2 1.30964E-1 2.8443E-1 3.60662E-1 2.02879E-1 1.00038E-1 6.25291E-2 6.23649E-2 1.04815E-1 2.07577E-1 2.36453E-1 2.23958E-1 1.50601E-1 1.38053E-1 1.43673E-1 1.00855E-1 6.39727E-2 6.21485E-2 9.52632E-2 2.09273E-1 1.86962E-1 1.47877E-1 1.28349E-1 9.66254E-2 9.74811E-2 6.63997E-2 4.11432E-1 4.33838E-1 4.31343E-1 4.1226E-1 3.88773E-1 3.69601E-1 -9999 -9999 -9999 -9999 -9999 -9999 -9999 -9999 -9999 -9999 -9999 -9999 -9999 -9999 -9999 -9999 -9999 -9999 -9999 -9999 -9999
-9999 -9999 -9999 -9999 -9999 -9999 -9999 -9999 -9999 -9999 -9999 -9999 -9999 -9999 -9999 -9999 -9999 -9999 -9999 -9999 -9999 -9999 -9999 -9999 -9999 -9999 -9999 -9999 -9999 -9999 -9999 -9999 -9999 -9999 -9999 -9999 -9999 -9999 -9999 -9999 -9999 -9999 -9999 -9999 -9999 -9999 -9999 -9999 -9999 -9999 -9999 -9999 -9999 -9999 -9999 -9999 -9999 -9999 -9999 -9999 -9999 -9999 -9999 -9999 -9999 -9999 -9999 -9999 -9999 -9999 -9999 -9999 -9999 -9999 -9999 -9999 -9999 -9999 -9999 -9999 -9999 -9999 -9999 -9999 -9999 -9999 -9999 -9999 -9999 -9999 -9999 -9999 -9999 -9999 -9999 -9999 -9999 -9999 -9999 -9999 -9999 -9999 -9999 -9999 -9999 -9999 -9999 -9999 -9999 -9999 -9999 -9999 -9999 -9999 -9999 -9999 -9999 -9999 -9999 -9999 -9999 -9999 -9999 -9999 -9999 -9999 -9999 -9999 -9999 -9999 -9999 3.67265E-1 3.65584E-1 3.60167E-1 3.57943E-1 3.54617E-1 3.502E-1 3.46353E-1 3.46353E-1 3.65518E-1 3.62154E-1 3.51576E-1 3.20101E-1 3.15875E-1 3.16402E-1 3.35854E-1 3.36941E-1 3.40211E-1 3.55639E-1 4.53662E-1 5.07929E-1 4.67743E-1 4.27697E-1 3.97971E-1 3.81876E-1 4.1684E-1 4.86507E-1 4.7892E-1 5.38505E-1 5.86651E-1 6.33345E-1 6.56273E-1 6.23037E-1 6.29729E-1 6.50899E-1 6.56651E-1 6.30296E-1 6.10779E-1 5.85974E-1 6.00423E-1 5.68567E-1 3.32601E-1 3.30673E-1 2.64787E-1 2.809E-1 4.41203E-1 5.11033E-1 5.0619E-1 4.12479E-1 4.75446E-1 4.86593E-1 4.44426E-1 4.35735E-1 4.90516E-1 5.26779E-1 5.65625E-1 5.97749E-1 6.50175E-1 6.12489E-1 6.45142E-1 5.98773E-1 6.27994E-1 3.75281E-1 2.28612E-1 1.82861E-1 1.9566E-1 2.74374E-1 4.0652E-1 4.29861E-1 2.76754E-1 1.26855E-1 5.99918E-2 4.75967E-2 6.34929E-2 1.19439E-1 2.67872E-1 4.49662E-1 4.05723E-1 3.14879E-1 2.15384E-1 1.18365E-1 7.47644E-2 9.73237E-2 2.18757E-1 3.85439E-1 3.56928E-1 1.70271E-1 6.30661E-2 4.09451E-2 6.20478E-2 8.90699E-2 8.06166E-2 8.23719E-2 5.96515E-2 5.39292E-2 9.40858E-2 1.90513E-1 2.05422E-1 2.27734E-1 2.52295E-1 2.66213E-1 1.65043E-1 1.14515E-1 9.61724E-2 8.23445E-2 4.39017E-1 4.20921E-1 4.33422E-1 4.31759E-1 4.16401E-1 3.94525E-1 3.69633E-1 3.58298E-1 -9999 -9999 -9999 -9999 -9999 -9999 -9999 -9999 -9999 -9999 -9999 -9999 -9999 -9999 -9999 -9999 -9999 -9999 -9999 -9999 -9999
-9999 -9999 -9999 -9999 -9999 -9999 -9999 -9999 -9999 -9999 -9999 -9999 -9999 -9999 -9999 -9999 -9999 -9999 -9999 -9999 -9999 -9999 -9999 -9999 -9999 -9999 -9999 -9999 -9999 -9999 -9999 -9999 -9999 -9999 -9999 -9999 -9999 -9999 -9999 -9999 -9999 -9999 -9999 -9999 -9999 -9999 -9999 -9999 -9999 -9999 -9999 -9999 -9999 -9999 -9999 -9999 -9999 -9999 -9999 -9999 -9999 -9999 -9999 -9999 -9999 -9999 -9999 -9999 -9999 -9999 -9999 -9999 -9999 -9999 -9999 -9999 -9999 -9999 -9999 -9999 -9999 -9999 -9999 -9999 -9999 -9999 -9999 -9999 -9999 -9999 -9999 -9999 -9999 -9999 -9999 -9999 -9999 -9999 -9999 -9999 -9999 -9999 -9999 -9999 -9999 -9999 -9999 -9999 -9999 -9999 -9999 -9999 -9999 -9999 -9999 -9999 -9999 -9999 -9999 -9999 -9999 -9999 -9999 -9999 -9999 -9999 -9999 -9999 -9999 -9999 -9999 3.60557E-1 3.57943E-1 3.58499E-1 3.59054E-1 3.5517E-1 3.51302E-1 3.48549E-1 3.69457E-1 3.73975E-1 3.71149E-1 3.63274E-1 3.5546E-1 3.43495E-1 3.36398E-1 3.34769E-1 3.35854E-1 3.3803E-1 3.47892E-1 3.75277E-1 4.67148E-1 5.43624E-1 5.59019E-1 5.00813E-1 4.95644E-1 4.51694E-1 4.14977E-1 4.28773E-1 4.26416E-1 4.39402E-1 5.21929E-1 6.07668E-1 5.98841E-1 6.27845E-1 6.44568E-1 6.26513E-1 6.21984E-1 6.21669E-1 6.10895E-1 6.11124E-1 5.97625E-1 4.93626E-1 4.46286E-1 2.91706E-1 4.0874E-1 4.32469E-1 4.06702E-1 4.12324E-1 3.85268E-1 3.95682E-1 4.02244E-1 4.46422E-1 6.13586E-1 6.67698E-1 6.7282E-1 4.60704E-1 5.88533E-1 7.06159E-1 6.71021E-1 5.45642E-1 6.33635E-1 6.61947E-1 5.36019E-1 4.33742E-1 3.3152E-1 2.28137E-1 2.14859E-1 3.05192E-1 2.81214E-1 1.51718E-1 7.24371E-2 6.18879E-2 7.8495E-2 1.10163E-1 2.06135E-1 4.15527E-1 4.3886E-1 2.56319E-1 1.51489E-1 1.47842E-1 1.15893E-1 6.72565E-2 5.90873E-2 1.19218E-1 2.84264E-1 3.54488E-1 2.63871E-1 1.01538E-1 4.02348E-2 4.30268E-2 6.59091E-2 6.70794E-2 6.5432E-2 5.5118E-2 5.35379E-2 8.71026E-2 2.23648E-1 3.20334E-1 2.38362E-1 1.40083E-1 1.623E-1 1.00486E-1 2.98938E-1 3.73973E-1 3.91896E-1 4.12645E-1 4.18436E-1 4.12645E-1 4.08538E-1 3.97814E-1 3.79382E-1 3.57542E-1 -9999 -9999 -9999 -9999 -9999 -9999 -9999 -9999 -9999 -9999 -9999 -9999 -9999 -9999 -9999 -9999 -9999 -9999 -9999 -9999 -9999 -9999
-9999 -9999 -9999 -9999 -9999 -9999 -9999 -9999 -9999 -9999 -9999 -9999 -9999 -9999 -9999 -9999 -9999 -9999 -9999 -9999 -9999 -9999 -9999 -9999 -9999 -9999 -9999 -9999 -9999 -9999 -9999 -9999 -9999 -9999 -9999 -9999 -9999 -9999 -9999 -9999 -9999 -9999 -9999 -9999 -9999 -9999 -9999 -9999 -9999 -9999 -9999 -9999 -9999 -9999 -9999 -9999 -9999 -9999 -9999 -9999 -9999 -9999 -9999 -9999 -9999 -9999 -9999 -9999 -9999 -9999 -9999 -9999 -9999 -9999 -9999 -9999 -9999 -9999 -9999 -9999 -9999 -9999 -9999 -9999 -9999 -9999 -9999 -9999 -9999 -9999 -9999 -9999 -9999 -9999 -9999 -9999 -9999 -9999 -9999 -9999 -9999 -9999 -9999 -9999 -9999 -9999 -9999 -9999 -9999 -9999 -9999 -9999 -9999 -9999 -9999 -9999 -9999 -9999 -9999 -9999 -9999 -9999 -9999 -9999 -9999 -9999 -9999 -9999 -9999 -9999 -9999 -9999 -9999 3.51854E-1 3.55724E-1 3.56833E-1 3.55892E-1 3.80216E-1 3.84776E-1 3.85918E-1 3.87061E-1 3.94516E-1 3.964E-1 3.87796E-1 3.7245E-1 3.56751E-1 3.44043E-1 3.3803E-1 3.33331E-1 3.60925E-1 3.94507E-1 4.84915E-1 5.77554E-1 5.50881E-1 5.31502E-1 5.52615E-1 5.56164E-1 5.37801E-1 5.68808E-1 4.9865E-1 4.5996E-1 4.66526E-1 4.81005E-1 5.43472E-1 5.94996E-1 6.6392E-1 5.74211E-1 5.91425E-1 5.9636E-1 6.05936E-1 6.21796E-1 5.75452E-1 3.99209E-1 3.85503E-1 4.00632E-1 3.89133E-1 4.60525E-1 5.11033E-1 4.06859E-1 4.33732E-1 4.18951E-1 4.22456E-1 4.42315E-1 4.69653E-1 5.00141E-1 5.02391E-1 4.78002E-1 4.58894E-1 5.00885E-1 7.10278E-1 6.8686E-1 6.92333E-1 5.63867E-1 5.17169E-1 3.99851E-1 2.56703E-1 1.77037E-1 1.67783E-1 1.22339E-1 8.07132E-2 7.55865E-2 1.21434E-1 2.13318E-1 3.08756E-1 4.62389E-1 5.74685E-1 4.52782E-1 2.06816E-1 7.48076E-2 6.77106E-2 6.14224E-2 3.96332E-2 3.8958E-2 7.05017E-2 1.30712E-1 1.48918E-1 1.49326E-1 8.9998E-2 4.41276E-2 5.23624E-2 1.34667E-1 2.01012E-1 2.70004E-1 1.97245E-1 1.62753E-1 1.85073E-1 2.55329E-1 1.71186E-1 1.4363E-1 9.41991E-2 1.12888E-1 2.8606E-1 2.80165E-1 2.92729E-1 3.48396E-1 3.80212E-1 3.97806E-1 3.89193E-1 3.83462E-1 3.79382E-1 3.66802E-1 3.50345E-1 -9999 -9999 -9999 -9999 -9999 -9999 -9999 -9999 -9999 -9999 -9999 -9999 -9999 -9999 -9999 -9999 -9999 -9999 -9999 -9999 -9999 -9999
-9999 -9999 -9999 -9999 -9999 -9999 -9999 -9999 -9999 -9999 -9999 -9999 -9999 -9999 -9999 -9999 -9999 -9999 -9999 -9999 -9999 -9999 -9999 -9999 -9999 -9999 -9999 -9999 -9999 -9999 -9999 -9999 -9999 -9999 -9999 -9999 -9999 -9999 -9999 -9999 -9999 -9999 -9999 -9999 -9999 -9999 -9999 -9999 -9999 -9999 -9999 -9999 -9999 -9999 -9999 -9999 -9999 -9999 -9999 -9999 -9999 -9999 -9999 -9999 -9999 -9999 -9999 -9999 -9999 -9999 -9999 -9999 -9999 -9999 -9999 -9999 -9999 -9999 -9999 -9999 -9999 -9999 -9999 -9999 -9999 -9999 -9999 -9999 -9999 -9999 -9999 -9999 -9999 -9999 -9999 -9999 -9999 -9999 -9999 -9999 -9999 -9999 -9999 -9999 -9999 -9999 -9999 -9999 -9999 -9999 -9999 -9999 -9999 -9999 -9999 -9999 -9999 -9999 -9999 -9999 -9999 -9999 -9999 -9999 -9999 -9999 -9999 -9999 -9999 -9999 -9999 -9999 -9999 3.45257E-1 3.52958E-1 3.6591E-1 4.14184E-1 4.38743E-1 4.45209E-1 4.33461E-1 4.36394E-1 4.63008E-1 4.80364E-1 4.59874E-1 4.65976E-1 4.34602E-1 3.78111E-1 3.51937E-1 3.40396E-1 3.35498E-1 3.59804E-1 3.90475E-1 4.83807E-1 5.36183E-1 5.46909E-1 5.84597E-1 6.03065E-1 6.03347E-1 6.36498E-1 5.43375E-1 6.05016E-1 5.2735E-1 5.74452E-1 5.1015E-1 5.23774E-1 5.6246E-1 5.57065E-1 5.71503E-1 6.19375E-1 6.89527E-1 6.57255E-1 6.25676E-1 6.22043E-1 5.20958E-1 6.37411E-1 5.82095E-1 4.81783E-1 4.42801E-1 4.82317E-1 5.84934E-1 5.37938E-1 6.00543E-1 6.31961E-1 5.92167E-1 4.65219E-1 6.52474E-1 6.82748E-1 4.95038E-1 4.40027E-1 7.12155E-1 6.98764E-1 6.96885E-1 5.84798E-1 5.35213E-1 4.31315E-1 2.59039E-1 1.46462E-1 8.79568E-2 5.60068E-2 6.22388E-2 1.0753E-1 2.02783E-1 3.81563E-1 5.59125E-1 5.9459E-1 5.64639E-1 4.25274E-1 1.78559E-1 6.78342E-2 5.45101E-2 5.14883E-2 3.84286E-2 3.44067E-2 4.61449E-2 5.42955E-2 4.87792E-2 4.82227E-2 4.30028E-2 3.86669E-2 6.31305E-2 1.79731E-1 3.30887E-1 3.1215E-1 4.21857E-1 3.567E-1 3.21081E-1 3.11849E-1 2.20912E-1 1.97124E-1 1.48518E-1 7.13966E-2 3.61777E-1 3.3194E-1 3.18357E-1 3.18301E-1 3.58788E-1 3.76551E-1 3.7047E-1 3.62E-1 3.60755E-1 3.53139E-1 3.42007E-1 -9999 -9999 -9999 -9999 -9999 -9999 -9999 -9999 -9999 -9999 -9999 -9999 -9999 -9999 -9999 -9999 -9999 -9999 -9999 -9999 -9999 -9999
-9999 -9999 -9999 -9999 -9999 -9999 -9999 -9999 -9999 -9999 -9999 -9999 -9999 -9999 -9999 -9999 -9999 -9999 -9999 -9999 -9999 -9999 -9999 -9999 -9999 -9999 -9999 -9999 -9999 -9999 -9999 -9999 -9999 -9999 -9999 -9999 -9999 -9999 -9999 -9999 -9999 -9999 -9999 -9999 -9999 -9999 -9999 -9999 -9999 -9999 -9999 -9999 -9999 -9999 -9999 -9999 -9999 -9999 -9999 -9999 -9999 -9999 -9999 -9999 -9999 -9999 -9999 -9999 -9999 -9999 -9999 -9999 -9999 -9999 -9999 -9999 -9999 -9999 -9999 -9999 -9999 -9999 -9999 -9999 -9999 -9999 -9999 -9999 -9999 -9999 -9999 -9999 -9999 -9999 -9999 -9999 -9999 -9999 -9999 -9999 -9999 -9999 -9999 -9999 -9999 -9999 -9999 -9999 -9999 -9999 -9999 -9999 -9999 -9999 -9999 -9999 -9999 -9999 -9999 -9999 -9999 -9999 -9999 -9999 -9999 -9999 -9999 -9999 -9999 -9999 -9999 -9999 3.39797E-1 3.45805E-1 3.67589E-1 4.27018E-1 4.64739E-1 4.76237E-1 4.9617E-1 4.54968E-1 4.7836E-1 4.88959E-1 5.01673E-1 4.8127E-1 4.67832E-1 4.74791E-1 4.62937E-1 4.2242E-1 4.01443E-1 3.899E-1 3.71068E-1 3.59992E-1 4.07067E-1 5.11801E-1 5.63891E-1 5.34827E-1 5.51235E-1 5.66989E-1 5.44058E-1 5.29898E-1 5.57198E-1 5.57863E-1 5.77154E-1 6.01816E-1 5.44888E-1 5.15516E-1 5.42112E-1 5.57762E-1 6.10998E-1 6.10446E-1 6.41008E-1 6.49528E-1 6.50013E-1 6.66533E-1 5.0779E-1 5.23658E-1 5.01019E-1 5.88573E-1 5.51315E-1 4.85988E-1 5.42012E-1 4.98936E-1 4.6818E-1 5.5363E-1 5.4811E-1 5.68906E-1 6.22171E-1 5.86766E-1 5.88835E-1 6.84586E-1 6.06345E-1 5.89365E-1 5.71739E-1 5.25443E-1 4.62641E-1 3.19144E-1 1.49326E-1 6.64056E-2 4.82347E-2 6.03566E-2 1.03264E-1 1.79184E-1 3.81655E-1 5.84074E-1 5.80784E-1 5.2189E-1 3.64606E-1 1.95397E-1 1.31671E-1 1.36431E-1 1.27319E-1 9.31147E-2 6.99304E-2 6.93993E-2 4.79791E-2 3.33086E-2 3.1368E-2 4.29527E-2 4.74706E-2 5.39136E-2 9.30831E-2 1.62669E-1 3.35173E-1 1.85692E-1 1.56295E-1 1.47224E-1 1.10524E-1 9.59417E-2 1.0373E-1 3.25045E-1 3.74342E-1 3.82883E-1 3.7297E-1 3.33264E-1 3.29975E-1 3.55585E-1 3.60795E-1 3.56385E-1 3.48409E-1 3.44838E-1 3.39242E-1 3.3217E-1 -9999 -9999 -9999 -9999 -9999 -9999 -9999 -9999 -9999 -9999 -9999 -9999 -9999 -9999 -9999 -9999 -9999 -9999 -9999 -9999 -9999 -9999
-9999 -9999 -9999 -9999 -9999 -9999 -9999 -9999 -9999 -9999 -9999 -9999 -9999 -9999 -9999 -9999 -9999 -9999 -9999 -9999 -9999 -9999 -9999 -9999 -9999 -9999 -9999 -9999 -9999 -9999 -9999 -9999 -9999 -9999 -9999 -9999 -9999 -9999 -9999 -9999 -9999 -9999 -9999 -9999 -9999 -9999 -9999 -9999 -9999 -9999 -9999 -9999 -9999 -9999 -9999 -9999 -9999 -9999 -9999 -9999 -9999 -9999 -9999 -9999 -9999 -9999 -9999 -9999 -9999 -9999 -9999 -9999 -9999 -9999 -9999 -9999 -9999 -9999 -9999 -9999 -9999 -9999 -9999 -9999 -9999 -9999 -9999 -9999 -9999 -9999 -9999 -9999 -9999 -9999 -9999 -9999 -9999 -9999 -9999 -9999 -9999 -9999 -9999 -9999 -9999 -9999 -9999 -9999 -9999 -9999 -9999 -9999 -9999 -9999 -9999 -9999 -9999 -9999 -9999 -9999 -9999 -9999 -9999 -9999 -9999 -9999 -9999 -9999 -9999 -9999 -9999 -9999 3.31854E-1 3.4872E-1 4.24095E-1 4.63821E-1 4.55558E-1 4.6846E-1 5.05719E-1 4.9342E-1 4.54968E-1 5.34929E-1 5.21775E-1 5.19864E-1 4.99247E-1 4.83262E-1 4.91082E-1 4.76528E-1 4.80101E-1 5.058E-1 4.52438E-1 3.78631E-1 3.63919E-1 4.37331E-1 5.21238E-1 5.27208E-1 5.3914E-1 5.40517E-1 5.50899E-1 5.70986E-1 5.71722E-1 5.49713E-1 5.71133E-1 5.79544E-1 5.75381E-1 5.20338E-1 6.08598E-1 5.83928E-1 5.99415E-1 6.69326E-1 7.09152E-1 7.11729E-1 6.90307E-1 6.50034E-1 4.74784E-1 5.3964E-1 5.78683E-1 5.35493E-1 5.67454E-1 4.9929E-1 4.25096E-1 4.45564E-1 4.34247E-1 4.28003E-1 4.60238E-1 4.2757E-1 5.94463E-1 5.158E-1 7.03089E-1 5.68391E-1 4.87933E-1 4.28886E-1 4.03477E-1 3.92233E-1 3.57325E-1 2.39662E-1 1.20831E-1 9.43836E-2 7.39788E-2 1.07562E-1 1.67443E-1 2.32256E-1 3.7339E-1 5.57176E-1 6.17403E-1 5.66E-1 4.76497E-1 4.59111E-1 4.26333E-1 4.40859E-1 3.98195E-1 3.14882E-1 2.43637E-1 2.29522E-1 1.55832E-1 7.91577E-2 6.75544E-2 8.7947E-2 1.08539E-1 8.39849E-2 7.95814E-2 9.43375E-2 1.15235E-1 1.64698E-1 2.28387E-1 2.57692E-1 2.75256E-1 3.2365E-1 3.59014E-1 3.77826E-1 3.83298E-1 3.79985E-1 3.78345E-1 3.48856E-1 3.50048E-1 3.50048E-1 3.50397E-1 3.46027E-1 3.4128E-1 3.36555E-1 3.30215E-1 3.26707E-1 -9999 -9999 -9999 -9999 -9999 -9999 -9999 -9999 -9999 -9999 -9999 -9999 -9999 -9999 -9999 -9999 -9999 -9999 -9999 -9999 -9999 -9999
-9999 -9999 -9999 -9999 -9999 -9999 -9999 -9999 -9999 -9999 -9999 -9999 -9999 -9999 -9999 -9999 -9999 -9999 -9999 -9999 -9999 -9999 -9999 -9999 -9999 -9999 -9999 -9999 -9999 -9999 -9999 -9999 -9999 -9999 -9999 -9999 -9999 -9999 -9999 -9999 -9999 -9999 -9999 -9999 -9999 -9999 -9999 -9999 -9999 -9999 -9999 -9999 -9999 -9999 -9999 -9999 -9999 -9999 -9999 -9999 -9999 -9999 -9999 -9999 -9999 -9999 -9999 -9999 -9999 -9999 -9999 -9999 -9999 -9999 -9999 -9999 -9999 -9999 -9999 -9999 -9999 -9999 -9999 -9999 -9999 -9999 -9999 -9999 -9999 -9999 -9999 -9999 -9999 -9999 -9999 -9999 -9999 -9999 -9999 -9999 -9999 -9999 -9999 -9999 -9999 -9999 -9999 -9999 -9999 -9999 -9999 -9999 -9999 -9999 -9999 -9999 -9999 -9999 -9999 -9999 -9999 -9999 -9999 -9999 -9999 -9999 -9999 -9999 -9999 -9999 -9999 3.35632E-1 3.20632E-1 3.40516E-1 4.5158E-1 4.83669E-1 4.73351E-1 4.67135E-1 4.63482E-1 4.72256E-1 4.61837E-1 4.62618E-1 4.75193E-1 4.93003E-1 4.90393E-1 4.84534E-1 5.01846E-1 4.79845E-1 4.99551E-1 5.23988E-1 5.14186E-1 4.57781E-1 3.77493E-1 3.89659E-1 4.36144E-1 5.33894E-1 5.68761E-1 6.2262E-1 6.43097E-1 6.36397E-1 6.13344E-1 6.57468E-1 5.99512E-1 6.01073E-1 5.47446E-1 5.19473E-1 5.86073E-1 5.62426E-1 6.25088E-1 6.61073E-1 6.56164E-1 6.34901E-1 6.71375E-1 5.25697E-1 6.04413E-1 6.3903E-1 6.40613E-1 5.62858E-1 4.4526E-1 3.73022E-1 3.29708E-1 3.99796E-1 4.39364E-1 4.07818E-1 3.88968E-1 4.89382E-1 6.51888E-1 5.24297E-1 5.86445E-1 4.57265E-1 3.31583E-1 2.15988E-1 1.53028E-1 1.4385E-1 1.35942E-1 1.04811E-1 8.82881E-2 1.07516E-1 1.55293E-1 1.97886E-1 2.3759E-1 2.5369E-1 3.27108E-1 5.05045E-1 5.87704E-1 5.95238E-1 5.61487E-1 5.46555E-1 5.54269E-1 5.4038E-1 5.58905E-1 5.2786E-1 4.5979E-1 4.16375E-1 3.38662E-1 2.62579E-1 2.34613E-1 2.51082E-1 2.90651E-1 2.37689E-1 1.96079E-1 1.1582E-1 1.07561E-1 1.38224E-1 2.01433E-1 2.10662E-1 1.94507E-1 2.09312E-1 2.51445E-1 3.29292E-1 3.69755E-1 3.79165E-1 3.61633E-1 3.54828E-1 3.45685E-1 3.40551E-1 3.43255E-1 3.40491E-1 3.38521E-1 3.33418E-1 3.23685E-1 3.22052E-1 -9999 -9999 -9999 -9999 -9999 -9999 -9999 -9999 -9999 -9999 -9999 -9999 -9999 -9999 -9999 -9999 -9999 -9999 -9999 -9999 -9999 -9999
-9999 -9999 -9999 -9999 -9999 -9999 -9999 -9999 -9999 -9999 -9999 -9999 -9999 -9999 -9999 -9999 -9999 -9999 -9999 -9999 -9999 -9999 -9999 -9999 -9999 -9999 -9999 -9999 -9999 -9999 -9999 -9999 -9999 -9999 -9999 -9999 -9999 -9999 -9999 -9999 -9999 -9999 -9999 -9999 -9999 -9999 -9999 -9999 -9999 -9999 -9999 -9999 -9999 -9999 -9999 -9999 -9999 -9999 -9999 -9999 -9999 -9999 -9999 -9999 -9999 -9999 -9999 -9999 -9999 -9999 -9999 -9999 -9999 -9999 -9999 -9999 -9999 -9999 -9999 -9999 -9999 -9999 -9999 -9999 -9999 -9999 -9999 -9999 -9999 -9999 -9999 -9999 -9999 -9999 -9999 -9999 -9999 -9999 -9999 -9999 -9999 -9999 -9999 -9999 -9999 -9999 -9999 -9999 -9999 -9999 -9999 -9999 -9999 -9999 -9999 -9999 -9999 -9999 -9999 -9999 -9999 -9999 -9999 -9999 -9999 -9999 -9999 -9999 -9999 3.50751E-1 3.37257E-1 3.20101E-1 3.08023E-1 3.2542E-1 3.98546E-1 4.66635E-1 4.82221E-1 4.98081E-1 4.91199E-1 4.92173E-1 5.02526E-1 4.6132E-1 4.44179E-1 4.36516E-1 4.48311E-1 4.9975E-1 5.28412E-1 5.15631E-1 4.87871E-1 5.30803E-1 5.16799E-1 5.13371E-1 4.55406E-1 3.93308E-1 3.90998E-1 4.982E-1 5.86986E-1 7.02758E-1 6.76657E-1 6.65166E-1 6.54099E-1 6.49651E-1 6.63135E-1 5.94575E-1 5.25642E-1 5.6472E-1 6.28876E-1 6.04877E-1 6.6502E-1 6.59192E-1 6.72719E-1 6.63729E-1 5.0029E-1 5.45875E-1 6.61901E-1 6.13657E-1 5.75094E-1 5.20392E-1 4.05644E-1 2.96228E-1 2.61169E-1 3.04769E-1 3.37807E-1 3.74687E-1 4.62419E-1 6.24684E-1 5.16075E-1 7.03081E-1 6.00152E-1 3.47695E-1 2.33857E-1 1.64276E-1 9.31013E-2 6.44604E-2 5.92516E-2 5.94272E-2 8.76314E-2 1.4489E-1 2.06799E-1 2.0806E-1 1.84565E-1 1.615E-1 2.26382E-1 3.84381E-1 5.58E-1 5.52439E-1 4.06286E-1 3.91492E-1 4.79101E-1 4.92831E-1 5.25311E-1 6.21603E-1 5.75112E-1 5.27451E-1 4.79343E-1 4.15902E-1 3.84015E-1 3.8927E-1 3.99444E-1 3.44223E-1 3.02557E-1 1.91825E-1 1.64399E-1 1.91157E-1 2.87685E-1 3.35116E-1 3.00569E-1 2.34202E-1 2.24642E-1 3.01116E-1 3.42454E-1 3.56862E-1 3.62837E-1 3.50446E-1 3.3427E-1 3.30755E-1 3.35444E-1 3.40491E-1 3.38128E-1 3.32636E-1 3.24848E-1 3.18668E-1 -9999 -9999 -9999 -9999 -9999 -9999 -9999 -9999 -9999 -9999 -9999 -9999 -9999 -9999 -9999 -9999 -9999 -9999 -9999 -9999 -9999 -9999
-9999 -9999 -9999 -9999 -9999 -9999 -9999 -9999 -9999 -9999 -9999 -9999 -9999 -9999 -9999 -9999 -9999 -9999 -9999 -9999 -9999 -9999 -9999 -9999 -9999 -9999 -9999 -9999 -9999 -9999 -9999 -9999 -9999 -9999 -9999 -9999 -9999 -9999 -9999 -9999 -9999 -9999 -9999 -9999 -9999 -9999 -9999 -9999 -9999 -9999 -9999 -9999 -9999 -9999 -9999 -9999 -9999 -9999 -9999 -9999 -9999 -9999 -9999 -9999 -9999 -9999 -9999 -9999 -9999 -9999 -9999 -9999 -9999 -9999 -9999 -9999 -9999 -9999 -9999 -9999 -9999 -9999 -9999 -9999 -9999 -9999 -9999 -9999 -9999 -9999 -9999 -9999 -9999 -9999 -9999 -9999 -9999 -9999 -9999 -9999 -9999 -9999 -9999 -9999 -9999 -9999 -9999 -9999 -9999 -9999 -9999 -9999 -9999 -9999 -9999 -9999 -9999 -9999 -9999 -9999 -9999 -9999 -9999 -9999 -9999 -9999 -9999 -9999 -9999 3.35091E-1 3.21693E-1 3.04391E-1 2.96681E-1 3.34037E-1 3.84559E-1 4.14074E-1 4.36369E-1 4.66453E-1 4.80497E-1 4.93413E-1 4.74254E-1 4.80888E-1 4.82022E-1 4.51694E-1 4.1132E-1 4.54812E-1 5.20079E-1 5.27372E-1 5.14606E-1 5.49686E-1 5.48482E-1 5.3701E-1 5.34107E-1 4.31293E-1 3.82942E-1 4.40473E-1 6.23951E-1 6.80423E-1 6.19498E-1 6.64324E-1 6.48589E-1 6.1503E-1 6.49848E-1 5.61027E-1 5.30409E-1 5.85822E-1 5.61913E-1 6.39141E-1 6.94389E-1 6.45658E-1 4.91692E-1 6.22065E-1 6.70096E-1 6.25266E-1 6.10734E-1 5.58045E-1 5.55184E-1 5.25311E-1 4.52606E-1 2.98153E-1 2.10117E-1 2.40806E-1 2.98967E-1 3.72506E-1 4.51736E-1 6.20053E-1 6.22947E-1 7.13991E-1 5.96145E-1 4.68463E-1 3.8427E-1 2.85854E-1 1.58057E-1 1.19064E-1 1.01115E-1 6.41338E-2 8.89979E-2 1.40526E-1 1.69063E-1 1.27413E-1 1.10541E-1 1.32809E-1 2.20565E-1 4.15008E-1 5.52799E-1 4.30588E-1 2.3148E-1 1.88451E-1 2.5676E-1 2.87217E-1 3.7565E-1 4.71795E-1 5.90152E-1 5.36435E-1 4.38968E-1 3.9591E-1 4.13515E-1 4.35578E-1 4.34355E-1 3.81323E-1 2.69213E-1 2.13132E-1 2.00176E-1 2.34046E-1 3.36103E-1 4.56442E-1 4.65805E-1 3.62106E-1 3.58052E-1 3.27078E-1 3.51284E-1 3.64472E-1 3.56063E-1 3.44893E-1 3.32315E-1 3.29975E-1 3.36621E-1 3.40551E-1 3.40491E-1 3.34593E-1 3.26788E-1 3.18283E-1 -9999 -9999 -9999 -9999 -9999 -9999 -9999 -9999 -9999 -9999 -9999 -9999 -9999 -9999 -9999 -9999 -9999 -9999 -9999 -9999 -9999 -9999
-9999 -9999 -9999 -9999 -9999 -9999 -9999 -9999 -9999 -9999 -9999 -9999 -9999 -9999 -9999 -9999 -9999 -9999 -9999 -9999 -9999 -9999 -9999 -9999 -9999 -9999 -9999 -9999 -9999 -9999 -9999 -9999 -9999 -9999 -9999 -9999 -9999 -9999 -9999 -9999 -9999 -9999 -9999 -9999 -9999 -9999 -9999 -9999 -9999 -9999 -9999 -9999 -9999 -9999 -9999 -9999 -9999 -9999 -9999 -9999 -9999 -9999 -9999 -9999 -9999 -9999 -9999 -9999 -9999 -9999 -9999 -9999 -9999 -9999 -9999 -9999 -9999 -9999 -9999 -9999 -9999 -9999 -9999 -9999 -9999 -9999 -9999 -9999 -9999 -9999 -9999 -9999 -9999 -9999 -9999 -9999 -9999 -9999 -9999 -9999 -9999 -9999 -9999 -9999 -9999 -9999 -9999 -9999 -9999 -9999 -9999 -9999 -9999 -9999 -9999 -9999 -9999 -9999 -9999 -9999 -9999 -9999 -9999 -9999 -9999 -9999 -9999 -9999 -9999 3.30778E-1 3.02364E-1 2.85664E-1 2.90272E-1 3.00455E-1 3.23468E-1 3.61212E-1 3.69629E-1 4.07663E-1 4.34162E-1 4.57178E-1 4.79048E-1 4.6132E-1 4.84657E-1 4.79643E-1 4.71901E-1 4.35855E-1 4.57187E-1 5.21267E-1 5.51512E-1 5.38176E-1 5.23913E-1 5.68317E-1 5.63887E-1 5.23956E-1 3.96201E-1 3.85239E-1 4.83826E-1 6.24469E-1 6.53406E-1 6.62151E-1 5.9686E-1 6.3776E-1 6.07545E-1 5.57948E-1 5.58024E-1 6.22844E-1 6.19486E-1 7.11301E-1 6.61281E-1 7.10809E-1 6.6233E-1 6.14377E-1 5.96568E-1 6.05607E-1 6.33637E-1 6.46482E-1 6.08493E-1 5.32162E-1 4.06502E-1 2.53493E-1 1.90486E-1 2.77074E-1 3.75636E-1 4.44834E-1 4.36027E-1 6.41297E-1 6.66325E-1 6.93504E-1 6.82642E-1 6.41687E-1 6.18216E-1 5.46287E-1 3.87969E-1 2.93787E-1 1.96967E-1 8.59415E-2 8.74553E-2 1.09095E-1 1.05537E-1 9.54932E-2 1.28048E-1 2.16716E-1 3.73989E-1 4.99735E-1 4.38168E-1 2.68255E-1 1.26961E-1 9.00346E-2 1.1957E-1 1.47555E-1 1.83582E-1 2.72684E-1 3.93635E-1 3.55609E-1 2.05447E-1 1.44929E-1 1.77223E-1 3.24951E-1 3.37574E-1 3.29998E-1 1.82917E-1 1.25535E-1 1.17418E-1 1.37217E-1 2.3587E-1 3.51987E-1 4.15075E-1 4.19288E-1 3.87145E-1 3.75362E-1 3.70915E-1 3.64874E-1 3.56462E-1 3.50446E-1 3.44498E-1 3.44498E-1 3.49651E-1 3.50048E-1 3.48409E-1 3.40097E-1 3.30682E-1 3.19823E-1 -9999 -9999 -9999 -9999 -9999 -9999 -9999 -9999 -9999 -9999 -9999 -9999 -9999 -9999 -9999 -9999 -9999 -9999 -9999 -9999 -9999 -9999
-9999 -9999 -9999 -9999 -9999 -9999 -9999 -9999 -9999 -9999 -9999 -9999 -9999 -9999 -9999 -9999 -9999 -9999 -9999 -9999 -9999 -9999 -9999 -9999 -9999 -9999 -9999 -9999 -9999 -9999 -9999 -9999 -9999 -9999 -9999 -9999 -9999 -9999 -9999 -9999 -9999 -9999 -9999 -9999 -9999 -9999 -9999 -9999 -9999 -9999 -9999 -9999 -9999 -9999 -9999 -9999 -9999 -9999 -9999 -9999 -9999 -9999 -9999 -9999 -9999 -9999 -9999 -9999 -9999 -9999 -9999 -9999 -9999 -9999 -9999 -9999 -9999 -9999 -9999 -9999 -9999 -9999 -9999 -9999 -9999 -9999 -9999 -9999 -9999 -9999 -9999 -9999 -9999 -9999 -9999 -9999 -9999 -9999 -9999 -9999 -9999 -9999 -9999 -9999 -9999 -9999 -9999 -9999 -9999 -9999 -9999 -9999 -9999 -9999 -9999 -9999 -9999 -9999 -9999 -9999 -9999 -9999 -9999 -9999 -9999 -9999 -9999 -9999 3.41061E-1 3.40386E-1 3.76589E-1 3.5495E-1 3.16585E-1 3.00969E-1 3.30441E-1 3.41304E-1 3.43495E-1 3.42582E-1 3.53598E-1 3.62505E-1 3.66988E-1 4.07828E-1 4.88622E-1 4.81089E-1 5.03394E-1 5.02931E-1 4.93992E-1 5.27025E-1 5.16905E-1 5.28937E-1 5.3765E-1 5.26174E-1 5.31528E-1 5.32079E-1 4.82627E-1 4.00012E-1 4.02929E-1 4.61219E-1 5.44044E-1 5.8176E-1 6.43022E-1 7.00261E-1 5.89117E-1 5.48382E-1 6.02334E-1 6.6147E-1 6.53799E-1 6.98896E-1 7.08253E-1 6.61554E-1 6.39803E-1 6.43434E-1 6.49724E-1 6.70417E-1 6.91595E-1 6.69131E-1 6.14933E-1 5.28946E-1 3.46581E-1 1.96974E-1 1.87493E-1 2.67171E-1 3.29731E-1 3.8721E-1 4.52148E-1 6.32424E-1 7.04502E-1 6.6697E-1 6.46957E-1 6.23208E-1 6.12147E-1 5.82292E-1 5.63926E-1 4.67346E-1 2.02221E-1 9.19568E-2 6.92122E-2 7.48208E-2 8.89744E-2 1.1798E-1 1.93046E-1 3.42836E-1 4.77733E-1 4.72267E-1 3.16666E-1 1.54162E-1 6.7705E-2 5.04314E-2 6.95442E-2 9.928E-2 9.78065E-2 1.47088E-1 2.6715E-1 2.45276E-1 1.21824E-1 6.97332E-2 8.18633E-2 1.32413E-1 2.86181E-1 3.26559E-1 1.65905E-1 8.47909E-2 7.88466E-2 9.09786E-2 1.27579E-1 1.93977E-1 2.81406E-1 3.3423E-1 3.92365E-1 3.8104E-1 3.66482E-1 3.6006E-1 3.6006E-1 3.6006E-1 3.60028E-1 3.58426E-1 3.61633E-1 3.62436E-1 3.56426E-1 3.29249E-1 3.36163E-1 3.02267E-1 3.15979E-1 -9999 -9999 -9999 -9999 -9999 -9999 -9999 -9999 -9999 -9999 -9999 -9999 -9999 -9999 -9999 -9999 -9999 -9999 -9999 -9999 -9999
-9999 -9999 -9999 -9999 -9999 -9999 -9999 -9999 -9999 -9999 -9999 -9999 -9999 -9999 -9999 -9999 -9999 -9999 -9999 -9999 -9999 -9999 -9999 -9999 -9999 -9999 -9999 -9999 -9999 -9999 -9999 -9999 -9999 -9999 -9999 -9999 -9999 -9999 -9999 -9999 -9999 -9999 -9999 -9999 -9999 -9999 -9999 -9999 -9999 -9999 -9999 -9999 -9999 -9999 -9999 -9999 -9999 -9999 -9999 -9999 -9999 -9999 -9999 -9999 -9999 -9999 -9999 -9999 -9999 -9999 -9999 -9999 -9999 -9999 -9999 -9999 -9999 -9999 -9999 -9999 -9999 -9999 -9999 -9999 -9999 -9999 -9999 -9999 -9999 -9999 -9999 -9999 -9999 -9999 -9999 -9999 -9999 -9999 -9999 -9999 -9999 -9999 -9999 -9999 -9999 -9999 -9999 -9999 -9999 -9999 -9999 -9999 -9999 -9999 -9999 -9999 -9999 -9999 -9999 -9999 -9999 -9999 -9999 -9999 -9999 -9999 3.3024E-1 3.31316E-1 3.59776E-1 4.39917E-1 4.80896E-1 4.61707E-1 4.03897E-1 3.31492E-1 3.17112E-1 3.14662E-1 3.13613E-1 3.07873E-1 3.1152E-1 3.37671E-1 3.41489E-1 3.78631E-1 4.55406E-1 5.20343E-1 4.91061E-1 5.15403E-1 5.44551E-1 5.23424E-1 5.23296E-1 5.41134E-1 5.30445E-1 5.58338E-1 5.92447E-1 5.79309E-1 5.37582E-1 4.34119E-1 3.98265E-1 4.00012E-1 4.38514E-1 5.19579E-1 6.23351E-1 6.25698E-1 5.89545E-1 5.82351E-1 6.47232E-1 6.58102E-1 7.00727E-1 6.95956E-1 6.55698E-1 6.56605E-1 7.01693E-1 7.17381E-1 7.10434E-1 7.02587E-1 7.00004E-1 6.71402E-1 6.34974E-1 5.79952E-1 4.33087E-1 2.42188E-1 1.86892E-1 1.93557E-1 2.32572E-1 2.79481E-1 3.7006E-1 5.61611E-1 6.8321E-1 6.89548E-1 5.65325E-1 4.40523E-1 4.13556E-1 3.56316E-1 3.33762E-1 3.27312E-1 1.60634E-1 7.46228E-2 5.90707E-2 7.24334E-2 9.65309E-2 1.30943E-1 1.96762E-1 2.85799E-1 4.08838E-1 4.82724E-1 3.59982E-1 1.95845E-1 6.92099E-2 4.56158E-2 5.95345E-2 7.73648E-2 8.30328E-2 1.16473E-1 1.72478E-1 1.44697E-1 8.43401E-2 5.55464E-2 5.90656E-2 9.95845E-2 2.5211E-1 3.31636E-1 2.21192E-1 1.41887E-1 1.12832E-1 1.15816E-1 1.34477E-1 1.70353E-1 2.44685E-1 3.0429E-1 3.50901E-1 3.54105E-1 3.56462E-1 3.56462E-1 3.60861E-1 3.63267E-1 3.60461E-1 3.59227E-1 3.60429E-1 3.42119E-1 3.38216E-1 3.51592E-1 3.38915E-1 3.25235E-1 3.15213E-1 -9999 -9999 -9999 -9999 -9999 -9999 -9999 -9999 -9999 -9999 -9999 -9999 -9999 -9999 -9999 -9999 -9999 -9999 -9999 -9999 -9999
-9999 -9999 -9999 -9999 -9999 -9999 -9999 -9999 -9999 -9999 -9999 -9999 -9999 -9999 -9999 -9999 -9999 -9999 -9999 -9999 -9999 -9999 -9999 -9999 -9999 -9999 -9999 -9999 -9999 -9999 -9999 -9999 -9999 -9999 -9999 -9999 -9999 -9999 -9999 -9999 -9999 -9999 -9999 -9999 -9999 -9999 -9999 -9999 -9999 -9999 -9999 -9999 -9999 -9999 -9999 -9999 -9999 -9999 -9999 -9999 -9999 -9999 -9999 -9999 -9999 -9999 -9999 -9999 -9999 -9999 -9999 -9999 -9999 -9999 -9999 -9999 -9999 -9999 -9999 -9999 -9999 -9999 -9999 -9999 -9999 -9999 -9999 -9999 -9999 -9999 -9999 -9999 -9999 -9999 -9999 -9999 -9999 -9999 -9999 -9999 -9999 -9999 -9999 -9999 -9999 -9999 -9999 -9999 -9999 -9999 -9999 -9999 -9999 -9999 -9999 -9999 -9999 -9999 -9999 -9999 -9999 -9999 -9999 -9999 -9999 -9999 2.99291E-1 3.02364E-1 3.75843E-1 4.62967E-1 4.78762E-1 4.77419E-1 4.63786E-1 4.11427E-1 3.86244E-1 3.83393E-1 3.84532E-1 3.73748E-1 3.64744E-1 3.58772E-1 3.90647E-1 4.12645E-1 4.80185E-1 5.33737E-1 5.29743E-1 5.33163E-1 4.96828E-1 5.23938E-1 5.16707E-1 5.17897E-1 5.43988E-1 5.30445E-1 5.97162E-1 5.71569E-1 5.66621E-1 5.16839E-1 4.51646E-1 4.36727E-1 4.45075E-1 4.75497E-1 5.28117E-1 5.83982E-1 6.05596E-1 6.0468E-1 6.5796E-1 7.35701E-1 7.07638E-1 6.59952E-1 6.50014E-1 7.13023E-1 7.25632E-1 6.88843E-1 6.71691E-1 6.40419E-1 6.59014E-1 6.94037E-1 6.68109E-1 6.23613E-1 5.92631E-1 4.48696E-1 2.62951E-1 2.15893E-1 2.64569E-1 3.40122E-1 4.52817E-1 6.08743E-1 6.99023E-1 6.80722E-1 5.60592E-1 4.28896E-1 3.654E-1 2.37927E-1 1.53144E-1 1.68907E-1 1.57228E-1 8.8057E-2 6.92451E-2 6.51029E-2 6.97371E-2 9.04824E-2 1.3667E-1 1.71415E-1 2.86206E-1 4.50779E-1 4.61427E-1 2.83481E-1 1.01436E-1 5.87527E-2 6.68568E-2 7.26873E-2 7.74007E-2 8.94948E-2 9.90448E-2 9.07304E-2 8.4282E-2 7.75577E-2 8.10124E-2 1.06249E-1 1.78728E-1 2.90486E-1 3.36853E-1 2.85681E-1 2.39541E-1 2.05111E-1 1.99014E-1 2.53422E-1 2.87311E-1 3.09787E-1 3.41341E-1 3.58529E-1 3.44992E-1 3.54468E-1 3.61262E-1 3.6407E-1 3.62064E-1 3.57625E-1 3.5403E-1 3.5403E-1 3.51639E-1 3.46873E-1 3.42465E-1 3.12417E-1 3.03014E-1 3.20208E-1 -9999 -9999 -9999 -9999 -9999 -9999 -9999 -9999 -9999 -9999 -9999 -9999 -9999 -9999 -9999 -9999 -9999 -9999 -9999 -9999
-9999 -9999 -9999 -9999 -9999 -9999 -9999 -9999 -9999 -9999 -9999 -9999 -9999 -9999 -9999 -9999 -9999 -9999 -9999 -9999 -9999 -9999 -9999 -9999 -9999 -9999 -9999 -9999 -9999 -9999 -9999 -9999 -9999 -9999 -9999 -9999 -9999 -9999 -9999 -9999 -9999 -9999 -9999 -9999 -9999 -9999 -9999 -9999 -9999 -9999 -9999 -9999 -9999 -9999 -9999 -9999 -9999 -9999 -9999 -9999 -9999 -9999 -9999 -9999 -9999 -9999 -9999 -9999 -9999 -9999 -9999 -9999 -9999 -9999 -9999 -9999 -9999 -9999 -9999 -9999 -9999 -9999 -9999 -9999 -9999 -9999 -9999 -9999 -9999 -9999 -9999 -9999 -9999 -9999 -9999 -9999 -9999 -9999 -9999 -9999 -9999 -9999 -9999 -9999 -9999 -9999 -9999 -9999 -9999 -9999 -9999 -9999 -9999 -9999 -9999 -9999 -9999 -9999 -9999 -9999 -9999 -9999 -9999 -9999 -9999 -9999 2.83177E-1 2.81377E-1 3.25066E-1 3.8266E-1 4.16658E-1 4.37701E-1 4.6119E-1 4.48311E-1 4.43589E-1 4.58953E-1 4.59845E-1 4.58937E-1 4.59513E-1 4.49629E-1 4.8199E-1 5.21398E-1 5.14863E-1 5.33873E-1 5.13443E-1 5.00081E-1 4.87568E-1 4.82198E-1 5.20191E-1 4.80229E-1 4.97575E-1 5.32248E-1 5.73523E-1 6.02745E-1 5.82114E-1 5.784E-1 4.95954E-1 5.42407E-1 5.58005E-1 5.7608E-1 5.33764E-1 6.0482E-1 6.3946E-1 5.64184E-1 6.25018E-1 7.42484E-1 7.24114E-1 6.81749E-1 7.14518E-1 7.40129E-1 6.77648E-1 5.99351E-1 5.68841E-1 5.21643E-1 5.48839E-1 6.04595E-1 6.70451E-1 6.37975E-1 5.7368E-1 4.44108E-1 2.73141E-1 2.49707E-1 2.96399E-1 3.2212E-1 4.0023E-1 5.811E-1 6.64873E-1 7.11683E-1 6.46708E-1 5.5825E-1 5.14123E-1 3.6307E-1 2.0897E-1 2.21713E-1 2.37635E-1 1.70021E-1 7.99365E-2 5.47681E-2 5.28548E-2 6.67207E-2 9.09554E-2 9.8665E-2 1.52706E-1 3.12186E-1 4.287E-1 2.62429E-1 9.40329E-2 6.34404E-2 5.41137E-2 4.42403E-2 5.10207E-2 7.0904E-2 7.31623E-2 7.90264E-2 1.13223E-1 1.4932E-1 1.67918E-1 1.61809E-1 1.59259E-1 2.08748E-1 3.41054E-1 4.3014E-1 4.23733E-1 3.79496E-1 3.47675E-1 3.42384E-1 3.43876E-1 3.55158E-1 3.46508E-1 3.57321E-1 3.44203E-1 3.54867E-1 3.60461E-1 3.65276E-1 3.63669E-1 3.55664E-1 3.49254E-1 3.45685E-1 3.44103E-1 3.2391E-1 3.25393E-1 3.19261E-1 3.11282E-1 3.06761E-1 -9999 -9999 -9999 -9999 -9999 -9999 -9999 -9999 -9999 -9999 -9999 -9999 -9999 -9999 -9999 -9999 -9999 -9999 -9999 -9999
-9999 -9999 -9999 -9999 -9999 -9999 -9999 -9999 -9999 -9999 -9999 -9999 -9999 -9999 -9999 -9999 -9999 -9999 -9999 -9999 -9999 -9999 -9999 -9999 -9999 -9999 -9999 -9999 -9999 -9999 -9999 -9999 -9999 -9999 -9999 -9999 -9999 -9999 -9999 -9999 -9999 -9999 -9999 -9999 -9999 -9999 -9999 -9999 -9999 -9999 -9999 -9999 -9999 -9999 -9999 -9999 -9999 -9999 -9999 -9999 -9999 -9999 -9999 -9999 -9999 -9999 -9999 -9999 -9999 -9999 -9999 -9999 -9999 -9999 -9999 -9999 -9999 -9999 -9999 -9999 -9999 -9999 -9999 -9999 -9999 -9999 -9999 -9999 -9999 -9999 -9999 -9999 -9999 -9999 -9999 -9999 -9999 -9999 -9999 -9999 -9999 -9999 -9999 -9999 -9999 -9999 -9999 -9999 -9999 -9999 -9999 -9999 -9999 -9999 -9999 -9999 -9999 -9999 -9999 -9999 -9999 -9999 -9999 -9999 -9999 2.82681E-1 2.69171E-1 2.67727E-1 2.97381E-1 3.16058E-1 3.28272E-1 3.37602E-1 3.66988E-1 3.72054E-1 3.7771E-1 4.05204E-1 4.81019E-1 4.88054E-1 4.87779E-1 4.93361E-1 5.1405E-1 5.13371E-1 5.15314E-1 5.00984E-1 4.72052E-1 4.50584E-1 4.48203E-1 4.73035E-1 4.61646E-1 3.91757E-1 4.05265E-1 4.69905E-1 5.4523E-1 5.52997E-1 5.86671E-1 5.70285E-1 5.34419E-1 5.66923E-1 6.30832E-1 7.01046E-1 6.70315E-1 6.26887E-1 5.93243E-1 7.28962E-1 7.31642E-1 6.42176E-1 7.47753E-1 7.35495E-1 7.2042E-1 7.46874E-1 6.82338E-1 5.93489E-1 5.23503E-1 4.5398E-1 4.18621E-1 5.2489E-1 6.02126E-1 5.72161E-1 4.47649E-1 2.93431E-1 1.9483E-1 1.8106E-1 1.98583E-1 1.94214E-1 2.64542E-1 4.43019E-1 5.93447E-1 6.81451E-1 7.02957E-1 6.82136E-1 6.03211E-1 4.81434E-1 4.15806E-1 3.79131E-1 3.20547E-1 1.95611E-1 1.06617E-1 5.47517E-2 4.65737E-2 5.30093E-2 6.5587E-2 5.96299E-2 9.18894E-2 2.16554E-1 3.19946E-1 1.72737E-1 6.64159E-2 4.91199E-2 3.71332E-2 3.40563E-2 4.66387E-2 9.55826E-2 1.23596E-1 1.08974E-1 1.26359E-1 1.73249E-1 2.66613E-1 2.92471E-1 2.41483E-1 2.7217E-1 3.54156E-1 4.6875E-1 4.90403E-1 4.51763E-1 4.09393E-1 3.62954E-1 3.56457E-1 3.61249E-1 3.49302E-1 3.59738E-1 3.46571E-1 3.52118E-1 3.57661E-1 3.60461E-1 3.61262E-1 3.51682E-1 3.41395E-1 3.40551E-1 3.39371E-1 3.38584E-1 3.18558E-1 3.18879E-1 3.13174E-1 3.08265E-1 -9999 -9999 -9999 -9999 -9999 -9999 -9999 -9999 -9999 -9999 -9999 -9999 -9999 -9999 -9999 -9999 -9999 -9999 -9999 -9999
-9999 -9999 -9999 -9999 -9999 -9999 -9999 -9999 -9999 -9999 -9999 -9999 -9999 -9999 -9999 -9999 -9999 -9999 -9999 -9999 -9999 -9999 -9999 -9999 -9999 -9999 -9999 -9999 -9999 -9999 -9999 -9999 -9999 -9999 -9999 -9999 -9999 -9999 -9999 -9999 -9999 -9999 -9999 -9999 -9999 -9999 -9999 -9999 -9999 -9999 -9999 -9999 -9999 -9999 -9999 -9999 -9999 -9999 -9999 -9999 -9999 -9999 -9999 -9999 -9999 -9999 -9999 -9999 -9999 -9999 -9999 -9999 -9999 -9999 -9999 -9999 -9999 -9999 -9999 -9999 -9999 -9999 -9999 -9999 -9999 -9999 -9999 -9999 -9999 -9999 -9999 -9999 -9999 -9999 -9999 -9999 -9999 -9999 -9999 -9999 -9999 -9999 -9999 -9999 -9999 -9999 -9999 -9999 -9999 -9999 -9999 -9999 -9999 -9999 -9999 -9999 -9999 -9999 -9999 -9999 -9999 -9999 -9999 -9999 2.82681E-1 2.70136E-1 2.64374E-1 2.6342E-1 2.88257E-1 2.94832E-1 2.78601E-1 2.99103E-1 2.99103E-1 2.97569E-1 2.97058E-1 3.12746E-1 4.23744E-1 5.15942E-1 5.336E-1 4.93226E-1 5.12827E-1 5.13309E-1 4.70991E-1 4.21876E-1 3.75964E-1 3.87539E-1 4.08589E-1 4.03512E-1 3.80838E-1 4.00595E-1 4.07605E-1 4.76525E-1 4.98346E-1 5.52461E-1 5.55403E-1 5.61024E-1 5.41135E-1 6.69648E-1 6.77426E-1 6.32896E-1 6.6912E-1 6.8267E-1 6.87909E-1 6.97759E-1 6.99197E-1 6.97059E-1 7.24473E-1 7.32799E-1 7.01486E-1 6.98238E-1 7.31782E-1 6.88667E-1 6.23323E-1 5.47388E-1 5.38596E-1 5.00907E-1 5.04028E-1 4.57759E-1 3.18939E-1 1.88439E-1 1.4318E-1 1.44954E-1 1.53855E-1 1.61635E-1 2.10918E-1 3.15569E-1 4.61281E-1 5.72482E-1 6.46582E-1 7.14242E-1 6.85135E-1 6.12061E-1 5.73908E-1 5.11012E-1 3.6054E-1 2.5783E-1 1.60927E-1 1.11969E-1 7.66952E-2 6.52817E-2 5.55436E-2 5.53115E-2 8.29685E-2 1.5299E-1 1.54253E-1 7.86932E-2 4.2319E-2 3.94731E-2 3.9379E-2 4.63565E-2 6.85375E-2 1.47844E-1 2.9656E-1 2.71038E-1 2.00803E-1 2.01339E-1 2.75087E-1 1.49245E-1 4.05662E-1 4.01489E-1 4.49615E-1 4.78541E-1 4.6922E-1 4.3811E-1 3.98875E-1 3.81323E-1 3.56052E-1 3.58483E-1 3.48104E-1 3.56919E-1 3.6499E-1 3.47757E-1 3.49341E-1 3.55265E-1 3.55265E-1 3.48903E-1 3.42183E-1 3.42523E-1 3.39371E-1 3.36228E-1 3.13999E-1 3.14312E-1 3.11282E-1 3.06761E-1 -9999 -9999 -9999 -9999 -9999 -9999 -9999 -9999 -9999 -9999 -9999 -9999 -9999 -9999 -9999 -9999 -9999 -9999 -9999 -9999
-9999 -9999 -9999 -9999 -9999 -9999 -9999 -9999 -9999 -9999 -9999 -9999 -9999 -9999 -9999 -9999 -9999 -9999 -9999 -9999 -9999 -9999 -9999 -9999 -9999 -9999 -9999 -9999 -9999 -9999 -9999 -9999 -9999 -9999 -9999 -9999 -9999 -9999 -9999 -9999 -9999 -9999 -9999 -9999 -9999 -9999 -9999 -9999 -9999 -9999 -9999 -9999 -9999 -9999 -9999 -9999 -9999 -9999 -9999 -9999 -9999 -9999 -9999 -9999 -9999 -9999 -9999 -9999 -9999 -9999 -9999 -9999 -9999 -9999 -9999 -9999 -9999 -9999 -9999 -9999 -9999 -9999 -9999 -9999 -9999 -9999 -9999 -9999 -9999 -9999 -9999 -9999 -9999 -9999 -9999 -9999 -9999 -9999 -9999 -9999 -9999 -9999 -9999 -9999 -9999 -9999 -9999 -9999 -9999 -9999 -9999 -9999 -9999 -9999 -9999 -9999 -9999 -9999 -9999 -9999 -9999 -9999 -9999 2.77439E-1 2.71104E-1 2.65329E-1 2.61993E-1 2.62468E-1 2.64081E-1 2.65992E-1 2.6791E-1 2.6743E-1 2.82449E-1 2.75538E-1 2.66023E-1 2.71338E-1 3.32975E-1 4.89064E-1 4.8504E-1 4.81005E-1 5.20058E-1 5.21877E-1 4.35423E-1 4.06077E-1 3.9968E-1 3.58126E-1 3.47029E-1 3.57568E-1 4.07416E-1 4.99377E-1 5.14361E-1 5.87466E-1 5.70552E-1 6.14263E-1 7.10555E-1 7.18503E-1 5.98334E-1 6.8427E-1 6.35909E-1 6.42841E-1 6.75723E-1 6.86618E-1 6.57256E-1 6.5441E-1 6.5411E-1 6.52649E-1 6.74365E-1 6.69424E-1 6.67842E-1 6.98458E-1 7.30584E-1 7.09336E-1 6.4425E-1 6.28881E-1 6.32123E-1 5.55169E-1 4.68116E-1 3.89706E-1 2.72697E-1 2.09015E-1 1.83377E-1 2.09756E-1 2.51388E-1 2.70193E-1 2.78834E-1 2.79648E-1 3.69625E-1 4.76101E-1 5.84135E-1 6.9387E-1 6.60756E-1 6.061E-1 5.69209E-1 5.19989E-1 4.58788E-1 4.17954E-1 2.87808E-1 2.46533E-1 1.83743E-1 1.14298E-1 6.30265E-2 5.51578E-2 6.95568E-2 7.66396E-2 5.61464E-2 3.60348E-2 3.28908E-2 3.92067E-2 5.38053E-2 8.44448E-2 1.06615E-1 1.47428E-1 3.07539E-1 2.6355E-1 2.75029E-1 1.92406E-1 3.50262E-1 4.07992E-1 4.84728E-1 4.97028E-1 4.82731E-1 4.54291E-1 4.24527E-1 4.02888E-1 3.82571E-1 3.78414E-1 3.59295E-1 3.61733E-1 3.50901E-1 3.57724E-1 3.61351E-1 3.41446E-1 3.4184E-1 3.46922E-1 3.47714E-1 3.42577E-1 3.41395E-1 3.43365E-1 3.46873E-1 3.42918E-1 3.35444E-1 3.12863E-1 3.12796E-1 3.04136E-1 -9999 -9999 -9999 -9999 -9999 -9999 -9999 -9999 -9999 -9999 -9999 -9999 -9999 -9999 -9999 -9999 -9999 -9999 -9999 -9999
-9999 -9999 -9999 -9999 -9999 -9999 -9999 -9999 -9999 -9999 -9999 -9999 -9999 -9999 -9999 -9999 -9999 -9999 -9999 -9999 -9999 -9999 -9999 -9999 -9999 -9999 -9999 -9999 -9999 -9999 -9999 -9999 -9999 -9999 -9999 -9999 -9999 -9999 -9999 -9999 -9999 -9999 -9999 -9999 -9999 -9999 -9999 -9999 -9999 -9999 -9999 -9999 -9999 -9999 -9999 -9999 -9999 -9999 -9999 -9999 -9999 -9999 -9999 -9999 -9999 -9999 -9999 -9999 -9999 -9999 -9999 -9999 -9999 -9999 -9999 -9999 -9999 -9999 -9999 -9999 -9999 -9999 -9999 -9999 -9999 -9999 -9999 -9999 -9999 -9999 -9999 -9999 -9999 -9999 -9999 -9999 -9999 -9999 -9999 -9999 -9999 -9999 -9999 -9999 -9999 -9999 -9999 -9999 -9999 -9999 -9999 -9999 -9999 -9999 -9999 -9999 -9999 -9999 -9999 -9999 -9999 -9999 2.76948E-1 2.71104E-1 2.63897E-1 2.58682E-1 2.56801E-1 2.54648E-1 2.57457E-1 2.59812E-1 2.6123E-1 2.64081E-1 2.62837E-1 2.59995E-1 2.59995E-1 2.81647E-1 2.91154E-1 3.45545E-1 3.2243E-1 3.3424E-1 4.49988E-1 4.33652E-1 3.82798E-1 4.10745E-1 4.48961E-1 4.40048E-1 4.12669E-1 4.93561E-1 5.83928E-1 6.03242E-1 6.02083E-1 6.20237E-1 7.06102E-1 6.97018E-1 6.57912E-1 7.16917E-1 6.70267E-1 6.99789E-1 6.9134E-1 6.93569E-1 6.72025E-1 6.2905E-1 5.84723E-1 5.67988E-1 5.47575E-1 5.93832E-1 6.00735E-1 6.16674E-1 6.82951E-1 7.14407E-1 6.86843E-1 6.64375E-1 6.96019E-1 6.91964E-1 6.71497E-1 5.97857E-1 5.60723E-1 4.61985E-1 3.20179E-1 3.15392E-1 3.47633E-1 3.22221E-1 4.24932E-1 4.57167E-1 5.22935E-1 5.02063E-1 5.66745E-1 6.0888E-1 6.49435E-1 7.0516E-1 6.8385E-1 6.3673E-1 6.51684E-1 6.11458E-1 5.67769E-1 5.40044E-1 4.56579E-1 4.12009E-1 2.66084E-1 1.08929E-1 6.05022E-2 4.62462E-2 4.49575E-2 4.19549E-2 3.50359E-2 3.64951E-2 4.372E-2 5.47338E-2 8.98242E-2 2.3176E-1 2.86635E-1 1.96425E-1 2.0382E-1 2.72002E-1 2.00559E-1 4.11302E-1 4.42219E-1 4.71588E-1 4.99489E-1 4.91974E-1 4.61941E-1 4.27529E-1 4.06323E-1 3.94536E-1 3.85903E-1 3.87572E-1 3.65399E-1 3.6744E-1 3.50963E-1 3.55713E-1 3.54107E-1 3.49302E-1 3.46907E-1 3.30499E-1 3.37074E-1 3.35899E-1 3.37466E-1 3.4534E-1 3.35492E-1 3.34327E-1 3.26984E-1 3.21995E-1 3.16973E-1 3.00031E-1 -9999 -9999 -9999 -9999 -9999 -9999 -9999 -9999 -9999 -9999 -9999 -9999 -9999 -9999 -9999 -9999 -9999 -9999 -9999 -9999
-9999 -9999 -9999 -9999 -9999 -9999 -9999 -9999 -9999 -9999 -9999 -9999 -9999 -9999 -9999 -9999 -9999 -9999 -9999 -9999 -9999 -9999 -9999 -9999 -9999 -9999 -9999 -9999 -9999 -9999 -9999 -9999 -9999 -9999 -9999 -9999 -9999 -9999 -9999 -9999 -9999 -9999 -9999 -9999 -9999 -9999 -9999 -9999 -9999 -9999 -9999 -9999 -9999 -9999 -9999 -9999 -9999 -9999 -9999 -9999 -9999 -9999 -9999 -9999 -9999 -9999 -9999 -9999 -9999 -9999 -9999 -9999 -9999 -9999 -9999 -9999 -9999 -9999 -9999 -9999 -9999 -9999 -9999 -9999 -9999 -9999 -9999 -9999 -9999 -9999 -9999 -9999 -9999 -9999 -9999 -9999 -9999 -9999 -9999 -9999 -9999 -9999 -9999 -9999 -9999 -9999 -9999 -9999 -9999 -9999 -9999 -9999 -9999 -9999 -9999 -9999 -9999 -9999 2.89165E-1 2.92184E-1 2.93699E-1 2.90348E-1 2.89846E-1 2.84351E-1 2.72073E-1 2.58211E-1 2.51394E-1 2.50008E-1 2.53251E-1 2.58397E-1 2.73713E-1 2.93721E-1 3.31301E-1 3.33452E-1 3.55992E-1 4.17599E-1 3.98717E-1 3.57275E-1 3.47944E-1 3.20834E-1 3.89267E-1 3.93308E-1 3.6092E-1 4.31158E-1 4.79954E-1 4.86513E-1 5.263E-1 6.27053E-1 6.39707E-1 5.93112E-1 5.9662E-1 6.39388E-1 6.51671E-1 6.93445E-1 6.52185E-1 6.97915E-1 6.57299E-1 6.6236E-1 6.63444E-1 7.30414E-1 6.61362E-1 5.78824E-1 5.2267E-1 4.67501E-1 4.67807E-1 5.76113E-1 6.11833E-1 6.51949E-1 7.05212E-1 6.84625E-1 6.43116E-1 6.50474E-1 6.61341E-1 6.43546E-1 6.72939E-1 6.29997E-1 5.95413E-1 4.9148E-1 4.26016E-1 4.94352E-1 5.03158E-1 4.39099E-1 5.38407E-1 6.13638E-1 6.46068E-1 6.48863E-1 6.56492E-1 6.74593E-1 6.83979E-1 6.45192E-1 6.11793E-1 6.52319E-1 6.67253E-1 5.80305E-1 5.35528E-1 4.32105E-1 4.75868E-1 3.63034E-1 2.08302E-1 1.26487E-1 6.43226E-2 4.94897E-2 5.06968E-2 4.8365E-2 4.91464E-2 9.24563E-2 1.13246E-1 7.05358E-2 1.14365E-1 2.16741E-1 3.39247E-1 2.66556E-1 2.7211E-1 2.94489E-1 3.87349E-1 4.59903E-1 4.90922E-1 4.85956E-1 4.69499E-1 4.53016E-1 4.2672E-1 4.11868E-1 4.00422E-1 3.92018E-1 3.87572E-1 3.88407E-1 3.52011E-1 3.42773E-1 3.29998E-1 3.3628E-1 3.35411E-1 3.29519E-1 3.28345E-1 3.3423E-1 3.26163E-1 3.34334E-1 3.41789E-1 3.51284E-1 3.39416E-1 3.44861E-1 3.40556E-1 3.36269E-1 3.19702E-1 3.15596E-1 -9999 -9999 -9999 -9999 -9999 -9999 -9999 -9999 -9999 -9999 -9999 -9999 -9999 -9999 -9999 -9999 -9999 -9999 -9999 -9999
-9999 -9999 -9999 -9999 -9999 -9999 -9999 -9999 -9999 -9999 -9999 -9999 -9999 -9999 -9999 -9999 -9999 -9999 -9999 -9999 -9999 -9999 -9999 -9999 -9999 -9999 -9999 -9999 -9999 -9999 -9999 -9999 -9999 -9999 -9999 -9999 -9999 -9999 -9999 -9999 -9999 -9999 -9999 -9999 -9999 -9999 -9999 -9999 -9999 -9999 -9999 -9999 -9999 -9999 -9999 -9999 -9999 -9999 -9999 -9999 -9999 -9999 -9999 -9999 -9999 -9999 -9999 -9999 -9999 -9999 -9999 -9999 -9999 -9999 -9999 -9999 -9999 -9999 -9999 -9999 -9999 -9999 -9999 -9999 -9999 -9999 -9999 -9999 -9999 -9999 -9999 -9999 -9999 -9999 -9999 -9999 -9999 -9999 -9999 -9999 -9999 -9999 -9999 -9999 -9999 -9999 -9999 -9999 -9999 -9999 -9999 -9999 -9999 -9999 -9999 -9999 2.8169E-1 2.87662E-1 3.18514E-1 3.26667E-1 3.31492E-1 3.34186E-1 3.43959E-1 3.65693E-1 3.04251E-1 2.84033E-1 2.72256E-1 2.63129E-1 2.55115E-1 2.62654E-1 3.07536E-1 3.7561E-1 4.63128E-1 4.64911E-1 4.3372E-1 4.78039E-1 5.15712E-1 5.20058E-1 4.67277E-1 3.94844E-1 4.15424E-1 4.0276E-1 3.9118E-1 4.2733E-1 5.16358E-1 5.80216E-1 5.19731E-1 5.60569E-1 5.72939E-1 6.51922E-1 6.67153E-1 7.19719E-1 7.10846E-1 7.10647E-1 6.54813E-1 7.00251E-1 6.89221E-1 6.93159E-1 5.91436E-1 7.34572E-1 6.77419E-1 6.13982E-1 5.56579E-1 5.04332E-1 4.85742E-1 5.23598E-1 5.8769E-1 6.02234E-1 6.89663E-1 6.62289E-1 5.71348E-1 5.56853E-1 5.39655E-1 5.32138E-1 5.65853E-1 5.51788E-1 4.815E-1 4.78806E-1 5.4028E-1 6.13489E-1 6.08726E-1 5.6724E-1 6.15801E-1 6.63793E-1 6.46071E-1 6.00743E-1 6.25973E-1 5.10268E-1 4.81858E-1 4.49235E-1 4.66204E-1 5.59059E-1 6.42098E-1 5.35815E-1 3.80243E-1 3.19616E-1 3.12303E-1 2.52499E-1 2.14009E-1 2.01976E-1 1.4393E-1 1.24991E-1 1.32224E-1 1.3221E-1 1.36207E-1 1.96925E-1 1.86172E-1 8.82159E-2 1.01088E-1 1.43865E-1 2.17879E-1 3.36302E-1 3.86719E-1 4.09947E-1 4.77898E-1 5.12281E-1 4.78342E-1 4.36534E-1 4.175E-1 3.98605E-1 3.8676E-1 3.79165E-1 3.60173E-1 3.4632E-1 3.60049E-1 3.52102E-1 3.27958E-1 3.05003E-1 2.97593E-1 3.21035E-1 3.3351E-1 3.30738E-1 3.117E-1 3.22888E-1 3.21604E-1 3.41789E-1 3.53273E-1 3.42538E-1 3.49203E-1 3.53524E-1 3.52733E-1 3.49578E-1 3.28911E-1 3.17514E-1 2.84589E-1 -9999 -9999 -9999 -9999 -9999 -9999 -9999 -9999 -9999 -9999 -9999 -9999 -9999 -9999 -9999 -9999 -9999 -9999 -9999
-9999 -9999 -9999 -9999 -9999 -9999 -9999 -9999 -9999 -9999 -9999 -9999 -9999 -9999 -9999 -9999 -9999 -9999 -9999 -9999 -9999 -9999 -9999 -9999 -9999 -9999 -9999 -9999 -9999 -9999 -9999 -9999 -9999 -9999 -9999 -9999 -9999 -9999 -9999 -9999 -9999 -9999 -9999 -9999 -9999 -9999 -9999 -9999 -9999 -9999 -9999 -9999 -9999 -9999 -9999 -9999 -9999 -9999 -9999 -9999 -9999 -9999 -9999 -9999 -9999 -9999 -9999 -9999 -9999 -9999 -9999 -9999 -9999 -9999 -9999 -9999 -9999 -9999 -9999 -9999 -9999 -9999 -9999 -9999 -9999 -9999 -9999 -9999 -9999 -9999 -9999 -9999 -9999 -9999 -9999 -9999 -9999 -9999 -9999 -9999 -9999 -9999 -9999 -9999 -9999 -9999 -9999 -9999 -9999 -9999 -9999 -9999 -9999 -9999 -9999 2.73346E-1 2.77256E-1 3.05427E-1 3.16585E-1 3.36348E-1 3.51639E-1 3.62721E-1 3.92953E-1 3.94832E-1 3.62323E-1 3.52354E-1 3.39229E-1 3.18875E-1 2.69054E-1 2.58582E-1 2.998E-1 3.70531E-1 4.40193E-1 4.78585E-1 4.71585E-1 4.72442E-1 5.05678E-1 5.09249E-1 4.77007E-1 5.09691E-1 4.76971E-1 4.62063E-1 4.54318E-1 5.37588E-1 5.69895E-1 6.02464E-1 5.69617E-1 5.98415E-1 6.94737E-1 7.01212E-1 7.06555E-1 6.84363E-1 7.21063E-1 7.17982E-1 6.72779E-1 6.86785E-1 7.00234E-1 7.20392E-1 7.17667E-1 6.3183E-1 7.30786E-1 6.9708E-1 6.49007E-1 5.8084E-1 5.22219E-1 4.68076E-1 4.9955E-1 5.73565E-1 6.75994E-1 5.92991E-1 5.21381E-1 4.70473E-1 4.13697E-1 3.79898E-1 3.85621E-1 3.54632E-1 3.28463E-1 4.35654E-1 5.8969E-1 6.17192E-1 6.29612E-1 6.29618E-1 6.32748E-1 6.10622E-1 5.50932E-1 4.09372E-1 4.35056E-1 3.59661E-1 2.78816E-1 2.34317E-1 2.63834E-1 4.56338E-1 6.38134E-1 5.59562E-1 4.65513E-1 3.9876E-1 3.48212E-1 3.04489E-1 2.97407E-1 3.13011E-1 2.87697E-1 2.53927E-1 2.42714E-1 2.46611E-1 2.82713E-1 3.54182E-1 2.46502E-1 1.17323E-1 1.36685E-1 1.73083E-1 1.89368E-1 2.76782E-1 4.09014E-1 5.13617E-1 5.44189E-1 5.18845E-1 4.40539E-1 3.8259E-1 3.59608E-1 3.40068E-1 3.03124E-1 2.99501E-1 2.73688E-1 2.49307E-1 2.80658E-1 2.8043E-1 2.43828E-1 2.32682E-1 2.68516E-1 3.08386E-1 3.3037E-1 3.08892E-1 3.06587E-1 3.10934E-1 3.2662E-1 3.5208E-1 3.65678E-1 3.73744E-1 3.57095E-1 3.55908E-1 3.57483E-1 3.56294E-1 3.38995E-1 3.04962E-1 3.07589E-1 -9999 -9999 -9999 -9999 -9999 -9999 -9999 -9999 -9999 -9999 -9999 -9999 -9999 -9999 -9999 -9999 -9999 -9999 -9999
-9999 -9999 -9999 -9999 -9999 -9999 -9999 -9999 -9999 -9999 -9999 -9999 -9999 -9999 -9999 -9999 -9999 -9999 -9999 -9999 -9999 -9999 -9999 -9999 -9999 -9999 -9999 -9999 -9999 -9999 -9999 -9999 -9999 -9999 -9999 -9999 -9999 -9999 -9999 -9999 -9999 -9999 -9999 -9999 -9999 -9999 -9999 -9999 -9999 -9999 -9999 -9999 -9999 -9999 -9999 -9999 -9999 -9999 -9999 -9999 -9999 -9999 -9999 -9999 -9999 -9999 -9999 -9999 -9999 -9999 -9999 -9999 -9999 -9999 -9999 -9999 -9999 -9999 -9999 -9999 -9999 -9999 -9999 -9999 -9999 -9999 -9999 -9999 -9999 -9999 -9999 -9999 -9999 -9999 -9999 -9999 -9999 -9999 -9999 -9999 -9999 -9999 -9999 -9999 -9999 -9999 -9999 -9999 -9999 -9999 -9999 -9999 -9999 -9999 2.68986E-1 2.68504E-1 2.70435E-1 2.90272E-1 3.01483E-1 3.25066E-1 3.54397E-1 3.98127E-1 4.00009E-1 3.78023E-1 4.02893E-1 4.08675E-1 3.98282E-1 3.66035E-1 3.0134E-1 2.54833E-1 2.81647E-1 3.37855E-1 3.98882E-1 4.43699E-1 4.54958E-1 5.0021E-1 5.37714E-1 4.95119E-1 4.64593E-1 4.69218E-1 4.57296E-1 4.96974E-1 5.37339E-1 5.43451E-1 6.75855E-1 7.24956E-1 6.87376E-1 6.74896E-1 7.06454E-1 6.99284E-1 6.62144E-1 6.74158E-1 7.05742E-1 6.90574E-1 6.57591E-1 5.29204E-1 6.31195E-1 6.83059E-1 7.3675E-1 6.93852E-1 6.80978E-1 7.02303E-1 6.94402E-1 6.20193E-1 5.16901E-1 3.86746E-1 3.58501E-1 5.03378E-1 6.33289E-1 6.10827E-1 5.77359E-1 5.33409E-1 4.08663E-1 2.96633E-1 2.86077E-1 2.89427E-1 3.48013E-1 4.62716E-1 5.75038E-1 5.18079E-1 4.50744E-1 4.48313E-1 4.83174E-1 4.04077E-1 3.4811E-1 2.84498E-1 2.94943E-1 2.37794E-1 1.68528E-1 1.42143E-1 2.50065E-1 4.33908E-1 5.8696E-1 6.30507E-1 5.86273E-1 5.64351E-1 5.23844E-1 4.72113E-1 4.27219E-1 4.00017E-1 3.09466E-1 2.80737E-1 2.89634E-1 3.27864E-1 4.24121E-1 4.89583E-1 2.87465E-1 1.30556E-1 1.88742E-1 2.86176E-1 3.06006E-1 3.74274E-1 4.70695E-1 5.22349E-1 5.11195E-1 4.87961E-1 4.64433E-1 4.05084E-1 3.20644E-1 2.56928E-1 2.20608E-1 1.98581E-1 1.73224E-1 1.66283E-1 1.86913E-1 1.84379E-1 1.91794E-1 2.13508E-1 2.57908E-1 3.13359E-1 3.15385E-1 2.92146E-1 2.88968E-1 2.83557E-1 3.17766E-1 3.49341E-1 3.70108E-1 3.5868E-1 3.58283E-1 3.54722E-1 3.54315E-1 3.54315E-1 3.44077E-1 3.15516E-1 2.95581E-1 -9999 -9999 -9999 -9999 -9999 -9999 -9999 -9999 -9999 -9999 -9999 -9999 -9999 -9999 -9999 -9999 -9999 -9999 -9999
-9999 -9999 -9999 -9999 -9999 -9999 -9999 -9999 -9999 -9999 -9999 -9999 -9999 -9999 -9999 -9999 -9999 -9999 -9999 -9999 -9999 -9999 -9999 -9999 -9999 -9999 -9999 -9999 -9999 -9999 -9999 -9999 -9999 -9999 -9999 -9999 -9999 -9999 -9999 -9999 -9999 -9999 -9999 -9999 -9999 -9999 -9999 -9999 -9999 -9999 -9999 -9999 -9999 -9999 -9999 -9999 -9999 -9999 -9999 -9999 -9999 -9999 -9999 -9999 -9999 -9999 -9999 -9999 -9999 -9999 -9999 -9999 -9999 -9999 -9999 -9999 -9999 -9999 -9999 -9999 -9999 -9999 -9999 -9999 -9999 -9999 -9999 -9999 -9999 -9999 -9999 -9999 -9999 -9999 -9999 -9999 -9999 -9999 -9999 -9999 -9999 -9999 -9999 -9999 -9999 -9999 -9999 -9999 -9999 -9999 -9999 -9999 -9999 -9999 2.61332E-1 2.58966E-1 2.56801E-1 2.58682E-1 2.64374E-1 3.07689E-1 3.71885E-1 4.0636E-1 4.14476E-1 3.96789E-1 4.33143E-1 4.37831E-1 4.07086E-1 3.48122E-1 3.03914E-1 2.52507E-1 2.67949E-1 3.08722E-1 3.585E-1 3.72562E-1 3.79946E-1 4.11914E-1 3.99044E-1 4.31451E-1 4.50746E-1 4.16764E-1 3.99857E-1 4.14644E-1 4.32154E-1 4.61067E-1 5.23333E-1 6.45453E-1 6.81378E-1 7.32104E-1 7.12475E-1 6.55535E-1 6.5584E-1 6.84838E-1 6.79194E-1 6.56397E-1 6.01812E-1 4.83695E-1 6.17361E-1 6.77686E-1 7.25744E-1 7.02768E-1 6.89129E-1 6.6377E-1 6.39255E-1 5.8905E-1 4.92538E-1 3.28867E-1 2.8008E-1 4.06143E-1 5.43022E-1 5.72337E-1 5.56284E-1 5.46844E-1 4.78644E-1 3.08615E-1 2.93602E-1 3.33996E-1 4.29618E-1 5.59493E-1 5.92046E-1 4.72668E-1 2.9253E-1 2.45731E-1 2.6502E-1 2.90099E-1 2.40498E-1 2.00548E-1 1.85459E-1 1.63263E-1 1.64893E-1 1.46345E-1 1.86684E-1 3.29849E-1 5.32779E-1 6.20874E-1 5.8451E-1 5.26808E-1 4.9288E-1 4.97101E-1 4.37201E-1 3.09247E-1 2.07959E-1 1.69433E-1 2.32966E-1 3.4854E-1 5.10489E-1 5.50242E-1 2.37999E-1 1.66734E-1 2.1431E-1 3.74176E-1 4.56594E-1 4.48659E-1 4.57741E-1 4.51828E-1 4.08663E-1 4.07704E-1 4.88799E-1 4.95464E-1 3.91183E-1 2.54406E-1 1.73988E-1 1.32055E-1 1.16215E-1 1.25788E-1 1.29087E-1 1.36148E-1 1.71588E-1 2.35465E-1 2.92388E-1 3.21613E-1 3.05583E-1 2.59781E-1 2.48862E-1 2.98226E-1 2.89233E-1 3.14709E-1 3.3825E-1 3.31656E-1 3.39416E-1 3.39806E-1 3.40556E-1 3.39775E-1 3.33939E-1 3.16276E-1 3.02267E-1 2.98916E-1 -9999 -9999 -9999 -9999 -9999 -9999 -9999 -9999 -9999 -9999 -9999 -9999 -9999 -9999 -9999 -9999 -9999 -9999
-9999 -9999 -9999 -9999 -9999 -9999 -9999 -9999 -9999 -9999 -9999 -9999 -9999 -9999 -9999 -9999 -9999 -9999 -9999 -9999 -9999 -9999 -9999 -9999 -9999 -9999 -9999 -9999 -9999 -9999 -9999 -9999 -9999 -9999 -9999 -9999 -9999 -9999 -9999 -9999 -9999 -9999 -9999 -9999 -9999 -9999 -9999 -9999 -9999 -9999 -9999 -9999 -9999 -9999 -9999 -9999 -9999 -9999 -9999 -9999 -9999 -9999 -9999 -9999 -9999 -9999 -9999 -9999 -9999 -9999 -9999 -9999 -9999 -9999 -9999 -9999 -9999 -9999 -9999 -9999 -9999 -9999 -9999 -9999 -9999 -9999 -9999 -9999 -9999 -9999 -9999 -9999 -9999 -9999 -9999 -9999 -9999 -9999 -9999 -9999 -9999 -9999 -9999 -9999 -9999 -9999 -9999 -9999 -9999 -9999 -9999 -9999 -9999 2.55675E-1 2.48437E-1 2.46601E-1 2.44774E-1 2.4523E-1 2.47978E-1 2.83942E-1 3.46972E-1 4.15402E-1 4.19711E-1 4.63119E-1 4.77451E-1 4.5513E-1 4.21597E-1 3.51416E-1 3.13269E-1 2.81647E-1 2.61438E-1 2.87197E-1 2.99915E-1 3.00429E-1 3.2185E-1 3.01653E-1 3.06311E-1 3.64359E-1 4.28401E-1 4.35536E-1 4.63287E-1 4.9387E-1 5.19739E-1 5.96499E-1 5.13127E-1 4.97154E-1 6.92531E-1 7.25369E-1 6.61922E-1 6.27369E-1 6.50844E-1 6.59477E-1 6.31953E-1 6.11374E-1 4.94382E-1 5.23053E-1 6.79603E-1 7.21794E-1 7.25232E-1 6.97115E-1 6.69045E-1 6.49932E-1 6.25512E-1 5.72638E-1 4.65723E-1 3.67932E-1 3.15306E-1 2.99797E-1 4.16629E-1 5.19941E-1 5.18327E-1 4.59014E-1 4.26048E-1 2.96288E-1 2.41415E-1 2.65537E-1 3.52108E-1 5.23013E-1 6.03276E-1 5.2588E-1 4.14266E-1 2.80092E-1 2.17947E-1 1.87726E-1 1.91007E-1 1.93916E-1 1.77805E-1 1.55419E-1 1.62782E-1 1.7982E-1 2.45831E-1 4.24292E-1 5.66286E-1 5.67845E-1 4.13881E-1 2.68579E-1 2.26957E-1 3.29584E-1 2.90687E-1 1.61844E-1 9.98582E-2 7.14696E-2 1.01346E-1 1.9536E-1 4.71922E-1 4.97328E-1 3.17124E-1 2.63024E-1 3.62011E-1 4.64128E-1 4.6208E-1 4.04146E-1 3.71032E-1 3.52097E-1 3.21001E-1 3.56504E-1 4.50621E-1 5.19837E-1 5.09118E-1 4.07398E-1 2.70585E-1 1.59581E-1 1.18825E-1 1.44264E-1 1.61593E-1 1.71958E-1 2.005E-1 2.61107E-1 3.15499E-1 3.01188E-1 2.71182E-1 2.48446E-1 2.56953E-1 2.49431E-1 2.84711E-1 2.85453E-1 2.58819E-1 2.96413E-1 2.96151E-1 3.08919E-1 3.14625E-1 3.23766E-1 3.25702E-1 3.03093E-1 2.98629E-1 3.00775E-1 -9999 -9999 -9999 -9999 -9999 -9999 -9999 -9999 -9999 -9999 -9999 -9999 -9999 -9999 -9999 -9999 -9999 -9999
-9999 -9999 -9999 -9999 -9999 -9999 -9999 -9999 -9999 -9999 -9999 -9999 -9999 -9999 -9999 -9999 -9999 -9999 -9999 -9999 -9999 -9999 -9999 -9999 -9999 -9999 -9999 -9999 -9999 -9999 -9999 -9999 -9999 -9999 -9999 -9999 -9999 -9999 -9999 -9999 -9999 -9999 -9999 -9999 -9999 -9999 -9999 -9999 -9999 -9999 -9999 -9999 -9999 -9999 -9999 -9999 -9999 -9999 -9999 -9999 -9999 -9999 -9999 -9999 -9999 -9999 -9999 -9999 -9999 -9999 -9999 -9999 -9999 -9999 -9999 -9999 -9999 -9999 -9999 -9999 -9999 -9999 -9999 -9999 -9999 -9999 -9999 -9999 -9999 -9999 -9999 -9999 -9999 -9999 -9999 -9999 -9999 -9999 -9999 -9999 -9999 -9999 -9999 -9999 -9999 -9999 -9999 -9999 -9999 -9999 -9999 -9999 -9999 2.48437E-1 2.47518E-1 2.44318E-1 2.37547E-1 2.32656E-1 2.30646E-1 2.38632E-1 2.78982E-1 3.10998E-1 3.63064E-1 4.21403E-1 4.579E-1 4.56685E-1 4.52581E-1 3.84123E-1 3.53948E-1 3.29924E-1 2.85317E-1 2.7543E-1 2.8569E-1 2.5624E-1 2.54092E-1 2.75954E-1 2.97921E-1 3.06732E-1 3.1514E-1 3.66265E-1 4.65487E-1 5.58293E-1 6.40373E-1 7.42316E-1 5.00181E-1 5.46383E-1 7.45408E-1 6.793E-1 6.52061E-1 6.59248E-1 6.36454E-1 6.00527E-1 5.60344E-1 5.30762E-1 5.42999E-1 5.21125E-1 6.96724E-1 6.98801E-1 7.01863E-1 6.77012E-1 6.12659E-1 6.15778E-1 6.47039E-1 6.02578E-1 5.30779E-1 5.13054E-1 4.70721E-1 3.71477E-1 3.59417E-1 4.09659E-1 4.22091E-1 3.61231E-1 3.0107E-1 2.38858E-1 2.35927E-1 2.58286E-1 3.3633E-1 5.05829E-1 6.10835E-1 5.96348E-1 5.56689E-1 4.76321E-1 3.57537E-1 2.17062E-1 1.57538E-1 1.53305E-1 1.44296E-1 1.35759E-1 1.60631E-1 2.0193E-1 2.54136E-1 3.86496E-1 3.82966E-1 3.36481E-1 2.01471E-1 1.08324E-1 1.17872E-1 1.98259E-1 1.92905E-1 1.01431E-1 6.0293E-2 6.90328E-2 8.43559E-2 1.37091E-1 2.34849E-1 3.89246E-1 4.42053E-1 4.65432E-1 5.5735E-1 5.275E-1 4.03391E-1 3.25909E-1 2.8143E-1 2.51649E-1 2.38865E-1 2.86126E-1 3.63764E-1 4.07858E-1 4.46611E-1 4.89227E-1 4.06759E-1 2.15491E-1 1.55366E-1 1.92747E-1 2.42508E-1 2.67087E-1 2.80276E-1 3.03648E-1 3.11988E-1 2.78268E-1 2.46171E-1 2.44466E-1 2.33016E-1 2.62904E-1 2.65308E-1 2.35044E-1 2.28689E-1 2.45596E-1 2.38422E-1 2.36393E-1 2.49604E-1 2.53338E-1 2.69448E-1 2.82049E-1 2.71776E-1 2.74866E-1 2.79167E-1 -9999 -9999 -9999 -9999 -9999 -9999 -9999 -9999 -9999 -9999 -9999 -9999 -9999 -9999 -9999 -9999 -9999
-9999 -9999 -9999 -9999 -9999 -9999 -9999 -9999 -9999 -9999 -9999 -9999 -9999 -9999 -9999 -9999 -9999 -9999 -9999 -9999 -9999 -9999 -9999 -9999 -9999 -9999 -9999 -9999 -9999 -9999 -9999 -9999 -9999 -9999 -9999 -9999 -9999 -9999 -9999 -9999 -9999 -9999 -9999 -9999 -9999 -9999 -9999 -9999 -9999 -9999 -9999 -9999 -9999 -9999 -9999 -9999 -9999 -9999 -9999 -9999 -9999 -9999 -9999 -9999 -9999 -9999 -9999 -9999 -9999 -9999 -9999 -9999 -9999 -9999 -9999 -9999 -9999 -9999 -9999 -9999 -9999 -9999 -9999 -9999 -9999 -9999 -9999 -9999 -9999 -9999 -9999 -9999 -9999 -9999 -9999 -9999 -9999 -9999 -9999 -9999 -9999 -9999 -9999 -9999 -9999 -9999 -9999 -9999 -9999 2.6371E-1 2.69468E-1 2.74321E-1 2.61993E-1 2.56801E-1 2.69653E-1 2.7597E-1 2.57271E-1 2.36397E-1 2.27586E-1 2.26717E-1 2.27151E-1 2.35062E-1 2.49733E-1 2.96734E-1 3.64355E-1 4.1985E-1 4.59606E-1 4.07808E-1 3.95712E-1 4.07569E-1 3.63964E-1 3.63541E-1 3.07871E-1 2.59733E-1 2.54092E-1 2.86892E-1 3.04236E-1 3.30108E-1 3.28077E-1 3.25918E-1 4.3156E-1 6.21234E-1 7.2449E-1 7.41628E-1 4.85229E-1 5.92053E-1 7.15745E-1 6.91766E-1 7.1339E-1 6.95235E-1 6.62692E-1 5.8414E-1 4.69421E-1 4.16784E-1 5.05884E-1 5.9025E-1 6.74889E-1 7.03189E-1 6.55089E-1 6.47881E-1 6.01466E-1 6.4662E-1 6.40579E-1 5.80339E-1 5.50926E-1 5.20164E-1 5.00764E-1 4.95983E-1 4.10116E-1 3.36275E-1 3.37392E-1 2.96859E-1 2.48745E-1 2.2861E-1 2.64298E-1 3.67133E-1 4.9981E-1 5.73514E-1 5.7088E-1 5.17061E-1 5.71044E-1 5.70546E-1 4.57848E-1 3.17328E-1 2.65246E-1 2.32854E-1 1.86063E-1 1.46539E-1 1.74038E-1 1.62455E-1 2.2793E-1 3.09416E-1 2.31339E-1 1.63435E-1 1.21677E-1 8.37433E-2 1.09273E-1 1.5597E-1 1.295E-1 9.40312E-2 1.13491E-1 1.15743E-1 1.38776E-1 1.64848E-1 2.30039E-1 3.49714E-1 5.15744E-1 6.05557E-1 6.15721E-1 5.3186E-1 3.96446E-1 2.5374E-1 1.81779E-1 1.72208E-1 2.1704E-1 2.5983E-1 2.8731E-1 2.60001E-1 2.79841E-1 4.09626E-1 4.77174E-1 3.07061E-1 2.06396E-1 2.13018E-1 2.387E-1 2.89944E-1 3.20923E-1 2.85857E-1 2.72681E-1 2.67719E-1 2.18919E-1 2.05705E-1 1.93149E-1 2.28909E-1 2.0364E-1 1.57025E-1 1.51432E-1 1.59627E-1 1.65498E-1 1.85784E-1 1.99766E-1 2.10117E-1 2.31185E-1 2.32886E-1 2.22124E-1 2.08654E-1 1.98873E-1 2.22817E-1 2.40706E-1 -9999 -9999 -9999 -9999 -9999 -9999 -9999 -9999 -9999 -9999 -9999 -9999 -9999 -9999 -9999
-9999 -9999 -9999 -9999 -9999 -9999 -9999 -9999 -9999 -9999 -9999 -9999 -9999 -9999 -9999 -9999 -9999 -9999 -9999 -9999 -9999 -9999 -9999 -9999 -9999 -9999 -9999 -9999 -9999 -9999 -9999 -9999 -9999 -9999 -9999 -9999 -9999 -9999 -9999 -9999 -9999 -9999 -9999 -9999 -9999 -9999 -9999 -9999 -9999 -9999 -9999 -9999 -9999 -9999 -9999 -9999 -9999 -9999 -9999 -9999 -9999 -9999 -9999 -9999 -9999 -9999 -9999 -9999 -9999 -9999 -9999 -9999 -9999 -9999 -9999 -9999 -9999 -9999 -9999 -9999 -9999 -9999 -9999 -9999 -9999 -9999 -9999 -9999 -9999 -9999 -9999 -9999 -9999 -9999 -9999 -9999 -9999 -9999 -9999 -9999 -9999 -9999 -9999 -9999 -9999 -9999 -9999 -9999 -9999 2.6706E-1 2.96234E-1 3.56751E-1 3.16058E-1 2.72073E-1 3.36398E-1 3.87029E-1 3.44774E-1 2.6695E-1 2.70658E-1 2.56988E-1 2.48352E-1 2.32595E-1 2.23451E-1 2.31274E-1 2.83634E-1 3.94268E-1 4.78464E-1 4.55712E-1 4.55072E-1 4.76878E-1 4.52713E-1 4.4385E-1 3.52461E-1 3.11003E-1 2.90515E-1 3.89451E-1 4.47339E-1 5.10134E-1 4.26341E-1 3.89799E-1 6.35047E-1 7.18342E-1 7.09541E-1 6.28509E-1 5.1727E-1 6.33117E-1 6.62239E-1 6.8764E-1 6.73997E-1 6.7487E-1 6.9965E-1 6.12352E-1 4.89723E-1 3.84612E-1 4.57419E-1 5.63822E-1 6.70414E-1 7.02186E-1 6.82572E-1 7.04294E-1 6.94276E-1 6.72615E-1 6.10568E-1 5.16151E-1 4.32446E-1 4.04694E-1 4.20951E-1 4.77987E-1 4.39517E-1 3.16721E-1 2.68337E-1 2.7756E-1 3.20257E-1 3.38181E-1 4.26514E-1 5.4036E-1 5.74382E-1 5.41469E-1 4.78084E-1 4.48388E-1 5.59434E-1 5.68417E-1 4.87993E-1 4.42932E-1 4.45032E-1 4.13311E-1 2.86431E-1 1.70534E-1 1.48367E-1 1.65363E-1 1.84818E-1 2.06834E-1 1.50352E-1 9.8689E-2 1.04196E-1 9.54245E-2 1.08894E-1 1.27262E-1 1.0885E-1 1.05743E-1 1.07632E-1 1.47628E-1 1.98434E-1 2.54248E-1 3.38972E-1 4.44804E-1 5.82698E-1 6.20053E-1 5.92839E-1 4.67099E-1 3.43655E-1 2.03266E-1 1.40994E-1 1.58223E-1 1.8712E-1 2.26671E-1 2.34618E-1 1.99836E-1 2.33021E-1 3.29896E-1 4.32642E-1 3.58166E-1 2.0744E-1 1.6437E-1 2.01879E-1 2.73767E-1 2.90958E-1 2.5655E-1 2.1986E-1 2.55484E-1 2.18689E-1 1.66285E-1 1.56661E-1 1.80034E-1 1.44845E-1 1.06979E-1 1.05286E-1 1.09573E-1 1.20647E-1 1.39815E-1 1.5928E-1 1.83304E-1 1.8729E-1 1.99062E-1 1.98524E-1 1.98007E-1 2.11471E-1 2.14593E-1 2.42417E-1 2.50093E-1 -9999 -9999 -9999 -9999 -9999 -9999 -9999 -9999 -9999 -9999 -9999 -9999 -9999 -9999
-9999 -9999 -9999 -9999 -9999 -9999 -9999 -9999 -9999 -9999 -9999 -9999 -9999 -9999 -9999 -9999 -9999 -9999 -9999 -9999 -9999 -9999 -9999 -9999 -9999 -9999 -9999 -9999 -9999 -9999 -9999 -9999 -9999 -9999 -9999 -9999 -9999 -9999 -9999 -9999 -9999 -9999 -9999 -9999 -9999 -9999 -9999 -9999 -9999 -9999 -9999 -9999 -9999 -9999 -9999 -9999 -9999 -9999 -9999 -9999 -9999 -9999 -9999 -9999 -9999 -9999 -9999 -9999 -9999 -9999 -9999 -9999 -9999 -9999 -9999 -9999 -9999 -9999 -9999 -9999 -9999 -9999 -9999 -9999 -9999 -9999 -9999 -9999 -9999 -9999 -9999 -9999 -9999 -9999 -9999 -9999 -9999 -9999 -9999 -9999 -9999 -9999 -9999 -9999 -9999 -9999 -9999 -9999 2.52874E-1 2.68689E-1 3.46146E-1 4.58675E-1 4.03595E-1 2.82367E-1 3.09954E-1 4.06665E-1 4.1132E-1 3.30592E-1 3.14138E-1 3.65606E-1 3.6786E-1 2.94191E-1 2.36585E-1 2.20456E-1 2.30146E-1 3.01522E-1 4.12802E-1 4.43866E-1 4.76338E-1 4.74092E-1 4.63406E-1 4.3735E-1 3.80119E-1 3.7798E-1 4.16407E-1 5.39438E-1 6.22967E-1 6.19987E-1 4.2148E-1 4.89882E-1 7.34653E-1 6.79597E-1 7.20567E-1 5.86186E-1 5.07493E-1 5.68335E-1 6.57815E-1 6.98229E-1 6.71853E-1 6.56001E-1 6.72285E-1 6.55091E-1 5.59763E-1 4.4202E-1 4.37877E-1 5.31176E-1 6.46379E-1 6.90041E-1 6.78815E-1 6.38847E-1 6.58369E-1 6.57685E-1 5.59475E-1 4.54985E-1 3.38144E-1 2.75037E-1 3.08752E-1 4.0166E-1 3.91144E-1 2.8627E-1 2.37871E-1 2.82393E-1 3.72271E-1 4.70828E-1 5.30144E-1 5.68721E-1 5.21513E-1 4.37505E-1 3.5995E-1 3.61936E-1 4.95005E-1 5.9155E-1 5.74832E-1 5.33769E-1 4.72822E-1 4.26453E-1 3.21566E-1 1.92659E-1 1.24607E-1 1.31803E-1 1.435E-1 1.6238E-1 1.23905E-1 1.12307E-1 1.06115E-1 9.69365E-2 9.60707E-2 1.27404E-1 1.57683E-1 1.65595E-1 1.39335E-1 1.67919E-1 2.00556E-1 2.57895E-1 3.76491E-1 5.36895E-1 5.9099E-1 5.80796E-1 5.70198E-1 4.36104E-1 2.90062E-1 1.88622E-1 1.28117E-1 1.39213E-1 1.68775E-1 2.04114E-1 2.29771E-1 1.80841E-1 1.71622E-1 2.09493E-1 3.08218E-1 3.17939E-1 2.06481E-1 1.37193E-1 1.63598E-1 2.47135E-1 2.62401E-1 2.08677E-1 1.63426E-1 2.23333E-1 2.65559E-1 1.93203E-1 1.48399E-1 1.08952E-1 8.47218E-2 9.19573E-2 1.07089E-1 1.21374E-1 1.41088E-1 1.54295E-1 1.74426E-1 1.6645E-1 1.29611E-1 1.52397E-1 1.66535E-1 1.89932E-1 1.87092E-1 -9999 -9999 -9999 -9999 -9999 -9999 -9999 -9999 -9999 -9999 -9999 -9999 -9999 -9999 -9999 -9999 -9999
-9999 -9999 -9999 -9999 -9999 -9999 -9999 -9999 -9999 -9999 -9999 -9999 -9999 -9999 -9999 -9999 -9999 -9999 -9999 -9999 -9999 -9999 -9999 -9999 -9999 -9999 -9999 -9999 -9999 -9999 -9999 -9999 -9999 -9999 -9999 -9999 -9999 -9999 -9999 -9999 -9999 -9999 -9999 -9999 -9999 -9999 -9999 -9999 -9999 -9999 -9999 -9999 -9999 -9999 -9999 -9999 -9999 -9999 -9999 -9999 -9999 -9999 -9999 -9999 -9999 -9999 -9999 -9999 -9999 -9999 -9999 -9999 -9999 -9999 -9999 -9999 -9999 -9999 -9999 -9999 -9999 -9999 -9999 -9999 -9999 -9999 -9999 -9999 -9999 -9999 -9999 -9999 -9999 -9999 -9999 -9999 -9999 -9999 -9999 -9999 -9999 -9999 -9999 -9999 -9999 -9999 -9999 -9999 2.40241E-1 2.61993E-1 3.92604E-1 4.79509E-1 4.77573E-1 3.04247E-1 2.86441E-1 3.87603E-1 4.32985E-1 4.21834E-1 3.77874E-1 3.60258E-1 4.35264E-1 3.83195E-1 2.82143E-1 2.24931E-1 2.17676E-1 2.42158E-1 3.42438E-1 3.45681E-1 3.73305E-1 3.5689E-1 3.54119E-1 3.47503E-1 3.68221E-1 3.78584E-1 4.70365E-1 5.42407E-1 6.56885E-1 5.30919E-1 5.05847E-1 6.24513E-1 7.16818E-1 6.83468E-1 7.39001E-1 5.79445E-1 6.70451E-1 7.11958E-1 7.08475E-1 6.81039E-1 6.76589E-1 6.77876E-1 6.50499E-1 6.02517E-1 5.37951E-1 4.49772E-1 4.68025E-1 5.63317E-1 6.73994E-1 6.99044E-1 6.31798E-1 5.42401E-1 5.9785E-1 6.48716E-1 5.68252E-1 4.8034E-1 3.92193E-1 3.01013E-1 2.71399E-1 2.98671E-1 2.84486E-1 2.72553E-1 2.68753E-1 2.96853E-1 3.93898E-1 5.0727E-1 4.91857E-1 4.81905E-1 4.79733E-1 3.97409E-1 2.95292E-1 3.15005E-1 4.61911E-1 5.72588E-1 5.47909E-1 4.92431E-1 4.07427E-1 3.61252E-1 2.84023E-1 1.8992E-1 1.49967E-1 1.28828E-1 1.12243E-1 1.17391E-1 1.14716E-1 1.37944E-1 1.60426E-1 1.4811E-1 1.33789E-1 1.71094E-1 2.42266E-1 2.98779E-1 3.6608E-1 3.45786E-1 3.6693E-1 3.99252E-1 5.09438E-1 5.48864E-1 4.84379E-1 4.37692E-1 5.28395E-1 4.99516E-1 3.66865E-1 1.9402E-1 1.14109E-1 1.09882E-1 1.35155E-1 1.87615E-1 2.2165E-1 1.62404E-1 1.30029E-1 1.57944E-1 2.25401E-1 2.37595E-1 1.61065E-1 1.19776E-1 1.73009E-1 2.55562E-1 2.2173E-1 1.50128E-1 1.29703E-1 1.81016E-1 2.39881E-1 2.35219E-1 1.51256E-1 7.46554E-2 5.98331E-2 8.2397E-2 1.1787E-1 1.35016E-1 1.2945E-1 1.51388E-1 1.67608E-1 1.40614E-1 1.01873E-1 1.22307E-1 1.78071E-1 1.82463E-1 2.00302E-1 2.05878E-1 2.20599E-1 -9999 -9999 -9999 -9999 -9999 -9999 -9999 -9999 -9999 -9999 -9999 -9999 -9999 -9999 -9999
-9999 -9999 -9999 -9999 -9999 -9999 -9999 -9999 -9999 -9999 -9999 -9999 -9999 -9999 -9999 -9999 -9999 -9999 -9999 -9999 -9999 -9999 -9999 -9999 -9999 -9999 -9999 -9999 -9999 -9999 -9999 -9999 -9999 -9999 -9999 -9999 -9999 -9999 -9999 -9999 -9999 -9999 -9999 -9999 -9999 -9999 -9999 -9999 -9999 -9999 -9999 -9999 -9999 -9999 -9999 -9999 -9999 -9999 -9999 -9999 -9999 -9999 -9999 -9999 -9999 -9999 -9999 -9999 -9999 -9999 -9999 -9999 -9999 -9999 -9999 -9999 -9999 -9999 -9999 -9999 -9999 -9999 -9999 -9999 -9999 -9999 -9999 -9999 -9999 -9999 -9999 -9999 -9999 -9999 -9999 -9999 -9999 -9999 -9999 -9999 -9999 -9999 -9999 -9999 -9999 -9999 -9999 2.36206E-1 2.30455E-1 2.48898E-1 3.52311E-1 4.45809E-1 4.80116E-1 3.27401E-1 2.50469E-1 3.40942E-1 4.64316E-1 5.02098E-1 4.81558E-1 4.60751E-1 4.2433E-1 3.87374E-1 2.93362E-1 2.52499E-1 2.18522E-1 2.2364E-1 2.62866E-1 2.78564E-1 2.94558E-1 3.48685E-1 3.54783E-1 3.81983E-1 4.38436E-1 5.79378E-1 6.46878E-1 5.5238E-1 4.20297E-1 4.54925E-1 5.72334E-1 7.41945E-1 6.75981E-1 6.96987E-1 7.11167E-1 6.32292E-1 7.04859E-1 6.67471E-1 6.31741E-1 6.29859E-1 6.4029E-1 6.97413E-1 6.73662E-1 6.13766E-1 5.04489E-1 4.62749E-1 5.19001E-1 6.0592E-1 7.00516E-1 6.83543E-1 5.78082E-1 4.66369E-1 5.16221E-1 6.04283E-1 5.87474E-1 5.27968E-1 4.82866E-1 4.0191E-1 3.44122E-1 2.70393E-1 2.80133E-1 3.24266E-1 3.54528E-1 3.90671E-1 4.96478E-1 5.10013E-1 4.30181E-1 3.62524E-1 4.0625E-1 3.74735E-1 2.78388E-1 2.78564E-1 3.7814E-1 5.12645E-1 5.72448E-1 5.35571E-1 4.57924E-1 4.34451E-1 3.41899E-1 2.72968E-1 2.45256E-1 1.80598E-1 1.60653E-1 1.50344E-1 1.37233E-1 1.40468E-1 1.78691E-1 2.27839E-1 2.5772E-1 2.2025E-1 2.24391E-1 2.74869E-1 4.38023E-1 5.23614E-1 5.21635E-1 5.69653E-1 5.88071E-1 5.17375E-1 3.45511E-1 2.96319E-1 4.21011E-1 5.23522E-1 4.65234E-1 2.53011E-1 1.32258E-1 9.99193E-2 1.34937E-1 1.92577E-1 1.96738E-1 1.39622E-1 1.32458E-1 1.58963E-1 1.81637E-1 1.50291E-1 1.26089E-1 1.1781E-1 1.86475E-1 2.36948E-1 1.69471E-1 1.06933E-1 9.81135E-2 1.11295E-1 1.33598E-1 1.60027E-1 1.33173E-1 7.11068E-2 6.64308E-2 9.29387E-2 1.07731E-1 1.0089E-1 9.29858E-2 1.12167E-1 1.33718E-1 1.05838E-1 9.72942E-2 1.17683E-1 1.62491E-1 1.88142E-1 1.76173E-1 1.86462E-1 1.8997E-1 -9999 -9999 -9999 -9999 -9999 -9999 -9999 -9999 -9999 -9999 -9999 -9999 -9999 -9999 -9999
-9999 -9999 -9999 -9999 -9999 -9999 -9999 -9999 -9999 -9999 -9999 -9999 -9999 -9999 -9999 -9999 -9999 -9999 -9999 -9999 -9999 -9999 -9999 -9999 -9999 -9999 -9999 -9999 -9999 -9999 -9999 -9999 -9999 -9999 -9999 -9999 -9999 -9999 -9999 -9999 -9999 -9999 -9999 -9999 -9999 -9999 -9999 -9999 -9999 -9999 -9999 -9999 -9999 -9999 -9999 -9999 -9999 -9999 -9999 -9999 -9999 -9999 -9999 -9999 -9999 -9999 -9999 -9999 -9999 -9999 -9999 -9999 -9999 -9999 -9999 -9999 -9999 -9999 -9999 -9999 -9999 -9999 -9999 -9999 -9999 -9999 -9999 -9999 -9999 -9999 -9999 -9999 -9999 -9999 -9999 -9999 -9999 -9999 -9999 -9999 -9999 -9999 -9999 -9999 -9999 -9999 -9999 2.2783E-1 2.2307E-1 2.4982E-1 3.60829E-1 5.028E-1 4.89675E-1 3.30091E-1 2.42237E-1 3.17993E-1 4.57187E-1 5.19416E-1 5.18353E-1 5.26086E-1 4.2448E-1 3.62846E-1 2.96918E-1 2.60014E-1 2.41473E-1 2.25118E-1 2.7842E-1 3.07871E-1 3.71716E-1 3.6036E-1 3.77026E-1 4.38102E-1 5.51874E-1 6.95778E-1 6.76808E-1 6.3722E-1 3.76147E-1 4.78712E-1 6.95628E-1 7.17597E-1 6.68216E-1 7.2466E-1 6.77233E-1 6.53293E-1 7.12935E-1 6.29662E-1 5.68326E-1 5.78054E-1 6.7955E-1 6.91408E-1 6.19822E-1 5.83275E-1 4.89824E-1 4.98266E-1 5.63562E-1 6.57771E-1 6.693E-1 6.56565E-1 5.46296E-1 4.35998E-1 4.24122E-1 4.97336E-1 5.03084E-1 5.20339E-1 4.77642E-1 4.38634E-1 3.82661E-1 3.01362E-1 3.21398E-1 3.63914E-1 4.2575E-1 4.94723E-1 5.15929E-1 4.75959E-1 3.97601E-1 3.13257E-1 3.27125E-1 3.00658E-1 2.90435E-1 3.2107E-1 3.92107E-1 4.64525E-1 5.32762E-1 5.32136E-1 5.49152E-1 5.09862E-1 4.36528E-1 4.25055E-1 3.62842E-1 3.08639E-1 2.56703E-1 1.84137E-1 1.32227E-1 1.15094E-1 1.20152E-1 1.76834E-1 2.84573E-1 3.22803E-1 2.31713E-1 3.05013E-1 4.79225E-1 4.62555E-1 4.59334E-1 5.67711E-1 5.90716E-1 5.34084E-1 3.50966E-1 2.39225E-1 2.7571E-1 3.58057E-1 4.34693E-1 3.42785E-1 1.72439E-1 1.05996E-1 1.35028E-1 1.72298E-1 1.40322E-1 1.04414E-1 1.04972E-1 1.10344E-1 1.20296E-1 8.42937E-2 8.12586E-2 1.16911E-1 1.77331E-1 1.74311E-1 1.18274E-1 1.24061E-1 1.32277E-1 1.04497E-1 9.36297E-2 9.98945E-2 9.2672E-2 6.24384E-2 6.52672E-2 8.96079E-2 8.03153E-2 5.74655E-2 5.86833E-2 8.07129E-2 9.98996E-2 6.95127E-2 7.66646E-2 1.17116E-1 1.54905E-1 1.61575E-1 1.49844E-1 1.36136E-1 -9999 -9999 -9999 -9999 -9999 -9999 -9999 -9999 -9999 -9999 -9999 -9999 -9999 -9999 -9999 -9999
-9999 -9999 -9999 -9999 -9999 -9999 -9999 -9999 -9999 -9999 -9999 -9999 -9999 -9999 -9999 -9999 -9999 -9999 -9999 -9999 -9999 -9999 -9999 -9999 -9999 -9999 -9999 -9999 -9999 -9999 -9999 -9999 -9999 -9999 -9999 -9999 -9999 -9999 -9999 -9999 -9999 -9999 -9999 -9999 -9999 -9999 -9999 -9999 -9999 -9999 -9999 -9999 -9999 -9999 -9999 -9999 -9999 -9999 -9999 -9999 -9999 -9999 -9999 -9999 -9999 -9999 -9999 -9999 -9999 -9999 -9999 -9999 -9999 -9999 -9999 -9999 -9999 -9999 -9999 -9999 -9999 -9999 -9999 -9999 -9999 -9999 -9999 -9999 -9999 -9999 -9999 -9999 -9999 -9999 -9999 -9999 -9999 -9999 -9999 -9999 -9999 -9999 -9999 -9999 -9999 -9999 -9999 2.22211E-1 2.25226E-1 3.00551E-1 4.65772E-1 5.46658E-1 5.07868E-1 3.3985E-1 2.5417E-1 3.14204E-1 4.19359E-1 5.23233E-1 5.38739E-1 4.95382E-1 4.62081E-1 3.91391E-1 3.22963E-1 2.65256E-1 2.47143E-1 2.57374E-1 2.9397E-1 3.33355E-1 3.67748E-1 3.65681E-1 3.70772E-1 4.80309E-1 6.42811E-1 7.34289E-1 7.32238E-1 5.40435E-1 4.3319E-1 5.94397E-1 7.29273E-1 6.734E-1 6.89656E-1 7.37455E-1 6.78563E-1 6.65174E-1 6.94881E-1 6.33027E-1 5.56878E-1 5.92845E-1 6.97526E-1 6.32874E-1 5.22374E-1 4.73229E-1 4.53297E-1 5.12605E-1 5.8732E-1 6.37805E-1 6.45311E-1 6.3042E-1 5.52094E-1 4.88019E-1 4.75667E-1 4.7022E-1 4.7413E-1 4.83E-1 4.6344E-1 4.41713E-1 3.84819E-1 2.96104E-1 3.29299E-1 3.7745E-1 4.4701E-1 5.13858E-1 4.99647E-1 4.71108E-1 4.30554E-1 3.46206E-1 2.854E-1 2.77074E-1 3.20659E-1 3.81765E-1 4.25162E-1 4.30374E-1 4.23907E-1 4.16434E-1 4.88813E-1 5.56147E-1 5.36E-1 4.84932E-1 4.39623E-1 3.89342E-1 2.43675E-1 1.66098E-1 1.36861E-1 1.40852E-1 1.4529E-1 1.57351E-1 2.24549E-1 2.46276E-1 3.33311E-1 4.58737E-1 5.37365E-1 4.31067E-1 3.96937E-1 5.45244E-1 5.72629E-1 5.89438E-1 5.06868E-1 3.12623E-1 2.03271E-1 2.10184E-1 2.92171E-1 3.08032E-1 1.82357E-1 1.11239E-1 1.24753E-1 1.20982E-1 9.61384E-2 5.91796E-2 5.28901E-2 6.31924E-2 6.27431E-2 4.91014E-2 5.6498E-2 9.23521E-2 1.36008E-1 1.43238E-1 1.26719E-1 1.45555E-1 1.95316E-1 1.90567E-1 1.8394E-1 1.55216E-1 1.12758E-1 6.45437E-2 5.00415E-2 6.67412E-2 5.27956E-2 3.63808E-2 4.31635E-2 6.35432E-2 6.37476E-2 4.74676E-2 5.70771E-2 8.48727E-2 1.08545E-1 1.35163E-1 1.01932E-1 9.99712E-2 -9999 -9999 -9999 -9999 -9999 -9999 -9999 -9999 -9999 -9999 -9999 -9999 -9999 -9999 -9999 -9999
-9999 -9999 -9999 -9999 -9999 -9999 -9999 -9999 -9999 -9999 -9999 -9999 -9999 -9999 -9999 -9999 -9999 -9999 -9999 -9999 -9999 -9999 -9999 -9999 -9999 -9999 -9999 -9999 -9999 -9999 -9999 -9999 -9999 -9999 -9999 -9999 -9999 -9999 -9999 -9999 -9999 -9999 -9999 -9999 -9999 -9999 -9999 -9999 -9999 -9999 -9999 -9999 -9999 -9999 -9999 -9999 -9999 -9999 -9999 -9999 -9999 -9999 -9999 -9999 -9999 -9999 -9999 -9999 -9999 -9999 -9999 -9999 -9999 -9999 -9999 -9999 -9999 -9999 -9999 -9999 -9999 -9999 -9999 -9999 -9999 -9999 -9999 -9999 -9999 -9999 -9999 -9999 -9999 -9999 -9999 -9999 -9999 -9999 -9999 -9999 -9999 -9999 -9999 -9999 -9999 -9999 2.25658E-1 2.2393E-1 2.56319E-1 3.27939E-1 4.83701E-1 5.66882E-1 5.28873E-1 3.44955E-1 2.79999E-1 2.81989E-1 3.73605E-1 4.79214E-1 5.1478E-1 5.36251E-1 4.99304E-1 4.34832E-1 3.25817E-1 2.63535E-1 2.57845E-1 3.13028E-1 2.98568E-1 3.36024E-1 3.0955E-1 3.40064E-1 4.73943E-1 6.47661E-1 7.37531E-1 7.32908E-1 7.04776E-1 4.50009E-1 5.61592E-1 7.42645E-1 6.69357E-1 6.53663E-1 7.20806E-1 6.90183E-1 6.76003E-1 6.7728E-1 6.24162E-1 5.85257E-1 5.28073E-1 6.24847E-1 6.91173E-1 6.11489E-1 5.2132E-1 4.53774E-1 4.51865E-1 5.037E-1 5.24296E-1 5.77265E-1 6.57824E-1 5.99931E-1 6.30979E-1 6.16351E-1 5.86856E-1 5.77237E-1 5.6831E-1 5.67215E-1 5.31367E-1 4.69882E-1 3.78794E-1 3.05558E-1 3.46629E-1 3.96022E-1 4.56307E-1 5.13436E-1 4.51339E-1 4.13678E-1 4.08775E-1 3.53761E-1 2.61305E-1 2.5162E-1 3.0946E-1 3.85712E-1 3.56601E-1 3.05113E-1 2.94143E-1 3.12251E-1 4.49037E-1 5.33445E-1 5.21248E-1 4.76254E-1 4.0495E-1 2.90116E-1 1.95156E-1 1.42104E-1 1.48635E-1 1.64476E-1 2.02005E-1 2.52586E-1 2.39393E-1 3.04262E-1 4.53276E-1 5.44553E-1 5.46992E-1 4.22883E-1 3.36903E-1 4.84612E-1 5.63378E-1 5.80285E-1 5.779E-1 4.62089E-1 2.90189E-1 2.30691E-1 2.31954E-1 2.12325E-1 1.43366E-1 9.44112E-2 1.06245E-1 8.45364E-2 5.42046E-2 3.61442E-2 3.40218E-2 4.38798E-2 5.41448E-2 6.41172E-2 8.0105E-2 1.08939E-1 1.44192E-1 1.5962E-1 1.24629E-1 1.16143E-1 1.61158E-1 2.59992E-1 3.48716E-1 3.29703E-1 1.99409E-1 8.57221E-2 3.96195E-2 3.95233E-2 3.10027E-2 2.30828E-2 2.9755E-2 3.71514E-2 3.93036E-2 3.51903E-2 3.99615E-2 5.30209E-2 7.24419E-2 8.8838E-2 6.24931E-2 6.83496E-2 -9999 -9999 -9999 -9999 -9999 -9999 -9999 -9999 -9999 -9999 -9999 -9999 -9999 -9999 -9999 -9999
-9999 -9999 -9999 -9999 -9999 -9999 -9999 -9999 -9999 -9999 -9999 -9999 -9999 -9999 -9999 -9999 -9999 -9999 -9999 -9999 -9999 -9999 -9999 -9999 -9999 -9999 -9999 -9999 -9999 -9999 -9999 -9999 -9999 -9999 -9999 -9999 -9999 -9999 -9999 -9999 -9999 -9999 -9999 -9999 -9999 -9999 -9999 -9999 -9999 -9999 -9999 -9999 -9999 -9999 -9999 -9999 -9999 -9999 -9999 -9999 -9999 -9999 -9999 -9999 -9999 -9999 -9999 -9999 -9999 -9999 -9999 -9999 -9999 -9999 -9999 -9999 -9999 -9999 -9999 -9999 -9999 -9999 -9999 -9999 -9999 -9999 -9999 -9999 -9999 -9999 -9999 -9999 -9999 -9999 -9999 -9999 -9999 -9999 -9999 -9999 -9999 -9999 -9999 -9999 -9999 -9999 2.20074E-1 2.34618E-1 3.15686E-1 4.28256E-1 4.51694E-1 5.04169E-1 4.86234E-1 3.43311E-1 3.47174E-1 3.254E-1 3.40793E-1 4.34242E-1 5.37714E-1 5.54116E-1 5.38111E-1 4.48584E-1 3.27422E-1 2.61155E-1 2.62581E-1 3.39859E-1 2.88597E-1 3.09931E-1 2.87427E-1 3.71917E-1 6.07845E-1 7.40213E-1 7.13362E-1 7.36409E-1 5.27217E-1 5.09328E-1 6.97072E-1 6.82524E-1 6.26368E-1 6.67622E-1 7.32667E-1 6.63402E-1 6.63463E-1 6.46014E-1 5.78512E-1 5.24744E-1 5.66841E-1 6.51827E-1 6.63071E-1 6.52205E-1 6.0725E-1 5.4288E-1 4.62298E-1 4.26364E-1 4.67786E-1 5.87996E-1 6.46014E-1 6.44053E-1 6.44053E-1 6.29837E-1 6.2579E-1 6.12141E-1 6.00019E-1 5.79886E-1 5.24163E-1 4.75734E-1 3.89786E-1 3.08848E-1 3.13377E-1 3.63458E-1 4.301E-1 5.0087E-1 4.82504E-1 4.29509E-1 3.64212E-1 3.14702E-1 2.64756E-1 2.59763E-1 3.21294E-1 3.58452E-1 3.07386E-1 2.55261E-1 2.4861E-1 2.76121E-1 3.55273E-1 4.69915E-1 5.16966E-1 4.67868E-1 3.31738E-1 1.92872E-1 1.40745E-1 1.23599E-1 1.23577E-1 1.1867E-1 1.62583E-1 2.14214E-1 3.03032E-1 4.39101E-1 5.41994E-1 4.82906E-1 4.34556E-1 3.24237E-1 2.88879E-1 4.0353E-1 5.30838E-1 5.4466E-1 5.63527E-1 5.45727E-1 4.7438E-1 4.21034E-1 3.35758E-1 2.10323E-1 1.05098E-1 8.86748E-2 9.44678E-2 6.51226E-2 4.29332E-2 4.07249E-2 4.53144E-2 6.33261E-2 8.79445E-2 1.13209E-1 1.24186E-1 1.07937E-1 1.2954E-1 1.40307E-1 8.41862E-2 6.69086E-2 9.63927E-2 1.97641E-1 3.80848E-1 3.84966E-1 2.07472E-1 8.32625E-2 3.14869E-2 2.39388E-2 2.2654E-2 2.1229E-2 2.28124E-2 3.92501E-2 6.31514E-2 6.18646E-2 6.09613E-2 7.28534E-2 6.95775E-2 6.27348E-2 5.01511E-2 4.8757E-2 -9999 -9999 -9999 -9999 -9999 -9999 -9999 -9999 -9999 -9999 -9999 -9999 -9999 -9999 -9999 -9999
-9999 -9999 -9999 -9999 -9999 -9999 -9999 -9999 -9999 -9999 -9999 -9999 -9999 -9999 -9999 -9999 -9999 -9999 -9999 -9999 -9999 -9999 -9999 -9999 -9999 -9999 -9999 -9999 -9999 -9999 -9999 -9999 -9999 -9999 -9999 -9999 -9999 -9999 -9999 -9999 -9999 -9999 -9999 -9999 -9999 -9999 -9999 -9999 -9999 -9999 -9999 -9999 -9999 -9999 -9999 -9999 -9999 -9999 -9999 -9999 -9999 -9999 -9999 -9999 -9999 -9999 -9999 -9999 -9999 -9999 -9999 -9999 -9999 -9999 -9999 -9999 -9999 -9999 -9999 -9999 -9999 -9999 -9999 -9999 -9999 -9999 -9999 -9999 -9999 -9999 -9999 -9999 -9999 -9999 -9999 -9999 -9999 -9999 -9999 -9999 -9999 -9999 -9999 -9999 -9999 2.17528E-1 2.14355E-1 2.44962E-1 3.80841E-1 4.41318E-1 3.9583E-1 4.10898E-1 4.25238E-1 3.3514E-1 3.61146E-1 3.99293E-1 3.83008E-1 4.52966E-1 5.81884E-1 5.30035E-1 5.5658E-1 4.40303E-1 3.18899E-1 2.59733E-1 2.61155E-1 3.28618E-1 2.73212E-1 2.80906E-1 3.36122E-1 4.94296E-1 6.18402E-1 7.33658E-1 7.15437E-1 7.23229E-1 4.70761E-1 5.3504E-1 7.11221E-1 6.77887E-1 6.33783E-1 6.87933E-1 7.15806E-1 6.6347E-1 6.54015E-1 5.80399E-1 5.0368E-1 5.0743E-1 5.4698E-1 6.10827E-1 6.26092E-1 6.01399E-1 5.5387E-1 5.28772E-1 4.56151E-1 3.95227E-1 4.67006E-1 5.68154E-1 5.74371E-1 5.29673E-1 5.22154E-1 5.48828E-1 5.93568E-1 5.78703E-1 5.33043E-1 5.48983E-1 5.51519E-1 4.79536E-1 3.87877E-1 3.21621E-1 3.18717E-1 3.63582E-1 3.71548E-1 4.4567E-1 5.07739E-1 4.71082E-1 4.0406E-1 3.77264E-1 3.3779E-1 2.87455E-1 2.99186E-1 3.12116E-1 2.58788E-1 2.33143E-1 2.29224E-1 2.11199E-1 2.48413E-1 4.11012E-1 5.05007E-1 4.40707E-1 3.80359E-1 2.38127E-1 1.44483E-1 1.18969E-1 1.25066E-1 1.45447E-1 1.46249E-1 1.88232E-1 2.86843E-1 5.11136E-1 5.38626E-1 4.12109E-1 2.98958E-1 2.56795E-1 2.59875E-1 3.7326E-1 4.20147E-1 4.20387E-1 4.3029E-1 5.09389E-1 5.40387E-1 5.08287E-1 3.99013E-1 2.08058E-1 9.74669E-2 8.85683E-2 7.46633E-2 5.53263E-2 4.61211E-2 5.01604E-2 5.90894E-2 6.47937E-2 8.85262E-2 1.10212E-1 1.24278E-1 8.66946E-2 9.87106E-2 1.11306E-1 6.92506E-2 4.61234E-2 6.96311E-2 2.0264E-1 3.7836E-1 3.57682E-1 2.52222E-1 1.23401E-1 4.81422E-2 2.584E-2 3.40701E-2 3.14632E-2 2.82769E-2 5.72302E-2 1.28998E-1 1.7094E-1 1.60849E-1 1.98848E-1 1.48248E-1 7.00268E-2 4.825E-2 5.47812E-2 1.17642E-1 -9999 -9999 -9999 -9999 -9999 -9999 -9999 -9999 -9999 -9999 -9999 -9999 -9999 -9999 -9999
-9999 -9999 -9999 -9999 -9999 -9999 -9999 -9999 -9999 -9999 -9999 -9999 -9999 -9999 -9999 -9999 -9999 -9999 -9999 -9999 -9999 -9999 -9999 -9999 -9999 -9999 -9999 -9999 -9999 -9999 -9999 -9999 -9999 -9999 -9999 -9999 -9999 -9999 -9999 -9999 -9999 -9999 -9999 -9999 -9999 -9999 -9999 -9999 -9999 -9999 -9999 -9999 -9999 -9999 -9999 -9999 -9999 -9999 -9999 -9999 -9999 -9999 -9999 -9999 -9999 -9999 -9999 -9999 -9999 -9999 -9999 -9999 -9999 -9999 -9999 -9999 -9999 -9999 -9999 -9999 -9999 -9999 -9999 -9999 -9999 -9999 -9999 -9999 -9999 -9999 -9999 -9999 -9999 -9999 -9999 -9999 -9999 -9999 -9999 -9999 -9999 -9999 -9999 -9999 -9999 1.92919E-1 1.96429E-1 2.59624E-1 3.43148E-1 3.58873E-1 3.29739E-1 3.65606E-1 4.08818E-1 3.75219E-1 3.4905E-1 3.22385E-1 3.38006E-1 4.52067E-1 5.61527E-1 5.34156E-1 5.18624E-1 3.58556E-1 3.01138E-1 2.7126E-1 2.76645E-1 3.25918E-1 2.88437E-1 3.2685E-1 4.97338E-1 6.76123E-1 7.20945E-1 7.25179E-1 7.17431E-1 6.38923E-1 4.89957E-1 5.6142E-1 7.01694E-1 6.55966E-1 6.40821E-1 6.79942E-1 6.67119E-1 6.63275E-1 6.21013E-1 5.3993E-1 4.46759E-1 4.57795E-1 4.82829E-1 5.20967E-1 5.42123E-1 5.71143E-1 4.89456E-1 4.35897E-1 4.06645E-1 3.89507E-1 4.45281E-1 5.14734E-1 4.848E-1 4.27731E-1 4.24613E-1 4.90007E-1 5.152E-1 5.10395E-1 4.86712E-1 4.66984E-1 5.15293E-1 4.99876E-1 4.43479E-1 3.58111E-1 3.3649E-1 3.4913E-1 3.3456E-1 3.95511E-1 4.21717E-1 4.81944E-1 4.74866E-1 4.37283E-1 3.81267E-1 3.30929E-1 3.00376E-1 2.59122E-1 2.36414E-1 2.07177E-1 2.05042E-1 2.49266E-1 3.02528E-1 4.2165E-1 4.9087E-1 3.99847E-1 3.48319E-1 2.73161E-1 1.82953E-1 1.35687E-1 1.39375E-1 2.01924E-1 2.12748E-1 2.78668E-1 4.23937E-1 5.56919E-1 5.1742E-1 3.5529E-1 2.2239E-1 2.06945E-1 2.53957E-1 3.30702E-1 3.04373E-1 2.57745E-1 2.40738E-1 3.70853E-1 4.95463E-1 4.58782E-1 3.79455E-1 1.8238E-1 8.3516E-2 7.11161E-2 5.45456E-2 4.81677E-2 4.55782E-2 4.74763E-2 4.74023E-2 5.07627E-2 7.58335E-2 1.10541E-1 9.8929E-2 7.46664E-2 8.423E-2 8.06128E-2 5.75204E-2 3.99402E-2 6.87908E-2 1.81213E-1 3.9969E-1 4.49534E-1 3.77366E-1 2.62655E-1 1.4408E-1 6.83096E-2 8.32423E-2 5.73022E-2 3.11329E-2 4.71854E-2 1.26949E-1 2.62324E-1 3.37673E-1 4.12502E-1 3.21498E-1 1.74503E-1 1.37422E-1 1.45732E-1 -9999 -9999 -9999 -9999 -9999 -9999 -9999 -9999 -9999 -9999 -9999 -9999 -9999 -9999 -9999 -9999
-9999 -9999 -9999 -9999 -9999 -9999 -9999 -9999 -9999 -9999 -9999 -9999 -9999 -9999 -9999 -9999 -9999 -9999 -9999 -9999 -9999 -9999 -9999 -9999 -9999 -9999 -9999 -9999 -9999 -9999 -9999 -9999 -9999 -9999 -9999 -9999 -9999 -9999 -9999 -9999 -9999 -9999 -9999 -9999 -9999 -9999 -9999 -9999 -9999 -9999 -9999 -9999 -9999 -9999 -9999 -9999 -9999 -9999 -9999 -9999 -9999 -9999 -9999 -9999 -9999 -9999 -9999 -9999 -9999 -9999 -9999 -9999 -9999 -9999 -9999 -9999 -9999 -9999 -9999 -9999 -9999 -9999 -9999 -9999 -9999 -9999 -9999 -9999 -9999 -9999 -9999 -9999 -9999 -9999 -9999 -9999 -9999 -9999 -9999 -9999 -9999 -9999 -9999 -9999 -9999 1.86409E-1 1.94473E-1 2.68988E-1 2.9053E-1 2.95106E-1 2.73285E-1 3.11669E-1 3.90998E-1 4.49393E-1 4.68238E-1 3.72092E-1 3.11771E-1 3.93615E-1 5.16155E-1 4.97748E-1 3.63572E-1 3.18899E-1 2.83584E-1 2.65934E-1 2.75662E-1 3.7421E-1 3.19479E-1 4.17057E-1 6.56994E-1 7.1313E-1 6.7887E-1 6.87345E-1 7.34349E-1 5.50789E-1 5.91977E-1 6.39838E-1 7.15843E-1 6.86943E-1 6.39859E-1 6.51394E-1 6.27967E-1 5.92976E-1 5.59059E-1 4.84919E-1 4.0936E-1 3.7078E-1 4.06431E-1 4.15706E-1 4.48708E-1 5.13136E-1 4.8206E-1 4.03468E-1 3.72933E-1 4.01729E-1 4.31322E-1 4.46282E-1 4.66584E-1 4.07235E-1 3.80338E-1 4.17672E-1 4.62583E-1 4.32031E-1 4.28314E-1 4.06929E-1 4.35549E-1 4.3703E-1 4.24224E-1 3.6266E-1 3.16072E-1 3.19433E-1 3.21374E-1 3.36058E-1 3.56627E-1 4.37217E-1 4.37761E-1 4.01618E-1 3.95955E-1 3.53731E-1 3.0848E-1 2.39929E-1 2.06473E-1 2.10225E-1 2.60457E-1 3.89507E-1 4.44875E-1 4.51126E-1 4.37623E-1 3.28665E-1 2.35223E-1 2.00992E-1 1.51925E-1 1.48912E-1 1.67606E-1 1.73336E-1 2.18875E-1 3.51348E-1 5.3829E-1 5.75033E-1 4.98661E-1 3.15485E-1 1.89735E-1 1.85021E-1 2.52978E-1 2.95042E-1 2.80485E-1 1.9118E-1 1.45918E-1 2.13089E-1 3.61497E-1 4.00554E-1 2.56183E-1 1.14354E-1 6.30546E-2 5.19121E-2 4.44118E-2 4.10838E-2 3.98358E-2 3.71968E-2 4.06887E-2 5.24637E-2 7.86604E-2 8.7386E-2 6.25737E-2 5.19512E-2 5.95779E-2 5.10248E-2 3.69551E-2 3.64282E-2 7.3156E-2 1.42923E-1 2.64999E-1 4.01491E-1 4.54005E-1 4.39175E-1 3.45726E-1 1.97771E-1 1.96311E-1 1.12562E-1 4.07934E-2 3.56776E-2 8.62493E-2 2.40689E-1 4.00858E-1 4.36425E-1 4.04753E-1 3.71396E-1 -9999 -9999 -9999 -9999 -9999 -9999 -9999 -9999 -9999 -9999 -9999 -9999 -9999 -9999 -9999 -9999 -9999 -9999
-9999 -9999 -9999 -9999 -9999 -9999 -9999 -9999 -9999 -9999 -9999 -9999 -9999 -9999 -9999 -9999 -9999 -9999 -9999 -9999 -9999 -9999 -9999 -9999 -9999 -9999 -9999 -9999 -9999 -9999 -9999 -9999 -9999 -9999 -9999 -9999 -9999 -9999 -9999 -9999 -9999 -9999 -9999 -9999 -9999 -9999 -9999 -9999 -9999 -9999 -9999 -9999 -9999 -9999 -9999 -9999 -9999 -9999 -9999 -9999 -9999 -9999 -9999 -9999 -9999 -9999 -9999 -9999 -9999 -9999 -9999 -9999 -9999 -9999 -9999 -9999 -9999 -9999 -9999 -9999 -9999 -9999 -9999 -9999 -9999 -9999 -9999 -9999 -9999 -9999 -9999 -9999 -9999 -9999 -9999 -9999 -9999 -9999 -9999 -9999 -9999 -9999 -9999 -9999 1.90603E-1 1.83775E-1 2.06913E-1 2.39468E-1 2.51838E-1 2.5417E-1 2.75551E-1 3.08096E-1 3.44086E-1 4.23639E-1 5.37454E-1 5.08819E-1 3.91296E-1 3.71716E-1 4.81942E-1 4.05669E-1 3.46478E-1 3.17458E-1 2.94027E-1 2.74959E-1 2.86922E-1 4.19216E-1 3.99933E-1 5.80626E-1 7.33825E-1 6.79596E-1 6.41833E-1 6.79567E-1 7.18901E-1 6.16286E-1 6.76998E-1 7.21798E-1 6.73565E-1 6.73464E-1 6.42698E-1 6.06398E-1 5.72149E-1 5.15241E-1 4.73813E-1 4.14101E-1 3.34941E-1 3.05334E-1 3.36073E-1 3.59651E-1 3.74553E-1 4.40782E-1 4.24327E-1 3.55786E-1 3.15549E-1 3.44909E-1 3.46404E-1 3.83294E-1 4.23873E-1 3.83125E-1 3.29509E-1 3.43895E-1 3.64595E-1 3.3649E-1 3.23692E-1 3.36655E-1 3.46744E-1 3.31494E-1 3.56533E-1 3.25576E-1 2.93503E-1 2.75813E-1 2.87133E-1 2.89021E-1 3.27547E-1 4.06753E-1 4.23858E-1 3.62691E-1 3.2839E-1 3.08038E-1 2.5936E-1 2.341E-1 2.40205E-1 2.8794E-1 3.90351E-1 4.44586E-1 4.01665E-1 3.53749E-1 3.53245E-1 2.58522E-1 1.80058E-1 1.52718E-1 1.26262E-1 1.34843E-1 1.54128E-1 1.49198E-1 2.4675E-1 4.55639E-1 5.66515E-1 5.29678E-1 4.63971E-1 2.95384E-1 1.80178E-1 1.86853E-1 2.21978E-1 2.65875E-1 2.98518E-1 2.15514E-1 1.34308E-1 1.48032E-1 2.21711E-1 2.74609E-1 1.64631E-1 7.47349E-2 6.44166E-2 5.79707E-2 4.71239E-2 4.10829E-2 3.93804E-2 3.43725E-2 3.37175E-2 4.16387E-2 5.01614E-2 4.91014E-2 3.33261E-2 3.19942E-2 3.22386E-2 3.02282E-2 2.37673E-2 3.51519E-2 6.00057E-2 7.65651E-2 1.00127E-1 1.79108E-1 2.95042E-1 4.76714E-1 4.86317E-1 4.10969E-1 3.56738E-1 1.3953E-1 4.67561E-2 3.63013E-2 6.82083E-2 1.53941E-1 2.66785E-1 3.47563E-1 -9999 -9999 -9999 -9999 -9999 -9999 -9999 -9999 -9999 -9999 -9999 -9999 -9999 -9999 -9999 -9999 -9999 -9999 -9999 -9999
-9999 -9999 -9999 -9999 -9999 -9999 -9999 -9999 -9999 -9999 -9999 -9999 -9999 -9999 -9999 -9999 -9999 -9999 -9999 -9999 -9999 -9999 -9999 -9999 -9999 -9999 -9999 -9999 -9999 -9999 -9999 -9999 -9999 -9999 -9999 -9999 -9999 -9999 -9999 -9999 -9999 -9999 -9999 -9999 -9999 -9999 -9999 -9999 -9999 -9999 -9999 -9999 -9999 -9999 -9999 -9999 -9999 -9999 -9999 -9999 -9999 -9999 -9999 -9999 -9999 -9999 -9999 -9999 -9999 -9999 -9999 -9999 -9999 -9999 -9999 -9999 -9999 -9999 -9999 -9999 -9999 -9999 -9999 -9999 -9999 -9999 -9999 -9999 -9999 -9999 -9999 -9999 -9999 -9999 -9999 -9999 -9999 -9999 -9999 -9999 -9999 -9999 -9999 -9999 1.87546E-1 1.82834E-1 2.02241E-1 2.1163E-1 2.33649E-1 2.36771E-1 2.59787E-1 2.94122E-1 3.37458E-1 4.10935E-1 5.333E-1 5.6472E-1 4.73797E-1 4.05087E-1 4.80738E-1 3.67835E-1 3.3572E-1 3.10599E-1 2.84909E-1 2.64722E-1 3.0678E-1 4.23577E-1 5.28231E-1 7.13135E-1 7.07416E-1 6.41579E-1 6.60688E-1 7.18048E-1 6.90217E-1 6.99955E-1 7.07817E-1 6.7671E-1 6.52984E-1 6.28238E-1 6.29326E-1 5.87077E-1 5.26434E-1 4.61484E-1 4.23705E-1 3.78517E-1 3.56095E-1 3.808E-1 3.53189E-1 3.61864E-1 3.64459E-1 3.59291E-1 3.52285E-1 3.08822E-1 2.68185E-1 2.85489E-1 2.80333E-1 3.21203E-1 3.41884E-1 3.35993E-1 3.32714E-1 3.32096E-1 3.24184E-1 2.89252E-1 2.93195E-1 3.07501E-1 3.05729E-1 3.1794E-1 3.39658E-1 3.38122E-1 3.09488E-1 2.78488E-1 2.39185E-1 2.76551E-1 3.25875E-1 3.91236E-1 4.053E-1 3.46649E-1 2.8462E-1 2.52134E-1 2.45426E-1 2.65371E-1 2.91242E-1 3.65615E-1 4.34757E-1 3.98068E-1 3.4192E-1 2.52119E-1 2.44308E-1 1.80833E-1 1.48945E-1 1.56248E-1 1.59149E-1 1.55788E-1 1.46851E-1 1.77174E-1 3.19581E-1 5.25701E-1 5.54628E-1 5.0592E-1 3.66824E-1 2.32068E-1 1.68929E-1 1.69633E-1 1.90003E-1 2.12575E-1 2.66641E-1 2.05516E-1 1.34725E-1 1.02753E-1 1.37906E-1 1.78391E-1 1.26015E-1 8.06819E-2 8.55319E-2 8.67998E-2 6.00928E-2 5.09792E-2 4.90838E-2 4.48364E-2 3.64143E-2 3.43388E-2 3.18132E-2 2.95631E-2 3.16825E-2 3.49006E-2 3.08194E-2 2.35988E-2 2.06607E-2 2.88757E-2 3.9284E-2 4.23345E-2 3.94584E-2 6.20347E-2 1.34116E-1 3.58808E-1 4.83515E-1 5.31001E-1 4.63999E-1 2.28033E-1 7.99855E-2 4.33103E-2 5.33561E-2 7.21924E-2 1.06974E-1 1.38859E-1 2.40718E-1 -9999 -9999 -9999 -9999 -9999 -9999 -9999 -9999 -9999 -9999 -9999 -9999 -9999 -9999 -9999 -9999 -9999 -9999 -9999
-9999 -9999 -9999 -9999 -9999 -9999 -9999 -9999 -9999 -9999 -9999 -9999 -9999 -9999 -9999 -9999 -9999 -9999 -9999 -9999 -9999 -9999 -9999 -9999 -9999 -9999 -9999 -9999 -9999 -9999 -9999 -9999 -9999 -9999 -9999 -9999 -9999 -9999 -9999 -9999 -9999 -9999 -9999 -9999 -9999 -9999 -9999 -9999 -9999 -9999 -9999 -9999 -9999 -9999 -9999 -9999 -9999 -9999 -9999 -9999 -9999 -9999 -9999 -9999 -9999 -9999 -9999 -9999 -9999 -9999 -9999 -9999 -9999 -9999 -9999 -9999 -9999 -9999 -9999 -9999 -9999 -9999 -9999 -9999 -9999 -9999 -9999 -9999 -9999 -9999 -9999 -9999 -9999 -9999 -9999 -9999 -9999 -9999 -9999 -9999 -9999 -9999 -9999 1.91373E-1 1.8433E-1 1.82834E-1 1.97457E-1 1.98249E-1 2.00637E-1 2.04446E-1 2.31633E-1 2.83484E-1 3.24418E-1 3.64359E-1 4.91766E-1 5.83801E-1 5.58808E-1 4.57296E-1 4.61388E-1 3.88481E-1 3.51114E-1 3.17878E-1 2.87701E-1 2.69494E-1 3.19828E-1 4.17589E-1 5.97903E-1 7.35495E-1 6.80091E-1 6.5386E-1 6.94895E-1 7.27708E-1 6.39224E-1 6.98502E-1 6.79768E-1 6.50415E-1 6.58659E-1 6.71161E-1 6.39796E-1 5.76421E-1 5.23997E-1 5.12646E-1 4.90162E-1 4.36909E-1 4.4399E-1 4.83816E-1 4.25175E-1 3.85532E-1 3.68478E-1 3.49684E-1 3.34936E-1 2.98565E-1 2.67498E-1 2.99428E-1 3.12283E-1 2.77242E-1 2.83055E-1 3.14606E-1 3.71206E-1 4.05133E-1 3.82231E-1 3.66182E-1 3.94836E-1 4.00236E-1 3.97002E-1 4.11654E-1 4.22445E-1 3.84234E-1 3.33984E-1 2.94561E-1 2.62883E-1 2.84484E-1 3.07924E-1 3.69185E-1 3.93961E-1 3.29025E-1 2.7334E-1 2.34572E-1 2.27478E-1 2.36155E-1 2.88927E-1 3.93227E-1 4.14863E-1 3.43041E-1 2.64368E-1 2.0133E-1 1.89447E-1 1.5296E-1 1.46571E-1 1.60889E-1 2.02027E-1 2.28029E-1 1.73971E-1 2.66539E-1 4.73993E-1 5.64895E-1 5.3027E-1 4.52594E-1 3.36284E-1 2.09152E-1 1.76818E-1 1.71947E-1 1.63501E-1 1.7701E-1 2.34357E-1 1.82896E-1 1.01315E-1 7.96713E-2 1.06236E-1 1.373E-1 1.54671E-1 1.35629E-1 1.23175E-1 1.18161E-1 7.08724E-2 6.62968E-2 7.89329E-2 9.20083E-2 7.17713E-2 5.36452E-2 4.0083E-2 4.08254E-2 5.86066E-2 8.5337E-2 7.55489E-2 4.36259E-2 2.92602E-2 3.35983E-2 3.90378E-2 3.12033E-2 2.20846E-2 2.90417E-2 6.007E-2 1.29962E-1 1.87625E-1 3.1989E-1 4.78886E-1 3.91385E-1 2.21404E-1 8.85211E-2 4.87455E-2 4.56761E-2 5.59049E-2 6.89655E-2 1.23679E-1 1.98311E-1 -9999 -9999 -9999 -9999 -9999 -9999 -9999 -9999 -9999 -9999 -9999 -9999 -9999 -9999 -9999 -9999 -9999 -9999
-9999 -9999 -9999 -9999 -9999 -9999 -9999 -9999 -9999 -9999 -9999 -9999 -9999 -9999 -9999 -9999 -9999 -9999 -9999 -9999 -9999 -9999 -9999 -9999 -9999 -9999 -9999 -9999 -9999 -9999 -9999 -9999 -9999 -9999 -9999 -9999 -9999 -9999 -9999 -9999 -9999 -9999 -9999 -9999 -9999 -9999 -9999 -9999 -9999 -9999 -9999 -9999 -9999 -9999 -9999 -9999 -9999 -9999 -9999 -9999 -9999 -9999 -9999 -9999 -9999 -9999 -9999 -9999 -9999 -9999 -9999 -9999 -9999 -9999 -9999 -9999 -9999 -9999 -9999 -9999 -9999 -9999 -9999 -9999 -9999 -9999 -9999 -9999 -9999 -9999 -9999 -9999 -9999 -9999 -9999 -9999 -9999 -9999 -9999 -9999 -9999 -9999 1.93307E-1 1.85457E-1 1.82834E-1 1.82461E-1 1.96273E-1 1.95487E-1 2.09413E-1 2.30864E-1 2.4209E-1 2.61693E-1 3.30577E-1 4.29589E-1 5.32248E-1 6.03116E-1 5.86073E-1 4.89521E-1 4.68569E-1 4.16001E-1 3.4723E-1 3.00524E-1 2.67056E-1 2.64631E-1 4.20448E-1 5.21538E-1 7.14962E-1 7.08539E-1 6.66374E-1 6.83081E-1 7.39229E-1 5.89898E-1 6.10932E-1 6.86713E-1 7.04808E-1 7.00752E-1 6.99084E-1 6.75676E-1 6.21828E-1 5.75761E-1 5.63827E-1 6.04558E-1 5.85306E-1 5.16287E-1 5.34598E-1 5.68499E-1 5.03112E-1 4.85173E-1 4.67387E-1 4.39576E-1 3.88296E-1 3.33083E-1 3.29792E-1 3.73658E-1 3.95258E-1 3.57099E-1 3.14812E-1 2.80739E-1 3.54219E-1 4.53444E-1 4.84314E-1 4.65917E-1 4.84922E-1 4.80194E-1 4.79638E-1 4.74844E-1 4.73443E-1 4.42352E-1 3.98273E-1 3.66701E-1 3.26765E-1 3.06919E-1 3.00414E-1 3.2739E-1 3.6419E-1 3.12306E-1 2.84045E-1 2.82992E-1 2.72349E-1 2.80594E-1 3.52893E-1 4.22442E-1 3.8959E-1 3.074E-1 2.06705E-1 1.66903E-1 1.57854E-1 1.49772E-1 1.53002E-1 1.60233E-1 1.90192E-1 2.35676E-1 2.80718E-1 4.40388E-1 5.52612E-1 5.61441E-1 5.0222E-1 4.40317E-1 3.63582E-1 2.56709E-1 1.92568E-1 1.47503E-1 1.38485E-1 1.64989E-1 1.90046E-1 1.40319E-1 8.39554E-2 7.69931E-2 1.2602E-1 1.99128E-1 2.82665E-1 2.65972E-1 1.99813E-1 1.46747E-1 8.11427E-2 6.35232E-2 1.04952E-1 1.70355E-1 1.52731E-1 1.07779E-1 6.84578E-2 6.93092E-2 1.1131E-1 1.9455E-1 2.00165E-1 1.15101E-1 7.71743E-2 8.10193E-2 5.8772E-2 3.28646E-2 1.98458E-2 2.10422E-2 3.27213E-2 4.71003E-2 6.28806E-2 1.41744E-1 3.40176E-1 4.96319E-1 3.88953E-1 1.98783E-1 8.79589E-2 6.96688E-2 7.20211E-2 6.36586E-2 7.81805E-2 1.17835E-1 1.76847E-1 -9999 -9999 -9999 -9999 -9999 -9999 -9999 -9999 -9999 -9999 -9999 -9999 -9999 -9999 -9999 -9999 -9999
-9999 -9999 -9999 -9999 -9999 -9999 -9999 -9999 -9999 -9999 -9999 -9999 -9999 -9999 -9999 -9999 -9999 -9999 -9999 -9999 -9999 -9999 -9999 -9999 -9999 -9999 -9999 -9999 -9999 -9999 -9999 -9999 -9999 -9999 -9999 -9999 -9999 -9999 -9999 -9999 -9999 -9999 -9999 -9999 -9999 -9999 -9999 -9999 -9999 -9999 -9999 -9999 -9999 -9999 -9999 -9999 -9999 -9999 -9999 -9999 -9999 -9999 -9999 -9999 -9999 -9999 -9999 -9999 -9999 -9999 -9999 -9999 -9999 -9999 -9999 -9999 -9999 -9999 -9999 -9999 -9999 -9999 -9999 -9999 -9999 -9999 -9999 -9999 -9999 -9999 -9999 -9999 -9999 -9999 -9999 -9999 -9999 -9999 -9999 -9999 -9999 -9999 1.88869E-1 1.89251E-1 1.92325E-1 2.08332E-1 2.04851E-1 2.1525E-1 2.10655E-1 2.13153E-1 2.42546E-1 2.83696E-1 3.76891E-1 5.03578E-1 5.79828E-1 6.40704E-1 6.02833E-1 5.16302E-1 5.01935E-1 4.81511E-1 3.50756E-1 3.04157E-1 2.68652E-1 2.72589E-1 4.46331E-1 6.46167E-1 6.95463E-1 7.15462E-1 7.22561E-1 7.18686E-1 6.28462E-1 5.7888E-1 6.57842E-1 6.7787E-1 6.75779E-1 6.76418E-1 6.54591E-1 6.62295E-1 6.63351E-1 6.18558E-1 6.53716E-1 6.38362E-1 6.21102E-1 6.11573E-1 6.25056E-1 6.39223E-1 5.99085E-1 5.68037E-1 5.16276E-1 4.3297E-1 4.18652E-1 3.95782E-1 4.10097E-1 4.64668E-1 4.61853E-1 4.11314E-1 3.25567E-1 3.10179E-1 3.7164E-1 4.72584E-1 5.04832E-1 4.70238E-1 4.44641E-1 4.48954E-1 4.2154E-1 4.24211E-1 4.50938E-1 4.40055E-1 4.22546E-1 3.84325E-1 3.55865E-1 3.00455E-1 2.70202E-1 2.74423E-1 3.08898E-1 2.89846E-1 3.02816E-1 3.2223E-1 3.26135E-1 3.49775E-1 4.06619E-1 4.05961E-1 3.80094E-1 2.84506E-1 1.88012E-1 1.62841E-1 1.83138E-1 1.94938E-1 2.15995E-1 2.06296E-1 2.14145E-1 2.1983E-1 3.60758E-1 5.04925E-1 5.53527E-1 5.1407E-1 5.14428E-1 4.90571E-1 4.04605E-1 3.0391E-1 1.93472E-1 1.28717E-1 1.18346E-1 1.29474E-1 1.2133E-1 9.37641E-2 7.80628E-2 8.98506E-2 1.4189E-1 2.4418E-1 3.66004E-1 3.38062E-1 2.71578E-1 1.83141E-1 9.40998E-2 5.75802E-2 9.01543E-2 2.10278E-1 2.49899E-1 1.74389E-1 8.89071E-2 7.93684E-2 1.4332E-1 2.75853E-1 3.44751E-1 2.49266E-1 2.12687E-1 1.88063E-1 1.12434E-1 4.69325E-2 3.17171E-2 3.56523E-2 4.30451E-2 5.76831E-2 8.67822E-2 1.40593E-1 2.76487E-1 5.0832E-1 5.21825E-1 3.39615E-1 2.45462E-1 1.91937E-1 1.69578E-1 9.37493E-2 9.4937E-2 1.59578E-1 2.1112E-1 -9999 -9999 -9999 -9999 -9999 -9999 -9999 -9999 -9999 -9999 -9999 -9999 -9999 -9999 -9999 -9999 -9999
-9999 -9999 -9999 -9999 -9999 -9999 -9999 -9999 -9999 -9999 -9999 -9999 -9999 -9999 -9999 -9999 -9999 -9999 -9999 -9999 -9999 -9999 -9999 -9999 -9999 -9999 -9999 -9999 -9999 -9999 -9999 -9999 -9999 -9999 -9999 -9999 -9999 -9999 -9999 -9999 -9999 -9999 -9999 -9999 -9999 -9999 -9999 -9999 -9999 -9999 -9999 -9999 -9999 -9999 -9999 -9999 -9999 -9999 -9999 -9999 -9999 -9999 -9999 -9999 -9999 -9999 -9999 -9999 -9999 -9999 -9999 -9999 -9999 -9999 -9999 -9999 -9999 -9999 -9999 -9999 -9999 -9999 -9999 -9999 -9999 -9999 -9999 -9999 -9999 -9999 -9999 -9999 -9999 -9999 -9999 -9999 -9999 -9999 -9999 -9999 -9999 1.91553E-1 1.89633E-1 2.06593E-1 2.4515E-1 2.70074E-1 2.70559E-1 2.40354E-1 2.30311E-1 2.30864E-1 2.51206E-1 2.98751E-1 4.03603E-1 5.8273E-1 6.72719E-1 6.53051E-1 6.01581E-1 5.17497E-1 5.38249E-1 6.17836E-1 4.13997E-1 3.05205E-1 2.62325E-1 2.80683E-1 4.13873E-1 5.95573E-1 6.32379E-1 6.32121E-1 5.97146E-1 6.28913E-1 5.14662E-1 6.82094E-1 6.8979E-1 6.80346E-1 6.6415E-1 6.2965E-1 6.20091E-1 6.23244E-1 6.23145E-1 6.03503E-1 6.00664E-1 5.87688E-1 5.98458E-1 5.95664E-1 5.81476E-1 5.74368E-1 5.4394E-1 5.16042E-1 4.53083E-1 3.92633E-1 4.38976E-1 4.74596E-1 4.80276E-1 5.07362E-1 4.42106E-1 3.71396E-1 3.68077E-1 4.13597E-1 4.2752E-1 5.01201E-1 4.68175E-1 4.57659E-1 3.96706E-1 3.67634E-1 3.46922E-1 3.51866E-1 3.96546E-1 3.90549E-1 3.45008E-1 3.11365E-1 2.83388E-1 2.52983E-1 2.37672E-1 2.34774E-1 2.54297E-1 2.59404E-1 2.87015E-1 2.6616E-1 2.85309E-1 3.36717E-1 4.05419E-1 3.9497E-1 3.2839E-1 2.42278E-1 1.85948E-1 1.93664E-1 2.21161E-1 2.66809E-1 2.90041E-1 3.331E-1 3.63731E-1 3.71941E-1 4.75763E-1 5.41017E-1 4.92339E-1 4.53967E-1 4.82966E-1 4.72614E-1 4.08467E-1 3.25984E-1 1.92594E-1 1.2197E-1 1.08289E-1 1.04555E-1 9.81606E-2 8.96853E-2 8.69207E-2 1.01694E-1 1.31208E-1 1.77843E-1 2.06925E-1 2.46609E-1 3.4994E-1 3.02162E-1 1.12328E-1 6.19751E-2 9.84263E-2 2.3103E-1 3.20394E-1 2.10832E-1 1.05193E-1 9.32806E-2 1.46878E-1 3.09798E-1 4.47837E-1 3.93359E-1 3.89753E-1 3.22207E-1 1.723E-1 7.0081E-2 5.89416E-2 7.32087E-2 9.97039E-2 1.63491E-1 2.5994E-1 3.42012E-1 4.49649E-1 5.48822E-1 5.5324E-1 5.38304E-1 4.84946E-1 4.2705E-1 3.19504E-1 2.29846E-1 -9999 -9999 -9999 -9999 -9999 -9999 -9999 -9999 -9999 -9999 -9999 -9999 -9999 -9999 -9999 -9999 -9999 -9999 -9999 -9999
-9999 -9999 -9999 -9999 -9999 -9999 -9999 -9999 -9999 -9999 -9999 -9999 -9999 -9999 -9999 -9999 -9999 -9999 -9999 -9999 -9999 -9999 -9999 -9999 -9999 -9999 -9999 -9999 -9999 -9999 -9999 -9999 -9999 -9999 -9999 -9999 -9999 -9999 -9999 -9999 -9999 -9999 -9999 -9999 -9999 -9999 -9999 -9999 -9999 -9999 -9999 -9999 -9999 -9999 -9999 -9999 -9999 -9999 -9999 -9999 -9999 -9999 -9999 -9999 -9999 -9999 -9999 -9999 -9999 -9999 -9999 -9999 -9999 -9999 -9999 -9999 -9999 -9999 -9999 -9999 -9999 -9999 -9999 -9999 -9999 -9999 -9999 -9999 -9999 -9999 -9999 -9999 -9999 -9999 -9999 -9999 -9999 -9999 -9999 -9999 1.9661E-1 1.904E-1 1.92325E-1 2.40168E-1 3.41889E-1 3.4623E-1 4.0433E-1 4.17401E-1 3.24726E-1 2.54792E-1 2.3329E-1 2.82432E-1 3.59271E-1 5.6712E-1 6.90861E-1 6.89428E-1 6.43053E-1 5.45371E-1 5.99688E-1 7.23128E-1 5.01579E-1 3.32325E-1 3.09326E-1 3.32544E-1 4.03943E-1 4.47802E-1 4.41106E-1 3.83508E-1 4.09936E-1 3.90565E-1 5.37956E-1 6.99884E-1 6.95172E-1 6.90404E-1 6.39941E-1 6.34337E-1 6.22323E-1 6.31069E-1 6.51896E-1 6.20793E-1 5.94355E-1 5.86508E-1 5.95997E-1 6.01661E-1 6.23471E-1 5.86601E-1 5.20458E-1 4.3997E-1 3.74989E-1 3.78897E-1 4.44768E-1 5.23871E-1 5.23167E-1 4.82027E-1 3.86398E-1 3.47521E-1 4.17678E-1 4.96078E-1 5.20325E-1 5.03487E-1 4.45849E-1 3.97519E-1 3.70674E-1 3.27427E-1 2.9325E-1 3.09478E-1 3.24987E-1 3.50233E-1 3.1029E-1 2.71979E-1 2.56115E-1 2.67759E-1 2.76804E-1 2.47509E-1 2.27947E-1 2.35521E-1 2.42636E-1 2.40512E-1 2.78999E-1 3.34918E-1 3.84989E-1 3.25706E-1 2.64081E-1 2.08123E-1 2.06083E-1 2.2343E-1 2.6055E-1 3.04348E-1 3.32162E-1 3.87163E-1 3.83049E-1 4.81943E-1 5.28984E-1 5.22401E-1 4.77807E-1 4.04621E-1 4.22914E-1 4.25931E-1 3.9076E-1 3.29421E-1 2.02961E-1 1.17781E-1 1.11117E-1 1.26901E-1 1.33822E-1 1.26405E-1 1.11043E-1 1.04338E-1 9.96728E-2 9.40611E-2 9.65055E-2 1.44578E-1 2.70196E-1 3.59721E-1 1.56651E-1 7.60012E-2 1.21648E-1 2.93125E-1 4.50185E-1 2.6465E-1 1.32979E-1 1.02667E-1 1.45123E-1 2.76884E-1 4.42568E-1 5.30082E-1 5.37238E-1 4.17554E-1 2.08521E-1 1.06988E-1 7.96834E-2 8.78233E-2 1.15367E-1 1.6653E-1 2.81623E-1 3.61774E-1 4.55211E-1 5.72903E-1 5.6049E-1 5.57201E-1 5.20403E-1 4.63787E-1 4.47472E-1 -9999 -9999 -9999 -9999 -9999 -9999 -9999 -9999 -9999 -9999 -9999 -9999 -9999 -9999 -9999 -9999 -9999 -9999 -9999 -9999 -9999
-9999 -9999 -9999 -9999 -9999 -9999 -9999 -9999 -9999 -9999 -9999 -9999 -9999 -9999 -9999 -9999 -9999 -9999 -9999 -9999 -9999 -9999 -9999 -9999 -9999 -9999 -9999 -9999 -9999 -9999 -9999 -9999 -9999 -9999 -9999 -9999 -9999 -9999 -9999 -9999 -9999 -9999 -9999 -9999 -9999 -9999 -9999 -9999 -9999 -9999 -9999 -9999 -9999 -9999 -9999 -9999 -9999 -9999 -9999 -9999 -9999 -9999 -9999 -9999 -9999 -9999 -9999 -9999 -9999 -9999 -9999 -9999 -9999 -9999 -9999 -9999 -9999 -9999 -9999 -9999 -9999 -9999 -9999 -9999 -9999 -9999 -9999 -9999 -9999 -9999 -9999 -9999 -9999 -9999 -9999 -9999 -9999 -9999 -9999 2.01359E-1 1.9661E-1 1.91939E-1 1.94654E-1 2.35881E-1 3.13962E-1 3.44037E-1 3.91391E-1 4.26742E-1 4.28201E-1 3.39859E-1 2.64991E-1 2.94857E-1 3.37769E-1 5.20338E-1 6.92987E-1 7.08665E-1 6.80571E-1 5.77182E-1 6.98768E-1 7.42282E-1 5.64031E-1 3.52917E-1 3.6494E-1 4.86889E-1 6.85072E-1 7.03379E-1 6.85996E-1 6.52732E-1 5.56799E-1 3.88796E-1 6.00528E-1 6.67261E-1 6.63391E-1 6.57308E-1 6.3356E-1 6.35361E-1 6.61083E-1 6.46634E-1 5.85648E-1 5.89295E-1 6.61201E-1 6.09008E-1 5.2409E-1 4.9005E-1 5.32659E-1 5.14801E-1 4.5302E-1 3.86886E-1 3.95206E-1 4.41472E-1 5.0222E-1 5.47099E-1 5.05028E-1 4.30969E-1 3.88854E-1 3.73778E-1 4.33024E-1 5.3046E-1 5.19362E-1 4.59813E-1 3.97065E-1 3.39859E-1 3.17819E-1 3.05923E-1 3.12012E-1 3.07765E-1 3.0828E-1 3.28212E-1 3.35184E-1 3.1045E-1 3.07986E-1 3.52277E-1 3.35593E-1 2.72812E-1 2.38449E-1 2.30589E-1 2.41372E-1 2.66335E-1 2.91007E-1 3.38703E-1 3.46464E-1 2.84996E-1 1.99649E-1 2.01618E-1 2.34818E-1 2.52221E-1 2.79252E-1 2.58229E-1 2.6192E-1 2.63409E-1 4.097E-1 5.02506E-1 4.84376E-1 4.46972E-1 4.65979E-1 4.18413E-1 3.665E-1 4.01819E-1 3.80532E-1 3.23881E-1 2.08182E-1 1.24879E-1 1.20317E-1 1.85135E-1 2.33715E-1 2.42495E-1 2.21225E-1 2.13399E-1 1.48591E-1 9.46004E-2 7.26696E-2 9.01527E-2 1.78682E-1 3.72478E-1 3.11074E-1 1.35921E-1 1.70359E-1 4.14698E-1 4.42787E-1 3.53118E-1 2.18713E-1 1.29937E-1 1.17357E-1 1.51288E-1 2.7701E-1 4.88565E-1 5.7213E-1 4.41518E-1 2.60979E-1 1.87004E-1 1.14749E-1 7.48576E-2 9.02899E-2 1.1596E-1 1.7675E-1 2.59194E-1 3.79721E-1 5.20537E-1 5.05171E-1 5.01771E-1 4.96498E-1 5.29414E-1 -9999 -9999 -9999 -9999 -9999 -9999 -9999 -9999 -9999 -9999 -9999 -9999 -9999 -9999 -9999 -9999 -9999 -9999 -9999 -9999 -9999 -9999
-9999 -9999 -9999 -9999 -9999 -9999 -9999 -9999 -9999 -9999 -9999 -9999 -9999 -9999 -9999 -9999 -9999 -9999 -9999 -9999 -9999 -9999 -9999 -9999 -9999 -9999 -9999 -9999 -9999 -9999 -9999 -9999 -9999 -9999 -9999 -9999 -9999 -9999 -9999 -9999 -9999 -9999 -9999 -9999 -9999 -9999 -9999 -9999 -9999 -9999 -9999 -9999 -9999 -9999 -9999 -9999 -9999 -9999 -9999 -9999 -9999 -9999 -9999 -9999 -9999 -9999 -9999 -9999 -9999 -9999 -9999 -9999 -9999 -9999 -9999 -9999 -9999 -9999 -9999 -9999 -9999 -9999 -9999 -9999 -9999 -9999 -9999 -9999 -9999 -9999 -9999 -9999 -9999 -9999 -9999 -9999 -9999 -9999 2.05377E-1 2.01359E-1 1.99371E-1 1.96218E-1 2.06884E-1 2.17676E-1 2.54366E-1 2.93774E-1 3.37161E-1 3.71043E-1 4.36489E-1 4.27214E-1 2.96893E-1 3.01837E-1 3.61094E-1 5.48227E-1 7.12094E-1 7.25677E-1 6.82957E-1 6.21449E-1 7.26593E-1 7.29335E-1 5.87521E-1 3.68076E-1 4.21708E-1 6.35298E-1 7.25052E-1 6.95634E-1 7.22324E-1 7.11397E-1 5.77849E-1 4.2862E-1 5.41609E-1 6.52303E-1 6.80558E-1 6.56006E-1 6.24711E-1 6.31701E-1 6.7281E-1 6.26956E-1 5.17665E-1 5.45689E-1 6.02995E-1 5.83537E-1 5.24023E-1 4.48343E-1 4.45088E-1 4.2025E-1 3.5946E-1 3.44433E-1 4.19398E-1 5.08979E-1 5.58362E-1 5.22519E-1 4.62651E-1 3.9621E-1 4.32485E-1 4.70091E-1 5.19817E-1 5.60814E-1 5.31741E-1 4.56083E-1 3.85525E-1 3.31107E-1 3.24987E-1 3.48601E-1 3.85553E-1 3.88743E-1 3.67528E-1 3.97714E-1 4.16713E-1 3.9313E-1 3.91423E-1 4.10499E-1 3.63615E-1 3.14734E-1 2.75586E-1 2.46835E-1 2.68234E-1 2.89947E-1 2.99727E-1 2.96943E-1 2.78113E-1 2.2282E-1 1.7681E-1 1.88535E-1 2.00586E-1 2.22554E-1 2.41399E-1 2.50477E-1 2.38087E-1 3.35955E-1 4.66187E-1 4.81066E-1 4.1571E-1 4.00617E-1 4.38705E-1 4.02616E-1 3.41073E-1 3.6877E-1 3.42954E-1 3.11402E-1 1.83959E-1 1.46698E-1 1.584E-1 2.71956E-1 3.5243E-1 3.82113E-1 3.7413E-1 3.74121E-1 3.06806E-1 1.43628E-1 9.85573E-2 8.10679E-2 1.27386E-1 3.03758E-1 4.30528E-1 3.75433E-1 3.79381E-1 5.24801E-1 5.08631E-1 4.41129E-1 3.65914E-1 2.38801E-1 1.23978E-1 1.17075E-1 2.07208E-1 4.48782E-1 5.70187E-1 4.68639E-1 3.57848E-1 3.2326E-1 1.88357E-1 9.67157E-2 1.41611E-1 1.91015E-1 2.68341E-1 3.70017E-1 4.47505E-1 4.33829E-1 4.48376E-1 4.53462E-1 4.25729E-1 -9999 -9999 -9999 -9999 -9999 -9999 -9999 -9999 -9999 -9999 -9999 -9999 -9999 -9999 -9999 -9999 -9999 -9999 -9999 -9999 -9999 -9999 -9999
-9999 -9999 -9999 -9999 -9999 -9999 -9999 -9999 -9999 -9999 -9999 -9999 -9999 -9999 -9999 -9999 -9999 -9999 -9999 -9999 -9999 -9999 -9999 -9999 -9999 -9999 -9999 -9999 -9999 -9999 -9999 -9999 -9999 -9999 -9999 -9999 -9999 -9999 -9999 -9999 -9999 -9999 -9999 -9999 -9999 -9999 -9999 -9999 -9999 -9999 -9999 -9999 -9999 -9999 -9999 -9999 -9999 -9999 -9999 -9999 -9999 -9999 -9999 -9999 -9999 -9999 -9999 -9999 -9999 -9999 -9999 -9999 -9999 -9999 -9999 -9999 -9999 -9999 -9999 -9999 -9999 -9999 -9999 -9999 -9999 -9999 -9999 -9999 -9999 -9999 -9999 -9999 -9999 -9999 -9999 -9999 -9999 2.07407E-1 2.05377E-1 2.0296E-1 2.00165E-1 2.08931E-1 2.04446E-1 2.04042E-1 2.08111E-1 2.34044E-1 2.52693E-1 3.21516E-1 3.83702E-1 4.67679E-1 3.97954E-1 3.28478E-1 4.21603E-1 6.33384E-1 7.30305E-1 7.28093E-1 7.02213E-1 6.60045E-1 7.10079E-1 7.27914E-1 5.68691E-1 3.60062E-1 4.5437E-1 6.84956E-1 7.05955E-1 6.80732E-1 7.04442E-1 7.14993E-1 4.65126E-1 5.04466E-1 6.34858E-1 6.87603E-1 6.87789E-1 6.97245E-1 6.70341E-1 6.39E-1 6.55291E-1 5.98906E-1 4.79313E-1 4.58095E-1 5.03981E-1 4.86174E-1 4.76438E-1 4.79736E-1 4.74223E-1 4.14834E-1 3.56032E-1 3.84887E-1 4.52884E-1 5.25649E-1 5.77625E-1 4.97306E-1 4.34093E-1 4.24997E-1 4.7874E-1 5.56206E-1 5.57367E-1 5.53918E-1 5.52296E-1 4.77332E-1 3.8747E-1 3.69395E-1 3.95485E-1 4.13748E-1 4.62417E-1 4.5956E-1 4.35514E-1 4.5602E-1 4.47692E-1 4.21981E-1 4.34387E-1 4.24487E-1 3.8706E-1 3.32492E-1 2.66735E-1 2.4303E-1 2.48397E-1 2.47511E-1 2.37266E-1 2.24155E-1 1.98104E-1 1.76749E-1 1.72456E-1 1.83049E-1 1.99181E-1 2.21314E-1 2.36378E-1 2.56937E-1 2.68281E-1 4.22128E-1 4.85684E-1 4.35816E-1 3.89345E-1 3.8638E-1 3.89366E-1 3.4041E-1 3.11363E-1 3.23041E-1 2.74101E-1 2.12338E-1 1.47224E-1 1.43678E-1 1.83685E-1 3.35248E-1 4.45317E-1 4.81872E-1 4.68678E-1 4.98891E-1 4.35898E-1 3.06667E-1 1.83697E-1 1.02407E-1 8.31472E-2 1.52892E-1 3.82291E-1 5.25224E-1 5.42352E-1 5.9871E-1 5.58059E-1 5.14714E-1 5.01876E-1 3.73067E-1 1.58034E-1 1.29521E-1 2.13248E-1 4.33431E-1 5.71192E-1 5.49984E-1 5.35529E-1 4.85244E-1 2.89659E-1 1.64063E-1 2.22047E-1 3.94893E-1 4.64915E-1 4.34806E-1 4.19444E-1 3.59295E-1 3.18433E-1 3.22554E-1 3.5197E-1 -9999 -9999 -9999 -9999 -9999 -9999 -9999 -9999 -9999 -9999 -9999 -9999 -9999 -9999 -9999 -9999 -9999 -9999 -9999 -9999 -9999 -9999 -9999
-9999 -9999 -9999 -9999 -9999 -9999 -9999 -9999 -9999 -9999 -9999 -9999 -9999 -9999 -9999 -9999 -9999 -9999 -9999 -9999 -9999 -9999 -9999 -9999 -9999 -9999 -9999 -9999 -9999 -9999 -9999 -9999 -9999 -9999 -9999 -9999 -9999 -9999 -9999 -9999 -9999 -9999 -9999 -9999 -9999 -9999 -9999 -9999 -9999 -9999 -9999 -9999 -9999 -9999 -9999 -9999 -9999 -9999 -9999 -9999 -9999 -9999 -9999 -9999 -9999 -9999 -9999 -9999 -9999 -9999 -9999 -9999 -9999 -9999 -9999 -9999 -9999 -9999 -9999 -9999 -9999 -9999 -9999 -9999 -9999 -9999 -9999 -9999 -9999 -9999 -9999 -9999 -9999 -9999 -9999 -9999 2.08222E-1 2.05377E-1 2.04166E-1 2.0296E-1 1.97182E-1 1.93666E-1 2.03638E-1 1.98835E-1 1.94688E-1 2.15448E-1 2.45959E-1 2.69116E-1 3.43364E-1 4.33937E-1 4.76964E-1 3.84003E-1 4.69257E-1 6.6483E-1 7.26038E-1 7.31536E-1 6.66638E-1 6.96086E-1 7.03598E-1 7.2818E-1 5.10065E-1 3.71867E-1 5.41609E-1 7.15753E-1 6.79361E-1 6.81786E-1 7.22543E-1 5.71532E-1 4.28878E-1 5.17389E-1 6.40966E-1 6.94555E-1 6.96624E-1 6.72666E-1 6.50271E-1 6.72888E-1 6.78636E-1 5.99601E-1 4.84473E-1 4.67206E-1 4.35188E-1 4.72174E-1 5.14433E-1 5.24989E-1 4.68844E-1 4.06713E-1 4.15676E-1 4.6356E-1 5.22356E-1 5.9238E-1 5.7721E-1 5.14898E-1 5.18349E-1 5.52937E-1 5.52384E-1 5.86956E-1 5.28781E-1 5.13748E-1 5.22205E-1 4.72592E-1 4.39836E-1 4.55614E-1 4.6199E-1 4.87738E-1 4.85821E-1 4.59585E-1 4.61366E-1 4.35718E-1 4.22224E-1 3.86479E-1 3.76365E-1 3.45037E-1 3.31709E-1 2.86312E-1 2.48151E-1 2.27536E-1 2.12231E-1 2.14046E-1 2.09415E-1 2.05811E-1 1.88625E-1 1.999E-1 1.95623E-1 1.87958E-1 2.37625E-1 2.69871E-1 3.04015E-1 2.87209E-1 3.78887E-1 4.5833E-1 4.66532E-1 3.85566E-1 3.63964E-1 3.67586E-1 3.72114E-1 3.13391E-1 2.56742E-1 2.49506E-1 1.99909E-1 1.61685E-1 1.50124E-1 1.38362E-1 1.67741E-1 3.00124E-1 4.26889E-1 4.82962E-1 5.11991E-1 5.31726E-1 5.41722E-1 4.79282E-1 3.80673E-1 1.40243E-1 8.50926E-2 1.23477E-1 2.20005E-1 3.6194E-1 5.11033E-1 5.27055E-1 5.90924E-1 5.75197E-1 5.5036E-1 3.8593E-1 1.75931E-1 1.45728E-1 2.07763E-1 3.61503E-1 5.10517E-1 5.81682E-1 5.99983E-1 5.833E-1 4.81073E-1 3.23279E-1 3.19322E-1 4.32433E-1 4.32012E-1 3.62377E-1 2.68316E-1 2.40624E-1 2.38234E-1 2.64939E-1 -9999 -9999 -9999 -9999 -9999 -9999 -9999 -9999 -9999 -9999 -9999 -9999 -9999 -9999 -9999 -9999 -9999 -9999 -9999 -9999 -9999 -9999 -9999 -9999
-9999 -9999 -9999 -9999 -9999 -9999 -9999 -9999 -9999 -9999 -9999 -9999 -9999 -9999 -9999 -9999 -9999 -9999 -9999 -9999 -9999 -9999 -9999 -9999 -9999 -9999 -9999 -9999 -9999 -9999 -9999 -9999 -9999 -9999 -9999 -9999 -9999 -9999 -9999 -9999 -9999 -9999 -9999 -9999 -9999 -9999 -9999 -9999 -9999 -9999 -9999 -9999 -9999 -9999 -9999 -9999 -9999 -9999 -9999 -9999 -9999 -9999 -9999 -9999 -9999 -9999 -9999 -9999 -9999 -9999 -9999 -9999 -9999 -9999 -9999 -9999 -9999 -9999 -9999 -9999 -9999 -9999 -9999 -9999 -9999 -9999 -9999 -9999 -9999 -9999 -9999 -9999 -9999 -9999 -9999 2.11506E-1 2.07814E-1 2.05377E-1 2.03764E-1 2.00344E-1 1.97969E-1 2.09754E-1 2.03638E-1 1.95864E-1 1.91578E-1 2.06733E-1 2.16291E-1 2.66655E-1 2.97099E-1 4.02048E-1 4.91701E-1 4.7411E-1 5.44341E-1 7.35513E-1 7.23232E-1 7.40025E-1 6.47343E-1 7.37614E-1 7.15252E-1 7.19006E-1 4.78944E-1 4.12938E-1 5.8924E-1 7.30064E-1 6.75521E-1 6.74353E-1 7.22643E-1 5.16099E-1 4.59174E-1 6.2455E-1 6.58176E-1 6.69758E-1 6.79899E-1 6.9573E-1 6.38894E-1 6.50026E-1 6.40638E-1 6.05085E-1 5.40481E-1 5.42064E-1 5.12106E-1 5.50176E-1 5.50564E-1 4.97146E-1 4.38973E-1 4.21004E-1 4.68498E-1 5.61514E-1 6.0819E-1 5.96671E-1 5.72322E-1 5.8167E-1 5.77006E-1 5.84888E-1 5.81093E-1 5.44958E-1 4.7222E-1 4.95813E-1 5.45717E-1 5.3064E-1 5.11514E-1 5.18641E-1 5.06183E-1 4.74623E-1 4.51292E-1 4.1886E-1 4.16049E-1 3.90003E-1 4.33535E-1 4.00613E-1 3.58879E-1 3.12984E-1 2.68226E-1 2.30604E-1 2.3655E-1 2.58143E-1 2.59502E-1 2.51075E-1 2.68686E-1 2.51857E-1 2.47708E-1 2.6006E-1 2.18115E-1 1.83049E-1 2.10824E-1 2.56189E-1 2.55187E-1 3.01701E-1 4.10793E-1 4.69984E-1 4.26692E-1 3.84897E-1 3.36168E-1 3.54731E-1 3.23719E-1 2.78098E-1 2.14485E-1 2.09589E-1 1.77119E-1 1.50706E-1 1.61186E-1 1.81382E-1 2.19044E-1 2.85539E-1 4.00918E-1 4.46906E-1 5.06464E-1 5.7215E-1 6.13602E-1 5.7215E-1 5.13553E-1 2.36981E-1 1.38496E-1 1.5519E-1 2.13213E-1 3.01753E-1 4.67147E-1 5.779E-1 6.16537E-1 5.72477E-1 5.07336E-1 3.99989E-1 2.14564E-1 1.37962E-1 1.61964E-1 2.19119E-1 3.06862E-1 4.10012E-1 4.62603E-1 4.44981E-1 4.30288E-1 4.23856E-1 4.07153E-1 3.71696E-1 3.00703E-1 2.61876E-1 1.92164E-1 1.5818E-1 1.88656E-1 -9999 -9999 -9999 -9999 -9999 -9999 -9999 -9999 -9999 -9999 -9999 -9999 -9999 -9999 -9999 -9999 -9999 -9999 -9999 -9999 -9999 -9999 -9999 -9999 -9999
-9999 -9999 -9999 -9999 -9999 -9999 -9999 -9999 -9999 -9999 -9999 -9999 -9999 -9999 -9999 -9999 -9999 -9999 -9999 -9999 -9999 -9999 -9999 -9999 -9999 -9999 -9999 -9999 -9999 -9999 -9999 -9999 -9999 -9999 -9999 -9999 -9999 -9999 -9999 -9999 -9999 -9999 -9999 -9999 -9999 -9999 -9999 -9999 -9999 -9999 -9999 -9999 -9999 -9999 -9999 -9999 -9999 -9999 -9999 -9999 -9999 -9999 -9999 -9999 -9999 -9999 -9999 -9999 -9999 -9999 -9999 -9999 -9999 -9999 -9999 -9999 -9999 -9999 -9999 -9999 -9999 -9999 -9999 -9999 -9999 -9999 -9999 -9999 -9999 -9999 -9999 -9999 -9999 -9999 2.11094E-1 2.0945E-1 2.0945E-1 2.0904E-1 2.03943E-1 2.01938E-1 2.02338E-1 2.15572E-1 2.08708E-1 2.00615E-1 2.07553E-1 2.03073E-1 2.06112E-1 2.56599E-1 3.04687E-1 3.54985E-1 4.16449E-1 4.96328E-1 6.00127E-1 7.35821E-1 7.11553E-1 7.2953E-1 6.41842E-1 6.48985E-1 7.19215E-1 6.65662E-1 5.02444E-1 4.96295E-1 6.63995E-1 7.12285E-1 6.76701E-1 6.99562E-1 7.37185E-1 4.96554E-1 5.22298E-1 6.70828E-1 6.81914E-1 6.62737E-1 6.48097E-1 6.72078E-1 6.38301E-1 6.60525E-1 6.72571E-1 6.56594E-1 6.19323E-1 6.06666E-1 5.92473E-1 5.70825E-1 5.08981E-1 4.53825E-1 4.10821E-1 4.63948E-1 5.64828E-1 6.2771E-1 5.94536E-1 6.03332E-1 5.89395E-1 6.06451E-1 5.51813E-1 5.44556E-1 5.17812E-1 4.59393E-1 4.05583E-1 4.41542E-1 4.74561E-1 5.13426E-1 5.08086E-1 5.03143E-1 4.47565E-1 4.73882E-1 4.40042E-1 3.75509E-1 3.66789E-1 3.58034E-1 4.0598E-1 4.14744E-1 3.90399E-1 3.28836E-1 2.41303E-1 2.17549E-1 2.41568E-1 2.81103E-1 3.15926E-1 3.00938E-1 3.31654E-1 3.71655E-1 3.58034E-1 3.13227E-1 2.35059E-1 1.80252E-1 1.96667E-1 2.66462E-1 2.68746E-1 3.30867E-1 4.00756E-1 5.24492E-1 5.1903E-1 4.15707E-1 3.7617E-1 3.42326E-1 2.90984E-1 2.34573E-1 2.00984E-1 1.90786E-1 1.64966E-1 1.46849E-1 1.59152E-1 2.03112E-1 2.62977E-1 2.91744E-1 3.03857E-1 3.33174E-1 3.81136E-1 4.56567E-1 4.67868E-1 5.28695E-1 5.87371E-1 4.71281E-1 3.01607E-1 3.29738E-1 4.19661E-1 4.79427E-1 5.26566E-1 6.09067E-1 6.14887E-1 5.51662E-1 4.88918E-1 4.68801E-1 2.70721E-1 1.28127E-1 1.05178E-1 1.16862E-1 1.27713E-1 1.73118E-1 2.18951E-1 1.99725E-1 2.41659E-1 2.77003E-1 2.86876E-1 2.35285E-1 1.95016E-1 1.83444E-1 1.68302E-1 1.41586E-1 1.79087E-1 -9999 -9999 -9999 -9999 -9999 -9999 -9999 -9999 -9999 -9999 -9999 -9999 -9999 -9999 -9999 -9999 -9999 -9999 -9999 -9999 -9999 -9999 -9999 -9999 -9999
-9999 -9999 -9999 -9999 -9999 -9999 -9999 -9999 -9999 -9999 -9999 -9999 -9999 -9999 -9999 -9999 -9999 -9999 -9999 -9999 -9999 -9999 -9999 -9999 -9999 -9999 -9999 -9999 -9999 -9999 -9999 -9999 -9999 -9999 -9999 -9999 -9999 -9999 -9999 -9999 -9999 -9999 -9999 -9999 -9999 -9999 -9999 -9999 -9999 -9999 -9999 -9999 -9999 -9999 -9999 -9999 -9999 -9999 -9999 -9999 -9999 -9999 -9999 -9999 -9999 -9999 -9999 -9999 -9999 -9999 -9999 -9999 -9999 -9999 -9999 -9999 -9999 -9999 -9999 -9999 -9999 -9999 -9999 -9999 -9999 -9999 -9999 -9999 -9999 -9999 -9999 -9999 -9999 -9999 2.0904E-1 1.94556E-1 2.11506E-1 2.10039E-1 2.07993E-1 2.05961E-1 2.21498E-1 2.19981E-1 2.30508E-1 2.2225E-1 2.121E-1 2.02059E-1 2.00453E-1 2.29953E-1 2.96389E-1 3.6472E-1 4.29593E-1 5.1211E-1 7.03594E-1 7.12266E-1 6.95468E-1 7.23373E-1 6.95805E-1 7.10299E-1 7.35242E-1 6.78994E-1 6.86664E-1 6.98953E-1 7.18319E-1 6.79407E-1 6.53772E-1 6.90174E-1 6.90477E-1 5.24137E-1 5.03913E-1 6.69063E-1 7.16039E-1 7.00817E-1 6.7126E-1 6.38121E-1 6.25559E-1 6.42899E-1 6.48884E-1 6.25845E-1 5.65825E-1 5.61843E-1 5.6704E-1 5.56776E-1 5.02453E-1 4.7581E-1 4.33577E-1 4.77704E-1 5.93209E-1 6.119E-1 5.37784E-1 4.88635E-1 4.38018E-1 4.91131E-1 5.48977E-1 5.74524E-1 4.72188E-1 3.91802E-1 3.69678E-1 3.89829E-1 4.01101E-1 4.63756E-1 4.84137E-1 4.28971E-1 3.87313E-1 4.01E-1 4.32944E-1 4.00845E-1 3.18103E-1 3.09242E-1 3.19672E-1 3.54429E-1 3.4796E-1 2.77042E-1 2.20342E-1 2.10969E-1 2.25686E-1 2.57158E-1 2.95219E-1 3.26744E-1 3.29826E-1 3.72607E-1 3.88978E-1 3.44908E-1 2.41313E-1 1.88039E-1 2.23926E-1 2.84449E-1 2.83596E-1 3.17691E-1 3.53302E-1 4.27298E-1 5.19092E-1 4.93918E-1 4.10358E-1 3.67592E-1 2.98134E-1 2.30117E-1 1.96175E-1 1.81262E-1 1.80697E-1 1.727E-1 1.75092E-1 2.11102E-1 2.25335E-1 2.33208E-1 2.00156E-1 2.15886E-1 2.61883E-1 2.65562E-1 3.08495E-1 4.52099E-1 5.31938E-1 5.92013E-1 5.77594E-1 5.24525E-1 5.71133E-1 5.97892E-1 6.05387E-1 6.15999E-1 6.34246E-1 6.06161E-1 5.77409E-1 5.29301E-1 3.73904E-1 1.74869E-1 9.41714E-2 6.52978E-2 5.50663E-2 7.40895E-2 1.14704E-1 1.2E-1 1.36674E-1 1.51707E-1 1.58996E-1 1.24538E-1 1.17155E-1 1.17541E-1 1.44859E-1 1.37222E-1 2.06323E-1 -9999 -9999 -9999 -9999 -9999 -9999 -9999 -9999 -9999 -9999 -9999 -9999 -9999 -9999 -9999 -9999 -9999 -9999 -9999 -9999 -9999 -9999 -9999 -9999 -9999
-9999 -9999 -9999 -9999 -9999 -9999 -9999 -9999 -9999 -9999 -9999 -9999 -9999 -9999 -9999 -9999 -9999 -9999 -9999 -9999 -9999 -9999 -9999 -9999 -9999 -9999 -9999 -9999 -9999 -9999 -9999 -9999 -9999 -9999 -9999 -9999 -9999 -9999 -9999 -9999 -9999 -9999 -9999 -9999 -9999 -9999 -9999 -9999 -9999 -9999 -9999 -9999 -9999 -9999 -9999 -9999 -9999 -9999 -9999 -9999 -9999 -9999 -9999 -9999 -9999 -9999 -9999 -9999 -9999 -9999 -9999 -9999 -9999 -9999 -9999 -9999 -9999 -9999 -9999 -9999 -9999 -9999 -9999 -9999 -9999 -9999 -9999 -9999 -9999 -9999 -9999 -9999 -9999 1.94556E-1 1.93008E-1 2.08222E-1 2.09628E-1 2.12511E-1 2.12098E-1 2.25363E-1 2.21685E-1 2.21258E-1 2.32272E-1 2.2311E-1 2.11464E-1 2.18681E-1 2.12765E-1 2.23405E-1 2.90461E-1 3.91737E-1 5.01797E-1 6.42327E-1 7.26033E-1 6.84374E-1 6.97974E-1 7.16552E-1 7.07781E-1 7.29999E-1 7.2056E-1 7.29856E-1 7.14699E-1 6.87188E-1 6.60157E-1 6.26241E-1 6.51981E-1 6.99155E-1 6.4698E-1 4.85106E-1 4.98629E-1 6.65751E-1 7.15724E-1 6.70902E-1 6.71825E-1 6.58428E-1 6.12279E-1 6.10911E-1 6.33167E-1 5.97074E-1 5.33416E-1 5.57068E-1 5.97804E-1 6.04711E-1 5.69269E-1 5.90654E-1 5.79188E-1 5.9238E-1 6.01068E-1 5.89102E-1 6.08118E-1 4.67734E-1 3.72542E-1 4.02734E-1 5.07529E-1 5.6493E-1 4.93613E-1 4.0351E-1 3.31583E-1 3.38605E-1 3.72442E-1 4.10363E-1 4.20966E-1 4.15965E-1 3.53998E-1 3.54579E-1 3.78902E-1 3.76765E-1 3.17668E-1 2.67444E-1 2.69588E-1 2.88602E-1 2.77873E-1 2.22018E-1 1.97489E-1 2.12538E-1 2.30197E-1 2.41766E-1 2.47869E-1 2.303E-1 2.43764E-1 3.17587E-1 3.94649E-1 3.66235E-1 2.66451E-1 1.93336E-1 2.24115E-1 2.85316E-1 2.72168E-1 2.88041E-1 3.16956E-1 3.88799E-1 4.20152E-1 4.54404E-1 3.5557E-1 3.45435E-1 2.90339E-1 2.24245E-1 1.85857E-1 1.8425E-1 1.8877E-1 1.93795E-1 2.05472E-1 2.0417E-1 1.94171E-1 1.84715E-1 1.56235E-1 1.58896E-1 1.64336E-1 1.56903E-1 2.11745E-1 3.51015E-1 4.90983E-1 5.29615E-1 5.61866E-1 5.73389E-1 5.66134E-1 5.24388E-1 5.19278E-1 5.2588E-1 5.86634E-1 6.34218E-1 5.84727E-1 5.60488E-1 4.97968E-1 2.72291E-1 1.20813E-1 5.66199E-2 3.89586E-2 4.5631E-2 6.13156E-2 6.64805E-2 7.42605E-2 1.03161E-1 1.08753E-1 8.34897E-2 8.38875E-2 1.03297E-1 1.23318E-1 1.39618E-1 -9999 -9999 -9999 -9999 -9999 -9999 -9999 -9999 -9999 -9999 -9999 -9999 -9999 -9999 -9999 -9999 -9999 -9999 -9999 -9999 -9999 -9999 -9999 -9999 -9999 -9999
-9999 -9999 -9999 -9999 -9999 -9999 -9999 -9999 -9999 -9999 -9999 -9999 -9999 -9999 -9999 -9999 -9999 -9999 -9999 -9999 -9999 -9999 -9999 -9999 -9999 -9999 -9999 -9999 -9999 -9999 -9999 -9999 -9999 -9999 -9999 -9999 -9999 -9999 -9999 -9999 -9999 -9999 -9999 -9999 -9999 -9999 -9999 -9999 -9999 -9999 -9999 -9999 -9999 -9999 -9999 -9999 -9999 -9999 -9999 -9999 -9999 -9999 -9999 -9999 -9999 -9999 -9999 -9999 -9999 -9999 -9999 -9999 -9999 -9999 -9999 -9999 -9999 -9999 -9999 -9999 -9999 -9999 -9999 -9999 -9999 -9999 -9999 -9999 -9999 -9999 -9999 -9999 1.94168E-1 1.91469E-1 1.9032E-1 2.03943E-1 2.07993E-1 2.11685E-1 2.14586E-1 2.25118E-1 2.21258E-1 2.17864E-1 2.28754E-1 2.18603E-1 2.26446E-1 2.19108E-1 2.13603E-1 2.34246E-1 3.0468E-1 4.26005E-1 5.73482E-1 7.3495E-1 6.86308E-1 6.93461E-1 7.15091E-1 7.19982E-1 7.15704E-1 7.1397E-1 7.13169E-1 7.11176E-1 6.83615E-1 6.42474E-1 6.10935E-1 6.18435E-1 6.73214E-1 7.29228E-1 5.8046E-1 4.7157E-1 5.14564E-1 6.56392E-1 7.12654E-1 6.79037E-1 6.18655E-1 6.64782E-1 6.57337E-1 6.35098E-1 6.32024E-1 5.69899E-1 5.7467E-1 6.35597E-1 6.58458E-1 6.50657E-1 6.44242E-1 6.60201E-1 6.29694E-1 5.95492E-1 5.73584E-1 5.44313E-1 5.94242E-1 5.23052E-1 4.11535E-1 4.39439E-1 5.37361E-1 5.0749E-1 4.54575E-1 3.81072E-1 3.1862E-1 3.05443E-1 3.39423E-1 3.36714E-1 3.53903E-1 4.15006E-1 3.65643E-1 3.11899E-1 3.06964E-1 3.19617E-1 3.18448E-1 2.91351E-1 2.69958E-1 2.50301E-1 2.29678E-1 1.95691E-1 1.79357E-1 1.91098E-1 2.15096E-1 2.2521E-1 2.09136E-1 1.98859E-1 2.17232E-1 2.99562E-1 3.95255E-1 3.74123E-1 3.10498E-1 2.31088E-1 2.54842E-1 2.77277E-1 2.87304E-1 2.76981E-1 3.02972E-1 3.60711E-1 3.59713E-1 3.51711E-1 3.14539E-1 2.92776E-1 2.46087E-1 2.01821E-1 1.72554E-1 1.83653E-1 1.7503E-1 1.75175E-1 1.78712E-1 1.82267E-1 1.67571E-1 1.63362E-1 1.54995E-1 1.53811E-1 1.43981E-1 1.30484E-1 1.65893E-1 2.28946E-1 3.45457E-1 4.39957E-1 4.8783E-1 4.76545E-1 4.11774E-1 3.16732E-1 2.89021E-1 3.38934E-1 4.57215E-1 6.1906E-1 6.32547E-1 6.29086E-1 5.14278E-1 3.29042E-1 1.81144E-1 9.68217E-2 6.85985E-2 5.58207E-2 4.86008E-2 4.39237E-2 5.628E-2 7.56615E-2 7.3642E-2 6.30918E-2 6.11433E-2 7.62709E-2 9.54199E-2 1.33076E-1 -9999 -9999 -9999 -9999 -9999 -9999 -9999 -9999 -9999 -9999 -9999 -9999 -9999 -9999 -9999 -9999 -9999 -9999 -9999 -9999 -9999 -9999 -9999 -9999 -9999 -9999
-9999 -9999 -9999 -9999 -9999 -9999 -9999 -9999 -9999 -9999 -9999 -9999 -9999 -9999 -9999 -9999 -9999 -9999 -9999 -9999 -9999 -9999 -9999 -9999 -9999 -9999 -9999 -9999 -9999 -9999 -9999 -9999 -9999 -9999 -9999 -9999 -9999 -9999 -9999 -9999 -9999 -9999 -9999 -9999 -9999 -9999 -9999 -9999 -9999 -9999 -9999 -9999 -9999 -9999 -9999 -9999 -9999 -9999 -9999 -9999 -9999 -9999 -9999 -9999 -9999 -9999 -9999 -9999 -9999 -9999 -9999 -9999 -9999 -9999 -9999 -9999 -9999 -9999 -9999 -9999 -9999 -9999 -9999 -9999 -9999 -9999 -9999 -9999 -9999 -9999 -9999 1.96112E-1 1.92622E-1 1.89177E-1 1.8482E-1 1.85569E-1 2.02738E-1 2.08401E-1 2.25549E-1 2.24687E-1 2.21258E-1 2.32272E-1 2.22017E-1 2.30836E-1 2.25574E-1 2.2082E-1 2.27596E-1 2.29357E-1 2.76388E-1 4.29593E-1 6.83024E-1 7.08572E-1 6.97848E-1 7.15853E-1 7.20795E-1 7.17809E-1 7.07186E-1 7.20526E-1 7.23534E-1 6.87572E-1 6.48837E-1 6.31061E-1 6.19674E-1 6.50889E-1 6.94948E-1 7.08977E-1 5.85397E-1 4.98557E-1 5.15792E-1 6.45508E-1 6.94456E-1 6.83068E-1 6.09358E-1 5.94012E-1 6.25394E-1 6.00838E-1 5.82144E-1 5.50976E-1 6.21505E-1 6.71131E-1 6.2008E-1 6.30287E-1 6.45823E-1 5.74306E-1 5.31201E-1 6.05104E-1 6.12986E-1 5.31301E-1 5.13578E-1 5.13651E-1 4.3047E-1 4.16312E-1 5.04794E-1 5.07427E-1 4.63813E-1 4.45068E-1 3.9072E-1 3.58084E-1 3.11836E-1 2.88713E-1 3.01262E-1 3.74652E-1 3.73316E-1 3.17807E-1 2.84377E-1 2.75948E-1 3.03003E-1 3.09104E-1 2.69102E-1 2.45744E-1 2.50982E-1 2.27396E-1 2.05863E-1 2.18066E-1 2.55677E-1 2.92257E-1 2.95308E-1 2.58745E-1 2.56773E-1 2.8936E-1 3.8705E-1 3.91114E-1 3.06504E-1 2.92595E-1 3.63827E-1 3.20099E-1 3.009E-1 2.73919E-1 2.78756E-1 3.08722E-1 3.07708E-1 3.00224E-1 3.21019E-1 2.92927E-1 2.35966E-1 2.06169E-1 1.66734E-1 1.63368E-1 1.64574E-1 1.70751E-1 1.69864E-1 1.6896E-1 1.53328E-1 1.51381E-1 1.42948E-1 1.55091E-1 1.35714E-1 1.32077E-1 1.33299E-1 1.57547E-1 2.46399E-1 3.19521E-1 3.05165E-1 2.9943E-1 2.37192E-1 2.01261E-1 1.54828E-1 1.79183E-1 3.26142E-1 5.57547E-1 6.34105E-1 6.3159E-1 5.0189E-1 3.71065E-1 2.48182E-1 2.23311E-1 2.23517E-1 1.44856E-1 7.5563E-2 4.58893E-2 4.24031E-2 5.0826E-2 5.45107E-2 5.61131E-2 5.20867E-2 5.72041E-2 8.1096E-2 1.34786E-1 -9999 -9999 -9999 -9999 -9999 -9999 -9999 -9999 -9999 -9999 -9999 -9999 -9999 -9999 -9999 -9999 -9999 -9999 -9999 -9999 -9999 -9999 -9999 -9999 -9999 -9999
-9999 -9999 -9999 -9999 -9999 -9999 -9999 -9999 -9999 -9999 -9999 -9999 -9999 -9999 -9999 -9999 -9999 -9999 -9999 -9999 -9999 -9999 -9999 -9999 -9999 -9999 -9999 -9999 -9999 -9999 -9999 -9999 -9999 -9999 -9999 -9999 -9999 -9999 -9999 -9999 -9999 -9999 -9999 -9999 -9999 -9999 -9999 -9999 -9999 -9999 -9999 -9999 -9999 -9999 -9999 -9999 -9999 -9999 -9999 -9999 -9999 -9999 -9999 -9999 -9999 -9999 -9999 -9999 -9999 -9999 -9999 -9999 -9999 -9999 -9999 -9999 -9999 -9999 -9999 -9999 -9999 -9999 -9999 -9999 -9999 -9999 -9999 -9999 -9999 -9999 -9999 1.93781E-1 1.89939E-1 1.82957E-1 1.81108E-1 1.81477E-1 1.96397E-1 1.99728E-1 2.19132E-1 2.21258E-1 2.31208E-1 2.51027E-1 2.36019E-1 2.31278E-1 2.2211E-1 2.32016E-1 2.28035E-1 2.42008E-1 2.627E-1 3.85553E-1 6.65662E-1 7.18284E-1 7.34419E-1 6.74323E-1 7.13018E-1 7.29749E-1 7.24391E-1 7.15582E-1 7.3113E-1 7.03676E-1 6.41063E-1 6.23362E-1 6.53624E-1 6.93493E-1 7.20528E-1 7.30049E-1 6.08785E-1 5.28049E-1 5.91455E-1 6.7233E-1 7.10604E-1 6.60857E-1 5.84886E-1 5.23974E-1 5.38715E-1 5.38432E-1 5.86916E-1 5.90753E-1 6.33527E-1 6.39265E-1 6.21863E-1 5.93475E-1 5.15E-1 4.5393E-1 4.42752E-1 5.62678E-1 6.04395E-1 4.80793E-1 4.31696E-1 4.65295E-1 4.14686E-1 3.77576E-1 4.55183E-1 4.7763E-1 4.73134E-1 4.576E-1 4.17184E-1 3.82566E-1 3.40201E-1 2.88206E-1 2.70855E-1 3.11649E-1 3.46714E-1 3.28401E-1 2.85378E-1 2.9672E-1 3.22067E-1 3.10534E-1 2.58567E-1 2.5951E-1 2.9376E-1 2.95989E-1 2.32503E-1 2.07611E-1 2.20092E-1 2.86025E-1 3.36913E-1 3.32381E-1 3.33413E-1 3.28163E-1 3.57568E-1 3.99903E-1 3.21838E-1 3.4612E-1 4.15165E-1 3.54855E-1 3.24306E-1 2.71635E-1 2.41982E-1 2.51328E-1 3.07878E-1 3.68906E-1 3.65245E-1 3.44592E-1 2.85594E-1 2.43832E-1 1.89129E-1 1.46808E-1 1.53995E-1 1.6678E-1 1.70217E-1 1.61819E-1 1.60934E-1 1.54672E-1 1.48986E-1 1.42042E-1 1.21086E-1 1.21645E-1 1.34373E-1 1.61376E-1 1.98241E-1 2.16228E-1 1.7543E-1 1.65689E-1 1.52014E-1 1.1925E-1 9.75624E-2 1.65167E-1 4.01738E-1 5.95494E-1 6.19516E-1 6.68423E-1 6.09487E-1 5.02584E-1 4.0438E-1 4.55723E-1 4.03134E-1 2.4864E-1 1.0688E-1 4.61384E-2 3.97389E-2 5.62513E-2 7.65779E-2 8.79684E-2 6.62608E-2 6.84572E-2 1.01147E-1 1.80982E-1 -9999 -9999 -9999 -9999 -9999 -9999 -9999 -9999 -9999 -9999 -9999 -9999 -9999 -9999 -9999 -9999 -9999 -9999 -9999 -9999 -9999 -9999 -9999 -9999 -9999 -9999
-9999 -9999 -9999 -9999 -9999 -9999 -9999 -9999 -9999 -9999 -9999 -9999 -9999 -9999 -9999 -9999 -9999 -9999 -9999 -9999 -9999 -9999 -9999 -9999 -9999 -9999 -9999 -9999 -9999 -9999 -9999 -9999 -9999 -9999 -9999 -9999 -9999 -9999 -9999 -9999 -9999 -9999 -9999 -9999 -9999 -9999 -9999 -9999 -9999 -9999 -9999 -9999 -9999 -9999 -9999 -9999 -9999 -9999 -9999 -9999 -9999 -9999 -9999 -9999 -9999 -9999 -9999 -9999 -9999 -9999 -9999 -9999 -9999 -9999 -9999 -9999 -9999 -9999 -9999 -9999 -9999 -9999 -9999 -9999 -9999 -9999 -9999 -9999 -9999 -9999 -9999 1.91853E-1 1.8632E-1 1.8482E-1 1.82216E-1 1.79638E-1 1.9191E-1 1.95401E-1 2.11593E-1 2.18709E-1 2.65637E-1 3.81683E-1 3.15869E-1 2.45245E-1 2.18034E-1 2.27596E-1 2.24099E-1 2.3745E-1 2.43611E-1 3.07006E-1 5.1189E-1 6.57592E-1 5.75565E-1 6.11771E-1 7.10436E-1 7.25922E-1 6.97973E-1 6.18184E-1 7.18367E-1 7.18327E-1 6.75589E-1 6.87375E-1 7.11956E-1 7.24024E-1 6.91077E-1 7.18862E-1 6.79473E-1 6.06315E-1 6.46801E-1 6.87808E-1 6.90323E-1 6.47329E-1 5.83131E-1 5.43668E-1 5.30472E-1 5.62791E-1 6.1625E-1 6.64066E-1 6.63075E-1 6.11519E-1 6.06839E-1 5.60626E-1 4.82106E-1 3.9767E-1 4.17259E-1 5.34081E-1 5.97466E-1 5.01851E-1 4.1329E-1 4.10112E-1 3.60982E-1 3.34465E-1 4.00645E-1 4.10275E-1 4.65429E-1 4.22E-1 3.61751E-1 3.49061E-1 3.1545E-1 2.82897E-1 2.45833E-1 2.57772E-1 2.7098E-1 2.70579E-1 2.6828E-1 3.08692E-1 3.46608E-1 3.06551E-1 2.55773E-1 2.58285E-1 3.48451E-1 3.87734E-1 2.77242E-1 2.17474E-1 1.99532E-1 2.42345E-1 2.70702E-1 2.92574E-1 3.12281E-1 3.48798E-1 3.84618E-1 4.14308E-1 3.77154E-1 4.07796E-1 4.35908E-1 4.06894E-1 3.06708E-1 3.1076E-1 2.8712E-1 3.11094E-1 3.47933E-1 3.96957E-1 3.6659E-1 3.4832E-1 3.02889E-1 2.52337E-1 1.85929E-1 1.52253E-1 1.38736E-1 1.45004E-1 1.44722E-1 1.40409E-1 1.43777E-1 1.35031E-1 1.37983E-1 1.28914E-1 1.33892E-1 1.47397E-1 1.54711E-1 1.84944E-1 2.0639E-1 1.61727E-1 1.13934E-1 1.01009E-1 9.58184E-2 7.92619E-2 7.45991E-2 1.73341E-1 4.47672E-1 5.45203E-1 6.32731E-1 6.32517E-1 6.7171E-1 6.12712E-1 5.42894E-1 5.62325E-1 4.65719E-1 3.36339E-1 1.56268E-1 5.99434E-2 6.9441E-2 1.60507E-1 2.18744E-1 1.8668E-1 1.05962E-1 9.00068E-2 1.41665E-1 2.50036E-1 -9999 -9999 -9999 -9999 -9999 -9999 -9999 -9999 -9999 -9999 -9999 -9999 -9999 -9999 -9999 -9999 -9999 -9999 -9999 -9999 -9999 -9999 -9999 -9999 -9999 -9999
-9999 -9999 -9999 -9999 -9999 -9999 -9999 -9999 -9999 -9999 -9999 -9999 -9999 -9999 -9999 -9999 -9999 -9999 -9999 -9999 -9999 -9999 -9999 -9999 -9999 -9999 -9999 -9999 -9999 -9999 -9999 -9999 -9999 -9999 -9999 -9999 -9999 -9999 -9999 -9999 -9999 -9999 -9999 -9999 -9999 -9999 -9999 -9999 -9999 -9999 -9999 -9999 -9999 -9999 -9999 -9999 -9999 -9999 -9999 -9999 -9999 -9999 -9999 -9999 -9999 -9999 -9999 -9999 -9999 -9999 -9999 -9999 -9999 -9999 -9999 -9999 -9999 -9999 -9999 -9999 -9999 -9999 -9999 -9999 -9999 -9999 -9999 -9999 -9999 -9999 1.93781E-1 1.89346E-1 1.91639E-1 1.93178E-1 2.07179E-1 2.00124E-1 1.96183E-1 1.95792E-1 2.0953E-1 2.13855E-1 2.8759E-1 3.98456E-1 4.01463E-1 2.77143E-1 2.23178E-1 2.27596E-1 2.23231E-1 2.31384E-1 2.3183E-1 2.6693E-1 3.01771E-1 3.4994E-1 3.87517E-1 4.30619E-1 4.79564E-1 5.82176E-1 5.79412E-1 6.34215E-1 7.11913E-1 7.2914E-1 7.20502E-1 7.32081E-1 6.28371E-1 5.86947E-1 6.22255E-1 6.34717E-1 6.5657E-1 6.34888E-1 6.42456E-1 6.89011E-1 7.0368E-1 6.69692E-1 6.18313E-1 6.10572E-1 6.1845E-1 6.43408E-1 6.53683E-1 6.86674E-1 6.5061E-1 6.33185E-1 6.33912E-1 6.17981E-1 5.54645E-1 4.30129E-1 3.85355E-1 4.84888E-1 5.95675E-1 5.24773E-1 4.433E-1 3.81909E-1 3.3531E-1 3.10849E-1 3.5739E-1 3.69592E-1 4.3784E-1 4.17311E-1 3.41831E-1 2.93025E-1 2.75625E-1 2.53815E-1 2.23422E-1 2.3295E-1 2.57112E-1 2.68911E-1 3.0053E-1 3.37658E-1 3.3333E-1 2.68935E-1 2.33642E-1 2.64507E-1 3.76805E-1 4.30667E-1 3.23E-1 2.59889E-1 2.11876E-1 2.02944E-1 2.20804E-1 2.27414E-1 2.37526E-1 3.12332E-1 3.87949E-1 4.39989E-1 4.3169E-1 4.31646E-1 3.8995E-1 3.63471E-1 3.06321E-1 2.8257E-1 3.45404E-1 3.93622E-1 4.17084E-1 4.06452E-1 3.69172E-1 3.40612E-1 3.06839E-1 2.54899E-1 2.14489E-1 1.81695E-1 1.63949E-1 1.38737E-1 1.33538E-1 1.34412E-1 1.25413E-1 1.21368E-1 1.17408E-1 1.15011E-1 1.24384E-1 1.40827E-1 1.52307E-1 1.68527E-1 2.28489E-1 2.22897E-1 1.59453E-1 1.34339E-1 9.95218E-2 7.41527E-2 9.21677E-2 1.8487E-1 3.96273E-1 5.27417E-1 5.38954E-1 6.34181E-1 6.74597E-1 6.902E-1 6.44083E-1 5.79981E-1 5.01429E-1 4.37912E-1 2.31584E-1 9.8634E-2 1.08647E-1 3.10775E-1 4.21776E-1 3.02575E-1 1.46103E-1 1.05652E-1 1.65949E-1 -9999 -9999 -9999 -9999 -9999 -9999 -9999 -9999 -9999 -9999 -9999 -9999 -9999 -9999 -9999 -9999 -9999 -9999 -9999 -9999 -9999 -9999 -9999 -9999 -9999 -9999 -9999
-9999 -9999 -9999 -9999 -9999 -9999 -9999 -9999 -9999 -9999 -9999 -9999 -9999 -9999 -9999 -9999 -9999 -9999 -9999 -9999 -9999 -9999 -9999 -9999 -9999 -9999 -9999 -9999 -9999 -9999 -9999 -9999 -9999 -9999 -9999 -9999 -9999 -9999 -9999 -9999 -9999 -9999 -9999 -9999 -9999 -9999 -9999 -9999 -9999 -9999 -9999 -9999 -9999 -9999 -9999 -9999 -9999 -9999 -9999 -9999 -9999 -9999 -9999 -9999 -9999 -9999 -9999 -9999 -9999 -9999 -9999 -9999 -9999 -9999 -9999 -9999 -9999 -9999 -9999 -9999 -9999 -9999 -9999 -9999 -9999 -9999 -9999 -9999 -9999 -9999 1.92407E-1 1.9395E-1 2.00606E-1 2.22169E-1 2.22345E-1 2.17691E-1 2.08987E-1 2.03718E-1 2.15108E-1 2.35573E-1 2.88943E-1 3.1534E-1 3.07658E-1 2.79621E-1 2.7738E-1 2.68518E-1 2.62922E-1 2.59085E-1 2.68886E-1 2.63043E-1 2.86235E-1 3.00673E-1 3.37518E-1 3.86851E-1 4.80011E-1 4.23668E-1 5.24007E-1 5.69941E-1 6.27091E-1 6.96197E-1 7.02225E-1 5.64102E-1 5.42957E-1 5.6079E-1 5.25779E-1 5.93439E-1 5.99313E-1 6.24652E-1 6.28942E-1 6.76705E-1 6.99519E-1 6.59889E-1 6.04596E-1 6.36812E-1 6.92174E-1 6.65735E-1 6.7094E-1 6.6458E-1 5.88002E-1 6.09012E-1 5.91382E-1 5.45602E-1 5.48908E-1 4.6414E-1 3.91301E-1 4.49947E-1 5.50076E-1 5.65821E-1 4.93631E-1 4.20141E-1 3.55736E-1 3.04704E-1 3.21028E-1 3.21753E-1 4.02272E-1 4.01048E-1 3.5523E-1 2.85574E-1 2.40888E-1 2.35154E-1 2.37182E-1 2.37005E-1 2.85235E-1 3.20579E-1 3.53046E-1 3.58507E-1 3.11017E-1 2.43699E-1 2.1629E-1 2.55238E-1 3.20211E-1 3.98458E-1 4.00241E-1 3.48041E-1 3.04459E-1 2.75814E-1 2.91561E-1 2.81553E-1 2.72969E-1 3.57288E-1 4.28972E-1 4.4891E-1 4.30811E-1 4.195E-1 3.90628E-1 3.28305E-1 2.82989E-1 3.2686E-1 4.20964E-1 4.49738E-1 4.42007E-1 4.34207E-1 4.14719E-1 3.75752E-1 3.14846E-1 2.66142E-1 2.29581E-1 2.44715E-1 2.11996E-1 1.76526E-1 1.82013E-1 1.5656E-1 1.31151E-1 1.19716E-1 1.17264E-1 1.10619E-1 1.09739E-1 1.1907E-1 1.31061E-1 1.21785E-1 1.71555E-1 2.94944E-1 3.23593E-1 3.02857E-1 2.09413E-1 1.62929E-1 1.95521E-1 3.0518E-1 4.51661E-1 5.40629E-1 5.36241E-1 5.218E-1 5.95841E-1 6.58308E-1 6.8779E-1 6.56743E-1 6.13615E-1 5.15812E-1 3.49741E-1 1.85457E-1 1.78639E-1 3.81859E-1 5.13216E-1 3.80616E-1 1.94938E-1 1.65707E-1 2.83772E-1 -9999 -9999 -9999 -9999 -9999 -9999 -9999 -9999 -9999 -9999 -9999 -9999 -9999 -9999 -9999 -9999 -9999 -9999 -9999 -9999 -9999 -9999 -9999 -9999 -9999 -9999 -9999
-9999 -9999 -9999 -9999 -9999 -9999 -9999 -9999 -9999 -9999 -9999 -9999 -9999 -9999 -9999 -9999 -9999 -9999 -9999 -9999 -9999 -9999 -9999 -9999 -9999 -9999 -9999 -9999 -9999 -9999 -9999 -9999 -9999 -9999 -9999 -9999 -9999 -9999 -9999 -9999 -9999 -9999 -9999 -9999 -9999 -9999 -9999 -9999 -9999 -9999 -9999 -9999 -9999 -9999 -9999 -9999 -9999 -9999 -9999 -9999 -9999 -9999 -9999 -9999 -9999 -9999 -9999 -9999 -9999 -9999 -9999 -9999 -9999 -9999 -9999 -9999 -9999 -9999 -9999 -9999 -9999 -9999 -9999 -9999 -9999 -9999 -9999 -9999 -9999 1.91639E-1 1.93178E-1 1.98239E-1 2.22595E-1 2.29664E-1 2.37135E-1 2.53801E-1 2.45974E-1 2.41171E-1 2.65637E-1 2.86586E-1 3.05372E-1 3.04014E-1 3.19155E-1 3.12782E-1 3.35243E-1 3.67213E-1 4.07205E-1 4.35796E-1 4.12526E-1 3.27873E-1 3.08027E-1 3.24353E-1 3.30359E-1 3.65695E-1 4.3444E-1 5.24724E-1 5.17926E-1 5.67561E-1 6.58999E-1 6.79228E-1 6.91115E-1 7.21369E-1 7.37286E-1 7.16658E-1 6.65077E-1 6.63854E-1 6.65043E-1 6.62139E-1 6.59778E-1 6.82608E-1 7.0244E-1 6.6555E-1 6.14307E-1 6.71711E-1 6.61688E-1 6.24568E-1 6.54833E-1 6.34429E-1 5.71633E-1 5.60911E-1 5.33971E-1 4.65192E-1 4.77261E-1 4.23891E-1 3.72866E-1 3.80143E-1 4.79113E-1 5.47253E-1 5.21743E-1 4.84716E-1 4.12208E-1 3.28787E-1 2.90206E-1 2.72584E-1 3.42914E-1 3.44306E-1 3.09215E-1 2.75733E-1 2.32402E-1 2.37556E-1 2.61735E-1 2.50651E-1 2.72237E-1 2.99723E-1 3.39119E-1 3.71992E-1 3.11963E-1 2.41165E-1 2.19467E-1 2.56328E-1 3.08345E-1 3.63663E-1 3.99258E-1 4.17192E-1 3.84919E-1 3.54111E-1 3.78744E-1 3.67951E-1 3.67791E-1 4.29672E-1 4.47263E-1 4.25979E-1 4.14003E-1 4.08498E-1 3.83748E-1 3.39168E-1 3.47917E-1 3.94348E-1 4.58866E-1 4.19189E-1 4.04571E-1 4.02935E-1 3.88025E-1 3.86828E-1 3.54345E-1 2.7324E-1 2.41834E-1 2.58525E-1 2.72476E-1 2.46111E-1 2.47338E-1 2.27681E-1 2.05695E-1 1.40156E-1 1.33465E-1 1.22656E-1 1.1719E-1 1.15431E-1 1.04253E-1 9.5881E-2 1.22044E-1 2.17874E-1 3.75266E-1 4.34768E-1 3.94498E-1 4.23166E-1 4.12516E-1 4.39242E-1 4.74429E-1 5.38591E-1 4.83888E-1 3.76653E-1 4.00107E-1 5.04379E-1 6.14623E-1 6.84657E-1 6.79136E-1 6.35268E-1 5.88366E-1 4.75985E-1 3.73146E-1 4.50225E-1 5.93602E-1 5.32859E-1 3.33162E-1 2.56414E-1 -9999 -9999 -9999 -9999 -9999 -9999 -9999 -9999 -9999 -9999 -9999 -9999 -9999 -9999 -9999 -9999 -9999 -9999 -9999 -9999 -9999 -9999 -9999 -9999 -9999 -9999 -9999 -9999
-9999 -9999 -9999 -9999 -9999 -9999 -9999 -9999 -9999 -9999 -9999 -9999 -9999 -9999 -9999 -9999 -9999 -9999 -9999 -9999 -9999 -9999 -9999 -9999 -9999 -9999 -9999 -9999 -9999 -9999 -9999 -9999 -9999 -9999 -9999 -9999 -9999 -9999 -9999 -9999 -9999 -9999 -9999 -9999 -9999 -9999 -9999 -9999 -9999 -9999 -9999 -9999 -9999 -9999 -9999 -9999 -9999 -9999 -9999 -9999 -9999 -9999 -9999 -9999 -9999 -9999 -9999 -9999 -9999 -9999 -9999 -9999 -9999 -9999 -9999 -9999 -9999 -9999 -9999 -9999 -9999 -9999 -9999 -9999 -9999 -9999 -9999 -9999 -9999 1.88586E-1 1.91639E-1 1.99815E-1 2.07585E-1 2.31846E-1 2.38915E-1 2.57067E-1 2.51664E-1 2.76295E-1 3.75377E-1 3.65681E-1 3.62492E-1 3.84181E-1 3.78438E-1 3.73294E-1 4.03621E-1 4.5723E-1 5.38417E-1 5.99802E-1 5.48532E-1 4.51615E-1 3.86936E-1 3.66768E-1 3.76052E-1 3.78366E-1 3.91758E-1 4.65973E-1 5.21672E-1 5.85397E-1 6.03572E-1 5.62388E-1 5.76644E-1 6.37301E-1 7.27225E-1 7.23803E-1 7.25379E-1 7.27964E-1 7.25836E-1 7.16283E-1 6.96606E-1 7.13084E-1 6.99697E-1 6.56691E-1 5.8735E-1 6.23783E-1 6.8745E-1 6.46996E-1 6.4476E-1 6.64462E-1 6.44617E-1 6.11766E-1 5.73573E-1 5.12604E-1 4.37101E-1 3.88368E-1 3.34113E-1 3.64953E-1 4.43084E-1 4.99378E-1 4.73672E-1 4.76254E-1 4.13801E-1 3.42422E-1 2.95678E-1 2.64244E-1 3.05769E-1 3.18827E-1 2.88864E-1 2.55954E-1 2.27923E-1 2.44589E-1 2.89954E-1 2.89498E-1 2.98452E-1 3.02848E-1 3.53753E-1 3.77445E-1 3.26287E-1 2.7517E-1 2.30269E-1 2.19796E-1 2.4296E-1 2.72354E-1 2.96101E-1 3.44741E-1 3.99072E-1 4.13238E-1 4.25843E-1 4.30217E-1 4.45351E-1 4.70278E-1 4.6749E-1 4.38913E-1 4.67288E-1 5.00164E-1 4.7859E-1 4.48532E-1 4.4182E-1 4.68591E-1 4.51578E-1 3.81965E-1 3.43006E-1 3.64184E-1 3.65051E-1 3.29707E-1 3.28394E-1 2.61429E-1 2.51974E-1 2.6856E-1 2.98513E-1 3.01631E-1 3.17706E-1 2.36864E-1 2.10529E-1 2.07718E-1 1.97606E-1 1.66719E-1 1.70638E-1 1.6535E-1 1.37848E-1 1.22668E-1 1.05058E-1 1.3387E-1 2.35745E-1 3.51391E-1 4.6131E-1 5.11567E-1 5.10352E-1 4.20818E-1 3.57644E-1 3.98919E-1 3.75301E-1 2.55537E-1 2.12259E-1 2.63516E-1 4.11416E-1 5.81174E-1 5.97182E-1 6.6445E-1 6.74617E-1 6.59491E-1 6.23434E-1 6.09695E-1 6.36882E-1 6.15801E-1 4.4936E-1 3.76476E-1 -9999 -9999 -9999 -9999 -9999 -9999 -9999 -9999 -9999 -9999 -9999 -9999 -9999 -9999 -9999 -9999 -9999 -9999 -9999 -9999 -9999 -9999 -9999 -9999 -9999 -9999 -9999 -9999
-9999 -9999 -9999 -9999 -9999 -9999 -9999 -9999 -9999 -9999 -9999 -9999 -9999 -9999 -9999 -9999 -9999 -9999 -9999 -9999 -9999 -9999 -9999 -9999 -9999 -9999 -9999 -9999 -9999 -9999 -9999 -9999 -9999 -9999 -9999 -9999 -9999 -9999 -9999 -9999 -9999 -9999 -9999 -9999 -9999 -9999 -9999 -9999 -9999 -9999 -9999 -9999 -9999 -9999 -9999 -9999 -9999 -9999 -9999 -9999 -9999 -9999 -9999 -9999 -9999 -9999 -9999 -9999 -9999 -9999 -9999 -9999 -9999 -9999 -9999 -9999 -9999 -9999 -9999 -9999 -9999 -9999 -9999 -9999 -9999 -9999 -9999 -9999 -9999 1.8482E-1 1.9049E-1 1.98407E-1 2.22771E-1 2.31408E-1 2.34922E-1 2.4479E-1 2.3625E-1 2.49178E-1 2.7468E-1 3.229E-1 3.61381E-1 4.0694E-1 4.21269E-1 4.50036E-1 4.83973E-1 5.27654E-1 5.73775E-1 5.51636E-1 5.16614E-1 4.94994E-1 4.98321E-1 4.74918E-1 4.62819E-1 5.13515E-1 5.71722E-1 5.10075E-1 4.61918E-1 4.46157E-1 4.62548E-1 4.76576E-1 4.76815E-1 5.18462E-1 5.52403E-1 6.42878E-1 7.28765E-1 7.19541E-1 7.13646E-1 7.15453E-1 7.16087E-1 7.14038E-1 6.97014E-1 6.40127E-1 5.47213E-1 6.08068E-1 7.01395E-1 6.78573E-1 6.25937E-1 5.99445E-1 6.25727E-1 6.3833E-1 6.20798E-1 5.85313E-1 5.15035E-1 4.56598E-1 4.09829E-1 3.56173E-1 4.08571E-1 4.45255E-1 4.41774E-1 4.54797E-1 3.74951E-1 3.16989E-1 2.84326E-1 2.80771E-1 2.86585E-1 3.03627E-1 3.2654E-1 2.86857E-1 2.58476E-1 2.62576E-1 3.15048E-1 3.28539E-1 3.44077E-1 3.5311E-1 3.80519E-1 4.05514E-1 3.51103E-1 2.75052E-1 2.26332E-1 2.17917E-1 2.2648E-1 2.40927E-1 2.52014E-1 2.46106E-1 2.85131E-1 3.18531E-1 3.56316E-1 4.15754E-1 4.77288E-1 4.80829E-1 4.74945E-1 5.07016E-1 5.01785E-1 4.81431E-1 4.82738E-1 4.77358E-1 4.66602E-1 4.29342E-1 4.2817E-1 3.7578E-1 3.12678E-1 2.97224E-1 2.93179E-1 2.70084E-1 2.56744E-1 2.22553E-1 2.31156E-1 2.84761E-1 2.99453E-1 3.34288E-1 3.54291E-1 2.80411E-1 2.04719E-1 2.11345E-1 2.26596E-1 1.86148E-1 1.92076E-1 2.13985E-1 2.21879E-1 1.95457E-1 1.40318E-1 1.13832E-1 1.3212E-1 1.92456E-1 3.0206E-1 3.94522E-1 4.65124E-1 3.50579E-1 2.3298E-1 2.11665E-1 2.14289E-1 1.66322E-1 1.21124E-1 1.43554E-1 2.55978E-1 3.66448E-1 4.25985E-1 4.96748E-1 5.26023E-1 5.106E-1 5.1187E-1 5.09607E-1 5.66729E-1 5.21813E-1 5.503E-1 4.51271E-1 4.46373E-1 -9999 -9999 -9999 -9999 -9999 -9999 -9999 -9999 -9999 -9999 -9999 -9999 -9999 -9999 -9999 -9999 -9999 -9999 -9999 -9999 -9999 -9999 -9999 -9999 -9999 -9999 -9999
-9999 -9999 -9999 -9999 -9999 -9999 -9999 -9999 -9999 -9999 -9999 -9999 -9999 -9999 -9999 -9999 -9999 -9999 -9999 -9999 -9999 -9999 -9999 -9999 -9999 -9999 -9999 -9999 -9999 -9999 -9999 -9999 -9999 -9999 -9999 -9999 -9999 -9999 -9999 -9999 -9999 -9999 -9999 -9999 -9999 -9999 -9999 -9999 -9999 -9999 -9999 -9999 -9999 -9999 -9999 -9999 -9999 -9999 -9999 -9999 -9999 -9999 -9999 -9999 -9999 -9999 -9999 -9999 -9999 -9999 -9999 -9999 -9999 -9999 -9999 -9999 -9999 -9999 -9999 -9999 -9999 -9999 -9999 -9999 -9999 -9999 -9999 -9999 1.91255E-1 1.85569E-1 1.85737E-1 1.9567E-1 2.21494E-1 2.27495E-1 2.26374E-1 2.38032E-1 2.33592E-1 2.40506E-1 2.27397E-1 2.337E-1 2.39981E-1 3.19747E-1 4.0191E-1 4.32702E-1 4.75527E-1 4.85782E-1 4.65206E-1 4.65206E-1 4.87164E-1 4.92586E-1 5.18384E-1 5.39149E-1 5.63348E-1 6.11454E-1 6.88635E-1 7.22636E-1 6.9253E-1 5.92482E-1 4.94868E-1 4.8967E-1 4.79265E-1 4.92116E-1 4.92116E-1 5.41076E-1 6.36188E-1 7.06625E-1 7.27216E-1 7.28868E-1 7.19385E-1 7.23014E-1 6.98292E-1 6.51447E-1 5.85398E-1 5.95362E-1 7.0454E-1 6.47578E-1 6.55018E-1 5.89096E-1 5.70792E-1 6.08106E-1 6.18594E-1 6.02403E-1 5.91669E-1 5.37374E-1 4.70883E-1 3.89903E-1 3.54842E-1 3.51413E-1 3.99813E-1 4.16958E-1 3.41053E-1 3.21953E-1 3.24119E-1 3.30579E-1 3.08955E-1 3.40344E-1 3.60637E-1 3.11702E-1 3.04838E-1 2.9823E-1 3.25361E-1 3.66132E-1 4.12988E-1 4.1923E-1 4.0556E-1 3.3825E-1 2.86816E-1 2.58615E-1 2.65008E-1 2.40864E-1 2.41667E-1 2.99008E-1 3.21752E-1 2.64735E-1 2.60488E-1 3.05512E-1 3.78774E-1 4.25978E-1 4.89914E-1 5.04731E-1 5.25491E-1 5.04462E-1 4.4525E-1 4.03945E-1 4.36969E-1 4.7765E-1 4.2361E-1 4.13199E-1 4.40922E-1 4.16643E-1 3.59398E-1 2.8656E-1 2.42203E-1 2.16289E-1 1.87691E-1 1.84034E-1 2.10655E-1 2.45955E-1 2.9283E-1 3.54072E-1 3.88779E-1 3.62233E-1 2.688E-1 2.75397E-1 2.42813E-1 1.52882E-1 1.43041E-1 1.78127E-1 2.38797E-1 2.71143E-1 2.10962E-1 1.70066E-1 1.46191E-1 2.08712E-1 2.62544E-1 3.67873E-1 4.69658E-1 3.90425E-1 2.08235E-1 1.26674E-1 1.1936E-1 1.07873E-1 8.23478E-2 1.20604E-1 1.63983E-1 1.75966E-1 2.31039E-1 2.5443E-1 2.79174E-1 2.59998E-1 2.54768E-1 2.5992E-1 3.34468E-1 4.83875E-1 4.56446E-1 4.78228E-1 4.76267E-1 -9999 -9999 -9999 -9999 -9999 -9999 -9999 -9999 -9999 -9999 -9999 -9999 -9999 -9999 -9999 -9999 -9999 -9999 -9999 -9999 -9999 -9999 -9999 -9999 -9999 -9999 -9999
-9999 -9999 -9999 -9999 -9999 -9999 -9999 -9999 -9999 -9999 -9999 -9999 -9999 -9999 -9999 -9999 -9999 -9999 -9999 -9999 -9999 -9999 -9999 -9999 -9999 -9999 -9999 -9999 -9999 -9999 -9999 -9999 -9999 -9999 -9999 -9999 -9999 -9999 -9999 -9999 -9999 -9999 -9999 -9999 -9999 -9999 -9999 -9999 -9999 -9999 -9999 -9999 -9999 -9999 -9999 -9999 -9999 -9999 -9999 -9999 -9999 -9999 -9999 -9999 -9999 -9999 -9999 -9999 -9999 -9999 -9999 -9999 -9999 -9999 -9999 -9999 -9999 -9999 -9999 -9999 -9999 -9999 -9999 -9999 -9999 -9999 -9999 -9999 2.02593E-1 1.87997E-1 1.83125E-1 1.87997E-1 1.9606E-1 2.14938E-1 2.15355E-1 2.40721E-1 2.87185E-1 3.61368E-1 3.38621E-1 2.74184E-1 2.25779E-1 2.19089E-1 2.74135E-1 3.50277E-1 3.87315E-1 4.07332E-1 4.38265E-1 4.43641E-1 4.47827E-1 4.76496E-1 4.86736E-1 5.18384E-1 5.80401E-1 6.51979E-1 7.13095E-1 7.00152E-1 7.07061E-1 6.81719E-1 6.56035E-1 6.19494E-1 5.97657E-1 5.77103E-1 5.5318E-1 5.53504E-1 5.96589E-1 6.69182E-1 6.9413E-1 7.03628E-1 6.99958E-1 6.94703E-1 7.03566E-1 6.7511E-1 6.6146E-1 6.59806E-1 6.5996E-1 6.08577E-1 6.2898E-1 5.94081E-1 5.66851E-1 5.30447E-1 5.14164E-1 5.6905E-1 5.88896E-1 5.36558E-1 4.94825E-1 4.49056E-1 3.75234E-1 3.11151E-1 3.29418E-1 3.45681E-1 3.21609E-1 3.54957E-1 3.78211E-1 3.56143E-1 3.27193E-1 3.57618E-1 3.79593E-1 3.27071E-1 3.50472E-1 3.45923E-1 3.31056E-1 3.91794E-1 4.46736E-1 4.04061E-1 3.37146E-1 2.69425E-1 2.48448E-1 2.66886E-1 3.15297E-1 2.99386E-1 2.64921E-1 3.21214E-1 3.77193E-1 3.52422E-1 3.43758E-1 4.16074E-1 4.72078E-1 4.98381E-1 5.16273E-1 5.24094E-1 4.91649E-1 4.41289E-1 3.99993E-1 3.38662E-1 3.84909E-1 4.6348E-1 4.6291E-1 4.67278E-1 4.3945E-1 4.10329E-1 3.9247E-1 3.23364E-1 2.64271E-1 2.48069E-1 2.07687E-1 1.78445E-1 1.83455E-1 1.84061E-1 2.16264E-1 3.09845E-1 4.1357E-1 4.17022E-1 3.53054E-1 3.83859E-1 3.4234E-1 1.86467E-1 1.3774E-1 1.45015E-1 1.79923E-1 2.5209E-1 2.84883E-1 2.50897E-1 2.08838E-1 2.70244E-1 3.32595E-1 3.90565E-1 4.10217E-1 4.04296E-1 2.82661E-1 1.50666E-1 9.25846E-2 7.98959E-2 7.01835E-2 8.34749E-2 9.01255E-2 1.03399E-1 1.23496E-1 1.52467E-1 1.70792E-1 1.48233E-1 1.48749E-1 1.57775E-1 2.09556E-1 3.79153E-1 4.03488E-1 4.88802E-1 -9999 -9999 -9999 -9999 -9999 -9999 -9999 -9999 -9999 -9999 -9999 -9999 -9999 -9999 -9999 -9999 -9999 -9999 -9999 -9999 -9999 -9999 -9999 -9999 -9999 -9999 -9999 -9999
-9999 -9999 -9999 -9999 -9999 -9999 -9999 -9999 -9999 -9999 -9999 -9999 -9999 -9999 -9999 -9999 -9999 -9999 -9999 -9999 -9999 -9999 -9999 -9999 -9999 -9999 -9999 -9999 -9999 -9999 -9999 -9999 -9999 -9999 -9999 -9999 -9999 -9999 -9999 -9999 -9999 -9999 -9999 -9999 -9999 -9999 -9999 -9999 -9999 -9999 -9999 -9999 -9999 -9999 -9999 -9999 -9999 -9999 -9999 -9999 -9999 -9999 -9999 -9999 -9999 -9999 -9999 -9999 -9999 -9999 -9999 -9999 -9999 -9999 -9999 -9999 -9999 -9999 -9999 -9999 -9999 -9999 -9999 -9999 -9999 -9999 -9999 2.1232E-1 2.05566E-1 1.91423E-1 1.68662E-1 1.82384E-1 1.84408E-1 1.87408E-1 2.06314E-1 2.38196E-1 4.26186E-1 5.236E-1 5.02089E-1 4.16355E-1 3.28375E-1 2.47661E-1 2.3446E-1 2.64107E-1 3.19431E-1 3.78294E-1 4.02648E-1 4.3409E-1 4.35473E-1 4.39648E-1 4.71073E-1 5.0936E-1 5.78798E-1 6.52447E-1 6.78387E-1 7.04465E-1 7.11937E-1 6.97068E-1 6.90189E-1 6.8611E-1 6.83525E-1 7.20426E-1 6.9847E-1 6.16616E-1 6.07676E-1 6.3197E-1 6.60014E-1 6.74663E-1 6.74969E-1 6.68587E-1 6.66234E-1 6.68177E-1 6.71183E-1 6.63193E-1 6.33296E-1 6.02271E-1 5.92176E-1 6.27213E-1 6.20466E-1 5.50515E-1 4.57643E-1 4.50915E-1 5.55981E-1 5.65949E-1 5.35778E-1 4.59137E-1 3.8899E-1 3.19455E-1 2.7998E-1 2.83604E-1 2.92285E-1 3.39867E-1 4.02809E-1 4.04121E-1 3.84332E-1 4.08762E-1 4.0924E-1 3.46825E-1 3.51121E-1 3.94381E-1 4.11579E-1 4.42233E-1 4.42263E-1 3.40052E-1 2.70583E-1 2.63409E-1 2.90079E-1 2.96066E-1 3.30257E-1 3.66982E-1 3.13857E-1 3.00359E-1 3.5989E-1 4.12159E-1 4.17182E-1 4.97634E-1 5.17226E-1 5.22631E-1 5.29213E-1 4.7897E-1 4.49372E-1 4.07089E-1 3.33514E-1 3.14323E-1 3.74509E-1 4.47771E-1 4.71814E-1 4.43862E-1 4.30976E-1 3.9448E-1 3.29154E-1 3.14529E-1 2.94019E-1 3.20528E-1 2.95101E-1 2.5982E-1 2.40312E-1 1.92684E-1 2.01826E-1 2.71148E-1 3.97244E-1 4.46431E-1 4.17989E-1 4.42854E-1 4.001E-1 2.69373E-1 1.86479E-1 1.36297E-1 1.39442E-1 1.88343E-1 2.34466E-1 2.24247E-1 2.64551E-1 3.01001E-1 2.96036E-1 2.64383E-1 2.55189E-1 2.47002E-1 2.73941E-1 1.84707E-1 1.01605E-1 7.17918E-2 7.58298E-2 8.62009E-2 1.2006E-1 1.28746E-1 1.14504E-1 1.19335E-1 1.39591E-1 1.24701E-1 1.14828E-1 1.23309E-1 1.49557E-1 2.71387E-1 3.79804E-1 -9999 -9999 -9999 -9999 -9999 -9999 -9999 -9999 -9999 -9999 -9999 -9999 -9999 -9999 -9999 -9999 -9999 -9999 -9999 -9999 -9999 -9999 -9999 -9999 -9999 -9999 -9999 -9999 -9999
-9999 -9999 -9999 -9999 -9999 -9999 -9999 -9999 -9999 -9999 -9999 -9999 -9999 -9999 -9999 -9999 -9999 -9999 -9999 -9999 -9999 -9999 -9999 -9999 -9999 -9999 -9999 -9999 -9999 -9999 -9999 -9999 -9999 -9999 -9999 -9999 -9999 -9999 -9999 -9999 -9999 -9999 -9999 -9999 -9999 -9999 -9999 -9999 -9999 -9999 -9999 -9999 -9999 -9999 -9999 -9999 -9999 -9999 -9999 -9999 -9999 -9999 -9999 -9999 -9999 -9999 -9999 -9999 -9999 -9999 -9999 -9999 -9999 -9999 -9999 -9999 -9999 -9999 -9999 -9999 -9999 -9999 -9999 -9999 -9999 -9999 1.9942E-1 2.04594E-1 1.988E-1 1.75014E-1 1.68662E-1 1.63657E-1 1.76698E-1 1.78512E-1 1.94285E-1 3.161E-1 4.96242E-1 5.51876E-1 5.56022E-1 4.98048E-1 4.46443E-1 3.7235E-1 2.84818E-1 2.49727E-1 2.79808E-1 3.32942E-1 3.86364E-1 3.98174E-1 4.0109E-1 4.27143E-1 4.36666E-1 4.97475E-1 5.89168E-1 6.75587E-1 6.92969E-1 6.67402E-1 6.64599E-1 5.71754E-1 5.35919E-1 5.26848E-1 5.62175E-1 6.44684E-1 7.18154E-1 7.10356E-1 6.78383E-1 6.31132E-1 6.39469E-1 6.51435E-1 6.61385E-1 6.68873E-1 6.76286E-1 6.39832E-1 6.27604E-1 6.46417E-1 6.33836E-1 6.28421E-1 5.95678E-1 5.88676E-1 6.05732E-1 5.34159E-1 4.39567E-1 3.99548E-1 4.83055E-1 4.86893E-1 5.15462E-1 4.41596E-1 3.73584E-1 3.235E-1 3.28852E-1 3.1052E-1 3.21331E-1 3.29447E-1 3.7688E-1 4.40633E-1 4.48473E-1 4.60964E-1 4.44932E-1 3.52825E-1 3.31185E-1 4.19895E-1 4.81614E-1 4.59175E-1 3.96323E-1 3.34983E-1 3.03065E-1 3.15706E-1 3.03015E-1 3.50717E-1 3.78028E-1 4.09457E-1 3.64575E-1 3.36995E-1 3.74713E-1 4.1419E-1 4.9206E-1 5.2039E-1 5.12205E-1 5.31706E-1 5.10789E-1 4.85878E-1 4.46521E-1 3.60353E-1 2.90695E-1 3.07693E-1 3.68235E-1 4.33672E-1 4.32572E-1 4.05516E-1 3.57423E-1 3.4119E-1 2.9452E-1 2.99322E-1 3.38807E-1 3.63514E-1 3.7025E-1 3.27877E-1 3.37026E-1 2.30562E-1 1.69562E-1 2.08512E-1 2.62688E-1 3.51963E-1 4.5578E-1 4.8953E-1 4.70673E-1 4.36296E-1 2.74217E-1 1.71068E-1 1.29971E-1 1.6161E-1 1.96676E-1 1.83132E-1 2.04519E-1 2.67514E-1 2.43823E-1 1.94456E-1 1.58419E-1 1.41946E-1 1.75279E-1 1.49951E-1 9.57075E-2 1.03496E-1 1.79831E-1 2.47377E-1 3.48039E-1 3.53785E-1 2.92354E-1 2.17813E-1 1.73442E-1 1.25238E-1 1.05395E-1 1.10665E-1 1.45793E-1 2.84781E-1 -9999 -9999 -9999 -9999 -9999 -9999 -9999 -9999 -9999 -9999 -9999 -9999 -9999 -9999 -9999 -9999 -9999 -9999 -9999 -9999 -9999 -9999 -9999 -9999 -9999 -9999 -9999 -9999 -9999 -9999
-9999 -9999 -9999 -9999 -9999 -9999 -9999 -9999 -9999 -9999 -9999 -9999 -9999 -9999 -9999 -9999 -9999 -9999 -9999 -9999 -9999 -9999 -9999 -9999 -9999 -9999 -9999 -9999 -9999 -9999 -9999 -9999 -9999 -9999 -9999 -9999 -9999 -9999 -9999 -9999 -9999 -9999 -9999 -9999 -9999 -9999 -9999 -9999 -9999 -9999 -9999 -9999 -9999 -9999 -9999 -9999 -9999 -9999 -9999 -9999 -9999 -9999 -9999 -9999 -9999 -9999 -9999 -9999 -9999 -9999 -9999 -9999 -9999 -9999 -9999 -9999 -9999 -9999 -9999 -9999 -9999 -9999 -9999 -9999 -9999 -9999 1.82117E-1 1.9684E-1 1.8044E-1 1.75014E-1 1.67431E-1 1.63317E-1 1.61289E-1 1.67431E-1 2.45424E-1 4.26186E-1 5.5538E-1 5.49905E-1 5.51977E-1 5.16588E-1 4.96249E-1 4.73438E-1 4.04988E-1 3.41165E-1 3.02203E-1 3.32397E-1 3.54135E-1 3.9352E-1 4.01674E-1 4.28331E-1 4.29119E-1 4.61025E-1 4.73062E-1 5.05918E-1 5.16311E-1 5.3888E-1 5.05194E-1 4.8838E-1 4.62781E-1 4.67875E-1 4.67264E-1 5.13801E-1 5.60384E-1 6.66827E-1 7.06251E-1 7.01828E-1 7.00536E-1 6.99319E-1 7.11523E-1 7.02378E-1 6.8531E-1 6.8999E-1 6.59696E-1 6.71528E-1 6.22707E-1 5.99423E-1 6.34538E-1 5.91245E-1 5.95379E-1 5.71081E-1 4.58391E-1 3.70409E-1 4.08502E-1 4.25013E-1 4.42714E-1 4.09251E-1 3.56468E-1 3.32033E-1 3.6907E-1 3.58913E-1 3.58116E-1 3.2383E-1 3.3132E-1 3.97528E-1 4.81517E-1 5.08682E-1 4.48923E-1 3.67605E-1 3.9289E-1 4.32997E-1 4.99952E-1 4.31658E-1 3.51476E-1 3.1244E-1 3.33806E-1 3.84976E-1 3.6774E-1 3.96916E-1 4.37794E-1 4.35639E-1 4.3842E-1 4.10421E-1 4.44228E-1 4.78131E-1 5.21769E-1 5.29014E-1 5.20567E-1 5.15486E-1 4.83075E-1 4.33806E-1 3.89204E-1 3.22315E-1 2.65246E-1 2.86044E-1 3.48953E-1 4.27224E-1 4.3722E-1 3.91155E-1 3.40574E-1 2.82285E-1 2.86219E-1 3.20519E-1 3.65751E-1 3.94836E-1 4.21279E-1 4.14029E-1 3.96145E-1 2.60633E-1 1.71704E-1 1.6433E-1 1.78802E-1 2.33944E-1 3.77746E-1 5.14464E-1 5.43026E-1 4.95346E-1 3.55532E-1 2.24823E-1 1.40289E-1 1.50162E-1 1.75332E-1 1.71074E-1 1.85986E-1 2.3218E-1 2.41647E-1 2.01787E-1 1.43802E-1 1.07642E-1 1.08789E-1 1.03351E-1 9.32889E-2 1.49496E-1 2.89958E-1 4.50545E-1 5.36485E-1 5.51921E-1 5.54195E-1 5.03843E-1 3.59055E-1 1.66933E-1 1.11708E-1 1.4524E-1 2.62905E-1 3.71175E-1 -9999 -9999 -9999 -9999 -9999 -9999 -9999 -9999 -9999 -9999 -9999 -9999 -9999 -9999 -9999 -9999 -9999 -9999 -9999 -9999 -9999 -9999 -9999 -9999 -9999 -9999 -9999 -9999 -9999 -9999
-9999 -9999 -9999 -9999 -9999 -9999 -9999 -9999 -9999 -9999 -9999 -9999 -9999 -9999 -9999 -9999 -9999 -9999 -9999 -9999 -9999 -9999 -9999 -9999 -9999 -9999 -9999 -9999 -9999 -9999 -9999 -9999 -9999 -9999 -9999 -9999 -9999 -9999 -9999 -9999 -9999 -9999 -9999 -9999 -9999 -9999 -9999 -9999 -9999 -9999 -9999 -9999 -9999 -9999 -9999 -9999 -9999 -9999 -9999 -9999 -9999 -9999 -9999 -9999 -9999 -9999 -9999 -9999 -9999 -9999 -9999 -9999 -9999 -9999 -9999 -9999 -9999 -9999 -9999 -9999 -9999 -9999 -9999 -9999 -9999 -9999 1.83014E-1 1.988E-1 1.81908E-1 1.7339E-1 1.68819E-1 1.62978E-1 1.63657E-1 1.93677E-1 3.34824E-1 5.08677E-1 5.5292E-1 5.49774E-1 5.54493E-1 5.14201E-1 5.16588E-1 5.11954E-1 4.69046E-1 4.3033E-1 3.78258E-1 3.63117E-1 3.68204E-1 4.02843E-1 4.11631E-1 4.36258E-1 4.39834E-1 4.62228E-1 4.64635E-1 5.01271E-1 6.06977E-1 7.1791E-1 6.64716E-1 6.3305E-1 6.07085E-1 5.41762E-1 5.05236E-1 4.61149E-1 4.94814E-1 5.57814E-1 6.75899E-1 7.16789E-1 7.18528E-1 7.13065E-1 7.01175E-1 6.93654E-1 6.97174E-1 6.9125E-1 6.60508E-1 6.57673E-1 6.30985E-1 5.90649E-1 5.77406E-1 6.27883E-1 5.65694E-1 5.07471E-1 4.82588E-1 3.9574E-1 3.50002E-1 3.6403E-1 3.58495E-1 3.38237E-1 3.26272E-1 3.15841E-1 3.40197E-1 3.96831E-1 4.01448E-1 3.40655E-1 3.20079E-1 3.46854E-1 4.28077E-1 5.17198E-1 4.67022E-1 4.16028E-1 4.87448E-1 4.96751E-1 4.67738E-1 4.00714E-1 3.48803E-1 3.56612E-1 3.99751E-1 4.49568E-1 4.73525E-1 4.80205E-1 4.8936E-1 4.82894E-1 5.13262E-1 5.10415E-1 5.19008E-1 5.22033E-1 5.35425E-1 4.96657E-1 5.25021E-1 4.8225E-1 4.37405E-1 3.8547E-1 3.10381E-1 2.55684E-1 2.40541E-1 2.88403E-1 3.56933E-1 3.81197E-1 4.12922E-1 4.13263E-1 3.67084E-1 2.75764E-1 2.56201E-1 2.94537E-1 3.23987E-1 3.58551E-1 3.9812E-1 4.57247E-1 4.25381E-1 3.43003E-1 2.31536E-1 1.90476E-1 1.76534E-1 2.10453E-1 3.46394E-1 4.9296E-1 5.68938E-1 4.34006E-1 3.71514E-1 2.89823E-1 1.86604E-1 1.5406E-1 1.52704E-1 1.54646E-1 1.61717E-1 1.80851E-1 1.9256E-1 1.87203E-1 1.72601E-1 1.29064E-1 1.04044E-1 8.38846E-2 1.07747E-1 1.96633E-1 3.09239E-1 3.55241E-1 3.90372E-1 4.77431E-1 5.19452E-1 5.90741E-1 5.3086E-1 2.60628E-1 1.3045E-1 1.98015E-1 3.56729E-1 -9999 -9999 -9999 -9999 -9999 -9999 -9999 -9999 -9999 -9999 -9999 -9999 -9999 -9999 -9999 -9999 -9999 -9999 -9999 -9999 -9999 -9999 -9999 -9999 -9999 -9999 -9999 -9999 -9999 -9999 -9999
-9999 -9999 -9999 -9999 -9999 -9999 -9999 -9999 -9999 -9999 -9999 -9999 -9999 -9999 -9999 -9999 -9999 -9999 -9999 -9999 -9999 -9999 -9999 -9999 -9999 -9999 -9999 -9999 -9999 -9999 -9999 -9999 -9999 -9999 -9999 -9999 -9999 -9999 -9999 -9999 -9999 -9999 -9999 -9999 -9999 -9999 -9999 -9999 -9999 -9999 -9999 -9999 -9999 -9999 -9999 -9999 -9999 -9999 -9999 -9999 -9999 -9999 -9999 -9999 -9999 -9999 -9999 -9999 -9999 -9999 -9999 -9999 -9999 -9999 -9999 -9999 -9999 -9999 -9999 -9999 -9999 -9999 -9999 -9999 -9999 1.83014E-1 1.84496E-1 1.86736E-1 1.84125E-1 1.74814E-1 1.6674E-1 1.61289E-1 1.67587E-1 2.42253E-1 3.73797E-1 5.08078E-1 5.53774E-1 5.54666E-1 5.34374E-1 5.02241E-1 5.07176E-1 5.12551E-1 4.78606E-1 4.61879E-1 4.4E-1 4.25774E-1 3.98037E-1 4.2164E-1 4.24772E-1 4.5477E-1 4.57763E-1 4.79684E-1 4.98859E-1 5.5671E-1 6.74285E-1 6.90686E-1 6.96845E-1 7.07219E-1 7.16538E-1 6.87078E-1 6.51143E-1 5.27214E-1 4.88303E-1 5.25084E-1 6.148E-1 6.7444E-1 6.85825E-1 7.02663E-1 7.06715E-1 7.01048E-1 6.99018E-1 6.8085E-1 6.43825E-1 6.05694E-1 5.51899E-1 5.03233E-1 4.89985E-1 5.67854E-1 5.45851E-1 4.93168E-1 4.6665E-1 4.04183E-1 3.55141E-1 3.80098E-1 3.76244E-1 3.41767E-1 3.61287E-1 3.46736E-1 3.20345E-1 3.78184E-1 4.24495E-1 4.33047E-1 3.85605E-1 3.85432E-1 4.80095E-1 5.58843E-1 5.07386E-1 4.71412E-1 5.29279E-1 4.68299E-1 4.40121E-1 4.38618E-1 4.34621E-1 4.73201E-1 4.89653E-1 5.39497E-1 5.26731E-1 5.34463E-1 5.39077E-1 5.40752E-1 5.38935E-1 5.20169E-1 5.09273E-1 4.95406E-1 4.93326E-1 4.77472E-1 5.1726E-1 4.52343E-1 4.03976E-1 3.43672E-1 2.76944E-1 2.39203E-1 2.45819E-1 2.86195E-1 3.04926E-1 3.21502E-1 3.69676E-1 3.60213E-1 3.28139E-1 2.59495E-1 2.0774E-1 2.15061E-1 2.27538E-1 2.44781E-1 3.23329E-1 4.16186E-1 4.69351E-1 4.57954E-1 3.76808E-1 2.80213E-1 2.48418E-1 2.60775E-1 4.25614E-1 5.57661E-1 5.26502E-1 4.84338E-1 4.03938E-1 3.4518E-1 3.00083E-1 2.22317E-1 1.67088E-1 1.38447E-1 1.28312E-1 1.35956E-1 1.42874E-1 1.81746E-1 2.4041E-1 2.27877E-1 1.50302E-1 9.57693E-2 9.82787E-2 1.4698E-1 1.78673E-1 1.91248E-1 2.34434E-1 2.57176E-1 3.2236E-1 5.33451E-1 5.86722E-1 3.4421E-1 1.982E-1 2.14952E-1 3.76948E-1 -9999 -9999 -9999 -9999 -9999 -9999 -9999 -9999 -9999 -9999 -9999 -9999 -9999 -9999 -9999 -9999 -9999 -9999 -9999 -9999 -9999 -9999 -9999 -9999 -9999 -9999 -9999 -9999 -9999 -9999 -9999
-9999 -9999 -9999 -9999 -9999 -9999 -9999 -9999 -9999 -9999 -9999 -9999 -9999 -9999 -9999 -9999 -9999 -9999 -9999 -9999 -9999 -9999 -9999 -9999 -9999 -9999 -9999 -9999 -9999 -9999 -9999 -9999 -9999 -9999 -9999 -9999 -9999 -9999 -9999 -9999 -9999 -9999 -9999 -9999 -9999 -9999 -9999 -9999 -9999 -9999 -9999 -9999 -9999 -9999 -9999 -9999 -9999 -9999 -9999 -9999 -9999 -9999 -9999 -9999 -9999 -9999 -9999 -9999 -9999 -9999 -9999 -9999 -9999 -9999 -9999 -9999 -9999 -9999 -9999 -9999 -9999 -9999 -9999 -9999 -9999 1.83384E-1 1.85241E-1 1.87863E-1 1.83171E-1 1.75172E-1 1.6468E-1 1.59768E-1 1.86444E-1 2.66303E-1 3.70393E-1 4.6112E-1 5.45645E-1 5.40908E-1 5.17657E-1 4.8261E-1 4.8801E-1 4.6606E-1 4.38924E-1 4.31404E-1 4.30814E-1 4.49518E-1 4.46541E-1 4.43735E-1 4.46708E-1 4.75138E-1 4.76337E-1 4.93088E-1 5.00294E-1 6.04904E-1 6.5201E-1 6.85788E-1 6.74077E-1 6.70285E-1 6.82084E-1 7.06978E-1 7.18373E-1 6.75371E-1 5.18908E-1 5.1958E-1 5.66375E-1 6.1365E-1 6.51286E-1 6.72258E-1 6.64037E-1 6.65816E-1 6.8152E-1 6.65965E-1 6.33111E-1 5.84197E-1 4.88762E-1 4.01668E-1 3.9435E-1 4.53433E-1 5.01341E-1 5.09412E-1 4.68656E-1 4.05563E-1 3.86306E-1 4.22643E-1 3.92499E-1 3.78148E-1 4.08401E-1 3.76829E-1 3.85445E-1 3.70274E-1 4.01316E-1 4.78654E-1 4.28898E-1 4.39836E-1 5.18726E-1 6.12835E-1 5.81075E-1 5.20499E-1 5.38805E-1 5.63286E-1 5.5322E-1 5.52911E-1 5.39074E-1 5.52848E-1 5.29705E-1 4.98034E-1 4.82265E-1 4.48028E-1 4.82771E-1 5.07704E-1 4.86296E-1 4.98994E-1 4.40697E-1 4.23915E-1 4.46172E-1 4.87948E-1 5.0247E-1 4.60813E-1 3.80649E-1 3.21211E-1 2.9646E-1 2.7442E-1 3.01759E-1 3.09427E-1 2.70631E-1 2.76435E-1 2.92731E-1 2.91706E-1 2.65508E-1 2.46733E-1 2.02828E-1 1.95402E-1 1.851E-1 1.95269E-1 2.32466E-1 3.09984E-1 3.77105E-1 4.34678E-1 4.8897E-1 4.12971E-1 3.31721E-1 3.95867E-1 5.13606E-1 6.10146E-1 5.23142E-1 4.70509E-1 4.03298E-1 3.68078E-1 3.3474E-1 2.5988E-1 1.88798E-1 1.38565E-1 1.1608E-1 1.32621E-1 1.71382E-1 2.57526E-1 3.48367E-1 2.93758E-1 2.05932E-1 1.23505E-1 9.12688E-2 1.13874E-1 1.21105E-1 1.38166E-1 1.35135E-1 1.30745E-1 2.15071E-1 4.51341E-1 6.18075E-1 5.30495E-1 4.23449E-1 3.57895E-1 4.29984E-1 -9999 -9999 -9999 -9999 -9999 -9999 -9999 -9999 -9999 -9999 -9999 -9999 -9999 -9999 -9999 -9999 -9999 -9999 -9999 -9999 -9999 -9999 -9999 -9999 -9999 -9999 -9999 -9999 -9999 -9999 -9999
-9999 -9999 -9999 -9999 -9999 -9999 -9999 -9999 -9999 -9999 -9999 -9999 -9999 -9999 -9999 -9999 -9999 -9999 -9999 -9999 -9999 -9999 -9999 -9999 -9999 -9999 -9999 -9999 -9999 -9999 -9999 -9999 -9999 -9999 -9999 -9999 -9999 -9999 -9999 -9999 -9999 -9999 -9999 -9999 -9999 -9999 -9999 -9999 -9999 -9999 -9999 -9999 -9999 -9999 -9999 -9999 -9999 -9999 -9999 -9999 -9999 -9999 -9999 -9999 -9999 -9999 -9999 -9999 -9999 -9999 -9999 -9999 -9999 -9999 -9999 -9999 -9999 -9999 -9999 -9999 -9999 -9999 -9999 -9999 1.84125E-1 1.85613E-1 1.86361E-1 1.84653E-1 1.80964E-1 1.72681E-1 1.64338E-1 1.62794E-1 2.03266E-1 2.62959E-1 3.40455E-1 4.67694E-1 5.55013E-1 5.4387E-1 4.8261E-1 4.41016E-1 4.39233E-1 4.18877E-1 4.15529E-1 4.21396E-1 4.27868E-1 4.33765E-1 4.55042E-1 4.57425E-1 4.85326E-1 4.90118E-1 4.84881E-1 5.05692E-1 5.41992E-1 6.87925E-1 6.7428E-1 7.00073E-1 6.8049E-1 6.51308E-1 6.56123E-1 6.909E-1 7.14755E-1 7.26175E-1 5.77488E-1 5.31185E-1 5.88552E-1 6.06328E-1 6.42894E-1 6.48242E-1 6.44924E-1 6.2916E-1 6.58204E-1 6.51311E-1 6.03221E-1 5.53913E-1 4.96881E-1 4.4054E-1 3.94376E-1 3.76641E-1 3.9982E-1 4.20358E-1 4.22864E-1 3.89018E-1 4.0887E-1 4.49361E-1 4.06835E-1 4.27937E-1 4.38456E-1 4.15786E-1 4.49413E-1 3.8768E-1 4.3589E-1 5.24109E-1 5.05175E-1 5.32555E-1 5.65527E-1 5.977E-1 6.05013E-1 5.8888E-1 5.48628E-1 5.74065E-1 4.82359E-1 4.84802E-1 4.7454E-1 4.9372E-1 4.26427E-1 4.1389E-1 4.45378E-1 3.99374E-1 4.48035E-1 4.26859E-1 4.24963E-1 4.55409E-1 4.14853E-1 3.81822E-1 4.40456E-1 5.16747E-1 4.75831E-1 4.23143E-1 3.66194E-1 3.68993E-1 3.78503E-1 3.82165E-1 3.66848E-1 3.56478E-1 3.08536E-1 2.56322E-1 2.39263E-1 2.58049E-1 3.00271E-1 3.0983E-1 2.63005E-1 2.37782E-1 2.188E-1 1.9147E-1 2.0931E-1 2.43573E-1 3.16695E-1 4.20616E-1 5.10687E-1 5.1457E-1 4.62047E-1 4.93413E-1 6.00955E-1 6.10636E-1 5.63818E-1 4.13595E-1 3.57349E-1 3.07774E-1 2.95608E-1 2.60554E-1 2.29333E-1 1.72411E-1 1.28891E-1 1.4564E-1 2.19028E-1 3.29508E-1 4.24792E-1 4.22585E-1 3.74698E-1 2.36437E-1 1.28355E-1 1.01341E-1 9.52226E-2 9.12883E-2 7.53032E-2 8.29645E-2 1.60901E-1 3.55417E-1 5.70192E-1 5.87138E-1 5.97039E-1 -9999 -9999 -9999 -9999 -9999 -9999 -9999 -9999 -9999 -9999 -9999 -9999 -9999 -9999 -9999 -9999 -9999 -9999 -9999 -9999 -9999 -9999 -9999 -9999 -9999 -9999 -9999 -9999 -9999 -9999 -9999 -9999 -9999
-9999 -9999 -9999 -9999 -9999 -9999 -9999 -9999 -9999 -9999 -9999 -9999 -9999 -9999 -9999 -9999 -9999 -9999 -9999 -9999 -9999 -9999 -9999 -9999 -9999 -9999 -9999 -9999 -9999 -9999 -9999 -9999 -9999 -9999 -9999 -9999 -9999 -9999 -9999 -9999 -9999 -9999 -9999 -9999 -9999 -9999 -9999 -9999 -9999 -9999 -9999 -9999 -9999 -9999 -9999 -9999 -9999 -9999 -9999 -9999 -9999 -9999 -9999 -9999 -9999 -9999 -9999 -9999 -9999 -9999 -9999 -9999 -9999 -9999 -9999 -9999 -9999 -9999 -9999 -9999 -9999 -9999 -9999 1.86361E-1 1.86361E-1 1.86361E-1 1.85398E-1 1.83171E-1 1.78413E-1 1.70918E-1 1.65178E-1 1.81977E-1 1.9099E-1 2.39287E-1 3.7058E-1 5.55103E-1 5.89456E-1 5.49599E-1 4.60685E-1 4.29145E-1 3.99016E-1 3.75478E-1 3.83454E-1 3.92631E-1 4.24924E-1 4.2803E-1 4.35103E-1 4.39828E-1 4.65772E-1 4.6354E-1 4.84282E-1 4.93858E-1 5.84788E-1 6.42116E-1 6.97364E-1 7.08237E-1 6.96952E-1 6.5685E-1 6.42183E-1 6.82176E-1 7.03177E-1 7.18475E-1 6.54575E-1 5.47182E-1 6.26111E-1 6.54685E-1 6.46877E-1 6.52494E-1 6.28171E-1 6.23557E-1 6.3234E-1 6.74271E-1 6.16758E-1 5.59312E-1 5.02075E-1 4.64172E-1 4.25627E-1 4.04946E-1 3.82494E-1 3.70239E-1 3.41719E-1 3.64253E-1 4.23939E-1 4.67085E-1 4.24392E-1 4.34968E-1 4.46117E-1 4.50894E-1 5.27344E-1 4.84795E-1 5.00579E-1 5.87021E-1 6.17993E-1 6.37672E-1 6.31673E-1 6.07774E-1 5.39186E-1 5.48236E-1 5.89113E-1 5.11463E-1 3.93673E-1 3.67046E-1 4.05266E-1 3.79487E-1 3.28483E-1 3.57748E-1 3.97141E-1 3.62456E-1 4.0765E-1 3.84922E-1 3.54077E-1 3.93215E-1 3.83395E-1 3.78576E-1 4.55615E-1 5.04065E-1 4.72941E-1 4.5018E-1 4.25696E-1 4.42712E-1 4.35915E-1 4.14694E-1 3.79588E-1 3.50988E-1 3.28031E-1 2.81472E-1 2.51634E-1 2.9391E-1 3.31471E-1 3.54384E-1 3.40791E-1 2.87378E-1 2.73044E-1 2.54096E-1 2.49922E-1 2.31965E-1 2.61445E-1 3.90875E-1 5.18434E-1 5.80027E-1 5.64492E-1 5.90004E-1 6.39501E-1 5.9635E-1 5.26453E-1 4.41633E-1 3.89892E-1 3.80002E-1 3.80551E-1 3.50765E-1 3.3185E-1 2.13384E-1 1.61764E-1 1.50258E-1 1.89154E-1 2.56289E-1 3.76237E-1 4.36728E-1 4.98185E-1 4.20683E-1 2.36367E-1 1.25217E-1 8.44822E-2 7.72711E-2 8.69963E-2 1.09844E-1 1.80655E-1 2.60406E-1 4.54004E-1 -9999 -9999 -9999 -9999 -9999 -9999 -9999 -9999 -9999 -9999 -9999 -9999 -9999 -9999 -9999 -9999 -9999 -9999 -9999 -9999 -9999 -9999 -9999 -9999 -9999 -9999 -9999 -9999 -9999 -9999 -9999 -9999 -9999 -9999 -9999
-9999 -9999 -9999 -9999 -9999 -9999 -9999 -9999 -9999 -9999 -9999 -9999 -9999 -9999 -9999 -9999 -9999 -9999 -9999 -9999 -9999 -9999 -9999 -9999 -9999 -9999 -9999 -9999 -9999 -9999 -9999 -9999 -9999 -9999 -9999 -9999 -9999 -9999 -9999 -9999 -9999 -9999 -9999 -9999 -9999 -9999 -9999 -9999 -9999 -9999 -9999 -9999 -9999 -9999 -9999 -9999 -9999 -9999 -9999 -9999 -9999 -9999 -9999 -9999 -9999 -9999 -9999 -9999 -9999 -9999 -9999 -9999 -9999 -9999 -9999 -9999 -9999 -9999 -9999 -9999 -9999 -9999 1.95112E-1 1.93955E-1 1.89373E-1 1.88239E-1 1.85025E-1 1.80964E-1 1.73745E-1 1.67587E-1 1.69324E-1 2.02866E-1 2.05853E-1 2.58411E-1 4.14596E-1 5.89327E-1 6.19161E-1 5.45056E-1 4.6367E-1 4.00759E-1 3.65866E-1 3.72643E-1 3.84026E-1 3.93206E-1 3.97983E-1 4.04923E-1 4.33923E-1 4.39828E-1 4.38209E-1 4.59964E-1 4.62348E-1 5.11175E-1 6.61285E-1 6.36345E-1 6.34841E-1 6.86925E-1 6.81294E-1 6.3625E-1 6.40195E-1 6.7581E-1 6.92294E-1 7.08067E-1 7.10558E-1 5.89145E-1 6.38531E-1 6.77013E-1 6.81205E-1 6.76086E-1 6.33178E-1 6.36639E-1 6.34106E-1 6.41541E-1 6.04756E-1 5.43854E-1 4.80441E-1 4.29964E-1 3.95337E-1 4.16895E-1 4.4708E-1 3.96551E-1 3.47984E-1 3.54926E-1 4.29615E-1 4.86184E-1 5.00637E-1 4.54736E-1 5.05022E-1 5.03859E-1 5.67913E-1 6.16208E-1 6.26344E-1 6.30216E-1 6.2132E-1 5.77319E-1 5.29193E-1 4.81972E-1 4.37249E-1 4.13241E-1 5.02434E-1 4.64386E-1 3.55165E-1 3.0332E-1 3.48205E-1 2.86847E-1 2.54802E-1 2.76249E-1 3.34621E-1 3.41727E-1 3.72108E-1 3.56181E-1 3.34339E-1 3.3332E-1 3.44031E-1 3.69203E-1 4.56836E-1 4.85489E-1 4.46217E-1 4.75181E-1 4.77738E-1 4.68635E-1 4.33777E-1 4.32381E-1 3.81898E-1 3.20522E-1 2.85625E-1 2.65107E-1 2.75285E-1 3.16474E-1 3.57545E-1 3.7107E-1 3.86397E-1 3.63566E-1 3.03872E-1 3.27129E-1 3.52098E-1 2.87808E-1 2.29512E-1 2.75995E-1 4.49408E-1 5.56506E-1 6.06723E-1 6.08873E-1 6.41302E-1 5.76432E-1 5.21905E-1 4.63522E-1 4.60185E-1 4.56595E-1 4.29766E-1 4.08148E-1 3.51313E-1 3.23911E-1 2.22309E-1 1.60735E-1 1.70528E-1 1.99153E-1 2.17939E-1 3.39397E-1 5.07297E-1 5.43938E-1 4.09238E-1 2.02251E-1 1.18742E-1 9.98787E-2 1.37512E-1 2.33381E-1 2.73513E-1 3.05527E-1 4.90752E-1 -9999 -9999 -9999 -9999 -9999 -9999 -9999 -9999 -9999 -9999 -9999 -9999 -9999 -9999 -9999 -9999 -9999 -9999 -9999 -9999 -9999 -9999 -9999 -9999 -9999 -9999 -9999 -9999 -9999 -9999 -9999 -9999 -9999 -9999 -9999
-9999 -9999 -9999 -9999 -9999 -9999 -9999 -9999 -9999 -9999 -9999 -9999 -9999 -9999 -9999 -9999 -9999 -9999 -9999 -9999 -9999 -9999 -9999 -9999 -9999 -9999 -9999 -9999 -9999 -9999 -9999 -9999 -9999 -9999 -9999 -9999 -9999 -9999 -9999 -9999 -9999 -9999 -9999 -9999 -9999 -9999 -9999 -9999 -9999 -9999 -9999 -9999 -9999 -9999 -9999 -9999 -9999 -9999 -9999 -9999 -9999 -9999 -9999 -9999 -9999 -9999 -9999 -9999 -9999 -9999 -9999 -9999 -9999 -9999 -9999 -9999 -9999 -9999 -9999 -9999 -9999 -9999 2.06149E-1 2.00578E-1 1.92802E-1 1.88397E-1 1.84282E-1 1.78051E-1 1.68975E-1 1.65863E-1 1.71074E-1 1.88329E-1 2.0384E-1 2.64098E-1 4.6112E-1 6.01027E-1 6.15706E-1 5.23471E-1 4.30062E-1 3.66993E-1 3.41911E-1 3.52907E-1 3.64595E-1 3.70372E-1 3.97983E-1 4.04923E-1 4.12473E-1 4.37619E-1 4.39981E-1 4.38209E-1 4.43526E-1 5.37346E-1 6.75118E-1 7.16087E-1 7.08582E-1 7.0889E-1 6.59581E-1 6.22496E-1 6.45633E-1 6.71217E-1 6.81892E-1 6.98135E-1 7.21873E-1 6.03735E-1 6.19E-1 6.97134E-1 7.07825E-1 6.99111E-1 6.85372E-1 6.78656E-1 6.59713E-1 6.14154E-1 6.10887E-1 5.71795E-1 4.99E-1 4.58539E-1 4.30014E-1 4.58041E-1 4.73994E-1 4.10017E-1 3.95144E-1 3.76732E-1 4.28268E-1 5.31276E-1 5.42452E-1 5.34305E-1 5.55973E-1 6.04865E-1 6.40908E-1 6.03166E-1 5.6473E-1 5.14677E-1 4.59022E-1 4.76066E-1 4.21718E-1 4.22969E-1 3.47738E-1 3.46228E-1 4.17409E-1 4.23214E-1 3.50031E-1 2.7684E-1 2.80285E-1 2.45325E-1 2.31254E-1 2.37521E-1 2.70189E-1 3.17114E-1 3.7015E-1 3.96342E-1 3.77849E-1 3.29491E-1 3.11318E-1 3.54791E-1 4.20842E-1 4.83533E-1 4.43033E-1 3.85312E-1 3.94252E-1 3.90448E-1 4.15371E-1 4.55846E-1 3.98073E-1 3.5059E-1 2.94075E-1 2.44736E-1 2.62153E-1 2.83983E-1 3.10714E-1 3.4247E-1 3.80264E-1 4.15181E-1 3.71863E-1 3.5878E-1 4.25143E-1 3.94023E-1 2.97906E-1 2.81676E-1 3.11499E-1 4.40704E-1 5.81516E-1 6.52504E-1 6.52277E-1 5.91946E-1 5.36913E-1 5.05016E-1 5.20538E-1 4.82023E-1 4.64112E-1 4.09505E-1 3.6008E-1 3.45477E-1 2.6087E-1 1.68763E-1 1.38317E-1 1.40652E-1 1.37568E-1 2.47184E-1 4.66488E-1 5.74537E-1 4.58893E-1 2.69575E-1 2.13417E-1 1.89341E-1 2.37325E-1 3.37884E-1 4.93948E-1 5.65395E-1 -9999 -9999 -9999 -9999 -9999 -9999 -9999 -9999 -9999 -9999 -9999 -9999 -9999 -9999 -9999 -9999 -9999 -9999 -9999 -9999 -9999 -9999 -9999 -9999 -9999 -9999 -9999 -9999 -9999 -9999 -9999 -9999 -9999 -9999 -9999 -9999
-9999 -9999 -9999 -9999 -9999 -9999 -9999 -9999 -9999 -9999 -9999 -9999 -9999 -9999 -9999 -9999 -9999 -9999 -9999 -9999 -9999 -9999 -9999 -9999 -9999 -9999 -9999 -9999 -9999 -9999 -9999 -9999 -9999 -9999 -9999 -9999 -9999 -9999 -9999 -9999 -9999 -9999 -9999 -9999 -9999 -9999 -9999 -9999 -9999 -9999 -9999 -9999 -9999 -9999 -9999 -9999 -9999 -9999 -9999 -9999 -9999 -9999 -9999 -9999 -9999 -9999 -9999 -9999 -9999 -9999 -9999 -9999 -9999 -9999 -9999 -9999 -9999 -9999 -9999 -9999 -9999 2.19983E-1 2.24222E-1 2.02159E-1 1.92576E-1 1.90288E-1 1.85025E-1 1.7497E-1 1.55425E-1 1.68975E-1 1.74614E-1 1.86233E-1 2.01841E-1 2.89989E-1 5.07176E-1 6.17707E-1 5.9431E-1 5.03898E-1 3.89756E-1 3.3864E-1 3.19802E-1 3.34212E-1 3.43043E-1 3.7206E-1 3.78839E-1 3.85087E-1 4.09721E-1 4.16702E-1 4.18452E-1 4.15537E-1 4.45447E-1 5.36575E-1 6.35344E-1 6.91111E-1 6.68085E-1 6.83346E-1 6.81587E-1 6.55747E-1 6.6327E-1 6.68557E-1 6.72866E-1 6.86302E-1 7.13518E-1 6.39316E-1 6.19E-1 7.02283E-1 6.91903E-1 6.5642E-1 6.54762E-1 6.34575E-1 6.24405E-1 5.82177E-1 6.08485E-1 5.90904E-1 5.25092E-1 5.07537E-1 4.71144E-1 5.10272E-1 5.02852E-1 4.66602E-1 4.16745E-1 4.39203E-1 4.62319E-1 5.24964E-1 6.13446E-1 6.46735E-1 6.63242E-1 6.59212E-1 6.21481E-1 5.03441E-1 4.31465E-1 4.45993E-1 3.80956E-1 3.86009E-1 3.68585E-1 3.62377E-1 2.92654E-1 2.98022E-1 3.28254E-1 3.60431E-1 2.99177E-1 2.46369E-1 2.50109E-1 2.71073E-1 2.88876E-1 2.52396E-1 2.73693E-1 3.73974E-1 4.32135E-1 4.57698E-1 4.13929E-1 3.43041E-1 3.50493E-1 4.0403E-1 4.34331E-1 4.65655E-1 4.36893E-1 3.49662E-1 3.26597E-1 3.41301E-1 3.99094E-1 4.45321E-1 4.33836E-1 3.77007E-1 3.11901E-1 2.38568E-1 2.16443E-1 2.21424E-1 2.29949E-1 2.42937E-1 2.90343E-1 3.46899E-1 3.68205E-1 4.15259E-1 4.52028E-1 4.76129E-1 4.10528E-1 4.33725E-1 4.13703E-1 3.85217E-1 4.57151E-1 5.79234E-1 6.6178E-1 6.19905E-1 5.98806E-1 5.69544E-1 5.41996E-1 4.82394E-1 4.44934E-1 4.30611E-1 4.05697E-1 4.06076E-1 2.68552E-1 1.70939E-1 1.19223E-1 1.12207E-1 1.17495E-1 2.54085E-1 5.12283E-1 6.69748E-1 5.39582E-1 2.76102E-1 3.08666E-1 3.89966E-1 5.08177E-1 5.682E-1 -9999 -9999 -9999 -9999 -9999 -9999 -9999 -9999 -9999 -9999 -9999 -9999 -9999 -9999 -9999 -9999 -9999 -9999 -9999 -9999 -9999 -9999 -9999 -9999 -9999 -9999 -9999 -9999 -9999 -9999 -9999 -9999 -9999 -9999 -9999 -9999 -9999 -9999
-9999 -9999 -9999 -9999 -9999 -9999 -9999 -9999 -9999 -9999 -9999 -9999 -9999 -9999 -9999 -9999 -9999 -9999 -9999 -9999 -9999 -9999 -9999 -9999 -9999 -9999 -9999 -9999 -9999 -9999 -9999 -9999 -9999 -9999 -9999 -9999 -9999 -9999 -9999 -9999 -9999 -9999 -9999 -9999 -9999 -9999 -9999 -9999 -9999 -9999 -9999 -9999 -9999 -9999 -9999 -9999 -9999 -9999 -9999 -9999 -9999 -9999 -9999 -9999 -9999 -9999 -9999 -9999 -9999 -9999 -9999 -9999 -9999 -9999 -9999 -9999 -9999 -9999 -9999 -9999 -9999 1.9357E-1 1.98223E-1 1.93727E-1 1.91049E-1 1.89152E-1 1.84653E-1 1.61036E-1 1.54775E-1 1.73546E-1 1.98901E-1 2.14452E-1 2.30879E-1 3.32304E-1 5.72397E-1 6.15035E-1 5.52772E-1 4.80469E-1 3.57899E-1 3.12444E-1 3.19274E-1 3.31692E-1 3.46862E-1 3.56204E-1 3.62298E-1 3.85241E-1 3.90372E-1 3.96095E-1 4.17868E-1 4.15686E-1 4.2853E-1 5.13245E-1 6.37836E-1 6.33277E-1 5.91133E-1 6.10549E-1 6.45991E-1 6.79141E-1 6.86868E-1 6.75689E-1 6.71646E-1 6.79687E-1 7.06808E-1 6.50908E-1 6.38151E-1 6.97549E-1 6.76826E-1 6.35665E-1 6.14354E-1 5.75723E-1 5.64165E-1 5.62985E-1 5.95876E-1 6.14289E-1 5.69679E-1 5.44728E-1 5.19158E-1 5.31593E-1 5.65693E-1 5.02448E-1 4.39472E-1 4.71095E-1 5.36352E-1 5.88453E-1 6.72759E-1 6.38449E-1 6.33954E-1 5.81092E-1 5.19504E-1 4.31513E-1 3.70141E-1 3.873E-1 3.7416E-1 3.5123E-1 3.20214E-1 3.0342E-1 2.61869E-1 2.37248E-1 2.62085E-1 2.75747E-1 2.48489E-1 2.2713E-1 2.64472E-1 3.209E-1 3.65852E-1 3.24622E-1 3.44522E-1 4.22334E-1 5.00534E-1 4.87359E-1 4.29388E-1 3.63619E-1 3.54635E-1 4.04622E-1 3.72061E-1 3.93243E-1 4.16022E-1 3.48037E-1 3.13113E-1 3.49667E-1 3.95921E-1 4.26416E-1 3.93495E-1 3.67313E-1 3.16969E-1 2.69211E-1 2.47062E-1 2.36197E-1 2.20244E-1 2.26851E-1 2.23553E-1 2.25062E-1 2.45918E-1 2.96285E-1 3.73296E-1 4.5311E-1 5.09112E-1 5.30766E-1 5.48514E-1 5.30651E-1 5.00432E-1 5.47683E-1 6.68958E-1 6.60791E-1 6.02521E-1 5.44006E-1 5.025E-1 4.87498E-1 4.96671E-1 5.01333E-1 4.91698E-1 4.31106E-1 2.35049E-1 1.68212E-1 1.46821E-1 1.25171E-1 1.20516E-1 2.68076E-1 5.52411E-1 6.7033E-1 5.4736E-1 2.58418E-1 2.91657E-1 5.30999E-1 1.50898E-1 -9999 -9999 -9999 -9999 -9999 -9999 -9999 -9999 -9999 -9999 -9999 -9999 -9999 -9999 -9999 -9999 -9999 -9999 -9999 -9999 -9999 -9999 -9999 -9999 -9999 -9999 -9999 -9999 -9999 -9999 -9999 -9999 -9999 -9999 -9999 -9999 -9999 -9999 -9999
-9999 -9999 -9999 -9999 -9999 -9999 -9999 -9999 -9999 -9999 -9999 -9999 -9999 -9999 -9999 -9999 -9999 -9999 -9999 -9999 -9999 -9999 -9999 -9999 -9999 -9999 -9999 -9999 -9999 -9999 -9999 -9999 -9999 -9999 -9999 -9999 -9999 -9999 -9999 -9999 -9999 -9999 -9999 -9999 -9999 -9999 -9999 -9999 -9999 -9999 -9999 -9999 -9999 -9999 -9999 -9999 -9999 -9999 -9999 -9999 -9999 -9999 -9999 -9999 -9999 -9999 -9999 -9999 -9999 -9999 -9999 -9999 -9999 -9999 -9999 -9999 -9999 -9999 -9999 -9999 1.85241E-1 1.88239E-1 1.91273E-1 1.90288E-1 1.87268E-1 1.84653E-1 1.80023E-1 1.60035E-1 1.551E-1 1.75125E-1 2.28876E-1 2.77151E-1 3.05836E-1 4.2064E-1 5.64782E-1 5.72009E-1 5.101E-1 4.39264E-1 3.29913E-1 2.91907E-1 2.98146E-1 3.15152E-1 3.30462E-1 3.60078E-1 3.63561E-1 3.68018E-1 3.93803E-1 3.95522E-1 3.9395E-1 3.95667E-1 4.36738E-1 5.11422E-1 6.35269E-1 5.04291E-1 5.51336E-1 5.72588E-1 5.92555E-1 6.27162E-1 6.71934E-1 6.56915E-1 6.48129E-1 6.70987E-1 6.96005E-1 6.90076E-1 6.42058E-1 6.77088E-1 6.97452E-1 6.67455E-1 6.25198E-1 5.84126E-1 5.96361E-1 5.78659E-1 6.26661E-1 6.38787E-1 6.19928E-1 5.66598E-1 6.01258E-1 6.00044E-1 5.70791E-1 4.67726E-1 4.98767E-1 5.41551E-1 6.08905E-1 6.7402E-1 6.48922E-1 6.32555E-1 5.95051E-1 4.71068E-1 4.08541E-1 3.97181E-1 3.69549E-1 3.54986E-1 3.60923E-1 3.18491E-1 2.82209E-1 2.52834E-1 2.46545E-1 2.53099E-1 2.72071E-1 2.51161E-1 2.43447E-1 2.3884E-1 2.55939E-1 3.06758E-1 3.71691E-1 4.10447E-1 4.15076E-1 4.78519E-1 5.19173E-1 4.69058E-1 4.15638E-1 3.74044E-1 3.73049E-1 4.04474E-1 3.45275E-1 3.42278E-1 3.75211E-1 3.22206E-1 2.94963E-1 3.18669E-1 3.70982E-1 3.95651E-1 3.37773E-1 3.19818E-1 3.24201E-1 3.11747E-1 2.69748E-1 2.55803E-1 2.56871E-1 2.79204E-1 2.88558E-1 2.75033E-1 2.62347E-1 2.38349E-1 2.77878E-1 3.73935E-1 4.57246E-1 5.18198E-1 5.66217E-1 6.23371E-1 6.29417E-1 6.04734E-1 6.79815E-1 7.03306E-1 6.22364E-1 5.64405E-1 5.77959E-1 5.76202E-1 5.66379E-1 5.53425E-1 4.54485E-1 4.14573E-1 3.53817E-1 3.76289E-1 3.46145E-1 2.37749E-1 1.67666E-1 2.47184E-1 5.78876E-1 6.19574E-1 4.68875E-1 2.66035E-1 2.93771E-1 5.63185E-1 -9999 -9999 -9999 -9999 -9999 -9999 -9999 -9999 -9999 -9999 -9999 -9999 -9999 -9999 -9999 -9999 -9999 -9999 -9999 -9999 -9999 -9999 -9999 -9999 -9999 -9999 -9999 -9999 -9999 -9999 -9999 -9999 -9999 -9999 -9999 -9999 -9999 -9999 -9999 -9999
-9999 -9999 -9999 -9999 -9999 -9999 -9999 -9999 -9999 -9999 -9999 -9999 -9999 -9999 -9999 -9999 -9999 -9999 -9999 -9999 -9999 -9999 -9999 -9999 -9999 -9999 -9999 -9999 -9999 -9999 -9999 -9999 -9999 -9999 -9999 -9999 -9999 -9999 -9999 -9999 -9999 -9999 -9999 -9999 -9999 -9999 -9999 -9999 -9999 -9999 -9999 -9999 -9999 -9999 -9999 -9999 -9999 -9999 -9999 -9999 -9999 -9999 -9999 -9999 -9999 -9999 -9999 -9999 -9999 -9999 -9999 -9999 -9999 -9999 -9999 -9999 -9999 -9999 -9999 -9999 1.88239E-1 1.92036E-1 1.93343E-1 1.92959E-1 1.87644E-1 1.66454E-1 1.64406E-1 1.60035E-1 1.55751E-1 1.6832E-1 2.47076E-1 3.63692E-1 4.64268E-1 5.48827E-1 5.56345E-1 5.29605E-1 4.70373E-1 4.04432E-1 3.08233E-1 2.74778E-1 2.85553E-1 3.2092E-1 3.34741E-1 3.40812E-1 3.6746E-1 3.72494E-1 3.753E-1 3.74881E-1 3.7432E-1 3.74881E-1 4.14681E-1 5.08503E-1 5.71939E-1 4.8368E-1 5.30036E-1 5.73105E-1 6.1073E-1 6.66131E-1 6.81138E-1 6.13029E-1 6.03821E-1 6.40035E-1 6.83544E-1 7.06986E-1 6.62679E-1 6.88694E-1 6.9856E-1 6.76092E-1 6.55638E-1 6.2729E-1 6.38755E-1 6.3069E-1 6.36134E-1 6.75716E-1 6.82228E-1 6.61624E-1 6.616E-1 6.1194E-1 5.23987E-1 4.73877E-1 5.41551E-1 6.36228E-1 6.86527E-1 6.5345E-1 5.94967E-1 6.01737E-1 6.06297E-1 5.44831E-1 5.17347E-1 5.05963E-1 4.70345E-1 4.38511E-1 4.04532E-1 3.45582E-1 2.72588E-1 2.47639E-1 2.93982E-1 3.24715E-1 3.55496E-1 3.31111E-1 3.24385E-1 2.61085E-1 2.80407E-1 3.41114E-1 4.02651E-1 4.5038E-1 4.83011E-1 5.2425E-1 5.21251E-1 4.625E-1 4.06234E-1 3.86878E-1 3.6379E-1 3.43568E-1 3.20282E-1 2.9249E-1 3.14362E-1 2.70019E-1 2.47099E-1 2.73907E-1 3.31457E-1 3.49763E-1 3.30243E-1 3.59692E-1 3.74848E-1 3.82926E-1 3.225E-1 2.63353E-1 2.49589E-1 2.7396E-1 3.16747E-1 3.15462E-1 3.04272E-1 2.68283E-1 2.75212E-1 4.35535E-1 5.62551E-1 6.03976E-1 6.27138E-1 6.24892E-1 6.47351E-1 6.62614E-1 6.8956E-1 6.78186E-1 6.85159E-1 6.50069E-1 6.8569E-1 6.6576E-1 5.71956E-1 5.08024E-1 5.01326E-1 5.29882E-1 5.18302E-1 6.06584E-1 5.78932E-1 5.50412E-1 4.20084E-1 3.39765E-1 6.13578E-1 4.54877E-1 4.30368E-1 2.76306E-1 3.85304E-1 -9999 -9999 -9999 -9999 -9999 -9999 -9999 -9999 -9999 -9999 -9999 -9999 -9999 -9999 -9999 -9999 -9999 -9999 -9999 -9999 -9999 -9999 -9999 -9999 -9999 -9999 -9999 -9999 -9999 -9999 -9999 -9999 -9999 -9999 -9999 -9999 -9999 -9999 -9999 -9999 -9999
-9999 -9999 -9999 -9999 -9999 -9999 -9999 -9999 -9999 -9999 -9999 -9999 -9999 -9999 -9999 -9999 -9999 -9999 -9999 -9999 -9999 -9999 -9999 -9999 -9999 -9999 -9999 -9999 -9999 -9999 -9999 -9999 -9999 -9999 -9999 -9999 -9999 -9999 -9999 -9999 -9999 -9999 -9999 -9999 -9999 -9999 -9999 -9999 -9999 -9999 -9999 -9999 -9999 -9999 -9999 -9999 -9999 -9999 -9999 -9999 -9999 -9999 -9999 -9999 -9999 -9999 -9999 -9999 -9999 -9999 -9999 -9999 -9999 -9999 -9999 -9999 -9999 -9999 -9999 1.89373E-1 1.9357E-1 1.96043E-1 1.97989E-1 1.97209E-1 1.92959E-1 1.69213E-1 1.63052E-1 1.59038E-1 1.58522E-1 1.93652E-1 3.07896E-1 4.5612E-1 5.43872E-1 5.54152E-1 5.49426E-1 5.06375E-1 4.52692E-1 3.69397E-1 3.02226E-1 2.76721E-1 2.91524E-1 3.07755E-1 3.17741E-1 3.4623E-1 3.52229E-1 3.56617E-1 3.78254E-1 3.78254E-1 3.75443E-1 3.73759E-1 3.84597E-1 4.4371E-1 4.62212E-1 5.07588E-1 5.30948E-1 5.69991E-1 6.09199E-1 6.63538E-1 6.82371E-1 6.09349E-1 5.69904E-1 6.13129E-1 6.65372E-1 7.16289E-1 6.76849E-1 6.87549E-1 6.74728E-1 6.64284E-1 6.52339E-1 6.81764E-1 6.8269E-1 6.769E-1 6.64037E-1 7.12078E-1 6.76221E-1 7.03248E-1 6.43277E-1 5.99997E-1 5.53167E-1 5.86752E-1 6.4227E-1 6.88436E-1 6.70164E-1 5.97288E-1 5.38138E-1 5.35822E-1 5.17796E-1 4.99147E-1 5.11915E-1 4.65995E-1 4.20219E-1 3.85998E-1 3.7761E-1 3.43516E-1 2.84624E-1 2.7411E-1 3.13813E-1 3.77001E-1 4.29909E-1 4.28514E-1 4.04622E-1 3.24894E-1 3.32784E-1 4.03984E-1 4.09413E-1 4.75123E-1 5.35306E-1 5.4945E-1 5.00498E-1 4.4973E-1 4.10981E-1 3.88062E-1 3.32849E-1 2.83377E-1 2.70549E-1 2.73877E-1 2.73464E-1 2.40962E-1 2.32767E-1 2.61956E-1 3.18981E-1 3.6061E-1 3.90493E-1 4.30499E-1 4.54772E-1 4.42636E-1 4.16394E-1 3.44159E-1 2.86021E-1 2.5914E-1 2.70645E-1 2.49463E-1 2.46361E-1 2.61886E-1 3.14345E-1 4.45628E-1 5.628E-1 5.94109E-1 4.92686E-1 5.29583E-1 5.74236E-1 6.00056E-1 6.23597E-1 6.4603E-1 7.25945E-1 7.02016E-1 7.24715E-1 6.519E-1 5.95375E-1 5.94019E-1 6.12219E-1 6.75575E-1 6.588E-1 6.61563E-1 5.1018E-1 6.45413E-1 6.39988E-1 6.38839E-1 5.30124E-1 5.93393E-1 3.63857E-1 2.79775E-1 4.84692E-1 -9999 -9999 -9999 -9999 -9999 -9999 -9999 -9999 -9999 -9999 -9999 -9999 -9999 -9999 -9999 -9999 -9999 -9999 -9999 -9999 -9999 -9999 -9999 -9999 -9999 -9999 -9999 -9999 -9999 -9999 -9999 -9999 -9999 -9999 -9999 -9999 -9999 -9999 -9999 -9999 -9999
-9999 -9999 -9999 -9999 -9999 -9999 -9999 -9999 -9999 -9999 -9999 -9999 -9999 -9999 -9999 -9999 -9999 -9999 -9999 -9999 -9999 -9999 -9999 -9999 -9999 -9999 -9999 -9999 -9999 -9999 -9999 -9999 -9999 -9999 -9999 -9999 -9999 -9999 -9999 -9999 -9999 -9999 -9999 -9999 -9999 -9999 -9999 -9999 -9999 -9999 -9999 -9999 -9999 -9999 -9999 -9999 -9999 -9999 -9999 -9999 -9999 -9999 -9999 -9999 -9999 -9999 -9999 -9999 -9999 -9999 -9999 -9999 -9999 -9999 -9999 -9999 -9999 -9999 1.89373E-1 1.92036E-1 1.97052E-1 1.99162E-1 1.99947E-1 1.84848E-1 1.93882E-1 1.85554E-1 1.6339E-1 1.56223E-1 1.63197E-1 2.19209E-1 3.45275E-1 5.06743E-1 5.5429E-1 5.65545E-1 5.19654E-1 4.63057E-1 4.33525E-1 3.35125E-1 2.75749E-1 2.58606E-1 2.95036E-1 3.08933E-1 3.20354E-1 3.49497E-1 3.56617E-1 3.58404E-1 3.60607E-1 3.60056E-1 3.55107E-1 3.50323E-1 3.5634E-1 3.95952E-1 4.64807E-1 5.09025E-1 4.85191E-1 5.29591E-1 5.90257E-1 6.44872E-1 6.93653E-1 6.33841E-1 5.98363E-1 6.29897E-1 6.62676E-1 7.07316E-1 6.78766E-1 6.86314E-1 6.82878E-1 6.93313E-1 6.81654E-1 6.63494E-1 6.59174E-1 6.81963E-1 7.09555E-1 6.88338E-1 6.321E-1 6.71034E-1 6.9001E-1 6.8379E-1 6.75448E-1 6.86041E-1 6.87765E-1 6.79044E-1 6.07744E-1 5.53554E-1 4.55245E-1 4.31113E-1 4.33701E-1 3.84127E-1 4.29229E-1 4.14138E-1 3.5652E-1 2.98341E-1 2.85497E-1 3.12314E-1 3.19411E-1 3.12522E-1 2.82683E-1 3.0523E-1 3.73195E-1 4.76811E-1 4.70996E-1 4.15404E-1 3.90195E-1 4.44462E-1 4.82012E-1 5.44449E-1 5.7175E-1 5.3107E-1 4.8491E-1 4.5898E-1 4.23412E-1 3.86185E-1 3.56819E-1 3.09955E-1 2.92366E-1 3.15376E-1 3.04897E-1 2.74796E-1 2.51821E-1 2.75949E-1 3.25411E-1 3.73222E-1 4.41502E-1 4.63622E-1 4.63304E-1 4.53962E-1 4.62521E-1 4.3808E-1 4.10017E-1 3.57903E-1 3.38758E-1 2.82419E-1 2.70218E-1 3.23914E-1 3.34423E-1 4.10457E-1 4.72134E-1 4.74527E-1 4.18837E-1 3.73699E-1 4.45978E-1 4.69847E-1 4.89304E-1 4.86627E-1 5.27953E-1 5.63338E-1 6.04525E-1 7.15998E-1 6.87129E-1 6.78947E-1 6.94147E-1 6.33956E-1 5.44111E-1 6.57154E-1 6.82366E-1 3.94759E-1 4.59055E-1 3.68435E-1 6.34201E-1 5.29927E-1 3.37278E-1 3.347E-1 5.59167E-1 -9999 -9999 -9999 -9999 -9999 -9999 -9999 -9999 -9999 -9999 -9999 -9999 -9999 -9999 -9999 -9999 -9999 -9999 -9999 -9999 -9999 -9999 -9999 -9999 -9999 -9999 -9999 -9999 -9999 -9999 -9999 -9999 -9999 -9999 -9999 -9999 -9999 -9999 -9999 -9999 -9999
-9999 -9999 -9999 -9999 -9999 -9999 -9999 -9999 -9999 -9999 -9999 -9999 -9999 -9999 -9999 -9999 -9999 -9999 -9999 -9999 -9999 -9999 -9999 -9999 -9999 -9999 -9999 -9999 -9999 -9999 -9999 -9999 -9999 -9999 -9999 -9999 -9999 -9999 -9999 -9999 -9999 -9999 -9999 -9999 -9999 -9999 -9999 -9999 -9999 -9999 -9999 -9999 -9999 -9999 -9999 -9999 -9999 -9999 -9999 -9999 -9999 -9999 -9999 -9999 -9999 -9999 -9999 -9999 -9999 -9999 -9999 -9999 -9999 -9999 -9999 -9999 -9999 -9999 1.92419E-1 1.95499E-1 1.98379E-1 2.01523E-1 2.01523E-1 1.8315E-1 1.81318E-1 1.87799E-1 1.6339E-1 1.56223E-1 1.64892E-1 2.07414E-1 3.45989E-1 5.04288E-1 5.71037E-1 5.56096E-1 4.94307E-1 4.40561E-1 4.12781E-1 3.06215E-1 2.54431E-1 2.60942E-1 2.75365E-1 2.91545E-1 3.21926E-1 3.31963E-1 3.34228E-1 3.37968E-1 3.40112E-1 3.39576E-1 3.33296E-1 3.32233E-1 3.536E-1 3.6516E-1 4.21565E-1 4.59701E-1 4.84028E-1 5.30877E-1 5.7025E-1 6.26651E-1 6.74996E-1 6.76764E-1 6.56545E-1 6.824E-1 6.84042E-1 7.03925E-1 7.05402E-1 6.97095E-1 6.84944E-1 6.73098E-1 6.5269E-1 6.48457E-1 6.7198E-1 7.07957E-1 6.62303E-1 5.79762E-1 5.26474E-1 5.63278E-1 6.10788E-1 6.49321E-1 6.81078E-1 6.71402E-1 6.30616E-1 6.28738E-1 5.4562E-1 4.57306E-1 3.99296E-1 3.49059E-1 3.30932E-1 3.26986E-1 3.65262E-1 3.5592E-1 3.34443E-1 2.89861E-1 2.92331E-1 3.32475E-1 3.79091E-1 3.91936E-1 3.20783E-1 2.37429E-1 3.13829E-1 4.2581E-1 4.78636E-1 4.99451E-1 4.99786E-1 4.79743E-1 5.4735E-1 5.99748E-1 5.75974E-1 5.43172E-1 5.05974E-1 4.8999E-1 4.6054E-1 4.14956E-1 3.53658E-1 3.40118E-1 3.28324E-1 3.25609E-1 3.03998E-1 2.81493E-1 2.68991E-1 3.05783E-1 3.5433E-1 3.94716E-1 4.50498E-1 4.28911E-1 3.77513E-1 3.44984E-1 3.4707E-1 3.50249E-1 4.02252E-1 4.39031E-1 4.3802E-1 4.04152E-1 3.52766E-1 3.24952E-1 4.25844E-1 4.4244E-1 3.96836E-1 4.07508E-1 3.69948E-1 3.08124E-1 3.61589E-1 3.60922E-1 3.4621E-1 3.24772E-1 3.49732E-1 4.08472E-1 5.12303E-1 5.926E-1 5.12796E-1 4.67988E-1 5.37335E-1 4.9961E-1 4.82819E-1 5.05815E-1 5.05459E-1 5.4598E-1 6.67404E-1 2.90852E-1 4.394E-1 5.48051E-1 4.02384E-1 4.37363E-1 4.98471E-1 -9999 -9999 -9999 -9999 -9999 -9999 -9999 -9999 -9999 -9999 -9999 -9999 -9999 -9999 -9999 -9999 -9999 -9999 -9999 -9999 -9999 -9999 -9999 -9999 -9999 -9999 -9999 -9999 -9999 -9999 -9999 -9999 -9999 -9999 -9999 -9999 -9999 -9999 -9999 -9999 -9999
-9999 -9999 -9999 -9999 -9999 -9999 -9999 -9999 -9999 -9999 -9999 -9999 -9999 -9999 -9999 -9999 -9999 -9999 -9999 -9999 -9999 -9999 -9999 -9999 -9999 -9999 -9999 -9999 -9999 -9999 -9999 -9999 -9999 -9999 -9999 -9999 -9999 -9999 -9999 -9999 -9999 -9999 -9999 -9999 -9999 -9999 -9999 -9999 -9999 -9999 -9999 -9999 -9999 -9999 -9999 -9999 -9999 -9999 -9999 -9999 -9999 -9999 -9999 -9999 -9999 -9999 -9999 -9999 -9999 -9999 -9999 -9999 -9999 -9999 -9999 -9999 -9999 2.00184E-1 2.00184E-1 2.0034E-1 1.87828E-1 1.90463E-1 1.916E-1 1.8648E-1 1.81683E-1 1.74124E-1 1.61181E-1 1.55245E-1 1.62187E-1 2.00014E-1 2.97244E-1 4.83777E-1 5.71732E-1 5.30829E-1 4.67809E-1 4.16568E-1 3.88092E-1 2.84967E-1 2.38189E-1 2.45318E-1 2.773E-1 2.91048E-1 3.02094E-1 3.27858E-1 3.33695E-1 3.37432E-1 3.39576E-1 3.37029E-1 3.34893E-1 3.32233E-1 3.32764E-1 3.40778E-1 3.95951E-1 4.98312E-1 5.62493E-1 5.43977E-1 5.86277E-1 6.2572E-1 5.99259E-1 6.97383E-1 6.75994E-1 6.93168E-1 6.78105E-1 6.73231E-1 6.65402E-1 6.60997E-1 6.88166E-1 6.96401E-1 6.98223E-1 6.89231E-1 6.87753E-1 6.34848E-1 5.69216E-1 4.83937E-1 4.39055E-1 4.31976E-1 4.6542E-1 5.44638E-1 6.30568E-1 6.64518E-1 5.95045E-1 5.64256E-1 5.16898E-1 4.4779E-1 3.78994E-1 3.29725E-1 3.56195E-1 3.42989E-1 3.59307E-1 3.87885E-1 3.54528E-1 3.53927E-1 3.13621E-1 3.65434E-1 4.24846E-1 4.55219E-1 3.44173E-1 2.28518E-1 2.59781E-1 3.20236E-1 3.60153E-1 4.14902E-1 4.91558E-1 5.4977E-1 5.81977E-1 6.1922E-1 5.71406E-1 4.97771E-1 4.62853E-1 4.5917E-1 4.18475E-1 3.84335E-1 3.67034E-1 3.08187E-1 2.9149E-1 2.94496E-1 2.89168E-1 2.60268E-1 2.67006E-1 2.99496E-1 3.25364E-1 3.81086E-1 4.21758E-1 3.88034E-1 3.09308E-1 2.72126E-1 2.89871E-1 3.11637E-1 3.21536E-1 3.77612E-1 4.20853E-1 4.5843E-1 3.89564E-1 3.91167E-1 4.4371E-1 3.90393E-1 3.41794E-1 3.68481E-1 3.287E-1 2.75157E-1 3.11354E-1 3.30234E-1 2.55211E-1 2.12383E-1 2.41384E-1 3.39476E-1 4.86767E-1 4.92642E-1 4.02225E-1 3.10135E-1 3.03976E-1 2.69586E-1 3.10853E-1 2.91735E-1 2.58756E-1 3.89789E-1 5.76062E-1 6.06714E-1 2.30267E-1 1.79686E-1 6.09642E-1 5.88079E-1 5.6055E-1 5.49828E-1 -9999 -9999 -9999 -9999 -9999 -9999 -9999 -9999 -9999 -9999 -9999 -9999 -9999 -9999 -9999 -9999 -9999 -9999 -9999 -9999 -9999 -9999 -9999 -9999 -9999 -9999 -9999 -9999 -9999 -9999 -9999 -9999 -9999 -9999 -9999 -9999 -9999 -9999 -9999 -9999
-9999 -9999 -9999 -9999 -9999 -9999 -9999 -9999 -9999 -9999 -9999 -9999 -9999 -9999 -9999 -9999 -9999 -9999 -9999 -9999 -9999 -9999 -9999 -9999 -9999 -9999 -9999 -9999 -9999 -9999 -9999 -9999 -9999 -9999 -9999 -9999 -9999 -9999 -9999 -9999 -9999 -9999 -9999 -9999 -9999 -9999 -9999 -9999 -9999 -9999 -9999 -9999 -9999 -9999 -9999 -9999 -9999 -9999 -9999 -9999 -9999 -9999 -9999 -9999 -9999 -9999 -9999 -9999 -9999 -9999 -9999 -9999 -9999 -9999 -9999 -9999 2.0335E-1 2.04946E-1 2.06149E-1 2.05102E-1 1.92361E-1 1.95041E-1 2.08068E-1 1.88724E-1 1.82416E-1 1.71801E-1 1.61516E-1 1.53304E-1 1.5474E-1 1.76192E-1 2.45468E-1 3.89013E-1 4.8887E-1 5.37442E-1 4.66342E-1 4.1038E-1 3.66211E-1 2.82512E-1 2.37306E-1 2.42331E-1 2.57321E-1 2.89558E-1 3.01081E-1 3.05277E-1 3.12444E-1 3.16575E-1 3.15668E-1 3.16185E-1 3.14119E-1 3.11546E-1 3.11032E-1 3.33427E-1 3.74125E-1 5.15224E-1 6.36988E-1 6.17299E-1 5.15864E-1 5.62295E-1 5.82495E-1 6.00318E-1 6.56796E-1 6.7688E-1 6.18365E-1 5.77774E-1 5.7841E-1 6.28763E-1 6.00906E-1 6.29623E-1 6.48312E-1 6.50232E-1 6.49502E-1 6.02938E-1 5.74199E-1 5.31824E-1 4.94161E-1 4.26324E-1 4.1323E-1 4.4338E-1 5.79265E-1 6.33601E-1 5.89492E-1 5.11379E-1 4.50052E-1 4.31708E-1 3.84529E-1 3.8504E-1 4.18527E-1 3.76055E-1 3.89362E-1 4.48624E-1 4.16509E-1 3.99274E-1 3.35744E-1 3.70213E-1 4.53678E-1 4.80665E-1 3.53344E-1 2.4447E-1 2.65059E-1 3.431E-1 3.66307E-1 3.38532E-1 4.12451E-1 5.23421E-1 6.29877E-1 6.42892E-1 5.80772E-1 5.2807E-1 4.86835E-1 4.52837E-1 4.23992E-1 4.11925E-1 3.96091E-1 3.53107E-1 3.03303E-1 2.68858E-1 2.45796E-1 2.47529E-1 2.57154E-1 2.99784E-1 3.27974E-1 3.83866E-1 3.93643E-1 3.57915E-1 2.78985E-1 2.54001E-1 2.72394E-1 2.8618E-1 2.87635E-1 3.38902E-1 3.73104E-1 3.61519E-1 3.65582E-1 3.62361E-1 4.02342E-1 3.61696E-1 3.38256E-1 3.17577E-1 2.97781E-1 2.38303E-1 2.72163E-1 3.05551E-1 2.39432E-1 1.73994E-1 1.84746E-1 3.08644E-1 4.37183E-1 3.8649E-1 2.65687E-1 1.78506E-1 1.49955E-1 1.66482E-1 1.95957E-1 1.81385E-1 1.86411E-1 3.04074E-1 3.85405E-1 4.33134E-1 5.69853E-1 6.22836E-1 5.63383E-1 5.60756E-1 5.6506E-1 5.58192E-1 -9999 -9999 -9999 -9999 -9999 -9999 -9999 -9999 -9999 -9999 -9999 -9999 -9999 -9999 -9999 -9999 -9999 -9999 -9999 -9999 -9999 -9999 -9999 -9999 -9999 -9999 -9999 -9999 -9999 -9999 -9999 -9999 -9999 -9999 -9999 -9999 -9999 -9999 -9999 -9999
-9999 -9999 -9999 -9999 -9999 -9999 -9999 -9999 -9999 -9999 -9999 -9999 -9999 -9999 -9999 -9999 -9999 -9999 -9999 -9999 -9999 -9999 -9999 -9999 -9999 -9999 -9999 -9999 -9999 -9999 -9999 -9999 -9999 -9999 -9999 -9999 -9999 -9999 -9999 -9999 -9999 -9999 -9999 -9999 -9999 -9999 -9999 -9999 -9999 -9999 -9999 -9999 -9999 -9999 -9999 -9999 -9999 -9999 -9999 -9999 -9999 -9999 -9999 -9999 -9999 -9999 -9999 -9999 -9999 -9999 -9999 -9999 -9999 -9999 -9999 2.04147E-1 2.05346E-1 2.04546E-1 1.89331E-1 2.07108E-1 1.94657E-1 1.94802E-1 1.95186E-1 1.90231E-1 1.8315E-1 1.73915E-1 1.63535E-1 1.53949E-1 1.50571E-1 1.66059E-1 2.11615E-1 3.07603E-1 4.13924E-1 4.40153E-1 4.69747E-1 3.87946E-1 3.6585E-1 2.62763E-1 2.16982E-1 2.21564E-1 2.52721E-1 2.65251E-1 2.725E-1 2.8117E-1 2.89493E-1 3.13475E-1 2.93579E-1 2.92586E-1 2.92091E-1 3.08982E-1 3.04524E-1 3.08089E-1 3.75615E-1 4.74524E-1 6.58572E-1 5.77165E-1 4.96608E-1 5.65053E-1 5.83676E-1 6.211E-1 6.96875E-1 6.41316E-1 5.8956E-1 5.76878E-1 5.49415E-1 5.8411E-1 5.62596E-1 5.57406E-1 5.89589E-1 6.35216E-1 6.42755E-1 6.20838E-1 6.26691E-1 6.12661E-1 5.53929E-1 5.28329E-1 5.07877E-1 4.38619E-1 5.23511E-1 6.14459E-1 5.75267E-1 5.22087E-1 4.80617E-1 4.31079E-1 3.80132E-1 4.32123E-1 4.68601E-1 3.93155E-1 4.04027E-1 4.77971E-1 4.75981E-1 4.12953E-1 3.73111E-1 4.30545E-1 4.93614E-1 5.36998E-1 3.56632E-1 2.79825E-1 3.09518E-1 3.93135E-1 4.79469E-1 4.45574E-1 4.53625E-1 5.63773E-1 6.45035E-1 6.06437E-1 6.00805E-1 5.92981E-1 5.59272E-1 5.24368E-1 4.97408E-1 4.53248E-1 4.27741E-1 3.97846E-1 3.86878E-1 3.10172E-1 2.48577E-1 2.32388E-1 2.37776E-1 2.71588E-1 2.97539E-1 3.66308E-1 3.82531E-1 3.23171E-1 2.73606E-1 2.79779E-1 2.92054E-1 3.15142E-1 3.37646E-1 3.74891E-1 3.53337E-1 3.54387E-1 3.37157E-1 3.39263E-1 3.49504E-1 3.42901E-1 3.30391E-1 2.59213E-1 2.371E-1 2.1313E-1 2.46558E-1 2.51821E-1 2.10279E-1 1.68663E-1 1.85567E-1 2.9583E-1 3.73498E-1 2.86718E-1 1.89731E-1 1.51059E-1 1.38224E-1 1.42837E-1 1.65061E-1 1.74068E-1 1.93724E-1 2.35455E-1 2.36266E-1 2.9498E-1 4.44936E-1 5.82217E-1 5.76185E-1 5.73174E-1 5.58522E-1 5.68433E-1 -9999 -9999 -9999 -9999 -9999 -9999 -9999 -9999 -9999 -9999 -9999 -9999 -9999 -9999 -9999 -9999 -9999 -9999 -9999 -9999 -9999 -9999 -9999 -9999 -9999 -9999 -9999 -9999 -9999 -9999 -9999 -9999 -9999 -9999 -9999 -9999 -9999 -9999 -9999 -9999
-9999 -9999 -9999 -9999 -9999 -9999 -9999 -9999 -9999 -9999 -9999 -9999 -9999 -9999 -9999 -9999 -9999 -9999 -9999 -9999 -9999 -9999 -9999 -9999 -9999 -9999 -9999 -9999 -9999 -9999 -9999 -9999 -9999 -9999 -9999 -9999 -9999 -9999 -9999 -9999 -9999 -9999 -9999 -9999 -9999 -9999 -9999 -9999 -9999 -9999 -9999 -9999 -9999 -9999 -9999 -9999 -9999 -9999 -9999 -9999 -9999 -9999 -9999 -9999 -9999 -9999 -9999 -9999 -9999 -9999 -9999 -9999 -9999 -9999 -9999 2.03748E-1 2.04546E-1 1.8956E-1 1.88578E-1 1.92361E-1 1.94273E-1 1.94035E-1 1.94802E-1 1.90988E-1 1.82928E-1 1.76763E-1 1.69359E-1 1.58336E-1 1.41239E-1 1.60658E-1 1.80657E-1 2.25075E-1 2.93753E-1 3.68668E-1 3.97325E-1 3.94841E-1 3.471E-1 2.38315E-1 2.1287E-1 2.15331E-1 2.2621E-1 2.35388E-1 2.47787E-1 2.75854E-1 2.84581E-1 2.86178E-1 2.8765E-1 2.87159E-1 2.86178E-1 2.83374E-1 2.99971E-1 2.99971E-1 3.31303E-1 3.93771E-1 5.01619E-1 4.58606E-1 4.82267E-1 5.46337E-1 5.90778E-1 6.29311E-1 7.08574E-1 6.70949E-1 6.57735E-1 6.23307E-1 5.85547E-1 5.65011E-1 5.16052E-1 5.33074E-1 6.06675E-1 6.70261E-1 6.94282E-1 6.71648E-1 6.77699E-1 6.35338E-1 5.92974E-1 6.62316E-1 5.77537E-1 5.06996E-1 4.99107E-1 5.53647E-1 5.79928E-1 5.41448E-1 4.94583E-1 4.37334E-1 4.3303E-1 4.83036E-1 4.83E-1 4.06407E-1 4.56359E-1 5.21707E-1 5.24741E-1 4.2581E-1 4.27696E-1 5.23714E-1 5.98936E-1 4.87746E-1 3.82714E-1 4.05028E-1 4.14439E-1 4.40264E-1 5.1055E-1 5.46439E-1 5.65611E-1 6.46319E-1 6.29917E-1 5.61319E-1 5.14253E-1 5.42359E-1 5.25206E-1 4.57633E-1 4.44372E-1 4.56429E-1 4.23403E-1 3.97413E-1 4.03596E-1 3.1528E-1 2.62027E-1 2.51989E-1 2.56591E-1 2.58429E-1 2.80686E-1 3.37222E-1 3.63855E-1 3.15698E-1 2.73925E-1 3.02802E-1 3.30178E-1 3.51296E-1 3.65217E-1 3.72953E-1 3.20336E-1 3.34016E-1 3.51433E-1 3.2034E-1 2.99501E-1 3.3291E-1 2.91893E-1 2.19276E-1 2.11756E-1 2.03358E-1 2.15707E-1 2.05029E-1 2.07139E-1 1.68755E-1 1.95166E-1 2.54455E-1 2.80145E-1 2.56983E-1 1.73003E-1 1.70303E-1 2.12431E-1 3.05514E-1 3.66449E-1 4.13264E-1 2.95379E-1 2.7777E-1 2.57564E-1 3.08815E-1 4.22801E-1 5.81471E-1 5.67772E-1 5.72338E-1 5.64085E-1 -9999 -9999 -9999 -9999 -9999 -9999 -9999 -9999 -9999 -9999 -9999 -9999 -9999 -9999 -9999 -9999 -9999 -9999 -9999 -9999 -9999 -9999 -9999 -9999 -9999 -9999 -9999 -9999 -9999 -9999 -9999 -9999 -9999 -9999 -9999 -9999 -9999 -9999 -9999 -9999 -9999
-9999 -9999 -9999 -9999 -9999 -9999 -9999 -9999 -9999 -9999 -9999 -9999 -9999 -9999 -9999 -9999 -9999 -9999 -9999 -9999 -9999 -9999 -9999 -9999 -9999 -9999 -9999 -9999 -9999 -9999 -9999 -9999 -9999 -9999 -9999 -9999 -9999 -9999 -9999 -9999 -9999 -9999 -9999 -9999 -9999 -9999 -9999 -9999 -9999 -9999 -9999 -9999 -9999 -9999 -9999 -9999 -9999 -9999 -9999 -9999 -9999 -9999 -9999 -9999 -9999 -9999 -9999 -9999 -9999 -9999 -9999 -9999 -9999 -9999 -9999 1.85071E-1 1.88055E-1 1.88203E-1 1.90085E-1 1.91981E-1 1.92126E-1 1.95186E-1 1.96729E-1 1.92651E-1 1.87371E-1 1.80735E-1 1.75124E-1 1.6812E-1 1.60991E-1 1.49544E-1 1.70342E-1 1.85425E-1 2.15041E-1 2.39057E-1 3.17871E-1 3.63813E-1 2.91707E-1 2.24513E-1 1.92073E-1 1.94739E-1 2.14651E-1 2.25501E-1 2.40213E-1 2.51401E-1 2.57469E-1 2.63022E-1 2.64888E-1 2.61627E-1 2.58976E-1 2.76598E-1 2.74199E-1 2.73721E-1 3.27732E-1 4.14491E-1 3.79223E-1 4.20016E-1 4.76514E-1 5.31808E-1 5.29876E-1 5.48463E-1 6.0713E-1 6.61248E-1 6.88772E-1 6.39443E-1 5.9227E-1 5.65728E-1 5.10394E-1 5.45602E-1 6.03069E-1 6.66687E-1 7.15753E-1 7.1043E-1 7.02022E-1 6.75699E-1 6.29809E-1 6.89553E-1 6.24987E-1 6.00204E-1 5.71897E-1 5.96805E-1 5.49185E-1 5.17581E-1 4.51054E-1 4.65898E-1 5.14573E-1 5.34586E-1 4.81676E-1 4.13203E-1 5E-1 5.84291E-1 5.94973E-1 4.81182E-1 4.51788E-1 6.15902E-1 5.93708E-1 4.21138E-1 4.56359E-1 5.23275E-1 5.7141E-1 5.6193E-1 5.64836E-1 5.98167E-1 6.56127E-1 6.51026E-1 6.08377E-1 5.44813E-1 4.73686E-1 4.70023E-1 4.72501E-1 3.92719E-1 3.67549E-1 3.74062E-1 3.49557E-1 3.38654E-1 3.35971E-1 3.13364E-1 2.8488E-1 2.81364E-1 2.99363E-1 3.05171E-1 3.02813E-1 3.31153E-1 3.23472E-1 2.68422E-1 2.28932E-1 2.42436E-1 2.66147E-1 2.78628E-1 3.02599E-1 3.2523E-1 3.17653E-1 2.99622E-1 3.28706E-1 3.18719E-1 2.93929E-1 3.14596E-1 2.96442E-1 2.26899E-1 2.10389E-1 2.06681E-1 2.20579E-1 2.53926E-1 2.86123E-1 2.77827E-1 2.0481E-1 2.0302E-1 1.86806E-1 1.81273E-1 1.48005E-1 1.61382E-1 2.94603E-1 4.27845E-1 5.694E-1 6.2581E-1 5.77299E-1 5.65462E-1 3.9355E-1 4.60579E-1 5.58104E-1 5.37769E-1 5.64914E-1 5.61479E-1 -9999 -9999 -9999 -9999 -9999 -9999 -9999 -9999 -9999 -9999 -9999 -9999 -9999 -9999 -9999 -9999 -9999 -9999 -9999 -9999 -9999 -9999 -9999 -9999 -9999 -9999 -9999 -9999 -9999 -9999 -9999 -9999 -9999 -9999 -9999 -9999 -9999 -9999 -9999 -9999 -9999 -9999
-9999 -9999 -9999 -9999 -9999 -9999 -9999 -9999 -9999 -9999 -9999 -9999 -9999 -9999 -9999 -9999 -9999 -9999 -9999 -9999 -9999 -9999 -9999 -9999 -9999 -9999 -9999 -9999 -9999 -9999 -9999 -9999 -9999 -9999 -9999 -9999 -9999 -9999 -9999 -9999 -9999 -9999 -9999 -9999 -9999 -9999 -9999 -9999 -9999 -9999 -9999 -9999 -9999 -9999 -9999 -9999 -9999 -9999 -9999 -9999 -9999 -9999 -9999 -9999 -9999 -9999 -9999 -9999 -9999 -9999 -9999 -9999 -9999 -9999 -9999 1.8433E-1 1.88807E-1 1.90842E-1 1.93124E-1 1.93507E-1 1.91367E-1 1.92888E-1 1.95571E-1 1.94179E-1 1.89998E-1 1.85881E-1 1.81607E-1 1.79789E-1 1.7406E-1 1.66887E-1 1.67574E-1 1.71738E-1 1.73285E-1 1.81526E-1 1.97294E-1 2.26494E-1 2.1781E-1 1.89432E-1 1.86075E-1 1.88072E-1 1.9373E-1 2.01848E-1 2.28909E-1 2.38147E-1 2.48819E-1 2.5655E-1 2.59774E-1 2.54388E-1 2.51659E-1 2.49398E-1 2.63318E-1 2.70043E-1 3.71511E-1 5.32166E-1 5.59503E-1 4.21355E-1 4.65211E-1 5.03358E-1 5.21273E-1 6.38082E-1 6.89548E-1 6.96293E-1 6.55654E-1 6.43508E-1 6.0548E-1 5.99311E-1 5.3545E-1 5.42617E-1 5.93576E-1 6.48417E-1 7.13764E-1 7.23459E-1 6.72672E-1 6.43584E-1 6.41141E-1 6.7044E-1 6.51471E-1 6.5672E-1 6.35029E-1 6.59962E-1 6.24197E-1 5.18516E-1 4.33227E-1 4.68971E-1 5.64168E-1 5.73714E-1 5.15077E-1 5.02102E-1 5.54317E-1 6.44793E-1 6.15256E-1 5.6215E-1 5.65159E-1 6.72158E-1 6.14341E-1 4.70661E-1 5.48216E-1 6.37807E-1 6.5161E-1 6.44379E-1 6.5688E-1 6.55397E-1 6.53979E-1 6.36449E-1 5.84655E-1 5.43753E-1 4.77094E-1 4.17029E-1 3.95638E-1 3.54516E-1 3.58573E-1 3.56489E-1 3.74024E-1 3.64891E-1 3.52818E-1 3.58408E-1 3.47273E-1 3.24291E-1 3.3895E-1 3.75117E-1 3.73005E-1 3.67701E-1 2.97083E-1 2.3653E-1 2.30683E-1 2.33584E-1 2.24379E-1 2.3246E-1 2.57436E-1 2.66052E-1 2.73058E-1 2.905E-1 2.86784E-1 3.12083E-1 2.88917E-1 3.04478E-1 2.82911E-1 2.83212E-1 2.32153E-1 2.02298E-1 2.49795E-1 3.3585E-1 4.24432E-1 4.24069E-1 3.36801E-1 3.04397E-1 2.26914E-1 1.57676E-1 1.41636E-1 1.56E-1 2.11386E-1 3.62571E-1 5.3178E-1 5.95912E-1 4.35691E-1 3.60592E-1 5.35075E-1 6.11845E-1 5.74449E-1 5.54131E-1 5.69031E-1 -9999 -9999 -9999 -9999 -9999 -9999 -9999 -9999 -9999 -9999 -9999 -9999 -9999 -9999 -9999 -9999 -9999 -9999 -9999 -9999 -9999 -9999 -9999 -9999 -9999 -9999 -9999 -9999 -9999 -9999 -9999 -9999 -9999 -9999 -9999 -9999 -9999 -9999 -9999 -9999 -9999 -9999 -9999
-9999 -9999 -9999 -9999 -9999 -9999 -9999 -9999 -9999 -9999 -9999 -9999 -9999 -9999 -9999 -9999 -9999 -9999 -9999 -9999 -9999 -9999 -9999 -9999 -9999 -9999 -9999 -9999 -9999 -9999 -9999 -9999 -9999 -9999 -9999 -9999 -9999 -9999 -9999 -9999 -9999 -9999 -9999 -9999 -9999 -9999 -9999 -9999 -9999 -9999 -9999 -9999 -9999 -9999 -9999 -9999 -9999 -9999 -9999 -9999 -9999 -9999 -9999 -9999 -9999 -9999 -9999 -9999 -9999 -9999 -9999 -9999 -9999 -9999 1.82121E-1 1.85071E-1 1.88954E-1 1.93124E-1 1.95041E-1 1.92888E-1 1.91746E-1 1.91746E-1 1.90375E-1 1.93032E-1 1.90753E-1 1.86768E-1 1.87141E-1 1.87514E-1 1.85055E-1 1.80657E-1 1.75622E-1 1.73143E-1 1.6806E-1 1.67372E-1 1.56202E-1 1.58948E-1 1.61261E-1 1.75193E-1 1.78408E-1 1.82533E-1 1.88072E-1 1.93349E-1 1.98862E-1 2.08721E-1 2.20564E-1 2.31978E-1 2.49398E-1 2.30815E-1 2.46254E-1 2.43134E-1 2.53283E-1 2.70517E-1 3.87057E-1 5.60106E-1 5.8016E-1 4.73572E-1 4.5421E-1 4.87925E-1 5.03441E-1 5.93588E-1 6.67823E-1 7.02584E-1 6.41952E-1 5.87668E-1 6.18386E-1 6.30565E-1 5.72426E-1 5.9714E-1 6.44582E-1 6.60708E-1 7.14062E-1 7.1421E-1 6.69708E-1 6.12244E-1 6.78753E-1 6.84175E-1 6.94573E-1 6.70762E-1 6.8237E-1 6.93822E-1 6.5298E-1 5.21329E-1 4.94742E-1 5.21131E-1 5.7836E-1 6.31219E-1 6.02124E-1 6.44011E-1 6.4675E-1 6.72444E-1 6.9588E-1 6.8331E-1 6.79972E-1 6.78796E-1 5.88942E-1 5.80624E-1 6.52432E-1 6.48082E-1 5.94328E-1 5.61999E-1 6.03023E-1 6.27959E-1 6.12555E-1 5.7007E-1 5.08675E-1 4.46748E-1 3.97675E-1 3.8915E-1 4.00124E-1 4.01984E-1 4.30473E-1 4.34407E-1 4.6441E-1 4.33402E-1 4.11274E-1 4.1207E-1 4.20521E-1 3.9939E-1 3.96118E-1 4.16669E-1 4.00341E-1 3.74552E-1 2.83522E-1 2.39513E-1 2.57815E-1 2.72617E-1 2.43646E-1 2.24462E-1 2.18186E-1 2.15479E-1 2.16273E-1 2.24559E-1 2.59457E-1 2.83149E-1 3.08209E-1 2.54763E-1 2.94839E-1 3.24808E-1 2.60073E-1 1.88488E-1 2.12852E-1 3.01959E-1 4.28735E-1 4.82197E-1 4.34975E-1 4.38977E-1 4.31106E-1 3.17572E-1 2.02793E-1 1.60106E-1 2.1423E-1 3.43081E-1 4.11738E-1 6.1185E-1 2.74303E-1 2.37166E-1 5.99131E-1 5.85573E-1 5.61831E-1 5.78212E-1 -9999 -9999 -9999 -9999 -9999 -9999 -9999 -9999 -9999 -9999 -9999 -9999 -9999 -9999 -9999 -9999 -9999 -9999 -9999 -9999 -9999 -9999 -9999 -9999 -9999 -9999 -9999 -9999 -9999 -9999 -9999 -9999 -9999 -9999 -9999 -9999 -9999 -9999 -9999 -9999 -9999 -9999 -9999 -9999
-9999 -9999 -9999 -9999 -9999 -9999 -9999 -9999 -9999 -9999 -9999 -9999 -9999 -9999 -9999 -9999 -9999 -9999 -9999 -9999 -9999 -9999 -9999 -9999 -9999 -9999 -9999 -9999 -9999 -9999 -9999 -9999 -9999 -9999 -9999 -9999 -9999 -9999 -9999 -9999 -9999 -9999 -9999 -9999 -9999 -9999 -9999 -9999 -9999 -9999 -9999 -9999 -9999 -9999 -9999 -9999 -9999 -9999 -9999 -9999 -9999 -9999 -9999 -9999 -9999 -9999 -9999 -9999 -9999 -9999 -9999 -9999 -9999 -9999 1.82488E-1 1.83003E-1 1.88954E-1 1.93507E-1 1.93652E-1 1.94802E-1 1.94418E-1 1.91511E-1 1.91511E-1 1.91132E-1 1.90375E-1 1.88262E-1 1.88637E-1 1.93556E-1 1.94845E-1 1.95229E-1 1.91416E-1 1.81891E-1 1.78268E-1 1.74344E-1 1.6889E-1 1.682E-1 1.5504E-1 1.56985E-1 1.60397E-1 1.67799E-1 1.73339E-1 1.90698E-1 1.92345E-1 1.9925E-1 2.07521E-1 2.17382E-1 2.23614E-1 2.26139E-1 2.4269E-1 2.38279E-1 2.46486E-1 2.62518E-1 4.11714E-1 5.20041E-1 6.02733E-1 5.26433E-1 5.39809E-1 5.67655E-1 6.33564E-1 6.62101E-1 6.94442E-1 6.999E-1 6.66193E-1 5.83943E-1 6.35686E-1 6.5083E-1 6.47258E-1 6.46817E-1 6.95106E-1 7.0691E-1 6.60639E-1 7.03128E-1 6.52283E-1 6.80818E-1 6.55418E-1 6.79287E-1 6.37442E-1 6.8146E-1 5.95917E-1 6.94709E-1 5.9222E-1 5.54427E-1 5.92905E-1 5.81784E-1 6.35294E-1 6.72272E-1 6.86407E-1 7.17098E-1 7.21227E-1 7.1352E-1 6.81907E-1 6.51737E-1 6.23278E-1 6.66319E-1 6.61035E-1 6.68946E-1 6.62916E-1 5.87864E-1 5.15298E-1 4.45814E-1 4.94109E-1 5.6924E-1 5.52953E-1 5.18195E-1 4.48329E-1 3.99812E-1 4.02217E-1 4.00754E-1 4.55703E-1 4.7441E-1 5.07703E-1 5.36539E-1 5.4427E-1 5.2472E-1 4.95675E-1 5.01536E-1 4.98021E-1 4.89412E-1 4.70194E-1 4.64933E-1 4.19859E-1 3.36354E-1 2.63923E-1 2.44612E-1 2.61009E-1 2.93128E-1 2.92682E-1 2.64414E-1 2.34433E-1 2.20383E-1 2.53338E-1 2.75902E-1 2.74112E-1 2.40282E-1 2.4661E-1 2.25611E-1 2.96208E-1 3.42119E-1 2.81271E-1 1.99768E-1 1.83093E-1 2.13862E-1 3.1579E-1 4.61583E-1 5.21304E-1 5.68928E-1 5.97821E-1 5.12663E-1 3.66614E-1 1.85509E-1 2.15939E-1 4.0389E-1 5.54807E-1 5.91434E-1 6.38334E-1 5.69264E-1 5.9479E-1 5.8287E-1 5.71079E-1 -9999 -9999 -9999 -9999 -9999 -9999 -9999 -9999 -9999 -9999 -9999 -9999 -9999 -9999 -9999 -9999 -9999 -9999 -9999 -9999 -9999 -9999 -9999 -9999 -9999 -9999 -9999 -9999 -9999 -9999 -9999 -9999 -9999 -9999 -9999 -9999 -9999 -9999 -9999 -9999 -9999 -9999 -9999 -9999 -9999
-9999 -9999 -9999 -9999 -9999 -9999 -9999 -9999 -9999 -9999 -9999 -9999 -9999 -9999 -9999 -9999 -9999 -9999 -9999 -9999 -9999 -9999 -9999 -9999 -9999 -9999 -9999 -9999 -9999 -9999 -9999 -9999 -9999 -9999 -9999 -9999 -9999 -9999 -9999 -9999 -9999 -9999 -9999 -9999 -9999 -9999 -9999 -9999 -9999 -9999 -9999 -9999 -9999 -9999 -9999 -9999 -9999 -9999 -9999 -9999 -9999 -9999 -9999 -9999 -9999 -9999 -9999 -9999 -9999 -9999 -9999 -9999 -9999 1.88055E-1 1.86186E-1 1.85962E-1 1.90463E-1 1.95426E-1 1.97116E-1 1.97503E-1 1.97503E-1 1.96873E-1 1.961E-1 1.94179E-1 1.91275E-1 1.90896E-1 1.92794E-1 1.96383E-1 2.06583E-1 2.16725E-1 2.19342E-1 2.19757E-1 2.19342E-1 2.13172E-1 2.01713E-1 1.93593E-1 1.84229E-1 1.62058E-1 1.61725E-1 1.8144E-1 1.77224E-1 1.77708E-1 1.80217E-1 1.83115E-1 2.01199E-1 2.05662E-1 2.14513E-1 2.22358E-1 2.37403E-1 2.27609E-1 2.41573E-1 2.83226E-1 3.70544E-1 4.44867E-1 4.83364E-1 5.08239E-1 5.98924E-1 6.00135E-1 5.92344E-1 6.54953E-1 7.12291E-1 6.79889E-1 6.2704E-1 5.54097E-1 6.43953E-1 6.98832E-1 7.1341E-1 7.07715E-1 7.28043E-1 6.72817E-1 6.86285E-1 7.03234E-1 6.83976E-1 6.61536E-1 5.53648E-1 6.01525E-1 5.77153E-1 7.04892E-1 5.11574E-1 7.04532E-1 5.82819E-1 6.26077E-1 6.90854E-1 6.93279E-1 6.85572E-1 7.22486E-1 7.34973E-1 7.06802E-1 7.12457E-1 6.30921E-1 5.60087E-1 5.2062E-1 5.19193E-1 6.03821E-1 6.73297E-1 6.73746E-1 6.01005E-1 5.18857E-1 4.36778E-1 3.71592E-1 4.43694E-1 4.87278E-1 4.91204E-1 4.52392E-1 3.83106E-1 3.94683E-1 4.50581E-1 4.82247E-1 5.0554E-1 5.45373E-1 5.50665E-1 5.33594E-1 5.19243E-1 5.27463E-1 5.46927E-1 5.23968E-1 5.24099E-1 4.7295E-1 4.1379E-1 4.12878E-1 4.03403E-1 3.26631E-1 2.50071E-1 2.21742E-1 2.38774E-1 2.85172E-1 3.2163E-1 2.96508E-1 2.747E-1 2.61886E-1 2.98382E-1 3.45474E-1 3.04122E-1 2.43864E-1 2.15151E-1 2.40759E-1 3.16275E-1 3.57946E-1 3.30359E-1 2.57616E-1 2.26214E-1 2.07956E-1 2.58291E-1 3.78157E-1 5.20502E-1 5.89454E-1 6.34733E-1 6.62849E-1 5.74227E-1 4.25606E-1 3.59532E-1 4.96453E-1 5.92457E-1 6.27041E-1 5.67235E-1 4.77819E-1 5.65524E-1 5.34349E-1 -9999 -9999 -9999 -9999 -9999 -9999 -9999 -9999 -9999 -9999 -9999 -9999 -9999 -9999 -9999 -9999 -9999 -9999 -9999 -9999 -9999 -9999 -9999 -9999 -9999 -9999 -9999 -9999 -9999 -9999 -9999 -9999 -9999 -9999 -9999 -9999 -9999 -9999 -9999 -9999 -9999 -9999 -9999 -9999 -9999 -9999
-9999 -9999 -9999 -9999 -9999 -9999 -9999 -9999 -9999 -9999 -9999 -9999 -9999 -9999 -9999 -9999 -9999 -9999 -9999 -9999 -9999 -9999 -9999 -9999 -9999 -9999 -9999 -9999 -9999 -9999 -9999 -9999 -9999 -9999 -9999 -9999 -9999 -9999 -9999 -9999 -9999 -9999 -9999 -9999 -9999 -9999 -9999 -9999 -9999 -9999 -9999 -9999 -9999 -9999 -9999 -9999 -9999 -9999 -9999 -9999 -9999 -9999 -9999 -9999 -9999 -9999 -9999 -9999 -9999 -9999 -9999 -9999 2.12642E-1 1.96824E-1 1.91221E-1 1.91221E-1 1.95041E-1 1.97116E-1 2.01408E-1 2.03776E-1 2.01158E-1 2.00374E-1 1.98812E-1 1.95088E-1 1.95088E-1 1.95472E-1 1.98954E-1 2.03802E-1 2.14671E-1 2.40171E-1 2.87021E-1 3.06879E-1 3.44174E-1 3.23869E-1 3.05887E-1 2.67453E-1 2.26309E-1 1.85552E-1 1.70899E-1 1.72988E-1 1.80939E-1 2.00808E-1 1.86785E-1 1.86047E-1 1.83971E-1 1.86172E-1 2.06854E-1 2.16559E-1 2.18745E-1 2.35354E-1 2.56033E-1 3.64696E-1 4.81045E-1 5.15753E-1 4.71534E-1 4.51789E-1 5.17667E-1 6.15353E-1 6.76522E-1 6.72727E-1 7.11807E-1 6.82384E-1 6.05955E-1 5.32702E-1 6.0969E-1 6.72138E-1 7.12523E-1 7.05403E-1 6.81487E-1 6.3966E-1 7.2218E-1 6.97891E-1 6.70493E-1 6.72158E-1 4.99303E-1 5.48916E-1 5.70492E-1 6.97547E-1 4.39645E-1 6.66261E-1 6.80232E-1 7.2999E-1 7.41059E-1 7.48738E-1 7.33965E-1 7.20565E-1 6.82344E-1 6.19631E-1 6.7097E-1 6.41224E-1 5.26222E-1 3.84539E-1 3.83503E-1 5.23705E-1 6.38191E-1 6.54923E-1 5.83453E-1 4.71682E-1 3.25998E-1 2.79806E-1 3.55794E-1 4.46245E-1 4.88966E-1 4.34045E-1 3.60486E-1 3.82615E-1 4.45195E-1 5.32323E-1 5.4453E-1 5.50175E-1 5.05629E-1 4.5394E-1 4.37185E-1 4.88322E-1 4.99651E-1 4.49261E-1 4.59417E-1 4.37515E-1 3.73037E-1 3.62291E-1 3.36469E-1 2.81857E-1 2.59403E-1 2.6658E-1 2.61039E-1 2.9325E-1 3.52302E-1 3.79015E-1 3.09686E-1 3.05545E-1 3.53208E-1 4.08692E-1 3.08722E-1 2.35762E-1 1.95184E-1 2.12726E-1 2.6741E-1 3.41272E-1 3.78696E-1 3.46247E-1 2.87725E-1 2.18662E-1 2.48163E-1 2.9551E-1 3.4658E-1 4.30776E-1 5.37086E-1 5.78665E-1 6.48169E-1 6.38341E-1 5.5173E-1 5.70726E-1 5.48098E-1 5.70042E-1 4.61863E-1 4.60478E-1 5.72049E-1 5.44547E-1 -9999 -9999 -9999 -9999 -9999 -9999 -9999 -9999 -9999 -9999 -9999 -9999 -9999 -9999 -9999 -9999 -9999 -9999 -9999 -9999 -9999 -9999 -9999 -9999 -9999 -9999 -9999 -9999 -9999 -9999 -9999 -9999 -9999 -9999 -9999 -9999 -9999 -9999 -9999 -9999 -9999 -9999 -9999 -9999 -9999 -9999
-9999 -9999 -9999 -9999 -9999 -9999 -9999 -9999 -9999 -9999 -9999 -9999 -9999 -9999 -9999 -9999 -9999 -9999 -9999 -9999 -9999 -9999 -9999 -9999 -9999 -9999 -9999 -9999 -9999 -9999 -9999 -9999 -9999 -9999 -9999 -9999 -9999 -9999 -9999 -9999 -9999 -9999 -9999 -9999 -9999 -9999 -9999 -9999 -9999 -9999 -9999 -9999 -9999 -9999 -9999 -9999 -9999 -9999 -9999 -9999 -9999 -9999 -9999 -9999 -9999 -9999 -9999 -9999 -9999 -9999 -9999 2.13875E-1 2.00725E-1 1.99158E-1 1.95811E-1 1.98524E-1 2.02051E-1 2.02195E-1 2.05365E-1 2.08166E-1 2.05507E-1 2.01944E-1 1.99983E-1 1.98177E-1 1.84663E-1 1.86138E-1 1.88872E-1 2.0939E-1 2.18378E-1 2.47852E-1 3.04788E-1 3.11597E-1 3.41481E-1 3.43772E-1 3.48311E-1 3.34204E-1 3.3938E-1 2.43639E-1 1.89632E-1 1.78423E-1 1.86416E-1 1.95422E-1 1.95804E-1 1.91381E-1 1.88392E-1 1.85804E-1 2.02113E-1 2.11797E-1 2.54058E-1 3.20061E-1 3.72114E-1 3.95728E-1 4.14688E-1 4.75997E-1 4.74248E-1 5.20912E-1 5.11051E-1 5.55396E-1 5.97105E-1 6.73715E-1 7.05232E-1 6.63966E-1 6.19828E-1 5.17702E-1 5.44229E-1 5.97886E-1 6.41156E-1 6.9973E-1 6.37242E-1 6.71957E-1 7.28695E-1 7.012E-1 6.99229E-1 7.27509E-1 7.32581E-1 7.39606E-1 7.37787E-1 7.49263E-1 7.41597E-1 7.23344E-1 7.21532E-1 7.53892E-1 7.16101E-1 7.16381E-1 6.61273E-1 5.91478E-1 5.48165E-1 5.1599E-1 6.02007E-1 5.95805E-1 4.80339E-1 2.98795E-1 2.96875E-1 4.64561E-1 5.98866E-1 6.31279E-1 5.38794E-1 4.01852E-1 2.7901E-1 2.85343E-1 3.96336E-1 5.17386E-1 5.16084E-1 4.33438E-1 3.63692E-1 4.2904E-1 4.88542E-1 5.58655E-1 4.94585E-1 4.75132E-1 4.8327E-1 4.23204E-1 3.79042E-1 4.25022E-1 4.54756E-1 4.21015E-1 3.70118E-1 3.53251E-1 3.03375E-1 3.01124E-1 2.73977E-1 2.75899E-1 3.00247E-1 3.26876E-1 3.38587E-1 4.1594E-1 3.9572E-1 3.94768E-1 3.981E-1 3.85879E-1 4.20591E-1 4.12456E-1 3.11569E-1 2.49394E-1 2.15539E-1 1.93641E-1 2.07115E-1 2.69257E-1 3.7295E-1 4.12551E-1 3.32466E-1 2.19347E-1 1.9934E-1 2.041E-1 2.1063E-1 2.1895E-1 3.43728E-1 4.32663E-1 4.39352E-1 4.55123E-1 5.18074E-1 4.81655E-1 3.99197E-1 4.11631E-1 3.99423E-1 5.09489E-1 5.54303E-1 5.56444E-1 -9999 -9999 -9999 -9999 -9999 -9999 -9999 -9999 -9999 -9999 -9999 -9999 -9999 -9999 -9999 -9999 -9999 -9999 -9999 -9999 -9999 -9999 -9999 -9999 -9999 -9999 -9999 -9999 -9999 -9999 -9999 -9999 -9999 -9999 -9999 -9999 -9999 -9999 -9999 -9999 -9999 -9999 -9999 -9999 -9999 -9999
-9999 -9999 -9999 -9999 -9999 -9999 -9999 -9999 -9999 -9999 -9999 -9999 -9999 -9999 -9999 -9999 -9999 -9999 -9999 -9999 -9999 -9999 -9999 -9999 -9999 -9999 -9999 -9999 -9999 -9999 -9999 -9999 -9999 -9999 -9999 -9999 -9999 -9999 -9999 -9999 -9999 -9999 -9999 -9999 -9999 -9999 -9999 -9999 -9999 -9999 -9999 -9999 -9999 -9999 -9999 -9999 -9999 -9999 -9999 -9999 -9999 -9999 -9999 -9999 -9999 -9999 -9999 -9999 -9999 -9999 -9999 1.9451E-1 1.95665E-1 1.93889E-1 1.98135E-1 2.06419E-1 2.08568E-1 2.09778E-1 2.09375E-1 2.08308E-1 2.0871E-1 2.05905E-1 2.01692E-1 2.01692E-1 1.87622E-1 1.87382E-1 1.91876E-1 1.96062E-1 2.19623E-1 2.4875E-1 3.21871E-1 3.44585E-1 3.50848E-1 3.47602E-1 3.69978E-1 3.74034E-1 3.45317E-1 3.20525E-1 2.32283E-1 1.89012E-1 1.90882E-1 2.16842E-1 2.19446E-1 2.17794E-1 2.12479E-1 2.05265E-1 1.99513E-1 2.15457E-1 2.96308E-1 4.04918E-1 4.40538E-1 4.70851E-1 3.69609E-1 4.13537E-1 4.98982E-1 5.30254E-1 5.95793E-1 6.19227E-1 6.41995E-1 6.75916E-1 6.99777E-1 6.82089E-1 6.36113E-1 5.46617E-1 5.98031E-1 6.24389E-1 6.3944E-1 6.86251E-1 6.44196E-1 6.58728E-1 6.72071E-1 6.67672E-1 7.27774E-1 6.88639E-1 6.54958E-1 6.93253E-1 6.58728E-1 7.11636E-1 7.53295E-1 7.459E-1 7.38673E-1 7.26438E-1 6.5699E-1 6.44614E-1 6.1891E-1 5.03865E-1 4.19162E-1 4.71499E-1 5.44395E-1 5.10876E-1 3.80513E-1 2.71143E-1 2.74371E-1 4.03849E-1 5.5726E-1 5.76308E-1 4.87843E-1 3.38778E-1 2.71283E-1 3.63339E-1 5.01589E-1 5.69624E-1 5.09675E-1 4.20475E-1 3.78003E-1 4.54926E-1 5.47594E-1 5.57634E-1 4.93596E-1 4.31731E-1 4.0548E-1 3.75542E-1 3.43194E-1 3.77409E-1 4.06016E-1 3.91228E-1 3.20387E-1 2.60522E-1 2.51916E-1 2.44131E-1 2.48912E-1 2.85672E-1 3.19724E-1 3.56827E-1 4.05625E-1 4.76288E-1 4.70065E-1 4.07107E-1 4.1034E-1 4.39727E-1 4.23981E-1 3.49406E-1 2.92823E-1 2.81407E-1 2.53795E-1 2.09845E-1 2.16574E-1 2.60753E-1 3.69754E-1 4.309E-1 3.5276E-1 2.27577E-1 2.1542E-1 2.369E-1 2.47929E-1 2.57718E-1 3.20681E-1 2.85959E-1 2.51634E-1 3.0563E-1 3.93858E-1 3.50209E-1 2.97163E-1 3.45916E-1 4.67425E-1 5.97205E-1 5.29163E-1 5.64892E-1 -9999 -9999 -9999 -9999 -9999 -9999 -9999 -9999 -9999 -9999 -9999 -9999 -9999 -9999 -9999 -9999 -9999 -9999 -9999 -9999 -9999 -9999 -9999 -9999 -9999 -9999 -9999 -9999 -9999 -9999 -9999 -9999 -9999 -9999 -9999 -9999 -9999 -9999 -9999 -9999 -9999 -9999 -9999 -9999 -9999 -9999
-9999 -9999 -9999 -9999 -9999 -9999 -9999 -9999 -9999 -9999 -9999 -9999 -9999 -9999 -9999 -9999 -9999 -9999 -9999 -9999 -9999 -9999 -9999 -9999 -9999 -9999 -9999 -9999 -9999 -9999 -9999 -9999 -9999 -9999 -9999 -9999 -9999 -9999 -9999 -9999 -9999 -9999 -9999 -9999 -9999 -9999 -9999 -9999 -9999 -9999 -9999 -9999 -9999 -9999 -9999 -9999 -9999 -9999 -9999 -9999 -9999 -9999 -9999 -9999 -9999 -9999 -9999 -9999 -9999 1.83811E-1 1.85814E-1 1.8956E-1 1.92977E-1 1.93507E-1 1.98914E-1 2.1004E-1 2.13846E-1 2.15076E-1 2.13846E-1 2.14396E-1 2.13986E-1 2.12761E-1 1.9364E-1 1.91745E-1 1.9099E-1 1.89995E-1 1.90746E-1 1.93012E-1 2.0005E-1 2.4517E-1 3.23592E-1 3.43264E-1 3.48957E-1 3.59595E-1 4.18535E-1 3.79683E-1 3.35075E-1 3.12916E-1 2.57271E-1 2.19734E-1 1.97721E-1 2.21397E-1 2.26561E-1 2.26985E-1 2.20276E-1 2.11669E-1 2.05791E-1 2.25419E-1 3.31682E-1 3.59194E-1 4.18597E-1 4.4044E-1 4.46237E-1 4.72079E-1 4.61341E-1 5.03428E-1 5.89518E-1 6.13387E-1 6.59669E-1 6.9795E-1 7.25528E-1 6.99767E-1 6.41786E-1 5.53272E-1 6.23495E-1 6.79982E-1 6.85962E-1 6.76931E-1 6.02674E-1 6.47801E-1 6.32508E-1 7.47302E-1 6.8987E-1 7.26423E-1 7.44622E-1 7.43547E-1 7.35103E-1 7.15347E-1 6.96068E-1 6.67885E-1 6.70191E-1 7.07233E-1 6.49407E-1 5.77272E-1 5.52433E-1 4.62218E-1 3.82262E-1 4.29244E-1 4.0964E-1 3.50967E-1 2.40635E-1 2.07405E-1 2.48577E-1 3.12425E-1 4.41337E-1 4.81191E-1 4.23116E-1 3.56246E-1 3.2914E-1 3.99265E-1 5.38303E-1 5.69141E-1 4.82807E-1 4.02424E-1 4.53142E-1 5.06059E-1 5.69392E-1 5.32732E-1 4.43515E-1 4.07258E-1 3.74067E-1 3.44459E-1 3.35437E-1 3.50367E-1 3.41657E-1 3.35532E-1 2.99096E-1 2.53803E-1 2.42642E-1 2.46113E-1 2.59978E-1 3.09536E-1 3.28533E-1 3.27876E-1 3.73247E-1 4.90907E-1 5.12867E-1 4.24683E-1 3.90421E-1 4.46901E-1 4.31215E-1 3.71066E-1 3.35873E-1 3.09654E-1 2.81993E-1 2.58195E-1 2.52785E-1 3.19859E-1 4.21802E-1 4.21336E-1 2.98003E-1 2.01902E-1 2.0306E-1 2.49494E-1 2.86859E-1 3.20215E-1 2.58219E-1 1.82682E-1 1.82318E-1 2.34104E-1 2.82158E-1 2.74891E-1 2.96689E-1 4.46886E-1 5.76321E-1 5.40874E-1 5.49624E-1 5.67763E-1 -9999 -9999 -9999 -9999 -9999 -9999 -9999 -9999 -9999 -9999 -9999 -9999 -9999 -9999 -9999 -9999 -9999 -9999 -9999 -9999 -9999 -9999 -9999 -9999 -9999 -9999 -9999 -9999 -9999 -9999 -9999 -9999 -9999 -9999 -9999 -9999 -9999 -9999 -9999 -9999 -9999 -9999 -9999 -9999 -9999 -9999
-9999 -9999 -9999 -9999 -9999 -9999 -9999 -9999 -9999 -9999 -9999 -9999 -9999 -9999 -9999 -9999 -9999 -9999 -9999 -9999 -9999 -9999 -9999 -9999 -9999 -9999 -9999 -9999 -9999 -9999 -9999 -9999 -9999 -9999 -9999 -9999 -9999 -9999 -9999 -9999 -9999 -9999 -9999 -9999 -9999 -9999 -9999 -9999 -9999 -9999 -9999 -9999 -9999 -9999 -9999 -9999 -9999 -9999 -9999 -9999 -9999 -9999 -9999 -9999 -9999 -9999 -9999 -9999 1.82706E-1 1.86037E-1 1.87306E-1 1.91833E-1 1.93124E-1 1.96197E-1 2.0284E-1 2.08568E-1 2.14665E-1 2.15076E-1 2.13577E-1 2.17277E-1 2.1935E-1 2.16589E-1 2.00571E-1 2.00181E-1 1.96446E-1 1.94152E-1 1.91499E-1 1.89376E-1 1.97343E-1 2.4118E-1 3.07397E-1 3.2999E-1 3.55937E-1 3.62847E-1 4.11369E-1 3.91649E-1 3.4624E-1 3.22005E-1 2.98379E-1 2.38479E-1 2.21814E-1 2.24033E-1 2.32102E-1 2.35987E-1 2.29534E-1 2.16276E-1 2.15866E-1 2.77688E-1 3.48491E-1 3.86516E-1 3.82389E-1 3.99236E-1 4.63233E-1 4.85347E-1 5.20165E-1 5.63684E-1 6.05198E-1 6.68343E-1 6.68343E-1 7.23459E-1 7.01314E-1 6.45692E-1 6.4489E-1 5.86131E-1 6.18877E-1 6.95392E-1 5.63552E-1 5.09363E-1 5.46671E-1 6.38543E-1 6.9308E-1 7.19025E-1 7.13464E-1 6.94795E-1 6.87255E-1 6.82312E-1 6.76254E-1 6.77372E-1 6.38115E-1 6.4412E-1 6.69491E-1 6.81091E-1 6.77778E-1 6.07182E-1 5.1186E-1 3.97899E-1 3.20434E-1 3.54101E-1 3.18214E-1 2.21843E-1 1.90457E-1 2.3648E-1 3.18132E-1 3.89322E-1 3.74259E-1 3.63309E-1 4.06527E-1 4.54044E-1 4.53186E-1 4.80877E-1 5.82028E-1 5.46754E-1 4.56978E-1 4.62353E-1 5.10514E-1 5.92562E-1 5.84386E-1 5.22014E-1 4.5773E-1 4.48829E-1 4.31021E-1 4.06667E-1 3.95638E-1 4.06692E-1 3.65264E-1 3.61905E-1 3.20829E-1 2.90665E-1 2.51004E-1 2.61437E-1 2.92724E-1 3.46232E-1 3.85866E-1 3.55419E-1 3.81884E-1 5.19954E-1 5.4324E-1 4.49208E-1 4.10184E-1 4.46889E-1 4.57727E-1 4.29388E-1 4.14075E-1 3.46033E-1 3.11074E-1 3.13238E-1 3.68934E-1 4.28468E-1 4.52597E-1 4.05722E-1 2.89663E-1 2.10473E-1 2.041E-1 2.20074E-1 2.54087E-1 2.44059E-1 1.80043E-1 1.87423E-1 2.51445E-1 2.79707E-1 2.30211E-1 2.3321E-1 3.31669E-1 4.96831E-1 6.16874E-1 5.5742E-1 5.59067E-1 5.67605E-1 5.55799E-1 -9999 -9999 -9999 -9999 -9999 -9999 -9999 -9999 -9999 -9999 -9999 -9999 -9999 -9999 -9999 -9999 -9999 -9999 -9999 -9999 -9999 -9999 -9999 -9999 -9999 -9999 -9999 -9999 -9999 -9999 -9999 -9999 -9999 -9999 -9999 -9999 -9999 -9999 -9999 -9999 -9999 -9999 -9999 -9999 -9999
-9999 -9999 -9999 -9999 -9999 -9999 -9999 -9999 -9999 -9999 -9999 -9999 -9999 -9999 -9999 -9999 -9999 -9999 -9999 -9999 -9999 -9999 -9999 -9999 -9999 -9999 -9999 -9999 -9999 -9999 -9999 -9999 -9999 -9999 -9999 -9999 -9999 -9999 -9999 -9999 -9999 -9999 -9999 -9999 -9999 -9999 -9999 -9999 -9999 -9999 -9999 -9999 -9999 -9999 -9999 -9999 -9999 -9999 -9999 -9999 -9999 -9999 -9999 -9999 -9999 -9999 -9999 1.83811E-1 1.88282E-1 1.91074E-1 1.95279E-1 1.99549E-1 1.98914E-1 2.01657E-1 2.06019E-1 2.10183E-1 2.13846E-1 2.14255E-1 2.13577E-1 2.17277E-1 2.21019E-1 2.06078E-1 2.0767E-1 2.09672E-1 2.06206E-1 2.01872E-1 1.96062E-1 1.91629E-1 1.96959E-1 2.19296E-1 2.90084E-1 1.02311E-1 3.46553E-1 3.30438E-1 3.53311E-1 4.08599E-1 3.57841E-1 3.34302E-1 2.93488E-1 2.54534E-1 2.31244E-1 2.30388E-1 2.35553E-1 2.386E-1 2.48175E-1 2.37097E-1 2.36661E-1 2.87409E-1 3.69114E-1 3.60835E-1 3.80045E-1 3.98564E-1 4.16668E-1 4.47868E-1 4.90993E-1 5.56748E-1 5.98673E-1 6.33018E-1 6.96203E-1 6.86989E-1 6.93561E-1 6.12032E-1 6.81409E-1 6.76256E-1 7.02863E-1 5.96306E-1 5.28947E-1 6.4406E-1 7.08099E-1 7.42151E-1 7.34789E-1 7.21606E-1 6.58898E-1 6.62066E-1 6.56361E-1 6.59153E-1 6.71765E-1 6.96264E-1 6.77946E-1 6.52234E-1 6.52222E-1 6.43187E-1 6.66883E-1 6.39254E-1 5.64333E-1 4.69409E-1 3.69904E-1 3.13636E-1 2.78751E-1 1.97171E-1 2.12807E-1 3.25776E-1 4.72653E-1 5.96536E-1 5.58454E-1 4.60612E-1 4.90817E-1 5.38416E-1 5.01564E-1 5.46948E-1 5.9584E-1 5.24415E-1 4.74835E-1 5.2876E-1 6.08021E-1 6.11209E-1 5.78394E-1 5.5864E-1 5.42421E-1 5.22046E-1 5.23382E-1 4.86556E-1 4.75583E-1 4.69035E-1 4.2746E-1 4.16606E-1 3.87838E-1 3.11386E-1 2.59364E-1 2.55879E-1 2.81772E-1 3.38796E-1 4.06068E-1 4.2353E-1 4.25061E-1 5.11519E-1 5.80264E-1 4.68202E-1 4.29675E-1 5.08377E-1 4.56048E-1 4.7535E-1 4.80303E-1 4.17896E-1 4.55145E-1 4.10019E-1 4.92867E-1 5.17142E-1 4.21372E-1 3.56754E-1 2.91256E-1 2.55786E-1 1.99666E-1 2.05748E-1 2.31643E-1 2.172E-1 2.09461E-1 2.85262E-1 4.45644E-1 4.69492E-1 3.80361E-1 2.68933E-1 3.60839E-1 4.67512E-1 6.16088E-1 5.44865E-1 5.66331E-1 5.70608E-1 5.75752E-1 -9999 -9999 -9999 -9999 -9999 -9999 -9999 -9999 -9999 -9999 -9999 -9999 -9999 -9999 -9999 -9999 -9999 -9999 -9999 -9999 -9999 -9999 -9999 -9999 -9999 -9999 -9999 -9999 -9999 -9999 -9999 -9999 -9999 -9999 -9999 -9999 -9999 -9999 -9999 -9999 -9999 -9999 -9999 -9999 -9999
-9999 -9999 -9999 -9999 -9999 -9999 -9999 -9999 -9999 -9999 -9999 -9999 -9999 -9999 -9999 -9999 -9999 -9999 -9999 -9999 -9999 -9999 -9999 -9999 -9999 -9999 -9999 -9999 -9999 -9999 -9999 -9999 -9999 -9999 -9999 -9999 -9999 -9999 -9999 -9999 -9999 -9999 -9999 -9999 -9999 -9999 -9999 -9999 -9999 -9999 -9999 -9999 -9999 -9999 -9999 -9999 -9999 -9999 -9999 -9999 -9999 -9999 -9999 -9999 -9999 -9999 1.82706E-1 1.87906E-1 1.92829E-1 1.95665E-1 1.99549E-1 2.01657E-1 2.04028E-1 2.06019E-1 2.05763E-1 2.11806E-1 2.15899E-1 2.15216E-1 2.16451E-1 2.04364E-1 2.06475E-1 2.09672E-1 2.14122E-1 2.14248E-1 2.11814E-1 2.07798E-1 2.0005E-1 1.96575E-1 1.96959E-1 2.08848E-1 7.78519E-2 9.77232E-2 1.02067E-1 3.21244E-1 3.40687E-1 3.8576E-1 3.66141E-1 3.25849E-1 3.07439E-1 2.66986E-1 2.39037E-1 2.37727E-1 2.38163E-1 2.34808E-1 2.47726E-1 2.39288E-1 2.38849E-1 2.75569E-1 3.44146E-1 4.37361E-1 4.34961E-1 4.12636E-1 4.66123E-1 4.85456E-1 5.50503E-1 5.70329E-1 6.05879E-1 6.87434E-1 6.35895E-1 6.56212E-1 6.68446E-1 5.40773E-1 5.37631E-1 5.43795E-1 5.74594E-1 5.16644E-1 6.57653E-1 6.46879E-1 7.22956E-1 6.84783E-1 6.8464E-1 6.86476E-1 6.5429E-1 6.66474E-1 6.56829E-1 6.66317E-1 6.96715E-1 7.2387E-1 4.18898E-1 5.17656E-1 6.99707E-1 6.43457E-1 6.15899E-1 6.17485E-1 5.7194E-1 4.48753E-1 3.40547E-1 3.08133E-1 3.14593E-1 2.49771E-1 2.31383E-1 3.56378E-1 5.20025E-1 6.55393E-1 6.12243E-1 5.87873E-1 5.63826E-1 5.78749E-1 5.54897E-1 6.20729E-1 6.0455E-1 5.76201E-1 5.70027E-1 6.1537E-1 6.46375E-1 6.19975E-1 6.20879E-1 6.19706E-1 5.87572E-1 5.52186E-1 5.55597E-1 5.48571E-1 5.54195E-1 5.34686E-1 5.01176E-1 4.84867E-1 4.21058E-1 3.31014E-1 3.17074E-1 3.29969E-1 3.30229E-1 3.641E-1 4.05659E-1 4.48158E-1 4.91887E-1 5.68363E-1 5.76279E-1 4.7103E-1 4.43702E-1 5.66656E-1 5.30161E-1 4.90521E-1 5.08386E-1 4.96611E-1 5.74104E-1 5.69533E-1 6.26208E-1 5.92272E-1 4.28623E-1 3.43002E-1 3.47582E-1 3.1246E-1 2.1976E-1 1.73562E-1 1.98297E-1 2.64408E-1 3.72184E-1 4.22727E-1 5.80968E-1 5.76675E-1 4.97022E-1 3.12621E-1 3.95988E-1 5.07812E-1 5.63322E-1 5.58438E-1 5.7606E-1 5.76215E-1 5.75288E-1 5.53932E-1 -9999 -9999 -9999 -9999 -9999 -9999 -9999 -9999 -9999 -9999 -9999 -9999 -9999 -9999 -9999 -9999 -9999 -9999 -9999 -9999 -9999 -9999 -9999 -9999 -9999 -9999 -9999 -9999 -9999 -9999 -9999 -9999 -9999 -9999 -9999 -9999 -9999 -9999 -9999 -9999 -9999 -9999 -9999 -9999
-9999 -9999 -9999 -9999 -9999 -9999 -9999 -9999 -9999 -9999 -9999 -9999 -9999 -9999 -9999 -9999 -9999 -9999 -9999 -9999 -9999 -9999 -9999 -9999 -9999 -9999 -9999 -9999 -9999 -9999 -9999 -9999 -9999 -9999 -9999 -9999 -9999 -9999 -9999 -9999 -9999 -9999 -9999 -9999 -9999 -9999 -9999 -9999 -9999 -9999 -9999 -9999 -9999 -9999 -9999 -9999 -9999 -9999 -9999 -9999 -9999 -9999 -9999 -9999 -9999 1.82338E-1 1.85665E-1 1.92829E-1 1.96051E-1 1.99158E-1 2.03486E-1 2.04028E-1 2.06019E-1 2.0722E-1 2.08166E-1 2.13846E-1 2.19211E-1 2.18519E-1 2.21856E-1 2.09543E-1 2.10074E-1 2.14122E-1 2.18635E-1 2.18759E-1 2.15064E-1 2.11007E-1 2.03962E-1 2.00439E-1 1.98114E-1 2.00566E-1 2.14903E-1 7.81974E-2 8.94259E-2 9.91195E-2 3.47986E-1 3.83561E-1 3.99857E-1 3.56225E-1 3.00936E-1 2.77578E-1 2.45654E-1 2.39913E-1 2.38163E-1 2.33083E-1 2.45042E-1 2.39728E-1 2.39288E-1 2.90407E-1 3.88687E-1 4.42108E-1 3.9627E-1 4.26921E-1 4.64962E-1 1.96868E-1 2.21077E-1 2.49053E-1 6.65672E-1 6.37761E-1 6.2396E-1 6.62056E-1 6.01568E-1 4.85208E-1 4.94064E-1 5.55693E-1 7.20118E-1 5.88694E-1 7.24212E-1 7.29424E-1 7.05287E-1 6.55158E-1 6.31774E-1 6.27807E-1 6.51525E-1 6.79993E-1 6.70211E-1 6.77914E-1 7.09399E-1 7.30508E-1 4.32963E-1 4.91364E-1 4.33842E-1 6.21084E-1 6.23527E-1 5.80167E-1 5.16825E-1 4.43727E-1 3.934E-1 3.90248E-1 4.29895E-1 4.08714E-1 3.75091E-1 4.28346E-1 5.29422E-1 6.41536E-1 6.98697E-1 6.15881E-1 6.42712E-1 6.21179E-1 6.26218E-1 6.50194E-1 6.49678E-1 6.26909E-1 6.26218E-1 6.28619E-1 6.27171E-1 6.36017E-1 6.43311E-1 6.02791E-1 5.36179E-1 4.59314E-1 4.62021E-1 5.06509E-1 5.27616E-1 4.87154E-1 4.78664E-1 4.36024E-1 3.96359E-1 3.50612E-1 3.77862E-1 4.24866E-1 4.19037E-1 4.6107E-1 5.02822E-1 5.11662E-1 5.53619E-1 6.32487E-1 6.35301E-1 5.61028E-1 5.54933E-1 6.25182E-1 5.93462E-1 5.33043E-1 4.84371E-1 5.4236E-1 6.35058E-1 6.77949E-1 6.87262E-1 6.11886E-1 4.98751E-1 3.86145E-1 4.06046E-1 3.69418E-1 2.57234E-1 1.81476E-1 2.4017E-1 4.33205E-1 5.96839E-1 6.02029E-1 6.62794E-1 5.37708E-1 5.46828E-1 4.79864E-1 5.04153E-1 6.09052E-1 5.43511E-1 5.51152E-1 5.85316E-1 5.60415E-1 5.52368E-1 5.65692E-1 5.70505E-1 -9999 -9999 -9999 -9999 -9999 -9999 -9999 -9999 -9999 -9999 -9999 -9999 -9999 -9999 -9999 -9999 -9999 -9999 -9999 -9999 -9999 -9999 -9999 -9999 -9999 -9999 -9999 -9999 -9999 -9999 -9999 -9999 -9999 -9999 -9999 -9999 -9999 -9999 -9999 -9999 -9999 -9999 -9999
-9999 -9999 -9999 -9999 -9999 -9999 -9999 -9999 -9999 -9999 -9999 -9999 -9999 -9999 -9999 -9999 -9999 -9999 -9999 -9999 -9999 -9999 -9999 -9999 -9999 -9999 -9999 -9999 -9999 -9999 -9999 -9999 -9999 -9999 -9999 -9999 -9999 -9999 -9999 -9999 -9999 -9999 -9999 -9999 -9999 -9999 -9999 -9999 -9999 -9999 -9999 -9999 -9999 -9999 -9999 -9999 -9999 -9999 -9999 -9999 -9999 -9999 -9999 -9999 -9999 1.83442E-1 1.89034E-1 1.96676E-1 2.00332E-1 2.01905E-1 2.05076E-1 2.05221E-1 2.07621E-1 2.06962E-1 2.10588E-1 2.15487E-1 2.18105E-1 2.22275E-1 2.25649E-1 2.09672E-1 2.12497E-1 2.16576E-1 2.18347E-1 2.20415E-1 2.17523E-1 2.12344E-1 2.06333E-1 2.03175E-1 1.97856E-1 1.97471E-1 2.02909E-1 2.14089E-1 7.24825E-2 9.47918E-2 3.15575E-1 3.4619E-1 4.1695E-1 3.45333E-1 3.09043E-1 2.92487E-1 2.49678E-1 2.37727E-1 2.35673E-1 2.49075E-1 2.44597E-1 2.38849E-1 2.44617E-1 2.83053E-1 3.55559E-1 3.3291E-1 3.43949E-1 3.59682E-1 4.129E-1 4.89546E-1 1.97057E-1 2.12511E-1 6.63804E-1 6.46755E-1 6.11184E-1 6.50194E-1 6.20109E-1 4.75108E-1 4.96096E-1 7.05548E-1 7.22609E-1 5.81311E-1 7.00181E-1 7.02856E-1 6.6912E-1 6.49834E-1 6.4585E-1 6.21953E-1 6.30353E-1 6.80068E-1 6.8576E-1 7.03112E-1 7.18579E-1 7.36501E-1 7.3918E-1 7.21605E-1 7.30206E-1 7.1229E-1 6.4426E-1 5.78327E-1 4.94246E-1 4.92967E-1 4.73268E-1 4.84861E-1 5.09073E-1 5.76912E-1 5.63399E-1 5.70352E-1 6.15017E-1 5.91921E-1 6.52877E-1 6.7647E-1 6.91628E-1 6.58144E-1 6.58872E-1 6.37771E-1 6.53455E-1 5.72511E-1 5.58112E-1 5.42032E-1 5.48443E-1 5.5217E-1 6.0393E-1 5.97269E-1 5.41763E-1 4.67545E-1 4.20118E-1 4.85984E-1 4.72841E-1 4.05324E-1 3.85496E-1 3.81617E-1 3.13263E-1 3.27488E-1 3.69251E-1 4.10071E-1 4.5117E-1 4.85152E-1 5.31532E-1 5.26606E-1 5.50615E-1 6.23391E-1 6.39388E-1 6.41222E-1 6.5965E-1 6.95081E-1 6.82121E-1 6.08306E-1 6.01725E-1 6.11845E-1 7.01531E-1 7.1209E-1 6.32125E-1 5.90425E-1 5.32443E-1 5.06657E-1 4.77489E-1 4.25034E-1 2.74293E-1 1.98776E-1 2.49383E-1 3.97297E-1 6.10943E-1 3.88685E-1 3.6372E-1 2.9909E-1 4.85352E-1 3.12513E-1 2.27066E-1 5.56731E-1 5.64222E-1 5.59607E-1 5.67647E-1 5.62998E-1 5.73892E-1 5.65864E-1 5.66347E-1 -9999 -9999 -9999 -9999 -9999 -9999 -9999 -9999 -9999 -9999 -9999 -9999 -9999 -9999 -9999 -9999 -9999 -9999 -9999 -9999 -9999 -9999 -9999 -9999 -9999 -9999 -9999 -9999 -9999 -9999 -9999 -9999 -9999 -9999 -9999 -9999 -9999 -9999 -9999 -9999 -9999 -9999 -9999
-9999 -9999 -9999 -9999 -9999 -9999 -9999 -9999 -9999 -9999 -9999 -9999 -9999 -9999 -9999 -9999 -9999 -9999 -9999 -9999 -9999 -9999 -9999 -9999 -9999 -9999 -9999 -9999 -9999 -9999 -9999 -9999 -9999 -9999 -9999 -9999 -9999 -9999 -9999 -9999 -9999 -9999 -9999 -9999 -9999 -9999 -9999 -9999 -9999 -9999 -9999 -9999 -9999 -9999 -9999 -9999 -9999 -9999 -9999 -9999 -9999 -9999 -9999 -9999 -9999 1.84551E-1 1.90925E-1 1.96051E-1 2.00725E-1 2.03883E-1 2.03632E-1 2.06419E-1 2.09232E-1 2.09375E-1 2.1262E-1 2.17551E-1 2.20183E-1 2.2438E-1 2.12368E-1 2.12497E-1 2.1453E-1 2.17398E-1 2.18347E-1 2.18759E-1 2.18759E-1 2.13966E-1 2.09524E-1 2.06333E-1 2.02126E-1 2.02126E-1 2.01345E-1 2.0186E-1 2.18712E-1 8.86531E-2 1.02677E-1 3.34336E-1 3.95322E-1 3.56524E-1 3.18565E-1 2.8703E-1 2.54194E-1 2.33513E-1 2.50428E-1 2.51332E-1 2.47726E-1 2.46404E-1 2.55456E-1 3.23769E-1 3.54732E-1 3.31658E-1 3.08728E-1 3.15424E-1 3.45936E-1 3.98931E-1 5.11045E-1 1.81536E-1 2.88075E-1 6.09979E-1 6.62368E-1 6.5362E-1 5.13268E-1 4.45892E-1 5.8031E-1 6.95351E-1 7.15014E-1 5.78702E-1 7.2453E-1 7.24189E-1 6.87955E-1 6.90133E-1 7.0251E-1 6.7134E-1 6.31534E-1 6.75113E-1 7.12161E-1 7.29329E-1 7.37689E-1 7.38853E-1 7.29853E-1 6.86167E-1 6.96771E-1 6.94207E-1 6.3391E-1 5.62344E-1 5.26344E-1 5.66035E-1 5.47831E-1 5.70488E-1 6.11253E-1 6.63414E-1 6.87034E-1 6.86898E-1 6.79571E-1 6.67879E-1 6.79337E-1 6.44445E-1 5.92638E-1 6.49606E-1 6.04992E-1 6.18271E-1 6.42702E-1 5.50868E-1 4.68364E-1 4.43901E-1 4.47098E-1 4.65751E-1 5.13715E-1 5.50011E-1 5.47211E-1 5.11698E-1 4.48349E-1 4.89318E-1 4.54885E-1 3.8542E-1 3.19287E-1 3.06806E-1 2.76669E-1 3.03181E-1 3.1765E-1 3.54264E-1 3.86519E-1 4.51592E-1 4.92905E-1 4.32998E-1 4.79464E-1 5.47243E-1 5.2753E-1 5.32335E-1 5.8351E-1 6.68232E-1 6.83496E-1 6.87616E-1 6.87867E-1 6.95953E-1 7.20122E-1 6.27989E-1 6.94371E-1 6.21467E-1 5.86274E-1 5.83151E-1 5.91773E-1 5.39357E-1 3.46206E-1 2.05545E-1 2.0921E-1 2.95114E-1 5.14014E-1 6.24914E-1 4.91938E-1 2.09472E-1 1.83613E-1 1.56884E-1 1.47262E-1 5.56976E-1 5.72075E-1 5.82716E-1 5.65707E-1 5.575E-1 5.67287E-1 5.65702E-1 5.4928E-1 -9999 -9999 -9999 -9999 -9999 -9999 -9999 -9999 -9999 -9999 -9999 -9999 -9999 -9999 -9999 -9999 -9999 -9999 -9999 -9999 -9999 -9999 -9999 -9999 -9999 -9999 -9999 -9999 -9999 -9999 -9999 -9999 -9999 -9999 -9999 -9999 -9999 -9999 -9999 -9999 -9999 -9999 -9999
-9999 -9999 -9999 -9999 -9999 -9999 -9999 -9999 -9999 -9999 -9999 -9999 -9999 -9999 -9999 -9999 -9999 -9999 -9999 -9999 -9999 -9999 -9999 -9999 -9999 -9999 -9999 -9999 -9999 -9999 -9999 -9999 -9999 -9999 -9999 -9999 -9999 -9999 -9999 -9999 -9999 -9999 -9999 -9999 -9999 -9999 -9999 -9999 -9999 -9999 -9999 -9999 -9999 -9999 -9999 -9999 -9999 -9999 -9999 -9999 -9999 -9999 -9999 -9999 1.83811E-1 1.87157E-1 1.92066E-1 1.95665E-1 1.99549E-1 2.03883E-1 2.0562E-1 2.08023E-1 2.10851E-1 2.11399E-1 2.15899E-1 2.1769E-1 2.21856E-1 2.10751E-1 2.11687E-1 2.15756E-1 2.18222E-1 2.20001E-1 2.19586E-1 2.18347E-1 2.15188E-1 2.14373E-1 2.12749E-1 2.08448E-1 2.07253E-1 2.08049E-1 2.04999E-1 2.03033E-1 2.09771E-1 7.47714E-2 9.17835E-2 3.23905E-1 3.5727E-1 3.87791E-1 3.46338E-1 2.96998E-1 2.69437E-1 2.33083E-1 2.47278E-1 2.5088E-1 2.49976E-1 2.71497E-1 2.909E-1 3.52358E-1 4.11738E-1 3.87359E-1 3.38923E-1 3.49509E-1 3.50055E-1 3.49701E-1 3.77644E-1 4.52675E-1 5.46012E-1 6.40972E-1 5.5125E-1 5.56812E-1 4.44701E-1 5.27135E-1 6.85293E-1 6.40177E-1 6.87265E-1 6.545E-1 6.0008E-1 6.92677E-1 7.28261E-1 7.3882E-1 6.95767E-1 7.17164E-1 6.55697E-1 6.97896E-1 7.15722E-1 7.43778E-1 7.51932E-1 7.02618E-1 6.89113E-1 6.9123E-1 7.04629E-1 7.08851E-1 6.88908E-1 6.05773E-1 5.89191E-1 6.3134E-1 6.46078E-1 6.72305E-1 6.81426E-1 6.76812E-1 6.6685E-1 6.59635E-1 6.7399E-1 6.68719E-1 6.14895E-1 5.33202E-1 5.05886E-1 5.2314E-1 5.32752E-1 5.97758E-1 6.44124E-1 5.70027E-1 5.03318E-1 4.29147E-1 3.7154E-1 3.78398E-1 4.16216E-1 4.43511E-1 5.1189E-1 4.7072E-1 4.15009E-1 4.29481E-1 3.78832E-1 3.49442E-1 2.84606E-1 2.44011E-1 2.83479E-1 3.30843E-1 3.48862E-1 3.76144E-1 4.07218E-1 4.41232E-1 4.3536E-1 3.91944E-1 4.43153E-1 4.78252E-1 4.3561E-1 4.3704E-1 5.34368E-1 5.94074E-1 5.85423E-1 6.4183E-1 6.18682E-1 6.28058E-1 6.71384E-1 7.01158E-1 6.7495E-1 6.2711E-1 6.72221E-1 6.17191E-1 6.55428E-1 5.6856E-1 4.01779E-1 2.50461E-1 2.45629E-1 2.87862E-1 3.96398E-1 4.78928E-1 5.55727E-1 3.26227E-1 1.92639E-1 1.52805E-1 5.84656E-1 5.87641E-1 5.73466E-1 5.85316E-1 5.61785E-1 5.90974E-1 5.79359E-1 5.63598E-1 5.55143E-1 -9999 -9999 -9999 -9999 -9999 -9999 -9999 -9999 -9999 -9999 -9999 -9999 -9999 -9999 -9999 -9999 -9999 -9999 -9999 -9999 -9999 -9999 -9999 -9999 -9999 -9999 -9999 -9999 -9999 -9999 -9999 -9999 -9999 -9999 -9999 -9999 -9999 -9999 -9999 -9999 -9999 -9999 -9999
-9999 -9999 -9999 -9999 -9999 -9999 -9999 -9999 -9999 -9999 -9999 -9999 -9999 -9999 -9999 -9999 -9999 -9999 -9999 -9999 -9999 -9999 -9999 -9999 -9999 -9999 -9999 -9999 -9999 -9999 -9999 -9999 -9999 -9999 -9999 -9999 -9999 -9999 -9999 -9999 -9999 -9999 -9999 -9999 -9999 -9999 -9999 -9999 -9999 -9999 -9999 -9999 -9999 -9999 -9999 -9999 -9999 -9999 -9999 -9999 -9999 -9999 1.8403E-1 1.86632E-1 1.85665E-1 1.89034E-1 1.92829E-1 1.94894E-1 2.00725E-1 2.04028E-1 2.09636E-1 2.12478E-1 2.11806E-1 2.15487E-1 2.19211E-1 2.21019E-1 2.10348E-1 2.13587E-1 2.1453E-1 2.19048E-1 2.22373E-1 2.22914E-1 2.22914E-1 2.19173E-1 2.1478E-1 2.16006E-1 2.16006E-1 2.14089E-1 2.14496E-1 2.14496E-1 2.10172E-1 2.06979E-1 2.08172E-1 6.75207E-2 8.831E-2 1.00829E-1 3.47757E-1 3.87475E-1 3.75013E-1 3.22574E-1 2.88567E-1 2.55884E-1 2.43263E-1 2.4683E-1 2.54086E-1 2.7628E-1 2.96361E-1 3.32448E-1 3.60658E-1 3.65015E-1 3.73824E-1 3.67136E-1 3.6658E-1 3.93415E-1 3.49157E-1 4.07767E-1 4.37909E-1 4.3096E-1 4.41501E-1 4.42438E-1 5.06627E-1 5.97566E-1 6.83193E-1 6.26329E-1 6.43288E-1 7.16716E-1 6.51884E-1 6.21119E-1 7.36521E-1 6.80699E-1 6.19652E-1 6.87164E-1 7.32494E-1 7.41278E-1 6.96322E-1 6.52706E-1 6.73233E-1 6.73233E-1 6.9288E-1 6.92112E-1 7.08246E-1 7.19963E-1 7.14363E-1 6.80344E-1 6.5562E-1 6.71493E-1 6.76642E-1 6.14515E-1 5.99753E-1 5.51006E-1 5.52041E-1 5.53204E-1 5.67381E-1 5.27559E-1 5.05685E-1 4.54508E-1 4.62705E-1 4.61919E-1 4.69653E-1 5.99167E-1 6.50741E-1 6.00951E-1 5.46929E-1 4.7834E-1 3.94916E-1 3.72169E-1 3.93604E-1 3.59395E-1 3.92414E-1 4.18385E-1 4.41441E-1 4.29419E-1 3.98795E-1 3.21686E-1 2.72365E-1 2.32881E-1 2.77021E-1 3.23378E-1 3.39828E-1 3.56238E-1 3.80657E-1 3.97658E-1 3.77759E-1 4.08397E-1 4.262E-1 4.05313E-1 3.88024E-1 4.09932E-1 5.10839E-1 5.25007E-1 5.00895E-1 5.44593E-1 5.55732E-1 5.17455E-1 5.44925E-1 6.05781E-1 6.54634E-1 6.99131E-1 5.15729E-1 6.68566E-1 5.7795E-1 6.57364E-1 5.46538E-1 4.50125E-1 4.75199E-1 3.55597E-1 3.29684E-1 4.35578E-1 4.31859E-1 2.35861E-1 1.52516E-1 5.84339E-1 5.89665E-1 5.70209E-1 5.76228E-1 5.87691E-1 5.63149E-1 5.91285E-1 5.81462E-1 5.69232E-1 -9999 -9999 -9999 -9999 -9999 -9999 -9999 -9999 -9999 -9999 -9999 -9999 -9999 -9999 -9999 -9999 -9999 -9999 -9999 -9999 -9999 -9999 -9999 -9999 -9999 -9999 -9999 -9999 -9999 -9999 -9999 -9999 -9999 -9999 -9999 -9999 -9999 -9999 -9999 -9999 -9999 -9999 -9999 -9999
-9999 -9999 -9999 -9999 -9999 -9999 -9999 -9999 -9999 -9999 -9999 -9999 -9999 -9999 -9999 -9999 -9999 -9999 -9999 -9999 -9999 -9999 -9999 -9999 -9999 -9999 -9999 -9999 -9999 -9999 -9999 -9999 -9999 -9999 -9999 -9999 -9999 -9999 -9999 -9999 -9999 -9999 -9999 -9999 -9999 -9999 -9999 -9999 -9999 -9999 -9999 -9999 -9999 -9999 -9999 -9999 -9999 -9999 -9999 -9999 -9999 -9999 5.39904E-2 5.41672E-2 5.48006E-2 1.91305E-1 1.9336E-1 1.97989E-1 2.02695E-1 2.08425E-1 2.14934E-1 2.18655E-1 2.16724E-1 2.17551E-1 2.22137E-1 2.09142E-1 2.1318E-1 2.1453E-1 2.17398E-1 2.21122E-1 2.22914E-1 2.2712E-1 2.26275E-1 2.20953E-1 2.1847E-1 2.18058E-1 2.16947E-1 2.19417E-1 2.20659E-1 2.18712E-1 2.16658E-1 2.1421E-1 2.11781E-1 2.1433E-1 7.43171E-2 9.17387E-2 3.01481E-1 3.3377E-1 3.87317E-1 3.67171E-1 2.9529E-1 2.78393E-1 2.41933E-1 2.44171E-1 2.68177E-1 2.78206E-1 3.07943E-1 3.58702E-1 3.54877E-1 3.79296E-1 3.60048E-1 3.7854E-1 4.05047E-1 4.64512E-1 4.65493E-1 4.52809E-1 4.15978E-1 4.44303E-1 4.73861E-1 5.23869E-1 6.7901E-1 6.77101E-1 6.55529E-1 5.75054E-1 5.91243E-1 6.61859E-1 7.19702E-1 6.68917E-1 6.22592E-1 6.40785E-1 6.68321E-1 6.77253E-1 7.20925E-1 6.8985E-1 6.41617E-1 6.52871E-1 6.5666E-1 6.6042E-1 6.88217E-1 6.91892E-1 7.08894E-1 7.23522E-1 7.2567E-1 7.17447E-1 7.08846E-1 6.91996E-1 6.18694E-1 5.18192E-1 4.70668E-1 4.08624E-1 3.91708E-1 3.64907E-1 4.12549E-1 4.31084E-1 4.81002E-1 5.52406E-1 5.75626E-1 5.65561E-1 5.72041E-1 6.07377E-1 6.64983E-1 6.29478E-1 5.47189E-1 4.4917E-1 4.15935E-1 4.83513E-1 4.20704E-1 3.87212E-1 3.70364E-1 4.31678E-1 4.5878E-1 4.58221E-1 3.98354E-1 3.7192E-1 3.01414E-1 2.43419E-1 2.4962E-1 2.73079E-1 3.08772E-1 3.28017E-1 3.49212E-1 3.49499E-1 3.33083E-1 3.82426E-1 3.62182E-1 3.24941E-1 3.11678E-1 3.90087E-1 4.58383E-1 4.54418E-1 4.0271E-1 4.43858E-1 4.50851E-1 3.90986E-1 4.38262E-1 5.32632E-1 6.50068E-1 6.97396E-1 6.74662E-1 6.56281E-1 4.18587E-1 4.46533E-1 6.45108E-1 6.29586E-1 6.29319E-1 4.78542E-1 3.66111E-1 4.23536E-1 5.28136E-1 5.73158E-1 5.77689E-1 5.86545E-1 5.72539E-1 5.74851E-1 5.79416E-1 5.672E-1 5.67795E-1 5.59651E-1 -9999 -9999 -9999 -9999 -9999 -9999 -9999 -9999 -9999 -9999 -9999 -9999 -9999 -9999 -9999 -9999 -9999 -9999 -9999 -9999 -9999 -9999 -9999 -9999 -9999 -9999 -9999 -9999 -9999 -9999 -9999 -9999 -9999 -9999 -9999 -9999 -9999 -9999 -9999 -9999 -9999 -9999 -9999 -9999 -9999 -9999
-9999 -9999 -9999 -9999 -9999 -9999 -9999 -9999 -9999 -9999 -9999 -9999 -9999 -9999 -9999 -9999 -9999 -9999 -9999 -9999 -9999 -9999 -9999 -9999 -9999 -9999 -9999 -9999 -9999 -9999 -9999 -9999 -9999 -9999 -9999 -9999 -9999 -9999 -9999 -9999 -9999 -9999 -9999 -9999 -9999 -9999 -9999 -9999 -9999 -9999 -9999 -9999 -9999 -9999 -9999 -9999 -9999 -9999 -9999 -9999 -9999 5.34896E-2 5.50048E-2 5.51838E-2 5.64785E-2 1.96676E-1 1.976E-1 2.01905E-1 2.05475E-1 2.1004E-1 2.19487E-1 2.20045E-1 2.20462E-1 2.22137E-1 2.22695E-1 2.11559E-1 2.15628E-1 2.17809E-1 2.21538E-1 2.26575E-1 2.28391E-1 2.31805E-1 2.30521E-1 2.24292E-1 2.21785E-1 2.21369E-1 2.19831E-1 2.21905E-1 2.25251E-1 2.2579E-1 2.23693E-1 2.23693E-1 2.1883E-1 2.16777E-1 2.11311E-1 8.13594E-2 2.77339E-1 3.2403E-1 4.04438E-1 4.10271E-1 3.56276E-1 2.86943E-1 2.51785E-1 2.37986E-1 2.43281E-1 2.82566E-1 3.093E-1 3.80352E-1 3.93391E-1 3.75829E-1 4.1728E-1 4.43485E-1 4.98226E-1 5.49237E-1 6.1109E-1 5.17367E-1 4.82731E-1 5.26867E-1 6.17714E-1 6.81441E-1 6.5616E-1 6.1916E-1 5.91244E-1 4.90121E-1 4.5348E-1 5.57219E-1 6.57491E-1 7.21274E-1 7.11893E-1 6.6345E-1 7.36826E-1 7.47789E-1 6.94334E-1 6.76262E-1 7.00075E-1 6.74302E-1 6.67926E-1 6.92663E-1 6.86168E-1 6.92292E-1 7.09967E-1 7.23309E-1 7.16916E-1 7.19585E-1 7.10109E-1 6.93059E-1 6.55434E-1 5.7931E-1 5.13659E-1 3.58569E-1 2.58454E-1 2.86235E-1 4.03915E-1 5.30081E-1 6.02862E-1 6.40948E-1 6.48218E-1 6.52918E-1 6.4698E-1 6.45374E-1 5.99755E-1 6.01005E-1 5.15438E-1 4.66235E-1 4.75096E-1 5.38006E-1 4.77819E-1 4.42946E-1 4.14103E-1 4.69137E-1 5.06652E-1 4.88354E-1 4.30399E-1 3.99893E-1 3.34812E-1 3.0095E-1 2.56859E-1 2.36277E-1 2.59398E-1 3.00775E-1 3.00151E-1 2.96103E-1 2.81016E-1 3.02868E-1 2.91701E-1 2.72726E-1 2.84893E-1 3.36991E-1 3.58738E-1 3.33816E-1 3.01464E-1 3.12973E-1 3.25698E-1 3.89242E-1 4.64523E-1 5.14501E-1 6.135E-1 6.55297E-1 6.07135E-1 6.6977E-1 4.82077E-1 3.86009E-1 4.61308E-1 3.868E-1 6.05338E-1 5.99789E-1 5.28757E-1 4.57543E-1 5.27976E-1 2.34311E-1 5.55569E-1 5.87641E-1 5.7362E-1 5.76686E-1 5.79868E-1 5.66156E-1 5.69868E-1 5.69868E-1 -9999 -9999 -9999 -9999 -9999 -9999 -9999 -9999 -9999 -9999 -9999 -9999 -9999 -9999 -9999 -9999 -9999 -9999 -9999 -9999 -9999 -9999 -9999 -9999 -9999 -9999 -9999 -9999 -9999 -9999 -9999 -9999 -9999 -9999 -9999 -9999 -9999 -9999 -9999 -9999 -9999 -9999 -9999 -9999 -9999 -9999
-9999 -9999 -9999 -9999 -9999 -9999 -9999 -9999 -9999 -9999 -9999 -9999 -9999 -9999 -9999 -9999 -9999 -9999 -9999 -9999 -9999 -9999 -9999 -9999 -9999 -9999 -9999 -9999 -9999 -9999 -9999 -9999 -9999 -9999 -9999 -9999 -9999 -9999 -9999 -9999 -9999 -9999 -9999 -9999 -9999 -9999 -9999 -9999 -9999 -9999 -9999 -9999 -9999 -9999 -9999 -9999 -9999 -9999 -9999 -9999 -9999 -9999 -9999 5.60873E-2 5.76667E-2 5.81187E-2 5.93367E-2 6.01612E-2 6.09067E-2 2.12886E-1 2.19904E-1 2.22137E-1 2.23399E-1 2.25511E-1 2.11963E-1 2.15628E-1 2.19335E-1 2.20706E-1 2.24467E-1 2.28391E-1 2.34817E-1 2.39164E-1 2.33211E-1 2.28512E-1 2.2724E-1 2.24412E-1 2.23574E-1 2.25251E-1 2.27054E-1 2.30874E-1 2.32585E-1 2.34734E-1 2.3227E-1 2.28014E-1 2.09712E-1 2.27428E-1 2.65924E-1 3.12032E-1 4.00478E-1 4.82133E-1 4.41883E-1 3.28955E-1 2.87654E-1 2.41066E-1 2.35366E-1 2.59594E-1 3.56363E-1 4.58351E-1 4.22714E-1 4.001E-1 4.72319E-1 5.08522E-1 5.19578E-1 5.49525E-1 6.08473E-1 5.32854E-1 5.20448E-1 5.26892E-1 5.86411E-1 6.60754E-1 6.71555E-1 6.4747E-1 5.82717E-1 4.52304E-1 4.15635E-1 5.56713E-1 6.55346E-1 7.11828E-1 6.65465E-1 7.45969E-1 7.24907E-1 7.17501E-1 6.81698E-1 6.32624E-1 6.50984E-1 6.84561E-1 7.0932E-1 7.0318E-1 6.72081E-1 6.85654E-1 6.88729E-1 7.07269E-1 7.12904E-1 7.05307E-1 6.93461E-1 6.52169E-1 6.61897E-1 6.50652E-1 5.85497E-1 4.40406E-1 2.8084E-1 3.70328E-1 5.56004E-1 6.21884E-1 6.37784E-1 6.12544E-1 6.00278E-1 6.21215E-1 6.47428E-1 6.29972E-1 5.90847E-1 6.00975E-1 5.74942E-1 5.49576E-1 5.55071E-1 5.50876E-1 5.45343E-1 5.14615E-1 5.12321E-1 5.28151E-1 5.51085E-1 5.28705E-1 4.51826E-1 4.32453E-1 4.03096E-1 3.67929E-1 3.03116E-1 2.31261E-1 2.14764E-1 2.45017E-1 2.40227E-1 2.25986E-1 2.34713E-1 2.63706E-1 2.74872E-1 2.82513E-1 3.0465E-1 3.20528E-1 3.17696E-1 3.11644E-1 3.21016E-1 3.44404E-1 3.90457E-1 4.81852E-1 5.29394E-1 5.38052E-1 5.8417E-1 6.00983E-1 6.59224E-1 5.3801E-1 6.28231E-1 6.86097E-1 4.88331E-1 2.72215E-1 3.01365E-1 4.12939E-1 6.1396E-1 5.7357E-1 3.49413E-1 1.79449E-1 5.60848E-1 5.85602E-1 5.93211E-1 5.74697E-1 5.7866E-1 5.63602E-1 5.68685E-1 -9999 -9999 -9999 -9999 -9999 -9999 -9999 -9999 -9999 -9999 -9999 -9999 -9999 -9999 -9999 -9999 -9999 -9999 -9999 -9999 -9999 -9999 -9999 -9999 -9999 -9999 -9999 -9999 -9999 -9999 -9999 -9999 -9999 -9999 -9999 -9999 -9999 -9999 -9999 -9999 -9999 -9999 -9999 -9999 -9999 -9999 -9999
-9999 -9999 -9999 -9999 -9999 -9999 -9999 -9999 -9999 -9999 -9999 -9999 -9999 -9999 -9999 -9999 -9999 -9999 -9999 -9999 -9999 -9999 -9999 -9999 -9999 -9999 -9999 -9999 -9999 -9999 -9999 -9999 -9999 -9999 -9999 -9999 -9999 -9999 -9999 -9999 -9999 -9999 -9999 -9999 -9999 -9999 -9999 -9999 -9999 -9999 -9999 -9999 -9999 -9999 -9999 -9999 -9999 -9999 -9999 -9999 -9999 -9999 5.49281E-2 5.66094E-2 5.84711E-2 5.90641E-2 5.96104E-2 6.07165E-2 6.09067E-2 2.11663E-1 2.20322E-1 2.22557E-1 2.25088E-1 2.11559E-1 2.30771E-1 2.19335E-1 2.20706E-1 2.24467E-1 2.26152E-1 2.28816E-1 2.36985E-1 2.41796E-1 2.37102E-1 2.34504E-1 2.34072E-1 2.31185E-1 2.30331E-1 2.31185E-1 2.31301E-1 2.34734E-1 2.382E-1 2.38311E-1 2.41806E-1 2.37442E-1 2.28128E-1 2.43673E-1 8.37766E-2 3.36146E-1 4.02741E-1 4.93991E-1 5.11089E-1 4.14011E-1 3.05655E-1 2.59594E-1 2.32332E-1 2.53546E-1 3.25081E-1 3.65558E-1 3.4925E-1 4.02789E-1 4.29788E-1 4.67537E-1 5.27864E-1 4.76344E-1 4.96777E-1 1.90674E-1 1.96772E-1 2.42363E-1 2.42363E-1 5.69516E-1 6.41018E-1 6.3977E-1 5.22629E-1 4.0422E-1 4.49605E-1 6.03501E-1 6.74236E-1 7.19315E-1 6.57189E-1 6.96495E-1 7.01958E-1 7.01391E-1 6.6918E-1 6.25655E-1 6.44589E-1 6.73093E-1 7.03575E-1 7.18989E-1 7.04962E-1 6.88217E-1 6.76841E-1 6.91785E-1 7.26362E-1 6.90732E-1 6.52383E-1 5.58456E-1 5.71492E-1 5.62801E-1 5.66963E-1 3.94611E-1 3.09896E-1 4.62375E-1 6.19538E-1 6.50211E-1 5.97061E-1 5.4279E-1 5.96247E-1 6.25162E-1 6.14539E-1 6.2452E-1 5.83917E-1 5.75518E-1 6.12953E-1 6.15006E-1 6.16608E-1 6.10799E-1 5.69325E-1 5.39605E-1 5.59613E-1 5.56305E-1 5.32897E-1 5.33905E-1 5.33687E-1 4.93248E-1 4.4937E-1 3.87483E-1 3.1052E-1 2.34333E-1 2.1866E-1 2.20095E-1 2.19928E-1 2.11849E-1 2.32991E-1 2.4365E-1 2.30823E-1 2.24814E-1 2.69499E-1 2.89132E-1 3.13404E-1 3.31011E-1 3.44009E-1 3.74324E-1 4.59261E-1 5.15342E-1 4.64316E-1 4.7962E-1 5.34888E-1 5.44974E-1 5.52161E-1 6.39438E-1 6.34629E-1 5.71117E-1 6.28296E-1 4.05275E-1 2.65017E-1 2.92707E-1 4.09059E-1 2.23327E-1 1.66246E-1 1.49315E-1 5.90977E-1 5.84181E-1 5.89821E-1 5.7223E-1 5.7974E-1 5.61785E-1 5.67795E-1 -9999 -9999 -9999 -9999 -9999 -9999 -9999 -9999 -9999 -9999 -9999 -9999 -9999 -9999 -9999 -9999 -9999 -9999 -9999 -9999 -9999 -9999 -9999 -9999 -9999 -9999 -9999 -9999 -9999 -9999 -9999 -9999 -9999 -9999 -9999 -9999 -9999 -9999 -9999 -9999 -9999 -9999 -9999 -9999 -9999 -9999 -9999
-9999 -9999 -9999 -9999 -9999 -9999 -9999 -9999 -9999 -9999 -9999 -9999 -9999 -9999 -9999 -9999 -9999 -9999 -9999 -9999 -9999 -9999 -9999 -9999 -9999 -9999 -9999 -9999 -9999 -9999 -9999 -9999 -9999 -9999 -9999 -9999 -9999 -9999 -9999 -9999 -9999 -9999 -9999 -9999 -9999 -9999 -9999 -9999 -9999 -9999 -9999 -9999 -9999 -9999 -9999 -9999 -9999 -9999 -9999 -9999 -9999 5.50048E-2 5.53121E-2 5.75336E-2 5.9013E-2 5.97477E-2 6.05772E-2 6.06279E-2 6.16087E-2 6.36123E-2 6.54255E-2 2.24665E-1 2.28919E-1 2.1481E-1 2.18921E-1 2.22247E-1 2.23628E-1 2.27421E-1 2.2827E-1 2.28391E-1 2.3525E-1 2.40478E-1 2.3928E-1 2.3928E-1 2.3928E-1 2.37651E-1 2.36783E-1 2.37217E-1 2.35598E-1 2.37765E-1 2.41258E-1 2.40492E-1 2.43125E-1 2.39182E-1 2.17895E-1 7.68637E-2 9.01545E-2 3.15971E-1 3.8547E-1 4.89919E-1 5.39965E-1 4.65321E-1 3.50922E-1 3.15099E-1 2.40625E-1 2.40513E-1 2.6699E-1 3.22463E-1 3.44295E-1 1.67151E-1 1.53266E-1 1.51918E-1 1.71121E-1 1.59695E-1 1.68373E-1 1.70969E-1 1.60711E-1 1.82016E-1 4.71833E-1 5.32587E-1 6.97674E-1 6.35489E-1 5.17923E-1 3.90487E-1 4.47578E-1 5.67304E-1 6.43894E-1 7.15242E-1 6.99511E-1 6.58086E-1 6.73083E-1 6.56511E-1 6.64305E-1 6.49628E-1 6.71088E-1 6.87711E-1 7.01043E-1 7.01093E-1 6.94891E-1 7.07921E-1 7.059E-1 7.00923E-1 7.09324E-1 6.98235E-1 6.09694E-1 4.89669E-1 4.2398E-1 4.08645E-1 3.9721E-1 2.96178E-1 3.01626E-1 4.87118E-1 6.33058E-1 6.41757E-1 5.4647E-1 4.99539E-1 5.5729E-1 5.89081E-1 6.19644E-1 6.19411E-1 5.36376E-1 4.84063E-1 5.16357E-1 5.11095E-1 5.47587E-1 5.93358E-1 6.16031E-1 5.99129E-1 5.91257E-1 5.78268E-1 5.77435E-1 5.65331E-1 5.44885E-1 4.99804E-1 4.53378E-1 3.56896E-1 2.8351E-1 2.34333E-1 2.16451E-1 2.18692E-1 2.08736E-1 2.07238E-1 2.1352E-1 1.99587E-1 2.00208E-1 1.90331E-1 2.22818E-1 2.43713E-1 2.45588E-1 2.63078E-1 2.64861E-1 2.86177E-1 3.7751E-1 4.61099E-1 4.13536E-1 4.65079E-1 4.07988E-1 3.65966E-1 4.45237E-1 5.60336E-1 5.58851E-1 4.41716E-1 5.27423E-1 5.21943E-1 2.68241E-1 2.12695E-1 1.79534E-1 1.75258E-1 1.71391E-1 1.58491E-1 5.99444E-1 5.83706E-1 5.88577E-1 5.71299E-1 5.78519E-1 5.61329E-1 5.67349E-1 -9999 -9999 -9999 -9999 -9999 -9999 -9999 -9999 -9999 -9999 -9999 -9999 -9999 -9999 -9999 -9999 -9999 -9999 -9999 -9999 -9999 -9999 -9999 -9999 -9999 -9999 -9999 -9999 -9999 -9999 -9999 -9999 -9999 -9999 -9999 -9999 -9999 -9999 -9999 -9999 -9999 -9999 -9999 -9999 -9999 -9999 -9999
-9999 -9999 -9999 -9999 -9999 -9999 -9999 -9999 -9999 -9999 -9999 -9999 -9999 -9999 -9999 -9999 -9999 -9999 -9999 -9999 -9999 -9999 -9999 -9999 -9999 -9999 -9999 -9999 -9999 -9999 -9999 -9999 -9999 -9999 -9999 -9999 -9999 -9999 -9999 -9999 -9999 -9999 -9999 -9999 -9999 -9999 -9999 -9999 -9999 -9999 -9999 -9999 -9999 -9999 -9999 -9999 -9999 -9999 -9999 -9999 5.42425E-2 5.55183E-2 5.66094E-2 5.84711E-2 5.92002E-2 6.04382E-2 6.18406E-2 6.18914E-2 6.3034E-2 6.49304E-2 6.61726E-2 2.27211E-1 2.31065E-1 2.18508E-1 2.22247E-1 2.21955E-1 2.26998E-1 2.30827E-1 2.29668E-1 2.31376E-1 2.36116E-1 2.41032E-1 2.46335E-1 2.47226E-1 2.44229E-1 2.41146E-1 2.41146E-1 2.40382E-1 2.42576E-1 2.4434E-1 2.44891E-1 2.46664E-1 2.45333E-1 2.39291E-1 2.34958E-1 7.66944E-2 9.05092E-2 1.01708E-1 3.91871E-1 4.89919E-1 5.54109E-1 4.9437E-1 4.00121E-1 3.25309E-1 2.73145E-1 2.41399E-1 2.46753E-1 2.78897E-1 3.17626E-1 4.15586E-1 3.89179E-1 3.69336E-1 4.31242E-1 1.66425E-1 1.68376E-1 1.57747E-1 1.66099E-1 1.72524E-1 5.1376E-1 6.25637E-1 6.31664E-1 6.60238E-1 5.1766E-1 3.83924E-1 3.88376E-1 4.38474E-1 5.67785E-1 6.59936E-1 6.85956E-1 6.28833E-1 6.21013E-1 6.05654E-1 6.30692E-1 6.42436E-1 6.75622E-1 6.81613E-1 6.68704E-1 6.58814E-1 6.94396E-1 7.1234E-1 7.28685E-1 7.31284E-1 7.36442E-1 7.12904E-1 6.27513E-1 5.63331E-1 5.11044E-1 3.38482E-1 3.10287E-1 2.97376E-1 3.60159E-1 5.39653E-1 6.43348E-1 6.19586E-1 5.15771E-1 4.48461E-1 5.05444E-1 5.43495E-1 5.57174E-1 5.69922E-1 5.28974E-1 4.44605E-1 4.21869E-1 4.87245E-1 5.11169E-1 5.29529E-1 5.60497E-1 5.94811E-1 5.75234E-1 5.15181E-1 5.1506E-1 5.1074E-1 5.23001E-1 5.21651E-1 4.58942E-1 3.70389E-1 3.00228E-1 2.7626E-1 2.73426E-1 2.73645E-1 2.70091E-1 2.52845E-1 2.31109E-1 2.38916E-1 2.38753E-1 2.41001E-1 2.24538E-1 2.30274E-1 2.16202E-1 2.18098E-1 2.18384E-1 2.62646E-1 3.42234E-1 3.78399E-1 3.50346E-1 3.94369E-1 3.21644E-1 2.55782E-1 3.23018E-1 4.15777E-1 4.11064E-1 3.35198E-1 4.58856E-1 4.93955E-1 2.31856E-1 2.4283E-1 2.22643E-1 1.6809E-1 1.59563E-1 5.96452E-1 6.02139E-1 5.84813E-1 5.90131E-1 5.72385E-1 5.80652E-1 5.62544E-1 5.43475E-1 -9999 -9999 -9999 -9999 -9999 -9999 -9999 -9999 -9999 -9999 -9999 -9999 -9999 -9999 -9999 -9999 -9999 -9999 -9999 -9999 -9999 -9999 -9999 -9999 -9999 -9999 -9999 -9999 -9999 -9999 -9999 -9999 -9999 -9999 -9999 -9999 -9999 -9999 -9999 -9999 -9999 -9999 -9999 -9999 -9999 -9999 -9999
-9999 -9999 -9999 -9999 -9999 -9999 -9999 -9999 -9999 -9999 -9999 -9999 -9999 -9999 -9999 -9999 -9999 -9999 -9999 -9999 -9999 -9999 -9999 -9999 -9999 -9999 -9999 -9999 -9999 -9999 -9999 -9999 -9999 -9999 -9999 -9999 -9999 -9999 -9999 -9999 -9999 -9999 -9999 -9999 -9999 -9999 -9999 -9999 -9999 -9999 -9999 -9999 -9999 -9999 -9999 -9999 -9999 -9999 -9999 -9999 5.43688E-2 5.55694E-2 5.78001E-2 5.92855E-2 5.93367E-2 6.09958E-2 6.35614E-2 6.36123E-2 6.44884E-2 6.55239E-2 6.67756E-2 6.87689E-2 6.99133E-2 2.2058E-1 2.23922E-1 2.24467E-1 2.2912E-1 2.32973E-1 2.34386E-1 2.3655E-1 2.40478E-1 2.45003E-1 2.49909E-1 2.56239E-1 2.53623E-1 2.51817E-1 2.50468E-1 2.50128E-1 2.52375E-1 2.5373E-1 2.5203E-1 2.5158E-1 2.50682E-1 2.43233E-1 2.21594E-1 7.56853E-2 8.42004E-2 9.65478E-2 3.77671E-1 5.15774E-1 5.69646E-1 5.28046E-1 4.10051E-1 3.54428E-1 3.2576E-1 2.57675E-1 2.27874E-1 2.58598E-1 3.13224E-1 3.43542E-1 3.7842E-1 3.58765E-1 3.7776E-1 4.08347E-1 4.29325E-1 4.27086E-1 4.4212E-1 1.82107E-1 2.32534E-1 3.90091E-1 4.66626E-1 5.37013E-1 5.61079E-1 4.78528E-1 4.1063E-1 3.78779E-1 4.95513E-1 6.45163E-1 6.57841E-1 5.92012E-1 5.61967E-1 5.43105E-1 5.92654E-1 6.43817E-1 6.60906E-1 6.37912E-1 6.1551E-1 6.13151E-1 6.542E-1 6.90018E-1 6.96711E-1 6.96926E-1 7.27847E-1 7.17428E-1 6.89983E-1 6.62672E-1 5.61627E-1 4.3188E-1 4.12582E-1 4.80741E-1 4.9222E-1 5.80785E-1 6.63158E-1 6.19916E-1 5.01249E-1 4.41188E-1 4.7313E-1 4.90846E-1 4.76448E-1 5.08372E-1 4.94266E-1 4.25048E-1 3.63184E-1 4.03411E-1 4.24091E-1 4.55144E-1 5.05609E-1 5.69868E-1 5.68975E-1 5.0593E-1 4.87414E-1 4.5491E-1 4.98646E-1 5.24165E-1 4.91847E-1 4.18688E-1 3.42321E-1 3.26294E-1 3.45297E-1 3.62867E-1 3.70489E-1 3.64939E-1 3.30465E-1 3.54486E-1 3.61573E-1 3.51296E-1 3.11252E-1 2.63604E-1 2.25418E-1 1.85126E-1 1.82992E-1 2.17748E-1 2.7276E-1 2.7264E-1 2.73879E-1 3.26302E-1 2.73912E-1 1.98886E-1 2.21586E-1 2.85172E-1 2.76413E-1 3.22149E-1 4.75138E-1 4.28023E-1 2.68346E-1 2.03566E-1 3.74293E-1 2.45836E-1 1.52605E-1 5.96452E-1 5.84181E-1 5.88733E-1 5.7223E-1 5.78206E-1 5.85166E-1 5.6072E-1 5.57962E-1 -9999 -9999 -9999 -9999 -9999 -9999 -9999 -9999 -9999 -9999 -9999 -9999 -9999 -9999 -9999 -9999 -9999 -9999 -9999 -9999 -9999 -9999 -9999 -9999 -9999 -9999 -9999 -9999 -9999 -9999 -9999 -9999 -9999 -9999 -9999 -9999 -9999 -9999 -9999 -9999 -9999 -9999 -9999 -9999 -9999 -9999 -9999
-9999 -9999 -9999 -9999 -9999 -9999 -9999 -9999 -9999 -9999 -9999 -9999 -9999 -9999 -9999 -9999 -9999 -9999 -9999 -9999 -9999 -9999 -9999 -9999 -9999 -9999 -9999 -9999 -9999 -9999 -9999 -9999 -9999 -9999 -9999 -9999 -9999 -9999 -9999 -9999 -9999 -9999 -9999 -9999 -9999 -9999 -9999 -9999 -9999 -9999 -9999 -9999 -9999 -9999 -9999 -9999 -9999 -9999 -9999 -9999 5.48771E-2 5.62174E-2 5.88771E-2 6.01099E-2 6.01612E-2 6.24096E-2 6.39031E-2 6.49304E-2 6.58225E-2 6.61726E-2 6.75362E-2 6.95493E-2 7.00709E-2 7.24725E-2 2.26873E-1 2.27421E-1 2.32113E-1 2.33523E-1 2.37855E-1 2.41356E-1 2.42351E-1 2.4678E-1 2.52159E-1 2.56801E-1 2.60462E-1 2.58628E-1 2.55088E-1 2.57362E-1 2.61025E-1 2.59292E-1 2.5701E-1 2.54287E-1 2.5203E-1 2.46326E-1 2.40163E-1 7.43577E-2 8.52622E-2 9.85604E-2 3.62242E-1 4.78056E-1 5.66207E-1 5.18779E-1 4.42901E-1 3.95799E-1 3.35393E-1 2.8374E-1 2.36922E-1 2.6975E-1 3.16684E-1 3.39579E-1 3.91254E-1 3.67167E-1 4.18415E-1 4.40083E-1 4.20853E-1 4.21709E-1 4.39499E-1 1.80739E-1 2.28753E-1 3.62781E-1 4.21024E-1 4.59565E-1 6.50917E-1 6.19391E-1 4.90438E-1 3.38911E-1 4.77632E-1 6.33029E-1 6.18805E-1 5.41817E-1 5.36563E-1 5.38978E-1 5.82372E-1 6.3771E-1 6.59301E-1 6.33374E-1 6.32949E-1 6.40289E-1 6.78437E-1 7.13423E-1 3.98455E-1 3.88495E-1 3.80057E-1 3.50692E-1 3.87002E-1 3.41947E-1 2.47437E-1 4.81881E-1 6.09849E-1 6.50398E-1 6.10984E-1 6.43211E-1 6.39062E-1 6.14237E-1 5.58691E-1 4.31168E-1 3.68844E-1 4.33857E-1 4.84235E-1 4.586E-1 4.22211E-1 3.7241E-1 3.30798E-1 3.92148E-1 4.38434E-1 4.76193E-1 4.89339E-1 5.15087E-1 5.5283E-1 5.54488E-1 5.20529E-1 4.67591E-1 4.78697E-1 4.88957E-1 4.5264E-1 3.91201E-1 3.46608E-1 3.05588E-1 3.13307E-1 3.66298E-1 4.0115E-1 4.28687E-1 4.21835E-1 4.77173E-1 4.56514E-1 4.08873E-1 4.44561E-1 3.95734E-1 2.74423E-1 1.90526E-1 1.72326E-1 1.85969E-1 2.04152E-1 1.90098E-1 2.14811E-1 2.54593E-1 2.13107E-1 1.72556E-1 1.8869E-1 2.08088E-1 2.37997E-1 3.42811E-1 4.63945E-1 3.49803E-1 2.01723E-1 2.88496E-1 4.92964E-1 2.06825E-1 1.52694E-1 1.5272E-1 5.90285E-1 5.95802E-1 5.81071E-1 5.91358E-1 5.66454E-1 5.50953E-1 6.10266E-1 -9999 -9999 -9999 -9999 -9999 -9999 -9999 -9999 -9999 -9999 -9999 -9999 -9999 -9999 -9999 -9999 -9999 -9999 -9999 -9999 -9999 -9999 -9999 -9999 -9999 -9999 -9999 -9999 -9999 -9999 -9999 -9999 -9999 -9999 -9999 -9999 -9999 -9999 -9999 -9999 -9999 -9999 -9999 -9999 -9999 -9999 -9999
-9999 -9999 -9999 -9999 -9999 -9999 -9999 -9999 -9999 -9999 -9999 -9999 -9999 -9999 -9999 -9999 -9999 -9999 -9999 -9999 -9999 -9999 -9999 -9999 -9999 -9999 -9999 -9999 -9999 -9999 -9999 -9999 -9999 -9999 -9999 -9999 -9999 -9999 -9999 -9999 -9999 -9999 -9999 -9999 -9999 -9999 -9999 -9999 -9999 -9999 -9999 -9999 -9999 -9999 -9999 -9999 -9999 -9999 -9999 5.41163E-2 5.57766E-2 5.72682E-2 5.9834E-2 6.05772E-2 6.18406E-2 6.41443E-2 6.52266E-2 6.62725E-2 6.77922E-2 6.76892E-2 6.87689E-2 7.0496E-2 7.1343E-2 7.34531E-2 7.44937E-2 7.63423E-2 2.35997E-1 2.3655E-1 2.41796E-1 2.46222E-1 2.47672E-1 2.49013E-1 2.5261E-1 2.56801E-1 2.64153E-1 2.6369E-1 2.59648E-1 2.62868E-1 2.65128E-1 2.62596E-1 2.61586E-1 2.5701E-1 2.35932E-1 2.48997E-1 2.43233E-1 2.24184E-1 8.60363E-2 9.25329E-2 3.64121E-1 5.23876E-1 5.63285E-1 5.11284E-1 4.55731E-1 4.0694E-1 3.45443E-1 3.24286E-1 2.70294E-1 2.81754E-1 3.30414E-1 4.32247E-1 3.95849E-1 4.2444E-1 4.66879E-1 4.28222E-1 4.37888E-1 4.21139E-1 4.19134E-1 1.76772E-1 2.14753E-1 4.06406E-1 2.8508E-1 5.43018E-1 6.44817E-1 6.64511E-1 4.96994E-1 3.49365E-1 4.74116E-1 6.16808E-1 5.81907E-1 4.92201E-1 5.38351E-1 5.49321E-1 5.42766E-1 6.16966E-1 6.48301E-1 6.49653E-1 6.59829E-1 3.6145E-1 3.79646E-1 4.03726E-1 4.05551E-1 4.00189E-1 3.73392E-1 3.22709E-1 3.55055E-1 2.96087E-1 2.18121E-1 2.19269E-1 2.8189E-1 6.66373E-1 6.43894E-1 6.21468E-1 5.56532E-1 5.11661E-1 5.23088E-1 3.9662E-1 2.67257E-1 3.18565E-1 4.19995E-1 4.68575E-1 4.47728E-1 3.65254E-1 3.37106E-1 4.0443E-1 4.41907E-1 4.15935E-1 4.25388E-1 4.27933E-1 4.91336E-1 5.55773E-1 5.35033E-1 4.63367E-1 4.46354E-1 4.53098E-1 3.9258E-1 3.44375E-1 2.93512E-1 2.47509E-1 2.50828E-1 2.67955E-1 2.84904E-1 3.2307E-1 4.09576E-1 4.96853E-1 4.97505E-1 4.88438E-1 5.37866E-1 4.50715E-1 3.41059E-1 2.53747E-1 2.39245E-1 1.94717E-1 2.27202E-1 2.62684E-1 2.48019E-1 2.29904E-1 1.96783E-1 1.54704E-1 1.68065E-1 2.12548E-1 2.9466E-1 4.22888E-1 5.22689E-1 2.6561E-1 2.19005E-1 3.29009E-1 3.58416E-1 1.45327E-1 1.51452E-1 1.60744E-1 5.99118E-1 5.8346E-1 5.92512E-1 5.77995E-1 5.61177E-1 6.22096E-1 -9999 -9999 -9999 -9999 -9999 -9999 -9999 -9999 -9999 -9999 -9999 -9999 -9999 -9999 -9999 -9999 -9999 -9999 -9999 -9999 -9999 -9999 -9999 -9999 -9999 -9999 -9999 -9999 -9999 -9999 -9999 -9999 -9999 -9999 -9999 -9999 -9999 -9999 -9999 -9999 -9999 -9999 -9999 -9999 -9999 -9999 -9999 -9999
-9999 -9999 -9999 -9999 -9999 -9999 -9999 -9999 -9999 -9999 -9999 -9999 -9999 -9999 -9999 -9999 -9999 -9999 -9999 -9999 -9999 -9999 -9999 -9999 -9999 -9999 -9999 -9999 -9999 -9999 -9999 -9999 -9999 -9999 -9999 -9999 -9999 -9999 -9999 -9999 -9999 -9999 -9999 -9999 -9999 -9999 -9999 -9999 -9999 -9999 -9999 -9999 -9999 -9999 -9999 -9999 -9999 -9999 5.34896E-2 5.47496E-2 5.59574E-2 5.82019E-2 6.08047E-2 6.19824E-2 6.35614E-2 6.50274E-2 6.59722E-2 6.80998E-2 6.90801E-2 7.01792E-2 7.0814E-2 7.11829E-2 7.29614E-2 7.51128E-2 7.60033E-2 7.84041E-2 7.99817E-2 2.42677E-1 2.48005E-1 2.55674E-1 2.55329E-1 2.55783E-1 2.54529E-1 2.58628E-1 2.65081E-1 2.65128E-1 2.65256E-1 2.64554E-1 2.64052E-1 2.61784E-1 2.62382E-1 2.62312E-1 2.42002E-1 2.57567E-1 2.51684E-1 8.13615E-2 8.59549E-2 9.24858E-2 3.89289E-1 5.00172E-1 5.59524E-1 5.01823E-1 4.55215E-1 4.18129E-1 3.56682E-1 3.36715E-1 2.97029E-1 2.85166E-1 3.12421E-1 3.92905E-1 4.24418E-1 4.13783E-1 4.38328E-1 4.22137E-1 4.06561E-1 4.07661E-1 4.35827E-1 1.7909E-1 2.17493E-1 3.48896E-1 2.38765E-1 6.10777E-1 6.72411E-1 5.97885E-1 4.7583E-1 3.44724E-1 4.23889E-1 5.77824E-1 5.78891E-1 5.01205E-1 5.56384E-1 5.42592E-1 5.12524E-1 5.99297E-1 6.33423E-1 3.32705E-1 3.41433E-1 3.58595E-1 3.78131E-1 3.8919E-1 3.952E-1 3.84262E-1 3.77035E-1 3.31216E-1 2.85228E-1 2.54472E-1 1.53807E-1 1.85155E-1 2.85181E-1 3.48991E-1 5.90465E-1 5.21181E-1 4.6793E-1 4.44261E-1 4.34652E-1 3.21111E-1 2.28818E-1 2.43629E-1 3.17049E-1 3.8505E-1 4.37892E-1 3.94407E-1 3.43052E-1 3.92885E-1 3.87477E-1 3.54531E-1 3.70067E-1 4.18654E-1 4.82684E-1 5.41557E-1 5.45872E-1 4.81782E-1 4.42436E-1 4.05264E-1 3.47018E-1 2.76669E-1 2.26923E-1 2.05252E-1 1.89805E-1 1.99054E-1 2.01335E-1 2.33076E-1 3.21266E-1 4.87194E-1 5.62789E-1 5.7347E-1 6.00641E-1 5.04456E-1 4.30793E-1 4.32512E-1 3.13058E-1 2.41018E-1 3.27533E-1 4.41519E-1 3.84186E-1 3.1927E-1 2.30333E-1 1.64452E-1 2.15551E-1 3.10621E-1 3.59093E-1 4.88188E-1 3.19959E-1 3.58174E-1 2.03451E-1 2.18434E-1 1.79364E-1 1.51536E-1 1.63204E-1 1.57543E-1 5.90062E-1 5.97197E-1 6.0548E-1 5.77423E-1 5.86574E-1 6.4455E-1 -9999 -9999 -9999 -9999 -9999 -9999 -9999 -9999 -9999 -9999 -9999 -9999 -9999 -9999 -9999 -9999 -9999 -9999 -9999 -9999 -9999 -9999 -9999 -9999 -9999 -9999 -9999 -9999 -9999 -9999 -9999 -9999 -9999 -9999 -9999 -9999 -9999 -9999 -9999 -9999 -9999 -9999 -9999 -9999 -9999 -9999 -9999 -9999
-9999 -9999 -9999 -9999 -9999 -9999 -9999 -9999 -9999 -9999 -9999 -9999 -9999 -9999 -9999 -9999 -9999 -9999 -9999 -9999 -9999 -9999 -9999 -9999 -9999 -9999 -9999 -9999 -9999 -9999 -9999 -9999 -9999 -9999 -9999 -9999 -9999 -9999 -9999 -9999 -9999 -9999 -9999 -9999 -9999 -9999 -9999 -9999 -9999 -9999 -9999 -9999 -9999 -9999 -9999 -9999 -9999 -9999 5.38648E-2 5.55183E-2 5.70039E-2 5.86062E-2 6.10846E-2 6.25526E-2 6.41443E-2 6.49304E-2 6.70286E-2 6.98133E-2 7.09735E-2 7.16146E-2 7.27486E-2 7.34531E-2 7.51128E-2 7.6805E-2 7.80571E-2 8.01587E-2 8.10955E-2 8.27183E-2 2.55219E-1 2.60817E-1 2.65442E-1 2.65907E-1 2.60922E-1 2.62304E-1 2.67407E-1 2.64554E-1 2.63448E-1 2.6254E-1 2.59782E-1 2.60484E-1 2.60784E-1 2.58536E-1 2.58933E-1 2.59032E-1 2.59393E-1 8.38943E-2 8.52215E-2 9.85604E-2 1.37128E-1 4.77706E-1 5.57961E-1 5.15034E-1 4.62648E-1 4.27303E-1 3.67336E-1 3.29567E-1 3.1425E-1 2.85166E-1 3.0761E-1 3.25338E-1 3.45277E-1 3.47703E-1 3.76391E-1 3.80825E-1 4.02407E-1 4.30398E-1 4.43019E-1 4.30656E-1 1.99401E-1 2.49209E-1 2.02651E-1 3.89298E-1 6.28913E-1 5.89738E-1 5.32058E-1 3.75452E-1 3.61052E-1 5.43165E-1 6.11862E-1 6.00344E-1 6.23091E-1 5.87304E-1 5.45308E-1 2.72369E-1 3.01508E-1 3.13655E-1 3.24189E-1 3.50035E-1 3.76485E-1 3.76979E-1 3.53713E-1 3.19507E-1 3.4182E-1 3.25533E-1 2.50376E-1 1.61307E-1 1.12627E-1 1.58467E-1 3.01365E-1 3.34907E-1 2.84919E-1 4.88857E-1 4.40003E-1 4.58023E-1 4.6836E-1 4.21143E-1 3.24081E-1 2.44425E-1 2.42184E-1 3.11115E-1 3.47638E-1 3.50321E-1 3.47745E-1 3.42426E-1 3.30509E-1 3.56283E-1 3.80299E-1 4.12573E-1 4.85991E-1 5.47447E-1 5.48389E-1 4.95116E-1 4.55271E-1 4.01184E-1 3.26947E-1 2.44501E-1 2.12287E-1 2.15932E-1 2.08527E-1 2.17341E-1 2.63122E-1 3.64523E-1 4.87836E-1 5.53584E-1 6.17038E-1 6.51928E-1 6.34975E-1 5.67764E-1 5.72961E-1 5.6328E-1 3.91836E-1 2.45691E-1 3.3848E-1 5.40927E-1 5.10266E-1 3.16724E-1 2.06477E-1 1.67929E-1 2.61432E-1 4.09512E-1 4.74235E-1 4.21351E-1 4.92818E-1 3.29895E-1 1.75382E-1 1.97687E-1 1.49423E-1 1.53251E-1 1.60658E-1 5.99436E-1 6.04801E-1 6.12149E-1 5.93739E-1 5.63904E-1 6.3814E-1 6.12022E-1 -9999 -9999 -9999 -9999 -9999 -9999 -9999 -9999 -9999 -9999 -9999 -9999 -9999 -9999 -9999 -9999 -9999 -9999 -9999 -9999 -9999 -9999 -9999 -9999 -9999 -9999 -9999 -9999 -9999 -9999 -9999 -9999 -9999 -9999 -9999 -9999 -9999 -9999 -9999 -9999 -9999 -9999 -9999 -9999 -9999 -9999 -9999 -9999
-9999 -9999 -9999 -9999 -9999 -9999 -9999 -9999 -9999 -9999 -9999 -9999 -9999 -9999 -9999 -9999 -9999 -9999 -9999 -9999 -9999 -9999 -9999 -9999 -9999 -9999 -9999 -9999 -9999 -9999 -9999 -9999 -9999 -9999 -9999 -9999 -9999 -9999 -9999 -9999 -9999 -9999 -9999 -9999 -9999 -9999 -9999 -9999 -9999 -9999 -9999 -9999 -9999 -9999 -9999 -9999 -9999 5.28693E-2 5.38648E-2 5.56473E-2 5.67406E-2 5.9013E-2 6.02996E-2 6.25526E-2 6.45845E-2 6.53751E-2 6.71807E-2 6.9656E-2 7.11333E-2 7.20987E-2 7.37331E-2 7.44451E-2 7.61242E-2 7.68533E-2 7.92772E-2 8.15865E-2 8.21743E-2 8.43688E-2 8.69921E-2 9.03145E-2 2.70673E-1 2.70354E-1 2.67949E-1 2.6782E-1 2.67545E-1 2.63246E-1 2.61832E-1 2.61224E-1 2.5928E-1 2.59882E-1 2.59882E-1 8.64249E-2 8.65486E-2 8.69194E-2 8.65013E-2 8.59313E-2 8.40776E-2 9.71519E-2 1.46036E-1 5.04363E-1 5.23202E-1 5.10067E-1 4.59289E-1 4.41213E-1 4.02193E-1 3.53463E-1 3.32749E-1 2.91561E-1 2.92551E-1 3.10837E-1 4.03517E-1 4.42844E-1 3.52509E-1 3.85321E-1 3.88157E-1 4.17667E-1 4.53977E-1 4.46073E-1 4.37533E-1 1.95971E-1 4.87424E-1 3.13379E-1 6.31157E-1 6.59629E-1 6.07098E-1 3.93335E-1 3.3547E-1 5.35115E-1 6.47349E-1 6.66978E-1 6.58142E-1 6.07356E-1 2.15173E-1 2.14937E-1 2.83042E-1 2.9689E-1 3.04714E-1 3.3964E-1 3.6599E-1 3.71451E-1 3.41391E-1 2.59919E-1 3.00071E-1 2.80404E-1 2.01494E-1 1.60435E-1 1.28217E-1 2.26201E-1 3.34311E-1 3.52877E-1 3.29127E-1 2.62416E-1 5.86377E-1 5.91683E-1 5.8287E-1 5.37509E-1 4.59274E-1 3.46694E-1 2.45631E-1 2.3039E-1 2.27077E-1 2.56403E-1 2.84219E-1 2.95016E-1 3.35829E-1 3.63325E-1 3.99696E-1 4.39115E-1 4.60504E-1 5.03533E-1 5.42935E-1 5.05518E-1 4.71545E-1 4.19107E-1 3.36842E-1 2.48111E-1 2.10089E-1 2.15332E-1 2.15777E-1 2.54856E-1 3.52964E-1 4.91899E-1 5.06296E-1 4.37583E-1 4.58728E-1 6.03022E-1 6.76104E-1 6.63538E-1 6.50656E-1 5.23664E-1 3.12264E-1 3.05796E-1 3.90602E-1 5.77129E-1 5.34059E-1 3.03267E-1 1.72316E-1 1.7371E-1 2.87928E-1 4.27913E-1 5.05827E-1 5.15501E-1 4.81528E-1 1.99975E-1 1.79622E-1 1.70919E-1 1.70821E-1 1.59625E-1 6.0412E-1 5.88802E-1 5.96347E-1 5.99187E-1 6.06592E-1 6.63364E-1 5.80018E-1 5.92881E-1 -9999 -9999 -9999 -9999 -9999 -9999 -9999 -9999 -9999 -9999 -9999 -9999 -9999 -9999 -9999 -9999 -9999 -9999 -9999 -9999 -9999 -9999 -9999 -9999 -9999 -9999 -9999 -9999 -9999 -9999 -9999 -9999 -9999 -9999 -9999 -9999 -9999 -9999 -9999 -9999 -9999 -9999 -9999 -9999 -9999 -9999 -9999 -9999
-9999 -9999 -9999 -9999 -9999 -9999 -9999 -9999 -9999 -9999 -9999 -9999 -9999 -9999 -9999 -9999 -9999 -9999 -9999 -9999 -9999 -9999 -9999 -9999 -9999 -9999 -9999 -9999 -9999 -9999 -9999 -9999 -9999 -9999 -9999 -9999 -9999 -9999 -9999 -9999 -9999 -9999 -9999 -9999 -9999 -9999 -9999 -9999 -9999 -9999 -9999 -9999 -9999 -9999 -9999 -9999 -9999 5.29929E-2 5.41163E-2 5.59062E-2 5.70039E-2 5.88771E-2 6.00231E-2 6.25526E-2 6.47318E-2 6.5673E-2 6.76389E-2 6.93423E-2 7.06548E-2 7.25857E-2 7.34531E-2 7.49454E-2 7.6805E-2 7.80571E-2 8.01587E-2 8.26717E-2 8.30827E-2 8.49252E-2 8.81375E-2 9.09036E-2 9.18222E-2 2.66331E-1 2.6623E-1 2.66331E-1 2.63448E-1 2.61528E-1 2.59903E-1 2.57162E-1 2.58273E-1 8.73514E-2 8.63424E-2 8.61773E-2 8.62599E-2 8.66722E-2 8.64836E-2 8.6321E-2 8.91629E-2 1.11845E-1 1.44465E-1 4.88089E-1 4.52728E-1 4.22033E-1 4.08853E-1 4.01708E-1 3.77178E-1 3.68253E-1 3.26999E-1 3.09136E-1 3.0558E-1 3.14512E-1 3.85602E-1 5.04609E-1 3.91089E-1 4.33483E-1 4.14069E-1 3.98312E-1 3.97314E-1 4.37658E-1 4.33059E-1 4.46625E-1 2.10217E-1 4.93043E-1 5.75553E-1 6.5338E-1 6.13082E-1 3.94408E-1 3.56486E-1 5.63263E-1 6.62771E-1 6.61246E-1 6.27938E-1 2.47377E-1 1.64506E-1 1.71878E-1 2.48333E-1 2.81482E-1 2.89897E-1 3.22949E-1 3.33706E-1 3.57389E-1 3.41665E-1 2.46208E-1 2.34643E-1 2.38889E-1 1.78741E-1 1.64099E-1 1.82217E-1 2.48298E-1 3.29529E-1 3.43248E-1 2.89739E-1 2.92338E-1 6.12135E-1 5.89474E-1 6.13325E-1 5.27447E-1 4.16677E-1 3.33827E-1 2.53612E-1 1.97088E-1 1.70505E-1 1.8154E-1 2.26378E-1 2.89009E-1 3.40334E-1 3.42327E-1 3.43993E-1 3.70401E-1 4.01496E-1 4.65937E-1 5.07815E-1 5.19747E-1 4.78389E-1 4.08988E-1 3.5568E-1 2.51857E-1 1.9768E-1 1.90603E-1 2.1832E-1 2.67043E-1 3.73736E-1 4.91233E-1 4.43438E-1 2.82331E-1 3.24755E-1 5.22377E-1 6.63252E-1 6.86814E-1 5.77915E-1 4.14849E-1 2.77708E-1 3.6112E-1 5.15655E-1 6.38023E-1 5.50798E-1 3.52222E-1 2.27075E-1 2.50262E-1 3.69895E-1 4.4159E-1 4.97097E-1 2.79659E-1 1.85286E-1 2.17554E-1 1.63945E-1 1.49496E-1 1.5891E-1 5.99313E-1 5.89475E-1 5.97125E-1 6.03749E-1 5.97255E-1 6.68715E-1 6.01832E-1 5.38858E-1 6.06238E-1 -9999 -9999 -9999 -9999 -9999 -9999 -9999 -9999 -9999 -9999 -9999 -9999 -9999 -9999 -9999 -9999 -9999 -9999 -9999 -9999 -9999 -9999 -9999 -9999 -9999 -9999 -9999 -9999 -9999 -9999 -9999 -9999 -9999 -9999 -9999 -9999 -9999 -9999 -9999 -9999 -9999 -9999 -9999 -9999 -9999 -9999 -9999 -9999
-9999 -9999 -9999 -9999 -9999 -9999 -9999 -9999 -9999 -9999 -9999 -9999 -9999 -9999 -9999 -9999 -9999 -9999 -9999 -9999 -9999 -9999 -9999 -9999 -9999 -9999 -9999 -9999 -9999 -9999 -9999 -9999 -9999 -9999 -9999 -9999 -9999 -9999 -9999 -9999 -9999 -9999 -9999 -9999 -9999 -9999 -9999 -9999 -9999 -9999 -9999 -9999 -9999 -9999 -9999 5.33138E-2 5.40649E-2 5.39904E-2 5.48771E-2 5.59574E-2 5.75336E-2 5.94222E-2 6.02996E-2 6.21245E-2 6.41443E-2 6.52266E-2 6.79458E-2 6.87689E-2 7.0814E-2 7.32394E-2 7.42789E-2 7.61242E-2 7.81823E-2 7.96288E-2 8.249E-2 8.36318E-2 8.54847E-2 8.73725E-2 8.89525E-2 9.1694E-2 9.15639E-2 8.98708E-2 2.64706E-1 2.65316E-1 2.62237E-1 2.60412E-1 2.58577E-1 2.56047E-1 2.57263E-1 8.68085E-2 8.60122E-2 8.60122E-2 8.59709E-2 8.51399E-2 8.58328E-2 8.56291E-2 8.78461E-2 1.17206E-1 1.61339E-1 4.63623E-1 4.51982E-1 4.40387E-1 4.25858E-1 4.1038E-1 3.89352E-1 3.64029E-1 3.41689E-1 3.33794E-1 3.30882E-1 4.01147E-1 4.10385E-1 4.3732E-1 4.04231E-1 4.69983E-1 4.38525E-1 4.33191E-1 4.38828E-1 4.39088E-1 4.57451E-1 4.88186E-1 2.19029E-1 6.74494E-1 6.18924E-1 5.94945E-1 5.44596E-1 3.71632E-1 3.59226E-1 5.75263E-1 6.67255E-1 6.11393E-1 2.3672E-1 2.02141E-1 1.71778E-1 1.83293E-1 2.40267E-1 2.68314E-1 2.83164E-1 2.98653E-1 2.96982E-1 2.94161E-1 3.27981E-1 2.618E-1 1.69809E-1 1.43771E-1 1.16965E-1 1.05935E-1 1.62183E-1 2.7263E-1 3.44842E-1 3.16497E-1 2.56872E-1 2.10834E-1 2.06436E-1 5.07378E-1 5.71184E-1 5.42806E-1 4.71929E-1 3.89929E-1 3.55014E-1 2.84994E-1 2.45371E-1 1.95982E-1 1.89448E-1 2.01589E-1 2.40467E-1 2.4347E-1 2.58336E-1 3.03658E-1 3.50261E-1 4.08223E-1 4.74935E-1 5.01993E-1 4.77961E-1 4.27838E-1 3.26599E-1 2.26615E-1 1.86264E-1 1.89018E-1 2.2468E-1 2.78778E-1 4.01113E-1 4.51274E-1 3.51957E-1 2.30247E-1 2.78837E-1 4.69038E-1 6.11313E-1 6.70741E-1 5.63291E-1 3.98935E-1 3.24028E-1 4.76093E-1 6.42205E-1 6.55748E-1 5.13122E-1 3.66518E-1 2.8833E-1 3.58515E-1 4.45611E-1 5.17556E-1 4.61991E-1 2.89964E-1 4.11199E-1 3.27868E-1 1.48832E-1 1.57716E-1 1.66038E-1 6.07554E-1 5.96347E-1 6.02618E-1 6.23625E-1 6.48323E-1 6.57263E-1 5.86513E-1 5.72581E-1 5.82252E-1 -9999 -9999 -9999 -9999 -9999 -9999 -9999 -9999 -9999 -9999 -9999 -9999 -9999 -9999 -9999 -9999 -9999 -9999 -9999 -9999 -9999 -9999 -9999 -9999 -9999 -9999 -9999 -9999 -9999 -9999 -9999 -9999 -9999 -9999 -9999 -9999 -9999 -9999 -9999 -9999 -9999 -9999 -9999 -9999 -9999 -9999 -9999 -9999
-9999 -9999 -9999 -9999 -9999 -9999 -9999 -9999 -9999 -9999 -9999 -9999 -9999 -9999 -9999 -9999 -9999 -9999 -9999 -9999 -9999 -9999 -9999 -9999 -9999 -9999 -9999 -9999 -9999 -9999 -9999 -9999 -9999 -9999 -9999 -9999 -9999 -9999 -9999 -9999 -9999 -9999 -9999 -9999 -9999 -9999 -9999 -9999 -9999 -9999 -9999 -9999 -9999 -9999 -9999 5.43174E-2 5.46224E-2 5.51327E-2 5.64272E-2 5.72682E-2 5.91491E-2 6.08047E-2 6.15579E-2 6.29832E-2 6.39031E-2 6.55239E-2 6.80998E-2 6.93926E-2 7.14539E-2 7.32394E-2 7.44451E-2 7.71473E-2 7.82304E-2 8.10485E-2 8.39533E-2 8.60474E-2 8.87149E-2 9.04665E-2 9.1694E-2 9.19082E-2 9.10898E-2 8.93159E-2 8.88884E-2 2.6256E-1 2.60005E-1 2.59597E-1 8.72718E-2 8.60136E-2 8.63066E-2 8.64322E-2 8.55991E-2 8.57644E-2 8.57644E-2 8.47725E-2 8.51399E-2 8.47317E-2 8.8102E-2 1.15041E-1 1.66572E-1 4.74016E-1 4.67557E-1 4.3873E-1 4.05668E-1 3.90866E-1 3.88458E-1 3.59209E-1 3.56317E-1 3.27591E-1 3.50367E-1 4.24592E-1 4.33801E-1 4.36915E-1 4.82363E-1 4.69012E-1 4.52547E-1 4.3109E-1 4.65384E-1 4.69851E-1 1.91905E-1 2.10547E-1 2.69012E-1 3.96733E-1 5.40505E-1 3.96807E-1 3.37973E-1 2.98072E-1 3.73858E-1 6.01544E-1 3.46725E-1 3.06094E-1 1.87679E-1 1.70041E-1 1.93497E-1 2.26384E-1 2.69712E-1 2.85518E-1 2.85857E-1 2.6328E-1 2.42623E-1 2.07028E-1 2.53783E-1 2.72878E-1 1.40319E-1 6.91909E-2 7.10933E-2 9.6676E-2 1.75513E-1 2.73291E-1 3.44935E-1 2.76907E-1 1.96083E-1 1.62402E-1 1.27724E-1 4.18884E-1 4.59912E-1 4.64537E-1 4.72642E-1 4.65422E-1 4.36066E-1 4.02543E-1 3.64906E-1 2.77118E-1 1.847E-1 1.8835E-1 1.88572E-1 1.9734E-1 2.07883E-1 2.41355E-1 3.05711E-1 3.77557E-1 4.45195E-1 4.88899E-1 4.70678E-1 4.17344E-1 3.24393E-1 2.47637E-1 2.1993E-1 2.00467E-1 2.25866E-1 2.68517E-1 3.44442E-1 3.52557E-1 2.52414E-1 2.02495E-1 2.6608E-1 3.9128E-1 5.55664E-1 6.75204E-1 6.31298E-1 5.72392E-1 4.35718E-1 4.75804E-1 6.57011E-1 6.46206E-1 5.26602E-1 3.77306E-1 3.17023E-1 3.70915E-1 4.52594E-1 5.14102E-1 4.30082E-1 3.45819E-1 1.97693E-1 1.53922E-1 1.51494E-1 1.63748E-1 6.0689E-1 6.17077E-1 6.23872E-1 6.23377E-1 6.49973E-1 6.82786E-1 6.02871E-1 2.55455E-1 5.97192E-1 5.51278E-1 -9999 -9999 -9999 -9999 -9999 -9999 -9999 -9999 -9999 -9999 -9999 -9999 -9999 -9999 -9999 -9999 -9999 -9999 -9999 -9999 -9999 -9999 -9999 -9999 -9999 -9999 -9999 -9999 -9999 -9999 -9999 -9999 -9999 -9999 -9999 -9999 -9999 -9999 -9999 -9999 -9999 -9999 -9999 -9999 -9999 -9999 -9999 -9999
-9999 -9999 -9999 -9999 -9999 -9999 -9999 -9999 -9999 -9999 -9999 -9999 -9999 -9999 -9999 -9999 -9999 -9999 -9999 -9999 -9999 -9999 -9999 -9999 -9999 -9999 -9999 -9999 -9999 -9999 -9999 -9999 -9999 -9999 -9999 -9999 -9999 -9999 -9999 -9999 -9999 -9999 -9999 -9999 -9999 -9999 -9999 -9999 -9999 -9999 -9999 -9999 -9999 -9999 -9999 5.48255E-2 5.55183E-2 5.62965E-2 5.76152E-2 5.86062E-2 6.0387E-2 6.15579E-2 6.37067E-2 6.48795E-2 6.58225E-2 6.73331E-2 6.9656E-2 7.06548E-2 7.27486E-2 7.36176E-2 7.59548E-2 7.8009E-2 7.94528E-2 8.17665E-2 8.50653E-2 8.71821E-2 9.02705E-2 9.2647E-2 9.19943E-2 9.12622E-2 8.94013E-2 8.86317E-2 8.79036E-2 8.64242E-2 8.63394E-2 8.6509E-2 8.56366E-2 8.59718E-2 8.60974E-2 8.51442E-2 8.51442E-2 8.5351E-2 8.53924E-2 8.44865E-2 9.12623E-2 8.41186E-2 8.68514E-2 1.12196E-1 1.48348E-1 4.89248E-1 4.69023E-1 4.43719E-1 4.16279E-1 4.16274E-1 3.81706E-1 3.71906E-1 3.67846E-1 3.36955E-1 3.54289E-1 3.81297E-1 4.3515E-1 4.61952E-1 4.74211E-1 4.70445E-1 4.70201E-1 5.122E-1 1.99896E-1 2.32386E-1 2.30768E-1 2.1262E-1 2.45199E-1 3.71157E-1 5.55104E-1 3.35091E-1 2.44882E-1 2.65206E-1 4.36105E-1 6.37584E-1 1.29461E-1 3.00322E-1 2.35611E-1 1.95424E-1 2.04846E-1 2.3968E-1 2.73967E-1 3.22899E-1 2.672E-1 2.02468E-1 1.58843E-1 1.07776E-1 1.51407E-1 2.10667E-1 1.19536E-1 5.153E-2 5.28043E-2 7.84229E-2 2.0592E-1 3.48699E-1 3.45827E-1 2.72505E-1 1.90176E-1 1.23052E-1 1.13972E-1 3.00264E-1 2.79282E-1 3.07856E-1 3.48022E-1 3.68714E-1 3.99694E-1 3.99853E-1 3.51823E-1 2.77939E-1 2.03016E-1 2.27557E-1 2.15376E-1 1.81665E-1 1.7487E-1 1.92654E-1 2.36948E-1 3.42962E-1 4.29472E-1 4.74771E-1 4.70174E-1 3.86123E-1 3.43101E-1 2.96831E-1 3.13625E-1 2.55019E-1 2.61517E-1 2.46307E-1 2.65517E-1 2.79109E-1 2.79058E-1 2.97047E-1 4.08378E-1 5.37647E-1 5.84369E-1 6.69317E-1 7.02602E-1 6.60412E-1 5.44912E-1 4.91621E-1 6.49504E-1 6.61107E-1 6.0734E-1 5.24435E-1 3.70547E-1 3.44663E-1 4.02861E-1 4.89194E-1 3.79461E-1 1.68858E-1 1.44428E-1 1.55804E-1 1.62561E-1 6.0408E-1 6.11751E-1 6.23748E-1 1.82534E-1 2.13045E-1 6.83744E-1 6.10214E-1 5.80877E-1 2.42823E-1 6.11053E-1 -9999 -9999 -9999 -9999 -9999 -9999 -9999 -9999 -9999 -9999 -9999 -9999 -9999 -9999 -9999 -9999 -9999 -9999 -9999 -9999 -9999 -9999 -9999 -9999 -9999 -9999 -9999 -9999 -9999 -9999 -9999 -9999 -9999 -9999 -9999 -9999 -9999 -9999 -9999 -9999 -9999 -9999 -9999 -9999 -9999 -9999 -9999 -9999 -9999
[truncated: 571,997 more chars]
