# Supplementary material for: Alien species revises systematic status: integrative species delimitation of two similar taxa of Symbrenthia Hübner, [1819] (Lepidoptera, Nymphalidae)
Source: PeerJ. 2023 Jan 30;11:e14644. doi: 10.7717/peerj.14644 (PMC9893915; doi:10.7717/peerj.14644)
Supplement: Supplemental Information 6 [file peerj-11-14644-s006.zip › SDM/early_stage/MAXENT/past_2012_output/formosanus_8.lambdas]

bio_12, 0.0, 1148.0, 4557.0
bio_2, -0.5645820724886094, 15.0, 56.0
bio_8, 0.3715878036964082, 64.0, 287.0
bio_12^2, -2.7802260674462786, 1317904.0, 2.0766249E7
bio_8^2, 2.193604440038853, 4096.0, 82369.0
'bio_12, -0.3600590833634897, 2624.5, 4557.0
'bio_2, -0.9793490616131661, 55.5, 56.0
'bio_12, -1.253581804861077, 2623.5, 4557.0
`bio_2, 3.160105059070597, 15.0, 29.5
`bio_12, -1.2984831957550351, 1148.0, 1792.5
'bio_8, -4.2089928166372355, 247.5, 287.0
'bio_2, 0.3998501741480366, 49.5, 56.0
'bio_8, 0.14077284893627606, 270.5, 287.0
'bio_2, -0.564917579191071, 54.5, 56.0
`bio_12, -0.5707996322901177, 1148.0, 1797.5
linearPredictorNormalizer, 1.7640652960634657
densityNormalizer, 1407.619241495279
numBackgroundPoints, 10029
entropy, 8.821548654427943
