# Supplementary material for: Alien species revises systematic status: integrative species delimitation of two similar taxa of Symbrenthia Hübner, [1819] (Lepidoptera, Nymphalidae)
Source: PeerJ. 2023 Jan 30;11:e14644. doi: 10.7717/peerj.14644 (PMC9893915; doi:10.7717/peerj.14644)
Supplement: Supplemental Information 6 [file peerj-11-14644-s006.zip › SDM/early_stage/MAXENT/past_2012_output/formosanus_8_omission.csv]

Raw value	Corresponding cumulative value	Corresponding Logistic value	Fractional area	Training omission	Test omission
3.44187E-6	0.000344187	0.022799627	1	0	0
3.44385E-6	0.000688572	0.022812445	0.999900289	0	0
3.56544E-6	0.001045115	0.023598848	0.999800578	0	0
4.00794E-6	0.002583697	0.026450247	0.999401735	0	0
4.77725E-6	0.005318145	0.031368021	0.99880347	0	0
5.2011E-6	0.010333544	0.034056254	0.997806362	0	0
6.22996E-6	0.025179585	0.040520164	0.99521388	0	0
7.64921E-6	0.050130136	0.049296043	0.991724	0	0
8.72709E-6	0.100993504	0.055854491	0.985641639	0	0
9.61238E-6	0.20006642	0.061173867	0.97497258	0	0
1.02011E-5	0.300169606	0.064678496	0.964901785	0	0
1.0985E-5	0.400004426	0.069303907	0.955528966	0	0
1.16213E-5	0.50069267	0.073025407	0.946654701	0	0
1.20504E-5	0.600184257	0.075517997	0.938278991	0	0
1.24534E-5	0.700710342	0.077847	0.930102702	0	0
1.26261E-5	0.750884837	0.07884129	0.926114269	0	0
1.28223E-5	0.800498934	0.079968326	0.922225546	0	0
1.31428E-5	0.900578006	0.081803991	0.914547811	0	0
1.33865E-5	1.001355027	0.083194612	0.906969788	0	0
1.36424E-5	1.101359902	0.084650074	0.899591186	0	0
1.38755E-5	1.200419118	0.085972395	0.892412005	0	0
1.4088E-5	1.301097795	0.087174314	0.885232825	0	0
1.42962E-5	1.400451329	0.088348262	0.878253066	0	0
1.45474E-5	1.502902284	0.089761296	0.871173597	0	0
1.53694E-5	1.750657832	0.094355215	0.854621597	0	0
1.64094E-5	2.000227024	0.100100723	0.838966996	0	0
1.76444E-5	2.253350701	0.106829612	0.824110081	0	0
1.91882E-5	2.500252965	0.11510085	0.810748828	0	0
2.04296E-5	2.751780673	0.121641595	0.798085552	0	0
2.1919E-5	3.001112829	0.129362327	0.786319673	0	0
2.34366E-5	3.250490505	0.137091186	0.775351481	0	0
2.47998E-5	3.501496869	0.143917448	0.764981553	0	0
2.61466E-5	3.751160281	0.150556355	0.755209891	0	0
2.74938E-5	4.000291761	0.157095235	0.745936783	0.022727273	0
2.88544E-5	4.251184079	0.163597585	0.737062519	0.022727273	0
3.01909E-5	4.501812885	0.169888124	0.728587097	0.045454545	0
3.1671E-5	4.752733477	0.176744814	0.720510519	0.045454545	0
3.2924E-5	5.001520317	0.182461444	0.712832785	0.045454545	0
3.38864E-5	5.252171692	0.186798671	0.705354472	0.045454545	0
3.50494E-5	5.500313041	0.191978927	0.698175292	0.045454545	0
3.58921E-5	5.752258605	0.19569132	0.691095822	0.045454545	0
3.68208E-5	6.002998901	0.199743319	0.684215774	0.045454545	0
3.76334E-5	6.25265977	0.203255754	0.677535148	0.045454545	0
3.86028E-5	6.5006809	0.207405387	0.671053944	0.045454545	0
3.94408E-5	6.750583759	0.21095795	0.66467245	0.045454545	0
4.02551E-5	7.001620089	0.214379658	0.658390667	0.045454545	0
4.10236E-5	7.253381277	0.217581777	0.652208595	0.045454545	0
4.16673E-5	7.501479721	0.220243825	0.646225945	0.045454545	0
4.2643E-5	7.754151906	0.224244923	0.640243294	0.045454545	0
4.36293E-5	8.000168539	0.228247727	0.634559777	0.045454545	0
4.43885E-5	8.25114794	0.231300679	0.628876259	0.045454545	0
4.50757E-5	8.501805092	0.234043555	0.623292452	0.045454545	0
4.57875E-5	8.751664007	0.236863707	0.617808356	0.045454545	0
4.64681E-5	9.000854069	0.239541361	0.61242397	0.045454545	0
4.72624E-5	9.254072015	0.242642255	0.607039585	0.068181818	0
4.80871E-5	9.502089021	0.24583543	0.601854622	0.068181818	0
4.92019E-5	9.754630611	0.250109374	0.596669658	0.068181818	0
4.98602E-5	10.00218924	0.252610272	0.591684116	0.068181818	0
5.08235E-5	10.253908456	0.256240321	0.586698574	0.068181818	0
5.15851E-5	10.50491484	0.259085242	0.581812743	0.068181818	0
5.23381E-5	10.754222327	0.261876504	0.577026623	0.068181818	0
5.30258E-5	11.001993904	0.264407676	0.572340213	0.068181818	0
5.38298E-5	11.253407927	0.267345035	0.567653804	0.068181818	0
5.45826E-5	11.502608549	0.27007409	0.563067105	0.068181818	0
5.5454E-5	11.75023631	0.273207779	0.558580118	0.068181818	0
5.62223E-5	12.001516234	0.275948448	0.55409313	0.068181818	0
5.70794E-5	12.251020822	0.278981685	0.549705853	0.068181818	0
5.78756E-5	12.50410632	0.281776466	0.545318576	0.068181818	0
5.88387E-5	12.755162112	0.285128496	0.54103101	0.068181818	0
5.95592E-5	13.003684001	0.287615871	0.536843155	0.090909091	0
6.03543E-5	13.25560219	0.290340633	0.5326553	0.090909091	0
6.13428E-5	13.504494673	0.293699394	0.528567155	0.090909091	0.25
6.24551E-5	13.752243648	0.297441029	0.524578722	0.090909091	0.25
6.33044E-5	14.003708421	0.300271216	0.520590288	0.090909091	0.25
6.41237E-5	14.252366946	0.302979747	0.516701565	0.090909091	0.25
6.50589E-5	14.504270262	0.306046336	0.512812843	0.090909091	0.25
6.57166E-5	14.752840843	0.308186681	0.509023831	0.090909091	0.25
6.67875E-5	15.00469357	0.311643817	0.505234819	0.090909091	0.25
6.76022E-5	15.253232173	0.314250496	0.501545518	0.090909091	0.25
6.83021E-5	15.504695236	0.316474486	0.497856217	0.090909091	0.25
6.92985E-5	15.752341335	0.319615532	0.494266627	0.090909091	0.25
6.9922E-5	16.002873729	0.321566498	0.490677037	0.090909091	0.25
7.07972E-5	16.256382964	0.324286256	0.487087446	0.090909091	0.25
7.1703E-5	16.50572719	0.327078359	0.483597567	0.090909091	0.25
7.24085E-5	16.750817411	0.329236836	0.480207399	0.090909091	0.25
7.31936E-5	17.005712572	0.331622974	0.476717519	0.113636364	0.5
7.39866E-5	17.255750449	0.334015704	0.473327351	0.113636364	0.5
7.48505E-5	17.501233113	0.33660318	0.470036893	0.113636364	0.5
7.56398E-5	17.75725653	0.338949586	0.466646724	0.113636364	0.5
7.61886E-5	18.000320172	0.340571177	0.463455978	0.113636364	0.5
7.66767E-5	18.2525922	0.342006783	0.46016552	0.113636364	0.5
7.7318E-5	18.506649498	0.343883578	0.456875062	0.113636364	0.5
7.81612E-5	18.755415745	0.346334859	0.453684315	0.113636364	0.5
7.90965E-5	19.007060233	0.3490329	0.450493569	0.113636364	0.5
7.96052E-5	19.253135504	0.350490769	0.447402533	0.136363636	0.5
8.04534E-5	19.501380701	0.352907334	0.444311497	0.136363636	0.5
8.12899E-5	19.752147406	0.355273052	0.441220461	0.136363636	0.5
8.1931E-5	20.005152657	0.357074424	0.438129425	0.136363636	0.5
8.25443E-5	20.251933306	0.358788324	0.4351381	0.136363636	0.5
8.31988E-5	20.500548675	0.360607376	0.432146774	0.136363636	0.5
8.38283E-5	20.751018799	0.362347118	0.429155449	0.136363636	0.5
8.4597E-5	21.003757395	0.364458882	0.426164124	0.136363636	0.5
8.53814E-5	21.250389512	0.3665994	0.42327251	0.136363636	0.5
8.62256E-5	21.507718393	0.368886898	0.420281185	0.136363636	0.5
8.70354E-5	21.750489886	0.371065977	0.417489281	0.136363636	0.5
8.77337E-5	22.003986957	0.372932702	0.414597667	0.136363636	0.5
8.84669E-5	22.250825125	0.3748811	0.411805763	0.136363636	0.5
8.93614E-5	22.50858287	0.377241496	0.408914149	0.136363636	0.5
8.9989E-5	22.750771424	0.378887137	0.406221956	0.136363636	0.5
9.07826E-5	23.003866914	0.380955571	0.403430053	0.136363636	0.5
9.14435E-5	23.258893099	0.382667705	0.400638149	0.136363636	0.5
9.23694E-5	23.507120011	0.385050485	0.397945957	0.136363636	0.5
9.29856E-5	23.757425699	0.386625831	0.395253764	0.136363636	0.5
9.38281E-5	24.000298495	0.388767187	0.392661282	0.136363636	0.5
9.46101E-5	24.254681596	0.390741154	0.38996909	0.136363636	0.5
9.52992E-5	24.501577825	0.392470204	0.387376608	0.136363636	0.5
9.6121E-5	24.750585914	0.394519354	0.384784126	0.136363636	0.5
9.68522E-5	25.00171602	0.396331184	0.382191644	0.136363636	0.5
9.75546E-5	25.254304183	0.398061184	0.379599162	0.136363636	0.5
9.8288E-5	25.508870383	0.399857174	0.377006681	0.136363636	0.5
9.90843E-5	25.755654948	0.401795246	0.37451391	0.136363636	0.5
9.9832E-5	26.004592922	0.403603436	0.372021139	0.136363636	0.5
1.00759E-4	26.255487781	0.405831043	0.369528368	0.159090909	0.5
1.01836E-4	26.508831702	0.408396755	0.367035597	0.159090909	0.5
1.02625E-4	26.75407074	0.410261548	0.364642537	0.159090909	0.5
1.03432E-4	27.001295705	0.412158788	0.362249477	0.159090909	0.5
1.04065E-4	27.250366442	0.413638979	0.359856416	0.159090909	0.5
1.04811E-4	27.500916254	0.415370954	0.357463356	0.159090909	0.5
1.05494E-4	27.753223182	0.416950007	0.355070296	0.159090909	0.5
1.06485E-4	28.007563201	0.419223535	0.352677236	0.159090909	0.5
1.07269E-4	28.253447348	0.421010772	0.350383887	0.181818182	0.5
1.082E-4	28.501221049	0.423119585	0.348090537	0.181818182	0.5
1.08977E-4	28.751198159	0.424866393	0.345797188	0.181818182	0.5
1.09646E-4	29.002416316	0.426364261	0.343503839	0.181818182	0.5
1.10689E-4	29.255845716	0.428680637	0.34121049	0.181818182	0.5
1.11505E-4	29.500394989	0.430480861	0.339016851	0.181818182	0.5
1.12204E-4	29.757618934	0.432011959	0.336723502	0.181818182	0.5
1.12965E-4	30.016802231	0.433671718	0.334430153	0.181818182	0.5
1.13687E-4	30.254625801	0.435237	0.332336225	0.181818182	0.5
1.14329E-4	30.505427022	0.43662316	0.330142586	0.181818182	0.5
1.14962E-4	30.757682149	0.437981586	0.327948948	0.181818182	0.5
1.15667E-4	31.01142196	0.439485486	0.32575531	0.181818182	0.5
1.16236E-4	31.254893131	0.440696072	0.323661382	0.181818182	0.5
1.17131E-4	31.500062968	0.442586736	0.321567454	0.204545455	0.5
1.17929E-4	31.758635751	0.444263342	0.319373816	0.204545455	0.5
1.18818E-4	32.007359881	0.446116833	0.317279888	0.204545455	0.5
1.19843E-4	32.257949349	0.448240874	0.315185961	0.204545455	0.5
1.21195E-4	32.511211838	0.451018198	0.313092033	0.204545455	0.5
1.22028E-4	32.754580658	0.452712891	0.311097816	0.204545455	0.5
1.22644E-4	33.011530906	0.453962487	0.309003889	0.204545455	0.5
1.23243E-4	33.257485002	0.455168969	0.307009672	0.204545455	0.5
1.24374E-4	33.505176203	0.457435839	0.305015455	0.204545455	0.5
1.24865E-4	33.754343254	0.458413349	0.303021238	0.227272727	0.5
1.25514E-4	34.004762278	0.459701297	0.301027022	0.227272727	0.5
1.26399E-4	34.256878211	0.461446472	0.299032805	0.227272727	0.5
1.27192E-4	34.510583549	0.463001801	0.297038588	0.227272727	0.5
1.27841E-4	34.752798275	0.464267717	0.295144082	0.227272727	0.5
1.28832E-4	35.009393363	0.466188276	0.293149865	0.227272727	0.5
1.29497E-4	35.254872304	0.467470087	0.291255359	0.227272727	0.5
1.30151E-4	35.50172031	0.468723537	0.289360854	0.227272727	0.5
1.30791E-4	35.762688845	0.469945048	0.287366637	0.227272727	0.5
1.31454E-4	36.011859772	0.471205377	0.285472131	0.227272727	0.5
1.32637E-4	36.262784679	0.473438056	0.283577625	0.227272727	0.5
1.33215E-4	36.502029775	0.47452185	0.28178283	0.227272727	0.5
1.33879E-4	36.755866916	0.475762821	0.279888324	0.227272727	0.5
1.34757E-4	37.011010372	0.477392738	0.277993818	0.227272727	0.5
1.35191E-4	37.254040498	0.478195488	0.276199023	0.227272727	0.5
1.35832E-4	37.511478707	0.479375847	0.274304517	0.25	0.5
1.36323E-4	37.756415779	0.480276015	0.272509722	0.25	0.5
1.36749E-4	38.002111154	0.481055217	0.270714927	0.272727273	0.5
1.37356E-4	38.262516485	0.482161525	0.268820421	0.272727273	0.5
1.37834E-4	38.510123687	0.483028674	0.267025626	0.272727273	0.5
1.38487E-4	38.758776982	0.484209196	0.265230831	0.272727273	0.5
1.39261E-4	39.008744112	0.485600443	0.263436035	0.272727273	0.5
1.40061E-4	39.260282146	0.487032354	0.26164124	0.272727273	0.5
1.40602E-4	39.512922457	0.487994646	0.259846445	0.272727273	0.5
1.4125E-4	39.752382588	0.489143279	0.258151361	0.272727273	0.5
1.4173E-4	40.007035006	0.489992572	0.256356566	0.272727273	0.5
1.42621E-4	40.262866926	0.491557845	0.254561771	0.272727273	0.5
1.43392E-4	40.505916799	0.49290567	0.252866687	0.272727273	0.5
1.44016E-4	40.750311334	0.493991686	0.251171602	0.272727273	0.5
1.45069E-4	41.010417147	0.495812494	0.249376807	0.272727273	0.5
1.45674E-4	41.257541603	0.496853028	0.247681723	0.295454545	0.5
1.46379E-4	41.505873155	0.498059113	0.245986639	0.295454545	0.5
1.4706E-4	41.75530756	0.499220124	0.244291554	0.295454545	0.5
1.48072E-4	42.006144405	0.500933712	0.24259647	0.318181818	0.5
1.48635E-4	42.258377743	0.501882864	0.240901386	0.318181818	0.5
1.49188E-4	42.511565144	0.502810953	0.239206302	0.318181818	0.5
1.49908E-4	42.750908058	0.504014658	0.237610928	0.318181818	0.5
1.50822E-4	43.006610012	0.505534504	0.235915844	0.318181818	0.5
1.51483E-4	43.263569832	0.506626753	0.23422076	0.340909091	0.5
1.52365E-4	43.506754007	0.508078189	0.232625386	0.340909091	0.5
1.53104E-4	43.751236945	0.509288293	0.231030013	0.340909091	0.5
1.54212E-4	44.027823274	0.511088979	0.229235218	0.340909091	0.5
1.54565E-4	44.259443643	0.511661035	0.227739555	0.340909091	0.5
1.5515E-4	44.507359617	0.512604474	0.226144182	0.340909091	0.5
1.55716E-4	44.756027184	0.513515259	0.224548808	0.340909091	0.5
1.5619E-4	45.005577576	0.514273375	0.222953435	0.340909091	0.5
1.56919E-4	45.255987375	0.515437714	0.221358062	0.340909091	0.5
1.57498E-4	45.507577459	0.51635738	0.219762688	0.363636364	0.5
1.58177E-4	45.760262443	0.517430655	0.218167315	0.363636364	0.5
1.58831E-4	46.013961371	0.518462054	0.216571941	0.363636364	0.5
1.59463E-4	46.252715775	0.519451912	0.215076279	0.363636364	0.5
1.60268E-4	46.508567635	0.520708945	0.213480905	0.363636364	0.5
1.61062E-4	46.765734261	0.521943285	0.211885532	0.363636364	0.5
1.61854E-4	47.008009885	0.523166993	0.210389869	0.386363636	0.5
1.62442E-4	47.251333149	0.524071795	0.208894207	0.386363636	0.5
1.62918E-4	47.511665514	0.524801042	0.207298833	0.409090909	0.5
1.63762E-4	47.756690545	0.526089121	0.205803171	0.409090909	0.5
1.6452E-4	48.0029869	0.527240491	0.204307508	0.409090909	0.5
1.65052E-4	48.250216355	0.528045582	0.202811846	0.409090909	0.5
1.66095E-4	48.515156586	0.529615152	0.201216472	0.409090909	0.5
1.67014E-4	48.765075451	0.530988935	0.19972081	0.409090909	0.5
1.67849E-4	49.016335004	0.532231438	0.198225147	0.409090909	0.5
1.69361E-4	49.252713097	0.534462484	0.196829195	0.409090909	0.5
1.69996E-4	49.507190746	0.535393869	0.195333533	0.409090909	0.5
1.70709E-4	49.76280499	0.536435178	0.19383787	0.409090909	0.5
1.71532E-4	50.002473754	0.537630557	0.192441918	0.409090909	0.5
1.72199E-4	50.260360425	0.538595737	0.190946256	0.409090909	0.5
1.73127E-4	50.502101159	0.539930207	0.189550304	0.409090909	0.5
1.74016E-4	50.762621382	0.541202345	0.188054642	0.409090909	0.5
1.74704E-4	51.006783437	0.542182145	0.18665869	0.409090909	0.5
1.75333E-4	51.251929221	0.543074602	0.185262738	0.409090909	0.5
1.76067E-4	51.515561371	0.544111176	0.183767075	0.409090909	0.5
1.76847E-4	51.762633087	0.545206712	0.182371124	0.409090909	0.5
1.78242E-4	52.011467983	0.547154572	0.180975172	0.409090909	0.5
1.79446E-4	52.26191119	0.548822101	0.17957922	0.409090909	0.5
1.79956E-4	52.513451177	0.549525326	0.178183269	0.409090909	0.5
1.81353E-4	52.766540193	0.551437919	0.176787317	0.409090909	0.5
1.82289E-4	53.002996036	0.552710738	0.175491076	0.409090909	0.5
1.83189E-4	53.258900108	0.553929057	0.174095124	0.409090909	0.5
1.84466E-4	53.516405074	0.555644172	0.172699172	0.409090909	0.5
1.85249E-4	53.756789165	0.556689447	0.171402931	0.409090909	0.5
1.86206E-4	54.016760252	0.55796057	0.17000698	0.409090909	0.5
1.87057E-4	54.259356082	0.559085315	0.168710739	0.409090909	0.5
1.87698E-4	54.503010875	0.559928708	0.167414498	0.409090909	0.5
1.88784E-4	54.76681213	0.561349671	0.166018546	0.409090909	0.5
1.89637E-4	55.012749495	0.562459729	0.164722305	0.409090909	0.5
1.90517E-4	55.260077128	0.563598794	0.163426064	0.409090909	0.5
1.91167E-4	55.50809922	0.564436611	0.162129824	0.409090909	0.5
1.92682E-4	55.757539912	0.566375123	0.160833583	0.431818182	0.5
1.93398E-4	56.008658775	0.567286716	0.159537342	0.431818182	0.5
1.93941E-4	56.260524557	0.567974921	0.158241101	0.431818182	0.5
1.94601E-4	56.513173719	0.56880841	0.15694486	0.431818182	0.5
1.95426E-4	56.766796609	0.569845048	0.155648619	0.454545455	0.5
1.96503E-4	57.002103559	0.571192233	0.154452089	0.454545455	0.5
1.9716E-4	57.258124676	0.572009321	0.153155848	0.454545455	0.5
1.9788E-4	57.514803673	0.572901684	0.151859607	0.454545455	0.5
1.9901E-4	57.753037536	0.574294409	0.150663077	0.477272727	0.5
1.99777E-4	58.012287213	0.575234407	0.149366836	0.5	0.5
2.00668E-4	58.252527479	0.576321505	0.148170306	0.5	0.5
2.01523E-4	58.514047674	0.577358864	0.146874065	0.5	0.5
2.02529E-4	58.756337275	0.578573533	0.145677535	0.5	0.5
2.03227E-4	59.020019629	0.579412387	0.144381294	0.5	0.5
2.03987E-4	59.26434631	0.580321538	0.143184764	0.522727273	0.5
2.04905E-4	59.509647632	0.58141487	0.141988234	0.522727273	0.5
2.05255E-4	59.755769802	0.581830212	0.140791704	0.522727273	0.5
2.06478E-4	60.002964559	0.58327472	0.139595174	0.522727273	0.5
2.07379E-4	60.251259771	0.584332591	0.138398644	0.522727273	0.5
2.08415E-4	60.500882059	0.585542372	0.137202114	0.522727273	0.75
2.09546E-4	60.751649665	0.586856056	0.136005584	0.522727273	0.75
2.10607E-4	61.003725085	0.58807939	0.134809054	0.522727273	0.75
2.11694E-4	61.257166086	0.589326541	0.133612524	0.522727273	0.75
2.12693E-4	61.511963893	0.590464706	0.132415994	0.522727273	0.75
2.13565E-4	61.767704976	0.591454548	0.131219464	0.522727273	0.75
2.14353E-4	62.003135301	0.592344092	0.130122644	0.522727273	0.75
2.15927E-4	62.261243728	0.594109022	0.128926114	0.522727273	0.75
2.16773E-4	62.520885627	0.595051354	0.127729584	0.522727273	0.75
2.17934E-4	62.7600674	0.596338551	0.126632765	0.545454545	0.75
2.18388E-4	63.021828213	0.596838573	0.125436235	0.545454545	0.75
2.19446E-4	63.262651829	0.598001498	0.124339416	0.545454545	0.75
2.20182E-4	63.504317252	0.598805594	0.123242596	0.545454545	0.75
2.21892E-4	63.769532857	0.600663634	0.122046066	0.545454545	0.75
2.22888E-4	64.014166567	0.601736677	0.120949247	0.545454545	0.75
2.23985E-4	64.259937008	0.602913077	0.119852428	0.545454545	0.75
2.25567E-4	64.507227596	0.604596442	0.118755609	0.545454545	0.75
2.26375E-4	64.755685297	0.605451192	0.11765879	0.545454545	0.75
2.27179E-4	65.005174346	0.606297428	0.11656197	0.545454545	0.75
2.2837E-4	65.255646454	0.607545206	0.115465151	0.545454545	0.75
2.29005E-4	65.507229234	0.608206588	0.114368332	0.545454545	0.75
2.30096E-4	65.759956933	0.609339421	0.113271513	0.568181818	0.75
2.30914E-4	66.013490245	0.610183292	0.112174693	0.568181818	0.75
2.31991E-4	66.268142775	0.611289626	0.111077874	0.613636364	0.75
2.32996E-4	66.50070607	0.612315931	0.110080766	0.613636364	0.75
2.34557E-4	66.757823965	0.613899843	0.108983947	0.613636364	0.75
2.35668E-4	67.016629537	0.615020018	0.107887127	0.613636364	0.75
2.36096E-4	67.252556871	0.615449376	0.106890019	0.613636364	0.75
2.3711E-4	67.512865018	0.61646258	0.1057932	0.613636364	0.75
2.38138E-4	67.75043146	0.617485276	0.104796091	0.636363636	0.75
2.39024E-4	68.012910622	0.618362449	0.103699272	0.636363636	0.75
2.39732E-4	68.252209902	0.619059605	0.102702164	0.636363636	0.75
2.40835E-4	68.516505206	0.620142191	0.101605345	0.636363636	0.75
2.42321E-4	68.758257152	0.621589662	0.100608236	0.636363636	0.75
2.43378E-4	69.001049316	0.622612701	0.099611128	0.636363636	0.75
2.44165E-4	69.269225506	0.623371253	0.098514309	0.659090909	0.75
2.45105E-4	69.513825372	0.624273147	0.0975172	0.681818182	0.75
2.46079E-4	69.759403361	0.625203171	0.096520092	0.681818182	0.75
2.47028E-4	70.03050104	0.626103951	0.095423273	0.704545455	0.75
2.48607E-4	70.25337855	0.627594486	0.094525875	0.704545455	0.75
2.49929E-4	70.502578691	0.628833287	0.093528767	0.704545455	0.75
2.5105E-4	70.753031429	0.629877402	0.092531658	0.704545455	0.75
2.52406E-4	71.004992289	0.631132104	0.09153455	0.704545455	0.75
2.53305E-4	71.257810699	0.631959935	0.090537441	0.704545455	0.75
2.53955E-4	71.51146772	0.63255551	0.089540333	0.704545455	0.75
2.54746E-4	71.765859217	0.633277485	0.088543225	0.704545455	0.75
2.56009E-4	72.021126027	0.634425547	0.087546116	0.704545455	0.75
2.56955E-4	72.252081125	0.635280378	0.086648719	0.704545455	0.75
2.5788E-4	72.509536284	0.63611281	0.08565161	0.704545455	0.75
2.5866E-4	72.767797505	0.636811251	0.084654502	0.704545455	0.75
2.59667E-4	73.001208173	0.637709746	0.083757104	0.704545455	0.75
2.60678E-4	73.261320068	0.638607298	0.082759996	0.704545455	0.75
2.61376E-4	73.522455156	0.639224298	0.081762888	0.704545455	0.75
2.62437E-4	73.758172426	0.640157938	0.08086549	0.704545455	0.75
2.63339E-4	74.021133516	0.640947638	0.079868382	0.704545455	0.75
2.64267E-4	74.258546835	0.641756543	0.078970984	0.704545455	0.75
2.65072E-4	74.523232318	0.642455708	0.077973876	0.704545455	0.75
2.65945E-4	74.762158142	0.643211277	0.077076478	0.704545455	0.75
2.66377E-4	75.001674383	0.64358285	0.076179081	0.704545455	0.75
2.67006E-4	75.268450442	0.644123703	0.075181972	0.704545455	0.75
2.67668E-4	75.509202638	0.644691689	0.074284575	0.704545455	0.75
2.68508E-4	75.750473246	0.645408902	0.073387177	0.704545455	0.75
2.69859E-4	76.019556846	0.646557004	0.072390069	0.704545455	0.75
2.70359E-4	76.262702122	0.646979616	0.071492671	0.704545455	0.75
2.71497E-4	76.506552754	0.647938179	0.070595274	0.704545455	0.75
2.72049E-4	76.751127238	0.648401738	0.069697876	0.704545455	0.75
2.73369E-4	77.023778395	0.649504022	0.068700768	0.704545455	0.75
2.74129E-4	77.270266827	0.650136117	0.06780337	0.704545455	0.75
2.7554E-4	77.517584933	0.651302627	0.066905973	0.704545455	0.75
2.763E-4	77.766026132	0.651927741	0.066008575	0.704545455	0.75
2.76946E-4	78.015056924	0.652458105	0.065111178	0.704545455	0.75
2.78368E-4	78.265132424	0.653618072	0.06421378	0.704545455	0.75
2.79455E-4	78.516120049	0.654500491	0.063316382	0.704545455	0.75
2.80612E-4	78.768338278	0.65543392	0.062418985	0.727272727	0.75
2.81641E-4	79.021367365	0.656259823	0.061521587	0.727272727	0.75
2.8218E-4	79.275080322	0.656691199	0.06062419	0.727272727	0.75
2.83245E-4	79.50123654	0.65753969	0.059826503	0.727272727	0.75
2.84262E-4	79.756754624	0.658346276	0.058929106	0.727272727	0.75
2.85208E-4	80.013132967	0.659093478	0.058031708	0.727272727	0.75
2.85713E-4	80.270025326	0.659490553	0.05713431	0.727272727	0.75
2.86618E-4	80.527706021	0.660200557	0.056236913	0.727272727	0.75
2.87326E-4	80.757401718	0.660753902	0.055439226	0.727272727	0.75
2.88384E-4	81.016467123	0.661577494	0.054541829	0.75	0.75
2.89589E-4	81.276520195	0.662510352	0.053644431	0.772727273	0.75
2.90732E-4	81.508835589	0.663390754	0.052846744	0.772727273	0.75
2.91869E-4	81.77107686	0.664261727	0.051949347	0.772727273	0.75
2.92874E-4	82.005020818	0.665027306	0.05115166	0.772727273	0.75
2.94846E-4	82.269712509	0.666521103	0.050254263	0.772727273	0.75
2.95703E-4	82.505909886	0.667165951	0.049456576	0.772727273	0.75
2.97276E-4	82.772602761	0.66834263	0.048559178	0.795454545	0.75
2.9833E-4	83.010847912	0.669127037	0.047761492	0.795454545	0.75
2.99355E-4	83.279777408	0.669885758	0.046864094	0.795454545	0.75
3.00588E-4	83.519976221	0.67079439	0.046066407	0.795454545	0.75
3.01417E-4	83.760764363	0.671402218	0.045268721	0.795454545	0.75
3.02539E-4	84.002331471	0.672220996	0.044471034	0.795454545	0.75
3.03279E-4	84.274866228	0.672758967	0.043573636	0.795454545	0.75
3.04021E-4	84.548168177	0.673297181	0.042676239	0.818181818	0.75
3.05129E-4	84.761355652	0.674096875	0.041978263	0.818181818	0.75
3.06672E-4	85.00615501	0.675203548	0.041180576	0.818181818	0.75
3.08147E-4	85.252295638	0.676255547	0.04038289	0.818181818	0.75
3.08804E-4	85.529982847	0.676721322	0.039485492	0.818181818	0.75
3.10126E-4	85.777400397	0.677655007	0.038687805	0.818181818	0.75
3.11709E-4	86.02633882	0.6787661	0.037890119	0.818181818	0.75
3.12857E-4	86.276175859	0.679567463	0.037092432	0.818181818	1
3.15222E-4	86.527297039	0.681205229	0.036294745	0.818181818	1
3.16501E-4	86.780126814	0.682084055	0.035497059	0.818181818	1
3.17385E-4	87.001913285	0.682688206	0.034799083	0.818181818	1
3.18572E-4	87.256265632	0.683496462	0.034001396	0.818181818	1
3.20262E-4	87.511796209	0.684639929	0.033203709	0.818181818	1
3.21971E-4	87.768820829	0.685787876	0.032406023	0.840909091	1
3.24004E-4	88.027319843	0.687142471	0.031608336	0.840909091	1
3.24652E-4	88.254334805	0.687571642	0.03091036	0.840909091	1
3.2668E-4	88.514945154	0.688908319	0.030112673	0.840909091	1
3.28074E-4	88.776997828	0.689819623	0.029314987	0.863636364	1
3.29601E-4	89.007353654	0.690812713	0.028617011	0.863636364	1
3.30697E-4	89.271650723	0.691521043	0.027819324	0.863636364	1
3.32448E-4	89.50394722	0.692646526	0.027121348	0.863636364	1
3.34291E-4	89.770794213	0.693821975	0.026323661	0.886363636	1
3.35711E-4	90.005349656	0.694722151	0.025625686	0.886363636	1
3.37668E-4	90.274784799	0.695953421	0.024827999	0.886363636	1
3.39339E-4	90.512021436	0.696996804	0.024130023	0.886363636	1
3.41429E-4	90.750243504	0.698292179	0.023432047	0.886363636	1
3.4336E-4	91.024081735	0.699479062	0.02263436	0.886363636	1
3.44142E-4	91.264727987	0.699956986	0.021936384	0.886363636	1
3.46551E-4	91.506528366	0.701419628	0.021238409	0.886363636	1
3.48142E-4	91.784592752	0.70237821	0.020440722	0.886363636	1
3.49316E-4	92.02888151	0.703081235	0.019742746	0.886363636	1
3.50319E-4	92.273768981	0.70367987	0.01904477	0.886363636	1
3.5294E-4	92.52013206	0.70523184	0.018346794	0.886363636	1
3.55317E-4	92.76805518	0.706625061	0.017648818	0.886363636	1
3.58839E-4	93.018037352	0.708665401	0.016950843	0.886363636	1
3.6136E-4	93.269905678	0.710108874	0.016252867	0.886363636	1
3.63239E-4	93.523587403	0.711175487	0.015554891	0.886363636	1
3.65633E-4	93.778786695	0.712522957	0.014856915	0.909090909	1
3.67297E-4	94.035420844	0.713451699	0.014158939	0.909090909	1
3.6914E-4	94.256500537	0.71447434	0.013560674	0.909090909	1
3.71451E-4	94.515765316	0.71574537	0.012862698	0.909090909	1
3.72187E-4	94.77607764	0.716147978	0.012164722	0.909090909	1
3.74854E-4	95.000310993	0.717597091	0.011566457	0.909090909	1
3.77249E-4	95.264062259	0.718886228	0.010868481	0.909090909	1
3.80391E-4	95.529432154	0.720559529	0.010170506	0.909090909	1
3.83471E-4	95.758708732	0.722180399	0.009572241	0.909090909	1
3.87018E-4	96.02858763	0.724023869	0.008874265	0.909090909	1
3.90549E-4	96.262102091	0.725834981	0.008276	0.909090909	1
3.9546E-4	96.537461173	0.728314585	0.007578024	0.909090909	1
3.97686E-4	96.7757105	0.729423587	0.006979759	0.909090909	1
4.03416E-4	97.015842254	0.732238008	0.006381494	0.909090909	1
4.08499E-4	97.259540446	0.734685483	0.005783229	0.909090909	1
4.15107E-4	97.507209576	0.737801998	0.005184964	0.931818182	1
4.24887E-4	97.760234691	0.742281852	0.004586699	0.931818182	1
4.35591E-4	98.019178905	0.747012527	0.003988434	0.931818182	1
4.46267E-4	98.283872399	0.751560925	0.003390169	0.931818182	1
4.57591E-4	98.511598472	0.756210514	0.002891614	0.954545455	1
4.76023E-4	98.793221982	0.76341668	0.002293349	0.954545455	1
5.0577E-4	99.039481785	0.774189562	0.001794795	0.954545455	1
5.10444E-4	99.293372123	0.775793663	0.001296241	0.954545455	1
5.35193E-4	99.503217154	0.783921273	0.000897398	0.954545455	1
6.17895E-4	99.796212882	0.807268328	0.000398843	1	1
7.10419E-4	100	0.828053385	0.000099711	1	1
