# Supplementary material for: Alien species revises systematic status: integrative species delimitation of two similar taxa of Symbrenthia Hübner, [1819] (Lepidoptera, Nymphalidae)
Source: PeerJ. 2023 Jan 30;11:e14644. doi: 10.7717/peerj.14644 (PMC9893915; doi:10.7717/peerj.14644)
Supplement: Supplemental Information 6 [file peerj-11-14644-s006.zip › SDM/early_stage/MAXENT/past_2012_output/formosanus_8_samplePredictions.csv]

X	Y	Test or train	Raw prediction	Cumulative prediction	Logistic prediction
121.054932	23.628115	train	1.0687156482437275E-4	28.128800652659567	0.4201070107768388
120.7919	21.9621	train	2.0326039036753236E-4	59.03075404699546	0.5794524284270007
121.0157	24.7119	train	1.4756748079558063E-4	41.881093016187286	0.5000809161350251
121.5455	25.1547	train	1.4522562470267223E-4	41.07439366674221	0.49608174569884794
120.8538	21.9041	train	1.9168658787671957E-4	55.59364797216088	0.5651032423124795
121.005825	24.204621	train	3.032786491957931E-4	84.2747370302442	0.672758966698585
121.502895	24.774974	train	2.380550502513737E-4	67.7312621247413	0.6174030689069981
121.567253	24.889901	train	4.6673695930556684E-5	9.06639678490271	0.24034643103445022
120.875155	23.877634	train	2.87957337963245E-4	80.9119932351455	0.6612457042737746
121.531742	24.937416	train	2.4627354298120376E-4	69.81497780849217	0.625387893288269
121.359412	24.770632	train	1.6258894654543608E-4	47.33170067358394	0.5242966767920542
121.403791	24.673541	train	2.9581942296015785E-4	82.52564871242117	0.667253103059414
121.286998	24.620683	train	2.315473746541317E-4	66.16324925903204	0.6108347945653674
121.492592	24.580782	train	1.9527298833575885E-4	56.71975750537751	0.5696532629676321
121.483982	24.214335	train	2.886454195237429E-4	81.0728845090831	0.6617801132854385
121.128769	24.073602	train	5.890047094027297E-5	12.77646874733927	0.285342576777021
121.553887	24.929444	train	2.4372321834714085E-4	69.11868507337526	0.6229459770892146
121.116916	24.534915	train	1.61198146045027E-4	46.80738182162379	0.5221535925085566
121.017109	24.198697	train	2.1677270396934287E-4	62.52079477361705	0.5950513544587865
120.82143	24.340683	train	4.140022316819797E-4	97.46580264377002	0.7372859171364095
120.618486	22.421302	train	2.690676875039353E-5	3.891734780580827	0.15425849589966759
120.780803	22.198806	train	5.557623396708136E-4	99.57608998236364	0.7902410237233726
121.576538	24.018525	train	2.2981848467926E-4	65.69567113240618	0.6090517156114948
121.165728	22.757126	train	2.926326200846749E-5	4.327856429917298	0.16553211545491872
121.24194	24.050457	train	7.956205826708673E-5	19.232266399187655	0.3503674170376997
120.982023	24.073405	train	4.5189201264547377E-4	98.39699161838618	0.7538924972402853
121.279652	24.028281	train	7.299261237274153E-5	16.9404587526024	0.3310137330973223
121.485879	24.190331	train	3.276756045955312E-4	88.70210501519487	0.6895598154814941
121.079669	24.025907	train	2.8056110649496977E-4	78.75724383573005	0.6553928255861052
120.675825	23.378782	train	1.1685309219150257E-4	31.423934909776158	0.4420011592674595
121.359322	24.712727	train	3.64137702031452E-4	93.61938862361215	0.7116826258467858
120.786095	22.736907	train	1.9935885168965726E-4	57.87095107950007	0.5747222930968351
120.731946	22.163305	train	6.076538644796492E-4	99.75993070070655	0.8046545483171967
121.324409	24.026827	train	1.0068736136979937E-4	26.2360986072965	0.4056586875525367
121.279558	24.658756	train	1.3552224377755696E-4	37.38707451490586	0.4788061777764306
120.671608	22.757052	train	1.5138310835180222E-4	43.22473754767261	0.5064626054735439
120.964251	22.881263	train	3.3329413144352445E-4	89.62645814316183	0.6931874490944183
120.503182	23.266507	train	2.3167936573743458E-4	66.1944580457549	0.6109702546393663
121.003741	24.091114	train	3.216494177489206E-4	87.7204565482028	0.6855724037327029
120.502058	23.268049	train	1.244631397702765E-4	33.55041183168963	0.4576138991079052
120.737778	22.411167	train	2.4495148149292933E-4	69.47387791853403	0.6241259911928698
121.34	23.12	train	1.5731425226210907E-4	45.4277344386014	0.5160653450604411
121.35	23.14	train	1.9891166723314053E-4	57.73230639006336	0.5741733313576411
121.34	23.13	train	1.365054055521907E-4	37.861618127703224	0.4806103063058005
121.280927	24.047432	test	6.0449312818427964E-5	13.279525281851658	0.29066496202745656
120.790253	23.728701	test	2.0785232696244845E-4	60.36530702904872	0.5848865298618914
121.310555	23.415505	test	7.251948981411248E-5	16.786852013646236	0.32957529634922195
121.580647	24.995973	test	3.119741959926188E-4	86.0840529154273	0.6789517357031558
