# Supplementary material for: Alien species revises systematic status: integrative species delimitation of two similar taxa of Symbrenthia Hübner, [1819] (Lepidoptera, Nymphalidae)
Source: PeerJ. 2023 Jan 30;11:e14644. doi: 10.7717/peerj.14644 (PMC9893915; doi:10.7717/peerj.14644)
Supplement: Supplemental Information 6 [file peerj-11-14644-s006.zip › SDM/early_stage/MAXENT/past_2012_output/formosanus_9.asc]

ncols         264
nrows         468
xllcorner     119.7998599118
yllcorner     21.499860665
cellsize      0.00833333330000001
NODATA_value  -9999
-9999 -9999 -9999 -9999 -9999 -9999 -9999 -9999 -9999 -9999 -9999 -9999 -9999 -9999 -9999 -9999 -9999 -9999 -9999 9.10691E-1 -9999 -9999 -9999 -9999 -9999 -9999 -9999 -9999 -9999 -9999 -9999 -9999 -9999 -9999 -9999 -9999 -9999 -9999 -9999 -9999 -9999 -9999 -9999 -9999 -9999 -9999 -9999 -9999 -9999 -9999 -9999 -9999 -9999 -9999 -9999 -9999 -9999 -9999 -9999 -9999 -9999 -9999 -9999 -9999 -9999 -9999 -9999 -9999 -9999 -9999 -9999 -9999 -9999 -9999 -9999 -9999 -9999 -9999 -9999 -9999 -9999 -9999 -9999 -9999 -9999 -9999 -9999 -9999 -9999 -9999 -9999 -9999 -9999 -9999 -9999 -9999 -9999 -9999 -9999 -9999 -9999 -9999 -9999 -9999 -9999 -9999 -9999 -9999 -9999 -9999 -9999 -9999 -9999 -9999 -9999 -9999 -9999 -9999 -9999 -9999 -9999 -9999 -9999 -9999 -9999 -9999 -9999 -9999 -9999 -9999 -9999 -9999 -9999 -9999 -9999 -9999 -9999 -9999 -9999 -9999 -9999 -9999 -9999 -9999 -9999 -9999 -9999 -9999 -9999 -9999 -9999 -9999 -9999 -9999 -9999 -9999 -9999 -9999 -9999 -9999 -9999 -9999 -9999 -9999 -9999 -9999 -9999 -9999 -9999 -9999 -9999 -9999 -9999 -9999 -9999 -9999 -9999 -9999 -9999 -9999 -9999 -9999 -9999 -9999 -9999 -9999 -9999 -9999 -9999 -9999 -9999 -9999 -9999 -9999 -9999 -9999 -9999 -9999 -9999 -9999 -9999 -9999 -9999 -9999 -9999 -9999 -9999 -9999 -9999 -9999 -9999 -9999 -9999 -9999 -9999 -9999 -9999 -9999 -9999 -9999 -9999 -9999 -9999 -9999 -9999 -9999 -9999 -9999 -9999 -9999 -9999 -9999 -9999 -9999 -9999 -9999 -9999 -9999 -9999 -9999 -9999 -9999 -9999 -9999 -9999 -9999 -9999 -9999 -9999 -9999 -9999 -9999 -9999 -9999 -9999 -9999 -9999 -9999 -9999 -9999 -9999 -9999 -9999 -9999
-9999 -9999 -9999 -9999 -9999 -9999 -9999 -9999 -9999 -9999 -9999 -9999 -9999 -9999 -9999 -9999 -9999 -9999 -9999 -9999 -9999 -9999 -9999 -9999 -9999 -9999 -9999 -9999 -9999 -9999 -9999 -9999 -9999 -9999 -9999 -9999 -9999 -9999 -9999 -9999 -9999 -9999 -9999 -9999 -9999 -9999 -9999 -9999 -9999 -9999 -9999 -9999 -9999 -9999 -9999 -9999 -9999 -9999 -9999 -9999 -9999 -9999 -9999 -9999 -9999 -9999 -9999 -9999 -9999 -9999 -9999 -9999 -9999 -9999 -9999 -9999 -9999 -9999 -9999 -9999 -9999 -9999 -9999 -9999 -9999 -9999 -9999 -9999 -9999 -9999 -9999 -9999 -9999 -9999 -9999 -9999 -9999 -9999 -9999 -9999 -9999 -9999 -9999 -9999 -9999 -9999 -9999 -9999 -9999 -9999 -9999 -9999 -9999 -9999 -9999 -9999 -9999 -9999 -9999 -9999 -9999 -9999 -9999 -9999 -9999 -9999 -9999 -9999 -9999 -9999 -9999 -9999 -9999 -9999 -9999 -9999 -9999 -9999 -9999 -9999 -9999 -9999 -9999 -9999 -9999 -9999 -9999 -9999 -9999 -9999 -9999 -9999 -9999 -9999 -9999 -9999 -9999 -9999 -9999 -9999 -9999 -9999 -9999 -9999 -9999 -9999 -9999 -9999 -9999 -9999 -9999 -9999 -9999 -9999 -9999 -9999 -9999 -9999 -9999 -9999 -9999 -9999 -9999 -9999 -9999 -9999 -9999 -9999 -9999 -9999 -9999 -9999 -9999 -9999 -9999 -9999 -9999 -9999 -9999 -9999 -9999 -9999 -9999 -9999 -9999 -9999 -9999 -9999 -9999 -9999 -9999 -9999 -9999 -9999 -9999 -9999 -9999 -9999 -9999 -9999 -9999 -9999 -9999 -9999 -9999 -9999 -9999 -9999 -9999 -9999 -9999 -9999 -9999 -9999 -9999 -9999 -9999 -9999 -9999 -9999 -9999 -9999 -9999 -9999 -9999 -9999 -9999 -9999 -9999 -9999 -9999 -9999 -9999 -9999 -9999 -9999 -9999 -9999 -9999 -9999 -9999 -9999 -9999 -9999
-9999 8.14418E-1 -9999 -9999 -9999 -9999 -9999 -9999 -9999 -9999 -9999 -9999 -9999 -9999 -9999 -9999 -9999 -9999 -9999 -9999 -9999 -9999 -9999 -9999 -9999 -9999 -9999 -9999 -9999 -9999 -9999 -9999 -9999 -9999 -9999 -9999 -9999 -9999 -9999 -9999 -9999 -9999 -9999 -9999 -9999 -9999 -9999 -9999 -9999 -9999 -9999 -9999 -9999 -9999 -9999 -9999 -9999 -9999 -9999 -9999 -9999 -9999 -9999 -9999 -9999 -9999 -9999 -9999 -9999 -9999 -9999 -9999 -9999 -9999 -9999 -9999 -9999 -9999 -9999 -9999 -9999 -9999 -9999 -9999 -9999 -9999 -9999 -9999 -9999 -9999 -9999 -9999 -9999 -9999 -9999 -9999 -9999 -9999 -9999 -9999 -9999 -9999 -9999 -9999 -9999 -9999 -9999 -9999 -9999 -9999 -9999 -9999 -9999 -9999 -9999 -9999 -9999 -9999 -9999 -9999 -9999 -9999 -9999 -9999 -9999 -9999 -9999 -9999 -9999 -9999 -9999 -9999 -9999 -9999 -9999 -9999 -9999 -9999 -9999 -9999 -9999 -9999 -9999 -9999 -9999 -9999 -9999 -9999 -9999 -9999 -9999 -9999 -9999 -9999 -9999 -9999 -9999 -9999 -9999 -9999 -9999 -9999 -9999 -9999 -9999 -9999 -9999 -9999 -9999 -9999 -9999 -9999 -9999 -9999 -9999 -9999 -9999 -9999 -9999 -9999 -9999 -9999 -9999 -9999 -9999 -9999 -9999 -9999 -9999 -9999 -9999 -9999 -9999 -9999 -9999 -9999 -9999 -9999 -9999 -9999 -9999 -9999 -9999 -9999 -9999 -9999 -9999 -9999 -9999 -9999 -9999 -9999 -9999 -9999 -9999 -9999 -9999 -9999 -9999 -9999 -9999 -9999 -9999 -9999 -9999 -9999 -9999 -9999 -9999 -9999 -9999 -9999 -9999 -9999 -9999 -9999 -9999 -9999 -9999 -9999 -9999 -9999 -9999 -9999 -9999 -9999 -9999 -9999 -9999 -9999 -9999 -9999 -9999 -9999 -9999 -9999 -9999 -9999 -9999 -9999 -9999 -9999 -9999 -9999
-9999 -9999 -9999 -9999 -9999 -9999 -9999 -9999 -9999 -9999 -9999 -9999 -9999 -9999 -9999 -9999 -9999 -9999 -9999 -9999 -9999 -9999 -9999 -9999 -9999 -9999 -9999 -9999 -9999 -9999 -9999 -9999 -9999 -9999 -9999 -9999 -9999 -9999 -9999 -9999 -9999 -9999 -9999 -9999 -9999 -9999 -9999 -9999 -9999 -9999 -9999 -9999 -9999 -9999 -9999 -9999 -9999 -9999 -9999 -9999 -9999 -9999 -9999 -9999 -9999 -9999 -9999 -9999 -9999 -9999 -9999 -9999 -9999 -9999 -9999 -9999 -9999 -9999 -9999 -9999 -9999 -9999 -9999 -9999 -9999 -9999 -9999 -9999 -9999 -9999 -9999 -9999 -9999 -9999 -9999 -9999 -9999 -9999 -9999 -9999 -9999 -9999 -9999 -9999 -9999 -9999 -9999 -9999 -9999 -9999 -9999 -9999 -9999 -9999 -9999 -9999 -9999 -9999 -9999 -9999 -9999 -9999 -9999 -9999 -9999 -9999 -9999 -9999 -9999 -9999 -9999 -9999 -9999 -9999 -9999 -9999 -9999 -9999 -9999 -9999 -9999 -9999 -9999 -9999 -9999 -9999 -9999 -9999 -9999 -9999 -9999 -9999 -9999 -9999 -9999 -9999 -9999 -9999 -9999 -9999 -9999 -9999 -9999 -9999 -9999 -9999 -9999 -9999 -9999 -9999 -9999 -9999 -9999 -9999 -9999 -9999 -9999 -9999 -9999 -9999 -9999 -9999 -9999 -9999 -9999 -9999 -9999 -9999 -9999 -9999 -9999 -9999 -9999 -9999 -9999 -9999 -9999 -9999 -9999 -9999 -9999 -9999 -9999 -9999 -9999 -9999 -9999 -9999 -9999 -9999 -9999 -9999 -9999 -9999 -9999 -9999 -9999 -9999 -9999 -9999 -9999 -9999 -9999 -9999 -9999 -9999 -9999 -9999 -9999 -9999 -9999 -9999 -9999 -9999 -9999 -9999 -9999 -9999 -9999 -9999 -9999 -9999 -9999 -9999 -9999 -9999 -9999 -9999 -9999 -9999 -9999 -9999 -9999 -9999 -9999 -9999 -9999 -9999 -9999 -9999 -9999 -9999 -9999 -9999
-9999 -9999 -9999 -9999 -9999 -9999 -9999 -9999 -9999 -9999 -9999 -9999 -9999 -9999 -9999 -9999 -9999 -9999 -9999 -9999 -9999 -9999 -9999 -9999 -9999 -9999 -9999 -9999 -9999 -9999 -9999 -9999 -9999 -9999 -9999 -9999 -9999 -9999 -9999 -9999 -9999 -9999 -9999 -9999 -9999 -9999 -9999 -9999 -9999 -9999 -9999 -9999 -9999 -9999 -9999 -9999 -9999 -9999 -9999 -9999 -9999 -9999 -9999 -9999 -9999 -9999 -9999 -9999 -9999 -9999 -9999 -9999 -9999 -9999 -9999 -9999 -9999 -9999 -9999 -9999 -9999 -9999 -9999 -9999 -9999 -9999 -9999 -9999 -9999 -9999 -9999 -9999 -9999 -9999 -9999 -9999 -9999 -9999 -9999 -9999 -9999 -9999 -9999 -9999 -9999 -9999 -9999 -9999 -9999 -9999 -9999 -9999 -9999 -9999 -9999 -9999 -9999 -9999 -9999 -9999 -9999 -9999 -9999 -9999 -9999 -9999 -9999 -9999 -9999 -9999 -9999 -9999 -9999 -9999 -9999 -9999 -9999 -9999 -9999 -9999 -9999 -9999 -9999 -9999 -9999 -9999 -9999 -9999 -9999 -9999 -9999 -9999 -9999 -9999 -9999 -9999 -9999 -9999 -9999 -9999 -9999 -9999 -9999 -9999 -9999 -9999 -9999 -9999 -9999 -9999 -9999 -9999 -9999 -9999 -9999 -9999 -9999 -9999 -9999 -9999 -9999 -9999 -9999 -9999 -9999 -9999 -9999 -9999 -9999 -9999 -9999 -9999 -9999 -9999 -9999 -9999 -9999 -9999 -9999 -9999 -9999 -9999 -9999 -9999 -9999 -9999 -9999 -9999 -9999 -9999 -9999 -9999 -9999 -9999 -9999 -9999 -9999 -9999 -9999 -9999 -9999 -9999 -9999 -9999 -9999 -9999 -9999 -9999 -9999 -9999 -9999 -9999 -9999 -9999 -9999 -9999 -9999 -9999 -9999 -9999 -9999 -9999 -9999 -9999 -9999 -9999 -9999 -9999 -9999 -9999 -9999 -9999 -9999 -9999 -9999 -9999 -9999 -9999 -9999 -9999 -9999 -9999 -9999 -9999
-9999 -9999 -9999 -9999 -9999 -9999 -9999 -9999 -9999 -9999 -9999 -9999 -9999 -9999 -9999 -9999 -9999 -9999 -9999 -9999 -9999 -9999 -9999 -9999 -9999 -9999 -9999 -9999 -9999 -9999 -9999 -9999 -9999 -9999 -9999 -9999 -9999 -9999 -9999 -9999 -9999 -9999 -9999 -9999 -9999 -9999 -9999 -9999 -9999 -9999 -9999 -9999 -9999 -9999 -9999 -9999 -9999 -9999 -9999 -9999 -9999 -9999 -9999 -9999 -9999 -9999 -9999 -9999 -9999 -9999 -9999 -9999 -9999 -9999 -9999 -9999 -9999 -9999 -9999 -9999 -9999 -9999 -9999 -9999 -9999 -9999 -9999 -9999 -9999 -9999 -9999 -9999 -9999 -9999 -9999 -9999 -9999 -9999 -9999 -9999 -9999 -9999 -9999 -9999 -9999 -9999 -9999 -9999 -9999 -9999 -9999 -9999 -9999 -9999 -9999 -9999 -9999 -9999 -9999 -9999 -9999 -9999 -9999 -9999 -9999 -9999 -9999 -9999 -9999 -9999 -9999 -9999 -9999 -9999 -9999 -9999 -9999 -9999 -9999 -9999 -9999 -9999 -9999 -9999 -9999 -9999 -9999 -9999 -9999 -9999 -9999 -9999 -9999 -9999 -9999 -9999 -9999 -9999 -9999 -9999 -9999 -9999 -9999 -9999 -9999 -9999 -9999 -9999 -9999 -9999 -9999 -9999 -9999 -9999 -9999 -9999 -9999 -9999 -9999 -9999 -9999 -9999 -9999 -9999 -9999 -9999 -9999 -9999 -9999 -9999 -9999 -9999 -9999 -9999 -9999 -9999 -9999 -9999 -9999 -9999 -9999 -9999 -9999 -9999 -9999 -9999 -9999 -9999 -9999 -9999 -9999 -9999 -9999 -9999 -9999 -9999 -9999 -9999 -9999 -9999 -9999 -9999 -9999 -9999 -9999 -9999 -9999 -9999 -9999 -9999 -9999 -9999 -9999 -9999 -9999 -9999 -9999 -9999 -9999 -9999 -9999 -9999 -9999 -9999 -9999 -9999 -9999 -9999 -9999 -9999 -9999 -9999 -9999 -9999 -9999 -9999 -9999 -9999 -9999 -9999 -9999 -9999 -9999 -9999
-9999 -9999 -9999 -9999 -9999 -9999 -9999 -9999 -9999 -9999 -9999 -9999 -9999 -9999 -9999 -9999 -9999 -9999 -9999 -9999 -9999 -9999 -9999 -9999 -9999 -9999 -9999 -9999 -9999 -9999 -9999 -9999 -9999 -9999 -9999 -9999 -9999 -9999 -9999 -9999 -9999 -9999 -9999 -9999 -9999 -9999 -9999 -9999 -9999 -9999 -9999 -9999 -9999 -9999 -9999 -9999 -9999 -9999 -9999 -9999 -9999 -9999 -9999 -9999 -9999 -9999 -9999 -9999 -9999 -9999 -9999 -9999 -9999 -9999 -9999 -9999 -9999 -9999 -9999 -9999 -9999 -9999 -9999 -9999 -9999 -9999 -9999 -9999 -9999 -9999 -9999 -9999 -9999 -9999 -9999 -9999 -9999 -9999 -9999 -9999 -9999 -9999 -9999 -9999 -9999 -9999 -9999 -9999 -9999 -9999 -9999 -9999 -9999 -9999 -9999 -9999 -9999 -9999 -9999 -9999 -9999 -9999 -9999 -9999 -9999 -9999 -9999 -9999 -9999 -9999 -9999 -9999 -9999 -9999 -9999 -9999 -9999 -9999 -9999 -9999 -9999 -9999 -9999 -9999 -9999 -9999 -9999 -9999 -9999 -9999 -9999 -9999 -9999 -9999 -9999 -9999 -9999 -9999 -9999 -9999 -9999 -9999 -9999 -9999 -9999 -9999 -9999 -9999 -9999 -9999 -9999 -9999 -9999 -9999 -9999 -9999 -9999 -9999 -9999 -9999 -9999 -9999 -9999 -9999 -9999 -9999 -9999 -9999 -9999 -9999 -9999 -9999 -9999 -9999 -9999 -9999 -9999 -9999 -9999 -9999 -9999 -9999 -9999 -9999 -9999 -9999 -9999 -9999 -9999 -9999 -9999 -9999 -9999 -9999 -9999 -9999 -9999 -9999 -9999 -9999 -9999 -9999 -9999 -9999 -9999 -9999 -9999 -9999 -9999 -9999 -9999 -9999 -9999 -9999 -9999 -9999 -9999 -9999 -9999 -9999 -9999 -9999 -9999 -9999 -9999 -9999 -9999 -9999 -9999 -9999 -9999 -9999 -9999 -9999 -9999 -9999 -9999 -9999 -9999 -9999 -9999 -9999 -9999 -9999
-9999 -9999 -9999 -9999 -9999 -9999 -9999 -9999 -9999 -9999 -9999 -9999 -9999 -9999 -9999 -9999 -9999 -9999 -9999 -9999 -9999 -9999 -9999 -9999 -9999 -9999 -9999 -9999 -9999 -9999 -9999 -9999 -9999 -9999 -9999 -9999 -9999 -9999 -9999 -9999 -9999 -9999 -9999 -9999 -9999 -9999 -9999 -9999 -9999 -9999 -9999 -9999 -9999 -9999 -9999 -9999 -9999 -9999 -9999 -9999 -9999 -9999 -9999 -9999 -9999 -9999 -9999 -9999 -9999 -9999 -9999 -9999 -9999 -9999 -9999 -9999 -9999 -9999 -9999 -9999 -9999 -9999 -9999 -9999 -9999 -9999 -9999 -9999 -9999 -9999 -9999 -9999 -9999 -9999 -9999 -9999 -9999 -9999 -9999 -9999 -9999 -9999 -9999 -9999 -9999 -9999 -9999 -9999 -9999 -9999 -9999 -9999 -9999 -9999 -9999 -9999 -9999 -9999 -9999 -9999 -9999 -9999 -9999 -9999 -9999 -9999 -9999 -9999 -9999 -9999 -9999 -9999 -9999 -9999 -9999 -9999 -9999 -9999 -9999 -9999 -9999 -9999 -9999 -9999 -9999 -9999 -9999 -9999 -9999 -9999 -9999 -9999 -9999 -9999 -9999 -9999 -9999 -9999 -9999 -9999 -9999 -9999 -9999 -9999 -9999 -9999 -9999 -9999 -9999 -9999 -9999 -9999 -9999 -9999 -9999 -9999 -9999 -9999 -9999 -9999 -9999 -9999 -9999 -9999 -9999 -9999 -9999 -9999 -9999 -9999 -9999 -9999 -9999 -9999 -9999 -9999 -9999 -9999 -9999 -9999 -9999 -9999 -9999 -9999 -9999 -9999 -9999 -9999 -9999 -9999 -9999 -9999 -9999 -9999 -9999 -9999 -9999 -9999 -9999 -9999 -9999 -9999 -9999 -9999 -9999 -9999 -9999 -9999 -9999 -9999 -9999 -9999 -9999 -9999 -9999 -9999 -9999 -9999 -9999 -9999 -9999 -9999 -9999 -9999 -9999 -9999 -9999 -9999 -9999 -9999 -9999 -9999 -9999 -9999 -9999 -9999 -9999 -9999 -9999 -9999 -9999 -9999 -9999 -9999
-9999 -9999 -9999 -9999 -9999 -9999 -9999 -9999 -9999 -9999 -9999 -9999 -9999 -9999 -9999 -9999 -9999 -9999 -9999 -9999 -9999 -9999 -9999 -9999 -9999 -9999 -9999 -9999 -9999 -9999 -9999 -9999 -9999 -9999 -9999 -9999 -9999 -9999 -9999 -9999 -9999 -9999 -9999 -9999 -9999 -9999 -9999 -9999 -9999 -9999 -9999 -9999 -9999 -9999 -9999 -9999 -9999 -9999 -9999 -9999 -9999 -9999 -9999 -9999 -9999 -9999 -9999 -9999 -9999 -9999 -9999 -9999 -9999 -9999 -9999 -9999 -9999 -9999 -9999 -9999 -9999 -9999 -9999 -9999 -9999 -9999 -9999 -9999 -9999 -9999 -9999 -9999 -9999 -9999 -9999 -9999 -9999 -9999 -9999 -9999 -9999 -9999 -9999 -9999 -9999 -9999 -9999 -9999 -9999 -9999 -9999 -9999 -9999 -9999 -9999 -9999 -9999 -9999 -9999 -9999 -9999 -9999 -9999 -9999 -9999 -9999 -9999 -9999 -9999 -9999 -9999 -9999 -9999 -9999 -9999 -9999 -9999 -9999 -9999 -9999 -9999 -9999 -9999 -9999 -9999 -9999 -9999 -9999 -9999 -9999 -9999 -9999 -9999 -9999 -9999 -9999 -9999 -9999 -9999 -9999 -9999 -9999 -9999 -9999 -9999 -9999 -9999 -9999 -9999 -9999 -9999 -9999 -9999 -9999 -9999 -9999 -9999 -9999 -9999 -9999 -9999 -9999 -9999 -9999 -9999 -9999 -9999 -9999 -9999 -9999 -9999 -9999 -9999 -9999 -9999 -9999 -9999 -9999 -9999 -9999 -9999 -9999 -9999 -9999 -9999 -9999 -9999 -9999 -9999 -9999 -9999 -9999 -9999 -9999 -9999 -9999 -9999 -9999 -9999 -9999 -9999 -9999 -9999 -9999 -9999 -9999 -9999 -9999 -9999 -9999 -9999 -9999 -9999 -9999 -9999 -9999 -9999 -9999 -9999 -9999 -9999 -9999 -9999 -9999 -9999 -9999 -9999 -9999 -9999 -9999 -9999 -9999 -9999 -9999 -9999 -9999 -9999 -9999 -9999 -9999 -9999 -9999 -9999 -9999
-9999 -9999 -9999 -9999 -9999 -9999 -9999 -9999 -9999 -9999 -9999 -9999 -9999 -9999 -9999 -9999 -9999 -9999 -9999 -9999 -9999 -9999 -9999 -9999 -9999 -9999 -9999 -9999 -9999 -9999 -9999 -9999 -9999 -9999 -9999 -9999 -9999 -9999 -9999 -9999 -9999 -9999 -9999 -9999 -9999 -9999 -9999 -9999 -9999 -9999 -9999 -9999 -9999 -9999 -9999 -9999 -9999 -9999 -9999 -9999 -9999 -9999 -9999 -9999 -9999 -9999 -9999 -9999 -9999 -9999 -9999 -9999 -9999 -9999 -9999 -9999 -9999 -9999 -9999 -9999 -9999 -9999 -9999 -9999 -9999 -9999 -9999 -9999 -9999 -9999 -9999 -9999 -9999 -9999 -9999 -9999 -9999 -9999 -9999 -9999 -9999 -9999 -9999 -9999 -9999 -9999 -9999 -9999 -9999 -9999 -9999 -9999 -9999 -9999 -9999 -9999 -9999 -9999 -9999 -9999 -9999 -9999 -9999 -9999 -9999 -9999 -9999 -9999 -9999 -9999 -9999 -9999 -9999 -9999 -9999 -9999 -9999 -9999 -9999 -9999 -9999 -9999 -9999 -9999 -9999 -9999 -9999 -9999 -9999 -9999 -9999 -9999 -9999 -9999 -9999 -9999 -9999 -9999 -9999 -9999 -9999 -9999 -9999 -9999 -9999 -9999 -9999 -9999 -9999 -9999 -9999 -9999 -9999 -9999 -9999 -9999 -9999 -9999 -9999 -9999 -9999 -9999 -9999 -9999 -9999 -9999 -9999 -9999 -9999 -9999 -9999 -9999 -9999 -9999 -9999 -9999 -9999 -9999 -9999 -9999 -9999 -9999 -9999 -9999 -9999 -9999 -9999 -9999 -9999 -9999 -9999 -9999 -9999 -9999 -9999 -9999 -9999 -9999 -9999 -9999 -9999 -9999 -9999 -9999 -9999 -9999 -9999 -9999 -9999 -9999 -9999 -9999 -9999 -9999 -9999 -9999 -9999 -9999 -9999 -9999 -9999 -9999 -9999 -9999 -9999 -9999 -9999 -9999 -9999 -9999 -9999 -9999 -9999 -9999 -9999 -9999 -9999 -9999 -9999 -9999 -9999 -9999 -9999 -9999
-9999 -9999 -9999 -9999 -9999 -9999 -9999 -9999 -9999 -9999 -9999 -9999 -9999 -9999 -9999 -9999 -9999 -9999 -9999 -9999 -9999 -9999 -9999 -9999 -9999 -9999 -9999 -9999 -9999 -9999 -9999 -9999 -9999 -9999 -9999 -9999 -9999 -9999 -9999 -9999 -9999 -9999 -9999 -9999 -9999 -9999 -9999 -9999 -9999 -9999 -9999 -9999 -9999 -9999 -9999 -9999 -9999 -9999 -9999 -9999 -9999 -9999 -9999 -9999 -9999 -9999 -9999 -9999 -9999 -9999 -9999 -9999 -9999 -9999 -9999 -9999 -9999 -9999 -9999 -9999 -9999 -9999 -9999 -9999 -9999 -9999 -9999 -9999 -9999 -9999 -9999 -9999 -9999 -9999 -9999 -9999 -9999 -9999 -9999 -9999 -9999 -9999 -9999 -9999 -9999 -9999 -9999 -9999 -9999 -9999 -9999 -9999 -9999 -9999 -9999 -9999 -9999 -9999 -9999 -9999 -9999 -9999 -9999 -9999 -9999 -9999 -9999 -9999 -9999 -9999 -9999 -9999 -9999 -9999 -9999 -9999 -9999 -9999 -9999 -9999 -9999 -9999 -9999 -9999 -9999 -9999 -9999 -9999 -9999 -9999 -9999 -9999 -9999 -9999 -9999 -9999 -9999 -9999 -9999 -9999 -9999 -9999 -9999 -9999 -9999 -9999 -9999 -9999 -9999 -9999 -9999 -9999 -9999 -9999 -9999 -9999 -9999 -9999 -9999 -9999 -9999 -9999 -9999 -9999 -9999 -9999 -9999 -9999 -9999 -9999 -9999 -9999 -9999 -9999 -9999 -9999 -9999 -9999 -9999 -9999 -9999 -9999 -9999 -9999 -9999 -9999 -9999 -9999 -9999 -9999 -9999 -9999 -9999 -9999 -9999 -9999 -9999 -9999 -9999 -9999 -9999 -9999 -9999 -9999 -9999 -9999 -9999 -9999 -9999 -9999 -9999 -9999 -9999 -9999 -9999 -9999 -9999 -9999 -9999 -9999 -9999 -9999 -9999 -9999 -9999 -9999 -9999 -9999 -9999 -9999 -9999 -9999 -9999 -9999 -9999 -9999 -9999 -9999 -9999 -9999 -9999 -9999 -9999 -9999
-9999 -9999 -9999 -9999 -9999 -9999 -9999 -9999 -9999 -9999 -9999 -9999 -9999 -9999 -9999 -9999 -9999 -9999 -9999 -9999 -9999 -9999 -9999 -9999 -9999 -9999 -9999 -9999 -9999 -9999 -9999 -9999 -9999 -9999 -9999 -9999 -9999 -9999 -9999 -9999 -9999 -9999 -9999 -9999 -9999 -9999 -9999 -9999 -9999 -9999 -9999 -9999 -9999 -9999 -9999 -9999 -9999 -9999 -9999 -9999 -9999 -9999 -9999 -9999 -9999 -9999 -9999 -9999 -9999 -9999 -9999 -9999 -9999 -9999 -9999 -9999 -9999 -9999 -9999 -9999 -9999 -9999 -9999 -9999 -9999 -9999 -9999 -9999 -9999 -9999 -9999 -9999 -9999 -9999 -9999 -9999 -9999 -9999 -9999 -9999 -9999 -9999 -9999 -9999 -9999 -9999 -9999 -9999 -9999 -9999 -9999 -9999 -9999 -9999 -9999 -9999 -9999 -9999 -9999 -9999 -9999 -9999 -9999 -9999 -9999 -9999 -9999 -9999 -9999 -9999 -9999 -9999 -9999 -9999 -9999 -9999 -9999 -9999 -9999 -9999 -9999 -9999 -9999 -9999 -9999 -9999 -9999 -9999 -9999 -9999 -9999 -9999 -9999 -9999 -9999 -9999 -9999 -9999 -9999 -9999 -9999 -9999 -9999 -9999 -9999 -9999 -9999 -9999 -9999 -9999 -9999 -9999 -9999 -9999 -9999 -9999 -9999 -9999 -9999 -9999 -9999 -9999 -9999 -9999 -9999 -9999 -9999 -9999 -9999 -9999 -9999 -9999 -9999 -9999 -9999 -9999 -9999 -9999 -9999 -9999 -9999 -9999 -9999 -9999 -9999 -9999 -9999 8.37226E-1 8.31277E-1 -9999 -9999 8.23458E-1 8.106E-1 -9999 -9999 -9999 -9999 -9999 -9999 -9999 -9999 -9999 -9999 -9999 -9999 -9999 -9999 -9999 -9999 -9999 -9999 -9999 -9999 -9999 -9999 -9999 -9999 -9999 -9999 -9999 -9999 -9999 -9999 -9999 -9999 -9999 -9999 -9999 -9999 -9999 -9999 -9999 -9999 -9999 -9999 -9999 -9999 -9999 -9999 -9999 -9999 -9999 -9999 -9999
-9999 -9999 -9999 -9999 -9999 -9999 -9999 -9999 -9999 -9999 -9999 -9999 -9999 -9999 -9999 -9999 -9999 -9999 -9999 -9999 -9999 -9999 -9999 -9999 -9999 -9999 -9999 -9999 -9999 -9999 -9999 -9999 -9999 -9999 -9999 -9999 -9999 -9999 -9999 -9999 -9999 -9999 -9999 -9999 -9999 -9999 -9999 -9999 -9999 -9999 -9999 -9999 -9999 -9999 -9999 -9999 -9999 -9999 -9999 -9999 -9999 -9999 -9999 -9999 -9999 -9999 -9999 -9999 -9999 -9999 -9999 -9999 -9999 -9999 -9999 -9999 -9999 -9999 -9999 -9999 -9999 -9999 -9999 -9999 -9999 -9999 -9999 -9999 -9999 -9999 -9999 -9999 -9999 -9999 -9999 -9999 -9999 -9999 -9999 -9999 -9999 -9999 -9999 -9999 -9999 -9999 -9999 -9999 -9999 -9999 -9999 -9999 -9999 -9999 -9999 -9999 -9999 -9999 -9999 -9999 -9999 -9999 -9999 -9999 -9999 -9999 -9999 -9999 -9999 -9999 -9999 -9999 -9999 -9999 -9999 -9999 -9999 -9999 -9999 -9999 -9999 -9999 -9999 -9999 -9999 -9999 -9999 -9999 -9999 -9999 -9999 -9999 -9999 -9999 -9999 -9999 -9999 -9999 -9999 -9999 -9999 -9999 -9999 -9999 -9999 -9999 -9999 -9999 -9999 -9999 -9999 -9999 -9999 -9999 -9999 -9999 -9999 -9999 -9999 -9999 -9999 -9999 -9999 -9999 -9999 -9999 -9999 -9999 -9999 -9999 -9999 -9999 -9999 -9999 -9999 -9999 -9999 -9999 -9999 -9999 -9999 -9999 -9999 -9999 8.44293E-1 -9999 -9999 8.20021E-1 8.07275E-1 8.06361E-1 8.01429E-1 7.8475E-1 7.70465E-1 7.58496E-1 7.51717E-1 7.64974E-1 -9999 -9999 -9999 -9999 -9999 -9999 -9999 -9999 -9999 -9999 -9999 -9999 -9999 -9999 -9999 -9999 -9999 -9999 -9999 -9999 -9999 -9999 -9999 -9999 -9999 -9999 -9999 -9999 -9999 -9999 -9999 -9999 -9999 -9999 -9999 -9999 -9999 -9999 -9999 -9999 -9999 -9999 -9999 -9999 -9999 -9999 -9999 -9999
-9999 -9999 -9999 -9999 -9999 -9999 -9999 -9999 -9999 -9999 -9999 -9999 -9999 -9999 -9999 -9999 -9999 -9999 -9999 -9999 -9999 -9999 -9999 -9999 -9999 -9999 -9999 -9999 -9999 -9999 -9999 -9999 -9999 -9999 -9999 -9999 -9999 -9999 -9999 -9999 -9999 -9999 -9999 -9999 -9999 -9999 -9999 -9999 -9999 -9999 -9999 -9999 -9999 -9999 -9999 -9999 -9999 -9999 -9999 -9999 -9999 -9999 -9999 -9999 -9999 -9999 -9999 -9999 -9999 -9999 -9999 -9999 -9999 -9999 -9999 -9999 -9999 -9999 -9999 -9999 -9999 -9999 -9999 -9999 -9999 -9999 -9999 -9999 -9999 -9999 -9999 -9999 -9999 -9999 -9999 -9999 -9999 -9999 -9999 -9999 -9999 -9999 -9999 -9999 -9999 -9999 -9999 -9999 -9999 -9999 -9999 -9999 -9999 -9999 -9999 -9999 -9999 -9999 -9999 -9999 -9999 -9999 -9999 -9999 -9999 -9999 -9999 -9999 -9999 -9999 -9999 -9999 -9999 -9999 -9999 -9999 -9999 -9999 -9999 -9999 -9999 -9999 -9999 -9999 -9999 -9999 -9999 -9999 -9999 -9999 -9999 -9999 -9999 -9999 -9999 -9999 -9999 -9999 -9999 -9999 -9999 -9999 -9999 -9999 -9999 -9999 -9999 -9999 -9999 -9999 -9999 -9999 -9999 -9999 -9999 -9999 -9999 -9999 -9999 -9999 -9999 -9999 -9999 -9999 -9999 -9999 -9999 -9999 -9999 -9999 -9999 -9999 -9999 -9999 -9999 -9999 -9999 -9999 -9999 -9999 -9999 -9999 -9999 8.14738E-1 8.03876E-1 7.81061E-1 7.58193E-1 7.40851E-1 7.21062E-1 7.18093E-1 7.54362E-1 7.27551E-1 7.04288E-1 6.85435E-1 6.84372E-1 6.89635E-1 7.18528E-1 -9999 -9999 -9999 -9999 -9999 -9999 -9999 -9999 -9999 -9999 -9999 -9999 -9999 -9999 -9999 -9999 -9999 -9999 -9999 -9999 -9999 -9999 -9999 -9999 -9999 -9999 -9999 -9999 -9999 -9999 -9999 -9999 -9999 -9999 -9999 -9999 -9999 -9999 -9999 -9999 -9999 -9999 -9999 -9999 -9999 -9999 -9999
-9999 -9999 -9999 -9999 -9999 -9999 -9999 -9999 -9999 -9999 -9999 -9999 -9999 -9999 -9999 -9999 -9999 -9999 -9999 -9999 -9999 -9999 -9999 -9999 -9999 -9999 -9999 -9999 -9999 -9999 -9999 -9999 -9999 -9999 -9999 -9999 -9999 -9999 -9999 -9999 -9999 -9999 -9999 -9999 -9999 -9999 -9999 -9999 -9999 -9999 -9999 -9999 -9999 -9999 -9999 -9999 -9999 -9999 -9999 -9999 -9999 -9999 -9999 -9999 -9999 -9999 -9999 -9999 -9999 -9999 -9999 -9999 -9999 -9999 -9999 -9999 -9999 -9999 -9999 -9999 -9999 -9999 -9999 -9999 -9999 -9999 -9999 -9999 -9999 -9999 -9999 -9999 -9999 -9999 -9999 -9999 -9999 -9999 -9999 -9999 -9999 -9999 -9999 -9999 -9999 -9999 -9999 -9999 -9999 -9999 -9999 -9999 -9999 -9999 -9999 -9999 -9999 -9999 -9999 -9999 -9999 -9999 -9999 -9999 -9999 -9999 -9999 -9999 -9999 -9999 -9999 -9999 -9999 -9999 -9999 -9999 -9999 -9999 -9999 -9999 -9999 -9999 -9999 -9999 -9999 -9999 -9999 -9999 -9999 -9999 -9999 -9999 -9999 -9999 -9999 -9999 -9999 -9999 -9999 -9999 -9999 -9999 -9999 -9999 -9999 -9999 -9999 -9999 -9999 -9999 -9999 -9999 -9999 -9999 -9999 -9999 -9999 -9999 -9999 -9999 -9999 -9999 -9999 -9999 -9999 -9999 -9999 -9999 -9999 -9999 -9999 -9999 -9999 -9999 -9999 -9999 -9999 -9999 -9999 -9999 -9999 8.16795E-1 8.13555E-1 8.0846E-1 7.89306E-1 7.6079E-1 7.13735E-1 6.69389E-1 6.48742E-1 6.55598E-1 6.39329E-1 6.08401E-1 5.86977E-1 5.70086E-1 5.61164E-1 6.07981E-1 6.18845E-1 6.54971E-1 6.92645E-1 -9999 -9999 -9999 -9999 -9999 -9999 -9999 -9999 -9999 -9999 -9999 -9999 -9999 -9999 -9999 -9999 -9999 -9999 -9999 -9999 -9999 -9999 -9999 -9999 -9999 -9999 -9999 -9999 -9999 -9999 -9999 -9999 -9999 -9999 -9999 -9999 -9999 -9999 -9999 -9999 -9999 -9999 -9999 -9999 -9999
-9999 -9999 -9999 -9999 -9999 -9999 -9999 -9999 -9999 -9999 -9999 -9999 -9999 -9999 -9999 -9999 -9999 -9999 -9999 -9999 -9999 -9999 -9999 -9999 -9999 -9999 -9999 -9999 -9999 -9999 -9999 -9999 -9999 -9999 -9999 -9999 -9999 -9999 -9999 -9999 -9999 -9999 -9999 -9999 -9999 -9999 -9999 -9999 -9999 -9999 -9999 -9999 -9999 -9999 -9999 -9999 -9999 -9999 -9999 -9999 -9999 -9999 -9999 -9999 -9999 -9999 -9999 -9999 -9999 -9999 -9999 -9999 -9999 -9999 -9999 -9999 -9999 -9999 -9999 -9999 -9999 -9999 -9999 -9999 -9999 -9999 -9999 -9999 -9999 -9999 -9999 -9999 -9999 -9999 -9999 -9999 -9999 -9999 -9999 -9999 -9999 -9999 -9999 -9999 -9999 -9999 -9999 -9999 -9999 -9999 -9999 -9999 -9999 -9999 -9999 -9999 -9999 -9999 -9999 -9999 -9999 -9999 -9999 -9999 -9999 -9999 -9999 -9999 -9999 -9999 -9999 -9999 -9999 -9999 -9999 -9999 -9999 -9999 -9999 -9999 -9999 -9999 -9999 -9999 -9999 -9999 -9999 -9999 -9999 -9999 -9999 -9999 -9999 -9999 -9999 -9999 -9999 -9999 -9999 -9999 -9999 -9999 -9999 -9999 -9999 -9999 -9999 -9999 -9999 -9999 -9999 -9999 -9999 -9999 -9999 -9999 -9999 -9999 -9999 -9999 -9999 -9999 -9999 -9999 -9999 -9999 -9999 -9999 -9999 -9999 -9999 -9999 -9999 -9999 -9999 -9999 -9999 -9999 -9999 -9999 8.24281E-1 8.15916E-1 8.01398E-1 7.98188E-1 7.83641E-1 7.46088E-1 6.85622E-1 6.19799E-1 5.86108E-1 5.89425E-1 5.96223E-1 5.66834E-1 5.41232E-1 5.30046E-1 5.21453E-1 4.93906E-1 4.69987E-1 4.61059E-1 5.13349E-1 6.6712E-1 -9999 -9999 -9999 -9999 -9999 -9999 -9999 -9999 -9999 -9999 -9999 -9999 -9999 -9999 -9999 -9999 -9999 -9999 -9999 -9999 -9999 -9999 -9999 -9999 -9999 -9999 -9999 -9999 -9999 -9999 -9999 -9999 -9999 -9999 -9999 -9999 -9999 -9999 -9999 -9999 -9999 -9999 -9999 -9999
-9999 -9999 -9999 -9999 -9999 -9999 -9999 -9999 -9999 -9999 -9999 -9999 -9999 -9999 -9999 -9999 -9999 -9999 -9999 -9999 -9999 -9999 -9999 -9999 -9999 -9999 -9999 -9999 -9999 -9999 -9999 -9999 -9999 -9999 -9999 -9999 -9999 -9999 -9999 -9999 -9999 -9999 -9999 -9999 -9999 -9999 -9999 -9999 -9999 -9999 -9999 -9999 -9999 -9999 -9999 -9999 -9999 -9999 -9999 -9999 -9999 -9999 -9999 -9999 -9999 -9999 -9999 -9999 -9999 -9999 -9999 -9999 -9999 -9999 -9999 -9999 -9999 -9999 -9999 -9999 -9999 -9999 -9999 -9999 -9999 -9999 -9999 -9999 -9999 -9999 -9999 -9999 -9999 -9999 -9999 -9999 -9999 -9999 -9999 -9999 -9999 -9999 -9999 -9999 -9999 -9999 -9999 -9999 -9999 -9999 -9999 -9999 -9999 -9999 -9999 -9999 -9999 -9999 -9999 -9999 -9999 -9999 -9999 -9999 -9999 -9999 -9999 -9999 -9999 -9999 -9999 -9999 -9999 -9999 -9999 -9999 -9999 -9999 -9999 -9999 -9999 -9999 -9999 -9999 -9999 -9999 -9999 -9999 -9999 -9999 -9999 -9999 -9999 -9999 -9999 -9999 -9999 -9999 -9999 -9999 -9999 -9999 -9999 -9999 -9999 -9999 -9999 -9999 -9999 -9999 -9999 -9999 -9999 -9999 -9999 -9999 -9999 -9999 -9999 -9999 -9999 -9999 -9999 -9999 -9999 -9999 -9999 -9999 -9999 -9999 -9999 -9999 -9999 -9999 -9999 -9999 -9999 -9999 -9999 -9999 8.25129E-1 8.15548E-1 7.89224E-1 7.74734E-1 7.65568E-1 7.43486E-1 6.80614E-1 5.96162E-1 5.25541E-1 5.2115E-1 5.5141E-1 5.29717E-1 4.91964E-1 4.82682E-1 4.7941E-1 4.39946E-1 3.9188E-1 3.69876E-1 3.90483E-1 5.25243E-1 -9999 -9999 -9999 -9999 -9999 -9999 -9999 -9999 -9999 -9999 -9999 -9999 -9999 -9999 -9999 -9999 -9999 -9999 -9999 -9999 -9999 -9999 -9999 -9999 -9999 -9999 -9999 -9999 -9999 -9999 -9999 -9999 -9999 -9999 -9999 -9999 -9999 -9999 -9999 -9999 -9999 -9999 -9999 -9999
-9999 -9999 -9999 -9999 -9999 -9999 -9999 -9999 -9999 -9999 -9999 -9999 -9999 -9999 -9999 -9999 -9999 -9999 -9999 -9999 -9999 -9999 -9999 -9999 -9999 -9999 -9999 -9999 -9999 -9999 -9999 -9999 -9999 -9999 -9999 -9999 -9999 -9999 -9999 -9999 -9999 -9999 -9999 -9999 -9999 -9999 -9999 -9999 -9999 -9999 -9999 -9999 -9999 -9999 -9999 -9999 -9999 -9999 -9999 -9999 -9999 -9999 -9999 -9999 -9999 -9999 -9999 -9999 -9999 -9999 -9999 -9999 -9999 -9999 -9999 -9999 -9999 -9999 -9999 -9999 -9999 -9999 -9999 -9999 -9999 -9999 -9999 -9999 -9999 -9999 -9999 -9999 -9999 -9999 -9999 -9999 -9999 -9999 -9999 -9999 -9999 -9999 -9999 -9999 -9999 -9999 -9999 -9999 -9999 -9999 -9999 -9999 -9999 -9999 -9999 -9999 -9999 -9999 -9999 -9999 -9999 -9999 -9999 -9999 -9999 -9999 -9999 -9999 -9999 -9999 -9999 -9999 -9999 -9999 -9999 -9999 -9999 -9999 -9999 -9999 -9999 -9999 -9999 -9999 -9999 -9999 -9999 -9999 -9999 -9999 -9999 -9999 -9999 -9999 -9999 -9999 -9999 -9999 -9999 -9999 -9999 -9999 -9999 -9999 -9999 -9999 -9999 -9999 -9999 -9999 -9999 -9999 -9999 -9999 -9999 -9999 -9999 -9999 -9999 -9999 -9999 -9999 -9999 -9999 -9999 -9999 -9999 -9999 -9999 -9999 -9999 -9999 -9999 -9999 -9999 -9999 -9999 8.25974E-1 8.25693E-1 8.23146E-1 8.09366E-1 7.91661E-1 7.59549E-1 7.4629E-1 7.4666E-1 7.27013E-1 6.7174E-1 5.78332E-1 4.76223E-1 4.64681E-1 5.07264E-1 4.82323E-1 4.35088E-1 4.32207E-1 4.44287E-1 3.87389E-1 3.31024E-1 3.13985E-1 3.4001E-1 4.57527E-1 -9999 -9999 -9999 -9999 -9999 -9999 -9999 -9999 -9999 -9999 -9999 -9999 -9999 -9999 -9999 -9999 -9999 -9999 -9999 -9999 -9999 -9999 -9999 -9999 -9999 -9999 -9999 -9999 -9999 -9999 -9999 -9999 -9999 -9999 -9999 -9999 -9999 -9999 -9999 -9999 -9999 -9999 -9999 -9999
-9999 -9999 -9999 -9999 -9999 -9999 -9999 -9999 -9999 -9999 -9999 -9999 -9999 -9999 -9999 -9999 -9999 -9999 -9999 -9999 -9999 -9999 -9999 -9999 -9999 -9999 -9999 -9999 -9999 -9999 -9999 -9999 -9999 -9999 -9999 -9999 -9999 -9999 -9999 -9999 -9999 -9999 -9999 -9999 -9999 -9999 -9999 -9999 -9999 -9999 -9999 -9999 -9999 -9999 -9999 -9999 -9999 -9999 -9999 -9999 -9999 -9999 -9999 -9999 -9999 -9999 -9999 -9999 -9999 -9999 -9999 -9999 -9999 -9999 -9999 -9999 -9999 -9999 -9999 -9999 -9999 -9999 -9999 -9999 -9999 -9999 -9999 -9999 -9999 -9999 -9999 -9999 -9999 -9999 -9999 -9999 -9999 -9999 -9999 -9999 -9999 -9999 -9999 -9999 -9999 -9999 -9999 -9999 -9999 -9999 -9999 -9999 -9999 -9999 -9999 -9999 -9999 -9999 -9999 -9999 -9999 -9999 -9999 -9999 -9999 -9999 -9999 -9999 -9999 -9999 -9999 -9999 -9999 -9999 -9999 -9999 -9999 -9999 -9999 -9999 -9999 -9999 -9999 -9999 -9999 -9999 -9999 -9999 -9999 -9999 -9999 -9999 -9999 -9999 -9999 -9999 -9999 -9999 -9999 -9999 -9999 -9999 -9999 -9999 -9999 -9999 -9999 -9999 -9999 -9999 -9999 -9999 -9999 -9999 -9999 -9999 -9999 -9999 -9999 -9999 -9999 -9999 -9999 -9999 -9999 -9999 -9999 -9999 -9999 -9999 -9999 -9999 -9999 -9999 -9999 -9999 7.95705E-1 7.92829E-1 7.9435E-1 7.79603E-1 7.50838E-1 7.095E-1 6.79893E-1 6.7605E-1 6.82694E-1 6.67804E-1 5.99811E-1 4.96445E-1 3.78283E-1 3.50218E-1 3.82175E-1 4.33819E-1 3.82496E-1 3.9423E-1 4.13038E-1 3.61102E-1 3.40804E-1 3.55414E-1 3.87494E-1 4.9282E-1 -9999 -9999 -9999 -9999 -9999 -9999 -9999 -9999 -9999 -9999 -9999 -9999 -9999 -9999 -9999 -9999 -9999 -9999 -9999 -9999 -9999 -9999 -9999 -9999 -9999 -9999 -9999 -9999 -9999 -9999 -9999 -9999 -9999 -9999 -9999 -9999 -9999 -9999 -9999 -9999 -9999 -9999 -9999 -9999
-9999 -9999 -9999 -9999 -9999 -9999 -9999 -9999 -9999 -9999 -9999 -9999 -9999 -9999 -9999 -9999 -9999 -9999 -9999 -9999 -9999 -9999 -9999 -9999 -9999 -9999 -9999 -9999 -9999 -9999 -9999 -9999 -9999 -9999 -9999 -9999 -9999 -9999 -9999 -9999 -9999 -9999 -9999 -9999 -9999 -9999 -9999 -9999 -9999 -9999 -9999 -9999 -9999 -9999 -9999 -9999 -9999 -9999 -9999 -9999 -9999 -9999 -9999 -9999 -9999 -9999 -9999 -9999 -9999 -9999 -9999 -9999 -9999 -9999 -9999 -9999 -9999 -9999 -9999 -9999 -9999 -9999 -9999 -9999 -9999 -9999 -9999 -9999 -9999 -9999 -9999 -9999 -9999 -9999 -9999 -9999 -9999 -9999 -9999 -9999 -9999 -9999 -9999 -9999 -9999 -9999 -9999 -9999 -9999 -9999 -9999 -9999 -9999 -9999 -9999 -9999 -9999 -9999 -9999 -9999 -9999 -9999 -9999 -9999 -9999 -9999 -9999 -9999 -9999 -9999 -9999 -9999 -9999 -9999 -9999 -9999 -9999 -9999 -9999 -9999 -9999 -9999 -9999 -9999 -9999 -9999 -9999 -9999 -9999 -9999 -9999 -9999 -9999 -9999 -9999 -9999 -9999 -9999 -9999 -9999 -9999 -9999 -9999 -9999 -9999 -9999 -9999 -9999 -9999 -9999 -9999 -9999 -9999 -9999 -9999 -9999 -9999 -9999 -9999 -9999 -9999 -9999 -9999 -9999 -9999 -9999 -9999 -9999 -9999 -9999 -9999 -9999 -9999 -9999 -9999 -9999 8.08127E-1 8.01678E-1 7.95943E-1 7.7708E-1 7.4531E-1 7.0365E-1 6.7357E-1 6.70985E-1 6.814E-1 6.8983E-1 6.29256E-1 5.10767E-1 3.91243E-1 3.24107E-1 3.15083E-1 2.75736E-1 2.52931E-1 2.76469E-1 3.03511E-1 3.75853E-1 3.96243E-1 4.57174E-1 5.24786E-1 6.06462E-1 6.52177E-1 6.97602E-1 -9999 -9999 -9999 -9999 -9999 -9999 -9999 -9999 -9999 -9999 -9999 -9999 -9999 -9999 -9999 -9999 -9999 -9999 -9999 -9999 -9999 -9999 -9999 -9999 -9999 -9999 -9999 -9999 -9999 -9999 -9999 -9999 -9999 -9999 -9999 -9999 -9999 -9999 -9999 -9999 -9999 -9999
-9999 -9999 -9999 -9999 -9999 -9999 -9999 -9999 -9999 -9999 -9999 -9999 -9999 -9999 -9999 -9999 -9999 -9999 -9999 -9999 -9999 -9999 -9999 -9999 -9999 -9999 -9999 -9999 -9999 -9999 -9999 -9999 -9999 -9999 -9999 -9999 -9999 -9999 -9999 -9999 -9999 -9999 -9999 -9999 -9999 -9999 -9999 -9999 -9999 -9999 -9999 -9999 -9999 -9999 -9999 -9999 -9999 -9999 -9999 -9999 -9999 -9999 -9999 -9999 -9999 -9999 -9999 -9999 -9999 -9999 -9999 -9999 -9999 -9999 -9999 -9999 -9999 -9999 -9999 -9999 -9999 -9999 -9999 -9999 -9999 -9999 -9999 -9999 -9999 -9999 -9999 -9999 -9999 -9999 -9999 -9999 -9999 -9999 -9999 -9999 -9999 -9999 -9999 -9999 -9999 -9999 -9999 -9999 -9999 -9999 -9999 -9999 -9999 -9999 -9999 -9999 -9999 -9999 -9999 -9999 -9999 -9999 -9999 -9999 -9999 -9999 -9999 -9999 -9999 -9999 -9999 -9999 -9999 -9999 -9999 -9999 -9999 -9999 -9999 -9999 -9999 -9999 -9999 -9999 -9999 -9999 -9999 -9999 -9999 -9999 -9999 -9999 -9999 -9999 -9999 -9999 -9999 -9999 -9999 -9999 -9999 -9999 -9999 -9999 -9999 -9999 -9999 -9999 -9999 -9999 -9999 -9999 -9999 -9999 -9999 -9999 -9999 -9999 -9999 -9999 -9999 -9999 -9999 -9999 -9999 -9999 -9999 -9999 -9999 -9999 -9999 -9999 -9999 -9999 -9999 -9999 8.21222E-1 8.19023E-1 8.02073E-1 7.79952E-1 7.4831E-1 7.19143E-1 7.02669E-1 6.88573E-1 6.9221E-1 6.98312E-1 6.76364E-1 5.87586E-1 4.57078E-1 3.37579E-1 2.3834E-1 1.79365E-1 1.6274E-1 1.90999E-1 2.55445E-1 3.49447E-1 4.42295E-1 5.26422E-1 5.68166E-1 6.68812E-1 6.91354E-1 7.03321E-1 -9999 -9999 -9999 -9999 -9999 -9999 -9999 -9999 -9999 -9999 -9999 -9999 -9999 -9999 -9999 -9999 -9999 -9999 -9999 -9999 -9999 -9999 -9999 -9999 -9999 -9999 -9999 -9999 -9999 -9999 -9999 -9999 -9999 -9999 -9999 -9999 -9999 -9999 -9999 -9999 -9999 -9999
-9999 -9999 -9999 -9999 -9999 -9999 -9999 -9999 -9999 -9999 -9999 -9999 -9999 -9999 -9999 -9999 -9999 -9999 -9999 -9999 -9999 -9999 -9999 -9999 -9999 -9999 -9999 -9999 -9999 -9999 -9999 -9999 -9999 -9999 -9999 -9999 -9999 -9999 -9999 -9999 -9999 -9999 -9999 -9999 -9999 -9999 -9999 -9999 -9999 -9999 -9999 -9999 -9999 -9999 -9999 -9999 -9999 -9999 -9999 -9999 -9999 -9999 -9999 -9999 -9999 -9999 -9999 -9999 -9999 -9999 -9999 -9999 -9999 -9999 -9999 -9999 -9999 -9999 -9999 -9999 -9999 -9999 -9999 -9999 -9999 -9999 -9999 -9999 -9999 -9999 -9999 -9999 -9999 -9999 -9999 -9999 -9999 -9999 -9999 -9999 -9999 -9999 -9999 -9999 -9999 -9999 -9999 -9999 -9999 -9999 -9999 -9999 -9999 -9999 -9999 -9999 -9999 -9999 -9999 -9999 -9999 -9999 -9999 -9999 -9999 -9999 -9999 -9999 -9999 -9999 -9999 -9999 -9999 -9999 -9999 -9999 -9999 -9999 -9999 -9999 -9999 -9999 -9999 -9999 -9999 -9999 -9999 -9999 -9999 -9999 -9999 -9999 -9999 -9999 -9999 -9999 -9999 -9999 -9999 -9999 -9999 -9999 -9999 -9999 -9999 -9999 -9999 -9999 -9999 -9999 -9999 -9999 -9999 -9999 -9999 -9999 -9999 -9999 -9999 -9999 -9999 -9999 -9999 -9999 -9999 -9999 -9999 -9999 -9999 -9999 -9999 -9999 -9999 -9999 -9999 8.22466E-1 8.22436E-1 8.31741E-1 8.14647E-1 7.93257E-1 7.63319E-1 7.36047E-1 7.26692E-1 7.2501E-1 7.07198E-1 6.7219E-1 6.51094E-1 6.3645E-1 5.2927E-1 3.49934E-1 1.9114E-1 1.17509E-1 1.0863E-1 1.51153E-1 2.40143E-1 3.73027E-1 4.8734E-1 5.42457E-1 5.55168E-1 5.82973E-1 6.02794E-1 6.20904E-1 6.83395E-1 -9999 -9999 -9999 -9999 7.02529E-1 -9999 -9999 -9999 -9999 -9999 -9999 -9999 -9999 -9999 -9999 -9999 -9999 -9999 -9999 -9999 -9999 -9999 -9999 -9999 -9999 -9999 -9999 -9999 -9999 -9999 -9999 -9999 -9999 -9999 -9999 -9999 -9999 -9999 -9999 -9999 -9999
-9999 -9999 -9999 -9999 -9999 -9999 -9999 -9999 -9999 -9999 -9999 -9999 -9999 -9999 -9999 -9999 -9999 -9999 -9999 -9999 -9999 -9999 -9999 -9999 -9999 -9999 -9999 -9999 -9999 -9999 -9999 -9999 -9999 -9999 -9999 -9999 -9999 -9999 -9999 -9999 -9999 -9999 -9999 -9999 -9999 -9999 -9999 -9999 -9999 -9999 -9999 -9999 -9999 -9999 -9999 -9999 -9999 -9999 -9999 -9999 -9999 -9999 -9999 -9999 -9999 -9999 -9999 -9999 -9999 -9999 -9999 -9999 -9999 -9999 -9999 -9999 -9999 -9999 -9999 -9999 -9999 -9999 -9999 -9999 -9999 -9999 -9999 -9999 -9999 -9999 -9999 -9999 -9999 -9999 -9999 -9999 -9999 -9999 -9999 -9999 -9999 -9999 -9999 -9999 -9999 -9999 -9999 -9999 -9999 -9999 -9999 -9999 -9999 -9999 -9999 -9999 -9999 -9999 -9999 -9999 -9999 -9999 -9999 -9999 -9999 -9999 -9999 -9999 -9999 -9999 -9999 -9999 -9999 -9999 -9999 -9999 -9999 -9999 -9999 -9999 -9999 -9999 -9999 -9999 -9999 -9999 -9999 -9999 -9999 -9999 -9999 -9999 -9999 -9999 -9999 -9999 -9999 -9999 -9999 -9999 -9999 -9999 -9999 -9999 -9999 -9999 -9999 -9999 -9999 -9999 -9999 -9999 -9999 -9999 -9999 -9999 -9999 -9999 -9999 -9999 -9999 -9999 -9999 -9999 -9999 -9999 -9999 -9999 -9999 -9999 -9999 -9999 -9999 -9999 8.22483E-1 7.83189E-1 7.9354E-1 7.94708E-1 7.91239E-1 7.74004E-1 7.45166E-1 7.18817E-1 7.06557E-1 7.04008E-1 6.73748E-1 6.57766E-1 5.9651E-1 5.63666E-1 4.77246E-1 3.12952E-1 1.55389E-1 9.93016E-2 1.11571E-1 1.74499E-1 2.78629E-1 3.83303E-1 4.2825E-1 4.37852E-1 4.48468E-1 4.92462E-1 5.35168E-1 5.59028E-1 5.90087E-1 6.02354E-1 -9999 6.76587E-1 6.71E-1 6.80001E-1 -9999 -9999 -9999 -9999 -9999 -9999 -9999 -9999 -9999 -9999 -9999 -9999 -9999 -9999 -9999 -9999 -9999 -9999 -9999 -9999 -9999 -9999 -9999 -9999 -9999 -9999 -9999 -9999 -9999 -9999 -9999 -9999 -9999 -9999 -9999 -9999
-9999 -9999 -9999 -9999 -9999 -9999 -9999 -9999 -9999 -9999 -9999 -9999 -9999 -9999 -9999 -9999 -9999 -9999 -9999 -9999 -9999 -9999 -9999 -9999 -9999 -9999 -9999 -9999 -9999 -9999 -9999 -9999 -9999 -9999 -9999 -9999 -9999 -9999 -9999 -9999 -9999 -9999 -9999 -9999 -9999 -9999 -9999 -9999 -9999 -9999 -9999 -9999 -9999 -9999 -9999 -9999 -9999 -9999 -9999 -9999 -9999 -9999 -9999 -9999 -9999 -9999 -9999 -9999 -9999 -9999 -9999 -9999 -9999 -9999 -9999 -9999 -9999 -9999 -9999 -9999 -9999 -9999 -9999 -9999 -9999 -9999 -9999 -9999 -9999 -9999 -9999 -9999 -9999 -9999 -9999 -9999 -9999 -9999 -9999 -9999 -9999 -9999 -9999 -9999 -9999 -9999 -9999 -9999 -9999 -9999 -9999 -9999 -9999 -9999 -9999 -9999 -9999 -9999 -9999 -9999 -9999 -9999 -9999 -9999 -9999 -9999 -9999 -9999 -9999 -9999 -9999 -9999 -9999 -9999 -9999 -9999 -9999 -9999 -9999 -9999 -9999 -9999 -9999 -9999 -9999 -9999 -9999 -9999 -9999 -9999 -9999 -9999 -9999 -9999 -9999 -9999 -9999 -9999 -9999 -9999 -9999 -9999 -9999 -9999 -9999 -9999 -9999 -9999 -9999 -9999 -9999 -9999 -9999 -9999 -9999 -9999 -9999 -9999 -9999 -9999 -9999 -9999 -9999 -9999 -9999 -9999 -9999 -9999 -9999 -9999 -9999 -9999 -9999 7.83221E-1 7.83154E-1 7.9352E-1 7.94661E-1 7.9259E-1 7.90539E-1 7.88271E-1 7.74958E-1 7.65493E-1 7.53849E-1 7.20341E-1 6.40405E-1 5.39967E-1 4.42492E-1 3.46227E-1 2.47995E-1 1.66585E-1 1.12066E-1 1.16252E-1 1.74784E-1 2.34847E-1 3.1232E-1 3.49447E-1 3.21574E-1 3.10712E-1 3.24875E-1 3.73929E-1 4.36134E-1 4.8611E-1 4.9907E-1 5.06017E-1 4.99691E-1 5.31397E-1 5.81426E-1 -9999 -9999 -9999 -9999 -9999 -9999 -9999 -9999 -9999 -9999 -9999 -9999 -9999 -9999 -9999 -9999 -9999 -9999 -9999 -9999 -9999 -9999 -9999 -9999 -9999 -9999 -9999 -9999 -9999 -9999 -9999 -9999 -9999 -9999 -9999 -9999 -9999
-9999 -9999 -9999 -9999 -9999 -9999 -9999 -9999 -9999 -9999 -9999 -9999 -9999 -9999 -9999 -9999 -9999 -9999 -9999 -9999 -9999 -9999 -9999 -9999 -9999 -9999 -9999 -9999 -9999 -9999 -9999 -9999 -9999 -9999 -9999 -9999 -9999 -9999 -9999 -9999 -9999 -9999 -9999 -9999 -9999 -9999 -9999 -9999 -9999 -9999 -9999 -9999 -9999 -9999 -9999 -9999 -9999 -9999 -9999 -9999 -9999 -9999 -9999 -9999 -9999 -9999 -9999 -9999 -9999 -9999 -9999 -9999 -9999 -9999 -9999 -9999 -9999 -9999 -9999 -9999 -9999 -9999 -9999 -9999 -9999 -9999 -9999 -9999 -9999 -9999 -9999 -9999 -9999 -9999 -9999 -9999 -9999 -9999 -9999 -9999 -9999 -9999 -9999 -9999 -9999 -9999 -9999 -9999 -9999 -9999 -9999 -9999 -9999 -9999 -9999 -9999 -9999 -9999 -9999 -9999 -9999 -9999 -9999 -9999 -9999 -9999 -9999 -9999 -9999 -9999 -9999 -9999 -9999 -9999 -9999 -9999 -9999 -9999 -9999 -9999 -9999 -9999 -9999 -9999 -9999 -9999 -9999 -9999 -9999 -9999 -9999 -9999 -9999 -9999 -9999 -9999 -9999 -9999 -9999 -9999 -9999 -9999 -9999 -9999 -9999 -9999 -9999 -9999 -9999 -9999 -9999 -9999 -9999 -9999 -9999 -9999 -9999 -9999 -9999 -9999 -9999 -9999 -9999 -9999 -9999 -9999 -9999 -9999 -9999 -9999 -9999 -9999 7.83198E-1 7.83078E-1 7.8302E-1 7.93405E-1 7.94554E-1 2.60023E-1 2.7909E-1 7.88441E-1 7.86339E-1 7.84207E-1 7.80034E-1 7.0861E-1 5.58794E-1 3.8521E-1 2.6913E-1 1.84987E-1 1.2556E-1 9.76734E-2 1.17251E-1 1.67086E-1 2.22733E-1 2.65691E-1 2.89087E-1 2.4957E-1 2.46618E-1 2.20435E-1 2.42712E-1 2.85125E-1 3.46737E-1 4.00209E-1 3.86731E-1 3.71086E-1 3.74559E-1 4.22515E-1 5.25915E-1 -9999 -9999 -9999 -9999 -9999 -9999 -9999 -9999 -9999 -9999 6.99661E-1 6.90961E-1 -9999 -9999 -9999 -9999 -9999 -9999 -9999 -9999 -9999 -9999 -9999 -9999 -9999 -9999 -9999 -9999 -9999 -9999 -9999 -9999 -9999 -9999 -9999 -9999 -9999
-9999 -9999 -9999 -9999 -9999 -9999 -9999 -9999 -9999 -9999 -9999 -9999 -9999 -9999 -9999 -9999 -9999 -9999 -9999 -9999 -9999 -9999 -9999 -9999 -9999 -9999 -9999 -9999 -9999 -9999 -9999 -9999 -9999 -9999 -9999 -9999 -9999 -9999 -9999 -9999 -9999 -9999 -9999 -9999 -9999 -9999 -9999 -9999 -9999 -9999 -9999 -9999 -9999 -9999 -9999 -9999 -9999 -9999 -9999 -9999 -9999 -9999 -9999 -9999 -9999 -9999 -9999 -9999 -9999 -9999 -9999 -9999 -9999 -9999 -9999 -9999 -9999 -9999 -9999 -9999 -9999 -9999 -9999 -9999 -9999 -9999 -9999 -9999 -9999 -9999 -9999 -9999 -9999 -9999 -9999 -9999 -9999 -9999 -9999 -9999 -9999 -9999 -9999 -9999 -9999 -9999 -9999 -9999 -9999 -9999 -9999 -9999 -9999 -9999 -9999 -9999 -9999 -9999 -9999 -9999 -9999 -9999 -9999 -9999 -9999 -9999 -9999 -9999 -9999 -9999 -9999 -9999 -9999 -9999 -9999 -9999 -9999 -9999 -9999 -9999 -9999 -9999 -9999 -9999 -9999 -9999 -9999 -9999 -9999 -9999 -9999 -9999 -9999 -9999 -9999 -9999 -9999 -9999 -9999 -9999 -9999 -9999 -9999 -9999 -9999 -9999 -9999 -9999 -9999 -9999 -9999 -9999 -9999 -9999 -9999 -9999 -9999 -9999 -9999 -9999 -9999 -9999 -9999 -9999 -9999 -9999 -9999 -9999 -9999 -9999 -9999 -9999 7.83061E-1 7.82938E-1 7.82865E-1 2.24463E-1 2.41721E-1 2.41787E-1 2.98821E-1 3.40924E-1 3.63025E-1 7.8216E-1 7.4382E-1 6.18464E-1 4.30569E-1 2.49004E-1 1.46348E-1 1.13043E-1 8.7095E-2 8.29616E-2 1.16467E-1 1.64113E-1 2.19023E-1 2.57272E-1 2.42983E-1 1.71208E-1 1.30351E-1 1.29877E-1 1.44823E-1 2.06289E-1 2.78887E-1 3.16278E-1 2.85922E-1 2.47204E-1 2.56286E-1 3.46301E-1 4.60634E-1 -9999 -9999 -9999 -9999 -9999 -9999 -9999 -9999 -9999 -9999 -9999 -9999 -9999 -9999 -9999 -9999 -9999 -9999 -9999 -9999 -9999 -9999 -9999 -9999 -9999 -9999 -9999 -9999 -9999 -9999 -9999 -9999 -9999 -9999 -9999 -9999 -9999
-9999 -9999 -9999 -9999 -9999 -9999 -9999 -9999 -9999 -9999 -9999 -9999 -9999 -9999 -9999 -9999 -9999 -9999 -9999 -9999 -9999 -9999 -9999 -9999 -9999 -9999 -9999 -9999 -9999 -9999 -9999 -9999 -9999 -9999 -9999 -9999 -9999 -9999 -9999 -9999 -9999 -9999 -9999 -9999 -9999 -9999 -9999 -9999 -9999 -9999 -9999 -9999 -9999 -9999 -9999 -9999 -9999 -9999 -9999 -9999 -9999 -9999 -9999 -9999 -9999 -9999 -9999 -9999 -9999 -9999 -9999 -9999 -9999 -9999 -9999 -9999 -9999 -9999 -9999 -9999 -9999 -9999 -9999 -9999 -9999 -9999 -9999 -9999 -9999 -9999 -9999 -9999 -9999 -9999 -9999 -9999 -9999 -9999 -9999 -9999 -9999 -9999 -9999 -9999 -9999 -9999 -9999 -9999 -9999 -9999 -9999 -9999 -9999 -9999 -9999 -9999 -9999 -9999 -9999 -9999 -9999 -9999 -9999 -9999 -9999 -9999 -9999 -9999 -9999 -9999 -9999 -9999 -9999 -9999 -9999 -9999 -9999 -9999 -9999 -9999 -9999 -9999 -9999 -9999 -9999 -9999 -9999 -9999 -9999 -9999 -9999 -9999 -9999 -9999 -9999 -9999 -9999 -9999 -9999 -9999 -9999 -9999 -9999 -9999 -9999 -9999 -9999 -9999 -9999 -9999 -9999 -9999 -9999 -9999 -9999 -9999 -9999 -9999 -9999 -9999 -9999 -9999 -9999 -9999 -9999 -9999 -9999 -9999 -9999 -9999 -9999 -9999 -9999 7.82801E-1 2.07986E-1 2.24311E-1 2.59677E-1 2.59746E-1 2.78824E-1 2.98836E-1 4.08923E-1 4.52935E-1 4.80794E-1 4.56652E-1 2.8903E-1 1.64922E-1 1.10858E-1 1.66099E-1 1.20956E-1 9.12962E-2 8.86392E-2 1.16736E-1 1.55371E-1 1.98093E-1 1.64029E-1 1.04817E-1 7.93989E-2 9.11285E-2 1.15745E-1 1.43121E-1 1.87944E-1 2.15295E-1 2.63431E-1 2.22178E-1 2.1343E-1 2.92562E-1 4.09861E-1 4.67443E-1 5.33831E-1 -9999 -9999 -9999 -9999 -9999 -9999 -9999 -9999 -9999 -9999 -9999 -9999 -9999 -9999 -9999 -9999 -9999 -9999 -9999 -9999 -9999 -9999 -9999 -9999 -9999 -9999 -9999 -9999 -9999 -9999 -9999 -9999 -9999 -9999 -9999
-9999 -9999 -9999 -9999 -9999 -9999 -9999 -9999 -9999 -9999 -9999 -9999 -9999 -9999 -9999 -9999 -9999 -9999 -9999 -9999 -9999 -9999 -9999 -9999 -9999 -9999 -9999 -9999 -9999 -9999 -9999 -9999 -9999 -9999 -9999 -9999 -9999 -9999 -9999 -9999 -9999 -9999 -9999 -9999 -9999 -9999 -9999 -9999 -9999 -9999 -9999 -9999 -9999 -9999 -9999 -9999 -9999 -9999 -9999 -9999 -9999 -9999 -9999 -9999 -9999 -9999 -9999 -9999 -9999 -9999 -9999 -9999 -9999 -9999 -9999 -9999 -9999 -9999 -9999 -9999 -9999 -9999 -9999 -9999 -9999 -9999 -9999 -9999 -9999 -9999 -9999 -9999 -9999 -9999 -9999 -9999 -9999 -9999 -9999 -9999 -9999 -9999 -9999 -9999 -9999 -9999 -9999 -9999 -9999 -9999 -9999 -9999 -9999 -9999 -9999 -9999 -9999 -9999 -9999 -9999 -9999 -9999 -9999 -9999 -9999 -9999 -9999 -9999 -9999 -9999 -9999 -9999 -9999 -9999 -9999 -9999 -9999 -9999 -9999 -9999 -9999 -9999 -9999 -9999 -9999 -9999 -9999 -9999 -9999 -9999 -9999 -9999 -9999 -9999 -9999 -9999 -9999 -9999 -9999 -9999 -9999 -9999 -9999 -9999 -9999 -9999 -9999 -9999 -9999 -9999 -9999 -9999 -9999 -9999 -9999 -9999 -9999 -9999 -9999 -9999 -9999 -9999 -9999 -9999 -9999 -9999 -9999 -9999 -9999 -9999 -9999 -9999 7.37649E-1 7.37516E-1 -9999 1.69905E-1 1.83935E-1 1.83966E-1 1.98972E-1 2.49371E-1 6.56067E-1 6.86224E-1 6.33388E-1 4.89033E-1 3.22644E-1 2.19659E-1 1.8127E-1 2.43581E-1 2.70957E-1 1.22024E-1 7.74571E-2 8.38021E-2 1.03264E-1 1.28655E-1 1.13301E-1 8.20774E-2 7.5807E-2 8.62698E-2 1.12557E-1 1.38158E-1 1.66658E-1 2.07633E-1 2.6846E-1 2.58866E-1 2.40651E-1 3.29885E-1 3.47503E-1 3.65897E-1 4.18907E-1 4.60177E-1 5.27042E-1 -9999 -9999 -9999 -9999 7.04568E-1 -9999 -9999 -9999 -9999 -9999 -9999 -9999 -9999 -9999 -9999 -9999 -9999 -9999 -9999 -9999 -9999 -9999 -9999 -9999 -9999 -9999 -9999 -9999 -9999 -9999 -9999 -9999 -9999
-9999 -9999 -9999 -9999 -9999 -9999 -9999 -9999 -9999 -9999 -9999 -9999 -9999 -9999 -9999 -9999 -9999 -9999 -9999 -9999 -9999 -9999 -9999 -9999 -9999 -9999 -9999 -9999 -9999 -9999 -9999 -9999 -9999 -9999 -9999 -9999 -9999 -9999 -9999 -9999 -9999 -9999 -9999 -9999 -9999 -9999 -9999 -9999 -9999 -9999 -9999 -9999 -9999 -9999 -9999 -9999 -9999 -9999 -9999 -9999 -9999 -9999 -9999 -9999 -9999 -9999 -9999 -9999 -9999 -9999 -9999 -9999 -9999 -9999 -9999 -9999 -9999 -9999 -9999 -9999 -9999 -9999 -9999 -9999 -9999 -9999 -9999 -9999 -9999 -9999 -9999 -9999 -9999 -9999 -9999 -9999 -9999 -9999 -9999 -9999 -9999 -9999 -9999 -9999 -9999 -9999 -9999 -9999 -9999 -9999 -9999 -9999 -9999 -9999 -9999 -9999 -9999 -9999 -9999 -9999 -9999 -9999 -9999 -9999 -9999 -9999 -9999 -9999 -9999 -9999 -9999 -9999 -9999 -9999 -9999 -9999 -9999 -9999 -9999 -9999 -9999 -9999 -9999 -9999 -9999 -9999 -9999 -9999 -9999 -9999 -9999 -9999 -9999 -9999 -9999 -9999 -9999 -9999 -9999 -9999 -9999 -9999 -9999 -9999 -9999 -9999 -9999 -9999 -9999 -9999 -9999 -9999 -9999 -9999 -9999 -9999 -9999 -9999 -9999 -9999 -9999 -9999 -9999 -9999 -9999 -9999 -9999 -9999 -9999 -9999 -9999 7.37712E-1 7.37646E-1 7.37665E-1 7.37719E-1 7.37685E-1 1.6998E-1 1.69876E-1 1.83953E-1 2.31688E-1 6.10897E-1 6.65272E-1 6.7339E-1 5.97142E-1 5.35635E-1 4.47826E-1 3.93391E-1 4.42783E-1 4.13556E-1 2.62322E-1 1.23362E-1 9.74331E-2 8.99543E-2 1.03358E-1 8.83238E-2 8.16906E-2 8.4226E-2 1.02277E-1 1.34505E-1 1.72185E-1 1.90494E-1 2.27083E-1 2.94132E-1 3.00579E-1 2.62871E-1 2.46042E-1 2.53739E-1 3.20544E-1 3.41938E-1 3.79995E-1 4.3203E-1 5.02472E-1 5.42608E-1 6.06562E-1 6.39611E-1 6.32368E-1 6.17704E-1 -9999 -9999 -9999 -9999 -9999 -9999 -9999 -9999 -9999 -9999 -9999 -9999 -9999 -9999 -9999 -9999 -9999 -9999 -9999 -9999 -9999 -9999 -9999 -9999 -9999 -9999 -9999
-9999 -9999 -9999 -9999 -9999 -9999 -9999 -9999 -9999 -9999 -9999 -9999 -9999 -9999 -9999 -9999 -9999 -9999 -9999 -9999 -9999 -9999 -9999 -9999 -9999 -9999 -9999 -9999 -9999 -9999 -9999 -9999 -9999 -9999 -9999 -9999 -9999 -9999 -9999 -9999 -9999 -9999 -9999 -9999 -9999 -9999 -9999 -9999 -9999 -9999 -9999 -9999 -9999 -9999 -9999 -9999 -9999 -9999 -9999 -9999 -9999 -9999 -9999 -9999 -9999 -9999 -9999 -9999 -9999 -9999 -9999 -9999 -9999 -9999 -9999 -9999 -9999 -9999 -9999 -9999 -9999 -9999 -9999 -9999 -9999 -9999 -9999 -9999 -9999 -9999 -9999 -9999 -9999 -9999 -9999 -9999 -9999 -9999 -9999 -9999 -9999 -9999 -9999 -9999 -9999 -9999 -9999 -9999 -9999 -9999 -9999 -9999 -9999 -9999 -9999 -9999 -9999 -9999 -9999 -9999 -9999 -9999 -9999 -9999 -9999 -9999 -9999 -9999 -9999 -9999 -9999 -9999 -9999 -9999 -9999 -9999 -9999 -9999 -9999 -9999 -9999 -9999 -9999 -9999 -9999 -9999 -9999 -9999 -9999 -9999 -9999 -9999 -9999 -9999 -9999 -9999 -9999 -9999 -9999 -9999 -9999 -9999 -9999 -9999 -9999 -9999 -9999 -9999 -9999 -9999 -9999 -9999 -9999 -9999 -9999 -9999 -9999 -9999 -9999 -9999 -9999 -9999 -9999 -9999 -9999 -9999 -9999 -9999 -9999 7.37838E-1 7.37728E-1 7.37682E-1 7.37868E-1 7.31241E-1 6.79964E-1 6.71422E-1 7.41865E-1 1.70055E-1 1.69925E-1 2.14943E-1 6.75527E-1 6.87486E-1 6.75175E-1 6.60865E-1 6.68367E-1 6.08517E-1 4.85098E-1 4.27604E-1 4.11798E-1 4.55076E-1 3.6389E-1 2.83648E-1 2.17989E-1 1.60663E-1 8.51924E-2 7.45828E-2 8.88149E-2 1.35418E-1 1.66682E-1 1.8914E-1 1.93747E-1 1.99693E-1 2.03526E-1 2.04161E-1 1.89333E-1 1.83989E-1 2.25964E-1 2.90979E-1 3.03878E-1 3.50168E-1 3.71738E-1 4.27947E-1 5.0345E-1 5.75348E-1 6.12147E-1 5.9672E-1 5.73914E-1 5.46004E-1 6.42356E-1 6.73154E-1 -9999 -9999 -9999 -9999 -9999 -9999 -9999 -9999 -9999 -9999 -9999 -9999 -9999 -9999 -9999 -9999 -9999 -9999 -9999 -9999 -9999 -9999 -9999 -9999
-9999 -9999 -9999 -9999 -9999 -9999 -9999 -9999 -9999 -9999 -9999 -9999 -9999 -9999 -9999 -9999 -9999 -9999 -9999 -9999 -9999 -9999 -9999 -9999 -9999 -9999 -9999 -9999 -9999 -9999 -9999 -9999 -9999 -9999 -9999 -9999 -9999 -9999 -9999 -9999 -9999 -9999 -9999 -9999 -9999 -9999 -9999 -9999 -9999 -9999 -9999 -9999 -9999 -9999 -9999 -9999 -9999 -9999 -9999 -9999 -9999 -9999 -9999 -9999 -9999 -9999 -9999 -9999 -9999 -9999 -9999 -9999 -9999 -9999 -9999 -9999 -9999 -9999 -9999 -9999 -9999 -9999 -9999 -9999 -9999 -9999 -9999 -9999 -9999 -9999 -9999 -9999 -9999 -9999 -9999 -9999 -9999 -9999 -9999 -9999 -9999 -9999 -9999 -9999 -9999 -9999 -9999 -9999 -9999 -9999 -9999 -9999 -9999 -9999 -9999 -9999 -9999 -9999 -9999 -9999 -9999 -9999 -9999 -9999 -9999 -9999 -9999 -9999 -9999 -9999 -9999 -9999 -9999 -9999 -9999 -9999 -9999 -9999 -9999 -9999 -9999 -9999 -9999 -9999 -9999 -9999 -9999 -9999 -9999 -9999 -9999 -9999 -9999 -9999 -9999 -9999 -9999 -9999 -9999 -9999 -9999 -9999 -9999 -9999 -9999 -9999 -9999 -9999 -9999 -9999 -9999 -9999 -9999 -9999 -9999 -9999 -9999 -9999 -9999 -9999 -9999 -9999 -9999 -9999 -9999 -9999 -9999 7.38027E-1 7.38123E-1 7.38064E-1 7.37821E-1 7.37719E-1 7.42987E-1 5.84198E-1 4.49944E-1 4.35599E-1 1.83249E-1 1.84484E-1 1.70012E-1 1.99125E-1 5.63697E-1 6.31977E-1 5.22764E-1 4.5833E-1 5.13976E-1 5.5157E-1 5.69221E-1 6.17613E-1 4.29624E-1 5.11814E-1 4.882E-1 4.41788E-1 3.92389E-1 2.96687E-1 1.79913E-1 9.06038E-2 9.81639E-2 1.11529E-1 1.123E-1 1.06979E-1 1.3632E-1 1.48975E-1 1.66953E-1 1.91013E-1 1.92907E-1 1.91087E-1 2.38859E-1 3.2105E-1 3.54267E-1 3.42964E-1 3.40086E-1 4.21983E-1 4.89274E-1 5.73315E-1 5.7967E-1 5.67686E-1 5.11037E-1 4.77841E-1 5.07972E-1 5.35806E-1 6.37851E-1 -9999 -9999 -9999 -9999 -9999 -9999 -9999 -9999 -9999 -9999 -9999 -9999 -9999 -9999 -9999 -9999 -9999 -9999 -9999 -9999 -9999 -9999 -9999
-9999 -9999 -9999 -9999 -9999 -9999 -9999 -9999 -9999 -9999 -9999 -9999 -9999 -9999 -9999 -9999 -9999 -9999 -9999 -9999 -9999 -9999 -9999 -9999 -9999 -9999 -9999 -9999 -9999 -9999 -9999 -9999 -9999 -9999 -9999 -9999 -9999 -9999 -9999 -9999 -9999 -9999 -9999 -9999 -9999 -9999 -9999 -9999 -9999 -9999 -9999 -9999 -9999 -9999 -9999 -9999 -9999 -9999 -9999 -9999 -9999 -9999 -9999 -9999 -9999 -9999 -9999 -9999 -9999 -9999 -9999 -9999 -9999 -9999 -9999 -9999 -9999 -9999 -9999 -9999 -9999 -9999 -9999 -9999 -9999 -9999 -9999 -9999 -9999 -9999 -9999 -9999 -9999 -9999 -9999 -9999 -9999 -9999 -9999 -9999 -9999 -9999 -9999 -9999 -9999 -9999 -9999 -9999 -9999 -9999 -9999 -9999 -9999 -9999 -9999 -9999 -9999 -9999 -9999 -9999 -9999 -9999 -9999 -9999 -9999 -9999 -9999 -9999 -9999 -9999 -9999 -9999 -9999 -9999 -9999 -9999 -9999 -9999 -9999 -9999 -9999 -9999 -9999 -9999 -9999 -9999 -9999 -9999 -9999 -9999 -9999 -9999 -9999 -9999 -9999 -9999 -9999 -9999 -9999 -9999 -9999 -9999 -9999 -9999 -9999 -9999 -9999 -9999 -9999 -9999 -9999 -9999 -9999 -9999 -9999 -9999 -9999 -9999 -9999 -9999 -9999 -9999 -9999 -9999 -9999 7.37981E-1 7.31722E-1 6.91647E-1 6.69872E-1 6.89672E-1 7.49951E-1 7.49626E-1 7.20756E-1 4.73884E-1 2.61498E-1 2.04398E-1 1.10817E-1 1.57424E-1 1.52283E-1 1.65162E-1 2.25647E-1 1.93772E-1 1.65328E-1 1.65271E-1 4.42829E-1 5.1593E-1 6.24607E-1 5.55827E-1 3.93094E-1 4.54986E-1 4.92751E-1 4.96529E-1 3.65306E-1 4.2808E-1 2.5631E-1 1.38573E-1 9.05204E-2 8.15013E-2 8.40247E-2 9.24938E-2 1.10949E-1 1.38045E-1 2.0347E-1 2.21457E-1 2.32397E-1 2.2494E-1 2.52261E-1 3.02472E-1 3.46308E-1 3.73951E-1 3.72358E-1 3.96639E-1 4.66298E-1 5.65794E-1 6.17098E-1 5.69255E-1 4.83433E-1 4.3347E-1 4.46478E-1 4.69878E-1 4.90404E-1 5.89256E-1 6.72293E-1 -9999 -9999 -9999 -9999 -9999 -9999 -9999 -9999 -9999 -9999 -9999 -9999 -9999 -9999 -9999 -9999 -9999 -9999 -9999 -9999 -9999
-9999 -9999 -9999 -9999 -9999 -9999 -9999 -9999 -9999 -9999 -9999 -9999 -9999 -9999 -9999 -9999 -9999 -9999 -9999 -9999 -9999 -9999 -9999 -9999 -9999 -9999 -9999 -9999 -9999 -9999 -9999 -9999 -9999 -9999 -9999 -9999 -9999 -9999 -9999 -9999 -9999 -9999 -9999 -9999 -9999 -9999 -9999 -9999 -9999 -9999 -9999 -9999 -9999 -9999 -9999 -9999 -9999 -9999 -9999 -9999 -9999 -9999 -9999 -9999 -9999 -9999 -9999 -9999 -9999 -9999 -9999 -9999 -9999 -9999 -9999 -9999 -9999 -9999 -9999 -9999 -9999 -9999 -9999 -9999 -9999 -9999 -9999 -9999 -9999 -9999 -9999 -9999 -9999 -9999 -9999 -9999 -9999 -9999 -9999 -9999 -9999 -9999 -9999 -9999 -9999 -9999 -9999 -9999 -9999 -9999 -9999 -9999 -9999 -9999 -9999 -9999 -9999 -9999 -9999 -9999 -9999 -9999 -9999 -9999 -9999 -9999 -9999 -9999 -9999 -9999 -9999 -9999 -9999 -9999 -9999 -9999 -9999 -9999 -9999 -9999 -9999 -9999 -9999 -9999 -9999 -9999 -9999 -9999 -9999 -9999 -9999 -9999 -9999 -9999 -9999 -9999 -9999 -9999 -9999 -9999 -9999 -9999 -9999 -9999 -9999 -9999 -9999 -9999 -9999 -9999 -9999 -9999 -9999 -9999 1.70038E-1 -9999 -9999 -9999 1.70167E-1 1.70249E-1 1.70327E-1 7.38064E-1 7.3811E-1 7.38133E-1 7.35876E-1 7.16887E-1 6.84205E-1 5.74893E-1 5.21779E-1 5.61941E-1 6.82657E-1 7.20423E-1 2.00241E-1 2.56302E-1 2.10894E-1 1.80826E-1 1.26434E-1 1.27862E-1 1.52503E-1 1.78953E-1 1.65285E-1 1.52403E-1 1.5233E-1 1.52312E-1 1.65283E-1 2.21373E-1 5.48347E-1 4.37862E-1 5.46237E-1 4.1405E-1 3.79333E-1 4.75214E-1 3.71383E-1 4.28804E-1 2.28447E-1 2.25556E-1 1.04541E-1 9.46265E-2 1.29083E-1 1.58382E-1 1.65571E-1 1.85013E-1 2.15273E-1 2.07762E-1 2.11988E-1 2.60462E-1 2.67164E-1 2.96076E-1 3.22807E-1 3.58549E-1 3.89417E-1 4.20505E-1 4.69829E-1 5.23063E-1 5.81546E-1 5.55046E-1 4.81715E-1 4.20552E-1 4.12258E-1 4.29632E-1 4.46258E-1 5.06871E-1 6.15901E-1 6.48174E-1 5.95825E-1 5.36827E-1 5.16397E-1 5.6011E-1 5.87362E-1 6.03377E-1 -9999 6.64137E-1 6.46024E-1 6.33406E-1 6.74486E-1 -9999 -9999 -9999 -9999 -9999 -9999 -9999 -9999 -9999
-9999 -9999 -9999 -9999 -9999 -9999 -9999 -9999 -9999 -9999 -9999 -9999 -9999 -9999 -9999 -9999 -9999 -9999 -9999 -9999 -9999 -9999 -9999 -9999 -9999 -9999 -9999 -9999 -9999 -9999 -9999 -9999 -9999 -9999 -9999 -9999 -9999 -9999 -9999 -9999 -9999 -9999 -9999 -9999 -9999 -9999 -9999 -9999 -9999 -9999 -9999 -9999 -9999 -9999 -9999 -9999 -9999 -9999 -9999 -9999 -9999 -9999 -9999 -9999 -9999 -9999 -9999 -9999 -9999 -9999 -9999 -9999 -9999 -9999 -9999 -9999 -9999 -9999 -9999 -9999 -9999 -9999 -9999 -9999 -9999 -9999 -9999 -9999 -9999 -9999 -9999 -9999 -9999 -9999 -9999 -9999 -9999 -9999 -9999 -9999 -9999 -9999 -9999 -9999 -9999 -9999 -9999 -9999 -9999 -9999 -9999 -9999 -9999 -9999 -9999 -9999 -9999 -9999 -9999 -9999 -9999 -9999 -9999 -9999 -9999 -9999 -9999 -9999 -9999 -9999 -9999 -9999 -9999 -9999 -9999 -9999 -9999 -9999 -9999 -9999 -9999 -9999 -9999 -9999 -9999 -9999 -9999 -9999 -9999 -9999 -9999 -9999 -9999 -9999 -9999 -9999 -9999 -9999 -9999 -9999 -9999 -9999 -9999 -9999 -9999 -9999 -9999 -9999 -9999 -9999 -9999 1.69912E-1 1.69958E-1 1.70014E-1 1.70099E-1 1.70174E-1 1.70227E-1 1.70305E-1 1.70433E-1 7.35828E-1 7.22311E-1 7.08588E-1 6.63066E-1 6.52734E-1 6.47396E-1 6.31856E-1 5.90582E-1 5.22755E-1 4.59807E-1 4.89358E-1 6.1816E-1 2.08349E-1 2.88364E-1 2.45443E-1 1.55725E-1 1.21649E-1 1.19268E-1 1.38719E-1 1.54258E-1 1.52478E-1 1.52401E-1 1.52361E-1 1.52321E-1 1.52308E-1 1.5237E-1 1.79079E-1 1.79129E-1 1.79147E-1 1.906E-1 2.64333E-1 3.19584E-1 3.60405E-1 2.88569E-1 2.32849E-1 2.02036E-1 2.70696E-1 2.0041E-1 1.32855E-1 1.38105E-1 9.97972E-2 9.16758E-2 2.60839E-1 2.87769E-1 2.902E-1 2.42407E-1 2.48108E-1 2.61423E-1 3.30302E-1 3.24948E-1 3.57457E-1 4.2503E-1 4.66553E-1 4.86315E-1 4.84849E-1 4.67557E-1 4.52016E-1 4.59906E-1 4.18035E-1 4.2825E-1 4.48896E-1 4.39503E-1 4.62254E-1 5.29449E-1 5.54202E-1 5.31399E-1 3.98506E-1 3.90732E-1 4.58386E-1 4.80063E-1 5.03265E-1 5.01666E-1 5.52848E-1 5.54428E-1 5.72931E-1 6.0945E-1 -9999 -9999 -9999 -9999 -9999 -9999 -9999 -9999 -9999
-9999 -9999 -9999 -9999 -9999 -9999 -9999 -9999 -9999 -9999 -9999 -9999 -9999 -9999 -9999 -9999 -9999 -9999 -9999 -9999 -9999 -9999 -9999 -9999 -9999 -9999 -9999 -9999 -9999 -9999 -9999 -9999 -9999 -9999 -9999 -9999 -9999 -9999 -9999 -9999 -9999 -9999 -9999 -9999 -9999 -9999 -9999 -9999 -9999 -9999 -9999 -9999 -9999 -9999 -9999 -9999 -9999 -9999 -9999 -9999 -9999 -9999 -9999 -9999 -9999 -9999 -9999 -9999 -9999 -9999 -9999 -9999 -9999 -9999 -9999 -9999 -9999 -9999 -9999 -9999 -9999 -9999 -9999 -9999 -9999 -9999 -9999 -9999 -9999 -9999 -9999 -9999 -9999 -9999 -9999 -9999 -9999 -9999 -9999 -9999 -9999 -9999 -9999 -9999 -9999 -9999 -9999 -9999 -9999 -9999 -9999 -9999 -9999 -9999 -9999 -9999 -9999 -9999 -9999 -9999 -9999 -9999 -9999 -9999 -9999 -9999 -9999 -9999 -9999 -9999 -9999 -9999 -9999 -9999 -9999 -9999 -9999 -9999 -9999 -9999 -9999 -9999 -9999 -9999 -9999 -9999 -9999 -9999 -9999 -9999 -9999 -9999 -9999 -9999 -9999 -9999 -9999 -9999 -9999 -9999 -9999 -9999 -9999 -9999 -9999 -9999 -9999 -9999 1.69777E-1 1.6985E-1 1.69922E-1 1.69975E-1 1.70017E-1 1.70067E-1 1.8418E-1 1.84273E-1 1.84409E-1 1.86417E-1 6.88213E-1 6.25256E-1 6.3049E-1 6.30945E-1 6.0609E-1 5.74222E-1 5.53365E-1 5.54997E-1 5.4642E-1 5.15433E-1 4.54128E-1 4.35986E-1 5.34607E-1 1.99112E-1 2.51235E-1 2.45762E-1 1.62017E-1 1.10316E-1 1.52409E-1 1.20907E-1 1.56648E-1 1.52547E-1 1.52425E-1 1.52392E-1 1.5237E-1 1.52345E-1 1.5235E-1 1.52372E-1 1.52368E-1 1.65238E-1 1.6541E-1 2.40195E-1 2.61302E-1 1.88978E-1 2.11989E-1 2.40845E-1 3.2056E-1 2.75096E-1 1.53334E-1 1.07997E-1 1.13477E-1 1.23933E-1 1.06612E-1 1.00323E-1 3.82576E-1 3.97091E-1 3.13663E-1 2.89244E-1 3.4843E-1 3.53126E-1 3.22592E-1 4.21718E-1 5.02444E-1 5.50164E-1 5.48481E-1 4.99288E-1 4.70074E-1 4.956E-1 4.71732E-1 5.05692E-1 5.02759E-1 5.08105E-1 4.80015E-1 4.7568E-1 5.37885E-1 5.46136E-1 4.1976E-1 3.33738E-1 3.07686E-1 3.0046E-1 3.01203E-1 3.29573E-1 3.38272E-1 3.33614E-1 3.9876E-1 4.63779E-1 5.4949E-1 -9999 -9999 -9999 -9999 -9999 -9999 -9999 -9999 -9999
-9999 -9999 -9999 -9999 -9999 -9999 -9999 -9999 -9999 -9999 -9999 -9999 -9999 -9999 -9999 -9999 -9999 -9999 -9999 -9999 -9999 -9999 -9999 -9999 -9999 -9999 -9999 -9999 -9999 -9999 -9999 -9999 -9999 -9999 -9999 -9999 -9999 -9999 -9999 -9999 -9999 -9999 -9999 -9999 -9999 -9999 -9999 -9999 -9999 -9999 -9999 -9999 -9999 -9999 -9999 -9999 -9999 -9999 -9999 -9999 -9999 -9999 -9999 -9999 -9999 -9999 -9999 -9999 -9999 -9999 -9999 -9999 -9999 -9999 -9999 -9999 -9999 -9999 -9999 -9999 -9999 -9999 -9999 -9999 -9999 -9999 -9999 -9999 -9999 -9999 -9999 -9999 -9999 -9999 -9999 -9999 -9999 -9999 -9999 -9999 -9999 -9999 -9999 -9999 -9999 -9999 -9999 -9999 -9999 -9999 -9999 -9999 -9999 -9999 -9999 -9999 -9999 -9999 -9999 -9999 -9999 -9999 -9999 -9999 -9999 -9999 -9999 -9999 -9999 -9999 -9999 -9999 -9999 -9999 -9999 -9999 -9999 -9999 -9999 -9999 -9999 -9999 -9999 -9999 -9999 -9999 -9999 -9999 -9999 -9999 -9999 -9999 -9999 -9999 -9999 -9999 -9999 -9999 -9999 -9999 -9999 -9999 -9999 -9999 -9999 4.41483E-1 4.41555E-1 4.41657E-1 1.69811E-1 1.83945E-1 1.84043E-1 1.84082E-1 1.84115E-1 1.84118E-1 1.84131E-1 1.6511E-1 1.65223E-1 1.8513E-1 1.65012E-1 5.79949E-1 5.84897E-1 6.01613E-1 5.91528E-1 5.62229E-1 5.2472E-1 5.19498E-1 5.24865E-1 4.98341E-1 4.38873E-1 3.98329E-1 1.62672E-1 1.69839E-1 1.98743E-1 1.45634E-1 1.7871E-1 1.49322E-1 1.13162E-1 1.19532E-1 1.29871E-1 1.52549E-1 1.52465E-1 1.52445E-1 1.52427E-1 1.52401E-1 1.52379E-1 1.52354E-1 1.52328E-1 1.52363E-1 1.93764E-1 2.32278E-1 1.78068E-1 2.26883E-1 3.59504E-1 3.10768E-1 2.3005E-1 1.72336E-1 1.62791E-1 1.06649E-1 1.17694E-1 1.24485E-1 1.69892E-1 1.11552E-1 4.54605E-1 4.98974E-1 4.46922E-1 3.83212E-1 4.30757E-1 4.76738E-1 4.68483E-1 5.04098E-1 5.96056E-1 6.10806E-1 6.13128E-1 5.71852E-1 5.40973E-1 5.40721E-1 5.16362E-1 4.88504E-1 4.6704E-1 4.91515E-1 4.57883E-1 4.67119E-1 5.48295E-1 5.70723E-1 4.0262E-1 2.38364E-1 2.24145E-1 1.96584E-1 1.86381E-1 2.17516E-1 2.2939E-1 2.37487E-1 2.596E-1 3.85835E-1 5.42675E-1 -9999 -9999 -9999 -9999 -9999 -9999 -9999 -9999 -9999
-9999 -9999 -9999 -9999 -9999 -9999 -9999 -9999 -9999 -9999 -9999 -9999 -9999 -9999 -9999 -9999 -9999 -9999 -9999 -9999 -9999 -9999 -9999 -9999 -9999 -9999 -9999 -9999 -9999 -9999 -9999 -9999 -9999 -9999 -9999 -9999 -9999 -9999 -9999 -9999 -9999 -9999 -9999 -9999 -9999 -9999 -9999 -9999 -9999 -9999 -9999 -9999 -9999 -9999 -9999 -9999 -9999 -9999 -9999 -9999 -9999 -9999 -9999 -9999 -9999 -9999 -9999 -9999 -9999 -9999 -9999 -9999 -9999 -9999 -9999 -9999 -9999 -9999 -9999 -9999 -9999 -9999 -9999 -9999 -9999 -9999 -9999 -9999 -9999 -9999 -9999 -9999 -9999 -9999 -9999 -9999 -9999 -9999 -9999 -9999 -9999 -9999 -9999 -9999 -9999 -9999 -9999 -9999 -9999 -9999 -9999 -9999 -9999 -9999 -9999 -9999 -9999 -9999 -9999 -9999 -9999 -9999 -9999 -9999 -9999 -9999 -9999 -9999 -9999 -9999 -9999 -9999 -9999 -9999 -9999 -9999 -9999 -9999 -9999 -9999 -9999 -9999 -9999 -9999 -9999 -9999 -9999 -9999 -9999 -9999 -9999 -9999 -9999 -9999 -9999 -9999 -9999 -9999 -9999 -9999 -9999 -9999 -9999 -9999 4.41399E-1 4.41488E-1 4.41576E-1 1.83745E-1 1.83848E-1 1.83974E-1 1.84074E-1 1.84121E-1 1.84144E-1 1.65065E-1 1.64987E-1 1.64925E-1 1.7865E-1 1.78874E-1 2.00441E-1 1.90223E-1 6.15952E-1 6.03856E-1 5.80878E-1 5.62841E-1 5.37197E-1 5.18033E-1 5.13638E-1 4.81595E-1 1.66049E-1 1.39242E-1 1.36915E-1 1.26819E-1 1.45309E-1 1.2725E-1 1.00332E-1 1.15962E-1 1.20377E-1 1.3172E-1 1.35217E-1 1.50309E-1 1.5047E-1 1.50455E-1 1.50431E-1 1.50406E-1 1.5038E-1 1.50341E-1 1.50332E-1 1.50431E-1 1.80746E-1 1.5324E-1 1.97868E-1 2.06976E-1 2.28781E-1 1.80285E-1 1.71222E-1 1.35575E-1 1.33074E-1 1.16408E-1 1.34624E-1 1.50972E-1 1.34624E-1 5.69093E-1 5.1679E-1 5.8373E-1 5.87754E-1 5.29028E-1 5.40704E-1 5.94371E-1 5.9754E-1 5.82879E-1 5.46241E-1 5.03151E-1 5.7543E-1 5.52119E-1 5.09523E-1 4.56864E-1 4.06911E-1 3.93197E-1 3.72227E-1 3.36142E-1 3.42701E-1 3.55818E-1 4.81803E-1 5.86665E-1 4.73231E-1 2.55093E-1 1.59218E-1 1.60435E-1 1.49297E-1 1.54478E-1 1.86011E-1 2.20431E-1 2.65711E-1 3.56916E-1 -9999 -9999 -9999 -9999 -9999 -9999 -9999 -9999 -9999 -9999
-9999 -9999 -9999 -9999 -9999 -9999 -9999 -9999 -9999 -9999 -9999 -9999 -9999 -9999 -9999 -9999 -9999 -9999 -9999 -9999 -9999 -9999 -9999 -9999 -9999 -9999 -9999 -9999 -9999 -9999 -9999 -9999 -9999 -9999 -9999 -9999 -9999 -9999 -9999 -9999 -9999 -9999 -9999 -9999 -9999 -9999 -9999 -9999 -9999 -9999 -9999 -9999 -9999 -9999 -9999 -9999 -9999 -9999 -9999 -9999 -9999 -9999 -9999 -9999 -9999 -9999 -9999 -9999 -9999 -9999 -9999 -9999 -9999 -9999 -9999 -9999 -9999 -9999 -9999 -9999 -9999 -9999 -9999 -9999 -9999 -9999 -9999 -9999 -9999 -9999 -9999 -9999 -9999 -9999 -9999 -9999 -9999 -9999 -9999 -9999 -9999 -9999 -9999 -9999 -9999 -9999 -9999 -9999 -9999 -9999 -9999 -9999 -9999 -9999 -9999 -9999 -9999 -9999 -9999 -9999 -9999 -9999 -9999 -9999 -9999 -9999 -9999 -9999 -9999 -9999 -9999 -9999 -9999 -9999 -9999 -9999 -9999 -9999 -9999 -9999 -9999 -9999 -9999 -9999 -9999 -9999 -9999 -9999 -9999 -9999 -9999 -9999 -9999 -9999 -9999 -9999 -9999 -9999 -9999 -9999 -9999 -9999 4.41276E-1 4.41348E-1 4.41437E-1 4.41555E-1 1.83727E-1 1.83778E-1 1.83832E-1 1.8393E-1 1.64987E-1 1.65051E-1 1.65084E-1 1.78771E-1 1.64937E-1 1.64798E-1 1.78421E-1 1.78502E-1 4.33497E-1 4.57894E-1 2.25724E-1 6.87237E-1 6.46728E-1 5.9589E-1 5.37142E-1 4.8674E-1 4.69296E-1 1.65294E-1 1.68604E-1 1.43658E-1 1.28938E-1 1.02944E-1 1.12442E-1 8.81731E-2 8.92945E-2 9.0227E-2 9.91161E-2 1.19376E-1 1.38217E-1 1.44869E-1 1.44869E-1 1.45111E-1 1.48788E-1 1.50481E-1 1.50431E-1 1.50389E-1 1.50417E-1 1.83889E-1 1.9737E-1 1.8049E-1 1.69942E-1 1.41571E-1 1.60299E-1 1.54592E-1 1.41216E-1 1.38394E-1 1.32217E-1 1.40579E-1 1.39636E-1 1.49882E-1 6.53177E-1 6.46269E-1 6.05102E-1 6.17868E-1 6.35468E-1 6.47457E-1 6.41633E-1 6.33614E-1 6.28491E-1 5.56881E-1 4.51484E-1 3.94831E-1 4.01781E-1 3.84136E-1 3.97192E-1 3.35316E-1 2.73898E-1 2.47318E-1 2.25989E-1 2.18022E-1 1.92656E-1 2.4157E-1 4.14103E-1 5.93453E-1 5.15017E-1 3.41398E-1 2.67931E-1 2.19725E-1 1.95659E-1 1.54178E-1 1.69971E-1 2.1437E-1 2.88961E-1 4.10252E-1 -9999 -9999 -9999 -9999 -9999 -9999 -9999 -9999 -9999 -9999
-9999 -9999 -9999 -9999 -9999 -9999 -9999 -9999 -9999 -9999 -9999 -9999 -9999 -9999 -9999 -9999 -9999 -9999 -9999 -9999 -9999 -9999 -9999 -9999 -9999 -9999 -9999 -9999 -9999 -9999 -9999 -9999 -9999 -9999 -9999 -9999 -9999 -9999 -9999 -9999 -9999 -9999 -9999 -9999 -9999 -9999 -9999 -9999 -9999 -9999 -9999 -9999 -9999 -9999 -9999 -9999 -9999 -9999 -9999 -9999 -9999 -9999 -9999 -9999 -9999 -9999 -9999 -9999 -9999 -9999 -9999 -9999 -9999 -9999 -9999 -9999 -9999 -9999 -9999 -9999 -9999 -9999 -9999 -9999 -9999 -9999 -9999 -9999 -9999 -9999 -9999 -9999 -9999 -9999 -9999 -9999 -9999 -9999 -9999 -9999 -9999 -9999 -9999 -9999 -9999 -9999 -9999 -9999 -9999 -9999 -9999 -9999 -9999 -9999 -9999 -9999 -9999 -9999 -9999 -9999 -9999 -9999 -9999 -9999 -9999 -9999 -9999 -9999 -9999 -9999 -9999 -9999 -9999 -9999 -9999 -9999 -9999 -9999 -9999 -9999 -9999 -9999 -9999 -9999 -9999 -9999 -9999 -9999 -9999 -9999 -9999 -9999 -9999 -9999 -9999 -9999 -9999 5.02843E-1 5.02911E-1 4.41128E-1 4.4123E-1 4.41327E-1 4.4142E-1 4.41475E-1 4.41538E-1 1.83709E-1 1.83768E-1 1.83804E-1 1.6481E-1 1.64869E-1 1.64944E-1 1.78718E-1 1.78764E-1 1.78749E-1 1.7864E-1 1.78464E-1 1.64642E-1 1.78331E-1 4.33105E-1 4.57477E-1 4.77965E-1 5.02408E-1 2.58125E-1 2.63106E-1 2.18016E-1 2.04859E-1 1.85105E-1 1.5673E-1 1.54315E-1 1.36591E-1 1.21027E-1 1.10044E-1 9.82689E-2 8.15684E-2 9.37488E-2 9.06693E-2 8.82902E-2 1.23126E-1 1.37288E-1 1.39856E-1 1.38217E-1 1.37288E-1 1.38917E-1 1.44627E-1 1.50479E-1 1.50422E-1 1.50444E-1 1.60876E-1 1.44385E-1 1.48047E-1 1.50477E-1 1.50452E-1 1.50479E-1 1.49005E-1 1.57214E-1 1.63876E-1 1.55025E-1 1.59773E-1 6.68082E-1 6.65039E-1 6.81162E-1 6.71425E-1 6.56941E-1 6.53831E-1 6.41E-1 6.35015E-1 5.95347E-1 5.82879E-1 5.30459E-1 4.32676E-1 3.30614E-1 3.00763E-1 3.03236E-1 2.97659E-1 2.9463E-1 2.69909E-1 1.78923E-1 1.3586E-1 1.23147E-1 1.33345E-1 1.40031E-1 1.86824E-1 4.29949E-1 5.59584E-1 4.89213E-1 4.62484E-1 4.82013E-1 3.92317E-1 2.39068E-1 1.82556E-1 1.7584E-1 2.22454E-1 3.04621E-1 4.20223E-1 5.13467E-1 -9999 -9999 -9999 -9999 -9999 -9999 -9999 -9999 -9999
-9999 -9999 -9999 -9999 -9999 -9999 -9999 -9999 -9999 -9999 -9999 -9999 -9999 -9999 -9999 -9999 -9999 -9999 -9999 -9999 -9999 -9999 -9999 -9999 -9999 -9999 -9999 -9999 -9999 -9999 -9999 -9999 -9999 -9999 -9999 -9999 -9999 -9999 -9999 -9999 -9999 -9999 -9999 -9999 -9999 -9999 -9999 -9999 -9999 -9999 -9999 -9999 -9999 -9999 -9999 -9999 -9999 -9999 -9999 -9999 -9999 -9999 -9999 -9999 -9999 -9999 -9999 -9999 -9999 -9999 -9999 -9999 -9999 -9999 -9999 -9999 -9999 -9999 -9999 -9999 -9999 -9999 -9999 -9999 -9999 -9999 -9999 -9999 -9999 -9999 -9999 -9999 -9999 -9999 -9999 -9999 -9999 -9999 -9999 -9999 -9999 -9999 -9999 -9999 -9999 -9999 -9999 -9999 -9999 -9999 -9999 -9999 -9999 -9999 -9999 -9999 -9999 -9999 -9999 -9999 -9999 -9999 -9999 -9999 -9999 -9999 -9999 -9999 -9999 -9999 -9999 -9999 -9999 -9999 -9999 -9999 -9999 -9999 -9999 -9999 -9999 -9999 -9999 -9999 -9999 -9999 -9999 -9999 -9999 -9999 -9999 -9999 -9999 -9999 5.02671E-1 5.02735E-1 5.02834E-1 4.41098E-1 4.41213E-1 4.41327E-1 4.41466E-1 4.41606E-1 4.41695E-1 4.41724E-1 1.83755E-1 1.83755E-1 1.6477E-1 1.64824E-1 1.64859E-1 1.64876E-1 1.78618E-1 1.78668E-1 1.78708E-1 1.78711E-1 1.78635E-1 1.78482E-1 1.78323E-1 1.75916E-1 4.29042E-1 5.01966E-1 5.50943E-1 5.75108E-1 5.51155E-1 5.65611E-1 2.92331E-1 2.10142E-1 1.8305E-1 1.55339E-1 1.40087E-1 1.3004E-1 1.13029E-1 1.05421E-1 9.34279E-2 6.60603E-2 6.5603E-2 7.01793E-2 9.41235E-2 1.24399E-1 1.33172E-1 1.36364E-1 1.35904E-1 1.33624E-1 1.32496E-1 1.37752E-1 1.478E-1 1.5047E-1 1.50466E-1 1.50481E-1 1.50472E-1 1.50461E-1 1.50441E-1 1.50422E-1 1.50431E-1 7.08423E-1 7.06352E-1 7.10039E-1 6.9905E-1 6.82025E-1 6.82542E-1 6.80845E-1 6.82965E-1 6.8042E-1 6.60112E-1 6.23727E-1 5.87668E-1 5.35238E-1 5.06709E-1 4.60658E-1 4.1982E-1 3.29631E-1 2.52044E-1 2.12795E-1 2.22692E-1 2.0913E-1 2.2357E-1 1.8039E-1 1.30898E-1 1.00482E-1 1.16981E-1 1.47246E-1 1.76381E-1 2.59932E-1 4.35869E-1 5.35008E-1 4.80999E-1 5.42403E-1 6.07362E-1 5.37665E-1 3.58355E-1 2.18381E-1 2.28748E-1 2.61036E-1 3.34491E-1 4.12749E-1 4.94822E-1 5.57217E-1 -9999 -9999 -9999 -9999 -9999 -9999 -9999 -9999
-9999 -9999 -9999 -9999 -9999 -9999 -9999 -9999 -9999 -9999 -9999 -9999 -9999 -9999 -9999 -9999 -9999 -9999 -9999 -9999 -9999 -9999 -9999 -9999 -9999 -9999 -9999 -9999 -9999 -9999 -9999 -9999 -9999 -9999 -9999 -9999 -9999 -9999 -9999 -9999 -9999 -9999 -9999 -9999 -9999 -9999 -9999 -9999 -9999 -9999 -9999 -9999 -9999 -9999 -9999 -9999 -9999 -9999 -9999 -9999 -9999 -9999 -9999 -9999 -9999 -9999 -9999 -9999 -9999 -9999 -9999 -9999 -9999 -9999 -9999 -9999 -9999 -9999 -9999 -9999 -9999 -9999 -9999 -9999 -9999 -9999 -9999 -9999 -9999 -9999 -9999 -9999 -9999 -9999 -9999 -9999 -9999 -9999 -9999 -9999 -9999 -9999 -9999 -9999 -9999 -9999 -9999 -9999 -9999 -9999 -9999 -9999 -9999 -9999 -9999 -9999 -9999 -9999 -9999 -9999 -9999 -9999 -9999 -9999 -9999 -9999 -9999 -9999 -9999 -9999 -9999 -9999 -9999 -9999 -9999 -9999 -9999 -9999 -9999 -9999 -9999 -9999 -9999 -9999 -9999 -9999 -9999 -9999 -9999 -9999 -9999 -9999 -9999 5.02594E-1 5.02658E-1 4.40925E-1 4.41107E-1 4.41314E-1 4.65499E-1 4.65627E-1 4.65793E-1 4.65973E-1 4.66062E-1 1.98868E-1 1.78577E-1 1.64819E-1 1.78512E-1 1.78555E-1 1.7859E-1 1.78592E-1 1.78595E-1 1.7862E-1 1.78645E-1 1.78663E-1 1.76274E-1 1.76162E-1 1.75998E-1 1.75876E-1 4.28823E-1 4.774E-1 5.26634E-1 5.61282E-1 6.02008E-1 6.15976E-1 5.73111E-1 2.45364E-1 1.88073E-1 1.51529E-1 1.32943E-1 1.22912E-1 1.03851E-1 7.81614E-2 8.9725E-2 5.99869E-2 5.53062E-2 7.66649E-2 1.00969E-1 1.23503E-1 1.27147E-1 1.29333E-1 1.32223E-1 1.31551E-1 1.29995E-1 1.34483E-1 1.41696E-1 1.45597E-1 1.44627E-1 1.43422E-1 1.43422E-1 1.43182E-1 1.44144E-1 7.02025E-1 6.84589E-1 6.8538E-1 7.03658E-1 6.76512E-1 6.90446E-1 6.90028E-1 6.67895E-1 6.80326E-1 6.59138E-1 6.44031E-1 5.83992E-1 5.19154E-1 4.22528E-1 3.57117E-1 3.43861E-1 3.75727E-1 3.58406E-1 2.64152E-1 1.69078E-1 1.2416E-1 1.26903E-1 1.30408E-1 1.40984E-1 1.52468E-1 1.46084E-1 1.66608E-1 2.62607E-1 3.15226E-1 3.51708E-1 4.51797E-1 5.29291E-1 4.62247E-1 4.20713E-1 5.82391E-1 6.63333E-1 6.37836E-1 5.12801E-1 3.744E-1 2.83856E-1 3.29163E-1 3.80473E-1 4.20579E-1 4.87624E-1 5.30055E-1 -9999 -9999 -9999 -9999 -9999 -9999 -9999 -9999
-9999 -9999 -9999 -9999 -9999 -9999 -9999 -9999 -9999 -9999 -9999 -9999 -9999 -9999 -9999 -9999 -9999 -9999 -9999 -9999 -9999 -9999 -9999 -9999 -9999 -9999 -9999 -9999 -9999 -9999 -9999 -9999 -9999 -9999 -9999 -9999 -9999 -9999 -9999 -9999 -9999 -9999 -9999 -9999 -9999 -9999 -9999 -9999 -9999 -9999 -9999 -9999 -9999 -9999 -9999 -9999 -9999 -9999 -9999 -9999 -9999 -9999 -9999 -9999 -9999 -9999 -9999 -9999 -9999 -9999 -9999 -9999 -9999 -9999 -9999 -9999 -9999 -9999 -9999 -9999 -9999 -9999 -9999 -9999 -9999 -9999 -9999 -9999 -9999 -9999 -9999 -9999 -9999 -9999 -9999 -9999 -9999 -9999 -9999 -9999 -9999 -9999 -9999 -9999 -9999 -9999 -9999 -9999 -9999 -9999 -9999 -9999 -9999 -9999 -9999 -9999 -9999 -9999 -9999 -9999 -9999 -9999 -9999 -9999 -9999 -9999 -9999 -9999 -9999 -9999 -9999 -9999 -9999 -9999 -9999 -9999 -9999 -9999 -9999 -9999 -9999 -9999 -9999 -9999 -9999 -9999 -9999 -9999 -9999 -9999 -9999 -9999 5.0256E-1 4.40764E-1 4.40883E-1 4.41018E-1 4.41221E-1 4.65477E-1 4.65631E-1 4.65781E-1 4.90207E-1 4.90383E-1 4.57507E-1 1.93341E-1 1.78706E-1 1.78613E-1 1.78552E-1 1.78575E-1 1.78603E-1 1.78605E-1 1.78595E-1 1.76242E-1 1.76247E-1 1.90701E-1 1.90672E-1 1.90574E-1 1.90418E-1 1.90254E-1 4.28613E-1 4.52798E-1 5.01773E-1 5.74718E-1 6.21716E-1 5.74978E-1 6.08018E-1 2.64439E-1 1.89205E-1 1.50722E-1 1.2889E-1 1.14088E-1 1.01215E-1 8.61188E-2 5.83986E-2 7.3836E-2 7.57356E-2 6.97338E-2 1.033E-1 1.19949E-1 1.20985E-1 1.23503E-1 1.29113E-1 1.32672E-1 1.34028E-1 1.37237E-1 1.27531E-1 1.35167E-1 1.31105E-1 1.29774E-1 1.28893E-1 6.66906E-1 6.73054E-1 6.79901E-1 6.66158E-1 6.70493E-1 6.67461E-1 6.76915E-1 6.67001E-1 6.70034E-1 6.73484E-1 6.5163E-1 6.01235E-1 5.17839E-1 4.44027E-1 3.48286E-1 2.38981E-1 1.9066E-1 1.85728E-1 2.48785E-1 2.91298E-1 2.05051E-1 1.1515E-1 7.46976E-2 8.76243E-2 1.09536E-1 1.57609E-1 2.15678E-1 3.04257E-1 3.91628E-1 4.25635E-1 4.83074E-1 4.74435E-1 4.89913E-1 4.7429E-1 3.9896E-1 4.03625E-1 4.91194E-1 6.57558E-1 7.0156E-1 6.56236E-1 5.23009E-1 3.62005E-1 3.12207E-1 3.86483E-1 4.04116E-1 4.55372E-1 5.40756E-1 -9999 -9999 -9999 -9999 -9999 -9999 -9999 -9999
-9999 -9999 -9999 -9999 -9999 -9999 -9999 -9999 -9999 -9999 -9999 -9999 -9999 -9999 -9999 -9999 -9999 -9999 -9999 -9999 -9999 -9999 -9999 -9999 -9999 -9999 -9999 -9999 -9999 -9999 -9999 -9999 -9999 -9999 -9999 -9999 -9999 -9999 -9999 -9999 -9999 -9999 -9999 -9999 -9999 -9999 -9999 -9999 -9999 -9999 -9999 -9999 -9999 -9999 -9999 -9999 -9999 -9999 -9999 -9999 -9999 -9999 -9999 -9999 -9999 -9999 -9999 -9999 -9999 -9999 -9999 -9999 -9999 -9999 -9999 -9999 -9999 -9999 -9999 -9999 -9999 -9999 -9999 -9999 -9999 -9999 -9999 -9999 -9999 -9999 -9999 -9999 -9999 -9999 -9999 -9999 -9999 -9999 -9999 -9999 -9999 -9999 -9999 -9999 -9999 -9999 -9999 -9999 -9999 -9999 -9999 -9999 -9999 -9999 -9999 -9999 -9999 -9999 -9999 -9999 -9999 -9999 -9999 -9999 -9999 -9999 -9999 -9999 -9999 -9999 -9999 -9999 -9999 -9999 -9999 -9999 -9999 -9999 -9999 -9999 -9999 -9999 -9999 -9999 -9999 -9999 -9999 -9999 -9999 5.02452E-1 5.02517E-1 5.02581E-1 4.40798E-1 4.409E-1 4.65068E-1 4.65187E-1 4.65294E-1 4.65443E-1 4.65567E-1 4.65746E-1 4.5723E-1 4.57464E-1 4.57575E-1 1.93387E-1 1.93357E-1 1.78673E-1 1.786E-1 1.78603E-1 1.78633E-1 1.76302E-1 1.76277E-1 1.76239E-1 1.90646E-1 1.90643E-1 1.90619E-1 1.90532E-1 1.90395E-1 1.90244E-1 4.28529E-1 4.52534E-1 4.77019E-1 4.97703E-1 5.22352E-1 5.94655E-1 5.84382E-1 2.53927E-1 1.88606E-1 1.56054E-1 1.33798E-1 1.04646E-1 9.39847E-2 8.46749E-2 7.0178E-2 8.48266E-2 6.57433E-2 6.93218E-2 1.04392E-1 1.13696E-1 1.15083E-1 1.19743E-1 1.27582E-1 1.23878E-1 1.27097E-1 1.26664E-1 1.32897E-1 1.27147E-1 1.23715E-1 1.22869E-1 6.55959E-1 6.51533E-1 6.54192E-1 6.60797E-1 6.66472E-1 6.564E-1 6.25003E-1 5.78176E-1 5.68609E-1 6.02759E-1 6.32307E-1 6.17987E-1 5.16627E-1 3.8819E-1 3.03777E-1 2.49973E-1 1.49757E-1 1.04339E-1 1.04289E-1 1.37548E-1 1.84825E-1 1.61603E-1 1.13713E-1 1.15394E-1 1.51284E-1 2.31609E-1 3.28303E-1 4.1156E-1 4.7761E-1 5.01107E-1 4.00984E-1 2.95759E-1 3.09416E-1 3.25014E-1 3.65727E-1 3.96708E-1 4.3635E-1 4.93968E-1 5.72647E-1 7.28048E-1 7.12689E-1 5.49043E-1 3.44526E-1 2.75994E-1 2.74201E-1 3.60696E-1 4.53888E-1 5.35896E-1 -9999 -9999 -9999 -9999 -9999 -9999 -9999 -9999
-9999 -9999 -9999 -9999 -9999 -9999 -9999 -9999 -9999 -9999 -9999 -9999 -9999 -9999 -9999 -9999 -9999 -9999 -9999 -9999 -9999 -9999 -9999 -9999 -9999 -9999 -9999 -9999 -9999 -9999 -9999 -9999 -9999 -9999 -9999 -9999 -9999 -9999 -9999 -9999 -9999 -9999 -9999 -9999 -9999 -9999 -9999 -9999 -9999 -9999 -9999 -9999 -9999 -9999 -9999 -9999 -9999 -9999 -9999 -9999 -9999 -9999 -9999 -9999 -9999 -9999 -9999 -9999 -9999 -9999 -9999 -9999 -9999 -9999 -9999 -9999 -9999 -9999 -9999 -9999 -9999 -9999 -9999 -9999 -9999 -9999 -9999 -9999 -9999 -9999 -9999 -9999 -9999 -9999 -9999 -9999 -9999 -9999 -9999 -9999 -9999 -9999 -9999 -9999 -9999 -9999 -9999 -9999 -9999 -9999 -9999 -9999 -9999 -9999 -9999 -9999 -9999 -9999 -9999 -9999 -9999 -9999 -9999 -9999 -9999 -9999 -9999 -9999 -9999 -9999 -9999 -9999 -9999 -9999 -9999 -9999 -9999 -9999 -9999 -9999 -9999 -9999 -9999 -9999 -9999 -9999 -9999 -9999 5.02392E-1 5.02461E-1 4.40722E-1 4.40836E-1 4.64982E-1 4.65072E-1 4.65187E-1 4.65294E-1 4.6532E-1 4.65358E-1 4.32748E-1 4.56898E-1 4.57153E-1 4.57404E-1 4.57575E-1 2.08896E-1 1.93365E-1 1.93299E-1 1.93232E-1 1.90717E-1 1.90752E-1 1.90778E-1 1.90768E-1 1.90717E-1 1.90646E-1 1.9059E-1 1.90572E-1 1.90492E-1 1.90381E-1 1.90262E-1 1.87707E-1 4.24594E-1 4.4867E-1 4.97493E-1 5.70583E-1 6.07981E-1 5.66174E-1 2.43694E-1 1.99616E-1 1.72416E-1 1.36864E-1 1.03266E-1 9.65123E-2 7.92979E-2 6.5128E-2 6.38475E-2 5.80671E-2 8.29015E-2 1.05864E-1 1.10389E-1 1.11935E-1 1.16283E-1 1.12279E-1 1.19079E-1 1.23878E-1 1.32447E-1 1.26066E-1 1.20777E-1 6.48418E-1 6.46186E-1 6.4708E-1 6.42601E-1 6.4305E-1 6.48864E-1 6.30842E-1 5.62258E-1 4.84734E-1 4.22102E-1 4.30026E-1 5.02435E-1 5.46785E-1 5.33692E-1 4.64244E-1 3.67641E-1 2.96825E-1 2.56943E-1 1.83282E-1 1.17629E-1 1.12366E-1 1.29677E-1 1.47567E-1 1.48101E-1 1.74478E-1 2.57749E-1 3.53936E-1 4.41448E-1 5.36477E-1 5.51514E-1 5.37701E-1 4.41482E-1 2.59496E-1 1.62841E-1 1.53979E-1 2.65266E-1 4.19726E-1 5.48592E-1 5.94717E-1 5.99367E-1 6.09411E-1 6.47054E-1 7.01348E-1 5.686E-1 3.82505E-1 2.87577E-1 2.58995E-1 2.79918E-1 4.3975E-1 5.10047E-1 -9999 -9999 -9999 -9999 -9999 -9999 -9999 -9999
-9999 -9999 -9999 -9999 -9999 -9999 -9999 -9999 -9999 -9999 -9999 -9999 -9999 -9999 -9999 -9999 -9999 -9999 -9999 -9999 -9999 -9999 -9999 -9999 -9999 -9999 -9999 -9999 -9999 -9999 -9999 -9999 -9999 -9999 -9999 -9999 -9999 -9999 -9999 -9999 -9999 -9999 -9999 -9999 -9999 -9999 -9999 -9999 -9999 -9999 -9999 -9999 -9999 -9999 -9999 -9999 -9999 -9999 -9999 -9999 -9999 -9999 -9999 -9999 -9999 -9999 -9999 -9999 -9999 -9999 -9999 -9999 -9999 -9999 -9999 -9999 -9999 -9999 -9999 -9999 -9999 -9999 -9999 -9999 -9999 -9999 -9999 -9999 -9999 -9999 -9999 -9999 -9999 -9999 -9999 -9999 -9999 -9999 -9999 -9999 -9999 -9999 -9999 -9999 -9999 -9999 -9999 -9999 -9999 -9999 -9999 -9999 -9999 -9999 -9999 -9999 -9999 -9999 -9999 -9999 -9999 -9999 -9999 -9999 -9999 -9999 -9999 -9999 -9999 -9999 -9999 -9999 -9999 -9999 -9999 -9999 -9999 -9999 -9999 -9999 -9999 -9999 -9999 -9999 -9999 -9999 -9999 5.02307E-1 5.0235E-1 4.40591E-1 4.40735E-1 4.64918E-1 4.65012E-1 4.65093E-1 4.65217E-1 4.65341E-1 4.56647E-1 4.32655E-1 4.56689E-1 4.56847E-1 4.57094E-1 4.57345E-1 4.81766E-1 4.81852E-1 1.93379E-1 1.90826E-1 1.90786E-1 1.9076E-1 1.90768E-1 1.90799E-1 1.90813E-1 2.06135E-1 1.90699E-1 1.90596E-1 2.05857E-1 2.03195E-1 2.03109E-1 2.03003E-1 2.02912E-1 2.02862E-1 4.48581E-1 4.97442E-1 5.70714E-1 6.01841E-1 5.53647E-1 2.45284E-1 2.03972E-1 1.78019E-1 1.33409E-1 1.15444E-1 1.02544E-1 8.08808E-2 7.74728E-2 6.52175E-2 7.41083E-2 5.87003E-1 6.18363E-1 6.26634E-1 6.00707E-1 6.21588E-1 6.27091E-1 6.48864E-1 6.45318E-1 6.67774E-1 6.59481E-1 6.51976E-1 6.43948E-1 6.41703E-1 6.42601E-1 6.37646E-1 6.34931E-1 6.3357E-1 5.99256E-1 4.55799E-1 3.16874E-1 2.97168E-1 3.32631E-1 3.72061E-1 3.93385E-1 4.12431E-1 4.38898E-1 4.6827E-1 4.30481E-1 3.82947E-1 3.38351E-1 2.75618E-1 2.67498E-1 2.72158E-1 2.32156E-1 2.23896E-1 2.89581E-1 3.88261E-1 4.52765E-1 4.90876E-1 5.06887E-1 4.66849E-1 4.12861E-1 3.31511E-1 2.25782E-1 1.96487E-1 2.37646E-1 3.41294E-1 5.53913E-1 6.42362E-1 6.19601E-1 5.41458E-1 4.79256E-1 4.79338E-1 5.54515E-1 6.1295E-1 5.36882E-1 4.45029E-1 3.70173E-1 3.63761E-1 4.20532E-1 5.29039E-1 5.8309E-1 6.27438E-1 6.25608E-1 5.78328E-1 5.736E-1 5.57264E-1 -9999 -9999
-9999 -9999 -9999 -9999 -9999 -9999 -9999 -9999 -9999 -9999 -9999 -9999 -9999 -9999 -9999 -9999 -9999 -9999 -9999 -9999 -9999 -9999 -9999 -9999 -9999 -9999 -9999 -9999 -9999 -9999 -9999 -9999 -9999 -9999 -9999 -9999 -9999 -9999 -9999 -9999 -9999 -9999 -9999 -9999 -9999 -9999 -9999 -9999 -9999 -9999 -9999 -9999 -9999 -9999 -9999 -9999 -9999 -9999 -9999 -9999 -9999 -9999 -9999 -9999 -9999 -9999 -9999 -9999 -9999 -9999 -9999 -9999 -9999 -9999 -9999 -9999 -9999 -9999 -9999 -9999 -9999 -9999 -9999 -9999 -9999 -9999 -9999 -9999 -9999 -9999 -9999 -9999 -9999 -9999 -9999 -9999 -9999 -9999 -9999 -9999 -9999 -9999 -9999 -9999 -9999 -9999 -9999 -9999 -9999 -9999 -9999 -9999 -9999 -9999 -9999 -9999 -9999 -9999 -9999 -9999 -9999 -9999 -9999 -9999 -9999 -9999 -9999 -9999 -9999 -9999 -9999 -9999 -9999 -9999 -9999 -9999 -9999 -9999 -9999 -9999 -9999 -9999 -9999 -9999 -9999 -9999 5.02247E-1 4.40418E-1 4.40481E-1 4.40583E-1 4.64743E-1 4.64867E-1 4.64974E-1 4.65076E-1 4.56459E-1 4.56617E-1 4.5671E-1 4.56715E-1 4.56736E-1 4.56851E-1 4.57055E-1 4.81496E-1 4.81758E-1 4.77879E-1 2.06253E-1 2.06202E-1 2.0618E-1 2.06146E-1 2.06143E-1 2.06163E-1 2.06196E-1 2.06211E-1 2.03512E-1 2.03359E-1 2.03234E-1 2.03178E-1 2.03136E-1 2.0307E-1 2.02978E-1 2.02909E-1 4.48547E-1 4.73041E-1 5.46598E-1 6.09779E-1 5.09569E-1 4.91972E-1 2.289E-1 1.68011E-1 1.56845E-1 1.43032E-1 9.72281E-2 8.06571E-2 7.37313E-2 6.81677E-2 5.71275E-1 6.03022E-1 6.22967E-1 6.07722E-1 6.19285E-1 6.06761E-1 6.06761E-1 6.25719E-1 6.31225E-1 6.62452E-1 6.34859E-1 6.27576E-1 6.22075E-1 6.42054E-1 6.41703E-1 6.28105E-1 6.15691E-1 6.27773E-1 5.72468E-1 4.14094E-1 2.9762E-1 3.09032E-1 3.24241E-1 3.25084E-1 3.62655E-1 4.29418E-1 5.08522E-1 5.7812E-1 5.6881E-1 5.44444E-1 5.6038E-1 5.41196E-1 5.32782E-1 5.19281E-1 4.3148E-1 3.53951E-1 3.17937E-1 3.11191E-1 3.09389E-1 3.40689E-1 3.67578E-1 3.17807E-1 2.5036E-1 2.35496E-1 2.40069E-1 3.32028E-1 4.24435E-1 4.53214E-1 4.74818E-1 5.23017E-1 4.29746E-1 3.23896E-1 2.74259E-1 2.94264E-1 3.86221E-1 5.13713E-1 5.31761E-1 5.34195E-1 4.91841E-1 4.44194E-1 4.47092E-1 5.19285E-1 5.45567E-1 5.59146E-1 5.7781E-1 5.08021E-1 3.92823E-1 4.25953E-1 4.75364E-1 5.43717E-1
-9999 -9999 -9999 -9999 -9999 -9999 -9999 -9999 -9999 -9999 -9999 -9999 -9999 -9999 -9999 -9999 -9999 -9999 -9999 -9999 -9999 -9999 -9999 -9999 -9999 -9999 -9999 -9999 -9999 -9999 -9999 -9999 -9999 -9999 -9999 -9999 -9999 -9999 -9999 -9999 -9999 -9999 -9999 -9999 -9999 -9999 -9999 -9999 -9999 -9999 -9999 -9999 -9999 -9999 -9999 -9999 -9999 -9999 -9999 -9999 -9999 -9999 -9999 -9999 -9999 -9999 -9999 -9999 -9999 -9999 -9999 -9999 -9999 -9999 -9999 -9999 -9999 -9999 -9999 -9999 -9999 -9999 -9999 -9999 -9999 -9999 -9999 -9999 -9999 -9999 -9999 -9999 -9999 -9999 -9999 -9999 -9999 -9999 -9999 -9999 -9999 -9999 -9999 -9999 -9999 -9999 -9999 -9999 -9999 -9999 -9999 -9999 -9999 -9999 -9999 -9999 -9999 -9999 -9999 -9999 -9999 -9999 -9999 -9999 -9999 -9999 -9999 -9999 -9999 -9999 -9999 -9999 -9999 -9999 -9999 -9999 -9999 -9999 -9999 -9999 -9999 -9999 -9999 -9999 -9999 -9999 4.4035E-1 4.40409E-1 4.40523E-1 4.40625E-1 4.64743E-1 4.64829E-1 4.64935E-1 4.32339E-1 4.56447E-1 4.56596E-1 4.56723E-1 4.5677E-1 4.56787E-1 4.56872E-1 4.81227E-1 4.77468E-1 4.77733E-1 5.02167E-1 2.06267E-1 2.06225E-1 2.06211E-1 2.06185E-1 2.06171E-1 2.06191E-1 2.03606E-1 2.19744E-1 2.19706E-1 2.03448E-1 2.03261E-1 2.0317E-1 2.03134E-1 2.03095E-1 2.03039E-1 2.19033E-1 2.18975E-1 4.48751E-1 4.93806E-1 5.90975E-1 5.47937E-1 4.90599E-1 2.04212E-1 1.93302E-1 1.43859E-1 1.0405E-1 7.31989E-2 6.68364E-2 4.21521E-1 5.09553E-1 5.7749E-1 6.13738E-1 6.29831E-1 6.32562E-1 6.17901E-1 6.05828E-1 6.00679E-1 6.14201E-1 6.17005E-1 6.3077E-1 6.26204E-1 6.39353E-1 6.41155E-1 6.26204E-1 6.46982E-1 6.4239E-1 6.3041E-1 6.29499E-1 5.95096E-1 5.14242E-1 4.64441E-1 4.78083E-1 4.98113E-1 5.11311E-1 5.5412E-1 6.17035E-1 6.58749E-1 6.77391E-1 6.63324E-1 6.60652E-1 6.72677E-1 6.64587E-1 6.54799E-1 6.36225E-1 5.36337E-1 3.34342E-1 2.12741E-1 1.87199E-1 2.11506E-1 2.73829E-1 2.86614E-1 2.12156E-1 1.81333E-1 1.78997E-1 2.76035E-1 3.96525E-1 4.04036E-1 3.32229E-1 3.06629E-1 2.9953E-1 2.61191E-1 1.87735E-1 1.81991E-1 2.20303E-1 2.72609E-1 2.86608E-1 3.87472E-1 4.49129E-1 4.48998E-1 4.54687E-1 4.04569E-1 4.1958E-1 4.6519E-1 4.81631E-1 5.04599E-1 4.28242E-1 2.75896E-1 2.47686E-1 3.67575E-1 4.85951E-1
-9999 -9999 -9999 -9999 -9999 -9999 -9999 -9999 -9999 -9999 -9999 -9999 -9999 -9999 -9999 -9999 -9999 -9999 -9999 -9999 -9999 -9999 -9999 -9999 -9999 -9999 -9999 -9999 -9999 -9999 -9999 -9999 -9999 -9999 -9999 -9999 -9999 -9999 -9999 -9999 -9999 -9999 -9999 -9999 -9999 -9999 -9999 -9999 -9999 -9999 -9999 -9999 -9999 -9999 -9999 -9999 -9999 -9999 -9999 -9999 -9999 -9999 -9999 -9999 -9999 -9999 -9999 -9999 -9999 -9999 -9999 -9999 -9999 -9999 -9999 -9999 -9999 -9999 -9999 -9999 -9999 -9999 -9999 -9999 -9999 -9999 -9999 -9999 -9999 -9999 -9999 -9999 -9999 -9999 -9999 -9999 -9999 -9999 -9999 -9999 -9999 -9999 -9999 -9999 -9999 -9999 -9999 -9999 -9999 -9999 -9999 -9999 -9999 -9999 -9999 -9999 -9999 -9999 -9999 -9999 -9999 -9999 -9999 -9999 -9999 -9999 -9999 -9999 -9999 -9999 -9999 -9999 -9999 -9999 -9999 -9999 -9999 -9999 -9999 -9999 -9999 -9999 -9999 -9999 -9999 4.40291E-1 4.4032E-1 4.40418E-1 4.64573E-1 4.64688E-1 4.64769E-1 4.32145E-1 4.32234E-1 4.56315E-1 4.56417E-1 4.56553E-1 4.56689E-1 4.80965E-1 4.81008E-1 4.77053E-1 4.77207E-1 4.77434E-1 4.77699E-1 5.02146E-1 2.22521E-1 2.2248E-1 2.22474E-1 2.22456E-1 2.19668E-1 2.19674E-1 2.19718E-1 2.19779E-1 2.19794E-1 2.19662E-1 2.03364E-1 2.19283E-1 2.19215E-1 2.19186E-1 2.19157E-1 2.16375E-1 2.16314E-1 4.44736E-1 4.69263E-1 5.42757E-1 5.43178E-1 4.70351E-1 2.18706E-1 1.76512E-1 1.13611E-1 1.03941E-1 8.7243E-2 8.04855E-2 3.36692E-1 4.55894E-1 5.57334E-1 6.15127E-1 6.12838E-1 6.35738E-1 6.20207E-1 6.05828E-1 5.98332E-1 6.01148E-1 6.15127E-1 6.23426E-1 6.23426E-1 6.21128E-1 6.33471E-1 6.57185E-1 6.66376E-1 6.72757E-1 6.68004E-1 6.74701E-1 6.76844E-1 6.65832E-1 6.58185E-1 6.64849E-1 6.74366E-1 6.8165E-1 7.01227E-1 6.86273E-1 6.2496E-1 6.24192E-1 6.6129E-1 6.39399E-1 6.14661E-1 5.6375E-1 5.43456E-1 5.72747E-1 5.35944E-1 3.37837E-1 2.08207E-1 2.01846E-1 2.52643E-1 3.02046E-1 2.51463E-1 1.64058E-1 1.52038E-1 1.91137E-1 2.63486E-1 3.14687E-1 2.50309E-1 1.99015E-1 2.12758E-1 2.50028E-1 1.84507E-1 1.51725E-1 1.55356E-1 1.88906E-1 2.20866E-1 2.2916E-1 2.69858E-1 3.25676E-1 3.28E-1 3.1757E-1 3.1614E-1 3.07607E-1 2.57992E-1 3.27276E-1 3.85796E-1 3.48803E-1 2.33389E-1 2.147E-1 3.51517E-1 4.67903E-1
-9999 -9999 -9999 -9999 -9999 -9999 -9999 -9999 -9999 -9999 -9999 -9999 -9999 -9999 -9999 -9999 -9999 -9999 -9999 -9999 -9999 -9999 -9999 -9999 -9999 -9999 -9999 -9999 -9999 -9999 -9999 -9999 -9999 -9999 -9999 -9999 -9999 -9999 -9999 -9999 -9999 -9999 -9999 -9999 -9999 -9999 -9999 -9999 -9999 -9999 -9999 -9999 -9999 -9999 -9999 -9999 -9999 -9999 -9999 -9999 -9999 -9999 -9999 -9999 -9999 -9999 -9999 -9999 -9999 -9999 -9999 -9999 -9999 -9999 -9999 -9999 -9999 -9999 -9999 -9999 -9999 -9999 -9999 -9999 -9999 -9999 -9999 -9999 -9999 -9999 -9999 -9999 -9999 -9999 -9999 -9999 -9999 -9999 -9999 -9999 -9999 -9999 -9999 -9999 -9999 -9999 -9999 -9999 -9999 -9999 -9999 -9999 -9999 -9999 -9999 -9999 -9999 -9999 -9999 -9999 -9999 -9999 -9999 -9999 -9999 -9999 -9999 -9999 -9999 -9999 -9999 -9999 -9999 -9999 -9999 -9999 -9999 -9999 -9999 -9999 -9999 -9999 -9999 -9999 -9999 4.40185E-1 4.40236E-1 4.40342E-1 4.64505E-1 4.64603E-1 4.31998E-1 4.32124E-1 4.56191E-1 4.56285E-1 4.56387E-1 4.56502E-1 4.80833E-1 4.76972E-1 4.7704E-1 4.77092E-1 4.77198E-1 4.77395E-1 5.01927E-1 5.02112E-1 2.22527E-1 2.19724E-1 2.19727E-1 2.19709E-1 2.19682E-1 2.19679E-1 2.19715E-1 2.19788E-1 2.36855E-1 2.19785E-1 2.196E-1 2.1938E-1 2.16529E-1 2.165E-1 2.16494E-1 2.1648E-1 2.16442E-1 2.16416E-1 2.16541E-1 4.69605E-1 4.70122E-1 5.03427E-1 2.41018E-1 1.62083E-1 1.38072E-1 1.35176E-1 1.33218E-1 9.40479E-2 7.30758E-2 4.31304E-1 5.38445E-1 6.10487E-1 6.41604E-1 6.40254E-1 6.22507E-1 6.07228E-1 5.93623E-1 5.81778E-1 5.68399E-1 5.64077E-1 5.77967E-1 6.0021E-1 6.30742E-1 6.44325E-1 6.86908E-1 7.0256E-1 7.07248E-1 7.13123E-1 7.14555E-1 7.14544E-1 6.78125E-1 6.28823E-1 6.10855E-1 6.33239E-1 6.39602E-1 5.66645E-1 4.39644E-1 4.77157E-1 6.06455E-1 5.97601E-1 5.01868E-1 3.77692E-1 3.1048E-1 3.66367E-1 4.22552E-1 3.25024E-1 2.17088E-1 2.00589E-1 2.28915E-1 2.4262E-1 2.17111E-1 1.49066E-1 1.40113E-1 1.64079E-1 1.94256E-1 1.82815E-1 1.57318E-1 1.33785E-1 1.708E-1 2.09123E-1 1.65062E-1 1.1231E-1 1.44398E-1 1.70339E-1 1.79154E-1 2.07542E-1 2.43025E-1 2.12735E-1 2.21944E-1 2.2191E-1 2.13832E-1 2.09993E-1 1.73783E-1 1.74525E-1 2.77578E-1 3.04734E-1 2.65957E-1 3.02811E-1 3.77154E-1 -9999
-9999 -9999 -9999 -9999 -9999 -9999 -9999 -9999 -9999 -9999 -9999 -9999 -9999 -9999 -9999 -9999 -9999 -9999 -9999 -9999 -9999 -9999 -9999 -9999 -9999 -9999 -9999 -9999 -9999 -9999 -9999 -9999 -9999 -9999 -9999 -9999 -9999 -9999 -9999 -9999 -9999 -9999 -9999 -9999 -9999 -9999 -9999 -9999 -9999 -9999 -9999 -9999 -9999 -9999 -9999 -9999 -9999 -9999 -9999 -9999 -9999 -9999 -9999 -9999 -9999 -9999 -9999 -9999 -9999 -9999 -9999 -9999 -9999 -9999 -9999 -9999 -9999 -9999 -9999 -9999 -9999 -9999 -9999 -9999 -9999 -9999 -9999 -9999 -9999 -9999 -9999 -9999 -9999 -9999 -9999 -9999 -9999 -9999 -9999 -9999 -9999 -9999 -9999 -9999 -9999 -9999 -9999 -9999 -9999 -9999 -9999 -9999 -9999 -9999 -9999 -9999 -9999 -9999 -9999 -9999 -9999 -9999 -9999 -9999 -9999 -9999 -9999 -9999 -9999 -9999 -9999 -9999 -9999 -9999 -9999 -9999 -9999 4.99793E-1 -9999 -9999 -9999 -9999 -9999 -9999 -9999 4.35754E-1 4.38227E-1 4.40215E-1 4.3164E-1 4.3172E-1 4.31817E-1 4.31956E-1 4.56072E-1 4.56212E-1 4.56332E-1 4.76612E-1 4.76779E-1 4.76959E-1 4.77079E-1 4.77134E-1 4.77211E-1 5.01644E-1 5.01859E-1 4.98042E-1 2.36775E-1 2.1975E-1 2.36759E-1 2.19747E-1 2.36722E-1 2.19718E-1 2.36741E-1 2.36809E-1 2.36893E-1 2.34015E-1 2.33883E-1 2.168E-1 2.16634E-1 2.16585E-1 2.33416E-1 2.33416E-1 2.33416E-1 2.16547E-1 2.1657E-1 2.33665E-1 5.1864E-1 5.16437E-1 2.10173E-1 1.56205E-1 1.12385E-1 1.042E-1 1.016E-1 6.41306E-2 6.34018E-2 4.78174E-1 5.57228E-1 6.17338E-1 6.23353E-1 6.41506E-1 6.21947E-1 5.93992E-1 5.57228E-1 5.15432E-1 4.9136E-1 4.81358E-1 5.14332E-1 5.5578E-1 6.24344E-1 6.53236E-1 6.9815E-1 7.01768E-1 7.01743E-1 7.01722E-1 7.01754E-1 6.85539E-1 5.77445E-1 4.42687E-1 3.84893E-1 3.86832E-1 4.19348E-1 3.51695E-1 2.95188E-1 3.79898E-1 5.58229E-1 6.33775E-1 5.59397E-1 4.29553E-1 2.82621E-1 2.39322E-1 2.26487E-1 1.61633E-1 1.19432E-1 1.19401E-1 1.43609E-1 1.478E-1 1.54774E-1 1.18581E-1 9.50429E-2 9.91876E-2 1.16328E-1 1.08188E-1 9.57178E-2 1.10024E-1 1.27602E-1 1.46981E-1 1.26266E-1 9.83372E-2 9.2087E-2 1.27162E-1 1.51798E-1 2.10207E-1 2.52261E-1 1.89083E-1 1.38495E-1 1.49854E-1 1.52075E-1 1.64615E-1 1.66708E-1 1.93478E-1 3.45752E-1 4.17736E-1 4.67136E-1 -9999 -9999 -9999
-9999 -9999 -9999 -9999 -9999 -9999 -9999 -9999 -9999 -9999 -9999 -9999 -9999 -9999 -9999 -9999 -9999 -9999 -9999 -9999 -9999 -9999 -9999 -9999 -9999 -9999 -9999 -9999 -9999 -9999 -9999 -9999 -9999 -9999 -9999 -9999 -9999 -9999 -9999 -9999 -9999 -9999 -9999 -9999 -9999 -9999 -9999 -9999 -9999 -9999 -9999 -9999 -9999 -9999 -9999 -9999 -9999 -9999 -9999 -9999 -9999 -9999 -9999 -9999 -9999 -9999 -9999 -9999 -9999 -9999 -9999 -9999 -9999 -9999 -9999 -9999 -9999 -9999 -9999 -9999 -9999 -9999 -9999 -9999 -9999 -9999 -9999 -9999 -9999 -9999 -9999 -9999 -9999 -9999 -9999 -9999 -9999 -9999 -9999 -9999 -9999 -9999 -9999 -9999 -9999 -9999 -9999 -9999 -9999 -9999 -9999 -9999 -9999 -9999 -9999 -9999 -9999 -9999 -9999 -9999 -9999 -9999 -9999 -9999 -9999 -9999 -9999 -9999 -9999 -9999 -9999 -9999 -9999 -9999 -9999 -9999 -9999 -9999 -9999 -9999 -9999 -9999 -9999 -9999 4.33038E-1 4.31312E-1 4.35013E-1 4.0786E-1 4.07947E-1 4.31628E-1 4.31682E-1 4.31771E-1 4.55868E-1 4.56025E-1 4.52194E-1 4.76492E-1 4.76676E-1 4.76882E-1 5.01331E-1 5.0143E-1 5.01498E-1 4.97588E-1 4.97764E-1 4.97978E-1 2.54662E-1 2.36784E-1 2.36812E-1 2.36806E-1 2.36769E-1 2.36753E-1 2.33892E-1 2.33947E-1 2.34015E-1 2.34083E-1 2.3404E-1 2.33828E-1 2.33609E-1 2.33502E-1 2.33487E-1 2.33514E-1 2.33545E-1 2.3353E-1 2.16675E-1 2.14118E-1 2.48677E-1 4.66163E-1 4.58572E-1 2.12208E-1 1.88258E-1 1.28443E-1 8.87845E-2 9.35733E-2 7.70204E-2 5.58675E-1 6.09921E-1 6.43751E-1 6.57089E-1 6.45991E-1 6.18723E-1 5.59639E-1 4.95037E-1 4.20463E-1 3.79461E-1 3.79868E-1 4.23522E-1 5.15309E-1 6.11315E-1 6.77916E-1 6.96253E-1 6.88916E-1 6.71141E-1 6.63216E-1 6.39475E-1 5.8411E-1 4.6936E-1 3.11542E-1 2.20891E-1 1.98234E-1 2.12038E-1 2.00735E-1 2.24615E-1 3.54596E-1 5.5485E-1 6.30788E-1 6.05568E-1 5.35351E-1 3.30339E-1 1.69372E-1 1.00108E-1 7.34202E-2 6.07561E-2 7.71269E-2 9.77957E-2 1.14817E-1 1.23999E-1 1.04593E-1 9.83524E-2 1.05995E-1 1.03974E-1 9.55784E-2 1.03198E-1 1.21867E-1 1.52963E-1 1.5347E-1 1.26041E-1 9.06445E-2 7.3482E-2 7.53678E-2 1.3299E-1 1.90263E-1 2.0997E-1 1.59063E-1 1.10382E-1 9.97674E-2 1.68292E-1 2.55368E-1 3.30266E-1 4.35142E-1 -9999 -9999 -9999 -9999 -9999 -9999
-9999 -9999 -9999 -9999 -9999 -9999 -9999 -9999 -9999 -9999 -9999 -9999 -9999 -9999 -9999 -9999 -9999 -9999 -9999 -9999 -9999 -9999 -9999 -9999 -9999 -9999 -9999 -9999 -9999 -9999 -9999 -9999 -9999 -9999 -9999 -9999 -9999 -9999 -9999 -9999 -9999 -9999 -9999 -9999 -9999 -9999 -9999 -9999 -9999 -9999 -9999 -9999 -9999 -9999 -9999 -9999 -9999 -9999 -9999 -9999 -9999 -9999 -9999 -9999 -9999 -9999 -9999 -9999 -9999 -9999 -9999 -9999 -9999 -9999 -9999 -9999 -9999 -9999 -9999 -9999 -9999 -9999 -9999 -9999 -9999 -9999 -9999 -9999 -9999 -9999 -9999 -9999 -9999 -9999 -9999 -9999 -9999 -9999 -9999 -9999 -9999 -9999 -9999 -9999 -9999 -9999 -9999 -9999 -9999 -9999 -9999 -9999 -9999 -9999 -9999 -9999 -9999 -9999 -9999 -9999 -9999 -9999 -9999 -9999 -9999 -9999 -9999 -9999 -9999 -9999 -9999 -9999 -9999 -9999 -9999 -9999 -9999 -9999 -9999 -9999 -9999 -9999 -9999 -9999 4.06486E-1 3.99199E-1 4.04997E-1 4.31565E-1 4.31657E-1 4.31704E-1 4.31725E-1 4.5571E-1 4.51778E-1 4.51863E-1 4.51986E-1 4.763E-1 4.76497E-1 4.76702E-1 5.01172E-1 5.01335E-1 4.97438E-1 4.97536E-1 4.97695E-1 5.22193E-1 2.54633E-1 2.54717E-1 2.54779E-1 2.54773E-1 2.33938E-1 2.33938E-1 2.33978E-1 2.51772E-1 2.51805E-1 2.51889E-1 2.51918E-1 2.51769E-1 2.33754E-1 2.33609E-1 2.336E-1 2.30811E-1 2.30854E-1 2.30839E-1 2.14138E-1 2.1417E-1 2.14208E-1 4.18008E-1 4.59201E-1 1.89756E-1 1.63896E-1 1.12616E-1 1.0465E-1 9.88273E-2 6.07592E-1 6.31098E-1 6.43303E-1 6.53555E-1 6.57529E-1 6.36544E-1 6.06075E-1 5.16306E-1 3.90512E-1 3.2021E-1 3.10364E-1 3.16815E-1 3.71765E-1 4.96504E-1 6.09921E-1 6.81747E-1 6.91424E-1 6.56537E-1 5.86583E-1 5.49449E-1 5.11745E-1 4.69344E-1 4.1358E-1 3.06742E-1 1.89675E-1 1.32376E-1 1.20757E-1 1.5466E-1 2.4442E-1 3.90664E-1 5.01309E-1 4.85456E-1 4.33253E-1 4.40607E-1 3.07419E-1 1.4662E-1 8.14577E-2 5.94577E-2 5.65729E-2 9.18593E-2 1.61311E-1 2.17734E-1 2.26208E-1 2.22433E-1 2.29576E-1 2.37702E-1 1.95967E-1 1.48625E-1 1.41988E-1 1.54064E-1 1.63464E-1 1.6606E-1 1.19111E-1 7.84385E-2 6.3432E-2 6.54358E-2 8.95501E-2 1.30453E-1 1.361E-1 1.26706E-1 1.28676E-1 1.65845E-1 3.55078E-1 4.73805E-1 -9999 -9999 -9999 -9999 -9999 -9999 -9999 -9999
-9999 -9999 -9999 -9999 -9999 -9999 -9999 -9999 -9999 -9999 -9999 -9999 -9999 -9999 -9999 -9999 -9999 -9999 -9999 -9999 -9999 -9999 -9999 -9999 -9999 -9999 -9999 -9999 -9999 -9999 -9999 -9999 -9999 -9999 -9999 -9999 -9999 -9999 -9999 -9999 -9999 -9999 -9999 -9999 -9999 -9999 -9999 -9999 -9999 -9999 -9999 -9999 -9999 -9999 -9999 -9999 -9999 -9999 -9999 -9999 -9999 -9999 -9999 -9999 -9999 -9999 -9999 -9999 -9999 -9999 -9999 -9999 -9999 -9999 -9999 -9999 -9999 -9999 -9999 -9999 -9999 -9999 -9999 -9999 -9999 -9999 -9999 -9999 -9999 -9999 -9999 -9999 -9999 -9999 -9999 -9999 -9999 -9999 -9999 -9999 -9999 -9999 -9999 -9999 -9999 -9999 -9999 -9999 -9999 -9999 -9999 -9999 -9999 -9999 -9999 -9999 -9999 -9999 -9999 -9999 -9999 -9999 -9999 -9999 -9999 -9999 -9999 -9999 -9999 -9999 -9999 -9999 -9999 -9999 -9999 -9999 -9999 -9999 -9999 -9999 -9999 -9999 -9999 4.06728E-1 3.98476E-1 4.03303E-1 4.07889E-1 4.31615E-1 4.31699E-1 4.31762E-1 4.55753E-1 4.51791E-1 4.51816E-1 4.51837E-1 4.51901E-1 4.7615E-1 4.76308E-1 4.76497E-1 4.96944E-1 4.97125E-1 4.97283E-1 4.97442E-1 4.97635E-1 5.2218E-1 2.54659E-1 2.54786E-1 2.51792E-1 2.51775E-1 2.51766E-1 2.51811E-1 2.51863E-1 2.51859E-1 2.5185E-1 2.51911E-1 2.52002E-1 2.51908E-1 2.31034E-1 2.30887E-1 2.30924E-1 2.31046E-1 2.31098E-1 2.31104E-1 2.31125E-1 2.3104E-1 1.98367E-1 2.14179E-1 2.48843E-1 2.33174E-1 1.60515E-1 1.33824E-1 1.24685E-1 6.64104E-1 6.5841E-1 6.45991E-1 6.23326E-1 6.10851E-1 6.04324E-1 5.83931E-1 5.1999E-1 4.28379E-1 3.32115E-1 2.97341E-1 3.24482E-1 3.73309E-1 4.35521E-1 4.9686E-1 5.89741E-1 6.65411E-1 6.88916E-1 6.49263E-1 5.72823E-1 5.6164E-1 5.59231E-1 5.06353E-1 4.10154E-1 3.13625E-1 2.08411E-1 1.34638E-1 1.1037E-1 1.45194E-1 2.15947E-1 2.8067E-1 2.83324E-1 2.40671E-1 2.07797E-1 2.40746E-1 2.41704E-1 2.10926E-1 1.67491E-1 1.43675E-1 1.24015E-1 1.84456E-1 3.43999E-1 4.52795E-1 4.37726E-1 3.94522E-1 3.61475E-1 3.29572E-1 3.02206E-1 2.34882E-1 1.59233E-1 1.18452E-1 1.20212E-1 1.03947E-1 8.50895E-2 6.46203E-2 6.90379E-2 8.68497E-2 1.02745E-1 1.07519E-1 1.31547E-1 1.582E-1 2.09732E-1 3.21044E-1 4.49463E-1 -9999 -9999 -9999 -9999 -9999 -9999 -9999 -9999 -9999
-9999 -9999 -9999 -9999 -9999 -9999 -9999 -9999 -9999 -9999 -9999 -9999 -9999 -9999 -9999 -9999 -9999 -9999 -9999 -9999 -9999 -9999 -9999 -9999 -9999 -9999 -9999 -9999 -9999 -9999 -9999 -9999 -9999 -9999 -9999 -9999 -9999 -9999 -9999 -9999 -9999 -9999 -9999 -9999 -9999 -9999 -9999 -9999 -9999 -9999 -9999 -9999 -9999 -9999 -9999 -9999 -9999 -9999 -9999 -9999 -9999 -9999 -9999 -9999 -9999 -9999 -9999 -9999 -9999 -9999 -9999 -9999 -9999 -9999 -9999 -9999 -9999 -9999 -9999 -9999 -9999 -9999 -9999 -9999 -9999 -9999 -9999 -9999 -9999 -9999 -9999 -9999 -9999 -9999 -9999 -9999 -9999 -9999 -9999 -9999 -9999 -9999 -9999 -9999 -9999 -9999 -9999 -9999 -9999 -9999 -9999 -9999 -9999 -9999 -9999 -9999 -9999 -9999 -9999 -9999 -9999 -9999 -9999 -9999 -9999 -9999 -9999 -9999 -9999 -9999 -9999 -9999 -9999 -9999 -9999 -9999 -9999 -9999 -9999 -9999 -9999 4.09155E-1 3.75237E-1 3.7406E-1 3.9944E-1 4.03787E-1 4.31502E-1 4.3156E-1 4.31624E-1 4.2774E-1 4.51723E-1 4.51808E-1 4.51897E-1 4.76103E-1 4.76129E-1 4.7618E-1 4.72263E-1 4.72365E-1 4.96769E-1 4.9691E-1 4.97107E-1 4.97339E-1 5.21924E-1 5.46462E-1 2.70377E-1 2.90009E-1 2.70513E-1 2.51805E-1 2.70449E-1 2.70516E-1 2.70574E-1 2.51921E-1 2.51914E-1 2.51979E-1 2.67295E-1 2.49023E-1 2.48811E-1 2.31058E-1 2.31119E-1 2.48895E-1 2.31363E-1 2.31421E-1 2.3143E-1 2.3122E-1 1.98373E-1 1.69344E-1 1.6946E-1 1.56537E-1 1.567E-1 1.56703E-1 7.00334E-1 6.87879E-1 6.54344E-1 6.13535E-1 5.66168E-1 5.21081E-1 4.89585E-1 4.38645E-1 3.72468E-1 3.34509E-1 3.25661E-1 3.7441E-1 4.22538E-1 4.6284E-1 4.60156E-1 4.68445E-1 5.35553E-1 6.4276E-1 7.11325E-1 7.03935E-1 6.73111E-1 6.63576E-1 6.5731E-1 6.07889E-1 5.0562E-1 3.77116E-1 2.60047E-1 1.80764E-1 1.53674E-1 1.69817E-1 1.88246E-1 1.82342E-1 1.56685E-1 1.43047E-1 1.41853E-1 1.60991E-1 2.37722E-1 3.40382E-1 3.74026E-1 3.79536E-1 3.78628E-1 4.05163E-1 4.96001E-1 5.27005E-1 4.37287E-1 3.10006E-1 2.30631E-1 2.03235E-1 2.46594E-1 2.42698E-1 1.36979E-1 7.7028E-2 7.16124E-2 6.98135E-2 5.9617E-2 7.4642E-2 1.16667E-1 1.67638E-1 1.97174E-1 2.05753E-1 2.27598E-1 2.51131E-1 3.46573E-1 4.67272E-1 -9999 -9999 -9999 -9999 -9999 -9999 -9999 -9999 -9999 -9999
-9999 -9999 -9999 -9999 -9999 -9999 -9999 -9999 -9999 -9999 -9999 -9999 -9999 -9999 -9999 -9999 -9999 -9999 -9999 -9999 -9999 -9999 -9999 -9999 -9999 -9999 -9999 -9999 -9999 -9999 -9999 -9999 -9999 -9999 -9999 -9999 -9999 -9999 -9999 -9999 -9999 -9999 -9999 -9999 -9999 -9999 -9999 -9999 -9999 -9999 -9999 -9999 -9999 -9999 -9999 -9999 -9999 -9999 -9999 -9999 -9999 -9999 -9999 -9999 -9999 -9999 -9999 -9999 -9999 -9999 -9999 -9999 -9999 -9999 -9999 -9999 -9999 -9999 -9999 -9999 -9999 -9999 -9999 -9999 -9999 -9999 -9999 -9999 -9999 -9999 -9999 -9999 -9999 -9999 -9999 -9999 -9999 -9999 -9999 -9999 -9999 -9999 -9999 -9999 -9999 -9999 -9999 -9999 -9999 -9999 -9999 -9999 -9999 -9999 -9999 -9999 -9999 -9999 -9999 -9999 -9999 -9999 -9999 -9999 -9999 -9999 -9999 -9999 -9999 -9999 -9999 -9999 -9999 -9999 -9999 -9999 -9999 -9999 -9999 -9999 -9999 3.7359E-1 3.73119E-1 3.97513E-1 4.00646E-1 4.02336E-1 4.04513E-1 4.3055E-1 4.27593E-1 4.27664E-1 4.5171E-1 4.5191E-1 4.52118E-1 4.76368E-1 4.7639E-1 4.72395E-1 4.7237E-1 4.72361E-1 4.96691E-1 4.9679E-1 4.96987E-1 5.2159E-1 5.42152E-1 5.42527E-1 5.66902E-1 2.90125E-1 2.70577E-1 2.70482E-1 2.70465E-1 2.70506E-1 2.70567E-1 2.67444E-1 2.67487E-1 2.67582E-1 2.5592E-1 2.58911E-1 2.48965E-1 2.48853E-1 2.48939E-1 2.41871E-1 2.27818E-1 2.09967E-1 2.24596E-1 2.14494E-1 1.81111E-1 1.67174E-1 1.5429E-1 1.54456E-1 1.54579E-1 7.07943E-1 7.01972E-1 6.82502E-1 6.72568E-1 6.13437E-1 5.14898E-1 4.28393E-1 3.65981E-1 3.25578E-1 3.12341E-1 3.36487E-1 4.018E-1 4.56187E-1 4.54511E-1 4.16348E-1 3.59421E-1 3.38688E-1 4.32395E-1 6.21511E-1 7.11153E-1 7.12468E-1 6.71101E-1 5.78643E-1 5.55515E-1 5.4932E-1 4.66142E-1 2.95754E-1 2.25609E-1 2.49269E-1 3.06401E-1 3.53925E-1 3.59435E-1 3.00726E-1 2.6517E-1 2.78211E-1 2.93376E-1 3.11105E-1 3.58142E-1 4.50044E-1 5.52032E-1 5.9995E-1 5.88161E-1 5.51752E-1 4.98403E-1 4.16613E-1 2.69466E-1 1.53924E-1 1.08081E-1 1.03543E-1 1.20335E-1 1.66672E-1 1.36212E-1 7.19187E-2 5.81306E-2 6.45082E-2 6.14795E-2 7.85784E-2 1.23392E-1 1.40585E-1 1.55816E-1 2.14932E-1 2.96942E-1 4.12764E-1 4.52852E-1 -9999 -9999 -9999 -9999 -9999 -9999 -9999 -9999 -9999 -9999 -9999
-9999 -9999 -9999 -9999 -9999 -9999 -9999 -9999 -9999 -9999 -9999 -9999 -9999 -9999 -9999 -9999 -9999 -9999 -9999 -9999 -9999 -9999 -9999 -9999 -9999 -9999 -9999 -9999 -9999 -9999 -9999 -9999 -9999 -9999 -9999 -9999 -9999 -9999 -9999 -9999 -9999 -9999 -9999 -9999 -9999 -9999 -9999 -9999 -9999 -9999 -9999 -9999 -9999 -9999 -9999 -9999 -9999 -9999 -9999 -9999 -9999 -9999 -9999 -9999 -9999 -9999 -9999 -9999 -9999 -9999 -9999 -9999 -9999 -9999 -9999 -9999 -9999 -9999 -9999 -9999 -9999 -9999 -9999 -9999 -9999 -9999 -9999 -9999 -9999 -9999 -9999 -9999 -9999 -9999 -9999 -9999 -9999 -9999 -9999 -9999 -9999 -9999 -9999 -9999 -9999 -9999 -9999 -9999 -9999 -9999 -9999 -9999 -9999 -9999 -9999 -9999 -9999 -9999 -9999 -9999 -9999 -9999 -9999 -9999 -9999 -9999 -9999 -9999 -9999 -9999 -9999 -9999 -9999 -9999 -9999 -9999 -9999 -9999 -9999 -9999 3.7359E-1 3.7218E-1 3.9607E-1 3.99681E-1 4.03061E-1 4.28334E-1 4.24648E-1 4.27551E-1 4.27639E-1 4.51667E-1 4.51884E-1 4.76355E-1 5.00967E-1 4.97103E-1 4.97107E-1 4.97047E-1 4.96919E-1 4.9679E-1 4.9673E-1 4.96786E-1 5.17265E-1 5.17574E-1 5.42174E-1 5.66629E-1 5.66995E-1 3.10561E-1 2.90182E-1 2.70509E-1 2.70442E-1 2.67306E-1 2.67387E-1 2.67477E-1 2.67571E-1 2.72439E-1 2.62857E-1 2.51478E-1 2.48791E-1 2.49039E-1 2.37594E-1 2.18664E-1 2.13951E-1 2.19121E-1 1.96129E-1 1.81213E-1 1.81315E-1 1.6391E-1 1.38839E-1 6.52036E-1 6.71707E-1 6.83665E-1 6.70952E-1 6.91228E-1 6.96231E-1 6.7048E-1 5.96457E-1 5.03183E-1 4.04592E-1 3.79431E-1 4.08551E-1 4.36239E-1 4.46558E-1 4.18831E-1 3.65443E-1 2.98389E-1 2.41981E-1 2.4123E-1 3.73186E-1 6.11561E-1 7.09189E-1 7.06472E-1 6.41464E-1 4.3649E-1 2.96522E-1 2.69956E-1 2.56773E-1 1.91762E-1 2.07696E-1 3.43334E-1 5.28548E-1 6.13118E-1 6.08355E-1 5.51371E-1 5.50598E-1 5.59706E-1 5.66867E-1 5.81977E-1 5.85687E-1 6.17633E-1 6.53492E-1 6.39399E-1 5.28848E-1 4.10851E-1 3.47468E-1 2.3525E-1 1.44574E-1 7.79329E-2 5.61313E-2 5.57256E-2 5.96017E-2 9.80518E-2 1.46305E-1 1.18372E-1 8.52886E-2 7.46608E-2 6.7261E-2 6.25168E-2 6.21628E-2 6.50311E-2 8.17519E-2 1.64293E-1 3.482E-1 -9999 -9999 -9999 -9999 -9999 -9999 -9999 -9999 -9999 -9999 -9999 -9999 -9999
-9999 -9999 -9999 -9999 -9999 -9999 -9999 -9999 -9999 -9999 -9999 -9999 -9999 -9999 -9999 -9999 -9999 -9999 -9999 -9999 -9999 -9999 -9999 -9999 -9999 -9999 -9999 -9999 -9999 -9999 -9999 -9999 -9999 -9999 -9999 -9999 -9999 -9999 -9999 -9999 -9999 -9999 -9999 -9999 -9999 -9999 -9999 -9999 -9999 -9999 -9999 -9999 -9999 -9999 -9999 -9999 -9999 -9999 -9999 -9999 -9999 -9999 -9999 -9999 -9999 -9999 -9999 -9999 -9999 -9999 -9999 -9999 -9999 -9999 -9999 -9999 -9999 -9999 -9999 -9999 -9999 -9999 -9999 -9999 -9999 -9999 -9999 -9999 -9999 -9999 -9999 -9999 -9999 -9999 -9999 -9999 -9999 -9999 -9999 -9999 -9999 -9999 -9999 -9999 -9999 -9999 -9999 -9999 -9999 -9999 -9999 -9999 -9999 -9999 -9999 -9999 -9999 -9999 -9999 -9999 -9999 -9999 -9999 -9999 -9999 -9999 -9999 -9999 -9999 -9999 -9999 -9999 -9999 -9999 -9999 -9999 -9999 -9999 -9999 3.73119E-1 3.71241E-1 3.95589E-1 3.98717E-1 4.01853E-1 4.0427E-1 4.25877E-1 4.27568E-1 4.27643E-1 4.51672E-1 4.51812E-1 4.76197E-1 4.96807E-1 5.21466E-1 5.21714E-1 5.21782E-1 5.21735E-1 5.21577E-1 4.97107E-1 4.96996E-1 5.17235E-1 5.41556E-1 5.41842E-1 5.66313E-1 5.66742E-1 5.90817E-1 3.317E-1 3.31631E-1 2.86676E-1 2.67188E-1 2.67239E-1 2.86707E-1 2.8684E-1 2.84867E-1 2.67046E-1 2.57587E-1 2.4891E-1 2.40796E-1 2.30853E-1 2.30659E-1 2.13951E-1 2.25203E-1 1.9604E-1 1.81109E-1 1.67425E-1 1.5585E-1 1.70236E-1 5.27599E-1 5.8675E-1 6.48013E-1 6.59312E-1 6.3297E-1 6.37953E-1 6.88518E-1 7.09334E-1 7.06703E-1 6.73592E-1 5.98338E-1 5.60257E-1 5.25148E-1 4.78753E-1 4.28872E-1 3.31832E-1 2.57327E-1 2.15739E-1 1.99675E-1 2.44684E-1 3.62421E-1 5.85272E-1 7.01396E-1 7.01202E-1 6.19838E-1 3.5703E-1 1.82186E-1 1.42114E-1 1.59438E-1 2.03978E-1 3.39561E-1 4.70845E-1 6.26825E-1 6.97035E-1 6.94384E-1 6.80225E-1 6.84055E-1 6.64266E-1 6.47184E-1 6.41551E-1 6.46604E-1 6.6502E-1 6.70344E-1 5.40835E-1 3.17924E-1 1.89344E-1 1.59206E-1 1.17018E-1 6.84581E-2 4.85987E-2 4.00837E-2 4.25844E-2 4.87997E-2 7.35534E-2 1.33499E-1 1.62619E-1 1.25279E-1 8.89564E-2 6.5378E-2 5.1103E-2 4.64201E-2 5.6977E-2 8.36343E-2 1.77716E-1 -9999 -9999 -9999 -9999 -9999 -9999 -9999 -9999 -9999 -9999 -9999 -9999 -9999 -9999
-9999 -9999 -9999 -9999 -9999 -9999 -9999 -9999 -9999 -9999 -9999 -9999 -9999 -9999 -9999 -9999 -9999 -9999 -9999 -9999 -9999 -9999 -9999 -9999 -9999 -9999 -9999 -9999 -9999 -9999 -9999 -9999 -9999 -9999 -9999 -9999 -9999 -9999 -9999 -9999 -9999 -9999 -9999 -9999 -9999 -9999 -9999 -9999 -9999 -9999 -9999 -9999 -9999 -9999 -9999 -9999 -9999 -9999 -9999 -9999 -9999 -9999 -9999 -9999 -9999 -9999 -9999 -9999 -9999 -9999 -9999 -9999 -9999 -9999 -9999 -9999 -9999 -9999 -9999 -9999 -9999 -9999 -9999 -9999 -9999 -9999 -9999 -9999 -9999 -9999 -9999 -9999 -9999 -9999 -9999 -9999 -9999 -9999 -9999 -9999 -9999 -9999 -9999 -9999 -9999 -9999 -9999 -9999 -9999 -9999 -9999 -9999 -9999 -9999 -9999 -9999 -9999 -9999 -9999 -9999 -9999 -9999 -9999 -9999 -9999 -9999 -9999 -9999 -9999 -9999 -9999 -9999 -9999 -9999 -9999 -9999 -9999 -9999 -9999 3.67963E-1 3.67262E-1 3.92709E-1 3.94868E-1 3.9319E-1 3.9511E-1 3.98477E-1 4.2686E-1 4.27631E-1 4.51659E-1 4.75966E-1 4.72147E-1 4.96687E-1 5.21316E-1 5.21607E-1 5.46011E-1 5.46062E-1 5.46011E-1 5.41991E-1 5.41986E-1 5.41893E-1 5.17497E-1 5.41803E-1 5.89983E-1 6.13712E-1 5.9068E-1 3.28018E-1 3.0697E-1 2.67205E-1 2.67121E-1 2.86556E-1 2.86665E-1 2.86795E-1 2.86953E-1 2.659E-1 2.5564E-1 2.45555E-1 2.45555E-1 2.30312E-1 2.23113E-1 2.41076E-1 1.95975E-1 1.81078E-1 1.67403E-1 1.7566E-1 2.20911E-1 5.18964E-1 5.57766E-1 6.34303E-1 6.8007E-1 6.59778E-1 6.05858E-1 5.67446E-1 5.91588E-1 6.28973E-1 6.89361E-1 7.00695E-1 6.64132E-1 5.64615E-1 4.97514E-1 4.76801E-1 4.33143E-1 3.24048E-1 2.05302E-1 1.72418E-1 2.01237E-1 2.51121E-1 3.2652E-1 5.30021E-1 7.04147E-1 7.09012E-1 6.31644E-1 3.55308E-1 2.25708E-1 2.64495E-1 3.2019E-1 4.16776E-1 5.57302E-1 6.36296E-1 6.87982E-1 6.89206E-1 6.90286E-1 6.81697E-1 6.57728E-1 5.4655E-1 4.88002E-1 5.0035E-1 4.9944E-1 5.5213E-1 6.17385E-1 4.73347E-1 2.1653E-1 1.06355E-1 7.97052E-2 6.87694E-2 5.66085E-2 6.08434E-2 6.00068E-2 6.13797E-2 7.07348E-2 8.22335E-2 9.50061E-2 9.55414E-2 8.12319E-2 7.00936E-2 7.15895E-2 7.42836E-2 7.76632E-2 8.89269E-2 1.28212E-1 2.12331E-1 -9999 -9999 -9999 -9999 -9999 -9999 -9999 -9999 -9999 -9999 -9999 -9999 -9999 -9999
-9999 -9999 -9999 -9999 -9999 -9999 -9999 -9999 -9999 -9999 -9999 -9999 -9999 -9999 -9999 -9999 -9999 -9999 -9999 -9999 -9999 -9999 -9999 -9999 -9999 -9999 -9999 -9999 -9999 -9999 -9999 -9999 -9999 -9999 -9999 -9999 -9999 -9999 -9999 -9999 -9999 -9999 -9999 -9999 -9999 -9999 -9999 -9999 -9999 -9999 -9999 -9999 -9999 -9999 -9999 -9999 -9999 -9999 -9999 -9999 -9999 -9999 -9999 -9999 -9999 -9999 -9999 -9999 -9999 -9999 -9999 -9999 -9999 -9999 -9999 -9999 -9999 -9999 -9999 -9999 -9999 -9999 -9999 -9999 -9999 -9999 -9999 -9999 -9999 -9999 -9999 -9999 -9999 -9999 -9999 -9999 -9999 -9999 -9999 -9999 -9999 -9999 -9999 -9999 -9999 -9999 -9999 -9999 -9999 -9999 -9999 -9999 -9999 -9999 -9999 -9999 -9999 -9999 -9999 -9999 -9999 -9999 -9999 -9999 -9999 -9999 -9999 -9999 -9999 -9999 -9999 -9999 -9999 -9999 -9999 -9999 -9999 -9999 -9999 3.63069E-1 3.6098E-1 3.83641E-1 3.81032E-1 3.82455E-1 3.86259E-1 4.14127E-1 4.19746E-1 4.4952E-1 4.47563E-1 4.71818E-1 4.71963E-1 4.96404E-1 5.20943E-1 5.21235E-1 5.45709E-1 5.41918E-1 5.42067E-1 5.66271E-1 5.90199E-1 6.13488E-1 5.89838E-1 5.41854E-1 5.66106E-1 5.62547E-1 5.62897E-1 3.06992E-1 3.06981E-1 2.86637E-1 2.86619E-1 2.8669E-1 2.86749E-1 2.8683E-1 2.78992E-1 2.59004E-1 2.51937E-1 2.35905E-1 2.28239E-1 2.14096E-1 2.28929E-1 1.96105E-1 1.81058E-1 1.81289E-1 2.3485E-1 2.20736E-1 5.72264E-1 5.77336E-1 6.15705E-1 6.88644E-1 7.03285E-1 6.9536E-1 6.24916E-1 5.43529E-1 4.88558E-1 4.83343E-1 5.28125E-1 5.99327E-1 5.88954E-1 4.60458E-1 3.7316E-1 4.06846E-1 4.24417E-1 3.12062E-1 1.78719E-1 1.48431E-1 1.72393E-1 1.91589E-1 2.70791E-1 4.63794E-1 6.8326E-1 7.01123E-1 6.88353E-1 5.34671E-1 4.94827E-1 5.26137E-1 5.67926E-1 6.15284E-1 6.39103E-1 6.71882E-1 6.91195E-1 6.38992E-1 5.88622E-1 5.53394E-1 5.03909E-1 3.75651E-1 3.67452E-1 3.97726E-1 3.33282E-1 3.64383E-1 5.28673E-1 5.50195E-1 3.46983E-1 1.74054E-1 1.17617E-1 1.27889E-1 1.39018E-1 1.71899E-1 1.58759E-1 1.08082E-1 7.34611E-2 6.12582E-2 4.96863E-2 4.37584E-2 4.50362E-2 5.40019E-2 8.77393E-2 1.49578E-1 1.92298E-1 2.09278E-1 2.2699E-1 2.82828E-1 -9999 -9999 -9999 -9999 -9999 -9999 -9999 -9999 -9999 -9999 -9999 -9999 -9999 -9999
-9999 -9999 -9999 -9999 -9999 -9999 -9999 -9999 -9999 -9999 -9999 -9999 -9999 -9999 -9999 -9999 -9999 -9999 -9999 -9999 -9999 -9999 -9999 -9999 -9999 -9999 -9999 -9999 -9999 -9999 -9999 -9999 -9999 -9999 -9999 -9999 -9999 -9999 -9999 -9999 -9999 -9999 -9999 -9999 -9999 -9999 -9999 -9999 -9999 -9999 -9999 -9999 -9999 -9999 -9999 -9999 -9999 -9999 -9999 -9999 -9999 -9999 -9999 -9999 -9999 -9999 -9999 -9999 -9999 -9999 -9999 -9999 -9999 -9999 -9999 -9999 -9999 -9999 -9999 -9999 -9999 -9999 -9999 -9999 -9999 -9999 -9999 -9999 -9999 -9999 -9999 -9999 -9999 -9999 -9999 -9999 -9999 -9999 -9999 -9999 -9999 -9999 -9999 -9999 -9999 -9999 -9999 -9999 -9999 -9999 -9999 -9999 -9999 -9999 -9999 -9999 -9999 -9999 -9999 -9999 -9999 -9999 -9999 -9999 -9999 -9999 -9999 -9999 -9999 -9999 -9999 -9999 -9999 -9999 -9999 -9999 -9999 -9999 3.65396E-1 3.64697E-1 3.62604E-1 3.55437E-1 3.54057E-1 3.7772E-1 3.80321E-1 3.84355E-1 4.12178E-1 4.14129E-1 4.4505E-1 4.71686E-1 4.71775E-1 4.96143E-1 4.96305E-1 5.16854E-1 5.17227E-1 5.41833E-1 5.66182E-1 5.90195E-1 6.13696E-1 5.90299E-1 5.66367E-1 5.86157E-1 5.86377E-1 6.10169E-1 6.1047E-1 3.41508E-1 3.49186E-1 3.07054E-1 3.28056E-1 3.24583E-1 3.03721E-1 3.02208E-1 2.8433E-1 2.67151E-1 2.42477E-1 2.38903E-1 2.27368E-1 2.27024E-1 2.35046E-1 1.81152E-1 1.9587E-1 2.77727E-1 2.14836E-1 5.85032E-1 5.91662E-1 6.11533E-1 6.44602E-1 7.03461E-1 7.05696E-1 6.98095E-1 5.84058E-1 4.58433E-1 3.68736E-1 3.19251E-1 3.48809E-1 4.54446E-1 5.22128E-1 4.64956E-1 3.39694E-1 3.06081E-1 3.25659E-1 2.39321E-1 1.46113E-1 1.24637E-1 1.3916E-1 1.50437E-1 2.20075E-1 3.94715E-1 6.01052E-1 6.80253E-1 7.03808E-1 6.95698E-1 6.10342E-1 4.90848E-1 4.90793E-1 5.59269E-1 5.53084E-1 5.98541E-1 6.50997E-1 5.80341E-1 4.53349E-1 3.71163E-1 3.07663E-1 2.73439E-1 3.41508E-1 3.63037E-1 2.50758E-1 2.45663E-1 4.45713E-1 5.99377E-1 5.4265E-1 3.83987E-1 3.11231E-1 3.37516E-1 3.61393E-1 3.44353E-1 2.50291E-1 1.10912E-1 4.9012E-2 3.66931E-2 3.73789E-2 3.92856E-2 4.67485E-2 6.81316E-2 1.22448E-1 2.30048E-1 3.14179E-1 3.25977E-1 3.4295E-1 -9999 -9999 -9999 -9999 -9999 -9999 -9999 -9999 -9999 -9999 -9999 -9999 -9999 -9999 -9999
-9999 -9999 -9999 -9999 -9999 -9999 -9999 -9999 -9999 -9999 -9999 -9999 -9999 -9999 -9999 -9999 -9999 -9999 -9999 -9999 -9999 -9999 -9999 -9999 -9999 -9999 -9999 -9999 -9999 -9999 -9999 -9999 -9999 -9999 -9999 -9999 -9999 -9999 -9999 -9999 -9999 -9999 -9999 -9999 -9999 -9999 -9999 -9999 -9999 -9999 -9999 -9999 -9999 -9999 -9999 -9999 -9999 -9999 -9999 -9999 -9999 -9999 -9999 -9999 -9999 -9999 -9999 -9999 -9999 -9999 -9999 -9999 -9999 -9999 -9999 -9999 -9999 -9999 -9999 -9999 -9999 -9999 -9999 -9999 -9999 -9999 -9999 -9999 -9999 -9999 -9999 -9999 -9999 -9999 -9999 -9999 -9999 -9999 -9999 -9999 -9999 -9999 -9999 -9999 -9999 -9999 -9999 -9999 -9999 -9999 -9999 -9999 -9999 -9999 -9999 -9999 -9999 -9999 -9999 -9999 -9999 -9999 -9999 -9999 -9999 -9999 -9999 -9999 -9999 -9999 -9999 -9999 -9999 -9999 -9999 -9999 -9999 3.66562E-1 3.7406E-1 4.04042E-1 4.04092E-1 4.00647E-1 3.91035E-1 3.87213E-1 3.87451E-1 4.08047E-1 4.10476E-1 4.11936E-1 4.40588E-1 4.70905E-1 4.71668E-1 4.96022E-1 4.92121E-1 5.16687E-1 5.4136E-1 5.89751E-1 6.13598E-1 5.90523E-1 5.90581E-1 5.86643E-1 5.86635E-1 6.10213E-1 6.33088E-1 6.42881E-1 6.42405E-1 3.45994E-1 3.29736E-1 3.23972E-1 3.42292E-1 3.13625E-1 2.9357E-1 2.88728E-1 2.72158E-1 2.77034E-1 2.50647E-1 2.23272E-1 2.1756E-1 2.2962E-1 2.09094E-1 1.78634E-1 2.25313E-1 2.41757E-1 1.96661E-1 5.94151E-1 5.90066E-1 5.99669E-1 6.10603E-1 6.4736E-1 7.00756E-1 6.80765E-1 4.96968E-1 3.37846E-1 2.51126E-1 2.17207E-1 2.70928E-1 3.47562E-1 4.19009E-1 4.6885E-1 3.85127E-1 2.66419E-1 2.3606E-1 1.83921E-1 1.56197E-1 1.78581E-1 2.05702E-1 2.20043E-1 2.82443E-1 4.04202E-1 5.36628E-1 6.90041E-1 6.87746E-1 5.57046E-1 4.18018E-1 2.93604E-1 3.46E-1 4.24089E-1 3.93646E-1 4.61591E-1 6.01484E-1 5.65625E-1 4.31014E-1 2.69355E-1 2.07815E-1 2.50742E-1 3.38436E-1 3.0061E-1 1.86431E-1 1.80904E-1 3.50438E-1 5.58742E-1 6.08654E-1 5.51401E-1 5.17355E-1 5.06577E-1 4.26565E-1 2.66905E-1 1.44345E-1 7.5411E-2 4.16981E-2 4.22763E-2 6.62355E-2 8.48041E-2 8.12947E-2 1.05881E-1 1.57353E-1 2.42879E-1 3.45693E-1 -9999 -9999 -9999 -9999 -9999 -9999 -9999 -9999 -9999 -9999 -9999 -9999 -9999 -9999 -9999 -9999 -9999
-9999 -9999 -9999 -9999 -9999 -9999 -9999 -9999 -9999 -9999 -9999 -9999 -9999 -9999 -9999 -9999 -9999 -9999 -9999 -9999 -9999 -9999 -9999 -9999 -9999 -9999 -9999 -9999 -9999 -9999 -9999 -9999 -9999 -9999 -9999 -9999 -9999 -9999 -9999 -9999 -9999 -9999 -9999 -9999 -9999 -9999 -9999 -9999 -9999 -9999 -9999 -9999 -9999 -9999 -9999 -9999 -9999 -9999 -9999 -9999 -9999 -9999 -9999 -9999 -9999 -9999 -9999 -9999 -9999 -9999 -9999 -9999 -9999 -9999 -9999 -9999 -9999 -9999 -9999 -9999 -9999 -9999 -9999 -9999 -9999 -9999 -9999 -9999 -9999 -9999 -9999 -9999 -9999 -9999 -9999 -9999 -9999 -9999 -9999 -9999 -9999 -9999 -9999 -9999 -9999 -9999 -9999 -9999 -9999 -9999 -9999 -9999 -9999 -9999 -9999 -9999 -9999 -9999 -9999 -9999 -9999 -9999 -9999 -9999 -9999 -9999 -9999 -9999 -9999 -9999 -9999 -9999 -9999 -9999 -9999 -9999 -9999 3.63999E-1 3.80873E-1 4.52118E-1 4.5239E-1 4.28235E-1 4.27866E-1 4.27668E-1 4.23672E-1 4.23714E-1 4.47627E-1 4.47555E-1 4.47508E-1 4.71677E-1 4.67721E-1 4.92117E-1 4.92361E-1 5.16931E-1 5.41552E-1 5.66237E-1 6.59042E-1 6.77457E-1 6.47842E-1 6.55732E-1 6.55658E-1 6.69344E-1 6.65737E-1 5.9166E-1 6.06094E-1 6.10749E-1 3.30754E-1 3.39655E-1 3.39217E-1 3.33542E-1 3.09849E-1 3.00725E-1 2.82947E-1 2.68501E-1 2.40504E-1 2.24044E-1 2.35462E-1 2.25762E-1 1.9334E-1 2.08785E-1 2.42798E-1 2.43079E-1 6.506E-1 6.0261E-1 5.71656E-1 5.5756E-1 5.19833E-1 5.10932E-1 6.13265E-1 6.7351E-1 5.42825E-1 3.81374E-1 2.79755E-1 2.42684E-1 2.68102E-1 2.70576E-1 2.86288E-1 3.53488E-1 3.61346E-1 2.41608E-1 1.81689E-1 1.64995E-1 2.00489E-1 2.81475E-1 3.42445E-1 3.3074E-1 3.20224E-1 3.64086E-1 5.49592E-1 6.70329E-1 5.58056E-1 3.02635E-1 2.00846E-1 1.69716E-1 2.31006E-1 3.09558E-1 2.84778E-1 3.32658E-1 5.12599E-1 5.74523E-1 4.74249E-1 2.79989E-1 1.93023E-1 2.54427E-1 3.19022E-1 2.33597E-1 1.38776E-1 1.5184E-1 2.69038E-1 4.43731E-1 4.89498E-1 4.35091E-1 4.33203E-1 4.77731E-1 3.51932E-1 1.72731E-1 9.16551E-2 6.92797E-2 6.65492E-2 9.31599E-2 1.6308E-1 1.98154E-1 1.59435E-1 1.481E-1 1.81977E-1 2.74314E-1 -9999 -9999 -9999 -9999 -9999 -9999 -9999 -9999 -9999 -9999 -9999 -9999 -9999 -9999 -9999 -9999 -9999 -9999
-9999 -9999 -9999 -9999 -9999 -9999 -9999 -9999 -9999 -9999 -9999 -9999 -9999 -9999 -9999 -9999 -9999 -9999 -9999 -9999 -9999 -9999 -9999 -9999 -9999 -9999 -9999 -9999 -9999 -9999 -9999 -9999 -9999 -9999 -9999 -9999 -9999 -9999 -9999 -9999 -9999 -9999 -9999 -9999 -9999 -9999 -9999 -9999 -9999 -9999 -9999 -9999 -9999 -9999 -9999 -9999 -9999 -9999 -9999 -9999 -9999 -9999 -9999 -9999 -9999 -9999 -9999 -9999 -9999 -9999 -9999 -9999 -9999 -9999 -9999 -9999 -9999 -9999 -9999 -9999 -9999 -9999 -9999 -9999 -9999 -9999 -9999 -9999 -9999 -9999 -9999 -9999 -9999 -9999 -9999 -9999 -9999 -9999 -9999 -9999 -9999 -9999 -9999 -9999 -9999 -9999 -9999 -9999 -9999 -9999 -9999 -9999 -9999 -9999 -9999 -9999 -9999 -9999 -9999 -9999 -9999 -9999 -9999 -9999 -9999 -9999 -9999 -9999 -9999 -9999 -9999 -9999 -9999 -9999 -9999 -9999 -9999 3.53828E-1 3.98237E-1 4.76283E-1 5.01095E-1 4.76783E-1 4.28324E-1 4.47945E-1 4.47843E-1 4.47945E-1 4.96464E-1 4.72134E-1 4.72062E-1 4.68105E-1 4.92417E-1 4.92653E-1 5.65689E-1 5.89792E-1 6.13432E-1 6.58877E-1 6.10258E-1 6.55739E-1 7.11329E-1 6.55492E-1 6.32873E-1 6.55472E-1 6.81215E-1 6.19428E-1 5.80271E-1 5.87398E-1 5.74485E-1 3.35532E-1 3.30506E-1 3.33108E-1 3.08179E-1 3.15119E-1 2.90678E-1 2.56681E-1 2.28839E-1 2.27462E-1 2.68986E-1 1.93482E-1 2.08807E-1 2.42811E-1 2.80355E-1 6.82886E-1 6.50311E-1 5.81205E-1 5.12492E-1 4.53787E-1 3.8699E-1 3.96304E-1 5.54798E-1 6.81219E-1 6.65226E-1 6.22476E-1 5.42689E-1 4.92994E-1 4.66102E-1 3.79256E-1 2.88819E-1 2.69789E-1 2.42735E-1 1.73134E-1 1.32389E-1 1.49405E-1 2.05632E-1 2.80331E-1 2.89879E-1 2.67977E-1 2.74411E-1 3.48118E-1 5.25778E-1 6.39906E-1 4.5406E-1 1.82796E-1 1.06193E-1 1.05225E-1 1.53601E-1 2.10484E-1 1.8641E-1 2.12017E-1 3.46773E-1 4.11487E-1 3.37454E-1 2.14165E-1 1.60422E-1 2.11839E-1 2.3364E-1 1.85175E-1 1.54376E-1 1.96379E-1 2.90031E-1 3.13515E-1 2.32775E-1 1.78548E-1 2.05047E-1 3.35512E-1 3.44771E-1 2.36645E-1 1.57644E-1 1.25724E-1 1.33636E-1 2.09451E-1 1.66614E-1 8.75993E-2 2.44787E-1 2.17968E-1 2.62035E-1 -9999 -9999 -9999 -9999 -9999 -9999 -9999 -9999 -9999 -9999 -9999 -9999 -9999 -9999 -9999 -9999 -9999 -9999 -9999
-9999 -9999 -9999 -9999 -9999 -9999 -9999 -9999 -9999 -9999 -9999 -9999 -9999 -9999 -9999 -9999 -9999 -9999 -9999 -9999 -9999 -9999 -9999 -9999 -9999 -9999 -9999 -9999 -9999 -9999 -9999 -9999 -9999 -9999 -9999 -9999 -9999 -9999 -9999 -9999 -9999 -9999 -9999 -9999 -9999 -9999 -9999 -9999 -9999 -9999 -9999 -9999 -9999 -9999 -9999 -9999 -9999 -9999 -9999 -9999 -9999 -9999 -9999 -9999 -9999 -9999 -9999 -9999 -9999 -9999 -9999 -9999 -9999 -9999 -9999 -9999 -9999 -9999 -9999 -9999 -9999 -9999 -9999 -9999 -9999 -9999 -9999 -9999 -9999 -9999 -9999 -9999 -9999 -9999 -9999 -9999 -9999 -9999 -9999 -9999 -9999 -9999 -9999 -9999 -9999 -9999 -9999 -9999 -9999 -9999 -9999 -9999 -9999 -9999 -9999 -9999 -9999 -9999 -9999 -9999 -9999 -9999 -9999 -9999 -9999 -9999 -9999 -9999 -9999 -9999 -9999 -9999 -9999 -9999 -9999 -9999 3.5016E-1 3.45601E-1 3.54287E-1 3.79725E-1 4.28059E-1 4.967E-1 4.4817E-1 4.47919E-1 4.47805E-1 4.47915E-1 4.72211E-1 4.68302E-1 4.92708E-1 5.41454E-1 5.41573E-1 5.6587E-1 6.13379E-1 6.5878E-1 6.7698E-1 6.77025E-1 6.76932E-1 6.3269E-1 6.09524E-1 5.85778E-1 5.61821E-1 6.05635E-1 6.94729E-1 6.7107E-1 5.99906E-1 5.62584E-1 5.89044E-1 3.20278E-1 3.39906E-1 3.36155E-1 3.27821E-1 3.08732E-1 2.85464E-1 2.67093E-1 2.44203E-1 2.58357E-1 2.0906E-1 1.93158E-1 2.42562E-1 3.00272E-1 6.71484E-1 6.60315E-1 5.9457E-1 4.81744E-1 3.90626E-1 3.56358E-1 3.64186E-1 4.69992E-1 6.23776E-1 6.7855E-1 6.78396E-1 6.78464E-1 6.78471E-1 6.81114E-1 6.67914E-1 6.13645E-1 4.96596E-1 3.33746E-1 1.96559E-1 1.40042E-1 1.2858E-1 1.36432E-1 1.70486E-1 1.92239E-1 2.05736E-1 2.06165E-1 1.92844E-1 2.3761E-1 3.86058E-1 6.00114E-1 5.19446E-1 2.53164E-1 1.34659E-1 1.14839E-1 1.35748E-1 1.51076E-1 1.27264E-1 1.39751E-1 1.88451E-1 2.11186E-1 1.57028E-1 1.16838E-1 1.20998E-1 1.53656E-1 1.50241E-1 1.53866E-1 1.65437E-1 1.99257E-1 2.52625E-1 1.94661E-1 1.03366E-1 6.44051E-2 8.65702E-2 1.71321E-1 2.28272E-1 2.3197E-1 2.47034E-1 1.60921E-1 1.8748E-1 1.01193E-1 1.10963E-1 7.61473E-2 3.37956E-1 3.2942E-1 2.99866E-1 -9999 -9999 -9999 -9999 -9999 -9999 -9999 -9999 -9999 -9999 -9999 -9999 -9999 -9999 -9999 -9999 -9999 -9999 -9999
-9999 -9999 -9999 -9999 -9999 -9999 -9999 -9999 -9999 -9999 -9999 -9999 -9999 -9999 -9999 -9999 -9999 -9999 -9999 -9999 -9999 -9999 -9999 -9999 -9999 -9999 -9999 -9999 -9999 -9999 -9999 -9999 -9999 -9999 -9999 -9999 -9999 -9999 -9999 -9999 -9999 -9999 -9999 -9999 -9999 -9999 -9999 -9999 -9999 -9999 -9999 -9999 -9999 -9999 -9999 -9999 -9999 -9999 -9999 -9999 -9999 -9999 -9999 -9999 -9999 -9999 -9999 -9999 -9999 -9999 -9999 -9999 -9999 -9999 -9999 -9999 -9999 -9999 -9999 -9999 -9999 -9999 -9999 -9999 -9999 -9999 -9999 -9999 -9999 -9999 -9999 -9999 -9999 -9999 -9999 -9999 -9999 -9999 -9999 -9999 -9999 -9999 -9999 -9999 -9999 -9999 -9999 -9999 -9999 -9999 -9999 -9999 -9999 -9999 -9999 -9999 -9999 -9999 -9999 -9999 -9999 -9999 -9999 -9999 -9999 -9999 -9999 -9999 -9999 -9999 -9999 -9999 -9999 -9999 -9999 -9999 3.46966E-1 3.41974E-1 3.41296E-1 3.46966E-1 3.57514E-1 3.97516E-1 4.47525E-1 4.22687E-1 4.46788E-1 4.4761E-1 4.67922E-1 4.92382E-1 5.16961E-1 5.41458E-1 5.89415E-1 6.12915E-1 6.32211E-1 6.54662E-1 6.32279E-1 6.09254E-1 5.85645E-1 5.61555E-1 5.6131E-1 5.08845E-1 6.0479E-1 6.2817E-1 6.51086E-1 6.29159E-1 6.75255E-1 6.20591E-1 5.93073E-1 6.07024E-1 3.28499E-1 3.3737E-1 3.33882E-1 3.12501E-1 2.85863E-1 2.65564E-1 2.54449E-1 2.8039E-1 1.93102E-1 2.08416E-1 2.79837E-1 6.81342E-1 6.68796E-1 5.98587E-1 4.95424E-1 3.89914E-1 4.18216E-1 4.06312E-1 3.57587E-1 6.52661E-1 6.52922E-1 5.76411E-1 5.37355E-1 5.45664E-1 6.04775E-1 6.67831E-1 6.70548E-1 6.67662E-1 5.02693E-1 5.0302E-1 3.05321E-1 2.42269E-1 2.04386E-1 1.54522E-1 1.40833E-1 1.51153E-1 1.58274E-1 1.30594E-1 1.10011E-1 1.3207E-1 2.37114E-1 5.12698E-1 6.36098E-1 4.95969E-1 3.48143E-1 2.91107E-1 2.75328E-1 1.93195E-1 1.31058E-1 1.37084E-1 1.58892E-1 1.47391E-1 1.00606E-1 7.52976E-2 8.67047E-2 9.99478E-2 9.85219E-2 1.01945E-1 1.02753E-1 1.15354E-1 1.56835E-1 1.2943E-1 6.51262E-2 3.95077E-2 4.96824E-2 6.81427E-2 8.70952E-2 1.15265E-1 1.3729E-1 1.5113E-1 1.84391E-1 7.51191E-2 6.18451E-2 5.17804E-2 3.60177E-1 3.54437E-1 -9999 -9999 -9999 -9999 -9999 -9999 -9999 -9999 -9999 -9999 -9999 -9999 -9999 -9999 -9999 -9999 -9999 -9999 -9999 -9999
-9999 -9999 -9999 -9999 -9999 -9999 -9999 -9999 -9999 -9999 -9999 -9999 -9999 -9999 -9999 -9999 -9999 -9999 -9999 -9999 -9999 -9999 -9999 -9999 -9999 -9999 -9999 -9999 -9999 -9999 -9999 -9999 -9999 -9999 -9999 -9999 -9999 -9999 -9999 -9999 -9999 -9999 -9999 -9999 -9999 -9999 -9999 -9999 -9999 -9999 -9999 -9999 -9999 -9999 -9999 -9999 -9999 -9999 -9999 -9999 -9999 -9999 -9999 -9999 -9999 -9999 -9999 -9999 -9999 -9999 -9999 -9999 -9999 -9999 -9999 -9999 -9999 -9999 -9999 -9999 -9999 -9999 -9999 -9999 -9999 -9999 -9999 -9999 -9999 -9999 -9999 -9999 -9999 -9999 -9999 -9999 -9999 -9999 -9999 -9999 -9999 -9999 -9999 -9999 -9999 -9999 -9999 -9999 -9999 -9999 -9999 -9999 -9999 -9999 -9999 -9999 -9999 -9999 -9999 -9999 -9999 -9999 -9999 -9999 -9999 -9999 -9999 -9999 -9999 -9999 -9999 -9999 -9999 -9999 3.56128E-1 3.51763E-1 3.45828E-1 3.42879E-1 3.36569E-1 3.35224E-1 3.36569E-1 3.41071E-1 3.44694E-1 3.4674E-1 3.47652E-1 4.0127E-1 4.35395E-1 4.67665E-1 4.92155E-1 5.16657E-1 5.16781E-1 5.37082E-1 5.37103E-1 5.12887E-1 5.12921E-1 5.3709E-1 5.12617E-1 5.1245E-1 4.84086E-1 5.56942E-1 6.04548E-1 6.04712E-1 6.0488E-1 6.50778E-1 6.51378E-1 6.51469E-1 5.9664E-1 6.03183E-1 3.32652E-1 3.2696E-1 3.55777E-1 3.33696E-1 3.08971E-1 2.77947E-1 2.92882E-1 2.25289E-1 2.05665E-1 2.21945E-1 3.16897E-1 6.81137E-1 6.67481E-1 4.84028E-1 5.01793E-1 4.23358E-1 3.60773E-1 3.47011E-1 6.76061E-1 6.70473E-1 6.06688E-1 4.30645E-1 3.40299E-1 3.63214E-1 4.11741E-1 4.21288E-1 4.82846E-1 6.17887E-1 6.65058E-1 6.44058E-1 5.4412E-1 4.76984E-1 3.56245E-1 2.26462E-1 1.45794E-1 1.0584E-1 9.96213E-2 8.96264E-2 9.37734E-2 1.1895E-1 1.98904E-1 4.26016E-1 5.68008E-1 5.46662E-1 5.28421E-1 5.44399E-1 5.35237E-1 4.03503E-1 3.07924E-1 3.05251E-1 3.30017E-1 2.7251E-1 1.62014E-1 9.72933E-2 7.07452E-2 6.24809E-2 6.20763E-2 5.37537E-2 4.74112E-2 5.40661E-2 7.05908E-2 6.02337E-2 4.44615E-2 4.47114E-2 5.40249E-2 5.40529E-2 5.59826E-2 7.41637E-2 1.11916E-1 1.63047E-1 2.25304E-1 3.29785E-1 3.80194E-1 4.15783E-1 3.83927E-1 3.67873E-1 -9999 -9999 -9999 -9999 -9999 -9999 -9999 -9999 -9999 -9999 -9999 -9999 3.29362E-1 2.55235E-1 2.65057E-1 -9999 -9999 -9999 -9999 -9999
-9999 -9999 -9999 -9999 -9999 -9999 -9999 -9999 -9999 -9999 -9999 -9999 -9999 -9999 -9999 -9999 -9999 -9999 -9999 -9999 -9999 -9999 -9999 -9999 -9999 -9999 -9999 -9999 -9999 -9999 -9999 -9999 -9999 -9999 -9999 -9999 -9999 -9999 -9999 -9999 -9999 -9999 -9999 -9999 -9999 -9999 -9999 -9999 -9999 -9999 -9999 -9999 -9999 -9999 -9999 -9999 -9999 -9999 -9999 -9999 -9999 -9999 -9999 -9999 -9999 -9999 -9999 -9999 -9999 -9999 -9999 -9999 -9999 -9999 -9999 -9999 -9999 -9999 -9999 -9999 -9999 -9999 -9999 -9999 -9999 -9999 -9999 -9999 -9999 -9999 -9999 -9999 -9999 -9999 -9999 -9999 -9999 -9999 -9999 -9999 -9999 -9999 -9999 -9999 -9999 -9999 -9999 -9999 -9999 -9999 -9999 -9999 -9999 -9999 -9999 -9999 -9999 -9999 -9999 -9999 -9999 -9999 -9999 -9999 -9999 -9999 -9999 -9999 -9999 -9999 -9999 -9999 -9999 3.56359E-1 3.55668E-1 3.52909E-1 3.48333E-1 3.41749E-1 3.39042E-1 3.36345E-1 3.34776E-1 3.33658E-1 3.32988E-1 3.30095E-1 3.3299E-1 3.36346E-1 3.39719E-1 3.45377E-1 4.00305E-1 4.30709E-1 4.86886E-1 4.63666E-1 4.6376E-1 5.12484E-1 5.36877E-1 5.12476E-1 4.35657E-1 4.35559E-1 4.83983E-1 5.08545E-1 5.08811E-1 5.33246E-1 5.3334E-1 5.8156E-1 6.01716E-1 6.48177E-1 6.449E-1 6.01309E-1 6.10647E-1 3.39196E-1 3.37183E-1 3.27637E-1 3.15691E-1 2.84363E-1 2.57969E-1 2.058E-1 2.21743E-1 2.76105E-1 3.38216E-1 3.83054E-1 4.54122E-1 5.47917E-1 4.85005E-1 3.99174E-1 4.12376E-1 6.01116E-1 6.51899E-1 6.18724E-1 4.73643E-1 3.24854E-1 2.51311E-1 2.52786E-1 2.47979E-1 2.4725E-1 3.09517E-1 4.42831E-1 5.92954E-1 6.50971E-1 6.54707E-1 5.60909E-1 3.6005E-1 1.88913E-1 1.10521E-1 7.43862E-2 8.03582E-2 1.23296E-1 2.07725E-1 2.73743E-1 3.01669E-1 3.60934E-1 3.44284E-1 2.92738E-1 3.4798E-1 4.81693E-1 5.50697E-1 4.72552E-1 3.96767E-1 3.86058E-1 3.7339E-1 3.85189E-1 3.34157E-1 2.16443E-1 1.41937E-1 1.06267E-1 8.44682E-2 5.58477E-2 3.40607E-2 3.03885E-2 3.09844E-2 3.22263E-2 4.61227E-2 9.89079E-2 1.46767E-1 1.22929E-1 9.39528E-2 1.01722E-1 1.48131E-1 2.28131E-1 3.213E-1 3.59589E-1 3.86242E-1 3.86706E-1 3.64242E-1 -9999 -9999 -9999 -9999 -9999 -9999 -9999 -9999 -9999 -9999 -9999 -9999 3.76191E-1 3.08136E-1 2.41544E-1 1.76576E-1 2.17896E-1 -9999 -9999 -9999 -9999
-9999 -9999 -9999 -9999 -9999 -9999 -9999 -9999 -9999 -9999 -9999 -9999 -9999 -9999 -9999 -9999 -9999 -9999 -9999 -9999 -9999 -9999 -9999 -9999 -9999 -9999 -9999 -9999 -9999 -9999 -9999 -9999 -9999 -9999 -9999 -9999 -9999 -9999 -9999 -9999 -9999 -9999 -9999 -9999 -9999 -9999 -9999 -9999 -9999 -9999 -9999 -9999 -9999 -9999 -9999 -9999 -9999 -9999 -9999 -9999 -9999 -9999 -9999 -9999 -9999 -9999 -9999 -9999 -9999 -9999 -9999 -9999 -9999 -9999 -9999 -9999 -9999 -9999 -9999 -9999 -9999 -9999 -9999 -9999 -9999 -9999 -9999 -9999 -9999 -9999 -9999 -9999 -9999 -9999 -9999 -9999 -9999 -9999 -9999 -9999 -9999 -9999 -9999 -9999 -9999 -9999 -9999 -9999 -9999 -9999 -9999 -9999 -9999 -9999 -9999 -9999 -9999 -9999 -9999 -9999 -9999 -9999 -9999 -9999 -9999 -9999 -9999 -9999 -9999 -9999 -9999 -9999 3.55898E-1 3.54977E-1 3.55207E-1 3.54517E-1 3.4674E-1 3.44013E-1 3.19196E-1 3.16798E-1 3.14411E-1 3.34105E-1 3.29428E-1 3.29428E-1 3.30984E-1 3.30762E-1 3.28984E-1 3.29872E-1 3.30318E-1 3.36123E-1 3.63428E-1 3.93092E-1 4.51931E-1 4.87895E-1 5.08331E-1 4.35737E-1 4.35708E-1 5.08378E-1 5.80913E-1 5.8128E-1 6.28366E-1 6.51253E-1 6.47724E-1 6.25213E-1 6.48068E-1 6.63066E-1 6.34081E-1 6.00841E-1 5.92842E-1 5.89088E-1 3.28231E-1 3.16021E-1 3.24106E-1 2.96949E-1 2.39471E-1 2.21782E-1 2.38981E-1 3.60174E-1 3.83131E-1 4.77856E-1 4.53553E-1 5.26581E-1 4.78262E-1 4.78571E-1 6.14954E-1 5.75833E-1 5.5335E-1 4.90808E-1 3.49516E-1 2.37906E-1 2.36748E-1 2.6593E-1 2.20305E-1 1.71556E-1 1.93387E-1 2.45695E-1 3.89305E-1 5.72491E-1 5.83624E-1 5.06198E-1 2.92287E-1 1.20079E-1 6.2753E-2 5.56134E-2 8.24581E-2 1.72788E-1 3.81329E-1 5.0439E-1 3.93414E-1 2.32222E-1 1.46905E-1 1.25974E-1 1.75711E-1 3.37255E-1 3.63361E-1 2.28391E-1 1.59268E-1 1.44632E-1 1.52042E-1 2.1337E-1 3.38883E-1 3.60603E-1 2.93847E-1 2.25867E-1 1.73838E-1 1.0123E-1 4.54005E-2 2.82209E-2 2.64567E-2 3.7567E-2 8.72563E-2 2.38945E-1 1.56961E-1 2.01965E-1 1.58513E-1 2.05494E-1 2.5855E-1 3.47828E-1 3.53347E-1 3.87068E-1 3.93219E-1 3.69238E-1 3.43236E-1 -9999 -9999 -9999 -9999 -9999 -9999 -9999 -9999 -9999 -9999 -9999 -9999 3.95184E-1 3.36746E-1 2.69419E-1 1.97915E-1 2.5003E-1 -9999 -9999 -9999 -9999
-9999 -9999 -9999 -9999 -9999 -9999 -9999 -9999 -9999 -9999 -9999 -9999 -9999 -9999 -9999 -9999 -9999 -9999 -9999 -9999 -9999 -9999 -9999 -9999 -9999 -9999 -9999 -9999 -9999 -9999 -9999 -9999 -9999 -9999 -9999 -9999 -9999 -9999 -9999 -9999 -9999 -9999 -9999 -9999 -9999 -9999 -9999 -9999 -9999 -9999 -9999 -9999 -9999 -9999 -9999 -9999 -9999 -9999 -9999 -9999 -9999 -9999 -9999 -9999 -9999 -9999 -9999 -9999 -9999 -9999 -9999 -9999 -9999 -9999 -9999 -9999 -9999 -9999 -9999 -9999 -9999 -9999 -9999 -9999 -9999 -9999 -9999 -9999 -9999 -9999 -9999 -9999 -9999 -9999 -9999 -9999 -9999 -9999 -9999 -9999 -9999 -9999 -9999 -9999 -9999 -9999 -9999 -9999 -9999 -9999 -9999 -9999 -9999 -9999 -9999 -9999 -9999 -9999 -9999 -9999 -9999 -9999 -9999 -9999 -9999 -9999 -9999 -9999 -9999 -9999 -9999 -9999 3.54517E-1 3.53139E-1 3.49476E-1 3.26887E-1 3.24459E-1 3.2248E-1 3.20288E-1 3.18759E-1 3.13114E-1 3.10526E-1 3.08593E-1 3.29206E-1 3.30539E-1 3.30984E-1 3.26771E-1 3.25888E-1 3.51427E-1 3.35675E-1 3.3927E-1 3.38594E-1 3.62498E-1 3.87116E-1 3.92614E-1 4.51186E-1 5.56663E-1 5.56857E-1 5.32904E-1 5.81326E-1 6.24819E-1 6.69965E-1 6.9146E-1 7.04677E-1 6.77194E-1 6.37251E-1 6.22206E-1 5.90035E-1 5.79962E-1 5.79009E-1 3.5607E-1 3.09715E-1 3.19169E-1 2.76829E-1 2.39275E-1 2.21957E-1 2.96198E-1 5.0262E-1 5.26863E-1 5.02024E-1 4.01676E-1 4.25129E-1 4.49182E-1 4.49577E-1 6.50936E-1 6.04904E-1 5.72328E-1 5.84486E-1 4.51432E-1 3.98579E-1 4.72725E-1 4.04049E-1 2.65897E-1 1.49959E-1 1.31287E-1 1.71766E-1 3.03665E-1 4.75354E-1 4.79802E-1 3.7786E-1 2.12999E-1 8.24197E-2 4.94193E-2 5.37903E-2 7.83583E-2 1.69595E-1 4.07436E-1 5.09553E-1 3.35701E-1 1.66399E-1 9.09732E-2 7.55115E-2 1.10651E-1 2.49068E-1 3.26202E-1 1.78843E-1 8.50763E-2 5.34368E-2 5.30676E-2 8.78758E-2 1.75663E-1 2.05599E-1 1.92282E-1 1.28582E-1 1.16557E-1 1.20154E-1 8.44271E-2 5.43174E-2 5.23466E-2 7.81455E-2 1.72002E-1 1.50709E-1 1.16963E-1 1.00406E-1 7.31367E-2 7.35906E-2 4.65542E-2 3.75078E-1 4.00136E-1 3.97323E-1 3.75995E-1 3.50323E-1 3.29704E-1 -9999 -9999 -9999 -9999 -9999 -9999 -9999 -9999 -9999 -9999 -9999 -9999 -9999 -9999 -9999 -9999 -9999 -9999 -9999 -9999 -9999
-9999 -9999 -9999 -9999 -9999 -9999 -9999 -9999 -9999 -9999 -9999 -9999 -9999 -9999 -9999 -9999 -9999 -9999 -9999 -9999 -9999 -9999 -9999 -9999 -9999 -9999 -9999 -9999 -9999 -9999 -9999 -9999 -9999 -9999 -9999 -9999 -9999 -9999 -9999 -9999 -9999 -9999 -9999 -9999 -9999 -9999 -9999 -9999 -9999 -9999 -9999 -9999 -9999 -9999 -9999 -9999 -9999 -9999 -9999 -9999 -9999 -9999 -9999 -9999 -9999 -9999 -9999 -9999 -9999 -9999 -9999 -9999 -9999 -9999 -9999 -9999 -9999 -9999 -9999 -9999 -9999 -9999 -9999 -9999 -9999 -9999 -9999 -9999 -9999 -9999 -9999 -9999 -9999 -9999 -9999 -9999 -9999 -9999 -9999 -9999 -9999 -9999 -9999 -9999 -9999 -9999 -9999 -9999 -9999 -9999 -9999 -9999 -9999 -9999 -9999 -9999 -9999 -9999 -9999 -9999 -9999 -9999 -9999 -9999 -9999 -9999 -9999 -9999 -9999 -9999 -9999 3.32883E-1 3.32214E-1 3.27772E-1 3.26887E-1 3.25561E-1 3.23799E-1 3.22261E-1 3.22261E-1 3.40847E-1 3.39494E-1 3.35225E-1 3.09452E-1 3.07736E-1 3.0795E-1 3.2655E-1 3.26993E-1 3.28321E-1 3.34555E-1 4.15991E-1 4.52927E-1 4.049E-1 3.7466E-1 3.62732E-1 3.56254E-1 3.84259E-1 4.41502E-1 4.23825E-1 4.7535E-1 5.28684E-1 6.00947E-1 6.47218E-1 6.24984E-1 6.47931E-1 6.91573E-1 6.70749E-1 6.47038E-1 6.29459E-1 5.98459E-1 6.02172E-1 5.60357E-1 3.10384E-1 3.36651E-1 2.57792E-1 2.57379E-1 4.29502E-1 5.22662E-1 5.22786E-1 4.02109E-1 4.4905E-1 4.48732E-1 4.01227E-1 4.01474E-1 4.73407E-1 5.22247E-1 5.70636E-1 6.1791E-1 6.74169E-1 6.06548E-1 6.47791E-1 6.37571E-1 6.28169E-1 3.63865E-1 2.10043E-1 1.62587E-1 1.73161E-1 2.47816E-1 3.87256E-1 4.15633E-1 2.57443E-1 1.11886E-1 5.30073E-2 4.21528E-2 5.44716E-2 1.00001E-1 2.32988E-1 4.17328E-1 3.80472E-1 2.82866E-1 1.86466E-1 1.01084E-1 6.43056E-2 8.16738E-2 1.88223E-1 3.54363E-1 3.25174E-1 1.46608E-1 5.39966E-2 3.55888E-2 5.16945E-2 7.33681E-2 6.80817E-2 6.82933E-2 5.03662E-2 4.63055E-2 7.88652E-2 1.52627E-1 1.64725E-1 1.81903E-1 2.05702E-1 2.18442E-1 1.30819E-1 8.74457E-2 7.274E-2 6.00055E-2 4.04224E-1 3.85576E-1 3.99667E-1 3.97792E-1 3.80594E-1 3.56481E-1 3.29609E-1 3.17718E-1 -9999 -9999 -9999 -9999 -9999 -9999 -9999 -9999 -9999 -9999 -9999 -9999 -9999 -9999 -9999 -9999 -9999 -9999 -9999 -9999 -9999
-9999 -9999 -9999 -9999 -9999 -9999 -9999 -9999 -9999 -9999 -9999 -9999 -9999 -9999 -9999 -9999 -9999 -9999 -9999 -9999 -9999 -9999 -9999 -9999 -9999 -9999 -9999 -9999 -9999 -9999 -9999 -9999 -9999 -9999 -9999 -9999 -9999 -9999 -9999 -9999 -9999 -9999 -9999 -9999 -9999 -9999 -9999 -9999 -9999 -9999 -9999 -9999 -9999 -9999 -9999 -9999 -9999 -9999 -9999 -9999 -9999 -9999 -9999 -9999 -9999 -9999 -9999 -9999 -9999 -9999 -9999 -9999 -9999 -9999 -9999 -9999 -9999 -9999 -9999 -9999 -9999 -9999 -9999 -9999 -9999 -9999 -9999 -9999 -9999 -9999 -9999 -9999 -9999 -9999 -9999 -9999 -9999 -9999 -9999 -9999 -9999 -9999 -9999 -9999 -9999 -9999 -9999 -9999 -9999 -9999 -9999 -9999 -9999 -9999 -9999 -9999 -9999 -9999 -9999 -9999 -9999 -9999 -9999 -9999 -9999 -9999 -9999 -9999 -9999 -9999 -9999 3.3021E-1 3.26887E-1 3.27108E-1 3.27329E-1 3.25782E-1 3.24239E-1 3.23139E-1 3.42429E-1 3.44241E-1 3.43108E-1 3.39944E-1 3.36795E-1 3.29652E-1 3.26771E-1 3.26109E-1 3.2655E-1 3.27435E-1 3.31431E-1 3.42431E-1 4.04658E-1 4.84167E-1 5.08695E-1 4.3586E-1 4.3071E-1 3.9838E-1 3.67159E-1 3.86641E-1 3.85688E-1 3.90939E-1 4.53677E-1 5.5288E-1 5.53168E-1 6.01115E-1 6.4378E-1 6.44256E-1 6.4437E-1 6.44378E-1 6.44641E-1 6.30371E-1 5.8943E-1 4.75243E-1 4.41187E-1 2.96756E-1 4.02208E-1 4.25711E-1 4.02262E-1 4.02113E-1 3.5605E-1 3.55763E-1 3.55578E-1 4.01169E-1 5.93615E-1 6.62094E-1 6.61948E-1 4.24936E-1 5.70006E-1 6.98546E-1 6.8403E-1 5.46562E-1 6.40296E-1 6.80332E-1 5.51616E-1 4.22728E-1 3.07213E-1 2.0698E-1 1.95814E-1 2.80471E-1 2.6062E-1 1.36049E-1 6.45661E-2 5.44348E-2 6.74065E-2 9.40989E-2 1.80235E-1 3.84568E-1 4.17375E-1 2.3346E-1 1.33499E-1 1.2675E-1 9.71549E-2 5.71709E-2 5.11801E-2 1.02121E-1 2.51211E-1 3.25536E-1 2.31294E-1 8.55235E-2 3.5197E-2 3.70391E-2 5.55607E-2 5.7419E-2 5.57698E-2 4.71067E-2 4.55093E-2 7.27512E-2 1.79057E-1 2.63218E-1 1.98082E-1 1.09043E-1 1.28392E-1 7.53995E-2 2.47502E-1 3.16316E-1 3.52318E-1 3.76353E-1 3.828E-1 3.76353E-1 3.71875E-1 3.60078E-1 3.40061E-1 3.16778E-1 -9999 -9999 -9999 -9999 -9999 -9999 -9999 -9999 -9999 -9999 -9999 -9999 -9999 -9999 -9999 -9999 -9999 -9999 -9999 -9999 -9999 -9999
-9999 -9999 -9999 -9999 -9999 -9999 -9999 -9999 -9999 -9999 -9999 -9999 -9999 -9999 -9999 -9999 -9999 -9999 -9999 -9999 -9999 -9999 -9999 -9999 -9999 -9999 -9999 -9999 -9999 -9999 -9999 -9999 -9999 -9999 -9999 -9999 -9999 -9999 -9999 -9999 -9999 -9999 -9999 -9999 -9999 -9999 -9999 -9999 -9999 -9999 -9999 -9999 -9999 -9999 -9999 -9999 -9999 -9999 -9999 -9999 -9999 -9999 -9999 -9999 -9999 -9999 -9999 -9999 -9999 -9999 -9999 -9999 -9999 -9999 -9999 -9999 -9999 -9999 -9999 -9999 -9999 -9999 -9999 -9999 -9999 -9999 -9999 -9999 -9999 -9999 -9999 -9999 -9999 -9999 -9999 -9999 -9999 -9999 -9999 -9999 -9999 -9999 -9999 -9999 -9999 -9999 -9999 -9999 -9999 -9999 -9999 -9999 -9999 -9999 -9999 -9999 -9999 -9999 -9999 -9999 -9999 -9999 -9999 -9999 -9999 -9999 -9999 -9999 -9999 -9999 -9999 -9999 -9999 3.24459E-1 3.26003E-1 3.26445E-1 3.238E-1 3.46741E-1 3.48564E-1 3.49021E-1 3.49478E-1 3.52453E-1 3.50851E-1 3.47426E-1 3.413E-1 3.35003E-1 3.29874E-1 3.27435E-1 3.23246E-1 3.47773E-1 3.6134E-1 4.11941E-1 5.33088E-1 5.08948E-1 4.84548E-1 5.04772E-1 5.04661E-1 4.80231E-1 5.04249E-1 4.43983E-1 4.13555E-1 4.16238E-1 4.19662E-1 4.75926E-1 5.49209E-1 6.43225E-1 5.49842E-1 5.73953E-1 5.9806E-1 6.44759E-1 6.02568E-1 5.49931E-1 3.77485E-1 3.88863E-1 4.26529E-1 4.02716E-1 4.74202E-1 5.22662E-1 4.02258E-1 4.25678E-1 4.01936E-1 4.01841E-1 4.25447E-1 4.49212E-1 4.73137E-1 4.73073E-1 4.44908E-1 4.20967E-1 4.69013E-1 6.9217E-1 6.78882E-1 6.89885E-1 6.02008E-1 5.44104E-1 3.90247E-1 2.35934E-1 1.59545E-1 1.48612E-1 1.08686E-1 7.16318E-2 6.64801E-2 1.05076E-1 1.8558E-1 2.79897E-1 4.41033E-1 5.66734E-1 4.40138E-1 1.82543E-1 6.55978E-2 5.8215E-2 5.25903E-2 3.50647E-2 3.42239E-2 5.9383E-2 1.09248E-1 1.28645E-1 1.26873E-1 7.52201E-2 3.80217E-2 4.46908E-2 1.12133E-1 1.73046E-1 2.21771E-1 1.60461E-1 1.29774E-1 1.46499E-1 2.08199E-1 1.36142E-1 1.12052E-1 7.02219E-2 8.57289E-2 2.36442E-1 2.28194E-1 2.40193E-1 3.05727E-1 3.40843E-1 3.5998E-1 3.50574E-1 3.44463E-1 3.40061E-1 3.26592E-1 3.0921E-1 -9999 -9999 -9999 -9999 -9999 -9999 -9999 -9999 -9999 -9999 -9999 -9999 -9999 -9999 -9999 -9999 -9999 -9999 -9999 -9999 -9999 -9999
-9999 -9999 -9999 -9999 -9999 -9999 -9999 -9999 -9999 -9999 -9999 -9999 -9999 -9999 -9999 -9999 -9999 -9999 -9999 -9999 -9999 -9999 -9999 -9999 -9999 -9999 -9999 -9999 -9999 -9999 -9999 -9999 -9999 -9999 -9999 -9999 -9999 -9999 -9999 -9999 -9999 -9999 -9999 -9999 -9999 -9999 -9999 -9999 -9999 -9999 -9999 -9999 -9999 -9999 -9999 -9999 -9999 -9999 -9999 -9999 -9999 -9999 -9999 -9999 -9999 -9999 -9999 -9999 -9999 -9999 -9999 -9999 -9999 -9999 -9999 -9999 -9999 -9999 -9999 -9999 -9999 -9999 -9999 -9999 -9999 -9999 -9999 -9999 -9999 -9999 -9999 -9999 -9999 -9999 -9999 -9999 -9999 -9999 -9999 -9999 -9999 -9999 -9999 -9999 -9999 -9999 -9999 -9999 -9999 -9999 -9999 -9999 -9999 -9999 -9999 -9999 -9999 -9999 -9999 -9999 -9999 -9999 -9999 -9999 -9999 -9999 -9999 -9999 -9999 -9999 -9999 -9999 -9999 3.21822E-1 3.249E-1 3.27773E-1 3.6029E-1 3.70074E-1 3.72654E-1 3.67968E-1 3.69137E-1 3.92566E-1 4.16094E-1 3.92664E-1 3.92472E-1 3.79852E-1 3.43563E-1 3.30765E-1 3.2611E-1 3.24126E-1 3.47317E-1 3.59718E-1 4.11454E-1 4.80283E-1 5.04948E-1 5.53609E-1 5.77635E-1 5.77627E-1 6.00848E-1 4.80051E-1 5.45665E-1 4.6809E-1 5.1768E-1 4.46218E-1 4.51649E-1 5.0033E-1 5.00506E-1 5.25058E-1 5.97412E-1 6.97325E-1 6.67113E-1 6.03105E-1 6.00067E-1 5.08847E-1 6.29217E-1 5.93176E-1 5.05706E-1 4.73166E-1 5.07173E-1 6.04698E-1 5.46842E-1 6.12229E-1 6.61002E-1 6.14166E-1 4.69987E-1 6.80934E-1 6.94021E-1 4.6918E-1 3.97401E-1 6.93211E-1 6.84132E-1 6.86975E-1 6.06885E-1 5.91627E-1 4.34043E-1 2.47551E-1 1.33068E-1 7.80797E-2 5.06227E-2 5.47464E-2 9.08758E-2 1.74685E-1 3.52125E-1 5.52196E-1 6.3545E-1 5.95805E-1 4.1274E-1 1.58372E-1 5.96922E-2 4.7868E-2 4.50549E-2 3.41037E-2 3.06748E-2 3.99025E-2 4.62754E-2 4.23115E-2 4.17569E-2 3.73769E-2 3.35686E-2 5.28888E-2 1.49806E-1 2.88372E-1 2.71589E-1 3.65715E-1 3.00315E-1 2.64472E-1 2.54879E-1 1.81399E-1 1.59613E-1 1.1628E-1 5.17262E-2 3.04719E-1 2.81219E-1 2.61327E-1 2.75535E-1 3.17956E-1 3.369E-1 3.30379E-1 3.21359E-1 3.20174E-1 3.12141E-1 3.00508E-1 -9999 -9999 -9999 -9999 -9999 -9999 -9999 -9999 -9999 -9999 -9999 -9999 -9999 -9999 -9999 -9999 -9999 -9999 -9999 -9999 -9999 -9999
-9999 -9999 -9999 -9999 -9999 -9999 -9999 -9999 -9999 -9999 -9999 -9999 -9999 -9999 -9999 -9999 -9999 -9999 -9999 -9999 -9999 -9999 -9999 -9999 -9999 -9999 -9999 -9999 -9999 -9999 -9999 -9999 -9999 -9999 -9999 -9999 -9999 -9999 -9999 -9999 -9999 -9999 -9999 -9999 -9999 -9999 -9999 -9999 -9999 -9999 -9999 -9999 -9999 -9999 -9999 -9999 -9999 -9999 -9999 -9999 -9999 -9999 -9999 -9999 -9999 -9999 -9999 -9999 -9999 -9999 -9999 -9999 -9999 -9999 -9999 -9999 -9999 -9999 -9999 -9999 -9999 -9999 -9999 -9999 -9999 -9999 -9999 -9999 -9999 -9999 -9999 -9999 -9999 -9999 -9999 -9999 -9999 -9999 -9999 -9999 -9999 -9999 -9999 -9999 -9999 -9999 -9999 -9999 -9999 -9999 -9999 -9999 -9999 -9999 -9999 -9999 -9999 -9999 -9999 -9999 -9999 -9999 -9999 -9999 -9999 -9999 -9999 -9999 -9999 -9999 -9999 -9999 3.19632E-1 3.22041E-1 3.28438E-1 3.65401E-1 3.96458E-1 4.20238E-1 4.44139E-1 3.92815E-1 4.16156E-1 4.40289E-1 4.64643E-1 4.40517E-1 4.16477E-1 4.12261E-1 3.8861E-1 3.72544E-1 3.64127E-1 3.59486E-1 3.51887E-1 3.45044E-1 3.77861E-1 4.49447E-1 5.04412E-1 4.80325E-1 5.04815E-1 5.29308E-1 5.00913E-1 4.76362E-1 5.00502E-1 5.0048E-1 5.24878E-1 5.48988E-1 4.75879E-1 4.48454E-1 4.7185E-1 4.96355E-1 5.69329E-1 5.93706E-1 6.628E-1 6.72448E-1 6.73739E-1 6.94031E-1 5.39251E-1 5.44983E-1 5.20743E-1 6.06435E-1 5.47012E-1 4.75937E-1 5.08119E-1 4.69436E-1 4.5727E-1 5.46906E-1 5.40113E-1 5.4207E-1 6.17503E-1 5.90388E-1 5.65957E-1 6.80099E-1 6.22697E-1 6.17655E-1 6.09925E-1 5.7881E-1 4.7366E-1 3.0978E-1 1.35511E-1 5.96952E-2 4.34309E-2 5.34532E-2 8.94302E-2 1.57874E-1 3.57738E-1 6.13939E-1 6.1514E-1 5.56685E-1 3.58174E-1 1.80365E-1 1.17083E-1 1.19263E-1 1.11088E-1 8.00668E-2 6.04092E-2 5.89894E-2 4.20424E-2 2.98508E-2 2.80419E-2 3.69078E-2 4.05557E-2 4.58863E-2 7.78458E-2 1.3794E-1 2.77912E-1 1.49688E-1 1.23738E-1 1.15503E-1 8.38569E-2 7.16109E-2 7.79761E-2 2.71505E-1 3.18368E-1 3.41562E-1 3.31087E-1 2.90525E-1 2.87746E-1 3.14574E-1 3.20081E-1 3.15417E-1 3.07034E-1 3.03302E-1 2.97638E-1 2.90333E-1 -9999 -9999 -9999 -9999 -9999 -9999 -9999 -9999 -9999 -9999 -9999 -9999 -9999 -9999 -9999 -9999 -9999 -9999 -9999 -9999 -9999 -9999
-9999 -9999 -9999 -9999 -9999 -9999 -9999 -9999 -9999 -9999 -9999 -9999 -9999 -9999 -9999 -9999 -9999 -9999 -9999 -9999 -9999 -9999 -9999 -9999 -9999 -9999 -9999 -9999 -9999 -9999 -9999 -9999 -9999 -9999 -9999 -9999 -9999 -9999 -9999 -9999 -9999 -9999 -9999 -9999 -9999 -9999 -9999 -9999 -9999 -9999 -9999 -9999 -9999 -9999 -9999 -9999 -9999 -9999 -9999 -9999 -9999 -9999 -9999 -9999 -9999 -9999 -9999 -9999 -9999 -9999 -9999 -9999 -9999 -9999 -9999 -9999 -9999 -9999 -9999 -9999 -9999 -9999 -9999 -9999 -9999 -9999 -9999 -9999 -9999 -9999 -9999 -9999 -9999 -9999 -9999 -9999 -9999 -9999 -9999 -9999 -9999 -9999 -9999 -9999 -9999 -9999 -9999 -9999 -9999 -9999 -9999 -9999 -9999 -9999 -9999 -9999 -9999 -9999 -9999 -9999 -9999 -9999 -9999 -9999 -9999 -9999 -9999 -9999 -9999 -9999 -9999 -9999 3.14196E-1 3.20947E-1 3.64236E-1 3.96487E-1 3.96741E-1 4.20472E-1 4.64524E-1 4.40154E-1 3.92815E-1 4.88563E-1 4.88958E-1 4.89013E-1 4.60618E-1 4.364E-1 4.36163E-1 4.12207E-1 4.12094E-1 4.35699E-1 3.96216E-1 3.52576E-1 3.46636E-1 4.04325E-1 4.68088E-1 4.55632E-1 4.80188E-1 5.0102E-1 5.25678E-1 5.49935E-1 5.49914E-1 5.25712E-1 5.49931E-1 5.49685E-1 5.20817E-1 4.47671E-1 5.44665E-1 5.20535E-1 5.44976E-1 6.39268E-1 6.90153E-1 6.98391E-1 6.83507E-1 6.39845E-1 4.69735E-1 5.67271E-1 6.06075E-1 5.34878E-1 5.3884E-1 4.63092E-1 3.91799E-1 4.10155E-1 4.1205E-1 4.09767E-1 4.23149E-1 3.94598E-1 5.76459E-1 5.18437E-1 6.92374E-1 6.10007E-1 4.96472E-1 4.25963E-1 3.96933E-1 3.8723E-1 3.49679E-1 2.27814E-1 1.09973E-1 8.06273E-2 6.55155E-2 9.33263E-2 1.43591E-1 2.02169E-1 3.46278E-1 5.74711E-1 6.41719E-1 6.12778E-1 4.81022E-1 4.32059E-1 3.93198E-1 4.0359E-1 3.60698E-1 2.75072E-1 2.091E-1 1.90871E-1 1.28258E-1 6.76583E-2 5.76842E-2 7.38558E-2 9.00067E-2 7.02977E-2 6.62772E-2 7.77757E-2 9.55153E-2 1.36689E-1 1.90032E-1 2.14081E-1 2.28713E-1 2.69336E-1 3.01737E-1 3.27429E-1 3.42002E-1 3.39393E-1 3.37641E-1 3.07359E-1 3.0861E-1 3.0861E-1 3.09118E-1 3.04543E-1 2.99596E-1 2.94696E-1 2.88322E-1 2.84725E-1 -9999 -9999 -9999 -9999 -9999 -9999 -9999 -9999 -9999 -9999 -9999 -9999 -9999 -9999 -9999 -9999 -9999 -9999 -9999 -9999 -9999 -9999
-9999 -9999 -9999 -9999 -9999 -9999 -9999 -9999 -9999 -9999 -9999 -9999 -9999 -9999 -9999 -9999 -9999 -9999 -9999 -9999 -9999 -9999 -9999 -9999 -9999 -9999 -9999 -9999 -9999 -9999 -9999 -9999 -9999 -9999 -9999 -9999 -9999 -9999 -9999 -9999 -9999 -9999 -9999 -9999 -9999 -9999 -9999 -9999 -9999 -9999 -9999 -9999 -9999 -9999 -9999 -9999 -9999 -9999 -9999 -9999 -9999 -9999 -9999 -9999 -9999 -9999 -9999 -9999 -9999 -9999 -9999 -9999 -9999 -9999 -9999 -9999 -9999 -9999 -9999 -9999 -9999 -9999 -9999 -9999 -9999 -9999 -9999 -9999 -9999 -9999 -9999 -9999 -9999 -9999 -9999 -9999 -9999 -9999 -9999 -9999 -9999 -9999 -9999 -9999 -9999 -9999 -9999 -9999 -9999 -9999 -9999 -9999 -9999 -9999 -9999 -9999 -9999 -9999 -9999 -9999 -9999 -9999 -9999 -9999 -9999 -9999 -9999 -9999 -9999 -9999 -9999 3.15713E-1 3.09666E-1 3.1767E-1 3.89125E-1 4.20008E-1 4.1631E-1 4.16498E-1 4.16606E-1 4.16344E-1 3.92603E-1 3.92578E-1 4.12248E-1 4.36104E-1 4.36185E-1 4.36362E-1 4.60541E-1 4.36501E-1 4.56517E-1 4.80659E-1 4.5607E-1 3.98381E-1 3.52118E-1 3.70801E-1 4.03841E-1 4.70843E-1 5.25143E-1 6.21133E-1 6.66409E-1 6.66573E-1 6.44582E-1 6.87906E-1 6.17866E-1 5.93971E-1 4.96685E-1 4.47718E-1 5.20462E-1 4.96201E-1 5.68866E-1 6.16086E-1 6.16248E-1 5.92961E-1 6.3539E-1 4.93221E-1 6.13853E-1 6.79314E-1 6.33934E-1 5.40546E-1 4.17283E-1 3.39472E-1 2.99456E-1 3.60168E-1 3.9948E-1 3.72411E-1 3.54861E-1 4.56863E-1 6.70533E-1 5.1821E-1 6.17728E-1 4.58922E-1 3.15032E-1 2.01002E-1 1.41506E-1 1.32006E-1 1.24147E-1 9.60811E-2 8.00168E-2 9.55567E-2 1.35788E-1 1.73609E-1 2.06801E-1 2.22144E-1 2.98532E-1 4.96189E-1 6.25908E-1 6.28471E-1 5.8614E-1 5.46783E-1 5.60698E-1 5.43138E-1 5.43055E-1 4.9957E-1 4.26435E-1 3.76255E-1 2.96974E-1 2.22229E-1 1.93893E-1 2.08674E-1 2.40113E-1 1.92982E-1 1.5483E-1 9.50422E-2 8.74138E-2 1.11358E-1 1.6257E-1 1.71246E-1 1.57593E-1 1.66955E-1 2.0226E-1 2.78374E-1 3.27537E-1 3.38516E-1 3.20839E-1 3.13639E-1 3.04039E-1 2.98687E-1 3.01652E-1 2.98776E-1 2.96732E-1 2.91455E-1 2.81463E-1 2.7997E-1 -9999 -9999 -9999 -9999 -9999 -9999 -9999 -9999 -9999 -9999 -9999 -9999 -9999 -9999 -9999 -9999 -9999 -9999 -9999 -9999 -9999 -9999
-9999 -9999 -9999 -9999 -9999 -9999 -9999 -9999 -9999 -9999 -9999 -9999 -9999 -9999 -9999 -9999 -9999 -9999 -9999 -9999 -9999 -9999 -9999 -9999 -9999 -9999 -9999 -9999 -9999 -9999 -9999 -9999 -9999 -9999 -9999 -9999 -9999 -9999 -9999 -9999 -9999 -9999 -9999 -9999 -9999 -9999 -9999 -9999 -9999 -9999 -9999 -9999 -9999 -9999 -9999 -9999 -9999 -9999 -9999 -9999 -9999 -9999 -9999 -9999 -9999 -9999 -9999 -9999 -9999 -9999 -9999 -9999 -9999 -9999 -9999 -9999 -9999 -9999 -9999 -9999 -9999 -9999 -9999 -9999 -9999 -9999 -9999 -9999 -9999 -9999 -9999 -9999 -9999 -9999 -9999 -9999 -9999 -9999 -9999 -9999 -9999 -9999 -9999 -9999 -9999 -9999 -9999 -9999 -9999 -9999 -9999 -9999 -9999 -9999 -9999 -9999 -9999 -9999 -9999 -9999 -9999 -9999 -9999 -9999 -9999 -9999 -9999 -9999 -9999 3.24019E-1 3.16365E-1 3.09452E-1 3.04534E-1 3.11603E-1 3.5406E-1 3.92447E-1 4.16035E-1 4.4001E-1 4.40221E-1 4.40192E-1 4.39871E-1 3.88173E-1 3.81275E-1 3.78198E-1 3.82936E-1 4.35894E-1 4.84642E-1 4.80908E-1 4.56858E-1 5.05424E-1 4.80874E-1 4.56096E-1 3.97418E-1 3.69865E-1 3.68929E-1 4.41257E-1 5.4946E-1 7.02088E-1 7.00004E-1 6.83498E-1 6.60464E-1 6.53316E-1 6.96715E-1 5.94149E-1 4.7238E-1 4.96123E-1 5.68735E-1 5.44793E-1 6.15952E-1 6.12237E-1 6.35347E-1 6.35633E-1 4.6903E-1 5.42478E-1 6.8787E-1 6.07959E-1 5.61482E-1 5.02003E-1 3.80371E-1 2.69063E-1 2.33258E-1 2.70421E-1 3.03407E-1 3.36996E-1 4.20575E-1 6.05268E-1 5.14325E-1 6.8886E-1 6.35779E-1 3.44949E-1 2.23504E-1 1.50297E-1 8.48896E-2 5.99241E-2 5.48562E-2 5.45037E-2 7.74415E-2 1.27621E-1 1.81636E-1 1.8232E-1 1.60053E-1 1.42533E-1 2.01895E-1 3.69877E-1 5.89685E-1 5.81276E-1 4.01483E-1 3.78118E-1 4.67653E-1 4.89797E-1 5.2381E-1 6.0574E-1 5.5556E-1 4.99081E-1 4.39957E-1 3.72325E-1 3.37864E-1 3.40343E-1 3.45905E-1 2.90952E-1 2.48039E-1 1.59004E-1 1.33808E-1 1.55722E-1 2.38938E-1 2.82908E-1 2.48357E-1 1.88441E-1 1.79431E-1 2.50991E-1 2.99792E-1 3.15655E-1 3.22119E-1 3.09027E-1 2.92174E-1 2.88548E-1 2.93389E-1 2.98776E-1 2.96324E-1 2.90648E-1 2.82651E-1 2.7635E-1 -9999 -9999 -9999 -9999 -9999 -9999 -9999 -9999 -9999 -9999 -9999 -9999 -9999 -9999 -9999 -9999 -9999 -9999 -9999 -9999 -9999 -9999
-9999 -9999 -9999 -9999 -9999 -9999 -9999 -9999 -9999 -9999 -9999 -9999 -9999 -9999 -9999 -9999 -9999 -9999 -9999 -9999 -9999 -9999 -9999 -9999 -9999 -9999 -9999 -9999 -9999 -9999 -9999 -9999 -9999 -9999 -9999 -9999 -9999 -9999 -9999 -9999 -9999 -9999 -9999 -9999 -9999 -9999 -9999 -9999 -9999 -9999 -9999 -9999 -9999 -9999 -9999 -9999 -9999 -9999 -9999 -9999 -9999 -9999 -9999 -9999 -9999 -9999 -9999 -9999 -9999 -9999 -9999 -9999 -9999 -9999 -9999 -9999 -9999 -9999 -9999 -9999 -9999 -9999 -9999 -9999 -9999 -9999 -9999 -9999 -9999 -9999 -9999 -9999 -9999 -9999 -9999 -9999 -9999 -9999 -9999 -9999 -9999 -9999 -9999 -9999 -9999 -9999 -9999 -9999 -9999 -9999 -9999 -9999 -9999 -9999 -9999 -9999 -9999 -9999 -9999 -9999 -9999 -9999 -9999 -9999 -9999 -9999 -9999 -9999 -9999 3.15496E-1 3.10096E-1 3.03047E-1 2.99873E-1 3.28098E-1 3.59716E-1 3.71603E-1 3.80563E-1 3.92439E-1 4.16089E-1 4.36092E-1 4.12277E-1 4.12069E-1 4.10724E-1 3.9838E-1 3.68091E-1 3.97178E-1 4.55883E-1 4.80557E-1 4.80938E-1 5.29816E-1 5.2985E-1 5.05244E-1 4.7623E-1 3.85214E-1 3.6566E-1 4.03117E-1 5.7295E-1 6.65402E-1 6.21217E-1 6.84201E-1 6.84582E-1 6.45626E-1 6.84553E-1 5.46141E-1 4.72231E-1 5.20471E-1 4.96218E-1 5.88832E-1 6.57582E-1 6.12677E-1 4.69274E-1 6.36804E-1 6.94334E-1 6.58169E-1 6.45823E-1 5.83399E-1 5.69445E-1 5.2381E-1 4.30915E-1 2.68443E-1 1.87182E-1 2.14409E-1 2.70151E-1 3.39892E-1 4.24805E-1 6.42901E-1 6.0944E-1 6.91347E-1 6.27369E-1 4.75522E-1 3.77892E-1 2.67114E-1 1.43623E-1 1.04856E-1 8.68797E-2 5.86147E-2 7.88974E-2 1.23121E-1 1.46632E-1 1.12404E-1 9.7449E-2 1.16525E-1 1.98934E-1 3.99581E-1 5.56841E-1 4.22887E-1 2.12906E-1 1.68438E-1 2.28742E-1 2.63656E-1 3.53167E-1 4.58901E-1 5.68142E-1 5.05689E-1 3.94248E-1 3.44258E-1 3.57626E-1 3.81308E-1 3.87304E-1 3.30694E-1 2.26443E-1 1.74232E-1 1.61009E-1 1.88594E-1 2.83037E-1 4.03073E-1 4.22255E-1 3.20283E-1 2.99879E-1 2.84031E-1 3.09771E-1 3.23735E-1 3.14811E-1 3.03212E-1 2.90156E-1 2.87746E-1 2.94607E-1 2.98687E-1 2.98776E-1 2.92668E-1 2.84637E-1 2.75959E-1 -9999 -9999 -9999 -9999 -9999 -9999 -9999 -9999 -9999 -9999 -9999 -9999 -9999 -9999 -9999 -9999 -9999 -9999 -9999 -9999 -9999 -9999
-9999 -9999 -9999 -9999 -9999 -9999 -9999 -9999 -9999 -9999 -9999 -9999 -9999 -9999 -9999 -9999 -9999 -9999 -9999 -9999 -9999 -9999 -9999 -9999 -9999 -9999 -9999 -9999 -9999 -9999 -9999 -9999 -9999 -9999 -9999 -9999 -9999 -9999 -9999 -9999 -9999 -9999 -9999 -9999 -9999 -9999 -9999 -9999 -9999 -9999 -9999 -9999 -9999 -9999 -9999 -9999 -9999 -9999 -9999 -9999 -9999 -9999 -9999 -9999 -9999 -9999 -9999 -9999 -9999 -9999 -9999 -9999 -9999 -9999 -9999 -9999 -9999 -9999 -9999 -9999 -9999 -9999 -9999 -9999 -9999 -9999 -9999 -9999 -9999 -9999 -9999 -9999 -9999 -9999 -9999 -9999 -9999 -9999 -9999 -9999 -9999 -9999 -9999 -9999 -9999 -9999 -9999 -9999 -9999 -9999 -9999 -9999 -9999 -9999 -9999 -9999 -9999 -9999 -9999 -9999 -9999 -9999 -9999 -9999 -9999 -9999 -9999 -9999 -9999 3.13763E-1 2.89759E-1 2.82982E-1 2.95044E-1 2.99241E-1 3.08595E-1 3.36796E-1 3.40171E-1 3.69025E-1 3.77253E-1 3.86504E-1 4.09509E-1 3.88173E-1 4.11949E-1 4.09752E-1 4.18437E-1 3.89504E-1 3.9814E-1 4.55845E-1 5.04807E-1 5.0521E-1 5.01505E-1 5.50012E-1 5.25293E-1 4.51657E-1 3.71037E-1 3.66592E-1 4.3532E-1 5.68887E-1 6.16338E-1 6.39489E-1 5.94087E-1 6.6288E-1 6.17659E-1 5.21361E-1 4.96346E-1 5.64886E-1 5.65E-1 6.79288E-1 6.35708E-1 6.9494E-1 6.7674E-1 6.48986E-1 6.27687E-1 6.39242E-1 6.46852E-1 6.53935E-1 6.35377E-1 5.5787E-1 3.92078E-1 2.28092E-1 1.70304E-1 2.4417E-1 3.36976E-1 4.06839E-1 4.23043E-1 6.72667E-1 6.5473E-1 6.76247E-1 6.72595E-1 6.54059E-1 6.49055E-1 5.51035E-1 3.78727E-1 2.73181E-1 1.71503E-1 7.84781E-2 7.76781E-2 9.53293E-2 9.33039E-2 8.51309E-2 1.12372E-1 1.93816E-1 3.53473E-1 4.91319E-1 4.29448E-1 2.45772E-1 1.10426E-1 7.83724E-2 1.02371E-1 1.27024E-1 1.59763E-1 2.45918E-1 3.71326E-1 3.29689E-1 1.78848E-1 1.22512E-1 1.48175E-1 2.67742E-1 2.95153E-1 2.86648E-1 1.50759E-1 1.00784E-1 9.33545E-2 1.09374E-1 1.88069E-1 3.00806E-1 3.75985E-1 3.81996E-1 3.48157E-1 3.354E-1 3.30623E-1 3.24164E-1 3.15233E-1 3.09027E-1 3.02799E-1 3.02799E-1 3.08193E-1 3.0861E-1 3.07034E-1 2.98367E-1 2.88636E-1 2.77525E-1 -9999 -9999 -9999 -9999 -9999 -9999 -9999 -9999 -9999 -9999 -9999 -9999 -9999 -9999 -9999 -9999 -9999 -9999 -9999 -9999 -9999 -9999
-9999 -9999 -9999 -9999 -9999 -9999 -9999 -9999 -9999 -9999 -9999 -9999 -9999 -9999 -9999 -9999 -9999 -9999 -9999 -9999 -9999 -9999 -9999 -9999 -9999 -9999 -9999 -9999 -9999 -9999 -9999 -9999 -9999 -9999 -9999 -9999 -9999 -9999 -9999 -9999 -9999 -9999 -9999 -9999 -9999 -9999 -9999 -9999 -9999 -9999 -9999 -9999 -9999 -9999 -9999 -9999 -9999 -9999 -9999 -9999 -9999 -9999 -9999 -9999 -9999 -9999 -9999 -9999 -9999 -9999 -9999 -9999 -9999 -9999 -9999 -9999 -9999 -9999 -9999 -9999 -9999 -9999 -9999 -9999 -9999 -9999 -9999 -9999 -9999 -9999 -9999 -9999 -9999 -9999 -9999 -9999 -9999 -9999 -9999 -9999 -9999 -9999 -9999 -9999 -9999 -9999 -9999 -9999 -9999 -9999 -9999 -9999 -9999 -9999 -9999 -9999 -9999 -9999 -9999 -9999 -9999 -9999 -9999 -9999 -9999 -9999 -9999 -9999 3.17888E-1 3.04872E-1 3.31994E-1 3.21167E-1 3.05814E-1 2.99452E-1 3.24344E-1 3.28764E-1 3.29652E-1 3.26994E-1 3.31432E-1 3.35004E-1 3.36798E-1 3.6669E-1 4.253E-1 4.08065E-1 4.31719E-1 4.31205E-1 4.27512E-1 4.55623E-1 4.51891E-1 4.76392E-1 5.01106E-1 5.01441E-1 5.01286E-1 4.76294E-1 4.34826E-1 3.84173E-1 3.85362E-1 4.23504E-1 4.87338E-1 5.20608E-1 6.16662E-1 6.97039E-1 5.69989E-1 4.92531E-1 5.40779E-1 6.1216E-1 6.12416E-1 6.79681E-1 6.95013E-1 6.684E-1 6.55033E-1 6.54939E-1 6.51049E-1 6.56082E-1 6.63891E-1 6.47694E-1 6.21358E-1 5.74586E-1 3.37237E-1 1.78414E-1 1.64333E-1 2.3339E-1 2.9471E-1 3.50671E-1 4.25283E-1 6.49622E-1 6.88819E-1 6.50566E-1 6.51123E-1 6.48934E-1 6.46414E-1 6.14301E-1 5.65622E-1 4.52353E-1 1.90659E-1 8.4684E-2 6.3521E-2 6.78046E-2 7.949E-2 1.03556E-1 1.70258E-1 3.17548E-1 4.71631E-1 4.76035E-1 3.05964E-1 1.38523E-1 5.96046E-2 4.44963E-2 5.98085E-2 8.34499E-2 8.3865E-2 1.26591E-1 2.36451E-1 2.1508E-1 1.01914E-1 5.85994E-2 6.70941E-2 1.09968E-1 2.45333E-1 2.80983E-1 1.35655E-1 6.91829E-2 6.33387E-2 7.22392E-2 1.00399E-1 1.52616E-1 2.28182E-1 2.91155E-1 3.52472E-1 3.4153E-1 3.2588E-1 3.19044E-1 3.19044E-1 3.19044E-1 3.19137E-1 3.1744E-1 3.20839E-1 3.21692E-1 3.15325E-1 2.87879E-1 2.94289E-1 2.60273E-1 2.73621E-1 -9999 -9999 -9999 -9999 -9999 -9999 -9999 -9999 -9999 -9999 -9999 -9999 -9999 -9999 -9999 -9999 -9999 -9999 -9999 -9999 -9999
-9999 -9999 -9999 -9999 -9999 -9999 -9999 -9999 -9999 -9999 -9999 -9999 -9999 -9999 -9999 -9999 -9999 -9999 -9999 -9999 -9999 -9999 -9999 -9999 -9999 -9999 -9999 -9999 -9999 -9999 -9999 -9999 -9999 -9999 -9999 -9999 -9999 -9999 -9999 -9999 -9999 -9999 -9999 -9999 -9999 -9999 -9999 -9999 -9999 -9999 -9999 -9999 -9999 -9999 -9999 -9999 -9999 -9999 -9999 -9999 -9999 -9999 -9999 -9999 -9999 -9999 -9999 -9999 -9999 -9999 -9999 -9999 -9999 -9999 -9999 -9999 -9999 -9999 -9999 -9999 -9999 -9999 -9999 -9999 -9999 -9999 -9999 -9999 -9999 -9999 -9999 -9999 -9999 -9999 -9999 -9999 -9999 -9999 -9999 -9999 -9999 -9999 -9999 -9999 -9999 -9999 -9999 -9999 -9999 -9999 -9999 -9999 -9999 -9999 -9999 -9999 -9999 -9999 -9999 -9999 -9999 -9999 -9999 -9999 -9999 -9999 3.13546E-1 3.13979E-1 3.25342E-1 3.70542E-1 4.16077E-1 3.92607E-1 3.53832E-1 3.1182E-1 3.06028E-1 3.02837E-1 3.02413E-1 3.00086E-1 3.01566E-1 3.25007E-1 3.26552E-1 3.52576E-1 3.97418E-1 4.55874E-1 4.3211E-1 4.56032E-1 4.80013E-1 4.51678E-1 4.51683E-1 4.76003E-1 4.76345E-1 5.2546E-1 5.73924E-1 5.4561E-1 4.72E-1 3.98052E-1 3.8346E-1 3.84173E-1 4.14209E-1 4.77051E-1 5.68925E-1 5.89268E-1 5.41201E-1 5.16462E-1 5.88553E-1 6.12274E-1 6.79625E-1 6.87001E-1 6.65764E-1 6.57377E-1 6.77666E-1 6.8281E-1 6.77396E-1 6.72005E-1 6.66447E-1 6.4201E-1 6.23567E-1 6.08533E-1 4.36341E-1 2.26888E-1 1.6623E-1 1.72318E-1 2.09307E-1 2.55308E-1 3.49017E-1 5.78723E-1 6.71771E-1 6.74416E-1 6.12503E-1 4.37616E-1 4.00396E-1 3.40963E-1 3.14415E-1 3.02383E-1 1.49576E-1 7.00972E-2 5.54696E-2 6.54192E-2 8.45297E-2 1.14129E-1 1.73387E-1 2.63696E-1 4.02143E-1 4.87461E-1 3.56126E-1 1.7727E-1 6.12414E-2 4.0397E-2 5.14239E-2 6.5666E-2 7.03862E-2 9.77449E-2 1.4533E-1 1.22302E-1 7.04594E-2 4.6901E-2 4.9186E-2 8.14441E-2 2.09017E-1 2.86147E-1 1.85328E-1 1.14251E-1 8.96168E-2 9.02847E-2 1.04199E-1 1.32787E-1 1.93705E-1 2.60682E-1 3.08391E-1 3.12614E-1 3.15233E-1 3.15233E-1 3.19894E-1 3.22452E-1 3.19469E-1 3.18288E-1 3.19562E-1 3.01197E-1 2.97097E-1 3.10373E-1 2.9714E-1 2.83047E-1 2.72845E-1 -9999 -9999 -9999 -9999 -9999 -9999 -9999 -9999 -9999 -9999 -9999 -9999 -9999 -9999 -9999 -9999 -9999 -9999 -9999 -9999 -9999
-9999 -9999 -9999 -9999 -9999 -9999 -9999 -9999 -9999 -9999 -9999 -9999 -9999 -9999 -9999 -9999 -9999 -9999 -9999 -9999 -9999 -9999 -9999 -9999 -9999 -9999 -9999 -9999 -9999 -9999 -9999 -9999 -9999 -9999 -9999 -9999 -9999 -9999 -9999 -9999 -9999 -9999 -9999 -9999 -9999 -9999 -9999 -9999 -9999 -9999 -9999 -9999 -9999 -9999 -9999 -9999 -9999 -9999 -9999 -9999 -9999 -9999 -9999 -9999 -9999 -9999 -9999 -9999 -9999 -9999 -9999 -9999 -9999 -9999 -9999 -9999 -9999 -9999 -9999 -9999 -9999 -9999 -9999 -9999 -9999 -9999 -9999 -9999 -9999 -9999 -9999 -9999 -9999 -9999 -9999 -9999 -9999 -9999 -9999 -9999 -9999 -9999 -9999 -9999 -9999 -9999 -9999 -9999 -9999 -9999 -9999 -9999 -9999 -9999 -9999 -9999 -9999 -9999 -9999 -9999 -9999 -9999 -9999 -9999 -9999 -9999 2.8852E-1 2.89759E-1 3.42657E-1 3.91279E-1 4.16144E-1 4.16185E-1 3.92541E-1 3.56825E-1 3.44471E-1 3.43338E-1 3.43791E-1 3.39497E-1 3.35901E-1 3.31211E-1 3.57408E-1 3.66225E-1 4.08094E-1 4.8036E-1 4.80484E-1 4.76259E-1 4.27881E-1 4.51661E-1 4.48951E-1 4.49448E-1 4.75909E-1 4.76345E-1 5.69753E-1 5.45839E-1 5.21096E-1 4.46468E-1 4.19583E-1 4.13478E-1 4.16893E-1 4.41439E-1 4.78056E-1 5.16407E-1 5.40634E-1 5.55099E-1 6.07388E-1 6.92452E-1 6.81073E-1 6.62865E-1 6.51041E-1 6.82948E-1 6.88176E-1 6.63976E-1 6.64473E-1 6.51294E-1 6.59206E-1 6.72266E-1 6.44918E-1 6.2112E-1 6.30219E-1 4.3286E-1 2.39412E-1 1.92834E-1 2.35731E-1 3.06637E-1 4.22251E-1 6.30883E-1 6.86551E-1 6.63363E-1 6.05091E-1 4.27511E-1 3.48086E-1 2.18747E-1 1.39409E-1 1.52534E-1 1.41806E-1 8.20744E-2 6.35894E-2 5.95453E-2 6.3268E-2 8.07555E-2 1.19326E-1 1.53805E-1 2.67497E-1 4.48532E-1 4.64161E-1 2.66211E-1 8.90227E-2 5.12099E-2 5.66957E-2 6.10841E-2 6.46144E-2 7.43197E-2 8.22056E-2 7.58948E-2 7.02418E-2 6.45896E-2 6.65475E-2 8.57522E-2 1.45148E-1 2.44336E-1 2.86177E-1 2.39673E-1 1.94996E-1 1.63267E-1 1.57538E-1 2.06202E-1 2.44083E-1 2.66398E-1 2.98472E-1 3.16372E-1 3.03031E-1 3.13126E-1 3.2032E-1 3.23307E-1 3.21172E-1 3.16593E-1 3.12798E-1 3.12798E-1 3.10281E-1 3.05282E-1 3.00829E-1 2.70566E-1 2.61027E-1 2.77917E-1 -9999 -9999 -9999 -9999 -9999 -9999 -9999 -9999 -9999 -9999 -9999 -9999 -9999 -9999 -9999 -9999 -9999 -9999 -9999 -9999
-9999 -9999 -9999 -9999 -9999 -9999 -9999 -9999 -9999 -9999 -9999 -9999 -9999 -9999 -9999 -9999 -9999 -9999 -9999 -9999 -9999 -9999 -9999 -9999 -9999 -9999 -9999 -9999 -9999 -9999 -9999 -9999 -9999 -9999 -9999 -9999 -9999 -9999 -9999 -9999 -9999 -9999 -9999 -9999 -9999 -9999 -9999 -9999 -9999 -9999 -9999 -9999 -9999 -9999 -9999 -9999 -9999 -9999 -9999 -9999 -9999 -9999 -9999 -9999 -9999 -9999 -9999 -9999 -9999 -9999 -9999 -9999 -9999 -9999 -9999 -9999 -9999 -9999 -9999 -9999 -9999 -9999 -9999 -9999 -9999 -9999 -9999 -9999 -9999 -9999 -9999 -9999 -9999 -9999 -9999 -9999 -9999 -9999 -9999 -9999 -9999 -9999 -9999 -9999 -9999 -9999 -9999 -9999 -9999 -9999 -9999 -9999 -9999 -9999 -9999 -9999 -9999 -9999 -9999 -9999 -9999 -9999 -9999 -9999 -9999 -9999 2.81964E-1 2.79126E-1 3.09238E-1 3.45378E-1 3.58903E-1 3.67268E-1 3.90561E-1 3.82936E-1 3.81038E-1 3.87219E-1 3.88732E-1 3.8876E-1 3.84822E-1 3.8104E-1 4.08036E-1 4.5584E-1 4.56049E-1 4.80355E-1 4.52001E-1 4.27776E-1 4.22357E-1 4.20152E-1 4.65089E-1 4.33838E-1 4.53113E-1 4.67591E-1 5.20877E-1 5.69585E-1 5.45525E-1 5.20719E-1 4.37793E-1 4.84076E-1 4.92218E-1 5.16672E-1 4.68009E-1 5.40694E-1 5.84886E-1 5.08143E-1 5.78529E-1 6.84761E-1 6.79768E-1 6.55745E-1 6.77265E-1 6.90501E-1 6.53057E-1 6.21766E-1 5.91468E-1 5.16609E-1 5.51421E-1 6.32698E-1 6.5889E-1 6.33583E-1 6.1301E-1 4.35346E-1 2.52452E-1 2.21951E-1 2.61475E-1 2.90199E-1 3.74198E-1 5.83636E-1 6.60984E-1 6.85068E-1 6.44573E-1 5.99689E-1 5.21546E-1 3.45429E-1 1.93504E-1 2.0247E-1 2.15039E-1 1.50016E-1 7.35912E-2 5.16207E-2 4.93311E-2 6.01744E-2 7.95223E-2 8.72537E-2 1.37344E-1 2.98944E-1 4.25858E-1 2.48855E-1 8.37702E-2 5.45414E-2 4.65782E-2 3.88799E-2 4.39589E-2 5.94445E-2 6.16284E-2 6.62856E-2 9.24773E-2 1.21683E-1 1.37218E-1 1.31493E-1 1.29276E-1 1.72551E-1 2.913E-1 3.77678E-1 3.69637E-1 3.22113E-1 2.89138E-1 2.90941E-1 3.00499E-1 3.12132E-1 3.03822E-1 3.15104E-1 3.02206E-1 3.13547E-1 3.19469E-1 3.24592E-1 3.2288E-1 3.14389E-1 3.07776E-1 3.04039E-1 3.02386E-1 2.82212E-1 2.83886E-1 2.77569E-1 2.6941E-1 2.64817E-1 -9999 -9999 -9999 -9999 -9999 -9999 -9999 -9999 -9999 -9999 -9999 -9999 -9999 -9999 -9999 -9999 -9999 -9999 -9999 -9999
-9999 -9999 -9999 -9999 -9999 -9999 -9999 -9999 -9999 -9999 -9999 -9999 -9999 -9999 -9999 -9999 -9999 -9999 -9999 -9999 -9999 -9999 -9999 -9999 -9999 -9999 -9999 -9999 -9999 -9999 -9999 -9999 -9999 -9999 -9999 -9999 -9999 -9999 -9999 -9999 -9999 -9999 -9999 -9999 -9999 -9999 -9999 -9999 -9999 -9999 -9999 -9999 -9999 -9999 -9999 -9999 -9999 -9999 -9999 -9999 -9999 -9999 -9999 -9999 -9999 -9999 -9999 -9999 -9999 -9999 -9999 -9999 -9999 -9999 -9999 -9999 -9999 -9999 -9999 -9999 -9999 -9999 -9999 -9999 -9999 -9999 -9999 -9999 -9999 -9999 -9999 -9999 -9999 -9999 -9999 -9999 -9999 -9999 -9999 -9999 -9999 -9999 -9999 -9999 -9999 -9999 -9999 -9999 -9999 -9999 -9999 -9999 -9999 -9999 -9999 -9999 -9999 -9999 -9999 -9999 -9999 -9999 -9999 -9999 -9999 2.8176E-1 2.74099E-1 2.73499E-1 2.97979E-1 3.05601E-1 3.10528E-1 3.12037E-1 3.36798E-1 3.38821E-1 3.41076E-1 3.51998E-1 4.12065E-1 4.32203E-1 4.32211E-1 4.32038E-1 4.56074E-1 4.56096E-1 4.51942E-1 4.27746E-1 4.15996E-1 4.07234E-1 4.06264E-1 4.30879E-1 4.26203E-1 3.66827E-1 3.86315E-1 4.41685E-1 4.8784E-1 4.96509E-1 5.45384E-1 5.16861E-1 4.67988E-1 5.16968E-1 6.13125E-1 6.93532E-1 6.58327E-1 5.8923E-1 5.41082E-1 6.89158E-1 6.89067E-1 5.84723E-1 6.90222E-1 6.82193E-1 6.75367E-1 6.90255E-1 6.50098E-1 6.10921E-1 5.53677E-1 4.52404E-1 4.17696E-1 5.31219E-1 6.3451E-1 6.13047E-1 4.47565E-1 2.7445E-1 1.76636E-1 1.61297E-1 1.75014E-1 1.74402E-1 2.41728E-1 4.24945E-1 6.34717E-1 6.7182E-1 6.79678E-1 6.66149E-1 6.20567E-1 5.14102E-1 4.1053E-1 3.6614E-1 3.0163E-1 1.80175E-1 9.64969E-2 5.23375E-2 4.43228E-2 4.87964E-2 5.82855E-2 5.43222E-2 8.25002E-2 1.98366E-1 3.01919E-1 1.56365E-1 5.90148E-2 4.2802E-2 3.32004E-2 3.05469E-2 4.05987E-2 7.96931E-2 1.02743E-1 9.1025E-2 1.0349E-1 1.42733E-1 2.21861E-1 2.46066E-1 2.01268E-1 2.24442E-1 3.03568E-1 4.19094E-1 4.42323E-1 4.06493E-1 3.60307E-1 3.20072E-1 3.13301E-1 3.18465E-1 3.06725E-1 3.17642E-1 3.04686E-1 3.10516E-1 3.165E-1 3.19469E-1 3.2032E-1 3.1019E-1 2.99417E-1 2.98687E-1 2.97459E-1 2.96643E-1 2.767E-1 2.77177E-1 2.71339E-1 2.66342E-1 -9999 -9999 -9999 -9999 -9999 -9999 -9999 -9999 -9999 -9999 -9999 -9999 -9999 -9999 -9999 -9999 -9999 -9999 -9999 -9999
-9999 -9999 -9999 -9999 -9999 -9999 -9999 -9999 -9999 -9999 -9999 -9999 -9999 -9999 -9999 -9999 -9999 -9999 -9999 -9999 -9999 -9999 -9999 -9999 -9999 -9999 -9999 -9999 -9999 -9999 -9999 -9999 -9999 -9999 -9999 -9999 -9999 -9999 -9999 -9999 -9999 -9999 -9999 -9999 -9999 -9999 -9999 -9999 -9999 -9999 -9999 -9999 -9999 -9999 -9999 -9999 -9999 -9999 -9999 -9999 -9999 -9999 -9999 -9999 -9999 -9999 -9999 -9999 -9999 -9999 -9999 -9999 -9999 -9999 -9999 -9999 -9999 -9999 -9999 -9999 -9999 -9999 -9999 -9999 -9999 -9999 -9999 -9999 -9999 -9999 -9999 -9999 -9999 -9999 -9999 -9999 -9999 -9999 -9999 -9999 -9999 -9999 -9999 -9999 -9999 -9999 -9999 -9999 -9999 -9999 -9999 -9999 -9999 -9999 -9999 -9999 -9999 -9999 -9999 -9999 -9999 -9999 -9999 -9999 2.8176E-1 2.74499E-1 2.72104E-1 2.71706E-1 2.94209E-1 2.96929E-1 2.75903E-1 2.96511E-1 2.96511E-1 2.95882E-1 2.95673E-1 2.99877E-1 3.70668E-1 4.56015E-1 4.80364E-1 4.32043E-1 4.56113E-1 4.52005E-1 4.01276E-1 3.81413E-1 3.49145E-1 3.67526E-1 3.90132E-1 3.856E-1 3.62404E-1 3.84411E-1 3.87268E-1 4.44413E-1 4.38783E-1 4.96527E-1 5.17323E-1 5.17152E-1 4.92758E-1 6.58346E-1 6.87491E-1 6.60765E-1 6.76567E-1 6.76562E-1 6.76412E-1 6.90117E-1 6.86166E-1 6.72175E-1 6.85397E-1 6.90754E-1 6.60753E-1 6.49567E-1 6.79499E-1 6.54629E-1 6.25599E-1 5.89115E-1 5.80299E-1 5.23511E-1 5.13439E-1 4.57147E-1 3.03679E-1 1.72787E-1 1.29906E-1 1.30136E-1 1.37259E-1 1.43601E-1 1.86677E-1 2.8776E-1 4.43903E-1 5.99785E-1 6.50203E-1 6.87815E-1 6.6889E-1 6.31474E-1 6.10123E-1 5.08119E-1 3.53496E-1 2.42967E-1 1.4678E-1 1.00543E-1 7.13946E-2 6.01501E-2 5.10323E-2 5.03477E-2 7.32351E-2 1.34044E-1 1.37243E-1 6.95234E-2 3.7833E-2 3.47107E-2 3.47251E-2 4.00282E-2 5.75923E-2 1.22545E-1 2.41655E-1 2.21813E-1 1.66557E-1 1.68036E-1 2.34206E-1 1.17465E-1 3.55581E-1 3.51113E-1 3.96542E-1 4.27552E-1 4.17161E-1 3.82916E-1 3.49118E-1 3.30694E-1 3.12881E-1 3.15409E-1 3.05479E-1 3.14682E-1 3.23177E-1 3.0593E-1 3.07593E-1 3.13968E-1 3.13968E-1 3.07268E-1 3.00238E-1 3.00739E-1 2.97459E-1 2.94201E-1 2.72028E-1 2.725E-1 2.6941E-1 2.64817E-1 -9999 -9999 -9999 -9999 -9999 -9999 -9999 -9999 -9999 -9999 -9999 -9999 -9999 -9999 -9999 -9999 -9999 -9999 -9999 -9999
-9999 -9999 -9999 -9999 -9999 -9999 -9999 -9999 -9999 -9999 -9999 -9999 -9999 -9999 -9999 -9999 -9999 -9999 -9999 -9999 -9999 -9999 -9999 -9999 -9999 -9999 -9999 -9999 -9999 -9999 -9999 -9999 -9999 -9999 -9999 -9999 -9999 -9999 -9999 -9999 -9999 -9999 -9999 -9999 -9999 -9999 -9999 -9999 -9999 -9999 -9999 -9999 -9999 -9999 -9999 -9999 -9999 -9999 -9999 -9999 -9999 -9999 -9999 -9999 -9999 -9999 -9999 -9999 -9999 -9999 -9999 -9999 -9999 -9999 -9999 -9999 -9999 -9999 -9999 -9999 -9999 -9999 -9999 -9999 -9999 -9999 -9999 -9999 -9999 -9999 -9999 -9999 -9999 -9999 -9999 -9999 -9999 -9999 -9999 -9999 -9999 -9999 -9999 -9999 -9999 -9999 -9999 -9999 -9999 -9999 -9999 -9999 -9999 -9999 -9999 -9999 -9999 -9999 -9999 -9999 -9999 -9999 -9999 2.77511E-1 2.74899E-1 2.72502E-1 2.7111E-1 2.71308E-1 2.69921E-1 2.70714E-1 2.71508E-1 2.7131E-1 2.8964E-1 2.86754E-1 2.8063E-1 2.82867E-1 3.20834E-1 4.40017E-1 4.23827E-1 4.19662E-1 4.51789E-1 4.51729E-1 3.86881E-1 3.75032E-1 3.72445E-1 3.39617E-1 3.35125E-1 3.39392E-1 3.73152E-1 4.5386E-1 4.60094E-1 5.20411E-1 5.16852E-1 5.89616E-1 6.94948E-1 6.91925E-1 5.65674E-1 6.76162E-1 6.60692E-1 6.6802E-1 6.83994E-1 6.8651E-1 6.67662E-1 6.76132E-1 6.78935E-1 6.70579E-1 6.7843E-1 6.67342E-1 6.4961E-1 6.54307E-1 6.73085E-1 6.5677E-1 6.11059E-1 6.08766E-1 6.22564E-1 5.8354E-1 5.14139E-1 3.93999E-1 2.63424E-1 1.94152E-1 1.69666E-1 1.92526E-1 2.30815E-1 2.48504E-1 2.54403E-1 2.61865E-1 3.54046E-1 4.76939E-1 6.14393E-1 6.70665E-1 6.40392E-1 6.11047E-1 5.98206E-1 5.67439E-1 4.6542E-1 4.05571E-1 2.75222E-1 2.28563E-1 1.70564E-1 1.03632E-1 5.78852E-2 5.00909E-2 6.09838E-2 6.71583E-2 5.06425E-2 3.32788E-2 2.98007E-2 3.46217E-2 4.65042E-2 7.10832E-2 8.92092E-2 1.24243E-1 2.56219E-1 2.21312E-1 2.32633E-1 1.55259E-1 3.03138E-1 3.63585E-1 4.39668E-1 4.5118E-1 4.33554E-1 4.01701E-1 3.68143E-1 3.45361E-1 3.31993E-1 3.27671E-1 3.16254E-1 3.18796E-1 3.08391E-1 3.15526E-1 3.19339E-1 2.99327E-1 2.99737E-1 3.05191E-1 3.06021E-1 3.00649E-1 2.99417E-1 3.01472E-1 3.05282E-1 3.0115E-1 2.93389E-1 2.70868E-1 2.70953E-1 2.6216E-1 -9999 -9999 -9999 -9999 -9999 -9999 -9999 -9999 -9999 -9999 -9999 -9999 -9999 -9999 -9999 -9999 -9999 -9999 -9999 -9999
-9999 -9999 -9999 -9999 -9999 -9999 -9999 -9999 -9999 -9999 -9999 -9999 -9999 -9999 -9999 -9999 -9999 -9999 -9999 -9999 -9999 -9999 -9999 -9999 -9999 -9999 -9999 -9999 -9999 -9999 -9999 -9999 -9999 -9999 -9999 -9999 -9999 -9999 -9999 -9999 -9999 -9999 -9999 -9999 -9999 -9999 -9999 -9999 -9999 -9999 -9999 -9999 -9999 -9999 -9999 -9999 -9999 -9999 -9999 -9999 -9999 -9999 -9999 -9999 -9999 -9999 -9999 -9999 -9999 -9999 -9999 -9999 -9999 -9999 -9999 -9999 -9999 -9999 -9999 -9999 -9999 -9999 -9999 -9999 -9999 -9999 -9999 -9999 -9999 -9999 -9999 -9999 -9999 -9999 -9999 -9999 -9999 -9999 -9999 -9999 -9999 -9999 -9999 -9999 -9999 -9999 -9999 -9999 -9999 -9999 -9999 -9999 -9999 -9999 -9999 -9999 -9999 -9999 -9999 -9999 -9999 -9999 2.77309E-1 2.74899E-1 2.71905E-1 2.69722E-1 2.68931E-1 2.65979E-1 2.67158E-1 2.68143E-1 2.68735E-1 2.69921E-1 2.67356E-1 2.66177E-1 2.66177E-1 2.87167E-1 2.91091E-1 3.39164E-1 3.14302E-1 3.19086E-1 4.06992E-1 3.86166E-1 3.5189E-1 3.76918E-1 4.04086E-1 4.00462E-1 3.75269E-1 4.36804E-1 5.20535E-1 5.44848E-1 5.40788E-1 5.64975E-1 6.79457E-1 6.86971E-1 6.65707E-1 6.94762E-1 6.35426E-1 6.69274E-1 6.75158E-1 6.83519E-1 6.75688E-1 6.57169E-1 6.07741E-1 5.69907E-1 5.54419E-1 6.12404E-1 6.40128E-1 6.36945E-1 6.63298E-1 6.70813E-1 6.43357E-1 6.24368E-1 6.51551E-1 6.48852E-1 6.35388E-1 5.87765E-1 5.86084E-1 4.80101E-1 3.20921E-1 3.07401E-1 3.33167E-1 3.13279E-1 4.15175E-1 4.64801E-1 5.21538E-1 5.04557E-1 5.83099E-1 6.38953E-1 6.49207E-1 6.78859E-1 6.59584E-1 6.26976E-1 6.46315E-1 6.27657E-1 6.09252E-1 5.63734E-1 4.58603E-1 3.94956E-1 2.46364E-1 1.01354E-1 5.60565E-2 4.31318E-2 4.14723E-2 3.85592E-2 3.26432E-2 3.32842E-2 3.85726E-2 4.70912E-2 7.59392E-2 1.87788E-1 2.35626E-1 1.67428E-1 1.71854E-1 2.31709E-1 1.63456E-1 3.67113E-1 3.9661E-1 4.25942E-1 4.55333E-1 4.45376E-1 4.10189E-1 3.72483E-1 3.48809E-1 3.36477E-1 3.35472E-1 3.37218E-1 3.2263E-1 3.24771E-1 3.083E-1 3.13418E-1 3.11738E-1 3.06725E-1 3.04236E-1 2.87971E-1 2.94924E-1 2.93706E-1 2.95331E-1 3.03535E-1 2.94246E-1 2.93029E-1 2.85392E-1 2.80236E-1 2.75222E-1 2.58021E-1 -9999 -9999 -9999 -9999 -9999 -9999 -9999 -9999 -9999 -9999 -9999 -9999 -9999 -9999 -9999 -9999 -9999 -9999 -9999 -9999
-9999 -9999 -9999 -9999 -9999 -9999 -9999 -9999 -9999 -9999 -9999 -9999 -9999 -9999 -9999 -9999 -9999 -9999 -9999 -9999 -9999 -9999 -9999 -9999 -9999 -9999 -9999 -9999 -9999 -9999 -9999 -9999 -9999 -9999 -9999 -9999 -9999 -9999 -9999 -9999 -9999 -9999 -9999 -9999 -9999 -9999 -9999 -9999 -9999 -9999 -9999 -9999 -9999 -9999 -9999 -9999 -9999 -9999 -9999 -9999 -9999 -9999 -9999 -9999 -9999 -9999 -9999 -9999 -9999 -9999 -9999 -9999 -9999 -9999 -9999 -9999 -9999 -9999 -9999 -9999 -9999 -9999 -9999 -9999 -9999 -9999 -9999 -9999 -9999 -9999 -9999 -9999 -9999 -9999 -9999 -9999 -9999 -9999 -9999 -9999 -9999 -9999 -9999 -9999 -9999 -9999 -9999 -9999 -9999 -9999 -9999 -9999 -9999 -9999 -9999 -9999 -9999 -9999 2.84412E-1 2.8564E-1 2.86256E-1 2.8278E-1 2.82576E-1 2.8034E-1 2.753E-1 2.69524E-1 2.64608E-1 2.64022E-1 2.65391E-1 2.67552E-1 2.739E-1 2.79938E-1 3.07313E-1 3.08169E-1 3.30099E-1 3.82123E-1 3.60646E-1 3.28325E-1 3.37815E-1 3.13653E-1 3.68227E-1 3.69865E-1 3.40745E-1 3.96848E-1 4.1673E-1 4.19419E-1 4.6509E-1 5.68799E-1 5.92804E-1 5.41086E-1 5.40971E-1 5.88823E-1 6.12486E-1 6.8149E-1 6.63068E-1 6.77778E-1 6.08374E-1 6.06911E-1 6.08161E-1 6.88017E-1 6.56337E-1 6.23978E-1 5.20775E-1 4.6064E-1 4.63889E-1 5.76952E-1 6.45717E-1 6.61326E-1 6.76781E-1 6.51925E-1 6.30635E-1 6.41655E-1 6.46978E-1 6.27822E-1 6.46633E-1 6.13157E-1 6.08558E-1 5.28057E-1 4.38526E-1 5.1735E-1 5.28489E-1 4.50687E-1 5.72199E-1 6.27601E-1 6.46468E-1 6.52054E-1 6.57516E-1 6.68373E-1 6.73791E-1 6.46492E-1 6.24847E-1 6.49129E-1 6.57223E-1 6.06181E-1 5.58103E-1 4.43394E-1 4.65536E-1 3.46481E-1 1.9449E-1 1.14095E-1 6.04483E-2 4.68097E-2 4.70831E-2 4.43087E-2 4.44248E-2 7.62954E-2 9.12013E-2 6.06806E-2 9.48008E-2 1.82746E-1 2.95665E-1 2.24682E-1 2.34697E-1 2.52468E-1 3.4118E-1 4.17719E-1 4.48069E-1 4.39757E-1 4.21063E-1 4.01486E-1 3.72732E-1 3.55733E-1 3.42617E-1 3.33863E-1 3.37218E-1 3.38093E-1 3.08692E-1 2.99178E-1 2.86648E-1 2.93088E-1 2.92367E-1 2.86336E-1 2.85138E-1 2.91155E-1 2.83668E-1 2.92086E-1 2.99827E-1 3.09771E-1 2.98234E-1 3.04085E-1 2.99553E-1 2.95059E-1 2.77876E-1 2.73233E-1 -9999 -9999 -9999 -9999 -9999 -9999 -9999 -9999 -9999 -9999 -9999 -9999 -9999 -9999 -9999 -9999 -9999 -9999 -9999 -9999
-9999 -9999 -9999 -9999 -9999 -9999 -9999 -9999 -9999 -9999 -9999 -9999 -9999 -9999 -9999 -9999 -9999 -9999 -9999 -9999 -9999 -9999 -9999 -9999 -9999 -9999 -9999 -9999 -9999 -9999 -9999 -9999 -9999 -9999 -9999 -9999 -9999 -9999 -9999 -9999 -9999 -9999 -9999 -9999 -9999 -9999 -9999 -9999 -9999 -9999 -9999 -9999 -9999 -9999 -9999 -9999 -9999 -9999 -9999 -9999 -9999 -9999 -9999 -9999 -9999 -9999 -9999 -9999 -9999 -9999 -9999 -9999 -9999 -9999 -9999 -9999 -9999 -9999 -9999 -9999 -9999 -9999 -9999 -9999 -9999 -9999 -9999 -9999 -9999 -9999 -9999 -9999 -9999 -9999 -9999 -9999 -9999 -9999 -9999 -9999 -9999 -9999 -9999 -9999 -9999 -9999 -9999 -9999 -9999 -9999 -9999 -9999 -9999 -9999 -9999 -9999 2.81354E-1 2.83798E-1 3.08808E-1 3.09883E-1 3.1182E-1 3.12899E-1 3.16801E-1 3.38594E-1 2.86258E-1 2.78117E-1 2.73301E-1 2.69525E-1 2.66175E-1 2.69328E-1 2.97771E-1 3.37922E-1 4.00551E-1 4.01275E-1 3.74662E-1 4.04177E-1 4.51929E-1 4.51789E-1 4.14044E-1 3.56718E-1 3.78808E-1 3.71273E-1 3.66594E-1 3.81177E-1 4.4782E-1 5.20659E-1 4.4771E-1 4.92132E-1 5.16775E-1 6.12477E-1 6.35525E-1 6.83494E-1 6.79303E-1 6.86576E-1 6.56515E-1 6.8333E-1 6.54028E-1 6.48493E-1 5.61538E-1 6.81306E-1 6.4744E-1 6.23064E-1 6.02791E-1 5.04248E-1 4.80115E-1 5.22133E-1 6.07634E-1 6.26149E-1 6.65928E-1 6.4695E-1 6.04829E-1 5.97027E-1 5.75546E-1 5.81076E-1 6.03783E-1 5.95899E-1 5.07407E-1 4.85889E-1 5.90163E-1 6.24803E-1 6.19335E-1 5.98255E-1 6.27545E-1 6.54482E-1 6.49297E-1 6.25129E-1 6.49809E-1 5.64694E-1 5.26577E-1 4.59135E-1 4.68999E-1 6.03947E-1 6.46574E-1 5.88122E-1 3.79146E-1 3.08316E-1 2.98093E-1 2.39357E-1 1.98676E-1 1.80969E-1 1.28985E-1 1.09809E-1 1.13707E-1 1.11797E-1 1.15584E-1 1.64253E-1 1.51737E-1 7.54863E-2 8.44778E-2 1.20507E-1 1.86063E-1 2.92255E-1 3.41451E-1 3.67883E-1 4.36988E-1 4.71562E-1 4.3235E-1 3.85596E-1 3.63794E-1 3.43681E-1 3.3042E-1 3.21593E-1 3.02291E-1 2.88455E-1 3.01253E-1 3.00716E-1 2.69848E-1 2.48647E-1 2.53875E-1 2.77125E-1 2.89922E-1 2.87112E-1 2.68313E-1 2.79591E-1 2.78838E-1 2.99827E-1 3.11866E-1 3.01518E-1 3.08565E-1 3.13265E-1 3.12425E-1 3.09074E-1 2.8739E-1 2.75179E-1 2.42612E-1 -9999 -9999 -9999 -9999 -9999 -9999 -9999 -9999 -9999 -9999 -9999 -9999 -9999 -9999 -9999 -9999 -9999 -9999 -9999
-9999 -9999 -9999 -9999 -9999 -9999 -9999 -9999 -9999 -9999 -9999 -9999 -9999 -9999 -9999 -9999 -9999 -9999 -9999 -9999 -9999 -9999 -9999 -9999 -9999 -9999 -9999 -9999 -9999 -9999 -9999 -9999 -9999 -9999 -9999 -9999 -9999 -9999 -9999 -9999 -9999 -9999 -9999 -9999 -9999 -9999 -9999 -9999 -9999 -9999 -9999 -9999 -9999 -9999 -9999 -9999 -9999 -9999 -9999 -9999 -9999 -9999 -9999 -9999 -9999 -9999 -9999 -9999 -9999 -9999 -9999 -9999 -9999 -9999 -9999 -9999 -9999 -9999 -9999 -9999 -9999 -9999 -9999 -9999 -9999 -9999 -9999 -9999 -9999 -9999 -9999 -9999 -9999 -9999 -9999 -9999 -9999 -9999 -9999 -9999 -9999 -9999 -9999 -9999 -9999 -9999 -9999 -9999 -9999 -9999 -9999 -9999 -9999 -9999 -9999 2.77913E-1 2.79529E-1 3.03471E-1 3.05814E-1 3.13764E-1 3.19854E-1 3.24242E-1 3.49479E-1 3.47883E-1 3.21826E-1 3.17891E-1 3.12685E-1 3.04537E-1 2.69923E-1 2.65588E-1 2.94629E-1 3.35902E-1 3.77255E-1 4.0684E-1 4.01518E-1 4.04354E-1 4.52243E-1 4.52133E-1 4.0421E-1 4.4349E-1 4.15509E-1 4.09421E-1 4.06266E-1 4.69843E-1 5.20993E-1 5.65548E-1 5.16882E-1 5.40911E-1 6.5757E-1 6.7961E-1 6.86698E-1 6.67773E-1 6.85508E-1 6.88419E-1 6.67251E-1 6.80902E-1 6.80521E-1 6.7707E-1 6.74849E-1 6.05252E-1 6.73078E-1 6.57192E-1 6.36076E-1 6.12835E-1 5.3042E-1 4.65587E-1 4.98381E-1 6.1853E-1 6.60673E-1 5.8936E-1 5.64419E-1 4.90045E-1 4.11896E-1 3.75206E-1 3.80812E-1 3.48829E-1 3.20475E-1 4.29268E-1 6.28195E-1 6.30315E-1 6.44073E-1 6.49719E-1 6.49641E-1 6.361E-1 5.73441E-1 4.25734E-1 4.4171E-1 3.66029E-1 2.78119E-1 2.28112E-1 2.60801E-1 4.70241E-1 6.49504E-1 5.95709E-1 4.737E-1 3.94021E-1 3.41316E-1 2.93043E-1 2.8233E-1 2.92284E-1 2.62188E-1 2.26836E-1 2.14031E-1 2.14583E-1 2.47302E-1 3.07877E-1 2.06219E-1 9.92068E-2 1.12848E-1 1.42996E-1 1.59653E-1 2.38442E-1 3.69057E-1 4.77282E-1 5.12239E-1 4.80646E-1 3.94739E-1 3.3198E-1 3.05234E-1 2.84655E-1 2.52641E-1 2.46141E-1 2.22527E-1 2.0253E-1 2.27E-1 2.26119E-1 1.95473E-1 1.85523E-1 2.1543E-1 2.57502E-1 2.78989E-1 2.6523E-1 2.6295E-1 2.67546E-1 2.83978E-1 3.10608E-1 3.25021E-1 3.33659E-1 3.16971E-1 3.15702E-1 3.17487E-1 3.16218E-1 2.97914E-1 2.62834E-1 2.65155E-1 -9999 -9999 -9999 -9999 -9999 -9999 -9999 -9999 -9999 -9999 -9999 -9999 -9999 -9999 -9999 -9999 -9999 -9999 -9999
-9999 -9999 -9999 -9999 -9999 -9999 -9999 -9999 -9999 -9999 -9999 -9999 -9999 -9999 -9999 -9999 -9999 -9999 -9999 -9999 -9999 -9999 -9999 -9999 -9999 -9999 -9999 -9999 -9999 -9999 -9999 -9999 -9999 -9999 -9999 -9999 -9999 -9999 -9999 -9999 -9999 -9999 -9999 -9999 -9999 -9999 -9999 -9999 -9999 -9999 -9999 -9999 -9999 -9999 -9999 -9999 -9999 -9999 -9999 -9999 -9999 -9999 -9999 -9999 -9999 -9999 -9999 -9999 -9999 -9999 -9999 -9999 -9999 -9999 -9999 -9999 -9999 -9999 -9999 -9999 -9999 -9999 -9999 -9999 -9999 -9999 -9999 -9999 -9999 -9999 -9999 -9999 -9999 -9999 -9999 -9999 -9999 -9999 -9999 -9999 -9999 -9999 -9999 -9999 -9999 -9999 -9999 -9999 -9999 -9999 -9999 -9999 -9999 -9999 2.76101E-1 2.75901E-1 2.76704E-1 2.95044E-1 2.99663E-1 3.09238E-1 3.20948E-1 3.51538E-1 3.49938E-1 3.27998E-1 3.51081E-1 3.53374E-1 3.49252E-1 3.34111E-1 2.95256E-1 2.64023E-1 2.87167E-1 3.22808E-1 3.58333E-1 3.90223E-1 3.94776E-1 4.27772E-1 4.76114E-1 4.27935E-1 3.96219E-1 4.1234E-1 4.07479E-1 4.52864E-1 4.9935E-1 4.87087E-1 6.35243E-1 6.91724E-1 6.5781E-1 6.35275E-1 6.79445E-1 6.81323E-1 6.59121E-1 6.64404E-1 6.80357E-1 6.72368E-1 6.62048E-1 5.69662E-1 6.43153E-1 6.5852E-1 6.8143E-1 6.61933E-1 6.35829E-1 6.51333E-1 6.54443E-1 6.20115E-1 5.47519E-1 3.84442E-1 3.57775E-1 5.10649E-1 6.38336E-1 5.99833E-1 5.84352E-1 5.80088E-1 4.14661E-1 2.93378E-1 2.76746E-1 2.77871E-1 3.33601E-1 4.63356E-1 6.18072E-1 5.37029E-1 4.4343E-1 4.36532E-1 4.7158E-1 4.07971E-1 3.47785E-1 2.84755E-1 2.8864E-1 2.32686E-1 1.64338E-1 1.36802E-1 2.25577E-1 4.16938E-1 6.18809E-1 6.35591E-1 6.11565E-1 6.09334E-1 5.46053E-1 4.72063E-1 4.20462E-1 3.81027E-1 2.86545E-1 2.50783E-1 2.55988E-1 2.92505E-1 3.88233E-1 4.43886E-1 2.42845E-1 1.10923E-1 1.57206E-1 2.43268E-1 2.66363E-1 3.29187E-1 4.28722E-1 4.86228E-1 4.73051E-1 4.45967E-1 4.19095E-1 3.57022E-1 2.738E-1 2.12481E-1 1.78993E-1 1.6005E-1 1.39156E-1 1.33176E-1 1.47757E-1 1.45994E-1 1.51103E-1 1.69178E-1 2.07014E-1 2.55832E-1 2.64289E-1 2.42193E-1 2.33167E-1 2.40515E-1 2.74923E-1 3.07593E-1 3.29758E-1 3.18667E-1 3.18243E-1 3.14437E-1 3.14107E-1 3.14107E-1 3.03258E-1 2.7358E-1 2.53554E-1 -9999 -9999 -9999 -9999 -9999 -9999 -9999 -9999 -9999 -9999 -9999 -9999 -9999 -9999 -9999 -9999 -9999 -9999 -9999
-9999 -9999 -9999 -9999 -9999 -9999 -9999 -9999 -9999 -9999 -9999 -9999 -9999 -9999 -9999 -9999 -9999 -9999 -9999 -9999 -9999 -9999 -9999 -9999 -9999 -9999 -9999 -9999 -9999 -9999 -9999 -9999 -9999 -9999 -9999 -9999 -9999 -9999 -9999 -9999 -9999 -9999 -9999 -9999 -9999 -9999 -9999 -9999 -9999 -9999 -9999 -9999 -9999 -9999 -9999 -9999 -9999 -9999 -9999 -9999 -9999 -9999 -9999 -9999 -9999 -9999 -9999 -9999 -9999 -9999 -9999 -9999 -9999 -9999 -9999 -9999 -9999 -9999 -9999 -9999 -9999 -9999 -9999 -9999 -9999 -9999 -9999 -9999 -9999 -9999 -9999 -9999 -9999 -9999 -9999 -9999 -9999 -9999 -9999 -9999 -9999 -9999 -9999 -9999 -9999 -9999 -9999 -9999 -9999 -9999 -9999 -9999 -9999 -9999 2.72899E-1 2.71904E-1 2.68931E-1 2.69722E-1 2.72104E-1 3.022E-1 3.41074E-1 3.52456E-1 3.55674E-1 3.35348E-1 3.63077E-1 3.64938E-1 3.50396E-1 3.13983E-1 2.96302E-1 2.63048E-1 2.81442E-1 3.08699E-1 3.42099E-1 3.47776E-1 3.50745E-1 3.77391E-1 3.56028E-1 3.82838E-1 4.04813E-1 3.7692E-1 3.70101E-1 3.90134E-1 4.09099E-1 4.35501E-1 4.7605E-1 5.88616E-1 6.35056E-1 6.92576E-1 6.86521E-1 6.56496E-1 6.59291E-1 6.75342E-1 6.67072E-1 6.56473E-1 6.27228E-1 5.40148E-1 6.31338E-1 6.49313E-1 6.74947E-1 6.64501E-1 6.37615E-1 6.24388E-1 6.11218E-1 5.96171E-1 5.18631E-1 3.26073E-1 2.76944E-1 3.9912E-1 5.84596E-1 5.87204E-1 5.68805E-1 5.77069E-1 4.93866E-1 3.07348E-1 2.79879E-1 3.13639E-1 4.11822E-1 5.75416E-1 6.24296E-1 4.72931E-1 2.8133E-1 2.31885E-1 2.48282E-1 2.73277E-1 2.34994E-1 2.00648E-1 1.85299E-1 1.61986E-1 1.5512E-1 1.35934E-1 1.70718E-1 3.18004E-1 5.81715E-1 6.29203E-1 6.1607E-1 5.40085E-1 4.89181E-1 4.92915E-1 4.25909E-1 2.84484E-1 1.80223E-1 1.44488E-1 1.95616E-1 3.04859E-1 4.7641E-1 5.12521E-1 2.13261E-1 1.40732E-1 1.83582E-1 3.34257E-1 4.16443E-1 4.07443E-1 4.15239E-1 4.07318E-1 3.63022E-1 3.64217E-1 4.46933E-1 4.55977E-1 3.48505E-1 2.1726E-1 1.4401E-1 1.07535E-1 9.42853E-2 1.00542E-1 1.03023E-1 1.08351E-1 1.35132E-1 1.86924E-1 2.36788E-1 2.63728E-1 2.48458E-1 2.08109E-1 1.99679E-1 2.47982E-1 2.46307E-1 2.71815E-1 2.96146E-1 2.90114E-1 2.98234E-1 2.98643E-1 2.99553E-1 2.98733E-1 2.92624E-1 2.74358E-1 2.60273E-1 2.56899E-1 -9999 -9999 -9999 -9999 -9999 -9999 -9999 -9999 -9999 -9999 -9999 -9999 -9999 -9999 -9999 -9999 -9999 -9999
-9999 -9999 -9999 -9999 -9999 -9999 -9999 -9999 -9999 -9999 -9999 -9999 -9999 -9999 -9999 -9999 -9999 -9999 -9999 -9999 -9999 -9999 -9999 -9999 -9999 -9999 -9999 -9999 -9999 -9999 -9999 -9999 -9999 -9999 -9999 -9999 -9999 -9999 -9999 -9999 -9999 -9999 -9999 -9999 -9999 -9999 -9999 -9999 -9999 -9999 -9999 -9999 -9999 -9999 -9999 -9999 -9999 -9999 -9999 -9999 -9999 -9999 -9999 -9999 -9999 -9999 -9999 -9999 -9999 -9999 -9999 -9999 -9999 -9999 -9999 -9999 -9999 -9999 -9999 -9999 -9999 -9999 -9999 -9999 -9999 -9999 -9999 -9999 -9999 -9999 -9999 -9999 -9999 -9999 -9999 -9999 -9999 -9999 -9999 -9999 -9999 -9999 -9999 -9999 -9999 -9999 -9999 -9999 -9999 -9999 -9999 -9999 -9999 2.70513E-1 2.6539E-1 2.64607E-1 2.63825E-1 2.64021E-1 2.65194E-1 2.90261E-1 3.28766E-1 3.69729E-1 3.57749E-1 3.88618E-1 4.08181E-1 3.84961E-1 3.56136E-1 3.15283E-1 3.00088E-1 2.87167E-1 2.76592E-1 2.99765E-1 3.05065E-1 3.05278E-1 3.27111E-1 3.03577E-1 3.05493E-1 3.55698E-1 4.1007E-1 4.1299E-1 4.38961E-1 4.63785E-1 4.74547E-1 5.66232E-1 5.01581E-1 4.80018E-1 6.5055E-1 6.85368E-1 6.56322E-1 6.43251E-1 6.59422E-1 6.61998E-1 6.43133E-1 6.35305E-1 5.48407E-1 5.6317E-1 6.66222E-1 6.76244E-1 6.77406E-1 6.42968E-1 6.3265E-1 6.22032E-1 6.02161E-1 5.79073E-1 5.31055E-1 3.79563E-1 3.17209E-1 3.04672E-1 4.20532E-1 5.6094E-1 5.72436E-1 5.12515E-1 4.32009E-1 2.91115E-1 2.32311E-1 2.50443E-1 3.38305E-1 5.36359E-1 6.24019E-1 5.75949E-1 4.10169E-1 2.71687E-1 2.0921E-1 1.80491E-1 1.8123E-1 1.8264E-1 1.68236E-1 1.48788E-1 1.5245E-1 1.64216E-1 2.25442E-1 4.09427E-1 6.00106E-1 6.10893E-1 4.10975E-1 2.50553E-1 2.09653E-1 3.05726E-1 2.66132E-1 1.40119E-1 8.45599E-2 6.31776E-2 8.79372E-2 1.70639E-1 4.23717E-1 4.71621E-1 2.9027E-1 2.30344E-1 3.22099E-1 4.27615E-1 4.23974E-1 3.61442E-1 3.25742E-1 3.03943E-1 2.74839E-1 3.08512E-1 4.0719E-1 4.87364E-1 4.74672E-1 3.67337E-1 2.30319E-1 1.29707E-1 9.60489E-2 1.15143E-1 1.29165E-1 1.37303E-1 1.59921E-1 2.10911E-1 2.58641E-1 2.46503E-1 2.19144E-1 1.98481E-1 2.09421E-1 2.07907E-1 2.41566E-1 2.42284E-1 2.16765E-1 2.53318E-1 2.5335E-1 2.66132E-1 2.719E-1 2.81376E-1 2.83358E-1 2.60944E-1 2.56444E-1 2.5877E-1 -9999 -9999 -9999 -9999 -9999 -9999 -9999 -9999 -9999 -9999 -9999 -9999 -9999 -9999 -9999 -9999 -9999 -9999
-9999 -9999 -9999 -9999 -9999 -9999 -9999 -9999 -9999 -9999 -9999 -9999 -9999 -9999 -9999 -9999 -9999 -9999 -9999 -9999 -9999 -9999 -9999 -9999 -9999 -9999 -9999 -9999 -9999 -9999 -9999 -9999 -9999 -9999 -9999 -9999 -9999 -9999 -9999 -9999 -9999 -9999 -9999 -9999 -9999 -9999 -9999 -9999 -9999 -9999 -9999 -9999 -9999 -9999 -9999 -9999 -9999 -9999 -9999 -9999 -9999 -9999 -9999 -9999 -9999 -9999 -9999 -9999 -9999 -9999 -9999 -9999 -9999 -9999 -9999 -9999 -9999 -9999 -9999 -9999 -9999 -9999 -9999 -9999 -9999 -9999 -9999 -9999 -9999 -9999 -9999 -9999 -9999 -9999 -9999 -9999 -9999 -9999 -9999 -9999 -9999 -9999 -9999 -9999 -9999 -9999 -9999 -9999 -9999 -9999 -9999 -9999 -9999 2.6539E-1 2.64998E-1 2.6363E-1 2.60714E-1 2.5859E-1 2.55711E-1 2.59169E-1 2.88195E-1 3.01354E-1 3.35228E-1 3.69731E-1 3.84363E-1 3.84912E-1 3.82225E-1 3.41303E-1 3.26997E-1 3.17342E-1 2.86552E-1 2.82461E-1 2.99133E-1 2.74386E-1 2.71396E-1 2.92852E-1 3.14849E-1 3.18545E-1 3.22046E-1 3.67908E-1 4.52062E-1 5.05632E-1 5.8879E-1 6.92214E-1 4.81272E-1 5.42655E-1 6.87483E-1 6.53006E-1 6.45386E-1 6.56395E-1 6.43015E-1 6.2726E-1 6.064E-1 5.65665E-1 5.92157E-1 5.58015E-1 6.71377E-1 6.54296E-1 6.51349E-1 6.40854E-1 5.99779E-1 5.96927E-1 6.15433E-1 5.89082E-1 5.53704E-1 5.61997E-1 5.02553E-1 3.86279E-1 3.68017E-1 4.18417E-1 4.31259E-1 3.69191E-1 2.99499E-1 2.32408E-1 2.2197E-1 2.41749E-1 3.26486E-1 5.28352E-1 6.23825E-1 6.10183E-1 5.94564E-1 4.92781E-1 3.52293E-1 2.12873E-1 1.54716E-1 1.47864E-1 1.37863E-1 1.30432E-1 1.51581E-1 1.86488E-1 2.45734E-1 3.89153E-1 3.97004E-1 3.38282E-1 1.93707E-1 1.02034E-1 1.04736E-1 1.73841E-1 1.66051E-1 8.6474E-2 5.38063E-2 6.02669E-2 7.30973E-2 1.17202E-1 2.08076E-1 3.58357E-1 4.13647E-1 4.40916E-1 5.35746E-1 5.02389E-1 3.68483E-1 2.84222E-1 2.39337E-1 2.12422E-1 2.02662E-1 2.44734E-1 3.18059E-1 3.65513E-1 4.10093E-1 4.55383E-1 3.67764E-1 1.82308E-1 1.26741E-1 1.55359E-1 1.95746E-1 2.17053E-1 2.28676E-1 2.48609E-1 2.56814E-1 2.27031E-1 1.98154E-1 1.93805E-1 1.85819E-1 2.10584E-1 2.11541E-1 1.85753E-1 1.80199E-1 1.94225E-1 1.9815E-1 1.96003E-1 2.083E-1 2.11969E-1 2.27383E-1 2.39631E-1 2.29836E-1 2.33043E-1 2.37263E-1 -9999 -9999 -9999 -9999 -9999 -9999 -9999 -9999 -9999 -9999 -9999 -9999 -9999 -9999 -9999 -9999 -9999
-9999 -9999 -9999 -9999 -9999 -9999 -9999 -9999 -9999 -9999 -9999 -9999 -9999 -9999 -9999 -9999 -9999 -9999 -9999 -9999 -9999 -9999 -9999 -9999 -9999 -9999 -9999 -9999 -9999 -9999 -9999 -9999 -9999 -9999 -9999 -9999 -9999 -9999 -9999 -9999 -9999 -9999 -9999 -9999 -9999 -9999 -9999 -9999 -9999 -9999 -9999 -9999 -9999 -9999 -9999 -9999 -9999 -9999 -9999 -9999 -9999 -9999 -9999 -9999 -9999 -9999 -9999 -9999 -9999 -9999 -9999 -9999 -9999 -9999 -9999 -9999 -9999 -9999 -9999 -9999 -9999 -9999 -9999 -9999 -9999 -9999 -9999 -9999 -9999 -9999 -9999 -9999 -9999 -9999 -9999 -9999 -9999 -9999 -9999 -9999 -9999 -9999 -9999 -9999 -9999 -9999 -9999 -9999 -9999 2.73897E-1 2.76302E-1 2.78316E-1 2.7111E-1 2.68931E-1 2.74299E-1 2.76907E-1 2.69129E-1 2.58206E-1 2.54375E-1 2.53994E-1 2.54184E-1 2.57629E-1 2.61881E-1 2.93377E-1 3.33441E-1 3.55445E-1 3.84802E-1 3.48342E-1 3.43567E-1 3.61807E-1 3.3099E-1 3.44138E-1 3.06133E-1 2.73787E-1 2.71396E-1 2.97452E-1 3.04641E-1 3.28219E-1 3.38396E-1 3.37496E-1 4.08857E-1 5.64941E-1 6.8614E-1 6.88352E-1 4.725E-1 5.91E-1 6.63266E-1 6.49789E-1 6.68829E-1 6.55315E-1 6.413E-1 6.09999E-1 4.8809E-1 4.25693E-1 5.24431E-1 6.18125E-1 6.49399E-1 6.54144E-1 6.09562E-1 6.12603E-1 5.8094E-1 6.12644E-1 6.07249E-1 5.73472E-1 5.71613E-1 5.6182E-1 5.57072E-1 5.40221E-1 4.25571E-1 3.48836E-1 3.41518E-1 2.99307E-1 2.47449E-1 2.22377E-1 2.53101E-1 3.56804E-1 5.02005E-1 6.13544E-1 6.0249E-1 5.57851E-1 5.88712E-1 5.94217E-1 4.96819E-1 3.2886E-1 2.67447E-1 2.32203E-1 1.80907E-1 1.41486E-1 1.6275E-1 1.58681E-1 2.2302E-1 3.05377E-1 2.30465E-1 1.58311E-1 1.13739E-1 7.82252E-2 9.45192E-2 1.32234E-1 1.10417E-1 7.95057E-2 9.32101E-2 9.88104E-2 1.18581E-1 1.42125E-1 2.01968E-1 3.19939E-1 4.96794E-1 6.20786E-1 6.34681E-1 5.11997E-1 3.58502E-1 2.20324E-1 1.56281E-1 1.4683E-1 1.81381E-1 2.18982E-1 2.43631E-1 2.22553E-1 2.45305E-1 3.75536E-1 4.41357E-1 2.67594E-1 1.6969E-1 1.71675E-1 1.95142E-1 2.39938E-1 2.66017E-1 2.36037E-1 2.2358E-1 2.17233E-1 1.76903E-1 1.62871E-1 1.53772E-1 1.81406E-1 1.60885E-1 1.23741E-1 1.17889E-1 1.23331E-1 1.28686E-1 1.43626E-1 1.56106E-1 1.72498E-1 1.91773E-1 1.93006E-1 1.82886E-1 1.70654E-1 1.61802E-1 1.83569E-1 2.00239E-1 -9999 -9999 -9999 -9999 -9999 -9999 -9999 -9999 -9999 -9999 -9999 -9999 -9999 -9999 -9999
-9999 -9999 -9999 -9999 -9999 -9999 -9999 -9999 -9999 -9999 -9999 -9999 -9999 -9999 -9999 -9999 -9999 -9999 -9999 -9999 -9999 -9999 -9999 -9999 -9999 -9999 -9999 -9999 -9999 -9999 -9999 -9999 -9999 -9999 -9999 -9999 -9999 -9999 -9999 -9999 -9999 -9999 -9999 -9999 -9999 -9999 -9999 -9999 -9999 -9999 -9999 -9999 -9999 -9999 -9999 -9999 -9999 -9999 -9999 -9999 -9999 -9999 -9999 -9999 -9999 -9999 -9999 -9999 -9999 -9999 -9999 -9999 -9999 -9999 -9999 -9999 -9999 -9999 -9999 -9999 -9999 -9999 -9999 -9999 -9999 -9999 -9999 -9999 -9999 -9999 -9999 -9999 -9999 -9999 -9999 -9999 -9999 -9999 -9999 -9999 -9999 -9999 -9999 -9999 -9999 -9999 -9999 -9999 -9999 2.75299E-1 2.87283E-1 3.35003E-1 3.05601E-1 2.753E-1 3.26771E-1 3.5833E-1 3.27879E-1 2.71111E-1 2.84704E-1 2.66961E-1 2.61299E-1 2.54567E-1 2.50583E-1 2.53995E-1 2.87991E-1 3.56487E-1 4.04131E-1 3.81037E-1 3.81057E-1 4.04214E-1 3.79857E-1 3.87836E-1 3.2413E-1 3.07415E-1 2.86553E-1 3.65894E-1 4.00946E-1 4.70539E-1 4.2123E-1 3.91731E-1 5.82933E-1 6.83538E-1 6.74605E-1 5.7755E-1 5.30661E-1 6.38629E-1 6.43646E-1 6.5876E-1 6.52863E-1 6.48097E-1 6.48586E-1 6.09248E-1 5.30321E-1 3.92656E-1 4.64908E-1 6.05013E-1 6.42936E-1 6.52412E-1 6.40874E-1 6.49374E-1 6.39297E-1 6.23028E-1 5.88841E-1 5.51495E-1 4.7465E-1 4.23968E-1 4.54203E-1 5.39854E-1 4.76282E-1 3.30182E-1 2.74528E-1 2.79304E-1 3.14017E-1 3.32838E-1 4.24911E-1 5.76238E-1 6.07953E-1 5.91469E-1 4.91474E-1 4.71429E-1 5.89011E-1 5.77881E-1 5.28712E-1 5.08562E-1 4.79077E-1 4.25844E-1 2.8612E-1 1.66438E-1 1.41631E-1 1.55967E-1 1.78988E-1 2.00831E-1 1.45572E-1 9.56871E-2 9.38968E-2 8.39724E-2 9.24066E-2 1.0718E-1 9.28664E-2 8.86589E-2 9.252E-2 1.26401E-1 1.69292E-1 2.18602E-1 2.99445E-1 4.16867E-1 5.79796E-1 6.52773E-1 6.06685E-1 4.46886E-1 3.09368E-1 1.77292E-1 1.21831E-1 1.33506E-1 1.57565E-1 1.91593E-1 1.98585E-1 1.68945E-1 1.94678E-1 2.86698E-1 3.91896E-1 3.14262E-1 1.74208E-1 1.35025E-1 1.63681E-1 2.246E-1 2.41638E-1 2.0982E-1 1.79589E-1 2.07224E-1 1.78233E-1 1.34867E-1 1.25523E-1 1.40983E-1 1.14262E-1 8.54685E-2 8.33029E-2 8.6337E-2 9.47703E-2 1.08703E-1 1.24232E-1 1.45065E-1 1.45128E-1 1.58715E-1 1.62472E-1 1.54878E-1 1.65693E-1 1.76583E-1 2.02062E-1 2.09115E-1 -9999 -9999 -9999 -9999 -9999 -9999 -9999 -9999 -9999 -9999 -9999 -9999 -9999 -9999
-9999 -9999 -9999 -9999 -9999 -9999 -9999 -9999 -9999 -9999 -9999 -9999 -9999 -9999 -9999 -9999 -9999 -9999 -9999 -9999 -9999 -9999 -9999 -9999 -9999 -9999 -9999 -9999 -9999 -9999 -9999 -9999 -9999 -9999 -9999 -9999 -9999 -9999 -9999 -9999 -9999 -9999 -9999 -9999 -9999 -9999 -9999 -9999 -9999 -9999 -9999 -9999 -9999 -9999 -9999 -9999 -9999 -9999 -9999 -9999 -9999 -9999 -9999 -9999 -9999 -9999 -9999 -9999 -9999 -9999 -9999 -9999 -9999 -9999 -9999 -9999 -9999 -9999 -9999 -9999 -9999 -9999 -9999 -9999 -9999 -9999 -9999 -9999 -9999 -9999 -9999 -9999 -9999 -9999 -9999 -9999 -9999 -9999 -9999 -9999 -9999 -9999 -9999 -9999 -9999 -9999 -9999 -9999 2.69325E-1 2.73899E-1 3.17672E-1 4.03688E-1 3.67389E-1 2.7953E-1 3.00931E-1 3.66224E-1 3.68091E-1 3.0924E-1 3.02625E-1 3.47319E-1 3.4823E-1 2.92337E-1 2.56287E-1 2.49265E-1 2.51529E-1 2.93171E-1 3.63897E-1 3.76313E-1 4.03451E-1 4.00071E-1 3.95738E-1 3.85215E-1 3.48461E-1 3.61244E-1 3.90851E-1 4.82822E-1 5.64882E-1 5.61789E-1 4.04734E-1 4.77009E-1 6.92489E-1 6.58624E-1 6.79887E-1 5.5931E-1 5.26655E-1 5.8125E-1 6.467E-1 6.62481E-1 6.4819E-1 6.44278E-1 6.3599E-1 6.27473E-1 5.96931E-1 4.51401E-1 4.47839E-1 5.80143E-1 6.21068E-1 6.46923E-1 6.25639E-1 6.01738E-1 6.12253E-1 6.09472E-1 5.52899E-1 5.18715E-1 3.56627E-1 2.88804E-1 3.25489E-1 4.29262E-1 4.12108E-1 2.96051E-1 2.42512E-1 2.79607E-1 3.68571E-1 4.73474E-1 5.68138E-1 6.02543E-1 5.69668E-1 4.53309E-1 3.62012E-1 3.69012E-1 5.51716E-1 5.92454E-1 5.7914E-1 5.63994E-1 5.36346E-1 4.51897E-1 3.23728E-1 1.86926E-1 1.21749E-1 1.25048E-1 1.35693E-1 1.49623E-1 1.15541E-1 1.02432E-1 9.48104E-2 8.51409E-2 8.30135E-2 1.0851E-1 1.33812E-1 1.39503E-1 1.22572E-1 1.47214E-1 1.76099E-1 2.28607E-1 3.47402E-1 5.16818E-1 5.87021E-1 5.87803E-1 5.66313E-1 4.23311E-1 2.6811E-1 1.641E-1 1.10553E-1 1.17477E-1 1.41969E-1 1.73491E-1 1.93958E-1 1.52658E-1 1.43328E-1 1.77525E-1 2.67941E-1 2.74463E-1 1.71778E-1 1.13479E-1 1.34342E-1 2.03533E-1 2.17209E-1 1.69991E-1 1.34392E-1 1.82215E-1 2.18447E-1 1.59124E-1 1.19472E-1 8.75247E-2 6.88137E-2 7.3191E-2 8.43527E-2 9.49206E-2 1.09191E-1 1.19548E-1 1.35346E-1 1.28152E-1 1.00993E-1 1.17373E-1 1.34155E-1 1.54406E-1 1.51695E-1 -9999 -9999 -9999 -9999 -9999 -9999 -9999 -9999 -9999 -9999 -9999 -9999 -9999 -9999 -9999 -9999 -9999
-9999 -9999 -9999 -9999 -9999 -9999 -9999 -9999 -9999 -9999 -9999 -9999 -9999 -9999 -9999 -9999 -9999 -9999 -9999 -9999 -9999 -9999 -9999 -9999 -9999 -9999 -9999 -9999 -9999 -9999 -9999 -9999 -9999 -9999 -9999 -9999 -9999 -9999 -9999 -9999 -9999 -9999 -9999 -9999 -9999 -9999 -9999 -9999 -9999 -9999 -9999 -9999 -9999 -9999 -9999 -9999 -9999 -9999 -9999 -9999 -9999 -9999 -9999 -9999 -9999 -9999 -9999 -9999 -9999 -9999 -9999 -9999 -9999 -9999 -9999 -9999 -9999 -9999 -9999 -9999 -9999 -9999 -9999 -9999 -9999 -9999 -9999 -9999 -9999 -9999 -9999 -9999 -9999 -9999 -9999 -9999 -9999 -9999 -9999 -9999 -9999 -9999 -9999 -9999 -9999 -9999 -9999 -9999 2.61878E-1 2.7111E-1 3.62963E-1 4.12183E-1 4.25788E-1 2.98611E-1 2.91297E-1 3.58561E-1 3.76781E-1 3.72309E-1 3.38822E-1 3.18765E-1 3.89266E-1 3.54413E-1 2.87373E-1 2.49266E-1 2.46083E-1 2.56671E-1 3.35571E-1 3.23688E-1 3.45729E-1 3.25894E-1 3.24791E-1 3.22152E-1 3.43686E-1 3.45503E-1 4.24732E-1 4.84076E-1 6.06909E-1 4.94076E-1 4.98566E-1 5.90252E-1 6.8001E-1 6.61322E-1 6.87719E-1 5.7117E-1 6.52751E-1 6.59215E-1 6.62489E-1 6.4355E-1 6.29579E-1 6.48015E-1 6.1705E-1 5.82213E-1 5.74618E-1 4.70074E-1 4.89449E-1 5.92884E-1 6.37147E-1 6.49638E-1 6.04743E-1 5.55997E-1 5.82489E-1 6.05841E-1 5.51177E-1 5.18064E-1 4.40257E-1 3.21893E-1 2.87031E-1 3.15029E-1 3.01344E-1 2.81326E-1 2.7071E-1 2.95516E-1 3.97011E-1 5.24855E-1 5.21042E-1 5.18918E-1 5.13057E-1 4.08782E-1 3.03212E-1 3.18969E-1 4.83374E-1 5.87437E-1 5.52972E-1 5.26073E-1 4.77544E-1 3.85727E-1 2.92461E-1 1.90881E-1 1.45485E-1 1.23029E-1 1.08012E-1 1.09906E-1 1.0629E-1 1.2359E-1 1.41534E-1 1.30063E-1 1.16146E-1 1.44826E-1 2.04305E-1 2.57067E-1 3.23299E-1 3.1963E-1 3.37837E-1 3.73082E-1 4.87894E-1 5.31449E-1 4.6208E-1 4.20111E-1 5.19444E-1 4.97108E-1 3.49766E-1 1.74059E-1 9.99255E-2 9.47133E-2 1.15754E-1 1.61349E-1 1.88536E-1 1.38134E-1 1.10923E-1 1.33635E-1 1.90385E-1 2.0041E-1 1.3436E-1 1.00209E-1 1.4191E-1 2.10561E-1 1.83978E-1 1.23055E-1 1.05714E-1 1.46338E-1 1.97617E-1 1.93312E-1 1.22898E-1 6.20265E-2 4.97328E-2 6.64803E-2 9.25616E-2 1.04886E-1 1.01168E-1 1.17785E-1 1.30085E-1 1.08811E-1 7.98448E-2 9.42997E-2 1.37536E-1 1.47413E-1 1.63555E-1 1.68762E-1 1.81526E-1 -9999 -9999 -9999 -9999 -9999 -9999 -9999 -9999 -9999 -9999 -9999 -9999 -9999 -9999 -9999
-9999 -9999 -9999 -9999 -9999 -9999 -9999 -9999 -9999 -9999 -9999 -9999 -9999 -9999 -9999 -9999 -9999 -9999 -9999 -9999 -9999 -9999 -9999 -9999 -9999 -9999 -9999 -9999 -9999 -9999 -9999 -9999 -9999 -9999 -9999 -9999 -9999 -9999 -9999 -9999 -9999 -9999 -9999 -9999 -9999 -9999 -9999 -9999 -9999 -9999 -9999 -9999 -9999 -9999 -9999 -9999 -9999 -9999 -9999 -9999 -9999 -9999 -9999 -9999 -9999 -9999 -9999 -9999 -9999 -9999 -9999 -9999 -9999 -9999 -9999 -9999 -9999 -9999 -9999 -9999 -9999 -9999 -9999 -9999 -9999 -9999 -9999 -9999 -9999 -9999 -9999 -9999 -9999 -9999 -9999 -9999 -9999 -9999 -9999 -9999 -9999 -9999 -9999 -9999 -9999 -9999 -9999 2.60134E-1 2.57627E-1 2.65586E-1 3.33214E-1 3.8436E-1 4.24316E-1 3.20832E-1 2.64217E-1 3.26331E-1 4.01033E-1 4.31761E-1 4.07969E-1 3.99586E-1 3.70902E-1 3.53726E-1 2.8985E-1 2.72788E-1 2.46456E-1 2.48702E-1 2.77195E-1 2.81648E-1 2.88199E-1 3.35797E-1 3.38266E-1 3.62869E-1 3.97331E-1 5.14672E-1 5.88566E-1 5.0312E-1 4.0425E-1 4.59997E-1 5.68214E-1 6.87612E-1 6.53107E-1 6.66542E-1 6.69974E-1 6.36068E-1 6.58641E-1 6.38336E-1 6.25366E-1 6.22629E-1 6.11186E-1 6.51236E-1 6.26184E-1 5.94233E-1 5.51792E-1 4.98924E-1 5.75083E-1 6.02736E-1 6.47635E-1 6.30642E-1 5.77613E-1 5.28326E-1 5.50022E-1 5.85036E-1 5.6385E-1 5.31719E-1 5.20458E-1 4.73003E-1 3.68574E-1 2.89358E-1 2.94132E-1 3.31123E-1 3.56641E-1 3.95561E-1 5.14836E-1 5.44777E-1 4.44101E-1 3.80245E-1 4.19694E-1 3.84623E-1 2.88409E-1 2.84994E-1 3.88797E-1 5.56548E-1 5.76475E-1 5.53311E-1 5.12096E-1 4.79183E-1 3.60332E-1 2.80973E-1 2.41092E-1 1.78091E-1 1.54263E-1 1.39484E-1 1.2398E-1 1.24951E-1 1.5563E-1 1.9884E-1 2.24695E-1 1.91937E-1 1.94206E-1 2.50789E-1 4.17927E-1 5.07939E-1 5.06983E-1 5.63341E-1 6.05608E-1 5.06147E-1 3.23431E-1 2.73946E-1 4.0181E-1 5.19325E-1 4.56828E-1 2.36137E-1 1.1668E-1 8.75688E-2 1.15554E-1 1.63921E-1 1.68041E-1 1.19697E-1 1.11573E-1 1.32277E-1 1.51164E-1 1.26479E-1 1.04643E-1 9.87464E-2 1.53983E-1 1.96212E-1 1.40556E-1 8.91924E-2 8.10088E-2 9.08492E-2 1.09341E-1 1.31231E-1 1.08023E-1 5.89573E-2 5.42984E-2 7.41415E-2 8.52648E-2 7.97884E-2 7.3844E-2 8.84035E-2 1.0356E-1 8.27826E-2 7.55866E-2 9.0689E-2 1.25508E-1 1.53373E-1 1.43009E-1 1.4433E-1 1.54229E-1 -9999 -9999 -9999 -9999 -9999 -9999 -9999 -9999 -9999 -9999 -9999 -9999 -9999 -9999 -9999
-9999 -9999 -9999 -9999 -9999 -9999 -9999 -9999 -9999 -9999 -9999 -9999 -9999 -9999 -9999 -9999 -9999 -9999 -9999 -9999 -9999 -9999 -9999 -9999 -9999 -9999 -9999 -9999 -9999 -9999 -9999 -9999 -9999 -9999 -9999 -9999 -9999 -9999 -9999 -9999 -9999 -9999 -9999 -9999 -9999 -9999 -9999 -9999 -9999 -9999 -9999 -9999 -9999 -9999 -9999 -9999 -9999 -9999 -9999 -9999 -9999 -9999 -9999 -9999 -9999 -9999 -9999 -9999 -9999 -9999 -9999 -9999 -9999 -9999 -9999 -9999 -9999 -9999 -9999 -9999 -9999 -9999 -9999 -9999 -9999 -9999 -9999 -9999 -9999 -9999 -9999 -9999 -9999 -9999 -9999 -9999 -9999 -9999 -9999 -9999 -9999 -9999 -9999 -9999 -9999 -9999 -9999 2.56476E-1 2.54374E-1 2.65978E-1 3.34333E-1 4.3367E-1 4.28248E-1 3.21928E-1 2.60716E-1 3.14734E-1 3.9814E-1 4.55904E-1 4.55938E-1 4.55687E-1 3.68562E-1 3.30545E-1 2.913E-1 2.75989E-1 2.6803E-1 2.47391E-1 2.93894E-1 3.06133E-1 3.58697E-1 3.40519E-1 3.58468E-1 4.11531E-1 4.88093E-1 6.57536E-1 6.35211E-1 5.98246E-1 3.83622E-1 4.99805E-1 6.68368E-1 6.77163E-1 6.47722E-1 6.79749E-1 6.52648E-1 6.38876E-1 6.59667E-1 6.14287E-1 5.88583E-1 5.85622E-1 6.40771E-1 6.394E-1 5.94047E-1 5.92362E-1 5.49576E-1 5.52677E-1 5.90153E-1 6.26346E-1 6.28528E-1 6.05571E-1 5.57081E-1 4.89678E-1 4.85348E-1 5.32561E-1 5.17443E-1 5.26894E-1 5.01251E-1 4.88352E-1 4.39778E-1 3.23448E-1 3.32882E-1 3.73749E-1 4.35957E-1 5.3499E-1 5.61774E-1 5.3409E-1 4.33806E-1 3.35327E-1 3.4096E-1 3.15601E-1 3.00208E-1 3.26233E-1 3.99781E-1 5.1435E-1 5.667E-1 5.58702E-1 5.71668E-1 5.48728E-1 5.07409E-1 4.59277E-1 3.81818E-1 3.15364E-1 2.48565E-1 1.71654E-1 1.20814E-1 1.03108E-1 1.0586E-1 1.5384E-1 2.47331E-1 2.78816E-1 2.09197E-1 2.86121E-1 4.60171E-1 4.49793E-1 4.47158E-1 5.77702E-1 6.24328E-1 5.53021E-1 3.36993E-1 2.20582E-1 2.52592E-1 3.4297E-1 4.2422E-1 3.24524E-1 1.54981E-1 9.42015E-2 1.16294E-1 1.47168E-1 1.21205E-1 9.01594E-2 8.85355E-2 9.35188E-2 9.99561E-2 7.15067E-2 6.85228E-2 9.61682E-2 1.45763E-1 1.45132E-1 9.96861E-2 1.0224E-1 1.08204E-1 8.66493E-2 7.76062E-2 8.28902E-2 7.62167E-2 5.21862E-2 5.35902E-2 7.18035E-2 6.49532E-2 4.77432E-2 4.82386E-2 6.48646E-2 7.7775E-2 5.61216E-2 6.07591E-2 8.98422E-2 1.19092E-1 1.30549E-1 1.1505E-1 1.04689E-1 -9999 -9999 -9999 -9999 -9999 -9999 -9999 -9999 -9999 -9999 -9999 -9999 -9999 -9999 -9999 -9999
-9999 -9999 -9999 -9999 -9999 -9999 -9999 -9999 -9999 -9999 -9999 -9999 -9999 -9999 -9999 -9999 -9999 -9999 -9999 -9999 -9999 -9999 -9999 -9999 -9999 -9999 -9999 -9999 -9999 -9999 -9999 -9999 -9999 -9999 -9999 -9999 -9999 -9999 -9999 -9999 -9999 -9999 -9999 -9999 -9999 -9999 -9999 -9999 -9999 -9999 -9999 -9999 -9999 -9999 -9999 -9999 -9999 -9999 -9999 -9999 -9999 -9999 -9999 -9999 -9999 -9999 -9999 -9999 -9999 -9999 -9999 -9999 -9999 -9999 -9999 -9999 -9999 -9999 -9999 -9999 -9999 -9999 -9999 -9999 -9999 -9999 -9999 -9999 -9999 -9999 -9999 -9999 -9999 -9999 -9999 -9999 -9999 -9999 -9999 -9999 -9999 -9999 -9999 -9999 -9999 -9999 -9999 2.53993E-1 2.55328E-1 3.09769E-1 4.18436E-1 4.84068E-1 4.35632E-1 3.25889E-1 2.75586E-1 3.26226E-1 3.82835E-1 4.55781E-1 4.80201E-1 4.27927E-1 3.9766E-1 3.55335E-1 3.14519E-1 2.78203E-1 2.68426E-1 2.72789E-1 3.004E-1 3.2955E-1 3.57081E-1 3.53859E-1 3.5593E-1 4.43422E-1 5.88707E-1 6.94216E-1 6.85135E-1 5.10374E-1 4.51024E-1 5.91971E-1 6.79588E-1 6.50375E-1 6.57431E-1 6.80434E-1 6.49699E-1 6.2882E-1 6.45915E-1 6.19751E-1 5.80815E-1 5.89364E-1 6.47741E-1 5.99157E-1 5.48748E-1 5.33541E-1 4.96874E-1 5.69919E-1 6.02071E-1 6.06198E-1 6.09904E-1 5.9023E-1 5.41245E-1 5.20321E-1 5.20647E-1 5.08614E-1 4.98986E-1 4.96984E-1 4.83561E-1 4.81886E-1 4.51188E-1 3.23767E-1 3.44712E-1 3.90367E-1 4.78607E-1 5.59167E-1 5.38612E-1 5.19136E-1 5.0239E-1 3.73665E-1 3.04451E-1 2.92276E-1 3.2885E-1 3.87181E-1 4.29961E-1 4.40332E-1 4.45125E-1 4.63654E-1 5.36322E-1 5.71483E-1 5.586E-1 5.31323E-1 5.05213E-1 4.01345E-1 2.4159E-1 1.56741E-1 1.24339E-1 1.23145E-1 1.25155E-1 1.36918E-1 1.94969E-1 2.25083E-1 3.09801E-1 4.46569E-1 5.29412E-1 4.16238E-1 3.78725E-1 5.36145E-1 6.05219E-1 6.15948E-1 5.12544E-1 2.96517E-1 1.8672E-1 1.9332E-1 2.73805E-1 2.87725E-1 1.64414E-1 9.91529E-2 1.08059E-1 1.05458E-1 8.25695E-2 5.24153E-2 4.66362E-2 5.43278E-2 5.38181E-2 4.31382E-2 4.89181E-2 7.77031E-2 1.14305E-1 1.20463E-1 1.05194E-1 1.20711E-1 1.62698E-1 1.62105E-1 1.55461E-1 1.31135E-1 9.41738E-2 5.42735E-2 4.25635E-2 5.43186E-2 4.39802E-2 3.13444E-2 3.60739E-2 5.07864E-2 5.09893E-2 3.91752E-2 4.58578E-2 6.57708E-2 8.45391E-2 1.03451E-1 7.90289E-2 7.7214E-2 -9999 -9999 -9999 -9999 -9999 -9999 -9999 -9999 -9999 -9999 -9999 -9999 -9999 -9999 -9999 -9999
-9999 -9999 -9999 -9999 -9999 -9999 -9999 -9999 -9999 -9999 -9999 -9999 -9999 -9999 -9999 -9999 -9999 -9999 -9999 -9999 -9999 -9999 -9999 -9999 -9999 -9999 -9999 -9999 -9999 -9999 -9999 -9999 -9999 -9999 -9999 -9999 -9999 -9999 -9999 -9999 -9999 -9999 -9999 -9999 -9999 -9999 -9999 -9999 -9999 -9999 -9999 -9999 -9999 -9999 -9999 -9999 -9999 -9999 -9999 -9999 -9999 -9999 -9999 -9999 -9999 -9999 -9999 -9999 -9999 -9999 -9999 -9999 -9999 -9999 -9999 -9999 -9999 -9999 -9999 -9999 -9999 -9999 -9999 -9999 -9999 -9999 -9999 -9999 -9999 -9999 -9999 -9999 -9999 -9999 -9999 -9999 -9999 -9999 -9999 -9999 -9999 -9999 -9999 -9999 -9999 -9999 2.55519E-1 2.54755E-1 2.78604E-1 3.21051E-1 4.25789E-1 5.08442E-1 4.59698E-1 3.2567E-1 2.98921E-1 2.99764E-1 3.64261E-1 4.18928E-1 4.51959E-1 4.76161E-1 4.27801E-1 3.86642E-1 3.13438E-1 2.75388E-1 2.72989E-1 3.21169E-1 3.02304E-1 3.44041E-1 3.17457E-1 3.43363E-1 4.55549E-1 5.88456E-1 6.94107E-1 6.9075E-1 6.53492E-1 4.43119E-1 5.6377E-1 6.87586E-1 6.50495E-1 6.38752E-1 6.73436E-1 6.56168E-1 6.4444E-1 6.29555E-1 6.03385E-1 5.92308E-1 5.53776E-1 6.04956E-1 6.36536E-1 5.7791E-1 5.43637E-1 5.21903E-1 4.92372E-1 5.54008E-1 5.60304E-1 5.64163E-1 6.12739E-1 5.75798E-1 5.85359E-1 5.79173E-1 5.61195E-1 5.54761E-1 5.47092E-1 5.47126E-1 5.24983E-1 4.97353E-1 4.49747E-1 3.32801E-1 3.62828E-1 4.10847E-1 5.09863E-1 5.46025E-1 4.9315E-1 4.73672E-1 4.85022E-1 3.79983E-1 2.81693E-1 2.69591E-1 3.22501E-1 3.94581E-1 3.6957E-1 3.19184E-1 3.05743E-1 3.25928E-1 4.83412E-1 5.59958E-1 5.39132E-1 5.19886E-1 4.37414E-1 2.91397E-1 1.86649E-1 1.32928E-1 1.32118E-1 1.41187E-1 1.71469E-1 2.16116E-1 2.16476E-1 2.87134E-1 4.3869E-1 5.53814E-1 5.47392E-1 4.04059E-1 3.20929E-1 4.72217E-1 6.01516E-1 5.96721E-1 6.05087E-1 4.69695E-1 2.81381E-1 2.17701E-1 2.19765E-1 1.97404E-1 1.28809E-1 8.56471E-2 9.31607E-2 7.49149E-2 4.8775E-2 3.31556E-2 3.1092E-2 3.8954E-2 4.74182E-2 5.52515E-2 6.77192E-2 9.07585E-2 1.20647E-1 1.32683E-1 1.03093E-1 9.62621E-2 1.34637E-1 2.24972E-1 3.15102E-1 2.94799E-1 1.69125E-1 7.0768E-2 3.43218E-2 3.34994E-2 2.70202E-2 2.0818E-2 2.56801E-2 3.14264E-2 3.31804E-2 3.00153E-2 3.34201E-2 4.29779E-2 5.74181E-2 6.86874E-2 5.01647E-2 5.38643E-2 -9999 -9999 -9999 -9999 -9999 -9999 -9999 -9999 -9999 -9999 -9999 -9999 -9999 -9999 -9999 -9999
-9999 -9999 -9999 -9999 -9999 -9999 -9999 -9999 -9999 -9999 -9999 -9999 -9999 -9999 -9999 -9999 -9999 -9999 -9999 -9999 -9999 -9999 -9999 -9999 -9999 -9999 -9999 -9999 -9999 -9999 -9999 -9999 -9999 -9999 -9999 -9999 -9999 -9999 -9999 -9999 -9999 -9999 -9999 -9999 -9999 -9999 -9999 -9999 -9999 -9999 -9999 -9999 -9999 -9999 -9999 -9999 -9999 -9999 -9999 -9999 -9999 -9999 -9999 -9999 -9999 -9999 -9999 -9999 -9999 -9999 -9999 -9999 -9999 -9999 -9999 -9999 -9999 -9999 -9999 -9999 -9999 -9999 -9999 -9999 -9999 -9999 -9999 -9999 -9999 -9999 -9999 -9999 -9999 -9999 -9999 -9999 -9999 -9999 -9999 -9999 -9999 -9999 -9999 -9999 -9999 -9999 2.53042E-1 2.57437E-1 3.16034E-1 4.03114E-1 3.9838E-1 4.31693E-1 4.24317E-1 3.25008E-1 3.53395E-1 3.30881E-1 3.34899E-1 3.86404E-1 4.76114E-1 5.006E-1 4.76101E-1 3.89747E-1 3.14087E-1 2.74387E-1 2.74987E-1 3.4563E-1 2.95985E-1 3.30789E-1 3.08169E-1 3.84334E-1 5.85625E-1 6.91211E-1 6.77302E-1 6.87811E-1 5.04848E-1 5.27407E-1 6.64275E-1 6.51991E-1 6.28307E-1 6.46794E-1 6.75857E-1 6.34837E-1 6.20101E-1 6.15465E-1 5.87037E-1 5.59081E-1 5.8193E-1 6.20898E-1 6.16192E-1 6.0407E-1 5.87694E-1 5.67795E-1 5.2705E-1 4.80205E-1 5.25799E-1 5.82777E-1 6.03126E-1 5.94808E-1 5.94808E-1 5.83634E-1 5.83139E-1 5.67002E-1 5.59378E-1 5.46722E-1 5.10244E-1 4.94827E-1 4.69806E-1 3.38028E-1 3.38602E-1 3.8851E-1 4.90244E-1 5.29362E-1 5.02471E-1 4.73604E-1 4.45428E-1 3.49943E-1 2.86914E-1 2.78894E-1 3.34965E-1 3.71851E-1 3.24015E-1 2.69894E-1 2.5685E-1 2.78528E-1 3.62189E-1 5.32707E-1 5.41855E-1 5.17603E-1 3.5114E-1 1.92999E-1 1.35093E-1 1.15438E-1 1.10843E-1 1.05207E-1 1.40915E-1 1.91902E-1 2.77595E-1 4.25771E-1 5.4066E-1 4.84283E-1 4.21671E-1 3.06615E-1 2.72749E-1 3.90049E-1 5.49529E-1 5.85398E-1 5.94394E-1 5.86622E-1 5.05581E-1 4.23461E-1 3.28957E-1 1.95905E-1 9.68763E-2 8.06134E-2 8.34512E-2 5.88722E-2 3.96971E-2 3.6649E-2 4.00178E-2 5.43181E-2 7.43088E-2 9.53008E-2 1.03638E-1 9.13859E-2 1.09438E-1 1.16858E-1 7.1913E-2 5.7E-2 8.03471E-2 1.7079E-1 3.50242E-1 3.5372E-1 1.82637E-1 7.03683E-2 2.79431E-2 2.14565E-2 2.04623E-2 1.93638E-2 2.05026E-2 3.32063E-2 5.14245E-2 5.05077E-2 4.95006E-2 5.79235E-2 5.58703E-2 4.9977E-2 4.05423E-2 3.98148E-2 -9999 -9999 -9999 -9999 -9999 -9999 -9999 -9999 -9999 -9999 -9999 -9999 -9999 -9999 -9999 -9999
-9999 -9999 -9999 -9999 -9999 -9999 -9999 -9999 -9999 -9999 -9999 -9999 -9999 -9999 -9999 -9999 -9999 -9999 -9999 -9999 -9999 -9999 -9999 -9999 -9999 -9999 -9999 -9999 -9999 -9999 -9999 -9999 -9999 -9999 -9999 -9999 -9999 -9999 -9999 -9999 -9999 -9999 -9999 -9999 -9999 -9999 -9999 -9999 -9999 -9999 -9999 -9999 -9999 -9999 -9999 -9999 -9999 -9999 -9999 -9999 -9999 -9999 -9999 -9999 -9999 -9999 -9999 -9999 -9999 -9999 -9999 -9999 -9999 -9999 -9999 -9999 -9999 -9999 -9999 -9999 -9999 -9999 -9999 -9999 -9999 -9999 -9999 -9999 -9999 -9999 -9999 -9999 -9999 -9999 -9999 -9999 -9999 -9999 -9999 -9999 -9999 -9999 -9999 -9999 -9999 2.51904E-1 2.48512E-1 2.6188E-1 3.69628E-1 4.08445E-1 3.59488E-1 3.65526E-1 3.85212E-1 3.2171E-1 3.59157E-1 4.00622E-1 3.79664E-1 4.08205E-1 5.24724E-1 4.76358E-1 4.96394E-1 3.86406E-1 3.10633E-1 2.73787E-1 2.74387E-1 3.38621E-1 2.89535E-1 3.05391E-1 3.55381E-1 4.93793E-1 5.73131E-1 6.87907E-1 6.77235E-1 6.75266E-1 4.81493E-1 5.6774E-1 6.68298E-1 6.54963E-1 6.33698E-1 6.57485E-1 6.59379E-1 6.24063E-1 6.09599E-1 5.78855E-1 5.49232E-1 5.59517E-1 5.74387E-1 5.99833E-1 5.93848E-1 5.71491E-1 5.51606E-1 5.57551E-1 5.23609E-1 4.54041E-1 5.30814E-1 5.80602E-1 5.69612E-1 5.35229E-1 5.27784E-1 5.37247E-1 5.62285E-1 5.49403E-1 5.17397E-1 5.29528E-1 5.3201E-1 4.90029E-1 4.52962E-1 3.63557E-1 3.47672E-1 3.90068E-1 4.23971E-1 4.96265E-1 5.19038E-1 4.88495E-1 4.52615E-1 4.5543E-1 3.73401E-1 3.14819E-1 3.2284E-1 3.31957E-1 2.78539E-1 2.45247E-1 2.33065E-1 2.16122E-1 2.55805E-1 4.42964E-1 5.39563E-1 4.96393E-1 4.00267E-1 2.37462E-1 1.39903E-1 1.11064E-1 1.11003E-1 1.25506E-1 1.31593E-1 1.72584E-1 2.72198E-1 5.10405E-1 5.6387E-1 4.07703E-1 2.84892E-1 2.38513E-1 2.44175E-1 3.52636E-1 4.10959E-1 4.17656E-1 4.37565E-1 5.568E-1 5.81317E-1 5.65629E-1 4.09325E-1 1.98423E-1 9.11253E-2 7.97473E-2 6.8091E-2 5.10811E-2 4.22555E-2 4.44349E-2 5.10329E-2 5.63594E-2 7.57597E-2 9.54259E-2 1.04852E-1 7.52815E-2 8.47323E-2 9.35436E-2 5.9138E-2 4.03276E-2 5.86449E-2 1.70443E-1 3.48565E-1 3.37218E-1 2.24814E-1 1.05723E-1 4.18345E-2 2.34849E-2 2.93752E-2 2.72607E-2 2.47256E-2 4.64455E-2 1.01301E-1 1.35283E-1 1.29534E-1 1.57022E-1 1.1663E-1 5.67931E-2 3.98365E-2 4.44673E-2 9.02623E-2 -9999 -9999 -9999 -9999 -9999 -9999 -9999 -9999 -9999 -9999 -9999 -9999 -9999 -9999 -9999
-9999 -9999 -9999 -9999 -9999 -9999 -9999 -9999 -9999 -9999 -9999 -9999 -9999 -9999 -9999 -9999 -9999 -9999 -9999 -9999 -9999 -9999 -9999 -9999 -9999 -9999 -9999 -9999 -9999 -9999 -9999 -9999 -9999 -9999 -9999 -9999 -9999 -9999 -9999 -9999 -9999 -9999 -9999 -9999 -9999 -9999 -9999 -9999 -9999 -9999 -9999 -9999 -9999 -9999 -9999 -9999 -9999 -9999 -9999 -9999 -9999 -9999 -9999 -9999 -9999 -9999 -9999 -9999 -9999 -9999 -9999 -9999 -9999 -9999 -9999 -9999 -9999 -9999 -9999 -9999 -9999 -9999 -9999 -9999 -9999 -9999 -9999 -9999 -9999 -9999 -9999 -9999 -9999 -9999 -9999 -9999 -9999 -9999 -9999 -9999 -9999 -9999 -9999 -9999 -9999 2.27852E-1 2.29447E-1 2.8002E-1 3.40515E-1 3.4459E-1 3.19521E-1 3.47319E-1 3.7857E-1 3.51201E-1 3.38265E-1 3.27332E-1 3.47222E-1 4.22276E-1 4.96231E-1 4.72111E-1 4.47213E-1 3.26556E-1 3.03365E-1 2.88709E-1 2.90984E-1 3.37496E-1 3.08598E-1 3.51477E-1 4.95049E-1 6.2711E-1 6.77051E-1 6.8819E-1 6.74345E-1 6.10759E-1 5.16878E-1 5.90548E-1 6.5992E-1 6.33061E-1 6.33503E-1 6.49243E-1 6.23217E-1 6.17708E-1 5.9401E-1 5.63943E-1 5.08287E-1 5.03233E-1 5.46809E-1 5.60388E-1 5.57195E-1 5.69705E-1 5.20283E-1 5.00003E-1 4.75438E-1 4.539E-1 5.1503E-1 5.51224E-1 5.23763E-1 4.89124E-1 4.86904E-1 5.23626E-1 5.27981E-1 5.20566E-1 5.06467E-1 4.88065E-1 5.15448E-1 5.01973E-1 4.77734E-1 4.41002E-1 3.78838E-1 3.86121E-1 3.82505E-1 4.71105E-1 4.69363E-1 4.97667E-1 4.90737E-1 4.75641E-1 4.53227E-1 3.85802E-1 3.32417E-1 2.8503E-1 2.52349E-1 2.18056E-1 2.11524E-1 2.53592E-1 3.14015E-1 4.72076E-1 5.34752E-1 4.66942E-1 3.62797E-1 2.68928E-1 1.71892E-1 1.2413E-1 1.23384E-1 1.73337E-1 1.90877E-1 2.564E-1 4.15597E-1 5.97732E-1 5.63756E-1 3.50819E-1 2.11322E-1 1.9283E-1 2.37738E-1 3.11888E-1 2.92866E-1 2.44194E-1 2.30755E-1 3.65809E-1 5.31689E-1 5.17292E-1 3.85448E-1 1.73637E-1 7.92431E-2 6.52862E-2 5.14253E-2 4.493E-2 4.18525E-2 4.25412E-2 4.22898E-2 4.53674E-2 6.62719E-2 9.44476E-2 8.4553E-2 6.47537E-2 7.16286E-2 6.89673E-2 4.91504E-2 3.52737E-2 5.78049E-2 1.54283E-1 3.65633E-1 4.26042E-1 3.50718E-1 2.34204E-1 1.21928E-1 5.88664E-2 6.85449E-2 4.79025E-2 2.73526E-2 3.92619E-2 1.00382E-1 2.12757E-1 2.88256E-1 3.55795E-1 2.68038E-1 1.40776E-1 1.07526E-1 1.12324E-1 -9999 -9999 -9999 -9999 -9999 -9999 -9999 -9999 -9999 -9999 -9999 -9999 -9999 -9999 -9999 -9999
-9999 -9999 -9999 -9999 -9999 -9999 -9999 -9999 -9999 -9999 -9999 -9999 -9999 -9999 -9999 -9999 -9999 -9999 -9999 -9999 -9999 -9999 -9999 -9999 -9999 -9999 -9999 -9999 -9999 -9999 -9999 -9999 -9999 -9999 -9999 -9999 -9999 -9999 -9999 -9999 -9999 -9999 -9999 -9999 -9999 -9999 -9999 -9999 -9999 -9999 -9999 -9999 -9999 -9999 -9999 -9999 -9999 -9999 -9999 -9999 -9999 -9999 -9999 -9999 -9999 -9999 -9999 -9999 -9999 -9999 -9999 -9999 -9999 -9999 -9999 -9999 -9999 -9999 -9999 -9999 -9999 -9999 -9999 -9999 -9999 -9999 -9999 -9999 -9999 -9999 -9999 -9999 -9999 -9999 -9999 -9999 -9999 -9999 -9999 -9999 -9999 -9999 -9999 -9999 -9999 2.2486E-1 2.2856E-1 2.96399E-1 3.03362E-1 3.05277E-1 2.83683E-1 3.12139E-1 3.68929E-1 4.06749E-1 4.28908E-1 3.61242E-1 3.22923E-1 3.81561E-1 4.60843E-1 4.38535E-1 3.28548E-1 3.10633E-1 2.93895E-1 2.86445E-1 2.9057E-1 3.85285E-1 3.34805E-1 4.29527E-1 6.18613E-1 6.7731E-1 6.6427E-1 6.66836E-1 6.85061E-1 5.41908E-1 6.17265E-1 6.31808E-1 6.65008E-1 6.51851E-1 6.25132E-1 6.29363E-1 6.07642E-1 5.83911E-1 5.71394E-1 5.44573E-1 4.34363E-1 3.93945E-1 4.27424E-1 4.56474E-1 5.13998E-1 5.44918E-1 5.25436E-1 4.82107E-1 4.32848E-1 4.55919E-1 4.93665E-1 5.07539E-1 5.19251E-1 4.8279E-1 4.48924E-1 4.89381E-1 5.14423E-1 4.89013E-1 4.89648E-1 4.69756E-1 4.80225E-1 4.73399E-1 4.67091E-1 4.41434E-1 3.697E-1 3.62102E-1 3.67539E-1 3.91325E-1 4.39599E-1 4.77905E-1 4.66715E-1 4.4852E-1 4.59181E-1 4.2821E-1 3.42913E-1 2.64688E-1 2.23931E-1 2.21746E-1 2.71997E-1 4.04216E-1 4.78012E-1 5.17928E-1 5.05106E-1 3.4948E-1 2.40128E-1 1.95448E-1 1.43551E-1 1.33029E-1 1.45277E-1 1.56397E-1 2.03496E-1 3.39638E-1 5.81273E-1 5.91704E-1 5.5549E-1 3.1453E-1 1.80785E-1 1.74192E-1 2.36676E-1 2.83228E-1 2.70359E-1 1.81874E-1 1.38632E-1 2.02526E-1 3.59299E-1 4.11217E-1 2.56857E-1 1.10335E-1 6.07336E-2 4.94934E-2 4.24517E-2 3.90034E-2 3.71769E-2 3.45994E-2 3.66937E-2 4.59488E-2 6.74562E-2 7.49446E-2 5.46711E-2 4.55124E-2 5.09957E-2 4.44333E-2 3.27891E-2 3.24647E-2 6.07742E-2 1.1904E-1 2.31373E-1 3.66509E-1 4.24855E-1 4.10272E-1 3.09096E-1 1.7367E-1 1.64774E-1 9.11356E-2 3.48103E-2 3.06667E-2 6.91143E-2 1.93157E-1 3.51538E-1 4.01196E-1 3.67475E-1 3.30247E-1 -9999 -9999 -9999 -9999 -9999 -9999 -9999 -9999 -9999 -9999 -9999 -9999 -9999 -9999 -9999 -9999 -9999 -9999
-9999 -9999 -9999 -9999 -9999 -9999 -9999 -9999 -9999 -9999 -9999 -9999 -9999 -9999 -9999 -9999 -9999 -9999 -9999 -9999 -9999 -9999 -9999 -9999 -9999 -9999 -9999 -9999 -9999 -9999 -9999 -9999 -9999 -9999 -9999 -9999 -9999 -9999 -9999 -9999 -9999 -9999 -9999 -9999 -9999 -9999 -9999 -9999 -9999 -9999 -9999 -9999 -9999 -9999 -9999 -9999 -9999 -9999 -9999 -9999 -9999 -9999 -9999 -9999 -9999 -9999 -9999 -9999 -9999 -9999 -9999 -9999 -9999 -9999 -9999 -9999 -9999 -9999 -9999 -9999 -9999 -9999 -9999 -9999 -9999 -9999 -9999 -9999 -9999 -9999 -9999 -9999 -9999 -9999 -9999 -9999 -9999 -9999 -9999 -9999 -9999 -9999 -9999 -9999 2.26793E-1 2.23636E-1 2.45149E-1 2.69213E-1 2.74584E-1 2.75586E-1 2.97029E-1 3.21386E-1 3.36244E-1 3.82124E-1 4.72346E-1 4.60342E-1 3.80613E-1 3.58697E-1 4.46647E-1 3.72447E-1 3.34901E-1 3.20732E-1 3.10961E-1 3.02839E-1 3.07955E-1 4.32976E-1 4.07819E-1 5.71662E-1 6.85079E-1 6.67061E-1 6.48461E-1 6.60569E-1 6.71788E-1 6.12939E-1 6.53208E-1 6.64851E-1 6.35321E-1 6.42842E-1 6.2399E-1 5.99961E-1 5.84494E-1 5.56712E-1 5.39766E-1 4.46666E-1 3.59238E-1 3.30339E-1 3.56252E-1 3.81177E-1 4.17199E-1 5.11778E-1 4.95628E-1 4.14141E-1 3.59279E-1 3.83675E-1 3.92444E-1 4.46834E-1 4.96204E-1 4.46351E-1 3.72523E-1 3.85473E-1 4.09557E-1 3.78838E-1 3.6107E-1 3.79298E-1 4.03073E-1 4.10509E-1 4.37622E-1 4.06615E-1 3.45766E-1 3.17696E-1 3.27019E-1 3.36761E-1 3.98732E-1 4.63198E-1 4.62733E-1 4.27579E-1 4.1543E-1 3.64077E-1 2.95985E-1 2.58899E-1 2.56292E-1 3.01116E-1 4.13693E-1 5.06253E-1 4.49817E-1 3.84649E-1 3.69049E-1 2.63756E-1 1.80163E-1 1.47462E-1 1.19883E-1 1.21136E-1 1.34092E-1 1.37357E-1 2.31345E-1 4.55267E-1 5.89145E-1 5.5471E-1 5.06061E-1 2.91009E-1 1.72133E-1 1.74391E-1 2.09541E-1 2.58097E-1 2.90879E-1 2.05809E-1 1.28032E-1 1.39183E-1 2.14624E-1 2.72347E-1 1.62036E-1 7.3467E-2 6.13321E-2 5.528E-2 4.50694E-2 3.89142E-2 3.68351E-2 3.23526E-2 3.12993E-2 3.72202E-2 4.40464E-2 4.31382E-2 3.0597E-2 2.90193E-2 2.91206E-2 2.72573E-2 2.20614E-2 3.09552E-2 5.05817E-2 6.45169E-2 8.52675E-2 1.51876E-1 2.6364E-1 4.46045E-1 4.6259E-1 3.82925E-1 3.13999E-1 1.16543E-1 3.98889E-2 3.10113E-2 5.46135E-2 1.19938E-1 2.13746E-1 2.90328E-1 -9999 -9999 -9999 -9999 -9999 -9999 -9999 -9999 -9999 -9999 -9999 -9999 -9999 -9999 -9999 -9999 -9999 -9999 -9999 -9999
-9999 -9999 -9999 -9999 -9999 -9999 -9999 -9999 -9999 -9999 -9999 -9999 -9999 -9999 -9999 -9999 -9999 -9999 -9999 -9999 -9999 -9999 -9999 -9999 -9999 -9999 -9999 -9999 -9999 -9999 -9999 -9999 -9999 -9999 -9999 -9999 -9999 -9999 -9999 -9999 -9999 -9999 -9999 -9999 -9999 -9999 -9999 -9999 -9999 -9999 -9999 -9999 -9999 -9999 -9999 -9999 -9999 -9999 -9999 -9999 -9999 -9999 -9999 -9999 -9999 -9999 -9999 -9999 -9999 -9999 -9999 -9999 -9999 -9999 -9999 -9999 -9999 -9999 -9999 -9999 -9999 -9999 -9999 -9999 -9999 -9999 -9999 -9999 -9999 -9999 -9999 -9999 -9999 -9999 -9999 -9999 -9999 -9999 -9999 -9999 -9999 -9999 -9999 -9999 2.25386E-1 2.21378E-1 2.41083E-1 2.45336E-1 2.66651E-1 2.68029E-1 2.88088E-1 3.15498E-1 3.46994E-1 3.91089E-1 4.70593E-1 4.96123E-1 4.28664E-1 3.72212E-1 4.4615E-1 3.41198E-1 3.28221E-1 3.17893E-1 3.07099E-1 2.98402E-1 3.40565E-1 4.47047E-1 5.35164E-1 6.76117E-1 6.74672E-1 6.45672E-1 6.58277E-1 6.79207E-1 6.58321E-1 6.64627E-1 6.56825E-1 6.42739E-1 6.29315E-1 6.07634E-1 6.10387E-1 5.868E-1 5.56424E-1 5.22649E-1 4.89895E-1 4.28174E-1 3.95636E-1 4.09212E-1 3.80022E-1 3.83949E-1 3.91946E-1 4.04554E-1 4.04214E-1 3.47318E-1 3.05556E-1 3.17924E-1 3.14085E-1 3.51743E-1 3.79929E-1 3.77458E-1 3.72858E-1 3.75601E-1 3.62424E-1 3.25905E-1 3.31081E-1 3.5369E-1 3.65116E-1 4.01614E-1 4.19094E-1 4.19136E-1 3.84748E-1 3.22215E-1 2.80774E-1 3.18877E-1 3.94325E-1 4.48895E-1 4.44353E-1 4.16738E-1 3.47657E-1 2.91571E-1 2.75961E-1 2.85115E-1 3.07108E-1 3.88052E-1 4.96616E-1 4.61746E-1 3.64068E-1 2.70278E-1 2.50915E-1 1.85487E-1 1.48573E-1 1.47088E-1 1.45181E-1 1.38399E-1 1.31013E-1 1.63257E-1 3.09257E-1 5.76391E-1 5.67492E-1 5.44758E-1 3.84584E-1 2.2903E-1 1.6308E-1 1.61844E-1 1.79946E-1 2.08435E-1 2.63147E-1 2.01809E-1 1.28469E-1 9.89959E-2 1.32199E-1 1.74024E-1 1.25154E-1 7.92564E-2 8.19148E-2 8.16701E-2 5.70857E-2 4.76928E-2 4.56855E-2 4.14476E-2 3.39548E-2 3.16682E-2 2.94622E-2 2.75751E-2 2.90814E-2 3.16804E-2 2.83183E-2 2.20775E-2 1.9478E-2 2.59119E-2 3.45759E-2 3.68752E-2 3.49569E-2 5.28654E-2 1.13415E-1 3.11204E-1 4.43463E-1 4.96322E-1 4.26199E-1 1.95818E-1 6.69244E-2 3.67855E-2 4.34254E-2 5.78451E-2 8.36779E-2 1.0928E-1 1.94984E-1 -9999 -9999 -9999 -9999 -9999 -9999 -9999 -9999 -9999 -9999 -9999 -9999 -9999 -9999 -9999 -9999 -9999 -9999 -9999
-9999 -9999 -9999 -9999 -9999 -9999 -9999 -9999 -9999 -9999 -9999 -9999 -9999 -9999 -9999 -9999 -9999 -9999 -9999 -9999 -9999 -9999 -9999 -9999 -9999 -9999 -9999 -9999 -9999 -9999 -9999 -9999 -9999 -9999 -9999 -9999 -9999 -9999 -9999 -9999 -9999 -9999 -9999 -9999 -9999 -9999 -9999 -9999 -9999 -9999 -9999 -9999 -9999 -9999 -9999 -9999 -9999 -9999 -9999 -9999 -9999 -9999 -9999 -9999 -9999 -9999 -9999 -9999 -9999 -9999 -9999 -9999 -9999 -9999 -9999 -9999 -9999 -9999 -9999 -9999 -9999 -9999 -9999 -9999 -9999 -9999 -9999 -9999 -9999 -9999 -9999 -9999 -9999 -9999 -9999 -9999 -9999 -9999 -9999 -9999 -9999 -9999 -9999 2.27145E-1 2.22071E-1 2.21378E-1 2.38883E-1 2.39249E-1 2.40348E-1 2.40166E-1 2.63715E-1 3.10959E-1 3.4155E-1 3.55698E-1 4.36062E-1 5.20539E-1 4.93616E-1 4.07479E-1 4.21054E-1 3.63102E-1 3.47908E-1 3.34134E-1 3.21295E-1 3.11085E-1 3.59924E-1 4.44564E-1 5.93427E-1 6.82193E-1 6.60553E-1 6.52824E-1 6.68601E-1 6.80504E-1 6.36535E-1 6.57127E-1 6.36957E-1 6.20943E-1 6.26318E-1 6.34402E-1 6.1286E-1 5.73586E-1 5.4205E-1 5.39788E-1 5.30228E-1 4.97635E-1 5.04519E-1 5.35438E-1 4.95607E-1 4.63963E-1 4.4583E-1 4.30716E-1 4.06183E-1 3.43923E-1 3.06454E-1 3.34043E-1 3.45562E-1 3.10215E-1 3.1206E-1 3.4453E-1 4.33249E-1 4.69803E-1 4.49046E-1 4.37364E-1 4.52865E-1 4.48558E-1 4.405E-1 4.44131E-1 4.4793E-1 4.2315E-1 3.99491E-1 3.87605E-1 3.22765E-1 3.396E-1 3.8511E-1 4.31283E-1 4.34539E-1 3.99631E-1 3.36408E-1 2.73735E-1 2.58836E-1 2.61534E-1 3.12949E-1 4.42644E-1 4.8589E-1 3.88106E-1 2.84744E-1 2.14917E-1 1.93791E-1 1.55377E-1 1.42902E-1 1.49662E-1 1.79889E-1 1.99988E-1 1.63336E-1 2.55454E-1 4.90771E-1 5.78141E-1 5.44115E-1 5.10575E-1 3.49086E-1 2.10406E-1 1.7327E-1 1.65847E-1 1.58661E-1 1.76172E-1 2.32418E-1 1.81213E-1 9.96815E-2 7.74867E-2 1.02338E-1 1.37884E-1 1.54689E-1 1.32599E-1 1.21017E-1 1.11763E-1 6.7395E-2 6.08797E-2 7.20112E-2 8.29139E-2 6.52052E-2 4.86031E-2 3.6772E-2 3.7048E-2 5.2267E-2 7.52057E-2 6.68384E-2 3.91436E-2 2.68174E-2 3.00386E-2 3.42994E-2 2.78374E-2 2.05886E-2 2.60395E-2 5.05422E-2 1.05657E-1 1.58156E-1 2.79354E-1 4.3304E-1 3.49994E-1 1.84106E-1 7.22416E-2 4.07298E-2 3.81338E-2 4.56273E-2 5.54646E-2 9.47194E-2 1.5364E-1 -9999 -9999 -9999 -9999 -9999 -9999 -9999 -9999 -9999 -9999 -9999 -9999 -9999 -9999 -9999 -9999 -9999 -9999
-9999 -9999 -9999 -9999 -9999 -9999 -9999 -9999 -9999 -9999 -9999 -9999 -9999 -9999 -9999 -9999 -9999 -9999 -9999 -9999 -9999 -9999 -9999 -9999 -9999 -9999 -9999 -9999 -9999 -9999 -9999 -9999 -9999 -9999 -9999 -9999 -9999 -9999 -9999 -9999 -9999 -9999 -9999 -9999 -9999 -9999 -9999 -9999 -9999 -9999 -9999 -9999 -9999 -9999 -9999 -9999 -9999 -9999 -9999 -9999 -9999 -9999 -9999 -9999 -9999 -9999 -9999 -9999 -9999 -9999 -9999 -9999 -9999 -9999 -9999 -9999 -9999 -9999 -9999 -9999 -9999 -9999 -9999 -9999 -9999 -9999 -9999 -9999 -9999 -9999 -9999 -9999 -9999 -9999 -9999 -9999 -9999 -9999 -9999 -9999 -9999 -9999 2.28028E-1 2.22592E-1 2.21378E-1 2.21204E-1 2.38335E-1 2.37971E-1 2.53695E-1 2.7528E-1 2.8032E-1 2.88913E-1 3.41777E-1 4.10556E-1 4.67591E-1 5.44853E-1 5.20462E-1 4.32608E-1 4.23996E-1 3.88224E-1 3.46314E-1 3.26797E-1 3.10009E-1 3.08935E-1 4.60714E-1 5.32413E-1 6.74984E-1 6.65329E-1 6.49653E-1 6.63294E-1 6.86993E-1 5.87597E-1 6.22476E-1 6.52305E-1 6.50339E-1 6.50484E-1 6.47686E-1 6.28583E-1 5.89999E-1 5.61537E-1 5.53942E-1 5.85028E-1 5.74693E-1 5.27009E-1 5.39182E-1 5.63049E-1 5.15799E-1 5.0651E-1 4.97422E-1 4.84221E-1 4.55024E-1 4.19385E-1 4.00242E-1 4.55152E-1 4.67859E-1 4.23079E-1 3.45851E-1 3.11926E-1 4.29647E-1 4.84333E-1 4.9283E-1 4.74828E-1 4.83425E-1 4.74396E-1 4.703E-1 4.6372E-1 4.61549E-1 4.43261E-1 4.20844E-1 4.12531E-1 4.01386E-1 3.95098E-1 3.83527E-1 4.04797E-1 4.21827E-1 3.90264E-1 3.61463E-1 3.27791E-1 3.05848E-1 3.09038E-1 3.91814E-1 4.85697E-1 4.57415E-1 3.45696E-1 2.26969E-1 1.79307E-1 1.63408E-1 1.50393E-1 1.46774E-1 1.47624E-1 1.70176E-1 2.12379E-1 2.6707E-1 4.44984E-1 5.71702E-1 5.57835E-1 5.19192E-1 4.94035E-1 3.90068E-1 2.64925E-1 1.93852E-1 1.48812E-1 1.38706E-1 1.63736E-1 1.88025E-1 1.38788E-1 8.27898E-2 7.49278E-2 1.21496E-1 1.99588E-1 2.78131E-1 2.54095E-1 1.93099E-1 1.3962E-1 7.62697E-2 5.85517E-2 9.38447E-2 1.55703E-1 1.42191E-1 9.77437E-2 6.13533E-2 6.108E-2 9.9366E-2 1.76352E-1 1.80955E-1 1.02686E-1 6.81448E-2 7.00073E-2 5.1576E-2 2.95216E-2 1.86388E-2 1.96174E-2 2.88403E-2 4.0269E-2 5.34621E-2 1.16907E-1 2.93088E-1 4.49086E-1 3.43134E-1 1.63916E-1 7.22829E-2 5.68034E-2 5.76267E-2 5.13157E-2 6.15567E-2 9.18619E-2 1.42115E-1 -9999 -9999 -9999 -9999 -9999 -9999 -9999 -9999 -9999 -9999 -9999 -9999 -9999 -9999 -9999 -9999 -9999
-9999 -9999 -9999 -9999 -9999 -9999 -9999 -9999 -9999 -9999 -9999 -9999 -9999 -9999 -9999 -9999 -9999 -9999 -9999 -9999 -9999 -9999 -9999 -9999 -9999 -9999 -9999 -9999 -9999 -9999 -9999 -9999 -9999 -9999 -9999 -9999 -9999 -9999 -9999 -9999 -9999 -9999 -9999 -9999 -9999 -9999 -9999 -9999 -9999 -9999 -9999 -9999 -9999 -9999 -9999 -9999 -9999 -9999 -9999 -9999 -9999 -9999 -9999 -9999 -9999 -9999 -9999 -9999 -9999 -9999 -9999 -9999 -9999 -9999 -9999 -9999 -9999 -9999 -9999 -9999 -9999 -9999 -9999 -9999 -9999 -9999 -9999 -9999 -9999 -9999 -9999 -9999 -9999 -9999 -9999 -9999 -9999 -9999 -9999 -9999 -9999 -9999 2.24161E-1 2.24336E-1 2.25738E-1 2.43851E-1 2.40349E-1 2.56368E-1 2.54266E-1 2.55411E-1 2.80523E-1 3.08811E-1 3.74709E-1 4.55604E-1 5.20672E-1 5.92771E-1 5.40762E-1 4.58349E-1 4.52368E-1 4.43918E-1 3.45406E-1 3.39437E-1 3.23847E-1 3.2561E-1 4.86494E-1 6.45042E-1 6.55768E-1 6.62243E-1 6.76218E-1 6.67822E-1 6.0381E-1 5.80519E-1 6.38413E-1 6.4427E-1 6.37862E-1 6.39509E-1 6.23139E-1 6.24084E-1 6.10966E-1 5.76365E-1 6.04379E-1 5.98907E-1 5.79769E-1 5.67105E-1 5.77597E-1 5.90987E-1 5.64808E-1 5.471E-1 5.17902E-1 4.68751E-1 4.66966E-1 4.5284E-1 4.63108E-1 4.95759E-1 4.91102E-1 4.69641E-1 3.88372E-1 3.48895E-1 4.49326E-1 4.88452E-1 4.94597E-1 4.66093E-1 4.51596E-1 4.57922E-1 4.3775E-1 4.35653E-1 4.47168E-1 4.37181E-1 4.31712E-1 4.15666E-1 4.14654E-1 3.92198E-1 3.41439E-1 3.58311E-1 3.96855E-1 3.83113E-1 3.78166E-1 3.74741E-1 3.59597E-1 3.87978E-1 4.74615E-1 4.54836E-1 4.45044E-1 3.20831E-1 2.054E-1 1.72822E-1 1.84167E-1 1.90469E-1 2.01618E-1 1.8951E-1 1.95246E-1 2.11722E-1 3.60884E-1 5.5128E-1 5.60765E-1 5.24903E-1 5.2746E-1 5.20447E-1 4.79917E-1 3.26787E-1 2.02232E-1 1.33179E-1 1.19648E-1 1.27993E-1 1.20539E-1 9.30966E-2 7.66246E-2 8.64334E-2 1.39687E-1 2.46822E-1 3.61221E-1 3.30618E-1 2.64597E-1 1.76071E-1 8.77808E-2 5.30872E-2 8.18952E-2 1.95244E-1 2.38776E-1 1.60776E-1 7.99881E-2 7.03602E-2 1.26903E-1 2.5781E-1 3.26765E-1 2.35163E-1 1.94965E-1 1.69425E-1 9.84084E-2 4.18083E-2 2.84296E-2 3.1291E-2 3.72789E-2 4.90888E-2 7.20086E-2 1.15902E-1 2.38675E-1 4.66905E-1 4.79985E-1 2.99955E-1 2.03624E-1 1.55975E-1 1.32387E-1 7.51366E-2 7.50685E-2 1.22908E-1 1.7288E-1 -9999 -9999 -9999 -9999 -9999 -9999 -9999 -9999 -9999 -9999 -9999 -9999 -9999 -9999 -9999 -9999 -9999
-9999 -9999 -9999 -9999 -9999 -9999 -9999 -9999 -9999 -9999 -9999 -9999 -9999 -9999 -9999 -9999 -9999 -9999 -9999 -9999 -9999 -9999 -9999 -9999 -9999 -9999 -9999 -9999 -9999 -9999 -9999 -9999 -9999 -9999 -9999 -9999 -9999 -9999 -9999 -9999 -9999 -9999 -9999 -9999 -9999 -9999 -9999 -9999 -9999 -9999 -9999 -9999 -9999 -9999 -9999 -9999 -9999 -9999 -9999 -9999 -9999 -9999 -9999 -9999 -9999 -9999 -9999 -9999 -9999 -9999 -9999 -9999 -9999 -9999 -9999 -9999 -9999 -9999 -9999 -9999 -9999 -9999 -9999 -9999 -9999 -9999 -9999 -9999 -9999 -9999 -9999 -9999 -9999 -9999 -9999 -9999 -9999 -9999 -9999 -9999 -9999 2.25387E-1 2.24511E-1 2.32124E-1 2.59943E-1 2.80226E-1 2.80428E-1 2.55905E-1 2.6313E-1 2.7528E-1 2.94628E-1 3.28345E-1 3.999E-1 5.18685E-1 6.35347E-1 6.12441E-1 5.40805E-1 4.58848E-1 4.8232E-1 5.72885E-1 3.9918E-1 3.39888E-1 3.20994E-1 3.4275E-1 4.70448E-1 6.24545E-1 6.3738E-1 6.39269E-1 6.05043E-1 6.35555E-1 5.24403E-1 6.54475E-1 6.44105E-1 6.43981E-1 6.43932E-1 6.24148E-1 6.21648E-1 6.20048E-1 6.10039E-1 5.93443E-1 6.00676E-1 5.89664E-1 5.8883E-1 5.83524E-1 5.7079E-1 5.49604E-1 5.1705E-1 5.10493E-1 4.83853E-1 4.50838E-1 4.82423E-1 5.00275E-1 4.97714E-1 5.14047E-1 4.75508E-1 4.41202E-1 4.45326E-1 4.74028E-1 4.62909E-1 4.97814E-1 4.63929E-1 4.64249E-1 4.32479E-1 4.2173E-1 4.11292E-1 4.0937E-1 4.28562E-1 4.1733E-1 3.92546E-1 3.82501E-1 3.74442E-1 3.32799E-1 3.00516E-1 2.94553E-1 3.2033E-1 3.32748E-1 3.50925E-1 3.1868E-1 3.26905E-1 3.98231E-1 4.61322E-1 4.4671E-1 4.1543E-1 2.72679E-1 2.01011E-1 1.98726E-1 2.20096E-1 2.57419E-1 2.77531E-1 3.13533E-1 3.42902E-1 3.73153E-1 5.3151E-1 5.58398E-1 5.204E-1 4.9913E-1 5.15607E-1 5.05949E-1 4.70069E-1 3.67409E-1 2.06756E-1 1.26178E-1 1.09156E-1 1.04764E-1 9.78236E-2 8.82678E-2 8.35455E-2 9.60195E-2 1.24793E-1 1.713E-1 2.03388E-1 2.45741E-1 3.37982E-1 2.83023E-1 1.05213E-1 5.64023E-2 8.81604E-2 2.1876E-1 3.1118E-1 1.99028E-1 9.42143E-2 8.08574E-2 1.29952E-1 2.93442E-1 4.3849E-1 3.92339E-1 3.79697E-1 3.04489E-1 1.53304E-1 6.18756E-2 5.03522E-2 6.138E-2 8.2561E-2 1.33329E-1 2.1489E-1 2.89613E-1 3.99041E-1 5.30128E-1 5.38428E-1 5.02162E-1 4.36167E-1 3.72226E-1 2.66671E-1 1.86139E-1 -9999 -9999 -9999 -9999 -9999 -9999 -9999 -9999 -9999 -9999 -9999 -9999 -9999 -9999 -9999 -9999 -9999 -9999 -9999 -9999
-9999 -9999 -9999 -9999 -9999 -9999 -9999 -9999 -9999 -9999 -9999 -9999 -9999 -9999 -9999 -9999 -9999 -9999 -9999 -9999 -9999 -9999 -9999 -9999 -9999 -9999 -9999 -9999 -9999 -9999 -9999 -9999 -9999 -9999 -9999 -9999 -9999 -9999 -9999 -9999 -9999 -9999 -9999 -9999 -9999 -9999 -9999 -9999 -9999 -9999 -9999 -9999 -9999 -9999 -9999 -9999 -9999 -9999 -9999 -9999 -9999 -9999 -9999 -9999 -9999 -9999 -9999 -9999 -9999 -9999 -9999 -9999 -9999 -9999 -9999 -9999 -9999 -9999 -9999 -9999 -9999 -9999 -9999 -9999 -9999 -9999 -9999 -9999 -9999 -9999 -9999 -9999 -9999 -9999 -9999 -9999 -9999 -9999 -9999 -9999 2.27676E-1 2.24861E-1 2.25738E-1 2.57822E-1 3.35347E-1 3.23908E-1 3.74326E-1 3.93724E-1 3.26008E-1 2.83781E-1 2.7428E-1 3.21293E-1 3.67439E-1 5.09399E-1 6.57698E-1 6.57744E-1 5.88699E-1 4.85331E-1 5.35688E-1 6.75247E-1 4.79267E-1 3.65265E-1 3.69404E-1 3.91374E-1 4.51244E-1 4.84487E-1 4.81727E-1 4.27763E-1 4.66196E-1 4.43048E-1 5.63793E-1 6.60908E-1 6.43864E-1 6.58102E-1 6.24167E-1 6.21807E-1 6.15357E-1 6.1338E-1 6.15468E-1 5.96647E-1 5.88512E-1 5.64965E-1 5.56827E-1 5.62019E-1 5.78301E-1 5.49144E-1 5.12821E-1 4.73318E-1 4.47183E-1 4.55387E-1 4.86888E-1 5.28729E-1 5.21115E-1 4.95274E-1 4.46878E-1 4.29653E-1 4.7207E-1 5.05302E-1 5.09547E-1 4.92912E-1 4.55849E-1 4.34438E-1 4.29293E-1 4.08283E-1 3.85881E-1 3.98499E-1 3.98067E-1 4.05893E-1 3.79517E-1 3.63773E-1 3.52832E-1 3.57511E-1 3.6797E-1 3.23342E-1 2.83575E-1 2.89419E-1 2.95789E-1 2.88441E-1 3.24503E-1 4.12364E-1 4.42923E-1 4.06131E-1 3.0422E-1 2.31571E-1 2.1807E-1 2.26959E-1 2.55266E-1 2.89969E-1 3.14512E-1 3.68669E-1 3.9025E-1 5.41186E-1 5.50665E-1 5.37624E-1 5.13242E-1 4.74666E-1 4.88024E-1 4.78668E-1 4.51005E-1 3.95576E-1 2.20889E-1 1.23112E-1 1.11651E-1 1.25919E-1 1.33143E-1 1.24292E-1 1.0725E-1 9.99708E-2 9.55413E-2 8.97885E-2 9.20356E-2 1.38045E-1 2.6384E-1 3.41611E-1 1.46976E-1 6.94099E-2 1.08951E-1 2.77514E-1 4.29634E-1 2.53552E-1 1.20091E-1 8.93785E-2 1.26053E-1 2.53243E-1 4.28293E-1 5.32368E-1 5.44866E-1 4.051E-1 1.91379E-1 9.31435E-2 6.74996E-2 7.25539E-2 9.45346E-2 1.37145E-1 2.33415E-1 3.11571E-1 4.07615E-1 5.40991E-1 5.50594E-1 5.46342E-1 5.01499E-1 4.34415E-1 4.11916E-1 -9999 -9999 -9999 -9999 -9999 -9999 -9999 -9999 -9999 -9999 -9999 -9999 -9999 -9999 -9999 -9999 -9999 -9999 -9999 -9999 -9999
-9999 -9999 -9999 -9999 -9999 -9999 -9999 -9999 -9999 -9999 -9999 -9999 -9999 -9999 -9999 -9999 -9999 -9999 -9999 -9999 -9999 -9999 -9999 -9999 -9999 -9999 -9999 -9999 -9999 -9999 -9999 -9999 -9999 -9999 -9999 -9999 -9999 -9999 -9999 -9999 -9999 -9999 -9999 -9999 -9999 -9999 -9999 -9999 -9999 -9999 -9999 -9999 -9999 -9999 -9999 -9999 -9999 -9999 -9999 -9999 -9999 -9999 -9999 -9999 -9999 -9999 -9999 -9999 -9999 -9999 -9999 -9999 -9999 -9999 -9999 -9999 -9999 -9999 -9999 -9999 -9999 -9999 -9999 -9999 -9999 -9999 -9999 -9999 -9999 -9999 -9999 -9999 -9999 -9999 -9999 -9999 -9999 -9999 -9999 2.29803E-1 2.27676E-1 2.25563E-1 2.26794E-1 2.53997E-1 3.10847E-1 3.23029E-1 3.55335E-1 3.8094E-1 3.95646E-1 3.4563E-1 3.0072E-1 3.4011E-1 3.56072E-1 4.74797E-1 6.57628E-1 6.79374E-1 6.31248E-1 5.11158E-1 6.53706E-1 6.90424E-1 5.35169E-1 3.85698E-1 4.1991E-1 5.15623E-1 6.581E-1 6.62039E-1 6.61879E-1 6.43398E-1 6.00758E-1 4.42304E-1 6.24075E-1 6.3965E-1 6.32801E-1 6.42938E-1 6.18646E-1 6.08309E-1 6.19503E-1 6.05911E-1 5.70651E-1 5.6512E-1 6.09176E-1 5.69916E-1 5.27728E-1 5.11243E-1 5.35144E-1 5.18837E-1 4.88997E-1 4.5942E-1 4.72274E-1 4.94005E-1 5.19192E-1 5.41016E-1 5.0916E-1 4.64713E-1 4.51056E-1 4.47278E-1 4.69411E-1 5.16781E-1 4.99692E-1 4.59775E-1 4.305E-1 4.07939E-1 3.99944E-1 3.90444E-1 3.91875E-1 3.85676E-1 3.78716E-1 3.81199E-1 3.82548E-1 3.69817E-1 3.65666E-1 3.91689E-1 3.82536E-1 3.53573E-1 3.16401E-1 2.86005E-1 2.95056E-1 3.16622E-1 3.47787E-1 4.23122E-1 4.22092E-1 3.41878E-1 2.31346E-1 2.19916E-1 2.41938E-1 2.5302E-1 2.69757E-1 2.47741E-1 2.49433E-1 2.66173E-1 4.28185E-1 5.43396E-1 5.23148E-1 4.94507E-1 5.06125E-1 4.858E-1 4.40485E-1 4.65802E-1 4.40941E-1 4.02141E-1 2.28148E-1 1.31361E-1 1.22888E-1 1.8139E-1 2.31645E-1 2.38674E-1 2.14696E-1 2.02773E-1 1.43145E-1 9.00934E-2 6.8542E-2 8.37612E-2 1.70102E-1 3.51743E-1 2.86391E-1 1.26837E-1 1.57471E-1 3.89571E-1 4.43319E-1 3.47054E-1 2.01742E-1 1.15131E-1 1.01818E-1 1.34211E-1 2.58247E-1 4.86364E-1 5.98846E-1 4.3487E-1 2.44165E-1 1.6288E-1 9.65712E-2 6.32145E-2 7.44248E-2 9.57796E-2 1.45038E-1 2.1744E-1 3.32284E-1 4.85069E-1 4.8331E-1 4.82007E-1 4.75663E-1 5.06805E-1 -9999 -9999 -9999 -9999 -9999 -9999 -9999 -9999 -9999 -9999 -9999 -9999 -9999 -9999 -9999 -9999 -9999 -9999 -9999 -9999 -9999 -9999
-9999 -9999 -9999 -9999 -9999 -9999 -9999 -9999 -9999 -9999 -9999 -9999 -9999 -9999 -9999 -9999 -9999 -9999 -9999 -9999 -9999 -9999 -9999 -9999 -9999 -9999 -9999 -9999 -9999 -9999 -9999 -9999 -9999 -9999 -9999 -9999 -9999 -9999 -9999 -9999 -9999 -9999 -9999 -9999 -9999 -9999 -9999 -9999 -9999 -9999 -9999 -9999 -9999 -9999 -9999 -9999 -9999 -9999 -9999 -9999 -9999 -9999 -9999 -9999 -9999 -9999 -9999 -9999 -9999 -9999 -9999 -9999 -9999 -9999 -9999 -9999 -9999 -9999 -9999 -9999 -9999 -9999 -9999 -9999 -9999 -9999 -9999 -9999 -9999 -9999 -9999 -9999 -9999 -9999 -9999 -9999 -9999 -9999 2.31587E-1 2.29803E-1 2.28915E-1 2.27499E-1 2.41268E-1 2.46083E-1 2.73586E-1 3.02515E-1 3.31106E-1 3.4482E-1 3.99015E-1 4.09584E-1 3.14415E-1 3.40789E-1 3.79826E-1 5.01361E-1 6.79262E-1 6.89269E-1 6.31164E-1 5.60869E-1 6.85327E-1 6.85235E-1 5.57329E-1 4.06553E-1 4.73704E-1 6.34906E-1 6.76131E-1 6.59218E-1 6.75459E-1 6.5932E-1 5.94673E-1 4.73956E-1 5.65276E-1 6.37235E-1 6.54875E-1 6.40949E-1 6.17781E-1 6.15047E-1 6.26053E-1 6.02593E-1 5.45914E-1 5.63682E-1 5.83824E-1 5.65297E-1 5.40547E-1 4.93825E-1 4.86879E-1 4.73852E-1 4.34999E-1 3.96504E-1 4.89875E-1 5.29144E-1 5.48596E-1 5.19557E-1 4.84622E-1 4.46676E-1 4.76207E-1 4.93885E-1 5.12063E-1 5.28657E-1 5.04217E-1 4.55538E-1 4.2122E-1 3.97895E-1 3.94758E-1 4.00247E-1 4.17211E-1 4.15243E-1 3.96262E-1 4.11265E-1 4.20064E-1 4.024E-1 3.98955E-1 4.10863E-1 3.81677E-1 3.65463E-1 3.6253E-1 3.21206E-1 3.29292E-1 3.44688E-1 3.53045E-1 3.5718E-1 3.29329E-1 2.56569E-1 2.01222E-1 2.03602E-1 2.10742E-1 2.25931E-1 2.36593E-1 2.39098E-1 2.33582E-1 3.41234E-1 5.27191E-1 5.21685E-1 4.85868E-1 4.74446E-1 4.94722E-1 4.74717E-1 4.10949E-1 4.47409E-1 4.22408E-1 3.52717E-1 2.0034E-1 1.50478E-1 1.62647E-1 2.71003E-1 3.57605E-1 3.88957E-1 3.79243E-1 3.73298E-1 2.95619E-1 1.39919E-1 9.13335E-2 7.43068E-2 1.15347E-1 2.7838E-1 4.04162E-1 3.50637E-1 3.55102E-1 5.0793E-1 5.29575E-1 4.50705E-1 3.57592E-1 2.17481E-1 1.08857E-1 1.01279E-1 1.84685E-1 4.34356E-1 5.93667E-1 4.69024E-1 3.45956E-1 2.9244E-1 1.60319E-1 8.16905E-2 1.13813E-1 1.57847E-1 2.24864E-1 3.15106E-1 3.95496E-1 3.98176E-1 3.97635E-1 4.08381E-1 3.92761E-1 -9999 -9999 -9999 -9999 -9999 -9999 -9999 -9999 -9999 -9999 -9999 -9999 -9999 -9999 -9999 -9999 -9999 -9999 -9999 -9999 -9999 -9999 -9999
-9999 -9999 -9999 -9999 -9999 -9999 -9999 -9999 -9999 -9999 -9999 -9999 -9999 -9999 -9999 -9999 -9999 -9999 -9999 -9999 -9999 -9999 -9999 -9999 -9999 -9999 -9999 -9999 -9999 -9999 -9999 -9999 -9999 -9999 -9999 -9999 -9999 -9999 -9999 -9999 -9999 -9999 -9999 -9999 -9999 -9999 -9999 -9999 -9999 -9999 -9999 -9999 -9999 -9999 -9999 -9999 -9999 -9999 -9999 -9999 -9999 -9999 -9999 -9999 -9999 -9999 -9999 -9999 -9999 -9999 -9999 -9999 -9999 -9999 -9999 -9999 -9999 -9999 -9999 -9999 -9999 -9999 -9999 -9999 -9999 -9999 -9999 -9999 -9999 -9999 -9999 -9999 -9999 -9999 -9999 -9999 -9999 2.32482E-1 2.31587E-1 2.30516E-1 2.2927E-1 2.42189E-1 2.40166E-1 2.39982E-1 2.4182E-1 2.62742E-1 2.708E-1 3.24684E-1 3.63566E-1 4.3822E-1 3.95088E-1 3.52165E-1 4.33963E-1 5.822E-1 6.88021E-1 6.89188E-1 6.52605E-1 6.0828E-1 6.77407E-1 6.8455E-1 5.49382E-1 4.03163E-1 5.02313E-1 6.61429E-1 6.67441E-1 6.56832E-1 6.64637E-1 6.69093E-1 4.89008E-1 5.4767E-1 6.32115E-1 6.43474E-1 6.3571E-1 6.41103E-1 6.35831E-1 6.21336E-1 6.14518E-1 5.81192E-1 5.28934E-1 5.24439E-1 5.43668E-1 5.16266E-1 5.05065E-1 5.07415E-1 5.05125E-1 4.7624E-1 4.15053E-1 4.35482E-1 5.05687E-1 5.27144E-1 5.54651E-1 4.9793E-1 4.60534E-1 4.60789E-1 4.91253E-1 5.34023E-1 5.23593E-1 5.17768E-1 5.16083E-1 4.65871E-1 4.07933E-1 4.03126E-1 4.20712E-1 4.24019E-1 4.51249E-1 4.44923E-1 4.25285E-1 4.40793E-1 4.39152E-1 4.18597E-1 4.2465E-1 4.16006E-1 3.95655E-1 3.74996E-1 3.52518E-1 3.15535E-1 3.0048E-1 2.92278E-1 2.78324E-1 2.61372E-1 2.31917E-1 2.04023E-1 1.92209E-1 1.96239E-1 2.08401E-1 2.25191E-1 2.34639E-1 2.49515E-1 2.74577E-1 4.55456E-1 5.24129E-1 4.90692E-1 4.47804E-1 4.50227E-1 4.61744E-1 4.13813E-1 3.60987E-1 3.68251E-1 3.13733E-1 2.34814E-1 1.58321E-1 1.47012E-1 1.85938E-1 3.3267E-1 4.53574E-1 5.11789E-1 5.06726E-1 5.26442E-1 4.40629E-1 2.99304E-1 1.7279E-1 9.35841E-2 7.61047E-2 1.40824E-1 3.55004E-1 5.02647E-1 5.30877E-1 6.14142E-1 6.00039E-1 5.68502E-1 5.25077E-1 3.55762E-1 1.41192E-1 1.11535E-1 1.87264E-1 4.12437E-1 5.89842E-1 5.72219E-1 5.33674E-1 4.66918E-1 2.61173E-1 1.39449E-1 1.84271E-1 3.40958E-1 4.13504E-1 3.82646E-1 3.63939E-1 3.16254E-1 2.63816E-1 2.6702E-1 3.11402E-1 -9999 -9999 -9999 -9999 -9999 -9999 -9999 -9999 -9999 -9999 -9999 -9999 -9999 -9999 -9999 -9999 -9999 -9999 -9999 -9999 -9999 -9999 -9999
-9999 -9999 -9999 -9999 -9999 -9999 -9999 -9999 -9999 -9999 -9999 -9999 -9999 -9999 -9999 -9999 -9999 -9999 -9999 -9999 -9999 -9999 -9999 -9999 -9999 -9999 -9999 -9999 -9999 -9999 -9999 -9999 -9999 -9999 -9999 -9999 -9999 -9999 -9999 -9999 -9999 -9999 -9999 -9999 -9999 -9999 -9999 -9999 -9999 -9999 -9999 -9999 -9999 -9999 -9999 -9999 -9999 -9999 -9999 -9999 -9999 -9999 -9999 -9999 -9999 -9999 -9999 -9999 -9999 -9999 -9999 -9999 -9999 -9999 -9999 -9999 -9999 -9999 -9999 -9999 -9999 -9999 -9999 -9999 -9999 -9999 -9999 -9999 -9999 -9999 -9999 -9999 -9999 -9999 -9999 -9999 2.32841E-1 2.31587E-1 2.31051E-1 2.30516E-1 2.26091E-1 2.24512E-1 2.39799E-1 2.37608E-1 2.33807E-1 2.54458E-1 2.79916E-1 2.89948E-1 3.44723E-1 4.09828E-1 4.56796E-1 3.89339E-1 4.68493E-1 6.08112E-1 6.85346E-1 6.8907E-1 6.22871E-1 6.50051E-1 6.71165E-1 6.85639E-1 5.10106E-1 4.2285E-1 5.80061E-1 6.68077E-1 6.51185E-1 6.59645E-1 6.75451E-1 5.62785E-1 4.71453E-1 5.52892E-1 6.38113E-1 6.53446E-1 6.43995E-1 6.29528E-1 6.07487E-1 6.22343E-1 6.23592E-1 5.81171E-1 5.23772E-1 5.26719E-1 4.96535E-1 5.10069E-1 5.28994E-1 5.33843E-1 4.98032E-1 4.6756E-1 4.85332E-1 5.08651E-1 5.27238E-1 5.59616E-1 5.41263E-1 4.97394E-1 5.04642E-1 5.31512E-1 5.23756E-1 5.46276E-1 4.99388E-1 4.83671E-1 4.92769E-1 4.53089E-1 4.33129E-1 4.47174E-1 4.49109E-1 4.6367E-1 4.6789E-1 4.47923E-1 4.48668E-1 4.31376E-1 4.25716E-1 3.92574E-1 3.84435E-1 3.71655E-1 3.73537E-1 3.56963E-1 3.47106E-1 2.90597E-1 2.62366E-1 2.57842E-1 2.49332E-1 2.40963E-1 2.20446E-1 2.23046E-1 2.10489E-1 2.00446E-1 2.42198E-1 2.6945E-1 2.96262E-1 2.88959E-1 3.93896E-1 5.09642E-1 5.04466E-1 4.59946E-1 4.17887E-1 4.43862E-1 4.47436E-1 3.71084E-1 2.93392E-1 2.77915E-1 2.24338E-1 1.77052E-1 1.56267E-1 1.42605E-1 1.7189E-1 2.975E-1 4.32254E-1 5.1472E-1 5.65871E-1 5.70799E-1 5.84233E-1 4.98764E-1 3.64577E-1 1.31914E-1 7.75638E-2 1.09941E-1 2.02866E-1 3.4968E-1 5.10023E-1 5.7624E-1 6.07536E-1 5.96853E-1 5.98667E-1 3.79991E-1 1.59428E-1 1.25893E-1 1.8114E-1 3.3193E-1 4.96035E-1 5.91675E-1 6.20693E-1 5.78056E-1 4.4985E-1 2.86096E-1 2.77593E-1 3.8351E-1 3.83048E-1 3.08236E-1 2.22359E-1 1.94278E-1 1.88834E-1 2.14042E-1 -9999 -9999 -9999 -9999 -9999 -9999 -9999 -9999 -9999 -9999 -9999 -9999 -9999 -9999 -9999 -9999 -9999 -9999 -9999 -9999 -9999 -9999 -9999 -9999
-9999 -9999 -9999 -9999 -9999 -9999 -9999 -9999 -9999 -9999 -9999 -9999 -9999 -9999 -9999 -9999 -9999 -9999 -9999 -9999 -9999 -9999 -9999 -9999 -9999 -9999 -9999 -9999 -9999 -9999 -9999 -9999 -9999 -9999 -9999 -9999 -9999 -9999 -9999 -9999 -9999 -9999 -9999 -9999 -9999 -9999 -9999 -9999 -9999 -9999 -9999 -9999 -9999 -9999 -9999 -9999 -9999 -9999 -9999 -9999 -9999 -9999 -9999 -9999 -9999 -9999 -9999 -9999 -9999 -9999 -9999 -9999 -9999 -9999 -9999 -9999 -9999 -9999 -9999 -9999 -9999 -9999 -9999 -9999 -9999 -9999 -9999 -9999 -9999 -9999 -9999 -9999 -9999 -9999 -9999 2.3428E-1 2.32661E-1 2.31587E-1 2.30872E-1 2.27501E-1 2.26443E-1 2.42558E-1 2.39799E-1 2.34348E-1 2.3237E-1 2.50475E-1 2.54839E-1 2.99245E-1 3.12255E-1 3.96771E-1 4.77761E-1 4.70495E-1 5.26911E-1 6.88931E-1 6.85438E-1 6.90504E-1 6.11954E-1 6.85302E-1 6.73625E-1 6.71785E-1 4.97295E-1 4.67447E-1 6.13699E-1 6.72322E-1 6.51302E-1 6.51337E-1 6.68943E-1 5.22399E-1 4.99051E-1 6.31356E-1 6.37581E-1 6.48227E-1 6.46005E-1 6.43113E-1 6.05034E-1 6.07495E-1 5.96539E-1 5.78254E-1 5.41207E-1 5.51717E-1 5.29059E-1 5.54155E-1 5.51479E-1 5.16828E-1 4.87042E-1 4.81096E-1 5.03608E-1 5.49756E-1 5.67324E-1 5.60364E-1 5.4363E-1 5.47616E-1 5.43136E-1 5.50245E-1 5.38476E-1 5.17305E-1 4.66422E-1 4.79521E-1 5.09638E-1 5.00773E-1 4.86083E-1 4.90172E-1 4.82761E-1 4.62171E-1 4.38812E-1 4.1619E-1 4.20085E-1 3.97273E-1 4.22601E-1 4.03884E-1 3.71211E-1 3.56152E-1 3.45354E-1 3.30413E-1 3.20981E-1 3.41788E-1 3.39059E-1 3.22765E-1 3.35271E-1 3.08627E-1 2.89176E-1 2.86452E-1 2.33545E-1 1.96239E-1 2.20413E-1 2.62677E-1 2.65679E-1 3.15187E-1 4.63821E-1 5.0191E-1 4.65492E-1 4.51329E-1 4.20558E-1 4.33567E-1 4.10835E-1 3.21936E-1 2.49113E-1 2.36187E-1 1.98722E-1 1.65855E-1 1.66809E-1 1.83289E-1 2.22547E-1 2.91594E-1 4.00796E-1 4.54165E-1 5.46861E-1 5.97356E-1 6.21694E-1 5.97356E-1 5.2153E-1 2.30246E-1 1.27827E-1 1.40608E-1 1.97608E-1 2.90831E-1 4.70353E-1 6.05087E-1 6.18048E-1 5.94167E-1 5.5757E-1 3.96711E-1 1.94344E-1 1.20725E-1 1.39987E-1 1.9249E-1 2.75795E-1 3.78267E-1 4.32303E-1 4.1572E-1 3.94041E-1 3.77466E-1 3.5489E-1 3.19745E-1 2.54134E-1 2.14138E-1 1.54847E-1 1.26816E-1 1.48666E-1 -9999 -9999 -9999 -9999 -9999 -9999 -9999 -9999 -9999 -9999 -9999 -9999 -9999 -9999 -9999 -9999 -9999 -9999 -9999 -9999 -9999 -9999 -9999 -9999 -9999
-9999 -9999 -9999 -9999 -9999 -9999 -9999 -9999 -9999 -9999 -9999 -9999 -9999 -9999 -9999 -9999 -9999 -9999 -9999 -9999 -9999 -9999 -9999 -9999 -9999 -9999 -9999 -9999 -9999 -9999 -9999 -9999 -9999 -9999 -9999 -9999 -9999 -9999 -9999 -9999 -9999 -9999 -9999 -9999 -9999 -9999 -9999 -9999 -9999 -9999 -9999 -9999 -9999 -9999 -9999 -9999 -9999 -9999 -9999 -9999 -9999 -9999 -9999 -9999 -9999 -9999 -9999 -9999 -9999 -9999 -9999 -9999 -9999 -9999 -9999 -9999 -9999 -9999 -9999 -9999 -9999 -9999 -9999 -9999 -9999 -9999 -9999 -9999 -9999 -9999 -9999 -9999 -9999 -9999 2.341E-1 2.3338E-1 2.3338E-1 2.332E-1 2.29094E-1 2.28208E-1 2.28385E-1 2.45152E-1 2.40167E-1 2.36518E-1 2.50853E-1 2.48781E-1 2.48219E-1 2.94838E-1 3.28568E-1 3.63246E-1 4.14632E-1 4.92037E-1 5.65246E-1 6.90651E-1 6.80178E-1 6.81657E-1 6.09565E-1 6.1267E-1 6.71777E-1 6.33931E-1 5.19388E-1 5.31923E-1 6.46708E-1 6.64373E-1 6.54109E-1 6.66843E-1 6.78506E-1 5.14371E-1 5.54879E-1 6.48685E-1 6.37192E-1 6.32909E-1 6.32333E-1 6.27356E-1 5.96617E-1 6.12811E-1 6.17047E-1 6.0902E-1 5.87649E-1 5.82473E-1 5.74614E-1 5.61623E-1 5.21521E-1 4.9605E-1 4.81357E-1 5.161E-1 5.57738E-1 5.8337E-1 5.54109E-1 5.64733E-1 5.54278E-1 5.61885E-1 5.23745E-1 5.15888E-1 4.95615E-1 4.69075E-1 4.3417E-1 4.54054E-1 4.6635E-1 4.86071E-1 4.81426E-1 4.7694E-1 4.36962E-1 4.53047E-1 4.27111E-1 3.90978E-1 3.975E-1 3.90927E-1 4.10719E-1 4.0975E-1 3.88234E-1 3.65434E-1 3.30746E-1 2.90049E-1 3.15443E-1 3.71176E-1 3.90477E-1 3.78117E-1 4.03784E-1 4.39231E-1 4.37533E-1 3.58651E-1 2.54746E-1 1.92802E-1 2.07287E-1 2.73273E-1 2.83141E-1 3.45962E-1 4.63657E-1 5.41387E-1 5.2581E-1 4.50493E-1 4.27064E-1 4.07448E-1 3.83463E-1 2.81814E-1 2.37805E-1 2.20832E-1 1.9012E-1 1.64739E-1 1.68394E-1 2.05979E-1 2.63948E-1 2.94299E-1 3.04809E-1 3.35546E-1 3.91417E-1 4.86021E-1 5.27661E-1 5.6008E-1 6.16679E-1 4.67236E-1 2.95375E-1 3.19927E-1 4.12933E-1 4.82848E-1 5.78948E-1 6.1264E-1 6.09681E-1 5.78324E-1 5.45057E-1 4.69405E-1 2.52157E-1 1.14705E-1 9.21742E-2 1.00964E-1 1.10961E-1 1.49431E-1 1.87664E-1 1.75237E-1 2.07438E-1 2.37359E-1 2.42643E-1 1.96629E-1 1.60083E-1 1.48052E-1 1.33446E-1 1.12807E-1 1.41712E-1 -9999 -9999 -9999 -9999 -9999 -9999 -9999 -9999 -9999 -9999 -9999 -9999 -9999 -9999 -9999 -9999 -9999 -9999 -9999 -9999 -9999 -9999 -9999 -9999 -9999
-9999 -9999 -9999 -9999 -9999 -9999 -9999 -9999 -9999 -9999 -9999 -9999 -9999 -9999 -9999 -9999 -9999 -9999 -9999 -9999 -9999 -9999 -9999 -9999 -9999 -9999 -9999 -9999 -9999 -9999 -9999 -9999 -9999 -9999 -9999 -9999 -9999 -9999 -9999 -9999 -9999 -9999 -9999 -9999 -9999 -9999 -9999 -9999 -9999 -9999 -9999 -9999 -9999 -9999 -9999 -9999 -9999 -9999 -9999 -9999 -9999 -9999 -9999 -9999 -9999 -9999 -9999 -9999 -9999 -9999 -9999 -9999 -9999 -9999 -9999 -9999 -9999 -9999 -9999 -9999 -9999 -9999 -9999 -9999 -9999 -9999 -9999 -9999 -9999 -9999 -9999 -9999 -9999 -9999 2.332E-1 2.16342E-1 2.3428E-1 2.31767E-1 2.30873E-1 2.29982E-1 2.47764E-1 2.45153E-1 2.61187E-1 2.5752E-1 2.52936E-1 2.46349E-1 2.45603E-1 2.70695E-1 3.25031E-1 3.78881E-1 4.34706E-1 4.98568E-1 6.53535E-1 6.80156E-1 6.71415E-1 6.85801E-1 6.47348E-1 6.67304E-1 6.81815E-1 6.37424E-1 6.59853E-1 6.65245E-1 6.67022E-1 6.5315E-1 6.42487E-1 6.58543E-1 6.53789E-1 5.55623E-1 5.32425E-1 6.47573E-1 6.56832E-1 6.42901E-1 6.40827E-1 6.16725E-1 5.93519E-1 6.08012E-1 6.07907E-1 5.84645E-1 5.51034E-1 5.51152E-1 5.53667E-1 5.48643E-1 5.12569E-1 5.05864E-1 4.8775E-1 5.08278E-1 5.6232E-1 5.68226E-1 5.16554E-1 5.05512E-1 4.76546E-1 5.01327E-1 5.19746E-1 5.31935E-1 4.64169E-1 4.28584E-1 4.23369E-1 4.32611E-1 4.28316E-1 4.62189E-1 4.68319E-1 4.29455E-1 4.03962E-1 4.09017E-1 4.23304E-1 4.05351E-1 3.64344E-1 3.68904E-1 3.64297E-1 3.73463E-1 3.67719E-1 3.38016E-1 3.15373E-1 2.6918E-1 2.86278E-1 3.31649E-1 3.85446E-1 4.11556E-1 4.14773E-1 4.39206E-1 4.47158E-1 4.23098E-1 2.66727E-1 1.99928E-1 2.31174E-1 2.92271E-1 3.01659E-1 3.38326E-1 4.12554E-1 4.69976E-1 5.20653E-1 4.96344E-1 4.34031E-1 4.10335E-1 3.79006E-1 2.87379E-1 2.36452E-1 2.15927E-1 2.06298E-1 1.90843E-1 1.85435E-1 2.12617E-1 2.26326E-1 2.31767E-1 2.01287E-1 2.12712E-1 2.52735E-1 2.61047E-1 3.14254E-1 4.91717E-1 5.68082E-1 6.22238E-1 6.09197E-1 5.74991E-1 5.98544E-1 6.14653E-1 6.17279E-1 6.15254E-1 6.23189E-1 6.09922E-1 6.051E-1 5.67001E-1 3.65817E-1 1.59807E-1 8.2958E-2 5.76116E-2 4.92109E-2 6.47161E-2 9.63635E-2 1.02038E-1 1.149E-1 1.28124E-1 1.32874E-1 1.04863E-1 9.70603E-2 9.68876E-2 1.14734E-1 1.09736E-1 1.6295E-1 -9999 -9999 -9999 -9999 -9999 -9999 -9999 -9999 -9999 -9999 -9999 -9999 -9999 -9999 -9999 -9999 -9999 -9999 -9999 -9999 -9999 -9999 -9999 -9999 -9999
-9999 -9999 -9999 -9999 -9999 -9999 -9999 -9999 -9999 -9999 -9999 -9999 -9999 -9999 -9999 -9999 -9999 -9999 -9999 -9999 -9999 -9999 -9999 -9999 -9999 -9999 -9999 -9999 -9999 -9999 -9999 -9999 -9999 -9999 -9999 -9999 -9999 -9999 -9999 -9999 -9999 -9999 -9999 -9999 -9999 -9999 -9999 -9999 -9999 -9999 -9999 -9999 -9999 -9999 -9999 -9999 -9999 -9999 -9999 -9999 -9999 -9999 -9999 -9999 -9999 -9999 -9999 -9999 -9999 -9999 -9999 -9999 -9999 -9999 -9999 -9999 -9999 -9999 -9999 -9999 -9999 -9999 -9999 -9999 -9999 -9999 -9999 -9999 -9999 -9999 -9999 -9999 -9999 2.16342E-1 2.15661E-1 2.32841E-1 2.31588E-1 2.32842E-1 2.32663E-1 2.49454E-1 2.45898E-1 2.45711E-1 2.61964E-1 2.57904E-1 2.50665E-1 2.65568E-1 2.62834E-1 2.6773E-1 3.20201E-1 4.04426E-1 4.94297E-1 5.98006E-1 6.84613E-1 6.66085E-1 6.76998E-1 6.86023E-1 6.72174E-1 6.83756E-1 6.75519E-1 6.80909E-1 6.70006E-1 6.56635E-1 6.48003E-1 6.31889E-1 6.4823E-1 6.63991E-1 6.21016E-1 5.22158E-1 5.27671E-1 6.41283E-1 6.56844E-1 6.26723E-1 6.20971E-1 6.2723E-1 6.04806E-1 5.99956E-1 5.90365E-1 5.71727E-1 5.36194E-1 5.51292E-1 5.7318E-1 5.75738E-1 5.46846E-1 5.65138E-1 5.57311E-1 5.59616E-1 5.63536E-1 5.66254E-1 5.66036E-1 4.9224E-1 4.45333E-1 4.52991E-1 4.95936E-1 5.24368E-1 4.77248E-1 4.38292E-1 4.04208E-1 4.07551E-1 4.21376E-1 4.36098E-1 4.29671E-1 4.21876E-1 3.84454E-1 3.87704E-1 3.95398E-1 3.90351E-1 3.62954E-1 3.41671E-1 3.42753E-1 3.46904E-1 3.43663E-1 3.22075E-1 2.53179E-1 2.60854E-1 2.767E-1 2.83784E-1 2.86173E-1 2.66685E-1 2.78181E-1 3.75525E-1 4.53456E-1 4.39375E-1 2.9299E-1 2.07039E-1 2.33605E-1 2.98064E-1 2.9942E-1 3.18962E-1 3.73693E-1 4.45042E-1 4.48238E-1 4.6922E-1 3.94928E-1 3.93551E-1 3.70405E-1 2.85848E-1 2.30068E-1 2.21819E-1 2.18152E-1 2.13315E-1 2.1599E-1 2.09813E-1 1.98705E-1 1.87125E-1 1.59601E-1 1.57351E-1 1.58015E-1 1.50602E-1 2.01616E-1 3.45839E-1 5.17715E-1 5.7357E-1 5.93232E-1 6.01269E-1 6.04235E-1 5.5793E-1 5.37886E-1 5.69505E-1 6.07646E-1 6.28843E-1 5.93844E-1 5.91724E-1 5.0258E-1 2.57938E-1 1.07989E-1 5.08434E-2 3.57714E-2 4.08271E-2 5.31984E-2 5.77025E-2 6.46851E-2 8.68829E-2 9.05973E-2 7.0928E-2 7.00762E-2 8.39303E-2 9.82451E-2 1.11453E-1 -9999 -9999 -9999 -9999 -9999 -9999 -9999 -9999 -9999 -9999 -9999 -9999 -9999 -9999 -9999 -9999 -9999 -9999 -9999 -9999 -9999 -9999 -9999 -9999 -9999 -9999
-9999 -9999 -9999 -9999 -9999 -9999 -9999 -9999 -9999 -9999 -9999 -9999 -9999 -9999 -9999 -9999 -9999 -9999 -9999 -9999 -9999 -9999 -9999 -9999 -9999 -9999 -9999 -9999 -9999 -9999 -9999 -9999 -9999 -9999 -9999 -9999 -9999 -9999 -9999 -9999 -9999 -9999 -9999 -9999 -9999 -9999 -9999 -9999 -9999 -9999 -9999 -9999 -9999 -9999 -9999 -9999 -9999 -9999 -9999 -9999 -9999 -9999 -9999 -9999 -9999 -9999 -9999 -9999 -9999 -9999 -9999 -9999 -9999 -9999 -9999 -9999 -9999 -9999 -9999 -9999 -9999 -9999 -9999 -9999 -9999 -9999 -9999 -9999 -9999 -9999 -9999 -9999 2.16172E-1 2.14982E-1 2.14474E-1 2.29094E-1 2.30873E-1 2.32483E-1 2.33741E-1 2.47391E-1 2.45711E-1 2.44224E-1 2.60413E-1 2.53888E-1 2.69111E-1 2.65765E-1 2.63223E-1 2.82665E-1 3.39662E-1 4.33224E-1 5.39167E-1 6.87144E-1 6.63198E-1 6.74303E-1 6.87789E-1 6.87638E-1 6.81378E-1 6.78586E-1 6.75763E-1 6.75827E-1 6.62435E-1 6.42798E-1 6.2946E-1 6.3492E-1 6.61902E-1 6.80204E-1 5.76111E-1 5.16639E-1 5.49165E-1 6.40167E-1 6.5934E-1 6.37924E-1 5.93269E-1 6.17319E-1 6.19798E-1 6.00544E-1 5.90037E-1 5.58952E-1 5.62885E-1 5.97229E-1 6.05014E-1 6.00879E-1 5.94075E-1 6.04928E-1 5.82435E-1 5.68967E-1 5.5583E-1 5.21791E-1 5.50033E-1 5.17977E-1 4.6146E-1 4.76507E-1 5.17544E-1 4.81175E-1 4.42974E-1 4.11768E-1 3.85493E-1 3.79534E-1 4.00039E-1 3.89885E-1 3.87724E-1 4.19957E-1 3.87366E-1 3.60366E-1 3.59156E-1 3.62895E-1 3.6293E-1 3.51774E-1 3.43903E-1 3.31469E-1 3.25388E-1 2.63176E-1 2.29513E-1 2.40742E-1 2.61606E-1 2.66738E-1 2.45564E-1 2.27053E-1 2.39006E-1 3.268E-1 4.6002E-1 4.4124E-1 3.37692E-1 2.45891E-1 2.70409E-1 3.06949E-1 3.23908E-1 3.16055E-1 3.63124E-1 4.2938E-1 4.10241E-1 4.01892E-1 3.77025E-1 3.66116E-1 3.43755E-1 2.56153E-1 2.17842E-1 2.22786E-1 2.10835E-1 2.03654E-1 1.99621E-1 1.97645E-1 1.80655E-1 1.71396E-1 1.59599E-1 1.53558E-1 1.40515E-1 1.26116E-1 1.54036E-1 2.17015E-1 3.37134E-1 4.40215E-1 4.91016E-1 4.76473E-1 4.02264E-1 3.04027E-1 2.72028E-1 3.20159E-1 4.58195E-1 6.32076E-1 6.23237E-1 6.31813E-1 5.5202E-1 3.22166E-1 1.6621E-1 8.72487E-2 6.16037E-2 5.00009E-2 4.32634E-2 3.93228E-2 4.88471E-2 6.35986E-2 6.21802E-2 5.36325E-2 5.19971E-2 6.30767E-2 7.74076E-2 1.06548E-1 -9999 -9999 -9999 -9999 -9999 -9999 -9999 -9999 -9999 -9999 -9999 -9999 -9999 -9999 -9999 -9999 -9999 -9999 -9999 -9999 -9999 -9999 -9999 -9999 -9999 -9999
-9999 -9999 -9999 -9999 -9999 -9999 -9999 -9999 -9999 -9999 -9999 -9999 -9999 -9999 -9999 -9999 -9999 -9999 -9999 -9999 -9999 -9999 -9999 -9999 -9999 -9999 -9999 -9999 -9999 -9999 -9999 -9999 -9999 -9999 -9999 -9999 -9999 -9999 -9999 -9999 -9999 -9999 -9999 -9999 -9999 -9999 -9999 -9999 -9999 -9999 -9999 -9999 -9999 -9999 -9999 -9999 -9999 -9999 -9999 -9999 -9999 -9999 -9999 -9999 -9999 -9999 -9999 -9999 -9999 -9999 -9999 -9999 -9999 -9999 -9999 -9999 -9999 -9999 -9999 -9999 -9999 -9999 -9999 -9999 -9999 -9999 -9999 -9999 -9999 -9999 -9999 2.17024E-1 2.15491E-1 2.13966E-1 2.10273E-1 2.10607E-1 2.28562E-1 2.31052E-1 2.47578E-1 2.47204E-1 2.45711E-1 2.61964E-1 2.55413E-1 2.71092E-1 2.68716E-1 2.6655E-1 2.79618E-1 2.80429E-1 3.14108E-1 4.34706E-1 6.41592E-1 6.71006E-1 6.71343E-1 6.86045E-1 6.85886E-1 6.81311E-1 6.73104E-1 6.78373E-1 6.78272E-1 6.55761E-1 6.42625E-1 6.43098E-1 6.37718E-1 6.53954E-1 6.69847E-1 6.61125E-1 5.92737E-1 5.42688E-1 5.49662E-1 6.32686E-1 6.45955E-1 6.39748E-1 5.99162E-1 5.88405E-1 6.01508E-1 5.77115E-1 5.69441E-1 5.50062E-1 5.92015E-1 6.19399E-1 5.94343E-1 5.9193E-1 5.99735E-1 5.57459E-1 5.20298E-1 5.60609E-1 5.67456E-1 5.10105E-1 5.03141E-1 5.08129E-1 4.63157E-1 4.50476E-1 4.91159E-1 4.82213E-1 4.45246E-1 4.39207E-1 4.13059E-1 3.99504E-1 3.71762E-1 3.57029E-1 3.57984E-1 3.95529E-1 3.87126E-1 3.58825E-1 3.50726E-1 3.4256E-1 3.51418E-1 3.55097E-1 3.37167E-1 3.25811E-1 3.34524E-1 3.27926E-1 2.67406E-1 2.64318E-1 2.99296E-1 3.48154E-1 3.44951E-1 2.91059E-1 2.77994E-1 3.15739E-1 4.58026E-1 4.53549E-1 3.44012E-1 3.14916E-1 4.02391E-1 4.05537E-1 3.782E-1 3.28941E-1 3.35744E-1 3.93537E-1 3.82607E-1 3.66294E-1 3.82226E-1 3.67503E-1 3.35556E-1 2.62174E-1 2.11528E-1 2.04126E-1 2.02756E-1 2.02194E-1 1.96054E-1 1.90483E-1 1.72029E-1 1.64324E-1 1.52272E-1 1.55929E-1 1.35137E-1 1.26955E-1 1.25744E-1 1.49015E-1 2.31708E-1 3.02271E-1 2.92802E-1 2.82675E-1 2.2325E-1 1.82788E-1 1.40668E-1 1.63936E-1 3.1578E-1 6.00051E-1 6.23193E-1 6.26089E-1 5.59652E-1 3.74015E-1 2.41432E-1 2.09189E-1 2.00558E-1 1.27795E-1 6.60303E-2 4.05323E-2 3.76128E-2 4.41683E-2 4.72221E-2 4.80668E-2 4.49741E-2 4.88977E-2 6.69267E-2 1.08258E-1 -9999 -9999 -9999 -9999 -9999 -9999 -9999 -9999 -9999 -9999 -9999 -9999 -9999 -9999 -9999 -9999 -9999 -9999 -9999 -9999 -9999 -9999 -9999 -9999 -9999 -9999
-9999 -9999 -9999 -9999 -9999 -9999 -9999 -9999 -9999 -9999 -9999 -9999 -9999 -9999 -9999 -9999 -9999 -9999 -9999 -9999 -9999 -9999 -9999 -9999 -9999 -9999 -9999 -9999 -9999 -9999 -9999 -9999 -9999 -9999 -9999 -9999 -9999 -9999 -9999 -9999 -9999 -9999 -9999 -9999 -9999 -9999 -9999 -9999 -9999 -9999 -9999 -9999 -9999 -9999 -9999 -9999 -9999 -9999 -9999 -9999 -9999 -9999 -9999 -9999 -9999 -9999 -9999 -9999 -9999 -9999 -9999 -9999 -9999 -9999 -9999 -9999 -9999 -9999 -9999 -9999 -9999 -9999 -9999 -9999 -9999 -9999 -9999 -9999 -9999 -9999 -9999 2.16002E-1 2.14305E-1 2.0944E-1 2.08609E-1 2.08775E-1 2.25739E-1 2.25389E-1 2.44781E-1 2.45711E-1 2.5002E-1 2.68032E-1 2.61577E-1 2.71291E-1 2.67139E-1 2.81647E-1 2.79821E-1 2.98734E-1 3.08078E-1 3.99355E-1 6.33931E-1 6.70681E-1 6.87162E-1 6.23743E-1 6.68345E-1 6.80912E-1 6.75387E-1 6.68254E-1 6.7837E-1 6.63845E-1 6.34319E-1 6.31964E-1 6.51033E-1 6.69114E-1 6.769E-1 6.74793E-1 6.02403E-1 5.54632E-1 6.09645E-1 6.41747E-1 6.50378E-1 6.23185E-1 5.85881E-1 5.54858E-1 5.65205E-1 5.53087E-1 5.81827E-1 5.76161E-1 5.9163E-1 6.06729E-1 5.88284E-1 5.62311E-1 5.31119E-1 5.09753E-1 4.90512E-1 5.45639E-1 5.63392E-1 4.87078E-1 4.63123E-1 4.85145E-1 4.5482E-1 4.23006E-1 4.60587E-1 4.57652E-1 4.57972E-1 4.39844E-1 4.16033E-1 4.00533E-1 3.81663E-1 3.54429E-1 3.43876E-1 3.64539E-1 3.78319E-1 3.69792E-1 3.51954E-1 3.55474E-1 3.60054E-1 3.5246E-1 3.29228E-1 3.32722E-1 3.53113E-1 3.62611E-1 3.24445E-1 2.56807E-1 2.63606E-1 3.38563E-1 3.99813E-1 3.81761E-1 3.61567E-1 3.58187E-1 4.33475E-1 4.5769E-1 3.87986E-1 4.11775E-1 4.6621E-1 4.08544E-1 3.96995E-1 3.40595E-1 2.87379E-1 3.10316E-1 3.89052E-1 4.13695E-1 4.0283E-1 3.93009E-1 3.63586E-1 3.18075E-1 2.29194E-1 1.83833E-1 1.88904E-1 1.97361E-1 1.95968E-1 1.8445E-1 1.78677E-1 1.67883E-1 1.57688E-1 1.45996E-1 1.2402E-1 1.20435E-1 1.27984E-1 1.51204E-1 1.87631E-1 2.01325E-1 1.6397E-1 1.52549E-1 1.37855E-1 1.07415E-1 8.88833E-2 1.48372E-1 3.79471E-1 6.2984E-1 6.12351E-1 6.47765E-1 6.22109E-1 5.3315E-1 4.0945E-1 4.44056E-1 3.90607E-1 2.33744E-1 9.56988E-2 4.16337E-2 3.60385E-2 4.97032E-2 6.65795E-2 7.41109E-2 5.67074E-2 5.75299E-2 8.19434E-2 1.43093E-1 -9999 -9999 -9999 -9999 -9999 -9999 -9999 -9999 -9999 -9999 -9999 -9999 -9999 -9999 -9999 -9999 -9999 -9999 -9999 -9999 -9999 -9999 -9999 -9999 -9999 -9999
-9999 -9999 -9999 -9999 -9999 -9999 -9999 -9999 -9999 -9999 -9999 -9999 -9999 -9999 -9999 -9999 -9999 -9999 -9999 -9999 -9999 -9999 -9999 -9999 -9999 -9999 -9999 -9999 -9999 -9999 -9999 -9999 -9999 -9999 -9999 -9999 -9999 -9999 -9999 -9999 -9999 -9999 -9999 -9999 -9999 -9999 -9999 -9999 -9999 -9999 -9999 -9999 -9999 -9999 -9999 -9999 -9999 -9999 -9999 -9999 -9999 -9999 -9999 -9999 -9999 -9999 -9999 -9999 -9999 -9999 -9999 -9999 -9999 -9999 -9999 -9999 -9999 -9999 -9999 -9999 -9999 -9999 -9999 -9999 -9999 -9999 -9999 -9999 -9999 -9999 -9999 2.15152E-1 2.10941E-1 2.10273E-1 2.09107E-1 2.07946E-1 2.219E-1 2.23465E-1 2.41453E-1 2.44595E-1 2.74188E-1 3.74239E-1 3.20076E-1 2.77493E-1 2.63224E-1 2.79618E-1 2.78002E-1 2.96633E-1 2.97264E-1 3.38313E-1 5.10859E-1 6.30426E-1 5.34923E-1 5.79765E-1 6.70372E-1 6.77439E-1 6.59452E-1 5.80012E-1 6.71705E-1 6.69095E-1 6.47549E-1 6.61491E-1 6.71419E-1 6.75012E-1 6.38123E-1 6.67673E-1 6.50059E-1 6.13227E-1 6.30817E-1 6.42962E-1 6.36607E-1 6.12176E-1 5.77639E-1 5.61032E-1 5.53299E-1 5.68688E-1 5.94999E-1 6.19197E-1 6.13092E-1 5.90703E-1 5.68671E-1 5.40352E-1 5.16568E-1 4.49401E-1 4.87299E-1 5.33203E-1 5.58115E-1 4.98557E-1 4.52702E-1 4.55221E-1 4.2542E-1 4.01935E-1 4.34327E-1 4.20103E-1 4.47065E-1 4.13971E-1 3.81003E-1 3.81396E-1 3.63022E-1 3.52028E-1 3.3468E-1 3.43109E-1 3.46235E-1 3.42537E-1 3.391E-1 3.55324E-1 3.72908E-1 3.51414E-1 3.32837E-1 3.3602E-1 3.90671E-1 4.2066E-1 3.58977E-1 2.70525E-1 2.36696E-1 2.70635E-1 2.99527E-1 3.19018E-1 3.34851E-1 3.75903E-1 4.49654E-1 4.55435E-1 4.32949E-1 4.50935E-1 4.61146E-1 4.42437E-1 3.82635E-1 3.73169E-1 3.41067E-1 3.9736E-1 4.01555E-1 4.20504E-1 3.94057E-1 3.87891E-1 3.67646E-1 3.49022E-1 2.31367E-1 1.8505E-1 1.72386E-1 1.75504E-1 1.70625E-1 1.62687E-1 1.61272E-1 1.50274E-1 1.4719E-1 1.34864E-1 1.34696E-1 1.42938E-1 1.4681E-1 1.73461E-1 1.96429E-1 1.54367E-1 1.07808E-1 9.38949E-2 8.7675E-2 7.2577E-2 6.90135E-2 1.55114E-1 4.20198E-1 5.82762E-1 6.37381E-1 6.17598E-1 6.50523E-1 6.22024E-1 5.87952E-1 5.90859E-1 4.69789E-1 3.25445E-1 1.40857E-1 5.39713E-2 6.08621E-2 1.36563E-1 1.90525E-1 1.58746E-1 8.90378E-2 7.43669E-2 1.12371E-1 1.9966E-1 -9999 -9999 -9999 -9999 -9999 -9999 -9999 -9999 -9999 -9999 -9999 -9999 -9999 -9999 -9999 -9999 -9999 -9999 -9999 -9999 -9999 -9999 -9999 -9999 -9999 -9999
-9999 -9999 -9999 -9999 -9999 -9999 -9999 -9999 -9999 -9999 -9999 -9999 -9999 -9999 -9999 -9999 -9999 -9999 -9999 -9999 -9999 -9999 -9999 -9999 -9999 -9999 -9999 -9999 -9999 -9999 -9999 -9999 -9999 -9999 -9999 -9999 -9999 -9999 -9999 -9999 -9999 -9999 -9999 -9999 -9999 -9999 -9999 -9999 -9999 -9999 -9999 -9999 -9999 -9999 -9999 -9999 -9999 -9999 -9999 -9999 -9999 -9999 -9999 -9999 -9999 -9999 -9999 -9999 -9999 -9999 -9999 -9999 -9999 -9999 -9999 -9999 -9999 -9999 -9999 -9999 -9999 -9999 -9999 -9999 -9999 -9999 -9999 -9999 -9999 -9999 2.16002E-1 2.12282E-1 2.13292E-1 2.13968E-1 2.30517E-1 2.25565E-1 2.23814E-1 2.2364E-1 2.40534E-1 2.40535E-1 2.95566E-1 3.81089E-1 3.9653E-1 3.01569E-1 2.6557E-1 2.79618E-1 2.77599E-1 2.91627E-1 2.91835E-1 3.20776E-1 3.36067E-1 3.67835E-1 3.97671E-1 4.30023E-1 4.64996E-1 5.6723E-1 5.63528E-1 6.15562E-1 6.66779E-1 6.71585E-1 6.69019E-1 6.73609E-1 5.96339E-1 5.78808E-1 6.22243E-1 6.27425E-1 6.3785E-1 6.28749E-1 6.33928E-1 6.44887E-1 6.47733E-1 6.28647E-1 5.94937E-1 5.92346E-1 5.94932E-1 6.08378E-1 6.08043E-1 6.29999E-1 5.95565E-1 5.9205E-1 5.8703E-1 5.76865E-1 5.51259E-1 4.90837E-1 4.62146E-1 5.01503E-1 5.55435E-1 5.01161E-1 4.58704E-1 4.288E-1 4.09087E-1 3.92284E-1 4.1402E-1 4.02703E-1 4.33215E-1 4.12232E-1 3.70857E-1 3.50464E-1 3.46095E-1 3.38396E-1 3.22207E-1 3.29024E-1 3.44135E-1 3.42587E-1 3.55572E-1 3.71652E-1 3.67282E-1 3.3681E-1 3.28348E-1 3.47584E-1 4.1136E-1 4.44065E-1 3.7988E-1 3.41567E-1 2.51547E-1 2.31156E-1 2.42141E-1 2.4597E-1 2.56327E-1 3.40226E-1 4.45259E-1 4.61441E-1 4.50542E-1 4.4836E-1 4.18642E-1 4.19534E-1 3.81742E-1 3.51019E-1 4.12489E-1 4.24506E-1 4.2778E-1 4.14466E-1 3.90588E-1 3.78505E-1 3.66099E-1 3.45528E-1 2.68752E-1 2.20651E-1 1.96681E-1 1.69455E-1 1.59439E-1 1.55677E-1 1.43975E-1 1.36983E-1 1.28497E-1 1.21852E-1 1.26672E-1 1.39153E-1 1.46918E-1 1.6165E-1 2.18602E-1 2.15873E-1 1.55682E-1 1.2645E-1 9.30514E-2 6.96467E-2 8.41435E-2 1.68729E-1 3.75578E-1 5.29096E-1 5.89514E-1 6.40179E-1 6.53294E-1 6.65084E-1 6.38043E-1 6.06189E-1 5.42491E-1 4.3055E-1 2.12763E-1 8.74574E-2 9.55364E-2 2.731E-1 3.85652E-1 2.67165E-1 1.23229E-1 8.80867E-2 1.34361E-1 -9999 -9999 -9999 -9999 -9999 -9999 -9999 -9999 -9999 -9999 -9999 -9999 -9999 -9999 -9999 -9999 -9999 -9999 -9999 -9999 -9999 -9999 -9999 -9999 -9999 -9999 -9999
-9999 -9999 -9999 -9999 -9999 -9999 -9999 -9999 -9999 -9999 -9999 -9999 -9999 -9999 -9999 -9999 -9999 -9999 -9999 -9999 -9999 -9999 -9999 -9999 -9999 -9999 -9999 -9999 -9999 -9999 -9999 -9999 -9999 -9999 -9999 -9999 -9999 -9999 -9999 -9999 -9999 -9999 -9999 -9999 -9999 -9999 -9999 -9999 -9999 -9999 -9999 -9999 -9999 -9999 -9999 -9999 -9999 -9999 -9999 -9999 -9999 -9999 -9999 -9999 -9999 -9999 -9999 -9999 -9999 -9999 -9999 -9999 -9999 -9999 -9999 -9999 -9999 -9999 -9999 -9999 -9999 -9999 -9999 -9999 -9999 -9999 -9999 -9999 -9999 -9999 2.1363E-1 2.14306E-1 2.17196E-1 2.36996E-1 2.35185E-1 2.33202E-1 2.2945E-1 2.27149E-1 2.41086E-1 2.61383E-1 3.08812E-1 3.19857E-1 3.14418E-1 3.02628E-1 3.14541E-1 3.10654E-1 3.05941E-1 3.04237E-1 3.21652E-1 3.19027E-1 3.40493E-1 3.4684E-1 3.76693E-1 4.11899E-1 4.92525E-1 4.24614E-1 5.25658E-1 5.5957E-1 5.98271E-1 6.54018E-1 6.56741E-1 5.24913E-1 5.30918E-1 5.67993E-1 5.36179E-1 6.07971E-1 6.10363E-1 6.24518E-1 6.28314E-1 6.40829E-1 6.41186E-1 6.19335E-1 5.81309E-1 6.00031E-1 6.32706E-1 6.23828E-1 6.24759E-1 6.12384E-1 5.61163E-1 5.77154E-1 5.6381E-1 5.32866E-1 5.46043E-1 5.07005E-1 4.64203E-1 4.81462E-1 5.23376E-1 5.25486E-1 4.77826E-1 4.3788E-1 4.08519E-1 3.82692E-1 3.9368E-1 3.77516E-1 4.14595E-1 4.01733E-1 3.77325E-1 3.46954E-1 3.29133E-1 3.31358E-1 3.31001E-1 3.34478E-1 3.61517E-1 3.72165E-1 3.83847E-1 3.8368E-1 3.56607E-1 3.30066E-1 2.95503E-1 3.49108E-1 3.75246E-1 4.18391E-1 4.24252E-1 4.0477E-1 3.8118E-1 3.14696E-1 3.21712E-1 3.06873E-1 2.99658E-1 4.1931E-1 4.64017E-1 4.61185E-1 4.44061E-1 4.35927E-1 4.20577E-1 3.96413E-1 3.56236E-1 4.03916E-1 4.42036E-1 4.45415E-1 4.35141E-1 4.29259E-1 4.18031E-1 3.97229E-1 3.6586E-1 3.50026E-1 3.04222E-1 2.92767E-1 2.52169E-1 2.08898E-1 2.06233E-1 1.80629E-1 1.52622E-1 1.35212E-1 1.27276E-1 1.16717E-1 1.12846E-1 1.19333E-1 1.27369E-1 1.20688E-1 1.67466E-1 2.86775E-1 3.26208E-1 2.97783E-1 2.02333E-1 1.5341E-1 1.79697E-1 2.82638E-1 4.36765E-1 5.51201E-1 5.45985E-1 5.3945E-1 6.27016E-1 6.54633E-1 6.68001E-1 6.46174E-1 6.30407E-1 5.44611E-1 3.39841E-1 1.69734E-1 1.58432E-1 3.42671E-1 4.80895E-1 3.47755E-1 1.67203E-1 1.35652E-1 2.29214E-1 -9999 -9999 -9999 -9999 -9999 -9999 -9999 -9999 -9999 -9999 -9999 -9999 -9999 -9999 -9999 -9999 -9999 -9999 -9999 -9999 -9999 -9999 -9999 -9999 -9999 -9999 -9999
-9999 -9999 -9999 -9999 -9999 -9999 -9999 -9999 -9999 -9999 -9999 -9999 -9999 -9999 -9999 -9999 -9999 -9999 -9999 -9999 -9999 -9999 -9999 -9999 -9999 -9999 -9999 -9999 -9999 -9999 -9999 -9999 -9999 -9999 -9999 -9999 -9999 -9999 -9999 -9999 -9999 -9999 -9999 -9999 -9999 -9999 -9999 -9999 -9999 -9999 -9999 -9999 -9999 -9999 -9999 -9999 -9999 -9999 -9999 -9999 -9999 -9999 -9999 -9999 -9999 -9999 -9999 -9999 -9999 -9999 -9999 -9999 -9999 -9999 -9999 -9999 -9999 -9999 -9999 -9999 -9999 -9999 -9999 -9999 -9999 -9999 -9999 -9999 -9999 2.13292E-1 2.13968E-1 2.16173E-1 2.37178E-1 2.38272E-1 2.41386E-1 2.59559E-1 2.56289E-1 2.52289E-1 2.74188E-1 2.95148E-1 3.15718E-1 3.12904E-1 3.3235E-1 3.29679E-1 3.52625E-1 3.77465E-1 4.08306E-1 4.34707E-1 4.25102E-1 3.58539E-1 3.50033E-1 3.71047E-1 3.7363E-1 4.00509E-1 4.58722E-1 5.4092E-1 5.23152E-1 5.58579E-1 6.37701E-1 6.46476E-1 6.5174E-1 6.70819E-1 6.76235E-1 6.66368E-1 6.37935E-1 6.42975E-1 6.40027E-1 6.37345E-1 6.34901E-1 6.41062E-1 6.43998E-1 6.27814E-1 5.95056E-1 6.27613E-1 6.24831E-1 6.03584E-1 6.12445E-1 5.87604E-1 5.50758E-1 5.48381E-1 5.35837E-1 4.94722E-1 5.11652E-1 4.84516E-1 4.38211E-1 4.41079E-1 4.80635E-1 5.10543E-1 4.90008E-1 4.66475E-1 4.27927E-1 3.86824E-1 3.70916E-1 3.49861E-1 3.82516E-1 3.69931E-1 3.4875E-1 3.43578E-1 3.28386E-1 3.33389E-1 3.48917E-1 3.39631E-1 3.51151E-1 3.59697E-1 3.74683E-1 3.93404E-1 3.59329E-1 3.31176E-1 2.84584E-1 3.23319E-1 3.88447E-1 4.13626E-1 4.30328E-1 4.44454E-1 4.30732E-1 4.17715E-1 4.41258E-1 4.39444E-1 4.39448E-1 4.68577E-1 4.63505E-1 4.39939E-1 4.27865E-1 4.2202E-1 4.07414E-1 3.87571E-1 4.0296E-1 4.22439E-1 4.53813E-1 4.21776E-1 4.14524E-1 4.10814E-1 3.96847E-1 4.00402E-1 3.91037E-1 3.54872E-1 3.16288E-1 3.24369E-1 3.27495E-1 2.88691E-1 2.80258E-1 2.53063E-1 2.20972E-1 1.56251E-1 1.43422E-1 1.29055E-1 1.2098E-1 1.16647E-1 1.055E-1 9.68393E-2 1.19243E-1 2.10299E-1 3.74671E-1 4.44623E-1 4.05375E-1 4.19714E-1 4.05663E-1 4.24631E-1 4.65485E-1 5.39467E-1 4.76798E-1 3.65635E-1 3.85971E-1 5.00191E-1 6.41628E-1 6.73772E-1 6.68248E-1 6.47687E-1 6.1599E-1 4.58705E-1 3.50297E-1 4.26894E-1 5.71081E-1 4.97257E-1 2.88427E-1 2.12851E-1 -9999 -9999 -9999 -9999 -9999 -9999 -9999 -9999 -9999 -9999 -9999 -9999 -9999 -9999 -9999 -9999 -9999 -9999 -9999 -9999 -9999 -9999 -9999 -9999 -9999 -9999 -9999 -9999
-9999 -9999 -9999 -9999 -9999 -9999 -9999 -9999 -9999 -9999 -9999 -9999 -9999 -9999 -9999 -9999 -9999 -9999 -9999 -9999 -9999 -9999 -9999 -9999 -9999 -9999 -9999 -9999 -9999 -9999 -9999 -9999 -9999 -9999 -9999 -9999 -9999 -9999 -9999 -9999 -9999 -9999 -9999 -9999 -9999 -9999 -9999 -9999 -9999 -9999 -9999 -9999 -9999 -9999 -9999 -9999 -9999 -9999 -9999 -9999 -9999 -9999 -9999 -9999 -9999 -9999 -9999 -9999 -9999 -9999 -9999 -9999 -9999 -9999 -9999 -9999 -9999 -9999 -9999 -9999 -9999 -9999 -9999 -9999 -9999 -9999 -9999 -9999 -9999 2.11946E-1 2.13292E-1 2.16855E-1 2.18396E-1 2.39185E-1 2.42123E-1 2.60913E-1 2.56674E-1 2.7861E-1 3.71654E-1 3.53859E-1 3.50193E-1 3.7283E-1 3.70483E-1 3.68377E-1 3.92453E-1 4.28846E-1 4.9207E-1 5.47894E-1 5.08619E-1 4.38664E-1 3.9743E-1 3.89039E-1 4.0486E-1 4.05829E-1 4.11414E-1 4.8675E-1 5.39672E-1 5.92737E-1 6.00235E-1 5.53867E-1 5.59819E-1 6.00204E-1 6.7126E-1 6.67361E-1 6.67304E-1 6.67208E-1 6.64354E-1 6.56402E-1 6.44576E-1 6.5628E-1 6.44097E-1 6.2809E-1 5.90195E-1 5.99327E-1 6.32537E-1 6.03517E-1 5.92943E-1 6.12388E-1 5.95804E-1 5.71476E-1 5.50699E-1 5.19301E-1 4.77111E-1 4.558E-1 4.00841E-1 4.39409E-1 4.65446E-1 4.80014E-1 4.55186E-1 4.55281E-1 4.1598E-1 3.85813E-1 3.69882E-1 3.47592E-1 3.65186E-1 3.6193E-1 3.39624E-1 3.29691E-1 3.24632E-1 3.35335E-1 3.59985E-1 3.57253E-1 3.65401E-1 3.62409E-1 3.85476E-1 3.93236E-1 3.66026E-1 3.56323E-1 2.90479E-1 2.66904E-1 2.89699E-1 3.28847E-1 3.72821E-1 4.17969E-1 4.51446E-1 4.57687E-1 4.64102E-1 4.63983E-1 4.68145E-1 4.76783E-1 4.67505E-1 4.41677E-1 4.58373E-1 4.80649E-1 4.64858E-1 4.45683E-1 4.41588E-1 4.56082E-1 4.41284E-1 4.02331E-1 3.86409E-1 4.01086E-1 3.95821E-1 3.71229E-1 3.83605E-1 3.56517E-1 3.05708E-1 3.27629E-1 3.65965E-1 3.66918E-1 3.62301E-1 2.6894E-1 2.26273E-1 2.13987E-1 2.00809E-1 1.73823E-1 1.75256E-1 1.67591E-1 1.39951E-1 1.20502E-1 1.0357E-1 1.28966E-1 2.25173E-1 3.46282E-1 4.60815E-1 5.30002E-1 5.20537E-1 4.156E-1 3.4802E-1 3.84582E-1 3.57215E-1 2.40302E-1 1.961E-1 2.45165E-1 3.97948E-1 5.95346E-1 6.28014E-1 6.7509E-1 6.86085E-1 6.80787E-1 6.05433E-1 5.91071E-1 6.37193E-1 5.9114E-1 4.04592E-1 3.23724E-1 -9999 -9999 -9999 -9999 -9999 -9999 -9999 -9999 -9999 -9999 -9999 -9999 -9999 -9999 -9999 -9999 -9999 -9999 -9999 -9999 -9999 -9999 -9999 -9999 -9999 -9999 -9999 -9999
-9999 -9999 -9999 -9999 -9999 -9999 -9999 -9999 -9999 -9999 -9999 -9999 -9999 -9999 -9999 -9999 -9999 -9999 -9999 -9999 -9999 -9999 -9999 -9999 -9999 -9999 -9999 -9999 -9999 -9999 -9999 -9999 -9999 -9999 -9999 -9999 -9999 -9999 -9999 -9999 -9999 -9999 -9999 -9999 -9999 -9999 -9999 -9999 -9999 -9999 -9999 -9999 -9999 -9999 -9999 -9999 -9999 -9999 -9999 -9999 -9999 -9999 -9999 -9999 -9999 -9999 -9999 -9999 -9999 -9999 -9999 -9999 -9999 -9999 -9999 -9999 -9999 -9999 -9999 -9999 -9999 -9999 -9999 -9999 -9999 -9999 -9999 -9999 -9999 2.10273E-1 2.12787E-1 2.14476E-1 2.35366E-1 2.39002E-1 2.40467E-1 2.53809E-1 2.5021E-1 2.67245E-1 2.90156E-1 3.33912E-1 3.6348E-1 3.96291E-1 3.99664E-1 4.25895E-1 4.54556E-1 4.8755E-1 5.21919E-1 4.95086E-1 4.6554E-1 4.56551E-1 4.72754E-1 4.60501E-1 4.55512E-1 5.06342E-1 5.60312E-1 5.02324E-1 4.67469E-1 4.60971E-1 4.82736E-1 5.03574E-1 5.01064E-1 5.33179E-1 5.47155E-1 6.14375E-1 6.68652E-1 6.61698E-1 6.5528E-1 6.55214E-1 6.54948E-1 6.52341E-1 6.44191E-1 6.19945E-1 5.70568E-1 5.99784E-1 6.43172E-1 6.20347E-1 5.85053E-1 5.66318E-1 5.79417E-1 5.90476E-1 5.76147E-1 5.46239E-1 5.09008E-1 4.83651E-1 4.66351E-1 4.27519E-1 4.50914E-1 4.54226E-1 4.31094E-1 4.36931E-1 3.89871E-1 3.64852E-1 3.52086E-1 3.52192E-1 3.48177E-1 3.51504E-1 3.67489E-1 3.46915E-1 3.39396E-1 3.43972E-1 3.73855E-1 3.76559E-1 3.85764E-1 3.8716E-1 3.96644E-1 4.12395E-1 3.89758E-1 3.59317E-1 2.90972E-1 2.59786E-1 2.60075E-1 2.72798E-1 2.83115E-1 2.78904E-1 3.19277E-1 3.69773E-1 4.33544E-1 4.57619E-1 4.81343E-1 4.71757E-1 4.62678E-1 4.85267E-1 4.80597E-1 4.64768E-1 4.6243E-1 4.55801E-1 4.4948E-1 4.21372E-1 4.21409E-1 3.95031E-1 3.67904E-1 3.69255E-1 3.72303E-1 3.61601E-1 3.3035E-1 2.6761E-1 2.67834E-1 3.22515E-1 3.56977E-1 4.05702E-1 4.154E-1 3.08946E-1 2.20437E-1 2.18294E-1 2.27039E-1 1.91122E-1 1.96865E-1 2.1938E-1 2.26585E-1 1.93458E-1 1.37058E-1 1.10498E-1 1.25996E-1 1.84877E-1 2.94E-1 4.00246E-1 4.70866E-1 3.50799E-1 2.25771E-1 1.99192E-1 1.96992E-1 1.51026E-1 1.1094E-1 1.3114E-1 2.31862E-1 3.40563E-1 4.07566E-1 4.79425E-1 5.07659E-1 4.87636E-1 4.7798E-1 4.72512E-1 5.32247E-1 5.03623E-1 5.11015E-1 4.17907E-1 4.16575E-1 -9999 -9999 -9999 -9999 -9999 -9999 -9999 -9999 -9999 -9999 -9999 -9999 -9999 -9999 -9999 -9999 -9999 -9999 -9999 -9999 -9999 -9999 -9999 -9999 -9999 -9999 -9999
-9999 -9999 -9999 -9999 -9999 -9999 -9999 -9999 -9999 -9999 -9999 -9999 -9999 -9999 -9999 -9999 -9999 -9999 -9999 -9999 -9999 -9999 -9999 -9999 -9999 -9999 -9999 -9999 -9999 -9999 -9999 -9999 -9999 -9999 -9999 -9999 -9999 -9999 -9999 -9999 -9999 -9999 -9999 -9999 -9999 -9999 -9999 -9999 -9999 -9999 -9999 -9999 -9999 -9999 -9999 -9999 -9999 -9999 -9999 -9999 -9999 -9999 -9999 -9999 -9999 -9999 -9999 -9999 -9999 -9999 -9999 -9999 -9999 -9999 -9999 -9999 -9999 -9999 -9999 -9999 -9999 -9999 -9999 -9999 -9999 -9999 -9999 -9999 2.13124E-1 2.10607E-1 2.08942E-1 2.13293E-1 2.34824E-1 2.37361E-1 2.35005E-1 2.50965E-1 2.4908E-1 2.63522E-1 2.55797E-1 2.703E-1 2.73084E-1 3.43733E-1 4.06123E-1 4.18786E-1 4.5107E-1 4.55303E-1 4.29586E-1 4.29586E-1 4.53312E-1 4.55554E-1 4.7852E-1 5.0209E-1 5.27167E-1 5.62532E-1 6.38957E-1 6.75061E-1 6.38819E-1 5.66494E-1 4.96044E-1 5.06339E-1 5.02069E-1 5.2241E-1 5.2241E-1 5.57362E-1 6.2319E-1 6.5607E-1 6.67007E-1 6.66346E-1 6.59221E-1 6.60757E-1 6.43282E-1 6.21496E-1 5.89079E-1 5.83174E-1 6.43058E-1 6.05137E-1 6.06935E-1 5.65362E-1 5.49417E-1 5.67548E-1 5.68672E-1 5.64231E-1 5.46026E-1 5.18573E-1 4.85639E-1 4.36676E-1 4.11983E-1 3.99279E-1 4.16409E-1 4.19787E-1 3.71548E-1 3.66158E-1 3.70546E-1 3.76498E-1 3.58038E-1 3.77781E-1 3.92021E-1 3.59337E-1 3.63775E-1 3.63969E-1 3.84038E-1 4.0478E-1 4.29914E-1 4.27729E-1 4.18394E-1 3.80509E-1 3.61648E-1 3.5462E-1 3.3475E-1 2.84227E-1 2.74595E-1 3.3313E-1 3.60815E-1 2.97082E-1 2.86211E-1 3.36407E-1 4.55137E-1 4.63461E-1 4.83373E-1 4.82915E-1 4.9701E-1 4.82923E-1 4.47957E-1 4.24143E-1 4.39609E-1 4.58045E-1 4.15668E-1 4.08368E-1 4.27025E-1 4.1396E-1 3.88651E-1 3.5734E-1 3.27018E-1 2.66167E-1 2.2852E-1 2.15567E-1 2.3559E-1 2.71034E-1 3.22181E-1 4.09805E-1 4.62618E-1 3.98079E-1 2.88611E-1 2.84947E-1 2.48351E-1 1.60394E-1 1.47579E-1 1.82894E-1 2.44357E-1 2.73554E-1 2.1112E-1 1.62807E-1 1.39219E-1 1.94595E-1 2.55116E-1 3.71549E-1 4.86176E-1 3.96493E-1 2.05503E-1 1.22541E-1 1.11395E-1 9.79678E-2 7.60548E-2 1.05247E-1 1.42737E-1 1.57544E-1 2.04236E-1 2.28071E-1 2.48504E-1 2.30317E-1 2.22203E-1 2.26123E-1 2.92326E-1 4.42574E-1 4.28398E-1 4.5405E-1 4.54602E-1 -9999 -9999 -9999 -9999 -9999 -9999 -9999 -9999 -9999 -9999 -9999 -9999 -9999 -9999 -9999 -9999 -9999 -9999 -9999 -9999 -9999 -9999 -9999 -9999 -9999 -9999 -9999
-9999 -9999 -9999 -9999 -9999 -9999 -9999 -9999 -9999 -9999 -9999 -9999 -9999 -9999 -9999 -9999 -9999 -9999 -9999 -9999 -9999 -9999 -9999 -9999 -9999 -9999 -9999 -9999 -9999 -9999 -9999 -9999 -9999 -9999 -9999 -9999 -9999 -9999 -9999 -9999 -9999 -9999 -9999 -9999 -9999 -9999 -9999 -9999 -9999 -9999 -9999 -9999 -9999 -9999 -9999 -9999 -9999 -9999 -9999 -9999 -9999 -9999 -9999 -9999 -9999 -9999 -9999 -9999 -9999 -9999 -9999 -9999 -9999 -9999 -9999 -9999 -9999 -9999 -9999 -9999 -9999 -9999 -9999 -9999 -9999 -9999 -9999 -9999 2.18052E-1 2.0994E-1 2.07782E-1 2.0994E-1 2.13462E-1 2.30163E-1 2.30341E-1 2.521E-1 2.83075E-1 3.49736E-1 3.40425E-1 3.00301E-1 2.66747E-1 2.6167E-1 3.10871E-1 3.70408E-1 3.85765E-1 3.91496E-1 4.18543E-1 4.20745E-1 4.22461E-1 4.4635E-1 4.50576E-1 4.7852E-1 5.34424E-1 5.92707E-1 6.75384E-1 6.71789E-1 6.74454E-1 6.39195E-1 6.05978E-1 5.90036E-1 5.80768E-1 5.72182E-1 5.62315E-1 5.74673E-1 6.06774E-1 6.40864E-1 6.47615E-1 6.47793E-1 6.44736E-1 6.41348E-1 6.44047E-1 6.23632E-1 6.21181E-1 6.12547E-1 6.24469E-1 5.91491E-1 5.83699E-1 5.59663E-1 5.49536E-1 5.26585E-1 5.09034E-1 5.35987E-1 5.45627E-1 5.0168E-1 4.80816E-1 4.58922E-1 4.19064E-1 3.78636E-1 3.86191E-1 3.89059E-1 3.69122E-1 3.9048E-1 4.03898E-1 3.88749E-1 3.68955E-1 3.9211E-1 4.11653E-1 3.7472E-1 3.98215E-1 3.98347E-1 3.85468E-1 4.20725E-1 4.49687E-1 4.1844E-1 3.8529E-1 3.54302E-1 3.34232E-1 3.47893E-1 4.00088E-1 3.60817E-1 3.02773E-1 3.68088E-1 4.55206E-1 4.20044E-1 4.0476E-1 4.75075E-1 4.92472E-1 4.94145E-1 4.96044E-1 4.98262E-1 4.75242E-1 4.43747E-1 4.32352E-1 3.96122E-1 4.14926E-1 4.51787E-1 4.43066E-1 4.45086E-1 4.25222E-1 4.02895E-1 4.03464E-1 3.75154E-1 3.5258E-1 3.19939E-1 2.52625E-1 2.12732E-1 2.08748E-1 2.053E-1 2.3705E-1 3.38962E-1 4.83117E-1 4.81366E-1 3.92305E-1 4.02581E-1 3.51207E-1 1.96221E-1 1.41889E-1 1.46361E-1 1.82737E-1 2.53681E-1 2.83423E-1 2.4278E-1 2.02898E-1 2.59649E-1 3.23247E-1 3.86984E-1 4.22024E-1 4.13454E-1 2.79915E-1 1.46676E-1 8.98432E-2 7.50389E-2 6.48881E-2 7.39976E-2 8.07096E-2 9.15156E-2 1.07497E-1 1.31452E-1 1.46797E-1 1.29148E-1 1.27416E-1 1.34047E-1 1.76186E-1 3.20426E-1 3.67583E-1 4.6668E-1 -9999 -9999 -9999 -9999 -9999 -9999 -9999 -9999 -9999 -9999 -9999 -9999 -9999 -9999 -9999 -9999 -9999 -9999 -9999 -9999 -9999 -9999 -9999 -9999 -9999 -9999 -9999 -9999
-9999 -9999 -9999 -9999 -9999 -9999 -9999 -9999 -9999 -9999 -9999 -9999 -9999 -9999 -9999 -9999 -9999 -9999 -9999 -9999 -9999 -9999 -9999 -9999 -9999 -9999 -9999 -9999 -9999 -9999 -9999 -9999 -9999 -9999 -9999 -9999 -9999 -9999 -9999 -9999 -9999 -9999 -9999 -9999 -9999 -9999 -9999 -9999 -9999 -9999 -9999 -9999 -9999 -9999 -9999 -9999 -9999 -9999 -9999 -9999 -9999 -9999 -9999 -9999 -9999 -9999 -9999 -9999 -9999 -9999 -9999 -9999 -9999 -9999 -9999 -9999 -9999 -9999 -9999 -9999 -9999 -9999 -9999 -9999 -9999 -9999 -9999 2.22192E-1 2.17539E-1 2.11444E-1 1.91685E-1 2.07451E-1 2.06627E-1 2.07948E-1 2.26445E-1 2.39918E-1 3.89898E-1 4.5885E-1 4.49881E-1 4.00144E-1 3.47369E-1 2.86553E-1 2.80633E-1 3.04238E-1 3.41245E-1 3.79594E-1 3.89583E-1 4.16832E-1 4.1488E-1 4.16589E-1 4.44116E-1 4.74759E-1 5.31174E-1 5.9269E-1 6.39305E-1 6.71657E-1 6.77178E-1 6.57827E-1 6.35071E-1 6.47166E-1 6.46018E-1 6.66112E-1 6.55788E-1 6.0072E-1 6.1132E-1 6.27141E-1 6.36923E-1 6.40866E-1 6.39566E-1 6.36782E-1 6.34324E-1 6.33738E-1 6.33631E-1 6.25882E-1 6.06251E-1 5.90276E-1 5.77525E-1 5.85607E-1 5.78388E-1 5.44601E-1 4.90817E-1 4.70303E-1 5.2697E-1 5.23997E-1 5.01706E-1 4.51923E-1 4.1673E-1 3.81584E-1 3.57533E-1 3.58791E-1 3.61311E-1 3.87551E-1 4.24177E-1 4.26205E-1 4.1524E-1 4.36111E-1 4.3815E-1 3.96604E-1 4.03437E-1 4.32464E-1 4.38082E-1 4.51985E-1 4.47675E-1 3.82023E-1 3.50529E-1 3.58594E-1 3.65803E-1 3.80164E-1 4.0939E-1 4.41375E-1 3.64654E-1 3.39065E-1 4.31691E-1 4.7288E-1 4.61474E-1 5.01547E-1 5.00959E-1 4.98309E-1 5.00578E-1 4.61892E-1 4.45322E-1 4.32098E-1 3.987E-1 3.8828E-1 4.15225E-1 4.43548E-1 4.49311E-1 4.26929E-1 4.1934E-1 3.99773E-1 3.65939E-1 3.70831E-1 3.64092E-1 3.95389E-1 3.77334E-1 3.0315E-1 2.67072E-1 2.11934E-1 2.14216E-1 2.84369E-1 4.21273E-1 4.98788E-1 4.78313E-1 4.94873E-1 4.34318E-1 2.90237E-1 1.9447E-1 1.4023E-1 1.42175E-1 1.88372E-1 2.31728E-1 2.21561E-1 2.54095E-1 2.92783E-1 2.92707E-1 2.62209E-1 2.53257E-1 2.51716E-1 2.71573E-1 1.79882E-1 9.81907E-2 6.93573E-2 7.06802E-2 7.95861E-2 1.08177E-1 1.15302E-1 1.02826E-1 1.05387E-1 1.1933E-1 1.06684E-1 9.80385E-2 1.0416E-1 1.26171E-1 2.26206E-1 3.39828E-1 -9999 -9999 -9999 -9999 -9999 -9999 -9999 -9999 -9999 -9999 -9999 -9999 -9999 -9999 -9999 -9999 -9999 -9999 -9999 -9999 -9999 -9999 -9999 -9999 -9999 -9999 -9999 -9999 -9999
-9999 -9999 -9999 -9999 -9999 -9999 -9999 -9999 -9999 -9999 -9999 -9999 -9999 -9999 -9999 -9999 -9999 -9999 -9999 -9999 -9999 -9999 -9999 -9999 -9999 -9999 -9999 -9999 -9999 -9999 -9999 -9999 -9999 -9999 -9999 -9999 -9999 -9999 -9999 -9999 -9999 -9999 -9999 -9999 -9999 -9999 -9999 -9999 -9999 -9999 -9999 -9999 -9999 -9999 -9999 -9999 -9999 -9999 -9999 -9999 -9999 -9999 -9999 -9999 -9999 -9999 -9999 -9999 -9999 -9999 -9999 -9999 -9999 -9999 -9999 -9999 -9999 -9999 -9999 -9999 -9999 -9999 -9999 -9999 -9999 -9999 2.16684E-1 2.1891E-1 2.14645E-1 1.94503E-1 1.91685E-1 1.87824E-1 2.03189E-1 2.04004E-1 2.10943E-1 3.05069E-1 4.32856E-1 4.88291E-1 4.88154E-1 4.45659E-1 4.24422E-1 3.79593E-1 3.13246E-1 2.85324E-1 3.11088E-1 3.46915E-1 3.82913E-1 3.85292E-1 3.86482E-1 4.11469E-1 4.15368E-1 4.6725E-1 5.50382E-1 6.31133E-1 6.38803E-1 6.12284E-1 6.0981E-1 5.40417E-1 5.25411E-1 5.21651E-1 5.48651E-1 6.12709E-1 6.60013E-1 6.56396E-1 6.46888E-1 6.21064E-1 6.27847E-1 6.30861E-1 6.32223E-1 6.31199E-1 6.34468E-1 6.11515E-1 6.09585E-1 6.0909E-1 5.80771E-1 5.83454E-1 5.78996E-1 5.74656E-1 5.61777E-1 5.21262E-1 4.80006E-1 4.51434E-1 4.90869E-1 4.71569E-1 4.87436E-1 4.37353E-1 4.00416E-1 3.7515E-1 3.86207E-1 3.75528E-1 3.90624E-1 3.95401E-1 4.21156E-1 4.58601E-1 4.60591E-1 4.73847E-1 4.67436E-1 4.06956E-1 3.93667E-1 4.48333E-1 4.80246E-1 4.60272E-1 4.20592E-1 3.88591E-1 3.78451E-1 3.95787E-1 3.89501E-1 4.25747E-1 4.36972E-1 4.5947E-1 4.41438E-1 3.94835E-1 4.48731E-1 4.61555E-1 4.96778E-1 5.03352E-1 4.9128E-1 5.02992E-1 4.84084E-1 4.66197E-1 4.45411E-1 4.06741E-1 3.77285E-1 3.9266E-1 4.13497E-1 4.35501E-1 4.21267E-1 4.03051E-1 3.77257E-1 3.80949E-1 3.59851E-1 3.68295E-1 3.96118E-1 4.1363E-1 4.27137E-1 4.07474E-1 3.80962E-1 2.51418E-1 1.84152E-1 2.14239E-1 2.67921E-1 3.61848E-1 4.88332E-1 5.39645E-1 5.2451E-1 4.76801E-1 2.92655E-1 1.76825E-1 1.33771E-1 1.61843E-1 1.93617E-1 1.83655E-1 2.03796E-1 2.62443E-1 2.44832E-1 1.95412E-1 1.57469E-1 1.43078E-1 1.71657E-1 1.45033E-1 9.30929E-2 9.63576E-2 1.6223E-1 2.32194E-1 3.2942E-1 3.35932E-1 2.73198E-1 2.00799E-1 1.54266E-1 1.08668E-1 9.03244E-2 9.49725E-2 1.24508E-1 2.39121E-1 -9999 -9999 -9999 -9999 -9999 -9999 -9999 -9999 -9999 -9999 -9999 -9999 -9999 -9999 -9999 -9999 -9999 -9999 -9999 -9999 -9999 -9999 -9999 -9999 -9999 -9999 -9999 -9999 -9999 -9999
-9999 -9999 -9999 -9999 -9999 -9999 -9999 -9999 -9999 -9999 -9999 -9999 -9999 -9999 -9999 -9999 -9999 -9999 -9999 -9999 -9999 -9999 -9999 -9999 -9999 -9999 -9999 -9999 -9999 -9999 -9999 -9999 -9999 -9999 -9999 -9999 -9999 -9999 -9999 -9999 -9999 -9999 -9999 -9999 -9999 -9999 -9999 -9999 -9999 -9999 -9999 -9999 -9999 -9999 -9999 -9999 -9999 -9999 -9999 -9999 -9999 -9999 -9999 -9999 -9999 -9999 -9999 -9999 -9999 -9999 -9999 -9999 -9999 -9999 -9999 -9999 -9999 -9999 -9999 -9999 -9999 -9999 -9999 -9999 -9999 -9999 1.99269E-1 2.138E-1 1.96876E-1 1.94503E-1 1.89516E-1 1.8767E-1 1.86753E-1 1.89516E-1 2.52101E-1 3.89898E-1 4.88176E-1 4.88356E-1 4.84161E-1 4.53367E-1 4.44914E-1 4.35504E-1 3.90539E-1 3.50338E-1 3.20642E-1 3.46687E-1 3.53318E-1 3.83389E-1 3.86721E-1 4.11956E-1 4.09769E-1 4.3743E-1 4.42382E-1 4.70754E-1 4.72508E-1 4.96817E-1 4.82756E-1 4.90771E-1 4.80228E-1 4.94785E-1 4.94534E-1 5.28676E-1 5.47904E-1 6.3631E-1 6.53573E-1 6.48763E-1 6.49566E-1 6.47617E-1 6.51857E-1 6.43137E-1 6.28178E-1 6.29942E-1 6.17705E-1 6.17444E-1 5.81146E-1 5.62261E-1 5.86138E-1 5.68826E-1 5.56062E-1 5.42602E-1 4.84277E-1 4.33169E-1 4.53385E-1 4.4423E-1 4.48033E-1 4.25988E-1 3.95609E-1 3.87051E-1 4.15682E-1 4.06783E-1 4.14124E-1 3.98972E-1 4.05768E-1 4.42628E-1 4.89788E-1 5.08721E-1 4.69597E-1 4.15724E-1 4.36562E-1 4.52257E-1 4.91662E-1 4.43746E-1 3.96469E-1 3.78181E-1 3.98692E-1 4.36782E-1 4.23341E-1 4.42645E-1 4.67636E-1 4.63193E-1 4.72179E-1 4.57247E-1 4.78965E-1 4.87482E-1 5.05814E-1 5.05587E-1 4.95907E-1 4.88747E-1 4.64016E-1 4.33316E-1 4.16983E-1 3.95602E-1 3.3909E-1 3.77674E-1 4.03499E-1 4.35563E-1 4.2512E-1 3.92802E-1 3.74639E-1 3.56114E-1 3.71647E-1 3.94895E-1 4.21279E-1 4.36631E-1 4.55243E-1 4.57311E-1 4.64455E-1 2.89972E-1 1.8681E-1 1.69876E-1 1.79099E-1 2.31841E-1 3.8271E-1 5.5773E-1 5.62442E-1 5.36869E-1 3.94311E-1 2.36645E-1 1.46527E-1 1.52646E-1 1.76368E-1 1.73637E-1 1.87486E-1 2.31355E-1 2.43846E-1 2.03847E-1 1.46447E-1 1.11274E-1 1.09196E-1 1.01569E-1 9.00866E-2 1.37923E-1 2.73999E-1 4.39315E-1 5.35296E-1 5.63186E-1 5.49978E-1 4.88108E-1 3.32363E-1 1.49225E-1 9.73183E-2 1.22085E-1 2.17468E-1 3.29342E-1 -9999 -9999 -9999 -9999 -9999 -9999 -9999 -9999 -9999 -9999 -9999 -9999 -9999 -9999 -9999 -9999 -9999 -9999 -9999 -9999 -9999 -9999 -9999 -9999 -9999 -9999 -9999 -9999 -9999 -9999
-9999 -9999 -9999 -9999 -9999 -9999 -9999 -9999 -9999 -9999 -9999 -9999 -9999 -9999 -9999 -9999 -9999 -9999 -9999 -9999 -9999 -9999 -9999 -9999 -9999 -9999 -9999 -9999 -9999 -9999 -9999 -9999 -9999 -9999 -9999 -9999 -9999 -9999 -9999 -9999 -9999 -9999 -9999 -9999 -9999 -9999 -9999 -9999 -9999 -9999 -9999 -9999 -9999 -9999 -9999 -9999 -9999 -9999 -9999 -9999 -9999 -9999 -9999 -9999 -9999 -9999 -9999 -9999 -9999 -9999 -9999 -9999 -9999 -9999 -9999 -9999 -9999 -9999 -9999 -9999 -9999 -9999 -9999 -9999 -9999 -9999 1.9799E-1 2.14645E-1 1.97512E-1 1.92153E-1 1.90134E-1 1.87517E-1 1.87824E-1 2.08944E-1 3.25569E-1 4.52618E-1 4.88257E-1 4.84234E-1 4.83992E-1 4.52371E-1 4.53367E-1 4.4889E-1 4.16656E-1 4.00871E-1 3.65578E-1 3.57E-1 3.59079E-1 3.87197E-1 3.9078E-1 4.12688E-1 4.1415E-1 4.37925E-1 4.38915E-1 4.66251E-1 5.40926E-1 6.71593E-1 6.12378E-1 5.81483E-1 5.82237E-1 5.40177E-1 5.25169E-1 4.92022E-1 5.20907E-1 5.591E-1 6.43439E-1 6.59828E-1 6.56508E-1 6.51559E-1 6.4318E-1 6.36703E-1 6.39523E-1 6.33845E-1 6.05694E-1 6.05793E-1 5.95139E-1 5.70888E-1 5.47859E-1 5.74104E-1 5.24006E-1 4.92606E-1 4.93339E-1 4.47197E-1 4.15909E-1 4.15521E-1 4.02659E-1 3.90138E-1 3.87218E-1 3.85907E-1 4.03747E-1 4.40567E-1 4.44614E-1 4.09103E-1 4.04304E-1 4.20077E-1 4.58959E-1 5.16084E-1 4.80674E-1 4.44203E-1 4.96911E-1 4.9664E-1 4.71341E-1 4.26306E-1 3.96547E-1 4.08656E-1 4.3842E-1 4.67303E-1 4.80485E-1 4.82653E-1 4.87152E-1 4.80207E-1 5.03571E-1 5.03657E-1 5.10942E-1 5.08322E-1 5.15536E-1 4.82152E-1 4.98232E-1 4.61785E-1 4.33202E-1 4.11479E-1 3.8289E-1 3.23501E-1 2.87066E-1 3.64724E-1 4.16024E-1 4.07939E-1 4.14366E-1 4.10251E-1 3.98822E-1 3.63198E-1 3.19485E-1 3.59681E-1 3.99553E-1 4.33485E-1 4.51472E-1 4.88416E-1 4.72786E-1 3.93088E-1 2.50317E-1 1.95525E-1 1.7488E-1 2.02542E-1 3.43832E-1 5.39559E-1 5.69988E-1 4.72067E-1 4.49558E-1 3.15062E-1 1.99409E-1 1.61365E-1 1.58353E-1 1.58721E-1 1.64502E-1 1.8218E-1 1.95047E-1 1.924E-1 1.77654E-1 1.34423E-1 1.06627E-1 8.60387E-2 1.01167E-1 1.75999E-1 2.84397E-1 3.37583E-1 3.79297E-1 4.60542E-1 5.12864E-1 5.94543E-1 5.10638E-1 2.36851E-1 1.15774E-1 1.63801E-1 2.99545E-1 -9999 -9999 -9999 -9999 -9999 -9999 -9999 -9999 -9999 -9999 -9999 -9999 -9999 -9999 -9999 -9999 -9999 -9999 -9999 -9999 -9999 -9999 -9999 -9999 -9999 -9999 -9999 -9999 -9999 -9999 -9999
-9999 -9999 -9999 -9999 -9999 -9999 -9999 -9999 -9999 -9999 -9999 -9999 -9999 -9999 -9999 -9999 -9999 -9999 -9999 -9999 -9999 -9999 -9999 -9999 -9999 -9999 -9999 -9999 -9999 -9999 -9999 -9999 -9999 -9999 -9999 -9999 -9999 -9999 -9999 -9999 -9999 -9999 -9999 -9999 -9999 -9999 -9999 -9999 -9999 -9999 -9999 -9999 -9999 -9999 -9999 -9999 -9999 -9999 -9999 -9999 -9999 -9999 -9999 -9999 -9999 -9999 -9999 -9999 -9999 -9999 -9999 -9999 -9999 -9999 -9999 -9999 -9999 -9999 -9999 -9999 -9999 -9999 -9999 -9999 -9999 1.9799E-1 1.98629E-1 1.99591E-1 1.98469E-1 1.92778E-1 1.89207E-1 1.86753E-1 1.87978E-1 2.50777E-1 3.5478E-1 4.52369E-1 4.84101E-1 4.84071E-1 4.75552E-1 4.47397E-1 4.46902E-1 4.49138E-1 4.20569E-1 4.13728E-1 4.02322E-1 3.96537E-1 3.71191E-1 3.94855E-1 3.93656E-1 4.20259E-1 4.21483E-1 4.45111E-1 4.65251E-1 5.04354E-1 6.35627E-1 6.65542E-1 6.71138E-1 6.70081E-1 6.66862E-1 6.31354E-1 6.2954E-1 5.34181E-1 5.1564E-1 5.45684E-1 6.11799E-1 6.39335E-1 6.47807E-1 6.48194E-1 6.47284E-1 6.43279E-1 6.38209E-1 6.25402E-1 6.00476E-1 5.78857E-1 5.54093E-1 5.33776E-1 5.13244E-1 5.48152E-1 5.19391E-1 4.83275E-1 4.74528E-1 4.42684E-1 4.11975E-1 4.30861E-1 4.25047E-1 3.98466E-1 4.17784E-1 4.1444E-1 3.97356E-1 4.36967E-1 4.65745E-1 4.74625E-1 4.49275E-1 4.51415E-1 4.99574E-1 5.41022E-1 5.0126E-1 4.75862E-1 5.24556E-1 4.74169E-1 4.53503E-1 4.55634E-1 4.55753E-1 4.85315E-1 4.94108E-1 5.29303E-1 5.19625E-1 5.26922E-1 5.29316E-1 5.29264E-1 5.26785E-1 5.17338E-1 5.17659E-1 5.01611E-1 4.94295E-1 4.71046E-1 4.91117E-1 4.38906E-1 4.12772E-1 3.89979E-1 3.68874E-1 2.89688E-1 2.91841E-1 3.57955E-1 3.87825E-1 3.8257E-1 4.02896E-1 3.91143E-1 3.8295E-1 3.36728E-1 2.51456E-1 2.51561E-1 2.60009E-1 2.76318E-1 3.61121E-1 4.78251E-1 5.10269E-1 5.13085E-1 4.07565E-1 2.90873E-1 2.43003E-1 2.52198E-1 4.28407E-1 5.73059E-1 5.23012E-1 4.99063E-1 4.59465E-1 4.13315E-1 3.26132E-1 2.36519E-1 1.74782E-1 1.43955E-1 1.33094E-1 1.37897E-1 1.47028E-1 1.89464E-1 2.49381E-1 2.30779E-1 1.50709E-1 9.69141E-2 9.3849E-2 1.33385E-1 1.64048E-1 1.77044E-1 2.12267E-1 2.33854E-1 3.03603E-1 5.15387E-1 5.70263E-1 3.24096E-1 1.76243E-1 1.83819E-1 3.24058E-1 -9999 -9999 -9999 -9999 -9999 -9999 -9999 -9999 -9999 -9999 -9999 -9999 -9999 -9999 -9999 -9999 -9999 -9999 -9999 -9999 -9999 -9999 -9999 -9999 -9999 -9999 -9999 -9999 -9999 -9999 -9999
-9999 -9999 -9999 -9999 -9999 -9999 -9999 -9999 -9999 -9999 -9999 -9999 -9999 -9999 -9999 -9999 -9999 -9999 -9999 -9999 -9999 -9999 -9999 -9999 -9999 -9999 -9999 -9999 -9999 -9999 -9999 -9999 -9999 -9999 -9999 -9999 -9999 -9999 -9999 -9999 -9999 -9999 -9999 -9999 -9999 -9999 -9999 -9999 -9999 -9999 -9999 -9999 -9999 -9999 -9999 -9999 -9999 -9999 -9999 -9999 -9999 -9999 -9999 -9999 -9999 -9999 -9999 -9999 -9999 -9999 -9999 -9999 -9999 -9999 -9999 -9999 -9999 -9999 -9999 -9999 -9999 -9999 -9999 -9999 -9999 1.9815E-1 1.98949E-1 2.00073E-1 1.964E-1 1.92935E-1 1.88284E-1 1.84475E-1 2.05806E-1 2.72393E-1 3.53401E-1 4.15921E-1 4.80316E-1 4.7831E-1 4.6854E-1 4.36742E-1 4.38968E-1 4.15435E-1 3.9014E-1 3.84656E-1 3.84419E-1 4.06194E-1 4.04983E-1 4.01357E-1 4.02565E-1 4.28605E-1 4.29097E-1 4.48092E-1 4.51076E-1 5.39924E-1 6.12801E-1 6.62013E-1 6.62347E-1 6.59552E-1 6.59217E-1 6.64266E-1 6.64251E-1 6.43208E-1 5.28176E-1 5.43441E-1 5.77375E-1 6.11322E-1 6.30428E-1 6.34558E-1 6.2525E-1 6.2745E-1 6.2883E-1 6.14227E-1 5.97942E-1 5.72652E-1 5.23621E-1 4.54518E-1 4.50641E-1 4.94132E-1 5.07825E-1 5.05055E-1 4.7683E-1 4.42404E-1 4.32692E-1 4.61325E-1 4.38623E-1 4.28926E-1 4.55119E-1 4.34972E-1 4.49279E-1 4.39227E-1 4.5531E-1 5.07053E-1 4.70153E-1 4.86253E-1 5.22361E-1 5.74511E-1 5.48699E-1 5.05079E-1 5.19248E-1 5.38822E-1 5.33984E-1 5.36566E-1 5.26781E-1 5.3915E-1 5.24543E-1 5.08183E-1 5.06215E-1 4.86031E-1 5.11043E-1 5.27696E-1 5.08518E-1 5.2043E-1 4.83952E-1 4.73228E-1 4.74819E-1 4.84869E-1 4.77236E-1 4.47094E-1 3.99047E-1 3.70459E-1 3.69742E-1 3.66129E-1 3.86306E-1 3.89321E-1 3.64852E-1 3.70378E-1 3.78746E-1 3.72787E-1 3.53948E-1 3.13763E-1 2.45958E-1 2.27141E-1 2.10947E-1 2.14594E-1 2.48421E-1 3.29847E-1 4.23899E-1 4.96271E-1 5.38221E-1 4.41371E-1 3.37304E-1 3.94969E-1 5.57751E-1 5.94039E-1 5.15424E-1 4.89761E-1 4.59482E-1 4.45311E-1 3.78737E-1 2.8523E-1 2.02703E-1 1.46617E-1 1.22164E-1 1.34535E-1 1.74584E-1 2.66749E-1 3.61719E-1 3.09061E-1 2.09337E-1 1.2337E-1 9.00494E-2 1.05281E-1 1.11238E-1 1.22874E-1 1.19762E-1 1.17571E-1 1.91856E-1 4.19291E-1 5.97196E-1 5.07316E-1 3.81592E-1 3.15817E-1 3.93762E-1 -9999 -9999 -9999 -9999 -9999 -9999 -9999 -9999 -9999 -9999 -9999 -9999 -9999 -9999 -9999 -9999 -9999 -9999 -9999 -9999 -9999 -9999 -9999 -9999 -9999 -9999 -9999 -9999 -9999 -9999 -9999
-9999 -9999 -9999 -9999 -9999 -9999 -9999 -9999 -9999 -9999 -9999 -9999 -9999 -9999 -9999 -9999 -9999 -9999 -9999 -9999 -9999 -9999 -9999 -9999 -9999 -9999 -9999 -9999 -9999 -9999 -9999 -9999 -9999 -9999 -9999 -9999 -9999 -9999 -9999 -9999 -9999 -9999 -9999 -9999 -9999 -9999 -9999 -9999 -9999 -9999 -9999 -9999 -9999 -9999 -9999 -9999 -9999 -9999 -9999 -9999 -9999 -9999 -9999 -9999 -9999 -9999 -9999 -9999 -9999 -9999 -9999 -9999 -9999 -9999 -9999 -9999 -9999 -9999 -9999 -9999 -9999 -9999 -9999 -9999 1.98469E-1 1.99109E-1 1.9943E-1 1.97036E-1 1.9545E-1 1.91842E-1 1.8813E-1 1.8584E-1 2.23293E-1 2.71001E-1 3.25571E-1 4.18609E-1 4.84041E-1 4.79564E-1 4.36742E-1 4.05223E-1 4.04497E-1 3.82042E-1 3.78255E-1 3.80621E-1 3.8323E-1 3.85608E-1 4.05953E-1 4.06923E-1 4.32794E-1 4.34768E-1 4.30084E-1 4.53317E-1 4.83289E-1 6.35162E-1 6.31797E-1 6.68533E-1 6.62166E-1 6.51376E-1 6.51247E-1 6.61087E-1 6.66179E-1 6.62837E-1 5.67258E-1 5.48174E-1 6.01007E-1 6.05818E-1 6.21885E-1 6.22709E-1 6.21292E-1 6.08794E-1 6.18452E-1 5.99154E-1 5.74909E-1 5.51294E-1 5.26025E-1 5.04287E-1 4.39682E-1 4.43786E-1 4.58044E-1 4.63615E-1 4.63547E-1 4.40783E-1 4.55106E-1 4.85896E-1 4.55161E-1 4.74762E-1 4.83818E-1 4.65979E-1 4.95508E-1 4.51356E-1 4.8865E-1 5.37415E-1 5.12852E-1 5.29512E-1 5.3875E-1 5.68324E-1 5.68942E-1 5.51081E-1 5.18927E-1 5.46298E-1 4.87342E-1 4.98971E-1 4.9455E-1 5.15633E-1 4.73159E-1 4.73497E-1 5.07197E-1 4.76081E-1 5.11956E-1 4.93503E-1 4.86648E-1 5.02158E-1 4.73472E-1 4.46992E-1 4.70573E-1 5.02784E-1 4.60801E-1 4.24484E-1 3.84404E-1 3.9255E-1 4.04412E-1 4.13433E-1 3.99466E-1 3.94618E-1 3.78294E-1 3.39283E-1 2.98898E-1 3.3432E-1 3.87955E-1 3.9519E-1 3.2266E-1 2.72023E-1 2.41068E-1 2.09158E-1 2.18591E-1 2.49288E-1 3.24509E-1 4.62194E-1 5.42997E-1 5.48266E-1 5.16978E-1 5.40766E-1 5.93175E-1 5.85536E-1 5.56418E-1 4.61404E-1 4.38814E-1 3.5965E-1 3.32444E-1 2.9226E-1 2.49742E-1 1.82208E-1 1.34526E-1 1.47149E-1 2.18386E-1 3.37555E-1 4.46918E-1 4.47104E-1 3.79804E-1 2.32575E-1 1.25778E-1 9.7647E-2 9.0108E-2 8.43215E-2 7.01681E-2 7.6775E-2 1.41884E-1 3.17046E-1 5.39492E-1 5.86675E-1 5.89489E-1 -9999 -9999 -9999 -9999 -9999 -9999 -9999 -9999 -9999 -9999 -9999 -9999 -9999 -9999 -9999 -9999 -9999 -9999 -9999 -9999 -9999 -9999 -9999 -9999 -9999 -9999 -9999 -9999 -9999 -9999 -9999 -9999 -9999
-9999 -9999 -9999 -9999 -9999 -9999 -9999 -9999 -9999 -9999 -9999 -9999 -9999 -9999 -9999 -9999 -9999 -9999 -9999 -9999 -9999 -9999 -9999 -9999 -9999 -9999 -9999 -9999 -9999 -9999 -9999 -9999 -9999 -9999 -9999 -9999 -9999 -9999 -9999 -9999 -9999 -9999 -9999 -9999 -9999 -9999 -9999 -9999 -9999 -9999 -9999 -9999 -9999 -9999 -9999 -9999 -9999 -9999 -9999 -9999 -9999 -9999 -9999 -9999 -9999 -9999 -9999 -9999 -9999 -9999 -9999 -9999 -9999 -9999 -9999 -9999 -9999 -9999 -9999 -9999 -9999 -9999 -9999 1.9943E-1 1.9943E-1 1.9943E-1 1.97354E-1 1.964E-1 1.94347E-1 1.91064E-1 1.86906E-1 2.03842E-1 2.07784E-1 2.47582E-1 3.5111E-1 4.84045E-1 5.32996E-1 4.80114E-1 4.1324E-1 4.00389E-1 3.74009E-1 3.4837E-1 3.51571E-1 3.55245E-1 3.82043E-1 3.80859E-1 3.83707E-1 3.8561E-1 4.10323E-1 4.06925E-1 4.29837E-1 4.33782E-1 5.16407E-1 5.8505E-1 6.54092E-1 6.68271E-1 6.70396E-1 6.57018E-1 6.44969E-1 6.61345E-1 6.6363E-1 6.63117E-1 6.28603E-1 5.52155E-1 6.19832E-1 6.28376E-1 6.28553E-1 6.27437E-1 6.09824E-1 6.08334E-1 6.03371E-1 6.15876E-1 5.8587E-1 5.56639E-1 5.25888E-1 5.08824E-1 4.87547E-1 4.75361E-1 4.53643E-1 4.43364E-1 4.24049E-1 4.41447E-1 4.7718E-1 5.0487E-1 4.74856E-1 4.86277E-1 4.95594E-1 4.99906E-1 5.50292E-1 5.10987E-1 5.12985E-1 5.61809E-1 5.77075E-1 5.93006E-1 5.87646E-1 5.71951E-1 5.24253E-1 5.3158E-1 5.59063E-1 5.07785E-1 4.40694E-1 4.35599E-1 4.71534E-1 4.59373E-1 4.05632E-1 4.19547E-1 4.53334E-1 4.23056E-1 4.71878E-1 4.50999E-1 4.33683E-1 4.67513E-1 4.55106E-1 4.43089E-1 4.76775E-1 4.88984E-1 4.61734E-1 4.4216E-1 4.244E-1 4.37238E-1 4.25215E-1 4.12431E-1 3.92219E-1 3.8012E-1 3.82379E-1 3.7308E-1 3.21059E-1 3.85469E-1 4.00487E-1 4.16094E-1 4.16159E-1 3.42515E-1 2.97888E-1 2.69553E-1 2.57717E-1 2.3627E-1 2.62182E-1 3.95169E-1 5.56295E-1 5.79601E-1 5.66074E-1 5.79321E-1 6.06386E-1 5.74749E-1 5.38686E-1 4.95344E-1 4.54821E-1 4.26871E-1 4.18153E-1 3.81276E-1 3.50332E-1 2.2979E-1 1.66984E-1 1.52378E-1 1.88771E-1 2.58606E-1 3.80605E-1 4.62509E-1 5.38091E-1 4.29716E-1 2.33977E-1 1.23572E-1 8.41127E-2 7.39706E-2 7.90946E-2 9.86435E-2 1.56908E-1 2.30588E-1 4.1853E-1 -9999 -9999 -9999 -9999 -9999 -9999 -9999 -9999 -9999 -9999 -9999 -9999 -9999 -9999 -9999 -9999 -9999 -9999 -9999 -9999 -9999 -9999 -9999 -9999 -9999 -9999 -9999 -9999 -9999 -9999 -9999 -9999 -9999 -9999 -9999
-9999 -9999 -9999 -9999 -9999 -9999 -9999 -9999 -9999 -9999 -9999 -9999 -9999 -9999 -9999 -9999 -9999 -9999 -9999 -9999 -9999 -9999 -9999 -9999 -9999 -9999 -9999 -9999 -9999 -9999 -9999 -9999 -9999 -9999 -9999 -9999 -9999 -9999 -9999 -9999 -9999 -9999 -9999 -9999 -9999 -9999 -9999 -9999 -9999 -9999 -9999 -9999 -9999 -9999 -9999 -9999 -9999 -9999 -9999 -9999 -9999 -9999 -9999 -9999 -9999 -9999 -9999 -9999 -9999 -9999 -9999 -9999 -9999 -9999 -9999 -9999 -9999 -9999 -9999 -9999 -9999 -9999 2.03146E-1 2.02658E-1 2.00717E-1 2.00234E-1 1.97195E-1 1.9545E-1 1.92309E-1 1.87978E-1 1.88746E-1 2.23119E-1 2.22598E-1 2.6705E-1 3.82752E-1 5.33E-1 5.77449E-1 4.80264E-1 4.14459E-1 3.74715E-1 3.44502E-1 3.47231E-1 3.518E-1 3.55475E-1 3.55016E-1 3.57782E-1 3.83232E-1 3.8561E-1 3.82521E-1 4.0547E-1 4.0644E-1 4.40953E-1 6.08568E-1 5.85245E-1 5.85295E-1 6.54437E-1 6.62143E-1 6.45122E-1 6.47925E-1 6.61525E-1 6.61045E-1 6.60541E-1 6.54623E-1 5.84227E-1 6.25027E-1 6.36653E-1 6.3851E-1 6.33399E-1 5.9948E-1 6.09513E-1 5.95688E-1 5.90809E-1 5.77694E-1 5.4612E-1 5.10942E-1 4.84041E-1 4.59845E-1 4.75053E-1 4.98004E-1 4.64246E-1 4.17066E-1 4.12244E-1 4.93596E-1 5.22063E-1 5.32064E-1 5.0456E-1 5.40501E-1 5.25288E-1 5.57057E-1 5.85392E-1 5.90602E-1 5.90474E-1 5.85225E-1 5.56769E-1 5.2708E-1 4.99053E-1 4.7286E-1 4.52223E-1 5.08055E-1 4.81018E-1 4.22841E-1 3.99437E-1 4.16481E-1 3.3788E-1 2.95012E-1 3.10683E-1 3.63181E-1 3.75634E-1 4.3025E-1 4.29892E-1 4.09125E-1 4.15463E-1 4.34309E-1 4.37469E-1 4.74511E-1 4.7363E-1 4.39096E-1 4.62993E-1 4.65076E-1 4.56797E-1 4.3185E-1 4.22952E-1 3.92145E-1 3.63374E-1 3.60337E-1 3.53256E-1 3.51726E-1 4.00903E-1 4.21696E-1 4.27149E-1 4.42933E-1 4.37475E-1 3.45317E-1 3.48203E-1 3.64629E-1 2.93547E-1 2.31876E-1 2.74867E-1 4.53758E-1 5.77422E-1 5.90162E-1 5.75939E-1 6.00558E-1 5.61513E-1 5.38809E-1 5.09509E-1 5.14605E-1 5.14695E-1 4.99374E-1 4.56777E-1 3.75918E-1 3.36174E-1 2.29246E-1 1.64362E-1 1.67875E-1 1.90399E-1 2.12383E-1 3.40752E-1 5.50136E-1 5.8816E-1 4.13127E-1 1.9947E-1 1.14621E-1 9.32761E-2 1.22244E-1 2.02139E-1 2.41763E-1 2.76022E-1 4.51849E-1 -9999 -9999 -9999 -9999 -9999 -9999 -9999 -9999 -9999 -9999 -9999 -9999 -9999 -9999 -9999 -9999 -9999 -9999 -9999 -9999 -9999 -9999 -9999 -9999 -9999 -9999 -9999 -9999 -9999 -9999 -9999 -9999 -9999 -9999 -9999
-9999 -9999 -9999 -9999 -9999 -9999 -9999 -9999 -9999 -9999 -9999 -9999 -9999 -9999 -9999 -9999 -9999 -9999 -9999 -9999 -9999 -9999 -9999 -9999 -9999 -9999 -9999 -9999 -9999 -9999 -9999 -9999 -9999 -9999 -9999 -9999 -9999 -9999 -9999 -9999 -9999 -9999 -9999 -9999 -9999 -9999 -9999 -9999 -9999 -9999 -9999 -9999 -9999 -9999 -9999 -9999 -9999 -9999 -9999 -9999 -9999 -9999 -9999 -9999 -9999 -9999 -9999 -9999 -9999 -9999 -9999 -9999 -9999 -9999 -9999 -9999 -9999 -9999 -9999 -9999 -9999 -9999 2.07739E-1 2.05433E-1 2.02172E-1 1.9863E-1 1.96877E-1 1.94189E-1 1.88592E-1 1.87212E-1 1.89517E-1 2.06628E-1 2.2173E-1 2.69417E-1 4.15921E-1 5.53399E-1 5.77558E-1 4.56026E-1 3.86559E-1 3.44956E-1 3.21614E-1 3.26015E-1 3.30669E-1 3.3067E-1 3.55016E-1 3.57782E-1 3.60789E-1 3.82284E-1 3.83233E-1 3.82521E-1 3.8466E-1 4.64047E-1 6.31769E-1 6.69793E-1 6.6826E-1 6.70028E-1 6.47408E-1 6.36774E-1 6.53597E-1 6.61652E-1 6.58434E-1 6.5716E-1 6.59294E-1 5.90316E-1 6.11085E-1 6.45669E-1 6.4421E-1 6.38597E-1 6.24308E-1 6.20987E-1 6.04682E-1 5.77401E-1 5.86049E-1 5.70657E-1 5.26893E-1 5.05093E-1 4.86406E-1 5.05106E-1 5.17263E-1 4.72936E-1 4.58479E-1 4.17541E-1 4.89144E-1 5.63397E-1 5.57785E-1 5.44882E-1 5.52116E-1 5.77506E-1 5.98488E-1 5.72102E-1 5.54499E-1 5.24984E-1 4.88019E-1 5.06387E-1 4.66749E-1 4.73254E-1 4.21238E-1 4.2128E-1 4.62579E-1 4.62417E-1 4.285E-1 3.41961E-1 3.23551E-1 2.83238E-1 2.62291E-1 2.64099E-1 2.95522E-1 3.52725E-1 4.55319E-1 4.63151E-1 4.51148E-1 4.22095E-1 4.02914E-1 4.24676E-1 4.43877E-1 4.71471E-1 4.43191E-1 4.13044E-1 4.25386E-1 4.18204E-1 4.22884E-1 4.46292E-1 4.00249E-1 3.83288E-1 3.72719E-1 3.0946E-1 3.15593E-1 3.51243E-1 3.86093E-1 4.25381E-1 4.51551E-1 4.78277E-1 4.24778E-1 4.03331E-1 4.74212E-1 4.09383E-1 2.99852E-1 2.75187E-1 3.10977E-1 4.53162E-1 5.937E-1 6.17578E-1 6.08873E-1 5.72097E-1 5.43707E-1 5.28786E-1 5.46817E-1 5.24223E-1 5.21128E-1 4.66159E-1 3.87455E-1 3.6626E-1 2.73409E-1 1.74707E-1 1.40154E-1 1.36606E-1 1.32119E-1 2.40203E-1 4.95589E-1 6.01241E-1 4.87105E-1 2.69956E-1 2.0107E-1 1.76692E-1 2.18572E-1 3.13964E-1 4.56944E-1 5.32299E-1 -9999 -9999 -9999 -9999 -9999 -9999 -9999 -9999 -9999 -9999 -9999 -9999 -9999 -9999 -9999 -9999 -9999 -9999 -9999 -9999 -9999 -9999 -9999 -9999 -9999 -9999 -9999 -9999 -9999 -9999 -9999 -9999 -9999 -9999 -9999 -9999
-9999 -9999 -9999 -9999 -9999 -9999 -9999 -9999 -9999 -9999 -9999 -9999 -9999 -9999 -9999 -9999 -9999 -9999 -9999 -9999 -9999 -9999 -9999 -9999 -9999 -9999 -9999 -9999 -9999 -9999 -9999 -9999 -9999 -9999 -9999 -9999 -9999 -9999 -9999 -9999 -9999 -9999 -9999 -9999 -9999 -9999 -9999 -9999 -9999 -9999 -9999 -9999 -9999 -9999 -9999 -9999 -9999 -9999 -9999 -9999 -9999 -9999 -9999 -9999 -9999 -9999 -9999 -9999 -9999 -9999 -9999 -9999 -9999 -9999 -9999 -9999 -9999 -9999 -9999 -9999 -9999 2.23585E-1 2.25335E-1 2.0609E-1 2.00396E-1 1.99431E-1 1.97195E-1 1.9122E-1 1.73663E-1 1.88592E-1 1.91065E-1 2.04006E-1 2.20864E-1 2.92233E-1 4.46902E-1 5.77495E-1 5.53611E-1 4.3194E-1 3.54095E-1 3.203E-1 2.99985E-1 3.05713E-1 3.06996E-1 3.31338E-1 3.34015E-1 3.36478E-1 3.57322E-1 3.60096E-1 3.60791E-1 3.59633E-1 3.82997E-1 4.64072E-1 5.85279E-1 6.54302E-1 6.28154E-1 6.50813E-1 6.55524E-1 6.47514E-1 6.56043E-1 6.55105E-1 6.52053E-1 6.51652E-1 6.56642E-1 6.19647E-1 6.11085E-1 6.45671E-1 6.3885E-1 6.16476E-1 6.16529E-1 5.99702E-1 5.97126E-1 5.67098E-1 5.92094E-1 5.84108E-1 5.41984E-1 5.37143E-1 5.12271E-1 5.39718E-1 5.3463E-1 5.17451E-1 4.80621E-1 4.79682E-1 5.30651E-1 5.50355E-1 5.93788E-1 6.06723E-1 6.14647E-1 6.09119E-1 5.87987E-1 5.20306E-1 4.84201E-1 5.00035E-1 4.49033E-1 4.52975E-1 4.37486E-1 4.37655E-1 3.9124E-1 3.91848E-1 4.25496E-1 4.48145E-1 3.79311E-1 2.96702E-1 2.92633E-1 3.10826E-1 3.2275E-1 2.8471E-1 3.00892E-1 4.30406E-1 4.86459E-1 4.90364E-1 4.58444E-1 4.19574E-1 4.28488E-1 4.52482E-1 4.53677E-1 4.61151E-1 4.43386E-1 3.98989E-1 3.9334E-1 3.97632E-1 4.19741E-1 4.39126E-1 4.31698E-1 3.97422E-1 3.79732E-1 3.08938E-1 2.62856E-1 2.63868E-1 2.686E-1 2.79588E-1 3.22861E-1 3.72865E-1 3.85865E-1 4.35869E-1 5.06975E-1 5.30088E-1 4.3982E-1 4.38762E-1 4.16655E-1 3.95721E-1 5.09581E-1 5.76815E-1 6.20196E-1 5.86918E-1 5.83074E-1 5.69971E-1 5.57023E-1 5.21651E-1 5.02562E-1 4.96774E-1 4.49992E-1 4.23953E-1 2.82831E-1 1.77259E-1 1.24431E-1 1.12534E-1 1.12758E-1 2.42497E-1 5.44539E-1 6.7264E-1 5.53513E-1 2.75834E-1 2.9022E-1 3.69467E-1 4.83544E-1 5.52064E-1 -9999 -9999 -9999 -9999 -9999 -9999 -9999 -9999 -9999 -9999 -9999 -9999 -9999 -9999 -9999 -9999 -9999 -9999 -9999 -9999 -9999 -9999 -9999 -9999 -9999 -9999 -9999 -9999 -9999 -9999 -9999 -9999 -9999 -9999 -9999 -9999 -9999 -9999
-9999 -9999 -9999 -9999 -9999 -9999 -9999 -9999 -9999 -9999 -9999 -9999 -9999 -9999 -9999 -9999 -9999 -9999 -9999 -9999 -9999 -9999 -9999 -9999 -9999 -9999 -9999 -9999 -9999 -9999 -9999 -9999 -9999 -9999 -9999 -9999 -9999 -9999 -9999 -9999 -9999 -9999 -9999 -9999 -9999 -9999 -9999 -9999 -9999 -9999 -9999 -9999 -9999 -9999 -9999 -9999 -9999 -9999 -9999 -9999 -9999 -9999 -9999 -9999 -9999 -9999 -9999 -9999 -9999 -9999 -9999 -9999 -9999 -9999 -9999 -9999 -9999 -9999 -9999 -9999 -9999 2.02496E-1 2.0445E-1 2.00879E-1 1.99752E-1 1.9895E-1 1.97036E-1 1.76129E-1 1.73375E-1 1.90599E-1 2.09444E-1 2.26271E-1 2.44043E-1 3.2227E-1 5.0441E-1 5.77579E-1 5.05045E-1 4.04295E-1 3.28005E-1 2.97039E-1 2.99774E-1 3.02524E-1 3.08494E-1 3.1215E-1 3.14529E-1 3.3424E-1 3.36255E-1 3.38502E-1 3.60559E-1 3.57324E-1 3.62416E-1 4.40015E-1 5.85195E-1 5.81335E-1 5.33246E-1 5.5748E-1 6.05139E-1 6.50946E-1 6.61599E-1 6.54904E-1 6.52088E-1 6.48918E-1 6.53926E-1 6.24608E-1 6.22434E-1 6.42097E-1 6.27553E-1 6.05465E-1 5.97423E-1 5.72891E-1 5.70867E-1 5.68129E-1 5.86789E-1 6.0048E-1 5.70716E-1 5.57637E-1 5.39483E-1 5.47162E-1 5.84109E-1 5.50937E-1 5.03787E-1 5.36947E-1 5.68613E-1 5.78008E-1 6.22852E-1 6.05509E-1 5.87567E-1 5.61995E-1 5.37543E-1 4.95712E-1 4.50375E-1 4.67667E-1 4.59466E-1 4.42744E-1 4.20641E-1 3.92285E-1 3.31475E-1 2.96802E-1 3.17484E-1 3.28087E-1 2.96291E-1 2.68932E-1 2.99503E-1 3.58981E-1 4.07589E-1 3.64871E-1 3.86416E-1 4.98587E-1 5.31848E-1 5.10633E-1 4.62242E-1 4.2627E-1 4.17469E-1 4.44351E-1 4.13443E-1 4.19921E-1 4.34187E-1 4.00657E-1 3.87645E-1 4.08927E-1 4.21657E-1 4.31938E-1 4.1279E-1 4.06714E-1 3.81136E-1 3.5906E-1 2.91861E-1 2.70619E-1 2.52557E-1 2.55182E-1 2.48628E-1 2.45267E-1 2.57803E-1 3.03787E-1 3.8122E-1 4.79529E-1 5.57942E-1 5.6292E-1 5.74833E-1 5.66959E-1 5.43257E-1 5.55533E-1 6.25804E-1 6.14402E-1 5.80156E-1 5.48865E-1 5.26263E-1 5.21518E-1 5.34215E-1 5.46064E-1 5.43837E-1 4.46322E-1 2.55394E-1 1.79869E-1 1.51137E-1 1.24746E-1 1.15927E-1 2.54795E-1 5.81248E-1 6.72625E-1 5.4836E-1 2.52144E-1 2.74119E-1 5.05296E-1 1.43401E-1 -9999 -9999 -9999 -9999 -9999 -9999 -9999 -9999 -9999 -9999 -9999 -9999 -9999 -9999 -9999 -9999 -9999 -9999 -9999 -9999 -9999 -9999 -9999 -9999 -9999 -9999 -9999 -9999 -9999 -9999 -9999 -9999 -9999 -9999 -9999 -9999 -9999 -9999 -9999
-9999 -9999 -9999 -9999 -9999 -9999 -9999 -9999 -9999 -9999 -9999 -9999 -9999 -9999 -9999 -9999 -9999 -9999 -9999 -9999 -9999 -9999 -9999 -9999 -9999 -9999 -9999 -9999 -9999 -9999 -9999 -9999 -9999 -9999 -9999 -9999 -9999 -9999 -9999 -9999 -9999 -9999 -9999 -9999 -9999 -9999 -9999 -9999 -9999 -9999 -9999 -9999 -9999 -9999 -9999 -9999 -9999 -9999 -9999 -9999 -9999 -9999 -9999 -9999 -9999 -9999 -9999 -9999 -9999 -9999 -9999 -9999 -9999 -9999 -9999 -9999 -9999 -9999 -9999 -9999 1.98949E-1 2.00234E-1 2.01524E-1 1.99431E-1 1.98151E-1 1.97036E-1 1.93405E-1 1.75692E-1 1.73519E-1 1.89672E-1 2.32309E-1 2.74791E-1 2.98717E-1 3.82754E-1 5.04663E-1 5.29442E-1 4.52356E-1 3.73865E-1 3.04009E-1 2.766E-1 2.77003E-1 2.83693E-1 2.89653E-1 3.13663E-1 3.12799E-1 3.1453E-1 3.37602E-1 3.38277E-1 3.3536E-1 3.36033E-1 3.65673E-1 4.40074E-1 5.81268E-1 4.36236E-1 4.84463E-1 5.08829E-1 5.33199E-1 5.77514E-1 6.47415E-1 6.46644E-1 6.43959E-1 6.49176E-1 6.47588E-1 6.42948E-1 6.24086E-1 6.30032E-1 6.38656E-1 6.2492E-1 6.02881E-1 5.81485E-1 5.9528E-1 5.78832E-1 6.0873E-1 6.11252E-1 5.97456E-1 5.59765E-1 5.96924E-1 5.9974E-1 5.89461E-1 5.28743E-1 5.5627E-1 5.68478E-1 5.93925E-1 6.2852E-1 6.07421E-1 5.96307E-1 5.6424E-1 4.94648E-1 4.67107E-1 4.75247E-1 4.57605E-1 4.40789E-1 4.42482E-1 4.17378E-1 3.62198E-1 3.13819E-1 3.04331E-1 3.10176E-1 3.24921E-1 3.04128E-1 2.88628E-1 2.74423E-1 2.87588E-1 3.44857E-1 4.33569E-1 4.85424E-1 4.96524E-1 5.25145E-1 5.3874E-1 4.9507E-1 4.58325E-1 4.36594E-1 4.33009E-1 4.44355E-1 4.04021E-1 3.99207E-1 4.18659E-1 3.91924E-1 3.83761E-1 3.95127E-1 4.1523E-1 4.25344E-1 3.91466E-1 3.85964E-1 3.93409E-1 3.89256E-1 3.38395E-1 2.9157E-1 2.85082E-1 3.03679E-1 3.0877E-1 2.8819E-1 2.68362E-1 2.4151E-1 2.75292E-1 3.7836E-1 5.15337E-1 5.38721E-1 5.59207E-1 6.01113E-1 6.09579E-1 5.8171E-1 6.25438E-1 6.4225E-1 5.87999E-1 5.56401E-1 5.72504E-1 5.75332E-1 5.756E-1 5.79947E-1 5.18846E-1 4.41159E-1 3.66287E-1 3.74712E-1 3.40111E-1 2.32533E-1 1.62208E-1 2.40203E-1 5.79588E-1 6.40977E-1 4.72683E-1 2.5341E-1 2.72926E-1 5.37115E-1 -9999 -9999 -9999 -9999 -9999 -9999 -9999 -9999 -9999 -9999 -9999 -9999 -9999 -9999 -9999 -9999 -9999 -9999 -9999 -9999 -9999 -9999 -9999 -9999 -9999 -9999 -9999 -9999 -9999 -9999 -9999 -9999 -9999 -9999 -9999 -9999 -9999 -9999 -9999 -9999
-9999 -9999 -9999 -9999 -9999 -9999 -9999 -9999 -9999 -9999 -9999 -9999 -9999 -9999 -9999 -9999 -9999 -9999 -9999 -9999 -9999 -9999 -9999 -9999 -9999 -9999 -9999 -9999 -9999 -9999 -9999 -9999 -9999 -9999 -9999 -9999 -9999 -9999 -9999 -9999 -9999 -9999 -9999 -9999 -9999 -9999 -9999 -9999 -9999 -9999 -9999 -9999 -9999 -9999 -9999 -9999 -9999 -9999 -9999 -9999 -9999 -9999 -9999 -9999 -9999 -9999 -9999 -9999 -9999 -9999 -9999 -9999 -9999 -9999 -9999 -9999 -9999 -9999 -9999 -9999 2.00234E-1 2.01848E-1 2.00718E-1 2.00557E-1 1.98311E-1 1.78474E-1 1.77591E-1 1.75692E-1 1.73808E-1 1.77739E-1 2.39737E-1 3.34905E-1 4.14703E-1 4.80139E-1 5.04933E-1 4.80752E-1 4.04638E-1 3.46418E-1 2.8308E-1 2.56105E-1 2.6034E-1 2.85945E-1 2.91309E-1 2.91518E-1 3.14313E-1 3.16266E-1 3.17353E-1 3.14965E-1 3.14748E-1 3.14965E-1 3.43471E-1 4.36101E-1 5.0885E-1 4.12436E-1 4.6018E-1 5.08811E-1 5.53397E-1 6.24357E-1 6.54745E-1 6.27397E-1 6.27626E-1 6.37464E-1 6.45036E-1 6.4924E-1 6.30864E-1 6.36661E-1 6.38617E-1 6.30412E-1 6.22323E-1 6.02963E-1 6.14142E-1 6.08612E-1 6.05568E-1 6.27502E-1 6.30204E-1 6.23231E-1 6.31782E-1 6.04987E-1 5.55635E-1 5.31106E-1 5.68478E-1 6.12699E-1 6.3668E-1 6.09319E-1 5.66942E-1 5.72148E-1 5.88062E-1 5.53142E-1 5.38791E-1 5.31698E-1 5.06453E-1 4.82676E-1 4.5864E-1 4.28477E-1 3.54184E-1 3.05044E-1 3.5986E-1 4.23508E-1 4.4638E-1 4.29479E-1 3.78586E-1 2.98601E-1 3.09074E-1 3.73971E-1 4.63486E-1 5.21075E-1 5.29874E-1 5.4611E-1 5.36198E-1 4.90782E-1 4.50718E-1 4.41759E-1 4.27965E-1 4.16673E-1 4.01457E-1 3.79556E-1 3.9525E-1 3.72046E-1 3.28357E-1 3.73665E-1 4.04417E-1 4.07231E-1 3.93233E-1 4.13805E-1 4.20469E-1 4.24858E-1 3.99009E-1 3.15665E-1 2.7995E-1 2.9795E-1 3.34888E-1 3.28022E-1 3.07309E-1 2.65011E-1 2.70409E-1 4.34189E-1 5.84533E-1 5.91974E-1 6.02823E-1 5.95329E-1 6.09032E-1 6.14341E-1 6.35247E-1 6.34332E-1 6.26193E-1 6.04223E-1 6.3786E-1 6.29759E-1 5.69904E-1 5.38007E-1 5.43426E-1 5.72278E-1 5.64387E-1 6.30423E-1 6.11231E-1 5.54979E-1 4.03366E-1 3.41192E-1 6.25603E-1 4.74598E-1 4.25788E-1 2.59801E-1 3.52803E-1 -9999 -9999 -9999 -9999 -9999 -9999 -9999 -9999 -9999 -9999 -9999 -9999 -9999 -9999 -9999 -9999 -9999 -9999 -9999 -9999 -9999 -9999 -9999 -9999 -9999 -9999 -9999 -9999 -9999 -9999 -9999 -9999 -9999 -9999 -9999 -9999 -9999 -9999 -9999 -9999 -9999
-9999 -9999 -9999 -9999 -9999 -9999 -9999 -9999 -9999 -9999 -9999 -9999 -9999 -9999 -9999 -9999 -9999 -9999 -9999 -9999 -9999 -9999 -9999 -9999 -9999 -9999 -9999 -9999 -9999 -9999 -9999 -9999 -9999 -9999 -9999 -9999 -9999 -9999 -9999 -9999 -9999 -9999 -9999 -9999 -9999 -9999 -9999 -9999 -9999 -9999 -9999 -9999 -9999 -9999 -9999 -9999 -9999 -9999 -9999 -9999 -9999 -9999 -9999 -9999 -9999 -9999 -9999 -9999 -9999 -9999 -9999 -9999 -9999 -9999 -9999 -9999 -9999 -9999 -9999 2.00717E-1 2.02496E-1 2.01849E-1 2.02659E-1 2.02335E-1 2.00557E-1 1.79656E-1 1.77005E-1 1.75255E-1 1.7352E-1 1.97515E-1 2.87174E-1 3.97095E-1 4.80302E-1 5.05002E-1 5.05148E-1 4.52471E-1 3.81335E-1 3.19531E-1 2.78616E-1 2.56872E-1 2.62669E-1 2.68944E-1 2.70727E-1 2.93598E-1 2.95896E-1 2.97574E-1 3.16267E-1 3.16267E-1 3.15182E-1 3.14531E-1 3.16486E-1 3.66145E-1 3.89079E-1 4.3613E-1 4.6015E-1 5.04786E-1 5.53448E-1 6.24441E-1 6.57643E-1 6.27489E-1 6.01206E-1 6.2938E-1 6.39693E-1 6.52807E-1 6.35622E-1 6.26423E-1 6.24614E-1 6.19137E-1 6.07933E-1 6.3022E-1 6.30188E-1 6.27461E-1 6.13333E-1 6.55846E-1 6.2752E-1 6.4759E-1 6.04023E-1 5.83142E-1 5.60145E-1 5.8903E-1 6.15337E-1 6.36613E-1 6.20092E-1 5.85654E-1 5.58457E-1 5.5852E-1 5.41271E-1 5.24584E-1 5.29083E-1 4.92913E-1 4.66301E-1 4.47445E-1 4.43892E-1 4.26797E-1 3.77212E-1 3.30843E-1 3.77815E-1 4.63402E-1 4.8727E-1 4.85123E-1 4.85753E-1 3.71515E-1 3.6558E-1 4.40633E-1 4.82494E-1 5.30079E-1 5.55968E-1 5.5814E-1 5.19735E-1 4.82359E-1 4.52529E-1 4.38021E-1 4.05832E-1 3.81872E-1 3.79223E-1 3.80875E-1 3.7327E-1 3.21026E-1 2.92548E-1 3.35649E-1 4.04768E-1 4.19081E-1 4.29232E-1 4.49666E-1 4.63637E-1 4.57614E-1 4.46305E-1 4.18255E-1 3.33923E-1 2.89785E-1 2.90992E-1 2.66266E-1 2.55854E-1 2.60148E-1 3.09319E-1 4.59563E-1 5.76053E-1 5.86535E-1 5.13171E-1 5.42499E-1 5.658E-1 5.73403E-1 5.81117E-1 5.94643E-1 6.65786E-1 6.50182E-1 6.62167E-1 6.04161E-1 5.74778E-1 5.87209E-1 6.03611E-1 6.536E-1 6.36699E-1 6.36028E-1 4.69003E-1 6.36501E-1 6.52513E-1 6.61971E-1 5.47257E-1 6.24945E-1 3.51907E-1 2.6109E-1 4.46184E-1 -9999 -9999 -9999 -9999 -9999 -9999 -9999 -9999 -9999 -9999 -9999 -9999 -9999 -9999 -9999 -9999 -9999 -9999 -9999 -9999 -9999 -9999 -9999 -9999 -9999 -9999 -9999 -9999 -9999 -9999 -9999 -9999 -9999 -9999 -9999 -9999 -9999 -9999 -9999 -9999 -9999
-9999 -9999 -9999 -9999 -9999 -9999 -9999 -9999 -9999 -9999 -9999 -9999 -9999 -9999 -9999 -9999 -9999 -9999 -9999 -9999 -9999 -9999 -9999 -9999 -9999 -9999 -9999 -9999 -9999 -9999 -9999 -9999 -9999 -9999 -9999 -9999 -9999 -9999 -9999 -9999 -9999 -9999 -9999 -9999 -9999 -9999 -9999 -9999 -9999 -9999 -9999 -9999 -9999 -9999 -9999 -9999 -9999 -9999 -9999 -9999 -9999 -9999 -9999 -9999 -9999 -9999 -9999 -9999 -9999 -9999 -9999 -9999 -9999 -9999 -9999 -9999 -9999 -9999 2.00717E-1 2.01848E-1 2.0396E-1 2.03147E-1 2.03472E-1 1.87791E-1 1.99272E-1 1.95768E-1 1.77152E-1 1.72514E-1 1.75547E-1 2.17885E-1 3.14524E-1 4.31847E-1 5.04998E-1 5.29639E-1 4.76938E-1 4.04861E-1 3.58625E-1 2.93595E-1 2.56489E-1 2.38644E-1 2.64033E-1 2.67368E-1 2.7172E-1 2.9485E-1 2.97574E-1 2.96107E-1 2.96945E-1 2.96735E-1 2.94852E-1 2.90899E-1 2.93184E-1 3.2085E-1 3.88997E-1 4.36084E-1 4.08389E-1 4.56092E-1 5.29163E-1 6.01227E-1 6.60241E-1 6.31769E-1 6.18101E-1 6.348E-1 6.3683E-1 6.47196E-1 6.38992E-1 6.36732E-1 6.24329E-1 6.32738E-1 6.34637E-1 6.29441E-1 6.27564E-1 6.43635E-1 6.53128E-1 6.45234E-1 6.04384E-1 6.31479E-1 6.42303E-1 6.36776E-1 6.31331E-1 6.39568E-1 6.36637E-1 6.35208E-1 5.9071E-1 5.78907E-1 5.28156E-1 5.10083E-1 5.14401E-1 4.67283E-1 4.89487E-1 4.72694E-1 4.38908E-1 3.96907E-1 3.79972E-1 4.14297E-1 4.20169E-1 3.82376E-1 3.33734E-1 3.65209E-1 4.59492E-1 5.2039E-1 5.18163E-1 4.94281E-1 4.60324E-1 5.12721E-1 5.39728E-1 5.63447E-1 5.70497E-1 5.38399E-1 5.06041E-1 4.8646E-1 4.58099E-1 4.30841E-1 4.16289E-1 3.93211E-1 3.84201E-1 3.97351E-1 3.93358E-1 3.69025E-1 3.20932E-1 3.57713E-1 4.07923E-1 4.24157E-1 4.57648E-1 4.67701E-1 4.72103E-1 4.72381E-1 4.87921E-1 4.76803E-1 4.72936E-1 4.20798E-1 3.64818E-1 2.98232E-1 2.76025E-1 3.20412E-1 3.48447E-1 4.56476E-1 5.16277E-1 5.13651E-1 4.85314E-1 4.4062E-1 5.03365E-1 5.10256E-1 5.19935E-1 5.14884E-1 5.41293E-1 5.53715E-1 5.68928E-1 6.60268E-1 6.46586E-1 6.50596E-1 6.68716E-1 6.09442E-1 5.1383E-1 6.31917E-1 6.51337E-1 3.522E-1 4.21191E-1 3.34192E-1 6.40602E-1 5.47107E-1 3.21355E-1 3.07426E-1 5.21926E-1 -9999 -9999 -9999 -9999 -9999 -9999 -9999 -9999 -9999 -9999 -9999 -9999 -9999 -9999 -9999 -9999 -9999 -9999 -9999 -9999 -9999 -9999 -9999 -9999 -9999 -9999 -9999 -9999 -9999 -9999 -9999 -9999 -9999 -9999 -9999 -9999 -9999 -9999 -9999 -9999 -9999
-9999 -9999 -9999 -9999 -9999 -9999 -9999 -9999 -9999 -9999 -9999 -9999 -9999 -9999 -9999 -9999 -9999 -9999 -9999 -9999 -9999 -9999 -9999 -9999 -9999 -9999 -9999 -9999 -9999 -9999 -9999 -9999 -9999 -9999 -9999 -9999 -9999 -9999 -9999 -9999 -9999 -9999 -9999 -9999 -9999 -9999 -9999 -9999 -9999 -9999 -9999 -9999 -9999 -9999 -9999 -9999 -9999 -9999 -9999 -9999 -9999 -9999 -9999 -9999 -9999 -9999 -9999 -9999 -9999 -9999 -9999 -9999 -9999 -9999 -9999 -9999 -9999 -9999 2.0201E-1 2.03309E-1 2.02822E-1 2.04125E-1 2.04125E-1 1.85504E-1 1.84746E-1 1.96719E-1 1.77152E-1 1.72514E-1 1.76275E-1 2.03149E-1 3.12579E-1 4.31927E-1 5.29472E-1 5.25813E-1 4.52832E-1 3.81703E-1 3.36596E-1 2.68352E-1 2.37004E-1 2.39558E-1 2.43239E-1 2.49395E-1 2.72317E-1 2.76117E-1 2.74915E-1 2.76319E-1 2.77124E-1 2.76923E-1 2.72519E-1 2.72121E-1 2.92144E-1 2.96527E-1 3.43929E-1 3.85237E-1 4.08426E-1 4.56049E-1 5.04777E-1 5.77531E-1 6.43548E-1 6.48195E-1 6.37008E-1 6.53926E-1 6.4502E-1 6.5E-1 6.48218E-1 6.45799E-1 6.37512E-1 6.3365E-1 6.20474E-1 6.20073E-1 6.39244E-1 6.53186E-1 6.34615E-1 5.9751E-1 5.71548E-1 5.89657E-1 6.0782E-1 6.20783E-1 6.34002E-1 6.29878E-1 6.03572E-1 6.11856E-1 5.6601E-1 5.28104E-1 4.4364E-1 3.87533E-1 3.73066E-1 3.85974E-1 4.59329E-1 4.40764E-1 4.28784E-1 3.70556E-1 3.58825E-1 4.19911E-1 4.65374E-1 4.80646E-1 3.64161E-1 2.77328E-1 3.56129E-1 5.06537E-1 5.37341E-1 5.51819E-1 5.5181E-1 5.29959E-1 5.63366E-1 5.85579E-1 5.65134E-1 5.48099E-1 5.21978E-1 5.0822E-1 4.84223E-1 4.50463E-1 4.08334E-1 4.07169E-1 4.01403E-1 3.97051E-1 3.89217E-1 3.89161E-1 3.50561E-1 4.02418E-1 4.28383E-1 4.40664E-1 4.65925E-1 4.51769E-1 4.29606E-1 4.1774E-1 4.26728E-1 4.2576E-1 4.68589E-1 4.9821E-1 5.04127E-1 4.33958E-1 3.6511E-1 3.47335E-1 4.76163E-1 5.04335E-1 4.68325E-1 4.71046E-1 4.09064E-1 3.37987E-1 3.8646E-1 3.94424E-1 3.72179E-1 3.48345E-1 3.73155E-1 4.7973E-1 5.28589E-1 5.77652E-1 5.31179E-1 5.15997E-1 5.74837E-1 5.48754E-1 5.41259E-1 5.51482E-1 5.50514E-1 5.81376E-1 6.54664E-1 2.54083E-1 4.25752E-1 5.76099E-1 3.87485E-1 4.045E-1 4.78926E-1 -9999 -9999 -9999 -9999 -9999 -9999 -9999 -9999 -9999 -9999 -9999 -9999 -9999 -9999 -9999 -9999 -9999 -9999 -9999 -9999 -9999 -9999 -9999 -9999 -9999 -9999 -9999 -9999 -9999 -9999 -9999 -9999 -9999 -9999 -9999 -9999 -9999 -9999 -9999 -9999 -9999
-9999 -9999 -9999 -9999 -9999 -9999 -9999 -9999 -9999 -9999 -9999 -9999 -9999 -9999 -9999 -9999 -9999 -9999 -9999 -9999 -9999 -9999 -9999 -9999 -9999 -9999 -9999 -9999 -9999 -9999 -9999 -9999 -9999 -9999 -9999 -9999 -9999 -9999 -9999 -9999 -9999 -9999 -9999 -9999 -9999 -9999 -9999 -9999 -9999 -9999 -9999 -9999 -9999 -9999 -9999 -9999 -9999 -9999 -9999 -9999 -9999 -9999 -9999 -9999 -9999 -9999 -9999 -9999 -9999 -9999 -9999 -9999 -9999 -9999 -9999 -9999 -9999 2.05269E-1 2.05269E-1 2.03635E-1 1.89021E-1 1.90101E-1 1.90566E-1 1.86874E-1 1.84898E-1 1.81738E-1 1.74676E-1 1.72084E-1 1.75111E-1 1.98473E-1 2.68941E-1 4.082E-1 5.29451E-1 5.0158E-1 4.28992E-1 3.59134E-1 3.11838E-1 2.4883E-1 2.20123E-1 2.22895E-1 2.4398E-1 2.49207E-1 2.53367E-1 2.72518E-1 2.74715E-1 2.76118E-1 2.76923E-1 2.73916E-1 2.73117E-1 2.72121E-1 2.7232E-1 2.75317E-1 3.18902E-1 4.32367E-1 5.0503E-1 4.80579E-1 5.25178E-1 5.7353E-1 5.49689E-1 6.57571E-1 6.43517E-1 6.57706E-1 6.47906E-1 6.45127E-1 6.33675E-1 6.22154E-1 6.38791E-1 6.41443E-1 6.4777E-1 6.39457E-1 6.45253E-1 6.1839E-1 5.92256E-1 5.29273E-1 4.48949E-1 4.38918E-1 4.85667E-1 5.92435E-1 6.22829E-1 6.35693E-1 5.91092E-1 5.83925E-1 5.64172E-1 5.21998E-1 4.28948E-1 3.76404E-1 4.04773E-1 4.0945E-1 4.52536E-1 4.69239E-1 4.42656E-1 4.4635E-1 3.85614E-1 4.49092E-1 5.08225E-1 5.3258E-1 3.93411E-1 2.66165E-1 2.89768E-1 3.53265E-1 3.97351E-1 4.60158E-1 5.57099E-1 5.73739E-1 5.7019E-1 5.87646E-1 5.57484E-1 5.15048E-1 4.93003E-1 4.88659E-1 4.56251E-1 4.30895E-1 4.22692E-1 3.86384E-1 3.81633E-1 3.89494E-1 3.95227E-1 3.42952E-1 3.47256E-1 3.95982E-1 4.0625E-1 4.33293E-1 4.49925E-1 4.33095E-1 3.95393E-1 3.568E-1 3.54349E-1 3.58335E-1 3.68999E-1 4.30438E-1 4.80023E-1 5.06791E-1 4.26576E-1 4.36342E-1 5.01805E-1 4.62771E-1 3.99469E-1 4.15251E-1 3.62596E-1 3.05302E-1 3.37731E-1 3.53053E-1 2.77748E-1 2.28603E-1 2.49835E-1 3.56656E-1 5.39713E-1 5.36937E-1 4.2929E-1 3.18327E-1 3.02015E-1 2.7259E-1 3.04157E-1 2.84021E-1 2.58187E-1 3.86056E-1 5.90332E-1 6.31398E-1 2.19827E-1 1.74365E-1 6.0179E-1 5.63266E-1 5.6117E-1 5.7536E-1 -9999 -9999 -9999 -9999 -9999 -9999 -9999 -9999 -9999 -9999 -9999 -9999 -9999 -9999 -9999 -9999 -9999 -9999 -9999 -9999 -9999 -9999 -9999 -9999 -9999 -9999 -9999 -9999 -9999 -9999 -9999 -9999 -9999 -9999 -9999 -9999 -9999 -9999 -9999 -9999
-9999 -9999 -9999 -9999 -9999 -9999 -9999 -9999 -9999 -9999 -9999 -9999 -9999 -9999 -9999 -9999 -9999 -9999 -9999 -9999 -9999 -9999 -9999 -9999 -9999 -9999 -9999 -9999 -9999 -9999 -9999 -9999 -9999 -9999 -9999 -9999 -9999 -9999 -9999 -9999 -9999 -9999 -9999 -9999 -9999 -9999 -9999 -9999 -9999 -9999 -9999 -9999 -9999 -9999 -9999 -9999 -9999 -9999 -9999 -9999 -9999 -9999 -9999 -9999 -9999 -9999 -9999 -9999 -9999 -9999 -9999 -9999 -9999 -9999 -9999 -9999 2.06583E-1 2.07243E-1 2.07739E-1 2.05598E-1 1.90876E-1 1.91965E-1 2.05107E-1 1.87792E-1 1.85201E-1 1.79213E-1 1.74821E-1 1.71226E-1 1.70373E-1 1.79509E-1 2.2657E-1 3.29441E-1 4.28366E-1 5.01387E-1 4.29034E-1 3.55526E-1 2.91456E-1 2.47892E-1 2.19778E-1 2.19951E-1 2.25694E-1 2.48644E-1 2.52987E-1 2.52608E-1 2.55274E-1 2.56805E-1 2.54511E-1 2.54702E-1 2.5394E-1 2.52989E-1 2.52799E-1 2.70533E-1 2.9824E-1 4.56552E-1 6.01477E-1 5.73802E-1 4.52439E-1 5.00909E-1 5.25302E-1 5.49655E-1 6.20782E-1 6.5087E-1 6.23387E-1 6.04309E-1 6.01443E-1 6.28904E-1 6.00855E-1 6.27033E-1 6.35032E-1 6.29281E-1 6.32149E-1 6.08036E-1 6.00428E-1 5.84959E-1 5.07367E-1 4.33607E-1 4.15227E-1 4.58447E-1 6.10487E-1 6.2274E-1 5.96644E-1 5.56603E-1 5.23472E-1 5.06011E-1 4.54682E-1 4.56137E-1 4.91584E-1 4.6136E-1 4.85573E-1 5.28068E-1 5.01852E-1 4.90948E-1 4.04899E-1 4.43288E-1 5.32619E-1 5.53564E-1 3.98987E-1 2.76013E-1 2.8694E-1 3.61432E-1 3.87676E-1 3.64514E-1 4.48337E-1 5.67391E-1 6.08523E-1 6.0809E-1 5.59776E-1 5.31062E-1 5.05985E-1 4.80106E-1 4.58082E-1 4.50553E-1 4.43367E-1 4.1805E-1 3.89237E-1 3.76065E-1 3.25517E-1 3.06532E-1 3.17334E-1 3.81155E-1 4.12964E-1 4.35131E-1 4.2914E-1 4.15609E-1 3.7855E-1 3.21177E-1 3.21767E-1 3.28506E-1 3.22297E-1 3.67281E-1 4.07589E-1 4.10891E-1 4.12184E-1 4.1833E-1 4.72809E-1 4.37386E-1 3.98904E-1 3.67043E-1 3.30802E-1 2.71084E-1 3.022E-1 3.30337E-1 2.58652E-1 1.87972E-1 1.94726E-1 3.18639E-1 4.67563E-1 4.05877E-1 2.71472E-1 1.82216E-1 1.51503E-1 1.60826E-1 1.82764E-1 1.71295E-1 1.77761E-1 2.81363E-1 3.64272E-1 4.22579E-1 5.62303E-1 6.61234E-1 5.95255E-1 5.97482E-1 5.99162E-1 5.7515E-1 -9999 -9999 -9999 -9999 -9999 -9999 -9999 -9999 -9999 -9999 -9999 -9999 -9999 -9999 -9999 -9999 -9999 -9999 -9999 -9999 -9999 -9999 -9999 -9999 -9999 -9999 -9999 -9999 -9999 -9999 -9999 -9999 -9999 -9999 -9999 -9999 -9999 -9999 -9999 -9999
-9999 -9999 -9999 -9999 -9999 -9999 -9999 -9999 -9999 -9999 -9999 -9999 -9999 -9999 -9999 -9999 -9999 -9999 -9999 -9999 -9999 -9999 -9999 -9999 -9999 -9999 -9999 -9999 -9999 -9999 -9999 -9999 -9999 -9999 -9999 -9999 -9999 -9999 -9999 -9999 -9999 -9999 -9999 -9999 -9999 -9999 -9999 -9999 -9999 -9999 -9999 -9999 -9999 -9999 -9999 -9999 -9999 -9999 -9999 -9999 -9999 -9999 -9999 -9999 -9999 -9999 -9999 -9999 -9999 -9999 -9999 -9999 -9999 -9999 -9999 2.06913E-1 2.07408E-1 2.07078E-1 1.89638E-1 2.0642E-1 1.91809E-1 1.90257E-1 1.90412E-1 1.88406E-1 1.85504E-1 1.80101E-1 1.75692E-1 1.71512E-1 1.68535E-1 1.75257E-1 2.0315E-1 2.70923E-1 3.36558E-1 3.81715E-1 4.24905E-1 3.3365E-1 2.91466E-1 2.29579E-1 2.00241E-1 2.02017E-1 2.23942E-1 2.28693E-1 2.29582E-1 2.32797E-1 2.35862E-1 2.55656E-1 2.35501E-1 2.35139E-1 2.34959E-1 2.52041E-1 2.4846E-1 2.49776E-1 2.98168E-1 4.08725E-1 6.20725E-1 5.25473E-1 4.28373E-1 5.00819E-1 5.25264E-1 5.73681E-1 6.59048E-1 6.28559E-1 6.0687E-1 6.1291E-1 5.87469E-1 6.18478E-1 6.06733E-1 6.05331E-1 6.11188E-1 6.26877E-1 6.29501E-1 6.1879E-1 6.29949E-1 6.34385E-1 6.02968E-1 5.6997E-1 5.15459E-1 4.51255E-1 5.82393E-1 6.2328E-1 5.91647E-1 5.6663E-1 5.4976E-1 4.98528E-1 4.52492E-1 5.07493E-1 5.39245E-1 4.73373E-1 4.83202E-1 5.56086E-1 5.53679E-1 4.86897E-1 4.31934E-1 5.03094E-1 5.60646E-1 6.00473E-1 4.00935E-1 3.09891E-1 3.28667E-1 4.1479E-1 5.09741E-1 4.8267E-1 5.21489E-1 5.86764E-1 6.18775E-1 5.82895E-1 5.83078E-1 5.80733E-1 5.50159E-1 5.23849E-1 5.03357E-1 4.71574E-1 4.57971E-1 4.41441E-1 4.41759E-1 4.00438E-1 3.31321E-1 2.89911E-1 2.92055E-1 3.30344E-1 3.94044E-1 4.22527E-1 4.20243E-1 3.90366E-1 3.74605E-1 3.50815E-1 3.49094E-1 3.62541E-1 3.73364E-1 4.0737E-1 3.97881E-1 4.05743E-1 3.95302E-1 4.01395E-1 4.26562E-1 4.21898E-1 4.04553E-1 3.07957E-1 2.71927E-1 2.44625E-1 2.71808E-1 2.726E-1 2.24597E-1 1.78179E-1 1.92733E-1 3.02113E-1 3.88425E-1 3.03527E-1 1.97715E-1 1.54587E-1 1.39554E-1 1.40526E-1 1.58797E-1 1.67117E-1 1.8222E-1 2.17073E-1 2.2216E-1 2.76841E-1 4.15779E-1 5.6073E-1 6.08039E-1 5.98965E-1 5.75142E-1 5.74886E-1 -9999 -9999 -9999 -9999 -9999 -9999 -9999 -9999 -9999 -9999 -9999 -9999 -9999 -9999 -9999 -9999 -9999 -9999 -9999 -9999 -9999 -9999 -9999 -9999 -9999 -9999 -9999 -9999 -9999 -9999 -9999 -9999 -9999 -9999 -9999 -9999 -9999 -9999 -9999 -9999
-9999 -9999 -9999 -9999 -9999 -9999 -9999 -9999 -9999 -9999 -9999 -9999 -9999 -9999 -9999 -9999 -9999 -9999 -9999 -9999 -9999 -9999 -9999 -9999 -9999 -9999 -9999 -9999 -9999 -9999 -9999 -9999 -9999 -9999 -9999 -9999 -9999 -9999 -9999 -9999 -9999 -9999 -9999 -9999 -9999 -9999 -9999 -9999 -9999 -9999 -9999 -9999 -9999 -9999 -9999 -9999 -9999 -9999 -9999 -9999 -9999 -9999 -9999 -9999 -9999 -9999 -9999 -9999 -9999 -9999 -9999 -9999 -9999 -9999 -9999 2.06748E-1 2.07078E-1 1.91341E-1 1.89329E-1 1.90876E-1 1.91653E-1 1.89948E-1 1.90257E-1 1.88714E-1 1.83841E-1 1.81291E-1 1.7818E-1 1.71942E-1 1.56217E-1 1.72945E-1 1.79807E-1 2.06754E-1 2.54125E-1 2.94135E-1 3.33379E-1 3.33452E-1 2.71825E-1 2.08409E-1 1.98637E-1 1.99598E-1 2.03805E-1 2.05605E-1 2.10239E-1 2.30828E-1 2.34055E-1 2.32798E-1 2.33337E-1 2.33157E-1 2.32798E-1 2.2994E-1 2.46775E-1 2.46775E-1 2.6974E-1 3.15366E-1 4.28213E-1 3.81365E-1 4.04495E-1 4.7638E-1 5.31193E-1 5.79447E-1 6.64541E-1 6.42271E-1 6.42657E-1 6.29048E-1 6.22518E-1 5.93421E-1 5.21587E-1 5.47445E-1 6.27639E-1 6.48674E-1 6.62283E-1 6.5507E-1 6.6611E-1 6.3934E-1 6.15602E-1 6.77717E-1 6.24214E-1 5.38101E-1 5.47861E-1 5.92211E-1 6.05028E-1 5.84517E-1 5.6808E-1 4.99484E-1 4.98819E-1 5.48904E-1 5.36846E-1 4.5812E-1 5.17426E-1 5.82686E-1 5.85183E-1 4.95473E-1 4.84158E-1 5.85208E-1 6.36269E-1 5.55703E-1 4.24144E-1 4.33262E-1 4.43732E-1 4.9629E-1 5.72764E-1 5.87222E-1 5.84125E-1 6.24138E-1 6.03186E-1 5.58798E-1 5.28632E-1 5.47001E-1 5.33037E-1 4.85779E-1 4.69744E-1 4.7785E-1 4.56106E-1 4.41454E-1 4.52741E-1 3.98815E-1 3.58568E-1 3.14357E-1 3.11628E-1 3.15033E-1 3.64891E-1 4.05914E-1 4.11946E-1 3.92112E-1 3.69968E-1 3.76873E-1 3.96894E-1 4.10878E-1 4.20894E-1 4.22567E-1 3.83422E-1 4.05166E-1 4.32311E-1 4.06376E-1 3.89598E-1 4.08857E-1 3.68287E-1 2.59507E-1 2.38511E-1 2.28288E-1 2.36343E-1 2.2152E-1 2.15302E-1 1.77753E-1 1.99178E-1 2.59771E-1 2.91648E-1 2.64471E-1 1.79051E-1 1.68057E-1 2.02922E-1 2.85656E-1 3.48236E-1 3.87974E-1 2.86347E-1 2.62977E-1 2.4158E-1 2.86619E-1 3.92786E-1 5.50755E-1 5.85456E-1 5.98985E-1 5.74999E-1 -9999 -9999 -9999 -9999 -9999 -9999 -9999 -9999 -9999 -9999 -9999 -9999 -9999 -9999 -9999 -9999 -9999 -9999 -9999 -9999 -9999 -9999 -9999 -9999 -9999 -9999 -9999 -9999 -9999 -9999 -9999 -9999 -9999 -9999 -9999 -9999 -9999 -9999 -9999 -9999 -9999
-9999 -9999 -9999 -9999 -9999 -9999 -9999 -9999 -9999 -9999 -9999 -9999 -9999 -9999 -9999 -9999 -9999 -9999 -9999 -9999 -9999 -9999 -9999 -9999 -9999 -9999 -9999 -9999 -9999 -9999 -9999 -9999 -9999 -9999 -9999 -9999 -9999 -9999 -9999 -9999 -9999 -9999 -9999 -9999 -9999 -9999 -9999 -9999 -9999 -9999 -9999 -9999 -9999 -9999 -9999 -9999 -9999 -9999 -9999 -9999 -9999 -9999 -9999 -9999 -9999 -9999 -9999 -9999 -9999 -9999 -9999 -9999 -9999 -9999 -9999 1.89482E-1 1.9072E-1 1.89175E-1 1.89947E-1 1.90721E-1 1.89176E-1 1.90412E-1 1.91032E-1 1.87793E-1 1.85657E-1 1.82938E-1 1.79066E-1 1.7613E-1 1.73089E-1 1.59827E-1 1.75549E-1 1.81741E-1 2.02826E-1 2.10404E-1 2.61238E-1 2.90188E-1 2.40417E-1 2.03153E-1 1.81295E-1 1.82342E-1 1.9768E-1 2.01856E-1 2.07417E-1 2.11577E-1 2.12082E-1 2.14104E-1 2.14781E-1 2.13597E-1 2.1091E-1 2.27458E-1 2.26576E-1 2.264E-1 2.6639E-1 3.36485E-1 3.10004E-1 3.65589E-1 4.16599E-1 4.58033E-1 4.58123E-1 4.82485E-1 5.55546E-1 6.26439E-1 6.56368E-1 6.35283E-1 6.16729E-1 6.0193E-1 5.11332E-1 5.48472E-1 6.30557E-1 6.48779E-1 6.81801E-1 6.79161E-1 6.79423E-1 6.66167E-1 6.36709E-1 6.90969E-1 6.47959E-1 6.40233E-1 6.21603E-1 6.32015E-1 5.9756E-1 5.82786E-1 5.08705E-1 5.14326E-1 5.79427E-1 5.97915E-1 5.39233E-1 4.60844E-1 5.7078E-1 6.15163E-1 6.2291E-1 5.53552E-1 5.32666E-1 6.41256E-1 6.28313E-1 4.9347E-1 5.17426E-1 5.80085E-1 6.02245E-1 5.86814E-1 5.7899E-1 5.90988E-1 6.23816E-1 6.15366E-1 5.85437E-1 5.51843E-1 5.09143E-1 5.07016E-1 5.11419E-1 4.59747E-1 4.42264E-1 4.34779E-1 4.1324E-1 4.05662E-1 4.05741E-1 3.95962E-1 3.87068E-1 3.78189E-1 3.9605E-1 4.09365E-1 4.00648E-1 3.97928E-1 3.91887E-1 3.69487E-1 2.99951E-1 3.04612E-1 3.27772E-1 3.39947E-1 3.63891E-1 3.79531E-1 3.75594E-1 3.74139E-1 4.13083E-1 4.00841E-1 3.80245E-1 3.95059E-1 3.57052E-1 2.59936E-1 2.32484E-1 2.25679E-1 2.36632E-1 2.6588E-1 2.94297E-1 2.80633E-1 2.15184E-1 2.13684E-1 1.98437E-1 1.87678E-1 1.53272E-1 1.58182E-1 2.70101E-1 4.03663E-1 5.51331E-1 6.31709E-1 5.73809E-1 5.3723E-1 3.77225E-1 4.3007E-1 5.28088E-1 5.41288E-1 5.95218E-1 5.75066E-1 -9999 -9999 -9999 -9999 -9999 -9999 -9999 -9999 -9999 -9999 -9999 -9999 -9999 -9999 -9999 -9999 -9999 -9999 -9999 -9999 -9999 -9999 -9999 -9999 -9999 -9999 -9999 -9999 -9999 -9999 -9999 -9999 -9999 -9999 -9999 -9999 -9999 -9999 -9999 -9999 -9999 -9999
-9999 -9999 -9999 -9999 -9999 -9999 -9999 -9999 -9999 -9999 -9999 -9999 -9999 -9999 -9999 -9999 -9999 -9999 -9999 -9999 -9999 -9999 -9999 -9999 -9999 -9999 -9999 -9999 -9999 -9999 -9999 -9999 -9999 -9999 -9999 -9999 -9999 -9999 -9999 -9999 -9999 -9999 -9999 -9999 -9999 -9999 -9999 -9999 -9999 -9999 -9999 -9999 -9999 -9999 -9999 -9999 -9999 -9999 -9999 -9999 -9999 -9999 -9999 -9999 -9999 -9999 -9999 -9999 -9999 -9999 -9999 -9999 -9999 -9999 -9999 1.89174E-1 1.9103E-1 1.90256E-1 1.91187E-1 1.91342E-1 1.88868E-1 1.89484E-1 1.90567E-1 1.88407E-1 1.86723E-1 1.8505E-1 1.8174E-1 1.80994E-1 1.78623E-1 1.74099E-1 1.74388E-1 1.76131E-1 1.75259E-1 1.78625E-1 1.84902E-1 2.05603E-1 2.00563E-1 1.80254E-1 1.78921E-1 1.78185E-1 1.80403E-1 1.83544E-1 2.03154E-1 2.04951E-1 2.08909E-1 2.11746E-1 2.12922E-1 2.09242E-1 2.08246E-1 2.07419E-1 2.22552E-1 2.23249E-1 2.9487E-1 4.76833E-1 5.00999E-1 3.52497E-1 4.16127E-1 4.46377E-1 4.53839E-1 5.7915E-1 6.48726E-1 6.56132E-1 6.40524E-1 6.43717E-1 6.22022E-1 6.30649E-1 5.53735E-1 5.53442E-1 6.37621E-1 6.52927E-1 6.84675E-1 6.89979E-1 6.57843E-1 6.44685E-1 6.4754E-1 6.74713E-1 6.64024E-1 6.72273E-1 6.62543E-1 6.81036E-1 6.57358E-1 5.83852E-1 4.7724E-1 5.16772E-1 6.18326E-1 6.18095E-1 5.80286E-1 5.7297E-1 5.94818E-1 6.43195E-1 6.14318E-1 5.81639E-1 5.84137E-1 6.64285E-1 6.33175E-1 5.41691E-1 5.87176E-1 6.29814E-1 6.32107E-1 6.26906E-1 6.31939E-1 6.21131E-1 6.19141E-1 6.05634E-1 5.75834E-1 5.59319E-1 5.2269E-1 4.82779E-1 4.69294E-1 4.42628E-1 4.46034E-1 4.37401E-1 4.38422E-1 4.29688E-1 4.19725E-1 4.24653E-1 4.19884E-1 4.04545E-1 4.10346E-1 4.29394E-1 4.22516E-1 4.19291E-1 3.78026E-1 3.18611E-1 2.86319E-1 2.85768E-1 2.76645E-1 2.81858E-1 3.04639E-1 3.07929E-1 3.13612E-1 3.35094E-1 3.59755E-1 3.99297E-1 3.80387E-1 3.76861E-1 3.37253E-1 3.14817E-1 2.55865E-1 2.22181E-1 2.61669E-1 3.45623E-1 4.44161E-1 4.43196E-1 3.50128E-1 3.10463E-1 2.34744E-1 1.67574E-1 1.45456E-1 1.49987E-1 2.005E-1 3.41581E-1 5.12547E-1 6.30029E-1 4.46288E-1 3.76125E-1 5.39239E-1 6.01017E-1 6.03368E-1 5.71235E-1 5.70849E-1 -9999 -9999 -9999 -9999 -9999 -9999 -9999 -9999 -9999 -9999 -9999 -9999 -9999 -9999 -9999 -9999 -9999 -9999 -9999 -9999 -9999 -9999 -9999 -9999 -9999 -9999 -9999 -9999 -9999 -9999 -9999 -9999 -9999 -9999 -9999 -9999 -9999 -9999 -9999 -9999 -9999 -9999 -9999
-9999 -9999 -9999 -9999 -9999 -9999 -9999 -9999 -9999 -9999 -9999 -9999 -9999 -9999 -9999 -9999 -9999 -9999 -9999 -9999 -9999 -9999 -9999 -9999 -9999 -9999 -9999 -9999 -9999 -9999 -9999 -9999 -9999 -9999 -9999 -9999 -9999 -9999 -9999 -9999 -9999 -9999 -9999 -9999 -9999 -9999 -9999 -9999 -9999 -9999 -9999 -9999 -9999 -9999 -9999 -9999 -9999 -9999 -9999 -9999 -9999 -9999 -9999 -9999 -9999 -9999 -9999 -9999 -9999 -9999 -9999 -9999 -9999 -9999 1.88251E-1 1.89482E-1 1.89483E-1 1.91187E-1 1.91965E-1 1.89484E-1 1.89022E-1 1.89022E-1 1.86875E-1 1.87947E-1 1.87028E-1 1.83842E-1 1.83993E-1 1.84143E-1 1.81592E-1 1.79807E-1 1.77741E-1 1.76715E-1 1.73091E-1 1.72804E-1 1.59829E-1 1.5956E-1 1.60506E-1 1.74535E-1 1.75842E-1 1.75988E-1 1.78185E-1 1.80255E-1 1.8085E-1 1.84602E-1 1.89029E-1 1.93223E-1 2.07419E-1 1.91196E-1 2.06265E-1 2.05116E-1 2.17039E-1 2.23424E-1 3.15588E-1 5.25995E-1 5.50275E-1 4.10741E-1 3.83256E-1 4.25434E-1 4.31832E-1 5.31099E-1 6.26226E-1 6.7064E-1 6.3806E-1 6.11237E-1 6.30169E-1 6.41211E-1 6.14411E-1 6.42733E-1 6.66991E-1 6.60983E-1 6.87471E-1 6.91365E-1 6.63534E-1 6.28862E-1 6.8288E-1 6.85529E-1 7.05771E-1 6.83494E-1 6.91387E-1 7.01991E-1 6.78478E-1 5.90337E-1 5.44429E-1 5.78462E-1 6.20651E-1 6.49012E-1 6.20041E-1 6.45942E-1 6.34974E-1 6.42348E-1 6.58041E-1 6.50214E-1 6.4758E-1 6.47619E-1 5.88651E-1 5.91502E-1 6.37523E-1 6.2679E-1 5.96351E-1 5.81643E-1 6.04019E-1 6.08584E-1 5.93163E-1 5.68616E-1 5.35902E-1 5.03242E-1 4.7719E-1 4.73416E-1 4.79147E-1 4.77075E-1 4.92879E-1 4.86448E-1 5.02753E-1 4.70064E-1 4.5252E-1 4.50548E-1 4.54213E-1 4.35855E-1 4.27007E-1 4.35324E-1 4.23396E-1 4.19086E-1 3.72977E-1 3.10463E-1 3.19672E-1 3.36564E-1 2.9929E-1 2.72275E-1 2.62118E-1 2.52803E-1 2.53148E-1 2.62859E-1 3.01755E-1 3.40969E-1 3.61308E-1 2.96492E-1 3.40147E-1 3.69719E-1 2.87599E-1 2.11645E-1 2.28479E-1 3.11591E-1 4.49979E-1 5.38388E-1 4.96296E-1 4.78269E-1 4.39175E-1 3.15053E-1 1.96679E-1 1.52533E-1 1.99736E-1 3.21674E-1 4.06234E-1 6.2596E-1 2.7052E-1 2.34135E-1 6.37599E-1 6.18524E-1 5.71038E-1 5.70601E-1 -9999 -9999 -9999 -9999 -9999 -9999 -9999 -9999 -9999 -9999 -9999 -9999 -9999 -9999 -9999 -9999 -9999 -9999 -9999 -9999 -9999 -9999 -9999 -9999 -9999 -9999 -9999 -9999 -9999 -9999 -9999 -9999 -9999 -9999 -9999 -9999 -9999 -9999 -9999 -9999 -9999 -9999 -9999 -9999
-9999 -9999 -9999 -9999 -9999 -9999 -9999 -9999 -9999 -9999 -9999 -9999 -9999 -9999 -9999 -9999 -9999 -9999 -9999 -9999 -9999 -9999 -9999 -9999 -9999 -9999 -9999 -9999 -9999 -9999 -9999 -9999 -9999 -9999 -9999 -9999 -9999 -9999 -9999 -9999 -9999 -9999 -9999 -9999 -9999 -9999 -9999 -9999 -9999 -9999 -9999 -9999 -9999 -9999 -9999 -9999 -9999 -9999 -9999 -9999 -9999 -9999 -9999 -9999 -9999 -9999 -9999 -9999 -9999 -9999 -9999 -9999 -9999 -9999 1.88404E-1 1.87026E-1 1.89483E-1 1.91342E-1 1.89793E-1 1.90257E-1 1.90102E-1 1.87334E-1 1.87334E-1 1.87181E-1 1.86875E-1 1.84446E-1 1.84597E-1 1.86571E-1 1.85507E-1 1.85659E-1 1.84144E-1 1.78772E-1 1.77302E-1 1.75695E-1 1.71944E-1 1.71658E-1 1.5795E-1 1.58753E-1 1.58754E-1 1.61729E-1 1.63921E-1 1.79217E-1 1.78333E-1 1.80999E-1 1.84148E-1 1.86272E-1 1.88568E-1 1.89492E-1 2.04952E-1 2.03319E-1 2.14488E-1 2.20474E-1 3.36809E-1 4.77201E-1 5.80271E-1 4.83174E-1 4.82763E-1 5.06917E-1 5.79305E-1 6.18303E-1 6.63439E-1 6.70724E-1 6.631E-1 6.16936E-1 6.41077E-1 6.40662E-1 6.52959E-1 6.55763E-1 6.8523E-1 6.82081E-1 6.33782E-1 6.79389E-1 6.52822E-1 6.85618E-1 6.71529E-1 6.92603E-1 6.49576E-1 6.8868E-1 6.03953E-1 7.05768E-1 6.31041E-1 6.07947E-1 6.36416E-1 6.20566E-1 6.46181E-1 6.58797E-1 6.58358E-1 6.76619E-1 6.76473E-1 6.71222E-1 6.50261E-1 6.32103E-1 6.08732E-1 6.37083E-1 6.29082E-1 6.36995E-1 6.37194E-1 5.96536E-1 5.72647E-1 5.22934E-1 5.55687E-1 5.89212E-1 5.69117E-1 5.52598E-1 5.14325E-1 4.87378E-1 4.91507E-1 4.85277E-1 5.1867E-1 5.2046E-1 5.3355E-1 5.44734E-1 5.44501E-1 5.28316E-1 4.98814E-1 5.00925E-1 4.94195E-1 4.85535E-1 4.68945E-1 4.62895E-1 4.35223E-1 3.96731E-1 3.73816E-1 3.02168E-1 3.22609E-1 3.76114E-1 3.74739E-1 3.22623E-1 2.79085E-1 2.56472E-1 2.90044E-1 3.17413E-1 3.15961E-1 2.83432E-1 2.83652E-1 2.60528E-1 3.40013E-1 4.00408E-1 3.12292E-1 2.22305E-1 1.99266E-1 2.24788E-1 3.25396E-1 4.97224E-1 5.56223E-1 5.83899E-1 6.0862E-1 5.55128E-1 3.56412E-1 1.84004E-1 2.08751E-1 3.85708E-1 5.45619E-1 6.24845E-1 6.63448E-1 5.72248E-1 5.87124E-1 6.18589E-1 5.70794E-1 -9999 -9999 -9999 -9999 -9999 -9999 -9999 -9999 -9999 -9999 -9999 -9999 -9999 -9999 -9999 -9999 -9999 -9999 -9999 -9999 -9999 -9999 -9999 -9999 -9999 -9999 -9999 -9999 -9999 -9999 -9999 -9999 -9999 -9999 -9999 -9999 -9999 -9999 -9999 -9999 -9999 -9999 -9999 -9999 -9999
-9999 -9999 -9999 -9999 -9999 -9999 -9999 -9999 -9999 -9999 -9999 -9999 -9999 -9999 -9999 -9999 -9999 -9999 -9999 -9999 -9999 -9999 -9999 -9999 -9999 -9999 -9999 -9999 -9999 -9999 -9999 -9999 -9999 -9999 -9999 -9999 -9999 -9999 -9999 -9999 -9999 -9999 -9999 -9999 -9999 -9999 -9999 -9999 -9999 -9999 -9999 -9999 -9999 -9999 -9999 -9999 -9999 -9999 -9999 -9999 -9999 -9999 -9999 -9999 -9999 -9999 -9999 -9999 -9999 -9999 -9999 -9999 -9999 1.9072E-1 1.89946E-1 1.88252E-1 1.90101E-1 1.92121E-1 1.91188E-1 1.91343E-1 1.91343E-1 1.89485E-1 1.89177E-1 1.88407E-1 1.85658E-1 1.85506E-1 1.86266E-1 1.86115E-1 1.90105E-1 1.94003E-1 1.93377E-1 1.93533E-1 1.93377E-1 1.91036E-1 1.85054E-1 1.81893E-1 1.78184E-1 1.59426E-1 1.59292E-1 1.75552E-1 1.65441E-1 1.64197E-1 1.65165E-1 1.66276E-1 1.81745E-1 1.81896E-1 1.85209E-1 1.88107E-1 2.02994E-1 1.97683E-1 2.12632E-1 2.3865E-1 2.94898E-1 3.87637E-1 4.34841E-1 4.58804E-1 5.55809E-1 5.5577E-1 5.47527E-1 6.18537E-1 6.76076E-1 6.59851E-1 6.41302E-1 5.97071E-1 6.5863E-1 6.76712E-1 6.84686E-1 6.79247E-1 6.89828E-1 6.33388E-1 6.55949E-1 6.82192E-1 6.85878E-1 6.72795E-1 5.5648E-1 6.03801E-1 5.80336E-1 7.04418E-1 5.07979E-1 7.07147E-1 6.17868E-1 6.43707E-1 6.82948E-1 6.77388E-1 6.61134E-1 6.81952E-1 6.89786E-1 6.69662E-1 6.74862E-1 6.18828E-1 5.90004E-1 5.83507E-1 5.81058E-1 6.19624E-1 6.49286E-1 6.4392E-1 6.04146E-1 5.81066E-1 4.69125E-1 3.94195E-1 4.72378E-1 5.58325E-1 5.48416E-1 5.25652E-1 4.65228E-1 4.67293E-1 5.32696E-1 5.41397E-1 5.4319E-1 5.59272E-1 5.54141E-1 5.37565E-1 5.23795E-1 5.25878E-1 5.37147E-1 5.09519E-1 5.07165E-1 4.68855E-1 4.28213E-1 4.28242E-1 4.30319E-1 4.01452E-1 3.42288E-1 2.75866E-1 2.90648E-1 3.63472E-1 4.13139E-1 3.9078E-1 3.31998E-1 3.08927E-1 3.66178E-1 4.23948E-1 3.83589E-1 2.8666E-1 2.50181E-1 2.67754E-1 3.4637E-1 4.11036E-1 3.6266E-1 2.7741E-1 2.34655E-1 2.13581E-1 2.60992E-1 3.8214E-1 5.557E-1 6.05981E-1 6.2777E-1 6.53142E-1 6.12063E-1 4.20329E-1 3.55986E-1 4.89837E-1 6.1932E-1 6.53276E-1 5.54524E-1 4.58608E-1 5.40304E-1 5.68814E-1 -9999 -9999 -9999 -9999 -9999 -9999 -9999 -9999 -9999 -9999 -9999 -9999 -9999 -9999 -9999 -9999 -9999 -9999 -9999 -9999 -9999 -9999 -9999 -9999 -9999 -9999 -9999 -9999 -9999 -9999 -9999 -9999 -9999 -9999 -9999 -9999 -9999 -9999 -9999 -9999 -9999 -9999 -9999 -9999 -9999 -9999
-9999 -9999 -9999 -9999 -9999 -9999 -9999 -9999 -9999 -9999 -9999 -9999 -9999 -9999 -9999 -9999 -9999 -9999 -9999 -9999 -9999 -9999 -9999 -9999 -9999 -9999 -9999 -9999 -9999 -9999 -9999 -9999 -9999 -9999 -9999 -9999 -9999 -9999 -9999 -9999 -9999 -9999 -9999 -9999 -9999 -9999 -9999 -9999 -9999 -9999 -9999 -9999 -9999 -9999 -9999 -9999 -9999 -9999 -9999 -9999 -9999 -9999 -9999 -9999 -9999 -9999 -9999 -9999 -9999 -9999 -9999 -9999 2.10397E-1 1.94313E-1 1.90411E-1 1.90411E-1 1.91965E-1 1.91188E-1 1.92903E-1 1.93843E-1 1.91189E-1 1.90878E-1 1.90258E-1 1.87182E-1 1.87182E-1 1.87335E-1 1.88716E-1 1.89025E-1 1.93219E-1 2.02792E-1 2.28114E-1 2.35269E-1 2.7191E-1 2.50074E-1 2.43737E-1 2.19218E-1 1.92753E-1 1.68657E-1 1.62959E-1 1.63783E-1 1.65442E-1 1.81596E-1 1.67674E-1 1.67394E-1 1.65166E-1 1.65999E-1 1.82345E-1 1.85968E-1 1.8521E-1 2.00567E-1 2.18065E-1 3.04443E-1 4.10509E-1 4.58574E-1 4.10804E-1 3.8743E-1 4.58515E-1 5.71497E-1 6.41243E-1 6.41365E-1 6.78962E-1 6.68375E-1 6.36149E-1 5.43805E-1 6.44164E-1 6.74668E-1 6.9032E-1 6.77644E-1 6.33089E-1 5.86765E-1 6.87213E-1 6.88227E-1 6.75293E-1 6.75248E-1 4.83387E-1 5.31845E-1 5.5601E-1 6.92099E-1 4.11251E-1 6.61714E-1 6.72281E-1 7.0095E-1 7.00579E-1 7.11293E-1 7.01073E-1 6.93456E-1 6.70458E-1 6.21789E-1 6.54715E-1 6.39617E-1 5.9339E-1 4.15408E-1 4.11735E-1 5.95974E-1 6.37055E-1 6.36544E-1 6.04646E-1 5.25559E-1 3.46522E-1 2.98873E-1 3.80942E-1 5.07773E-1 5.6076E-1 5.12868E-1 4.06584E-1 4.28771E-1 5.28153E-1 5.6968E-1 5.64306E-1 5.59133E-1 5.21882E-1 4.901E-1 4.80162E-1 5.08718E-1 5.06137E-1 4.57311E-1 4.65131E-1 4.53698E-1 4.14164E-1 4.11252E-1 4.02669E-1 3.81916E-1 3.4679E-1 3.29066E-1 3.26055E-1 3.84631E-1 4.32189E-1 4.53162E-1 4.02229E-1 3.85174E-1 4.2568E-1 4.57294E-1 3.92631E-1 2.8369E-1 2.30765E-1 2.38341E-1 2.88882E-1 3.64958E-1 4.1247E-1 3.68948E-1 2.95285E-1 2.22061E-1 2.43502E-1 2.86484E-1 3.38597E-1 4.30715E-1 5.75539E-1 6.00566E-1 6.59344E-1 6.54955E-1 5.63549E-1 5.74565E-1 5.53907E-1 5.5192E-1 4.42308E-1 4.35305E-1 5.59443E-1 5.71475E-1 -9999 -9999 -9999 -9999 -9999 -9999 -9999 -9999 -9999 -9999 -9999 -9999 -9999 -9999 -9999 -9999 -9999 -9999 -9999 -9999 -9999 -9999 -9999 -9999 -9999 -9999 -9999 -9999 -9999 -9999 -9999 -9999 -9999 -9999 -9999 -9999 -9999 -9999 -9999 -9999 -9999 -9999 -9999 -9999 -9999 -9999
-9999 -9999 -9999 -9999 -9999 -9999 -9999 -9999 -9999 -9999 -9999 -9999 -9999 -9999 -9999 -9999 -9999 -9999 -9999 -9999 -9999 -9999 -9999 -9999 -9999 -9999 -9999 -9999 -9999 -9999 -9999 -9999 -9999 -9999 -9999 -9999 -9999 -9999 -9999 -9999 -9999 -9999 -9999 -9999 -9999 -9999 -9999 -9999 -9999 -9999 -9999 -9999 -9999 -9999 -9999 -9999 -9999 -9999 -9999 -9999 -9999 -9999 -9999 -9999 -9999 -9999 -9999 -9999 -9999 -9999 -9999 2.10899E-1 1.95891E-1 1.95258E-1 1.92277E-1 1.93372E-1 1.94786E-1 1.93216E-1 1.94472E-1 1.95576E-1 1.92904E-1 1.915E-1 1.90723E-1 1.88408E-1 1.7422E-1 1.74799E-1 1.74365E-1 1.91191E-1 1.94633E-1 2.03933E-1 2.35328E-1 2.53528E-1 2.8876E-1 2.88697E-1 2.8857E-1 2.68935E-1 2.65553E-1 1.99084E-1 1.70213E-1 1.64473E-1 1.67534E-1 1.70924E-1 1.71067E-1 1.67956E-1 1.66835E-1 1.6586E-1 1.80554E-1 1.82645E-1 2.0742E-1 2.52233E-1 2.94852E-1 3.20697E-1 3.42268E-1 4.10667E-1 4.10721E-1 4.58412E-1 4.50255E-1 4.98747E-1 5.47374E-1 6.41333E-1 6.76298E-1 6.5744E-1 6.56437E-1 5.18839E-1 5.4113E-1 6.25947E-1 6.64284E-1 6.82296E-1 5.86848E-1 6.25369E-1 6.95507E-1 6.82643E-1 6.82703E-1 7.01029E-1 6.98123E-1 7.0063E-1 6.97946E-1 7.05777E-1 7.04362E-1 6.87436E-1 6.91349E-1 7.16461E-1 6.88221E-1 6.93591E-1 6.60358E-1 6.27793E-1 6.13265E-1 5.81137E-1 6.22285E-1 6.19843E-1 5.37216E-1 3.2116E-1 3.12203E-1 4.94269E-1 6.2237E-1 6.29331E-1 5.88048E-1 4.30842E-1 2.93475E-1 3.00181E-1 4.25231E-1 5.93601E-1 5.8611E-1 5.0034E-1 3.99519E-1 4.66033E-1 5.50922E-1 5.81735E-1 5.29197E-1 5.13601E-1 5.20216E-1 4.86756E-1 4.58242E-1 4.78466E-1 4.83778E-1 4.55164E-1 4.1755E-1 4.18046E-1 3.91999E-1 3.97762E-1 3.80128E-1 3.64538E-1 3.94738E-1 4.27254E-1 4.25121E-1 4.80101E-1 4.58943E-1 4.58968E-1 4.67385E-1 4.57115E-1 4.68106E-1 4.59389E-1 3.95902E-1 2.95904E-1 2.46334E-1 2.16391E-1 2.24155E-1 2.83023E-1 3.96925E-1 4.62304E-1 3.49198E-1 2.24998E-1 1.99627E-1 1.99965E-1 2.02088E-1 2.2031E-1 3.46195E-1 4.37047E-1 4.43913E-1 4.58979E-1 5.13525E-1 4.71778E-1 3.88781E-1 3.89759E-1 3.78055E-1 4.79672E-1 5.54689E-1 5.71176E-1 -9999 -9999 -9999 -9999 -9999 -9999 -9999 -9999 -9999 -9999 -9999 -9999 -9999 -9999 -9999 -9999 -9999 -9999 -9999 -9999 -9999 -9999 -9999 -9999 -9999 -9999 -9999 -9999 -9999 -9999 -9999 -9999 -9999 -9999 -9999 -9999 -9999 -9999 -9999 -9999 -9999 -9999 -9999 -9999 -9999 -9999
-9999 -9999 -9999 -9999 -9999 -9999 -9999 -9999 -9999 -9999 -9999 -9999 -9999 -9999 -9999 -9999 -9999 -9999 -9999 -9999 -9999 -9999 -9999 -9999 -9999 -9999 -9999 -9999 -9999 -9999 -9999 -9999 -9999 -9999 -9999 -9999 -9999 -9999 -9999 -9999 -9999 -9999 -9999 -9999 -9999 -9999 -9999 -9999 -9999 -9999 -9999 -9999 -9999 -9999 -9999 -9999 -9999 -9999 -9999 -9999 -9999 -9999 -9999 -9999 -9999 -9999 -9999 -9999 -9999 -9999 -9999 1.93371E-1 1.93841E-1 1.91498E-1 1.93215E-1 1.96526E-1 1.95735E-1 1.9621E-1 1.96051E-1 1.94001E-1 1.94159E-1 1.9306E-1 1.89795E-1 1.89795E-1 1.7538E-1 1.73788E-1 1.75526E-1 1.77131E-1 1.95106E-1 2.04259E-1 2.53242E-1 2.92072E-1 3.09366E-1 3.09454E-1 3.30496E-1 3.2675E-1 2.85278E-1 2.47081E-1 1.94951E-1 1.68517E-1 1.69222E-1 1.87646E-1 1.87035E-1 1.86425E-1 1.84452E-1 1.81746E-1 1.78041E-1 1.83999E-1 2.328E-1 3.37012E-1 3.81916E-1 4.10825E-1 3.00096E-1 3.42302E-1 4.34364E-1 4.74531E-1 5.47416E-1 5.71371E-1 5.95013E-1 6.41262E-1 6.70727E-1 6.77196E-1 6.67196E-1 5.45544E-1 5.89569E-1 6.50397E-1 6.67116E-1 6.7708E-1 6.02516E-1 6.18955E-1 6.25365E-1 6.25518E-1 6.91133E-1 6.46059E-1 6.17295E-1 6.61554E-1 6.18955E-1 6.69828E-1 7.16482E-1 7.16732E-1 7.0896E-1 7.04002E-1 6.63153E-1 6.63486E-1 6.56148E-1 5.46938E-1 4.44737E-1 5.07957E-1 6.1078E-1 5.83643E-1 4.0685E-1 2.83216E-1 2.80206E-1 4.17351E-1 6.18217E-1 6.12569E-1 5.6335E-1 3.62179E-1 2.84237E-1 3.76707E-1 5.58743E-1 6.15326E-1 5.81291E-1 4.65198E-1 4.13188E-1 5.13519E-1 5.82031E-1 5.79191E-1 5.38704E-1 4.97125E-1 4.8104E-1 4.69833E-1 4.48232E-1 4.60168E-1 4.63184E-1 4.48695E-1 4.01633E-1 3.67065E-1 3.26439E-1 3.0858E-1 3.07653E-1 3.50437E-1 4.03832E-1 4.52078E-1 4.73715E-1 5.18567E-1 5.11386E-1 4.67146E-1 4.73591E-1 4.93169E-1 4.70285E-1 4.16232E-1 3.84964E-1 3.28295E-1 2.81113E-1 2.27575E-1 2.25248E-1 2.6823E-1 3.93378E-1 4.90323E-1 3.69949E-1 2.31094E-1 2.10057E-1 2.24063E-1 2.34683E-1 2.53668E-1 3.1156E-1 2.79208E-1 2.46698E-1 2.9715E-1 3.76439E-1 3.35091E-1 2.84658E-1 3.26981E-1 4.38131E-1 5.70396E-1 5.60116E-1 5.70958E-1 -9999 -9999 -9999 -9999 -9999 -9999 -9999 -9999 -9999 -9999 -9999 -9999 -9999 -9999 -9999 -9999 -9999 -9999 -9999 -9999 -9999 -9999 -9999 -9999 -9999 -9999 -9999 -9999 -9999 -9999 -9999 -9999 -9999 -9999 -9999 -9999 -9999 -9999 -9999 -9999 -9999 -9999 -9999 -9999 -9999 -9999
-9999 -9999 -9999 -9999 -9999 -9999 -9999 -9999 -9999 -9999 -9999 -9999 -9999 -9999 -9999 -9999 -9999 -9999 -9999 -9999 -9999 -9999 -9999 -9999 -9999 -9999 -9999 -9999 -9999 -9999 -9999 -9999 -9999 -9999 -9999 -9999 -9999 -9999 -9999 -9999 -9999 -9999 -9999 -9999 -9999 -9999 -9999 -9999 -9999 -9999 -9999 -9999 -9999 -9999 -9999 -9999 -9999 -9999 -9999 -9999 -9999 -9999 -9999 -9999 -9999 -9999 -9999 -9999 -9999 1.90564E-1 1.89791E-1 1.91341E-1 1.92744E-1 1.91342E-1 1.93528E-1 1.97958E-1 1.97799E-1 1.98278E-1 1.97799E-1 1.96369E-1 1.96211E-1 1.95736E-1 1.77717E-1 1.76984E-1 1.76691E-1 1.748E-1 1.7509E-1 1.75963E-1 1.77132E-1 2.02956E-1 2.53194E-1 2.88711E-1 3.09417E-1 3.30777E-1 3.98209E-1 3.48865E-1 2.85562E-1 2.47295E-1 2.02309E-1 1.88721E-1 1.71781E-1 1.89337E-1 1.89647E-1 1.89801E-1 1.87341E-1 1.84149E-1 1.80406E-1 1.87648E-1 2.56211E-1 2.95226E-1 3.64976E-1 3.87768E-1 3.87597E-1 4.10787E-1 4.02901E-1 4.50493E-1 5.47616E-1 5.7156E-1 6.18384E-1 6.63324E-1 6.92716E-1 6.91793E-1 6.69849E-1 5.53773E-1 6.34937E-1 6.92327E-1 6.7824E-1 6.48427E-1 5.51275E-1 6.28173E-1 5.93285E-1 7.00356E-1 6.47993E-1 6.91181E-1 7.03199E-1 7.05976E-1 7.09076E-1 7.01666E-1 6.99544E-1 6.84259E-1 6.7617E-1 7.01903E-1 6.68701E-1 6.28145E-1 6.08464E-1 4.77925E-1 3.9374E-1 4.44362E-1 4.36758E-1 3.71691E-1 2.57184E-1 2.17607E-1 2.50496E-1 3.21207E-1 4.61681E-1 5.16353E-1 4.54728E-1 3.77035E-1 3.43122E-1 4.2641E-1 6.03243E-1 6.12752E-1 5.61479E-1 4.40222E-1 4.87533E-1 5.73984E-1 5.89208E-1 5.64631E-1 5.0774E-1 4.85106E-1 4.64062E-1 4.48198E-1 4.41413E-1 4.42742E-1 4.23081E-1 4.15571E-1 3.99652E-1 3.41798E-1 3.00468E-1 2.97994E-1 3.12839E-1 3.73641E-1 4.03651E-1 4.06163E-1 4.55374E-1 5.3067E-1 5.42873E-1 4.82119E-1 4.61189E-1 5.02381E-1 4.81654E-1 4.39206E-1 4.20111E-1 3.61206E-1 3.0915E-1 2.71173E-1 2.62852E-1 3.3262E-1 4.64958E-1 4.75294E-1 3.1573E-1 2.07091E-1 2.00066E-1 2.3951E-1 2.81163E-1 3.1407E-1 2.50155E-1 1.77398E-1 1.74251E-1 2.20443E-1 2.6349E-1 2.58054E-1 2.78631E-1 4.14226E-1 5.4607E-1 5.54743E-1 5.71349E-1 5.70882E-1 -9999 -9999 -9999 -9999 -9999 -9999 -9999 -9999 -9999 -9999 -9999 -9999 -9999 -9999 -9999 -9999 -9999 -9999 -9999 -9999 -9999 -9999 -9999 -9999 -9999 -9999 -9999 -9999 -9999 -9999 -9999 -9999 -9999 -9999 -9999 -9999 -9999 -9999 -9999 -9999 -9999 -9999 -9999 -9999 -9999 -9999
-9999 -9999 -9999 -9999 -9999 -9999 -9999 -9999 -9999 -9999 -9999 -9999 -9999 -9999 -9999 -9999 -9999 -9999 -9999 -9999 -9999 -9999 -9999 -9999 -9999 -9999 -9999 -9999 -9999 -9999 -9999 -9999 -9999 -9999 -9999 -9999 -9999 -9999 -9999 -9999 -9999 -9999 -9999 -9999 -9999 -9999 -9999 -9999 -9999 -9999 -9999 -9999 -9999 -9999 -9999 -9999 -9999 -9999 -9999 -9999 -9999 -9999 -9999 -9999 -9999 -9999 -9999 -9999 1.90099E-1 1.91496E-1 1.9041E-1 1.92276E-1 1.91187E-1 1.92433E-1 1.95102E-1 1.95735E-1 1.98118E-1 1.98278E-1 1.96052E-1 1.97482E-1 1.98279E-1 1.95579E-1 1.80376E-1 1.80227E-1 1.77278E-1 1.764E-1 1.7538E-1 1.73068E-1 1.76109E-1 2.01497E-1 2.35241E-1 2.69053E-1 3.09227E-1 3.3069E-1 3.94466E-1 3.71475E-1 3.05983E-1 2.62832E-1 2.26699E-1 1.95584E-1 1.89491E-1 1.88722E-1 1.91662E-1 1.93068E-1 1.9073E-1 1.84301E-1 1.8415E-1 2.2605E-1 2.75198E-1 3.2097E-1 3.21089E-1 3.42724E-1 4.11053E-1 4.34782E-1 4.74843E-1 5.23509E-1 5.71816E-1 6.41503E-1 6.41503E-1 6.89979E-1 6.77776E-1 6.34232E-1 6.66983E-1 6.01354E-1 6.55424E-1 6.92161E-1 5.06418E-1 4.67225E-1 5.12545E-1 6.10148E-1 6.4788E-1 6.87579E-1 6.95987E-1 6.88316E-1 6.9444E-1 6.94571E-1 6.92058E-1 6.97365E-1 6.76988E-1 6.84844E-1 6.9223E-1 6.89258E-1 6.89346E-1 6.48477E-1 5.6816E-1 4.19846E-1 3.36709E-1 3.66716E-1 3.32033E-1 2.36759E-1 2.01376E-1 2.40378E-1 3.22073E-1 3.9987E-1 3.95651E-1 3.89085E-1 4.32913E-1 4.77265E-1 4.74882E-1 5.32842E-1 6.28029E-1 6.03038E-1 5.20102E-1 5.11972E-1 5.78797E-1 6.14729E-1 5.99493E-1 5.54959E-1 5.14077E-1 5.07599E-1 4.94998E-1 4.78971E-1 4.69294E-1 4.72941E-1 4.35456E-1 4.32201E-1 4.08672E-1 3.96615E-1 3.11414E-1 3.07831E-1 3.38483E-1 4.14142E-1 4.69009E-1 4.36089E-1 4.6353E-1 5.53109E-1 5.65754E-1 5.02321E-1 4.80251E-1 5.07158E-1 5.07602E-1 4.88802E-1 4.84448E-1 4.01587E-1 3.42538E-1 3.31826E-1 3.83126E-1 4.65868E-1 5.1383E-1 4.4341E-1 3.00515E-1 2.1182E-1 1.99965E-1 2.15295E-1 2.48674E-1 2.38081E-1 1.75043E-1 1.75875E-1 2.30996E-1 2.59117E-1 2.19019E-1 2.20888E-1 3.06901E-1 4.61848E-1 5.93456E-1 5.91439E-1 5.71109E-1 5.70886E-1 5.46582E-1 -9999 -9999 -9999 -9999 -9999 -9999 -9999 -9999 -9999 -9999 -9999 -9999 -9999 -9999 -9999 -9999 -9999 -9999 -9999 -9999 -9999 -9999 -9999 -9999 -9999 -9999 -9999 -9999 -9999 -9999 -9999 -9999 -9999 -9999 -9999 -9999 -9999 -9999 -9999 -9999 -9999 -9999 -9999 -9999 -9999
-9999 -9999 -9999 -9999 -9999 -9999 -9999 -9999 -9999 -9999 -9999 -9999 -9999 -9999 -9999 -9999 -9999 -9999 -9999 -9999 -9999 -9999 -9999 -9999 -9999 -9999 -9999 -9999 -9999 -9999 -9999 -9999 -9999 -9999 -9999 -9999 -9999 -9999 -9999 -9999 -9999 -9999 -9999 -9999 -9999 -9999 -9999 -9999 -9999 -9999 -9999 -9999 -9999 -9999 -9999 -9999 -9999 -9999 -9999 -9999 -9999 -9999 -9999 -9999 -9999 -9999 -9999 1.90564E-1 1.92431E-1 1.91964E-1 1.93684E-1 1.95416E-1 1.93528E-1 1.94629E-1 1.96367E-1 1.96368E-1 1.97799E-1 1.97959E-1 1.96052E-1 1.97482E-1 1.98919E-1 1.82465E-1 1.83065E-1 1.83818E-1 1.80972E-1 1.79339E-1 1.77131E-1 1.73933E-1 1.75963E-1 1.84273E-1 2.27409E-1 6.09584E-2 2.88619E-1 2.85688E-1 3.27312E-1 3.9454E-1 3.27191E-1 2.82232E-1 2.26835E-1 2.01338E-1 1.91351E-1 1.9104E-1 1.92911E-1 1.94009E-1 2.05281E-1 2.01212E-1 2.01051E-1 2.29585E-1 3.00111E-1 3.00349E-1 3.21157E-1 3.42743E-1 3.65032E-1 4.03301E-1 4.50867E-1 5.23719E-1 5.72014E-1 6.19205E-1 6.90789E-1 6.7986E-1 6.78015E-1 5.87654E-1 6.77215E-1 6.85737E-1 7.01751E-1 5.55227E-1 4.90235E-1 6.12536E-1 6.69953E-1 7.03285E-1 7.04594E-1 7.03943E-1 6.75598E-1 6.95076E-1 6.95211E-1 6.95145E-1 6.9484E-1 7.07532E-1 6.97351E-1 6.85931E-1 6.81983E-1 6.68861E-1 6.84285E-1 6.68959E-1 6.27434E-1 4.88046E-1 3.81213E-1 3.29503E-1 2.91407E-1 2.08693E-1 2.15467E-1 3.25059E-1 4.89302E-1 6.30488E-1 5.87125E-1 4.89382E-1 5.30135E-1 5.89941E-1 5.70637E-1 6.05589E-1 6.30302E-1 5.85906E-1 5.60217E-1 5.85798E-1 6.19507E-1 6.09009E-1 5.84449E-1 5.75049E-1 5.59357E-1 5.4273E-1 5.42692E-1 5.15547E-1 5.06857E-1 5.00428E-1 4.66437E-1 4.59061E-1 4.46993E-1 4.03396E-1 3.3036E-1 3.03793E-1 3.25884E-1 3.92965E-1 4.83988E-1 5.05453E-1 4.91235E-1 5.3776E-1 5.89208E-1 5.16319E-1 4.95759E-1 5.56033E-1 5.07645E-1 5.275E-1 5.37829E-1 4.71731E-1 4.91719E-1 4.60944E-1 5.42048E-1 5.55004E-1 4.87106E-1 3.79888E-1 3.01493E-1 2.52251E-1 1.96862E-1 1.9799E-1 2.16292E-1 2.0281E-1 1.96438E-1 2.63381E-1 4.15446E-1 4.43332E-1 3.50552E-1 2.53161E-1 3.3313E-1 4.39572E-1 6.05885E-1 5.67442E-1 5.7092E-1 5.70807E-1 5.70668E-1 -9999 -9999 -9999 -9999 -9999 -9999 -9999 -9999 -9999 -9999 -9999 -9999 -9999 -9999 -9999 -9999 -9999 -9999 -9999 -9999 -9999 -9999 -9999 -9999 -9999 -9999 -9999 -9999 -9999 -9999 -9999 -9999 -9999 -9999 -9999 -9999 -9999 -9999 -9999 -9999 -9999 -9999 -9999 -9999 -9999
-9999 -9999 -9999 -9999 -9999 -9999 -9999 -9999 -9999 -9999 -9999 -9999 -9999 -9999 -9999 -9999 -9999 -9999 -9999 -9999 -9999 -9999 -9999 -9999 -9999 -9999 -9999 -9999 -9999 -9999 -9999 -9999 -9999 -9999 -9999 -9999 -9999 -9999 -9999 -9999 -9999 -9999 -9999 -9999 -9999 -9999 -9999 -9999 -9999 -9999 -9999 -9999 -9999 -9999 -9999 -9999 -9999 -9999 -9999 -9999 -9999 -9999 -9999 -9999 -9999 -9999 1.90099E-1 1.92275E-1 1.94312E-1 1.93841E-1 1.95416E-1 1.94629E-1 1.95575E-1 1.96367E-1 1.9463E-1 1.97003E-1 1.98598E-1 1.96687E-1 1.97163E-1 1.83365E-1 1.82615E-1 1.83818E-1 1.85482E-1 1.8397E-1 1.83066E-1 1.81568E-1 1.77132E-1 1.75818E-1 1.75963E-1 1.78898E-1 4.75352E-2 5.5639E-2 6.09633E-2 2.66062E-1 3.06132E-1 3.71632E-1 3.45499E-1 2.82461E-1 2.44385E-1 2.05736E-1 1.94166E-1 1.93695E-1 1.93851E-1 1.91041E-1 2.05117E-1 2.02021E-1 2.01859E-1 2.18032E-1 2.80284E-1 3.87857E-1 3.87926E-1 3.65147E-1 4.27003E-1 4.51028E-1 5.23903E-1 5.48194E-1 5.96116E-1 6.93811E-1 6.6999E-1 6.75078E-1 6.56499E-1 4.90664E-1 4.90763E-1 5.07049E-1 5.31067E-1 4.55558E-1 6.18481E-1 6.02426E-1 6.98434E-1 6.83119E-1 6.88595E-1 7.05123E-1 6.89934E-1 7.00293E-1 6.952E-1 6.97637E-1 7.04859E-1 7.1475E-1 4.03671E-1 5.24231E-1 7.19099E-1 6.74192E-1 6.53566E-1 6.5884E-1 6.28732E-1 4.74736E-1 3.61134E-1 3.25795E-1 3.23771E-1 2.55692E-1 2.33847E-1 3.58563E-1 5.5365E-1 6.87242E-1 6.53655E-1 6.41016E-1 6.18059E-1 6.25497E-1 6.00283E-1 6.37547E-1 6.19604E-1 6.04843E-1 5.99888E-1 6.19297E-1 6.28866E-1 6.03559E-1 6.06117E-1 6.08748E-1 5.8922E-1 5.59073E-1 5.58972E-1 5.49266E-1 5.51558E-1 5.35134E-1 5.08328E-1 4.97773E-1 4.62749E-1 4.10575E-1 4.19065E-1 4.07895E-1 3.95284E-1 4.31832E-1 4.92308E-1 5.18754E-1 5.28123E-1 5.65058E-1 5.70216E-1 5.06524E-1 4.95394E-1 5.86823E-1 5.52592E-1 5.32324E-1 5.55851E-1 5.45384E-1 5.95867E-1 5.78694E-1 6.17372E-1 5.98033E-1 4.89882E-1 3.63696E-1 3.54341E-1 3.09084E-1 2.16325E-1 1.70482E-1 1.87501E-1 2.49752E-1 3.51451E-1 4.09221E-1 5.75285E-1 5.83783E-1 4.67717E-1 2.97395E-1 3.68205E-1 4.80499E-1 5.78692E-1 5.67097E-1 5.7066E-1 5.70655E-1 5.70681E-1 5.46633E-1 -9999 -9999 -9999 -9999 -9999 -9999 -9999 -9999 -9999 -9999 -9999 -9999 -9999 -9999 -9999 -9999 -9999 -9999 -9999 -9999 -9999 -9999 -9999 -9999 -9999 -9999 -9999 -9999 -9999 -9999 -9999 -9999 -9999 -9999 -9999 -9999 -9999 -9999 -9999 -9999 -9999 -9999 -9999 -9999
-9999 -9999 -9999 -9999 -9999 -9999 -9999 -9999 -9999 -9999 -9999 -9999 -9999 -9999 -9999 -9999 -9999 -9999 -9999 -9999 -9999 -9999 -9999 -9999 -9999 -9999 -9999 -9999 -9999 -9999 -9999 -9999 -9999 -9999 -9999 -9999 -9999 -9999 -9999 -9999 -9999 -9999 -9999 -9999 -9999 -9999 -9999 -9999 -9999 -9999 -9999 -9999 -9999 -9999 -9999 -9999 -9999 -9999 -9999 -9999 -9999 -9999 -9999 -9999 -9999 1.89945E-1 1.9134E-1 1.94312E-1 1.93998E-1 1.95258E-1 1.97001E-1 1.95575E-1 1.96367E-1 1.96843E-1 1.95576E-1 1.97799E-1 1.9988E-1 1.9796E-1 1.99239E-1 1.85329E-1 1.83969E-1 1.85482E-1 1.87158E-1 1.85635E-1 1.84272E-1 1.82766E-1 1.78602E-1 1.77279E-1 1.76401E-1 1.75819E-1 1.81123E-1 4.76263E-2 5.00058E-2 6.00836E-2 3.05935E-1 3.67858E-1 3.9085E-1 3.23622E-1 2.44563E-1 2.0753E-1 1.96535E-1 1.9448E-1 1.93851E-1 1.90421E-1 2.04135E-1 2.02183E-1 2.02021E-1 2.33711E-1 3.20906E-1 3.87719E-1 3.42809E-1 3.80135E-1 4.27037E-1 1.61314E-1 1.89228E-1 2.20753E-1 6.78797E-1 6.72733E-1 6.29629E-1 6.91653E-1 5.87962E-1 4.18121E-1 4.31587E-1 5.06676E-1 6.91397E-1 5.30602E-1 6.91258E-1 7.03704E-1 7.04408E-1 6.8661E-1 6.65834E-1 6.49176E-1 6.92173E-1 7.05283E-1 6.97543E-1 7.00016E-1 7.0984E-1 7.14554E-1 4.03275E-1 4.75137E-1 4.2743E-1 6.42168E-1 6.61354E-1 6.38565E-1 5.63268E-1 4.69858E-1 4.13135E-1 4.06907E-1 4.42605E-1 4.2078E-1 3.86292E-1 4.47095E-1 5.90621E-1 6.66234E-1 6.99471E-1 6.29771E-1 6.47546E-1 6.29623E-1 6.29479E-1 6.39349E-1 6.39364E-1 6.29459E-1 6.29479E-1 6.24146E-1 6.16328E-1 6.18666E-1 6.21055E-1 5.91286E-1 5.51438E-1 4.98528E-1 4.98451E-1 5.19544E-1 5.3059E-1 4.99888E-1 4.93634E-1 4.6618E-1 4.54032E-1 4.37566E-1 4.57383E-1 4.94036E-1 4.91965E-1 5.23194E-1 5.49204E-1 5.51505E-1 5.60132E-1 6.01567E-1 6.01476E-1 5.54609E-1 5.54787E-1 6.04597E-1 5.75609E-1 5.4444E-1 5.19545E-1 5.57701E-1 6.14252E-1 6.39309E-1 6.50826E-1 6.06153E-1 5.47293E-1 4.11815E-1 4.16362E-1 3.67981E-1 2.50638E-1 1.7544E-1 2.22615E-1 4.06139E-1 5.89081E-1 6.34383E-1 6.71328E-1 5.63586E-1 5.32517E-1 4.5014E-1 4.74713E-1 5.93209E-1 5.67475E-1 5.4263E-1 5.70403E-1 5.46454E-1 5.46675E-1 5.70937E-1 5.74832E-1 -9999 -9999 -9999 -9999 -9999 -9999 -9999 -9999 -9999 -9999 -9999 -9999 -9999 -9999 -9999 -9999 -9999 -9999 -9999 -9999 -9999 -9999 -9999 -9999 -9999 -9999 -9999 -9999 -9999 -9999 -9999 -9999 -9999 -9999 -9999 -9999 -9999 -9999 -9999 -9999 -9999 -9999 -9999
-9999 -9999 -9999 -9999 -9999 -9999 -9999 -9999 -9999 -9999 -9999 -9999 -9999 -9999 -9999 -9999 -9999 -9999 -9999 -9999 -9999 -9999 -9999 -9999 -9999 -9999 -9999 -9999 -9999 -9999 -9999 -9999 -9999 -9999 -9999 -9999 -9999 -9999 -9999 -9999 -9999 -9999 -9999 -9999 -9999 -9999 -9999 -9999 -9999 -9999 -9999 -9999 -9999 -9999 -9999 -9999 -9999 -9999 -9999 -9999 -9999 -9999 -9999 -9999 -9999 1.90409E-1 1.92743E-1 1.9589E-1 1.95733E-1 1.96366E-1 1.97638E-1 1.9605E-1 1.97002E-1 1.95103E-1 1.96527E-1 1.98438E-1 1.978E-1 1.994E-1 2.00686E-1 1.83818E-1 1.84876E-1 1.86395E-1 1.85483E-1 1.86243E-1 1.8518E-1 1.81719E-1 1.79488E-1 1.78307E-1 1.74802E-1 1.74657E-1 1.76694E-1 1.80825E-1 4.30094E-2 5.48415E-2 2.66216E-1 3.23889E-1 4.14333E-1 3.23911E-1 2.60001E-1 2.23978E-1 1.97967E-1 1.93695E-1 1.91352E-1 2.05609E-1 2.03972E-1 2.01859E-1 2.06771E-1 2.31023E-1 2.79955E-1 2.60923E-1 2.73531E-1 2.93331E-1 3.57321E-1 4.50909E-1 1.61309E-1 1.84427E-1 6.78846E-1 6.80882E-1 6.15434E-1 6.79581E-1 6.1145E-1 4.10184E-1 4.33912E-1 6.91862E-1 6.98445E-1 5.3085E-1 6.70222E-1 6.93561E-1 6.94905E-1 6.92701E-1 6.77401E-1 6.33888E-1 6.55827E-1 7.07936E-1 7.02481E-1 7.1001E-1 7.12243E-1 7.17032E-1 7.17985E-1 7.05236E-1 7.18263E-1 7.12419E-1 6.40702E-1 6.04889E-1 5.08492E-1 4.86677E-1 4.64844E-1 4.83566E-1 5.42333E-1 5.9357E-1 5.77072E-1 5.76892E-1 6.01091E-1 5.67958E-1 6.05696E-1 6.5454E-1 6.6748E-1 6.41762E-1 6.44403E-1 6.23864E-1 6.41908E-1 5.97271E-1 6.00201E-1 5.87965E-1 5.8529E-1 5.75234E-1 6.01484E-1 5.9146E-1 5.56046E-1 5.19099E-1 4.78603E-1 5.13293E-1 4.95967E-1 4.51928E-1 4.45276E-1 4.54449E-1 4.19236E-1 4.2447E-1 4.61593E-1 4.87793E-1 5.16312E-1 5.37175E-1 5.68987E-1 5.63923E-1 5.62882E-1 6.01851E-1 6.0978E-1 6.1537E-1 6.26142E-1 6.45002E-1 6.27281E-1 5.77962E-1 5.83796E-1 5.86319E-1 6.47142E-1 6.49991E-1 5.94002E-1 5.83791E-1 5.62878E-1 5.55804E-1 5.22053E-1 4.33231E-1 2.71106E-1 1.87329E-1 2.27321E-1 3.74477E-1 6.13303E-1 3.9114E-1 3.4929E-1 2.86511E-1 5.1539E-1 2.97572E-1 2.09616E-1 5.91456E-1 5.66945E-1 5.42396E-1 5.4625E-1 5.46382E-1 5.70718E-1 5.74953E-1 5.74941E-1 -9999 -9999 -9999 -9999 -9999 -9999 -9999 -9999 -9999 -9999 -9999 -9999 -9999 -9999 -9999 -9999 -9999 -9999 -9999 -9999 -9999 -9999 -9999 -9999 -9999 -9999 -9999 -9999 -9999 -9999 -9999 -9999 -9999 -9999 -9999 -9999 -9999 -9999 -9999 -9999 -9999 -9999 -9999
-9999 -9999 -9999 -9999 -9999 -9999 -9999 -9999 -9999 -9999 -9999 -9999 -9999 -9999 -9999 -9999 -9999 -9999 -9999 -9999 -9999 -9999 -9999 -9999 -9999 -9999 -9999 -9999 -9999 -9999 -9999 -9999 -9999 -9999 -9999 -9999 -9999 -9999 -9999 -9999 -9999 -9999 -9999 -9999 -9999 -9999 -9999 -9999 -9999 -9999 -9999 -9999 -9999 -9999 -9999 -9999 -9999 -9999 -9999 -9999 -9999 -9999 -9999 -9999 -9999 1.90874E-1 1.93526E-1 1.93998E-1 1.95891E-1 1.9716E-1 1.95417E-1 1.96526E-1 1.97639E-1 1.96051E-1 1.97321E-1 1.99238E-1 1.98599E-1 2.00203E-1 1.86394E-1 1.84876E-1 1.85634E-1 1.867E-1 1.85483E-1 1.85635E-1 1.85635E-1 1.82317E-1 1.80675E-1 1.79488E-1 1.76402E-1 1.76402E-1 1.7611E-1 1.74803E-1 1.80975E-1 4.98152E-2 6.48058E-2 3.02816E-1 3.90968E-1 3.45751E-1 2.79329E-1 2.24127E-1 1.99568E-1 1.90576E-1 2.06102E-1 2.06431E-1 2.05117E-1 2.07431E-1 2.10755E-1 2.56822E-1 2.79979E-1 2.68326E-1 2.59735E-1 2.62255E-1 2.73452E-1 3.35144E-1 4.66624E-1 1.44644E-1 2.68423E-1 6.3519E-1 6.91646E-1 6.79104E-1 4.82984E-1 3.87139E-1 5.55723E-1 6.99228E-1 7.04136E-1 5.30935E-1 6.91247E-1 7.09416E-1 6.9976E-1 7.0503E-1 7.15331E-1 7.08142E-1 6.5891E-1 7.05401E-1 7.12423E-1 7.17247E-1 7.19652E-1 7.17996E-1 7.04968E-1 6.26263E-1 6.49122E-1 6.56807E-1 6.26468E-1 5.88292E-1 5.57117E-1 5.92425E-1 5.77462E-1 5.82476E-1 5.95497E-1 6.19818E-1 6.30697E-1 6.2778E-1 6.19285E-1 6.08082E-1 6.19293E-1 6.00219E-1 5.6517E-1 6.50012E-1 6.16985E-1 6.19212E-1 6.39574E-1 5.92773E-1 5.5122E-1 5.06945E-1 5.21273E-1 5.43962E-1 5.56838E-1 5.67916E-1 5.63123E-1 5.54508E-1 5.09837E-1 5.29342E-1 4.94337E-1 4.54343E-1 4.23714E-1 3.87149E-1 3.38574E-1 3.68592E-1 3.93303E-1 4.37565E-1 4.75784E-1 5.23433E-1 5.5452E-1 5.09754E-1 5.30965E-1 5.71018E-1 5.5291E-1 5.55414E-1 5.80884E-1 6.31571E-1 6.3016E-1 6.35877E-1 6.41734E-1 6.47334E-1 6.62332E-1 5.83708E-1 6.35805E-1 5.94333E-1 5.86752E-1 5.95404E-1 6.07724E-1 5.7377E-1 3.38159E-1 1.92771E-1 1.91837E-1 2.74141E-1 4.85318E-1 6.2376E-1 5.15227E-1 1.98556E-1 1.69593E-1 1.44216E-1 1.34607E-1 5.67134E-1 5.66734E-1 5.66439E-1 5.46305E-1 5.46535E-1 5.70895E-1 5.74957E-1 5.50829E-1 -9999 -9999 -9999 -9999 -9999 -9999 -9999 -9999 -9999 -9999 -9999 -9999 -9999 -9999 -9999 -9999 -9999 -9999 -9999 -9999 -9999 -9999 -9999 -9999 -9999 -9999 -9999 -9999 -9999 -9999 -9999 -9999 -9999 -9999 -9999 -9999 -9999 -9999 -9999 -9999 -9999 -9999 -9999
-9999 -9999 -9999 -9999 -9999 -9999 -9999 -9999 -9999 -9999 -9999 -9999 -9999 -9999 -9999 -9999 -9999 -9999 -9999 -9999 -9999 -9999 -9999 -9999 -9999 -9999 -9999 -9999 -9999 -9999 -9999 -9999 -9999 -9999 -9999 -9999 -9999 -9999 -9999 -9999 -9999 -9999 -9999 -9999 -9999 -9999 -9999 -9999 -9999 -9999 -9999 -9999 -9999 -9999 -9999 -9999 -9999 -9999 -9999 -9999 -9999 -9999 -9999 -9999 1.90564E-1 1.91963E-1 1.93997E-1 1.93841E-1 1.95416E-1 1.9716E-1 1.96209E-1 1.97161E-1 1.98277E-1 1.96844E-1 1.98598E-1 1.97641E-1 1.99239E-1 1.85785E-1 1.84573E-1 1.8609E-1 1.87005E-1 1.86091E-1 1.85939E-1 1.85483E-1 1.82767E-1 1.82467E-1 1.81868E-1 1.7875E-1 1.78308E-1 1.78603E-1 1.75965E-1 1.75238E-1 1.77721E-1 4.35922E-2 5.40503E-2 2.82513E-1 3.45732E-1 3.87258E-1 3.20293E-1 2.41634E-1 2.04918E-1 1.90421E-1 2.04953E-1 2.06266E-1 2.05937E-1 2.26766E-1 2.33891E-1 2.80048E-1 3.42357E-1 3.13609E-1 2.82841E-1 2.99094E-1 2.99304E-1 2.96094E-1 3.06632E-1 3.95015E-1 5.1551E-1 6.34367E-1 5.40262E-1 5.31614E-1 3.87176E-1 4.82565E-1 6.9131E-1 6.78785E-1 6.96716E-1 6.25952E-1 5.4662E-1 6.62798E-1 7.09292E-1 7.19617E-1 6.84759E-1 7.17592E-1 6.87234E-1 7.07489E-1 7.05418E-1 7.17836E-1 7.19195E-1 6.48923E-1 6.26159E-1 6.26083E-1 6.48852E-1 6.63354E-1 6.59889E-1 6.0992E-1 6.01774E-1 6.26537E-1 6.26135E-1 6.37006E-1 6.36725E-1 6.28116E-1 6.16807E-1 6.0836E-1 6.19475E-1 6.19648E-1 5.92552E-1 5.55848E-1 5.48442E-1 5.61348E-1 5.98289E-1 6.1979E-1 6.42187E-1 5.99888E-1 5.76507E-1 4.88609E-1 4.16802E-1 4.31434E-1 5.06481E-1 5.19742E-1 5.61684E-1 5.36931E-1 4.93291E-1 4.97185E-1 4.50861E-1 4.42767E-1 3.54982E-1 2.97208E-1 3.35163E-1 3.95187E-1 4.21753E-1 4.51322E-1 4.8177E-1 5.15373E-1 5.04746E-1 4.60009E-1 5.02214E-1 5.38552E-1 4.93033E-1 5.02882E-1 5.7135E-1 5.99905E-1 5.75844E-1 6.16943E-1 6.00353E-1 6.08689E-1 6.33487E-1 6.4445E-1 6.20176E-1 5.73483E-1 6.33594E-1 5.9734E-1 6.37912E-1 5.91195E-1 4.04678E-1 2.41377E-1 2.27745E-1 2.62756E-1 3.61674E-1 4.50489E-1 5.4292E-1 3.34309E-1 1.83708E-1 1.32576E-1 5.90755E-1 5.90677E-1 5.66696E-1 5.70403E-1 5.46416E-1 5.94557E-1 5.94858E-1 5.75012E-1 5.50672E-1 -9999 -9999 -9999 -9999 -9999 -9999 -9999 -9999 -9999 -9999 -9999 -9999 -9999 -9999 -9999 -9999 -9999 -9999 -9999 -9999 -9999 -9999 -9999 -9999 -9999 -9999 -9999 -9999 -9999 -9999 -9999 -9999 -9999 -9999 -9999 -9999 -9999 -9999 -9999 -9999 -9999 -9999 -9999
-9999 -9999 -9999 -9999 -9999 -9999 -9999 -9999 -9999 -9999 -9999 -9999 -9999 -9999 -9999 -9999 -9999 -9999 -9999 -9999 -9999 -9999 -9999 -9999 -9999 -9999 -9999 -9999 -9999 -9999 -9999 -9999 -9999 -9999 -9999 -9999 -9999 -9999 -9999 -9999 -9999 -9999 -9999 -9999 -9999 -9999 -9999 -9999 -9999 -9999 -9999 -9999 -9999 -9999 -9999 -9999 -9999 -9999 -9999 -9999 -9999 -9999 1.92274E-1 1.93368E-1 1.9134E-1 1.92743E-1 1.94312E-1 1.93527E-1 1.95891E-1 1.95575E-1 1.97798E-1 1.98917E-1 1.97003E-1 1.98438E-1 1.9988E-1 1.98919E-1 1.85633E-1 1.86851E-1 1.85634E-1 1.87311E-1 1.88538E-1 1.87159E-1 1.87159E-1 1.85787E-1 1.82617E-1 1.83067E-1 1.83067E-1 1.80825E-1 1.80974E-1 1.80974E-1 1.77868E-1 1.76695E-1 1.77134E-1 4.13056E-2 4.92981E-2 6.48432E-2 3.23847E-1 3.87266E-1 3.64268E-1 2.79222E-1 2.21226E-1 2.08082E-1 2.03483E-1 2.04789E-1 2.10254E-1 2.28533E-1 2.35878E-1 2.60936E-1 2.93302E-1 2.93174E-1 3.08444E-1 3.05878E-1 3.05665E-1 3.38691E-1 2.95884E-1 3.44341E-1 3.71848E-1 3.7206E-1 3.87273E-1 3.87245E-1 4.58292E-1 5.79759E-1 7.02261E-1 6.47149E-1 6.81438E-1 7.12296E-1 6.17949E-1 5.70634E-1 7.0474E-1 6.40401E-1 5.70685E-1 6.62978E-1 7.17154E-1 7.19541E-1 6.62676E-1 5.79315E-1 6.02901E-1 6.02901E-1 6.26023E-1 6.26051E-1 6.48723E-1 6.62978E-1 6.64963E-1 6.48447E-1 6.31671E-1 6.39948E-1 6.45635E-1 6.03962E-1 6.01502E-1 5.69073E-1 5.7181E-1 5.7178E-1 5.82555E-1 5.58705E-1 5.33098E-1 4.6268E-1 4.66854E-1 4.70642E-1 5.15767E-1 6.22362E-1 6.4199E-1 6.09311E-1 5.90353E-1 5.62528E-1 4.52216E-1 4.1996E-1 4.37718E-1 4.16442E-1 4.65358E-1 5.16036E-1 5.24194E-1 5.01517E-1 4.7716E-1 4.28423E-1 3.32911E-1 2.81925E-1 3.26505E-1 3.90749E-1 4.1877E-1 4.38494E-1 4.59175E-1 4.70896E-1 4.45718E-1 4.63295E-1 4.67169E-1 4.38112E-1 4.1164E-1 4.34417E-1 5.58198E-1 5.74276E-1 5.45278E-1 5.74154E-1 5.85042E-1 5.61066E-1 5.74146E-1 5.97666E-1 6.16533E-1 6.44521E-1 4.52444E-1 6.24276E-1 5.2956E-1 6.37856E-1 5.88909E-1 4.44964E-1 4.44717E-1 3.29365E-1 3.02685E-1 3.96252E-1 4.02677E-1 2.1133E-1 1.44319E-1 5.90764E-1 5.90623E-1 5.66785E-1 5.66621E-1 5.70336E-1 5.46377E-1 5.94548E-1 5.94805E-1 5.74865E-1 -9999 -9999 -9999 -9999 -9999 -9999 -9999 -9999 -9999 -9999 -9999 -9999 -9999 -9999 -9999 -9999 -9999 -9999 -9999 -9999 -9999 -9999 -9999 -9999 -9999 -9999 -9999 -9999 -9999 -9999 -9999 -9999 -9999 -9999 -9999 -9999 -9999 -9999 -9999 -9999 -9999 -9999 -9999 -9999
-9999 -9999 -9999 -9999 -9999 -9999 -9999 -9999 -9999 -9999 -9999 -9999 -9999 -9999 -9999 -9999 -9999 -9999 -9999 -9999 -9999 -9999 -9999 -9999 -9999 -9999 -9999 -9999 -9999 -9999 -9999 -9999 -9999 -9999 -9999 -9999 -9999 -9999 -9999 -9999 -9999 -9999 -9999 -9999 -9999 -9999 -9999 -9999 -9999 -9999 -9999 -9999 -9999 -9999 -9999 -9999 -9999 -9999 -9999 -9999 -9999 -9999 4.45328E-2 4.41499E-2 4.43624E-2 1.93683E-1 1.92901E-1 1.94785E-1 1.96683E-1 1.9732E-1 1.99879E-1 2.0133E-1 1.98918E-1 1.99238E-1 2.01008E-1 1.85178E-1 1.86699E-1 1.85634E-1 1.867E-1 1.88077E-1 1.87159E-1 1.88692E-1 1.88385E-1 1.84878E-1 1.83971E-1 1.8382E-1 1.81869E-1 1.82768E-1 1.83219E-1 1.80975E-1 1.80231E-1 1.79342E-1 1.78456E-1 1.77869E-1 4.30511E-2 5.40512E-2 2.60202E-1 3.20622E-1 3.87271E-1 3.41762E-1 2.3867E-1 2.16142E-1 2.02995E-1 2.06607E-1 2.25535E-1 2.29242E-1 2.40069E-1 2.93359E-1 2.93469E-1 3.13849E-1 2.9332E-1 3.13871E-1 3.49813E-1 4.1876E-1 4.18731E-1 3.95011E-1 3.49485E-1 3.87188E-1 4.34599E-1 5.07636E-1 6.92611E-1 6.96973E-1 6.79136E-1 5.70098E-1 5.92874E-1 7.00401E-1 7.14869E-1 6.40795E-1 5.7058E-1 6.0754E-1 6.33567E-1 6.40519E-1 7.05257E-1 6.49348E-1 5.79725E-1 5.79323E-1 5.95691E-1 5.97384E-1 6.24163E-1 6.26059E-1 6.487E-1 6.62852E-1 6.64581E-1 6.61926E-1 6.56343E-1 6.45163E-1 6.00988E-1 5.53518E-1 4.6449E-1 3.92032E-1 3.68523E-1 3.47754E-1 3.94189E-1 4.24172E-1 5.03723E-1 5.74571E-1 5.79544E-1 5.68695E-1 5.6576E-1 5.75854E-1 6.4688E-1 6.2675E-1 5.85324E-1 5.30685E-1 5.13945E-1 5.63404E-1 4.92251E-1 4.36154E-1 4.23611E-1 5.17399E-1 5.3496E-1 5.23191E-1 4.79194E-1 4.67978E-1 3.75031E-1 2.96392E-1 2.98341E-1 3.31191E-1 3.79612E-1 4.11058E-1 4.27531E-1 4.18861E-1 3.94617E-1 4.2834E-1 3.93641E-1 3.53083E-1 3.363E-1 4.04218E-1 4.70056E-1 4.68368E-1 4.14542E-1 4.49327E-1 4.52402E-1 3.97562E-1 4.4791E-1 5.71211E-1 6.34255E-1 6.56418E-1 6.27625E-1 6.00844E-1 3.40301E-1 3.8564E-1 6.29448E-1 6.39491E-1 6.50851E-1 4.58336E-1 3.40082E-1 3.85089E-1 4.84959E-1 5.49895E-1 6.1094E-1 5.90706E-1 5.66722E-1 5.66658E-1 5.66532E-1 5.46263E-1 5.46246E-1 5.46475E-1 -9999 -9999 -9999 -9999 -9999 -9999 -9999 -9999 -9999 -9999 -9999 -9999 -9999 -9999 -9999 -9999 -9999 -9999 -9999 -9999 -9999 -9999 -9999 -9999 -9999 -9999 -9999 -9999 -9999 -9999 -9999 -9999 -9999 -9999 -9999 -9999 -9999 -9999 -9999 -9999 -9999 -9999 -9999 -9999 -9999 -9999
-9999 -9999 -9999 -9999 -9999 -9999 -9999 -9999 -9999 -9999 -9999 -9999 -9999 -9999 -9999 -9999 -9999 -9999 -9999 -9999 -9999 -9999 -9999 -9999 -9999 -9999 -9999 -9999 -9999 -9999 -9999 -9999 -9999 -9999 -9999 -9999 -9999 -9999 -9999 -9999 -9999 -9999 -9999 -9999 -9999 -9999 -9999 -9999 -9999 -9999 -9999 -9999 -9999 -9999 -9999 -9999 -9999 -9999 -9999 -9999 -9999 4.43621E-2 4.48761E-2 4.44904E-2 4.49195E-2 1.9589E-1 1.94628E-1 1.96366E-1 1.97797E-1 1.97958E-1 2.01653E-1 2.00202E-1 2.00363E-1 2.01008E-1 1.9956E-1 1.86089E-1 1.87616E-1 1.86852E-1 1.8823E-1 1.9008E-1 1.89154E-1 1.9039E-1 1.89926E-1 1.86092E-1 1.85181E-1 1.85029E-1 1.82918E-1 1.8367E-1 1.84879E-1 1.8352E-1 1.82769E-1 1.82769E-1 1.79491E-1 1.78752E-1 1.6808E-1 4.4304E-2 2.24386E-1 2.99624E-1 4.10675E-1 4.06555E-1 3.16456E-1 2.21271E-1 2.06595E-1 2.0431E-1 2.06277E-1 2.30844E-1 2.42806E-1 3.35679E-1 3.57877E-1 3.35806E-1 3.8041E-1 4.19365E-1 4.91908E-1 5.64995E-1 6.35163E-1 5.1632E-1 4.59003E-1 5.0755E-1 6.27019E-1 7.02304E-1 6.93175E-1 6.41138E-1 5.85562E-1 4.80618E-1 4.45206E-1 5.61448E-1 6.92522E-1 7.12166E-1 6.84247E-1 6.17556E-1 7.04729E-1 7.1667E-1 6.56803E-1 6.51487E-1 6.62483E-1 6.26665E-1 6.03094E-1 6.26007E-1 6.2322E-1 6.25965E-1 6.48661E-1 6.62859E-1 6.56068E-1 6.58914E-1 6.50427E-1 6.39272E-1 6.20065E-1 5.82246E-1 5.29194E-1 3.38196E-1 2.3525E-1 2.61155E-1 3.86454E-1 5.60774E-1 5.95728E-1 6.06069E-1 6.02969E-1 6.02817E-1 5.9441E-1 5.91607E-1 5.56691E-1 6.04146E-1 5.56791E-1 5.32501E-1 5.41412E-1 5.90581E-1 5.50661E-1 5.35357E-1 5.05846E-1 5.48533E-1 5.66652E-1 5.43645E-1 5.01492E-1 4.83238E-1 4.41337E-1 3.73657E-1 3.11563E-1 2.88912E-1 3.11176E-1 3.60263E-1 3.58463E-1 3.43962E-1 3.26768E-1 3.43863E-1 3.23989E-1 2.9966E-1 3.06621E-1 3.5285E-1 3.71672E-1 3.4567E-1 3.05933E-1 3.12634E-1 3.25667E-1 3.86749E-1 4.66404E-1 5.57885E-1 6.20624E-1 6.37044E-1 5.74117E-1 6.24236E-1 4.08489E-1 3.19196E-1 4.09123E-1 3.4494E-1 6.06327E-1 6.10403E-1 4.94382E-1 4.21397E-1 4.86189E-1 2.06008E-1 5.87513E-1 5.90677E-1 5.66692E-1 5.66608E-1 5.66519E-1 5.46292E-1 5.46186E-1 5.46186E-1 -9999 -9999 -9999 -9999 -9999 -9999 -9999 -9999 -9999 -9999 -9999 -9999 -9999 -9999 -9999 -9999 -9999 -9999 -9999 -9999 -9999 -9999 -9999 -9999 -9999 -9999 -9999 -9999 -9999 -9999 -9999 -9999 -9999 -9999 -9999 -9999 -9999 -9999 -9999 -9999 -9999 -9999 -9999 -9999 -9999 -9999
-9999 -9999 -9999 -9999 -9999 -9999 -9999 -9999 -9999 -9999 -9999 -9999 -9999 -9999 -9999 -9999 -9999 -9999 -9999 -9999 -9999 -9999 -9999 -9999 -9999 -9999 -9999 -9999 -9999 -9999 -9999 -9999 -9999 -9999 -9999 -9999 -9999 -9999 -9999 -9999 -9999 -9999 -9999 -9999 -9999 -9999 -9999 -9999 -9999 -9999 -9999 -9999 -9999 -9999 -9999 -9999 -9999 -9999 -9999 -9999 -9999 -9999 -9999 4.47903E-2 4.53091E-2 4.50061E-2 4.53964E-2 4.56584E-2 4.54403E-2 1.99077E-1 2.01815E-1 2.01008E-1 2.01492E-1 2.02302E-1 1.86241E-1 1.87616E-1 1.88998E-1 1.87923E-1 1.89307E-1 1.89154E-1 1.91477E-1 1.93038E-1 1.8931E-1 1.87619E-1 1.8716E-1 1.84576E-1 1.84274E-1 1.84879E-1 1.83973E-1 1.85334E-1 1.85942E-1 1.86704E-1 1.84276E-1 1.8277E-1 1.67519E-1 1.72195E-1 2.07846E-1 2.79502E-1 4.06807E-1 5.03165E-1 4.29949E-1 2.75745E-1 2.22346E-1 2.05456E-1 2.03332E-1 2.12263E-1 2.93427E-1 4.27226E-1 4.04007E-1 3.80883E-1 4.6773E-1 5.16555E-1 5.41106E-1 5.89324E-1 6.47358E-1 5.65408E-1 5.32626E-1 5.32456E-1 6.04204E-1 6.93071E-1 7.0254E-1 6.64304E-1 5.75156E-1 4.34977E-1 4.02393E-1 5.5219E-1 6.97894E-1 7.09773E-1 6.40906E-1 7.17763E-1 6.64608E-1 6.6486E-1 6.57174E-1 6.38096E-1 6.46345E-1 6.54169E-1 6.63338E-1 6.48903E-1 6.02946E-1 6.22984E-1 6.24399E-1 6.48758E-1 6.53268E-1 6.50591E-1 6.45116E-1 6.14375E-1 6.22768E-1 6.17313E-1 5.90525E-1 4.23545E-1 2.5699E-1 3.45037E-1 5.88445E-1 6.00898E-1 6.03293E-1 5.81311E-1 5.64938E-1 5.7262E-1 5.88686E-1 5.75133E-1 5.48795E-1 5.99006E-1 5.87067E-1 5.72838E-1 5.7763E-1 5.77747E-1 5.82873E-1 5.6888E-1 5.68938E-1 5.75883E-1 5.87728E-1 5.62234E-1 5.05305E-1 4.94959E-1 4.77045E-1 4.60424E-1 3.80086E-1 2.8351E-1 2.58712E-1 2.89113E-1 2.83473E-1 2.65886E-1 2.71358E-1 2.96744E-1 2.98705E-1 3.01761E-1 3.20387E-1 3.35808E-1 3.32327E-1 3.22871E-1 3.20109E-1 3.403E-1 3.89445E-1 4.84177E-1 5.45625E-1 5.75577E-1 6.09763E-1 6.12234E-1 6.45754E-1 5.05776E-1 6.01745E-1 6.60468E-1 4.57348E-1 2.27404E-1 2.63388E-1 4.14437E-1 6.09876E-1 5.41333E-1 3.19959E-1 1.5914E-1 5.87384E-1 5.9073E-1 5.90527E-1 5.66663E-1 5.66553E-1 5.46365E-1 5.4622E-1 -9999 -9999 -9999 -9999 -9999 -9999 -9999 -9999 -9999 -9999 -9999 -9999 -9999 -9999 -9999 -9999 -9999 -9999 -9999 -9999 -9999 -9999 -9999 -9999 -9999 -9999 -9999 -9999 -9999 -9999 -9999 -9999 -9999 -9999 -9999 -9999 -9999 -9999 -9999 -9999 -9999 -9999 -9999 -9999 -9999 -9999 -9999
-9999 -9999 -9999 -9999 -9999 -9999 -9999 -9999 -9999 -9999 -9999 -9999 -9999 -9999 -9999 -9999 -9999 -9999 -9999 -9999 -9999 -9999 -9999 -9999 -9999 -9999 -9999 -9999 -9999 -9999 -9999 -9999 -9999 -9999 -9999 -9999 -9999 -9999 -9999 -9999 -9999 -9999 -9999 -9999 -9999 -9999 -9999 -9999 -9999 -9999 -9999 -9999 -9999 -9999 -9999 -9999 -9999 -9999 -9999 -9999 -9999 -9999 4.4405E-2 4.49626E-2 4.55706E-2 4.53094E-2 4.54836E-2 4.58339E-2 4.54403E-2 1.98597E-1 2.01977E-1 2.01169E-1 2.0214E-1 1.86089E-1 2.02627E-1 1.88998E-1 1.87923E-1 1.89307E-1 1.89925E-1 1.89309E-1 1.92256E-1 1.93979E-1 1.90701E-1 1.89773E-1 1.89618E-1 1.87008E-1 1.86703E-1 1.87008E-1 1.85486E-1 1.86704E-1 1.87927E-1 1.864E-1 1.87622E-1 1.86095E-1 1.81275E-1 1.86706E-1 4.86161E-2 2.99304E-1 4.06749E-1 5.23379E-1 5.27329E-1 3.82669E-1 2.42906E-1 2.12263E-1 2.02195E-1 2.17541E-1 2.54693E-1 3.14244E-1 3.14695E-1 3.8081E-1 4.19741E-1 4.67859E-1 5.40893E-1 4.92486E-1 5.16859E-1 1.80065E-1 1.79913E-1 2.26554E-1 2.26554E-1 5.80541E-1 6.71892E-1 6.67823E-1 5.16697E-1 3.893E-1 4.33102E-1 5.97662E-1 7.08074E-1 7.18579E-1 6.41163E-1 6.53808E-1 6.59496E-1 6.63591E-1 6.48768E-1 6.35371E-1 6.46509E-1 6.51576E-1 6.62375E-1 6.6481E-1 6.4884E-1 6.24163E-1 6.18963E-1 6.25812E-1 6.61615E-1 6.42276E-1 6.31763E-1 5.77198E-1 5.90882E-1 5.74307E-1 5.90994E-1 3.77904E-1 2.8343E-1 4.44619E-1 6.06687E-1 6.08662E-1 5.81762E-1 5.50192E-1 5.7898E-1 5.83743E-1 5.64483E-1 5.72511E-1 5.46309E-1 5.46568E-1 6.14151E-1 6.14091E-1 6.11441E-1 6.06433E-1 5.79708E-1 5.63343E-1 5.79988E-1 5.75116E-1 5.53915E-1 5.47252E-1 5.49708E-1 5.24561E-1 4.98807E-1 4.637E-1 4.0656E-1 2.86998E-1 2.5536E-1 2.55809E-1 2.53399E-1 2.42821E-1 2.59017E-1 2.67776E-1 2.5016E-1 2.44169E-1 2.82986E-1 3.03299E-1 3.25012E-1 3.33074E-1 3.42039E-1 3.70103E-1 4.57141E-1 5.28773E-1 4.85458E-1 5.01861E-1 5.53768E-1 5.67604E-1 5.90469E-1 6.47107E-1 6.47228E-1 6.05983E-1 6.503E-1 3.90707E-1 2.27591E-1 2.63614E-1 4.14537E-1 2.28443E-1 1.59992E-1 1.44396E-1 6.10614E-1 5.90768E-1 5.90618E-1 5.6673E-1 5.70559E-1 5.46416E-1 5.46246E-1 -9999 -9999 -9999 -9999 -9999 -9999 -9999 -9999 -9999 -9999 -9999 -9999 -9999 -9999 -9999 -9999 -9999 -9999 -9999 -9999 -9999 -9999 -9999 -9999 -9999 -9999 -9999 -9999 -9999 -9999 -9999 -9999 -9999 -9999 -9999 -9999 -9999 -9999 -9999 -9999 -9999 -9999 -9999 -9999 -9999 -9999 -9999
-9999 -9999 -9999 -9999 -9999 -9999 -9999 -9999 -9999 -9999 -9999 -9999 -9999 -9999 -9999 -9999 -9999 -9999 -9999 -9999 -9999 -9999 -9999 -9999 -9999 -9999 -9999 -9999 -9999 -9999 -9999 -9999 -9999 -9999 -9999 -9999 -9999 -9999 -9999 -9999 -9999 -9999 -9999 -9999 -9999 -9999 -9999 -9999 -9999 -9999 -9999 -9999 -9999 -9999 -9999 -9999 -9999 -9999 -9999 -9999 -9999 4.48761E-2 4.45331E-2 4.52657E-2 4.57458E-2 4.55272E-2 4.579E-2 4.53532E-2 4.56587E-2 4.62757E-2 4.63647E-2 2.01978E-1 2.03602E-1 1.8731E-1 1.88844E-1 1.90079E-1 1.88999E-1 1.90389E-1 1.90699E-1 1.89154E-1 1.91633E-1 1.93508E-1 1.91478E-1 1.91478E-1 1.91478E-1 1.89311E-1 1.89002E-1 1.89156E-1 1.87009E-1 1.87774E-1 1.89003E-1 1.87163E-1 1.88082E-1 1.86705E-1 1.68926E-1 4.32588E-2 5.32439E-2 2.76095E-1 3.83427E-1 5.1215E-1 5.73372E-1 4.60014E-1 3.00626E-1 2.42581E-1 2.05292E-1 2.12622E-1 2.22543E-1 2.54768E-1 2.93768E-1 1.33193E-1 1.22534E-1 1.22565E-1 1.44894E-1 1.3337E-1 1.40944E-1 1.40882E-1 1.29606E-1 1.52965E-1 4.5931E-1 5.32302E-1 7.15453E-1 6.62938E-1 5.06899E-1 3.72571E-1 4.25806E-1 5.56423E-1 6.78577E-1 7.17644E-1 6.65426E-1 6.40331E-1 6.57414E-1 6.40375E-1 6.51818E-1 6.4638E-1 6.57468E-1 6.59924E-1 6.6538E-1 6.59523E-1 6.49184E-1 6.48735E-1 6.46091E-1 6.43789E-1 6.48684E-1 6.47892E-1 6.06953E-1 5.08599E-1 4.12947E-1 3.93304E-1 3.76131E-1 2.71118E-1 2.74385E-1 4.77653E-1 6.09177E-1 6.06045E-1 5.6369E-1 5.43263E-1 5.66156E-1 5.65275E-1 5.75472E-1 5.72679E-1 5.18759E-1 4.95223E-1 5.61565E-1 5.5215E-1 5.70436E-1 5.96676E-1 6.08862E-1 5.93949E-1 5.89107E-1 5.81943E-1 5.81968E-1 5.63699E-1 5.46925E-1 5.17445E-1 4.9438E-1 4.391E-1 3.76889E-1 2.86998E-1 2.54576E-1 2.53952E-1 2.42206E-1 2.36133E-1 2.37963E-1 2.24291E-1 2.17058E-1 2.06737E-1 2.33636E-1 2.55041E-1 2.6054E-1 2.71841E-1 2.7312E-1 2.91475E-1 3.79923E-1 4.60791E-1 4.19259E-1 4.59197E-1 4.05974E-1 3.65129E-1 4.40389E-1 5.57062E-1 5.41737E-1 4.28039E-1 5.04612E-1 5.51215E-1 2.45419E-1 1.80764E-1 1.54094E-1 1.56352E-1 1.56445E-1 1.44177E-1 6.14298E-1 5.9078E-1 5.90652E-1 5.66755E-1 5.70592E-1 5.46429E-1 5.46258E-1 -9999 -9999 -9999 -9999 -9999 -9999 -9999 -9999 -9999 -9999 -9999 -9999 -9999 -9999 -9999 -9999 -9999 -9999 -9999 -9999 -9999 -9999 -9999 -9999 -9999 -9999 -9999 -9999 -9999 -9999 -9999 -9999 -9999 -9999 -9999 -9999 -9999 -9999 -9999 -9999 -9999 -9999 -9999 -9999 -9999 -9999 -9999
-9999 -9999 -9999 -9999 -9999 -9999 -9999 -9999 -9999 -9999 -9999 -9999 -9999 -9999 -9999 -9999 -9999 -9999 -9999 -9999 -9999 -9999 -9999 -9999 -9999 -9999 -9999 -9999 -9999 -9999 -9999 -9999 -9999 -9999 -9999 -9999 -9999 -9999 -9999 -9999 -9999 -9999 -9999 -9999 -9999 -9999 -9999 -9999 -9999 -9999 -9999 -9999 -9999 -9999 -9999 -9999 -9999 -9999 -9999 -9999 4.46184E-2 4.50487E-2 4.49626E-2 4.55706E-2 4.53529E-2 4.57461E-2 4.61867E-2 4.57464E-2 4.60986E-2 4.66764E-2 4.65874E-2 2.02951E-1 2.04418E-1 1.8869E-1 1.90079E-1 1.88384E-1 1.90235E-1 1.91632E-1 1.89617E-1 1.90236E-1 1.91944E-1 1.92101E-1 1.9398E-1 1.94294E-1 1.91635E-1 1.90547E-1 1.90547E-1 1.88695E-1 1.89466E-1 1.90084E-1 1.88696E-1 1.89313E-1 1.8885E-1 1.85185E-1 1.83673E-1 4.32172E-2 5.3237E-2 6.89046E-2 3.83261E-1 5.1215E-1 5.69366E-1 5.09009E-1 3.65497E-1 2.61138E-1 2.24811E-1 2.12958E-1 2.14987E-1 2.26919E-1 2.54905E-1 3.72513E-1 3.5027E-1 3.28503E-1 3.95647E-1 1.29471E-1 1.29424E-1 1.18955E-1 1.29479E-1 1.40844E-1 5.07919E-1 6.4205E-1 6.64525E-1 6.83617E-1 5.09347E-1 3.67369E-1 3.65804E-1 4.22702E-1 5.71453E-1 6.54848E-1 6.65815E-1 6.35291E-1 6.33765E-1 6.19156E-1 6.43949E-1 6.4075E-1 6.57344E-1 6.60097E-1 6.54615E-1 6.46137E-1 6.59727E-1 6.63239E-1 6.64474E-1 6.61435E-1 6.64187E-1 6.53268E-1 6.03597E-1 5.79862E-1 4.97159E-1 3.19422E-1 2.82007E-1 2.66258E-1 3.30227E-1 5.60588E-1 6.11755E-1 5.92415E-1 5.53577E-1 4.63972E-1 5.43118E-1 5.47482E-1 5.41743E-1 5.44046E-1 5.24131E-1 4.81934E-1 4.75547E-1 5.59913E-1 5.68968E-1 5.70932E-1 5.79963E-1 5.94081E-1 5.77039E-1 5.40317E-1 5.47322E-1 5.31094E-1 5.30731E-1 5.2841E-1 4.89955E-1 4.42183E-1 4.10733E-1 3.40774E-1 3.25852E-1 3.24314E-1 3.14065E-1 2.88671E-1 2.61222E-1 2.63402E-1 2.56915E-1 2.54928E-1 2.37909E-1 2.40393E-1 2.28502E-1 2.25698E-1 2.2604E-1 2.62718E-1 3.35554E-1 3.72574E-1 3.49847E-1 3.85818E-1 3.1686E-1 2.53061E-1 3.09196E-1 3.93504E-1 3.84319E-1 3.15879E-1 4.26899E-1 4.77591E-1 2.2843E-1 2.28155E-1 2.14433E-1 1.56524E-1 1.44152E-1 6.10475E-1 6.14229E-1 5.90751E-1 5.9061E-1 5.66726E-1 5.70533E-1 5.46394E-1 5.2207E-1 -9999 -9999 -9999 -9999 -9999 -9999 -9999 -9999 -9999 -9999 -9999 -9999 -9999 -9999 -9999 -9999 -9999 -9999 -9999 -9999 -9999 -9999 -9999 -9999 -9999 -9999 -9999 -9999 -9999 -9999 -9999 -9999 -9999 -9999 -9999 -9999 -9999 -9999 -9999 -9999 -9999 -9999 -9999 -9999 -9999 -9999 -9999
-9999 -9999 -9999 -9999 -9999 -9999 -9999 -9999 -9999 -9999 -9999 -9999 -9999 -9999 -9999 -9999 -9999 -9999 -9999 -9999 -9999 -9999 -9999 -9999 -9999 -9999 -9999 -9999 -9999 -9999 -9999 -9999 -9999 -9999 -9999 -9999 -9999 -9999 -9999 -9999 -9999 -9999 -9999 -9999 -9999 -9999 -9999 -9999 -9999 -9999 -9999 -9999 -9999 -9999 -9999 -9999 -9999 -9999 -9999 -9999 4.46613E-2 4.46187E-2 4.53526E-2 4.58336E-2 4.53964E-2 4.59219E-2 4.67209E-2 4.62757E-2 4.65425E-2 4.68556E-2 4.67663E-2 4.73521E-2 4.72166E-2 1.89461E-1 1.90698E-1 1.89307E-1 1.9101E-1 1.92411E-1 1.91322E-1 1.921E-1 1.93508E-1 1.93509E-1 1.9524E-1 1.9746E-1 1.94925E-1 1.94295E-1 1.93824E-1 1.92103E-1 1.92884E-1 1.93354E-1 1.9117E-1 1.91015E-1 1.90704E-1 1.86553E-1 1.70199E-1 4.29686E-2 4.78499E-2 6.29576E-2 3.604E-1 5.45191E-1 5.75068E-1 5.57756E-1 3.88619E-1 3.00529E-1 2.54673E-1 2.19085E-1 1.9816E-1 2.19429E-1 2.47479E-1 2.86848E-1 3.28246E-1 3.07212E-1 3.28265E-1 3.64851E-1 3.87636E-1 3.87701E-1 4.1118E-1 1.52963E-1 2.2105E-1 4.04444E-1 5.00676E-1 5.69002E-1 5.60375E-1 4.62973E-1 3.86245E-1 3.59413E-1 4.59466E-1 6.52312E-1 6.54902E-1 5.95704E-1 5.30037E-1 5.11289E-1 5.84022E-1 6.46529E-1 6.48994E-1 6.37962E-1 6.32724E-1 6.2989E-1 6.40438E-1 6.48154E-1 6.4501E-1 6.39141E-1 6.61561E-1 6.53109E-1 6.36447E-1 6.28557E-1 5.85501E-1 4.1856E-1 3.9173E-1 4.5155E-1 4.84723E-1 5.85014E-1 6.19826E-1 5.89567E-1 5.35297E-1 4.50355E-1 4.94671E-1 5.27733E-1 4.97869E-1 5.11916E-1 5.07278E-1 4.75466E-1 4.17962E-1 4.91308E-1 5.18058E-1 5.32787E-1 5.57053E-1 5.87213E-1 5.77228E-1 5.35972E-1 5.34205E-1 4.98652E-1 5.17479E-1 5.28333E-1 5.06377E-1 4.66693E-1 4.32757E-1 4.25219E-1 4.35035E-1 4.55812E-1 4.63573E-1 4.34233E-1 3.73555E-1 3.85252E-1 3.82197E-1 3.68268E-1 3.28531E-1 2.81035E-1 2.39721E-1 1.95276E-1 1.90355E-1 2.17551E-1 2.63233E-1 2.65685E-1 2.68869E-1 3.1607E-1 2.6715E-1 1.97804E-1 2.10803E-1 2.60642E-1 2.54566E-1 2.93416E-1 4.32551E-1 4.04153E-1 2.7328E-1 2.02784E-1 3.64049E-1 2.36453E-1 1.44317E-1 6.10475E-1 5.90768E-1 5.90648E-1 5.6673E-1 5.66566E-1 5.70407E-1 5.46445E-1 5.46522E-1 -9999 -9999 -9999 -9999 -9999 -9999 -9999 -9999 -9999 -9999 -9999 -9999 -9999 -9999 -9999 -9999 -9999 -9999 -9999 -9999 -9999 -9999 -9999 -9999 -9999 -9999 -9999 -9999 -9999 -9999 -9999 -9999 -9999 -9999 -9999 -9999 -9999 -9999 -9999 -9999 -9999 -9999 -9999 -9999 -9999 -9999 -9999
-9999 -9999 -9999 -9999 -9999 -9999 -9999 -9999 -9999 -9999 -9999 -9999 -9999 -9999 -9999 -9999 -9999 -9999 -9999 -9999 -9999 -9999 -9999 -9999 -9999 -9999 -9999 -9999 -9999 -9999 -9999 -9999 -9999 -9999 -9999 -9999 -9999 -9999 -9999 -9999 -9999 -9999 -9999 -9999 -9999 -9999 -9999 -9999 -9999 -9999 -9999 -9999 -9999 -9999 -9999 -9999 -9999 -9999 -9999 -9999 4.48331E-2 4.48334E-2 4.57019E-2 4.6098E-2 4.56584E-2 4.63641E-2 4.63644E-2 4.66764E-2 4.69455E-2 4.65874E-2 4.69907E-2 4.75792E-2 4.72618E-2 4.79452E-2 1.91786E-1 1.90389E-1 1.92099E-1 1.91011E-1 1.92568E-1 1.93821E-1 1.92569E-1 1.94137E-1 1.9603E-1 1.96031E-1 1.97301E-1 1.96666E-1 1.93825E-1 1.94611E-1 1.95874E-1 1.93669E-1 1.92885E-1 1.91948E-1 1.9117E-1 1.87623E-1 1.85488E-1 4.26392E-2 4.78296E-2 6.29171E-2 3.38202E-1 5.09417E-1 5.65965E-1 5.47793E-1 4.35971E-1 3.5781E-1 2.73776E-1 2.28687E-1 2.01534E-1 2.3138E-1 2.48571E-1 2.8696E-1 3.50211E-1 3.28564E-1 3.87949E-1 4.11238E-1 3.8788E-1 3.87856E-1 4.11255E-1 1.52997E-1 2.21148E-1 3.81473E-1 4.52263E-1 5.00852E-1 6.78071E-1 6.14268E-1 4.70358E-1 2.97739E-1 4.39638E-1 6.49701E-1 6.34549E-1 5.12683E-1 4.97413E-1 5.00346E-1 5.53912E-1 6.46682E-1 6.49037E-1 6.35176E-1 6.40991E-1 6.40805E-1 6.51425E-1 6.62061E-1 3.42935E-1 3.34563E-1 3.29152E-1 3.05706E-1 3.31766E-1 3.0856E-1 2.65609E-1 4.99958E-1 6.2997E-1 6.4345E-1 6.01202E-1 6.11759E-1 6.00387E-1 5.86903E-1 5.68876E-1 4.4068E-1 3.70852E-1 4.59123E-1 5.17628E-1 4.79219E-1 4.5538E-1 4.39782E-1 3.7301E-1 4.69657E-1 5.3062E-1 5.55423E-1 5.57472E-1 5.61599E-1 5.72746E-1 5.67785E-1 5.49523E-1 5.07084E-1 5.06767E-1 5.04241E-1 4.77662E-1 4.46896E-1 4.41108E-1 3.87486E-1 3.84688E-1 4.4814E-1 4.86326E-1 5.0324E-1 4.95293E-1 5.37353E-1 4.97357E-1 4.42326E-1 4.58468E-1 4.0742E-1 2.90822E-1 2.0181E-1 1.79407E-1 1.85645E-1 1.98829E-1 1.87233E-1 2.10672E-1 2.46802E-1 2.10092E-1 1.70879E-1 1.76562E-1 1.8934E-1 2.16657E-1 3.07986E-1 4.26214E-1 3.23405E-1 1.97773E-1 2.69075E-1 4.72753E-1 1.8526E-1 1.44315E-1 1.32578E-1 5.90606E-1 5.90457E-1 5.66486E-1 5.70231E-1 5.46284E-1 5.46713E-1 6.17904E-1 -9999 -9999 -9999 -9999 -9999 -9999 -9999 -9999 -9999 -9999 -9999 -9999 -9999 -9999 -9999 -9999 -9999 -9999 -9999 -9999 -9999 -9999 -9999 -9999 -9999 -9999 -9999 -9999 -9999 -9999 -9999 -9999 -9999 -9999 -9999 -9999 -9999 -9999 -9999 -9999 -9999 -9999 -9999 -9999 -9999 -9999 -9999
-9999 -9999 -9999 -9999 -9999 -9999 -9999 -9999 -9999 -9999 -9999 -9999 -9999 -9999 -9999 -9999 -9999 -9999 -9999 -9999 -9999 -9999 -9999 -9999 -9999 -9999 -9999 -9999 -9999 -9999 -9999 -9999 -9999 -9999 -9999 -9999 -9999 -9999 -9999 -9999 -9999 -9999 -9999 -9999 -9999 -9999 -9999 -9999 -9999 -9999 -9999 -9999 -9999 -9999 -9999 -9999 -9999 -9999 -9999 4.45756E-2 4.51353E-2 4.51789E-2 4.60097E-2 4.579E-2 4.61867E-2 4.69002E-2 4.6766E-2 4.70805E-2 4.75334E-2 4.70358E-2 4.73521E-2 4.78532E-2 4.76251E-2 4.82211E-2 4.80373E-2 4.85453E-2 1.93507E-1 1.921E-1 1.93979E-1 1.95555E-1 1.94451E-1 1.94924E-1 1.96189E-1 1.96031E-1 1.98578E-1 1.98418E-1 1.954E-1 1.96508E-1 1.97119E-1 1.94593E-1 1.94454E-1 1.92885E-1 1.75079E-1 1.88544E-1 1.86553E-1 1.69633E-1 4.78148E-2 5.74763E-2 3.38152E-1 5.57857E-1 5.58264E-1 5.27379E-1 4.60266E-1 3.80697E-1 2.93736E-1 2.54716E-1 2.23762E-1 2.35878E-1 2.6727E-1 3.95618E-1 3.73067E-1 4.11674E-1 4.59446E-1 4.11571E-1 4.11301E-1 3.87872E-1 3.87929E-1 1.4889E-1 2.0497E-1 4.28156E-1 2.95078E-1 5.72907E-1 6.86109E-1 6.82275E-1 4.51518E-1 3.06961E-1 4.31478E-1 6.15565E-1 5.61938E-1 4.54133E-1 4.96662E-1 5.08527E-1 5.0939E-1 6.29547E-1 6.43505E-1 6.4056E-1 6.46109E-1 3.41059E-1 3.40562E-1 3.45715E-1 3.42726E-1 3.39973E-1 3.26551E-1 2.91358E-1 3.16142E-1 2.87236E-1 2.49458E-1 2.34006E-1 2.87619E-1 6.28445E-1 6.11739E-1 6.03769E-1 5.63428E-1 5.35033E-1 5.58815E-1 3.91311E-1 2.66209E-1 3.23928E-1 4.72168E-1 4.93216E-1 4.7257E-1 4.27923E-1 3.91012E-1 4.88972E-1 5.34273E-1 5.13945E-1 5.20204E-1 5.11497E-1 5.36381E-1 5.67748E-1 5.51472E-1 4.98412E-1 4.86109E-1 4.88012E-1 4.5047E-1 4.37739E-1 3.59371E-1 2.95484E-1 2.88553E-1 3.04035E-1 3.17642E-1 3.5217E-1 4.45124E-1 5.56316E-1 5.5106E-1 5.48678E-1 5.79583E-1 4.7014E-1 3.50731E-1 2.63129E-1 2.37952E-1 1.95028E-1 2.22701E-1 2.54336E-1 2.45704E-1 2.30103E-1 1.94787E-1 1.53931E-1 1.5691E-1 1.91509E-1 2.63039E-1 3.78287E-1 4.88016E-1 2.39235E-1 2.20204E-1 3.14347E-1 3.33419E-1 1.36654E-1 1.32608E-1 1.34292E-1 5.90365E-1 5.66418E-1 5.66157E-1 5.45948E-1 5.46433E-1 6.40914E-1 -9999 -9999 -9999 -9999 -9999 -9999 -9999 -9999 -9999 -9999 -9999 -9999 -9999 -9999 -9999 -9999 -9999 -9999 -9999 -9999 -9999 -9999 -9999 -9999 -9999 -9999 -9999 -9999 -9999 -9999 -9999 -9999 -9999 -9999 -9999 -9999 -9999 -9999 -9999 -9999 -9999 -9999 -9999 -9999 -9999 -9999 -9999 -9999
-9999 -9999 -9999 -9999 -9999 -9999 -9999 -9999 -9999 -9999 -9999 -9999 -9999 -9999 -9999 -9999 -9999 -9999 -9999 -9999 -9999 -9999 -9999 -9999 -9999 -9999 -9999 -9999 -9999 -9999 -9999 -9999 -9999 -9999 -9999 -9999 -9999 -9999 -9999 -9999 -9999 -9999 -9999 -9999 -9999 -9999 -9999 -9999 -9999 -9999 -9999 -9999 -9999 -9999 -9999 -9999 -9999 -9999 4.43621E-2 4.47901E-2 4.47474E-2 4.54833E-2 4.63194E-2 4.6231E-2 4.67209E-2 4.71705E-2 4.69905E-2 4.76245E-2 4.74428E-2 4.77617E-2 4.79449E-2 4.75795E-2 4.8083E-2 4.86844E-2 4.84526E-2 4.91053E-2 4.95294E-2 1.94293E-1 1.96188E-1 1.98896E-1 1.97141E-1 1.973E-1 1.95241E-1 1.96666E-1 1.98898E-1 1.97119E-1 1.97127E-1 1.97146E-1 1.97159E-1 1.94617E-1 1.94601E-1 1.94582E-1 1.7712E-1 1.91482E-1 1.89468E-1 4.659E-2 4.78163E-2 5.74772E-2 3.65791E-1 5.33635E-1 5.49082E-1 5.01985E-1 4.76627E-1 4.04131E-1 3.14492E-1 2.73739E-1 2.41539E-1 2.37148E-1 2.48712E-1 3.50164E-1 3.9584E-1 3.8808E-1 4.11288E-1 3.87843E-1 3.64903E-1 3.64871E-1 4.03192E-1 1.48833E-1 2.049E-1 3.58704E-1 2.38369E-1 6.42428E-1 7.08117E-1 5.84693E-1 4.34822E-1 3.01992E-1 3.80177E-1 5.51321E-1 5.49559E-1 4.66273E-1 5.18653E-1 5.04746E-1 4.78461E-1 5.88486E-1 6.40979E-1 3.33255E-1 3.33026E-1 3.354E-1 3.37721E-1 3.37406E-1 3.40119E-1 3.31846E-1 3.29239E-1 3.0112E-1 2.78086E-1 2.85043E-1 1.49319E-1 1.80619E-1 2.94845E-1 3.19008E-1 5.81946E-1 5.58862E-1 4.74768E-1 4.52806E-1 4.3875E-1 3.21856E-1 2.30406E-1 2.45635E-1 3.32406E-1 4.49905E-1 4.75132E-1 4.47541E-1 4.17442E-1 4.87053E-1 4.81632E-1 4.48525E-1 4.60847E-1 5.13876E-1 5.36616E-1 5.58454E-1 5.55923E-1 5.06677E-1 4.84138E-1 4.63205E-1 4.39374E-1 3.38574E-1 2.6855E-1 2.41075E-1 2.19274E-1 2.23611E-1 2.23236E-1 2.53746E-1 3.52009E-1 5.40957E-1 5.76011E-1 5.839E-1 6.19328E-1 5.59987E-1 4.55381E-1 4.34041E-1 3.1172E-1 2.36922E-1 3.16334E-1 4.27934E-1 3.82246E-1 3.13044E-1 2.21094E-1 1.5746E-1 1.93977E-1 2.75478E-1 3.2576E-1 4.43646E-1 2.86431E-1 3.33324E-1 2.02468E-1 2.1495E-1 1.77639E-1 1.32606E-1 1.32334E-1 1.23312E-1 5.66229E-1 5.66018E-1 5.65765E-1 5.45965E-1 5.94672E-1 6.68515E-1 -9999 -9999 -9999 -9999 -9999 -9999 -9999 -9999 -9999 -9999 -9999 -9999 -9999 -9999 -9999 -9999 -9999 -9999 -9999 -9999 -9999 -9999 -9999 -9999 -9999 -9999 -9999 -9999 -9999 -9999 -9999 -9999 -9999 -9999 -9999 -9999 -9999 -9999 -9999 -9999 -9999 -9999 -9999 -9999 -9999 -9999 -9999 -9999
-9999 -9999 -9999 -9999 -9999 -9999 -9999 -9999 -9999 -9999 -9999 -9999 -9999 -9999 -9999 -9999 -9999 -9999 -9999 -9999 -9999 -9999 -9999 -9999 -9999 -9999 -9999 -9999 -9999 -9999 -9999 -9999 -9999 -9999 -9999 -9999 -9999 -9999 -9999 -9999 -9999 -9999 -9999 -9999 -9999 -9999 -9999 -9999 -9999 -9999 -9999 -9999 -9999 -9999 -9999 -9999 -9999 -9999 4.44901E-2 4.50487E-2 4.50923E-2 4.56144E-2 4.64083E-2 4.64086E-2 4.69002E-2 4.66764E-2 4.73065E-2 4.81284E-2 4.79908E-2 4.81747E-2 4.84983E-2 4.82211E-2 4.86844E-2 4.9152E-2 4.90116E-2 4.95767E-2 4.93408E-2 4.97667E-2 1.98736E-1 1.99057E-1 2.00664E-1 2.00825E-1 1.97461E-1 1.97939E-1 1.99643E-1 1.97146E-1 1.97176E-1 1.972E-1 1.94671E-1 1.94652E-1 1.94644E-1 1.92126E-1 1.92116E-1 1.92113E-1 1.92051E-1 4.72189E-2 4.78304E-2 6.29171E-2 1.0943E-1 5.09425E-1 5.47145E-1 5.01429E-1 4.90513E-1 4.2807E-1 3.36039E-1 2.7394E-1 2.47854E-1 2.37148E-1 2.45426E-1 2.67414E-1 3.0047E-1 3.00401E-1 3.20905E-1 3.20774E-1 3.42235E-1 3.796E-1 4.02982E-1 4.03341E-1 1.75048E-1 2.38098E-1 1.89664E-1 4.04464E-1 6.43993E-1 5.89567E-1 4.93409E-1 3.28882E-1 3.1958E-1 5.09879E-1 6.08928E-1 6.04762E-1 6.25842E-1 5.63073E-1 5.0954E-1 2.55415E-1 3.21163E-1 3.2816E-1 3.27888E-1 3.32798E-1 3.37767E-1 3.32055E-1 3.21596E-1 2.98912E-1 3.1119E-1 3.03834E-1 2.69941E-1 1.575E-1 1.03844E-1 1.50088E-1 3.1492E-1 3.11382E-1 2.85144E-1 5.31415E-1 4.58575E-1 4.89821E-1 5.06051E-1 4.30685E-1 3.28563E-1 2.5364E-1 2.57192E-1 3.34208E-1 4.02608E-1 4.20154E-1 4.12551E-1 4.35467E-1 4.21856E-1 4.44377E-1 4.70905E-1 5.07647E-1 5.41126E-1 5.65549E-1 5.55847E-1 5.10764E-1 4.90062E-1 4.6332E-1 4.33182E-1 2.95462E-1 2.48344E-1 2.46797E-1 2.31639E-1 2.37116E-1 2.80309E-1 3.8037E-1 5.1769E-1 5.89901E-1 6.16076E-1 6.32078E-1 6.24048E-1 5.86794E-1 5.95896E-1 5.98118E-1 3.86163E-1 2.42266E-1 3.33312E-1 5.37051E-1 5.0783E-1 3.13132E-1 1.98088E-1 1.5628E-1 2.33109E-1 3.65789E-1 4.30203E-1 3.8802E-1 4.66705E-1 3.02937E-1 1.69996E-1 1.98848E-1 1.32655E-1 1.21642E-1 1.21472E-1 5.65951E-1 5.65786E-1 5.65555E-1 5.45463E-1 5.46356E-1 6.64677E-1 6.01485E-1 -9999 -9999 -9999 -9999 -9999 -9999 -9999 -9999 -9999 -9999 -9999 -9999 -9999 -9999 -9999 -9999 -9999 -9999 -9999 -9999 -9999 -9999 -9999 -9999 -9999 -9999 -9999 -9999 -9999 -9999 -9999 -9999 -9999 -9999 -9999 -9999 -9999 -9999 -9999 -9999 -9999 -9999 -9999 -9999 -9999 -9999 -9999 -9999
-9999 -9999 -9999 -9999 -9999 -9999 -9999 -9999 -9999 -9999 -9999 -9999 -9999 -9999 -9999 -9999 -9999 -9999 -9999 -9999 -9999 -9999 -9999 -9999 -9999 -9999 -9999 -9999 -9999 -9999 -9999 -9999 -9999 -9999 -9999 -9999 -9999 -9999 -9999 -9999 -9999 -9999 -9999 -9999 -9999 -9999 -9999 -9999 -9999 -9999 -9999 -9999 -9999 -9999 -9999 -9999 -9999 4.41496E-2 4.44901E-2 4.5092E-2 4.50058E-2 4.57458E-2 4.57022E-2 4.64086E-2 4.70352E-2 4.68108E-2 4.73518E-2 4.80824E-2 4.80367E-2 4.83132E-2 4.87773E-2 4.84986E-2 4.89644E-2 4.86847E-2 4.93405E-2 4.99569E-2 4.96244E-2 5.01962E-2 5.08712E-2 5.12122E-2 2.02261E-1 2.02272E-1 1.99683E-1 1.99675E-1 1.99694E-1 1.97181E-1 1.97219E-1 1.97235E-1 1.94684E-1 1.94668E-1 1.94668E-1 4.85653E-2 4.85629E-2 4.85558E-2 4.78038E-2 4.77187E-2 4.78523E-2 6.29454E-2 1.19192E-1 5.33627E-1 5.22923E-1 5.08319E-1 4.81232E-1 4.52231E-1 3.80827E-1 3.07361E-1 2.67202E-1 2.3952E-1 2.39886E-1 2.48757E-1 3.6499E-1 4.11159E-1 3.00264E-1 3.20639E-1 3.20554E-1 3.56772E-1 4.02652E-1 4.02891E-1 4.03143E-1 1.61336E-1 4.75248E-1 2.8165E-1 6.27928E-1 6.57769E-1 5.89345E-1 3.49543E-1 2.95031E-1 5.01514E-1 6.52258E-1 6.54662E-1 6.54894E-1 5.96756E-1 1.93011E-1 1.95403E-1 2.76477E-1 3.20508E-1 3.20187E-1 3.30266E-1 3.32364E-1 3.29398E-1 3.19217E-1 2.69684E-1 2.96932E-1 2.82894E-1 2.31508E-1 1.52346E-1 1.20023E-1 2.13965E-1 3.30407E-1 3.189E-1 3.08915E-1 2.69617E-1 5.87681E-1 5.84723E-1 5.76557E-1 5.58456E-1 4.93242E-1 3.56291E-1 2.59892E-1 2.46307E-1 2.49541E-1 2.84299E-1 3.22267E-1 3.45653E-1 4.20371E-1 4.50817E-1 4.91131E-1 5.28698E-1 5.2815E-1 5.38339E-1 5.53618E-1 5.14986E-1 4.96006E-1 4.72595E-1 4.41375E-1 2.96299E-1 2.44063E-1 2.39556E-1 2.37996E-1 2.73534E-1 3.71895E-1 5.34607E-1 5.6106E-1 4.75291E-1 5.27115E-1 6.05237E-1 6.4563E-1 6.40291E-1 6.42854E-1 5.57542E-1 3.11794E-1 2.91523E-1 3.87506E-1 6.00354E-1 5.44982E-1 2.97376E-1 1.65881E-1 1.60322E-1 2.568E-1 3.85121E-1 4.60146E-1 4.75691E-1 4.56056E-1 1.74243E-1 1.81136E-1 1.56456E-1 1.43886E-1 1.21496E-1 5.65807E-1 5.41527E-1 5.41284E-1 5.4119E-1 5.69777E-1 6.76804E-1 5.64082E-1 5.69404E-1 -9999 -9999 -9999 -9999 -9999 -9999 -9999 -9999 -9999 -9999 -9999 -9999 -9999 -9999 -9999 -9999 -9999 -9999 -9999 -9999 -9999 -9999 -9999 -9999 -9999 -9999 -9999 -9999 -9999 -9999 -9999 -9999 -9999 -9999 -9999 -9999 -9999 -9999 -9999 -9999 -9999 -9999 -9999 -9999 -9999 -9999 -9999 -9999
-9999 -9999 -9999 -9999 -9999 -9999 -9999 -9999 -9999 -9999 -9999 -9999 -9999 -9999 -9999 -9999 -9999 -9999 -9999 -9999 -9999 -9999 -9999 -9999 -9999 -9999 -9999 -9999 -9999 -9999 -9999 -9999 -9999 -9999 -9999 -9999 -9999 -9999 -9999 -9999 -9999 -9999 -9999 -9999 -9999 -9999 -9999 -9999 -9999 -9999 -9999 -9999 -9999 -9999 -9999 -9999 -9999 4.4192E-2 4.45756E-2 4.51786E-2 4.50923E-2 4.57019E-2 4.56146E-2 4.64086E-2 4.70802E-2 4.69005E-2 4.7488E-2 4.79905E-2 4.7899E-2 4.8452E-2 4.82211E-2 4.86379E-2 4.9152E-2 4.90116E-2 4.95767E-2 5.02438E-2 4.98619E-2 5.03401E-2 5.11631E-2 5.13589E-2 5.1605E-2 1.99727E-1 1.99729E-1 1.99727E-1 1.97176E-1 1.97227E-1 1.97271E-1 1.94741E-1 1.94711E-1 4.93166E-2 4.85669E-2 4.85701E-2 4.85685E-2 4.85606E-2 4.78062E-2 4.78093E-2 5.2437E-2 7.7009E-2 1.19228E-1 5.09168E-1 4.79789E-1 4.52344E-1 4.28544E-1 4.04565E-1 3.58319E-1 3.28533E-1 2.67367E-1 2.45985E-1 2.44683E-1 2.61183E-1 3.65491E-1 5.08168E-1 3.6534E-1 3.87514E-1 3.56883E-1 3.34787E-1 3.34818E-1 3.79378E-1 3.79519E-1 4.02875E-1 1.74775E-1 4.59909E-1 5.57152E-1 6.5041E-1 6.18998E-1 3.55282E-1 3.12591E-1 5.30131E-1 6.57688E-1 6.519E-1 6.44016E-1 2.28431E-1 1.43733E-1 1.50837E-1 2.28479E-1 2.8343E-1 3.15216E-1 3.25161E-1 3.16732E-1 3.24236E-1 3.19209E-1 2.67837E-1 2.68146E-1 2.61161E-1 1.77736E-1 1.5381E-1 1.72371E-1 2.78263E-1 3.08904E-1 3.08524E-1 2.77962E-1 2.87338E-1 5.95472E-1 5.6803E-1 5.84106E-1 5.29374E-1 4.66583E-1 3.77091E-1 2.77332E-1 2.17884E-1 1.90129E-1 2.0097E-1 2.50851E-1 3.17673E-1 4.07381E-1 4.13058E-1 4.22253E-1 4.61818E-1 4.95512E-1 5.23552E-1 5.33628E-1 5.26118E-1 4.9797E-1 4.65027E-1 4.49483E-1 2.91353E-1 2.27852E-1 2.13493E-1 2.36909E-1 2.87758E-1 4.00062E-1 5.51232E-1 4.81146E-1 3.00595E-1 3.3782E-1 5.71648E-1 6.37442E-1 6.53901E-1 5.92935E-1 4.17769E-1 2.70606E-1 3.51017E-1 5.4139E-1 6.4925E-1 5.69922E-1 3.38605E-1 2.10616E-1 2.25204E-1 3.3013E-1 4.01842E-1 4.58145E-1 2.45861E-1 1.56567E-1 1.92828E-1 1.56624E-1 1.21728E-1 1.21512E-1 5.61901E-1 5.41506E-1 5.41259E-1 5.41037E-1 5.41254E-1 6.62392E-1 6.14206E-1 5.14962E-1 5.82799E-1 -9999 -9999 -9999 -9999 -9999 -9999 -9999 -9999 -9999 -9999 -9999 -9999 -9999 -9999 -9999 -9999 -9999 -9999 -9999 -9999 -9999 -9999 -9999 -9999 -9999 -9999 -9999 -9999 -9999 -9999 -9999 -9999 -9999 -9999 -9999 -9999 -9999 -9999 -9999 -9999 -9999 -9999 -9999 -9999 -9999 -9999 -9999 -9999
-9999 -9999 -9999 -9999 -9999 -9999 -9999 -9999 -9999 -9999 -9999 -9999 -9999 -9999 -9999 -9999 -9999 -9999 -9999 -9999 -9999 -9999 -9999 -9999 -9999 -9999 -9999 -9999 -9999 -9999 -9999 -9999 -9999 -9999 -9999 -9999 -9999 -9999 -9999 -9999 -9999 -9999 -9999 -9999 -9999 -9999 -9999 -9999 -9999 -9999 -9999 -9999 -9999 -9999 -9999 4.47468E-2 4.50052E-2 4.45328E-2 4.48331E-2 4.47474E-2 4.52657E-2 4.58776E-2 4.57022E-2 4.62754E-2 4.69002E-2 4.6766E-2 4.75789E-2 4.73521E-2 4.79449E-2 4.86376E-2 4.84523E-2 4.89644E-2 4.9529E-2 4.94348E-2 5.01959E-2 5.00049E-2 5.04844E-2 5.09683E-2 5.08715E-2 5.15551E-2 5.161E-2 5.08398E-2 1.99771E-1 1.99754E-1 1.97208E-1 1.97257E-1 1.97306E-1 1.9477E-1 1.94738E-1 4.9327E-2 4.85732E-2 4.85732E-2 4.8574E-2 4.7832E-2 4.78187E-2 4.78226E-2 5.24626E-2 8.41827E-2 1.41094E-1 4.84884E-1 4.76709E-1 4.52252E-1 4.28107E-1 4.04338E-1 3.73244E-1 3.28651E-1 2.86901E-1 2.67172E-1 2.67256E-1 3.65058E-1 4.12053E-1 4.60226E-1 4.12215E-1 4.59361E-1 4.03114E-1 3.79515E-1 3.79342E-1 3.79334E-1 4.02545E-1 4.50424E-1 1.79779E-1 6.66124E-1 6.38433E-1 5.90185E-1 5.0719E-1 3.26867E-1 3.1554E-1 5.4656E-1 6.66311E-1 6.21188E-1 2.17219E-1 1.77166E-1 1.48098E-1 1.60853E-1 2.20264E-1 2.6463E-1 3.05631E-1 3.1499E-1 3.07175E-1 2.94606E-1 3.14217E-1 2.81043E-1 1.70712E-1 1.35257E-1 1.09025E-1 1.01128E-1 1.5854E-1 2.90279E-1 3.16428E-1 2.98995E-1 2.72005E-1 2.43853E-1 2.38198E-1 5.27309E-1 5.63031E-1 5.42148E-1 4.97989E-1 4.45552E-1 4.19178E-1 3.28123E-1 2.74027E-1 2.18338E-1 2.08728E-1 2.24314E-1 2.90566E-1 2.95444E-1 3.12398E-1 3.61651E-1 4.35985E-1 4.95336E-1 5.18894E-1 5.15093E-1 4.97983E-1 4.84549E-1 4.00098E-1 2.62162E-1 2.13688E-1 2.07209E-1 2.39671E-1 2.99629E-1 4.21865E-1 4.85028E-1 3.6451E-1 2.37376E-1 2.73688E-1 4.76209E-1 6.13419E-1 6.39353E-1 5.82044E-1 4.06039E-1 3.13322E-1 4.63588E-1 6.49145E-1 6.5173E-1 5.41067E-1 3.50685E-1 2.64048E-1 3.19884E-1 4.03892E-1 4.72546E-1 4.32884E-1 2.57273E-1 3.84078E-1 3.11405E-1 1.32669E-1 1.2154E-1 1.21348E-1 5.61644E-1 5.41284E-1 5.41075E-1 5.65175E-1 6.16823E-1 6.67235E-1 5.69107E-1 5.44318E-1 5.83619E-1 -9999 -9999 -9999 -9999 -9999 -9999 -9999 -9999 -9999 -9999 -9999 -9999 -9999 -9999 -9999 -9999 -9999 -9999 -9999 -9999 -9999 -9999 -9999 -9999 -9999 -9999 -9999 -9999 -9999 -9999 -9999 -9999 -9999 -9999 -9999 -9999 -9999 -9999 -9999 -9999 -9999 -9999 -9999 -9999 -9999 -9999 -9999 -9999
-9999 -9999 -9999 -9999 -9999 -9999 -9999 -9999 -9999 -9999 -9999 -9999 -9999 -9999 -9999 -9999 -9999 -9999 -9999 -9999 -9999 -9999 -9999 -9999 -9999 -9999 -9999 -9999 -9999 -9999 -9999 -9999 -9999 -9999 -9999 -9999 -9999 -9999 -9999 -9999 -9999 -9999 -9999 -9999 -9999 -9999 -9999 -9999 -9999 -9999 -9999 -9999 -9999 -9999 -9999 4.50917E-2 4.47471E-2 4.49192E-2 4.53523E-2 4.51789E-2 4.57897E-2 4.63194E-2 4.60983E-2 4.65422E-2 4.63644E-2 4.68556E-2 4.76245E-2 4.75337E-2 4.81287E-2 4.86376E-2 4.84986E-2 4.9246E-2 4.90584E-2 4.9814E-2 5.05805E-2 5.06291E-2 5.13096E-2 5.17516E-2 5.15551E-2 5.16033E-2 5.16193E-2 5.08506E-2 5.08588E-2 1.99828E-1 1.97268E-1 1.97279E-1 5.00984E-2 4.93423E-2 4.93367E-2 4.93343E-2 4.85812E-2 4.8578E-2 4.8578E-2 4.7839E-2 4.7832E-2 4.78398E-2 5.36998E-2 8.4229E-2 1.53333E-1 5.00693E-1 5.01188E-1 4.52294E-1 4.04462E-1 3.8113E-1 3.73268E-1 3.28783E-1 3.07281E-1 2.6735E-1 3.00326E-1 4.1167E-1 4.60315E-1 4.61465E-1 5.11488E-1 5.00616E-1 4.51439E-1 4.03329E-1 4.26532E-1 4.26398E-1 1.48518E-1 1.65861E-1 2.44352E-1 4.02546E-1 5.03674E-1 3.54528E-1 2.90994E-1 2.52604E-1 3.27157E-1 5.81135E-1 3.4471E-1 2.92932E-1 1.6702E-1 1.47595E-1 1.68737E-1 2.04567E-1 2.57913E-1 3.00346E-1 3.0733E-1 2.77753E-1 2.41861E-1 2.1731E-1 2.76628E-1 2.9271E-1 1.36024E-1 6.32942E-2 6.26442E-2 8.65655E-2 1.67656E-1 2.85455E-1 3.1912E-1 2.82988E-1 2.11374E-1 1.58801E-1 1.29593E-1 4.21044E-1 5.01033E-1 5.05567E-1 5.0042E-1 4.88491E-1 4.66071E-1 4.45217E-1 4.29903E-1 3.1056E-1 2.07343E-1 2.28159E-1 2.27252E-1 2.34021E-1 2.45383E-1 2.83077E-1 3.58418E-1 4.77832E-1 5.04679E-1 5.08701E-1 4.96032E-1 4.82771E-1 3.85272E-1 2.809E-1 2.44784E-1 2.18238E-1 2.4185E-1 2.9136E-1 3.66971E-1 3.72528E-1 2.63112E-1 2.07476E-1 2.62507E-1 4.03199E-1 5.8164E-1 6.42141E-1 6.14362E-1 6.07296E-1 4.29888E-1 4.72334E-1 6.54636E-1 6.37298E-1 5.64441E-1 3.63252E-1 2.89741E-1 3.32315E-1 4.09301E-1 4.69875E-1 4.00694E-1 3.18717E-1 1.87138E-1 1.42271E-1 1.21683E-1 1.21401E-1 5.61665E-1 5.65394E-1 5.65167E-1 5.65184E-1 6.12866E-1 6.75158E-1 6.16983E-1 2.27227E-1 5.7172E-1 5.72267E-1 -9999 -9999 -9999 -9999 -9999 -9999 -9999 -9999 -9999 -9999 -9999 -9999 -9999 -9999 -9999 -9999 -9999 -9999 -9999 -9999 -9999 -9999 -9999 -9999 -9999 -9999 -9999 -9999 -9999 -9999 -9999 -9999 -9999 -9999 -9999 -9999 -9999 -9999 -9999 -9999 -9999 -9999 -9999 -9999 -9999 -9999 -9999 -9999
-9999 -9999 -9999 -9999 -9999 -9999 -9999 -9999 -9999 -9999 -9999 -9999 -9999 -9999 -9999 -9999 -9999 -9999 -9999 -9999 -9999 -9999 -9999 -9999 -9999 -9999 -9999 -9999 -9999 -9999 -9999 -9999 -9999 -9999 -9999 -9999 -9999 -9999 -9999 -9999 -9999 -9999 -9999 -9999 -9999 -9999 -9999 -9999 -9999 -9999 -9999 -9999 -9999 -9999 -9999 4.52651E-2 4.50487E-2 4.53088E-2 4.57455E-2 4.56144E-2 4.61865E-2 4.60983E-2 4.67657E-2 4.71253E-2 4.69455E-2 4.73971E-2 4.80824E-2 4.7899E-2 4.84983E-2 4.82673E-2 4.89177E-2 4.94818E-2 4.93876E-2 5.00046E-2 5.08709E-2 5.09197E-2 5.17024E-2 5.22968E-2 5.16017E-2 5.16159E-2 5.08489E-2 5.08638E-2 5.08779E-2 5.01147E-2 5.01164E-2 5.01131E-2 4.93495E-2 4.93431E-2 4.93407E-2 4.85899E-2 4.85899E-2 4.85859E-2 4.85851E-2 4.78445E-2 5.23961E-2 4.78515E-2 5.37242E-2 8.42899E-2 1.41402E-1 4.88847E-1 4.70884E-1 4.75432E-1 4.28355E-1 4.20101E-1 3.73448E-1 3.50746E-1 3.28545E-1 2.87034E-1 3.21533E-1 3.88956E-1 4.56609E-1 4.56845E-1 4.7385E-1 4.99855E-1 5.00586E-1 5.24376E-1 1.75035E-1 2.04517E-1 2.04559E-1 1.79933E-1 2.27095E-1 3.67979E-1 5.09675E-1 2.93666E-1 2.07032E-1 2.22165E-1 3.86636E-1 6.44925E-1 1.27041E-1 3.158E-1 2.17636E-1 1.73098E-1 1.817E-1 2.19593E-1 2.68915E-1 3.3806E-1 2.72274E-1 1.92633E-1 1.4401E-1 9.9848E-2 1.43945E-1 2.05116E-1 1.10458E-1 4.61674E-2 4.61377E-2 7.10796E-2 1.92246E-1 3.44296E-1 3.21813E-1 2.87868E-1 1.84968E-1 1.15281E-1 1.06187E-1 2.9036E-1 2.84953E-1 3.24985E-1 3.94193E-1 4.31788E-1 4.45294E-1 4.45289E-1 4.22459E-1 3.0612E-1 2.2356E-1 2.68636E-1 2.5603E-1 2.1855E-1 2.07782E-1 2.25333E-1 2.76486E-1 4.01805E-1 5.0301E-1 5.04661E-1 5.07012E-1 4.71517E-1 3.94856E-1 3.32522E-1 3.38772E-1 2.77091E-1 2.78341E-1 2.67873E-1 2.89369E-1 3.00039E-1 2.8464E-1 2.95651E-1 4.02653E-1 5.53141E-1 6.05732E-1 6.39397E-1 6.62942E-1 6.39662E-1 5.88116E-1 5.27965E-1 6.40143E-1 6.43969E-1 6.17874E-1 5.08373E-1 3.41744E-1 3.11006E-1 3.64232E-1 4.50245E-1 3.52457E-1 1.6765E-1 1.20097E-1 1.21584E-1 1.21428E-1 5.61754E-1 5.61509E-1 5.65171E-1 1.22728E-1 1.57612E-1 6.65745E-1 6.43151E-1 5.60586E-1 2.13129E-1 5.87288E-1 -9999 -9999 -9999 -9999 -9999 -9999 -9999 -9999 -9999 -9999 -9999 -9999 -9999 -9999 -9999 -9999 -9999 -9999 -9999 -9999 -9999 -9999 -9999 -9999 -9999 -9999 -9999 -9999 -9999 -9999 -9999 -9999 -9999 -9999 -9999 -9999 -9999 -9999 -9999 -9999 -9999 -9999 -9999 -9999 -9999 -9999 -9999 -9999 -9999
[truncated: 572,028 more chars]
