# Supplementary material for: Alien species revises systematic status: integrative species delimitation of two similar taxa of Symbrenthia Hübner, [1819] (Lepidoptera, Nymphalidae)
Source: PeerJ. 2023 Jan 30;11:e14644. doi: 10.7717/peerj.14644 (PMC9893915; doi:10.7717/peerj.14644)
Supplement: Supplemental Information 6 [file peerj-11-14644-s006.zip › SDM/early_stage/MAXENT/past_2012_output/formosanus_9.lambdas]

bio_12, 0.0, 1148.0, 4557.0
bio_2, -0.6589382459485061, 15.0, 56.0
bio_8, 0.0, 64.0, 287.0
bio_8^2, 2.012387711132416, 4096.0, 82369.0
'bio_2, -0.7065319129352885, 55.5, 56.0
`bio_2, 3.37078299368693, 15.0, 29.5
'bio_12, -1.0281403677833236, 2463.5, 4557.0
'bio_8, -2.743236787146979, 248.5, 287.0
`bio_12, -0.4510136557612772, 1148.0, 1791.5
'bio_12, -1.5529660173808673, 2454.5, 4557.0
'bio_2, -0.9630079499885394, 54.5, 56.0
'bio_2, 0.523361268082444, 49.5, 56.0
'bio_8, -1.5497201103657805, 247.5, 287.0
'bio_12, -1.5251477087385767, 2455.5, 4557.0
`bio_12, -0.18488166669520076, 1148.0, 1792.5
`bio_12, -0.0224116651034439, 1148.0, 2454.5
linearPredictorNormalizer, 2.571214406272944
densityNormalizer, 644.7300547356845
numBackgroundPoints, 10030
entropy, 8.79092822650878
