# Supplementary material for: Alien species revises systematic status: integrative species delimitation of two similar taxa of Symbrenthia Hübner, [1819] (Lepidoptera, Nymphalidae)
Source: PeerJ. 2023 Jan 30;11:e14644. doi: 10.7717/peerj.14644 (PMC9893915; doi:10.7717/peerj.14644)
Supplement: Supplemental Information 6 [file peerj-11-14644-s006.zip › SDM/early_stage/MAXENT/past_2012_output/formosanus_9_omission.csv]

Raw value	Corresponding cumulative value	Corresponding Logistic value	Fractional area	Training omission	Test omission
3.15973E-6	0.000315973	0.020350363	1	0	0
3.18386E-6	0.000634359	0.020502598	0.999900299	0	0
3.43395E-6	0.001320893	0.022077484	0.999700897	0	0
4.01814E-6	0.002849368	0.025736722	0.999302094	0	0
4.43173E-6	0.00501309	0.028310794	0.998803589	0	0
4.80091E-6	0.010130958	0.030597037	0.997706879	0	0
5.94724E-6	0.025055384	0.037627881	0.994915254	0	0
7.11578E-6	0.050030535	0.044690767	0.991226321	0	0
7.5833E-6	0.10015233	0.047487657	0.98444666	0	0
7.94463E-6	0.200736682	0.049637984	0.971585244	0	0
8.15609E-6	0.300010455	0.050891978	0.959322034	0	0
8.31207E-6	0.401265352	0.051814843	0.947058824	0	0
8.52354E-6	0.500611459	0.05306309	0.935294118	0	0
8.74923E-6	0.600896951	0.054391685	0.923728814	0	0
8.94469E-6	0.70001941	0.055539325	0.912562313	0	0
9.00777E-6	0.751200019	0.055909112	0.906879362	0	0
9.0991E-6	0.800104165	0.056444003	0.901495513	0	0
9.21513E-6	0.900767406	0.057122637	0.890528415	0	0
9.33997E-6	1.000923351	0.057851718	0.879760718	0	0
9.51032E-6	1.10086925	0.058844796	0.869192423	0	0
9.78556E-6	1.200842717	0.060444863	0.858823529	0	0
1.02693E-5	1.300145428	0.063244129	0.848953141	0	0
1.09098E-5	1.400546743	0.066924385	0.839481555	0	0
1.15617E-5	1.500588381	0.070641157	0.830608175	0	0
1.34363E-5	1.751315194	0.081165227	0.810468594	0	0
1.593E-5	2.000402062	0.09480079	0.793519442	0	0
1.83277E-5	2.25086306	0.107535455	0.77886341	0.022727273	0
2.0764E-5	2.500046796	0.120113065	0.766201396	0.022727273	0.25
2.27392E-5	2.750196992	0.130052837	0.754735793	0.022727273	0.25
2.46579E-5	3.001345525	0.139495739	0.744167498	0.022727273	0.25
2.62373E-5	3.250909637	0.147116211	0.73439681	0.022727273	0.25
2.79545E-5	3.502655128	0.155249991	0.725124626	0.022727273	0.25
2.91273E-5	3.750390533	0.160716296	0.716450648	0.022727273	0.25
3.08315E-5	4.002521045	0.168534976	0.708075773	0.022727273	0.25
3.19571E-5	4.250066148	0.173619776	0.700199402	0.022727273	0.25
3.3051E-5	4.500240008	0.17850188	0.692522433	0.022727273	0.25
3.39827E-5	4.75143677	0.182614814	0.685044865	0.022727273	0.25
3.48263E-5	5.002311037	0.186303717	0.6777667	0.022727273	0.25
3.56717E-5	5.252609977	0.189967038	0.670687936	0.022727273	0.25
3.61763E-5	5.500273584	0.19213808	0.663808574	0.022727273	0.25
3.69064E-5	5.752328043	0.195258397	0.656929212	0.022727273	0.25
3.78922E-5	6.002861518	0.199433928	0.650249252	0.022727273	0.25
3.87412E-5	6.251946692	0.202994994	0.643768694	0.045454545	0.25
3.95244E-5	6.502422501	0.206252645	0.637387836	0.045454545	0.25
4.06716E-5	6.750993915	0.210976187	0.631206381	0.045454545	0.25
4.18294E-5	7.003071202	0.21568641	0.625124626	0.045454545	0.25
4.31241E-5	7.253230498	0.220887817	0.619242273	0.045454545	0.25
4.42432E-5	7.501800619	0.225328216	0.613559322	0.045454545	0.25
4.53017E-5	7.752435274	0.229482048	0.607976072	0.045454545	0.25
4.64022E-5	8.00455097	0.233753763	0.602492522	0.045454545	0.25
4.75974E-5	8.253875931	0.238339531	0.597208375	0.045454545	0.25
4.85436E-5	8.50387849	0.241931496	0.592023928	0.045454545	0.25
4.95937E-5	8.754101809	0.245878102	0.586939182	0.045454545	0.25
5.09929E-5	9.000747052	0.251073477	0.582053838	0.045454545	0.25
5.20785E-5	9.253491607	0.255055017	0.577168495	0.045454545	0.25
5.28947E-5	9.500276306	0.258020984	0.572482552	0.045454545	0.25
5.37829E-5	9.751310075	0.261222181	0.56779661	0.045454545	0.25
5.4754E-5	10.001105974	0.264690038	0.563210369	0.045454545	0.25
5.58347E-5	10.250184702	0.268511835	0.558723829	0.045454545	0.25
5.65709E-5	10.503166029	0.271092444	0.554237288	0.045454545	0.25
5.751E-5	10.75416762	0.274357847	0.549850449	0.045454545	0.25
5.82438E-5	11.003144205	0.276889213	0.54556331	0.045454545	0.25
5.90407E-5	11.255324432	0.279618273	0.541276171	0.045454545	0.25
5.99858E-5	11.505195309	0.282828372	0.537088734	0.045454545	0.25
6.08824E-5	11.752846341	0.285847637	0.533000997	0.045454545	0.25
6.20389E-5	12.004712619	0.289704404	0.52891326	0.045454545	0.25
6.29923E-5	12.255215624	0.292852474	0.524925224	0.045454545	0.25
6.36801E-5	12.502400831	0.295106631	0.521036889	0.045454545	0.25
6.42533E-5	12.751774155	0.296974163	0.517148554	0.045454545	0.25
6.50826E-5	13.004189996	0.299658279	0.513260219	0.045454545	0.25
6.57451E-5	13.252764243	0.301788264	0.509471585	0.068181818	0.25
6.66366E-5	13.504545743	0.304633686	0.505682951	0.068181818	0.25
6.73889E-5	13.752501289	0.307017149	0.501994018	0.068181818	0.25
6.82468E-5	14.003562003	0.309715046	0.498305085	0.068181818	0.25
6.91396E-5	14.250757101	0.312500663	0.494715852	0.068181818	0.25
7.00794E-5	14.501712802	0.315408601	0.49112662	0.068181818	0.25
7.08886E-5	14.755327367	0.317892846	0.487537388	0.068181818	0.25
7.16693E-5	15.005014922	0.320272557	0.484047856	0.068181818	0.25
7.2528E-5	15.250160076	0.322870936	0.480658026	0.068181818	0.25
7.35353E-5	15.50599458	0.325893561	0.477168495	0.068181818	0.25
7.4317E-5	15.750151554	0.328220937	0.473878365	0.068181818	0.25
7.51277E-5	16.004101059	0.330617677	0.470488534	0.068181818	0.25
7.59167E-5	16.253249339	0.332933879	0.467198405	0.068181818	0.25
7.68132E-5	16.505271936	0.335546303	0.463908275	0.068181818	0.25
7.77992E-5	16.752645331	0.338395718	0.460717846	0.068181818	0.25
7.85698E-5	17.002763859	0.340606027	0.457527418	0.090909091	0.25
7.93429E-5	17.255321052	0.342808564	0.454336989	0.090909091	0.25
7.9972E-5	17.502258917	0.344590091	0.451246261	0.090909091	0.25
8.09421E-5	17.751545266	0.347318137	0.448155533	0.090909091	0.25
8.17886E-5	18.003953232	0.349680411	0.445064806	0.090909091	0.25
8.26186E-5	18.250890216	0.351979999	0.442073779	0.090909091	0.25
8.38304E-5	18.500756501	0.355308301	0.439082752	0.090909091	0.25
8.44794E-5	18.753345877	0.357076635	0.436091725	0.090909091	0.25
8.53288E-5	19.008011822	0.359376783	0.433100698	0.090909091	0.25
8.6108E-5	19.256766043	0.361472228	0.430209372	0.090909091	0.25
8.68099E-5	19.507552361	0.363348227	0.427318046	0.090909091	0.25
8.78086E-5	19.752376236	0.36599825	0.424526421	0.090909091	0.25
8.86615E-5	20.008168249	0.368244218	0.421635095	0.090909091	0.25
8.93201E-5	20.257513088	0.369967634	0.41884347	0.090909091	0.25
9.03033E-5	20.500409844	0.372522879	0.416151545	0.090909091	0.25
9.14688E-5	20.754685124	0.375525434	0.41335992	0.090909091	0.25
9.24843E-5	21.003011341	0.378118055	0.410667996	0.090909091	0.25
9.31986E-5	21.25394456	0.379929068	0.407976072	0.090909091	0.25
9.39524E-5	21.506781374	0.381828472	0.405284148	0.090909091	0.25
9.46551E-5	21.75210018	0.383588986	0.402691924	0.090909091	0.25
9.54933E-5	22.0087853	0.385675564	0.4	0.090909091	0.25
9.63114E-5	22.25825837	0.387698782	0.397407777	0.090909091	0.25
9.68618E-5	22.509416833	0.389052364	0.394815553	0.090909091	0.25
9.78612E-5	22.752743091	0.391494974	0.392323031	0.090909091	0.25
9.85681E-5	23.008142817	0.393210959	0.389730808	0.090909091	0.25
9.9239E-5	23.255328084	0.394830648	0.387238285	0.090909091	0.25
9.97764E-5	23.50404031	0.396121943	0.384745763	0.090909091	0.25
1.0065E-4	23.754506334	0.398208518	0.38225324	0.113636364	0.25
1.01653E-4	24.007169779	0.400588181	0.379760718	0.113636364	0.25
1.0242E-4	24.252180356	0.402393278	0.377367896	0.113636364	0.25
1.03015E-4	24.509013663	0.403786541	0.374875374	0.113636364	0.25
1.03578E-4	24.756974185	0.405099742	0.372482552	0.113636364	0.25
1.04636E-4	25.006798263	0.407551394	0.370089731	0.113636364	0.25
1.05122E-4	25.25854589	0.408671972	0.367696909	0.113636364	0.25
1.05812E-4	25.501093261	0.410252334	0.365403789	0.113636364	0.25
1.06531E-4	25.755841518	0.411891854	0.363010967	0.136363636	0.25
1.07604E-4	26.002034245	0.414321944	0.360717846	0.136363636	0.25
1.08341E-4	26.250449477	0.415980068	0.358424726	0.136363636	0.25
1.09194E-4	26.500646677	0.417887275	0.356131605	0.136363636	0.25
1.10106E-4	26.752844027	0.419910216	0.353838485	0.136363636	0.25
1.10707E-4	27.006757217	0.421237881	0.351545364	0.136363636	0.25
1.11578E-4	27.251224247	0.423149821	0.349351944	0.136363636	0.25
1.12689E-4	27.50927618	0.425570526	0.347058824	0.136363636	0.25
1.13655E-4	27.758342161	0.427658614	0.344865404	0.136363636	0.25
1.14188E-4	28.008944084	0.428803792	0.342671984	0.159090909	0.25
1.15082E-4	28.261216914	0.430714943	0.340478564	0.159090909	0.25
1.1586E-4	28.50384646	0.432367242	0.338384845	0.159090909	0.25
1.16377E-4	28.759369064	0.433459829	0.336191426	0.159090909	0.25
1.1742E-4	29.004872786	0.435652698	0.334097707	0.159090909	0.25
1.18337E-4	29.252457584	0.437565938	0.332003988	0.159090909	0.25
1.18907E-4	29.501675585	0.438749607	0.329910269	0.159090909	0.25
1.19517E-4	29.751929359	0.440009045	0.32781655	0.159090909	0.25
1.20039E-4	30.003505862	0.441082968	0.325722832	0.159090909	0.25
1.20767E-4	30.256102283	0.442573811	0.323629113	0.159090909	0.25
1.21555E-4	30.51053012	0.444179095	0.321535394	0.181818182	0.25
1.22168E-4	30.754438485	0.445422386	0.319541376	0.204545455	0.25
1.22965E-4	31.012029169	0.44702802	0.317447657	0.204545455	0.25
1.23671E-4	31.258749955	0.448444738	0.315453639	0.204545455	0.25
1.24311E-4	31.506750012	0.449722367	0.313459621	0.204545455	0.25
1.2508E-4	31.756041533	0.451248947	0.311465603	0.204545455	0.25
1.25577E-4	32.006770497	0.452230629	0.309471585	0.204545455	0.25
1.26382E-4	32.258694244	0.453813208	0.307477567	0.204545455	0.25
1.27042E-4	32.512079659	0.455106047	0.305483549	0.227272727	0.25
1.27627E-4	32.753974013	0.456244268	0.303589232	0.227272727	0.25
1.28324E-4	33.009922389	0.457596409	0.301595214	0.227272727	0.5
1.29143E-4	33.25441651	0.459175296	0.299700897	0.227272727	0.5
1.2991E-4	33.500496979	0.460645639	0.29780658	0.227272727	0.5
1.30705E-4	33.760945246	0.462162648	0.295812562	0.227272727	0.5
1.31846E-4	34.010372281	0.464324048	0.293918245	0.227272727	0.5
1.32361E-4	34.261341008	0.465294422	0.292023928	0.227272727	0.5
1.32924E-4	34.500135597	0.466349937	0.290229312	0.227272727	0.5
1.33797E-4	34.753345168	0.467978794	0.288334995	0.227272727	0.5
1.34565E-4	35.008359266	0.469404761	0.286440678	0.227272727	0.5
1.35235E-4	35.251198569	0.470642415	0.284646062	0.227272727	0.5
1.36044E-4	35.508836941	0.472127909	0.282751745	0.227272727	0.5
1.3666E-4	35.754162774	0.473253515	0.280957129	0.227272727	0.5
1.37351E-4	36.000567715	0.474511278	0.279162512	0.227272727	0.5
1.38236E-4	36.262472144	0.476113978	0.277268195	0.25	0.5
1.38753E-4	36.511733493	0.477044745	0.275473579	0.25	0.5
1.39152E-4	36.761829946	0.477760769	0.273678963	0.25	0.75
1.39727E-4	37.012735182	0.478789392	0.271884347	0.272727273	0.75
1.40521E-4	37.251108747	0.480204534	0.270189432	0.272727273	0.75
1.41207E-4	37.504674765	0.481418865	0.268394816	0.272727273	0.75
1.42268E-4	37.759824072	0.483289086	0.266600199	0.272727273	0.75
1.42769E-4	38.002136633	0.484166701	0.264905284	0.272727273	0.75
1.43504E-4	38.259692468	0.4854485	0.263110668	0.272727273	0.75
1.44047E-4	38.504128218	0.486392363	0.261415753	0.295454545	0.75
1.45003E-4	38.764215606	0.488046111	0.259621137	0.318181818	0.75
1.45632E-4	39.011248179	0.489127114	0.257926221	0.318181818	0.75
1.46242E-4	39.259419812	0.490172093	0.256231306	0.318181818	0.75
1.46892E-4	39.50868027	0.491280264	0.254536391	0.318181818	0.75
1.47725E-4	39.759039196	0.492693263	0.252841476	0.340909091	0.75
1.48225E-4	40.010651383	0.493537597	0.25114656	0.340909091	0.75
1.49418E-4	40.26369128	0.495541039	0.249451645	0.340909091	0.75
1.50272E-4	40.503605413	0.496965413	0.247856431	0.340909091	0.75
1.51061E-4	40.759618045	0.498274855	0.246161515	0.340909091	0.75
1.5192E-4	41.00221187	0.499692468	0.244566301	0.340909091	0.75
1.52714E-4	41.261235151	0.500996724	0.242871386	0.340909091	0.75
1.5348E-4	41.506212167	0.50224662	0.241276171	0.340909091	0.75
1.53888E-4	41.752143079	0.50291132	0.239680957	0.340909091	0.75
1.55238E-4	42.014901549	0.505093428	0.237986042	0.340909091	0.75
1.55955E-4	42.263897727	0.506245366	0.236390828	0.340909091	0.75
1.56479E-4	42.513883386	0.507084516	0.234795613	0.340909091	0.75
1.57009E-4	42.764735167	0.507930074	0.233200399	0.340909091	0.75
1.57505E-4	43.000639378	0.508718399	0.231704885	0.340909091	0.75
1.58562E-4	43.2535717	0.510389389	0.230109671	0.340909091	0.75
1.59424E-4	43.507997015	0.51174377	0.228514457	0.340909091	0.75
1.60384E-4	43.763874347	0.513243821	0.226919242	0.340909091	0.75
1.61079E-4	44.004960567	0.514324776	0.225423729	0.340909091	0.75
1.62033E-4	44.263200289	0.515798865	0.223828514	0.340909091	0.75
1.62789E-4	44.506904953	0.516961262	0.222333001	0.340909091	0.75
1.63515E-4	44.751647928	0.518073173	0.220837488	0.340909091	0.75
1.64671E-4	45.014342594	0.519831892	0.219242273	0.363636364	0.75
1.6526E-4	45.261920792	0.520721977	0.21774676	0.363636364	0.75
1.6591E-4	45.510393895	0.521701616	0.216251246	0.363636364	0.75
1.66724E-4	45.759855702	0.522923017	0.214755733	0.363636364	0.75
1.67624E-4	46.01059376	0.524265722	0.213260219	0.363636364	0.75
1.6875E-4	46.263053331	0.525935294	0.211764706	0.363636364	0.75
1.69585E-4	46.500059362	0.527166706	0.210368893	0.363636364	0.75
1.70594E-4	46.755262409	0.528644201	0.20887338	0.386363636	0.75
1.71141E-4	47.011482271	0.529442442	0.207377866	0.386363636	0.75
1.7213E-4	47.251837446	0.530877032	0.205982054	0.386363636	0.75
1.73027E-4	47.51065082	0.532172461	0.20448654	0.386363636	0.75
1.73494E-4	47.753270941	0.532842342	0.203090728	0.386363636	0.75
1.74018E-4	48.013807181	0.533592712	0.201595214	0.386363636	0.75
1.74805E-4	48.257928427	0.534716679	0.200199402	0.386363636	0.75
1.76028E-4	48.503448159	0.536450612	0.198803589	0.386363636	0.75
1.77007E-4	48.750605811	0.537829481	0.197407777	0.386363636	0.75
1.77669E-4	49.016771437	0.538757193	0.195912263	0.386363636	0.75
1.78677E-4	49.266285367	0.540162704	0.194516451	0.386363636	0.75
1.79249E-4	49.516914586	0.540956883	0.193120638	0.386363636	0.75
1.79997E-4	49.750414851	0.541990586	0.191824526	0.386363636	0.75
1.8119E-4	50.003511029	0.543629919	0.190428714	0.386363636	0.75
1.82146E-4	50.257956515	0.54493562	0.189032901	0.386363636	0.75
1.83037E-4	50.513848977	0.54614435	0.187637089	0.386363636	0.75
1.83614E-4	50.752141086	0.546924708	0.186340977	0.386363636	0.75
1.84307E-4	51.009736805	0.547858669	0.184945165	0.386363636	0.75
1.84892E-4	51.268326437	0.548643106	0.183549352	0.386363636	0.75
1.85675E-4	51.509284795	0.549689296	0.18225324	0.386363636	0.75
1.86479E-4	51.751202548	0.550758477	0.180957129	0.386363636	0.75
1.87855E-4	52.013119097	0.552577551	0.179561316	0.386363636	0.75
1.88643E-4	52.257894203	0.55361109	0.178265204	0.386363636	0.75
1.89591E-4	52.50365863	0.554850475	0.176969093	0.386363636	0.75
1.90484E-4	52.750756196	0.556010496	0.175672981	0.386363636	0.75
1.91294E-4	53.017988088	0.557057264	0.174277168	0.409090909	0.75
1.91816E-4	53.266975068	0.55772984	0.172981057	0.409090909	0.75
1.92414E-4	53.516711342	0.55849742	0.171684945	0.409090909	0.75
1.92953E-4	53.767171496	0.559187612	0.170388833	0.409090909	0.75
1.93755E-4	54.01860511	0.560210032	0.169092722	0.409090909	0.75
1.94652E-4	54.25164434	0.56134754	0.167896311	0.409090909	0.75
1.95939E-4	54.505614476	0.562969609	0.166600199	0.409090909	0.75
1.96658E-4	54.760794634	0.563869899	0.165304088	0.431818182	0.75
1.97559E-4	55.016971389	0.564994511	0.164007976	0.477272727	0.75
1.98511E-4	55.254778227	0.566174434	0.162811565	0.477272727	0.75
1.98936E-4	55.513119913	0.566700379	0.161515454	0.477272727	0.75
1.9955E-4	55.752107896	0.567456441	0.160319043	0.477272727	0.75
2.00467E-4	56.012110234	0.568582216	0.159022931	0.477272727	0.75
2.01343E-4	56.253102955	0.569651537	0.15782652	0.477272727	0.75
2.02281E-4	56.515396939	0.570789935	0.156530409	0.477272727	0.75
2.02863E-4	56.758516131	0.571493757	0.155333998	0.477272727	0.75
2.03904E-4	57.002635109	0.572747322	0.154137587	0.477272727	0.75
2.04982E-4	57.268334899	0.574036774	0.152841476	0.477272727	0.75
2.0565E-4	57.514744314	0.574831642	0.151645065	0.477272727	0.75
2.06252E-4	57.761853574	0.575546171	0.150448654	0.477272727	0.75
2.07144E-4	58.010013596	0.576600234	0.149252243	0.477272727	0.75
2.07936E-4	58.259083745	0.577531192	0.148055833	0.477272727	0.75
2.08954E-4	58.509241836	0.578722646	0.146859422	0.477272727	0.75
2.09341E-4	58.760241281	0.579173261	0.145663011	0.5	0.75
2.10286E-4	59.01204669	0.58027098	0.1444666	0.5	0.75
2.11018E-4	59.264891923	0.581117245	0.143270189	0.5	0.75
2.11592E-4	59.518490749	0.581778211	0.142073779	0.5	0.75
2.12301E-4	59.7516331	0.58259189	0.140977069	0.5	0.75
2.1313E-4	60.006940649	0.583539566	0.139780658	0.5	0.75
2.13962E-4	60.263175588	0.584485678	0.138584247	0.5	0.75
2.14968E-4	60.520708508	0.585624755	0.137387836	0.5	0.75
2.15895E-4	60.757678479	0.586668702	0.136291127	0.5	0.75
2.1686E-4	61.017222712	0.587749327	0.135094716	0.5	0.75
2.1817E-4	61.256555531	0.589207828	0.133998006	0.5	0.75
2.19062E-4	61.518949671	0.590194969	0.132801595	0.5	0.75
2.19611E-4	61.760201664	0.590800121	0.131704885	0.5	0.75
2.20407E-4	62.002198229	0.591674836	0.130608175	0.5	0.75
2.21483E-4	62.267436533	0.592851199	0.129411765	0.5	0.75
2.22549E-4	62.511748578	0.594009513	0.128315055	0.522727273	0.75
2.23875E-4	62.757275753	0.595441335	0.127218345	0.522727273	0.75
2.25261E-4	63.00435006	0.596926686	0.126121635	0.522727273	0.75
2.26508E-4	63.252882597	0.598254973	0.125024925	0.522727273	0.75
2.27365E-4	63.502467782	0.599162107	0.123928215	0.522727273	0.75
2.28123E-4	63.753052566	0.599960527	0.122831505	0.545454545	0.75
2.29222E-4	64.00469179	0.601113498	0.121734796	0.545454545	0.75
2.30011E-4	64.257375691	0.60193804	0.120638086	0.545454545	0.75
2.3098E-4	64.534138875	0.60294425	0.119441675	0.568181818	0.75
2.31574E-4	64.765476377	0.603559039	0.118444666	0.568181818	0.75
2.32305E-4	65.020708827	0.604312701	0.117347956	0.568181818	0.75
2.32903E-4	65.253361388	0.604927797	0.116350947	0.568181818	0.75
2.33396E-4	65.509750297	0.60543278	0.115254237	0.568181818	0.75
2.33855E-4	65.766777705	0.605901904	0.114157527	0.568181818	0.75
2.34551E-4	66.000943176	0.606611726	0.113160518	0.568181818	0.75
2.35559E-4	66.259491923	0.607634504	0.112063809	0.568181818	0.75
2.36527E-4	66.51913321	0.608611852	0.110967099	0.568181818	0.75
2.37445E-4	66.756088216	0.609534175	0.10997009	0.568181818	0.75
2.37984E-4	67.017500014	0.610073069	0.10887338	0.568181818	0.75
2.38727E-4	67.255941085	0.610814715	0.107876371	0.590909091	0.75
2.39478E-4	67.518882199	0.611561166	0.106779661	0.590909091	0.75
2.40425E-4	67.75897708	0.612498241	0.105782652	0.613636364	0.75
2.41064E-4	68.023778047	0.613127873	0.104685942	0.613636364	0.75
2.41814E-4	68.265237844	0.613864402	0.103688933	0.613636364	0.75
2.43106E-4	68.507692685	0.615127296	0.102691924	0.613636364	0.75
2.43876E-4	68.75110517	0.615875542	0.101694915	0.613636364	0.75
2.45253E-4	69.0202227	0.617206665	0.100598205	0.613636364	0.75
2.46025E-4	69.266020001	0.617949123	0.099601196	0.613636364	0.75
2.47459E-4	69.512817906	0.61932012	0.098604187	0.613636364	0.75
2.48381E-4	69.760888819	0.62019594	0.097607178	0.636363636	0.75
2.49756E-4	70.0100877	0.621496071	0.096610169	0.659090909	0.75
2.50833E-4	70.260370371	0.62250734	0.095613161	0.659090909	0.75
2.51588E-4	70.511662452	0.623213268	0.094616152	0.681818182	0.75
2.52286E-4	70.763666665	0.623864264	0.093619143	0.704545455	0.75
2.53159E-4	71.016438979	0.624674253	0.092622134	0.704545455	0.75
2.53809E-4	71.270006952	0.62527527	0.091625125	0.704545455	0.75
2.54572E-4	71.524287948	0.62597838	0.090628116	0.704545455	0.75
2.55346E-4	71.753776695	0.626689111	0.089730808	0.704545455	0.75
2.55936E-4	72.009396911	0.627228275	0.088733799	0.704545455	0.75
2.56586E-4	72.265797207	0.627821651	0.08773679	0.704545455	0.75
2.57689E-4	72.523052678	0.628822705	0.086739781	0.704545455	0.75
2.58433E-4	72.755403678	0.629495479	0.085842473	0.704545455	0.75
2.58944E-4	73.014163381	0.629956291	0.084845464	0.704545455	0.75
2.60306E-4	73.273754247	0.631178242	0.083848455	0.704545455	0.75
2.61314E-4	73.508528595	0.632077641	0.082951147	0.704545455	0.75
2.62003E-4	73.770181872	0.632689934	0.081954138	0.704545455	0.75
2.62791E-4	74.006272285	0.633387831	0.08105683	0.704545455	0.75
2.63943E-4	74.269617448	0.634402429	0.080059821	0.704545455	0.75
2.64947E-4	74.507706405	0.635282824	0.079162512	0.727272727	0.75
2.66027E-4	74.77321539	0.636224493	0.078165503	0.727272727	0.75
2.6652E-4	75.012943547	0.636652833	0.077268195	0.727272727	0.75
2.67225E-4	75.253154281	0.63726431	0.076370887	0.727272727	0.75
2.67906E-4	75.520865729	0.637852141	0.075373878	0.727272727	0.75
2.69002E-4	75.762591184	0.638794993	0.07447657	0.727272727	0.75
2.69603E-4	76.005103266	0.639309055	0.073579262	0.75	0.75
2.70608E-4	76.275180042	0.640166991	0.072582253	0.75	0.75
2.71757E-4	76.519307839	0.641142716	0.071684945	0.75	0.75
2.72472E-4	76.764342324	0.641746742	0.070787637	0.772727273	0.75
2.73299E-4	77.010083536	0.642443231	0.069890329	0.772727273	0.75
2.73781E-4	77.256272569	0.642848219	0.068993021	0.795454545	0.75
2.74488E-4	77.503015714	0.643440024	0.068095713	0.795454545	0.75
2.75195E-4	77.750449468	0.644030006	0.067198405	0.795454545	0.75
2.76178E-4	78.026095246	0.644847	0.066201396	0.795454545	0.75
2.76815E-4	78.274984869	0.645373904	0.065304088	0.795454545	0.75
2.77606E-4	78.524584882	0.646027222	0.06440678	0.795454545	0.75
2.78285E-4	78.77478735	0.646585496	0.063509472	0.795454545	0.75
2.79512E-4	79.025838548	0.647589908	0.062612164	0.795454545	0.75
2.80098E-4	79.277730227	0.648067934	0.061714855	0.795454545	0.75
2.80959E-4	79.502198653	0.648767661	0.060917248	0.795454545	0.75
2.8153E-4	79.755370068	0.649230463	0.06001994	0.795454545	0.75
2.81993E-4	80.009043732	0.649604576	0.059122632	0.795454545	0.75
2.82709E-4	80.26312525	0.650181547	0.058225324	0.795454545	0.75
2.83662E-4	80.518089372	0.650945873	0.057328016	0.795454545	0.75
2.84395E-4	80.773736148	0.651532639	0.056430708	0.795454545	0.75
2.84782E-4	81.001437153	0.651840996	0.055633101	0.795454545	0.75
2.86171E-4	81.258392162	0.652944107	0.054735793	0.795454545	1
2.87213E-4	81.516639335	0.653767944	0.053838485	0.795454545	1
2.87873E-4	81.775414421	0.654287162	0.052941176	0.795454545	1
2.88344E-4	82.005972163	0.65465642	0.052143569	0.795454545	1
2.89096E-4	82.265866478	0.655245482	0.051246261	0.795454545	1
2.89974E-4	82.526620103	0.655930261	0.050348953	0.795454545	1
2.90538E-4	82.758777035	0.656368475	0.049551346	0.795454545	1
2.91593E-4	83.020713181	0.657185395	0.048654038	0.795454545	1
2.92092E-4	83.254236668	0.657570476	0.047856431	0.818181818	1
2.93667E-4	83.517908223	0.658780222	0.046959123	0.818181818	1
2.94238E-4	83.753001586	0.65921721	0.046161515	0.818181818	1
2.95204E-4	84.018428337	0.659952882	0.045264207	0.818181818	1
2.96127E-4	84.255027713	0.660653388	0.0444666	0.818181818	1
2.97568E-4	84.522232758	0.661740933	0.043569292	0.840909091	1
2.985E-4	84.760655884	0.662440441	0.042771685	0.840909091	1
2.99604E-4	85.029860846	0.663265554	0.041874377	0.840909091	1
3.00681E-4	85.269966323	0.664066114	0.04107677	0.840909091	1
3.01555E-4	85.510854198	0.664713682	0.040279163	0.840909091	1
3.03314E-4	85.752962673	0.66600851	0.039481555	0.840909091	1
3.0494E-4	86.026757944	0.66719647	0.038584247	0.840909091	1
3.0652E-4	86.271183781	0.668343111	0.03778664	0.840909091	1
3.07087E-4	86.516661078	0.668752957	0.036989033	0.840909091	1
3.07597E-4	86.762576097	0.669120169	0.036191426	0.840909091	1
3.08728E-4	87.00932266	0.669932406	0.035393819	0.840909091	1
3.09664E-4	87.256586267	0.670601221	0.034596211	0.840909091	1
3.10862E-4	87.504910198	0.671453319	0.033798604	0.840909091	1
3.1131E-4	87.753785313	0.671770849	0.033000997	0.840909091	1
3.12635E-4	88.003383826	0.672706991	0.03220339	0.840909091	1
3.14891E-4	88.25448616	0.674288342	0.031405783	0.840909091	1
3.16674E-4	88.50753024	0.675527121	0.030608175	0.840909091	1
3.17712E-4	88.761318261	0.676243993	0.029810568	0.863636364	1
3.19095E-4	89.016095863	0.67719421	0.029012961	0.863636364	1
3.2017E-4	89.271844696	0.677928873	0.028215354	0.863636364	1
3.22093E-4	89.528868656	0.679234657	0.027417747	0.863636364	1
3.22429E-4	89.754452036	0.679461965	0.02671984	0.863636364	1
3.23881E-4	90.01304514	0.680439968	0.025922233	0.863636364	1
3.25175E-4	90.272651486	0.68130627	0.025124626	0.863636364	1
3.26759E-4	90.500888227	0.682360277	0.02442672	0.863636364	1
3.27819E-4	90.762682622	0.683061853	0.023629113	0.863636364	1
3.29496E-4	91.025486269	0.684165364	0.022831505	0.863636364	1
3.3029E-4	91.256404162	0.684685733	0.022133599	0.863636364	1
3.31748E-4	91.52123051	0.685635605	0.021335992	0.886363636	1
3.33018E-4	91.753945615	0.686458745	0.020638086	0.886363636	1
3.34769E-4	92.021209075	0.687586372	0.019840479	0.909090909	1
3.35966E-4	92.256093705	0.688352348	0.019142572	0.909090909	1
3.37572E-4	92.525762756	0.689374411	0.018344965	0.909090909	1
3.39232E-4	92.762820029	0.690423609	0.017647059	0.909090909	1
3.4073E-4	93.001110938	0.691364808	0.016949153	0.909090909	1
3.42926E-4	93.274470857	0.692733815	0.016151545	0.909090909	1
3.45148E-4	93.5153794	0.694106849	0.015453639	0.909090909	1
3.4709E-4	93.757773836	0.695297317	0.014755733	0.909090909	1
3.48222E-4	94.001174226	0.695986542	0.014057827	0.909090909	1
3.51103E-4	94.281352131	0.697727164	0.013260219	0.909090909	1
3.52513E-4	94.527757649	0.69857156	0.012562313	0.909090909	1
3.54975E-4	94.775526233	0.70003485	0.011864407	0.909090909	1
3.57053E-4	95.02504559	0.701259431	0.0111665	0.909090909	1
3.58763E-4	95.275554053	0.702259031	0.010468594	0.909090909	1
3.60958E-4	95.527606051	0.70353284	0.009770688	0.909090909	1
3.62267E-4	95.780785611	0.704287587	0.009072782	0.909090909	1
3.64559E-4	96.034976392	0.705599435	0.008374875	0.909090909	1
3.65883E-4	96.254169526	0.706351846	0.00777667	0.909090909	1
3.67554E-4	96.511125629	0.707295968	0.007078764	0.909090909	1
3.72806E-4	96.770706576	0.710224751	0.006380857	0.909090909	1
3.81134E-4	97.035428638	0.71475035	0.005682951	0.931818182	1
3.89133E-4	97.266023823	0.718966309	0.005084746	0.954545455	1
4.27669E-4	97.506296783	0.737645482	0.00448654	0.954545455	1
4.43727E-4	97.767205929	0.744716131	0.003888335	0.954545455	1
4.69806E-4	98.041599118	0.755421147	0.00329013	0.954545455	1
4.96724E-4	98.286154381	0.765567914	0.002791625	0.954545455	1
5.24839E-4	98.543222134	0.775304341	0.002293121	0.954545455	1
5.41526E-4	98.756995115	0.780710041	0.001894317	0.954545455	1
5.84729E-4	99.039133676	0.793567759	0.001395813	0.954545455	1
6.14863E-4	99.278020998	0.801678419	0.000997009	0.954545455	1
7.04172E-4	99.542150839	0.822363159	0.000598205	0.977272727	1
7.82357E-4	99.762891812	0.837225621	0.000299103	1	1
1.55104E-3	100	0.910690604	0.000099701	1	1
