# Supplementary material for: Alien species revises systematic status: integrative species delimitation of two similar taxa of Symbrenthia Hübner, [1819] (Lepidoptera, Nymphalidae)
Source: PeerJ. 2023 Jan 30;11:e14644. doi: 10.7717/peerj.14644 (PMC9893915; doi:10.7717/peerj.14644)
Supplement: Supplemental Information 6 [file peerj-11-14644-s006.zip › SDM/early_stage/MAXENT/past_2012_output/formosanus_9_samplePredictions.csv]

X	Y	Test or train	Raw prediction	Cumulative prediction	Logistic prediction
121.054932	23.628115	train	1.3923001809391177E-4	36.795873682113395	0.4779006675071873
120.7919	21.9621	train	2.2809729291371856E-4	63.744554142961604	0.5999339553852687
121.0157	24.7119	train	1.1370989803986649E-4	27.784153707640666	0.42777574261795426
121.5455	25.1547	train	1.2702729578990552E-4	32.50643445842873	0.4550763860624874
120.8538	21.9041	train	1.9113287771029702E-4	52.96483128019667	0.5568497430826524
121.005825	24.204621	train	2.5120128216876415E-4	70.38294837442243	0.6228522255776149
121.280927	24.047432	train	9.998227307547798E-5	23.563065276418982	0.39661500000110667
121.502895	24.774974	train	2.724386053893693E-4	76.75289780481444	0.6417185487872303
121.567253	24.889901	train	3.8227925389596154E-5	6.101358829052739	0.20084586695558979
120.790253	23.728701	train	2.3798358560908915E-4	67.01729903686999	0.6100730694112996
121.531742	24.937416	train	2.3947800909022128E-4	67.51888450366272	0.6115611661848447
121.359412	24.770632	train	1.6360495452375892E-4	44.7720896006419	0.5182100363478459
121.403791	24.673541	train	2.916412343635477E-4	83.04328604025629	0.657222723673459
121.286998	24.620683	train	2.5224462816677147E-4	70.74872987950842	0.6238253783321029
121.492592	24.580782	train	1.962353351636533E-4	54.61078673452852	0.5633409357064803
121.483982	24.214335	train	2.4838061398502453E-4	69.76078495881845	0.6201959399547752
121.128769	24.073602	train	6.524493209721354E-5	13.06509803951515	0.3001814509930088
121.553887	24.929444	train	2.48003725169064E-4	69.659380237913	0.6198381789744164
121.116916	24.534915	train	1.7000588724012215E-4	46.606512985510996	0.5277840335828741
121.017109	24.198697	train	1.9695427498433868E-4	54.84503299590406	0.5642402959916486
120.82143	24.340683	train	3.1769867765764044E-4	88.75806098652744	0.6762346371690718
120.618486	22.421302	train	1.723111425274854E-5	2.1363149678078255	0.1017558484567729
120.780803	22.198806	train	7.041723799323961E-4	99.54215191166927	0.8223631594288113
121.576538	24.018525	train	2.2181210536730158E-4	62.34286280439393	0.593209260076642
121.24194	24.050457	train	1.2084894581049692E-4	30.282560779593833	0.44274204275600915
120.982023	24.073405	train	3.8435036812037196E-4	97.12815010340134	0.7164606114721807
121.279652	24.028281	train	1.0595263409351788E-4	25.550921202861552	0.41057468147850096
121.485879	24.190331	train	2.649061302622976E-4	74.4980145392406	0.6352469348655186
121.310555	23.415505	train	7.792963360886196E-5	16.794980994444433	0.33877095891500875
121.079669	24.025907	train	3.342325173105308E-4	91.93932316990711	0.6872415316665484
120.675825	23.378782	train	1.3794346092121126E-4	36.175898945818815	0.4755848245866313
121.359322	24.712727	train	3.3087621778397143E-4	91.36288284160344	0.6850681399521817
120.786095	22.736907	train	2.0902467716005655E-4	58.55508144310174	0.5788050639063322
120.731946	22.163305	train	6.40074946247728E-4	99.35258489809644	0.8079901106709703
121.324409	24.026827	train	1.4749757324365528E-4	39.690685872516056	0.4923079548131486
121.279558	24.658756	train	1.437566741875766E-4	38.37343575445658	0.48588869248775163
120.964251	22.881263	train	2.690023793530308E-4	75.76274425836492	0.6387949926960378
120.503182	23.266507	train	2.300114693373131E-4	64.25750974186599	0.6019380395314116
121.003741	24.091114	train	2.9676258712843024E-4	84.37288481727039	0.6611336245809253
121.580647	24.995973	train	3.8074885376217265E-4	97.02318599796047	0.7145441987643889
120.502058	23.268049	train	1.4439241309796344E-4	38.59810059292709	0.4869910247851107
120.737778	22.411167	train	2.73299057387037E-4	77.010112847326	0.6424432309898092
121.35	23.14	train	1.9681029791028984E-4	54.80409672551091	0.5640604841588291
121.34	23.13	train	1.221194141420702E-4	30.735106515718144	0.4453237755597604
120.875155	23.877634	test	2.8485551163839467E-4	81.01503627733787	0.6518996283935401
121.165728	22.757126	test	2.033745338411712E-5	2.4564197881094065	0.11793645358574416
120.671608	22.757052	test	1.2778817358684232E-4	32.81315926092881	0.45655772887814167
121.34	23.12	test	1.389154089164504E-4	36.613532725931876	0.4773362525387919
