# Supplementary material for: Alien species revises systematic status: integrative species delimitation of two similar taxa of Symbrenthia Hübner, [1819] (Lepidoptera, Nymphalidae)
Source: PeerJ. 2023 Jan 30;11:e14644. doi: 10.7717/peerj.14644 (PMC9893915; doi:10.7717/peerj.14644)
Supplement: Supplemental Information 6 [file peerj-11-14644-s006.zip › SDM/early_stage/MAXENT/past_2012_output/formosanus_avg.asc]

ncols         264
nrows         468
xllcorner     119.7998599118
yllcorner     21.499860665
cellsize      0.00833333330000001
NODATA_value  -9999
-9999 -9999 -9999 -9999 -9999 -9999 -9999 -9999 -9999 -9999 -9999 -9999 -9999 -9999 -9999 -9999 -9999 -9999 -9999 7.747E-1 -9999 -9999 -9999 -9999 -9999 -9999 -9999 -9999 -9999 -9999 -9999 -9999 -9999 -9999 -9999 -9999 -9999 -9999 -9999 -9999 -9999 -9999 -9999 -9999 -9999 -9999 -9999 -9999 -9999 -9999 -9999 -9999 -9999 -9999 -9999 -9999 -9999 -9999 -9999 -9999 -9999 -9999 -9999 -9999 -9999 -9999 -9999 -9999 -9999 -9999 -9999 -9999 -9999 -9999 -9999 -9999 -9999 -9999 -9999 -9999 -9999 -9999 -9999 -9999 -9999 -9999 -9999 -9999 -9999 -9999 -9999 -9999 -9999 -9999 -9999 -9999 -9999 -9999 -9999 -9999 -9999 -9999 -9999 -9999 -9999 -9999 -9999 -9999 -9999 -9999 -9999 -9999 -9999 -9999 -9999 -9999 -9999 -9999 -9999 -9999 -9999 -9999 -9999 -9999 -9999 -9999 -9999 -9999 -9999 -9999 -9999 -9999 -9999 -9999 -9999 -9999 -9999 -9999 -9999 -9999 -9999 -9999 -9999 -9999 -9999 -9999 -9999 -9999 -9999 -9999 -9999 -9999 -9999 -9999 -9999 -9999 -9999 -9999 -9999 -9999 -9999 -9999 -9999 -9999 -9999 -9999 -9999 -9999 -9999 -9999 -9999 -9999 -9999 -9999 -9999 -9999 -9999 -9999 -9999 -9999 -9999 -9999 -9999 -9999 -9999 -9999 -9999 -9999 -9999 -9999 -9999 -9999 -9999 -9999 -9999 -9999 -9999 -9999 -9999 -9999 -9999 -9999 -9999 -9999 -9999 -9999 -9999 -9999 -9999 -9999 -9999 -9999 -9999 -9999 -9999 -9999 -9999 -9999 -9999 -9999 -9999 -9999 -9999 -9999 -9999 -9999 -9999 -9999 -9999 -9999 -9999 -9999 -9999 -9999 -9999 -9999 -9999 -9999 -9999 -9999 -9999 -9999 -9999 -9999 -9999 -9999 -9999 -9999 -9999 -9999 -9999 -9999 -9999 -9999 -9999 -9999 -9999 -9999 -9999 -9999 -9999 -9999 -9999 -9999
-9999 -9999 -9999 -9999 -9999 -9999 -9999 -9999 -9999 -9999 -9999 -9999 -9999 -9999 -9999 -9999 -9999 -9999 -9999 -9999 -9999 -9999 -9999 -9999 -9999 -9999 -9999 -9999 -9999 -9999 -9999 -9999 -9999 -9999 -9999 -9999 -9999 -9999 -9999 -9999 -9999 -9999 -9999 -9999 -9999 -9999 -9999 -9999 -9999 -9999 -9999 -9999 -9999 -9999 -9999 -9999 -9999 -9999 -9999 -9999 -9999 -9999 -9999 -9999 -9999 -9999 -9999 -9999 -9999 -9999 -9999 -9999 -9999 -9999 -9999 -9999 -9999 -9999 -9999 -9999 -9999 -9999 -9999 -9999 -9999 -9999 -9999 -9999 -9999 -9999 -9999 -9999 -9999 -9999 -9999 -9999 -9999 -9999 -9999 -9999 -9999 -9999 -9999 -9999 -9999 -9999 -9999 -9999 -9999 -9999 -9999 -9999 -9999 -9999 -9999 -9999 -9999 -9999 -9999 -9999 -9999 -9999 -9999 -9999 -9999 -9999 -9999 -9999 -9999 -9999 -9999 -9999 -9999 -9999 -9999 -9999 -9999 -9999 -9999 -9999 -9999 -9999 -9999 -9999 -9999 -9999 -9999 -9999 -9999 -9999 -9999 -9999 -9999 -9999 -9999 -9999 -9999 -9999 -9999 -9999 -9999 -9999 -9999 -9999 -9999 -9999 -9999 -9999 -9999 -9999 -9999 -9999 -9999 -9999 -9999 -9999 -9999 -9999 -9999 -9999 -9999 -9999 -9999 -9999 -9999 -9999 -9999 -9999 -9999 -9999 -9999 -9999 -9999 -9999 -9999 -9999 -9999 -9999 -9999 -9999 -9999 -9999 -9999 -9999 -9999 -9999 -9999 -9999 -9999 -9999 -9999 -9999 -9999 -9999 -9999 -9999 -9999 -9999 -9999 -9999 -9999 -9999 -9999 -9999 -9999 -9999 -9999 -9999 -9999 -9999 -9999 -9999 -9999 -9999 -9999 -9999 -9999 -9999 -9999 -9999 -9999 -9999 -9999 -9999 -9999 -9999 -9999 -9999 -9999 -9999 -9999 -9999 -9999 -9999 -9999 -9999 -9999 -9999 -9999 -9999 -9999 -9999 -9999 -9999
-9999 6.49536E-1 -9999 -9999 -9999 -9999 -9999 -9999 -9999 -9999 -9999 -9999 -9999 -9999 -9999 -9999 -9999 -9999 -9999 -9999 -9999 -9999 -9999 -9999 -9999 -9999 -9999 -9999 -9999 -9999 -9999 -9999 -9999 -9999 -9999 -9999 -9999 -9999 -9999 -9999 -9999 -9999 -9999 -9999 -9999 -9999 -9999 -9999 -9999 -9999 -9999 -9999 -9999 -9999 -9999 -9999 -9999 -9999 -9999 -9999 -9999 -9999 -9999 -9999 -9999 -9999 -9999 -9999 -9999 -9999 -9999 -9999 -9999 -9999 -9999 -9999 -9999 -9999 -9999 -9999 -9999 -9999 -9999 -9999 -9999 -9999 -9999 -9999 -9999 -9999 -9999 -9999 -9999 -9999 -9999 -9999 -9999 -9999 -9999 -9999 -9999 -9999 -9999 -9999 -9999 -9999 -9999 -9999 -9999 -9999 -9999 -9999 -9999 -9999 -9999 -9999 -9999 -9999 -9999 -9999 -9999 -9999 -9999 -9999 -9999 -9999 -9999 -9999 -9999 -9999 -9999 -9999 -9999 -9999 -9999 -9999 -9999 -9999 -9999 -9999 -9999 -9999 -9999 -9999 -9999 -9999 -9999 -9999 -9999 -9999 -9999 -9999 -9999 -9999 -9999 -9999 -9999 -9999 -9999 -9999 -9999 -9999 -9999 -9999 -9999 -9999 -9999 -9999 -9999 -9999 -9999 -9999 -9999 -9999 -9999 -9999 -9999 -9999 -9999 -9999 -9999 -9999 -9999 -9999 -9999 -9999 -9999 -9999 -9999 -9999 -9999 -9999 -9999 -9999 -9999 -9999 -9999 -9999 -9999 -9999 -9999 -9999 -9999 -9999 -9999 -9999 -9999 -9999 -9999 -9999 -9999 -9999 -9999 -9999 -9999 -9999 -9999 -9999 -9999 -9999 -9999 -9999 -9999 -9999 -9999 -9999 -9999 -9999 -9999 -9999 -9999 -9999 -9999 -9999 -9999 -9999 -9999 -9999 -9999 -9999 -9999 -9999 -9999 -9999 -9999 -9999 -9999 -9999 -9999 -9999 -9999 -9999 -9999 -9999 -9999 -9999 -9999 -9999 -9999 -9999 -9999 -9999 -9999 -9999
-9999 -9999 -9999 -9999 -9999 -9999 -9999 -9999 -9999 -9999 -9999 -9999 -9999 -9999 -9999 -9999 -9999 -9999 -9999 -9999 -9999 -9999 -9999 -9999 -9999 -9999 -9999 -9999 -9999 -9999 -9999 -9999 -9999 -9999 -9999 -9999 -9999 -9999 -9999 -9999 -9999 -9999 -9999 -9999 -9999 -9999 -9999 -9999 -9999 -9999 -9999 -9999 -9999 -9999 -9999 -9999 -9999 -9999 -9999 -9999 -9999 -9999 -9999 -9999 -9999 -9999 -9999 -9999 -9999 -9999 -9999 -9999 -9999 -9999 -9999 -9999 -9999 -9999 -9999 -9999 -9999 -9999 -9999 -9999 -9999 -9999 -9999 -9999 -9999 -9999 -9999 -9999 -9999 -9999 -9999 -9999 -9999 -9999 -9999 -9999 -9999 -9999 -9999 -9999 -9999 -9999 -9999 -9999 -9999 -9999 -9999 -9999 -9999 -9999 -9999 -9999 -9999 -9999 -9999 -9999 -9999 -9999 -9999 -9999 -9999 -9999 -9999 -9999 -9999 -9999 -9999 -9999 -9999 -9999 -9999 -9999 -9999 -9999 -9999 -9999 -9999 -9999 -9999 -9999 -9999 -9999 -9999 -9999 -9999 -9999 -9999 -9999 -9999 -9999 -9999 -9999 -9999 -9999 -9999 -9999 -9999 -9999 -9999 -9999 -9999 -9999 -9999 -9999 -9999 -9999 -9999 -9999 -9999 -9999 -9999 -9999 -9999 -9999 -9999 -9999 -9999 -9999 -9999 -9999 -9999 -9999 -9999 -9999 -9999 -9999 -9999 -9999 -9999 -9999 -9999 -9999 -9999 -9999 -9999 -9999 -9999 -9999 -9999 -9999 -9999 -9999 -9999 -9999 -9999 -9999 -9999 -9999 -9999 -9999 -9999 -9999 -9999 -9999 -9999 -9999 -9999 -9999 -9999 -9999 -9999 -9999 -9999 -9999 -9999 -9999 -9999 -9999 -9999 -9999 -9999 -9999 -9999 -9999 -9999 -9999 -9999 -9999 -9999 -9999 -9999 -9999 -9999 -9999 -9999 -9999 -9999 -9999 -9999 -9999 -9999 -9999 -9999 -9999 -9999 -9999 -9999 -9999 -9999 -9999
-9999 -9999 -9999 -9999 -9999 -9999 -9999 -9999 -9999 -9999 -9999 -9999 -9999 -9999 -9999 -9999 -9999 -9999 -9999 -9999 -9999 -9999 -9999 -9999 -9999 -9999 -9999 -9999 -9999 -9999 -9999 -9999 -9999 -9999 -9999 -9999 -9999 -9999 -9999 -9999 -9999 -9999 -9999 -9999 -9999 -9999 -9999 -9999 -9999 -9999 -9999 -9999 -9999 -9999 -9999 -9999 -9999 -9999 -9999 -9999 -9999 -9999 -9999 -9999 -9999 -9999 -9999 -9999 -9999 -9999 -9999 -9999 -9999 -9999 -9999 -9999 -9999 -9999 -9999 -9999 -9999 -9999 -9999 -9999 -9999 -9999 -9999 -9999 -9999 -9999 -9999 -9999 -9999 -9999 -9999 -9999 -9999 -9999 -9999 -9999 -9999 -9999 -9999 -9999 -9999 -9999 -9999 -9999 -9999 -9999 -9999 -9999 -9999 -9999 -9999 -9999 -9999 -9999 -9999 -9999 -9999 -9999 -9999 -9999 -9999 -9999 -9999 -9999 -9999 -9999 -9999 -9999 -9999 -9999 -9999 -9999 -9999 -9999 -9999 -9999 -9999 -9999 -9999 -9999 -9999 -9999 -9999 -9999 -9999 -9999 -9999 -9999 -9999 -9999 -9999 -9999 -9999 -9999 -9999 -9999 -9999 -9999 -9999 -9999 -9999 -9999 -9999 -9999 -9999 -9999 -9999 -9999 -9999 -9999 -9999 -9999 -9999 -9999 -9999 -9999 -9999 -9999 -9999 -9999 -9999 -9999 -9999 -9999 -9999 -9999 -9999 -9999 -9999 -9999 -9999 -9999 -9999 -9999 -9999 -9999 -9999 -9999 -9999 -9999 -9999 -9999 -9999 -9999 -9999 -9999 -9999 -9999 -9999 -9999 -9999 -9999 -9999 -9999 -9999 -9999 -9999 -9999 -9999 -9999 -9999 -9999 -9999 -9999 -9999 -9999 -9999 -9999 -9999 -9999 -9999 -9999 -9999 -9999 -9999 -9999 -9999 -9999 -9999 -9999 -9999 -9999 -9999 -9999 -9999 -9999 -9999 -9999 -9999 -9999 -9999 -9999 -9999 -9999 -9999 -9999 -9999 -9999 -9999 -9999
-9999 -9999 -9999 -9999 -9999 -9999 -9999 -9999 -9999 -9999 -9999 -9999 -9999 -9999 -9999 -9999 -9999 -9999 -9999 -9999 -9999 -9999 -9999 -9999 -9999 -9999 -9999 -9999 -9999 -9999 -9999 -9999 -9999 -9999 -9999 -9999 -9999 -9999 -9999 -9999 -9999 -9999 -9999 -9999 -9999 -9999 -9999 -9999 -9999 -9999 -9999 -9999 -9999 -9999 -9999 -9999 -9999 -9999 -9999 -9999 -9999 -9999 -9999 -9999 -9999 -9999 -9999 -9999 -9999 -9999 -9999 -9999 -9999 -9999 -9999 -9999 -9999 -9999 -9999 -9999 -9999 -9999 -9999 -9999 -9999 -9999 -9999 -9999 -9999 -9999 -9999 -9999 -9999 -9999 -9999 -9999 -9999 -9999 -9999 -9999 -9999 -9999 -9999 -9999 -9999 -9999 -9999 -9999 -9999 -9999 -9999 -9999 -9999 -9999 -9999 -9999 -9999 -9999 -9999 -9999 -9999 -9999 -9999 -9999 -9999 -9999 -9999 -9999 -9999 -9999 -9999 -9999 -9999 -9999 -9999 -9999 -9999 -9999 -9999 -9999 -9999 -9999 -9999 -9999 -9999 -9999 -9999 -9999 -9999 -9999 -9999 -9999 -9999 -9999 -9999 -9999 -9999 -9999 -9999 -9999 -9999 -9999 -9999 -9999 -9999 -9999 -9999 -9999 -9999 -9999 -9999 -9999 -9999 -9999 -9999 -9999 -9999 -9999 -9999 -9999 -9999 -9999 -9999 -9999 -9999 -9999 -9999 -9999 -9999 -9999 -9999 -9999 -9999 -9999 -9999 -9999 -9999 -9999 -9999 -9999 -9999 -9999 -9999 -9999 -9999 -9999 -9999 -9999 -9999 -9999 -9999 -9999 -9999 -9999 -9999 -9999 -9999 -9999 -9999 -9999 -9999 -9999 -9999 -9999 -9999 -9999 -9999 -9999 -9999 -9999 -9999 -9999 -9999 -9999 -9999 -9999 -9999 -9999 -9999 -9999 -9999 -9999 -9999 -9999 -9999 -9999 -9999 -9999 -9999 -9999 -9999 -9999 -9999 -9999 -9999 -9999 -9999 -9999 -9999 -9999 -9999 -9999 -9999 -9999
-9999 -9999 -9999 -9999 -9999 -9999 -9999 -9999 -9999 -9999 -9999 -9999 -9999 -9999 -9999 -9999 -9999 -9999 -9999 -9999 -9999 -9999 -9999 -9999 -9999 -9999 -9999 -9999 -9999 -9999 -9999 -9999 -9999 -9999 -9999 -9999 -9999 -9999 -9999 -9999 -9999 -9999 -9999 -9999 -9999 -9999 -9999 -9999 -9999 -9999 -9999 -9999 -9999 -9999 -9999 -9999 -9999 -9999 -9999 -9999 -9999 -9999 -9999 -9999 -9999 -9999 -9999 -9999 -9999 -9999 -9999 -9999 -9999 -9999 -9999 -9999 -9999 -9999 -9999 -9999 -9999 -9999 -9999 -9999 -9999 -9999 -9999 -9999 -9999 -9999 -9999 -9999 -9999 -9999 -9999 -9999 -9999 -9999 -9999 -9999 -9999 -9999 -9999 -9999 -9999 -9999 -9999 -9999 -9999 -9999 -9999 -9999 -9999 -9999 -9999 -9999 -9999 -9999 -9999 -9999 -9999 -9999 -9999 -9999 -9999 -9999 -9999 -9999 -9999 -9999 -9999 -9999 -9999 -9999 -9999 -9999 -9999 -9999 -9999 -9999 -9999 -9999 -9999 -9999 -9999 -9999 -9999 -9999 -9999 -9999 -9999 -9999 -9999 -9999 -9999 -9999 -9999 -9999 -9999 -9999 -9999 -9999 -9999 -9999 -9999 -9999 -9999 -9999 -9999 -9999 -9999 -9999 -9999 -9999 -9999 -9999 -9999 -9999 -9999 -9999 -9999 -9999 -9999 -9999 -9999 -9999 -9999 -9999 -9999 -9999 -9999 -9999 -9999 -9999 -9999 -9999 -9999 -9999 -9999 -9999 -9999 -9999 -9999 -9999 -9999 -9999 -9999 -9999 -9999 -9999 -9999 -9999 -9999 -9999 -9999 -9999 -9999 -9999 -9999 -9999 -9999 -9999 -9999 -9999 -9999 -9999 -9999 -9999 -9999 -9999 -9999 -9999 -9999 -9999 -9999 -9999 -9999 -9999 -9999 -9999 -9999 -9999 -9999 -9999 -9999 -9999 -9999 -9999 -9999 -9999 -9999 -9999 -9999 -9999 -9999 -9999 -9999 -9999 -9999 -9999 -9999 -9999 -9999 -9999
-9999 -9999 -9999 -9999 -9999 -9999 -9999 -9999 -9999 -9999 -9999 -9999 -9999 -9999 -9999 -9999 -9999 -9999 -9999 -9999 -9999 -9999 -9999 -9999 -9999 -9999 -9999 -9999 -9999 -9999 -9999 -9999 -9999 -9999 -9999 -9999 -9999 -9999 -9999 -9999 -9999 -9999 -9999 -9999 -9999 -9999 -9999 -9999 -9999 -9999 -9999 -9999 -9999 -9999 -9999 -9999 -9999 -9999 -9999 -9999 -9999 -9999 -9999 -9999 -9999 -9999 -9999 -9999 -9999 -9999 -9999 -9999 -9999 -9999 -9999 -9999 -9999 -9999 -9999 -9999 -9999 -9999 -9999 -9999 -9999 -9999 -9999 -9999 -9999 -9999 -9999 -9999 -9999 -9999 -9999 -9999 -9999 -9999 -9999 -9999 -9999 -9999 -9999 -9999 -9999 -9999 -9999 -9999 -9999 -9999 -9999 -9999 -9999 -9999 -9999 -9999 -9999 -9999 -9999 -9999 -9999 -9999 -9999 -9999 -9999 -9999 -9999 -9999 -9999 -9999 -9999 -9999 -9999 -9999 -9999 -9999 -9999 -9999 -9999 -9999 -9999 -9999 -9999 -9999 -9999 -9999 -9999 -9999 -9999 -9999 -9999 -9999 -9999 -9999 -9999 -9999 -9999 -9999 -9999 -9999 -9999 -9999 -9999 -9999 -9999 -9999 -9999 -9999 -9999 -9999 -9999 -9999 -9999 -9999 -9999 -9999 -9999 -9999 -9999 -9999 -9999 -9999 -9999 -9999 -9999 -9999 -9999 -9999 -9999 -9999 -9999 -9999 -9999 -9999 -9999 -9999 -9999 -9999 -9999 -9999 -9999 -9999 -9999 -9999 -9999 -9999 -9999 -9999 -9999 -9999 -9999 -9999 -9999 -9999 -9999 -9999 -9999 -9999 -9999 -9999 -9999 -9999 -9999 -9999 -9999 -9999 -9999 -9999 -9999 -9999 -9999 -9999 -9999 -9999 -9999 -9999 -9999 -9999 -9999 -9999 -9999 -9999 -9999 -9999 -9999 -9999 -9999 -9999 -9999 -9999 -9999 -9999 -9999 -9999 -9999 -9999 -9999 -9999 -9999 -9999 -9999 -9999 -9999 -9999
-9999 -9999 -9999 -9999 -9999 -9999 -9999 -9999 -9999 -9999 -9999 -9999 -9999 -9999 -9999 -9999 -9999 -9999 -9999 -9999 -9999 -9999 -9999 -9999 -9999 -9999 -9999 -9999 -9999 -9999 -9999 -9999 -9999 -9999 -9999 -9999 -9999 -9999 -9999 -9999 -9999 -9999 -9999 -9999 -9999 -9999 -9999 -9999 -9999 -9999 -9999 -9999 -9999 -9999 -9999 -9999 -9999 -9999 -9999 -9999 -9999 -9999 -9999 -9999 -9999 -9999 -9999 -9999 -9999 -9999 -9999 -9999 -9999 -9999 -9999 -9999 -9999 -9999 -9999 -9999 -9999 -9999 -9999 -9999 -9999 -9999 -9999 -9999 -9999 -9999 -9999 -9999 -9999 -9999 -9999 -9999 -9999 -9999 -9999 -9999 -9999 -9999 -9999 -9999 -9999 -9999 -9999 -9999 -9999 -9999 -9999 -9999 -9999 -9999 -9999 -9999 -9999 -9999 -9999 -9999 -9999 -9999 -9999 -9999 -9999 -9999 -9999 -9999 -9999 -9999 -9999 -9999 -9999 -9999 -9999 -9999 -9999 -9999 -9999 -9999 -9999 -9999 -9999 -9999 -9999 -9999 -9999 -9999 -9999 -9999 -9999 -9999 -9999 -9999 -9999 -9999 -9999 -9999 -9999 -9999 -9999 -9999 -9999 -9999 -9999 -9999 -9999 -9999 -9999 -9999 -9999 -9999 -9999 -9999 -9999 -9999 -9999 -9999 -9999 -9999 -9999 -9999 -9999 -9999 -9999 -9999 -9999 -9999 -9999 -9999 -9999 -9999 -9999 -9999 -9999 -9999 -9999 -9999 -9999 -9999 -9999 -9999 -9999 -9999 -9999 -9999 -9999 -9999 -9999 -9999 -9999 -9999 -9999 -9999 -9999 -9999 -9999 -9999 -9999 -9999 -9999 -9999 -9999 -9999 -9999 -9999 -9999 -9999 -9999 -9999 -9999 -9999 -9999 -9999 -9999 -9999 -9999 -9999 -9999 -9999 -9999 -9999 -9999 -9999 -9999 -9999 -9999 -9999 -9999 -9999 -9999 -9999 -9999 -9999 -9999 -9999 -9999 -9999 -9999 -9999 -9999 -9999 -9999 -9999
-9999 -9999 -9999 -9999 -9999 -9999 -9999 -9999 -9999 -9999 -9999 -9999 -9999 -9999 -9999 -9999 -9999 -9999 -9999 -9999 -9999 -9999 -9999 -9999 -9999 -9999 -9999 -9999 -9999 -9999 -9999 -9999 -9999 -9999 -9999 -9999 -9999 -9999 -9999 -9999 -9999 -9999 -9999 -9999 -9999 -9999 -9999 -9999 -9999 -9999 -9999 -9999 -9999 -9999 -9999 -9999 -9999 -9999 -9999 -9999 -9999 -9999 -9999 -9999 -9999 -9999 -9999 -9999 -9999 -9999 -9999 -9999 -9999 -9999 -9999 -9999 -9999 -9999 -9999 -9999 -9999 -9999 -9999 -9999 -9999 -9999 -9999 -9999 -9999 -9999 -9999 -9999 -9999 -9999 -9999 -9999 -9999 -9999 -9999 -9999 -9999 -9999 -9999 -9999 -9999 -9999 -9999 -9999 -9999 -9999 -9999 -9999 -9999 -9999 -9999 -9999 -9999 -9999 -9999 -9999 -9999 -9999 -9999 -9999 -9999 -9999 -9999 -9999 -9999 -9999 -9999 -9999 -9999 -9999 -9999 -9999 -9999 -9999 -9999 -9999 -9999 -9999 -9999 -9999 -9999 -9999 -9999 -9999 -9999 -9999 -9999 -9999 -9999 -9999 -9999 -9999 -9999 -9999 -9999 -9999 -9999 -9999 -9999 -9999 -9999 -9999 -9999 -9999 -9999 -9999 -9999 -9999 -9999 -9999 -9999 -9999 -9999 -9999 -9999 -9999 -9999 -9999 -9999 -9999 -9999 -9999 -9999 -9999 -9999 -9999 -9999 -9999 -9999 -9999 -9999 -9999 -9999 -9999 -9999 -9999 -9999 -9999 -9999 -9999 -9999 -9999 -9999 -9999 -9999 -9999 -9999 -9999 -9999 -9999 -9999 -9999 -9999 -9999 -9999 -9999 -9999 -9999 -9999 -9999 -9999 -9999 -9999 -9999 -9999 -9999 -9999 -9999 -9999 -9999 -9999 -9999 -9999 -9999 -9999 -9999 -9999 -9999 -9999 -9999 -9999 -9999 -9999 -9999 -9999 -9999 -9999 -9999 -9999 -9999 -9999 -9999 -9999 -9999 -9999 -9999 -9999 -9999 -9999 -9999
-9999 -9999 -9999 -9999 -9999 -9999 -9999 -9999 -9999 -9999 -9999 -9999 -9999 -9999 -9999 -9999 -9999 -9999 -9999 -9999 -9999 -9999 -9999 -9999 -9999 -9999 -9999 -9999 -9999 -9999 -9999 -9999 -9999 -9999 -9999 -9999 -9999 -9999 -9999 -9999 -9999 -9999 -9999 -9999 -9999 -9999 -9999 -9999 -9999 -9999 -9999 -9999 -9999 -9999 -9999 -9999 -9999 -9999 -9999 -9999 -9999 -9999 -9999 -9999 -9999 -9999 -9999 -9999 -9999 -9999 -9999 -9999 -9999 -9999 -9999 -9999 -9999 -9999 -9999 -9999 -9999 -9999 -9999 -9999 -9999 -9999 -9999 -9999 -9999 -9999 -9999 -9999 -9999 -9999 -9999 -9999 -9999 -9999 -9999 -9999 -9999 -9999 -9999 -9999 -9999 -9999 -9999 -9999 -9999 -9999 -9999 -9999 -9999 -9999 -9999 -9999 -9999 -9999 -9999 -9999 -9999 -9999 -9999 -9999 -9999 -9999 -9999 -9999 -9999 -9999 -9999 -9999 -9999 -9999 -9999 -9999 -9999 -9999 -9999 -9999 -9999 -9999 -9999 -9999 -9999 -9999 -9999 -9999 -9999 -9999 -9999 -9999 -9999 -9999 -9999 -9999 -9999 -9999 -9999 -9999 -9999 -9999 -9999 -9999 -9999 -9999 -9999 -9999 -9999 -9999 -9999 -9999 -9999 -9999 -9999 -9999 -9999 -9999 -9999 -9999 -9999 -9999 -9999 -9999 -9999 -9999 -9999 -9999 -9999 -9999 -9999 -9999 -9999 -9999 -9999 -9999 -9999 -9999 -9999 -9999 -9999 -9999 -9999 -9999 -9999 -9999 -9999 -9999 -9999 -9999 -9999 -9999 -9999 -9999 -9999 -9999 -9999 -9999 -9999 -9999 -9999 -9999 -9999 -9999 -9999 -9999 -9999 -9999 -9999 -9999 -9999 -9999 -9999 -9999 -9999 -9999 -9999 -9999 -9999 -9999 -9999 -9999 -9999 -9999 -9999 -9999 -9999 -9999 -9999 -9999 -9999 -9999 -9999 -9999 -9999 -9999 -9999 -9999 -9999 -9999 -9999 -9999 -9999 -9999
-9999 -9999 -9999 -9999 -9999 -9999 -9999 -9999 -9999 -9999 -9999 -9999 -9999 -9999 -9999 -9999 -9999 -9999 -9999 -9999 -9999 -9999 -9999 -9999 -9999 -9999 -9999 -9999 -9999 -9999 -9999 -9999 -9999 -9999 -9999 -9999 -9999 -9999 -9999 -9999 -9999 -9999 -9999 -9999 -9999 -9999 -9999 -9999 -9999 -9999 -9999 -9999 -9999 -9999 -9999 -9999 -9999 -9999 -9999 -9999 -9999 -9999 -9999 -9999 -9999 -9999 -9999 -9999 -9999 -9999 -9999 -9999 -9999 -9999 -9999 -9999 -9999 -9999 -9999 -9999 -9999 -9999 -9999 -9999 -9999 -9999 -9999 -9999 -9999 -9999 -9999 -9999 -9999 -9999 -9999 -9999 -9999 -9999 -9999 -9999 -9999 -9999 -9999 -9999 -9999 -9999 -9999 -9999 -9999 -9999 -9999 -9999 -9999 -9999 -9999 -9999 -9999 -9999 -9999 -9999 -9999 -9999 -9999 -9999 -9999 -9999 -9999 -9999 -9999 -9999 -9999 -9999 -9999 -9999 -9999 -9999 -9999 -9999 -9999 -9999 -9999 -9999 -9999 -9999 -9999 -9999 -9999 -9999 -9999 -9999 -9999 -9999 -9999 -9999 -9999 -9999 -9999 -9999 -9999 -9999 -9999 -9999 -9999 -9999 -9999 -9999 -9999 -9999 -9999 -9999 -9999 -9999 -9999 -9999 -9999 -9999 -9999 -9999 -9999 -9999 -9999 -9999 -9999 -9999 -9999 -9999 -9999 -9999 -9999 -9999 -9999 -9999 -9999 -9999 -9999 -9999 -9999 -9999 -9999 -9999 -9999 -9999 -9999 -9999 -9999 -9999 -9999 8.00545E-1 7.94139E-1 -9999 -9999 7.85757E-1 7.72065E-1 -9999 -9999 -9999 -9999 -9999 -9999 -9999 -9999 -9999 -9999 -9999 -9999 -9999 -9999 -9999 -9999 -9999 -9999 -9999 -9999 -9999 -9999 -9999 -9999 -9999 -9999 -9999 -9999 -9999 -9999 -9999 -9999 -9999 -9999 -9999 -9999 -9999 -9999 -9999 -9999 -9999 -9999 -9999 -9999 -9999 -9999 -9999 -9999 -9999 -9999 -9999
-9999 -9999 -9999 -9999 -9999 -9999 -9999 -9999 -9999 -9999 -9999 -9999 -9999 -9999 -9999 -9999 -9999 -9999 -9999 -9999 -9999 -9999 -9999 -9999 -9999 -9999 -9999 -9999 -9999 -9999 -9999 -9999 -9999 -9999 -9999 -9999 -9999 -9999 -9999 -9999 -9999 -9999 -9999 -9999 -9999 -9999 -9999 -9999 -9999 -9999 -9999 -9999 -9999 -9999 -9999 -9999 -9999 -9999 -9999 -9999 -9999 -9999 -9999 -9999 -9999 -9999 -9999 -9999 -9999 -9999 -9999 -9999 -9999 -9999 -9999 -9999 -9999 -9999 -9999 -9999 -9999 -9999 -9999 -9999 -9999 -9999 -9999 -9999 -9999 -9999 -9999 -9999 -9999 -9999 -9999 -9999 -9999 -9999 -9999 -9999 -9999 -9999 -9999 -9999 -9999 -9999 -9999 -9999 -9999 -9999 -9999 -9999 -9999 -9999 -9999 -9999 -9999 -9999 -9999 -9999 -9999 -9999 -9999 -9999 -9999 -9999 -9999 -9999 -9999 -9999 -9999 -9999 -9999 -9999 -9999 -9999 -9999 -9999 -9999 -9999 -9999 -9999 -9999 -9999 -9999 -9999 -9999 -9999 -9999 -9999 -9999 -9999 -9999 -9999 -9999 -9999 -9999 -9999 -9999 -9999 -9999 -9999 -9999 -9999 -9999 -9999 -9999 -9999 -9999 -9999 -9999 -9999 -9999 -9999 -9999 -9999 -9999 -9999 -9999 -9999 -9999 -9999 -9999 -9999 -9999 -9999 -9999 -9999 -9999 -9999 -9999 -9999 -9999 -9999 -9999 -9999 -9999 -9999 -9999 -9999 -9999 -9999 -9999 -9999 8.0819E-1 -9999 -9999 7.82086E-1 7.68543E-1 7.67576E-1 7.62367E-1 7.44868E-1 7.31968E-1 7.1966E-1 7.10707E-1 7.2434E-1 -9999 -9999 -9999 -9999 -9999 -9999 -9999 -9999 -9999 -9999 -9999 -9999 -9999 -9999 -9999 -9999 -9999 -9999 -9999 -9999 -9999 -9999 -9999 -9999 -9999 -9999 -9999 -9999 -9999 -9999 -9999 -9999 -9999 -9999 -9999 -9999 -9999 -9999 -9999 -9999 -9999 -9999 -9999 -9999 -9999 -9999 -9999 -9999
-9999 -9999 -9999 -9999 -9999 -9999 -9999 -9999 -9999 -9999 -9999 -9999 -9999 -9999 -9999 -9999 -9999 -9999 -9999 -9999 -9999 -9999 -9999 -9999 -9999 -9999 -9999 -9999 -9999 -9999 -9999 -9999 -9999 -9999 -9999 -9999 -9999 -9999 -9999 -9999 -9999 -9999 -9999 -9999 -9999 -9999 -9999 -9999 -9999 -9999 -9999 -9999 -9999 -9999 -9999 -9999 -9999 -9999 -9999 -9999 -9999 -9999 -9999 -9999 -9999 -9999 -9999 -9999 -9999 -9999 -9999 -9999 -9999 -9999 -9999 -9999 -9999 -9999 -9999 -9999 -9999 -9999 -9999 -9999 -9999 -9999 -9999 -9999 -9999 -9999 -9999 -9999 -9999 -9999 -9999 -9999 -9999 -9999 -9999 -9999 -9999 -9999 -9999 -9999 -9999 -9999 -9999 -9999 -9999 -9999 -9999 -9999 -9999 -9999 -9999 -9999 -9999 -9999 -9999 -9999 -9999 -9999 -9999 -9999 -9999 -9999 -9999 -9999 -9999 -9999 -9999 -9999 -9999 -9999 -9999 -9999 -9999 -9999 -9999 -9999 -9999 -9999 -9999 -9999 -9999 -9999 -9999 -9999 -9999 -9999 -9999 -9999 -9999 -9999 -9999 -9999 -9999 -9999 -9999 -9999 -9999 -9999 -9999 -9999 -9999 -9999 -9999 -9999 -9999 -9999 -9999 -9999 -9999 -9999 -9999 -9999 -9999 -9999 -9999 -9999 -9999 -9999 -9999 -9999 -9999 -9999 -9999 -9999 -9999 -9999 -9999 -9999 -9999 -9999 -9999 -9999 -9999 -9999 -9999 -9999 -9999 -9999 -9999 7.81089E-1 7.70003E-1 7.4656E-1 7.23331E-1 7.08026E-1 6.90763E-1 6.85412E-1 7.17653E-1 6.89929E-1 6.67379E-1 6.48087E-1 6.47728E-1 6.52222E-1 6.79135E-1 -9999 -9999 -9999 -9999 -9999 -9999 -9999 -9999 -9999 -9999 -9999 -9999 -9999 -9999 -9999 -9999 -9999 -9999 -9999 -9999 -9999 -9999 -9999 -9999 -9999 -9999 -9999 -9999 -9999 -9999 -9999 -9999 -9999 -9999 -9999 -9999 -9999 -9999 -9999 -9999 -9999 -9999 -9999 -9999 -9999 -9999 -9999
-9999 -9999 -9999 -9999 -9999 -9999 -9999 -9999 -9999 -9999 -9999 -9999 -9999 -9999 -9999 -9999 -9999 -9999 -9999 -9999 -9999 -9999 -9999 -9999 -9999 -9999 -9999 -9999 -9999 -9999 -9999 -9999 -9999 -9999 -9999 -9999 -9999 -9999 -9999 -9999 -9999 -9999 -9999 -9999 -9999 -9999 -9999 -9999 -9999 -9999 -9999 -9999 -9999 -9999 -9999 -9999 -9999 -9999 -9999 -9999 -9999 -9999 -9999 -9999 -9999 -9999 -9999 -9999 -9999 -9999 -9999 -9999 -9999 -9999 -9999 -9999 -9999 -9999 -9999 -9999 -9999 -9999 -9999 -9999 -9999 -9999 -9999 -9999 -9999 -9999 -9999 -9999 -9999 -9999 -9999 -9999 -9999 -9999 -9999 -9999 -9999 -9999 -9999 -9999 -9999 -9999 -9999 -9999 -9999 -9999 -9999 -9999 -9999 -9999 -9999 -9999 -9999 -9999 -9999 -9999 -9999 -9999 -9999 -9999 -9999 -9999 -9999 -9999 -9999 -9999 -9999 -9999 -9999 -9999 -9999 -9999 -9999 -9999 -9999 -9999 -9999 -9999 -9999 -9999 -9999 -9999 -9999 -9999 -9999 -9999 -9999 -9999 -9999 -9999 -9999 -9999 -9999 -9999 -9999 -9999 -9999 -9999 -9999 -9999 -9999 -9999 -9999 -9999 -9999 -9999 -9999 -9999 -9999 -9999 -9999 -9999 -9999 -9999 -9999 -9999 -9999 -9999 -9999 -9999 -9999 -9999 -9999 -9999 -9999 -9999 -9999 -9999 -9999 -9999 -9999 -9999 -9999 -9999 -9999 -9999 -9999 7.83004E-1 7.79916E-1 7.74747E-1 7.55E-1 7.30251E-1 6.8289E-1 6.38962E-1 6.19073E-1 6.26382E-1 6.10053E-1 5.7986E-1 5.60389E-1 5.43752E-1 5.36175E-1 5.71693E-1 5.8281E-1 6.19043E-1 6.5111E-1 -9999 -9999 -9999 -9999 -9999 -9999 -9999 -9999 -9999 -9999 -9999 -9999 -9999 -9999 -9999 -9999 -9999 -9999 -9999 -9999 -9999 -9999 -9999 -9999 -9999 -9999 -9999 -9999 -9999 -9999 -9999 -9999 -9999 -9999 -9999 -9999 -9999 -9999 -9999 -9999 -9999 -9999 -9999 -9999 -9999
-9999 -9999 -9999 -9999 -9999 -9999 -9999 -9999 -9999 -9999 -9999 -9999 -9999 -9999 -9999 -9999 -9999 -9999 -9999 -9999 -9999 -9999 -9999 -9999 -9999 -9999 -9999 -9999 -9999 -9999 -9999 -9999 -9999 -9999 -9999 -9999 -9999 -9999 -9999 -9999 -9999 -9999 -9999 -9999 -9999 -9999 -9999 -9999 -9999 -9999 -9999 -9999 -9999 -9999 -9999 -9999 -9999 -9999 -9999 -9999 -9999 -9999 -9999 -9999 -9999 -9999 -9999 -9999 -9999 -9999 -9999 -9999 -9999 -9999 -9999 -9999 -9999 -9999 -9999 -9999 -9999 -9999 -9999 -9999 -9999 -9999 -9999 -9999 -9999 -9999 -9999 -9999 -9999 -9999 -9999 -9999 -9999 -9999 -9999 -9999 -9999 -9999 -9999 -9999 -9999 -9999 -9999 -9999 -9999 -9999 -9999 -9999 -9999 -9999 -9999 -9999 -9999 -9999 -9999 -9999 -9999 -9999 -9999 -9999 -9999 -9999 -9999 -9999 -9999 -9999 -9999 -9999 -9999 -9999 -9999 -9999 -9999 -9999 -9999 -9999 -9999 -9999 -9999 -9999 -9999 -9999 -9999 -9999 -9999 -9999 -9999 -9999 -9999 -9999 -9999 -9999 -9999 -9999 -9999 -9999 -9999 -9999 -9999 -9999 -9999 -9999 -9999 -9999 -9999 -9999 -9999 -9999 -9999 -9999 -9999 -9999 -9999 -9999 -9999 -9999 -9999 -9999 -9999 -9999 -9999 -9999 -9999 -9999 -9999 -9999 -9999 -9999 -9999 -9999 -9999 -9999 -9999 -9999 -9999 -9999 7.89835E-1 7.82188E-1 7.67443E-1 7.66082E-1 7.51197E-1 7.14925E-1 6.54708E-1 5.89926E-1 5.58033E-1 5.61158E-1 5.6834E-1 5.39145E-1 5.15227E-1 5.04821E-1 4.97637E-1 4.71367E-1 4.49339E-1 4.40346E-1 4.90918E-1 6.25893E-1 -9999 -9999 -9999 -9999 -9999 -9999 -9999 -9999 -9999 -9999 -9999 -9999 -9999 -9999 -9999 -9999 -9999 -9999 -9999 -9999 -9999 -9999 -9999 -9999 -9999 -9999 -9999 -9999 -9999 -9999 -9999 -9999 -9999 -9999 -9999 -9999 -9999 -9999 -9999 -9999 -9999 -9999 -9999 -9999
-9999 -9999 -9999 -9999 -9999 -9999 -9999 -9999 -9999 -9999 -9999 -9999 -9999 -9999 -9999 -9999 -9999 -9999 -9999 -9999 -9999 -9999 -9999 -9999 -9999 -9999 -9999 -9999 -9999 -9999 -9999 -9999 -9999 -9999 -9999 -9999 -9999 -9999 -9999 -9999 -9999 -9999 -9999 -9999 -9999 -9999 -9999 -9999 -9999 -9999 -9999 -9999 -9999 -9999 -9999 -9999 -9999 -9999 -9999 -9999 -9999 -9999 -9999 -9999 -9999 -9999 -9999 -9999 -9999 -9999 -9999 -9999 -9999 -9999 -9999 -9999 -9999 -9999 -9999 -9999 -9999 -9999 -9999 -9999 -9999 -9999 -9999 -9999 -9999 -9999 -9999 -9999 -9999 -9999 -9999 -9999 -9999 -9999 -9999 -9999 -9999 -9999 -9999 -9999 -9999 -9999 -9999 -9999 -9999 -9999 -9999 -9999 -9999 -9999 -9999 -9999 -9999 -9999 -9999 -9999 -9999 -9999 -9999 -9999 -9999 -9999 -9999 -9999 -9999 -9999 -9999 -9999 -9999 -9999 -9999 -9999 -9999 -9999 -9999 -9999 -9999 -9999 -9999 -9999 -9999 -9999 -9999 -9999 -9999 -9999 -9999 -9999 -9999 -9999 -9999 -9999 -9999 -9999 -9999 -9999 -9999 -9999 -9999 -9999 -9999 -9999 -9999 -9999 -9999 -9999 -9999 -9999 -9999 -9999 -9999 -9999 -9999 -9999 -9999 -9999 -9999 -9999 -9999 -9999 -9999 -9999 -9999 -9999 -9999 -9999 -9999 -9999 -9999 -9999 -9999 -9999 -9999 -9999 -9999 -9999 7.90609E-1 7.83995E-1 7.56896E-1 7.44281E-1 7.34441E-1 7.12332E-1 6.48424E-1 5.65973E-1 4.97447E-1 4.93373E-1 5.24717E-1 5.02927E-1 4.67186E-1 4.58633E-1 4.5642E-1 4.1941E-1 3.74731E-1 3.55423E-1 3.73458E-1 5.04286E-1 -9999 -9999 -9999 -9999 -9999 -9999 -9999 -9999 -9999 -9999 -9999 -9999 -9999 -9999 -9999 -9999 -9999 -9999 -9999 -9999 -9999 -9999 -9999 -9999 -9999 -9999 -9999 -9999 -9999 -9999 -9999 -9999 -9999 -9999 -9999 -9999 -9999 -9999 -9999 -9999 -9999 -9999 -9999 -9999
-9999 -9999 -9999 -9999 -9999 -9999 -9999 -9999 -9999 -9999 -9999 -9999 -9999 -9999 -9999 -9999 -9999 -9999 -9999 -9999 -9999 -9999 -9999 -9999 -9999 -9999 -9999 -9999 -9999 -9999 -9999 -9999 -9999 -9999 -9999 -9999 -9999 -9999 -9999 -9999 -9999 -9999 -9999 -9999 -9999 -9999 -9999 -9999 -9999 -9999 -9999 -9999 -9999 -9999 -9999 -9999 -9999 -9999 -9999 -9999 -9999 -9999 -9999 -9999 -9999 -9999 -9999 -9999 -9999 -9999 -9999 -9999 -9999 -9999 -9999 -9999 -9999 -9999 -9999 -9999 -9999 -9999 -9999 -9999 -9999 -9999 -9999 -9999 -9999 -9999 -9999 -9999 -9999 -9999 -9999 -9999 -9999 -9999 -9999 -9999 -9999 -9999 -9999 -9999 -9999 -9999 -9999 -9999 -9999 -9999 -9999 -9999 -9999 -9999 -9999 -9999 -9999 -9999 -9999 -9999 -9999 -9999 -9999 -9999 -9999 -9999 -9999 -9999 -9999 -9999 -9999 -9999 -9999 -9999 -9999 -9999 -9999 -9999 -9999 -9999 -9999 -9999 -9999 -9999 -9999 -9999 -9999 -9999 -9999 -9999 -9999 -9999 -9999 -9999 -9999 -9999 -9999 -9999 -9999 -9999 -9999 -9999 -9999 -9999 -9999 -9999 -9999 -9999 -9999 -9999 -9999 -9999 -9999 -9999 -9999 -9999 -9999 -9999 -9999 -9999 -9999 -9999 -9999 -9999 -9999 -9999 -9999 -9999 -9999 -9999 -9999 -9999 -9999 -9999 -9999 -9999 -9999 7.91381E-1 7.91124E-1 7.88799E-1 7.75687E-1 7.61442E-1 7.28392E-1 7.14492E-1 7.14861E-1 6.94E-1 6.38357E-1 5.47586E-1 4.47862E-1 4.38884E-1 4.82114E-1 4.55895E-1 4.11011E-1 4.08382E-1 4.23385E-1 3.68344E-1 3.14944E-1 3.00193E-1 3.25995E-1 4.38679E-1 -9999 -9999 -9999 -9999 -9999 -9999 -9999 -9999 -9999 -9999 -9999 -9999 -9999 -9999 -9999 -9999 -9999 -9999 -9999 -9999 -9999 -9999 -9999 -9999 -9999 -9999 -9999 -9999 -9999 -9999 -9999 -9999 -9999 -9999 -9999 -9999 -9999 -9999 -9999 -9999 -9999 -9999 -9999 -9999
-9999 -9999 -9999 -9999 -9999 -9999 -9999 -9999 -9999 -9999 -9999 -9999 -9999 -9999 -9999 -9999 -9999 -9999 -9999 -9999 -9999 -9999 -9999 -9999 -9999 -9999 -9999 -9999 -9999 -9999 -9999 -9999 -9999 -9999 -9999 -9999 -9999 -9999 -9999 -9999 -9999 -9999 -9999 -9999 -9999 -9999 -9999 -9999 -9999 -9999 -9999 -9999 -9999 -9999 -9999 -9999 -9999 -9999 -9999 -9999 -9999 -9999 -9999 -9999 -9999 -9999 -9999 -9999 -9999 -9999 -9999 -9999 -9999 -9999 -9999 -9999 -9999 -9999 -9999 -9999 -9999 -9999 -9999 -9999 -9999 -9999 -9999 -9999 -9999 -9999 -9999 -9999 -9999 -9999 -9999 -9999 -9999 -9999 -9999 -9999 -9999 -9999 -9999 -9999 -9999 -9999 -9999 -9999 -9999 -9999 -9999 -9999 -9999 -9999 -9999 -9999 -9999 -9999 -9999 -9999 -9999 -9999 -9999 -9999 -9999 -9999 -9999 -9999 -9999 -9999 -9999 -9999 -9999 -9999 -9999 -9999 -9999 -9999 -9999 -9999 -9999 -9999 -9999 -9999 -9999 -9999 -9999 -9999 -9999 -9999 -9999 -9999 -9999 -9999 -9999 -9999 -9999 -9999 -9999 -9999 -9999 -9999 -9999 -9999 -9999 -9999 -9999 -9999 -9999 -9999 -9999 -9999 -9999 -9999 -9999 -9999 -9999 -9999 -9999 -9999 -9999 -9999 -9999 -9999 -9999 -9999 -9999 -9999 -9999 -9999 -9999 -9999 -9999 -9999 -9999 -9999 7.63598E-1 7.61074E-1 7.65857E-1 7.52458E-1 7.25639E-1 6.84706E-1 6.55481E-1 6.51797E-1 6.57453E-1 6.41706E-1 5.74026E-1 4.76922E-1 3.62197E-1 3.3665E-1 3.7045E-1 4.11438E-1 3.60072E-1 3.73025E-1 3.94033E-1 3.42205E-1 3.2599E-1 3.42229E-1 3.72256E-1 4.71947E-1 -9999 -9999 -9999 -9999 -9999 -9999 -9999 -9999 -9999 -9999 -9999 -9999 -9999 -9999 -9999 -9999 -9999 -9999 -9999 -9999 -9999 -9999 -9999 -9999 -9999 -9999 -9999 -9999 -9999 -9999 -9999 -9999 -9999 -9999 -9999 -9999 -9999 -9999 -9999 -9999 -9999 -9999 -9999 -9999
-9999 -9999 -9999 -9999 -9999 -9999 -9999 -9999 -9999 -9999 -9999 -9999 -9999 -9999 -9999 -9999 -9999 -9999 -9999 -9999 -9999 -9999 -9999 -9999 -9999 -9999 -9999 -9999 -9999 -9999 -9999 -9999 -9999 -9999 -9999 -9999 -9999 -9999 -9999 -9999 -9999 -9999 -9999 -9999 -9999 -9999 -9999 -9999 -9999 -9999 -9999 -9999 -9999 -9999 -9999 -9999 -9999 -9999 -9999 -9999 -9999 -9999 -9999 -9999 -9999 -9999 -9999 -9999 -9999 -9999 -9999 -9999 -9999 -9999 -9999 -9999 -9999 -9999 -9999 -9999 -9999 -9999 -9999 -9999 -9999 -9999 -9999 -9999 -9999 -9999 -9999 -9999 -9999 -9999 -9999 -9999 -9999 -9999 -9999 -9999 -9999 -9999 -9999 -9999 -9999 -9999 -9999 -9999 -9999 -9999 -9999 -9999 -9999 -9999 -9999 -9999 -9999 -9999 -9999 -9999 -9999 -9999 -9999 -9999 -9999 -9999 -9999 -9999 -9999 -9999 -9999 -9999 -9999 -9999 -9999 -9999 -9999 -9999 -9999 -9999 -9999 -9999 -9999 -9999 -9999 -9999 -9999 -9999 -9999 -9999 -9999 -9999 -9999 -9999 -9999 -9999 -9999 -9999 -9999 -9999 -9999 -9999 -9999 -9999 -9999 -9999 -9999 -9999 -9999 -9999 -9999 -9999 -9999 -9999 -9999 -9999 -9999 -9999 -9999 -9999 -9999 -9999 -9999 -9999 -9999 -9999 -9999 -9999 -9999 -9999 -9999 -9999 -9999 -9999 -9999 -9999 7.74563E-1 7.68859E-1 7.67248E-1 7.52114E-1 7.20221E-1 6.78359E-1 6.47969E-1 6.45491E-1 6.54032E-1 6.62164E-1 6.00306E-1 4.86005E-1 3.73997E-1 3.09939E-1 3.05361E-1 2.65992E-1 2.45184E-1 2.71358E-1 2.97617E-1 3.57853E-1 3.76399E-1 4.3678E-1 5.02301E-1 5.77402E-1 6.20017E-1 6.6416E-1 -9999 -9999 -9999 -9999 -9999 -9999 -9999 -9999 -9999 -9999 -9999 -9999 -9999 -9999 -9999 -9999 -9999 -9999 -9999 -9999 -9999 -9999 -9999 -9999 -9999 -9999 -9999 -9999 -9999 -9999 -9999 -9999 -9999 -9999 -9999 -9999 -9999 -9999 -9999 -9999 -9999 -9999
-9999 -9999 -9999 -9999 -9999 -9999 -9999 -9999 -9999 -9999 -9999 -9999 -9999 -9999 -9999 -9999 -9999 -9999 -9999 -9999 -9999 -9999 -9999 -9999 -9999 -9999 -9999 -9999 -9999 -9999 -9999 -9999 -9999 -9999 -9999 -9999 -9999 -9999 -9999 -9999 -9999 -9999 -9999 -9999 -9999 -9999 -9999 -9999 -9999 -9999 -9999 -9999 -9999 -9999 -9999 -9999 -9999 -9999 -9999 -9999 -9999 -9999 -9999 -9999 -9999 -9999 -9999 -9999 -9999 -9999 -9999 -9999 -9999 -9999 -9999 -9999 -9999 -9999 -9999 -9999 -9999 -9999 -9999 -9999 -9999 -9999 -9999 -9999 -9999 -9999 -9999 -9999 -9999 -9999 -9999 -9999 -9999 -9999 -9999 -9999 -9999 -9999 -9999 -9999 -9999 -9999 -9999 -9999 -9999 -9999 -9999 -9999 -9999 -9999 -9999 -9999 -9999 -9999 -9999 -9999 -9999 -9999 -9999 -9999 -9999 -9999 -9999 -9999 -9999 -9999 -9999 -9999 -9999 -9999 -9999 -9999 -9999 -9999 -9999 -9999 -9999 -9999 -9999 -9999 -9999 -9999 -9999 -9999 -9999 -9999 -9999 -9999 -9999 -9999 -9999 -9999 -9999 -9999 -9999 -9999 -9999 -9999 -9999 -9999 -9999 -9999 -9999 -9999 -9999 -9999 -9999 -9999 -9999 -9999 -9999 -9999 -9999 -9999 -9999 -9999 -9999 -9999 -9999 -9999 -9999 -9999 -9999 -9999 -9999 -9999 -9999 -9999 -9999 -9999 -9999 -9999 7.86229E-1 7.87591E-1 7.74821E-1 7.54355E-1 7.21879E-1 6.92698E-1 6.76714E-1 6.60951E-1 6.63741E-1 6.68929E-1 6.46957E-1 5.57641E-1 4.32433E-1 3.21408E-1 2.26975E-1 1.71427E-1 1.563E-1 1.86079E-1 2.50678E-1 3.43514E-1 4.31953E-1 5.12734E-1 5.46602E-1 6.34804E-1 6.56818E-1 6.68587E-1 -9999 -9999 -9999 -9999 -9999 -9999 -9999 -9999 -9999 -9999 -9999 -9999 -9999 -9999 -9999 -9999 -9999 -9999 -9999 -9999 -9999 -9999 -9999 -9999 -9999 -9999 -9999 -9999 -9999 -9999 -9999 -9999 -9999 -9999 -9999 -9999 -9999 -9999 -9999 -9999 -9999 -9999
-9999 -9999 -9999 -9999 -9999 -9999 -9999 -9999 -9999 -9999 -9999 -9999 -9999 -9999 -9999 -9999 -9999 -9999 -9999 -9999 -9999 -9999 -9999 -9999 -9999 -9999 -9999 -9999 -9999 -9999 -9999 -9999 -9999 -9999 -9999 -9999 -9999 -9999 -9999 -9999 -9999 -9999 -9999 -9999 -9999 -9999 -9999 -9999 -9999 -9999 -9999 -9999 -9999 -9999 -9999 -9999 -9999 -9999 -9999 -9999 -9999 -9999 -9999 -9999 -9999 -9999 -9999 -9999 -9999 -9999 -9999 -9999 -9999 -9999 -9999 -9999 -9999 -9999 -9999 -9999 -9999 -9999 -9999 -9999 -9999 -9999 -9999 -9999 -9999 -9999 -9999 -9999 -9999 -9999 -9999 -9999 -9999 -9999 -9999 -9999 -9999 -9999 -9999 -9999 -9999 -9999 -9999 -9999 -9999 -9999 -9999 -9999 -9999 -9999 -9999 -9999 -9999 -9999 -9999 -9999 -9999 -9999 -9999 -9999 -9999 -9999 -9999 -9999 -9999 -9999 -9999 -9999 -9999 -9999 -9999 -9999 -9999 -9999 -9999 -9999 -9999 -9999 -9999 -9999 -9999 -9999 -9999 -9999 -9999 -9999 -9999 -9999 -9999 -9999 -9999 -9999 -9999 -9999 -9999 -9999 -9999 -9999 -9999 -9999 -9999 -9999 -9999 -9999 -9999 -9999 -9999 -9999 -9999 -9999 -9999 -9999 -9999 -9999 -9999 -9999 -9999 -9999 -9999 -9999 -9999 -9999 -9999 -9999 -9999 -9999 -9999 -9999 -9999 -9999 -9999 7.87788E-1 7.88018E-1 8.01024E-1 7.85037E-1 7.6544E-1 7.36041E-1 7.0853E-1 6.98695E-1 6.96363E-1 6.76851E-1 6.39892E-1 6.1801E-1 6.06368E-1 4.99783E-1 3.28796E-1 1.81078E-1 1.11279E-1 1.02912E-1 1.46558E-1 2.35322E-1 3.65949E-1 4.7663E-1 5.25335E-1 5.34454E-1 5.60481E-1 5.79131E-1 5.96247E-1 6.50274E-1 -9999 -9999 -9999 -9999 6.68994E-1 -9999 -9999 -9999 -9999 -9999 -9999 -9999 -9999 -9999 -9999 -9999 -9999 -9999 -9999 -9999 -9999 -9999 -9999 -9999 -9999 -9999 -9999 -9999 -9999 -9999 -9999 -9999 -9999 -9999 -9999 -9999 -9999 -9999 -9999 -9999 -9999
-9999 -9999 -9999 -9999 -9999 -9999 -9999 -9999 -9999 -9999 -9999 -9999 -9999 -9999 -9999 -9999 -9999 -9999 -9999 -9999 -9999 -9999 -9999 -9999 -9999 -9999 -9999 -9999 -9999 -9999 -9999 -9999 -9999 -9999 -9999 -9999 -9999 -9999 -9999 -9999 -9999 -9999 -9999 -9999 -9999 -9999 -9999 -9999 -9999 -9999 -9999 -9999 -9999 -9999 -9999 -9999 -9999 -9999 -9999 -9999 -9999 -9999 -9999 -9999 -9999 -9999 -9999 -9999 -9999 -9999 -9999 -9999 -9999 -9999 -9999 -9999 -9999 -9999 -9999 -9999 -9999 -9999 -9999 -9999 -9999 -9999 -9999 -9999 -9999 -9999 -9999 -9999 -9999 -9999 -9999 -9999 -9999 -9999 -9999 -9999 -9999 -9999 -9999 -9999 -9999 -9999 -9999 -9999 -9999 -9999 -9999 -9999 -9999 -9999 -9999 -9999 -9999 -9999 -9999 -9999 -9999 -9999 -9999 -9999 -9999 -9999 -9999 -9999 -9999 -9999 -9999 -9999 -9999 -9999 -9999 -9999 -9999 -9999 -9999 -9999 -9999 -9999 -9999 -9999 -9999 -9999 -9999 -9999 -9999 -9999 -9999 -9999 -9999 -9999 -9999 -9999 -9999 -9999 -9999 -9999 -9999 -9999 -9999 -9999 -9999 -9999 -9999 -9999 -9999 -9999 -9999 -9999 -9999 -9999 -9999 -9999 -9999 -9999 -9999 -9999 -9999 -9999 -9999 -9999 -9999 -9999 -9999 -9999 -9999 -9999 -9999 -9999 -9999 -9999 7.87652E-1 7.55196E-1 7.67693E-1 7.70651E-1 7.66325E-1 7.50816E-1 7.24696E-1 6.99926E-1 6.86802E-1 6.83646E-1 6.54114E-1 6.25211E-1 5.63577E-1 5.31846E-1 4.47548E-1 2.94085E-1 1.45736E-1 9.31304E-2 1.06853E-1 1.72306E-1 2.76051E-1 3.78492E-1 4.20632E-1 4.29465E-1 4.39231E-1 4.82151E-1 5.18563E-1 5.38058E-1 5.67165E-1 5.8004E-1 -9999 6.43646E-1 6.38219E-1 6.46967E-1 -9999 -9999 -9999 -9999 -9999 -9999 -9999 -9999 -9999 -9999 -9999 -9999 -9999 -9999 -9999 -9999 -9999 -9999 -9999 -9999 -9999 -9999 -9999 -9999 -9999 -9999 -9999 -9999 -9999 -9999 -9999 -9999 -9999 -9999 -9999 -9999
-9999 -9999 -9999 -9999 -9999 -9999 -9999 -9999 -9999 -9999 -9999 -9999 -9999 -9999 -9999 -9999 -9999 -9999 -9999 -9999 -9999 -9999 -9999 -9999 -9999 -9999 -9999 -9999 -9999 -9999 -9999 -9999 -9999 -9999 -9999 -9999 -9999 -9999 -9999 -9999 -9999 -9999 -9999 -9999 -9999 -9999 -9999 -9999 -9999 -9999 -9999 -9999 -9999 -9999 -9999 -9999 -9999 -9999 -9999 -9999 -9999 -9999 -9999 -9999 -9999 -9999 -9999 -9999 -9999 -9999 -9999 -9999 -9999 -9999 -9999 -9999 -9999 -9999 -9999 -9999 -9999 -9999 -9999 -9999 -9999 -9999 -9999 -9999 -9999 -9999 -9999 -9999 -9999 -9999 -9999 -9999 -9999 -9999 -9999 -9999 -9999 -9999 -9999 -9999 -9999 -9999 -9999 -9999 -9999 -9999 -9999 -9999 -9999 -9999 -9999 -9999 -9999 -9999 -9999 -9999 -9999 -9999 -9999 -9999 -9999 -9999 -9999 -9999 -9999 -9999 -9999 -9999 -9999 -9999 -9999 -9999 -9999 -9999 -9999 -9999 -9999 -9999 -9999 -9999 -9999 -9999 -9999 -9999 -9999 -9999 -9999 -9999 -9999 -9999 -9999 -9999 -9999 -9999 -9999 -9999 -9999 -9999 -9999 -9999 -9999 -9999 -9999 -9999 -9999 -9999 -9999 -9999 -9999 -9999 -9999 -9999 -9999 -9999 -9999 -9999 -9999 -9999 -9999 -9999 -9999 -9999 -9999 -9999 -9999 -9999 -9999 -9999 -9999 7.54973E-1 7.55436E-1 7.67828E-1 7.70976E-1 7.68302E-1 7.65437E-1 7.62047E-1 7.48875E-1 7.39905E-1 7.28135E-1 6.97968E-1 6.19455E-1 5.23943E-1 4.30706E-1 3.36142E-1 2.40942E-1 1.64959E-1 1.10866E-1 1.18267E-1 1.70142E-1 2.29832E-1 3.06429E-1 3.43514E-1 3.14203E-1 3.05667E-1 3.20158E-1 3.6909E-1 4.28679E-1 4.76293E-1 4.87452E-1 4.88762E-1 4.84334E-1 5.12311E-1 5.61689E-1 -9999 -9999 -9999 -9999 -9999 -9999 -9999 -9999 -9999 -9999 -9999 -9999 -9999 -9999 -9999 -9999 -9999 -9999 -9999 -9999 -9999 -9999 -9999 -9999 -9999 -9999 -9999 -9999 -9999 -9999 -9999 -9999 -9999 -9999 -9999 -9999 -9999
-9999 -9999 -9999 -9999 -9999 -9999 -9999 -9999 -9999 -9999 -9999 -9999 -9999 -9999 -9999 -9999 -9999 -9999 -9999 -9999 -9999 -9999 -9999 -9999 -9999 -9999 -9999 -9999 -9999 -9999 -9999 -9999 -9999 -9999 -9999 -9999 -9999 -9999 -9999 -9999 -9999 -9999 -9999 -9999 -9999 -9999 -9999 -9999 -9999 -9999 -9999 -9999 -9999 -9999 -9999 -9999 -9999 -9999 -9999 -9999 -9999 -9999 -9999 -9999 -9999 -9999 -9999 -9999 -9999 -9999 -9999 -9999 -9999 -9999 -9999 -9999 -9999 -9999 -9999 -9999 -9999 -9999 -9999 -9999 -9999 -9999 -9999 -9999 -9999 -9999 -9999 -9999 -9999 -9999 -9999 -9999 -9999 -9999 -9999 -9999 -9999 -9999 -9999 -9999 -9999 -9999 -9999 -9999 -9999 -9999 -9999 -9999 -9999 -9999 -9999 -9999 -9999 -9999 -9999 -9999 -9999 -9999 -9999 -9999 -9999 -9999 -9999 -9999 -9999 -9999 -9999 -9999 -9999 -9999 -9999 -9999 -9999 -9999 -9999 -9999 -9999 -9999 -9999 -9999 -9999 -9999 -9999 -9999 -9999 -9999 -9999 -9999 -9999 -9999 -9999 -9999 -9999 -9999 -9999 -9999 -9999 -9999 -9999 -9999 -9999 -9999 -9999 -9999 -9999 -9999 -9999 -9999 -9999 -9999 -9999 -9999 -9999 -9999 -9999 -9999 -9999 -9999 -9999 -9999 -9999 -9999 -9999 -9999 -9999 -9999 -9999 -9999 7.55136E-1 7.55939E-1 7.56312E-1 7.68585E-1 7.71673E-1 2.90092E-1 3.06555E-1 7.62828E-1 7.60184E-1 7.57682E-1 7.51379E-1 6.85772E-1 5.38871E-1 3.71675E-1 2.62857E-1 1.82015E-1 1.24562E-1 9.6731E-2 1.18515E-1 1.71195E-1 2.29234E-1 2.7184E-1 2.9666E-1 2.55955E-1 2.4191E-1 2.15956E-1 2.40794E-1 2.83432E-1 3.43273E-1 3.96394E-1 3.82423E-1 3.68003E-1 3.70439E-1 4.15356E-1 5.09976E-1 -9999 -9999 -9999 -9999 -9999 -9999 -9999 -9999 -9999 -9999 6.66179E-1 6.5766E-1 -9999 -9999 -9999 -9999 -9999 -9999 -9999 -9999 -9999 -9999 -9999 -9999 -9999 -9999 -9999 -9999 -9999 -9999 -9999 -9999 -9999 -9999 -9999 -9999 -9999
-9999 -9999 -9999 -9999 -9999 -9999 -9999 -9999 -9999 -9999 -9999 -9999 -9999 -9999 -9999 -9999 -9999 -9999 -9999 -9999 -9999 -9999 -9999 -9999 -9999 -9999 -9999 -9999 -9999 -9999 -9999 -9999 -9999 -9999 -9999 -9999 -9999 -9999 -9999 -9999 -9999 -9999 -9999 -9999 -9999 -9999 -9999 -9999 -9999 -9999 -9999 -9999 -9999 -9999 -9999 -9999 -9999 -9999 -9999 -9999 -9999 -9999 -9999 -9999 -9999 -9999 -9999 -9999 -9999 -9999 -9999 -9999 -9999 -9999 -9999 -9999 -9999 -9999 -9999 -9999 -9999 -9999 -9999 -9999 -9999 -9999 -9999 -9999 -9999 -9999 -9999 -9999 -9999 -9999 -9999 -9999 -9999 -9999 -9999 -9999 -9999 -9999 -9999 -9999 -9999 -9999 -9999 -9999 -9999 -9999 -9999 -9999 -9999 -9999 -9999 -9999 -9999 -9999 -9999 -9999 -9999 -9999 -9999 -9999 -9999 -9999 -9999 -9999 -9999 -9999 -9999 -9999 -9999 -9999 -9999 -9999 -9999 -9999 -9999 -9999 -9999 -9999 -9999 -9999 -9999 -9999 -9999 -9999 -9999 -9999 -9999 -9999 -9999 -9999 -9999 -9999 -9999 -9999 -9999 -9999 -9999 -9999 -9999 -9999 -9999 -9999 -9999 -9999 -9999 -9999 -9999 -9999 -9999 -9999 -9999 -9999 -9999 -9999 -9999 -9999 -9999 -9999 -9999 -9999 -9999 -9999 -9999 -9999 -9999 -9999 -9999 -9999 7.56052E-1 7.56581E-1 7.56767E-1 2.58552E-1 2.74178E-1 2.74196E-1 3.24327E-1 3.6122E-1 3.80526E-1 7.54556E-1 7.18689E-1 5.97989E-1 4.17252E-1 2.43774E-1 1.43517E-1 1.11781E-1 8.61891E-2 8.30709E-2 1.20263E-1 1.68349E-1 2.239E-1 2.61233E-1 2.48431E-1 1.75134E-1 1.34105E-1 1.35641E-1 1.51973E-1 2.0399E-1 2.78322E-1 3.144E-1 2.84172E-1 2.46857E-1 2.57253E-1 3.46605E-1 4.46833E-1 -9999 -9999 -9999 -9999 -9999 -9999 -9999 -9999 -9999 -9999 -9999 -9999 -9999 -9999 -9999 -9999 -9999 -9999 -9999 -9999 -9999 -9999 -9999 -9999 -9999 -9999 -9999 -9999 -9999 -9999 -9999 -9999 -9999 -9999 -9999 -9999 -9999
-9999 -9999 -9999 -9999 -9999 -9999 -9999 -9999 -9999 -9999 -9999 -9999 -9999 -9999 -9999 -9999 -9999 -9999 -9999 -9999 -9999 -9999 -9999 -9999 -9999 -9999 -9999 -9999 -9999 -9999 -9999 -9999 -9999 -9999 -9999 -9999 -9999 -9999 -9999 -9999 -9999 -9999 -9999 -9999 -9999 -9999 -9999 -9999 -9999 -9999 -9999 -9999 -9999 -9999 -9999 -9999 -9999 -9999 -9999 -9999 -9999 -9999 -9999 -9999 -9999 -9999 -9999 -9999 -9999 -9999 -9999 -9999 -9999 -9999 -9999 -9999 -9999 -9999 -9999 -9999 -9999 -9999 -9999 -9999 -9999 -9999 -9999 -9999 -9999 -9999 -9999 -9999 -9999 -9999 -9999 -9999 -9999 -9999 -9999 -9999 -9999 -9999 -9999 -9999 -9999 -9999 -9999 -9999 -9999 -9999 -9999 -9999 -9999 -9999 -9999 -9999 -9999 -9999 -9999 -9999 -9999 -9999 -9999 -9999 -9999 -9999 -9999 -9999 -9999 -9999 -9999 -9999 -9999 -9999 -9999 -9999 -9999 -9999 -9999 -9999 -9999 -9999 -9999 -9999 -9999 -9999 -9999 -9999 -9999 -9999 -9999 -9999 -9999 -9999 -9999 -9999 -9999 -9999 -9999 -9999 -9999 -9999 -9999 -9999 -9999 -9999 -9999 -9999 -9999 -9999 -9999 -9999 -9999 -9999 -9999 -9999 -9999 -9999 -9999 -9999 -9999 -9999 -9999 -9999 -9999 -9999 -9999 -9999 -9999 -9999 -9999 -9999 -9999 7.56913E-1 2.43464E-1 2.58487E-1 2.90383E-1 2.9039E-1 3.07205E-1 3.2427E-1 4.20472E-1 4.60889E-1 4.87276E-1 4.33442E-1 2.78228E-1 1.61086E-1 1.0822E-1 1.7467E-1 1.21321E-1 9.23892E-2 9.01078E-2 1.20163E-1 1.58575E-1 2.0287E-1 1.66829E-1 1.06278E-1 8.01576E-2 9.45109E-2 1.221E-1 1.51184E-1 1.99159E-1 2.25729E-1 2.63927E-1 2.22252E-1 2.12334E-1 2.91712E-1 4.06066E-1 4.53112E-1 5.14574E-1 -9999 -9999 -9999 -9999 -9999 -9999 -9999 -9999 -9999 -9999 -9999 -9999 -9999 -9999 -9999 -9999 -9999 -9999 -9999 -9999 -9999 -9999 -9999 -9999 -9999 -9999 -9999 -9999 -9999 -9999 -9999 -9999 -9999 -9999 -9999
-9999 -9999 -9999 -9999 -9999 -9999 -9999 -9999 -9999 -9999 -9999 -9999 -9999 -9999 -9999 -9999 -9999 -9999 -9999 -9999 -9999 -9999 -9999 -9999 -9999 -9999 -9999 -9999 -9999 -9999 -9999 -9999 -9999 -9999 -9999 -9999 -9999 -9999 -9999 -9999 -9999 -9999 -9999 -9999 -9999 -9999 -9999 -9999 -9999 -9999 -9999 -9999 -9999 -9999 -9999 -9999 -9999 -9999 -9999 -9999 -9999 -9999 -9999 -9999 -9999 -9999 -9999 -9999 -9999 -9999 -9999 -9999 -9999 -9999 -9999 -9999 -9999 -9999 -9999 -9999 -9999 -9999 -9999 -9999 -9999 -9999 -9999 -9999 -9999 -9999 -9999 -9999 -9999 -9999 -9999 -9999 -9999 -9999 -9999 -9999 -9999 -9999 -9999 -9999 -9999 -9999 -9999 -9999 -9999 -9999 -9999 -9999 -9999 -9999 -9999 -9999 -9999 -9999 -9999 -9999 -9999 -9999 -9999 -9999 -9999 -9999 -9999 -9999 -9999 -9999 -9999 -9999 -9999 -9999 -9999 -9999 -9999 -9999 -9999 -9999 -9999 -9999 -9999 -9999 -9999 -9999 -9999 -9999 -9999 -9999 -9999 -9999 -9999 -9999 -9999 -9999 -9999 -9999 -9999 -9999 -9999 -9999 -9999 -9999 -9999 -9999 -9999 -9999 -9999 -9999 -9999 -9999 -9999 -9999 -9999 -9999 -9999 -9999 -9999 -9999 -9999 -9999 -9999 -9999 -9999 -9999 -9999 -9999 -9999 -9999 -9999 -9999 7.29271E-1 7.29517E-1 -9999 2.17468E-1 2.31389E-1 2.31405E-1 2.45994E-1 2.93439E-1 6.54346E-1 6.83433E-1 6.40355E-1 5.05423E-1 3.40655E-1 2.39579E-1 1.99561E-1 2.6914E-1 2.79547E-1 1.20526E-1 7.6744E-2 8.51651E-2 1.05105E-1 1.32072E-1 1.16127E-1 8.3753E-2 7.86133E-2 9.02781E-2 1.19294E-1 1.46284E-1 1.75714E-1 2.16568E-1 2.78551E-1 2.68751E-1 2.52E-1 3.32106E-1 3.45477E-1 3.62455E-1 4.12826E-1 4.47847E-1 5.09677E-1 -9999 -9999 -9999 -9999 6.70997E-1 -9999 -9999 -9999 -9999 -9999 -9999 -9999 -9999 -9999 -9999 -9999 -9999 -9999 -9999 -9999 -9999 -9999 -9999 -9999 -9999 -9999 -9999 -9999 -9999 -9999 -9999 -9999 -9999
-9999 -9999 -9999 -9999 -9999 -9999 -9999 -9999 -9999 -9999 -9999 -9999 -9999 -9999 -9999 -9999 -9999 -9999 -9999 -9999 -9999 -9999 -9999 -9999 -9999 -9999 -9999 -9999 -9999 -9999 -9999 -9999 -9999 -9999 -9999 -9999 -9999 -9999 -9999 -9999 -9999 -9999 -9999 -9999 -9999 -9999 -9999 -9999 -9999 -9999 -9999 -9999 -9999 -9999 -9999 -9999 -9999 -9999 -9999 -9999 -9999 -9999 -9999 -9999 -9999 -9999 -9999 -9999 -9999 -9999 -9999 -9999 -9999 -9999 -9999 -9999 -9999 -9999 -9999 -9999 -9999 -9999 -9999 -9999 -9999 -9999 -9999 -9999 -9999 -9999 -9999 -9999 -9999 -9999 -9999 -9999 -9999 -9999 -9999 -9999 -9999 -9999 -9999 -9999 -9999 -9999 -9999 -9999 -9999 -9999 -9999 -9999 -9999 -9999 -9999 -9999 -9999 -9999 -9999 -9999 -9999 -9999 -9999 -9999 -9999 -9999 -9999 -9999 -9999 -9999 -9999 -9999 -9999 -9999 -9999 -9999 -9999 -9999 -9999 -9999 -9999 -9999 -9999 -9999 -9999 -9999 -9999 -9999 -9999 -9999 -9999 -9999 -9999 -9999 -9999 -9999 -9999 -9999 -9999 -9999 -9999 -9999 -9999 -9999 -9999 -9999 -9999 -9999 -9999 -9999 -9999 -9999 -9999 -9999 -9999 -9999 -9999 -9999 -9999 -9999 -9999 -9999 -9999 -9999 -9999 -9999 -9999 -9999 -9999 -9999 -9999 7.29137E-1 7.29278E-1 7.29237E-1 7.29122E-1 7.29195E-1 2.17522E-1 2.17448E-1 2.31398E-1 2.76985E-1 6.14562E-1 6.64971E-1 6.77676E-1 6.04016E-1 5.51641E-1 4.68082E-1 4.13094E-1 4.66698E-1 4.41029E-1 2.89733E-1 1.32941E-1 1.07012E-1 9.99072E-2 1.04877E-1 8.98031E-2 8.41502E-2 8.71662E-2 1.07038E-1 1.41412E-1 1.81627E-1 1.99998E-1 2.37077E-1 3.04991E-1 3.12531E-1 2.75944E-1 2.59126E-1 2.66522E-1 3.2052E-1 3.41078E-1 3.76987E-1 4.25693E-1 4.88269E-1 5.24145E-1 5.84002E-1 6.1526E-1 6.08387E-1 5.94512E-1 -9999 -9999 -9999 -9999 -9999 -9999 -9999 -9999 -9999 -9999 -9999 -9999 -9999 -9999 -9999 -9999 -9999 -9999 -9999 -9999 -9999 -9999 -9999 -9999 -9999 -9999 -9999
-9999 -9999 -9999 -9999 -9999 -9999 -9999 -9999 -9999 -9999 -9999 -9999 -9999 -9999 -9999 -9999 -9999 -9999 -9999 -9999 -9999 -9999 -9999 -9999 -9999 -9999 -9999 -9999 -9999 -9999 -9999 -9999 -9999 -9999 -9999 -9999 -9999 -9999 -9999 -9999 -9999 -9999 -9999 -9999 -9999 -9999 -9999 -9999 -9999 -9999 -9999 -9999 -9999 -9999 -9999 -9999 -9999 -9999 -9999 -9999 -9999 -9999 -9999 -9999 -9999 -9999 -9999 -9999 -9999 -9999 -9999 -9999 -9999 -9999 -9999 -9999 -9999 -9999 -9999 -9999 -9999 -9999 -9999 -9999 -9999 -9999 -9999 -9999 -9999 -9999 -9999 -9999 -9999 -9999 -9999 -9999 -9999 -9999 -9999 -9999 -9999 -9999 -9999 -9999 -9999 -9999 -9999 -9999 -9999 -9999 -9999 -9999 -9999 -9999 -9999 -9999 -9999 -9999 -9999 -9999 -9999 -9999 -9999 -9999 -9999 -9999 -9999 -9999 -9999 -9999 -9999 -9999 -9999 -9999 -9999 -9999 -9999 -9999 -9999 -9999 -9999 -9999 -9999 -9999 -9999 -9999 -9999 -9999 -9999 -9999 -9999 -9999 -9999 -9999 -9999 -9999 -9999 -9999 -9999 -9999 -9999 -9999 -9999 -9999 -9999 -9999 -9999 -9999 -9999 -9999 -9999 -9999 -9999 -9999 -9999 -9999 -9999 -9999 -9999 -9999 -9999 -9999 -9999 -9999 -9999 -9999 -9999 -9999 -9999 7.28823E-1 7.29099E-1 7.29202E-1 7.2865E-1 7.25211E-1 6.85828E-1 6.76602E-1 7.33754E-1 2.1758E-1 2.17482E-1 2.61209E-1 6.71255E-1 6.8444E-1 6.74619E-1 6.63222E-1 6.75257E-1 6.15246E-1 5.06431E-1 4.55368E-1 4.39458E-1 4.76628E-1 3.94113E-1 3.12838E-1 2.44234E-1 1.84868E-1 9.46532E-2 8.45603E-2 1.02393E-1 1.4231E-1 1.76235E-1 2.00329E-1 2.05386E-1 2.11759E-1 2.13186E-1 2.13799E-1 1.99418E-1 1.9421E-1 2.37859E-1 3.04145E-1 3.15652E-1 3.47939E-1 3.6937E-1 4.22724E-1 4.89173E-1 5.53329E-1 5.89267E-1 5.7474E-1 5.51985E-1 5.27305E-1 6.10566E-1 6.4031E-1 -9999 -9999 -9999 -9999 -9999 -9999 -9999 -9999 -9999 -9999 -9999 -9999 -9999 -9999 -9999 -9999 -9999 -9999 -9999 -9999 -9999 -9999 -9999 -9999
-9999 -9999 -9999 -9999 -9999 -9999 -9999 -9999 -9999 -9999 -9999 -9999 -9999 -9999 -9999 -9999 -9999 -9999 -9999 -9999 -9999 -9999 -9999 -9999 -9999 -9999 -9999 -9999 -9999 -9999 -9999 -9999 -9999 -9999 -9999 -9999 -9999 -9999 -9999 -9999 -9999 -9999 -9999 -9999 -9999 -9999 -9999 -9999 -9999 -9999 -9999 -9999 -9999 -9999 -9999 -9999 -9999 -9999 -9999 -9999 -9999 -9999 -9999 -9999 -9999 -9999 -9999 -9999 -9999 -9999 -9999 -9999 -9999 -9999 -9999 -9999 -9999 -9999 -9999 -9999 -9999 -9999 -9999 -9999 -9999 -9999 -9999 -9999 -9999 -9999 -9999 -9999 -9999 -9999 -9999 -9999 -9999 -9999 -9999 -9999 -9999 -9999 -9999 -9999 -9999 -9999 -9999 -9999 -9999 -9999 -9999 -9999 -9999 -9999 -9999 -9999 -9999 -9999 -9999 -9999 -9999 -9999 -9999 -9999 -9999 -9999 -9999 -9999 -9999 -9999 -9999 -9999 -9999 -9999 -9999 -9999 -9999 -9999 -9999 -9999 -9999 -9999 -9999 -9999 -9999 -9999 -9999 -9999 -9999 -9999 -9999 -9999 -9999 -9999 -9999 -9999 -9999 -9999 -9999 -9999 -9999 -9999 -9999 -9999 -9999 -9999 -9999 -9999 -9999 -9999 -9999 -9999 -9999 -9999 -9999 -9999 -9999 -9999 -9999 -9999 -9999 -9999 -9999 -9999 -9999 -9999 -9999 7.27685E-1 7.27067E-1 7.27453E-1 7.28875E-1 7.29122E-1 7.34658E-1 5.93753E-1 4.68382E-1 4.52529E-1 2.27468E-1 2.30873E-1 2.17546E-1 2.46062E-1 5.73141E-1 6.34875E-1 5.38856E-1 4.81765E-1 5.31904E-1 5.67497E-1 5.83475E-1 6.24622E-1 4.58338E-1 5.27543E-1 5.07336E-1 4.67411E-1 4.21121E-1 3.26314E-1 2.06538E-1 1.01194E-1 1.13779E-1 1.30011E-1 1.30451E-1 1.23237E-1 1.43618E-1 1.574E-1 1.76502E-1 2.02712E-1 2.05123E-1 2.03339E-1 2.52203E-1 3.33334E-1 3.64517E-1 3.53172E-1 3.51236E-1 4.16445E-1 4.76073E-1 5.541E-1 5.58741E-1 5.46153E-1 4.99298E-1 4.67075E-1 4.90573E-1 5.17819E-1 6.06242E-1 -9999 -9999 -9999 -9999 -9999 -9999 -9999 -9999 -9999 -9999 -9999 -9999 -9999 -9999 -9999 -9999 -9999 -9999 -9999 -9999 -9999 -9999 -9999
-9999 -9999 -9999 -9999 -9999 -9999 -9999 -9999 -9999 -9999 -9999 -9999 -9999 -9999 -9999 -9999 -9999 -9999 -9999 -9999 -9999 -9999 -9999 -9999 -9999 -9999 -9999 -9999 -9999 -9999 -9999 -9999 -9999 -9999 -9999 -9999 -9999 -9999 -9999 -9999 -9999 -9999 -9999 -9999 -9999 -9999 -9999 -9999 -9999 -9999 -9999 -9999 -9999 -9999 -9999 -9999 -9999 -9999 -9999 -9999 -9999 -9999 -9999 -9999 -9999 -9999 -9999 -9999 -9999 -9999 -9999 -9999 -9999 -9999 -9999 -9999 -9999 -9999 -9999 -9999 -9999 -9999 -9999 -9999 -9999 -9999 -9999 -9999 -9999 -9999 -9999 -9999 -9999 -9999 -9999 -9999 -9999 -9999 -9999 -9999 -9999 -9999 -9999 -9999 -9999 -9999 -9999 -9999 -9999 -9999 -9999 -9999 -9999 -9999 -9999 -9999 -9999 -9999 -9999 -9999 -9999 -9999 -9999 -9999 -9999 -9999 -9999 -9999 -9999 -9999 -9999 -9999 -9999 -9999 -9999 -9999 -9999 -9999 -9999 -9999 -9999 -9999 -9999 -9999 -9999 -9999 -9999 -9999 -9999 -9999 -9999 -9999 -9999 -9999 -9999 -9999 -9999 -9999 -9999 -9999 -9999 -9999 -9999 -9999 -9999 -9999 -9999 -9999 -9999 -9999 -9999 -9999 -9999 -9999 -9999 -9999 -9999 -9999 -9999 -9999 -9999 -9999 -9999 -9999 -9999 7.27973E-1 7.2166E-1 6.89476E-1 6.74034E-1 6.94502E-1 7.40459E-1 7.42312E-1 7.18407E-1 4.88054E-1 2.89636E-1 2.45203E-1 1.5269E-1 2.1125E-1 2.05565E-1 2.18863E-1 2.77632E-1 2.46511E-1 2.18527E-1 2.18722E-1 4.68236E-1 5.3345E-1 6.30898E-1 5.72232E-1 4.27274E-1 4.79714E-1 5.09945E-1 5.173E-1 3.9439E-1 4.51463E-1 2.86202E-1 1.54237E-1 1.0328E-1 9.33309E-2 9.60365E-2 1.0667E-1 1.29386E-1 1.60522E-1 2.15442E-1 2.32891E-1 2.45325E-1 2.3687E-1 2.65103E-1 3.13597E-1 3.55538E-1 3.83667E-1 3.81401E-1 4.04772E-1 4.66041E-1 5.45761E-1 5.95221E-1 5.53288E-1 4.73028E-1 4.27019E-1 4.38992E-1 4.55358E-1 4.75746E-1 5.61399E-1 6.39474E-1 -9999 -9999 -9999 -9999 -9999 -9999 -9999 -9999 -9999 -9999 -9999 -9999 -9999 -9999 -9999 -9999 -9999 -9999 -9999 -9999 -9999
-9999 -9999 -9999 -9999 -9999 -9999 -9999 -9999 -9999 -9999 -9999 -9999 -9999 -9999 -9999 -9999 -9999 -9999 -9999 -9999 -9999 -9999 -9999 -9999 -9999 -9999 -9999 -9999 -9999 -9999 -9999 -9999 -9999 -9999 -9999 -9999 -9999 -9999 -9999 -9999 -9999 -9999 -9999 -9999 -9999 -9999 -9999 -9999 -9999 -9999 -9999 -9999 -9999 -9999 -9999 -9999 -9999 -9999 -9999 -9999 -9999 -9999 -9999 -9999 -9999 -9999 -9999 -9999 -9999 -9999 -9999 -9999 -9999 -9999 -9999 -9999 -9999 -9999 -9999 -9999 -9999 -9999 -9999 -9999 -9999 -9999 -9999 -9999 -9999 -9999 -9999 -9999 -9999 -9999 -9999 -9999 -9999 -9999 -9999 -9999 -9999 -9999 -9999 -9999 -9999 -9999 -9999 -9999 -9999 -9999 -9999 -9999 -9999 -9999 -9999 -9999 -9999 -9999 -9999 -9999 -9999 -9999 -9999 -9999 -9999 -9999 -9999 -9999 -9999 -9999 -9999 -9999 -9999 -9999 -9999 -9999 -9999 -9999 -9999 -9999 -9999 -9999 -9999 -9999 -9999 -9999 -9999 -9999 -9999 -9999 -9999 -9999 -9999 -9999 -9999 -9999 -9999 -9999 -9999 -9999 -9999 -9999 -9999 -9999 -9999 -9999 -9999 -9999 -9999 -9999 -9999 -9999 -9999 -9999 2.17566E-1 -9999 -9999 -9999 2.17672E-1 2.17696E-1 2.17429E-1 7.27453E-1 7.27154E-1 7.26999E-1 7.2499E-1 7.09712E-1 6.89693E-1 5.98776E-1 5.48691E-1 5.87005E-1 6.95514E-1 7.2471E-1 2.53731E-1 3.04326E-1 2.53089E-1 2.22069E-1 1.6896E-1 1.77808E-1 2.05164E-1 2.32762E-1 2.18673E-1 2.05493E-1 2.05623E-1 2.05601E-1 2.18681E-1 2.73242E-1 5.72078E-1 4.76471E-1 5.73614E-1 4.54999E-1 4.21044E-1 4.94951E-1 4.02484E-1 4.53012E-1 2.65603E-1 2.54264E-1 1.17412E-1 1.07648E-1 1.47895E-1 1.79927E-1 1.87882E-1 2.10672E-1 2.43386E-1 2.33286E-1 2.40051E-1 2.72963E-1 2.78686E-1 3.08267E-1 3.335E-1 3.67745E-1 3.97272E-1 4.26091E-1 4.66432E-1 5.15642E-1 5.59142E-1 5.37051E-1 4.72241E-1 4.15128E-1 4.06707E-1 4.23487E-1 4.37995E-1 4.92338E-1 5.85263E-1 6.16161E-1 5.66199E-1 5.10776E-1 4.93251E-1 5.34001E-1 5.59612E-1 5.74747E-1 -9999 6.25766E-1 6.08163E-1 5.95975E-1 6.34538E-1 -9999 -9999 -9999 -9999 -9999 -9999 -9999 -9999 -9999
-9999 -9999 -9999 -9999 -9999 -9999 -9999 -9999 -9999 -9999 -9999 -9999 -9999 -9999 -9999 -9999 -9999 -9999 -9999 -9999 -9999 -9999 -9999 -9999 -9999 -9999 -9999 -9999 -9999 -9999 -9999 -9999 -9999 -9999 -9999 -9999 -9999 -9999 -9999 -9999 -9999 -9999 -9999 -9999 -9999 -9999 -9999 -9999 -9999 -9999 -9999 -9999 -9999 -9999 -9999 -9999 -9999 -9999 -9999 -9999 -9999 -9999 -9999 -9999 -9999 -9999 -9999 -9999 -9999 -9999 -9999 -9999 -9999 -9999 -9999 -9999 -9999 -9999 -9999 -9999 -9999 -9999 -9999 -9999 -9999 -9999 -9999 -9999 -9999 -9999 -9999 -9999 -9999 -9999 -9999 -9999 -9999 -9999 -9999 -9999 -9999 -9999 -9999 -9999 -9999 -9999 -9999 -9999 -9999 -9999 -9999 -9999 -9999 -9999 -9999 -9999 -9999 -9999 -9999 -9999 -9999 -9999 -9999 -9999 -9999 -9999 -9999 -9999 -9999 -9999 -9999 -9999 -9999 -9999 -9999 -9999 -9999 -9999 -9999 -9999 -9999 -9999 -9999 -9999 -9999 -9999 -9999 -9999 -9999 -9999 -9999 -9999 -9999 -9999 -9999 -9999 -9999 -9999 -9999 -9999 -9999 -9999 -9999 -9999 -9999 -9999 -9999 -9999 -9999 -9999 -9999 2.17473E-1 2.17506E-1 2.17548E-1 2.17615E-1 2.17679E-1 2.17727E-1 2.17504E-1 2.17066E-1 7.28897E-1 7.18049E-1 7.09701E-1 6.77431E-1 6.71265E-1 6.6648E-1 6.51783E-1 6.13001E-1 5.49586E-1 4.88951E-1 5.18018E-1 6.37928E-1 2.6054E-1 3.39645E-1 2.97187E-1 2.02555E-1 1.64113E-1 1.62052E-1 1.87204E-1 2.07587E-1 2.05244E-1 2.05501E-1 2.05634E-1 2.05612E-1 2.05595E-1 2.05604E-1 2.32312E-1 2.32134E-1 2.32072E-1 2.43966E-1 3.18445E-1 3.68667E-1 4.05129E-1 3.37963E-1 2.83158E-1 2.48729E-1 2.99279E-1 2.32481E-1 1.61033E-1 1.70128E-1 1.31791E-1 1.22184E-1 2.85466E-1 3.15401E-1 3.19982E-1 2.69998E-1 2.79086E-1 2.9025E-1 3.41294E-1 3.35513E-1 3.65951E-1 4.31081E-1 4.6943E-1 4.8684E-1 4.85489E-1 4.68732E-1 4.54395E-1 4.48955E-1 4.10445E-1 4.20632E-1 4.41217E-1 4.31779E-1 4.52718E-1 5.105E-1 5.33552E-1 5.07656E-1 3.77685E-1 3.72153E-1 4.42595E-1 4.61758E-1 4.83943E-1 4.76573E-1 5.16257E-1 5.23409E-1 5.37765E-1 5.71497E-1 -9999 -9999 -9999 -9999 -9999 -9999 -9999 -9999 -9999
-9999 -9999 -9999 -9999 -9999 -9999 -9999 -9999 -9999 -9999 -9999 -9999 -9999 -9999 -9999 -9999 -9999 -9999 -9999 -9999 -9999 -9999 -9999 -9999 -9999 -9999 -9999 -9999 -9999 -9999 -9999 -9999 -9999 -9999 -9999 -9999 -9999 -9999 -9999 -9999 -9999 -9999 -9999 -9999 -9999 -9999 -9999 -9999 -9999 -9999 -9999 -9999 -9999 -9999 -9999 -9999 -9999 -9999 -9999 -9999 -9999 -9999 -9999 -9999 -9999 -9999 -9999 -9999 -9999 -9999 -9999 -9999 -9999 -9999 -9999 -9999 -9999 -9999 -9999 -9999 -9999 -9999 -9999 -9999 -9999 -9999 -9999 -9999 -9999 -9999 -9999 -9999 -9999 -9999 -9999 -9999 -9999 -9999 -9999 -9999 -9999 -9999 -9999 -9999 -9999 -9999 -9999 -9999 -9999 -9999 -9999 -9999 -9999 -9999 -9999 -9999 -9999 -9999 -9999 -9999 -9999 -9999 -9999 -9999 -9999 -9999 -9999 -9999 -9999 -9999 -9999 -9999 -9999 -9999 -9999 -9999 -9999 -9999 -9999 -9999 -9999 -9999 -9999 -9999 -9999 -9999 -9999 -9999 -9999 -9999 -9999 -9999 -9999 -9999 -9999 -9999 -9999 -9999 -9999 -9999 -9999 -9999 -9999 -9999 -9999 -9999 -9999 -9999 2.17383E-1 2.1743E-1 2.1748E-1 2.17518E-1 2.17549E-1 2.17589E-1 2.31534E-1 2.31597E-1 2.31136E-1 2.3305E-1 6.92411E-1 6.45089E-1 6.50555E-1 6.50964E-1 6.2703E-1 5.97369E-1 5.77579E-1 5.79877E-1 5.70424E-1 5.42865E-1 4.84503E-1 4.65885E-1 5.58797E-1 2.53667E-1 3.05441E-1 2.99428E-1 2.13017E-1 1.55475E-1 2.00484E-1 1.68292E-1 2.10478E-1 2.05019E-1 2.0542E-1 2.0553E-1 2.05604E-1 2.05643E-1 2.05649E-1 2.05597E-1 2.05612E-1 2.18837E-1 2.18244E-1 2.94107E-1 3.15361E-1 2.42011E-1 2.64065E-1 2.90472E-1 3.61887E-1 3.13229E-1 1.91072E-1 1.44948E-1 1.49801E-1 1.63293E-1 1.43119E-1 1.33722E-1 4.07817E-1 4.23934E-1 3.40514E-1 3.18311E-1 3.78568E-1 3.82268E-1 3.51421E-1 4.26409E-1 5.0171E-1 5.43521E-1 5.44984E-1 4.97988E-1 4.69419E-1 4.954E-1 4.71766E-1 4.92767E-1 4.90058E-1 4.9659E-1 4.69877E-1 4.64282E-1 5.2256E-1 5.30218E-1 4.11239E-1 3.18845E-1 2.97926E-1 2.8995E-1 2.89945E-1 3.19349E-1 3.27303E-1 3.23762E-1 3.77164E-1 4.39534E-1 5.14716E-1 -9999 -9999 -9999 -9999 -9999 -9999 -9999 -9999 -9999
-9999 -9999 -9999 -9999 -9999 -9999 -9999 -9999 -9999 -9999 -9999 -9999 -9999 -9999 -9999 -9999 -9999 -9999 -9999 -9999 -9999 -9999 -9999 -9999 -9999 -9999 -9999 -9999 -9999 -9999 -9999 -9999 -9999 -9999 -9999 -9999 -9999 -9999 -9999 -9999 -9999 -9999 -9999 -9999 -9999 -9999 -9999 -9999 -9999 -9999 -9999 -9999 -9999 -9999 -9999 -9999 -9999 -9999 -9999 -9999 -9999 -9999 -9999 -9999 -9999 -9999 -9999 -9999 -9999 -9999 -9999 -9999 -9999 -9999 -9999 -9999 -9999 -9999 -9999 -9999 -9999 -9999 -9999 -9999 -9999 -9999 -9999 -9999 -9999 -9999 -9999 -9999 -9999 -9999 -9999 -9999 -9999 -9999 -9999 -9999 -9999 -9999 -9999 -9999 -9999 -9999 -9999 -9999 -9999 -9999 -9999 -9999 -9999 -9999 -9999 -9999 -9999 -9999 -9999 -9999 -9999 -9999 -9999 -9999 -9999 -9999 -9999 -9999 -9999 -9999 -9999 -9999 -9999 -9999 -9999 -9999 -9999 -9999 -9999 -9999 -9999 -9999 -9999 -9999 -9999 -9999 -9999 -9999 -9999 -9999 -9999 -9999 -9999 -9999 -9999 -9999 -9999 -9999 -9999 -9999 -9999 -9999 -9999 -9999 -9999 4.70551E-1 4.70522E-1 4.70472E-1 2.17405E-1 2.31394E-1 2.31449E-1 2.31472E-1 2.31493E-1 2.31494E-1 2.31502E-1 2.18811E-1 2.18886E-1 2.38176E-1 2.18267E-1 6.0257E-1 6.0785E-1 6.2376E-1 6.13858E-1 5.86464E-1 5.48904E-1 5.44942E-1 5.49868E-1 5.24638E-1 4.68586E-1 4.29627E-1 2.09487E-1 2.20065E-1 2.50808E-1 1.952E-1 2.30755E-1 1.99434E-1 1.6008E-1 1.68987E-1 1.81829E-1 2.05012E-1 2.05288E-1 2.05353E-1 2.05412E-1 2.05501E-1 2.05575E-1 2.05653E-1 2.0562E-1 2.05627E-1 2.46541E-1 2.85574E-1 2.32595E-1 2.80719E-1 4.04263E-1 3.56821E-1 2.77256E-1 2.16611E-1 2.06092E-1 1.47653E-1 1.63313E-1 1.72574E-1 2.13063E-1 1.48925E-1 4.74379E-1 5.19554E-1 4.69726E-1 4.09227E-1 4.55488E-1 4.99843E-1 4.90562E-1 5.25089E-1 5.86109E-1 6.027E-1 6.04858E-1 5.65796E-1 5.37252E-1 5.3782E-1 5.1535E-1 4.8967E-1 4.69879E-1 4.79682E-1 4.48694E-1 4.57197E-1 5.33012E-1 5.53096E-1 3.88358E-1 2.33681E-1 2.15866E-1 1.89047E-1 1.78222E-1 2.12036E-1 2.2297E-1 2.31002E-1 2.53174E-1 3.63945E-1 5.06715E-1 -9999 -9999 -9999 -9999 -9999 -9999 -9999 -9999 -9999
-9999 -9999 -9999 -9999 -9999 -9999 -9999 -9999 -9999 -9999 -9999 -9999 -9999 -9999 -9999 -9999 -9999 -9999 -9999 -9999 -9999 -9999 -9999 -9999 -9999 -9999 -9999 -9999 -9999 -9999 -9999 -9999 -9999 -9999 -9999 -9999 -9999 -9999 -9999 -9999 -9999 -9999 -9999 -9999 -9999 -9999 -9999 -9999 -9999 -9999 -9999 -9999 -9999 -9999 -9999 -9999 -9999 -9999 -9999 -9999 -9999 -9999 -9999 -9999 -9999 -9999 -9999 -9999 -9999 -9999 -9999 -9999 -9999 -9999 -9999 -9999 -9999 -9999 -9999 -9999 -9999 -9999 -9999 -9999 -9999 -9999 -9999 -9999 -9999 -9999 -9999 -9999 -9999 -9999 -9999 -9999 -9999 -9999 -9999 -9999 -9999 -9999 -9999 -9999 -9999 -9999 -9999 -9999 -9999 -9999 -9999 -9999 -9999 -9999 -9999 -9999 -9999 -9999 -9999 -9999 -9999 -9999 -9999 -9999 -9999 -9999 -9999 -9999 -9999 -9999 -9999 -9999 -9999 -9999 -9999 -9999 -9999 -9999 -9999 -9999 -9999 -9999 -9999 -9999 -9999 -9999 -9999 -9999 -9999 -9999 -9999 -9999 -9999 -9999 -9999 -9999 -9999 -9999 -9999 -9999 -9999 -9999 -9999 -9999 4.70578E-1 4.7055E-1 4.70513E-1 2.31293E-1 2.31343E-1 2.3141E-1 2.31468E-1 2.31496E-1 2.3151E-1 2.18767E-1 2.18695E-1 2.18642E-1 2.32599E-1 2.32763E-1 2.5321E-1 2.45024E-1 6.34387E-1 6.23447E-1 6.01008E-1 5.85404E-1 5.61992E-1 5.43597E-1 5.39559E-1 5.08326E-1 2.1237E-1 1.80623E-1 1.77973E-1 1.67971E-1 1.88337E-1 1.70039E-1 1.42008E-1 1.61037E-1 1.67507E-1 1.82225E-1 1.85669E-1 2.00867E-1 2.01183E-1 2.01232E-1 2.01308E-1 2.01385E-1 2.0147E-1 2.01598E-1 2.01627E-1 2.01308E-1 2.33994E-1 2.06571E-1 2.52495E-1 2.61451E-1 2.81779E-1 2.31615E-1 2.21601E-1 1.82756E-1 1.79839E-1 1.62874E-1 1.84584E-1 2.02329E-1 1.84584E-1 5.95096E-1 5.45756E-1 5.97293E-1 6.0175E-1 5.46387E-1 5.57104E-1 6.07791E-1 6.05155E-1 5.91698E-1 5.60807E-1 5.22585E-1 5.69896E-1 5.47547E-1 5.09045E-1 4.58868E-1 4.10294E-1 3.99194E-1 3.78928E-1 3.43743E-1 3.3656E-1 3.50129E-1 4.66693E-1 5.64852E-1 4.5717E-1 2.48435E-1 1.56209E-1 1.51881E-1 1.42596E-1 1.48167E-1 1.8185E-1 2.16987E-1 2.61343E-1 3.46547E-1 -9999 -9999 -9999 -9999 -9999 -9999 -9999 -9999 -9999 -9999
-9999 -9999 -9999 -9999 -9999 -9999 -9999 -9999 -9999 -9999 -9999 -9999 -9999 -9999 -9999 -9999 -9999 -9999 -9999 -9999 -9999 -9999 -9999 -9999 -9999 -9999 -9999 -9999 -9999 -9999 -9999 -9999 -9999 -9999 -9999 -9999 -9999 -9999 -9999 -9999 -9999 -9999 -9999 -9999 -9999 -9999 -9999 -9999 -9999 -9999 -9999 -9999 -9999 -9999 -9999 -9999 -9999 -9999 -9999 -9999 -9999 -9999 -9999 -9999 -9999 -9999 -9999 -9999 -9999 -9999 -9999 -9999 -9999 -9999 -9999 -9999 -9999 -9999 -9999 -9999 -9999 -9999 -9999 -9999 -9999 -9999 -9999 -9999 -9999 -9999 -9999 -9999 -9999 -9999 -9999 -9999 -9999 -9999 -9999 -9999 -9999 -9999 -9999 -9999 -9999 -9999 -9999 -9999 -9999 -9999 -9999 -9999 -9999 -9999 -9999 -9999 -9999 -9999 -9999 -9999 -9999 -9999 -9999 -9999 -9999 -9999 -9999 -9999 -9999 -9999 -9999 -9999 -9999 -9999 -9999 -9999 -9999 -9999 -9999 -9999 -9999 -9999 -9999 -9999 -9999 -9999 -9999 -9999 -9999 -9999 -9999 -9999 -9999 -9999 -9999 -9999 -9999 -9999 -9999 -9999 -9999 -9999 4.70605E-1 4.70591E-1 4.70567E-1 4.70522E-1 2.31284E-1 2.31309E-1 2.31335E-1 2.31386E-1 2.18695E-1 2.18754E-1 2.18785E-1 2.32684E-1 2.18652E-1 2.18538E-1 2.32454E-1 2.32503E-1 4.72268E-1 4.92834E-1 2.77327E-1 6.93926E-1 6.60978E-1 6.13842E-1 5.56857E-1 5.09589E-1 4.94266E-1 2.10689E-1 2.12555E-1 1.84788E-1 1.6803E-1 1.39092E-1 1.49632E-1 1.23168E-1 1.25862E-1 1.29431E-1 1.43704E-1 1.69217E-1 1.88724E-1 1.95432E-1 1.95432E-1 1.95674E-1 1.99334E-1 2.01148E-1 2.01308E-1 2.01442E-1 2.0135E-1 2.34923E-1 2.48861E-1 2.32274E-1 2.21589E-1 1.92568E-1 2.14101E-1 2.08427E-1 1.94414E-1 1.91408E-1 1.84216E-1 1.92823E-1 1.9172E-1 2.02329E-1 6.71662E-1 6.62821E-1 6.27683E-1 6.39952E-1 6.53092E-1 6.53523E-1 6.48195E-1 6.38247E-1 6.36171E-1 5.70576E-1 4.74791E-1 4.20181E-1 4.28347E-1 4.101E-1 3.99695E-1 3.40691E-1 2.80947E-1 2.57084E-1 2.35409E-1 2.28965E-1 2.02651E-1 2.37873E-1 4.00465E-1 5.72005E-1 4.94084E-1 3.27118E-1 2.60193E-1 2.1646E-1 1.88201E-1 1.48316E-1 1.66008E-1 2.10798E-1 2.83455E-1 3.92449E-1 -9999 -9999 -9999 -9999 -9999 -9999 -9999 -9999 -9999 -9999
-9999 -9999 -9999 -9999 -9999 -9999 -9999 -9999 -9999 -9999 -9999 -9999 -9999 -9999 -9999 -9999 -9999 -9999 -9999 -9999 -9999 -9999 -9999 -9999 -9999 -9999 -9999 -9999 -9999 -9999 -9999 -9999 -9999 -9999 -9999 -9999 -9999 -9999 -9999 -9999 -9999 -9999 -9999 -9999 -9999 -9999 -9999 -9999 -9999 -9999 -9999 -9999 -9999 -9999 -9999 -9999 -9999 -9999 -9999 -9999 -9999 -9999 -9999 -9999 -9999 -9999 -9999 -9999 -9999 -9999 -9999 -9999 -9999 -9999 -9999 -9999 -9999 -9999 -9999 -9999 -9999 -9999 -9999 -9999 -9999 -9999 -9999 -9999 -9999 -9999 -9999 -9999 -9999 -9999 -9999 -9999 -9999 -9999 -9999 -9999 -9999 -9999 -9999 -9999 -9999 -9999 -9999 -9999 -9999 -9999 -9999 -9999 -9999 -9999 -9999 -9999 -9999 -9999 -9999 -9999 -9999 -9999 -9999 -9999 -9999 -9999 -9999 -9999 -9999 -9999 -9999 -9999 -9999 -9999 -9999 -9999 -9999 -9999 -9999 -9999 -9999 -9999 -9999 -9999 -9999 -9999 -9999 -9999 -9999 -9999 -9999 -9999 -9999 -9999 -9999 -9999 -9999 5.07223E-1 5.07234E-1 4.70615E-1 4.7061E-1 4.70596E-1 4.70572E-1 4.70554E-1 4.70529E-1 2.31276E-1 2.31304E-1 2.31321E-1 2.18547E-1 2.18595E-1 2.18658E-1 2.32646E-1 2.32678E-1 2.32667E-1 2.32592E-1 2.32479E-1 2.18423E-1 2.32401E-1 4.72614E-1 4.9353E-1 5.08049E-1 5.28783E-1 3.06524E-1 3.13416E-1 2.69383E-1 2.52641E-1 2.30532E-1 2.00305E-1 1.96743E-1 1.76779E-1 1.58898E-1 1.4606E-1 1.32776E-1 1.14321E-1 1.29362E-1 1.28226E-1 1.30983E-1 1.73164E-1 1.8778E-1 1.90384E-1 1.88724E-1 1.8778E-1 1.89434E-1 1.95189E-1 2.01155E-1 2.01336E-1 2.01266E-1 2.11736E-1 1.94947E-1 1.98606E-1 2.01162E-1 2.01238E-1 2.01155E-1 1.99541E-1 2.08151E-1 2.15174E-1 2.08351E-1 2.13581E-1 6.84146E-1 6.81748E-1 6.91634E-1 6.7983E-1 6.74159E-1 6.69626E-1 6.55447E-1 6.52683E-1 6.14138E-1 5.91698E-1 5.49318E-1 4.57279E-1 3.56034E-1 3.28036E-1 3.30434E-1 3.23532E-1 3.22082E-1 2.75812E-1 1.86111E-1 1.43165E-1 1.2942E-1 1.411E-1 1.48135E-1 1.94807E-1 4.19006E-1 5.37933E-1 4.64442E-1 4.42365E-1 4.65257E-1 3.78939E-1 2.34945E-1 1.74736E-1 1.70973E-1 2.18864E-1 2.98556E-1 4.01584E-1 4.90532E-1 -9999 -9999 -9999 -9999 -9999 -9999 -9999 -9999 -9999
-9999 -9999 -9999 -9999 -9999 -9999 -9999 -9999 -9999 -9999 -9999 -9999 -9999 -9999 -9999 -9999 -9999 -9999 -9999 -9999 -9999 -9999 -9999 -9999 -9999 -9999 -9999 -9999 -9999 -9999 -9999 -9999 -9999 -9999 -9999 -9999 -9999 -9999 -9999 -9999 -9999 -9999 -9999 -9999 -9999 -9999 -9999 -9999 -9999 -9999 -9999 -9999 -9999 -9999 -9999 -9999 -9999 -9999 -9999 -9999 -9999 -9999 -9999 -9999 -9999 -9999 -9999 -9999 -9999 -9999 -9999 -9999 -9999 -9999 -9999 -9999 -9999 -9999 -9999 -9999 -9999 -9999 -9999 -9999 -9999 -9999 -9999 -9999 -9999 -9999 -9999 -9999 -9999 -9999 -9999 -9999 -9999 -9999 -9999 -9999 -9999 -9999 -9999 -9999 -9999 -9999 -9999 -9999 -9999 -9999 -9999 -9999 -9999 -9999 -9999 -9999 -9999 -9999 -9999 -9999 -9999 -9999 -9999 -9999 -9999 -9999 -9999 -9999 -9999 -9999 -9999 -9999 -9999 -9999 -9999 -9999 -9999 -9999 -9999 -9999 -9999 -9999 -9999 -9999 -9999 -9999 -9999 -9999 -9999 -9999 -9999 -9999 -9999 -9999 5.0717E-1 5.07194E-1 5.07221E-1 4.70615E-1 4.70612E-1 4.70596E-1 4.70557E-1 4.70499E-1 4.70451E-1 4.70433E-1 2.31297E-1 2.31297E-1 2.18516E-1 2.18559E-1 2.18587E-1 2.186E-1 2.32577E-1 2.32611E-1 2.32639E-1 2.3264E-1 2.32588E-1 2.3249E-1 2.32397E-1 2.28028E-1 4.66353E-1 5.29761E-1 5.7061E-1 5.90189E-1 5.69431E-1 5.82547E-1 3.4321E-1 2.59192E-1 2.28308E-1 1.97883E-1 1.8075E-1 1.69295E-1 1.50322E-1 1.41326E-1 1.27617E-1 9.63278E-2 9.69332E-2 1.05467E-1 1.38451E-1 1.74495E-1 1.83576E-1 1.86839E-1 1.8637E-1 1.8404E-1 1.82883E-1 1.88251E-1 1.9836E-1 2.01183E-1 2.01197E-1 2.01148E-1 2.01176E-1 2.01211E-1 2.01273E-1 2.01336E-1 2.01308E-1 7.06789E-1 7.04711E-1 7.1174E-1 7.03072E-1 6.85489E-1 6.8857E-1 6.87235E-1 6.88903E-1 6.86901E-1 6.7094E-1 6.39853E-1 6.09875E-1 5.62105E-1 5.38944E-1 4.9391E-1 4.41151E-1 3.54315E-1 2.78196E-1 2.36501E-1 2.48963E-1 2.30978E-1 2.48558E-1 2.03108E-1 1.35433E-1 1.04305E-1 1.22956E-1 1.55245E-1 1.85207E-1 2.65068E-1 4.33774E-1 5.12616E-1 4.59382E-1 5.20308E-1 5.84299E-1 5.16721E-1 3.47122E-1 2.15793E-1 2.22959E-1 2.56388E-1 3.28143E-1 4.00708E-1 4.70236E-1 5.31293E-1 -9999 -9999 -9999 -9999 -9999 -9999 -9999 -9999
-9999 -9999 -9999 -9999 -9999 -9999 -9999 -9999 -9999 -9999 -9999 -9999 -9999 -9999 -9999 -9999 -9999 -9999 -9999 -9999 -9999 -9999 -9999 -9999 -9999 -9999 -9999 -9999 -9999 -9999 -9999 -9999 -9999 -9999 -9999 -9999 -9999 -9999 -9999 -9999 -9999 -9999 -9999 -9999 -9999 -9999 -9999 -9999 -9999 -9999 -9999 -9999 -9999 -9999 -9999 -9999 -9999 -9999 -9999 -9999 -9999 -9999 -9999 -9999 -9999 -9999 -9999 -9999 -9999 -9999 -9999 -9999 -9999 -9999 -9999 -9999 -9999 -9999 -9999 -9999 -9999 -9999 -9999 -9999 -9999 -9999 -9999 -9999 -9999 -9999 -9999 -9999 -9999 -9999 -9999 -9999 -9999 -9999 -9999 -9999 -9999 -9999 -9999 -9999 -9999 -9999 -9999 -9999 -9999 -9999 -9999 -9999 -9999 -9999 -9999 -9999 -9999 -9999 -9999 -9999 -9999 -9999 -9999 -9999 -9999 -9999 -9999 -9999 -9999 -9999 -9999 -9999 -9999 -9999 -9999 -9999 -9999 -9999 -9999 -9999 -9999 -9999 -9999 -9999 -9999 -9999 -9999 -9999 -9999 -9999 -9999 -9999 -9999 5.07136E-1 5.07165E-1 4.70593E-1 4.70615E-1 4.70598E-1 4.91849E-1 4.91796E-1 4.91699E-1 4.91561E-1 4.91479E-1 2.45953E-1 2.3255E-1 2.18555E-1 2.32509E-1 2.32536E-1 2.32559E-1 2.3256E-1 2.32562E-1 2.32578E-1 2.32595E-1 2.32607E-1 2.28264E-1 2.28185E-1 2.28079E-1 2.28004E-1 4.66447E-1 5.08761E-1 5.50288E-1 5.79148E-1 6.15066E-1 6.2602E-1 5.92353E-1 2.94949E-1 2.33735E-1 1.93631E-1 1.72619E-1 1.61082E-1 1.40176E-1 1.10456E-1 1.23545E-1 8.87061E-2 8.45037E-2 1.13784E-1 1.46875E-1 1.73041E-1 1.76834E-1 1.79095E-1 1.82068E-1 1.81379E-1 1.79778E-1 1.84381E-1 1.91693E-1 1.96161E-1 1.95189E-1 1.93979E-1 1.93979E-1 1.93738E-1 1.94704E-1 7.01306E-1 6.85696E-1 6.86294E-1 7.02599E-1 6.79326E-1 6.92144E-1 6.91814E-1 6.72534E-1 6.84147E-1 6.6742E-1 6.60806E-1 6.03821E-1 5.47358E-1 4.59895E-1 3.96019E-1 3.81628E-1 4.13879E-1 3.94852E-1 2.99436E-1 1.88317E-1 1.41022E-1 1.46021E-1 1.4929E-1 1.58992E-1 1.71325E-1 1.63323E-1 1.86325E-1 2.68258E-1 3.18958E-1 3.52842E-1 4.48453E-1 5.22405E-1 4.56419E-1 4.1734E-1 5.60847E-1 6.38902E-1 6.1388E-1 4.93676E-1 3.6721E-1 2.84308E-1 3.2111E-1 3.71107E-1 4.04697E-1 4.69507E-1 5.05944E-1 -9999 -9999 -9999 -9999 -9999 -9999 -9999 -9999
-9999 -9999 -9999 -9999 -9999 -9999 -9999 -9999 -9999 -9999 -9999 -9999 -9999 -9999 -9999 -9999 -9999 -9999 -9999 -9999 -9999 -9999 -9999 -9999 -9999 -9999 -9999 -9999 -9999 -9999 -9999 -9999 -9999 -9999 -9999 -9999 -9999 -9999 -9999 -9999 -9999 -9999 -9999 -9999 -9999 -9999 -9999 -9999 -9999 -9999 -9999 -9999 -9999 -9999 -9999 -9999 -9999 -9999 -9999 -9999 -9999 -9999 -9999 -9999 -9999 -9999 -9999 -9999 -9999 -9999 -9999 -9999 -9999 -9999 -9999 -9999 -9999 -9999 -9999 -9999 -9999 -9999 -9999 -9999 -9999 -9999 -9999 -9999 -9999 -9999 -9999 -9999 -9999 -9999 -9999 -9999 -9999 -9999 -9999 -9999 -9999 -9999 -9999 -9999 -9999 -9999 -9999 -9999 -9999 -9999 -9999 -9999 -9999 -9999 -9999 -9999 -9999 -9999 -9999 -9999 -9999 -9999 -9999 -9999 -9999 -9999 -9999 -9999 -9999 -9999 -9999 -9999 -9999 -9999 -9999 -9999 -9999 -9999 -9999 -9999 -9999 -9999 -9999 -9999 -9999 -9999 -9999 -9999 -9999 -9999 -9999 -9999 5.07118E-1 4.70545E-1 4.70583E-1 4.70609E-1 4.70611E-1 4.91856E-1 4.91794E-1 4.91708E-1 5.12875E-1 5.12693E-1 4.93495E-1 2.47231E-1 2.32637E-1 2.32573E-1 2.32534E-1 2.32549E-1 2.32567E-1 2.32568E-1 2.32562E-1 2.28241E-1 2.28244E-1 2.42638E-1 2.42622E-1 2.4257E-1 2.42491E-1 2.42411E-1 4.66491E-1 4.87707E-1 5.29997E-1 5.92289E-1 6.31866E-1 5.90932E-1 6.21708E-1 3.1311E-1 2.34659E-1 1.92449E-1 1.67712E-1 1.50559E-1 1.36074E-1 1.19113E-1 8.60901E-2 1.04397E-1 1.07992E-1 1.05539E-1 1.49795E-1 1.69312E-1 1.70402E-1 1.73041E-1 1.78868E-1 1.82529E-1 1.83916E-1 1.87186E-1 1.76826E-1 1.85079E-1 1.8092E-1 1.7955E-1 1.78641E-1 6.72923E-1 6.78404E-1 6.83811E-1 6.71165E-1 6.74581E-1 6.72192E-1 6.81452E-1 6.73626E-1 6.7602E-1 6.78743E-1 6.61496E-1 6.19708E-1 5.46551E-1 4.77392E-1 3.85905E-1 2.72699E-1 2.22993E-1 2.1548E-1 2.83294E-1 3.27156E-1 2.33612E-1 1.37242E-1 8.94445E-2 1.00494E-1 1.24467E-1 1.76106E-1 2.35017E-1 3.26144E-1 4.12261E-1 4.44085E-1 4.78106E-1 4.70971E-1 4.84411E-1 4.70009E-1 3.97293E-1 4.04836E-1 4.87247E-1 6.34861E-1 6.77723E-1 6.33603E-1 5.09574E-1 3.59625E-1 3.14925E-1 3.7662E-1 3.8683E-1 4.35379E-1 5.15913E-1 -9999 -9999 -9999 -9999 -9999 -9999 -9999 -9999
-9999 -9999 -9999 -9999 -9999 -9999 -9999 -9999 -9999 -9999 -9999 -9999 -9999 -9999 -9999 -9999 -9999 -9999 -9999 -9999 -9999 -9999 -9999 -9999 -9999 -9999 -9999 -9999 -9999 -9999 -9999 -9999 -9999 -9999 -9999 -9999 -9999 -9999 -9999 -9999 -9999 -9999 -9999 -9999 -9999 -9999 -9999 -9999 -9999 -9999 -9999 -9999 -9999 -9999 -9999 -9999 -9999 -9999 -9999 -9999 -9999 -9999 -9999 -9999 -9999 -9999 -9999 -9999 -9999 -9999 -9999 -9999 -9999 -9999 -9999 -9999 -9999 -9999 -9999 -9999 -9999 -9999 -9999 -9999 -9999 -9999 -9999 -9999 -9999 -9999 -9999 -9999 -9999 -9999 -9999 -9999 -9999 -9999 -9999 -9999 -9999 -9999 -9999 -9999 -9999 -9999 -9999 -9999 -9999 -9999 -9999 -9999 -9999 -9999 -9999 -9999 -9999 -9999 -9999 -9999 -9999 -9999 -9999 -9999 -9999 -9999 -9999 -9999 -9999 -9999 -9999 -9999 -9999 -9999 -9999 -9999 -9999 -9999 -9999 -9999 -9999 -9999 -9999 -9999 -9999 -9999 -9999 -9999 -9999 5.07054E-1 5.07094E-1 5.07129E-1 4.70557E-1 4.70587E-1 4.91894E-1 4.91903E-1 4.91896E-1 4.91866E-1 4.91823E-1 4.91729E-1 4.93785E-1 4.93545E-1 4.9341E-1 2.47255E-1 2.47239E-1 2.32614E-1 2.32565E-1 2.32567E-1 2.32587E-1 2.28284E-1 2.28266E-1 2.28239E-1 2.42608E-1 2.42606E-1 2.42594E-1 2.42548E-1 2.42479E-1 2.42406E-1 4.66496E-1 4.87771E-1 5.0903E-1 5.26099E-1 5.46917E-1 6.08077E-1 6.02418E-1 3.02425E-1 2.34014E-1 1.98398E-1 1.73328E-1 1.40164E-1 1.27383E-1 1.16689E-1 9.97526E-2 1.16876E-1 9.6273E-2 1.05852E-1 1.51159E-1 1.62569E-1 1.64129E-1 1.69094E-1 1.77284E-1 1.73036E-1 1.76377E-1 1.75929E-1 1.82759E-1 1.76834E-1 1.73262E-1 1.72378E-1 6.6428E-1 6.60785E-1 6.62884E-1 6.68099E-1 6.72579E-1 6.64628E-1 6.38584E-1 5.96004E-1 5.87274E-1 6.18388E-1 6.45205E-1 6.34897E-1 5.44626E-1 4.21497E-1 3.36213E-1 2.83616E-1 1.72826E-1 1.24227E-1 1.24921E-1 1.61463E-1 2.13956E-1 1.87986E-1 1.33667E-1 1.36695E-1 1.77074E-1 2.52005E-1 3.48372E-1 4.28444E-1 4.89807E-1 5.15733E-1 4.2104E-1 3.19456E-1 3.14275E-1 3.28071E-1 3.66601E-1 3.96025E-1 4.34217E-1 4.88979E-1 5.61731E-1 7.04032E-1 6.89146E-1 5.32917E-1 3.41233E-1 2.79001E-1 2.77992E-1 3.50746E-1 4.32484E-1 5.11383E-1 -9999 -9999 -9999 -9999 -9999 -9999 -9999 -9999
-9999 -9999 -9999 -9999 -9999 -9999 -9999 -9999 -9999 -9999 -9999 -9999 -9999 -9999 -9999 -9999 -9999 -9999 -9999 -9999 -9999 -9999 -9999 -9999 -9999 -9999 -9999 -9999 -9999 -9999 -9999 -9999 -9999 -9999 -9999 -9999 -9999 -9999 -9999 -9999 -9999 -9999 -9999 -9999 -9999 -9999 -9999 -9999 -9999 -9999 -9999 -9999 -9999 -9999 -9999 -9999 -9999 -9999 -9999 -9999 -9999 -9999 -9999 -9999 -9999 -9999 -9999 -9999 -9999 -9999 -9999 -9999 -9999 -9999 -9999 -9999 -9999 -9999 -9999 -9999 -9999 -9999 -9999 -9999 -9999 -9999 -9999 -9999 -9999 -9999 -9999 -9999 -9999 -9999 -9999 -9999 -9999 -9999 -9999 -9999 -9999 -9999 -9999 -9999 -9999 -9999 -9999 -9999 -9999 -9999 -9999 -9999 -9999 -9999 -9999 -9999 -9999 -9999 -9999 -9999 -9999 -9999 -9999 -9999 -9999 -9999 -9999 -9999 -9999 -9999 -9999 -9999 -9999 -9999 -9999 -9999 -9999 -9999 -9999 -9999 -9999 -9999 -9999 -9999 -9999 -9999 -9999 -9999 5.07013E-1 5.0706E-1 4.70528E-1 4.7057E-1 4.91879E-1 4.91895E-1 4.91903E-1 4.91896E-1 4.91893E-1 4.91887E-1 4.72791E-1 4.94021E-1 4.93851E-1 4.93612E-1 4.9341E-1 2.62451E-1 2.47243E-1 2.47208E-1 2.47174E-1 2.42647E-1 2.42666E-1 2.42681E-1 2.42675E-1 2.42647E-1 2.42608E-1 2.42578E-1 2.42569E-1 2.42528E-1 2.42473E-1 2.42415E-1 2.39435E-1 4.62537E-1 4.83779E-1 5.26284E-1 5.88859E-1 6.19057E-1 5.86927E-1 2.91944E-1 2.45811E-1 2.16444E-1 1.77646E-1 1.39239E-1 1.30432E-1 1.10655E-1 9.43787E-2 9.3792E-2 8.97783E-2 1.23788E-1 1.52993E-1 1.586E-1 1.60498E-1 1.65431E-1 1.60791E-1 1.68009E-1 1.73036E-1 1.82298E-1 1.75711E-1 1.70183E-1 6.58327E-1 6.56565E-1 6.57271E-1 6.53716E-1 6.54078E-1 6.58679E-1 6.43669E-1 5.81252E-1 5.12742E-1 4.55739E-1 4.62362E-1 5.29348E-1 5.70095E-1 5.60271E-1 4.93757E-1 3.9704E-1 3.24875E-1 2.85678E-1 2.09891E-1 1.3695E-1 1.3248E-1 1.5212E-1 1.72627E-1 1.72207E-1 2.00361E-1 2.88051E-1 3.83288E-1 4.68462E-1 5.46644E-1 5.60475E-1 5.49434E-1 4.58842E-1 2.8066E-1 1.82475E-1 1.73373E-1 2.70762E-1 4.19704E-1 5.41876E-1 5.85422E-1 5.91303E-1 6.01404E-1 6.3375E-1 6.78204E-1 5.5033E-1 3.76209E-1 2.8846E-1 2.62387E-1 2.82675E-1 4.22285E-1 4.8736E-1 -9999 -9999 -9999 -9999 -9999 -9999 -9999 -9999
-9999 -9999 -9999 -9999 -9999 -9999 -9999 -9999 -9999 -9999 -9999 -9999 -9999 -9999 -9999 -9999 -9999 -9999 -9999 -9999 -9999 -9999 -9999 -9999 -9999 -9999 -9999 -9999 -9999 -9999 -9999 -9999 -9999 -9999 -9999 -9999 -9999 -9999 -9999 -9999 -9999 -9999 -9999 -9999 -9999 -9999 -9999 -9999 -9999 -9999 -9999 -9999 -9999 -9999 -9999 -9999 -9999 -9999 -9999 -9999 -9999 -9999 -9999 -9999 -9999 -9999 -9999 -9999 -9999 -9999 -9999 -9999 -9999 -9999 -9999 -9999 -9999 -9999 -9999 -9999 -9999 -9999 -9999 -9999 -9999 -9999 -9999 -9999 -9999 -9999 -9999 -9999 -9999 -9999 -9999 -9999 -9999 -9999 -9999 -9999 -9999 -9999 -9999 -9999 -9999 -9999 -9999 -9999 -9999 -9999 -9999 -9999 -9999 -9999 -9999 -9999 -9999 -9999 -9999 -9999 -9999 -9999 -9999 -9999 -9999 -9999 -9999 -9999 -9999 -9999 -9999 -9999 -9999 -9999 -9999 -9999 -9999 -9999 -9999 -9999 -9999 -9999 -9999 -9999 -9999 -9999 -9999 5.06946E-1 5.0698E-1 4.70463E-1 4.70533E-1 4.91862E-1 4.91885E-1 4.91897E-1 4.91902E-1 4.9189E-1 4.94117E-1 4.72815E-1 4.94106E-1 4.94046E-1 4.93897E-1 4.93675E-1 5.14718E-1 5.14597E-1 2.47251E-1 2.42709E-1 2.42686E-1 2.4267E-1 2.42675E-1 2.42693E-1 2.42701E-1 2.57696E-1 2.42636E-1 2.42581E-1 2.57589E-1 2.5451E-1 2.54479E-1 2.54441E-1 2.54408E-1 2.54389E-1 4.83794E-1 5.26321E-1 5.8862E-1 6.16166E-1 5.7553E-1 2.94565E-1 2.52346E-1 2.24381E-1 1.75318E-1 1.53665E-1 1.38375E-1 1.13872E-1 1.10797E-1 9.86664E-2 1.12036E-1 6.0362E-1 6.32138E-1 6.39641E-1 6.17069E-1 6.35064E-1 6.40056E-1 6.58679E-1 6.54101E-1 6.73608E-1 6.6706E-1 6.61136E-1 6.54798E-1 6.52992E-1 6.53716E-1 6.49641E-1 6.47301E-1 6.46127E-1 6.17712E-1 4.87297E-1 3.50215E-1 3.32439E-1 3.6944E-1 4.08257E-1 4.26957E-1 4.43607E-1 4.66785E-1 4.95832E-1 4.57229E-1 4.0829E-1 3.65796E-1 3.01933E-1 2.94685E-1 3.00717E-1 2.58419E-1 2.50151E-1 3.18709E-1 4.17606E-1 4.8071E-1 5.16908E-1 5.30835E-1 4.93811E-1 4.27986E-1 3.53771E-1 2.4819E-1 2.18291E-1 2.60589E-1 3.64667E-1 5.46798E-1 6.32096E-1 6.10879E-1 5.377E-1 4.79519E-1 4.77961E-1 5.4755E-1 5.93406E-1 5.23213E-1 4.37658E-1 3.67162E-1 3.62763E-1 4.12723E-1 5.03519E-1 5.55585E-1 5.97614E-1 5.95868E-1 5.51103E-1 5.38961E-1 5.23584E-1 -9999 -9999
-9999 -9999 -9999 -9999 -9999 -9999 -9999 -9999 -9999 -9999 -9999 -9999 -9999 -9999 -9999 -9999 -9999 -9999 -9999 -9999 -9999 -9999 -9999 -9999 -9999 -9999 -9999 -9999 -9999 -9999 -9999 -9999 -9999 -9999 -9999 -9999 -9999 -9999 -9999 -9999 -9999 -9999 -9999 -9999 -9999 -9999 -9999 -9999 -9999 -9999 -9999 -9999 -9999 -9999 -9999 -9999 -9999 -9999 -9999 -9999 -9999 -9999 -9999 -9999 -9999 -9999 -9999 -9999 -9999 -9999 -9999 -9999 -9999 -9999 -9999 -9999 -9999 -9999 -9999 -9999 -9999 -9999 -9999 -9999 -9999 -9999 -9999 -9999 -9999 -9999 -9999 -9999 -9999 -9999 -9999 -9999 -9999 -9999 -9999 -9999 -9999 -9999 -9999 -9999 -9999 -9999 -9999 -9999 -9999 -9999 -9999 -9999 -9999 -9999 -9999 -9999 -9999 -9999 -9999 -9999 -9999 -9999 -9999 -9999 -9999 -9999 -9999 -9999 -9999 -9999 -9999 -9999 -9999 -9999 -9999 -9999 -9999 -9999 -9999 -9999 -9999 -9999 -9999 -9999 -9999 -9999 5.06895E-1 4.70349E-1 4.70394E-1 4.70458E-1 4.91792E-1 4.91845E-1 4.91877E-1 4.91895E-1 4.94141E-1 4.94123E-1 4.94099E-1 4.94098E-1 4.94091E-1 4.94044E-1 4.93925E-1 5.15044E-1 5.1473E-1 5.0818E-1 2.57745E-1 2.57723E-1 2.57714E-1 2.577E-1 2.57699E-1 2.57707E-1 2.57721E-1 2.57727E-1 2.5463E-1 2.5457E-1 2.54524E-1 2.54504E-1 2.54489E-1 2.54465E-1 2.54432E-1 2.54407E-1 4.83798E-1 5.05043E-1 5.67954E-1 6.22409E-1 5.38337E-1 5.22235E-1 2.7925E-1 2.15766E-1 2.01607E-1 1.85217E-1 1.3451E-1 1.15235E-1 1.07969E-1 1.04109E-1 5.89273E-1 6.18202E-1 6.36315E-1 6.23369E-1 6.32975E-1 6.21601E-1 6.21601E-1 6.38811E-1 6.42335E-1 6.6877E-1 6.45201E-1 6.39458E-1 6.35119E-1 6.52659E-1 6.52992E-1 6.41189E-1 6.29927E-1 6.46289E-1 5.96228E-1 4.46548E-1 3.30622E-1 3.45621E-1 3.58161E-1 3.55856E-1 3.92792E-1 4.55958E-1 5.28616E-1 5.94339E-1 5.84187E-1 5.59348E-1 5.78138E-1 5.58059E-1 5.48638E-1 5.3792E-1 4.53086E-1 3.82346E-1 3.50962E-1 3.44392E-1 3.41091E-1 3.71386E-1 3.97948E-1 3.49277E-1 2.81387E-1 2.57804E-1 2.6098E-1 3.55046E-1 4.47116E-1 4.75574E-1 4.96427E-1 5.19061E-1 4.31397E-1 3.31532E-1 2.84055E-1 3.03682E-1 3.9272E-1 4.98669E-1 5.154E-1 5.17659E-1 4.75643E-1 4.33117E-1 4.35787E-1 4.94446E-1 5.18935E-1 5.33099E-1 5.49186E-1 4.82463E-1 3.80166E-1 4.0267E-1 4.45883E-1 5.10886E-1
-9999 -9999 -9999 -9999 -9999 -9999 -9999 -9999 -9999 -9999 -9999 -9999 -9999 -9999 -9999 -9999 -9999 -9999 -9999 -9999 -9999 -9999 -9999 -9999 -9999 -9999 -9999 -9999 -9999 -9999 -9999 -9999 -9999 -9999 -9999 -9999 -9999 -9999 -9999 -9999 -9999 -9999 -9999 -9999 -9999 -9999 -9999 -9999 -9999 -9999 -9999 -9999 -9999 -9999 -9999 -9999 -9999 -9999 -9999 -9999 -9999 -9999 -9999 -9999 -9999 -9999 -9999 -9999 -9999 -9999 -9999 -9999 -9999 -9999 -9999 -9999 -9999 -9999 -9999 -9999 -9999 -9999 -9999 -9999 -9999 -9999 -9999 -9999 -9999 -9999 -9999 -9999 -9999 -9999 -9999 -9999 -9999 -9999 -9999 -9999 -9999 -9999 -9999 -9999 -9999 -9999 -9999 -9999 -9999 -9999 -9999 -9999 -9999 -9999 -9999 -9999 -9999 -9999 -9999 -9999 -9999 -9999 -9999 -9999 -9999 -9999 -9999 -9999 -9999 -9999 -9999 -9999 -9999 -9999 -9999 -9999 -9999 -9999 -9999 -9999 -9999 -9999 -9999 -9999 -9999 -9999 4.70296E-1 4.70343E-1 4.70422E-1 4.70481E-1 4.91792E-1 4.9183E-1 4.91867E-1 4.72827E-1 4.94142E-1 4.94127E-1 4.94095E-1 4.94079E-1 4.94072E-1 4.94034E-1 5.15282E-1 5.08695E-1 5.08385E-1 5.29465E-1 2.57751E-1 2.57733E-1 2.57727E-1 2.57716E-1 2.57711E-1 2.57719E-1 2.54668E-1 2.70255E-1 2.70246E-1 2.54604E-1 2.54534E-1 2.54501E-1 2.54488E-1 2.54474E-1 2.54454E-1 2.70086E-1 2.7007E-1 4.83757E-1 5.22012E-1 6.03183E-1 5.6916E-1 5.19831E-1 2.56011E-1 2.42487E-1 1.88644E-1 1.43496E-1 1.07279E-1 9.89702E-2 4.54919E-1 5.35453E-1 5.94947E-1 6.27939E-1 6.42525E-1 6.44881E-1 6.31719E-1 6.20753E-1 6.16072E-1 6.2836E-1 6.31114E-1 6.41976E-1 6.38375E-1 6.50515E-1 6.51949E-1 6.38375E-1 6.56551E-1 6.56581E-1 6.48477E-1 6.47655E-1 6.14408E-1 5.38918E-1 4.92854E-1 5.05522E-1 5.24052E-1 5.3622E-1 5.75485E-1 6.34289E-1 6.71418E-1 6.86073E-1 6.70718E-1 6.68141E-1 6.79787E-1 6.71251E-1 6.62422E-1 6.45501E-1 5.53599E-1 3.59563E-1 2.38771E-1 2.14087E-1 2.39565E-1 3.05439E-1 3.20286E-1 2.41491E-1 2.10893E-1 2.06175E-1 2.98159E-1 4.20959E-1 4.28016E-1 3.56801E-1 3.3145E-1 3.26841E-1 2.68269E-1 1.9623E-1 1.92792E-1 2.32995E-1 2.85941E-1 2.96449E-1 3.8233E-1 4.42225E-1 4.36109E-1 4.44176E-1 3.96629E-1 4.11846E-1 4.4885E-1 4.58044E-1 4.79291E-1 4.14148E-1 2.69445E-1 2.44036E-1 3.45879E-1 4.56726E-1
-9999 -9999 -9999 -9999 -9999 -9999 -9999 -9999 -9999 -9999 -9999 -9999 -9999 -9999 -9999 -9999 -9999 -9999 -9999 -9999 -9999 -9999 -9999 -9999 -9999 -9999 -9999 -9999 -9999 -9999 -9999 -9999 -9999 -9999 -9999 -9999 -9999 -9999 -9999 -9999 -9999 -9999 -9999 -9999 -9999 -9999 -9999 -9999 -9999 -9999 -9999 -9999 -9999 -9999 -9999 -9999 -9999 -9999 -9999 -9999 -9999 -9999 -9999 -9999 -9999 -9999 -9999 -9999 -9999 -9999 -9999 -9999 -9999 -9999 -9999 -9999 -9999 -9999 -9999 -9999 -9999 -9999 -9999 -9999 -9999 -9999 -9999 -9999 -9999 -9999 -9999 -9999 -9999 -9999 -9999 -9999 -9999 -9999 -9999 -9999 -9999 -9999 -9999 -9999 -9999 -9999 -9999 -9999 -9999 -9999 -9999 -9999 -9999 -9999 -9999 -9999 -9999 -9999 -9999 -9999 -9999 -9999 -9999 -9999 -9999 -9999 -9999 -9999 -9999 -9999 -9999 -9999 -9999 -9999 -9999 -9999 -9999 -9999 -9999 -9999 -9999 -9999 -9999 -9999 -9999 4.70246E-1 4.70271E-1 4.70349E-1 4.91691E-1 4.91763E-1 4.91804E-1 4.72781E-1 4.72807E-1 4.94133E-1 4.94141E-1 4.94134E-1 4.94106E-1 5.15428E-1 5.1541E-1 5.09013E-1 5.08919E-1 5.08729E-1 5.0843E-1 5.29499E-1 2.73435E-1 2.73425E-1 2.73424E-1 2.7342E-1 2.70237E-1 2.70238E-1 2.70249E-1 2.70264E-1 2.70267E-1 2.70236E-1 2.54573E-1 2.70148E-1 2.70132E-1 2.70125E-1 2.70118E-1 2.66959E-1 2.66944E-1 4.79797E-1 5.00925E-1 5.63817E-1 5.61774E-1 4.99805E-1 2.70452E-1 2.24247E-1 1.54242E-1 1.41237E-1 1.20931E-1 1.1255E-1 3.69928E-1 4.85669E-1 5.76527E-1 6.29201E-1 6.27755E-1 6.47598E-1 6.33812E-1 6.20753E-1 6.13936E-1 6.16498E-1 6.29201E-1 6.36732E-1 6.36732E-1 6.34647E-1 6.45664E-1 6.6461E-1 6.7187E-1 6.81155E-1 6.77412E-1 6.85461E-1 6.87142E-1 6.75702E-1 6.72505E-1 6.78334E-1 6.85795E-1 6.89422E-1 7.06875E-1 6.95134E-1 6.39909E-1 6.37647E-1 6.70193E-1 6.48495E-1 6.29791E-1 5.81218E-1 5.62646E-1 5.88613E-1 5.54082E-1 3.61314E-1 2.33565E-1 2.30175E-1 2.85071E-1 3.35454E-1 2.82489E-1 1.88973E-1 1.77876E-1 2.217E-1 2.99487E-1 3.39974E-1 2.73741E-1 2.22025E-1 2.35842E-1 2.77574E-1 2.07876E-1 1.59183E-1 1.65562E-1 2.0065E-1 2.34765E-1 2.41569E-1 2.84685E-1 3.25279E-1 3.28165E-1 3.1776E-1 3.15714E-1 3.10634E-1 2.60146E-1 3.18669E-1 3.75239E-1 3.40573E-1 2.28408E-1 2.11104E-1 3.3567E-1 4.40121E-1
-9999 -9999 -9999 -9999 -9999 -9999 -9999 -9999 -9999 -9999 -9999 -9999 -9999 -9999 -9999 -9999 -9999 -9999 -9999 -9999 -9999 -9999 -9999 -9999 -9999 -9999 -9999 -9999 -9999 -9999 -9999 -9999 -9999 -9999 -9999 -9999 -9999 -9999 -9999 -9999 -9999 -9999 -9999 -9999 -9999 -9999 -9999 -9999 -9999 -9999 -9999 -9999 -9999 -9999 -9999 -9999 -9999 -9999 -9999 -9999 -9999 -9999 -9999 -9999 -9999 -9999 -9999 -9999 -9999 -9999 -9999 -9999 -9999 -9999 -9999 -9999 -9999 -9999 -9999 -9999 -9999 -9999 -9999 -9999 -9999 -9999 -9999 -9999 -9999 -9999 -9999 -9999 -9999 -9999 -9999 -9999 -9999 -9999 -9999 -9999 -9999 -9999 -9999 -9999 -9999 -9999 -9999 -9999 -9999 -9999 -9999 -9999 -9999 -9999 -9999 -9999 -9999 -9999 -9999 -9999 -9999 -9999 -9999 -9999 -9999 -9999 -9999 -9999 -9999 -9999 -9999 -9999 -9999 -9999 -9999 -9999 -9999 -9999 -9999 -9999 -9999 -9999 -9999 -9999 -9999 4.70014E-1 4.70177E-1 4.70289E-1 4.91642E-1 4.91711E-1 4.7272E-1 4.72774E-1 4.94107E-1 4.94129E-1 4.9414E-1 4.94139E-1 5.15471E-1 5.09051E-1 5.0902E-1 5.08992E-1 5.08925E-1 5.08765E-1 5.29812E-1 5.29552E-1 2.73437E-1 2.7025E-1 2.70251E-1 2.70247E-1 2.7024E-1 2.7024E-1 2.70248E-1 2.70266E-1 2.86768E-1 2.70265E-1 2.70221E-1 2.70171E-1 2.66995E-1 2.66988E-1 2.66987E-1 2.66983E-1 2.66975E-1 2.66969E-1 2.66997E-1 5.006E-1 4.99548E-1 5.2807E-1 2.92757E-1 2.09179E-1 1.7958E-1 1.72979E-1 1.69086E-1 1.2655E-1 1.03825E-1 4.64942E-1 5.59211E-1 6.24987E-1 6.52304E-1 6.51238E-1 6.35899E-1 6.22025E-1 6.09651E-1 5.98858E-1 5.86646E-1 5.82695E-1 5.95382E-1 6.15645E-1 6.43311E-1 6.52664E-1 6.88103E-1 7.04653E-1 7.11027E-1 7.12983E-1 7.14635E-1 7.14125E-1 6.88148E-1 6.46285E-1 6.30051E-1 6.51217E-1 6.55445E-1 5.8692E-1 4.62144E-1 4.98761E-1 6.23135E-1 6.0943E-1 5.1906E-1 4.00536E-1 3.33512E-1 3.89281E-1 4.47272E-1 3.54543E-1 2.4635E-1 2.28886E-1 2.57664E-1 2.70051E-1 2.47178E-1 1.73723E-1 1.67066E-1 1.93809E-1 2.26146E-1 2.13019E-1 1.77814E-1 1.51953E-1 1.9381E-1 2.35281E-1 1.87881E-1 1.29301E-1 1.54675E-1 1.83393E-1 1.90541E-1 2.18819E-1 2.55573E-1 2.23852E-1 2.23212E-1 2.27323E-1 2.17309E-1 2.15956E-1 1.78048E-1 1.77761E-1 2.71646E-1 2.97287E-1 2.5838E-1 2.96205E-1 3.63648E-1 -9999
-9999 -9999 -9999 -9999 -9999 -9999 -9999 -9999 -9999 -9999 -9999 -9999 -9999 -9999 -9999 -9999 -9999 -9999 -9999 -9999 -9999 -9999 -9999 -9999 -9999 -9999 -9999 -9999 -9999 -9999 -9999 -9999 -9999 -9999 -9999 -9999 -9999 -9999 -9999 -9999 -9999 -9999 -9999 -9999 -9999 -9999 -9999 -9999 -9999 -9999 -9999 -9999 -9999 -9999 -9999 -9999 -9999 -9999 -9999 -9999 -9999 -9999 -9999 -9999 -9999 -9999 -9999 -9999 -9999 -9999 -9999 -9999 -9999 -9999 -9999 -9999 -9999 -9999 -9999 -9999 -9999 -9999 -9999 -9999 -9999 -9999 -9999 -9999 -9999 -9999 -9999 -9999 -9999 -9999 -9999 -9999 -9999 -9999 -9999 -9999 -9999 -9999 -9999 -9999 -9999 -9999 -9999 -9999 -9999 -9999 -9999 -9999 -9999 -9999 -9999 -9999 -9999 -9999 -9999 -9999 -9999 -9999 -9999 -9999 -9999 -9999 -9999 -9999 -9999 -9999 -9999 -9999 -9999 -9999 -9999 -9999 -9999 5.01518E-1 -9999 -9999 -9999 -9999 -9999 -9999 -9999 4.61069E-1 4.65434E-1 4.70122E-1 4.72474E-1 4.72541E-1 4.72613E-1 4.72698E-1 4.94066E-1 4.94113E-1 4.94135E-1 5.09127E-1 5.09111E-1 5.09057E-1 5.08999E-1 5.08967E-1 5.08916E-1 5.30127E-1 5.29898E-1 5.25684E-1 2.86763E-1 2.70257E-1 2.86762E-1 2.70256E-1 2.8676E-1 2.70249E-1 2.86761E-1 2.86765E-1 2.8677E-1 2.83504E-1 2.83497E-1 2.67055E-1 2.67018E-1 2.67007E-1 2.8346E-1 2.8346E-1 2.8346E-1 2.66999E-1 2.67004E-1 2.83482E-1 5.42331E-1 5.38323E-1 2.6169E-1 2.03453E-1 1.51066E-1 1.39168E-1 1.3536E-1 9.27213E-2 9.34837E-2 5.06173E-1 5.76206E-1 6.30989E-1 6.3546E-1 6.51577E-1 6.35172E-1 6.09766E-1 5.76206E-1 5.37804E-1 5.18405E-1 5.12207E-1 5.39629E-1 5.7488E-1 6.37564E-1 6.59689E-1 6.97003E-1 7.00083E-1 7.00241E-1 7.00376E-1 7.00173E-1 6.91225E-1 5.98162E-1 4.70632E-1 4.16145E-1 4.15522E-1 4.49568E-1 3.80689E-1 3.24471E-1 4.08407E-1 5.75118E-1 6.46123E-1 5.73675E-1 4.52708E-1 3.07729E-1 2.66452E-1 2.54561E-1 1.84206E-1 1.39291E-1 1.3967E-1 1.68271E-1 1.70279E-1 1.80118E-1 1.40987E-1 1.13971E-1 1.182E-1 1.39353E-1 1.29214E-1 1.14719E-1 1.26107E-1 1.44625E-1 1.66142E-1 1.44072E-1 1.13965E-1 1.07862E-1 1.36579E-1 1.62035E-1 2.21994E-1 2.65103E-1 1.99723E-1 1.49214E-1 1.54056E-1 1.55752E-1 1.68273E-1 1.69318E-1 1.93648E-1 3.3414E-1 4.00656E-1 4.50641E-1 -9999 -9999 -9999
-9999 -9999 -9999 -9999 -9999 -9999 -9999 -9999 -9999 -9999 -9999 -9999 -9999 -9999 -9999 -9999 -9999 -9999 -9999 -9999 -9999 -9999 -9999 -9999 -9999 -9999 -9999 -9999 -9999 -9999 -9999 -9999 -9999 -9999 -9999 -9999 -9999 -9999 -9999 -9999 -9999 -9999 -9999 -9999 -9999 -9999 -9999 -9999 -9999 -9999 -9999 -9999 -9999 -9999 -9999 -9999 -9999 -9999 -9999 -9999 -9999 -9999 -9999 -9999 -9999 -9999 -9999 -9999 -9999 -9999 -9999 -9999 -9999 -9999 -9999 -9999 -9999 -9999 -9999 -9999 -9999 -9999 -9999 -9999 -9999 -9999 -9999 -9999 -9999 -9999 -9999 -9999 -9999 -9999 -9999 -9999 -9999 -9999 -9999 -9999 -9999 -9999 -9999 -9999 -9999 -9999 -9999 -9999 -9999 -9999 -9999 -9999 -9999 -9999 -9999 -9999 -9999 -9999 -9999 -9999 -9999 -9999 -9999 -9999 -9999 -9999 -9999 -9999 -9999 -9999 -9999 -9999 -9999 -9999 -9999 -9999 -9999 -9999 -9999 -9999 -9999 -9999 -9999 -9999 4.56272E-1 4.53224E-1 4.5976E-1 4.50275E-1 4.51263E-1 4.72463E-1 4.7251E-1 4.7258E-1 4.93958E-1 4.94045E-1 4.8774E-1 5.09118E-1 5.09125E-1 5.09085E-1 5.30357E-1 5.30298E-1 5.3025E-1 5.26208E-1 5.26036E-1 5.25774E-1 3.04139E-1 2.86763E-1 2.86765E-1 2.86765E-1 2.86762E-1 2.86762E-1 2.83497E-1 2.83501E-1 2.83504E-1 2.83241E-1 2.83411E-1 2.83493E-1 2.83478E-1 2.83469E-1 2.83467E-1 2.8347E-1 2.83472E-1 2.83471E-1 2.67027E-1 2.63936E-1 2.97402E-1 4.95378E-1 4.8963E-1 2.605E-1 2.31172E-1 1.6749E-1 1.2392E-1 1.30488E-1 1.13843E-1 5.7753E-1 6.24253E-1 6.53351E-1 6.6389E-1 6.5512E-1 6.32246E-1 5.78412E-1 5.24867E-1 4.53653E-1 4.13941E-1 4.15948E-1 4.55047E-1 5.4053E-1 6.2552E-1 6.80355E-1 6.94849E-1 6.8906E-1 6.75635E-1 6.73642E-1 6.56645E-1 6.04225E-1 4.955E-1 3.38546E-1 2.4702E-1 2.24073E-1 2.41236E-1 2.27228E-1 2.50763E-1 3.80231E-1 5.72026E-1 6.41624E-1 6.16696E-1 5.53306E-1 3.54624E-1 1.92467E-1 1.1676E-1 8.73752E-2 7.17967E-2 9.23426E-2 1.15148E-1 1.33935E-1 1.446E-1 1.22162E-1 1.16926E-1 1.26043E-1 1.23827E-1 1.14218E-1 1.23716E-1 1.45415E-1 1.72325E-1 1.72849E-1 1.44258E-1 1.05641E-1 8.65329E-2 8.86162E-2 1.4368E-1 2.03086E-1 2.22356E-1 1.70195E-1 1.18548E-1 1.06486E-1 1.689E-1 2.55107E-1 3.26594E-1 4.29349E-1 -9999 -9999 -9999 -9999 -9999 -9999
-9999 -9999 -9999 -9999 -9999 -9999 -9999 -9999 -9999 -9999 -9999 -9999 -9999 -9999 -9999 -9999 -9999 -9999 -9999 -9999 -9999 -9999 -9999 -9999 -9999 -9999 -9999 -9999 -9999 -9999 -9999 -9999 -9999 -9999 -9999 -9999 -9999 -9999 -9999 -9999 -9999 -9999 -9999 -9999 -9999 -9999 -9999 -9999 -9999 -9999 -9999 -9999 -9999 -9999 -9999 -9999 -9999 -9999 -9999 -9999 -9999 -9999 -9999 -9999 -9999 -9999 -9999 -9999 -9999 -9999 -9999 -9999 -9999 -9999 -9999 -9999 -9999 -9999 -9999 -9999 -9999 -9999 -9999 -9999 -9999 -9999 -9999 -9999 -9999 -9999 -9999 -9999 -9999 -9999 -9999 -9999 -9999 -9999 -9999 -9999 -9999 -9999 -9999 -9999 -9999 -9999 -9999 -9999 -9999 -9999 -9999 -9999 -9999 -9999 -9999 -9999 -9999 -9999 -9999 -9999 -9999 -9999 -9999 -9999 -9999 -9999 -9999 -9999 -9999 -9999 -9999 -9999 -9999 -9999 -9999 -9999 -9999 -9999 -9999 -9999 -9999 -9999 -9999 -9999 4.30079E-1 4.34366E-1 4.44783E-1 4.72385E-1 4.72489E-1 4.72528E-1 4.72544E-1 4.93842E-1 4.87527E-1 4.87587E-1 4.87658E-1 5.09068E-1 5.09119E-1 5.09123E-1 5.30426E-1 5.30355E-1 5.26324E-1 5.26251E-1 5.26108E-1 5.47143E-1 3.04143E-1 3.04133E-1 3.04125E-1 3.04126E-1 2.835E-1 2.835E-1 2.83503E-1 3.00746E-1 3.00643E-1 3.00301E-1 3.00183E-1 3.00747E-1 2.83488E-1 2.83478E-1 2.83477E-1 2.8024E-1 2.80243E-1 2.80242E-1 2.6394E-1 2.63947E-1 2.63956E-1 4.53852E-1 4.88182E-1 2.39289E-1 2.09184E-1 1.54294E-1 1.47713E-1 1.42662E-1 6.22137E-1 6.43235E-1 6.52997E-1 6.61097E-1 6.64238E-1 6.47657E-1 6.23494E-1 5.43652E-1 4.2202E-1 3.53622E-1 3.4554E-1 3.50312E-1 4.04966E-1 5.26221E-1 6.24253E-1 6.83385E-1 6.91047E-1 6.6776E-1 6.07061E-1 5.7241E-1 5.34482E-1 4.92105E-1 4.40803E-1 3.36953E-1 2.1532E-1 1.53944E-1 1.40675E-1 1.78961E-1 2.74646E-1 4.19981E-1 5.23411E-1 5.06452E-1 4.51044E-1 4.63044E-1 3.31789E-1 1.65426E-1 9.46464E-2 7.00035E-2 6.67937E-2 1.09318E-1 1.84911E-1 2.4253E-1 2.50361E-1 2.47238E-1 2.55689E-1 2.67329E-1 2.23697E-1 1.72269E-1 1.67163E-1 1.81046E-1 1.91009E-1 1.86289E-1 1.36523E-1 9.17149E-2 7.48742E-2 7.71041E-2 1.07033E-1 1.39879E-1 1.45523E-1 1.34915E-1 1.3769E-1 1.74917E-1 3.52473E-1 4.60417E-1 -9999 -9999 -9999 -9999 -9999 -9999 -9999 -9999
-9999 -9999 -9999 -9999 -9999 -9999 -9999 -9999 -9999 -9999 -9999 -9999 -9999 -9999 -9999 -9999 -9999 -9999 -9999 -9999 -9999 -9999 -9999 -9999 -9999 -9999 -9999 -9999 -9999 -9999 -9999 -9999 -9999 -9999 -9999 -9999 -9999 -9999 -9999 -9999 -9999 -9999 -9999 -9999 -9999 -9999 -9999 -9999 -9999 -9999 -9999 -9999 -9999 -9999 -9999 -9999 -9999 -9999 -9999 -9999 -9999 -9999 -9999 -9999 -9999 -9999 -9999 -9999 -9999 -9999 -9999 -9999 -9999 -9999 -9999 -9999 -9999 -9999 -9999 -9999 -9999 -9999 -9999 -9999 -9999 -9999 -9999 -9999 -9999 -9999 -9999 -9999 -9999 -9999 -9999 -9999 -9999 -9999 -9999 -9999 -9999 -9999 -9999 -9999 -9999 -9999 -9999 -9999 -9999 -9999 -9999 -9999 -9999 -9999 -9999 -9999 -9999 -9999 -9999 -9999 -9999 -9999 -9999 -9999 -9999 -9999 -9999 -9999 -9999 -9999 -9999 -9999 -9999 -9999 -9999 -9999 -9999 -9999 -9999 -9999 -9999 -9999 -9999 4.3051E-1 4.33068E-1 4.4174E-1 4.51102E-1 4.72452E-1 4.72524E-1 4.72574E-1 4.93876E-1 4.87537E-1 4.87555E-1 4.8757E-1 4.87611E-1 5.08999E-1 5.09072E-1 5.09119E-1 5.26508E-1 5.26476E-1 5.26414E-1 5.26321E-1 5.26166E-1 5.4716E-1 3.0414E-1 3.04124E-1 3.00695E-1 3.00746E-1 3.00747E-1 3.00617E-1 3.00407E-1 3.0042E-1 3.00459E-1 3.00209E-1 2.99839E-1 3.00222E-1 2.80256E-1 2.80245E-1 2.80248E-1 2.80257E-1 2.80261E-1 2.80261E-1 2.80263E-1 2.80256E-1 2.48587E-1 2.63949E-1 2.97071E-1 2.83312E-1 2.1078E-1 1.83515E-1 1.73252E-1 6.69433E-1 6.64933E-1 6.5512E-1 6.36422E-1 6.25098E-1 6.19166E-1 6.03366E-1 5.4622E-1 4.60279E-1 3.64406E-1 3.28971E-1 3.5778E-1 4.07252E-1 4.68637E-1 5.20643E-1 6.05895E-1 6.70467E-1 6.8906E-1 6.62727E-1 5.90493E-1 5.79451E-1 5.77248E-1 5.2613E-1 4.30568E-1 3.36696E-1 2.32561E-1 1.5635E-1 1.29498E-1 1.69448E-1 2.44583E-1 3.09926E-1 3.09581E-1 2.67491E-1 2.31327E-1 2.67195E-1 2.63413E-1 2.32903E-1 1.87348E-1 1.64735E-1 1.41858E-1 2.07953E-1 3.69608E-1 4.74679E-1 4.58922E-1 4.18392E-1 3.87904E-1 3.54988E-1 3.30258E-1 2.63151E-1 1.85488E-1 1.39603E-1 1.43184E-1 1.24169E-1 9.83721E-2 7.50198E-2 8.05953E-2 1.01508E-1 1.19063E-1 1.24558E-1 1.3932E-1 1.68374E-1 2.20353E-1 3.29606E-1 4.48954E-1 -9999 -9999 -9999 -9999 -9999 -9999 -9999 -9999 -9999
-9999 -9999 -9999 -9999 -9999 -9999 -9999 -9999 -9999 -9999 -9999 -9999 -9999 -9999 -9999 -9999 -9999 -9999 -9999 -9999 -9999 -9999 -9999 -9999 -9999 -9999 -9999 -9999 -9999 -9999 -9999 -9999 -9999 -9999 -9999 -9999 -9999 -9999 -9999 -9999 -9999 -9999 -9999 -9999 -9999 -9999 -9999 -9999 -9999 -9999 -9999 -9999 -9999 -9999 -9999 -9999 -9999 -9999 -9999 -9999 -9999 -9999 -9999 -9999 -9999 -9999 -9999 -9999 -9999 -9999 -9999 -9999 -9999 -9999 -9999 -9999 -9999 -9999 -9999 -9999 -9999 -9999 -9999 -9999 -9999 -9999 -9999 -9999 -9999 -9999 -9999 -9999 -9999 -9999 -9999 -9999 -9999 -9999 -9999 -9999 -9999 -9999 -9999 -9999 -9999 -9999 -9999 -9999 -9999 -9999 -9999 -9999 -9999 -9999 -9999 -9999 -9999 -9999 -9999 -9999 -9999 -9999 -9999 -9999 -9999 -9999 -9999 -9999 -9999 -9999 -9999 -9999 -9999 -9999 -9999 -9999 -9999 -9999 -9999 -9999 -9999 4.34827E-1 4.11881E-1 4.09745E-1 4.34799E-1 4.42609E-1 4.71873E-1 4.72379E-1 4.72459E-1 4.66181E-1 4.87485E-1 4.87549E-1 4.87608E-1 5.08972E-1 5.08987E-1 5.09015E-1 5.05083E-1 5.05118E-1 5.265E-1 5.26509E-1 5.26481E-1 5.26385E-1 5.4745E-1 5.68168E-1 3.18622E-1 3.36718E-1 3.18243E-1 3.00643E-1 3.18512E-1 3.18229E-1 3.17988E-1 3.0017E-1 3.00196E-1 2.99932E-1 3.13516E-1 2.96339E-1 2.97201E-1 2.80257E-1 2.80262E-1 2.96862E-1 2.79414E-1 2.79182E-1 2.79129E-1 2.79979E-1 2.48589E-1 2.19834E-1 2.19915E-1 2.06759E-1 2.06212E-1 2.05958E-1 7.01679E-1 6.91843E-1 6.61069E-1 6.27312E-1 5.89074E-1 5.47815E-1 5.17939E-1 4.68824E-1 4.02099E-1 3.65638E-1 3.55502E-1 4.07207E-1 4.54515E-1 4.95002E-1 4.89398E-1 4.99394E-1 5.62131E-1 6.58488E-1 7.11043E-1 7.05786E-1 6.82553E-1 6.75058E-1 6.66893E-1 6.20003E-1 5.22889E-1 4.01888E-1 2.87118E-1 2.05313E-1 1.76414E-1 1.93732E-1 2.11537E-1 2.05514E-1 1.77032E-1 1.62421E-1 1.61178E-1 1.80445E-1 2.60159E-1 3.65839E-1 3.95411E-1 4.0062E-1 4.0225E-1 4.25596E-1 5.1364E-1 5.44177E-1 4.59364E-1 3.35369E-1 2.56083E-1 2.26098E-1 2.74007E-1 2.72337E-1 1.59001E-1 9.20477E-2 8.73285E-2 8.52757E-2 7.28498E-2 8.67356E-2 1.35532E-1 1.92143E-1 2.23731E-1 2.33089E-1 2.35713E-1 2.58745E-1 3.55018E-1 4.6694E-1 -9999 -9999 -9999 -9999 -9999 -9999 -9999 -9999 -9999 -9999
-9999 -9999 -9999 -9999 -9999 -9999 -9999 -9999 -9999 -9999 -9999 -9999 -9999 -9999 -9999 -9999 -9999 -9999 -9999 -9999 -9999 -9999 -9999 -9999 -9999 -9999 -9999 -9999 -9999 -9999 -9999 -9999 -9999 -9999 -9999 -9999 -9999 -9999 -9999 -9999 -9999 -9999 -9999 -9999 -9999 -9999 -9999 -9999 -9999 -9999 -9999 -9999 -9999 -9999 -9999 -9999 -9999 -9999 -9999 -9999 -9999 -9999 -9999 -9999 -9999 -9999 -9999 -9999 -9999 -9999 -9999 -9999 -9999 -9999 -9999 -9999 -9999 -9999 -9999 -9999 -9999 -9999 -9999 -9999 -9999 -9999 -9999 -9999 -9999 -9999 -9999 -9999 -9999 -9999 -9999 -9999 -9999 -9999 -9999 -9999 -9999 -9999 -9999 -9999 -9999 -9999 -9999 -9999 -9999 -9999 -9999 -9999 -9999 -9999 -9999 -9999 -9999 -9999 -9999 -9999 -9999 -9999 -9999 -9999 -9999 -9999 -9999 -9999 -9999 -9999 -9999 -9999 -9999 -9999 -9999 -9999 -9999 -9999 -9999 -9999 -9999 4.08892E-1 4.08039E-1 4.31338E-1 4.36966E-1 4.40003E-1 4.43913E-1 4.69384E-1 4.65963E-1 4.66116E-1 4.87474E-1 4.87616E-1 4.87716E-1 5.09091E-1 5.09097E-1 5.05126E-1 5.05119E-1 5.05117E-1 5.26484E-1 5.26503E-1 5.26504E-1 5.47695E-1 5.64676E-1 5.64205E-1 5.844E-1 3.36214E-1 3.17974E-1 3.18371E-1 3.18441E-1 3.18272E-1 3.18016E-1 3.14409E-1 3.14226E-1 3.13794E-1 3.03564E-1 3.06191E-1 2.96575E-1 2.97032E-1 2.96679E-1 2.89735E-1 2.77148E-1 2.59614E-1 2.72929E-1 2.63773E-1 2.31086E-1 2.17142E-1 2.03984E-1 2.0403E-1 2.03614E-1 7.07697E-1 7.02975E-1 6.83343E-1 6.79766E-1 6.31983E-1 5.38823E-1 4.55864E-1 3.95089E-1 3.5464E-1 3.41027E-1 3.65968E-1 4.33272E-1 4.87723E-1 4.85331E-1 4.48678E-1 3.92841E-1 3.71257E-1 4.6296E-1 6.40052E-1 7.12117E-1 7.16449E-1 6.76699E-1 5.93335E-1 5.74676E-1 5.66502E-1 4.87166E-1 3.18384E-1 2.49516E-1 2.75052E-1 3.31726E-1 3.78186E-1 3.84547E-1 3.24251E-1 2.87495E-1 3.02387E-1 3.17135E-1 3.34269E-1 3.77608E-1 4.65559E-1 5.65229E-1 6.11573E-1 6.00816E-1 5.67511E-1 5.14998E-1 4.39731E-1 2.9374E-1 1.75191E-1 1.26298E-1 1.22495E-1 1.39431E-1 1.90482E-1 1.59108E-1 8.55333E-2 7.02536E-2 7.96876E-2 7.52231E-2 9.73098E-2 1.44831E-1 1.62752E-1 1.77767E-1 2.40524E-1 3.25818E-1 4.16515E-1 4.52086E-1 -9999 -9999 -9999 -9999 -9999 -9999 -9999 -9999 -9999 -9999 -9999
-9999 -9999 -9999 -9999 -9999 -9999 -9999 -9999 -9999 -9999 -9999 -9999 -9999 -9999 -9999 -9999 -9999 -9999 -9999 -9999 -9999 -9999 -9999 -9999 -9999 -9999 -9999 -9999 -9999 -9999 -9999 -9999 -9999 -9999 -9999 -9999 -9999 -9999 -9999 -9999 -9999 -9999 -9999 -9999 -9999 -9999 -9999 -9999 -9999 -9999 -9999 -9999 -9999 -9999 -9999 -9999 -9999 -9999 -9999 -9999 -9999 -9999 -9999 -9999 -9999 -9999 -9999 -9999 -9999 -9999 -9999 -9999 -9999 -9999 -9999 -9999 -9999 -9999 -9999 -9999 -9999 -9999 -9999 -9999 -9999 -9999 -9999 -9999 -9999 -9999 -9999 -9999 -9999 -9999 -9999 -9999 -9999 -9999 -9999 -9999 -9999 -9999 -9999 -9999 -9999 -9999 -9999 -9999 -9999 -9999 -9999 -9999 -9999 -9999 -9999 -9999 -9999 -9999 -9999 -9999 -9999 -9999 -9999 -9999 -9999 -9999 -9999 -9999 -9999 -9999 -9999 -9999 -9999 -9999 -9999 -9999 -9999 -9999 -9999 -9999 4.08892E-1 4.06336E-1 4.28747E-1 4.35232E-1 4.41305E-1 4.65446E-1 4.5957E-1 4.65086E-1 4.66082E-1 4.87439E-1 4.876E-1 5.09087E-1 5.30468E-1 5.26482E-1 5.26481E-1 5.26495E-1 5.26509E-1 5.26503E-1 5.26493E-1 5.26502E-1 5.43849E-1 5.43759E-1 5.64654E-1 5.8505E-1 5.83906E-1 3.54688E-1 3.35968E-1 3.18258E-1 3.1854E-1 3.14986E-1 3.14649E-1 3.14268E-1 3.13861E-1 3.19479E-1 3.11108E-1 2.99646E-1 2.95866E-1 2.96273E-1 2.85925E-1 2.68839E-1 2.63885E-1 2.6733E-1 2.45501E-1 2.31148E-1 2.31195E-1 2.12892E-1 1.88095E-1 6.65367E-1 6.79086E-1 6.88518E-1 6.74203E-1 6.94487E-1 7.00139E-1 6.77733E-1 6.11812E-1 5.25501E-1 4.29266E-1 4.05449E-1 4.38006E-1 4.66568E-1 4.77067E-1 4.49367E-1 3.97007E-1 3.2894E-1 2.69554E-1 2.6745E-1 4.04413E-1 6.28261E-1 7.13119E-1 7.10523E-1 6.52653E-1 4.57805E-1 3.20634E-1 2.94017E-1 2.85983E-1 2.15418E-1 2.31553E-1 3.69667E-1 5.48271E-1 6.25571E-1 6.20427E-1 5.62675E-1 5.65378E-1 5.72883E-1 5.78598E-1 5.95776E-1 5.98334E-1 6.28105E-1 6.57918E-1 6.48495E-1 5.45635E-1 4.3263E-1 3.73423E-1 2.57717E-1 1.66633E-1 9.15351E-2 6.66305E-2 6.72199E-2 7.07305E-2 1.14731E-1 1.69192E-1 1.38283E-1 1.01522E-1 9.07954E-2 8.31283E-2 7.76207E-2 7.74509E-2 7.5941E-2 9.53396E-2 1.87608E-1 3.79133E-1 -9999 -9999 -9999 -9999 -9999 -9999 -9999 -9999 -9999 -9999 -9999 -9999 -9999
-9999 -9999 -9999 -9999 -9999 -9999 -9999 -9999 -9999 -9999 -9999 -9999 -9999 -9999 -9999 -9999 -9999 -9999 -9999 -9999 -9999 -9999 -9999 -9999 -9999 -9999 -9999 -9999 -9999 -9999 -9999 -9999 -9999 -9999 -9999 -9999 -9999 -9999 -9999 -9999 -9999 -9999 -9999 -9999 -9999 -9999 -9999 -9999 -9999 -9999 -9999 -9999 -9999 -9999 -9999 -9999 -9999 -9999 -9999 -9999 -9999 -9999 -9999 -9999 -9999 -9999 -9999 -9999 -9999 -9999 -9999 -9999 -9999 -9999 -9999 -9999 -9999 -9999 -9999 -9999 -9999 -9999 -9999 -9999 -9999 -9999 -9999 -9999 -9999 -9999 -9999 -9999 -9999 -9999 -9999 -9999 -9999 -9999 -9999 -9999 -9999 -9999 -9999 -9999 -9999 -9999 -9999 -9999 -9999 -9999 -9999 -9999 -9999 -9999 -9999 -9999 -9999 -9999 -9999 -9999 -9999 -9999 -9999 -9999 -9999 -9999 -9999 -9999 -9999 -9999 -9999 -9999 -9999 -9999 -9999 -9999 -9999 -9999 -9999 4.08039E-1 4.04635E-1 4.27884E-1 4.33501E-1 4.39134E-1 4.43478E-1 4.61755E-1 4.65709E-1 4.66088E-1 4.87442E-1 4.87552E-1 5.09024E-1 5.26505E-1 5.47748E-1 5.47621E-1 5.47572E-1 5.47607E-1 5.47701E-1 5.26481E-1 5.26503E-1 5.43851E-1 5.65012E-1 5.64914E-1 5.85504E-1 5.84849E-1 6.04089E-1 3.73926E-1 3.74278E-1 3.33315E-1 3.15173E-1 3.15159E-1 3.3318E-1 3.32606E-1 3.30203E-1 3.14777E-1 3.06471E-1 2.97374E-1 2.8878E-1 2.79226E-1 2.80384E-1 2.63885E-1 2.72827E-1 2.45695E-1 2.31084E-1 2.17343E-1 2.05539E-1 2.18567E-1 5.48004E-1 6.06204E-1 6.60412E-1 6.72161E-1 6.48828E-1 6.53107E-1 6.95107E-1 7.12278E-1 7.09259E-1 6.78041E-1 6.13524E-1 5.81253E-1 5.48255E-1 5.0288E-1 4.56314E-1 3.57529E-1 2.83425E-1 2.41248E-1 2.23771E-1 2.74987E-1 3.94917E-1 6.06454E-1 7.03394E-1 7.04372E-1 6.29894E-1 3.82479E-1 2.05375E-1 1.60052E-1 1.80123E-1 2.25982E-1 3.68435E-1 4.88961E-1 6.36103E-1 6.96575E-1 6.93641E-1 6.77443E-1 6.84809E-1 6.68666E-1 6.5624E-1 6.4956E-1 6.54675E-1 6.6817E-1 6.73483E-1 5.55565E-1 3.41915E-1 2.11202E-1 1.81422E-1 1.35672E-1 7.99334E-2 5.7847E-2 4.74994E-2 5.11171E-2 5.81817E-2 8.67159E-2 1.53819E-1 1.86797E-1 1.48261E-1 1.07852E-1 8.01917E-2 6.25985E-2 5.6971E-2 6.70148E-2 9.95082E-2 2.06496E-1 -9999 -9999 -9999 -9999 -9999 -9999 -9999 -9999 -9999 -9999 -9999 -9999 -9999 -9999
-9999 -9999 -9999 -9999 -9999 -9999 -9999 -9999 -9999 -9999 -9999 -9999 -9999 -9999 -9999 -9999 -9999 -9999 -9999 -9999 -9999 -9999 -9999 -9999 -9999 -9999 -9999 -9999 -9999 -9999 -9999 -9999 -9999 -9999 -9999 -9999 -9999 -9999 -9999 -9999 -9999 -9999 -9999 -9999 -9999 -9999 -9999 -9999 -9999 -9999 -9999 -9999 -9999 -9999 -9999 -9999 -9999 -9999 -9999 -9999 -9999 -9999 -9999 -9999 -9999 -9999 -9999 -9999 -9999 -9999 -9999 -9999 -9999 -9999 -9999 -9999 -9999 -9999 -9999 -9999 -9999 -9999 -9999 -9999 -9999 -9999 -9999 -9999 -9999 -9999 -9999 -9999 -9999 -9999 -9999 -9999 -9999 -9999 -9999 -9999 -9999 -9999 -9999 -9999 -9999 -9999 -9999 -9999 -9999 -9999 -9999 -9999 -9999 -9999 -9999 -9999 -9999 -9999 -9999 -9999 -9999 -9999 -9999 -9999 -9999 -9999 -9999 -9999 -9999 -9999 -9999 -9999 -9999 -9999 -9999 -9999 -9999 -9999 -9999 3.98704E-1 3.97437E-1 4.22718E-1 4.26591E-1 4.24252E-1 4.27702E-1 4.33756E-1 4.63504E-1 4.66069E-1 4.87431E-1 5.08879E-1 5.05029E-1 5.26483E-1 5.47784E-1 5.47686E-1 5.68686E-1 5.68642E-1 5.68686E-1 5.64817E-1 5.6482E-1 5.64884E-1 5.43793E-1 5.64934E-1 6.06258E-1 6.2601E-1 6.04843E-1 3.70841E-1 3.51772E-1 3.15168E-1 3.15191E-1 3.33541E-1 3.3336E-1 3.32803E-1 3.32102E-1 3.13775E-1 3.0407E-1 2.93723E-1 2.93723E-1 2.80071E-1 2.73543E-1 2.88361E-1 2.45665E-1 2.31067E-1 2.17324E-1 2.25266E-1 2.70328E-1 5.40896E-1 5.80603E-1 6.51591E-1 6.88466E-1 6.70377E-1 6.2276E-1 5.8536E-1 6.08997E-1 6.41011E-1 6.90957E-1 7.0305E-1 6.71014E-1 5.83371E-1 5.21702E-1 5.01068E-1 4.56104E-1 3.49248E-1 2.25819E-1 1.92649E-1 2.27773E-1 2.83522E-1 3.56335E-1 5.52734E-1 7.05755E-1 7.13787E-1 6.38134E-1 3.73523E-1 2.44177E-1 2.89078E-1 3.4475E-1 4.39054E-1 5.75483E-1 6.46986E-1 6.88989E-1 6.86968E-1 6.8867E-1 6.80785E-1 6.63948E-1 5.60578E-1 5.04262E-1 5.18268E-1 5.18285E-1 5.67628E-1 6.29667E-1 4.88077E-1 2.3507E-1 1.20925E-1 9.21769E-2 8.00273E-2 6.55991E-2 7.17632E-2 7.0613E-2 7.27165E-2 8.49056E-2 9.86349E-2 1.12785E-1 1.13029E-1 9.72162E-2 8.53302E-2 8.75739E-2 9.0088E-2 9.44871E-2 1.09813E-1 1.50894E-1 2.42279E-1 -9999 -9999 -9999 -9999 -9999 -9999 -9999 -9999 -9999 -9999 -9999 -9999 -9999 -9999
-9999 -9999 -9999 -9999 -9999 -9999 -9999 -9999 -9999 -9999 -9999 -9999 -9999 -9999 -9999 -9999 -9999 -9999 -9999 -9999 -9999 -9999 -9999 -9999 -9999 -9999 -9999 -9999 -9999 -9999 -9999 -9999 -9999 -9999 -9999 -9999 -9999 -9999 -9999 -9999 -9999 -9999 -9999 -9999 -9999 -9999 -9999 -9999 -9999 -9999 -9999 -9999 -9999 -9999 -9999 -9999 -9999 -9999 -9999 -9999 -9999 -9999 -9999 -9999 -9999 -9999 -9999 -9999 -9999 -9999 -9999 -9999 -9999 -9999 -9999 -9999 -9999 -9999 -9999 -9999 -9999 -9999 -9999 -9999 -9999 -9999 -9999 -9999 -9999 -9999 -9999 -9999 -9999 -9999 -9999 -9999 -9999 -9999 -9999 -9999 -9999 -9999 -9999 -9999 -9999 -9999 -9999 -9999 -9999 -9999 -9999 -9999 -9999 -9999 -9999 -9999 -9999 -9999 -9999 -9999 -9999 -9999 -9999 -9999 -9999 -9999 -9999 -9999 -9999 -9999 -9999 -9999 -9999 -9999 -9999 -9999 -9999 -9999 -9999 3.89874E-1 3.86117E-1 4.06496E-1 4.0247E-1 4.0501E-1 4.11816E-1 4.40831E-1 4.50839E-1 4.82535E-1 4.83335E-1 5.0479E-1 5.04911E-1 5.26361E-1 5.47745E-1 5.47791E-1 5.68868E-1 5.64868E-1 5.64755E-1 5.85552E-1 6.05983E-1 6.26368E-1 6.064E-1 5.64907E-1 5.85717E-1 5.81408E-1 5.80805E-1 3.51675E-1 3.51723E-1 3.3348E-1 3.33512E-1 3.33255E-1 3.33E-1 3.32652E-1 3.24459E-1 3.07034E-1 3.00793E-1 2.85107E-1 2.78196E-1 2.65287E-1 2.7882E-1 2.45591E-1 2.31056E-1 2.31198E-1 2.84158E-1 2.71088E-1 5.92209E-1 5.98226E-1 6.32262E-1 6.9355E-1 7.06455E-1 6.96742E-1 6.40598E-1 5.64899E-1 5.1257E-1 5.08576E-1 5.49091E-1 6.1501E-1 6.05571E-1 4.79642E-1 3.94264E-1 4.31117E-1 4.47652E-1 3.3584E-1 1.97702E-1 1.67767E-1 1.97236E-1 2.16447E-1 3.00299E-1 4.89814E-1 6.89924E-1 7.04543E-1 6.86983E-1 5.43352E-1 5.13521E-1 5.46659E-1 5.85798E-1 6.29724E-1 6.46319E-1 6.73436E-1 6.90476E-1 6.44634E-1 6.02444E-1 5.67709E-1 5.23873E-1 3.97193E-1 3.91065E-1 4.23897E-1 3.57935E-1 3.85162E-1 5.44383E-1 5.65853E-1 3.67016E-1 1.92146E-1 1.31942E-1 1.44651E-1 1.54833E-1 1.91837E-1 1.77909E-1 1.25714E-1 8.71508E-2 7.39534E-2 5.97437E-2 5.2623E-2 5.47704E-2 6.52549E-2 1.05834E-1 1.77772E-1 2.25909E-1 2.46146E-1 2.66496E-1 3.11203E-1 -9999 -9999 -9999 -9999 -9999 -9999 -9999 -9999 -9999 -9999 -9999 -9999 -9999 -9999
-9999 -9999 -9999 -9999 -9999 -9999 -9999 -9999 -9999 -9999 -9999 -9999 -9999 -9999 -9999 -9999 -9999 -9999 -9999 -9999 -9999 -9999 -9999 -9999 -9999 -9999 -9999 -9999 -9999 -9999 -9999 -9999 -9999 -9999 -9999 -9999 -9999 -9999 -9999 -9999 -9999 -9999 -9999 -9999 -9999 -9999 -9999 -9999 -9999 -9999 -9999 -9999 -9999 -9999 -9999 -9999 -9999 -9999 -9999 -9999 -9999 -9999 -9999 -9999 -9999 -9999 -9999 -9999 -9999 -9999 -9999 -9999 -9999 -9999 -9999 -9999 -9999 -9999 -9999 -9999 -9999 -9999 -9999 -9999 -9999 -9999 -9999 -9999 -9999 -9999 -9999 -9999 -9999 -9999 -9999 -9999 -9999 -9999 -9999 -9999 -9999 -9999 -9999 -9999 -9999 -9999 -9999 -9999 -9999 -9999 -9999 -9999 -9999 -9999 -9999 -9999 -9999 -9999 -9999 -9999 -9999 -9999 -9999 -9999 -9999 -9999 -9999 -9999 -9999 -9999 -9999 -9999 -9999 -9999 -9999 -9999 -9999 -9999 3.94068E-1 3.92808E-1 3.89038E-1 3.76787E-1 3.74316E-1 3.96569E-1 4.01202E-1 4.08408E-1 4.37362E-1 4.43862E-1 4.77696E-1 5.04638E-1 5.04749E-1 5.26161E-1 5.26295E-1 5.43774E-1 5.43851E-1 5.64918E-1 5.85646E-1 6.05989E-1 6.26039E-1 6.0583E-1 5.85436E-1 6.02394E-1 6.02092E-1 6.21614E-1 6.19912E-1 3.83066E-1 3.89438E-1 3.51399E-1 3.70668E-1 3.66692E-1 3.47441E-1 3.45901E-1 3.30601E-1 3.15655E-1 2.92368E-1 2.89163E-1 2.78679E-1 2.7836E-1 2.82985E-1 2.3111E-1 2.4562E-1 3.22655E-1 2.65538E-1 6.0362E-1 6.09651E-1 6.28482E-1 6.57794E-1 7.05413E-1 7.10545E-1 6.99667E-1 6.00295E-1 4.82027E-1 3.94171E-1 3.41994E-1 3.71107E-1 4.77458E-1 5.42733E-1 4.85547E-1 3.58403E-1 3.24717E-1 3.48154E-1 2.59234E-1 1.61612E-1 1.39579E-1 1.57222E-1 1.67913E-1 2.4278E-1 4.2049E-1 6.1577E-1 6.78513E-1 7.07523E-1 6.96593E-1 6.26035E-1 5.08979E-1 5.08067E-1 5.77885E-1 5.69721E-1 6.12082E-1 6.57978E-1 5.93827E-1 4.72685E-1 3.96234E-1 3.33715E-1 2.97424E-1 3.66316E-1 3.89315E-1 2.75146E-1 2.66324E-1 4.65833E-1 6.10831E-1 5.54662E-1 3.9867E-1 3.28225E-1 3.56707E-1 3.80984E-1 3.66424E-1 2.73221E-1 1.27602E-1 5.77685E-2 4.3654E-2 4.47143E-2 4.70382E-2 5.67456E-2 8.27449E-2 1.45489E-1 2.67645E-1 3.55033E-1 3.63511E-1 3.80019E-1 -9999 -9999 -9999 -9999 -9999 -9999 -9999 -9999 -9999 -9999 -9999 -9999 -9999 -9999 -9999
-9999 -9999 -9999 -9999 -9999 -9999 -9999 -9999 -9999 -9999 -9999 -9999 -9999 -9999 -9999 -9999 -9999 -9999 -9999 -9999 -9999 -9999 -9999 -9999 -9999 -9999 -9999 -9999 -9999 -9999 -9999 -9999 -9999 -9999 -9999 -9999 -9999 -9999 -9999 -9999 -9999 -9999 -9999 -9999 -9999 -9999 -9999 -9999 -9999 -9999 -9999 -9999 -9999 -9999 -9999 -9999 -9999 -9999 -9999 -9999 -9999 -9999 -9999 -9999 -9999 -9999 -9999 -9999 -9999 -9999 -9999 -9999 -9999 -9999 -9999 -9999 -9999 -9999 -9999 -9999 -9999 -9999 -9999 -9999 -9999 -9999 -9999 -9999 -9999 -9999 -9999 -9999 -9999 -9999 -9999 -9999 -9999 -9999 -9999 -9999 -9999 -9999 -9999 -9999 -9999 -9999 -9999 -9999 -9999 -9999 -9999 -9999 -9999 -9999 -9999 -9999 -9999 -9999 -9999 -9999 -9999 -9999 -9999 -9999 -9999 -9999 -9999 -9999 -9999 -9999 -9999 -9999 -9999 -9999 -9999 -9999 -9999 3.96172E-1 4.09745E-1 4.44935E-1 4.45019E-1 4.37658E-1 4.2038E-1 4.13524E-1 4.13951E-1 4.33021E-1 4.3735E-1 4.39952E-1 4.69808E-1 5.0206E-1 5.04596E-1 5.26041E-1 5.22195E-1 5.43681E-1 5.65013E-1 6.06469E-1 6.26203E-1 6.05424E-1 6.05305E-1 6.01622E-1 6.01638E-1 6.21371E-1 6.39339E-1 6.50865E-1 6.52287E-1 3.90262E-1 3.73214E-1 3.65945E-1 3.82979E-1 3.5723E-1 3.38547E-1 3.3439E-1 3.20035E-1 3.25796E-1 3.01067E-1 2.74636E-1 2.68682E-1 2.79445E-1 2.57728E-1 2.28188E-1 2.7384E-1 2.88289E-1 2.47246E-1 6.10301E-1 6.07393E-1 6.16926E-1 6.2764E-1 6.57771E-1 7.02688E-1 6.83087E-1 5.11798E-1 3.58238E-1 2.72172E-1 2.35526E-1 2.95096E-1 3.73134E-1 4.40031E-1 4.8917E-1 4.05589E-1 2.82168E-1 2.56689E-1 2.01278E-1 1.72817E-1 1.98657E-1 2.27766E-1 2.43383E-1 3.11496E-1 4.33621E-1 5.50978E-1 6.90421E-1 6.87523E-1 5.70584E-1 4.43594E-1 3.16755E-1 3.7353E-1 4.51819E-1 4.16423E-1 4.81816E-1 6.15576E-1 5.75277E-1 4.49849E-1 2.90562E-1 2.2983E-1 2.75821E-1 3.63373E-1 3.25354E-1 2.0884E-1 2.02652E-1 3.74346E-1 5.71999E-1 6.18433E-1 5.6356E-1 5.32242E-1 5.21434E-1 4.4394E-1 2.88066E-1 1.62136E-1 8.86061E-2 4.8923E-2 4.97245E-2 7.83575E-2 1.01189E-1 9.66896E-2 1.28084E-1 1.87001E-1 2.81465E-1 3.87363E-1 -9999 -9999 -9999 -9999 -9999 -9999 -9999 -9999 -9999 -9999 -9999 -9999 -9999 -9999 -9999 -9999 -9999
-9999 -9999 -9999 -9999 -9999 -9999 -9999 -9999 -9999 -9999 -9999 -9999 -9999 -9999 -9999 -9999 -9999 -9999 -9999 -9999 -9999 -9999 -9999 -9999 -9999 -9999 -9999 -9999 -9999 -9999 -9999 -9999 -9999 -9999 -9999 -9999 -9999 -9999 -9999 -9999 -9999 -9999 -9999 -9999 -9999 -9999 -9999 -9999 -9999 -9999 -9999 -9999 -9999 -9999 -9999 -9999 -9999 -9999 -9999 -9999 -9999 -9999 -9999 -9999 -9999 -9999 -9999 -9999 -9999 -9999 -9999 -9999 -9999 -9999 -9999 -9999 -9999 -9999 -9999 -9999 -9999 -9999 -9999 -9999 -9999 -9999 -9999 -9999 -9999 -9999 -9999 -9999 -9999 -9999 -9999 -9999 -9999 -9999 -9999 -9999 -9999 -9999 -9999 -9999 -9999 -9999 -9999 -9999 -9999 -9999 -9999 -9999 -9999 -9999 -9999 -9999 -9999 -9999 -9999 -9999 -9999 -9999 -9999 -9999 -9999 -9999 -9999 -9999 -9999 -9999 -9999 -9999 -9999 -9999 -9999 -9999 -9999 3.91549E-1 4.23463E-1 4.87716E-1 4.87774E-1 4.66455E-1 4.66275E-1 4.6612E-1 4.62045E-1 4.62139E-1 4.83415E-1 4.83321E-1 4.83107E-1 5.04624E-1 5.00729E-1 5.22191E-1 5.22381E-1 5.43805E-1 5.65013E-1 5.8559E-1 6.64737E-1 6.78172E-1 6.52897E-1 6.59433E-1 6.59874E-1 6.7174E-1 6.75006E-1 6.08633E-1 6.25542E-1 6.24782E-1 3.75023E-1 3.80782E-1 3.80416E-1 3.75672E-1 3.54029E-1 3.46256E-1 3.30942E-1 3.18321E-1 2.91607E-1 2.74277E-1 2.86162E-1 2.72742E-1 2.42656E-1 2.57764E-1 2.90758E-1 2.89646E-1 6.58123E-1 6.17994E-1 5.88979E-1 5.77745E-1 5.41461E-1 5.29015E-1 6.2396E-1 6.74087E-1 5.50607E-1 3.95364E-1 2.96442E-1 2.59192E-1 2.88046E-1 2.89021E-1 3.04193E-1 3.70698E-1 3.83049E-1 2.58145E-1 1.98495E-1 1.81216E-1 2.20734E-1 3.06139E-1 3.70621E-1 3.60123E-1 3.47602E-1 3.84014E-1 5.66286E-1 6.73742E-1 5.75716E-1 3.22926E-1 2.25283E-1 1.91234E-1 2.55919E-1 3.39855E-1 3.11875E-1 3.56741E-1 5.31651E-1 5.87673E-1 4.93585E-1 3.0425E-1 2.14672E-1 2.80158E-1 3.447E-1 2.56811E-1 1.5592E-1 1.71287E-1 2.89539E-1 4.61407E-1 5.06511E-1 4.51624E-1 4.49001E-1 4.93881E-1 3.66841E-1 1.88423E-1 1.03743E-1 8.00898E-2 7.75974E-2 1.08895E-1 1.88587E-1 2.27601E-1 1.85031E-1 1.75534E-1 2.14294E-1 3.14484E-1 -9999 -9999 -9999 -9999 -9999 -9999 -9999 -9999 -9999 -9999 -9999 -9999 -9999 -9999 -9999 -9999 -9999 -9999
-9999 -9999 -9999 -9999 -9999 -9999 -9999 -9999 -9999 -9999 -9999 -9999 -9999 -9999 -9999 -9999 -9999 -9999 -9999 -9999 -9999 -9999 -9999 -9999 -9999 -9999 -9999 -9999 -9999 -9999 -9999 -9999 -9999 -9999 -9999 -9999 -9999 -9999 -9999 -9999 -9999 -9999 -9999 -9999 -9999 -9999 -9999 -9999 -9999 -9999 -9999 -9999 -9999 -9999 -9999 -9999 -9999 -9999 -9999 -9999 -9999 -9999 -9999 -9999 -9999 -9999 -9999 -9999 -9999 -9999 -9999 -9999 -9999 -9999 -9999 -9999 -9999 -9999 -9999 -9999 -9999 -9999 -9999 -9999 -9999 -9999 -9999 -9999 -9999 -9999 -9999 -9999 -9999 -9999 -9999 -9999 -9999 -9999 -9999 -9999 -9999 -9999 -9999 -9999 -9999 -9999 -9999 -9999 -9999 -9999 -9999 -9999 -9999 -9999 -9999 -9999 -9999 -9999 -9999 -9999 -9999 -9999 -9999 -9999 -9999 -9999 -9999 -9999 -9999 -9999 -9999 -9999 -9999 -9999 -9999 -9999 -9999 3.73905E-1 4.33323E-1 5.09062E-1 5.30448E-1 5.0911E-1 4.66477E-1 4.83652E-1 4.83588E-1 4.83652E-1 5.26395E-1 5.05022E-1 5.04979E-1 5.01033E-1 5.22414E-1 5.22513E-1 5.8595E-1 6.06438E-1 6.26444E-1 6.65152E-1 6.21124E-1 6.59386E-1 7.1101E-1 6.60834E-1 6.42186E-1 6.60942E-1 6.87205E-1 6.35393E-1 6.02703E-1 6.09175E-1 5.93759E-1 3.79043E-1 3.73127E-1 3.75308E-1 3.5261E-1 3.60138E-1 3.38481E-1 3.06898E-1 2.79283E-1 2.77847E-1 3.16572E-1 2.42717E-1 2.57769E-1 2.90734E-1 3.24941E-1 6.84766E-1 6.58999E-1 5.97693E-1 5.31309E-1 4.75139E-1 4.06513E-1 4.12489E-1 5.63982E-1 6.81318E-1 6.61808E-1 6.24879E-1 5.51979E-1 5.03489E-1 4.80304E-1 3.94764E-1 3.02659E-1 2.85135E-1 2.603E-1 1.88099E-1 1.44395E-1 1.65204E-1 2.27425E-1 3.07218E-1 3.12847E-1 2.89348E-1 2.99229E-1 3.75273E-1 5.44404E-1 6.46298E-1 4.71097E-1 1.98503E-1 1.19987E-1 1.20043E-1 1.74097E-1 2.38151E-1 2.07979E-1 2.33135E-1 3.72668E-1 4.3239E-1 3.59747E-1 2.3715E-1 1.78854E-1 2.35439E-1 2.56193E-1 2.05298E-1 1.73902E-1 2.19517E-1 3.15076E-1 3.37061E-1 2.53364E-1 1.98862E-1 2.2431E-1 3.5689E-1 3.64913E-1 2.58131E-1 1.77269E-1 1.43656E-1 1.54172E-1 2.45056E-1 2.03592E-1 1.20282E-1 2.77703E-1 2.52402E-1 3.02118E-1 -9999 -9999 -9999 -9999 -9999 -9999 -9999 -9999 -9999 -9999 -9999 -9999 -9999 -9999 -9999 -9999 -9999 -9999 -9999
-9999 -9999 -9999 -9999 -9999 -9999 -9999 -9999 -9999 -9999 -9999 -9999 -9999 -9999 -9999 -9999 -9999 -9999 -9999 -9999 -9999 -9999 -9999 -9999 -9999 -9999 -9999 -9999 -9999 -9999 -9999 -9999 -9999 -9999 -9999 -9999 -9999 -9999 -9999 -9999 -9999 -9999 -9999 -9999 -9999 -9999 -9999 -9999 -9999 -9999 -9999 -9999 -9999 -9999 -9999 -9999 -9999 -9999 -9999 -9999 -9999 -9999 -9999 -9999 -9999 -9999 -9999 -9999 -9999 -9999 -9999 -9999 -9999 -9999 -9999 -9999 -9999 -9999 -9999 -9999 -9999 -9999 -9999 -9999 -9999 -9999 -9999 -9999 -9999 -9999 -9999 -9999 -9999 -9999 -9999 -9999 -9999 -9999 -9999 -9999 -9999 -9999 -9999 -9999 -9999 -9999 -9999 -9999 -9999 -9999 -9999 -9999 -9999 -9999 -9999 -9999 -9999 -9999 -9999 -9999 -9999 -9999 -9999 -9999 -9999 -9999 -9999 -9999 -9999 -9999 -9999 -9999 -9999 -9999 -9999 -9999 3.67363E-1 3.59277E-1 3.74727E-1 4.20737E-1 4.66387E-1 5.26486E-1 4.83753E-1 4.83637E-1 4.83561E-1 4.83635E-1 5.05061E-1 5.01123E-1 5.22526E-1 5.65019E-1 5.65009E-1 5.85881E-1 6.2651E-1 6.6534E-1 6.80549E-1 6.80451E-1 6.8065E-1 6.42504E-1 6.2284E-1 6.02726E-1 5.82065E-1 6.19168E-1 6.95054E-1 6.81395E-1 6.19732E-1 5.85E-1 6.07807E-1 3.67557E-1 3.8271E-1 3.77859E-1 3.7014E-1 3.53983E-1 3.33961E-1 3.16593E-1 2.94232E-1 3.07229E-1 2.57833E-1 2.4259E-1 2.90779E-1 3.44116E-1 6.7357E-1 6.65812E-1 6.08005E-1 4.98306E-1 4.08828E-1 3.7558E-1 3.80543E-1 4.85659E-1 6.31683E-1 6.78109E-1 6.78736E-1 6.78575E-1 6.78535E-1 6.81844E-1 6.64954E-1 6.10772E-1 5.04168E-1 3.46899E-1 2.08455E-1 1.51226E-1 1.41367E-1 1.50198E-1 1.89118E-1 2.11041E-1 2.26317E-1 2.30399E-1 2.1454E-1 2.61544E-1 4.07303E-1 6.14916E-1 5.32562E-1 2.67997E-1 1.49471E-1 1.29019E-1 1.51902E-1 1.71478E-1 1.44391E-1 1.58749E-1 2.10621E-1 2.34783E-1 1.75386E-1 1.32465E-1 1.37626E-1 1.74398E-1 1.67948E-1 1.73377E-1 1.87871E-1 2.21234E-1 2.76296E-1 2.1368E-1 1.18094E-1 7.47477E-2 1.00617E-1 1.93127E-1 2.4986E-1 2.54832E-1 2.86242E-1 1.81656E-1 2.20832E-1 1.33892E-1 1.46895E-1 1.08514E-1 3.7492E-1 3.68966E-1 3.36644E-1 -9999 -9999 -9999 -9999 -9999 -9999 -9999 -9999 -9999 -9999 -9999 -9999 -9999 -9999 -9999 -9999 -9999 -9999 -9999
-9999 -9999 -9999 -9999 -9999 -9999 -9999 -9999 -9999 -9999 -9999 -9999 -9999 -9999 -9999 -9999 -9999 -9999 -9999 -9999 -9999 -9999 -9999 -9999 -9999 -9999 -9999 -9999 -9999 -9999 -9999 -9999 -9999 -9999 -9999 -9999 -9999 -9999 -9999 -9999 -9999 -9999 -9999 -9999 -9999 -9999 -9999 -9999 -9999 -9999 -9999 -9999 -9999 -9999 -9999 -9999 -9999 -9999 -9999 -9999 -9999 -9999 -9999 -9999 -9999 -9999 -9999 -9999 -9999 -9999 -9999 -9999 -9999 -9999 -9999 -9999 -9999 -9999 -9999 -9999 -9999 -9999 -9999 -9999 -9999 -9999 -9999 -9999 -9999 -9999 -9999 -9999 -9999 -9999 -9999 -9999 -9999 -9999 -9999 -9999 -9999 -9999 -9999 -9999 -9999 -9999 -9999 -9999 -9999 -9999 -9999 -9999 -9999 -9999 -9999 -9999 -9999 -9999 -9999 -9999 -9999 -9999 -9999 -9999 -9999 -9999 -9999 -9999 -9999 -9999 -9999 -9999 -9999 -9999 -9999 -9999 3.61692E-1 3.52887E-1 3.51697E-1 3.61692E-1 3.83401E-1 4.35053E-1 4.83216E-1 4.59123E-1 4.80764E-1 4.83399E-1 5.00909E-1 5.22394E-1 5.43814E-1 5.65019E-1 6.06617E-1 6.26876E-1 6.43031E-1 6.6246E-1 6.42983E-1 6.23076E-1 6.02787E-1 5.82107E-1 5.82054E-1 5.35882E-1 6.19397E-1 6.39485E-1 6.58849E-1 6.38494E-1 6.77607E-1 6.39221E-1 6.14323E-1 6.21397E-1 3.72391E-1 3.78138E-1 3.75222E-1 3.57191E-1 3.34308E-1 3.15048E-1 3.04721E-1 3.25227E-1 2.42571E-1 2.57692E-1 3.26562E-1 6.80623E-1 6.70791E-1 6.10001E-1 5.10984E-1 4.22095E-1 4.52376E-1 4.37665E-1 3.99194E-1 6.54646E-1 6.52603E-1 5.82895E-1 5.46195E-1 5.52085E-1 6.07217E-1 6.64482E-1 6.68387E-1 6.65913E-1 5.25994E-1 5.05637E-1 3.11593E-1 2.55204E-1 2.19594E-1 1.65623E-1 1.52454E-1 1.6698E-1 1.77682E-1 1.45942E-1 1.22699E-1 1.47893E-1 2.56787E-1 5.29542E-1 6.45528E-1 5.09131E-1 3.6563E-1 3.0883E-1 2.96506E-1 2.10531E-1 1.44092E-1 1.52392E-1 1.75056E-1 1.6314E-1 1.13609E-1 8.58933E-2 1.01041E-1 1.16366E-1 1.13791E-1 1.18163E-1 1.18864E-1 1.30724E-1 1.77437E-1 1.47954E-1 7.64755E-2 4.61542E-2 5.95987E-2 8.01874E-2 1.00878E-1 1.32792E-1 1.5733E-1 1.74246E-1 2.10749E-1 1.05421E-1 9.17887E-2 8.10867E-2 3.95035E-1 3.89805E-1 -9999 -9999 -9999 -9999 -9999 -9999 -9999 -9999 -9999 -9999 -9999 -9999 -9999 -9999 -9999 -9999 -9999 -9999 -9999 -9999
-9999 -9999 -9999 -9999 -9999 -9999 -9999 -9999 -9999 -9999 -9999 -9999 -9999 -9999 -9999 -9999 -9999 -9999 -9999 -9999 -9999 -9999 -9999 -9999 -9999 -9999 -9999 -9999 -9999 -9999 -9999 -9999 -9999 -9999 -9999 -9999 -9999 -9999 -9999 -9999 -9999 -9999 -9999 -9999 -9999 -9999 -9999 -9999 -9999 -9999 -9999 -9999 -9999 -9999 -9999 -9999 -9999 -9999 -9999 -9999 -9999 -9999 -9999 -9999 -9999 -9999 -9999 -9999 -9999 -9999 -9999 -9999 -9999 -9999 -9999 -9999 -9999 -9999 -9999 -9999 -9999 -9999 -9999 -9999 -9999 -9999 -9999 -9999 -9999 -9999 -9999 -9999 -9999 -9999 -9999 -9999 -9999 -9999 -9999 -9999 -9999 -9999 -9999 -9999 -9999 -9999 -9999 -9999 -9999 -9999 -9999 -9999 -9999 -9999 -9999 -9999 -9999 -9999 -9999 -9999 -9999 -9999 -9999 -9999 -9999 -9999 -9999 -9999 -9999 -9999 -9999 -9999 -9999 -9999 3.78025E-1 3.70217E-1 3.59679E-1 3.54478E-1 3.46115E-1 3.43764E-1 3.46115E-1 3.5403E-1 3.60442E-1 3.6408E-1 3.6853E-1 4.23956E-1 4.63666E-1 5.00628E-1 5.22226E-1 5.4366E-1 5.43738E-1 5.61007E-1 5.61018E-1 5.39846E-1 5.39858E-1 5.61012E-1 5.39696E-1 5.39556E-1 5.14259E-1 5.77901E-1 6.19243E-1 6.19358E-1 6.1943E-1 6.59031E-1 6.585E-1 6.55064E-1 6.12605E-1 6.17678E-1 3.77573E-1 3.69416E-1 3.95184E-1 3.76766E-1 3.55803E-1 3.273E-1 3.38819E-1 2.73839E-1 2.54629E-1 2.70637E-1 3.61011E-1 6.81762E-1 6.6533E-1 5.12587E-1 5.27355E-1 4.52519E-1 3.97832E-1 3.90056E-1 6.73864E-1 6.68797E-1 6.11103E-1 4.42066E-1 3.53096E-1 3.80445E-1 4.29536E-1 4.31607E-1 4.8789E-1 6.11803E-1 6.62542E-1 6.34875E-1 5.42503E-1 4.86898E-1 3.71398E-1 2.43093E-1 1.59227E-1 1.1525E-1 1.10559E-1 9.8417E-2 1.03249E-1 1.31147E-1 2.14779E-1 4.44631E-1 5.80391E-1 5.59098E-1 5.44282E-1 5.58122E-1 5.50555E-1 4.18676E-1 3.24956E-1 3.23921E-1 3.50756E-1 2.90893E-1 1.77206E-1 1.10126E-1 8.07614E-2 7.11887E-2 7.16303E-2 6.1942E-2 5.46456E-2 6.28644E-2 8.3E-2 7.03943E-2 5.21422E-2 5.24211E-2 6.3519E-2 6.32683E-2 6.62221E-2 8.7891E-2 1.31168E-1 1.8934E-1 2.57339E-1 3.67452E-1 4.12934E-1 4.46693E-1 4.17761E-1 4.02421E-1 -9999 -9999 -9999 -9999 -9999 -9999 -9999 -9999 -9999 -9999 -9999 -9999 3.588E-1 2.86265E-1 2.78896E-1 -9999 -9999 -9999 -9999 -9999
-9999 -9999 -9999 -9999 -9999 -9999 -9999 -9999 -9999 -9999 -9999 -9999 -9999 -9999 -9999 -9999 -9999 -9999 -9999 -9999 -9999 -9999 -9999 -9999 -9999 -9999 -9999 -9999 -9999 -9999 -9999 -9999 -9999 -9999 -9999 -9999 -9999 -9999 -9999 -9999 -9999 -9999 -9999 -9999 -9999 -9999 -9999 -9999 -9999 -9999 -9999 -9999 -9999 -9999 -9999 -9999 -9999 -9999 -9999 -9999 -9999 -9999 -9999 -9999 -9999 -9999 -9999 -9999 -9999 -9999 -9999 -9999 -9999 -9999 -9999 -9999 -9999 -9999 -9999 -9999 -9999 -9999 -9999 -9999 -9999 -9999 -9999 -9999 -9999 -9999 -9999 -9999 -9999 -9999 -9999 -9999 -9999 -9999 -9999 -9999 -9999 -9999 -9999 -9999 -9999 -9999 -9999 -9999 -9999 -9999 -9999 -9999 -9999 -9999 -9999 -9999 -9999 -9999 -9999 -9999 -9999 -9999 -9999 -9999 -9999 -9999 -9999 -9999 -9999 -9999 -9999 -9999 -9999 3.78439E-1 3.77199E-1 3.72264E-1 3.64116E-1 3.55227E-1 3.50454E-1 3.45723E-1 3.42982E-1 3.41034E-1 3.39869E-1 3.37477E-1 3.42531E-1 3.48426E-1 3.54386E-1 3.64456E-1 4.22238E-1 4.58408E-1 5.15007E-1 4.9666E-1 4.96798E-1 5.39588E-1 5.60872E-1 5.3958E-1 4.71417E-1 4.70194E-1 5.1416E-1 5.35701E-1 5.35867E-1 5.57153E-1 5.57176E-1 5.99013E-1 6.15485E-1 6.5384E-1 6.52945E-1 6.15974E-1 6.24461E-1 3.83085E-1 3.79693E-1 3.71664E-1 3.61538E-1 3.30767E-1 3.04748E-1 2.54651E-1 2.70618E-1 3.232E-1 3.80752E-1 4.21327E-1 4.83823E-1 5.68164E-1 5.13488E-1 4.36667E-1 4.491E-1 6.07828E-1 6.49522E-1 6.19549E-1 4.82918E-1 3.40041E-1 2.64988E-1 2.66409E-1 2.60436E-1 2.59735E-1 3.25152E-1 4.55766E-1 5.93475E-1 6.44844E-1 6.4793E-1 5.62317E-1 3.66798E-1 1.99342E-1 1.21058E-1 8.17853E-2 8.88496E-2 1.37181E-1 2.27697E-1 2.93959E-1 3.22466E-1 3.86447E-1 3.66501E-1 3.0937E-1 3.66E-1 4.95651E-1 5.63906E-1 4.89164E-1 4.16573E-1 4.07303E-1 3.89513E-1 4.03141E-1 3.51539E-1 2.30449E-1 1.55323E-1 1.18121E-1 9.47872E-2 6.4026E-2 3.92917E-2 3.54924E-2 3.62744E-2 3.75175E-2 5.33263E-2 1.14389E-1 1.66996E-1 1.39863E-1 1.0858E-1 1.1938E-1 1.72565E-1 2.60877E-1 3.59633E-1 3.92916E-1 4.19966E-1 4.20408E-1 3.98939E-1 -9999 -9999 -9999 -9999 -9999 -9999 -9999 -9999 -9999 -9999 -9999 -9999 4.03523E-1 3.38273E-1 2.71713E-1 2.05302E-1 2.33304E-1 -9999 -9999 -9999 -9999
-9999 -9999 -9999 -9999 -9999 -9999 -9999 -9999 -9999 -9999 -9999 -9999 -9999 -9999 -9999 -9999 -9999 -9999 -9999 -9999 -9999 -9999 -9999 -9999 -9999 -9999 -9999 -9999 -9999 -9999 -9999 -9999 -9999 -9999 -9999 -9999 -9999 -9999 -9999 -9999 -9999 -9999 -9999 -9999 -9999 -9999 -9999 -9999 -9999 -9999 -9999 -9999 -9999 -9999 -9999 -9999 -9999 -9999 -9999 -9999 -9999 -9999 -9999 -9999 -9999 -9999 -9999 -9999 -9999 -9999 -9999 -9999 -9999 -9999 -9999 -9999 -9999 -9999 -9999 -9999 -9999 -9999 -9999 -9999 -9999 -9999 -9999 -9999 -9999 -9999 -9999 -9999 -9999 -9999 -9999 -9999 -9999 -9999 -9999 -9999 -9999 -9999 -9999 -9999 -9999 -9999 -9999 -9999 -9999 -9999 -9999 -9999 -9999 -9999 -9999 -9999 -9999 -9999 -9999 -9999 -9999 -9999 -9999 -9999 -9999 -9999 -9999 -9999 -9999 -9999 -9999 -9999 3.77612E-1 3.75962E-1 3.76374E-1 3.75139E-1 3.6408E-1 3.59235E-1 3.34036E-1 3.29791E-1 3.25585E-1 3.41812E-1 3.36318E-1 3.36318E-1 3.39027E-1 3.38639E-1 3.35547E-1 3.3709E-1 3.40525E-1 3.50761E-1 3.79833E-1 4.12389E-1 4.74826E-1 5.17947E-1 5.35504E-1 4.71532E-1 4.71506E-1 5.35552E-1 5.9873E-1 5.9897E-1 6.39433E-1 6.58671E-1 6.54924E-1 6.35162E-1 6.54296E-1 6.6546E-1 6.44389E-1 6.15547E-1 6.08267E-1 6.05828E-1 3.73109E-1 3.61099E-1 3.67955E-1 3.40343E-1 2.87507E-1 2.70622E-1 2.87522E-1 4.00975E-1 4.21249E-1 5.06023E-1 4.84799E-1 5.48489E-1 5.05347E-1 5.03768E-1 6.1701E-1 5.82955E-1 5.58014E-1 4.96773E-1 3.59093E-1 2.4621E-1 2.46388E-1 2.79043E-1 2.32453E-1 1.80655E-1 2.06241E-1 2.54935E-1 3.95506E-1 5.78049E-1 5.76318E-1 5.09203E-1 2.99804E-1 1.27792E-1 6.92598E-2 6.17355E-2 9.23774E-2 1.9092E-1 4.01719E-1 5.21868E-1 4.14812E-1 2.49372E-1 1.59886E-1 1.38713E-1 1.91729E-1 3.59776E-1 3.78941E-1 2.39895E-1 1.71994E-1 1.59186E-1 1.6668E-1 2.29281E-1 3.56832E-1 3.78254E-1 3.1221E-1 2.45616E-1 1.91946E-1 1.13922E-1 5.17047E-2 3.26743E-2 3.07396E-2 4.36338E-2 1.01499E-1 2.72345E-1 1.96194E-1 2.40772E-1 1.94226E-1 2.32691E-1 2.93001E-1 3.83118E-1 3.88174E-1 4.20474E-1 4.266E-1 4.03729E-1 3.78699E-1 -9999 -9999 -9999 -9999 -9999 -9999 -9999 -9999 -9999 -9999 -9999 -9999 4.21471E-1 3.65901E-1 2.99478E-1 2.29892E-1 2.62178E-1 -9999 -9999 -9999 -9999
-9999 -9999 -9999 -9999 -9999 -9999 -9999 -9999 -9999 -9999 -9999 -9999 -9999 -9999 -9999 -9999 -9999 -9999 -9999 -9999 -9999 -9999 -9999 -9999 -9999 -9999 -9999 -9999 -9999 -9999 -9999 -9999 -9999 -9999 -9999 -9999 -9999 -9999 -9999 -9999 -9999 -9999 -9999 -9999 -9999 -9999 -9999 -9999 -9999 -9999 -9999 -9999 -9999 -9999 -9999 -9999 -9999 -9999 -9999 -9999 -9999 -9999 -9999 -9999 -9999 -9999 -9999 -9999 -9999 -9999 -9999 -9999 -9999 -9999 -9999 -9999 -9999 -9999 -9999 -9999 -9999 -9999 -9999 -9999 -9999 -9999 -9999 -9999 -9999 -9999 -9999 -9999 -9999 -9999 -9999 -9999 -9999 -9999 -9999 -9999 -9999 -9999 -9999 -9999 -9999 -9999 -9999 -9999 -9999 -9999 -9999 -9999 -9999 -9999 -9999 -9999 -9999 -9999 -9999 -9999 -9999 -9999 -9999 -9999 -9999 -9999 -9999 -9999 -9999 -9999 -9999 -9999 3.75139E-1 3.72674E-1 3.68962E-1 3.47782E-1 3.43423E-1 3.39883E-1 3.35977E-1 3.33261E-1 3.25908E-1 3.21351E-1 3.17964E-1 3.35932E-1 3.38251E-1 3.39027E-1 3.34326E-1 3.32788E-1 3.58713E-1 3.49967E-1 3.56353E-1 3.5515E-1 3.78184E-1 4.04733E-1 4.14508E-1 4.76565E-1 5.77575E-1 5.77814E-1 5.56972E-1 5.98985E-1 6.35628E-1 6.73534E-1 6.90837E-1 7.04591E-1 6.82785E-1 6.46896E-1 6.34778E-1 6.06687E-1 5.97293E-1 5.96426E-1 3.99632E-1 3.55723E-1 3.62122E-1 3.22979E-1 2.87518E-1 2.70637E-1 3.41827E-1 5.26369E-1 5.47907E-1 5.27536E-1 4.3878E-1 4.59927E-1 4.81133E-1 4.80824E-1 6.45038E-1 5.98268E-1 5.70888E-1 6.05091E-1 4.74978E-1 4.21929E-1 4.97374E-1 4.12668E-1 2.76223E-1 1.57873E-1 1.39357E-1 1.80355E-1 3.1729E-1 4.86005E-1 4.7762E-1 3.78135E-1 2.22376E-1 8.9521E-2 5.52078E-2 6.03507E-2 8.68687E-2 1.8279E-1 4.23522E-1 5.22308E-1 3.45572E-1 1.75852E-1 9.91456E-2 8.33728E-2 1.21909E-1 2.67828E-1 3.44462E-1 1.89006E-1 9.35441E-2 6.01747E-2 5.99561E-2 9.84972E-2 1.94073E-1 2.21641E-1 2.09623E-1 1.40339E-1 1.28888E-1 1.34739E-1 9.53195E-2 6.16226E-2 6.0218E-2 9.08587E-2 2.02568E-1 1.87492E-1 1.54955E-1 1.37453E-1 1.05459E-1 1.05456E-1 7.35875E-2 4.09034E-1 4.32887E-1 4.30219E-1 4.09911E-1 3.85547E-1 3.65568E-1 -9999 -9999 -9999 -9999 -9999 -9999 -9999 -9999 -9999 -9999 -9999 -9999 -9999 -9999 -9999 -9999 -9999 -9999 -9999 -9999 -9999
-9999 -9999 -9999 -9999 -9999 -9999 -9999 -9999 -9999 -9999 -9999 -9999 -9999 -9999 -9999 -9999 -9999 -9999 -9999 -9999 -9999 -9999 -9999 -9999 -9999 -9999 -9999 -9999 -9999 -9999 -9999 -9999 -9999 -9999 -9999 -9999 -9999 -9999 -9999 -9999 -9999 -9999 -9999 -9999 -9999 -9999 -9999 -9999 -9999 -9999 -9999 -9999 -9999 -9999 -9999 -9999 -9999 -9999 -9999 -9999 -9999 -9999 -9999 -9999 -9999 -9999 -9999 -9999 -9999 -9999 -9999 -9999 -9999 -9999 -9999 -9999 -9999 -9999 -9999 -9999 -9999 -9999 -9999 -9999 -9999 -9999 -9999 -9999 -9999 -9999 -9999 -9999 -9999 -9999 -9999 -9999 -9999 -9999 -9999 -9999 -9999 -9999 -9999 -9999 -9999 -9999 -9999 -9999 -9999 -9999 -9999 -9999 -9999 -9999 -9999 -9999 -9999 -9999 -9999 -9999 -9999 -9999 -9999 -9999 -9999 -9999 -9999 -9999 -9999 -9999 -9999 3.55814E-1 3.54607E-1 3.49375E-1 3.47782E-1 3.454E-1 3.4224E-1 3.39491E-1 3.39491E-1 3.56386E-1 3.53986E-1 3.46454E-1 3.19466E-1 3.16467E-1 3.16841E-1 3.33941E-1 3.34711E-1 3.37028E-1 3.47986E-1 4.32347E-1 4.7658E-1 4.36464E-1 4.02852E-1 3.81464E-1 3.69964E-1 3.99672E-1 4.59497E-1 4.49238E-1 5.0094E-1 5.52849E-1 6.1564E-1 6.55413E-1 6.35468E-1 6.54575E-1 6.90148E-1 6.77701E-1 6.5397E-1 6.38249E-1 6.11909E-1 6.16684E-1 5.80426E-1 3.57431E-1 3.78514E-1 3.04943E-1 3.05026E-1 4.6361E-1 5.44419E-1 5.44212E-1 4.38497E-1 4.812E-1 4.81286E-1 4.38897E-1 4.38855E-1 5.02461E-1 5.44963E-1 5.869E-1 6.27331E-1 6.76583E-1 6.17279E-1 6.57919E-1 6.42058E-1 6.37918E-1 3.63517E-1 2.15134E-1 1.70154E-1 1.81709E-1 2.58282E-1 3.94439E-1 4.20008E-1 2.6148E-1 1.19133E-1 5.91687E-2 4.76134E-2 6.07754E-2 1.11115E-1 2.51152E-1 4.36214E-1 3.92292E-1 2.98147E-1 2.00548E-1 1.10125E-1 7.12164E-2 9.12774E-2 2.042E-1 3.70432E-1 3.41129E-1 1.58223E-1 6.0521E-2 4.05868E-2 6.0145E-2 8.47191E-2 7.63558E-2 7.84766E-2 5.75981E-2 5.2458E-2 8.8742E-2 1.79336E-1 1.93243E-1 2.14215E-1 2.40261E-1 2.53491E-1 1.65034E-1 1.20319E-1 1.0495E-1 9.12927E-2 4.35228E-1 4.18776E-1 4.32442E-1 4.30664E-1 4.14303E-1 3.91193E-1 3.65181E-1 3.53875E-1 -9999 -9999 -9999 -9999 -9999 -9999 -9999 -9999 -9999 -9999 -9999 -9999 -9999 -9999 -9999 -9999 -9999 -9999 -9999 -9999 -9999
-9999 -9999 -9999 -9999 -9999 -9999 -9999 -9999 -9999 -9999 -9999 -9999 -9999 -9999 -9999 -9999 -9999 -9999 -9999 -9999 -9999 -9999 -9999 -9999 -9999 -9999 -9999 -9999 -9999 -9999 -9999 -9999 -9999 -9999 -9999 -9999 -9999 -9999 -9999 -9999 -9999 -9999 -9999 -9999 -9999 -9999 -9999 -9999 -9999 -9999 -9999 -9999 -9999 -9999 -9999 -9999 -9999 -9999 -9999 -9999 -9999 -9999 -9999 -9999 -9999 -9999 -9999 -9999 -9999 -9999 -9999 -9999 -9999 -9999 -9999 -9999 -9999 -9999 -9999 -9999 -9999 -9999 -9999 -9999 -9999 -9999 -9999 -9999 -9999 -9999 -9999 -9999 -9999 -9999 -9999 -9999 -9999 -9999 -9999 -9999 -9999 -9999 -9999 -9999 -9999 -9999 -9999 -9999 -9999 -9999 -9999 -9999 -9999 -9999 -9999 -9999 -9999 -9999 -9999 -9999 -9999 -9999 -9999 -9999 -9999 -9999 -9999 -9999 -9999 -9999 -9999 3.51001E-1 3.47782E-1 3.4818E-1 3.48578E-1 3.45796E-1 3.43029E-1 3.4106E-1 3.59198E-1 3.62429E-1 3.60408E-1 3.54785E-1 3.49217E-1 3.39357E-1 3.34326E-1 3.33172E-1 3.33941E-1 3.35482E-1 3.42478E-1 3.61998E-1 4.36031E-1 5.14328E-1 5.35806E-1 4.7163E-1 4.61458E-1 4.24799E-1 3.92297E-1 4.06837E-1 4.05142E-1 4.145E-1 4.84004E-1 5.73921E-1 5.74178E-1 6.1569E-1 6.51648E-1 6.50987E-1 6.50761E-1 6.50745E-1 6.49486E-1 6.38969E-1 6.04928E-1 5.04478E-1 4.75268E-1 3.41195E-1 4.38409E-1 4.59529E-1 4.38358E-1 4.38493E-1 3.97392E-1 3.97473E-1 3.97491E-1 4.38898E-1 6.08122E-1 6.67502E-1 6.67563E-1 4.59986E-1 5.87443E-1 7.047E-1 6.8584E-1 5.66028E-1 6.47799E-1 6.81486E-1 5.45676E-1 4.24853E-1 3.16119E-1 2.13363E-1 2.01614E-1 2.89362E-1 2.65737E-1 1.42773E-1 7.13446E-2 6.06263E-2 7.43306E-2 1.02474E-1 1.91716E-1 4.01167E-1 4.27685E-1 2.40706E-1 1.41194E-1 1.36892E-1 1.07841E-1 6.39378E-2 5.72088E-2 1.10958E-1 2.67873E-1 3.39122E-1 2.47817E-1 9.50141E-2 4.00418E-2 4.23713E-2 6.32154E-2 6.43335E-2 6.27471E-2 5.34592E-2 5.20019E-2 8.25208E-2 2.09786E-1 3.02042E-1 2.35364E-1 1.43186E-1 1.62293E-1 1.03383E-1 2.82258E-1 3.55207E-1 3.8563E-1 4.09974E-1 4.1613E-1 4.09974E-1 4.0597E-1 3.94653E-1 3.75332E-1 3.52657E-1 -9999 -9999 -9999 -9999 -9999 -9999 -9999 -9999 -9999 -9999 -9999 -9999 -9999 -9999 -9999 -9999 -9999 -9999 -9999 -9999 -9999 -9999
-9999 -9999 -9999 -9999 -9999 -9999 -9999 -9999 -9999 -9999 -9999 -9999 -9999 -9999 -9999 -9999 -9999 -9999 -9999 -9999 -9999 -9999 -9999 -9999 -9999 -9999 -9999 -9999 -9999 -9999 -9999 -9999 -9999 -9999 -9999 -9999 -9999 -9999 -9999 -9999 -9999 -9999 -9999 -9999 -9999 -9999 -9999 -9999 -9999 -9999 -9999 -9999 -9999 -9999 -9999 -9999 -9999 -9999 -9999 -9999 -9999 -9999 -9999 -9999 -9999 -9999 -9999 -9999 -9999 -9999 -9999 -9999 -9999 -9999 -9999 -9999 -9999 -9999 -9999 -9999 -9999 -9999 -9999 -9999 -9999 -9999 -9999 -9999 -9999 -9999 -9999 -9999 -9999 -9999 -9999 -9999 -9999 -9999 -9999 -9999 -9999 -9999 -9999 -9999 -9999 -9999 -9999 -9999 -9999 -9999 -9999 -9999 -9999 -9999 -9999 -9999 -9999 -9999 -9999 -9999 -9999 -9999 -9999 -9999 -9999 -9999 -9999 -9999 -9999 -9999 -9999 -9999 -9999 3.43423E-1 3.46193E-1 3.46987E-1 3.44976E-1 3.66897E-1 3.70166E-1 3.70986E-1 3.71806E-1 3.77164E-1 3.77155E-1 3.7097E-1 3.59976E-1 3.48777E-1 3.39746E-1 3.35482E-1 3.30809E-1 3.55076E-1 3.78984E-1 4.50221E-1 5.57089E-1 5.35918E-1 5.14548E-1 5.31898E-1 5.31837E-1 5.10414E-1 5.3148E-1 4.66914E-1 4.34045E-1 4.38804E-1 4.47918E-1 5.06189E-1 5.70294E-1 6.51859E-1 5.70435E-1 5.91291E-1 6.11515E-1 6.48798E-1 6.20136E-1 5.69474E-1 4.17917E-1 4.26352E-1 4.57183E-1 4.37449E-1 5.01563E-1 5.44419E-1 4.38362E-1 4.5956E-1 4.3863E-1 4.38691E-1 4.59749E-1 4.81116E-1 5.02604E-1 5.02626E-1 4.77286E-1 4.56044E-1 4.9866E-1 6.98412E-1 6.82276E-1 6.94906E-1 5.85363E-1 5.31492E-1 3.89337E-1 2.40983E-1 1.65797E-1 1.5596E-1 1.15694E-1 7.8481E-2 7.30901E-2 1.13124E-1 1.98578E-1 2.92408E-1 4.5235E-1 5.74688E-1 4.44506E-1 1.92375E-1 7.22409E-2 6.46482E-2 5.88561E-2 3.98904E-2 3.88946E-2 6.67147E-2 1.21908E-1 1.3818E-1 1.38817E-1 8.47514E-2 4.33937E-2 5.07601E-2 1.25637E-1 1.87728E-1 2.53488E-1 1.84795E-1 1.53143E-1 1.74015E-1 2.42577E-1 1.69913E-1 1.45946E-1 9.92459E-2 1.16713E-1 2.69385E-1 2.63639E-1 2.76211E-1 3.39014E-1 3.75802E-1 3.94275E-1 3.85212E-1 3.79595E-1 3.75332E-1 3.62242E-1 3.45237E-1 -9999 -9999 -9999 -9999 -9999 -9999 -9999 -9999 -9999 -9999 -9999 -9999 -9999 -9999 -9999 -9999 -9999 -9999 -9999 -9999 -9999 -9999
-9999 -9999 -9999 -9999 -9999 -9999 -9999 -9999 -9999 -9999 -9999 -9999 -9999 -9999 -9999 -9999 -9999 -9999 -9999 -9999 -9999 -9999 -9999 -9999 -9999 -9999 -9999 -9999 -9999 -9999 -9999 -9999 -9999 -9999 -9999 -9999 -9999 -9999 -9999 -9999 -9999 -9999 -9999 -9999 -9999 -9999 -9999 -9999 -9999 -9999 -9999 -9999 -9999 -9999 -9999 -9999 -9999 -9999 -9999 -9999 -9999 -9999 -9999 -9999 -9999 -9999 -9999 -9999 -9999 -9999 -9999 -9999 -9999 -9999 -9999 -9999 -9999 -9999 -9999 -9999 -9999 -9999 -9999 -9999 -9999 -9999 -9999 -9999 -9999 -9999 -9999 -9999 -9999 -9999 -9999 -9999 -9999 -9999 -9999 -9999 -9999 -9999 -9999 -9999 -9999 -9999 -9999 -9999 -9999 -9999 -9999 -9999 -9999 -9999 -9999 -9999 -9999 -9999 -9999 -9999 -9999 -9999 -9999 -9999 -9999 -9999 -9999 -9999 -9999 -9999 -9999 -9999 -9999 3.38708E-1 3.44213E-1 3.52155E-1 3.91349E-1 4.09166E-1 4.13876E-1 4.05325E-1 4.07457E-1 4.33308E-1 4.54423E-1 4.33377E-1 4.3315E-1 4.09234E-1 3.64027E-1 3.44002E-1 3.35812E-1 3.32343E-1 3.54282E-1 3.76101E-1 4.48198E-1 5.10449E-1 5.31963E-1 5.74347E-1 5.95186E-1 5.95186E-1 6.15589E-1 5.1027E-1 5.6332E-1 4.91269E-1 5.35673E-1 4.73908E-1 4.84132E-1 5.27626E-1 5.2778E-1 5.49211E-1 6.11921E-1 7.00514E-1 6.75336E-1 6.22776E-1 6.19235E-1 5.35122E-1 6.43426E-1 6.0703E-1 5.28104E-1 4.9823E-1 5.29267E-1 6.02889E-1 5.66583E-1 6.23249E-1 6.63679E-1 6.23504E-1 4.97896E-1 6.8146E-1 6.97011E-1 4.98604E-1 4.3498E-1 6.97716E-1 6.88804E-1 6.91927E-1 5.92621E-1 5.69748E-1 4.25352E-1 2.48492E-1 1.39766E-1 8.50641E-2 5.67988E-2 6.08789E-2 9.96629E-2 1.88124E-1 3.6614E-1 5.58457E-1 6.26855E-1 5.87331E-1 4.1559E-1 1.66064E-1 6.61422E-2 5.36542E-2 5.06108E-2 3.88642E-2 3.51143E-2 4.51516E-2 5.23128E-2 4.77832E-2 4.72312E-2 4.24888E-2 3.84683E-2 6.06023E-2 1.67515E-1 3.23507E-1 3.10294E-1 4.02611E-1 3.37318E-1 3.02289E-1 2.93293E-1 2.15381E-1 1.93003E-1 1.4929E-1 7.67182E-2 3.42724E-1 3.1717E-1 3.0013E-1 3.10382E-1 3.53517E-1 3.71978E-1 3.6564E-1 3.56844E-1 3.55979E-1 3.48114E-1 3.36672E-1 -9999 -9999 -9999 -9999 -9999 -9999 -9999 -9999 -9999 -9999 -9999 -9999 -9999 -9999 -9999 -9999 -9999 -9999 -9999 -9999 -9999 -9999
-9999 -9999 -9999 -9999 -9999 -9999 -9999 -9999 -9999 -9999 -9999 -9999 -9999 -9999 -9999 -9999 -9999 -9999 -9999 -9999 -9999 -9999 -9999 -9999 -9999 -9999 -9999 -9999 -9999 -9999 -9999 -9999 -9999 -9999 -9999 -9999 -9999 -9999 -9999 -9999 -9999 -9999 -9999 -9999 -9999 -9999 -9999 -9999 -9999 -9999 -9999 -9999 -9999 -9999 -9999 -9999 -9999 -9999 -9999 -9999 -9999 -9999 -9999 -9999 -9999 -9999 -9999 -9999 -9999 -9999 -9999 -9999 -9999 -9999 -9999 -9999 -9999 -9999 -9999 -9999 -9999 -9999 -9999 -9999 -9999 -9999 -9999 -9999 -9999 -9999 -9999 -9999 -9999 -9999 -9999 -9999 -9999 -9999 -9999 -9999 -9999 -9999 -9999 -9999 -9999 -9999 -9999 -9999 -9999 -9999 -9999 -9999 -9999 -9999 -9999 -9999 -9999 -9999 -9999 -9999 -9999 -9999 -9999 -9999 -9999 -9999 -9999 -9999 -9999 -9999 -9999 -9999 3.34811E-1 3.39099E-1 3.53361E-1 4.00646E-1 4.3725E-1 4.58493E-1 4.79761E-1 4.33464E-1 4.54462E-1 4.75828E-1 4.97197E-1 4.75857E-1 4.54598E-1 4.50527E-1 4.28556E-1 3.99041E-1 3.83952E-1 3.7569E-1 3.62273E-1 3.53043E-1 3.91275E-1 4.76551E-1 5.31646E-1 5.10475E-1 5.31917E-1 5.5324E-1 5.27993E-1 5.06527E-1 5.27777E-1 5.2776E-1 5.49095E-1 5.70114E-1 5.06118E-1 4.77852E-1 5.02083E-1 5.23704E-1 5.87358E-1 6.08096E-1 6.66579E-1 6.7522E-1 6.76242E-1 6.95737E-1 5.56648E-1 5.63168E-1 5.4201E-1 6.0595E-1 5.51034E-1 4.80071E-1 5.31619E-1 4.88088E-1 4.61005E-1 5.52709E-1 5.46458E-1 5.6203E-1 6.28787E-1 6.03842E-1 5.83608E-1 6.82865E-1 6.12705E-1 6.05684E-1 5.95094E-1 5.56953E-1 4.60893E-1 3.07792E-1 1.42121E-1 6.62765E-2 4.90937E-2 5.95882E-2 9.66833E-2 1.6588E-1 3.6736E-1 6.08396E-1 6.02066E-1 5.41611E-1 3.53842E-1 1.85399E-1 1.24119E-1 1.27138E-1 1.18856E-1 8.75013E-2 6.68207E-2 6.58604E-2 4.73857E-2 3.42461E-2 3.21982E-2 4.22847E-2 4.63427E-2 5.21328E-2 8.7525E-2 1.51293E-1 3.15485E-1 1.87368E-1 1.60793E-1 1.51257E-1 1.155E-1 1.00825E-1 1.07607E-1 3.0648E-1 3.5538E-1 3.73665E-1 3.63503E-1 3.24986E-1 3.23457E-1 3.50205E-1 3.55595E-1 3.51032E-1 3.42804E-1 3.39131E-1 3.3384E-1 3.26613E-1 -9999 -9999 -9999 -9999 -9999 -9999 -9999 -9999 -9999 -9999 -9999 -9999 -9999 -9999 -9999 -9999 -9999 -9999 -9999 -9999 -9999 -9999
-9999 -9999 -9999 -9999 -9999 -9999 -9999 -9999 -9999 -9999 -9999 -9999 -9999 -9999 -9999 -9999 -9999 -9999 -9999 -9999 -9999 -9999 -9999 -9999 -9999 -9999 -9999 -9999 -9999 -9999 -9999 -9999 -9999 -9999 -9999 -9999 -9999 -9999 -9999 -9999 -9999 -9999 -9999 -9999 -9999 -9999 -9999 -9999 -9999 -9999 -9999 -9999 -9999 -9999 -9999 -9999 -9999 -9999 -9999 -9999 -9999 -9999 -9999 -9999 -9999 -9999 -9999 -9999 -9999 -9999 -9999 -9999 -9999 -9999 -9999 -9999 -9999 -9999 -9999 -9999 -9999 -9999 -9999 -9999 -9999 -9999 -9999 -9999 -9999 -9999 -9999 -9999 -9999 -9999 -9999 -9999 -9999 -9999 -9999 -9999 -9999 -9999 -9999 -9999 -9999 -9999 -9999 -9999 -9999 -9999 -9999 -9999 -9999 -9999 -9999 -9999 -9999 -9999 -9999 -9999 -9999 -9999 -9999 -9999 -9999 -9999 -9999 -9999 -9999 -9999 -9999 -9999 3.2782E-1 3.39847E-1 3.98526E-1 4.3727E-1 4.37414E-1 4.58565E-1 4.97194E-1 4.75784E-1 4.33464E-1 5.1852E-1 5.18568E-1 5.18559E-1 4.9322E-1 4.71875E-1 4.71805E-1 4.50495E-1 4.5042E-1 4.71495E-1 4.23934E-1 3.66276E-1 3.55825E-1 4.17731E-1 4.88215E-1 4.88094E-1 5.10383E-1 5.28016E-1 5.49289E-1 5.70408E-1 5.70415E-1 5.49279E-1 5.70409E-1 5.70453E-1 5.45112E-1 4.80173E-1 5.65717E-1 5.44831E-1 5.6618E-1 6.4813E-1 6.95419E-1 7.04831E-1 6.8634E-1 6.48191E-1 4.98195E-1 5.81477E-1 6.00888E-1 5.35381E-1 5.599E-1 4.86455E-1 4.10228E-1 4.30899E-1 4.22444E-1 4.16872E-1 4.45663E-1 4.12868E-1 5.91838E-1 5.40784E-1 6.98299E-1 5.94662E-1 4.8723E-1 4.21446E-1 3.93813E-1 3.82327E-1 3.46016E-1 2.29992E-1 1.17216E-1 8.81599E-2 7.21661E-2 1.00621E-1 1.54797E-1 2.16328E-1 3.58193E-1 5.70857E-1 6.35585E-1 5.97243E-1 4.73934E-1 4.47178E-1 4.11548E-1 4.25554E-1 3.81871E-1 2.97133E-1 2.27588E-1 2.14019E-1 1.4501E-1 7.47773E-2 6.43222E-2 8.24197E-2 1.01789E-1 7.92863E-2 7.54701E-2 8.90632E-2 1.07912E-1 1.53541E-1 2.13426E-1 2.4181E-1 2.58589E-1 3.05029E-1 3.39476E-1 3.6243E-1 3.74091E-1 3.7285E-1 3.71151E-1 3.42833E-1 3.44062E-1 3.44062E-1 3.44852E-1 3.40353E-1 3.35477E-1 3.30635E-1 3.24619E-1 3.21046E-1 -9999 -9999 -9999 -9999 -9999 -9999 -9999 -9999 -9999 -9999 -9999 -9999 -9999 -9999 -9999 -9999 -9999 -9999 -9999 -9999 -9999 -9999
-9999 -9999 -9999 -9999 -9999 -9999 -9999 -9999 -9999 -9999 -9999 -9999 -9999 -9999 -9999 -9999 -9999 -9999 -9999 -9999 -9999 -9999 -9999 -9999 -9999 -9999 -9999 -9999 -9999 -9999 -9999 -9999 -9999 -9999 -9999 -9999 -9999 -9999 -9999 -9999 -9999 -9999 -9999 -9999 -9999 -9999 -9999 -9999 -9999 -9999 -9999 -9999 -9999 -9999 -9999 -9999 -9999 -9999 -9999 -9999 -9999 -9999 -9999 -9999 -9999 -9999 -9999 -9999 -9999 -9999 -9999 -9999 -9999 -9999 -9999 -9999 -9999 -9999 -9999 -9999 -9999 -9999 -9999 -9999 -9999 -9999 -9999 -9999 -9999 -9999 -9999 -9999 -9999 -9999 -9999 -9999 -9999 -9999 -9999 -9999 -9999 -9999 -9999 -9999 -9999 -9999 -9999 -9999 -9999 -9999 -9999 -9999 -9999 -9999 -9999 -9999 -9999 -9999 -9999 -9999 -9999 -9999 -9999 -9999 -9999 -9999 -9999 -9999 -9999 -9999 -9999 3.3051E-1 3.19842E-1 3.33991E-1 4.22952E-1 4.58368E-1 4.5454E-1 4.54603E-1 4.54623E-1 4.54554E-1 4.33335E-1 4.33317E-1 4.5052E-1 4.71779E-1 4.71814E-1 4.71868E-1 4.93218E-1 4.71887E-1 4.89237E-1 5.10607E-1 4.89082E-1 4.27813E-1 3.65466E-1 3.78873E-1 4.16878E-1 4.96095E-1 5.49252E-1 6.31861E-1 6.70032E-1 6.69343E-1 6.49821E-1 6.8812E-1 6.27416E-1 6.07946E-1 5.23942E-1 4.80788E-1 5.44717E-1 5.23549E-1 5.86913E-1 6.27964E-1 6.28139E-1 6.07914E-1 6.44356E-1 5.20072E-1 6.24055E-1 6.78168E-1 6.4744E-1 5.57261E-1 4.32489E-1 3.56553E-1 3.13008E-1 3.8272E-1 4.23348E-1 3.91897E-1 3.72791E-1 4.77233E-1 6.75229E-1 5.41042E-1 6.05569E-1 4.52689E-1 3.17123E-1 2.04605E-1 1.47923E-1 1.38839E-1 1.31145E-1 1.03512E-1 8.72422E-2 1.02674E-1 1.43791E-1 1.83448E-1 2.21462E-1 2.37088E-1 3.10632E-1 5.0059E-1 6.14567E-1 6.18442E-1 5.80043E-1 5.48042E-1 5.60816E-1 5.42801E-1 5.55285E-1 5.18877E-1 4.46464E-1 3.99944E-1 3.20656E-1 2.45656E-1 2.18855E-1 2.34515E-1 2.72223E-1 2.22326E-1 1.83741E-1 1.08715E-1 1.01482E-1 1.29751E-1 1.88324E-1 1.96873E-1 1.82301E-1 1.96424E-1 2.35887E-1 3.14036E-1 3.59768E-1 3.72E-1 3.56048E-1 3.48999E-1 3.39565E-1 3.34287E-1 3.37505E-1 3.34668E-1 3.32649E-1 3.27427E-1 3.17504E-1 3.16315E-1 -9999 -9999 -9999 -9999 -9999 -9999 -9999 -9999 -9999 -9999 -9999 -9999 -9999 -9999 -9999 -9999 -9999 -9999 -9999 -9999 -9999 -9999
-9999 -9999 -9999 -9999 -9999 -9999 -9999 -9999 -9999 -9999 -9999 -9999 -9999 -9999 -9999 -9999 -9999 -9999 -9999 -9999 -9999 -9999 -9999 -9999 -9999 -9999 -9999 -9999 -9999 -9999 -9999 -9999 -9999 -9999 -9999 -9999 -9999 -9999 -9999 -9999 -9999 -9999 -9999 -9999 -9999 -9999 -9999 -9999 -9999 -9999 -9999 -9999 -9999 -9999 -9999 -9999 -9999 -9999 -9999 -9999 -9999 -9999 -9999 -9999 -9999 -9999 -9999 -9999 -9999 -9999 -9999 -9999 -9999 -9999 -9999 -9999 -9999 -9999 -9999 -9999 -9999 -9999 -9999 -9999 -9999 -9999 -9999 -9999 -9999 -9999 -9999 -9999 -9999 -9999 -9999 -9999 -9999 -9999 -9999 -9999 -9999 -9999 -9999 -9999 -9999 -9999 -9999 -9999 -9999 -9999 -9999 -9999 -9999 -9999 -9999 -9999 -9999 -9999 -9999 -9999 -9999 -9999 -9999 -9999 -9999 -9999 -9999 -9999 -9999 3.42634E-1 3.31667E-1 3.19466E-1 3.10902E-1 3.23244E-1 3.80064E-1 4.32904E-1 4.54384E-1 4.75716E-1 4.75808E-1 4.75798E-1 4.7563E-1 4.27273E-1 4.14794E-1 4.09235E-1 4.17797E-1 4.71654E-1 5.14576E-1 5.1062E-1 4.89209E-1 5.31944E-1 5.10623E-1 4.89097E-1 4.26088E-1 3.8007E-1 3.78428E-1 4.65152E-1 5.70417E-1 7.07766E-1 7.02709E-1 6.88875E-1 6.69654E-1 6.63377E-1 6.96927E-1 6.0778E-1 5.02564E-1 5.2337E-1 5.86716E-1 5.65976E-1 6.27786E-1 6.24181E-1 6.44313E-1 6.44529E-1 4.98656E-1 5.6223E-1 6.89468E-1 6.18903E-1 5.73065E-1 5.13944E-1 3.91926E-1 2.79675E-1 2.44705E-1 2.87328E-1 3.20551E-1 3.57104E-1 4.4635E-1 6.22702E-1 5.36952E-1 6.95E-1 6.29928E-1 3.39303E-1 2.258E-1 1.56267E-1 9.21078E-2 6.67457E-2 6.14079E-2 6.09496E-2 8.42579E-2 1.34715E-1 1.91571E-1 1.92768E-1 1.70442E-1 1.50029E-1 2.10867E-1 3.72126E-1 5.8046E-1 5.72475E-1 3.97153E-1 3.7978E-1 4.72402E-1 4.89286E-1 5.24279E-1 6.20958E-1 5.71039E-1 5.18424E-1 4.65085E-1 3.98668E-1 3.65637E-1 3.70406E-1 3.79744E-1 3.24479E-1 2.83966E-1 1.78937E-1 1.53652E-1 1.78563E-1 2.69973E-1 3.16071E-1 2.82217E-1 2.19645E-1 2.1075E-1 2.86501E-1 3.33855E-1 3.5069E-1 3.57298E-1 3.44472E-1 3.27848E-1 3.24253E-1 3.2905E-1 3.34668E-1 3.32245E-1 3.26627E-1 3.18686E-1 3.12407E-1 -9999 -9999 -9999 -9999 -9999 -9999 -9999 -9999 -9999 -9999 -9999 -9999 -9999 -9999 -9999 -9999 -9999 -9999 -9999 -9999 -9999 -9999
-9999 -9999 -9999 -9999 -9999 -9999 -9999 -9999 -9999 -9999 -9999 -9999 -9999 -9999 -9999 -9999 -9999 -9999 -9999 -9999 -9999 -9999 -9999 -9999 -9999 -9999 -9999 -9999 -9999 -9999 -9999 -9999 -9999 -9999 -9999 -9999 -9999 -9999 -9999 -9999 -9999 -9999 -9999 -9999 -9999 -9999 -9999 -9999 -9999 -9999 -9999 -9999 -9999 -9999 -9999 -9999 -9999 -9999 -9999 -9999 -9999 -9999 -9999 -9999 -9999 -9999 -9999 -9999 -9999 -9999 -9999 -9999 -9999 -9999 -9999 -9999 -9999 -9999 -9999 -9999 -9999 -9999 -9999 -9999 -9999 -9999 -9999 -9999 -9999 -9999 -9999 -9999 -9999 -9999 -9999 -9999 -9999 -9999 -9999 -9999 -9999 -9999 -9999 -9999 -9999 -9999 -9999 -9999 -9999 -9999 -9999 -9999 -9999 -9999 -9999 -9999 -9999 -9999 -9999 -9999 -9999 -9999 -9999 -9999 -9999 -9999 -9999 -9999 -9999 3.30125E-1 3.20596E-1 3.0833E-1 3.02876E-1 3.34008E-1 3.73261E-1 3.94412E-1 4.10514E-1 4.32597E-1 4.5442E-1 4.71773E-1 4.50536E-1 4.50401E-1 4.46892E-1 4.24799E-1 3.91045E-1 4.25657E-1 4.88952E-1 5.1058E-1 5.10617E-1 5.53176E-1 5.53159E-1 5.31984E-1 5.06447E-1 4.07253E-1 3.72712E-1 4.18567E-1 5.90942E-1 6.71106E-1 6.31773E-1 6.85541E-1 6.83928E-1 6.50332E-1 6.84102E-1 5.66412E-1 5.02479E-1 5.44733E-1 5.23568E-1 6.0386E-1 6.63637E-1 6.24585E-1 4.98559E-1 6.43839E-1 6.95937E-1 6.53918E-1 6.41E-1 5.76623E-1 5.66625E-1 5.24279E-1 4.41782E-1 2.80925E-1 1.94815E-1 2.24443E-1 2.81857E-1 3.55883E-1 4.39268E-1 6.43715E-1 6.20877E-1 6.98269E-1 6.18142E-1 4.65869E-1 3.73466E-1 2.7005E-1 1.49785E-1 1.11671E-1 9.41841E-2 6.52202E-2 8.57685E-2 1.30445E-1 1.55836E-1 1.19198E-1 1.04338E-1 1.23628E-1 2.05229E-1 4.0369E-1 5.57689E-1 4.22112E-1 2.17611E-1 1.75371E-1 2.40353E-1 2.71073E-1 3.61442E-1 4.64291E-1 5.85899E-1 5.26844E-1 4.21718E-1 3.76566E-1 3.93453E-1 4.16206E-1 4.19633E-1 3.65045E-1 2.59624E-1 1.98628E-1 1.87204E-1 2.1894E-1 3.16934E-1 4.38033E-1 4.53068E-1 3.53968E-1 3.38389E-1 3.18257E-1 3.44917E-1 3.58593E-1 3.49862E-1 3.38751E-1 3.25848E-1 3.23457E-1 3.30255E-1 3.34287E-1 3.34668E-1 3.28628E-1 3.20662E-1 3.12017E-1 -9999 -9999 -9999 -9999 -9999 -9999 -9999 -9999 -9999 -9999 -9999 -9999 -9999 -9999 -9999 -9999 -9999 -9999 -9999 -9999 -9999 -9999
-9999 -9999 -9999 -9999 -9999 -9999 -9999 -9999 -9999 -9999 -9999 -9999 -9999 -9999 -9999 -9999 -9999 -9999 -9999 -9999 -9999 -9999 -9999 -9999 -9999 -9999 -9999 -9999 -9999 -9999 -9999 -9999 -9999 -9999 -9999 -9999 -9999 -9999 -9999 -9999 -9999 -9999 -9999 -9999 -9999 -9999 -9999 -9999 -9999 -9999 -9999 -9999 -9999 -9999 -9999 -9999 -9999 -9999 -9999 -9999 -9999 -9999 -9999 -9999 -9999 -9999 -9999 -9999 -9999 -9999 -9999 -9999 -9999 -9999 -9999 -9999 -9999 -9999 -9999 -9999 -9999 -9999 -9999 -9999 -9999 -9999 -9999 -9999 -9999 -9999 -9999 -9999 -9999 -9999 -9999 -9999 -9999 -9999 -9999 -9999 -9999 -9999 -9999 -9999 -9999 -9999 -9999 -9999 -9999 -9999 -9999 -9999 -9999 -9999 -9999 -9999 -9999 -9999 -9999 -9999 -9999 -9999 -9999 -9999 -9999 -9999 -9999 -9999 -9999 3.27054E-1 3.02358E-1 2.90496E-1 2.97041E-1 3.04234E-1 3.20537E-1 3.51955E-1 3.57961E-1 3.89802E-1 4.07529E-1 4.24252E-1 4.44716E-1 4.27273E-1 4.50251E-1 4.45151E-1 4.42707E-1 4.1194E-1 4.27381E-1 4.8892E-1 5.31914E-1 5.31987E-1 5.2794E-1 5.70377E-1 5.493E-1 4.84445E-1 3.82128E-1 3.7434E-1 4.54672E-1 5.8694E-1 6.28217E-1 6.48227E-1 6.07844E-1 6.66406E-1 6.27768E-1 5.45369E-1 5.23696E-1 5.83005E-1 5.83147E-1 6.82578E-1 6.44561E-1 7.01554E-1 6.78295E-1 6.44683E-1 6.22976E-1 6.31339E-1 6.42587E-1 6.52292E-1 6.28441E-1 5.47989E-1 3.9501E-1 2.36976E-1 1.76959E-1 2.59568E-1 3.5788E-1 4.29195E-1 4.26355E-1 6.71874E-1 6.60446E-1 6.79447E-1 6.75603E-1 6.52126E-1 6.44118E-1 5.51083E-1 3.76739E-1 2.77731E-1 1.82187E-1 8.56374E-2 8.45507E-2 1.02193E-1 1.00236E-1 9.21264E-2 1.19394E-1 2.01191E-1 3.5984E-1 4.94926E-1 4.29667E-1 2.5189E-1 1.17863E-1 8.51507E-2 1.10706E-1 1.36185E-1 1.69887E-1 2.56209E-1 3.80108E-1 3.40149E-1 1.90654E-1 1.3401E-1 1.6467E-1 3.04984E-1 3.29947E-1 3.20293E-1 1.70195E-1 1.17778E-1 1.107E-1 1.29146E-1 2.20741E-1 3.36012E-1 4.06244E-1 4.13283E-1 3.82316E-1 3.69954E-1 3.65307E-1 3.59011E-1 3.50276E-1 3.44472E-1 3.38344E-1 3.38344E-1 3.43652E-1 3.44062E-1 3.42804E-1 3.34263E-1 3.24633E-1 3.13579E-1 -9999 -9999 -9999 -9999 -9999 -9999 -9999 -9999 -9999 -9999 -9999 -9999 -9999 -9999 -9999 -9999 -9999 -9999 -9999 -9999 -9999 -9999
-9999 -9999 -9999 -9999 -9999 -9999 -9999 -9999 -9999 -9999 -9999 -9999 -9999 -9999 -9999 -9999 -9999 -9999 -9999 -9999 -9999 -9999 -9999 -9999 -9999 -9999 -9999 -9999 -9999 -9999 -9999 -9999 -9999 -9999 -9999 -9999 -9999 -9999 -9999 -9999 -9999 -9999 -9999 -9999 -9999 -9999 -9999 -9999 -9999 -9999 -9999 -9999 -9999 -9999 -9999 -9999 -9999 -9999 -9999 -9999 -9999 -9999 -9999 -9999 -9999 -9999 -9999 -9999 -9999 -9999 -9999 -9999 -9999 -9999 -9999 -9999 -9999 -9999 -9999 -9999 -9999 -9999 -9999 -9999 -9999 -9999 -9999 -9999 -9999 -9999 -9999 -9999 -9999 -9999 -9999 -9999 -9999 -9999 -9999 -9999 -9999 -9999 -9999 -9999 -9999 -9999 -9999 -9999 -9999 -9999 -9999 -9999 -9999 -9999 -9999 -9999 -9999 -9999 -9999 -9999 -9999 -9999 -9999 -9999 -9999 -9999 -9999 -9999 3.34379E-1 3.29506E-1 3.59828E-1 3.42973E-1 3.15653E-1 3.04597E-1 3.3011E-1 3.37803E-1 3.39357E-1 3.37362E-1 3.45183E-1 3.51524E-1 3.54722E-1 3.88535E-1 4.54898E-1 4.46343E-1 4.67491E-1 4.65385E-1 4.58827E-1 4.87781E-1 4.84977E-1 5.06542E-1 5.28023E-1 5.27967E-1 5.2801E-1 5.06488E-1 4.53801E-1 3.88277E-1 3.90344E-1 4.36872E-1 5.06896E-1 5.44913E-1 6.28388E-1 7.0088E-1 5.87449E-1 5.19891E-1 5.62033E-1 6.24078E-1 6.24384E-1 6.82892E-1 7.01511E-1 6.68948E-1 6.5236E-1 6.52496E-1 6.49159E-1 6.55963E-1 6.65768E-1 6.45974E-1 6.12472E-1 5.56504E-1 3.34286E-1 1.84112E-1 1.73187E-1 2.49725E-1 3.11929E-1 3.70154E-1 4.39715E-1 6.53589E-1 6.95021E-1 6.49336E-1 6.49091E-1 6.44775E-1 6.40446E-1 6.07967E-1 5.68905E-1 4.58836E-1 1.94906E-1 9.19949E-2 7.03565E-2 7.46588E-2 8.64488E-2 1.10416E-1 1.7846E-1 3.26868E-1 4.72238E-1 4.69072E-1 3.04321E-1 1.44751E-1 6.58882E-2 4.99821E-2 6.59829E-2 9.22907E-2 9.13645E-2 1.35754E-1 2.50366E-1 2.2896E-1 1.12928E-1 6.57761E-2 7.72766E-2 1.23202E-1 2.68633E-1 3.0801E-1 1.54481E-1 8.0404E-2 7.56217E-2 8.68951E-2 1.20773E-1 1.81871E-1 2.63692E-1 3.25038E-1 3.84944E-1 3.75902E-1 3.60685E-1 3.54008E-1 3.54008E-1 3.54008E-1 3.54383E-1 3.52723E-1 3.56048E-1 3.56881E-1 3.50652E-1 3.25087E-1 3.30233E-1 2.97465E-1 3.09681E-1 -9999 -9999 -9999 -9999 -9999 -9999 -9999 -9999 -9999 -9999 -9999 -9999 -9999 -9999 -9999 -9999 -9999 -9999 -9999 -9999 -9999
-9999 -9999 -9999 -9999 -9999 -9999 -9999 -9999 -9999 -9999 -9999 -9999 -9999 -9999 -9999 -9999 -9999 -9999 -9999 -9999 -9999 -9999 -9999 -9999 -9999 -9999 -9999 -9999 -9999 -9999 -9999 -9999 -9999 -9999 -9999 -9999 -9999 -9999 -9999 -9999 -9999 -9999 -9999 -9999 -9999 -9999 -9999 -9999 -9999 -9999 -9999 -9999 -9999 -9999 -9999 -9999 -9999 -9999 -9999 -9999 -9999 -9999 -9999 -9999 -9999 -9999 -9999 -9999 -9999 -9999 -9999 -9999 -9999 -9999 -9999 -9999 -9999 -9999 -9999 -9999 -9999 -9999 -9999 -9999 -9999 -9999 -9999 -9999 -9999 -9999 -9999 -9999 -9999 -9999 -9999 -9999 -9999 -9999 -9999 -9999 -9999 -9999 -9999 -9999 -9999 -9999 -9999 -9999 -9999 -9999 -9999 -9999 -9999 -9999 -9999 -9999 -9999 -9999 -9999 -9999 -9999 -9999 -9999 -9999 -9999 -9999 3.26671E-1 3.27437E-1 3.47757E-1 4.10021E-1 4.54412E-1 4.33338E-1 3.82555E-1 3.2624E-1 3.16027E-1 3.12982E-1 3.12239E-1 3.08176E-1 3.10757E-1 3.33882E-1 3.36586E-1 3.66276E-1 4.26088E-1 4.88945E-1 4.67796E-1 4.89058E-1 5.10234E-1 4.84685E-1 4.84701E-1 5.06265E-1 5.06517E-1 5.4932E-1 5.91302E-1 5.6654E-1 5.02299E-1 4.12588E-1 3.8704E-1 3.88277E-1 4.2058E-1 4.88907E-1 5.86987E-1 6.04239E-1 5.62447E-1 5.40798E-1 6.03426E-1 6.24227E-1 6.82867E-1 6.91907E-1 6.65589E-1 6.56079E-1 6.82173E-1 6.88497E-1 6.82042E-1 6.75567E-1 6.68929E-1 6.39143E-1 6.15952E-1 5.95204E-1 4.27193E-1 2.2957E-1 1.7326E-1 1.79398E-1 2.16597E-1 2.62909E-1 3.55668E-1 5.75782E-1 6.75384E-1 6.78689E-1 5.98555E-1 4.33418E-1 4.02474E-1 3.42294E-1 3.18315E-1 3.10772E-1 1.55567E-1 7.72573E-2 6.21928E-2 7.21682E-2 9.13319E-2 1.21545E-1 1.81999E-1 2.69492E-1 3.99213E-1 4.80498E-1 3.5057E-1 1.83017E-1 6.76414E-2 4.56144E-2 5.71207E-2 7.2562E-2 7.75659E-2 1.07968E-1 1.597E-1 1.33796E-1 7.89651E-2 5.31399E-2 5.65559E-2 9.3265E-2 2.35482E-1 3.13076E-1 2.06102E-1 1.3266E-1 1.06577E-1 1.09963E-1 1.27639E-1 1.60285E-1 2.29064E-1 2.93434E-1 3.42036E-1 3.47426E-1 3.50276E-1 3.50276E-1 3.54839E-1 3.5734E-1 3.54423E-1 3.53553E-1 3.54799E-1 3.37981E-1 3.3393E-1 3.46084E-1 3.33052E-1 3.19081E-1 3.08904E-1 -9999 -9999 -9999 -9999 -9999 -9999 -9999 -9999 -9999 -9999 -9999 -9999 -9999 -9999 -9999 -9999 -9999 -9999 -9999 -9999 -9999
-9999 -9999 -9999 -9999 -9999 -9999 -9999 -9999 -9999 -9999 -9999 -9999 -9999 -9999 -9999 -9999 -9999 -9999 -9999 -9999 -9999 -9999 -9999 -9999 -9999 -9999 -9999 -9999 -9999 -9999 -9999 -9999 -9999 -9999 -9999 -9999 -9999 -9999 -9999 -9999 -9999 -9999 -9999 -9999 -9999 -9999 -9999 -9999 -9999 -9999 -9999 -9999 -9999 -9999 -9999 -9999 -9999 -9999 -9999 -9999 -9999 -9999 -9999 -9999 -9999 -9999 -9999 -9999 -9999 -9999 -9999 -9999 -9999 -9999 -9999 -9999 -9999 -9999 -9999 -9999 -9999 -9999 -9999 -9999 -9999 -9999 -9999 -9999 -9999 -9999 -9999 -9999 -9999 -9999 -9999 -9999 -9999 -9999 -9999 -9999 -9999 -9999 -9999 -9999 -9999 -9999 -9999 -9999 -9999 -9999 -9999 -9999 -9999 -9999 -9999 -9999 -9999 -9999 -9999 -9999 -9999 -9999 -9999 -9999 -9999 -9999 3.00173E-1 3.02358E-1 3.62403E-1 4.2986E-1 4.54454E-1 4.54478E-1 4.3329E-1 3.8799E-1 3.685E-1 3.66456E-1 3.67273E-1 3.59551E-1 3.53121E-1 3.47522E-1 3.74847E-1 3.90619E-1 4.46397E-1 5.10494E-1 5.10554E-1 5.06467E-1 4.63655E-1 4.84577E-1 4.78729E-1 4.79605E-1 5.06168E-1 5.06517E-1 5.87491E-1 5.66533E-1 5.45291E-1 4.77401E-1 4.29985E-1 4.19304E-1 4.25273E-1 4.50583E-1 4.93715E-1 5.40608E-1 5.6092E-1 5.64906E-1 6.14689E-1 6.97018E-1 6.85586E-1 6.62568E-1 6.49165E-1 6.88588E-1 6.94871E-1 6.65811E-1 6.6577E-1 6.48891E-1 6.59063E-1 6.75673E-1 6.42616E-1 6.12585E-1 6.20582E-1 4.38969E-1 2.46506E-1 2.00029E-1 2.47232E-1 3.22351E-1 4.39186E-1 6.31133E-1 6.90919E-1 6.656E-1 5.89764E-1 4.21462E-1 3.5132E-1 2.22924E-1 1.45569E-1 1.5818E-1 1.47782E-1 8.93499E-2 7.03395E-2 6.61104E-2 6.9896E-2 8.76071E-2 1.26527E-1 1.60056E-1 2.70408E-1 4.4464E-1 4.57239E-1 2.68372E-1 9.58728E-2 5.69898E-2 6.31547E-2 6.81663E-2 7.24415E-2 8.34057E-2 9.23837E-2 8.46812E-2 7.89754E-2 7.29724E-2 7.64484E-2 9.9672E-2 1.66048E-1 2.724E-1 3.17539E-1 2.67729E-1 2.23545E-1 1.91452E-1 1.85875E-1 2.40215E-1 2.767E-1 3.0038E-1 3.32271E-1 3.49862E-1 3.38003E-1 3.4821E-1 3.55256E-1 3.58175E-1 3.56089E-1 3.51894E-1 3.48174E-1 3.48174E-1 3.45704E-1 3.40789E-1 3.36693E-1 3.07812E-1 2.98224E-1 3.13971E-1 -9999 -9999 -9999 -9999 -9999 -9999 -9999 -9999 -9999 -9999 -9999 -9999 -9999 -9999 -9999 -9999 -9999 -9999 -9999 -9999
-9999 -9999 -9999 -9999 -9999 -9999 -9999 -9999 -9999 -9999 -9999 -9999 -9999 -9999 -9999 -9999 -9999 -9999 -9999 -9999 -9999 -9999 -9999 -9999 -9999 -9999 -9999 -9999 -9999 -9999 -9999 -9999 -9999 -9999 -9999 -9999 -9999 -9999 -9999 -9999 -9999 -9999 -9999 -9999 -9999 -9999 -9999 -9999 -9999 -9999 -9999 -9999 -9999 -9999 -9999 -9999 -9999 -9999 -9999 -9999 -9999 -9999 -9999 -9999 -9999 -9999 -9999 -9999 -9999 -9999 -9999 -9999 -9999 -9999 -9999 -9999 -9999 -9999 -9999 -9999 -9999 -9999 -9999 -9999 -9999 -9999 -9999 -9999 -9999 -9999 -9999 -9999 -9999 -9999 -9999 -9999 -9999 -9999 -9999 -9999 -9999 -9999 -9999 -9999 -9999 -9999 -9999 -9999 -9999 -9999 -9999 -9999 -9999 -9999 -9999 -9999 -9999 -9999 -9999 -9999 -9999 -9999 -9999 -9999 -9999 -9999 2.88731E-1 2.86185E-1 3.21672E-1 3.67285E-1 3.91773E-1 4.07041E-1 4.28563E-1 4.17797E-1 4.14365E-1 4.25546E-1 4.29409E-1 4.2943E-1 4.25338E-1 4.17375E-1 4.46241E-1 4.88917E-1 4.89069E-1 5.10492E-1 4.85058E-1 4.63535E-1 4.52711E-1 4.48789E-1 4.86004E-1 4.52059E-1 4.68025E-1 4.93444E-1 5.45159E-1 5.8747E-1 5.66523E-1 5.45025E-1 4.62082E-1 5.04243E-1 5.19623E-1 5.41047E-1 4.98341E-1 5.61877E-1 5.95937E-1 5.25142E-1 5.84941E-1 6.90209E-1 6.84892E-1 6.55879E-1 6.81923E-1 6.97545E-1 6.52583E-1 6.12052E-1 5.8723E-1 5.19174E-1 5.52577E-1 6.25039E-1 6.5925E-1 6.28937E-1 6.00228E-1 4.3574E-1 2.56645E-1 2.32692E-1 2.7814E-1 3.04376E-1 3.85593E-1 5.88656E-1 6.62147E-1 6.91683E-1 6.42259E-1 5.83624E-1 5.16728E-1 3.48842E-1 1.97298E-1 2.0727E-1 2.2125E-1 1.57123E-1 8.06303E-2 5.81024E-2 5.559E-2 6.66347E-2 8.61464E-2 9.40581E-2 1.43452E-1 2.98221E-1 4.21083E-1 2.50129E-1 9.07476E-2 6.04695E-2 5.20551E-2 4.38993E-2 4.92649E-2 6.65684E-2 6.86277E-2 7.40977E-2 1.05655E-1 1.38752E-1 1.55899E-1 1.50343E-1 1.48009E-1 1.93934E-1 3.21845E-1 4.11114E-1 4.04214E-1 3.58932E-1 3.27127E-1 3.25961E-1 3.33012E-1 3.44441E-1 3.37543E-1 3.48621E-1 3.3719E-1 3.48623E-1 3.54423E-1 3.59429E-1 3.57757E-1 3.49449E-1 3.43242E-1 3.39565E-1 3.37937E-1 3.19157E-1 3.21117E-1 3.14819E-1 3.06653E-1 3.02039E-1 -9999 -9999 -9999 -9999 -9999 -9999 -9999 -9999 -9999 -9999 -9999 -9999 -9999 -9999 -9999 -9999 -9999 -9999 -9999 -9999
-9999 -9999 -9999 -9999 -9999 -9999 -9999 -9999 -9999 -9999 -9999 -9999 -9999 -9999 -9999 -9999 -9999 -9999 -9999 -9999 -9999 -9999 -9999 -9999 -9999 -9999 -9999 -9999 -9999 -9999 -9999 -9999 -9999 -9999 -9999 -9999 -9999 -9999 -9999 -9999 -9999 -9999 -9999 -9999 -9999 -9999 -9999 -9999 -9999 -9999 -9999 -9999 -9999 -9999 -9999 -9999 -9999 -9999 -9999 -9999 -9999 -9999 -9999 -9999 -9999 -9999 -9999 -9999 -9999 -9999 -9999 -9999 -9999 -9999 -9999 -9999 -9999 -9999 -9999 -9999 -9999 -9999 -9999 -9999 -9999 -9999 -9999 -9999 -9999 -9999 -9999 -9999 -9999 -9999 -9999 -9999 -9999 -9999 -9999 -9999 -9999 -9999 -9999 -9999 -9999 -9999 -9999 -9999 -9999 -9999 -9999 -9999 -9999 -9999 -9999 -9999 -9999 -9999 -9999 -9999 -9999 -9999 -9999 -9999 -9999 2.8838E-1 2.77543E-1 2.76521E-1 3.02061E-1 3.1528E-1 3.2395E-1 3.29274E-1 3.54722E-1 3.5834E-1 3.62385E-1 3.8214E-1 4.50398E-1 4.67839E-1 4.67843E-1 4.67757E-1 4.89084E-1 4.89097E-1 4.85016E-1 4.63429E-1 4.41398E-1 4.25848E-1 4.24131E-1 4.46843E-1 4.38615E-1 3.77578E-1 3.92002E-1 4.48003E-1 5.07772E-1 5.23832E-1 5.66475E-1 5.41208E-1 4.98322E-1 5.41279E-1 6.24665E-1 6.97622E-1 6.6402E-1 6.04218E-1 5.62354E-1 6.9386E-1 6.93718E-1 5.99756E-1 6.96906E-1 6.87603E-1 6.78445E-1 6.97037E-1 6.49081E-1 5.9888E-1 5.40913E-1 4.4821E-1 4.10684E-1 5.28231E-1 6.27232E-1 6.00029E-1 4.41695E-1 2.77285E-1 1.81988E-1 1.67865E-1 1.83365E-1 1.80484E-1 2.47822E-1 4.32212E-1 6.26036E-1 6.75355E-1 6.85225E-1 6.68884E-1 6.11755E-1 4.94792E-1 4.0669E-1 3.66483E-1 3.0486E-1 1.84577E-1 1.0353E-1 5.89877E-2 5.04371E-2 5.48889E-2 6.45281E-2 6.06199E-2 8.94285E-2 2.02907E-1 3.04391E-1 1.61868E-1 6.53678E-2 4.80418E-2 3.78668E-2 3.49666E-2 4.56613E-2 8.87884E-2 1.14297E-1 1.00869E-1 1.17148E-1 1.6072E-1 2.4886E-1 2.73849E-1 2.24909E-1 2.5406E-1 3.34355E-1 4.51298E-1 4.73989E-1 4.37893E-1 3.93743E-1 3.51932E-1 3.45309E-1 3.50638E-1 3.40399E-1 3.51105E-1 3.39633E-1 3.45368E-1 3.51518E-1 3.54423E-1 3.55256E-1 3.45328E-1 3.34721E-1 3.34287E-1 3.33075E-1 3.32268E-1 3.13657E-1 3.14427E-1 3.08586E-1 3.03573E-1 -9999 -9999 -9999 -9999 -9999 -9999 -9999 -9999 -9999 -9999 -9999 -9999 -9999 -9999 -9999 -9999 -9999 -9999 -9999 -9999
-9999 -9999 -9999 -9999 -9999 -9999 -9999 -9999 -9999 -9999 -9999 -9999 -9999 -9999 -9999 -9999 -9999 -9999 -9999 -9999 -9999 -9999 -9999 -9999 -9999 -9999 -9999 -9999 -9999 -9999 -9999 -9999 -9999 -9999 -9999 -9999 -9999 -9999 -9999 -9999 -9999 -9999 -9999 -9999 -9999 -9999 -9999 -9999 -9999 -9999 -9999 -9999 -9999 -9999 -9999 -9999 -9999 -9999 -9999 -9999 -9999 -9999 -9999 -9999 -9999 -9999 -9999 -9999 -9999 -9999 -9999 -9999 -9999 -9999 -9999 -9999 -9999 -9999 -9999 -9999 -9999 -9999 -9999 -9999 -9999 -9999 -9999 -9999 -9999 -9999 -9999 -9999 -9999 -9999 -9999 -9999 -9999 -9999 -9999 -9999 -9999 -9999 -9999 -9999 -9999 -9999 -9999 -9999 -9999 -9999 -9999 -9999 -9999 -9999 -9999 -9999 -9999 -9999 -9999 -9999 -9999 -9999 -9999 -9999 2.8838E-1 2.78226E-1 2.74149E-1 2.73474E-1 2.95619E-1 3.0026E-1 2.8296E-1 3.01976E-1 3.01976E-1 3.00893E-1 3.00532E-1 3.10327E-1 3.98618E-1 4.89047E-1 5.10497E-1 4.67759E-1 4.89106E-1 4.85061E-1 4.36032E-1 4.00482E-1 3.63011E-1 3.75972E-1 3.95778E-1 3.90758E-1 3.69832E-1 3.8869E-1 3.93664E-1 4.52771E-1 4.6383E-1 5.23844E-1 5.41413E-1 5.41369E-1 5.20013E-1 6.64015E-1 6.9123E-1 6.5777E-1 6.78601E-1 6.79417E-1 6.79458E-1 6.94249E-1 6.91784E-1 6.75652E-1 6.91596E-1 6.97924E-1 6.62059E-1 6.48306E-1 6.84421E-1 6.55431E-1 6.18801E-1 5.70551E-1 5.6529E-1 5.10971E-1 5.06512E-1 4.52312E-1 3.03897E-1 1.77538E-1 1.36347E-1 1.3646E-1 1.43529E-1 1.50148E-1 1.95178E-1 2.98389E-1 4.51601E-1 5.94386E-1 6.48771E-1 6.94903E-1 6.72166E-1 6.25029E-1 6.01486E-1 5.08365E-1 3.49022E-1 2.4465E-1 1.5268E-1 1.07469E-1 7.84917E-2 6.68049E-2 5.7235E-2 5.64298E-2 7.98598E-2 1.41344E-1 1.43649E-1 7.60753E-2 4.28823E-2 3.9329E-2 3.94087E-2 4.50551E-2 6.44737E-2 1.3663E-1 2.7661E-1 2.52403E-1 1.85975E-1 1.86442E-1 2.57328E-1 1.53632E-1 3.86409E-1 3.82106E-1 4.30473E-1 4.60668E-1 4.51116E-1 4.18552E-1 3.82938E-1 3.65045E-1 3.44897E-1 3.47373E-1 3.39174E-1 3.48208E-1 3.56515E-1 3.40858E-1 3.42495E-1 3.49036E-1 3.49036E-1 3.42457E-1 3.35531E-1 3.36313E-1 3.33075E-1 3.29853E-1 3.08983E-1 3.0975E-1 3.06653E-1 3.02039E-1 -9999 -9999 -9999 -9999 -9999 -9999 -9999 -9999 -9999 -9999 -9999 -9999 -9999 -9999 -9999 -9999 -9999 -9999 -9999 -9999
-9999 -9999 -9999 -9999 -9999 -9999 -9999 -9999 -9999 -9999 -9999 -9999 -9999 -9999 -9999 -9999 -9999 -9999 -9999 -9999 -9999 -9999 -9999 -9999 -9999 -9999 -9999 -9999 -9999 -9999 -9999 -9999 -9999 -9999 -9999 -9999 -9999 -9999 -9999 -9999 -9999 -9999 -9999 -9999 -9999 -9999 -9999 -9999 -9999 -9999 -9999 -9999 -9999 -9999 -9999 -9999 -9999 -9999 -9999 -9999 -9999 -9999 -9999 -9999 -9999 -9999 -9999 -9999 -9999 -9999 -9999 -9999 -9999 -9999 -9999 -9999 -9999 -9999 -9999 -9999 -9999 -9999 -9999 -9999 -9999 -9999 -9999 -9999 -9999 -9999 -9999 -9999 -9999 -9999 -9999 -9999 -9999 -9999 -9999 -9999 -9999 -9999 -9999 -9999 -9999 -9999 -9999 -9999 -9999 -9999 -9999 -9999 -9999 -9999 -9999 -9999 -9999 -9999 -9999 -9999 -9999 -9999 -9999 2.83395E-1 2.78911E-1 2.74825E-1 2.72465E-1 2.72801E-1 2.72691E-1 2.74042E-1 2.75398E-1 2.75058E-1 2.90228E-1 2.8536E-1 2.77388E-1 2.81125E-1 3.29221E-1 4.5992E-1 4.5228E-1 4.47918E-1 4.84891E-1 4.84824E-1 4.1023E-1 3.8917E-1 3.84606E-1 3.49001E-1 3.41165E-1 3.48606E-1 3.88735E-1 4.69337E-1 4.80286E-1 5.44355E-1 5.41201E-1 6.0433E-1 7.0155E-1 6.9842E-1 5.8361E-1 6.79053E-1 6.5817E-1 6.67259E-1 6.87908E-1 6.91438E-1 6.68524E-1 6.77201E-1 6.79933E-1 6.71369E-1 6.81688E-1 6.68932E-1 6.49029E-1 6.55021E-1 6.77245E-1 6.57843E-1 6.01654E-1 5.98629E-1 6.15543E-1 5.64752E-1 4.89821E-1 3.84373E-1 2.6268E-1 1.97836E-1 1.74669E-1 1.9692E-1 2.3526E-1 2.5358E-1 2.61565E-1 2.63835E-1 3.55809E-1 4.72082E-1 6.04053E-1 6.75233E-1 6.38672E-1 6.01526E-1 5.8412E-1 5.47995E-1 4.55138E-1 4.07277E-1 2.74983E-1 2.31925E-1 1.75555E-1 1.10624E-1 6.44187E-2 5.61375E-2 6.71967E-2 7.35645E-2 5.66578E-2 3.81961E-2 3.41972E-2 3.92718E-2 5.1858E-2 7.86497E-2 9.86892E-2 1.35976E-1 2.90651E-1 2.57166E-1 2.68818E-1 1.91899E-1 3.30623E-1 3.90049E-1 4.68752E-1 4.81208E-1 4.65496E-1 4.35379E-1 4.04108E-1 3.82375E-1 3.66312E-1 3.62097E-1 3.482E-1 3.50686E-1 3.42036E-1 3.49034E-1 3.52766E-1 3.3435E-1 3.34755E-1 3.40413E-1 3.4123E-1 3.35937E-1 3.34721E-1 3.36749E-1 3.40789E-1 3.36718E-1 3.2905E-1 3.07821E-1 3.08199E-1 2.99366E-1 -9999 -9999 -9999 -9999 -9999 -9999 -9999 -9999 -9999 -9999 -9999 -9999 -9999 -9999 -9999 -9999 -9999 -9999 -9999 -9999
-9999 -9999 -9999 -9999 -9999 -9999 -9999 -9999 -9999 -9999 -9999 -9999 -9999 -9999 -9999 -9999 -9999 -9999 -9999 -9999 -9999 -9999 -9999 -9999 -9999 -9999 -9999 -9999 -9999 -9999 -9999 -9999 -9999 -9999 -9999 -9999 -9999 -9999 -9999 -9999 -9999 -9999 -9999 -9999 -9999 -9999 -9999 -9999 -9999 -9999 -9999 -9999 -9999 -9999 -9999 -9999 -9999 -9999 -9999 -9999 -9999 -9999 -9999 -9999 -9999 -9999 -9999 -9999 -9999 -9999 -9999 -9999 -9999 -9999 -9999 -9999 -9999 -9999 -9999 -9999 -9999 -9999 -9999 -9999 -9999 -9999 -9999 -9999 -9999 -9999 -9999 -9999 -9999 -9999 -9999 -9999 -9999 -9999 -9999 -9999 -9999 -9999 -9999 -9999 -9999 -9999 -9999 -9999 -9999 -9999 -9999 -9999 -9999 -9999 -9999 -9999 -9999 -9999 -9999 -9999 -9999 -9999 2.83048E-1 2.78911E-1 2.73811E-1 2.70124E-1 2.68794E-1 2.66027E-1 2.68011E-1 2.69674E-1 2.70677E-1 2.72691E-1 2.70572E-1 2.68566E-1 2.68566E-1 2.88379E-1 2.95077E-1 3.42834E-1 3.2045E-1 3.28788E-1 4.25419E-1 4.08953E-1 3.67876E-1 3.92506E-1 4.23263E-1 4.16846E-1 3.92491E-1 4.60334E-1 5.44831E-1 5.66042E-1 5.62044E-1 5.83117E-1 6.82752E-1 6.9193E-1 6.65671E-1 7.01607E-1 6.44388E-1 6.72291E-1 6.78921E-1 6.88524E-1 6.78485E-1 6.54113E-1 6.05091E-1 5.73559E-1 5.53815E-1 6.12387E-1 6.32798E-1 6.31644E-1 6.65601E-1 6.74947E-1 6.41658E-1 6.18245E-1 6.51663E-1 6.48386E-1 6.319E-1 5.71912E-1 5.68155E-1 4.64725E-1 3.15817E-1 3.04236E-1 3.33227E-1 3.10282E-1 4.15054E-1 4.53663E-1 5.21367E-1 5.00256E-1 5.81472E-1 6.33547E-1 6.4854E-1 6.85029E-1 6.62022E-1 6.21876E-1 6.4531E-1 6.21386E-1 5.96074E-1 5.56139E-1 4.51585E-1 3.99713E-1 2.49672E-1 1.08476E-1 6.25939E-2 4.89779E-2 4.70917E-2 4.39125E-2 3.75764E-2 3.80967E-2 4.35595E-2 5.24693E-2 8.33042E-2 2.14722E-1 2.66841E-1 1.81711E-1 1.88737E-1 2.53923E-1 2.01794E-1 3.93148E-1 4.24521E-1 4.54753E-1 4.84261E-1 4.75772E-1 4.43434E-1 4.07476E-1 3.85438E-1 3.73454E-1 3.69698E-1 3.71397E-1 3.5443E-1 3.56518E-1 3.41669E-1 3.46969E-1 3.45321E-1 3.40399E-1 3.37951E-1 3.23109E-1 3.30282E-1 3.29076E-1 3.30684E-1 3.38782E-1 3.3111E-1 3.29904E-1 3.22322E-1 3.17187E-1 3.12474E-1 2.95192E-1 -9999 -9999 -9999 -9999 -9999 -9999 -9999 -9999 -9999 -9999 -9999 -9999 -9999 -9999 -9999 -9999 -9999 -9999 -9999 -9999
-9999 -9999 -9999 -9999 -9999 -9999 -9999 -9999 -9999 -9999 -9999 -9999 -9999 -9999 -9999 -9999 -9999 -9999 -9999 -9999 -9999 -9999 -9999 -9999 -9999 -9999 -9999 -9999 -9999 -9999 -9999 -9999 -9999 -9999 -9999 -9999 -9999 -9999 -9999 -9999 -9999 -9999 -9999 -9999 -9999 -9999 -9999 -9999 -9999 -9999 -9999 -9999 -9999 -9999 -9999 -9999 -9999 -9999 -9999 -9999 -9999 -9999 -9999 -9999 -9999 -9999 -9999 -9999 -9999 -9999 -9999 -9999 -9999 -9999 -9999 -9999 -9999 -9999 -9999 -9999 -9999 -9999 -9999 -9999 -9999 -9999 -9999 -9999 -9999 -9999 -9999 -9999 -9999 -9999 -9999 -9999 -9999 -9999 -9999 -9999 -9999 -9999 -9999 -9999 -9999 -9999 -9999 -9999 -9999 -9999 -9999 -9999 -9999 -9999 -9999 -9999 -9999 -9999 2.9298E-1 2.95124E-1 2.962E-1 2.92546E-1 2.9219E-1 2.88293E-1 2.79597E-1 2.69791E-1 2.63728E-1 2.62749E-1 2.6504E-1 2.68675E-1 2.79501E-1 2.92418E-1 3.23486E-1 3.25015E-1 3.45544E-1 3.98812E-1 3.8062E-1 3.45122E-1 3.43164E-1 3.19325E-1 3.77199E-1 3.8007E-1 3.50978E-1 4.10466E-1 4.45739E-1 4.50528E-1 4.89058E-1 5.86823E-1 6.07764E-1 5.62358E-1 5.6225E-1 6.0385E-1 6.24448E-1 6.8556E-1 6.62309E-1 6.82182E-1 6.2038E-1 6.16698E-1 6.20057E-1 6.94695E-1 6.55878E-1 6.12143E-1 5.21212E-1 4.61182E-1 4.62123E-1 5.82103E-1 6.41825E-1 6.61752E-1 6.81938E-1 6.52135E-1 6.25621E-1 6.39006E-1 6.45702E-1 6.22248E-1 6.45602E-1 6.04982E-1 5.97999E-1 5.08916E-1 4.24839E-1 5.04038E-1 5.15451E-1 4.37062E-1 5.60483E-1 6.21458E-1 6.452E-1 6.5177E-1 6.58443E-1 6.71775E-1 6.78391E-1 6.4518E-1 6.18136E-1 6.48603E-1 6.5867E-1 5.94266E-1 5.50379E-1 4.30024E-1 4.6875E-1 3.48768E-1 1.98002E-1 1.20725E-1 6.72248E-2 5.29708E-2 5.31572E-2 5.00705E-2 5.00761E-2 8.58785E-2 1.05249E-1 6.6727E-2 1.05567E-1 2.00538E-1 3.28414E-1 2.61476E-1 2.54263E-1 2.75819E-1 3.68275E-1 4.43657E-1 4.7554E-1 4.69415E-1 4.51812E-1 4.34358E-1 4.06909E-1 3.91346E-1 3.79428E-1 3.70905E-1 3.71397E-1 3.72247E-1 3.4079E-1 3.31433E-1 3.20293E-1 3.26673E-1 3.26238E-1 3.20262E-1 3.19073E-1 3.25038E-1 3.19117E-1 3.27472E-1 3.35126E-1 3.44917E-1 3.34767E-1 3.4083E-1 3.36358E-1 3.31914E-1 3.14831E-1 3.09293E-1 -9999 -9999 -9999 -9999 -9999 -9999 -9999 -9999 -9999 -9999 -9999 -9999 -9999 -9999 -9999 -9999 -9999 -9999 -9999 -9999
-9999 -9999 -9999 -9999 -9999 -9999 -9999 -9999 -9999 -9999 -9999 -9999 -9999 -9999 -9999 -9999 -9999 -9999 -9999 -9999 -9999 -9999 -9999 -9999 -9999 -9999 -9999 -9999 -9999 -9999 -9999 -9999 -9999 -9999 -9999 -9999 -9999 -9999 -9999 -9999 -9999 -9999 -9999 -9999 -9999 -9999 -9999 -9999 -9999 -9999 -9999 -9999 -9999 -9999 -9999 -9999 -9999 -9999 -9999 -9999 -9999 -9999 -9999 -9999 -9999 -9999 -9999 -9999 -9999 -9999 -9999 -9999 -9999 -9999 -9999 -9999 -9999 -9999 -9999 -9999 -9999 -9999 -9999 -9999 -9999 -9999 -9999 -9999 -9999 -9999 -9999 -9999 -9999 -9999 -9999 -9999 -9999 -9999 -9999 -9999 -9999 -9999 -9999 -9999 -9999 -9999 -9999 -9999 -9999 -9999 -9999 -9999 -9999 -9999 -9999 -9999 2.87677E-1 2.91913E-1 3.18339E-1 3.22809E-1 3.2624E-1 3.28157E-1 3.35121E-1 3.5515E-1 3.01151E-1 2.86806E-1 2.78471E-1 2.72018E-1 2.66356E-1 2.71682E-1 3.06641E-1 3.59536E-1 4.317E-1 4.32998E-1 4.05829E-1 4.42385E-1 4.85007E-1 4.84891E-1 4.3793E-1 3.76478E-1 3.95855E-1 3.85412E-1 3.77168E-1 4.03009E-1 4.80936E-1 5.44967E-1 4.80757E-1 5.19504E-1 5.4114E-1 6.24441E-1 6.44465E-1 6.88613E-1 6.82596E-1 6.92043E-1 6.55741E-1 6.88626E-1 6.60148E-1 6.4949E-1 5.58278E-1 6.83439E-1 6.45811E-1 6.1532E-1 5.88315E-1 5.02072E-1 4.80708E-1 5.2219E-1 6.06669E-1 6.182E-1 6.68877E-1 6.45702E-1 5.91149E-1 5.84892E-1 5.63176E-1 5.62692E-1 5.89967E-1 5.79358E-1 4.91138E-1 4.76671E-1 5.72466E-1 6.18185E-1 6.11494E-1 5.84046E-1 6.21524E-1 6.55346E-1 6.48454E-1 6.17742E-1 6.47348E-1 5.39094E-1 5.02891E-1 4.46163E-1 4.62052E-1 5.89081E-1 6.45098E-1 5.68497E-1 3.71543E-1 3.06315E-1 2.97574E-1 2.40366E-1 2.01979E-1 1.87031E-1 1.35165E-1 1.16314E-1 1.21413E-1 1.21146E-1 1.25131E-1 1.81856E-1 1.71996E-1 8.23132E-2 9.336E-2 1.32385E-1 2.01648E-1 3.1673E-1 3.67468E-1 3.9225E-1 4.62627E-1 4.98319E-1 4.6162E-1 4.17326E-1 3.97245E-1 3.77821E-1 3.6599E-1 3.58136E-1 3.3914E-1 3.25417E-1 3.38866E-1 3.35637E-1 3.0782E-1 2.85669E-1 2.86311E-1 3.09591E-1 3.22571E-1 3.19788E-1 3.02298E-1 3.13558E-1 3.14023E-1 3.35126E-1 3.46974E-1 3.38011E-1 3.44954E-1 3.49857E-1 3.49032E-1 3.4574E-1 3.24309E-1 3.11237E-1 2.79568E-1 -9999 -9999 -9999 -9999 -9999 -9999 -9999 -9999 -9999 -9999 -9999 -9999 -9999 -9999 -9999 -9999 -9999 -9999 -9999
-9999 -9999 -9999 -9999 -9999 -9999 -9999 -9999 -9999 -9999 -9999 -9999 -9999 -9999 -9999 -9999 -9999 -9999 -9999 -9999 -9999 -9999 -9999 -9999 -9999 -9999 -9999 -9999 -9999 -9999 -9999 -9999 -9999 -9999 -9999 -9999 -9999 -9999 -9999 -9999 -9999 -9999 -9999 -9999 -9999 -9999 -9999 -9999 -9999 -9999 -9999 -9999 -9999 -9999 -9999 -9999 -9999 -9999 -9999 -9999 -9999 -9999 -9999 -9999 -9999 -9999 -9999 -9999 -9999 -9999 -9999 -9999 -9999 -9999 -9999 -9999 -9999 -9999 -9999 -9999 -9999 -9999 -9999 -9999 -9999 -9999 -9999 -9999 -9999 -9999 -9999 -9999 -9999 -9999 -9999 -9999 -9999 -9999 -9999 -9999 -9999 -9999 -9999 -9999 -9999 -9999 -9999 -9999 -9999 -9999 -9999 -9999 -9999 -9999 -9999 2.81764E-1 2.84534E-1 3.09063E-1 3.15653E-1 3.29696E-1 3.40606E-1 3.48538E-1 3.74675E-1 3.7467E-1 3.46931E-1 3.39798E-1 3.30433E-1 3.15968E-1 2.74963E-1 2.67568E-1 3.01176E-1 3.55906E-1 4.10521E-1 4.42976E-1 4.36466E-1 4.42592E-1 4.85188E-1 4.85137E-1 4.4247E-1 4.72145E-1 4.43565E-1 4.32734E-1 4.27129E-1 4.9739E-1 5.45236E-1 5.83573E-1 5.41223E-1 5.62188E-1 6.63622E-1 6.82859E-1 6.92046E-1 6.69387E-1 6.91703E-1 6.95036E-1 6.69009E-1 6.85217E-1 6.85418E-1 6.81681E-1 6.70682E-1 5.96486E-1 6.77207E-1 6.58552E-1 6.32329E-1 6.01148E-1 5.26388E-1 4.62791E-1 4.96663E-1 6.0603E-1 6.62295E-1 5.74723E-1 5.40507E-1 4.74794E-1 4.05091E-1 3.69195E-1 3.74904E-1 3.43687E-1 3.16923E-1 4.27214E-1 6.19392E-1 6.2483E-1 6.41449E-1 6.4782E-1 6.47973E-1 6.30868E-1 5.67624E-1 4.11384E-1 4.30206E-1 3.56876E-1 2.76259E-1 2.29809E-1 2.60225E-1 4.55758E-1 6.48193E-1 5.80355E-1 4.62736E-1 3.88647E-1 3.36771E-1 2.9157E-1 2.82553E-1 2.96595E-1 2.70305E-1 2.36541E-1 2.25407E-1 2.28962E-1 2.64112E-1 3.33936E-1 2.28797E-1 1.07872E-1 1.26028E-1 1.59648E-1 1.74696E-1 2.58351E-1 3.91464E-1 5.00865E-1 5.3434E-1 5.05928E-1 4.22745E-1 3.6254E-1 3.38738E-1 3.19142E-1 2.83877E-1 2.80084E-1 2.55351E-1 2.3226E-1 2.61902E-1 2.61653E-1 2.27633E-1 2.17204E-1 2.5089E-1 2.92506E-1 3.14068E-1 2.97994E-1 2.95709E-1 3.0153E-1 3.19142E-1 3.45739E-1 3.59848E-1 3.68261E-1 3.53206E-1 3.51962E-1 3.53996E-1 3.52752E-1 3.34739E-1 2.99751E-1 3.01198E-1 -9999 -9999 -9999 -9999 -9999 -9999 -9999 -9999 -9999 -9999 -9999 -9999 -9999 -9999 -9999 -9999 -9999 -9999 -9999
-9999 -9999 -9999 -9999 -9999 -9999 -9999 -9999 -9999 -9999 -9999 -9999 -9999 -9999 -9999 -9999 -9999 -9999 -9999 -9999 -9999 -9999 -9999 -9999 -9999 -9999 -9999 -9999 -9999 -9999 -9999 -9999 -9999 -9999 -9999 -9999 -9999 -9999 -9999 -9999 -9999 -9999 -9999 -9999 -9999 -9999 -9999 -9999 -9999 -9999 -9999 -9999 -9999 -9999 -9999 -9999 -9999 -9999 -9999 -9999 -9999 -9999 -9999 -9999 -9999 -9999 -9999 -9999 -9999 -9999 -9999 -9999 -9999 -9999 -9999 -9999 -9999 -9999 -9999 -9999 -9999 -9999 -9999 -9999 -9999 -9999 -9999 -9999 -9999 -9999 -9999 -9999 -9999 -9999 -9999 -9999 -9999 -9999 -9999 -9999 -9999 -9999 -9999 -9999 -9999 -9999 -9999 -9999 -9999 -9999 -9999 -9999 -9999 -9999 2.78675E-1 2.78334E-1 2.79701E-1 2.97041E-1 3.04961E-1 3.21672E-1 3.42578E-1 3.78398E-1 3.78396E-1 3.58202E-1 3.80474E-1 3.84645E-1 3.77152E-1 3.52698E-1 3.02263E-1 2.64923E-1 2.88379E-1 3.32674E-1 3.79368E-1 4.16207E-1 4.24365E-1 4.63519E-1 5.06361E-1 4.63696E-1 4.29978E-1 4.37925E-1 4.29282E-1 4.67588E-1 5.06764E-1 5.06457E-1 6.442E-1 6.98325E-1 6.63868E-1 6.44237E-1 6.82742E-1 6.85616E-1 6.59133E-1 6.65806E-1 6.85406E-1 6.75676E-1 6.62222E-1 5.45291E-1 6.38955E-1 6.59214E-1 6.8476E-1 6.50539E-1 6.2729E-1 6.51271E-1 6.55217E-1 6.12127E-1 5.33971E-1 3.77481E-1 3.50827E-1 5.04698E-1 6.35086E-1 5.88155E-1 5.67951E-1 5.5946E-1 4.03738E-1 2.90223E-1 2.75124E-1 2.76917E-1 3.33631E-1 4.57761E-1 6.07117E-1 5.28497E-1 4.42953E-1 4.39216E-1 4.76131E-1 3.97709E-1 3.40569E-1 2.82157E-1 2.85549E-1 2.33886E-1 1.69687E-1 1.43221E-1 2.32643E-1 4.22498E-1 6.09864E-1 6.31742E-1 6.00982E-1 5.95622E-1 5.36987E-1 4.6759E-1 4.18202E-1 3.86724E-1 2.92645E-1 2.62787E-1 2.71192E-1 3.09282E-1 4.07737E-1 4.72789E-1 2.67793E-1 1.19559E-1 1.74188E-1 2.67128E-1 2.87102E-1 3.54858E-1 4.54603E-1 5.10023E-1 4.97774E-1 4.72731E-1 4.47463E-1 3.85912E-1 3.01105E-1 2.39088E-1 2.04722E-1 1.8466E-1 1.61141E-1 1.54785E-1 1.74147E-1 1.71766E-1 1.78735E-1 1.99352E-1 2.40887E-1 2.93661E-1 2.99344E-1 2.77274E-1 2.70811E-1 2.7426E-1 3.10116E-1 3.42495E-1 3.64465E-1 3.54867E-1 3.54451E-1 3.50721E-1 3.50683E-1 3.50683E-1 3.40014E-1 3.10537E-1 2.90677E-1 -9999 -9999 -9999 -9999 -9999 -9999 -9999 -9999 -9999 -9999 -9999 -9999 -9999 -9999 -9999 -9999 -9999 -9999 -9999
-9999 -9999 -9999 -9999 -9999 -9999 -9999 -9999 -9999 -9999 -9999 -9999 -9999 -9999 -9999 -9999 -9999 -9999 -9999 -9999 -9999 -9999 -9999 -9999 -9999 -9999 -9999 -9999 -9999 -9999 -9999 -9999 -9999 -9999 -9999 -9999 -9999 -9999 -9999 -9999 -9999 -9999 -9999 -9999 -9999 -9999 -9999 -9999 -9999 -9999 -9999 -9999 -9999 -9999 -9999 -9999 -9999 -9999 -9999 -9999 -9999 -9999 -9999 -9999 -9999 -9999 -9999 -9999 -9999 -9999 -9999 -9999 -9999 -9999 -9999 -9999 -9999 -9999 -9999 -9999 -9999 -9999 -9999 -9999 -9999 -9999 -9999 -9999 -9999 -9999 -9999 -9999 -9999 -9999 -9999 -9999 -9999 -9999 -9999 -9999 -9999 -9999 -9999 -9999 -9999 -9999 -9999 -9999 -9999 -9999 -9999 -9999 -9999 -9999 2.73256E-1 2.71582E-1 2.68794E-1 2.70124E-1 2.74149E-1 3.09351E-1 3.59573E-1 3.82974E-1 3.88836E-1 3.71733E-1 4.02367E-1 4.05775E-1 3.82147E-1 3.35465E-1 3.04081E-1 2.63281E-1 2.78742E-1 3.108E-1 3.50622E-1 3.60593E-1 3.65845E-1 3.93342E-1 3.78121E-1 4.05976E-1 4.2455E-1 3.95423E-1 3.83342E-1 3.98669E-1 4.1461E-1 4.40208E-1 4.90205E-1 6.03566E-1 6.43948E-1 6.97218E-1 6.92031E-1 6.55759E-1 6.58978E-1 6.7884E-1 6.69107E-1 6.55779E-1 6.18587E-1 5.10576E-1 6.25212E-1 6.48903E-1 6.7503E-1 6.56703E-1 6.34435E-1 6.18274E-1 6.01821E-1 5.81868E-1 5.0383E-1 3.20616E-1 2.75111E-1 3.95902E-1 5.7046E-1 5.71156E-1 5.4796E-1 5.57448E-1 4.81499E-1 3.03093E-1 2.79655E-1 3.18097E-1 4.17995E-1 5.73355E-1 6.16392E-1 4.68118E-1 2.79893E-1 2.33164E-1 2.49975E-1 2.74259E-1 2.36019E-1 2.04143E-1 1.89706E-1 1.676E-1 1.60606E-1 1.42078E-1 1.75171E-1 3.15781E-1 5.63683E-1 6.24571E-1 6.06608E-1 5.35145E-1 4.88537E-1 4.92887E-1 4.27612E-1 2.92138E-1 1.91868E-1 1.55544E-1 2.15502E-1 3.28723E-1 4.98103E-1 5.38301E-1 2.21097E-1 1.53106E-1 1.97863E-1 3.55797E-1 4.40515E-1 4.3202E-1 4.41057E-1 4.34407E-1 3.89779E-1 3.89298E-1 4.73636E-1 4.81255E-1 3.72916E-1 2.37018E-1 1.609E-1 1.22485E-1 1.08556E-1 1.1769E-1 1.20741E-1 1.27265E-1 1.60073E-1 2.19848E-1 2.73563E-1 3.01651E-1 2.86166E-1 2.42651E-1 2.3291E-1 2.83159E-1 2.81309E-1 3.07009E-1 3.3149E-1 3.26725E-1 3.34767E-1 3.35172E-1 3.36358E-1 3.35548E-1 3.29503E-1 3.11315E-1 2.97465E-1 2.9406E-1 -9999 -9999 -9999 -9999 -9999 -9999 -9999 -9999 -9999 -9999 -9999 -9999 -9999 -9999 -9999 -9999 -9999 -9999
-9999 -9999 -9999 -9999 -9999 -9999 -9999 -9999 -9999 -9999 -9999 -9999 -9999 -9999 -9999 -9999 -9999 -9999 -9999 -9999 -9999 -9999 -9999 -9999 -9999 -9999 -9999 -9999 -9999 -9999 -9999 -9999 -9999 -9999 -9999 -9999 -9999 -9999 -9999 -9999 -9999 -9999 -9999 -9999 -9999 -9999 -9999 -9999 -9999 -9999 -9999 -9999 -9999 -9999 -9999 -9999 -9999 -9999 -9999 -9999 -9999 -9999 -9999 -9999 -9999 -9999 -9999 -9999 -9999 -9999 -9999 -9999 -9999 -9999 -9999 -9999 -9999 -9999 -9999 -9999 -9999 -9999 -9999 -9999 -9999 -9999 -9999 -9999 -9999 -9999 -9999 -9999 -9999 -9999 -9999 -9999 -9999 -9999 -9999 -9999 -9999 -9999 -9999 -9999 -9999 -9999 -9999 -9999 -9999 -9999 -9999 -9999 -9999 2.69253E-1 2.62881E-1 2.61583E-1 2.60291E-1 2.60613E-1 2.62556E-1 2.9128E-1 3.40476E-1 3.93983E-1 3.92624E-1 4.28862E-1 4.46476E-1 4.25555E-1 3.92638E-1 3.37817E-1 3.10697E-1 2.88379E-1 2.72902E-1 2.95696E-1 3.04613E-1 3.04975E-1 3.24816E-1 3.04527E-1 3.07796E-1 3.58194E-1 4.1337E-1 4.18454E-1 4.43249E-1 4.68758E-1 4.87574E-1 5.63488E-1 4.92625E-1 4.76099E-1 6.50336E-1 6.91563E-1 6.55887E-1 6.38822E-1 6.58817E-1 6.62279E-1 6.38979E-1 6.2859E-1 5.19599E-1 5.38084E-1 6.68865E-1 6.81419E-1 6.76289E-1 6.40047E-1 6.28521E-1 6.15314E-1 5.91376E-1 5.61294E-1 5.00545E-1 3.69297E-1 3.12202E-1 3.00778E-1 4.10326E-1 5.44006E-1 5.48797E-1 4.85742E-1 4.2084E-1 2.87857E-1 2.33398E-1 2.51452E-1 3.37749E-1 5.30915E-1 6.17453E-1 5.56563E-1 4.04974E-1 2.69877E-1 2.11852E-1 1.84884E-1 1.85468E-1 1.86732E-1 1.73144E-1 1.547E-1 1.58015E-1 1.68986E-1 2.29403E-1 4.1292E-1 5.91963E-1 5.98558E-1 4.0485E-1 2.52674E-1 2.12926E-1 3.12678E-1 2.73123E-1 1.48049E-1 9.20276E-2 6.94653E-2 9.44829E-2 1.79912E-1 4.53806E-1 4.96461E-1 2.99792E-1 2.44972E-1 3.43072E-1 4.49079E-1 4.46763E-1 3.85833E-1 3.51529E-1 3.31891E-1 3.01133E-1 3.3635E-1 4.33452E-1 5.08778E-1 4.96988E-1 3.90094E-1 2.52542E-1 1.47826E-1 1.10613E-1 1.3461E-1 1.50503E-1 1.60096E-1 1.86602E-1 2.43394E-1 2.95805E-1 2.82113E-1 2.53447E-1 2.31988E-1 2.43565E-1 2.40789E-1 2.74149E-1 2.74876E-1 2.51068E-1 2.8751E-1 2.88724E-1 3.01597E-1 3.07377E-1 3.17125E-1 3.19097E-1 2.97848E-1 2.93307E-1 2.95949E-1 -9999 -9999 -9999 -9999 -9999 -9999 -9999 -9999 -9999 -9999 -9999 -9999 -9999 -9999 -9999 -9999 -9999 -9999
-9999 -9999 -9999 -9999 -9999 -9999 -9999 -9999 -9999 -9999 -9999 -9999 -9999 -9999 -9999 -9999 -9999 -9999 -9999 -9999 -9999 -9999 -9999 -9999 -9999 -9999 -9999 -9999 -9999 -9999 -9999 -9999 -9999 -9999 -9999 -9999 -9999 -9999 -9999 -9999 -9999 -9999 -9999 -9999 -9999 -9999 -9999 -9999 -9999 -9999 -9999 -9999 -9999 -9999 -9999 -9999 -9999 -9999 -9999 -9999 -9999 -9999 -9999 -9999 -9999 -9999 -9999 -9999 -9999 -9999 -9999 -9999 -9999 -9999 -9999 -9999 -9999 -9999 -9999 -9999 -9999 -9999 -9999 -9999 -9999 -9999 -9999 -9999 -9999 -9999 -9999 -9999 -9999 -9999 -9999 -9999 -9999 -9999 -9999 -9999 -9999 -9999 -9999 -9999 -9999 -9999 -9999 -9999 -9999 -9999 -9999 -9999 -9999 2.62881E-1 2.62231E-1 2.59969E-1 2.55181E-1 2.51722E-1 2.49072E-1 2.54715E-1 2.87785E-1 3.10387E-1 3.51923E-1 3.96928E-1 4.23398E-1 4.25521E-1 4.19523E-1 3.65631E-1 3.42757E-1 3.25738E-1 2.89688E-1 2.82733E-1 2.94641E-1 2.69253E-1 2.66496E-1 2.86531E-1 3.06744E-1 3.12894E-1 3.18772E-1 3.63102E-1 4.4837E-1 5.20769E-1 6.03809E-1 6.96535E-1 4.78279E-1 5.2519E-1 6.93547E-1 6.52554E-1 6.4266E-1 6.5584E-1 6.39108E-1 6.18534E-1 5.9244E-1 5.52277E-1 5.74844E-1 5.31813E-1 6.75434E-1 6.55002E-1 6.51302E-1 6.38625E-1 5.88145E-1 5.84713E-1 6.08066E-1 5.74693E-1 5.28236E-1 5.36572E-1 4.82767E-1 3.75454E-1 3.58729E-1 4.06456E-1 4.18661E-1 3.59536E-1 2.95652E-1 2.33583E-1 2.23681E-1 2.43593E-1 3.23216E-1 5.17061E-1 6.17717E-1 6.00866E-1 5.79485E-1 4.79901E-1 3.46628E-1 2.15447E-1 1.6058E-1 1.53875E-1 1.44185E-1 1.37051E-1 1.57251E-1 1.90167E-1 2.45888E-1 3.79773E-1 3.8495E-1 3.31224E-1 1.97334E-1 1.0912E-1 1.11237E-1 1.82323E-1 1.77199E-1 9.3489E-2 5.97428E-2 6.62515E-2 7.93334E-2 1.25531E-1 2.1787E-1 3.72862E-1 4.2829E-1 4.53797E-1 5.51251E-1 5.1876E-1 3.86549E-1 3.06684E-1 2.62555E-1 2.33802E-1 2.21627E-1 2.67231E-1 3.44093E-1 3.89721E-1 4.3142E-1 4.76451E-1 3.89682E-1 1.99783E-1 1.43865E-1 1.79219E-1 2.25845E-1 2.49088E-1 2.61645E-1 2.83961E-1 2.92553E-1 2.60247E-1 2.29825E-1 2.28288E-1 2.17515E-1 2.46142E-1 2.48405E-1 2.20057E-1 2.14155E-1 2.30502E-1 2.29813E-1 2.28663E-1 2.4147E-1 2.46662E-1 2.62565E-1 2.7509E-1 2.66211E-1 2.69791E-1 2.7411E-1 -9999 -9999 -9999 -9999 -9999 -9999 -9999 -9999 -9999 -9999 -9999 -9999 -9999 -9999 -9999 -9999 -9999
-9999 -9999 -9999 -9999 -9999 -9999 -9999 -9999 -9999 -9999 -9999 -9999 -9999 -9999 -9999 -9999 -9999 -9999 -9999 -9999 -9999 -9999 -9999 -9999 -9999 -9999 -9999 -9999 -9999 -9999 -9999 -9999 -9999 -9999 -9999 -9999 -9999 -9999 -9999 -9999 -9999 -9999 -9999 -9999 -9999 -9999 -9999 -9999 -9999 -9999 -9999 -9999 -9999 -9999 -9999 -9999 -9999 -9999 -9999 -9999 -9999 -9999 -9999 -9999 -9999 -9999 -9999 -9999 -9999 -9999 -9999 -9999 -9999 -9999 -9999 -9999 -9999 -9999 -9999 -9999 -9999 -9999 -9999 -9999 -9999 -9999 -9999 -9999 -9999 -9999 -9999 -9999 -9999 -9999 -9999 -9999 -9999 -9999 -9999 -9999 -9999 -9999 -9999 -9999 -9999 -9999 -9999 -9999 -9999 2.7494E-1 2.79017E-1 2.82454E-1 2.72465E-1 2.68794E-1 2.77884E-1 2.82355E-1 2.69126E-1 2.53135E-1 2.46909E-1 2.46294E-1 2.46602E-1 2.52192E-1 2.61323E-1 2.99012E-1 3.51499E-1 3.91373E-1 4.24832E-1 3.81325E-1 3.72611E-1 3.85599E-1 3.49885E-1 3.54191E-1 3.08892E-1 2.70453E-1 2.66496E-1 2.94182E-1 3.0634E-1 3.29261E-1 3.31398E-1 3.29892E-1 4.14187E-1 5.83076E-1 6.91767E-1 6.94182E-1 4.66072E-1 5.68249E-1 6.6235E-1 6.48692E-1 6.71784E-1 6.55456E-1 6.38981E-1 5.98116E-1 4.72854E-1 4.13736E-1 5.1418E-1 6.08048E-1 6.48957E-1 6.54741E-1 6.00687E-1 6.04554E-1 5.6456E-1 6.04602E-1 5.97858E-1 5.54713E-1 5.51098E-1 5.37317E-1 5.29259E-1 5.18671E-1 4.11112E-1 3.41043E-1 3.34228E-1 2.95572E-1 2.477E-1 2.24249E-1 2.52735E-1 3.54075E-1 4.97629E-1 6.02238E-1 5.90131E-1 5.33375E-1 5.73871E-1 5.80408E-1 4.74478E-1 3.22786E-1 2.66267E-1 2.33574E-1 1.85365E-1 1.47758E-1 1.67825E-1 1.64313E-1 2.24895E-1 3.00976E-1 2.31951E-1 1.63897E-1 1.20567E-1 8.52608E-2 1.01151E-1 1.42683E-1 1.18351E-1 8.66086E-2 1.04241E-1 1.06196E-1 1.26744E-1 1.50829E-1 2.1311E-1 3.3247E-1 5.08347E-1 6.23538E-1 6.36928E-1 5.25033E-1 3.787E-1 2.35812E-1 1.67463E-1 1.58524E-1 2.00816E-1 2.41616E-1 2.68163E-1 2.42013E-1 2.61749E-1 3.9376E-1 4.63336E-1 2.88571E-1 1.9129E-1 1.97655E-1 2.22238E-1 2.71086E-1 3.00819E-1 2.6714E-1 2.54481E-1 2.50194E-1 2.04173E-1 1.92095E-1 1.80314E-1 2.14286E-1 1.90761E-1 1.47685E-1 1.42948E-1 1.50724E-1 1.56454E-1 1.75338E-1 1.87973E-1 2.02835E-1 2.23423E-1 2.25798E-1 2.16195E-1 2.0318E-1 1.94926E-1 2.1823E-1 2.35807E-1 -9999 -9999 -9999 -9999 -9999 -9999 -9999 -9999 -9999 -9999 -9999 -9999 -9999 -9999 -9999
-9999 -9999 -9999 -9999 -9999 -9999 -9999 -9999 -9999 -9999 -9999 -9999 -9999 -9999 -9999 -9999 -9999 -9999 -9999 -9999 -9999 -9999 -9999 -9999 -9999 -9999 -9999 -9999 -9999 -9999 -9999 -9999 -9999 -9999 -9999 -9999 -9999 -9999 -9999 -9999 -9999 -9999 -9999 -9999 -9999 -9999 -9999 -9999 -9999 -9999 -9999 -9999 -9999 -9999 -9999 -9999 -9999 -9999 -9999 -9999 -9999 -9999 -9999 -9999 -9999 -9999 -9999 -9999 -9999 -9999 -9999 -9999 -9999 -9999 -9999 -9999 -9999 -9999 -9999 -9999 -9999 -9999 -9999 -9999 -9999 -9999 -9999 -9999 -9999 -9999 -9999 -9999 -9999 -9999 -9999 -9999 -9999 -9999 -9999 -9999 -9999 -9999 -9999 -9999 -9999 -9999 -9999 -9999 -9999 2.77312E-1 2.98001E-1 3.48777E-1 3.1528E-1 2.79597E-1 3.34326E-1 3.7364E-1 3.38916E-1 2.74719E-1 2.81925E-1 2.67679E-1 2.60349E-1 2.4923E-1 2.42773E-1 2.48298E-1 2.89778E-1 3.76066E-1 4.41508E-1 4.21511E-1 4.2158E-1 4.42476E-1 4.18246E-1 4.14924E-1 3.40376E-1 3.11093E-1 2.92079E-1 3.7594E-1 4.20684E-1 4.80561E-1 4.155E-1 3.84673E-1 5.92567E-1 6.88654E-1 6.78731E-1 5.86176E-1 5.04284E-1 6.05539E-1 6.23037E-1 6.45291E-1 6.3471E-1 6.32287E-1 6.47915E-1 5.98721E-1 5.09016E-1 3.81874E-1 4.54033E-1 5.90187E-1 6.41935E-1 6.48875E-1 6.31633E-1 6.47926E-1 6.37187E-1 6.17381E-1 5.74578E-1 5.24975E-1 4.52427E-1 4.0954E-1 4.35166E-1 5.10234E-1 4.54858E-1 3.24016E-1 2.72873E-1 2.77178E-1 3.09807E-1 3.27752E-1 4.18544E-1 5.64211E-1 5.96476E-1 5.73991E-1 4.80041E-1 4.54234E-1 5.73513E-1 5.60658E-1 5.00703E-1 4.78143E-1 4.58252E-1 4.1201E-1 2.8317E-1 1.71506E-1 1.47639E-1 1.61263E-1 1.83522E-1 2.04101E-1 1.51706E-1 1.03125E-1 1.00644E-1 9.04839E-2 9.98755E-2 1.16319E-1 1.00079E-1 9.68288E-2 9.93605E-2 1.34861E-1 1.82416E-1 2.35742E-1 3.19445E-1 4.31049E-1 5.87261E-1 6.49424E-1 6.08754E-1 4.56744E-1 3.25464E-1 1.87426E-1 1.29482E-1 1.45579E-1 1.72592E-1 2.09976E-1 2.17553E-1 1.84545E-1 2.15962E-1 3.1084E-1 4.15901E-1 3.39144E-1 1.9217E-1 1.52071E-1 1.87179E-1 2.55521E-1 2.72125E-1 2.39139E-1 2.04471E-1 2.38612E-1 2.03881E-1 1.54998E-1 1.46382E-1 1.68534E-1 1.36467E-1 1.01521E-1 1.00346E-1 1.04379E-1 1.15031E-1 1.32908E-1 1.50631E-1 1.75262E-1 1.77249E-1 1.90373E-1 1.92402E-1 1.86902E-1 1.99976E-1 2.08741E-1 2.35545E-1 2.43985E-1 -9999 -9999 -9999 -9999 -9999 -9999 -9999 -9999 -9999 -9999 -9999 -9999 -9999 -9999
-9999 -9999 -9999 -9999 -9999 -9999 -9999 -9999 -9999 -9999 -9999 -9999 -9999 -9999 -9999 -9999 -9999 -9999 -9999 -9999 -9999 -9999 -9999 -9999 -9999 -9999 -9999 -9999 -9999 -9999 -9999 -9999 -9999 -9999 -9999 -9999 -9999 -9999 -9999 -9999 -9999 -9999 -9999 -9999 -9999 -9999 -9999 -9999 -9999 -9999 -9999 -9999 -9999 -9999 -9999 -9999 -9999 -9999 -9999 -9999 -9999 -9999 -9999 -9999 -9999 -9999 -9999 -9999 -9999 -9999 -9999 -9999 -9999 -9999 -9999 -9999 -9999 -9999 -9999 -9999 -9999 -9999 -9999 -9999 -9999 -9999 -9999 -9999 -9999 -9999 -9999 -9999 -9999 -9999 -9999 -9999 -9999 -9999 -9999 -9999 -9999 -9999 -9999 -9999 -9999 -9999 -9999 -9999 2.67271E-1 2.77202E-1 3.36682E-1 4.31274E-1 3.86881E-1 2.86887E-1 3.09648E-1 3.877E-1 3.91045E-1 3.24286E-1 3.1261E-1 3.57021E-1 3.5862E-1 2.97218E-1 2.52046E-1 2.40656E-1 2.46294E-1 3.01108E-1 3.8936E-1 4.11813E-1 4.39937E-1 4.36905E-1 4.29114E-1 4.10228E-1 3.64608E-1 3.6781E-1 3.99926E-1 5.0205E-1 5.83E-1 5.76476E-1 4.07019E-1 4.70875E-1 6.9708E-1 6.59251E-1 6.85054E-1 5.54376E-1 4.97345E-1 5.50956E-1 6.2651E-1 6.53123E-1 6.30834E-1 6.20462E-1 6.23185E-1 6.22063E-1 5.80892E-1 4.38864E-1 4.3487E-1 5.59171E-1 6.14995E-1 6.39267E-1 6.20394E-1 5.90954E-1 6.0404E-1 6.00529E-1 5.28568E-1 4.87928E-1 3.48203E-1 2.86107E-1 3.19752E-1 4.13987E-1 3.9876E-1 2.92715E-1 2.43272E-1 2.77343E-1 3.61965E-1 4.66804E-1 5.53992E-1 5.89858E-1 5.48036E-1 4.38054E-1 3.53365E-1 3.59108E-1 5.24349E-1 5.8037E-1 5.63494E-1 5.42919E-1 5.05931E-1 4.34131E-1 3.17695E-1 1.90834E-1 1.28649E-1 1.31571E-1 1.41842E-1 1.54987E-1 1.22164E-1 1.09091E-1 1.01347E-1 9.16375E-2 8.93846E-2 1.16442E-1 1.44264E-1 1.51679E-1 1.28966E-1 1.54232E-1 1.84516E-1 2.39888E-1 3.59813E-1 5.30097E-1 5.95896E-1 5.9127E-1 5.72804E-1 4.26076E-1 2.73166E-1 1.73521E-1 1.1796E-1 1.27614E-1 1.55435E-1 1.88579E-1 2.1292E-1 1.66685E-1 1.58165E-1 1.93672E-1 2.8962E-1 2.98871E-1 1.91302E-1 1.2686E-1 1.51361E-1 2.30238E-1 2.44787E-1 1.93983E-1 1.51619E-1 2.07747E-1 2.48235E-1 1.79834E-1 1.3865E-1 1.02684E-1 8.0877E-2 8.8111E-2 1.02148E-1 1.15364E-1 1.34253E-1 1.46292E-1 1.64745E-1 1.57679E-1 1.24043E-1 1.45359E-1 1.62621E-1 1.84718E-1 1.83002E-1 -9999 -9999 -9999 -9999 -9999 -9999 -9999 -9999 -9999 -9999 -9999 -9999 -9999 -9999 -9999 -9999 -9999
-9999 -9999 -9999 -9999 -9999 -9999 -9999 -9999 -9999 -9999 -9999 -9999 -9999 -9999 -9999 -9999 -9999 -9999 -9999 -9999 -9999 -9999 -9999 -9999 -9999 -9999 -9999 -9999 -9999 -9999 -9999 -9999 -9999 -9999 -9999 -9999 -9999 -9999 -9999 -9999 -9999 -9999 -9999 -9999 -9999 -9999 -9999 -9999 -9999 -9999 -9999 -9999 -9999 -9999 -9999 -9999 -9999 -9999 -9999 -9999 -9999 -9999 -9999 -9999 -9999 -9999 -9999 -9999 -9999 -9999 -9999 -9999 -9999 -9999 -9999 -9999 -9999 -9999 -9999 -9999 -9999 -9999 -9999 -9999 -9999 -9999 -9999 -9999 -9999 -9999 -9999 -9999 -9999 -9999 -9999 -9999 -9999 -9999 -9999 -9999 -9999 -9999 -9999 -9999 -9999 -9999 -9999 -9999 2.57086E-1 2.72465E-1 3.79008E-1 4.4646E-1 4.49684E-1 3.05611E-1 2.93041E-1 3.74049E-1 4.06677E-1 3.98619E-1 3.61155E-1 3.44139E-1 4.11514E-1 3.69528E-1 2.88728E-1 2.42616E-1 2.37495E-1 2.54763E-1 3.39282E-1 3.36889E-1 3.59761E-1 3.43523E-1 3.41554E-1 3.36858E-1 3.56152E-1 3.62162E-1 4.42048E-1 5.04243E-1 6.13861E-1 5.00604E-1 4.87389E-1 5.8777E-1 6.85191E-1 6.62544E-1 6.9422E-1 5.54196E-1 6.32852E-1 6.57999E-1 6.6491E-1 6.41932E-1 6.24618E-1 6.3374E-1 6.00004E-1 5.65116E-1 5.53922E-1 4.53861E-1 4.73205E-1 5.77421E-1 6.34939E-1 6.45505E-1 5.94668E-1 5.31561E-1 5.67434E-1 5.97053E-1 5.27707E-1 4.89751E-1 4.2099E-1 3.16478E-1 2.84498E-1 3.10178E-1 2.9764E-1 2.79171E-1 2.69269E-1 2.92003E-1 3.87067E-1 5.15971E-1 5.05486E-1 4.98838E-1 4.94148E-1 3.9583E-1 2.99023E-1 3.1338E-1 4.66855E-1 5.73386E-1 5.30291E-1 4.98323E-1 4.50291E-1 3.74491E-1 2.89169E-1 1.94813E-1 1.51467E-1 1.29663E-1 1.15085E-1 1.16681E-1 1.13037E-1 1.29622E-1 1.47783E-1 1.36427E-1 1.22906E-1 1.56396E-1 2.23979E-1 2.78874E-1 3.46299E-1 3.28836E-1 3.49965E-1 3.84024E-1 5.00723E-1 5.43581E-1 4.74125E-1 4.26318E-1 5.24838E-1 4.96123E-1 3.52631E-1 1.79952E-1 1.06462E-1 1.01704E-1 1.23842E-1 1.72963E-1 2.05224E-1 1.49385E-1 1.19408E-1 1.45289E-1 2.08765E-1 2.20806E-1 1.4877E-1 1.10675E-1 1.60114E-1 2.37759E-1 2.06168E-1 1.39376E-1 1.20735E-1 1.68253E-1 2.23851E-1 2.19437E-1 1.41058E-1 7.07818E-2 5.76027E-2 7.9029E-2 1.12025E-1 1.28029E-1 1.22731E-1 1.43473E-1 1.58459E-1 1.33824E-1 9.81215E-2 1.17867E-1 1.68849E-1 1.78085E-1 1.9457E-1 2.00409E-1 2.16061E-1 -9999 -9999 -9999 -9999 -9999 -9999 -9999 -9999 -9999 -9999 -9999 -9999 -9999 -9999 -9999
-9999 -9999 -9999 -9999 -9999 -9999 -9999 -9999 -9999 -9999 -9999 -9999 -9999 -9999 -9999 -9999 -9999 -9999 -9999 -9999 -9999 -9999 -9999 -9999 -9999 -9999 -9999 -9999 -9999 -9999 -9999 -9999 -9999 -9999 -9999 -9999 -9999 -9999 -9999 -9999 -9999 -9999 -9999 -9999 -9999 -9999 -9999 -9999 -9999 -9999 -9999 -9999 -9999 -9999 -9999 -9999 -9999 -9999 -9999 -9999 -9999 -9999 -9999 -9999 -9999 -9999 -9999 -9999 -9999 -9999 -9999 -9999 -9999 -9999 -9999 -9999 -9999 -9999 -9999 -9999 -9999 -9999 -9999 -9999 -9999 -9999 -9999 -9999 -9999 -9999 -9999 -9999 -9999 -9999 -9999 -9999 -9999 -9999 -9999 -9999 -9999 -9999 -9999 -9999 -9999 -9999 -9999 2.54233E-1 2.50165E-1 2.63206E-1 3.45618E-1 4.17363E-1 4.50109E-1 3.26618E-1 2.63075E-1 3.36199E-1 4.32565E-1 4.67553E-1 4.45137E-1 4.29971E-1 3.99041E-1 3.7114E-1 2.95353E-1 2.66626E-1 2.38092E-1 2.41705E-1 2.73905E-1 2.83673E-1 2.94926E-1 3.42333E-1 3.46638E-1 3.70643E-1 4.14277E-1 5.36478E-1 6.03467E-1 5.1639E-1 4.0618E-1 4.44542E-1 5.48987E-1 6.94006E-1 6.52607E-1 6.69007E-1 6.67903E-1 6.07287E-1 6.54069E-1 6.35485E-1 6.18894E-1 6.15539E-1 6.0179E-1 6.45555E-1 6.17485E-1 5.81337E-1 5.24447E-1 4.77584E-1 5.51761E-1 5.91518E-1 6.47567E-1 6.25245E-1 5.60766E-1 4.97772E-1 5.2396E-1 5.70744E-1 5.43994E-1 5.05486E-1 4.92075E-1 4.46663E-1 3.59113E-1 2.86698E-1 2.91002E-1 3.24545E-1 3.48174E-1 3.85037E-1 5.04217E-1 5.29494E-1 4.29395E-1 3.69474E-1 4.05788E-1 3.73368E-1 2.85471E-1 2.82278E-1 3.77178E-1 5.32366E-1 5.60146E-1 5.30084E-1 4.82975E-1 4.55227E-1 3.51333E-1 2.78608E-1 2.41509E-1 1.82619E-1 1.59788E-1 1.45325E-1 1.30085E-1 1.30869E-1 1.63442E-1 2.10198E-1 2.38993E-1 2.02907E-1 2.06795E-1 2.57015E-1 4.26015E-1 5.17508E-1 5.1574E-1 5.70865E-1 6.05986E-1 5.12299E-1 3.29329E-1 2.79118E-1 4.08401E-1 5.21136E-1 4.58015E-1 2.38556E-1 1.23095E-1 9.41621E-2 1.23642E-1 1.77278E-1 1.81595E-1 1.28187E-1 1.21796E-1 1.46443E-1 1.67546E-1 1.38648E-1 1.16611E-1 1.08842E-1 1.72582E-1 2.20113E-1 1.57101E-1 9.94137E-2 9.16769E-2 1.03919E-1 1.24202E-1 1.48971E-1 1.24471E-1 6.7677E-2 6.39813E-2 8.89055E-2 1.02544E-1 9.63967E-2 8.91218E-2 1.07198E-1 1.27501E-1 1.01788E-1 9.44025E-2 1.13698E-1 1.54506E-1 1.8262E-1 1.71385E-1 1.77127E-1 1.85754E-1 -9999 -9999 -9999 -9999 -9999 -9999 -9999 -9999 -9999 -9999 -9999 -9999 -9999 -9999 -9999
-9999 -9999 -9999 -9999 -9999 -9999 -9999 -9999 -9999 -9999 -9999 -9999 -9999 -9999 -9999 -9999 -9999 -9999 -9999 -9999 -9999 -9999 -9999 -9999 -9999 -9999 -9999 -9999 -9999 -9999 -9999 -9999 -9999 -9999 -9999 -9999 -9999 -9999 -9999 -9999 -9999 -9999 -9999 -9999 -9999 -9999 -9999 -9999 -9999 -9999 -9999 -9999 -9999 -9999 -9999 -9999 -9999 -9999 -9999 -9999 -9999 -9999 -9999 -9999 -9999 -9999 -9999 -9999 -9999 -9999 -9999 -9999 -9999 -9999 -9999 -9999 -9999 -9999 -9999 -9999 -9999 -9999 -9999 -9999 -9999 -9999 -9999 -9999 -9999 -9999 -9999 -9999 -9999 -9999 -9999 -9999 -9999 -9999 -9999 -9999 -9999 -9999 -9999 -9999 -9999 -9999 -9999 2.48308E-1 2.44937E-1 2.63858E-1 3.5033E-1 4.66706E-1 4.57088E-1 3.28518E-1 2.57261E-1 3.18646E-1 4.27381E-1 4.88968E-1 4.88994E-1 4.88743E-1 3.97776E-1 3.49088E-1 2.9786E-1 2.71902E-1 2.58885E-1 2.41556E-1 2.88255E-1 3.08892E-1 3.63383E-1 3.50582E-1 3.65754E-1 4.18854E-1 5.11254E-1 6.63578E-1 6.44161E-1 5.98813E-1 3.73697E-1 4.71808E-1 6.56155E-1 6.81807E-1 6.45985E-1 6.84864E-1 6.40045E-1 6.15735E-1 6.58781E-1 6.05424E-1 5.71612E-1 5.68523E-1 6.3852E-1 6.3752E-1 5.8121E-1 5.77951E-1 5.20175E-1 5.27427E-1 5.74184E-1 6.21606E-1 6.1721E-1 5.96492E-1 5.34174E-1 4.63619E-1 4.58832E-1 5.04871E-1 4.90282E-1 5.0026E-1 4.7531E-1 4.62375E-1 4.18866E-1 3.17663E-1 3.26221E-1 3.63468E-1 4.22691E-1 5.1543E-1 5.38585E-1 5.04401E-1 4.16418E-1 3.28523E-1 3.33624E-1 3.10454E-1 2.96296E-1 3.20046E-1 3.88207E-1 4.88376E-1 5.46105E-1 5.36431E-1 5.53103E-1 5.22944E-1 4.7639E-1 4.38986E-1 3.70915E-1 3.10133E-1 2.48305E-1 1.76065E-1 1.27118E-1 1.09585E-1 1.12125E-1 1.61695E-1 2.64991E-1 3.0208E-1 2.14526E-1 2.88196E-1 4.69454E-1 4.53635E-1 4.5057E-1 5.78834E-1 6.16218E-1 5.46777E-1 3.36532E-1 2.23967E-1 2.58289E-1 3.4366E-1 4.25173E-1 3.27511E-1 1.60647E-1 1.00933E-1 1.23988E-1 1.58214E-1 1.28862E-1 9.71394E-2 9.67177E-2 1.01605E-1 1.10915E-1 7.85129E-2 7.5853E-2 1.08434E-1 1.64105E-1 1.61127E-1 1.09157E-1 1.15309E-1 1.23004E-1 9.73447E-2 8.75285E-2 9.35307E-2 8.72489E-2 5.97392E-2 6.27987E-2 8.5746E-2 7.70816E-2 5.58513E-2 5.72896E-2 7.80789E-2 9.66444E-2 6.79138E-2 7.50526E-2 1.13408E-1 1.47731E-1 1.57736E-1 1.43152E-1 1.31141E-1 -9999 -9999 -9999 -9999 -9999 -9999 -9999 -9999 -9999 -9999 -9999 -9999 -9999 -9999 -9999 -9999
-9999 -9999 -9999 -9999 -9999 -9999 -9999 -9999 -9999 -9999 -9999 -9999 -9999 -9999 -9999 -9999 -9999 -9999 -9999 -9999 -9999 -9999 -9999 -9999 -9999 -9999 -9999 -9999 -9999 -9999 -9999 -9999 -9999 -9999 -9999 -9999 -9999 -9999 -9999 -9999 -9999 -9999 -9999 -9999 -9999 -9999 -9999 -9999 -9999 -9999 -9999 -9999 -9999 -9999 -9999 -9999 -9999 -9999 -9999 -9999 -9999 -9999 -9999 -9999 -9999 -9999 -9999 -9999 -9999 -9999 -9999 -9999 -9999 -9999 -9999 -9999 -9999 -9999 -9999 -9999 -9999 -9999 -9999 -9999 -9999 -9999 -9999 -9999 -9999 -9999 -9999 -9999 -9999 -9999 -9999 -9999 -9999 -9999 -9999 -9999 -9999 -9999 -9999 -9999 -9999 -9999 -9999 2.44329E-1 2.46464E-1 3.07701E-1 4.3968E-1 5.14243E-1 4.71325E-1 3.35425E-1 2.69058E-1 3.20813E-1 4.00074E-1 4.88865E-1 5.10393E-1 4.6369E-1 4.29541E-1 3.74009E-1 3.20825E-1 2.75584E-1 2.61623E-1 2.68798E-1 2.9914E-1 3.31541E-1 3.60583E-1 3.57747E-1 3.61337E-1 4.54057E-1 6.03699E-1 7.01318E-1 6.9124E-1 5.10989E-1 4.2929E-1 5.69973E-1 6.84594E-1 6.49282E-1 6.58809E-1 6.84502E-1 6.35151E-1 6.14967E-1 6.44699E-1 6.12171E-1 5.61568E-1 5.74722E-1 6.47773E-1 5.8771E-1 5.22442E-1 5.04565E-1 4.73269E-1 5.4515E-1 5.90742E-1 5.975E-1 5.93214E-1 5.72598E-1 5.16122E-1 4.92227E-1 4.91834E-1 4.81217E-1 4.73216E-1 4.71521E-1 4.59194E-1 4.56725E-1 4.27635E-1 3.18012E-1 3.37063E-1 3.78639E-1 4.58543E-1 5.35419E-1 5.11338E-1 4.90226E-1 4.71853E-1 3.63495E-1 3.00271E-1 2.89078E-1 3.22491E-1 3.76689E-1 4.18918E-1 4.27056E-1 4.28668E-1 4.41135E-1 5.08289E-1 5.53277E-1 5.36538E-1 5.03113E-1 4.75206E-1 3.88614E-1 2.42033E-1 1.62005E-1 1.3049E-1 1.29648E-1 1.32644E-1 1.44001E-1 2.06982E-1 2.29185E-1 3.16273E-1 4.49761E-1 5.34376E-1 4.19856E-1 3.83228E-1 5.42357E-1 5.93304E-1 6.07163E-1 5.07969E-1 2.96761E-1 1.90634E-1 1.97069E-1 2.75596E-1 2.91597E-1 1.69885E-1 1.05882E-1 1.15191E-1 1.12217E-1 8.93207E-2 5.83524E-2 5.21993E-2 6.00957E-2 5.96161E-2 4.84321E-2 5.44359E-2 8.56943E-2 1.25477E-1 1.32133E-1 1.17182E-1 1.34923E-1 1.81236E-1 1.76608E-1 1.70416E-1 1.43564E-1 1.05065E-1 6.1433E-2 4.84481E-2 6.44045E-2 5.16558E-2 3.63375E-2 4.31569E-2 6.26693E-2 6.32163E-2 4.76746E-2 5.71732E-2 8.34272E-2 1.04928E-1 1.29897E-1 9.91754E-2 9.81333E-2 -9999 -9999 -9999 -9999 -9999 -9999 -9999 -9999 -9999 -9999 -9999 -9999 -9999 -9999 -9999 -9999
-9999 -9999 -9999 -9999 -9999 -9999 -9999 -9999 -9999 -9999 -9999 -9999 -9999 -9999 -9999 -9999 -9999 -9999 -9999 -9999 -9999 -9999 -9999 -9999 -9999 -9999 -9999 -9999 -9999 -9999 -9999 -9999 -9999 -9999 -9999 -9999 -9999 -9999 -9999 -9999 -9999 -9999 -9999 -9999 -9999 -9999 -9999 -9999 -9999 -9999 -9999 -9999 -9999 -9999 -9999 -9999 -9999 -9999 -9999 -9999 -9999 -9999 -9999 -9999 -9999 -9999 -9999 -9999 -9999 -9999 -9999 -9999 -9999 -9999 -9999 -9999 -9999 -9999 -9999 -9999 -9999 -9999 -9999 -9999 -9999 -9999 -9999 -9999 -9999 -9999 -9999 -9999 -9999 -9999 -9999 -9999 -9999 -9999 -9999 -9999 -9999 -9999 -9999 -9999 -9999 -9999 2.4677E-1 2.45547E-1 2.71837E-1 3.26997E-1 4.52724E-1 5.35614E-1 4.92748E-1 3.37705E-1 2.91963E-1 2.93357E-1 3.675E-1 4.46613E-1 4.85028E-1 5.06398E-1 4.63577E-1 4.09804E-1 3.21522E-1 2.73121E-1 2.69128E-1 3.17294E-1 3.02363E-1 3.38316E-1 3.1353E-1 3.39767E-1 4.54416E-1 6.02206E-1 7.01181E-1 6.97919E-1 6.59123E-1 4.35899E-1 5.41163E-1 6.9395E-1 6.49325E-1 6.35677E-1 6.78044E-1 6.45084E-1 6.30523E-1 6.24573E-1 5.91887E-1 5.77982E-1 5.28168E-1 5.94813E-1 6.33173E-1 5.60876E-1 5.17082E-1 4.90728E-1 4.69594E-1 5.3146E-1 5.3682E-1 5.44139E-1 6.01031E-1 5.4866E-1 5.69341E-1 5.63555E-1 5.40653E-1 5.33515E-1 5.2373E-1 5.23746E-1 4.98956E-1 4.71266E-1 4.25739E-1 3.26242E-1 3.53594E-1 3.97294E-1 4.82772E-1 5.20018E-1 4.66757E-1 4.48211E-1 4.56009E-1 3.69004E-1 2.7925E-1 2.68108E-1 3.16515E-1 3.82615E-1 3.59458E-1 3.13492E-1 3.01164E-1 3.19654E-1 4.62286E-1 5.39065E-1 5.13512E-1 4.91428E-1 4.19582E-1 2.87832E-1 1.90268E-1 1.38924E-1 1.37878E-1 1.50154E-1 1.85399E-1 2.3367E-1 2.21962E-1 2.87799E-1 4.43332E-1 5.5282E-1 5.50116E-1 4.10241E-1 3.21374E-1 4.77081E-1 5.88701E-1 5.83972E-1 5.93711E-1 4.58787E-1 2.79183E-1 2.19621E-1 2.21583E-1 2.00495E-1 1.35021E-1 9.25813E-2 9.97553E-2 8.15091E-2 5.45959E-2 3.79642E-2 3.56998E-2 4.40308E-2 5.29625E-2 6.10476E-2 7.46794E-2 1.00895E-1 1.33098E-1 1.47481E-1 1.15345E-1 1.07561E-1 1.49255E-1 2.43012E-1 3.31747E-1 3.12285E-1 1.8541E-1 8.0883E-2 3.91817E-2 3.92595E-2 3.14349E-2 2.41845E-2 3.06424E-2 3.75736E-2 3.97793E-2 3.59008E-2 4.06945E-2 5.32455E-2 7.17395E-2 8.75781E-2 6.23595E-2 6.84119E-2 -9999 -9999 -9999 -9999 -9999 -9999 -9999 -9999 -9999 -9999 -9999 -9999 -9999 -9999 -9999 -9999
-9999 -9999 -9999 -9999 -9999 -9999 -9999 -9999 -9999 -9999 -9999 -9999 -9999 -9999 -9999 -9999 -9999 -9999 -9999 -9999 -9999 -9999 -9999 -9999 -9999 -9999 -9999 -9999 -9999 -9999 -9999 -9999 -9999 -9999 -9999 -9999 -9999 -9999 -9999 -9999 -9999 -9999 -9999 -9999 -9999 -9999 -9999 -9999 -9999 -9999 -9999 -9999 -9999 -9999 -9999 -9999 -9999 -9999 -9999 -9999 -9999 -9999 -9999 -9999 -9999 -9999 -9999 -9999 -9999 -9999 -9999 -9999 -9999 -9999 -9999 -9999 -9999 -9999 -9999 -9999 -9999 -9999 -9999 -9999 -9999 -9999 -9999 -9999 -9999 -9999 -9999 -9999 -9999 -9999 -9999 -9999 -9999 -9999 -9999 -9999 -9999 -9999 -9999 -9999 -9999 -9999 2.42815E-1 2.51878E-1 3.18352E-1 4.12653E-1 4.24799E-1 4.67405E-1 4.53152E-1 3.36539E-1 3.48893E-1 3.28662E-1 3.38124E-1 4.09379E-1 5.06361E-1 5.27848E-1 5.06351E-1 4.18351E-1 3.22655E-1 2.71451E-1 2.72452E-1 3.40997E-1 2.94084E-1 3.18769E-1 2.98106E-1 3.72172E-1 5.76666E-1 6.97686E-1 6.8196E-1 6.94386E-1 5.01352E-1 4.98644E-1 6.53531E-1 6.52192E-1 6.22156E-1 6.45676E-1 6.80667E-1 6.18099E-1 6.08199E-1 6.08098E-1 5.71269E-1 5.34311E-1 5.64484E-1 6.14855E-1 6.05591E-1 5.93751E-1 5.74103E-1 5.47039E-1 4.96575E-1 4.55285E-1 4.95788E-1 5.67476E-1 5.9366E-1 5.83039E-1 5.83039E-1 5.67969E-1 5.65801E-1 5.4807E-1 5.39589E-1 5.23478E-1 4.84301E-1 4.69371E-1 4.42078E-1 3.31017E-1 3.3151E-1 3.77027E-1 4.62769E-1 5.02346E-1 4.75847E-1 4.48716E-1 4.20063E-1 3.41638E-1 2.84059E-1 2.76663E-1 3.2791E-1 3.6154E-1 3.17929E-1 2.68313E-1 2.5617E-1 2.76032E-1 3.52646E-1 5.02326E-1 5.16262E-1 4.88671E-1 3.42711E-1 1.96573E-1 1.41229E-1 1.21935E-1 1.17066E-1 1.11419E-1 1.48199E-1 1.97664E-1 2.85137E-1 4.2871E-1 5.4342E-1 4.79207E-1 4.24032E-1 3.08049E-1 2.73177E-1 3.91245E-1 5.4322E-1 5.68601E-1 5.8016E-1 5.69265E-1 4.86463E-1 4.13807E-1 3.245E-1 1.99107E-1 1.03819E-1 8.75311E-2 9.01097E-2 6.52205E-2 4.51486E-2 4.16125E-2 4.50822E-2 6.01411E-2 8.16204E-2 1.04205E-1 1.1438E-1 9.94337E-2 1.19437E-1 1.29595E-1 7.88559E-2 6.33196E-2 8.9879E-2 1.83235E-1 3.65168E-1 3.69272E-1 1.92999E-1 7.81464E-2 3.2016E-2 2.48598E-2 2.37837E-2 2.24886E-2 2.39085E-2 3.93653E-2 6.19407E-2 6.07032E-2 6.01211E-2 7.15263E-2 6.86035E-2 6.29345E-2 5.12756E-2 4.95975E-2 -9999 -9999 -9999 -9999 -9999 -9999 -9999 -9999 -9999 -9999 -9999 -9999 -9999 -9999 -9999 -9999
-9999 -9999 -9999 -9999 -9999 -9999 -9999 -9999 -9999 -9999 -9999 -9999 -9999 -9999 -9999 -9999 -9999 -9999 -9999 -9999 -9999 -9999 -9999 -9999 -9999 -9999 -9999 -9999 -9999 -9999 -9999 -9999 -9999 -9999 -9999 -9999 -9999 -9999 -9999 -9999 -9999 -9999 -9999 -9999 -9999 -9999 -9999 -9999 -9999 -9999 -9999 -9999 -9999 -9999 -9999 -9999 -9999 -9999 -9999 -9999 -9999 -9999 -9999 -9999 -9999 -9999 -9999 -9999 -9999 -9999 -9999 -9999 -9999 -9999 -9999 -9999 -9999 -9999 -9999 -9999 -9999 -9999 -9999 -9999 -9999 -9999 -9999 -9999 -9999 -9999 -9999 -9999 -9999 -9999 -9999 -9999 -9999 -9999 -9999 -9999 -9999 -9999 -9999 -9999 -9999 2.41011E-1 2.37546E-1 2.59186E-1 3.74022E-1 4.22022E-1 3.78553E-1 3.89363E-1 4.04296E-1 3.30753E-1 3.58711E-1 3.94215E-1 3.77682E-1 4.27568E-1 5.48962E-1 5.06524E-1 5.23739E-1 4.1236E-1 3.16648E-1 2.70453E-1 2.71451E-1 3.31775E-1 2.8333E-1 2.93569E-1 3.42085E-1 4.79121E-1 5.78511E-1 6.94541E-1 6.81891E-1 6.78111E-1 4.60943E-1 5.2715E-1 6.63407E-1 6.55651E-1 6.28881E-1 6.58852E-1 6.60579E-1 6.1093E-1 6.00749E-1 5.61355E-1 5.21828E-1 5.3298E-1 5.54226E-1 5.88155E-1 5.81021E-1 5.53786E-1 5.27764E-1 5.33775E-1 4.92157E-1 4.31654E-1 5.00057E-1 5.63945E-1 5.50791E-1 5.09418E-1 5.01509E-1 5.12181E-1 5.43215E-1 5.26832E-1 4.91272E-1 5.04124E-1 5.06762E-1 4.65396E-1 4.29303E-1 3.53892E-1 3.3955E-1 3.78188E-1 4.05141E-1 4.6867E-1 4.92275E-1 4.63401E-1 4.29629E-1 4.29284E-1 3.62772E-1 3.09615E-1 3.16888E-1 3.25202E-1 2.76348E-1 2.45569E-1 2.3407E-1 2.18361E-1 2.5519E-1 4.24507E-1 5.13051E-1 4.68473E-1 3.87458E-1 2.38036E-1 1.45932E-1 1.17655E-1 1.17116E-1 1.32628E-1 1.37268E-1 1.76604E-1 2.71838E-1 5.08735E-1 5.55979E-1 4.02445E-1 2.84143E-1 2.40871E-1 2.4538E-1 3.58034E-1 4.09767E-1 4.11608E-1 4.25398E-1 5.3619E-1 5.62716E-1 5.40786E-1 3.96877E-1 2.01692E-1 9.82203E-2 8.6456E-2 7.48176E-2 5.72635E-2 4.78144E-2 4.9843E-2 5.65792E-2 6.23034E-2 8.25936E-2 1.02444E-1 1.14268E-1 8.17716E-2 9.19993E-2 1.0286E-1 6.54843E-2 4.54134E-2 6.54812E-2 1.88069E-1 3.62772E-1 3.43282E-1 2.35938E-1 1.14435E-1 4.71056E-2 2.71924E-2 3.40805E-2 3.19546E-2 2.89902E-2 5.64971E-2 1.22142E-1 1.60926E-1 1.51111E-1 1.86872E-1 1.40733E-1 6.85847E-2 4.86831E-2 5.50965E-2 1.14436E-1 -9999 -9999 -9999 -9999 -9999 -9999 -9999 -9999 -9999 -9999 -9999 -9999 -9999 -9999 -9999
-9999 -9999 -9999 -9999 -9999 -9999 -9999 -9999 -9999 -9999 -9999 -9999 -9999 -9999 -9999 -9999 -9999 -9999 -9999 -9999 -9999 -9999 -9999 -9999 -9999 -9999 -9999 -9999 -9999 -9999 -9999 -9999 -9999 -9999 -9999 -9999 -9999 -9999 -9999 -9999 -9999 -9999 -9999 -9999 -9999 -9999 -9999 -9999 -9999 -9999 -9999 -9999 -9999 -9999 -9999 -9999 -9999 -9999 -9999 -9999 -9999 -9999 -9999 -9999 -9999 -9999 -9999 -9999 -9999 -9999 -9999 -9999 -9999 -9999 -9999 -9999 -9999 -9999 -9999 -9999 -9999 -9999 -9999 -9999 -9999 -9999 -9999 -9999 -9999 -9999 -9999 -9999 -9999 -9999 -9999 -9999 -9999 -9999 -9999 -9999 -9999 -9999 -9999 -9999 -9999 2.17769E-1 2.20275E-1 2.74162E-1 3.42513E-1 3.5225E-1 3.26934E-1 3.57021E-1 3.92526E-1 3.63848E-1 3.43944E-1 3.25191E-1 3.41082E-1 4.31723E-1 5.23581E-1 5.02393E-1 4.78715E-1 3.44708E-1 3.04165E-1 2.81967E-1 2.85729E-1 3.29892E-1 2.98809E-1 3.35654E-1 4.81294E-1 6.31833E-1 6.81654E-1 6.94884E-1 6.78423E-1 6.0326E-1 4.83502E-1 5.49459E-1 6.53285E-1 6.28891E-1 6.28961E-1 6.48849E-1 6.17713E-1 6.10847E-1 5.81179E-1 5.41146E-1 4.79456E-1 4.7901E-1 5.16578E-1 5.36699E-1 5.34102E-1 5.50782E-1 4.92267E-1 4.71476E-1 4.49115E-1 4.30774E-1 4.83762E-1 5.26285E-1 4.95579E-1 4.6181E-1 4.59733E-1 4.95746E-1 5.01416E-1 4.93717E-1 4.79813E-1 4.63204E-1 4.88793E-1 4.76098E-1 4.52947E-1 4.15894E-1 3.66851E-1 3.73946E-1 3.69335E-1 4.4338E-1 4.44711E-1 4.71714E-1 4.65481E-1 4.50855E-1 4.28278E-1 3.71315E-1 3.25682E-1 2.82381E-1 2.52214E-1 2.20373E-1 2.14145E-1 2.53088E-1 3.08736E-1 4.47599E-1 5.07167E-1 4.40888E-1 3.53304E-1 2.67025E-1 1.76185E-1 1.30207E-1 1.29155E-1 1.84993E-1 1.96191E-1 2.60773E-1 4.138E-1 5.8444E-1 5.45222E-1 3.447E-1 2.13532E-1 1.96029E-1 2.39358E-1 3.14464E-1 2.90943E-1 2.44655E-1 2.31707E-1 3.5961E-1 5.13546E-1 4.88788E-1 3.75058E-1 1.78318E-1 8.64472E-2 7.19031E-2 5.78254E-2 5.08426E-2 4.74026E-2 4.79257E-2 4.76166E-2 5.09186E-2 7.26248E-2 1.02081E-1 9.17968E-2 7.09806E-2 7.85417E-2 7.57157E-2 5.49504E-2 4.00236E-2 6.4699E-2 1.67791E-1 3.83827E-1 4.38101E-1 3.62381E-1 2.46513E-1 1.33605E-1 6.52672E-2 7.87323E-2 5.55081E-2 3.15937E-2 4.67958E-2 1.20028E-1 2.46153E-1 3.19436E-1 3.93048E-1 3.03012E-1 1.64255E-1 1.31009E-1 1.39228E-1 -9999 -9999 -9999 -9999 -9999 -9999 -9999 -9999 -9999 -9999 -9999 -9999 -9999 -9999 -9999 -9999
-9999 -9999 -9999 -9999 -9999 -9999 -9999 -9999 -9999 -9999 -9999 -9999 -9999 -9999 -9999 -9999 -9999 -9999 -9999 -9999 -9999 -9999 -9999 -9999 -9999 -9999 -9999 -9999 -9999 -9999 -9999 -9999 -9999 -9999 -9999 -9999 -9999 -9999 -9999 -9999 -9999 -9999 -9999 -9999 -9999 -9999 -9999 -9999 -9999 -9999 -9999 -9999 -9999 -9999 -9999 -9999 -9999 -9999 -9999 -9999 -9999 -9999 -9999 -9999 -9999 -9999 -9999 -9999 -9999 -9999 -9999 -9999 -9999 -9999 -9999 -9999 -9999 -9999 -9999 -9999 -9999 -9999 -9999 -9999 -9999 -9999 -9999 -9999 -9999 -9999 -9999 -9999 -9999 -9999 -9999 -9999 -9999 -9999 -9999 -9999 -9999 -9999 -9999 -9999 -9999 2.13115E-1 2.18879E-1 2.85563E-1 2.99343E-1 3.02553E-1 2.82494E-1 3.14192E-1 3.78428E-1 4.24989E-1 4.43373E-1 3.65036E-1 3.17758E-1 3.83751E-1 4.81601E-1 4.63393E-1 3.48278E-1 3.16648E-1 2.90578E-1 2.78249E-1 2.85042E-1 3.73771E-1 3.25408E-1 4.12712E-1 6.17056E-1 6.81968E-1 6.65848E-1 6.69133E-1 6.91114E-1 5.26922E-1 5.76269E-1 6.04658E-1 6.63691E-1 6.52062E-1 6.18892E-1 6.25186E-1 5.98183E-1 5.68025E-1 5.51264E-1 5.14864E-1 4.19117E-1 3.82233E-1 4.12698E-1 4.36181E-1 4.83568E-1 5.18315E-1 4.96889E-1 4.53591E-1 4.12873E-1 4.33432E-1 4.65485E-1 4.77963E-1 4.8995E-1 4.54178E-1 4.25341E-1 4.60526E-1 4.85274E-1 4.62164E-1 4.61756E-1 4.44114E-1 4.54625E-1 4.48947E-1 4.42938E-1 4.16952E-1 3.57353E-1 3.52105E-1 3.56441E-1 3.76104E-1 4.14716E-1 4.52762E-1 4.43316E-1 4.26046E-1 4.34646E-1 4.05855E-1 3.35241E-1 2.63716E-1 2.26004E-1 2.23818E-1 2.7018E-1 3.91004E-1 4.57321E-1 4.86473E-1 4.74338E-1 3.41201E-1 2.40644E-1 1.98672E-1 1.49234E-1 1.3858E-1 1.52756E-1 1.61166E-1 2.05919E-1 3.36934E-1 5.66746E-1 5.79549E-1 5.29925E-1 3.08979E-1 1.8471E-1 1.78559E-1 2.38364E-1 2.81718E-1 2.68755E-1 1.8591E-1 1.44714E-1 2.05309E-1 3.52156E-1 3.98606E-1 2.56455E-1 1.17531E-1 6.76621E-2 5.58169E-2 4.83482E-2 4.46338E-2 4.25053E-2 3.96676E-2 4.16796E-2 5.13447E-2 7.38792E-2 8.16629E-2 6.05837E-2 5.09395E-2 5.66985E-2 4.97827E-2 3.73424E-2 3.70267E-2 6.87871E-2 1.32412E-1 2.48012E-1 3.85478E-1 4.41297E-1 4.26184E-1 3.28572E-1 1.83731E-1 1.82561E-1 1.06144E-1 4.04215E-2 3.57907E-2 8.27321E-2 2.2577E-1 3.85837E-1 4.31824E-1 4.00919E-1 3.63968E-1 -9999 -9999 -9999 -9999 -9999 -9999 -9999 -9999 -9999 -9999 -9999 -9999 -9999 -9999 -9999 -9999 -9999 -9999
-9999 -9999 -9999 -9999 -9999 -9999 -9999 -9999 -9999 -9999 -9999 -9999 -9999 -9999 -9999 -9999 -9999 -9999 -9999 -9999 -9999 -9999 -9999 -9999 -9999 -9999 -9999 -9999 -9999 -9999 -9999 -9999 -9999 -9999 -9999 -9999 -9999 -9999 -9999 -9999 -9999 -9999 -9999 -9999 -9999 -9999 -9999 -9999 -9999 -9999 -9999 -9999 -9999 -9999 -9999 -9999 -9999 -9999 -9999 -9999 -9999 -9999 -9999 -9999 -9999 -9999 -9999 -9999 -9999 -9999 -9999 -9999 -9999 -9999 -9999 -9999 -9999 -9999 -9999 -9999 -9999 -9999 -9999 -9999 -9999 -9999 -9999 -9999 -9999 -9999 -9999 -9999 -9999 -9999 -9999 -9999 -9999 -9999 -9999 -9999 -9999 -9999 -9999 -9999 2.16115E-1 2.11228E-1 2.32269E-1 2.58725E-1 2.67419E-1 2.69058E-1 2.88847E-1 3.15188E-1 3.40444E-1 4.01748E-1 4.98726E-1 4.77671E-1 3.82112E-1 3.63383E-1 4.56683E-1 3.87487E-1 3.40776E-1 3.19058E-1 3.02702E-1 2.89433E-1 2.97755E-1 4.15689E-1 3.95495E-1 5.55064E-1 6.91147E-1 6.69111E-1 6.45724E-1 6.62301E-1 6.74844E-1 5.89422E-1 6.36555E-1 6.67034E-1 6.31814E-1 6.41867E-1 6.18474E-1 5.88163E-1 5.67868E-1 5.30811E-1 5.0889E-1 4.28653E-1 3.50598E-1 3.24217E-1 3.47869E-1 3.70598E-1 4.01463E-1 4.80773E-1 4.66586E-1 3.96155E-1 3.49911E-1 3.71997E-1 3.78759E-1 4.24194E-1 4.66411E-1 4.23812E-1 3.61685E-1 3.7323E-1 3.93491E-1 3.66851E-1 3.51629E-1 3.67216E-1 3.86251E-1 3.89742E-1 4.13279E-1 3.86053E-1 3.36481E-1 3.12229E-1 3.20748E-1 3.29112E-1 3.80477E-1 4.38665E-1 4.3924E-1 4.05966E-1 3.92453E-1 3.51646E-1 2.92216E-1 2.58187E-1 2.55637E-1 2.96718E-1 3.9926E-1 4.7642E-1 4.27901E-1 3.72818E-1 3.58768E-1 2.62275E-1 1.84507E-1 1.5316E-1 1.26408E-1 1.27122E-1 1.40876E-1 1.43048E-1 2.32661E-1 4.49507E-1 5.75996E-1 5.32501E-1 4.82498E-1 2.87332E-1 1.76557E-1 1.78486E-1 2.11807E-1 2.57135E-1 2.87734E-1 2.08424E-1 1.34504E-1 1.45155E-1 2.16776E-1 2.70448E-1 1.67569E-1 8.09171E-2 6.81773E-2 6.18978E-2 5.11506E-2 4.44659E-2 4.21539E-2 3.73051E-2 3.60253E-2 4.21723E-2 4.93446E-2 4.84321E-2 3.51909E-2 3.33386E-2 3.34155E-2 3.13478E-2 2.57099E-2 3.52459E-2 5.6913E-2 7.16624E-2 9.31561E-2 1.65848E-1 2.77971E-1 4.64557E-1 4.76778E-1 3.97109E-1 3.38678E-1 1.29638E-1 4.56885E-2 3.6518E-2 6.67019E-2 1.4522E-1 2.5036E-1 3.28167E-1 -9999 -9999 -9999 -9999 -9999 -9999 -9999 -9999 -9999 -9999 -9999 -9999 -9999 -9999 -9999 -9999 -9999 -9999 -9999 -9999
-9999 -9999 -9999 -9999 -9999 -9999 -9999 -9999 -9999 -9999 -9999 -9999 -9999 -9999 -9999 -9999 -9999 -9999 -9999 -9999 -9999 -9999 -9999 -9999 -9999 -9999 -9999 -9999 -9999 -9999 -9999 -9999 -9999 -9999 -9999 -9999 -9999 -9999 -9999 -9999 -9999 -9999 -9999 -9999 -9999 -9999 -9999 -9999 -9999 -9999 -9999 -9999 -9999 -9999 -9999 -9999 -9999 -9999 -9999 -9999 -9999 -9999 -9999 -9999 -9999 -9999 -9999 -9999 -9999 -9999 -9999 -9999 -9999 -9999 -9999 -9999 -9999 -9999 -9999 -9999 -9999 -9999 -9999 -9999 -9999 -9999 -9999 -9999 -9999 -9999 -9999 -9999 -9999 -9999 -9999 -9999 -9999 -9999 -9999 -9999 -9999 -9999 -9999 -9999 2.13929E-1 2.09416E-1 2.27757E-1 2.34413E-1 2.54633E-1 2.56828E-1 2.76519E-1 3.05431E-1 3.40698E-1 3.97446E-1 4.95656E-1 5.2337E-1 4.45962E-1 3.87072E-1 4.55813E-1 3.54528E-1 3.31861E-1 3.14263E-1 2.96354E-1 2.82317E-1 3.20389E-1 4.22592E-1 5.12112E-1 6.69939E-1 6.78788E-1 6.42482E-1 6.58824E-1 6.84964E-1 6.50126E-1 6.55335E-1 6.57952E-1 6.41774E-1 6.25161E-1 5.98178E-1 6.0158E-1 5.71361E-1 5.31189E-1 4.9229E-1 4.62172E-1 4.10161E-1 3.82915E-1 3.96022E-1 3.69546E-1 3.73125E-1 3.80411E-1 3.89519E-1 3.88305E-1 3.39486E-1 3.01409E-1 3.12708E-1 3.09206E-1 3.43508E-1 3.6877E-1 3.65756E-1 3.61875E-1 3.63863E-1 3.52803E-1 3.1975E-1 3.24462E-1 3.44267E-1 3.52555E-1 3.81305E-1 3.97374E-1 3.97168E-1 3.67653E-1 3.1633E-1 2.78251E-1 3.13073E-1 3.76519E-1 4.25413E-1 4.22406E-1 3.95986E-1 3.36262E-1 2.88162E-1 2.7389E-1 2.82154E-1 3.02229E-1 3.761E-1 4.67122E-1 4.36294E-1 3.54262E-1 2.68528E-1 2.50451E-1 1.89552E-1 1.5436E-1 1.52431E-1 1.50316E-1 1.43788E-1 1.3662E-1 1.67814E-1 3.06178E-1 5.56787E-1 5.49378E-1 5.18959E-1 3.73173E-1 2.30137E-1 1.68056E-1 1.66786E-1 1.83866E-1 2.11094E-1 2.61931E-1 2.04903E-1 1.3493E-1 1.06214E-1 1.38583E-1 1.78694E-1 1.32264E-1 8.67849E-2 8.92332E-2 8.8811E-2 6.37475E-2 5.37433E-2 5.16274E-2 4.7031E-2 3.8984E-2 3.63742E-2 3.39718E-2 3.19609E-2 3.35078E-2 3.62919E-2 3.26666E-2 2.57708E-2 2.28558E-2 2.97924E-2 3.9227E-2 4.16338E-2 3.9746E-2 5.91248E-2 1.24011E-1 3.39528E-1 4.69214E-1 5.20114E-1 4.49639E-1 2.12628E-1 7.56993E-2 4.27488E-2 5.29998E-2 7.01993E-2 1.0281E-1 1.31579E-1 2.28758E-1 -9999 -9999 -9999 -9999 -9999 -9999 -9999 -9999 -9999 -9999 -9999 -9999 -9999 -9999 -9999 -9999 -9999 -9999 -9999
-9999 -9999 -9999 -9999 -9999 -9999 -9999 -9999 -9999 -9999 -9999 -9999 -9999 -9999 -9999 -9999 -9999 -9999 -9999 -9999 -9999 -9999 -9999 -9999 -9999 -9999 -9999 -9999 -9999 -9999 -9999 -9999 -9999 -9999 -9999 -9999 -9999 -9999 -9999 -9999 -9999 -9999 -9999 -9999 -9999 -9999 -9999 -9999 -9999 -9999 -9999 -9999 -9999 -9999 -9999 -9999 -9999 -9999 -9999 -9999 -9999 -9999 -9999 -9999 -9999 -9999 -9999 -9999 -9999 -9999 -9999 -9999 -9999 -9999 -9999 -9999 -9999 -9999 -9999 -9999 -9999 -9999 -9999 -9999 -9999 -9999 -9999 -9999 -9999 -9999 -9999 -9999 -9999 -9999 -9999 -9999 -9999 -9999 -9999 -9999 -9999 -9999 -9999 2.16665E-1 2.10486E-1 2.09416E-1 2.24359E-1 2.24922E-1 2.26619E-1 2.28138E-1 2.51972E-1 2.98014E-1 3.31592E-1 3.58194E-1 4.59024E-1 5.44836E-1 5.17844E-1 4.29282E-1 4.35564E-1 3.73869E-1 3.47507E-1 3.24294E-1 3.03351E-1 2.89412E-1 3.34712E-1 4.18434E-1 5.72558E-1 6.87603E-1 6.623E-1 6.52192E-1 6.72143E-1 6.80275E-1 6.11091E-1 6.49899E-1 6.34683E-1 6.14897E-1 6.21579E-1 6.31567E-1 6.04812E-1 5.54714E-1 5.15895E-1 5.12989E-1 5.02109E-1 4.69889E-1 4.75954E-1 5.06677E-1 4.66695E-1 4.37214E-1 4.21403E-1 4.07655E-1 3.87468E-1 3.36126E-1 3.0222E-1 3.27405E-1 3.37894E-1 3.05441E-1 3.0711E-1 3.36698E-1 4.1198E-1 4.43886E-1 4.25329E-1 4.14546E-1 4.29299E-1 4.26001E-1 4.19081E-1 4.22888E-1 4.26614E-1 4.03541E-1 3.80923E-1 3.67228E-1 3.14717E-1 3.30234E-1 3.67257E-1 4.09436E-1 4.13585E-1 3.8072E-1 3.26338E-1 2.71825E-1 2.58175E-1 2.60615E-1 3.07645E-1 4.21448E-1 4.56522E-1 3.74158E-1 2.81825E-1 2.17346E-1 1.97319E-1 1.61006E-1 1.48718E-1 1.54786E-1 1.85493E-1 2.09765E-1 1.67894E-1 2.5428E-1 4.78017E-1 5.62772E-1 5.1966E-1 4.80559E-1 3.40788E-1 2.12909E-1 1.77832E-1 1.70677E-1 1.63892E-1 1.80696E-1 2.33525E-1 1.856E-1 1.0709E-1 8.47962E-2 1.09513E-1 1.44501E-1 1.60553E-1 1.39319E-1 1.28142E-1 1.18733E-1 7.44115E-2 6.73596E-2 7.87316E-2 8.97677E-2 7.18171E-2 5.44758E-2 4.19104E-2 4.21183E-2 5.82632E-2 8.18505E-2 7.33334E-2 4.43344E-2 3.09953E-2 3.43729E-2 3.89069E-2 3.19001E-2 2.40673E-2 2.99496E-2 5.71699E-2 1.21035E-1 1.7434E-1 3.02033E-1 4.62783E-1 3.7409E-1 2.06809E-1 8.41327E-2 4.80102E-2 4.53676E-2 5.5473E-2 6.75868E-2 1.18875E-1 1.8685E-1 -9999 -9999 -9999 -9999 -9999 -9999 -9999 -9999 -9999 -9999 -9999 -9999 -9999 -9999 -9999 -9999 -9999 -9999
-9999 -9999 -9999 -9999 -9999 -9999 -9999 -9999 -9999 -9999 -9999 -9999 -9999 -9999 -9999 -9999 -9999 -9999 -9999 -9999 -9999 -9999 -9999 -9999 -9999 -9999 -9999 -9999 -9999 -9999 -9999 -9999 -9999 -9999 -9999 -9999 -9999 -9999 -9999 -9999 -9999 -9999 -9999 -9999 -9999 -9999 -9999 -9999 -9999 -9999 -9999 -9999 -9999 -9999 -9999 -9999 -9999 -9999 -9999 -9999 -9999 -9999 -9999 -9999 -9999 -9999 -9999 -9999 -9999 -9999 -9999 -9999 -9999 -9999 -9999 -9999 -9999 -9999 -9999 -9999 -9999 -9999 -9999 -9999 -9999 -9999 -9999 -9999 -9999 -9999 -9999 -9999 -9999 -9999 -9999 -9999 -9999 -9999 -9999 -9999 -9999 -9999 2.18046E-1 2.11292E-1 2.09416E-1 2.09149E-1 2.23518E-1 2.22959E-1 2.36326E-1 2.56282E-1 2.64143E-1 2.77851E-1 3.34511E-1 4.14216E-1 4.93444E-1 5.66047E-1 5.44717E-1 4.55961E-1 4.40749E-1 3.98226E-1 3.44784E-1 3.12239E-1 2.87726E-1 2.86048E-1 4.25887E-1 5.07326E-1 6.69362E-1 6.68364E-1 6.49033E-1 6.656E-1 6.94057E-1 5.6523E-1 5.88675E-1 6.4103E-1 6.50809E-1 6.51102E-1 6.47669E-1 6.24309E-1 5.7719E-1 5.40831E-1 5.31021E-1 5.7074E-1 5.57434E-1 5.00214E-1 5.13388E-1 5.43541E-1 4.88668E-1 4.79782E-1 4.71205E-1 4.5858E-1 4.31052E-1 3.97003E-1 3.82365E-1 4.28494E-1 4.41015E-1 4.02495E-1 3.37906E-1 3.06998E-1 4.06986E-1 4.59042E-1 4.67652E-1 4.51461E-1 4.59539E-1 4.51552E-1 4.47677E-1 4.41823E-1 4.39896E-1 4.23124E-1 4.02311E-1 3.93714E-1 3.8202E-1 3.74509E-1 3.65052E-1 3.84726E-1 4.01294E-1 3.71886E-1 3.46442E-1 3.21021E-1 3.0123E-1 3.04121E-1 3.78255E-1 4.57496E-1 4.32064E-1 3.37462E-1 2.28677E-1 1.8406E-1 1.68788E-1 1.56157E-1 1.52288E-1 1.52749E-1 1.75265E-1 2.17659E-1 2.6629E-1 4.3442E-1 5.55328E-1 5.38969E-1 4.92176E-1 4.66482E-1 3.78188E-1 2.63618E-1 1.97423E-1 1.54853E-1 1.45107E-1 1.68907E-1 1.91821E-1 1.45231E-1 9.02679E-2 8.22087E-2 1.2827E-1 2.0296E-1 2.7571E-1 2.53659E-1 1.96805E-1 1.45843E-1 8.33449E-2 6.49834E-2 1.00516E-1 1.61065E-1 1.48294E-1 1.04657E-1 6.7713E-2 6.72664E-2 1.06241E-1 1.81717E-1 1.86549E-1 1.09524E-1 7.46559E-2 7.64812E-2 5.74457E-2 3.38415E-2 2.18523E-2 2.29429E-2 3.29294E-2 4.56881E-2 5.98309E-2 1.31946E-1 3.21363E-1 4.80329E-1 3.70712E-1 1.85539E-1 8.34055E-2 6.72993E-2 7.05115E-2 6.27988E-2 7.66987E-2 1.12786E-1 1.73214E-1 -9999 -9999 -9999 -9999 -9999 -9999 -9999 -9999 -9999 -9999 -9999 -9999 -9999 -9999 -9999 -9999 -9999
-9999 -9999 -9999 -9999 -9999 -9999 -9999 -9999 -9999 -9999 -9999 -9999 -9999 -9999 -9999 -9999 -9999 -9999 -9999 -9999 -9999 -9999 -9999 -9999 -9999 -9999 -9999 -9999 -9999 -9999 -9999 -9999 -9999 -9999 -9999 -9999 -9999 -9999 -9999 -9999 -9999 -9999 -9999 -9999 -9999 -9999 -9999 -9999 -9999 -9999 -9999 -9999 -9999 -9999 -9999 -9999 -9999 -9999 -9999 -9999 -9999 -9999 -9999 -9999 -9999 -9999 -9999 -9999 -9999 -9999 -9999 -9999 -9999 -9999 -9999 -9999 -9999 -9999 -9999 -9999 -9999 -9999 -9999 -9999 -9999 -9999 -9999 -9999 -9999 -9999 -9999 -9999 -9999 -9999 -9999 -9999 -9999 -9999 -9999 -9999 -9999 -9999 2.1373E-1 2.14003E-1 2.16197E-1 2.32076E-1 2.28425E-1 2.40443E-1 2.37203E-1 2.38965E-1 2.64462E-1 2.96831E-1 3.71964E-1 4.724E-1 5.4498E-1 6.07727E-1 5.62012E-1 4.80271E-1 4.6976E-1 4.54927E-1 3.45888E-1 3.18579E-1 2.94119E-1 2.9683E-1 4.49253E-1 6.16889E-1 6.475E-1 6.64454E-1 6.81378E-1 6.71243E-1 5.93942E-1 5.55719E-1 6.17828E-1 6.31501E-1 6.26323E-1 6.27711E-1 6.06315E-1 6.10869E-1 6.02971E-1 5.59993E-1 5.93273E-1 5.82362E-1 5.6089E-1 5.49327E-1 5.62465E-1 5.79392E-1 5.46441E-1 5.23734E-1 4.91288E-1 4.45148E-1 4.42875E-1 4.29335E-1 4.38788E-1 4.69291E-1 4.65201E-1 4.4433E-1 3.72516E-1 3.40629E-1 4.23999E-1 4.63428E-1 4.69821E-1 4.43754E-1 4.30377E-1 4.35972E-1 4.17627E-1 4.1596E-1 4.26779E-1 4.17838E-1 4.12548E-1 3.97281E-1 3.9484E-1 3.71465E-1 3.29652E-1 3.42759E-1 3.76141E-1 3.63268E-1 3.61412E-1 3.61472E-1 3.50168E-1 3.7498E-1 4.47102E-1 4.31259E-1 4.21508E-1 3.14894E-1 2.086E-1 1.7787E-1 1.8814E-1 1.93846E-1 2.03908E-1 1.92704E-1 1.9894E-1 2.13633E-1 3.52461E-1 5.27237E-1 5.42185E-1 4.98769E-1 5.01374E-1 4.93073E-1 4.51131E-1 3.20481E-1 2.05573E-1 1.40055E-1 1.26767E-1 1.34662E-1 1.2748E-1 1.00514E-1 8.40046E-2 9.36987E-2 1.4605E-1 2.47002E-1 3.54967E-1 3.26113E-1 2.63384E-1 1.80705E-1 9.4857E-2 5.92868E-2 8.87058E-2 1.98455E-1 2.39549E-1 1.65992E-1 8.67998E-2 7.68704E-2 1.3325E-1 2.60276E-1 3.29854E-1 2.36881E-1 1.99449E-1 1.75493E-1 1.05277E-1 4.71918E-2 3.26052E-2 3.56138E-2 4.22E-2 5.51749E-2 8.13368E-2 1.30895E-1 2.59375E-1 4.94476E-1 5.08313E-1 3.22323E-1 2.29652E-1 1.79334E-1 1.6008E-1 8.98924E-2 9.14996E-2 1.5136E-1 2.05558E-1 -9999 -9999 -9999 -9999 -9999 -9999 -9999 -9999 -9999 -9999 -9999 -9999 -9999 -9999 -9999 -9999 -9999
-9999 -9999 -9999 -9999 -9999 -9999 -9999 -9999 -9999 -9999 -9999 -9999 -9999 -9999 -9999 -9999 -9999 -9999 -9999 -9999 -9999 -9999 -9999 -9999 -9999 -9999 -9999 -9999 -9999 -9999 -9999 -9999 -9999 -9999 -9999 -9999 -9999 -9999 -9999 -9999 -9999 -9999 -9999 -9999 -9999 -9999 -9999 -9999 -9999 -9999 -9999 -9999 -9999 -9999 -9999 -9999 -9999 -9999 -9999 -9999 -9999 -9999 -9999 -9999 -9999 -9999 -9999 -9999 -9999 -9999 -9999 -9999 -9999 -9999 -9999 -9999 -9999 -9999 -9999 -9999 -9999 -9999 -9999 -9999 -9999 -9999 -9999 -9999 -9999 -9999 -9999 -9999 -9999 -9999 -9999 -9999 -9999 -9999 -9999 -9999 -9999 2.15646E-1 2.14276E-1 2.26353E-1 2.5809E-1 2.78968E-1 2.79309E-1 2.53492E-1 2.51043E-1 2.56282E-1 2.74225E-1 3.12369E-1 3.9581E-1 5.40425E-1 6.44313E-1 6.24407E-1 5.62065E-1 4.81148E-1 5.01173E-1 5.78084E-1 4.0029E-1 3.19302E-1 2.89761E-1 3.07854E-1 4.2548E-1 5.79662E-1 6.04512E-1 6.06395E-1 5.75298E-1 6.02628E-1 4.99464E-1 6.40032E-1 6.37306E-1 6.32548E-1 6.24433E-1 5.95142E-1 5.88957E-1 5.89448E-1 5.82881E-1 5.62617E-1 5.66198E-1 5.5288E-1 5.57442E-1 5.52531E-1 5.37327E-1 5.18945E-1 4.9111E-1 4.8433E-1 4.5897E-1 4.2747E-1 4.56666E-1 4.73612E-1 4.71684E-1 4.87288E-1 4.50992E-1 4.18094E-1 4.20573E-1 4.48133E-1 4.39238E-1 4.72199E-1 4.41817E-1 4.41736E-1 4.12006E-1 4.01421E-1 3.91503E-1 3.90216E-1 4.08715E-1 3.98987E-1 3.75835E-1 3.65417E-1 3.56035E-1 3.20805E-1 2.94557E-1 2.89675E-1 3.11709E-1 3.21678E-1 3.39021E-1 3.12106E-1 3.20387E-1 3.80862E-1 4.36657E-1 4.23808E-1 3.92453E-1 2.70881E-1 2.0445E-1 2.01964E-1 2.21684E-1 2.56033E-1 2.76001E-1 3.16288E-1 3.47636E-1 3.64037E-1 5.03768E-1 5.38656E-1 4.93125E-1 4.7117E-1 4.87807E-1 4.77941E-1 4.44059E-1 3.56928E-1 2.09968E-1 1.33288E-1 1.16495E-1 1.12131E-1 1.05236E-1 9.56259E-2 9.0683E-2 1.03063E-1 1.31344E-1 1.76016E-1 2.0639E-1 2.45913E-1 3.35639E-1 2.85531E-1 1.12209E-1 6.26312E-2 9.48607E-2 2.20641E-1 3.08344E-1 2.02369E-1 1.01024E-1 8.72968E-2 1.3636E-1 2.94378E-1 4.39533E-1 3.84732E-1 3.78212E-1 3.07039E-1 1.60132E-1 6.82772E-2 5.62259E-2 6.89095E-2 9.30389E-2 1.51832E-1 2.42432E-1 3.22413E-1 4.31481E-1 5.50403E-1 5.59136E-1 5.27432E-1 4.68465E-1 4.07781E-1 3.00629E-1 2.15485E-1 -9999 -9999 -9999 -9999 -9999 -9999 -9999 -9999 -9999 -9999 -9999 -9999 -9999 -9999 -9999 -9999 -9999 -9999 -9999 -9999
-9999 -9999 -9999 -9999 -9999 -9999 -9999 -9999 -9999 -9999 -9999 -9999 -9999 -9999 -9999 -9999 -9999 -9999 -9999 -9999 -9999 -9999 -9999 -9999 -9999 -9999 -9999 -9999 -9999 -9999 -9999 -9999 -9999 -9999 -9999 -9999 -9999 -9999 -9999 -9999 -9999 -9999 -9999 -9999 -9999 -9999 -9999 -9999 -9999 -9999 -9999 -9999 -9999 -9999 -9999 -9999 -9999 -9999 -9999 -9999 -9999 -9999 -9999 -9999 -9999 -9999 -9999 -9999 -9999 -9999 -9999 -9999 -9999 -9999 -9999 -9999 -9999 -9999 -9999 -9999 -9999 -9999 -9999 -9999 -9999 -9999 -9999 -9999 -9999 -9999 -9999 -9999 -9999 -9999 -9999 -9999 -9999 -9999 -9999 -9999 2.19251E-1 2.14823E-1 2.16197E-1 2.54575E-1 3.38896E-1 3.37278E-1 3.87922E-1 4.0205E-1 3.25485E-1 2.71744E-1 2.56715E-1 3.01054E-1 3.59615E-1 5.27326E-1 6.63767E-1 6.63812E-1 6.03687E-1 5.06435E-1 5.55012E-1 6.77502E-1 4.77821E-1 3.43316E-1 3.33032E-1 3.53064E-1 4.13057E-1 4.48768E-1 4.44143E-1 3.93469E-1 4.21293E-1 4.02429E-1 5.26268E-1 6.53106E-1 6.39791E-1 6.46512E-1 6.00128E-1 5.95903E-1 5.85983E-1 5.88836E-1 6.00107E-1 5.72723E-1 5.55366E-1 5.35369E-1 5.36353E-1 5.42933E-1 5.61272E-1 5.26595E-1 4.86481E-1 4.49028E-1 4.22947E-1 4.29498E-1 4.60746E-1 5.02818E-1 4.94998E-1 4.69665E-1 4.23784E-1 4.06095E-1 4.46378E-1 4.7848E-1 4.83442E-1 4.68001E-1 4.34073E-1 4.1369E-1 4.07879E-1 3.87231E-1 3.65745E-1 3.77409E-1 3.79165E-1 3.87233E-1 3.62882E-1 3.46562E-1 3.35671E-1 3.40961E-1 3.49886E-1 3.126E-1 2.80032E-1 2.8548E-1 2.91268E-1 2.84951E-1 3.17711E-1 3.90643E-1 4.197E-1 3.84931E-1 2.995E-1 2.3279E-1 2.20034E-1 2.27998E-1 2.53975E-1 2.88743E-1 3.15695E-1 3.72522E-1 3.787E-1 5.12633E-1 5.28616E-1 5.12518E-1 4.8519E-1 4.46845E-1 4.59261E-1 4.52389E-1 4.27146E-1 3.77922E-1 2.23195E-1 1.3039E-1 1.18913E-1 1.32689E-1 1.39693E-1 1.31028E-1 1.14238E-1 1.06995E-1 1.02741E-1 9.69772E-2 9.92072E-2 1.4419E-1 2.62485E-1 3.4453E-1 1.5279E-1 7.60855E-2 1.15465E-1 2.7784E-1 4.38665E-1 2.53377E-1 1.26597E-1 9.59025E-2 1.33476E-1 2.60038E-1 4.32711E-1 5.31432E-1 5.42943E-1 4.0684E-1 1.96046E-1 1.00094E-1 7.4564E-2 8.20387E-2 1.07519E-1 1.54477E-1 2.63154E-1 3.4247E-1 4.37967E-1 5.64587E-1 5.71284E-1 5.67658E-1 5.26538E-1 4.64157E-1 4.4043E-1 -9999 -9999 -9999 -9999 -9999 -9999 -9999 -9999 -9999 -9999 -9999 -9999 -9999 -9999 -9999 -9999 -9999 -9999 -9999 -9999 -9999
-9999 -9999 -9999 -9999 -9999 -9999 -9999 -9999 -9999 -9999 -9999 -9999 -9999 -9999 -9999 -9999 -9999 -9999 -9999 -9999 -9999 -9999 -9999 -9999 -9999 -9999 -9999 -9999 -9999 -9999 -9999 -9999 -9999 -9999 -9999 -9999 -9999 -9999 -9999 -9999 -9999 -9999 -9999 -9999 -9999 -9999 -9999 -9999 -9999 -9999 -9999 -9999 -9999 -9999 -9999 -9999 -9999 -9999 -9999 -9999 -9999 -9999 -9999 -9999 -9999 -9999 -9999 -9999 -9999 -9999 -9999 -9999 -9999 -9999 -9999 -9999 -9999 -9999 -9999 -9999 -9999 -9999 -9999 -9999 -9999 -9999 -9999 -9999 -9999 -9999 -9999 -9999 -9999 -9999 -9999 -9999 -9999 -9999 -9999 2.22632E-1 2.19251E-1 2.15922E-1 2.17857E-1 2.50339E-1 3.14485E-1 3.35723E-1 3.74009E-1 4.02586E-1 4.08348E-1 3.40997E-1 2.83815E-1 3.14931E-1 3.43229E-1 4.88012E-1 6.63692E-1 6.82674E-1 6.40162E-1 5.33397E-1 6.597E-1 6.97403E-1 5.33183E-1 3.61456E-1 3.80792E-1 4.81354E-1 6.43683E-1 6.55478E-1 6.47329E-1 6.1839E-1 5.49703E-1 4.01225E-1 5.81825E-1 6.23278E-1 6.1713E-1 6.20495E-1 5.9348E-1 5.87462E-1 6.07205E-1 5.97155E-1 5.53489E-1 5.467E-1 6.00429E-1 5.52925E-1 5.01528E-1 4.84046E-1 5.09447E-1 4.92368E-1 4.62969E-1 4.33625E-1 4.44216E-1 4.66527E-1 4.92176E-1 5.16739E-1 4.82491E-1 4.41282E-1 4.27069E-1 4.22337E-1 4.45017E-1 4.9107E-1 4.74292E-1 4.37958E-1 4.10367E-1 3.88282E-1 3.79758E-1 3.71086E-1 3.73073E-1 3.67797E-1 3.61778E-1 3.65108E-1 3.66649E-1 3.54577E-1 3.50989E-1 3.75233E-1 3.66664E-1 3.38626E-1 3.06142E-1 2.82239E-1 2.90551E-1 3.10168E-1 3.36793E-1 3.99068E-1 3.99568E-1 3.31579E-1 2.32639E-1 2.21914E-1 2.4196E-1 2.52067E-1 2.67333E-1 2.46845E-1 2.48701E-1 2.64244E-1 4.12462E-1 5.18151E-1 4.95406E-1 4.66889E-1 4.77726E-1 4.56981E-1 4.16218E-1 4.39975E-1 4.18135E-1 3.82046E-1 2.29763E-1 1.3842E-1 1.29998E-1 1.85502E-1 2.32596E-1 2.39068E-1 2.16664E-1 2.05344E-1 1.49167E-1 9.72582E-2 7.5414E-2 9.06742E-2 1.74783E-1 3.57199E-1 2.93697E-1 1.33319E-1 1.62687E-1 4.00346E-1 4.36362E-1 3.42054E-1 2.0544E-1 1.21554E-1 1.08701E-1 1.40518E-1 2.61053E-1 4.84671E-1 5.93632E-1 4.33536E-1 2.46809E-1 1.72736E-1 1.05968E-1 7.01855E-2 8.46698E-2 1.07861E-1 1.64042E-1 2.41853E-1 3.61039E-1 5.11617E-1 5.09482E-1 5.0965E-1 5.0378E-1 5.29128E-1 -9999 -9999 -9999 -9999 -9999 -9999 -9999 -9999 -9999 -9999 -9999 -9999 -9999 -9999 -9999 -9999 -9999 -9999 -9999 -9999 -9999 -9999
-9999 -9999 -9999 -9999 -9999 -9999 -9999 -9999 -9999 -9999 -9999 -9999 -9999 -9999 -9999 -9999 -9999 -9999 -9999 -9999 -9999 -9999 -9999 -9999 -9999 -9999 -9999 -9999 -9999 -9999 -9999 -9999 -9999 -9999 -9999 -9999 -9999 -9999 -9999 -9999 -9999 -9999 -9999 -9999 -9999 -9999 -9999 -9999 -9999 -9999 -9999 -9999 -9999 -9999 -9999 -9999 -9999 -9999 -9999 -9999 -9999 -9999 -9999 -9999 -9999 -9999 -9999 -9999 -9999 -9999 -9999 -9999 -9999 -9999 -9999 -9999 -9999 -9999 -9999 -9999 -9999 -9999 -9999 -9999 -9999 -9999 -9999 -9999 -9999 -9999 -9999 -9999 -9999 -9999 -9999 -9999 -9999 -9999 2.25489E-1 2.22632E-1 2.21217E-1 2.18972E-1 2.29864E-1 2.37495E-1 2.67936E-1 3.00306E-1 3.34216E-1 3.58154E-1 4.14289E-1 4.12526E-1 3.06027E-1 3.18359E-1 3.64641E-1 5.13322E-1 6.82546E-1 6.94006E-1 6.4002E-1 5.79045E-1 6.91515E-1 6.91392E-1 5.53924E-1 3.7734E-1 4.30827E-1 6.08148E-1 6.81236E-1 6.61784E-1 6.81206E-1 6.57955E-1 5.59815E-1 4.34055E-1 5.28864E-1 6.18211E-1 6.40435E-1 6.18618E-1 5.88691E-1 5.90236E-1 6.17242E-1 5.93856E-1 5.20149E-1 5.43253E-1 5.70227E-1 5.46793E-1 5.14717E-1 4.6678E-1 4.60756E-1 4.48392E-1 4.11655E-1 3.81058E-1 4.60616E-1 5.02557E-1 5.26414E-1 4.93669E-1 4.59373E-1 4.23851E-1 4.50709E-1 4.67599E-1 4.85953E-1 5.04073E-1 4.78475E-1 4.34176E-1 4.01995E-1 3.79419E-1 3.76432E-1 3.82126E-1 3.98318E-1 3.96832E-1 3.79871E-1 3.93911E-1 4.02133E-1 3.86236E-1 3.83257E-1 3.9409E-1 3.67473E-1 3.51249E-1 3.45825E-1 3.10916E-1 3.19917E-1 3.3434E-1 3.41878E-1 3.44587E-1 3.21279E-1 2.55889E-1 2.04649E-1 2.0668E-1 2.13169E-1 2.27039E-1 2.36707E-1 2.38805E-1 2.33923E-1 3.33048E-1 4.97101E-1 4.93975E-1 4.56632E-1 4.46041E-1 4.6644E-1 4.46585E-1 3.90885E-1 4.2168E-1 3.99761E-1 3.43553E-1 2.03861E-1 1.56418E-1 1.68174E-1 2.69026E-1 3.48438E-1 3.77765E-1 3.68887E-1 3.65094E-1 2.93267E-1 1.46169E-1 9.82289E-2 8.10092E-2 1.217E-1 2.8588E-1 4.16316E-1 3.5964E-1 3.63838E-1 5.18383E-1 5.1928E-1 4.37688E-1 3.53525E-1 2.22425E-1 1.15372E-1 1.08288E-1 1.91724E-1 4.39218E-1 5.89475E-1 4.64157E-1 3.44796E-1 3.06045E-1 1.74105E-1 8.96385E-2 1.31995E-1 1.77277E-1 2.50599E-1 3.49474E-1 4.28929E-1 4.2843E-1 4.30145E-1 4.39684E-1 4.26032E-1 -9999 -9999 -9999 -9999 -9999 -9999 -9999 -9999 -9999 -9999 -9999 -9999 -9999 -9999 -9999 -9999 -9999 -9999 -9999 -9999 -9999 -9999 -9999
-9999 -9999 -9999 -9999 -9999 -9999 -9999 -9999 -9999 -9999 -9999 -9999 -9999 -9999 -9999 -9999 -9999 -9999 -9999 -9999 -9999 -9999 -9999 -9999 -9999 -9999 -9999 -9999 -9999 -9999 -9999 -9999 -9999 -9999 -9999 -9999 -9999 -9999 -9999 -9999 -9999 -9999 -9999 -9999 -9999 -9999 -9999 -9999 -9999 -9999 -9999 -9999 -9999 -9999 -9999 -9999 -9999 -9999 -9999 -9999 -9999 -9999 -9999 -9999 -9999 -9999 -9999 -9999 -9999 -9999 -9999 -9999 -9999 -9999 -9999 -9999 -9999 -9999 -9999 -9999 -9999 -9999 -9999 -9999 -9999 -9999 -9999 -9999 -9999 -9999 -9999 -9999 -9999 -9999 -9999 -9999 -9999 2.26931E-1 2.25489E-1 2.2377E-1 2.21782E-1 2.31313E-1 2.28138E-1 2.27851E-1 2.30732E-1 2.52432E-1 2.65515E-1 3.23236E-1 3.71862E-1 4.44954E-1 3.904E-1 3.36782E-1 4.17359E-1 5.913E-1 6.947E-1 6.93901E-1 6.56605E-1 6.20247E-1 6.8205E-1 6.91294E-1 5.40007E-1 3.71845E-1 4.58795E-1 6.46521E-1 6.71669E-1 6.58703E-1 6.68313E-1 6.65953E-1 4.59309E-1 5.01267E-1 6.02679E-1 6.35993E-1 6.33881E-1 6.40279E-1 6.22507E-1 5.98015E-1 6.01324E-1 5.66875E-1 5.00319E-1 4.93158E-1 5.16861E-1 4.88306E-1 4.77771E-1 4.79928E-1 4.77711E-1 4.50002E-1 3.964E-1 4.15493E-1 4.76982E-1 5.0154E-1 5.35568E-1 4.72174E-1 4.37556E-1 4.37317E-1 4.65735E-1 5.0981E-1 4.98685E-1 4.90827E-1 4.90692E-1 4.4376E-1 3.90638E-1 3.85701E-1 4.01751E-1 4.05365E-1 4.30376E-1 4.2481E-1 4.07224E-1 4.18536E-1 4.12634E-1 3.95149E-1 4.03746E-1 3.98933E-1 3.80289E-1 3.60225E-1 3.37258E-1 3.06153E-1 2.95583E-1 2.88528E-1 2.75806E-1 2.60287E-1 2.3316E-1 2.0728E-1 1.96169E-1 1.99761E-1 2.10959E-1 2.26363E-1 2.34987E-1 2.48592E-1 2.72049E-1 4.34747E-1 4.9669E-1 4.62554E-1 4.24279E-1 4.25679E-1 4.35183E-1 3.92921E-1 3.49783E-1 3.56739E-1 3.08406E-1 2.35968E-1 1.64215E-1 1.53088E-1 1.89863E-1 3.26226E-1 4.40861E-1 4.94842E-1 4.84741E-1 5.12773E-1 4.29801E-1 2.95526E-1 1.77224E-1 1.00344E-1 8.28197E-2 1.46546E-1 3.65928E-1 5.17006E-1 5.38664E-1 6.16355E-1 5.85541E-1 5.44836E-1 5.12711E-1 3.59028E-1 1.4717E-1 1.19084E-1 1.97361E-1 4.21414E-1 5.87613E-1 5.6616E-1 5.34903E-1 4.7677E-1 2.72575E-1 1.5133E-1 2.06468E-1 3.74671E-1 4.46575E-1 4.15591E-1 3.99538E-1 3.482E-1 2.98899E-1 3.02828E-1 3.4746E-1 -9999 -9999 -9999 -9999 -9999 -9999 -9999 -9999 -9999 -9999 -9999 -9999 -9999 -9999 -9999 -9999 -9999 -9999 -9999 -9999 -9999 -9999 -9999
-9999 -9999 -9999 -9999 -9999 -9999 -9999 -9999 -9999 -9999 -9999 -9999 -9999 -9999 -9999 -9999 -9999 -9999 -9999 -9999 -9999 -9999 -9999 -9999 -9999 -9999 -9999 -9999 -9999 -9999 -9999 -9999 -9999 -9999 -9999 -9999 -9999 -9999 -9999 -9999 -9999 -9999 -9999 -9999 -9999 -9999 -9999 -9999 -9999 -9999 -9999 -9999 -9999 -9999 -9999 -9999 -9999 -9999 -9999 -9999 -9999 -9999 -9999 -9999 -9999 -9999 -9999 -9999 -9999 -9999 -9999 -9999 -9999 -9999 -9999 -9999 -9999 -9999 -9999 -9999 -9999 -9999 -9999 -9999 -9999 -9999 -9999 -9999 -9999 -9999 -9999 -9999 -9999 -9999 -9999 -9999 2.2751E-1 2.25489E-1 2.24628E-1 2.2377E-1 2.18516E-1 2.16015E-1 2.27565E-1 2.24159E-1 2.20051E-1 2.39364E-1 2.65573E-1 2.81751E-1 3.42076E-1 4.15881E-1 4.56582E-1 3.80612E-1 4.5616E-1 6.19914E-1 6.91537E-1 6.93724E-1 6.24483E-1 6.56091E-1 6.75326E-1 6.90355E-1 4.92541E-1 3.85513E-1 5.33947E-1 6.65715E-1 6.51977E-1 6.62036E-1 6.81194E-1 5.45495E-1 4.32732E-1 5.10285E-1 6.10232E-1 6.45846E-1 6.43994E-1 6.27315E-1 6.00075E-1 6.15012E-1 6.19725E-1 5.66867E-1 4.95568E-1 4.96553E-1 4.67784E-1 4.81779E-1 5.02673E-1 5.08114E-1 4.71427E-1 4.42308E-1 4.56759E-1 4.79866E-1 5.01502E-1 5.42021E-1 5.18856E-1 4.72185E-1 4.78612E-1 5.07016E-1 4.98792E-1 5.25241E-1 4.74158E-1 4.59674E-1 4.64738E-1 4.32221E-1 4.14071E-1 4.26651E-1 4.28508E-1 4.4171E-1 4.39056E-1 4.20841E-1 4.22091E-1 4.04371E-1 3.95013E-1 3.71217E-1 3.70376E-1 3.58152E-1 3.58969E-1 3.42363E-1 3.30218E-1 2.85308E-1 2.60925E-1 2.56944E-1 2.49175E-1 2.41509E-1 2.22545E-1 2.24902E-1 2.1308E-1 2.03663E-1 2.42149E-1 2.67189E-1 2.92287E-1 2.85171E-1 3.81119E-1 4.80446E-1 4.76135E-1 4.32805E-1 3.98655E-1 4.18393E-1 4.21708E-1 3.57578E-1 2.89846E-1 2.75669E-1 2.26306E-1 1.82036E-1 1.62046E-1 1.48927E-1 1.76735E-1 2.93115E-1 4.20756E-1 4.97189E-1 5.43284E-1 5.51692E-1 5.67702E-1 4.85644E-1 3.66736E-1 1.38148E-1 8.42591E-2 1.16241E-1 2.06091E-1 3.48047E-1 5.08664E-1 5.55158E-1 5.97423E-1 5.83826E-1 5.8209E-1 3.74888E-1 1.64621E-1 1.33704E-1 1.91708E-1 3.44887E-1 5.04374E-1 5.93892E-1 6.20661E-1 5.86012E-1 4.68712E-1 3.05103E-1 3.00488E-1 4.13971E-1 4.1353E-1 3.41971E-1 2.50928E-1 2.2459E-1 2.22452E-1 2.47541E-1 -9999 -9999 -9999 -9999 -9999 -9999 -9999 -9999 -9999 -9999 -9999 -9999 -9999 -9999 -9999 -9999 -9999 -9999 -9999 -9999 -9999 -9999 -9999 -9999
-9999 -9999 -9999 -9999 -9999 -9999 -9999 -9999 -9999 -9999 -9999 -9999 -9999 -9999 -9999 -9999 -9999 -9999 -9999 -9999 -9999 -9999 -9999 -9999 -9999 -9999 -9999 -9999 -9999 -9999 -9999 -9999 -9999 -9999 -9999 -9999 -9999 -9999 -9999 -9999 -9999 -9999 -9999 -9999 -9999 -9999 -9999 -9999 -9999 -9999 -9999 -9999 -9999 -9999 -9999 -9999 -9999 -9999 -9999 -9999 -9999 -9999 -9999 -9999 -9999 -9999 -9999 -9999 -9999 -9999 -9999 -9999 -9999 -9999 -9999 -9999 -9999 -9999 -9999 -9999 -9999 -9999 -9999 -9999 -9999 -9999 -9999 -9999 -9999 -9999 -9999 -9999 -9999 -9999 -9999 2.29842E-1 2.2722E-1 2.25489E-1 2.24342E-1 2.20764E-1 2.19076E-1 2.31894E-1 2.27565E-1 2.20885E-1 2.17843E-1 2.33223E-1 2.39957E-1 2.83661E-1 3.04843E-1 3.93282E-1 4.7218E-1 4.59609E-1 5.18755E-1 6.93476E-1 6.91638E-1 6.97552E-1 6.08276E-1 6.89669E-1 6.7832E-1 6.74834E-1 4.7048E-1 4.23337E-1 5.72863E-1 6.77181E-1 6.52034E-1 6.52046E-1 6.74065E-1 4.99006E-1 4.59096E-1 5.98002E-1 6.17602E-1 6.30018E-1 6.33885E-1 6.43773E-1 5.97021E-1 6.00087E-1 5.86404E-1 5.63356E-1 5.16701E-1 5.2955E-1 5.02626E-1 5.3292E-1 5.29657E-1 4.89586E-1 4.60547E-1 4.5393E-1 4.75747E-1 5.29042E-1 5.518E-1 5.37266E-1 5.14574E-1 5.21484E-1 5.16197E-1 5.24792E-1 5.15073E-1 4.92265E-1 4.43802E-1 4.55822E-1 4.84242E-1 4.7118E-1 4.57128E-1 4.62208E-1 4.53347E-1 4.31182E-1 4.15217E-1 3.98919E-1 4.02125E-1 3.81778E-1 4.03254E-1 3.80657E-1 3.58475E-1 3.43431E-1 3.31523E-1 3.14899E-1 3.08883E-1 3.27396E-1 3.25566E-1 3.1228E-1 3.24026E-1 3.01828E-1 2.85737E-1 2.83254E-1 2.34454E-1 1.99761E-1 2.22129E-1 2.61098E-1 2.63928E-1 3.0938E-1 4.39032E-1 4.74011E-1 4.41023E-1 4.26442E-1 3.96835E-1 4.09066E-1 3.87942E-1 3.15503E-1 2.49025E-1 2.37285E-1 2.02464E-1 1.71481E-1 1.72008E-1 1.87358E-1 2.24089E-1 2.87889E-1 3.91691E-1 4.42199E-1 5.29161E-1 5.86036E-1 6.17038E-1 5.86036E-1 5.17492E-1 2.31351E-1 1.34023E-1 1.46176E-1 2.00564E-1 2.8876E-1 4.63026E-1 5.93711E-1 6.11246E-1 5.80468E-1 5.35566E-1 3.90271E-1 1.99562E-1 1.27587E-1 1.48475E-1 2.02992E-1 2.89128E-1 3.94416E-1 4.49464E-1 4.31614E-1 4.14592E-1 4.05481E-1 3.87068E-1 3.517E-1 2.81897E-1 2.44191E-1 1.7868E-1 1.47767E-1 1.76356E-1 -9999 -9999 -9999 -9999 -9999 -9999 -9999 -9999 -9999 -9999 -9999 -9999 -9999 -9999 -9999 -9999 -9999 -9999 -9999 -9999 -9999 -9999 -9999 -9999 -9999
-9999 -9999 -9999 -9999 -9999 -9999 -9999 -9999 -9999 -9999 -9999 -9999 -9999 -9999 -9999 -9999 -9999 -9999 -9999 -9999 -9999 -9999 -9999 -9999 -9999 -9999 -9999 -9999 -9999 -9999 -9999 -9999 -9999 -9999 -9999 -9999 -9999 -9999 -9999 -9999 -9999 -9999 -9999 -9999 -9999 -9999 -9999 -9999 -9999 -9999 -9999 -9999 -9999 -9999 -9999 -9999 -9999 -9999 -9999 -9999 -9999 -9999 -9999 -9999 -9999 -9999 -9999 -9999 -9999 -9999 -9999 -9999 -9999 -9999 -9999 -9999 -9999 -9999 -9999 -9999 -9999 -9999 -9999 -9999 -9999 -9999 -9999 -9999 -9999 -9999 -9999 -9999 -9999 -9999 2.29549E-1 2.28382E-1 2.28382E-1 2.28091E-1 2.2332E-1 2.21896E-1 2.2218E-1 2.36008E-1 2.29977E-1 2.24252E-1 2.33801E-1 2.30638E-1 2.31585E-1 2.76671E-1 3.15128E-1 3.55217E-1 4.07078E-1 4.79094E-1 5.64764E-1 6.97787E-1 6.85327E-1 6.87827E-1 6.04081E-1 6.09531E-1 6.74813E-1 6.26779E-1 4.908E-1 4.91751E-1 6.26077E-1 6.6794E-1 6.55385E-1 6.71627E-1 6.83387E-1 4.85156E-1 5.1373E-1 6.30842E-1 6.29273E-1 6.1704E-1 6.09444E-1 6.17991E-1 5.86518E-1 6.06638E-1 6.12562E-1 6.02887E-1 5.7625E-1 5.69642E-1 5.59606E-1 5.42925E-1 4.94838E-1 4.68961E-1 4.52629E-1 4.86857E-1 5.38982E-1 5.71938E-1 5.35135E-1 5.48528E-1 5.35307E-1 5.4495E-1 4.91742E-1 4.841E-1 4.70372E-1 4.45625E-1 4.13539E-1 4.32054E-1 4.4381E-1 4.619E-1 4.54774E-1 4.53696E-1 4.17589E-1 4.32155E-1 4.08855E-1 3.75839E-1 3.80564E-1 3.74618E-1 3.9351E-1 3.88965E-1 3.73829E-1 3.51802E-1 3.1709E-1 2.83093E-1 3.0549E-1 3.5241E-1 3.7165E-1 3.60475E-1 3.83639E-1 4.15192E-1 4.1191E-1 3.47401E-1 2.53888E-1 1.96355E-1 2.0979E-1 2.70859E-1 2.80027E-1 3.3749E-1 4.37583E-1 5.1818E-1 5.00213E-1 4.27805E-1 4.06006E-1 3.87694E-1 3.63187E-1 2.78893E-1 2.38577E-1 2.22906E-1 1.94467E-1 1.70497E-1 1.73666E-1 2.08639E-1 2.62359E-1 2.90303E-1 2.999E-1 3.28263E-1 3.79304E-1 4.66519E-1 4.97582E-1 5.38912E-1 6.09094E-1 4.65305E-1 2.91641E-1 3.16571E-1 4.0986E-1 4.76064E-1 5.58007E-1 6.04462E-1 6.01185E-1 5.60259E-1 5.18058E-1 4.64236E-1 2.54749E-1 1.21245E-1 9.87659E-2 1.08254E-1 1.18235E-1 1.59298E-1 2.02684E-1 1.84817E-1 2.24829E-1 2.58866E-1 2.68122E-1 2.19022E-1 1.81099E-1 1.70539E-1 1.5688E-1 1.32679E-1 1.67402E-1 -9999 -9999 -9999 -9999 -9999 -9999 -9999 -9999 -9999 -9999 -9999 -9999 -9999 -9999 -9999 -9999 -9999 -9999 -9999 -9999 -9999 -9999 -9999 -9999 -9999
-9999 -9999 -9999 -9999 -9999 -9999 -9999 -9999 -9999 -9999 -9999 -9999 -9999 -9999 -9999 -9999 -9999 -9999 -9999 -9999 -9999 -9999 -9999 -9999 -9999 -9999 -9999 -9999 -9999 -9999 -9999 -9999 -9999 -9999 -9999 -9999 -9999 -9999 -9999 -9999 -9999 -9999 -9999 -9999 -9999 -9999 -9999 -9999 -9999 -9999 -9999 -9999 -9999 -9999 -9999 -9999 -9999 -9999 -9999 -9999 -9999 -9999 -9999 -9999 -9999 -9999 -9999 -9999 -9999 -9999 -9999 -9999 -9999 -9999 -9999 -9999 -9999 -9999 -9999 -9999 -9999 -9999 -9999 -9999 -9999 -9999 -9999 -9999 -9999 -9999 -9999 -9999 -9999 -9999 2.28091E-1 2.13499E-1 2.29842E-1 2.27646E-1 2.26195E-1 2.24753E-1 2.40193E-1 2.37934E-1 2.49951E-1 2.44149E-1 2.37006E-1 2.28726E-1 2.27593E-1 2.53126E-1 3.09372E-1 3.65737E-1 4.21494E-1 4.90421E-1 6.59364E-1 6.85313E-1 6.75443E-1 6.90586E-1 6.50227E-1 6.65907E-1 6.86183E-1 6.35732E-1 6.46518E-1 6.5613E-1 6.71055E-1 6.55088E-1 6.41712E-1 6.61682E-1 6.47653E-1 5.15024E-1 4.95587E-1 6.30205E-1 6.60083E-1 6.4247E-1 6.26295E-1 5.94597E-1 5.73038E-1 5.91304E-1 5.94059E-1 5.72527E-1 5.29676E-1 5.29694E-1 5.32976E-1 5.26415E-1 4.85795E-1 4.78036E-1 4.60436E-1 4.80338E-1 5.45408E-1 5.49644E-1 4.91019E-1 4.7835E-1 4.50937E-1 4.74515E-1 4.94876E-1 5.07908E-1 4.41851E-1 4.08152E-1 4.02556E-1 4.11402E-1 4.08406E-1 4.39874E-1 4.45776E-1 4.10569E-1 3.87001E-1 3.91866E-1 4.05175E-1 3.88769E-1 3.50252E-1 3.5345E-1 3.50309E-1 3.59884E-1 3.54762E-1 3.25834E-1 3.02307E-1 2.66434E-1 2.81437E-1 3.19738E-1 3.64808E-1 3.88431E-1 3.91243E-1 4.15315E-1 4.23124E-1 3.99457E-1 2.64974E-1 2.02981E-1 2.31824E-1 2.88113E-1 2.96818E-1 3.30327E-1 3.93243E-1 4.44823E-1 4.94937E-1 4.70346E-1 4.13656E-1 3.91609E-1 3.61211E-1 2.83251E-1 2.37271E-1 2.18327E-1 2.09387E-1 1.95037E-1 1.89738E-1 2.14787E-1 2.27539E-1 2.32527E-1 2.04188E-1 2.14733E-1 2.51919E-1 2.59748E-1 3.0887E-1 4.689E-1 5.48702E-1 6.15601E-1 6.03347E-1 5.54264E-1 5.86469E-1 6.07064E-1 6.10587E-1 6.07902E-1 6.1812E-1 6.01084E-1 5.93692E-1 5.52598E-1 3.61829E-1 1.64979E-1 8.95845E-2 6.37546E-2 5.50586E-2 7.10172E-2 1.05605E-1 1.1061E-1 1.26084E-1 1.39911E-1 1.46824E-1 1.15283E-1 1.08878E-1 1.09352E-1 1.35368E-1 1.28575E-1 1.92713E-1 -9999 -9999 -9999 -9999 -9999 -9999 -9999 -9999 -9999 -9999 -9999 -9999 -9999 -9999 -9999 -9999 -9999 -9999 -9999 -9999 -9999 -9999 -9999 -9999 -9999
-9999 -9999 -9999 -9999 -9999 -9999 -9999 -9999 -9999 -9999 -9999 -9999 -9999 -9999 -9999 -9999 -9999 -9999 -9999 -9999 -9999 -9999 -9999 -9999 -9999 -9999 -9999 -9999 -9999 -9999 -9999 -9999 -9999 -9999 -9999 -9999 -9999 -9999 -9999 -9999 -9999 -9999 -9999 -9999 -9999 -9999 -9999 -9999 -9999 -9999 -9999 -9999 -9999 -9999 -9999 -9999 -9999 -9999 -9999 -9999 -9999 -9999 -9999 -9999 -9999 -9999 -9999 -9999 -9999 -9999 -9999 -9999 -9999 -9999 -9999 -9999 -9999 -9999 -9999 -9999 -9999 -9999 -9999 -9999 -9999 -9999 -9999 -9999 -9999 -9999 -9999 -9999 -9999 2.13499E-1 2.12394E-1 2.2751E-1 2.27355E-1 2.29399E-1 2.29106E-1 2.42921E-1 2.39136E-1 2.38835E-1 2.51189E-1 2.44754E-1 2.35354E-1 2.45234E-1 2.41084E-1 2.48544E-1 3.03917E-1 3.89775E-1 4.83008E-1 6.01304E-1 6.91372E-1 6.68893E-1 6.81977E-1 6.90812E-1 6.75519E-1 6.9104E-1 6.81294E-1 6.87644E-1 6.74726E-1 6.58606E-1 6.48419E-1 6.27999E-1 6.483E-1 6.68258E-1 6.09711E-1 4.80972E-1 4.90394E-1 6.23815E-1 6.6014E-1 6.23863E-1 6.16681E-1 6.11435E-1 5.74734E-1 5.70899E-1 5.74627E-1 5.56135E-1 5.10956E-1 5.29694E-1 5.5898E-1 5.62275E-1 5.25671E-1 5.48869E-1 5.38905E-1 5.42021E-1 5.41485E-1 5.38164E-1 5.51238E-1 4.65724E-1 4.20245E-1 4.29177E-1 4.70421E-1 4.9902E-1 4.53787E-1 4.16885E-1 3.84325E-1 3.8754E-1 4.01066E-1 4.15063E-1 4.10136E-1 4.03343E-1 3.69013E-1 3.71747E-1 3.79424E-1 3.75095E-1 3.49076E-1 3.28167E-1 3.29212E-1 3.33952E-1 3.30545E-1 3.07516E-1 2.51971E-1 2.59405E-1 2.74021E-1 2.80591E-1 2.82814E-1 2.64973E-1 2.75515E-1 3.60542E-1 4.28716E-1 4.14484E-1 2.89021E-1 2.09658E-1 2.34147E-1 2.93486E-1 2.94898E-1 3.12739E-1 3.59096E-1 4.21353E-1 4.26129E-1 4.45541E-1 3.78113E-1 3.76384E-1 3.53714E-1 2.81274E-1 2.31241E-1 2.23757E-1 2.2042E-1 2.15817E-1 2.18247E-1 2.12327E-1 2.01922E-1 1.90985E-1 1.65069E-1 1.62655E-1 1.63037E-1 1.56117E-1 2.04279E-1 3.39886E-1 5.03297E-1 5.54365E-1 5.79595E-1 5.89817E-1 5.92008E-1 5.45025E-1 5.30154E-1 5.52616E-1 5.97288E-1 6.24835E-1 5.8077E-1 5.76798E-1 4.9659E-1 2.58668E-1 1.14637E-1 5.67598E-2 4.08749E-2 4.61245E-2 5.89675E-2 6.36821E-2 7.10437E-2 9.54154E-2 1.00727E-1 7.82481E-2 7.85606E-2 9.68049E-2 1.15543E-1 1.3082E-1 -9999 -9999 -9999 -9999 -9999 -9999 -9999 -9999 -9999 -9999 -9999 -9999 -9999 -9999 -9999 -9999 -9999 -9999 -9999 -9999 -9999 -9999 -9999 -9999 -9999 -9999
-9999 -9999 -9999 -9999 -9999 -9999 -9999 -9999 -9999 -9999 -9999 -9999 -9999 -9999 -9999 -9999 -9999 -9999 -9999 -9999 -9999 -9999 -9999 -9999 -9999 -9999 -9999 -9999 -9999 -9999 -9999 -9999 -9999 -9999 -9999 -9999 -9999 -9999 -9999 -9999 -9999 -9999 -9999 -9999 -9999 -9999 -9999 -9999 -9999 -9999 -9999 -9999 -9999 -9999 -9999 -9999 -9999 -9999 -9999 -9999 -9999 -9999 -9999 -9999 -9999 -9999 -9999 -9999 -9999 -9999 -9999 -9999 -9999 -9999 -9999 -9999 -9999 -9999 -9999 -9999 -9999 -9999 -9999 -9999 -9999 -9999 -9999 -9999 -9999 -9999 -9999 -9999 2.13222E-1 2.11294E-1 2.10473E-1 2.2332E-1 2.26195E-1 2.28813E-1 2.3087E-1 2.41556E-1 2.38835E-1 2.36441E-1 2.48718E-1 2.40374E-1 2.50672E-1 2.45533E-1 2.41673E-1 2.59838E-1 3.1894E-1 4.18976E-1 5.40166E-1 6.94319E-1 6.65585E-1 6.78717E-1 6.94898E-1 6.94843E-1 6.88182E-1 6.84901E-1 6.81578E-1 6.81632E-1 6.65352E-1 6.41533E-1 6.24239E-1 6.31008E-1 6.65039E-1 6.8752E-1 5.53976E-1 4.71615E-1 5.06819E-1 6.18429E-1 6.58893E-1 6.37594E-1 5.83192E-1 6.13151E-1 6.06062E-1 5.82576E-1 5.79282E-1 5.396E-1 5.45656E-1 5.89236E-1 5.98772E-1 5.90345E-1 5.82635E-1 5.97865E-1 5.67782E-1 5.42909E-1 5.24337E-1 4.872E-1 5.31104E-1 4.92359E-1 4.36779E-1 4.50982E-1 4.92351E-1 4.54348E-1 4.22986E-1 3.93534E-1 3.67729E-1 3.61947E-1 3.81059E-1 3.72507E-1 3.71727E-1 4.01681E-1 3.72054E-1 3.46578E-1 3.45265E-1 3.49147E-1 3.49105E-1 3.3815E-1 3.30184E-1 3.18505E-1 3.11243E-1 2.59679E-1 2.30262E-1 2.40751E-1 2.60151E-1 2.64971E-1 2.45553E-1 2.28475E-1 2.39436E-1 3.19849E-1 4.3379E-1 4.17017E-1 3.29756E-1 2.45633E-1 2.68179E-1 3.01785E-1 3.17248E-1 3.10085E-1 3.49381E-1 4.06452E-1 3.90741E-1 3.83675E-1 3.60794E-1 3.5035E-1 3.2752E-1 2.54991E-1 2.19789E-1 2.24623E-1 2.13569E-1 2.06939E-1 2.03108E-1 2.0132E-1 1.8535E-1 1.76447E-1 1.65132E-1 1.59121E-1 1.46441E-1 1.32627E-1 1.59109E-1 2.18621E-1 3.32565E-1 4.32979E-1 4.85091E-1 4.72015E-1 4.00862E-1 3.02221E-1 2.72869E-1 3.23189E-1 4.5184E-1 6.27784E-1 6.18114E-1 6.28068E-1 5.35594E-1 3.18165E-1 1.71113E-1 9.41242E-2 6.80768E-2 5.59157E-2 4.86925E-2 4.45075E-2 5.4447E-2 7.08148E-2 6.91001E-2 5.98428E-2 5.82745E-2 7.20176E-2 8.97482E-2 1.24747E-1 -9999 -9999 -9999 -9999 -9999 -9999 -9999 -9999 -9999 -9999 -9999 -9999 -9999 -9999 -9999 -9999 -9999 -9999 -9999 -9999 -9999 -9999 -9999 -9999 -9999 -9999
-9999 -9999 -9999 -9999 -9999 -9999 -9999 -9999 -9999 -9999 -9999 -9999 -9999 -9999 -9999 -9999 -9999 -9999 -9999 -9999 -9999 -9999 -9999 -9999 -9999 -9999 -9999 -9999 -9999 -9999 -9999 -9999 -9999 -9999 -9999 -9999 -9999 -9999 -9999 -9999 -9999 -9999 -9999 -9999 -9999 -9999 -9999 -9999 -9999 -9999 -9999 -9999 -9999 -9999 -9999 -9999 -9999 -9999 -9999 -9999 -9999 -9999 -9999 -9999 -9999 -9999 -9999 -9999 -9999 -9999 -9999 -9999 -9999 -9999 -9999 -9999 -9999 -9999 -9999 -9999 -9999 -9999 -9999 -9999 -9999 -9999 -9999 -9999 -9999 -9999 -9999 2.1461E-1 2.12118E-1 2.09655E-1 2.05443E-1 2.05979E-1 2.22465E-1 2.26484E-1 2.4186E-1 2.41252E-1 2.38835E-1 2.51189E-1 2.42771E-1 2.53743E-1 2.50062E-1 2.46733E-1 2.55206E-1 2.56434E-1 2.94179E-1 4.21494E-1 6.40227E-1 6.75186E-1 6.75422E-1 6.90828E-1 6.90685E-1 6.88134E-1 6.78383E-1 6.84693E-1 6.84562E-1 6.5834E-1 6.41655E-1 6.41185E-1 6.34286E-1 6.54778E-1 6.75017E-1 6.64344E-1 5.62407E-1 4.95672E-1 5.0768E-1 6.08386E-1 6.41328E-1 6.40639E-1 5.90124E-1 5.76529E-1 5.93435E-1 5.62894E-1 5.52929E-1 5.29009E-1 5.82659E-1 6.12665E-1 5.71634E-1 5.74707E-1 5.92335E-1 5.38957E-1 4.95014E-1 5.44421E-1 5.49961E-1 4.84522E-1 4.77018E-1 4.8201E-1 4.39258E-1 4.27822E-1 4.6619E-1 4.54269E-1 4.22507E-1 4.19173E-1 3.94787E-1 3.81746E-1 3.55974E-1 3.42298E-1 3.43927E-1 3.79326E-1 3.7223E-1 3.45671E-1 3.36812E-1 3.29502E-1 3.38625E-1 3.42051E-1 3.24575E-1 3.13491E-1 3.21076E-1 3.12572E-1 2.64394E-1 2.62653E-1 2.94753E-1 3.36806E-1 3.34822E-1 2.87292E-1 2.75239E-1 3.09771E-1 4.31127E-1 4.28475E-1 3.35375E-1 3.08972E-1 3.86671E-1 3.83086E-1 3.60289E-1 3.20014E-1 3.25744E-1 3.72703E-1 3.64626E-1 3.50704E-1 3.65194E-1 3.51503E-1 3.19948E-1 2.60466E-1 2.13895E-1 2.07145E-1 2.05958E-1 2.05567E-1 1.99842E-1 1.94766E-1 1.77392E-1 1.69963E-1 1.58399E-1 1.61441E-1 1.41467E-1 1.33236E-1 1.32048E-1 1.54477E-1 2.32785E-1 3.03032E-1 2.90958E-1 2.83172E-1 2.2467E-1 1.87262E-1 1.46261E-1 1.68561E-1 3.12977E-1 5.85474E-1 6.18119E-1 6.21463E-1 5.32265E-1 3.65142E-1 2.42174E-1 2.1181E-1 2.07431E-1 1.34557E-1 7.23754E-2 4.56857E-2 4.2615E-2 4.94778E-2 5.27022E-2 5.37374E-2 5.04292E-2 5.48365E-2 7.63885E-2 1.26219E-1 -9999 -9999 -9999 -9999 -9999 -9999 -9999 -9999 -9999 -9999 -9999 -9999 -9999 -9999 -9999 -9999 -9999 -9999 -9999 -9999 -9999 -9999 -9999 -9999 -9999 -9999
-9999 -9999 -9999 -9999 -9999 -9999 -9999 -9999 -9999 -9999 -9999 -9999 -9999 -9999 -9999 -9999 -9999 -9999 -9999 -9999 -9999 -9999 -9999 -9999 -9999 -9999 -9999 -9999 -9999 -9999 -9999 -9999 -9999 -9999 -9999 -9999 -9999 -9999 -9999 -9999 -9999 -9999 -9999 -9999 -9999 -9999 -9999 -9999 -9999 -9999 -9999 -9999 -9999 -9999 -9999 -9999 -9999 -9999 -9999 -9999 -9999 -9999 -9999 -9999 -9999 -9999 -9999 -9999 -9999 -9999 -9999 -9999 -9999 -9999 -9999 -9999 -9999 -9999 -9999 -9999 -9999 -9999 -9999 -9999 -9999 -9999 -9999 -9999 -9999 -9999 -9999 2.12946E-1 2.102E-1 2.0411E-1 2.02787E-1 2.03051E-1 2.17958E-1 2.19192E-1 2.37336E-1 2.38835E-1 2.45847E-1 2.63111E-1 2.52594E-1 2.54052E-1 2.47637E-1 2.58285E-1 2.55513E-1 2.70391E-1 2.84713E-1 3.84027E-1 6.26779E-1 6.74741E-1 6.94348E-1 6.32789E-1 6.71554E-1 6.8765E-1 6.81092E-1 6.71374E-1 6.82915E-1 6.68119E-1 6.31587E-1 6.2792E-1 6.51607E-1 6.74815E-1 6.84353E-1 6.79219E-1 5.79597E-1 5.16299E-1 5.71604E-1 6.27524E-1 6.52726E-1 6.2041E-1 5.73091E-1 5.32325E-1 5.45703E-1 5.32085E-1 5.69234E-1 5.62468E-1 5.82265E-1 5.88955E-1 5.68313E-1 5.45401E-1 5.056E-1 4.79893E-1 4.62911E-1 5.25081E-1 5.47913E-1 4.61894E-1 4.39292E-1 4.59587E-1 4.31392E-1 4.02374E-1 4.37877E-1 4.36053E-1 4.28779E-1 4.18245E-1 3.98444E-1 3.83901E-1 3.65914E-1 3.40123E-1 3.30226E-1 3.50006E-1 3.63513E-1 3.55384E-1 3.37892E-1 3.41559E-1 3.46946E-1 3.39962E-1 3.17266E-1 3.1997E-1 3.39138E-1 3.47092E-1 3.10473E-1 2.5546E-1 2.6187E-1 3.28401E-1 3.8067E-1 3.67121E-1 3.51493E-1 3.48401E-1 4.0892E-1 4.32566E-1 3.70361E-1 3.91221E-1 4.40598E-1 3.89044E-1 3.77568E-1 3.28391E-1 2.83828E-1 3.03021E-1 3.69447E-1 3.94146E-1 3.84915E-1 3.7557E-1 3.47771E-1 3.08158E-1 2.30551E-1 1.88176E-1 1.93049E-1 2.0106E-1 1.9976E-1 1.88954E-1 1.83625E-1 1.73334E-1 1.63514E-1 1.52153E-1 1.30971E-1 1.27205E-1 1.34298E-1 1.56488E-1 1.91102E-1 2.03796E-1 1.68626E-1 1.57777E-1 1.43537E-1 1.13877E-1 9.56296E-2 1.5362E-1 3.87522E-1 6.22689E-1 6.04577E-1 6.48437E-1 6.14796E-1 5.17955E-1 3.98968E-1 4.47074E-1 3.91687E-1 2.35771E-1 1.02627E-1 4.70697E-2 4.11047E-2 5.55358E-2 7.29774E-2 8.17995E-2 6.30337E-2 6.46394E-2 9.49501E-2 1.68654E-1 -9999 -9999 -9999 -9999 -9999 -9999 -9999 -9999 -9999 -9999 -9999 -9999 -9999 -9999 -9999 -9999 -9999 -9999 -9999 -9999 -9999 -9999 -9999 -9999 -9999 -9999
-9999 -9999 -9999 -9999 -9999 -9999 -9999 -9999 -9999 -9999 -9999 -9999 -9999 -9999 -9999 -9999 -9999 -9999 -9999 -9999 -9999 -9999 -9999 -9999 -9999 -9999 -9999 -9999 -9999 -9999 -9999 -9999 -9999 -9999 -9999 -9999 -9999 -9999 -9999 -9999 -9999 -9999 -9999 -9999 -9999 -9999 -9999 -9999 -9999 -9999 -9999 -9999 -9999 -9999 -9999 -9999 -9999 -9999 -9999 -9999 -9999 -9999 -9999 -9999 -9999 -9999 -9999 -9999 -9999 -9999 -9999 -9999 -9999 -9999 -9999 -9999 -9999 -9999 -9999 -9999 -9999 -9999 -9999 -9999 -9999 -9999 -9999 -9999 -9999 -9999 -9999 2.11568E-1 2.06515E-1 2.05443E-1 2.0358E-1 2.01734E-1 2.13638E-1 2.1612E-1 2.32015E-1 2.37037E-1 2.7335E-1 3.73926E-1 3.17946E-1 2.63809E-1 2.43547E-1 2.55206E-1 2.52768E-1 2.6723E-1 2.70191E-1 3.1917E-1 4.93847E-1 6.20584E-1 5.38813E-1 5.75328E-1 6.65197E-1 6.77554E-1 6.54866E-1 5.78729E-1 6.70204E-1 6.74337E-1 6.4836E-1 6.6509E-1 6.77865E-1 6.7976E-1 6.42458E-1 6.67282E-1 6.36174E-1 5.81028E-1 6.07974E-1 6.36081E-1 6.36684E-1 6.06827E-1 5.63013E-1 5.41985E-1 5.31887E-1 5.52245E-1 5.86211E-1 6.1639E-1 6.04558E-1 5.65212E-1 5.48096E-1 5.18486E-1 4.88947E-1 4.26575E-1 4.57324E-1 5.08801E-1 5.41265E-1 4.72527E-1 4.29535E-1 4.31123E-1 4.03358E-1 3.82303E-1 4.13075E-1 4.01608E-1 4.26556E-1 3.96864E-1 3.66546E-1 3.66199E-1 3.48994E-1 3.37782E-1 3.20652E-1 3.28647E-1 3.32177E-1 3.28836E-1 3.25849E-1 3.4194E-1 3.58734E-1 3.38582E-1 3.19789E-1 3.22592E-1 3.73553E-1 4.00655E-1 3.42672E-1 2.67875E-1 2.37182E-1 2.68386E-1 2.94799E-1 3.1254E-1 3.26936E-1 3.64199E-1 4.24189E-1 4.31192E-1 4.10584E-1 4.27403E-1 4.37493E-1 4.20224E-1 3.64581E-1 3.57885E-1 3.30835E-1 3.75883E-1 3.82842E-1 4.01329E-1 3.77685E-1 3.71549E-1 3.51995E-1 3.32272E-1 2.32401E-1 1.89476E-1 1.77464E-1 1.80521E-1 1.75967E-1 1.68455E-1 1.67043E-1 1.56716E-1 1.53556E-1 1.41603E-1 1.41133E-1 1.48699E-1 1.52233E-1 1.77653E-1 1.99414E-1 1.59667E-1 1.14579E-1 1.00685E-1 9.44617E-2 7.92423E-2 7.57044E-2 1.60569E-1 4.3417E-1 5.70691E-1 6.34733E-1 6.11348E-1 6.51784E-1 6.14882E-1 5.69434E-1 5.8406E-1 4.61872E-1 3.23146E-1 1.46861E-1 6.0144E-2 6.71498E-2 1.48001E-1 2.02963E-1 1.7253E-1 9.83624E-2 8.43504E-2 1.32402E-1 2.32945E-1 -9999 -9999 -9999 -9999 -9999 -9999 -9999 -9999 -9999 -9999 -9999 -9999 -9999 -9999 -9999 -9999 -9999 -9999 -9999 -9999 -9999 -9999 -9999 -9999 -9999 -9999
-9999 -9999 -9999 -9999 -9999 -9999 -9999 -9999 -9999 -9999 -9999 -9999 -9999 -9999 -9999 -9999 -9999 -9999 -9999 -9999 -9999 -9999 -9999 -9999 -9999 -9999 -9999 -9999 -9999 -9999 -9999 -9999 -9999 -9999 -9999 -9999 -9999 -9999 -9999 -9999 -9999 -9999 -9999 -9999 -9999 -9999 -9999 -9999 -9999 -9999 -9999 -9999 -9999 -9999 -9999 -9999 -9999 -9999 -9999 -9999 -9999 -9999 -9999 -9999 -9999 -9999 -9999 -9999 -9999 -9999 -9999 -9999 -9999 -9999 -9999 -9999 -9999 -9999 -9999 -9999 -9999 -9999 -9999 -9999 -9999 -9999 -9999 -9999 -9999 -9999 2.12946E-1 2.08677E-1 2.10314E-1 2.11412E-1 2.25617E-1 2.19474E-1 2.16675E-1 2.16398E-1 2.30558E-1 2.32441E-1 2.9338E-1 3.85766E-1 3.9287E-1 2.89643E-1 2.47146E-1 2.55206E-1 2.52162E-1 2.61719E-1 2.62028E-1 2.91578E-1 3.15561E-1 3.52662E-1 3.83956E-1 4.19295E-1 4.59088E-1 5.53311E-1 5.49827E-1 6.00034E-1 6.63033E-1 6.77098E-1 6.74206E-1 6.80222E-1 5.89634E-1 5.58734E-1 5.94227E-1 6.03537E-1 6.17188E-1 6.0082E-1 6.08579E-1 6.37908E-1 6.5012E-1 6.27112E-1 5.86184E-1 5.82828E-1 5.86182E-1 6.03042E-1 6.02637E-1 6.29423E-1 5.8708E-1 5.76419E-1 5.73276E-1 5.64815E-1 5.31691E-1 4.61837E-1 4.34334E-1 4.74397E-1 5.37897E-1 4.75553E-1 4.35772E-1 4.07433E-1 3.8804E-1 3.72222E-1 3.93725E-1 3.85047E-1 4.13786E-1 3.95224E-1 3.57042E-1 3.37183E-1 3.3239E-1 3.24212E-1 3.07407E-1 3.13918E-1 3.28816E-1 3.28758E-1 3.41612E-1 3.57186E-1 3.53319E-1 3.24014E-1 3.13614E-1 3.32505E-1 3.92324E-1 4.22459E-1 3.63078E-1 3.27075E-1 2.50843E-1 2.32086E-1 2.42131E-1 2.45603E-1 2.5513E-1 3.31838E-1 4.21129E-1 4.37605E-1 4.27991E-1 4.26143E-1 3.99092E-1 3.98656E-1 3.63649E-1 3.37633E-1 3.91703E-1 4.04507E-1 4.08375E-1 3.96691E-1 3.74923E-1 3.6332E-1 3.50981E-1 3.2986E-1 2.6663E-1 2.22642E-1 2.00399E-1 1.74785E-1 1.65366E-1 1.61799E-1 1.50623E-1 1.4403E-1 1.35729E-1 1.29109E-1 1.33494E-1 1.45255E-1 1.52469E-1 1.66645E-1 2.20184E-1 2.17745E-1 1.61098E-1 1.32713E-1 1.00017E-1 7.65017E-2 9.09021E-2 1.73084E-1 3.81956E-1 5.28681E-1 5.71295E-1 6.38043E-1 6.55126E-1 6.68637E-1 6.3529E-1 5.94254E-1 5.22975E-1 4.29542E-1 2.17021E-1 9.42899E-2 1.02277E-1 2.92508E-1 4.05826E-1 2.84617E-1 1.35132E-1 9.82605E-2 1.54249E-1 -9999 -9999 -9999 -9999 -9999 -9999 -9999 -9999 -9999 -9999 -9999 -9999 -9999 -9999 -9999 -9999 -9999 -9999 -9999 -9999 -9999 -9999 -9999 -9999 -9999 -9999 -9999
-9999 -9999 -9999 -9999 -9999 -9999 -9999 -9999 -9999 -9999 -9999 -9999 -9999 -9999 -9999 -9999 -9999 -9999 -9999 -9999 -9999 -9999 -9999 -9999 -9999 -9999 -9999 -9999 -9999 -9999 -9999 -9999 -9999 -9999 -9999 -9999 -9999 -9999 -9999 -9999 -9999 -9999 -9999 -9999 -9999 -9999 -9999 -9999 -9999 -9999 -9999 -9999 -9999 -9999 -9999 -9999 -9999 -9999 -9999 -9999 -9999 -9999 -9999 -9999 -9999 -9999 -9999 -9999 -9999 -9999 -9999 -9999 -9999 -9999 -9999 -9999 -9999 -9999 -9999 -9999 -9999 -9999 -9999 -9999 -9999 -9999 -9999 -9999 -9999 -9999 2.10862E-1 2.11963E-1 2.16707E-1 2.36241E-1 2.35211E-1 2.31919E-1 2.25757E-1 2.22023E-1 2.33324E-1 2.52281E-1 2.99162E-1 3.17577E-1 3.10886E-1 2.91366E-1 2.94865E-1 2.88736E-1 2.83544E-1 2.80892E-1 2.92924E-1 2.88903E-1 3.0888E-1 3.18766E-1 3.49451E-1 3.88808E-1 4.68254E-1 4.12964E-1 5.04656E-1 5.42876E-1 5.90083E-1 6.50795E-1 6.55546E-1 5.27422E-1 5.16837E-1 5.39676E-1 5.08067E-1 5.71612E-1 5.75896E-1 5.93202E-1 5.98461E-1 6.29155E-1 6.42961E-1 6.16568E-1 5.69158E-1 5.92712E-1 6.32329E-1 6.12982E-1 6.16132E-1 6.08837E-1 5.44933E-1 5.65102E-1 5.48279E-1 5.08857E-1 5.25067E-1 4.78452E-1 4.36751E-1 4.5535E-1 4.99118E-1 5.01647E-1 4.53993E-1 4.17041E-1 3.89077E-1 3.64412E-1 3.74625E-1 3.61357E-1 3.96618E-1 3.85722E-1 3.62869E-1 3.33518E-1 3.15458E-1 3.15998E-1 3.16003E-1 3.18507E-1 3.45451E-1 3.56569E-1 3.68165E-1 3.68326E-1 3.43145E-1 3.16605E-1 2.86619E-1 3.32E-1 3.59083E-1 3.99316E-1 4.04304E-1 3.85169E-1 3.62537E-1 3.08634E-1 3.1502E-1 3.01465E-1 2.94901E-1 3.97868E-1 4.39201E-1 4.37803E-1 4.22462E-1 4.15052E-1 4.0074E-1 3.7702E-1 3.41564E-1 3.83036E-1 4.20601E-1 4.24668E-1 4.15575E-1 4.10292E-1 4.00042E-1 3.80802E-1 3.513E-1 3.34945E-1 2.95418E-1 2.88901E-1 2.51786E-1 2.1181E-1 2.09313E-1 1.85384E-1 1.58896E-1 1.42175E-1 1.34507E-1 1.24087E-1 1.20129E-1 1.26243E-1 1.33746E-1 1.27603E-1 1.72305E-1 2.83722E-1 3.19739E-1 2.93528E-1 2.0527E-1 1.58807E-1 1.83529E-1 2.87773E-1 4.41544E-1 5.49009E-1 5.43586E-1 5.32164E-1 6.19814E-1 6.55251E-1 6.71948E-1 6.4537E-1 6.24709E-1 5.31633E-1 3.36868E-1 1.74623E-1 1.6529E-1 3.64126E-1 5.0192E-1 3.64155E-1 1.80695E-1 1.53816E-1 2.64836E-1 -9999 -9999 -9999 -9999 -9999 -9999 -9999 -9999 -9999 -9999 -9999 -9999 -9999 -9999 -9999 -9999 -9999 -9999 -9999 -9999 -9999 -9999 -9999 -9999 -9999 -9999 -9999
-9999 -9999 -9999 -9999 -9999 -9999 -9999 -9999 -9999 -9999 -9999 -9999 -9999 -9999 -9999 -9999 -9999 -9999 -9999 -9999 -9999 -9999 -9999 -9999 -9999 -9999 -9999 -9999 -9999 -9999 -9999 -9999 -9999 -9999 -9999 -9999 -9999 -9999 -9999 -9999 -9999 -9999 -9999 -9999 -9999 -9999 -9999 -9999 -9999 -9999 -9999 -9999 -9999 -9999 -9999 -9999 -9999 -9999 -9999 -9999 -9999 -9999 -9999 -9999 -9999 -9999 -9999 -9999 -9999 -9999 -9999 -9999 -9999 -9999 -9999 -9999 -9999 -9999 -9999 -9999 -9999 -9999 -9999 -9999 -9999 -9999 -9999 -9999 -9999 2.10314E-1 2.11412E-1 2.15021E-1 2.36543E-1 2.40387E-1 2.45668E-1 2.61758E-1 2.56245E-1 2.51669E-1 2.7335E-1 2.92678E-1 3.10613E-1 3.08344E-1 3.23824E-1 3.19394E-1 3.40083E-1 3.66054E-1 3.99142E-1 4.24396E-1 4.08085E-1 3.37438E-1 3.23807E-1 3.40441E-1 3.44548E-1 3.72798E-1 4.31084E-1 5.10277E-1 5.00309E-1 5.41137E-1 6.21939E-1 6.37533E-1 6.46806E-1 6.713E-1 6.8217E-1 6.66212E-1 6.25225E-1 6.24839E-1 6.22786E-1 6.19667E-1 6.16965E-1 6.32397E-1 6.46361E-1 6.26936E-1 5.86231E-1 6.267E-1 6.11653E-1 5.80114E-1 6.0041E-1 5.78214E-1 5.31666E-1 5.28401E-1 5.11913E-1 4.67697E-1 4.8377E-1 4.55801E-1 4.14458E-1 4.17515E-1 4.55966E-1 4.85574E-1 4.63013E-1 4.43899E-1 4.08283E-1 3.69483E-1 3.53713E-1 3.34993E-1 3.66481E-1 3.56138E-1 3.36556E-1 3.30058E-1 3.13418E-1 3.17852E-1 3.32972E-1 3.24535E-1 3.36026E-1 3.4495E-1 3.59779E-1 3.77125E-1 3.45448E-1 3.16938E-1 2.78925E-1 3.13025E-1 3.68612E-1 3.93441E-1 4.09323E-1 4.22136E-1 4.08856E-1 3.96215E-1 4.17221E-1 4.14302E-1 4.14281E-1 4.4306E-1 4.39697E-1 4.18748E-1 4.07994E-1 4.02833E-1 3.89409E-1 3.70432E-1 3.83669E-1 4.02488E-1 4.32199E-1 4.03387E-1 3.9666E-1 3.93463E-1 3.8106E-1 3.83991E-1 3.74504E-1 3.39441E-1 3.06157E-1 3.14909E-1 3.19149E-1 2.8528E-1 2.77622E-1 2.52625E-1 2.22818E-1 1.62254E-1 1.49994E-1 1.36041E-1 1.28082E-1 1.23699E-1 1.12805E-1 1.04246E-1 1.26065E-1 2.12516E-1 3.66353E-1 4.31124E-1 3.92466E-1 4.14375E-1 4.02286E-1 4.28523E-1 4.67277E-1 5.40754E-1 4.78004E-1 3.63867E-1 3.87712E-1 5.00779E-1 6.37198E-1 6.78404E-1 6.71866E-1 6.45191E-1 6.12174E-1 4.67117E-1 3.5822E-1 4.38631E-1 5.89173E-1 5.21335E-1 3.14285E-1 2.39105E-1 -9999 -9999 -9999 -9999 -9999 -9999 -9999 -9999 -9999 -9999 -9999 -9999 -9999 -9999 -9999 -9999 -9999 -9999 -9999 -9999 -9999 -9999 -9999 -9999 -9999 -9999 -9999 -9999
-9999 -9999 -9999 -9999 -9999 -9999 -9999 -9999 -9999 -9999 -9999 -9999 -9999 -9999 -9999 -9999 -9999 -9999 -9999 -9999 -9999 -9999 -9999 -9999 -9999 -9999 -9999 -9999 -9999 -9999 -9999 -9999 -9999 -9999 -9999 -9999 -9999 -9999 -9999 -9999 -9999 -9999 -9999 -9999 -9999 -9999 -9999 -9999 -9999 -9999 -9999 -9999 -9999 -9999 -9999 -9999 -9999 -9999 -9999 -9999 -9999 -9999 -9999 -9999 -9999 -9999 -9999 -9999 -9999 -9999 -9999 -9999 -9999 -9999 -9999 -9999 -9999 -9999 -9999 -9999 -9999 -9999 -9999 -9999 -9999 -9999 -9999 -9999 -9999 2.08135E-1 2.10314E-1 2.16144E-1 2.2057E-1 2.41929E-1 2.46927E-1 2.64058E-1 2.59051E-1 2.80828E-1 3.69492E-1 3.57747E-1 3.54132E-1 3.74284E-1 3.70244E-1 3.6663E-1 3.91542E-1 4.34574E-1 5.03197E-1 5.5837E-1 5.14017E-1 4.34123E-1 3.83552E-1 3.69572E-1 3.79912E-1 3.81504E-1 3.90747E-1 4.58409E-1 5.08111E-1 5.62407E-1 5.75739E-1 5.35904E-1 5.46338E-1 5.96411E-1 6.75742E-1 6.73615E-1 6.735E-1 6.73271E-1 6.69147E-1 6.59146E-1 6.41675E-1 6.57436E-1 6.46558E-1 6.2715E-1 5.79334E-1 5.92587E-1 6.29513E-1 5.90699E-1 5.84804E-1 6.08844E-1 5.88395E-1 5.5806E-1 5.31643E-1 4.93551E-1 4.50993E-1 4.29706E-1 3.81526E-1 4.14316E-1 4.41481E-1 4.56037E-1 4.29248E-1 4.31105E-1 3.97979E-1 3.69177E-1 3.53039E-1 3.32466E-1 3.49865E-1 3.48023E-1 3.27716E-1 3.17215E-1 3.09977E-1 3.20459E-1 3.44522E-1 3.42248E-1 3.49551E-1 3.47388E-1 3.69555E-1 3.77259E-1 3.51861E-1 3.40454E-1 2.84868E-1 2.6482E-1 2.85679E-1 3.19324E-1 3.55215E-1 3.95347E-1 4.26962E-1 4.33011E-1 4.39099E-1 4.3924E-1 4.43531E-1 4.51991E-1 4.43953E-1 4.20778E-1 4.36105E-1 4.56307E-1 4.42045E-1 4.24568E-1 4.20816E-1 4.34172E-1 4.20898E-1 3.85377E-1 3.70011E-1 3.83405E-1 3.79072E-1 3.56652E-1 3.66801E-1 3.38734E-1 2.99655E-1 3.18311E-1 3.51331E-1 3.5246E-1 3.51153E-1 2.6725E-1 2.27739E-1 2.16044E-1 2.03646E-1 1.78693E-1 1.7993E-1 1.72578E-1 1.46262E-1 1.27197E-1 1.10813E-1 1.3535E-1 2.26285E-1 3.40292E-1 4.55515E-1 5.21344E-1 5.14974E-1 4.11455E-1 3.4421E-1 3.86421E-1 3.60941E-1 2.4171E-1 1.99521E-1 2.4785E-1 3.99941E-1 5.96109E-1 6.20381E-1 6.77941E-1 6.90699E-1 6.85255E-1 6.21815E-1 6.07389E-1 6.48611E-1 6.11483E-1 4.32088E-1 3.56353E-1 -9999 -9999 -9999 -9999 -9999 -9999 -9999 -9999 -9999 -9999 -9999 -9999 -9999 -9999 -9999 -9999 -9999 -9999 -9999 -9999 -9999 -9999 -9999 -9999 -9999 -9999 -9999 -9999
-9999 -9999 -9999 -9999 -9999 -9999 -9999 -9999 -9999 -9999 -9999 -9999 -9999 -9999 -9999 -9999 -9999 -9999 -9999 -9999 -9999 -9999 -9999 -9999 -9999 -9999 -9999 -9999 -9999 -9999 -9999 -9999 -9999 -9999 -9999 -9999 -9999 -9999 -9999 -9999 -9999 -9999 -9999 -9999 -9999 -9999 -9999 -9999 -9999 -9999 -9999 -9999 -9999 -9999 -9999 -9999 -9999 -9999 -9999 -9999 -9999 -9999 -9999 -9999 -9999 -9999 -9999 -9999 -9999 -9999 -9999 -9999 -9999 -9999 -9999 -9999 -9999 -9999 -9999 -9999 -9999 -9999 -9999 -9999 -9999 -9999 -9999 -9999 -9999 2.05443E-1 2.09494E-1 2.14044E-1 2.35513E-1 2.4162E-1 2.44104E-1 2.54215E-1 2.48208E-1 2.61815E-1 2.84356E-1 3.2643E-1 3.58287E-1 3.95303E-1 4.04021E-1 4.29432E-1 4.58707E-1 4.95305E-1 5.34152E-1 5.11502E-1 4.80952E-1 4.65217E-1 4.72547E-1 4.5431E-1 4.45711E-1 4.92059E-1 5.4418E-1 4.88119E-1 4.48791E-1 4.37754E-1 4.54528E-1 4.69666E-1 4.6834E-1 5.0287E-1 5.27185E-1 6.03792E-1 6.73116E-1 6.66832E-1 6.59923E-1 6.59773E-1 6.58123E-1 6.5611E-1 6.46732E-1 6.16991E-1 5.54616E-1 5.92633E-1 6.46191E-1 6.17117E-1 5.75048E-1 5.51524E-1 5.68E-1 5.7801E-1 5.59999E-1 5.27391E-1 4.8319E-1 4.5754E-1 4.40387E-1 4.04432E-1 4.2743E-1 4.32043E-1 4.11824E-1 4.17239E-1 3.74327E-1 3.50317E-1 3.37648E-1 3.37486E-1 3.34592E-1 3.38468E-1 3.53084E-1 3.33574E-1 3.25379E-1 3.29437E-1 3.57604E-1 3.60691E-1 3.69236E-1 3.70915E-1 3.80256E-1 3.94612E-1 3.70482E-1 3.40456E-1 2.82715E-1 2.56184E-1 2.56479E-1 2.68069E-1 2.77452E-1 2.75977E-1 3.12816E-1 3.55941E-1 4.08275E-1 4.33101E-1 4.56167E-1 4.48067E-1 4.40054E-1 4.60488E-1 4.56301E-1 4.42046E-1 4.40052E-1 4.34166E-1 4.28413E-1 4.03129E-1 4.0312E-1 3.78674E-1 3.52554E-1 3.52937E-1 3.55163E-1 3.43793E-1 3.18714E-1 2.65707E-1 2.66025E-1 3.15976E-1 3.44338E-1 3.8562E-1 3.95488E-1 3.03816E-1 2.22334E-1 2.2007E-1 2.27993E-1 1.94848E-1 2.00213E-1 2.2121E-1 2.27872E-1 1.96746E-1 1.43286E-1 1.17471E-1 1.32383E-1 1.88636E-1 2.90632E-1 3.89323E-1 4.61408E-1 3.43092E-1 2.2717E-1 2.02291E-1 2.00738E-1 1.56353E-1 1.17638E-1 1.37288E-1 2.38855E-1 3.50409E-1 4.14028E-1 4.88993E-1 5.19534E-1 5.01876E-1 4.99814E-1 4.96676E-1 5.56926E-1 5.27736E-1 5.38213E-1 4.46863E-1 4.48052E-1 -9999 -9999 -9999 -9999 -9999 -9999 -9999 -9999 -9999 -9999 -9999 -9999 -9999 -9999 -9999 -9999 -9999 -9999 -9999 -9999 -9999 -9999 -9999 -9999 -9999 -9999 -9999
-9999 -9999 -9999 -9999 -9999 -9999 -9999 -9999 -9999 -9999 -9999 -9999 -9999 -9999 -9999 -9999 -9999 -9999 -9999 -9999 -9999 -9999 -9999 -9999 -9999 -9999 -9999 -9999 -9999 -9999 -9999 -9999 -9999 -9999 -9999 -9999 -9999 -9999 -9999 -9999 -9999 -9999 -9999 -9999 -9999 -9999 -9999 -9999 -9999 -9999 -9999 -9999 -9999 -9999 -9999 -9999 -9999 -9999 -9999 -9999 -9999 -9999 -9999 -9999 -9999 -9999 -9999 -9999 -9999 -9999 -9999 -9999 -9999 -9999 -9999 -9999 -9999 -9999 -9999 -9999 -9999 -9999 -9999 -9999 -9999 -9999 -9999 -9999 2.1004E-1 2.05979E-1 2.05015E-1 2.12096E-1 2.34609E-1 2.38853E-1 2.36914E-1 2.49461E-1 2.46338E-1 2.55739E-1 2.4534E-1 2.54498E-1 2.58882E-1 3.27969E-1 3.95434E-1 4.17108E-1 4.52637E-1 4.60011E-1 4.38859E-1 4.38859E-1 4.59558E-1 4.63475E-1 4.85632E-1 5.05674E-1 5.28318E-1 5.6898E-1 6.45109E-1 6.79849E-1 6.44779E-1 5.58046E-1 4.77274E-1 4.77337E-1 4.70049E-1 4.84352E-1 4.84352E-1 5.24064E-1 6.01841E-1 6.53992E-1 6.71397E-1 6.71876E-1 6.62507E-1 6.65456E-1 6.46402E-1 6.19965E-1 5.78823E-1 5.72146E-1 6.45857E-1 5.92067E-1 6.02176E-1 5.51172E-1 5.31052E-1 5.5417E-1 5.53711E-1 5.4333E-1 5.27148E-1 4.93714E-1 4.59907E-1 4.14439E-1 3.91541E-1 3.80846E-1 3.97722E-1 4.0132E-1 3.57296E-1 3.51704E-1 3.55458E-1 3.60767E-1 3.44192E-1 3.62413E-1 3.75369E-1 3.45438E-1 3.48643E-1 3.4836E-1 3.64183E-1 3.83734E-1 4.07065E-1 4.0552E-1 3.97093E-1 3.62108E-1 3.43269E-1 3.34381E-1 3.20584E-1 2.7845E-1 2.69711E-1 3.22835E-1 3.47383E-1 2.90152E-1 2.80209E-1 3.25782E-1 4.24806E-1 4.35845E-1 4.58369E-1 4.58386E-1 4.71613E-1 4.58388E-1 4.26387E-1 4.04397E-1 4.18938E-1 4.3612E-1 3.98087E-1 3.91525E-1 4.0832E-1 3.96385E-1 3.72503E-1 3.42116E-1 3.14177E-1 2.64247E-1 2.29727E-1 2.17838E-1 2.36331E-1 2.68919E-1 3.15661E-1 3.91312E-1 4.35198E-1 3.83714E-1 2.85138E-1 2.8163E-1 2.4786E-1 1.6586E-1 1.53696E-1 1.87122E-1 2.44368E-1 2.71241E-1 2.13351E-1 1.67729E-1 1.45138E-1 1.97503E-1 2.54179E-1 3.62095E-1 4.72643E-1 3.85536E-1 2.08398E-1 1.2932E-1 1.18256E-1 1.04763E-1 8.29527E-2 1.11751E-1 1.50511E-1 1.63459E-1 2.14159E-1 2.37105E-1 2.61509E-1 2.42645E-1 2.37272E-1 2.42615E-1 3.15582E-1 4.71442E-1 4.58921E-1 4.83183E-1 4.84811E-1 -9999 -9999 -9999 -9999 -9999 -9999 -9999 -9999 -9999 -9999 -9999 -9999 -9999 -9999 -9999 -9999 -9999 -9999 -9999 -9999 -9999 -9999 -9999 -9999 -9999 -9999 -9999
-9999 -9999 -9999 -9999 -9999 -9999 -9999 -9999 -9999 -9999 -9999 -9999 -9999 -9999 -9999 -9999 -9999 -9999 -9999 -9999 -9999 -9999 -9999 -9999 -9999 -9999 -9999 -9999 -9999 -9999 -9999 -9999 -9999 -9999 -9999 -9999 -9999 -9999 -9999 -9999 -9999 -9999 -9999 -9999 -9999 -9999 -9999 -9999 -9999 -9999 -9999 -9999 -9999 -9999 -9999 -9999 -9999 -9999 -9999 -9999 -9999 -9999 -9999 -9999 -9999 -9999 -9999 -9999 -9999 -9999 -9999 -9999 -9999 -9999 -9999 -9999 -9999 -9999 -9999 -9999 -9999 -9999 -9999 -9999 -9999 -9999 -9999 -9999 2.18123E-1 2.06628E-1 2.0315E-1 2.06628E-1 2.12373E-1 2.28835E-1 2.29129E-1 2.51353E-1 2.88478E-1 3.53341E-1 3.37395E-1 2.87588E-1 2.48965E-1 2.43061E-1 2.91292E-1 3.54302E-1 3.80086E-1 3.92744E-1 4.19616E-1 4.23437E-1 4.2642E-1 4.50433E-1 4.57804E-1 4.85632E-1 5.40964E-1 6.04848E-1 6.80317E-1 6.78097E-1 6.81343E-1 6.45476E-1 6.09359E-1 5.81513E-1 5.65199E-1 5.50069E-1 5.32729E-1 5.36504E-1 5.72473E-1 6.25487E-1 6.4234E-1 6.47263E-1 6.43462E-1 6.38804E-1 6.44983E-1 6.22634E-1 6.19698E-1 6.09096E-1 6.10732E-1 5.64849E-1 5.69005E-1 5.4422E-1 5.31082E-1 5.01949E-1 4.83184E-1 5.14379E-1 5.24014E-1 4.76554E-1 4.56312E-1 4.35886E-1 3.98626E-1 3.61277E-1 3.68684E-1 3.72055E-1 3.54127E-1 3.73772E-1 3.86191E-1 3.72404E-1 3.54334E-1 3.75275E-1 3.90171E-1 3.56665E-1 3.77398E-1 3.77223E-1 3.65723E-1 3.98348E-1 4.25226E-1 3.97061E-1 3.65963E-1 3.35999E-1 3.17911E-1 3.30564E-1 3.75652E-1 3.44508E-1 2.95331E-1 3.52756E-1 4.24622E-1 3.95327E-1 3.82867E-1 4.44811E-1 4.62627E-1 4.65141E-1 4.67291E-1 4.69385E-1 4.48635E-1 4.22638E-1 4.11056E-1 3.77452E-1 3.95729E-1 4.30313E-1 4.22758E-1 4.24536E-1 4.04376E-1 3.86779E-1 3.8653E-1 3.59208E-1 3.36435E-1 3.09754E-1 2.51917E-1 2.15182E-1 2.11484E-1 2.08223E-1 2.37615E-1 3.30926E-1 4.53749E-1 4.52917E-1 3.78186E-1 3.89044E-1 3.42199E-1 1.99627E-1 1.48237E-1 1.52351E-1 1.86883E-1 2.529E-1 2.80225E-1 2.42736E-1 2.05648E-1 2.58382E-1 3.19403E-1 3.79829E-1 4.08522E-1 4.01039E-1 2.77402E-1 1.5264E-1 9.73118E-2 8.20888E-2 7.15608E-2 8.04804E-2 8.74833E-2 9.82124E-2 1.14358E-1 1.39685E-1 1.57142E-1 1.36699E-1 1.36609E-1 1.45473E-1 1.94167E-1 3.57478E-1 4.01185E-1 4.94932E-1 -9999 -9999 -9999 -9999 -9999 -9999 -9999 -9999 -9999 -9999 -9999 -9999 -9999 -9999 -9999 -9999 -9999 -9999 -9999 -9999 -9999 -9999 -9999 -9999 -9999 -9999 -9999 -9999
-9999 -9999 -9999 -9999 -9999 -9999 -9999 -9999 -9999 -9999 -9999 -9999 -9999 -9999 -9999 -9999 -9999 -9999 -9999 -9999 -9999 -9999 -9999 -9999 -9999 -9999 -9999 -9999 -9999 -9999 -9999 -9999 -9999 -9999 -9999 -9999 -9999 -9999 -9999 -9999 -9999 -9999 -9999 -9999 -9999 -9999 -9999 -9999 -9999 -9999 -9999 -9999 -9999 -9999 -9999 -9999 -9999 -9999 -9999 -9999 -9999 -9999 -9999 -9999 -9999 -9999 -9999 -9999 -9999 -9999 -9999 -9999 -9999 -9999 -9999 -9999 -9999 -9999 -9999 -9999 -9999 -9999 -9999 -9999 -9999 -9999 -9999 2.25043E-1 2.19135E-1 2.09071E-1 1.88764E-1 2.0262E-1 2.02995E-1 2.05134E-1 2.22735E-1 2.45262E-1 4.04092E-1 4.84202E-1 4.68435E-1 4.01959E-1 3.33938E-1 2.67885E-1 2.58716E-1 2.83049E-1 3.2638E-1 3.72365E-1 3.89442E-1 4.16654E-1 4.16203E-1 4.19167E-1 4.46545E-1 4.79073E-1 5.38324E-1 6.0478E-1 6.45613E-1 6.78046E-1 6.84593E-1 6.61287E-1 6.40678E-1 6.41536E-1 6.39518E-1 6.67227E-1 6.50423E-1 5.82573E-1 5.80603E-1 5.99317E-1 6.18441E-1 6.28359E-1 6.27715E-1 6.22769E-1 6.20062E-1 6.20672E-1 6.22111E-1 6.13229E-1 5.862E-1 5.6112E-1 5.47963E-1 5.69513E-1 5.67728E-1 5.24435E-1 4.63632E-1 4.45625E-1 5.04027E-1 5.00628E-1 4.76568E-1 4.30291E-1 3.97449E-1 3.64249E-1 3.41813E-1 3.43101E-1 3.45771E-1 3.70458E-1 4.0437E-1 4.03539E-1 3.934E-1 4.12021E-1 4.13748E-1 3.7585E-1 3.81726E-1 4.08218E-1 4.13813E-1 4.26991E-1 4.23336E-1 3.63461E-1 3.33035E-1 3.37924E-1 3.46954E-1 3.58362E-1 3.84697E-1 4.13146E-1 3.49251E-1 3.28127E-1 4.04944E-1 4.42647E-1 4.33683E-1 4.71622E-1 4.71752E-1 4.69399E-1 4.71664E-1 4.36758E-1 4.21605E-1 4.08595E-1 3.76713E-1 3.69407E-1 3.95403E-1 4.22712E-1 4.28376E-1 4.08215E-1 4.01456E-1 3.83523E-1 3.51962E-1 3.55082E-1 3.48174E-1 3.75958E-1 3.58854E-1 2.98276E-1 2.65304E-1 2.14347E-1 2.16286E-1 2.80935E-1 4.05545E-1 4.71666E-1 4.5077E-1 4.67882E-1 4.15674E-1 2.86642E-1 1.98106E-1 1.46637E-1 1.48429E-1 1.92039E-1 2.32452E-1 2.23196E-1 2.53131E-1 2.89509E-1 2.88919E-1 2.60887E-1 2.52839E-1 2.51576E-1 2.69732E-1 1.8422E-1 1.05577E-1 7.65682E-2 7.75762E-2 8.65243E-2 1.14904E-1 1.21833E-1 1.09594E-1 1.11948E-1 1.28152E-1 1.14731E-1 1.05854E-1 1.13723E-1 1.37932E-1 2.52976E-1 3.73165E-1 -9999 -9999 -9999 -9999 -9999 -9999 -9999 -9999 -9999 -9999 -9999 -9999 -9999 -9999 -9999 -9999 -9999 -9999 -9999 -9999 -9999 -9999 -9999 -9999 -9999 -9999 -9999 -9999 -9999
-9999 -9999 -9999 -9999 -9999 -9999 -9999 -9999 -9999 -9999 -9999 -9999 -9999 -9999 -9999 -9999 -9999 -9999 -9999 -9999 -9999 -9999 -9999 -9999 -9999 -9999 -9999 -9999 -9999 -9999 -9999 -9999 -9999 -9999 -9999 -9999 -9999 -9999 -9999 -9999 -9999 -9999 -9999 -9999 -9999 -9999 -9999 -9999 -9999 -9999 -9999 -9999 -9999 -9999 -9999 -9999 -9999 -9999 -9999 -9999 -9999 -9999 -9999 -9999 -9999 -9999 -9999 -9999 -9999 -9999 -9999 -9999 -9999 -9999 -9999 -9999 -9999 -9999 -9999 -9999 -9999 -9999 -9999 -9999 -9999 -9999 2.15863E-1 2.19547E-1 2.14324E-1 1.93327E-1 1.88764E-1 1.84149E-1 1.9749E-1 1.98787E-1 2.10028E-1 3.12079E-1 4.59445E-1 5.15745E-1 5.15607E-1 4.64054E-1 4.2687E-1 3.6963E-1 2.97351E-1 2.68048E-1 2.9389E-1 3.35728E-1 3.78007E-1 3.84887E-1 3.86938E-1 4.10305E-1 4.17049E-1 4.69024E-1 5.50818E-1 6.30347E-1 6.44705E-1 6.2146E-1 6.15982E-1 5.36447E-1 5.10276E-1 5.03742E-1 5.32825E-1 6.03763E-1 6.62373E-1 6.56112E-1 6.34687E-1 5.9804E-1 6.03539E-1 6.10511E-1 6.16326E-1 6.19426E-1 6.25195E-1 5.92579E-1 5.85617E-1 5.94354E-1 5.70597E-1 5.68579E-1 5.50548E-1 5.44432E-1 5.43056E-1 4.96425E-1 4.53183E-1 4.2698E-1 4.64534E-1 4.48084E-1 4.62551E-1 4.17185E-1 3.83048E-1 3.59213E-1 3.68662E-1 3.58681E-1 3.69297E-1 3.73745E-1 3.97868E-1 4.32517E-1 4.34558E-1 4.46346E-1 4.40177E-1 3.84722E-1 3.72442E-1 4.22845E-1 4.52629E-1 4.34726E-1 3.98473E-1 3.68533E-1 3.58109E-1 3.72762E-1 3.66291E-1 3.99496E-1 4.10954E-1 4.31555E-1 4.12828E-1 3.74639E-1 4.19552E-1 4.33573E-1 4.67164E-1 4.74239E-1 4.63053E-1 4.74151E-1 4.56747E-1 4.40658E-1 4.21576E-1 3.85009E-1 3.55671E-1 3.69275E-1 3.93607E-1 4.15303E-1 4.03148E-1 3.86739E-1 3.62927E-1 3.65083E-1 3.44725E-1 3.51987E-1 3.77457E-1 3.93435E-1 4.05356E-1 3.85738E-1 3.67133E-1 2.50849E-1 1.88329E-1 2.16074E-1 2.65702E-1 3.51905E-1 4.67651E-1 5.13071E-1 4.95388E-1 4.53527E-1 2.8881E-1 1.81461E-1 1.40431E-1 1.67025E-1 1.96857E-1 1.87815E-1 2.06669E-1 2.61019E-1 2.44909E-1 1.98869E-1 1.63143E-1 1.49523E-1 1.76481E-1 1.51011E-1 1.00575E-1 1.03394E-1 1.67432E-1 2.33876E-1 3.32858E-1 3.38936E-1 2.75875E-1 2.04548E-1 1.60869E-1 1.15952E-1 9.76598E-2 1.02631E-1 1.34275E-1 2.65949E-1 -9999 -9999 -9999 -9999 -9999 -9999 -9999 -9999 -9999 -9999 -9999 -9999 -9999 -9999 -9999 -9999 -9999 -9999 -9999 -9999 -9999 -9999 -9999 -9999 -9999 -9999 -9999 -9999 -9999 -9999
-9999 -9999 -9999 -9999 -9999 -9999 -9999 -9999 -9999 -9999 -9999 -9999 -9999 -9999 -9999 -9999 -9999 -9999 -9999 -9999 -9999 -9999 -9999 -9999 -9999 -9999 -9999 -9999 -9999 -9999 -9999 -9999 -9999 -9999 -9999 -9999 -9999 -9999 -9999 -9999 -9999 -9999 -9999 -9999 -9999 -9999 -9999 -9999 -9999 -9999 -9999 -9999 -9999 -9999 -9999 -9999 -9999 -9999 -9999 -9999 -9999 -9999 -9999 -9999 -9999 -9999 -9999 -9999 -9999 -9999 -9999 -9999 -9999 -9999 -9999 -9999 -9999 -9999 -9999 -9999 -9999 -9999 -9999 -9999 -9999 -9999 1.99462E-1 2.12929E-1 1.97217E-1 1.93327E-1 1.86862E-1 1.83904E-1 1.82443E-1 1.86862E-1 2.53475E-1 4.04092E-1 5.15631E-1 5.15801E-1 5.11665E-1 4.77615E-1 4.62744E-1 4.46218E-1 3.91091E-1 3.41433E-1 3.09376E-1 3.35351E-1 3.49085E-1 3.81617E-1 3.87349E-1 4.11145E-1 4.10276E-1 4.37921E-1 4.46527E-1 4.75126E-1 4.81225E-1 5.02569E-1 4.78103E-1 4.71196E-1 4.53204E-1 4.60628E-1 4.60203E-1 4.98088E-1 5.3152E-1 6.25196E-1 6.52355E-1 6.47095E-1 6.46937E-1 6.45099E-1 6.53979E-1 6.46119E-1 6.28923E-1 6.29254E-1 6.0641E-1 6.11996E-1 5.71166E-1 5.47515E-1 5.73255E-1 5.41577E-1 5.3478E-1 5.23713E-1 4.57794E-1 4.09982E-1 4.29143E-1 4.22335E-1 4.2635E-1 4.06198E-1 3.78109E-1 3.67082E-1 3.92892E-1 3.84955E-1 3.90938E-1 3.76281E-1 3.82288E-1 4.16835E-1 4.60775E-1 4.79187E-1 4.42194E-1 3.92838E-1 4.11521E-1 4.26801E-1 4.63055E-1 4.19551E-1 3.76023E-1 3.58534E-1 3.76725E-1 4.1123E-1 3.99111E-1 4.16813E-1 4.39982E-1 4.36138E-1 4.43826E-1 4.29764E-1 4.49827E-1 4.5867E-1 4.76742E-1 4.76707E-1 4.67261E-1 4.60907E-1 4.38701E-1 4.10816E-1 3.95106E-1 3.73428E-1 3.23832E-1 3.55121E-1 3.81641E-1 4.12439E-1 4.0658E-1 3.77522E-1 3.59827E-1 3.40812E-1 3.53117E-1 3.75121E-1 3.99887E-1 4.14354E-1 4.31421E-1 4.33098E-1 4.37145E-1 2.86286E-1 1.90833E-1 1.74565E-1 1.82993E-1 2.32381E-1 3.71868E-1 5.36601E-1 5.4465E-1 5.10875E-1 3.80012E-1 2.37416E-1 1.52782E-1 1.58411E-1 1.80801E-1 1.78304E-1 1.91463E-1 2.32362E-1 2.44026E-1 2.06805E-1 1.52839E-1 1.18912E-1 1.16639E-1 1.08945E-1 9.75085E-2 1.43932E-1 2.74568E-1 4.41532E-1 5.3663E-1 5.61832E-1 5.54592E-1 4.96775E-1 3.42932E-1 1.55433E-1 1.04139E-1 1.33603E-1 2.44781E-1 3.61714E-1 -9999 -9999 -9999 -9999 -9999 -9999 -9999 -9999 -9999 -9999 -9999 -9999 -9999 -9999 -9999 -9999 -9999 -9999 -9999 -9999 -9999 -9999 -9999 -9999 -9999 -9999 -9999 -9999 -9999 -9999
-9999 -9999 -9999 -9999 -9999 -9999 -9999 -9999 -9999 -9999 -9999 -9999 -9999 -9999 -9999 -9999 -9999 -9999 -9999 -9999 -9999 -9999 -9999 -9999 -9999 -9999 -9999 -9999 -9999 -9999 -9999 -9999 -9999 -9999 -9999 -9999 -9999 -9999 -9999 -9999 -9999 -9999 -9999 -9999 -9999 -9999 -9999 -9999 -9999 -9999 -9999 -9999 -9999 -9999 -9999 -9999 -9999 -9999 -9999 -9999 -9999 -9999 -9999 -9999 -9999 -9999 -9999 -9999 -9999 -9999 -9999 -9999 -9999 -9999 -9999 -9999 -9999 -9999 -9999 -9999 -9999 -9999 -9999 -9999 -9999 -9999 1.9906E-1 2.14324E-1 1.98268E-1 1.91139E-1 1.8786E-1 1.8366E-1 1.84149E-1 2.08527E-1 3.29898E-1 4.73248E-1 5.15712E-1 5.11737E-1 5.10312E-1 4.75864E-1 4.77615E-1 4.72788E-1 4.36837E-1 4.09047E-1 3.67338E-1 3.55353E-1 3.58911E-1 3.88172E-1 3.94372E-1 4.15334E-1 4.17873E-1 4.38779E-1 4.40496E-1 4.70313E-1 5.59389E-1 6.7647E-1 6.21611E-1 5.87164E-1 5.70777E-1 5.18033E-1 4.92048E-1 4.55967E-1 4.84742E-1 5.33134E-1 6.31392E-1 6.61657E-1 6.60483E-1 6.56135E-1 6.46207E-1 6.39242E-1 6.42624E-1 6.35781E-1 6.01481E-1 6.01649E-1 5.88514E-1 5.57995E-1 5.30351E-1 5.63252E-1 5.00641E-1 4.66879E-1 4.66617E-1 4.23222E-1 3.94463E-1 3.95028E-1 3.84063E-1 3.70007E-1 3.66844E-1 3.65073E-1 3.81281E-1 4.15079E-1 4.18719E-1 3.85693E-1 3.79493E-1 3.94863E-1 4.32189E-1 4.86994E-1 4.52405E-1 4.19179E-1 4.67089E-1 4.67225E-1 4.44498E-1 4.0345E-1 3.75924E-1 3.86354E-1 4.13457E-1 4.40287E-1 4.52523E-1 4.54636E-1 4.58825E-1 4.52642E-1 4.74232E-1 4.74218E-1 4.81828E-1 4.7927E-1 4.87052E-1 4.54747E-1 4.69375E-1 4.36749E-1 4.10854E-1 3.90343E-1 3.62237E-1 3.1097E-1 2.80991E-1 3.45931E-1 3.92422E-1 3.87182E-1 3.94041E-1 3.9312E-1 3.81372E-1 3.45412E-1 3.10148E-1 3.4526E-1 3.78765E-1 4.08571E-1 4.26924E-1 4.61591E-1 4.46697E-1 3.76948E-1 2.49797E-1 1.98614E-1 1.78916E-1 2.04687E-1 3.36597E-1 5.13505E-1 5.55101E-1 4.46952E-1 4.23158E-1 3.09586E-1 2.02889E-1 1.66936E-1 1.64002E-1 1.64271E-1 1.69856E-1 1.86468E-1 1.98598E-1 1.96241E-1 1.82572E-1 1.41463E-1 1.14285E-1 9.3847E-2 1.08235E-1 1.81825E-1 2.91812E-1 3.40228E-1 3.78421E-1 4.68559E-1 5.1608E-1 6.0024E-1 5.24035E-1 2.43833E-1 1.22348E-1 1.8293E-1 3.35389E-1 -9999 -9999 -9999 -9999 -9999 -9999 -9999 -9999 -9999 -9999 -9999 -9999 -9999 -9999 -9999 -9999 -9999 -9999 -9999 -9999 -9999 -9999 -9999 -9999 -9999 -9999 -9999 -9999 -9999 -9999 -9999
-9999 -9999 -9999 -9999 -9999 -9999 -9999 -9999 -9999 -9999 -9999 -9999 -9999 -9999 -9999 -9999 -9999 -9999 -9999 -9999 -9999 -9999 -9999 -9999 -9999 -9999 -9999 -9999 -9999 -9999 -9999 -9999 -9999 -9999 -9999 -9999 -9999 -9999 -9999 -9999 -9999 -9999 -9999 -9999 -9999 -9999 -9999 -9999 -9999 -9999 -9999 -9999 -9999 -9999 -9999 -9999 -9999 -9999 -9999 -9999 -9999 -9999 -9999 -9999 -9999 -9999 -9999 -9999 -9999 -9999 -9999 -9999 -9999 -9999 -9999 -9999 -9999 -9999 -9999 -9999 -9999 -9999 -9999 -9999 -9999 1.9906E-1 2.00121E-1 2.01723E-1 1.99855E-1 1.9216E-1 1.86366E-1 1.82443E-1 1.8597E-1 2.51247E-1 3.621E-1 4.72811E-1 5.11576E-1 5.11467E-1 4.95432E-1 4.67112E-1 4.69289E-1 4.73226E-1 4.43766E-1 4.31659E-1 4.14538E-1 4.04397E-1 3.79902E-1 4.0146E-1 4.02282E-1 4.28522E-1 4.30664E-1 4.51282E-1 4.68571E-1 5.15699E-1 6.41982E-1 6.71299E-1 6.77919E-1 6.77629E-1 6.73876E-1 6.37349E-1 6.13171E-1 5.07611E-1 4.78709E-1 5.09759E-1 5.84442E-1 6.27304E-1 6.3913E-1 6.47278E-1 6.48774E-1 6.43369E-1 6.39106E-1 6.25586E-1 5.95151E-1 5.68131E-1 5.37072E-1 5.09818E-1 4.8657E-1 5.30464E-1 4.95208E-1 4.58389E-1 4.49918E-1 4.19949E-1 3.91553E-1 4.06057E-1 4.01036E-1 3.77058E-1 3.94142E-1 3.90461E-1 3.74604E-1 4.1096E-1 4.37667E-1 4.4557E-1 4.21607E-1 4.23161E-1 4.69016E-1 5.16407E-1 4.71726E-1 4.48498E-1 4.92113E-1 4.4552E-1 4.26807E-1 4.28552E-1 4.28475E-1 4.55234E-1 4.6338E-1 4.97295E-1 4.8708E-1 4.94692E-1 4.97296E-1 4.97291E-1 4.94681E-1 4.84579E-1 4.84489E-1 4.71588E-1 4.65089E-1 4.44598E-1 4.63012E-1 4.16211E-1 3.92322E-1 3.70215E-1 3.47483E-1 2.83232E-1 2.85343E-1 3.4063E-1 3.65412E-1 3.62728E-1 3.82381E-1 3.72148E-1 3.65933E-1 3.23433E-1 2.50686E-1 2.50888E-1 2.58662E-1 2.73607E-1 3.50115E-1 4.49598E-1 4.82135E-1 4.83477E-1 3.92241E-1 2.86872E-1 2.42436E-1 2.50838E-1 4.18085E-1 5.58211E-1 4.97629E-1 4.72293E-1 4.34656E-1 3.93186E-1 3.19684E-1 2.37367E-1 1.79623E-1 1.50288E-1 1.39992E-1 1.44438E-1 1.53312E-1 1.93596E-1 2.495E-1 2.32132E-1 1.56779E-1 1.04591E-1 1.01024E-1 1.39392E-1 1.68882E-1 1.81282E-1 2.1787E-1 2.40122E-1 3.06458E-1 5.27288E-1 5.84009E-1 3.28907E-1 1.83252E-1 1.98868E-1 3.56399E-1 -9999 -9999 -9999 -9999 -9999 -9999 -9999 -9999 -9999 -9999 -9999 -9999 -9999 -9999 -9999 -9999 -9999 -9999 -9999 -9999 -9999 -9999 -9999 -9999 -9999 -9999 -9999 -9999 -9999 -9999 -9999
-9999 -9999 -9999 -9999 -9999 -9999 -9999 -9999 -9999 -9999 -9999 -9999 -9999 -9999 -9999 -9999 -9999 -9999 -9999 -9999 -9999 -9999 -9999 -9999 -9999 -9999 -9999 -9999 -9999 -9999 -9999 -9999 -9999 -9999 -9999 -9999 -9999 -9999 -9999 -9999 -9999 -9999 -9999 -9999 -9999 -9999 -9999 -9999 -9999 -9999 -9999 -9999 -9999 -9999 -9999 -9999 -9999 -9999 -9999 -9999 -9999 -9999 -9999 -9999 -9999 -9999 -9999 -9999 -9999 -9999 -9999 -9999 -9999 -9999 -9999 -9999 -9999 -9999 -9999 -9999 -9999 -9999 -9999 -9999 -9999 1.99325E-1 2.00653E-1 2.02528E-1 1.98139E-1 1.92416E-1 1.84885E-1 1.80352E-1 2.03385E-1 2.72583E-1 3.59698E-1 4.32526E-1 5.0376E-1 5.00255E-1 4.83157E-1 4.5141E-1 4.55324E-1 4.34677E-1 4.10435E-1 4.03655E-1 4.03233E-1 4.21356E-1 4.19221E-1 4.15807E-1 4.17937E-1 4.43157E-1 4.44022E-1 4.59517E-1 4.64743E-1 5.56477E-1 6.22119E-1 6.67762E-1 6.67629E-1 6.64282E-1 6.6442E-1 6.70818E-1 6.69028E-1 6.30983E-1 5.00222E-1 5.05879E-1 5.44266E-1 5.83589E-1 6.11088E-1 6.23346E-1 6.1339E-1 6.15668E-1 6.24347E-1 6.12008E-1 5.91975E-1 5.60906E-1 4.97082E-1 4.2993E-1 4.26083E-1 4.65785E-1 4.81705E-1 4.7924E-1 4.51964E-1 4.17109E-1 4.07939E-1 4.33872E-1 4.13206E-1 4.04346E-1 4.27874E-1 4.09235E-1 4.216E-1 4.1209E-1 4.27602E-1 4.7607E-1 4.41599E-1 4.54394E-1 4.89536E-1 5.51813E-1 5.19152E-1 4.7375E-1 4.87011E-1 5.0774E-1 5.02479E-1 5.05147E-1 4.9468E-1 5.07863E-1 4.92114E-1 4.75767E-1 4.73415E-1 4.5466E-1 4.77531E-1 4.94395E-1 4.75557E-1 4.86759E-1 4.52517E-1 4.42597E-1 4.45125E-1 4.55369E-1 4.50614E-1 4.23498E-1 3.79778E-1 3.52802E-1 3.50548E-1 3.45132E-1 3.6383E-1 3.67189E-1 3.43599E-1 3.48404E-1 3.57033E-1 3.52668E-1 3.3716E-1 3.04576E-1 2.45628E-1 2.28385E-1 2.13357E-1 2.16639E-1 2.478E-1 3.22369E-1 4.04416E-1 4.65923E-1 5.12349E-1 4.22264E-1 3.29244E-1 3.85862E-1 5.36492E-1 5.85802E-1 4.89748E-1 4.63752E-1 4.34631E-1 4.19533E-1 3.66088E-1 2.82339E-1 2.05995E-1 1.52957E-1 1.29516E-1 1.41204E-1 1.79406E-1 2.65314E-1 3.52311E-1 3.04468E-1 2.12183E-1 1.3043E-1 9.75463E-2 1.12159E-1 1.17957E-1 1.28998E-1 1.2608E-1 1.24094E-1 1.98876E-1 4.37003E-1 6.15146E-1 5.22704E-1 4.05855E-1 3.38834E-1 4.23716E-1 -9999 -9999 -9999 -9999 -9999 -9999 -9999 -9999 -9999 -9999 -9999 -9999 -9999 -9999 -9999 -9999 -9999 -9999 -9999 -9999 -9999 -9999 -9999 -9999 -9999 -9999 -9999 -9999 -9999 -9999 -9999
-9999 -9999 -9999 -9999 -9999 -9999 -9999 -9999 -9999 -9999 -9999 -9999 -9999 -9999 -9999 -9999 -9999 -9999 -9999 -9999 -9999 -9999 -9999 -9999 -9999 -9999 -9999 -9999 -9999 -9999 -9999 -9999 -9999 -9999 -9999 -9999 -9999 -9999 -9999 -9999 -9999 -9999 -9999 -9999 -9999 -9999 -9999 -9999 -9999 -9999 -9999 -9999 -9999 -9999 -9999 -9999 -9999 -9999 -9999 -9999 -9999 -9999 -9999 -9999 -9999 -9999 -9999 -9999 -9999 -9999 -9999 -9999 -9999 -9999 -9999 -9999 -9999 -9999 -9999 -9999 -9999 -9999 -9999 -9999 1.99855E-1 2.0092E-1 2.01455E-1 1.99198E-1 1.96561E-1 1.9063E-1 1.84639E-1 1.82529E-1 2.19462E-1 2.7024E-1 3.32529E-1 4.37273E-1 5.10909E-1 5.02446E-1 4.5141E-1 4.16674E-1 4.15399E-1 3.96086E-1 3.92317E-1 3.96499E-1 4.01123E-1 4.05347E-1 4.23921E-1 4.25637E-1 4.50527E-1 4.54005E-1 4.48786E-1 4.68669E-1 5.00049E-1 6.41296E-1 6.38178E-1 6.73521E-1 6.67729E-1 6.53991E-1 6.54128E-1 6.67541E-1 6.73786E-1 6.69436E-1 5.47442E-1 5.14077E-1 5.65182E-1 5.7675E-1 6.0082E-1 6.03973E-1 6.01449E-1 5.85858E-1 6.06165E-1 5.94398E-1 5.64211E-1 5.33775E-1 5.00197E-1 4.73171E-1 4.17948E-1 4.18623E-1 4.32489E-1 4.35652E-1 4.3574E-1 4.14791E-1 4.27891E-1 4.55913E-1 4.27816E-1 4.45383E-1 4.53549E-1 4.37348E-1 4.63935E-1 4.2345E-1 4.56162E-1 5.05008E-1 4.80043E-1 4.97291E-1 5.07697E-1 5.37321E-1 5.40953E-1 5.22163E-1 4.86818E-1 5.16142E-1 4.57313E-1 4.67361E-1 4.63156E-1 4.81944E-1 4.42684E-1 4.42218E-1 4.71877E-1 4.42536E-1 4.75726E-1 4.59223E-1 4.53824E-1 4.68588E-1 4.42256E-1 4.18282E-1 4.41263E-1 4.71666E-1 4.33673E-1 4.01685E-1 3.66901E-1 3.7379E-1 3.84117E-1 3.91786E-1 3.7939E-1 3.74798E-1 3.5836E-1 3.22743E-1 2.90413E-1 3.19314E-1 3.64757E-1 3.73652E-1 3.13444E-1 2.69678E-1 2.41158E-1 2.11559E-1 2.20063E-1 2.48342E-1 3.17389E-1 4.38761E-1 5.20323E-1 5.26887E-1 4.88905E-1 5.15808E-1 5.85332E-1 5.7546E-1 5.3837E-1 4.36854E-1 4.13185E-1 3.4787E-1 3.25473E-1 2.88814E-1 2.49698E-1 1.8669E-1 1.41418E-1 1.53276E-1 2.20301E-1 3.30203E-1 4.30002E-1 4.29733E-1 3.69647E-1 2.33612E-1 1.32587E-1 1.05009E-1 9.73287E-2 9.12996E-2 7.70504E-2 8.38078E-2 1.48654E-1 3.36664E-1 5.61687E-1 6.01606E-1 6.0401E-1 -9999 -9999 -9999 -9999 -9999 -9999 -9999 -9999 -9999 -9999 -9999 -9999 -9999 -9999 -9999 -9999 -9999 -9999 -9999 -9999 -9999 -9999 -9999 -9999 -9999 -9999 -9999 -9999 -9999 -9999 -9999 -9999 -9999
-9999 -9999 -9999 -9999 -9999 -9999 -9999 -9999 -9999 -9999 -9999 -9999 -9999 -9999 -9999 -9999 -9999 -9999 -9999 -9999 -9999 -9999 -9999 -9999 -9999 -9999 -9999 -9999 -9999 -9999 -9999 -9999 -9999 -9999 -9999 -9999 -9999 -9999 -9999 -9999 -9999 -9999 -9999 -9999 -9999 -9999 -9999 -9999 -9999 -9999 -9999 -9999 -9999 -9999 -9999 -9999 -9999 -9999 -9999 -9999 -9999 -9999 -9999 -9999 -9999 -9999 -9999 -9999 -9999 -9999 -9999 -9999 -9999 -9999 -9999 -9999 -9999 -9999 -9999 -9999 -9999 -9999 -9999 2.01455E-1 2.01455E-1 2.01455E-1 1.9973E-1 1.98139E-1 1.94736E-1 1.89366E-1 1.84241E-1 2.00204E-1 2.06617E-1 2.47991E-1 3.58465E-1 5.11066E-1 5.54418E-1 5.07655E-1 4.30798E-1 4.08203E-1 3.81976E-1 3.59217E-1 3.64855E-1 3.71361E-1 3.99018E-1 3.99862E-1 4.04929E-1 4.08321E-1 4.31658E-1 4.28648E-1 4.48352E-1 4.55307E-1 5.36626E-1 5.97417E-1 6.57527E-1 6.7328E-1 6.77733E-1 6.60659E-1 6.46902E-1 6.67534E-1 6.70741E-1 6.70083E-1 6.14399E-1 5.24011E-1 5.92126E-1 6.10697E-1 6.07737E-1 6.09023E-1 5.86042E-1 5.83019E-1 5.84052E-1 6.1479E-1 5.77892E-1 5.40496E-1 5.00362E-1 4.80607E-1 4.5773E-1 4.43383E-1 4.24335E-1 4.15073E-1 3.96906E-1 4.12785E-1 4.47147E-1 4.73273E-1 4.45247E-1 4.55381E-1 4.63805E-1 4.66443E-1 5.19102E-1 4.77582E-1 4.7998E-1 5.35637E-1 5.55042E-1 5.75054E-1 5.68324E-1 5.48577E-1 4.92089E-1 4.99876E-1 5.32235E-1 4.7588E-1 4.13811E-1 4.07993E-1 4.40045E-1 4.27484E-1 3.80937E-1 3.95048E-1 4.25312E-1 3.98277E-1 4.40453E-1 4.21956E-1 4.05017E-1 4.35422E-1 4.24989E-1 4.14872E-1 4.47222E-1 4.59355E-1 4.31421E-1 4.15928E-1 4.01704E-1 4.13133E-1 4.04037E-1 3.92486E-1 3.74054E-1 3.62539E-1 3.62999E-1 3.51194E-1 3.08604E-1 3.61921E-1 3.78037E-1 3.92316E-1 3.93448E-1 3.31529E-1 2.93266E-1 2.67193E-1 2.56155E-1 2.36275E-1 2.60125E-1 3.84042E-1 5.36515E-1 5.68155E-1 5.51149E-1 5.68236E-1 6.02361E-1 5.61888E-1 5.15008E-1 4.66788E-1 4.29562E-1 4.07484E-1 4.01552E-1 3.69805E-1 3.41731E-1 2.31204E-1 1.72153E-1 1.58301E-1 1.92581E-1 2.57674E-1 3.70428E-1 4.44401E-1 5.19159E-1 4.16987E-1 2.34959E-1 1.30669E-1 9.1798E-2 8.11894E-2 8.58881E-2 1.05453E-1 1.65998E-1 2.42666E-1 4.391E-1 -9999 -9999 -9999 -9999 -9999 -9999 -9999 -9999 -9999 -9999 -9999 -9999 -9999 -9999 -9999 -9999 -9999 -9999 -9999 -9999 -9999 -9999 -9999 -9999 -9999 -9999 -9999 -9999 -9999 -9999 -9999 -9999 -9999 -9999 -9999
-9999 -9999 -9999 -9999 -9999 -9999 -9999 -9999 -9999 -9999 -9999 -9999 -9999 -9999 -9999 -9999 -9999 -9999 -9999 -9999 -9999 -9999 -9999 -9999 -9999 -9999 -9999 -9999 -9999 -9999 -9999 -9999 -9999 -9999 -9999 -9999 -9999 -9999 -9999 -9999 -9999 -9999 -9999 -9999 -9999 -9999 -9999 -9999 -9999 -9999 -9999 -9999 -9999 -9999 -9999 -9999 -9999 -9999 -9999 -9999 -9999 -9999 -9999 -9999 -9999 -9999 -9999 -9999 -9999 -9999 -9999 -9999 -9999 -9999 -9999 -9999 -9999 -9999 -9999 -9999 -9999 -9999 2.07707E-1 2.06881E-1 2.03608E-1 2.02798E-1 1.99464E-1 1.96561E-1 1.91393E-1 1.8597E-1 1.87215E-1 2.19179E-1 2.20184E-1 2.65836E-1 3.94425E-1 5.54422E-1 5.92679E-1 5.07808E-1 4.32952E-1 3.8321E-1 3.52443E-1 3.57217E-1 3.6526E-1 3.7177E-1 3.7382E-1 3.78762E-1 4.04083E-1 4.08321E-1 4.05787E-1 4.26069E-1 4.27788E-1 4.67956E-1 6.17865E-1 5.97671E-1 5.97727E-1 6.57963E-1 6.67737E-1 6.46679E-1 6.5008E-1 6.67449E-1 6.67529E-1 6.67121E-1 6.55319E-1 5.59362E-1 6.0143E-1 6.27049E-1 6.30325E-1 6.24549E-1 5.81906E-1 5.90084E-1 5.7983E-1 5.84111E-1 5.67655E-1 5.27033E-1 4.83726E-1 4.53213E-1 4.30728E-1 4.44914E-1 4.65865E-1 4.34095E-1 3.92526E-1 3.89912E-1 4.60228E-1 4.91391E-1 5.02697E-1 4.70555E-1 5.07155E-1 4.9179E-1 5.2925E-1 5.65499E-1 5.7208E-1 5.71913E-1 5.65315E-1 5.29155E-1 4.94681E-1 4.67312E-1 4.43025E-1 4.24448E-1 4.7582E-1 4.51209E-1 3.96779E-1 3.72964E-1 3.9153E-1 3.25244E-1 2.86868E-1 3.00996E-1 3.48364E-1 3.59628E-1 4.04893E-1 4.02487E-1 3.84286E-1 3.88831E-1 4.04161E-1 4.09664E-1 4.45355E-1 4.45582E-1 4.14799E-1 4.36115E-1 4.3798E-1 4.30581E-1 4.04717E-1 3.99333E-1 3.74103E-1 3.46958E-1 3.42116E-1 3.34272E-1 3.34546E-1 3.76511E-1 3.9711E-1 4.02448E-1 4.16411E-1 4.12217E-1 3.35792E-1 3.39104E-1 3.54001E-1 2.89043E-1 2.32158E-1 2.71952E-1 4.43723E-1 5.6427E-1 5.81925E-1 5.64595E-1 5.95248E-1 5.45062E-1 5.14908E-1 4.80836E-1 4.85057E-1 4.84601E-1 4.68477E-1 4.33934E-1 3.65056E-1 3.28766E-1 2.30415E-1 1.69767E-1 1.72753E-1 1.93792E-1 2.14537E-1 3.33228E-1 5.31314E-1 5.7145E-1 4.02573E-1 2.02941E-1 1.21731E-1 1.00355E-1 1.28381E-1 2.16169E-1 2.55412E-1 2.87668E-1 4.76297E-1 -9999 -9999 -9999 -9999 -9999 -9999 -9999 -9999 -9999 -9999 -9999 -9999 -9999 -9999 -9999 -9999 -9999 -9999 -9999 -9999 -9999 -9999 -9999 -9999 -9999 -9999 -9999 -9999 -9999 -9999 -9999 -9999 -9999 -9999 -9999
-9999 -9999 -9999 -9999 -9999 -9999 -9999 -9999 -9999 -9999 -9999 -9999 -9999 -9999 -9999 -9999 -9999 -9999 -9999 -9999 -9999 -9999 -9999 -9999 -9999 -9999 -9999 -9999 -9999 -9999 -9999 -9999 -9999 -9999 -9999 -9999 -9999 -9999 -9999 -9999 -9999 -9999 -9999 -9999 -9999 -9999 -9999 -9999 -9999 -9999 -9999 -9999 -9999 -9999 -9999 -9999 -9999 -9999 -9999 -9999 -9999 -9999 -9999 -9999 -9999 -9999 -9999 -9999 -9999 -9999 -9999 -9999 -9999 -9999 -9999 -9999 -9999 -9999 -9999 -9999 -9999 -9999 2.1558E-1 2.11608E-1 2.06058E-1 2.01871E-1 1.98933E-1 1.94477E-1 1.86965E-1 1.84733E-1 1.88469E-1 2.04726E-1 2.18763E-1 2.69814E-1 4.32526E-1 5.71756E-1 5.92744E-1 4.86442E-1 4.04078E-1 3.53236E-1 3.30928E-1 3.38665E-1 3.46917E-1 3.49699E-1 3.7382E-1 3.78762E-1 3.84152E-1 4.05363E-1 4.07059E-1 4.05787E-1 4.09609E-1 4.91692E-1 6.38143E-1 6.77357E-1 6.73266E-1 6.77592E-1 6.5064E-1 6.36362E-1 6.56757E-1 6.67348E-1 6.64201E-1 6.63805E-1 6.66096E-1 5.7012E-1 5.86139E-1 6.42881E-1 6.48826E-1 6.42246E-1 6.2495E-1 6.18007E-1 6.01156E-1 5.6745E-1 5.77986E-1 5.53093E-1 4.97103E-1 4.72951E-1 4.55067E-1 4.72931E-1 4.85865E-1 4.42374E-1 4.29519E-1 3.96757E-1 4.56651E-1 5.35212E-1 5.29055E-1 5.13298E-1 5.22727E-1 5.55517E-1 5.81952E-1 5.48735E-1 5.25982E-1 4.9199E-1 4.56899E-1 4.73261E-1 4.37061E-1 4.42563E-1 3.9498E-1 3.94914E-1 4.33333E-1 4.33517E-1 4.00956E-1 3.27025E-1 3.12668E-1 2.76196E-1 2.57119E-1 2.58676E-1 2.87135E-1 3.38957E-1 4.23099E-1 4.32533E-1 4.21322E-1 3.93164E-1 3.76644E-1 3.98256E-1 4.17873E-1 4.43662E-1 4.18198E-1 3.90463E-1 4.01161E-1 3.95005E-1 4.00042E-1 4.19785E-1 3.81591E-1 3.65125E-1 3.52805E-1 2.99036E-1 3.05953E-1 3.35364E-1 3.64712E-1 3.97909E-1 4.2249E-1 4.49469E-1 4.03895E-1 3.86232E-1 4.48124E-1 3.94689E-1 2.94744E-1 2.71901E-1 3.05078E-1 4.38806E-1 5.84972E-1 6.16103E-1 6.05494E-1 5.58517E-1 5.21661E-1 5.02612E-1 5.24506E-1 4.96552E-1 4.91326E-1 4.41098E-1 3.7552E-1 3.56256E-1 2.71276E-1 1.79653E-1 1.46598E-1 1.42796E-1 1.38363E-1 2.40593E-1 4.76607E-1 5.89862E-1 4.68134E-1 2.68536E-1 2.04063E-1 1.81027E-1 2.22072E-1 3.21443E-1 4.79959E-1 5.55676E-1 -9999 -9999 -9999 -9999 -9999 -9999 -9999 -9999 -9999 -9999 -9999 -9999 -9999 -9999 -9999 -9999 -9999 -9999 -9999 -9999 -9999 -9999 -9999 -9999 -9999 -9999 -9999 -9999 -9999 -9999 -9999 -9999 -9999 -9999 -9999 -9999
-9999 -9999 -9999 -9999 -9999 -9999 -9999 -9999 -9999 -9999 -9999 -9999 -9999 -9999 -9999 -9999 -9999 -9999 -9999 -9999 -9999 -9999 -9999 -9999 -9999 -9999 -9999 -9999 -9999 -9999 -9999 -9999 -9999 -9999 -9999 -9999 -9999 -9999 -9999 -9999 -9999 -9999 -9999 -9999 -9999 -9999 -9999 -9999 -9999 -9999 -9999 -9999 -9999 -9999 -9999 -9999 -9999 -9999 -9999 -9999 -9999 -9999 -9999 -9999 -9999 -9999 -9999 -9999 -9999 -9999 -9999 -9999 -9999 -9999 -9999 -9999 -9999 -9999 -9999 -9999 -9999 2.29374E-1 2.32383E-1 2.12735E-1 2.04853E-1 2.03221E-1 1.99464E-1 1.91258E-1 1.73479E-1 1.86965E-1 1.91003E-1 2.02184E-1 2.17351E-1 2.92504E-1 4.69289E-1 5.92708E-1 5.71882E-1 4.65094E-1 3.69321E-1 3.2863E-1 3.10853E-1 3.2099E-1 3.25956E-1 3.50896E-1 3.55706E-1 3.60148E-1 3.80846E-1 3.85837E-1 3.8709E-1 3.85003E-1 4.09626E-1 4.91773E-1 5.97709E-1 6.57818E-1 6.34592E-1 6.54362E-1 6.60844E-1 6.50568E-1 6.60617E-1 6.60508E-1 6.57233E-1 6.57174E-1 6.63112E-1 6.01389E-1 5.86139E-1 6.45621E-1 6.427E-1 6.15657E-1 6.15706E-1 5.95051E-1 5.9174E-1 5.54093E-1 5.80436E-1 5.70152E-1 5.16051E-1 5.09147E-1 4.80737E-1 5.12419E-1 5.05821E-1 4.85268E-1 4.48143E-1 4.51486E-1 4.93292E-1 5.19041E-1 5.75901E-1 5.92278E-1 6.02046E-1 5.94994E-1 5.68783E-1 4.8685E-1 4.52191E-1 4.66257E-1 4.199E-1 4.23459E-1 4.09638E-1 4.09356E-1 3.65517E-1 3.69768E-1 3.98771E-1 4.19908E-1 3.60649E-1 2.90159E-1 2.8645E-1 3.02916E-1 3.13618E-1 2.79093E-1 2.92033E-1 4.05258E-1 4.54112E-1 4.58811E-1 4.29683E-1 3.93307E-1 4.01018E-1 4.24151E-1 4.26706E-1 4.34262E-1 4.18141E-1 3.76884E-1 3.70801E-1 3.75257E-1 3.96705E-1 4.14815E-1 4.08152E-1 3.78245E-1 3.59764E-1 2.97799E-1 2.58916E-1 2.59905E-1 2.64253E-1 2.74264E-1 3.13529E-1 3.58811E-1 3.73351E-1 4.18933E-1 4.78671E-1 5.03929E-1 4.20308E-1 4.27046E-1 4.05715E-1 3.82625E-1 4.82235E-1 5.64771E-1 6.19354E-1 5.78279E-1 5.72139E-1 5.55109E-1 5.38072E-1 4.94025E-1 4.7253E-1 4.667E-1 4.28561E-1 4.08701E-1 2.79954E-1 1.82074E-1 1.3166E-1 1.19761E-1 1.19568E-1 2.42556E-1 5.30543E-1 6.7753E-1 5.5012E-1 2.73936E-1 2.92257E-1 3.75666E-1 4.98438E-1 5.64523E-1 -9999 -9999 -9999 -9999 -9999 -9999 -9999 -9999 -9999 -9999 -9999 -9999 -9999 -9999 -9999 -9999 -9999 -9999 -9999 -9999 -9999 -9999 -9999 -9999 -9999 -9999 -9999 -9999 -9999 -9999 -9999 -9999 -9999 -9999 -9999 -9999 -9999 -9999
-9999 -9999 -9999 -9999 -9999 -9999 -9999 -9999 -9999 -9999 -9999 -9999 -9999 -9999 -9999 -9999 -9999 -9999 -9999 -9999 -9999 -9999 -9999 -9999 -9999 -9999 -9999 -9999 -9999 -9999 -9999 -9999 -9999 -9999 -9999 -9999 -9999 -9999 -9999 -9999 -9999 -9999 -9999 -9999 -9999 -9999 -9999 -9999 -9999 -9999 -9999 -9999 -9999 -9999 -9999 -9999 -9999 -9999 -9999 -9999 -9999 -9999 -9999 -9999 -9999 -9999 -9999 -9999 -9999 -9999 -9999 -9999 -9999 -9999 -9999 -9999 -9999 -9999 -9999 -9999 -9999 2.06606E-1 2.09927E-1 2.05674E-1 2.03763E-1 2.0241E-1 1.99198E-1 1.77523E-1 1.73009E-1 1.90239E-1 2.11172E-1 2.26251E-1 2.4209E-1 3.26807E-1 5.28937E-1 5.92754E-1 5.29463E-1 4.39233E-1 3.42186E-1 3.0569E-1 3.10482E-1 3.17952E-1 3.28655E-1 3.35269E-1 3.39594E-1 3.58954E-1 3.62609E-1 3.66692E-1 3.86672E-1 3.83777E-1 3.92987E-1 4.70533E-1 5.97612E-1 5.93822E-1 5.51964E-1 5.73082E-1 6.14562E-1 6.54466E-1 6.6653E-1 6.60605E-1 6.57224E-1 6.53834E-1 6.59953E-1 6.102E-1 5.99736E-1 6.40974E-1 6.29118E-1 6.02057E-1 5.91811E-1 5.60845E-1 5.52985E-1 5.49629E-1 5.73583E-1 5.9075E-1 5.53068E-1 5.36036E-1 5.12686E-1 5.22672E-1 5.6222E-1 5.18126E-1 4.68359E-1 5.00346E-1 5.41818E-1 5.55775E-1 6.12211E-1 5.8195E-1 5.6801E-1 5.35744E-1 5.0492E-1 4.61507E-1 4.19491E-1 4.34647E-1 4.30098E-1 4.14638E-1 3.94049E-1 3.7082E-1 3.20124E-1 2.90121E-1 3.08966E-1 3.18594E-1 2.89791E-1 2.64903E-1 2.92576E-1 3.46463E-1 3.90219E-1 3.51813E-1 3.71284E-1 4.656E-1 4.98638E-1 4.799E-1 4.33694E-1 4.00129E-1 3.92346E-1 4.17449E-1 3.90083E-1 3.96572E-1 4.09546E-1 3.78154E-1 3.6525E-1 3.85034E-1 3.98147E-1 4.08089E-1 3.90652E-1 3.84266E-1 3.61253E-1 3.39119E-1 2.85377E-1 2.66096E-1 2.4961E-1 2.51974E-1 2.45942E-1 2.42775E-1 2.5632E-1 2.98447E-1 3.69169E-1 4.61158E-1 5.377E-1 5.46379E-1 5.60699E-1 5.49892E-1 5.196E-1 5.37592E-1 6.26184E-1 6.1227E-1 5.68678E-1 5.28289E-1 4.99849E-1 4.94205E-1 5.07886E-1 5.20985E-1 5.19743E-1 4.31094E-1 2.54898E-1 1.84743E-1 1.5724E-1 1.31593E-1 1.22683E-1 2.5476E-1 5.73629E-1 6.77554E-1 5.50894E-1 2.51897E-1 2.75425E-1 5.22059E-1 1.88582E-1 -9999 -9999 -9999 -9999 -9999 -9999 -9999 -9999 -9999 -9999 -9999 -9999 -9999 -9999 -9999 -9999 -9999 -9999 -9999 -9999 -9999 -9999 -9999 -9999 -9999 -9999 -9999 -9999 -9999 -9999 -9999 -9999 -9999 -9999 -9999 -9999 -9999 -9999 -9999
-9999 -9999 -9999 -9999 -9999 -9999 -9999 -9999 -9999 -9999 -9999 -9999 -9999 -9999 -9999 -9999 -9999 -9999 -9999 -9999 -9999 -9999 -9999 -9999 -9999 -9999 -9999 -9999 -9999 -9999 -9999 -9999 -9999 -9999 -9999 -9999 -9999 -9999 -9999 -9999 -9999 -9999 -9999 -9999 -9999 -9999 -9999 -9999 -9999 -9999 -9999 -9999 -9999 -9999 -9999 -9999 -9999 -9999 -9999 -9999 -9999 -9999 -9999 -9999 -9999 -9999 -9999 -9999 -9999 -9999 -9999 -9999 -9999 -9999 -9999 -9999 -9999 -9999 -9999 -9999 2.00653E-1 2.02798E-1 2.04965E-1 2.03221E-1 2.01065E-1 1.99198E-1 1.9487E-1 1.76802E-1 1.73244E-1 1.90367E-1 2.36417E-1 2.78956E-1 3.03593E-1 3.97343E-1 5.29216E-1 5.50778E-1 4.82677E-1 4.04748E-1 3.17962E-1 2.86862E-1 2.90029E-1 3.01988E-1 3.12798E-1 3.38017E-1 3.39226E-1 3.42394E-1 3.65056E-1 3.66283E-1 3.63863E-1 3.65089E-1 3.98894E-1 4.70586E-1 5.93742E-1 4.66728E-1 5.09293E-1 5.30636E-1 5.51918E-1 5.90068E-1 6.50898E-1 6.50337E-1 6.46816E-1 6.53859E-1 6.53187E-1 6.37685E-1 6.02685E-1 6.23058E-1 6.42362E-1 6.25935E-1 5.98692E-1 5.66706E-1 5.83795E-1 5.63268E-1 6.01068E-1 6.04418E-1 5.87262E-1 5.39645E-1 5.79392E-1 5.82764E-1 5.68941E-1 4.92353E-1 5.23406E-1 5.41977E-1 5.75962E-1 6.19316E-1 5.88153E-1 5.7284E-1 5.38795E-1 4.63083E-1 4.36582E-1 4.44913E-1 4.28065E-1 4.1382E-1 4.1585E-1 3.9146E-1 3.45695E-1 3.05462E-1 2.97001E-1 3.02318E-1 3.15725E-1 2.9688E-1 2.82831E-1 2.69813E-1 2.81691E-1 3.33693E-1 4.1039E-1 4.54089E-1 4.63024E-1 4.9183E-1 5.0618E-1 4.65806E-1 4.32181E-1 4.11816E-1 4.08791E-1 4.17444E-1 3.80738E-1 3.76608E-1 3.94564E-1 3.69353E-1 3.60642E-1 3.71724E-1 3.91495E-1 4.01198E-1 3.69987E-1 3.64333E-1 3.70698E-1 3.67511E-1 3.23928E-1 2.85158E-1 2.79213E-1 2.96056E-1 3.00606E-1 2.81793E-1 2.63558E-1 2.41099E-1 2.72106E-1 3.67421E-1 4.86047E-1 5.16702E-1 5.43905E-1 5.95639E-1 6.05975E-1 5.71602E-1 6.2565E-1 6.45804E-1 5.78679E-1 5.38372E-1 5.5854E-1 5.61889E-1 5.61732E-1 5.65199E-1 4.87846E-1 4.2313E-1 3.56219E-1 3.66731E-1 3.34618E-1 2.33323E-1 1.67244E-1 2.40593E-1 5.85649E-1 6.4496E-1 4.64895E-1 2.53459E-1 2.7677E-1 5.55666E-1 -9999 -9999 -9999 -9999 -9999 -9999 -9999 -9999 -9999 -9999 -9999 -9999 -9999 -9999 -9999 -9999 -9999 -9999 -9999 -9999 -9999 -9999 -9999 -9999 -9999 -9999 -9999 -9999 -9999 -9999 -9999 -9999 -9999 -9999 -9999 -9999 -9999 -9999 -9999 -9999
-9999 -9999 -9999 -9999 -9999 -9999 -9999 -9999 -9999 -9999 -9999 -9999 -9999 -9999 -9999 -9999 -9999 -9999 -9999 -9999 -9999 -9999 -9999 -9999 -9999 -9999 -9999 -9999 -9999 -9999 -9999 -9999 -9999 -9999 -9999 -9999 -9999 -9999 -9999 -9999 -9999 -9999 -9999 -9999 -9999 -9999 -9999 -9999 -9999 -9999 -9999 -9999 -9999 -9999 -9999 -9999 -9999 -9999 -9999 -9999 -9999 -9999 -9999 -9999 -9999 -9999 -9999 -9999 -9999 -9999 -9999 -9999 -9999 -9999 -9999 -9999 -9999 -9999 -9999 -9999 2.02798E-1 2.05511E-1 2.054E-1 2.05126E-1 2.01333E-1 1.81419E-1 1.79948E-1 1.76802E-1 1.73714E-1 1.81801E-1 2.49242E-1 3.48918E-1 4.33383E-1 5.0769E-1 5.29409E-1 5.08101E-1 4.40212E-1 3.7528E-1 2.98333E-1 2.6941E-1 2.76983E-1 3.06056E-1 3.15827E-1 3.18909E-1 3.41997E-1 3.4558E-1 3.4758E-1 3.46022E-1 3.45622E-1 3.46022E-1 3.78704E-1 4.66635E-1 5.30656E-1 4.45549E-1 4.8793E-1 5.30619E-1 5.6906E-1 6.3083E-1 6.60624E-1 6.25854E-1 6.2491E-1 6.39697E-1 6.50086E-1 6.50249E-1 6.16335E-1 6.33075E-1 6.42285E-1 6.2802E-1 6.18097E-1 5.94125E-1 6.07908E-1 6.01041E-1 5.97464E-1 6.24454E-1 6.27698E-1 6.12837E-1 6.23387E-1 5.89582E-1 5.25379E-1 4.95367E-1 5.41977E-1 5.99643E-1 6.29293E-1 5.95481E-1 5.42176E-1 5.48778E-1 5.65568E-1 5.21904E-1 5.06151E-1 4.98753E-1 4.75573E-1 4.53838E-1 4.31855E-1 4.03345E-1 3.38457E-1 2.97655E-1 3.45511E-1 3.96752E-1 4.1789E-1 4.01989E-1 3.63383E-1 2.91803E-1 3.01108E-1 3.59981E-1 4.36729E-1 4.86102E-1 4.96069E-1 5.1386E-1 5.03732E-1 4.61861E-1 4.2534E-1 4.16836E-1 4.04072E-1 3.93518E-1 3.76989E-1 3.57221E-1 3.71526E-1 3.4828E-1 3.12932E-1 3.50016E-1 3.80163E-1 3.8365E-1 3.70953E-1 3.89655E-1 3.96036E-1 4.01276E-1 3.76115E-1 3.06165E-1 2.74568E-1 2.90847E-1 3.24336E-1 3.18044E-1 2.99039E-1 2.62628E-1 2.67554E-1 4.27285E-1 5.73922E-1 5.84912E-1 5.98677E-1 5.8866E-1 6.05671E-1 6.12184E-1 6.32476E-1 6.26191E-1 6.25541E-1 5.98844E-1 6.39961E-1 6.30119E-1 5.55134E-1 5.12131E-1 5.18092E-1 5.53847E-1 5.4354E-1 6.26326E-1 6.02088E-1 5.56691E-1 4.07628E-1 3.3363E-1 6.30611E-1 4.98226E-1 4.21722E-1 2.61012E-1 3.68155E-1 -9999 -9999 -9999 -9999 -9999 -9999 -9999 -9999 -9999 -9999 -9999 -9999 -9999 -9999 -9999 -9999 -9999 -9999 -9999 -9999 -9999 -9999 -9999 -9999 -9999 -9999 -9999 -9999 -9999 -9999 -9999 -9999 -9999 -9999 -9999 -9999 -9999 -9999 -9999 -9999 -9999
-9999 -9999 -9999 -9999 -9999 -9999 -9999 -9999 -9999 -9999 -9999 -9999 -9999 -9999 -9999 -9999 -9999 -9999 -9999 -9999 -9999 -9999 -9999 -9999 -9999 -9999 -9999 -9999 -9999 -9999 -9999 -9999 -9999 -9999 -9999 -9999 -9999 -9999 -9999 -9999 -9999 -9999 -9999 -9999 -9999 -9999 -9999 -9999 -9999 -9999 -9999 -9999 -9999 -9999 -9999 -9999 -9999 -9999 -9999 -9999 -9999 -9999 -9999 -9999 -9999 -9999 -9999 -9999 -9999 -9999 -9999 -9999 -9999 -9999 -9999 -9999 -9999 -9999 -9999 2.03608E-1 2.06606E-1 2.07325E-1 2.08711E-1 2.08156E-1 2.05126E-1 1.83401E-1 1.78974E-1 1.76084E-1 1.74766E-1 2.03565E-1 3.00561E-1 4.2283E-1 5.07841E-1 5.29444E-1 5.29499E-1 4.82723E-1 4.19274E-1 3.45918E-1 2.92894E-1 2.70774E-1 2.81186E-1 2.92641E-1 2.98535E-1 3.22754E-1 3.27018E-1 3.30141E-1 3.48426E-1 3.48426E-1 3.46422E-1 3.45222E-1 3.517E-1 4.03858E-1 4.24609E-1 4.66657E-1 4.87905E-1 5.26654E-1 5.69114E-1 6.30918E-1 6.6399E-1 6.25619E-1 5.95623E-1 6.28739E-1 6.43411E-1 6.59118E-1 6.26429E-1 6.25935E-1 6.20907E-1 6.14247E-1 6.0047E-1 6.27725E-1 6.2767E-1 6.24392E-1 6.07065E-1 6.51416E-1 6.14879E-1 6.42368E-1 5.88905E-1 5.62433E-1 5.32466E-1 5.69209E-1 6.02979E-1 6.29158E-1 6.08771E-1 5.62372E-1 5.2721E-1 5.27168E-1 5.08648E-1 4.92361E-1 4.96743E-1 4.63832E-1 4.3909E-1 4.21502E-1 4.18064E-1 4.01831E-1 3.57136E-1 3.20963E-1 3.61453E-1 4.33348E-1 4.57234E-1 4.55353E-1 4.53647E-1 3.57791E-1 3.5237E-1 4.19851E-1 4.5177E-1 4.9579E-1 5.24449E-1 5.27351E-1 4.88247E-1 4.54114E-1 4.27095E-1 4.13794E-1 3.83923E-1 3.60688E-1 3.56607E-1 3.58386E-1 3.4972E-1 3.06659E-1 2.84244E-1 3.20359E-1 3.79297E-1 3.94043E-1 4.04152E-1 4.23162E-1 4.36016E-1 4.30402E-1 4.20961E-1 3.93152E-1 3.22766E-1 2.83512E-1 2.84462E-1 2.61874E-1 2.5217E-1 2.58188E-1 3.03645E-1 4.45255E-1 5.63952E-1 5.78008E-1 4.86645E-1 5.20869E-1 5.51236E-1 5.61313E-1 5.71132E-1 5.8789E-1 6.73119E-1 6.53418E-1 6.67202E-1 5.98755E-1 5.61899E-1 5.76033E-1 5.96488E-1 6.57715E-1 6.37435E-1 6.42273E-1 4.96209E-1 6.42245E-1 6.53817E-1 6.62791E-1 5.62986E-1 6.20731E-1 3.50108E-1 2.63252E-1 4.69642E-1 -9999 -9999 -9999 -9999 -9999 -9999 -9999 -9999 -9999 -9999 -9999 -9999 -9999 -9999 -9999 -9999 -9999 -9999 -9999 -9999 -9999 -9999 -9999 -9999 -9999 -9999 -9999 -9999 -9999 -9999 -9999 -9999 -9999 -9999 -9999 -9999 -9999 -9999 -9999 -9999 -9999
-9999 -9999 -9999 -9999 -9999 -9999 -9999 -9999 -9999 -9999 -9999 -9999 -9999 -9999 -9999 -9999 -9999 -9999 -9999 -9999 -9999 -9999 -9999 -9999 -9999 -9999 -9999 -9999 -9999 -9999 -9999 -9999 -9999 -9999 -9999 -9999 -9999 -9999 -9999 -9999 -9999 -9999 -9999 -9999 -9999 -9999 -9999 -9999 -9999 -9999 -9999 -9999 -9999 -9999 -9999 -9999 -9999 -9999 -9999 -9999 -9999 -9999 -9999 -9999 -9999 -9999 -9999 -9999 -9999 -9999 -9999 -9999 -9999 -9999 -9999 -9999 -9999 -9999 2.03608E-1 2.05511E-1 2.09092E-1 2.09548E-1 2.10107E-1 1.95588E-1 2.04751E-1 1.98816E-1 1.79217E-1 1.7311E-1 1.78126E-1 2.25544E-1 3.31364E-1 4.64824E-1 5.29442E-1 5.50825E-1 5.04164E-1 4.40294E-1 3.98675E-1 3.17328E-1 2.70091E-1 2.53995E-1 2.83662E-1 2.92303E-1 3.00386E-1 3.25075E-1 3.30141E-1 3.30195E-1 3.31765E-1 3.31372E-1 3.27848E-1 3.2324E-1 3.27518E-1 3.59825E-1 4.24555E-1 4.66622E-1 4.4149E-1 4.83873E-1 5.47945E-1 6.10706E-1 6.67316E-1 6.32869E-1 6.14908E-1 6.36063E-1 6.3999E-1 6.52551E-1 6.26392E-1 6.28777E-1 6.20327E-1 6.30258E-1 6.25103E-1 6.12729E-1 6.09396E-1 6.28326E-1 6.4904E-1 6.39909E-1 5.89318E-1 6.23035E-1 6.36248E-1 6.29472E-1 6.22809E-1 6.32914E-1 6.29207E-1 6.24909E-1 5.68916E-1 5.52274E-1 4.91977E-1 4.75216E-1 4.78772E-1 4.37206E-1 4.59052E-1 4.44107E-1 4.12627E-1 3.73545E-1 3.59294E-1 3.88287E-1 3.93528E-1 3.64678E-1 3.2371E-1 3.50955E-1 4.2997E-1 4.8772E-1 4.85526E-1 4.61444E-1 4.32726E-1 4.7893E-1 5.0512E-1 5.32931E-1 5.4272E-1 5.06303E-1 4.75858E-1 4.58019E-1 4.32369E-1 4.07716E-1 3.94012E-1 3.72064E-1 3.63476E-1 3.7582E-1 3.71839E-1 3.46733E-1 3.08076E-1 3.38561E-1 3.82542E-1 3.9898E-1 4.30383E-1 4.39816E-1 4.43568E-1 4.43422E-1 4.56984E-1 4.47676E-1 4.42374E-1 3.96634E-1 3.51516E-1 2.90978E-1 2.70562E-1 3.11487E-1 3.39289E-1 4.32535E-1 4.88489E-1 4.86051E-1 4.55112E-1 4.16356E-1 4.73218E-1 4.82153E-1 4.92967E-1 4.87775E-1 5.18258E-1 5.35041E-1 5.54831E-1 6.66698E-1 6.50466E-1 6.54323E-1 6.73607E-1 6.18574E-1 5.34987E-1 6.30917E-1 6.54527E-1 3.91234E-1 4.53551E-1 3.74813E-1 6.45568E-1 5.41274E-1 3.2177E-1 3.17292E-1 5.47557E-1 -9999 -9999 -9999 -9999 -9999 -9999 -9999 -9999 -9999 -9999 -9999 -9999 -9999 -9999 -9999 -9999 -9999 -9999 -9999 -9999 -9999 -9999 -9999 -9999 -9999 -9999 -9999 -9999 -9999 -9999 -9999 -9999 -9999 -9999 -9999 -9999 -9999 -9999 -9999 -9999 -9999
-9999 -9999 -9999 -9999 -9999 -9999 -9999 -9999 -9999 -9999 -9999 -9999 -9999 -9999 -9999 -9999 -9999 -9999 -9999 -9999 -9999 -9999 -9999 -9999 -9999 -9999 -9999 -9999 -9999 -9999 -9999 -9999 -9999 -9999 -9999 -9999 -9999 -9999 -9999 -9999 -9999 -9999 -9999 -9999 -9999 -9999 -9999 -9999 -9999 -9999 -9999 -9999 -9999 -9999 -9999 -9999 -9999 -9999 -9999 -9999 -9999 -9999 -9999 -9999 -9999 -9999 -9999 -9999 -9999 -9999 -9999 -9999 -9999 -9999 -9999 -9999 -9999 -9999 2.05784E-1 2.07984E-1 2.0899E-1 2.1123E-1 2.1123E-1 1.93385E-1 1.92075E-1 2.00417E-1 1.79217E-1 1.7311E-1 1.79343E-1 2.13343E-1 3.30583E-1 4.6508E-1 5.50788E-1 5.46875E-1 4.82777E-1 4.1941E-1 3.78456E-1 2.91552E-1 2.51058E-1 2.5564E-1 2.6469E-1 2.76117E-1 3.015E-1 3.08626E-1 3.09064E-1 3.11723E-1 3.1325E-1 3.12868E-1 3.07239E-1 3.06484E-1 3.25569E-1 3.338E-1 3.83595E-1 4.20748E-1 4.41568E-1 4.83741E-1 5.26645E-1 5.90085E-1 6.4713E-1 6.53625E-1 6.39983E-1 6.60407E-1 6.50074E-1 6.5161E-1 6.45738E-1 6.39976E-1 6.28584E-1 6.20185E-1 6.01688E-1 5.99358E-1 6.20524E-1 6.49338E-1 6.26852E-1 5.79088E-1 5.44356E-1 5.68732E-1 5.92971E-1 6.09766E-1 6.26055E-1 6.18311E-1 5.85337E-1 5.95686E-1 5.36039E-1 4.92243E-1 4.21515E-1 3.72291E-1 3.59238E-1 3.69222E-1 4.28596E-1 4.13945E-1 4.02082E-1 3.52917E-1 3.44525E-1 3.95131E-1 4.35078E-1 4.47993E-1 3.51201E-1 2.72522E-1 3.43932E-1 4.71851E-1 5.0258E-1 5.18242E-1 5.18255E-1 4.95958E-1 5.32975E-1 5.62332E-1 5.36146E-1 5.16654E-1 4.90387E-1 4.77928E-1 4.56171E-1 4.25557E-1 3.8725E-1 3.8548E-1 3.79994E-1 3.76244E-1 3.68388E-1 3.65444E-1 3.32337E-1 3.75476E-1 4.01255E-1 4.13846E-1 4.37791E-1 4.24853E-1 4.03722E-1 3.91941E-1 3.99241E-1 3.99434E-1 4.38082E-1 4.64952E-1 4.69528E-1 4.12516E-1 3.51696E-1 3.35655E-1 4.49669E-1 4.73533E-1 4.39493E-1 4.42984E-1 3.91981E-1 3.29818E-1 3.74102E-1 3.80362E-1 3.61163E-1 3.39463E-1 3.62054E-1 4.50526E-1 5.02799E-1 5.65335E-1 5.05548E-1 4.87273E-1 5.57749E-1 5.23661E-1 5.12859E-1 5.31627E-1 5.3085E-1 5.6529E-1 6.57896E-1 2.99379E-1 4.57145E-1 5.68267E-1 3.89707E-1 4.21987E-1 5.05234E-1 -9999 -9999 -9999 -9999 -9999 -9999 -9999 -9999 -9999 -9999 -9999 -9999 -9999 -9999 -9999 -9999 -9999 -9999 -9999 -9999 -9999 -9999 -9999 -9999 -9999 -9999 -9999 -9999 -9999 -9999 -9999 -9999 -9999 -9999 -9999 -9999 -9999 -9999 -9999 -9999 -9999
-9999 -9999 -9999 -9999 -9999 -9999 -9999 -9999 -9999 -9999 -9999 -9999 -9999 -9999 -9999 -9999 -9999 -9999 -9999 -9999 -9999 -9999 -9999 -9999 -9999 -9999 -9999 -9999 -9999 -9999 -9999 -9999 -9999 -9999 -9999 -9999 -9999 -9999 -9999 -9999 -9999 -9999 -9999 -9999 -9999 -9999 -9999 -9999 -9999 -9999 -9999 -9999 -9999 -9999 -9999 -9999 -9999 -9999 -9999 -9999 -9999 -9999 -9999 -9999 -9999 -9999 -9999 -9999 -9999 -9999 -9999 -9999 -9999 -9999 -9999 -9999 -9999 2.11327E-1 2.11327E-1 2.10387E-1 1.97721E-1 1.99607E-1 2.00421E-1 1.95767E-1 1.92336E-1 1.86923E-1 1.76678E-1 1.72406E-1 1.774E-1 2.0707E-1 2.87581E-1 4.43807E-1 5.50781E-1 5.25535E-1 4.61456E-1 3.98842E-1 3.55097E-1 2.72587E-1 2.35744E-1 2.40774E-1 2.66054E-1 2.75765E-1 2.83588E-1 3.0454E-1 3.08685E-1 3.11342E-1 3.12868E-1 3.09891E-1 3.08374E-1 3.06484E-1 3.06861E-1 3.12558E-1 3.60169E-1 4.62837E-1 5.26859E-1 5.05433E-1 5.44025E-1 5.86141E-1 5.65391E-1 6.62691E-1 6.47105E-1 6.62812E-1 6.4904E-1 6.45655E-1 6.319E-1 6.17941E-1 6.38164E-1 6.41277E-1 6.42876E-1 6.32709E-1 6.39939E-1 6.06571E-1 5.72197E-1 5.01071E-1 4.30783E-1 4.22406E-1 4.65032E-1 5.67704E-1 6.09249E-1 6.25658E-1 5.69083E-1 5.58976E-1 5.32172E-1 4.86314E-1 4.07927E-1 3.62149E-1 3.86939E-1 3.88741E-1 4.22818E-1 4.39174E-1 4.15082E-1 4.17542E-1 3.67227E-1 4.24293E-1 4.76357E-1 4.98623E-1 3.79599E-1 2.63985E-1 2.85259E-1 3.43021E-1 3.83138E-1 4.39016E-1 5.22012E-1 5.45746E-1 5.42638E-1 5.65147E-1 5.27272E-1 4.84104E-1 4.63772E-1 4.59904E-1 4.30583E-1 4.07664E-1 3.999E-1 3.6635E-1 3.61314E-1 3.67886E-1 3.7104E-1 3.2845E-1 3.3256E-1 3.69907E-1 3.81242E-1 4.06971E-1 4.22971E-1 4.07211E-1 3.71143E-1 3.37367E-1 3.3793E-1 3.44269E-1 3.53474E-1 4.0642E-1 4.48899E-1 4.7774E-1 4.05142E-1 4.12591E-1 4.71541E-1 4.34558E-1 3.81059E-1 3.96377E-1 3.51847E-1 3.00074E-1 3.29784E-1 3.43753E-1 2.75035E-1 2.29717E-1 2.49088E-1 3.47252E-1 5.12717E-1 5.10584E-1 4.12206E-1 3.12408E-1 2.9727E-1 2.70367E-1 2.9978E-1 2.80942E-1 2.57217E-1 3.78977E-1 5.91108E-1 6.26707E-1 2.652E-1 2.19678E-1 6.14015E-1 5.82138E-1 5.78077E-1 5.87076E-1 -9999 -9999 -9999 -9999 -9999 -9999 -9999 -9999 -9999 -9999 -9999 -9999 -9999 -9999 -9999 -9999 -9999 -9999 -9999 -9999 -9999 -9999 -9999 -9999 -9999 -9999 -9999 -9999 -9999 -9999 -9999 -9999 -9999 -9999 -9999 -9999 -9999 -9999 -9999 -9999
-9999 -9999 -9999 -9999 -9999 -9999 -9999 -9999 -9999 -9999 -9999 -9999 -9999 -9999 -9999 -9999 -9999 -9999 -9999 -9999 -9999 -9999 -9999 -9999 -9999 -9999 -9999 -9999 -9999 -9999 -9999 -9999 -9999 -9999 -9999 -9999 -9999 -9999 -9999 -9999 -9999 -9999 -9999 -9999 -9999 -9999 -9999 -9999 -9999 -9999 -9999 -9999 -9999 -9999 -9999 -9999 -9999 -9999 -9999 -9999 -9999 -9999 -9999 -9999 -9999 -9999 -9999 -9999 -9999 -9999 -9999 -9999 -9999 -9999 -9999 -9999 2.13585E-1 2.14723E-1 2.1558E-1 2.13778E-1 2.00965E-1 2.02881E-1 2.14843E-1 1.97371E-1 1.9286E-1 1.84295E-1 1.76918E-1 1.71007E-1 1.71111E-1 1.86481E-1 2.4303E-1 3.6122E-1 4.6138E-1 5.25562E-1 4.61447E-1 3.95055E-1 3.36005E-1 2.70852E-1 2.35122E-1 2.37611E-1 2.48186E-1 2.74711E-1 2.8287E-1 2.84724E-1 2.89812E-1 2.92748E-1 2.90986E-1 2.91353E-1 2.89885E-1 2.88058E-1 2.87694E-1 3.0618E-1 3.40905E-1 4.84198E-1 6.10895E-1 5.86378E-1 4.80179E-1 5.22819E-1 5.44137E-1 5.65365E-1 6.2728E-1 6.52484E-1 6.1798E-1 5.93161E-1 5.90032E-1 6.24942E-1 5.90643E-1 6.16785E-1 6.27031E-1 6.2016E-1 6.23608E-1 5.92891E-1 5.82226E-1 5.59708E-1 4.93386E-1 4.19438E-1 4.04298E-1 4.40331E-1 5.9191E-1 6.09225E-1 5.75726E-1 5.23812E-1 4.87801E-1 4.7225E-1 4.27778E-1 4.28927E-1 4.59749E-1 4.31579E-1 4.54554E-1 4.94355E-1 4.70474E-1 4.59923E-1 3.87541E-1 4.20583E-1 4.98424E-1 5.18205E-1 3.84671E-1 2.72784E-1 2.82352E-1 3.50132E-1 3.74083E-1 3.53131E-1 4.29417E-1 5.35499E-1 5.88458E-1 5.87741E-1 5.29927E-1 4.98986E-1 4.75885E-1 4.52331E-1 4.32382E-1 4.25486E-1 4.18676E-1 3.95244E-1 3.68357E-1 3.54159E-1 3.1351E-1 2.98975E-1 3.08665E-1 3.62095E-1 3.86511E-1 4.0865E-1 4.04244E-1 3.91027E-1 3.54344E-1 3.08552E-1 3.11003E-1 3.17141E-1 3.13028E-1 3.53744E-1 3.88904E-1 3.89804E-1 3.91306E-1 3.95417E-1 4.43559E-1 4.11841E-1 3.80171E-1 3.53784E-1 3.233E-1 2.68818E-1 2.97455E-1 3.23042E-1 2.57468E-1 1.91886E-1 1.98063E-1 3.12495E-1 4.47517E-1 3.92044E-1 2.69184E-1 1.86437E-1 1.57269E-1 1.65748E-1 1.86204E-1 1.75664E-1 1.81863E-1 2.86343E-1 3.70304E-1 4.2313E-1 5.70515E-1 6.60384E-1 6.03198E-1 6.04846E-1 6.06761E-1 5.87925E-1 -9999 -9999 -9999 -9999 -9999 -9999 -9999 -9999 -9999 -9999 -9999 -9999 -9999 -9999 -9999 -9999 -9999 -9999 -9999 -9999 -9999 -9999 -9999 -9999 -9999 -9999 -9999 -9999 -9999 -9999 -9999 -9999 -9999 -9999 -9999 -9999 -9999 -9999 -9999 -9999
-9999 -9999 -9999 -9999 -9999 -9999 -9999 -9999 -9999 -9999 -9999 -9999 -9999 -9999 -9999 -9999 -9999 -9999 -9999 -9999 -9999 -9999 -9999 -9999 -9999 -9999 -9999 -9999 -9999 -9999 -9999 -9999 -9999 -9999 -9999 -9999 -9999 -9999 -9999 -9999 -9999 -9999 -9999 -9999 -9999 -9999 -9999 -9999 -9999 -9999 -9999 -9999 -9999 -9999 -9999 -9999 -9999 -9999 -9999 -9999 -9999 -9999 -9999 -9999 -9999 -9999 -9999 -9999 -9999 -9999 -9999 -9999 -9999 -9999 -9999 2.14153E-1 2.15008E-1 2.14438E-1 1.98797E-1 2.15207E-1 2.02606E-1 2.01712E-1 2.01987E-1 1.98447E-1 1.93385E-1 1.85809E-1 1.78369E-1 1.71472E-1 1.68108E-1 1.79236E-1 2.15298E-1 2.93715E-1 3.78184E-1 4.19412E-1 4.57525E-1 3.74927E-1 3.36015E-1 2.53102E-1 2.16074E-1 2.19312E-1 2.44939E-1 2.53791E-1 2.57856E-1 2.63996E-1 2.69901E-1 2.90544E-1 2.71736E-1 2.71032E-1 2.7068E-1 2.8624E-1 2.8198E-1 2.84504E-1 3.40077E-1 4.41736E-1 6.27234E-1 5.44261E-1 4.5888E-1 5.22743E-1 5.44104E-1 5.86285E-1 6.62486E-1 6.25137E-1 5.97072E-1 6.02027E-1 5.73788E-1 6.0894E-1 5.89413E-1 5.8581E-1 5.95907E-1 6.16822E-1 6.20226E-1 6.06574E-1 6.20102E-1 6.22247E-1 5.80559E-1 5.50209E-1 5.06437E-1 4.34234E-1 5.55263E-1 6.0917E-1 5.68964E-1 5.35397E-1 5.13806E-1 4.66576E-1 4.25562E-1 4.76666E-1 5.05734E-1 4.46018E-1 4.54799E-1 5.1997E-1 5.17597E-1 4.58744E-1 4.1249E-1 4.73166E-1 5.26343E-1 5.73097E-1 3.8642E-1 3.03566E-1 3.20327E-1 3.98736E-1 4.88936E-1 4.59936E-1 4.89955E-1 5.59283E-1 6.01514E-1 5.55606E-1 5.55802E-1 5.52705E-1 5.19239E-1 4.92577E-1 4.73968E-1 4.45046E-1 4.32459E-1 4.1716E-1 4.16836E-1 3.77993E-1 3.18209E-1 2.83897E-1 2.85903E-1 3.20413E-1 3.68232E-1 3.97223E-1 3.9628E-1 3.68147E-1 3.50677E-1 3.33977E-1 3.34316E-1 3.47268E-1 3.58772E-1 3.88978E-1 3.7908E-1 3.85036E-1 3.75006E-1 3.79791E-1 3.99747E-1 3.9788E-1 3.83322E-1 3.01909E-1 2.69589E-1 2.44518E-1 2.69629E-1 2.70292E-1 2.25962E-1 1.8255E-1 1.96092E-1 2.97319E-1 3.76145E-1 2.98737E-1 2.00955E-1 1.60316E-1 1.45833E-1 1.4653E-1 1.63786E-1 1.71845E-1 1.8595E-1 2.19997E-1 2.23446E-1 2.78203E-1 4.30627E-1 5.77061E-1 6.14446E-1 6.07844E-1 5.8794E-1 5.88345E-1 -9999 -9999 -9999 -9999 -9999 -9999 -9999 -9999 -9999 -9999 -9999 -9999 -9999 -9999 -9999 -9999 -9999 -9999 -9999 -9999 -9999 -9999 -9999 -9999 -9999 -9999 -9999 -9999 -9999 -9999 -9999 -9999 -9999 -9999 -9999 -9999 -9999 -9999 -9999 -9999
-9999 -9999 -9999 -9999 -9999 -9999 -9999 -9999 -9999 -9999 -9999 -9999 -9999 -9999 -9999 -9999 -9999 -9999 -9999 -9999 -9999 -9999 -9999 -9999 -9999 -9999 -9999 -9999 -9999 -9999 -9999 -9999 -9999 -9999 -9999 -9999 -9999 -9999 -9999 -9999 -9999 -9999 -9999 -9999 -9999 -9999 -9999 -9999 -9999 -9999 -9999 -9999 -9999 -9999 -9999 -9999 -9999 -9999 -9999 -9999 -9999 -9999 -9999 -9999 -9999 -9999 -9999 -9999 -9999 -9999 -9999 -9999 -9999 -9999 -9999 2.13869E-1 2.14438E-1 1.99965E-1 1.98258E-1 2.00965E-1 2.02332E-1 2.01164E-1 2.01712E-1 1.98988E-1 1.92252E-1 1.87846E-1 1.82546E-1 1.73697E-1 1.57896E-1 1.75363E-1 1.88719E-1 2.23816E-1 2.79943E-1 3.37251E-1 3.74907E-1 3.74918E-1 3.17268E-1 2.31158E-1 2.1317E-1 2.14908E-1 2.22596E-1 2.28084E-1 2.36854E-1 2.6023E-1 2.66415E-1 2.66485E-1 2.67529E-1 2.67181E-1 2.66485E-1 2.63447E-1 2.78758E-1 2.78758E-1 3.04673E-1 3.55872E-1 4.58781E-1 4.16858E-1 4.37553E-1 5.01316E-1 5.46472E-1 5.88545E-1 6.69056E-1 6.42232E-1 6.42257E-1 6.24797E-1 6.08071E-1 5.82354E-1 5.13352E-1 5.3796E-1 6.16242E-1 6.43948E-1 6.6063E-1 6.49409E-1 6.62703E-1 6.29329E-1 5.98843E-1 6.75166E-1 6.06965E-1 5.19602E-1 5.21246E-1 5.68396E-1 5.85423E-1 5.58331E-1 5.33449E-1 4.71345E-1 4.7029E-1 5.1671E-1 5.08383E-1 4.36397E-1 4.87249E-1 5.51144E-1 5.54378E-1 4.66845E-1 4.58623E-1 5.54246E-1 6.21198E-1 5.22847E-1 4.07472E-1 4.15669E-1 4.25208E-1 4.69326E-1 5.39735E-1 5.58879E-1 5.56096E-1 6.08316E-1 5.81641E-1 5.28146E-1 4.98881E-1 5.15762E-1 5.03041E-1 4.59769E-1 4.43128E-1 4.50549E-1 4.30692E-1 4.17149E-1 4.2689E-1 3.77013E-1 3.40248E-1 3.0587E-1 3.03662E-1 3.06729E-1 3.47487E-1 3.81768E-1 3.88376E-1 3.69065E-1 3.47305E-1 3.56304E-1 3.74699E-1 3.87779E-1 3.97051E-1 3.99974E-1 3.64012E-1 3.81894E-1 4.04234E-1 3.8095E-1 3.65796E-1 3.87013E-1 3.51285E-1 2.58157E-1 2.38859E-1 2.29406E-1 2.3696E-1 2.23171E-1 2.17152E-1 1.82129E-1 2.01981E-1 2.58397E-1 2.87803E-1 2.62769E-1 1.83393E-1 1.72772E-1 2.05341E-1 2.88022E-1 3.51024E-1 3.98337E-1 2.83564E-1 2.62976E-1 2.42741E-1 2.91519E-1 4.07323E-1 5.72939E-1 5.96593E-1 6.07734E-1 5.88178E-1 -9999 -9999 -9999 -9999 -9999 -9999 -9999 -9999 -9999 -9999 -9999 -9999 -9999 -9999 -9999 -9999 -9999 -9999 -9999 -9999 -9999 -9999 -9999 -9999 -9999 -9999 -9999 -9999 -9999 -9999 -9999 -9999 -9999 -9999 -9999 -9999 -9999 -9999 -9999 -9999 -9999
-9999 -9999 -9999 -9999 -9999 -9999 -9999 -9999 -9999 -9999 -9999 -9999 -9999 -9999 -9999 -9999 -9999 -9999 -9999 -9999 -9999 -9999 -9999 -9999 -9999 -9999 -9999 -9999 -9999 -9999 -9999 -9999 -9999 -9999 -9999 -9999 -9999 -9999 -9999 -9999 -9999 -9999 -9999 -9999 -9999 -9999 -9999 -9999 -9999 -9999 -9999 -9999 -9999 -9999 -9999 -9999 -9999 -9999 -9999 -9999 -9999 -9999 -9999 -9999 -9999 -9999 -9999 -9999 -9999 -9999 -9999 -9999 -9999 -9999 -9999 1.96747E-1 1.98887E-1 1.9799E-1 1.99336E-1 2.00693E-1 1.99801E-1 2.01987E-1 2.03088E-1 1.99191E-1 1.95424E-1 1.90685E-1 1.85718E-1 1.80711E-1 1.75603E-1 1.63902E-1 1.81362E-1 1.92114E-1 2.16708E-1 2.32699E-1 2.95937E-1 3.32559E-1 2.7364E-1 2.21396E-1 1.94956E-1 1.96847E-1 2.13443E-1 2.211E-1 2.31495E-1 2.39414E-1 2.42707E-1 2.46643E-1 2.47967E-1 2.45655E-1 2.42779E-1 2.58654E-1 2.56959E-1 2.56621E-1 3.01002E-1 3.74711E-1 3.45392E-1 3.87366E-1 4.3711E-1 4.81602E-1 4.82446E-1 5.03869E-1 5.67725E-1 6.2956E-1 6.59206E-1 6.26993E-1 6.02584E-1 5.87986E-1 5.04183E-1 5.44943E-1 6.19205E-1 6.43977E-1 6.82064E-1 6.7888E-1 6.79068E-1 6.62697E-1 6.25942E-1 6.91766E-1 6.3882E-1 6.27377E-1 6.0331E-1 6.1821E-1 5.71629E-1 5.50613E-1 4.8002E-1 4.87663E-1 5.49466E-1 5.69922E-1 5.09625E-1 4.39311E-1 5.37155E-1 5.95132E-1 6.05085E-1 5.18272E-1 4.98179E-1 6.28184E-1 6.11456E-1 4.64734E-1 4.87249E-1 5.48609E-1 5.78714E-1 5.59253E-1 5.49773E-1 5.65808E-1 6.07862E-1 5.95597E-1 5.58874E-1 5.20591E-1 4.80522E-1 4.78539E-1 4.82424E-1 4.34694E-1 4.18688E-1 4.10316E-1 3.91061E-1 3.84149E-1 3.84046E-1 3.74547E-1 3.64586E-1 3.5741E-1 3.73052E-1 3.83598E-1 3.77102E-1 3.74847E-1 3.69408E-1 3.4622E-1 2.8935E-1 2.94665E-1 3.15072E-1 3.25766E-1 3.4667E-1 3.61768E-1 3.57862E-1 3.54397E-1 3.87082E-1 3.76821E-1 3.58285E-1 3.7431E-1 3.4356E-1 2.58595E-1 2.3324E-1 2.26895E-1 2.37129E-1 2.63934E-1 2.89976E-1 2.77342E-1 2.17119E-1 2.1592E-1 2.0176E-1 1.91505E-1 1.58994E-1 1.63345E-1 2.76194E-1 4.13635E-1 5.64524E-1 6.40859E-1 5.81503E-1 5.5696E-1 3.79913E-1 4.46596E-1 5.48808E-1 5.59658E-1 6.03403E-1 5.8807E-1 -9999 -9999 -9999 -9999 -9999 -9999 -9999 -9999 -9999 -9999 -9999 -9999 -9999 -9999 -9999 -9999 -9999 -9999 -9999 -9999 -9999 -9999 -9999 -9999 -9999 -9999 -9999 -9999 -9999 -9999 -9999 -9999 -9999 -9999 -9999 -9999 -9999 -9999 -9999 -9999 -9999 -9999
-9999 -9999 -9999 -9999 -9999 -9999 -9999 -9999 -9999 -9999 -9999 -9999 -9999 -9999 -9999 -9999 -9999 -9999 -9999 -9999 -9999 -9999 -9999 -9999 -9999 -9999 -9999 -9999 -9999 -9999 -9999 -9999 -9999 -9999 -9999 -9999 -9999 -9999 -9999 -9999 -9999 -9999 -9999 -9999 -9999 -9999 -9999 -9999 -9999 -9999 -9999 -9999 -9999 -9999 -9999 -9999 -9999 -9999 -9999 -9999 -9999 -9999 -9999 -9999 -9999 -9999 -9999 -9999 -9999 -9999 -9999 -9999 -9999 -9999 -9999 1.96216E-1 1.99425E-1 1.99878E-1 2.01511E-1 2.01784E-1 1.99259E-1 2.00345E-1 2.02262E-1 2.00281E-1 1.97299E-1 1.94361E-1 1.90346E-1 1.89049E-1 1.84958E-1 1.78894E-1 1.79385E-1 1.82359E-1 1.82532E-1 1.88398E-1 1.99603E-1 2.23803E-1 2.1666E-1 1.93082E-1 1.907E-1 1.91194E-1 1.95202E-1 2.00952E-1 2.23507E-1 2.29041E-1 2.36584E-1 2.42057E-1 2.44341E-1 2.39532E-1 2.37602E-1 2.36004E-1 2.49279E-1 2.52993E-1 3.3738E-1 5.01618E-1 5.22886E-1 3.83883E-1 4.28432E-1 4.60694E-1 4.73759E-1 5.88163E-1 6.48966E-1 6.59033E-1 6.33822E-1 6.37089E-1 6.09614E-1 6.18725E-1 5.43022E-1 5.46491E-1 6.23604E-1 6.45981E-1 6.8547E-1 6.91838E-1 6.52753E-1 6.36046E-1 6.39297E-1 6.72313E-1 6.58979E-1 6.68673E-1 6.54201E-1 6.76959E-1 6.47473E-1 5.54279E-1 4.54146E-1 4.90288E-1 5.96735E-1 5.97954E-1 5.47564E-1 5.38647E-1 5.68641E-1 6.31899E-1 5.95494E-1 5.52846E-1 5.56091E-1 6.58193E-1 6.18483E-1 5.07551E-1 5.58932E-1 6.153E-1 6.1837E-1 6.11788E-1 6.18179E-1 6.04431E-1 5.99684E-1 5.84744E-1 5.46748E-1 5.28189E-1 4.92277E-1 4.55291E-1 4.4281E-1 4.18176E-1 4.21248E-1 4.13985E-1 4.13327E-1 4.05562E-1 3.96608E-1 4.01014E-1 3.96395E-1 3.82311E-1 3.88022E-1 4.05913E-1 4.00088E-1 3.97119E-1 3.56306E-1 3.04252E-1 2.78834E-1 2.78411E-1 2.70124E-1 2.74909E-1 2.95565E-1 2.99994E-1 3.05155E-1 3.24182E-1 3.4204E-1 3.74677E-1 3.57569E-1 3.59341E-1 3.27009E-1 3.0875E-1 2.54789E-1 2.23678E-1 2.60066E-1 3.36893E-1 4.27526E-1 4.26755E-1 3.4104E-1 3.04959E-1 2.35336E-1 1.72749E-1 1.51472E-1 1.55378E-1 2.03013E-1 3.464E-1 5.24494E-1 6.33051E-1 4.73752E-1 4.09617E-1 5.57285E-1 6.14566E-1 6.10757E-1 5.84036E-1 5.84616E-1 -9999 -9999 -9999 -9999 -9999 -9999 -9999 -9999 -9999 -9999 -9999 -9999 -9999 -9999 -9999 -9999 -9999 -9999 -9999 -9999 -9999 -9999 -9999 -9999 -9999 -9999 -9999 -9999 -9999 -9999 -9999 -9999 -9999 -9999 -9999 -9999 -9999 -9999 -9999 -9999 -9999 -9999 -9999
-9999 -9999 -9999 -9999 -9999 -9999 -9999 -9999 -9999 -9999 -9999 -9999 -9999 -9999 -9999 -9999 -9999 -9999 -9999 -9999 -9999 -9999 -9999 -9999 -9999 -9999 -9999 -9999 -9999 -9999 -9999 -9999 -9999 -9999 -9999 -9999 -9999 -9999 -9999 -9999 -9999 -9999 -9999 -9999 -9999 -9999 -9999 -9999 -9999 -9999 -9999 -9999 -9999 -9999 -9999 -9999 -9999 -9999 -9999 -9999 -9999 -9999 -9999 -9999 -9999 -9999 -9999 -9999 -9999 -9999 -9999 -9999 -9999 -9999 1.94631E-1 1.96747E-1 1.98527E-1 2.01511E-1 2.02881E-1 2.00345E-1 1.9953E-1 1.9953E-1 1.97568E-1 1.99463E-1 1.97838E-1 1.94026E-1 1.94292E-1 1.94558E-1 1.91851E-1 1.88719E-1 1.8513E-1 1.83362E-1 1.78808E-1 1.78317E-1 1.6694E-1 1.68041E-1 1.69695E-1 1.8297E-1 1.85255E-1 1.87267E-1 1.91194E-1 1.94932E-1 1.97914E-1 2.04888E-1 2.13269E-1 2.21356E-1 2.36004E-1 2.19593E-1 2.33782E-1 2.31579E-1 2.41192E-1 2.53327E-1 3.5662E-1 5.44415E-1 5.65588E-1 4.40325E-1 4.11291E-1 4.44787E-1 4.56063E-1 5.46371E-1 6.29342E-1 6.70677E-1 6.30381E-1 5.95844E-1 6.19912E-1 6.33464E-1 5.97484E-1 6.2956E-1 6.61863E-1 6.55991E-1 6.88771E-1 6.91159E-1 6.59375E-1 6.15713E-1 6.82045E-1 6.85351E-1 7.05053E-1 6.80471E-1 6.90113E-1 7.02681E-1 6.73572E-1 5.5951E-1 5.17677E-1 5.52409E-1 6.0132E-1 6.38236E-1 6.02006E-1 6.35192E-1 6.21875E-1 6.31241E-1 6.5069E-1 6.4104E-1 6.37763E-1 6.37824E-1 5.6263E-1 5.65914E-1 6.25129E-1 6.11669E-1 5.72452E-1 5.52845E-1 5.82304E-1 5.88525E-1 5.68782E-1 5.38634E-1 5.0502E-1 4.74189E-1 4.49486E-1 4.45783E-1 4.5126E-1 4.49655E-1 4.6454E-1 4.59309E-1 4.74638E-1 4.4291E-1 4.27102E-1 4.2549E-1 4.28967E-1 4.12567E-1 4.04999E-1 4.12875E-1 4.02152E-1 3.9732E-1 3.51204E-1 2.98626E-1 3.07941E-1 3.22461E-1 2.90543E-1 2.66228E-1 2.57032E-1 2.49838E-1 2.50154E-1 2.59018E-1 2.94388E-1 3.27631E-1 3.46032E-1 2.9201E-1 3.30748E-1 3.56719E-1 2.83899E-1 2.13973E-1 2.29588E-1 3.05828E-1 4.32805E-1 5.11467E-1 4.6638E-1 4.5536E-1 4.26081E-1 3.08972E-1 1.99437E-1 1.57737E-1 2.02135E-1 3.26191E-1 4.01447E-1 6.30187E-1 3.13611E-1 2.78454E-1 6.39036E-1 6.23548E-1 5.8436E-1 5.84869E-1 -9999 -9999 -9999 -9999 -9999 -9999 -9999 -9999 -9999 -9999 -9999 -9999 -9999 -9999 -9999 -9999 -9999 -9999 -9999 -9999 -9999 -9999 -9999 -9999 -9999 -9999 -9999 -9999 -9999 -9999 -9999 -9999 -9999 -9999 -9999 -9999 -9999 -9999 -9999 -9999 -9999 -9999 -9999 -9999
-9999 -9999 -9999 -9999 -9999 -9999 -9999 -9999 -9999 -9999 -9999 -9999 -9999 -9999 -9999 -9999 -9999 -9999 -9999 -9999 -9999 -9999 -9999 -9999 -9999 -9999 -9999 -9999 -9999 -9999 -9999 -9999 -9999 -9999 -9999 -9999 -9999 -9999 -9999 -9999 -9999 -9999 -9999 -9999 -9999 -9999 -9999 -9999 -9999 -9999 -9999 -9999 -9999 -9999 -9999 -9999 -9999 -9999 -9999 -9999 -9999 -9999 -9999 -9999 -9999 -9999 -9999 -9999 -9999 -9999 -9999 -9999 -9999 -9999 1.94894E-1 1.94267E-1 1.98527E-1 2.01784E-1 2.00891E-1 2.01712E-1 2.01438E-1 1.98378E-1 1.98378E-1 1.98108E-1 1.97568E-1 1.95091E-1 1.95358E-1 1.98863E-1 1.98816E-1 1.99089E-1 1.96377E-1 1.88658E-1 1.8608E-1 1.83287E-1 1.78486E-1 1.77994E-1 1.65243E-1 1.66636E-1 1.6822E-1 1.73499E-1 1.77445E-1 1.93054E-1 1.93304E-1 1.98189E-1 2.04038E-1 2.10088E-1 2.14496E-1 2.16282E-1 2.31266E-1 2.28153E-1 2.36417E-1 2.47689E-1 3.7629E-1 5.01699E-1 5.88949E-1 5.04196E-1 5.04063E-1 5.25271E-1 5.88377E-1 6.21255E-1 6.60861E-1 6.70734E-1 6.60657E-1 6.01936E-1 6.33603E-1 6.3382E-1 6.45958E-1 6.49197E-1 6.85578E-1 6.82299E-1 6.37466E-1 6.79052E-1 6.46046E-1 6.85245E-1 6.7177E-1 6.90517E-1 6.52682E-1 6.87006E-1 6.12894E-1 7.05059E-1 6.14581E-1 5.8397E-1 6.20582E-1 6.01452E-1 6.35097E-1 6.51589E-1 6.51194E-1 6.73495E-1 6.7318E-1 6.66838E-1 6.41115E-1 6.18366E-1 5.88665E-1 6.24639E-1 6.1453E-1 6.24504E-1 6.24793E-1 5.72462E-1 5.40328E-1 4.90031E-1 5.22001E-1 5.62577E-1 5.38651E-1 5.20323E-1 4.8363E-1 4.57444E-1 4.60808E-1 4.56063E-1 4.87719E-1 4.90243E-1 5.02946E-1 5.13624E-1 5.13583E-1 4.98863E-1 4.69967E-1 4.71959E-1 4.65993E-1 4.58226E-1 4.43309E-1 4.37953E-1 4.12911E-1 3.76649E-1 3.51735E-1 2.93021E-1 3.10551E-1 3.54453E-1 3.53378E-1 3.11011E-1 2.72437E-1 2.53193E-1 2.83773E-1 3.08596E-1 3.07278E-1 2.77729E-1 2.77962E-1 2.59136E-1 3.30827E-1 3.81798E-1 3.06448E-1 2.23841E-1 2.02493E-1 2.26039E-1 3.18442E-1 4.76007E-1 5.36827E-1 5.7177E-1 6.02537E-1 5.37994E-1 3.52756E-1 1.8787E-1 2.1089E-1 3.90078E-1 5.53033E-1 6.19922E-1 6.6561E-1 5.76631E-1 5.98109E-1 6.23181E-1 5.8468E-1 -9999 -9999 -9999 -9999 -9999 -9999 -9999 -9999 -9999 -9999 -9999 -9999 -9999 -9999 -9999 -9999 -9999 -9999 -9999 -9999 -9999 -9999 -9999 -9999 -9999 -9999 -9999 -9999 -9999 -9999 -9999 -9999 -9999 -9999 -9999 -9999 -9999 -9999 -9999 -9999 -9999 -9999 -9999 -9999 -9999
-9999 -9999 -9999 -9999 -9999 -9999 -9999 -9999 -9999 -9999 -9999 -9999 -9999 -9999 -9999 -9999 -9999 -9999 -9999 -9999 -9999 -9999 -9999 -9999 -9999 -9999 -9999 -9999 -9999 -9999 -9999 -9999 -9999 -9999 -9999 -9999 -9999 -9999 -9999 -9999 -9999 -9999 -9999 -9999 -9999 -9999 -9999 -9999 -9999 -9999 -9999 -9999 -9999 -9999 -9999 -9999 -9999 -9999 -9999 -9999 -9999 -9999 -9999 -9999 -9999 -9999 -9999 -9999 -9999 -9999 -9999 -9999 -9999 1.98887E-1 1.97547E-1 1.96385E-1 1.99607E-1 2.03157E-1 2.03365E-1 2.03641E-1 2.03641E-1 2.02202E-1 2.01651E-1 2.00281E-1 1.97238E-1 1.96968E-1 1.9832E-1 1.9991E-1 2.07163E-1 2.14374E-1 2.1526E-1 2.15555E-1 2.1526E-1 2.10878E-1 2.01793E-1 1.96034E-1 1.89389E-1 1.69405E-1 1.69167E-1 1.86492E-1 1.80211E-1 1.7969E-1 1.81472E-1 1.83531E-1 1.99567E-1 2.01806E-1 2.0806E-1 2.13607E-1 2.27535E-1 2.19669E-1 2.32967E-1 2.65864E-1 3.37406E-1 4.19474E-1 4.61514E-1 4.82803E-1 5.67921E-1 5.67898E-1 5.59528E-1 6.21526E-1 6.77219E-1 6.5745E-1 6.33351E-1 5.79163E-1 6.5233E-1 6.75801E-1 6.85479E-1 6.78958E-1 6.9166E-1 6.37064E-1 6.56844E-1 6.82348E-1 6.83961E-1 6.67695E-1 5.71575E-1 6.13043E-1 5.92455E-1 7.06073E-1 5.29291E-1 7.09081E-1 5.98295E-1 6.31676E-1 6.80886E-1 6.74407E-1 6.54621E-1 6.79991E-1 6.89349E-1 6.62453E-1 6.68896E-1 5.98361E-1 5.60657E-1 5.51715E-1 5.4919E-1 5.98668E-1 6.37168E-1 6.30315E-1 5.79161E-1 5.49176E-1 4.50394E-1 3.80039E-1 4.5175E-1 5.23337E-1 5.14872E-1 4.93139E-1 4.38601E-1 4.41698E-1 4.98022E-1 5.08426E-1 5.1117E-1 5.28198E-1 5.23086E-1 5.07227E-1 4.94755E-1 4.96753E-1 5.07052E-1 4.79942E-1 4.77854E-1 4.43297E-1 4.0675E-1 4.06741E-1 4.08107E-1 3.79925E-1 3.26544E-1 2.69372E-1 2.82842E-1 3.44056E-1 3.85635E-1 3.65708E-1 3.19341E-1 2.99444E-1 3.48345E-1 3.97412E-1 3.61978E-1 2.80669E-1 2.47444E-1 2.65735E-1 3.37434E-1 3.91831E-1 3.52034E-1 2.74479E-1 2.35082E-1 2.15459E-1 2.59268E-1 3.71437E-1 5.42658E-1 5.9895E-1 6.26812E-1 6.57324E-1 6.03601E-1 4.16173E-1 3.48973E-1 4.91036E-1 6.1714E-1 6.54181E-1 5.64256E-1 4.6774E-1 5.5809E-1 5.79466E-1 -9999 -9999 -9999 -9999 -9999 -9999 -9999 -9999 -9999 -9999 -9999 -9999 -9999 -9999 -9999 -9999 -9999 -9999 -9999 -9999 -9999 -9999 -9999 -9999 -9999 -9999 -9999 -9999 -9999 -9999 -9999 -9999 -9999 -9999 -9999 -9999 -9999 -9999 -9999 -9999 -9999 -9999 -9999 -9999 -9999 -9999
-9999 -9999 -9999 -9999 -9999 -9999 -9999 -9999 -9999 -9999 -9999 -9999 -9999 -9999 -9999 -9999 -9999 -9999 -9999 -9999 -9999 -9999 -9999 -9999 -9999 -9999 -9999 -9999 -9999 -9999 -9999 -9999 -9999 -9999 -9999 -9999 -9999 -9999 -9999 -9999 -9999 -9999 -9999 -9999 -9999 -9999 -9999 -9999 -9999 -9999 -9999 -9999 -9999 -9999 -9999 -9999 -9999 -9999 -9999 -9999 -9999 -9999 -9999 -9999 -9999 -9999 -9999 -9999 -9999 -9999 -9999 -9999 2.20208E-1 2.05168E-1 2.00149E-1 2.00149E-1 2.02881E-1 2.03365E-1 2.06428E-1 2.08118E-1 2.05257E-1 2.04698E-1 2.03585E-1 1.99954E-1 1.99954E-1 2.00227E-1 2.02707E-1 2.05185E-1 2.12913E-1 2.31065E-1 2.66815E-1 2.82E-1 3.1744E-1 2.96049E-1 2.82649E-1 2.51826E-1 2.18285E-1 1.86135E-1 1.75708E-1 1.77196E-1 1.81985E-1 1.9929E-1 1.86137E-1 1.85613E-1 1.83277E-1 1.84838E-1 2.02648E-1 2.09507E-1 2.10134E-1 2.25122E-1 2.43126E-1 3.35068E-1 4.4023E-1 4.82738E-1 4.40342E-1 4.19444E-1 4.82713E-1 5.80457E-1 6.41379E-1 6.41508E-1 6.80624E-1 6.67476E-1 6.25487E-1 5.36524E-1 6.36589E-1 6.72359E-1 6.92062E-1 6.75857E-1 6.3657E-1 5.96339E-1 6.88545E-1 6.87297E-1 6.71074E-1 6.71106E-1 5.08113E-1 5.50788E-1 5.71876E-1 6.90815E-1 4.44361E-1 6.54926E-1 6.67968E-1 7.02945E-1 7.02437E-1 7.13225E-1 7.01038E-1 6.91866E-1 6.63552E-1 6.01905E-1 6.43995E-1 6.24717E-1 5.61648E-1 4.01414E-1 3.98007E-1 5.63802E-1 6.21458E-1 6.21042E-1 5.7917E-1 4.99411E-1 3.38338E-1 2.94724E-1 3.69873E-1 4.81967E-1 5.25746E-1 4.80943E-1 3.91496E-1 4.1132E-1 4.9391E-1 5.38301E-1 5.33369E-1 5.2821E-1 4.92724E-1 4.63337E-1 4.5413E-1 4.80709E-1 4.78767E-1 4.3272E-1 4.39728E-1 4.29239E-1 3.93145E-1 3.90152E-1 3.81549E-1 3.60464E-1 3.31177E-1 3.16092E-1 3.13118E-1 3.60741E-1 4.03929E-1 4.22937E-1 3.75919E-1 3.62798E-1 3.99827E-1 4.297E-1 3.69419E-1 2.77894E-1 2.29652E-1 2.38691E-1 2.84997E-1 3.54359E-1 3.9567E-1 3.57989E-1 2.90872E-1 2.23255E-1 2.42921E-1 2.83056E-1 3.3323E-1 4.22843E-1 5.63079E-1 5.91953E-1 6.63224E-1 6.60429E-1 5.62823E-1 5.7896E-1 5.55086E-1 5.6533E-1 4.50825E-1 4.47783E-1 5.75566E-1 5.82974E-1 -9999 -9999 -9999 -9999 -9999 -9999 -9999 -9999 -9999 -9999 -9999 -9999 -9999 -9999 -9999 -9999 -9999 -9999 -9999 -9999 -9999 -9999 -9999 -9999 -9999 -9999 -9999 -9999 -9999 -9999 -9999 -9999 -9999 -9999 -9999 -9999 -9999 -9999 -9999 -9999 -9999 -9999 -9999 -9999 -9999 -9999
-9999 -9999 -9999 -9999 -9999 -9999 -9999 -9999 -9999 -9999 -9999 -9999 -9999 -9999 -9999 -9999 -9999 -9999 -9999 -9999 -9999 -9999 -9999 -9999 -9999 -9999 -9999 -9999 -9999 -9999 -9999 -9999 -9999 -9999 -9999 -9999 -9999 -9999 -9999 -9999 -9999 -9999 -9999 -9999 -9999 -9999 -9999 -9999 -9999 -9999 -9999 -9999 -9999 -9999 -9999 -9999 -9999 -9999 -9999 -9999 -9999 -9999 -9999 -9999 -9999 -9999 -9999 -9999 -9999 -9999 -9999 2.21087E-1 2.0796E-1 2.06838E-1 2.03432E-1 2.05372E-1 2.07892E-1 2.0699E-1 2.09253E-1 2.11252E-1 2.08357E-1 2.05817E-1 2.04419E-1 2.02153E-1 1.89107E-1 1.90163E-1 1.91195E-1 2.09158E-1 2.1555E-1 2.35547E-1 2.82061E-1 2.99458E-1 3.32561E-1 3.32568E-1 3.32574E-1 3.14067E-1 3.10658E-1 2.30591E-1 1.89037E-1 1.80197E-1 1.85875E-1 1.9227E-1 1.92541E-1 1.88532E-1 1.86412E-1 1.84577E-1 1.99299E-1 2.05229E-1 2.38316E-1 2.91902E-1 3.3733E-1 3.58885E-1 3.78646E-1 4.403E-1 4.40318E-1 4.8266E-1 4.74245E-1 5.16902E-1 5.59409E-1 6.41477E-1 6.77387E-1 6.54029E-1 6.47258E-1 5.15009E-1 5.41869E-1 6.19625E-1 6.58565E-1 6.82369E-1 5.96458E-1 6.3249E-1 6.96453E-1 6.80833E-1 6.80859E-1 7.03014E-1 6.99578E-1 7.02524E-1 6.99302E-1 7.08559E-1 7.04686E-1 6.86719E-1 6.90211E-1 7.19378E-1 6.85492E-1 6.92019E-1 6.50745E-1 6.08033E-1 5.86615E-1 5.48904E-1 6.01879E-1 5.98578E-1 5.10026E-1 3.15245E-1 3.06764E-1 4.7523E-1 6.01834E-1 6.11649E-1 5.57481E-1 4.15429E-1 2.89567E-1 2.95732E-1 4.10316E-1 5.60456E-1 5.53368E-1 4.74734E-1 3.85097E-1 4.45153E-1 5.1699E-1 5.52799E-1 4.98658E-1 4.84412E-1 4.90447E-1 4.5897E-1 4.32632E-1 4.52109E-1 4.57942E-1 4.32238E-1 3.95806E-1 3.9525E-1 3.70622E-1 3.74792E-1 3.57807E-1 3.46576E-1 3.72205E-1 3.99793E-1 3.96788E-1 4.47823E-1 4.2901E-1 4.28971E-1 4.36054E-1 4.26811E-1 4.39406E-1 4.31668E-1 3.72188E-1 2.89029E-1 2.43911E-1 2.18368E-1 2.25442E-1 2.79503E-1 3.83202E-1 4.37143E-1 3.40221E-1 2.26051E-1 2.02245E-1 2.02414E-1 2.04237E-1 2.2176E-1 3.37516E-1 4.25997E-1 4.33174E-1 4.49951E-1 5.14685E-1 4.74352E-1 3.87036E-1 3.97482E-1 3.84855E-1 4.97802E-1 5.71459E-1 5.84139E-1 -9999 -9999 -9999 -9999 -9999 -9999 -9999 -9999 -9999 -9999 -9999 -9999 -9999 -9999 -9999 -9999 -9999 -9999 -9999 -9999 -9999 -9999 -9999 -9999 -9999 -9999 -9999 -9999 -9999 -9999 -9999 -9999 -9999 -9999 -9999 -9999 -9999 -9999 -9999 -9999 -9999 -9999 -9999 -9999 -9999 -9999
-9999 -9999 -9999 -9999 -9999 -9999 -9999 -9999 -9999 -9999 -9999 -9999 -9999 -9999 -9999 -9999 -9999 -9999 -9999 -9999 -9999 -9999 -9999 -9999 -9999 -9999 -9999 -9999 -9999 -9999 -9999 -9999 -9999 -9999 -9999 -9999 -9999 -9999 -9999 -9999 -9999 -9999 -9999 -9999 -9999 -9999 -9999 -9999 -9999 -9999 -9999 -9999 -9999 -9999 -9999 -9999 -9999 -9999 -9999 -9999 -9999 -9999 -9999 -9999 -9999 -9999 -9999 -9999 -9999 -9999 -9999 2.0351E-1 2.04337E-1 2.02058E-1 2.05094E-1 2.11014E-1 2.11539E-1 2.12402E-1 2.12114E-1 2.10353E-1 2.1064E-1 2.08641E-1 2.04656E-1 2.04656E-1 1.91223E-1 1.90131E-1 1.9334E-1 1.96328E-1 2.16435E-1 2.36187E-1 2.99446E-1 3.36078E-1 3.51574E-1 3.51546E-1 3.7115E-1 3.67515E-1 3.29086E-1 2.92823E-1 2.22524E-1 1.87718E-1 1.89046E-1 2.10634E-1 2.11548E-1 2.10379E-1 2.06623E-1 2.01526E-1 1.96562E-1 2.07812E-1 2.71571E-1 3.76332E-1 4.17046E-1 4.40347E-1 3.39651E-1 3.78654E-1 4.61394E-1 4.95616E-1 5.59445E-1 5.80339E-1 6.00936E-1 6.41401E-1 6.70736E-1 6.7577E-1 6.60826E-1 5.45048E-1 5.96857E-1 6.47355E-1 6.61264E-1 6.75823E-1 6.12804E-1 6.20162E-1 6.3248E-1 6.3274E-1 6.89817E-1 6.47653E-1 6.17268E-1 6.55441E-1 6.20162E-1 6.71055E-1 7.19414E-1 7.19775E-1 7.1053E-1 7.04565E-1 6.53958E-1 6.53746E-1 6.43504E-1 5.24839E-1 4.28162E-1 4.87189E-1 5.83297E-1 5.51586E-1 3.93509E-1 2.80029E-1 2.76909E-1 4.05275E-1 5.93459E-1 5.88606E-1 5.30375E-1 3.52718E-1 2.81013E-1 3.65734E-1 5.31507E-1 5.91556E-1 5.48099E-1 4.46627E-1 3.99473E-1 4.84129E-1 5.52576E-1 5.497E-1 5.06757E-1 4.68188E-1 4.53161E-1 4.41154E-1 4.20658E-1 4.34124E-1 4.38295E-1 4.25383E-1 3.79665E-1 3.46291E-1 3.15032E-1 3.00549E-1 2.99999E-1 3.37404E-1 3.8154E-1 4.22154E-1 4.4175E-1 4.8369E-1 4.77152E-1 4.36525E-1 4.42073E-1 4.60158E-1 4.41422E-1 3.92104E-1 3.61418E-1 3.17941E-1 2.75594E-1 2.2862E-1 2.26207E-1 2.65829E-1 3.80041E-1 4.60884E-1 3.59117E-1 2.31646E-1 2.11808E-1 2.24588E-1 2.34563E-1 2.52535E-1 3.07552E-1 2.75992E-1 2.46065E-1 2.93575E-1 3.79767E-1 3.34837E-1 2.82898E-1 3.2985E-1 4.53886E-1 5.90622E-1 5.71872E-1 5.84475E-1 -9999 -9999 -9999 -9999 -9999 -9999 -9999 -9999 -9999 -9999 -9999 -9999 -9999 -9999 -9999 -9999 -9999 -9999 -9999 -9999 -9999 -9999 -9999 -9999 -9999 -9999 -9999 -9999 -9999 -9999 -9999 -9999 -9999 -9999 -9999 -9999 -9999 -9999 -9999 -9999 -9999 -9999 -9999 -9999 -9999 -9999
-9999 -9999 -9999 -9999 -9999 -9999 -9999 -9999 -9999 -9999 -9999 -9999 -9999 -9999 -9999 -9999 -9999 -9999 -9999 -9999 -9999 -9999 -9999 -9999 -9999 -9999 -9999 -9999 -9999 -9999 -9999 -9999 -9999 -9999 -9999 -9999 -9999 -9999 -9999 -9999 -9999 -9999 -9999 -9999 -9999 -9999 -9999 -9999 -9999 -9999 -9999 -9999 -9999 -9999 -9999 -9999 -9999 -9999 -9999 -9999 -9999 -9999 -9999 -9999 -9999 -9999 -9999 -9999 -9999 1.96853E-1 1.9728E-1 1.99965E-1 2.02413E-1 2.01784E-1 2.0565E-1 2.13601E-1 2.15305E-1 2.16183E-1 2.15305E-1 2.14693E-1 2.14401E-1 2.13527E-1 1.95526E-1 1.94171E-1 1.93632E-1 1.91997E-1 1.92533E-1 1.94151E-1 1.98253E-1 2.33635E-1 2.9944E-1 3.32567E-1 3.51558E-1 3.71035E-1 4.32237E-1 3.87341E-1 3.29051E-1 2.92905E-1 2.39327E-1 2.12681E-1 1.93902E-1 2.13859E-1 2.16582E-1 2.16881E-1 2.12134E-1 2.0605E-1 2.00991E-1 2.1485E-1 3.00465E-1 3.37427E-1 3.98881E-1 4.19474E-1 4.19471E-1 4.40337E-1 4.32072E-1 4.74348E-1 5.59583E-1 5.80508E-1 6.21358E-1 6.60712E-1 6.95089E-1 6.91237E-1 6.64412E-1 5.5263E-1 6.3732E-1 6.90747E-1 6.76222E-1 6.52803E-1 5.63936E-1 6.16213E-1 5.95676E-1 7.01988E-1 6.52215E-1 6.89912E-1 7.05542E-1 7.08906E-1 7.10664E-1 7.01596E-1 6.98362E-1 6.79263E-1 6.69993E-1 7.01594E-1 6.6014E-1 6.0738E-1 5.88026E-1 4.659E-1 3.82866E-1 4.31318E-1 4.20773E-1 3.613E-1 2.56321E-1 2.19327E-1 2.49256E-1 3.14682E-1 4.46392E-1 4.95935E-1 4.37252E-1 3.66173E-1 3.34967E-1 4.11346E-1 5.74036E-1 5.88396E-1 5.27641E-1 4.24133E-1 4.67325E-1 5.41026E-1 5.62579E-1 5.33184E-1 4.77807E-1 4.56644E-1 4.36787E-1 4.20867E-1 4.14598E-1 4.17888E-1 4.0122E-1 3.9463E-1 3.79107E-1 3.26704E-1 2.93491E-1 2.91323E-1 3.0478E-1 3.57793E-1 3.82563E-1 3.84341E-1 4.23657E-1 4.96456E-1 5.10077E-1 4.50046E-1 4.30432E-1 4.68265E-1 4.51311E-1 4.12193E-1 3.93138E-1 3.46144E-1 3.01055E-1 2.68617E-1 2.6092E-1 3.24853E-1 4.40797E-1 4.47955E-1 3.09688E-1 2.09405E-1 2.02548E-1 2.39047E-1 2.77615E-1 3.08951E-1 2.49163E-1 1.81316E-1 1.78217E-1 2.21555E-1 2.64839E-1 2.5873E-1 2.79431E-1 4.31473E-1 5.67578E-1 5.69594E-1 5.83636E-1 5.84574E-1 -9999 -9999 -9999 -9999 -9999 -9999 -9999 -9999 -9999 -9999 -9999 -9999 -9999 -9999 -9999 -9999 -9999 -9999 -9999 -9999 -9999 -9999 -9999 -9999 -9999 -9999 -9999 -9999 -9999 -9999 -9999 -9999 -9999 -9999 -9999 -9999 -9999 -9999 -9999 -9999 -9999 -9999 -9999 -9999 -9999 -9999
-9999 -9999 -9999 -9999 -9999 -9999 -9999 -9999 -9999 -9999 -9999 -9999 -9999 -9999 -9999 -9999 -9999 -9999 -9999 -9999 -9999 -9999 -9999 -9999 -9999 -9999 -9999 -9999 -9999 -9999 -9999 -9999 -9999 -9999 -9999 -9999 -9999 -9999 -9999 -9999 -9999 -9999 -9999 -9999 -9999 -9999 -9999 -9999 -9999 -9999 -9999 -9999 -9999 -9999 -9999 -9999 -9999 -9999 -9999 -9999 -9999 -9999 -9999 -9999 -9999 -9999 -9999 -9999 1.96059E-1 1.98452E-1 1.9835E-1 2.01594E-1 2.01511E-1 2.03708E-1 2.08456E-1 2.11539E-1 2.1589E-1 2.16183E-1 2.14109E-1 2.16746E-1 2.18225E-1 2.15261E-1 2.0048E-1 2.00201E-1 1.96602E-1 1.94964E-1 1.93071E-1 1.90644E-1 1.96324E-1 2.30793E-1 2.81557E-1 3.14069E-1 3.51608E-1 3.71076E-1 4.28265E-1 4.07574E-1 3.47961E-1 3.07328E-1 2.72581E-1 2.25968E-1 2.14154E-1 2.14793E-1 2.20504E-1 2.23257E-1 2.18686E-1 2.08391E-1 2.08101E-1 2.58389E-1 3.18775E-1 3.58916E-1 3.58913E-1 3.78673E-1 4.40375E-1 4.61511E-1 4.95734E-1 5.38446E-1 5.80656E-1 6.41622E-1 6.41622E-1 6.91838E-1 6.76E-1 6.37595E-1 6.61878E-1 5.987E-1 6.47933E-1 6.9081E-1 5.291E-1 4.80692E-1 5.17625E-1 6.04759E-1 6.51894E-1 6.86923E-1 6.96828E-1 6.87277E-1 6.92057E-1 6.91914E-1 6.88681E-1 6.94724E-1 6.68549E-1 6.77537E-1 6.88407E-1 6.85775E-1 6.85689E-1 6.33699E-1 5.41933E-1 4.05216E-1 3.2921E-1 3.56437E-1 3.24829E-1 2.37408E-1 2.04307E-1 2.40027E-1 3.15637E-1 3.89182E-1 3.83156E-1 3.77311E-1 4.17251E-1 4.60716E-1 4.58935E-1 5.07184E-1 6.07701E-1 5.75068E-1 4.92614E-1 4.87333E-1 5.45991E-1 5.92112E-1 5.7275E-1 5.22856E-1 4.83954E-1 4.77988E-1 4.66356E-1 4.51513E-1 4.4281E-1 4.46492E-1 4.12902E-1 4.10002E-1 3.87995E-1 3.72265E-1 3.03331E-1 3.00255E-1 3.28001E-1 3.92646E-1 4.38587E-1 4.10131E-1 4.30845E-1 5.2207E-1 5.38782E-1 4.68356E-1 4.47159E-1 4.72068E-1 4.753E-1 4.56717E-1 4.51311E-1 3.8083E-1 3.31333E-1 3.2417E-1 3.70834E-1 4.43359E-1 4.83431E-1 4.22201E-1 2.95709E-1 2.13667E-1 2.02414E-1 2.16717E-1 2.47683E-1 2.38049E-1 1.791E-1 1.79592E-1 2.3381E-1 2.61785E-1 2.20327E-1 2.22025E-1 3.13819E-1 4.82928E-1 6.12391E-1 5.99043E-1 5.8425E-1 5.84569E-1 5.63871E-1 -9999 -9999 -9999 -9999 -9999 -9999 -9999 -9999 -9999 -9999 -9999 -9999 -9999 -9999 -9999 -9999 -9999 -9999 -9999 -9999 -9999 -9999 -9999 -9999 -9999 -9999 -9999 -9999 -9999 -9999 -9999 -9999 -9999 -9999 -9999 -9999 -9999 -9999 -9999 -9999 -9999 -9999 -9999 -9999 -9999
-9999 -9999 -9999 -9999 -9999 -9999 -9999 -9999 -9999 -9999 -9999 -9999 -9999 -9999 -9999 -9999 -9999 -9999 -9999 -9999 -9999 -9999 -9999 -9999 -9999 -9999 -9999 -9999 -9999 -9999 -9999 -9999 -9999 -9999 -9999 -9999 -9999 -9999 -9999 -9999 -9999 -9999 -9999 -9999 -9999 -9999 -9999 -9999 -9999 -9999 -9999 -9999 -9999 -9999 -9999 -9999 -9999 -9999 -9999 -9999 -9999 -9999 -9999 -9999 -9999 -9999 -9999 1.96853E-1 2.00063E-1 2.01049E-1 2.04061E-1 2.07118E-1 2.0565E-1 2.07611E-1 2.10728E-1 2.12691E-1 2.15305E-1 2.15597E-1 2.14109E-1 2.16746E-1 2.19414E-1 2.04416E-1 2.05554E-1 2.06986E-1 2.0357E-1 2.00475E-1 1.96328E-1 1.9225E-1 1.9605E-1 2.11981E-1 2.67955E-1 9.55756E-2 3.32573E-1 3.29023E-1 3.67297E-1 4.28206E-1 3.6736E-1 3.2559E-1 2.72645E-1 2.37378E-1 2.19896E-1 2.1929E-1 2.22949E-1 2.25109E-1 2.34162E-1 2.2635E-1 2.26043E-1 2.65264E-1 3.39651E-1 3.39636E-1 3.58906E-1 3.78671E-1 3.98875E-1 4.32097E-1 4.74397E-1 5.38487E-1 5.80707E-1 6.21803E-1 6.91945E-1 6.79058E-1 6.7617E-1 5.97097E-1 6.75759E-1 6.85074E-1 7.02973E-1 5.71698E-1 4.99812E-1 6.08947E-1 6.71366E-1 7.05691E-1 7.05062E-1 7.0628E-1 6.70739E-1 6.90732E-1 6.89962E-1 6.90342E-1 6.91493E-1 7.07363E-1 6.94749E-1 6.85672E-1 6.75592E-1 6.59938E-1 6.7923E-1 6.59786E-1 6.05796E-1 4.74317E-1 3.70688E-1 3.22609E-1 2.87579E-1 2.11164E-1 2.16789E-1 3.20077E-1 4.77304E-1 6.23753E-1 5.78121E-1 4.70743E-1 5.08498E-1 5.69388E-1 5.39597E-1 5.77972E-1 6.11327E-1 5.54396E-1 5.25153E-1 5.54564E-1 5.98685E-1 5.8557E-1 5.55349E-1 5.44966E-1 5.28179E-1 5.11438E-1 5.1145E-1 4.86563E-1 4.78634E-1 4.72834E-1 4.42071E-1 4.35347E-1 4.2378E-1 3.80429E-1 3.18958E-1 2.96597E-1 3.16593E-1 3.75935E-1 4.52437E-1 4.70715E-1 4.57312E-1 5.04731E-1 5.69131E-1 4.81174E-1 4.61273E-1 5.24627E-1 4.75091E-1 4.9559E-1 5.06783E-1 4.42349E-1 4.66557E-1 4.35801E-1 5.18015E-1 5.35775E-1 4.56725E-1 3.67938E-1 2.96597E-1 2.51044E-1 1.99553E-1 2.00426E-1 2.17753E-1 2.04844E-1 1.98923E-1 2.66917E-1 4.30408E-1 4.56757E-1 3.62845E-1 2.53618E-1 3.43433E-1 4.54368E-1 6.2036E-1 5.79592E-1 5.84526E-1 5.84665E-1 5.84809E-1 -9999 -9999 -9999 -9999 -9999 -9999 -9999 -9999 -9999 -9999 -9999 -9999 -9999 -9999 -9999 -9999 -9999 -9999 -9999 -9999 -9999 -9999 -9999 -9999 -9999 -9999 -9999 -9999 -9999 -9999 -9999 -9999 -9999 -9999 -9999 -9999 -9999 -9999 -9999 -9999 -9999 -9999 -9999 -9999 -9999
-9999 -9999 -9999 -9999 -9999 -9999 -9999 -9999 -9999 -9999 -9999 -9999 -9999 -9999 -9999 -9999 -9999 -9999 -9999 -9999 -9999 -9999 -9999 -9999 -9999 -9999 -9999 -9999 -9999 -9999 -9999 -9999 -9999 -9999 -9999 -9999 -9999 -9999 -9999 -9999 -9999 -9999 -9999 -9999 -9999 -9999 -9999 -9999 -9999 -9999 -9999 -9999 -9999 -9999 -9999 -9999 -9999 -9999 -9999 -9999 -9999 -9999 -9999 -9999 -9999 -9999 1.96059E-1 1.99794E-1 2.03325E-1 2.04337E-1 2.07118E-1 2.07611E-1 2.09306E-1 2.10728E-1 2.09537E-1 2.13849E-1 2.1677E-1 2.15278E-1 2.16158E-1 2.04139E-1 2.047E-1 2.06986E-1 2.10167E-1 2.09313E-1 2.07574E-1 2.04706E-1 1.98253E-1 1.95776E-1 1.9605E-1 2.03608E-1 7.24502E-2 8.83008E-2 9.55774E-2 3.10675E-1 3.47906E-1 4.07455E-1 3.83421E-1 3.25533E-1 2.89664E-1 2.4625E-1 2.25419E-1 2.2449E-1 2.24799E-1 2.21491E-1 2.33845E-1 2.27894E-1 2.27584E-1 2.53055E-1 3.2092E-1 4.19467E-1 4.19456E-1 3.98853E-1 4.5314E-1 4.74376E-1 5.3848E-1 5.5969E-1 6.01371E-1 6.94778E-1 6.63626E-1 6.71777E-1 6.5717E-1 5.12527E-1 5.12578E-1 5.29523E-1 5.50634E-1 4.81224E-1 6.19336E-1 6.1269E-1 6.99898E-1 6.80828E-1 6.87096E-1 7.04E-1 6.84313E-1 6.96661E-1 6.90026E-1 6.93975E-1 7.0441E-1 7.16988E-1 4.39971E-1 5.45924E-1 7.18524E-1 6.66091E-1 6.40278E-1 6.46433E-1 6.10459E-1 4.57296E-1 3.5167E-1 3.19297E-1 3.17048E-1 2.54326E-1 2.3387E-1 3.51759E-1 5.37653E-1 6.81743E-1 6.40117E-1 6.22905E-1 5.94304E-1 6.04441E-1 5.72238E-1 6.21437E-1 5.98673E-1 5.79073E-1 5.72607E-1 5.98661E-1 6.11253E-1 5.78696E-1 5.81998E-1 5.85367E-1 5.60703E-1 5.28208E-1 5.28195E-1 5.18059E-1 5.20525E-1 5.05093E-1 4.80729E-1 4.71066E-1 4.38665E-1 3.87699E-1 3.92421E-1 3.85899E-1 3.76567E-1 4.08087E-1 4.5852E-1 4.84084E-1 4.93968E-1 5.39136E-1 5.45772E-1 4.73117E-1 4.62252E-1 5.65539E-1 5.29129E-1 5.0232E-1 5.30716E-1 5.17539E-1 5.83244E-1 5.67465E-1 6.15872E-1 5.9153E-1 4.59935E-1 3.53208E-1 3.44789E-1 3.03275E-1 2.17722E-1 1.74698E-1 1.90611E-1 2.49695E-1 3.56198E-1 4.10847E-1 5.84359E-1 5.95699E-1 4.84698E-1 2.9641E-1 3.79753E-1 4.96837E-1 5.90501E-1 5.80485E-1 5.84817E-1 5.84821E-1 5.84798E-1 5.63826E-1 -9999 -9999 -9999 -9999 -9999 -9999 -9999 -9999 -9999 -9999 -9999 -9999 -9999 -9999 -9999 -9999 -9999 -9999 -9999 -9999 -9999 -9999 -9999 -9999 -9999 -9999 -9999 -9999 -9999 -9999 -9999 -9999 -9999 -9999 -9999 -9999 -9999 -9999 -9999 -9999 -9999 -9999 -9999 -9999
-9999 -9999 -9999 -9999 -9999 -9999 -9999 -9999 -9999 -9999 -9999 -9999 -9999 -9999 -9999 -9999 -9999 -9999 -9999 -9999 -9999 -9999 -9999 -9999 -9999 -9999 -9999 -9999 -9999 -9999 -9999 -9999 -9999 -9999 -9999 -9999 -9999 -9999 -9999 -9999 -9999 -9999 -9999 -9999 -9999 -9999 -9999 -9999 -9999 -9999 -9999 -9999 -9999 -9999 -9999 -9999 -9999 -9999 -9999 -9999 -9999 -9999 -9999 -9999 -9999 1.95795E-1 1.98184E-1 2.03325E-1 2.04614E-1 2.06838E-1 2.09936E-1 2.09306E-1 2.10728E-1 2.11586E-1 2.11252E-1 2.15305E-1 2.19134E-1 2.17632E-1 2.20011E-1 2.07846E-1 2.07273E-1 2.10167E-1 2.13395E-1 2.12535E-1 2.09895E-1 2.06997E-1 2.01042E-1 1.98531E-1 1.96873E-1 1.9771E-1 2.07923E-1 7.26985E-2 8.04366E-2 9.42456E-2 3.47976E-1 4.03651E-1 4.24193E-1 3.63705E-1 2.89644E-1 2.53113E-1 2.30114E-1 2.2604E-1 2.24799E-1 2.2027E-1 2.31951E-1 2.28204E-1 2.27894E-1 2.66898E-1 3.58914E-1 4.19476E-1 3.78662E-1 4.11311E-1 4.53134E-1 2.0335E-1 2.308E-1 2.61703E-1 6.75883E-1 6.66694E-1 6.34244E-1 6.89455E-1 5.97085E-1 4.48494E-1 4.60012E-1 5.29329E-1 6.90286E-1 5.50111E-1 6.90056E-1 7.0618E-1 7.06084E-1 6.82289E-1 6.62344E-1 6.50209E-1 6.87693E-1 7.03664E-1 6.94371E-1 6.97709E-1 7.10743E-1 7.16995E-1 4.40066E-1 5.03689E-1 4.6094E-1 6.48193E-1 6.49878E-1 6.19069E-1 5.417E-1 4.52451E-1 3.99184E-1 3.94025E-1 4.30754E-1 4.09163E-1 3.75676E-1 4.32628E-1 5.6501E-1 6.5678E-1 6.98414E-1 6.11701E-1 6.34527E-1 6.11719E-1 6.11702E-1 6.24553E-1 6.24566E-1 6.11697E-1 6.11702E-1 6.05076E-1 5.95136E-1 5.9818E-1 6.01238E-1 5.6318E-1 5.21948E-1 4.70793E-1 4.70845E-1 4.90705E-1 5.00933E-1 4.72976E-1 4.67279E-1 4.42205E-1 4.30121E-1 4.13749E-1 4.29162E-1 4.62584E-1 4.60295E-1 4.89171E-1 5.15839E-1 5.1867E-1 5.32471E-1 5.85821E-1 5.85722E-1 5.2599E-1 5.25972E-1 5.89473E-1 5.59914E-1 5.19461E-1 4.88781E-1 5.35982E-1 6.07943E-1 6.43243E-1 6.56939E-1 6.02067E-1 5.2461E-1 3.96159E-1 4.02673E-1 3.5951E-1 2.49461E-1 1.79265E-1 2.2457E-1 4.18262E-1 6.00599E-1 6.30888E-1 6.76802E-1 5.75225E-1 5.42015E-1 4.6658E-1 4.92328E-1 6.09247E-1 5.79416E-1 5.59915E-1 5.85004E-1 5.63966E-1 5.63786E-1 5.84503E-1 5.88418E-1 -9999 -9999 -9999 -9999 -9999 -9999 -9999 -9999 -9999 -9999 -9999 -9999 -9999 -9999 -9999 -9999 -9999 -9999 -9999 -9999 -9999 -9999 -9999 -9999 -9999 -9999 -9999 -9999 -9999 -9999 -9999 -9999 -9999 -9999 -9999 -9999 -9999 -9999 -9999 -9999 -9999 -9999 -9999
-9999 -9999 -9999 -9999 -9999 -9999 -9999 -9999 -9999 -9999 -9999 -9999 -9999 -9999 -9999 -9999 -9999 -9999 -9999 -9999 -9999 -9999 -9999 -9999 -9999 -9999 -9999 -9999 -9999 -9999 -9999 -9999 -9999 -9999 -9999 -9999 -9999 -9999 -9999 -9999 -9999 -9999 -9999 -9999 -9999 -9999 -9999 -9999 -9999 -9999 -9999 -9999 -9999 -9999 -9999 -9999 -9999 -9999 -9999 -9999 -9999 -9999 -9999 -9999 -9999 1.96588E-1 2.00603E-1 2.06084E-1 2.07679E-1 2.08804E-1 2.11073E-1 2.10158E-1 2.11873E-1 2.10393E-1 2.1298E-1 2.16476E-1 2.17337E-1 2.2031E-1 2.22716E-1 2.06986E-1 2.09005E-1 2.11922E-1 2.12241E-1 2.13719E-1 2.11652E-1 2.0702E-1 2.02733E-1 2.00481E-1 1.95781E-1 1.95507E-1 1.99379E-1 2.07343E-1 6.68703E-2 8.73542E-2 3.1065E-1 3.6356E-1 4.45017E-1 3.63545E-1 3.03939E-1 2.69563E-1 2.32971E-1 2.2449E-1 2.22104E-1 2.34797E-1 2.31637E-1 2.27584E-1 2.31298E-1 2.61723E-1 3.20834E-1 3.02807E-1 3.13713E-1 3.32207E-1 3.90877E-1 4.74394E-1 2.03351E-1 2.28412E-1 6.75821E-1 6.76299E-1 6.1945E-1 6.77338E-1 6.17514E-1 4.44088E-1 4.65236E-1 6.90756E-1 6.99905E-1 5.50454E-1 6.71787E-1 6.93659E-1 6.91365E-1 6.86393E-1 6.75963E-1 6.38053E-1 6.55499E-1 7.06415E-1 7.01023E-1 7.10566E-1 7.13913E-1 7.2001E-1 7.19073E-1 7.04827E-1 7.19231E-1 7.138E-1 6.90749E-1 6.47282E-1 5.49925E-1 5.36238E-1 5.12819E-1 5.30161E-1 5.77647E-1 6.36015E-1 6.16951E-1 6.17227E-1 6.469E-1 6.08027E-1 6.53424E-1 6.43791E-1 6.59956E-1 6.27661E-1 6.30992E-1 6.04837E-1 6.27804E-1 5.69464E-1 5.72334E-1 5.5758E-1 5.55144E-1 5.44937E-1 5.75846E-1 5.63331E-1 5.26165E-1 4.91282E-1 4.51968E-1 4.84592E-1 4.69122E-1 4.28805E-1 4.22218E-1 4.29641E-1 3.95297E-1 4.01005E-1 4.30874E-1 4.55939E-1 4.82739E-1 5.02835E-1 5.38876E-1 5.32504E-1 5.35686E-1 5.86054E-1 5.96081E-1 6.03005E-1 6.16444E-1 6.39501E-1 6.2408E-1 5.63141E-1 5.70148E-1 5.73486E-1 6.48164E-1 6.55824E-1 5.88057E-1 5.74568E-1 5.46446E-1 5.35715E-1 4.99523E-1 4.19928E-1 2.68438E-1 1.90248E-1 2.31093E-1 3.81843E-1 6.22194E-1 4.23887E-1 3.87072E-1 3.28666E-1 5.31983E-1 3.40638E-1 2.56295E-1 5.98949E-1 5.80692E-1 5.60083E-1 5.64072E-1 5.64011E-1 5.8476E-1 5.88248E-1 5.88267E-1 -9999 -9999 -9999 -9999 -9999 -9999 -9999 -9999 -9999 -9999 -9999 -9999 -9999 -9999 -9999 -9999 -9999 -9999 -9999 -9999 -9999 -9999 -9999 -9999 -9999 -9999 -9999 -9999 -9999 -9999 -9999 -9999 -9999 -9999 -9999 -9999 -9999 -9999 -9999 -9999 -9999 -9999 -9999
-9999 -9999 -9999 -9999 -9999 -9999 -9999 -9999 -9999 -9999 -9999 -9999 -9999 -9999 -9999 -9999 -9999 -9999 -9999 -9999 -9999 -9999 -9999 -9999 -9999 -9999 -9999 -9999 -9999 -9999 -9999 -9999 -9999 -9999 -9999 -9999 -9999 -9999 -9999 -9999 -9999 -9999 -9999 -9999 -9999 -9999 -9999 -9999 -9999 -9999 -9999 -9999 -9999 -9999 -9999 -9999 -9999 -9999 -9999 -9999 -9999 -9999 -9999 -9999 -9999 1.97385E-1 2.0196E-1 2.04614E-1 2.0796E-1 2.1022E-1 2.09022E-1 2.11014E-1 2.13024E-1 2.12114E-1 2.1443E-1 2.17949E-1 2.18819E-1 2.21811E-1 2.09868E-1 2.09005E-1 2.10459E-1 2.1251E-1 2.12241E-1 2.12535E-1 2.12535E-1 2.08177E-1 2.05009E-1 2.02733E-1 1.98821E-1 1.98821E-1 1.98265E-1 1.97731E-1 2.09723E-1 7.98798E-2 1.00214E-1 3.44285E-1 4.24075E-1 3.83231E-1 3.22039E-1 2.69546E-1 2.36181E-1 2.20575E-1 2.35753E-1 2.36391E-1 2.33845E-1 2.32551E-1 2.38902E-1 2.93982E-1 3.20898E-1 3.02869E-1 2.86723E-1 2.91427E-1 3.13063E-1 3.70831E-1 4.91258E-1 1.88649E-1 3.09781E-1 6.36645E-1 6.89498E-1 6.75405E-1 5.08207E-1 4.23326E-1 5.71908E-1 6.99709E-1 7.06262E-1 5.50532E-1 6.90036E-1 7.10873E-1 6.9813E-1 7.04164E-1 7.16394E-1 7.05225E-1 6.57951E-1 7.03118E-1 7.13796E-1 7.20042E-1 7.2306E-1 7.19082E-1 7.04516E-1 6.82836E-1 7.01317E-1 7.10398E-1 6.75353E-1 6.28524E-1 5.95177E-1 6.3519E-1 6.15413E-1 6.23472E-1 6.40485E-1 6.6961E-1 6.82116E-1 6.78829E-1 6.69157E-1 6.5624E-1 6.69167E-1 6.46992E-1 6.0475E-1 6.3777E-1 5.95431E-1 5.98632E-1 6.24699E-1 5.6316E-1 5.1753E-1 4.81044E-1 4.92221E-1 5.11911E-1 5.25874E-1 5.37376E-1 5.3257E-1 5.23773E-1 4.79851E-1 4.98547E-1 4.67009E-1 4.29775E-1 3.99444E-1 3.70552E-1 3.29921E-1 3.56233E-1 3.73462E-1 4.11075E-1 4.43654E-1 4.88E-1 5.19881E-1 4.753E-1 4.96023E-1 5.45381E-1 5.22293E-1 5.25615E-1 5.59138E-1 6.23157E-1 6.2762E-1 6.34599E-1 6.4175E-1 6.48482E-1 6.63571E-1 5.82229E-1 6.3894E-1 5.88291E-1 5.77907E-1 5.87925E-1 6.01941E-1 5.63363E-1 3.32828E-1 1.95312E-1 1.94902E-1 2.7702E-1 5.02532E-1 6.3509E-1 5.32843E-1 2.43338E-1 2.14601E-1 1.88908E-1 1.79245E-1 5.80428E-1 5.80922E-1 5.81133E-1 5.64049E-1 5.63909E-1 5.84558E-1 5.88242E-1 5.67511E-1 -9999 -9999 -9999 -9999 -9999 -9999 -9999 -9999 -9999 -9999 -9999 -9999 -9999 -9999 -9999 -9999 -9999 -9999 -9999 -9999 -9999 -9999 -9999 -9999 -9999 -9999 -9999 -9999 -9999 -9999 -9999 -9999 -9999 -9999 -9999 -9999 -9999 -9999 -9999 -9999 -9999 -9999 -9999
-9999 -9999 -9999 -9999 -9999 -9999 -9999 -9999 -9999 -9999 -9999 -9999 -9999 -9999 -9999 -9999 -9999 -9999 -9999 -9999 -9999 -9999 -9999 -9999 -9999 -9999 -9999 -9999 -9999 -9999 -9999 -9999 -9999 -9999 -9999 -9999 -9999 -9999 -9999 -9999 -9999 -9999 -9999 -9999 -9999 -9999 -9999 -9999 -9999 -9999 -9999 -9999 -9999 -9999 -9999 -9999 -9999 -9999 -9999 -9999 -9999 -9999 -9999 -9999 1.96853E-1 1.99256E-1 2.02778E-1 2.04337E-1 2.07118E-1 2.1022E-1 2.10443E-1 2.1216E-1 2.1418E-1 2.13559E-1 2.1677E-1 2.17041E-1 2.20011E-1 2.0871E-1 2.08426E-1 2.11336E-1 2.131E-1 2.13422E-1 2.13126E-1 2.12241E-1 2.09049E-1 2.08468E-1 2.07309E-1 2.03324E-1 2.02472E-1 2.0304E-1 1.99964E-1 1.98566E-1 2.03359E-1 6.85125E-2 8.61275E-2 3.25517E-1 3.83247E-1 4.20086E-1 3.59954E-1 2.86419E-1 2.47034E-1 2.2027E-1 2.33529E-1 2.36072E-1 2.35434E-1 2.53611E-1 2.67245E-1 3.20935E-1 3.78663E-1 3.51151E-1 3.11864E-1 3.23387E-1 3.23771E-1 3.2644E-1 3.46355E-1 4.27694E-1 5.34028E-1 6.37563E-1 5.55149E-1 5.50823E-1 4.23342E-1 5.08115E-1 6.90208E-1 6.72015E-1 6.96389E-1 6.33223E-1 5.66773E-1 6.67747E-1 7.10828E-1 7.23049E-1 6.86846E-1 7.1985E-1 6.81761E-1 7.07424E-1 7.04945E-1 7.1891E-1 7.22679E-1 7.01143E-1 6.82704E-1 6.82583E-1 7.01064E-1 7.15746E-1 7.13263E-1 6.55862E-1 6.45896E-1 6.75238E-1 6.75783E-1 6.88662E-1 6.88673E-1 6.7912E-1 6.66283E-1 6.5656E-1 6.69375E-1 6.6952E-1 6.3734E-1 5.90756E-1 5.78941E-1 5.95994E-1 5.6768E-1 5.98607E-1 6.27977E-1 5.72607E-1 5.4286E-1 4.6538E-1 4.02863E-1 4.15885E-1 4.77043E-1 4.90522E-1 5.29952E-1 5.06642E-1 4.63963E-1 4.68108E-1 4.26496E-1 4.17763E-1 3.43641E-1 2.92454E-1 3.26915E-1 3.79663E-1 3.98639E-1 4.24155E-1 4.50939E-1 4.80498E-1 4.71782E-1 4.32726E-1 4.68146E-1 5.03966E-1 4.59837E-1 4.67369E-1 5.44976E-1 5.82701E-1 5.59933E-1 6.11351E-1 5.90737E-1 6.01061E-1 6.3175E-1 6.4935E-1 6.26518E-1 5.8609E-1 6.36381E-1 5.91804E-1 6.40251E-1 5.81225E-1 3.93837E-1 2.40809E-1 2.29638E-1 2.69027E-1 3.78002E-1 4.65784E-1 5.61193E-1 3.71769E-1 2.28523E-1 1.7687E-1 6.01394E-1 6.01495E-1 5.80956E-1 5.85004E-1 5.63991E-1 6.05313E-1 6.04865E-1 5.88158E-1 5.67686E-1 -9999 -9999 -9999 -9999 -9999 -9999 -9999 -9999 -9999 -9999 -9999 -9999 -9999 -9999 -9999 -9999 -9999 -9999 -9999 -9999 -9999 -9999 -9999 -9999 -9999 -9999 -9999 -9999 -9999 -9999 -9999 -9999 -9999 -9999 -9999 -9999 -9999 -9999 -9999 -9999 -9999 -9999 -9999
-9999 -9999 -9999 -9999 -9999 -9999 -9999 -9999 -9999 -9999 -9999 -9999 -9999 -9999 -9999 -9999 -9999 -9999 -9999 -9999 -9999 -9999 -9999 -9999 -9999 -9999 -9999 -9999 -9999 -9999 -9999 -9999 -9999 -9999 -9999 -9999 -9999 -9999 -9999 -9999 -9999 -9999 -9999 -9999 -9999 -9999 -9999 -9999 -9999 -9999 -9999 -9999 -9999 -9999 -9999 -9999 -9999 -9999 -9999 -9999 -9999 -9999 1.98031E-1 1.99903E-1 1.98184E-1 2.00603E-1 2.03325E-1 2.03786E-1 2.0796E-1 2.09306E-1 2.13312E-1 2.15343E-1 2.13849E-1 2.16476E-1 2.19134E-1 2.19414E-1 2.08422E-1 2.10741E-1 2.10459E-1 2.13691E-1 2.1607E-1 2.15505E-1 2.15505E-1 2.12831E-1 2.08758E-1 2.09633E-1 2.09633E-1 2.07343E-1 2.07633E-1 2.07633E-1 2.03644E-1 2.01372E-1 2.02221E-1 6.30134E-2 7.97857E-2 1.00235E-1 3.63585E-1 4.20077E-1 3.99721E-1 3.22076E-1 2.66501E-1 2.39607E-1 2.30696E-1 2.33212E-1 2.3794E-1 2.56966E-1 2.71094E-1 3.02807E-1 3.32206E-1 3.32185E-1 3.40556E-1 3.35819E-1 3.35427E-1 3.66021E-1 3.26054E-1 3.76265E-1 4.06919E-1 4.06996E-1 4.23381E-1 4.23371E-1 4.86738E-1 5.92747E-1 7.02183E-1 6.47266E-1 6.75193E-1 7.13887E-1 6.28821E-1 5.87654E-1 7.04125E-1 6.48158E-1 5.87744E-1 6.67942E-1 7.20042E-1 7.23014E-1 6.67579E-1 6.43692E-1 6.63442E-1 6.63442E-1 6.82337E-1 6.82491E-1 7.00895E-1 7.15503E-1 7.19606E-1 7.01077E-1 6.82189E-1 6.91747E-1 6.97963E-1 6.50028E-1 6.46395E-1 6.07082E-1 6.10233E-1 6.10287E-1 6.23331E-1 5.93058E-1 5.70452E-1 5.02004E-1 5.08171E-1 5.10088E-1 5.42692E-1 6.01839E-1 6.2787E-1 5.85681E-1 5.60369E-1 5.27375E-1 4.33674E-1 4.05742E-1 4.21905E-1 4.02257E-1 4.43159E-1 4.84432E-1 4.93848E-1 4.7174E-1 4.49531E-1 4.03174E-1 3.24842E-1 2.7853E-1 3.19052E-1 3.75392E-1 3.95252E-1 4.12022E-1 4.30588E-1 4.41578E-1 4.20218E-1 4.3734E-1 4.39364E-1 4.15083E-1 3.92171E-1 4.12634E-1 5.32961E-1 5.47097E-1 5.18081E-1 5.55758E-1 5.69336E-1 5.37755E-1 5.5577E-1 5.91768E-1 6.15709E-1 6.49471E-1 4.80181E-1 6.30736E-1 5.48257E-1 6.40261E-1 5.75737E-1 4.41901E-1 4.6126E-1 3.37832E-1 3.111E-1 4.17393E-1 4.34272E-1 2.58327E-1 1.8853E-1 6.01383E-1 6.01559E-1 5.80873E-1 5.81019E-1 5.85037E-1 5.64013E-1 6.05323E-1 6.04956E-1 5.88374E-1 -9999 -9999 -9999 -9999 -9999 -9999 -9999 -9999 -9999 -9999 -9999 -9999 -9999 -9999 -9999 -9999 -9999 -9999 -9999 -9999 -9999 -9999 -9999 -9999 -9999 -9999 -9999 -9999 -9999 -9999 -9999 -9999 -9999 -9999 -9999 -9999 -9999 -9999 -9999 -9999 -9999 -9999 -9999 -9999
-9999 -9999 -9999 -9999 -9999 -9999 -9999 -9999 -9999 -9999 -9999 -9999 -9999 -9999 -9999 -9999 -9999 -9999 -9999 -9999 -9999 -9999 -9999 -9999 -9999 -9999 -9999 -9999 -9999 -9999 -9999 -9999 -9999 -9999 -9999 -9999 -9999 -9999 -9999 -9999 -9999 -9999 -9999 -9999 -9999 -9999 -9999 -9999 -9999 -9999 -9999 -9999 -9999 -9999 -9999 -9999 -9999 -9999 -9999 -9999 -9999 -9999 5.82927E-2 5.80626E-2 5.85298E-2 2.02232E-1 2.02687E-1 2.06001E-1 2.09369E-1 2.12447E-1 2.17098E-1 2.19757E-1 2.17359E-1 2.17949E-1 2.21223E-1 2.07558E-1 2.1045E-1 2.10459E-1 2.1251E-1 2.15175E-1 2.15505E-1 2.18512E-1 2.17908E-1 2.13164E-1 2.11391E-1 2.11097E-1 2.0938E-1 2.11141E-1 2.12026E-1 2.09723E-1 2.0826E-1 2.06518E-1 2.04789E-1 2.05703E-1 6.788E-2 8.61278E-2 3.03879E-1 3.59736E-1 4.20072E-1 3.79754E-1 2.83233E-1 2.55554E-1 2.29759E-1 2.30986E-1 2.51285E-1 2.58318E-1 2.79276E-1 3.32207E-1 3.32203E-1 3.5126E-1 3.32206E-1 3.51261E-1 3.86671E-1 4.48746E-1 4.48743E-1 4.27692E-1 3.86589E-1 4.23348E-1 4.65535E-1 5.29496E-1 6.90508E-1 6.95929E-1 6.80437E-1 5.76726E-1 5.98749E-1 6.96031E-1 7.16937E-1 6.48658E-1 5.87282E-1 6.09712E-1 6.35096E-1 6.48336E-1 7.04845E-1 7.01423E-1 6.44894E-1 6.43989E-1 6.50722E-1 6.53519E-1 6.78348E-1 6.82522E-1 7.00861E-1 7.15358E-1 7.19401E-1 7.16488E-1 7.10404E-1 6.98065E-1 6.46979E-1 5.86195E-1 5.10639E-1 4.40821E-1 4.20821E-1 3.94028E-1 4.44676E-1 4.68047E-1 5.39998E-1 6.132E-1 6.20552E-1 6.07622E-1 6.04602E-1 6.17798E-1 6.34142E-1 6.08372E-1 5.55117E-1 4.99741E-1 4.82546E-1 5.29189E-1 4.67007E-1 4.20352E-1 4.08882E-1 4.87284E-1 5.04264E-1 4.91674E-1 4.51188E-1 4.3927E-1 3.60815E-1 2.91712E-1 2.93472E-1 3.23303E-1 3.62135E-1 3.87987E-1 4.02974E-1 3.96573E-1 3.76437E-1 4.07926E-1 3.75922E-1 3.39224E-1 3.24014E-1 3.85485E-1 4.51743E-1 4.48465E-1 3.97549E-1 4.35536E-1 4.41918E-1 3.82795E-1 4.31077E-1 5.55563E-1 6.36535E-1 6.63627E-1 6.29216E-1 6.10231E-1 3.79853E-1 4.20883E-1 6.29996E-1 6.39911E-1 6.54599E-1 4.67846E-1 3.48722E-1 4.05402E-1 5.1266E-1 5.66629E-1 6.15896E-1 6.01459E-1 5.80933E-1 5.80988E-1 5.81081E-1 5.64067E-1 5.64074E-1 5.63952E-1 -9999 -9999 -9999 -9999 -9999 -9999 -9999 -9999 -9999 -9999 -9999 -9999 -9999 -9999 -9999 -9999 -9999 -9999 -9999 -9999 -9999 -9999 -9999 -9999 -9999 -9999 -9999 -9999 -9999 -9999 -9999 -9999 -9999 -9999 -9999 -9999 -9999 -9999 -9999 -9999 -9999 -9999 -9999 -9999 -9999 -9999
-9999 -9999 -9999 -9999 -9999 -9999 -9999 -9999 -9999 -9999 -9999 -9999 -9999 -9999 -9999 -9999 -9999 -9999 -9999 -9999 -9999 -9999 -9999 -9999 -9999 -9999 -9999 -9999 -9999 -9999 -9999 -9999 -9999 -9999 -9999 -9999 -9999 -9999 -9999 -9999 -9999 -9999 -9999 -9999 -9999 -9999 -9999 -9999 -9999 -9999 -9999 -9999 -9999 -9999 -9999 -9999 -9999 -9999 -9999 -9999 -9999 5.79219E-2 5.90428E-2 5.88123E-2 5.97657E-2 2.06084E-1 2.05723E-1 2.08804E-1 2.11359E-1 2.13601E-1 2.20352E-1 2.19729E-1 2.20027E-1 2.21223E-1 2.2061E-1 2.09289E-1 2.12202E-1 2.12805E-1 2.15473E-1 2.19077E-1 2.19422E-1 2.21864E-1 2.20945E-1 2.15548E-1 2.13758E-1 2.13461E-1 2.11435E-1 2.12915E-1 2.15302E-1 2.14766E-1 2.13271E-1 2.13271E-1 2.08903E-1 2.07443E-1 2.003E-1 7.26831E-2 2.69499E-1 3.40623E-1 4.40814E-1 4.37187E-1 3.56493E-1 2.66495E-1 2.36711E-1 2.26655E-1 2.30363E-1 2.61381E-1 2.85282E-1 3.70784E-1 3.90764E-1 3.70745E-1 4.11247E-1 4.48646E-1 5.12375E-1 5.75548E-1 6.36697E-1 5.33655E-1 4.86804E-1 5.29526E-1 6.33039E-1 7.02077E-1 6.89391E-1 6.40187E-1 5.93477E-1 4.88956E-1 4.50686E-1 5.63811E-1 6.87435E-1 7.13938E-1 6.86415E-1 6.28224E-1 7.04104E-1 7.19699E-1 7.10399E-1 7.03974E-1 7.16496E-1 6.83168E-1 6.63996E-1 6.81789E-1 6.76809E-1 6.81397E-1 7.00797E-1 7.15368E-1 7.10205E-1 7.13292E-1 7.04045E-1 6.91686E-1 6.69649E-1 6.23819E-1 5.72293E-1 3.85527E-1 2.78434E-1 3.06585E-1 4.35477E-1 5.99204E-1 6.40279E-1 6.53578E-1 6.50221E-1 6.50101E-1 6.40243E-1 6.36928E-1 5.94672E-1 5.79161E-1 5.25911E-1 5.02633E-1 5.10688E-1 5.60091E-1 5.1859E-1 5.02221E-1 4.76282E-1 5.15762E-1 5.34071E-1 5.10676E-1 4.71778E-1 4.54464E-1 4.1441E-1 3.59729E-1 3.05502E-1 2.84902E-1 3.0328E-1 3.46692E-1 3.45268E-1 3.32962E-1 3.17403E-1 3.3283E-1 3.1299E-1 2.90912E-1 2.97091E-1 3.38898E-1 3.55878E-1 3.32326E-1 2.97818E-1 3.03807E-1 3.15668E-1 3.75819E-1 4.56561E-1 5.41152E-1 6.18933E-1 6.39975E-1 5.8652E-1 6.30684E-1 4.41619E-1 3.60246E-1 4.41818E-1 3.83702E-1 6.1444E-1 6.15206E-1 5.16095E-1 4.41366E-1 5.12967E-1 2.51874E-1 5.95428E-1 6.01495E-1 5.8096E-1 5.81028E-1 5.81089E-1 5.64055E-1 5.64094E-1 5.64094E-1 -9999 -9999 -9999 -9999 -9999 -9999 -9999 -9999 -9999 -9999 -9999 -9999 -9999 -9999 -9999 -9999 -9999 -9999 -9999 -9999 -9999 -9999 -9999 -9999 -9999 -9999 -9999 -9999 -9999 -9999 -9999 -9999 -9999 -9999 -9999 -9999 -9999 -9999 -9999 -9999 -9999 -9999 -9999 -9999 -9999 -9999
-9999 -9999 -9999 -9999 -9999 -9999 -9999 -9999 -9999 -9999 -9999 -9999 -9999 -9999 -9999 -9999 -9999 -9999 -9999 -9999 -9999 -9999 -9999 -9999 -9999 -9999 -9999 -9999 -9999 -9999 -9999 -9999 -9999 -9999 -9999 -9999 -9999 -9999 -9999 -9999 -9999 -9999 -9999 -9999 -9999 -9999 -9999 -9999 -9999 -9999 -9999 -9999 -9999 -9999 -9999 -9999 -9999 -9999 -9999 -9999 -9999 -9999 -9999 5.94778E-2 6.06395E-2 6.06101E-2 6.15022E-2 6.21055E-2 6.22911E-2 2.15635E-1 2.2065E-1 2.21223E-1 2.22123E-1 2.23632E-1 2.09578E-1 2.12202E-1 2.14857E-1 2.14877E-1 2.17569E-1 2.19422E-1 2.2402E-1 2.27133E-1 2.21922E-1 2.18562E-1 2.17654E-1 2.14703E-1 2.14105E-1 2.15302E-1 2.15667E-1 2.18391E-1 2.19611E-1 2.21145E-1 2.18473E-1 2.15441E-1 1.9916E-1 2.1094E-1 2.53292E-1 3.21968E-1 4.36883E-1 5.21023E-1 4.58554E-1 3.18721E-1 2.61591E-1 2.28811E-1 2.24821E-1 2.41808E-1 3.32205E-1 4.5308E-1 4.31815E-1 4.11005E-1 4.90909E-1 5.33397E-1 5.54203E-1 5.94235E-1 6.45607E-1 5.74214E-1 5.50162E-1 5.50366E-1 6.12566E-1 6.89709E-1 7.00746E-1 6.67607E-1 5.86711E-1 4.47159E-1 4.09731E-1 5.60499E-1 6.92479E-1 7.10793E-1 6.48749E-1 7.18811E-1 7.19425E-1 7.1958E-1 7.10079E-1 6.87092E-1 6.9696E-1 7.07199E-1 7.15742E-1 7.01122E-1 6.63771E-1 6.76424E-1 6.78731E-1 7.00944E-1 7.07152E-1 7.04179E-1 6.98052E-1 6.63237E-1 6.72841E-1 6.66445E-1 6.3342E-1 4.75256E-1 3.01739E-1 3.96979E-1 6.27666E-1 6.47033E-1 6.50346E-1 6.24335E-1 6.04665E-1 6.14167E-1 6.33435E-1 6.17205E-1 5.84897E-1 5.72625E-1 5.58052E-1 5.42372E-1 5.47532E-1 5.47493E-1 5.52521E-1 5.36741E-1 5.36665E-1 5.44492E-1 5.5781E-1 5.30542E-1 4.76206E-1 4.66405E-1 4.49698E-1 4.33242E-1 3.64807E-1 2.79979E-1 2.55601E-1 2.83266E-1 2.78138E-1 2.62111E-1 2.67044E-1 2.90033E-1 2.89981E-1 2.92645E-1 3.09491E-1 3.23458E-1 3.20294E-1 3.11658E-1 3.10593E-1 3.30882E-1 3.77728E-1 4.75543E-1 5.41247E-1 5.64047E-1 6.04107E-1 6.08527E-1 6.50131E-1 5.2705E-1 6.10989E-1 6.67351E-1 4.8421E-1 2.72556E-1 3.07199E-1 4.44897E-1 6.22168E-1 5.63822E-1 3.60321E-1 2.04811E-1 5.96128E-1 6.01427E-1 6.01659E-1 5.80985E-1 5.81067E-1 5.6402E-1 5.64083E-1 -9999 -9999 -9999 -9999 -9999 -9999 -9999 -9999 -9999 -9999 -9999 -9999 -9999 -9999 -9999 -9999 -9999 -9999 -9999 -9999 -9999 -9999 -9999 -9999 -9999 -9999 -9999 -9999 -9999 -9999 -9999 -9999 -9999 -9999 -9999 -9999 -9999 -9999 -9999 -9999 -9999 -9999 -9999 -9999 -9999 -9999 -9999
-9999 -9999 -9999 -9999 -9999 -9999 -9999 -9999 -9999 -9999 -9999 -9999 -9999 -9999 -9999 -9999 -9999 -9999 -9999 -9999 -9999 -9999 -9999 -9999 -9999 -9999 -9999 -9999 -9999 -9999 -9999 -9999 -9999 -9999 -9999 -9999 -9999 -9999 -9999 -9999 -9999 -9999 -9999 -9999 -9999 -9999 -9999 -9999 -9999 -9999 -9999 -9999 -9999 -9999 -9999 -9999 -9999 -9999 -9999 -9999 -9999 -9999 5.86238E-2 5.98621E-2 6.12304E-2 6.13026E-2 6.17025E-2 6.25115E-2 6.22911E-2 2.14761E-1 2.20948E-1 2.21523E-1 2.2333E-1 2.09289E-1 2.2637E-1 2.14857E-1 2.14877E-1 2.17569E-1 2.18775E-1 2.19726E-1 2.25572E-1 2.29019E-1 2.24704E-1 2.22846E-1 2.22538E-1 2.19537E-1 2.18928E-1 2.19537E-1 2.18695E-1 2.21145E-1 2.23619E-1 2.2278E-1 2.25275E-1 2.2216E-1 2.14622E-1 2.25697E-1 7.86657E-2 3.40782E-1 4.36959E-1 5.37722E-1 5.43143E-1 4.1687E-1 2.85263E-1 2.41808E-1 2.22698E-1 2.40663E-1 2.95799E-1 3.51234E-1 3.51092E-1 4.11053E-1 4.48423E-1 4.90787E-1 5.5453E-1 5.11716E-1 5.32965E-1 2.26394E-1 2.26313E-1 2.71794E-1 2.71794E-1 5.9223E-1 6.71125E-1 6.67261E-1 5.24219E-1 3.97417E-1 4.44542E-1 6.08964E-1 7.05626E-1 7.19177E-1 6.48875E-1 7.07375E-1 7.13508E-1 7.15753E-1 7.00754E-1 6.83498E-1 6.96577E-1 7.03864E-1 7.16544E-1 7.19559E-1 7.0105E-1 6.78348E-1 6.69827E-1 6.81028E-1 7.16213E-1 6.94923E-1 6.82103E-1 6.16726E-1 6.32519E-1 6.1381E-1 6.31924E-1 4.25482E-1 3.30761E-1 4.98651E-1 6.533E-1 6.5676E-1 6.24264E-1 5.84825E-1 6.21036E-1 6.27472E-1 6.04269E-1 6.1404E-1 5.81751E-1 5.819E-1 5.92121E-1 5.92093E-1 5.88763E-1 5.82284E-1 5.50151E-1 5.32545E-1 5.50146E-1 5.4496E-1 5.24048E-1 5.15767E-1 5.18076E-1 4.94608E-1 4.70562E-1 4.37673E-1 3.85457E-1 2.83158E-1 2.52474E-1 2.52866E-1 2.50622E-1 2.40904E-1 2.55538E-1 2.63454E-1 2.45807E-1 2.4035E-1 2.75486E-1 2.93959E-1 3.13607E-1 3.22447E-1 3.31826E-1 3.60039E-1 4.49842E-1 5.20427E-1 4.70765E-1 4.88797E-1 5.49019E-1 5.62585E-1 5.78996E-1 6.49787E-1 6.49548E-1 5.98995E-1 6.51643E-1 4.24321E-1 2.72509E-1 3.07115E-1 4.44774E-1 2.71454E-1 2.04243E-1 1.88257E-1 6.17535E-1 6.01377E-1 6.01563E-1 5.80926E-1 5.84903E-1 5.63991E-1 5.64074E-1 -9999 -9999 -9999 -9999 -9999 -9999 -9999 -9999 -9999 -9999 -9999 -9999 -9999 -9999 -9999 -9999 -9999 -9999 -9999 -9999 -9999 -9999 -9999 -9999 -9999 -9999 -9999 -9999 -9999 -9999 -9999 -9999 -9999 -9999 -9999 -9999 -9999 -9999 -9999 -9999 -9999 -9999 -9999 -9999 -9999 -9999 -9999
-9999 -9999 -9999 -9999 -9999 -9999 -9999 -9999 -9999 -9999 -9999 -9999 -9999 -9999 -9999 -9999 -9999 -9999 -9999 -9999 -9999 -9999 -9999 -9999 -9999 -9999 -9999 -9999 -9999 -9999 -9999 -9999 -9999 -9999 -9999 -9999 -9999 -9999 -9999 -9999 -9999 -9999 -9999 -9999 -9999 -9999 -9999 -9999 -9999 -9999 -9999 -9999 -9999 -9999 -9999 -9999 -9999 -9999 -9999 -9999 -9999 5.90428E-2 5.89068E-2 6.05417E-2 6.16281E-2 6.18029E-2 6.24097E-2 6.20877E-2 6.2803E-2 6.42627E-2 6.52223E-2 2.23028E-1 2.26066E-1 2.11617E-1 2.1456E-1 2.16943E-1 2.16968E-1 2.19683E-1 2.20291E-1 2.19422E-1 2.2433E-1 2.28074E-1 2.26263E-1 2.26263E-1 2.26263E-1 2.24157E-1 2.23536E-1 2.23846E-1 2.21761E-1 2.23309E-1 2.25804E-1 2.24337E-1 2.26216E-1 2.23402E-1 2.0414E-1 6.94032E-2 8.49115E-2 3.18609E-1 4.16253E-1 5.28812E-1 5.8128E-1 4.8226E-1 3.39576E-1 2.84333E-1 2.28502E-1 2.31553E-1 2.50083E-1 2.95828E-1 3.32158E-1 1.767E-1 1.65394E-1 1.65413E-1 1.88731E-1 1.76783E-1 1.86899E-1 1.86854E-1 1.74997E-1 1.99336E-1 4.86674E-1 5.50517E-1 7.16156E-1 6.62271E-1 5.17747E-1 3.82464E-1 4.41092E-1 5.69504E-1 6.75804E-1 7.19794E-1 7.19451E-1 6.91384E-1 7.09718E-1 6.91324E-1 7.03483E-1 6.96883E-1 7.09619E-1 7.13226E-1 7.19487E-1 7.13501E-1 7.01356E-1 7.00912E-1 6.95538E-1 6.91787E-1 7.00838E-1 7.01145E-1 6.52969E-1 5.47547E-1 4.58887E-1 4.41139E-1 4.27314E-1 3.17093E-1 3.21531E-1 5.27349E-1 6.56737E-1 6.53575E-1 6.0066E-1 5.72484E-1 6.04202E-1 6.04762E-1 6.17582E-1 6.14229E-1 5.48971E-1 5.24249E-1 5.30069E-1 5.21711E-1 5.39854E-1 5.69478E-1 5.85468E-1 5.66232E-1 5.60642E-1 5.52706E-1 5.52716E-1 5.33377E-1 5.15746E-1 4.88673E-1 4.66978E-1 4.15415E-1 3.59808E-1 2.83158E-1 2.5178E-1 2.51164E-1 2.40402E-1 2.3473E-1 2.36256E-1 2.2374E-1 2.15489E-1 2.06002E-1 2.30416E-1 2.49968E-1 2.55104E-1 2.66794E-1 2.67954E-1 2.84658E-1 3.6707E-1 4.52303E-1 4.06914E-1 4.57446E-1 3.97887E-1 3.5633E-1 4.36794E-1 5.63466E-1 5.53449E-1 4.30659E-1 5.1839E-1 5.63312E-1 2.89402E-1 2.25711E-1 1.98787E-1 2.01366E-1 2.01409E-1 1.88881E-1 6.21526E-1 6.0136E-1 6.01525E-1 5.80902E-1 5.84876E-1 5.63983E-1 5.64069E-1 -9999 -9999 -9999 -9999 -9999 -9999 -9999 -9999 -9999 -9999 -9999 -9999 -9999 -9999 -9999 -9999 -9999 -9999 -9999 -9999 -9999 -9999 -9999 -9999 -9999 -9999 -9999 -9999 -9999 -9999 -9999 -9999 -9999 -9999 -9999 -9999 -9999 -9999 -9999 -9999 -9999 -9999 -9999 -9999 -9999 -9999 -9999
-9999 -9999 -9999 -9999 -9999 -9999 -9999 -9999 -9999 -9999 -9999 -9999 -9999 -9999 -9999 -9999 -9999 -9999 -9999 -9999 -9999 -9999 -9999 -9999 -9999 -9999 -9999 -9999 -9999 -9999 -9999 -9999 -9999 -9999 -9999 -9999 -9999 -9999 -9999 -9999 -9999 -9999 -9999 -9999 -9999 -9999 -9999 -9999 -9999 -9999 -9999 -9999 -9999 -9999 -9999 -9999 -9999 -9999 -9999 -9999 5.84791E-2 5.94221E-2 5.98621E-2 6.12304E-2 6.14023E-2 6.23081E-2 6.33331E-2 6.30091E-2 6.38416E-2 6.52221E-2 6.57646E-2 2.24846E-1 2.27599E-1 2.14264E-1 2.16943E-1 2.15771E-1 2.1938E-1 2.22123E-1 2.20335E-1 2.21557E-1 2.2495E-1 2.27517E-1 2.31315E-1 2.31953E-1 2.28861E-1 2.26655E-1 2.26655E-1 2.25178E-1 2.26745E-1 2.28006E-1 2.27477E-1 2.28744E-1 2.27793E-1 2.22572E-1 2.19484E-1 6.9282E-2 8.49098E-2 1.04895E-1 4.16423E-1 5.28812E-1 5.77888E-1 5.24498E-1 3.98729E-1 3.02784E-1 2.54405E-1 2.32171E-1 2.35912E-1 2.5845E-1 2.95815E-1 4.07039E-1 3.86655E-1 3.66713E-1 4.27732E-1 1.74902E-1 1.74874E-1 1.63634E-1 1.74907E-1 1.8683E-1 5.29337E-1 6.48373E-1 6.66952E-1 6.86278E-1 5.18279E-1 3.75909E-1 3.79321E-1 4.33064E-1 5.74775E-1 7.06129E-1 7.18967E-1 6.83919E-1 6.83802E-1 6.68731E-1 6.92128E-1 6.90648E-1 7.09835E-1 7.13002E-1 7.06606E-1 6.97362E-1 7.13403E-1 7.15702E-1 7.19292E-1 7.15967E-1 7.1887E-1 7.07152E-1 6.50299E-1 6.20049E-1 5.51494E-1 3.65458E-1 3.30503E-1 3.15868E-1 3.84856E-1 6.03859E-1 6.60022E-1 6.37372E-1 5.85876E-1 5.00904E-1 5.73266E-1 5.81678E-1 5.75464E-1 5.7868E-1 5.54215E-1 5.11E-1 5.03598E-1 5.26767E-1 5.36625E-1 5.3958E-1 5.5015E-1 5.66317E-1 5.47467E-1 5.11565E-1 5.17682E-1 5.0092E-1 5.00956E-1 4.98879E-1 4.63417E-1 4.1879E-1 3.87093E-1 3.31762E-1 3.1657E-1 3.15185E-1 3.05891E-1 2.82763E-1 2.57671E-1 2.59482E-1 2.51916E-1 2.49961E-1 2.34425E-1 2.36558E-1 2.25784E-1 2.24441E-1 2.24758E-1 2.58247E-1 3.27176E-1 3.63567E-1 3.41352E-1 3.81891E-1 3.10825E-1 2.51624E-1 3.06916E-1 4.01083E-1 3.95E-1 3.18031E-1 4.4372E-1 5.03944E-1 2.72095E-1 2.72351E-1 2.59058E-1 2.01452E-1 1.88863E-1 6.17781E-1 6.21639E-1 6.014E-1 6.01573E-1 5.8093E-1 5.84921E-1 5.64003E-1 5.42842E-1 -9999 -9999 -9999 -9999 -9999 -9999 -9999 -9999 -9999 -9999 -9999 -9999 -9999 -9999 -9999 -9999 -9999 -9999 -9999 -9999 -9999 -9999 -9999 -9999 -9999 -9999 -9999 -9999 -9999 -9999 -9999 -9999 -9999 -9999 -9999 -9999 -9999 -9999 -9999 -9999 -9999 -9999 -9999 -9999 -9999 -9999 -9999
-9999 -9999 -9999 -9999 -9999 -9999 -9999 -9999 -9999 -9999 -9999 -9999 -9999 -9999 -9999 -9999 -9999 -9999 -9999 -9999 -9999 -9999 -9999 -9999 -9999 -9999 -9999 -9999 -9999 -9999 -9999 -9999 -9999 -9999 -9999 -9999 -9999 -9999 -9999 -9999 -9999 -9999 -9999 -9999 -9999 -9999 -9999 -9999 -9999 -9999 -9999 -9999 -9999 -9999 -9999 -9999 -9999 -9999 -9999 -9999 5.85726E-2 5.90964E-2 6.07375E-2 6.18282E-2 6.15022E-2 6.27158E-2 6.45894E-2 6.42627E-2 6.49005E-2 6.56539E-2 6.62022E-2 6.76479E-2 6.8118E-2 2.15749E-1 2.18143E-1 2.17569E-1 2.209E-1 2.2366E-1 2.23711E-1 2.25261E-1 2.28074E-1 2.3036E-1 2.33876E-1 2.38416E-1 2.35588E-1 2.34294E-1 2.33328E-1 2.32146E-1 2.33754E-1 2.34724E-1 2.32579E-1 2.32258E-1 2.31615E-1 2.25383E-1 2.06777E-1 6.85592E-2 7.75432E-2 9.74703E-2 3.96051E-1 5.57011E-1 5.84332E-1 5.65535E-1 4.19143E-1 3.39602E-1 2.95748E-1 2.43553E-1 2.19214E-1 2.44199E-1 2.89002E-1 3.28324E-1 3.66737E-1 3.47268E-1 3.66737E-1 4.02826E-1 4.23458E-1 4.2346E-1 4.44374E-1 1.99335E-1 2.68991E-1 4.39422E-1 5.23049E-1 5.83482E-1 5.66312E-1 4.75104E-1 4.02016E-1 3.70008E-1 5.28467E-1 7.01951E-1 7.06001E-1 6.49087E-1 5.98336E-1 5.79127E-1 6.42604E-1 6.96526E-1 7.00397E-1 6.87462E-1 6.79454E-1 6.76459E-1 6.91231E-1 7.01189E-1 6.98005E-1 6.91575E-1 7.16146E-1 7.06978E-1 6.88537E-1 6.7919E-1 6.25637E-1 4.66917E-1 4.44109E-1 5.14983E-1 5.34547E-1 6.27003E-1 6.69613E-1 6.34121E-1 5.64283E-1 4.89285E-1 5.30361E-1 5.55398E-1 5.26133E-1 5.41021E-1 5.35759E-1 5.04009E-1 4.52115E-1 4.63989E-1 4.86788E-1 5.02156E-1 5.25667E-1 5.58049E-1 5.47536E-1 5.07458E-1 5.05179E-1 4.70699E-1 4.88667E-1 4.98867E-1 4.78777E-1 4.41884E-1 4.09246E-1 4.014E-1 4.08022E-1 4.25761E-1 4.32457E-1 4.09979E-1 3.59688E-1 3.70198E-1 3.65512E-1 3.52866E-1 3.16896E-1 2.73799E-1 2.36114E-1 1.96459E-1 1.91777E-1 2.1667E-1 2.58542E-1 2.60754E-1 2.66131E-1 3.11905E-1 2.64496E-1 2.00322E-1 2.12301E-1 2.66142E-1 2.57758E-1 3.02824E-1 4.57535E-1 4.37592E-1 3.14414E-1 2.46432E-1 4.01749E-1 2.81278E-1 1.88538E-1 6.17781E-1 6.01377E-1 6.0153E-1 5.80926E-1 5.81058E-1 5.85002E-1 5.63972E-1 5.63918E-1 -9999 -9999 -9999 -9999 -9999 -9999 -9999 -9999 -9999 -9999 -9999 -9999 -9999 -9999 -9999 -9999 -9999 -9999 -9999 -9999 -9999 -9999 -9999 -9999 -9999 -9999 -9999 -9999 -9999 -9999 -9999 -9999 -9999 -9999 -9999 -9999 -9999 -9999 -9999 -9999 -9999 -9999 -9999 -9999 -9999 -9999 -9999
-9999 -9999 -9999 -9999 -9999 -9999 -9999 -9999 -9999 -9999 -9999 -9999 -9999 -9999 -9999 -9999 -9999 -9999 -9999 -9999 -9999 -9999 -9999 -9999 -9999 -9999 -9999 -9999 -9999 -9999 -9999 -9999 -9999 -9999 -9999 -9999 -9999 -9999 -9999 -9999 -9999 -9999 -9999 -9999 -9999 -9999 -9999 -9999 -9999 -9999 -9999 -9999 -9999 -9999 -9999 -9999 -9999 -9999 -9999 -9999 5.89484E-2 5.95736E-2 6.15284E-2 6.24328E-2 6.21055E-2 6.37486E-2 6.44745E-2 6.52221E-2 6.5871E-2 6.57646E-2 6.67539E-2 6.82137E-2 6.82321E-2 6.99693E-2 2.20258E-1 2.19683E-1 2.23044E-1 2.23094E-1 2.26195E-1 2.28704E-1 2.28462E-1 2.31634E-1 2.3549E-1 2.37866E-1 2.40492E-1 2.39176E-1 2.35697E-1 2.37326E-1 2.39951E-1 2.37776E-1 2.36142E-1 2.34193E-1 2.32579E-1 2.2759E-1 2.23194E-1 6.76088E-2 7.75433E-2 9.74473E-2 3.76001E-1 5.22439E-1 5.77083E-1 5.5682E-1 4.60946E-1 3.90789E-1 3.13706E-1 2.61859E-1 2.25554E-1 2.58167E-1 2.9155E-1 3.28325E-1 3.86665E-1 3.66701E-1 4.23437E-1 4.44363E-1 4.23448E-1 4.23451E-1 4.4436E-1 1.99354E-1 2.69024E-1 4.18386E-1 4.80451E-1 5.22143E-1 6.78671E-1 6.25726E-1 4.86304E-1 3.59377E-1 5.09107E-1 6.9767E-1 6.83303E-1 5.78679E-1 5.70003E-1 5.72649E-1 6.20131E-1 6.95713E-1 7.00317E-1 6.84267E-1 6.89796E-1 6.90523E-1 7.04041E-1 7.16548E-1 3.61614E-1 3.51378E-1 3.44662E-1 3.15828E-1 3.48036E-1 3.1867E-1 2.62722E-1 5.38255E-1 6.76004E-1 6.94009E-1 6.46793E-1 6.60021E-1 6.47075E-1 6.30866E-1 6.07392E-1 4.79506E-1 4.13561E-1 4.93178E-1 5.45358E-1 5.09446E-1 4.87265E-1 4.69935E-1 4.13131E-1 4.46329E-1 4.98052E-1 5.21854E-1 5.25111E-1 5.30037E-1 5.42392E-1 5.37375E-1 5.198E-1 4.7849E-1 4.78677E-1 4.76829E-1 4.5263E-1 4.23876E-1 4.16139E-1 3.70642E-1 3.66498E-1 4.20488E-1 4.53514E-1 4.69784E-1 4.62951E-1 5.04749E-1 4.68833E-1 4.18671E-1 4.38384E-1 3.89268E-1 2.82665E-1 2.02552E-1 1.81579E-1 1.87024E-1 1.99119E-1 1.90343E-1 2.12248E-1 2.45686E-1 2.11745E-1 1.74981E-1 1.80049E-1 1.92754E-1 2.20098E-1 3.22668E-1 4.47343E-1 3.64473E-1 2.41835E-1 3.1374E-1 4.98725E-1 2.31905E-1 1.88546E-1 1.76872E-1 6.01577E-1 6.01724E-1 5.81109E-1 5.85075E-1 5.64059E-1 5.63748E-1 6.25568E-1 -9999 -9999 -9999 -9999 -9999 -9999 -9999 -9999 -9999 -9999 -9999 -9999 -9999 -9999 -9999 -9999 -9999 -9999 -9999 -9999 -9999 -9999 -9999 -9999 -9999 -9999 -9999 -9999 -9999 -9999 -9999 -9999 -9999 -9999 -9999 -9999 -9999 -9999 -9999 -9999 -9999 -9999 -9999 -9999 -9999 -9999 -9999
-9999 -9999 -9999 -9999 -9999 -9999 -9999 -9999 -9999 -9999 -9999 -9999 -9999 -9999 -9999 -9999 -9999 -9999 -9999 -9999 -9999 -9999 -9999 -9999 -9999 -9999 -9999 -9999 -9999 -9999 -9999 -9999 -9999 -9999 -9999 -9999 -9999 -9999 -9999 -9999 -9999 -9999 -9999 -9999 -9999 -9999 -9999 -9999 -9999 -9999 -9999 -9999 -9999 -9999 -9999 -9999 -9999 -9999 -9999 5.83858E-2 5.96129E-2 6.03466E-2 6.22305E-2 6.24097E-2 6.33331E-2 6.50146E-2 6.54376E-2 6.61982E-2 6.73029E-2 6.68649E-2 6.76479E-2 6.88998E-2 6.91523E-2 7.06784E-2 7.10724E-2 7.2407E-2 2.25827E-1 2.25261E-1 2.29019E-1 2.32192E-1 2.32273E-1 2.33234E-1 2.35813E-1 2.37866E-1 2.43141E-1 2.42809E-1 2.38964E-1 2.41272E-1 2.43032E-1 2.40403E-1 2.39419E-1 2.36142E-1 2.17015E-1 2.29496E-1 2.25383E-1 2.07776E-1 7.75412E-2 9.03461E-2 3.76033E-1 5.64983E-1 5.709E-1 5.40611E-1 4.81964E-1 4.1112E-1 3.32165E-1 2.95822E-1 2.52403E-1 2.66651E-1 3.09944E-1 4.27738E-1 4.06883E-1 4.44192E-1 4.86585E-1 4.44247E-1 4.44349E-1 4.23449E-1 4.23441E-1 1.97492E-1 2.53448E-1 4.602E-1 3.39387E-1 5.87121E-1 6.84832E-1 6.87349E-1 5.27074E-1 3.70467E-1 5.04017E-1 6.71545E-1 6.24813E-1 5.24381E-1 5.70987E-1 5.82482E-1 5.78268E-1 6.79641E-1 6.93897E-1 6.91026E-1 6.97408E-1 3.57638E-1 3.57987E-1 3.6509E-1 3.61656E-1 3.58213E-1 3.41306E-1 2.97566E-1 3.28221E-1 2.91101E-1 2.4341E-1 2.34617E-1 2.90618E-1 6.79207E-1 6.60024E-1 6.502E-1 6.01027E-1 5.65005E-1 5.9247E-1 4.34251E-1 3.10857E-1 3.68384E-1 5.00701E-1 5.21807E-1 5.03247E-1 4.60136E-1 4.27951E-1 4.62386E-1 5.01242E-1 4.82546E-1 4.88548E-1 4.82561E-1 5.0723E-1 5.3737E-1 5.2195E-1 4.70869E-1 4.5959E-1 4.61511E-1 4.2694E-1 4.13387E-1 3.48083E-1 2.90868E-1 2.82688E-1 2.96705E-1 3.08969E-1 3.40177E-1 4.23918E-1 5.23158E-1 5.17504E-1 5.13594E-1 5.60122E-1 4.48612E-1 3.38619E-1 2.58833E-1 2.35462E-1 1.95793E-1 2.21288E-1 2.5263E-1 2.44838E-1 2.30459E-1 1.97465E-1 1.59128E-1 1.61416E-1 1.95701E-1 2.74534E-1 4.02571E-1 5.12181E-1 2.85367E-1 2.63471E-1 3.55895E-1 3.7446E-1 1.80449E-1 1.76894E-1 1.791E-1 6.01796E-1 5.81143E-1 5.81216E-1 5.64124E-1 5.6398E-1 6.45082E-1 -9999 -9999 -9999 -9999 -9999 -9999 -9999 -9999 -9999 -9999 -9999 -9999 -9999 -9999 -9999 -9999 -9999 -9999 -9999 -9999 -9999 -9999 -9999 -9999 -9999 -9999 -9999 -9999 -9999 -9999 -9999 -9999 -9999 -9999 -9999 -9999 -9999 -9999 -9999 -9999 -9999 -9999 -9999 -9999 -9999 -9999 -9999 -9999
-9999 -9999 -9999 -9999 -9999 -9999 -9999 -9999 -9999 -9999 -9999 -9999 -9999 -9999 -9999 -9999 -9999 -9999 -9999 -9999 -9999 -9999 -9999 -9999 -9999 -9999 -9999 -9999 -9999 -9999 -9999 -9999 -9999 -9999 -9999 -9999 -9999 -9999 -9999 -9999 -9999 -9999 -9999 -9999 -9999 -9999 -9999 -9999 -9999 -9999 -9999 -9999 -9999 -9999 -9999 -9999 -9999 -9999 5.79219E-2 5.88542E-2 5.93822E-2 6.10327E-2 6.2942E-2 6.34367E-2 6.45894E-2 6.56586E-2 6.59799E-2 6.75264E-2 6.78736E-2 6.86702E-2 6.91303E-2 6.90365E-2 7.03228E-2 7.18786E-2 7.21622E-2 7.38956E-2 7.5035E-2 2.2965E-1 2.33471E-1 2.38975E-1 2.37763E-1 2.3809E-1 2.36237E-1 2.39176E-1 2.43807E-1 2.43032E-1 2.43356E-1 2.43437E-1 2.43463E-1 2.40584E-1 2.40545E-1 2.39952E-1 2.21357E-1 2.3562E-1 2.31416E-1 7.36571E-2 7.75419E-2 9.03465E-2 3.98557E-1 5.43571E-1 5.63017E-1 5.20354E-1 4.9399E-1 4.31724E-1 3.5117E-1 3.1371E-1 2.77479E-1 2.69066E-1 2.92185E-1 3.86672E-1 4.27678E-1 4.23405E-1 4.44352E-1 4.23453E-1 4.02828E-1 4.02827E-1 4.40069E-1 1.97441E-1 2.53413E-1 3.98253E-1 2.85564E-1 6.47702E-1 7.05374E-1 6.45356E-1 5.06309E-1 3.65368E-1 4.50443E-1 6.16231E-1 6.1633E-1 5.34761E-1 5.90703E-1 5.7661E-1 5.46827E-1 6.48189E-1 6.8986E-1 3.46939E-1 3.47176E-1 3.5089E-1 3.54595E-1 3.54739E-1 3.58177E-1 3.48008E-1 3.44623E-1 3.09399E-1 2.79786E-1 2.85021E-1 1.52095E-1 1.85402E-1 2.9925E-1 3.31242E-1 6.24141E-1 5.92216E-1 5.15746E-1 4.91923E-1 4.79006E-1 3.66231E-1 2.74435E-1 2.90096E-1 3.76812E-1 4.79314E-1 5.04894E-1 4.78973E-1 4.4895E-1 4.594E-1 4.54651E-1 4.25669E-1 4.36884E-1 4.82921E-1 5.07019E-1 5.28293E-1 5.26145E-1 4.78713E-1 4.57736E-1 4.38274E-1 4.14965E-1 3.29921E-1 2.66247E-1 2.40986E-1 2.19292E-1 2.23111E-1 2.22662E-1 2.50533E-1 3.40045E-1 5.06123E-1 5.52274E-1 5.62374E-1 6.06161E-1 5.30663E-1 4.34117E-1 4.22431E-1 3.0295E-1 2.34424E-1 3.10282E-1 4.30307E-1 3.73507E-1 3.07582E-1 2.21782E-1 1.62154E-1 1.98301E-1 2.89987E-1 3.39635E-1 4.70486E-1 3.26996E-1 3.74109E-1 2.46143E-1 2.59316E-1 2.21611E-1 1.76893E-1 1.76737E-1 1.6756E-1 5.81206E-1 5.81214E-1 5.8114E-1 5.64124E-1 6.05159E-1 6.71408E-1 -9999 -9999 -9999 -9999 -9999 -9999 -9999 -9999 -9999 -9999 -9999 -9999 -9999 -9999 -9999 -9999 -9999 -9999 -9999 -9999 -9999 -9999 -9999 -9999 -9999 -9999 -9999 -9999 -9999 -9999 -9999 -9999 -9999 -9999 -9999 -9999 -9999 -9999 -9999 -9999 -9999 -9999 -9999 -9999 -9999 -9999 -9999 -9999
-9999 -9999 -9999 -9999 -9999 -9999 -9999 -9999 -9999 -9999 -9999 -9999 -9999 -9999 -9999 -9999 -9999 -9999 -9999 -9999 -9999 -9999 -9999 -9999 -9999 -9999 -9999 -9999 -9999 -9999 -9999 -9999 -9999 -9999 -9999 -9999 -9999 -9999 -9999 -9999 -9999 -9999 -9999 -9999 -9999 -9999 -9999 -9999 -9999 -9999 -9999 -9999 -9999 -9999 -9999 -9999 -9999 -9999 5.81997E-2 5.94221E-2 6.01522E-2 6.13296E-2 6.3147E-2 6.3853E-2 6.50146E-2 6.52221E-2 6.67479E-2 6.87711E-2 6.92459E-2 6.97104E-2 7.05321E-2 7.06784E-2 7.18786E-2 7.31023E-2 7.36451E-2 7.51628E-2 7.54804E-2 7.66512E-2 2.38649E-1 2.41703E-1 2.45026E-1 2.4536E-1 2.40822E-1 2.41814E-1 2.45469E-1 2.43437E-1 2.43471E-1 2.43474E-1 2.40611E-1 2.40613E-1 2.4061E-1 2.37772E-1 2.37765E-1 2.37758E-1 2.36918E-1 7.54708E-2 7.75433E-2 9.74473E-2 1.49719E-1 5.22373E-1 5.61246E-1 5.21278E-1 5.05424E-1 4.52457E-1 3.70649E-1 3.13682E-1 2.89734E-1 2.69066E-1 2.85002E-1 3.09953E-1 3.43376E-1 3.43371E-1 3.62681E-1 3.62643E-1 3.82463E-1 4.1912E-1 4.4005E-1 4.40059E-1 2.24138E-1 2.85512E-1 2.38554E-1 4.39401E-1 6.91882E-1 6.44497E-1 5.65544E-1 3.97735E-1 3.83331E-1 5.78706E-1 6.65568E-1 6.58072E-1 6.80154E-1 6.27854E-1 5.80079E-1 2.7521E-1 3.32392E-1 3.39452E-1 3.4019E-1 3.47391E-1 3.54569E-1 3.47915E-1 3.34516E-1 3.06134E-1 3.21728E-1 3.12221E-1 2.67949E-1 1.60176E-1 1.0839E-1 1.55951E-1 3.23593E-1 3.2156E-1 2.87941E-1 5.6053E-1 4.94582E-1 5.21526E-1 5.35758E-1 4.69579E-1 3.72881E-1 2.98629E-1 3.02467E-1 3.78701E-1 4.38284E-1 4.5205E-1 4.45912E-1 4.14356E-1 4.02655E-1 4.22812E-1 4.45716E-1 4.77465E-1 5.11042E-1 5.34886E-1 5.26124E-1 4.82702E-1 4.6336E-1 4.3815E-1 4.07399E-1 2.90864E-1 2.47652E-1 2.46067E-1 2.30416E-1 2.35294E-1 2.74601E-1 3.65535E-1 4.9704E-1 5.68389E-1 6.03162E-1 6.23583E-1 6.13418E-1 5.65566E-1 5.83203E-1 5.87259E-1 3.77679E-1 2.39366E-1 3.24486E-1 5.4177E-1 5.08319E-1 3.06898E-1 2.00322E-1 1.60788E-1 2.41879E-1 3.8901E-1 4.5592E-1 4.18947E-1 4.9063E-1 3.45442E-1 2.13874E-1 2.42588E-1 1.76932E-1 1.65393E-1 1.6533E-1 5.81203E-1 5.81149E-1 5.81008E-1 5.63947E-1 5.64024E-1 6.66145E-1 6.14938E-1 -9999 -9999 -9999 -9999 -9999 -9999 -9999 -9999 -9999 -9999 -9999 -9999 -9999 -9999 -9999 -9999 -9999 -9999 -9999 -9999 -9999 -9999 -9999 -9999 -9999 -9999 -9999 -9999 -9999 -9999 -9999 -9999 -9999 -9999 -9999 -9999 -9999 -9999 -9999 -9999 -9999 -9999 -9999 -9999 -9999 -9999 -9999 -9999
-9999 -9999 -9999 -9999 -9999 -9999 -9999 -9999 -9999 -9999 -9999 -9999 -9999 -9999 -9999 -9999 -9999 -9999 -9999 -9999 -9999 -9999 -9999 -9999 -9999 -9999 -9999 -9999 -9999 -9999 -9999 -9999 -9999 -9999 -9999 -9999 -9999 -9999 -9999 -9999 -9999 -9999 -9999 -9999 -9999 -9999 -9999 -9999 -9999 -9999 -9999 -9999 -9999 -9999 -9999 -9999 -9999 5.74623E-2 5.81997E-2 5.95174E-2 5.99586E-2 6.16281E-2 6.22067E-2 6.3853E-2 6.53356E-2 6.55456E-2 6.68585E-2 6.86568E-2 6.93617E-2 7.00612E-2 7.12452E-2 7.13958E-2 7.261E-2 7.27759E-2 7.45262E-2 7.61942E-2 7.62587E-2 7.78425E-2 7.97371E-2 8.1778E-2 2.49059E-1 2.49213E-1 2.46242E-1 2.45915E-1 2.46305E-1 2.43474E-1 2.43473E-1 2.43472E-1 2.4061E-1 2.40611E-1 2.40611E-1 7.86586E-2 7.86586E-2 7.86572E-2 7.74233E-2 7.69308E-2 7.75433E-2 9.74627E-2 1.60181E-1 5.44237E-1 5.38992E-1 5.2547E-1 4.98021E-1 4.73426E-1 4.11042E-1 3.47259E-1 3.09935E-1 2.73598E-1 2.74301E-1 2.92189E-1 4.02828E-1 4.44377E-1 3.43354E-1 3.62593E-1 3.62516E-1 3.98453E-1 4.39942E-1 4.4003E-1 4.40068E-1 2.10347E-1 5.03641E-1 3.7571E-1 6.82261E-1 7.08952E-1 6.52169E-1 4.17655E-1 3.55784E-1 5.70339E-1 7.02247E-1 7.0652E-1 7.06019E-1 6.56565E-1 2.12165E-1 2.12722E-1 2.9445E-1 3.29601E-1 3.2968E-1 3.43858E-1 3.47732E-1 3.4454E-1 3.31066E-1 2.68319E-1 3.02626E-1 2.85029E-1 2.23314E-1 1.58107E-1 1.24357E-1 2.27089E-1 3.43716E-1 3.31325E-1 3.18352E-1 2.68418E-1 6.30334E-1 6.27346E-1 6.176E-1 5.94051E-1 5.24239E-1 3.99787E-1 3.05167E-1 2.91463E-1 2.94947E-1 3.29909E-1 3.66717E-1 3.8686E-1 4.02251E-1 4.2853E-1 4.6335E-1 4.96802E-1 4.98622E-1 5.09432E-1 5.24034E-1 4.86682E-1 4.6911E-1 4.46872E-1 4.14802E-1 2.9161E-1 2.4367E-1 2.37706E-1 2.36201E-1 2.6849E-1 3.57917E-1 5.09369E-1 5.33099E-1 4.48005E-1 4.89791E-1 5.8953E-1 6.40393E-1 6.33747E-1 6.42162E-1 5.42296E-1 3.03039E-1 2.87416E-1 3.79345E-1 5.98565E-1 5.43204E-1 2.92414E-1 1.70034E-1 1.64553E-1 2.67865E-1 4.08252E-1 4.88216E-1 5.00437E-1 4.81855E-1 2.2024E-1 2.24361E-1 2.01414E-1 1.88724E-1 1.65337E-1 5.81159E-1 5.60056E-1 5.5987E-1 5.59777E-1 5.8505E-1 6.79784E-1 5.76735E-1 5.87494E-1 -9999 -9999 -9999 -9999 -9999 -9999 -9999 -9999 -9999 -9999 -9999 -9999 -9999 -9999 -9999 -9999 -9999 -9999 -9999 -9999 -9999 -9999 -9999 -9999 -9999 -9999 -9999 -9999 -9999 -9999 -9999 -9999 -9999 -9999 -9999 -9999 -9999 -9999 -9999 -9999 -9999 -9999 -9999 -9999 -9999 -9999 -9999 -9999
-9999 -9999 -9999 -9999 -9999 -9999 -9999 -9999 -9999 -9999 -9999 -9999 -9999 -9999 -9999 -9999 -9999 -9999 -9999 -9999 -9999 -9999 -9999 -9999 -9999 -9999 -9999 -9999 -9999 -9999 -9999 -9999 -9999 -9999 -9999 -9999 -9999 -9999 -9999 -9999 -9999 -9999 -9999 -9999 -9999 -9999 -9999 -9999 -9999 -9999 -9999 -9999 -9999 -9999 -9999 -9999 -9999 5.75539E-2 5.83858E-2 5.97085E-2 6.01522E-2 6.15284E-2 6.20044E-2 6.3853E-2 6.54431E-2 6.57623E-2 6.71915E-2 6.8429E-2 6.9015E-2 7.0414E-2 7.06784E-2 7.17576E-2 7.31023E-2 7.36451E-2 7.51628E-2 7.69783E-2 7.69141E-2 7.82442E-2 8.05648E-2 8.22036E-2 8.32845E-2 2.46358E-1 2.4636E-1 2.46358E-1 2.43471E-1 2.43472E-1 2.43469E-1 2.40603E-1 2.40606E-1 7.97921E-2 7.86586E-2 7.86588E-2 7.86587E-2 7.86585E-2 7.75255E-2 7.75319E-2 8.3711E-2 1.13433E-1 1.60195E-1 5.23752E-1 4.96765E-1 4.70978E-1 4.51218E-1 4.31312E-1 3.90524E-1 3.66708E-1 3.09951E-1 2.86089E-1 2.83558E-1 3.06301E-1 4.02719E-1 5.29118E-1 4.0277E-1 4.23444E-1 3.98514E-1 3.78267E-1 3.78289E-1 4.1901E-1 4.19084E-1 4.40025E-1 2.2397E-1 5.42332E-1 6.24772E-1 7.00555E-1 6.71896E-1 4.19957E-1 3.77861E-1 5.99245E-1 7.09151E-1 7.03325E-1 6.91746E-1 2.47629E-1 1.59124E-1 1.66761E-1 2.48349E-1 2.98136E-1 3.22196E-1 3.36939E-1 3.27732E-1 3.37794E-1 3.31073E-1 2.65198E-1 2.63738E-1 2.6193E-1 1.79559E-1 1.61395E-1 1.80732E-1 2.77601E-1 3.18362E-1 3.187E-1 2.7995E-1 2.90975E-1 6.40502E-1 6.08025E-1 6.27606E-1 5.5961E-1 4.96279E-1 4.16714E-1 3.2292E-1 2.62429E-1 2.33278E-1 2.44721E-1 2.9632E-1 3.6272E-1 3.93128E-1 3.97632E-1 4.04717E-1 4.37651E-1 4.67002E-1 4.9501E-1 5.05472E-1 4.96815E-1 4.71045E-1 4.39997E-1 4.23307E-1 2.8698E-1 2.28659E-1 2.13751E-1 2.35052E-1 2.81508E-1 3.83584E-1 5.19097E-1 4.55966E-1 2.91573E-1 3.25242E-1 5.43836E-1 6.30299E-1 6.50491E-1 5.80037E-1 4.04168E-1 2.65257E-1 3.44569E-1 5.31648E-1 6.5264E-1 5.66903E-1 3.36636E-1 2.12431E-1 2.31244E-1 3.49276E-1 4.23271E-1 4.81529E-1 2.88164E-1 1.998E-1 2.39383E-1 2.011E-1 1.6544E-1 1.65342E-1 5.77284E-1 5.60043E-1 5.59846E-1 5.59601E-1 5.59841E-1 6.65313E-1 6.18043E-1 5.30732E-1 6.01587E-1 -9999 -9999 -9999 -9999 -9999 -9999 -9999 -9999 -9999 -9999 -9999 -9999 -9999 -9999 -9999 -9999 -9999 -9999 -9999 -9999 -9999 -9999 -9999 -9999 -9999 -9999 -9999 -9999 -9999 -9999 -9999 -9999 -9999 -9999 -9999 -9999 -9999 -9999 -9999 -9999 -9999 -9999 -9999 -9999 -9999 -9999 -9999 -9999
-9999 -9999 -9999 -9999 -9999 -9999 -9999 -9999 -9999 -9999 -9999 -9999 -9999 -9999 -9999 -9999 -9999 -9999 -9999 -9999 -9999 -9999 -9999 -9999 -9999 -9999 -9999 -9999 -9999 -9999 -9999 -9999 -9999 -9999 -9999 -9999 -9999 -9999 -9999 -9999 -9999 -9999 -9999 -9999 -9999 -9999 -9999 -9999 -9999 -9999 -9999 -9999 -9999 -9999 -9999 5.81574E-2 5.87149E-2 5.82927E-2 5.89484E-2 5.93822E-2 6.05417E-2 6.19284E-2 6.22067E-2 6.35405E-2 6.50146E-2 6.54376E-2 6.74145E-2 6.76479E-2 6.91303E-2 7.08876E-2 7.12756E-2 7.261E-2 7.40983E-2 7.47801E-2 7.6847E-2 7.73105E-2 7.86482E-2 8.00119E-2 8.07942E-2 8.2775E-2 8.32933E-2 8.21119E-2 2.46365E-1 2.46365E-1 2.43474E-1 2.4347E-1 2.43466E-1 2.40599E-1 2.40603E-1 7.97935E-2 7.86589E-2 7.86589E-2 7.8659E-2 7.75432E-2 7.75428E-2 7.75438E-2 8.37167E-2 1.21703E-1 1.82942E-1 5.02136E-1 4.93583E-1 4.73397E-1 4.52415E-1 4.31545E-1 4.06787E-1 3.66681E-1 3.28325E-1 3.09931E-1 3.09942E-1 4.02824E-1 4.43914E-1 4.85544E-1 4.43761E-1 4.86643E-1 4.40066E-1 4.19083E-1 4.18988E-1 4.18983E-1 4.39886E-1 4.82386E-1 2.67181E-1 7.18346E-1 6.85227E-1 6.47214E-1 5.78805E-1 3.94034E-1 3.8087E-1 6.12887E-1 7.17819E-1 6.72418E-1 2.36015E-1 1.97513E-1 1.65983E-1 1.78365E-1 2.3965E-1 2.7945E-1 3.13152E-1 3.23264E-1 3.14383E-1 2.99544E-1 3.24467E-1 2.81615E-1 1.71183E-1 1.40463E-1 1.13184E-1 1.04359E-1 1.61151E-1 2.93084E-1 3.28003E-1 3.06047E-1 2.70794E-1 2.34344E-1 2.27966E-1 5.5641E-1 6.01383E-1 5.7531E-1 5.25997E-1 4.76838E-1 4.51939E-1 3.71558E-1 3.19691E-1 2.62943E-1 2.52847E-1 2.69137E-1 2.88245E-1 2.92714E-1 3.08172E-1 3.52926E-1 4.15773E-1 4.67877E-1 4.9144E-1 4.86683E-1 4.71042E-1 4.57366E-1 3.82782E-1 2.60273E-1 2.15502E-1 2.07754E-1 2.37412E-1 2.923E-1 4.03268E-1 4.60965E-1 3.49392E-1 2.33693E-1 2.66463E-1 4.61892E-1 5.99727E-1 6.38769E-1 5.66287E-1 3.90866E-1 3.0712E-1 4.64701E-1 6.52893E-1 6.56662E-1 5.30146E-1 3.51007E-1 2.69361E-1 3.37892E-1 4.26886E-1 5.00627E-1 4.60177E-1 2.99792E-1 4.18597E-1 3.53389E-1 1.76944E-1 1.65351E-1 1.65306E-1 5.7715E-1 5.5987E-1 5.59648E-1 5.80615E-1 6.2602E-1 6.70695E-1 5.83033E-1 5.64552E-1 5.9775E-1 -9999 -9999 -9999 -9999 -9999 -9999 -9999 -9999 -9999 -9999 -9999 -9999 -9999 -9999 -9999 -9999 -9999 -9999 -9999 -9999 -9999 -9999 -9999 -9999 -9999 -9999 -9999 -9999 -9999 -9999 -9999 -9999 -9999 -9999 -9999 -9999 -9999 -9999 -9999 -9999 -9999 -9999 -9999 -9999 -9999 -9999 -9999 -9999
-9999 -9999 -9999 -9999 -9999 -9999 -9999 -9999 -9999 -9999 -9999 -9999 -9999 -9999 -9999 -9999 -9999 -9999 -9999 -9999 -9999 -9999 -9999 -9999 -9999 -9999 -9999 -9999 -9999 -9999 -9999 -9999 -9999 -9999 -9999 -9999 -9999 -9999 -9999 -9999 -9999 -9999 -9999 -9999 -9999 -9999 -9999 -9999 -9999 -9999 -9999 -9999 -9999 -9999 -9999 5.89022E-2 5.87601E-2 5.91373E-2 6.0093E-2 6.03466E-2 6.17281E-2 6.2942E-2 6.31265E-2 6.41674E-2 6.44745E-2 6.56539E-2 6.75264E-2 6.81001E-2 6.9594E-2 7.08876E-2 7.13958E-2 7.33498E-2 7.37703E-2 7.58056E-2 7.79046E-2 7.90546E-2 8.09822E-2 8.2249E-2 8.2775E-2 8.32803E-2 8.32993E-2 8.21149E-2 8.21175E-2 2.46363E-1 2.43469E-1 2.43469E-1 8.09492E-2 7.97966E-2 7.97953E-2 7.97948E-2 7.86595E-2 7.86593E-2 7.86593E-2 7.75431E-2 7.75432E-2 7.75431E-2 8.43704E-2 1.21727E-1 1.95271E-1 5.15412E-1 5.14044E-1 4.73338E-1 4.31423E-1 4.10815E-1 4.06772E-1 3.66641E-1 3.47265E-1 3.0995E-1 3.43363E-1 4.44194E-1 4.8511E-1 4.86432E-1 5.30187E-1 5.23351E-1 4.82098E-1 4.40061E-1 4.61137E-1 4.61103E-1 1.97202E-1 2.51587E-1 3.3728E-1 4.8816E-1 5.74811E-1 4.21766E-1 3.57207E-1 3.14369E-1 3.95987E-1 6.44938E-1 4.35414E-1 3.17164E-1 1.83473E-1 1.64482E-1 1.8846E-1 2.24216E-1 2.75804E-1 3.10994E-1 3.15615E-1 2.85206E-1 2.51842E-1 2.17805E-1 2.75701E-1 2.95709E-1 1.38622E-1 6.76921E-2 6.73066E-2 9.17749E-2 1.74159E-1 2.87536E-1 3.3115E-1 2.84905E-1 2.08258E-1 1.61396E-1 1.31306E-1 4.61647E-1 5.29732E-1 5.32112E-1 5.28073E-1 5.17657E-1 4.97116E-1 4.77506E-1 4.6154E-1 3.55791E-1 2.51498E-1 2.30824E-1 2.29955E-1 2.36126E-1 2.46602E-1 2.81239E-1 3.49964E-1 4.50516E-1 4.77858E-1 4.80713E-1 4.69102E-1 4.55302E-1 3.71428E-1 2.77294E-1 2.43969E-1 2.17885E-1 2.39454E-1 2.84857E-1 3.53518E-1 3.58513E-1 2.57319E-1 2.06146E-1 2.56317E-1 3.85131E-1 5.5867E-1 6.42162E-1 6.07958E-1 5.95469E-1 4.23869E-1 4.69555E-1 6.59969E-1 6.39847E-1 5.51389E-1 3.62674E-1 2.97883E-1 3.50585E-1 4.33677E-1 4.973E-1 4.32141E-1 3.59899E-1 2.31981E-1 1.86391E-1 1.65414E-1 1.65314E-1 5.77164E-1 5.80867E-1 5.80604E-1 5.80626E-1 6.22172E-1 6.81149E-1 6.20256E-1 2.7364E-1 5.91255E-1 5.84959E-1 -9999 -9999 -9999 -9999 -9999 -9999 -9999 -9999 -9999 -9999 -9999 -9999 -9999 -9999 -9999 -9999 -9999 -9999 -9999 -9999 -9999 -9999 -9999 -9999 -9999 -9999 -9999 -9999 -9999 -9999 -9999 -9999 -9999 -9999 -9999 -9999 -9999 -9999 -9999 -9999 -9999 -9999 -9999 -9999 -9999 -9999 -9999 -9999
-9999 -9999 -9999 -9999 -9999 -9999 -9999 -9999 -9999 -9999 -9999 -9999 -9999 -9999 -9999 -9999 -9999 -9999 -9999 -9999 -9999 -9999 -9999 -9999 -9999 -9999 -9999 -9999 -9999 -9999 -9999 -9999 -9999 -9999 -9999 -9999 -9999 -9999 -9999 -9999 -9999 -9999 -9999 -9999 -9999 -9999 -9999 -9999 -9999 -9999 -9999 -9999 -9999 -9999 -9999 5.92788E-2 5.94221E-2 5.99966E-2 6.09688E-2 6.13296E-2 6.26359E-2 6.31265E-2 6.46954E-2 6.55507E-2 6.5871E-2 6.69693E-2 6.86568E-2 6.9015E-2 7.05321E-2 7.07974E-2 7.24875E-2 7.3973E-2 7.4653E-2 7.63243E-2 7.87085E-2 7.98744E-2 8.21071E-2 8.38271E-2 8.32763E-2 8.3298E-2 8.21144E-2 8.21192E-2 8.21247E-2 8.09547E-2 8.09553E-2 8.09541E-2 7.97984E-2 7.97967E-2 7.97962E-2 7.86605E-2 7.86605E-2 7.866E-2 7.86599E-2 7.75431E-2 8.37079E-2 7.75433E-2 8.43761E-2 1.21767E-1 1.82548E-1 5.07978E-1 4.91659E-1 4.91392E-1 4.52109E-1 4.48099E-1 4.06649E-1 3.8649E-1 3.66705E-1 3.28322E-1 3.62711E-1 4.22861E-1 4.82541E-1 4.86295E-1 5.0404E-1 5.22999E-1 5.23501E-1 5.45758E-1 2.24129E-1 2.53246E-1 2.53263E-1 2.67333E-1 3.18927E-1 4.57556E-1 5.8676E-1 3.5518E-1 2.57898E-1 2.79263E-1 4.61865E-1 6.97188E-1 1.53482E-1 3.31983E-1 2.42484E-1 1.9118E-1 2.00908E-1 2.38993E-1 2.85046E-1 3.54624E-1 2.83757E-1 2.02365E-1 1.54688E-1 1.04062E-1 1.48746E-1 2.12496E-1 1.15186E-1 5.05407E-2 5.0415E-2 7.53329E-2 2.04892E-1 3.60695E-1 3.34342E-1 2.90296E-1 1.90583E-1 1.19364E-1 1.10297E-1 3.34698E-1 3.29925E-1 3.6966E-1 4.31849E-1 4.63504E-1 4.77408E-1 4.77413E-1 4.54057E-1 3.5143E-1 2.68298E-1 2.68028E-1 2.56474E-1 2.2186E-1 2.11739E-1 2.27956E-1 2.75156E-1 3.89127E-1 4.75584E-1 4.76709E-1 4.78542E-1 4.43963E-1 3.80779E-1 3.24279E-1 3.29691E-1 2.71859E-1 2.72794E-1 2.63448E-1 2.83083E-1 2.92676E-1 2.76799E-1 2.86599E-1 3.94317E-1 5.4378E-1 5.89141E-1 6.38792E-1 6.6482E-1 6.38864E-1 5.70976E-1 5.10935E-1 6.4326E-1 6.4729E-1 6.15398E-1 5.17456E-1 3.52436E-1 3.24798E-1 3.83451E-1 4.7329E-1 3.9051E-1 2.11182E-1 1.63318E-1 1.65367E-1 1.6532E-1 5.77218E-1 5.77042E-1 5.8061E-1 1.67441E-1 2.0381E-1 6.71268E-1 6.39935E-1 5.76086E-1 2.58888E-1 6.06478E-1 -9999 -9999 -9999 -9999 -9999 -9999 -9999 -9999 -9999 -9999 -9999 -9999 -9999 -9999 -9999 -9999 -9999 -9999 -9999 -9999 -9999 -9999 -9999 -9999 -9999 -9999 -9999 -9999 -9999 -9999 -9999 -9999 -9999 -9999 -9999 -9999 -9999 -9999 -9999 -9999 -9999 -9999 -9999 -9999 -9999 -9999 -9999 -9999 -9999
[truncated: 572,020 more chars]
