# Supplementary material for: Alien species revises systematic status: integrative species delimitation of two similar taxa of Symbrenthia Hübner, [1819] (Lepidoptera, Nymphalidae)
Source: PeerJ. 2023 Jan 30;11:e14644. doi: 10.7717/peerj.14644 (PMC9893915; doi:10.7717/peerj.14644)
Supplement: Supplemental Information 6 [file peerj-11-14644-s006.zip › SDM/early_stage/MAXENT/past_2012_output/formosanus_max.asc]

ncols         264
nrows         468
xllcorner     119.7998599118
yllcorner     21.499860665
cellsize      0.00833333330000001
NODATA_value  -9999
-9999 -9999 -9999 -9999 -9999 -9999 -9999 -9999 -9999 -9999 -9999 -9999 -9999 -9999 -9999 -9999 -9999 -9999 -9999 9.10691E-1 -9999 -9999 -9999 -9999 -9999 -9999 -9999 -9999 -9999 -9999 -9999 -9999 -9999 -9999 -9999 -9999 -9999 -9999 -9999 -9999 -9999 -9999 -9999 -9999 -9999 -9999 -9999 -9999 -9999 -9999 -9999 -9999 -9999 -9999 -9999 -9999 -9999 -9999 -9999 -9999 -9999 -9999 -9999 -9999 -9999 -9999 -9999 -9999 -9999 -9999 -9999 -9999 -9999 -9999 -9999 -9999 -9999 -9999 -9999 -9999 -9999 -9999 -9999 -9999 -9999 -9999 -9999 -9999 -9999 -9999 -9999 -9999 -9999 -9999 -9999 -9999 -9999 -9999 -9999 -9999 -9999 -9999 -9999 -9999 -9999 -9999 -9999 -9999 -9999 -9999 -9999 -9999 -9999 -9999 -9999 -9999 -9999 -9999 -9999 -9999 -9999 -9999 -9999 -9999 -9999 -9999 -9999 -9999 -9999 -9999 -9999 -9999 -9999 -9999 -9999 -9999 -9999 -9999 -9999 -9999 -9999 -9999 -9999 -9999 -9999 -9999 -9999 -9999 -9999 -9999 -9999 -9999 -9999 -9999 -9999 -9999 -9999 -9999 -9999 -9999 -9999 -9999 -9999 -9999 -9999 -9999 -9999 -9999 -9999 -9999 -9999 -9999 -9999 -9999 -9999 -9999 -9999 -9999 -9999 -9999 -9999 -9999 -9999 -9999 -9999 -9999 -9999 -9999 -9999 -9999 -9999 -9999 -9999 -9999 -9999 -9999 -9999 -9999 -9999 -9999 -9999 -9999 -9999 -9999 -9999 -9999 -9999 -9999 -9999 -9999 -9999 -9999 -9999 -9999 -9999 -9999 -9999 -9999 -9999 -9999 -9999 -9999 -9999 -9999 -9999 -9999 -9999 -9999 -9999 -9999 -9999 -9999 -9999 -9999 -9999 -9999 -9999 -9999 -9999 -9999 -9999 -9999 -9999 -9999 -9999 -9999 -9999 -9999 -9999 -9999 -9999 -9999 -9999 -9999 -9999 -9999 -9999 -9999 -9999 -9999 -9999 -9999 -9999 -9999
-9999 -9999 -9999 -9999 -9999 -9999 -9999 -9999 -9999 -9999 -9999 -9999 -9999 -9999 -9999 -9999 -9999 -9999 -9999 -9999 -9999 -9999 -9999 -9999 -9999 -9999 -9999 -9999 -9999 -9999 -9999 -9999 -9999 -9999 -9999 -9999 -9999 -9999 -9999 -9999 -9999 -9999 -9999 -9999 -9999 -9999 -9999 -9999 -9999 -9999 -9999 -9999 -9999 -9999 -9999 -9999 -9999 -9999 -9999 -9999 -9999 -9999 -9999 -9999 -9999 -9999 -9999 -9999 -9999 -9999 -9999 -9999 -9999 -9999 -9999 -9999 -9999 -9999 -9999 -9999 -9999 -9999 -9999 -9999 -9999 -9999 -9999 -9999 -9999 -9999 -9999 -9999 -9999 -9999 -9999 -9999 -9999 -9999 -9999 -9999 -9999 -9999 -9999 -9999 -9999 -9999 -9999 -9999 -9999 -9999 -9999 -9999 -9999 -9999 -9999 -9999 -9999 -9999 -9999 -9999 -9999 -9999 -9999 -9999 -9999 -9999 -9999 -9999 -9999 -9999 -9999 -9999 -9999 -9999 -9999 -9999 -9999 -9999 -9999 -9999 -9999 -9999 -9999 -9999 -9999 -9999 -9999 -9999 -9999 -9999 -9999 -9999 -9999 -9999 -9999 -9999 -9999 -9999 -9999 -9999 -9999 -9999 -9999 -9999 -9999 -9999 -9999 -9999 -9999 -9999 -9999 -9999 -9999 -9999 -9999 -9999 -9999 -9999 -9999 -9999 -9999 -9999 -9999 -9999 -9999 -9999 -9999 -9999 -9999 -9999 -9999 -9999 -9999 -9999 -9999 -9999 -9999 -9999 -9999 -9999 -9999 -9999 -9999 -9999 -9999 -9999 -9999 -9999 -9999 -9999 -9999 -9999 -9999 -9999 -9999 -9999 -9999 -9999 -9999 -9999 -9999 -9999 -9999 -9999 -9999 -9999 -9999 -9999 -9999 -9999 -9999 -9999 -9999 -9999 -9999 -9999 -9999 -9999 -9999 -9999 -9999 -9999 -9999 -9999 -9999 -9999 -9999 -9999 -9999 -9999 -9999 -9999 -9999 -9999 -9999 -9999 -9999 -9999 -9999 -9999 -9999 -9999 -9999 -9999
-9999 8.14418E-1 -9999 -9999 -9999 -9999 -9999 -9999 -9999 -9999 -9999 -9999 -9999 -9999 -9999 -9999 -9999 -9999 -9999 -9999 -9999 -9999 -9999 -9999 -9999 -9999 -9999 -9999 -9999 -9999 -9999 -9999 -9999 -9999 -9999 -9999 -9999 -9999 -9999 -9999 -9999 -9999 -9999 -9999 -9999 -9999 -9999 -9999 -9999 -9999 -9999 -9999 -9999 -9999 -9999 -9999 -9999 -9999 -9999 -9999 -9999 -9999 -9999 -9999 -9999 -9999 -9999 -9999 -9999 -9999 -9999 -9999 -9999 -9999 -9999 -9999 -9999 -9999 -9999 -9999 -9999 -9999 -9999 -9999 -9999 -9999 -9999 -9999 -9999 -9999 -9999 -9999 -9999 -9999 -9999 -9999 -9999 -9999 -9999 -9999 -9999 -9999 -9999 -9999 -9999 -9999 -9999 -9999 -9999 -9999 -9999 -9999 -9999 -9999 -9999 -9999 -9999 -9999 -9999 -9999 -9999 -9999 -9999 -9999 -9999 -9999 -9999 -9999 -9999 -9999 -9999 -9999 -9999 -9999 -9999 -9999 -9999 -9999 -9999 -9999 -9999 -9999 -9999 -9999 -9999 -9999 -9999 -9999 -9999 -9999 -9999 -9999 -9999 -9999 -9999 -9999 -9999 -9999 -9999 -9999 -9999 -9999 -9999 -9999 -9999 -9999 -9999 -9999 -9999 -9999 -9999 -9999 -9999 -9999 -9999 -9999 -9999 -9999 -9999 -9999 -9999 -9999 -9999 -9999 -9999 -9999 -9999 -9999 -9999 -9999 -9999 -9999 -9999 -9999 -9999 -9999 -9999 -9999 -9999 -9999 -9999 -9999 -9999 -9999 -9999 -9999 -9999 -9999 -9999 -9999 -9999 -9999 -9999 -9999 -9999 -9999 -9999 -9999 -9999 -9999 -9999 -9999 -9999 -9999 -9999 -9999 -9999 -9999 -9999 -9999 -9999 -9999 -9999 -9999 -9999 -9999 -9999 -9999 -9999 -9999 -9999 -9999 -9999 -9999 -9999 -9999 -9999 -9999 -9999 -9999 -9999 -9999 -9999 -9999 -9999 -9999 -9999 -9999 -9999 -9999 -9999 -9999 -9999 -9999
-9999 -9999 -9999 -9999 -9999 -9999 -9999 -9999 -9999 -9999 -9999 -9999 -9999 -9999 -9999 -9999 -9999 -9999 -9999 -9999 -9999 -9999 -9999 -9999 -9999 -9999 -9999 -9999 -9999 -9999 -9999 -9999 -9999 -9999 -9999 -9999 -9999 -9999 -9999 -9999 -9999 -9999 -9999 -9999 -9999 -9999 -9999 -9999 -9999 -9999 -9999 -9999 -9999 -9999 -9999 -9999 -9999 -9999 -9999 -9999 -9999 -9999 -9999 -9999 -9999 -9999 -9999 -9999 -9999 -9999 -9999 -9999 -9999 -9999 -9999 -9999 -9999 -9999 -9999 -9999 -9999 -9999 -9999 -9999 -9999 -9999 -9999 -9999 -9999 -9999 -9999 -9999 -9999 -9999 -9999 -9999 -9999 -9999 -9999 -9999 -9999 -9999 -9999 -9999 -9999 -9999 -9999 -9999 -9999 -9999 -9999 -9999 -9999 -9999 -9999 -9999 -9999 -9999 -9999 -9999 -9999 -9999 -9999 -9999 -9999 -9999 -9999 -9999 -9999 -9999 -9999 -9999 -9999 -9999 -9999 -9999 -9999 -9999 -9999 -9999 -9999 -9999 -9999 -9999 -9999 -9999 -9999 -9999 -9999 -9999 -9999 -9999 -9999 -9999 -9999 -9999 -9999 -9999 -9999 -9999 -9999 -9999 -9999 -9999 -9999 -9999 -9999 -9999 -9999 -9999 -9999 -9999 -9999 -9999 -9999 -9999 -9999 -9999 -9999 -9999 -9999 -9999 -9999 -9999 -9999 -9999 -9999 -9999 -9999 -9999 -9999 -9999 -9999 -9999 -9999 -9999 -9999 -9999 -9999 -9999 -9999 -9999 -9999 -9999 -9999 -9999 -9999 -9999 -9999 -9999 -9999 -9999 -9999 -9999 -9999 -9999 -9999 -9999 -9999 -9999 -9999 -9999 -9999 -9999 -9999 -9999 -9999 -9999 -9999 -9999 -9999 -9999 -9999 -9999 -9999 -9999 -9999 -9999 -9999 -9999 -9999 -9999 -9999 -9999 -9999 -9999 -9999 -9999 -9999 -9999 -9999 -9999 -9999 -9999 -9999 -9999 -9999 -9999 -9999 -9999 -9999 -9999 -9999 -9999
-9999 -9999 -9999 -9999 -9999 -9999 -9999 -9999 -9999 -9999 -9999 -9999 -9999 -9999 -9999 -9999 -9999 -9999 -9999 -9999 -9999 -9999 -9999 -9999 -9999 -9999 -9999 -9999 -9999 -9999 -9999 -9999 -9999 -9999 -9999 -9999 -9999 -9999 -9999 -9999 -9999 -9999 -9999 -9999 -9999 -9999 -9999 -9999 -9999 -9999 -9999 -9999 -9999 -9999 -9999 -9999 -9999 -9999 -9999 -9999 -9999 -9999 -9999 -9999 -9999 -9999 -9999 -9999 -9999 -9999 -9999 -9999 -9999 -9999 -9999 -9999 -9999 -9999 -9999 -9999 -9999 -9999 -9999 -9999 -9999 -9999 -9999 -9999 -9999 -9999 -9999 -9999 -9999 -9999 -9999 -9999 -9999 -9999 -9999 -9999 -9999 -9999 -9999 -9999 -9999 -9999 -9999 -9999 -9999 -9999 -9999 -9999 -9999 -9999 -9999 -9999 -9999 -9999 -9999 -9999 -9999 -9999 -9999 -9999 -9999 -9999 -9999 -9999 -9999 -9999 -9999 -9999 -9999 -9999 -9999 -9999 -9999 -9999 -9999 -9999 -9999 -9999 -9999 -9999 -9999 -9999 -9999 -9999 -9999 -9999 -9999 -9999 -9999 -9999 -9999 -9999 -9999 -9999 -9999 -9999 -9999 -9999 -9999 -9999 -9999 -9999 -9999 -9999 -9999 -9999 -9999 -9999 -9999 -9999 -9999 -9999 -9999 -9999 -9999 -9999 -9999 -9999 -9999 -9999 -9999 -9999 -9999 -9999 -9999 -9999 -9999 -9999 -9999 -9999 -9999 -9999 -9999 -9999 -9999 -9999 -9999 -9999 -9999 -9999 -9999 -9999 -9999 -9999 -9999 -9999 -9999 -9999 -9999 -9999 -9999 -9999 -9999 -9999 -9999 -9999 -9999 -9999 -9999 -9999 -9999 -9999 -9999 -9999 -9999 -9999 -9999 -9999 -9999 -9999 -9999 -9999 -9999 -9999 -9999 -9999 -9999 -9999 -9999 -9999 -9999 -9999 -9999 -9999 -9999 -9999 -9999 -9999 -9999 -9999 -9999 -9999 -9999 -9999 -9999 -9999 -9999 -9999 -9999 -9999
-9999 -9999 -9999 -9999 -9999 -9999 -9999 -9999 -9999 -9999 -9999 -9999 -9999 -9999 -9999 -9999 -9999 -9999 -9999 -9999 -9999 -9999 -9999 -9999 -9999 -9999 -9999 -9999 -9999 -9999 -9999 -9999 -9999 -9999 -9999 -9999 -9999 -9999 -9999 -9999 -9999 -9999 -9999 -9999 -9999 -9999 -9999 -9999 -9999 -9999 -9999 -9999 -9999 -9999 -9999 -9999 -9999 -9999 -9999 -9999 -9999 -9999 -9999 -9999 -9999 -9999 -9999 -9999 -9999 -9999 -9999 -9999 -9999 -9999 -9999 -9999 -9999 -9999 -9999 -9999 -9999 -9999 -9999 -9999 -9999 -9999 -9999 -9999 -9999 -9999 -9999 -9999 -9999 -9999 -9999 -9999 -9999 -9999 -9999 -9999 -9999 -9999 -9999 -9999 -9999 -9999 -9999 -9999 -9999 -9999 -9999 -9999 -9999 -9999 -9999 -9999 -9999 -9999 -9999 -9999 -9999 -9999 -9999 -9999 -9999 -9999 -9999 -9999 -9999 -9999 -9999 -9999 -9999 -9999 -9999 -9999 -9999 -9999 -9999 -9999 -9999 -9999 -9999 -9999 -9999 -9999 -9999 -9999 -9999 -9999 -9999 -9999 -9999 -9999 -9999 -9999 -9999 -9999 -9999 -9999 -9999 -9999 -9999 -9999 -9999 -9999 -9999 -9999 -9999 -9999 -9999 -9999 -9999 -9999 -9999 -9999 -9999 -9999 -9999 -9999 -9999 -9999 -9999 -9999 -9999 -9999 -9999 -9999 -9999 -9999 -9999 -9999 -9999 -9999 -9999 -9999 -9999 -9999 -9999 -9999 -9999 -9999 -9999 -9999 -9999 -9999 -9999 -9999 -9999 -9999 -9999 -9999 -9999 -9999 -9999 -9999 -9999 -9999 -9999 -9999 -9999 -9999 -9999 -9999 -9999 -9999 -9999 -9999 -9999 -9999 -9999 -9999 -9999 -9999 -9999 -9999 -9999 -9999 -9999 -9999 -9999 -9999 -9999 -9999 -9999 -9999 -9999 -9999 -9999 -9999 -9999 -9999 -9999 -9999 -9999 -9999 -9999 -9999 -9999 -9999 -9999 -9999 -9999 -9999
-9999 -9999 -9999 -9999 -9999 -9999 -9999 -9999 -9999 -9999 -9999 -9999 -9999 -9999 -9999 -9999 -9999 -9999 -9999 -9999 -9999 -9999 -9999 -9999 -9999 -9999 -9999 -9999 -9999 -9999 -9999 -9999 -9999 -9999 -9999 -9999 -9999 -9999 -9999 -9999 -9999 -9999 -9999 -9999 -9999 -9999 -9999 -9999 -9999 -9999 -9999 -9999 -9999 -9999 -9999 -9999 -9999 -9999 -9999 -9999 -9999 -9999 -9999 -9999 -9999 -9999 -9999 -9999 -9999 -9999 -9999 -9999 -9999 -9999 -9999 -9999 -9999 -9999 -9999 -9999 -9999 -9999 -9999 -9999 -9999 -9999 -9999 -9999 -9999 -9999 -9999 -9999 -9999 -9999 -9999 -9999 -9999 -9999 -9999 -9999 -9999 -9999 -9999 -9999 -9999 -9999 -9999 -9999 -9999 -9999 -9999 -9999 -9999 -9999 -9999 -9999 -9999 -9999 -9999 -9999 -9999 -9999 -9999 -9999 -9999 -9999 -9999 -9999 -9999 -9999 -9999 -9999 -9999 -9999 -9999 -9999 -9999 -9999 -9999 -9999 -9999 -9999 -9999 -9999 -9999 -9999 -9999 -9999 -9999 -9999 -9999 -9999 -9999 -9999 -9999 -9999 -9999 -9999 -9999 -9999 -9999 -9999 -9999 -9999 -9999 -9999 -9999 -9999 -9999 -9999 -9999 -9999 -9999 -9999 -9999 -9999 -9999 -9999 -9999 -9999 -9999 -9999 -9999 -9999 -9999 -9999 -9999 -9999 -9999 -9999 -9999 -9999 -9999 -9999 -9999 -9999 -9999 -9999 -9999 -9999 -9999 -9999 -9999 -9999 -9999 -9999 -9999 -9999 -9999 -9999 -9999 -9999 -9999 -9999 -9999 -9999 -9999 -9999 -9999 -9999 -9999 -9999 -9999 -9999 -9999 -9999 -9999 -9999 -9999 -9999 -9999 -9999 -9999 -9999 -9999 -9999 -9999 -9999 -9999 -9999 -9999 -9999 -9999 -9999 -9999 -9999 -9999 -9999 -9999 -9999 -9999 -9999 -9999 -9999 -9999 -9999 -9999 -9999 -9999 -9999 -9999 -9999 -9999 -9999
-9999 -9999 -9999 -9999 -9999 -9999 -9999 -9999 -9999 -9999 -9999 -9999 -9999 -9999 -9999 -9999 -9999 -9999 -9999 -9999 -9999 -9999 -9999 -9999 -9999 -9999 -9999 -9999 -9999 -9999 -9999 -9999 -9999 -9999 -9999 -9999 -9999 -9999 -9999 -9999 -9999 -9999 -9999 -9999 -9999 -9999 -9999 -9999 -9999 -9999 -9999 -9999 -9999 -9999 -9999 -9999 -9999 -9999 -9999 -9999 -9999 -9999 -9999 -9999 -9999 -9999 -9999 -9999 -9999 -9999 -9999 -9999 -9999 -9999 -9999 -9999 -9999 -9999 -9999 -9999 -9999 -9999 -9999 -9999 -9999 -9999 -9999 -9999 -9999 -9999 -9999 -9999 -9999 -9999 -9999 -9999 -9999 -9999 -9999 -9999 -9999 -9999 -9999 -9999 -9999 -9999 -9999 -9999 -9999 -9999 -9999 -9999 -9999 -9999 -9999 -9999 -9999 -9999 -9999 -9999 -9999 -9999 -9999 -9999 -9999 -9999 -9999 -9999 -9999 -9999 -9999 -9999 -9999 -9999 -9999 -9999 -9999 -9999 -9999 -9999 -9999 -9999 -9999 -9999 -9999 -9999 -9999 -9999 -9999 -9999 -9999 -9999 -9999 -9999 -9999 -9999 -9999 -9999 -9999 -9999 -9999 -9999 -9999 -9999 -9999 -9999 -9999 -9999 -9999 -9999 -9999 -9999 -9999 -9999 -9999 -9999 -9999 -9999 -9999 -9999 -9999 -9999 -9999 -9999 -9999 -9999 -9999 -9999 -9999 -9999 -9999 -9999 -9999 -9999 -9999 -9999 -9999 -9999 -9999 -9999 -9999 -9999 -9999 -9999 -9999 -9999 -9999 -9999 -9999 -9999 -9999 -9999 -9999 -9999 -9999 -9999 -9999 -9999 -9999 -9999 -9999 -9999 -9999 -9999 -9999 -9999 -9999 -9999 -9999 -9999 -9999 -9999 -9999 -9999 -9999 -9999 -9999 -9999 -9999 -9999 -9999 -9999 -9999 -9999 -9999 -9999 -9999 -9999 -9999 -9999 -9999 -9999 -9999 -9999 -9999 -9999 -9999 -9999 -9999 -9999 -9999 -9999 -9999 -9999
-9999 -9999 -9999 -9999 -9999 -9999 -9999 -9999 -9999 -9999 -9999 -9999 -9999 -9999 -9999 -9999 -9999 -9999 -9999 -9999 -9999 -9999 -9999 -9999 -9999 -9999 -9999 -9999 -9999 -9999 -9999 -9999 -9999 -9999 -9999 -9999 -9999 -9999 -9999 -9999 -9999 -9999 -9999 -9999 -9999 -9999 -9999 -9999 -9999 -9999 -9999 -9999 -9999 -9999 -9999 -9999 -9999 -9999 -9999 -9999 -9999 -9999 -9999 -9999 -9999 -9999 -9999 -9999 -9999 -9999 -9999 -9999 -9999 -9999 -9999 -9999 -9999 -9999 -9999 -9999 -9999 -9999 -9999 -9999 -9999 -9999 -9999 -9999 -9999 -9999 -9999 -9999 -9999 -9999 -9999 -9999 -9999 -9999 -9999 -9999 -9999 -9999 -9999 -9999 -9999 -9999 -9999 -9999 -9999 -9999 -9999 -9999 -9999 -9999 -9999 -9999 -9999 -9999 -9999 -9999 -9999 -9999 -9999 -9999 -9999 -9999 -9999 -9999 -9999 -9999 -9999 -9999 -9999 -9999 -9999 -9999 -9999 -9999 -9999 -9999 -9999 -9999 -9999 -9999 -9999 -9999 -9999 -9999 -9999 -9999 -9999 -9999 -9999 -9999 -9999 -9999 -9999 -9999 -9999 -9999 -9999 -9999 -9999 -9999 -9999 -9999 -9999 -9999 -9999 -9999 -9999 -9999 -9999 -9999 -9999 -9999 -9999 -9999 -9999 -9999 -9999 -9999 -9999 -9999 -9999 -9999 -9999 -9999 -9999 -9999 -9999 -9999 -9999 -9999 -9999 -9999 -9999 -9999 -9999 -9999 -9999 -9999 -9999 -9999 -9999 -9999 -9999 -9999 -9999 -9999 -9999 -9999 -9999 -9999 -9999 -9999 -9999 -9999 -9999 -9999 -9999 -9999 -9999 -9999 -9999 -9999 -9999 -9999 -9999 -9999 -9999 -9999 -9999 -9999 -9999 -9999 -9999 -9999 -9999 -9999 -9999 -9999 -9999 -9999 -9999 -9999 -9999 -9999 -9999 -9999 -9999 -9999 -9999 -9999 -9999 -9999 -9999 -9999 -9999 -9999 -9999 -9999 -9999 -9999
-9999 -9999 -9999 -9999 -9999 -9999 -9999 -9999 -9999 -9999 -9999 -9999 -9999 -9999 -9999 -9999 -9999 -9999 -9999 -9999 -9999 -9999 -9999 -9999 -9999 -9999 -9999 -9999 -9999 -9999 -9999 -9999 -9999 -9999 -9999 -9999 -9999 -9999 -9999 -9999 -9999 -9999 -9999 -9999 -9999 -9999 -9999 -9999 -9999 -9999 -9999 -9999 -9999 -9999 -9999 -9999 -9999 -9999 -9999 -9999 -9999 -9999 -9999 -9999 -9999 -9999 -9999 -9999 -9999 -9999 -9999 -9999 -9999 -9999 -9999 -9999 -9999 -9999 -9999 -9999 -9999 -9999 -9999 -9999 -9999 -9999 -9999 -9999 -9999 -9999 -9999 -9999 -9999 -9999 -9999 -9999 -9999 -9999 -9999 -9999 -9999 -9999 -9999 -9999 -9999 -9999 -9999 -9999 -9999 -9999 -9999 -9999 -9999 -9999 -9999 -9999 -9999 -9999 -9999 -9999 -9999 -9999 -9999 -9999 -9999 -9999 -9999 -9999 -9999 -9999 -9999 -9999 -9999 -9999 -9999 -9999 -9999 -9999 -9999 -9999 -9999 -9999 -9999 -9999 -9999 -9999 -9999 -9999 -9999 -9999 -9999 -9999 -9999 -9999 -9999 -9999 -9999 -9999 -9999 -9999 -9999 -9999 -9999 -9999 -9999 -9999 -9999 -9999 -9999 -9999 -9999 -9999 -9999 -9999 -9999 -9999 -9999 -9999 -9999 -9999 -9999 -9999 -9999 -9999 -9999 -9999 -9999 -9999 -9999 -9999 -9999 -9999 -9999 -9999 -9999 -9999 -9999 -9999 -9999 -9999 -9999 -9999 -9999 -9999 -9999 -9999 -9999 -9999 -9999 -9999 -9999 -9999 -9999 -9999 -9999 -9999 -9999 -9999 -9999 -9999 -9999 -9999 -9999 -9999 -9999 -9999 -9999 -9999 -9999 -9999 -9999 -9999 -9999 -9999 -9999 -9999 -9999 -9999 -9999 -9999 -9999 -9999 -9999 -9999 -9999 -9999 -9999 -9999 -9999 -9999 -9999 -9999 -9999 -9999 -9999 -9999 -9999 -9999 -9999 -9999 -9999 -9999 -9999 -9999
-9999 -9999 -9999 -9999 -9999 -9999 -9999 -9999 -9999 -9999 -9999 -9999 -9999 -9999 -9999 -9999 -9999 -9999 -9999 -9999 -9999 -9999 -9999 -9999 -9999 -9999 -9999 -9999 -9999 -9999 -9999 -9999 -9999 -9999 -9999 -9999 -9999 -9999 -9999 -9999 -9999 -9999 -9999 -9999 -9999 -9999 -9999 -9999 -9999 -9999 -9999 -9999 -9999 -9999 -9999 -9999 -9999 -9999 -9999 -9999 -9999 -9999 -9999 -9999 -9999 -9999 -9999 -9999 -9999 -9999 -9999 -9999 -9999 -9999 -9999 -9999 -9999 -9999 -9999 -9999 -9999 -9999 -9999 -9999 -9999 -9999 -9999 -9999 -9999 -9999 -9999 -9999 -9999 -9999 -9999 -9999 -9999 -9999 -9999 -9999 -9999 -9999 -9999 -9999 -9999 -9999 -9999 -9999 -9999 -9999 -9999 -9999 -9999 -9999 -9999 -9999 -9999 -9999 -9999 -9999 -9999 -9999 -9999 -9999 -9999 -9999 -9999 -9999 -9999 -9999 -9999 -9999 -9999 -9999 -9999 -9999 -9999 -9999 -9999 -9999 -9999 -9999 -9999 -9999 -9999 -9999 -9999 -9999 -9999 -9999 -9999 -9999 -9999 -9999 -9999 -9999 -9999 -9999 -9999 -9999 -9999 -9999 -9999 -9999 -9999 -9999 -9999 -9999 -9999 -9999 -9999 -9999 -9999 -9999 -9999 -9999 -9999 -9999 -9999 -9999 -9999 -9999 -9999 -9999 -9999 -9999 -9999 -9999 -9999 -9999 -9999 -9999 -9999 -9999 -9999 -9999 -9999 -9999 -9999 -9999 -9999 -9999 -9999 -9999 -9999 -9999 -9999 -9999 -9999 -9999 -9999 -9999 -9999 -9999 -9999 -9999 -9999 -9999 -9999 -9999 -9999 -9999 -9999 -9999 -9999 -9999 -9999 -9999 -9999 -9999 -9999 -9999 -9999 -9999 -9999 -9999 -9999 -9999 -9999 -9999 -9999 -9999 -9999 -9999 -9999 -9999 -9999 -9999 -9999 -9999 -9999 -9999 -9999 -9999 -9999 -9999 -9999 -9999 -9999 -9999 -9999 -9999 -9999 -9999
-9999 -9999 -9999 -9999 -9999 -9999 -9999 -9999 -9999 -9999 -9999 -9999 -9999 -9999 -9999 -9999 -9999 -9999 -9999 -9999 -9999 -9999 -9999 -9999 -9999 -9999 -9999 -9999 -9999 -9999 -9999 -9999 -9999 -9999 -9999 -9999 -9999 -9999 -9999 -9999 -9999 -9999 -9999 -9999 -9999 -9999 -9999 -9999 -9999 -9999 -9999 -9999 -9999 -9999 -9999 -9999 -9999 -9999 -9999 -9999 -9999 -9999 -9999 -9999 -9999 -9999 -9999 -9999 -9999 -9999 -9999 -9999 -9999 -9999 -9999 -9999 -9999 -9999 -9999 -9999 -9999 -9999 -9999 -9999 -9999 -9999 -9999 -9999 -9999 -9999 -9999 -9999 -9999 -9999 -9999 -9999 -9999 -9999 -9999 -9999 -9999 -9999 -9999 -9999 -9999 -9999 -9999 -9999 -9999 -9999 -9999 -9999 -9999 -9999 -9999 -9999 -9999 -9999 -9999 -9999 -9999 -9999 -9999 -9999 -9999 -9999 -9999 -9999 -9999 -9999 -9999 -9999 -9999 -9999 -9999 -9999 -9999 -9999 -9999 -9999 -9999 -9999 -9999 -9999 -9999 -9999 -9999 -9999 -9999 -9999 -9999 -9999 -9999 -9999 -9999 -9999 -9999 -9999 -9999 -9999 -9999 -9999 -9999 -9999 -9999 -9999 -9999 -9999 -9999 -9999 -9999 -9999 -9999 -9999 -9999 -9999 -9999 -9999 -9999 -9999 -9999 -9999 -9999 -9999 -9999 -9999 -9999 -9999 -9999 -9999 -9999 -9999 -9999 -9999 -9999 -9999 -9999 -9999 -9999 -9999 -9999 -9999 -9999 -9999 -9999 -9999 -9999 8.37226E-1 8.31277E-1 -9999 -9999 8.23458E-1 8.106E-1 -9999 -9999 -9999 -9999 -9999 -9999 -9999 -9999 -9999 -9999 -9999 -9999 -9999 -9999 -9999 -9999 -9999 -9999 -9999 -9999 -9999 -9999 -9999 -9999 -9999 -9999 -9999 -9999 -9999 -9999 -9999 -9999 -9999 -9999 -9999 -9999 -9999 -9999 -9999 -9999 -9999 -9999 -9999 -9999 -9999 -9999 -9999 -9999 -9999 -9999 -9999
-9999 -9999 -9999 -9999 -9999 -9999 -9999 -9999 -9999 -9999 -9999 -9999 -9999 -9999 -9999 -9999 -9999 -9999 -9999 -9999 -9999 -9999 -9999 -9999 -9999 -9999 -9999 -9999 -9999 -9999 -9999 -9999 -9999 -9999 -9999 -9999 -9999 -9999 -9999 -9999 -9999 -9999 -9999 -9999 -9999 -9999 -9999 -9999 -9999 -9999 -9999 -9999 -9999 -9999 -9999 -9999 -9999 -9999 -9999 -9999 -9999 -9999 -9999 -9999 -9999 -9999 -9999 -9999 -9999 -9999 -9999 -9999 -9999 -9999 -9999 -9999 -9999 -9999 -9999 -9999 -9999 -9999 -9999 -9999 -9999 -9999 -9999 -9999 -9999 -9999 -9999 -9999 -9999 -9999 -9999 -9999 -9999 -9999 -9999 -9999 -9999 -9999 -9999 -9999 -9999 -9999 -9999 -9999 -9999 -9999 -9999 -9999 -9999 -9999 -9999 -9999 -9999 -9999 -9999 -9999 -9999 -9999 -9999 -9999 -9999 -9999 -9999 -9999 -9999 -9999 -9999 -9999 -9999 -9999 -9999 -9999 -9999 -9999 -9999 -9999 -9999 -9999 -9999 -9999 -9999 -9999 -9999 -9999 -9999 -9999 -9999 -9999 -9999 -9999 -9999 -9999 -9999 -9999 -9999 -9999 -9999 -9999 -9999 -9999 -9999 -9999 -9999 -9999 -9999 -9999 -9999 -9999 -9999 -9999 -9999 -9999 -9999 -9999 -9999 -9999 -9999 -9999 -9999 -9999 -9999 -9999 -9999 -9999 -9999 -9999 -9999 -9999 -9999 -9999 -9999 -9999 -9999 -9999 -9999 -9999 -9999 -9999 -9999 -9999 8.44293E-1 -9999 -9999 8.20021E-1 8.07275E-1 8.06361E-1 8.01429E-1 7.8475E-1 7.7821E-1 7.6825E-1 7.55701E-1 7.66907E-1 -9999 -9999 -9999 -9999 -9999 -9999 -9999 -9999 -9999 -9999 -9999 -9999 -9999 -9999 -9999 -9999 -9999 -9999 -9999 -9999 -9999 -9999 -9999 -9999 -9999 -9999 -9999 -9999 -9999 -9999 -9999 -9999 -9999 -9999 -9999 -9999 -9999 -9999 -9999 -9999 -9999 -9999 -9999 -9999 -9999 -9999 -9999 -9999
-9999 -9999 -9999 -9999 -9999 -9999 -9999 -9999 -9999 -9999 -9999 -9999 -9999 -9999 -9999 -9999 -9999 -9999 -9999 -9999 -9999 -9999 -9999 -9999 -9999 -9999 -9999 -9999 -9999 -9999 -9999 -9999 -9999 -9999 -9999 -9999 -9999 -9999 -9999 -9999 -9999 -9999 -9999 -9999 -9999 -9999 -9999 -9999 -9999 -9999 -9999 -9999 -9999 -9999 -9999 -9999 -9999 -9999 -9999 -9999 -9999 -9999 -9999 -9999 -9999 -9999 -9999 -9999 -9999 -9999 -9999 -9999 -9999 -9999 -9999 -9999 -9999 -9999 -9999 -9999 -9999 -9999 -9999 -9999 -9999 -9999 -9999 -9999 -9999 -9999 -9999 -9999 -9999 -9999 -9999 -9999 -9999 -9999 -9999 -9999 -9999 -9999 -9999 -9999 -9999 -9999 -9999 -9999 -9999 -9999 -9999 -9999 -9999 -9999 -9999 -9999 -9999 -9999 -9999 -9999 -9999 -9999 -9999 -9999 -9999 -9999 -9999 -9999 -9999 -9999 -9999 -9999 -9999 -9999 -9999 -9999 -9999 -9999 -9999 -9999 -9999 -9999 -9999 -9999 -9999 -9999 -9999 -9999 -9999 -9999 -9999 -9999 -9999 -9999 -9999 -9999 -9999 -9999 -9999 -9999 -9999 -9999 -9999 -9999 -9999 -9999 -9999 -9999 -9999 -9999 -9999 -9999 -9999 -9999 -9999 -9999 -9999 -9999 -9999 -9999 -9999 -9999 -9999 -9999 -9999 -9999 -9999 -9999 -9999 -9999 -9999 -9999 -9999 -9999 -9999 -9999 -9999 -9999 -9999 -9999 -9999 -9999 -9999 8.14738E-1 8.03876E-1 7.81061E-1 7.58825E-1 7.49931E-1 7.39741E-1 7.31099E-1 7.7048E-1 7.47577E-1 7.29127E-1 7.12493E-1 7.12476E-1 7.16018E-1 7.34819E-1 -9999 -9999 -9999 -9999 -9999 -9999 -9999 -9999 -9999 -9999 -9999 -9999 -9999 -9999 -9999 -9999 -9999 -9999 -9999 -9999 -9999 -9999 -9999 -9999 -9999 -9999 -9999 -9999 -9999 -9999 -9999 -9999 -9999 -9999 -9999 -9999 -9999 -9999 -9999 -9999 -9999 -9999 -9999 -9999 -9999 -9999 -9999
-9999 -9999 -9999 -9999 -9999 -9999 -9999 -9999 -9999 -9999 -9999 -9999 -9999 -9999 -9999 -9999 -9999 -9999 -9999 -9999 -9999 -9999 -9999 -9999 -9999 -9999 -9999 -9999 -9999 -9999 -9999 -9999 -9999 -9999 -9999 -9999 -9999 -9999 -9999 -9999 -9999 -9999 -9999 -9999 -9999 -9999 -9999 -9999 -9999 -9999 -9999 -9999 -9999 -9999 -9999 -9999 -9999 -9999 -9999 -9999 -9999 -9999 -9999 -9999 -9999 -9999 -9999 -9999 -9999 -9999 -9999 -9999 -9999 -9999 -9999 -9999 -9999 -9999 -9999 -9999 -9999 -9999 -9999 -9999 -9999 -9999 -9999 -9999 -9999 -9999 -9999 -9999 -9999 -9999 -9999 -9999 -9999 -9999 -9999 -9999 -9999 -9999 -9999 -9999 -9999 -9999 -9999 -9999 -9999 -9999 -9999 -9999 -9999 -9999 -9999 -9999 -9999 -9999 -9999 -9999 -9999 -9999 -9999 -9999 -9999 -9999 -9999 -9999 -9999 -9999 -9999 -9999 -9999 -9999 -9999 -9999 -9999 -9999 -9999 -9999 -9999 -9999 -9999 -9999 -9999 -9999 -9999 -9999 -9999 -9999 -9999 -9999 -9999 -9999 -9999 -9999 -9999 -9999 -9999 -9999 -9999 -9999 -9999 -9999 -9999 -9999 -9999 -9999 -9999 -9999 -9999 -9999 -9999 -9999 -9999 -9999 -9999 -9999 -9999 -9999 -9999 -9999 -9999 -9999 -9999 -9999 -9999 -9999 -9999 -9999 -9999 -9999 -9999 -9999 -9999 -9999 -9999 -9999 -9999 -9999 -9999 8.16795E-1 8.13555E-1 8.0846E-1 7.89306E-1 7.72051E-1 7.32843E-1 6.95297E-1 6.78031E-1 6.84727E-1 6.70108E-1 6.42866E-1 6.25378E-1 6.09717E-1 6.02855E-1 6.44453E-1 6.54808E-1 6.87632E-1 7.05475E-1 -9999 -9999 -9999 -9999 -9999 -9999 -9999 -9999 -9999 -9999 -9999 -9999 -9999 -9999 -9999 -9999 -9999 -9999 -9999 -9999 -9999 -9999 -9999 -9999 -9999 -9999 -9999 -9999 -9999 -9999 -9999 -9999 -9999 -9999 -9999 -9999 -9999 -9999 -9999 -9999 -9999 -9999 -9999 -9999 -9999
-9999 -9999 -9999 -9999 -9999 -9999 -9999 -9999 -9999 -9999 -9999 -9999 -9999 -9999 -9999 -9999 -9999 -9999 -9999 -9999 -9999 -9999 -9999 -9999 -9999 -9999 -9999 -9999 -9999 -9999 -9999 -9999 -9999 -9999 -9999 -9999 -9999 -9999 -9999 -9999 -9999 -9999 -9999 -9999 -9999 -9999 -9999 -9999 -9999 -9999 -9999 -9999 -9999 -9999 -9999 -9999 -9999 -9999 -9999 -9999 -9999 -9999 -9999 -9999 -9999 -9999 -9999 -9999 -9999 -9999 -9999 -9999 -9999 -9999 -9999 -9999 -9999 -9999 -9999 -9999 -9999 -9999 -9999 -9999 -9999 -9999 -9999 -9999 -9999 -9999 -9999 -9999 -9999 -9999 -9999 -9999 -9999 -9999 -9999 -9999 -9999 -9999 -9999 -9999 -9999 -9999 -9999 -9999 -9999 -9999 -9999 -9999 -9999 -9999 -9999 -9999 -9999 -9999 -9999 -9999 -9999 -9999 -9999 -9999 -9999 -9999 -9999 -9999 -9999 -9999 -9999 -9999 -9999 -9999 -9999 -9999 -9999 -9999 -9999 -9999 -9999 -9999 -9999 -9999 -9999 -9999 -9999 -9999 -9999 -9999 -9999 -9999 -9999 -9999 -9999 -9999 -9999 -9999 -9999 -9999 -9999 -9999 -9999 -9999 -9999 -9999 -9999 -9999 -9999 -9999 -9999 -9999 -9999 -9999 -9999 -9999 -9999 -9999 -9999 -9999 -9999 -9999 -9999 -9999 -9999 -9999 -9999 -9999 -9999 -9999 -9999 -9999 -9999 -9999 -9999 -9999 -9999 -9999 -9999 -9999 8.24281E-1 8.15916E-1 8.01398E-1 7.99918E-1 7.86982E-1 7.59249E-1 7.08772E-1 6.51638E-1 6.22699E-1 6.2557E-1 6.32404E-1 6.04944E-1 5.82359E-1 5.72382E-1 5.65621E-1 5.39666E-1 5.1758E-1 5.08332E-1 5.59252E-1 6.83538E-1 -9999 -9999 -9999 -9999 -9999 -9999 -9999 -9999 -9999 -9999 -9999 -9999 -9999 -9999 -9999 -9999 -9999 -9999 -9999 -9999 -9999 -9999 -9999 -9999 -9999 -9999 -9999 -9999 -9999 -9999 -9999 -9999 -9999 -9999 -9999 -9999 -9999 -9999 -9999 -9999 -9999 -9999 -9999 -9999
-9999 -9999 -9999 -9999 -9999 -9999 -9999 -9999 -9999 -9999 -9999 -9999 -9999 -9999 -9999 -9999 -9999 -9999 -9999 -9999 -9999 -9999 -9999 -9999 -9999 -9999 -9999 -9999 -9999 -9999 -9999 -9999 -9999 -9999 -9999 -9999 -9999 -9999 -9999 -9999 -9999 -9999 -9999 -9999 -9999 -9999 -9999 -9999 -9999 -9999 -9999 -9999 -9999 -9999 -9999 -9999 -9999 -9999 -9999 -9999 -9999 -9999 -9999 -9999 -9999 -9999 -9999 -9999 -9999 -9999 -9999 -9999 -9999 -9999 -9999 -9999 -9999 -9999 -9999 -9999 -9999 -9999 -9999 -9999 -9999 -9999 -9999 -9999 -9999 -9999 -9999 -9999 -9999 -9999 -9999 -9999 -9999 -9999 -9999 -9999 -9999 -9999 -9999 -9999 -9999 -9999 -9999 -9999 -9999 -9999 -9999 -9999 -9999 -9999 -9999 -9999 -9999 -9999 -9999 -9999 -9999 -9999 -9999 -9999 -9999 -9999 -9999 -9999 -9999 -9999 -9999 -9999 -9999 -9999 -9999 -9999 -9999 -9999 -9999 -9999 -9999 -9999 -9999 -9999 -9999 -9999 -9999 -9999 -9999 -9999 -9999 -9999 -9999 -9999 -9999 -9999 -9999 -9999 -9999 -9999 -9999 -9999 -9999 -9999 -9999 -9999 -9999 -9999 -9999 -9999 -9999 -9999 -9999 -9999 -9999 -9999 -9999 -9999 -9999 -9999 -9999 -9999 -9999 -9999 -9999 -9999 -9999 -9999 -9999 -9999 -9999 -9999 -9999 -9999 -9999 -9999 -9999 -9999 -9999 -9999 8.25129E-1 8.15548E-1 7.91939E-1 7.83427E-1 7.75069E-1 7.57132E-1 7.02751E-1 6.29454E-1 5.64529E-1 5.60592E-1 5.91378E-1 5.70179E-1 5.35082E-1 5.26562E-1 5.24473E-1 4.8664E-1 4.39428E-1 4.18467E-1 4.38057E-1 5.72822E-1 -9999 -9999 -9999 -9999 -9999 -9999 -9999 -9999 -9999 -9999 -9999 -9999 -9999 -9999 -9999 -9999 -9999 -9999 -9999 -9999 -9999 -9999 -9999 -9999 -9999 -9999 -9999 -9999 -9999 -9999 -9999 -9999 -9999 -9999 -9999 -9999 -9999 -9999 -9999 -9999 -9999 -9999 -9999 -9999
-9999 -9999 -9999 -9999 -9999 -9999 -9999 -9999 -9999 -9999 -9999 -9999 -9999 -9999 -9999 -9999 -9999 -9999 -9999 -9999 -9999 -9999 -9999 -9999 -9999 -9999 -9999 -9999 -9999 -9999 -9999 -9999 -9999 -9999 -9999 -9999 -9999 -9999 -9999 -9999 -9999 -9999 -9999 -9999 -9999 -9999 -9999 -9999 -9999 -9999 -9999 -9999 -9999 -9999 -9999 -9999 -9999 -9999 -9999 -9999 -9999 -9999 -9999 -9999 -9999 -9999 -9999 -9999 -9999 -9999 -9999 -9999 -9999 -9999 -9999 -9999 -9999 -9999 -9999 -9999 -9999 -9999 -9999 -9999 -9999 -9999 -9999 -9999 -9999 -9999 -9999 -9999 -9999 -9999 -9999 -9999 -9999 -9999 -9999 -9999 -9999 -9999 -9999 -9999 -9999 -9999 -9999 -9999 -9999 -9999 -9999 -9999 -9999 -9999 -9999 -9999 -9999 -9999 -9999 -9999 -9999 -9999 -9999 -9999 -9999 -9999 -9999 -9999 -9999 -9999 -9999 -9999 -9999 -9999 -9999 -9999 -9999 -9999 -9999 -9999 -9999 -9999 -9999 -9999 -9999 -9999 -9999 -9999 -9999 -9999 -9999 -9999 -9999 -9999 -9999 -9999 -9999 -9999 -9999 -9999 -9999 -9999 -9999 -9999 -9999 -9999 -9999 -9999 -9999 -9999 -9999 -9999 -9999 -9999 -9999 -9999 -9999 -9999 -9999 -9999 -9999 -9999 -9999 -9999 -9999 -9999 -9999 -9999 -9999 -9999 -9999 -9999 -9999 -9999 -9999 -9999 -9999 8.25974E-1 8.25693E-1 8.23146E-1 8.09366E-1 7.98224E-1 7.70185E-1 7.58536E-1 7.58837E-1 7.41008E-1 6.93481E-1 6.12078E-1 5.15041E-1 5.06221E-1 5.4996E-1 5.2344E-1 4.77583E-1 4.74854E-1 4.90749E-1 4.32524E-1 3.7385E-1 3.57096E-1 3.86003E-1 5.06835E-1 -9999 -9999 -9999 -9999 -9999 -9999 -9999 -9999 -9999 -9999 -9999 -9999 -9999 -9999 -9999 -9999 -9999 -9999 -9999 -9999 -9999 -9999 -9999 -9999 -9999 -9999 -9999 -9999 -9999 -9999 -9999 -9999 -9999 -9999 -9999 -9999 -9999 -9999 -9999 -9999 -9999 -9999 -9999 -9999
-9999 -9999 -9999 -9999 -9999 -9999 -9999 -9999 -9999 -9999 -9999 -9999 -9999 -9999 -9999 -9999 -9999 -9999 -9999 -9999 -9999 -9999 -9999 -9999 -9999 -9999 -9999 -9999 -9999 -9999 -9999 -9999 -9999 -9999 -9999 -9999 -9999 -9999 -9999 -9999 -9999 -9999 -9999 -9999 -9999 -9999 -9999 -9999 -9999 -9999 -9999 -9999 -9999 -9999 -9999 -9999 -9999 -9999 -9999 -9999 -9999 -9999 -9999 -9999 -9999 -9999 -9999 -9999 -9999 -9999 -9999 -9999 -9999 -9999 -9999 -9999 -9999 -9999 -9999 -9999 -9999 -9999 -9999 -9999 -9999 -9999 -9999 -9999 -9999 -9999 -9999 -9999 -9999 -9999 -9999 -9999 -9999 -9999 -9999 -9999 -9999 -9999 -9999 -9999 -9999 -9999 -9999 -9999 -9999 -9999 -9999 -9999 -9999 -9999 -9999 -9999 -9999 -9999 -9999 -9999 -9999 -9999 -9999 -9999 -9999 -9999 -9999 -9999 -9999 -9999 -9999 -9999 -9999 -9999 -9999 -9999 -9999 -9999 -9999 -9999 -9999 -9999 -9999 -9999 -9999 -9999 -9999 -9999 -9999 -9999 -9999 -9999 -9999 -9999 -9999 -9999 -9999 -9999 -9999 -9999 -9999 -9999 -9999 -9999 -9999 -9999 -9999 -9999 -9999 -9999 -9999 -9999 -9999 -9999 -9999 -9999 -9999 -9999 -9999 -9999 -9999 -9999 -9999 -9999 -9999 -9999 -9999 -9999 -9999 -9999 -9999 -9999 -9999 -9999 -9999 -9999 7.95705E-1 7.92829E-1 7.98159E-1 7.8514E-1 7.62248E-1 7.24221E-1 6.99119E-1 6.95972E-1 7.00418E-1 6.862E-1 6.25424E-1 5.34733E-1 4.17993E-1 3.90836E-1 4.26993E-1 4.78159E-1 4.23592E-1 4.37529E-1 4.60019E-1 4.04124E-1 3.86051E-1 4.03936E-1 4.36777E-1 5.40537E-1 -9999 -9999 -9999 -9999 -9999 -9999 -9999 -9999 -9999 -9999 -9999 -9999 -9999 -9999 -9999 -9999 -9999 -9999 -9999 -9999 -9999 -9999 -9999 -9999 -9999 -9999 -9999 -9999 -9999 -9999 -9999 -9999 -9999 -9999 -9999 -9999 -9999 -9999 -9999 -9999 -9999 -9999 -9999 -9999
-9999 -9999 -9999 -9999 -9999 -9999 -9999 -9999 -9999 -9999 -9999 -9999 -9999 -9999 -9999 -9999 -9999 -9999 -9999 -9999 -9999 -9999 -9999 -9999 -9999 -9999 -9999 -9999 -9999 -9999 -9999 -9999 -9999 -9999 -9999 -9999 -9999 -9999 -9999 -9999 -9999 -9999 -9999 -9999 -9999 -9999 -9999 -9999 -9999 -9999 -9999 -9999 -9999 -9999 -9999 -9999 -9999 -9999 -9999 -9999 -9999 -9999 -9999 -9999 -9999 -9999 -9999 -9999 -9999 -9999 -9999 -9999 -9999 -9999 -9999 -9999 -9999 -9999 -9999 -9999 -9999 -9999 -9999 -9999 -9999 -9999 -9999 -9999 -9999 -9999 -9999 -9999 -9999 -9999 -9999 -9999 -9999 -9999 -9999 -9999 -9999 -9999 -9999 -9999 -9999 -9999 -9999 -9999 -9999 -9999 -9999 -9999 -9999 -9999 -9999 -9999 -9999 -9999 -9999 -9999 -9999 -9999 -9999 -9999 -9999 -9999 -9999 -9999 -9999 -9999 -9999 -9999 -9999 -9999 -9999 -9999 -9999 -9999 -9999 -9999 -9999 -9999 -9999 -9999 -9999 -9999 -9999 -9999 -9999 -9999 -9999 -9999 -9999 -9999 -9999 -9999 -9999 -9999 -9999 -9999 -9999 -9999 -9999 -9999 -9999 -9999 -9999 -9999 -9999 -9999 -9999 -9999 -9999 -9999 -9999 -9999 -9999 -9999 -9999 -9999 -9999 -9999 -9999 -9999 -9999 -9999 -9999 -9999 -9999 -9999 -9999 -9999 -9999 -9999 -9999 -9999 8.08127E-1 8.01678E-1 7.99569E-1 7.872E-1 7.57446E-1 7.18497E-1 6.91943E-1 6.8982E-1 6.96372E-1 7.03286E-1 6.48118E-1 5.42419E-1 4.30345E-1 3.61901E-1 3.56765E-1 3.13024E-1 2.89286E-1 3.18602E-1 3.4803E-1 4.21169E-1 4.41173E-1 5.04691E-1 5.70517E-1 6.36811E-1 6.66473E-1 7.05088E-1 -9999 -9999 -9999 -9999 -9999 -9999 -9999 -9999 -9999 -9999 -9999 -9999 -9999 -9999 -9999 -9999 -9999 -9999 -9999 -9999 -9999 -9999 -9999 -9999 -9999 -9999 -9999 -9999 -9999 -9999 -9999 -9999 -9999 -9999 -9999 -9999 -9999 -9999 -9999 -9999 -9999 -9999
-9999 -9999 -9999 -9999 -9999 -9999 -9999 -9999 -9999 -9999 -9999 -9999 -9999 -9999 -9999 -9999 -9999 -9999 -9999 -9999 -9999 -9999 -9999 -9999 -9999 -9999 -9999 -9999 -9999 -9999 -9999 -9999 -9999 -9999 -9999 -9999 -9999 -9999 -9999 -9999 -9999 -9999 -9999 -9999 -9999 -9999 -9999 -9999 -9999 -9999 -9999 -9999 -9999 -9999 -9999 -9999 -9999 -9999 -9999 -9999 -9999 -9999 -9999 -9999 -9999 -9999 -9999 -9999 -9999 -9999 -9999 -9999 -9999 -9999 -9999 -9999 -9999 -9999 -9999 -9999 -9999 -9999 -9999 -9999 -9999 -9999 -9999 -9999 -9999 -9999 -9999 -9999 -9999 -9999 -9999 -9999 -9999 -9999 -9999 -9999 -9999 -9999 -9999 -9999 -9999 -9999 -9999 -9999 -9999 -9999 -9999 -9999 -9999 -9999 -9999 -9999 -9999 -9999 -9999 -9999 -9999 -9999 -9999 -9999 -9999 -9999 -9999 -9999 -9999 -9999 -9999 -9999 -9999 -9999 -9999 -9999 -9999 -9999 -9999 -9999 -9999 -9999 -9999 -9999 -9999 -9999 -9999 -9999 -9999 -9999 -9999 -9999 -9999 -9999 -9999 -9999 -9999 -9999 -9999 -9999 -9999 -9999 -9999 -9999 -9999 -9999 -9999 -9999 -9999 -9999 -9999 -9999 -9999 -9999 -9999 -9999 -9999 -9999 -9999 -9999 -9999 -9999 -9999 -9999 -9999 -9999 -9999 -9999 -9999 -9999 -9999 -9999 -9999 -9999 -9999 -9999 8.21222E-1 8.20088E-1 8.08954E-1 7.87625E-1 7.56999E-1 7.30362E-1 7.16722E-1 7.02252E-1 7.05285E-1 7.10665E-1 6.90553E-1 6.08869E-1 4.89473E-1 3.74374E-1 2.72146E-1 2.10519E-1 1.92939E-1 2.24549E-1 2.95796E-1 3.98369E-1 4.91269E-1 5.71357E-1 5.93231E-1 6.81975E-1 7.01048E-1 7.11132E-1 -9999 -9999 -9999 -9999 -9999 -9999 -9999 -9999 -9999 -9999 -9999 -9999 -9999 -9999 -9999 -9999 -9999 -9999 -9999 -9999 -9999 -9999 -9999 -9999 -9999 -9999 -9999 -9999 -9999 -9999 -9999 -9999 -9999 -9999 -9999 -9999 -9999 -9999 -9999 -9999 -9999 -9999
-9999 -9999 -9999 -9999 -9999 -9999 -9999 -9999 -9999 -9999 -9999 -9999 -9999 -9999 -9999 -9999 -9999 -9999 -9999 -9999 -9999 -9999 -9999 -9999 -9999 -9999 -9999 -9999 -9999 -9999 -9999 -9999 -9999 -9999 -9999 -9999 -9999 -9999 -9999 -9999 -9999 -9999 -9999 -9999 -9999 -9999 -9999 -9999 -9999 -9999 -9999 -9999 -9999 -9999 -9999 -9999 -9999 -9999 -9999 -9999 -9999 -9999 -9999 -9999 -9999 -9999 -9999 -9999 -9999 -9999 -9999 -9999 -9999 -9999 -9999 -9999 -9999 -9999 -9999 -9999 -9999 -9999 -9999 -9999 -9999 -9999 -9999 -9999 -9999 -9999 -9999 -9999 -9999 -9999 -9999 -9999 -9999 -9999 -9999 -9999 -9999 -9999 -9999 -9999 -9999 -9999 -9999 -9999 -9999 -9999 -9999 -9999 -9999 -9999 -9999 -9999 -9999 -9999 -9999 -9999 -9999 -9999 -9999 -9999 -9999 -9999 -9999 -9999 -9999 -9999 -9999 -9999 -9999 -9999 -9999 -9999 -9999 -9999 -9999 -9999 -9999 -9999 -9999 -9999 -9999 -9999 -9999 -9999 -9999 -9999 -9999 -9999 -9999 -9999 -9999 -9999 -9999 -9999 -9999 -9999 -9999 -9999 -9999 -9999 -9999 -9999 -9999 -9999 -9999 -9999 -9999 -9999 -9999 -9999 -9999 -9999 -9999 -9999 -9999 -9999 -9999 -9999 -9999 -9999 -9999 -9999 -9999 -9999 -9999 -9999 -9999 -9999 -9999 -9999 -9999 8.22466E-1 8.22436E-1 8.34951E-1 8.18121E-1 7.98103E-1 7.70524E-1 7.45569E-1 7.3692E-1 7.3524E-1 7.18578E-1 6.86055E-1 6.66479E-1 6.53706E-1 5.54578E-1 3.83005E-1 2.22494E-1 1.42625E-1 1.32709E-1 1.80853E-1 2.79065E-1 4.22475E-1 5.36471E-1 5.78747E-1 5.81751E-1 6.06287E-1 6.23732E-1 6.3965E-1 6.92818E-1 -9999 -9999 -9999 -9999 7.09447E-1 -9999 -9999 -9999 -9999 -9999 -9999 -9999 -9999 -9999 -9999 -9999 -9999 -9999 -9999 -9999 -9999 -9999 -9999 -9999 -9999 -9999 -9999 -9999 -9999 -9999 -9999 -9999 -9999 -9999 -9999 -9999 -9999 -9999 -9999 -9999 -9999
-9999 -9999 -9999 -9999 -9999 -9999 -9999 -9999 -9999 -9999 -9999 -9999 -9999 -9999 -9999 -9999 -9999 -9999 -9999 -9999 -9999 -9999 -9999 -9999 -9999 -9999 -9999 -9999 -9999 -9999 -9999 -9999 -9999 -9999 -9999 -9999 -9999 -9999 -9999 -9999 -9999 -9999 -9999 -9999 -9999 -9999 -9999 -9999 -9999 -9999 -9999 -9999 -9999 -9999 -9999 -9999 -9999 -9999 -9999 -9999 -9999 -9999 -9999 -9999 -9999 -9999 -9999 -9999 -9999 -9999 -9999 -9999 -9999 -9999 -9999 -9999 -9999 -9999 -9999 -9999 -9999 -9999 -9999 -9999 -9999 -9999 -9999 -9999 -9999 -9999 -9999 -9999 -9999 -9999 -9999 -9999 -9999 -9999 -9999 -9999 -9999 -9999 -9999 -9999 -9999 -9999 -9999 -9999 -9999 -9999 -9999 -9999 -9999 -9999 -9999 -9999 -9999 -9999 -9999 -9999 -9999 -9999 -9999 -9999 -9999 -9999 -9999 -9999 -9999 -9999 -9999 -9999 -9999 -9999 -9999 -9999 -9999 -9999 -9999 -9999 -9999 -9999 -9999 -9999 -9999 -9999 -9999 -9999 -9999 -9999 -9999 -9999 -9999 -9999 -9999 -9999 -9999 -9999 -9999 -9999 -9999 -9999 -9999 -9999 -9999 -9999 -9999 -9999 -9999 -9999 -9999 -9999 -9999 -9999 -9999 -9999 -9999 -9999 -9999 -9999 -9999 -9999 -9999 -9999 -9999 -9999 -9999 -9999 -9999 -9999 -9999 -9999 -9999 -9999 8.22483E-1 7.87888E-1 7.9953E-1 8.05366E-1 8.03407E-1 7.87922E-1 7.62023E-1 7.38303E-1 7.27081E-1 7.24652E-1 6.97483E-1 6.72743E-1 6.16066E-1 5.8575E-1 5.04683E-1 3.4655E-1 1.83681E-1 1.21613E-1 1.36468E-1 2.11092E-1 3.24569E-1 4.35998E-1 4.79999E-1 4.89017E-1 4.98911E-1 5.42083E-1 5.72342E-1 5.85163E-1 6.12551E-1 6.23521E-1 -9999 6.87091E-1 6.82384E-1 6.89964E-1 -9999 -9999 -9999 -9999 -9999 -9999 -9999 -9999 -9999 -9999 -9999 -9999 -9999 -9999 -9999 -9999 -9999 -9999 -9999 -9999 -9999 -9999 -9999 -9999 -9999 -9999 -9999 -9999 -9999 -9999 -9999 -9999 -9999 -9999 -9999 -9999
-9999 -9999 -9999 -9999 -9999 -9999 -9999 -9999 -9999 -9999 -9999 -9999 -9999 -9999 -9999 -9999 -9999 -9999 -9999 -9999 -9999 -9999 -9999 -9999 -9999 -9999 -9999 -9999 -9999 -9999 -9999 -9999 -9999 -9999 -9999 -9999 -9999 -9999 -9999 -9999 -9999 -9999 -9999 -9999 -9999 -9999 -9999 -9999 -9999 -9999 -9999 -9999 -9999 -9999 -9999 -9999 -9999 -9999 -9999 -9999 -9999 -9999 -9999 -9999 -9999 -9999 -9999 -9999 -9999 -9999 -9999 -9999 -9999 -9999 -9999 -9999 -9999 -9999 -9999 -9999 -9999 -9999 -9999 -9999 -9999 -9999 -9999 -9999 -9999 -9999 -9999 -9999 -9999 -9999 -9999 -9999 -9999 -9999 -9999 -9999 -9999 -9999 -9999 -9999 -9999 -9999 -9999 -9999 -9999 -9999 -9999 -9999 -9999 -9999 -9999 -9999 -9999 -9999 -9999 -9999 -9999 -9999 -9999 -9999 -9999 -9999 -9999 -9999 -9999 -9999 -9999 -9999 -9999 -9999 -9999 -9999 -9999 -9999 -9999 -9999 -9999 -9999 -9999 -9999 -9999 -9999 -9999 -9999 -9999 -9999 -9999 -9999 -9999 -9999 -9999 -9999 -9999 -9999 -9999 -9999 -9999 -9999 -9999 -9999 -9999 -9999 -9999 -9999 -9999 -9999 -9999 -9999 -9999 -9999 -9999 -9999 -9999 -9999 -9999 -9999 -9999 -9999 -9999 -9999 -9999 -9999 -9999 -9999 -9999 -9999 -9999 -9999 -9999 7.88795E-1 7.86896E-1 7.99136E-1 8.04154E-1 8.02222E-1 8.01101E-1 8.00594E-1 7.88395E-1 7.79838E-1 7.69197E-1 7.39053E-1 6.66905E-1 5.7552E-1 4.84177E-1 3.89996E-1 2.89839E-1 2.03537E-1 1.41742E-1 1.47823E-1 2.0681E-1 2.72932E-1 3.57789E-1 3.98369E-1 3.66406E-1 3.56907E-1 3.72877E-1 4.25954E-1 4.8835E-1 5.36341E-1 5.47038E-1 5.38116E-1 5.32885E-1 5.60698E-1 6.12559E-1 -9999 -9999 -9999 -9999 -9999 -9999 -9999 -9999 -9999 -9999 -9999 -9999 -9999 -9999 -9999 -9999 -9999 -9999 -9999 -9999 -9999 -9999 -9999 -9999 -9999 -9999 -9999 -9999 -9999 -9999 -9999 -9999 -9999 -9999 -9999 -9999 -9999
-9999 -9999 -9999 -9999 -9999 -9999 -9999 -9999 -9999 -9999 -9999 -9999 -9999 -9999 -9999 -9999 -9999 -9999 -9999 -9999 -9999 -9999 -9999 -9999 -9999 -9999 -9999 -9999 -9999 -9999 -9999 -9999 -9999 -9999 -9999 -9999 -9999 -9999 -9999 -9999 -9999 -9999 -9999 -9999 -9999 -9999 -9999 -9999 -9999 -9999 -9999 -9999 -9999 -9999 -9999 -9999 -9999 -9999 -9999 -9999 -9999 -9999 -9999 -9999 -9999 -9999 -9999 -9999 -9999 -9999 -9999 -9999 -9999 -9999 -9999 -9999 -9999 -9999 -9999 -9999 -9999 -9999 -9999 -9999 -9999 -9999 -9999 -9999 -9999 -9999 -9999 -9999 -9999 -9999 -9999 -9999 -9999 -9999 -9999 -9999 -9999 -9999 -9999 -9999 -9999 -9999 -9999 -9999 -9999 -9999 -9999 -9999 -9999 -9999 -9999 -9999 -9999 -9999 -9999 -9999 -9999 -9999 -9999 -9999 -9999 -9999 -9999 -9999 -9999 -9999 -9999 -9999 -9999 -9999 -9999 -9999 -9999 -9999 -9999 -9999 -9999 -9999 -9999 -9999 -9999 -9999 -9999 -9999 -9999 -9999 -9999 -9999 -9999 -9999 -9999 -9999 -9999 -9999 -9999 -9999 -9999 -9999 -9999 -9999 -9999 -9999 -9999 -9999 -9999 -9999 -9999 -9999 -9999 -9999 -9999 -9999 -9999 -9999 -9999 -9999 -9999 -9999 -9999 -9999 -9999 -9999 -9999 -9999 -9999 -9999 -9999 -9999 7.88136E-1 7.84826E-1 7.84826E-1 7.99136E-1 8.04154E-1 3.91144E-1 4.11147E-1 7.98872E-1 7.96712E-1 7.93894E-1 7.92798E-1 7.28274E-1 5.92093E-1 4.27815E-1 3.12279E-1 2.23393E-1 1.57423E-1 1.24985E-1 1.48703E-1 2.06006E-1 2.67156E-1 3.12288E-1 3.37362E-1 2.9551E-1 2.8632E-1 2.58069E-1 2.87023E-1 3.33033E-1 3.98138E-1 4.55077E-1 4.40219E-1 4.2488E-1 4.27438E-1 4.74581E-1 5.64173E-1 -9999 -9999 -9999 -9999 -9999 -9999 -9999 -9999 -9999 -9999 7.06908E-1 6.99217E-1 -9999 -9999 -9999 -9999 -9999 -9999 -9999 -9999 -9999 -9999 -9999 -9999 -9999 -9999 -9999 -9999 -9999 -9999 -9999 -9999 -9999 -9999 -9999 -9999 -9999
-9999 -9999 -9999 -9999 -9999 -9999 -9999 -9999 -9999 -9999 -9999 -9999 -9999 -9999 -9999 -9999 -9999 -9999 -9999 -9999 -9999 -9999 -9999 -9999 -9999 -9999 -9999 -9999 -9999 -9999 -9999 -9999 -9999 -9999 -9999 -9999 -9999 -9999 -9999 -9999 -9999 -9999 -9999 -9999 -9999 -9999 -9999 -9999 -9999 -9999 -9999 -9999 -9999 -9999 -9999 -9999 -9999 -9999 -9999 -9999 -9999 -9999 -9999 -9999 -9999 -9999 -9999 -9999 -9999 -9999 -9999 -9999 -9999 -9999 -9999 -9999 -9999 -9999 -9999 -9999 -9999 -9999 -9999 -9999 -9999 -9999 -9999 -9999 -9999 -9999 -9999 -9999 -9999 -9999 -9999 -9999 -9999 -9999 -9999 -9999 -9999 -9999 -9999 -9999 -9999 -9999 -9999 -9999 -9999 -9999 -9999 -9999 -9999 -9999 -9999 -9999 -9999 -9999 -9999 -9999 -9999 -9999 -9999 -9999 -9999 -9999 -9999 -9999 -9999 -9999 -9999 -9999 -9999 -9999 -9999 -9999 -9999 -9999 -9999 -9999 -9999 -9999 -9999 -9999 -9999 -9999 -9999 -9999 -9999 -9999 -9999 -9999 -9999 -9999 -9999 -9999 -9999 -9999 -9999 -9999 -9999 -9999 -9999 -9999 -9999 -9999 -9999 -9999 -9999 -9999 -9999 -9999 -9999 -9999 -9999 -9999 -9999 -9999 -9999 -9999 -9999 -9999 -9999 -9999 -9999 -9999 -9999 -9999 -9999 -9999 -9999 -9999 7.84826E-1 7.82938E-1 7.82865E-1 3.49598E-1 3.6748E-1 3.69895E-1 4.25409E-1 4.64744E-1 4.84439E-1 7.93575E-1 7.60121E-1 6.4698E-1 4.72245E-1 2.91497E-1 1.80408E-1 1.42853E-1 1.12346E-1 1.07939E-1 1.48698E-1 2.0275E-1 2.62737E-1 3.02917E-1 2.88329E-1 2.10508E-1 1.64615E-1 1.65052E-1 1.8392E-1 2.46401E-1 3.28334E-1 3.66431E-1 3.33782E-1 2.94667E-1 3.06775E-1 4.02579E-1 4.98538E-1 -9999 -9999 -9999 -9999 -9999 -9999 -9999 -9999 -9999 -9999 -9999 -9999 -9999 -9999 -9999 -9999 -9999 -9999 -9999 -9999 -9999 -9999 -9999 -9999 -9999 -9999 -9999 -9999 -9999 -9999 -9999 -9999 -9999 -9999 -9999 -9999 -9999
-9999 -9999 -9999 -9999 -9999 -9999 -9999 -9999 -9999 -9999 -9999 -9999 -9999 -9999 -9999 -9999 -9999 -9999 -9999 -9999 -9999 -9999 -9999 -9999 -9999 -9999 -9999 -9999 -9999 -9999 -9999 -9999 -9999 -9999 -9999 -9999 -9999 -9999 -9999 -9999 -9999 -9999 -9999 -9999 -9999 -9999 -9999 -9999 -9999 -9999 -9999 -9999 -9999 -9999 -9999 -9999 -9999 -9999 -9999 -9999 -9999 -9999 -9999 -9999 -9999 -9999 -9999 -9999 -9999 -9999 -9999 -9999 -9999 -9999 -9999 -9999 -9999 -9999 -9999 -9999 -9999 -9999 -9999 -9999 -9999 -9999 -9999 -9999 -9999 -9999 -9999 -9999 -9999 -9999 -9999 -9999 -9999 -9999 -9999 -9999 -9999 -9999 -9999 -9999 -9999 -9999 -9999 -9999 -9999 -9999 -9999 -9999 -9999 -9999 -9999 -9999 -9999 -9999 -9999 -9999 -9999 -9999 -9999 -9999 -9999 -9999 -9999 -9999 -9999 -9999 -9999 -9999 -9999 -9999 -9999 -9999 -9999 -9999 -9999 -9999 -9999 -9999 -9999 -9999 -9999 -9999 -9999 -9999 -9999 -9999 -9999 -9999 -9999 -9999 -9999 -9999 -9999 -9999 -9999 -9999 -9999 -9999 -9999 -9999 -9999 -9999 -9999 -9999 -9999 -9999 -9999 -9999 -9999 -9999 -9999 -9999 -9999 -9999 -9999 -9999 -9999 -9999 -9999 -9999 -9999 -9999 -9999 -9999 -9999 -9999 -9999 -9999 -9999 7.82801E-1 3.27441E-1 3.4389E-1 3.78861E-1 3.81306E-1 4.01969E-1 4.25892E-1 5.22832E-1 5.51616E-1 5.5514E-1 4.94686E-1 3.31507E-1 2.00881E-1 1.39554E-1 2.09484E-1 1.52644E-1 1.1827E-1 1.15264E-1 1.48882E-1 1.92681E-1 2.40179E-1 2.02198E-1 1.34327E-1 1.03935E-1 1.18937E-1 1.50675E-1 1.83758E-1 2.37544E-1 2.65154E-1 3.13634E-1 2.68173E-1 2.56465E-1 3.42392E-1 4.65275E-1 5.04406E-1 5.62858E-1 -9999 -9999 -9999 -9999 -9999 -9999 -9999 -9999 -9999 -9999 -9999 -9999 -9999 -9999 -9999 -9999 -9999 -9999 -9999 -9999 -9999 -9999 -9999 -9999 -9999 -9999 -9999 -9999 -9999 -9999 -9999 -9999 -9999 -9999 -9999
-9999 -9999 -9999 -9999 -9999 -9999 -9999 -9999 -9999 -9999 -9999 -9999 -9999 -9999 -9999 -9999 -9999 -9999 -9999 -9999 -9999 -9999 -9999 -9999 -9999 -9999 -9999 -9999 -9999 -9999 -9999 -9999 -9999 -9999 -9999 -9999 -9999 -9999 -9999 -9999 -9999 -9999 -9999 -9999 -9999 -9999 -9999 -9999 -9999 -9999 -9999 -9999 -9999 -9999 -9999 -9999 -9999 -9999 -9999 -9999 -9999 -9999 -9999 -9999 -9999 -9999 -9999 -9999 -9999 -9999 -9999 -9999 -9999 -9999 -9999 -9999 -9999 -9999 -9999 -9999 -9999 -9999 -9999 -9999 -9999 -9999 -9999 -9999 -9999 -9999 -9999 -9999 -9999 -9999 -9999 -9999 -9999 -9999 -9999 -9999 -9999 -9999 -9999 -9999 -9999 -9999 -9999 -9999 -9999 -9999 -9999 -9999 -9999 -9999 -9999 -9999 -9999 -9999 -9999 -9999 -9999 -9999 -9999 -9999 -9999 -9999 -9999 -9999 -9999 -9999 -9999 -9999 -9999 -9999 -9999 -9999 -9999 -9999 -9999 -9999 -9999 -9999 -9999 -9999 -9999 -9999 -9999 -9999 -9999 -9999 -9999 -9999 -9999 -9999 -9999 -9999 -9999 -9999 -9999 -9999 -9999 -9999 -9999 -9999 -9999 -9999 -9999 -9999 -9999 -9999 -9999 -9999 -9999 -9999 -9999 -9999 -9999 -9999 -9999 -9999 -9999 -9999 -9999 -9999 -9999 -9999 -9999 -9999 -9999 -9999 -9999 -9999 7.52871E-1 7.51502E-1 -9999 2.8816E-1 3.03526E-1 3.04781E-1 3.23988E-1 3.81965E-1 7.03656E-1 7.19649E-1 6.80601E-1 5.49113E-1 3.84309E-1 2.7633E-1 2.33445E-1 3.04551E-1 3.20283E-1 1.53157E-1 1.00706E-1 1.09457E-1 1.32653E-1 1.62566E-1 1.44699E-1 1.07518E-1 1.00426E-1 1.13395E-1 1.479E-1 1.78488E-1 2.10958E-1 2.54441E-1 3.20228E-1 3.09897E-1 2.93372E-1 3.898E-1 4.00551E-1 4.18896E-1 4.72083E-1 4.99023E-1 5.57016E-1 -9999 -9999 -9999 -9999 7.11252E-1 -9999 -9999 -9999 -9999 -9999 -9999 -9999 -9999 -9999 -9999 -9999 -9999 -9999 -9999 -9999 -9999 -9999 -9999 -9999 -9999 -9999 -9999 -9999 -9999 -9999 -9999 -9999 -9999
-9999 -9999 -9999 -9999 -9999 -9999 -9999 -9999 -9999 -9999 -9999 -9999 -9999 -9999 -9999 -9999 -9999 -9999 -9999 -9999 -9999 -9999 -9999 -9999 -9999 -9999 -9999 -9999 -9999 -9999 -9999 -9999 -9999 -9999 -9999 -9999 -9999 -9999 -9999 -9999 -9999 -9999 -9999 -9999 -9999 -9999 -9999 -9999 -9999 -9999 -9999 -9999 -9999 -9999 -9999 -9999 -9999 -9999 -9999 -9999 -9999 -9999 -9999 -9999 -9999 -9999 -9999 -9999 -9999 -9999 -9999 -9999 -9999 -9999 -9999 -9999 -9999 -9999 -9999 -9999 -9999 -9999 -9999 -9999 -9999 -9999 -9999 -9999 -9999 -9999 -9999 -9999 -9999 -9999 -9999 -9999 -9999 -9999 -9999 -9999 -9999 -9999 -9999 -9999 -9999 -9999 -9999 -9999 -9999 -9999 -9999 -9999 -9999 -9999 -9999 -9999 -9999 -9999 -9999 -9999 -9999 -9999 -9999 -9999 -9999 -9999 -9999 -9999 -9999 -9999 -9999 -9999 -9999 -9999 -9999 -9999 -9999 -9999 -9999 -9999 -9999 -9999 -9999 -9999 -9999 -9999 -9999 -9999 -9999 -9999 -9999 -9999 -9999 -9999 -9999 -9999 -9999 -9999 -9999 -9999 -9999 -9999 -9999 -9999 -9999 -9999 -9999 -9999 -9999 -9999 -9999 -9999 -9999 -9999 -9999 -9999 -9999 -9999 -9999 -9999 -9999 -9999 -9999 -9999 -9999 -9999 -9999 -9999 -9999 -9999 -9999 7.54883E-1 7.52764E-1 7.53401E-1 7.55094E-1 7.54037E-1 2.91312E-1 2.86945E-1 3.04257E-1 3.6307E-1 6.7325E-1 7.0511E-1 7.1597E-1 6.44238E-1 5.96715E-1 5.12766E-1 4.55578E-1 5.13946E-1 4.89908E-1 3.28052E-1 1.64024E-1 1.33041E-1 1.24087E-1 1.32642E-1 1.14893E-1 1.0736E-1 1.10571E-1 1.32721E-1 1.72249E-1 2.17578E-1 2.37239E-1 2.76812E-1 3.48084E-1 3.56548E-1 3.19461E-1 3.01962E-1 3.09473E-1 3.73306E-1 3.95757E-1 4.34512E-1 4.85431E-1 5.43274E-1 5.70822E-1 6.27221E-1 6.56253E-1 6.49892E-1 6.37012E-1 -9999 -9999 -9999 -9999 -9999 -9999 -9999 -9999 -9999 -9999 -9999 -9999 -9999 -9999 -9999 -9999 -9999 -9999 -9999 -9999 -9999 -9999 -9999 -9999 -9999 -9999 -9999
-9999 -9999 -9999 -9999 -9999 -9999 -9999 -9999 -9999 -9999 -9999 -9999 -9999 -9999 -9999 -9999 -9999 -9999 -9999 -9999 -9999 -9999 -9999 -9999 -9999 -9999 -9999 -9999 -9999 -9999 -9999 -9999 -9999 -9999 -9999 -9999 -9999 -9999 -9999 -9999 -9999 -9999 -9999 -9999 -9999 -9999 -9999 -9999 -9999 -9999 -9999 -9999 -9999 -9999 -9999 -9999 -9999 -9999 -9999 -9999 -9999 -9999 -9999 -9999 -9999 -9999 -9999 -9999 -9999 -9999 -9999 -9999 -9999 -9999 -9999 -9999 -9999 -9999 -9999 -9999 -9999 -9999 -9999 -9999 -9999 -9999 -9999 -9999 -9999 -9999 -9999 -9999 -9999 -9999 -9999 -9999 -9999 -9999 -9999 -9999 -9999 -9999 -9999 -9999 -9999 -9999 -9999 -9999 -9999 -9999 -9999 -9999 -9999 -9999 -9999 -9999 -9999 -9999 -9999 -9999 -9999 -9999 -9999 -9999 -9999 -9999 -9999 -9999 -9999 -9999 -9999 -9999 -9999 -9999 -9999 -9999 -9999 -9999 -9999 -9999 -9999 -9999 -9999 -9999 -9999 -9999 -9999 -9999 -9999 -9999 -9999 -9999 -9999 -9999 -9999 -9999 -9999 -9999 -9999 -9999 -9999 -9999 -9999 -9999 -9999 -9999 -9999 -9999 -9999 -9999 -9999 -9999 -9999 -9999 -9999 -9999 -9999 -9999 -9999 -9999 -9999 -9999 -9999 -9999 -9999 -9999 -9999 -9999 -9999 7.58786E-1 7.55411E-1 7.53931E-1 7.58786E-1 7.58727E-1 7.25053E-1 7.15493E-1 7.67606E-1 2.94484E-1 2.88971E-1 3.45937E-1 7.17713E-1 7.20749E-1 7.11674E-1 7.02332E-1 7.15293E-1 6.55195E-1 5.60582E-1 5.1514E-1 4.96526E-1 5.22684E-1 4.43219E-1 3.54171E-1 2.7845E-1 2.13682E-1 1.18073E-1 1.05151E-1 1.23955E-1 1.73216E-1 2.11879E-1 2.3877E-1 2.44453E-1 2.51502E-1 2.51357E-1 2.51992E-1 2.3703E-1 2.31577E-1 2.7891E-1 3.48691E-1 3.59641E-1 4.03227E-1 4.26384E-1 4.8251E-1 5.44152E-1 5.99566E-1 6.3213E-1 6.18566E-1 5.98302E-1 5.73828E-1 6.58135E-1 6.842E-1 -9999 -9999 -9999 -9999 -9999 -9999 -9999 -9999 -9999 -9999 -9999 -9999 -9999 -9999 -9999 -9999 -9999 -9999 -9999 -9999 -9999 -9999 -9999 -9999
-9999 -9999 -9999 -9999 -9999 -9999 -9999 -9999 -9999 -9999 -9999 -9999 -9999 -9999 -9999 -9999 -9999 -9999 -9999 -9999 -9999 -9999 -9999 -9999 -9999 -9999 -9999 -9999 -9999 -9999 -9999 -9999 -9999 -9999 -9999 -9999 -9999 -9999 -9999 -9999 -9999 -9999 -9999 -9999 -9999 -9999 -9999 -9999 -9999 -9999 -9999 -9999 -9999 -9999 -9999 -9999 -9999 -9999 -9999 -9999 -9999 -9999 -9999 -9999 -9999 -9999 -9999 -9999 -9999 -9999 -9999 -9999 -9999 -9999 -9999 -9999 -9999 -9999 -9999 -9999 -9999 -9999 -9999 -9999 -9999 -9999 -9999 -9999 -9999 -9999 -9999 -9999 -9999 -9999 -9999 -9999 -9999 -9999 -9999 -9999 -9999 -9999 -9999 -9999 -9999 -9999 -9999 -9999 -9999 -9999 -9999 -9999 -9999 -9999 -9999 -9999 -9999 -9999 -9999 -9999 -9999 -9999 -9999 -9999 -9999 -9999 -9999 -9999 -9999 -9999 -9999 -9999 -9999 -9999 -9999 -9999 -9999 -9999 -9999 -9999 -9999 -9999 -9999 -9999 -9999 -9999 -9999 -9999 -9999 -9999 -9999 -9999 -9999 -9999 -9999 -9999 -9999 -9999 -9999 -9999 -9999 -9999 -9999 -9999 -9999 -9999 -9999 -9999 -9999 -9999 -9999 -9999 -9999 -9999 -9999 -9999 -9999 -9999 -9999 -9999 -9999 -9999 -9999 -9999 -9999 -9999 -9999 7.58786E-1 7.61117E-1 7.59496E-1 7.58352E-1 7.55094E-1 7.68543E-1 6.35327E-1 5.11788E-1 4.95965E-1 2.99584E-1 3.26221E-1 2.92639E-1 3.30077E-1 6.41043E-1 6.83911E-1 6.09077E-1 5.63919E-1 6.01247E-1 6.23657E-1 6.35029E-1 6.66666E-1 5.20756E-1 5.73638E-1 5.52995E-1 5.15941E-1 4.70204E-1 3.6893E-1 2.38653E-1 1.25114E-1 1.35984E-1 1.52915E-1 1.5374E-1 1.46809E-1 1.74955E-1 1.90761E-1 2.12162E-1 2.41657E-1 2.44574E-1 2.42707E-1 2.94903E-1 3.80744E-1 4.12644E-1 3.98878E-1 3.99106E-1 4.75929E-1 5.31375E-1 6.05578E-1 6.03556E-1 5.92808E-1 5.5873E-1 5.26872E-1 5.3986E-1 5.64794E-1 6.54302E-1 -9999 -9999 -9999 -9999 -9999 -9999 -9999 -9999 -9999 -9999 -9999 -9999 -9999 -9999 -9999 -9999 -9999 -9999 -9999 -9999 -9999 -9999 -9999
-9999 -9999 -9999 -9999 -9999 -9999 -9999 -9999 -9999 -9999 -9999 -9999 -9999 -9999 -9999 -9999 -9999 -9999 -9999 -9999 -9999 -9999 -9999 -9999 -9999 -9999 -9999 -9999 -9999 -9999 -9999 -9999 -9999 -9999 -9999 -9999 -9999 -9999 -9999 -9999 -9999 -9999 -9999 -9999 -9999 -9999 -9999 -9999 -9999 -9999 -9999 -9999 -9999 -9999 -9999 -9999 -9999 -9999 -9999 -9999 -9999 -9999 -9999 -9999 -9999 -9999 -9999 -9999 -9999 -9999 -9999 -9999 -9999 -9999 -9999 -9999 -9999 -9999 -9999 -9999 -9999 -9999 -9999 -9999 -9999 -9999 -9999 -9999 -9999 -9999 -9999 -9999 -9999 -9999 -9999 -9999 -9999 -9999 -9999 -9999 -9999 -9999 -9999 -9999 -9999 -9999 -9999 -9999 -9999 -9999 -9999 -9999 -9999 -9999 -9999 -9999 -9999 -9999 -9999 -9999 -9999 -9999 -9999 -9999 -9999 -9999 -9999 -9999 -9999 -9999 -9999 -9999 -9999 -9999 -9999 -9999 -9999 -9999 -9999 -9999 -9999 -9999 -9999 -9999 -9999 -9999 -9999 -9999 -9999 -9999 -9999 -9999 -9999 -9999 -9999 -9999 -9999 -9999 -9999 -9999 -9999 -9999 -9999 -9999 -9999 -9999 -9999 -9999 -9999 -9999 -9999 -9999 -9999 -9999 -9999 -9999 -9999 -9999 -9999 -9999 -9999 -9999 -9999 -9999 -9999 7.58786E-1 7.55883E-1 7.23744E-1 7.12016E-1 7.33153E-1 7.7433E-1 7.73115E-1 7.53145E-1 5.31876E-1 3.33651E-1 3.02981E-1 2.16152E-1 2.98624E-1 2.8126E-1 2.9703E-1 3.70076E-1 3.3964E-1 3.04302E-1 3.01798E-1 5.50764E-1 6.02992E-1 6.75965E-1 6.2688E-1 4.97339E-1 5.3682E-1 5.56446E-1 5.64583E-1 4.48058E-1 4.97587E-1 3.29851E-1 1.83916E-1 1.2577E-1 1.14381E-1 1.17554E-1 1.28642E-1 1.52209E-1 1.86582E-1 2.55335E-1 2.73376E-1 2.8743E-1 2.77894E-1 3.08035E-1 3.57114E-1 4.00707E-1 4.34294E-1 4.29751E-1 4.55523E-1 5.12869E-1 5.9132E-1 6.43492E-1 6.09629E-1 5.32932E-1 4.86787E-1 4.98966E-1 5.06501E-1 5.24961E-1 6.11395E-1 6.83474E-1 -9999 -9999 -9999 -9999 -9999 -9999 -9999 -9999 -9999 -9999 -9999 -9999 -9999 -9999 -9999 -9999 -9999 -9999 -9999 -9999 -9999
-9999 -9999 -9999 -9999 -9999 -9999 -9999 -9999 -9999 -9999 -9999 -9999 -9999 -9999 -9999 -9999 -9999 -9999 -9999 -9999 -9999 -9999 -9999 -9999 -9999 -9999 -9999 -9999 -9999 -9999 -9999 -9999 -9999 -9999 -9999 -9999 -9999 -9999 -9999 -9999 -9999 -9999 -9999 -9999 -9999 -9999 -9999 -9999 -9999 -9999 -9999 -9999 -9999 -9999 -9999 -9999 -9999 -9999 -9999 -9999 -9999 -9999 -9999 -9999 -9999 -9999 -9999 -9999 -9999 -9999 -9999 -9999 -9999 -9999 -9999 -9999 -9999 -9999 -9999 -9999 -9999 -9999 -9999 -9999 -9999 -9999 -9999 -9999 -9999 -9999 -9999 -9999 -9999 -9999 -9999 -9999 -9999 -9999 -9999 -9999 -9999 -9999 -9999 -9999 -9999 -9999 -9999 -9999 -9999 -9999 -9999 -9999 -9999 -9999 -9999 -9999 -9999 -9999 -9999 -9999 -9999 -9999 -9999 -9999 -9999 -9999 -9999 -9999 -9999 -9999 -9999 -9999 -9999 -9999 -9999 -9999 -9999 -9999 -9999 -9999 -9999 -9999 -9999 -9999 -9999 -9999 -9999 -9999 -9999 -9999 -9999 -9999 -9999 -9999 -9999 -9999 -9999 -9999 -9999 -9999 -9999 -9999 -9999 -9999 -9999 -9999 -9999 -9999 -9999 -9999 -9999 -9999 -9999 -9999 2.93766E-1 -9999 -9999 -9999 2.99228E-1 3.02762E-1 3.0611E-1 7.59496E-1 7.60757E-1 7.61384E-1 7.59524E-1 7.42893E-1 7.28614E-1 6.54319E-1 6.05737E-1 6.43284E-1 7.42766E-1 7.62407E-1 3.45983E-1 3.80114E-1 3.13892E-1 2.80403E-1 2.32257E-1 2.56337E-1 2.91253E-1 3.15224E-1 3.02423E-1 2.86685E-1 2.83363E-1 2.82561E-1 3.02319E-1 3.6788E-1 6.3818E-1 5.57732E-1 6.38471E-1 5.31175E-1 4.942E-1 5.44207E-1 4.61407E-1 5.0506E-1 3.22215E-1 2.93542E-1 1.42791E-1 1.30859E-1 1.73791E-1 2.08479E-1 2.16877E-1 2.42226E-1 2.79053E-1 2.66184E-1 2.75459E-1 3.15991E-1 3.21299E-1 3.52313E-1 3.77248E-1 4.1369E-1 4.45728E-1 4.74485E-1 5.08256E-1 5.55834E-1 6.0503E-1 5.89747E-1 5.32353E-1 4.7457E-1 4.65746E-1 4.8317E-1 4.9781E-1 5.47219E-1 6.35536E-1 6.63078E-1 6.18233E-1 5.66481E-1 5.47562E-1 5.8612E-1 6.09762E-1 6.23527E-1 -9999 6.78787E-1 6.63297E-1 6.52448E-1 6.88819E-1 -9999 -9999 -9999 -9999 -9999 -9999 -9999 -9999 -9999
-9999 -9999 -9999 -9999 -9999 -9999 -9999 -9999 -9999 -9999 -9999 -9999 -9999 -9999 -9999 -9999 -9999 -9999 -9999 -9999 -9999 -9999 -9999 -9999 -9999 -9999 -9999 -9999 -9999 -9999 -9999 -9999 -9999 -9999 -9999 -9999 -9999 -9999 -9999 -9999 -9999 -9999 -9999 -9999 -9999 -9999 -9999 -9999 -9999 -9999 -9999 -9999 -9999 -9999 -9999 -9999 -9999 -9999 -9999 -9999 -9999 -9999 -9999 -9999 -9999 -9999 -9999 -9999 -9999 -9999 -9999 -9999 -9999 -9999 -9999 -9999 -9999 -9999 -9999 -9999 -9999 -9999 -9999 -9999 -9999 -9999 -9999 -9999 -9999 -9999 -9999 -9999 -9999 -9999 -9999 -9999 -9999 -9999 -9999 -9999 -9999 -9999 -9999 -9999 -9999 -9999 -9999 -9999 -9999 -9999 -9999 -9999 -9999 -9999 -9999 -9999 -9999 -9999 -9999 -9999 -9999 -9999 -9999 -9999 -9999 -9999 -9999 -9999 -9999 -9999 -9999 -9999 -9999 -9999 -9999 -9999 -9999 -9999 -9999 -9999 -9999 -9999 -9999 -9999 -9999 -9999 -9999 -9999 -9999 -9999 -9999 -9999 -9999 -9999 -9999 -9999 -9999 -9999 -9999 -9999 -9999 -9999 -9999 -9999 -9999 -9999 -9999 -9999 -9999 -9999 -9999 2.88464E-1 2.90394E-1 2.92742E-1 2.96335E-1 2.99538E-1 3.01824E-1 3.05166E-1 3.10747E-1 7.6256E-1 7.51263E-1 7.45462E-1 7.25995E-1 7.22649E-1 7.18314E-1 7.04416E-1 6.67583E-1 6.06593E-1 5.45876E-1 5.7555E-1 6.90639E-1 3.55498E-1 4.33181E-1 3.81662E-1 2.74248E-1 2.27735E-1 2.26724E-1 2.64384E-1 2.93814E-1 2.90133E-1 2.86584E-1 2.84769E-1 2.82961E-1 2.8236E-1 2.85172E-1 3.20581E-1 3.22737E-1 3.23494E-1 3.34953E-1 4.10601E-1 4.52603E-1 4.83041E-1 4.19532E-1 3.63342E-1 3.19297E-1 3.41682E-1 2.75176E-1 1.96598E-1 2.13011E-1 1.76455E-1 1.64289E-1 3.21806E-1 3.5572E-1 3.62273E-1 3.07066E-1 3.19461E-1 3.29708E-1 3.86743E-1 3.79383E-1 4.11674E-1 4.81731E-1 5.19436E-1 5.34064E-1 5.32754E-1 5.15754E-1 5.01719E-1 5.08521E-1 4.69409E-1 4.79999E-1 5.01217E-1 4.91506E-1 5.12613E-1 5.58969E-1 5.80897E-1 5.75499E-1 4.42529E-1 4.36632E-1 5.11259E-1 5.3062E-1 5.52901E-1 5.35276E-1 5.82599E-1 5.99722E-1 6.08837E-1 6.32551E-1 -9999 -9999 -9999 -9999 -9999 -9999 -9999 -9999 -9999
-9999 -9999 -9999 -9999 -9999 -9999 -9999 -9999 -9999 -9999 -9999 -9999 -9999 -9999 -9999 -9999 -9999 -9999 -9999 -9999 -9999 -9999 -9999 -9999 -9999 -9999 -9999 -9999 -9999 -9999 -9999 -9999 -9999 -9999 -9999 -9999 -9999 -9999 -9999 -9999 -9999 -9999 -9999 -9999 -9999 -9999 -9999 -9999 -9999 -9999 -9999 -9999 -9999 -9999 -9999 -9999 -9999 -9999 -9999 -9999 -9999 -9999 -9999 -9999 -9999 -9999 -9999 -9999 -9999 -9999 -9999 -9999 -9999 -9999 -9999 -9999 -9999 -9999 -9999 -9999 -9999 -9999 -9999 -9999 -9999 -9999 -9999 -9999 -9999 -9999 -9999 -9999 -9999 -9999 -9999 -9999 -9999 -9999 -9999 -9999 -9999 -9999 -9999 -9999 -9999 -9999 -9999 -9999 -9999 -9999 -9999 -9999 -9999 -9999 -9999 -9999 -9999 -9999 -9999 -9999 -9999 -9999 -9999 -9999 -9999 -9999 -9999 -9999 -9999 -9999 -9999 -9999 -9999 -9999 -9999 -9999 -9999 -9999 -9999 -9999 -9999 -9999 -9999 -9999 -9999 -9999 -9999 -9999 -9999 -9999 -9999 -9999 -9999 -9999 -9999 -9999 -9999 -9999 -9999 -9999 -9999 -9999 -9999 -9999 -9999 -9999 -9999 -9999 2.82818E-1 2.85834E-1 2.8887E-1 2.91108E-1 2.92844E-1 2.94997E-1 3.13539E-1 3.1738E-1 3.2308E-1 3.26088E-1 7.30728E-1 6.97757E-1 7.03295E-1 7.03669E-1 6.80587E-1 6.52422E-1 6.33213E-1 6.35978E-1 6.2584E-1 6.00154E-1 5.42129E-1 5.22421E-1 6.14175E-1 3.46283E-1 3.9962E-1 3.89082E-1 2.95135E-1 2.25556E-1 2.75519E-1 2.42595E-1 2.97766E-1 2.93297E-1 2.87697E-1 2.8618E-1 2.85172E-1 2.84065E-1 2.84266E-1 2.85273E-1 2.85071E-1 3.00342E-1 3.07976E-1 3.88181E-1 4.07132E-1 3.28669E-1 3.48198E-1 3.69306E-1 4.2788E-1 3.6933E-1 2.42512E-1 1.97185E-1 2.03574E-1 2.2397E-1 1.98016E-1 1.8161E-1 4.5265E-1 4.70931E-1 3.82021E-1 3.59936E-1 4.2531E-1 4.28343E-1 3.95179E-1 4.73887E-1 5.48439E-1 5.8741E-1 5.92073E-1 5.43939E-1 5.15948E-1 5.42349E-1 5.18464E-1 5.51969E-1 5.49348E-1 5.56116E-1 5.29829E-1 5.23927E-1 5.80411E-1 5.8761E-1 4.7012E-1 3.78107E-1 3.54587E-1 3.45463E-1 3.45189E-1 3.78288E-1 3.87247E-1 3.83202E-1 4.48627E-1 5.15569E-1 5.79278E-1 -9999 -9999 -9999 -9999 -9999 -9999 -9999 -9999 -9999
-9999 -9999 -9999 -9999 -9999 -9999 -9999 -9999 -9999 -9999 -9999 -9999 -9999 -9999 -9999 -9999 -9999 -9999 -9999 -9999 -9999 -9999 -9999 -9999 -9999 -9999 -9999 -9999 -9999 -9999 -9999 -9999 -9999 -9999 -9999 -9999 -9999 -9999 -9999 -9999 -9999 -9999 -9999 -9999 -9999 -9999 -9999 -9999 -9999 -9999 -9999 -9999 -9999 -9999 -9999 -9999 -9999 -9999 -9999 -9999 -9999 -9999 -9999 -9999 -9999 -9999 -9999 -9999 -9999 -9999 -9999 -9999 -9999 -9999 -9999 -9999 -9999 -9999 -9999 -9999 -9999 -9999 -9999 -9999 -9999 -9999 -9999 -9999 -9999 -9999 -9999 -9999 -9999 -9999 -9999 -9999 -9999 -9999 -9999 -9999 -9999 -9999 -9999 -9999 -9999 -9999 -9999 -9999 -9999 -9999 -9999 -9999 -9999 -9999 -9999 -9999 -9999 -9999 -9999 -9999 -9999 -9999 -9999 -9999 -9999 -9999 -9999 -9999 -9999 -9999 -9999 -9999 -9999 -9999 -9999 -9999 -9999 -9999 -9999 -9999 -9999 -9999 -9999 -9999 -9999 -9999 -9999 -9999 -9999 -9999 -9999 -9999 -9999 -9999 -9999 -9999 -9999 -9999 -9999 -9999 -9999 -9999 -9999 -9999 -9999 5.11658E-1 5.13757E-1 5.16718E-1 2.84223E-1 3.03944E-1 3.0793E-1 3.09512E-1 3.10886E-1 3.10992E-1 3.11522E-1 2.94766E-1 2.9972E-1 3.28644E-1 3.05589E-1 6.57287E-1 6.62789E-1 6.78122E-1 6.68379E-1 6.42184E-1 6.04105E-1 6.00917E-1 6.0564E-1 5.80721E-1 5.25105E-1 4.85427E-1 2.80814E-1 2.99767E-1 3.34793E-1 2.74625E-1 3.14968E-1 2.80017E-1 2.3282E-1 2.45863E-1 2.63169E-1 2.934E-1 2.89523E-1 2.88609E-1 2.87798E-1 2.86584E-1 2.85575E-1 2.84468E-1 2.83262E-1 2.8487E-1 3.39308E-1 3.79444E-1 3.23467E-1 3.69977E-1 4.82145E-1 4.32328E-1 3.49779E-1 2.81631E-1 2.69105E-1 2.0954E-1 2.34804E-1 2.48242E-1 2.82198E-1 2.05527E-1 5.19038E-1 5.66786E-1 5.16324E-1 4.54716E-1 5.02738E-1 5.48086E-1 5.37646E-1 5.72827E-1 6.27546E-1 6.46202E-1 6.48205E-1 6.09512E-1 5.82483E-1 5.85276E-1 5.63836E-1 5.39104E-1 5.19873E-1 5.39254E-1 5.08585E-1 5.1708E-1 5.90501E-1 6.08854E-1 4.45633E-1 2.77371E-1 2.65182E-1 2.35196E-1 2.22244E-1 2.62883E-1 2.74517E-1 2.83463E-1 3.08108E-1 4.34095E-1 5.73348E-1 -9999 -9999 -9999 -9999 -9999 -9999 -9999 -9999 -9999
-9999 -9999 -9999 -9999 -9999 -9999 -9999 -9999 -9999 -9999 -9999 -9999 -9999 -9999 -9999 -9999 -9999 -9999 -9999 -9999 -9999 -9999 -9999 -9999 -9999 -9999 -9999 -9999 -9999 -9999 -9999 -9999 -9999 -9999 -9999 -9999 -9999 -9999 -9999 -9999 -9999 -9999 -9999 -9999 -9999 -9999 -9999 -9999 -9999 -9999 -9999 -9999 -9999 -9999 -9999 -9999 -9999 -9999 -9999 -9999 -9999 -9999 -9999 -9999 -9999 -9999 -9999 -9999 -9999 -9999 -9999 -9999 -9999 -9999 -9999 -9999 -9999 -9999 -9999 -9999 -9999 -9999 -9999 -9999 -9999 -9999 -9999 -9999 -9999 -9999 -9999 -9999 -9999 -9999 -9999 -9999 -9999 -9999 -9999 -9999 -9999 -9999 -9999 -9999 -9999 -9999 -9999 -9999 -9999 -9999 -9999 -9999 -9999 -9999 -9999 -9999 -9999 -9999 -9999 -9999 -9999 -9999 -9999 -9999 -9999 -9999 -9999 -9999 -9999 -9999 -9999 -9999 -9999 -9999 -9999 -9999 -9999 -9999 -9999 -9999 -9999 -9999 -9999 -9999 -9999 -9999 -9999 -9999 -9999 -9999 -9999 -9999 -9999 -9999 -9999 -9999 -9999 -9999 -9999 -9999 -9999 -9999 -9999 -9999 5.09189E-1 5.11782E-1 5.14374E-1 2.95853E-1 2.99986E-1 3.05095E-1 3.09195E-1 3.11098E-1 3.12052E-1 2.92818E-1 2.89453E-1 2.86818E-1 3.02569E-1 3.11928E-1 3.45114E-1 3.36872E-1 6.86285E-1 6.76158E-1 6.54098E-1 6.40008E-1 6.17825E-1 5.99626E-1 5.95744E-1 5.64233E-1 2.82367E-1 2.44246E-1 2.4095E-1 2.31712E-1 2.55583E-1 2.3769E-1 2.07989E-1 2.33581E-1 2.43327E-1 2.64016E-1 2.67602E-1 2.87891E-1 2.87105E-1 2.86398E-1 2.85289E-1 2.84182E-1 2.82977E-1 2.81176E-1 2.80777E-1 2.85289E-1 3.23511E-1 2.92681E-1 3.45047E-1 3.52021E-1 3.68821E-1 3.13881E-1 3.01653E-1 2.5683E-1 2.53082E-1 2.35418E-1 2.63959E-1 2.85429E-1 2.63959E-1 6.52046E-1 6.04158E-1 6.41682E-1 6.46508E-1 5.92257E-1 6.02611E-1 6.52226E-1 6.45869E-1 6.3305E-1 6.04977E-1 5.69113E-1 6.15572E-1 5.92263E-1 5.57786E-1 5.06114E-1 4.57145E-1 4.46129E-1 4.25122E-1 3.88033E-1 3.9082E-1 4.05531E-1 5.25553E-1 6.18384E-1 5.15826E-1 2.92839E-1 1.92237E-1 1.9112E-1 1.81609E-1 1.88528E-1 2.29451E-1 2.69921E-1 3.18517E-1 4.08583E-1 -9999 -9999 -9999 -9999 -9999 -9999 -9999 -9999 -9999 -9999
-9999 -9999 -9999 -9999 -9999 -9999 -9999 -9999 -9999 -9999 -9999 -9999 -9999 -9999 -9999 -9999 -9999 -9999 -9999 -9999 -9999 -9999 -9999 -9999 -9999 -9999 -9999 -9999 -9999 -9999 -9999 -9999 -9999 -9999 -9999 -9999 -9999 -9999 -9999 -9999 -9999 -9999 -9999 -9999 -9999 -9999 -9999 -9999 -9999 -9999 -9999 -9999 -9999 -9999 -9999 -9999 -9999 -9999 -9999 -9999 -9999 -9999 -9999 -9999 -9999 -9999 -9999 -9999 -9999 -9999 -9999 -9999 -9999 -9999 -9999 -9999 -9999 -9999 -9999 -9999 -9999 -9999 -9999 -9999 -9999 -9999 -9999 -9999 -9999 -9999 -9999 -9999 -9999 -9999 -9999 -9999 -9999 -9999 -9999 -9999 -9999 -9999 -9999 -9999 -9999 -9999 -9999 -9999 -9999 -9999 -9999 -9999 -9999 -9999 -9999 -9999 -9999 -9999 -9999 -9999 -9999 -9999 -9999 -9999 -9999 -9999 -9999 -9999 -9999 -9999 -9999 -9999 -9999 -9999 -9999 -9999 -9999 -9999 -9999 -9999 -9999 -9999 -9999 -9999 -9999 -9999 -9999 -9999 -9999 -9999 -9999 -9999 -9999 -9999 -9999 -9999 -9999 -9999 -9999 -9999 -9999 -9999 5.05608E-1 5.07707E-1 5.103E-1 5.13757E-1 2.95133E-1 2.97193E-1 2.99364E-1 3.03317E-1 2.89453E-1 2.92205E-1 2.93637E-1 3.07596E-1 2.87324E-1 2.81392E-1 2.93166E-1 2.96453E-1 5.32492E-1 5.61658E-1 3.73075E-1 7.37349E-1 7.10139E-1 6.65541E-1 6.12115E-1 5.65891E-1 5.51534E-1 2.831E-1 2.81494E-1 2.47673E-1 2.26906E-1 1.93159E-1 2.05255E-1 1.76232E-1 1.82474E-1 1.90816E-1 2.1331E-1 2.48506E-1 2.71099E-1 2.79588E-1 2.79588E-1 2.79954E-1 2.85492E-1 2.87611E-1 2.85289E-1 2.83378E-1 2.84685E-1 3.24601E-1 3.4094E-1 3.2248E-1 3.10094E-1 2.76212E-1 3.01783E-1 2.95485E-1 2.79012E-1 2.75524E-1 2.66009E-1 2.7595E-1 2.74519E-1 2.86859E-1 7.23008E-1 7.12859E-1 6.82303E-1 6.94133E-1 7.03967E-1 6.92899E-1 6.87915E-1 6.77182E-1 6.76639E-1 6.14368E-1 5.22008E-1 4.65856E-1 4.75402E-1 4.55605E-1 4.46099E-1 3.8464E-1 3.21039E-1 2.9764E-1 2.74669E-1 2.6891E-1 2.40405E-1 2.82624E-1 4.58311E-1 6.25173E-1 5.51216E-1 3.80551E-1 3.06291E-1 2.59481E-1 2.34284E-1 1.89062E-1 2.1128E-1 2.6286E-1 3.41847E-1 4.54068E-1 -9999 -9999 -9999 -9999 -9999 -9999 -9999 -9999 -9999 -9999
-9999 -9999 -9999 -9999 -9999 -9999 -9999 -9999 -9999 -9999 -9999 -9999 -9999 -9999 -9999 -9999 -9999 -9999 -9999 -9999 -9999 -9999 -9999 -9999 -9999 -9999 -9999 -9999 -9999 -9999 -9999 -9999 -9999 -9999 -9999 -9999 -9999 -9999 -9999 -9999 -9999 -9999 -9999 -9999 -9999 -9999 -9999 -9999 -9999 -9999 -9999 -9999 -9999 -9999 -9999 -9999 -9999 -9999 -9999 -9999 -9999 -9999 -9999 -9999 -9999 -9999 -9999 -9999 -9999 -9999 -9999 -9999 -9999 -9999 -9999 -9999 -9999 -9999 -9999 -9999 -9999 -9999 -9999 -9999 -9999 -9999 -9999 -9999 -9999 -9999 -9999 -9999 -9999 -9999 -9999 -9999 -9999 -9999 -9999 -9999 -9999 -9999 -9999 -9999 -9999 -9999 -9999 -9999 -9999 -9999 -9999 -9999 -9999 -9999 -9999 -9999 -9999 -9999 -9999 -9999 -9999 -9999 -9999 -9999 -9999 -9999 -9999 -9999 -9999 -9999 -9999 -9999 -9999 -9999 -9999 -9999 -9999 -9999 -9999 -9999 -9999 -9999 -9999 -9999 -9999 -9999 -9999 -9999 -9999 -9999 -9999 -9999 -9999 -9999 -9999 -9999 -9999 5.5075E-1 5.50561E-1 5.05894E-1 5.04249E-1 5.0709E-1 5.09806E-1 5.11411E-1 5.13263E-1 2.94414E-1 2.9678E-1 2.98226E-1 2.81892E-1 2.84399E-1 2.87628E-1 3.05391E-1 3.07281E-1 3.0665E-1 3.02152E-1 2.9491E-1 2.74845E-1 2.89564E-1 5.22186E-1 5.50903E-1 5.71885E-1 5.93932E-1 3.98955E-1 4.07726E-1 3.57645E-1 3.31233E-1 3.03007E-1 2.68513E-1 2.62323E-1 2.37782E-1 2.15474E-1 1.99265E-1 1.83638E-1 1.63148E-1 1.83162E-1 1.87028E-1 1.96652E-1 2.53129E-1 2.7002E-1 2.72994E-1 2.71099E-1 2.7002E-1 2.7191E-1 2.79221E-1 2.8751E-1 2.84886E-1 2.85893E-1 2.99596E-1 2.78855E-1 2.84379E-1 2.87409E-1 2.86297E-1 2.8751E-1 2.85825E-1 2.94275E-1 3.02289E-1 2.94666E-1 3.01207E-1 7.33787E-1 7.31914E-1 7.37265E-1 7.25009E-1 7.24856E-1 7.19061E-1 7.04854E-1 7.03593E-1 6.66622E-1 6.3305E-1 5.96345E-1 5.04532E-1 3.97559E-1 3.68982E-1 3.71492E-1 3.63098E-1 3.6274E-1 3.16604E-1 2.20759E-1 1.74467E-1 1.58645E-1 1.72566E-1 1.80482E-1 2.30632E-1 4.77852E-1 5.93143E-1 5.21301E-1 5.00207E-1 5.2377E-1 4.35834E-1 2.79137E-1 2.18462E-1 2.16355E-1 2.71927E-1 3.57774E-1 4.62838E-1 5.45071E-1 -9999 -9999 -9999 -9999 -9999 -9999 -9999 -9999 -9999
-9999 -9999 -9999 -9999 -9999 -9999 -9999 -9999 -9999 -9999 -9999 -9999 -9999 -9999 -9999 -9999 -9999 -9999 -9999 -9999 -9999 -9999 -9999 -9999 -9999 -9999 -9999 -9999 -9999 -9999 -9999 -9999 -9999 -9999 -9999 -9999 -9999 -9999 -9999 -9999 -9999 -9999 -9999 -9999 -9999 -9999 -9999 -9999 -9999 -9999 -9999 -9999 -9999 -9999 -9999 -9999 -9999 -9999 -9999 -9999 -9999 -9999 -9999 -9999 -9999 -9999 -9999 -9999 -9999 -9999 -9999 -9999 -9999 -9999 -9999 -9999 -9999 -9999 -9999 -9999 -9999 -9999 -9999 -9999 -9999 -9999 -9999 -9999 -9999 -9999 -9999 -9999 -9999 -9999 -9999 -9999 -9999 -9999 -9999 -9999 -9999 -9999 -9999 -9999 -9999 -9999 -9999 -9999 -9999 -9999 -9999 -9999 -9999 -9999 -9999 -9999 -9999 -9999 -9999 -9999 -9999 -9999 -9999 -9999 -9999 -9999 -9999 -9999 -9999 -9999 -9999 -9999 -9999 -9999 -9999 -9999 -9999 -9999 -9999 -9999 -9999 -9999 -9999 -9999 -9999 -9999 -9999 -9999 -9999 -9999 -9999 -9999 -9999 -9999 5.51217E-1 5.51043E-1 5.50774E-1 5.06677E-1 5.03755E-1 5.0709E-1 5.11164E-1 5.15238E-1 5.17829E-1 5.18692E-1 2.96265E-1 2.96265E-1 2.80195E-1 2.82492E-1 2.83997E-1 2.84701E-1 3.01215E-1 3.03299E-1 3.04972E-1 3.05077E-1 3.01943E-1 2.95629E-1 2.8929E-1 2.82643E-1 5.13725E-1 5.82842E-1 6.31084E-1 6.53478E-1 6.36244E-1 6.47169E-1 4.36637E-1 3.41129E-1 3.00362E-1 2.63714E-1 2.42693E-1 2.28483E-1 2.06134E-1 1.9464E-1 1.78247E-1 1.41943E-1 1.44749E-1 1.59013E-1 2.07054E-1 2.54682E-1 2.65198E-1 2.68944E-1 2.68407E-1 2.65731E-1 2.644E-1 2.70559E-1 2.84009E-1 2.87105E-1 2.86903E-1 2.87611E-1 2.87207E-1 2.86701E-1 2.85793E-1 2.84886E-1 2.85289E-1 7.46008E-1 7.45394E-1 7.53508E-1 7.4659E-1 7.29789E-1 7.32037E-1 7.30963E-1 7.32305E-1 7.30695E-1 7.17868E-1 6.90481E-1 6.64073E-1 6.19157E-1 5.99492E-1 5.53922E-1 4.85147E-1 3.95174E-1 3.14716E-1 2.69871E-1 2.83524E-1 2.65354E-1 2.82068E-1 2.33711E-1 1.65498E-1 1.30113E-1 1.51308E-1 1.8811E-1 2.20969E-1 3.06017E-1 4.80235E-1 5.6876E-1 5.1693E-1 5.76222E-1 6.35903E-1 5.73115E-1 4.02144E-1 2.59224E-1 2.74954E-1 3.12881E-1 3.89178E-1 4.6747E-1 5.29006E-1 5.83593E-1 -9999 -9999 -9999 -9999 -9999 -9999 -9999 -9999
-9999 -9999 -9999 -9999 -9999 -9999 -9999 -9999 -9999 -9999 -9999 -9999 -9999 -9999 -9999 -9999 -9999 -9999 -9999 -9999 -9999 -9999 -9999 -9999 -9999 -9999 -9999 -9999 -9999 -9999 -9999 -9999 -9999 -9999 -9999 -9999 -9999 -9999 -9999 -9999 -9999 -9999 -9999 -9999 -9999 -9999 -9999 -9999 -9999 -9999 -9999 -9999 -9999 -9999 -9999 -9999 -9999 -9999 -9999 -9999 -9999 -9999 -9999 -9999 -9999 -9999 -9999 -9999 -9999 -9999 -9999 -9999 -9999 -9999 -9999 -9999 -9999 -9999 -9999 -9999 -9999 -9999 -9999 -9999 -9999 -9999 -9999 -9999 -9999 -9999 -9999 -9999 -9999 -9999 -9999 -9999 -9999 -9999 -9999 -9999 -9999 -9999 -9999 -9999 -9999 -9999 -9999 -9999 -9999 -9999 -9999 -9999 -9999 -9999 -9999 -9999 -9999 -9999 -9999 -9999 -9999 -9999 -9999 -9999 -9999 -9999 -9999 -9999 -9999 -9999 -9999 -9999 -9999 -9999 -9999 -9999 -9999 -9999 -9999 -9999 -9999 -9999 -9999 -9999 -9999 -9999 -9999 -9999 -9999 -9999 -9999 -9999 -9999 5.51424E-1 5.51252E-1 5.11205E-1 5.06453E-1 5.06719E-1 5.28852E-1 5.32544E-1 5.37337E-1 5.42492E-1 5.45066E-1 3.1989E-1 2.99554E-1 2.82292E-1 2.96865E-1 2.98622E-1 3.00072E-1 3.00176E-1 3.0028E-1 3.01319E-1 3.0236E-1 3.0309E-1 2.95803E-1 2.91652E-1 2.85627E-1 2.81203E-1 5.07948E-1 5.57459E-1 6.10238E-1 6.44355E-1 6.73497E-1 6.82449E-1 6.54905E-1 3.80094E-1 3.06809E-1 2.58523E-1 2.3262E-1 2.18216E-1 1.94561E-1 1.58568E-1 1.73576E-1 1.31807E-1 1.27896E-1 1.70182E-1 2.17947E-1 2.51746E-1 2.56148E-1 2.58761E-1 2.62183E-1 2.61391E-1 2.59548E-1 2.64836E-1 2.73167E-1 2.80689E-1 2.79221E-1 2.77393E-1 2.77393E-1 2.77028E-1 2.78489E-1 7.4253E-1 7.30169E-1 7.30707E-1 7.43574E-1 7.25022E-1 7.35146E-1 7.3488E-1 7.19539E-1 7.2871E-1 7.15269E-1 7.1102E-1 6.56987E-1 6.05103E-1 5.21565E-1 4.5559E-1 4.39484E-1 4.73883E-1 4.52503E-1 3.49833E-1 2.19987E-1 1.6742E-1 1.71318E-1 1.75365E-1 1.87436E-1 2.0094E-1 1.93106E-1 2.17326E-1 3.08945E-1 3.6252E-1 3.98546E-1 4.95243E-1 5.67726E-1 5.04643E-1 4.65268E-1 6.14745E-1 6.84528E-1 6.62424E-1 5.51274E-1 4.23817E-1 3.35383E-1 3.80562E-1 4.35541E-1 4.67318E-1 5.38539E-1 5.59689E-1 -9999 -9999 -9999 -9999 -9999 -9999 -9999 -9999
-9999 -9999 -9999 -9999 -9999 -9999 -9999 -9999 -9999 -9999 -9999 -9999 -9999 -9999 -9999 -9999 -9999 -9999 -9999 -9999 -9999 -9999 -9999 -9999 -9999 -9999 -9999 -9999 -9999 -9999 -9999 -9999 -9999 -9999 -9999 -9999 -9999 -9999 -9999 -9999 -9999 -9999 -9999 -9999 -9999 -9999 -9999 -9999 -9999 -9999 -9999 -9999 -9999 -9999 -9999 -9999 -9999 -9999 -9999 -9999 -9999 -9999 -9999 -9999 -9999 -9999 -9999 -9999 -9999 -9999 -9999 -9999 -9999 -9999 -9999 -9999 -9999 -9999 -9999 -9999 -9999 -9999 -9999 -9999 -9999 -9999 -9999 -9999 -9999 -9999 -9999 -9999 -9999 -9999 -9999 -9999 -9999 -9999 -9999 -9999 -9999 -9999 -9999 -9999 -9999 -9999 -9999 -9999 -9999 -9999 -9999 -9999 -9999 -9999 -9999 -9999 -9999 -9999 -9999 -9999 -9999 -9999 -9999 -9999 -9999 -9999 -9999 -9999 -9999 -9999 -9999 -9999 -9999 -9999 -9999 -9999 -9999 -9999 -9999 -9999 -9999 -9999 -9999 -9999 -9999 -9999 -9999 -9999 -9999 -9999 -9999 -9999 5.52272E-1 5.15318E-1 5.12296E-1 5.08787E-1 5.04002E-1 5.28236E-1 5.32667E-1 5.36969E-1 5.60762E-1 5.65745E-1 5.51673E-1 3.22033E-1 3.04867E-1 3.01007E-1 2.98518E-1 2.9945E-1 3.00591E-1 3.00695E-1 3.0028E-1 2.946E-1 2.94785E-1 3.10893E-1 3.09847E-1 3.0634E-1 3.00794E-1 2.95028E-1 5.0239E-1 5.27685E-1 5.77969E-1 6.44056E-1 6.82244E-1 6.5035E-1 6.78735E-1 3.96967E-1 3.06921E-1 2.56224E-1 2.25742E-1 2.04261E-1 1.8724E-1 1.67738E-1 1.27186E-1 1.49276E-1 1.56381E-1 1.59316E-1 2.21948E-1 2.47395E-1 2.48669E-1 2.51746E-1 2.58499E-1 2.62713E-1 2.64304E-1 2.68041E-1 2.55421E-1 2.65635E-1 2.60864E-1 2.59285E-1 2.58237E-1 7.18221E-1 7.24092E-1 7.2844E-1 7.18434E-1 7.21191E-1 7.19263E-1 7.26543E-1 7.20253E-1 7.22177E-1 7.24365E-1 7.10514E-1 6.74118E-1 6.07773E-1 5.40011E-1 4.43908E-1 3.19882E-1 2.65416E-1 2.55148E-1 3.31896E-1 3.79973E-1 2.73611E-1 1.65773E-1 1.13981E-1 1.22263E-1 1.49457E-1 2.06723E-1 2.71823E-1 3.66457E-1 4.54071E-1 4.86712E-1 5.24672E-1 5.16824E-1 5.31023E-1 5.16494E-1 4.44506E-1 4.51174E-1 5.32613E-1 6.81779E-1 7.19548E-1 6.80689E-1 5.68346E-1 4.15884E-1 3.69739E-1 4.41549E-1 4.48652E-1 4.9439E-1 5.69146E-1 -9999 -9999 -9999 -9999 -9999 -9999 -9999 -9999
-9999 -9999 -9999 -9999 -9999 -9999 -9999 -9999 -9999 -9999 -9999 -9999 -9999 -9999 -9999 -9999 -9999 -9999 -9999 -9999 -9999 -9999 -9999 -9999 -9999 -9999 -9999 -9999 -9999 -9999 -9999 -9999 -9999 -9999 -9999 -9999 -9999 -9999 -9999 -9999 -9999 -9999 -9999 -9999 -9999 -9999 -9999 -9999 -9999 -9999 -9999 -9999 -9999 -9999 -9999 -9999 -9999 -9999 -9999 -9999 -9999 -9999 -9999 -9999 -9999 -9999 -9999 -9999 -9999 -9999 -9999 -9999 -9999 -9999 -9999 -9999 -9999 -9999 -9999 -9999 -9999 -9999 -9999 -9999 -9999 -9999 -9999 -9999 -9999 -9999 -9999 -9999 -9999 -9999 -9999 -9999 -9999 -9999 -9999 -9999 -9999 -9999 -9999 -9999 -9999 -9999 -9999 -9999 -9999 -9999 -9999 -9999 -9999 -9999 -9999 -9999 -9999 -9999 -9999 -9999 -9999 -9999 -9999 -9999 -9999 -9999 -9999 -9999 -9999 -9999 -9999 -9999 -9999 -9999 -9999 -9999 -9999 -9999 -9999 -9999 -9999 -9999 -9999 -9999 -9999 -9999 -9999 -9999 -9999 5.55644E-1 5.53627E-1 5.51591E-1 5.14459E-1 5.1186E-1 5.31497E-1 5.28388E-1 5.25573E-1 5.27251E-1 5.30821E-1 5.35986E-1 5.44515E-1 5.50573E-1 5.53432E-1 3.2387E-1 3.22681E-1 3.03508E-1 3.00488E-1 3.00591E-1 3.01839E-1 2.96822E-1 2.95895E-1 2.94508E-1 3.08897E-1 3.08802E-1 3.07948E-1 3.0483E-1 2.99953E-1 2.94659E-1 5.00167E-1 5.2081E-1 5.47676E-1 5.71534E-1 5.98414E-1 6.60804E-1 6.61406E-1 3.85008E-1 3.06159E-1 2.63469E-1 2.32714E-1 1.92482E-1 1.76044E-1 1.63341E-1 1.43009E-1 1.63586E-1 1.42414E-1 1.60519E-1 2.23812E-1 2.39407E-1 2.41338E-1 2.4714E-1 2.56669E-1 2.51028E-1 2.54902E-1 2.54383E-1 2.62977E-1 2.56148E-1 2.52004E-1 2.50974E-1 7.11255E-1 7.0844E-1 7.10131E-1 7.14333E-1 7.17945E-1 7.11535E-1 6.90211E-1 6.5061E-1 6.42412E-1 6.71505E-1 6.96314E-1 6.88142E-1 6.05317E-1 4.81482E-1 3.90065E-1 3.34423E-1 2.07238E-1 1.52539E-1 1.52182E-1 1.93092E-1 2.52981E-1 2.2277E-1 1.64699E-1 1.66371E-1 2.10594E-1 2.89426E-1 3.90614E-1 4.72664E-1 5.3493E-1 5.58607E-1 4.63111E-1 3.58136E-1 3.56909E-1 3.72251E-1 4.12421E-1 4.42547E-1 4.80689E-1 5.34978E-1 6.0708E-1 7.44838E-1 7.31617E-1 5.90137E-1 3.95919E-1 3.31418E-1 3.3086E-1 4.13203E-1 4.92186E-1 5.64857E-1 -9999 -9999 -9999 -9999 -9999 -9999 -9999 -9999
-9999 -9999 -9999 -9999 -9999 -9999 -9999 -9999 -9999 -9999 -9999 -9999 -9999 -9999 -9999 -9999 -9999 -9999 -9999 -9999 -9999 -9999 -9999 -9999 -9999 -9999 -9999 -9999 -9999 -9999 -9999 -9999 -9999 -9999 -9999 -9999 -9999 -9999 -9999 -9999 -9999 -9999 -9999 -9999 -9999 -9999 -9999 -9999 -9999 -9999 -9999 -9999 -9999 -9999 -9999 -9999 -9999 -9999 -9999 -9999 -9999 -9999 -9999 -9999 -9999 -9999 -9999 -9999 -9999 -9999 -9999 -9999 -9999 -9999 -9999 -9999 -9999 -9999 -9999 -9999 -9999 -9999 -9999 -9999 -9999 -9999 -9999 -9999 -9999 -9999 -9999 -9999 -9999 -9999 -9999 -9999 -9999 -9999 -9999 -9999 -9999 -9999 -9999 -9999 -9999 -9999 -9999 -9999 -9999 -9999 -9999 -9999 -9999 -9999 -9999 -9999 -9999 -9999 -9999 -9999 -9999 -9999 -9999 -9999 -9999 -9999 -9999 -9999 -9999 -9999 -9999 -9999 -9999 -9999 -9999 -9999 -9999 -9999 -9999 -9999 -9999 -9999 -9999 -9999 -9999 -9999 -9999 -9999 5.57511E-1 5.55376E-1 5.16387E-1 5.13488E-1 5.33691E-1 5.31387E-1 5.28388E-1 5.25573E-1 5.24892E-1 5.24788E-1 5.1275E-1 5.35901E-1 5.42529E-1 5.49032E-1 5.53432E-1 3.40368E-1 3.23005E-1 3.2031E-1 3.17627E-1 3.11465E-1 3.12706E-1 3.13662E-1 3.1328E-1 3.11465E-1 3.08897E-1 3.06907E-1 3.06245E-1 3.03419E-1 2.99486E-1 2.95306E-1 2.87756E-1 4.94807E-1 5.18565E-1 5.66191E-1 6.34292E-1 6.75189E-1 6.45754E-1 3.73186E-1 3.20046E-1 2.85245E-1 2.39736E-1 1.92683E-1 1.79981E-1 1.56532E-1 1.37728E-1 1.38945E-1 1.36732E-1 1.85914E-1 2.26315E-1 2.33942E-1 2.36521E-1 2.42842E-1 2.36666E-1 2.45164E-1 2.51028E-1 2.62448E-1 2.54848E-1 2.48414E-1 7.0646E-1 7.05041E-1 7.05609E-1 7.02762E-1 7.03047E-1 7.06743E-1 6.93765E-1 6.35499E-1 5.71486E-1 5.16583E-1 5.22542E-1 5.88832E-1 6.27703E-1 6.20213E-1 5.54199E-1 4.5273E-1 3.74506E-1 3.32721E-1 2.48914E-1 1.69288E-1 1.62295E-1 1.83927E-1 2.05193E-1 2.05668E-1 2.35586E-1 3.33649E-1 4.34968E-1 5.23076E-1 5.895E-1 6.03084E-1 5.91471E-1 5.01728E-1 3.19476E-1 2.13022E-1 2.0283E-1 3.11672E-1 4.66138E-1 5.8575E-1 6.27772E-1 6.33445E-1 6.44997E-1 6.71826E-1 7.21862E-1 6.06012E-1 4.33464E-1 3.40081E-1 3.1391E-1 3.35166E-1 4.85755E-1 5.42163E-1 -9999 -9999 -9999 -9999 -9999 -9999 -9999 -9999
-9999 -9999 -9999 -9999 -9999 -9999 -9999 -9999 -9999 -9999 -9999 -9999 -9999 -9999 -9999 -9999 -9999 -9999 -9999 -9999 -9999 -9999 -9999 -9999 -9999 -9999 -9999 -9999 -9999 -9999 -9999 -9999 -9999 -9999 -9999 -9999 -9999 -9999 -9999 -9999 -9999 -9999 -9999 -9999 -9999 -9999 -9999 -9999 -9999 -9999 -9999 -9999 -9999 -9999 -9999 -9999 -9999 -9999 -9999 -9999 -9999 -9999 -9999 -9999 -9999 -9999 -9999 -9999 -9999 -9999 -9999 -9999 -9999 -9999 -9999 -9999 -9999 -9999 -9999 -9999 -9999 -9999 -9999 -9999 -9999 -9999 -9999 -9999 -9999 -9999 -9999 -9999 -9999 -9999 -9999 -9999 -9999 -9999 -9999 -9999 -9999 -9999 -9999 -9999 -9999 -9999 -9999 -9999 -9999 -9999 -9999 -9999 -9999 -9999 -9999 -9999 -9999 -9999 -9999 -9999 -9999 -9999 -9999 -9999 -9999 -9999 -9999 -9999 -9999 -9999 -9999 -9999 -9999 -9999 -9999 -9999 -9999 -9999 -9999 -9999 -9999 -9999 -9999 -9999 -9999 -9999 -9999 5.60152E-1 5.58835E-1 5.19663E-1 5.16067E-1 5.3532E-1 5.32926E-1 5.30835E-1 5.27603E-1 5.24323E-1 5.29371E-1 5.10306E-1 5.30479E-1 5.34574E-1 5.40984E-1 5.47491E-1 5.71692E-1 5.73867E-1 3.23545E-1 3.15388E-1 3.1395E-1 3.12993E-1 3.1328E-1 3.14429E-1 3.14908E-1 3.30328E-1 3.10798E-1 3.07096E-1 3.20665E-1 3.14477E-1 3.11513E-1 3.07901E-1 3.04783E-1 3.0309E-1 5.16234E-1 5.6488E-1 6.37483E-1 6.72637E-1 6.35014E-1 3.7853E-1 3.32035E-1 2.98749E-1 2.40215E-1 2.11174E-1 1.9157E-1 1.63169E-1 1.61375E-1 1.48807E-1 1.68731E-1 6.55322E-1 6.8194E-1 6.88902E-1 6.70316E-1 6.84657E-1 6.89286E-1 7.06743E-1 7.03164E-1 7.18774E-1 7.13495E-1 7.08722E-1 7.03617E-1 7.0219E-1 7.02762E-1 6.99401E-1 6.97165E-1 6.96044E-1 6.71075E-1 5.47834E-1 4.04836E-1 3.87324E-1 4.27989E-1 4.68646E-1 4.86384E-1 5.03167E-1 5.25039E-1 5.54965E-1 5.14252E-1 4.61712E-1 4.17987E-1 3.48406E-1 3.41245E-1 3.48838E-1 2.98473E-1 2.89537E-1 3.65714E-1 4.71342E-1 5.36481E-1 5.72594E-1 5.85477E-1 5.4939E-1 4.73493E-1 3.9443E-1 2.83669E-1 2.51403E-1 2.96623E-1 4.05278E-1 5.906E-1 6.73366E-1 6.53786E-1 5.82909E-1 5.26217E-1 5.24211E-1 5.91232E-1 6.45704E-1 5.81554E-1 4.97615E-1 4.23979E-1 4.19325E-1 4.68718E-1 5.59537E-1 6.06075E-1 6.44045E-1 6.42491E-1 6.01958E-1 6.00274E-1 5.85775E-1 -9999 -9999
-9999 -9999 -9999 -9999 -9999 -9999 -9999 -9999 -9999 -9999 -9999 -9999 -9999 -9999 -9999 -9999 -9999 -9999 -9999 -9999 -9999 -9999 -9999 -9999 -9999 -9999 -9999 -9999 -9999 -9999 -9999 -9999 -9999 -9999 -9999 -9999 -9999 -9999 -9999 -9999 -9999 -9999 -9999 -9999 -9999 -9999 -9999 -9999 -9999 -9999 -9999 -9999 -9999 -9999 -9999 -9999 -9999 -9999 -9999 -9999 -9999 -9999 -9999 -9999 -9999 -9999 -9999 -9999 -9999 -9999 -9999 -9999 -9999 -9999 -9999 -9999 -9999 -9999 -9999 -9999 -9999 -9999 -9999 -9999 -9999 -9999 -9999 -9999 -9999 -9999 -9999 -9999 -9999 -9999 -9999 -9999 -9999 -9999 -9999 -9999 -9999 -9999 -9999 -9999 -9999 -9999 -9999 -9999 -9999 -9999 -9999 -9999 -9999 -9999 -9999 -9999 -9999 -9999 -9999 -9999 -9999 -9999 -9999 -9999 -9999 -9999 -9999 -9999 -9999 -9999 -9999 -9999 -9999 -9999 -9999 -9999 -9999 -9999 -9999 -9999 -9999 -9999 -9999 -9999 -9999 -9999 5.61981E-1 5.23913E-1 5.22369E-1 5.19873E-1 5.39707E-1 5.36614E-1 5.33909E-1 5.31277E-1 5.24495E-1 5.28596E-1 5.31033E-1 5.31143E-1 5.31697E-1 5.34685E-1 5.3999E-1 5.64819E-1 5.71474E-1 5.69706E-1 3.34472E-1 3.32693E-1 3.31904E-1 3.30722E-1 3.30623E-1 3.31313E-1 3.32496E-1 3.32989E-1 3.25505E-1 3.20159E-1 3.1582E-1 3.13902E-1 3.12467E-1 3.1018E-1 3.07049E-1 3.04689E-1 5.15345E-1 5.43242E-1 6.1719E-1 6.77733E-1 6.0734E-1 5.91838E-1 3.64608E-1 2.93363E-1 2.7207E-1 2.50023E-1 1.91404E-1 1.68076E-1 1.59907E-1 1.57472E-1 6.41831E-1 6.68964E-1 6.85818E-1 6.7622E-1 6.82717E-1 6.72134E-1 6.72134E-1 6.88132E-1 6.92105E-1 7.13394E-1 6.9443E-1 6.8977E-1 6.86249E-1 7.00369E-1 7.0219E-1 6.91473E-1 6.81046E-1 6.99661E-1 6.53399E-1 5.06112E-1 3.8361E-1 4.02441E-1 4.13761E-1 4.08904E-1 4.4776E-1 5.11696E-1 5.82461E-1 6.47641E-1 6.36907E-1 6.11498E-1 6.32351E-1 6.11461E-1 6.01223E-1 5.9212E-1 5.06303E-1 4.36362E-1 4.03245E-1 3.96358E-1 3.91685E-1 4.23289E-1 4.51285E-1 4.00265E-1 3.27053E-1 2.9414E-1 2.9868E-1 3.95144E-1 4.9242E-1 5.22145E-1 5.43438E-1 5.63569E-1 4.78343E-1 3.74977E-1 3.2575E-1 3.45808E-1 4.39485E-1 5.53332E-1 5.6934E-1 5.71485E-1 5.25448E-1 4.85201E-1 4.87713E-1 5.50798E-1 5.74241E-1 5.85279E-1 6.02582E-1 5.41075E-1 4.45363E-1 4.76383E-1 5.11082E-1 5.73661E-1
-9999 -9999 -9999 -9999 -9999 -9999 -9999 -9999 -9999 -9999 -9999 -9999 -9999 -9999 -9999 -9999 -9999 -9999 -9999 -9999 -9999 -9999 -9999 -9999 -9999 -9999 -9999 -9999 -9999 -9999 -9999 -9999 -9999 -9999 -9999 -9999 -9999 -9999 -9999 -9999 -9999 -9999 -9999 -9999 -9999 -9999 -9999 -9999 -9999 -9999 -9999 -9999 -9999 -9999 -9999 -9999 -9999 -9999 -9999 -9999 -9999 -9999 -9999 -9999 -9999 -9999 -9999 -9999 -9999 -9999 -9999 -9999 -9999 -9999 -9999 -9999 -9999 -9999 -9999 -9999 -9999 -9999 -9999 -9999 -9999 -9999 -9999 -9999 -9999 -9999 -9999 -9999 -9999 -9999 -9999 -9999 -9999 -9999 -9999 -9999 -9999 -9999 -9999 -9999 -9999 -9999 -9999 -9999 -9999 -9999 -9999 -9999 -9999 -9999 -9999 -9999 -9999 -9999 -9999 -9999 -9999 -9999 -9999 -9999 -9999 -9999 -9999 -9999 -9999 -9999 -9999 -9999 -9999 -9999 -9999 -9999 -9999 -9999 -9999 -9999 -9999 -9999 -9999 -9999 -9999 -9999 5.25545E-1 5.24117E-1 5.21333E-1 5.18823E-1 5.39707E-1 5.37579E-1 5.34887E-1 5.03317E-1 5.24162E-1 5.28042E-1 5.31365E-1 5.32582E-1 5.33025E-1 5.35238E-1 5.57922E-1 5.59213E-1 5.65997E-1 5.87914E-1 3.34967E-1 3.33483E-1 3.32989E-1 3.32101E-1 3.31608E-1 3.32298E-1 3.28833E-1 3.46612E-1 3.45304E-1 3.23264E-1 3.16782E-1 3.13615E-1 3.12372E-1 3.11036E-1 3.09134E-1 3.22663E-1 3.20722E-1 5.20674E-1 5.6944E-1 6.60865E-1 6.32594E-1 5.91454E-1 3.4424E-1 3.23657E-1 2.59662E-1 2.04744E-1 1.58946E-1 1.47319E-1 5.14475E-1 5.92125E-1 6.47173E-1 6.78036E-1 6.91584E-1 6.93842E-1 6.81551E-1 6.71343E-1 6.66975E-1 6.78428E-1 6.83003E-1 6.91813E-1 6.88892E-1 6.98645E-1 6.99795E-1 6.88892E-1 7.03514E-1 7.0579E-1 7.00526E-1 6.99773E-1 6.68614E-1 5.96097E-1 5.51383E-1 5.63772E-1 5.81767E-1 5.93503E-1 6.30956E-1 6.87021E-1 7.20707E-1 7.32382E-1 7.16644E-1 7.15187E-1 7.26254E-1 7.17686E-1 7.09706E-1 6.94252E-1 6.07191E-1 4.09663E-1 2.79708E-1 2.51194E-1 2.79601E-1 3.53376E-1 3.70915E-1 2.82734E-1 2.50068E-1 2.42948E-1 3.37171E-1 4.66013E-1 4.73162E-1 3.9775E-1 3.70792E-1 3.6773E-1 3.07847E-1 2.32513E-1 2.30476E-1 2.74332E-1 3.29994E-1 3.38612E-1 4.40057E-1 5.02387E-1 4.88478E-1 4.9982E-1 4.50554E-1 4.67844E-1 5.1766E-1 5.16852E-1 5.37955E-1 4.81636E-1 3.25951E-1 2.99947E-1 4.15325E-1 5.28872E-1
-9999 -9999 -9999 -9999 -9999 -9999 -9999 -9999 -9999 -9999 -9999 -9999 -9999 -9999 -9999 -9999 -9999 -9999 -9999 -9999 -9999 -9999 -9999 -9999 -9999 -9999 -9999 -9999 -9999 -9999 -9999 -9999 -9999 -9999 -9999 -9999 -9999 -9999 -9999 -9999 -9999 -9999 -9999 -9999 -9999 -9999 -9999 -9999 -9999 -9999 -9999 -9999 -9999 -9999 -9999 -9999 -9999 -9999 -9999 -9999 -9999 -9999 -9999 -9999 -9999 -9999 -9999 -9999 -9999 -9999 -9999 -9999 -9999 -9999 -9999 -9999 -9999 -9999 -9999 -9999 -9999 -9999 -9999 -9999 -9999 -9999 -9999 -9999 -9999 -9999 -9999 -9999 -9999 -9999 -9999 -9999 -9999 -9999 -9999 -9999 -9999 -9999 -9999 -9999 -9999 -9999 -9999 -9999 -9999 -9999 -9999 -9999 -9999 -9999 -9999 -9999 -9999 -9999 -9999 -9999 -9999 -9999 -9999 -9999 -9999 -9999 -9999 -9999 -9999 -9999 -9999 -9999 -9999 -9999 -9999 -9999 -9999 -9999 -9999 -9999 -9999 -9999 -9999 -9999 -9999 5.26961E-1 5.26254E-1 5.23913E-1 5.43892E-1 5.41078E-1 5.39071E-1 5.08341E-1 5.06062E-1 5.26055E-1 5.23391E-1 5.26934E-1 5.30479E-1 5.51223E-1 5.52323E-1 5.48557E-1 5.52518E-1 5.58336E-1 5.65123E-1 5.87375E-1 3.51686E-1 3.50268E-1 3.50066E-1 3.49459E-1 3.43999E-1 3.44199E-1 3.45706E-1 3.47821E-1 3.48326E-1 3.43798E-1 3.20353E-1 3.30977E-1 3.28716E-1 3.27736E-1 3.26757E-1 3.20701E-1 3.1867E-1 5.14321E-1 5.4388E-1 6.158E-1 6.26159E-1 5.74596E-1 3.59038E-1 3.0169E-1 2.17335E-1 1.97416E-1 1.7078E-1 1.5965E-1 4.24809E-1 5.43747E-1 6.29786E-1 6.7921E-1 6.80334E-1 6.96338E-1 6.83494E-1 6.71343E-1 6.6498E-1 6.67373E-1 6.7921E-1 6.86204E-1 6.86204E-1 6.8427E-1 6.94593E-1 7.10029E-1 7.15903E-1 7.26243E-1 7.23244E-1 7.32159E-1 7.33497E-1 7.21874E-1 7.21852E-1 7.27947E-1 7.33861E-1 7.35053E-1 7.50592E-1 7.41268E-1 6.91127E-1 6.87968E-1 7.17096E-1 6.96034E-1 6.8123E-1 6.35265E-1 6.17637E-1 6.41669E-1 6.08255E-1 4.10253E-1 2.73504E-1 2.72314E-1 3.32135E-1 3.86955E-1 3.28238E-1 2.2399E-1 2.1149E-1 2.62512E-1 3.50459E-1 3.80271E-1 3.1031E-1 2.54528E-1 2.69664E-1 3.15139E-1 2.38497E-1 1.91964E-1 2.00884E-1 2.39498E-1 2.77E-1 2.83148E-1 3.3016E-1 3.78401E-1 3.81569E-1 3.70552E-1 3.68001E-1 3.65253E-1 3.1068E-1 3.77589E-1 4.40043E-1 4.0185E-1 2.8163E-1 2.63188E-1 4.02746E-1 5.11728E-1
-9999 -9999 -9999 -9999 -9999 -9999 -9999 -9999 -9999 -9999 -9999 -9999 -9999 -9999 -9999 -9999 -9999 -9999 -9999 -9999 -9999 -9999 -9999 -9999 -9999 -9999 -9999 -9999 -9999 -9999 -9999 -9999 -9999 -9999 -9999 -9999 -9999 -9999 -9999 -9999 -9999 -9999 -9999 -9999 -9999 -9999 -9999 -9999 -9999 -9999 -9999 -9999 -9999 -9999 -9999 -9999 -9999 -9999 -9999 -9999 -9999 -9999 -9999 -9999 -9999 -9999 -9999 -9999 -9999 -9999 -9999 -9999 -9999 -9999 -9999 -9999 -9999 -9999 -9999 -9999 -9999 -9999 -9999 -9999 -9999 -9999 -9999 -9999 -9999 -9999 -9999 -9999 -9999 -9999 -9999 -9999 -9999 -9999 -9999 -9999 -9999 -9999 -9999 -9999 -9999 -9999 -9999 -9999 -9999 -9999 -9999 -9999 -9999 -9999 -9999 -9999 -9999 -9999 -9999 -9999 -9999 -9999 -9999 -9999 -9999 -9999 -9999 -9999 -9999 -9999 -9999 -9999 -9999 -9999 -9999 -9999 -9999 -9999 -9999 -9999 -9999 -9999 -9999 -9999 -9999 5.29462E-1 5.28266E-1 5.25748E-1 5.4554E-1 5.43167E-1 5.12085E-1 5.0888E-1 5.29231E-1 5.26826E-1 5.24171E-1 5.25604E-1 5.47811E-1 5.46464E-1 5.48227E-1 5.49548E-1 5.52298E-1 5.5735E-1 5.81869E-1 5.86513E-1 3.51889E-1 3.45907E-1 3.46008E-1 3.45405E-1 3.445E-1 3.444E-1 3.45606E-1 3.48124E-1 3.67006E-1 3.48023E-1 3.41695E-1 3.34234E-1 3.25856E-1 3.2488E-1 3.24685E-1 3.24198E-1 3.22933E-1 3.22058E-1 3.26247E-1 5.52689E-1 5.65948E-1 5.98573E-1 3.82558E-1 2.85249E-1 2.43026E-1 2.2825E-1 2.20373E-1 1.73097E-1 1.49067E-1 5.25093E-1 6.13332E-1 6.75289E-1 7.00082E-1 6.9922E-1 6.85431E-1 6.7253E-1 6.60972E-1 6.50851E-1 6.39353E-1 6.35622E-1 6.47583E-1 6.66576E-1 6.92337E-1 7.00486E-1 7.29055E-1 7.45237E-1 7.53796E-1 7.53765E-1 7.55006E-1 7.54936E-1 7.34298E-1 6.97984E-1 6.83036E-1 7.04165E-1 7.06978E-1 6.41748E-1 5.1532E-1 5.52758E-1 6.75604E-1 6.58919E-1 5.70715E-1 4.50661E-1 3.80018E-1 4.3975E-1 5.02386E-1 4.07495E-1 2.90593E-1 2.70895E-1 3.02416E-1 3.14765E-1 2.89458E-1 2.06655E-1 2.01029E-1 2.31969E-1 2.68411E-1 2.52905E-1 2.06969E-1 1.79105E-1 2.22991E-1 2.68825E-1 2.16437E-1 1.53409E-1 1.892E-1 2.2204E-1 2.28488E-1 2.5843E-1 2.979E-1 2.63637E-1 2.70047E-1 2.77368E-1 2.65109E-1 2.65336E-1 2.22258E-1 2.21196E-1 3.28711E-1 3.55472E-1 3.13042E-1 3.54878E-1 4.25614E-1 -9999
-9999 -9999 -9999 -9999 -9999 -9999 -9999 -9999 -9999 -9999 -9999 -9999 -9999 -9999 -9999 -9999 -9999 -9999 -9999 -9999 -9999 -9999 -9999 -9999 -9999 -9999 -9999 -9999 -9999 -9999 -9999 -9999 -9999 -9999 -9999 -9999 -9999 -9999 -9999 -9999 -9999 -9999 -9999 -9999 -9999 -9999 -9999 -9999 -9999 -9999 -9999 -9999 -9999 -9999 -9999 -9999 -9999 -9999 -9999 -9999 -9999 -9999 -9999 -9999 -9999 -9999 -9999 -9999 -9999 -9999 -9999 -9999 -9999 -9999 -9999 -9999 -9999 -9999 -9999 -9999 -9999 -9999 -9999 -9999 -9999 -9999 -9999 -9999 -9999 -9999 -9999 -9999 -9999 -9999 -9999 -9999 -9999 -9999 -9999 -9999 -9999 -9999 -9999 -9999 -9999 -9999 -9999 -9999 -9999 -9999 -9999 -9999 -9999 -9999 -9999 -9999 -9999 -9999 -9999 -9999 -9999 -9999 -9999 -9999 -9999 -9999 -9999 -9999 -9999 -9999 -9999 -9999 -9999 -9999 -9999 -9999 -9999 5.62568E-1 -9999 -9999 -9999 -9999 -9999 -9999 -9999 5.19987E-1 5.2508E-1 5.28765E-1 5.20887E-1 5.18955E-1 5.16589E-1 5.13142E-1 5.3225E-1 5.28687E-1 5.25614E-1 5.37193E-1 5.41501E-1 5.46134E-1 5.49218E-1 5.50648E-1 5.52628E-1 5.74713E-1 5.80137E-1 5.80113E-1 3.64324E-1 3.46813E-1 3.6381E-1 3.46713E-1 3.62576E-1 3.45706E-1 3.63192E-1 3.65458E-1 3.68246E-1 3.6389E-1 3.59476E-1 3.35004E-1 3.29382E-1 3.27714E-1 3.44067E-1 3.44067E-1 3.44067E-1 3.26442E-1 3.27225E-1 3.5224E-1 6.00845E-1 6.07407E-1 3.51846E-1 2.80088E-1 2.09416E-1 1.89872E-1 1.83688E-1 1.34478E-1 1.38402E-1 5.62498E-1 6.28235E-1 6.79716E-1 6.84964E-1 6.97965E-1 6.83609E-1 6.59884E-1 6.28235E-1 5.91552E-1 5.74378E-1 5.7084E-1 5.94849E-1 6.26977E-1 6.86976E-1 7.06189E-1 7.36282E-1 7.38657E-1 7.3858E-1 7.3858E-1 7.3858E-1 7.34319E-1 6.52241E-1 5.26904E-1 4.72247E-1 4.69713E-1 5.06571E-1 4.34052E-1 3.74135E-1 4.63102E-1 6.27651E-1 6.9594E-1 6.24515E-1 5.05907E-1 3.52893E-1 3.0987E-1 2.98504E-1 2.21119E-1 1.71378E-1 1.71198E-1 2.02347E-1 2.05099E-1 2.15689E-1 1.70043E-1 1.40502E-1 1.46047E-1 1.68067E-1 1.57153E-1 1.41385E-1 1.50402E-1 1.71519E-1 1.94713E-1 1.70185E-1 1.36198E-1 1.28643E-1 1.68929E-1 1.9711E-1 2.62132E-1 3.08035E-1 2.37743E-1 1.83628E-1 1.95253E-1 1.9678E-1 2.10874E-1 2.11281E-1 2.36696E-1 3.949E-1 4.67149E-1 5.19485E-1 -9999 -9999 -9999
-9999 -9999 -9999 -9999 -9999 -9999 -9999 -9999 -9999 -9999 -9999 -9999 -9999 -9999 -9999 -9999 -9999 -9999 -9999 -9999 -9999 -9999 -9999 -9999 -9999 -9999 -9999 -9999 -9999 -9999 -9999 -9999 -9999 -9999 -9999 -9999 -9999 -9999 -9999 -9999 -9999 -9999 -9999 -9999 -9999 -9999 -9999 -9999 -9999 -9999 -9999 -9999 -9999 -9999 -9999 -9999 -9999 -9999 -9999 -9999 -9999 -9999 -9999 -9999 -9999 -9999 -9999 -9999 -9999 -9999 -9999 -9999 -9999 -9999 -9999 -9999 -9999 -9999 -9999 -9999 -9999 -9999 -9999 -9999 -9999 -9999 -9999 -9999 -9999 -9999 -9999 -9999 -9999 -9999 -9999 -9999 -9999 -9999 -9999 -9999 -9999 -9999 -9999 -9999 -9999 -9999 -9999 -9999 -9999 -9999 -9999 -9999 -9999 -9999 -9999 -9999 -9999 -9999 -9999 -9999 -9999 -9999 -9999 -9999 -9999 -9999 -9999 -9999 -9999 -9999 -9999 -9999 -9999 -9999 -9999 -9999 -9999 -9999 -9999 -9999 -9999 -9999 -9999 -9999 5.14374E-1 5.10796E-1 5.18457E-1 5.00902E-1 4.99441E-1 5.21191E-1 5.19873E-1 5.17725E-1 5.3732E-1 5.33424E-1 5.15056E-1 5.34097E-1 5.38851E-1 5.44149E-1 5.66761E-1 5.6927E-1 5.71014E-1 5.68592E-1 5.73057E-1 5.78487E-1 3.81058E-1 3.64633E-1 3.65561E-1 3.65355E-1 3.64118E-1 3.63604E-1 3.59783E-1 3.61628E-1 3.6389E-1 3.66157E-1 3.64713E-1 3.57635E-1 3.50416E-1 3.46882E-1 3.46379E-1 3.47285E-1 3.48294E-1 3.47789E-1 3.30758E-1 3.31524E-1 3.73386E-1 5.61878E-1 5.64087E-1 3.39472E-1 2.96814E-1 2.25519E-1 1.76674E-1 1.86764E-1 1.69068E-1 6.29491E-1 6.73436E-1 6.99404E-1 7.07953E-1 7.00838E-1 6.80886E-1 6.30327E-1 5.83099E-1 5.11919E-1 4.71281E-1 4.74593E-1 5.12148E-1 5.95713E-1 6.74618E-1 7.2133E-1 7.33256E-1 7.28416E-1 7.1895E-1 7.20225E-1 7.07998E-1 6.57915E-1 5.51413E-1 3.86595E-1 2.87323E-1 2.62312E-1 2.83622E-1 2.66264E-1 2.91381E-1 4.31088E-1 6.24712E-1 6.90512E-1 6.65739E-1 6.06242E-1 4.02725E-1 2.2943E-1 1.47425E-1 1.12021E-1 9.49095E-2 1.1672E-1 1.44273E-1 1.65791E-1 1.76849E-1 1.53165E-1 1.45106E-1 1.54656E-1 1.52072E-1 1.41347E-1 1.50783E-1 1.74948E-1 2.01655E-1 2.02242E-1 1.70042E-1 1.26643E-1 1.04828E-1 1.07244E-1 1.77614E-1 2.42832E-1 2.6292E-1 2.0654E-1 1.48236E-1 1.33757E-1 2.09338E-1 3.03637E-1 3.79921E-1 4.89299E-1 -9999 -9999 -9999 -9999 -9999 -9999
-9999 -9999 -9999 -9999 -9999 -9999 -9999 -9999 -9999 -9999 -9999 -9999 -9999 -9999 -9999 -9999 -9999 -9999 -9999 -9999 -9999 -9999 -9999 -9999 -9999 -9999 -9999 -9999 -9999 -9999 -9999 -9999 -9999 -9999 -9999 -9999 -9999 -9999 -9999 -9999 -9999 -9999 -9999 -9999 -9999 -9999 -9999 -9999 -9999 -9999 -9999 -9999 -9999 -9999 -9999 -9999 -9999 -9999 -9999 -9999 -9999 -9999 -9999 -9999 -9999 -9999 -9999 -9999 -9999 -9999 -9999 -9999 -9999 -9999 -9999 -9999 -9999 -9999 -9999 -9999 -9999 -9999 -9999 -9999 -9999 -9999 -9999 -9999 -9999 -9999 -9999 -9999 -9999 -9999 -9999 -9999 -9999 -9999 -9999 -9999 -9999 -9999 -9999 -9999 -9999 -9999 -9999 -9999 -9999 -9999 -9999 -9999 -9999 -9999 -9999 -9999 -9999 -9999 -9999 -9999 -9999 -9999 -9999 -9999 -9999 -9999 -9999 -9999 -9999 -9999 -9999 -9999 -9999 -9999 -9999 -9999 -9999 -9999 -9999 -9999 -9999 -9999 -9999 -9999 4.85282E-1 4.82252E-1 4.94507E-1 5.22699E-1 5.20482E-1 5.19364E-1 5.18853E-1 5.41137E-1 5.27082E-1 5.2468E-1 5.21149E-1 5.37113E-1 5.34207E-1 5.39514E-1 5.62717E-1 5.6687E-1 5.6477E-1 5.67282E-1 5.71316E-1 5.94454E-1 3.80114E-1 3.82842E-1 3.8484E-1 3.84629E-1 3.61321E-1 3.61321E-1 3.62655E-1 3.80929E-1 3.81978E-1 3.84711E-1 3.85659E-1 3.80824E-1 3.55187E-1 3.50416E-1 3.50113E-1 3.47868E-1 3.49281E-1 3.48776E-1 3.32214E-1 3.333E-1 3.34586E-1 5.17537E-1 5.62969E-1 3.20947E-1 2.80425E-1 2.19782E-1 2.14507E-1 2.09686E-1 6.7146E-1 6.91254E-1 6.99116E-1 7.05687E-1 7.08235E-1 6.94786E-1 6.74073E-1 6.00544E-1 4.77569E-1 4.0664E-1 3.99401E-1 4.03182E-1 4.60873E-1 5.84406E-1 6.73436E-1 7.23796E-1 7.30036E-1 7.14025E-1 6.59926E-1 6.26731E-1 5.88023E-1 5.45557E-1 4.95238E-1 3.87333E-1 2.52709E-1 1.86347E-1 1.72548E-1 2.12448E-1 3.20436E-1 4.74869E-1 5.77366E-1 5.60284E-1 5.00439E-1 5.16216E-1 3.78264E-1 2.04394E-1 1.23597E-1 9.31187E-2 8.89366E-2 1.36224E-1 2.20495E-1 2.82772E-1 2.90755E-1 2.87893E-1 2.9813E-1 3.10795E-1 2.62244E-1 2.06416E-1 1.99486E-1 2.15903E-1 2.27036E-1 2.16852E-1 1.61621E-1 1.11071E-1 9.16631E-2 9.42727E-2 1.27988E-1 1.72525E-1 1.78652E-1 1.66179E-1 1.69827E-1 2.10115E-1 4.08141E-1 5.10747E-1 -9999 -9999 -9999 -9999 -9999 -9999 -9999 -9999
-9999 -9999 -9999 -9999 -9999 -9999 -9999 -9999 -9999 -9999 -9999 -9999 -9999 -9999 -9999 -9999 -9999 -9999 -9999 -9999 -9999 -9999 -9999 -9999 -9999 -9999 -9999 -9999 -9999 -9999 -9999 -9999 -9999 -9999 -9999 -9999 -9999 -9999 -9999 -9999 -9999 -9999 -9999 -9999 -9999 -9999 -9999 -9999 -9999 -9999 -9999 -9999 -9999 -9999 -9999 -9999 -9999 -9999 -9999 -9999 -9999 -9999 -9999 -9999 -9999 -9999 -9999 -9999 -9999 -9999 -9999 -9999 -9999 -9999 -9999 -9999 -9999 -9999 -9999 -9999 -9999 -9999 -9999 -9999 -9999 -9999 -9999 -9999 -9999 -9999 -9999 -9999 -9999 -9999 -9999 -9999 -9999 -9999 -9999 -9999 -9999 -9999 -9999 -9999 -9999 -9999 -9999 -9999 -9999 -9999 -9999 -9999 -9999 -9999 -9999 -9999 -9999 -9999 -9999 -9999 -9999 -9999 -9999 -9999 -9999 -9999 -9999 -9999 -9999 -9999 -9999 -9999 -9999 -9999 -9999 -9999 -9999 -9999 -9999 -9999 -9999 -9999 -9999 4.85794E-1 4.80719E-1 4.90934E-1 5.00842E-1 5.21493E-1 5.19466E-1 5.1793E-1 5.40113E-1 5.26723E-1 5.26004E-1 5.25403E-1 5.2359E-1 5.41433E-1 5.36888E-1 5.34207E-1 5.52163E-1 5.56776E-1 5.60832E-1 5.6488E-1 5.69791E-1 5.94133E-1 3.80953E-1 3.8505E-1 3.81559E-1 3.81034E-1 3.8072E-1 3.82188E-1 3.83869E-1 3.83764E-1 3.83449E-1 3.85448E-1 3.88401E-1 3.85343E-1 3.55267E-1 3.50394E-1 3.51609E-1 3.55674E-1 3.57408E-1 3.57612E-1 3.58328E-1 3.5547E-1 3.16931E-1 3.33596E-1 3.78811E-1 3.72576E-1 2.93986E-1 2.62699E-1 2.49507E-1 7.12454E-1 7.088E-1 7.00838E-1 6.84771E-1 6.74224E-1 6.68684E-1 6.55286E-1 6.02386E-1 5.17881E-1 4.17251E-1 3.78979E-1 4.10975E-1 4.63837E-1 5.27461E-1 5.74985E-1 6.56251E-1 7.13293E-1 7.28416E-1 7.10774E-1 6.41486E-1 6.30448E-1 6.28356E-1 5.77475E-1 4.78582E-1 3.81648E-1 2.71066E-1 1.89049E-1 1.59656E-1 2.02229E-1 2.86759E-1 3.57613E-1 3.54917E-1 3.09984E-1 2.70524E-1 3.10127E-1 3.05608E-1 2.74423E-1 2.28034E-1 2.0033E-1 1.77506E-1 2.46029E-1 4.20706E-1 5.29062E-1 5.12131E-1 4.71355E-1 4.40838E-1 4.049E-1 3.77302E-1 3.05198E-1 2.19987E-1 1.70321E-1 1.72045E-1 1.51891E-1 1.19288E-1 9.28124E-2 9.87727E-2 1.21889E-1 1.41735E-1 1.47693E-1 1.70641E-1 2.03887E-1 2.59604E-1 3.72948E-1 4.90163E-1 -9999 -9999 -9999 -9999 -9999 -9999 -9999 -9999 -9999
-9999 -9999 -9999 -9999 -9999 -9999 -9999 -9999 -9999 -9999 -9999 -9999 -9999 -9999 -9999 -9999 -9999 -9999 -9999 -9999 -9999 -9999 -9999 -9999 -9999 -9999 -9999 -9999 -9999 -9999 -9999 -9999 -9999 -9999 -9999 -9999 -9999 -9999 -9999 -9999 -9999 -9999 -9999 -9999 -9999 -9999 -9999 -9999 -9999 -9999 -9999 -9999 -9999 -9999 -9999 -9999 -9999 -9999 -9999 -9999 -9999 -9999 -9999 -9999 -9999 -9999 -9999 -9999 -9999 -9999 -9999 -9999 -9999 -9999 -9999 -9999 -9999 -9999 -9999 -9999 -9999 -9999 -9999 -9999 -9999 -9999 -9999 -9999 -9999 -9999 -9999 -9999 -9999 -9999 -9999 -9999 -9999 -9999 -9999 -9999 -9999 -9999 -9999 -9999 -9999 -9999 -9999 -9999 -9999 -9999 -9999 -9999 -9999 -9999 -9999 -9999 -9999 -9999 -9999 -9999 -9999 -9999 -9999 -9999 -9999 -9999 -9999 -9999 -9999 -9999 -9999 -9999 -9999 -9999 -9999 -9999 -9999 -9999 -9999 -9999 -9999 4.90906E-1 4.5734E-1 4.548E-1 4.82763E-1 4.91955E-1 5.23982E-1 5.22799E-1 5.21292E-1 5.09952E-1 5.28629E-1 5.26244E-1 5.23711E-1 5.42773E-1 5.42043E-1 5.40575E-1 5.34052E-1 5.3105E-1 5.49876E-1 5.51284E-1 5.56337E-1 5.62255E-1 5.87684E-1 6.13823E-1 3.97212E-1 4.19029E-1 4.01478E-1 3.81978E-1 3.9945E-1 4.01585E-1 4.03402E-1 3.85764E-1 3.85553E-1 3.87662E-1 4.03395E-1 3.84687E-1 3.77765E-1 3.56082E-1 3.58123E-1 3.80487E-1 3.6634E-1 3.68287E-1 3.68498E-1 3.61503E-1 3.17124E-1 2.81412E-1 2.85748E-1 2.793E-1 2.85789E-1 2.87671E-1 7.41746E-1 7.31987E-1 7.04163E-1 6.75128E-1 6.42412E-1 6.03249E-1 5.73845E-1 5.24428E-1 4.54165E-1 4.16701E-1 4.04958E-1 4.61896E-1 5.10844E-1 5.54066E-1 5.46102E-1 5.57726E-1 6.18785E-1 7.0816E-1 7.51511E-1 7.45628E-1 7.2754E-1 7.21539E-1 7.12341E-1 6.6757E-1 5.72478E-1 4.51425E-1 3.30538E-1 2.41061E-1 2.11296E-1 2.29407E-1 2.49814E-1 2.43426E-1 2.15359E-1 1.99757E-1 1.98359E-1 2.20467E-1 3.01581E-1 4.15598E-1 4.44168E-1 4.49488E-1 4.5304E-1 4.75484E-1 5.65433E-1 5.97538E-1 5.13206E-1 3.83769E-1 2.98022E-1 2.66651E-1 3.19037E-1 3.162E-1 1.92973E-1 1.17191E-1 1.09024E-1 1.06514E-1 9.24337E-2 1.05963E-1 1.59147E-1 2.21623E-1 2.56847E-1 2.67449E-1 2.74105E-1 2.97949E-1 4.00091E-1 5.13746E-1 -9999 -9999 -9999 -9999 -9999 -9999 -9999 -9999 -9999 -9999
-9999 -9999 -9999 -9999 -9999 -9999 -9999 -9999 -9999 -9999 -9999 -9999 -9999 -9999 -9999 -9999 -9999 -9999 -9999 -9999 -9999 -9999 -9999 -9999 -9999 -9999 -9999 -9999 -9999 -9999 -9999 -9999 -9999 -9999 -9999 -9999 -9999 -9999 -9999 -9999 -9999 -9999 -9999 -9999 -9999 -9999 -9999 -9999 -9999 -9999 -9999 -9999 -9999 -9999 -9999 -9999 -9999 -9999 -9999 -9999 -9999 -9999 -9999 -9999 -9999 -9999 -9999 -9999 -9999 -9999 -9999 -9999 -9999 -9999 -9999 -9999 -9999 -9999 -9999 -9999 -9999 -9999 -9999 -9999 -9999 -9999 -9999 -9999 -9999 -9999 -9999 -9999 -9999 -9999 -9999 -9999 -9999 -9999 -9999 -9999 -9999 -9999 -9999 -9999 -9999 -9999 -9999 -9999 -9999 -9999 -9999 -9999 -9999 -9999 -9999 -9999 -9999 -9999 -9999 -9999 -9999 -9999 -9999 -9999 -9999 -9999 -9999 -9999 -9999 -9999 -9999 -9999 -9999 -9999 -9999 -9999 -9999 -9999 -9999 -9999 -9999 4.53784E-1 4.52769E-1 4.78675E-1 4.85317E-1 4.88892E-1 4.93486E-1 5.21546E-1 5.14038E-1 5.12064E-1 5.28984E-1 5.23347E-1 5.17312E-1 5.35374E-1 5.34831E-1 5.30166E-1 5.30924E-1 5.31175E-1 5.51842E-1 5.49326E-1 5.53262E-1 5.79256E-1 6.00758E-1 6.10104E-1 6.35815E-1 4.22605E-1 4.03509E-1 4.00517E-1 3.99983E-1 4.01264E-1 4.03188E-1 3.99319E-1 4.00706E-1 4.03534E-1 3.92915E-1 3.95526E-1 3.82795E-1 3.79125E-1 3.81955E-1 3.78978E-1 3.66199E-1 3.48003E-1 3.6177E-1 3.44456E-1 2.98099E-1 2.80135E-1 2.69718E-1 2.76248E-1 2.81163E-1 7.47912E-1 7.43088E-1 7.22328E-1 7.22224E-1 6.82488E-1 5.92154E-1 5.08996E-1 4.46379E-1 4.03451E-1 3.88663E-1 4.15809E-1 4.88283E-1 5.44989E-1 5.42001E-1 5.05016E-1 4.47221E-1 4.23753E-1 5.18609E-1 6.90494E-1 7.51511E-1 7.57357E-1 7.19385E-1 6.42446E-1 6.26503E-1 6.16938E-1 5.38137E-1 3.60731E-1 2.88352E-1 3.1653E-1 3.77096E-1 4.25911E-1 4.34301E-1 3.68614E-1 3.28042E-1 3.45558E-1 3.61132E-1 3.79111E-1 4.22807E-1 5.12997E-1 6.15273E-1 6.60932E-1 6.50811E-1 6.19228E-1 5.66139E-1 4.92265E-1 3.3795E-1 2.12575E-1 1.57463E-1 1.51256E-1 1.7277E-1 2.26549E-1 1.91783E-1 1.10516E-1 9.07851E-2 9.87658E-2 9.4982E-2 1.20079E-1 1.69276E-1 1.88642E-1 2.05656E-1 2.73963E-1 3.67825E-1 4.63589E-1 4.93136E-1 -9999 -9999 -9999 -9999 -9999 -9999 -9999 -9999 -9999 -9999 -9999
-9999 -9999 -9999 -9999 -9999 -9999 -9999 -9999 -9999 -9999 -9999 -9999 -9999 -9999 -9999 -9999 -9999 -9999 -9999 -9999 -9999 -9999 -9999 -9999 -9999 -9999 -9999 -9999 -9999 -9999 -9999 -9999 -9999 -9999 -9999 -9999 -9999 -9999 -9999 -9999 -9999 -9999 -9999 -9999 -9999 -9999 -9999 -9999 -9999 -9999 -9999 -9999 -9999 -9999 -9999 -9999 -9999 -9999 -9999 -9999 -9999 -9999 -9999 -9999 -9999 -9999 -9999 -9999 -9999 -9999 -9999 -9999 -9999 -9999 -9999 -9999 -9999 -9999 -9999 -9999 -9999 -9999 -9999 -9999 -9999 -9999 -9999 -9999 -9999 -9999 -9999 -9999 -9999 -9999 -9999 -9999 -9999 -9999 -9999 -9999 -9999 -9999 -9999 -9999 -9999 -9999 -9999 -9999 -9999 -9999 -9999 -9999 -9999 -9999 -9999 -9999 -9999 -9999 -9999 -9999 -9999 -9999 -9999 -9999 -9999 -9999 -9999 -9999 -9999 -9999 -9999 -9999 -9999 -9999 -9999 -9999 -9999 -9999 -9999 -9999 4.53784E-1 4.50738E-1 4.75608E-1 4.83273E-1 4.90424E-1 5.16962E-1 5.07731E-1 5.14608E-1 5.12763E-1 5.30165E-1 5.24075E-1 5.357E-1 5.57459E-1 5.56228E-1 5.56337E-1 5.548E-1 5.51504E-1 5.49326E-1 5.50861E-1 5.49436E-1 5.66176E-1 5.74022E-1 6.01291E-1 6.29097E-1 6.38077E-1 4.4392E-1 4.24342E-1 4.01371E-1 3.99236E-1 3.94955E-1 3.97507E-1 4.00386E-1 4.03327E-1 4.08688E-1 4.00457E-1 3.8901E-1 3.85757E-1 3.85214E-1 3.75126E-1 3.57677E-1 3.50998E-1 3.5443E-1 3.23296E-1 3.01834E-1 3.05595E-1 2.94152E-1 2.66593E-1 7.12286E-1 7.21676E-1 7.29297E-1 7.14866E-1 7.34283E-1 7.40882E-1 7.20485E-1 6.60352E-1 5.77431E-1 4.7916E-1 4.55053E-1 4.91768E-1 5.22191E-1 5.3322E-1 5.04426E-1 4.50226E-1 3.77201E-1 3.1126E-1 3.07912E-1 4.57785E-1 6.77334E-1 7.53884E-1 7.49E-1 6.98419E-1 5.07776E-1 3.64275E-1 3.35606E-1 3.31014E-1 2.53155E-1 2.6996E-1 4.18374E-1 6.00075E-1 6.7333E-1 6.67968E-1 6.10387E-1 6.15342E-1 6.21925E-1 6.26796E-1 6.45404E-1 6.47254E-1 6.75904E-1 7.0125E-1 6.96034E-1 5.97665E-1 4.8385E-1 4.24064E-1 2.99114E-1 2.01116E-1 1.18625E-1 8.82067E-2 8.70168E-2 9.31256E-2 1.44883E-1 2.03218E-1 1.70643E-1 1.28273E-1 1.13249E-1 1.02527E-1 9.61109E-2 9.61485E-2 9.35073E-2 1.15272E-1 2.15812E-1 4.28123E-1 -9999 -9999 -9999 -9999 -9999 -9999 -9999 -9999 -9999 -9999 -9999 -9999 -9999
-9999 -9999 -9999 -9999 -9999 -9999 -9999 -9999 -9999 -9999 -9999 -9999 -9999 -9999 -9999 -9999 -9999 -9999 -9999 -9999 -9999 -9999 -9999 -9999 -9999 -9999 -9999 -9999 -9999 -9999 -9999 -9999 -9999 -9999 -9999 -9999 -9999 -9999 -9999 -9999 -9999 -9999 -9999 -9999 -9999 -9999 -9999 -9999 -9999 -9999 -9999 -9999 -9999 -9999 -9999 -9999 -9999 -9999 -9999 -9999 -9999 -9999 -9999 -9999 -9999 -9999 -9999 -9999 -9999 -9999 -9999 -9999 -9999 -9999 -9999 -9999 -9999 -9999 -9999 -9999 -9999 -9999 -9999 -9999 -9999 -9999 -9999 -9999 -9999 -9999 -9999 -9999 -9999 -9999 -9999 -9999 -9999 -9999 -9999 -9999 -9999 -9999 -9999 -9999 -9999 -9999 -9999 -9999 -9999 -9999 -9999 -9999 -9999 -9999 -9999 -9999 -9999 -9999 -9999 -9999 -9999 -9999 -9999 -9999 -9999 -9999 -9999 -9999 -9999 -9999 -9999 -9999 -9999 -9999 -9999 -9999 -9999 -9999 -9999 4.52769E-1 4.48708E-1 4.74586E-1 4.8123E-1 4.87871E-1 4.92976E-1 5.1048E-1 5.14666E-1 5.12646E-1 5.30047E-1 5.26124E-1 5.40084E-1 5.48886E-1 5.7611E-1 5.82395E-1 5.84124E-1 5.82936E-1 5.78931E-1 5.56337E-1 5.53482E-1 5.65411E-1 5.85739E-1 5.92948E-1 6.21283E-1 6.31894E-1 6.57085E-1 4.63071E-1 4.61252E-1 4.12849E-1 3.91242E-1 3.92832E-1 4.13819E-1 4.17923E-1 4.19298E-1 4.04072E-1 3.95872E-1 3.86738E-1 3.78014E-1 3.66719E-1 3.67999E-1 3.50998E-1 3.60079E-1 3.20094E-1 2.98006E-1 2.89645E-1 2.86795E-1 2.96871E-1 5.99151E-1 6.57346E-1 7.06611E-1 7.18624E-1 6.97551E-1 7.01597E-1 7.37029E-1 7.53884E-1 7.49446E-1 7.19009E-1 6.6196E-1 6.33264E-1 6.0122E-1 5.55408E-1 5.09444E-1 4.03998E-1 3.24982E-1 2.79163E-1 2.61111E-1 3.19288E-1 4.48718E-1 6.58721E-1 7.40421E-1 7.39416E-1 6.75242E-1 4.30334E-1 2.42532E-1 1.98452E-1 2.18103E-1 2.66363E-1 4.18956E-1 5.38019E-1 6.81908E-1 7.33704E-1 7.29536E-1 7.14853E-1 7.24261E-1 7.11751E-1 7.02574E-1 6.95351E-1 7.00406E-1 7.10475E-1 7.15661E-1 6.0534E-1 3.88866E-1 2.51637E-1 2.18111E-1 1.68512E-1 1.05931E-1 7.7175E-2 6.4771E-2 6.81028E-2 7.74906E-2 1.12597E-1 1.88621E-1 2.21846E-1 1.78289E-1 1.32179E-1 1.00271E-1 8.02416E-2 7.33704E-2 8.29735E-2 1.19225E-1 2.40435E-1 -9999 -9999 -9999 -9999 -9999 -9999 -9999 -9999 -9999 -9999 -9999 -9999 -9999 -9999
-9999 -9999 -9999 -9999 -9999 -9999 -9999 -9999 -9999 -9999 -9999 -9999 -9999 -9999 -9999 -9999 -9999 -9999 -9999 -9999 -9999 -9999 -9999 -9999 -9999 -9999 -9999 -9999 -9999 -9999 -9999 -9999 -9999 -9999 -9999 -9999 -9999 -9999 -9999 -9999 -9999 -9999 -9999 -9999 -9999 -9999 -9999 -9999 -9999 -9999 -9999 -9999 -9999 -9999 -9999 -9999 -9999 -9999 -9999 -9999 -9999 -9999 -9999 -9999 -9999 -9999 -9999 -9999 -9999 -9999 -9999 -9999 -9999 -9999 -9999 -9999 -9999 -9999 -9999 -9999 -9999 -9999 -9999 -9999 -9999 -9999 -9999 -9999 -9999 -9999 -9999 -9999 -9999 -9999 -9999 -9999 -9999 -9999 -9999 -9999 -9999 -9999 -9999 -9999 -9999 -9999 -9999 -9999 -9999 -9999 -9999 -9999 -9999 -9999 -9999 -9999 -9999 -9999 -9999 -9999 -9999 -9999 -9999 -9999 -9999 -9999 -9999 -9999 -9999 -9999 -9999 -9999 -9999 -9999 -9999 -9999 -9999 -9999 -9999 4.41611E-1 4.40091E-1 4.68453E-1 4.73053E-1 4.68988E-1 4.7339E-1 4.81093E-1 5.12678E-1 5.12995E-1 5.304E-1 5.46625E-1 5.37383E-1 5.5195E-1 5.72306E-1 5.79689E-1 6.02593E-1 6.0387E-1 6.02593E-1 5.96698E-1 5.96591E-1 5.94235E-1 5.72064E-1 5.91982E-1 6.36675E-1 6.63016E-1 6.53771E-1 4.54275E-1 4.33932E-1 3.91772E-1 3.89126E-1 4.09189E-1 4.12525E-1 4.16518E-1 4.21302E-1 4.03085E-1 3.91839E-1 3.81448E-1 3.81448E-1 3.67681E-1 3.61034E-1 3.75972E-1 3.17777E-1 2.96891E-1 2.88823E-1 3.09061E-1 3.52066E-1 5.92922E-1 6.33832E-1 7.01124E-1 7.31697E-1 7.15426E-1 6.72266E-1 6.35397E-1 6.58833E-1 6.86488E-1 7.28923E-1 7.41369E-1 7.12699E-1 6.32857E-1 5.73696E-1 5.53635E-1 5.06055E-1 3.948E-1 2.67552E-1 2.32405E-1 2.65545E-1 3.30118E-1 4.05823E-1 6.05512E-1 7.44958E-1 7.50997E-1 6.81064E-1 4.15545E-1 2.88623E-1 3.29864E-1 3.89517E-1 4.87731E-1 6.26679E-1 6.93539E-1 7.28499E-1 7.24222E-1 7.26827E-1 7.19289E-1 7.07304E-1 6.0889E-1 5.53727E-1 5.69272E-1 5.69907E-1 6.18084E-1 6.78323E-1 5.35937E-1 2.80215E-1 1.5632E-1 1.2147E-1 1.06488E-1 8.96619E-2 9.49959E-2 9.39105E-2 9.56853E-2 1.08024E-1 1.23384E-1 1.40354E-1 1.41196E-1 1.22171E-1 1.07042E-1 1.08853E-1 1.12867E-1 1.17236E-1 1.3518E-1 1.76718E-1 2.79369E-1 -9999 -9999 -9999 -9999 -9999 -9999 -9999 -9999 -9999 -9999 -9999 -9999 -9999 -9999
-9999 -9999 -9999 -9999 -9999 -9999 -9999 -9999 -9999 -9999 -9999 -9999 -9999 -9999 -9999 -9999 -9999 -9999 -9999 -9999 -9999 -9999 -9999 -9999 -9999 -9999 -9999 -9999 -9999 -9999 -9999 -9999 -9999 -9999 -9999 -9999 -9999 -9999 -9999 -9999 -9999 -9999 -9999 -9999 -9999 -9999 -9999 -9999 -9999 -9999 -9999 -9999 -9999 -9999 -9999 -9999 -9999 -9999 -9999 -9999 -9999 -9999 -9999 -9999 -9999 -9999 -9999 -9999 -9999 -9999 -9999 -9999 -9999 -9999 -9999 -9999 -9999 -9999 -9999 -9999 -9999 -9999 -9999 -9999 -9999 -9999 -9999 -9999 -9999 -9999 -9999 -9999 -9999 -9999 -9999 -9999 -9999 -9999 -9999 -9999 -9999 -9999 -9999 -9999 -9999 -9999 -9999 -9999 -9999 -9999 -9999 -9999 -9999 -9999 -9999 -9999 -9999 -9999 -9999 -9999 -9999 -9999 -9999 -9999 -9999 -9999 -9999 -9999 -9999 -9999 -9999 -9999 -9999 -9999 -9999 -9999 -9999 -9999 -9999 4.3099E-1 4.2645E-1 4.49051E-1 4.40973E-1 4.44262E-1 4.53043E-1 4.84019E-1 4.96715E-1 5.30496E-1 5.29729E-1 5.46608E-1 5.42585E-1 5.58988E-1 5.75664E-1 5.70237E-1 5.95009E-1 5.94878E-1 5.98623E-1 6.20236E-1 6.42006E-1 6.57531E-1 6.33068E-1 5.9327E-1 6.16144E-1 6.20946E-1 6.29592E-1 4.34587E-1 4.3426E-1 4.11664E-1 4.11125E-1 4.1328E-1 4.15114E-1 4.17599E-1 4.11876E-1 3.94774E-1 3.88586E-1 3.7278E-1 3.65777E-1 3.52565E-1 3.66411E-1 3.22421E-1 2.96149E-1 3.04652E-1 3.71822E-1 3.5525E-1 6.43616E-1 6.49215E-1 6.80498E-1 7.33843E-1 7.45898E-1 7.34475E-1 6.88247E-1 6.15873E-1 5.64193E-1 5.60927E-1 5.99527E-1 6.62721E-1 6.53844E-1 5.26851E-1 4.38635E-1 4.7974E-1 4.96322E-1 3.7847E-1 2.39178E-1 2.05173E-1 2.31065E-1 2.51998E-1 3.45767E-1 5.43231E-1 7.32024E-1 7.36989E-1 7.22562E-1 5.8682E-1 5.62678E-1 5.97857E-1 6.35813E-1 6.77669E-1 6.8961E-1 7.12669E-1 7.28877E-1 6.87959E-1 6.51052E-1 6.16316E-1 5.75285E-1 4.44123E-1 4.39119E-1 4.75656E-1 4.05588E-1 4.31809E-1 5.94578E-1 6.16389E-1 4.11903E-1 2.35321E-1 1.70649E-1 1.82584E-1 1.96204E-1 2.32932E-1 2.18323E-1 1.57467E-1 1.1221E-1 9.47634E-2 7.84757E-2 6.97845E-2 7.12817E-2 8.44969E-2 1.3085E-1 2.13523E-1 2.69635E-1 2.94049E-1 3.18018E-1 3.54298E-1 -9999 -9999 -9999 -9999 -9999 -9999 -9999 -9999 -9999 -9999 -9999 -9999 -9999 -9999
-9999 -9999 -9999 -9999 -9999 -9999 -9999 -9999 -9999 -9999 -9999 -9999 -9999 -9999 -9999 -9999 -9999 -9999 -9999 -9999 -9999 -9999 -9999 -9999 -9999 -9999 -9999 -9999 -9999 -9999 -9999 -9999 -9999 -9999 -9999 -9999 -9999 -9999 -9999 -9999 -9999 -9999 -9999 -9999 -9999 -9999 -9999 -9999 -9999 -9999 -9999 -9999 -9999 -9999 -9999 -9999 -9999 -9999 -9999 -9999 -9999 -9999 -9999 -9999 -9999 -9999 -9999 -9999 -9999 -9999 -9999 -9999 -9999 -9999 -9999 -9999 -9999 -9999 -9999 -9999 -9999 -9999 -9999 -9999 -9999 -9999 -9999 -9999 -9999 -9999 -9999 -9999 -9999 -9999 -9999 -9999 -9999 -9999 -9999 -9999 -9999 -9999 -9999 -9999 -9999 -9999 -9999 -9999 -9999 -9999 -9999 -9999 -9999 -9999 -9999 -9999 -9999 -9999 -9999 -9999 -9999 -9999 -9999 -9999 -9999 -9999 -9999 -9999 -9999 -9999 -9999 -9999 -9999 -9999 -9999 -9999 -9999 -9999 4.36043E-1 4.34526E-1 4.2998E-1 4.13758E-1 4.10522E-1 4.33312E-1 4.3933E-1 4.4865E-1 4.79599E-1 4.88903E-1 5.2546E-1 5.50207E-1 5.47776E-1 5.65448E-1 5.6138E-1 5.72808E-1 5.65193E-1 5.92733E-1 6.18035E-1 6.41904E-1 6.62618E-1 6.44455E-1 6.22642E-1 6.33458E-1 6.38912E-1 6.64978E-1 6.72267E-1 4.69316E-1 4.75789E-1 4.36446E-1 4.55378E-1 4.51937E-1 4.3358E-1 4.32909E-1 4.17877E-1 4.03324E-1 3.80178E-1 3.76962E-1 3.6643E-1 3.66112E-1 3.70536E-1 2.9959E-1 3.14029E-1 4.08449E-1 3.49961E-1 6.53142E-1 6.58809E-1 6.76978E-1 7.03778E-1 7.45898E-1 7.47787E-1 7.36791E-1 6.48301E-1 5.32363E-1 4.41678E-1 3.84264E-1 4.14942E-1 5.27218E-1 5.92799E-1 5.3394E-1 3.98788E-1 3.64422E-1 3.9065E-1 3.01544E-1 2.03388E-1 1.78104E-1 1.94657E-1 2.07922E-1 2.82022E-1 4.69661E-1 6.6288E-1 7.07581E-1 7.43311E-1 7.3492E-1 6.74772E-1 5.5762E-1 5.56105E-1 6.28304E-1 6.18758E-1 6.59492E-1 7.00936E-1 6.4112E-1 5.21934E-1 4.45657E-1 3.79777E-1 3.39215E-1 4.13678E-1 4.39206E-1 3.15523E-1 3.0913E-1 5.16428E-1 6.59038E-1 6.02681E-1 4.42872E-1 3.70817E-1 4.01209E-1 4.275E-1 4.13734E-1 3.13934E-1 1.61433E-1 7.81178E-2 5.95031E-2 6.0382E-2 6.32414E-2 7.38578E-2 1.03978E-1 1.7649E-1 3.17652E-1 4.13607E-1 4.22466E-1 4.39621E-1 -9999 -9999 -9999 -9999 -9999 -9999 -9999 -9999 -9999 -9999 -9999 -9999 -9999 -9999 -9999
-9999 -9999 -9999 -9999 -9999 -9999 -9999 -9999 -9999 -9999 -9999 -9999 -9999 -9999 -9999 -9999 -9999 -9999 -9999 -9999 -9999 -9999 -9999 -9999 -9999 -9999 -9999 -9999 -9999 -9999 -9999 -9999 -9999 -9999 -9999 -9999 -9999 -9999 -9999 -9999 -9999 -9999 -9999 -9999 -9999 -9999 -9999 -9999 -9999 -9999 -9999 -9999 -9999 -9999 -9999 -9999 -9999 -9999 -9999 -9999 -9999 -9999 -9999 -9999 -9999 -9999 -9999 -9999 -9999 -9999 -9999 -9999 -9999 -9999 -9999 -9999 -9999 -9999 -9999 -9999 -9999 -9999 -9999 -9999 -9999 -9999 -9999 -9999 -9999 -9999 -9999 -9999 -9999 -9999 -9999 -9999 -9999 -9999 -9999 -9999 -9999 -9999 -9999 -9999 -9999 -9999 -9999 -9999 -9999 -9999 -9999 -9999 -9999 -9999 -9999 -9999 -9999 -9999 -9999 -9999 -9999 -9999 -9999 -9999 -9999 -9999 -9999 -9999 -9999 -9999 -9999 -9999 -9999 -9999 -9999 -9999 -9999 4.38573E-1 4.548E-1 4.92988E-1 4.91592E-1 4.86043E-1 4.64037E-1 4.55241E-1 4.5579E-1 4.75103E-1 4.80624E-1 4.83936E-1 5.15565E-1 5.49778E-1 5.50667E-1 5.68696E-1 5.61677E-1 5.76894E-1 5.88486E-1 6.30896E-1 6.60229E-1 6.49937E-1 6.51352E-1 6.4545E-1 6.45247E-1 6.66066E-1 6.89051E-1 6.97506E-1 6.98541E-1 4.7592E-1 4.60137E-1 4.52166E-1 4.67492E-1 4.43379E-1 4.25543E-1 4.21539E-1 4.07608E-1 4.13269E-1 3.8894E-1 3.61749E-1 3.54753E-1 3.67046E-1 3.33849E-1 2.89866E-1 3.43699E-1 3.74574E-1 3.3214E-1 6.58296E-1 6.56124E-1 6.65631E-1 6.76193E-1 7.01948E-1 7.41369E-1 7.21663E-1 5.5722E-1 3.99847E-1 3.12972E-1 2.79619E-1 3.35157E-1 4.19505E-1 4.86788E-1 5.37509E-1 4.5015E-1 3.27876E-1 2.98266E-1 2.45059E-1 2.14672E-1 2.38833E-1 2.67339E-1 2.81908E-1 3.56513E-1 4.86073E-1 5.9712E-1 7.27663E-1 7.24501E-1 6.16566E-1 4.94824E-1 3.58483E-1 4.22378E-1 5.04961E-1 4.64291E-1 5.3093E-1 6.63331E-1 6.1998E-1 4.96639E-1 3.31437E-1 2.70361E-1 3.16798E-1 4.10636E-1 3.69822E-1 2.47648E-1 2.41775E-1 4.22559E-1 6.21081E-1 6.65662E-1 6.11826E-1 5.8162E-1 5.70504E-1 4.92687E-1 3.3013E-1 2.01984E-1 1.15095E-1 6.74478E-2 6.82366E-2 1.02482E-1 1.26986E-1 1.22533E-1 1.57239E-1 2.2696E-1 3.33254E-1 4.48545E-1 -9999 -9999 -9999 -9999 -9999 -9999 -9999 -9999 -9999 -9999 -9999 -9999 -9999 -9999 -9999 -9999 -9999
-9999 -9999 -9999 -9999 -9999 -9999 -9999 -9999 -9999 -9999 -9999 -9999 -9999 -9999 -9999 -9999 -9999 -9999 -9999 -9999 -9999 -9999 -9999 -9999 -9999 -9999 -9999 -9999 -9999 -9999 -9999 -9999 -9999 -9999 -9999 -9999 -9999 -9999 -9999 -9999 -9999 -9999 -9999 -9999 -9999 -9999 -9999 -9999 -9999 -9999 -9999 -9999 -9999 -9999 -9999 -9999 -9999 -9999 -9999 -9999 -9999 -9999 -9999 -9999 -9999 -9999 -9999 -9999 -9999 -9999 -9999 -9999 -9999 -9999 -9999 -9999 -9999 -9999 -9999 -9999 -9999 -9999 -9999 -9999 -9999 -9999 -9999 -9999 -9999 -9999 -9999 -9999 -9999 -9999 -9999 -9999 -9999 -9999 -9999 -9999 -9999 -9999 -9999 -9999 -9999 -9999 -9999 -9999 -9999 -9999 -9999 -9999 -9999 -9999 -9999 -9999 -9999 -9999 -9999 -9999 -9999 -9999 -9999 -9999 -9999 -9999 -9999 -9999 -9999 -9999 -9999 -9999 -9999 -9999 -9999 -9999 -9999 4.3301E-1 4.73494E-1 5.17312E-1 5.17036E-1 4.9559E-1 5.06386E-1 5.11947E-1 5.09857E-1 5.08696E-1 5.27985E-1 5.29961E-1 5.31229E-1 5.50437E-1 5.45252E-1 5.61794E-1 5.55006E-1 5.70891E-1 5.85631E-1 6.19398E-1 7.03679E-1 7.20183E-1 6.9936E-1 7.04129E-1 7.02366E-1 7.14524E-1 7.1985E-1 6.61253E-1 6.7769E-1 6.72763E-1 4.60074E-1 4.65451E-1 4.65111E-1 4.60693E-1 4.40345E-1 4.32949E-1 4.18249E-1 4.05997E-1 3.78986E-1 3.57841E-1 3.71555E-1 3.58781E-1 3.09144E-1 3.23159E-1 3.66191E-1 3.75422E-1 7.00432E-1 6.65522E-1 6.37595E-1 6.28103E-1 5.92184E-1 5.77082E-1 6.68807E-1 7.11727E-1 5.9259E-1 4.34733E-1 3.40331E-1 3.05091E-1 3.29286E-1 3.3169E-1 3.46352E-1 4.10804E-1 4.27185E-1 3.0404E-1 2.42749E-1 2.24611E-1 2.62166E-1 3.47379E-1 4.18777E-1 4.08549E-1 3.93726E-1 4.26924E-1 6.14218E-1 7.13176E-1 6.24406E-1 3.62027E-1 2.61895E-1 2.28808E-1 2.94458E-1 3.88644E-1 3.56283E-1 4.01956E-1 5.81538E-1 6.34702E-1 5.42526E-1 3.45914E-1 2.5447E-1 3.21988E-1 3.9125E-1 2.9647E-1 1.95008E-1 2.09694E-1 3.31177E-1 5.10126E-1 5.56552E-1 4.99098E-1 4.9584E-1 5.42908E-1 4.11011E-1 2.34658E-1 1.37939E-1 1.07441E-1 1.03362E-1 1.38528E-1 2.24399E-1 2.70477E-1 2.21201E-1 2.12669E-1 2.58614E-1 3.72866E-1 -9999 -9999 -9999 -9999 -9999 -9999 -9999 -9999 -9999 -9999 -9999 -9999 -9999 -9999 -9999 -9999 -9999 -9999
-9999 -9999 -9999 -9999 -9999 -9999 -9999 -9999 -9999 -9999 -9999 -9999 -9999 -9999 -9999 -9999 -9999 -9999 -9999 -9999 -9999 -9999 -9999 -9999 -9999 -9999 -9999 -9999 -9999 -9999 -9999 -9999 -9999 -9999 -9999 -9999 -9999 -9999 -9999 -9999 -9999 -9999 -9999 -9999 -9999 -9999 -9999 -9999 -9999 -9999 -9999 -9999 -9999 -9999 -9999 -9999 -9999 -9999 -9999 -9999 -9999 -9999 -9999 -9999 -9999 -9999 -9999 -9999 -9999 -9999 -9999 -9999 -9999 -9999 -9999 -9999 -9999 -9999 -9999 -9999 -9999 -9999 -9999 -9999 -9999 -9999 -9999 -9999 -9999 -9999 -9999 -9999 -9999 -9999 -9999 -9999 -9999 -9999 -9999 -9999 -9999 -9999 -9999 -9999 -9999 -9999 -9999 -9999 -9999 -9999 -9999 -9999 -9999 -9999 -9999 -9999 -9999 -9999 -9999 -9999 -9999 -9999 -9999 -9999 -9999 -9999 -9999 -9999 -9999 -9999 -9999 -9999 -9999 -9999 -9999 -9999 -9999 4.09983E-1 4.80543E-1 5.37611E-1 5.60747E-1 5.41612E-1 4.94721E-1 5.19037E-1 5.21941E-1 5.19037E-1 5.57517E-1 5.3775E-1 5.39818E-1 5.34551E-1 5.53438E-1 5.47556E-1 6.05681E-1 6.31931E-1 6.56128E-1 6.98998E-1 6.67153E-1 7.04314E-1 7.51511E-1 6.99743E-1 6.75934E-1 6.99743E-1 7.29664E-1 6.83963E-1 6.55787E-1 6.61835E-1 6.48574E-1 4.63811E-1 4.58317E-1 4.60354E-1 4.38999E-1 4.46129E-1 4.23841E-1 3.92795E-1 3.63632E-1 3.61974E-1 4.02548E-1 3.142E-1 3.23938E-1 3.66603E-1 4.11259E-1 7.23034E-1 7.02045E-1 6.45843E-1 5.7992E-1 5.2366E-1 4.50457E-1 4.53346E-1 6.06038E-1 7.09332E-1 6.88273E-1 6.63187E-1 5.93841E-1 5.44683E-1 5.23059E-1 4.34125E-1 3.48172E-1 3.30527E-1 3.04584E-1 2.33418E-1 1.87862E-1 2.06799E-1 2.66897E-1 3.50256E-1 3.53259E-1 3.29092E-1 3.40095E-1 4.22945E-1 5.93193E-1 6.88039E-1 5.16498E-1 2.44105E-1 1.55507E-1 1.53928E-1 2.10851E-1 2.76915E-1 2.47406E-1 2.74413E-1 4.2025E-1 4.79768E-1 4.03838E-1 2.76371E-1 2.19392E-1 2.73887E-1 2.96587E-1 2.46703E-1 2.12592E-1 2.58173E-1 3.5902E-1 3.81471E-1 2.95931E-1 2.39833E-1 2.68283E-1 4.0205E-1 4.09732E-1 3.00151E-1 2.16942E-1 1.79585E-1 1.88456E-1 2.94323E-1 2.57163E-1 1.68052E-1 3.27459E-1 3.01435E-1 3.59544E-1 -9999 -9999 -9999 -9999 -9999 -9999 -9999 -9999 -9999 -9999 -9999 -9999 -9999 -9999 -9999 -9999 -9999 -9999 -9999
-9999 -9999 -9999 -9999 -9999 -9999 -9999 -9999 -9999 -9999 -9999 -9999 -9999 -9999 -9999 -9999 -9999 -9999 -9999 -9999 -9999 -9999 -9999 -9999 -9999 -9999 -9999 -9999 -9999 -9999 -9999 -9999 -9999 -9999 -9999 -9999 -9999 -9999 -9999 -9999 -9999 -9999 -9999 -9999 -9999 -9999 -9999 -9999 -9999 -9999 -9999 -9999 -9999 -9999 -9999 -9999 -9999 -9999 -9999 -9999 -9999 -9999 -9999 -9999 -9999 -9999 -9999 -9999 -9999 -9999 -9999 -9999 -9999 -9999 -9999 -9999 -9999 -9999 -9999 -9999 -9999 -9999 -9999 -9999 -9999 -9999 -9999 -9999 -9999 -9999 -9999 -9999 -9999 -9999 -9999 -9999 -9999 -9999 -9999 -9999 -9999 -9999 -9999 -9999 -9999 -9999 -9999 -9999 -9999 -9999 -9999 -9999 -9999 -9999 -9999 -9999 -9999 -9999 -9999 -9999 -9999 -9999 -9999 -9999 -9999 -9999 -9999 -9999 -9999 -9999 -9999 -9999 -9999 -9999 -9999 -9999 4.01382E-1 3.95787E-1 4.11061E-1 4.70444E-1 5.00805E-1 5.51624E-1 5.12489E-1 5.19767E-1 5.2302E-1 5.19888E-1 5.35539E-1 5.28869E-1 5.46139E-1 5.8609E-1 5.8617E-1 6.10238E-1 6.54822E-1 6.95987E-1 7.13818E-1 7.15215E-1 7.123E-1 6.71438E-1 6.4915E-1 6.24014E-1 6.02787E-1 6.42926E-1 7.31253E-1 7.26025E-1 6.7111E-1 6.37985E-1 6.58236E-1 4.52914E-1 4.67212E-1 4.62731E-1 4.53787E-1 4.3859E-1 4.19508E-1 4.01097E-1 3.7838E-1 3.93379E-1 3.32663E-1 3.02725E-1 3.58486E-1 4.26581E-1 7.12168E-1 7.06703E-1 6.53258E-1 5.43314E-1 4.50905E-1 4.16439E-1 4.19644E-1 5.29607E-1 6.73524E-1 7.05682E-1 7.02514E-1 7.04437E-1 7.04437E-1 7.08961E-1 6.9237E-1 6.45703E-1 5.43501E-1 3.883E-1 2.58695E-1 1.96992E-1 1.83152E-1 1.92215E-1 2.29886E-1 2.53308E-1 2.6717E-1 2.67092E-1 2.53502E-1 2.99473E-1 4.52518E-1 6.62078E-1 5.77472E-1 3.15311E-1 1.90157E-1 1.66276E-1 1.91111E-1 2.0797E-1 1.80679E-1 1.9511E-1 2.49493E-1 2.73214E-1 2.15566E-1 1.68561E-1 1.73412E-1 2.11165E-1 2.07953E-1 2.1201E-1 2.24492E-1 2.61409E-1 3.16196E-1 2.57014E-1 1.51984E-1 1.00336E-1 1.30113E-1 2.31556E-1 2.91764E-1 2.95333E-1 3.40204E-1 2.20423E-1 2.68153E-1 1.80504E-1 1.99636E-1 1.57093E-1 4.34899E-1 4.3056E-1 3.97617E-1 -9999 -9999 -9999 -9999 -9999 -9999 -9999 -9999 -9999 -9999 -9999 -9999 -9999 -9999 -9999 -9999 -9999 -9999 -9999
-9999 -9999 -9999 -9999 -9999 -9999 -9999 -9999 -9999 -9999 -9999 -9999 -9999 -9999 -9999 -9999 -9999 -9999 -9999 -9999 -9999 -9999 -9999 -9999 -9999 -9999 -9999 -9999 -9999 -9999 -9999 -9999 -9999 -9999 -9999 -9999 -9999 -9999 -9999 -9999 -9999 -9999 -9999 -9999 -9999 -9999 -9999 -9999 -9999 -9999 -9999 -9999 -9999 -9999 -9999 -9999 -9999 -9999 -9999 -9999 -9999 -9999 -9999 -9999 -9999 -9999 -9999 -9999 -9999 -9999 -9999 -9999 -9999 -9999 -9999 -9999 -9999 -9999 -9999 -9999 -9999 -9999 -9999 -9999 -9999 -9999 -9999 -9999 -9999 -9999 -9999 -9999 -9999 -9999 -9999 -9999 -9999 -9999 -9999 -9999 -9999 -9999 -9999 -9999 -9999 -9999 -9999 -9999 -9999 -9999 -9999 -9999 -9999 -9999 -9999 -9999 -9999 -9999 -9999 -9999 -9999 -9999 -9999 -9999 -9999 -9999 -9999 -9999 -9999 -9999 -9999 -9999 -9999 -9999 -9999 -9999 3.97006E-1 3.92542E-1 3.91935E-1 3.97006E-1 4.23433E-1 4.83744E-1 5.30769E-1 5.08179E-1 5.29297E-1 5.28452E-1 5.39733E-1 5.544E-1 5.70141E-1 5.8598E-1 6.26264E-1 6.43986E-1 6.59562E-1 6.77941E-1 6.61257E-1 6.42438E-1 6.2067E-1 6.03595E-1 6.09759E-1 5.62701E-1 6.47014E-1 6.59545E-1 6.75E-1 6.72312E-1 7.17644E-1 6.89727E-1 6.66635E-1 6.69596E-1 4.5588E-1 4.6125E-1 4.58534E-1 4.41621E-1 4.19841E-1 3.99375E-1 3.90264E-1 4.10216E-1 3.00757E-1 3.10648E-1 3.93122E-1 7.12246E-1 7.0841E-1 6.54048E-1 5.55747E-1 4.78575E-1 5.08036E-1 4.94258E-1 4.73039E-1 6.92459E-1 6.88973E-1 6.23721E-1 5.87636E-1 5.9217E-1 6.45595E-1 6.98843E-1 6.95128E-1 6.86085E-1 5.83463E-1 5.41995E-1 3.62956E-1 3.044E-1 2.66428E-1 2.13507E-1 1.97817E-1 2.08789E-1 2.16107E-1 1.8491E-1 1.60462E-1 1.86548E-1 2.98922E-1 5.75693E-1 6.89246E-1 5.53373E-1 4.05604E-1 3.50792E-1 3.36036E-1 2.5492E-1 1.8632E-1 1.929E-1 2.17804E-1 2.05112E-1 1.48803E-1 1.15677E-1 1.2984E-1 1.46715E-1 1.45274E-1 1.49401E-1 1.50695E-1 1.67025E-1 2.15155E-1 1.83423E-1 1.00888E-1 6.41539E-2 7.83106E-2 1.05066E-1 1.30939E-1 1.66447E-1 1.92734E-1 2.08238E-1 2.49013E-1 1.49557E-1 1.36999E-1 1.24126E-1 4.57375E-1 4.5324E-1 -9999 -9999 -9999 -9999 -9999 -9999 -9999 -9999 -9999 -9999 -9999 -9999 -9999 -9999 -9999 -9999 -9999 -9999 -9999 -9999
-9999 -9999 -9999 -9999 -9999 -9999 -9999 -9999 -9999 -9999 -9999 -9999 -9999 -9999 -9999 -9999 -9999 -9999 -9999 -9999 -9999 -9999 -9999 -9999 -9999 -9999 -9999 -9999 -9999 -9999 -9999 -9999 -9999 -9999 -9999 -9999 -9999 -9999 -9999 -9999 -9999 -9999 -9999 -9999 -9999 -9999 -9999 -9999 -9999 -9999 -9999 -9999 -9999 -9999 -9999 -9999 -9999 -9999 -9999 -9999 -9999 -9999 -9999 -9999 -9999 -9999 -9999 -9999 -9999 -9999 -9999 -9999 -9999 -9999 -9999 -9999 -9999 -9999 -9999 -9999 -9999 -9999 -9999 -9999 -9999 -9999 -9999 -9999 -9999 -9999 -9999 -9999 -9999 -9999 -9999 -9999 -9999 -9999 -9999 -9999 -9999 -9999 -9999 -9999 -9999 -9999 -9999 -9999 -9999 -9999 -9999 -9999 -9999 -9999 -9999 -9999 -9999 -9999 -9999 -9999 -9999 -9999 -9999 -9999 -9999 -9999 -9999 -9999 -9999 -9999 -9999 -9999 -9999 -9999 4.15379E-1 4.0514E-1 3.9599E-1 3.93353E-1 3.84374E-1 3.8317E-1 3.84374E-1 3.88401E-1 3.9332E-1 3.98125E-1 4.05038E-1 4.64543E-1 5.0886E-1 5.46752E-1 5.60737E-1 5.77618E-1 5.74601E-1 5.9089E-1 5.90367E-1 5.66856E-1 5.65998E-1 5.90681E-1 5.7347E-1 5.77445E-1 5.53996E-1 6.14889E-1 6.52855E-1 6.48919E-1 6.4478E-1 6.76828E-1 6.83543E-1 7.00117E-1 6.62675E-1 6.64934E-1 4.60701E-1 4.53109E-1 4.76966E-1 4.59951E-1 4.40333E-1 4.13149E-1 4.24126E-1 3.42897E-1 3.02405E-1 3.19928E-1 4.21601E-1 7.09332E-1 7.0041E-1 5.73512E-1 5.79145E-1 5.06623E-1 4.61337E-1 4.66162E-1 7.06561E-1 6.9324E-1 6.50764E-1 4.81207E-1 3.93991E-1 4.20167E-1 4.72428E-1 4.69451E-1 5.24953E-1 6.48192E-1 6.84061E-1 6.68894E-1 5.79539E-1 5.2708E-1 4.09056E-1 2.88632E-1 2.03159E-1 1.5619E-1 1.47811E-1 1.35518E-1 1.40715E-1 1.7167E-1 2.60683E-1 4.88834E-1 6.24715E-1 6.03092E-1 5.91257E-1 6.04005E-1 5.97312E-1 4.60239E-1 3.66089E-1 3.63671E-1 3.92124E-1 3.3351E-1 2.21485E-1 1.4455E-1 1.0951E-1 9.8208E-2 9.71965E-2 8.54799E-2 7.62707E-2 8.56216E-2 1.08301E-1 9.427E-2 7.14444E-2 7.1823E-2 8.52668E-2 8.55588E-2 8.79305E-2 1.12925E-1 1.61594E-1 2.25345E-1 3.03296E-1 4.26537E-1 4.73249E-1 5.07306E-1 4.80601E-1 4.64952E-1 -9999 -9999 -9999 -9999 -9999 -9999 -9999 -9999 -9999 -9999 -9999 -9999 4.08779E-1 3.32016E-1 3.24565E-1 -9999 -9999 -9999 -9999 -9999
-9999 -9999 -9999 -9999 -9999 -9999 -9999 -9999 -9999 -9999 -9999 -9999 -9999 -9999 -9999 -9999 -9999 -9999 -9999 -9999 -9999 -9999 -9999 -9999 -9999 -9999 -9999 -9999 -9999 -9999 -9999 -9999 -9999 -9999 -9999 -9999 -9999 -9999 -9999 -9999 -9999 -9999 -9999 -9999 -9999 -9999 -9999 -9999 -9999 -9999 -9999 -9999 -9999 -9999 -9999 -9999 -9999 -9999 -9999 -9999 -9999 -9999 -9999 -9999 -9999 -9999 -9999 -9999 -9999 -9999 -9999 -9999 -9999 -9999 -9999 -9999 -9999 -9999 -9999 -9999 -9999 -9999 -9999 -9999 -9999 -9999 -9999 -9999 -9999 -9999 -9999 -9999 -9999 -9999 -9999 -9999 -9999 -9999 -9999 -9999 -9999 -9999 -9999 -9999 -9999 -9999 -9999 -9999 -9999 -9999 -9999 -9999 -9999 -9999 -9999 -9999 -9999 -9999 -9999 -9999 -9999 -9999 -9999 -9999 -9999 -9999 -9999 -9999 -9999 -9999 -9999 -9999 -9999 4.15919E-1 4.14298E-1 4.07829E-1 3.98226E-1 3.89006E-1 3.86587E-1 3.84174E-1 3.82768E-1 3.81766E-1 3.81165E-1 3.75275E-1 3.77867E-1 3.80866E-1 3.86371E-1 3.99681E-1 4.62337E-1 5.03254E-1 5.61796E-1 5.42832E-1 5.40283E-1 5.76637E-1 5.95833E-1 5.7684E-1 5.18364E-1 5.19114E-1 5.56796E-1 5.70055E-1 5.63554E-1 5.82138E-1 5.79766E-1 6.18493E-1 6.36241E-1 6.91782E-1 6.96024E-1 6.63334E-1 6.71298E-1 4.65798E-1 4.62669E-1 4.55202E-1 4.45729E-1 4.14687E-1 3.80007E-1 3.06926E-1 3.13386E-1 3.7272E-1 4.39307E-1 4.80718E-1 5.44663E-1 6.24946E-1 5.74389E-1 5.06131E-1 5.1868E-1 6.49002E-1 6.84616E-1 6.56856E-1 5.22519E-1 3.80558E-1 3.12567E-1 3.13978E-1 3.09422E-1 3.08722E-1 3.66332E-1 4.95497E-1 6.29485E-1 6.71111E-1 6.79759E-1 5.99947E-1 4.10574E-1 2.50875E-1 1.61728E-1 1.15799E-1 1.23218E-1 1.76507E-1 2.69304E-1 3.34065E-1 3.60997E-1 4.3254E-1 4.08987E-1 3.51739E-1 4.05384E-1 5.38832E-1 6.09569E-1 5.34992E-1 4.61273E-1 4.52518E-1 4.30034E-1 4.45776E-1 3.90488E-1 2.7927E-1 1.99321E-1 1.56443E-1 1.28414E-1 8.86457E-2 5.62436E-2 5.00732E-2 5.09451E-2 5.3084E-2 7.43535E-2 1.45897E-1 2.03608E-1 1.75946E-1 1.39849E-1 1.48966E-1 2.05724E-1 3.07686E-1 4.1779E-1 4.51534E-1 4.8284E-1 4.83288E-1 4.61384E-1 -9999 -9999 -9999 -9999 -9999 -9999 -9999 -9999 -9999 -9999 -9999 -9999 4.54956E-1 3.87292E-1 3.14535E-1 2.39127E-1 2.77895E-1 -9999 -9999 -9999 -9999
-9999 -9999 -9999 -9999 -9999 -9999 -9999 -9999 -9999 -9999 -9999 -9999 -9999 -9999 -9999 -9999 -9999 -9999 -9999 -9999 -9999 -9999 -9999 -9999 -9999 -9999 -9999 -9999 -9999 -9999 -9999 -9999 -9999 -9999 -9999 -9999 -9999 -9999 -9999 -9999 -9999 -9999 -9999 -9999 -9999 -9999 -9999 -9999 -9999 -9999 -9999 -9999 -9999 -9999 -9999 -9999 -9999 -9999 -9999 -9999 -9999 -9999 -9999 -9999 -9999 -9999 -9999 -9999 -9999 -9999 -9999 -9999 -9999 -9999 -9999 -9999 -9999 -9999 -9999 -9999 -9999 -9999 -9999 -9999 -9999 -9999 -9999 -9999 -9999 -9999 -9999 -9999 -9999 -9999 -9999 -9999 -9999 -9999 -9999 -9999 -9999 -9999 -9999 -9999 -9999 -9999 -9999 -9999 -9999 -9999 -9999 -9999 -9999 -9999 -9999 -9999 -9999 -9999 -9999 -9999 -9999 -9999 -9999 -9999 -9999 -9999 -9999 -9999 -9999 -9999 -9999 -9999 4.14839E-1 4.12679E-1 4.13219E-1 4.116E-1 3.98125E-1 3.91722E-1 3.70981E-1 3.68804E-1 3.66632E-1 3.82167E-1 3.74678E-1 3.74678E-1 3.76072E-1 3.75873E-1 3.74281E-1 3.75076E-1 3.72196E-1 3.8263E-1 4.1466E-1 4.50704E-1 5.17786E-1 5.63448E-1 5.75908E-1 5.16152E-1 5.1697E-1 5.74636E-1 6.34433E-1 6.2557E-1 6.54407E-1 6.79578E-1 6.79585E-1 6.62705E-1 6.90423E-1 7.06449E-1 6.8904E-1 6.62933E-1 6.56085E-1 6.56249E-1 4.54811E-1 4.43582E-1 4.5E-1 4.22755E-1 3.48809E-1 3.14631E-1 3.33126E-1 4.55744E-1 4.82827E-1 5.51491E-1 5.29853E-1 5.91134E-1 5.61914E-1 5.69778E-1 6.54061E-1 6.23137E-1 5.96087E-1 5.33681E-1 4.01115E-1 2.99865E-1 2.98695E-1 3.26428E-1 2.82382E-1 2.32182E-1 2.5488E-1 3.07338E-1 4.34363E-1 6.17343E-1 6.12971E-1 5.44718E-1 3.50684E-1 1.74203E-1 1.00281E-1 8.9667E-2 1.2551E-1 2.32504E-1 4.44959E-1 5.68227E-1 4.59482E-1 2.94303E-1 2.04524E-1 1.80042E-1 2.36047E-1 4.02068E-1 4.17385E-1 2.90912E-1 2.1887E-1 2.01886E-1 2.10365E-1 2.75975E-1 3.96556E-1 4.19164E-1 3.53294E-1 2.88652E-1 2.34368E-1 1.49717E-1 7.38069E-2 4.71132E-2 4.41666E-2 6.13202E-2 1.30799E-1 3.21048E-1 2.53713E-1 2.97966E-1 2.44554E-1 2.72746E-1 3.43558E-1 4.40548E-1 4.4906E-1 4.82076E-1 4.89561E-1 4.66291E-1 4.40513E-1 -9999 -9999 -9999 -9999 -9999 -9999 -9999 -9999 -9999 -9999 -9999 -9999 4.73246E-1 4.16168E-1 3.43573E-1 2.72385E-1 3.08294E-1 -9999 -9999 -9999 -9999
-9999 -9999 -9999 -9999 -9999 -9999 -9999 -9999 -9999 -9999 -9999 -9999 -9999 -9999 -9999 -9999 -9999 -9999 -9999 -9999 -9999 -9999 -9999 -9999 -9999 -9999 -9999 -9999 -9999 -9999 -9999 -9999 -9999 -9999 -9999 -9999 -9999 -9999 -9999 -9999 -9999 -9999 -9999 -9999 -9999 -9999 -9999 -9999 -9999 -9999 -9999 -9999 -9999 -9999 -9999 -9999 -9999 -9999 -9999 -9999 -9999 -9999 -9999 -9999 -9999 -9999 -9999 -9999 -9999 -9999 -9999 -9999 -9999 -9999 -9999 -9999 -9999 -9999 -9999 -9999 -9999 -9999 -9999 -9999 -9999 -9999 -9999 -9999 -9999 -9999 -9999 -9999 -9999 -9999 -9999 -9999 -9999 -9999 -9999 -9999 -9999 -9999 -9999 -9999 -9999 -9999 -9999 -9999 -9999 -9999 -9999 -9999 -9999 -9999 -9999 -9999 -9999 -9999 -9999 -9999 -9999 -9999 -9999 -9999 -9999 -9999 -9999 -9999 -9999 -9999 -9999 -9999 4.116E-1 4.08367E-1 4.04553E-1 3.8279E-1 3.77009E-1 3.73958E-1 3.71972E-1 3.70585E-1 3.62209E-1 3.59858E-1 3.58099E-1 3.74479E-1 3.75674E-1 3.76072E-1 3.69027E-1 3.68237E-1 3.88638E-1 3.81574E-1 3.90043E-1 3.88451E-1 4.12496E-1 4.41853E-1 4.54488E-1 5.21006E-1 6.21282E-1 6.16854E-1 5.90514E-1 6.24428E-1 6.52898E-1 7.0773E-1 7.27542E-1 7.44421E-1 7.23221E-1 6.91086E-1 6.8107E-1 6.57058E-1 6.47004E-1 6.46184E-1 4.78921E-1 4.38528E-1 4.44534E-1 3.94903E-1 3.42474E-1 3.20315E-1 4.00149E-1 5.81625E-1 5.98207E-1 5.66515E-1 4.75559E-1 4.91749E-1 5.14409E-1 5.2473E-1 6.70129E-1 6.33152E-1 6.0544E-1 6.53819E-1 5.22791E-1 4.67284E-1 5.46739E-1 4.47207E-1 3.2644E-1 2.08681E-1 1.87286E-1 2.32473E-1 3.61055E-1 5.25521E-1 5.15562E-1 4.24249E-1 2.75257E-1 1.26901E-1 8.07034E-2 8.62893E-2 1.20313E-1 2.29481E-1 4.63828E-1 5.65586E-1 3.89859E-1 2.26908E-1 1.37672E-1 1.16952E-1 1.61684E-1 3.10649E-1 3.82605E-1 2.40249E-1 1.29622E-1 8.58644E-2 8.5131E-2 1.3271E-1 2.35953E-1 2.68008E-1 2.53956E-1 1.83679E-1 1.68942E-1 1.72978E-1 1.28136E-1 8.68145E-2 8.3513E-2 1.18732E-1 2.43405E-1 2.39978E-1 2.11351E-1 1.93211E-1 1.54095E-1 1.52963E-1 1.12764E-1 4.70443E-1 4.94626E-1 4.91935E-1 4.71337E-1 4.47598E-1 4.26856E-1 -9999 -9999 -9999 -9999 -9999 -9999 -9999 -9999 -9999 -9999 -9999 -9999 -9999 -9999 -9999 -9999 -9999 -9999 -9999 -9999 -9999
-9999 -9999 -9999 -9999 -9999 -9999 -9999 -9999 -9999 -9999 -9999 -9999 -9999 -9999 -9999 -9999 -9999 -9999 -9999 -9999 -9999 -9999 -9999 -9999 -9999 -9999 -9999 -9999 -9999 -9999 -9999 -9999 -9999 -9999 -9999 -9999 -9999 -9999 -9999 -9999 -9999 -9999 -9999 -9999 -9999 -9999 -9999 -9999 -9999 -9999 -9999 -9999 -9999 -9999 -9999 -9999 -9999 -9999 -9999 -9999 -9999 -9999 -9999 -9999 -9999 -9999 -9999 -9999 -9999 -9999 -9999 -9999 -9999 -9999 -9999 -9999 -9999 -9999 -9999 -9999 -9999 -9999 -9999 -9999 -9999 -9999 -9999 -9999 -9999 -9999 -9999 -9999 -9999 -9999 -9999 -9999 -9999 -9999 -9999 -9999 -9999 -9999 -9999 -9999 -9999 -9999 -9999 -9999 -9999 -9999 -9999 -9999 -9999 -9999 -9999 -9999 -9999 -9999 -9999 -9999 -9999 -9999 -9999 -9999 -9999 -9999 -9999 -9999 -9999 -9999 -9999 3.92359E-1 3.90767E-1 3.84898E-1 3.8279E-1 3.79634E-1 3.75438E-1 3.73759E-1 3.73759E-1 3.89023E-1 3.85841E-1 3.79865E-1 3.5888E-1 3.57319E-1 3.57514E-1 3.6883E-1 3.69225E-1 3.70412E-1 3.78939E-1 4.7007E-1 5.19992E-1 4.82568E-1 4.45618E-1 4.17855E-1 4.02752E-1 4.35277E-1 4.99456E-1 4.92677E-1 5.46374E-1 5.90941E-1 6.42444E-1 6.69852E-1 6.57017E-1 6.86137E-1 7.27542E-1 7.19098E-1 6.95341E-1 6.82575E-1 6.61015E-1 6.64851E-1 6.33548E-1 4.3948E-1 4.59829E-1 3.74366E-1 3.6134E-1 5.08667E-1 5.88313E-1 5.91432E-1 4.87214E-1 5.10965E-1 5.02631E-1 4.63489E-1 4.70129E-1 5.34919E-1 5.77829E-1 6.17641E-1 6.6194E-1 7.1343E-1 6.60054E-1 6.99933E-1 6.84371E-1 6.79883E-1 4.12486E-1 2.72614E-1 2.22725E-1 2.33979E-1 3.09334E-1 4.3276E-1 4.55777E-1 3.18544E-1 1.64562E-1 8.65841E-2 7.02413E-2 8.765E-2 1.48034E-1 2.9451E-1 4.79111E-1 4.2785E-1 3.42135E-1 2.47464E-1 1.5029E-1 1.01859E-1 1.24567E-1 2.49462E-1 4.08688E-1 3.80859E-1 2.04456E-1 8.68251E-2 5.90462E-2 8.21061E-2 1.12486E-1 1.06368E-1 1.058E-1 8.07504E-2 7.53303E-2 1.2078E-1 2.13927E-1 2.30335E-1 2.55996E-1 2.86152E-1 3.00653E-1 2.12466E-1 1.68136E-1 1.53395E-1 1.37288E-1 4.93221E-1 4.79074E-1 4.94177E-1 4.92384E-1 4.75809E-1 4.52169E-1 4.25231E-1 4.14616E-1 -9999 -9999 -9999 -9999 -9999 -9999 -9999 -9999 -9999 -9999 -9999 -9999 -9999 -9999 -9999 -9999 -9999 -9999 -9999 -9999 -9999
-9999 -9999 -9999 -9999 -9999 -9999 -9999 -9999 -9999 -9999 -9999 -9999 -9999 -9999 -9999 -9999 -9999 -9999 -9999 -9999 -9999 -9999 -9999 -9999 -9999 -9999 -9999 -9999 -9999 -9999 -9999 -9999 -9999 -9999 -9999 -9999 -9999 -9999 -9999 -9999 -9999 -9999 -9999 -9999 -9999 -9999 -9999 -9999 -9999 -9999 -9999 -9999 -9999 -9999 -9999 -9999 -9999 -9999 -9999 -9999 -9999 -9999 -9999 -9999 -9999 -9999 -9999 -9999 -9999 -9999 -9999 -9999 -9999 -9999 -9999 -9999 -9999 -9999 -9999 -9999 -9999 -9999 -9999 -9999 -9999 -9999 -9999 -9999 -9999 -9999 -9999 -9999 -9999 -9999 -9999 -9999 -9999 -9999 -9999 -9999 -9999 -9999 -9999 -9999 -9999 -9999 -9999 -9999 -9999 -9999 -9999 -9999 -9999 -9999 -9999 -9999 -9999 -9999 -9999 -9999 -9999 -9999 -9999 -9999 -9999 -9999 -9999 -9999 -9999 -9999 -9999 3.86003E-1 3.8279E-1 3.83317E-1 3.83844E-1 3.80159E-1 3.76485E-1 3.74555E-1 3.92745E-1 3.9701E-1 3.94343E-1 3.86901E-1 3.81266E-1 3.71601E-1 3.69027E-1 3.68434E-1 3.6883E-1 3.69621E-1 3.73189E-1 3.97495E-1 4.82017E-1 5.5175E-1 5.66403E-1 5.1273E-1 5.08121E-1 4.67698E-1 4.32995E-1 4.45631E-1 4.43438E-1 4.55516E-1 5.31345E-1 6.12429E-1 6.05623E-1 6.38229E-1 6.66911E-1 6.82073E-1 6.85652E-1 6.85898E-1 6.87793E-1 6.83166E-1 6.5174E-1 5.65596E-1 5.46291E-1 4.16907E-1 4.8988E-1 5.07198E-1 4.91325E-1 4.87325E-1 4.38575E-1 4.306E-1 4.25484E-1 4.62105E-1 6.2318E-1 6.79478E-1 6.83377E-1 4.86638E-1 6.01772E-1 7.27368E-1 7.09768E-1 5.98319E-1 6.69449E-1 7.10329E-1 5.82843E-1 4.61938E-1 3.64122E-1 2.69401E-1 2.58139E-1 3.39942E-1 3.21526E-1 1.93415E-1 1.03489E-1 8.85244E-2 1.06139E-1 1.41387E-1 2.41183E-1 4.40619E-1 4.64225E-1 2.95587E-1 1.9003E-1 1.81327E-1 1.44508E-1 9.12096E-2 8.31167E-2 1.51701E-1 3.12839E-1 3.81115E-1 2.93435E-1 1.29803E-1 5.86611E-2 6.09968E-2 8.83889E-2 9.17761E-2 8.91861E-2 7.63562E-2 7.36697E-2 1.12319E-1 2.49261E-1 3.55088E-1 2.88957E-1 1.91512E-1 2.09183E-1 1.42123E-1 3.31485E-1 4.12578E-1 4.42797E-1 4.70128E-1 4.76389E-1 4.70128E-1 4.67316E-1 4.55726E-1 4.35786E-1 4.12134E-1 -9999 -9999 -9999 -9999 -9999 -9999 -9999 -9999 -9999 -9999 -9999 -9999 -9999 -9999 -9999 -9999 -9999 -9999 -9999 -9999 -9999 -9999
-9999 -9999 -9999 -9999 -9999 -9999 -9999 -9999 -9999 -9999 -9999 -9999 -9999 -9999 -9999 -9999 -9999 -9999 -9999 -9999 -9999 -9999 -9999 -9999 -9999 -9999 -9999 -9999 -9999 -9999 -9999 -9999 -9999 -9999 -9999 -9999 -9999 -9999 -9999 -9999 -9999 -9999 -9999 -9999 -9999 -9999 -9999 -9999 -9999 -9999 -9999 -9999 -9999 -9999 -9999 -9999 -9999 -9999 -9999 -9999 -9999 -9999 -9999 -9999 -9999 -9999 -9999 -9999 -9999 -9999 -9999 -9999 -9999 -9999 -9999 -9999 -9999 -9999 -9999 -9999 -9999 -9999 -9999 -9999 -9999 -9999 -9999 -9999 -9999 -9999 -9999 -9999 -9999 -9999 -9999 -9999 -9999 -9999 -9999 -9999 -9999 -9999 -9999 -9999 -9999 -9999 -9999 -9999 -9999 -9999 -9999 -9999 -9999 -9999 -9999 -9999 -9999 -9999 -9999 -9999 -9999 -9999 -9999 -9999 -9999 -9999 -9999 -9999 -9999 -9999 -9999 -9999 -9999 3.77009E-1 3.80685E-1 3.81737E-1 3.80112E-1 4.02893E-1 4.07185E-1 4.0826E-1 4.09335E-1 4.16338E-1 4.17352E-1 4.09276E-1 3.94829E-1 3.79992E-1 3.718E-1 3.69621E-1 3.62627E-1 3.83004E-1 4.14609E-1 4.98118E-1 5.86061E-1 5.6012E-1 5.409E-1 5.59282E-1 5.62451E-1 5.45684E-1 5.73768E-1 5.09889E-1 4.7436E-1 4.8044E-1 4.93054E-1 5.49908E-1 6.00543E-1 6.73727E-1 5.85672E-1 6.07111E-1 6.36424E-1 6.9065E-1 6.68008E-1 6.17131E-1 4.91084E-1 5.01547E-1 5.28841E-1 5.03551E-1 5.55422E-1 5.88313E-1 4.91213E-1 5.06309E-1 4.8255E-1 4.79997E-1 5.00196E-1 5.15186E-1 5.27944E-1 5.26282E-1 5.01272E-1 4.80174E-1 5.19602E-1 7.16307E-1 6.94723E-1 7.17846E-1 6.15727E-1 5.71382E-1 4.33634E-1 2.9754E-1 2.19397E-1 2.06998E-1 1.60719E-1 1.13079E-1 1.05694E-1 1.55615E-1 2.46665E-1 3.39421E-1 4.90827E-1 6.15121E-1 4.79404E-1 2.43829E-1 1.04387E-1 9.31763E-2 8.4801E-2 5.89557E-2 5.73338E-2 9.40125E-2 1.59511E-1 1.83993E-1 1.81319E-1 1.15729E-1 6.26118E-2 7.26808E-2 1.62872E-1 2.33731E-1 2.96674E-1 2.17761E-1 1.82623E-1 2.08478E-1 2.87728E-1 2.16009E-1 1.93561E-1 1.408E-1 1.60461E-1 3.15438E-1 3.11367E-1 3.26051E-1 3.92068E-1 4.35034E-1 4.54078E-1 4.44757E-1 4.40201E-1 4.35786E-1 4.22165E-1 4.04334E-1 -9999 -9999 -9999 -9999 -9999 -9999 -9999 -9999 -9999 -9999 -9999 -9999 -9999 -9999 -9999 -9999 -9999 -9999 -9999 -9999 -9999 -9999
-9999 -9999 -9999 -9999 -9999 -9999 -9999 -9999 -9999 -9999 -9999 -9999 -9999 -9999 -9999 -9999 -9999 -9999 -9999 -9999 -9999 -9999 -9999 -9999 -9999 -9999 -9999 -9999 -9999 -9999 -9999 -9999 -9999 -9999 -9999 -9999 -9999 -9999 -9999 -9999 -9999 -9999 -9999 -9999 -9999 -9999 -9999 -9999 -9999 -9999 -9999 -9999 -9999 -9999 -9999 -9999 -9999 -9999 -9999 -9999 -9999 -9999 -9999 -9999 -9999 -9999 -9999 -9999 -9999 -9999 -9999 -9999 -9999 -9999 -9999 -9999 -9999 -9999 -9999 -9999 -9999 -9999 -9999 -9999 -9999 -9999 -9999 -9999 -9999 -9999 -9999 -9999 -9999 -9999 -9999 -9999 -9999 -9999 -9999 -9999 -9999 -9999 -9999 -9999 -9999 -9999 -9999 -9999 -9999 -9999 -9999 -9999 -9999 -9999 -9999 -9999 -9999 -9999 -9999 -9999 -9999 -9999 -9999 -9999 -9999 -9999 -9999 -9999 -9999 -9999 -9999 -9999 -9999 3.73362E-1 3.78058E-1 3.89599E-1 4.34758E-1 4.57657E-1 4.63669E-1 4.52741E-1 4.55471E-1 4.78929E-1 4.9489E-1 4.76104E-1 4.81603E-1 4.52813E-1 4.00165E-1 3.74702E-1 3.65182E-1 3.63412E-1 3.81945E-1 4.10828E-1 4.97423E-1 5.44236E-1 5.54873E-1 5.94657E-1 6.14096E-1 6.14312E-1 6.44862E-1 5.50674E-1 6.07842E-1 5.35333E-1 5.78228E-1 5.19719E-1 5.32099E-1 5.67239E-1 5.62409E-1 5.77092E-1 6.29689E-1 7.28354E-1 7.15889E-1 6.70961E-1 6.67093E-1 5.94122E-1 6.88122E-1 6.55369E-1 5.89864E-1 5.64944E-1 5.90856E-1 6.37418E-1 6.21942E-1 6.67064E-1 7.0032E-1 6.59516E-1 5.44834E-1 7.16217E-1 7.27682E-1 5.23929E-1 4.59045E-1 7.18631E-1 7.05312E-1 7.06191E-1 6.14947E-1 6.15034E-1 4.67983E-1 3.08606E-1 1.90053E-1 1.21777E-1 8.37904E-2 8.89942E-2 1.36773E-1 2.34594E-1 4.02964E-1 5.96432E-1 6.58709E-1 6.24253E-1 4.53236E-1 2.18078E-1 9.6153E-2 7.87026E-2 7.42961E-2 5.75002E-2 5.20006E-2 6.5841E-2 7.5135E-2 6.96555E-2 6.87212E-2 6.19312E-2 5.56972E-2 8.42385E-2 2.06837E-1 3.76669E-1 3.69293E-1 4.59114E-1 3.90229E-1 3.53675E-1 3.446E-1 2.61884E-1 2.38175E-1 1.94897E-1 1.12785E-1 3.97689E-1 3.692E-1 3.53036E-1 3.6399E-1 4.11828E-1 4.3107E-1 4.24484E-1 4.15308E-1 4.15615E-1 4.07362E-1 3.95295E-1 -9999 -9999 -9999 -9999 -9999 -9999 -9999 -9999 -9999 -9999 -9999 -9999 -9999 -9999 -9999 -9999 -9999 -9999 -9999 -9999 -9999 -9999
-9999 -9999 -9999 -9999 -9999 -9999 -9999 -9999 -9999 -9999 -9999 -9999 -9999 -9999 -9999 -9999 -9999 -9999 -9999 -9999 -9999 -9999 -9999 -9999 -9999 -9999 -9999 -9999 -9999 -9999 -9999 -9999 -9999 -9999 -9999 -9999 -9999 -9999 -9999 -9999 -9999 -9999 -9999 -9999 -9999 -9999 -9999 -9999 -9999 -9999 -9999 -9999 -9999 -9999 -9999 -9999 -9999 -9999 -9999 -9999 -9999 -9999 -9999 -9999 -9999 -9999 -9999 -9999 -9999 -9999 -9999 -9999 -9999 -9999 -9999 -9999 -9999 -9999 -9999 -9999 -9999 -9999 -9999 -9999 -9999 -9999 -9999 -9999 -9999 -9999 -9999 -9999 -9999 -9999 -9999 -9999 -9999 -9999 -9999 -9999 -9999 -9999 -9999 -9999 -9999 -9999 -9999 -9999 -9999 -9999 -9999 -9999 -9999 -9999 -9999 -9999 -9999 -9999 -9999 -9999 -9999 -9999 -9999 -9999 -9999 -9999 -9999 -9999 -9999 -9999 -9999 -9999 3.71377E-1 3.7356E-1 3.91187E-1 4.46738E-1 4.81349E-1 4.9204E-1 5.10287E-1 4.7168E-1 4.93088E-1 5.02952E-1 5.22611E-1 5.02407E-1 4.83615E-1 4.89017E-1 4.78241E-1 4.407E-1 4.21106E-1 4.10288E-1 3.92578E-1 3.81389E-1 4.25392E-1 5.22014E-1 5.69366E-1 5.43022E-1 5.58216E-1 5.75766E-1 5.50762E-1 5.37751E-1 5.62528E-1 5.63123E-1 5.81458E-1 6.05808E-1 5.51177E-1 5.24664E-1 5.47837E-1 5.62185E-1 6.16013E-1 6.20771E-1 6.9929E-1 7.12311E-1 7.1315E-1 7.34093E-1 6.13902E-1 6.19215E-1 6.01521E-1 6.4027E-1 5.87453E-1 5.13986E-1 5.8005E-1 5.31904E-1 4.93765E-1 5.90259E-1 5.84171E-1 6.08746E-1 6.70785E-1 6.28627E-1 5.96823E-1 6.95144E-1 6.29339E-1 6.27803E-1 6.25164E-1 6.02686E-1 5.03457E-1 3.6507E-1 1.92818E-1 9.68325E-2 7.28001E-2 8.73298E-2 1.35825E-1 2.17073E-1 4.07471E-1 6.39462E-1 6.28839E-1 5.82932E-1 4.06516E-1 2.42342E-1 1.7105E-1 1.73137E-1 1.63254E-1 1.23392E-1 9.65079E-2 9.38324E-2 6.9694E-2 5.07973E-2 4.76552E-2 6.07086E-2 6.62777E-2 7.43978E-2 1.19301E-1 1.94077E-1 3.6661E-1 2.40659E-1 2.14106E-1 2.0228E-1 1.60644E-1 1.42391E-1 1.49201E-1 3.55841E-1 4.10337E-1 4.2688E-1 4.16381E-1 3.78347E-1 3.7895E-1 4.08356E-1 4.14002E-1 4.09223E-1 4.00579E-1 3.96709E-1 3.92298E-1 3.84627E-1 -9999 -9999 -9999 -9999 -9999 -9999 -9999 -9999 -9999 -9999 -9999 -9999 -9999 -9999 -9999 -9999 -9999 -9999 -9999 -9999 -9999 -9999
-9999 -9999 -9999 -9999 -9999 -9999 -9999 -9999 -9999 -9999 -9999 -9999 -9999 -9999 -9999 -9999 -9999 -9999 -9999 -9999 -9999 -9999 -9999 -9999 -9999 -9999 -9999 -9999 -9999 -9999 -9999 -9999 -9999 -9999 -9999 -9999 -9999 -9999 -9999 -9999 -9999 -9999 -9999 -9999 -9999 -9999 -9999 -9999 -9999 -9999 -9999 -9999 -9999 -9999 -9999 -9999 -9999 -9999 -9999 -9999 -9999 -9999 -9999 -9999 -9999 -9999 -9999 -9999 -9999 -9999 -9999 -9999 -9999 -9999 -9999 -9999 -9999 -9999 -9999 -9999 -9999 -9999 -9999 -9999 -9999 -9999 -9999 -9999 -9999 -9999 -9999 -9999 -9999 -9999 -9999 -9999 -9999 -9999 -9999 -9999 -9999 -9999 -9999 -9999 -9999 -9999 -9999 -9999 -9999 -9999 -9999 -9999 -9999 -9999 -9999 -9999 -9999 -9999 -9999 -9999 -9999 -9999 -9999 -9999 -9999 -9999 -9999 -9999 -9999 -9999 -9999 -9999 3.6319E-1 3.73304E-1 4.44012E-1 4.80522E-1 4.73071E-1 4.85041E-1 5.19504E-1 5.06957E-1 4.7168E-1 5.44823E-1 5.42972E-1 5.44406E-1 5.16593E-1 4.96972E-1 5.03997E-1 4.9058E-1 4.93792E-1 5.17203E-1 4.67615E-1 3.98955E-1 3.85097E-1 4.53368E-1 5.30475E-1 5.36033E-1 5.46883E-1 5.47748E-1 5.68281E-1 5.88043E-1 5.87504E-1 5.69153E-1 5.87935E-1 5.88632E-1 5.78294E-1 5.28162E-1 6.08946E-1 5.85954E-1 6.01838E-1 6.75925E-1 7.15803E-1 7.22473E-1 7.01354E-1 6.61166E-1 5.38322E-1 6.27022E-1 6.32143E-1 5.69189E-1 6.07303E-1 5.33443E-1 4.50406E-1 4.73753E-1 4.57671E-1 4.50578E-1 4.90442E-1 4.53072E-1 6.36063E-1 5.77805E-1 7.16181E-1 6.27476E-1 5.26341E-1 4.62159E-1 4.38845E-1 4.30669E-1 3.99424E-1 2.89768E-1 1.62917E-1 1.23837E-1 1.04577E-1 1.40874E-1 2.00461E-1 2.63413E-1 3.9782E-1 6.02704E-1 6.5348E-1 6.34019E-1 5.12238E-1 4.8689E-1 4.51738E-1 4.69014E-1 4.23498E-1 3.34702E-1 2.70476E-1 2.50781E-1 1.81465E-1 1.06305E-1 9.21377E-2 1.14088E-1 1.34942E-1 1.09062E-1 1.0324E-1 1.18536E-1 1.41988E-1 1.91766E-1 2.50221E-1 2.80883E-1 3.00606E-1 3.54874E-1 3.93099E-1 4.15472E-1 4.27318E-1 4.28375E-1 4.26619E-1 3.99415E-1 4.00706E-1 4.00706E-1 4.02735E-1 3.97998E-1 3.92852E-1 3.87729E-1 3.82507E-1 3.78701E-1 -9999 -9999 -9999 -9999 -9999 -9999 -9999 -9999 -9999 -9999 -9999 -9999 -9999 -9999 -9999 -9999 -9999 -9999 -9999 -9999 -9999 -9999
-9999 -9999 -9999 -9999 -9999 -9999 -9999 -9999 -9999 -9999 -9999 -9999 -9999 -9999 -9999 -9999 -9999 -9999 -9999 -9999 -9999 -9999 -9999 -9999 -9999 -9999 -9999 -9999 -9999 -9999 -9999 -9999 -9999 -9999 -9999 -9999 -9999 -9999 -9999 -9999 -9999 -9999 -9999 -9999 -9999 -9999 -9999 -9999 -9999 -9999 -9999 -9999 -9999 -9999 -9999 -9999 -9999 -9999 -9999 -9999 -9999 -9999 -9999 -9999 -9999 -9999 -9999 -9999 -9999 -9999 -9999 -9999 -9999 -9999 -9999 -9999 -9999 -9999 -9999 -9999 -9999 -9999 -9999 -9999 -9999 -9999 -9999 -9999 -9999 -9999 -9999 -9999 -9999 -9999 -9999 -9999 -9999 -9999 -9999 -9999 -9999 -9999 -9999 -9999 -9999 -9999 -9999 -9999 -9999 -9999 -9999 -9999 -9999 -9999 -9999 -9999 -9999 -9999 -9999 -9999 -9999 -9999 -9999 -9999 -9999 -9999 -9999 -9999 -9999 -9999 -9999 3.64566E-1 3.59076E-1 3.66338E-1 4.69361E-1 4.98722E-1 4.88582E-1 4.82987E-1 4.80207E-1 4.87597E-1 4.77874E-1 4.78578E-1 4.89378E-1 5.05722E-1 5.03378E-1 4.98115E-1 5.14594E-1 4.95602E-1 5.11073E-1 5.33314E-1 5.24197E-1 4.72568E-1 3.97884E-1 4.09098E-1 4.52265E-1 5.41359E-1 5.74975E-1 6.50352E-1 7.04063E-1 7.06099E-1 6.87759E-1 7.23799E-1 6.60533E-1 6.26052E-1 5.52944E-1 5.27218E-1 5.87877E-1 5.66363E-1 6.26896E-1 6.64726E-1 6.60944E-1 6.39573E-1 6.75563E-1 5.37783E-1 6.49578E-1 7.14585E-1 6.90772E-1 6.01771E-1 4.71552E-1 3.9265E-1 3.56677E-1 4.24366E-1 4.68061E-1 4.31834E-1 4.10501E-1 5.21819E-1 7.12588E-1 5.72046E-1 6.29879E-1 4.91322E-1 3.70099E-1 2.62755E-1 1.99671E-1 1.89048E-1 1.79848E-1 1.45963E-1 1.2496E-1 1.44464E-1 1.92199E-1 2.33921E-1 2.68105E-1 2.83549E-1 3.55823E-1 5.35541E-1 6.43993E-1 6.43806E-1 6.12714E-1 5.82844E-1 5.95156E-1 5.76598E-1 5.96889E-1 5.65255E-1 4.90639E-1 4.44408E-1 3.60334E-1 2.83247E-1 2.5368E-1 2.70077E-1 3.15393E-1 2.60741E-1 2.19454E-1 1.40906E-1 1.30576E-1 1.60312E-1 2.2148E-1 2.30453E-1 2.14729E-1 2.33962E-1 2.7952E-1 3.64739E-1 4.11288E-1 4.27496E-1 4.13261E-1 4.05886E-1 3.95977E-1 3.90413E-1 3.94993E-1 3.91996E-1 3.89861E-1 3.84328E-1 3.73773E-1 3.73649E-1 -9999 -9999 -9999 -9999 -9999 -9999 -9999 -9999 -9999 -9999 -9999 -9999 -9999 -9999 -9999 -9999 -9999 -9999 -9999 -9999 -9999 -9999
-9999 -9999 -9999 -9999 -9999 -9999 -9999 -9999 -9999 -9999 -9999 -9999 -9999 -9999 -9999 -9999 -9999 -9999 -9999 -9999 -9999 -9999 -9999 -9999 -9999 -9999 -9999 -9999 -9999 -9999 -9999 -9999 -9999 -9999 -9999 -9999 -9999 -9999 -9999 -9999 -9999 -9999 -9999 -9999 -9999 -9999 -9999 -9999 -9999 -9999 -9999 -9999 -9999 -9999 -9999 -9999 -9999 -9999 -9999 -9999 -9999 -9999 -9999 -9999 -9999 -9999 -9999 -9999 -9999 -9999 -9999 -9999 -9999 -9999 -9999 -9999 -9999 -9999 -9999 -9999 -9999 -9999 -9999 -9999 -9999 -9999 -9999 -9999 -9999 -9999 -9999 -9999 -9999 -9999 -9999 -9999 -9999 -9999 -9999 -9999 -9999 -9999 -9999 -9999 -9999 -9999 -9999 -9999 -9999 -9999 -9999 -9999 -9999 -9999 -9999 -9999 -9999 -9999 -9999 -9999 -9999 -9999 -9999 -9999 -9999 -9999 -9999 -9999 -9999 3.75961E-1 3.65156E-1 3.5888E-1 3.54399E-1 3.60837E-1 4.20119E-1 4.8223E-1 4.96559E-1 5.1114E-1 5.04963E-1 5.05837E-1 5.15128E-1 4.76848E-1 4.60946E-1 4.53825E-1 4.64784E-1 5.11777E-1 5.38134E-1 5.31981E-1 5.17346E-1 5.5592E-1 5.31095E-1 5.23467E-1 4.70367E-1 4.11767E-1 4.09603E-1 5.08698E-1 5.94366E-1 7.36322E-1 7.42318E-1 7.28769E-1 7.11872E-1 7.05279E-1 7.36158E-1 6.30517E-1 5.33081E-1 5.68418E-1 6.29827E-1 6.06065E-1 6.6777E-1 6.613E-1 6.76598E-1 6.69683E-1 5.20046E-1 5.90793E-1 7.25706E-1 6.60714E-1 6.14631E-1 5.54209E-1 4.26716E-1 3.28845E-1 2.94726E-1 3.30007E-1 3.60271E-1 3.94455E-1 4.92369E-1 6.67442E-1 5.7017E-1 7.09763E-1 6.59819E-1 3.94238E-1 2.85069E-1 2.09246E-1 1.31391E-1 9.80374E-2 9.06549E-2 8.98959E-2 1.20709E-1 1.82771E-1 2.42068E-1 2.42734E-1 2.18746E-1 2.00105E-1 2.63597E-1 4.17076E-1 6.15491E-1 6.076E-1 4.42402E-1 4.23891E-1 5.06366E-1 5.22469E-1 5.5768E-1 6.65326E-1 6.15019E-1 5.64814E-1 5.13626E-1 4.44999E-1 4.11196E-1 4.1796E-1 4.30671E-1 3.7202E-1 3.31814E-1 2.16818E-1 1.87533E-1 2.12405E-1 3.12925E-1 3.6372E-1 3.28268E-1 2.60156E-1 2.50801E-1 3.35367E-1 3.86522E-1 4.06447E-1 4.14566E-1 4.01137E-1 3.83605E-1 3.79795E-1 3.84878E-1 3.91996E-1 3.89434E-1 3.83479E-1 3.75034E-1 3.68331E-1 -9999 -9999 -9999 -9999 -9999 -9999 -9999 -9999 -9999 -9999 -9999 -9999 -9999 -9999 -9999 -9999 -9999 -9999 -9999 -9999 -9999 -9999
-9999 -9999 -9999 -9999 -9999 -9999 -9999 -9999 -9999 -9999 -9999 -9999 -9999 -9999 -9999 -9999 -9999 -9999 -9999 -9999 -9999 -9999 -9999 -9999 -9999 -9999 -9999 -9999 -9999 -9999 -9999 -9999 -9999 -9999 -9999 -9999 -9999 -9999 -9999 -9999 -9999 -9999 -9999 -9999 -9999 -9999 -9999 -9999 -9999 -9999 -9999 -9999 -9999 -9999 -9999 -9999 -9999 -9999 -9999 -9999 -9999 -9999 -9999 -9999 -9999 -9999 -9999 -9999 -9999 -9999 -9999 -9999 -9999 -9999 -9999 -9999 -9999 -9999 -9999 -9999 -9999 -9999 -9999 -9999 -9999 -9999 -9999 -9999 -9999 -9999 -9999 -9999 -9999 -9999 -9999 -9999 -9999 -9999 -9999 -9999 -9999 -9999 -9999 -9999 -9999 -9999 -9999 -9999 -9999 -9999 -9999 -9999 -9999 -9999 -9999 -9999 -9999 -9999 -9999 -9999 -9999 -9999 -9999 -9999 -9999 -9999 -9999 -9999 -9999 3.64369E-1 3.59467E-1 3.53041E-1 3.50137E-1 3.73485E-1 4.06021E-1 4.33676E-1 4.54457E-1 4.82201E-1 4.9501E-1 5.06089E-1 4.88534E-1 4.94499E-1 4.95774E-1 4.67698E-1 4.30342E-1 4.69817E-1 5.29479E-1 5.36346E-1 5.32756E-1 5.76793E-1 5.77661E-1 5.51305E-1 5.41521E-1 4.47209E-1 4.02049E-1 4.55517E-1 6.28083E-1 6.91065E-1 6.52472E-1 7.15147E-1 7.20024E-1 6.90994E-1 7.20024E-1 5.87696E-1 5.37353E-1 5.87652E-1 5.65903E-1 6.40811E-1 6.98003E-1 6.50862E-1 5.26368E-1 6.7223E-1 7.33541E-1 6.82671E-1 6.72566E-1 6.09993E-1 5.99098E-1 5.5768E-1 4.78338E-1 3.27705E-1 2.48115E-1 2.75713E-1 3.293E-1 3.91868E-1 4.77051E-1 6.77846E-1 6.31369E-1 7.1808E-1 6.39555E-1 5.03145E-1 4.22288E-1 3.26419E-1 2.01716E-1 1.55617E-1 1.32169E-1 9.57299E-2 1.22741E-1 1.77372E-1 2.03966E-1 1.64839E-1 1.46465E-1 1.69615E-1 2.60348E-1 4.41153E-1 5.92519E-1 4.60221E-1 2.75022E-1 2.28817E-1 2.90296E-1 3.23817E-1 4.03481E-1 4.98294E-1 6.31558E-1 5.73566E-1 4.68956E-1 4.26159E-1 4.46604E-1 4.69757E-1 4.71454E-1 4.15729E-1 3.05074E-1 2.32517E-1 2.20684E-1 2.58E-1 3.65217E-1 4.93686E-1 5.06269E-1 4.0756E-1 3.92559E-1 3.7007E-1 4.00403E-1 4.14695E-1 4.05582E-1 3.95119E-1 3.81486E-1 3.7895E-1 3.86153E-1 3.90413E-1 3.91996E-1 3.85602E-1 3.77138E-1 3.67914E-1 -9999 -9999 -9999 -9999 -9999 -9999 -9999 -9999 -9999 -9999 -9999 -9999 -9999 -9999 -9999 -9999 -9999 -9999 -9999 -9999 -9999 -9999
-9999 -9999 -9999 -9999 -9999 -9999 -9999 -9999 -9999 -9999 -9999 -9999 -9999 -9999 -9999 -9999 -9999 -9999 -9999 -9999 -9999 -9999 -9999 -9999 -9999 -9999 -9999 -9999 -9999 -9999 -9999 -9999 -9999 -9999 -9999 -9999 -9999 -9999 -9999 -9999 -9999 -9999 -9999 -9999 -9999 -9999 -9999 -9999 -9999 -9999 -9999 -9999 -9999 -9999 -9999 -9999 -9999 -9999 -9999 -9999 -9999 -9999 -9999 -9999 -9999 -9999 -9999 -9999 -9999 -9999 -9999 -9999 -9999 -9999 -9999 -9999 -9999 -9999 -9999 -9999 -9999 -9999 -9999 -9999 -9999 -9999 -9999 -9999 -9999 -9999 -9999 -9999 -9999 -9999 -9999 -9999 -9999 -9999 -9999 -9999 -9999 -9999 -9999 -9999 -9999 -9999 -9999 -9999 -9999 -9999 -9999 -9999 -9999 -9999 -9999 -9999 -9999 -9999 -9999 -9999 -9999 -9999 -9999 -9999 -9999 -9999 -9999 -9999 -9999 3.62797E-1 3.43009E-1 3.36722E-1 3.42545E-1 3.4638E-1 3.54887E-1 3.84215E-1 3.92168E-1 4.27684E-1 4.51635E-1 4.73009E-1 4.93024E-1 4.76848E-1 4.97887E-1 4.93574E-1 4.85413E-1 4.52219E-1 4.72018E-1 5.30543E-1 5.58429E-1 5.50425E-1 5.53259E-1 5.8998E-1 5.71211E-1 5.32128E-1 4.14475E-1 4.04204E-1 4.9543E-1 6.26418E-1 6.58822E-1 6.70427E-1 6.28962E-1 7.01805E-1 6.53975E-1 5.64456E-1 5.6242E-1 6.23087E-1 6.20487E-1 7.15559E-1 6.67804E-1 7.17432E-1 7.0441E-1 6.76568E-1 6.5462E-1 6.56635E-1 6.53954E-1 6.62683E-1 6.46106E-1 5.82191E-1 4.34853E-1 2.89305E-1 2.30472E-1 3.04627E-1 3.95864E-1 4.72016E-1 4.6014E-1 7.0527E-1 6.74566E-1 7.00085E-1 6.88855E-1 6.65856E-1 6.68823E-1 5.8412E-1 4.23266E-1 3.32042E-1 2.31172E-1 1.2302E-1 1.21179E-1 1.43529E-1 1.41328E-1 1.31088E-1 1.64648E-1 2.55008E-1 4.02919E-1 5.28032E-1 4.64866E-1 3.06433E-1 1.62028E-1 1.21524E-1 1.51767E-1 1.81597E-1 2.18814E-1 3.07009E-1 4.18893E-1 3.83375E-1 2.39278E-1 1.75662E-1 2.04929E-1 3.54327E-1 3.82285E-1 3.69899E-1 2.07227E-1 1.47005E-1 1.37058E-1 1.57289E-1 2.61922E-1 3.86738E-1 4.57661E-1 4.67206E-1 4.39267E-1 4.26497E-1 4.21678E-1 4.1513E-1 4.06014E-1 4.01137E-1 3.94691E-1 3.94691E-1 4.00276E-1 4.00706E-1 4.00579E-1 3.91569E-1 3.81361E-1 3.69584E-1 -9999 -9999 -9999 -9999 -9999 -9999 -9999 -9999 -9999 -9999 -9999 -9999 -9999 -9999 -9999 -9999 -9999 -9999 -9999 -9999 -9999 -9999
-9999 -9999 -9999 -9999 -9999 -9999 -9999 -9999 -9999 -9999 -9999 -9999 -9999 -9999 -9999 -9999 -9999 -9999 -9999 -9999 -9999 -9999 -9999 -9999 -9999 -9999 -9999 -9999 -9999 -9999 -9999 -9999 -9999 -9999 -9999 -9999 -9999 -9999 -9999 -9999 -9999 -9999 -9999 -9999 -9999 -9999 -9999 -9999 -9999 -9999 -9999 -9999 -9999 -9999 -9999 -9999 -9999 -9999 -9999 -9999 -9999 -9999 -9999 -9999 -9999 -9999 -9999 -9999 -9999 -9999 -9999 -9999 -9999 -9999 -9999 -9999 -9999 -9999 -9999 -9999 -9999 -9999 -9999 -9999 -9999 -9999 -9999 -9999 -9999 -9999 -9999 -9999 -9999 -9999 -9999 -9999 -9999 -9999 -9999 -9999 -9999 -9999 -9999 -9999 -9999 -9999 -9999 -9999 -9999 -9999 -9999 -9999 -9999 -9999 -9999 -9999 -9999 -9999 -9999 -9999 -9999 -9999 -9999 -9999 -9999 -9999 -9999 -9999 3.66535E-1 3.65572E-1 3.99684E-1 3.78489E-1 3.52364E-1 3.46572E-1 3.66855E-1 3.70809E-1 3.71601E-1 3.6597E-1 3.76275E-1 3.84702E-1 3.88936E-1 4.27079E-1 5.00865E-1 4.93819E-1 5.14185E-1 5.14069E-1 5.05822E-1 5.36004E-1 5.25776E-1 5.36891E-1 5.45532E-1 5.51611E-1 5.47648E-1 5.39705E-1 4.94322E-1 4.1707E-1 4.19795E-1 4.73751E-1 5.49703E-1 5.84011E-1 6.50845E-1 7.1934E-1 6.01346E-1 5.52931E-1 6.02334E-1 6.6306E-1 6.57136E-1 7.06054E-1 7.19264E-1 6.83245E-1 6.67852E-1 6.65481E-1 6.57855E-1 6.7486E-1 6.93479E-1 6.75821E-1 6.3533E-1 5.9654E-1 3.8822E-1 2.3926E-1 2.2365E-1 2.94095E-1 3.51827E-1 4.07813E-1 4.77499E-1 6.897E-1 7.10076E-1 6.73177E-1 6.56292E-1 6.65763E-1 6.6667E-1 6.37455E-1 6.04335E-1 4.92186E-1 2.52363E-1 1.31372E-1 1.02783E-1 1.08391E-1 1.23757E-1 1.53919E-1 2.30144E-1 3.72056E-1 5.02413E-1 5.04433E-1 3.61125E-1 1.9575E-1 9.60253E-2 7.38223E-2 9.55032E-2 1.26917E-1 1.28242E-1 1.81083E-1 2.97713E-1 2.76562E-1 1.50303E-1 9.28294E-2 1.03701E-1 1.60014E-1 3.06193E-1 3.49436E-1 1.89749E-1 1.06331E-1 9.73238E-2 1.09054E-1 1.45442E-1 2.17793E-1 3.0993E-1 3.76068E-1 4.38325E-1 4.32651E-1 4.16873E-1 4.09913E-1 4.09913E-1 4.09913E-1 4.11522E-1 4.09785E-1 4.13261E-1 4.14131E-1 4.07618E-1 3.84095E-1 3.87304E-1 3.54443E-1 3.65415E-1 -9999 -9999 -9999 -9999 -9999 -9999 -9999 -9999 -9999 -9999 -9999 -9999 -9999 -9999 -9999 -9999 -9999 -9999 -9999 -9999 -9999
-9999 -9999 -9999 -9999 -9999 -9999 -9999 -9999 -9999 -9999 -9999 -9999 -9999 -9999 -9999 -9999 -9999 -9999 -9999 -9999 -9999 -9999 -9999 -9999 -9999 -9999 -9999 -9999 -9999 -9999 -9999 -9999 -9999 -9999 -9999 -9999 -9999 -9999 -9999 -9999 -9999 -9999 -9999 -9999 -9999 -9999 -9999 -9999 -9999 -9999 -9999 -9999 -9999 -9999 -9999 -9999 -9999 -9999 -9999 -9999 -9999 -9999 -9999 -9999 -9999 -9999 -9999 -9999 -9999 -9999 -9999 -9999 -9999 -9999 -9999 -9999 -9999 -9999 -9999 -9999 -9999 -9999 -9999 -9999 -9999 -9999 -9999 -9999 -9999 -9999 -9999 -9999 -9999 -9999 -9999 -9999 -9999 -9999 -9999 -9999 -9999 -9999 -9999 -9999 -9999 -9999 -9999 -9999 -9999 -9999 -9999 -9999 -9999 -9999 -9999 -9999 -9999 -9999 -9999 -9999 -9999 -9999 -9999 -9999 -9999 -9999 3.62601E-1 3.62994E-1 3.83793E-1 4.5875E-1 4.95368E-1 4.77756E-1 4.24376E-1 3.57808E-1 3.52557E-1 3.46478E-1 3.46093E-1 3.43982E-1 3.45325E-1 3.64198E-1 3.65576E-1 3.98955E-1 4.70367E-1 5.29716E-1 5.03116E-1 5.25288E-1 5.51728E-1 5.31618E-1 5.31503E-1 5.47815E-1 5.38241E-1 5.66929E-1 6.06368E-1 5.8631E-1 5.43779E-1 4.48846E-1 4.15437E-1 4.1707E-1 4.52705E-1 5.27168E-1 6.25553E-1 6.3043E-1 5.92077E-1 5.83703E-1 6.47232E-1 6.60458E-1 7.07455E-1 7.0702E-1 6.81184E-1 6.65433E-1 7.04988E-1 7.18544E-1 7.11731E-1 7.04204E-1 7.00728E-1 6.79271E-1 6.52196E-1 6.15508E-1 4.68933E-1 2.88348E-1 2.26018E-1 2.3253E-1 2.70767E-1 3.15447E-1 3.99148E-1 6.07175E-1 6.88155E-1 6.93783E-1 6.30714E-1 4.69938E-1 4.40832E-1 3.91163E-1 3.68387E-1 3.57973E-1 2.08409E-1 1.12342E-1 9.18945E-2 1.04993E-1 1.29759E-1 1.66554E-1 2.33452E-1 3.23295E-1 4.42365E-1 5.15345E-1 4.03805E-1 2.3805E-1 9.8515E-2 6.76097E-2 8.34955E-2 1.03257E-1 1.09724E-1 1.45217E-1 2.01815E-1 1.75409E-1 1.09226E-1 7.57729E-2 7.86102E-2 1.23051E-1 2.71628E-1 3.54756E-1 2.45262E-1 1.63738E-1 1.3219E-1 1.33212E-1 1.55592E-1 1.93494E-1 2.73071E-1 3.40455E-1 3.93904E-1 4.01823E-1 4.06014E-1 4.06014E-1 4.10782E-1 4.13389E-1 4.10347E-1 4.10653E-1 4.11956E-1 3.966E-1 3.92315E-1 4.0403E-1 3.90287E-1 3.75454E-1 3.64583E-1 -9999 -9999 -9999 -9999 -9999 -9999 -9999 -9999 -9999 -9999 -9999 -9999 -9999 -9999 -9999 -9999 -9999 -9999 -9999 -9999 -9999
-9999 -9999 -9999 -9999 -9999 -9999 -9999 -9999 -9999 -9999 -9999 -9999 -9999 -9999 -9999 -9999 -9999 -9999 -9999 -9999 -9999 -9999 -9999 -9999 -9999 -9999 -9999 -9999 -9999 -9999 -9999 -9999 -9999 -9999 -9999 -9999 -9999 -9999 -9999 -9999 -9999 -9999 -9999 -9999 -9999 -9999 -9999 -9999 -9999 -9999 -9999 -9999 -9999 -9999 -9999 -9999 -9999 -9999 -9999 -9999 -9999 -9999 -9999 -9999 -9999 -9999 -9999 -9999 -9999 -9999 -9999 -9999 -9999 -9999 -9999 -9999 -9999 -9999 -9999 -9999 -9999 -9999 -9999 -9999 -9999 -9999 -9999 -9999 -9999 -9999 -9999 -9999 -9999 -9999 -9999 -9999 -9999 -9999 -9999 -9999 -9999 -9999 -9999 -9999 -9999 -9999 -9999 -9999 -9999 -9999 -9999 -9999 -9999 -9999 -9999 -9999 -9999 -9999 -9999 -9999 -9999 -9999 -9999 -9999 -9999 -9999 3.41862E-1 3.43009E-1 3.98028E-1 4.79146E-1 4.93449E-1 4.92242E-1 4.7963E-1 4.3142E-1 4.07067E-1 4.04388E-1 4.05459E-1 3.95311E-1 3.86817E-1 3.80441E-1 4.10238E-1 4.30819E-1 4.93006E-1 5.42045E-1 5.38469E-1 5.40676E-1 5.07432E-1 5.32078E-1 5.25762E-1 5.26859E-1 5.5037E-1 5.38241E-1 6.05353E-1 5.80401E-1 5.71158E-1 5.25111E-1 4.64885E-1 4.51046E-1 4.58793E-1 4.85954E-1 5.34262E-1 5.85166E-1 6.05596E-1 6.07362E-1 6.59632E-1 7.36728E-1 7.11389E-1 6.72404E-1 6.58112E-1 7.15178E-1 7.26345E-1 6.91355E-1 6.78161E-1 6.60691E-1 6.66885E-1 6.9761E-1 6.75634E-1 6.42952E-1 6.46982E-1 4.71075E-1 3.00335E-1 2.53585E-1 2.96146E-1 3.61975E-1 4.77568E-1 6.63893E-1 7.04955E-1 6.83954E-1 6.20193E-1 4.61591E-1 3.97396E-1 2.79848E-1 1.96737E-1 2.1115E-1 1.99243E-1 1.28121E-1 1.02832E-1 9.7032E-2 1.02063E-1 1.253E-1 1.72603E-1 2.12729E-1 3.26772E-1 4.79453E-1 4.93071E-1 3.25556E-1 1.35641E-1 8.35015E-2 9.04985E-2 9.6414E-2 1.01109E-1 1.14224E-1 1.24738E-1 1.16669E-1 1.08823E-1 1.00943E-1 1.03049E-1 1.28054E-1 2.00086E-1 3.12302E-1 3.62956E-1 3.07315E-1 2.60674E-1 2.26352E-1 2.20604E-1 2.84174E-1 3.22569E-1 3.49945E-1 3.83674E-1 4.0207E-1 3.91947E-1 4.03853E-1 4.11216E-1 4.14259E-1 4.12085E-1 4.08918E-1 4.05022E-1 4.05022E-1 4.02431E-1 3.97265E-1 3.94136E-1 3.65602E-1 3.55264E-1 3.70002E-1 -9999 -9999 -9999 -9999 -9999 -9999 -9999 -9999 -9999 -9999 -9999 -9999 -9999 -9999 -9999 -9999 -9999 -9999 -9999 -9999
-9999 -9999 -9999 -9999 -9999 -9999 -9999 -9999 -9999 -9999 -9999 -9999 -9999 -9999 -9999 -9999 -9999 -9999 -9999 -9999 -9999 -9999 -9999 -9999 -9999 -9999 -9999 -9999 -9999 -9999 -9999 -9999 -9999 -9999 -9999 -9999 -9999 -9999 -9999 -9999 -9999 -9999 -9999 -9999 -9999 -9999 -9999 -9999 -9999 -9999 -9999 -9999 -9999 -9999 -9999 -9999 -9999 -9999 -9999 -9999 -9999 -9999 -9999 -9999 -9999 -9999 -9999 -9999 -9999 -9999 -9999 -9999 -9999 -9999 -9999 -9999 -9999 -9999 -9999 -9999 -9999 -9999 -9999 -9999 -9999 -9999 -9999 -9999 -9999 -9999 -9999 -9999 -9999 -9999 -9999 -9999 -9999 -9999 -9999 -9999 -9999 -9999 -9999 -9999 -9999 -9999 -9999 -9999 -9999 -9999 -9999 -9999 -9999 -9999 -9999 -9999 -9999 -9999 -9999 -9999 -9999 -9999 -9999 -9999 -9999 -9999 3.35775E-1 3.30025E-1 3.5547E-1 4.04446E-1 4.36307E-1 4.55919E-1 4.775E-1 4.64784E-1 4.60398E-1 4.74654E-1 4.75219E-1 4.744E-1 4.74061E-1 4.65235E-1 4.94629E-1 5.30661E-1 5.24804E-1 5.42168E-1 5.22672E-1 5.10351E-1 4.99116E-1 4.94156E-1 5.28739E-1 4.92107E-1 5.07115E-1 5.39074E-1 5.76629E-1 6.09652E-1 5.88474E-1 5.80999E-1 5.05851E-1 5.47428E-1 5.61554E-1 5.7808E-1 5.39502E-1 6.0482E-1 6.40501E-1 5.67254E-1 6.28172E-1 7.42484E-1 7.24114E-1 6.84904E-1 7.14891E-1 7.40129E-1 6.81962E-1 6.27076E-1 6.17902E-1 5.52579E-1 5.86446E-1 6.43768E-1 6.75661E-1 6.50378E-1 6.26234E-1 4.68838E-1 3.12221E-1 2.82702E-1 3.20558E-1 3.47147E-1 4.20145E-1 6.2432E-1 6.70988E-1 7.13785E-1 6.55143E-1 6.1182E-1 5.45364E-1 3.9515E-1 2.5469E-1 2.63631E-1 2.76078E-1 2.07892E-1 1.16597E-1 8.63241E-2 8.27095E-2 9.75426E-2 1.23054E-1 1.33486E-1 1.94165E-1 3.54405E-1 4.61253E-1 3.09312E-1 1.29296E-1 8.78995E-2 7.61179E-2 6.49728E-2 7.2163E-2 9.39804E-2 9.72826E-2 1.03627E-1 1.37335E-1 1.73139E-1 1.91362E-1 1.84507E-1 1.81877E-1 2.30935E-1 3.66891E-1 4.63325E-1 4.56949E-1 4.11032E-1 3.78363E-1 3.75019E-1 3.8223E-1 3.94159E-1 3.89203E-1 4.00776E-1 3.91093E-1 4.04285E-1 4.10347E-1 4.15566E-1 4.13824E-1 4.05149E-1 3.99845E-1 3.95977E-1 3.94262E-1 3.7661E-1 3.7986E-1 3.73123E-1 3.64355E-1 3.59384E-1 -9999 -9999 -9999 -9999 -9999 -9999 -9999 -9999 -9999 -9999 -9999 -9999 -9999 -9999 -9999 -9999 -9999 -9999 -9999 -9999
-9999 -9999 -9999 -9999 -9999 -9999 -9999 -9999 -9999 -9999 -9999 -9999 -9999 -9999 -9999 -9999 -9999 -9999 -9999 -9999 -9999 -9999 -9999 -9999 -9999 -9999 -9999 -9999 -9999 -9999 -9999 -9999 -9999 -9999 -9999 -9999 -9999 -9999 -9999 -9999 -9999 -9999 -9999 -9999 -9999 -9999 -9999 -9999 -9999 -9999 -9999 -9999 -9999 -9999 -9999 -9999 -9999 -9999 -9999 -9999 -9999 -9999 -9999 -9999 -9999 -9999 -9999 -9999 -9999 -9999 -9999 -9999 -9999 -9999 -9999 -9999 -9999 -9999 -9999 -9999 -9999 -9999 -9999 -9999 -9999 -9999 -9999 -9999 -9999 -9999 -9999 -9999 -9999 -9999 -9999 -9999 -9999 -9999 -9999 -9999 -9999 -9999 -9999 -9999 -9999 -9999 -9999 -9999 -9999 -9999 -9999 -9999 -9999 -9999 -9999 -9999 -9999 -9999 -9999 -9999 -9999 -9999 -9999 -9999 -9999 3.35585E-1 3.25348E-1 3.24789E-1 3.45228E-1 3.5217E-1 3.56638E-1 3.61286E-1 3.88936E-1 3.93715E-1 3.99043E-1 4.24842E-1 4.94617E-1 5.00416E-1 5.00169E-1 5.05181E-1 5.24076E-1 5.23467E-1 5.24349E-1 5.11161E-1 4.84777E-1 4.64898E-1 4.6269E-1 4.85457E-1 4.74921E-1 4.09563E-1 4.21977E-1 4.8156E-1 5.50795E-1 5.57917E-1 5.91991E-1 5.72885E-1 5.40089E-1 5.69872E-1 6.39468E-1 7.12263E-1 6.79548E-1 6.31347E-1 5.94939E-1 7.29788E-1 7.31863E-1 6.42176E-1 7.47753E-1 7.35495E-1 7.20804E-1 7.46874E-1 6.86854E-1 6.19501E-1 5.77599E-1 4.82589E-1 4.53584E-1 5.57685E-1 6.48435E-1 6.27274E-1 4.77557E-1 3.32582E-1 2.37034E-1 2.20415E-1 2.34832E-1 2.34536E-1 3.02055E-1 4.63643E-1 6.53532E-1 6.86803E-1 7.05596E-1 6.85807E-1 6.23467E-1 5.3504E-1 4.48276E-1 4.12333E-1 3.57072E-1 2.40935E-1 1.45844E-1 8.76871E-2 7.56246E-2 8.15678E-2 9.44217E-2 8.94229E-2 1.27751E-1 2.59523E-1 3.57288E-1 2.15374E-1 9.54805E-2 7.07937E-2 5.64311E-2 5.21632E-2 6.73374E-2 1.21587E-1 1.50976E-1 1.36424E-1 1.51255E-1 1.97999E-1 2.85576E-1 3.12801E-1 2.61277E-1 2.93257E-1 3.79406E-1 5.04378E-1 5.27542E-1 4.89811E-1 4.45185E-1 4.00729E-1 3.93857E-1 4.00602E-1 3.92192E-1 4.03364E-1 3.93659E-1 3.99669E-1 4.07313E-1 4.10347E-1 4.11216E-1 4.00834E-1 3.89686E-1 3.90413E-1 3.89133E-1 3.88281E-1 3.70732E-1 3.72703E-1 3.66434E-1 3.61037E-1 -9999 -9999 -9999 -9999 -9999 -9999 -9999 -9999 -9999 -9999 -9999 -9999 -9999 -9999 -9999 -9999 -9999 -9999 -9999 -9999
-9999 -9999 -9999 -9999 -9999 -9999 -9999 -9999 -9999 -9999 -9999 -9999 -9999 -9999 -9999 -9999 -9999 -9999 -9999 -9999 -9999 -9999 -9999 -9999 -9999 -9999 -9999 -9999 -9999 -9999 -9999 -9999 -9999 -9999 -9999 -9999 -9999 -9999 -9999 -9999 -9999 -9999 -9999 -9999 -9999 -9999 -9999 -9999 -9999 -9999 -9999 -9999 -9999 -9999 -9999 -9999 -9999 -9999 -9999 -9999 -9999 -9999 -9999 -9999 -9999 -9999 -9999 -9999 -9999 -9999 -9999 -9999 -9999 -9999 -9999 -9999 -9999 -9999 -9999 -9999 -9999 -9999 -9999 -9999 -9999 -9999 -9999 -9999 -9999 -9999 -9999 -9999 -9999 -9999 -9999 -9999 -9999 -9999 -9999 -9999 -9999 -9999 -9999 -9999 -9999 -9999 -9999 -9999 -9999 -9999 -9999 -9999 -9999 -9999 -9999 -9999 -9999 -9999 -9999 -9999 -9999 -9999 -9999 -9999 3.35585E-1 3.25721E-1 3.23487E-1 3.23115E-1 3.41781E-1 3.44268E-1 3.23953E-1 3.40732E-1 3.40732E-1 3.4016E-1 3.3997E-1 3.40639E-1 4.4117E-1 5.25771E-1 5.41923E-1 5.0506E-1 5.22979E-1 5.22551E-1 4.84025E-1 4.38445E-1 3.95704E-1 4.06362E-1 4.25837E-1 4.2034E-1 3.99329E-1 4.17615E-1 4.24161E-1 4.8768E-1 5.08058E-1 5.57437E-1 5.60314E-1 5.64662E-1 5.46437E-1 6.79038E-1 7.22495E-1 6.83835E-1 6.98913E-1 6.91806E-1 6.95806E-1 7.08748E-1 7.05438E-1 6.99938E-1 7.24743E-1 7.32799E-1 7.01486E-1 7.01034E-1 7.31782E-1 6.89638E-1 6.39679E-1 5.99391E-1 5.99722E-1 5.45644E-1 5.37098E-1 4.85294E-1 3.58709E-1 2.33147E-1 1.85875E-1 1.85909E-1 1.93889E-1 2.00926E-1 2.47097E-1 3.44887E-1 4.84298E-1 6.23288E-1 6.55769E-1 7.16481E-1 6.88877E-1 6.3613E-1 6.29292E-1 5.38814E-1 4.01141E-1 3.03225E-1 2.04995E-1 1.50676E-1 1.13897E-1 9.80794E-2 8.48335E-2 8.35731E-2 1.1496E-1 1.89788E-1 1.93809E-1 1.09946E-1 6.39274E-2 5.84148E-2 5.84552E-2 6.61497E-2 9.14198E-2 1.74777E-1 3.20729E-1 2.91528E-1 2.2437E-1 2.26191E-1 2.94808E-1 2.04484E-1 4.34378E-1 4.29976E-1 4.82864E-1 5.1368E-1 5.05478E-1 4.72768E-1 4.34137E-1 4.15729E-1 3.93429E-1 3.96E-1 3.9091E-1 4.00346E-1 4.08989E-1 3.94944E-1 3.9666E-1 4.04717E-1 4.04717E-1 3.97822E-1 3.90539E-1 3.9255E-1 3.89133E-1 3.85728E-1 3.65725E-1 3.67685E-1 3.64355E-1 3.59384E-1 -9999 -9999 -9999 -9999 -9999 -9999 -9999 -9999 -9999 -9999 -9999 -9999 -9999 -9999 -9999 -9999 -9999 -9999 -9999 -9999
-9999 -9999 -9999 -9999 -9999 -9999 -9999 -9999 -9999 -9999 -9999 -9999 -9999 -9999 -9999 -9999 -9999 -9999 -9999 -9999 -9999 -9999 -9999 -9999 -9999 -9999 -9999 -9999 -9999 -9999 -9999 -9999 -9999 -9999 -9999 -9999 -9999 -9999 -9999 -9999 -9999 -9999 -9999 -9999 -9999 -9999 -9999 -9999 -9999 -9999 -9999 -9999 -9999 -9999 -9999 -9999 -9999 -9999 -9999 -9999 -9999 -9999 -9999 -9999 -9999 -9999 -9999 -9999 -9999 -9999 -9999 -9999 -9999 -9999 -9999 -9999 -9999 -9999 -9999 -9999 -9999 -9999 -9999 -9999 -9999 -9999 -9999 -9999 -9999 -9999 -9999 -9999 -9999 -9999 -9999 -9999 -9999 -9999 -9999 -9999 -9999 -9999 -9999 -9999 -9999 -9999 -9999 -9999 -9999 -9999 -9999 -9999 -9999 -9999 -9999 -9999 -9999 -9999 -9999 -9999 -9999 -9999 -9999 3.28524E-1 3.26094E-1 3.23859E-1 3.22558E-1 3.22744E-1 3.18399E-1 3.19137E-1 3.19875E-1 3.19691E-1 3.34466E-1 3.31825E-1 3.23131E-1 3.25177E-1 3.57249E-1 5.01042E-1 4.97557E-1 4.93054E-1 5.28601E-1 5.30231E-1 4.51049E-1 4.23709E-1 4.1773E-1 3.78164E-1 3.67678E-1 3.77638E-1 4.24201E-1 5.08777E-1 5.22594E-1 5.89159E-1 5.73124E-1 6.21624E-1 7.17238E-1 7.22613E-1 6.04144E-1 6.91991E-1 6.82006E-1 6.94323E-1 7.17669E-1 7.16348E-1 6.86552E-1 7.07451E-1 7.12328E-1 6.97565E-1 7.03577E-1 6.77273E-1 6.72468E-1 6.98458E-1 7.30584E-1 7.09336E-1 6.6173E-1 6.48981E-1 6.48171E-1 5.91826E-1 5.33372E-1 4.33612E-1 3.22146E-1 2.55374E-1 2.29967E-1 2.53613E-1 2.91593E-1 3.08501E-1 3.13521E-1 3.20395E-1 4.01616E-1 4.99986E-1 6.20271E-1 6.95241E-1 6.66855E-1 6.26708E-1 6.00134E-1 5.8361E-1 4.89987E-1 4.45006E-1 3.33067E-1 2.89444E-1 2.30955E-1 1.5472E-1 9.47737E-2 8.31287E-2 9.78326E-2 1.0644E-1 8.37534E-2 5.75445E-2 5.13016E-2 5.84099E-2 7.62067E-2 1.10398E-1 1.34165E-1 1.7742E-1 3.35439E-1 3.06194E-1 3.18912E-1 2.41735E-1 3.71956E-1 4.34964E-1 5.19138E-1 5.32717E-1 5.17829E-1 4.87793E-1 4.56837E-1 4.35874E-1 4.17037E-1 4.12682E-1 3.96858E-1 3.99438E-1 3.93904E-1 4.01207E-1 4.05092E-1 3.88107E-1 3.88533E-1 3.95675E-1 3.96533E-1 3.90967E-1 3.89686E-1 3.91821E-1 3.97265E-1 3.92978E-1 3.84878E-1 3.64477E-1 3.66018E-1 3.56498E-1 -9999 -9999 -9999 -9999 -9999 -9999 -9999 -9999 -9999 -9999 -9999 -9999 -9999 -9999 -9999 -9999 -9999 -9999 -9999 -9999
-9999 -9999 -9999 -9999 -9999 -9999 -9999 -9999 -9999 -9999 -9999 -9999 -9999 -9999 -9999 -9999 -9999 -9999 -9999 -9999 -9999 -9999 -9999 -9999 -9999 -9999 -9999 -9999 -9999 -9999 -9999 -9999 -9999 -9999 -9999 -9999 -9999 -9999 -9999 -9999 -9999 -9999 -9999 -9999 -9999 -9999 -9999 -9999 -9999 -9999 -9999 -9999 -9999 -9999 -9999 -9999 -9999 -9999 -9999 -9999 -9999 -9999 -9999 -9999 -9999 -9999 -9999 -9999 -9999 -9999 -9999 -9999 -9999 -9999 -9999 -9999 -9999 -9999 -9999 -9999 -9999 -9999 -9999 -9999 -9999 -9999 -9999 -9999 -9999 -9999 -9999 -9999 -9999 -9999 -9999 -9999 -9999 -9999 -9999 -9999 -9999 -9999 -9999 -9999 -9999 -9999 -9999 -9999 -9999 -9999 -9999 -9999 -9999 -9999 -9999 -9999 -9999 -9999 -9999 -9999 -9999 -9999 3.28337E-1 3.26094E-1 3.23301E-1 3.21261E-1 3.20521E-1 3.14725E-1 3.15825E-1 3.16743E-1 3.17295E-1 3.18399E-1 3.12989E-1 3.11895E-1 3.11895E-1 3.29102E-1 3.32674E-1 3.7124E-1 3.48235E-1 3.56462E-1 4.64346E-1 4.49403E-1 4.02125E-1 4.28067E-1 4.62622E-1 4.54353E-1 4.29102E-1 5.03643E-1 5.85954E-1 6.04799E-1 6.02083E-1 6.21068E-1 7.1157E-1 7.06073E-1 6.79734E-1 7.22107E-1 6.7471E-1 7.01303E-1 6.96283E-1 7.02632E-1 6.97772E-1 6.79666E-1 6.36933E-1 6.09278E-1 5.86442E-1 6.45967E-1 6.60939E-1 6.45241E-1 6.85672E-1 7.14407E-1 6.90836E-1 6.75862E-1 6.96933E-1 6.94003E-1 6.79317E-1 6.27697E-1 5.9595E-1 5.02585E-1 3.72612E-1 3.60865E-1 3.83703E-1 3.66073E-1 4.51783E-1 4.89345E-1 5.50982E-1 5.26458E-1 6.11591E-1 6.55268E-1 6.54775E-1 7.06198E-1 6.8446E-1 6.49235E-1 6.57302E-1 6.29495E-1 6.21498E-1 5.82396E-1 4.8524E-1 4.35964E-1 3.05937E-1 1.52297E-1 9.23704E-2 7.33345E-2 7.05015E-2 6.58586E-2 5.67345E-2 5.72165E-2 6.46789E-2 7.69274E-2 1.17112E-1 2.47893E-1 3.0651E-1 2.2623E-1 2.30632E-1 2.91965E-1 2.54997E-1 4.36858E-1 4.71124E-1 5.03294E-1 5.35086E-1 5.27355E-1 4.95863E-1 4.59626E-1 4.3777E-1 4.25449E-1 4.2053E-1 4.22279E-1 4.03317E-1 4.05477E-1 3.92318E-1 3.99055E-1 3.97335E-1 3.92192E-1 3.89629E-1 3.76248E-1 3.85003E-1 3.8373E-1 3.85428E-1 3.93961E-1 3.89325E-1 3.88047E-1 3.79985E-1 3.74506E-1 3.70609E-1 3.51984E-1 -9999 -9999 -9999 -9999 -9999 -9999 -9999 -9999 -9999 -9999 -9999 -9999 -9999 -9999 -9999 -9999 -9999 -9999 -9999 -9999
-9999 -9999 -9999 -9999 -9999 -9999 -9999 -9999 -9999 -9999 -9999 -9999 -9999 -9999 -9999 -9999 -9999 -9999 -9999 -9999 -9999 -9999 -9999 -9999 -9999 -9999 -9999 -9999 -9999 -9999 -9999 -9999 -9999 -9999 -9999 -9999 -9999 -9999 -9999 -9999 -9999 -9999 -9999 -9999 -9999 -9999 -9999 -9999 -9999 -9999 -9999 -9999 -9999 -9999 -9999 -9999 -9999 -9999 -9999 -9999 -9999 -9999 -9999 -9999 -9999 -9999 -9999 -9999 -9999 -9999 -9999 -9999 -9999 -9999 -9999 -9999 -9999 -9999 -9999 -9999 -9999 -9999 -9999 -9999 -9999 -9999 -9999 -9999 -9999 -9999 -9999 -9999 -9999 -9999 -9999 -9999 -9999 -9999 -9999 -9999 -9999 -9999 -9999 -9999 -9999 -9999 -9999 -9999 -9999 -9999 -9999 -9999 -9999 -9999 -9999 -9999 -9999 -9999 3.38051E-1 3.39192E-1 3.39763E-1 3.33413E-1 3.33224E-1 3.31152E-1 3.26467E-1 3.21076E-1 3.13445E-1 3.12897E-1 3.14176E-1 3.16192E-1 3.22096E-1 3.24606E-1 3.54571E-1 3.5662E-1 3.77812E-1 4.35222E-1 4.17799E-1 3.78295E-1 3.69267E-1 3.47657E-1 4.07981E-1 4.11767E-1 3.80801E-1 4.46095E-1 4.91308E-1 4.97367E-1 5.33595E-1 6.28416E-1 6.4328E-1 5.94838E-1 5.97553E-1 6.41002E-1 6.55495E-1 7.00504E-1 6.77573E-1 7.0208E-1 6.57851E-1 6.6236E-1 6.63444E-1 7.30414E-1 6.679E-1 6.4472E-1 5.53382E-1 4.91858E-1 4.91235E-1 6.17798E-1 6.71958E-1 6.76355E-1 7.06603E-1 6.86732E-1 6.55658E-1 6.59225E-1 6.67409E-1 6.56769E-1 6.77734E-1 6.46984E-1 6.1806E-1 5.45656E-1 4.67692E-1 5.36539E-1 5.47382E-1 4.77531E-1 5.89713E-1 6.28827E-1 6.52301E-1 6.5958E-1 6.66599E-1 6.82283E-1 6.90028E-1 6.5152E-1 6.27955E-1 6.57123E-1 6.70868E-1 6.0756E-1 5.76973E-1 4.71761E-1 4.98215E-1 3.95262E-1 2.5531E-1 1.67032E-1 9.89049E-2 7.92257E-2 7.92286E-2 7.4677E-2 7.44839E-2 1.16599E-1 1.3496E-1 9.67567E-2 1.40841E-1 2.41846E-1 3.74882E-1 3.11859E-1 2.95143E-1 3.12141E-1 4.11452E-1 4.89679E-1 5.23905E-1 5.19123E-1 5.01642E-1 4.86128E-1 4.58416E-1 4.43191E-1 4.31599E-1 4.2282E-1 4.22279E-1 4.23155E-1 3.89156E-1 3.79395E-1 3.69899E-1 3.76613E-1 3.77331E-1 3.71031E-1 3.69776E-1 3.76068E-1 3.73182E-1 3.82035E-1 3.90113E-1 4.00403E-1 3.92014E-1 3.99608E-1 3.94884E-1 3.90179E-1 3.71989E-1 3.64999E-1 -9999 -9999 -9999 -9999 -9999 -9999 -9999 -9999 -9999 -9999 -9999 -9999 -9999 -9999 -9999 -9999 -9999 -9999 -9999 -9999
-9999 -9999 -9999 -9999 -9999 -9999 -9999 -9999 -9999 -9999 -9999 -9999 -9999 -9999 -9999 -9999 -9999 -9999 -9999 -9999 -9999 -9999 -9999 -9999 -9999 -9999 -9999 -9999 -9999 -9999 -9999 -9999 -9999 -9999 -9999 -9999 -9999 -9999 -9999 -9999 -9999 -9999 -9999 -9999 -9999 -9999 -9999 -9999 -9999 -9999 -9999 -9999 -9999 -9999 -9999 -9999 -9999 -9999 -9999 -9999 -9999 -9999 -9999 -9999 -9999 -9999 -9999 -9999 -9999 -9999 -9999 -9999 -9999 -9999 -9999 -9999 -9999 -9999 -9999 -9999 -9999 -9999 -9999 -9999 -9999 -9999 -9999 -9999 -9999 -9999 -9999 -9999 -9999 -9999 -9999 -9999 -9999 -9999 -9999 -9999 -9999 -9999 -9999 -9999 -9999 -9999 -9999 -9999 -9999 -9999 -9999 -9999 -9999 -9999 -9999 -9999 3.35207E-1 3.37481E-1 3.58295E-1 3.56054E-1 3.57808E-1 3.58784E-1 3.68054E-1 3.88451E-1 3.33509E-1 3.26002E-1 3.2154E-1 3.18031E-1 3.14908E-1 3.17847E-1 3.38734E-1 3.96322E-1 4.77521E-1 4.79172E-1 4.50456E-1 4.90215E-1 5.24706E-1 5.28601E-1 4.80361E-1 4.13419E-1 4.32433E-1 4.19854E-1 4.09023E-1 4.42757E-1 5.24426E-1 5.82627E-1 5.27449E-1 5.63852E-1 5.75264E-1 6.55689E-1 6.72315E-1 7.21418E-1 7.1521E-1 7.15149E-1 6.63091E-1 7.05351E-1 6.92149E-1 6.94388E-1 5.97737E-1 7.34572E-1 6.83188E-1 6.32199E-1 6.21265E-1 5.30759E-1 5.10165E-1 5.53069E-1 6.38544E-1 6.31621E-1 6.91612E-1 6.68253E-1 6.12716E-1 6.16219E-1 5.92793E-1 5.96916E-1 6.12728E-1 6.0737E-1 5.26235E-1 5.07037E-1 6.05757E-1 6.29453E-1 6.26763E-1 6.01556E-1 6.30738E-1 6.67418E-1 6.55355E-1 6.30389E-1 6.68389E-1 5.76697E-1 5.43186E-1 4.84504E-1 4.93398E-1 6.17407E-1 6.51922E-1 6.03366E-1 4.21218E-1 3.61896E-1 3.53053E-1 2.99233E-1 2.59499E-1 2.41002E-1 1.84295E-1 1.61232E-1 1.65285E-1 1.62438E-1 1.67254E-1 2.21827E-1 2.07237E-1 1.16955E-1 1.27933E-1 1.72633E-1 2.4567E-1 3.5398E-1 4.08774E-1 4.34692E-1 5.0921E-1 5.46946E-1 5.10758E-1 4.66413E-1 4.46686E-1 4.26831E-1 4.16506E-1 4.08991E-1 3.89205E-1 3.74808E-1 3.8952E-1 3.85163E-1 3.57921E-1 3.33687E-1 3.31767E-1 3.56456E-1 3.7128E-1 3.68353E-1 3.51988E-1 3.63942E-1 3.66616E-1 3.90113E-1 4.02558E-1 3.95439E-1 4.02752E-1 4.09113E-1 4.08246E-1 4.04784E-1 3.821E-1 3.6708E-1 3.34997E-1 -9999 -9999 -9999 -9999 -9999 -9999 -9999 -9999 -9999 -9999 -9999 -9999 -9999 -9999 -9999 -9999 -9999 -9999 -9999
-9999 -9999 -9999 -9999 -9999 -9999 -9999 -9999 -9999 -9999 -9999 -9999 -9999 -9999 -9999 -9999 -9999 -9999 -9999 -9999 -9999 -9999 -9999 -9999 -9999 -9999 -9999 -9999 -9999 -9999 -9999 -9999 -9999 -9999 -9999 -9999 -9999 -9999 -9999 -9999 -9999 -9999 -9999 -9999 -9999 -9999 -9999 -9999 -9999 -9999 -9999 -9999 -9999 -9999 -9999 -9999 -9999 -9999 -9999 -9999 -9999 -9999 -9999 -9999 -9999 -9999 -9999 -9999 -9999 -9999 -9999 -9999 -9999 -9999 -9999 -9999 -9999 -9999 -9999 -9999 -9999 -9999 -9999 -9999 -9999 -9999 -9999 -9999 -9999 -9999 -9999 -9999 -9999 -9999 -9999 -9999 -9999 -9999 -9999 -9999 -9999 -9999 -9999 -9999 -9999 -9999 -9999 -9999 -9999 -9999 -9999 -9999 -9999 -9999 -9999 3.31998E-1 3.33506E-1 3.53429E-1 3.52364E-1 3.60808E-1 3.75348E-1 3.85847E-1 4.14117E-1 4.15128E-1 3.84736E-1 3.75299E-1 3.62834E-1 3.48018E-1 3.15368E-1 3.11348E-1 3.35887E-1 3.91539E-1 4.56474E-1 4.91822E-1 4.84575E-1 4.85182E-1 5.15709E-1 5.18912E-1 4.89288E-1 5.18522E-1 4.88552E-1 4.7476E-1 4.67587E-1 5.43992E-1 5.7369E-1 6.0733E-1 5.72286E-1 5.98944E-1 6.98272E-1 7.07826E-1 7.1201E-1 6.89795E-1 7.22104E-1 7.20437E-1 6.79766E-1 7.00774E-1 7.04602E-1 7.20392E-1 7.1803E-1 6.37194E-1 7.30786E-1 6.9708E-1 6.59397E-1 6.21248E-1 5.55043E-1 4.92566E-1 5.25395E-1 6.3629E-1 6.79542E-1 6.21165E-1 5.68839E-1 5.09539E-1 4.48167E-1 4.18345E-1 4.23008E-1 3.96339E-1 3.72256E-1 4.62821E-1 6.4328E-1 6.31822E-1 6.54137E-1 6.66119E-1 6.64138E-1 6.4823E-1 5.94795E-1 4.56875E-1 4.71089E-1 4.09472E-1 3.3438E-1 2.88376E-1 3.18824E-1 4.92807E-1 6.60658E-1 6.01937E-1 4.96313E-1 4.339E-1 3.90062E-1 3.48409E-1 3.38994E-1 3.48175E-1 3.20799E-1 2.87071E-1 2.74335E-1 2.74675E-1 3.06573E-1 3.72437E-1 2.65754E-1 1.4715E-1 1.62925E-1 1.98028E-1 2.17198E-1 2.98311E-1 4.31378E-1 5.46244E-1 5.80779E-1 5.53761E-1 4.69337E-1 4.08022E-1 3.85192E-1 3.65282E-1 3.26234E-1 3.24409E-1 2.97283E-1 2.70221E-1 3.05951E-1 3.06215E-1 2.68096E-1 2.56641E-1 2.95539E-1 3.39615E-1 3.62493E-1 3.45305E-1 3.42876E-1 3.5117E-1 3.72047E-1 4.01264E-1 4.16001E-1 4.24743E-1 4.11411E-1 4.10109E-1 4.13456E-1 4.12152E-1 3.93171E-1 3.55797E-1 3.56313E-1 -9999 -9999 -9999 -9999 -9999 -9999 -9999 -9999 -9999 -9999 -9999 -9999 -9999 -9999 -9999 -9999 -9999 -9999 -9999
-9999 -9999 -9999 -9999 -9999 -9999 -9999 -9999 -9999 -9999 -9999 -9999 -9999 -9999 -9999 -9999 -9999 -9999 -9999 -9999 -9999 -9999 -9999 -9999 -9999 -9999 -9999 -9999 -9999 -9999 -9999 -9999 -9999 -9999 -9999 -9999 -9999 -9999 -9999 -9999 -9999 -9999 -9999 -9999 -9999 -9999 -9999 -9999 -9999 -9999 -9999 -9999 -9999 -9999 -9999 -9999 -9999 -9999 -9999 -9999 -9999 -9999 -9999 -9999 -9999 -9999 -9999 -9999 -9999 -9999 -9999 -9999 -9999 -9999 -9999 -9999 -9999 -9999 -9999 -9999 -9999 -9999 -9999 -9999 -9999 -9999 -9999 -9999 -9999 -9999 -9999 -9999 -9999 -9999 -9999 -9999 -9999 -9999 -9999 -9999 -9999 -9999 -9999 -9999 -9999 -9999 -9999 -9999 -9999 -9999 -9999 -9999 -9999 -9999 3.30305E-1 3.30117E-1 3.30869E-1 3.42545E-1 3.46765E-1 3.5547E-1 3.77965E-1 4.18971E-1 4.19979E-1 3.99547E-1 4.22679E-1 4.28088E-1 4.18361E-1 3.873E-1 3.36455E-1 3.09894E-1 3.29102E-1 3.60613E-1 4.17198E-1 4.58736E-1 4.6918E-1 5.10467E-1 5.44752E-1 5.05898E-1 4.77331E-1 4.81382E-1 4.70346E-1 5.06561E-1 5.44645E-1 5.49157E-1 6.79015E-1 7.27577E-1 6.92612E-1 6.78276E-1 7.1184E-1 7.04975E-1 6.69284E-1 6.80054E-1 7.08839E-1 6.94946E-1 6.73291E-1 5.76691E-1 6.48681E-1 6.85373E-1 7.3675E-1 6.96113E-1 6.85493E-1 7.02568E-1 6.9478E-1 6.38412E-1 5.68589E-1 4.26517E-1 4.0413E-1 5.31626E-1 6.43199E-1 6.33832E-1 6.08962E-1 5.9016E-1 4.49408E-1 3.48169E-1 3.33675E-1 3.34804E-1 3.84073E-1 4.89223E-1 6.33666E-1 5.56553E-1 4.74357E-1 4.69349E-1 5.068E-1 4.43435E-1 3.94165E-1 3.39578E-1 3.43514E-1 2.92141E-1 2.23971E-1 1.93999E-1 2.85446E-1 4.53232E-1 6.26078E-1 6.41485E-1 6.13585E-1 6.2382E-1 5.65135E-1 4.96247E-1 4.55731E-1 4.24581E-1 3.43084E-1 3.10052E-1 3.149E-1 3.4868E-1 4.45317E-1 5.19835E-1 3.01729E-1 1.61548E-1 2.1411E-1 3.02707E-1 3.25012E-1 3.95216E-1 4.99926E-1 5.5583E-1 5.43843E-1 5.20492E-1 4.9539E-1 4.31366E-1 3.40524E-1 2.74115E-1 2.36969E-1 2.16284E-1 1.92759E-1 1.85736E-1 2.05936E-1 2.02876E-1 2.11879E-1 2.36455E-1 2.83598E-1 3.42816E-1 3.46893E-1 3.24382E-1 3.19269E-1 3.21944E-1 3.6246E-1 3.9666E-1 4.20803E-1 4.1315E-1 4.12715E-1 4.08808E-1 4.09981E-1 4.09981E-1 3.98748E-1 3.67391E-1 3.4709E-1 -9999 -9999 -9999 -9999 -9999 -9999 -9999 -9999 -9999 -9999 -9999 -9999 -9999 -9999 -9999 -9999 -9999 -9999 -9999
-9999 -9999 -9999 -9999 -9999 -9999 -9999 -9999 -9999 -9999 -9999 -9999 -9999 -9999 -9999 -9999 -9999 -9999 -9999 -9999 -9999 -9999 -9999 -9999 -9999 -9999 -9999 -9999 -9999 -9999 -9999 -9999 -9999 -9999 -9999 -9999 -9999 -9999 -9999 -9999 -9999 -9999 -9999 -9999 -9999 -9999 -9999 -9999 -9999 -9999 -9999 -9999 -9999 -9999 -9999 -9999 -9999 -9999 -9999 -9999 -9999 -9999 -9999 -9999 -9999 -9999 -9999 -9999 -9999 -9999 -9999 -9999 -9999 -9999 -9999 -9999 -9999 -9999 -9999 -9999 -9999 -9999 -9999 -9999 -9999 -9999 -9999 -9999 -9999 -9999 -9999 -9999 -9999 -9999 -9999 -9999 -9999 -9999 -9999 -9999 -9999 -9999 -9999 -9999 -9999 -9999 -9999 -9999 -9999 -9999 -9999 -9999 -9999 -9999 3.27307E-1 3.26372E-1 3.20521E-1 3.21261E-1 3.23487E-1 3.49076E-1 3.94296E-1 4.25923E-1 4.33508E-1 4.17176E-1 4.5091E-1 4.55271E-1 4.25844E-1 3.70561E-1 3.37404E-1 3.08987E-1 3.23874E-1 3.43241E-1 3.79248E-1 3.92504E-1 3.99447E-1 4.29158E-1 4.16596E-1 4.4659E-1 4.64277E-1 4.32919E-1 4.17141E-1 4.30724E-1 4.46031E-1 4.7261E-1 5.29854E-1 6.45698E-1 6.83278E-1 7.3395E-1 7.16553E-1 6.63431E-1 6.68452E-1 6.91295E-1 6.84687E-1 6.64092E-1 6.35559E-1 5.5155E-1 6.32919E-1 6.81248E-1 7.25744E-1 7.03234E-1 6.9427E-1 6.75328E-1 6.57351E-1 6.17785E-1 5.3746E-1 3.76651E-1 3.33489E-1 4.38345E-1 6.01115E-1 6.03812E-1 5.94961E-1 5.84427E-1 5.13922E-1 3.60296E-1 3.36721E-1 3.67102E-1 4.49915E-1 6.01974E-1 6.34951E-1 4.96034E-1 3.37276E-1 2.91592E-1 3.07158E-1 3.30247E-1 2.9434E-1 2.61E-1 2.45658E-1 2.21552E-1 2.13872E-1 1.9258E-1 2.30176E-1 3.69711E-1 5.94707E-1 6.32909E-1 6.21572E-1 5.61101E-1 5.15359E-1 5.20293E-1 4.60689E-1 3.41267E-1 2.39597E-1 2.00575E-1 2.54723E-1 3.65255E-1 5.40974E-1 5.85114E-1 2.73768E-1 1.96036E-1 2.42828E-1 3.93124E-1 4.83964E-1 4.75458E-1 4.85777E-1 4.79756E-1 4.32796E-1 4.31054E-1 5.21387E-1 5.28275E-1 4.14351E-1 2.77767E-1 1.99442E-1 1.55969E-1 1.39313E-1 1.46437E-1 1.49448E-1 1.55868E-1 1.89858E-1 2.60517E-1 3.20657E-1 3.51353E-1 3.3478E-1 2.86035E-1 2.75311E-1 3.30703E-1 3.31584E-1 3.59151E-1 3.86278E-1 3.83497E-1 3.92014E-1 3.92441E-1 3.94884E-1 3.94027E-1 3.87621E-1 3.68225E-1 3.54443E-1 3.50758E-1 -9999 -9999 -9999 -9999 -9999 -9999 -9999 -9999 -9999 -9999 -9999 -9999 -9999 -9999 -9999 -9999 -9999 -9999
-9999 -9999 -9999 -9999 -9999 -9999 -9999 -9999 -9999 -9999 -9999 -9999 -9999 -9999 -9999 -9999 -9999 -9999 -9999 -9999 -9999 -9999 -9999 -9999 -9999 -9999 -9999 -9999 -9999 -9999 -9999 -9999 -9999 -9999 -9999 -9999 -9999 -9999 -9999 -9999 -9999 -9999 -9999 -9999 -9999 -9999 -9999 -9999 -9999 -9999 -9999 -9999 -9999 -9999 -9999 -9999 -9999 -9999 -9999 -9999 -9999 -9999 -9999 -9999 -9999 -9999 -9999 -9999 -9999 -9999 -9999 -9999 -9999 -9999 -9999 -9999 -9999 -9999 -9999 -9999 -9999 -9999 -9999 -9999 -9999 -9999 -9999 -9999 -9999 -9999 -9999 -9999 -9999 -9999 -9999 -9999 -9999 -9999 -9999 -9999 -9999 -9999 -9999 -9999 -9999 -9999 -9999 -9999 -9999 -9999 -9999 -9999 -9999 3.25067E-1 3.17201E-1 3.16466E-1 3.15732E-1 3.15915E-1 3.17017E-1 3.35033E-1 3.69993E-1 4.34154E-1 4.38394E-1 4.7827E-1 4.90548E-1 4.70109E-1 4.3939E-1 3.73683E-1 3.40829E-1 3.29102E-1 3.16391E-1 3.35247E-1 3.39995E-1 3.40185E-1 3.57379E-1 3.35533E-1 3.37239E-1 3.83836E-1 4.4331E-1 4.4994E-1 4.75439E-1 5.02689E-1 5.26543E-1 6.03897E-1 5.25732E-1 5.08414E-1 6.95491E-1 7.25437E-1 6.6833E-1 6.5121E-1 6.71794E-1 6.72018E-1 6.48174E-1 6.4407E-1 5.58288E-1 5.6957E-1 6.83857E-1 7.21794E-1 7.25232E-1 7.00255E-1 6.77857E-1 6.63849E-1 6.4597E-1 6.06316E-1 5.4504E-1 4.20021E-1 3.68581E-1 3.57418E-1 4.54437E-1 5.77872E-1 5.858E-1 5.2784E-1 4.63406E-1 3.45634E-1 2.91908E-1 3.09144E-1 3.87356E-1 5.5643E-1 6.27811E-1 5.88897E-1 4.46234E-1 3.28419E-1 2.69575E-1 2.4073E-1 2.41434E-1 2.42843E-1 2.279E-1 2.07174E-1 2.10933E-1 2.23272E-1 2.85391E-1 4.46867E-1 6.16905E-1 6.2273E-1 4.46743E-1 3.09308E-1 2.6996E-1 3.59645E-1 3.2389E-1 1.95856E-1 1.28486E-1 1.01145E-1 1.33676E-1 2.29673E-1 5.0101E-1 5.435E-1 3.46548E-1 2.90263E-1 3.78244E-1 4.89942E-1 4.89571E-1 4.26905E-1 3.91791E-1 3.72695E-1 3.38863E-1 3.7732E-1 4.78164E-1 5.54043E-1 5.42492E-1 4.31248E-1 2.90587E-1 1.82307E-1 1.41333E-1 1.64277E-1 1.80975E-1 1.90326E-1 2.19299E-1 2.84336E-1 3.44541E-1 3.28757E-1 2.97274E-1 2.73862E-1 2.87837E-1 2.85558E-1 3.19831E-1 3.20612E-1 2.98698E-1 3.37284E-1 3.40671E-1 3.54501E-1 3.60682E-1 3.72219E-1 3.74317E-1 3.53744E-1 3.48838E-1 3.52803E-1 -9999 -9999 -9999 -9999 -9999 -9999 -9999 -9999 -9999 -9999 -9999 -9999 -9999 -9999 -9999 -9999 -9999 -9999
-9999 -9999 -9999 -9999 -9999 -9999 -9999 -9999 -9999 -9999 -9999 -9999 -9999 -9999 -9999 -9999 -9999 -9999 -9999 -9999 -9999 -9999 -9999 -9999 -9999 -9999 -9999 -9999 -9999 -9999 -9999 -9999 -9999 -9999 -9999 -9999 -9999 -9999 -9999 -9999 -9999 -9999 -9999 -9999 -9999 -9999 -9999 -9999 -9999 -9999 -9999 -9999 -9999 -9999 -9999 -9999 -9999 -9999 -9999 -9999 -9999 -9999 -9999 -9999 -9999 -9999 -9999 -9999 -9999 -9999 -9999 -9999 -9999 -9999 -9999 -9999 -9999 -9999 -9999 -9999 -9999 -9999 -9999 -9999 -9999 -9999 -9999 -9999 -9999 -9999 -9999 -9999 -9999 -9999 -9999 -9999 -9999 -9999 -9999 -9999 -9999 -9999 -9999 -9999 -9999 -9999 -9999 -9999 -9999 -9999 -9999 -9999 -9999 3.17201E-1 3.16834E-1 3.15548E-1 3.12804E-1 3.108E-1 3.05101E-1 3.08351E-1 3.33144E-1 3.45133E-1 3.85231E-1 4.38988E-1 4.72906E-1 4.71512E-1 4.67974E-1 4.04327E-1 3.7515E-1 3.52355E-1 3.25458E-1 3.21741E-1 3.3468E-1 3.14374E-1 3.08639E-1 3.25947E-1 3.4337E-1 3.46632E-1 3.49715E-1 3.84689E-1 4.77632E-1 5.61827E-1 6.41764E-1 7.42316E-1 5.11E-1 5.59443E-1 7.45408E-1 6.83434E-1 6.61405E-1 6.66278E-1 6.48329E-1 6.36474E-1 6.24792E-1 5.8604E-1 6.10596E-1 5.69361E-1 6.98566E-1 6.98801E-1 7.02173E-1 6.82791E-1 6.35437E-1 6.38902E-1 6.61253E-1 6.29551E-1 5.77021E-1 5.6984E-1 5.20612E-1 4.25118E-1 4.10856E-1 4.52071E-1 4.61505E-1 4.11115E-1 3.52756E-1 2.91923E-1 2.82053E-1 3.01004E-1 3.76894E-1 5.44642E-1 6.25543E-1 6.16554E-1 6.00035E-1 5.09757E-1 3.98467E-1 2.73088E-1 2.13769E-1 2.06232E-1 1.95107E-1 1.86813E-1 2.10072E-1 2.46652E-1 3.04539E-1 4.28229E-1 4.33149E-1 3.85903E-1 2.54163E-1 1.53151E-1 1.55205E-1 2.32798E-1 2.2412E-1 1.3112E-1 8.8057E-2 9.66401E-2 1.14068E-1 1.69261E-1 2.68469E-1 4.06334E-1 4.63463E-1 4.88962E-1 5.91573E-1 5.58731E-1 4.22004E-1 3.41775E-1 2.98922E-1 2.72254E-1 2.62549E-1 3.04242E-1 3.84124E-1 4.30859E-1 4.73616E-1 5.20369E-1 4.30202E-1 2.41804E-1 1.79016E-1 2.11123E-1 2.63738E-1 2.8999E-1 3.04072E-1 3.29666E-1 3.39935E-1 3.0358E-1 2.7E-1 2.70791E-1 2.56983E-1 2.91338E-1 2.95162E-1 2.62619E-1 2.56073E-1 2.76443E-1 2.72674E-1 2.73174E-1 2.87283E-1 2.95853E-1 3.13328E-1 3.26992E-1 3.19322E-1 3.24295E-1 3.2903E-1 -9999 -9999 -9999 -9999 -9999 -9999 -9999 -9999 -9999 -9999 -9999 -9999 -9999 -9999 -9999 -9999 -9999
-9999 -9999 -9999 -9999 -9999 -9999 -9999 -9999 -9999 -9999 -9999 -9999 -9999 -9999 -9999 -9999 -9999 -9999 -9999 -9999 -9999 -9999 -9999 -9999 -9999 -9999 -9999 -9999 -9999 -9999 -9999 -9999 -9999 -9999 -9999 -9999 -9999 -9999 -9999 -9999 -9999 -9999 -9999 -9999 -9999 -9999 -9999 -9999 -9999 -9999 -9999 -9999 -9999 -9999 -9999 -9999 -9999 -9999 -9999 -9999 -9999 -9999 -9999 -9999 -9999 -9999 -9999 -9999 -9999 -9999 -9999 -9999 -9999 -9999 -9999 -9999 -9999 -9999 -9999 -9999 -9999 -9999 -9999 -9999 -9999 -9999 -9999 -9999 -9999 -9999 -9999 -9999 -9999 -9999 -9999 -9999 -9999 -9999 -9999 -9999 -9999 -9999 -9999 -9999 -9999 -9999 -9999 -9999 -9999 3.28242E-1 3.30493E-1 3.32374E-1 3.22558E-1 3.20521E-1 3.25534E-1 3.27963E-1 3.20706E-1 3.07446E-1 3.03842E-1 3.03483E-1 3.03662E-1 3.06904E-1 3.079E-1 3.34751E-1 3.85714E-1 4.37761E-1 4.74312E-1 4.25761E-1 4.14446E-1 4.25319E-1 3.8461E-1 3.84005E-1 3.37808E-1 3.10818E-1 3.08639E-1 3.30065E-1 3.3648E-1 3.55141E-1 3.58594E-1 3.57813E-1 4.45479E-1 6.21841E-1 7.25811E-1 7.41628E-1 4.96285E-1 6.07197E-1 7.15745E-1 6.95258E-1 7.1339E-1 6.96958E-1 6.70068E-1 6.13767E-1 5.10595E-1 4.58757E-1 5.47016E-1 6.24781E-1 6.78752E-1 7.03189E-1 6.69764E-1 6.62714E-1 6.3077E-1 6.61605E-1 6.57737E-1 6.14525E-1 5.89516E-1 5.65423E-1 5.68721E-1 5.56913E-1 4.5602E-1 3.93586E-1 3.88398E-1 3.52245E-1 3.05808E-1 2.82333E-1 3.11501E-1 4.02757E-1 5.22563E-1 6.2393E-1 6.05338E-1 5.61831E-1 6.00344E-1 5.98389E-1 5.10978E-1 3.76835E-1 3.23904E-1 2.91501E-1 2.41186E-1 1.99237E-1 2.2199E-1 2.17982E-1 2.82916E-1 3.58107E-1 2.89866E-1 2.1754E-1 1.67087E-1 1.22855E-1 1.41816E-1 1.8631E-1 1.609E-1 1.21759E-1 1.38305E-1 1.46755E-1 1.70696E-1 1.97995E-1 2.62193E-1 3.73049E-1 5.44833E-1 6.56862E-1 6.69965E-1 5.63031E-1 4.15278E-1 2.80322E-1 2.14109E-1 2.03429E-1 2.40136E-1 2.78756E-1 3.03004E-1 2.82666E-1 3.05172E-1 4.31838E-1 5.07375E-1 3.26681E-1 2.274E-1 2.29724E-1 2.57363E-1 3.12588E-1 3.47064E-1 3.08363E-1 2.94764E-1 2.92696E-1 2.39011E-1 2.27956E-1 2.1313E-1 2.55266E-1 2.2773E-1 1.76952E-1 1.73068E-1 1.83408E-1 1.90242E-1 2.14163E-1 2.27178E-1 2.42842E-1 2.66565E-1 2.70938E-1 2.61973E-1 2.47335E-1 2.4044E-1 2.66911E-1 2.86654E-1 -9999 -9999 -9999 -9999 -9999 -9999 -9999 -9999 -9999 -9999 -9999 -9999 -9999 -9999 -9999
-9999 -9999 -9999 -9999 -9999 -9999 -9999 -9999 -9999 -9999 -9999 -9999 -9999 -9999 -9999 -9999 -9999 -9999 -9999 -9999 -9999 -9999 -9999 -9999 -9999 -9999 -9999 -9999 -9999 -9999 -9999 -9999 -9999 -9999 -9999 -9999 -9999 -9999 -9999 -9999 -9999 -9999 -9999 -9999 -9999 -9999 -9999 -9999 -9999 -9999 -9999 -9999 -9999 -9999 -9999 -9999 -9999 -9999 -9999 -9999 -9999 -9999 -9999 -9999 -9999 -9999 -9999 -9999 -9999 -9999 -9999 -9999 -9999 -9999 -9999 -9999 -9999 -9999 -9999 -9999 -9999 -9999 -9999 -9999 -9999 -9999 -9999 -9999 -9999 -9999 -9999 -9999 -9999 -9999 -9999 -9999 -9999 -9999 -9999 -9999 -9999 -9999 -9999 -9999 -9999 -9999 -9999 -9999 -9999 3.29554E-1 3.40716E-1 3.79992E-1 3.5217E-1 3.26467E-1 3.69027E-1 4.07593E-1 3.67907E-1 3.19506E-1 3.29945E-1 3.15642E-1 3.07357E-1 3.01067E-1 2.97328E-1 3.00531E-1 3.29853E-1 4.1288E-1 4.90901E-1 4.69775E-1 4.69198E-1 4.89171E-1 4.67325E-1 4.58106E-1 3.73017E-1 3.38949E-1 3.22392E-1 4.07403E-1 4.60348E-1 5.17689E-1 4.40408E-1 4.06554E-1 6.3673E-1 7.20355E-1 7.10314E-1 6.29349E-1 5.49244E-1 6.53474E-1 6.68438E-1 6.91493E-1 6.79926E-1 6.77968E-1 7.00883E-1 6.34492E-1 5.50335E-1 4.32043E-1 4.90314E-1 6.17979E-1 6.7473E-1 7.02186E-1 6.82572E-1 7.04294E-1 6.96738E-1 6.81682E-1 6.36533E-1 5.64868E-1 4.94271E-1 4.54161E-1 4.75358E-1 5.51517E-1 4.91107E-1 3.77737E-1 3.29967E-1 3.34601E-1 3.65817E-1 3.81961E-1 4.57873E-1 5.90616E-1 6.13135E-1 6.04302E-1 5.09182E-1 4.91507E-1 5.90127E-1 6.01046E-1 5.42629E-1 5.19159E-1 4.92744E-1 4.55816E-1 3.40165E-1 2.25768E-1 1.98945E-1 2.14443E-1 2.39207E-1 2.6128E-1 2.03758E-1 1.45814E-1 1.4216E-1 1.28883E-1 1.38529E-1 1.56572E-1 1.39293E-1 1.3333E-1 1.39102E-1 1.79899E-1 2.27352E-1 2.78024E-1 3.54393E-1 4.64933E-1 6.23448E-1 6.77799E-1 6.41554E-1 4.90012E-1 3.63822E-1 2.36666E-1 1.7505E-1 1.88024E-1 2.1488E-1 2.51116E-1 2.58334E-1 2.27318E-1 2.53943E-1 3.48401E-1 4.59272E-1 3.78995E-1 2.3301E-1 1.88918E-1 2.20319E-1 2.95884E-1 3.13153E-1 2.77169E-1 2.3794E-1 2.79081E-1 2.37297E-1 1.88451E-1 1.76931E-1 2.0166E-1 1.63561E-1 1.27092E-1 1.23662E-1 1.27403E-1 1.39763E-1 1.62233E-1 1.82844E-1 2.1374E-1 2.16748E-1 2.30939E-1 2.3203E-1 2.2677E-1 2.43248E-1 2.52811E-1 2.82681E-1 2.93878E-1 -9999 -9999 -9999 -9999 -9999 -9999 -9999 -9999 -9999 -9999 -9999 -9999 -9999 -9999
-9999 -9999 -9999 -9999 -9999 -9999 -9999 -9999 -9999 -9999 -9999 -9999 -9999 -9999 -9999 -9999 -9999 -9999 -9999 -9999 -9999 -9999 -9999 -9999 -9999 -9999 -9999 -9999 -9999 -9999 -9999 -9999 -9999 -9999 -9999 -9999 -9999 -9999 -9999 -9999 -9999 -9999 -9999 -9999 -9999 -9999 -9999 -9999 -9999 -9999 -9999 -9999 -9999 -9999 -9999 -9999 -9999 -9999 -9999 -9999 -9999 -9999 -9999 -9999 -9999 -9999 -9999 -9999 -9999 -9999 -9999 -9999 -9999 -9999 -9999 -9999 -9999 -9999 -9999 -9999 -9999 -9999 -9999 -9999 -9999 -9999 -9999 -9999 -9999 -9999 -9999 -9999 -9999 -9999 -9999 -9999 -9999 -9999 -9999 -9999 -9999 -9999 -9999 -9999 -9999 -9999 -9999 -9999 3.2395E-1 3.25162E-1 3.70133E-1 4.74943E-1 4.23878E-1 3.304E-1 3.44749E-1 4.25992E-1 4.30342E-1 3.54606E-1 3.46286E-1 3.86689E-1 3.88815E-1 3.33806E-1 3.02677E-1 2.96087E-1 2.95293E-1 3.31452E-1 4.30205E-1 4.59116E-1 4.88971E-1 4.8612E-1 4.76232E-1 4.52071E-1 3.98865E-1 3.96646E-1 4.32368E-1 5.44693E-1 6.23183E-1 6.20442E-1 4.36108E-1 5.02199E-1 7.35918E-1 6.82702E-1 7.20567E-1 5.9327E-1 5.46989E-1 6.01755E-1 6.67603E-1 6.99358E-1 6.75911E-1 6.63505E-1 6.75123E-1 6.66956E-1 6.05736E-1 4.79288E-1 4.75504E-1 5.91712E-1 6.59222E-1 6.90041E-1 6.86469E-1 6.57654E-1 6.7194E-1 6.72046E-1 6.0216E-1 5.28024E-1 3.99341E-1 3.41939E-1 3.73357E-1 4.57562E-1 4.44374E-1 3.48703E-1 3.0087E-1 3.35207E-1 4.11947E-1 4.9611E-1 5.82426E-1 6.06872E-1 5.75275E-1 4.77405E-1 4.05065E-1 4.1028E-1 5.59231E-1 6.15292E-1 6.04354E-1 5.72734E-1 5.44997E-1 4.74902E-1 3.72715E-1 2.46859E-1 1.76769E-1 1.80218E-1 1.92239E-1 2.07308E-1 1.68924E-1 1.52811E-1 1.42935E-1 1.30339E-1 1.27086E-1 1.58564E-1 1.88143E-1 1.94364E-1 1.76194E-1 2.04074E-1 2.35199E-1 2.8825E-1 3.96184E-1 5.67305E-1 6.32015E-1 6.24845E-1 6.08278E-1 4.58752E-1 3.26245E-1 2.22597E-1 1.61604E-1 1.69152E-1 1.97536E-1 2.32328E-1 2.53515E-1 2.09573E-1 1.98811E-1 2.36509E-1 3.26976E-1 3.35886E-1 2.3009E-1 1.63883E-1 1.88117E-1 2.6553E-1 2.8172E-1 2.27576E-1 1.88397E-1 2.40665E-1 2.87971E-1 2.1646E-1 1.70006E-1 1.30111E-1 1.05526E-1 1.10417E-1 1.24774E-1 1.39917E-1 1.64473E-1 1.78642E-1 2.00468E-1 1.93198E-1 1.52292E-1 1.7934E-1 1.99712E-1 2.24886E-1 2.2524E-1 -9999 -9999 -9999 -9999 -9999 -9999 -9999 -9999 -9999 -9999 -9999 -9999 -9999 -9999 -9999 -9999 -9999
-9999 -9999 -9999 -9999 -9999 -9999 -9999 -9999 -9999 -9999 -9999 -9999 -9999 -9999 -9999 -9999 -9999 -9999 -9999 -9999 -9999 -9999 -9999 -9999 -9999 -9999 -9999 -9999 -9999 -9999 -9999 -9999 -9999 -9999 -9999 -9999 -9999 -9999 -9999 -9999 -9999 -9999 -9999 -9999 -9999 -9999 -9999 -9999 -9999 -9999 -9999 -9999 -9999 -9999 -9999 -9999 -9999 -9999 -9999 -9999 -9999 -9999 -9999 -9999 -9999 -9999 -9999 -9999 -9999 -9999 -9999 -9999 -9999 -9999 -9999 -9999 -9999 -9999 -9999 -9999 -9999 -9999 -9999 -9999 -9999 -9999 -9999 -9999 -9999 -9999 -9999 -9999 -9999 -9999 -9999 -9999 -9999 -9999 -9999 -9999 -9999 -9999 -9999 -9999 -9999 -9999 -9999 -9999 3.139E-1 3.22558E-1 4.13578E-1 4.94225E-1 4.92207E-1 3.42642E-1 3.3598E-1 4.08132E-1 4.5054E-1 4.40154E-1 3.98453E-1 3.8205E-1 4.5167E-1 4.03245E-1 3.2929E-1 2.93177E-1 2.90195E-1 3.00086E-1 3.64823E-1 3.67324E-1 3.92463E-1 3.77202E-1 3.74585E-1 3.68327E-1 3.8768E-1 3.9668E-1 4.8144E-1 5.47428E-1 6.58714E-1 5.37246E-1 5.19522E-1 6.29359E-1 7.17391E-1 6.86451E-1 7.39001E-1 5.91101E-1 6.7743E-1 7.11958E-1 7.08475E-1 6.85664E-1 6.85241E-1 6.80021E-1 6.60883E-1 6.33212E-1 5.77351E-1 4.92076E-1 5.08705E-1 5.94377E-1 6.79357E-1 6.99044E-1 6.50754E-1 5.86491E-1 6.25345E-1 6.63395E-1 6.08266E-1 5.41059E-1 4.63656E-1 3.69789E-1 3.40184E-1 3.64456E-1 3.52576E-1 3.35807E-1 3.26869E-1 3.49233E-1 4.33793E-1 5.38774E-1 5.33681E-1 5.3063E-1 5.25186E-1 4.4224E-1 3.54426E-1 3.68448E-1 4.99867E-1 6.00119E-1 5.88175E-1 5.4732E-1 4.94693E-1 4.21628E-1 3.4498E-1 2.50769E-1 2.03318E-1 1.77982E-1 1.60472E-1 1.62317E-1 1.57799E-1 1.77567E-1 1.97624E-1 1.84566E-1 1.68092E-1 2.00237E-1 2.63323E-1 3.15145E-1 3.82171E-1 3.71984E-1 3.87955E-1 4.17781E-1 5.36648E-1 5.80464E-1 5.08493E-1 4.55885E-1 5.58002E-1 5.24182E-1 3.98102E-1 2.33794E-1 1.49065E-1 1.42072E-1 1.67599E-1 2.19636E-1 2.4813E-1 1.93572E-1 1.61837E-1 1.88266E-1 2.49847E-1 2.60446E-1 1.88777E-1 1.4809E-1 1.96699E-1 2.73196E-1 2.43198E-1 1.75032E-1 1.53848E-1 2.01209E-1 2.59041E-1 2.5425E-1 1.74547E-1 9.7175E-2 7.92519E-2 1.01905E-1 1.35483E-1 1.55702E-1 1.48651E-1 1.74681E-1 1.92916E-1 1.63981E-1 1.20313E-1 1.46429E-1 2.07368E-1 2.18825E-1 2.36019E-1 2.43441E-1 2.64462E-1 -9999 -9999 -9999 -9999 -9999 -9999 -9999 -9999 -9999 -9999 -9999 -9999 -9999 -9999 -9999
-9999 -9999 -9999 -9999 -9999 -9999 -9999 -9999 -9999 -9999 -9999 -9999 -9999 -9999 -9999 -9999 -9999 -9999 -9999 -9999 -9999 -9999 -9999 -9999 -9999 -9999 -9999 -9999 -9999 -9999 -9999 -9999 -9999 -9999 -9999 -9999 -9999 -9999 -9999 -9999 -9999 -9999 -9999 -9999 -9999 -9999 -9999 -9999 -9999 -9999 -9999 -9999 -9999 -9999 -9999 -9999 -9999 -9999 -9999 -9999 -9999 -9999 -9999 -9999 -9999 -9999 -9999 -9999 -9999 -9999 -9999 -9999 -9999 -9999 -9999 -9999 -9999 -9999 -9999 -9999 -9999 -9999 -9999 -9999 -9999 -9999 -9999 -9999 -9999 -9999 -9999 -9999 -9999 -9999 -9999 -9999 -9999 -9999 -9999 -9999 -9999 -9999 -9999 -9999 -9999 -9999 -9999 3.12257E-1 3.09891E-1 3.17385E-1 3.75784E-1 4.63231E-1 4.93782E-1 3.60471E-1 3.13079E-1 3.65379E-1 4.78622E-1 5.13022E-1 4.9457E-1 4.7532E-1 4.41716E-1 4.06419E-1 3.28448E-1 3.12912E-1 2.90545E-1 2.92649E-1 3.16942E-1 3.17956E-1 3.23877E-1 3.69245E-1 3.75009E-1 4.00403E-1 4.52088E-1 5.81255E-1 6.46878E-1 5.56379E-1 4.35007E-1 4.72249E-1 5.85074E-1 7.41945E-1 6.80476E-1 6.98394E-1 7.12804E-1 6.55286E-1 7.04859E-1 6.75031E-1 6.47097E-1 6.46178E-1 6.58258E-1 6.97413E-1 6.80501E-1 6.37872E-1 5.56329E-1 5.16381E-1 5.90225E-1 6.28789E-1 7.00516E-1 6.89522E-1 6.09519E-1 5.36043E-1 5.63336E-1 6.30239E-1 6.21394E-1 5.78845E-1 5.42585E-1 4.94671E-1 4.08416E-1 3.41874E-1 3.46593E-1 3.7853E-1 4.00575E-1 4.32381E-1 5.28706E-1 5.56733E-1 4.70197E-1 4.18124E-1 4.50742E-1 4.22778E-1 3.41262E-1 3.38588E-1 4.26091E-1 5.56599E-1 6.03009E-1 5.77326E-1 5.20807E-1 4.91425E-1 4.01618E-1 3.34879E-1 2.9944E-1 2.37862E-1 2.12759E-1 1.96226E-1 1.78189E-1 1.78986E-1 2.12855E-1 2.58127E-1 2.83793E-1 2.51085E-1 2.53275E-1 3.09045E-1 4.55479E-1 5.51935E-1 5.49589E-1 6.05969E-1 6.36605E-1 5.44377E-1 3.75092E-1 3.31027E-1 4.41062E-1 5.51954E-1 4.85641E-1 2.96212E-1 1.69557E-1 1.33511E-1 1.67357E-1 2.21837E-1 2.26655E-1 1.72483E-1 1.62172E-1 1.86105E-1 2.07428E-1 1.79986E-1 1.53255E-1 1.46337E-1 2.1047E-1 2.55543E-1 1.95809E-1 1.34066E-1 1.22921E-1 1.3522E-1 1.58495E-1 1.84765E-1 1.56523E-1 9.26889E-2 8.52078E-2 1.11851E-1 1.26269E-1 1.18958E-1 1.11176E-1 1.30179E-1 1.56362E-1 1.24831E-1 1.1709E-1 1.41565E-1 1.89868E-1 2.21031E-1 2.08332E-1 2.18621E-1 2.28386E-1 -9999 -9999 -9999 -9999 -9999 -9999 -9999 -9999 -9999 -9999 -9999 -9999 -9999 -9999 -9999
-9999 -9999 -9999 -9999 -9999 -9999 -9999 -9999 -9999 -9999 -9999 -9999 -9999 -9999 -9999 -9999 -9999 -9999 -9999 -9999 -9999 -9999 -9999 -9999 -9999 -9999 -9999 -9999 -9999 -9999 -9999 -9999 -9999 -9999 -9999 -9999 -9999 -9999 -9999 -9999 -9999 -9999 -9999 -9999 -9999 -9999 -9999 -9999 -9999 -9999 -9999 -9999 -9999 -9999 -9999 -9999 -9999 -9999 -9999 -9999 -9999 -9999 -9999 -9999 -9999 -9999 -9999 -9999 -9999 -9999 -9999 -9999 -9999 -9999 -9999 -9999 -9999 -9999 -9999 -9999 -9999 -9999 -9999 -9999 -9999 -9999 -9999 -9999 -9999 -9999 -9999 -9999 -9999 -9999 -9999 -9999 -9999 -9999 -9999 -9999 -9999 -9999 -9999 -9999 -9999 -9999 -9999 3.08802E-1 3.06812E-1 3.17753E-1 3.83118E-1 5.14722E-1 5.02612E-1 3.6145E-1 3.09802E-1 3.51808E-1 4.72018E-1 5.28885E-1 5.27932E-1 5.34861E-1 4.41091E-1 3.83556E-1 3.2976E-1 3.1584E-1 3.08547E-1 2.88537E-1 3.26881E-1 3.37808E-1 3.9076E-1 3.80273E-1 3.95008E-1 4.51554E-1 5.56148E-1 6.99073E-1 6.79751E-1 6.41959E-1 3.93023E-1 5.19529E-1 7.00549E-1 7.17597E-1 6.75009E-1 7.2466E-1 6.8232E-1 6.59654E-1 7.12935E-1 6.48209E-1 6.01869E-1 6.11133E-1 6.85048E-1 6.94175E-1 6.43168E-1 6.11908E-1 5.61891E-1 5.68158E-1 5.95351E-1 6.67838E-1 6.71826E-1 6.70301E-1 5.87594E-1 5.05122E-1 5.02954E-1 5.51797E-1 5.61269E-1 5.73591E-1 5.437E-1 5.12809E-1 4.61449E-1 3.7019E-1 3.79496E-1 4.13845E-1 4.64261E-1 5.46357E-1 5.64233E-1 5.3876E-1 4.57848E-1 3.80243E-1 3.86034E-1 3.6436E-1 3.51622E-1 3.74547E-1 4.3545E-1 5.24418E-1 5.71087E-1 5.72801E-1 5.84029E-1 5.56108E-1 5.19365E-1 4.77768E-1 4.19235E-1 3.65063E-1 3.06583E-1 2.30967E-1 1.74734E-1 1.53238E-1 1.56173E-1 2.10881E-1 3.0556E-1 3.34954E-1 2.68906E-1 3.41327E-1 5.00678E-1 4.80552E-1 4.78164E-1 6.09636E-1 6.35775E-1 5.7214E-1 3.86246E-1 2.80683E-1 3.11275E-1 3.91443E-1 4.59223E-1 3.76488E-1 2.13414E-1 1.42337E-1 1.68416E-1 2.03609E-1 1.74304E-1 1.36466E-1 1.33545E-1 1.40087E-1 1.47405E-1 1.11261E-1 1.06957E-1 1.42302E-1 2.0113E-1 2.00935E-1 1.47729E-1 1.5006E-1 1.5708E-1 1.30515E-1 1.18566E-1 1.2565E-1 1.16332E-1 8.3169E-2 8.43952E-2 1.08908E-1 9.98877E-2 7.61204E-2 7.63348E-2 9.93097E-2 1.1943E-1 8.69807E-2 9.25943E-2 1.41843E-1 1.82448E-1 1.92807E-1 1.77157E-1 1.63478E-1 -9999 -9999 -9999 -9999 -9999 -9999 -9999 -9999 -9999 -9999 -9999 -9999 -9999 -9999 -9999 -9999
-9999 -9999 -9999 -9999 -9999 -9999 -9999 -9999 -9999 -9999 -9999 -9999 -9999 -9999 -9999 -9999 -9999 -9999 -9999 -9999 -9999 -9999 -9999 -9999 -9999 -9999 -9999 -9999 -9999 -9999 -9999 -9999 -9999 -9999 -9999 -9999 -9999 -9999 -9999 -9999 -9999 -9999 -9999 -9999 -9999 -9999 -9999 -9999 -9999 -9999 -9999 -9999 -9999 -9999 -9999 -9999 -9999 -9999 -9999 -9999 -9999 -9999 -9999 -9999 -9999 -9999 -9999 -9999 -9999 -9999 -9999 -9999 -9999 -9999 -9999 -9999 -9999 -9999 -9999 -9999 -9999 -9999 -9999 -9999 -9999 -9999 -9999 -9999 -9999 -9999 -9999 -9999 -9999 -9999 -9999 -9999 -9999 -9999 -9999 -9999 -9999 -9999 -9999 -9999 -9999 -9999 -9999 3.06451E-1 3.07716E-1 3.50549E-1 4.80516E-1 5.54465E-1 5.19058E-1 3.64985E-1 3.18505E-1 3.59819E-1 4.36864E-1 5.32304E-1 5.46524E-1 5.06134E-1 4.75778E-1 4.10185E-1 3.48428E-1 3.17862E-1 3.05928E-1 3.09909E-1 3.32699E-1 3.56309E-1 3.87028E-1 3.84346E-1 3.89134E-1 4.904E-1 6.43651E-1 7.35474E-1 7.32238E-1 5.47096E-1 4.67146E-1 6.0774E-1 7.29273E-1 6.78897E-1 6.89813E-1 7.37455E-1 6.81112E-1 6.71029E-1 6.97311E-1 6.49702E-1 5.94077E-1 6.21038E-1 6.97557E-1 6.53141E-1 5.71101E-1 5.4822E-1 5.13302E-1 5.84836E-1 6.10877E-1 6.53798E-1 6.54763E-1 6.49376E-1 5.97067E-1 5.47177E-1 5.36151E-1 5.34906E-1 5.41276E-1 5.47623E-1 5.34385E-1 5.15457E-1 4.72493E-1 3.69732E-1 3.88989E-1 4.27066E-1 4.9315E-1 5.60719E-1 5.50033E-1 5.30474E-1 5.15422E-1 4.1133E-1 3.54279E-1 3.44123E-1 3.76449E-1 4.25458E-1 4.60238E-1 4.67794E-1 4.703E-1 4.79188E-1 5.41132E-1 5.90186E-1 5.76208E-1 5.39156E-1 5.16423E-1 4.36126E-1 2.99803E-1 2.15278E-1 1.78714E-1 1.76483E-1 1.78419E-1 1.92127E-1 2.54112E-1 2.84536E-1 3.62583E-1 4.76058E-1 5.65425E-1 4.51636E-1 4.21098E-1 5.74441E-1 6.09239E-1 6.18429E-1 5.33587E-1 3.51109E-1 2.46843E-1 2.5358E-1 3.30782E-1 3.44063E-1 2.23647E-1 1.48598E-1 1.58706E-1 1.55732E-1 1.26392E-1 8.58195E-2 7.70835E-2 8.76118E-2 8.67855E-2 7.16413E-2 7.98932E-2 1.19315E-1 1.65517E-1 1.72888E-1 1.53945E-1 1.72768E-1 2.20597E-1 2.20688E-1 2.13198E-1 1.85722E-1 1.40565E-1 8.65206E-2 6.93345E-2 8.50147E-2 7.0474E-2 5.16884E-2 5.80846E-2 7.86024E-2 7.87878E-2 6.22702E-2 7.12806E-2 1.04727E-1 1.29835E-1 1.61977E-1 1.2369E-1 1.23776E-1 -9999 -9999 -9999 -9999 -9999 -9999 -9999 -9999 -9999 -9999 -9999 -9999 -9999 -9999 -9999 -9999
-9999 -9999 -9999 -9999 -9999 -9999 -9999 -9999 -9999 -9999 -9999 -9999 -9999 -9999 -9999 -9999 -9999 -9999 -9999 -9999 -9999 -9999 -9999 -9999 -9999 -9999 -9999 -9999 -9999 -9999 -9999 -9999 -9999 -9999 -9999 -9999 -9999 -9999 -9999 -9999 -9999 -9999 -9999 -9999 -9999 -9999 -9999 -9999 -9999 -9999 -9999 -9999 -9999 -9999 -9999 -9999 -9999 -9999 -9999 -9999 -9999 -9999 -9999 -9999 -9999 -9999 -9999 -9999 -9999 -9999 -9999 -9999 -9999 -9999 -9999 -9999 -9999 -9999 -9999 -9999 -9999 -9999 -9999 -9999 -9999 -9999 -9999 -9999 -9999 -9999 -9999 -9999 -9999 -9999 -9999 -9999 -9999 -9999 -9999 -9999 -9999 -9999 -9999 -9999 -9999 -9999 3.07897E-1 3.07174E-1 3.24338E-1 3.60666E-1 4.97095E-1 5.72887E-1 5.38214E-1 3.67356E-1 3.37615E-1 3.38375E-1 3.94018E-1 4.91399E-1 5.23871E-1 5.43442E-1 5.09654E-1 4.505E-1 3.47737E-1 3.12275E-1 3.10091E-1 3.48943E-1 3.34398E-1 3.66737E-1 3.4251E-1 3.62902E-1 4.84874E-1 6.47661E-1 7.37982E-1 7.32908E-1 7.04776E-1 4.6243E-1 5.80011E-1 7.42645E-1 6.753E-1 6.62788E-1 7.20806E-1 6.91514E-1 6.77409E-1 6.85852E-1 6.46302E-1 6.13646E-1 5.74639E-1 6.44657E-1 6.94863E-1 6.40225E-1 5.71647E-1 5.37462E-1 5.06253E-1 5.6709E-1 5.67476E-1 6.12489E-1 6.67773E-1 6.22677E-1 6.53071E-1 6.42233E-1 6.2158E-1 6.13106E-1 6.07495E-1 6.0654E-1 5.81714E-1 5.35903E-1 4.72154E-1 3.77424E-1 4.03985E-1 4.43413E-1 5.19371E-1 5.60024E-1 5.20636E-1 4.9256E-1 5.02216E-1 4.15838E-1 3.33539E-1 3.23074E-1 3.69729E-1 4.30229E-1 4.09179E-1 3.66777E-1 3.55506E-1 3.7257E-1 4.94777E-1 5.71604E-1 5.6683E-1 5.32758E-1 4.60631E-1 3.44014E-1 2.46104E-1 1.88686E-1 1.87184E-1 1.96572E-1 2.2922E-1 2.75059E-1 2.76096E-1 3.42155E-1 4.70262E-1 5.80664E-1 5.80387E-1 4.42103E-1 3.71856E-1 5.05768E-1 6.06784E-1 6.06202E-1 6.05468E-1 4.92361E-1 3.37187E-1 2.77902E-1 2.79905E-1 2.57776E-1 1.84149E-1 1.31982E-1 1.40645E-1 1.17262E-1 8.09122E-2 5.72105E-2 5.36842E-2 6.54771E-2 7.80375E-2 8.90376E-2 1.05942E-1 1.35974E-1 1.7291E-1 1.86709E-1 1.51202E-1 1.42751E-1 1.89336E-1 2.86112E-1 3.70735E-1 3.52478E-1 2.28461E-1 1.09093E-1 5.6961E-2 5.46897E-2 4.48133E-2 3.51171E-2 4.20459E-2 5.09909E-2 5.36579E-2 4.88301E-2 5.35756E-2 6.72777E-2 8.95078E-2 1.10557E-1 7.76701E-2 8.64342E-2 -9999 -9999 -9999 -9999 -9999 -9999 -9999 -9999 -9999 -9999 -9999 -9999 -9999 -9999 -9999 -9999
-9999 -9999 -9999 -9999 -9999 -9999 -9999 -9999 -9999 -9999 -9999 -9999 -9999 -9999 -9999 -9999 -9999 -9999 -9999 -9999 -9999 -9999 -9999 -9999 -9999 -9999 -9999 -9999 -9999 -9999 -9999 -9999 -9999 -9999 -9999 -9999 -9999 -9999 -9999 -9999 -9999 -9999 -9999 -9999 -9999 -9999 -9999 -9999 -9999 -9999 -9999 -9999 -9999 -9999 -9999 -9999 -9999 -9999 -9999 -9999 -9999 -9999 -9999 -9999 -9999 -9999 -9999 -9999 -9999 -9999 -9999 -9999 -9999 -9999 -9999 -9999 -9999 -9999 -9999 -9999 -9999 -9999 -9999 -9999 -9999 -9999 -9999 -9999 -9999 -9999 -9999 -9999 -9999 -9999 -9999 -9999 -9999 -9999 -9999 -9999 -9999 -9999 -9999 -9999 -9999 -9999 3.0555E-1 3.06723E-1 3.56175E-1 4.45696E-1 4.67698E-1 5.14879E-1 4.9866E-1 3.65796E-1 3.81445E-1 3.63937E-1 3.64233E-1 4.49952E-1 5.44752E-1 5.59768E-1 5.45107E-1 4.62499E-1 3.49266E-1 3.11364E-1 3.1191E-1 3.68119E-1 3.25669E-1 3.51981E-1 3.34335E-1 3.93789E-1 6.17021E-1 7.40213E-1 7.13996E-1 7.36409E-1 5.35822E-1 5.47412E-1 6.99997E-1 6.84853E-1 6.41618E-1 6.72999E-1 7.32667E-1 6.65324E-1 6.74266E-1 6.6035E-1 6.09227E-1 5.70217E-1 6.0049E-1 6.6403E-1 6.7402E-1 6.68649E-1 6.32103E-1 5.81606E-1 5.38191E-1 4.9742E-1 5.30842E-1 6.16719E-1 6.61735E-1 6.62154E-1 6.62154E-1 6.50546E-1 6.46102E-1 6.40225E-1 6.31514E-1 6.17583E-1 5.79703E-1 5.41855E-1 4.90454E-1 3.81549E-1 3.82576E-1 4.23808E-1 5.03244E-1 5.51753E-1 5.43456E-1 5.04867E-1 4.66109E-1 3.89783E-1 3.3792E-1 3.3121E-1 3.80225E-1 4.11001E-1 3.70585E-1 3.23688E-1 3.12523E-1 3.3252E-1 4.03848E-1 5.38529E-1 5.62299E-1 5.25969E-1 3.93043E-1 2.52403E-1 1.91404E-1 1.68573E-1 1.62389E-1 1.55352E-1 1.96254E-1 2.51456E-1 3.33839E-1 4.59211E-1 5.73683E-1 5.03993E-1 4.55832E-1 3.59465E-1 3.29134E-1 4.30019E-1 5.67328E-1 5.89278E-1 5.95163E-1 5.92529E-1 5.20835E-1 4.56169E-1 3.78765E-1 2.56277E-1 1.46387E-1 1.25494E-1 1.28425E-1 9.57191E-2 6.78147E-2 6.22919E-2 6.70248E-2 8.75143E-2 1.14902E-1 1.42086E-1 1.52141E-1 1.37339E-1 1.59831E-1 1.68222E-1 1.12102E-1 9.11179E-2 1.22467E-1 2.30528E-1 4.01396E-1 4.05047E-1 2.43869E-1 1.09591E-1 4.72306E-2 3.61992E-2 3.452E-2 3.28406E-2 3.4408E-2 5.39688E-2 8.05008E-2 7.92677E-2 7.74403E-2 8.86871E-2 8.61442E-2 7.91322E-2 6.4943E-2 6.24989E-2 -9999 -9999 -9999 -9999 -9999 -9999 -9999 -9999 -9999 -9999 -9999 -9999 -9999 -9999 -9999 -9999
-9999 -9999 -9999 -9999 -9999 -9999 -9999 -9999 -9999 -9999 -9999 -9999 -9999 -9999 -9999 -9999 -9999 -9999 -9999 -9999 -9999 -9999 -9999 -9999 -9999 -9999 -9999 -9999 -9999 -9999 -9999 -9999 -9999 -9999 -9999 -9999 -9999 -9999 -9999 -9999 -9999 -9999 -9999 -9999 -9999 -9999 -9999 -9999 -9999 -9999 -9999 -9999 -9999 -9999 -9999 -9999 -9999 -9999 -9999 -9999 -9999 -9999 -9999 -9999 -9999 -9999 -9999 -9999 -9999 -9999 -9999 -9999 -9999 -9999 -9999 -9999 -9999 -9999 -9999 -9999 -9999 -9999 -9999 -9999 -9999 -9999 -9999 -9999 -9999 -9999 -9999 -9999 -9999 -9999 -9999 -9999 -9999 -9999 -9999 -9999 -9999 -9999 -9999 -9999 -9999 3.0447E-1 2.98303E-1 3.10892E-1 4.01568E-1 4.57841E-1 4.15095E-1 4.29188E-1 4.42341E-1 3.58031E-1 3.86467E-1 4.17171E-1 4.019E-1 4.67107E-1 5.85115E-1 5.37874E-1 5.61127E-1 4.54814E-1 3.41809E-1 3.10818E-1 3.11364E-1 3.58789E-1 3.19915E-1 3.31883E-1 3.71039E-1 5.09662E-1 6.20715E-1 7.33658E-1 7.15603E-1 7.23229E-1 4.96799E-1 5.9423E-1 7.11221E-1 6.79987E-1 6.46673E-1 6.88267E-1 7.15806E-1 6.71885E-1 6.68821E-1 6.13106E-1 5.54573E-1 5.68912E-1 5.85299E-1 6.33832E-1 6.48648E-1 6.31359E-1 5.95705E-1 5.72177E-1 5.35141E-1 4.76937E-1 5.40114E-1 6.00065E-1 6.08491E-1 5.77313E-1 5.72891E-1 5.93382E-1 6.25173E-1 6.15832E-1 5.8534E-1 5.95687E-1 5.97181E-1 5.46668E-1 4.75348E-1 4.01242E-1 3.88823E-1 4.24004E-1 4.44139E-1 5.12484E-1 5.60783E-1 5.37549E-1 4.88293E-1 4.7327E-1 4.09306E-1 3.61379E-1 3.68693E-1 3.76906E-1 3.30827E-1 3.0159E-1 2.90896E-1 2.74778E-1 3.11642E-1 4.65004E-1 5.52448E-1 5.07972E-1 4.33263E-1 2.95279E-1 1.96819E-1 1.63407E-1 1.62343E-1 1.78654E-1 1.86564E-1 2.31391E-1 3.27957E-1 5.34731E-1 5.79338E-1 4.43456E-1 3.39992E-1 2.97418E-1 3.02725E-1 3.99382E-1 4.46684E-1 4.51328E-1 4.65979E-1 5.70194E-1 5.86191E-1 5.7798E-1 4.43667E-1 2.58883E-1 1.3948E-1 1.24E-1 1.08808E-1 8.50046E-2 7.15421E-2 7.39214E-2 8.29704E-2 9.09658E-2 1.17325E-1 1.43234E-1 1.54052E-1 1.17189E-1 1.29346E-1 1.39883E-1 9.42815E-2 6.70692E-2 9.30262E-2 2.29319E-1 3.99915E-1 3.89651E-1 2.86453E-1 1.56058E-1 6.90597E-2 4.03038E-2 4.85444E-2 4.49801E-2 4.09329E-2 7.29043E-2 1.47324E-1 1.92944E-1 1.8211E-1 2.24186E-1 1.70737E-1 8.80989E-2 6.31745E-2 6.951E-2 1.43902E-1 -9999 -9999 -9999 -9999 -9999 -9999 -9999 -9999 -9999 -9999 -9999 -9999 -9999 -9999 -9999
-9999 -9999 -9999 -9999 -9999 -9999 -9999 -9999 -9999 -9999 -9999 -9999 -9999 -9999 -9999 -9999 -9999 -9999 -9999 -9999 -9999 -9999 -9999 -9999 -9999 -9999 -9999 -9999 -9999 -9999 -9999 -9999 -9999 -9999 -9999 -9999 -9999 -9999 -9999 -9999 -9999 -9999 -9999 -9999 -9999 -9999 -9999 -9999 -9999 -9999 -9999 -9999 -9999 -9999 -9999 -9999 -9999 -9999 -9999 -9999 -9999 -9999 -9999 -9999 -9999 -9999 -9999 -9999 -9999 -9999 -9999 -9999 -9999 -9999 -9999 -9999 -9999 -9999 -9999 -9999 -9999 -9999 -9999 -9999 -9999 -9999 -9999 -9999 -9999 -9999 -9999 -9999 -9999 -9999 -9999 -9999 -9999 -9999 -9999 -9999 -9999 -9999 -9999 -9999 -9999 2.80492E-1 2.82037E-1 3.25642E-1 3.75709E-1 3.80332E-1 3.56079E-1 3.86689E-1 4.27028E-1 3.95745E-1 3.70314E-1 3.57574E-1 3.72771E-1 4.66047E-1 5.65558E-1 5.4071E-1 5.26756E-1 3.78775E-1 3.35344E-1 3.19177E-1 3.2121E-1 3.57813E-1 3.34713E-1 3.67677E-1 5.1226E-1 6.76681E-1 7.20945E-1 7.25995E-1 7.17431E-1 6.44997E-1 5.40501E-1 6.1776E-1 7.01694E-1 6.66284E-1 6.52893E-1 6.83262E-1 6.76821E-1 6.74844E-1 6.44209E-1 5.82096E-1 5.25205E-1 5.19512E-1 5.61222E-1 5.64533E-1 5.83929E-1 6.05666E-1 5.48456E-1 5.10612E-1 4.9624E-1 4.77842E-1 5.28786E-1 5.59675E-1 5.41256E-1 5.00564E-1 4.98414E-1 5.45898E-1 5.66761E-1 5.64708E-1 5.48059E-1 5.36153E-1 5.70475E-1 5.58892E-1 5.16201E-1 4.63754E-1 4.1254E-1 4.19681E-1 4.13625E-1 4.86935E-1 4.99115E-1 5.44396E-1 5.40222E-1 5.11268E-1 4.66885E-1 4.13984E-1 3.7563E-1 3.35821E-1 3.07741E-1 2.76258E-1 2.70275E-1 3.09864E-1 3.62648E-1 4.83155E-1 5.41364E-1 4.81997E-1 4.03381E-1 3.24407E-1 2.3087E-1 1.78335E-1 1.76826E-1 2.31139E-1 2.50017E-1 3.13712E-1 4.49549E-1 6.02315E-1 5.71467E-1 3.96398E-1 2.71159E-1 2.52726E-1 2.96658E-1 3.64161E-1 3.46952E-1 3.02691E-1 2.89901E-1 4.09021E-1 5.46427E-1 5.2913E-1 4.24771E-1 2.33595E-1 1.24504E-1 1.05037E-1 8.60024E-2 7.60721E-2 7.09804E-2 7.13687E-2 7.08538E-2 7.56018E-2 1.05126E-1 1.41552E-1 1.28884E-1 1.02761E-1 1.1152E-1 1.0813E-1 7.97098E-2 5.93919E-2 9.17256E-2 2.12146E-1 4.22376E-1 4.75283E-1 4.01617E-1 2.96093E-1 1.75173E-1 9.42041E-2 1.05901E-1 7.66601E-2 4.5714E-2 6.29996E-2 1.45644E-1 2.90254E-1 3.66645E-1 4.49331E-1 3.52149E-1 1.95353E-1 1.59969E-1 1.71895E-1 -9999 -9999 -9999 -9999 -9999 -9999 -9999 -9999 -9999 -9999 -9999 -9999 -9999 -9999 -9999 -9999
-9999 -9999 -9999 -9999 -9999 -9999 -9999 -9999 -9999 -9999 -9999 -9999 -9999 -9999 -9999 -9999 -9999 -9999 -9999 -9999 -9999 -9999 -9999 -9999 -9999 -9999 -9999 -9999 -9999 -9999 -9999 -9999 -9999 -9999 -9999 -9999 -9999 -9999 -9999 -9999 -9999 -9999 -9999 -9999 -9999 -9999 -9999 -9999 -9999 -9999 -9999 -9999 -9999 -9999 -9999 -9999 -9999 -9999 -9999 -9999 -9999 -9999 -9999 -9999 -9999 -9999 -9999 -9999 -9999 -9999 -9999 -9999 -9999 -9999 -9999 -9999 -9999 -9999 -9999 -9999 -9999 -9999 -9999 -9999 -9999 -9999 -9999 -9999 -9999 -9999 -9999 -9999 -9999 -9999 -9999 -9999 -9999 -9999 -9999 -9999 -9999 -9999 -9999 -9999 -9999 2.77588E-1 2.81178E-1 3.38469E-1 3.41615E-1 3.43336E-1 3.25923E-1 3.49488E-1 4.09603E-1 4.63794E-1 4.81022E-1 3.91854E-1 3.53682E-1 4.11089E-1 5.24247E-1 5.07506E-1 3.83506E-1 3.41809E-1 3.23807E-1 3.1715E-1 3.20839E-1 3.94364E-1 3.55475E-1 4.42643E-1 6.6036E-1 7.13817E-1 6.83674E-1 6.90955E-1 7.34349E-1 5.61281E-1 6.44024E-1 6.47736E-1 7.15843E-1 6.88806E-1 6.5425E-1 6.61469E-1 6.46665E-1 6.22626E-1 5.96651E-1 5.55747E-1 4.62733E-1 4.29355E-1 4.56665E-1 4.75626E-1 5.24633E-1 5.62098E-1 5.40401E-1 5.0366E-1 4.5975E-1 4.74135E-1 5.0643E-1 5.13103E-1 5.2641E-1 4.99668E-1 4.71047E-1 5.03191E-1 5.24277E-1 5.04501E-1 4.98809E-1 4.85441E-1 5.08274E-1 5.1174E-1 5.02118E-1 4.60615E-1 4.0183E-1 3.99156E-1 4.02511E-1 4.1814E-1 4.61937E-1 5.10502E-1 5.14502E-1 4.87378E-1 4.78667E-1 4.51695E-1 3.84062E-1 3.17953E-1 2.81314E-1 2.79716E-1 3.2587E-1 4.37225E-1 4.91101E-1 5.23773E-1 5.1317E-1 3.91469E-1 2.97417E-1 2.54942E-1 2.00615E-1 1.88053E-1 2.01103E-1 2.14018E-1 2.62938E-1 3.86885E-1 5.89157E-1 5.99163E-1 5.62181E-1 3.64384E-1 2.40121E-1 2.33689E-1 2.95652E-1 3.38377E-1 3.26683E-1 2.41672E-1 1.95573E-1 2.62487E-1 4.03277E-1 4.4515E-1 3.14366E-1 1.63533E-1 9.97298E-2 8.33542E-2 7.28207E-2 6.73496E-2 6.40837E-2 5.9894E-2 6.24234E-2 7.58558E-2 1.06114E-1 1.16309E-1 8.86723E-2 7.51711E-2 8.25631E-2 7.32772E-2 5.55115E-2 5.5124E-2 9.54817E-2 1.70962E-1 2.92566E-1 4.24681E-1 4.81642E-1 4.66506E-1 3.65978E-1 2.34336E-1 2.23388E-1 1.35207E-1 5.7004E-2 5.04488E-2 1.05194E-1 2.67888E-1 4.39614E-1 4.8721E-1 4.58346E-1 4.19176E-1 -9999 -9999 -9999 -9999 -9999 -9999 -9999 -9999 -9999 -9999 -9999 -9999 -9999 -9999 -9999 -9999 -9999 -9999
-9999 -9999 -9999 -9999 -9999 -9999 -9999 -9999 -9999 -9999 -9999 -9999 -9999 -9999 -9999 -9999 -9999 -9999 -9999 -9999 -9999 -9999 -9999 -9999 -9999 -9999 -9999 -9999 -9999 -9999 -9999 -9999 -9999 -9999 -9999 -9999 -9999 -9999 -9999 -9999 -9999 -9999 -9999 -9999 -9999 -9999 -9999 -9999 -9999 -9999 -9999 -9999 -9999 -9999 -9999 -9999 -9999 -9999 -9999 -9999 -9999 -9999 -9999 -9999 -9999 -9999 -9999 -9999 -9999 -9999 -9999 -9999 -9999 -9999 -9999 -9999 -9999 -9999 -9999 -9999 -9999 -9999 -9999 -9999 -9999 -9999 -9999 -9999 -9999 -9999 -9999 -9999 -9999 -9999 -9999 -9999 -9999 -9999 -9999 -9999 -9999 -9999 -9999 -9999 2.79465E-1 2.76398E-1 2.95113E-1 3.12637E-1 3.17585E-1 3.18505E-1 3.35909E-1 3.52325E-1 3.65612E-1 4.40087E-1 5.44638E-1 5.18259E-1 4.08918E-1 3.9076E-1 4.92684E-1 4.2257E-1 3.67157E-1 3.45384E-1 3.36797E-1 3.29628E-1 3.34146E-1 4.45587E-1 4.18151E-1 5.92102E-1 7.33825E-1 6.84996E-1 6.53687E-1 6.82297E-1 7.18901E-1 6.30178E-1 6.8129E-1 7.21798E-1 6.81151E-1 6.77449E-1 6.55244E-1 6.2995E-1 6.04396E-1 5.6257E-1 5.53945E-1 4.69864E-1 4.00723E-1 3.76436E-1 3.98805E-1 4.19181E-1 4.4429E-1 5.26394E-1 5.11446E-1 4.40591E-1 3.9747E-1 4.18258E-1 4.23051E-1 4.68411E-1 5.10014E-1 4.67958E-1 4.08514E-1 4.19051E-1 4.35459E-1 4.1254E-1 3.98832E-1 4.12805E-1 4.27645E-1 4.38007E-1 4.58726E-1 4.35181E-1 3.83405E-1 3.61788E-1 3.6995E-1 3.7734E-1 4.26837E-1 4.87363E-1 5.0317E-1 4.55637E-1 4.40199E-1 3.95537E-1 3.43196E-1 3.12064E-1 3.10638E-1 3.50593E-1 4.42927E-1 5.12224E-1 4.64005E-1 4.18322E-1 4.0755E-1 3.18376E-1 2.39496E-1 2.05075E-1 1.7399E-1 1.74531E-1 1.88677E-1 1.93432E-1 2.9003E-1 4.80371E-1 5.92412E-1 5.69786E-1 5.14131E-1 3.44142E-1 2.31209E-1 2.33423E-1 2.69415E-1 3.15371E-1 3.44934E-1 2.65734E-1 1.83687E-1 1.96065E-1 2.74329E-1 3.27999E-1 2.21578E-1 1.17494E-1 1.00343E-1 9.17884E-2 7.68127E-2 6.71586E-2 6.35962E-2 5.65379E-2 5.44836E-2 6.30015E-2 7.3053E-2 7.16413E-2 5.29925E-2 5.00278E-2 5.0077E-2 4.67975E-2 3.86111E-2 5.22358E-2 8.12989E-2 1.01363E-1 1.29816E-1 2.09348E-1 3.23715E-1 5.07362E-1 5.18267E-1 4.34619E-1 3.80277E-1 1.68223E-1 6.51632E-2 5.0754E-2 8.44109E-2 1.7565E-1 2.97456E-1 3.81182E-1 -9999 -9999 -9999 -9999 -9999 -9999 -9999 -9999 -9999 -9999 -9999 -9999 -9999 -9999 -9999 -9999 -9999 -9999 -9999 -9999
-9999 -9999 -9999 -9999 -9999 -9999 -9999 -9999 -9999 -9999 -9999 -9999 -9999 -9999 -9999 -9999 -9999 -9999 -9999 -9999 -9999 -9999 -9999 -9999 -9999 -9999 -9999 -9999 -9999 -9999 -9999 -9999 -9999 -9999 -9999 -9999 -9999 -9999 -9999 -9999 -9999 -9999 -9999 -9999 -9999 -9999 -9999 -9999 -9999 -9999 -9999 -9999 -9999 -9999 -9999 -9999 -9999 -9999 -9999 -9999 -9999 -9999 -9999 -9999 -9999 -9999 -9999 -9999 -9999 -9999 -9999 -9999 -9999 -9999 -9999 -9999 -9999 -9999 -9999 -9999 -9999 -9999 -9999 -9999 -9999 -9999 -9999 -9999 -9999 -9999 -9999 -9999 -9999 -9999 -9999 -9999 -9999 -9999 -9999 -9999 -9999 -9999 -9999 -9999 2.78099E-1 2.71417E-1 2.8836E-1 2.92384E-1 3.10269E-1 3.11543E-1 3.24734E-1 3.47111E-1 3.72572E-1 4.28026E-1 5.40812E-1 5.68418E-1 4.85387E-1 4.22027E-1 4.91572E-1 3.8658E-1 3.56246E-1 3.42893E-1 3.33391E-1 3.25699E-1 3.5615E-1 4.6488E-1 5.51779E-1 7.15417E-1 7.0867E-1 6.5212E-1 6.66991E-1 7.18048E-1 6.93348E-1 7.01314E-1 7.07817E-1 6.80346E-1 6.62876E-1 6.46903E-1 6.47127E-1 6.16729E-1 5.72452E-1 5.32681E-1 5.07556E-1 4.54007E-1 4.28674E-1 4.41076E-1 4.17468E-1 4.21368E-1 4.27086E-1 4.32641E-1 4.31192E-1 3.87948E-1 3.5288E-1 3.64123E-1 3.60672E-1 3.92799E-1 4.15255E-1 4.11743E-1 4.08374E-1 4.09653E-1 3.99898E-1 3.69486E-1 3.73659E-1 3.91613E-1 3.9668E-1 4.31556E-1 4.40127E-1 4.41345E-1 4.16033E-1 3.65333E-1 3.29318E-1 3.6191E-1 4.1928E-1 4.75433E-1 4.89947E-1 4.43959E-1 3.80329E-1 3.38995E-1 3.26552E-1 3.359E-1 3.55457E-1 4.2213E-1 5.02875E-1 4.7364E-1 4.02553E-1 3.2297E-1 3.06603E-1 2.4427E-1 2.06053E-1 2.04098E-1 2.01646E-1 1.937E-1 1.85739E-1 2.21623E-1 3.60612E-1 5.83283E-1 5.88015E-1 5.51758E-1 4.20835E-1 2.87464E-1 2.21782E-1 2.20415E-1 2.39239E-1 2.68236E-1 3.19748E-1 2.61719E-1 1.84188E-1 1.4958E-1 1.8847E-1 2.33663E-1 1.81138E-1 1.2512E-1 1.28156E-1 1.27506E-1 9.42959E-2 8.0273E-2 7.71631E-2 7.05254E-2 5.89156E-2 5.49241E-2 5.13891E-2 4.83511E-2 5.04652E-2 5.44633E-2 4.92134E-2 3.89292E-2 3.43797E-2 4.4342E-2 5.81496E-2 6.14809E-2 5.89089E-2 8.50668E-2 1.6482E-1 3.82988E-1 5.18355E-1 5.69563E-1 4.96347E-1 2.56943E-1 1.04361E-1 6.00048E-2 6.83908E-2 8.91858E-2 1.26012E-1 1.58982E-1 2.72538E-1 -9999 -9999 -9999 -9999 -9999 -9999 -9999 -9999 -9999 -9999 -9999 -9999 -9999 -9999 -9999 -9999 -9999 -9999 -9999
-9999 -9999 -9999 -9999 -9999 -9999 -9999 -9999 -9999 -9999 -9999 -9999 -9999 -9999 -9999 -9999 -9999 -9999 -9999 -9999 -9999 -9999 -9999 -9999 -9999 -9999 -9999 -9999 -9999 -9999 -9999 -9999 -9999 -9999 -9999 -9999 -9999 -9999 -9999 -9999 -9999 -9999 -9999 -9999 -9999 -9999 -9999 -9999 -9999 -9999 -9999 -9999 -9999 -9999 -9999 -9999 -9999 -9999 -9999 -9999 -9999 -9999 -9999 -9999 -9999 -9999 -9999 -9999 -9999 -9999 -9999 -9999 -9999 -9999 -9999 -9999 -9999 -9999 -9999 -9999 -9999 -9999 -9999 -9999 -9999 -9999 -9999 -9999 -9999 -9999 -9999 -9999 -9999 -9999 -9999 -9999 -9999 -9999 -9999 -9999 -9999 -9999 -9999 2.79807E-1 2.72089E-1 2.71417E-1 2.86274E-1 2.86621E-1 2.87664E-1 2.8463E-1 3.04576E-1 3.43081E-1 3.67821E-1 3.83836E-1 5.01986E-1 5.85841E-1 5.63298E-1 4.70346E-1 4.73134E-1 4.05746E-1 3.70615E-1 3.54891E-1 3.43698E-1 3.31641E-1 3.78821E-1 4.63464E-1 6.10261E-1 7.35495E-1 6.82702E-1 6.60168E-1 6.96405E-1 7.27708E-1 6.54649E-1 6.98502E-1 6.84498E-1 6.62784E-1 6.68624E-1 6.77554E-1 6.55602E-1 6.11103E-1 5.72425E-1 5.63147E-1 5.46154E-1 5.0839E-1 5.1268E-1 5.39016E-1 5.10829E-1 4.85128E-1 4.70123E-1 4.58428E-1 4.36426E-1 3.84422E-1 3.5343E-1 3.77436E-1 3.87261E-1 3.56691E-1 3.58805E-1 3.86067E-1 4.53529E-1 4.83771E-1 4.69154E-1 4.57871E-1 4.79673E-1 4.86086E-1 4.8576E-1 4.98064E-1 5.06671E-1 4.77522E-1 4.37786E-1 4.18506E-1 3.61477E-1 3.76489E-1 4.13313E-1 4.60557E-1 4.82717E-1 4.32848E-1 3.71374E-1 3.23478E-1 3.11243E-1 3.14361E-1 3.59449E-1 4.5817E-1 4.94101E-1 4.17768E-1 3.35501E-1 2.72488E-1 2.5254E-1 2.13341E-1 1.99802E-1 2.06776E-1 2.38255E-1 2.58537E-1 2.2149E-1 3.11896E-1 5.05757E-1 5.94032E-1 5.73304E-1 5.14398E-1 3.92193E-1 2.69448E-1 2.32452E-1 2.24688E-1 2.17131E-1 2.35434E-1 2.91188E-1 2.4105E-1 1.50704E-1 1.22485E-1 1.53653E-1 1.9518E-1 2.13414E-1 1.8944E-1 1.7628E-1 1.64937E-1 1.08705E-1 9.89066E-2 1.14052E-1 1.28274E-1 1.04736E-1 8.08465E-2 6.30141E-2 6.31602E-2 8.58137E-2 1.17561E-1 1.06299E-1 6.61015E-2 4.65297E-2 5.12145E-2 5.76416E-2 4.74433E-2 3.59991E-2 4.44306E-2 8.10956E-2 1.53656E-1 2.16314E-1 3.39691E-1 5.14527E-1 4.17406E-1 2.43978E-1 1.10507E-1 6.5536E-2 6.13622E-2 7.18053E-2 8.57867E-2 1.47682E-1 2.28538E-1 -9999 -9999 -9999 -9999 -9999 -9999 -9999 -9999 -9999 -9999 -9999 -9999 -9999 -9999 -9999 -9999 -9999 -9999
-9999 -9999 -9999 -9999 -9999 -9999 -9999 -9999 -9999 -9999 -9999 -9999 -9999 -9999 -9999 -9999 -9999 -9999 -9999 -9999 -9999 -9999 -9999 -9999 -9999 -9999 -9999 -9999 -9999 -9999 -9999 -9999 -9999 -9999 -9999 -9999 -9999 -9999 -9999 -9999 -9999 -9999 -9999 -9999 -9999 -9999 -9999 -9999 -9999 -9999 -9999 -9999 -9999 -9999 -9999 -9999 -9999 -9999 -9999 -9999 -9999 -9999 -9999 -9999 -9999 -9999 -9999 -9999 -9999 -9999 -9999 -9999 -9999 -9999 -9999 -9999 -9999 -9999 -9999 -9999 -9999 -9999 -9999 -9999 -9999 -9999 -9999 -9999 -9999 -9999 -9999 -9999 -9999 -9999 -9999 -9999 -9999 -9999 -9999 -9999 -9999 -9999 2.80663E-1 2.72594E-1 2.71417E-1 2.71249E-1 2.85753E-1 2.85407E-1 2.95305E-1 3.13115E-1 3.17699E-1 3.2548E-1 3.64767E-1 4.44414E-1 5.39074E-1 6.04701E-1 5.87877E-1 4.99139E-1 4.79779E-1 4.31227E-1 3.66946E-1 3.48502E-1 3.30701E-1 3.29762E-1 4.84994E-1 5.5023E-1 7.16186E-1 7.08539E-1 6.7116E-1 6.85773E-1 7.39229E-1 6.04349E-1 6.45985E-1 6.86894E-1 7.04808E-1 7.00752E-1 6.99084E-1 6.82984E-1 6.44132E-1 6.11907E-1 6.03678E-1 6.30479E-1 6.16581E-1 5.70024E-1 5.82479E-1 6.03266E-1 5.59722E-1 5.46689E-1 5.33665E-1 5.12806E-1 4.75065E-1 4.50108E-1 4.31366E-1 4.75211E-1 4.80971E-1 4.45912E-1 3.87007E-1 3.58396E-1 4.53048E-1 5.23105E-1 5.47939E-1 5.37157E-1 5.51316E-1 5.49913E-1 5.48565E-1 5.46376E-1 5.45817E-1 5.23997E-1 4.91393E-1 4.64693E-1 4.2997E-1 4.23625E-1 4.13124E-1 4.29351E-1 4.59042E-1 4.19662E-1 3.93724E-1 3.69288E-1 3.52103E-1 3.55521E-1 4.22573E-1 4.93576E-1 4.71146E-1 3.85064E-1 2.83295E-1 2.3774E-1 2.21734E-1 2.08023E-1 2.03914E-1 2.04449E-1 2.28199E-1 2.71112E-1 3.22641E-1 4.70587E-1 5.83127E-1 5.94676E-1 5.55896E-1 5.08338E-1 4.24004E-1 3.19833E-1 2.53219E-1 2.06736E-1 1.95711E-1 2.22551E-1 2.47471E-1 1.96091E-1 1.29582E-1 1.19124E-1 1.76331E-1 2.59431E-1 3.33354E-1 3.11862E-1 2.53556E-1 1.97018E-1 1.20404E-1 9.57101E-2 1.41901E-1 2.14482E-1 1.99921E-1 1.4728E-1 9.8988E-2 9.81063E-2 1.49062E-1 2.36733E-1 2.41504E-1 1.53149E-1 1.0804E-1 1.09919E-1 8.42752E-2 5.04999E-2 3.27486E-2 3.42378E-2 4.86217E-2 6.60572E-2 8.58511E-2 1.6811E-1 3.64615E-1 5.33797E-1 4.16417E-1 2.21978E-1 1.10918E-1 8.86431E-2 8.86487E-2 7.97533E-2 9.51699E-2 1.38117E-1 2.14699E-1 -9999 -9999 -9999 -9999 -9999 -9999 -9999 -9999 -9999 -9999 -9999 -9999 -9999 -9999 -9999 -9999 -9999
-9999 -9999 -9999 -9999 -9999 -9999 -9999 -9999 -9999 -9999 -9999 -9999 -9999 -9999 -9999 -9999 -9999 -9999 -9999 -9999 -9999 -9999 -9999 -9999 -9999 -9999 -9999 -9999 -9999 -9999 -9999 -9999 -9999 -9999 -9999 -9999 -9999 -9999 -9999 -9999 -9999 -9999 -9999 -9999 -9999 -9999 -9999 -9999 -9999 -9999 -9999 -9999 -9999 -9999 -9999 -9999 -9999 -9999 -9999 -9999 -9999 -9999 -9999 -9999 -9999 -9999 -9999 -9999 -9999 -9999 -9999 -9999 -9999 -9999 -9999 -9999 -9999 -9999 -9999 -9999 -9999 -9999 -9999 -9999 -9999 -9999 -9999 -9999 -9999 -9999 -9999 -9999 -9999 -9999 -9999 -9999 -9999 -9999 -9999 -9999 -9999 -9999 2.74112E-1 2.74281E-1 2.75635E-1 2.90981E-1 2.84803E-1 2.97785E-1 2.95835E-1 2.96898E-1 3.17883E-1 3.38029E-1 3.95414E-1 5.12652E-1 5.82279E-1 6.44048E-1 6.02833E-1 5.23609E-1 5.10361E-1 4.91511E-1 3.69553E-1 3.55498E-1 3.46424E-1 3.47455E-1 5.11996E-1 6.6189E-1 6.95463E-1 7.15462E-1 7.22561E-1 7.18686E-1 6.34332E-1 5.99446E-1 6.61778E-1 6.7787E-1 6.76041E-1 6.76418E-1 6.59836E-1 6.66206E-1 6.74893E-1 6.44873E-1 6.68019E-1 6.53329E-1 6.44996E-1 6.39426E-1 6.48324E-1 6.57146E-1 6.2926E-1 6.07257E-1 5.70618E-1 5.11688E-1 4.9924E-1 4.80559E-1 4.90467E-1 5.29647E-1 5.28549E-1 4.89509E-1 4.16692E-1 3.88462E-1 4.6722E-1 5.38894E-1 5.65413E-1 5.41567E-1 5.23349E-1 5.25192E-1 5.07005E-1 5.10133E-1 5.30414E-1 5.23935E-1 5.09941E-1 4.80218E-1 4.53582E-1 4.21788E-1 3.75766E-1 3.92327E-1 4.23227E-1 4.14491E-1 4.07219E-1 4.05012E-1 3.97192E-1 4.1983E-1 4.82539E-1 4.87145E-1 4.66271E-1 3.64445E-1 2.63085E-1 2.31287E-1 2.4305E-1 2.49471E-1 2.60608E-1 2.48403E-1 2.54146E-1 2.70488E-1 4.02794E-1 5.57765E-1 5.86965E-1 5.626E-1 5.62178E-1 5.43217E-1 4.94213E-1 3.7214E-1 2.61147E-1 1.89724E-1 1.74333E-1 1.83683E-1 1.75225E-1 1.42485E-1 1.21498E-1 1.33867E-1 1.97054E-1 3.04383E-1 4.05161E-1 3.79528E-1 3.21893E-1 2.36171E-1 1.35196E-1 8.78696E-2 1.27026E-1 2.55592E-1 2.98643E-1 2.20082E-1 1.24406E-1 1.1113E-1 1.81614E-1 3.17207E-1 3.79095E-1 2.95795E-1 2.56082E-1 2.29678E-1 1.47446E-1 6.99953E-2 4.85972E-2 5.25742E-2 6.18262E-2 7.93981E-2 1.11047E-1 1.66879E-1 2.99899E-1 5.45794E-1 5.60585E-1 3.62035E-1 2.65751E-1 2.12566E-1 1.93972E-1 1.13407E-1 1.12491E-1 1.85573E-1 2.50016E-1 -9999 -9999 -9999 -9999 -9999 -9999 -9999 -9999 -9999 -9999 -9999 -9999 -9999 -9999 -9999 -9999 -9999
-9999 -9999 -9999 -9999 -9999 -9999 -9999 -9999 -9999 -9999 -9999 -9999 -9999 -9999 -9999 -9999 -9999 -9999 -9999 -9999 -9999 -9999 -9999 -9999 -9999 -9999 -9999 -9999 -9999 -9999 -9999 -9999 -9999 -9999 -9999 -9999 -9999 -9999 -9999 -9999 -9999 -9999 -9999 -9999 -9999 -9999 -9999 -9999 -9999 -9999 -9999 -9999 -9999 -9999 -9999 -9999 -9999 -9999 -9999 -9999 -9999 -9999 -9999 -9999 -9999 -9999 -9999 -9999 -9999 -9999 -9999 -9999 -9999 -9999 -9999 -9999 -9999 -9999 -9999 -9999 -9999 -9999 -9999 -9999 -9999 -9999 -9999 -9999 -9999 -9999 -9999 -9999 -9999 -9999 -9999 -9999 -9999 -9999 -9999 -9999 -9999 2.75296E-1 2.7445E-1 2.8178E-1 3.06093E-1 3.19706E-1 3.19891E-1 2.99373E-1 3.04037E-1 3.13115E-1 3.25418E-1 3.53045E-1 4.20208E-1 5.85098E-1 6.76598E-1 6.56559E-1 6.01581E-1 5.2471E-1 5.43598E-1 6.20232E-1 4.28381E-1 3.55759E-1 3.4475E-1 3.6883E-1 5.01903E-1 6.50593E-1 6.53699E-1 6.58699E-1 6.2579E-1 6.55756E-1 5.43757E-1 6.84447E-1 6.8979E-1 6.80346E-1 6.68173E-1 6.36082E-1 6.35815E-1 6.31236E-1 6.28621E-1 6.15811E-1 6.0801E-1 5.9964E-1 6.10471E-1 6.10501E-1 6.01865E-1 6.07121E-1 5.94862E-1 5.72571E-1 5.25055E-1 4.78285E-1 5.1069E-1 5.37111E-1 5.42908E-1 5.61907E-1 5.15657E-1 4.61536E-1 4.63159E-1 4.90223E-1 5.04281E-1 5.59216E-1 5.40414E-1 5.30971E-1 4.85959E-1 4.62353E-1 4.46143E-1 4.5161E-1 4.87139E-1 4.85446E-1 4.51158E-1 4.21694E-1 4.04598E-1 3.7011E-1 3.42501E-1 3.38612E-1 3.57524E-1 3.6883E-1 3.82632E-1 3.60558E-1 3.68799E-1 4.21204E-1 4.84568E-1 4.79618E-1 4.40199E-1 3.23674E-1 2.59012E-1 2.57367E-1 2.78317E-1 3.13617E-1 3.32035E-1 3.6431E-1 3.89701E-1 4.12838E-1 5.36927E-1 5.7669E-1 5.44791E-1 5.16969E-1 5.37906E-1 5.31574E-1 4.84609E-1 4.03711E-1 2.65202E-1 1.81892E-1 1.62079E-1 1.56799E-1 1.48347E-1 1.36337E-1 1.29984E-1 1.4559E-1 1.79958E-1 2.30799E-1 2.63273E-1 3.03597E-1 3.86215E-1 3.39168E-1 1.56916E-1 9.23295E-2 1.3475E-1 2.7893E-1 3.6426E-1 2.59933E-1 1.42559E-1 1.24456E-1 1.85109E-1 3.49657E-1 4.71448E-1 4.32882E-1 4.23394E-1 3.60195E-1 2.11998E-1 9.93412E-2 8.14916E-2 9.67052E-2 1.25103E-1 1.86798E-1 2.79186E-1 3.69257E-1 4.83893E-1 5.98546E-1 6.09445E-1 5.792E-1 5.23385E-1 4.62483E-1 3.47934E-1 2.54125E-1 -9999 -9999 -9999 -9999 -9999 -9999 -9999 -9999 -9999 -9999 -9999 -9999 -9999 -9999 -9999 -9999 -9999 -9999 -9999 -9999
-9999 -9999 -9999 -9999 -9999 -9999 -9999 -9999 -9999 -9999 -9999 -9999 -9999 -9999 -9999 -9999 -9999 -9999 -9999 -9999 -9999 -9999 -9999 -9999 -9999 -9999 -9999 -9999 -9999 -9999 -9999 -9999 -9999 -9999 -9999 -9999 -9999 -9999 -9999 -9999 -9999 -9999 -9999 -9999 -9999 -9999 -9999 -9999 -9999 -9999 -9999 -9999 -9999 -9999 -9999 -9999 -9999 -9999 -9999 -9999 -9999 -9999 -9999 -9999 -9999 -9999 -9999 -9999 -9999 -9999 -9999 -9999 -9999 -9999 -9999 -9999 -9999 -9999 -9999 -9999 -9999 -9999 -9999 -9999 -9999 -9999 -9999 -9999 -9999 -9999 -9999 -9999 -9999 -9999 -9999 -9999 -9999 -9999 -9999 -9999 2.77504E-1 2.74788E-1 2.75635E-1 3.04113E-1 3.64626E-1 3.67844E-1 4.22077E-1 4.34056E-1 3.53199E-1 3.17793E-1 3.09204E-1 3.46864E-1 3.84711E-1 5.69959E-1 6.95289E-1 6.94188E-1 6.43838E-1 5.50158E-1 5.99688E-1 7.23128E-1 5.1026E-1 3.81906E-1 3.9604E-1 4.19762E-1 4.78607E-1 5.09869E-1 5.08305E-1 4.52875E-1 4.98495E-1 4.72936E-1 5.9012E-1 6.99884E-1 6.9552E-1 6.9153E-1 6.43211E-1 6.38443E-1 6.27687E-1 6.35889E-1 6.59135E-1 6.34099E-1 6.05859E-1 6.11474E-1 6.2873E-1 6.32226E-1 6.46415E-1 6.22707E-1 5.75736E-1 5.14418E-1 4.62952E-1 4.72038E-1 5.14535E-1 5.72098E-1 5.73668E-1 5.45187E-1 4.7377E-1 4.54293E-1 4.92428E-1 5.5251E-1 5.72497E-1 5.62667E-1 5.2307E-1 4.86052E-1 4.62643E-1 4.2854E-1 4.1696E-1 4.25577E-1 4.29426E-1 4.51285E-1 4.21781E-1 3.95083E-1 3.86507E-1 3.85226E-1 3.96278E-1 3.58136E-1 3.293E-1 3.34588E-1 3.40195E-1 3.34307E-1 3.65692E-1 4.32372E-1 4.69368E-1 4.24949E-1 3.48983E-1 2.86628E-1 2.75014E-1 2.83997E-1 3.10802E-1 3.43255E-1 3.65036E-1 4.11241E-1 4.26101E-1 5.47073E-1 5.68328E-1 5.66258E-1 5.34028E-1 4.82915E-1 4.95661E-1 4.979E-1 4.74303E-1 4.19882E-1 2.78407E-1 1.78464E-1 1.64992E-1 1.81361E-1 1.89509E-1 1.79436E-1 1.59359E-1 1.50466E-1 1.45246E-1 1.3799E-1 1.40798E-1 1.94972E-1 3.2055E-1 3.89808E-1 2.0498E-1 1.10559E-1 1.60502E-1 3.34046E-1 4.69407E-1 3.12499E-1 1.74141E-1 1.35625E-1 1.80124E-1 3.12969E-1 4.63762E-1 5.62308E-1 5.73359E-1 4.44626E-1 2.52861E-1 1.40645E-1 1.05724E-1 1.11602E-1 1.40111E-1 1.91622E-1 3.03016E-1 3.89042E-1 4.89129E-1 6.14854E-1 6.23621E-1 6.21389E-1 5.8186E-1 5.20705E-1 4.92091E-1 -9999 -9999 -9999 -9999 -9999 -9999 -9999 -9999 -9999 -9999 -9999 -9999 -9999 -9999 -9999 -9999 -9999 -9999 -9999 -9999 -9999
-9999 -9999 -9999 -9999 -9999 -9999 -9999 -9999 -9999 -9999 -9999 -9999 -9999 -9999 -9999 -9999 -9999 -9999 -9999 -9999 -9999 -9999 -9999 -9999 -9999 -9999 -9999 -9999 -9999 -9999 -9999 -9999 -9999 -9999 -9999 -9999 -9999 -9999 -9999 -9999 -9999 -9999 -9999 -9999 -9999 -9999 -9999 -9999 -9999 -9999 -9999 -9999 -9999 -9999 -9999 -9999 -9999 -9999 -9999 -9999 -9999 -9999 -9999 -9999 -9999 -9999 -9999 -9999 -9999 -9999 -9999 -9999 -9999 -9999 -9999 -9999 -9999 -9999 -9999 -9999 -9999 -9999 -9999 -9999 -9999 -9999 -9999 -9999 -9999 -9999 -9999 -9999 -9999 -9999 -9999 -9999 -9999 -9999 -9999 2.79552E-1 2.77504E-1 2.75466E-1 2.76654E-1 2.97595E-1 3.45158E-1 3.65765E-1 4.10185E-1 4.4221E-1 4.43345E-1 3.68119E-1 3.30847E-1 3.61087E-1 3.71634E-1 5.27095E-1 6.96924E-1 7.13536E-1 6.80737E-1 5.78476E-1 6.99524E-1 7.42282E-1 5.70836E-1 4.04516E-1 4.48367E-1 5.39794E-1 6.88645E-1 7.03379E-1 6.90747E-1 6.60043E-1 6.34054E-1 4.7251E-1 6.49434E-1 6.68762E-1 6.63391E-1 6.62185E-1 6.36698E-1 6.44034E-1 6.67531E-1 6.61564E-1 6.16065E-1 6.20718E-1 6.71748E-1 6.36472E-1 5.74595E-1 5.49584E-1 5.79938E-1 5.67023E-1 5.21297E-1 4.73004E-1 4.88224E-1 5.09389E-1 5.55896E-1 5.88843E-1 5.61291E-1 5.08997E-1 4.72509E-1 4.59701E-1 5.07222E-1 5.79238E-1 5.74519E-1 5.34296E-1 4.86961E-1 4.40471E-1 4.21662E-1 4.14557E-1 4.18759E-1 4.16823E-1 4.17701E-1 4.36687E-1 4.43039E-1 4.23451E-1 4.22664E-1 4.56187E-1 4.43446E-1 3.91277E-1 3.52645E-1 3.31441E-1 3.39498E-1 3.58419E-1 3.81351E-1 4.42612E-1 4.39699E-1 3.76631E-1 2.85541E-1 2.76238E-1 2.9769E-1 3.08339E-1 3.24224E-1 3.04158E-1 3.05812E-1 3.20103E-1 4.552E-1 5.50655E-1 5.36946E-1 5.12082E-1 5.25615E-1 4.93339E-1 4.58177E-1 4.79824E-1 4.68035E-1 4.27557E-1 2.84423E-1 1.87745E-1 1.78103E-1 2.40775E-1 2.8989E-1 2.96577E-1 2.73861E-1 2.62246E-1 2.00697E-1 1.38335E-1 1.09996E-1 1.29806E-1 2.29492E-1 3.98634E-1 3.42391E-1 1.8232E-1 2.16205E-1 4.31479E-1 4.72392E-1 3.94861E-1 2.62536E-1 1.67832E-1 1.51125E-1 1.90039E-1 3.17625E-1 5.1287E-1 6.22646E-1 4.68195E-1 3.04919E-1 2.21926E-1 1.43766E-1 9.96225E-2 1.14029E-1 1.42055E-1 2.0043E-1 2.77837E-1 4.07072E-1 5.62578E-1 5.63997E-1 5.68031E-1 5.623E-1 5.79313E-1 -9999 -9999 -9999 -9999 -9999 -9999 -9999 -9999 -9999 -9999 -9999 -9999 -9999 -9999 -9999 -9999 -9999 -9999 -9999 -9999 -9999 -9999
-9999 -9999 -9999 -9999 -9999 -9999 -9999 -9999 -9999 -9999 -9999 -9999 -9999 -9999 -9999 -9999 -9999 -9999 -9999 -9999 -9999 -9999 -9999 -9999 -9999 -9999 -9999 -9999 -9999 -9999 -9999 -9999 -9999 -9999 -9999 -9999 -9999 -9999 -9999 -9999 -9999 -9999 -9999 -9999 -9999 -9999 -9999 -9999 -9999 -9999 -9999 -9999 -9999 -9999 -9999 -9999 -9999 -9999 -9999 -9999 -9999 -9999 -9999 -9999 -9999 -9999 -9999 -9999 -9999 -9999 -9999 -9999 -9999 -9999 -9999 -9999 -9999 -9999 -9999 -9999 -9999 -9999 -9999 -9999 -9999 -9999 -9999 -9999 -9999 -9999 -9999 -9999 -9999 -9999 -9999 -9999 -9999 -9999 2.81265E-1 2.79552E-1 2.78697E-1 2.77334E-1 2.85668E-1 2.90195E-1 3.13643E-1 3.37712E-1 3.58326E-1 3.90335E-1 4.51048E-1 4.42206E-1 3.42987E-1 3.58448E-1 3.91211E-1 5.52553E-1 7.16169E-1 7.2725E-1 6.82957E-1 6.21449E-1 7.26593E-1 7.29335E-1 5.9254E-1 4.28519E-1 5.03752E-1 6.53748E-1 7.25052E-1 6.95634E-1 7.22324E-1 7.11397E-1 6.19109E-1 5.02905E-1 5.90945E-1 6.57753E-1 6.82798E-1 6.60563E-1 6.30263E-1 6.35616E-1 6.77459E-1 6.43465E-1 5.63766E-1 5.8324E-1 6.27572E-1 6.15688E-1 5.70866E-1 5.15629E-1 5.14825E-1 4.96363E-1 4.5745E-1 4.23162E-1 5.00133E-1 5.58943E-1 5.9651E-1 5.71526E-1 5.29123E-1 4.8078E-1 5.04614E-1 5.32938E-1 5.71326E-1 6.02199E-1 5.83955E-1 5.32318E-1 4.79398E-1 4.35543E-1 4.30654E-1 4.49467E-1 4.78565E-1 4.82231E-1 4.69085E-1 4.91967E-1 5.06359E-1 4.90889E-1 4.90558E-1 5.03882E-1 4.70905E-1 4.29573E-1 3.90397E-1 3.56047E-1 3.65239E-1 3.79553E-1 3.86623E-1 3.87649E-1 3.6845E-1 3.08212E-1 2.57898E-1 2.60952E-1 2.68164E-1 2.83039E-1 2.93512E-1 2.96147E-1 2.90677E-1 3.84975E-1 5.37347E-1 5.33695E-1 4.93483E-1 4.85877E-1 5.04564E-1 4.84396E-1 4.33231E-1 4.63507E-1 4.40743E-1 3.90709E-1 2.58268E-1 2.08136E-1 2.21406E-1 3.26047E-1 4.00246E-1 4.25912E-1 4.1817E-1 4.13992E-1 3.48709E-1 1.97234E-1 1.39392E-1 1.17132E-1 1.68153E-1 3.34552E-1 4.46975E-1 3.98687E-1 4.02453E-1 5.53402E-1 5.4603E-1 4.76983E-1 4.03974E-1 2.78072E-1 1.60067E-1 1.50371E-1 2.45156E-1 4.69403E-1 6.19107E-1 4.95258E-1 3.95879E-1 3.49753E-1 2.18493E-1 1.24755E-1 1.63038E-1 2.14978E-1 2.8639E-1 3.98164E-1 4.81964E-1 4.81202E-1 4.82549E-1 4.91604E-1 4.85047E-1 -9999 -9999 -9999 -9999 -9999 -9999 -9999 -9999 -9999 -9999 -9999 -9999 -9999 -9999 -9999 -9999 -9999 -9999 -9999 -9999 -9999 -9999 -9999
-9999 -9999 -9999 -9999 -9999 -9999 -9999 -9999 -9999 -9999 -9999 -9999 -9999 -9999 -9999 -9999 -9999 -9999 -9999 -9999 -9999 -9999 -9999 -9999 -9999 -9999 -9999 -9999 -9999 -9999 -9999 -9999 -9999 -9999 -9999 -9999 -9999 -9999 -9999 -9999 -9999 -9999 -9999 -9999 -9999 -9999 -9999 -9999 -9999 -9999 -9999 -9999 -9999 -9999 -9999 -9999 -9999 -9999 -9999 -9999 -9999 -9999 -9999 -9999 -9999 -9999 -9999 -9999 -9999 -9999 -9999 -9999 -9999 -9999 -9999 -9999 -9999 -9999 -9999 -9999 -9999 -9999 -9999 -9999 -9999 -9999 -9999 -9999 -9999 -9999 -9999 -9999 -9999 -9999 -9999 -9999 -9999 2.82124E-1 2.81265E-1 2.80236E-1 2.79039E-1 2.86535E-1 2.8463E-1 2.84457E-1 2.86188E-1 3.00724E-1 3.08096E-1 3.52036E-1 4.02016E-1 4.78727E-1 4.14178E-1 3.68269E-1 4.4615E-1 6.35311E-1 7.30305E-1 7.29117E-1 7.02213E-1 6.60045E-1 7.11457E-1 7.27914E-1 5.76509E-1 4.26569E-1 5.32293E-1 6.89866E-1 7.05955E-1 6.8128E-1 7.04442E-1 7.14993E-1 5.1144E-1 5.80179E-1 6.4715E-1 6.87603E-1 6.90207E-1 6.97276E-1 6.70341E-1 6.4063E-1 6.61543E-1 6.24726E-1 5.34875E-1 5.32608E-1 5.52389E-1 5.4468E-1 5.37313E-1 5.39535E-1 5.3533E-1 4.90663E-1 4.38024E-1 4.53489E-1 5.16122E-1 5.72086E-1 6.09614E-1 5.55765E-1 5.10991E-1 5.02662E-1 5.41398E-1 5.96722E-1 6.0063E-1 5.99328E-1 5.98354E-1 5.47902E-1 4.83626E-1 4.68344E-1 4.86605E-1 5.02295E-1 5.37157E-1 5.36642E-1 5.21615E-1 5.34347E-1 5.25118E-1 5.0915E-1 5.20101E-1 5.14829E-1 4.87709E-1 4.43368E-1 3.85243E-1 3.5087E-1 3.44371E-1 3.38072E-1 3.26493E-1 3.12062E-1 2.8583E-1 2.60329E-1 2.49533E-1 2.53937E-1 2.65979E-1 2.82309E-1 2.91519E-1 3.05645E-1 3.27306E-1 4.71789E-1 5.36206E-1 5.02855E-1 4.59444E-1 4.6158E-1 4.72452E-1 4.36239E-1 3.95164E-1 4.02265E-1 3.57953E-1 2.90372E-1 2.163E-1 2.04422E-1 2.44797E-1 3.80094E-1 4.77734E-1 5.21401E-1 5.15315E-1 5.3634E-1 4.67946E-1 3.51678E-1 2.32223E-1 1.41924E-1 1.19486E-1 1.97613E-1 4.01872E-1 5.54494E-1 5.72682E-1 6.48251E-1 6.09224E-1 5.79211E-1 5.44223E-1 4.03208E-1 1.98074E-1 1.62723E-1 2.47557E-1 4.53437E-1 6.18504E-1 5.94261E-1 5.68045E-1 5.1315E-1 3.20922E-1 1.9526E-1 2.43512E-1 4.24215E-1 4.99002E-1 4.6658E-1 4.52819E-1 3.96858E-1 3.46132E-1 3.50885E-1 4.04175E-1 -9999 -9999 -9999 -9999 -9999 -9999 -9999 -9999 -9999 -9999 -9999 -9999 -9999 -9999 -9999 -9999 -9999 -9999 -9999 -9999 -9999 -9999 -9999
-9999 -9999 -9999 -9999 -9999 -9999 -9999 -9999 -9999 -9999 -9999 -9999 -9999 -9999 -9999 -9999 -9999 -9999 -9999 -9999 -9999 -9999 -9999 -9999 -9999 -9999 -9999 -9999 -9999 -9999 -9999 -9999 -9999 -9999 -9999 -9999 -9999 -9999 -9999 -9999 -9999 -9999 -9999 -9999 -9999 -9999 -9999 -9999 -9999 -9999 -9999 -9999 -9999 -9999 -9999 -9999 -9999 -9999 -9999 -9999 -9999 -9999 -9999 -9999 -9999 -9999 -9999 -9999 -9999 -9999 -9999 -9999 -9999 -9999 -9999 -9999 -9999 -9999 -9999 -9999 -9999 -9999 -9999 -9999 -9999 -9999 -9999 -9999 -9999 -9999 -9999 -9999 -9999 -9999 -9999 -9999 2.82468E-1 2.81265E-1 2.8075E-1 2.80236E-1 2.73185E-1 2.7167E-1 2.84284E-1 2.82215E-1 2.75811E-1 2.93102E-1 3.14305E-1 3.23341E-1 3.6408E-1 4.47687E-1 4.8746E-1 4.01128E-1 4.8455E-1 6.6483E-1 7.26038E-1 7.3178E-1 6.68579E-1 6.96086E-1 7.03882E-1 7.2818E-1 5.24363E-1 4.50057E-1 6.11025E-1 7.15753E-1 6.80557E-1 6.82863E-1 7.22543E-1 5.80629E-1 5.00493E-1 5.83088E-1 6.56276E-1 6.94555E-1 6.96624E-1 6.76669E-1 6.62559E-1 6.77649E-1 6.83416E-1 6.25335E-1 5.40964E-1 5.30671E-1 5.02941E-1 5.32038E-1 5.63769E-1 5.71612E-1 5.32678E-1 4.85937E-1 4.95306E-1 5.22705E-1 5.69182E-1 6.21062E-1 6.12897E-1 5.71306E-1 5.72196E-1 5.94588E-1 5.96278E-1 6.19955E-1 5.82785E-1 5.72285E-1 5.76351E-1 5.4558E-1 5.22876E-1 5.32409E-1 5.3746E-1 5.55608E-1 5.50334E-1 5.33128E-1 5.34774E-1 5.16182E-1 5.03478E-1 4.85104E-1 4.81922E-1 4.57007E-1 4.43183E-1 4.04039E-1 3.82861E-1 3.33238E-1 3.11244E-1 3.08069E-1 3.00949E-1 2.93955E-1 2.75409E-1 2.78725E-1 2.6758E-1 2.5808E-1 2.98126E-1 3.23306E-1 3.47681E-1 3.40448E-1 4.27133E-1 5.21313E-1 5.24521E-1 4.71683E-1 4.36755E-1 4.57878E-1 4.59534E-1 4.00495E-1 3.40954E-1 3.28537E-1 2.80439E-1 2.35315E-1 2.14256E-1 1.99671E-1 2.30514E-1 3.49025E-1 4.61151E-1 5.24126E-1 5.72746E-1 5.73264E-1 5.87346E-1 5.10926E-1 4.09079E-1 1.87921E-1 1.21316E-1 1.61352E-1 2.62746E-1 3.96182E-1 5.35938E-1 5.8551E-1 6.12534E-1 6.01723E-1 6.13337E-1 4.2245E-1 2.18376E-1 1.79782E-1 2.40685E-1 3.84175E-1 5.39759E-1 6.27751E-1 6.5321E-1 6.24855E-1 5.10812E-1 3.43944E-1 3.3643E-1 4.63036E-1 4.6259E-1 3.89749E-1 2.89829E-1 2.63288E-1 2.63873E-1 2.90334E-1 -9999 -9999 -9999 -9999 -9999 -9999 -9999 -9999 -9999 -9999 -9999 -9999 -9999 -9999 -9999 -9999 -9999 -9999 -9999 -9999 -9999 -9999 -9999 -9999
-9999 -9999 -9999 -9999 -9999 -9999 -9999 -9999 -9999 -9999 -9999 -9999 -9999 -9999 -9999 -9999 -9999 -9999 -9999 -9999 -9999 -9999 -9999 -9999 -9999 -9999 -9999 -9999 -9999 -9999 -9999 -9999 -9999 -9999 -9999 -9999 -9999 -9999 -9999 -9999 -9999 -9999 -9999 -9999 -9999 -9999 -9999 -9999 -9999 -9999 -9999 -9999 -9999 -9999 -9999 -9999 -9999 -9999 -9999 -9999 -9999 -9999 -9999 -9999 -9999 -9999 -9999 -9999 -9999 -9999 -9999 -9999 -9999 -9999 -9999 -9999 -9999 -9999 -9999 -9999 -9999 -9999 -9999 -9999 -9999 -9999 -9999 -9999 -9999 -9999 -9999 -9999 -9999 -9999 -9999 2.83847E-1 2.82296E-1 2.81265E-1 2.80579E-1 2.74536E-1 2.73522E-1 2.86883E-1 2.84284E-1 2.7632E-1 2.74456E-1 2.89421E-1 2.93454E-1 3.26446E-1 3.37936E-1 4.18001E-1 5.03753E-1 4.88706E-1 5.54068E-1 7.35513E-1 7.23781E-1 7.40025E-1 6.50394E-1 7.37614E-1 7.15252E-1 7.19006E-1 5.1712E-1 4.99206E-1 6.41154E-1 7.30064E-1 6.77117E-1 6.76071E-1 7.22643E-1 5.41645E-1 5.28479E-1 6.52543E-1 6.6085E-1 6.72763E-1 6.79899E-1 6.9573E-1 6.5325E-1 6.62343E-1 6.56955E-1 6.30869E-1 5.83033E-1 5.81457E-1 5.61712E-1 5.87846E-1 5.88931E-1 5.52126E-1 5.09264E-1 4.92661E-1 5.28609E-1 5.96968E-1 6.32712E-1 6.21658E-1 6.03796E-1 6.1222E-1 6.09647E-1 6.14303E-1 6.17037E-1 5.89671E-1 5.41089E-1 5.57866E-1 5.92493E-1 5.80807E-1 5.6825E-1 5.73916E-1 5.642E-1 5.40846E-1 5.29964E-1 5.09654E-1 5.05746E-1 4.89854E-1 5.20758E-1 4.93832E-1 4.70556E-1 4.31799E-1 3.90079E-1 3.65622E-1 3.54603E-1 3.71931E-1 3.68871E-1 3.5543E-1 3.67112E-1 3.48889E-1 3.35866E-1 3.3553E-1 2.89227E-1 2.53937E-1 2.77409E-1 3.16637E-1 3.18963E-1 3.61922E-1 4.75263E-1 5.28355E-1 5.00562E-1 4.66553E-1 4.40459E-1 4.48161E-1 4.33097E-1 3.63641E-1 3.01403E-1 2.91215E-1 2.563E-1 2.23942E-1 2.25255E-1 2.42145E-1 2.80412E-1 3.43047E-1 4.35666E-1 4.78357E-1 5.55291E-1 5.99777E-1 6.24852E-1 5.99777E-1 5.41295E-1 2.89322E-1 1.82998E-1 1.97108E-1 2.57512E-1 3.45108E-1 4.93552E-1 6.05468E-1 6.32097E-1 6.00089E-1 5.70646E-1 4.35941E-1 2.54901E-1 1.7411E-1 1.95913E-1 2.5295E-1 3.33963E-1 4.29986E-1 4.88467E-1 4.70014E-1 4.55424E-1 4.51265E-1 4.35049E-1 3.98648E-1 3.21346E-1 2.83143E-1 2.10543E-1 1.78486E-1 2.09999E-1 -9999 -9999 -9999 -9999 -9999 -9999 -9999 -9999 -9999 -9999 -9999 -9999 -9999 -9999 -9999 -9999 -9999 -9999 -9999 -9999 -9999 -9999 -9999 -9999 -9999
-9999 -9999 -9999 -9999 -9999 -9999 -9999 -9999 -9999 -9999 -9999 -9999 -9999 -9999 -9999 -9999 -9999 -9999 -9999 -9999 -9999 -9999 -9999 -9999 -9999 -9999 -9999 -9999 -9999 -9999 -9999 -9999 -9999 -9999 -9999 -9999 -9999 -9999 -9999 -9999 -9999 -9999 -9999 -9999 -9999 -9999 -9999 -9999 -9999 -9999 -9999 -9999 -9999 -9999 -9999 -9999 -9999 -9999 -9999 -9999 -9999 -9999 -9999 -9999 -9999 -9999 -9999 -9999 -9999 -9999 -9999 -9999 -9999 -9999 -9999 -9999 -9999 -9999 -9999 -9999 -9999 -9999 -9999 -9999 -9999 -9999 -9999 -9999 -9999 -9999 -9999 -9999 -9999 -9999 2.83675E-1 2.82985E-1 2.82985E-1 2.82813E-1 2.76061E-1 2.75213E-1 2.75382E-1 2.89321E-1 2.81787E-1 2.78363E-1 2.89771E-1 2.87852E-1 2.84471E-1 3.22537E-1 3.50046E-1 3.77802E-1 4.30445E-1 5.09462E-1 6.05135E-1 7.35821E-1 7.13321E-1 7.2953E-1 6.45709E-1 6.51792E-1 7.19215E-1 6.69279E-1 5.40932E-1 5.60221E-1 6.69067E-1 7.12285E-1 6.77447E-1 6.99562E-1 7.37185E-1 5.3712E-1 5.84194E-1 6.73673E-1 6.81914E-1 6.62737E-1 6.51045E-1 6.73698E-1 6.54902E-1 6.70185E-1 6.77977E-1 6.65941E-1 6.38894E-1 6.2925E-1 6.19015E-1 6.0374E-1 5.61151E-1 5.19871E-1 4.89521E-1 5.23634E-1 5.97651E-1 6.45472E-1 6.24402E-1 6.29187E-1 6.1991E-1 6.32641E-1 5.9027E-1 5.86963E-1 5.72312E-1 5.28875E-1 4.91377E-1 5.1761E-1 5.43182E-1 5.71295E-1 5.67489E-1 5.65051E-1 5.28539E-1 5.46732E-1 5.25069E-1 4.78618E-1 4.65618E-1 4.59685E-1 4.97519E-1 5.0441E-1 4.91261E-1 4.41233E-1 3.65004E-1 3.2868E-1 3.48823E-1 3.96101E-1 4.1862E-1 4.08138E-1 4.29398E-1 4.56027E-1 4.53373E-1 3.92464E-1 3.0752E-1 2.5007E-1 2.64247E-1 3.26097E-1 3.34053E-1 3.87703E-1 4.74694E-1 5.65015E-1 5.64661E-1 4.95317E-1 4.66369E-1 4.40784E-1 4.11665E-1 3.28669E-1 2.90879E-1 2.75957E-1 2.47627E-1 2.2266E-1 2.26788E-1 2.64543E-1 3.18892E-1 3.45754E-1 3.55072E-1 3.82024E-1 4.27458E-1 4.98267E-1 5.30418E-1 5.67406E-1 6.23912E-1 4.91282E-1 3.4881E-1 3.70528E-1 4.47996E-1 5.02542E-1 5.90812E-1 6.27012E-1 6.32891E-1 5.8632E-1 5.57457E-1 4.9404E-1 3.11375E-1 1.67581E-1 1.39381E-1 1.50079E-1 1.62475E-1 2.06682E-1 2.47426E-1 2.35314E-1 2.68047E-1 2.97599E-1 3.04038E-1 2.56609E-1 2.17153E-1 2.03051E-1 1.85509E-1 1.61415E-1 1.98761E-1 -9999 -9999 -9999 -9999 -9999 -9999 -9999 -9999 -9999 -9999 -9999 -9999 -9999 -9999 -9999 -9999 -9999 -9999 -9999 -9999 -9999 -9999 -9999 -9999 -9999
-9999 -9999 -9999 -9999 -9999 -9999 -9999 -9999 -9999 -9999 -9999 -9999 -9999 -9999 -9999 -9999 -9999 -9999 -9999 -9999 -9999 -9999 -9999 -9999 -9999 -9999 -9999 -9999 -9999 -9999 -9999 -9999 -9999 -9999 -9999 -9999 -9999 -9999 -9999 -9999 -9999 -9999 -9999 -9999 -9999 -9999 -9999 -9999 -9999 -9999 -9999 -9999 -9999 -9999 -9999 -9999 -9999 -9999 -9999 -9999 -9999 -9999 -9999 -9999 -9999 -9999 -9999 -9999 -9999 -9999 -9999 -9999 -9999 -9999 -9999 -9999 -9999 -9999 -9999 -9999 -9999 -9999 -9999 -9999 -9999 -9999 -9999 -9999 -9999 -9999 -9999 -9999 -9999 -9999 2.82813E-1 2.68409E-1 2.83847E-1 2.78613E-1 2.77761E-1 2.7691E-1 2.91771E-1 2.8645E-1 2.99298E-1 2.95925E-1 2.91697E-1 2.82746E-1 2.82058E-1 3.02983E-1 3.46962E-1 3.89727E-1 4.45594E-1 5.22934E-1 7.03594E-1 7.13871E-1 6.97595E-1 7.23707E-1 6.95805E-1 7.10478E-1 7.35242E-1 6.78994E-1 6.89661E-1 7.0013E-1 7.18319E-1 6.79407E-1 6.58388E-1 6.90174E-1 6.90477E-1 5.84609E-1 5.59526E-1 6.71314E-1 7.16039E-1 7.00817E-1 6.7126E-1 6.39948E-1 6.39376E-1 6.48676E-1 6.55804E-1 6.45349E-1 6.02311E-1 5.98823E-1 6.02639E-1 5.9512E-1 5.55983E-1 5.34439E-1 5.02047E-1 5.35403E-1 6.21056E-1 6.34574E-1 5.85665E-1 5.45892E-1 5.07384E-1 5.47259E-1 5.92467E-1 6.11276E-1 5.41759E-1 4.80495E-1 4.61492E-1 4.77303E-1 4.8921E-1 5.349E-1 5.51017E-1 5.14306E-1 4.82617E-1 4.93528E-1 5.17745E-1 4.94683E-1 4.30992E-1 4.20204E-1 4.32583E-1 4.62955E-1 4.59028E-1 4.00389E-1 3.51836E-1 3.15655E-1 3.29406E-1 3.61695E-1 4.09475E-1 4.29779E-1 4.32622E-1 4.56766E-1 4.6954E-1 4.38309E-1 3.17576E-1 2.57059E-1 2.87086E-1 3.42044E-1 3.49005E-1 3.79776E-1 4.30968E-1 4.9971E-1 5.66191E-1 5.51187E-1 4.95814E-1 4.64048E-1 4.07253E-1 3.32416E-1 2.89235E-1 2.70876E-1 2.62659E-1 2.48865E-1 2.43978E-1 2.71026E-1 2.84133E-1 2.89395E-1 2.60039E-1 2.71309E-1 3.09898E-1 3.17273E-1 3.63477E-1 4.99915E-1 5.70893E-1 6.33153E-1 6.28852E-1 5.83165E-1 5.98544E-1 6.14813E-1 6.20677E-1 6.32373E-1 6.46251E-1 6.25203E-1 6.05822E-1 5.84203E-1 4.10859E-1 2.18916E-1 1.27702E-1 9.32332E-2 8.13586E-2 1.02949E-1 1.43346E-1 1.50986E-1 1.66244E-1 1.82031E-1 1.87139E-1 1.54219E-1 1.43808E-1 1.43364E-1 1.63364E-1 1.57875E-1 2.29088E-1 -9999 -9999 -9999 -9999 -9999 -9999 -9999 -9999 -9999 -9999 -9999 -9999 -9999 -9999 -9999 -9999 -9999 -9999 -9999 -9999 -9999 -9999 -9999 -9999 -9999
-9999 -9999 -9999 -9999 -9999 -9999 -9999 -9999 -9999 -9999 -9999 -9999 -9999 -9999 -9999 -9999 -9999 -9999 -9999 -9999 -9999 -9999 -9999 -9999 -9999 -9999 -9999 -9999 -9999 -9999 -9999 -9999 -9999 -9999 -9999 -9999 -9999 -9999 -9999 -9999 -9999 -9999 -9999 -9999 -9999 -9999 -9999 -9999 -9999 -9999 -9999 -9999 -9999 -9999 -9999 -9999 -9999 -9999 -9999 -9999 -9999 -9999 -9999 -9999 -9999 -9999 -9999 -9999 -9999 -9999 -9999 -9999 -9999 -9999 -9999 -9999 -9999 -9999 -9999 -9999 -9999 -9999 -9999 -9999 -9999 -9999 -9999 -9999 -9999 -9999 -9999 -9999 -9999 2.68409E-1 2.67743E-1 2.82468E-1 2.78443E-1 2.79639E-1 2.79468E-1 2.93353E-1 2.87145E-1 2.86971E-1 3.00011E-1 2.96279E-1 2.86724E-1 2.98341E-1 2.95859E-1 3.003E-1 3.39593E-1 4.16214E-1 5.14132E-1 6.44536E-1 7.26033E-1 6.87531E-1 7.01017E-1 7.18434E-1 7.09226E-1 7.29999E-1 7.2056E-1 7.29856E-1 7.14699E-1 6.87188E-1 6.62604E-1 6.36908E-1 6.55539E-1 6.99155E-1 6.49904E-1 5.52789E-1 5.55883E-1 6.66614E-1 7.15724E-1 6.75815E-1 6.78066E-1 6.58428E-1 6.14944E-1 6.15935E-1 6.48024E-1 6.23783E-1 5.78295E-1 5.94638E-1 6.22141E-1 6.27466E-1 6.045E-1 6.18084E-1 6.10247E-1 6.21062E-1 6.24808E-1 6.09001E-1 6.31118E-1 5.29242E-1 4.57716E-1 4.82591E-1 5.63245E-1 6.05258E-1 5.56622E-1 4.88097E-1 4.31432E-1 4.37121E-1 4.64792E-1 4.92928E-1 5.04754E-1 5.02819E-1 4.58251E-1 4.57576E-1 4.77843E-1 4.77702E-1 4.31133E-1 3.88409E-1 3.90207E-1 4.08393E-1 3.98606E-1 3.57612E-1 3.01649E-1 3.09404E-1 3.23555E-1 3.30348E-1 3.32942E-1 3.16152E-1 3.26518E-1 4.01652E-1 4.72795E-1 4.55696E-1 3.40442E-1 2.63785E-1 2.8917E-1 3.46535E-1 3.45894E-1 3.62046E-1 4.00611E-1 4.70057E-1 5.00106E-1 5.24376E-1 4.58148E-1 4.48866E-1 4.02622E-1 3.29807E-1 2.82936E-1 2.76067E-1 2.73515E-1 2.69888E-1 2.73731E-1 2.68115E-1 2.57369E-1 2.45981E-1 2.17787E-1 2.15404E-1 2.16003E-1 2.08434E-1 2.61099E-1 3.91521E-1 5.2771E-1 5.75537E-1 5.93232E-1 6.01269E-1 6.09984E-1 5.69911E-1 5.52988E-1 5.83198E-1 6.08751E-1 6.44735E-1 6.10863E-1 5.9221E-1 5.23879E-1 3.1667E-1 1.59488E-1 8.39162E-2 6.14104E-2 6.86459E-2 8.62877E-2 9.28238E-2 1.02838E-1 1.31423E-1 1.35765E-1 1.10565E-1 1.08697E-1 1.26008E-1 1.43376E-1 1.59875E-1 -9999 -9999 -9999 -9999 -9999 -9999 -9999 -9999 -9999 -9999 -9999 -9999 -9999 -9999 -9999 -9999 -9999 -9999 -9999 -9999 -9999 -9999 -9999 -9999 -9999 -9999
-9999 -9999 -9999 -9999 -9999 -9999 -9999 -9999 -9999 -9999 -9999 -9999 -9999 -9999 -9999 -9999 -9999 -9999 -9999 -9999 -9999 -9999 -9999 -9999 -9999 -9999 -9999 -9999 -9999 -9999 -9999 -9999 -9999 -9999 -9999 -9999 -9999 -9999 -9999 -9999 -9999 -9999 -9999 -9999 -9999 -9999 -9999 -9999 -9999 -9999 -9999 -9999 -9999 -9999 -9999 -9999 -9999 -9999 -9999 -9999 -9999 -9999 -9999 -9999 -9999 -9999 -9999 -9999 -9999 -9999 -9999 -9999 -9999 -9999 -9999 -9999 -9999 -9999 -9999 -9999 -9999 -9999 -9999 -9999 -9999 -9999 -9999 -9999 -9999 -9999 -9999 -9999 2.68243E-1 2.67078E-1 2.66579E-1 2.76061E-1 2.77761E-1 2.79297E-1 2.80495E-1 2.88537E-1 2.86971E-1 2.85583E-1 2.98586E-1 2.89685E-1 3.0155E-1 2.98519E-1 2.96212E-1 3.08692E-1 3.55628E-1 4.4475E-1 5.78889E-1 7.3495E-1 6.88264E-1 6.96795E-1 7.17137E-1 7.20915E-1 7.15704E-1 7.1397E-1 7.13169E-1 7.11176E-1 6.85042E-1 6.48315E-1 6.35056E-1 6.42381E-1 6.75856E-1 7.29228E-1 5.95079E-1 5.49692E-1 5.80047E-1 6.59672E-1 7.12654E-1 6.80209E-1 6.36836E-1 6.71048E-1 6.58617E-1 6.44036E-1 6.49325E-1 6.03668E-1 6.04804E-1 6.48775E-1 6.66827E-1 6.59977E-1 6.56559E-1 6.68581E-1 6.466E-1 6.14799E-1 5.95008E-1 5.82676E-1 6.23336E-1 5.7042E-1 4.87992E-1 5.08678E-1 5.83009E-1 5.66949E-1 5.32837E-1 4.76273E-1 4.23171E-1 4.12175E-1 4.38343E-1 4.39416E-1 4.56918E-1 5.02597E-1 4.68293E-1 4.26412E-1 4.21923E-1 4.33111E-1 4.31926E-1 4.09077E-1 3.90074E-1 3.74657E-1 3.57089E-1 3.08227E-1 2.81061E-1 2.91291E-1 3.10311E-1 3.15513E-1 2.9728E-1 2.81299E-1 2.92997E-1 3.69182E-1 4.76342E-1 4.58009E-1 3.78316E-1 2.99995E-1 3.21975E-1 3.52017E-1 3.65381E-1 3.58393E-1 3.91239E-1 4.48721E-1 4.54312E-1 4.51873E-1 4.24682E-1 4.06892E-1 3.78656E-1 3.05202E-1 2.71534E-1 2.76793E-1 2.65965E-1 2.59862E-1 2.56651E-1 2.55717E-1 2.3906E-1 2.29903E-1 2.17774E-1 2.11392E-1 1.97194E-1 1.81353E-1 2.11842E-1 2.76206E-1 3.84447E-1 4.68258E-1 5.08209E-1 4.98033E-1 4.39622E-1 3.56883E-1 3.28513E-1 3.72049E-1 4.84213E-1 6.35844E-1 6.44748E-1 6.39433E-1 5.69389E-1 3.7363E-1 2.25822E-1 1.33873E-1 9.94407E-2 8.26016E-2 7.22527E-2 6.63155E-2 7.98365E-2 9.99739E-2 9.81597E-2 8.61387E-2 8.37009E-2 9.84969E-2 1.17276E-1 1.54023E-1 -9999 -9999 -9999 -9999 -9999 -9999 -9999 -9999 -9999 -9999 -9999 -9999 -9999 -9999 -9999 -9999 -9999 -9999 -9999 -9999 -9999 -9999 -9999 -9999 -9999 -9999
-9999 -9999 -9999 -9999 -9999 -9999 -9999 -9999 -9999 -9999 -9999 -9999 -9999 -9999 -9999 -9999 -9999 -9999 -9999 -9999 -9999 -9999 -9999 -9999 -9999 -9999 -9999 -9999 -9999 -9999 -9999 -9999 -9999 -9999 -9999 -9999 -9999 -9999 -9999 -9999 -9999 -9999 -9999 -9999 -9999 -9999 -9999 -9999 -9999 -9999 -9999 -9999 -9999 -9999 -9999 -9999 -9999 -9999 -9999 -9999 -9999 -9999 -9999 -9999 -9999 -9999 -9999 -9999 -9999 -9999 -9999 -9999 -9999 -9999 -9999 -9999 -9999 -9999 -9999 -9999 -9999 -9999 -9999 -9999 -9999 -9999 -9999 -9999 -9999 -9999 -9999 2.69077E-1 2.67576E-1 2.66081E-1 2.59748E-1 2.60074E-1 2.75552E-1 2.77931E-1 2.88712E-1 2.88363E-1 2.86971E-1 3.00011E-1 2.91085E-1 3.03342E-1 3.01193E-1 2.99231E-1 3.05981E-1 3.06702E-1 3.34282E-1 4.45594E-1 6.84079E-1 7.08572E-1 6.99434E-1 7.17895E-1 7.21712E-1 7.17809E-1 7.07186E-1 7.20526E-1 7.23534E-1 6.87572E-1 6.53987E-1 6.52404E-1 6.47657E-1 6.63623E-1 6.94953E-1 7.08977E-1 6.16165E-1 5.76439E-1 5.80324E-1 6.49371E-1 6.94456E-1 6.83068E-1 6.27159E-1 6.16642E-1 6.40559E-1 6.25611E-1 6.1144E-1 5.87714E-1 6.37812E-1 6.73077E-1 6.27911E-1 6.41421E-1 6.57083E-1 6.05968E-1 5.76866E-1 6.29934E-1 6.34026E-1 5.79861E-1 5.66427E-1 5.65042E-1 5.04726E-1 4.95877E-1 5.6226E-1 5.66112E-1 5.37777E-1 5.23384E-1 4.8258E-1 4.5658E-1 4.21679E-1 4.04064E-1 4.16605E-1 4.73791E-1 4.75662E-1 4.33014E-1 4.02269E-1 3.97077E-1 4.21237E-1 4.25837E-1 3.92325E-1 3.72519E-1 3.73896E-1 3.63683E-1 3.13531E-1 3.12739E-1 3.43473E-1 3.80825E-1 3.80305E-1 3.38E-1 3.28031E-1 3.59955E-1 4.73903E-1 4.70293E-1 3.82256E-1 3.59806E-1 4.28614E-1 4.24925E-1 4.00905E-1 3.65822E-1 3.70618E-1 4.1492E-1 4.13297E-1 4.12085E-1 4.26803E-1 4.06478E-1 3.72384E-1 3.10331E-1 2.65697E-1 2.59119E-1 2.58067E-1 2.58183E-1 2.5275E-1 2.48266E-1 2.30051E-1 2.22462E-1 2.09988E-1 2.1392E-1 1.9138E-1 1.8194E-1 1.80649E-1 2.06594E-1 2.90365E-1 3.54962E-1 3.46294E-1 3.38135E-1 2.82775E-1 2.42278E-1 1.97222E-1 2.22633E-1 3.67668E-1 6.09577E-1 6.46126E-1 6.43155E-1 5.72785E-1 4.16504E-1 3.01022E-1 2.70029E-1 2.61505E-1 1.82787E-1 1.04789E-1 6.7785E-2 6.32773E-2 7.27975E-2 7.73271E-2 7.81808E-2 7.37358E-2 7.92896E-2 1.03796E-1 1.56299E-1 -9999 -9999 -9999 -9999 -9999 -9999 -9999 -9999 -9999 -9999 -9999 -9999 -9999 -9999 -9999 -9999 -9999 -9999 -9999 -9999 -9999 -9999 -9999 -9999 -9999 -9999
-9999 -9999 -9999 -9999 -9999 -9999 -9999 -9999 -9999 -9999 -9999 -9999 -9999 -9999 -9999 -9999 -9999 -9999 -9999 -9999 -9999 -9999 -9999 -9999 -9999 -9999 -9999 -9999 -9999 -9999 -9999 -9999 -9999 -9999 -9999 -9999 -9999 -9999 -9999 -9999 -9999 -9999 -9999 -9999 -9999 -9999 -9999 -9999 -9999 -9999 -9999 -9999 -9999 -9999 -9999 -9999 -9999 -9999 -9999 -9999 -9999 -9999 -9999 -9999 -9999 -9999 -9999 -9999 -9999 -9999 -9999 -9999 -9999 -9999 -9999 -9999 -9999 -9999 -9999 -9999 -9999 -9999 -9999 -9999 -9999 -9999 -9999 -9999 -9999 -9999 -9999 2.68076E-1 2.66413E-1 2.58932E-1 2.58118E-1 2.58281E-1 2.72848E-1 2.69744E-1 2.86103E-1 2.86971E-1 2.90984E-1 3.02604E-1 2.96723E-1 3.03521E-1 2.99765E-1 3.07787E-1 3.06161E-1 3.20817E-1 3.29012E-1 4.12354E-1 6.69279E-1 7.18284E-1 7.34419E-1 6.74323E-1 7.13018E-1 7.29749E-1 7.24391E-1 7.15582E-1 7.3113E-1 7.03676E-1 6.49313E-1 6.34355E-1 6.57604E-1 6.93493E-1 7.20528E-1 7.30049E-1 6.21534E-1 5.83094E-1 6.37098E-1 6.7233E-1 7.10604E-1 6.66106E-1 6.09363E-1 5.64744E-1 5.74742E-1 5.75918E-1 6.10331E-1 6.15205E-1 6.4841E-1 6.4296E-1 6.33749E-1 6.21289E-1 5.59608E-1 5.21059E-1 5.07387E-1 5.97161E-1 6.28585E-1 5.42376E-1 5.05847E-1 5.29211E-1 4.92994E-1 4.6685E-1 5.25624E-1 5.46459E-1 5.39482E-1 5.34291E-1 5.05932E-1 4.7941E-1 4.45942E-1 4.04651E-1 3.91045E-1 4.24418E-1 4.5358E-1 4.39022E-1 4.02776E-1 4.13016E-1 4.36755E-1 4.28441E-1 3.84884E-1 3.81524E-1 4.08527E-1 4.06858E-1 3.55783E-1 3.04962E-1 3.11738E-1 3.7321E-1 4.19872E-1 4.0925E-1 3.9794E-1 3.94875E-1 4.49748E-1 4.76318E-1 4.08675E-1 4.2774E-1 4.8768E-1 4.50252E-1 4.24581E-1 3.70571E-1 3.32974E-1 3.49539E-1 4.11057E-1 4.61859E-1 4.6222E-1 4.4594E-1 4.00477E-1 3.53362E-1 2.82609E-1 2.39906E-1 2.45034E-1 2.5362E-1 2.52705E-1 2.41685E-1 2.3681E-1 2.2611E-1 2.15701E-1 2.03333E-1 1.79069E-1 1.74769E-1 1.83318E-1 2.08878E-1 2.47076E-1 2.60784E-1 2.22515E-1 2.10483E-1 1.94049E-1 1.58582E-1 1.35933E-1 2.05544E-1 4.22823E-1 6.44789E-1 6.36223E-1 6.70003E-1 6.26678E-1 5.51434E-1 4.45305E-1 4.75406E-1 4.3269E-1 2.94442E-1 1.44566E-1 7.0148E-2 6.14496E-2 8.17248E-2 1.05411E-1 1.14544E-1 9.08455E-2 9.12908E-2 1.23245E-1 1.99417E-1 -9999 -9999 -9999 -9999 -9999 -9999 -9999 -9999 -9999 -9999 -9999 -9999 -9999 -9999 -9999 -9999 -9999 -9999 -9999 -9999 -9999 -9999 -9999 -9999 -9999 -9999
-9999 -9999 -9999 -9999 -9999 -9999 -9999 -9999 -9999 -9999 -9999 -9999 -9999 -9999 -9999 -9999 -9999 -9999 -9999 -9999 -9999 -9999 -9999 -9999 -9999 -9999 -9999 -9999 -9999 -9999 -9999 -9999 -9999 -9999 -9999 -9999 -9999 -9999 -9999 -9999 -9999 -9999 -9999 -9999 -9999 -9999 -9999 -9999 -9999 -9999 -9999 -9999 -9999 -9999 -9999 -9999 -9999 -9999 -9999 -9999 -9999 -9999 -9999 -9999 -9999 -9999 -9999 -9999 -9999 -9999 -9999 -9999 -9999 -9999 -9999 -9999 -9999 -9999 -9999 -9999 -9999 -9999 -9999 -9999 -9999 -9999 -9999 -9999 -9999 -9999 -9999 2.67244E-1 2.60401E-1 2.59748E-1 2.58606E-1 2.57468E-1 2.66412E-1 2.67908E-1 2.82991E-1 2.8593E-1 3.08188E-1 3.99166E-1 3.44808E-1 3.09115E-1 2.93301E-1 3.05981E-1 3.0454E-1 3.1947E-1 3.18981E-1 3.53941E-1 5.24789E-1 6.6242E-1 5.76894E-1 6.14871E-1 7.10436E-1 7.25922E-1 6.98327E-1 6.18518E-1 7.18367E-1 7.18327E-1 6.76424E-1 6.87375E-1 7.11956E-1 7.24024E-1 6.91077E-1 7.18862E-1 6.79473E-1 6.38156E-1 6.48707E-1 6.87808E-1 6.90323E-1 6.57007E-1 6.10072E-1 5.78273E-1 5.68888E-1 5.92861E-1 6.32435E-1 6.68201E-1 6.6729E-1 6.20078E-1 6.26015E-1 5.96836E-1 5.34802E-1 4.61427E-1 4.97882E-1 5.75721E-1 6.23974E-1 5.57503E-1 4.92393E-1 4.8651E-1 4.50307E-1 4.32815E-1 4.84563E-1 4.98217E-1 5.39003E-1 5.11027E-1 4.67015E-1 4.54659E-1 4.28878E-1 4.00145E-1 3.68119E-1 3.77286E-1 3.90106E-1 3.88853E-1 3.87967E-1 4.22859E-1 4.53231E-1 4.22369E-1 3.77394E-1 3.78614E-1 4.48243E-1 4.74945E-1 3.88846E-1 3.16655E-1 2.88456E-1 3.19958E-1 3.45007E-1 3.61937E-1 3.75798E-1 4.09147E-1 4.70099E-1 4.88137E-1 4.63113E-1 4.85749E-1 5.08132E-1 4.87663E-1 4.12275E-1 3.98366E-1 3.75838E-1 4.17505E-1 4.46064E-1 4.85802E-1 4.66694E-1 4.51464E-1 4.14259E-1 3.83728E-1 2.83983E-1 2.4145E-1 2.2885E-1 2.32198E-1 2.27645E-1 2.19813E-1 2.18627E-1 2.07713E-1 2.04587E-1 1.91236E-1 1.9094E-1 1.99808E-1 2.03867E-1 2.32491E-1 2.55938E-1 2.12448E-1 1.59741E-1 1.42475E-1 1.34494E-1 1.14798E-1 1.10227E-1 2.12831E-1 4.68058E-1 5.96863E-1 6.41156E-1 6.46206E-1 6.72215E-1 6.29524E-1 5.98515E-1 6.10845E-1 4.93836E-1 3.77475E-1 1.98167E-1 8.85857E-2 9.76664E-2 1.92011E-1 2.51124E-1 2.16749E-1 1.34176E-1 1.1406E-1 1.60587E-1 2.73967E-1 -9999 -9999 -9999 -9999 -9999 -9999 -9999 -9999 -9999 -9999 -9999 -9999 -9999 -9999 -9999 -9999 -9999 -9999 -9999 -9999 -9999 -9999 -9999 -9999 -9999 -9999
-9999 -9999 -9999 -9999 -9999 -9999 -9999 -9999 -9999 -9999 -9999 -9999 -9999 -9999 -9999 -9999 -9999 -9999 -9999 -9999 -9999 -9999 -9999 -9999 -9999 -9999 -9999 -9999 -9999 -9999 -9999 -9999 -9999 -9999 -9999 -9999 -9999 -9999 -9999 -9999 -9999 -9999 -9999 -9999 -9999 -9999 -9999 -9999 -9999 -9999 -9999 -9999 -9999 -9999 -9999 -9999 -9999 -9999 -9999 -9999 -9999 -9999 -9999 -9999 -9999 -9999 -9999 -9999 -9999 -9999 -9999 -9999 -9999 -9999 -9999 -9999 -9999 -9999 -9999 -9999 -9999 -9999 -9999 -9999 -9999 -9999 -9999 -9999 -9999 -9999 2.68076E-1 2.61712E-1 2.62697E-1 2.63356E-1 2.7742E-1 2.69911E-1 2.68241E-1 2.68074E-1 2.82131E-1 2.79303E-1 3.25296E-1 4.14862E-1 4.17454E-1 3.25421E-1 2.95418E-1 3.05981E-1 3.0418E-1 3.15652E-1 3.15775E-1 3.43729E-1 3.5264E-1 3.81515E-1 4.10431E-1 4.41944E-1 4.87569E-1 5.89676E-1 5.85449E-1 6.39041E-1 7.11913E-1 7.2914E-1 7.20502E-1 7.32081E-1 6.28856E-1 5.96586E-1 6.44042E-1 6.46907E-1 6.58083E-1 6.45302E-1 6.52168E-1 6.89011E-1 7.0368E-1 6.72536E-1 6.34256E-1 6.28172E-1 6.34377E-1 6.52752E-1 6.61868E-1 6.86674E-1 6.60816E-1 6.42524E-1 6.46471E-1 6.36855E-1 5.88614E-1 5.02523E-1 4.73604E-1 5.41696E-1 6.23135E-1 5.74724E-1 5.15564E-1 4.68964E-1 4.31115E-1 4.12863E-1 4.50769E-1 4.66396E-1 5.18852E-1 5.07364E-1 4.51791E-1 4.11392E-1 3.95112E-1 3.72629E-1 3.55267E-1 3.60407E-1 3.73633E-1 3.87047E-1 4.14439E-1 4.45004E-1 4.42504E-1 3.89741E-1 3.57195E-1 3.80111E-1 4.67893E-1 5.0666E-1 4.27346E-1 3.68139E-1 3.0154E-1 2.84432E-1 2.95248E-1 2.99029E-1 3.08357E-1 3.7951E-1 4.67027E-1 5.09583E-1 5.05516E-1 5.0617E-1 4.77697E-1 4.54679E-1 4.03466E-1 3.79E-1 4.39755E-1 4.81345E-1 5.01847E-1 4.96647E-1 4.70435E-1 4.47568E-1 4.18907E-1 3.7306E-1 3.16336E-1 2.74829E-1 2.52765E-1 2.26123E-1 2.16258E-1 2.12639E-1 2.00462E-1 1.93472E-1 1.84223E-1 1.76734E-1 1.82038E-1 1.95771E-1 2.04108E-1 2.20241E-1 2.77711E-1 2.75012E-1 2.13987E-1 1.81426E-1 1.41719E-1 1.11408E-1 1.2992E-1 2.27679E-1 4.18697E-1 5.5767E-1 6.02216E-1 6.44192E-1 6.74598E-1 6.90896E-1 6.52777E-1 6.07796E-1 5.59547E-1 4.6479E-1 2.73946E-1 1.33826E-1 1.43853E-1 3.31901E-1 4.45941E-1 3.26409E-1 1.76424E-1 1.32619E-1 1.87647E-1 -9999 -9999 -9999 -9999 -9999 -9999 -9999 -9999 -9999 -9999 -9999 -9999 -9999 -9999 -9999 -9999 -9999 -9999 -9999 -9999 -9999 -9999 -9999 -9999 -9999 -9999 -9999
-9999 -9999 -9999 -9999 -9999 -9999 -9999 -9999 -9999 -9999 -9999 -9999 -9999 -9999 -9999 -9999 -9999 -9999 -9999 -9999 -9999 -9999 -9999 -9999 -9999 -9999 -9999 -9999 -9999 -9999 -9999 -9999 -9999 -9999 -9999 -9999 -9999 -9999 -9999 -9999 -9999 -9999 -9999 -9999 -9999 -9999 -9999 -9999 -9999 -9999 -9999 -9999 -9999 -9999 -9999 -9999 -9999 -9999 -9999 -9999 -9999 -9999 -9999 -9999 -9999 -9999 -9999 -9999 -9999 -9999 -9999 -9999 -9999 -9999 -9999 -9999 -9999 -9999 -9999 -9999 -9999 -9999 -9999 -9999 -9999 -9999 -9999 -9999 -9999 -9999 2.63026E-1 2.63685E-1 2.66498E-1 2.8359E-1 2.79042E-1 2.77167E-1 2.73608E-1 2.7142E-1 2.79816E-1 2.96546E-1 3.34903E-1 3.44617E-1 3.36703E-1 3.26354E-1 3.3466E-1 3.31265E-1 3.24071E-1 3.23074E-1 3.44242E-1 3.42702E-1 3.65668E-1 3.69372E-1 3.98369E-1 4.30618E-1 5.12442E-1 4.36914E-1 5.43481E-1 5.77389E-1 6.29567E-1 6.96197E-1 7.02225E-1 5.64102E-1 5.48875E-1 5.90545E-1 5.59679E-1 6.3526E-1 6.36577E-1 6.42954E-1 6.49063E-1 6.76705E-1 6.99519E-1 6.64476E-1 6.25888E-1 6.49116E-1 6.92174E-1 6.65735E-1 6.7094E-1 6.68621E-1 6.14943E-1 6.28965E-1 6.1717E-1 5.85858E-1 5.85059E-1 5.21633E-1 4.75908E-1 5.14501E-1 5.90417E-1 6.03478E-1 5.54373E-1 5.01286E-1 4.51106E-1 4.10222E-1 4.22533E-1 4.29352E-1 4.92752E-1 4.96164E-1 4.59828E-1 4.02708E-1 3.62737E-1 3.61384E-1 3.61637E-1 3.65435E-1 3.96177E-1 4.27924E-1 4.55228E-1 4.60537E-1 4.24667E-1 3.65417E-1 3.29858E-1 3.76248E-1 4.26353E-1 4.85683E-1 4.85346E-1 4.42767E-1 4.00883E-1 3.56467E-1 3.63681E-1 3.51775E-1 3.45411E-1 4.39088E-1 4.98814E-1 5.17685E-1 5.06792E-1 4.99152E-1 4.77671E-1 4.26483E-1 3.81979E-1 4.2463E-1 5.00678E-1 5.2556E-1 5.21965E-1 5.1689E-1 5.02994E-1 4.74205E-1 4.27097E-1 3.83242E-1 3.39507E-1 3.38032E-1 3.03466E-1 2.64481E-1 2.62723E-1 2.37791E-1 2.09446E-1 1.91137E-1 1.82865E-1 1.70862E-1 1.66261E-1 1.73596E-1 1.82512E-1 1.75376E-1 2.26421E-1 3.40667E-1 3.74054E-1 3.50164E-1 2.62283E-1 2.11672E-1 2.39206E-1 3.38331E-1 4.68475E-1 5.77102E-1 5.71428E-1 5.56486E-1 6.38598E-1 6.63193E-1 6.89789E-1 6.6181E-1 6.34197E-1 5.65908E-1 3.89782E-1 2.29896E-1 2.1722E-1 4.02882E-1 5.46703E-1 3.99212E-1 2.26464E-1 1.89645E-1 3.09655E-1 -9999 -9999 -9999 -9999 -9999 -9999 -9999 -9999 -9999 -9999 -9999 -9999 -9999 -9999 -9999 -9999 -9999 -9999 -9999 -9999 -9999 -9999 -9999 -9999 -9999 -9999 -9999
-9999 -9999 -9999 -9999 -9999 -9999 -9999 -9999 -9999 -9999 -9999 -9999 -9999 -9999 -9999 -9999 -9999 -9999 -9999 -9999 -9999 -9999 -9999 -9999 -9999 -9999 -9999 -9999 -9999 -9999 -9999 -9999 -9999 -9999 -9999 -9999 -9999 -9999 -9999 -9999 -9999 -9999 -9999 -9999 -9999 -9999 -9999 -9999 -9999 -9999 -9999 -9999 -9999 -9999 -9999 -9999 -9999 -9999 -9999 -9999 -9999 -9999 -9999 -9999 -9999 -9999 -9999 -9999 -9999 -9999 -9999 -9999 -9999 -9999 -9999 -9999 -9999 -9999 -9999 -9999 -9999 -9999 -9999 -9999 -9999 -9999 -9999 -9999 -9999 2.62697E-1 2.63356E-1 2.65503E-1 2.83762E-1 2.81955E-1 2.84887E-1 2.9982E-1 2.96799E-1 2.90197E-1 3.08188E-1 3.24924E-1 3.40982E-1 3.35377E-1 3.50145E-1 3.4783E-1 3.65411E-1 3.87975E-1 4.21079E-1 4.48306E-1 4.39143E-1 3.76158E-1 3.7123E-1 3.951E-1 3.96597E-1 4.23106E-1 4.80893E-1 5.64289E-1 5.42068E-1 5.75365E-1 6.61709E-1 6.79228E-1 6.91115E-1 7.21369E-1 7.37286E-1 7.16658E-1 6.65169E-1 6.65157E-1 6.65043E-1 6.62139E-1 6.59778E-1 6.82608E-1 7.0244E-1 6.67341E-1 6.3072E-1 6.72858E-1 6.61688E-1 6.25298E-1 6.55742E-1 6.4842E-1 6.03539E-1 5.94868E-1 5.74882E-1 5.26233E-1 5.31944E-1 5.00262E-1 4.53635E-1 4.63248E-1 5.40736E-1 5.91569E-1 5.75176E-1 5.4998E-1 4.97339E-1 4.32767E-1 3.99923E-1 3.87752E-1 4.45923E-1 4.52177E-1 4.26243E-1 3.93863E-1 3.58331E-1 3.63014E-1 3.76551E-1 3.68595E-1 3.8683E-1 4.11885E-1 4.4524E-1 4.69753E-1 4.24478E-1 3.62046E-1 3.25486E-1 3.56317E-1 4.09483E-1 4.54664E-1 4.82408E-1 4.94276E-1 4.68938E-1 4.44133E-1 4.62187E-1 4.59672E-1 4.59662E-1 4.98035E-1 5.15487E-1 5.03741E-1 4.96793E-1 4.93707E-1 4.7579E-1 4.40372E-1 4.43287E-1 4.80498E-1 5.31036E-1 5.05794E-1 4.94895E-1 4.94682E-1 4.85855E-1 4.83445E-1 4.56101E-1 3.88726E-1 3.49313E-1 3.59733E-1 3.65755E-1 3.3529E-1 3.29278E-1 3.06054E-1 2.77492E-1 2.13491E-1 2.00537E-1 1.84812E-1 1.75651E-1 1.70558E-1 1.57497E-1 1.4704E-1 1.73579E-1 2.6961E-1 4.15101E-1 4.70368E-1 4.38714E-1 4.53087E-1 4.42089E-1 4.58436E-1 4.9353E-1 5.71091E-1 5.05505E-1 4.10239E-1 4.27482E-1 5.30019E-1 6.57657E-1 6.89417E-1 6.83116E-1 6.57271E-1 6.42243E-1 5.01012E-1 3.99663E-1 4.7452E-1 6.34026E-1 5.68778E-1 3.54303E-1 2.74582E-1 -9999 -9999 -9999 -9999 -9999 -9999 -9999 -9999 -9999 -9999 -9999 -9999 -9999 -9999 -9999 -9999 -9999 -9999 -9999 -9999 -9999 -9999 -9999 -9999 -9999 -9999 -9999 -9999
-9999 -9999 -9999 -9999 -9999 -9999 -9999 -9999 -9999 -9999 -9999 -9999 -9999 -9999 -9999 -9999 -9999 -9999 -9999 -9999 -9999 -9999 -9999 -9999 -9999 -9999 -9999 -9999 -9999 -9999 -9999 -9999 -9999 -9999 -9999 -9999 -9999 -9999 -9999 -9999 -9999 -9999 -9999 -9999 -9999 -9999 -9999 -9999 -9999 -9999 -9999 -9999 -9999 -9999 -9999 -9999 -9999 -9999 -9999 -9999 -9999 -9999 -9999 -9999 -9999 -9999 -9999 -9999 -9999 -9999 -9999 -9999 -9999 -9999 -9999 -9999 -9999 -9999 -9999 -9999 -9999 -9999 -9999 -9999 -9999 -9999 -9999 -9999 -9999 2.61384E-1 2.62697E-1 2.66166E-1 2.64925E-1 2.82815E-1 2.85579E-1 3.0107E-1 2.94237E-1 3.12185E-1 3.9325E-1 3.84346E-1 3.80612E-1 4.0076E-1 3.9538E-1 3.90555E-1 4.17956E-1 4.67512E-1 5.41978E-1 5.99802E-1 5.50298E-1 4.61316E-1 4.10293E-1 4.05482E-1 4.25608E-1 4.26165E-1 4.29369E-1 5.09171E-1 5.63589E-1 6.16165E-1 6.20329E-1 5.70582E-1 5.8121E-1 6.37301E-1 7.27225E-1 7.23803E-1 7.25379E-1 7.27964E-1 7.25836E-1 7.16283E-1 6.96606E-1 7.13084E-1 6.99697E-1 6.59414E-1 6.08443E-1 6.36056E-1 6.8745E-1 6.51849E-1 6.56091E-1 6.68516E-1 6.55239E-1 6.32858E-1 6.05241E-1 5.58866E-1 5.04258E-1 4.72049E-1 4.18422E-1 4.55617E-1 5.13259E-1 5.58757E-1 5.42289E-1 5.45425E-1 5.00621E-1 4.442E-1 4.03632E-1 3.79825E-1 4.15804E-1 4.30296E-1 4.09476E-1 3.79135E-1 3.5531E-1 3.63882E-1 4.01706E-1 4.02366E-1 4.08256E-1 4.13961E-1 4.55295E-1 4.7496E-1 4.36053E-1 3.87756E-1 3.31903E-1 3.14145E-1 3.34077E-1 3.64179E-1 3.93033E-1 4.38669E-1 4.75379E-1 4.86446E-1 4.95944E-1 4.99954E-1 5.12332E-1 5.3197E-1 5.32319E-1 5.14876E-1 5.34958E-1 5.57179E-1 5.42963E-1 5.22231E-1 5.17521E-1 5.36826E-1 5.26364E-1 4.78198E-1 4.46866E-1 4.61838E-1 4.6458E-1 4.39735E-1 4.33597E-1 3.86414E-1 3.47502E-1 3.63458E-1 3.9226E-1 3.9366E-1 3.96694E-1 3.19432E-1 2.82428E-1 2.71522E-1 2.58957E-1 2.32409E-1 2.33941E-1 2.26119E-1 1.96754E-1 1.74779E-1 1.55195E-1 1.84555E-1 2.84045E-1 3.91888E-1 4.84807E-1 5.43799E-1 5.38825E-1 4.49977E-1 3.94537E-1 4.2635E-1 4.03779E-1 2.99616E-1 2.56425E-1 3.04795E-1 4.38075E-1 6.27955E-1 6.38676E-1 7.05247E-1 7.272E-1 7.25525E-1 6.6489E-1 6.51325E-1 6.89383E-1 6.58001E-1 4.78729E-1 4.04079E-1 -9999 -9999 -9999 -9999 -9999 -9999 -9999 -9999 -9999 -9999 -9999 -9999 -9999 -9999 -9999 -9999 -9999 -9999 -9999 -9999 -9999 -9999 -9999 -9999 -9999 -9999 -9999 -9999
-9999 -9999 -9999 -9999 -9999 -9999 -9999 -9999 -9999 -9999 -9999 -9999 -9999 -9999 -9999 -9999 -9999 -9999 -9999 -9999 -9999 -9999 -9999 -9999 -9999 -9999 -9999 -9999 -9999 -9999 -9999 -9999 -9999 -9999 -9999 -9999 -9999 -9999 -9999 -9999 -9999 -9999 -9999 -9999 -9999 -9999 -9999 -9999 -9999 -9999 -9999 -9999 -9999 -9999 -9999 -9999 -9999 -9999 -9999 -9999 -9999 -9999 -9999 -9999 -9999 -9999 -9999 -9999 -9999 -9999 -9999 -9999 -9999 -9999 -9999 -9999 -9999 -9999 -9999 -9999 -9999 -9999 -9999 -9999 -9999 -9999 -9999 -9999 -9999 2.59748E-1 2.62204E-1 2.61139E-1 2.79213E-1 2.82643E-1 2.84023E-1 2.91599E-1 2.88277E-1 3.01888E-1 3.2047E-1 3.51498E-1 3.79361E-1 4.21807E-1 4.34385E-1 4.60853E-1 4.92002E-1 5.32058E-1 5.74341E-1 5.53396E-1 5.21341E-1 5.01399E-1 5.04235E-1 4.81858E-1 4.71305E-1 5.22019E-1 5.78904E-1 5.1715E-1 4.84878E-1 4.81183E-1 5.05906E-1 5.30045E-1 5.27641E-1 5.57996E-1 5.65841E-1 6.42878E-1 7.28765E-1 7.19541E-1 7.13646E-1 7.15453E-1 7.16087E-1 7.14038E-1 6.97014E-1 6.4687E-1 5.81719E-1 6.2214E-1 7.01395E-1 6.79252E-1 6.41661E-1 6.2351E-1 6.42938E-1 6.47333E-1 6.35481E-1 6.1471E-1 5.6396E-1 5.19796E-1 4.83124E-1 4.45006E-1 4.86468E-1 5.18734E-1 5.20893E-1 5.30639E-1 4.7385E-1 4.27259E-1 3.99166E-1 3.95397E-1 4.03223E-1 4.19351E-1 4.35712E-1 4.04065E-1 3.77252E-1 3.79621E-1 4.2173E-1 4.34111E-1 4.45828E-1 4.54043E-1 4.76607E-1 4.94253E-1 4.50217E-1 3.85758E-1 3.28041E-1 3.05274E-1 3.06585E-1 3.17992E-1 3.27071E-1 3.2662E-1 3.61041E-1 3.9821E-1 4.53462E-1 4.88771E-1 5.36813E-1 5.42839E-1 5.40411E-1 5.61813E-1 5.58615E-1 5.45497E-1 5.47365E-1 5.44667E-1 5.37129E-1 5.12924E-1 5.11851E-1 4.72735E-1 4.21697E-1 4.07815E-1 4.02446E-1 3.88291E-1 3.60876E-1 3.158E-1 3.17127E-1 3.64037E-1 3.8726E-1 4.25787E-1 4.32553E-1 3.54656E-1 2.76951E-1 2.75583E-1 2.84258E-1 2.49872E-1 2.55551E-1 2.77291E-1 2.84158E-1 2.5241E-1 1.93738E-1 1.63282E-1 1.81071E-1 2.44312E-1 3.4706E-1 4.3609E-1 4.92706E-1 3.95887E-1 2.85072E-1 2.59622E-1 2.57289E-1 2.08954E-1 1.63379E-1 1.86881E-1 2.92045E-1 3.90808E-1 4.46486E-1 5.24576E-1 5.57717E-1 5.41001E-1 5.43959E-1 5.43443E-1 6.05598E-1 5.7919E-1 5.88223E-1 4.98367E-1 5.04591E-1 -9999 -9999 -9999 -9999 -9999 -9999 -9999 -9999 -9999 -9999 -9999 -9999 -9999 -9999 -9999 -9999 -9999 -9999 -9999 -9999 -9999 -9999 -9999 -9999 -9999 -9999 -9999
-9999 -9999 -9999 -9999 -9999 -9999 -9999 -9999 -9999 -9999 -9999 -9999 -9999 -9999 -9999 -9999 -9999 -9999 -9999 -9999 -9999 -9999 -9999 -9999 -9999 -9999 -9999 -9999 -9999 -9999 -9999 -9999 -9999 -9999 -9999 -9999 -9999 -9999 -9999 -9999 -9999 -9999 -9999 -9999 -9999 -9999 -9999 -9999 -9999 -9999 -9999 -9999 -9999 -9999 -9999 -9999 -9999 -9999 -9999 -9999 -9999 -9999 -9999 -9999 -9999 -9999 -9999 -9999 -9999 -9999 -9999 -9999 -9999 -9999 -9999 -9999 -9999 -9999 -9999 -9999 -9999 -9999 -9999 -9999 -9999 -9999 -9999 -9999 2.62533E-1 2.60074E-1 2.55769E-1 2.59994E-1 2.787E-1 2.81096E-1 2.76063E-1 2.88975E-1 2.87233E-1 2.98498E-1 2.88552E-1 2.99677E-1 3.02178E-1 3.5707E-1 4.1622E-1 4.44783E-1 4.84202E-1 4.93672E-1 4.74118E-1 4.74118E-1 4.94172E-1 4.99176E-1 5.21964E-1 5.40876E-1 5.64559E-1 6.11454E-1 6.88635E-1 7.22636E-1 6.9253E-1 5.94717E-1 5.13444E-1 5.30618E-1 5.28208E-1 5.51952E-1 5.51952E-1 5.83654E-1 6.42748E-1 7.06625E-1 7.27216E-1 7.28868E-1 7.19385E-1 7.23014E-1 6.98292E-1 6.54691E-1 6.05135E-1 6.1545E-1 7.0454E-1 6.51556E-1 6.61556E-1 6.1286E-1 6.01235E-1 6.28839E-1 6.37564E-1 6.21268E-1 6.20275E-1 5.80724E-1 5.31933E-1 4.73819E-1 4.46799E-1 4.47973E-1 4.87614E-1 5.02208E-1 4.48364E-1 4.31691E-1 4.32087E-1 4.36149E-1 4.21977E-1 4.45232E-1 4.59463E-1 4.24212E-1 4.1543E-1 4.08607E-1 4.27242E-1 4.59091E-1 4.94055E-1 5.00491E-1 4.91153E-1 4.41276E-1 3.97096E-1 3.82298E-1 3.61569E-1 3.26367E-1 3.19426E-1 3.69081E-1 3.91601E-1 3.38931E-1 3.3044E-1 3.72281E-1 4.75764E-1 4.95039E-1 5.47361E-1 5.60508E-1 5.74514E-1 5.60269E-1 5.18564E-1 4.88802E-1 5.13792E-1 5.44229E-1 5.09665E-1 5.02702E-1 5.21471E-1 5.03911E-1 4.59524E-1 3.99276E-1 3.5977E-1 3.13872E-1 2.81225E-1 2.70231E-1 2.89527E-1 3.21431E-1 3.64989E-1 4.29985E-1 4.73227E-1 4.27261E-1 3.38222E-1 3.36157E-1 3.03708E-1 2.18105E-1 2.05036E-1 2.41665E-1 3.00665E-1 3.27412E-1 2.69642E-1 2.21453E-1 1.95915E-1 2.54057E-1 3.12008E-1 4.12797E-1 5.03495E-1 4.32986E-1 2.65333E-1 1.77574E-1 1.64275E-1 1.47417E-1 1.19743E-1 1.55342E-1 1.9919E-1 2.16126E-1 2.64586E-1 2.88303E-1 3.08374E-1 2.9084E-1 2.82679E-1 2.86923E-1 3.52758E-1 5.20558E-1 5.14137E-1 5.39488E-1 5.43707E-1 -9999 -9999 -9999 -9999 -9999 -9999 -9999 -9999 -9999 -9999 -9999 -9999 -9999 -9999 -9999 -9999 -9999 -9999 -9999 -9999 -9999 -9999 -9999 -9999 -9999 -9999 -9999
-9999 -9999 -9999 -9999 -9999 -9999 -9999 -9999 -9999 -9999 -9999 -9999 -9999 -9999 -9999 -9999 -9999 -9999 -9999 -9999 -9999 -9999 -9999 -9999 -9999 -9999 -9999 -9999 -9999 -9999 -9999 -9999 -9999 -9999 -9999 -9999 -9999 -9999 -9999 -9999 -9999 -9999 -9999 -9999 -9999 -9999 -9999 -9999 -9999 -9999 -9999 -9999 -9999 -9999 -9999 -9999 -9999 -9999 -9999 -9999 -9999 -9999 -9999 -9999 -9999 -9999 -9999 -9999 -9999 -9999 -9999 -9999 -9999 -9999 -9999 -9999 -9999 -9999 -9999 -9999 -9999 -9999 -9999 -9999 -9999 -9999 -9999 -9999 2.67328E-1 2.5674E-1 2.54639E-1 2.5674E-1 2.60157E-1 2.71505E-1 2.71673E-1 2.90023E-1 3.1621E-1 3.79554E-1 3.58084E-1 3.24304E-1 2.96479E-1 2.89009E-1 3.28357E-1 3.83929E-1 4.02734E-1 4.20658E-1 4.49175E-1 4.54157E-1 4.58036E-1 4.83546E-1 4.93001E-1 5.21964E-1 5.80401E-1 6.51979E-1 7.13095E-1 7.00152E-1 7.07061E-1 6.81719E-1 6.56035E-1 6.19494E-1 6.00808E-1 5.91927E-1 5.86417E-1 6.04266E-1 6.33682E-1 6.69182E-1 6.9413E-1 7.03628E-1 6.99958E-1 6.94703E-1 7.03566E-1 6.7515E-1 6.63646E-1 6.64363E-1 6.5996E-1 6.11582E-1 6.40453E-1 6.18726E-1 5.97772E-1 5.72416E-1 5.6319E-1 6.03392E-1 6.17259E-1 5.82799E-1 5.52444E-1 5.18522E-1 4.63764E-1 4.15971E-1 4.3132E-1 4.46157E-1 4.30156E-1 4.54587E-1 4.71836E-1 4.56368E-1 4.35772E-1 4.5654E-1 4.69367E-1 4.3256E-1 4.46479E-1 4.42036E-1 4.32317E-1 4.77618E-1 5.18154E-1 4.89757E-1 4.38358E-1 3.81922E-1 3.63951E-1 3.7443E-1 4.21321E-1 3.84816E-1 3.43016E-1 3.95157E-1 4.76444E-1 4.41707E-1 4.26943E-1 4.97421E-1 5.27567E-1 5.50334E-1 5.65464E-1 5.71646E-1 5.50066E-1 5.1635E-1 4.82417E-1 4.36745E-1 4.74265E-1 5.33633E-1 5.35886E-1 5.39116E-1 5.20356E-1 5.02001E-1 4.85323E-1 4.29527E-1 3.80124E-1 3.53099E-1 3.02541E-1 2.67277E-1 2.64418E-1 2.61501E-1 2.91304E-1 3.79095E-1 4.93329E-1 4.91844E-1 4.21737E-1 4.33602E-1 3.92885E-1 2.54132E-1 1.98894E-1 2.03699E-1 2.41565E-1 3.09515E-1 3.36521E-1 3.0061E-1 2.62327E-1 3.16326E-1 3.72651E-1 4.25605E-1 4.52855E-1 4.4633E-1 3.34825E-1 2.04643E-1 1.38517E-1 1.18756E-1 1.04654E-1 1.15962E-1 1.25229E-1 1.38832E-1 1.58171E-1 1.86141E-1 2.03635E-1 1.84012E-1 1.81498E-1 1.89083E-1 2.35149E-1 4.07705E-1 4.55956E-1 5.51052E-1 -9999 -9999 -9999 -9999 -9999 -9999 -9999 -9999 -9999 -9999 -9999 -9999 -9999 -9999 -9999 -9999 -9999 -9999 -9999 -9999 -9999 -9999 -9999 -9999 -9999 -9999 -9999 -9999
-9999 -9999 -9999 -9999 -9999 -9999 -9999 -9999 -9999 -9999 -9999 -9999 -9999 -9999 -9999 -9999 -9999 -9999 -9999 -9999 -9999 -9999 -9999 -9999 -9999 -9999 -9999 -9999 -9999 -9999 -9999 -9999 -9999 -9999 -9999 -9999 -9999 -9999 -9999 -9999 -9999 -9999 -9999 -9999 -9999 -9999 -9999 -9999 -9999 -9999 -9999 -9999 -9999 -9999 -9999 -9999 -9999 -9999 -9999 -9999 -9999 -9999 -9999 -9999 -9999 -9999 -9999 -9999 -9999 -9999 -9999 -9999 -9999 -9999 -9999 -9999 -9999 -9999 -9999 -9999 -9999 -9999 -9999 -9999 -9999 -9999 -9999 2.71339E-1 2.64099E-1 2.58201E-1 2.40574E-1 2.54317E-1 2.50871E-1 2.5215E-1 2.67992E-1 2.80669E-1 4.39941E-1 5.29563E-1 5.09729E-1 4.30577E-1 3.59163E-1 3.09147E-1 3.03912E-1 3.2221E-1 3.54728E-1 3.9355E-1 4.16294E-1 4.45303E-1 4.45819E-1 4.49689E-1 4.78537E-1 5.13642E-1 5.78798E-1 6.52447E-1 6.78387E-1 7.04465E-1 7.11937E-1 6.97068E-1 6.90189E-1 6.8611E-1 6.83525E-1 7.20426E-1 6.9847E-1 6.18732E-1 6.36188E-1 6.47512E-1 6.60014E-1 6.74663E-1 6.74969E-1 6.68587E-1 6.66234E-1 6.68177E-1 6.71183E-1 6.63193E-1 6.33296E-1 6.04902E-1 6.00893E-1 6.37189E-1 6.36778E-1 5.8489E-1 5.1857E-1 5.16664E-1 5.92569E-1 6.02039E-1 5.82114E-1 5.29727E-1 4.77456E-1 4.23171E-1 3.92319E-1 3.95593E-1 4.03573E-1 4.41062E-1 4.87743E-1 4.87161E-1 4.72554E-1 4.88116E-1 4.87882E-1 4.43545E-1 4.45216E-1 4.76051E-1 4.9005E-1 5.13374E-1 5.14782E-1 4.42449E-1 3.84795E-1 3.86035E-1 3.88256E-1 4.01663E-1 4.32072E-1 4.63594E-1 3.9123E-1 3.7344E-1 4.52963E-1 4.95168E-1 4.87648E-1 5.47494E-1 5.64864E-1 5.70355E-1 5.75436E-1 5.42985E-1 5.21918E-1 4.87912E-1 4.29824E-1 4.15549E-1 4.64393E-1 5.22232E-1 5.41797E-1 5.2414E-1 5.15087E-1 4.88507E-1 4.38928E-1 4.22395E-1 4.04231E-1 4.21412E-1 4.01124E-1 3.46806E-1 3.17718E-1 2.68E-1 2.70736E-1 3.34549E-1 4.48277E-1 5.09241E-1 4.89047E-1 5.05459E-1 4.55493E-1 3.39512E-1 2.53045E-1 1.97088E-1 1.99188E-1 2.47292E-1 2.89424E-1 2.80342E-1 3.11213E-1 3.45997E-1 3.45557E-1 3.18181E-1 3.10602E-1 3.08748E-1 3.27309E-1 2.39689E-1 1.48857E-1 1.11675E-1 1.12752E-1 1.24389E-1 1.5991E-1 1.68299E-1 1.53316E-1 1.56013E-1 1.71957E-1 1.56787E-1 1.46038E-1 1.53364E-1 1.79715E-1 2.8899E-1 4.24822E-1 -9999 -9999 -9999 -9999 -9999 -9999 -9999 -9999 -9999 -9999 -9999 -9999 -9999 -9999 -9999 -9999 -9999 -9999 -9999 -9999 -9999 -9999 -9999 -9999 -9999 -9999 -9999 -9999 -9999
-9999 -9999 -9999 -9999 -9999 -9999 -9999 -9999 -9999 -9999 -9999 -9999 -9999 -9999 -9999 -9999 -9999 -9999 -9999 -9999 -9999 -9999 -9999 -9999 -9999 -9999 -9999 -9999 -9999 -9999 -9999 -9999 -9999 -9999 -9999 -9999 -9999 -9999 -9999 -9999 -9999 -9999 -9999 -9999 -9999 -9999 -9999 -9999 -9999 -9999 -9999 -9999 -9999 -9999 -9999 -9999 -9999 -9999 -9999 -9999 -9999 -9999 -9999 -9999 -9999 -9999 -9999 -9999 -9999 -9999 -9999 -9999 -9999 -9999 -9999 -9999 -9999 -9999 -9999 -9999 -9999 -9999 -9999 -9999 -9999 -9999 2.66E-1 2.68161E-1 2.61303E-1 2.43378E-1 2.40574E-1 2.34196E-1 2.47535E-1 2.48327E-1 2.55043E-1 3.37078E-1 5.04567E-1 5.55211E-1 5.58928E-1 5.05225E-1 4.57524E-1 3.89192E-1 3.27452E-1 3.05083E-1 3.262E-1 3.57991E-1 4.01098E-1 4.11371E-1 4.14089E-1 4.38092E-1 4.46925E-1 5.01903E-1 5.89168E-1 6.75587E-1 6.92969E-1 6.67402E-1 6.64599E-1 5.71754E-1 5.41375E-1 5.39255E-1 5.65707E-1 6.44684E-1 7.18154E-1 7.10356E-1 6.78383E-1 6.41571E-1 6.46999E-1 6.51435E-1 6.61385E-1 6.68873E-1 6.76286E-1 6.39832E-1 6.27604E-1 6.46417E-1 6.47839E-1 6.39945E-1 6.04102E-1 5.9856E-1 6.26751E-1 5.77163E-1 5.03488E-1 4.75823E-1 5.39075E-1 5.48242E-1 5.68553E-1 5.18689E-1 4.68716E-1 4.29665E-1 4.30756E-1 4.16527E-1 4.20771E-1 4.27032E-1 4.63522E-1 5.09833E-1 5.16256E-1 5.23314E-1 5.10935E-1 4.45599E-1 4.29377E-1 4.94314E-1 5.39704E-1 5.25928E-1 4.81868E-1 4.34992E-1 4.07046E-1 4.18692E-1 4.11957E-1 4.48366E-1 4.60635E-1 4.83131E-1 4.63446E-1 4.17283E-1 4.69549E-1 4.85361E-1 5.43986E-1 5.66935E-1 5.63304E-1 5.76911E-1 5.64192E-1 5.47746E-1 5.19335E-1 4.52887E-1 3.99952E-1 4.15191E-1 4.59053E-1 5.12153E-1 5.15877E-1 4.97529E-1 4.6196E-1 4.4484E-1 4.06478E-1 4.0799E-1 4.36887E-1 4.54521E-1 4.58538E-1 4.2438E-1 4.10362E-1 3.04389E-1 2.41413E-1 2.71226E-1 3.20792E-1 4.01593E-1 4.99917E-1 5.50113E-1 5.35347E-1 4.88396E-1 3.41907E-1 2.35504E-1 1.89998E-1 2.20147E-1 2.5259E-1 2.43027E-1 2.63084E-1 3.18579E-1 3.02035E-1 2.54776E-1 2.16358E-1 2.00903E-1 2.31219E-1 2.02801E-1 1.42633E-1 1.45946E-1 2.2097E-1 2.91902E-1 3.80755E-1 3.86322E-1 3.3085E-1 2.61586E-1 2.12742E-1 1.59659E-1 1.36421E-1 1.42475E-1 1.782E-1 3.02816E-1 -9999 -9999 -9999 -9999 -9999 -9999 -9999 -9999 -9999 -9999 -9999 -9999 -9999 -9999 -9999 -9999 -9999 -9999 -9999 -9999 -9999 -9999 -9999 -9999 -9999 -9999 -9999 -9999 -9999 -9999
-9999 -9999 -9999 -9999 -9999 -9999 -9999 -9999 -9999 -9999 -9999 -9999 -9999 -9999 -9999 -9999 -9999 -9999 -9999 -9999 -9999 -9999 -9999 -9999 -9999 -9999 -9999 -9999 -9999 -9999 -9999 -9999 -9999 -9999 -9999 -9999 -9999 -9999 -9999 -9999 -9999 -9999 -9999 -9999 -9999 -9999 -9999 -9999 -9999 -9999 -9999 -9999 -9999 -9999 -9999 -9999 -9999 -9999 -9999 -9999 -9999 -9999 -9999 -9999 -9999 -9999 -9999 -9999 -9999 -9999 -9999 -9999 -9999 -9999 -9999 -9999 -9999 -9999 -9999 -9999 -9999 -9999 -9999 -9999 -9999 -9999 2.50721E-1 2.60484E-1 2.45731E-1 2.43378E-1 2.35876E-1 2.34044E-1 2.33132E-1 2.35876E-1 2.87147E-1 4.39941E-1 5.58352E-1 5.53445E-1 5.5445E-1 5.22325E-1 5.03566E-1 4.82502E-1 4.18475E-1 3.62823E-1 3.33718E-1 3.57861E-1 3.75045E-1 4.07179E-1 4.14633E-1 4.39195E-1 4.39161E-1 4.68475E-1 4.79599E-1 5.09692E-1 5.18504E-1 5.39087E-1 5.08014E-1 5.09469E-1 5.03494E-1 5.23106E-1 5.22964E-1 5.5449E-1 5.65288E-1 6.66827E-1 7.06251E-1 7.01828E-1 7.00536E-1 6.99319E-1 7.11523E-1 7.02378E-1 6.8531E-1 6.8999E-1 6.59696E-1 6.71528E-1 6.38018E-1 6.22681E-1 6.45515E-1 6.05225E-1 6.15827E-1 6.01404E-1 5.1911E-1 4.5449E-1 4.83459E-1 5.01477E-1 5.16261E-1 4.93064E-1 4.54159E-1 4.32678E-1 4.58036E-1 4.51497E-1 4.48154E-1 4.22248E-1 4.28949E-1 4.75615E-1 5.36747E-1 5.55117E-1 5.13849E-1 4.56633E-1 4.73306E-1 5.04955E-1 5.5245E-1 5.06485E-1 4.48085E-1 4.16616E-1 4.30113E-1 4.6586E-1 4.54145E-1 4.75043E-1 5.04439E-1 5.03882E-1 5.03593E-1 4.82793E-1 5.06741E-1 5.34439E-1 5.67428E-1 5.73819E-1 5.69254E-1 5.66916E-1 5.45949E-1 5.11847E-1 4.76497E-1 4.19917E-1 3.65737E-1 4.01056E-1 4.43103E-1 5.05147E-1 5.18776E-1 4.87946E-1 4.46679E-1 3.95325E-1 3.93183E-1 4.19324E-1 4.54038E-1 4.76233E-1 4.94566E-1 4.89439E-1 4.80325E-1 3.3746E-1 2.4401E-1 2.27477E-1 2.3699E-1 2.88918E-1 4.19417E-1 5.67919E-1 5.75345E-1 5.48138E-1 4.23435E-1 2.93041E-1 2.03905E-1 2.10442E-1 2.3515E-1 2.32334E-1 2.46862E-1 2.89554E-1 3.01046E-1 2.63036E-1 2.046E-1 1.65058E-1 1.62368E-1 1.52988E-1 1.38747E-1 1.94709E-1 3.30871E-1 4.70717E-1 5.67888E-1 5.91844E-1 5.88433E-1 5.30967E-1 3.84426E-1 2.07308E-1 1.45804E-1 1.74622E-1 2.80739E-1 4.10675E-1 -9999 -9999 -9999 -9999 -9999 -9999 -9999 -9999 -9999 -9999 -9999 -9999 -9999 -9999 -9999 -9999 -9999 -9999 -9999 -9999 -9999 -9999 -9999 -9999 -9999 -9999 -9999 -9999 -9999 -9999
-9999 -9999 -9999 -9999 -9999 -9999 -9999 -9999 -9999 -9999 -9999 -9999 -9999 -9999 -9999 -9999 -9999 -9999 -9999 -9999 -9999 -9999 -9999 -9999 -9999 -9999 -9999 -9999 -9999 -9999 -9999 -9999 -9999 -9999 -9999 -9999 -9999 -9999 -9999 -9999 -9999 -9999 -9999 -9999 -9999 -9999 -9999 -9999 -9999 -9999 -9999 -9999 -9999 -9999 -9999 -9999 -9999 -9999 -9999 -9999 -9999 -9999 -9999 -9999 -9999 -9999 -9999 -9999 -9999 -9999 -9999 -9999 -9999 -9999 -9999 -9999 -9999 -9999 -9999 -9999 -9999 -9999 -9999 -9999 -9999 -9999 2.46834E-1 2.61303E-1 2.46361E-1 2.38487E-1 2.36488E-1 2.33892E-1 2.34196E-1 2.50474E-1 3.54684E-1 5.15805E-1 5.56147E-1 5.52475E-1 5.57032E-1 5.20124E-1 5.22325E-1 5.17279E-1 4.77898E-1 4.42038E-1 3.93727E-1 3.81856E-1 3.85708E-1 4.15721E-1 4.23901E-1 4.4578E-1 4.49093E-1 4.69588E-1 4.71812E-1 5.04629E-1 6.06977E-1 7.1791E-1 6.64716E-1 6.3305E-1 6.07085E-1 5.60948E-1 5.52521E-1 5.21544E-1 5.50128E-1 5.82698E-1 6.75899E-1 7.16789E-1 7.18528E-1 7.13065E-1 7.01175E-1 6.93654E-1 6.97174E-1 6.9125E-1 6.64948E-1 6.6242E-1 6.41642E-1 6.12732E-1 6.05479E-1 6.42526E-1 6.01816E-1 5.60057E-1 5.3793E-1 4.7365E-1 4.40797E-1 4.54362E-1 4.53568E-1 4.37593E-1 4.26938E-1 4.17066E-1 4.34533E-1 4.75644E-1 4.78592E-1 4.33081E-1 4.26655E-1 4.43005E-1 4.98365E-1 5.60462E-1 5.26628E-1 4.9212E-1 5.39873E-1 5.48162E-1 5.30118E-1 4.83983E-1 4.45478E-1 4.48632E-1 4.79051E-1 5.1514E-1 5.32466E-1 5.37731E-1 5.44467E-1 5.40847E-1 5.60634E-1 5.58112E-1 5.63531E-1 5.66935E-1 5.76562E-1 5.52388E-1 5.72462E-1 5.45911E-1 5.1513E-1 4.74934E-1 4.12735E-1 3.53239E-1 3.28359E-1 3.87479E-1 4.46364E-1 4.72184E-1 4.99301E-1 5.02105E-1 4.63132E-1 3.85579E-1 3.54452E-1 3.85797E-1 4.19076E-1 4.53601E-1 4.7449E-1 5.18937E-1 4.94962E-1 4.17797E-1 3.03615E-1 2.53168E-1 2.32741E-1 2.60498E-1 3.88052E-1 5.50308E-1 5.95933E-1 5.05142E-1 4.62469E-1 3.61092E-1 2.57606E-1 2.19573E-1 2.16454E-1 2.16858E-1 2.23354E-1 2.41522E-1 2.54367E-1 2.51647E-1 2.37328E-1 1.91489E-1 1.59497E-1 1.3422E-1 1.52035E-1 2.35424E-1 3.40593E-1 3.8703E-1 4.22401E-1 5.01144E-1 5.47571E-1 6.3536E-1 5.63342E-1 2.97365E-1 1.68842E-1 2.21039E-1 3.83498E-1 -9999 -9999 -9999 -9999 -9999 -9999 -9999 -9999 -9999 -9999 -9999 -9999 -9999 -9999 -9999 -9999 -9999 -9999 -9999 -9999 -9999 -9999 -9999 -9999 -9999 -9999 -9999 -9999 -9999 -9999 -9999
-9999 -9999 -9999 -9999 -9999 -9999 -9999 -9999 -9999 -9999 -9999 -9999 -9999 -9999 -9999 -9999 -9999 -9999 -9999 -9999 -9999 -9999 -9999 -9999 -9999 -9999 -9999 -9999 -9999 -9999 -9999 -9999 -9999 -9999 -9999 -9999 -9999 -9999 -9999 -9999 -9999 -9999 -9999 -9999 -9999 -9999 -9999 -9999 -9999 -9999 -9999 -9999 -9999 -9999 -9999 -9999 -9999 -9999 -9999 -9999 -9999 -9999 -9999 -9999 -9999 -9999 -9999 -9999 -9999 -9999 -9999 -9999 -9999 -9999 -9999 -9999 -9999 -9999 -9999 -9999 -9999 -9999 -9999 -9999 -9999 2.46834E-1 2.47466E-1 2.48416E-1 2.47308E-1 2.39105E-1 2.3557E-1 2.33132E-1 2.31845E-1 2.85932E-1 3.91236E-1 5.15253E-1 5.56062E-1 5.56862E-1 5.38487E-1 5.09094E-1 5.12871E-1 5.1783E-1 4.86733E-1 4.7127E-1 4.50241E-1 4.37045E-1 4.11459E-1 4.33205E-1 4.35351E-1 4.6292E-1 4.65688E-1 4.85716E-1 5.02404E-1 5.5671E-1 6.74285E-1 6.90686E-1 6.96845E-1 7.07219E-1 7.16538E-1 6.87078E-1 6.51518E-1 5.57581E-1 5.46188E-1 5.75207E-1 6.35535E-1 6.7444E-1 6.85825E-1 7.02663E-1 7.06715E-1 7.01048E-1 6.99018E-1 6.8085E-1 6.51559E-1 6.2375E-1 5.81505E-1 5.53597E-1 5.38642E-1 5.97079E-1 5.85873E-1 5.50255E-1 5.29428E-1 4.82909E-1 4.47089E-1 4.63261E-1 4.61597E-1 4.37962E-1 4.49914E-1 4.37995E-1 4.20501E-1 4.60644E-1 4.92975E-1 4.98418E-1 4.72147E-1 4.74023E-1 5.32571E-1 5.89832E-1 5.56154E-1 5.31997E-1 5.68009E-1 5.29423E-1 5.10826E-1 5.08778E-1 5.05131E-1 5.30319E-1 5.42199E-1 5.7558E-1 5.67208E-1 5.71862E-1 5.75209E-1 5.76688E-1 5.75811E-1 5.62127E-1 5.52465E-1 5.45511E-1 5.45838E-1 5.3884E-1 5.67769E-1 5.26651E-1 4.91646E-1 4.42945E-1 3.9234E-1 3.3016E-1 3.32522E-1 3.81018E-1 4.10638E-1 4.23977E-1 4.6313E-1 4.58442E-1 4.31274E-1 3.63653E-1 3.00932E-1 3.01961E-1 3.10016E-1 3.24528E-1 3.95731E-1 4.97926E-1 5.26543E-1 5.28103E-1 4.35032E-1 3.40519E-1 2.98919E-1 3.07573E-1 4.5674E-1 5.85222E-1 5.71994E-1 5.41933E-1 4.81635E-1 4.3485E-1 3.70374E-1 2.92722E-1 2.33366E-1 2.01138E-1 1.89636E-1 1.94872E-1 2.04847E-1 2.48628E-1 3.06283E-1 2.89394E-1 2.09156E-1 1.4764E-1 1.43084E-1 1.89309E-1 2.23164E-1 2.36929E-1 2.72883E-1 2.93984E-1 3.58173E-1 5.6463E-1 6.24988E-1 3.76896E-1 2.36301E-1 2.43368E-1 4.02912E-1 -9999 -9999 -9999 -9999 -9999 -9999 -9999 -9999 -9999 -9999 -9999 -9999 -9999 -9999 -9999 -9999 -9999 -9999 -9999 -9999 -9999 -9999 -9999 -9999 -9999 -9999 -9999 -9999 -9999 -9999 -9999
-9999 -9999 -9999 -9999 -9999 -9999 -9999 -9999 -9999 -9999 -9999 -9999 -9999 -9999 -9999 -9999 -9999 -9999 -9999 -9999 -9999 -9999 -9999 -9999 -9999 -9999 -9999 -9999 -9999 -9999 -9999 -9999 -9999 -9999 -9999 -9999 -9999 -9999 -9999 -9999 -9999 -9999 -9999 -9999 -9999 -9999 -9999 -9999 -9999 -9999 -9999 -9999 -9999 -9999 -9999 -9999 -9999 -9999 -9999 -9999 -9999 -9999 -9999 -9999 -9999 -9999 -9999 -9999 -9999 -9999 -9999 -9999 -9999 -9999 -9999 -9999 -9999 -9999 -9999 -9999 -9999 -9999 -9999 -9999 -9999 2.46992E-1 2.47783E-1 2.48892E-1 2.42676E-1 2.39259E-1 2.34653E-1 2.28385E-1 2.47457E-1 3.03592E-1 3.8804E-1 4.71341E-1 5.48876E-1 5.44509E-1 5.23076E-1 4.902E-1 4.95185E-1 4.75136E-1 4.50236E-1 4.42493E-1 4.41946E-1 4.59058E-1 4.56301E-1 4.52933E-1 4.55686E-1 4.81748E-1 4.82855E-1 4.97313E-1 5.03963E-1 6.04904E-1 6.5201E-1 6.85788E-1 6.80025E-1 6.75218E-1 6.82084E-1 7.06978E-1 7.18373E-1 6.75371E-1 5.53231E-1 5.73955E-1 6.04817E-1 6.35272E-1 6.51286E-1 6.72258E-1 6.64037E-1 6.65816E-1 6.8152E-1 6.67642E-1 6.42784E-1 6.04711E-1 5.43573E-1 4.73928E-1 4.70001E-1 5.14909E-1 5.50239E-1 5.58136E-1 5.30514E-1 4.83106E-1 4.68459E-1 4.92677E-1 4.72263E-1 4.62079E-1 4.81615E-1 4.58823E-1 4.72137E-1 4.61973E-1 4.78787E-1 5.30561E-1 4.95602E-1 5.09996E-1 5.59396E-1 6.27124E-1 6.06389E-1 5.6601E-1 5.77865E-1 5.93638E-1 5.86226E-1 5.85226E-1 5.75933E-1 5.84441E-1 5.68386E-1 5.45369E-1 5.32015E-1 5.10472E-1 5.35176E-1 5.51705E-1 5.34897E-1 5.44675E-1 5.08048E-1 4.97254E-1 5.09443E-1 5.43506E-1 5.5896E-1 5.31557E-1 4.74871E-1 4.28449E-1 4.03738E-1 3.896E-1 4.08999E-1 4.12377E-1 3.90419E-1 3.95598E-1 4.01441E-1 3.97647E-1 3.78471E-1 3.48614E-1 2.96084E-1 2.80335E-1 2.65836E-1 2.69907E-1 3.01524E-1 3.71978E-1 4.42485E-1 5.11472E-1 5.52592E-1 4.61541E-1 3.80864E-1 4.29389E-1 5.6787E-1 6.25491E-1 5.71231E-1 5.32456E-1 4.81039E-1 4.59234E-1 4.10832E-1 3.3533E-1 2.60734E-1 2.03989E-1 1.77412E-1 1.91157E-1 2.33759E-1 3.21385E-1 4.02637E-1 3.58694E-1 2.68864E-1 1.78829E-1 1.38816E-1 1.56754E-1 1.63792E-1 1.76811E-1 1.73312E-1 1.71081E-1 2.52166E-1 4.74717E-1 6.59147E-1 5.63263E-1 4.47844E-1 3.76282E-1 4.73859E-1 -9999 -9999 -9999 -9999 -9999 -9999 -9999 -9999 -9999 -9999 -9999 -9999 -9999 -9999 -9999 -9999 -9999 -9999 -9999 -9999 -9999 -9999 -9999 -9999 -9999 -9999 -9999 -9999 -9999 -9999 -9999
-9999 -9999 -9999 -9999 -9999 -9999 -9999 -9999 -9999 -9999 -9999 -9999 -9999 -9999 -9999 -9999 -9999 -9999 -9999 -9999 -9999 -9999 -9999 -9999 -9999 -9999 -9999 -9999 -9999 -9999 -9999 -9999 -9999 -9999 -9999 -9999 -9999 -9999 -9999 -9999 -9999 -9999 -9999 -9999 -9999 -9999 -9999 -9999 -9999 -9999 -9999 -9999 -9999 -9999 -9999 -9999 -9999 -9999 -9999 -9999 -9999 -9999 -9999 -9999 -9999 -9999 -9999 -9999 -9999 -9999 -9999 -9999 -9999 -9999 -9999 -9999 -9999 -9999 -9999 -9999 -9999 -9999 -9999 -9999 2.47308E-1 2.47941E-1 2.48258E-1 2.43301E-1 2.41741E-1 2.38179E-1 2.34501E-1 2.29735E-1 2.62286E-1 3.02337E-1 3.59302E-1 4.77422E-1 5.57339E-1 5.4724E-1 4.902E-1 4.51951E-1 4.50297E-1 4.31621E-1 4.27747E-1 4.332E-1 4.39211E-1 4.44683E-1 4.634E-1 4.65605E-1 4.91157E-1 4.95581E-1 4.89972E-1 5.08944E-1 5.42196E-1 6.87925E-1 6.7428E-1 7.00073E-1 6.8049E-1 6.67224E-1 6.63028E-1 6.909E-1 7.14755E-1 7.26175E-1 5.87258E-1 5.76597E-1 6.29583E-1 6.31313E-1 6.42894E-1 6.48242E-1 6.44924E-1 6.2916E-1 6.58204E-1 6.56706E-1 6.20757E-1 5.84041E-1 5.46322E-1 5.22765E-1 4.59751E-1 4.62849E-1 4.78771E-1 4.89873E-1 4.92179E-1 4.68316E-1 4.8205E-1 5.09651E-1 4.80162E-1 4.98119E-1 5.06937E-1 4.89389E-1 5.18088E-1 4.74159E-1 5.11775E-1 5.61479E-1 5.50276E-1 5.69447E-1 5.9561E-1 6.11903E-1 6.20202E-1 6.12533E-1 5.86511E-1 6.00946E-1 5.37814E-1 5.36442E-1 5.28683E-1 5.40068E-1 4.97402E-1 4.96663E-1 5.288E-1 4.97739E-1 5.33181E-1 5.15299E-1 5.09126E-1 5.25196E-1 4.9672E-1 4.7064E-1 5.05639E-1 5.63407E-1 5.40476E-1 5.0526E-1 4.66698E-1 4.66274E-1 4.70914E-1 4.71156E-1 4.61691E-1 4.53573E-1 4.12643E-1 3.67633E-1 3.36084E-1 3.62214E-1 4.10332E-1 4.15374E-1 3.58191E-1 3.20402E-1 2.94169E-1 2.649E-1 2.74528E-1 3.03276E-1 3.69024E-1 4.78015E-1 5.58481E-1 5.63392E-1 5.30611E-1 5.55169E-1 6.15789E-1 6.2817E-1 5.95188E-1 4.89898E-1 4.54894E-1 3.92288E-1 3.7414E-1 3.4064E-1 3.04263E-1 2.40778E-1 1.91236E-1 2.04946E-1 2.77218E-1 3.83086E-1 4.70833E-1 4.71517E-1 4.19436E-1 2.91422E-1 1.81415E-1 1.48142E-1 1.38425E-1 1.30553E-1 1.12053E-1 1.20861E-1 1.98557E-1 3.70714E-1 6.07691E-1 6.45886E-1 6.46092E-1 -9999 -9999 -9999 -9999 -9999 -9999 -9999 -9999 -9999 -9999 -9999 -9999 -9999 -9999 -9999 -9999 -9999 -9999 -9999 -9999 -9999 -9999 -9999 -9999 -9999 -9999 -9999 -9999 -9999 -9999 -9999 -9999 -9999
-9999 -9999 -9999 -9999 -9999 -9999 -9999 -9999 -9999 -9999 -9999 -9999 -9999 -9999 -9999 -9999 -9999 -9999 -9999 -9999 -9999 -9999 -9999 -9999 -9999 -9999 -9999 -9999 -9999 -9999 -9999 -9999 -9999 -9999 -9999 -9999 -9999 -9999 -9999 -9999 -9999 -9999 -9999 -9999 -9999 -9999 -9999 -9999 -9999 -9999 -9999 -9999 -9999 -9999 -9999 -9999 -9999 -9999 -9999 -9999 -9999 -9999 -9999 -9999 -9999 -9999 -9999 -9999 -9999 -9999 -9999 -9999 -9999 -9999 -9999 -9999 -9999 -9999 -9999 -9999 -9999 -9999 -9999 2.48258E-1 2.48258E-1 2.48258E-1 2.43614E-1 2.42676E-1 2.40653E-1 2.37409E-1 2.30788E-1 2.45565E-1 2.4936E-1 2.80161E-1 3.87478E-1 5.57354E-1 5.89456E-1 5.51466E-1 4.70165E-1 4.40938E-1 4.13124E-1 3.90595E-1 3.98058E-1 4.06631E-1 4.36477E-1 4.38597E-1 4.45159E-1 4.49539E-1 4.73324E-1 4.70487E-1 4.89419E-1 4.98258E-1 5.84788E-1 6.42116E-1 6.97364E-1 7.08237E-1 6.96952E-1 6.78773E-1 6.59914E-1 6.82176E-1 7.03177E-1 7.18475E-1 6.54575E-1 5.77853E-1 6.41657E-1 6.54685E-1 6.46877E-1 6.52494E-1 6.28171E-1 6.23557E-1 6.3234E-1 6.74271E-1 6.2973E-1 5.87293E-1 5.46617E-1 5.28658E-1 5.06874E-1 4.96761E-1 4.75744E-1 4.65629E-1 4.46082E-1 4.63426E-1 4.99917E-1 5.27718E-1 4.97911E-1 5.08814E-1 5.17897E-1 5.22859E-1 5.72919E-1 5.35292E-1 5.46188E-1 6.07979E-1 6.3096E-1 6.44065E-1 6.40182E-1 6.23378E-1 5.76757E-1 5.82561E-1 6.10557E-1 5.57299E-1 4.72644E-1 4.59324E-1 4.94225E-1 4.81365E-1 4.27577E-1 4.41922E-1 4.7525E-1 4.4542E-1 4.92989E-1 4.72559E-1 4.55048E-1 4.89685E-1 4.7793E-1 4.66921E-1 5.17298E-1 5.56425E-1 5.36487E-1 5.23606E-1 5.07606E-1 5.18548E-1 5.16454E-1 5.01595E-1 4.76393E-1 4.53794E-1 4.30516E-1 3.96003E-1 3.50764E-1 4.07567E-1 4.27176E-1 4.43897E-1 4.36721E-1 3.75506E-1 3.44136E-1 3.20531E-1 3.10729E-1 2.91433E-1 3.15373E-1 4.28855E-1 5.70712E-1 6.01091E-1 5.9118E-1 6.09903E-1 6.46231E-1 6.18568E-1 5.675E-1 5.07414E-1 4.66009E-1 4.45853E-1 4.43233E-1 4.15551E-1 3.91691E-1 2.86276E-1 2.25444E-1 2.10566E-1 2.48192E-1 3.14588E-1 4.19385E-1 4.82819E-1 5.49498E-1 4.59435E-1 2.92679E-1 1.79268E-1 1.31602E-1 1.17707E-1 1.23386E-1 1.48158E-1 2.14778E-1 2.90632E-1 4.80013E-1 -9999 -9999 -9999 -9999 -9999 -9999 -9999 -9999 -9999 -9999 -9999 -9999 -9999 -9999 -9999 -9999 -9999 -9999 -9999 -9999 -9999 -9999 -9999 -9999 -9999 -9999 -9999 -9999 -9999 -9999 -9999 -9999 -9999 -9999 -9999
-9999 -9999 -9999 -9999 -9999 -9999 -9999 -9999 -9999 -9999 -9999 -9999 -9999 -9999 -9999 -9999 -9999 -9999 -9999 -9999 -9999 -9999 -9999 -9999 -9999 -9999 -9999 -9999 -9999 -9999 -9999 -9999 -9999 -9999 -9999 -9999 -9999 -9999 -9999 -9999 -9999 -9999 -9999 -9999 -9999 -9999 -9999 -9999 -9999 -9999 -9999 -9999 -9999 -9999 -9999 -9999 -9999 -9999 -9999 -9999 -9999 -9999 -9999 -9999 -9999 -9999 -9999 -9999 -9999 -9999 -9999 -9999 -9999 -9999 -9999 -9999 -9999 -9999 -9999 -9999 -9999 -9999 2.5192E-1 2.51441E-1 2.49528E-1 2.49051E-1 2.43457E-1 2.41741E-1 2.38642E-1 2.31845E-1 2.32602E-1 2.62122E-1 2.58933E-1 2.95841E-1 4.28398E-1 5.89327E-1 6.19163E-1 5.47391E-1 4.72927E-1 4.1475E-1 3.81613E-1 3.87939E-1 3.98593E-1 4.07168E-1 4.10874E-1 4.1734E-1 4.44065E-1 4.49539E-1 4.47272E-1 4.67182E-1 4.69385E-1 5.14238E-1 6.61285E-1 6.36345E-1 6.34841E-1 6.86925E-1 6.81294E-1 6.64892E-1 6.69761E-1 6.79857E-1 6.92294E-1 7.08067E-1 7.10558E-1 6.07676E-1 6.44531E-1 6.77013E-1 6.81205E-1 6.76086E-1 6.33512E-1 6.36639E-1 6.36919E-1 6.50218E-1 6.21363E-1 5.76671E-1 5.31817E-1 5.06441E-1 4.8229E-1 4.97469E-1 5.20089E-1 4.86272E-1 4.38718E-1 4.3447E-1 5.1481E-1 5.44283E-1 5.54163E-1 5.27244E-1 5.62634E-1 5.49299E-1 5.92584E-1 6.2718E-1 6.34714E-1 6.38157E-1 6.31718E-1 6.00887E-1 5.67205E-1 5.33911E-1 5.02021E-1 4.86841E-1 5.49284E-1 5.23807E-1 4.47019E-1 4.25601E-1 4.38635E-1 3.6592E-1 3.2994E-1 3.43944E-1 3.88188E-1 3.97523E-1 4.52583E-1 4.5158E-1 4.3112E-1 4.37047E-1 4.56201E-1 4.6116E-1 5.191E-1 5.44803E-1 5.21065E-1 5.39043E-1 5.40644E-1 5.35227E-1 5.1119E-1 5.13423E-1 4.78588E-1 4.30677E-1 3.96405E-1 3.8024E-1 3.76743E-1 4.23311E-1 4.45363E-1 4.56008E-1 4.66611E-1 4.57559E-1 3.82127E-1 3.87133E-1 4.01914E-1 3.42665E-1 2.87492E-1 3.27549E-1 4.75877E-1 5.92128E-1 6.21654E-1 6.27297E-1 6.49317E-1 6.04783E-1 5.63477E-1 5.21612E-1 5.25819E-1 5.25612E-1 5.06084E-1 4.69118E-1 4.11917E-1 3.80643E-1 2.86513E-1 2.23201E-1 2.26864E-1 2.49892E-1 2.71594E-1 3.87293E-1 5.61184E-1 5.94851E-1 4.4679E-1 2.59892E-1 1.68612E-1 1.42162E-1 1.76067E-1 2.62118E-1 3.01388E-1 3.3361E-1 5.21438E-1 -9999 -9999 -9999 -9999 -9999 -9999 -9999 -9999 -9999 -9999 -9999 -9999 -9999 -9999 -9999 -9999 -9999 -9999 -9999 -9999 -9999 -9999 -9999 -9999 -9999 -9999 -9999 -9999 -9999 -9999 -9999 -9999 -9999 -9999 -9999
-9999 -9999 -9999 -9999 -9999 -9999 -9999 -9999 -9999 -9999 -9999 -9999 -9999 -9999 -9999 -9999 -9999 -9999 -9999 -9999 -9999 -9999 -9999 -9999 -9999 -9999 -9999 -9999 -9999 -9999 -9999 -9999 -9999 -9999 -9999 -9999 -9999 -9999 -9999 -9999 -9999 -9999 -9999 -9999 -9999 -9999 -9999 -9999 -9999 -9999 -9999 -9999 -9999 -9999 -9999 -9999 -9999 -9999 -9999 -9999 -9999 -9999 -9999 -9999 -9999 -9999 -9999 -9999 -9999 -9999 -9999 -9999 -9999 -9999 -9999 -9999 -9999 -9999 -9999 -9999 -9999 -9999 2.56428E-1 2.54167E-1 2.50961E-1 2.44867E-1 2.43144E-1 2.40498E-1 2.32451E-1 2.3109E-1 2.33361E-1 2.48249E-1 2.58119E-1 2.97968E-1 4.71341E-1 6.01027E-1 6.16485E-1 5.277E-1 4.42012E-1 3.82642E-1 3.61112E-1 3.69612E-1 3.80598E-1 3.85284E-1 4.10874E-1 4.1734E-1 4.24366E-1 4.46725E-1 4.48913E-1 4.47272E-1 4.52198E-1 5.37346E-1 6.75118E-1 7.16087E-1 7.08582E-1 7.0889E-1 6.59581E-1 6.5166E-1 6.81388E-1 6.83943E-1 6.81892E-1 6.98135E-1 7.21873E-1 6.11063E-1 6.34222E-1 6.97134E-1 7.07825E-1 6.99111E-1 6.85372E-1 6.78656E-1 6.62741E-1 6.29667E-1 6.24531E-1 5.93365E-1 5.49522E-1 5.27226E-1 5.08524E-1 5.27197E-1 5.39115E-1 4.95041E-1 4.79514E-1 4.40372E-1 5.0944E-1 5.84606E-1 5.80624E-1 5.68783E-1 5.83518E-1 6.19336E-1 6.45492E-1 6.19304E-1 5.90513E-1 5.55074E-1 5.16853E-1 5.30567E-1 4.91379E-1 4.97199E-1 4.44955E-1 4.4486E-1 4.87355E-1 4.92629E-1 4.51582E-1 3.72025E-1 3.53484E-1 3.20186E-1 3.02841E-1 3.04914E-1 3.32233E-1 3.78638E-1 4.76263E-1 4.86103E-1 4.73971E-1 4.4363E-1 4.27566E-1 4.4861E-1 4.96548E-1 5.43752E-1 5.16843E-1 4.74509E-1 4.78435E-1 4.7744E-1 4.98746E-1 5.27401E-1 4.9066E-1 4.52183E-1 4.00109E-1 3.42981E-1 3.51554E-1 3.75412E-1 4.07892E-1 4.46469E-1 4.7371E-1 4.97866E-1 4.44836E-1 4.26331E-1 4.93265E-1 4.37877E-1 3.48538E-1 3.27602E-1 3.59122E-1 4.74538E-1 6.08263E-1 6.54857E-1 6.56875E-1 6.15439E-1 5.75238E-1 5.51499E-1 5.60005E-1 5.35996E-1 5.28064E-1 4.7596E-1 4.20941E-1 4.04553E-1 3.26344E-1 2.33824E-1 1.97347E-1 1.93194E-1 1.88078E-1 2.9873E-1 5.08108E-1 6.01241E-1 5.00587E-1 3.26303E-1 2.61503E-1 2.36633E-1 2.78717E-1 3.67559E-1 5.23111E-1 6.01252E-1 -9999 -9999 -9999 -9999 -9999 -9999 -9999 -9999 -9999 -9999 -9999 -9999 -9999 -9999 -9999 -9999 -9999 -9999 -9999 -9999 -9999 -9999 -9999 -9999 -9999 -9999 -9999 -9999 -9999 -9999 -9999 -9999 -9999 -9999 -9999 -9999
-9999 -9999 -9999 -9999 -9999 -9999 -9999 -9999 -9999 -9999 -9999 -9999 -9999 -9999 -9999 -9999 -9999 -9999 -9999 -9999 -9999 -9999 -9999 -9999 -9999 -9999 -9999 -9999 -9999 -9999 -9999 -9999 -9999 -9999 -9999 -9999 -9999 -9999 -9999 -9999 -9999 -9999 -9999 -9999 -9999 -9999 -9999 -9999 -9999 -9999 -9999 -9999 -9999 -9999 -9999 -9999 -9999 -9999 -9999 -9999 -9999 -9999 -9999 -9999 -9999 -9999 -9999 -9999 -9999 -9999 -9999 -9999 -9999 -9999 -9999 -9999 -9999 -9999 -9999 -9999 -9999 2.69915E-1 2.71592E-1 2.54812E-1 2.46599E-1 2.45653E-1 2.43457E-1 2.35036E-1 2.19258E-1 2.32451E-1 2.34883E-1 2.43136E-1 2.57307E-1 3.16234E-1 5.12871E-1 6.18035E-1 5.94667E-1 5.09807E-1 4.03947E-1 3.58611E-1 3.41929E-1 3.53003E-1 3.62143E-1 3.86866E-1 3.93212E-1 3.99053E-1 4.2105E-1 4.2754E-1 4.29165E-1 4.26457E-1 4.53208E-1 5.36575E-1 6.35344E-1 6.91111E-1 6.68085E-1 6.83346E-1 6.81587E-1 6.57393E-1 6.74599E-1 6.71284E-1 6.72866E-1 6.86302E-1 7.13518E-1 6.39316E-1 6.34222E-1 7.02283E-1 6.91903E-1 6.56844E-1 6.55357E-1 6.41802E-1 6.33508E-1 6.04441E-1 6.19443E-1 6.06527E-1 5.64752E-1 5.59139E-1 5.3452E-1 5.616E-1 5.56577E-1 5.38692E-1 5.01501E-1 5.01553E-1 5.5044E-1 5.72784E-1 6.22502E-1 6.48508E-1 6.63242E-1 6.59212E-1 6.31126E-1 5.46552E-1 5.0751E-1 5.22576E-1 4.72368E-1 4.76271E-1 4.61122E-1 4.6074E-1 4.19259E-1 4.2473E-1 4.51212E-1 4.70677E-1 4.11759E-1 3.34251E-1 3.2786E-1 3.43193E-1 3.5169E-1 3.16989E-1 3.36584E-1 4.52808E-1 5.09546E-1 5.1506E-1 4.8544E-1 4.43071E-1 4.5161E-1 4.78298E-1 5.05546E-1 5.31189E-1 5.11254E-1 4.45906E-1 4.25573E-1 4.38328E-1 4.84908E-1 5.20252E-1 5.12443E-1 4.72042E-1 4.15473E-1 3.40732E-1 3.07375E-1 3.0879E-1 3.13439E-1 3.2328E-1 3.60738E-1 4.02993E-1 4.18531E-1 4.58667E-1 5.24795E-1 5.47158E-1 4.6055E-1 4.62975E-1 4.46427E-1 4.28428E-1 5.23559E-1 6.01153E-1 6.62426E-1 6.34063E-1 6.18486E-1 5.96468E-1 5.75956E-1 5.33771E-1 5.14021E-1 5.02851E-1 4.65351E-1 4.51786E-1 3.34502E-1 2.36412E-1 1.79953E-1 1.66012E-1 1.65809E-1 3.01044E-1 5.56767E-1 7.04872E-1 5.76314E-1 3.31644E-1 3.45608E-1 4.14299E-1 5.35636E-1 6.03239E-1 -9999 -9999 -9999 -9999 -9999 -9999 -9999 -9999 -9999 -9999 -9999 -9999 -9999 -9999 -9999 -9999 -9999 -9999 -9999 -9999 -9999 -9999 -9999 -9999 -9999 -9999 -9999 -9999 -9999 -9999 -9999 -9999 -9999 -9999 -9999 -9999 -9999 -9999
-9999 -9999 -9999 -9999 -9999 -9999 -9999 -9999 -9999 -9999 -9999 -9999 -9999 -9999 -9999 -9999 -9999 -9999 -9999 -9999 -9999 -9999 -9999 -9999 -9999 -9999 -9999 -9999 -9999 -9999 -9999 -9999 -9999 -9999 -9999 -9999 -9999 -9999 -9999 -9999 -9999 -9999 -9999 -9999 -9999 -9999 -9999 -9999 -9999 -9999 -9999 -9999 -9999 -9999 -9999 -9999 -9999 -9999 -9999 -9999 -9999 -9999 -9999 -9999 -9999 -9999 -9999 -9999 -9999 -9999 -9999 -9999 -9999 -9999 -9999 -9999 -9999 -9999 -9999 -9999 -9999 2.51281E-1 2.53203E-1 2.47072E-1 2.45968E-1 2.45182E-1 2.43301E-1 2.21739E-1 2.18967E-1 2.34426E-1 2.48329E-1 2.6237E-1 2.76919E-1 3.51586E-1 5.72397E-1 6.15966E-1 5.54639E-1 4.87807E-1 3.74308E-1 3.36252E-1 3.41522E-1 3.53416E-1 3.65073E-1 3.72227E-1 3.77919E-1 3.99011E-1 4.03243E-1 4.0858E-1 4.28623E-1 4.26866E-1 4.37759E-1 5.15086E-1 6.37836E-1 6.33277E-1 5.91133E-1 6.10549E-1 6.45991E-1 6.79141E-1 6.86868E-1 6.75689E-1 6.71646E-1 6.79687E-1 7.06808E-1 6.50908E-1 6.42187E-1 6.97549E-1 6.76826E-1 6.41274E-1 6.24578E-1 5.97223E-1 5.92934E-1 5.9047E-1 6.09769E-1 6.2253E-1 5.93245E-1 5.79917E-1 5.62102E-1 5.69773E-1 6.05252E-1 5.71518E-1 5.2394E-1 5.56263E-1 5.8953E-1 6.04799E-1 6.72759E-1 6.38449E-1 6.4221E-1 6.02745E-1 5.61218E-1 5.17614E-1 4.71357E-1 4.89329E-1 4.81825E-1 4.6512E-1 4.49083E-1 4.24158E-1 3.69551E-1 3.37402E-1 3.54573E-1 3.62961E-1 3.33009E-1 3.061E-1 3.31334E-1 3.8521E-1 4.31365E-1 3.91143E-1 4.10482E-1 5.20192E-1 5.5553E-1 5.36004E-1 4.98294E-1 4.50783E-1 4.43899E-1 4.81537E-1 4.61921E-1 4.79426E-1 4.95425E-1 4.43708E-1 4.14385E-1 4.4221E-1 4.81294E-1 5.05652E-1 4.82219E-1 4.5989E-1 4.2001E-1 3.85368E-1 3.32715E-1 3.15759E-1 3.00064E-1 3.02876E-1 2.97383E-1 2.94873E-1 3.10411E-1 3.51345E-1 4.1616E-1 4.99368E-1 5.75158E-1 5.81179E-1 5.89245E-1 5.80981E-1 5.579E-1 5.79379E-1 6.68958E-1 6.63011E-1 6.22509E-1 5.79992E-1 5.50009E-1 5.38135E-1 5.45918E-1 5.52903E-1 5.49001E-1 4.70261E-1 3.09391E-1 2.38849E-1 2.09253E-1 1.80062E-1 1.69553E-1 3.12561E-1 5.97522E-1 7.04397E-1 5.81053E-1 3.10411E-1 3.3104E-1 5.61277E-1 2.56589E-1 -9999 -9999 -9999 -9999 -9999 -9999 -9999 -9999 -9999 -9999 -9999 -9999 -9999 -9999 -9999 -9999 -9999 -9999 -9999 -9999 -9999 -9999 -9999 -9999 -9999 -9999 -9999 -9999 -9999 -9999 -9999 -9999 -9999 -9999 -9999 -9999 -9999 -9999 -9999
-9999 -9999 -9999 -9999 -9999 -9999 -9999 -9999 -9999 -9999 -9999 -9999 -9999 -9999 -9999 -9999 -9999 -9999 -9999 -9999 -9999 -9999 -9999 -9999 -9999 -9999 -9999 -9999 -9999 -9999 -9999 -9999 -9999 -9999 -9999 -9999 -9999 -9999 -9999 -9999 -9999 -9999 -9999 -9999 -9999 -9999 -9999 -9999 -9999 -9999 -9999 -9999 -9999 -9999 -9999 -9999 -9999 -9999 -9999 -9999 -9999 -9999 -9999 -9999 -9999 -9999 -9999 -9999 -9999 -9999 -9999 -9999 -9999 -9999 -9999 -9999 -9999 -9999 -9999 -9999 2.47783E-1 2.49051E-1 2.50324E-1 2.45653E-1 2.44397E-1 2.43301E-1 2.3718E-1 2.21299E-1 2.19112E-1 2.31016E-1 2.67995E-1 3.02786E-1 3.26629E-1 4.33259E-1 5.65414E-1 5.72223E-1 5.14846E-1 4.5001E-1 3.49705E-1 3.18137E-1 3.25243E-1 3.38479E-1 3.5032E-1 3.75833E-1 3.80288E-1 3.83703E-1 4.06444E-1 4.08046E-1 4.08148E-1 4.09458E-1 4.45368E-1 5.13449E-1 6.35269E-1 5.08277E-1 5.51336E-1 5.72588E-1 5.92555E-1 6.27162E-1 6.73413E-1 6.60166E-1 6.57137E-1 6.70987E-1 6.96005E-1 6.90076E-1 6.43102E-1 6.77088E-1 6.97452E-1 6.67455E-1 6.32703E-1 6.03715E-1 6.16603E-1 6.00984E-1 6.31082E-1 6.41169E-1 6.28105E-1 5.91438E-1 6.19141E-1 6.21465E-1 6.1028E-1 5.49431E-1 5.75878E-1 5.89821E-1 6.18462E-1 6.7402E-1 6.48922E-1 6.35539E-1 6.14333E-1 5.25566E-1 4.90601E-1 4.9764E-1 4.79794E-1 4.63719E-1 4.65724E-1 4.44864E-1 3.97455E-1 3.52797E-1 3.43603E-1 3.48608E-1 3.60326E-1 3.41816E-1 3.25186E-1 3.08858E-1 3.19346E-1 3.72794E-1 4.5614E-1 5.06167E-1 5.17793E-1 5.47929E-1 5.63018E-1 5.23297E-1 4.86992E-1 4.61658E-1 4.58412E-1 4.81399E-1 4.3978E-1 4.3868E-1 4.63018E-1 4.21778E-1 4.06986E-1 4.19237E-1 4.60256E-1 4.79746E-1 4.37265E-1 4.21741E-1 4.2318E-1 4.12527E-1 3.64817E-1 3.33739E-1 3.29147E-1 3.45614E-1 3.50498E-1 3.33634E-1 3.1693E-1 2.96359E-1 3.27385E-1 4.14299E-1 5.3275E-1 5.59101E-1 5.92628E-1 6.33391E-1 6.36502E-1 6.22155E-1 6.79815E-1 7.03306E-1 6.37773E-1 5.95704E-1 6.03127E-1 6.00823E-1 5.92156E-1 5.86711E-1 5.25293E-1 4.64177E-1 4.05726E-1 4.1525E-1 3.86759E-1 2.90869E-1 2.20873E-1 2.9873E-1 6.18712E-1 6.76796E-1 4.94443E-1 3.11837E-1 3.30056E-1 5.9697E-1 -9999 -9999 -9999 -9999 -9999 -9999 -9999 -9999 -9999 -9999 -9999 -9999 -9999 -9999 -9999 -9999 -9999 -9999 -9999 -9999 -9999 -9999 -9999 -9999 -9999 -9999 -9999 -9999 -9999 -9999 -9999 -9999 -9999 -9999 -9999 -9999 -9999 -9999 -9999 -9999
-9999 -9999 -9999 -9999 -9999 -9999 -9999 -9999 -9999 -9999 -9999 -9999 -9999 -9999 -9999 -9999 -9999 -9999 -9999 -9999 -9999 -9999 -9999 -9999 -9999 -9999 -9999 -9999 -9999 -9999 -9999 -9999 -9999 -9999 -9999 -9999 -9999 -9999 -9999 -9999 -9999 -9999 -9999 -9999 -9999 -9999 -9999 -9999 -9999 -9999 -9999 -9999 -9999 -9999 -9999 -9999 -9999 -9999 -9999 -9999 -9999 -9999 -9999 -9999 -9999 -9999 -9999 -9999 -9999 -9999 -9999 -9999 -9999 -9999 -9999 -9999 -9999 -9999 -9999 -9999 2.49051E-1 2.50642E-1 2.46914E-1 2.46757E-1 2.44554E-1 2.24092E-1 2.23208E-1 2.21299E-1 2.19403E-1 2.20935E-1 2.7488E-1 3.81215E-1 4.73479E-1 5.50773E-1 5.57844E-1 5.33533E-1 4.78496E-1 4.17855E-1 3.30826E-1 3.04767E-1 3.13266E-1 3.42948E-1 3.53619E-1 3.60675E-1 3.83275E-1 3.87128E-1 3.89373E-1 3.91425E-1 3.90994E-1 3.91425E-1 4.25125E-1 5.09968E-1 5.71939E-1 4.8911E-1 5.30036E-1 5.73105E-1 6.1073E-1 6.66131E-1 6.81138E-1 6.40013E-1 6.41538E-1 6.5433E-1 6.83544E-1 7.06986E-1 6.62679E-1 6.88694E-1 6.9856E-1 6.76092E-1 6.55638E-1 6.33156E-1 6.40388E-1 6.34681E-1 6.40298E-1 6.75716E-1 6.82228E-1 6.61624E-1 6.616E-1 6.26937E-1 5.77293E-1 5.51981E-1 5.89821E-1 6.37617E-1 6.86527E-1 6.53798E-1 6.13526E-1 6.1804E-1 6.16955E-1 5.7757E-1 5.62915E-1 5.55838E-1 5.30969E-1 5.07576E-1 4.83657E-1 4.5203E-1 3.91036E-1 3.44118E-1 3.92822E-1 4.51697E-1 4.68696E-1 4.56519E-1 4.06271E-1 3.31431E-1 3.37563E-1 3.96467E-1 4.85417E-1 5.42133E-1 5.52409E-1 5.69819E-1 5.60983E-1 5.1879E-1 4.80933E-1 4.67308E-1 4.53161E-1 4.41421E-1 4.24999E-1 4.03021E-1 4.18959E-1 4.0407E-1 3.63623E-1 4.05022E-1 4.2862E-1 4.42925E-1 4.29206E-1 4.50048E-1 4.62033E-1 4.67934E-1 4.22163E-1 3.51974E-1 3.2442E-1 3.40774E-1 3.72791E-1 3.67745E-1 3.51213E-1 3.18239E-1 3.23203E-1 4.60276E-1 6.02456E-1 6.16889E-1 6.34431E-1 6.36241E-1 6.52481E-1 6.64643E-1 6.8956E-1 6.78186E-1 6.85159E-1 6.57886E-1 6.8569E-1 6.6576E-1 5.98593E-1 5.53526E-1 5.50588E-1 5.78145E-1 5.70317E-1 6.42216E-1 6.17038E-1 5.85295E-1 4.40537E-1 3.87658E-1 6.63384E-1 5.47586E-1 4.58144E-1 3.17876E-1 4.00996E-1 -9999 -9999 -9999 -9999 -9999 -9999 -9999 -9999 -9999 -9999 -9999 -9999 -9999 -9999 -9999 -9999 -9999 -9999 -9999 -9999 -9999 -9999 -9999 -9999 -9999 -9999 -9999 -9999 -9999 -9999 -9999 -9999 -9999 -9999 -9999 -9999 -9999 -9999 -9999 -9999 -9999
-9999 -9999 -9999 -9999 -9999 -9999 -9999 -9999 -9999 -9999 -9999 -9999 -9999 -9999 -9999 -9999 -9999 -9999 -9999 -9999 -9999 -9999 -9999 -9999 -9999 -9999 -9999 -9999 -9999 -9999 -9999 -9999 -9999 -9999 -9999 -9999 -9999 -9999 -9999 -9999 -9999 -9999 -9999 -9999 -9999 -9999 -9999 -9999 -9999 -9999 -9999 -9999 -9999 -9999 -9999 -9999 -9999 -9999 -9999 -9999 -9999 -9999 -9999 -9999 -9999 -9999 -9999 -9999 -9999 -9999 -9999 -9999 -9999 -9999 -9999 -9999 -9999 -9999 -9999 2.49528E-1 2.51281E-1 2.48021E-1 2.48814E-1 2.48497E-1 2.46757E-1 2.25276E-1 2.22619E-1 2.20861E-1 2.16726E-1 2.38644E-1 3.28748E-1 4.66169E-1 5.46329E-1 5.55877E-1 5.51638E-1 5.11503E-1 4.62247E-1 3.85314E-1 3.28428E-1 3.06303E-1 3.17954E-1 3.30635E-1 3.40715E-1 3.64854E-1 3.69474E-1 3.72849E-1 3.94011E-1 3.94011E-1 3.91855E-1 3.90564E-1 4.01369E-1 4.51023E-1 4.69935E-1 5.09147E-1 5.30948E-1 5.69991E-1 6.09199E-1 6.63538E-1 6.82371E-1 6.39808E-1 6.16334E-1 6.45247E-1 6.65372E-1 7.16289E-1 6.76849E-1 6.87549E-1 6.74728E-1 6.64284E-1 6.54049E-1 6.81764E-1 6.8269E-1 6.769E-1 6.64037E-1 7.12078E-1 6.76221E-1 7.03248E-1 6.46146E-1 6.13539E-1 5.83528E-1 6.11173E-1 6.42291E-1 6.88436E-1 6.70164E-1 6.09876E-1 5.81628E-1 5.81498E-1 5.65103E-1 5.49103E-1 5.5405E-1 5.2124E-1 4.917E-1 4.72241E-1 4.68397E-1 4.50364E-1 4.12364E-1 3.66566E-1 4.07472E-1 4.85531E-1 5.10891E-1 5.08895E-1 5.07485E-1 3.98947E-1 3.89099E-1 4.64099E-1 5.03401E-1 5.51961E-1 5.79247E-1 5.82265E-1 5.44997E-1 5.10022E-1 4.84677E-1 4.68498E-1 4.30884E-1 4.10929E-1 4.17154E-1 4.16904E-1 4.03421E-1 3.57177E-1 3.28904E-1 3.68345E-1 4.27821E-1 4.49035E-1 4.73604E-1 5.03397E-1 5.20697E-1 5.11753E-1 4.91773E-1 4.41156E-1 3.67966E-1 3.32893E-1 3.35235E-1 3.14012E-1 3.05444E-1 3.13735E-1 3.57418E-1 4.80457E-1 5.95112E-1 6.0967E-1 5.41052E-1 5.67166E-1 5.99774E-1 6.20272E-1 6.38804E-1 6.54983E-1 7.25945E-1 7.02016E-1 7.24715E-1 6.59512E-1 6.17709E-1 6.15082E-1 6.26623E-1 6.75575E-1 6.59072E-1 6.61563E-1 5.26194E-1 6.5524E-1 6.75351E-1 6.91644E-1 5.97539E-1 6.47485E-1 3.98037E-1 3.19123E-1 5.11598E-1 -9999 -9999 -9999 -9999 -9999 -9999 -9999 -9999 -9999 -9999 -9999 -9999 -9999 -9999 -9999 -9999 -9999 -9999 -9999 -9999 -9999 -9999 -9999 -9999 -9999 -9999 -9999 -9999 -9999 -9999 -9999 -9999 -9999 -9999 -9999 -9999 -9999 -9999 -9999 -9999 -9999
-9999 -9999 -9999 -9999 -9999 -9999 -9999 -9999 -9999 -9999 -9999 -9999 -9999 -9999 -9999 -9999 -9999 -9999 -9999 -9999 -9999 -9999 -9999 -9999 -9999 -9999 -9999 -9999 -9999 -9999 -9999 -9999 -9999 -9999 -9999 -9999 -9999 -9999 -9999 -9999 -9999 -9999 -9999 -9999 -9999 -9999 -9999 -9999 -9999 -9999 -9999 -9999 -9999 -9999 -9999 -9999 -9999 -9999 -9999 -9999 -9999 -9999 -9999 -9999 -9999 -9999 -9999 -9999 -9999 -9999 -9999 -9999 -9999 -9999 -9999 -9999 -9999 -9999 2.49528E-1 2.50642E-1 2.52721E-1 2.4929E-1 2.49608E-1 2.35894E-1 2.42911E-1 2.39492E-1 2.22766E-1 2.15718E-1 2.1875E-1 2.56339E-1 3.64059E-1 5.1236E-1 5.56001E-1 5.6752E-1 5.26342E-1 4.71915E-1 4.44628E-1 3.53234E-1 3.05534E-1 2.89863E-1 3.20706E-1 3.33845E-1 3.42748E-1 3.67371E-1 3.72849E-1 3.7666E-1 3.78359E-1 3.77934E-1 3.74118E-1 3.72849E-1 3.77509E-1 4.10082E-1 4.70085E-1 5.10436E-1 4.89395E-1 5.29591E-1 5.90257E-1 6.44872E-1 6.93653E-1 6.48928E-1 6.34345E-1 6.51233E-1 6.62676E-1 7.07316E-1 6.78766E-1 6.86314E-1 6.82878E-1 6.93313E-1 6.81654E-1 6.63494E-1 6.59174E-1 6.81963E-1 7.09555E-1 6.88338E-1 6.36154E-1 6.71034E-1 6.9001E-1 6.8379E-1 6.75448E-1 6.86041E-1 6.87765E-1 6.79044E-1 6.17504E-1 6.00541E-1 5.48708E-1 5.29885E-1 5.34964E-1 4.89546E-1 5.12778E-1 4.96804E-1 4.62191E-1 4.29797E-1 4.15014E-1 4.44349E-1 4.49394E-1 4.12368E-1 3.6752E-1 3.96189E-1 4.81766E-1 5.43647E-1 5.41238E-1 5.15852E-1 4.81951E-1 5.3287E-1 5.60917E-1 5.8645E-1 5.94742E-1 5.6499E-1 5.33987E-1 5.17006E-1 4.94153E-1 4.69287E-1 4.46878E-1 4.17649E-1 4.08046E-1 4.21808E-1 4.17317E-1 4.00133E-1 3.55021E-1 3.88366E-1 4.31193E-1 4.592E-1 5.10722E-1 5.27299E-1 5.25627E-1 5.17199E-1 5.20009E-1 5.0186E-1 4.95041E-1 4.42647E-1 3.96412E-1 3.42014E-1 3.23731E-1 3.63075E-1 3.88321E-1 4.76122E-1 5.35824E-1 5.33714E-1 5.04359E-1 4.55922E-1 5.18613E-1 5.26572E-1 5.38145E-1 5.37244E-1 5.68075E-1 5.95513E-1 6.27233E-1 7.15998E-1 6.87129E-1 6.78947E-1 6.94147E-1 6.38249E-1 5.64045E-1 6.60601E-1 6.82366E-1 4.30094E-1 4.87298E-1 4.10859E-1 6.64822E-1 5.6565E-1 3.72223E-1 3.61285E-1 5.93377E-1 -9999 -9999 -9999 -9999 -9999 -9999 -9999 -9999 -9999 -9999 -9999 -9999 -9999 -9999 -9999 -9999 -9999 -9999 -9999 -9999 -9999 -9999 -9999 -9999 -9999 -9999 -9999 -9999 -9999 -9999 -9999 -9999 -9999 -9999 -9999 -9999 -9999 -9999 -9999 -9999 -9999
-9999 -9999 -9999 -9999 -9999 -9999 -9999 -9999 -9999 -9999 -9999 -9999 -9999 -9999 -9999 -9999 -9999 -9999 -9999 -9999 -9999 -9999 -9999 -9999 -9999 -9999 -9999 -9999 -9999 -9999 -9999 -9999 -9999 -9999 -9999 -9999 -9999 -9999 -9999 -9999 -9999 -9999 -9999 -9999 -9999 -9999 -9999 -9999 -9999 -9999 -9999 -9999 -9999 -9999 -9999 -9999 -9999 -9999 -9999 -9999 -9999 -9999 -9999 -9999 -9999 -9999 -9999 -9999 -9999 -9999 -9999 -9999 -9999 -9999 -9999 -9999 -9999 -9999 2.50802E-1 2.5208E-1 2.48973E-1 2.50245E-1 2.50245E-1 2.31108E-1 2.30354E-1 2.40422E-1 2.22766E-1 2.15718E-1 2.19477E-1 2.44086E-1 3.64014E-1 5.10157E-1 5.7135E-1 5.64146E-1 5.06914E-1 4.51314E-1 4.2554E-1 3.29436E-1 2.86522E-1 2.91729E-1 3.05365E-1 3.18169E-1 3.43971E-1 3.51762E-1 3.55895E-1 3.588E-1 3.60465E-1 3.60048E-1 3.57554E-1 3.56724E-1 3.75388E-1 3.84327E-1 4.32044E-1 4.69988E-1 4.89328E-1 5.30877E-1 5.7025E-1 6.26651E-1 6.74996E-1 6.76764E-1 6.56545E-1 6.824E-1 6.84042E-1 7.03925E-1 7.05402E-1 6.97095E-1 6.84944E-1 6.73098E-1 6.5269E-1 6.48457E-1 6.7198E-1 7.07957E-1 6.62303E-1 6.17936E-1 5.91312E-1 6.09862E-1 6.29278E-1 6.49321E-1 6.81078E-1 6.71402E-1 6.34222E-1 6.3493E-1 5.88761E-1 5.48826E-1 4.66725E-1 4.10301E-1 3.98973E-1 4.13316E-1 4.80838E-1 4.63777E-1 4.52111E-1 4.04574E-1 3.9207E-1 4.4664E-1 4.87443E-1 5.01588E-1 3.91623E-1 3.1307E-1 3.84202E-1 5.26385E-1 5.5857E-1 5.72812E-1 5.7283E-1 5.52224E-1 5.86613E-1 6.11872E-1 5.96685E-1 5.73076E-1 5.47775E-1 5.37817E-1 5.19106E-1 4.89014E-1 4.4686E-1 4.34238E-1 4.26561E-1 4.23999E-1 4.13565E-1 4.25279E-1 3.82359E-1 4.28249E-1 4.51849E-1 4.73622E-1 5.16142E-1 5.01267E-1 4.61342E-1 4.41617E-1 4.49756E-1 4.48337E-1 4.90572E-1 5.19622E-1 5.2425E-1 4.56939E-1 3.98603E-1 3.82564E-1 4.9511E-1 5.22982E-1 4.87231E-1 4.89585E-1 4.32448E-1 3.77353E-1 4.1884E-1 4.24068E-1 4.06967E-1 3.87706E-1 4.08152E-1 4.90254E-1 5.57964E-1 6.14518E-1 5.57656E-1 5.2448E-1 5.80971E-1 5.5513E-1 5.4723E-1 5.5932E-1 5.58422E-1 5.83679E-1 6.67465E-1 3.39129E-1 4.90701E-1 5.91918E-1 4.28046E-1 4.57739E-1 5.56008E-1 -9999 -9999 -9999 -9999 -9999 -9999 -9999 -9999 -9999 -9999 -9999 -9999 -9999 -9999 -9999 -9999 -9999 -9999 -9999 -9999 -9999 -9999 -9999 -9999 -9999 -9999 -9999 -9999 -9999 -9999 -9999 -9999 -9999 -9999 -9999 -9999 -9999 -9999 -9999 -9999 -9999
-9999 -9999 -9999 -9999 -9999 -9999 -9999 -9999 -9999 -9999 -9999 -9999 -9999 -9999 -9999 -9999 -9999 -9999 -9999 -9999 -9999 -9999 -9999 -9999 -9999 -9999 -9999 -9999 -9999 -9999 -9999 -9999 -9999 -9999 -9999 -9999 -9999 -9999 -9999 -9999 -9999 -9999 -9999 -9999 -9999 -9999 -9999 -9999 -9999 -9999 -9999 -9999 -9999 -9999 -9999 -9999 -9999 -9999 -9999 -9999 -9999 -9999 -9999 -9999 -9999 -9999 -9999 -9999 -9999 -9999 -9999 -9999 -9999 -9999 -9999 -9999 -9999 2.54006E-1 2.54006E-1 2.49767E-1 2.3712E-1 2.38197E-1 2.3866E-1 2.32469E-1 2.30505E-1 2.27357E-1 2.17881E-1 2.15288E-1 2.18315E-1 2.37029E-1 3.18065E-1 4.91404E-1 5.71974E-1 5.44898E-1 4.87408E-1 4.30979E-1 4.01977E-1 3.10762E-1 2.71455E-1 2.77218E-1 3.06902E-1 3.17777E-1 3.26462E-1 3.50939E-1 3.55481E-1 3.58384E-1 3.60048E-1 3.60465E-1 3.588E-1 3.56724E-1 3.57139E-1 3.63386E-1 4.13245E-1 5.08131E-1 5.65483E-1 5.4663E-1 5.86277E-1 6.2572E-1 6.02817E-1 6.97383E-1 6.75994E-1 6.93168E-1 6.78105E-1 6.73231E-1 6.65402E-1 6.60997E-1 6.88166E-1 6.96401E-1 6.98223E-1 6.89231E-1 6.87753E-1 6.40305E-1 6.12573E-1 5.49314E-1 4.65005E-1 4.52207E-1 5.08193E-1 6.11558E-1 6.44467E-1 6.64518E-1 6.14361E-1 6.0572E-1 5.84909E-1 5.41582E-1 4.52103E-1 4.03039E-1 4.28384E-1 4.34135E-1 4.74384E-1 4.91582E-1 4.65326E-1 4.69191E-1 4.1546E-1 4.75832E-1 5.29643E-1 5.53351E-1 4.23509E-1 3.05904E-1 3.24604E-1 3.82651E-1 4.2287E-1 4.83272E-1 5.76794E-1 5.95774E-1 6.00531E-1 6.28442E-1 5.94836E-1 5.42622E-1 5.18616E-1 5.16483E-1 4.90275E-1 4.67541E-1 4.54234E-1 4.1144E-1 4.05689E-1 4.15427E-1 4.29689E-1 3.81771E-1 3.84946E-1 4.22808E-1 4.29705E-1 4.63424E-1 4.95375E-1 4.69983E-1 4.1863E-1 3.88158E-1 3.82279E-1 3.87596E-1 3.95679E-1 4.52532E-1 5.00657E-1 5.27045E-1 4.49403E-1 4.58637E-1 5.20862E-1 4.82161E-1 4.19754E-1 4.35742E-1 3.97453E-1 3.49766E-1 3.78467E-1 3.91715E-1 3.27657E-1 2.83938E-1 3.0418E-1 3.96312E-1 5.49956E-1 5.47985E-1 4.53892E-1 3.65971E-1 3.52911E-1 3.26499E-1 3.55188E-1 3.38184E-1 3.1441E-1 4.2486E-1 6.19677E-1 6.4297E-1 3.24144E-1 2.85034E-1 6.51434E-1 6.24204E-1 6.22978E-1 6.23956E-1 -9999 -9999 -9999 -9999 -9999 -9999 -9999 -9999 -9999 -9999 -9999 -9999 -9999 -9999 -9999 -9999 -9999 -9999 -9999 -9999 -9999 -9999 -9999 -9999 -9999 -9999 -9999 -9999 -9999 -9999 -9999 -9999 -9999 -9999 -9999 -9999 -9999 -9999 -9999 -9999
-9999 -9999 -9999 -9999 -9999 -9999 -9999 -9999 -9999 -9999 -9999 -9999 -9999 -9999 -9999 -9999 -9999 -9999 -9999 -9999 -9999 -9999 -9999 -9999 -9999 -9999 -9999 -9999 -9999 -9999 -9999 -9999 -9999 -9999 -9999 -9999 -9999 -9999 -9999 -9999 -9999 -9999 -9999 -9999 -9999 -9999 -9999 -9999 -9999 -9999 -9999 -9999 -9999 -9999 -9999 -9999 -9999 -9999 -9999 -9999 -9999 -9999 -9999 -9999 -9999 -9999 -9999 -9999 -9999 -9999 -9999 -9999 -9999 -9999 -9999 -9999 2.55296E-1 2.55942E-1 2.56428E-1 2.51682E-1 2.38969E-1 2.40051E-1 2.48577E-1 2.33379E-1 2.30806E-1 2.224E-1 2.18026E-1 2.14428E-1 2.11229E-1 2.20279E-1 2.73248E-1 4.04428E-1 4.95454E-1 5.45276E-1 4.87323E-1 4.30814E-1 3.8172E-1 3.08829E-1 2.7074E-1 2.76856E-1 2.88965E-1 3.16602E-1 3.25667E-1 3.31249E-1 3.36879E-1 3.40116E-1 3.41741E-1 3.42147E-1 3.40522E-1 3.38496E-1 3.38091E-1 3.60048E-1 3.94709E-1 5.27074E-1 6.38787E-1 6.20998E-1 5.27307E-1 5.65666E-1 5.84448E-1 6.02878E-1 6.56796E-1 6.7688E-1 6.42572E-1 6.22949E-1 6.20517E-1 6.4814E-1 6.21773E-1 6.47291E-1 6.55654E-1 6.50894E-1 6.53286E-1 6.28838E-1 6.20024E-1 6.03374E-1 5.29493E-1 4.45661E-1 4.28969E-1 4.74044E-1 6.29816E-1 6.44638E-1 6.18687E-1 5.77905E-1 5.44203E-1 5.26138E-1 4.76446E-1 4.77827E-1 5.12222E-1 4.82331E-1 5.08015E-1 5.48891E-1 5.23388E-1 5.11424E-1 4.36778E-1 4.69135E-1 5.53263E-1 5.73632E-1 4.2729E-1 3.12644E-1 3.18874E-1 3.84327E-1 4.08588E-1 3.89956E-1 4.70448E-1 5.88967E-1 6.32917E-1 6.43108E-1 6.02382E-1 5.64504E-1 5.35708E-1 5.13526E-1 4.94686E-1 4.86211E-1 4.74093E-1 4.43476E-1 4.1352E-1 4.12494E-1 3.6638E-1 3.45975E-1 3.55668E-1 4.13524E-1 4.3589E-1 4.65397E-1 4.76562E-1 4.47702E-1 4.08185E-1 3.54861E-1 3.51979E-1 3.5773E-1 3.59955E-1 3.98075E-1 4.30842E-1 4.33473E-1 4.34861E-1 4.40514E-1 4.91637E-1 4.56229E-1 4.19071E-1 3.96648E-1 3.70885E-1 3.19771E-1 3.47903E-1 3.72501E-1 3.11082E-1 2.4523E-1 2.52115E-1 3.65283E-1 4.81845E-1 4.36156E-1 3.24586E-1 2.41016E-1 2.09219E-1 2.19001E-1 2.41622E-1 2.30278E-1 2.3702E-1 3.36579E-1 4.08526E-1 4.56292E-1 6.04971E-1 6.94748E-1 6.39708E-1 6.45943E-1 6.45551E-1 6.20907E-1 -9999 -9999 -9999 -9999 -9999 -9999 -9999 -9999 -9999 -9999 -9999 -9999 -9999 -9999 -9999 -9999 -9999 -9999 -9999 -9999 -9999 -9999 -9999 -9999 -9999 -9999 -9999 -9999 -9999 -9999 -9999 -9999 -9999 -9999 -9999 -9999 -9999 -9999 -9999 -9999
-9999 -9999 -9999 -9999 -9999 -9999 -9999 -9999 -9999 -9999 -9999 -9999 -9999 -9999 -9999 -9999 -9999 -9999 -9999 -9999 -9999 -9999 -9999 -9999 -9999 -9999 -9999 -9999 -9999 -9999 -9999 -9999 -9999 -9999 -9999 -9999 -9999 -9999 -9999 -9999 -9999 -9999 -9999 -9999 -9999 -9999 -9999 -9999 -9999 -9999 -9999 -9999 -9999 -9999 -9999 -9999 -9999 -9999 -9999 -9999 -9999 -9999 -9999 -9999 -9999 -9999 -9999 -9999 -9999 -9999 -9999 -9999 -9999 -9999 -9999 2.55619E-1 2.56104E-1 2.5578E-1 2.37735E-1 2.52482E-1 2.39896E-1 2.35818E-1 2.35972E-1 2.33987E-1 2.31108E-1 2.23282E-1 2.18896E-1 2.14714E-1 2.09395E-1 2.16079E-1 2.43996E-1 3.28238E-1 4.26608E-1 4.50946E-1 4.87717E-1 4.12012E-1 3.81391E-1 2.912E-1 2.54151E-1 2.57942E-1 2.85263E-1 2.95323E-1 3.03287E-1 3.10207E-1 3.16821E-1 3.37687E-1 3.22323E-1 3.21534E-1 3.2114E-1 3.36475E-1 3.35266E-1 3.38091E-1 3.9485E-1 4.88782E-1 6.58572E-1 5.84143E-1 5.08231E-1 5.65824E-1 5.84515E-1 6.21216E-1 6.96875E-1 6.48849E-1 6.26073E-1 6.3033E-1 6.04989E-1 6.35699E-1 6.23552E-1 6.22653E-1 6.30509E-1 6.47607E-1 6.50467E-1 6.39511E-1 6.49562E-1 6.52969E-1 6.21388E-1 5.88978E-1 5.34339E-1 4.64126E-1 6.00168E-1 6.43564E-1 6.13253E-1 5.87446E-1 5.69552E-1 5.19179E-1 4.74216E-1 5.27987E-1 5.58786E-1 4.95042E-1 5.043E-1 5.75619E-1 5.73369E-1 5.081E-1 4.57182E-1 5.23847E-1 5.80796E-1 6.18666E-1 4.28516E-1 3.42848E-1 3.55499E-1 4.32384E-1 5.31988E-1 5.05502E-1 5.41802E-1 6.08878E-1 6.45035E-1 6.17773E-1 6.12771E-1 6.06549E-1 5.86299E-1 5.63381E-1 5.45845E-1 5.16634E-1 4.98128E-1 4.76384E-1 4.67308E-1 4.24069E-1 3.71907E-1 3.30519E-1 3.31393E-1 3.66526E-1 4.21206E-1 4.53234E-1 4.69327E-1 4.23339E-1 4.05638E-1 3.80569E-1 3.76476E-1 3.86148E-1 4.02346E-1 4.30709E-1 4.2085E-1 4.28319E-1 4.17732E-1 4.23577E-1 4.47708E-1 4.41993E-1 4.24062E-1 3.49681E-1 3.20239E-1 2.9634E-1 3.22094E-1 3.23328E-1 2.80368E-1 2.35735E-1 2.50318E-1 3.51482E-1 4.22701E-1 3.51515E-1 2.55694E-1 2.12504E-1 1.96303E-1 1.97255E-1 2.16836E-1 2.25999E-1 2.41541E-1 2.76275E-1 2.81206E-1 3.32928E-1 4.63844E-1 6.16355E-1 6.51912E-1 6.43366E-1 6.20638E-1 6.12406E-1 -9999 -9999 -9999 -9999 -9999 -9999 -9999 -9999 -9999 -9999 -9999 -9999 -9999 -9999 -9999 -9999 -9999 -9999 -9999 -9999 -9999 -9999 -9999 -9999 -9999 -9999 -9999 -9999 -9999 -9999 -9999 -9999 -9999 -9999 -9999 -9999 -9999 -9999 -9999 -9999
-9999 -9999 -9999 -9999 -9999 -9999 -9999 -9999 -9999 -9999 -9999 -9999 -9999 -9999 -9999 -9999 -9999 -9999 -9999 -9999 -9999 -9999 -9999 -9999 -9999 -9999 -9999 -9999 -9999 -9999 -9999 -9999 -9999 -9999 -9999 -9999 -9999 -9999 -9999 -9999 -9999 -9999 -9999 -9999 -9999 -9999 -9999 -9999 -9999 -9999 -9999 -9999 -9999 -9999 -9999 -9999 -9999 -9999 -9999 -9999 -9999 -9999 -9999 -9999 -9999 -9999 -9999 -9999 -9999 -9999 -9999 -9999 -9999 -9999 -9999 2.55457E-1 2.5578E-1 2.41992E-1 2.37428E-1 2.38969E-1 2.39742E-1 2.35513E-1 2.35818E-1 2.34292E-1 2.26986E-1 2.24463E-1 2.21374E-1 2.12789E-1 1.98529E-1 2.13786E-1 2.18178E-1 2.56904E-1 3.15429E-1 3.85047E-1 4.12559E-1 4.12415E-1 3.63911E-1 2.71676E-1 2.50735E-1 2.52781E-1 2.6177E-1 2.71318E-1 2.81445E-1 3.05968E-1 3.12921E-1 3.1643E-1 3.17604E-1 3.17212E-1 3.1643E-1 3.1643E-1 3.3165E-1 3.3165E-1 3.58384E-1 4.13353E-1 5.08519E-1 4.70122E-1 4.89424E-1 5.46961E-1 5.92388E-1 6.29311E-1 7.08574E-1 6.70949E-1 6.62266E-1 6.47835E-1 6.39989E-1 6.1149E-1 5.43455E-1 5.68053E-1 6.46016E-1 6.70261E-1 6.94282E-1 6.75355E-1 6.85257E-1 6.58989E-1 6.35282E-1 6.9692E-1 6.41542E-1 5.58835E-1 5.67498E-1 6.12055E-1 6.25157E-1 6.04454E-1 5.86501E-1 5.20778E-1 5.19986E-1 5.68258E-1 5.57155E-1 4.81021E-1 5.38159E-1 6.02092E-1 6.04488E-1 5.16588E-1 5.06157E-1 6.04431E-1 6.54231E-1 5.74698E-1 4.4754E-1 4.50851E-1 4.61225E-1 5.17935E-1 5.92629E-1 6.07918E-1 6.06749E-1 6.47607E-1 6.32924E-1 5.85013E-1 5.54663E-1 5.72859E-1 5.6092E-1 5.15856E-1 5.09267E-1 5.17462E-1 4.94812E-1 4.75979E-1 4.78392E-1 4.23096E-1 3.97543E-1 3.53523E-1 3.49226E-1 3.5279E-1 4.00507E-1 4.31258E-1 4.54688E-1 4.16293E-1 4.01258E-1 4.02818E-1 4.19396E-1 4.33487E-1 4.43502E-1 4.44943E-1 4.05772E-1 4.26913E-1 4.53186E-1 4.27469E-1 4.11725E-1 4.29555E-1 3.8924E-1 3.08556E-1 2.91338E-1 2.82144E-1 2.9067E-1 2.77294E-1 2.72077E-1 2.35331E-1 2.56792E-1 3.14116E-1 3.4182E-1 3.18161E-1 2.37257E-1 2.26621E-1 2.61896E-1 3.39705E-1 3.94022E-1 4.28679E-1 3.40345E-1 3.19561E-1 2.99735E-1 3.41908E-1 4.39192E-1 6.1591E-1 6.36881E-1 6.43366E-1 6.16058E-1 -9999 -9999 -9999 -9999 -9999 -9999 -9999 -9999 -9999 -9999 -9999 -9999 -9999 -9999 -9999 -9999 -9999 -9999 -9999 -9999 -9999 -9999 -9999 -9999 -9999 -9999 -9999 -9999 -9999 -9999 -9999 -9999 -9999 -9999 -9999 -9999 -9999 -9999 -9999 -9999 -9999
-9999 -9999 -9999 -9999 -9999 -9999 -9999 -9999 -9999 -9999 -9999 -9999 -9999 -9999 -9999 -9999 -9999 -9999 -9999 -9999 -9999 -9999 -9999 -9999 -9999 -9999 -9999 -9999 -9999 -9999 -9999 -9999 -9999 -9999 -9999 -9999 -9999 -9999 -9999 -9999 -9999 -9999 -9999 -9999 -9999 -9999 -9999 -9999 -9999 -9999 -9999 -9999 -9999 -9999 -9999 -9999 -9999 -9999 -9999 -9999 -9999 -9999 -9999 -9999 -9999 -9999 -9999 -9999 -9999 -9999 -9999 -9999 -9999 -9999 -9999 2.40127E-1 2.41369E-1 2.37274E-1 2.38043E-1 2.38814E-1 2.34749E-1 2.35972E-1 2.36584E-1 2.30883E-1 2.28779E-1 2.26093E-1 2.19842E-1 2.16943E-1 2.13929E-1 2.02202E-1 2.14002E-1 2.2222E-1 2.48701E-1 2.70247E-1 3.36564E-1 3.79756E-1 3.14088E-1 2.60374E-1 2.31425E-1 2.33687E-1 2.54151E-1 2.63171E-1 2.7527E-1 2.8438E-1 2.91423E-1 2.95923E-1 2.97431E-1 2.94794E-1 2.94794E-1 3.10981E-1 3.09048E-1 3.08662E-1 3.57969E-1 4.3147E-1 4.02238E-1 4.40011E-1 4.87314E-1 5.3594E-1 5.35785E-1 5.54709E-1 6.10622E-1 6.63773E-1 6.88772E-1 6.55153E-1 6.35499E-1 6.19292E-1 5.30479E-1 5.69512E-1 6.48257E-1 6.68908E-1 7.15753E-1 7.1043E-1 7.02776E-1 6.85144E-1 6.56298E-1 7.12919E-1 6.65585E-1 6.57066E-1 6.38864E-1 6.49722E-1 6.17066E-1 6.01865E-1 5.29877E-1 5.35679E-1 5.97532E-1 6.16268E-1 5.59301E-1 4.83843E-1 5.89028E-1 6.34944E-1 6.42432E-1 5.73662E-1 5.53155E-1 6.59806E-1 6.46986E-1 5.14539E-1 5.38159E-1 5.99957E-1 6.22819E-1 6.08775E-1 6.02264E-1 6.15282E-1 6.56127E-1 6.51026E-1 6.18775E-1 5.77238E-1 5.34409E-1 5.32257E-1 5.36294E-1 4.8449E-1 4.66969E-1 4.6006E-1 4.41055E-1 4.33395E-1 4.31082E-1 4.20396E-1 4.1889E-1 4.13975E-1 4.28738E-1 4.41305E-1 4.28308E-1 4.28304E-1 4.23046E-1 4.0088E-1 3.37418E-1 3.39764E-1 3.59398E-1 3.6961E-1 3.89633E-1 4.02289E-1 3.98231E-1 3.9608E-1 4.35216E-1 4.23456E-1 4.02887E-1 4.15683E-1 3.8521E-1 3.09879E-1 2.86317E-1 2.80328E-1 2.91388E-1 3.1832E-1 3.43773E-1 3.32322E-1 2.71807E-1 2.70941E-1 2.56181E-1 2.45879E-1 2.10675E-1 2.16258E-1 3.25808E-1 4.40777E-1 5.99428E-1 6.75611E-1 6.14513E-1 5.96891E-1 4.18918E-1 4.81695E-1 5.90272E-1 6.05853E-1 6.3904E-1 6.18216E-1 -9999 -9999 -9999 -9999 -9999 -9999 -9999 -9999 -9999 -9999 -9999 -9999 -9999 -9999 -9999 -9999 -9999 -9999 -9999 -9999 -9999 -9999 -9999 -9999 -9999 -9999 -9999 -9999 -9999 -9999 -9999 -9999 -9999 -9999 -9999 -9999 -9999 -9999 -9999 -9999 -9999 -9999
-9999 -9999 -9999 -9999 -9999 -9999 -9999 -9999 -9999 -9999 -9999 -9999 -9999 -9999 -9999 -9999 -9999 -9999 -9999 -9999 -9999 -9999 -9999 -9999 -9999 -9999 -9999 -9999 -9999 -9999 -9999 -9999 -9999 -9999 -9999 -9999 -9999 -9999 -9999 -9999 -9999 -9999 -9999 -9999 -9999 -9999 -9999 -9999 -9999 -9999 -9999 -9999 -9999 -9999 -9999 -9999 -9999 -9999 -9999 -9999 -9999 -9999 -9999 -9999 -9999 -9999 -9999 -9999 -9999 -9999 -9999 -9999 -9999 -9999 -9999 2.39818E-1 2.4168E-1 2.38351E-1 2.39278E-1 2.39432E-1 2.34444E-1 2.35054E-1 2.36125E-1 2.31486E-1 2.29829E-1 2.2818E-1 2.22475E-1 2.21741E-1 2.19405E-1 2.12577E-1 2.12861E-1 2.14574E-1 2.1358E-1 2.20659E-1 2.34011E-1 2.60026E-1 2.54837E-1 2.29179E-1 2.26314E-1 2.2982E-1 2.3466E-1 2.41554E-1 2.65987E-1 2.75631E-1 2.8438E-1 2.90677E-1 2.93293E-1 2.9105E-1 2.88816E-1 2.86963E-1 3.00239E-1 3.07891E-1 3.94744E-1 5.4615E-1 5.65506E-1 4.38844E-1 4.83518E-1 5.14552E-1 5.28079E-1 6.38082E-1 6.89548E-1 6.96293E-1 6.60951E-1 6.62709E-1 6.41083E-1 6.48052E-1 5.73931E-1 5.73955E-1 6.54319E-1 6.71658E-1 7.13764E-1 7.23459E-1 6.77802E-1 6.6422E-1 6.66473E-1 6.92024E-1 6.81402E-1 6.88876E-1 6.7953E-1 6.99878E-1 6.74265E-1 6.0174E-1 4.99947E-1 5.38065E-1 6.36148E-1 6.36665E-1 5.99504E-1 5.92161E-1 6.1509E-1 6.63726E-1 6.36659E-1 6.04331E-1 6.06723E-1 6.83912E-1 6.52748E-1 5.62511E-1 6.08016E-1 6.51738E-1 6.54833E-1 6.49801E-1 6.5688E-1 6.55397E-1 6.53979E-1 6.3805E-1 6.0117E-1 5.83603E-1 5.46478E-1 5.06726E-1 4.93118E-1 4.66162E-1 4.69513E-1 4.61729E-1 4.63268E-1 4.54777E-1 4.44931E-1 4.4977E-1 4.44585E-1 4.28981E-1 4.3542E-1 4.59439E-1 4.5994E-1 4.56116E-1 4.02084E-1 3.555E-1 3.22539E-1 3.20925E-1 3.12716E-1 3.17511E-1 3.37121E-1 3.46803E-1 3.51793E-1 3.69531E-1 3.82737E-1 4.2149E-1 4.02681E-1 3.96865E-1 3.71584E-1 3.57647E-1 3.07386E-1 2.7698E-1 3.14557E-1 3.87322E-1 4.66343E-1 4.65756E-1 3.90613E-1 3.58718E-1 2.90976E-1 2.25446E-1 2.02349E-1 2.07408E-1 2.59509E-1 3.88588E-1 5.57366E-1 6.67471E-1 5.19564E-1 4.70953E-1 6.02139E-1 6.5287E-1 6.48804E-1 6.1701E-1 6.04527E-1 -9999 -9999 -9999 -9999 -9999 -9999 -9999 -9999 -9999 -9999 -9999 -9999 -9999 -9999 -9999 -9999 -9999 -9999 -9999 -9999 -9999 -9999 -9999 -9999 -9999 -9999 -9999 -9999 -9999 -9999 -9999 -9999 -9999 -9999 -9999 -9999 -9999 -9999 -9999 -9999 -9999 -9999 -9999
-9999 -9999 -9999 -9999 -9999 -9999 -9999 -9999 -9999 -9999 -9999 -9999 -9999 -9999 -9999 -9999 -9999 -9999 -9999 -9999 -9999 -9999 -9999 -9999 -9999 -9999 -9999 -9999 -9999 -9999 -9999 -9999 -9999 -9999 -9999 -9999 -9999 -9999 -9999 -9999 -9999 -9999 -9999 -9999 -9999 -9999 -9999 -9999 -9999 -9999 -9999 -9999 -9999 -9999 -9999 -9999 -9999 -9999 -9999 -9999 -9999 -9999 -9999 -9999 -9999 -9999 -9999 -9999 -9999 -9999 -9999 -9999 -9999 -9999 2.3889E-1 2.40127E-1 2.37582E-1 2.39278E-1 2.40051E-1 2.35054E-1 2.34596E-1 2.34596E-1 2.29979E-1 2.31034E-1 2.3013E-1 2.24538E-1 2.24686E-1 2.24834E-1 2.21907E-1 2.18178E-1 2.16152E-1 2.15147E-1 2.09257E-1 2.08976E-1 1.97721E-1 2.01E-1 2.03044E-1 2.16945E-1 2.19726E-1 2.25049E-1 2.2982E-1 2.34336E-1 2.40892E-1 2.4926E-1 2.59206E-1 2.68691E-1 2.86963E-1 2.69759E-1 2.8438E-1 2.81811E-1 2.94195E-1 3.08276E-1 4.12918E-1 5.83173E-1 6.01732E-1 4.96629E-1 4.70746E-1 5.00682E-1 5.12425E-1 5.93588E-1 6.67823E-1 7.02584E-1 6.57735E-1 6.30403E-1 6.491E-1 6.59543E-1 6.31987E-1 6.58898E-1 6.83423E-1 6.79519E-1 7.14291E-1 7.16019E-1 6.82415E-1 6.48187E-1 6.99654E-1 7.02341E-1 7.33769E-1 7.00187E-1 7.12035E-1 7.32429E-1 6.97797E-1 6.08676E-1 5.6461E-1 5.96908E-1 6.39221E-1 6.67635E-1 6.40521E-1 6.6601E-1 6.56872E-1 6.72444E-1 6.9588E-1 6.8331E-1 6.79972E-1 6.78796E-1 6.12521E-1 6.14297E-1 6.59512E-1 6.50012E-1 6.19566E-1 6.04323E-1 6.26846E-1 6.32808E-1 6.20323E-1 5.93762E-1 5.60505E-1 5.27063E-1 5.00218E-1 4.96193E-1 5.02139E-1 5.00476E-1 5.16675E-1 5.11375E-1 5.28082E-1 4.9927E-1 4.84948E-1 4.86345E-1 4.92824E-1 4.79763E-1 4.79893E-1 4.95809E-1 4.85107E-1 4.62661E-1 3.96338E-1 3.46441E-1 3.52571E-1 3.67263E-1 3.33947E-1 3.09491E-1 3.01171E-1 2.99669E-1 3.00031E-1 3.08445E-1 3.4151E-1 3.70368E-1 3.87881E-1 3.40562E-1 3.76796E-1 4.00195E-1 3.34891E-1 2.6676E-1 2.83876E-1 3.58549E-1 4.70281E-1 5.52208E-1 5.10325E-1 4.89872E-1 4.64568E-1 3.6355E-1 2.55189E-1 2.10088E-1 2.58735E-1 3.71505E-1 4.40778E-1 6.6144E-1 3.72979E-1 3.41404E-1 6.73861E-1 6.58818E-1 6.10651E-1 6.00674E-1 -9999 -9999 -9999 -9999 -9999 -9999 -9999 -9999 -9999 -9999 -9999 -9999 -9999 -9999 -9999 -9999 -9999 -9999 -9999 -9999 -9999 -9999 -9999 -9999 -9999 -9999 -9999 -9999 -9999 -9999 -9999 -9999 -9999 -9999 -9999 -9999 -9999 -9999 -9999 -9999 -9999 -9999 -9999 -9999
-9999 -9999 -9999 -9999 -9999 -9999 -9999 -9999 -9999 -9999 -9999 -9999 -9999 -9999 -9999 -9999 -9999 -9999 -9999 -9999 -9999 -9999 -9999 -9999 -9999 -9999 -9999 -9999 -9999 -9999 -9999 -9999 -9999 -9999 -9999 -9999 -9999 -9999 -9999 -9999 -9999 -9999 -9999 -9999 -9999 -9999 -9999 -9999 -9999 -9999 -9999 -9999 -9999 -9999 -9999 -9999 -9999 -9999 -9999 -9999 -9999 -9999 -9999 -9999 -9999 -9999 -9999 -9999 -9999 -9999 -9999 -9999 -9999 -9999 2.39045E-1 2.35129E-1 2.37582E-1 2.39432E-1 2.3536E-1 2.35818E-1 2.35665E-1 2.30431E-1 2.30431E-1 2.3028E-1 2.29979E-1 2.2513E-1 2.25278E-1 2.27266E-1 2.3014E-1 2.30461E-1 2.27266E-1 2.2097E-1 2.17869E-1 2.14494E-1 2.11458E-1 2.10855E-1 1.97532E-1 1.99261E-1 2.03924E-1 2.10467E-1 2.15321E-1 2.3207E-1 2.35311E-1 2.41223E-1 2.48246E-1 2.58512E-1 2.63746E-1 2.65858E-1 2.81445E-1 2.77802E-1 2.88594E-1 3.01761E-1 4.31861E-1 5.45458E-1 6.27405E-1 5.53452E-1 5.54215E-1 5.7353E-1 6.33564E-1 6.62101E-1 6.94684E-1 6.999E-1 6.81111E-1 6.35041E-1 6.59827E-1 6.60677E-1 6.71594E-1 6.73962E-1 7.02954E-1 7.07296E-1 6.74673E-1 7.03632E-1 6.71873E-1 7.04885E-1 7.0292E-1 7.19055E-1 6.86629E-1 7.05441E-1 6.52449E-1 7.33657E-1 6.49223E-1 6.26445E-1 6.53906E-1 6.39407E-1 6.65527E-1 6.79252E-1 6.87058E-1 7.17098E-1 7.21227E-1 7.1352E-1 6.81907E-1 6.54841E-1 6.32541E-1 6.66319E-1 6.61035E-1 6.68946E-1 6.62916E-1 6.19204E-1 5.92893E-1 5.42822E-1 5.76525E-1 6.11419E-1 5.92799E-1 5.75739E-1 5.36869E-1 5.09333E-1 5.13153E-1 5.07569E-1 5.41253E-1 5.4432E-1 5.58388E-1 5.70422E-1 5.74238E-1 5.61907E-1 5.45707E-1 5.50219E-1 5.4919E-1 5.44297E-1 5.32578E-1 5.29874E-1 4.98751E-1 4.34672E-1 4.12565E-1 3.36788E-1 3.55017E-1 4.03875E-1 4.0256E-1 3.54384E-1 3.15758E-1 3.03082E-1 3.32299E-1 3.54845E-1 3.53575E-1 3.25712E-1 3.26745E-1 3.10162E-1 3.7717E-1 4.20653E-1 3.5559E-1 2.76834E-1 2.56109E-1 2.80829E-1 3.70321E-1 5.12283E-1 5.70874E-1 5.95076E-1 6.1892E-1 5.64127E-1 3.99425E-1 2.42934E-1 2.67577E-1 4.25377E-1 5.84244E-1 6.45185E-1 6.99853E-1 6.07363E-1 6.33517E-1 6.58818E-1 6.03062E-1 -9999 -9999 -9999 -9999 -9999 -9999 -9999 -9999 -9999 -9999 -9999 -9999 -9999 -9999 -9999 -9999 -9999 -9999 -9999 -9999 -9999 -9999 -9999 -9999 -9999 -9999 -9999 -9999 -9999 -9999 -9999 -9999 -9999 -9999 -9999 -9999 -9999 -9999 -9999 -9999 -9999 -9999 -9999 -9999 -9999
-9999 -9999 -9999 -9999 -9999 -9999 -9999 -9999 -9999 -9999 -9999 -9999 -9999 -9999 -9999 -9999 -9999 -9999 -9999 -9999 -9999 -9999 -9999 -9999 -9999 -9999 -9999 -9999 -9999 -9999 -9999 -9999 -9999 -9999 -9999 -9999 -9999 -9999 -9999 -9999 -9999 -9999 -9999 -9999 -9999 -9999 -9999 -9999 -9999 -9999 -9999 -9999 -9999 -9999 -9999 -9999 -9999 -9999 -9999 -9999 -9999 -9999 -9999 -9999 -9999 -9999 -9999 -9999 -9999 -9999 -9999 -9999 -9999 2.41369E-1 2.40593E-1 2.36353E-1 2.38197E-1 2.40206E-1 2.36738E-1 2.36891E-1 2.36891E-1 2.32546E-1 2.32243E-1 2.31486E-1 2.26317E-1 2.26168E-1 2.26912E-1 2.31425E-1 2.39901E-1 2.48246E-1 2.5232E-1 2.52661E-1 2.5232E-1 2.47235E-1 2.39571E-1 2.32716E-1 2.24733E-1 2.05398E-1 2.05102E-1 2.24103E-1 2.18704E-1 2.20876E-1 2.23064E-1 2.25583E-1 2.42883E-1 2.48584E-1 2.56092E-1 2.62694E-1 2.77077E-1 2.70961E-1 2.84526E-1 3.20527E-1 3.94687E-1 4.77012E-1 5.15173E-1 5.34548E-1 6.10155E-1 6.10223E-1 6.07085E-1 6.60851E-1 7.12291E-1 6.79889E-1 6.59349E-1 6.14386E-1 6.76199E-1 6.99566E-1 7.1341E-1 7.07715E-1 7.28043E-1 6.75363E-1 6.91771E-1 7.04451E-1 7.03248E-1 6.90332E-1 6.16704E-1 6.52753E-1 6.34878E-1 7.30593E-1 5.79751E-1 7.38237E-1 6.37161E-1 6.6269E-1 7.013E-1 6.97632E-1 6.87173E-1 7.22486E-1 7.34973E-1 7.08173E-1 7.13995E-1 6.42527E-1 6.12128E-1 6.03462E-1 6.01232E-1 6.41012E-1 6.7629E-1 6.75089E-1 6.27534E-1 6.01214E-1 4.87916E-1 4.1476E-1 4.93694E-1 5.78288E-1 5.69977E-1 5.47081E-1 4.8874E-1 4.89102E-1 5.53086E-1 5.63167E-1 5.66574E-1 5.83694E-1 5.79701E-1 5.66929E-1 5.58464E-1 5.65042E-1 5.78721E-1 5.67284E-1 5.68102E-1 5.35049E-1 4.95708E-1 4.94864E-1 4.85428E-1 4.26453E-1 3.83007E-1 3.12608E-1 3.25209E-1 3.92503E-1 4.35482E-1 4.18103E-1 3.62148E-1 3.40743E-1 3.88459E-1 4.46318E-1 4.05237E-1 3.28541E-1 2.97613E-1 3.17577E-1 3.84279E-1 4.31334E-1 3.9766E-1 3.26969E-1 2.90229E-1 2.70605E-1 3.14787E-1 4.18267E-1 5.68779E-1 6.15961E-1 6.38538E-1 6.66716E-1 6.24123E-1 4.52179E-1 3.99121E-1 5.15808E-1 6.43098E-1 6.83463E-1 5.98085E-1 4.97671E-1 5.96793E-1 6.22851E-1 -9999 -9999 -9999 -9999 -9999 -9999 -9999 -9999 -9999 -9999 -9999 -9999 -9999 -9999 -9999 -9999 -9999 -9999 -9999 -9999 -9999 -9999 -9999 -9999 -9999 -9999 -9999 -9999 -9999 -9999 -9999 -9999 -9999 -9999 -9999 -9999 -9999 -9999 -9999 -9999 -9999 -9999 -9999 -9999 -9999 -9999
-9999 -9999 -9999 -9999 -9999 -9999 -9999 -9999 -9999 -9999 -9999 -9999 -9999 -9999 -9999 -9999 -9999 -9999 -9999 -9999 -9999 -9999 -9999 -9999 -9999 -9999 -9999 -9999 -9999 -9999 -9999 -9999 -9999 -9999 -9999 -9999 -9999 -9999 -9999 -9999 -9999 -9999 -9999 -9999 -9999 -9999 -9999 -9999 -9999 -9999 -9999 -9999 -9999 -9999 -9999 -9999 -9999 -9999 -9999 -9999 -9999 -9999 -9999 -9999 -9999 -9999 -9999 -9999 -9999 -9999 -9999 -9999 2.59027E-1 2.44963E-1 2.38506E-1 2.38506E-1 2.40051E-1 2.36738E-1 2.3843E-1 2.39356E-1 2.34217E-1 2.33912E-1 2.33304E-1 2.2854E-1 2.2854E-1 2.2886E-1 2.31748E-1 2.37598E-1 2.46562E-1 2.67272E-1 3.08499E-1 3.26191E-1 3.61226E-1 3.41447E-1 3.27476E-1 2.9517E-1 2.61994E-1 2.259E-1 2.13187E-1 2.15015E-1 2.23692E-1 2.4255E-1 2.2876E-1 2.28123E-1 2.28123E-1 2.3004E-1 2.49599E-1 2.57819E-1 2.61644E-1 2.7744E-1 2.96453E-1 3.90994E-1 4.97059E-1 5.34977E-1 4.96512E-1 4.77413E-1 5.35086E-1 6.25457E-1 6.78082E-1 6.77865E-1 7.11807E-1 6.86918E-1 6.53301E-1 5.6513E-1 6.59926E-1 6.92118E-1 7.13823E-1 7.08056E-1 6.81487E-1 6.40976E-1 7.2218E-1 7.06356E-1 6.93162E-1 6.93254E-1 5.61425E-1 5.99264E-1 6.17632E-1 7.20042E-1 5.04374E-1 6.81246E-1 6.9137E-1 7.32371E-1 7.41059E-1 7.51647E-1 7.37602E-1 7.25231E-1 6.9065E-1 6.44126E-1 6.76358E-1 6.61082E-1 6.12445E-1 4.40779E-1 4.36595E-1 6.14494E-1 6.58653E-1 6.59597E-1 6.26559E-1 5.46742E-1 3.7608E-1 3.32465E-1 4.08413E-1 5.29275E-1 5.80537E-1 5.3304E-1 4.33874E-1 4.52542E-1 5.48693E-1 5.91647E-1 5.87971E-1 5.83964E-1 5.48102E-1 5.16184E-1 5.0611E-1 5.35852E-1 5.4665E-1 5.17738E-1 5.24236E-1 5.08394E-1 4.63071E-1 4.53994E-1 4.3243E-1 4.12245E-1 3.85904E-1 3.60656E-1 3.58589E-1 4.12493E-1 4.55042E-1 4.75847E-1 4.27181E-1 4.10725E-1 4.48521E-1 4.81191E-1 4.15258E-1 3.25259E-1 2.80027E-1 2.9131E-1 3.36785E-1 4.00564E-1 4.36735E-1 4.03981E-1 3.44699E-1 2.78801E-1 2.99337E-1 3.3849E-1 3.83453E-1 4.59E-1 5.83972E-1 6.1039E-1 6.94768E-1 6.97027E-1 5.88819E-1 6.08648E-1 5.82186E-1 6.01453E-1 4.79578E-1 4.79055E-1 6.13988E-1 6.20169E-1 -9999 -9999 -9999 -9999 -9999 -9999 -9999 -9999 -9999 -9999 -9999 -9999 -9999 -9999 -9999 -9999 -9999 -9999 -9999 -9999 -9999 -9999 -9999 -9999 -9999 -9999 -9999 -9999 -9999 -9999 -9999 -9999 -9999 -9999 -9999 -9999 -9999 -9999 -9999 -9999 -9999 -9999 -9999 -9999 -9999 -9999
-9999 -9999 -9999 -9999 -9999 -9999 -9999 -9999 -9999 -9999 -9999 -9999 -9999 -9999 -9999 -9999 -9999 -9999 -9999 -9999 -9999 -9999 -9999 -9999 -9999 -9999 -9999 -9999 -9999 -9999 -9999 -9999 -9999 -9999 -9999 -9999 -9999 -9999 -9999 -9999 -9999 -9999 -9999 -9999 -9999 -9999 -9999 -9999 -9999 -9999 -9999 -9999 -9999 -9999 -9999 -9999 -9999 -9999 -9999 -9999 -9999 -9999 -9999 -9999 -9999 -9999 -9999 -9999 -9999 -9999 -9999 2.59516E-1 2.46537E-1 2.45907E-1 2.40361E-1 2.41448E-1 2.42851E-1 2.38738E-1 2.39975E-1 2.41061E-1 2.35896E-1 2.34521E-1 2.3376E-1 2.31104E-1 2.18086E-1 2.19323E-1 2.23378E-1 2.42218E-1 2.49599E-1 2.75495E-1 3.2425E-1 3.40398E-1 3.75252E-1 3.75389E-1 3.75659E-1 3.5819E-1 3.58677E-1 2.76217E-1 2.294E-1 2.215E-1 2.28441E-1 2.36185E-1 2.36512E-1 2.34557E-1 2.31968E-1 2.2972E-1 2.45555E-1 2.55748E-1 2.92918E-1 3.49917E-1 3.9478E-1 4.20919E-1 4.39613E-1 4.96768E-1 4.96668E-1 5.35272E-1 5.31938E-1 5.70082E-1 6.07355E-1 6.77921E-1 7.05232E-1 6.76091E-1 6.72494E-1 5.33809E-1 5.56256E-1 6.42893E-1 6.8084E-1 7.01744E-1 6.40838E-1 6.72986E-1 7.2998E-1 7.05204E-1 7.03689E-1 7.3046E-1 7.33678E-1 7.39801E-1 7.37787E-1 7.49263E-1 7.42859E-1 7.23733E-1 7.25071E-1 7.56923E-1 7.20388E-1 7.22025E-1 6.80359E-1 6.47066E-1 6.31286E-1 6.01056E-1 6.4315E-1 6.40571E-1 5.57838E-1 3.5403E-1 3.43091E-1 5.1414E-1 6.42978E-1 6.51506E-1 6.08785E-1 4.53526E-1 3.25641E-1 3.31936E-1 4.48609E-1 6.11963E-1 6.05372E-1 5.21871E-1 4.24267E-1 4.89333E-1 5.71947E-1 6.04137E-1 5.53547E-1 5.38408E-1 5.44825E-1 5.10719E-1 4.82008E-1 5.03613E-1 5.13932E-1 4.93097E-1 4.59048E-1 4.43485E-1 4.15973E-1 4.24627E-1 4.17341E-1 4.01051E-1 4.27243E-1 4.55201E-1 4.47595E-1 5.02637E-1 4.82345E-1 4.82288E-1 4.89979E-1 4.7991E-1 4.91658E-1 4.8398E-1 4.18424E-1 3.35918E-1 2.94672E-1 2.71274E-1 2.79094E-1 3.32595E-1 4.26829E-1 4.81647E-1 3.89378E-1 2.81421E-1 2.57397E-1 2.57879E-1 2.60064E-1 2.77835E-1 3.89472E-1 4.63425E-1 4.68878E-1 4.81834E-1 5.40475E-1 4.99221E-1 4.27085E-1 4.29848E-1 4.20081E-1 5.34888E-1 6.14037E-1 6.1512E-1 -9999 -9999 -9999 -9999 -9999 -9999 -9999 -9999 -9999 -9999 -9999 -9999 -9999 -9999 -9999 -9999 -9999 -9999 -9999 -9999 -9999 -9999 -9999 -9999 -9999 -9999 -9999 -9999 -9999 -9999 -9999 -9999 -9999 -9999 -9999 -9999 -9999 -9999 -9999 -9999 -9999 -9999 -9999 -9999 -9999 -9999
-9999 -9999 -9999 -9999 -9999 -9999 -9999 -9999 -9999 -9999 -9999 -9999 -9999 -9999 -9999 -9999 -9999 -9999 -9999 -9999 -9999 -9999 -9999 -9999 -9999 -9999 -9999 -9999 -9999 -9999 -9999 -9999 -9999 -9999 -9999 -9999 -9999 -9999 -9999 -9999 -9999 -9999 -9999 -9999 -9999 -9999 -9999 -9999 -9999 -9999 -9999 -9999 -9999 -9999 -9999 -9999 -9999 -9999 -9999 -9999 -9999 -9999 -9999 -9999 -9999 -9999 -9999 -9999 -9999 -9999 -9999 2.44022E-1 2.44493E-1 2.39587E-1 2.41293E-1 2.44572E-1 2.41216E-1 2.41683E-1 2.41527E-1 2.37598E-1 2.37926E-1 2.36049E-1 2.34011E-1 2.34011E-1 2.20565E-1 2.22125E-1 2.259E-1 2.294E-1 2.50617E-1 2.76217E-1 3.4101E-1 3.75252E-1 3.92762E-1 3.92567E-1 4.11142E-1 4.11575E-1 3.75666E-1 3.41286E-1 2.66918E-1 2.30682E-1 2.32291E-1 2.56092E-1 2.60249E-1 2.58858E-1 2.54373E-1 2.48246E-1 2.4522E-1 2.58858E-1 3.2907E-1 4.31465E-1 4.69078E-1 4.96472E-1 4.0202E-1 4.39546E-1 5.16069E-1 5.50906E-1 6.07281E-1 6.25677E-1 6.43721E-1 6.78047E-1 6.99777E-1 6.95063E-1 6.82966E-1 5.62658E-1 6.12298E-1 6.68555E-1 6.83145E-1 6.95297E-1 6.55114E-1 6.61912E-1 6.73075E-1 6.72561E-1 7.29877E-1 6.90418E-1 6.59075E-1 6.9745E-1 6.61912E-1 7.13006E-1 7.56464E-1 7.50794E-1 7.43254E-1 7.32524E-1 6.82399E-1 6.81722E-1 6.73491E-1 5.67729E-1 4.64335E-1 5.30465E-1 6.28857E-1 6.01683E-1 4.31615E-1 3.15204E-1 3.09784E-1 4.3856E-1 6.36241E-1 6.32813E-1 5.8217E-1 3.91145E-1 3.16514E-1 4.001E-1 5.78486E-1 6.34676E-1 6.00708E-1 4.88662E-1 4.40427E-1 5.34488E-1 6.03522E-1 6.01862E-1 5.61725E-1 5.20492E-1 5.04244E-1 4.91901E-1 4.79383E-1 4.83563E-1 4.8863E-1 4.74657E-1 4.26052E-1 4.06536E-1 3.66188E-1 3.48933E-1 3.46895E-1 3.84689E-1 4.32798E-1 4.74529E-1 4.96173E-1 5.41222E-1 5.34449E-1 4.90516E-1 4.96453E-1 5.1605E-1 4.93855E-1 4.39816E-1 4.07424E-1 3.63549E-1 3.25817E-1 2.82213E-1 2.80834E-1 3.20184E-1 4.23928E-1 5.08481E-1 4.06448E-1 2.87282E-1 2.67749E-1 2.81425E-1 2.91503E-1 3.09262E-1 3.61132E-1 3.32517E-1 3.02908E-1 3.49194E-1 4.17616E-1 3.82582E-1 3.38413E-1 3.76612E-1 4.87652E-1 6.31609E-1 6.14674E-1 6.08069E-1 -9999 -9999 -9999 -9999 -9999 -9999 -9999 -9999 -9999 -9999 -9999 -9999 -9999 -9999 -9999 -9999 -9999 -9999 -9999 -9999 -9999 -9999 -9999 -9999 -9999 -9999 -9999 -9999 -9999 -9999 -9999 -9999 -9999 -9999 -9999 -9999 -9999 -9999 -9999 -9999 -9999 -9999 -9999 -9999 -9999 -9999
-9999 -9999 -9999 -9999 -9999 -9999 -9999 -9999 -9999 -9999 -9999 -9999 -9999 -9999 -9999 -9999 -9999 -9999 -9999 -9999 -9999 -9999 -9999 -9999 -9999 -9999 -9999 -9999 -9999 -9999 -9999 -9999 -9999 -9999 -9999 -9999 -9999 -9999 -9999 -9999 -9999 -9999 -9999 -9999 -9999 -9999 -9999 -9999 -9999 -9999 -9999 -9999 -9999 -9999 -9999 -9999 -9999 -9999 -9999 -9999 -9999 -9999 -9999 -9999 -9999 -9999 -9999 -9999 -9999 2.43786E-1 2.40437E-1 2.41992E-1 2.43396E-1 2.39432E-1 2.41604E-1 2.45987E-1 2.43242E-1 2.43712E-1 2.43242E-1 2.4255E-1 2.42218E-1 2.41223E-1 2.25583E-1 2.24007E-1 2.23378E-1 2.24321E-1 2.24952E-1 2.26851E-1 2.34557E-1 2.73335E-1 3.41967E-1 3.75359E-1 3.92648E-1 4.10519E-1 4.67007E-1 4.29394E-1 3.75052E-1 3.40832E-1 2.89415E-1 2.58512E-1 2.38149E-1 2.59901E-1 2.66211E-1 2.66565E-1 2.60946E-1 2.53687E-1 2.50617E-1 2.67272E-1 3.58773E-1 3.94016E-1 4.57599E-1 4.76755E-1 4.77092E-1 4.96543E-1 4.93165E-1 5.31502E-1 6.06925E-1 6.25345E-1 6.6112E-1 6.9795E-1 7.25528E-1 7.13359E-1 6.85701E-1 5.73027E-1 6.60711E-1 7.15293E-1 7.06965E-1 6.88792E-1 6.13765E-1 6.55765E-1 6.40221E-1 7.47302E-1 6.91597E-1 7.28836E-1 7.44622E-1 7.44207E-1 7.40521E-1 7.23362E-1 7.18043E-1 7.01248E-1 6.94529E-1 7.21898E-1 6.86547E-1 6.46299E-1 6.25996E-1 4.97602E-1 4.15675E-1 4.64813E-1 4.57978E-1 3.9854E-1 2.92868E-1 2.52488E-1 2.8027E-1 3.4858E-1 4.80459E-1 5.38622E-1 4.75205E-1 4.03291E-1 3.70439E-1 4.48987E-1 6.21882E-1 6.32422E-1 5.80253E-1 4.6487E-1 5.09107E-1 5.94095E-1 6.11428E-1 5.87311E-1 5.30729E-1 5.07956E-1 4.86703E-1 4.78477E-1 4.73786E-1 4.65902E-1 4.47807E-1 4.40639E-1 4.29997E-1 3.81798E-1 3.40145E-1 3.3594E-1 3.49575E-1 4.04013E-1 4.30968E-1 4.33631E-1 4.77312E-1 5.52949E-1 5.65321E-1 5.05126E-1 4.83881E-1 5.24704E-1 5.04446E-1 4.62021E-1 4.41347E-1 3.88296E-1 3.49916E-1 3.22237E-1 3.15124E-1 3.75256E-1 4.84506E-1 4.94114E-1 3.61098E-1 2.64404E-1 2.57944E-1 2.95902E-1 3.33518E-1 3.63043E-1 3.06269E-1 2.35792E-1 2.32544E-1 2.79025E-1 3.19582E-1 3.14524E-1 3.33312E-1 4.65282E-1 6.08919E-1 6.12568E-1 6.18783E-1 6.05618E-1 -9999 -9999 -9999 -9999 -9999 -9999 -9999 -9999 -9999 -9999 -9999 -9999 -9999 -9999 -9999 -9999 -9999 -9999 -9999 -9999 -9999 -9999 -9999 -9999 -9999 -9999 -9999 -9999 -9999 -9999 -9999 -9999 -9999 -9999 -9999 -9999 -9999 -9999 -9999 -9999 -9999 -9999 -9999 -9999 -9999 -9999
-9999 -9999 -9999 -9999 -9999 -9999 -9999 -9999 -9999 -9999 -9999 -9999 -9999 -9999 -9999 -9999 -9999 -9999 -9999 -9999 -9999 -9999 -9999 -9999 -9999 -9999 -9999 -9999 -9999 -9999 -9999 -9999 -9999 -9999 -9999 -9999 -9999 -9999 -9999 -9999 -9999 -9999 -9999 -9999 -9999 -9999 -9999 -9999 -9999 -9999 -9999 -9999 -9999 -9999 -9999 -9999 -9999 -9999 -9999 -9999 -9999 -9999 -9999 -9999 -9999 -9999 -9999 -9999 2.43317E-1 2.44727E-1 2.41058E-1 2.42927E-1 2.39278E-1 2.40516E-1 2.43163E-1 2.41216E-1 2.43555E-1 2.43712E-1 2.41886E-1 2.44885E-1 2.46562E-1 2.46226E-1 2.31324E-1 2.31003E-1 2.2972E-1 2.27804E-1 2.25583E-1 2.25583E-1 2.32291E-1 2.70115E-1 3.26819E-1 3.57939E-1 3.93067E-1 4.10715E-1 4.66782E-1 4.47785E-1 3.92673E-1 3.57823E-1 3.24263E-1 2.74054E-1 2.60249E-1 2.64097E-1 2.70828E-1 2.74054E-1 2.68691E-1 2.59553E-1 2.59206E-1 3.14088E-1 3.76411E-1 4.20378E-1 4.20134E-1 4.38708E-1 4.96033E-1 5.15287E-1 5.50331E-1 5.8812E-1 6.24882E-1 6.77616E-1 6.77616E-1 7.23459E-1 7.07824E-1 6.73841E-1 6.8344E-1 6.20013E-1 6.70516E-1 7.19924E-1 5.82675E-1 5.37468E-1 5.69807E-1 6.46789E-1 6.94078E-1 7.20391E-1 7.18254E-1 7.06182E-1 7.11419E-1 7.13041E-1 7.10545E-1 7.24504E-1 6.92799E-1 7.07412E-1 7.16031E-1 7.06528E-1 7.06347E-1 6.66027E-1 5.87536E-1 4.41317E-1 3.65605E-1 3.90943E-1 3.60413E-1 2.72897E-1 2.37015E-1 2.71541E-1 3.47359E-1 4.2205E-1 4.19922E-1 4.15822E-1 4.54365E-1 4.95012E-1 4.93077E-1 5.53829E-1 6.46555E-1 6.22342E-1 5.4111E-1 5.33811E-1 5.98609E-1 6.35929E-1 6.22209E-1 5.78089E-1 5.3741E-1 5.31037E-1 5.18573E-1 5.02529E-1 4.93118E-1 4.97244E-1 4.60778E-1 4.5762E-1 4.3323E-1 4.30903E-1 3.50616E-1 3.42872E-1 3.69884E-1 4.38269E-1 4.89874E-1 4.58644E-1 4.85231E-1 5.7478E-1 5.87592E-1 5.24838E-1 5.02297E-1 5.28888E-1 5.29359E-1 5.10579E-1 5.05507E-1 4.24044E-1 3.77282E-1 3.73815E-1 4.1682E-1 4.8563E-1 5.32016E-1 4.63712E-1 3.48873E-1 2.69163E-1 2.57879E-1 2.72776E-1 3.04152E-1 2.94961E-1 2.33381E-1 2.34153E-1 2.88693E-1 3.1562E-1 2.77612E-1 2.79433E-1 3.58798E-1 5.21478E-1 6.52928E-1 6.36399E-1 6.12956E-1 6.05754E-1 5.81968E-1 -9999 -9999 -9999 -9999 -9999 -9999 -9999 -9999 -9999 -9999 -9999 -9999 -9999 -9999 -9999 -9999 -9999 -9999 -9999 -9999 -9999 -9999 -9999 -9999 -9999 -9999 -9999 -9999 -9999 -9999 -9999 -9999 -9999 -9999 -9999 -9999 -9999 -9999 -9999 -9999 -9999 -9999 -9999 -9999 -9999
-9999 -9999 -9999 -9999 -9999 -9999 -9999 -9999 -9999 -9999 -9999 -9999 -9999 -9999 -9999 -9999 -9999 -9999 -9999 -9999 -9999 -9999 -9999 -9999 -9999 -9999 -9999 -9999 -9999 -9999 -9999 -9999 -9999 -9999 -9999 -9999 -9999 -9999 -9999 -9999 -9999 -9999 -9999 -9999 -9999 -9999 -9999 -9999 -9999 -9999 -9999 -9999 -9999 -9999 -9999 -9999 -9999 -9999 -9999 -9999 -9999 -9999 -9999 -9999 -9999 -9999 -9999 2.43786E-1 2.4567E-1 2.42615E-1 2.44336E-1 2.46064E-1 2.41604E-1 2.42695E-1 2.44415E-1 2.41838E-1 2.43242E-1 2.43399E-1 2.41886E-1 2.44885E-1 2.47909E-1 2.35859E-1 2.37166E-1 2.38806E-1 2.37821E-1 2.34232E-1 2.294E-1 2.27486E-1 2.31968E-1 2.50503E-1 3.13145E-1 1.2184E-1 3.75554E-1 3.74771E-1 4.1033E-1 4.66618E-1 4.10605E-1 3.75191E-1 3.23968E-1 2.8719E-1 2.70115E-1 2.69402E-1 2.73694E-1 2.76217E-1 2.88074E-1 2.78892E-1 2.78529E-1 3.21928E-1 4.0199E-1 4.01498E-1 4.19995E-1 4.38668E-1 4.57486E-1 4.92386E-1 5.30791E-1 5.87728E-1 6.24516E-1 6.59618E-1 7.07778E-1 6.97726E-1 7.07387E-1 6.39416E-1 6.95025E-1 7.0867E-1 7.24868E-1 6.19071E-1 5.54358E-1 6.50908E-1 7.10274E-1 7.42451E-1 7.3761E-1 7.26626E-1 6.92527E-1 7.26527E-1 7.26527E-1 7.26527E-1 7.21606E-1 7.38377E-1 7.24048E-1 7.31288E-1 6.99753E-1 6.86211E-1 7.01194E-1 6.85999E-1 6.43747E-1 5.06759E-1 4.03411E-1 3.58959E-1 3.22993E-1 2.44427E-1 2.47032E-1 3.50564E-1 5.08478E-1 6.47787E-1 6.06753E-1 5.07929E-1 5.51733E-1 6.0853E-1 5.89399E-1 6.24561E-1 6.49555E-1 6.05829E-1 5.79736E-1 6.06068E-1 6.41245E-1 6.32524E-1 6.0882E-1 5.99143E-1 5.83528E-1 5.67505E-1 5.6758E-1 5.41034E-1 5.32575E-1 5.26438E-1 4.95096E-1 4.87734E-1 4.72872E-1 4.268E-1 3.68866E-1 3.39786E-1 3.58153E-1 4.18214E-1 5.04652E-1 5.25572E-1 5.13162E-1 5.60767E-1 6.10809E-1 5.3861E-1 5.17507E-1 5.76417E-1 5.29262E-1 5.48177E-1 5.57597E-1 4.92818E-1 5.12939E-1 4.80273E-1 5.60009E-1 5.73217E-1 5.05156E-1 4.12839E-1 3.49789E-1 3.07314E-1 2.54791E-1 2.56016E-1 2.74513E-1 2.61312E-1 2.54989E-1 3.18999E-1 4.60354E-1 4.87945E-1 3.96855E-1 3.09971E-1 3.82474E-1 4.87503E-1 6.58216E-1 6.14338E-1 6.06844E-1 6.03381E-1 6.00535E-1 -9999 -9999 -9999 -9999 -9999 -9999 -9999 -9999 -9999 -9999 -9999 -9999 -9999 -9999 -9999 -9999 -9999 -9999 -9999 -9999 -9999 -9999 -9999 -9999 -9999 -9999 -9999 -9999 -9999 -9999 -9999 -9999 -9999 -9999 -9999 -9999 -9999 -9999 -9999 -9999 -9999 -9999 -9999 -9999 -9999
-9999 -9999 -9999 -9999 -9999 -9999 -9999 -9999 -9999 -9999 -9999 -9999 -9999 -9999 -9999 -9999 -9999 -9999 -9999 -9999 -9999 -9999 -9999 -9999 -9999 -9999 -9999 -9999 -9999 -9999 -9999 -9999 -9999 -9999 -9999 -9999 -9999 -9999 -9999 -9999 -9999 -9999 -9999 -9999 -9999 -9999 -9999 -9999 -9999 -9999 -9999 -9999 -9999 -9999 -9999 -9999 -9999 -9999 -9999 -9999 -9999 -9999 -9999 -9999 -9999 -9999 2.43317E-1 2.45512E-1 2.47563E-1 2.44493E-1 2.46064E-1 2.42695E-1 2.43632E-1 2.44415E-1 2.4013E-1 2.42462E-1 2.44025E-1 2.43216E-1 2.44216E-1 2.32614E-1 2.36185E-1 2.38806E-1 2.42442E-1 2.4444E-1 2.42442E-1 2.39135E-1 2.34557E-1 2.31646E-1 2.31968E-1 2.43773E-1 9.29751E-2 1.1286E-1 1.21823E-1 3.57595E-1 3.92336E-1 4.47433E-1 4.28773E-1 3.74677E-1 3.4068E-1 2.97281E-1 2.76579E-1 2.75495E-1 2.75856E-1 2.75134E-1 2.87703E-1 2.80714E-1 2.80349E-1 3.14544E-1 3.83413E-1 4.76576E-1 4.76437E-1 4.5725E-1 5.11412E-1 5.30474E-1 5.87377E-1 6.05846E-1 6.41691E-1 7.22249E-1 6.85701E-1 6.94084E-1 6.90771E-1 5.66508E-1 5.6633E-1 5.81559E-1 6.00701E-1 5.40753E-1 6.61102E-1 6.55266E-1 7.26256E-1 7.0096E-1 7.05616E-1 7.38984E-1 7.17059E-1 7.3581E-1 7.26527E-1 7.31192E-1 7.30755E-1 7.37764E-1 5.00424E-1 5.9484E-1 7.58536E-1 6.90796E-1 6.7105E-1 6.75697E-1 6.45224E-1 4.91776E-1 3.89124E-1 3.56337E-1 3.51064E-1 2.86926E-1 2.64667E-1 3.8331E-1 5.74546E-1 7.12219E-1 6.70854E-1 6.58176E-1 6.36595E-1 6.44128E-1 6.20584E-1 6.57686E-1 6.41053E-1 6.26159E-1 6.21415E-1 6.41653E-1 6.52359E-1 6.28604E-1 6.3086E-1 6.33003E-1 6.13659E-1 5.84078E-1 5.8427E-1 5.7661E-1 5.80869E-1 5.68608E-1 5.47313E-1 5.36224E-1 4.9053E-1 4.34917E-1 4.48793E-1 4.3499E-1 4.22171E-1 4.54194E-1 5.13326E-1 5.39927E-1 5.50806E-1 5.90752E-1 5.96263E-1 5.30278E-1 5.18324E-1 6.07675E-1 5.74378E-1 5.53589E-1 5.75511E-1 5.65467E-1 6.15357E-1 5.97937E-1 6.35905E-1 6.16493E-1 5.07977E-1 3.99975E-1 3.94973E-1 3.57769E-1 2.73708E-1 2.28246E-1 2.46033E-1 3.06193E-1 3.96233E-1 4.4338E-1 6.17248E-1 6.3271E-1 5.19411E-1 3.49881E-1 4.12362E-1 5.32695E-1 6.30102E-1 6.06171E-1 6.00553E-1 6.00562E-1 6.00509E-1 5.81862E-1 -9999 -9999 -9999 -9999 -9999 -9999 -9999 -9999 -9999 -9999 -9999 -9999 -9999 -9999 -9999 -9999 -9999 -9999 -9999 -9999 -9999 -9999 -9999 -9999 -9999 -9999 -9999 -9999 -9999 -9999 -9999 -9999 -9999 -9999 -9999 -9999 -9999 -9999 -9999 -9999 -9999 -9999 -9999 -9999
-9999 -9999 -9999 -9999 -9999 -9999 -9999 -9999 -9999 -9999 -9999 -9999 -9999 -9999 -9999 -9999 -9999 -9999 -9999 -9999 -9999 -9999 -9999 -9999 -9999 -9999 -9999 -9999 -9999 -9999 -9999 -9999 -9999 -9999 -9999 -9999 -9999 -9999 -9999 -9999 -9999 -9999 -9999 -9999 -9999 -9999 -9999 -9999 -9999 -9999 -9999 -9999 -9999 -9999 -9999 -9999 -9999 -9999 -9999 -9999 -9999 -9999 -9999 -9999 -9999 2.43161E-1 2.4457E-1 2.47563E-1 2.44649E-1 2.45907E-1 2.47643E-1 2.43632E-1 2.44415E-1 2.44886E-1 2.41061E-1 2.43242E-1 2.4528E-1 2.4589E-1 2.48584E-1 2.36838E-1 2.39135E-1 2.42442E-1 2.46115E-1 2.48134E-1 2.45109E-1 2.41778E-1 2.37821E-1 2.34882E-1 2.32937E-1 2.36838E-1 2.48809E-1 9.32804E-2 1.04037E-1 1.21708E-1 3.92778E-1 4.47496E-1 4.66297E-1 4.10698E-1 3.40284E-1 3.07736E-1 2.82037E-1 2.77303E-1 2.75856E-1 2.73694E-1 2.85485E-1 2.8108E-1 2.80714E-1 3.2851E-1 4.20506E-1 4.76852E-1 4.38533E-1 4.73227E-1 5.11346E-1 2.62947E-1 2.93446E-1 3.25914E-1 7.05863E-1 6.9077E-1 6.58933E-1 7.25045E-1 6.38835E-1 5.09752E-1 5.21561E-1 5.8223E-1 7.23984E-1 6.01498E-1 7.27132E-1 7.32628E-1 7.30256E-1 7.1382E-1 6.93686E-1 6.82169E-1 7.26439E-1 7.43909E-1 7.30051E-1 7.3133E-1 7.34668E-1 7.38381E-1 5.01249E-1 5.58245E-1 5.19241E-1 6.87177E-1 6.78303E-1 6.55497E-1 5.83247E-1 4.86927E-1 4.34614E-1 4.27981E-1 4.63728E-1 4.42362E-1 4.08327E-1 4.66515E-1 6.08796E-1 6.83837E-1 7.18254E-1 6.50651E-1 6.67961E-1 6.50944E-1 6.51224E-1 6.61586E-1 6.61557E-1 6.51262E-1 6.51224E-1 6.46868E-1 6.40085E-1 6.42816E-1 6.45464E-1 6.16689E-1 5.76983E-1 5.2398E-1 5.24136E-1 5.48563E-1 5.63766E-1 5.3758E-1 5.32045E-1 5.0293E-1 4.79781E-1 4.61362E-1 4.80303E-1 5.16409E-1 5.14117E-1 5.44835E-1 5.70802E-1 5.73498E-1 5.83553E-1 6.3724E-1 6.39753E-1 5.87243E-1 5.81856E-1 6.29975E-1 6.10659E-1 5.67524E-1 5.41939E-1 5.79784E-1 6.37077E-1 6.77949E-1 6.87262E-1 6.25075E-1 5.65053E-1 4.38762E-1 4.45112E-1 4.07304E-1 3.06027E-1 2.33339E-1 2.8064E-1 4.45682E-1 6.34276E-1 6.55383E-1 7.13045E-1 6.10229E-1 5.73946E-1 5.00218E-1 5.28873E-1 6.47649E-1 6.14338E-1 5.81898E-1 6.01076E-1 5.82229E-1 5.82626E-1 6.07389E-1 6.10723E-1 -9999 -9999 -9999 -9999 -9999 -9999 -9999 -9999 -9999 -9999 -9999 -9999 -9999 -9999 -9999 -9999 -9999 -9999 -9999 -9999 -9999 -9999 -9999 -9999 -9999 -9999 -9999 -9999 -9999 -9999 -9999 -9999 -9999 -9999 -9999 -9999 -9999 -9999 -9999 -9999 -9999 -9999 -9999
-9999 -9999 -9999 -9999 -9999 -9999 -9999 -9999 -9999 -9999 -9999 -9999 -9999 -9999 -9999 -9999 -9999 -9999 -9999 -9999 -9999 -9999 -9999 -9999 -9999 -9999 -9999 -9999 -9999 -9999 -9999 -9999 -9999 -9999 -9999 -9999 -9999 -9999 -9999 -9999 -9999 -9999 -9999 -9999 -9999 -9999 -9999 -9999 -9999 -9999 -9999 -9999 -9999 -9999 -9999 -9999 -9999 -9999 -9999 -9999 -9999 -9999 -9999 -9999 -9999 2.4363E-1 2.45984E-1 2.49148E-1 2.4638E-1 2.47011E-1 2.48277E-1 2.44102E-1 2.45043E-1 2.40595E-1 2.41994E-1 2.43868E-1 2.45555E-1 2.48922E-1 2.51638E-1 2.38806E-1 2.41115E-1 2.4444E-1 2.47796E-1 2.49486E-1 2.47123E-1 2.44775E-1 2.39794E-1 2.37166E-1 2.34557E-1 2.34232E-1 2.38806E-1 2.48134E-1 8.67696E-2 1.12723E-1 3.57251E-1 4.10087E-1 4.85239E-1 4.10034E-1 3.57213E-1 3.24081E-1 2.85343E-1 2.75495E-1 2.75856E-1 2.88816E-1 2.85117E-1 2.80349E-1 2.89034E-1 3.22557E-1 3.84094E-1 3.65962E-1 3.80863E-1 3.98836E-1 4.54551E-1 5.30708E-1 2.6296E-1 2.90581E-1 7.05763E-1 7.05724E-1 6.37969E-1 7.09833E-1 6.56337E-1 5.06425E-1 5.25571E-1 7.20484E-1 7.25989E-1 6.0108E-1 7.05374E-1 7.11288E-1 7.23665E-1 7.21816E-1 7.14068E-1 6.69097E-1 6.87847E-1 7.49377E-1 7.32385E-1 7.39975E-1 7.34465E-1 7.43621E-1 7.46491E-1 7.33456E-1 7.41714E-1 7.39486E-1 7.47152E-1 6.93667E-1 6.07135E-1 5.8752E-1 5.65788E-1 5.84469E-1 6.37323E-1 6.84666E-1 6.70628E-1 6.70986E-1 6.93298E-1 6.65481E-1 7.03057E-1 6.80276E-1 6.95735E-1 6.64297E-1 6.666E-1 6.47385E-1 6.64031E-1 6.19359E-1 6.2076E-1 6.08963E-1 6.07153E-1 5.98781E-1 6.25497E-1 6.16377E-1 5.81412E-1 5.43397E-1 5.03325E-1 5.39028E-1 5.26137E-1 4.79874E-1 4.71162E-1 4.78893E-1 4.52981E-1 4.581E-1 4.83284E-1 5.09723E-1 5.38032E-1 5.5894E-1 5.90227E-1 5.85451E-1 5.85691E-1 6.29123E-1 6.41192E-1 6.4135E-1 6.5965E-1 6.95081E-1 6.82121E-1 6.23041E-1 6.15713E-1 6.23933E-1 7.01531E-1 7.1209E-1 6.41116E-1 6.07172E-1 5.81274E-1 5.72384E-1 5.35941E-1 4.58942E-1 3.24354E-1 2.45397E-1 2.85179E-1 4.15741E-1 6.54391E-1 4.69665E-1 4.28433E-1 3.78311E-1 5.78749E-1 4.08819E-1 3.27858E-1 6.36811E-1 6.01255E-1 5.82376E-1 5.8264E-1 5.82376E-1 6.01145E-1 6.14572E-1 6.14166E-1 -9999 -9999 -9999 -9999 -9999 -9999 -9999 -9999 -9999 -9999 -9999 -9999 -9999 -9999 -9999 -9999 -9999 -9999 -9999 -9999 -9999 -9999 -9999 -9999 -9999 -9999 -9999 -9999 -9999 -9999 -9999 -9999 -9999 -9999 -9999 -9999 -9999 -9999 -9999 -9999 -9999 -9999 -9999
-9999 -9999 -9999 -9999 -9999 -9999 -9999 -9999 -9999 -9999 -9999 -9999 -9999 -9999 -9999 -9999 -9999 -9999 -9999 -9999 -9999 -9999 -9999 -9999 -9999 -9999 -9999 -9999 -9999 -9999 -9999 -9999 -9999 -9999 -9999 -9999 -9999 -9999 -9999 -9999 -9999 -9999 -9999 -9999 -9999 -9999 -9999 -9999 -9999 -9999 -9999 -9999 -9999 -9999 -9999 -9999 -9999 -9999 -9999 -9999 -9999 -9999 -9999 -9999 -9999 2.44099E-1 2.46773E-1 2.44649E-1 2.46537E-1 2.47801E-1 2.43476E-1 2.44572E-1 2.45672E-1 2.41527E-1 2.42774E-1 2.44652E-1 2.47235E-1 2.50617E-1 2.39135E-1 2.41115E-1 2.42774E-1 2.45109E-1 2.47796E-1 2.48134E-1 2.48134E-1 2.46115E-1 2.42442E-1 2.39794E-1 2.38149E-1 2.38149E-1 2.37493E-1 2.39794E-1 2.53913E-1 1.03366E-1 1.31332E-1 3.92136E-1 4.66026E-1 4.28187E-1 3.74413E-1 3.23747E-1 2.89043E-1 2.74054E-1 2.89932E-1 2.90677E-1 2.87703E-1 2.90523E-1 2.98032E-1 3.57184E-1 3.84045E-1 3.69808E-1 3.51475E-1 3.56849E-1 3.81023E-1 4.36009E-1 5.47056E-1 2.46198E-1 3.74851E-1 6.71909E-1 7.25045E-1 7.05222E-1 5.62214E-1 4.86791E-1 6.18176E-1 7.23775E-1 7.21625E-1 6.00933E-1 7.27377E-1 7.32197E-1 7.23293E-1 7.36112E-1 7.54541E-1 7.49377E-1 6.90478E-1 7.44903E-1 7.39596E-1 7.41061E-1 7.45199E-1 7.46243E-1 7.3711E-1 7.34938E-1 7.46553E-1 7.50889E-1 7.19092E-1 6.79469E-1 6.50689E-1 6.81979E-1 6.69828E-1 6.75433E-1 6.88653E-1 7.14199E-1 7.33708E-1 7.3292E-1 7.25646E-1 7.14487E-1 7.2548E-1 6.95541E-1 6.63317E-1 6.70614E-1 6.38844E-1 6.41815E-1 6.61165E-1 6.13796E-1 5.7025E-1 5.28414E-1 5.41795E-1 5.64884E-1 5.79838E-1 5.92306E-1 5.87952E-1 5.77662E-1 5.32952E-1 5.53248E-1 5.19959E-1 4.79123E-1 4.56015E-1 4.24129E-1 3.79692E-1 4.05785E-1 4.22519E-1 4.60337E-1 4.96611E-1 5.44291E-1 5.74652E-1 5.30838E-1 5.52299E-1 5.9247E-1 5.75206E-1 5.77762E-1 6.03891E-1 6.68232E-1 6.83496E-1 6.87616E-1 6.87867E-1 6.95953E-1 7.20122E-1 6.27989E-1 6.94371E-1 6.31652E-1 6.06251E-1 6.13497E-1 6.21261E-1 5.86195E-1 3.83089E-1 2.50857E-1 2.50305E-1 3.2877E-1 5.36936E-1 6.69816E-1 5.74625E-1 2.99869E-1 2.69494E-1 2.44847E-1 2.36132E-1 6.07397E-1 6.00518E-1 6.01118E-1 5.82529E-1 5.82064E-1 6.06027E-1 6.14707E-1 5.92132E-1 -9999 -9999 -9999 -9999 -9999 -9999 -9999 -9999 -9999 -9999 -9999 -9999 -9999 -9999 -9999 -9999 -9999 -9999 -9999 -9999 -9999 -9999 -9999 -9999 -9999 -9999 -9999 -9999 -9999 -9999 -9999 -9999 -9999 -9999 -9999 -9999 -9999 -9999 -9999 -9999 -9999 -9999 -9999
-9999 -9999 -9999 -9999 -9999 -9999 -9999 -9999 -9999 -9999 -9999 -9999 -9999 -9999 -9999 -9999 -9999 -9999 -9999 -9999 -9999 -9999 -9999 -9999 -9999 -9999 -9999 -9999 -9999 -9999 -9999 -9999 -9999 -9999 -9999 -9999 -9999 -9999 -9999 -9999 -9999 -9999 -9999 -9999 -9999 -9999 -9999 -9999 -9999 -9999 -9999 -9999 -9999 -9999 -9999 -9999 -9999 -9999 -9999 -9999 -9999 -9999 -9999 -9999 2.43786E-1 2.45198E-1 2.47247E-1 2.44493E-1 2.46064E-1 2.47801E-1 2.44259E-1 2.452E-1 2.46302E-1 2.42306E-1 2.44025E-1 2.4522E-1 2.48584E-1 2.37821E-1 2.40454E-1 2.43773E-1 2.45779E-1 2.49147E-1 2.48809E-1 2.47796E-1 2.47123E-1 2.4645E-1 2.45109E-1 2.4344E-1 2.42442E-1 2.43107E-1 2.42442E-1 2.40784E-1 2.4645E-1 8.87958E-2 1.12598E-1 3.74557E-1 4.28233E-1 4.65771E-1 4.10287E-1 3.40219E-1 3.0145E-1 2.73694E-1 2.87333E-1 2.90304E-1 2.8956E-1 3.13151E-1 3.28909E-1 3.83904E-1 4.39441E-1 4.17787E-1 3.77626E-1 3.88091E-1 3.88521E-1 3.92686E-1 4.14644E-1 4.89918E-1 5.84401E-1 6.73581E-1 6.02086E-1 5.99704E-1 4.86722E-1 5.62999E-1 7.09571E-1 6.99138E-1 7.23026E-1 6.71818E-1 6.16633E-1 7.02561E-1 7.35297E-1 7.46059E-1 7.17618E-1 7.49712E-1 7.12006E-1 7.37052E-1 7.3313E-1 7.49994E-1 7.56071E-1 7.50612E-1 7.37004E-1 7.38488E-1 7.52008E-1 7.57138E-1 7.62199E-1 6.9951E-1 6.9198E-1 7.21048E-1 7.14912E-1 7.25122E-1 7.31151E-1 7.25807E-1 7.15915E-1 7.08611E-1 7.21692E-1 7.17957E-1 6.86619E-1 6.51397E-1 6.43391E-1 6.54232E-1 6.17179E-1 6.40678E-1 6.63506E-1 6.21415E-1 5.96073E-1 5.10811E-1 4.47197E-1 4.61673E-1 5.29846E-1 5.42017E-1 5.83889E-1 5.5916E-1 5.15767E-1 5.2036E-1 4.755E-1 4.65844E-1 3.95249E-1 3.39829E-1 3.73331E-1 4.27816E-1 4.45452E-1 4.72957E-1 5.02637E-1 5.35191E-1 5.25117E-1 4.8173E-1 5.22633E-1 5.57638E-1 5.13809E-1 5.23001E-1 5.91751E-1 6.2113E-1 6.03545E-1 6.4239E-1 6.2624E-1 6.3233E-1 6.71384E-1 7.01158E-1 6.7495E-1 6.2711E-1 6.72221E-1 6.27099E-1 6.55428E-1 6.05067E-1 4.36763E-1 2.976E-1 2.85565E-1 3.18508E-1 4.06428E-1 4.9749E-1 6.01459E-1 4.37838E-1 2.87247E-1 2.25616E-1 6.23349E-1 6.20799E-1 6.00596E-1 6.01076E-1 5.82307E-1 6.25216E-1 6.34928E-1 6.16463E-1 5.88153E-1 -9999 -9999 -9999 -9999 -9999 -9999 -9999 -9999 -9999 -9999 -9999 -9999 -9999 -9999 -9999 -9999 -9999 -9999 -9999 -9999 -9999 -9999 -9999 -9999 -9999 -9999 -9999 -9999 -9999 -9999 -9999 -9999 -9999 -9999 -9999 -9999 -9999 -9999 -9999 -9999 -9999 -9999 -9999
-9999 -9999 -9999 -9999 -9999 -9999 -9999 -9999 -9999 -9999 -9999 -9999 -9999 -9999 -9999 -9999 -9999 -9999 -9999 -9999 -9999 -9999 -9999 -9999 -9999 -9999 -9999 -9999 -9999 -9999 -9999 -9999 -9999 -9999 -9999 -9999 -9999 -9999 -9999 -9999 -9999 -9999 -9999 -9999 -9999 -9999 -9999 -9999 -9999 -9999 -9999 -9999 -9999 -9999 -9999 -9999 -9999 -9999 -9999 -9999 -9999 -9999 2.48116E-1 2.49226E-1 2.4457E-1 2.45984E-1 2.47563E-1 2.44179E-1 2.46537E-1 2.43632E-1 2.4583E-1 2.46933E-1 2.42462E-1 2.43868E-1 2.4528E-1 2.47909E-1 2.37493E-1 2.40124E-1 2.42774E-1 2.4645E-1 2.49147E-1 2.51523E-1 2.51523E-1 2.48471E-1 2.46786E-1 2.47796E-1 2.47796E-1 2.48134E-1 2.48471E-1 2.48471E-1 2.46786E-1 2.44107E-1 2.45109E-1 8.31167E-2 1.04248E-1 1.312E-1 4.10183E-1 4.65752E-1 4.47177E-1 3.74661E-1 3.24015E-1 2.94418E-1 2.84012E-1 2.86963E-1 2.96899E-1 3.17052E-1 3.33311E-1 3.65935E-1 3.98895E-1 3.99154E-1 4.07135E-1 4.01912E-1 4.01477E-1 4.31212E-1 3.92255E-1 4.42325E-1 4.71141E-1 4.70736E-1 4.86536E-1 4.8659E-1 5.44057E-1 6.35998E-1 7.40735E-1 6.74518E-1 7.04076E-1 7.35619E-1 6.6916E-1 6.34703E-1 7.42198E-1 6.86553E-1 6.3462E-1 7.02252E-1 7.4132E-1 7.4793E-1 7.02767E-1 7.0246E-1 7.21492E-1 7.21492E-1 7.39646E-1 7.39107E-1 7.54521E-1 7.64816E-1 7.60793E-1 7.40766E-1 7.19836E-1 7.27288E-1 7.36528E-1 6.95498E-1 6.92516E-1 6.63342E-1 6.65608E-1 6.65668E-1 6.75274E-1 6.53299E-1 6.29184E-1 5.64231E-1 5.68388E-1 5.71819E-1 6.12606E-1 6.42994E-1 6.63878E-1 6.31951E-1 6.11403E-1 5.82016E-1 4.79575E-1 4.50834E-1 4.64943E-1 4.50009E-1 4.93206E-1 5.39233E-1 5.45734E-1 5.24145E-1 5.00285E-1 4.62209E-1 3.7436E-1 3.24486E-1 3.64853E-1 4.2469E-1 4.44125E-1 4.60905E-1 4.80483E-1 4.92121E-1 4.67781E-1 4.85476E-1 4.89366E-1 4.61336E-1 4.31085E-1 4.5703E-1 5.77031E-1 5.9357E-1 5.65709E-1 5.94243E-1 6.04555E-1 5.80758E-1 5.94261E-1 6.17256E-1 6.55242E-1 6.99131E-1 5.273E-1 6.68566E-1 5.83996E-1 6.57364E-1 6.01375E-1 4.70291E-1 4.93624E-1 3.77784E-1 3.54546E-1 4.51097E-1 4.84209E-1 3.28281E-1 2.48898E-1 6.23617E-1 6.19051E-1 6.00413E-1 6.00752E-1 6.01211E-1 5.82384E-1 6.24948E-1 6.33206E-1 6.11728E-1 -9999 -9999 -9999 -9999 -9999 -9999 -9999 -9999 -9999 -9999 -9999 -9999 -9999 -9999 -9999 -9999 -9999 -9999 -9999 -9999 -9999 -9999 -9999 -9999 -9999 -9999 -9999 -9999 -9999 -9999 -9999 -9999 -9999 -9999 -9999 -9999 -9999 -9999 -9999 -9999 -9999 -9999 -9999 -9999
-9999 -9999 -9999 -9999 -9999 -9999 -9999 -9999 -9999 -9999 -9999 -9999 -9999 -9999 -9999 -9999 -9999 -9999 -9999 -9999 -9999 -9999 -9999 -9999 -9999 -9999 -9999 -9999 -9999 -9999 -9999 -9999 -9999 -9999 -9999 -9999 -9999 -9999 -9999 -9999 -9999 -9999 -9999 -9999 -9999 -9999 -9999 -9999 -9999 -9999 -9999 -9999 -9999 -9999 -9999 -9999 -9999 -9999 -9999 -9999 -9999 -9999 8.26368E-2 8.10106E-2 8.13272E-2 2.46931E-1 2.43553E-1 2.45435E-1 2.47327E-1 2.45358E-1 2.47882E-1 2.49309E-1 2.44338E-1 2.44652E-1 2.46898E-1 2.36512E-1 2.39794E-1 2.42774E-1 2.45109E-1 2.48134E-1 2.51523E-1 2.54942E-1 2.54256E-1 2.51863E-1 2.49824E-1 2.49486E-1 2.50503E-1 2.52545E-1 2.53571E-1 2.53913E-1 2.52204E-1 2.50163E-1 2.48134E-1 2.52204E-1 8.92354E-2 1.12595E-1 3.56743E-1 4.09509E-1 4.65743E-1 4.29029E-1 3.40291E-1 3.12756E-1 2.8291E-1 2.88663E-1 3.10435E-1 3.1862E-1 3.4261E-1 3.98778E-1 3.98548E-1 4.1731E-1 3.98858E-1 4.17266E-1 4.5139E-1 5.08562E-1 5.08618E-1 4.89926E-1 4.52032E-1 4.86699E-1 5.24297E-1 5.8044E-1 7.19041E-1 7.31068E-1 7.20151E-1 5.92448E-1 6.21928E-1 7.3581E-1 7.4032E-1 6.8589E-1 6.34792E-1 6.5269E-1 6.75399E-1 6.86358E-1 7.33419E-1 7.45568E-1 6.99665E-1 7.0253E-1 7.08651E-1 7.11597E-1 7.36169E-1 7.38953E-1 7.54971E-1 7.67278E-1 7.68615E-1 7.62284E-1 7.55021E-1 7.40615E-1 6.93487E-1 6.48416E-1 5.64934E-1 4.95752E-1 4.73369E-1 4.49979E-1 4.98401E-1 5.25592E-1 6.02381E-1 6.67843E-1 6.73477E-1 6.64098E-1 6.6223E-1 6.72922E-1 6.69213E-1 6.49159E-1 6.07084E-1 5.5201E-1 5.37514E-1 5.82049E-1 5.14917E-1 4.64813E-1 4.55244E-1 5.37919E-1 5.56498E-1 5.45399E-1 5.02033E-1 4.91421E-1 4.12739E-1 3.39013E-1 3.39293E-1 3.72009E-1 4.10256E-1 4.38549E-1 4.512E-1 4.42422E-1 4.2096E-1 4.51673E-1 4.15413E-1 3.79989E-1 3.66618E-1 4.23425E-1 4.90469E-1 4.89806E-1 4.38781E-1 4.67816E-1 4.70541E-1 4.25853E-1 4.68972E-1 5.88548E-1 6.52374E-1 6.97396E-1 6.74662E-1 6.56281E-1 4.32066E-1 4.69228E-1 6.4522E-1 6.5403E-1 6.89885E-1 4.95792E-1 3.86973E-1 4.39083E-1 5.55636E-1 6.03806E-1 6.50315E-1 6.21739E-1 6.00544E-1 6.00674E-1 6.00932E-1 5.82614E-1 5.82648E-1 5.82186E-1 -9999 -9999 -9999 -9999 -9999 -9999 -9999 -9999 -9999 -9999 -9999 -9999 -9999 -9999 -9999 -9999 -9999 -9999 -9999 -9999 -9999 -9999 -9999 -9999 -9999 -9999 -9999 -9999 -9999 -9999 -9999 -9999 -9999 -9999 -9999 -9999 -9999 -9999 -9999 -9999 -9999 -9999 -9999 -9999 -9999 -9999
-9999 -9999 -9999 -9999 -9999 -9999 -9999 -9999 -9999 -9999 -9999 -9999 -9999 -9999 -9999 -9999 -9999 -9999 -9999 -9999 -9999 -9999 -9999 -9999 -9999 -9999 -9999 -9999 -9999 -9999 -9999 -9999 -9999 -9999 -9999 -9999 -9999 -9999 -9999 -9999 -9999 -9999 -9999 -9999 -9999 -9999 -9999 -9999 -9999 -9999 -9999 -9999 -9999 -9999 -9999 -9999 -9999 -9999 -9999 -9999 -9999 8.23796E-2 8.31532E-2 8.15177E-2 8.21558E-2 2.49148E-1 2.45278E-1 2.47011E-1 2.48435E-1 2.45987E-1 2.49627E-1 2.45595E-1 2.45752E-1 2.46898E-1 2.4926E-1 2.38477E-1 2.41778E-1 2.45444E-1 2.48471E-1 2.52545E-1 2.55974E-1 2.58739E-1 2.577E-1 2.54599E-1 2.52545E-1 2.52204E-1 2.52887E-1 2.54599E-1 2.57354E-1 2.5978E-1 2.58046E-1 2.58046E-1 2.55974E-1 2.54256E-1 2.47351E-1 9.62974E-2 3.23146E-1 3.91685E-1 4.84714E-1 4.85239E-1 4.11084E-1 3.23915E-1 2.9105E-1 2.83492E-1 2.87921E-1 3.22162E-1 3.48109E-1 4.34906E-1 4.53398E-1 4.34635E-1 4.72662E-1 5.07345E-1 5.64103E-1 6.19123E-1 6.71968E-1 5.82796E-1 5.42695E-1 5.80608E-1 6.69802E-1 7.41956E-1 7.26771E-1 6.63691E-1 6.15204E-1 5.13586E-1 4.74774E-1 5.81867E-1 7.21816E-1 7.34684E-1 7.19068E-1 6.69813E-1 7.4243E-1 7.5224E-1 7.50782E-1 7.51201E-1 7.60188E-1 7.3079E-1 7.17723E-1 7.3957E-1 7.3458E-1 7.39325E-1 7.55716E-1 7.6713E-1 7.60629E-1 7.63126E-1 7.5459E-1 7.39998E-1 7.10956E-1 6.75887E-1 6.26091E-1 4.40788E-1 3.27829E-1 3.57615E-1 4.90291E-1 6.53953E-1 6.8822E-1 6.99093E-1 6.98988E-1 7.02348E-1 6.95864E-1 6.93962E-1 6.57113E-1 6.27534E-1 5.79935E-1 5.54949E-1 5.63402E-1 6.10912E-1 5.71657E-1 5.55591E-1 5.29591E-1 5.69128E-1 5.87785E-1 5.65604E-1 5.24202E-1 5.05708E-1 4.73951E-1 4.11416E-1 3.53296E-1 3.32104E-1 3.47721E-1 3.91951E-1 3.90217E-1 3.75446E-1 3.59514E-1 3.72951E-1 3.55371E-1 3.35568E-1 3.42094E-1 3.81409E-1 3.97215E-1 3.75958E-1 3.49885E-1 3.56118E-1 3.67192E-1 4.1825E-1 4.85056E-1 5.74339E-1 6.37703E-1 6.55297E-1 6.2042E-1 6.6977E-1 4.89216E-1 4.12665E-1 4.8802E-1 4.30011E-1 6.3682E-1 6.44637E-1 5.53957E-1 4.76387E-1 5.5531E-1 3.18602E-1 6.30595E-1 6.20799E-1 6.00605E-1 6.00778E-1 6.00957E-1 5.82555E-1 5.82766E-1 5.82766E-1 -9999 -9999 -9999 -9999 -9999 -9999 -9999 -9999 -9999 -9999 -9999 -9999 -9999 -9999 -9999 -9999 -9999 -9999 -9999 -9999 -9999 -9999 -9999 -9999 -9999 -9999 -9999 -9999 -9999 -9999 -9999 -9999 -9999 -9999 -9999 -9999 -9999 -9999 -9999 -9999 -9999 -9999 -9999 -9999 -9999 -9999
-9999 -9999 -9999 -9999 -9999 -9999 -9999 -9999 -9999 -9999 -9999 -9999 -9999 -9999 -9999 -9999 -9999 -9999 -9999 -9999 -9999 -9999 -9999 -9999 -9999 -9999 -9999 -9999 -9999 -9999 -9999 -9999 -9999 -9999 -9999 -9999 -9999 -9999 -9999 -9999 -9999 -9999 -9999 -9999 -9999 -9999 -9999 -9999 -9999 -9999 -9999 -9999 -9999 -9999 -9999 -9999 -9999 -9999 -9999 -9999 -9999 -9999 -9999 8.19639E-2 8.27339E-2 8.12326E-2 8.18048E-2 8.21883E-2 8.08221E-2 2.47091E-1 2.49786E-1 2.46898E-1 2.48093E-1 2.50187E-1 2.38806E-1 2.41778E-1 2.44775E-1 2.47796E-1 2.50842E-1 2.55974E-1 2.61173E-1 2.64677E-1 2.61872E-1 2.58046E-1 2.57008E-1 2.56663E-1 2.55974E-1 2.57354E-1 2.60825E-1 2.63974E-1 2.65381E-1 2.67147E-1 2.67147E-1 2.63623E-1 2.46007E-1 2.62803E-1 3.07011E-1 3.74006E-1 4.84656E-1 5.6112E-1 5.05075E-1 3.75237E-1 3.24365E-1 2.8607E-1 2.81293E-1 3.01448E-1 3.98638E-1 5.10964E-1 4.90917E-1 4.71645E-1 5.44851E-1 5.82302E-1 6.00333E-1 6.36006E-1 6.78415E-1 6.1823E-1 5.97685E-1 5.98042E-1 6.51937E-1 7.27566E-1 7.41956E-1 7.05237E-1 6.21536E-1 4.75812E-1 4.36284E-1 5.83136E-1 7.31192E-1 7.32549E-1 6.85698E-1 7.51665E-1 7.68086E-1 7.62962E-1 7.60894E-1 7.47885E-1 7.56083E-1 7.51683E-1 7.57462E-1 7.51002E-1 7.20665E-1 7.34182E-1 7.36565E-1 7.53842E-1 7.5719E-1 7.51243E-1 7.41638E-1 7.06346E-1 7.13847E-1 7.08487E-1 6.82876E-1 5.27453E-1 3.52451E-1 4.49422E-1 6.79147E-1 6.93653E-1 6.96705E-1 6.77621E-1 6.63723E-1 6.71453E-1 6.9469E-1 6.78275E-1 6.50083E-1 6.23136E-1 6.10786E-1 5.96511E-1 6.01076E-1 6.00843E-1 6.04826E-1 5.90333E-1 5.90206E-1 5.97447E-1 6.09462E-1 5.84918E-1 5.29278E-1 5.18657E-1 5.00542E-1 4.82982E-1 4.17601E-1 3.27046E-1 2.97484E-1 3.25242E-1 3.1984E-1 3.02635E-1 3.06454E-1 3.2812E-1 3.35122E-1 3.38246E-1 3.54404E-1 3.67363E-1 3.64536E-1 3.56991E-1 3.62559E-1 3.79969E-1 4.20265E-1 5.05356E-1 5.63665E-1 5.91553E-1 6.26026E-1 6.29467E-1 6.63003E-1 5.64087E-1 6.38288E-1 6.86097E-1 5.25534E-1 3.22651E-1 3.56555E-1 4.86405E-1 6.56454E-1 6.04643E-1 4.21056E-1 2.72438E-1 6.3032E-1 6.22544E-1 6.1889E-1 6.00666E-1 6.00889E-1 5.8241E-1 5.82699E-1 -9999 -9999 -9999 -9999 -9999 -9999 -9999 -9999 -9999 -9999 -9999 -9999 -9999 -9999 -9999 -9999 -9999 -9999 -9999 -9999 -9999 -9999 -9999 -9999 -9999 -9999 -9999 -9999 -9999 -9999 -9999 -9999 -9999 -9999 -9999 -9999 -9999 -9999 -9999 -9999 -9999 -9999 -9999 -9999 -9999 -9999 -9999
-9999 -9999 -9999 -9999 -9999 -9999 -9999 -9999 -9999 -9999 -9999 -9999 -9999 -9999 -9999 -9999 -9999 -9999 -9999 -9999 -9999 -9999 -9999 -9999 -9999 -9999 -9999 -9999 -9999 -9999 -9999 -9999 -9999 -9999 -9999 -9999 -9999 -9999 -9999 -9999 -9999 -9999 -9999 -9999 -9999 -9999 -9999 -9999 -9999 -9999 -9999 -9999 -9999 -9999 -9999 -9999 -9999 -9999 -9999 -9999 -9999 -9999 8.13907E-2 8.22198E-2 8.31213E-2 8.16773E-2 8.19324E-2 8.24449E-2 8.08221E-2 2.46617E-1 2.49946E-1 2.47258E-1 2.49768E-1 2.38477E-1 2.55748E-1 2.44775E-1 2.47796E-1 2.50842E-1 2.52204E-1 2.56319E-1 2.62921E-1 2.66793E-1 2.65029E-1 2.62921E-1 2.62571E-1 2.62221E-1 2.61522E-1 2.62221E-1 2.64325E-1 2.67147E-1 2.69987E-1 2.7213E-1 2.75003E-1 2.71415E-1 2.65734E-1 2.78621E-1 1.04013E-1 3.92435E-1 4.84791E-1 5.78869E-1 5.80418E-1 4.67528E-1 3.47886E-1 3.01448E-1 2.7874E-1 3.02277E-1 3.63011E-1 4.1649E-1 4.155E-1 4.71805E-1 5.06546E-1 5.44577E-1 6.00791E-1 5.62866E-1 5.81646E-1 2.8674E-1 2.87199E-1 3.36596E-1 3.36596E-1 6.34463E-1 7.09306E-1 7.03401E-1 5.46981E-1 4.24831E-1 4.72791E-1 6.46724E-1 7.49377E-1 7.42508E-1 6.8524E-1 7.45776E-1 7.51485E-1 7.53717E-1 7.49652E-1 7.43412E-1 7.60477E-1 7.53647E-1 7.57262E-1 7.63991E-1 7.52239E-1 7.36169E-1 7.27349E-1 7.38932E-1 7.68464E-1 7.3905E-1 7.19671E-1 6.70373E-1 6.82162E-1 6.6838E-1 6.81932E-1 4.81317E-1 3.83092E-1 5.4834E-1 6.97983E-1 7.01893E-1 6.76808E-1 6.47521E-1 6.74549E-1 6.80505E-1 6.64489E-1 6.73543E-1 6.47533E-1 6.47081E-1 6.3706E-1 6.37175E-1 6.35044E-1 6.3029E-1 6.04012E-1 5.87526E-1 6.0347E-1 5.99012E-1 5.78852E-1 5.72381E-1 5.74485E-1 5.49412E-1 5.23405E-1 4.87519E-1 4.43172E-1 3.30371E-1 2.91812E-1 2.91865E-1 2.88816E-1 2.79744E-1 2.94447E-1 3.02251E-1 2.93307E-1 2.87944E-1 3.2271E-1 3.40104E-1 3.5875E-1 3.73225E-1 3.81201E-1 4.04792E-1 4.74855E-1 5.49691E-1 5.0534E-1 5.21192E-1 5.71385E-1 5.84516E-1 6.06815E-1 6.71716E-1 6.75376E-1 6.19481E-1 6.80546E-1 4.66618E-1 3.22191E-1 3.56009E-1 4.89071E-1 3.41423E-1 2.70839E-1 2.51902E-1 6.49255E-1 6.23751E-1 6.18916E-1 6.00527E-1 6.00761E-1 5.82307E-1 5.82648E-1 -9999 -9999 -9999 -9999 -9999 -9999 -9999 -9999 -9999 -9999 -9999 -9999 -9999 -9999 -9999 -9999 -9999 -9999 -9999 -9999 -9999 -9999 -9999 -9999 -9999 -9999 -9999 -9999 -9999 -9999 -9999 -9999 -9999 -9999 -9999 -9999 -9999 -9999 -9999 -9999 -9999 -9999 -9999 -9999 -9999 -9999 -9999
-9999 -9999 -9999 -9999 -9999 -9999 -9999 -9999 -9999 -9999 -9999 -9999 -9999 -9999 -9999 -9999 -9999 -9999 -9999 -9999 -9999 -9999 -9999 -9999 -9999 -9999 -9999 -9999 -9999 -9999 -9999 -9999 -9999 -9999 -9999 -9999 -9999 -9999 -9999 -9999 -9999 -9999 -9999 -9999 -9999 -9999 -9999 -9999 -9999 -9999 -9999 -9999 -9999 -9999 -9999 -9999 -9999 -9999 -9999 -9999 -9999 8.31532E-2 8.15813E-2 8.26695E-2 8.33806E-2 8.19963E-2 8.23807E-2 8.0696E-2 8.11381E-2 8.20288E-2 8.1107E-2 2.49348E-1 2.53561E-1 2.41115E-1 2.4444E-1 2.47123E-1 2.50163E-1 2.53229E-1 2.53913E-1 2.55974E-1 2.61522E-1 2.65734E-1 2.66793E-1 2.66793E-1 2.66793E-1 2.67501E-1 2.66793E-1 2.67147E-1 2.67855E-1 2.69631E-1 2.72488E-1 2.73924E-1 2.76086E-1 2.72847E-1 2.54829E-1 9.23681E-2 1.12564E-1 3.74437E-1 4.65828E-1 5.71187E-1 6.15986E-1 5.32092E-1 4.00901E-1 3.48329E-1 2.85701E-1 2.91331E-1 3.13449E-1 3.62852E-1 3.97908E-1 2.32124E-1 2.18596E-1 2.18494E-1 2.45435E-1 2.31566E-1 2.4324E-1 2.43435E-1 2.2974E-1 2.57702E-1 5.42073E-1 5.98357E-1 7.58223E-1 6.96606E-1 5.42863E-1 4.11481E-1 4.72027E-1 6.05311E-1 7.1247E-1 7.51316E-1 7.67565E-1 7.36882E-1 7.67273E-1 7.38098E-1 7.60159E-1 7.57029E-1 7.68697E-1 7.63129E-1 7.66341E-1 7.52231E-1 7.45826E-1 7.54295E-1 7.52584E-1 7.48763E-1 7.5527E-1 7.45646E-1 6.9748E-1 6.0705E-1 5.15437E-1 4.96717E-1 4.80661E-1 3.68867E-1 3.73246E-1 5.78278E-1 7.00905E-1 6.99136E-1 6.5869E-1 6.38694E-1 6.61459E-1 6.63128E-1 6.73576E-1 6.71356E-1 6.21333E-1 5.97601E-1 5.84139E-1 5.75573E-1 5.94281E-1 6.20518E-1 6.32796E-1 6.18659E-1 6.13867E-1 6.0666E-1 6.06613E-1 5.89142E-1 5.74066E-1 5.43773E-1 5.19872E-1 4.6326E-1 4.18019E-1 3.30371E-1 2.91607E-1 2.89987E-1 2.78965E-1 2.73986E-1 2.75993E-1 2.63683E-1 2.63426E-1 2.53826E-1 2.79085E-1 2.98341E-1 3.02919E-1 3.19758E-1 3.20936E-1 3.37306E-1 4.12052E-1 4.77484E-1 4.47271E-1 4.80892E-1 4.37657E-1 4.04082E-1 4.66587E-1 5.92016E-1 5.84975E-1 4.57848E-1 5.50013E-1 6.04028E-1 3.38216E-1 2.73924E-1 2.44071E-1 2.52123E-1 2.55575E-1 2.4337E-1 6.49378E-1 6.24153E-1 6.19992E-1 6.00474E-1 6.00692E-1 5.82281E-1 5.82623E-1 -9999 -9999 -9999 -9999 -9999 -9999 -9999 -9999 -9999 -9999 -9999 -9999 -9999 -9999 -9999 -9999 -9999 -9999 -9999 -9999 -9999 -9999 -9999 -9999 -9999 -9999 -9999 -9999 -9999 -9999 -9999 -9999 -9999 -9999 -9999 -9999 -9999 -9999 -9999 -9999 -9999 -9999 -9999 -9999 -9999 -9999 -9999
-9999 -9999 -9999 -9999 -9999 -9999 -9999 -9999 -9999 -9999 -9999 -9999 -9999 -9999 -9999 -9999 -9999 -9999 -9999 -9999 -9999 -9999 -9999 -9999 -9999 -9999 -9999 -9999 -9999 -9999 -9999 -9999 -9999 -9999 -9999 -9999 -9999 -9999 -9999 -9999 -9999 -9999 -9999 -9999 -9999 -9999 -9999 -9999 -9999 -9999 -9999 -9999 -9999 -9999 -9999 -9999 -9999 -9999 -9999 -9999 8.27656E-2 8.34125E-2 8.22198E-2 8.31213E-2 8.1741E-2 8.23165E-2 8.29602E-2 8.12648E-2 8.17734E-2 8.26061E-2 8.14239E-2 2.51871E-1 2.55683E-1 2.44107E-1 2.47123E-1 2.48809E-1 2.52887E-1 2.55974E-1 2.57008E-1 2.58392E-1 2.62221E-1 2.6821E-1 2.72488E-1 2.73205E-1 2.72847E-1 2.70344E-1 2.70344E-1 2.71772E-1 2.73564E-1 2.75003E-1 2.77533E-1 2.78984E-1 2.77895E-1 2.75003E-1 2.71415E-1 9.22168E-2 1.12589E-1 1.40572E-1 4.66213E-1 5.71187E-1 6.08563E-1 5.69386E-1 4.56511E-1 3.65504E-1 3.18528E-1 2.92078E-1 2.96586E-1 3.23255E-1 3.62558E-1 4.69836E-1 4.50448E-1 4.3158E-1 4.88671E-1 2.30164E-1 2.30307E-1 2.1711E-1 2.30141E-1 2.4355E-1 5.79874E-1 6.83539E-1 7.13649E-1 7.31787E-1 5.42162E-1 4.04131E-1 4.10943E-1 4.60973E-1 5.92986E-1 7.69857E-1 7.77791E-1 7.43412E-1 7.49276E-1 7.28711E-1 7.56686E-1 7.48444E-1 7.65434E-1 7.67741E-1 7.63733E-1 7.5046E-1 7.57826E-1 7.59547E-1 7.70703E-1 7.71881E-1 7.76081E-1 7.5719E-1 6.96169E-1 6.72844E-1 5.97603E-1 4.20245E-1 3.82081E-1 3.65353E-1 4.35008E-1 6.54157E-1 7.03663E-1 6.86864E-1 6.4829E-1 5.65173E-1 6.39007E-1 6.45376E-1 6.41756E-1 6.44608E-1 6.25183E-1 5.83221E-1 5.75946E-1 5.80431E-1 5.90142E-1 5.93275E-1 6.03519E-1 6.18416E-1 6.02205E-1 5.65666E-1 5.71714E-1 5.56507E-1 5.59676E-1 5.59187E-1 5.16473E-1 4.67143E-1 4.49321E-1 3.82065E-1 3.61008E-1 3.59042E-1 3.47589E-1 3.21867E-1 2.95979E-1 2.98415E-1 2.9942E-1 2.98028E-1 2.82788E-1 2.85275E-1 2.7429E-1 2.78028E-1 2.78342E-1 3.12386E-1 3.76231E-1 4.07015E-1 3.91336E-1 4.22066E-1 3.63884E-1 3.07375E-1 3.58771E-1 4.30694E-1 4.23537E-1 3.6498E-1 4.75536E-1 5.5231E-1 3.32322E-1 3.23406E-1 3.1732E-1 2.58547E-1 2.42389E-1 6.44823E-1 6.47165E-1 6.23215E-1 6.18717E-1 6.00535E-1 6.00812E-1 5.8235E-1 5.6362E-1 -9999 -9999 -9999 -9999 -9999 -9999 -9999 -9999 -9999 -9999 -9999 -9999 -9999 -9999 -9999 -9999 -9999 -9999 -9999 -9999 -9999 -9999 -9999 -9999 -9999 -9999 -9999 -9999 -9999 -9999 -9999 -9999 -9999 -9999 -9999 -9999 -9999 -9999 -9999 -9999 -9999 -9999 -9999 -9999 -9999 -9999 -9999
-9999 -9999 -9999 -9999 -9999 -9999 -9999 -9999 -9999 -9999 -9999 -9999 -9999 -9999 -9999 -9999 -9999 -9999 -9999 -9999 -9999 -9999 -9999 -9999 -9999 -9999 -9999 -9999 -9999 -9999 -9999 -9999 -9999 -9999 -9999 -9999 -9999 -9999 -9999 -9999 -9999 -9999 -9999 -9999 -9999 -9999 -9999 -9999 -9999 -9999 -9999 -9999 -9999 -9999 -9999 -9999 -9999 -9999 -9999 -9999 8.28301E-2 8.17087E-2 8.27983E-2 8.35105E-2 8.18048E-2 8.25734E-2 8.37387E-2 8.20288E-2 8.24133E-2 8.28639E-2 8.16783E-2 8.25102E-2 8.26993E-2 2.45779E-1 2.48471E-1 2.50842E-1 2.54599E-1 2.577E-1 2.60825E-1 2.62571E-1 2.65734E-1 2.71415E-1 2.75364E-1 2.80441E-1 2.80441E-1 2.78984E-1 2.77895E-1 2.79712E-1 2.81536E-1 2.82634E-1 2.83367E-1 2.83E-1 2.82268E-1 2.78258E-1 2.5793E-1 9.13131E-2 1.04116E-1 1.31065E-1 4.47533E-1 5.95259E-1 6.11038E-1 6.06206E-1 4.74975E-1 4.01113E-1 3.63052E-1 3.0572E-1 2.78667E-1 3.06488E-1 3.5739E-1 3.95289E-1 4.32127E-1 4.13458E-1 4.32087E-1 4.66696E-1 4.85826E-1 4.85694E-1 5.04518E-1 2.57709E-1 3.33504E-1 4.98707E-1 5.7796E-1 6.36078E-1 5.86431E-1 5.02712E-1 4.34565E-1 3.99805E-1 5.78497E-1 7.69516E-1 7.7127E-1 7.05649E-1 6.5926E-1 6.35138E-1 7.0193E-1 7.60978E-1 7.55814E-1 7.44734E-1 7.38891E-1 7.34323E-1 7.39859E-1 7.39914E-1 7.43909E-1 7.42709E-1 7.69495E-1 7.6034E-1 7.37157E-1 7.17985E-1 6.77205E-1 5.21634E-1 4.96539E-1 5.57455E-1 5.85109E-1 6.78185E-1 7.14018E-1 6.84661E-1 6.32281E-1 5.52315E-1 5.9399E-1 6.25268E-1 5.99237E-1 6.13479E-1 6.08517E-1 5.76128E-1 5.28438E-1 5.1708E-1 5.38987E-1 5.54316E-1 5.79385E-1 6.10503E-1 6.01854E-1 5.61154E-1 5.58125E-1 5.23725E-1 5.43707E-1 5.61415E-1 5.39695E-1 4.92774E-1 4.56397E-1 4.59076E-1 4.59454E-1 4.77646E-1 4.85132E-1 4.56482E-1 3.99735E-1 4.05563E-1 4.04753E-1 3.93916E-1 3.61055E-1 3.20631E-1 2.84357E-1 2.4898E-1 2.44337E-1 2.7085E-1 3.13491E-1 3.1554E-1 3.21837E-1 3.63719E-1 3.20421E-1 2.55144E-1 2.68614E-1 3.15976E-1 3.10303E-1 3.45769E-1 4.95599E-1 4.91518E-1 3.82068E-1 3.14506E-1 4.65179E-1 3.5137E-1 2.48814E-1 6.44823E-1 6.23751E-1 6.19858E-1 6.00527E-1 6.00863E-1 6.01068E-1 5.82246E-1 5.8209E-1 -9999 -9999 -9999 -9999 -9999 -9999 -9999 -9999 -9999 -9999 -9999 -9999 -9999 -9999 -9999 -9999 -9999 -9999 -9999 -9999 -9999 -9999 -9999 -9999 -9999 -9999 -9999 -9999 -9999 -9999 -9999 -9999 -9999 -9999 -9999 -9999 -9999 -9999 -9999 -9999 -9999 -9999 -9999 -9999 -9999 -9999 -9999
-9999 -9999 -9999 -9999 -9999 -9999 -9999 -9999 -9999 -9999 -9999 -9999 -9999 -9999 -9999 -9999 -9999 -9999 -9999 -9999 -9999 -9999 -9999 -9999 -9999 -9999 -9999 -9999 -9999 -9999 -9999 -9999 -9999 -9999 -9999 -9999 -9999 -9999 -9999 -9999 -9999 -9999 -9999 -9999 -9999 -9999 -9999 -9999 -9999 -9999 -9999 -9999 -9999 -9999 -9999 -9999 -9999 -9999 -9999 -9999 8.30885E-2 8.20278E-2 8.33157E-2 8.39012E-2 8.21883E-2 8.3219E-2 8.21568E-2 8.26061E-2 8.2993E-2 8.14239E-2 8.19974E-2 8.28322E-2 8.28366E-2 8.49213E-2 2.51104E-1 2.53229E-1 2.57008E-1 2.60128E-1 2.63623E-1 2.6644E-1 2.69275E-1 2.72847E-1 2.77171E-1 2.83E-1 2.85942E-1 2.84469E-1 2.83734E-1 2.85574E-1 2.88532E-1 2.89274E-1 2.8742E-1 2.85205E-1 2.83367E-1 2.80806E-1 2.75725E-1 9.01206E-2 1.04189E-1 1.31214E-1 4.28923E-1 5.68466E-1 6.04848E-1 5.95758E-1 5.12838E-1 4.53541E-1 3.80346E-1 3.27221E-1 2.86364E-1 3.21746E-1 3.60081E-1 3.95047E-1 4.50572E-1 4.31449E-1 4.85185E-1 5.044E-1 4.85328E-1 4.85379E-1 5.04366E-1 2.57608E-1 3.33232E-1 4.79111E-1 5.36397E-1 5.7796E-1 7.19744E-1 6.66477E-1 5.16696E-1 4.03051E-1 5.57689E-1 7.65289E-1 7.47471E-1 6.30341E-1 6.35407E-1 6.37842E-1 6.81138E-1 7.61012E-1 7.56971E-1 7.40992E-1 7.5231E-1 7.49946E-1 7.4949E-1 7.59497E-1 4.02251E-1 3.91966E-1 3.83724E-1 3.58314E-1 3.89963E-1 3.49634E-1 2.83052E-1 5.99062E-1 7.34323E-1 7.49666E-1 6.9309E-1 7.03656E-1 6.94551E-1 6.82144E-1 6.63741E-1 5.42896E-1 4.75269E-1 5.60125E-1 6.16387E-1 5.82009E-1 5.58518E-1 5.47566E-1 4.8782E-1 4.97551E-1 5.50246E-1 5.75671E-1 5.78474E-1 5.84068E-1 5.96692E-1 5.92557E-1 5.74058E-1 5.32117E-1 5.32754E-1 5.37809E-1 5.14039E-1 4.73074E-1 4.64933E-1 4.24702E-1 4.14576E-1 4.69569E-1 5.06622E-1 5.23449E-1 5.158E-1 5.56939E-1 5.18678E-1 4.65434E-1 4.78642E-1 4.26337E-1 3.29188E-1 2.55209E-1 2.3355E-1 2.39977E-1 2.5305E-1 2.44749E-1 2.67764E-1 3.01963E-1 2.67159E-1 2.28193E-1 2.34421E-1 2.473E-1 2.74372E-1 3.58911E-1 4.82299E-1 4.26708E-1 3.09811E-1 3.81528E-1 5.4575E-1 3.01225E-1 2.48731E-1 2.25693E-1 6.18726E-1 6.19035E-1 6.01025E-1 6.01419E-1 5.82572E-1 5.83598E-1 6.47418E-1 -9999 -9999 -9999 -9999 -9999 -9999 -9999 -9999 -9999 -9999 -9999 -9999 -9999 -9999 -9999 -9999 -9999 -9999 -9999 -9999 -9999 -9999 -9999 -9999 -9999 -9999 -9999 -9999 -9999 -9999 -9999 -9999 -9999 -9999 -9999 -9999 -9999 -9999 -9999 -9999 -9999 -9999 -9999 -9999 -9999 -9999 -9999
-9999 -9999 -9999 -9999 -9999 -9999 -9999 -9999 -9999 -9999 -9999 -9999 -9999 -9999 -9999 -9999 -9999 -9999 -9999 -9999 -9999 -9999 -9999 -9999 -9999 -9999 -9999 -9999 -9999 -9999 -9999 -9999 -9999 -9999 -9999 -9999 -9999 -9999 -9999 -9999 -9999 -9999 -9999 -9999 -9999 -9999 -9999 -9999 -9999 -9999 -9999 -9999 -9999 -9999 -9999 -9999 -9999 -9999 -9999 8.27011E-2 8.35424E-2 8.25408E-2 8.37708E-2 8.23807E-2 8.29602E-2 8.39997E-2 8.27349E-2 8.31871E-2 8.3837E-2 8.20613E-2 8.25102E-2 8.322E-2 8.39426E-2 8.57683E-2 8.74853E-2 8.90862E-2 2.60128E-1 2.62571E-1 2.66793E-1 2.70344E-1 2.73564E-1 2.74643E-1 2.77533E-1 2.83E-1 2.88903E-1 2.88532E-1 2.8742E-1 2.90017E-1 2.91679E-1 2.91667E-1 2.91135E-1 2.8742E-1 2.69864E-1 2.83E-1 2.78258E-1 2.62103E-1 1.04242E-1 1.21495E-1 4.29038E-1 6.05977E-1 5.9961E-1 5.7697E-1 5.3154E-1 4.72051E-1 3.97978E-1 3.62963E-1 3.16178E-1 3.31688E-1 3.77524E-1 4.8873E-1 4.68665E-1 5.03485E-1 5.4179E-1 5.03707E-1 5.04272E-1 4.85345E-1 4.85227E-1 2.55258E-1 3.16462E-1 5.17627E-1 4.03577E-1 6.38621E-1 7.3276E-1 7.35575E-1 5.93274E-1 4.13356E-1 5.5988E-1 7.38404E-1 6.81956E-1 5.76937E-1 6.40632E-1 6.53241E-1 6.36519E-1 7.4381E-1 7.51163E-1 7.43251E-1 7.49711E-1 3.75586E-1 3.86755E-1 4.07202E-1 4.07764E-1 4.02748E-1 3.77703E-1 3.37221E-1 3.60121E-1 3.1407E-1 2.75774E-1 2.61178E-1 3.06126E-1 7.18446E-1 7.03692E-1 6.95856E-1 6.59215E-1 6.32837E-1 6.53066E-1 4.919E-1 3.71208E-1 4.32055E-1 5.72186E-1 5.94694E-1 5.75446E-1 5.32946E-1 5.05567E-1 5.14578E-1 5.54206E-1 5.37514E-1 5.41252E-1 5.33565E-1 5.60328E-1 5.92629E-1 5.76919E-1 5.24213E-1 5.1207E-1 5.14293E-1 4.76331E-1 4.6097E-1 3.98102E-1 3.36443E-1 3.22453E-1 3.35786E-1 3.46726E-1 3.75974E-1 4.68538E-1 5.7577E-1 5.7124E-1 5.68458E-1 5.97735E-1 4.93142E-1 3.8708E-1 3.11965E-1 2.89963E-1 2.49189E-1 2.75906E-1 3.08908E-1 3.00612E-1 2.85981E-1 2.52212E-1 2.10966E-1 2.13866E-1 2.49424E-1 3.18304E-1 4.36793E-1 5.51361E-1 3.53213E-1 3.31851E-1 4.21386E-1 4.38466E-1 2.4375E-1 2.26861E-1 2.23697E-1 6.19222E-1 6.0116E-1 6.01675E-1 5.8323E-1 5.82272E-1 6.74795E-1 -9999 -9999 -9999 -9999 -9999 -9999 -9999 -9999 -9999 -9999 -9999 -9999 -9999 -9999 -9999 -9999 -9999 -9999 -9999 -9999 -9999 -9999 -9999 -9999 -9999 -9999 -9999 -9999 -9999 -9999 -9999 -9999 -9999 -9999 -9999 -9999 -9999 -9999 -9999 -9999 -9999 -9999 -9999 -9999 -9999 -9999 -9999 -9999
-9999 -9999 -9999 -9999 -9999 -9999 -9999 -9999 -9999 -9999 -9999 -9999 -9999 -9999 -9999 -9999 -9999 -9999 -9999 -9999 -9999 -9999 -9999 -9999 -9999 -9999 -9999 -9999 -9999 -9999 -9999 -9999 -9999 -9999 -9999 -9999 -9999 -9999 -9999 -9999 -9999 -9999 -9999 -9999 -9999 -9999 -9999 -9999 -9999 -9999 -9999 -9999 -9999 -9999 -9999 -9999 -9999 -9999 8.23796E-2 8.30238E-2 8.19E-2 8.2992E-2 8.42281E-2 8.30248E-2 8.37387E-2 8.43926E-2 8.30577E-2 8.39676E-2 8.26388E-2 8.30906E-2 8.33497E-2 8.38036E-2 8.53439E-2 8.7197E-2 8.87932E-2 9.08626E-2 9.22157E-2 2.67501E-1 2.71772E-1 2.78155E-1 2.79712E-1 2.80076E-1 2.81171E-1 2.84469E-1 2.89646E-1 2.91679E-1 2.91661E-1 2.91618E-1 2.91587E-1 2.91612E-1 2.91649E-1 2.91691E-1 2.74877E-1 2.90017E-1 2.85205E-1 9.97394E-2 1.04236E-1 1.21492E-1 4.55865E-1 5.87194E-1 5.92041E-1 5.56436E-1 5.46631E-1 4.90647E-1 4.15954E-1 3.80427E-1 3.44223E-1 3.34499E-1 3.59779E-1 4.5067E-1 4.88271E-1 4.84912E-1 5.04298E-1 4.85404E-1 4.6659E-1 4.66655E-1 5.01417E-1 2.55431E-1 3.16663E-1 4.60386E-1 3.50061E-1 6.95218E-1 7.49377E-1 7.07724E-1 5.59721E-1 4.08069E-1 4.96251E-1 6.73526E-1 6.77699E-1 5.84475E-1 6.586E-1 6.41482E-1 5.98192E-1 7.10619E-1 7.5231E-1 3.7594E-1 3.67939E-1 3.68624E-1 3.84734E-1 3.9335E-1 3.98871E-1 3.87832E-1 3.81372E-1 3.42094E-1 3.06686E-1 3.1395E-1 1.7492E-1 2.06228E-1 3.12992E-1 3.56197E-1 6.76465E-1 6.52967E-1 5.75819E-1 5.54711E-1 5.40517E-1 4.28194E-1 3.33932E-1 3.50691E-1 4.44126E-1 5.55265E-1 5.76862E-1 5.49383E-1 5.31768E-1 5.14739E-1 5.10324E-1 4.83263E-1 4.92758E-1 5.3556E-1 5.59839E-1 5.8347E-1 5.81643E-1 5.3293E-1 5.10022E-1 4.88585E-1 4.62642E-1 3.79692E-1 3.09569E-1 2.81902E-1 2.58763E-1 2.63078E-1 2.6293E-1 2.90291E-1 3.76433E-1 5.61626E-1 5.98021E-1 6.05687E-1 6.38386E-1 5.78417E-1 4.78099E-1 4.55908E-1 3.55433E-1 2.89168E-1 3.60278E-1 4.56933E-1 4.18317E-1 3.60744E-1 2.77944E-1 2.14601E-1 2.51902E-1 3.29757E-1 3.74398E-1 5.1034E-1 3.84525E-1 4.3683E-1 3.14211E-1 3.29239E-1 2.89844E-1 2.26783E-1 2.17331E-1 2.04872E-1 6.01535E-1 6.01942E-1 6.0548E-1 5.83197E-1 6.28953E-1 7.07625E-1 -9999 -9999 -9999 -9999 -9999 -9999 -9999 -9999 -9999 -9999 -9999 -9999 -9999 -9999 -9999 -9999 -9999 -9999 -9999 -9999 -9999 -9999 -9999 -9999 -9999 -9999 -9999 -9999 -9999 -9999 -9999 -9999 -9999 -9999 -9999 -9999 -9999 -9999 -9999 -9999 -9999 -9999 -9999 -9999 -9999 -9999 -9999 -9999
-9999 -9999 -9999 -9999 -9999 -9999 -9999 -9999 -9999 -9999 -9999 -9999 -9999 -9999 -9999 -9999 -9999 -9999 -9999 -9999 -9999 -9999 -9999 -9999 -9999 -9999 -9999 -9999 -9999 -9999 -9999 -9999 -9999 -9999 -9999 -9999 -9999 -9999 -9999 -9999 -9999 -9999 -9999 -9999 -9999 -9999 -9999 -9999 -9999 -9999 -9999 -9999 -9999 -9999 -9999 -9999 -9999 -9999 8.25724E-2 8.34125E-2 8.24123E-2 8.31861E-2 8.43592E-2 8.32838E-2 8.39997E-2 8.26061E-2 8.35115E-2 8.46888E-2 8.34146E-2 8.36747E-2 8.43608E-2 8.57683E-2 8.7197E-2 8.8647E-2 9.05644E-2 9.23671E-2 9.40477E-2 9.54429E-2 2.77712E-1 2.84101E-1 2.87791E-1 2.88161E-1 2.86312E-1 2.8742E-1 2.91508E-1 2.91618E-1 2.9155E-1 2.91495E-1 2.91489E-1 2.91532E-1 2.9155E-1 2.91575E-1 2.916E-1 2.91606E-1 2.91508E-1 1.02034E-1 1.04186E-1 1.31214E-1 1.97332E-1 5.68447E-1 5.90307E-1 5.56478E-1 5.54181E-1 5.09158E-1 4.34122E-1 3.79991E-1 3.5822E-1 3.34499E-1 3.52839E-1 3.77213E-1 4.10032E-1 4.10181E-1 4.29357E-1 4.29622E-1 4.48549E-1 4.83167E-1 5.01836E-1 5.01114E-1 2.85174E-1 3.508E-1 3.00261E-1 4.98659E-1 7.56686E-1 7.00889E-1 6.29111E-1 4.39694E-1 4.26659E-1 6.36924E-1 7.31061E-1 7.17826E-1 7.48274E-1 6.88334E-1 6.42517E-1 2.95909E-1 3.65165E-1 3.71986E-1 3.66647E-1 3.61084E-1 3.8345E-1 3.82163E-1 3.60703E-1 3.3212E-1 3.48772E-1 3.36178E-1 2.87417E-1 1.82152E-1 1.32432E-1 1.76118E-1 3.4492E-1 3.42758E-1 3.04365E-1 6.2707E-1 5.59868E-1 5.89038E-1 6.03954E-1 5.33099E-1 4.36202E-1 3.6234E-1 3.68506E-1 4.48762E-1 5.15605E-1 5.33049E-1 5.25792E-1 4.72375E-1 4.60854E-1 4.78783E-1 5.0094E-1 5.29578E-1 5.64018E-1 5.9006E-1 5.81785E-1 5.4122E-1 5.16261E-1 4.88342E-1 4.66291E-1 3.37473E-1 2.88787E-1 2.85365E-1 2.70433E-1 2.75596E-1 3.13715E-1 3.97202E-1 5.39229E-1 6.09325E-1 6.36875E-1 6.53424E-1 6.45163E-1 6.07737E-1 6.15294E-1 6.15287E-1 4.18159E-1 2.9406E-1 3.74188E-1 5.67577E-1 5.30479E-1 3.60564E-1 2.55627E-1 2.1317E-1 2.90185E-1 4.2187E-1 4.93311E-1 4.64899E-1 5.31226E-1 4.09095E-1 2.80273E-1 3.09951E-1 2.28738E-1 2.04695E-1 2.05218E-1 6.0207E-1 6.04801E-1 6.12149E-1 5.93739E-1 5.82427E-1 6.99143E-1 6.5318E-1 -9999 -9999 -9999 -9999 -9999 -9999 -9999 -9999 -9999 -9999 -9999 -9999 -9999 -9999 -9999 -9999 -9999 -9999 -9999 -9999 -9999 -9999 -9999 -9999 -9999 -9999 -9999 -9999 -9999 -9999 -9999 -9999 -9999 -9999 -9999 -9999 -9999 -9999 -9999 -9999 -9999 -9999 -9999 -9999 -9999 -9999 -9999 -9999
-9999 -9999 -9999 -9999 -9999 -9999 -9999 -9999 -9999 -9999 -9999 -9999 -9999 -9999 -9999 -9999 -9999 -9999 -9999 -9999 -9999 -9999 -9999 -9999 -9999 -9999 -9999 -9999 -9999 -9999 -9999 -9999 -9999 -9999 -9999 -9999 -9999 -9999 -9999 -9999 -9999 -9999 -9999 -9999 -9999 -9999 -9999 -9999 -9999 -9999 -9999 -9999 -9999 -9999 -9999 -9999 -9999 8.20592E-2 8.25724E-2 8.34774E-2 8.22839E-2 8.33806E-2 8.22524E-2 8.32838E-2 8.41959E-2 8.27994E-2 8.35765E-2 8.4623E-2 8.34795E-2 8.38702E-2 8.52028E-2 8.6623E-2 8.80644E-2 8.95274E-2 9.16121E-2 9.35867E-2 9.49758E-2 9.68565E-2 9.90923E-2 1.02865E-1 2.91815E-1 2.91642E-1 2.91661E-1 2.91679E-1 2.91636E-1 2.91538E-1 2.91452E-1 2.91414E-1 2.91458E-1 2.91495E-1 2.91495E-1 1.04195E-1 1.04203E-1 1.04228E-1 1.04281E-1 1.03869E-1 1.04107E-1 1.3111E-1 2.09612E-1 5.87532E-1 5.72397E-1 5.59976E-1 5.45507E-1 5.27928E-1 4.71769E-1 4.13137E-1 3.77666E-1 3.39749E-1 3.40561E-1 3.59681E-1 4.6641E-1 5.04561E-1 4.10474E-1 4.2989E-1 4.30058E-1 4.64546E-1 5.02471E-1 5.02013E-1 5.01516E-1 2.70545E-1 5.58021E-1 4.58101E-1 7.44448E-1 7.76519E-1 7.18986E-1 4.58742E-1 3.99909E-1 6.26968E-1 7.69516E-1 7.64967E-1 7.71068E-1 7.21998E-1 2.28472E-1 2.27799E-1 3.19229E-1 3.58583E-1 3.55625E-1 3.61013E-1 3.73588E-1 3.77021E-1 3.50244E-1 2.87864E-1 3.16144E-1 3.01688E-1 2.56422E-1 1.78118E-1 1.48173E-1 2.43311E-1 3.65899E-1 3.59235E-1 3.37989E-1 2.88016E-1 6.80696E-1 6.78748E-1 6.71636E-1 6.53819E-1 5.92161E-1 4.64584E-1 3.71038E-1 3.57338E-1 3.63447E-1 4.01569E-1 4.41615E-1 4.65351E-1 4.58367E-1 4.83953E-1 5.17569E-1 5.49478E-1 5.50706E-1 5.63009E-1 5.79417E-1 5.49085E-1 5.24973E-1 4.97979E-1 4.72684E-1 3.37256E-1 2.84002E-1 2.77432E-1 2.76199E-1 3.07734E-1 3.89948E-1 5.55004E-1 5.79918E-1 4.97401E-1 5.46694E-1 6.26435E-1 6.76104E-1 6.63538E-1 6.61865E-1 5.76509E-1 3.55412E-1 3.38953E-1 4.22771E-1 6.21349E-1 5.64698E-1 3.4713E-1 2.2304E-1 2.17395E-1 3.1252E-1 4.41879E-1 5.28416E-1 5.39854E-1 5.25159E-1 2.86694E-1 2.91715E-1 2.55999E-1 2.32251E-1 2.05147E-1 6.0412E-1 5.88802E-1 5.96347E-1 5.99187E-1 6.06592E-1 7.12063E-1 6.13729E-1 6.28108E-1 -9999 -9999 -9999 -9999 -9999 -9999 -9999 -9999 -9999 -9999 -9999 -9999 -9999 -9999 -9999 -9999 -9999 -9999 -9999 -9999 -9999 -9999 -9999 -9999 -9999 -9999 -9999 -9999 -9999 -9999 -9999 -9999 -9999 -9999 -9999 -9999 -9999 -9999 -9999 -9999 -9999 -9999 -9999 -9999 -9999 -9999 -9999 -9999
-9999 -9999 -9999 -9999 -9999 -9999 -9999 -9999 -9999 -9999 -9999 -9999 -9999 -9999 -9999 -9999 -9999 -9999 -9999 -9999 -9999 -9999 -9999 -9999 -9999 -9999 -9999 -9999 -9999 -9999 -9999 -9999 -9999 -9999 -9999 -9999 -9999 -9999 -9999 -9999 -9999 -9999 -9999 -9999 -9999 -9999 -9999 -9999 -9999 -9999 -9999 -9999 -9999 -9999 -9999 -9999 -9999 8.21232E-2 8.27011E-2 8.36075E-2 8.24123E-2 8.33157E-2 8.21243E-2 8.32838E-2 8.42614E-2 8.29284E-2 8.37718E-2 8.44916E-2 8.32848E-2 8.42212E-2 8.57683E-2 8.70532E-2 8.8647E-2 9.05644E-2 9.23671E-2 9.45107E-2 9.57554E-2 9.73318E-2 1.00064E-1 1.03366E-1 1.04256E-1 2.91563E-1 2.91557E-1 2.91563E-1 2.9155E-1 2.91433E-1 2.91333E-1 2.91327E-1 2.91396E-1 1.04183E-1 1.04189E-1 1.04178E-1 1.04183E-1 1.04211E-1 1.04272E-1 1.04261E-1 1.12573E-1 1.54169E-1 2.09492E-1 5.69032E-1 5.43456E-1 5.26371E-1 5.0807E-1 4.89674E-1 4.52424E-1 4.31515E-1 3.77315E-1 3.54077E-1 3.5119E-1 3.74044E-1 4.65339E-1 5.79362E-1 4.65668E-1 4.86069E-1 4.64335E-1 4.45637E-1 4.45578E-1 4.83591E-1 4.83323E-1 5.02045E-1 2.85951E-1 6.10645E-1 6.8424E-1 7.59684E-1 7.36045E-1 4.63622E-1 4.19779E-1 6.62183E-1 7.74432E-1 7.62337E-1 7.56686E-1 2.65945E-1 1.71575E-1 1.78638E-1 2.67152E-1 3.2043E-1 3.45437E-1 3.59346E-1 3.43409E-1 3.64394E-1 3.50458E-1 2.86444E-1 2.95757E-1 2.89454E-1 2.02206E-1 1.79707E-1 1.98698E-1 3.06773E-1 3.38354E-1 3.50814E-1 3.10906E-1 3.10589E-1 6.88698E-1 6.65352E-1 6.79878E-1 6.29379E-1 5.67796E-1 4.91566E-1 3.92879E-1 3.28352E-1 2.99941E-1 3.09522E-1 3.65637E-1 4.34913E-1 4.44349E-1 4.49749E-1 4.58757E-1 4.93668E-1 5.17428E-1 5.4714E-1 5.5928E-1 5.58205E-1 5.30426E-1 4.90497E-1 4.78008E-1 3.29627E-1 2.67286E-1 2.53969E-1 2.75496E-1 3.19783E-1 4.16854E-1 5.70281E-1 5.03543E-1 3.3736E-1 3.69297E-1 5.91084E-1 6.63252E-1 6.86814E-1 6.13117E-1 4.42665E-1 3.19956E-1 3.8957E-1 5.592E-1 6.8161E-1 5.88182E-1 3.83275E-1 2.68494E-1 2.82622E-1 3.78477E-1 4.56316E-1 5.19357E-1 3.47193E-1 2.60398E-1 3.07324E-1 2.62315E-1 2.06683E-1 2.05097E-1 6.02252E-1 5.89475E-1 5.97125E-1 6.03749E-1 5.97255E-1 6.7604E-1 6.49969E-1 5.68462E-1 6.43914E-1 -9999 -9999 -9999 -9999 -9999 -9999 -9999 -9999 -9999 -9999 -9999 -9999 -9999 -9999 -9999 -9999 -9999 -9999 -9999 -9999 -9999 -9999 -9999 -9999 -9999 -9999 -9999 -9999 -9999 -9999 -9999 -9999 -9999 -9999 -9999 -9999 -9999 -9999 -9999 -9999 -9999 -9999 -9999 -9999 -9999 -9999 -9999 -9999
-9999 -9999 -9999 -9999 -9999 -9999 -9999 -9999 -9999 -9999 -9999 -9999 -9999 -9999 -9999 -9999 -9999 -9999 -9999 -9999 -9999 -9999 -9999 -9999 -9999 -9999 -9999 -9999 -9999 -9999 -9999 -9999 -9999 -9999 -9999 -9999 -9999 -9999 -9999 -9999 -9999 -9999 -9999 -9999 -9999 -9999 -9999 -9999 -9999 -9999 -9999 -9999 -9999 -9999 -9999 8.40308E-2 8.44238E-2 8.26368E-2 8.30885E-2 8.19E-2 8.26695E-2 8.35755E-2 8.22524E-2 8.30895E-2 8.39997E-2 8.27349E-2 8.39023E-2 8.25102E-2 8.33497E-2 8.47808E-2 8.648E-2 8.80644E-2 8.98226E-2 9.19134E-2 9.43561E-2 9.62259E-2 9.78091E-2 9.94154E-2 1.01703E-1 1.04037E-1 1.04239E-1 1.04203E-1 2.91464E-1 2.91501E-1 2.91476E-1 2.91364E-1 2.91251E-1 2.91258E-1 2.91333E-1 1.04147E-1 1.04167E-1 1.04167E-1 1.04164E-1 1.04181E-1 1.04228E-1 1.04214E-1 1.1248E-1 1.64126E-1 2.35556E-1 5.49881E-1 5.46446E-1 5.2788E-1 5.09074E-1 4.90189E-1 4.68276E-1 4.31258E-1 3.95176E-1 3.7773E-1 3.77553E-1 4.66269E-1 5.02656E-1 5.40088E-1 5.0229E-1 5.41967E-1 5.01574E-1 4.83331E-1 4.83659E-1 4.83674E-1 5.02672E-1 5.40267E-1 3.48612E-1 7.85679E-1 7.47885E-1 7.0668E-1 6.43497E-1 4.35196E-1 4.22886E-1 6.7253E-1 7.89893E-1 7.35208E-1 2.53387E-1 2.14594E-1 1.79239E-1 1.91881E-1 2.57625E-1 2.96674E-1 3.36227E-1 3.4492E-1 3.25901E-1 3.13531E-1 3.38112E-1 3.0047E-1 1.94089E-1 1.62559E-1 1.37489E-1 1.29406E-1 1.83054E-1 3.1031E-1 3.52142E-1 3.29362E-1 2.89725E-1 2.66371E-1 2.58577E-1 6.26157E-1 6.59983E-1 6.40989E-1 5.98987E-1 5.47265E-1 5.3119E-1 4.48009E-1 3.91403E-1 3.29495E-1 3.17444E-1 3.36266E-1 3.36815E-1 3.41937E-1 3.58058E-1 4.03377E-1 4.71455E-1 5.17828E-1 5.4382E-1 5.45949E-1 5.30043E-1 5.0917E-1 4.33609E-1 3.01422E-1 2.52725E-1 2.48459E-1 2.78215E-1 3.29872E-1 4.35718E-1 5.07472E-1 3.91403E-1 2.82733E-1 3.16017E-1 4.9452E-1 6.34135E-1 6.70741E-1 6.02545E-1 4.3263E-1 3.57648E-1 4.81475E-1 6.78859E-1 6.75684E-1 5.58798E-1 3.93684E-1 3.19097E-1 3.69502E-1 4.61196E-1 5.4124E-1 5.03654E-1 3.59901E-1 4.72263E-1 4.19055E-1 2.29288E-1 2.05013E-1 2.05587E-1 6.07554E-1 5.96347E-1 6.02618E-1 6.23625E-1 6.48323E-1 6.99483E-1 6.20952E-1 6.06071E-1 6.39381E-1 -9999 -9999 -9999 -9999 -9999 -9999 -9999 -9999 -9999 -9999 -9999 -9999 -9999 -9999 -9999 -9999 -9999 -9999 -9999 -9999 -9999 -9999 -9999 -9999 -9999 -9999 -9999 -9999 -9999 -9999 -9999 -9999 -9999 -9999 -9999 -9999 -9999 -9999 -9999 -9999 -9999 -9999 -9999 -9999 -9999 -9999 -9999 -9999
-9999 -9999 -9999 -9999 -9999 -9999 -9999 -9999 -9999 -9999 -9999 -9999 -9999 -9999 -9999 -9999 -9999 -9999 -9999 -9999 -9999 -9999 -9999 -9999 -9999 -9999 -9999 -9999 -9999 -9999 -9999 -9999 -9999 -9999 -9999 -9999 -9999 -9999 -9999 -9999 -9999 -9999 -9999 -9999 -9999 -9999 -9999 -9999 -9999 -9999 -9999 -9999 -9999 -9999 -9999 8.45551E-2 8.29592E-2 8.32179E-2 8.38681E-2 8.25408E-2 8.34455E-2 8.42281E-2 8.28311E-2 8.34785E-2 8.21568E-2 8.28639E-2 8.39676E-2 8.27677E-2 8.36096E-2 8.47808E-2 8.6623E-2 8.89396E-2 9.07134E-2 9.31277E-2 9.5599E-2 9.82886E-2 1.00554E-1 1.02034E-1 1.04037E-1 1.04261E-1 1.04209E-1 1.04167E-1 1.04138E-1 2.91333E-1 2.91339E-1 2.91314E-1 1.04104E-1 1.04093E-1 1.04113E-1 1.04121E-1 1.04138E-1 1.0415E-1 1.0415E-1 1.04155E-1 1.04181E-1 1.04153E-1 1.15612E-1 1.6396E-1 2.49125E-1 5.59378E-1 5.65117E-1 5.27784E-1 4.8991E-1 4.71092E-1 4.68222E-1 4.30965E-1 4.1331E-1 3.77352E-1 4.10343E-1 5.03494E-1 5.39884E-1 5.35542E-1 5.75018E-1 5.7796E-1 5.38226E-1 5.0114E-1 5.21068E-1 5.21325E-1 2.56358E-1 3.31845E-1 4.19818E-1 5.73992E-1 6.37667E-1 4.63566E-1 3.97177E-1 3.54142E-1 4.37966E-1 7.10229E-1 5.19495E-1 3.60721E-1 1.96473E-1 1.76959E-1 2.03996E-1 2.41504E-1 2.95165E-1 3.33787E-1 3.3808E-1 3.07847E-1 2.71345E-1 2.43608E-1 2.97884E-1 3.14814E-1 1.6277E-1 8.93804E-2 8.86036E-2 1.14841E-1 1.93151E-1 3.03422E-1 3.53022E-1 3.01478E-1 2.36436E-1 1.8328E-1 1.55991E-1 5.20732E-1 5.99155E-1 6.04798E-1 6.01091E-1 5.90443E-1 5.68912E-1 5.48015E-1 5.3653E-1 4.29741E-1 3.19523E-1 2.74772E-1 2.73483E-1 2.79177E-1 2.9024E-1 3.26881E-1 3.98675E-1 5.08327E-1 5.2902E-1 5.36368E-1 5.24195E-1 5.06744E-1 4.18904E-1 3.17771E-1 2.81125E-1 2.58642E-1 2.80097E-1 3.22648E-1 3.86558E-1 3.90481E-1 3.05557E-1 2.55118E-1 3.06001E-1 4.22908E-1 6.0233E-1 6.75204E-1 6.35848E-1 6.25125E-1 4.53607E-1 4.90951E-1 6.82722E-1 6.54679E-1 5.80859E-1 4.04028E-1 3.42434E-1 3.80324E-1 4.6925E-1 5.37346E-1 4.80758E-1 4.21888E-1 2.99676E-1 2.42045E-1 2.04867E-1 2.05431E-1 6.0689E-1 6.17077E-1 6.23872E-1 6.23377E-1 6.49973E-1 7.0173E-1 6.51833E-1 3.43487E-1 6.32856E-1 6.28888E-1 -9999 -9999 -9999 -9999 -9999 -9999 -9999 -9999 -9999 -9999 -9999 -9999 -9999 -9999 -9999 -9999 -9999 -9999 -9999 -9999 -9999 -9999 -9999 -9999 -9999 -9999 -9999 -9999 -9999 -9999 -9999 -9999 -9999 -9999 -9999 -9999 -9999 -9999 -9999 -9999 -9999 -9999 -9999 -9999 -9999 -9999 -9999 -9999
-9999 -9999 -9999 -9999 -9999 -9999 -9999 -9999 -9999 -9999 -9999 -9999 -9999 -9999 -9999 -9999 -9999 -9999 -9999 -9999 -9999 -9999 -9999 -9999 -9999 -9999 -9999 -9999 -9999 -9999 -9999 -9999 -9999 -9999 -9999 -9999 -9999 -9999 -9999 -9999 -9999 -9999 -9999 -9999 -9999 -9999 -9999 -9999 -9999 -9999 -9999 -9999 -9999 -9999 -9999 8.48184E-2 8.34125E-2 8.38029E-2 8.44571E-2 8.31861E-2 8.40319E-2 8.28311E-2 8.38039E-2 8.4327E-2 8.2993E-2 8.36416E-2 8.4623E-2 8.32848E-2 8.43608E-2 8.59103E-2 8.79193E-2 8.96749E-2 9.17627E-2 9.37401E-2 9.65407E-2 9.92537E-2 1.01868E-1 1.03869E-1 1.04267E-1 1.0422E-1 1.04172E-1 1.04121E-1 1.04073E-1 1.04047E-1 1.04041E-1 1.04053E-1 1.04067E-1 1.0409E-1 1.04099E-1 1.04107E-1 1.04107E-1 1.04121E-1 1.04124E-1 1.04136E-1 1.1272E-1 1.0411E-1 1.1552E-1 1.63738E-1 2.34531E-1 5.4541E-1 5.32157E-1 5.44192E-1 5.0851E-1 5.05751E-1 4.67815E-1 4.49407E-1 4.3149E-1 3.94886E-1 4.28017E-1 4.82967E-1 5.3095E-1 5.25632E-1 5.53895E-1 5.76983E-1 5.7796E-1 5.94538E-1 2.8521E-1 3.17725E-1 3.17612E-1 3.48118E-1 4.00784E-1 5.41807E-1 6.65444E-1 3.98679E-1 2.99181E-1 3.18538E-1 5.21721E-1 7.68682E-1 1.76629E-1 3.76018E-1 2.76868E-1 2.05691E-1 2.16679E-1 2.5694E-1 3.03705E-1 4.05041E-1 3.02981E-1 2.20295E-1 1.71303E-1 1.28371E-1 1.70429E-1 2.32553E-1 1.38989E-1 6.91194E-2 6.89755E-2 9.8107E-2 2.20718E-1 3.96215E-1 3.5453E-1 3.05746E-1 2.11049E-1 1.43571E-1 1.3468E-1 3.92359E-1 3.934E-1 4.37657E-1 5.0681E-1 5.36928E-1 5.47846E-1 5.47855E-1 5.33562E-1 4.23442E-1 3.34544E-1 3.13321E-1 3.01429E-1 2.64452E-1 2.52507E-1 2.69338E-1 3.19994E-1 4.38175E-1 5.26279E-1 5.30597E-1 5.32265E-1 4.94271E-1 4.25184E-1 3.65226E-1 3.6683E-1 3.10499E-1 3.12049E-1 3.02568E-1 3.20849E-1 3.30212E-1 3.24853E-1 3.34954E-1 4.24676E-1 5.73475E-1 6.25395E-1 6.69317E-1 7.02602E-1 6.60412E-1 6.06394E-1 5.45831E-1 6.57393E-1 6.72972E-1 6.34844E-1 5.46066E-1 3.87889E-1 3.61528E-1 4.13147E-1 5.10585E-1 4.48694E-1 2.76712E-1 2.06303E-1 2.04877E-1 2.0535E-1 6.0408E-1 6.11751E-1 6.23748E-1 2.06535E-1 2.46038E-1 6.83744E-1 6.67645E-1 6.14836E-1 3.26703E-1 6.49126E-1 -9999 -9999 -9999 -9999 -9999 -9999 -9999 -9999 -9999 -9999 -9999 -9999 -9999 -9999 -9999 -9999 -9999 -9999 -9999 -9999 -9999 -9999 -9999 -9999 -9999 -9999 -9999 -9999 -9999 -9999 -9999 -9999 -9999 -9999 -9999 -9999 -9999 -9999 -9999 -9999 -9999 -9999 -9999 -9999 -9999 -9999 -9999 -9999 -9999
[truncated: 571,942 more chars]
