# Supplementary material for: Alien species revises systematic status: integrative species delimitation of two similar taxa of Symbrenthia Hübner, [1819] (Lepidoptera, Nymphalidae)
Source: PeerJ. 2023 Jan 30;11:e14644. doi: 10.7717/peerj.14644 (PMC9893915; doi:10.7717/peerj.14644)
Supplement: Supplemental Information 6 [file peerj-11-14644-s006.zip › SDM/early_stage/MAXENT/past_2012_output/formosanus_median.asc]

ncols         264
nrows         468
xllcorner     119.7998599118
yllcorner     21.499860665
cellsize      0.00833333330000001
NODATA_value  -9999
-9999 -9999 -9999 -9999 -9999 -9999 -9999 -9999 -9999 -9999 -9999 -9999 -9999 -9999 -9999 -9999 -9999 -9999 -9999 8.16298E-1 -9999 -9999 -9999 -9999 -9999 -9999 -9999 -9999 -9999 -9999 -9999 -9999 -9999 -9999 -9999 -9999 -9999 -9999 -9999 -9999 -9999 -9999 -9999 -9999 -9999 -9999 -9999 -9999 -9999 -9999 -9999 -9999 -9999 -9999 -9999 -9999 -9999 -9999 -9999 -9999 -9999 -9999 -9999 -9999 -9999 -9999 -9999 -9999 -9999 -9999 -9999 -9999 -9999 -9999 -9999 -9999 -9999 -9999 -9999 -9999 -9999 -9999 -9999 -9999 -9999 -9999 -9999 -9999 -9999 -9999 -9999 -9999 -9999 -9999 -9999 -9999 -9999 -9999 -9999 -9999 -9999 -9999 -9999 -9999 -9999 -9999 -9999 -9999 -9999 -9999 -9999 -9999 -9999 -9999 -9999 -9999 -9999 -9999 -9999 -9999 -9999 -9999 -9999 -9999 -9999 -9999 -9999 -9999 -9999 -9999 -9999 -9999 -9999 -9999 -9999 -9999 -9999 -9999 -9999 -9999 -9999 -9999 -9999 -9999 -9999 -9999 -9999 -9999 -9999 -9999 -9999 -9999 -9999 -9999 -9999 -9999 -9999 -9999 -9999 -9999 -9999 -9999 -9999 -9999 -9999 -9999 -9999 -9999 -9999 -9999 -9999 -9999 -9999 -9999 -9999 -9999 -9999 -9999 -9999 -9999 -9999 -9999 -9999 -9999 -9999 -9999 -9999 -9999 -9999 -9999 -9999 -9999 -9999 -9999 -9999 -9999 -9999 -9999 -9999 -9999 -9999 -9999 -9999 -9999 -9999 -9999 -9999 -9999 -9999 -9999 -9999 -9999 -9999 -9999 -9999 -9999 -9999 -9999 -9999 -9999 -9999 -9999 -9999 -9999 -9999 -9999 -9999 -9999 -9999 -9999 -9999 -9999 -9999 -9999 -9999 -9999 -9999 -9999 -9999 -9999 -9999 -9999 -9999 -9999 -9999 -9999 -9999 -9999 -9999 -9999 -9999 -9999 -9999 -9999 -9999 -9999 -9999 -9999 -9999 -9999 -9999 -9999 -9999 -9999
-9999 -9999 -9999 -9999 -9999 -9999 -9999 -9999 -9999 -9999 -9999 -9999 -9999 -9999 -9999 -9999 -9999 -9999 -9999 -9999 -9999 -9999 -9999 -9999 -9999 -9999 -9999 -9999 -9999 -9999 -9999 -9999 -9999 -9999 -9999 -9999 -9999 -9999 -9999 -9999 -9999 -9999 -9999 -9999 -9999 -9999 -9999 -9999 -9999 -9999 -9999 -9999 -9999 -9999 -9999 -9999 -9999 -9999 -9999 -9999 -9999 -9999 -9999 -9999 -9999 -9999 -9999 -9999 -9999 -9999 -9999 -9999 -9999 -9999 -9999 -9999 -9999 -9999 -9999 -9999 -9999 -9999 -9999 -9999 -9999 -9999 -9999 -9999 -9999 -9999 -9999 -9999 -9999 -9999 -9999 -9999 -9999 -9999 -9999 -9999 -9999 -9999 -9999 -9999 -9999 -9999 -9999 -9999 -9999 -9999 -9999 -9999 -9999 -9999 -9999 -9999 -9999 -9999 -9999 -9999 -9999 -9999 -9999 -9999 -9999 -9999 -9999 -9999 -9999 -9999 -9999 -9999 -9999 -9999 -9999 -9999 -9999 -9999 -9999 -9999 -9999 -9999 -9999 -9999 -9999 -9999 -9999 -9999 -9999 -9999 -9999 -9999 -9999 -9999 -9999 -9999 -9999 -9999 -9999 -9999 -9999 -9999 -9999 -9999 -9999 -9999 -9999 -9999 -9999 -9999 -9999 -9999 -9999 -9999 -9999 -9999 -9999 -9999 -9999 -9999 -9999 -9999 -9999 -9999 -9999 -9999 -9999 -9999 -9999 -9999 -9999 -9999 -9999 -9999 -9999 -9999 -9999 -9999 -9999 -9999 -9999 -9999 -9999 -9999 -9999 -9999 -9999 -9999 -9999 -9999 -9999 -9999 -9999 -9999 -9999 -9999 -9999 -9999 -9999 -9999 -9999 -9999 -9999 -9999 -9999 -9999 -9999 -9999 -9999 -9999 -9999 -9999 -9999 -9999 -9999 -9999 -9999 -9999 -9999 -9999 -9999 -9999 -9999 -9999 -9999 -9999 -9999 -9999 -9999 -9999 -9999 -9999 -9999 -9999 -9999 -9999 -9999 -9999 -9999 -9999 -9999 -9999 -9999 -9999
-9999 6.88685E-1 -9999 -9999 -9999 -9999 -9999 -9999 -9999 -9999 -9999 -9999 -9999 -9999 -9999 -9999 -9999 -9999 -9999 -9999 -9999 -9999 -9999 -9999 -9999 -9999 -9999 -9999 -9999 -9999 -9999 -9999 -9999 -9999 -9999 -9999 -9999 -9999 -9999 -9999 -9999 -9999 -9999 -9999 -9999 -9999 -9999 -9999 -9999 -9999 -9999 -9999 -9999 -9999 -9999 -9999 -9999 -9999 -9999 -9999 -9999 -9999 -9999 -9999 -9999 -9999 -9999 -9999 -9999 -9999 -9999 -9999 -9999 -9999 -9999 -9999 -9999 -9999 -9999 -9999 -9999 -9999 -9999 -9999 -9999 -9999 -9999 -9999 -9999 -9999 -9999 -9999 -9999 -9999 -9999 -9999 -9999 -9999 -9999 -9999 -9999 -9999 -9999 -9999 -9999 -9999 -9999 -9999 -9999 -9999 -9999 -9999 -9999 -9999 -9999 -9999 -9999 -9999 -9999 -9999 -9999 -9999 -9999 -9999 -9999 -9999 -9999 -9999 -9999 -9999 -9999 -9999 -9999 -9999 -9999 -9999 -9999 -9999 -9999 -9999 -9999 -9999 -9999 -9999 -9999 -9999 -9999 -9999 -9999 -9999 -9999 -9999 -9999 -9999 -9999 -9999 -9999 -9999 -9999 -9999 -9999 -9999 -9999 -9999 -9999 -9999 -9999 -9999 -9999 -9999 -9999 -9999 -9999 -9999 -9999 -9999 -9999 -9999 -9999 -9999 -9999 -9999 -9999 -9999 -9999 -9999 -9999 -9999 -9999 -9999 -9999 -9999 -9999 -9999 -9999 -9999 -9999 -9999 -9999 -9999 -9999 -9999 -9999 -9999 -9999 -9999 -9999 -9999 -9999 -9999 -9999 -9999 -9999 -9999 -9999 -9999 -9999 -9999 -9999 -9999 -9999 -9999 -9999 -9999 -9999 -9999 -9999 -9999 -9999 -9999 -9999 -9999 -9999 -9999 -9999 -9999 -9999 -9999 -9999 -9999 -9999 -9999 -9999 -9999 -9999 -9999 -9999 -9999 -9999 -9999 -9999 -9999 -9999 -9999 -9999 -9999 -9999 -9999 -9999 -9999 -9999 -9999 -9999 -9999
-9999 -9999 -9999 -9999 -9999 -9999 -9999 -9999 -9999 -9999 -9999 -9999 -9999 -9999 -9999 -9999 -9999 -9999 -9999 -9999 -9999 -9999 -9999 -9999 -9999 -9999 -9999 -9999 -9999 -9999 -9999 -9999 -9999 -9999 -9999 -9999 -9999 -9999 -9999 -9999 -9999 -9999 -9999 -9999 -9999 -9999 -9999 -9999 -9999 -9999 -9999 -9999 -9999 -9999 -9999 -9999 -9999 -9999 -9999 -9999 -9999 -9999 -9999 -9999 -9999 -9999 -9999 -9999 -9999 -9999 -9999 -9999 -9999 -9999 -9999 -9999 -9999 -9999 -9999 -9999 -9999 -9999 -9999 -9999 -9999 -9999 -9999 -9999 -9999 -9999 -9999 -9999 -9999 -9999 -9999 -9999 -9999 -9999 -9999 -9999 -9999 -9999 -9999 -9999 -9999 -9999 -9999 -9999 -9999 -9999 -9999 -9999 -9999 -9999 -9999 -9999 -9999 -9999 -9999 -9999 -9999 -9999 -9999 -9999 -9999 -9999 -9999 -9999 -9999 -9999 -9999 -9999 -9999 -9999 -9999 -9999 -9999 -9999 -9999 -9999 -9999 -9999 -9999 -9999 -9999 -9999 -9999 -9999 -9999 -9999 -9999 -9999 -9999 -9999 -9999 -9999 -9999 -9999 -9999 -9999 -9999 -9999 -9999 -9999 -9999 -9999 -9999 -9999 -9999 -9999 -9999 -9999 -9999 -9999 -9999 -9999 -9999 -9999 -9999 -9999 -9999 -9999 -9999 -9999 -9999 -9999 -9999 -9999 -9999 -9999 -9999 -9999 -9999 -9999 -9999 -9999 -9999 -9999 -9999 -9999 -9999 -9999 -9999 -9999 -9999 -9999 -9999 -9999 -9999 -9999 -9999 -9999 -9999 -9999 -9999 -9999 -9999 -9999 -9999 -9999 -9999 -9999 -9999 -9999 -9999 -9999 -9999 -9999 -9999 -9999 -9999 -9999 -9999 -9999 -9999 -9999 -9999 -9999 -9999 -9999 -9999 -9999 -9999 -9999 -9999 -9999 -9999 -9999 -9999 -9999 -9999 -9999 -9999 -9999 -9999 -9999 -9999 -9999 -9999 -9999 -9999 -9999 -9999 -9999
-9999 -9999 -9999 -9999 -9999 -9999 -9999 -9999 -9999 -9999 -9999 -9999 -9999 -9999 -9999 -9999 -9999 -9999 -9999 -9999 -9999 -9999 -9999 -9999 -9999 -9999 -9999 -9999 -9999 -9999 -9999 -9999 -9999 -9999 -9999 -9999 -9999 -9999 -9999 -9999 -9999 -9999 -9999 -9999 -9999 -9999 -9999 -9999 -9999 -9999 -9999 -9999 -9999 -9999 -9999 -9999 -9999 -9999 -9999 -9999 -9999 -9999 -9999 -9999 -9999 -9999 -9999 -9999 -9999 -9999 -9999 -9999 -9999 -9999 -9999 -9999 -9999 -9999 -9999 -9999 -9999 -9999 -9999 -9999 -9999 -9999 -9999 -9999 -9999 -9999 -9999 -9999 -9999 -9999 -9999 -9999 -9999 -9999 -9999 -9999 -9999 -9999 -9999 -9999 -9999 -9999 -9999 -9999 -9999 -9999 -9999 -9999 -9999 -9999 -9999 -9999 -9999 -9999 -9999 -9999 -9999 -9999 -9999 -9999 -9999 -9999 -9999 -9999 -9999 -9999 -9999 -9999 -9999 -9999 -9999 -9999 -9999 -9999 -9999 -9999 -9999 -9999 -9999 -9999 -9999 -9999 -9999 -9999 -9999 -9999 -9999 -9999 -9999 -9999 -9999 -9999 -9999 -9999 -9999 -9999 -9999 -9999 -9999 -9999 -9999 -9999 -9999 -9999 -9999 -9999 -9999 -9999 -9999 -9999 -9999 -9999 -9999 -9999 -9999 -9999 -9999 -9999 -9999 -9999 -9999 -9999 -9999 -9999 -9999 -9999 -9999 -9999 -9999 -9999 -9999 -9999 -9999 -9999 -9999 -9999 -9999 -9999 -9999 -9999 -9999 -9999 -9999 -9999 -9999 -9999 -9999 -9999 -9999 -9999 -9999 -9999 -9999 -9999 -9999 -9999 -9999 -9999 -9999 -9999 -9999 -9999 -9999 -9999 -9999 -9999 -9999 -9999 -9999 -9999 -9999 -9999 -9999 -9999 -9999 -9999 -9999 -9999 -9999 -9999 -9999 -9999 -9999 -9999 -9999 -9999 -9999 -9999 -9999 -9999 -9999 -9999 -9999 -9999 -9999 -9999 -9999 -9999 -9999 -9999
-9999 -9999 -9999 -9999 -9999 -9999 -9999 -9999 -9999 -9999 -9999 -9999 -9999 -9999 -9999 -9999 -9999 -9999 -9999 -9999 -9999 -9999 -9999 -9999 -9999 -9999 -9999 -9999 -9999 -9999 -9999 -9999 -9999 -9999 -9999 -9999 -9999 -9999 -9999 -9999 -9999 -9999 -9999 -9999 -9999 -9999 -9999 -9999 -9999 -9999 -9999 -9999 -9999 -9999 -9999 -9999 -9999 -9999 -9999 -9999 -9999 -9999 -9999 -9999 -9999 -9999 -9999 -9999 -9999 -9999 -9999 -9999 -9999 -9999 -9999 -9999 -9999 -9999 -9999 -9999 -9999 -9999 -9999 -9999 -9999 -9999 -9999 -9999 -9999 -9999 -9999 -9999 -9999 -9999 -9999 -9999 -9999 -9999 -9999 -9999 -9999 -9999 -9999 -9999 -9999 -9999 -9999 -9999 -9999 -9999 -9999 -9999 -9999 -9999 -9999 -9999 -9999 -9999 -9999 -9999 -9999 -9999 -9999 -9999 -9999 -9999 -9999 -9999 -9999 -9999 -9999 -9999 -9999 -9999 -9999 -9999 -9999 -9999 -9999 -9999 -9999 -9999 -9999 -9999 -9999 -9999 -9999 -9999 -9999 -9999 -9999 -9999 -9999 -9999 -9999 -9999 -9999 -9999 -9999 -9999 -9999 -9999 -9999 -9999 -9999 -9999 -9999 -9999 -9999 -9999 -9999 -9999 -9999 -9999 -9999 -9999 -9999 -9999 -9999 -9999 -9999 -9999 -9999 -9999 -9999 -9999 -9999 -9999 -9999 -9999 -9999 -9999 -9999 -9999 -9999 -9999 -9999 -9999 -9999 -9999 -9999 -9999 -9999 -9999 -9999 -9999 -9999 -9999 -9999 -9999 -9999 -9999 -9999 -9999 -9999 -9999 -9999 -9999 -9999 -9999 -9999 -9999 -9999 -9999 -9999 -9999 -9999 -9999 -9999 -9999 -9999 -9999 -9999 -9999 -9999 -9999 -9999 -9999 -9999 -9999 -9999 -9999 -9999 -9999 -9999 -9999 -9999 -9999 -9999 -9999 -9999 -9999 -9999 -9999 -9999 -9999 -9999 -9999 -9999 -9999 -9999 -9999 -9999 -9999
-9999 -9999 -9999 -9999 -9999 -9999 -9999 -9999 -9999 -9999 -9999 -9999 -9999 -9999 -9999 -9999 -9999 -9999 -9999 -9999 -9999 -9999 -9999 -9999 -9999 -9999 -9999 -9999 -9999 -9999 -9999 -9999 -9999 -9999 -9999 -9999 -9999 -9999 -9999 -9999 -9999 -9999 -9999 -9999 -9999 -9999 -9999 -9999 -9999 -9999 -9999 -9999 -9999 -9999 -9999 -9999 -9999 -9999 -9999 -9999 -9999 -9999 -9999 -9999 -9999 -9999 -9999 -9999 -9999 -9999 -9999 -9999 -9999 -9999 -9999 -9999 -9999 -9999 -9999 -9999 -9999 -9999 -9999 -9999 -9999 -9999 -9999 -9999 -9999 -9999 -9999 -9999 -9999 -9999 -9999 -9999 -9999 -9999 -9999 -9999 -9999 -9999 -9999 -9999 -9999 -9999 -9999 -9999 -9999 -9999 -9999 -9999 -9999 -9999 -9999 -9999 -9999 -9999 -9999 -9999 -9999 -9999 -9999 -9999 -9999 -9999 -9999 -9999 -9999 -9999 -9999 -9999 -9999 -9999 -9999 -9999 -9999 -9999 -9999 -9999 -9999 -9999 -9999 -9999 -9999 -9999 -9999 -9999 -9999 -9999 -9999 -9999 -9999 -9999 -9999 -9999 -9999 -9999 -9999 -9999 -9999 -9999 -9999 -9999 -9999 -9999 -9999 -9999 -9999 -9999 -9999 -9999 -9999 -9999 -9999 -9999 -9999 -9999 -9999 -9999 -9999 -9999 -9999 -9999 -9999 -9999 -9999 -9999 -9999 -9999 -9999 -9999 -9999 -9999 -9999 -9999 -9999 -9999 -9999 -9999 -9999 -9999 -9999 -9999 -9999 -9999 -9999 -9999 -9999 -9999 -9999 -9999 -9999 -9999 -9999 -9999 -9999 -9999 -9999 -9999 -9999 -9999 -9999 -9999 -9999 -9999 -9999 -9999 -9999 -9999 -9999 -9999 -9999 -9999 -9999 -9999 -9999 -9999 -9999 -9999 -9999 -9999 -9999 -9999 -9999 -9999 -9999 -9999 -9999 -9999 -9999 -9999 -9999 -9999 -9999 -9999 -9999 -9999 -9999 -9999 -9999 -9999 -9999 -9999
-9999 -9999 -9999 -9999 -9999 -9999 -9999 -9999 -9999 -9999 -9999 -9999 -9999 -9999 -9999 -9999 -9999 -9999 -9999 -9999 -9999 -9999 -9999 -9999 -9999 -9999 -9999 -9999 -9999 -9999 -9999 -9999 -9999 -9999 -9999 -9999 -9999 -9999 -9999 -9999 -9999 -9999 -9999 -9999 -9999 -9999 -9999 -9999 -9999 -9999 -9999 -9999 -9999 -9999 -9999 -9999 -9999 -9999 -9999 -9999 -9999 -9999 -9999 -9999 -9999 -9999 -9999 -9999 -9999 -9999 -9999 -9999 -9999 -9999 -9999 -9999 -9999 -9999 -9999 -9999 -9999 -9999 -9999 -9999 -9999 -9999 -9999 -9999 -9999 -9999 -9999 -9999 -9999 -9999 -9999 -9999 -9999 -9999 -9999 -9999 -9999 -9999 -9999 -9999 -9999 -9999 -9999 -9999 -9999 -9999 -9999 -9999 -9999 -9999 -9999 -9999 -9999 -9999 -9999 -9999 -9999 -9999 -9999 -9999 -9999 -9999 -9999 -9999 -9999 -9999 -9999 -9999 -9999 -9999 -9999 -9999 -9999 -9999 -9999 -9999 -9999 -9999 -9999 -9999 -9999 -9999 -9999 -9999 -9999 -9999 -9999 -9999 -9999 -9999 -9999 -9999 -9999 -9999 -9999 -9999 -9999 -9999 -9999 -9999 -9999 -9999 -9999 -9999 -9999 -9999 -9999 -9999 -9999 -9999 -9999 -9999 -9999 -9999 -9999 -9999 -9999 -9999 -9999 -9999 -9999 -9999 -9999 -9999 -9999 -9999 -9999 -9999 -9999 -9999 -9999 -9999 -9999 -9999 -9999 -9999 -9999 -9999 -9999 -9999 -9999 -9999 -9999 -9999 -9999 -9999 -9999 -9999 -9999 -9999 -9999 -9999 -9999 -9999 -9999 -9999 -9999 -9999 -9999 -9999 -9999 -9999 -9999 -9999 -9999 -9999 -9999 -9999 -9999 -9999 -9999 -9999 -9999 -9999 -9999 -9999 -9999 -9999 -9999 -9999 -9999 -9999 -9999 -9999 -9999 -9999 -9999 -9999 -9999 -9999 -9999 -9999 -9999 -9999 -9999 -9999 -9999 -9999 -9999 -9999
-9999 -9999 -9999 -9999 -9999 -9999 -9999 -9999 -9999 -9999 -9999 -9999 -9999 -9999 -9999 -9999 -9999 -9999 -9999 -9999 -9999 -9999 -9999 -9999 -9999 -9999 -9999 -9999 -9999 -9999 -9999 -9999 -9999 -9999 -9999 -9999 -9999 -9999 -9999 -9999 -9999 -9999 -9999 -9999 -9999 -9999 -9999 -9999 -9999 -9999 -9999 -9999 -9999 -9999 -9999 -9999 -9999 -9999 -9999 -9999 -9999 -9999 -9999 -9999 -9999 -9999 -9999 -9999 -9999 -9999 -9999 -9999 -9999 -9999 -9999 -9999 -9999 -9999 -9999 -9999 -9999 -9999 -9999 -9999 -9999 -9999 -9999 -9999 -9999 -9999 -9999 -9999 -9999 -9999 -9999 -9999 -9999 -9999 -9999 -9999 -9999 -9999 -9999 -9999 -9999 -9999 -9999 -9999 -9999 -9999 -9999 -9999 -9999 -9999 -9999 -9999 -9999 -9999 -9999 -9999 -9999 -9999 -9999 -9999 -9999 -9999 -9999 -9999 -9999 -9999 -9999 -9999 -9999 -9999 -9999 -9999 -9999 -9999 -9999 -9999 -9999 -9999 -9999 -9999 -9999 -9999 -9999 -9999 -9999 -9999 -9999 -9999 -9999 -9999 -9999 -9999 -9999 -9999 -9999 -9999 -9999 -9999 -9999 -9999 -9999 -9999 -9999 -9999 -9999 -9999 -9999 -9999 -9999 -9999 -9999 -9999 -9999 -9999 -9999 -9999 -9999 -9999 -9999 -9999 -9999 -9999 -9999 -9999 -9999 -9999 -9999 -9999 -9999 -9999 -9999 -9999 -9999 -9999 -9999 -9999 -9999 -9999 -9999 -9999 -9999 -9999 -9999 -9999 -9999 -9999 -9999 -9999 -9999 -9999 -9999 -9999 -9999 -9999 -9999 -9999 -9999 -9999 -9999 -9999 -9999 -9999 -9999 -9999 -9999 -9999 -9999 -9999 -9999 -9999 -9999 -9999 -9999 -9999 -9999 -9999 -9999 -9999 -9999 -9999 -9999 -9999 -9999 -9999 -9999 -9999 -9999 -9999 -9999 -9999 -9999 -9999 -9999 -9999 -9999 -9999 -9999 -9999 -9999 -9999
-9999 -9999 -9999 -9999 -9999 -9999 -9999 -9999 -9999 -9999 -9999 -9999 -9999 -9999 -9999 -9999 -9999 -9999 -9999 -9999 -9999 -9999 -9999 -9999 -9999 -9999 -9999 -9999 -9999 -9999 -9999 -9999 -9999 -9999 -9999 -9999 -9999 -9999 -9999 -9999 -9999 -9999 -9999 -9999 -9999 -9999 -9999 -9999 -9999 -9999 -9999 -9999 -9999 -9999 -9999 -9999 -9999 -9999 -9999 -9999 -9999 -9999 -9999 -9999 -9999 -9999 -9999 -9999 -9999 -9999 -9999 -9999 -9999 -9999 -9999 -9999 -9999 -9999 -9999 -9999 -9999 -9999 -9999 -9999 -9999 -9999 -9999 -9999 -9999 -9999 -9999 -9999 -9999 -9999 -9999 -9999 -9999 -9999 -9999 -9999 -9999 -9999 -9999 -9999 -9999 -9999 -9999 -9999 -9999 -9999 -9999 -9999 -9999 -9999 -9999 -9999 -9999 -9999 -9999 -9999 -9999 -9999 -9999 -9999 -9999 -9999 -9999 -9999 -9999 -9999 -9999 -9999 -9999 -9999 -9999 -9999 -9999 -9999 -9999 -9999 -9999 -9999 -9999 -9999 -9999 -9999 -9999 -9999 -9999 -9999 -9999 -9999 -9999 -9999 -9999 -9999 -9999 -9999 -9999 -9999 -9999 -9999 -9999 -9999 -9999 -9999 -9999 -9999 -9999 -9999 -9999 -9999 -9999 -9999 -9999 -9999 -9999 -9999 -9999 -9999 -9999 -9999 -9999 -9999 -9999 -9999 -9999 -9999 -9999 -9999 -9999 -9999 -9999 -9999 -9999 -9999 -9999 -9999 -9999 -9999 -9999 -9999 -9999 -9999 -9999 -9999 -9999 -9999 -9999 -9999 -9999 -9999 -9999 -9999 -9999 -9999 -9999 -9999 -9999 -9999 -9999 -9999 -9999 -9999 -9999 -9999 -9999 -9999 -9999 -9999 -9999 -9999 -9999 -9999 -9999 -9999 -9999 -9999 -9999 -9999 -9999 -9999 -9999 -9999 -9999 -9999 -9999 -9999 -9999 -9999 -9999 -9999 -9999 -9999 -9999 -9999 -9999 -9999 -9999 -9999 -9999 -9999 -9999 -9999
-9999 -9999 -9999 -9999 -9999 -9999 -9999 -9999 -9999 -9999 -9999 -9999 -9999 -9999 -9999 -9999 -9999 -9999 -9999 -9999 -9999 -9999 -9999 -9999 -9999 -9999 -9999 -9999 -9999 -9999 -9999 -9999 -9999 -9999 -9999 -9999 -9999 -9999 -9999 -9999 -9999 -9999 -9999 -9999 -9999 -9999 -9999 -9999 -9999 -9999 -9999 -9999 -9999 -9999 -9999 -9999 -9999 -9999 -9999 -9999 -9999 -9999 -9999 -9999 -9999 -9999 -9999 -9999 -9999 -9999 -9999 -9999 -9999 -9999 -9999 -9999 -9999 -9999 -9999 -9999 -9999 -9999 -9999 -9999 -9999 -9999 -9999 -9999 -9999 -9999 -9999 -9999 -9999 -9999 -9999 -9999 -9999 -9999 -9999 -9999 -9999 -9999 -9999 -9999 -9999 -9999 -9999 -9999 -9999 -9999 -9999 -9999 -9999 -9999 -9999 -9999 -9999 -9999 -9999 -9999 -9999 -9999 -9999 -9999 -9999 -9999 -9999 -9999 -9999 -9999 -9999 -9999 -9999 -9999 -9999 -9999 -9999 -9999 -9999 -9999 -9999 -9999 -9999 -9999 -9999 -9999 -9999 -9999 -9999 -9999 -9999 -9999 -9999 -9999 -9999 -9999 -9999 -9999 -9999 -9999 -9999 -9999 -9999 -9999 -9999 -9999 -9999 -9999 -9999 -9999 -9999 -9999 -9999 -9999 -9999 -9999 -9999 -9999 -9999 -9999 -9999 -9999 -9999 -9999 -9999 -9999 -9999 -9999 -9999 -9999 -9999 -9999 -9999 -9999 -9999 -9999 -9999 -9999 -9999 -9999 -9999 -9999 -9999 -9999 -9999 -9999 -9999 -9999 -9999 -9999 -9999 -9999 -9999 -9999 -9999 -9999 -9999 -9999 -9999 -9999 -9999 -9999 -9999 -9999 -9999 -9999 -9999 -9999 -9999 -9999 -9999 -9999 -9999 -9999 -9999 -9999 -9999 -9999 -9999 -9999 -9999 -9999 -9999 -9999 -9999 -9999 -9999 -9999 -9999 -9999 -9999 -9999 -9999 -9999 -9999 -9999 -9999 -9999 -9999 -9999 -9999 -9999 -9999 -9999
-9999 -9999 -9999 -9999 -9999 -9999 -9999 -9999 -9999 -9999 -9999 -9999 -9999 -9999 -9999 -9999 -9999 -9999 -9999 -9999 -9999 -9999 -9999 -9999 -9999 -9999 -9999 -9999 -9999 -9999 -9999 -9999 -9999 -9999 -9999 -9999 -9999 -9999 -9999 -9999 -9999 -9999 -9999 -9999 -9999 -9999 -9999 -9999 -9999 -9999 -9999 -9999 -9999 -9999 -9999 -9999 -9999 -9999 -9999 -9999 -9999 -9999 -9999 -9999 -9999 -9999 -9999 -9999 -9999 -9999 -9999 -9999 -9999 -9999 -9999 -9999 -9999 -9999 -9999 -9999 -9999 -9999 -9999 -9999 -9999 -9999 -9999 -9999 -9999 -9999 -9999 -9999 -9999 -9999 -9999 -9999 -9999 -9999 -9999 -9999 -9999 -9999 -9999 -9999 -9999 -9999 -9999 -9999 -9999 -9999 -9999 -9999 -9999 -9999 -9999 -9999 -9999 -9999 -9999 -9999 -9999 -9999 -9999 -9999 -9999 -9999 -9999 -9999 -9999 -9999 -9999 -9999 -9999 -9999 -9999 -9999 -9999 -9999 -9999 -9999 -9999 -9999 -9999 -9999 -9999 -9999 -9999 -9999 -9999 -9999 -9999 -9999 -9999 -9999 -9999 -9999 -9999 -9999 -9999 -9999 -9999 -9999 -9999 -9999 -9999 -9999 -9999 -9999 -9999 -9999 -9999 -9999 -9999 -9999 -9999 -9999 -9999 -9999 -9999 -9999 -9999 -9999 -9999 -9999 -9999 -9999 -9999 -9999 -9999 -9999 -9999 -9999 -9999 -9999 -9999 -9999 -9999 -9999 -9999 -9999 -9999 -9999 -9999 -9999 -9999 -9999 -9999 8.21125E-1 8.15166E-1 -9999 -9999 8.07363E-1 7.94597E-1 -9999 -9999 -9999 -9999 -9999 -9999 -9999 -9999 -9999 -9999 -9999 -9999 -9999 -9999 -9999 -9999 -9999 -9999 -9999 -9999 -9999 -9999 -9999 -9999 -9999 -9999 -9999 -9999 -9999 -9999 -9999 -9999 -9999 -9999 -9999 -9999 -9999 -9999 -9999 -9999 -9999 -9999 -9999 -9999 -9999 -9999 -9999 -9999 -9999 -9999 -9999
-9999 -9999 -9999 -9999 -9999 -9999 -9999 -9999 -9999 -9999 -9999 -9999 -9999 -9999 -9999 -9999 -9999 -9999 -9999 -9999 -9999 -9999 -9999 -9999 -9999 -9999 -9999 -9999 -9999 -9999 -9999 -9999 -9999 -9999 -9999 -9999 -9999 -9999 -9999 -9999 -9999 -9999 -9999 -9999 -9999 -9999 -9999 -9999 -9999 -9999 -9999 -9999 -9999 -9999 -9999 -9999 -9999 -9999 -9999 -9999 -9999 -9999 -9999 -9999 -9999 -9999 -9999 -9999 -9999 -9999 -9999 -9999 -9999 -9999 -9999 -9999 -9999 -9999 -9999 -9999 -9999 -9999 -9999 -9999 -9999 -9999 -9999 -9999 -9999 -9999 -9999 -9999 -9999 -9999 -9999 -9999 -9999 -9999 -9999 -9999 -9999 -9999 -9999 -9999 -9999 -9999 -9999 -9999 -9999 -9999 -9999 -9999 -9999 -9999 -9999 -9999 -9999 -9999 -9999 -9999 -9999 -9999 -9999 -9999 -9999 -9999 -9999 -9999 -9999 -9999 -9999 -9999 -9999 -9999 -9999 -9999 -9999 -9999 -9999 -9999 -9999 -9999 -9999 -9999 -9999 -9999 -9999 -9999 -9999 -9999 -9999 -9999 -9999 -9999 -9999 -9999 -9999 -9999 -9999 -9999 -9999 -9999 -9999 -9999 -9999 -9999 -9999 -9999 -9999 -9999 -9999 -9999 -9999 -9999 -9999 -9999 -9999 -9999 -9999 -9999 -9999 -9999 -9999 -9999 -9999 -9999 -9999 -9999 -9999 -9999 -9999 -9999 -9999 -9999 -9999 -9999 -9999 -9999 -9999 -9999 -9999 -9999 -9999 -9999 8.27714E-1 -9999 -9999 8.03942E-1 7.9131E-1 7.90406E-1 7.8554E-1 7.69162E-1 7.58313E-1 7.4696E-1 7.37135E-1 7.49885E-1 -9999 -9999 -9999 -9999 -9999 -9999 -9999 -9999 -9999 -9999 -9999 -9999 -9999 -9999 -9999 -9999 -9999 -9999 -9999 -9999 -9999 -9999 -9999 -9999 -9999 -9999 -9999 -9999 -9999 -9999 -9999 -9999 -9999 -9999 -9999 -9999 -9999 -9999 -9999 -9999 -9999 -9999 -9999 -9999 -9999 -9999 -9999 -9999
-9999 -9999 -9999 -9999 -9999 -9999 -9999 -9999 -9999 -9999 -9999 -9999 -9999 -9999 -9999 -9999 -9999 -9999 -9999 -9999 -9999 -9999 -9999 -9999 -9999 -9999 -9999 -9999 -9999 -9999 -9999 -9999 -9999 -9999 -9999 -9999 -9999 -9999 -9999 -9999 -9999 -9999 -9999 -9999 -9999 -9999 -9999 -9999 -9999 -9999 -9999 -9999 -9999 -9999 -9999 -9999 -9999 -9999 -9999 -9999 -9999 -9999 -9999 -9999 -9999 -9999 -9999 -9999 -9999 -9999 -9999 -9999 -9999 -9999 -9999 -9999 -9999 -9999 -9999 -9999 -9999 -9999 -9999 -9999 -9999 -9999 -9999 -9999 -9999 -9999 -9999 -9999 -9999 -9999 -9999 -9999 -9999 -9999 -9999 -9999 -9999 -9999 -9999 -9999 -9999 -9999 -9999 -9999 -9999 -9999 -9999 -9999 -9999 -9999 -9999 -9999 -9999 -9999 -9999 -9999 -9999 -9999 -9999 -9999 -9999 -9999 -9999 -9999 -9999 -9999 -9999 -9999 -9999 -9999 -9999 -9999 -9999 -9999 -9999 -9999 -9999 -9999 -9999 -9999 -9999 -9999 -9999 -9999 -9999 -9999 -9999 -9999 -9999 -9999 -9999 -9999 -9999 -9999 -9999 -9999 -9999 -9999 -9999 -9999 -9999 -9999 -9999 -9999 -9999 -9999 -9999 -9999 -9999 -9999 -9999 -9999 -9999 -9999 -9999 -9999 -9999 -9999 -9999 -9999 -9999 -9999 -9999 -9999 -9999 -9999 -9999 -9999 -9999 -9999 -9999 -9999 -9999 -9999 -9999 -9999 -9999 -9999 -9999 8.02849E-1 7.93027E-1 7.71343E-1 7.51007E-1 7.37933E-1 7.22907E-1 7.16639E-1 7.47278E-1 7.21181E-1 7.00767E-1 6.82119E-1 6.82406E-1 6.85996E-1 7.09368E-1 -9999 -9999 -9999 -9999 -9999 -9999 -9999 -9999 -9999 -9999 -9999 -9999 -9999 -9999 -9999 -9999 -9999 -9999 -9999 -9999 -9999 -9999 -9999 -9999 -9999 -9999 -9999 -9999 -9999 -9999 -9999 -9999 -9999 -9999 -9999 -9999 -9999 -9999 -9999 -9999 -9999 -9999 -9999 -9999 -9999 -9999 -9999
-9999 -9999 -9999 -9999 -9999 -9999 -9999 -9999 -9999 -9999 -9999 -9999 -9999 -9999 -9999 -9999 -9999 -9999 -9999 -9999 -9999 -9999 -9999 -9999 -9999 -9999 -9999 -9999 -9999 -9999 -9999 -9999 -9999 -9999 -9999 -9999 -9999 -9999 -9999 -9999 -9999 -9999 -9999 -9999 -9999 -9999 -9999 -9999 -9999 -9999 -9999 -9999 -9999 -9999 -9999 -9999 -9999 -9999 -9999 -9999 -9999 -9999 -9999 -9999 -9999 -9999 -9999 -9999 -9999 -9999 -9999 -9999 -9999 -9999 -9999 -9999 -9999 -9999 -9999 -9999 -9999 -9999 -9999 -9999 -9999 -9999 -9999 -9999 -9999 -9999 -9999 -9999 -9999 -9999 -9999 -9999 -9999 -9999 -9999 -9999 -9999 -9999 -9999 -9999 -9999 -9999 -9999 -9999 -9999 -9999 -9999 -9999 -9999 -9999 -9999 -9999 -9999 -9999 -9999 -9999 -9999 -9999 -9999 -9999 -9999 -9999 -9999 -9999 -9999 -9999 -9999 -9999 -9999 -9999 -9999 -9999 -9999 -9999 -9999 -9999 -9999 -9999 -9999 -9999 -9999 -9999 -9999 -9999 -9999 -9999 -9999 -9999 -9999 -9999 -9999 -9999 -9999 -9999 -9999 -9999 -9999 -9999 -9999 -9999 -9999 -9999 -9999 -9999 -9999 -9999 -9999 -9999 -9999 -9999 -9999 -9999 -9999 -9999 -9999 -9999 -9999 -9999 -9999 -9999 -9999 -9999 -9999 -9999 -9999 -9999 -9999 -9999 -9999 -9999 -9999 -9999 -9999 -9999 -9999 -9999 -9999 8.03674E-1 8.02256E-1 7.97409E-1 7.79156E-1 7.59609E-1 7.15327E-1 6.73617E-1 6.54817E-1 6.62365E-1 6.46253E-1 6.16756E-1 5.98666E-1 5.81881E-1 5.75186E-1 6.08237E-1 6.19251E-1 6.54971E-1 6.81411E-1 -9999 -9999 -9999 -9999 -9999 -9999 -9999 -9999 -9999 -9999 -9999 -9999 -9999 -9999 -9999 -9999 -9999 -9999 -9999 -9999 -9999 -9999 -9999 -9999 -9999 -9999 -9999 -9999 -9999 -9999 -9999 -9999 -9999 -9999 -9999 -9999 -9999 -9999 -9999 -9999 -9999 -9999 -9999 -9999 -9999
-9999 -9999 -9999 -9999 -9999 -9999 -9999 -9999 -9999 -9999 -9999 -9999 -9999 -9999 -9999 -9999 -9999 -9999 -9999 -9999 -9999 -9999 -9999 -9999 -9999 -9999 -9999 -9999 -9999 -9999 -9999 -9999 -9999 -9999 -9999 -9999 -9999 -9999 -9999 -9999 -9999 -9999 -9999 -9999 -9999 -9999 -9999 -9999 -9999 -9999 -9999 -9999 -9999 -9999 -9999 -9999 -9999 -9999 -9999 -9999 -9999 -9999 -9999 -9999 -9999 -9999 -9999 -9999 -9999 -9999 -9999 -9999 -9999 -9999 -9999 -9999 -9999 -9999 -9999 -9999 -9999 -9999 -9999 -9999 -9999 -9999 -9999 -9999 -9999 -9999 -9999 -9999 -9999 -9999 -9999 -9999 -9999 -9999 -9999 -9999 -9999 -9999 -9999 -9999 -9999 -9999 -9999 -9999 -9999 -9999 -9999 -9999 -9999 -9999 -9999 -9999 -9999 -9999 -9999 -9999 -9999 -9999 -9999 -9999 -9999 -9999 -9999 -9999 -9999 -9999 -9999 -9999 -9999 -9999 -9999 -9999 -9999 -9999 -9999 -9999 -9999 -9999 -9999 -9999 -9999 -9999 -9999 -9999 -9999 -9999 -9999 -9999 -9999 -9999 -9999 -9999 -9999 -9999 -9999 -9999 -9999 -9999 -9999 -9999 -9999 -9999 -9999 -9999 -9999 -9999 -9999 -9999 -9999 -9999 -9999 -9999 -9999 -9999 -9999 -9999 -9999 -9999 -9999 -9999 -9999 -9999 -9999 -9999 -9999 -9999 -9999 -9999 -9999 -9999 -9999 -9999 -9999 -9999 -9999 -9999 8.09417E-1 8.03321E-1 7.90662E-1 7.90548E-1 7.76869E-1 7.44992E-1 6.88423E-1 6.25759E-1 5.95056E-1 5.98078E-1 6.05673E-1 5.76058E-1 5.52689E-1 5.42468E-1 5.36071E-1 5.09384E-1 4.87413E-1 4.77728E-1 5.3012E-1 6.57603E-1 -9999 -9999 -9999 -9999 -9999 -9999 -9999 -9999 -9999 -9999 -9999 -9999 -9999 -9999 -9999 -9999 -9999 -9999 -9999 -9999 -9999 -9999 -9999 -9999 -9999 -9999 -9999 -9999 -9999 -9999 -9999 -9999 -9999 -9999 -9999 -9999 -9999 -9999 -9999 -9999 -9999 -9999 -9999 -9999
-9999 -9999 -9999 -9999 -9999 -9999 -9999 -9999 -9999 -9999 -9999 -9999 -9999 -9999 -9999 -9999 -9999 -9999 -9999 -9999 -9999 -9999 -9999 -9999 -9999 -9999 -9999 -9999 -9999 -9999 -9999 -9999 -9999 -9999 -9999 -9999 -9999 -9999 -9999 -9999 -9999 -9999 -9999 -9999 -9999 -9999 -9999 -9999 -9999 -9999 -9999 -9999 -9999 -9999 -9999 -9999 -9999 -9999 -9999 -9999 -9999 -9999 -9999 -9999 -9999 -9999 -9999 -9999 -9999 -9999 -9999 -9999 -9999 -9999 -9999 -9999 -9999 -9999 -9999 -9999 -9999 -9999 -9999 -9999 -9999 -9999 -9999 -9999 -9999 -9999 -9999 -9999 -9999 -9999 -9999 -9999 -9999 -9999 -9999 -9999 -9999 -9999 -9999 -9999 -9999 -9999 -9999 -9999 -9999 -9999 -9999 -9999 -9999 -9999 -9999 -9999 -9999 -9999 -9999 -9999 -9999 -9999 -9999 -9999 -9999 -9999 -9999 -9999 -9999 -9999 -9999 -9999 -9999 -9999 -9999 -9999 -9999 -9999 -9999 -9999 -9999 -9999 -9999 -9999 -9999 -9999 -9999 -9999 -9999 -9999 -9999 -9999 -9999 -9999 -9999 -9999 -9999 -9999 -9999 -9999 -9999 -9999 -9999 -9999 -9999 -9999 -9999 -9999 -9999 -9999 -9999 -9999 -9999 -9999 -9999 -9999 -9999 -9999 -9999 -9999 -9999 -9999 -9999 -9999 -9999 -9999 -9999 -9999 -9999 -9999 -9999 -9999 -9999 -9999 -9999 -9999 -9999 -9999 -9999 -9999 8.10183E-1 8.06976E-1 7.8211E-1 7.72466E-1 7.62954E-1 7.42599E-1 6.81314E-1 6.01406E-1 5.32496E-1 5.28475E-1 5.61982E-1 5.39249E-1 5.03193E-1 4.94673E-1 4.93139E-1 4.55328E-1 4.09333E-1 3.90207E-1 4.08033E-1 5.43505E-1 -9999 -9999 -9999 -9999 -9999 -9999 -9999 -9999 -9999 -9999 -9999 -9999 -9999 -9999 -9999 -9999 -9999 -9999 -9999 -9999 -9999 -9999 -9999 -9999 -9999 -9999 -9999 -9999 -9999 -9999 -9999 -9999 -9999 -9999 -9999 -9999 -9999 -9999 -9999 -9999 -9999 -9999 -9999 -9999
-9999 -9999 -9999 -9999 -9999 -9999 -9999 -9999 -9999 -9999 -9999 -9999 -9999 -9999 -9999 -9999 -9999 -9999 -9999 -9999 -9999 -9999 -9999 -9999 -9999 -9999 -9999 -9999 -9999 -9999 -9999 -9999 -9999 -9999 -9999 -9999 -9999 -9999 -9999 -9999 -9999 -9999 -9999 -9999 -9999 -9999 -9999 -9999 -9999 -9999 -9999 -9999 -9999 -9999 -9999 -9999 -9999 -9999 -9999 -9999 -9999 -9999 -9999 -9999 -9999 -9999 -9999 -9999 -9999 -9999 -9999 -9999 -9999 -9999 -9999 -9999 -9999 -9999 -9999 -9999 -9999 -9999 -9999 -9999 -9999 -9999 -9999 -9999 -9999 -9999 -9999 -9999 -9999 -9999 -9999 -9999 -9999 -9999 -9999 -9999 -9999 -9999 -9999 -9999 -9999 -9999 -9999 -9999 -9999 -9999 -9999 -9999 -9999 -9999 -9999 -9999 -9999 -9999 -9999 -9999 -9999 -9999 -9999 -9999 -9999 -9999 -9999 -9999 -9999 -9999 -9999 -9999 -9999 -9999 -9999 -9999 -9999 -9999 -9999 -9999 -9999 -9999 -9999 -9999 -9999 -9999 -9999 -9999 -9999 -9999 -9999 -9999 -9999 -9999 -9999 -9999 -9999 -9999 -9999 -9999 -9999 -9999 -9999 -9999 -9999 -9999 -9999 -9999 -9999 -9999 -9999 -9999 -9999 -9999 -9999 -9999 -9999 -9999 -9999 -9999 -9999 -9999 -9999 -9999 -9999 -9999 -9999 -9999 -9999 -9999 -9999 -9999 -9999 -9999 -9999 -9999 -9999 8.10948E-1 8.10693E-1 8.08391E-1 7.98277E-1 7.88144E-1 7.57395E-1 7.44066E-1 7.44407E-1 7.23984E-1 6.7174E-1 5.82264E-1 4.78994E-1 4.72237E-1 5.18692E-1 4.89919E-1 4.4354E-1 4.40885E-1 4.59335E-1 4.00888E-1 3.44224E-1 3.29567E-1 3.58046E-1 4.77402E-1 -9999 -9999 -9999 -9999 -9999 -9999 -9999 -9999 -9999 -9999 -9999 -9999 -9999 -9999 -9999 -9999 -9999 -9999 -9999 -9999 -9999 -9999 -9999 -9999 -9999 -9999 -9999 -9999 -9999 -9999 -9999 -9999 -9999 -9999 -9999 -9999 -9999 -9999 -9999 -9999 -9999 -9999 -9999 -9999
-9999 -9999 -9999 -9999 -9999 -9999 -9999 -9999 -9999 -9999 -9999 -9999 -9999 -9999 -9999 -9999 -9999 -9999 -9999 -9999 -9999 -9999 -9999 -9999 -9999 -9999 -9999 -9999 -9999 -9999 -9999 -9999 -9999 -9999 -9999 -9999 -9999 -9999 -9999 -9999 -9999 -9999 -9999 -9999 -9999 -9999 -9999 -9999 -9999 -9999 -9999 -9999 -9999 -9999 -9999 -9999 -9999 -9999 -9999 -9999 -9999 -9999 -9999 -9999 -9999 -9999 -9999 -9999 -9999 -9999 -9999 -9999 -9999 -9999 -9999 -9999 -9999 -9999 -9999 -9999 -9999 -9999 -9999 -9999 -9999 -9999 -9999 -9999 -9999 -9999 -9999 -9999 -9999 -9999 -9999 -9999 -9999 -9999 -9999 -9999 -9999 -9999 -9999 -9999 -9999 -9999 -9999 -9999 -9999 -9999 -9999 -9999 -9999 -9999 -9999 -9999 -9999 -9999 -9999 -9999 -9999 -9999 -9999 -9999 -9999 -9999 -9999 -9999 -9999 -9999 -9999 -9999 -9999 -9999 -9999 -9999 -9999 -9999 -9999 -9999 -9999 -9999 -9999 -9999 -9999 -9999 -9999 -9999 -9999 -9999 -9999 -9999 -9999 -9999 -9999 -9999 -9999 -9999 -9999 -9999 -9999 -9999 -9999 -9999 -9999 -9999 -9999 -9999 -9999 -9999 -9999 -9999 -9999 -9999 -9999 -9999 -9999 -9999 -9999 -9999 -9999 -9999 -9999 -9999 -9999 -9999 -9999 -9999 -9999 -9999 -9999 -9999 -9999 -9999 -9999 -9999 7.83818E-1 7.81278E-1 7.84399E-1 7.77081E-1 7.50838E-1 7.11022E-1 6.84828E-1 6.81583E-1 6.8604E-1 6.71072E-1 6.0481E-1 5.09254E-1 3.78283E-1 3.5271E-1 3.99724E-1 4.45292E-1 3.85362E-1 4.04378E-1 4.28984E-1 3.72056E-1 3.57432E-1 3.76637E-1 4.08092E-1 5.11319E-1 -9999 -9999 -9999 -9999 -9999 -9999 -9999 -9999 -9999 -9999 -9999 -9999 -9999 -9999 -9999 -9999 -9999 -9999 -9999 -9999 -9999 -9999 -9999 -9999 -9999 -9999 -9999 -9999 -9999 -9999 -9999 -9999 -9999 -9999 -9999 -9999 -9999 -9999 -9999 -9999 -9999 -9999 -9999 -9999
-9999 -9999 -9999 -9999 -9999 -9999 -9999 -9999 -9999 -9999 -9999 -9999 -9999 -9999 -9999 -9999 -9999 -9999 -9999 -9999 -9999 -9999 -9999 -9999 -9999 -9999 -9999 -9999 -9999 -9999 -9999 -9999 -9999 -9999 -9999 -9999 -9999 -9999 -9999 -9999 -9999 -9999 -9999 -9999 -9999 -9999 -9999 -9999 -9999 -9999 -9999 -9999 -9999 -9999 -9999 -9999 -9999 -9999 -9999 -9999 -9999 -9999 -9999 -9999 -9999 -9999 -9999 -9999 -9999 -9999 -9999 -9999 -9999 -9999 -9999 -9999 -9999 -9999 -9999 -9999 -9999 -9999 -9999 -9999 -9999 -9999 -9999 -9999 -9999 -9999 -9999 -9999 -9999 -9999 -9999 -9999 -9999 -9999 -9999 -9999 -9999 -9999 -9999 -9999 -9999 -9999 -9999 -9999 -9999 -9999 -9999 -9999 -9999 -9999 -9999 -9999 -9999 -9999 -9999 -9999 -9999 -9999 -9999 -9999 -9999 -9999 -9999 -9999 -9999 -9999 -9999 -9999 -9999 -9999 -9999 -9999 -9999 -9999 -9999 -9999 -9999 -9999 -9999 -9999 -9999 -9999 -9999 -9999 -9999 -9999 -9999 -9999 -9999 -9999 -9999 -9999 -9999 -9999 -9999 -9999 -9999 -9999 -9999 -9999 -9999 -9999 -9999 -9999 -9999 -9999 -9999 -9999 -9999 -9999 -9999 -9999 -9999 -9999 -9999 -9999 -9999 -9999 -9999 -9999 -9999 -9999 -9999 -9999 -9999 -9999 -9999 -9999 -9999 -9999 -9999 -9999 7.94842E-1 7.89108E-1 7.85798E-1 7.7708E-1 7.4531E-1 7.04947E-1 6.77144E-1 6.74954E-1 6.81439E-1 6.8983E-1 6.29256E-1 5.10767E-1 3.91243E-1 3.24107E-1 3.23801E-1 2.78999E-1 2.57764E-1 2.93764E-1 3.24389E-1 3.90167E-1 4.09101E-1 4.74148E-1 5.42027E-1 6.13012E-1 6.54938E-1 6.97602E-1 -9999 -9999 -9999 -9999 -9999 -9999 -9999 -9999 -9999 -9999 -9999 -9999 -9999 -9999 -9999 -9999 -9999 -9999 -9999 -9999 -9999 -9999 -9999 -9999 -9999 -9999 -9999 -9999 -9999 -9999 -9999 -9999 -9999 -9999 -9999 -9999 -9999 -9999 -9999 -9999 -9999 -9999
-9999 -9999 -9999 -9999 -9999 -9999 -9999 -9999 -9999 -9999 -9999 -9999 -9999 -9999 -9999 -9999 -9999 -9999 -9999 -9999 -9999 -9999 -9999 -9999 -9999 -9999 -9999 -9999 -9999 -9999 -9999 -9999 -9999 -9999 -9999 -9999 -9999 -9999 -9999 -9999 -9999 -9999 -9999 -9999 -9999 -9999 -9999 -9999 -9999 -9999 -9999 -9999 -9999 -9999 -9999 -9999 -9999 -9999 -9999 -9999 -9999 -9999 -9999 -9999 -9999 -9999 -9999 -9999 -9999 -9999 -9999 -9999 -9999 -9999 -9999 -9999 -9999 -9999 -9999 -9999 -9999 -9999 -9999 -9999 -9999 -9999 -9999 -9999 -9999 -9999 -9999 -9999 -9999 -9999 -9999 -9999 -9999 -9999 -9999 -9999 -9999 -9999 -9999 -9999 -9999 -9999 -9999 -9999 -9999 -9999 -9999 -9999 -9999 -9999 -9999 -9999 -9999 -9999 -9999 -9999 -9999 -9999 -9999 -9999 -9999 -9999 -9999 -9999 -9999 -9999 -9999 -9999 -9999 -9999 -9999 -9999 -9999 -9999 -9999 -9999 -9999 -9999 -9999 -9999 -9999 -9999 -9999 -9999 -9999 -9999 -9999 -9999 -9999 -9999 -9999 -9999 -9999 -9999 -9999 -9999 -9999 -9999 -9999 -9999 -9999 -9999 -9999 -9999 -9999 -9999 -9999 -9999 -9999 -9999 -9999 -9999 -9999 -9999 -9999 -9999 -9999 -9999 -9999 -9999 -9999 -9999 -9999 -9999 -9999 -9999 -9999 -9999 -9999 -9999 -9999 -9999 8.05123E-1 8.06244E-1 7.92701E-1 7.79952E-1 7.4831E-1 7.19143E-1 7.02993E-1 6.88573E-1 6.9221E-1 6.9596E-1 6.73575E-1 5.8757E-1 4.57078E-1 3.37579E-1 2.3834E-1 1.80597E-1 1.64742E-1 1.96274E-1 2.69032E-1 3.7767E-1 4.70408E-1 5.53457E-1 5.83014E-1 6.67603E-1 6.88657E-1 6.99862E-1 -9999 -9999 -9999 -9999 -9999 -9999 -9999 -9999 -9999 -9999 -9999 -9999 -9999 -9999 -9999 -9999 -9999 -9999 -9999 -9999 -9999 -9999 -9999 -9999 -9999 -9999 -9999 -9999 -9999 -9999 -9999 -9999 -9999 -9999 -9999 -9999 -9999 -9999 -9999 -9999 -9999 -9999
-9999 -9999 -9999 -9999 -9999 -9999 -9999 -9999 -9999 -9999 -9999 -9999 -9999 -9999 -9999 -9999 -9999 -9999 -9999 -9999 -9999 -9999 -9999 -9999 -9999 -9999 -9999 -9999 -9999 -9999 -9999 -9999 -9999 -9999 -9999 -9999 -9999 -9999 -9999 -9999 -9999 -9999 -9999 -9999 -9999 -9999 -9999 -9999 -9999 -9999 -9999 -9999 -9999 -9999 -9999 -9999 -9999 -9999 -9999 -9999 -9999 -9999 -9999 -9999 -9999 -9999 -9999 -9999 -9999 -9999 -9999 -9999 -9999 -9999 -9999 -9999 -9999 -9999 -9999 -9999 -9999 -9999 -9999 -9999 -9999 -9999 -9999 -9999 -9999 -9999 -9999 -9999 -9999 -9999 -9999 -9999 -9999 -9999 -9999 -9999 -9999 -9999 -9999 -9999 -9999 -9999 -9999 -9999 -9999 -9999 -9999 -9999 -9999 -9999 -9999 -9999 -9999 -9999 -9999 -9999 -9999 -9999 -9999 -9999 -9999 -9999 -9999 -9999 -9999 -9999 -9999 -9999 -9999 -9999 -9999 -9999 -9999 -9999 -9999 -9999 -9999 -9999 -9999 -9999 -9999 -9999 -9999 -9999 -9999 -9999 -9999 -9999 -9999 -9999 -9999 -9999 -9999 -9999 -9999 -9999 -9999 -9999 -9999 -9999 -9999 -9999 -9999 -9999 -9999 -9999 -9999 -9999 -9999 -9999 -9999 -9999 -9999 -9999 -9999 -9999 -9999 -9999 -9999 -9999 -9999 -9999 -9999 -9999 -9999 -9999 -9999 -9999 -9999 -9999 -9999 8.05208E-1 8.0437E-1 8.18502E-1 8.02934E-1 7.852E-1 7.63319E-1 7.36047E-1 7.26692E-1 7.2501E-1 7.01333E-1 6.65138E-1 6.44504E-1 6.35778E-1 5.28193E-1 3.49934E-1 1.9114E-1 1.19669E-1 1.10763E-1 1.5452E-1 2.49924E-1 4.01363E-1 5.17778E-1 5.63982E-1 5.71194E-1 5.96467E-1 6.14462E-1 6.30897E-1 6.83515E-1 -9999 -9999 -9999 -9999 7.02529E-1 -9999 -9999 -9999 -9999 -9999 -9999 -9999 -9999 -9999 -9999 -9999 -9999 -9999 -9999 -9999 -9999 -9999 -9999 -9999 -9999 -9999 -9999 -9999 -9999 -9999 -9999 -9999 -9999 -9999 -9999 -9999 -9999 -9999 -9999 -9999 -9999
-9999 -9999 -9999 -9999 -9999 -9999 -9999 -9999 -9999 -9999 -9999 -9999 -9999 -9999 -9999 -9999 -9999 -9999 -9999 -9999 -9999 -9999 -9999 -9999 -9999 -9999 -9999 -9999 -9999 -9999 -9999 -9999 -9999 -9999 -9999 -9999 -9999 -9999 -9999 -9999 -9999 -9999 -9999 -9999 -9999 -9999 -9999 -9999 -9999 -9999 -9999 -9999 -9999 -9999 -9999 -9999 -9999 -9999 -9999 -9999 -9999 -9999 -9999 -9999 -9999 -9999 -9999 -9999 -9999 -9999 -9999 -9999 -9999 -9999 -9999 -9999 -9999 -9999 -9999 -9999 -9999 -9999 -9999 -9999 -9999 -9999 -9999 -9999 -9999 -9999 -9999 -9999 -9999 -9999 -9999 -9999 -9999 -9999 -9999 -9999 -9999 -9999 -9999 -9999 -9999 -9999 -9999 -9999 -9999 -9999 -9999 -9999 -9999 -9999 -9999 -9999 -9999 -9999 -9999 -9999 -9999 -9999 -9999 -9999 -9999 -9999 -9999 -9999 -9999 -9999 -9999 -9999 -9999 -9999 -9999 -9999 -9999 -9999 -9999 -9999 -9999 -9999 -9999 -9999 -9999 -9999 -9999 -9999 -9999 -9999 -9999 -9999 -9999 -9999 -9999 -9999 -9999 -9999 -9999 -9999 -9999 -9999 -9999 -9999 -9999 -9999 -9999 -9999 -9999 -9999 -9999 -9999 -9999 -9999 -9999 -9999 -9999 -9999 -9999 -9999 -9999 -9999 -9999 -9999 -9999 -9999 -9999 -9999 -9999 -9999 -9999 -9999 -9999 -9999 8.05695E-1 7.71849E-1 7.83147E-1 7.8553E-1 7.81905E-1 7.66265E-1 7.3933E-1 7.18817E-1 7.06557E-1 7.03245E-1 6.73354E-1 6.51496E-1 5.91449E-1 5.59776E-1 4.72996E-1 3.12952E-1 1.55399E-1 9.93016E-2 1.15338E-1 1.81891E-1 3.05825E-1 4.16735E-1 4.60285E-1 4.69209E-1 4.79048E-1 5.23928E-1 5.57354E-1 5.74705E-1 6.02926E-1 6.17604E-1 -9999 6.77274E-1 6.72156E-1 6.80403E-1 -9999 -9999 -9999 -9999 -9999 -9999 -9999 -9999 -9999 -9999 -9999 -9999 -9999 -9999 -9999 -9999 -9999 -9999 -9999 -9999 -9999 -9999 -9999 -9999 -9999 -9999 -9999 -9999 -9999 -9999 -9999 -9999 -9999 -9999 -9999 -9999
-9999 -9999 -9999 -9999 -9999 -9999 -9999 -9999 -9999 -9999 -9999 -9999 -9999 -9999 -9999 -9999 -9999 -9999 -9999 -9999 -9999 -9999 -9999 -9999 -9999 -9999 -9999 -9999 -9999 -9999 -9999 -9999 -9999 -9999 -9999 -9999 -9999 -9999 -9999 -9999 -9999 -9999 -9999 -9999 -9999 -9999 -9999 -9999 -9999 -9999 -9999 -9999 -9999 -9999 -9999 -9999 -9999 -9999 -9999 -9999 -9999 -9999 -9999 -9999 -9999 -9999 -9999 -9999 -9999 -9999 -9999 -9999 -9999 -9999 -9999 -9999 -9999 -9999 -9999 -9999 -9999 -9999 -9999 -9999 -9999 -9999 -9999 -9999 -9999 -9999 -9999 -9999 -9999 -9999 -9999 -9999 -9999 -9999 -9999 -9999 -9999 -9999 -9999 -9999 -9999 -9999 -9999 -9999 -9999 -9999 -9999 -9999 -9999 -9999 -9999 -9999 -9999 -9999 -9999 -9999 -9999 -9999 -9999 -9999 -9999 -9999 -9999 -9999 -9999 -9999 -9999 -9999 -9999 -9999 -9999 -9999 -9999 -9999 -9999 -9999 -9999 -9999 -9999 -9999 -9999 -9999 -9999 -9999 -9999 -9999 -9999 -9999 -9999 -9999 -9999 -9999 -9999 -9999 -9999 -9999 -9999 -9999 -9999 -9999 -9999 -9999 -9999 -9999 -9999 -9999 -9999 -9999 -9999 -9999 -9999 -9999 -9999 -9999 -9999 -9999 -9999 -9999 -9999 -9999 -9999 -9999 -9999 -9999 -9999 -9999 -9999 -9999 -9999 7.72099E-1 7.71324E-1 7.83215E-1 7.85697E-1 7.82949E-1 7.80091E-1 7.76965E-1 7.6417E-1 7.54898E-1 7.42673E-1 7.15379E-1 6.37968E-1 5.44486E-1 4.56479E-1 3.563E-1 2.5457E-1 1.78744E-1 1.24279E-1 1.2877E-1 1.79486E-1 2.4265E-1 3.35407E-1 3.7767E-1 3.41137E-1 3.36708E-1 3.52917E-1 4.06462E-1 4.69072E-1 5.18087E-1 5.28518E-1 5.26363E-1 5.24307E-1 5.49544E-1 5.99321E-1 -9999 -9999 -9999 -9999 -9999 -9999 -9999 -9999 -9999 -9999 -9999 -9999 -9999 -9999 -9999 -9999 -9999 -9999 -9999 -9999 -9999 -9999 -9999 -9999 -9999 -9999 -9999 -9999 -9999 -9999 -9999 -9999 -9999 -9999 -9999 -9999 -9999
-9999 -9999 -9999 -9999 -9999 -9999 -9999 -9999 -9999 -9999 -9999 -9999 -9999 -9999 -9999 -9999 -9999 -9999 -9999 -9999 -9999 -9999 -9999 -9999 -9999 -9999 -9999 -9999 -9999 -9999 -9999 -9999 -9999 -9999 -9999 -9999 -9999 -9999 -9999 -9999 -9999 -9999 -9999 -9999 -9999 -9999 -9999 -9999 -9999 -9999 -9999 -9999 -9999 -9999 -9999 -9999 -9999 -9999 -9999 -9999 -9999 -9999 -9999 -9999 -9999 -9999 -9999 -9999 -9999 -9999 -9999 -9999 -9999 -9999 -9999 -9999 -9999 -9999 -9999 -9999 -9999 -9999 -9999 -9999 -9999 -9999 -9999 -9999 -9999 -9999 -9999 -9999 -9999 -9999 -9999 -9999 -9999 -9999 -9999 -9999 -9999 -9999 -9999 -9999 -9999 -9999 -9999 -9999 -9999 -9999 -9999 -9999 -9999 -9999 -9999 -9999 -9999 -9999 -9999 -9999 -9999 -9999 -9999 -9999 -9999 -9999 -9999 -9999 -9999 -9999 -9999 -9999 -9999 -9999 -9999 -9999 -9999 -9999 -9999 -9999 -9999 -9999 -9999 -9999 -9999 -9999 -9999 -9999 -9999 -9999 -9999 -9999 -9999 -9999 -9999 -9999 -9999 -9999 -9999 -9999 -9999 -9999 -9999 -9999 -9999 -9999 -9999 -9999 -9999 -9999 -9999 -9999 -9999 -9999 -9999 -9999 -9999 -9999 -9999 -9999 -9999 -9999 -9999 -9999 -9999 -9999 -9999 -9999 -9999 -9999 -9999 -9999 7.72084E-1 7.70843E-1 7.70473E-1 7.80949E-1 7.86064E-1 2.65186E-1 2.8016E-1 7.77352E-1 7.74585E-1 7.7188E-1 7.65777E-1 6.99449E-1 5.58794E-1 3.92411E-1 2.79096E-1 1.9618E-1 1.39097E-1 1.08432E-1 1.30049E-1 1.86954E-1 2.51814E-1 2.97924E-1 3.25982E-1 2.80804E-1 2.58352E-1 2.27677E-1 2.64615E-1 3.14654E-1 3.79248E-1 4.36953E-1 4.21394E-1 4.06599E-1 4.08475E-1 4.54942E-1 5.4893E-1 -9999 -9999 -9999 -9999 -9999 -9999 -9999 -9999 -9999 -9999 6.99661E-1 6.90961E-1 -9999 -9999 -9999 -9999 -9999 -9999 -9999 -9999 -9999 -9999 -9999 -9999 -9999 -9999 -9999 -9999 -9999 -9999 -9999 -9999 -9999 -9999 -9999 -9999 -9999
-9999 -9999 -9999 -9999 -9999 -9999 -9999 -9999 -9999 -9999 -9999 -9999 -9999 -9999 -9999 -9999 -9999 -9999 -9999 -9999 -9999 -9999 -9999 -9999 -9999 -9999 -9999 -9999 -9999 -9999 -9999 -9999 -9999 -9999 -9999 -9999 -9999 -9999 -9999 -9999 -9999 -9999 -9999 -9999 -9999 -9999 -9999 -9999 -9999 -9999 -9999 -9999 -9999 -9999 -9999 -9999 -9999 -9999 -9999 -9999 -9999 -9999 -9999 -9999 -9999 -9999 -9999 -9999 -9999 -9999 -9999 -9999 -9999 -9999 -9999 -9999 -9999 -9999 -9999 -9999 -9999 -9999 -9999 -9999 -9999 -9999 -9999 -9999 -9999 -9999 -9999 -9999 -9999 -9999 -9999 -9999 -9999 -9999 -9999 -9999 -9999 -9999 -9999 -9999 -9999 -9999 -9999 -9999 -9999 -9999 -9999 -9999 -9999 -9999 -9999 -9999 -9999 -9999 -9999 -9999 -9999 -9999 -9999 -9999 -9999 -9999 -9999 -9999 -9999 -9999 -9999 -9999 -9999 -9999 -9999 -9999 -9999 -9999 -9999 -9999 -9999 -9999 -9999 -9999 -9999 -9999 -9999 -9999 -9999 -9999 -9999 -9999 -9999 -9999 -9999 -9999 -9999 -9999 -9999 -9999 -9999 -9999 -9999 -9999 -9999 -9999 -9999 -9999 -9999 -9999 -9999 -9999 -9999 -9999 -9999 -9999 -9999 -9999 -9999 -9999 -9999 -9999 -9999 -9999 -9999 -9999 -9999 -9999 -9999 -9999 -9999 -9999 7.70732E-1 7.69953E-1 7.69489E-1 2.3896E-1 2.52489E-1 2.50842E-1 2.98821E-1 3.40924E-1 3.63025E-1 7.68838E-1 7.32865E-1 6.17978E-1 4.41587E-1 2.5899E-1 1.59872E-1 1.25297E-1 9.62656E-2 9.30638E-2 1.31787E-1 1.83973E-1 2.44785E-1 2.84758E-1 2.71916E-1 1.91078E-1 1.46619E-1 1.49936E-1 1.68636E-1 2.18493E-1 3.09852E-1 3.48697E-1 3.15428E-1 2.7516E-1 2.87687E-1 3.85072E-1 4.84686E-1 -9999 -9999 -9999 -9999 -9999 -9999 -9999 -9999 -9999 -9999 -9999 -9999 -9999 -9999 -9999 -9999 -9999 -9999 -9999 -9999 -9999 -9999 -9999 -9999 -9999 -9999 -9999 -9999 -9999 -9999 -9999 -9999 -9999 -9999 -9999 -9999 -9999
-9999 -9999 -9999 -9999 -9999 -9999 -9999 -9999 -9999 -9999 -9999 -9999 -9999 -9999 -9999 -9999 -9999 -9999 -9999 -9999 -9999 -9999 -9999 -9999 -9999 -9999 -9999 -9999 -9999 -9999 -9999 -9999 -9999 -9999 -9999 -9999 -9999 -9999 -9999 -9999 -9999 -9999 -9999 -9999 -9999 -9999 -9999 -9999 -9999 -9999 -9999 -9999 -9999 -9999 -9999 -9999 -9999 -9999 -9999 -9999 -9999 -9999 -9999 -9999 -9999 -9999 -9999 -9999 -9999 -9999 -9999 -9999 -9999 -9999 -9999 -9999 -9999 -9999 -9999 -9999 -9999 -9999 -9999 -9999 -9999 -9999 -9999 -9999 -9999 -9999 -9999 -9999 -9999 -9999 -9999 -9999 -9999 -9999 -9999 -9999 -9999 -9999 -9999 -9999 -9999 -9999 -9999 -9999 -9999 -9999 -9999 -9999 -9999 -9999 -9999 -9999 -9999 -9999 -9999 -9999 -9999 -9999 -9999 -9999 -9999 -9999 -9999 -9999 -9999 -9999 -9999 -9999 -9999 -9999 -9999 -9999 -9999 -9999 -9999 -9999 -9999 -9999 -9999 -9999 -9999 -9999 -9999 -9999 -9999 -9999 -9999 -9999 -9999 -9999 -9999 -9999 -9999 -9999 -9999 -9999 -9999 -9999 -9999 -9999 -9999 -9999 -9999 -9999 -9999 -9999 -9999 -9999 -9999 -9999 -9999 -9999 -9999 -9999 -9999 -9999 -9999 -9999 -9999 -9999 -9999 -9999 -9999 -9999 -9999 -9999 -9999 -9999 -9999 7.69988E-1 2.30885E-1 2.45087E-1 2.74206E-1 2.71477E-1 2.84075E-1 2.98836E-1 4.08923E-1 4.52935E-1 4.96342E-1 4.54757E-1 2.9267E-1 1.77747E-1 1.20633E-1 1.94252E-1 1.34071E-1 1.03553E-1 1.00608E-1 1.31369E-1 1.72575E-1 2.21841E-1 1.81192E-1 1.17381E-1 8.9775E-2 1.0392E-1 1.35925E-1 1.68534E-1 2.22773E-1 2.51003E-1 2.94721E-1 2.47376E-1 2.31981E-1 3.2444E-1 4.46394E-1 4.9096E-1 5.51763E-1 -9999 -9999 -9999 -9999 -9999 -9999 -9999 -9999 -9999 -9999 -9999 -9999 -9999 -9999 -9999 -9999 -9999 -9999 -9999 -9999 -9999 -9999 -9999 -9999 -9999 -9999 -9999 -9999 -9999 -9999 -9999 -9999 -9999 -9999 -9999
-9999 -9999 -9999 -9999 -9999 -9999 -9999 -9999 -9999 -9999 -9999 -9999 -9999 -9999 -9999 -9999 -9999 -9999 -9999 -9999 -9999 -9999 -9999 -9999 -9999 -9999 -9999 -9999 -9999 -9999 -9999 -9999 -9999 -9999 -9999 -9999 -9999 -9999 -9999 -9999 -9999 -9999 -9999 -9999 -9999 -9999 -9999 -9999 -9999 -9999 -9999 -9999 -9999 -9999 -9999 -9999 -9999 -9999 -9999 -9999 -9999 -9999 -9999 -9999 -9999 -9999 -9999 -9999 -9999 -9999 -9999 -9999 -9999 -9999 -9999 -9999 -9999 -9999 -9999 -9999 -9999 -9999 -9999 -9999 -9999 -9999 -9999 -9999 -9999 -9999 -9999 -9999 -9999 -9999 -9999 -9999 -9999 -9999 -9999 -9999 -9999 -9999 -9999 -9999 -9999 -9999 -9999 -9999 -9999 -9999 -9999 -9999 -9999 -9999 -9999 -9999 -9999 -9999 -9999 -9999 -9999 -9999 -9999 -9999 -9999 -9999 -9999 -9999 -9999 -9999 -9999 -9999 -9999 -9999 -9999 -9999 -9999 -9999 -9999 -9999 -9999 -9999 -9999 -9999 -9999 -9999 -9999 -9999 -9999 -9999 -9999 -9999 -9999 -9999 -9999 -9999 -9999 -9999 -9999 -9999 -9999 -9999 -9999 -9999 -9999 -9999 -9999 -9999 -9999 -9999 -9999 -9999 -9999 -9999 -9999 -9999 -9999 -9999 -9999 -9999 -9999 -9999 -9999 -9999 -9999 -9999 -9999 -9999 -9999 -9999 -9999 -9999 7.42492E-1 7.39077E-1 -9999 2.11192E-1 2.25091E-1 2.24057E-1 2.35746E-1 2.76603E-1 6.65502E-1 6.90039E-1 6.4967E-1 5.26097E-1 3.60391E-1 2.60547E-1 2.19887E-1 2.92842E-1 3.08119E-1 1.35041E-1 8.51744E-2 9.54609E-2 1.15641E-1 1.44154E-1 1.26532E-1 9.35748E-2 8.65239E-2 9.998E-2 1.33255E-1 1.63321E-1 1.95766E-1 2.39908E-1 3.08154E-1 2.9751E-1 2.80234E-1 3.692E-1 3.82747E-1 4.00266E-1 4.53027E-1 4.88004E-1 5.4928E-1 -9999 -9999 -9999 -9999 7.04568E-1 -9999 -9999 -9999 -9999 -9999 -9999 -9999 -9999 -9999 -9999 -9999 -9999 -9999 -9999 -9999 -9999 -9999 -9999 -9999 -9999 -9999 -9999 -9999 -9999 -9999 -9999 -9999 -9999
-9999 -9999 -9999 -9999 -9999 -9999 -9999 -9999 -9999 -9999 -9999 -9999 -9999 -9999 -9999 -9999 -9999 -9999 -9999 -9999 -9999 -9999 -9999 -9999 -9999 -9999 -9999 -9999 -9999 -9999 -9999 -9999 -9999 -9999 -9999 -9999 -9999 -9999 -9999 -9999 -9999 -9999 -9999 -9999 -9999 -9999 -9999 -9999 -9999 -9999 -9999 -9999 -9999 -9999 -9999 -9999 -9999 -9999 -9999 -9999 -9999 -9999 -9999 -9999 -9999 -9999 -9999 -9999 -9999 -9999 -9999 -9999 -9999 -9999 -9999 -9999 -9999 -9999 -9999 -9999 -9999 -9999 -9999 -9999 -9999 -9999 -9999 -9999 -9999 -9999 -9999 -9999 -9999 -9999 -9999 -9999 -9999 -9999 -9999 -9999 -9999 -9999 -9999 -9999 -9999 -9999 -9999 -9999 -9999 -9999 -9999 -9999 -9999 -9999 -9999 -9999 -9999 -9999 -9999 -9999 -9999 -9999 -9999 -9999 -9999 -9999 -9999 -9999 -9999 -9999 -9999 -9999 -9999 -9999 -9999 -9999 -9999 -9999 -9999 -9999 -9999 -9999 -9999 -9999 -9999 -9999 -9999 -9999 -9999 -9999 -9999 -9999 -9999 -9999 -9999 -9999 -9999 -9999 -9999 -9999 -9999 -9999 -9999 -9999 -9999 -9999 -9999 -9999 -9999 -9999 -9999 -9999 -9999 -9999 -9999 -9999 -9999 -9999 -9999 -9999 -9999 -9999 -9999 -9999 -9999 -9999 -9999 -9999 -9999 -9999 -9999 7.44103E-1 7.42407E-1 7.42916E-1 7.44273E-1 7.43426E-1 2.08642E-1 2.12176E-1 2.24488E-1 2.6123E-1 6.17843E-1 6.73003E-1 6.82927E-1 6.15639E-1 5.70323E-1 4.9111E-1 4.36754E-1 4.90885E-1 4.66485E-1 3.14917E-1 1.46108E-1 1.18937E-1 1.1193E-1 1.15864E-1 1.00271E-1 9.28035E-2 9.57165E-2 1.18473E-1 1.57081E-1 2.02459E-1 2.22381E-1 2.6299E-1 3.37473E-1 3.46481E-1 3.07563E-1 2.89297E-1 2.97103E-1 3.56837E-1 3.78801E-1 4.16457E-1 4.66711E-1 5.27533E-1 5.63447E-1 6.21409E-1 6.50839E-1 6.44738E-1 6.31483E-1 -9999 -9999 -9999 -9999 -9999 -9999 -9999 -9999 -9999 -9999 -9999 -9999 -9999 -9999 -9999 -9999 -9999 -9999 -9999 -9999 -9999 -9999 -9999 -9999 -9999 -9999 -9999
-9999 -9999 -9999 -9999 -9999 -9999 -9999 -9999 -9999 -9999 -9999 -9999 -9999 -9999 -9999 -9999 -9999 -9999 -9999 -9999 -9999 -9999 -9999 -9999 -9999 -9999 -9999 -9999 -9999 -9999 -9999 -9999 -9999 -9999 -9999 -9999 -9999 -9999 -9999 -9999 -9999 -9999 -9999 -9999 -9999 -9999 -9999 -9999 -9999 -9999 -9999 -9999 -9999 -9999 -9999 -9999 -9999 -9999 -9999 -9999 -9999 -9999 -9999 -9999 -9999 -9999 -9999 -9999 -9999 -9999 -9999 -9999 -9999 -9999 -9999 -9999 -9999 -9999 -9999 -9999 -9999 -9999 -9999 -9999 -9999 -9999 -9999 -9999 -9999 -9999 -9999 -9999 -9999 -9999 -9999 -9999 -9999 -9999 -9999 -9999 -9999 -9999 -9999 -9999 -9999 -9999 -9999 -9999 -9999 -9999 -9999 -9999 -9999 -9999 -9999 -9999 -9999 -9999 -9999 -9999 -9999 -9999 -9999 -9999 -9999 -9999 -9999 -9999 -9999 -9999 -9999 -9999 -9999 -9999 -9999 -9999 -9999 -9999 -9999 -9999 -9999 -9999 -9999 -9999 -9999 -9999 -9999 -9999 -9999 -9999 -9999 -9999 -9999 -9999 -9999 -9999 -9999 -9999 -9999 -9999 -9999 -9999 -9999 -9999 -9999 -9999 -9999 -9999 -9999 -9999 -9999 -9999 -9999 -9999 -9999 -9999 -9999 -9999 -9999 -9999 -9999 -9999 -9999 -9999 -9999 -9999 -9999 -9999 -9999 7.42104E-1 7.44527E-1 7.43341E-1 7.412E-1 7.33952E-1 6.91509E-1 6.8247E-1 7.42314E-1 2.06079E-1 2.10535E-1 2.45992E-1 6.81878E-1 6.91102E-1 6.80743E-1 6.6873E-1 6.82262E-1 6.26072E-1 5.17686E-1 4.63956E-1 4.53247E-1 4.97015E-1 4.19912E-1 3.38744E-1 2.69256E-1 2.06144E-1 1.0603E-1 9.6199E-2 1.18012E-1 1.58034E-1 1.96728E-1 2.2405E-1 2.29887E-1 2.37121E-1 2.36796E-1 2.37445E-1 2.22209E-1 2.16678E-1 2.65292E-1 3.38279E-1 3.49738E-1 3.85293E-1 4.08632E-1 4.63546E-1 5.28427E-1 5.8954E-1 6.2646E-1 6.12507E-1 5.88237E-1 5.66533E-1 6.45966E-1 6.74129E-1 -9999 -9999 -9999 -9999 -9999 -9999 -9999 -9999 -9999 -9999 -9999 -9999 -9999 -9999 -9999 -9999 -9999 -9999 -9999 -9999 -9999 -9999 -9999 -9999
-9999 -9999 -9999 -9999 -9999 -9999 -9999 -9999 -9999 -9999 -9999 -9999 -9999 -9999 -9999 -9999 -9999 -9999 -9999 -9999 -9999 -9999 -9999 -9999 -9999 -9999 -9999 -9999 -9999 -9999 -9999 -9999 -9999 -9999 -9999 -9999 -9999 -9999 -9999 -9999 -9999 -9999 -9999 -9999 -9999 -9999 -9999 -9999 -9999 -9999 -9999 -9999 -9999 -9999 -9999 -9999 -9999 -9999 -9999 -9999 -9999 -9999 -9999 -9999 -9999 -9999 -9999 -9999 -9999 -9999 -9999 -9999 -9999 -9999 -9999 -9999 -9999 -9999 -9999 -9999 -9999 -9999 -9999 -9999 -9999 -9999 -9999 -9999 -9999 -9999 -9999 -9999 -9999 -9999 -9999 -9999 -9999 -9999 -9999 -9999 -9999 -9999 -9999 -9999 -9999 -9999 -9999 -9999 -9999 -9999 -9999 -9999 -9999 -9999 -9999 -9999 -9999 -9999 -9999 -9999 -9999 -9999 -9999 -9999 -9999 -9999 -9999 -9999 -9999 -9999 -9999 -9999 -9999 -9999 -9999 -9999 -9999 -9999 -9999 -9999 -9999 -9999 -9999 -9999 -9999 -9999 -9999 -9999 -9999 -9999 -9999 -9999 -9999 -9999 -9999 -9999 -9999 -9999 -9999 -9999 -9999 -9999 -9999 -9999 -9999 -9999 -9999 -9999 -9999 -9999 -9999 -9999 -9999 -9999 -9999 -9999 -9999 -9999 -9999 -9999 -9999 -9999 -9999 -9999 -9999 -9999 -9999 7.38027E-1 7.38123E-1 7.38064E-1 7.42603E-1 7.44273E-1 7.43198E-1 6.07311E-1 4.90844E-1 4.74914E-1 2.15777E-1 2.15551E-1 2.07569E-1 2.30638E-1 5.674E-1 6.43391E-1 5.31309E-1 4.68965E-1 5.2437E-1 5.65077E-1 5.8594E-1 6.34076E-1 4.62731E-1 5.43699E-1 5.25397E-1 4.92121E-1 4.46877E-1 3.52238E-1 2.32694E-1 1.13876E-1 1.31293E-1 1.46509E-1 1.47578E-1 1.41892E-1 1.59775E-1 1.75517E-1 1.97012E-1 2.27041E-1 2.30057E-1 2.28156E-1 2.81976E-1 3.69316E-1 4.01595E-1 3.89282E-1 3.87882E-1 4.57348E-1 5.1529E-1 5.91976E-1 5.97074E-1 5.82578E-1 5.40896E-1 5.07599E-1 5.28151E-1 5.5726E-1 6.41853E-1 -9999 -9999 -9999 -9999 -9999 -9999 -9999 -9999 -9999 -9999 -9999 -9999 -9999 -9999 -9999 -9999 -9999 -9999 -9999 -9999 -9999 -9999 -9999
-9999 -9999 -9999 -9999 -9999 -9999 -9999 -9999 -9999 -9999 -9999 -9999 -9999 -9999 -9999 -9999 -9999 -9999 -9999 -9999 -9999 -9999 -9999 -9999 -9999 -9999 -9999 -9999 -9999 -9999 -9999 -9999 -9999 -9999 -9999 -9999 -9999 -9999 -9999 -9999 -9999 -9999 -9999 -9999 -9999 -9999 -9999 -9999 -9999 -9999 -9999 -9999 -9999 -9999 -9999 -9999 -9999 -9999 -9999 -9999 -9999 -9999 -9999 -9999 -9999 -9999 -9999 -9999 -9999 -9999 -9999 -9999 -9999 -9999 -9999 -9999 -9999 -9999 -9999 -9999 -9999 -9999 -9999 -9999 -9999 -9999 -9999 -9999 -9999 -9999 -9999 -9999 -9999 -9999 -9999 -9999 -9999 -9999 -9999 -9999 -9999 -9999 -9999 -9999 -9999 -9999 -9999 -9999 -9999 -9999 -9999 -9999 -9999 -9999 -9999 -9999 -9999 -9999 -9999 -9999 -9999 -9999 -9999 -9999 -9999 -9999 -9999 -9999 -9999 -9999 -9999 -9999 -9999 -9999 -9999 -9999 -9999 -9999 -9999 -9999 -9999 -9999 -9999 -9999 -9999 -9999 -9999 -9999 -9999 -9999 -9999 -9999 -9999 -9999 -9999 -9999 -9999 -9999 -9999 -9999 -9999 -9999 -9999 -9999 -9999 -9999 -9999 -9999 -9999 -9999 -9999 -9999 -9999 -9999 -9999 -9999 -9999 -9999 -9999 -9999 -9999 -9999 -9999 -9999 -9999 7.37981E-1 7.31722E-1 6.9596E-1 6.8468E-1 6.99368E-1 7.49951E-1 7.58552E-1 7.2878E-1 5.08573E-1 3.0161E-1 2.58579E-1 1.55782E-1 2.00795E-1 2.03644E-1 2.16228E-1 2.71801E-1 2.42452E-1 2.15767E-1 2.15926E-1 4.56499E-1 5.25914E-1 6.38329E-1 5.71909E-1 4.23053E-1 4.89779E-1 5.27526E-1 5.39219E-1 4.14896E-1 4.73627E-1 3.14479E-1 1.73089E-1 1.18127E-1 1.0701E-1 1.09959E-1 1.22988E-1 1.45824E-1 1.7931E-1 2.41037E-1 2.59544E-1 2.74189E-1 2.64245E-1 2.95607E-1 3.47022E-1 3.91121E-1 4.21899E-1 4.18954E-1 4.43471E-1 5.029E-1 5.84498E-1 6.31572E-1 5.93682E-1 5.14194E-1 4.68051E-1 4.80126E-1 4.93202E-1 5.15801E-1 6.01132E-1 6.73341E-1 -9999 -9999 -9999 -9999 -9999 -9999 -9999 -9999 -9999 -9999 -9999 -9999 -9999 -9999 -9999 -9999 -9999 -9999 -9999 -9999 -9999
-9999 -9999 -9999 -9999 -9999 -9999 -9999 -9999 -9999 -9999 -9999 -9999 -9999 -9999 -9999 -9999 -9999 -9999 -9999 -9999 -9999 -9999 -9999 -9999 -9999 -9999 -9999 -9999 -9999 -9999 -9999 -9999 -9999 -9999 -9999 -9999 -9999 -9999 -9999 -9999 -9999 -9999 -9999 -9999 -9999 -9999 -9999 -9999 -9999 -9999 -9999 -9999 -9999 -9999 -9999 -9999 -9999 -9999 -9999 -9999 -9999 -9999 -9999 -9999 -9999 -9999 -9999 -9999 -9999 -9999 -9999 -9999 -9999 -9999 -9999 -9999 -9999 -9999 -9999 -9999 -9999 -9999 -9999 -9999 -9999 -9999 -9999 -9999 -9999 -9999 -9999 -9999 -9999 -9999 -9999 -9999 -9999 -9999 -9999 -9999 -9999 -9999 -9999 -9999 -9999 -9999 -9999 -9999 -9999 -9999 -9999 -9999 -9999 -9999 -9999 -9999 -9999 -9999 -9999 -9999 -9999 -9999 -9999 -9999 -9999 -9999 -9999 -9999 -9999 -9999 -9999 -9999 -9999 -9999 -9999 -9999 -9999 -9999 -9999 -9999 -9999 -9999 -9999 -9999 -9999 -9999 -9999 -9999 -9999 -9999 -9999 -9999 -9999 -9999 -9999 -9999 -9999 -9999 -9999 -9999 -9999 -9999 -9999 -9999 -9999 -9999 -9999 -9999 -9999 -9999 -9999 -9999 -9999 -9999 2.06659E-1 -9999 -9999 -9999 2.03625E-1 2.03413E-1 2.0321E-1 7.38064E-1 7.3811E-1 7.38133E-1 7.35876E-1 7.16887E-1 6.94885E-1 6.00234E-1 5.53899E-1 5.89605E-1 6.96617E-1 7.29839E-1 2.43367E-1 3.03116E-1 2.64166E-1 2.32322E-1 1.73846E-1 1.69485E-1 2.03018E-1 2.29252E-1 2.15886E-1 2.03305E-1 2.03513E-1 2.03563E-1 2.15893E-1 2.66119E-1 5.62341E-1 4.57788E-1 5.65747E-1 4.4834E-1 4.21767E-1 5.13348E-1 4.1567E-1 4.72919E-1 2.77344E-1 2.82081E-1 1.32848E-1 1.22879E-1 1.67225E-1 1.99443E-1 2.07077E-1 2.34581E-1 2.69886E-1 2.56194E-1 2.66579E-1 3.0389E-1 3.09372E-1 3.42027E-1 3.68311E-1 4.04308E-1 4.35192E-1 4.64484E-1 5.01726E-1 5.49997E-1 5.95171E-1 5.75414E-1 5.13995E-1 4.56013E-1 4.46811E-1 4.6448E-1 4.78463E-1 5.31555E-1 6.21828E-1 6.51281E-1 6.03526E-1 5.49475E-1 5.34773E-1 5.74628E-1 5.9941E-1 6.13962E-1 -9999 6.61564E-1 6.44907E-1 6.33323E-1 6.6779E-1 -9999 -9999 -9999 -9999 -9999 -9999 -9999 -9999 -9999
-9999 -9999 -9999 -9999 -9999 -9999 -9999 -9999 -9999 -9999 -9999 -9999 -9999 -9999 -9999 -9999 -9999 -9999 -9999 -9999 -9999 -9999 -9999 -9999 -9999 -9999 -9999 -9999 -9999 -9999 -9999 -9999 -9999 -9999 -9999 -9999 -9999 -9999 -9999 -9999 -9999 -9999 -9999 -9999 -9999 -9999 -9999 -9999 -9999 -9999 -9999 -9999 -9999 -9999 -9999 -9999 -9999 -9999 -9999 -9999 -9999 -9999 -9999 -9999 -9999 -9999 -9999 -9999 -9999 -9999 -9999 -9999 -9999 -9999 -9999 -9999 -9999 -9999 -9999 -9999 -9999 -9999 -9999 -9999 -9999 -9999 -9999 -9999 -9999 -9999 -9999 -9999 -9999 -9999 -9999 -9999 -9999 -9999 -9999 -9999 -9999 -9999 -9999 -9999 -9999 -9999 -9999 -9999 -9999 -9999 -9999 -9999 -9999 -9999 -9999 -9999 -9999 -9999 -9999 -9999 -9999 -9999 -9999 -9999 -9999 -9999 -9999 -9999 -9999 -9999 -9999 -9999 -9999 -9999 -9999 -9999 -9999 -9999 -9999 -9999 -9999 -9999 -9999 -9999 -9999 -9999 -9999 -9999 -9999 -9999 -9999 -9999 -9999 -9999 -9999 -9999 -9999 -9999 -9999 -9999 -9999 -9999 -9999 -9999 -9999 -9999 -9999 -9999 -9999 -9999 -9999 2.10946E-1 2.09383E-1 2.07486E-1 2.04586E-1 2.03606E-1 2.03469E-1 2.03267E-1 2.02927E-1 7.37561E-1 7.2693E-1 7.17603E-1 6.78693E-1 6.67915E-1 6.62785E-1 6.48667E-1 6.1303E-1 5.54717E-1 4.99827E-1 5.25295E-1 6.35335E-1 2.5529E-1 3.20164E-1 2.88992E-1 2.04048E-1 1.68334E-1 1.65346E-1 1.83138E-1 1.99501E-1 2.03089E-1 2.03312E-1 2.03425E-1 2.03538E-1 2.03575E-1 2.034E-1 2.28905E-1 2.28765E-1 2.28715E-1 2.35489E-1 3.01828E-1 3.56273E-1 3.9995E-1 3.29967E-1 2.79146E-1 2.52358E-1 3.28879E-1 2.58317E-1 1.78218E-1 1.82393E-1 1.34007E-1 1.24645E-1 3.07422E-1 3.4025E-1 3.4613E-1 2.95663E-1 3.06809E-1 3.16352E-1 3.76988E-1 3.704E-1 4.01851E-1 4.70171E-1 5.08702E-1 5.24429E-1 5.23177E-1 5.06706E-1 4.92356E-1 4.88156E-1 4.49312E-1 4.60285E-1 4.82365E-1 4.722E-1 4.93249E-1 5.47767E-1 5.70315E-1 5.46613E-1 4.09766E-1 4.05416E-1 4.81274E-1 5.01345E-1 5.23119E-1 5.12319E-1 5.52199E-1 5.59747E-1 5.72931E-1 6.07806E-1 -9999 -9999 -9999 -9999 -9999 -9999 -9999 -9999 -9999
-9999 -9999 -9999 -9999 -9999 -9999 -9999 -9999 -9999 -9999 -9999 -9999 -9999 -9999 -9999 -9999 -9999 -9999 -9999 -9999 -9999 -9999 -9999 -9999 -9999 -9999 -9999 -9999 -9999 -9999 -9999 -9999 -9999 -9999 -9999 -9999 -9999 -9999 -9999 -9999 -9999 -9999 -9999 -9999 -9999 -9999 -9999 -9999 -9999 -9999 -9999 -9999 -9999 -9999 -9999 -9999 -9999 -9999 -9999 -9999 -9999 -9999 -9999 -9999 -9999 -9999 -9999 -9999 -9999 -9999 -9999 -9999 -9999 -9999 -9999 -9999 -9999 -9999 -9999 -9999 -9999 -9999 -9999 -9999 -9999 -9999 -9999 -9999 -9999 -9999 -9999 -9999 -9999 -9999 -9999 -9999 -9999 -9999 -9999 -9999 -9999 -9999 -9999 -9999 -9999 -9999 -9999 -9999 -9999 -9999 -9999 -9999 -9999 -9999 -9999 -9999 -9999 -9999 -9999 -9999 -9999 -9999 -9999 -9999 -9999 -9999 -9999 -9999 -9999 -9999 -9999 -9999 -9999 -9999 -9999 -9999 -9999 -9999 -9999 -9999 -9999 -9999 -9999 -9999 -9999 -9999 -9999 -9999 -9999 -9999 -9999 -9999 -9999 -9999 -9999 -9999 -9999 -9999 -9999 -9999 -9999 -9999 -9999 -9999 -9999 -9999 -9999 -9999 2.15521E-1 2.13076E-1 2.10617E-1 2.08807E-1 2.07403E-1 2.05665E-1 2.1685E-1 2.16098E-1 2.15746E-1 2.14332E-1 6.9738E-1 6.42208E-1 6.47573E-1 6.47938E-1 6.256E-1 5.98513E-1 5.80194E-1 5.8271E-1 5.7328E-1 5.48562E-1 4.95273E-1 4.80302E-1 5.62302E-1 2.39468E-1 2.85898E-1 2.86311E-1 2.06507E-1 1.5279E-1 1.9926E-1 1.63605E-1 1.99907E-1 2.02889E-1 2.03242E-1 2.03337E-1 2.034E-1 2.03469E-1 2.03457E-1 2.03394E-1 2.03406E-1 2.16019E-1 2.15531E-1 2.7726E-1 2.99322E-1 2.32468E-1 2.56975E-1 2.87357E-1 3.74025E-1 3.33328E-1 2.03053E-1 1.53801E-1 1.46746E-1 1.56194E-1 1.38962E-1 1.33252E-1 4.32716E-1 4.49241E-1 3.6455E-1 3.44032E-1 4.04059E-1 4.0766E-1 3.76334E-1 4.64165E-1 5.38174E-1 5.77597E-1 5.78396E-1 5.3417E-1 5.06095E-1 5.32349E-1 5.09086E-1 5.33113E-1 5.30433E-1 5.38222E-1 5.11057E-1 5.04149E-1 5.62432E-1 5.69922E-1 4.49469E-1 3.49452E-1 3.30141E-1 3.20673E-1 3.20091E-1 3.53598E-1 3.61841E-1 3.58782E-1 4.13727E-1 4.75402E-1 5.5041E-1 -9999 -9999 -9999 -9999 -9999 -9999 -9999 -9999 -9999
-9999 -9999 -9999 -9999 -9999 -9999 -9999 -9999 -9999 -9999 -9999 -9999 -9999 -9999 -9999 -9999 -9999 -9999 -9999 -9999 -9999 -9999 -9999 -9999 -9999 -9999 -9999 -9999 -9999 -9999 -9999 -9999 -9999 -9999 -9999 -9999 -9999 -9999 -9999 -9999 -9999 -9999 -9999 -9999 -9999 -9999 -9999 -9999 -9999 -9999 -9999 -9999 -9999 -9999 -9999 -9999 -9999 -9999 -9999 -9999 -9999 -9999 -9999 -9999 -9999 -9999 -9999 -9999 -9999 -9999 -9999 -9999 -9999 -9999 -9999 -9999 -9999 -9999 -9999 -9999 -9999 -9999 -9999 -9999 -9999 -9999 -9999 -9999 -9999 -9999 -9999 -9999 -9999 -9999 -9999 -9999 -9999 -9999 -9999 -9999 -9999 -9999 -9999 -9999 -9999 -9999 -9999 -9999 -9999 -9999 -9999 -9999 -9999 -9999 -9999 -9999 -9999 -9999 -9999 -9999 -9999 -9999 -9999 -9999 -9999 -9999 -9999 -9999 -9999 -9999 -9999 -9999 -9999 -9999 -9999 -9999 -9999 -9999 -9999 -9999 -9999 -9999 -9999 -9999 -9999 -9999 -9999 -9999 -9999 -9999 -9999 -9999 -9999 -9999 -9999 -9999 -9999 -9999 -9999 -9999 -9999 -9999 -9999 -9999 -9999 4.68328E-1 4.70745E-1 4.7416E-1 2.14382E-1 2.24747E-1 2.21463E-1 2.20161E-1 2.1903E-1 2.18943E-1 2.18508E-1 2.16371E-1 2.16058E-1 2.32043E-1 2.06762E-1 6.03194E-1 6.08403E-1 6.23151E-1 6.13799E-1 5.88671E-1 5.52888E-1 5.4967E-1 5.54168E-1 5.30708E-1 4.82678E-1 4.48816E-1 2.11607E-1 2.16038E-1 2.4384E-1 1.89855E-1 2.2316E-1 1.93389E-1 1.54887E-1 1.60286E-1 1.75173E-1 2.02882E-1 2.03127E-1 2.03185E-1 2.03236E-1 2.03312E-1 2.03375E-1 2.03444E-1 2.03519E-1 2.03419E-1 2.42474E-1 2.71922E-1 2.19104E-1 2.68633E-1 3.99175E-1 3.56324E-1 2.7932E-1 2.23188E-1 2.13462E-1 1.5123E-1 1.61186E-1 1.67181E-1 2.03173E-1 1.43963E-1 4.97117E-1 5.41328E-1 4.93516E-1 4.34302E-1 4.80067E-1 5.23112E-1 5.13685E-1 5.46853E-1 6.16124E-1 6.30597E-1 6.32536E-1 5.96736E-1 5.70779E-1 5.71865E-1 5.51295E-1 5.27616E-1 5.0915E-1 5.20145E-1 4.89214E-1 4.97733E-1 5.7331E-1 5.92188E-1 4.15223E-1 2.48283E-1 2.37934E-1 2.05571E-1 1.90007E-1 2.37295E-1 2.48845E-1 2.57817E-1 2.82734E-1 3.99711E-1 5.42675E-1 -9999 -9999 -9999 -9999 -9999 -9999 -9999 -9999 -9999
-9999 -9999 -9999 -9999 -9999 -9999 -9999 -9999 -9999 -9999 -9999 -9999 -9999 -9999 -9999 -9999 -9999 -9999 -9999 -9999 -9999 -9999 -9999 -9999 -9999 -9999 -9999 -9999 -9999 -9999 -9999 -9999 -9999 -9999 -9999 -9999 -9999 -9999 -9999 -9999 -9999 -9999 -9999 -9999 -9999 -9999 -9999 -9999 -9999 -9999 -9999 -9999 -9999 -9999 -9999 -9999 -9999 -9999 -9999 -9999 -9999 -9999 -9999 -9999 -9999 -9999 -9999 -9999 -9999 -9999 -9999 -9999 -9999 -9999 -9999 -9999 -9999 -9999 -9999 -9999 -9999 -9999 -9999 -9999 -9999 -9999 -9999 -9999 -9999 -9999 -9999 -9999 -9999 -9999 -9999 -9999 -9999 -9999 -9999 -9999 -9999 -9999 -9999 -9999 -9999 -9999 -9999 -9999 -9999 -9999 -9999 -9999 -9999 -9999 -9999 -9999 -9999 -9999 -9999 -9999 -9999 -9999 -9999 -9999 -9999 -9999 -9999 -9999 -9999 -9999 -9999 -9999 -9999 -9999 -9999 -9999 -9999 -9999 -9999 -9999 -9999 -9999 -9999 -9999 -9999 -9999 -9999 -9999 -9999 -9999 -9999 -9999 -9999 -9999 -9999 -9999 -9999 -9999 -9999 -9999 -9999 -9999 -9999 -9999 4.71077E-1 4.6847E-1 4.71456E-1 2.31417E-1 2.28009E-1 2.23798E-1 2.20422E-1 2.18856E-1 2.18072E-1 2.16492E-1 2.16702E-1 2.16865E-1 2.30055E-1 2.29463E-1 2.46282E-1 2.30655E-1 6.31211E-1 6.21446E-1 6.00427E-1 5.86832E-1 5.65622E-1 5.4844E-1 5.44743E-1 5.1729E-1 2.15565E-1 1.87746E-1 1.85291E-1 1.73884E-1 1.9365E-1 1.73381E-1 1.41878E-1 1.58171E-1 1.61676E-1 1.73097E-1 1.83869E-1 2.02545E-1 2.02921E-1 2.02966E-1 2.03037E-1 2.03108E-1 2.03185E-1 2.03299E-1 2.03324E-1 2.03037E-1 2.27149E-1 1.98325E-1 2.38125E-1 2.48351E-1 2.71755E-1 2.25795E-1 2.17342E-1 1.80918E-1 1.78408E-1 1.59055E-1 1.77114E-1 1.9381E-1 1.77114E-1 5.97824E-1 5.52014E-1 6.1263E-1 6.17077E-1 5.65874E-1 5.7572E-1 6.22504E-1 6.18504E-1 6.04366E-1 5.74868E-1 5.43811E-1 6.01012E-1 5.80163E-1 5.45499E-1 4.9684E-1 4.45925E-1 4.35895E-1 4.1456E-1 3.77142E-1 3.69888E-1 3.85101E-1 5.03906E-1 6.0098E-1 4.93082E-1 2.61287E-1 1.64813E-1 1.65738E-1 1.54479E-1 1.59174E-1 2.04373E-1 2.44482E-1 2.93503E-1 3.83592E-1 -9999 -9999 -9999 -9999 -9999 -9999 -9999 -9999 -9999 -9999
-9999 -9999 -9999 -9999 -9999 -9999 -9999 -9999 -9999 -9999 -9999 -9999 -9999 -9999 -9999 -9999 -9999 -9999 -9999 -9999 -9999 -9999 -9999 -9999 -9999 -9999 -9999 -9999 -9999 -9999 -9999 -9999 -9999 -9999 -9999 -9999 -9999 -9999 -9999 -9999 -9999 -9999 -9999 -9999 -9999 -9999 -9999 -9999 -9999 -9999 -9999 -9999 -9999 -9999 -9999 -9999 -9999 -9999 -9999 -9999 -9999 -9999 -9999 -9999 -9999 -9999 -9999 -9999 -9999 -9999 -9999 -9999 -9999 -9999 -9999 -9999 -9999 -9999 -9999 -9999 -9999 -9999 -9999 -9999 -9999 -9999 -9999 -9999 -9999 -9999 -9999 -9999 -9999 -9999 -9999 -9999 -9999 -9999 -9999 -9999 -9999 -9999 -9999 -9999 -9999 -9999 -9999 -9999 -9999 -9999 -9999 -9999 -9999 -9999 -9999 -9999 -9999 -9999 -9999 -9999 -9999 -9999 -9999 -9999 -9999 -9999 -9999 -9999 -9999 -9999 -9999 -9999 -9999 -9999 -9999 -9999 -9999 -9999 -9999 -9999 -9999 -9999 -9999 -9999 -9999 -9999 -9999 -9999 -9999 -9999 -9999 -9999 -9999 -9999 -9999 -9999 -9999 -9999 -9999 -9999 -9999 -9999 4.75359E-1 4.72856E-1 4.69737E-1 4.70745E-1 2.3201E-1 2.30312E-1 2.28522E-1 2.25263E-1 2.16702E-1 2.16531E-1 2.16441E-1 2.29739E-1 2.16834E-1 2.18879E-1 2.36087E-1 2.32887E-1 4.70863E-1 4.81232E-1 2.71595E-1 6.96684E-1 6.58428E-1 6.11463E-1 5.60234E-1 5.18498E-1 5.04688E-1 2.13721E-1 2.18189E-1 1.92687E-1 1.7695E-1 1.477E-1 1.58581E-1 1.30197E-1 1.31052E-1 1.30866E-1 1.38339E-1 1.64506E-1 1.87496E-1 1.95491E-1 1.95491E-1 1.95781E-1 2.00173E-1 2.02889E-1 2.03037E-1 2.03159E-1 2.03076E-1 2.3336E-1 2.43028E-1 2.26962E-1 2.1758E-1 1.89284E-1 2.04073E-1 1.97556E-1 1.84335E-1 1.80696E-1 1.72515E-1 1.8162E-1 1.80735E-1 1.91557E-1 6.6834E-1 6.65512E-1 6.27144E-1 6.38607E-1 6.55929E-1 6.6317E-1 6.57572E-1 6.49831E-1 6.44928E-1 5.83808E-1 4.98651E-1 4.45126E-1 4.53586E-1 4.35168E-1 4.33892E-1 3.71621E-1 3.08501E-1 2.84563E-1 2.6074E-1 2.54905E-1 2.25638E-1 2.56124E-1 4.31855E-1 6.08537E-1 5.259E-1 3.41398E-1 2.73321E-1 2.31024E-1 2.04713E-1 1.58688E-1 1.86512E-1 2.37425E-1 3.17325E-1 4.26834E-1 -9999 -9999 -9999 -9999 -9999 -9999 -9999 -9999 -9999 -9999
-9999 -9999 -9999 -9999 -9999 -9999 -9999 -9999 -9999 -9999 -9999 -9999 -9999 -9999 -9999 -9999 -9999 -9999 -9999 -9999 -9999 -9999 -9999 -9999 -9999 -9999 -9999 -9999 -9999 -9999 -9999 -9999 -9999 -9999 -9999 -9999 -9999 -9999 -9999 -9999 -9999 -9999 -9999 -9999 -9999 -9999 -9999 -9999 -9999 -9999 -9999 -9999 -9999 -9999 -9999 -9999 -9999 -9999 -9999 -9999 -9999 -9999 -9999 -9999 -9999 -9999 -9999 -9999 -9999 -9999 -9999 -9999 -9999 -9999 -9999 -9999 -9999 -9999 -9999 -9999 -9999 -9999 -9999 -9999 -9999 -9999 -9999 -9999 -9999 -9999 -9999 -9999 -9999 -9999 -9999 -9999 -9999 -9999 -9999 -9999 -9999 -9999 -9999 -9999 -9999 -9999 -9999 -9999 -9999 -9999 -9999 -9999 -9999 -9999 -9999 -9999 -9999 -9999 -9999 -9999 -9999 -9999 -9999 -9999 -9999 -9999 -9999 -9999 -9999 -9999 -9999 -9999 -9999 -9999 -9999 -9999 -9999 -9999 -9999 -9999 -9999 -9999 -9999 -9999 -9999 -9999 -9999 -9999 -9999 -9999 -9999 -9999 -9999 -9999 -9999 -9999 -9999 5.14744E-1 5.16521E-1 4.80451E-1 4.76968E-1 4.73594E-1 4.70333E-1 4.68392E-1 4.70177E-1 2.32603E-1 2.30652E-1 2.2946E-1 2.184E-1 2.17014E-1 2.16815E-1 2.29878E-1 2.29759E-1 2.29799E-1 2.30081E-1 2.34389E-1 2.25172E-1 2.39198E-1 4.82293E-1 4.93814E-1 4.90895E-1 5.0906E-1 3.03045E-1 3.00974E-1 2.60289E-1 2.52147E-1 2.34354E-1 2.05776E-1 2.03751E-1 1.85201E-1 1.68254E-1 1.55878E-1 1.42272E-1 1.22379E-1 1.36862E-1 1.32276E-1 1.26176E-1 1.69124E-1 1.86374E-1 1.89471E-1 1.87496E-1 1.86374E-1 1.8834E-1 1.95201E-1 2.02895E-1 2.03063E-1 2.02999E-1 2.12048E-1 1.94911E-1 1.99289E-1 2.02902E-1 2.02973E-1 2.02895E-1 2.00469E-1 2.07766E-1 2.13092E-1 2.00386E-1 2.03474E-1 6.82647E-1 6.79729E-1 6.92857E-1 6.78118E-1 6.71349E-1 6.71451E-1 6.5409E-1 6.55495E-1 6.17788E-1 6.04366E-1 5.69338E-1 4.818E-1 3.80308E-1 3.52413E-1 3.54715E-1 3.47091E-1 3.46687E-1 3.02067E-1 2.05529E-1 1.59294E-1 1.4369E-1 1.5745E-1 1.65292E-1 2.15571E-1 4.56035E-1 5.73516E-1 4.89213E-1 4.66032E-1 5.01154E-1 4.05882E-1 2.51355E-1 1.86521E-1 1.90172E-1 2.46476E-1 3.33725E-1 4.36212E-1 5.32094E-1 -9999 -9999 -9999 -9999 -9999 -9999 -9999 -9999 -9999
-9999 -9999 -9999 -9999 -9999 -9999 -9999 -9999 -9999 -9999 -9999 -9999 -9999 -9999 -9999 -9999 -9999 -9999 -9999 -9999 -9999 -9999 -9999 -9999 -9999 -9999 -9999 -9999 -9999 -9999 -9999 -9999 -9999 -9999 -9999 -9999 -9999 -9999 -9999 -9999 -9999 -9999 -9999 -9999 -9999 -9999 -9999 -9999 -9999 -9999 -9999 -9999 -9999 -9999 -9999 -9999 -9999 -9999 -9999 -9999 -9999 -9999 -9999 -9999 -9999 -9999 -9999 -9999 -9999 -9999 -9999 -9999 -9999 -9999 -9999 -9999 -9999 -9999 -9999 -9999 -9999 -9999 -9999 -9999 -9999 -9999 -9999 -9999 -9999 -9999 -9999 -9999 -9999 -9999 -9999 -9999 -9999 -9999 -9999 -9999 -9999 -9999 -9999 -9999 -9999 -9999 -9999 -9999 -9999 -9999 -9999 -9999 -9999 -9999 -9999 -9999 -9999 -9999 -9999 -9999 -9999 -9999 -9999 -9999 -9999 -9999 -9999 -9999 -9999 -9999 -9999 -9999 -9999 -9999 -9999 -9999 -9999 -9999 -9999 -9999 -9999 -9999 -9999 -9999 -9999 -9999 -9999 -9999 -9999 -9999 -9999 -9999 -9999 -9999 5.10301E-1 5.11968E-1 5.14522E-1 4.81459E-1 4.77551E-1 4.73594E-1 4.68691E-1 4.72452E-1 4.75441E-1 4.76438E-1 2.31077E-1 2.31077E-1 2.20028E-1 2.17824E-1 2.17039E-1 2.16996E-1 2.3014E-1 2.30009E-1 2.29904E-1 2.29898E-1 2.30094E-1 2.33689E-1 2.38886E-1 2.32823E-1 4.70345E-1 5.22326E-1 5.52528E-1 5.76283E-1 5.51155E-1 5.6786E-1 3.25714E-1 2.55906E-1 2.32368E-1 2.048E-1 1.8892E-1 1.78148E-1 1.59242E-1 1.50587E-1 1.36597E-1 1.03075E-1 1.02292E-1 1.07022E-1 1.32311E-1 1.70686E-1 1.8139E-1 1.85258E-1 1.84701E-1 1.81939E-1 1.8057E-1 1.86934E-1 1.98995E-1 2.02921E-1 2.02934E-1 2.02889E-1 2.02914E-1 2.02947E-1 2.03005E-1 2.03063E-1 2.03037E-1 7.08423E-1 7.06352E-1 7.11663E-1 7.02397E-1 6.85827E-1 6.86882E-1 6.85544E-1 6.87216E-1 6.85209E-1 6.69193E-1 6.404E-1 6.10035E-1 5.65302E-1 5.46936E-1 5.03887E-1 4.64944E-1 3.78451E-1 3.02762E-1 2.56126E-1 2.74117E-1 2.52822E-1 2.69991E-1 2.22869E-1 1.48694E-1 1.14744E-1 1.36517E-1 1.72851E-1 2.0584E-1 2.89802E-1 4.63551E-1 5.43795E-1 4.82654E-1 5.53545E-1 6.19748E-1 5.52088E-1 3.71956E-1 2.32068E-1 2.49329E-1 2.87734E-1 3.63367E-1 4.38345E-1 5.0595E-1 5.71995E-1 -9999 -9999 -9999 -9999 -9999 -9999 -9999 -9999
-9999 -9999 -9999 -9999 -9999 -9999 -9999 -9999 -9999 -9999 -9999 -9999 -9999 -9999 -9999 -9999 -9999 -9999 -9999 -9999 -9999 -9999 -9999 -9999 -9999 -9999 -9999 -9999 -9999 -9999 -9999 -9999 -9999 -9999 -9999 -9999 -9999 -9999 -9999 -9999 -9999 -9999 -9999 -9999 -9999 -9999 -9999 -9999 -9999 -9999 -9999 -9999 -9999 -9999 -9999 -9999 -9999 -9999 -9999 -9999 -9999 -9999 -9999 -9999 -9999 -9999 -9999 -9999 -9999 -9999 -9999 -9999 -9999 -9999 -9999 -9999 -9999 -9999 -9999 -9999 -9999 -9999 -9999 -9999 -9999 -9999 -9999 -9999 -9999 -9999 -9999 -9999 -9999 -9999 -9999 -9999 -9999 -9999 -9999 -9999 -9999 -9999 -9999 -9999 -9999 -9999 -9999 -9999 -9999 -9999 -9999 -9999 -9999 -9999 -9999 -9999 -9999 -9999 -9999 -9999 -9999 -9999 -9999 -9999 -9999 -9999 -9999 -9999 -9999 -9999 -9999 -9999 -9999 -9999 -9999 -9999 -9999 -9999 -9999 -9999 -9999 -9999 -9999 -9999 -9999 -9999 -9999 -9999 -9999 -9999 -9999 -9999 -9999 5.08301E-1 5.09968E-1 4.86357E-1 4.81172E-1 4.74036E-1 4.9166E-1 4.93228E-1 4.98794E-1 5.04787E-1 5.04246E-1 2.39184E-1 2.30243E-1 2.18016E-1 2.32486E-1 2.30777E-1 2.30211E-1 2.30205E-1 2.30198E-1 2.30133E-1 2.30068E-1 2.30023E-1 2.30133E-1 2.30423E-1 2.36204E-1 2.31195E-1 4.75177E-1 5.07537E-1 5.33865E-1 5.63615E-1 6.07843E-1 6.21484E-1 5.79603E-1 2.88253E-1 2.37207E-1 2.00884E-1 1.81287E-1 1.70342E-1 1.48741E-1 1.17964E-1 1.31949E-1 9.50816E-2 8.87542E-2 1.1427E-1 1.38919E-1 1.71734E-1 1.76242E-1 1.78938E-1 1.82489E-1 1.81665E-1 1.79752E-1 1.85258E-1 1.94045E-1 1.96362E-1 1.95201E-1 1.93756E-1 1.93756E-1 1.93468E-1 1.94622E-1 7.02705E-1 6.88534E-1 6.8905E-1 7.04088E-1 6.81745E-1 6.92924E-1 6.92572E-1 6.74512E-1 6.84397E-1 6.6659E-1 6.63753E-1 6.08689E-1 5.51743E-1 4.72282E-1 4.13075E-1 4.01346E-1 4.29412E-1 4.14303E-1 3.27056E-1 2.09477E-1 1.60969E-1 1.64569E-1 1.68738E-1 1.79605E-1 1.92423E-1 1.83294E-1 2.07862E-1 2.93656E-1 3.47423E-1 3.82322E-1 4.77975E-1 5.54337E-1 4.83944E-1 4.4636E-1 5.97102E-1 6.6967E-1 6.46949E-1 5.29373E-1 4.02657E-1 3.17241E-1 3.57245E-1 4.07697E-1 4.40069E-1 5.08571E-1 5.47244E-1 -9999 -9999 -9999 -9999 -9999 -9999 -9999 -9999
-9999 -9999 -9999 -9999 -9999 -9999 -9999 -9999 -9999 -9999 -9999 -9999 -9999 -9999 -9999 -9999 -9999 -9999 -9999 -9999 -9999 -9999 -9999 -9999 -9999 -9999 -9999 -9999 -9999 -9999 -9999 -9999 -9999 -9999 -9999 -9999 -9999 -9999 -9999 -9999 -9999 -9999 -9999 -9999 -9999 -9999 -9999 -9999 -9999 -9999 -9999 -9999 -9999 -9999 -9999 -9999 -9999 -9999 -9999 -9999 -9999 -9999 -9999 -9999 -9999 -9999 -9999 -9999 -9999 -9999 -9999 -9999 -9999 -9999 -9999 -9999 -9999 -9999 -9999 -9999 -9999 -9999 -9999 -9999 -9999 -9999 -9999 -9999 -9999 -9999 -9999 -9999 -9999 -9999 -9999 -9999 -9999 -9999 -9999 -9999 -9999 -9999 -9999 -9999 -9999 -9999 -9999 -9999 -9999 -9999 -9999 -9999 -9999 -9999 -9999 -9999 -9999 -9999 -9999 -9999 -9999 -9999 -9999 -9999 -9999 -9999 -9999 -9999 -9999 -9999 -9999 -9999 -9999 -9999 -9999 -9999 -9999 -9999 -9999 -9999 -9999 -9999 -9999 -9999 -9999 -9999 -9999 -9999 -9999 -9999 -9999 -9999 5.07412E-1 4.85404E-1 4.85246E-1 4.8418E-1 4.7726E-1 4.92409E-1 4.93371E-1 4.98365E-1 5.26854E-1 5.24353E-1 4.92932E-1 2.43601E-1 2.29911E-1 2.30153E-1 2.30878E-1 2.3025E-1 2.30179E-1 2.30172E-1 2.30198E-1 2.30218E-1 2.30205E-1 2.43977E-1 2.44051E-1 2.45516E-1 2.49273E-1 2.45075E-1 4.80902E-1 4.96509E-1 5.2793E-1 5.80453E-1 6.25348E-1 5.75489E-1 6.15841E-1 3.05312E-1 2.3778E-1 1.99646E-1 1.76559E-1 1.60184E-1 1.45453E-1 1.27644E-1 9.30398E-2 1.12638E-1 1.14931E-1 1.05803E-1 1.41735E-1 1.67316E-1 1.68606E-1 1.71734E-1 1.78667E-1 1.8304E-1 1.84701E-1 1.88622E-1 1.78852E-1 1.86094E-1 1.81117E-1 1.7948E-1 1.78396E-1 6.73072E-1 6.78278E-1 6.84039E-1 6.73055E-1 6.76691E-1 6.74148E-1 6.81525E-1 6.73191E-1 6.7574E-1 6.7864E-1 6.60293E-1 6.17538E-1 5.5483E-1 4.91227E-1 4.05299E-1 2.99432E-1 2.47615E-1 2.33771E-1 3.10454E-1 3.53259E-1 2.47587E-1 1.52169E-1 1.00593E-1 1.15372E-1 1.42104E-1 1.96873E-1 2.55644E-1 3.47074E-1 4.36135E-1 4.67057E-1 5.09306E-1 5.04691E-1 5.15443E-1 5.01412E-1 4.26957E-1 4.37266E-1 5.21951E-1 6.67179E-1 7.05405E-1 6.66068E-1 5.50352E-1 3.97973E-1 3.51628E-1 4.13424E-1 4.21055E-1 4.73658E-1 5.57003E-1 -9999 -9999 -9999 -9999 -9999 -9999 -9999 -9999
-9999 -9999 -9999 -9999 -9999 -9999 -9999 -9999 -9999 -9999 -9999 -9999 -9999 -9999 -9999 -9999 -9999 -9999 -9999 -9999 -9999 -9999 -9999 -9999 -9999 -9999 -9999 -9999 -9999 -9999 -9999 -9999 -9999 -9999 -9999 -9999 -9999 -9999 -9999 -9999 -9999 -9999 -9999 -9999 -9999 -9999 -9999 -9999 -9999 -9999 -9999 -9999 -9999 -9999 -9999 -9999 -9999 -9999 -9999 -9999 -9999 -9999 -9999 -9999 -9999 -9999 -9999 -9999 -9999 -9999 -9999 -9999 -9999 -9999 -9999 -9999 -9999 -9999 -9999 -9999 -9999 -9999 -9999 -9999 -9999 -9999 -9999 -9999 -9999 -9999 -9999 -9999 -9999 -9999 -9999 -9999 -9999 -9999 -9999 -9999 -9999 -9999 -9999 -9999 -9999 -9999 -9999 -9999 -9999 -9999 -9999 -9999 -9999 -9999 -9999 -9999 -9999 -9999 -9999 -9999 -9999 -9999 -9999 -9999 -9999 -9999 -9999 -9999 -9999 -9999 -9999 -9999 -9999 -9999 -9999 -9999 -9999 -9999 -9999 -9999 -9999 -9999 -9999 -9999 -9999 -9999 -9999 -9999 -9999 5.04634E-1 5.06301E-1 5.07968E-1 4.84409E-1 4.8569E-1 5.06447E-1 5.02421E-1 4.98778E-1 4.93604E-1 4.91231E-1 4.97224E-1 5.01014E-1 4.9419E-1 4.90907E-1 2.43483E-1 2.4356E-1 2.29996E-1 2.30185E-1 2.30179E-1 2.30101E-1 2.30062E-1 2.30127E-1 2.30224E-1 2.44118E-1 2.44124E-1 2.44184E-1 2.47173E-1 2.48313E-1 2.451E-1 4.83155E-1 5.03989E-1 5.17956E-1 5.24541E-1 5.37242E-1 5.97284E-1 5.93448E-1 2.96324E-1 2.37208E-1 2.05112E-1 1.81854E-1 1.49417E-1 1.36961E-1 1.25856E-1 1.0804E-1 1.2604E-1 1.02382E-1 1.04849E-1 1.43559E-1 1.59194E-1 1.61233E-1 1.67059E-1 1.76779E-1 1.74293E-1 1.78311E-1 1.77771E-1 1.83316E-1 1.76242E-1 1.71996E-1 1.70947E-1 6.63884E-1 6.60172E-1 6.62402E-1 6.67943E-1 6.72707E-1 6.64254E-1 6.37993E-1 5.93251E-1 5.83954E-1 6.17099E-1 6.44106E-1 6.31139E-1 5.52608E-1 4.37489E-1 3.54171E-1 3.023E-1 1.86841E-1 1.38255E-1 1.39513E-1 1.7623E-1 2.30526E-1 2.02978E-1 1.47108E-1 1.51023E-1 1.92288E-1 2.73127E-1 3.67726E-1 4.47412E-1 5.07309E-1 5.3537E-1 4.44722E-1 3.41681E-1 3.43152E-1 3.56835E-1 3.96828E-1 4.26009E-1 4.63987E-1 5.22222E-1 5.89644E-1 7.28921E-1 7.15909E-1 5.72558E-1 3.77139E-1 3.13319E-1 3.12806E-1 3.88258E-1 4.67765E-1 5.52572E-1 -9999 -9999 -9999 -9999 -9999 -9999 -9999 -9999
-9999 -9999 -9999 -9999 -9999 -9999 -9999 -9999 -9999 -9999 -9999 -9999 -9999 -9999 -9999 -9999 -9999 -9999 -9999 -9999 -9999 -9999 -9999 -9999 -9999 -9999 -9999 -9999 -9999 -9999 -9999 -9999 -9999 -9999 -9999 -9999 -9999 -9999 -9999 -9999 -9999 -9999 -9999 -9999 -9999 -9999 -9999 -9999 -9999 -9999 -9999 -9999 -9999 -9999 -9999 -9999 -9999 -9999 -9999 -9999 -9999 -9999 -9999 -9999 -9999 -9999 -9999 -9999 -9999 -9999 -9999 -9999 -9999 -9999 -9999 -9999 -9999 -9999 -9999 -9999 -9999 -9999 -9999 -9999 -9999 -9999 -9999 -9999 -9999 -9999 -9999 -9999 -9999 -9999 -9999 -9999 -9999 -9999 -9999 -9999 -9999 -9999 -9999 -9999 -9999 -9999 -9999 -9999 -9999 -9999 -9999 -9999 -9999 -9999 -9999 -9999 -9999 -9999 -9999 -9999 -9999 -9999 -9999 -9999 -9999 -9999 -9999 -9999 -9999 -9999 -9999 -9999 -9999 -9999 -9999 -9999 -9999 -9999 -9999 -9999 -9999 -9999 -9999 -9999 -9999 -9999 -9999 -9999 5.03078E-1 5.04856E-1 4.86642E-1 4.84025E-1 5.0533E-1 5.06304E-1 5.02421E-1 4.98778E-1 4.97897E-1 4.96571E-1 4.81888E-1 5.02851E-1 5.0321E-1 4.95943E-1 4.90907E-1 2.57799E-1 2.43539E-1 2.43711E-1 2.43882E-1 2.43936E-1 2.43848E-1 2.4378E-1 2.43807E-1 2.43936E-1 2.44118E-1 2.44894E-1 2.4562E-1 2.48722E-1 2.47781E-1 2.45056E-1 2.45274E-1 4.78397E-1 4.96033E-1 5.3048E-1 5.81742E-1 6.1432E-1 5.77873E-1 2.87451E-1 2.47621E-1 2.21504E-1 1.8486E-1 1.47785E-1 1.39951E-1 1.19351E-1 1.01709E-1 9.99995E-2 9.17901E-2 1.20032E-1 1.46022E-1 1.53619E-1 1.56222E-1 1.62737E-1 1.59669E-1 1.6827E-1 1.74293E-1 1.82764E-1 1.74907E-1 1.68347E-1 6.57562E-1 6.55691E-1 6.5644E-1 6.52688E-1 6.53064E-1 6.57935E-1 6.42842E-1 5.78438E-1 5.20249E-1 4.69547E-1 4.75291E-1 5.364E-1 5.73101E-1 5.66689E-1 5.04995E-1 4.123E-1 3.41583E-1 3.03023E-1 2.25865E-1 1.48563E-1 1.43865E-1 1.66342E-1 1.87567E-1 1.86453E-1 2.14266E-1 3.05158E-1 4.04164E-1 4.84622E-1 5.63105E-1 5.75682E-1 5.664E-1 4.81206E-1 3.01942E-1 2.04002E-1 1.94845E-1 2.96267E-1 4.51995E-1 5.73287E-1 6.13364E-1 6.19786E-1 6.29431E-1 6.58833E-1 7.06333E-1 5.88851E-1 4.13133E-1 3.22157E-1 2.9523E-1 3.17192E-1 4.58083E-1 5.28967E-1 -9999 -9999 -9999 -9999 -9999 -9999 -9999 -9999
-9999 -9999 -9999 -9999 -9999 -9999 -9999 -9999 -9999 -9999 -9999 -9999 -9999 -9999 -9999 -9999 -9999 -9999 -9999 -9999 -9999 -9999 -9999 -9999 -9999 -9999 -9999 -9999 -9999 -9999 -9999 -9999 -9999 -9999 -9999 -9999 -9999 -9999 -9999 -9999 -9999 -9999 -9999 -9999 -9999 -9999 -9999 -9999 -9999 -9999 -9999 -9999 -9999 -9999 -9999 -9999 -9999 -9999 -9999 -9999 -9999 -9999 -9999 -9999 -9999 -9999 -9999 -9999 -9999 -9999 -9999 -9999 -9999 -9999 -9999 -9999 -9999 -9999 -9999 -9999 -9999 -9999 -9999 -9999 -9999 -9999 -9999 -9999 -9999 -9999 -9999 -9999 -9999 -9999 -9999 -9999 -9999 -9999 -9999 -9999 -9999 -9999 -9999 -9999 -9999 -9999 -9999 -9999 -9999 -9999 -9999 -9999 -9999 -9999 -9999 -9999 -9999 -9999 -9999 -9999 -9999 -9999 -9999 -9999 -9999 -9999 -9999 -9999 -9999 -9999 -9999 -9999 -9999 -9999 -9999 -9999 -9999 -9999 -9999 -9999 -9999 -9999 -9999 -9999 -9999 -9999 -9999 5.02307E-1 5.0235E-1 4.85602E-1 4.86272E-1 5.03663E-1 5.06108E-1 5.05589E-1 5.01405E-1 4.97161E-1 5.04754E-1 4.84822E-1 5.0342E-1 5.01138E-1 5.04906E-1 4.97685E-1 5.13897E-1 5.11347E-1 2.43504E-1 2.43656E-1 2.43759E-1 2.43827E-1 2.43807E-1 2.43725E-1 2.43691E-1 2.581E-1 2.43983E-1 2.44686E-1 2.62725E-1 2.61488E-1 2.59114E-1 2.59365E-1 2.59579E-1 2.59695E-1 4.98431E-1 5.31913E-1 5.77853E-1 6.10466E-1 5.65652E-1 2.87512E-1 2.4972E-1 2.25546E-1 1.80445E-1 1.61484E-1 1.46957E-1 1.21258E-1 1.16892E-1 1.00839E-1 1.10002E-1 6.03122E-1 6.32363E-1 6.39283E-1 6.14272E-1 6.35061E-1 6.39666E-1 6.57935E-1 6.55562E-1 6.73801E-1 6.66838E-1 6.60544E-1 6.53816E-1 6.51936E-1 6.52688E-1 6.48539E-1 6.46265E-1 6.45126E-1 6.1581E-1 4.98711E-1 3.67391E-1 3.50583E-1 3.87408E-1 4.25018E-1 4.42866E-1 4.5794E-1 4.79331E-1 5.06096E-1 4.6973E-1 4.21903E-1 3.81314E-1 3.16655E-1 3.11111E-1 3.17914E-1 2.69679E-1 2.61658E-1 3.33609E-1 4.40205E-1 4.93976E-1 5.24688E-1 5.37252E-1 5.05376E-1 4.4259E-1 3.75918E-1 2.69367E-1 2.39921E-1 2.8092E-1 3.8881E-1 5.77773E-1 6.56954E-1 6.37943E-1 5.71188E-1 5.17071E-1 5.14485E-1 5.8126E-1 6.30964E-1 5.64396E-1 4.78783E-1 4.05734E-1 4.02015E-1 4.50828E-1 5.42255E-1 5.95527E-1 6.35822E-1 6.34159E-1 5.91199E-1 5.77272E-1 5.621E-1 -9999 -9999
-9999 -9999 -9999 -9999 -9999 -9999 -9999 -9999 -9999 -9999 -9999 -9999 -9999 -9999 -9999 -9999 -9999 -9999 -9999 -9999 -9999 -9999 -9999 -9999 -9999 -9999 -9999 -9999 -9999 -9999 -9999 -9999 -9999 -9999 -9999 -9999 -9999 -9999 -9999 -9999 -9999 -9999 -9999 -9999 -9999 -9999 -9999 -9999 -9999 -9999 -9999 -9999 -9999 -9999 -9999 -9999 -9999 -9999 -9999 -9999 -9999 -9999 -9999 -9999 -9999 -9999 -9999 -9999 -9999 -9999 -9999 -9999 -9999 -9999 -9999 -9999 -9999 -9999 -9999 -9999 -9999 -9999 -9999 -9999 -9999 -9999 -9999 -9999 -9999 -9999 -9999 -9999 -9999 -9999 -9999 -9999 -9999 -9999 -9999 -9999 -9999 -9999 -9999 -9999 -9999 -9999 -9999 -9999 -9999 -9999 -9999 -9999 -9999 -9999 -9999 -9999 -9999 -9999 -9999 -9999 -9999 -9999 -9999 -9999 -9999 -9999 -9999 -9999 -9999 -9999 -9999 -9999 -9999 -9999 -9999 -9999 -9999 -9999 -9999 -9999 -9999 -9999 -9999 -9999 -9999 -9999 5.02247E-1 4.80543E-1 4.82394E-1 4.85355E-1 5.07021E-1 5.04121E-1 5.05108E-1 5.06161E-1 5.09383E-1 5.05685E-1 5.0275E-1 5.02616E-1 5.01944E-1 5.01281E-1 5.05991E-1 5.21779E-1 5.14151E-1 4.93478E-1 2.57799E-1 2.57929E-1 2.57986E-1 2.58072E-1 2.58079E-1 2.58029E-1 2.57943E-1 2.57907E-1 2.58115E-1 2.58501E-1 2.59995E-1 2.61501E-1 2.59851E-1 2.59207E-1 2.59424E-1 2.59586E-1 4.99338E-1 5.1251E-1 5.58787E-1 6.18199E-1 5.19739E-1 5.05413E-1 2.69848E-1 2.12704E-1 2.03752E-1 1.90478E-1 1.39773E-1 1.20163E-1 1.11399E-1 1.03231E-1 5.87862E-1 6.18637E-1 6.36214E-1 6.21073E-1 6.33135E-1 6.22254E-1 6.22254E-1 6.38517E-1 6.43738E-1 6.69292E-1 6.46775E-1 6.40298E-1 6.34975E-1 6.52191E-1 6.51936E-1 6.40552E-1 6.30165E-1 6.44759E-1 5.98665E-1 4.6094E-1 3.48062E-1 3.63997E-1 3.7536E-1 3.71991E-1 4.08406E-1 4.68839E-1 5.35731E-1 5.92972E-1 5.84338E-1 5.62197E-1 5.78597E-1 5.61858E-1 5.52551E-1 5.43642E-1 4.641E-1 3.97709E-1 3.77858E-1 3.71415E-1 3.64501E-1 3.94652E-1 4.22414E-1 3.72668E-1 3.00482E-1 2.78935E-1 2.8232E-1 3.7897E-1 4.71205E-1 4.99114E-1 5.19242E-1 5.52992E-1 4.67285E-1 3.63921E-1 3.1392E-1 3.3498E-1 4.2929E-1 5.37803E-1 5.54254E-1 5.56469E-1 5.13379E-1 4.73228E-1 4.75912E-1 5.33205E-1 5.57573E-1 5.73751E-1 5.87106E-1 5.1823E-1 4.18769E-1 4.39465E-1 4.81414E-1 5.49516E-1
-9999 -9999 -9999 -9999 -9999 -9999 -9999 -9999 -9999 -9999 -9999 -9999 -9999 -9999 -9999 -9999 -9999 -9999 -9999 -9999 -9999 -9999 -9999 -9999 -9999 -9999 -9999 -9999 -9999 -9999 -9999 -9999 -9999 -9999 -9999 -9999 -9999 -9999 -9999 -9999 -9999 -9999 -9999 -9999 -9999 -9999 -9999 -9999 -9999 -9999 -9999 -9999 -9999 -9999 -9999 -9999 -9999 -9999 -9999 -9999 -9999 -9999 -9999 -9999 -9999 -9999 -9999 -9999 -9999 -9999 -9999 -9999 -9999 -9999 -9999 -9999 -9999 -9999 -9999 -9999 -9999 -9999 -9999 -9999 -9999 -9999 -9999 -9999 -9999 -9999 -9999 -9999 -9999 -9999 -9999 -9999 -9999 -9999 -9999 -9999 -9999 -9999 -9999 -9999 -9999 -9999 -9999 -9999 -9999 -9999 -9999 -9999 -9999 -9999 -9999 -9999 -9999 -9999 -9999 -9999 -9999 -9999 -9999 -9999 -9999 -9999 -9999 -9999 -9999 -9999 -9999 -9999 -9999 -9999 -9999 -9999 -9999 -9999 -9999 -9999 -9999 -9999 -9999 -9999 -9999 -9999 4.7857E-1 4.80297E-1 4.83627E-1 4.86589E-1 5.07021E-1 5.05245E-1 5.04107E-1 4.89857E-1 5.09419E-1 5.06347E-1 5.02348E-1 5.00866E-1 5.00326E-1 5.01995E-1 5.27616E-1 5.05571E-1 4.97819E-1 5.16348E-1 2.57763E-1 2.57871E-1 2.57907E-1 2.57972E-1 2.58008E-1 2.57958E-1 2.57871E-1 2.72678E-1 2.72775E-1 2.58277E-1 2.58927E-1 2.6117E-1 2.59741E-1 2.59147E-1 2.59279E-1 2.74405E-1 2.74539E-1 4.93843E-1 5.16214E-1 5.95338E-1 5.54095E-1 4.94028E-1 2.43976E-1 2.37126E-1 1.89402E-1 1.46887E-1 1.10771E-1 1.03138E-1 4.67626E-1 5.41417E-1 5.93896E-1 6.28494E-1 6.41958E-1 6.44244E-1 6.31977E-1 6.21351E-1 6.1637E-1 6.28881E-1 6.30067E-1 6.43357E-1 6.38971E-1 6.49929E-1 6.51438E-1 6.38971E-1 6.56319E-1 6.53364E-1 6.46919E-1 6.4616E-1 6.13735E-1 5.44221E-1 5.0248E-1 5.14024E-1 5.30819E-1 5.41793E-1 5.76952E-1 6.32078E-1 6.646E-1 6.81018E-1 6.64829E-1 6.61574E-1 6.74005E-1 6.64844E-1 6.55692E-1 6.38403E-1 5.57835E-1 3.74445E-1 2.54077E-1 2.27944E-1 2.52873E-1 3.26675E-1 3.4756E-1 2.56571E-1 2.2909E-1 2.20686E-1 3.19725E-1 4.45686E-1 4.52608E-1 3.80974E-1 3.54991E-1 3.51265E-1 2.94723E-1 2.17512E-1 2.15604E-1 2.60626E-1 3.18622E-1 3.27431E-1 4.20664E-1 4.83513E-1 4.73942E-1 4.82988E-1 4.36329E-1 4.49927E-1 4.87639E-1 4.93662E-1 5.15048E-1 4.52789E-1 3.00929E-1 2.74682E-1 3.76175E-1 4.90333E-1
-9999 -9999 -9999 -9999 -9999 -9999 -9999 -9999 -9999 -9999 -9999 -9999 -9999 -9999 -9999 -9999 -9999 -9999 -9999 -9999 -9999 -9999 -9999 -9999 -9999 -9999 -9999 -9999 -9999 -9999 -9999 -9999 -9999 -9999 -9999 -9999 -9999 -9999 -9999 -9999 -9999 -9999 -9999 -9999 -9999 -9999 -9999 -9999 -9999 -9999 -9999 -9999 -9999 -9999 -9999 -9999 -9999 -9999 -9999 -9999 -9999 -9999 -9999 -9999 -9999 -9999 -9999 -9999 -9999 -9999 -9999 -9999 -9999 -9999 -9999 -9999 -9999 -9999 -9999 -9999 -9999 -9999 -9999 -9999 -9999 -9999 -9999 -9999 -9999 -9999 -9999 -9999 -9999 -9999 -9999 -9999 -9999 -9999 -9999 -9999 -9999 -9999 -9999 -9999 -9999 -9999 -9999 -9999 -9999 -9999 -9999 -9999 -9999 -9999 -9999 -9999 -9999 -9999 -9999 -9999 -9999 -9999 -9999 -9999 -9999 -9999 -9999 -9999 -9999 -9999 -9999 -9999 -9999 -9999 -9999 -9999 -9999 -9999 -9999 -9999 -9999 -9999 -9999 -9999 -9999 4.76845E-1 4.77707E-1 4.80543E-1 5.02081E-1 5.05415E-1 5.06983E-1 4.88919E-1 4.90154E-1 5.09793E-1 5.09504E-1 5.07668E-1 5.0342E-1 5.21196E-1 5.21938E-1 5.17265E-1 5.12987E-1 5.06556E-1 4.98831E-1 5.1699E-1 2.72655E-1 2.7276E-1 2.72775E-1 2.7282E-1 2.72872E-1 2.72857E-1 2.72745E-1 2.72588E-1 2.7255E-1 2.72887E-1 2.58487E-1 2.76727E-1 2.74107E-1 2.74049E-1 2.74118E-1 2.74221E-1 2.74364E-1 4.90122E-1 5.01309E-1 5.49634E-1 5.43963E-1 4.79042E-1 2.5801E-1 2.21712E-1 1.57682E-1 1.47904E-1 1.28691E-1 1.20596E-1 3.8701E-1 4.9527E-1 5.74311E-1 6.29656E-1 6.2603E-1 6.46902E-1 6.33906E-1 6.21351E-1 6.14097E-1 6.16823E-1 6.29656E-1 6.36599E-1 6.36599E-1 6.34676E-1 6.45004E-1 6.64873E-1 6.72587E-1 6.80236E-1 6.76255E-1 6.80184E-1 6.82269E-1 6.74437E-1 6.65074E-1 6.71828E-1 6.79368E-1 6.85174E-1 7.05426E-1 6.90863E-1 6.36204E-1 6.33037E-1 6.63456E-1 6.40648E-1 6.26301E-1 5.81334E-1 5.65127E-1 5.87512E-1 5.58678E-1 3.75492E-1 2.48628E-1 2.47469E-1 3.08203E-1 3.6261E-1 3.0159E-1 2.02823E-1 1.93075E-1 2.41845E-1 3.26527E-1 3.63821E-1 2.94685E-1 2.42241E-1 2.56223E-1 3.03071E-1 2.27046E-1 1.76651E-1 1.85736E-1 2.24845E-1 2.6348E-1 2.69714E-1 3.18392E-1 3.61792E-1 3.65391E-1 3.5396E-1 3.51238E-1 3.47076E-1 2.91798E-1 3.54101E-1 4.12594E-1 3.77008E-1 2.56089E-1 2.3775E-1 3.69374E-1 4.73517E-1
-9999 -9999 -9999 -9999 -9999 -9999 -9999 -9999 -9999 -9999 -9999 -9999 -9999 -9999 -9999 -9999 -9999 -9999 -9999 -9999 -9999 -9999 -9999 -9999 -9999 -9999 -9999 -9999 -9999 -9999 -9999 -9999 -9999 -9999 -9999 -9999 -9999 -9999 -9999 -9999 -9999 -9999 -9999 -9999 -9999 -9999 -9999 -9999 -9999 -9999 -9999 -9999 -9999 -9999 -9999 -9999 -9999 -9999 -9999 -9999 -9999 -9999 -9999 -9999 -9999 -9999 -9999 -9999 -9999 -9999 -9999 -9999 -9999 -9999 -9999 -9999 -9999 -9999 -9999 -9999 -9999 -9999 -9999 -9999 -9999 -9999 -9999 -9999 -9999 -9999 -9999 -9999 -9999 -9999 -9999 -9999 -9999 -9999 -9999 -9999 -9999 -9999 -9999 -9999 -9999 -9999 -9999 -9999 -9999 -9999 -9999 -9999 -9999 -9999 -9999 -9999 -9999 -9999 -9999 -9999 -9999 -9999 -9999 -9999 -9999 -9999 -9999 -9999 -9999 -9999 -9999 -9999 -9999 -9999 -9999 -9999 -9999 -9999 -9999 -9999 -9999 -9999 -9999 -9999 -9999 4.73764E-1 4.75243E-1 4.78324E-1 5.00104E-1 5.02945E-1 4.87509E-1 4.88302E-1 5.09361E-1 5.09877E-1 5.09589E-1 5.09243E-1 5.25346E-1 5.1671E-1 5.17618E-1 5.16203E-1 5.13227E-1 5.07659E-1 5.23457E-1 5.18015E-1 2.7264E-1 2.7273E-1 2.72723E-1 2.72768E-1 2.72835E-1 2.72843E-1 2.72753E-1 2.72565E-1 2.8785E-1 2.72572E-1 2.73042E-1 2.73586E-1 2.73854E-1 2.73924E-1 2.73938E-1 2.73973E-1 2.74063E-1 2.74125E-1 2.73826E-1 4.91467E-1 4.84442E-1 5.06626E-1 2.78509E-1 2.07102E-1 1.85356E-1 1.83225E-1 1.80943E-1 1.36691E-1 1.11493E-1 4.77468E-1 5.56135E-1 6.25775E-1 6.51814E-1 6.50684E-1 6.3583E-1 6.22705E-1 6.09538E-1 5.98056E-1 5.85069E-1 5.80868E-1 5.94359E-1 6.15916E-1 6.42721E-1 6.54689E-1 6.8986E-1 7.05275E-1 7.11106E-1 7.13707E-1 7.14628E-1 7.14544E-1 6.83516E-1 6.44369E-1 6.29388E-1 6.49311E-1 6.52176E-1 5.87306E-1 4.73438E-1 5.08033E-1 6.20692E-1 6.05254E-1 5.25521E-1 4.14175E-1 3.47911E-1 4.02389E-1 4.59482E-1 3.71122E-1 2.63644E-1 2.46218E-1 2.74957E-1 2.86492E-1 2.64127E-1 1.88292E-1 1.84085E-1 2.1479E-1 2.49915E-1 2.32952E-1 1.9859E-1 1.72783E-1 2.12534E-1 2.60038E-1 2.06371E-1 1.48059E-1 1.73627E-1 2.07259E-1 2.1334E-1 2.44178E-1 2.85028E-1 2.49494E-1 2.50161E-1 2.57945E-1 2.45326E-1 2.45779E-1 2.02405E-1 2.01262E-1 3.03797E-1 3.31228E-1 2.87666E-1 3.30682E-1 3.9991E-1 -9999
-9999 -9999 -9999 -9999 -9999 -9999 -9999 -9999 -9999 -9999 -9999 -9999 -9999 -9999 -9999 -9999 -9999 -9999 -9999 -9999 -9999 -9999 -9999 -9999 -9999 -9999 -9999 -9999 -9999 -9999 -9999 -9999 -9999 -9999 -9999 -9999 -9999 -9999 -9999 -9999 -9999 -9999 -9999 -9999 -9999 -9999 -9999 -9999 -9999 -9999 -9999 -9999 -9999 -9999 -9999 -9999 -9999 -9999 -9999 -9999 -9999 -9999 -9999 -9999 -9999 -9999 -9999 -9999 -9999 -9999 -9999 -9999 -9999 -9999 -9999 -9999 -9999 -9999 -9999 -9999 -9999 -9999 -9999 -9999 -9999 -9999 -9999 -9999 -9999 -9999 -9999 -9999 -9999 -9999 -9999 -9999 -9999 -9999 -9999 -9999 -9999 -9999 -9999 -9999 -9999 -9999 -9999 -9999 -9999 -9999 -9999 -9999 -9999 -9999 -9999 -9999 -9999 -9999 -9999 -9999 -9999 -9999 -9999 -9999 -9999 -9999 -9999 -9999 -9999 -9999 -9999 -9999 -9999 -9999 -9999 -9999 -9999 5.00647E-1 -9999 -9999 -9999 -9999 -9999 -9999 -9999 4.69138E-1 4.71253E-1 4.74626E-1 4.83525E-1 4.85635E-1 4.8819E-1 4.88873E-1 5.06497E-1 5.09978E-1 5.09745E-1 5.2594E-1 5.22728E-1 5.17115E-1 5.16557E-1 5.15017E-1 5.12867E-1 5.316E-1 5.25454E-1 5.14672E-1 2.88054E-1 2.72663E-1 2.88093E-1 2.7267E-1 2.88186E-1 2.72745E-1 2.88139E-1 2.87968E-1 2.87755E-1 2.87715E-1 2.88054E-1 2.73189E-1 2.736E-1 2.73721E-1 2.89201E-1 2.89201E-1 2.89201E-1 2.73812E-1 2.73756E-1 2.88599E-1 5.23358E-1 5.19066E-1 2.57202E-1 2.00503E-1 1.5689E-1 1.48347E-1 1.45335E-1 1.00047E-1 9.8883E-2 5.14632E-1 5.74872E-1 6.31468E-1 6.3684E-1 6.51693E-1 6.35323E-1 6.10541E-1 5.74872E-1 5.36821E-1 5.25939E-1 5.21837E-1 5.45429E-1 5.73463E-1 6.37367E-1 6.62146E-1 6.99347E-1 7.01768E-1 7.01743E-1 7.01722E-1 7.01754E-1 6.90958E-1 5.98931E-1 4.83818E-1 4.32085E-1 4.30752E-1 4.64295E-1 3.96221E-1 3.40802E-1 4.233E-1 5.75562E-1 6.40791E-1 5.75557E-1 4.64611E-1 3.22913E-1 2.82308E-1 2.7166E-1 1.98603E-1 1.51106E-1 1.5155E-1 1.83437E-1 1.84092E-1 1.9556E-1 1.55911E-1 1.27918E-1 1.31918E-1 1.54879E-1 1.4383E-1 1.28675E-1 1.44879E-1 1.64655E-1 1.87528E-1 1.64304E-1 1.31503E-1 1.23574E-1 1.53377E-1 1.81821E-1 2.47996E-1 2.95607E-1 2.22974E-1 1.67518E-1 1.75773E-1 1.77222E-1 1.91081E-1 1.90778E-1 2.12873E-1 3.68912E-1 4.37678E-1 4.89459E-1 -9999 -9999 -9999
-9999 -9999 -9999 -9999 -9999 -9999 -9999 -9999 -9999 -9999 -9999 -9999 -9999 -9999 -9999 -9999 -9999 -9999 -9999 -9999 -9999 -9999 -9999 -9999 -9999 -9999 -9999 -9999 -9999 -9999 -9999 -9999 -9999 -9999 -9999 -9999 -9999 -9999 -9999 -9999 -9999 -9999 -9999 -9999 -9999 -9999 -9999 -9999 -9999 -9999 -9999 -9999 -9999 -9999 -9999 -9999 -9999 -9999 -9999 -9999 -9999 -9999 -9999 -9999 -9999 -9999 -9999 -9999 -9999 -9999 -9999 -9999 -9999 -9999 -9999 -9999 -9999 -9999 -9999 -9999 -9999 -9999 -9999 -9999 -9999 -9999 -9999 -9999 -9999 -9999 -9999 -9999 -9999 -9999 -9999 -9999 -9999 -9999 -9999 -9999 -9999 -9999 -9999 -9999 -9999 -9999 -9999 -9999 -9999 -9999 -9999 -9999 -9999 -9999 -9999 -9999 -9999 -9999 -9999 -9999 -9999 -9999 -9999 -9999 -9999 -9999 -9999 -9999 -9999 -9999 -9999 -9999 -9999 -9999 -9999 -9999 -9999 -9999 -9999 -9999 -9999 -9999 -9999 -9999 4.66812E-1 4.65333E-1 4.68504E-1 4.56058E-1 4.63385E-1 4.83192E-1 4.84636E-1 4.86968E-1 5.09063E-1 5.08018E-1 5.02094E-1 5.24259E-1 5.25758E-1 5.19535E-1 5.40307E-1 5.37598E-1 5.35695E-1 5.27831E-1 5.22819E-1 5.16574E-1 3.04049E-1 2.8803E-1 2.8796E-1 2.87976E-1 2.88069E-1 2.88108E-1 2.8803E-1 2.87889E-1 2.87715E-1 2.8754E-1 2.87652E-1 2.88194E-1 2.88735E-1 2.88996E-1 2.89033E-1 2.88966E-1 2.88892E-1 2.88929E-1 2.735E-1 2.73101E-1 3.0388E-1 4.84345E-1 4.71681E-1 2.55935E-1 2.37126E-1 1.75173E-1 1.29868E-1 1.34991E-1 1.14071E-1 5.76279E-1 6.25264E-1 6.53573E-1 6.64752E-1 6.55449E-1 6.32627E-1 5.77216E-1 5.33475E-1 4.66684E-1 4.30235E-1 4.32208E-1 4.66718E-1 5.46252E-1 6.2643E-1 6.82246E-1 6.97439E-1 6.91511E-1 6.7659E-1 6.72248E-1 6.54468E-1 6.0451E-1 5.05441E-1 3.54579E-1 2.62374E-1 2.39158E-1 2.59634E-1 2.42504E-1 2.66132E-1 3.95019E-1 5.72966E-1 6.34866E-1 6.11288E-1 5.57774E-1 3.68428E-1 2.06794E-1 1.26511E-1 9.47873E-2 7.76844E-2 1.00229E-1 1.25071E-1 1.45334E-1 1.56819E-1 1.32622E-1 1.30364E-1 1.40077E-1 1.37852E-1 1.27903E-1 1.38299E-1 1.60944E-1 1.93789E-1 1.94316E-1 1.63892E-1 1.22101E-1 1.00142E-1 1.02586E-1 1.61448E-1 2.28332E-1 2.48852E-1 1.90889E-1 1.33087E-1 1.19465E-1 1.84498E-1 2.84373E-1 3.60776E-1 4.70343E-1 -9999 -9999 -9999 -9999 -9999 -9999
-9999 -9999 -9999 -9999 -9999 -9999 -9999 -9999 -9999 -9999 -9999 -9999 -9999 -9999 -9999 -9999 -9999 -9999 -9999 -9999 -9999 -9999 -9999 -9999 -9999 -9999 -9999 -9999 -9999 -9999 -9999 -9999 -9999 -9999 -9999 -9999 -9999 -9999 -9999 -9999 -9999 -9999 -9999 -9999 -9999 -9999 -9999 -9999 -9999 -9999 -9999 -9999 -9999 -9999 -9999 -9999 -9999 -9999 -9999 -9999 -9999 -9999 -9999 -9999 -9999 -9999 -9999 -9999 -9999 -9999 -9999 -9999 -9999 -9999 -9999 -9999 -9999 -9999 -9999 -9999 -9999 -9999 -9999 -9999 -9999 -9999 -9999 -9999 -9999 -9999 -9999 -9999 -9999 -9999 -9999 -9999 -9999 -9999 -9999 -9999 -9999 -9999 -9999 -9999 -9999 -9999 -9999 -9999 -9999 -9999 -9999 -9999 -9999 -9999 -9999 -9999 -9999 -9999 -9999 -9999 -9999 -9999 -9999 -9999 -9999 -9999 -9999 -9999 -9999 -9999 -9999 -9999 -9999 -9999 -9999 -9999 -9999 -9999 -9999 -9999 -9999 -9999 -9999 -9999 4.46345E-1 4.44073E-1 4.4911E-1 4.81527E-1 4.83969E-1 4.85191E-1 4.85746E-1 5.04951E-1 5.01036E-1 5.03259E-1 5.06362E-1 5.23815E-1 5.24383E-1 5.25097E-1 5.39815E-1 5.4019E-1 5.32032E-1 5.29279E-1 5.24786E-1 5.41891E-1 3.04121E-1 3.03912E-1 3.03758E-1 3.03774E-1 2.87913E-1 2.87913E-1 2.8781E-1 3.03676E-1 3.03594E-1 3.0338E-1 3.03305E-1 3.03685E-1 2.88378E-1 2.88735E-1 2.88757E-1 2.88569E-1 2.88462E-1 2.88501E-1 2.7305E-1 2.72969E-1 2.72872E-1 4.46673E-1 4.75905E-1 2.32066E-1 2.10143E-1 1.55028E-1 1.44513E-1 1.36838E-1 6.23316E-1 6.4298E-1 6.53198E-1 6.61789E-1 6.65121E-1 6.47538E-1 6.21092E-1 5.50158E-1 4.38363E-1 3.7132E-1 3.63988E-1 3.68023E-1 4.22149E-1 5.34719E-1 6.25264E-1 6.8547E-1 6.93627E-1 6.66622E-1 6.07827E-1 5.75426E-1 5.38316E-1 5.02468E-1 4.54844E-1 3.53521E-1 2.30222E-1 1.66126E-1 1.51965E-1 1.92614E-1 2.92291E-1 4.35275E-1 5.3066E-1 5.15101E-1 4.59519E-1 4.74278E-1 3.46285E-1 1.78045E-1 1.02492E-1 7.55859E-2 7.20599E-2 1.18772E-1 1.99512E-1 2.56811E-1 2.63863E-1 2.61326E-1 2.70324E-1 2.82463E-1 2.37624E-1 1.8616E-1 1.8253E-1 1.96901E-1 2.06673E-1 2.082E-1 1.56029E-1 1.06232E-1 8.64688E-2 8.90979E-2 1.20901E-1 1.57085E-1 1.6341E-1 1.51202E-1 1.54637E-1 1.9492E-1 3.89977E-1 5.00558E-1 -9999 -9999 -9999 -9999 -9999 -9999 -9999 -9999
-9999 -9999 -9999 -9999 -9999 -9999 -9999 -9999 -9999 -9999 -9999 -9999 -9999 -9999 -9999 -9999 -9999 -9999 -9999 -9999 -9999 -9999 -9999 -9999 -9999 -9999 -9999 -9999 -9999 -9999 -9999 -9999 -9999 -9999 -9999 -9999 -9999 -9999 -9999 -9999 -9999 -9999 -9999 -9999 -9999 -9999 -9999 -9999 -9999 -9999 -9999 -9999 -9999 -9999 -9999 -9999 -9999 -9999 -9999 -9999 -9999 -9999 -9999 -9999 -9999 -9999 -9999 -9999 -9999 -9999 -9999 -9999 -9999 -9999 -9999 -9999 -9999 -9999 -9999 -9999 -9999 -9999 -9999 -9999 -9999 -9999 -9999 -9999 -9999 -9999 -9999 -9999 -9999 -9999 -9999 -9999 -9999 -9999 -9999 -9999 -9999 -9999 -9999 -9999 -9999 -9999 -9999 -9999 -9999 -9999 -9999 -9999 -9999 -9999 -9999 -9999 -9999 -9999 -9999 -9999 -9999 -9999 -9999 -9999 -9999 -9999 -9999 -9999 -9999 -9999 -9999 -9999 -9999 -9999 -9999 -9999 -9999 -9999 -9999 -9999 -9999 -9999 -9999 4.46555E-1 4.43444E-1 4.4764E-1 4.61838E-1 4.82859E-1 4.8508E-1 4.86746E-1 5.06063E-1 5.0137E-1 5.02037E-1 5.02592E-1 5.0426E-1 5.25236E-1 5.23536E-1 5.24383E-1 5.40843E-1 5.36819E-1 5.34881E-1 5.31913E-1 5.26496E-1 5.42264E-1 3.04057E-1 3.03742E-1 3.03627E-1 3.03668E-1 3.03693E-1 3.03578E-1 3.03446E-1 3.03454E-1 3.03479E-1 3.03321E-1 3.03087E-1 3.0333E-1 2.88007E-1 2.88378E-1 2.88286E-1 2.87976E-1 2.87842E-1 2.87826E-1 2.87771E-1 2.87991E-1 2.58072E-1 2.72946E-1 3.03454E-1 2.82093E-1 2.06363E-1 1.84613E-1 1.77586E-1 6.70638E-1 6.6586E-1 6.55449E-1 6.36477E-1 6.26042E-1 6.20535E-1 6.03097E-1 5.51945E-1 4.72251E-1 3.81845E-1 3.46271E-1 3.75451E-1 4.24601E-1 4.81108E-1 5.2114E-1 6.06424E-1 6.71736E-1 6.91511E-1 6.55136E-1 5.89802E-1 5.79073E-1 5.77045E-1 5.33604E-1 4.42693E-1 3.4975E-1 2.47336E-1 1.68668E-1 1.40042E-1 1.83849E-1 2.62443E-1 3.26165E-1 3.2464E-1 2.83022E-1 2.45938E-1 2.82083E-1 2.77659E-1 2.46212E-1 2.00881E-1 1.77707E-1 1.53267E-1 2.22756E-1 3.84321E-1 4.84851E-1 4.69558E-1 4.31329E-1 4.02312E-1 3.70076E-1 3.42894E-1 2.75396E-1 2.00535E-1 1.53616E-1 1.58409E-1 1.38477E-1 1.13605E-1 8.67412E-2 9.32466E-2 1.17407E-1 1.36672E-1 1.42229E-1 1.55555E-1 1.88753E-1 2.45313E-1 3.62512E-1 4.83862E-1 -9999 -9999 -9999 -9999 -9999 -9999 -9999 -9999 -9999
-9999 -9999 -9999 -9999 -9999 -9999 -9999 -9999 -9999 -9999 -9999 -9999 -9999 -9999 -9999 -9999 -9999 -9999 -9999 -9999 -9999 -9999 -9999 -9999 -9999 -9999 -9999 -9999 -9999 -9999 -9999 -9999 -9999 -9999 -9999 -9999 -9999 -9999 -9999 -9999 -9999 -9999 -9999 -9999 -9999 -9999 -9999 -9999 -9999 -9999 -9999 -9999 -9999 -9999 -9999 -9999 -9999 -9999 -9999 -9999 -9999 -9999 -9999 -9999 -9999 -9999 -9999 -9999 -9999 -9999 -9999 -9999 -9999 -9999 -9999 -9999 -9999 -9999 -9999 -9999 -9999 -9999 -9999 -9999 -9999 -9999 -9999 -9999 -9999 -9999 -9999 -9999 -9999 -9999 -9999 -9999 -9999 -9999 -9999 -9999 -9999 -9999 -9999 -9999 -9999 -9999 -9999 -9999 -9999 -9999 -9999 -9999 -9999 -9999 -9999 -9999 -9999 -9999 -9999 -9999 -9999 -9999 -9999 -9999 -9999 -9999 -9999 -9999 -9999 -9999 -9999 -9999 -9999 -9999 -9999 -9999 -9999 -9999 -9999 -9999 -9999 4.48654E-1 4.2547E-1 4.24433E-1 4.44283E-1 4.4806E-1 4.77575E-1 4.81416E-1 4.83081E-1 4.79282E-1 4.99591E-1 5.01814E-1 5.04148E-1 5.24016E-1 5.24682E-1 5.26012E-1 5.21353E-1 5.17999E-1 5.36145E-1 5.39861E-1 5.3735E-1 5.34753E-1 5.49617E-1 5.62795E-1 3.2022E-1 3.36815E-1 3.19882E-1 3.03594E-1 3.20043E-1 3.19873E-1 3.19728E-1 3.03296E-1 3.03313E-1 3.03146E-1 3.18895E-1 3.02986E-1 3.03537E-1 2.87944E-1 2.87787E-1 3.03321E-1 2.87144E-1 2.86988E-1 2.86963E-1 2.87524E-1 2.58058E-1 2.30237E-1 2.29924E-1 2.16084E-1 2.15605E-1 2.15377E-1 7.03318E-1 6.92843E-1 6.62409E-1 6.28249E-1 5.92013E-1 5.54158E-1 5.2616E-1 4.798E-1 4.18834E-1 3.8333E-1 3.73002E-1 4.24719E-1 4.67147E-1 5.06E-1 4.99031E-1 5.09476E-1 5.67684E-1 6.55088E-1 7.116E-1 7.06046E-1 6.78629E-1 6.69349E-1 6.61399E-1 6.15385E-1 5.29696E-1 4.16864E-1 3.03313E-1 2.19294E-1 1.89722E-1 2.07797E-1 2.25859E-1 2.19702E-1 1.89934E-1 1.74645E-1 1.73346E-1 1.93268E-1 2.74363E-1 3.80832E-1 4.06529E-1 4.11382E-1 4.16037E-1 4.37108E-1 5.20586E-1 5.48919E-1 4.70266E-1 3.50114E-1 2.70246E-1 2.39716E-1 2.90453E-1 2.87468E-1 1.7246E-1 1.03535E-1 9.81715E-2 9.5837E-2 8.17031E-2 1.00449E-1 1.52549E-1 2.1371E-1 2.49528E-1 2.59252E-1 2.60079E-1 2.84757E-1 3.89981E-1 5.03797E-1 -9999 -9999 -9999 -9999 -9999 -9999 -9999 -9999 -9999 -9999
-9999 -9999 -9999 -9999 -9999 -9999 -9999 -9999 -9999 -9999 -9999 -9999 -9999 -9999 -9999 -9999 -9999 -9999 -9999 -9999 -9999 -9999 -9999 -9999 -9999 -9999 -9999 -9999 -9999 -9999 -9999 -9999 -9999 -9999 -9999 -9999 -9999 -9999 -9999 -9999 -9999 -9999 -9999 -9999 -9999 -9999 -9999 -9999 -9999 -9999 -9999 -9999 -9999 -9999 -9999 -9999 -9999 -9999 -9999 -9999 -9999 -9999 -9999 -9999 -9999 -9999 -9999 -9999 -9999 -9999 -9999 -9999 -9999 -9999 -9999 -9999 -9999 -9999 -9999 -9999 -9999 -9999 -9999 -9999 -9999 -9999 -9999 -9999 -9999 -9999 -9999 -9999 -9999 -9999 -9999 -9999 -9999 -9999 -9999 -9999 -9999 -9999 -9999 -9999 -9999 -9999 -9999 -9999 -9999 -9999 -9999 -9999 -9999 -9999 -9999 -9999 -9999 -9999 -9999 -9999 -9999 -9999 -9999 -9999 -9999 -9999 -9999 -9999 -9999 -9999 -9999 -9999 -9999 -9999 -9999 -9999 -9999 -9999 -9999 -9999 -9999 4.24018E-1 4.23603E-1 4.42606E-1 4.45331E-1 4.468E-1 4.4869E-1 4.69375E-1 4.754E-1 4.77285E-1 4.99258E-1 5.04482E-1 5.02083E-1 5.21577E-1 5.21301E-1 5.17013E-1 5.17858E-1 5.1814E-1 5.38693E-1 5.36422E-1 5.41039E-1 5.56657E-1 5.67276E-1 5.5649E-1 5.69125E-1 3.36525E-1 3.19719E-1 3.19958E-1 3.20001E-1 3.19899E-1 3.19745E-1 3.19651E-1 3.19538E-1 3.19295E-1 3.06216E-1 3.09359E-1 3.03137E-1 3.03429E-1 3.03205E-1 2.94379E-1 2.79289E-1 2.62706E-1 2.78727E-1 2.72121E-1 2.43615E-1 2.30023E-1 2.1648E-1 2.15999E-1 2.15632E-1 7.08704E-1 7.04698E-1 6.86065E-1 6.8E-1 6.31469E-1 5.43621E-1 4.70251E-1 4.11839E-1 3.71986E-1 3.58377E-1 3.83293E-1 4.4861E-1 4.98933E-1 4.9616E-1 4.61746E-1 4.10768E-1 3.89226E-1 4.74385E-1 6.39437E-1 7.12185E-1 7.15429E-1 6.74252E-1 5.9074E-1 5.75245E-1 5.67076E-1 4.97446E-1 3.3099E-1 2.64362E-1 2.90152E-1 3.45859E-1 3.93638E-1 3.99597E-1 3.37826E-1 3.01468E-1 3.1669E-1 3.30973E-1 3.4743E-1 3.8775E-1 4.70409E-1 5.67157E-1 6.07034E-1 5.9809E-1 5.70278E-1 5.21458E-1 4.5213E-1 3.08167E-1 1.89018E-1 1.37102E-1 1.33074E-1 1.51174E-1 2.05323E-1 1.73239E-1 9.61603E-2 7.87853E-2 8.94347E-2 8.44008E-2 1.09422E-1 1.62897E-1 1.80236E-1 1.96484E-1 2.63618E-1 3.51269E-1 4.5287E-1 4.86904E-1 -9999 -9999 -9999 -9999 -9999 -9999 -9999 -9999 -9999 -9999 -9999
-9999 -9999 -9999 -9999 -9999 -9999 -9999 -9999 -9999 -9999 -9999 -9999 -9999 -9999 -9999 -9999 -9999 -9999 -9999 -9999 -9999 -9999 -9999 -9999 -9999 -9999 -9999 -9999 -9999 -9999 -9999 -9999 -9999 -9999 -9999 -9999 -9999 -9999 -9999 -9999 -9999 -9999 -9999 -9999 -9999 -9999 -9999 -9999 -9999 -9999 -9999 -9999 -9999 -9999 -9999 -9999 -9999 -9999 -9999 -9999 -9999 -9999 -9999 -9999 -9999 -9999 -9999 -9999 -9999 -9999 -9999 -9999 -9999 -9999 -9999 -9999 -9999 -9999 -9999 -9999 -9999 -9999 -9999 -9999 -9999 -9999 -9999 -9999 -9999 -9999 -9999 -9999 -9999 -9999 -9999 -9999 -9999 -9999 -9999 -9999 -9999 -9999 -9999 -9999 -9999 -9999 -9999 -9999 -9999 -9999 -9999 -9999 -9999 -9999 -9999 -9999 -9999 -9999 -9999 -9999 -9999 -9999 -9999 -9999 -9999 -9999 -9999 -9999 -9999 -9999 -9999 -9999 -9999 -9999 -9999 -9999 -9999 -9999 -9999 -9999 4.24018E-1 4.22774E-1 4.4135E-1 4.44492E-1 4.4743E-1 4.66858E-1 4.60208E-1 4.69266E-1 4.7662E-1 4.98146E-1 5.03815E-1 5.21998E-1 5.45607E-1 5.37483E-1 5.3735E-1 5.39202E-1 5.40106E-1 5.36422E-1 5.37422E-1 5.363E-1 5.52953E-1 5.51871E-1 5.66676E-1 5.77362E-1 5.68426E-1 3.53601E-1 3.36383E-1 3.1989E-1 3.2006E-1 3.20001E-1 3.19796E-1 3.19564E-1 3.19321E-1 3.20329E-1 3.10372E-1 3.01534E-1 3.02487E-1 3.02943E-1 2.89803E-1 2.69372E-1 2.67198E-1 2.7577E-1 2.57247E-1 2.43337E-1 2.43054E-1 2.23476E-1 1.93095E-1 6.58726E-1 6.79278E-1 6.89305E-1 6.7635E-1 6.95657E-1 7.00648E-1 6.75455E-1 6.09621E-1 5.30697E-1 4.43737E-1 4.21099E-1 4.53696E-1 4.77717E-1 4.87973E-1 4.62864E-1 4.14372E-1 3.46608E-1 2.86594E-1 2.83648E-1 4.2154E-1 6.25388E-1 7.12668E-1 7.0967E-1 6.45919E-1 4.69622E-1 3.33695E-1 3.07693E-1 3.02959E-1 2.29359E-1 2.45861E-1 3.85754E-1 5.5117E-1 6.21085E-1 6.15778E-1 5.64129E-1 5.68225E-1 5.74504E-1 5.79164E-1 5.92724E-1 5.95366E-1 6.22349E-1 6.53492E-1 6.40648E-1 5.5037E-1 4.44901E-1 3.88402E-1 2.71858E-1 1.79838E-1 9.93253E-2 7.19928E-2 7.25967E-2 7.65071E-2 1.24579E-1 1.83014E-1 1.51384E-1 1.1404E-1 1.02108E-1 9.33451E-2 8.7051E-2 8.68337E-2 8.77909E-2 1.10467E-1 2.05899E-1 4.04815E-1 -9999 -9999 -9999 -9999 -9999 -9999 -9999 -9999 -9999 -9999 -9999 -9999 -9999
-9999 -9999 -9999 -9999 -9999 -9999 -9999 -9999 -9999 -9999 -9999 -9999 -9999 -9999 -9999 -9999 -9999 -9999 -9999 -9999 -9999 -9999 -9999 -9999 -9999 -9999 -9999 -9999 -9999 -9999 -9999 -9999 -9999 -9999 -9999 -9999 -9999 -9999 -9999 -9999 -9999 -9999 -9999 -9999 -9999 -9999 -9999 -9999 -9999 -9999 -9999 -9999 -9999 -9999 -9999 -9999 -9999 -9999 -9999 -9999 -9999 -9999 -9999 -9999 -9999 -9999 -9999 -9999 -9999 -9999 -9999 -9999 -9999 -9999 -9999 -9999 -9999 -9999 -9999 -9999 -9999 -9999 -9999 -9999 -9999 -9999 -9999 -9999 -9999 -9999 -9999 -9999 -9999 -9999 -9999 -9999 -9999 -9999 -9999 -9999 -9999 -9999 -9999 -9999 -9999 -9999 -9999 -9999 -9999 -9999 -9999 -9999 -9999 -9999 -9999 -9999 -9999 -9999 -9999 -9999 -9999 -9999 -9999 -9999 -9999 -9999 -9999 -9999 -9999 -9999 -9999 -9999 -9999 -9999 -9999 -9999 -9999 -9999 -9999 4.23603E-1 4.21945E-1 4.40931E-1 4.43654E-1 4.4638E-1 4.4848E-1 4.61263E-1 4.73364E-1 4.76731E-1 4.98257E-1 5.01925E-1 5.26455E-1 5.36914E-1 5.55944E-1 5.55459E-1 5.53568E-1 5.5487E-1 5.56235E-1 5.3735E-1 5.40778E-1 5.52098E-1 5.72384E-1 5.74329E-1 5.86529E-1 5.73973E-1 5.94391E-1 3.71256E-1 3.71424E-1 3.36902E-1 3.20295E-1 3.20169E-1 3.36824E-1 3.36489E-1 3.33312E-1 3.14733E-1 3.04871E-1 2.98821E-1 2.93231E-1 2.85645E-1 2.82467E-1 2.67198E-1 2.82449E-1 2.57492E-1 2.43622E-1 2.2932E-1 2.11362E-1 2.12533E-1 5.50333E-1 6.06649E-1 6.59459E-1 6.66415E-1 6.46523E-1 6.49143E-1 6.9478E-1 7.12184E-1 7.08903E-1 6.76949E-1 6.11201E-1 5.83154E-1 5.52283E-1 5.11374E-1 4.70673E-1 3.74143E-1 2.98884E-1 2.56521E-1 2.38237E-1 2.9366E-1 4.12568E-1 6.07977E-1 7.02414E-1 7.03057E-1 6.22946E-1 3.98575E-1 2.18848E-1 1.71169E-1 1.92753E-1 2.40044E-1 3.85099E-1 4.98059E-1 6.27753E-1 6.97035E-1 6.94384E-1 6.79545E-1 6.84055E-1 6.65121E-1 6.49007E-1 6.42214E-1 6.47805E-1 6.6502E-1 6.70685E-1 5.59014E-1 3.55999E-1 2.25217E-1 1.95233E-1 1.46839E-1 8.64571E-2 6.22044E-2 5.08938E-2 5.4843E-2 6.26678E-2 9.40587E-2 1.66522E-1 2.01567E-1 1.63156E-1 1.21374E-1 9.00441E-2 6.99938E-2 6.35491E-2 7.72589E-2 1.1265E-1 2.32255E-1 -9999 -9999 -9999 -9999 -9999 -9999 -9999 -9999 -9999 -9999 -9999 -9999 -9999 -9999
-9999 -9999 -9999 -9999 -9999 -9999 -9999 -9999 -9999 -9999 -9999 -9999 -9999 -9999 -9999 -9999 -9999 -9999 -9999 -9999 -9999 -9999 -9999 -9999 -9999 -9999 -9999 -9999 -9999 -9999 -9999 -9999 -9999 -9999 -9999 -9999 -9999 -9999 -9999 -9999 -9999 -9999 -9999 -9999 -9999 -9999 -9999 -9999 -9999 -9999 -9999 -9999 -9999 -9999 -9999 -9999 -9999 -9999 -9999 -9999 -9999 -9999 -9999 -9999 -9999 -9999 -9999 -9999 -9999 -9999 -9999 -9999 -9999 -9999 -9999 -9999 -9999 -9999 -9999 -9999 -9999 -9999 -9999 -9999 -9999 -9999 -9999 -9999 -9999 -9999 -9999 -9999 -9999 -9999 -9999 -9999 -9999 -9999 -9999 -9999 -9999 -9999 -9999 -9999 -9999 -9999 -9999 -9999 -9999 -9999 -9999 -9999 -9999 -9999 -9999 -9999 -9999 -9999 -9999 -9999 -9999 -9999 -9999 -9999 -9999 -9999 -9999 -9999 -9999 -9999 -9999 -9999 -9999 -9999 -9999 -9999 -9999 -9999 -9999 4.15475E-1 4.13726E-1 4.38421E-1 4.40303E-1 4.35393E-1 4.37064E-1 4.39991E-1 4.65172E-1 4.76398E-1 4.97924E-1 5.20466E-1 5.20109E-1 5.38834E-1 5.60544E-1 5.57221E-1 5.75615E-1 5.74199E-1 5.75615E-1 5.71784E-1 5.71902E-1 5.74469E-1 5.50705E-1 5.73072E-1 6.1092E-1 6.2173E-1 5.93557E-1 3.71573E-1 3.54001E-1 3.20253E-1 3.20461E-1 3.37196E-1 3.36928E-1 3.36604E-1 3.36204E-1 3.1354E-1 3.06045E-1 2.98435E-1 2.98435E-1 2.82093E-1 2.7431E-1 2.96683E-1 2.57668E-1 2.43704E-1 2.29382E-1 2.32184E-1 2.61619E-1 5.44378E-1 5.83679E-1 6.50086E-1 6.86578E-1 6.65644E-1 6.21355E-1 5.85247E-1 6.08123E-1 6.34316E-1 6.91384E-1 7.02777E-1 6.69261E-1 5.8415E-1 5.27514E-1 5.09819E-1 4.68919E-1 3.64602E-1 2.39673E-1 2.0549E-1 2.43666E-1 3.03246E-1 3.73822E-1 5.56396E-1 7.05339E-1 7.13246E-1 6.32462E-1 3.81417E-1 2.56163E-1 3.03274E-1 3.57976E-1 4.52384E-1 5.75421E-1 6.3897E-1 6.87982E-1 6.88768E-1 6.90286E-1 6.81697E-1 6.59945E-1 5.63604E-1 5.11496E-1 5.25341E-1 5.25733E-1 5.69746E-1 6.24719E-1 4.94645E-1 2.48357E-1 1.30721E-1 9.97792E-2 8.65516E-2 7.07447E-2 7.75163E-2 7.62548E-2 7.86939E-2 9.207E-2 1.07116E-1 1.22539E-1 1.22792E-1 1.05565E-1 9.59093E-2 9.84399E-2 1.01313E-1 1.06287E-1 1.23557E-1 1.71913E-1 2.70034E-1 -9999 -9999 -9999 -9999 -9999 -9999 -9999 -9999 -9999 -9999 -9999 -9999 -9999 -9999
-9999 -9999 -9999 -9999 -9999 -9999 -9999 -9999 -9999 -9999 -9999 -9999 -9999 -9999 -9999 -9999 -9999 -9999 -9999 -9999 -9999 -9999 -9999 -9999 -9999 -9999 -9999 -9999 -9999 -9999 -9999 -9999 -9999 -9999 -9999 -9999 -9999 -9999 -9999 -9999 -9999 -9999 -9999 -9999 -9999 -9999 -9999 -9999 -9999 -9999 -9999 -9999 -9999 -9999 -9999 -9999 -9999 -9999 -9999 -9999 -9999 -9999 -9999 -9999 -9999 -9999 -9999 -9999 -9999 -9999 -9999 -9999 -9999 -9999 -9999 -9999 -9999 -9999 -9999 -9999 -9999 -9999 -9999 -9999 -9999 -9999 -9999 -9999 -9999 -9999 -9999 -9999 -9999 -9999 -9999 -9999 -9999 -9999 -9999 -9999 -9999 -9999 -9999 -9999 -9999 -9999 -9999 -9999 -9999 -9999 -9999 -9999 -9999 -9999 -9999 -9999 -9999 -9999 -9999 -9999 -9999 -9999 -9999 -9999 -9999 -9999 -9999 -9999 -9999 -9999 -9999 -9999 -9999 -9999 -9999 -9999 -9999 -9999 -9999 4.03267E-1 3.98061E-1 4.19854E-1 4.19434E-1 4.22956E-1 4.2935E-1 4.51152E-1 4.55992E-1 4.79084E-1 4.89564E-1 5.11559E-1 5.15335E-1 5.38273E-1 5.62609E-1 5.58545E-1 5.75173E-1 5.73772E-1 5.6966E-1 5.87724E-1 6.04776E-1 6.28233E-1 6.14956E-1 5.74747E-1 5.92324E-1 5.76438E-1 5.66008E-1 3.53947E-1 3.53974E-1 3.36998E-1 3.37041E-1 3.36867E-1 3.36719E-1 3.36516E-1 3.3045E-1 3.09583E-1 3.0214E-1 2.88111E-1 2.79856E-1 2.64501E-1 2.806E-1 2.57315E-1 2.43759E-1 2.43125E-1 2.86977E-1 2.59971E-1 5.93225E-1 6.00028E-1 6.30818E-1 6.94238E-1 7.06296E-1 6.97553E-1 6.38517E-1 5.67743E-1 5.18549E-1 5.15456E-1 5.52089E-1 6.13285E-1 6.04583E-1 4.90271E-1 4.03407E-1 4.4579E-1 4.61302E-1 3.48113E-1 2.11394E-1 1.79373E-1 2.10724E-1 2.31033E-1 3.17525E-1 4.99494E-1 6.89086E-1 7.03315E-1 6.88353E-1 5.44196E-1 5.21741E-1 5.49097E-1 5.8565E-1 6.26709E-1 6.41062E-1 6.71904E-1 6.91195E-1 6.39044E-1 5.99148E-1 5.69727E-1 5.31689E-1 4.07821E-1 4.06043E-1 4.38594E-1 3.72388E-1 3.95505E-1 5.48966E-1 5.6826E-1 3.77832E-1 2.04624E-1 1.42307E-1 1.56036E-1 1.66486E-1 2.05261E-1 1.91024E-1 1.36156E-1 9.45408E-2 8.00126E-2 6.4362E-2 5.64986E-2 5.88158E-2 7.04226E-2 1.19099E-1 1.96625E-1 2.50907E-1 2.71068E-1 2.89151E-1 3.4047E-1 -9999 -9999 -9999 -9999 -9999 -9999 -9999 -9999 -9999 -9999 -9999 -9999 -9999 -9999
-9999 -9999 -9999 -9999 -9999 -9999 -9999 -9999 -9999 -9999 -9999 -9999 -9999 -9999 -9999 -9999 -9999 -9999 -9999 -9999 -9999 -9999 -9999 -9999 -9999 -9999 -9999 -9999 -9999 -9999 -9999 -9999 -9999 -9999 -9999 -9999 -9999 -9999 -9999 -9999 -9999 -9999 -9999 -9999 -9999 -9999 -9999 -9999 -9999 -9999 -9999 -9999 -9999 -9999 -9999 -9999 -9999 -9999 -9999 -9999 -9999 -9999 -9999 -9999 -9999 -9999 -9999 -9999 -9999 -9999 -9999 -9999 -9999 -9999 -9999 -9999 -9999 -9999 -9999 -9999 -9999 -9999 -9999 -9999 -9999 -9999 -9999 -9999 -9999 -9999 -9999 -9999 -9999 -9999 -9999 -9999 -9999 -9999 -9999 -9999 -9999 -9999 -9999 -9999 -9999 -9999 -9999 -9999 -9999 -9999 -9999 -9999 -9999 -9999 -9999 -9999 -9999 -9999 -9999 -9999 -9999 -9999 -9999 -9999 -9999 -9999 -9999 -9999 -9999 -9999 -9999 -9999 -9999 -9999 -9999 -9999 -9999 -9999 4.0907E-1 4.07327E-1 4.02109E-1 3.90167E-1 3.86727E-1 4.11239E-1 4.17675E-1 4.2766E-1 4.4947E-1 4.47687E-1 4.71779E-1 5.08114E-1 5.10448E-1 5.31526E-1 5.35731E-1 5.55664E-1 5.51854E-1 5.7405E-1 5.90213E-1 6.04895E-1 6.2221E-1 6.0188E-1 5.84966E-1 6.04393E-1 5.98048E-1 6.15254E-1 6.17088E-1 3.80193E-1 3.88484E-1 3.53793E-1 3.7148E-1 3.71331E-1 3.53601E-1 3.51414E-1 3.32739E-1 3.14965E-1 2.9212E-1 2.88318E-1 2.7598E-1 2.75611E-1 2.90183E-1 2.43504E-1 2.5795E-1 3.32493E-1 2.61998E-1 6.03886E-1 6.09437E-1 6.27331E-1 6.51484E-1 7.05705E-1 7.10379E-1 6.99264E-1 5.9917E-1 4.94182E-1 4.10416E-1 3.53337E-1 3.8103E-1 4.89635E-1 5.45676E-1 4.96386E-1 3.66435E-1 3.33986E-1 3.59092E-1 2.7183E-1 1.73141E-1 1.49323E-1 1.68098E-1 1.79726E-1 2.57995E-1 4.36019E-1 6.13442E-1 6.782E-1 7.06471E-1 6.96777E-1 6.23838E-1 5.17236E-1 5.16033E-1 5.7837E-1 5.69158E-1 6.08773E-1 6.53972E-1 5.90807E-1 4.83094E-1 4.11444E-1 3.49985E-1 3.11006E-1 3.82127E-1 4.05002E-1 2.89286E-1 2.80063E-1 4.76515E-1 6.0575E-1 5.56971E-1 4.05828E-1 3.39328E-1 3.68517E-1 3.91992E-1 3.78984E-1 2.87747E-1 1.38063E-1 6.21395E-2 4.66335E-2 4.77836E-2 5.03473E-2 6.10081E-2 8.96635E-2 1.60009E-1 2.92701E-1 3.74146E-1 3.80998E-1 3.96513E-1 -9999 -9999 -9999 -9999 -9999 -9999 -9999 -9999 -9999 -9999 -9999 -9999 -9999 -9999 -9999
-9999 -9999 -9999 -9999 -9999 -9999 -9999 -9999 -9999 -9999 -9999 -9999 -9999 -9999 -9999 -9999 -9999 -9999 -9999 -9999 -9999 -9999 -9999 -9999 -9999 -9999 -9999 -9999 -9999 -9999 -9999 -9999 -9999 -9999 -9999 -9999 -9999 -9999 -9999 -9999 -9999 -9999 -9999 -9999 -9999 -9999 -9999 -9999 -9999 -9999 -9999 -9999 -9999 -9999 -9999 -9999 -9999 -9999 -9999 -9999 -9999 -9999 -9999 -9999 -9999 -9999 -9999 -9999 -9999 -9999 -9999 -9999 -9999 -9999 -9999 -9999 -9999 -9999 -9999 -9999 -9999 -9999 -9999 -9999 -9999 -9999 -9999 -9999 -9999 -9999 -9999 -9999 -9999 -9999 -9999 -9999 -9999 -9999 -9999 -9999 -9999 -9999 -9999 -9999 -9999 -9999 -9999 -9999 -9999 -9999 -9999 -9999 -9999 -9999 -9999 -9999 -9999 -9999 -9999 -9999 -9999 -9999 -9999 -9999 -9999 -9999 -9999 -9999 -9999 -9999 -9999 -9999 -9999 -9999 -9999 -9999 -9999 4.11979E-1 4.24433E-1 4.57396E-1 4.58721E-1 4.41875E-1 4.33516E-1 4.30182E-1 4.3039E-1 4.42444E-1 4.44539E-1 4.45798E-1 4.67972E-1 4.96961E-1 5.0767E-1 5.28425E-1 5.26184E-1 5.51379E-1 5.75137E-1 6.153E-1 6.25066E-1 5.95227E-1 5.93471E-1 5.90141E-1 5.90392E-1 6.15527E-1 6.41398E-1 6.5344E-1 6.52446E-1 3.77747E-1 3.6853E-1 3.70396E-1 3.84549E-1 3.59286E-1 3.42224E-1 3.37259E-1 3.20164E-1 3.22015E-1 2.97711E-1 2.7025E-1 2.61998E-1 2.81346E-1 2.72214E-1 2.43902E-1 2.88163E-1 3.00933E-1 2.50905E-1 6.08943E-1 6.06811E-1 6.16138E-1 6.26554E-1 6.52918E-1 7.02571E-1 6.82958E-1 5.18821E-1 3.67394E-1 2.85068E-1 2.47872E-1 3.09243E-1 3.8992E-1 4.53287E-1 4.99709E-1 4.14432E-1 2.91828E-1 2.69889E-1 2.14184E-1 1.85064E-1 2.12364E-1 2.42931E-1 2.59026E-1 3.29342E-1 4.49862E-1 5.55038E-1 6.90751E-1 6.87746E-1 5.70842E-1 4.57811E-1 3.28887E-1 3.90303E-1 4.66449E-1 4.30794E-1 4.92398E-1 6.12549E-1 5.75477E-1 4.60629E-1 3.03376E-1 2.44058E-1 2.90407E-1 3.79239E-1 3.38503E-1 2.22409E-1 2.15979E-1 3.88514E-1 5.73715E-1 6.12571E-1 5.65336E-1 5.37232E-1 5.27085E-1 4.5092E-1 3.02388E-1 1.74444E-1 9.59484E-2 5.24103E-2 5.32882E-2 8.48937E-2 1.09907E-1 1.04985E-1 1.44344E-1 2.07328E-1 3.05625E-1 4.02757E-1 -9999 -9999 -9999 -9999 -9999 -9999 -9999 -9999 -9999 -9999 -9999 -9999 -9999 -9999 -9999 -9999 -9999
-9999 -9999 -9999 -9999 -9999 -9999 -9999 -9999 -9999 -9999 -9999 -9999 -9999 -9999 -9999 -9999 -9999 -9999 -9999 -9999 -9999 -9999 -9999 -9999 -9999 -9999 -9999 -9999 -9999 -9999 -9999 -9999 -9999 -9999 -9999 -9999 -9999 -9999 -9999 -9999 -9999 -9999 -9999 -9999 -9999 -9999 -9999 -9999 -9999 -9999 -9999 -9999 -9999 -9999 -9999 -9999 -9999 -9999 -9999 -9999 -9999 -9999 -9999 -9999 -9999 -9999 -9999 -9999 -9999 -9999 -9999 -9999 -9999 -9999 -9999 -9999 -9999 -9999 -9999 -9999 -9999 -9999 -9999 -9999 -9999 -9999 -9999 -9999 -9999 -9999 -9999 -9999 -9999 -9999 -9999 -9999 -9999 -9999 -9999 -9999 -9999 -9999 -9999 -9999 -9999 -9999 -9999 -9999 -9999 -9999 -9999 -9999 -9999 -9999 -9999 -9999 -9999 -9999 -9999 -9999 -9999 -9999 -9999 -9999 -9999 -9999 -9999 -9999 -9999 -9999 -9999 -9999 -9999 -9999 -9999 -9999 -9999 4.05586E-1 4.34605E-1 5.02083E-1 5.06174E-1 4.82891E-1 4.82612E-1 4.77396E-1 4.70388E-1 4.71496E-1 4.91231E-1 4.89342E-1 4.87662E-1 5.07892E-1 5.03866E-1 5.26073E-1 5.32387E-1 5.57639E-1 5.72263E-1 5.88676E-1 6.66246E-1 6.81305E-1 6.58163E-1 6.63784E-1 6.64031E-1 6.756E-1 6.74318E-1 6.06142E-1 6.25383E-1 6.25919E-1 3.69677E-1 3.81933E-1 3.81498E-1 3.75857E-1 3.55473E-1 3.46231E-1 3.28089E-1 3.13214E-1 2.85645E-1 2.66281E-1 2.82612E-1 2.86963E-1 2.57979E-1 2.73035E-1 3.03676E-1 3.02935E-1 6.54825E-1 6.16038E-1 5.8875E-1 5.79541E-1 5.45082E-1 5.35457E-1 6.18653E-1 6.7351E-1 5.50405E-1 3.99321E-1 3.06E-1 2.6967E-1 2.99569E-1 2.99469E-1 3.13934E-1 3.77348E-1 3.92478E-1 2.68654E-1 2.11086E-1 1.93992E-1 2.35045E-1 3.20183E-1 3.88071E-1 3.77986E-1 3.65161E-1 3.91892E-1 5.66176E-1 6.72959E-1 5.75986E-1 3.33358E-1 2.40346E-1 2.04395E-1 2.71685E-1 3.57502E-1 3.2892E-1 3.69753E-1 5.37691E-1 5.85185E-1 5.03195E-1 3.17624E-1 2.28714E-1 2.95014E-1 3.60837E-1 2.70875E-1 1.67132E-1 1.83429E-1 3.0214E-1 4.71142E-1 5.13904E-1 4.56884E-1 4.53877E-1 5.01674E-1 3.75625E-1 1.99839E-1 1.12143E-1 8.65988E-2 8.38989E-2 1.18007E-1 2.03769E-1 2.45794E-1 2.00576E-1 1.94843E-1 2.3513E-1 3.35728E-1 -9999 -9999 -9999 -9999 -9999 -9999 -9999 -9999 -9999 -9999 -9999 -9999 -9999 -9999 -9999 -9999 -9999 -9999
-9999 -9999 -9999 -9999 -9999 -9999 -9999 -9999 -9999 -9999 -9999 -9999 -9999 -9999 -9999 -9999 -9999 -9999 -9999 -9999 -9999 -9999 -9999 -9999 -9999 -9999 -9999 -9999 -9999 -9999 -9999 -9999 -9999 -9999 -9999 -9999 -9999 -9999 -9999 -9999 -9999 -9999 -9999 -9999 -9999 -9999 -9999 -9999 -9999 -9999 -9999 -9999 -9999 -9999 -9999 -9999 -9999 -9999 -9999 -9999 -9999 -9999 -9999 -9999 -9999 -9999 -9999 -9999 -9999 -9999 -9999 -9999 -9999 -9999 -9999 -9999 -9999 -9999 -9999 -9999 -9999 -9999 -9999 -9999 -9999 -9999 -9999 -9999 -9999 -9999 -9999 -9999 -9999 -9999 -9999 -9999 -9999 -9999 -9999 -9999 -9999 -9999 -9999 -9999 -9999 -9999 -9999 -9999 -9999 -9999 -9999 -9999 -9999 -9999 -9999 -9999 -9999 -9999 -9999 -9999 -9999 -9999 -9999 -9999 -9999 -9999 -9999 -9999 -9999 -9999 -9999 -9999 -9999 -9999 -9999 -9999 -9999 3.86155E-1 4.39782E-1 5.24371E-1 5.42204E-1 5.22595E-1 4.85482E-1 4.99566E-1 4.96899E-1 4.99566E-1 5.3982E-1 5.19776E-1 5.17889E-1 5.13867E-1 5.33826E-1 5.35974E-1 5.9232E-1 6.15177E-1 6.29856E-1 6.65244E-1 6.158E-1 6.63758E-1 7.11587E-1 6.63756E-1 6.3837E-1 6.63639E-1 6.87289E-1 6.32383E-1 6.0508E-1 6.11024E-1 5.87949E-1 3.74419E-1 3.72833E-1 3.75424E-1 3.53785E-1 3.57439E-1 3.36123E-1 3.03139E-1 2.73136E-1 2.71167E-1 3.20164E-1 2.57595E-1 2.72976E-1 3.03644E-1 3.36081E-1 6.84749E-1 6.55169E-1 5.96773E-1 5.36807E-1 4.86812E-1 4.1329E-1 4.173E-1 5.65168E-1 6.81219E-1 6.628E-1 6.22116E-1 5.54104E-1 5.0161E-1 4.83742E-1 3.99778E-1 3.10143E-1 2.94017E-1 2.71647E-1 2.00072E-1 1.55362E-1 1.77416E-1 2.43052E-1 3.24482E-1 3.25478E-1 3.01806E-1 3.13654E-1 3.92397E-1 5.47269E-1 6.42473E-1 4.8042E-1 2.10257E-1 1.28536E-1 1.28742E-1 1.86086E-1 2.57063E-1 2.21667E-1 2.47134E-1 3.89076E-1 4.45571E-1 3.69896E-1 2.52205E-1 1.9091E-1 2.50437E-1 2.69922E-1 2.18387E-1 1.86134E-1 2.33379E-1 3.28607E-1 3.49422E-1 2.6654E-1 2.12291E-1 2.37772E-1 3.68625E-1 3.75856E-1 2.72187E-1 1.90458E-1 1.5517E-1 1.66578E-1 2.63864E-1 2.16666E-1 1.29395E-1 2.96175E-1 2.72864E-1 3.23725E-1 -9999 -9999 -9999 -9999 -9999 -9999 -9999 -9999 -9999 -9999 -9999 -9999 -9999 -9999 -9999 -9999 -9999 -9999 -9999
-9999 -9999 -9999 -9999 -9999 -9999 -9999 -9999 -9999 -9999 -9999 -9999 -9999 -9999 -9999 -9999 -9999 -9999 -9999 -9999 -9999 -9999 -9999 -9999 -9999 -9999 -9999 -9999 -9999 -9999 -9999 -9999 -9999 -9999 -9999 -9999 -9999 -9999 -9999 -9999 -9999 -9999 -9999 -9999 -9999 -9999 -9999 -9999 -9999 -9999 -9999 -9999 -9999 -9999 -9999 -9999 -9999 -9999 -9999 -9999 -9999 -9999 -9999 -9999 -9999 -9999 -9999 -9999 -9999 -9999 -9999 -9999 -9999 -9999 -9999 -9999 -9999 -9999 -9999 -9999 -9999 -9999 -9999 -9999 -9999 -9999 -9999 -9999 -9999 -9999 -9999 -9999 -9999 -9999 -9999 -9999 -9999 -9999 -9999 -9999 -9999 -9999 -9999 -9999 -9999 -9999 -9999 -9999 -9999 -9999 -9999 -9999 -9999 -9999 -9999 -9999 -9999 -9999 -9999 -9999 -9999 -9999 -9999 -9999 -9999 -9999 -9999 -9999 -9999 -9999 -9999 -9999 -9999 -9999 -9999 -9999 3.77031E-1 3.65724E-1 3.873E-1 4.26542E-1 4.84069E-1 5.38411E-1 4.97664E-1 4.98899E-1 4.95898E-1 4.98788E-1 5.21773E-1 5.16523E-1 5.34139E-1 5.72017E-1 5.72868E-1 5.94701E-1 6.31351E-1 6.64984E-1 6.82883E-1 6.82738E-1 6.8304E-1 6.42769E-1 6.27833E-1 6.09517E-1 5.87585E-1 6.24868E-1 6.96521E-1 6.77837E-1 6.20187E-1 5.87716E-1 6.07147E-1 3.55079E-1 3.7875E-1 3.78457E-1 3.73696E-1 3.54478E-1 3.30789E-1 3.07838E-1 2.85589E-1 3.09023E-1 2.72306E-1 2.54858E-1 3.04281E-1 3.53756E-1 6.72732E-1 6.64308E-1 6.05354E-1 5.07138E-1 4.15085E-1 3.83748E-1 3.86636E-1 4.93693E-1 6.2667E-1 6.7855E-1 6.77931E-1 6.78343E-1 6.78388E-1 6.81114E-1 6.66169E-1 6.09427E-1 5.00441E-1 3.52132E-1 2.17556E-1 1.61373E-1 1.51988E-1 1.61442E-1 2.02786E-1 2.25104E-1 2.41108E-1 2.46225E-1 2.29581E-1 2.76873E-1 4.18421E-1 6.12654E-1 5.37505E-1 2.77717E-1 1.60108E-1 1.38018E-1 1.62571E-1 1.83267E-1 1.54476E-1 1.69637E-1 2.24436E-1 2.49754E-1 1.87204E-1 1.42154E-1 1.47695E-1 1.86458E-1 1.79281E-1 1.85591E-1 2.01042E-1 2.3508E-1 2.90145E-1 2.26464E-1 1.27219E-1 8.04802E-2 1.08777E-1 2.06758E-1 2.63985E-1 2.69302E-1 3.08054E-1 1.952E-1 2.3637E-1 1.45028E-1 1.56644E-1 1.15432E-1 3.93687E-1 3.8783E-1 3.46297E-1 -9999 -9999 -9999 -9999 -9999 -9999 -9999 -9999 -9999 -9999 -9999 -9999 -9999 -9999 -9999 -9999 -9999 -9999 -9999
-9999 -9999 -9999 -9999 -9999 -9999 -9999 -9999 -9999 -9999 -9999 -9999 -9999 -9999 -9999 -9999 -9999 -9999 -9999 -9999 -9999 -9999 -9999 -9999 -9999 -9999 -9999 -9999 -9999 -9999 -9999 -9999 -9999 -9999 -9999 -9999 -9999 -9999 -9999 -9999 -9999 -9999 -9999 -9999 -9999 -9999 -9999 -9999 -9999 -9999 -9999 -9999 -9999 -9999 -9999 -9999 -9999 -9999 -9999 -9999 -9999 -9999 -9999 -9999 -9999 -9999 -9999 -9999 -9999 -9999 -9999 -9999 -9999 -9999 -9999 -9999 -9999 -9999 -9999 -9999 -9999 -9999 -9999 -9999 -9999 -9999 -9999 -9999 -9999 -9999 -9999 -9999 -9999 -9999 -9999 -9999 -9999 -9999 -9999 -9999 -9999 -9999 -9999 -9999 -9999 -9999 -9999 -9999 -9999 -9999 -9999 -9999 -9999 -9999 -9999 -9999 -9999 -9999 -9999 -9999 -9999 -9999 -9999 -9999 -9999 -9999 -9999 -9999 -9999 -9999 -9999 -9999 -9999 -9999 -9999 -9999 3.69104E-1 3.56764E-1 3.55093E-1 3.69104E-1 4.01274E-1 4.35708E-1 4.88564E-1 4.58932E-1 4.78422E-1 4.90786E-1 5.09089E-1 5.32941E-1 5.58243E-1 5.71874E-1 6.10806E-1 6.29933E-1 6.4499E-1 6.63566E-1 6.46911E-1 6.2794E-1 6.07204E-1 5.90706E-1 5.89837E-1 5.45825E-1 6.21635E-1 6.45833E-1 6.59268E-1 6.35519E-1 6.79967E-1 6.38671E-1 6.15755E-1 6.22803E-1 3.70967E-1 3.8324E-1 3.79759E-1 3.58287E-1 3.31198E-1 3.05723E-1 2.99998E-1 3.36284E-1 2.52588E-1 2.66939E-1 3.37671E-1 6.81342E-1 6.70417E-1 6.06116E-1 5.18616E-1 4.24901E-1 4.67304E-1 4.3937E-1 3.84256E-1 6.53079E-1 6.52922E-1 5.80926E-1 5.47631E-1 5.4865E-1 6.02716E-1 6.67831E-1 6.69207E-1 6.65326E-1 5.22842E-1 5.0302E-1 3.15766E-1 2.63878E-1 2.30668E-1 1.75256E-1 1.62926E-1 1.79322E-1 1.90519E-1 1.56627E-1 1.31579E-1 1.58687E-1 2.69766E-1 5.35882E-1 6.40028E-1 5.14902E-1 3.72646E-1 3.18346E-1 3.08556E-1 2.23079E-1 1.54504E-1 1.6321E-1 1.8749E-1 1.74315E-1 1.21996E-1 9.2325E-2 1.08824E-1 1.25312E-1 1.22471E-1 1.27198E-1 1.28192E-1 1.40597E-1 1.89977E-1 1.59092E-1 8.23852E-2 4.92172E-2 6.38985E-2 8.65917E-2 1.09037E-1 1.43366E-1 1.69456E-1 1.87536E-1 2.26259E-1 1.14167E-1 9.73613E-2 8.38626E-2 4.00114E-1 3.96329E-1 -9999 -9999 -9999 -9999 -9999 -9999 -9999 -9999 -9999 -9999 -9999 -9999 -9999 -9999 -9999 -9999 -9999 -9999 -9999 -9999
-9999 -9999 -9999 -9999 -9999 -9999 -9999 -9999 -9999 -9999 -9999 -9999 -9999 -9999 -9999 -9999 -9999 -9999 -9999 -9999 -9999 -9999 -9999 -9999 -9999 -9999 -9999 -9999 -9999 -9999 -9999 -9999 -9999 -9999 -9999 -9999 -9999 -9999 -9999 -9999 -9999 -9999 -9999 -9999 -9999 -9999 -9999 -9999 -9999 -9999 -9999 -9999 -9999 -9999 -9999 -9999 -9999 -9999 -9999 -9999 -9999 -9999 -9999 -9999 -9999 -9999 -9999 -9999 -9999 -9999 -9999 -9999 -9999 -9999 -9999 -9999 -9999 -9999 -9999 -9999 -9999 -9999 -9999 -9999 -9999 -9999 -9999 -9999 -9999 -9999 -9999 -9999 -9999 -9999 -9999 -9999 -9999 -9999 -9999 -9999 -9999 -9999 -9999 -9999 -9999 -9999 -9999 -9999 -9999 -9999 -9999 -9999 -9999 -9999 -9999 -9999 -9999 -9999 -9999 -9999 -9999 -9999 -9999 -9999 -9999 -9999 -9999 -9999 -9999 -9999 -9999 -9999 -9999 -9999 3.9189E-1 3.81014E-1 3.66286E-1 3.58997E-1 3.49567E-1 3.48486E-1 3.49567E-1 3.60297E-1 3.69281E-1 3.74368E-1 3.82494E-1 4.33145E-1 4.60054E-1 5.02421E-1 5.27071E-1 5.50609E-1 5.53797E-1 5.68354E-1 5.68899E-1 5.51684E-1 5.52564E-1 5.68572E-1 5.44747E-1 5.40443E-1 5.15594E-1 5.74348E-1 6.15446E-1 6.19647E-1 6.23933E-1 6.62902E-1 6.60324E-1 6.60249E-1 6.12263E-1 6.19554E-1 3.71692E-1 3.72833E-1 3.98027E-1 3.76149E-1 3.51382E-1 3.22861E-1 3.41651E-1 2.88224E-1 2.68089E-1 2.82507E-1 3.72983E-1 6.81137E-1 6.67481E-1 5.00861E-1 5.34755E-1 4.56011E-1 3.93975E-1 3.74033E-1 6.76061E-1 6.68743E-1 6.06357E-1 4.42756E-1 3.57866E-1 3.87118E-1 4.34773E-1 4.31941E-1 4.83057E-1 6.1042E-1 6.61769E-1 6.37182E-1 5.39793E-1 4.85161E-1 3.77029E-1 2.5439E-1 1.70968E-1 1.23969E-1 1.18505E-1 1.05467E-1 1.10711E-1 1.40935E-1 2.2652E-1 4.53908E-1 5.78343E-1 5.61721E-1 5.48872E-1 5.61001E-1 5.54126E-1 4.22189E-1 3.33611E-1 3.33233E-1 3.60427E-1 3.01229E-1 1.89324E-1 1.18304E-1 8.67809E-2 7.63966E-2 7.69264E-2 6.63797E-2 5.84236E-2 6.73975E-2 8.94957E-2 7.57455E-2 5.57765E-2 5.60826E-2 6.82334E-2 6.80774E-2 7.13088E-2 9.50069E-2 1.41828E-1 2.07214E-1 2.76967E-1 3.8577E-1 4.20019E-1 4.51246E-1 4.21166E-1 4.06976E-1 -9999 -9999 -9999 -9999 -9999 -9999 -9999 -9999 -9999 -9999 -9999 -9999 3.84017E-1 3.1229E-1 3.07012E-1 -9999 -9999 -9999 -9999 -9999
-9999 -9999 -9999 -9999 -9999 -9999 -9999 -9999 -9999 -9999 -9999 -9999 -9999 -9999 -9999 -9999 -9999 -9999 -9999 -9999 -9999 -9999 -9999 -9999 -9999 -9999 -9999 -9999 -9999 -9999 -9999 -9999 -9999 -9999 -9999 -9999 -9999 -9999 -9999 -9999 -9999 -9999 -9999 -9999 -9999 -9999 -9999 -9999 -9999 -9999 -9999 -9999 -9999 -9999 -9999 -9999 -9999 -9999 -9999 -9999 -9999 -9999 -9999 -9999 -9999 -9999 -9999 -9999 -9999 -9999 -9999 -9999 -9999 -9999 -9999 -9999 -9999 -9999 -9999 -9999 -9999 -9999 -9999 -9999 -9999 -9999 -9999 -9999 -9999 -9999 -9999 -9999 -9999 -9999 -9999 -9999 -9999 -9999 -9999 -9999 -9999 -9999 -9999 -9999 -9999 -9999 -9999 -9999 -9999 -9999 -9999 -9999 -9999 -9999 -9999 -9999 -9999 -9999 -9999 -9999 -9999 -9999 -9999 -9999 -9999 -9999 -9999 -9999 -9999 -9999 -9999 -9999 -9999 3.92465E-1 3.90741E-1 3.83868E-1 3.72494E-1 3.61975E-1 3.55278E-1 3.49387E-1 3.48126E-1 3.47227E-1 3.46689E-1 3.42978E-1 3.46056E-1 3.54348E-1 3.62714E-1 3.76808E-1 4.32311E-1 4.5386E-1 5.06735E-1 4.97172E-1 4.99618E-1 5.41327E-1 5.63111E-1 5.41106E-1 4.73396E-1 4.70025E-1 5.12928E-1 5.38099E-1 5.44943E-1 5.67348E-1 5.69382E-1 6.06076E-1 6.1893E-1 6.57783E-1 6.54455E-1 6.17986E-1 6.25796E-1 3.78181E-1 3.79619E-1 3.70107E-1 3.58143E-1 3.36277E-1 3.20001E-1 2.63007E-1 2.89905E-1 3.31687E-1 3.91154E-1 4.27948E-1 4.84491E-1 5.58976E-1 5.01663E-1 4.22657E-1 4.33686E-1 6.02182E-1 6.51662E-1 6.17104E-1 4.80903E-1 3.46838E-1 2.7383E-1 2.75164E-1 2.68549E-1 2.67892E-1 3.33237E-1 4.5736E-1 5.91405E-1 6.47075E-1 6.50625E-1 5.58126E-1 3.68267E-1 2.08048E-1 1.30152E-1 8.65029E-2 9.48712E-2 1.47275E-1 2.41992E-1 3.05906E-1 3.33716E-1 4.03358E-1 3.76993E-1 3.18272E-1 3.73733E-1 5.00994E-1 5.65821E-1 4.98283E-1 4.25115E-1 4.18421E-1 3.94718E-1 4.0902E-1 3.59184E-1 2.40585E-1 1.66162E-1 1.2654E-1 1.01752E-1 6.86368E-2 4.14556E-2 3.74704E-2 3.83206E-2 3.97374E-2 5.70813E-2 1.23379E-1 1.79145E-1 1.504E-1 1.17351E-1 1.29138E-1 1.87029E-1 2.80831E-1 3.79073E-1 4.00226E-1 4.23199E-1 4.23606E-1 4.03744E-1 -9999 -9999 -9999 -9999 -9999 -9999 -9999 -9999 -9999 -9999 -9999 -9999 4.26768E-1 3.64032E-1 2.98434E-1 2.30959E-1 2.57624E-1 -9999 -9999 -9999 -9999
-9999 -9999 -9999 -9999 -9999 -9999 -9999 -9999 -9999 -9999 -9999 -9999 -9999 -9999 -9999 -9999 -9999 -9999 -9999 -9999 -9999 -9999 -9999 -9999 -9999 -9999 -9999 -9999 -9999 -9999 -9999 -9999 -9999 -9999 -9999 -9999 -9999 -9999 -9999 -9999 -9999 -9999 -9999 -9999 -9999 -9999 -9999 -9999 -9999 -9999 -9999 -9999 -9999 -9999 -9999 -9999 -9999 -9999 -9999 -9999 -9999 -9999 -9999 -9999 -9999 -9999 -9999 -9999 -9999 -9999 -9999 -9999 -9999 -9999 -9999 -9999 -9999 -9999 -9999 -9999 -9999 -9999 -9999 -9999 -9999 -9999 -9999 -9999 -9999 -9999 -9999 -9999 -9999 -9999 -9999 -9999 -9999 -9999 -9999 -9999 -9999 -9999 -9999 -9999 -9999 -9999 -9999 -9999 -9999 -9999 -9999 -9999 -9999 -9999 -9999 -9999 -9999 -9999 -9999 -9999 -9999 -9999 -9999 -9999 -9999 -9999 -9999 -9999 -9999 -9999 -9999 -9999 3.91315E-1 3.8902E-1 3.89593E-1 3.87873E-1 3.74368E-1 3.67591E-1 3.38709E-1 3.32753E-1 3.29441E-1 3.47587E-1 3.42442E-1 3.42442E-1 3.43692E-1 3.43514E-1 3.42085E-1 3.42799E-1 3.45141E-1 3.59537E-1 3.93758E-1 4.2265E-1 4.68251E-1 5.15507E-1 5.32569E-1 4.75502E-1 4.74726E-1 5.33786E-1 5.94684E-1 6.04079E-1 6.39818E-1 6.63401E-1 6.55822E-1 6.3306E-1 6.57122E-1 6.70251E-1 6.45398E-1 6.17594E-1 6.10719E-1 6.04946E-1 3.7083E-1 3.6197E-1 3.70107E-1 3.53647E-1 3.01154E-1 2.88501E-1 3.02931E-1 4.0976E-1 4.27772E-1 5.0477E-1 4.8576E-1 5.42985E-1 5.03866E-1 5.03156E-1 6.14707E-1 5.8128E-1 5.5335E-1 4.92644E-1 3.61856E-1 2.52794E-1 2.53444E-1 2.87003E-1 2.41245E-1 1.88619E-1 2.16403E-1 2.61604E-1 3.94775E-1 5.75146E-1 5.74968E-1 5.06198E-1 3.0414E-1 1.33457E-1 7.1915E-2 6.42439E-2 9.87332E-2 2.04721E-1 4.09876E-1 5.29419E-1 4.27262E-1 2.60819E-1 1.71238E-1 1.49108E-1 2.04391E-1 3.70732E-1 3.8458E-1 2.48425E-1 1.82336E-1 1.70625E-1 1.78656E-1 2.40094E-1 3.64457E-1 3.84849E-1 3.2184E-1 2.58148E-1 2.0486E-1 1.22279E-1 5.49411E-2 3.40575E-2 3.20204E-2 4.63889E-2 1.09523E-1 2.87333E-1 2.06059E-1 2.52024E-1 2.0743E-1 2.49676E-1 3.12687E-1 3.98112E-1 3.92633E-1 4.22502E-1 4.29306E-1 4.08189E-1 3.84866E-1 -9999 -9999 -9999 -9999 -9999 -9999 -9999 -9999 -9999 -9999 -9999 -9999 4.43638E-1 3.90876E-1 3.27782E-1 2.55536E-1 2.90765E-1 -9999 -9999 -9999 -9999
-9999 -9999 -9999 -9999 -9999 -9999 -9999 -9999 -9999 -9999 -9999 -9999 -9999 -9999 -9999 -9999 -9999 -9999 -9999 -9999 -9999 -9999 -9999 -9999 -9999 -9999 -9999 -9999 -9999 -9999 -9999 -9999 -9999 -9999 -9999 -9999 -9999 -9999 -9999 -9999 -9999 -9999 -9999 -9999 -9999 -9999 -9999 -9999 -9999 -9999 -9999 -9999 -9999 -9999 -9999 -9999 -9999 -9999 -9999 -9999 -9999 -9999 -9999 -9999 -9999 -9999 -9999 -9999 -9999 -9999 -9999 -9999 -9999 -9999 -9999 -9999 -9999 -9999 -9999 -9999 -9999 -9999 -9999 -9999 -9999 -9999 -9999 -9999 -9999 -9999 -9999 -9999 -9999 -9999 -9999 -9999 -9999 -9999 -9999 -9999 -9999 -9999 -9999 -9999 -9999 -9999 -9999 -9999 -9999 -9999 -9999 -9999 -9999 -9999 -9999 -9999 -9999 -9999 -9999 -9999 -9999 -9999 -9999 -9999 -9999 -9999 -9999 -9999 -9999 -9999 -9999 -9999 3.87873E-1 3.84439E-1 3.81186E-1 3.57943E-1 3.51854E-1 3.46902E-1 3.41431E-1 3.37623E-1 3.29166E-1 3.24952E-1 3.23389E-1 3.42263E-1 3.43335E-1 3.43692E-1 3.3893E-1 3.3822E-1 3.64107E-1 3.58422E-1 3.67378E-1 3.65693E-1 3.91452E-1 4.14077E-1 4.18823E-1 4.73925E-1 5.67159E-1 5.72173E-1 5.58597E-1 6.05248E-1 6.35467E-1 6.76701E-1 6.93094E-1 7.05911E-1 6.83836E-1 6.48051E-1 6.35462E-1 6.05864E-1 5.96749E-1 5.95824E-1 3.90487E-1 3.55601E-1 3.6853E-1 3.37127E-1 2.9364E-1 2.82068E-1 3.55488E-1 5.23009E-1 5.42358E-1 5.24324E-1 4.4466E-1 4.67684E-1 4.86589E-1 4.85751E-1 6.4686E-1 5.94999E-1 5.65924E-1 6.07214E-1 4.87061E-1 4.37452E-1 5.04987E-1 4.12951E-1 2.82586E-1 1.64501E-1 1.46154E-1 1.88041E-1 3.24279E-1 4.85148E-1 4.79802E-1 3.7786E-1 2.29884E-1 9.48251E-2 5.72168E-2 6.3774E-2 9.29729E-2 1.93965E-1 4.28283E-1 5.28035E-1 3.4953E-1 1.84279E-1 1.05935E-1 8.86315E-2 1.30964E-1 2.79745E-1 3.53165E-1 1.97664E-1 1.00038E-1 6.38447E-2 6.38464E-2 1.05499E-1 2.07577E-1 2.32824E-1 2.22207E-1 1.50601E-1 1.38053E-1 1.4435E-1 1.02392E-1 6.59622E-2 6.4498E-2 9.78094E-2 2.15418E-1 1.99485E-1 1.62493E-1 1.43343E-1 1.10982E-1 1.11717E-1 7.68635E-2 4.11964E-1 4.33888E-1 4.31446E-1 4.12773E-1 3.9127E-1 3.72534E-1 -9999 -9999 -9999 -9999 -9999 -9999 -9999 -9999 -9999 -9999 -9999 -9999 -9999 -9999 -9999 -9999 -9999 -9999 -9999 -9999 -9999
-9999 -9999 -9999 -9999 -9999 -9999 -9999 -9999 -9999 -9999 -9999 -9999 -9999 -9999 -9999 -9999 -9999 -9999 -9999 -9999 -9999 -9999 -9999 -9999 -9999 -9999 -9999 -9999 -9999 -9999 -9999 -9999 -9999 -9999 -9999 -9999 -9999 -9999 -9999 -9999 -9999 -9999 -9999 -9999 -9999 -9999 -9999 -9999 -9999 -9999 -9999 -9999 -9999 -9999 -9999 -9999 -9999 -9999 -9999 -9999 -9999 -9999 -9999 -9999 -9999 -9999 -9999 -9999 -9999 -9999 -9999 -9999 -9999 -9999 -9999 -9999 -9999 -9999 -9999 -9999 -9999 -9999 -9999 -9999 -9999 -9999 -9999 -9999 -9999 -9999 -9999 -9999 -9999 -9999 -9999 -9999 -9999 -9999 -9999 -9999 -9999 -9999 -9999 -9999 -9999 -9999 -9999 -9999 -9999 -9999 -9999 -9999 -9999 -9999 -9999 -9999 -9999 -9999 -9999 -9999 -9999 -9999 -9999 -9999 -9999 -9999 -9999 -9999 -9999 -9999 -9999 3.67265E-1 3.65584E-1 3.60167E-1 3.57943E-1 3.54617E-1 3.502E-1 3.46353E-1 3.46353E-1 3.65518E-1 3.62154E-1 3.51576E-1 3.24083E-1 3.22696E-1 3.22869E-1 3.38753E-1 3.39108E-1 3.40211E-1 3.55639E-1 4.39988E-1 4.69872E-1 4.37954E-1 4.05967E-1 3.95217E-1 3.81876E-1 4.11607E-1 4.56391E-1 4.4849E-1 5.00412E-1 5.47803E-1 6.1679E-1 6.56273E-1 6.39626E-1 6.56295E-1 6.9271E-1 6.78436E-1 6.56206E-1 6.42097E-1 6.12539E-1 6.1826E-1 5.7552E-1 3.51105E-1 3.82665E-1 3.20453E-1 3.14352E-1 4.66755E-1 5.42788E-1 5.42512E-1 4.47451E-1 4.8686E-1 4.875E-1 4.49183E-1 4.48803E-1 5.05708E-1 5.43686E-1 5.81371E-1 6.26811E-1 6.7731E-1 6.12489E-1 6.55191E-1 6.4941E-1 6.33541E-1 3.63865E-1 2.1939E-1 1.76677E-1 1.8938E-1 2.65292E-1 3.94395E-1 4.17272E-1 2.65898E-1 1.23089E-1 6.06031E-2 4.91943E-2 6.36745E-2 1.19439E-1 2.63711E-1 4.44914E-1 3.95389E-1 3.06967E-1 2.11838E-1 1.18365E-1 7.48163E-2 9.75285E-2 2.16389E-1 3.76707E-1 3.48404E-1 1.68508E-1 6.38144E-2 4.2315E-2 6.43175E-2 9.09518E-2 8.17309E-2 8.41796E-2 6.15219E-2 5.54362E-2 9.50876E-2 1.98114E-1 2.12137E-1 2.32109E-1 2.55285E-1 2.68753E-1 1.77504E-1 1.2874E-1 1.10504E-1 9.40089E-2 4.39017E-1 4.20921E-1 4.33481E-1 4.31853E-1 4.16823E-1 3.95441E-1 3.71667E-1 3.61757E-1 -9999 -9999 -9999 -9999 -9999 -9999 -9999 -9999 -9999 -9999 -9999 -9999 -9999 -9999 -9999 -9999 -9999 -9999 -9999 -9999 -9999
-9999 -9999 -9999 -9999 -9999 -9999 -9999 -9999 -9999 -9999 -9999 -9999 -9999 -9999 -9999 -9999 -9999 -9999 -9999 -9999 -9999 -9999 -9999 -9999 -9999 -9999 -9999 -9999 -9999 -9999 -9999 -9999 -9999 -9999 -9999 -9999 -9999 -9999 -9999 -9999 -9999 -9999 -9999 -9999 -9999 -9999 -9999 -9999 -9999 -9999 -9999 -9999 -9999 -9999 -9999 -9999 -9999 -9999 -9999 -9999 -9999 -9999 -9999 -9999 -9999 -9999 -9999 -9999 -9999 -9999 -9999 -9999 -9999 -9999 -9999 -9999 -9999 -9999 -9999 -9999 -9999 -9999 -9999 -9999 -9999 -9999 -9999 -9999 -9999 -9999 -9999 -9999 -9999 -9999 -9999 -9999 -9999 -9999 -9999 -9999 -9999 -9999 -9999 -9999 -9999 -9999 -9999 -9999 -9999 -9999 -9999 -9999 -9999 -9999 -9999 -9999 -9999 -9999 -9999 -9999 -9999 -9999 -9999 -9999 -9999 -9999 -9999 -9999 -9999 -9999 -9999 3.60557E-1 3.57943E-1 3.58499E-1 3.59054E-1 3.5517E-1 3.51302E-1 3.48549E-1 3.69457E-1 3.73975E-1 3.71149E-1 3.63274E-1 3.5546E-1 3.43495E-1 3.3893E-1 3.38398E-1 3.38753E-1 3.39463E-1 3.47892E-1 3.75277E-1 4.3751E-1 5.17703E-1 5.41964E-1 4.78719E-1 4.61035E-1 4.25982E-1 3.99011E-1 4.11464E-1 4.09713E-1 4.19366E-1 4.8565E-1 5.66807E-1 5.74215E-1 6.21089E-1 6.50465E-1 6.53342E-1 6.5403E-1 6.54078E-1 6.54897E-1 6.42859E-1 6.08012E-1 4.93626E-1 4.6287E-1 3.54135E-1 4.47232E-1 4.66444E-1 4.47112E-1 4.47442E-1 4.04713E-1 4.11315E-1 4.06585E-1 4.49418E-1 6.135E-1 6.70077E-1 6.70601E-1 4.67274E-1 5.90717E-1 7.06014E-1 6.8675E-1 5.62577E-1 6.4867E-1 6.80411E-1 5.40558E-1 4.22728E-1 3.20248E-1 2.19668E-1 2.06433E-1 2.94678E-1 2.70518E-1 1.46067E-1 7.24371E-2 6.28243E-2 7.8495E-2 1.10163E-1 2.0126E-1 4.07082E-1 4.28555E-1 2.47059E-1 1.46758E-1 1.46954E-1 1.15893E-1 6.75924E-2 5.96026E-2 1.19218E-1 2.78304E-1 3.44914E-1 2.58868E-1 1.01538E-1 4.14491E-2 4.45813E-2 6.76063E-2 6.81525E-2 6.67319E-2 5.67368E-2 5.54121E-2 8.84649E-2 2.26437E-1 3.20709E-1 2.47746E-1 1.53582E-1 1.74797E-1 1.1342E-1 3.03122E-1 3.7398E-1 3.92325E-1 4.12645E-1 4.18436E-1 4.12645E-1 4.09134E-1 3.98654E-1 3.80773E-1 3.60364E-1 -9999 -9999 -9999 -9999 -9999 -9999 -9999 -9999 -9999 -9999 -9999 -9999 -9999 -9999 -9999 -9999 -9999 -9999 -9999 -9999 -9999 -9999
-9999 -9999 -9999 -9999 -9999 -9999 -9999 -9999 -9999 -9999 -9999 -9999 -9999 -9999 -9999 -9999 -9999 -9999 -9999 -9999 -9999 -9999 -9999 -9999 -9999 -9999 -9999 -9999 -9999 -9999 -9999 -9999 -9999 -9999 -9999 -9999 -9999 -9999 -9999 -9999 -9999 -9999 -9999 -9999 -9999 -9999 -9999 -9999 -9999 -9999 -9999 -9999 -9999 -9999 -9999 -9999 -9999 -9999 -9999 -9999 -9999 -9999 -9999 -9999 -9999 -9999 -9999 -9999 -9999 -9999 -9999 -9999 -9999 -9999 -9999 -9999 -9999 -9999 -9999 -9999 -9999 -9999 -9999 -9999 -9999 -9999 -9999 -9999 -9999 -9999 -9999 -9999 -9999 -9999 -9999 -9999 -9999 -9999 -9999 -9999 -9999 -9999 -9999 -9999 -9999 -9999 -9999 -9999 -9999 -9999 -9999 -9999 -9999 -9999 -9999 -9999 -9999 -9999 -9999 -9999 -9999 -9999 -9999 -9999 -9999 -9999 -9999 -9999 -9999 -9999 -9999 -9999 -9999 3.51854E-1 3.55724E-1 3.56833E-1 3.55892E-1 3.80216E-1 3.84776E-1 3.85918E-1 3.87061E-1 3.94516E-1 3.90423E-1 3.87396E-1 3.7245E-1 3.56751E-1 3.44043E-1 3.39463E-1 3.3473E-1 3.60925E-1 3.94E-1 4.5462E-1 5.63305E-1 5.48469E-1 5.27575E-1 5.39179E-1 5.36305E-1 5.14458E-1 5.27801E-1 4.68072E-1 4.36896E-1 4.41794E-1 4.55204E-1 5.08556E-1 5.6951E-1 6.52435E-1 5.74211E-1 5.94141E-1 6.12073E-1 6.54503E-1 6.19801E-1 5.71736E-1 4.01211E-1 4.27162E-1 4.64573E-1 4.46072E-1 5.03982E-1 5.42788E-1 4.47121E-1 4.66518E-1 4.47829E-1 4.48033E-1 4.67016E-1 4.86527E-1 5.07453E-1 5.0639E-1 4.83971E-1 4.63671E-1 5.06501E-1 7.02792E-1 6.85183E-1 6.92756E-1 5.86975E-1 5.29519E-1 3.90247E-1 2.45736E-1 1.69351E-1 1.61496E-1 1.19713E-1 8.07132E-2 7.55865E-2 1.20431E-1 2.09094E-1 2.99486E-1 4.53024E-1 5.74685E-1 4.40978E-1 2.00599E-1 7.50346E-2 6.77106E-2 6.17824E-2 4.12243E-2 4.00622E-2 7.10306E-2 1.30712E-1 1.47323E-1 1.49326E-1 9.0626E-2 4.5594E-2 5.37237E-2 1.34667E-1 1.99074E-1 2.72808E-1 1.98171E-1 1.6872E-1 1.89515E-1 2.57021E-1 1.82856E-1 1.56922E-1 1.07502E-1 1.26369E-1 2.90091E-1 2.83E-1 2.98187E-1 3.50931E-1 3.80847E-1 3.97806E-1 3.89225E-1 3.84638E-1 3.80773E-1 3.69021E-1 3.5363E-1 -9999 -9999 -9999 -9999 -9999 -9999 -9999 -9999 -9999 -9999 -9999 -9999 -9999 -9999 -9999 -9999 -9999 -9999 -9999 -9999 -9999 -9999
-9999 -9999 -9999 -9999 -9999 -9999 -9999 -9999 -9999 -9999 -9999 -9999 -9999 -9999 -9999 -9999 -9999 -9999 -9999 -9999 -9999 -9999 -9999 -9999 -9999 -9999 -9999 -9999 -9999 -9999 -9999 -9999 -9999 -9999 -9999 -9999 -9999 -9999 -9999 -9999 -9999 -9999 -9999 -9999 -9999 -9999 -9999 -9999 -9999 -9999 -9999 -9999 -9999 -9999 -9999 -9999 -9999 -9999 -9999 -9999 -9999 -9999 -9999 -9999 -9999 -9999 -9999 -9999 -9999 -9999 -9999 -9999 -9999 -9999 -9999 -9999 -9999 -9999 -9999 -9999 -9999 -9999 -9999 -9999 -9999 -9999 -9999 -9999 -9999 -9999 -9999 -9999 -9999 -9999 -9999 -9999 -9999 -9999 -9999 -9999 -9999 -9999 -9999 -9999 -9999 -9999 -9999 -9999 -9999 -9999 -9999 -9999 -9999 -9999 -9999 -9999 -9999 -9999 -9999 -9999 -9999 -9999 -9999 -9999 -9999 -9999 -9999 -9999 -9999 -9999 -9999 -9999 -9999 3.45257E-1 3.52958E-1 3.6591E-1 4.02102E-1 4.10705E-1 4.18303E-1 4.08857E-1 4.09883E-1 4.43895E-1 4.66575E-1 4.4653E-1 4.41372E-1 4.13517E-1 3.78111E-1 3.51937E-1 3.40396E-1 3.35498E-1 3.59804E-1 3.90475E-1 4.49996E-1 5.15791E-1 5.43705E-1 5.84597E-1 6.03065E-1 6.03347E-1 6.14264E-1 5.09793E-1 5.60744E-1 4.9454E-1 5.34893E-1 4.79334E-1 4.89469E-1 5.27628E-1 5.27536E-1 5.524E-1 6.19375E-1 7.02177E-1 6.75179E-1 6.24004E-1 6.20213E-1 5.21415E-1 6.43651E-1 6.08062E-1 5.24071E-1 5.01163E-1 5.25451E-1 6.01261E-1 5.58595E-1 6.27624E-1 6.67829E-1 6.24095E-1 5.04451E-1 6.84695E-1 6.96271E-1 5.02669E-1 4.43584E-1 7.01424E-1 6.93277E-1 6.93242E-1 5.94732E-1 5.75739E-1 4.31315E-1 2.47551E-1 1.42649E-1 8.79568E-2 5.65145E-2 6.24127E-2 1.0753E-1 1.99723E-1 3.72061E-1 5.55543E-1 6.30333E-1 5.87678E-1 4.1274E-1 1.72634E-1 6.83168E-2 5.5718E-2 5.2463E-2 4.01652E-2 3.61927E-2 4.70085E-2 5.51851E-2 4.97788E-2 4.9309E-2 4.42555E-2 4.02053E-2 6.46728E-2 1.79731E-1 3.3275E-1 3.16403E-1 4.20804E-1 3.567E-1 3.21081E-1 3.11849E-1 2.2989E-1 2.07306E-1 1.61363E-1 8.37122E-2 3.62835E-1 3.3386E-1 3.18729E-1 3.2254E-1 3.60844E-1 3.77432E-1 3.71755E-1 3.63845E-1 3.63369E-1 3.56244E-1 3.45822E-1 -9999 -9999 -9999 -9999 -9999 -9999 -9999 -9999 -9999 -9999 -9999 -9999 -9999 -9999 -9999 -9999 -9999 -9999 -9999 -9999 -9999 -9999
-9999 -9999 -9999 -9999 -9999 -9999 -9999 -9999 -9999 -9999 -9999 -9999 -9999 -9999 -9999 -9999 -9999 -9999 -9999 -9999 -9999 -9999 -9999 -9999 -9999 -9999 -9999 -9999 -9999 -9999 -9999 -9999 -9999 -9999 -9999 -9999 -9999 -9999 -9999 -9999 -9999 -9999 -9999 -9999 -9999 -9999 -9999 -9999 -9999 -9999 -9999 -9999 -9999 -9999 -9999 -9999 -9999 -9999 -9999 -9999 -9999 -9999 -9999 -9999 -9999 -9999 -9999 -9999 -9999 -9999 -9999 -9999 -9999 -9999 -9999 -9999 -9999 -9999 -9999 -9999 -9999 -9999 -9999 -9999 -9999 -9999 -9999 -9999 -9999 -9999 -9999 -9999 -9999 -9999 -9999 -9999 -9999 -9999 -9999 -9999 -9999 -9999 -9999 -9999 -9999 -9999 -9999 -9999 -9999 -9999 -9999 -9999 -9999 -9999 -9999 -9999 -9999 -9999 -9999 -9999 -9999 -9999 -9999 -9999 -9999 -9999 -9999 -9999 -9999 -9999 -9999 -9999 3.39797E-1 3.45805E-1 3.67589E-1 4.06601E-1 4.50514E-1 4.76237E-1 4.9617E-1 4.506E-1 4.68235E-1 4.88959E-1 5.08279E-1 4.88321E-1 4.67832E-1 4.63121E-1 4.32124E-1 4.03772E-1 3.96435E-1 3.899E-1 3.71068E-1 3.59992E-1 4.02693E-1 4.77982E-1 5.29887E-1 5.16901E-1 5.40284E-1 5.63828E-1 5.38049E-1 5.12879E-1 5.27425E-1 5.27361E-1 5.47778E-1 5.65628E-1 5.08638E-1 4.83394E-1 5.08675E-1 5.27552E-1 5.84499E-1 6.10682E-1 6.70691E-1 6.7586E-1 6.76948E-1 6.9657E-1 5.51982E-1 5.54559E-1 5.34592E-1 6.04973E-1 5.47012E-1 4.75937E-1 5.37761E-1 4.98936E-1 4.5727E-1 5.47592E-1 5.41567E-1 5.65084E-1 6.23769E-1 6.00509E-1 5.88835E-1 6.85985E-1 6.1635E-1 6.05961E-1 5.97198E-1 5.62388E-1 4.62641E-1 3.0978E-1 1.44923E-1 6.64056E-2 4.88777E-2 6.03566E-2 1.02842E-1 1.73345E-1 3.7029E-1 6.07862E-1 6.03454E-1 5.41934E-1 3.58174E-1 1.87096E-1 1.27468E-1 1.33374E-1 1.24936E-1 9.31147E-2 6.99304E-2 6.96352E-2 4.90734E-2 3.53202E-2 3.30754E-2 4.45688E-2 4.90384E-2 5.5297E-2 9.35795E-2 1.62669E-1 3.35173E-1 1.97365E-1 1.69619E-1 1.60568E-1 1.23972E-1 1.09035E-1 1.16795E-1 3.25751E-1 3.75103E-1 3.83037E-1 3.734E-1 3.35894E-1 3.33219E-1 3.57849E-1 3.62719E-1 3.58597E-1 3.51139E-1 3.47799E-1 3.43232E-1 3.36602E-1 -9999 -9999 -9999 -9999 -9999 -9999 -9999 -9999 -9999 -9999 -9999 -9999 -9999 -9999 -9999 -9999 -9999 -9999 -9999 -9999 -9999 -9999
-9999 -9999 -9999 -9999 -9999 -9999 -9999 -9999 -9999 -9999 -9999 -9999 -9999 -9999 -9999 -9999 -9999 -9999 -9999 -9999 -9999 -9999 -9999 -9999 -9999 -9999 -9999 -9999 -9999 -9999 -9999 -9999 -9999 -9999 -9999 -9999 -9999 -9999 -9999 -9999 -9999 -9999 -9999 -9999 -9999 -9999 -9999 -9999 -9999 -9999 -9999 -9999 -9999 -9999 -9999 -9999 -9999 -9999 -9999 -9999 -9999 -9999 -9999 -9999 -9999 -9999 -9999 -9999 -9999 -9999 -9999 -9999 -9999 -9999 -9999 -9999 -9999 -9999 -9999 -9999 -9999 -9999 -9999 -9999 -9999 -9999 -9999 -9999 -9999 -9999 -9999 -9999 -9999 -9999 -9999 -9999 -9999 -9999 -9999 -9999 -9999 -9999 -9999 -9999 -9999 -9999 -9999 -9999 -9999 -9999 -9999 -9999 -9999 -9999 -9999 -9999 -9999 -9999 -9999 -9999 -9999 -9999 -9999 -9999 -9999 -9999 -9999 -9999 -9999 -9999 -9999 -9999 3.31854E-1 3.4872E-1 4.05577E-1 4.51285E-1 4.55558E-1 4.71713E-1 5.05719E-1 4.92848E-1 4.506E-1 5.32805E-1 5.28467E-1 5.30067E-1 5.00517E-1 4.83262E-1 4.86712E-1 4.61684E-1 4.58702E-1 4.74505E-1 4.29079E-1 3.78631E-1 3.63919E-1 4.2312E-1 4.87314E-1 4.89469E-1 5.13348E-1 5.40517E-1 5.50899E-1 5.738E-1 5.73102E-1 5.51472E-1 5.7366E-1 5.79544E-1 5.46484E-1 4.89469E-1 5.66223E-1 5.46983E-1 5.65681E-1 6.42523E-1 6.98193E-1 7.06483E-1 6.90307E-1 6.50034E-1 5.05002E-1 5.80094E-1 5.97649E-1 5.34878E-1 5.63696E-1 4.95751E-1 4.17415E-1 4.43626E-1 4.23956E-1 4.16432E-1 4.60238E-1 4.19851E-1 5.91359E-1 5.43256E-1 7.00017E-1 5.97702E-1 4.87933E-1 4.25963E-1 3.96933E-1 3.8723E-1 3.49679E-1 2.28263E-1 1.2059E-1 9.43836E-2 7.39788E-2 1.06637E-1 1.65601E-1 2.27577E-1 3.6299E-1 5.6824E-1 6.36132E-1 5.96942E-1 4.76497E-1 4.50866E-1 4.18632E-1 4.40764E-1 3.91516E-1 3.10682E-1 2.41244E-1 2.29522E-1 1.55832E-1 7.91577E-2 6.77071E-2 8.7947E-2 1.08901E-1 8.47648E-2 8.0722E-2 9.53924E-2 1.15417E-1 1.64698E-1 2.28387E-1 2.60609E-1 2.78158E-1 3.23673E-1 3.59014E-1 3.77826E-1 3.8344E-1 3.79985E-1 3.78345E-1 3.50881E-1 3.51994E-1 3.51994E-1 3.52999E-1 3.48911E-1 3.44469E-1 3.40045E-1 3.34768E-1 3.31476E-1 -9999 -9999 -9999 -9999 -9999 -9999 -9999 -9999 -9999 -9999 -9999 -9999 -9999 -9999 -9999 -9999 -9999 -9999 -9999 -9999 -9999 -9999
-9999 -9999 -9999 -9999 -9999 -9999 -9999 -9999 -9999 -9999 -9999 -9999 -9999 -9999 -9999 -9999 -9999 -9999 -9999 -9999 -9999 -9999 -9999 -9999 -9999 -9999 -9999 -9999 -9999 -9999 -9999 -9999 -9999 -9999 -9999 -9999 -9999 -9999 -9999 -9999 -9999 -9999 -9999 -9999 -9999 -9999 -9999 -9999 -9999 -9999 -9999 -9999 -9999 -9999 -9999 -9999 -9999 -9999 -9999 -9999 -9999 -9999 -9999 -9999 -9999 -9999 -9999 -9999 -9999 -9999 -9999 -9999 -9999 -9999 -9999 -9999 -9999 -9999 -9999 -9999 -9999 -9999 -9999 -9999 -9999 -9999 -9999 -9999 -9999 -9999 -9999 -9999 -9999 -9999 -9999 -9999 -9999 -9999 -9999 -9999 -9999 -9999 -9999 -9999 -9999 -9999 -9999 -9999 -9999 -9999 -9999 -9999 -9999 -9999 -9999 -9999 -9999 -9999 -9999 -9999 -9999 -9999 -9999 -9999 -9999 -9999 -9999 -9999 -9999 -9999 -9999 3.35632E-1 3.24257E-1 3.40516E-1 4.2499E-1 4.71914E-1 4.72333E-1 4.67135E-1 4.66196E-1 4.72256E-1 4.44883E-1 4.44224E-1 4.6279E-1 4.85158E-1 4.87268E-1 4.84534E-1 5.01846E-1 4.79845E-1 4.99551E-1 5.23988E-1 4.96789E-1 4.33068E-1 3.77493E-1 3.89659E-1 4.22706E-1 4.99509E-1 5.54598E-1 6.31585E-1 6.73648E-1 6.73111E-1 6.55093E-1 6.9053E-1 6.26541E-1 6.0536E-1 5.274E-1 4.89387E-1 5.47109E-1 5.27823E-1 5.8482E-1 6.21518E-1 6.21224E-1 6.0281E-1 6.3916E-1 5.25901E-1 6.222E-1 6.82822E-1 6.42975E-1 5.58436E-1 4.36761E-1 3.64884E-1 3.20532E-1 3.94391E-1 4.39364E-1 4.00473E-1 3.81071E-1 4.89382E-1 6.76587E-1 5.4374E-1 6.06412E-1 4.57265E-1 3.17508E-1 2.04216E-1 1.50242E-1 1.41845E-1 1.34303E-1 1.04811E-1 8.82881E-2 1.05868E-1 1.51139E-1 1.92325E-1 2.3292E-1 2.48234E-1 3.17229E-1 4.96189E-1 6.12208E-1 6.18074E-1 5.79507E-1 5.46555E-1 5.5514E-1 5.4038E-1 5.57263E-1 5.25119E-1 4.59579E-1 4.16375E-1 3.3438E-1 2.62186E-1 2.34613E-1 2.51082E-1 2.90651E-1 2.39045E-1 1.97248E-1 1.16431E-1 1.0883E-1 1.39073E-1 2.05003E-1 2.13076E-1 1.9716E-1 2.12804E-1 2.52355E-1 3.29292E-1 3.69755E-1 3.79165E-1 3.62814E-1 3.5646E-1 3.47916E-1 3.43116E-1 3.46318E-1 3.4373E-1 3.41886E-1 3.37107E-1 3.27983E-1 3.27106E-1 -9999 -9999 -9999 -9999 -9999 -9999 -9999 -9999 -9999 -9999 -9999 -9999 -9999 -9999 -9999 -9999 -9999 -9999 -9999 -9999 -9999 -9999
-9999 -9999 -9999 -9999 -9999 -9999 -9999 -9999 -9999 -9999 -9999 -9999 -9999 -9999 -9999 -9999 -9999 -9999 -9999 -9999 -9999 -9999 -9999 -9999 -9999 -9999 -9999 -9999 -9999 -9999 -9999 -9999 -9999 -9999 -9999 -9999 -9999 -9999 -9999 -9999 -9999 -9999 -9999 -9999 -9999 -9999 -9999 -9999 -9999 -9999 -9999 -9999 -9999 -9999 -9999 -9999 -9999 -9999 -9999 -9999 -9999 -9999 -9999 -9999 -9999 -9999 -9999 -9999 -9999 -9999 -9999 -9999 -9999 -9999 -9999 -9999 -9999 -9999 -9999 -9999 -9999 -9999 -9999 -9999 -9999 -9999 -9999 -9999 -9999 -9999 -9999 -9999 -9999 -9999 -9999 -9999 -9999 -9999 -9999 -9999 -9999 -9999 -9999 -9999 -9999 -9999 -9999 -9999 -9999 -9999 -9999 -9999 -9999 -9999 -9999 -9999 -9999 -9999 -9999 -9999 -9999 -9999 -9999 -9999 -9999 -9999 -9999 -9999 -9999 3.50751E-1 3.37257E-1 3.24083E-1 3.20102E-1 3.25822E-1 3.96603E-1 4.39359E-1 4.65026E-1 4.8907E-1 4.91199E-1 4.92173E-1 4.85404E-1 4.31026E-1 4.18226E-1 4.12521E-1 4.21306E-1 4.79607E-1 5.28412E-1 5.15631E-1 4.98252E-1 5.38313E-1 5.16799E-1 4.97456E-1 4.31294E-1 3.92424E-1 3.90998E-1 4.70322E-1 5.75929E-1 7.08351E-1 7.03146E-1 6.89883E-1 6.67518E-1 6.6118E-1 6.99537E-1 6.08605E-1 5.08299E-1 5.27957E-1 5.85046E-1 5.66003E-1 6.21757E-1 6.21591E-1 6.39241E-1 6.4E-1 5.06467E-1 5.62785E-1 6.90368E-1 6.13657E-1 5.71477E-1 5.17026E-1 3.95277E-1 2.86258E-1 2.53015E-1 2.98116E-1 3.30278E-1 3.67865E-1 4.59952E-1 6.23211E-1 5.43467E-1 6.97352E-1 6.35117E-1 3.44949E-1 2.23608E-1 1.58166E-1 9.31013E-2 6.86483E-2 6.32155E-2 6.18664E-2 8.70501E-2 1.39811E-1 2.00691E-1 2.02263E-1 1.80503E-1 1.55888E-1 2.18302E-1 3.69913E-1 5.81614E-1 5.72614E-1 4.01483E-1 3.78118E-1 4.68636E-1 4.89797E-1 5.2381E-1 6.19829E-1 5.71101E-1 5.24737E-1 4.77869E-1 4.15902E-1 3.84015E-1 3.88633E-1 3.97769E-1 3.44223E-1 3.02557E-1 1.91825E-1 1.64399E-1 1.91157E-1 2.88296E-1 3.35116E-1 3.00569E-1 2.36803E-1 2.26988E-1 3.01193E-1 3.43812E-1 3.57676E-1 3.63939E-1 3.52366E-1 3.37239E-1 3.33948E-1 3.38338E-1 3.4373E-1 3.41518E-1 3.36374E-1 3.29073E-1 3.23275E-1 -9999 -9999 -9999 -9999 -9999 -9999 -9999 -9999 -9999 -9999 -9999 -9999 -9999 -9999 -9999 -9999 -9999 -9999 -9999 -9999 -9999 -9999
-9999 -9999 -9999 -9999 -9999 -9999 -9999 -9999 -9999 -9999 -9999 -9999 -9999 -9999 -9999 -9999 -9999 -9999 -9999 -9999 -9999 -9999 -9999 -9999 -9999 -9999 -9999 -9999 -9999 -9999 -9999 -9999 -9999 -9999 -9999 -9999 -9999 -9999 -9999 -9999 -9999 -9999 -9999 -9999 -9999 -9999 -9999 -9999 -9999 -9999 -9999 -9999 -9999 -9999 -9999 -9999 -9999 -9999 -9999 -9999 -9999 -9999 -9999 -9999 -9999 -9999 -9999 -9999 -9999 -9999 -9999 -9999 -9999 -9999 -9999 -9999 -9999 -9999 -9999 -9999 -9999 -9999 -9999 -9999 -9999 -9999 -9999 -9999 -9999 -9999 -9999 -9999 -9999 -9999 -9999 -9999 -9999 -9999 -9999 -9999 -9999 -9999 -9999 -9999 -9999 -9999 -9999 -9999 -9999 -9999 -9999 -9999 -9999 -9999 -9999 -9999 -9999 -9999 -9999 -9999 -9999 -9999 -9999 -9999 -9999 -9999 -9999 -9999 -9999 3.35091E-1 3.24605E-1 3.18896E-1 3.16319E-1 3.41372E-1 3.84559E-1 4.06329E-1 4.14135E-1 4.37335E-1 4.66464E-1 4.84824E-1 4.63563E-1 4.5804E-1 4.48655E-1 4.25982E-1 3.99895E-1 4.3085E-1 4.91899E-1 5.22894E-1 5.14945E-1 5.59212E-1 5.60186E-1 5.3701E-1 5.09435E-1 4.15849E-1 3.82942E-1 4.24926E-1 5.8456E-1 6.718E-1 6.33996E-1 6.8753E-1 6.87113E-1 6.55566E-1 6.87213E-1 5.66899E-1 5.08E-1 5.47094E-1 5.27793E-1 6.03251E-1 6.61692E-1 6.20785E-1 5.04598E-1 6.47091E-1 6.97948E-1 6.57786E-1 6.45653E-1 5.76108E-1 5.63051E-1 5.2381E-1 4.42929E-1 2.89232E-1 2.02011E-1 2.32718E-1 2.89578E-1 3.63932E-1 4.43214E-1 6.43426E-1 6.22947E-1 7.01402E-1 6.17297E-1 4.68463E-1 3.77892E-1 2.72139E-1 1.52132E-1 1.15689E-1 1.01115E-1 6.5475E-2 8.86173E-2 1.36321E-1 1.65295E-1 1.22927E-1 1.07838E-1 1.28759E-1 2.10672E-1 4.02121E-1 5.52799E-1 4.22887E-1 2.21037E-1 1.80846E-1 2.48921E-1 2.75759E-1 3.63664E-1 4.61187E-1 5.87005E-1 5.31659E-1 4.37958E-1 3.93723E-1 4.08853E-1 4.30093E-1 4.30418E-1 3.77769E-1 2.70308E-1 2.13132E-1 2.03398E-1 2.34553E-1 3.36103E-1 4.5402E-1 4.65805E-1 3.62142E-1 3.57771E-1 3.29448E-1 3.52471E-1 3.64776E-1 3.56931E-1 3.47176E-1 3.35409E-1 3.33219E-1 3.39439E-1 3.43116E-1 3.4373E-1 3.38208E-1 3.30893E-1 3.22914E-1 -9999 -9999 -9999 -9999 -9999 -9999 -9999 -9999 -9999 -9999 -9999 -9999 -9999 -9999 -9999 -9999 -9999 -9999 -9999 -9999 -9999 -9999
-9999 -9999 -9999 -9999 -9999 -9999 -9999 -9999 -9999 -9999 -9999 -9999 -9999 -9999 -9999 -9999 -9999 -9999 -9999 -9999 -9999 -9999 -9999 -9999 -9999 -9999 -9999 -9999 -9999 -9999 -9999 -9999 -9999 -9999 -9999 -9999 -9999 -9999 -9999 -9999 -9999 -9999 -9999 -9999 -9999 -9999 -9999 -9999 -9999 -9999 -9999 -9999 -9999 -9999 -9999 -9999 -9999 -9999 -9999 -9999 -9999 -9999 -9999 -9999 -9999 -9999 -9999 -9999 -9999 -9999 -9999 -9999 -9999 -9999 -9999 -9999 -9999 -9999 -9999 -9999 -9999 -9999 -9999 -9999 -9999 -9999 -9999 -9999 -9999 -9999 -9999 -9999 -9999 -9999 -9999 -9999 -9999 -9999 -9999 -9999 -9999 -9999 -9999 -9999 -9999 -9999 -9999 -9999 -9999 -9999 -9999 -9999 -9999 -9999 -9999 -9999 -9999 -9999 -9999 -9999 -9999 -9999 -9999 -9999 -9999 -9999 -9999 -9999 -9999 3.30778E-1 3.05918E-1 3.00392E-1 3.10017E-1 3.14484E-1 3.23468E-1 3.61212E-1 3.69629E-1 4.04077E-1 4.1077E-1 4.27928E-1 4.46422E-1 4.31026E-1 4.54841E-1 4.46869E-1 4.45809E-1 4.16727E-1 4.32624E-1 4.90899E-1 5.40063E-1 5.38176E-1 5.33063E-1 5.73131E-1 5.58438E-1 4.89454E-1 3.93437E-1 3.85239E-1 4.59532E-1 5.84783E-1 6.21059E-1 6.46644E-1 6.08661E-1 6.7043E-1 6.2529E-1 5.55232E-1 5.27568E-1 5.84879E-1 5.8468E-1 6.85159E-1 6.40458E-1 7.03774E-1 6.77684E-1 6.48986E-1 6.25871E-1 6.33885E-1 6.44668E-1 6.5423E-1 6.2951E-1 5.47359E-1 3.9294E-1 2.44014E-1 1.82118E-1 2.70702E-1 3.69141E-1 4.44834E-1 4.23525E-1 6.72799E-1 6.63457E-1 6.85166E-1 6.80104E-1 6.52034E-1 6.47793E-1 5.46287E-1 3.78727E-1 2.80386E-1 1.92165E-1 8.59415E-2 8.74115E-2 1.06853E-1 1.03096E-1 9.5089E-2 1.242E-1 2.08024E-1 3.61235E-1 4.91319E-1 4.29448E-1 2.56426E-1 1.24312E-1 9.00294E-2 1.1957E-1 1.45763E-1 1.79369E-1 2.63305E-1 3.82033E-1 3.44592E-1 2.0089E-1 1.44929E-1 1.77223E-1 3.24951E-1 3.3833E-1 3.30856E-1 1.82917E-1 1.26065E-1 1.18609E-1 1.38853E-1 2.3587E-1 3.51199E-1 4.15075E-1 4.19288E-1 3.87145E-1 3.75362E-1 3.70915E-1 3.65151E-1 3.57304E-1 3.52366E-1 3.46807E-1 3.46807E-1 3.51623E-1 3.51994E-1 3.51139E-1 3.43361E-1 3.34543E-1 3.24359E-1 -9999 -9999 -9999 -9999 -9999 -9999 -9999 -9999 -9999 -9999 -9999 -9999 -9999 -9999 -9999 -9999 -9999 -9999 -9999 -9999 -9999 -9999
-9999 -9999 -9999 -9999 -9999 -9999 -9999 -9999 -9999 -9999 -9999 -9999 -9999 -9999 -9999 -9999 -9999 -9999 -9999 -9999 -9999 -9999 -9999 -9999 -9999 -9999 -9999 -9999 -9999 -9999 -9999 -9999 -9999 -9999 -9999 -9999 -9999 -9999 -9999 -9999 -9999 -9999 -9999 -9999 -9999 -9999 -9999 -9999 -9999 -9999 -9999 -9999 -9999 -9999 -9999 -9999 -9999 -9999 -9999 -9999 -9999 -9999 -9999 -9999 -9999 -9999 -9999 -9999 -9999 -9999 -9999 -9999 -9999 -9999 -9999 -9999 -9999 -9999 -9999 -9999 -9999 -9999 -9999 -9999 -9999 -9999 -9999 -9999 -9999 -9999 -9999 -9999 -9999 -9999 -9999 -9999 -9999 -9999 -9999 -9999 -9999 -9999 -9999 -9999 -9999 -9999 -9999 -9999 -9999 -9999 -9999 -9999 -9999 -9999 -9999 -9999 -9999 -9999 -9999 -9999 -9999 -9999 -9999 -9999 -9999 -9999 -9999 -9999 3.41061E-1 3.40386E-1 3.76589E-1 3.5495E-1 3.19806E-1 3.14654E-1 3.36979E-1 3.41304E-1 3.43495E-1 3.42582E-1 3.53598E-1 3.62505E-1 3.66988E-1 3.98672E-1 4.58342E-1 4.51008E-1 4.70129E-1 4.69126E-1 4.62382E-1 4.89483E-1 4.89042E-1 5.13656E-1 5.3765E-1 5.32434E-1 5.31528E-1 5.11101E-1 4.58634E-1 3.99077E-1 4.00096E-1 4.45201E-1 5.12025E-1 5.46857E-1 6.28292E-1 7.03064E-1 5.90885E-1 5.27206E-1 5.66047E-1 6.21728E-1 6.21268E-1 6.87527E-1 7.03557E-1 6.684E-1 6.51799E-1 6.54569E-1 6.49724E-1 6.56082E-1 6.63891E-1 6.46152E-1 6.14933E-1 5.61015E-1 3.37237E-1 1.87375E-1 1.81916E-1 2.61882E-1 3.22462E-1 3.79989E-1 4.43625E-1 6.54111E-1 6.97473E-1 6.49261E-1 6.49002E-1 6.47051E-1 6.44873E-1 6.07144E-1 5.63926E-1 4.56996E-1 1.94747E-1 9.19568E-2 7.06177E-2 7.48208E-2 8.89744E-2 1.14648E-1 1.86522E-1 3.31399E-1 4.71631E-1 4.72267E-1 3.05964E-1 1.46929E-1 6.7705E-2 5.0764E-2 6.95442E-2 9.928E-2 9.78065E-2 1.45345E-1 2.60309E-1 2.39586E-1 1.21824E-1 6.98762E-2 8.24002E-2 1.32413E-1 2.84163E-1 3.26004E-1 1.65905E-1 8.59741E-2 8.08477E-2 9.30491E-2 1.33367E-1 1.94874E-1 2.81406E-1 3.35467E-1 3.92365E-1 3.8104E-1 3.66651E-1 3.60661E-1 3.60661E-1 3.60661E-1 3.61316E-1 3.5982E-1 3.62814E-1 3.63564E-1 3.57952E-1 3.33603E-1 3.39678E-1 3.08241E-1 3.2075E-1 -9999 -9999 -9999 -9999 -9999 -9999 -9999 -9999 -9999 -9999 -9999 -9999 -9999 -9999 -9999 -9999 -9999 -9999 -9999 -9999 -9999
-9999 -9999 -9999 -9999 -9999 -9999 -9999 -9999 -9999 -9999 -9999 -9999 -9999 -9999 -9999 -9999 -9999 -9999 -9999 -9999 -9999 -9999 -9999 -9999 -9999 -9999 -9999 -9999 -9999 -9999 -9999 -9999 -9999 -9999 -9999 -9999 -9999 -9999 -9999 -9999 -9999 -9999 -9999 -9999 -9999 -9999 -9999 -9999 -9999 -9999 -9999 -9999 -9999 -9999 -9999 -9999 -9999 -9999 -9999 -9999 -9999 -9999 -9999 -9999 -9999 -9999 -9999 -9999 -9999 -9999 -9999 -9999 -9999 -9999 -9999 -9999 -9999 -9999 -9999 -9999 -9999 -9999 -9999 -9999 -9999 -9999 -9999 -9999 -9999 -9999 -9999 -9999 -9999 -9999 -9999 -9999 -9999 -9999 -9999 -9999 -9999 -9999 -9999 -9999 -9999 -9999 -9999 -9999 -9999 -9999 -9999 -9999 -9999 -9999 -9999 -9999 -9999 -9999 -9999 -9999 -9999 -9999 -9999 -9999 -9999 -9999 3.3024E-1 3.31316E-1 3.59776E-1 4.11116E-1 4.66132E-1 4.44993E-1 3.93054E-1 3.31492E-1 3.19978E-1 3.17744E-1 3.1696E-1 3.13848E-1 3.15395E-1 3.37671E-1 3.41489E-1 3.78631E-1 4.31294E-1 4.91677E-1 4.78694E-1 4.95789E-1 5.08793E-1 4.89417E-1 4.8941E-1 5.08421E-1 5.12434E-1 5.58338E-1 5.95056E-1 5.74167E-1 5.08413E-1 4.22718E-1 3.98265E-1 3.99077E-1 4.28297E-1 4.93502E-1 5.84717E-1 6.02456E-1 5.65298E-1 5.47087E-1 6.03735E-1 6.21526E-1 6.8719E-1 6.93163E-1 6.65764E-1 6.56605E-1 6.7873E-1 6.8281E-1 6.77396E-1 6.72005E-1 6.66447E-1 6.39739E-1 6.13197E-1 5.96102E-1 4.33087E-1 2.29273E-1 1.793E-1 1.85727E-1 2.22968E-1 2.68237E-1 3.57395E-1 5.74252E-1 6.7909E-1 6.80841E-1 5.97777E-1 4.37616E-1 4.00396E-1 3.41176E-1 3.19725E-1 3.15598E-1 1.57118E-1 7.94923E-2 6.53258E-2 7.24334E-2 9.47883E-2 1.27836E-1 1.90307E-1 2.73296E-1 4.02143E-1 4.82724E-1 3.56126E-1 1.86323E-1 6.92099E-2 4.62043E-2 5.95345E-2 7.73648E-2 8.30328E-2 1.16473E-1 1.72478E-1 1.44697E-1 8.43401E-2 5.62588E-2 6.00683E-2 9.95845E-2 2.5211E-1 3.31035E-1 2.21192E-1 1.41887E-1 1.14203E-1 1.20076E-1 1.3857E-1 1.72253E-1 2.44685E-1 3.04643E-1 3.51016E-1 3.54424E-1 3.57304E-1 3.57304E-1 3.61408E-1 3.63652E-1 3.61034E-1 3.60568E-1 3.61691E-1 3.44998E-1 3.41343E-1 3.54117E-1 3.42255E-1 3.29437E-1 3.2003E-1 -9999 -9999 -9999 -9999 -9999 -9999 -9999 -9999 -9999 -9999 -9999 -9999 -9999 -9999 -9999 -9999 -9999 -9999 -9999 -9999 -9999
-9999 -9999 -9999 -9999 -9999 -9999 -9999 -9999 -9999 -9999 -9999 -9999 -9999 -9999 -9999 -9999 -9999 -9999 -9999 -9999 -9999 -9999 -9999 -9999 -9999 -9999 -9999 -9999 -9999 -9999 -9999 -9999 -9999 -9999 -9999 -9999 -9999 -9999 -9999 -9999 -9999 -9999 -9999 -9999 -9999 -9999 -9999 -9999 -9999 -9999 -9999 -9999 -9999 -9999 -9999 -9999 -9999 -9999 -9999 -9999 -9999 -9999 -9999 -9999 -9999 -9999 -9999 -9999 -9999 -9999 -9999 -9999 -9999 -9999 -9999 -9999 -9999 -9999 -9999 -9999 -9999 -9999 -9999 -9999 -9999 -9999 -9999 -9999 -9999 -9999 -9999 -9999 -9999 -9999 -9999 -9999 -9999 -9999 -9999 -9999 -9999 -9999 -9999 -9999 -9999 -9999 -9999 -9999 -9999 -9999 -9999 -9999 -9999 -9999 -9999 -9999 -9999 -9999 -9999 -9999 -9999 -9999 -9999 -9999 -9999 -9999 3.04909E-1 3.05918E-1 3.75843E-1 4.29698E-1 4.67903E-1 4.6901E-1 4.43236E-1 3.9569E-1 3.8147E-1 3.80469E-1 3.80869E-1 3.73748E-1 3.64744E-1 3.58772E-1 3.8723E-1 3.97278E-1 4.50957E-1 5.17789E-1 5.21008E-1 5.10212E-1 4.6995E-1 4.89446E-1 4.84297E-1 4.85199E-1 5.08586E-1 5.12434E-1 5.95362E-1 5.71569E-1 5.48415E-1 4.87004E-1 4.38067E-1 4.26969E-1 4.33176E-1 4.60727E-1 5.0254E-1 5.47182E-1 5.66295E-1 5.67762E-1 6.13887E-1 6.93818E-1 6.81073E-1 6.63463E-1 6.50014E-1 6.83944E-1 6.88176E-1 6.63976E-1 6.66003E-1 6.5026E-1 6.59206E-1 6.72266E-1 6.42762E-1 6.08857E-1 6.18547E-1 4.37542E-1 2.51924E-1 2.07131E-1 2.56334E-1 3.31882E-1 4.45122E-1 6.30883E-1 6.94211E-1 6.63363E-1 5.91021E-1 4.27511E-1 3.51248E-1 2.25144E-1 1.47386E-1 1.59614E-1 1.49873E-1 8.94022E-2 7.06792E-2 6.6396E-2 6.97371E-2 9.03295E-2 1.32754E-1 1.63256E-1 2.72472E-1 4.48532E-1 4.61427E-1 2.69511E-1 9.93469E-2 5.89201E-2 6.68568E-2 7.26873E-2 7.74007E-2 8.94948E-2 9.90448E-2 9.07304E-2 8.4282E-2 7.76674E-2 8.14977E-2 1.06448E-1 1.78728E-1 2.90665E-1 3.36546E-1 2.8581E-1 2.39541E-1 2.05111E-1 1.99014E-1 2.5399E-1 2.87687E-1 3.12623E-1 3.42102E-1 3.58529E-1 3.45921E-1 3.55443E-1 3.61782E-1 3.64401E-1 3.6253E-1 3.59073E-1 3.55714E-1 3.55714E-1 3.53481E-1 3.49027E-1 3.45578E-1 3.17794E-1 3.08945E-1 3.24721E-1 -9999 -9999 -9999 -9999 -9999 -9999 -9999 -9999 -9999 -9999 -9999 -9999 -9999 -9999 -9999 -9999 -9999 -9999 -9999 -9999
-9999 -9999 -9999 -9999 -9999 -9999 -9999 -9999 -9999 -9999 -9999 -9999 -9999 -9999 -9999 -9999 -9999 -9999 -9999 -9999 -9999 -9999 -9999 -9999 -9999 -9999 -9999 -9999 -9999 -9999 -9999 -9999 -9999 -9999 -9999 -9999 -9999 -9999 -9999 -9999 -9999 -9999 -9999 -9999 -9999 -9999 -9999 -9999 -9999 -9999 -9999 -9999 -9999 -9999 -9999 -9999 -9999 -9999 -9999 -9999 -9999 -9999 -9999 -9999 -9999 -9999 -9999 -9999 -9999 -9999 -9999 -9999 -9999 -9999 -9999 -9999 -9999 -9999 -9999 -9999 -9999 -9999 -9999 -9999 -9999 -9999 -9999 -9999 -9999 -9999 -9999 -9999 -9999 -9999 -9999 -9999 -9999 -9999 -9999 -9999 -9999 -9999 -9999 -9999 -9999 -9999 -9999 -9999 -9999 -9999 -9999 -9999 -9999 -9999 -9999 -9999 -9999 -9999 -9999 -9999 -9999 -9999 -9999 -9999 -9999 -9999 2.9956E-1 2.95959E-1 3.25066E-1 3.8266E-1 3.97519E-1 4.08771E-1 4.2837E-1 4.21306E-1 4.17786E-1 4.29255E-1 4.38499E-1 4.39266E-1 4.3208E-1 4.24835E-1 4.5106E-1 4.90788E-1 4.96233E-1 5.17678E-1 4.89319E-1 4.70136E-1 4.60137E-1 4.561E-1 4.8912E-1 4.56839E-1 4.7468E-1 5.00864E-1 5.46376E-1 5.9107E-1 5.71991E-1 5.4666E-1 4.71223E-1 5.1338E-1 5.27763E-1 5.46721E-1 5.08391E-1 5.66194E-1 5.9712E-1 5.32195E-1 5.85768E-1 6.84761E-1 6.79768E-1 6.55745E-1 6.77265E-1 6.90501E-1 6.53057E-1 6.12305E-1 5.84947E-1 5.16609E-1 5.48839E-1 6.24042E-1 6.5889E-1 6.2726E-1 5.99748E-1 4.35346E-1 2.60007E-1 2.41666E-1 2.8995E-1 3.13493E-1 3.89885E-1 5.85256E-1 6.64873E-1 6.94976E-1 6.43328E-1 5.88089E-1 5.14123E-1 3.48971E-1 1.96704E-1 2.0985E-1 2.27057E-1 1.63597E-1 8.0181E-2 6.10969E-2 5.82848E-2 6.67207E-2 8.86631E-2 9.66763E-2 1.45852E-1 2.98944E-1 4.25858E-1 2.48855E-1 9.36952E-2 6.34404E-2 5.41137E-2 4.53103E-2 5.10207E-2 7.0904E-2 7.31623E-2 7.90264E-2 1.13223E-1 1.4932E-1 1.67918E-1 1.61809E-1 1.59259E-1 2.08748E-1 3.40126E-1 4.26221E-1 4.19304E-1 3.77245E-1 3.46752E-1 3.4159E-1 3.44056E-1 3.55158E-1 3.46921E-1 3.57321E-1 3.45185E-1 3.55815E-1 3.61034E-1 3.65526E-1 3.64027E-1 3.56559E-1 3.51252E-1 3.47916E-1 3.46437E-1 3.27937E-1 3.29985E-1 3.24226E-1 3.16727E-1 3.12472E-1 -9999 -9999 -9999 -9999 -9999 -9999 -9999 -9999 -9999 -9999 -9999 -9999 -9999 -9999 -9999 -9999 -9999 -9999 -9999 -9999
-9999 -9999 -9999 -9999 -9999 -9999 -9999 -9999 -9999 -9999 -9999 -9999 -9999 -9999 -9999 -9999 -9999 -9999 -9999 -9999 -9999 -9999 -9999 -9999 -9999 -9999 -9999 -9999 -9999 -9999 -9999 -9999 -9999 -9999 -9999 -9999 -9999 -9999 -9999 -9999 -9999 -9999 -9999 -9999 -9999 -9999 -9999 -9999 -9999 -9999 -9999 -9999 -9999 -9999 -9999 -9999 -9999 -9999 -9999 -9999 -9999 -9999 -9999 -9999 -9999 -9999 -9999 -9999 -9999 -9999 -9999 -9999 -9999 -9999 -9999 -9999 -9999 -9999 -9999 -9999 -9999 -9999 -9999 -9999 -9999 -9999 -9999 -9999 -9999 -9999 -9999 -9999 -9999 -9999 -9999 -9999 -9999 -9999 -9999 -9999 -9999 -9999 -9999 -9999 -9999 -9999 -9999 -9999 -9999 -9999 -9999 -9999 -9999 -9999 -9999 -9999 -9999 -9999 -9999 -9999 -9999 -9999 -9999 -9999 -9999 2.99393E-1 2.88157E-1 2.86871E-1 3.13459E-1 3.19633E-1 3.28272E-1 3.37602E-1 3.66988E-1 3.72054E-1 3.7771E-1 3.88103E-1 4.5793E-1 4.81136E-1 4.81358E-1 4.76808E-1 4.969E-1 4.97456E-1 4.88951E-1 4.70188E-1 4.4849E-1 4.32453E-1 4.30679E-1 4.51461E-1 4.42969E-1 3.88896E-1 4.01252E-1 4.53995E-1 5.12928E-1 5.27276E-1 5.68395E-1 5.46384E-1 5.08428E-1 5.46189E-1 6.28494E-1 7.00482E-1 6.66204E-1 6.02526E-1 5.65514E-1 6.91885E-1 6.91326E-1 6.03621E-1 6.90222E-1 6.82193E-1 6.79853E-1 6.90255E-1 6.50098E-1 6.00485E-1 5.41077E-1 4.52404E-1 4.17696E-1 5.2489E-1 6.30579E-1 5.99018E-1 4.47565E-1 2.7909E-1 1.84276E-1 1.73084E-1 1.91804E-1 1.84916E-1 2.52852E-1 4.32156E-1 6.30579E-1 6.78815E-1 6.87151E-1 6.67512E-1 6.11937E-1 5.01675E-1 4.1053E-1 3.6614E-1 3.06189E-1 1.845E-1 1.06363E-1 6.2305E-2 5.3283E-2 5.65065E-2 6.5587E-2 6.09352E-2 9.18894E-2 2.0465E-1 3.05186E-1 1.63153E-1 6.64159E-2 4.95636E-2 3.81673E-2 3.53732E-2 4.7044E-2 9.55826E-2 1.23596E-1 1.08974E-1 1.26359E-1 1.73249E-1 2.66283E-1 2.92471E-1 2.41483E-1 2.7217E-1 3.52726E-1 4.65408E-1 4.8691E-1 4.48803E-1 4.04306E-1 3.61494E-1 3.5509E-1 3.61249E-1 3.49525E-1 3.59738E-1 3.47395E-1 3.5257E-1 3.58422E-1 3.61034E-1 3.61782E-1 3.52842E-1 3.43234E-1 3.43116E-1 3.42012E-1 3.41276E-1 3.22916E-1 3.23868E-1 3.18506E-1 3.13888E-1 -9999 -9999 -9999 -9999 -9999 -9999 -9999 -9999 -9999 -9999 -9999 -9999 -9999 -9999 -9999 -9999 -9999 -9999 -9999 -9999
-9999 -9999 -9999 -9999 -9999 -9999 -9999 -9999 -9999 -9999 -9999 -9999 -9999 -9999 -9999 -9999 -9999 -9999 -9999 -9999 -9999 -9999 -9999 -9999 -9999 -9999 -9999 -9999 -9999 -9999 -9999 -9999 -9999 -9999 -9999 -9999 -9999 -9999 -9999 -9999 -9999 -9999 -9999 -9999 -9999 -9999 -9999 -9999 -9999 -9999 -9999 -9999 -9999 -9999 -9999 -9999 -9999 -9999 -9999 -9999 -9999 -9999 -9999 -9999 -9999 -9999 -9999 -9999 -9999 -9999 -9999 -9999 -9999 -9999 -9999 -9999 -9999 -9999 -9999 -9999 -9999 -9999 -9999 -9999 -9999 -9999 -9999 -9999 -9999 -9999 -9999 -9999 -9999 -9999 -9999 -9999 -9999 -9999 -9999 -9999 -9999 -9999 -9999 -9999 -9999 -9999 -9999 -9999 -9999 -9999 -9999 -9999 -9999 -9999 -9999 -9999 -9999 -9999 -9999 -9999 -9999 -9999 -9999 -9999 2.99393E-1 2.89016E-1 2.83882E-1 2.8303E-1 3.0823E-1 3.12607E-1 2.92056E-1 3.10953E-1 3.10953E-1 3.10444E-1 3.10274E-1 3.18529E-1 4.05531E-1 4.95344E-1 5.179E-1 4.76919E-1 4.97901E-1 4.8943E-1 4.45529E-1 4.08839E-1 3.75964E-1 3.87539E-1 4.07556E-1 4.00299E-1 3.80838E-1 3.99281E-1 4.02992E-1 4.58931E-1 4.73024E-1 5.27245E-1 5.49381E-1 5.45848E-1 5.26788E-1 6.66321E-1 6.91369E-1 6.60451E-1 6.78243E-1 6.8267E-1 6.81517E-1 6.97684E-1 6.93889E-1 6.72175E-1 6.85397E-1 6.90754E-1 6.60753E-1 6.49567E-1 6.79499E-1 6.54629E-1 6.16434E-1 5.75768E-1 5.69474E-1 5.11219E-1 5.04028E-1 4.57147E-1 3.03679E-1 1.77851E-1 1.38473E-1 1.39422E-1 1.46446E-1 1.54521E-1 2.03445E-1 3.0521E-1 4.51169E-1 5.90848E-1 6.48271E-1 6.98766E-1 6.71511E-1 6.26022E-1 5.98315E-1 5.08119E-1 3.53496E-1 2.43031E-1 1.54216E-1 1.10171E-1 7.95835E-2 6.78003E-2 5.85724E-2 5.69466E-2 8.23858E-2 1.47999E-1 1.47186E-1 7.85621E-2 4.24835E-2 4.04309E-2 4.0592E-2 4.65044E-2 6.85375E-2 1.47844E-1 2.9656E-1 2.71038E-1 2.00803E-1 2.01339E-1 2.73628E-1 1.61609E-1 4.02627E-1 3.98611E-1 4.41666E-1 4.71408E-1 4.6468E-1 4.31825E-1 3.94062E-1 3.77769E-1 3.54714E-1 3.56975E-1 3.48408E-1 3.56919E-1 3.6499E-1 3.48502E-1 3.4998E-1 3.56187E-1 3.56187E-1 3.50247E-1 3.4397E-1 3.4496E-1 3.42012E-1 3.39072E-1 3.18635E-1 3.19576E-1 3.16727E-1 3.12472E-1 -9999 -9999 -9999 -9999 -9999 -9999 -9999 -9999 -9999 -9999 -9999 -9999 -9999 -9999 -9999 -9999 -9999 -9999 -9999 -9999
-9999 -9999 -9999 -9999 -9999 -9999 -9999 -9999 -9999 -9999 -9999 -9999 -9999 -9999 -9999 -9999 -9999 -9999 -9999 -9999 -9999 -9999 -9999 -9999 -9999 -9999 -9999 -9999 -9999 -9999 -9999 -9999 -9999 -9999 -9999 -9999 -9999 -9999 -9999 -9999 -9999 -9999 -9999 -9999 -9999 -9999 -9999 -9999 -9999 -9999 -9999 -9999 -9999 -9999 -9999 -9999 -9999 -9999 -9999 -9999 -9999 -9999 -9999 -9999 -9999 -9999 -9999 -9999 -9999 -9999 -9999 -9999 -9999 -9999 -9999 -9999 -9999 -9999 -9999 -9999 -9999 -9999 -9999 -9999 -9999 -9999 -9999 -9999 -9999 -9999 -9999 -9999 -9999 -9999 -9999 -9999 -9999 -9999 -9999 -9999 -9999 -9999 -9999 -9999 -9999 -9999 -9999 -9999 -9999 -9999 -9999 -9999 -9999 -9999 -9999 -9999 -9999 -9999 -9999 -9999 -9999 -9999 -9999 2.94639E-1 2.89877E-1 2.84734E-1 2.81756E-1 2.82181E-1 2.82048E-1 2.83746E-1 2.85451E-1 2.85024E-1 3.01435E-1 2.95294E-1 2.85225E-1 2.89954E-1 3.35849E-1 4.60879E-1 4.55652E-1 4.55204E-1 4.89223E-1 4.89328E-1 4.18926E-1 3.97093E-1 3.94654E-1 3.61529E-1 3.53219E-1 3.61112E-1 4.00562E-1 4.76032E-1 4.87314E-1 5.47197E-1 5.464E-1 6.09125E-1 7.03753E-1 7.01336E-1 5.86849E-1 6.83581E-1 6.60005E-1 6.6802E-1 6.88372E-1 6.90417E-1 6.68039E-1 6.7748E-1 6.8066E-1 6.70896E-1 6.81045E-1 6.69424E-1 6.4961E-1 6.54307E-1 6.73085E-1 6.5677E-1 6.03191E-1 5.9983E-1 6.1332E-1 5.65657E-1 4.99686E-1 3.89706E-1 2.63424E-1 1.96943E-1 1.75569E-1 1.97967E-1 2.38878E-1 2.57689E-1 2.67414E-1 2.647E-1 3.5498E-1 4.76101E-1 6.06604E-1 6.72489E-1 6.39618E-1 6.03597E-1 5.89264E-1 5.56782E-1 4.58788E-1 4.05571E-1 2.75222E-1 2.33015E-1 1.76046E-1 1.13386E-1 6.52646E-2 5.64559E-2 6.94097E-2 7.59044E-2 5.63044E-2 3.97528E-2 3.47834E-2 4.03868E-2 5.38053E-2 8.44448E-2 1.06615E-1 1.47428E-1 3.07539E-1 2.68459E-1 2.79268E-1 2.02183E-1 3.47392E-1 4.07763E-1 4.80592E-1 4.93197E-1 4.7691E-1 4.46605E-1 4.174E-1 3.98037E-1 3.78928E-1 3.75069E-1 3.5773E-1 3.60235E-1 3.51016E-1 3.57724E-1 3.61351E-1 3.42612E-1 3.42979E-1 3.48397E-1 3.49137E-1 3.44339E-1 3.43234E-1 3.45075E-1 3.49027E-1 3.45329E-1 3.38338E-1 3.17568E-1 3.1815E-1 3.10001E-1 -9999 -9999 -9999 -9999 -9999 -9999 -9999 -9999 -9999 -9999 -9999 -9999 -9999 -9999 -9999 -9999 -9999 -9999 -9999 -9999
-9999 -9999 -9999 -9999 -9999 -9999 -9999 -9999 -9999 -9999 -9999 -9999 -9999 -9999 -9999 -9999 -9999 -9999 -9999 -9999 -9999 -9999 -9999 -9999 -9999 -9999 -9999 -9999 -9999 -9999 -9999 -9999 -9999 -9999 -9999 -9999 -9999 -9999 -9999 -9999 -9999 -9999 -9999 -9999 -9999 -9999 -9999 -9999 -9999 -9999 -9999 -9999 -9999 -9999 -9999 -9999 -9999 -9999 -9999 -9999 -9999 -9999 -9999 -9999 -9999 -9999 -9999 -9999 -9999 -9999 -9999 -9999 -9999 -9999 -9999 -9999 -9999 -9999 -9999 -9999 -9999 -9999 -9999 -9999 -9999 -9999 -9999 -9999 -9999 -9999 -9999 -9999 -9999 -9999 -9999 -9999 -9999 -9999 -9999 -9999 -9999 -9999 -9999 -9999 -9999 -9999 -9999 -9999 -9999 -9999 -9999 -9999 -9999 -9999 -9999 -9999 -9999 -9999 -9999 -9999 -9999 -9999 2.94475E-1 2.89877E-1 2.83456E-1 2.78796E-1 2.77111E-1 2.73637E-1 2.76146E-1 2.78246E-1 2.7951E-1 2.82048E-1 2.79377E-1 2.76854E-1 2.76854E-1 2.99095E-1 3.05255E-1 3.48375E-1 3.30221E-1 3.39085E-1 4.3201E-1 4.17606E-1 3.79104E-1 4.00562E-1 4.33785E-1 4.27136E-1 4.04476E-1 4.69422E-1 5.46983E-1 5.65906E-1 5.66032E-1 5.84724E-1 6.86175E-1 6.93253E-1 6.65707E-1 7.04297E-1 6.39094E-1 6.69274E-1 6.80533E-1 6.90264E-1 6.77626E-1 6.57169E-1 6.06231E-1 5.69907E-1 5.48927E-1 6.12404E-1 6.39175E-1 6.32421E-1 6.63298E-1 6.70813E-1 6.43357E-1 6.1949E-1 6.51551E-1 6.48852E-1 6.33498E-1 5.78659E-1 5.68591E-1 4.69331E-1 3.16211E-1 3.07401E-1 3.33167E-1 3.13279E-1 4.15175E-1 4.57167E-1 5.21538E-1 5.02063E-1 5.7847E-1 6.38384E-1 6.49207E-1 6.8637E-1 6.59584E-1 6.20828E-1 6.45482E-1 6.2254E-1 5.98961E-1 5.57321E-1 4.56579E-1 3.99502E-1 2.52436E-1 1.08929E-1 6.44303E-2 5.13603E-2 4.90859E-2 4.56375E-2 3.92455E-2 3.92158E-2 4.43006E-2 5.47338E-2 8.98242E-2 2.3176E-1 2.86635E-1 1.94575E-1 2.03402E-1 2.70154E-1 2.1035E-1 4.08134E-1 4.3771E-1 4.65815E-1 4.95435E-1 4.87883E-1 4.54717E-1 4.21148E-1 4.00511E-1 3.89576E-1 3.82022E-1 3.83571E-1 3.64019E-1 3.66129E-1 3.50963E-1 3.55713E-1 3.54107E-1 3.49525E-1 3.47292E-1 3.32386E-1 3.39196E-1 3.38097E-1 3.39562E-1 3.4692E-1 3.38793E-1 3.37702E-1 3.3082E-1 3.26141E-1 3.22077E-1 3.06135E-1 -9999 -9999 -9999 -9999 -9999 -9999 -9999 -9999 -9999 -9999 -9999 -9999 -9999 -9999 -9999 -9999 -9999 -9999 -9999 -9999
-9999 -9999 -9999 -9999 -9999 -9999 -9999 -9999 -9999 -9999 -9999 -9999 -9999 -9999 -9999 -9999 -9999 -9999 -9999 -9999 -9999 -9999 -9999 -9999 -9999 -9999 -9999 -9999 -9999 -9999 -9999 -9999 -9999 -9999 -9999 -9999 -9999 -9999 -9999 -9999 -9999 -9999 -9999 -9999 -9999 -9999 -9999 -9999 -9999 -9999 -9999 -9999 -9999 -9999 -9999 -9999 -9999 -9999 -9999 -9999 -9999 -9999 -9999 -9999 -9999 -9999 -9999 -9999 -9999 -9999 -9999 -9999 -9999 -9999 -9999 -9999 -9999 -9999 -9999 -9999 -9999 -9999 -9999 -9999 -9999 -9999 -9999 -9999 -9999 -9999 -9999 -9999 -9999 -9999 -9999 -9999 -9999 -9999 -9999 -9999 -9999 -9999 -9999 -9999 -9999 -9999 -9999 -9999 -9999 -9999 -9999 -9999 -9999 -9999 -9999 -9999 -9999 -9999 3.01559E-1 3.02562E-1 3.03064E-1 2.98941E-1 2.98775E-1 2.96951E-1 2.90739E-1 2.78374E-1 2.70727E-1 2.69484E-1 2.72388E-1 2.76985E-1 2.9042E-1 3.0209E-1 3.3243E-1 3.34038E-1 3.55992E-1 4.06375E-1 3.90055E-1 3.57275E-1 3.51567E-1 3.29021E-1 3.89267E-1 3.92424E-1 3.6362E-1 4.20513E-1 4.56997E-1 4.61933E-1 4.96347E-1 5.84937E-1 6.03095E-1 5.65506E-1 5.65712E-1 6.03265E-1 6.21141E-1 6.90396E-1 6.63068E-1 6.82452E-1 6.21664E-1 6.19865E-1 6.22033E-1 6.88017E-1 6.56337E-1 6.08058E-1 5.20775E-1 4.6064E-1 4.63889E-1 5.78273E-1 6.45717E-1 6.61528E-1 6.76781E-1 6.51925E-1 6.24348E-1 6.38332E-1 6.4589E-1 6.21029E-1 6.46633E-1 6.07446E-1 6.00527E-1 5.18929E-1 4.26016E-1 5.09094E-1 5.1981E-1 4.39099E-1 5.6425E-1 6.22195E-1 6.46068E-1 6.52054E-1 6.58605E-1 6.73597E-1 6.80819E-1 6.45192E-1 6.18601E-1 6.49129E-1 6.59047E-1 5.97214E-1 5.51067E-1 4.32105E-1 4.65536E-1 3.48518E-1 1.96552E-1 1.22872E-1 7.01934E-2 5.5725E-2 5.5601E-2 5.14431E-2 5.0307E-2 9.24563E-2 1.13246E-1 7.05358E-2 1.14365E-1 2.15899E-1 3.37482E-1 2.71058E-1 2.68589E-1 2.91995E-1 3.83223E-1 4.5724E-1 4.86476E-1 4.79249E-1 4.61563E-1 4.46219E-1 4.21357E-1 4.06606E-1 3.95036E-1 3.8724E-1 3.83571E-1 3.84346E-1 3.50955E-1 3.42357E-1 3.30856E-1 3.36715E-1 3.3657E-1 3.31069E-1 3.29973E-1 3.35467E-1 3.28991E-1 3.36634E-1 3.43602E-1 3.52471E-1 3.41799E-1 3.47564E-1 3.43535E-1 3.39521E-1 3.23989E-1 3.2039E-1 -9999 -9999 -9999 -9999 -9999 -9999 -9999 -9999 -9999 -9999 -9999 -9999 -9999 -9999 -9999 -9999 -9999 -9999 -9999 -9999
-9999 -9999 -9999 -9999 -9999 -9999 -9999 -9999 -9999 -9999 -9999 -9999 -9999 -9999 -9999 -9999 -9999 -9999 -9999 -9999 -9999 -9999 -9999 -9999 -9999 -9999 -9999 -9999 -9999 -9999 -9999 -9999 -9999 -9999 -9999 -9999 -9999 -9999 -9999 -9999 -9999 -9999 -9999 -9999 -9999 -9999 -9999 -9999 -9999 -9999 -9999 -9999 -9999 -9999 -9999 -9999 -9999 -9999 -9999 -9999 -9999 -9999 -9999 -9999 -9999 -9999 -9999 -9999 -9999 -9999 -9999 -9999 -9999 -9999 -9999 -9999 -9999 -9999 -9999 -9999 -9999 -9999 -9999 -9999 -9999 -9999 -9999 -9999 -9999 -9999 -9999 -9999 -9999 -9999 -9999 -9999 -9999 -9999 -9999 -9999 -9999 -9999 -9999 -9999 -9999 -9999 -9999 -9999 -9999 -9999 -9999 -9999 -9999 -9999 -9999 -9999 2.99061E-1 3.01059E-1 3.23563E-1 3.26667E-1 3.31492E-1 3.34186E-1 3.43959E-1 3.65693E-1 3.07843E-1 2.93862E-1 2.89305E-1 2.81201E-1 2.74054E-1 2.80777E-1 3.14614E-1 3.72398E-1 4.37065E-1 4.38399E-1 4.12959E-1 4.5103E-1 4.88974E-1 4.89223E-1 4.44916E-1 3.86507E-1 4.04041E-1 3.97093E-1 3.88466E-1 4.1541E-1 4.89208E-1 5.46766E-1 4.89402E-1 5.27912E-1 5.46538E-1 6.21156E-1 6.39348E-1 6.83494E-1 6.85249E-1 6.93239E-1 6.56318E-1 6.91647E-1 6.59209E-1 6.51001E-1 5.66648E-1 6.81306E-1 6.46875E-1 6.16375E-1 5.87578E-1 5.04248E-1 4.80115E-1 5.22133E-1 6.07634E-1 6.19823E-1 6.65928E-1 6.45971E-1 5.93762E-1 5.82496E-1 5.66646E-1 5.70013E-1 5.9395E-1 5.85379E-1 4.9933E-1 4.78806E-1 5.78841E-1 6.19672E-1 6.12651E-1 5.89152E-1 6.22365E-1 6.55303E-1 6.49297E-1 6.18196E-1 6.49809E-1 5.49328E-1 5.16421E-1 4.49235E-1 4.66204E-1 5.93568E-1 6.45148E-1 5.76268E-1 3.79146E-1 3.08316E-1 2.98093E-1 2.39357E-1 2.00399E-1 1.92637E-1 1.37559E-1 1.20514E-1 1.30104E-1 1.3221E-1 1.35996E-1 1.96708E-1 1.8407E-1 8.82159E-2 1.01088E-1 1.43865E-1 2.15282E-1 3.30731E-1 3.82162E-1 4.08479E-1 4.74078E-1 5.0798E-1 4.72068E-1 4.31677E-1 4.13021E-1 3.95459E-1 3.84222E-1 3.76239E-1 3.58591E-1 3.45706E-1 3.57571E-1 3.50626E-1 3.27958E-1 3.05003E-1 2.97593E-1 3.21035E-1 3.34311E-1 3.31481E-1 3.14413E-1 3.24875E-1 3.24069E-1 3.43602E-1 3.54327E-1 3.44718E-1 3.50949E-1 3.55666E-1 3.54927E-1 3.51976E-1 3.32626E-1 3.22192E-1 2.91565E-1 -9999 -9999 -9999 -9999 -9999 -9999 -9999 -9999 -9999 -9999 -9999 -9999 -9999 -9999 -9999 -9999 -9999 -9999 -9999
-9999 -9999 -9999 -9999 -9999 -9999 -9999 -9999 -9999 -9999 -9999 -9999 -9999 -9999 -9999 -9999 -9999 -9999 -9999 -9999 -9999 -9999 -9999 -9999 -9999 -9999 -9999 -9999 -9999 -9999 -9999 -9999 -9999 -9999 -9999 -9999 -9999 -9999 -9999 -9999 -9999 -9999 -9999 -9999 -9999 -9999 -9999 -9999 -9999 -9999 -9999 -9999 -9999 -9999 -9999 -9999 -9999 -9999 -9999 -9999 -9999 -9999 -9999 -9999 -9999 -9999 -9999 -9999 -9999 -9999 -9999 -9999 -9999 -9999 -9999 -9999 -9999 -9999 -9999 -9999 -9999 -9999 -9999 -9999 -9999 -9999 -9999 -9999 -9999 -9999 -9999 -9999 -9999 -9999 -9999 -9999 -9999 -9999 -9999 -9999 -9999 -9999 -9999 -9999 -9999 -9999 -9999 -9999 -9999 -9999 -9999 -9999 -9999 -9999 -9999 2.93475E-1 2.96956E-1 3.1924E-1 3.19806E-1 3.36348E-1 3.51639E-1 3.62721E-1 3.89211E-1 3.8448E-1 3.62323E-1 3.52354E-1 3.39229E-1 3.20891E-1 2.84884E-1 2.75598E-1 3.0879E-1 3.70531E-1 4.17786E-1 4.48655E-1 4.45976E-1 4.50712E-1 4.95653E-1 4.92763E-1 4.50972E-1 4.8159E-1 4.54756E-1 4.43577E-1 4.37785E-1 5.04929E-1 5.46165E-1 5.83681E-1 5.46345E-1 5.65817E-1 6.61622E-1 6.871E-1 6.94065E-1 6.67773E-1 6.85508E-1 6.95452E-1 6.72779E-1 6.86528E-1 6.87669E-1 6.7707E-1 6.74849E-1 6.09206E-1 6.73078E-1 6.57192E-1 6.31544E-1 6.03838E-1 5.22219E-1 4.65587E-1 4.98381E-1 6.04025E-1 6.60673E-1 5.83368E-1 5.4447E-1 4.82761E-1 4.11896E-1 3.75206E-1 3.80812E-1 3.48829E-1 3.20475E-1 4.29268E-1 6.20697E-1 6.25517E-1 6.42949E-1 6.49719E-1 6.49641E-1 6.34275E-1 5.68987E-1 4.13724E-1 4.35056E-1 3.58642E-1 2.70468E-1 2.28112E-1 2.55913E-1 4.62307E-1 6.48872E-1 5.8629E-1 4.65513E-1 3.94021E-1 3.41316E-1 2.93043E-1 2.8233E-1 2.99342E-1 2.76605E-1 2.45017E-1 2.35477E-1 2.41197E-1 2.76944E-1 3.50472E-1 2.42356E-1 1.17323E-1 1.36685E-1 1.73083E-1 1.88771E-1 2.73199E-1 4.03622E-1 5.08792E-1 5.39874E-1 5.1439E-1 4.36067E-1 3.80013E-1 3.59174E-1 3.40068E-1 3.03124E-1 2.99501E-1 2.73688E-1 2.49307E-1 2.80658E-1 2.8043E-1 2.43828E-1 2.32682E-1 2.68516E-1 3.08386E-1 3.3037E-1 3.0929E-1 3.06962E-1 3.13697E-1 3.28761E-1 3.53213E-1 3.65901E-1 3.73744E-1 3.58322E-1 3.57213E-1 3.59368E-1 3.58256E-1 3.42073E-1 3.10141E-1 3.12867E-1 -9999 -9999 -9999 -9999 -9999 -9999 -9999 -9999 -9999 -9999 -9999 -9999 -9999 -9999 -9999 -9999 -9999 -9999 -9999
-9999 -9999 -9999 -9999 -9999 -9999 -9999 -9999 -9999 -9999 -9999 -9999 -9999 -9999 -9999 -9999 -9999 -9999 -9999 -9999 -9999 -9999 -9999 -9999 -9999 -9999 -9999 -9999 -9999 -9999 -9999 -9999 -9999 -9999 -9999 -9999 -9999 -9999 -9999 -9999 -9999 -9999 -9999 -9999 -9999 -9999 -9999 -9999 -9999 -9999 -9999 -9999 -9999 -9999 -9999 -9999 -9999 -9999 -9999 -9999 -9999 -9999 -9999 -9999 -9999 -9999 -9999 -9999 -9999 -9999 -9999 -9999 -9999 -9999 -9999 -9999 -9999 -9999 -9999 -9999 -9999 -9999 -9999 -9999 -9999 -9999 -9999 -9999 -9999 -9999 -9999 -9999 -9999 -9999 -9999 -9999 -9999 -9999 -9999 -9999 -9999 -9999 -9999 -9999 -9999 -9999 -9999 -9999 -9999 -9999 -9999 -9999 -9999 -9999 2.89585E-1 2.89154E-1 2.90879E-1 3.10017E-1 3.14825E-1 3.25066E-1 3.54397E-1 3.9103E-1 3.8629E-1 3.69105E-1 3.87297E-1 3.89704E-1 3.85686E-1 3.66035E-1 3.0995E-1 2.72459E-1 2.99095E-1 3.39491E-1 3.89513E-1 4.25098E-1 4.33511E-1 4.70144E-1 5.08223E-1 4.69853E-1 4.43299E-1 4.48937E-1 4.40011E-1 4.74229E-1 5.09193E-1 5.11574E-1 6.3943E-1 6.95083E-1 6.63075E-1 6.39372E-1 6.86107E-1 6.87143E-1 6.59121E-1 6.66212E-1 6.83011E-1 6.74273E-1 6.61986E-1 5.47051E-1 6.40769E-1 6.5852E-1 6.8143E-1 6.61933E-1 6.32411E-1 6.51333E-1 6.54443E-1 6.09151E-1 5.34959E-1 3.84442E-1 3.57775E-1 5.03378E-1 6.34602E-1 5.94083E-1 5.77359E-1 5.70395E-1 4.08663E-1 2.89816E-1 2.76746E-1 2.77871E-1 3.33601E-1 4.62716E-1 6.06678E-1 5.28368E-1 4.4343E-1 4.36532E-1 4.73297E-1 4.04077E-1 3.46275E-1 2.76004E-1 2.88064E-1 2.32686E-1 1.68528E-1 1.42143E-1 2.39593E-1 4.22446E-1 6.12586E-1 6.31159E-1 6.03219E-1 5.98769E-1 5.37062E-1 4.72063E-1 4.20462E-1 3.87573E-1 2.96804E-1 2.72174E-1 2.8262E-1 3.2045E-1 4.16936E-1 4.78616E-1 2.7954E-1 1.30044E-1 1.88742E-1 2.80957E-1 3.01448E-1 3.69842E-1 4.65696E-1 5.17768E-1 5.06531E-1 4.83319E-1 4.59584E-1 4.01311E-1 3.18978E-1 2.55887E-1 2.20608E-1 1.98581E-1 1.73224E-1 1.66283E-1 1.86913E-1 1.84379E-1 1.91794E-1 2.13508E-1 2.57908E-1 3.13359E-1 3.15385E-1 2.92146E-1 2.88968E-1 2.8757E-1 3.20478E-1 3.4998E-1 3.70108E-1 3.59802E-1 3.59432E-1 3.56105E-1 3.56406E-1 3.56406E-1 3.4683E-1 3.20059E-1 3.0194E-1 -9999 -9999 -9999 -9999 -9999 -9999 -9999 -9999 -9999 -9999 -9999 -9999 -9999 -9999 -9999 -9999 -9999 -9999 -9999
-9999 -9999 -9999 -9999 -9999 -9999 -9999 -9999 -9999 -9999 -9999 -9999 -9999 -9999 -9999 -9999 -9999 -9999 -9999 -9999 -9999 -9999 -9999 -9999 -9999 -9999 -9999 -9999 -9999 -9999 -9999 -9999 -9999 -9999 -9999 -9999 -9999 -9999 -9999 -9999 -9999 -9999 -9999 -9999 -9999 -9999 -9999 -9999 -9999 -9999 -9999 -9999 -9999 -9999 -9999 -9999 -9999 -9999 -9999 -9999 -9999 -9999 -9999 -9999 -9999 -9999 -9999 -9999 -9999 -9999 -9999 -9999 -9999 -9999 -9999 -9999 -9999 -9999 -9999 -9999 -9999 -9999 -9999 -9999 -9999 -9999 -9999 -9999 -9999 -9999 -9999 -9999 -9999 -9999 -9999 -9999 -9999 -9999 -9999 -9999 -9999 -9999 -9999 -9999 -9999 -9999 -9999 -9999 -9999 -9999 -9999 -9999 -9999 -9999 2.82735E-1 2.80613E-1 2.77111E-1 2.78796E-1 2.83882E-1 3.16881E-1 3.71885E-1 3.88507E-1 3.94011E-1 3.78784E-1 4.07898E-1 4.11394E-1 3.90994E-1 3.48122E-1 3.11889E-1 2.70668E-1 2.8694E-1 3.20337E-1 3.59444E-1 3.72562E-1 3.78105E-1 4.01431E-1 3.92095E-1 4.18486E-1 4.35118E-1 4.07529E-1 3.94931E-1 4.08225E-1 4.26084E-1 4.49963E-1 4.98925E-1 6.03628E-1 6.39765E-1 6.94574E-1 6.91415E-1 6.55674E-1 6.59291E-1 6.82617E-1 6.69877E-1 6.56397E-1 6.19622E-1 5.15091E-1 6.25639E-1 6.49313E-1 6.74947E-1 6.64501E-1 6.37615E-1 6.19436E-1 6.02892E-1 5.85359E-1 5.10209E-1 3.26073E-1 2.71089E-1 3.9912E-1 5.73748E-1 5.76118E-1 5.56284E-1 5.59408E-1 4.86641E-1 3.02528E-1 2.79879E-1 3.20311E-1 4.18103E-1 5.71743E-1 6.1785E-1 4.72668E-1 2.8133E-1 2.31885E-1 2.49592E-1 2.74481E-1 2.34445E-1 2.00648E-1 1.85459E-1 1.65025E-1 1.60889E-1 1.43263E-1 1.75161E-1 3.18004E-1 5.72191E-1 6.25244E-1 6.09966E-1 5.35428E-1 4.89181E-1 4.92915E-1 4.25909E-1 2.97436E-1 2.03107E-1 1.67277E-1 2.28365E-1 3.40408E-1 5.05302E-1 5.41213E-1 2.28559E-1 1.66009E-1 2.11E-1 3.67989E-1 4.525E-1 4.43945E-1 4.52638E-1 4.4707E-1 4.04039E-1 4.02478E-1 4.84152E-1 4.90583E-1 3.88559E-1 2.52122E-1 1.73988E-1 1.32055E-1 1.16215E-1 1.25788E-1 1.29087E-1 1.36148E-1 1.71588E-1 2.35465E-1 2.92388E-1 3.21613E-1 3.05583E-1 2.59781E-1 2.48862E-1 2.98226E-1 2.93722E-1 3.17616E-1 3.40295E-1 3.34537E-1 3.41799E-1 3.42163E-1 3.43535E-1 3.42804E-1 3.37338E-1 3.20772E-1 3.08241E-1 3.05084E-1 -9999 -9999 -9999 -9999 -9999 -9999 -9999 -9999 -9999 -9999 -9999 -9999 -9999 -9999 -9999 -9999 -9999 -9999
-9999 -9999 -9999 -9999 -9999 -9999 -9999 -9999 -9999 -9999 -9999 -9999 -9999 -9999 -9999 -9999 -9999 -9999 -9999 -9999 -9999 -9999 -9999 -9999 -9999 -9999 -9999 -9999 -9999 -9999 -9999 -9999 -9999 -9999 -9999 -9999 -9999 -9999 -9999 -9999 -9999 -9999 -9999 -9999 -9999 -9999 -9999 -9999 -9999 -9999 -9999 -9999 -9999 -9999 -9999 -9999 -9999 -9999 -9999 -9999 -9999 -9999 -9999 -9999 -9999 -9999 -9999 -9999 -9999 -9999 -9999 -9999 -9999 -9999 -9999 -9999 -9999 -9999 -9999 -9999 -9999 -9999 -9999 -9999 -9999 -9999 -9999 -9999 -9999 -9999 -9999 -9999 -9999 -9999 -9999 -9999 -9999 -9999 -9999 -9999 -9999 -9999 -9999 -9999 -9999 -9999 -9999 -9999 -9999 -9999 -9999 -9999 -9999 2.77656E-1 2.69602E-1 2.67949E-1 2.66301E-1 2.66713E-1 2.69188E-1 3.02759E-1 3.46972E-1 4.01322E-1 3.97901E-1 4.33184E-1 4.52833E-1 4.34429E-1 4.01804E-1 3.51416E-1 3.18922E-1 2.99095E-1 2.8168E-1 3.05505E-1 3.16726E-1 3.17179E-1 3.37352E-1 3.16576E-1 3.20291E-1 3.68467E-1 4.20785E-1 4.26084E-1 4.49068E-1 4.76793E-1 4.96213E-1 5.70271E-1 5.08704E-1 4.84597E-1 6.53061E-1 6.85368E-1 6.56322E-1 6.38766E-1 6.59422E-1 6.61998E-1 6.4135E-1 6.28437E-1 5.23194E-1 5.40495E-1 6.69384E-1 6.76244E-1 6.77406E-1 6.42968E-1 6.29947E-1 6.14858E-1 5.97379E-1 5.72627E-1 5.09662E-1 3.66567E-1 3.08801E-1 2.93585E-1 4.16629E-1 5.50717E-1 5.60773E-1 4.91425E-1 4.26048E-1 2.89044E-1 2.30548E-1 2.50443E-1 3.38305E-1 5.31808E-1 6.18856E-1 5.65078E-1 4.10169E-1 2.71687E-1 2.0921E-1 1.83634E-1 1.84164E-1 1.85328E-1 1.72675E-1 1.55386E-1 1.58427E-1 1.69802E-1 2.33079E-1 4.1183E-1 5.92956E-1 6.04083E-1 4.10975E-1 2.53798E-1 2.13102E-1 3.17227E-1 2.78904E-1 1.57539E-1 9.98582E-2 7.14696E-2 9.88041E-2 1.89556E-1 4.62165E-1 4.97328E-1 3.06186E-1 2.5687E-1 3.55808E-1 4.59538E-1 4.59436E-1 3.99208E-1 3.66729E-1 3.49354E-1 3.17142E-1 3.53551E-1 4.4562E-1 5.14701E-1 5.04193E-1 4.03081E-1 2.68833E-1 1.59581E-1 1.18825E-1 1.44264E-1 1.61593E-1 1.72615E-1 2.005E-1 2.61107E-1 3.15499E-1 3.01188E-1 2.71182E-1 2.48446E-1 2.57387E-1 2.53132E-1 2.85175E-1 2.85892E-1 2.6506E-1 3.00721E-1 3.00847E-1 3.12834E-1 3.18184E-1 3.27402E-1 3.29216E-1 3.08384E-1 3.04182E-1 3.06836E-1 -9999 -9999 -9999 -9999 -9999 -9999 -9999 -9999 -9999 -9999 -9999 -9999 -9999 -9999 -9999 -9999 -9999 -9999
-9999 -9999 -9999 -9999 -9999 -9999 -9999 -9999 -9999 -9999 -9999 -9999 -9999 -9999 -9999 -9999 -9999 -9999 -9999 -9999 -9999 -9999 -9999 -9999 -9999 -9999 -9999 -9999 -9999 -9999 -9999 -9999 -9999 -9999 -9999 -9999 -9999 -9999 -9999 -9999 -9999 -9999 -9999 -9999 -9999 -9999 -9999 -9999 -9999 -9999 -9999 -9999 -9999 -9999 -9999 -9999 -9999 -9999 -9999 -9999 -9999 -9999 -9999 -9999 -9999 -9999 -9999 -9999 -9999 -9999 -9999 -9999 -9999 -9999 -9999 -9999 -9999 -9999 -9999 -9999 -9999 -9999 -9999 -9999 -9999 -9999 -9999 -9999 -9999 -9999 -9999 -9999 -9999 -9999 -9999 -9999 -9999 -9999 -9999 -9999 -9999 -9999 -9999 -9999 -9999 -9999 -9999 -9999 -9999 -9999 -9999 -9999 -9999 2.69602E-1 2.68775E-1 2.6589E-1 2.62894E-1 2.60214E-1 2.57619E-1 2.61248E-1 2.98357E-1 3.15005E-1 3.63064E-1 4.03789E-1 4.31026E-1 4.33118E-1 4.27043E-1 3.7538E-1 3.53948E-1 3.35849E-1 3.00281E-1 2.92427E-1 3.04172E-1 2.78068E-1 2.7803E-1 2.97917E-1 3.20867E-1 3.24272E-1 3.31655E-1 3.7462E-1 4.56437E-1 5.27693E-1 6.03324E-1 6.92245E-1 4.85308E-1 5.42655E-1 6.87483E-1 6.53006E-1 6.41383E-1 6.56395E-1 6.41174E-1 6.1982E-1 5.91123E-1 5.55008E-1 5.77041E-1 5.33338E-1 6.71377E-1 6.54296E-1 6.51349E-1 6.40631E-1 5.9419E-1 5.91943E-1 6.10919E-1 5.83924E-1 5.32637E-1 5.42E-1 4.94381E-1 3.70455E-1 3.57565E-1 4.09659E-1 4.22091E-1 3.58633E-1 2.92787E-1 2.3183E-1 2.2197E-1 2.42875E-1 3.26486E-1 5.23658E-1 6.18911E-1 6.01858E-1 5.86176E-1 4.89408E-1 3.52293E-1 2.12873E-1 1.57538E-1 1.53305E-1 1.44296E-1 1.35759E-1 1.57739E-1 1.88877E-1 2.43935E-1 3.86496E-1 3.82966E-1 3.32007E-1 1.95151E-1 1.08324E-1 1.13116E-1 1.91624E-1 1.88803E-1 1.0008E-1 6.0293E-2 6.80964E-2 8.16628E-2 1.35531E-1 2.26939E-1 3.801E-1 4.33543E-1 4.56992E-1 5.5292E-1 5.23779E-1 3.95629E-1 3.21457E-1 2.7676E-1 2.48484E-1 2.37128E-1 2.82095E-1 3.59765E-1 4.03144E-1 4.45649E-1 4.88522E-1 4.00392E-1 2.14524E-1 1.55366E-1 1.92712E-1 2.42508E-1 2.67087E-1 2.80276E-1 3.03648E-1 3.11988E-1 2.78268E-1 2.46171E-1 2.44466E-1 2.33016E-1 2.62904E-1 2.65308E-1 2.35044E-1 2.28689E-1 2.46172E-1 2.41664E-1 2.42664E-1 2.55949E-1 2.61028E-1 2.7629E-1 2.88189E-1 2.78841E-1 2.82369E-1 2.86439E-1 -9999 -9999 -9999 -9999 -9999 -9999 -9999 -9999 -9999 -9999 -9999 -9999 -9999 -9999 -9999 -9999 -9999
-9999 -9999 -9999 -9999 -9999 -9999 -9999 -9999 -9999 -9999 -9999 -9999 -9999 -9999 -9999 -9999 -9999 -9999 -9999 -9999 -9999 -9999 -9999 -9999 -9999 -9999 -9999 -9999 -9999 -9999 -9999 -9999 -9999 -9999 -9999 -9999 -9999 -9999 -9999 -9999 -9999 -9999 -9999 -9999 -9999 -9999 -9999 -9999 -9999 -9999 -9999 -9999 -9999 -9999 -9999 -9999 -9999 -9999 -9999 -9999 -9999 -9999 -9999 -9999 -9999 -9999 -9999 -9999 -9999 -9999 -9999 -9999 -9999 -9999 -9999 -9999 -9999 -9999 -9999 -9999 -9999 -9999 -9999 -9999 -9999 -9999 -9999 -9999 -9999 -9999 -9999 -9999 -9999 -9999 -9999 -9999 -9999 -9999 -9999 -9999 -9999 -9999 -9999 -9999 -9999 -9999 -9999 -9999 -9999 2.84866E-1 2.90016E-1 2.94344E-1 2.81756E-1 2.77111E-1 2.88587E-1 2.94145E-1 2.77532E-1 2.60699E-1 2.54576E-1 2.53994E-1 2.54184E-1 2.6037E-1 2.68528E-1 3.07107E-1 3.64355E-1 4.00501E-1 4.32116E-1 3.94011E-1 3.84986E-1 3.9598E-1 3.63022E-1 3.63541E-1 3.21475E-1 2.82414E-1 2.7803E-1 3.05502E-1 3.18717E-1 3.4051E-1 3.44574E-1 3.44059E-1 4.25642E-1 5.84783E-1 6.8614E-1 6.88352E-1 4.79346E-1 5.91E-1 6.63266E-1 6.49789E-1 6.68829E-1 6.55315E-1 6.3938E-1 5.9948E-1 4.7704E-1 4.16784E-1 5.1228E-1 6.10098E-1 6.49399E-1 6.54144E-1 6.06484E-1 6.08507E-1 5.76676E-1 6.08431E-1 6.03161E-1 5.68333E-1 5.54357E-1 5.40908E-1 5.37601E-1 5.30432E-1 4.14286E-1 3.3572E-1 3.32161E-1 2.88154E-1 2.46707E-1 2.22377E-1 2.53101E-1 3.56804E-1 4.9981E-1 6.06872E-1 5.96391E-1 5.3761E-1 5.74838E-1 5.82657E-1 4.82703E-1 3.1691E-1 2.64102E-1 2.32203E-1 1.84083E-1 1.46539E-1 1.67653E-1 1.62455E-1 2.2302E-1 3.03379E-1 2.30465E-1 1.63435E-1 1.21677E-1 8.59571E-2 1.06073E-1 1.54559E-1 1.28218E-1 9.38102E-2 1.13491E-1 1.1414E-1 1.36877E-1 1.61016E-1 2.23358E-1 3.39852E-1 5.09069E-1 6.23344E-1 6.37657E-1 5.30733E-1 3.89499E-1 2.48651E-1 1.78626E-1 1.70357E-1 2.15424E-1 2.5563E-1 2.81505E-1 2.57142E-1 2.73985E-1 4.0185E-1 4.77174E-1 3.02594E-1 2.05631E-1 2.13018E-1 2.387E-1 2.89944E-1 3.20923E-1 2.85857E-1 2.72681E-1 2.67719E-1 2.18993E-1 2.05705E-1 1.9357E-1 2.28909E-1 2.04177E-1 1.61121E-1 1.54731E-1 1.61857E-1 1.69392E-1 1.88467E-1 2.0171E-1 2.14126E-1 2.37075E-1 2.41261E-1 2.31284E-1 2.18363E-1 2.09714E-1 2.32781E-1 2.499E-1 -9999 -9999 -9999 -9999 -9999 -9999 -9999 -9999 -9999 -9999 -9999 -9999 -9999 -9999 -9999
-9999 -9999 -9999 -9999 -9999 -9999 -9999 -9999 -9999 -9999 -9999 -9999 -9999 -9999 -9999 -9999 -9999 -9999 -9999 -9999 -9999 -9999 -9999 -9999 -9999 -9999 -9999 -9999 -9999 -9999 -9999 -9999 -9999 -9999 -9999 -9999 -9999 -9999 -9999 -9999 -9999 -9999 -9999 -9999 -9999 -9999 -9999 -9999 -9999 -9999 -9999 -9999 -9999 -9999 -9999 -9999 -9999 -9999 -9999 -9999 -9999 -9999 -9999 -9999 -9999 -9999 -9999 -9999 -9999 -9999 -9999 -9999 -9999 -9999 -9999 -9999 -9999 -9999 -9999 -9999 -9999 -9999 -9999 -9999 -9999 -9999 -9999 -9999 -9999 -9999 -9999 -9999 -9999 -9999 -9999 -9999 -9999 -9999 -9999 -9999 -9999 -9999 -9999 -9999 -9999 -9999 -9999 -9999 -9999 2.87864E-1 3.03902E-1 3.56751E-1 3.19633E-1 2.90739E-1 3.3893E-1 3.87029E-1 3.44774E-1 2.84598E-1 2.90948E-1 2.75727E-1 2.67462E-1 2.57863E-1 2.50583E-1 2.57536E-1 3.00852E-1 3.86078E-1 4.51111E-1 4.32058E-1 4.32022E-1 4.50964E-1 4.29698E-1 4.27751E-1 3.5375E-1 3.23848E-1 3.03637E-1 3.87178E-1 4.35118E-1 4.88984E-1 4.26341E-1 3.98009E-1 5.93637E-1 6.83538E-1 6.74605E-1 5.91019E-1 5.1727E-1 6.29527E-1 6.43646E-1 6.5876E-1 6.52863E-1 6.48097E-1 6.48586E-1 5.98862E-1 5.17098E-1 3.84612E-1 4.57419E-1 5.93364E-1 6.42936E-1 6.52412E-1 6.38021E-1 6.49374E-1 6.39297E-1 6.20601E-1 5.84391E-1 5.26607E-1 4.55414E-1 4.07095E-1 4.36318E-1 5.18518E-1 4.57983E-1 3.1717E-1 2.68337E-1 2.72787E-1 3.14017E-1 3.32838E-1 4.24911E-1 5.69603E-1 6.01395E-1 5.82544E-1 4.88267E-1 4.64985E-1 5.76681E-1 5.68417E-1 5.04606E-1 4.89795E-1 4.63729E-1 4.17562E-1 2.76666E-1 1.70534E-1 1.48188E-1 1.60965E-1 1.82374E-1 2.01365E-1 1.50352E-1 1.06478E-1 1.02876E-1 9.25593E-2 1.08042E-1 1.27262E-1 1.07334E-1 1.05743E-1 1.05206E-1 1.45172E-1 1.95472E-1 2.49076E-1 3.31278E-1 4.36292E-1 5.83517E-1 6.52773E-1 6.07469E-1 4.57907E-1 3.35557E-1 1.97577E-1 1.37914E-1 1.58091E-1 1.8672E-1 2.25456E-1 2.33203E-1 1.98744E-1 2.29938E-1 3.26161E-1 4.31801E-1 3.53817E-1 2.0744E-1 1.6437E-1 1.99696E-1 2.73767E-1 2.90958E-1 2.5655E-1 2.19176E-1 2.55484E-1 2.19704E-1 1.66285E-1 1.56661E-1 1.80201E-1 1.49849E-1 1.08993E-1 1.09579E-1 1.15662E-1 1.28135E-1 1.4548E-1 1.63962E-1 1.87344E-1 1.90944E-1 2.03656E-1 2.04844E-1 2.01949E-1 2.16662E-1 2.24302E-1 2.50895E-1 2.58521E-1 -9999 -9999 -9999 -9999 -9999 -9999 -9999 -9999 -9999 -9999 -9999 -9999 -9999 -9999
-9999 -9999 -9999 -9999 -9999 -9999 -9999 -9999 -9999 -9999 -9999 -9999 -9999 -9999 -9999 -9999 -9999 -9999 -9999 -9999 -9999 -9999 -9999 -9999 -9999 -9999 -9999 -9999 -9999 -9999 -9999 -9999 -9999 -9999 -9999 -9999 -9999 -9999 -9999 -9999 -9999 -9999 -9999 -9999 -9999 -9999 -9999 -9999 -9999 -9999 -9999 -9999 -9999 -9999 -9999 -9999 -9999 -9999 -9999 -9999 -9999 -9999 -9999 -9999 -9999 -9999 -9999 -9999 -9999 -9999 -9999 -9999 -9999 -9999 -9999 -9999 -9999 -9999 -9999 -9999 -9999 -9999 -9999 -9999 -9999 -9999 -9999 -9999 -9999 -9999 -9999 -9999 -9999 -9999 -9999 -9999 -9999 -9999 -9999 -9999 -9999 -9999 -9999 -9999 -9999 -9999 -9999 -9999 2.75135E-1 2.87728E-1 3.46146E-1 4.31792E-1 4.02647E-1 2.9629E-1 3.14531E-1 3.98265E-1 3.99895E-1 3.30592E-1 3.17352E-1 3.65606E-1 3.6786E-1 3.06264E-1 2.58844E-1 2.49265E-1 2.55371E-1 3.12278E-1 3.99878E-1 4.2307E-1 4.49549E-1 4.50444E-1 4.42407E-1 4.22891E-1 3.77967E-1 3.78629E-1 4.09537E-1 5.11122E-1 5.84886E-1 5.79693E-1 4.18142E-1 4.82891E-1 6.9404E-1 6.58624E-1 6.79887E-1 5.6539E-1 5.12425E-1 5.68335E-1 6.467E-1 6.62481E-1 6.4819E-1 6.44278E-1 6.29269E-1 6.22029E-1 5.84039E-1 4.4202E-1 4.37877E-1 5.69854E-1 6.15822E-1 6.46148E-1 6.24515E-1 5.98171E-1 6.09139E-1 6.06642E-1 5.48527E-1 4.97541E-1 3.41781E-1 2.79914E-1 3.14628E-1 4.12899E-1 3.96252E-1 2.8627E-1 2.37871E-1 2.72258E-1 3.68571E-1 4.70828E-1 5.59499E-1 5.9453E-1 5.57337E-1 4.47202E-1 3.57853E-1 3.58474E-1 5.33461E-1 5.90985E-1 5.7373E-1 5.46321E-1 5.14703E-1 4.36565E-1 3.13353E-1 1.88468E-1 1.29687E-1 1.31803E-1 1.4266E-1 1.54961E-1 1.23772E-1 1.10943E-1 1.03181E-1 9.36822E-2 9.32459E-2 1.26226E-1 1.56104E-1 1.64799E-1 1.33715E-1 1.61813E-1 1.93712E-1 2.49847E-1 3.66525E-1 5.33757E-1 5.93278E-1 5.88787E-1 5.70198E-1 4.2369E-1 2.77124E-1 1.83443E-1 1.2574E-1 1.39213E-1 1.68775E-1 2.02247E-1 2.28527E-1 1.80192E-1 1.71622E-1 2.08001E-1 3.04089E-1 3.14856E-1 2.06481E-1 1.37193E-1 1.63598E-1 2.47135E-1 2.62401E-1 2.08614E-1 1.63426E-1 2.23117E-1 2.65559E-1 1.93203E-1 1.48399E-1 1.09961E-1 8.6688E-2 9.45293E-2 1.1335E-1 1.27004E-1 1.46259E-1 1.58662E-1 1.77365E-1 1.69667E-1 1.37623E-1 1.58063E-1 1.75455E-1 1.98686E-1 1.98032E-1 -9999 -9999 -9999 -9999 -9999 -9999 -9999 -9999 -9999 -9999 -9999 -9999 -9999 -9999 -9999 -9999 -9999
-9999 -9999 -9999 -9999 -9999 -9999 -9999 -9999 -9999 -9999 -9999 -9999 -9999 -9999 -9999 -9999 -9999 -9999 -9999 -9999 -9999 -9999 -9999 -9999 -9999 -9999 -9999 -9999 -9999 -9999 -9999 -9999 -9999 -9999 -9999 -9999 -9999 -9999 -9999 -9999 -9999 -9999 -9999 -9999 -9999 -9999 -9999 -9999 -9999 -9999 -9999 -9999 -9999 -9999 -9999 -9999 -9999 -9999 -9999 -9999 -9999 -9999 -9999 -9999 -9999 -9999 -9999 -9999 -9999 -9999 -9999 -9999 -9999 -9999 -9999 -9999 -9999 -9999 -9999 -9999 -9999 -9999 -9999 -9999 -9999 -9999 -9999 -9999 -9999 -9999 -9999 -9999 -9999 -9999 -9999 -9999 -9999 -9999 -9999 -9999 -9999 -9999 -9999 -9999 -9999 -9999 -9999 -9999 2.63556E-1 2.81756E-1 3.92604E-1 4.44191E-1 4.48374E-1 3.12654E-1 3.04972E-1 3.87603E-1 4.09895E-1 4.03568E-1 3.73192E-1 3.57616E-1 4.16288E-1 3.83195E-1 2.99534E-1 2.51115E-1 2.46083E-1 2.64633E-1 3.47453E-1 3.47651E-1 3.72878E-1 3.5689E-1 3.54332E-1 3.51352E-1 3.6867E-1 3.78584E-1 4.54597E-1 5.1338E-1 6.13031E-1 5.06933E-1 5.03157E-1 5.94906E-1 6.8001E-1 6.61322E-1 6.87719E-1 5.7117E-1 6.52751E-1 6.59215E-1 6.62489E-1 6.4355E-1 6.27278E-1 6.48015E-1 6.05655E-1 5.74165E-1 5.57E-1 4.63394E-1 4.82108E-1 5.8145E-1 6.37147E-1 6.49638E-1 6.00192E-1 5.42401E-1 5.81439E-1 6.05841E-1 5.51177E-1 4.9356E-1 4.24725E-1 3.11951E-1 2.78567E-1 3.04808E-1 2.92124E-1 2.72553E-1 2.66428E-1 2.8789E-1 3.93898E-1 5.24332E-1 5.20157E-1 5.12476E-1 5.08377E-1 3.99E-1 2.94162E-1 3.06974E-1 4.81336E-1 5.74579E-1 5.44153E-1 5.01179E-1 4.6145E-1 3.7274E-1 2.84023E-1 1.90881E-1 1.49967E-1 1.28828E-1 1.15772E-1 1.17391E-1 1.14716E-1 1.30628E-1 1.53407E-1 1.42079E-1 1.29218E-1 1.68751E-1 2.3512E-1 2.8941E-1 3.55811E-1 3.3444E-1 3.56843E-1 3.88869E-1 5.03208E-1 5.44962E-1 4.76464E-1 4.26559E-1 5.21085E-1 4.97108E-1 3.52662E-1 1.84604E-1 1.10322E-1 1.0806E-1 1.33438E-1 1.84328E-1 2.19583E-1 1.61095E-1 1.29379E-1 1.57453E-1 2.24285E-1 2.36977E-1 1.61065E-1 1.19776E-1 1.73009E-1 2.55562E-1 2.2173E-1 1.50128E-1 1.29703E-1 1.81016E-1 2.39881E-1 2.35428E-1 1.51256E-1 7.55256E-2 6.13243E-2 8.46988E-2 1.23982E-1 1.39292E-1 1.34576E-1 1.56372E-1 1.71134E-1 1.45805E-1 1.09846E-1 1.29795E-1 1.82106E-1 1.93066E-1 2.09025E-1 2.15924E-1 2.30652E-1 -9999 -9999 -9999 -9999 -9999 -9999 -9999 -9999 -9999 -9999 -9999 -9999 -9999 -9999 -9999
-9999 -9999 -9999 -9999 -9999 -9999 -9999 -9999 -9999 -9999 -9999 -9999 -9999 -9999 -9999 -9999 -9999 -9999 -9999 -9999 -9999 -9999 -9999 -9999 -9999 -9999 -9999 -9999 -9999 -9999 -9999 -9999 -9999 -9999 -9999 -9999 -9999 -9999 -9999 -9999 -9999 -9999 -9999 -9999 -9999 -9999 -9999 -9999 -9999 -9999 -9999 -9999 -9999 -9999 -9999 -9999 -9999 -9999 -9999 -9999 -9999 -9999 -9999 -9999 -9999 -9999 -9999 -9999 -9999 -9999 -9999 -9999 -9999 -9999 -9999 -9999 -9999 -9999 -9999 -9999 -9999 -9999 -9999 -9999 -9999 -9999 -9999 -9999 -9999 -9999 -9999 -9999 -9999 -9999 -9999 -9999 -9999 -9999 -9999 -9999 -9999 -9999 -9999 -9999 -9999 -9999 -9999 2.62563E-1 2.58024E-1 2.70016E-1 3.52311E-1 4.17435E-1 4.49384E-1 3.32791E-1 2.69898E-1 3.40942E-1 4.37954E-1 4.70055E-1 4.50891E-1 4.35287E-1 4.05967E-1 3.80948E-1 3.06092E-1 2.77155E-1 2.46456E-1 2.50094E-1 2.82781E-1 2.95024E-1 3.07176E-1 3.5446E-1 3.59027E-1 3.81983E-1 4.28464E-1 5.43871E-1 6.03714E-1 5.23186E-1 4.17261E-1 4.59997E-1 5.68214E-1 6.87612E-1 6.53107E-1 6.66542E-1 6.74181E-1 6.27779E-1 6.58641E-1 6.36473E-1 6.16656E-1 6.13126E-1 6.02954E-1 6.51236E-1 6.22556E-1 5.89402E-1 5.28436E-1 4.88703E-1 5.60609E-1 5.96236E-1 6.47635E-1 6.30642E-1 5.75513E-1 5.06372E-1 5.26516E-1 5.84215E-1 5.6385E-1 5.22113E-1 4.95802E-1 4.56825E-1 3.56096E-1 2.81287E-1 2.84924E-1 3.18813E-1 3.51527E-1 3.90671E-1 5.14585E-1 5.41753E-1 4.37283E-1 3.66515E-1 4.08934E-1 3.72617E-1 2.7946E-1 2.78564E-1 3.77631E-1 5.38269E-1 5.71018E-1 5.34583E-1 4.90683E-1 4.60841E-1 3.48018E-1 2.72968E-1 2.40036E-1 1.80598E-1 1.59635E-1 1.45865E-1 1.31146E-1 1.32925E-1 1.72939E-1 2.21452E-1 2.51633E-1 2.14055E-1 2.19107E-1 2.63058E-1 4.27489E-1 5.16904E-1 5.1469E-1 5.68776E-1 6.05608E-1 5.09753E-1 3.32603E-1 2.83386E-1 4.09502E-1 5.19325E-1 4.56828E-1 2.38068E-1 1.26897E-1 9.64136E-2 1.33243E-1 1.903E-1 1.94271E-1 1.37956E-1 1.32458E-1 1.58963E-1 1.81637E-1 1.50291E-1 1.26089E-1 1.1781E-1 1.86475E-1 2.34446E-1 1.69471E-1 1.06933E-1 9.81135E-2 1.11295E-1 1.33598E-1 1.60027E-1 1.33173E-1 7.22018E-2 6.82446E-2 9.53912E-2 1.11825E-1 1.05538E-1 9.63625E-2 1.1987E-1 1.39412E-1 1.13562E-1 1.04863E-1 1.25338E-1 1.67743E-1 1.94661E-1 1.82954E-1 1.92082E-1 2.00825E-1 -9999 -9999 -9999 -9999 -9999 -9999 -9999 -9999 -9999 -9999 -9999 -9999 -9999 -9999 -9999
-9999 -9999 -9999 -9999 -9999 -9999 -9999 -9999 -9999 -9999 -9999 -9999 -9999 -9999 -9999 -9999 -9999 -9999 -9999 -9999 -9999 -9999 -9999 -9999 -9999 -9999 -9999 -9999 -9999 -9999 -9999 -9999 -9999 -9999 -9999 -9999 -9999 -9999 -9999 -9999 -9999 -9999 -9999 -9999 -9999 -9999 -9999 -9999 -9999 -9999 -9999 -9999 -9999 -9999 -9999 -9999 -9999 -9999 -9999 -9999 -9999 -9999 -9999 -9999 -9999 -9999 -9999 -9999 -9999 -9999 -9999 -9999 -9999 -9999 -9999 -9999 -9999 -9999 -9999 -9999 -9999 -9999 -9999 -9999 -9999 -9999 -9999 -9999 -9999 -9999 -9999 -9999 -9999 -9999 -9999 -9999 -9999 -9999 -9999 -9999 -9999 -9999 -9999 -9999 -9999 -9999 -9999 2.56476E-1 2.54374E-1 2.70846E-1 3.60829E-1 4.66427E-1 4.56549E-1 3.33672E-1 2.62507E-1 3.26533E-1 4.32624E-1 4.92455E-1 4.93344E-1 4.89372E-1 4.08584E-1 3.6263E-1 3.0879E-1 2.80582E-1 2.6803E-1 2.5225E-1 2.9901E-1 3.21475E-1 3.73958E-1 3.63201E-1 3.77026E-1 4.30513E-1 5.20599E-1 6.61411E-1 6.39487E-1 6.00373E-1 3.8961E-1 4.87229E-1 6.68368E-1 6.77163E-1 6.46073E-1 6.79749E-1 6.52648E-1 6.38876E-1 6.59667E-1 6.04778E-1 5.74316E-1 5.75126E-1 6.40771E-1 6.394E-1 5.89758E-1 5.83275E-1 5.2698E-1 5.40994E-1 5.75908E-1 6.22646E-1 6.23364E-1 6.05571E-1 5.45093E-1 4.70782E-1 4.67407E-1 5.06929E-1 4.9815E-1 5.14437E-1 4.80565E-1 4.67188E-1 4.25553E-1 3.14167E-1 3.21233E-1 3.60025E-1 4.31093E-1 5.30017E-1 5.453E-1 5.11913E-1 4.18304E-1 3.25256E-1 3.27125E-1 3.05672E-1 2.90438E-1 3.13961E-1 3.92107E-1 4.94604E-1 5.50285E-1 5.38983E-1 5.55332E-1 5.27456E-1 4.88389E-1 4.41585E-1 3.68192E-1 3.04077E-1 2.45359E-1 1.74758E-1 1.2839E-1 1.11258E-1 1.137E-1 1.71264E-1 2.75988E-1 3.0986E-1 2.20804E-1 2.90309E-1 4.70591E-1 4.5184E-1 4.4821E-1 5.77283E-1 6.17775E-1 5.47758E-1 3.36993E-1 2.25673E-1 2.6352E-1 3.4297E-1 4.2422E-1 3.28397E-1 1.63196E-1 1.03299E-1 1.32601E-1 1.69869E-1 1.37315E-1 1.03355E-1 1.04972E-1 1.10344E-1 1.20296E-1 8.42937E-2 8.12586E-2 1.16911E-1 1.77331E-1 1.74311E-1 1.18274E-1 1.24061E-1 1.32277E-1 1.04497E-1 9.36297E-2 9.98945E-2 9.3248E-2 6.36159E-2 6.6963E-2 9.19728E-2 8.25882E-2 5.95343E-2 6.10802E-2 8.3813E-2 1.07517E-1 7.27248E-2 8.45031E-2 1.24455E-1 1.60216E-1 1.68714E-1 1.55378E-1 1.44324E-1 -9999 -9999 -9999 -9999 -9999 -9999 -9999 -9999 -9999 -9999 -9999 -9999 -9999 -9999 -9999 -9999
-9999 -9999 -9999 -9999 -9999 -9999 -9999 -9999 -9999 -9999 -9999 -9999 -9999 -9999 -9999 -9999 -9999 -9999 -9999 -9999 -9999 -9999 -9999 -9999 -9999 -9999 -9999 -9999 -9999 -9999 -9999 -9999 -9999 -9999 -9999 -9999 -9999 -9999 -9999 -9999 -9999 -9999 -9999 -9999 -9999 -9999 -9999 -9999 -9999 -9999 -9999 -9999 -9999 -9999 -9999 -9999 -9999 -9999 -9999 -9999 -9999 -9999 -9999 -9999 -9999 -9999 -9999 -9999 -9999 -9999 -9999 -9999 -9999 -9999 -9999 -9999 -9999 -9999 -9999 -9999 -9999 -9999 -9999 -9999 -9999 -9999 -9999 -9999 -9999 -9999 -9999 -9999 -9999 -9999 -9999 -9999 -9999 -9999 -9999 -9999 -9999 -9999 -9999 -9999 -9999 -9999 -9999 2.53993E-1 2.55328E-1 3.20654E-1 4.38675E-1 5.15149E-1 4.72731E-1 3.3985E-1 2.7955E-1 3.34277E-1 4.06989E-1 4.89232E-1 5.13681E-1 4.69868E-1 4.38844E-1 3.83937E-1 3.30622E-1 2.84621E-1 2.72609E-1 2.80582E-1 3.10907E-1 3.42953E-1 3.70997E-1 3.71842E-1 3.73767E-1 4.64323E-1 6.0347E-1 6.94216E-1 6.85135E-1 5.19013E-1 4.45386E-1 5.91971E-1 6.79588E-1 6.49816E-1 6.57431E-1 6.80434E-1 6.49699E-1 6.19707E-1 6.45915E-1 6.10023E-1 5.62877E-1 5.83359E-1 6.47741E-1 5.95381E-1 5.24371E-1 5.11564E-1 4.78917E-1 5.56463E-1 5.91622E-1 6.05637E-1 5.99671E-1 5.85617E-1 5.41245E-1 4.94964E-1 4.96955E-1 4.84736E-1 4.78146E-1 4.82513E-1 4.6344E-1 4.60438E-1 4.36831E-1 3.1536E-1 3.30918E-1 3.7745E-1 4.6548E-1 5.41846E-1 5.14202E-1 4.9652E-1 4.83905E-1 3.61938E-1 2.95935E-1 2.83934E-1 3.16917E-1 3.81765E-1 4.25162E-1 4.35928E-1 4.31865E-1 4.46713E-1 5.12677E-1 5.56147E-1 5.38358E-1 5.07809E-1 4.86684E-1 3.89342E-1 2.4159E-1 1.61663E-1 1.3158E-1 1.35505E-1 1.41807E-1 1.52205E-1 2.18838E-1 2.33817E-1 3.20755E-1 4.47674E-1 5.30878E-1 4.1901E-1 3.84175E-1 5.39398E-1 5.97798E-1 6.10244E-1 5.08934E-1 2.96784E-1 1.90289E-1 1.96968E-1 2.77312E-1 2.94168E-1 1.72461E-1 1.08217E-1 1.22056E-1 1.17686E-1 9.49165E-2 5.91796E-2 5.28901E-2 6.31924E-2 6.27431E-2 4.93528E-2 5.6498E-2 9.23521E-2 1.36008E-1 1.43238E-1 1.26719E-1 1.45555E-1 1.95316E-1 1.89417E-1 1.8379E-1 1.55216E-1 1.12758E-1 6.54061E-2 5.12232E-2 6.86989E-2 5.49634E-2 3.82786E-2 4.56462E-2 6.93812E-2 7.07576E-2 5.05819E-2 6.44576E-2 9.2621E-2 1.17282E-1 1.41355E-1 1.10548E-1 1.09717E-1 -9999 -9999 -9999 -9999 -9999 -9999 -9999 -9999 -9999 -9999 -9999 -9999 -9999 -9999 -9999 -9999
-9999 -9999 -9999 -9999 -9999 -9999 -9999 -9999 -9999 -9999 -9999 -9999 -9999 -9999 -9999 -9999 -9999 -9999 -9999 -9999 -9999 -9999 -9999 -9999 -9999 -9999 -9999 -9999 -9999 -9999 -9999 -9999 -9999 -9999 -9999 -9999 -9999 -9999 -9999 -9999 -9999 -9999 -9999 -9999 -9999 -9999 -9999 -9999 -9999 -9999 -9999 -9999 -9999 -9999 -9999 -9999 -9999 -9999 -9999 -9999 -9999 -9999 -9999 -9999 -9999 -9999 -9999 -9999 -9999 -9999 -9999 -9999 -9999 -9999 -9999 -9999 -9999 -9999 -9999 -9999 -9999 -9999 -9999 -9999 -9999 -9999 -9999 -9999 -9999 -9999 -9999 -9999 -9999 -9999 -9999 -9999 -9999 -9999 -9999 -9999 -9999 -9999 -9999 -9999 -9999 -9999 2.55519E-1 2.54755E-1 2.82073E-1 3.32967E-1 4.52069E-1 5.35446E-1 4.92591E-1 3.44955E-1 3.03049E-1 3.0353E-1 3.73605E-1 4.5386E-1 4.8892E-1 5.08139E-1 4.70092E-1 4.18486E-1 3.35042E-1 2.85359E-1 2.80948E-1 3.29803E-1 3.13868E-1 3.51775E-1 3.269E-1 3.52612E-1 4.61929E-1 6.03621E-1 6.94107E-1 6.9075E-1 6.57859E-1 4.50009E-1 5.61592E-1 6.87586E-1 6.49466E-1 6.35277E-1 6.73436E-1 6.56168E-1 6.43151E-1 6.2734E-1 5.94674E-1 5.85257E-1 5.30541E-1 5.99782E-1 6.36536E-1 5.74886E-1 5.21798E-1 5.01328E-1 4.75426E-1 5.44879E-1 5.40239E-1 5.63647E-1 6.08345E-1 5.61737E-1 5.85359E-1 5.79173E-1 5.61195E-1 5.54761E-1 5.47092E-1 5.47126E-1 5.21669E-1 4.73243E-1 4.35888E-1 3.25101E-1 3.49984E-1 3.96385E-1 4.89996E-1 5.23154E-1 4.71241E-1 4.5539E-1 4.68019E-1 3.68253E-1 2.75427E-1 2.6371E-1 3.11174E-1 3.85712E-1 3.56601E-1 3.09324E-1 2.96468E-1 3.14034E-1 4.68481E-1 5.42587E-1 5.17762E-1 4.97248E-1 4.21813E-1 2.8151E-1 1.87283E-1 1.39363E-1 1.41038E-1 1.60911E-1 1.97391E-1 2.44378E-1 2.28311E-1 2.88741E-1 4.42383E-1 5.52762E-1 5.47392E-1 4.11399E-1 3.21401E-1 4.75191E-1 5.95537E-1 5.84979E-1 5.99721E-1 4.62997E-1 2.81381E-1 2.17701E-1 2.19765E-1 1.98286E-1 1.36678E-1 9.44112E-2 1.02371E-1 8.38963E-2 5.42236E-2 3.93793E-2 3.6904E-2 4.38965E-2 5.41448E-2 6.41172E-2 8.0105E-2 1.08939E-1 1.44192E-1 1.5962E-1 1.24629E-1 1.16143E-1 1.61158E-1 2.56216E-1 3.40714E-1 3.22555E-1 1.98918E-1 8.64034E-2 4.0824E-2 4.13903E-2 3.28982E-2 2.46704E-2 3.20033E-2 3.95549E-2 4.20161E-2 3.77846E-2 4.29408E-2 5.86896E-2 8.23556E-2 9.75685E-2 7.00362E-2 7.79616E-2 -9999 -9999 -9999 -9999 -9999 -9999 -9999 -9999 -9999 -9999 -9999 -9999 -9999 -9999 -9999 -9999
-9999 -9999 -9999 -9999 -9999 -9999 -9999 -9999 -9999 -9999 -9999 -9999 -9999 -9999 -9999 -9999 -9999 -9999 -9999 -9999 -9999 -9999 -9999 -9999 -9999 -9999 -9999 -9999 -9999 -9999 -9999 -9999 -9999 -9999 -9999 -9999 -9999 -9999 -9999 -9999 -9999 -9999 -9999 -9999 -9999 -9999 -9999 -9999 -9999 -9999 -9999 -9999 -9999 -9999 -9999 -9999 -9999 -9999 -9999 -9999 -9999 -9999 -9999 -9999 -9999 -9999 -9999 -9999 -9999 -9999 -9999 -9999 -9999 -9999 -9999 -9999 -9999 -9999 -9999 -9999 -9999 -9999 -9999 -9999 -9999 -9999 -9999 -9999 -9999 -9999 -9999 -9999 -9999 -9999 -9999 -9999 -9999 -9999 -9999 -9999 -9999 -9999 -9999 -9999 -9999 -9999 2.53042E-1 2.60261E-1 3.2893E-1 4.25504E-1 4.25982E-1 4.70173E-1 4.56549E-1 3.4356E-1 3.62045E-1 3.41747E-1 3.46223E-1 4.18046E-1 5.08223E-1 5.29973E-1 5.08246E-1 4.31294E-1 3.36252E-1 2.83516E-1 2.84621E-1 3.53042E-1 3.07458E-1 3.31505E-1 3.10318E-1 3.89693E-1 5.89501E-1 6.91211E-1 6.77302E-1 6.87811E-1 5.10029E-1 5.13019E-1 6.64275E-1 6.51991E-1 6.20203E-1 6.4643E-1 6.75857E-1 6.32254E-1 6.11771E-1 6.10858E-1 5.78512E-1 5.36441E-1 5.70141E-1 6.16147E-1 6.09955E-1 6.01414E-1 5.86797E-1 5.48648E-1 5.06397E-1 4.62034E-1 5.03492E-1 5.80868E-1 6.03126E-1 5.94808E-1 5.94808E-1 5.83634E-1 5.83139E-1 5.67002E-1 5.59378E-1 5.46722E-1 5.10244E-1 4.75734E-1 4.54289E-1 3.31391E-1 3.29681E-1 3.75437E-1 4.7236E-1 5.04196E-1 4.78703E-1 4.53805E-1 4.32422E-1 3.43096E-1 2.80597E-1 2.72605E-1 3.23253E-1 3.58559E-1 3.14277E-1 2.63446E-1 2.50167E-1 2.72535E-1 3.49603E-1 5.11678E-1 5.1877E-1 4.95887E-1 3.40179E-1 1.92951E-1 1.40745E-1 1.2316E-1 1.1817E-1 1.12598E-1 1.57509E-1 2.04344E-1 2.91352E-1 4.27133E-1 5.4066E-1 4.82906E-1 4.22229E-1 3.09157E-1 2.72827E-1 3.90049E-1 5.48216E-1 5.76252E-1 5.86251E-1 5.78803E-1 5.01213E-1 4.21034E-1 3.28957E-1 1.97383E-1 1.05098E-1 8.86748E-2 9.24761E-2 6.51226E-2 4.70992E-2 4.18398E-2 4.53144E-2 6.33261E-2 8.79445E-2 1.13209E-1 1.24186E-1 1.07937E-1 1.2954E-1 1.40307E-1 8.41862E-2 6.69086E-2 9.63927E-2 1.942E-1 3.71734E-1 3.76103E-1 2.01624E-1 8.32625E-2 3.27852E-2 2.53621E-2 2.42413E-2 2.27095E-2 2.45088E-2 4.15409E-2 6.6224E-2 6.48806E-2 6.42022E-2 8.00858E-2 7.5157E-2 7.26083E-2 5.95021E-2 5.50871E-2 -9999 -9999 -9999 -9999 -9999 -9999 -9999 -9999 -9999 -9999 -9999 -9999 -9999 -9999 -9999 -9999
-9999 -9999 -9999 -9999 -9999 -9999 -9999 -9999 -9999 -9999 -9999 -9999 -9999 -9999 -9999 -9999 -9999 -9999 -9999 -9999 -9999 -9999 -9999 -9999 -9999 -9999 -9999 -9999 -9999 -9999 -9999 -9999 -9999 -9999 -9999 -9999 -9999 -9999 -9999 -9999 -9999 -9999 -9999 -9999 -9999 -9999 -9999 -9999 -9999 -9999 -9999 -9999 -9999 -9999 -9999 -9999 -9999 -9999 -9999 -9999 -9999 -9999 -9999 -9999 -9999 -9999 -9999 -9999 -9999 -9999 -9999 -9999 -9999 -9999 -9999 -9999 -9999 -9999 -9999 -9999 -9999 -9999 -9999 -9999 -9999 -9999 -9999 -9999 -9999 -9999 -9999 -9999 -9999 -9999 -9999 -9999 -9999 -9999 -9999 -9999 -9999 -9999 -9999 -9999 -9999 2.51904E-1 2.48512E-1 2.64958E-1 3.80841E-1 4.30077E-1 3.89045E-1 3.9598E-1 4.0904E-1 3.37465E-1 3.66634E-1 4.0497E-1 3.8384E-1 4.34229E-1 5.46668E-1 5.12767E-1 5.27484E-1 4.25098E-1 3.29821E-1 2.82414E-1 2.83516E-1 3.45047E-1 2.96545E-1 3.05391E-1 3.56233E-1 4.94296E-1 5.83134E-1 6.87907E-1 6.77235E-1 6.78044E-1 4.75674E-1 5.38463E-1 6.68298E-1 6.54963E-1 6.2749E-1 6.57485E-1 6.59379E-1 6.14926E-1 6.06419E-1 5.73073E-1 5.24864E-1 5.3926E-1 5.55578E-1 5.94083E-1 5.90129E-1 5.71491E-1 5.49224E-1 5.3576E-1 5.02615E-1 4.38314E-1 5.08949E-1 5.68154E-1 5.68183E-1 5.23866E-1 5.15396E-1 5.37247E-1 5.62285E-1 5.49403E-1 5.17397E-1 5.29528E-1 5.3201E-1 4.79536E-1 4.36712E-1 3.55005E-1 3.38473E-1 3.77735E-1 4.1113E-1 4.7593E-1 5.00249E-1 4.71082E-1 4.34756E-1 4.41334E-1 3.63294E-1 3.09352E-1 3.16023E-1 3.22323E-1 2.72373E-1 2.40155E-1 2.29224E-1 2.12767E-1 2.49044E-1 4.26877E-1 5.1696E-1 4.76714E-1 3.86228E-1 2.37462E-1 1.44483E-1 1.18969E-1 1.18118E-1 1.40822E-1 1.37539E-1 1.77137E-1 2.72198E-1 5.10405E-1 5.59499E-1 4.07703E-1 2.84892E-1 2.42279E-1 2.44175E-1 3.60418E-1 4.10959E-1 4.17656E-1 4.30985E-1 5.4788E-1 5.70752E-1 5.51726E-1 3.99013E-1 1.99175E-1 9.74669E-2 8.85683E-2 7.46633E-2 5.90744E-2 4.93078E-2 5.01604E-2 5.90894E-2 6.44665E-2 8.85262E-2 1.0868E-1 1.24278E-1 8.53311E-2 9.87106E-2 1.11306E-1 6.92506E-2 4.6842E-2 6.96311E-2 2.0264E-1 3.68945E-1 3.44599E-1 2.44281E-1 1.23401E-1 4.873E-2 2.78239E-2 3.57647E-2 3.34938E-2 3.02644E-2 6.01312E-2 1.3454E-1 1.76376E-1 1.62114E-1 2.01866E-1 1.56243E-1 7.35946E-2 5.17443E-2 6.07303E-2 1.26447E-1 -9999 -9999 -9999 -9999 -9999 -9999 -9999 -9999 -9999 -9999 -9999 -9999 -9999 -9999 -9999
-9999 -9999 -9999 -9999 -9999 -9999 -9999 -9999 -9999 -9999 -9999 -9999 -9999 -9999 -9999 -9999 -9999 -9999 -9999 -9999 -9999 -9999 -9999 -9999 -9999 -9999 -9999 -9999 -9999 -9999 -9999 -9999 -9999 -9999 -9999 -9999 -9999 -9999 -9999 -9999 -9999 -9999 -9999 -9999 -9999 -9999 -9999 -9999 -9999 -9999 -9999 -9999 -9999 -9999 -9999 -9999 -9999 -9999 -9999 -9999 -9999 -9999 -9999 -9999 -9999 -9999 -9999 -9999 -9999 -9999 -9999 -9999 -9999 -9999 -9999 -9999 -9999 -9999 -9999 -9999 -9999 -9999 -9999 -9999 -9999 -9999 -9999 -9999 -9999 -9999 -9999 -9999 -9999 -9999 -9999 -9999 -9999 -9999 -9999 -9999 -9999 -9999 -9999 -9999 -9999 2.27852E-1 2.29447E-1 2.82881E-1 3.50849E-1 3.58873E-1 3.33431E-1 3.65606E-1 4.03306E-1 3.75219E-1 3.52392E-1 3.37529E-1 3.55712E-1 4.35842E-1 5.27771E-1 5.08216E-1 4.88358E-1 3.58556E-1 3.16124E-1 2.94718E-1 2.99769E-1 3.44059E-1 3.11093E-1 3.51477E-1 4.96683E-1 6.32924E-1 6.77051E-1 6.8819E-1 6.74345E-1 6.15554E-1 4.96599E-1 5.6177E-1 6.5992E-1 6.28803E-1 6.27502E-1 6.49243E-1 6.20111E-1 6.14365E-1 5.89828E-1 5.43227E-1 4.88168E-1 4.85443E-1 5.24982E-1 5.40759E-1 5.41858E-1 5.67997E-1 4.94728E-1 4.80003E-1 4.5888E-1 4.38651E-1 4.95131E-1 5.30434E-1 4.99701E-1 4.70044E-1 4.68079E-1 4.98863E-1 5.10002E-1 5.03638E-1 4.84169E-1 4.66984E-1 5.05686E-1 4.9216E-1 4.56336E-1 4.29137E-1 3.68847E-1 3.7508E-1 3.72682E-1 4.56436E-1 4.5031E-1 4.78878E-1 4.74308E-1 4.54934E-1 4.38467E-1 3.76291E-1 3.28746E-1 2.82289E-1 2.49402E-1 2.18056E-1 2.10192E-1 2.49266E-1 3.04086E-1 4.55267E-1 5.11776E-1 4.51924E-1 3.5027E-1 2.61358E-1 1.74278E-1 1.30937E-1 1.3141E-1 1.96672E-1 2.02458E-1 2.65688E-1 4.15597E-1 5.92842E-1 5.54382E-1 3.50819E-1 2.11322E-1 1.95103E-1 2.38326E-1 3.16216E-1 2.92866E-1 2.44194E-1 2.29133E-1 3.65809E-1 5.26333E-1 4.96798E-1 3.79455E-1 1.77518E-1 8.89061E-2 7.20544E-2 6.07007E-2 5.32346E-2 4.90849E-2 4.75899E-2 4.74023E-2 5.07627E-2 7.49115E-2 1.10541E-1 9.8929E-2 7.39965E-2 8.423E-2 8.06128E-2 5.75204E-2 4.12647E-2 6.87908E-2 1.80088E-1 3.91861E-1 4.40143E-1 3.66858E-1 2.54974E-1 1.4408E-1 6.83096E-2 8.41202E-2 5.91607E-2 3.27969E-2 4.96305E-2 1.31812E-1 2.63584E-1 3.37673E-1 4.11545E-1 3.22163E-1 1.77759E-1 1.45437E-1 1.51909E-1 -9999 -9999 -9999 -9999 -9999 -9999 -9999 -9999 -9999 -9999 -9999 -9999 -9999 -9999 -9999 -9999
-9999 -9999 -9999 -9999 -9999 -9999 -9999 -9999 -9999 -9999 -9999 -9999 -9999 -9999 -9999 -9999 -9999 -9999 -9999 -9999 -9999 -9999 -9999 -9999 -9999 -9999 -9999 -9999 -9999 -9999 -9999 -9999 -9999 -9999 -9999 -9999 -9999 -9999 -9999 -9999 -9999 -9999 -9999 -9999 -9999 -9999 -9999 -9999 -9999 -9999 -9999 -9999 -9999 -9999 -9999 -9999 -9999 -9999 -9999 -9999 -9999 -9999 -9999 -9999 -9999 -9999 -9999 -9999 -9999 -9999 -9999 -9999 -9999 -9999 -9999 -9999 -9999 -9999 -9999 -9999 -9999 -9999 -9999 -9999 -9999 -9999 -9999 -9999 -9999 -9999 -9999 -9999 -9999 -9999 -9999 -9999 -9999 -9999 -9999 -9999 -9999 -9999 -9999 -9999 -9999 2.2486E-1 2.2856E-1 2.96399E-1 3.10109E-1 3.14158E-1 2.91684E-1 3.24445E-1 3.90998E-1 4.31566E-1 4.47882E-1 3.72092E-1 3.30413E-1 3.93615E-1 4.88668E-1 4.72574E-1 3.63398E-1 3.29821E-1 3.05118E-1 2.91472E-1 2.98917E-1 3.91639E-1 3.40613E-1 4.29198E-1 6.22693E-1 6.7731E-1 6.64366E-1 6.66836E-1 6.85061E-1 5.41908E-1 5.91977E-1 6.31808E-1 6.65008E-1 6.51851E-1 6.17351E-1 6.25448E-1 6.02413E-1 5.78568E-1 5.59059E-1 5.2085E-1 4.16864E-1 3.79604E-1 4.10616E-1 4.39041E-1 4.933E-1 5.19565E-1 5.01266E-1 4.65092E-1 4.18907E-1 4.40167E-1 4.75711E-1 4.87305E-1 4.97227E-1 4.65935E-1 4.34932E-1 4.7161E-1 4.92573E-1 4.69365E-1 4.71119E-1 4.52697E-1 4.60092E-1 4.52558E-1 4.47532E-1 4.28384E-1 3.61829E-1 3.53743E-1 3.58801E-1 3.81392E-1 4.27232E-1 4.57376E-1 4.48047E-1 4.30698E-1 4.42869E-1 4.16883E-1 3.37601E-1 2.64688E-1 2.23931E-1 2.21746E-1 2.64901E-1 3.89507E-1 4.62638E-1 4.98257E-1 4.87216E-1 3.38857E-1 2.35223E-1 1.95448E-1 1.49139E-1 1.39961E-1 1.62408E-1 1.628E-1 2.03788E-1 3.39638E-1 5.75895E-1 5.78769E-1 5.40341E-1 3.06396E-1 1.8217E-1 1.77103E-1 2.37417E-1 2.83228E-1 2.70359E-1 1.83929E-1 1.45403E-1 2.02526E-1 3.59299E-1 4.00554E-1 2.55126E-1 1.18441E-1 7.10893E-2 5.87276E-2 5.09936E-2 4.70379E-2 4.44801E-2 4.14099E-2 4.20644E-2 5.24637E-2 7.86604E-2 8.7386E-2 6.25656E-2 5.21328E-2 5.95779E-2 5.13825E-2 3.84662E-2 3.78529E-2 7.3156E-2 1.42923E-1 2.6002E-1 3.93961E-1 4.46047E-1 4.30735E-1 3.39143E-1 1.92384E-1 1.96311E-1 1.13853E-1 4.27397E-2 3.76847E-2 8.87089E-2 2.42267E-1 4.00858E-1 4.36425E-1 4.04753E-1 3.71492E-1 -9999 -9999 -9999 -9999 -9999 -9999 -9999 -9999 -9999 -9999 -9999 -9999 -9999 -9999 -9999 -9999 -9999 -9999
-9999 -9999 -9999 -9999 -9999 -9999 -9999 -9999 -9999 -9999 -9999 -9999 -9999 -9999 -9999 -9999 -9999 -9999 -9999 -9999 -9999 -9999 -9999 -9999 -9999 -9999 -9999 -9999 -9999 -9999 -9999 -9999 -9999 -9999 -9999 -9999 -9999 -9999 -9999 -9999 -9999 -9999 -9999 -9999 -9999 -9999 -9999 -9999 -9999 -9999 -9999 -9999 -9999 -9999 -9999 -9999 -9999 -9999 -9999 -9999 -9999 -9999 -9999 -9999 -9999 -9999 -9999 -9999 -9999 -9999 -9999 -9999 -9999 -9999 -9999 -9999 -9999 -9999 -9999 -9999 -9999 -9999 -9999 -9999 -9999 -9999 -9999 -9999 -9999 -9999 -9999 -9999 -9999 -9999 -9999 -9999 -9999 -9999 -9999 -9999 -9999 -9999 -9999 -9999 2.26793E-1 2.23636E-1 2.45149E-1 2.69213E-1 2.77781E-1 2.7955E-1 3.00768E-1 3.27176E-1 3.48684E-1 4.10151E-1 5.02219E-1 4.80543E-1 3.91296E-1 3.73958E-1 4.62974E-1 3.9926E-1 3.52805E-1 3.31966E-1 3.1645E-1 3.02839E-1 3.0993E-1 4.31675E-1 4.07819E-1 5.71662E-1 6.85079E-1 6.69911E-1 6.47633E-1 6.60569E-1 6.76624E-1 6.12449E-1 6.53208E-1 6.64851E-1 6.33681E-1 6.42842E-1 6.18084E-1 5.93826E-1 5.72149E-1 5.34198E-1 5.16968E-1 4.2932E-1 3.47353E-1 3.20496E-1 3.42449E-1 3.674E-1 4.03082E-1 4.91892E-1 4.76819E-1 4.02096E-1 3.52683E-1 3.72494E-1 3.81148E-1 4.32585E-1 4.78077E-1 4.32114E-1 3.62623E-1 3.74379E-1 3.97262E-1 3.68847E-1 3.52128E-1 3.69294E-1 3.92265E-1 4.01006E-1 4.25144E-1 3.97602E-1 3.45646E-1 3.20768E-1 3.27019E-1 3.36761E-1 3.89534E-1 4.4572E-1 4.429E-1 4.14212E-1 4.06318E-1 3.58303E-1 2.98145E-1 2.58899E-1 2.51453E-1 2.92957E-1 3.99742E-1 4.88352E-1 4.3506E-1 3.73707E-1 3.56938E-1 2.58522E-1 1.80163E-1 1.52718E-1 1.26262E-1 1.27846E-1 1.4869E-1 1.4318E-1 2.31345E-1 4.55267E-1 5.79746E-1 5.35579E-1 4.90556E-1 2.85106E-1 1.74645E-1 1.76397E-1 2.09861E-1 2.55211E-1 2.90879E-1 2.05809E-1 1.34308E-1 1.45774E-1 2.14624E-1 2.6514E-1 1.64631E-1 8.49053E-2 7.13696E-2 6.49955E-2 5.39361E-2 4.67504E-2 4.41483E-2 3.90904E-2 3.74884E-2 4.18756E-2 5.01614E-2 4.93528E-2 3.64904E-2 3.39681E-2 3.37776E-2 3.18788E-2 2.6408E-2 3.6133E-2 6.00831E-2 7.65651E-2 1.00127E-1 1.78581E-1 2.87272E-1 4.763E-1 4.79485E-1 4.01589E-1 3.5235E-1 1.3953E-1 4.84055E-2 3.84554E-2 7.21955E-2 1.57127E-1 2.66785E-1 3.47563E-1 -9999 -9999 -9999 -9999 -9999 -9999 -9999 -9999 -9999 -9999 -9999 -9999 -9999 -9999 -9999 -9999 -9999 -9999 -9999 -9999
-9999 -9999 -9999 -9999 -9999 -9999 -9999 -9999 -9999 -9999 -9999 -9999 -9999 -9999 -9999 -9999 -9999 -9999 -9999 -9999 -9999 -9999 -9999 -9999 -9999 -9999 -9999 -9999 -9999 -9999 -9999 -9999 -9999 -9999 -9999 -9999 -9999 -9999 -9999 -9999 -9999 -9999 -9999 -9999 -9999 -9999 -9999 -9999 -9999 -9999 -9999 -9999 -9999 -9999 -9999 -9999 -9999 -9999 -9999 -9999 -9999 -9999 -9999 -9999 -9999 -9999 -9999 -9999 -9999 -9999 -9999 -9999 -9999 -9999 -9999 -9999 -9999 -9999 -9999 -9999 -9999 -9999 -9999 -9999 -9999 -9999 -9999 -9999 -9999 -9999 -9999 -9999 -9999 -9999 -9999 -9999 -9999 -9999 -9999 -9999 -9999 -9999 -9999 -9999 2.25386E-1 2.21378E-1 2.41083E-1 2.45336E-1 2.66651E-1 2.68029E-1 2.88088E-1 3.17889E-1 3.5553E-1 4.08376E-1 4.99057E-1 5.27957E-1 4.54597E-1 3.98827E-1 4.62075E-1 3.67835E-1 3.47042E-1 3.27249E-1 3.08383E-1 2.97799E-1 3.35751E-1 4.37015E-1 5.28231E-1 6.78291E-1 6.74672E-1 6.42536E-1 6.60631E-1 6.79207E-1 6.60447E-1 6.64627E-1 6.56825E-1 6.42739E-1 6.25585E-1 6.02429E-1 6.04947E-1 5.80623E-1 5.32424E-1 5.00335E-1 4.72026E-1 4.1375E-1 3.83037E-1 3.94557E-1 3.67176E-1 3.70081E-1 3.78429E-1 3.92195E-1 3.92442E-1 3.43019E-1 3.05556E-1 3.11681E-1 3.10689E-1 3.42033E-1 3.68999E-1 3.67507E-1 3.63175E-1 3.65974E-1 3.53443E-1 3.25905E-1 3.30852E-1 3.49178E-1 3.60439E-1 3.93235E-1 4.07697E-1 4.0795E-1 3.77784E-1 3.256E-1 2.83984E-1 3.20876E-1 3.85755E-1 4.33117E-1 4.26319E-1 4.04825E-1 3.48284E-1 2.94869E-1 2.75961E-1 2.79059E-1 2.99007E-1 3.75808E-1 4.79434E-1 4.47358E-1 3.53309E-1 2.64903E-1 2.4483E-1 1.86563E-1 1.54121E-1 1.516E-1 1.49479E-1 1.46651E-1 1.38029E-1 1.66439E-1 3.09257E-1 5.66672E-1 5.53286E-1 5.24277E-1 3.71191E-1 2.2903E-1 1.66776E-1 1.6558E-1 1.8139E-1 2.08435E-1 2.57413E-1 2.01809E-1 1.34725E-1 1.08289E-1 1.37906E-1 1.7726E-1 1.34993E-1 9.07394E-2 9.25505E-2 8.99889E-2 6.68106E-2 5.62132E-2 5.40105E-2 4.90723E-2 4.07249E-2 3.77497E-2 3.52468E-2 3.32138E-2 3.46901E-2 3.70525E-2 3.37992E-2 2.65275E-2 2.34298E-2 3.04927E-2 4.0375E-2 4.27948E-2 4.10496E-2 6.20699E-2 1.34116E-1 3.56251E-1 4.80793E-1 5.26442E-1 4.63999E-1 2.25578E-1 8.09263E-2 4.52741E-2 5.62975E-2 7.507E-2 1.14667E-1 1.45661E-1 2.42916E-1 -9999 -9999 -9999 -9999 -9999 -9999 -9999 -9999 -9999 -9999 -9999 -9999 -9999 -9999 -9999 -9999 -9999 -9999 -9999
-9999 -9999 -9999 -9999 -9999 -9999 -9999 -9999 -9999 -9999 -9999 -9999 -9999 -9999 -9999 -9999 -9999 -9999 -9999 -9999 -9999 -9999 -9999 -9999 -9999 -9999 -9999 -9999 -9999 -9999 -9999 -9999 -9999 -9999 -9999 -9999 -9999 -9999 -9999 -9999 -9999 -9999 -9999 -9999 -9999 -9999 -9999 -9999 -9999 -9999 -9999 -9999 -9999 -9999 -9999 -9999 -9999 -9999 -9999 -9999 -9999 -9999 -9999 -9999 -9999 -9999 -9999 -9999 -9999 -9999 -9999 -9999 -9999 -9999 -9999 -9999 -9999 -9999 -9999 -9999 -9999 -9999 -9999 -9999 -9999 -9999 -9999 -9999 -9999 -9999 -9999 -9999 -9999 -9999 -9999 -9999 -9999 -9999 -9999 -9999 -9999 -9999 -9999 2.27145E-1 2.22071E-1 2.21378E-1 2.3708E-1 2.37752E-1 2.39775E-1 2.40166E-1 2.63715E-1 3.10959E-1 3.46722E-1 3.68467E-1 4.68072E-1 5.46976E-1 5.23304E-1 4.40011E-1 4.47882E-1 3.88481E-1 3.6092E-1 3.39088E-1 3.18766E-1 3.03494E-1 3.48727E-1 4.34041E-1 5.93427E-1 6.82193E-1 6.60553E-1 6.52824E-1 6.68601E-1 6.81712E-1 6.33488E-1 6.56768E-1 6.36957E-1 6.16063E-1 6.22724E-1 6.33864E-1 6.08024E-1 5.68107E-1 5.22547E-1 5.12869E-1 5.05361E-1 4.77346E-1 4.83785E-1 5.11781E-1 4.76688E-1 4.49612E-1 4.32819E-1 4.1923E-1 3.95877E-1 3.42959E-1 3.06454E-1 3.31087E-1 3.3902E-1 3.07673E-1 3.07282E-1 3.36386E-1 4.2047E-1 4.52983E-1 4.33887E-1 4.23583E-1 4.36276E-1 4.3093E-1 4.22723E-1 4.28748E-1 4.27131E-1 4.10876E-1 3.93002E-1 3.86415E-1 3.32007E-1 3.396E-1 3.78043E-1 4.17284E-1 4.17348E-1 3.92554E-1 3.42023E-1 2.74645E-1 2.58836E-1 2.61534E-1 3.09433E-1 4.2856E-1 4.69431E-1 3.78072E-1 2.78814E-1 2.14917E-1 1.93791E-1 1.60635E-1 1.46571E-1 1.53759E-1 1.92568E-1 2.2051E-1 1.65988E-1 2.55178E-1 4.90771E-1 5.64724E-1 5.26516E-1 4.9033E-1 3.37174E-1 2.09152E-1 1.75822E-1 1.69207E-1 1.62914E-1 1.7701E-1 2.32418E-1 1.82896E-1 1.10346E-1 8.82925E-2 1.11137E-1 1.4627E-1 1.6049E-1 1.38995E-1 1.30381E-1 1.18161E-1 7.76425E-2 6.7974E-2 7.89329E-2 9.20083E-2 7.17713E-2 5.47318E-2 4.35479E-2 4.29659E-2 5.86066E-2 8.4377E-2 7.55489E-2 4.41775E-2 3.20105E-2 3.52635E-2 4.00122E-2 3.26989E-2 2.46622E-2 3.06642E-2 6.06614E-2 1.29962E-1 1.87625E-1 3.15814E-1 4.74878E-1 3.88996E-1 2.21404E-1 9.01784E-2 5.09848E-2 4.80783E-2 5.9117E-2 7.25994E-2 1.29058E-1 2.00669E-1 -9999 -9999 -9999 -9999 -9999 -9999 -9999 -9999 -9999 -9999 -9999 -9999 -9999 -9999 -9999 -9999 -9999 -9999
-9999 -9999 -9999 -9999 -9999 -9999 -9999 -9999 -9999 -9999 -9999 -9999 -9999 -9999 -9999 -9999 -9999 -9999 -9999 -9999 -9999 -9999 -9999 -9999 -9999 -9999 -9999 -9999 -9999 -9999 -9999 -9999 -9999 -9999 -9999 -9999 -9999 -9999 -9999 -9999 -9999 -9999 -9999 -9999 -9999 -9999 -9999 -9999 -9999 -9999 -9999 -9999 -9999 -9999 -9999 -9999 -9999 -9999 -9999 -9999 -9999 -9999 -9999 -9999 -9999 -9999 -9999 -9999 -9999 -9999 -9999 -9999 -9999 -9999 -9999 -9999 -9999 -9999 -9999 -9999 -9999 -9999 -9999 -9999 -9999 -9999 -9999 -9999 -9999 -9999 -9999 -9999 -9999 -9999 -9999 -9999 -9999 -9999 -9999 -9999 -9999 -9999 2.28028E-1 2.22592E-1 2.21378E-1 2.21204E-1 2.36075E-1 2.35407E-1 2.48862E-1 2.69145E-1 2.78361E-1 2.88913E-1 3.48517E-1 4.21667E-1 5.00864E-1 5.65899E-1 5.47109E-1 4.68972E-1 4.53253E-1 4.11725E-1 3.58002E-1 3.26797E-1 3.01538E-1 2.99589E-1 4.44329E-1 5.21538E-1 6.75631E-1 6.65329E-1 6.49621E-1 6.63294E-1 6.86993E-1 5.87597E-1 6.06518E-1 6.52305E-1 6.50339E-1 6.50484E-1 6.47686E-1 6.27582E-1 5.89999E-1 5.61222E-1 5.5357E-1 5.84231E-1 5.7355E-1 5.11295E-1 5.2989E-1 5.63049E-1 4.96242E-1 4.83467E-1 4.73661E-1 4.63234E-1 4.38856E-1 4.09265E-1 3.90358E-1 4.41499E-1 4.522E-1 4.11452E-1 3.37933E-1 3.08489E-1 4.18284E-1 4.62073E-1 4.81324E-1 4.65917E-1 4.83016E-1 4.74396E-1 4.703E-1 4.6372E-1 4.61549E-1 4.42352E-1 4.09473E-1 4.02442E-1 3.93143E-1 3.88138E-1 3.7869E-1 3.94807E-1 4.07851E-1 3.86722E-1 3.62653E-1 3.27791E-1 3.05848E-1 3.07811E-1 3.80959E-1 4.68257E-1 4.42422E-1 3.41162E-1 2.26969E-1 1.82817E-1 1.68162E-1 1.55929E-1 1.51518E-1 1.51811E-1 1.80212E-1 2.24645E-1 2.6707E-1 4.44984E-1 5.54596E-1 5.54651E-1 4.95971E-1 4.74245E-1 3.77735E-1 2.57724E-1 1.93822E-1 1.55417E-1 1.46252E-1 1.65403E-1 1.8865E-1 1.45713E-1 9.40082E-2 8.57389E-2 1.27183E-1 1.99494E-1 2.72177E-1 2.54095E-1 1.94658E-1 1.46747E-1 8.49949E-2 6.61713E-2 1.02668E-1 1.62368E-1 1.49685E-1 1.07194E-1 6.84578E-2 6.93092E-2 1.08892E-1 1.84016E-1 1.89864E-1 1.12124E-1 7.71132E-2 8.10193E-2 5.8772E-2 3.42878E-2 2.23001E-2 2.34302E-2 3.36734E-2 4.7889E-2 6.29526E-2 1.41744E-1 3.40176E-1 4.92748E-1 3.88953E-1 1.98783E-1 8.93515E-2 7.19728E-2 7.69174E-2 6.77915E-2 8.67765E-2 1.24874E-1 1.87852E-1 -9999 -9999 -9999 -9999 -9999 -9999 -9999 -9999 -9999 -9999 -9999 -9999 -9999 -9999 -9999 -9999 -9999
-9999 -9999 -9999 -9999 -9999 -9999 -9999 -9999 -9999 -9999 -9999 -9999 -9999 -9999 -9999 -9999 -9999 -9999 -9999 -9999 -9999 -9999 -9999 -9999 -9999 -9999 -9999 -9999 -9999 -9999 -9999 -9999 -9999 -9999 -9999 -9999 -9999 -9999 -9999 -9999 -9999 -9999 -9999 -9999 -9999 -9999 -9999 -9999 -9999 -9999 -9999 -9999 -9999 -9999 -9999 -9999 -9999 -9999 -9999 -9999 -9999 -9999 -9999 -9999 -9999 -9999 -9999 -9999 -9999 -9999 -9999 -9999 -9999 -9999 -9999 -9999 -9999 -9999 -9999 -9999 -9999 -9999 -9999 -9999 -9999 -9999 -9999 -9999 -9999 -9999 -9999 -9999 -9999 -9999 -9999 -9999 -9999 -9999 -9999 -9999 -9999 -9999 2.24161E-1 2.24336E-1 2.25738E-1 2.43851E-1 2.40349E-1 2.53748E-1 2.49904E-1 2.51996E-1 2.78733E-1 3.08811E-1 3.80149E-1 4.79189E-1 5.46744E-1 6.03155E-1 5.66077E-1 4.91378E-1 4.80543E-1 4.65223E-1 3.61432E-1 3.33688E-1 3.05481E-1 3.08638E-1 4.64501E-1 6.39711E-1 6.54266E-1 6.62243E-1 6.76218E-1 6.67822E-1 6.06564E-1 5.77353E-1 6.38413E-1 6.43957E-1 6.33053E-1 6.35809E-1 6.17359E-1 6.16962E-1 6.10966E-1 5.76365E-1 6.04379E-1 5.92363E-1 5.77747E-1 5.67105E-1 5.77597E-1 5.90987E-1 5.64808E-1 5.471E-1 5.07319E-1 4.47593E-1 4.4755E-1 4.36121E-1 4.45177E-1 4.72847E-1 4.68212E-1 4.51996E-1 3.79318E-1 3.43898E-1 4.35587E-1 4.72584E-1 4.94597E-1 4.66093E-1 4.44641E-1 4.48954E-1 4.2154E-1 4.24211E-1 4.47168E-1 4.37181E-1 4.22546E-1 4.05669E-1 4.02345E-1 3.88133E-1 3.47694E-1 3.6243E-1 3.89896E-1 3.83113E-1 3.72995E-1 3.66431E-1 3.50922E-1 3.77377E-1 4.58503E-1 4.37481E-1 4.30502E-1 3.20831E-1 2.054E-1 1.76966E-1 1.84167E-1 1.90469E-1 2.02265E-1 1.92691E-1 2.01511E-1 2.11722E-1 3.56812E-1 5.35666E-1 5.49374E-1 5.06468E-1 5.07625E-1 4.96556E-1 4.64005E-1 3.19729E-1 2.02232E-1 1.42383E-1 1.2937E-1 1.36213E-1 1.29608E-1 1.03872E-1 8.77129E-2 9.68003E-2 1.45553E-1 2.4418E-1 3.61221E-1 3.30618E-1 2.62334E-1 1.79753E-1 9.4164E-2 6.08828E-2 9.01543E-2 1.9643E-1 2.38776E-1 1.6642E-1 8.89071E-2 7.9223E-2 1.37002E-1 2.61222E-1 3.30341E-1 2.35163E-1 2.00871E-1 1.79071E-1 1.09782E-1 4.69325E-2 3.35112E-2 3.65061E-2 4.36888E-2 5.80085E-2 8.67822E-2 1.40593E-1 2.73436E-1 5.04049E-1 5.17903E-1 3.3464E-1 2.45462E-1 1.91937E-1 1.73595E-1 9.6646E-2 1.01638E-1 1.62931E-1 2.20733E-1 -9999 -9999 -9999 -9999 -9999 -9999 -9999 -9999 -9999 -9999 -9999 -9999 -9999 -9999 -9999 -9999 -9999
-9999 -9999 -9999 -9999 -9999 -9999 -9999 -9999 -9999 -9999 -9999 -9999 -9999 -9999 -9999 -9999 -9999 -9999 -9999 -9999 -9999 -9999 -9999 -9999 -9999 -9999 -9999 -9999 -9999 -9999 -9999 -9999 -9999 -9999 -9999 -9999 -9999 -9999 -9999 -9999 -9999 -9999 -9999 -9999 -9999 -9999 -9999 -9999 -9999 -9999 -9999 -9999 -9999 -9999 -9999 -9999 -9999 -9999 -9999 -9999 -9999 -9999 -9999 -9999 -9999 -9999 -9999 -9999 -9999 -9999 -9999 -9999 -9999 -9999 -9999 -9999 -9999 -9999 -9999 -9999 -9999 -9999 -9999 -9999 -9999 -9999 -9999 -9999 -9999 -9999 -9999 -9999 -9999 -9999 -9999 -9999 -9999 -9999 -9999 -9999 -9999 2.25387E-1 2.24511E-1 2.33147E-1 2.64986E-1 2.88323E-1 2.88695E-1 2.63226E-1 2.6313E-1 2.69145E-1 2.8761E-1 3.28276E-1 4.03606E-1 5.43871E-1 6.39241E-1 6.21224E-1 5.66003E-1 4.92281E-1 5.10219E-1 5.82695E-1 4.13997E-1 3.34512E-1 3.00389E-1 3.17842E-1 4.40397E-1 5.95573E-1 6.27232E-1 6.26664E-1 5.94745E-1 6.22958E-1 5.14662E-1 6.54475E-1 6.43969E-1 6.41981E-1 6.43932E-1 6.24148E-1 6.17945E-1 6.20048E-1 6.10039E-1 5.92154E-1 6.00664E-1 5.87688E-1 5.88582E-1 5.79987E-1 5.63453E-1 5.43504E-1 5.1705E-1 5.06292E-1 4.61129E-1 4.34406E-1 4.61988E-1 4.76357E-1 4.77586E-1 4.98198E-1 4.54129E-1 4.26974E-1 4.31805E-1 4.56377E-1 4.43192E-1 4.90978E-1 4.63929E-1 4.57659E-1 4.17539E-1 4.07269E-1 3.99862E-1 3.99464E-1 4.12917E-1 4.07065E-1 3.88319E-1 3.82501E-1 3.75853E-1 3.42142E-1 3.10969E-1 3.05189E-1 3.3042E-1 3.42361E-1 3.50925E-1 3.27161E-1 3.26905E-1 3.88755E-1 4.44493E-1 4.30274E-1 4.06318E-1 2.72679E-1 2.01063E-1 1.98678E-1 2.20096E-1 2.54598E-1 2.77531E-1 3.18862E-1 3.50656E-1 3.69454E-1 5.14573E-1 5.41017E-1 4.96267E-1 4.78505E-1 4.92358E-1 4.83349E-1 4.53424E-1 3.58284E-1 2.06756E-1 1.36062E-1 1.19573E-1 1.15266E-1 1.08519E-1 9.89229E-2 9.3558E-2 1.02751E-1 1.31208E-1 1.74773E-1 2.03388E-1 2.45646E-1 3.37982E-1 2.87656E-1 1.12328E-1 6.27475E-2 9.71019E-2 2.1876E-1 3.1118E-1 2.01049E-1 1.03477E-1 9.10464E-2 1.40519E-1 2.94193E-1 4.3849E-1 3.92339E-1 3.79697E-1 3.07411E-1 1.64976E-1 7.0081E-2 5.89416E-2 7.32667E-2 9.97039E-2 1.63491E-1 2.5994E-1 3.42012E-1 4.46507E-1 5.51157E-1 5.57032E-1 5.34114E-1 4.81604E-1 4.24372E-1 3.19504E-1 2.33838E-1 -9999 -9999 -9999 -9999 -9999 -9999 -9999 -9999 -9999 -9999 -9999 -9999 -9999 -9999 -9999 -9999 -9999 -9999 -9999 -9999
-9999 -9999 -9999 -9999 -9999 -9999 -9999 -9999 -9999 -9999 -9999 -9999 -9999 -9999 -9999 -9999 -9999 -9999 -9999 -9999 -9999 -9999 -9999 -9999 -9999 -9999 -9999 -9999 -9999 -9999 -9999 -9999 -9999 -9999 -9999 -9999 -9999 -9999 -9999 -9999 -9999 -9999 -9999 -9999 -9999 -9999 -9999 -9999 -9999 -9999 -9999 -9999 -9999 -9999 -9999 -9999 -9999 -9999 -9999 -9999 -9999 -9999 -9999 -9999 -9999 -9999 -9999 -9999 -9999 -9999 -9999 -9999 -9999 -9999 -9999 -9999 -9999 -9999 -9999 -9999 -9999 -9999 -9999 -9999 -9999 -9999 -9999 -9999 -9999 -9999 -9999 -9999 -9999 -9999 -9999 -9999 -9999 -9999 -9999 -9999 2.27676E-1 2.24861E-1 2.25738E-1 2.61123E-1 3.47042E-1 3.48061E-1 3.96278E-1 4.10635E-1 3.36457E-1 2.83781E-1 2.70443E-1 3.15336E-1 3.73411E-1 5.34443E-1 6.62395E-1 6.62677E-1 6.03484E-1 5.15637E-1 5.64301E-1 6.77423E-1 4.87497E-1 3.58467E-1 3.43316E-1 3.6351E-1 4.28128E-1 4.60357E-1 4.57013E-1 4.06748E-1 4.35075E-1 4.14616E-1 5.39605E-1 6.61011E-1 6.43864E-1 6.58102E-1 6.24167E-1 6.21807E-1 6.15357E-1 6.1338E-1 6.06532E-1 5.88413E-1 5.88512E-1 5.53718E-1 5.56827E-1 5.62019E-1 5.78301E-1 5.49144E-1 5.09413E-1 4.52065E-1 4.32866E-1 4.41076E-1 4.66001E-1 5.1628E-1 5.13096E-1 4.79247E-1 4.31015E-1 4.18854E-1 4.54346E-1 4.86096E-1 5.06044E-1 4.92912E-1 4.45849E-1 4.19991E-1 4.14953E-1 3.98438E-1 3.84828E-1 3.90493E-1 3.91401E-1 3.97668E-1 3.79517E-1 3.69567E-1 3.61453E-1 3.64985E-1 3.70922E-1 3.36423E-1 2.97688E-1 3.03591E-1 3.09974E-1 3.00529E-1 3.24503E-1 4.03585E-1 4.28178E-1 3.96971E-1 3.08196E-1 2.31571E-1 2.1807E-1 2.2343E-1 2.50288E-1 2.89969E-1 3.17152E-1 3.74139E-1 3.83049E-1 5.23959E-1 5.30758E-1 5.17328E-1 4.905E-1 4.58816E-1 4.70674E-1 4.60304E-1 4.35435E-1 3.8671E-1 2.20889E-1 1.33601E-1 1.21794E-1 1.34463E-1 1.41061E-1 1.32497E-1 1.15416E-1 1.0804E-1 1.04555E-1 9.89437E-2 1.00778E-1 1.44578E-1 2.5923E-1 3.45628E-1 1.53497E-1 7.60012E-2 1.17322E-1 2.77514E-1 4.40311E-1 2.53552E-1 1.28587E-1 9.97082E-2 1.41221E-1 2.65259E-1 4.30791E-1 5.30082E-1 5.38784E-1 4.051E-1 1.97793E-1 1.0533E-1 7.96834E-2 8.78233E-2 1.15367E-1 1.6653E-1 2.81623E-1 3.60119E-1 4.51491E-1 5.69504E-1 5.66677E-1 5.61865E-1 5.20403E-1 4.63787E-1 4.47472E-1 -9999 -9999 -9999 -9999 -9999 -9999 -9999 -9999 -9999 -9999 -9999 -9999 -9999 -9999 -9999 -9999 -9999 -9999 -9999 -9999 -9999
-9999 -9999 -9999 -9999 -9999 -9999 -9999 -9999 -9999 -9999 -9999 -9999 -9999 -9999 -9999 -9999 -9999 -9999 -9999 -9999 -9999 -9999 -9999 -9999 -9999 -9999 -9999 -9999 -9999 -9999 -9999 -9999 -9999 -9999 -9999 -9999 -9999 -9999 -9999 -9999 -9999 -9999 -9999 -9999 -9999 -9999 -9999 -9999 -9999 -9999 -9999 -9999 -9999 -9999 -9999 -9999 -9999 -9999 -9999 -9999 -9999 -9999 -9999 -9999 -9999 -9999 -9999 -9999 -9999 -9999 -9999 -9999 -9999 -9999 -9999 -9999 -9999 -9999 -9999 -9999 -9999 -9999 -9999 -9999 -9999 -9999 -9999 -9999 -9999 -9999 -9999 -9999 -9999 -9999 -9999 -9999 -9999 -9999 -9999 2.29803E-1 2.27676E-1 2.25563E-1 2.26794E-1 2.59728E-1 3.23848E-1 3.46421E-1 3.83937E-1 4.14971E-1 4.18311E-1 3.53042E-1 2.9875E-1 3.27903E-1 3.57794E-1 4.96665E-1 6.61973E-1 6.85678E-1 6.39898E-1 5.44767E-1 6.57488E-1 6.90424E-1 5.39517E-1 3.76413E-1 3.91443E-1 4.93769E-1 6.581E-1 6.62039E-1 6.61879E-1 6.43398E-1 5.56799E-1 4.13078E-1 6.00528E-1 6.3965E-1 6.32801E-1 6.42938E-1 6.18646E-1 6.0245E-1 6.12508E-1 6.05911E-1 5.70651E-1 5.6512E-1 6.09176E-1 5.69916E-1 5.16898E-1 4.87956E-1 5.26184E-1 5.05726E-1 4.67153E-1 4.44318E-1 4.56883E-1 4.74062E-1 4.95971E-1 5.38706E-1 4.95238E-1 4.44045E-1 4.35744E-1 4.33719E-1 4.49428E-1 5.16552E-1 4.99692E-1 4.59775E-1 4.13875E-1 3.97568E-1 3.91531E-1 3.87556E-1 3.88133E-1 3.84074E-1 3.78716E-1 3.78654E-1 3.79903E-1 3.69817E-1 3.65666E-1 3.90042E-1 3.80239E-1 3.63698E-1 3.29451E-1 3.00123E-1 3.09222E-1 3.23041E-1 3.4728E-1 4.13489E-1 4.11155E-1 3.41878E-1 2.31346E-1 2.19916E-1 2.36979E-1 2.52204E-1 2.67046E-1 2.44619E-1 2.49433E-1 2.63367E-1 4.12653E-1 5.24759E-1 5.00283E-1 4.74474E-1 4.84422E-1 4.68883E-1 4.28639E-1 4.49748E-1 4.26064E-1 3.93762E-1 2.28148E-1 1.41275E-1 1.3266E-1 1.82879E-1 2.31645E-1 2.38372E-1 2.14696E-1 2.02773E-1 1.48591E-1 9.88855E-2 7.81311E-2 9.01527E-2 1.73613E-1 3.5965E-1 2.99092E-1 1.34916E-1 1.62768E-1 4.0449E-1 4.42787E-1 3.47054E-1 2.05298E-1 1.24755E-1 1.14725E-1 1.4442E-1 2.62749E-1 4.86364E-1 5.90047E-1 4.3487E-1 2.47694E-1 1.823E-1 1.14749E-1 7.48576E-2 9.02899E-2 1.1596E-1 1.7675E-1 2.59187E-1 3.79721E-1 5.20537E-1 5.05171E-1 5.01771E-1 4.96498E-1 5.29414E-1 -9999 -9999 -9999 -9999 -9999 -9999 -9999 -9999 -9999 -9999 -9999 -9999 -9999 -9999 -9999 -9999 -9999 -9999 -9999 -9999 -9999 -9999
-9999 -9999 -9999 -9999 -9999 -9999 -9999 -9999 -9999 -9999 -9999 -9999 -9999 -9999 -9999 -9999 -9999 -9999 -9999 -9999 -9999 -9999 -9999 -9999 -9999 -9999 -9999 -9999 -9999 -9999 -9999 -9999 -9999 -9999 -9999 -9999 -9999 -9999 -9999 -9999 -9999 -9999 -9999 -9999 -9999 -9999 -9999 -9999 -9999 -9999 -9999 -9999 -9999 -9999 -9999 -9999 -9999 -9999 -9999 -9999 -9999 -9999 -9999 -9999 -9999 -9999 -9999 -9999 -9999 -9999 -9999 -9999 -9999 -9999 -9999 -9999 -9999 -9999 -9999 -9999 -9999 -9999 -9999 -9999 -9999 -9999 -9999 -9999 -9999 -9999 -9999 -9999 -9999 -9999 -9999 -9999 -9999 -9999 2.31924E-1 2.29803E-1 2.28915E-1 2.27499E-1 2.41268E-1 2.46083E-1 2.77611E-1 3.11316E-1 3.45813E-1 3.71043E-1 4.24484E-1 4.19903E-1 3.19879E-1 3.32639E-1 3.8027E-1 5.20029E-1 6.85001E-1 6.92555E-1 6.40043E-1 5.84988E-1 6.85327E-1 6.85235E-1 5.63297E-1 3.90935E-1 4.47179E-1 6.29842E-1 6.76131E-1 6.59218E-1 6.75459E-1 6.5932E-1 5.76165E-1 4.47024E-1 5.42972E-1 6.37235E-1 6.54875E-1 6.40949E-1 6.17781E-1 6.15047E-1 6.23167E-1 6.02593E-1 5.22475E-1 5.45926E-1 5.83824E-1 5.65297E-1 5.2124E-1 4.72965E-1 4.65949E-1 4.55312E-1 4.23214E-1 3.85876E-1 4.72503E-1 5.04729E-1 5.48596E-1 5.11264E-1 4.62651E-1 4.30069E-1 4.56797E-1 4.70091E-1 5.06528E-1 5.28657E-1 5.04217E-1 4.55538E-1 4.08389E-1 3.91956E-1 3.89848E-1 3.93684E-1 4.05338E-1 4.04732E-1 3.93725E-1 4.03756E-1 4.16713E-1 3.99152E-1 3.9737E-1 4.10499E-1 3.81677E-1 3.65463E-1 3.68226E-1 3.34367E-1 3.35966E-1 3.44653E-1 3.49769E-1 3.54452E-1 3.30071E-1 2.56569E-1 2.0176E-1 2.03602E-1 2.10742E-1 2.22554E-1 2.36155E-1 2.36751E-1 2.33582E-1 3.33729E-1 5.07879E-1 4.99735E-1 4.69301E-1 4.59709E-1 4.75781E-1 4.59128E-1 4.01141E-1 4.34517E-1 4.11374E-1 3.46662E-1 2.00731E-1 1.56699E-1 1.68027E-1 2.64882E-1 3.4672E-1 3.80953E-1 3.7211E-1 3.73298E-1 2.95619E-1 1.43743E-1 9.85573E-2 8.10679E-2 1.23101E-1 2.92042E-1 4.21173E-1 3.64045E-1 3.67915E-1 5.18295E-1 5.24909E-1 4.42604E-1 3.57592E-1 2.27138E-1 1.19625E-1 1.14808E-1 1.98795E-1 4.37373E-1 5.85629E-1 4.68639E-1 3.45956E-1 3.1428E-1 1.86812E-1 9.67157E-2 1.41611E-1 1.91015E-1 2.67307E-1 3.6957E-1 4.43591E-1 4.33829E-1 4.45269E-1 4.50605E-1 4.25729E-1 -9999 -9999 -9999 -9999 -9999 -9999 -9999 -9999 -9999 -9999 -9999 -9999 -9999 -9999 -9999 -9999 -9999 -9999 -9999 -9999 -9999 -9999 -9999
-9999 -9999 -9999 -9999 -9999 -9999 -9999 -9999 -9999 -9999 -9999 -9999 -9999 -9999 -9999 -9999 -9999 -9999 -9999 -9999 -9999 -9999 -9999 -9999 -9999 -9999 -9999 -9999 -9999 -9999 -9999 -9999 -9999 -9999 -9999 -9999 -9999 -9999 -9999 -9999 -9999 -9999 -9999 -9999 -9999 -9999 -9999 -9999 -9999 -9999 -9999 -9999 -9999 -9999 -9999 -9999 -9999 -9999 -9999 -9999 -9999 -9999 -9999 -9999 -9999 -9999 -9999 -9999 -9999 -9999 -9999 -9999 -9999 -9999 -9999 -9999 -9999 -9999 -9999 -9999 -9999 -9999 -9999 -9999 -9999 -9999 -9999 -9999 -9999 -9999 -9999 -9999 -9999 -9999 -9999 -9999 -9999 2.33965E-1 2.31924E-1 2.30516E-1 2.2927E-1 2.42189E-1 2.40166E-1 2.39982E-1 2.4182E-1 2.62742E-1 2.76941E-1 3.34043E-1 3.83655E-1 4.54892E-1 4.00643E-1 3.52165E-1 4.33493E-1 5.92329E-1 6.88021E-1 6.92064E-1 6.56063E-1 6.21828E-1 6.77407E-1 6.8455E-1 5.55006E-1 3.84776E-1 4.71919E-1 6.61429E-1 6.67441E-1 6.56832E-1 6.64637E-1 6.69093E-1 4.73128E-1 5.102E-1 6.28967E-1 6.43408E-1 6.35941E-1 6.41534E-1 6.34623E-1 6.21336E-1 6.0934E-1 5.81192E-1 5.05968E-1 5.03775E-1 5.20927E-1 4.91437E-1 4.81276E-1 4.83362E-1 4.81642E-1 4.58574E-1 4.03492E-1 4.2156E-1 4.8507E-1 5.16331E-1 5.54651E-1 4.87961E-1 4.39712E-1 4.41262E-1 4.74497E-1 5.34023E-1 5.23593E-1 5.17768E-1 5.16083E-1 4.65871E-1 4.01183E-1 3.9713E-1 4.07958E-1 4.13748E-1 4.51249E-1 4.44923E-1 4.25285E-1 4.40793E-1 4.39152E-1 4.18597E-1 4.2465E-1 4.16006E-1 3.95391E-1 3.74996E-1 3.62518E-1 3.28817E-1 3.14272E-1 3.03053E-1 2.84996E-1 2.63563E-1 2.31917E-1 2.0447E-1 1.93754E-1 1.96239E-1 2.08401E-1 2.21314E-1 2.34639E-1 2.44578E-1 2.68281E-1 4.39518E-1 5.01756E-1 4.72445E-1 4.34582E-1 4.37266E-1 4.47056E-1 4.04069E-1 3.5446E-1 3.59858E-1 3.14733E-1 2.34814E-1 1.6498E-1 1.53592E-1 1.85952E-1 3.29658E-1 4.53574E-1 5.09254E-1 4.95213E-1 5.26442E-1 4.37707E-1 2.9913E-1 1.7586E-1 1.02407E-1 8.31472E-2 1.46979E-1 3.71806E-1 5.22838E-1 5.36368E-1 6.16377E-1 5.92278E-1 5.56722E-1 5.16585E-1 3.59133E-1 1.50005E-1 1.27342E-1 2.06841E-1 4.22841E-1 5.84025E-1 5.66418E-1 5.33674E-1 4.76481E-1 2.80382E-1 1.63162E-1 2.22047E-1 3.93267E-1 4.57879E-1 4.29835E-1 4.1436E-1 3.5773E-1 3.18433E-1 3.22554E-1 3.52856E-1 -9999 -9999 -9999 -9999 -9999 -9999 -9999 -9999 -9999 -9999 -9999 -9999 -9999 -9999 -9999 -9999 -9999 -9999 -9999 -9999 -9999 -9999 -9999
-9999 -9999 -9999 -9999 -9999 -9999 -9999 -9999 -9999 -9999 -9999 -9999 -9999 -9999 -9999 -9999 -9999 -9999 -9999 -9999 -9999 -9999 -9999 -9999 -9999 -9999 -9999 -9999 -9999 -9999 -9999 -9999 -9999 -9999 -9999 -9999 -9999 -9999 -9999 -9999 -9999 -9999 -9999 -9999 -9999 -9999 -9999 -9999 -9999 -9999 -9999 -9999 -9999 -9999 -9999 -9999 -9999 -9999 -9999 -9999 -9999 -9999 -9999 -9999 -9999 -9999 -9999 -9999 -9999 -9999 -9999 -9999 -9999 -9999 -9999 -9999 -9999 -9999 -9999 -9999 -9999 -9999 -9999 -9999 -9999 -9999 -9999 -9999 -9999 -9999 -9999 -9999 -9999 -9999 -9999 -9999 2.34785E-1 2.31924E-1 2.31051E-1 2.30516E-1 2.26947E-1 2.24512E-1 2.39799E-1 2.37602E-1 2.33446E-1 2.5324E-1 2.79916E-1 2.93218E-1 3.55096E-1 4.27412E-1 4.64178E-1 3.96646E-1 4.69257E-1 6.22117E-1 6.85346E-1 6.91349E-1 6.25335E-1 6.57502E-1 6.71165E-1 6.88689E-1 5.10065E-1 3.96755E-1 5.42737E-1 6.68077E-1 6.51185E-1 6.59645E-1 6.75451E-1 5.62785E-1 4.46257E-1 5.19915E-1 6.33435E-1 6.53671E-1 6.44002E-1 6.31459E-1 6.07487E-1 6.22343E-1 6.2528E-1 5.81171E-1 4.99754E-1 5.05134E-1 4.77577E-1 4.8724E-1 5.08958E-1 5.18905E-1 4.74727E-1 4.50384E-1 4.68147E-1 4.87448E-1 5.13776E-1 5.59616E-1 5.41263E-1 4.97394E-1 5.03359E-1 5.31512E-1 5.23756E-1 5.46276E-1 4.99388E-1 4.83671E-1 4.92769E-1 4.53089E-1 4.33129E-1 4.47174E-1 4.49109E-1 4.6367E-1 4.6789E-1 4.47923E-1 4.48668E-1 4.31376E-1 4.22224E-1 3.86479E-1 3.84435E-1 3.71655E-1 3.73537E-1 3.59143E-1 3.5783E-1 3.04395E-1 2.72046E-1 2.63396E-1 2.51592E-1 2.40963E-1 2.2068E-1 2.23046E-1 2.10489E-1 2.00446E-1 2.37625E-1 2.63975E-1 2.93739E-1 2.80198E-1 3.80688E-1 4.89776E-1 4.83164E-1 4.46229E-1 4.06672E-1 4.32451E-1 4.34697E-1 3.63511E-1 2.95238E-1 2.77915E-1 2.24338E-1 1.81498E-1 1.6219E-1 1.49958E-1 1.75071E-1 2.88408E-1 4.28537E-1 5.11303E-1 5.53421E-1 5.58136E-1 5.75811E-1 4.98764E-1 3.66619E-1 1.39124E-1 8.50926E-2 1.17663E-1 2.06215E-1 3.4968E-1 5.10023E-1 5.65364E-1 5.98942E-1 5.85793E-1 5.88201E-1 3.79991E-1 1.65492E-1 1.42508E-1 2.02095E-1 3.51704E-1 5.02647E-1 5.91675E-1 6.20693E-1 5.82754E-1 4.81073E-1 3.17127E-1 3.1537E-1 4.28825E-1 4.28416E-1 3.61972E-1 2.68316E-1 2.40624E-1 2.38234E-1 2.64939E-1 -9999 -9999 -9999 -9999 -9999 -9999 -9999 -9999 -9999 -9999 -9999 -9999 -9999 -9999 -9999 -9999 -9999 -9999 -9999 -9999 -9999 -9999 -9999 -9999
-9999 -9999 -9999 -9999 -9999 -9999 -9999 -9999 -9999 -9999 -9999 -9999 -9999 -9999 -9999 -9999 -9999 -9999 -9999 -9999 -9999 -9999 -9999 -9999 -9999 -9999 -9999 -9999 -9999 -9999 -9999 -9999 -9999 -9999 -9999 -9999 -9999 -9999 -9999 -9999 -9999 -9999 -9999 -9999 -9999 -9999 -9999 -9999 -9999 -9999 -9999 -9999 -9999 -9999 -9999 -9999 -9999 -9999 -9999 -9999 -9999 -9999 -9999 -9999 -9999 -9999 -9999 -9999 -9999 -9999 -9999 -9999 -9999 -9999 -9999 -9999 -9999 -9999 -9999 -9999 -9999 -9999 -9999 -9999 -9999 -9999 -9999 -9999 -9999 -9999 -9999 -9999 -9999 -9999 -9999 2.37106E-1 2.34375E-1 2.31924E-1 2.30872E-1 2.29501E-1 2.27584E-1 2.42558E-1 2.39799E-1 2.34348E-1 2.30801E-1 2.45946E-1 2.53942E-1 2.99245E-1 3.18691E-1 4.03689E-1 4.83318E-1 4.7411E-1 5.34451E-1 6.90498E-1 6.85438E-1 6.90504E-1 6.18008E-1 6.86263E-1 6.73625E-1 6.76578E-1 4.8524E-1 4.37675E-1 5.88528E-1 6.72322E-1 6.51302E-1 6.51337E-1 6.68943E-1 5.16099E-1 4.71313E-1 6.18176E-1 6.37581E-1 6.48227E-1 6.46005E-1 6.46636E-1 6.05034E-1 6.07495E-1 5.96539E-1 5.78254E-1 5.33564E-1 5.38298E-1 5.07154E-1 5.45468E-1 5.44897E-1 4.9116E-1 4.6694E-1 4.63541E-1 4.81382E-1 5.49756E-1 5.67324E-1 5.60364E-1 5.4363E-1 5.47616E-1 5.43136E-1 5.50245E-1 5.38476E-1 5.17305E-1 4.66422E-1 4.79521E-1 5.09638E-1 5.00773E-1 4.86083E-1 4.90172E-1 4.82761E-1 4.62171E-1 4.38812E-1 4.1619E-1 4.16049E-1 3.96441E-1 4.22601E-1 4.00613E-1 3.71211E-1 3.56152E-1 3.58264E-1 3.46578E-1 3.3693E-1 3.50519E-1 3.47544E-1 3.34465E-1 3.40396E-1 3.20688E-1 2.9756E-1 2.85208E-1 2.33545E-1 1.96239E-1 2.18667E-1 2.56355E-1 2.59845E-1 3.06736E-1 4.48891E-1 4.79106E-1 4.46689E-1 4.37155E-1 4.1131E-1 4.22255E-1 4.02344E-1 3.21936E-1 2.49113E-1 2.36187E-1 2.00275E-1 1.72152E-1 1.71061E-1 1.83573E-1 2.19044E-1 2.84375E-1 4.00796E-1 4.54165E-1 5.40426E-1 5.90662E-1 6.19104E-1 5.90662E-1 5.2153E-1 2.29971E-1 1.35078E-1 1.46517E-1 1.98743E-1 2.90831E-1 4.67147E-1 5.99721E-1 6.14266E-1 5.82351E-1 5.47564E-1 3.96711E-1 2.03643E-1 1.33381E-1 1.58194E-1 2.12636E-1 2.98183E-1 4.01525E-1 4.5527E-1 4.36762E-1 4.24623E-1 4.19506E-1 4.0457E-1 3.7011E-1 3.00429E-1 2.61876E-1 1.92164E-1 1.5818E-1 1.88656E-1 -9999 -9999 -9999 -9999 -9999 -9999 -9999 -9999 -9999 -9999 -9999 -9999 -9999 -9999 -9999 -9999 -9999 -9999 -9999 -9999 -9999 -9999 -9999 -9999 -9999
-9999 -9999 -9999 -9999 -9999 -9999 -9999 -9999 -9999 -9999 -9999 -9999 -9999 -9999 -9999 -9999 -9999 -9999 -9999 -9999 -9999 -9999 -9999 -9999 -9999 -9999 -9999 -9999 -9999 -9999 -9999 -9999 -9999 -9999 -9999 -9999 -9999 -9999 -9999 -9999 -9999 -9999 -9999 -9999 -9999 -9999 -9999 -9999 -9999 -9999 -9999 -9999 -9999 -9999 -9999 -9999 -9999 -9999 -9999 -9999 -9999 -9999 -9999 -9999 -9999 -9999 -9999 -9999 -9999 -9999 -9999 -9999 -9999 -9999 -9999 -9999 -9999 -9999 -9999 -9999 -9999 -9999 -9999 -9999 -9999 -9999 -9999 -9999 -9999 -9999 -9999 -9999 -9999 -9999 2.37003E-1 2.36017E-1 2.36017E-1 2.35606E-1 2.32398E-1 2.30785E-1 2.31107E-1 2.45152E-1 2.40167E-1 2.36518E-1 2.46634E-1 2.42863E-1 2.44763E-1 2.91252E-1 3.28568E-1 3.70094E-1 4.19298E-1 4.95081E-1 5.69009E-1 6.90651E-1 6.80178E-1 6.81657E-1 6.16663E-1 6.18411E-1 6.76486E-1 6.38411E-1 5.03686E-1 5.01957E-1 6.46708E-1 6.64373E-1 6.54109E-1 6.66843E-1 6.78506E-1 4.98897E-1 5.24398E-1 6.48685E-1 6.37001E-1 6.32909E-1 6.32333E-1 6.24889E-1 5.96617E-1 6.12811E-1 6.18388E-1 6.0902E-1 5.87649E-1 5.82473E-1 5.74614E-1 5.61623E-1 5.02092E-1 4.74624E-1 4.65131E-1 4.95371E-1 5.57285E-1 5.8337E-1 5.54109E-1 5.64733E-1 5.54278E-1 5.61885E-1 5.23745E-1 5.15888E-1 4.95615E-1 4.59393E-1 4.15912E-1 4.41542E-1 4.6635E-1 4.86071E-1 4.81426E-1 4.7694E-1 4.36962E-1 4.53047E-1 4.27111E-1 3.90978E-1 3.93061E-1 3.89098E-1 4.0598E-1 4.0975E-1 3.90399E-1 3.65434E-1 3.48158E-1 3.06737E-1 3.30191E-1 3.7175E-1 3.84563E-1 3.77168E-1 3.94241E-1 4.26622E-1 4.26618E-1 3.52022E-1 2.52694E-1 1.92802E-1 2.07287E-1 2.66462E-1 2.76868E-1 3.35808E-1 4.49569E-1 5.212E-1 5.09867E-1 4.31818E-1 4.12409E-1 3.96421E-1 3.81633E-1 2.92577E-1 2.37805E-1 2.20832E-1 1.93963E-1 1.71781E-1 1.7311E-1 2.03194E-1 2.60653E-1 2.84792E-1 2.94353E-1 3.25386E-1 3.81136E-1 4.76563E-1 5.06639E-1 5.43341E-1 6.15472E-1 4.67236E-1 2.94231E-1 3.19927E-1 4.12933E-1 4.80219E-1 5.66371E-1 6.08886E-1 6.06754E-1 5.62533E-1 5.29036E-1 4.68801E-1 2.56329E-1 1.23301E-1 1.01386E-1 1.15224E-1 1.24825E-1 1.69584E-1 2.1585E-1 1.93835E-1 2.38632E-1 2.74404E-1 2.83226E-1 2.35285E-1 1.95016E-1 1.83444E-1 1.68516E-1 1.42091E-1 1.80025E-1 -9999 -9999 -9999 -9999 -9999 -9999 -9999 -9999 -9999 -9999 -9999 -9999 -9999 -9999 -9999 -9999 -9999 -9999 -9999 -9999 -9999 -9999 -9999 -9999 -9999
-9999 -9999 -9999 -9999 -9999 -9999 -9999 -9999 -9999 -9999 -9999 -9999 -9999 -9999 -9999 -9999 -9999 -9999 -9999 -9999 -9999 -9999 -9999 -9999 -9999 -9999 -9999 -9999 -9999 -9999 -9999 -9999 -9999 -9999 -9999 -9999 -9999 -9999 -9999 -9999 -9999 -9999 -9999 -9999 -9999 -9999 -9999 -9999 -9999 -9999 -9999 -9999 -9999 -9999 -9999 -9999 -9999 -9999 -9999 -9999 -9999 -9999 -9999 -9999 -9999 -9999 -9999 -9999 -9999 -9999 -9999 -9999 -9999 -9999 -9999 -9999 -9999 -9999 -9999 -9999 -9999 -9999 -9999 -9999 -9999 -9999 -9999 -9999 -9999 -9999 -9999 -9999 -9999 -9999 2.35606E-1 2.21133E-1 2.37106E-1 2.36047E-1 2.34445E-1 2.33934E-1 2.48399E-1 2.49076E-1 2.61187E-1 2.5752E-1 2.50445E-1 2.4135E-1 2.39994E-1 2.67001E-1 3.25031E-1 3.81599E-1 4.34706E-1 5.06473E-1 6.57786E-1 6.80156E-1 6.71415E-1 6.89677E-1 6.53204E-1 6.71807E-1 6.83074E-1 6.42954E-1 6.59853E-1 6.6528E-1 6.67022E-1 6.5315E-1 6.42487E-1 6.58543E-1 6.59221E-1 5.26093E-1 5.07683E-1 6.47573E-1 6.60478E-1 6.47005E-1 6.40827E-1 6.16725E-1 5.85088E-1 6.02232E-1 6.06597E-1 5.84645E-1 5.51034E-1 5.51152E-1 5.53667E-1 5.48643E-1 4.93063E-1 4.82826E-1 4.69004E-1 4.85171E-1 5.6232E-1 5.68226E-1 5.16554E-1 4.8068E-1 4.57016E-1 4.80058E-1 5.19746E-1 5.31935E-1 4.64169E-1 4.12161E-1 4.09347E-1 4.16463E-1 4.12071E-1 4.62189E-1 4.68319E-1 4.28971E-1 3.98133E-1 4.01852E-1 4.23304E-1 4.00845E-1 3.64344E-1 3.68904E-1 3.64297E-1 3.73463E-1 3.67719E-1 3.40204E-1 3.31131E-1 2.86335E-1 3.03438E-1 3.41183E-1 3.80039E-1 4.03493E-1 4.06111E-1 4.26468E-1 4.3276E-1 4.14019E-1 2.66727E-1 1.99928E-1 2.27348E-1 2.84874E-1 2.9846E-1 3.30145E-1 4.0222E-1 4.51419E-1 5.08155E-1 4.82825E-1 4.15654E-1 3.99041E-1 3.79006E-1 3.0142E-1 2.37335E-1 2.16819E-1 2.06371E-1 1.93309E-1 1.8752E-1 2.11102E-1 2.25335E-1 2.31767E-1 2.00156E-1 2.12712E-1 2.50328E-1 2.55189E-1 3.03443E-1 4.74271E-1 5.54279E-1 6.22238E-1 6.05614E-1 5.62954E-1 5.92432E-1 6.09673E-1 6.12393E-1 6.11757E-1 6.2026E-1 6.06161E-1 5.99694E-1 5.56997E-1 3.65817E-1 1.66252E-1 9.19174E-2 6.52978E-2 5.50663E-2 7.32661E-2 1.14704E-1 1.2E-1 1.36674E-1 1.51707E-1 1.58996E-1 1.24538E-1 1.17155E-1 1.17541E-1 1.46857E-1 1.37588E-1 2.06323E-1 -9999 -9999 -9999 -9999 -9999 -9999 -9999 -9999 -9999 -9999 -9999 -9999 -9999 -9999 -9999 -9999 -9999 -9999 -9999 -9999 -9999 -9999 -9999 -9999 -9999
-9999 -9999 -9999 -9999 -9999 -9999 -9999 -9999 -9999 -9999 -9999 -9999 -9999 -9999 -9999 -9999 -9999 -9999 -9999 -9999 -9999 -9999 -9999 -9999 -9999 -9999 -9999 -9999 -9999 -9999 -9999 -9999 -9999 -9999 -9999 -9999 -9999 -9999 -9999 -9999 -9999 -9999 -9999 -9999 -9999 -9999 -9999 -9999 -9999 -9999 -9999 -9999 -9999 -9999 -9999 -9999 -9999 -9999 -9999 -9999 -9999 -9999 -9999 -9999 -9999 -9999 -9999 -9999 -9999 -9999 -9999 -9999 -9999 -9999 -9999 -9999 -9999 -9999 -9999 -9999 -9999 -9999 -9999 -9999 -9999 -9999 -9999 -9999 -9999 -9999 -9999 -9999 -9999 2.21133E-1 2.19564E-1 2.34785E-1 2.35636E-1 2.38523E-1 2.38109E-1 2.51456E-1 2.50434E-1 2.50094E-1 2.61964E-1 2.57904E-1 2.49247E-1 2.5767E-1 2.52734E-1 2.61592E-1 3.20195E-1 4.04928E-1 4.99242E-1 6.03991E-1 6.84613E-1 6.66085E-1 6.83759E-1 6.91021E-1 6.79062E-1 6.83756E-1 6.75519E-1 6.80909E-1 6.70006E-1 6.56635E-1 6.48003E-1 6.28284E-1 6.4924E-1 6.63991E-1 6.22075E-1 4.95621E-1 5.05581E-1 6.41283E-1 6.60458E-1 6.27948E-1 6.21303E-1 6.2723E-1 6.04806E-1 5.99956E-1 5.90365E-1 5.71727E-1 5.26323E-1 5.4995E-1 5.7318E-1 5.75738E-1 5.46846E-1 5.65138E-1 5.57311E-1 5.59616E-1 5.63536E-1 5.61333E-1 5.66036E-1 4.67734E-1 4.32405E-1 4.36546E-1 4.93368E-1 5.24368E-1 4.77248E-1 4.20656E-1 3.94109E-1 3.96712E-1 4.06824E-1 4.17927E-1 4.20966E-1 4.15965E-1 3.84454E-1 3.87236E-1 3.93285E-1 3.90351E-1 3.62954E-1 3.51996E-1 3.51634E-1 3.4696E-1 3.45059E-1 3.38571E-1 2.68346E-1 2.7331E-1 2.90452E-1 2.95929E-1 2.93728E-1 2.73033E-1 2.84389E-1 3.68587E-1 4.38723E-1 4.27494E-1 2.9299E-1 2.07039E-1 2.30016E-1 2.92852E-1 2.9942E-1 3.18073E-1 3.66802E-1 4.30525E-1 4.29027E-1 4.54404E-1 3.91895E-1 3.86887E-1 3.73556E-1 2.99716E-1 2.32284E-1 2.22805E-1 2.18152E-1 2.13315E-1 2.1599E-1 2.07274E-1 1.98019E-1 1.87125E-1 1.64464E-1 1.5958E-1 1.61525E-1 1.55643E-1 2.01616E-1 3.45839E-1 5.17715E-1 5.62953E-1 5.86169E-1 5.97007E-1 5.9899E-1 5.51984E-1 5.36927E-1 5.59427E-1 6.01822E-1 6.25243E-1 5.84727E-1 5.82106E-1 4.97968E-1 2.57938E-1 1.16839E-1 5.66199E-2 4.25138E-2 4.56715E-2 6.13156E-2 6.62495E-2 7.3924E-2 1.03161E-1 1.08753E-1 8.34897E-2 8.38875E-2 1.03326E-1 1.2347E-1 1.39995E-1 -9999 -9999 -9999 -9999 -9999 -9999 -9999 -9999 -9999 -9999 -9999 -9999 -9999 -9999 -9999 -9999 -9999 -9999 -9999 -9999 -9999 -9999 -9999 -9999 -9999 -9999
-9999 -9999 -9999 -9999 -9999 -9999 -9999 -9999 -9999 -9999 -9999 -9999 -9999 -9999 -9999 -9999 -9999 -9999 -9999 -9999 -9999 -9999 -9999 -9999 -9999 -9999 -9999 -9999 -9999 -9999 -9999 -9999 -9999 -9999 -9999 -9999 -9999 -9999 -9999 -9999 -9999 -9999 -9999 -9999 -9999 -9999 -9999 -9999 -9999 -9999 -9999 -9999 -9999 -9999 -9999 -9999 -9999 -9999 -9999 -9999 -9999 -9999 -9999 -9999 -9999 -9999 -9999 -9999 -9999 -9999 -9999 -9999 -9999 -9999 -9999 -9999 -9999 -9999 -9999 -9999 -9999 -9999 -9999 -9999 -9999 -9999 -9999 -9999 -9999 -9999 -9999 -9999 2.2074E-1 2.18002E-1 2.17151E-1 2.32398E-1 2.34445E-1 2.37696E-1 2.40599E-1 2.5225E-1 2.50094E-1 2.47385E-1 2.60413E-1 2.53888E-1 2.64107E-1 2.58025E-1 2.53435E-1 2.72325E-1 3.341E-1 4.33224E-1 5.46358E-1 6.87144E-1 6.63198E-1 6.79856E-1 6.9884E-1 6.94813E-1 6.83984E-1 6.78941E-1 6.75763E-1 6.75827E-1 6.62435E-1 6.42474E-1 6.24103E-1 6.33382E-1 6.67443E-1 6.80308E-1 5.76111E-1 4.85662E-1 5.19961E-1 6.40167E-1 6.5934E-1 6.40595E-1 5.93269E-1 6.17692E-1 6.16327E-1 5.95615E-1 5.90037E-1 5.58952E-1 5.62885E-1 5.97229E-1 6.05014E-1 6.00879E-1 5.94075E-1 6.04928E-1 5.82435E-1 5.66224E-1 5.51936E-1 5.21791E-1 5.50033E-1 5.10349E-1 4.44421E-1 4.56782E-1 5.17544E-1 4.81175E-1 4.42974E-1 4.02344E-1 3.82505E-1 3.78315E-1 3.91483E-1 3.85032E-1 3.87177E-1 4.15006E-1 3.87366E-1 3.60366E-1 3.59156E-1 3.62895E-1 3.6293E-1 3.51774E-1 3.531E-1 3.49555E-1 3.42269E-1 2.79925E-1 2.38262E-1 2.50933E-1 2.73162E-1 2.76156E-1 2.49111E-1 2.27053E-1 2.39006E-1 3.21801E-1 4.45635E-1 4.28432E-1 3.30604E-1 2.42468E-1 2.65643E-1 3.06949E-1 3.23908E-1 3.16055E-1 3.57826E-1 4.17592E-1 3.98323E-1 3.94771E-1 3.77025E-1 3.67142E-1 3.5601E-1 2.67152E-1 2.20052E-1 2.23937E-1 2.12155E-1 2.04362E-1 1.99912E-1 1.9838E-1 1.84057E-1 1.75399E-1 1.6472E-1 1.58272E-1 1.43981E-1 1.30986E-1 1.58337E-1 2.16575E-1 3.37134E-1 4.39957E-1 4.91016E-1 4.76473E-1 4.02264E-1 3.04027E-1 2.73395E-1 3.24626E-1 4.57215E-1 6.27824E-1 6.20161E-1 6.29023E-1 5.4217E-1 3.22166E-1 1.71906E-1 9.67027E-2 6.85985E-2 5.58207E-2 4.86008E-2 4.41662E-2 5.628E-2 7.56615E-2 7.3642E-2 6.30918E-2 6.13016E-2 7.67058E-2 9.58152E-2 1.33507E-1 -9999 -9999 -9999 -9999 -9999 -9999 -9999 -9999 -9999 -9999 -9999 -9999 -9999 -9999 -9999 -9999 -9999 -9999 -9999 -9999 -9999 -9999 -9999 -9999 -9999 -9999
-9999 -9999 -9999 -9999 -9999 -9999 -9999 -9999 -9999 -9999 -9999 -9999 -9999 -9999 -9999 -9999 -9999 -9999 -9999 -9999 -9999 -9999 -9999 -9999 -9999 -9999 -9999 -9999 -9999 -9999 -9999 -9999 -9999 -9999 -9999 -9999 -9999 -9999 -9999 -9999 -9999 -9999 -9999 -9999 -9999 -9999 -9999 -9999 -9999 -9999 -9999 -9999 -9999 -9999 -9999 -9999 -9999 -9999 -9999 -9999 -9999 -9999 -9999 -9999 -9999 -9999 -9999 -9999 -9999 -9999 -9999 -9999 -9999 -9999 -9999 -9999 -9999 -9999 -9999 -9999 -9999 -9999 -9999 -9999 -9999 -9999 -9999 -9999 -9999 -9999 -9999 2.2242E-1 2.19173E-1 2.1683E-1 2.14076E-1 2.14267E-1 2.31429E-1 2.34547E-1 2.52357E-1 2.52143E-1 2.50094E-1 2.61964E-1 2.55413E-1 2.67727E-1 2.63387E-1 2.59448E-1 2.66846E-1 2.683E-1 3.09007E-1 4.34706E-1 6.46208E-1 6.71006E-1 6.71343E-1 6.91155E-1 6.90192E-1 6.82097E-1 6.73104E-1 6.78373E-1 6.78272E-1 6.55761E-1 6.4234E-1 6.40852E-1 6.37106E-1 6.55468E-1 6.72813E-1 6.74906E-1 5.81625E-1 5.08198E-1 5.20865E-1 6.32686E-1 6.45955E-1 6.46041E-1 5.99162E-1 5.88405E-1 6.01508E-1 5.77115E-1 5.69441E-1 5.43898E-1 5.92015E-1 6.20574E-1 5.91654E-1 5.9193E-1 5.99735E-1 5.57459E-1 5.17558E-1 5.60609E-1 5.67456E-1 5.10105E-1 4.97728E-1 4.99535E-1 4.42447E-1 4.31333E-1 4.91159E-1 4.82213E-1 4.45246E-1 4.39207E-1 4.0273E-1 3.90849E-1 3.71762E-1 3.57029E-1 3.56702E-1 3.92923E-1 3.87126E-1 3.58825E-1 3.50726E-1 3.45155E-1 3.51418E-1 3.55097E-1 3.43126E-1 3.43964E-1 3.51074E-1 3.44176E-1 2.84416E-1 2.7612E-1 3.07749E-1 3.46777E-1 3.42887E-1 2.91059E-1 2.76432E-1 3.133E-1 4.44585E-1 4.3929E-1 3.38835E-1 3.10504E-1 3.91634E-1 3.98195E-1 3.7269E-1 3.30265E-1 3.35744E-1 3.87419E-1 3.79999E-1 3.66294E-1 3.8122E-1 3.69106E-1 3.48479E-1 2.74797E-1 2.13981E-1 2.06973E-1 2.05399E-1 2.03716E-1 1.97938E-1 1.93606E-1 1.77988E-1 1.70423E-1 1.59451E-1 1.60774E-1 1.4223E-1 1.32077E-1 1.32877E-1 1.54067E-1 2.31708E-1 3.04158E-1 2.92802E-1 2.83708E-1 2.2325E-1 1.89627E-1 1.46618E-1 1.69287E-1 3.1578E-1 5.92354E-1 6.20251E-1 6.22596E-1 5.42793E-1 3.71065E-1 2.38684E-1 2.09229E-1 2.14098E-1 1.39254E-1 7.46564E-2 4.60698E-2 4.32916E-2 5.10341E-2 5.45107E-2 5.61131E-2 5.22484E-2 5.74033E-2 8.13974E-2 1.35027E-1 -9999 -9999 -9999 -9999 -9999 -9999 -9999 -9999 -9999 -9999 -9999 -9999 -9999 -9999 -9999 -9999 -9999 -9999 -9999 -9999 -9999 -9999 -9999 -9999 -9999 -9999
-9999 -9999 -9999 -9999 -9999 -9999 -9999 -9999 -9999 -9999 -9999 -9999 -9999 -9999 -9999 -9999 -9999 -9999 -9999 -9999 -9999 -9999 -9999 -9999 -9999 -9999 -9999 -9999 -9999 -9999 -9999 -9999 -9999 -9999 -9999 -9999 -9999 -9999 -9999 -9999 -9999 -9999 -9999 -9999 -9999 -9999 -9999 -9999 -9999 -9999 -9999 -9999 -9999 -9999 -9999 -9999 -9999 -9999 -9999 -9999 -9999 -9999 -9999 -9999 -9999 -9999 -9999 -9999 -9999 -9999 -9999 -9999 -9999 -9999 -9999 -9999 -9999 -9999 -9999 -9999 -9999 -9999 -9999 -9999 -9999 -9999 -9999 -9999 -9999 -9999 -9999 2.20348E-1 2.17054E-1 2.13464E-1 2.11947E-1 2.12249E-1 2.26312E-1 2.3059E-1 2.48399E-1 2.50094E-1 2.56394E-1 2.7512E-1 2.65837E-1 2.68091E-1 2.60519E-1 2.70491E-1 2.67209E-1 2.81247E-1 2.98035E-1 3.99355E-1 6.38411E-1 6.70681E-1 6.87162E-1 6.39884E-1 6.74807E-1 6.80912E-1 6.75387E-1 6.74965E-1 6.82073E-1 6.63845E-1 6.31666E-1 6.28603E-1 6.52925E-1 6.75648E-1 6.78695E-1 6.82176E-1 6.02403E-1 5.29896E-1 5.86993E-1 6.41747E-1 6.57814E-1 6.24099E-1 5.82817E-1 5.36491E-1 5.49391E-1 5.35035E-1 5.81827E-1 5.76161E-1 5.9163E-1 6.04262E-1 5.8738E-1 5.62311E-1 5.08501E-1 4.90457E-1 4.71348E-1 5.45639E-1 5.63392E-1 4.73883E-1 4.41472E-1 4.62522E-1 4.36876E-1 4.08462E-1 4.54896E-1 4.57652E-1 4.57972E-1 4.39844E-1 4.16033E-1 3.96056E-1 3.81071E-1 3.54429E-1 3.52188E-1 3.6258E-1 3.78319E-1 3.69792E-1 3.51954E-1 3.55474E-1 3.60054E-1 3.5246E-1 3.39407E-1 3.43267E-1 3.52005E-1 3.62611E-1 3.40942E-1 2.73124E-1 2.77754E-1 3.38563E-1 3.9182E-1 3.73591E-1 3.53121E-1 3.5025E-1 4.2237E-1 4.42542E-1 3.80731E-1 4.02548E-1 4.49612E-1 3.97039E-1 3.88497E-1 3.44473E-1 3.02056E-1 3.22464E-1 3.83045E-1 4.00863E-1 3.95405E-1 3.84351E-1 3.69829E-1 3.31266E-1 2.30128E-1 1.90429E-1 1.93929E-1 1.99751E-1 1.97794E-1 1.87988E-1 1.83283E-1 1.7346E-1 1.6394E-1 1.52849E-1 1.33173E-1 1.28825E-1 1.34373E-1 1.55918E-1 1.88053E-1 2.01633E-1 1.67244E-1 1.57585E-1 1.44018E-1 1.15484E-1 9.75624E-2 1.55665E-1 3.90312E-1 6.27266E-1 6.09489E-1 6.47765E-1 6.15837E-1 5.24122E-1 4.0438E-1 4.44181E-1 3.90607E-1 2.3423E-1 1.0535E-1 4.7279E-2 4.17429E-2 5.62513E-2 7.63287E-2 8.79684E-2 6.62608E-2 6.86621E-2 1.01379E-1 1.80982E-1 -9999 -9999 -9999 -9999 -9999 -9999 -9999 -9999 -9999 -9999 -9999 -9999 -9999 -9999 -9999 -9999 -9999 -9999 -9999 -9999 -9999 -9999 -9999 -9999 -9999 -9999
-9999 -9999 -9999 -9999 -9999 -9999 -9999 -9999 -9999 -9999 -9999 -9999 -9999 -9999 -9999 -9999 -9999 -9999 -9999 -9999 -9999 -9999 -9999 -9999 -9999 -9999 -9999 -9999 -9999 -9999 -9999 -9999 -9999 -9999 -9999 -9999 -9999 -9999 -9999 -9999 -9999 -9999 -9999 -9999 -9999 -9999 -9999 -9999 -9999 -9999 -9999 -9999 -9999 -9999 -9999 -9999 -9999 -9999 -9999 -9999 -9999 -9999 -9999 -9999 -9999 -9999 -9999 -9999 -9999 -9999 -9999 -9999 -9999 -9999 -9999 -9999 -9999 -9999 -9999 -9999 -9999 -9999 -9999 -9999 -9999 -9999 -9999 -9999 -9999 -9999 -9999 2.18392E-1 2.14459E-1 2.14076E-1 2.12856E-1 2.10738E-1 2.24414E-1 2.27265E-1 2.42359E-1 2.4806E-1 2.87705E-1 3.86137E-1 3.30576E-1 2.77493E-1 2.5645E-1 2.66846E-1 2.63952E-1 2.77512E-1 2.82544E-1 3.35151E-1 5.10859E-1 6.3199E-1 5.5307E-1 5.87077E-1 6.74671E-1 6.79119E-1 6.66023E-1 5.92698E-1 6.75018E-1 6.69095E-1 6.47549E-1 6.61491E-1 6.72823E-1 6.81798E-1 6.56471E-1 6.68001E-1 6.50059E-1 6.0001E-1 6.30817E-1 6.42962E-1 6.43469E-1 6.12176E-1 5.77639E-1 5.43668E-1 5.34804E-1 5.5918E-1 5.94999E-1 6.21409E-1 6.13092E-1 5.8959E-1 5.68671E-1 5.40352E-1 4.94102E-1 4.35487E-1 4.71511E-1 5.24189E-1 5.58115E-1 4.88664E-1 4.34794E-1 4.38535E-1 4.13333E-1 3.91874E-1 4.16411E-1 4.10275E-1 4.47065E-1 4.13971E-1 3.81003E-1 3.81396E-1 3.63022E-1 3.53453E-1 3.50547E-1 3.55906E-1 3.55791E-1 3.49154E-1 3.45937E-1 3.55324E-1 3.72908E-1 3.51414E-1 3.46616E-1 3.50321E-1 3.82279E-1 4.05108E-1 3.64428E-1 2.90476E-1 2.43221E-1 2.71788E-1 2.99527E-1 3.15623E-1 3.2778E-1 3.66818E-1 4.36591E-1 4.36279E-1 4.19178E-1 4.34257E-1 4.39944E-1 4.22186E-1 3.79907E-1 3.66801E-1 3.41067E-1 3.90218E-1 3.93062E-1 4.0683E-1 3.91426E-1 3.85963E-1 3.67646E-1 3.59344E-1 2.34383E-1 1.90447E-1 1.80616E-1 1.82364E-1 1.77437E-1 1.70175E-1 1.67988E-1 1.59056E-1 1.55063E-1 1.43576E-1 1.42175E-1 1.47397E-1 1.51439E-1 1.75635E-1 1.96429E-1 1.58948E-1 1.13934E-1 1.01009E-1 9.58184E-2 7.92619E-2 7.62865E-2 1.64135E-1 4.39162E-1 5.75911E-1 6.35045E-1 6.15193E-1 6.50523E-1 6.14935E-1 5.77908E-1 5.8046E-1 4.65719E-1 3.25445E-1 1.49019E-1 5.99434E-2 6.9441E-2 1.59557E-1 2.13723E-1 1.85284E-1 1.05962E-1 9.00068E-2 1.42653E-1 2.50036E-1 -9999 -9999 -9999 -9999 -9999 -9999 -9999 -9999 -9999 -9999 -9999 -9999 -9999 -9999 -9999 -9999 -9999 -9999 -9999 -9999 -9999 -9999 -9999 -9999 -9999 -9999
-9999 -9999 -9999 -9999 -9999 -9999 -9999 -9999 -9999 -9999 -9999 -9999 -9999 -9999 -9999 -9999 -9999 -9999 -9999 -9999 -9999 -9999 -9999 -9999 -9999 -9999 -9999 -9999 -9999 -9999 -9999 -9999 -9999 -9999 -9999 -9999 -9999 -9999 -9999 -9999 -9999 -9999 -9999 -9999 -9999 -9999 -9999 -9999 -9999 -9999 -9999 -9999 -9999 -9999 -9999 -9999 -9999 -9999 -9999 -9999 -9999 -9999 -9999 -9999 -9999 -9999 -9999 -9999 -9999 -9999 -9999 -9999 -9999 -9999 -9999 -9999 -9999 -9999 -9999 -9999 -9999 -9999 -9999 -9999 -9999 -9999 -9999 -9999 -9999 -9999 2.20348E-1 2.15319E-1 2.17644E-1 2.19203E-1 2.3424E-1 2.30691E-1 2.27903E-1 2.27584E-1 2.40699E-1 2.46038E-1 3.07121E-1 3.98456E-1 4.03253E-1 3.04533E-1 2.60717E-1 2.66846E-1 2.63232E-1 2.72726E-1 2.73086E-1 3.03376E-1 3.31035E-1 3.69619E-1 4.01199E-1 4.37308E-1 4.76206E-1 5.67233E-1 5.64294E-1 6.15562E-1 6.68373E-1 6.71585E-1 6.69019E-1 6.76607E-1 6.05229E-1 5.78808E-1 6.15543E-1 6.27127E-1 6.3785E-1 6.26656E-1 6.33381E-1 6.45213E-1 6.54849E-1 6.31605E-1 5.94937E-1 5.92346E-1 5.94932E-1 6.08378E-1 6.08043E-1 6.36888E-1 5.95565E-1 5.9205E-1 5.8703E-1 5.76865E-1 5.46307E-1 4.73333E-1 4.48473E-1 4.77473E-1 5.55435E-1 5.01161E-1 4.433E-1 4.1408E-1 3.994E-1 3.84876E-1 4.01633E-1 3.9578E-1 4.33215E-1 4.12232E-1 3.70857E-1 3.50464E-1 3.51095E-1 3.52074E-1 3.4089E-1 3.45172E-1 3.55162E-1 3.50843E-1 3.52883E-1 3.71652E-1 3.67282E-1 3.41636E-1 3.4496E-1 3.57631E-1 3.99386E-1 4.30667E-1 3.76035E-1 3.49328E-1 2.61654E-1 2.3163E-1 2.42141E-1 2.44742E-1 2.54238E-1 3.33668E-1 4.31467E-1 4.4033E-1 4.3169E-1 4.31646E-1 4.04095E-1 4.06698E-1 3.75784E-1 3.51019E-1 4.01649E-1 4.08375E-1 4.17084E-1 4.06452E-1 3.90058E-1 3.78505E-1 3.66099E-1 3.56716E-1 2.81432E-1 2.21892E-1 1.9961E-1 1.77575E-1 1.68333E-1 1.64161E-1 1.5374E-1 1.4779E-1 1.39262E-1 1.32258E-1 1.35387E-1 1.44964E-1 1.51699E-1 1.65458E-1 2.18602E-1 2.15873E-1 1.59453E-1 1.33499E-1 9.95218E-2 7.86692E-2 9.21677E-2 1.73415E-1 3.84207E-1 5.27417E-1 5.79709E-1 6.38712E-1 6.53294E-1 6.65084E-1 6.34861E-1 5.97196E-1 5.32768E-1 4.3055E-1 2.19031E-1 9.69409E-2 1.05326E-1 3.05287E-1 4.14727E-1 2.96322E-1 1.46103E-1 1.05652E-1 1.65949E-1 -9999 -9999 -9999 -9999 -9999 -9999 -9999 -9999 -9999 -9999 -9999 -9999 -9999 -9999 -9999 -9999 -9999 -9999 -9999 -9999 -9999 -9999 -9999 -9999 -9999 -9999 -9999
-9999 -9999 -9999 -9999 -9999 -9999 -9999 -9999 -9999 -9999 -9999 -9999 -9999 -9999 -9999 -9999 -9999 -9999 -9999 -9999 -9999 -9999 -9999 -9999 -9999 -9999 -9999 -9999 -9999 -9999 -9999 -9999 -9999 -9999 -9999 -9999 -9999 -9999 -9999 -9999 -9999 -9999 -9999 -9999 -9999 -9999 -9999 -9999 -9999 -9999 -9999 -9999 -9999 -9999 -9999 -9999 -9999 -9999 -9999 -9999 -9999 -9999 -9999 -9999 -9999 -9999 -9999 -9999 -9999 -9999 -9999 -9999 -9999 -9999 -9999 -9999 -9999 -9999 -9999 -9999 -9999 -9999 -9999 -9999 -9999 -9999 -9999 -9999 -9999 -9999 2.18422E-1 2.19985E-1 2.26707E-1 2.4692E-1 2.47757E-1 2.43126E-1 2.34434E-1 2.31601E-1 2.47048E-1 2.65484E-1 3.1156E-1 3.30114E-1 3.23123E-1 3.06454E-1 3.09799E-1 3.0271E-1 2.97852E-1 2.94828E-1 3.04913E-1 3.00319E-1 3.23072E-1 3.34269E-1 3.64979E-1 4.04487E-1 4.84083E-1 4.31745E-1 5.24007E-1 5.5957E-1 6.03938E-1 6.62533E-1 6.67363E-1 5.46433E-1 5.35935E-1 5.59128E-1 5.26293E-1 5.88077E-1 5.93518E-1 6.17135E-1 6.20793E-1 6.40829E-1 6.5137E-1 6.2104E-1 5.81309E-1 6.00031E-1 6.40737E-1 6.23596E-1 6.24759E-1 6.15078E-1 5.61163E-1 5.77154E-1 5.6381E-1 5.32866E-1 5.40097E-1 4.86202E-1 4.50006E-1 4.56626E-1 5.23376E-1 5.25486E-1 4.77826E-1 4.20141E-1 3.97116E-1 3.7972E-1 3.866E-1 3.75076E-1 4.04587E-1 4.01048E-1 3.77325E-1 3.46954E-1 3.46193E-1 3.46561E-1 3.4584E-1 3.48254E-1 3.64458E-1 3.64611E-1 3.83847E-1 3.8368E-1 3.56607E-1 3.46965E-1 3.15247E-1 3.57293E-1 3.70117E-1 4.04815E-1 4.07732E-1 3.93617E-1 3.75872E-1 3.14696E-1 3.19556E-1 3.06164E-1 2.99658E-1 4.09672E-1 4.39996E-1 4.47241E-1 4.30811E-1 4.195E-1 4.05067E-1 3.87477E-1 3.56236E-1 3.95042E-1 4.22823E-1 4.45415E-1 4.35141E-1 4.29259E-1 4.14719E-1 3.93829E-1 3.64828E-1 3.6012E-1 3.20841E-1 3.05473E-1 2.54929E-1 2.09835E-1 2.06233E-1 1.85169E-1 1.61673E-1 1.45528E-1 1.37908E-1 1.27439E-1 1.23084E-1 1.2822E-1 1.32582E-1 1.29662E-1 1.7072E-1 2.86352E-1 3.1424E-1 2.93834E-1 2.02333E-1 1.58654E-1 1.82984E-1 2.9215E-1 4.40742E-1 5.4778E-1 5.41943E-1 5.34631E-1 6.21776E-1 6.55939E-1 6.70034E-1 6.45911E-1 6.26082E-1 5.32092E-1 3.39841E-1 1.75089E-1 1.71321E-1 3.75507E-1 5.08994E-1 3.72165E-1 1.92572E-1 1.65707E-1 2.83772E-1 -9999 -9999 -9999 -9999 -9999 -9999 -9999 -9999 -9999 -9999 -9999 -9999 -9999 -9999 -9999 -9999 -9999 -9999 -9999 -9999 -9999 -9999 -9999 -9999 -9999 -9999 -9999
-9999 -9999 -9999 -9999 -9999 -9999 -9999 -9999 -9999 -9999 -9999 -9999 -9999 -9999 -9999 -9999 -9999 -9999 -9999 -9999 -9999 -9999 -9999 -9999 -9999 -9999 -9999 -9999 -9999 -9999 -9999 -9999 -9999 -9999 -9999 -9999 -9999 -9999 -9999 -9999 -9999 -9999 -9999 -9999 -9999 -9999 -9999 -9999 -9999 -9999 -9999 -9999 -9999 -9999 -9999 -9999 -9999 -9999 -9999 -9999 -9999 -9999 -9999 -9999 -9999 -9999 -9999 -9999 -9999 -9999 -9999 -9999 -9999 -9999 -9999 -9999 -9999 -9999 -9999 -9999 -9999 -9999 -9999 -9999 -9999 -9999 -9999 -9999 -9999 2.17644E-1 2.19203E-1 2.2432E-1 2.47257E-1 2.54748E-1 2.58048E-1 2.74965E-1 2.69597E-1 2.65617E-1 2.87705E-1 3.06784E-1 3.24044E-1 3.2191E-1 3.39607E-1 3.34243E-1 3.54688E-1 3.81934E-1 4.14898E-1 4.38645E-1 4.24913E-1 3.55138E-1 3.39939E-1 3.5496E-1 3.59537E-1 3.8926E-1 4.47736E-1 5.24724E-1 5.17926E-1 5.58579E-1 6.37701E-1 6.49415E-1 6.59023E-1 6.74948E-1 6.79331E-1 6.7336E-1 6.40376E-1 6.42975E-1 6.40027E-1 6.37345E-1 6.34901E-1 6.42023E-1 6.54941E-1 6.31656E-1 5.95056E-1 6.32198E-1 6.24831E-1 6.03584E-1 6.12445E-1 5.87604E-1 5.50758E-1 5.48381E-1 5.24982E-1 4.70461E-1 4.8946E-1 4.67992E-1 4.26837E-1 4.27457E-1 4.70685E-1 5.10543E-1 4.90008E-1 4.66475E-1 4.12208E-1 3.84187E-1 3.72624E-1 3.58633E-1 3.79921E-1 3.69931E-1 3.4875E-1 3.45835E-1 3.44828E-1 3.47806E-1 3.57946E-1 3.52291E-1 3.60182E-1 3.58948E-1 3.74683E-1 3.90492E-1 3.59329E-1 3.4719E-1 3.04811E-1 3.3279E-1 3.81674E-1 4.00937E-1 4.13179E-1 4.25025E-1 4.16225E-1 4.06634E-1 4.28428E-1 4.27929E-1 4.27954E-1 4.47162E-1 4.45664E-1 4.25979E-1 4.14003E-1 4.08498E-1 3.98226E-1 3.76842E-1 3.92554E-1 4.06305E-1 4.53813E-1 4.19189E-1 4.0478E-1 4.02935E-1 3.94871E-1 3.96417E-1 3.88777E-1 3.63201E-1 3.30924E-1 3.34322E-1 3.31421E-1 2.97673E-1 2.8227E-1 2.53063E-1 2.20972E-1 1.63501E-1 1.51984E-1 1.38558E-1 1.30661E-1 1.26031E-1 1.15759E-1 1.07529E-1 1.27264E-1 2.10299E-1 3.74671E-1 4.4233E-1 3.94498E-1 4.19714E-1 4.05663E-1 4.27573E-1 4.65485E-1 5.38591E-1 4.76798E-1 3.65635E-1 3.86265E-1 5.00191E-1 6.41375E-1 6.80876E-1 6.75277E-1 6.45558E-1 6.15653E-1 4.66623E-1 3.61137E-1 4.40846E-1 5.90748E-1 5.28521E-1 3.30186E-1 2.54852E-1 -9999 -9999 -9999 -9999 -9999 -9999 -9999 -9999 -9999 -9999 -9999 -9999 -9999 -9999 -9999 -9999 -9999 -9999 -9999 -9999 -9999 -9999 -9999 -9999 -9999 -9999 -9999 -9999
-9999 -9999 -9999 -9999 -9999 -9999 -9999 -9999 -9999 -9999 -9999 -9999 -9999 -9999 -9999 -9999 -9999 -9999 -9999 -9999 -9999 -9999 -9999 -9999 -9999 -9999 -9999 -9999 -9999 -9999 -9999 -9999 -9999 -9999 -9999 -9999 -9999 -9999 -9999 -9999 -9999 -9999 -9999 -9999 -9999 -9999 -9999 -9999 -9999 -9999 -9999 -9999 -9999 -9999 -9999 -9999 -9999 -9999 -9999 -9999 -9999 -9999 -9999 -9999 -9999 -9999 -9999 -9999 -9999 -9999 -9999 -9999 -9999 -9999 -9999 -9999 -9999 -9999 -9999 -9999 -9999 -9999 -9999 -9999 -9999 -9999 -9999 -9999 -9999 2.15035E-1 2.17644E-1 2.2591E-1 2.33171E-1 2.56231E-1 2.58655E-1 2.76072E-1 2.71388E-1 2.91292E-1 3.81429E-1 3.71842E-1 3.65558E-1 3.84181E-1 3.80702E-1 3.78902E-1 4.03621E-1 4.52202E-1 5.17773E-1 5.69092E-1 5.30285E-1 4.51615E-1 4.00697E-1 3.86264E-1 3.95395E-1 3.97168E-1 4.07294E-1 4.73692E-1 5.21672E-1 5.81625E-1 5.98447E-1 5.53867E-1 5.63601E-1 6.11215E-1 6.8217E-1 6.73736E-1 6.73835E-1 6.74E-1 6.71385E-1 6.65674E-1 6.49198E-1 6.63172E-1 6.54693E-1 6.30884E-1 5.85154E-1 5.99327E-1 6.39371E-1 6.03517E-1 5.92943E-1 6.15068E-1 5.95804E-1 5.71476E-1 5.50699E-1 5.01793E-1 4.58348E-1 4.42046E-1 3.9259E-1 4.27699E-1 4.44909E-1 4.80014E-1 4.55186E-1 4.55281E-1 4.13801E-1 3.78677E-1 3.69882E-1 3.57605E-1 3.63841E-1 3.6193E-1 3.39624E-1 3.40676E-1 3.42517E-1 3.49556E-1 3.59985E-1 3.57253E-1 3.65401E-1 3.61259E-1 3.84941E-1 3.90956E-1 3.66026E-1 3.62948E-1 3.08904E-1 2.83634E-1 3.03322E-1 3.29211E-1 3.68356E-1 4.08177E-1 4.36583E-1 4.40843E-1 4.42433E-1 4.39023E-1 4.45351E-1 4.61652E-1 4.60711E-1 4.38913E-1 4.58373E-1 4.80649E-1 4.64858E-1 4.45683E-1 4.41588E-1 4.56082E-1 4.41284E-1 3.96839E-1 3.8208E-1 3.94481E-1 3.92099E-1 3.71229E-1 3.80549E-1 3.62644E-1 3.17667E-1 3.32038E-1 3.62266E-1 3.62276E-1 3.54826E-1 2.6899E-1 2.26273E-1 2.10508E-1 1.98078E-1 1.7726E-1 1.77996E-1 1.71056E-1 1.47134E-1 1.28626E-1 1.13616E-1 1.3387E-1 2.23591E-1 3.46282E-1 4.60815E-1 5.29288E-1 5.20449E-1 4.156E-1 3.4802E-1 3.85081E-1 3.61696E-1 2.40302E-1 1.98417E-1 2.4916E-1 3.97948E-1 5.95346E-1 6.20697E-1 6.78745E-1 6.92307E-1 6.88603E-1 6.22042E-1 6.07502E-1 6.50228E-1 6.13965E-1 4.44938E-1 3.75011E-1 -9999 -9999 -9999 -9999 -9999 -9999 -9999 -9999 -9999 -9999 -9999 -9999 -9999 -9999 -9999 -9999 -9999 -9999 -9999 -9999 -9999 -9999 -9999 -9999 -9999 -9999 -9999 -9999
-9999 -9999 -9999 -9999 -9999 -9999 -9999 -9999 -9999 -9999 -9999 -9999 -9999 -9999 -9999 -9999 -9999 -9999 -9999 -9999 -9999 -9999 -9999 -9999 -9999 -9999 -9999 -9999 -9999 -9999 -9999 -9999 -9999 -9999 -9999 -9999 -9999 -9999 -9999 -9999 -9999 -9999 -9999 -9999 -9999 -9999 -9999 -9999 -9999 -9999 -9999 -9999 -9999 -9999 -9999 -9999 -9999 -9999 -9999 -9999 -9999 -9999 -9999 -9999 -9999 -9999 -9999 -9999 -9999 -9999 -9999 -9999 -9999 -9999 -9999 -9999 -9999 -9999 -9999 -9999 -9999 -9999 -9999 -9999 -9999 -9999 -9999 -9999 -9999 2.14076E-1 2.1648E-1 2.23948E-1 2.48181E-1 2.56079E-1 2.57289E-1 2.69043E-1 2.60774E-1 2.7331E-1 2.97967E-1 3.41117E-1 3.73349E-1 4.0694E-1 4.21269E-1 4.46832E-1 4.74538E-1 5.09644E-1 5.46903E-1 5.30394E-1 5.01636E-1 4.8537E-1 4.90208E-1 4.73531E-1 4.6432E-1 5.08961E-1 5.60312E-1 5.08961E-1 4.67469E-1 4.5427E-1 4.69196E-1 4.86679E-1 4.84567E-1 5.19545E-1 5.4797E-1 6.21046E-1 6.74244E-1 6.68429E-1 6.65716E-1 6.65829E-1 6.65368E-1 6.63223E-1 6.54451E-1 6.19945E-1 5.54559E-1 5.99784E-1 6.55291E-1 6.25998E-1 5.85053E-1 5.66318E-1 5.79417E-1 5.90476E-1 5.76147E-1 5.46239E-1 5.00159E-1 4.56598E-1 4.50467E-1 4.16219E-1 4.34128E-1 4.45255E-1 4.31094E-1 4.36931E-1 3.8913E-1 3.63728E-1 3.52086E-1 3.54461E-1 3.48177E-1 3.51504E-1 3.67489E-1 3.46466E-1 3.53081E-1 3.55708E-1 3.71742E-1 3.69897E-1 3.80017E-1 3.85667E-1 3.92859E-1 4.05514E-1 3.80339E-1 3.59317E-1 3.03602E-1 2.71062E-1 2.62369E-1 2.72798E-1 2.83115E-1 2.82065E-1 3.19277E-1 3.6322E-1 4.23196E-1 4.38896E-1 4.66464E-1 4.7042E-1 4.62678E-1 4.85267E-1 4.80597E-1 4.64768E-1 4.6243E-1 4.55801E-1 4.4948E-1 4.21372E-1 4.21409E-1 3.91632E-1 3.63148E-1 3.69255E-1 3.73599E-1 3.66018E-1 3.40066E-1 2.79204E-1 2.74517E-1 3.22515E-1 3.53048E-1 3.96953E-1 4.04993E-1 3.08946E-1 2.20437E-1 2.14686E-1 2.26596E-1 1.91297E-1 1.96865E-1 2.14985E-1 2.21879E-1 1.93458E-1 1.41582E-1 1.18933E-1 1.3212E-1 1.8578E-1 2.94E-1 3.94522E-1 4.6806E-1 3.47615E-1 2.25771E-1 2.01206E-1 2.01123E-1 1.57927E-1 1.19644E-1 1.38569E-1 2.45202E-1 3.55313E-1 4.14461E-1 4.88514E-1 5.23121E-1 5.08384E-1 5.06673E-1 5.04748E-1 5.63406E-1 5.22134E-1 5.46267E-1 4.51271E-1 4.46373E-1 -9999 -9999 -9999 -9999 -9999 -9999 -9999 -9999 -9999 -9999 -9999 -9999 -9999 -9999 -9999 -9999 -9999 -9999 -9999 -9999 -9999 -9999 -9999 -9999 -9999 -9999 -9999
-9999 -9999 -9999 -9999 -9999 -9999 -9999 -9999 -9999 -9999 -9999 -9999 -9999 -9999 -9999 -9999 -9999 -9999 -9999 -9999 -9999 -9999 -9999 -9999 -9999 -9999 -9999 -9999 -9999 -9999 -9999 -9999 -9999 -9999 -9999 -9999 -9999 -9999 -9999 -9999 -9999 -9999 -9999 -9999 -9999 -9999 -9999 -9999 -9999 -9999 -9999 -9999 -9999 -9999 -9999 -9999 -9999 -9999 -9999 -9999 -9999 -9999 -9999 -9999 -9999 -9999 -9999 -9999 -9999 -9999 -9999 -9999 -9999 -9999 -9999 -9999 -9999 -9999 -9999 -9999 -9999 -9999 -9999 -9999 -9999 -9999 -9999 -9999 2.17255E-1 2.14267E-1 2.12647E-1 2.21188E-1 2.46911E-1 2.5287E-1 2.51173E-1 2.62529E-1 2.58154E-1 2.69388E-1 2.60916E-1 2.69385E-1 2.73123E-1 3.44202E-1 4.10949E-1 4.32702E-1 4.68229E-1 4.75891E-1 4.60727E-1 4.60727E-1 4.79501E-1 4.83564E-1 5.06775E-1 5.2537E-1 5.46358E-1 5.85329E-1 6.57584E-1 6.81712E-1 6.57819E-1 5.75571E-1 4.96044E-1 4.93226E-1 4.85359E-1 5.03318E-1 5.03318E-1 5.41076E-1 6.2319E-1 6.58173E-1 6.75383E-1 6.7662E-1 6.68399E-1 6.71392E-1 6.55011E-1 6.24097E-1 5.8235E-1 5.83174E-1 6.55576E-1 6.05137E-1 6.07424E-1 5.65362E-1 5.49417E-1 5.67548E-1 5.68672E-1 5.64231E-1 5.46026E-1 5.18573E-1 4.6371E-1 4.21423E-1 4.00403E-1 3.87705E-1 4.0402E-1 4.16958E-1 3.71548E-1 3.66158E-1 3.67943E-1 3.71567E-1 3.58038E-1 3.77781E-1 3.88706E-1 3.59337E-1 3.62088E-1 3.63969E-1 3.75751E-1 3.92285E-1 4.12988E-1 4.1923E-1 4.0556E-1 3.74729E-1 3.60546E-1 3.5462E-1 3.34166E-1 2.87985E-1 2.74595E-1 3.29105E-1 3.55342E-1 2.95268E-1 2.83847E-1 3.31674E-1 4.45245E-1 4.40602E-1 4.75925E-1 4.82915E-1 4.9701E-1 4.82923E-1 4.4525E-1 4.08044E-1 4.36969E-1 4.58045E-1 4.15668E-1 4.08368E-1 4.27025E-1 4.1396E-1 3.87001E-1 3.5734E-1 3.41071E-1 2.80276E-1 2.32338E-1 2.16479E-1 2.3559E-1 2.7099E-1 3.19576E-1 3.99397E-1 4.49528E-1 3.86948E-1 2.8347E-1 2.77757E-1 2.42813E-1 1.65215E-1 1.54355E-1 1.84421E-1 2.38797E-1 2.68764E-1 2.10962E-1 1.66462E-1 1.45313E-1 1.96619E-1 2.50138E-1 3.66555E-1 4.86176E-1 3.90425E-1 2.05503E-1 1.28617E-1 1.1936E-1 1.07001E-1 8.25517E-2 1.16275E-1 1.59224E-1 1.67155E-1 2.2343E-1 2.45055E-1 2.7126E-1 2.52505E-1 2.49342E-1 2.55135E-1 3.3011E-1 4.76715E-1 4.56446E-1 4.78228E-1 4.76267E-1 -9999 -9999 -9999 -9999 -9999 -9999 -9999 -9999 -9999 -9999 -9999 -9999 -9999 -9999 -9999 -9999 -9999 -9999 -9999 -9999 -9999 -9999 -9999 -9999 -9999 -9999 -9999
-9999 -9999 -9999 -9999 -9999 -9999 -9999 -9999 -9999 -9999 -9999 -9999 -9999 -9999 -9999 -9999 -9999 -9999 -9999 -9999 -9999 -9999 -9999 -9999 -9999 -9999 -9999 -9999 -9999 -9999 -9999 -9999 -9999 -9999 -9999 -9999 -9999 -9999 -9999 -9999 -9999 -9999 -9999 -9999 -9999 -9999 -9999 -9999 -9999 -9999 -9999 -9999 -9999 -9999 -9999 -9999 -9999 -9999 -9999 -9999 -9999 -9999 -9999 -9999 -9999 -9999 -9999 -9999 -9999 -9999 -9999 -9999 -9999 -9999 -9999 -9999 -9999 -9999 -9999 -9999 -9999 -9999 -9999 -9999 -9999 -9999 -9999 -9999 2.28709E-1 2.13426E-1 2.11981E-1 2.13426E-1 2.21581E-1 2.39814E-1 2.40229E-1 2.65174E-1 2.9909E-1 3.65164E-1 3.5201E-1 3.02235E-1 2.62867E-1 2.58273E-1 3.06642E-1 3.70408E-1 3.92715E-1 4.07332E-1 4.38265E-1 4.43641E-1 4.47726E-1 4.72029E-1 4.79864E-1 5.06775E-1 5.59316E-1 6.21131E-1 6.81614E-1 6.7747E-1 6.78918E-1 6.57155E-1 6.25386E-1 6.00902E-1 5.84313E-1 5.72182E-1 5.51336E-1 5.53504E-1 5.90774E-1 6.40864E-1 6.49484E-1 6.54938E-1 6.51785E-1 6.4929E-1 6.5572E-1 6.29553E-1 6.2497E-1 6.14655E-1 6.24469E-1 5.91491E-1 5.83699E-1 5.59663E-1 5.49536E-1 5.18282E-1 4.99483E-1 5.35987E-1 5.45627E-1 5.0168E-1 4.80028E-1 4.47657E-1 4.03598E-1 3.7734E-1 3.82013E-1 3.80468E-1 3.66294E-1 3.87412E-1 3.9603E-1 3.86719E-1 3.68955E-1 3.88445E-1 3.97774E-1 3.70887E-1 3.85852E-1 3.88244E-1 3.76472E-1 4.05833E-1 4.46736E-1 4.04061E-1 3.76844E-1 3.55209E-1 3.38388E-1 3.47001E-1 3.95385E-1 3.57241E-1 3.0225E-1 3.62702E-1 4.44902E-1 4.12293E-1 3.9766E-1 4.60896E-1 4.72036E-1 4.84365E-1 4.96044E-1 4.98262E-1 4.75242E-1 4.41289E-1 4.13388E-1 3.88405E-1 4.01858E-1 4.51787E-1 4.43066E-1 4.45086E-1 4.25222E-1 4.02895E-1 3.97238E-1 3.67472E-1 3.61113E-1 3.32628E-1 2.6201E-1 2.14189E-1 2.09086E-1 2.053E-1 2.3705E-1 3.32098E-1 4.68055E-1 4.66043E-1 3.81931E-1 3.89439E-1 3.4234E-1 1.96221E-1 1.49311E-1 1.52577E-1 1.83938E-1 2.5209E-1 2.73921E-1 2.3893E-1 2.02898E-1 2.59649E-1 3.23247E-1 3.86984E-1 4.14076E-1 4.04705E-1 2.71298E-1 1.50666E-1 1.00829E-1 8.37749E-2 7.25077E-2 8.26572E-2 9.00111E-2 1.00558E-1 1.20247E-1 1.4929E-1 1.67884E-1 1.44144E-1 1.4688E-1 1.57091E-1 2.0949E-1 3.74605E-1 4.03488E-1 4.88802E-1 -9999 -9999 -9999 -9999 -9999 -9999 -9999 -9999 -9999 -9999 -9999 -9999 -9999 -9999 -9999 -9999 -9999 -9999 -9999 -9999 -9999 -9999 -9999 -9999 -9999 -9999 -9999 -9999
-9999 -9999 -9999 -9999 -9999 -9999 -9999 -9999 -9999 -9999 -9999 -9999 -9999 -9999 -9999 -9999 -9999 -9999 -9999 -9999 -9999 -9999 -9999 -9999 -9999 -9999 -9999 -9999 -9999 -9999 -9999 -9999 -9999 -9999 -9999 -9999 -9999 -9999 -9999 -9999 -9999 -9999 -9999 -9999 -9999 -9999 -9999 -9999 -9999 -9999 -9999 -9999 -9999 -9999 -9999 -9999 -9999 -9999 -9999 -9999 -9999 -9999 -9999 -9999 -9999 -9999 -9999 -9999 -9999 -9999 -9999 -9999 -9999 -9999 -9999 -9999 -9999 -9999 -9999 -9999 -9999 -9999 -9999 -9999 -9999 -9999 -9999 2.37165E-1 2.31146E-1 2.16897E-1 1.94769E-1 2.11791E-1 2.10658E-1 2.12309E-1 2.31203E-1 2.55669E-1 4.21836E-1 4.99509E-1 4.83251E-1 4.16355E-1 3.50772E-1 2.83477E-1 2.72922E-1 3.00893E-1 3.44103E-1 3.88252E-1 4.02648E-1 4.3409E-1 4.35473E-1 4.39648E-1 4.67885E-1 4.99847E-1 5.5785E-1 6.21171E-1 6.56865E-1 6.73956E-1 6.8235E-1 6.7185E-1 6.55068E-1 6.56853E-1 6.54813E-1 6.67411E-1 6.62019E-1 6.03447E-1 6.00527E-1 6.22882E-1 6.36923E-1 6.40866E-1 6.39566E-1 6.36782E-1 6.34324E-1 6.33738E-1 6.33631E-1 6.25882E-1 6.06251E-1 5.90276E-1 5.77525E-1 5.85607E-1 5.78388E-1 5.40027E-1 4.66789E-1 4.49729E-1 5.2697E-1 5.23997E-1 5.01706E-1 4.51923E-1 4.03105E-1 3.79596E-1 3.63351E-1 3.61868E-1 3.61311E-1 3.76262E-1 4.07949E-1 4.09977E-1 4.00973E-1 4.20046E-1 4.22184E-1 3.85742E-1 3.92993E-1 4.12642E-1 4.21776E-1 4.42233E-1 4.42263E-1 3.75618E-1 3.51987E-1 3.58594E-1 3.63052E-1 3.76991E-1 4.02289E-1 4.31442E-1 3.59871E-1 3.35265E-1 4.23375E-1 4.59067E-1 4.43707E-1 4.83457E-1 4.98641E-1 4.98309E-1 5.00578E-1 4.61892E-1 4.45322E-1 4.15941E-1 3.90387E-1 3.82204E-1 4.00968E-1 4.43548E-1 4.49311E-1 4.26929E-1 4.1934E-1 3.95708E-1 3.65939E-1 3.66842E-1 3.64092E-1 3.8735E-1 3.73375E-1 3.09866E-1 2.67555E-1 2.11934E-1 2.14216E-1 2.78496E-1 4.07267E-1 4.81167E-1 4.62885E-1 4.7751E-1 4.20124E-1 2.85979E-1 1.94569E-1 1.47809E-1 1.49233E-1 1.88343E-1 2.31728E-1 2.21561E-1 2.53933E-1 2.92783E-1 2.85364E-1 2.5748E-1 2.50789E-1 2.47002E-1 2.64491E-1 1.82368E-1 1.08308E-1 8.016E-2 7.88397E-2 8.62009E-2 1.17184E-1 1.23878E-1 1.11948E-1 1.14499E-1 1.38297E-1 1.23914E-1 1.14772E-1 1.23309E-1 1.49557E-1 2.69823E-1 3.79804E-1 -9999 -9999 -9999 -9999 -9999 -9999 -9999 -9999 -9999 -9999 -9999 -9999 -9999 -9999 -9999 -9999 -9999 -9999 -9999 -9999 -9999 -9999 -9999 -9999 -9999 -9999 -9999 -9999 -9999
-9999 -9999 -9999 -9999 -9999 -9999 -9999 -9999 -9999 -9999 -9999 -9999 -9999 -9999 -9999 -9999 -9999 -9999 -9999 -9999 -9999 -9999 -9999 -9999 -9999 -9999 -9999 -9999 -9999 -9999 -9999 -9999 -9999 -9999 -9999 -9999 -9999 -9999 -9999 -9999 -9999 -9999 -9999 -9999 -9999 -9999 -9999 -9999 -9999 -9999 -9999 -9999 -9999 -9999 -9999 -9999 -9999 -9999 -9999 -9999 -9999 -9999 -9999 -9999 -9999 -9999 -9999 -9999 -9999 -9999 -9999 -9999 -9999 -9999 -9999 -9999 -9999 -9999 -9999 -9999 -9999 -9999 -9999 -9999 -9999 -9999 2.25512E-1 2.30723E-1 2.24344E-1 2.00332E-1 1.94769E-1 1.91933E-1 2.08677E-1 2.09147E-1 2.19256E-1 3.25799E-1 4.76629E-1 5.27605E-1 5.27846E-1 4.82799E-1 4.44151E-1 3.86386E-1 3.14214E-1 2.85324E-1 3.11088E-1 3.5109E-1 3.90146E-1 3.98174E-1 4.0109E-1 4.27143E-1 4.36666E-1 4.89928E-1 5.6846E-1 6.44145E-1 6.57846E-1 6.36446E-1 6.32279E-1 5.54143E-1 5.33234E-1 5.26473E-1 5.57809E-1 6.24867E-1 6.67524E-1 6.61077E-1 6.46888E-1 6.21064E-1 6.27847E-1 6.30861E-1 6.32223E-1 6.31199E-1 6.35384E-1 6.11515E-1 6.09585E-1 6.09285E-1 5.80771E-1 5.83454E-1 5.78996E-1 5.74656E-1 5.61777E-1 5.19409E-1 4.59137E-1 4.36506E-1 4.69708E-1 4.71569E-1 4.87436E-1 4.37353E-1 3.93938E-1 3.67357E-1 3.8248E-1 3.75528E-1 3.83426E-1 3.87415E-1 4.05158E-1 4.40633E-1 4.48473E-1 4.58146E-1 4.46632E-1 3.96543E-1 3.85303E-1 4.29881E-1 4.73216E-1 4.58583E-1 4.05025E-1 3.79281E-1 3.72931E-1 3.89755E-1 3.84797E-1 4.16965E-1 4.25263E-1 4.45097E-1 4.31828E-1 3.88256E-1 4.39267E-1 4.46025E-1 4.79168E-1 5.01968E-1 4.9128E-1 5.02992E-1 4.84084E-1 4.66197E-1 4.45411E-1 3.92903E-1 3.73443E-1 3.87525E-1 3.99534E-1 4.33672E-1 4.21267E-1 4.03051E-1 3.77257E-1 3.78946E-1 3.59851E-1 3.68295E-1 3.88418E-1 4.00963E-1 4.13904E-1 3.98696E-1 3.72397E-1 2.51418E-1 1.85417E-1 2.11108E-1 2.62688E-1 3.51963E-1 4.75396E-1 5.22964E-1 5.04088E-1 4.59823E-1 2.87155E-1 1.79526E-1 1.42089E-1 1.65321E-1 1.93617E-1 1.83655E-1 2.03796E-1 2.5592E-1 2.43823E-1 1.95065E-1 1.61418E-1 1.51025E-1 1.75211E-1 1.49951E-1 1.04074E-1 1.03496E-1 1.69659E-1 2.32194E-1 3.33899E-1 3.39487E-1 2.77993E-1 2.04463E-1 1.65851E-1 1.22635E-1 1.0527E-1 1.10556E-1 1.44772E-1 2.82802E-1 -9999 -9999 -9999 -9999 -9999 -9999 -9999 -9999 -9999 -9999 -9999 -9999 -9999 -9999 -9999 -9999 -9999 -9999 -9999 -9999 -9999 -9999 -9999 -9999 -9999 -9999 -9999 -9999 -9999 -9999
-9999 -9999 -9999 -9999 -9999 -9999 -9999 -9999 -9999 -9999 -9999 -9999 -9999 -9999 -9999 -9999 -9999 -9999 -9999 -9999 -9999 -9999 -9999 -9999 -9999 -9999 -9999 -9999 -9999 -9999 -9999 -9999 -9999 -9999 -9999 -9999 -9999 -9999 -9999 -9999 -9999 -9999 -9999 -9999 -9999 -9999 -9999 -9999 -9999 -9999 -9999 -9999 -9999 -9999 -9999 -9999 -9999 -9999 -9999 -9999 -9999 -9999 -9999 -9999 -9999 -9999 -9999 -9999 -9999 -9999 -9999 -9999 -9999 -9999 -9999 -9999 -9999 -9999 -9999 -9999 -9999 -9999 -9999 -9999 -9999 -9999 2.08093E-1 2.22368E-1 2.05873E-1 2.00332E-1 1.92906E-1 1.91845E-1 1.91316E-1 1.92906E-1 2.66445E-1 4.21836E-1 5.27808E-1 5.27492E-1 5.27808E-1 4.96798E-1 4.81445E-1 4.64323E-1 4.04988E-1 3.5699E-1 3.27621E-1 3.50589E-1 3.60749E-1 3.9352E-1 4.01674E-1 4.28331E-1 4.29119E-1 4.59394E-1 4.68588E-1 4.96395E-1 5.03566E-1 5.2355E-1 4.97697E-1 4.90771E-1 4.68637E-1 4.78092E-1 4.77894E-1 5.14471E-1 5.5647E-1 6.44114E-1 6.60203E-1 6.56277E-1 6.55386E-1 6.54235E-1 6.64064E-1 6.5538E-1 6.3762E-1 6.39774E-1 6.17878E-1 6.21455E-1 5.81146E-1 5.62261E-1 5.86138E-1 5.68761E-1 5.56062E-1 5.42602E-1 4.58391E-1 4.20921E-1 4.37076E-1 4.25232E-1 4.42714E-1 4.09427E-1 3.87451E-1 3.78043E-1 4.01677E-1 3.94082E-1 4.03509E-1 3.92034E-1 3.98271E-1 4.26335E-1 4.71923E-1 4.94645E-1 4.49423E-1 4.02865E-1 4.19472E-1 4.34046E-1 4.85886E-1 4.31658E-1 3.85413E-1 3.71291E-1 3.90337E-1 4.2411E-1 4.12067E-1 4.26818E-1 4.41093E-1 4.40024E-1 4.46197E-1 4.41537E-1 4.53412E-1 4.69607E-1 5.03918E-1 5.05587E-1 4.95907E-1 4.88747E-1 4.64016E-1 4.33316E-1 4.02151E-1 3.88634E-1 3.38269E-1 3.75223E-1 3.93368E-1 4.27224E-1 4.2512E-1 3.92114E-1 3.74639E-1 3.59041E-1 3.71476E-1 3.86874E-1 4.08851E-1 4.18858E-1 4.30819E-1 4.40242E-1 4.50236E-1 2.89972E-1 1.87669E-1 1.72015E-1 1.78802E-1 2.31841E-1 3.77746E-1 5.45618E-1 5.43026E-1 5.18333E-1 3.83733E-1 2.33187E-1 1.53824E-1 1.58291E-1 1.77346E-1 1.76242E-1 1.87486E-1 2.31355E-1 2.41647E-1 2.02244E-1 1.54358E-1 1.22897E-1 1.20002E-1 1.12106E-1 1.00903E-1 1.44987E-1 2.73999E-1 4.39315E-1 5.35296E-1 5.60299E-1 5.49978E-1 4.95869E-1 3.48186E-1 1.58835E-1 1.09335E-1 1.4524E-1 2.62905E-1 3.68957E-1 -9999 -9999 -9999 -9999 -9999 -9999 -9999 -9999 -9999 -9999 -9999 -9999 -9999 -9999 -9999 -9999 -9999 -9999 -9999 -9999 -9999 -9999 -9999 -9999 -9999 -9999 -9999 -9999 -9999 -9999
-9999 -9999 -9999 -9999 -9999 -9999 -9999 -9999 -9999 -9999 -9999 -9999 -9999 -9999 -9999 -9999 -9999 -9999 -9999 -9999 -9999 -9999 -9999 -9999 -9999 -9999 -9999 -9999 -9999 -9999 -9999 -9999 -9999 -9999 -9999 -9999 -9999 -9999 -9999 -9999 -9999 -9999 -9999 -9999 -9999 -9999 -9999 -9999 -9999 -9999 -9999 -9999 -9999 -9999 -9999 -9999 -9999 -9999 -9999 -9999 -9999 -9999 -9999 -9999 -9999 -9999 -9999 -9999 -9999 -9999 -9999 -9999 -9999 -9999 -9999 -9999 -9999 -9999 -9999 -9999 -9999 -9999 -9999 -9999 -9999 -9999 2.08494E-1 2.24344E-1 2.07368E-1 1.98174E-1 1.93495E-1 1.91756E-1 1.91933E-1 2.18113E-1 3.45345E-1 4.88217E-1 5.27666E-1 5.27681E-1 5.27809E-1 4.94992E-1 4.96798E-1 4.95895E-1 4.61328E-1 4.3033E-1 3.78258E-1 3.63117E-1 3.68204E-1 4.02843E-1 4.11631E-1 4.36258E-1 4.39834E-1 4.60313E-1 4.6215E-1 4.92019E-1 5.79457E-1 6.81591E-1 6.36212E-1 6.04669E-1 5.93944E-1 5.40264E-1 5.06572E-1 4.75155E-1 5.01168E-1 5.57814E-1 6.4536E-1 6.69013E-1 6.69998E-1 6.65856E-1 6.55271E-1 6.48403E-1 6.52045E-1 6.44851E-1 6.08305E-1 6.08053E-1 5.95139E-1 5.70888E-1 5.47859E-1 5.74104E-1 5.24006E-1 4.88297E-1 4.70175E-1 4.3249E-1 4.05266E-1 4.0292E-1 3.89871E-1 3.80482E-1 3.79053E-1 3.79133E-1 3.94869E-1 4.2335E-1 4.26794E-1 4.00551E-1 3.98254E-1 4.11437E-1 4.34748E-1 5.03889E-1 4.61924E-1 4.27465E-1 4.75599E-1 4.82799E-1 4.63694E-1 4.10586E-1 3.8493E-1 3.97837E-1 4.17495E-1 4.49568E-1 4.66956E-1 4.71821E-1 4.78296E-1 4.74206E-1 4.96437E-1 4.94229E-1 5.03534E-1 5.05002E-1 5.15536E-1 4.82152E-1 4.98232E-1 4.61785E-1 4.33202E-1 3.9672E-1 3.76663E-1 3.25355E-1 2.93064E-1 3.6211E-1 4.05714E-1 3.93503E-1 4.12922E-1 4.10251E-1 3.92542E-1 3.66253E-1 3.28618E-1 3.56482E-1 3.92657E-1 4.22838E-1 4.36738E-1 4.63033E-1 4.55283E-1 3.84058E-1 2.48739E-1 1.95054E-1 1.7488E-1 2.02542E-1 3.39833E-1 5.22441E-1 5.63516E-1 4.52752E-1 4.37028E-1 3.12376E-1 1.99409E-1 1.6678E-1 1.63871E-1 1.63858E-1 1.69316E-1 1.82623E-1 1.95024E-1 1.93291E-1 1.81773E-1 1.44374E-1 1.18255E-1 9.84243E-2 1.07747E-1 1.87246E-1 2.97344E-1 3.40879E-1 3.79297E-1 4.68155E-1 5.12864E-1 5.98524E-1 5.30529E-1 2.49644E-1 1.26074E-1 1.96673E-1 3.55605E-1 -9999 -9999 -9999 -9999 -9999 -9999 -9999 -9999 -9999 -9999 -9999 -9999 -9999 -9999 -9999 -9999 -9999 -9999 -9999 -9999 -9999 -9999 -9999 -9999 -9999 -9999 -9999 -9999 -9999 -9999 -9999
-9999 -9999 -9999 -9999 -9999 -9999 -9999 -9999 -9999 -9999 -9999 -9999 -9999 -9999 -9999 -9999 -9999 -9999 -9999 -9999 -9999 -9999 -9999 -9999 -9999 -9999 -9999 -9999 -9999 -9999 -9999 -9999 -9999 -9999 -9999 -9999 -9999 -9999 -9999 -9999 -9999 -9999 -9999 -9999 -9999 -9999 -9999 -9999 -9999 -9999 -9999 -9999 -9999 -9999 -9999 -9999 -9999 -9999 -9999 -9999 -9999 -9999 -9999 -9999 -9999 -9999 -9999 -9999 -9999 -9999 -9999 -9999 -9999 -9999 -9999 -9999 -9999 -9999 -9999 -9999 -9999 -9999 -9999 -9999 -9999 2.08494E-1 2.10002E-1 2.12277E-1 2.09624E-1 1.9963E-1 1.92729E-1 1.91316E-1 1.91748E-1 2.65362E-1 3.73797E-1 4.87765E-1 5.27912E-1 5.27964E-1 5.12477E-1 4.85959E-1 4.92281E-1 4.96347E-1 4.68522E-1 4.55942E-1 4.38811E-1 4.25774E-1 3.98037E-1 4.2164E-1 4.24772E-1 4.51944E-1 4.54233E-1 4.73654E-1 4.90172E-1 5.37349E-1 6.53652E-1 6.71388E-1 6.82152E-1 6.77925E-1 6.75975E-1 6.51902E-1 6.32007E-1 5.27214E-1 4.95476E-1 5.25084E-1 6.06857E-1 6.39335E-1 6.53182E-1 6.58993E-1 6.60489E-1 6.54807E-1 6.50239E-1 6.33858E-1 6.00476E-1 5.78857E-1 5.43286E-1 5.11515E-1 4.89985E-1 5.48152E-1 5.19391E-1 4.78441E-1 4.5915E-1 4.22185E-1 4.00352E-1 4.18428E-1 4.12311E-1 3.88966E-1 4.06998E-1 4.05427E-1 3.90788E-1 4.25237E-1 4.45552E-1 4.54259E-1 4.3739E-1 4.39696E-1 4.786E-1 5.41022E-1 4.9101E-1 4.65929E-1 5.17838E-1 4.68299E-1 4.40121E-1 4.38797E-1 4.3952E-1 4.73201E-1 4.86946E-1 5.27534E-1 5.14102E-1 5.22743E-1 5.27208E-1 5.2851E-1 5.2622E-1 5.08137E-1 4.99685E-1 4.81733E-1 4.80453E-1 4.71046E-1 4.91117E-1 4.38906E-1 4.03976E-1 3.79691E-1 3.66377E-1 2.97892E-1 2.95505E-1 3.55485E-1 3.82735E-1 3.74722E-1 3.89723E-1 3.81897E-1 3.77374E-1 3.44858E-1 2.63885E-1 2.59798E-1 2.67015E-1 2.79026E-1 3.54129E-1 4.62904E-1 4.8961E-1 4.94085E-1 3.95731E-1 2.84205E-1 2.40762E-1 2.45943E-1 4.28407E-1 5.57661E-1 5.14787E-1 4.75106E-1 4.43305E-1 4.03167E-1 3.20879E-1 2.35896E-1 1.78176E-1 1.51426E-1 1.42387E-1 1.45951E-1 1.54505E-1 1.91291E-1 2.42793E-1 2.27877E-1 1.57587E-1 1.08603E-1 1.0254E-1 1.4053E-1 1.6939E-1 1.81585E-1 2.23551E-1 2.45882E-1 3.07868E-1 5.3215E-1 5.83415E-1 3.30635E-1 1.90199E-1 2.12178E-1 3.75306E-1 -9999 -9999 -9999 -9999 -9999 -9999 -9999 -9999 -9999 -9999 -9999 -9999 -9999 -9999 -9999 -9999 -9999 -9999 -9999 -9999 -9999 -9999 -9999 -9999 -9999 -9999 -9999 -9999 -9999 -9999 -9999
-9999 -9999 -9999 -9999 -9999 -9999 -9999 -9999 -9999 -9999 -9999 -9999 -9999 -9999 -9999 -9999 -9999 -9999 -9999 -9999 -9999 -9999 -9999 -9999 -9999 -9999 -9999 -9999 -9999 -9999 -9999 -9999 -9999 -9999 -9999 -9999 -9999 -9999 -9999 -9999 -9999 -9999 -9999 -9999 -9999 -9999 -9999 -9999 -9999 -9999 -9999 -9999 -9999 -9999 -9999 -9999 -9999 -9999 -9999 -9999 -9999 -9999 -9999 -9999 -9999 -9999 -9999 -9999 -9999 -9999 -9999 -9999 -9999 -9999 -9999 -9999 -9999 -9999 -9999 -9999 -9999 -9999 -9999 -9999 -9999 2.0887E-1 2.10758E-1 2.13421E-1 2.08141E-1 1.99995E-1 1.92198E-1 1.8939E-1 2.10814E-1 2.84996E-1 3.70393E-1 4.52805E-1 5.2105E-1 5.17442E-1 4.99828E-1 4.73778E-1 4.77836E-1 4.59083E-1 4.36191E-1 4.29626E-1 4.29173E-1 4.46104E-1 4.43822E-1 4.40872E-1 4.4315E-1 4.67545E-1 4.68465E-1 4.83116E-1 4.88653E-1 5.77564E-1 6.35115E-1 6.69124E-1 6.70371E-1 6.66824E-1 6.66326E-1 6.72866E-1 6.80356E-1 6.44946E-1 5.18908E-1 5.19948E-1 5.66375E-1 6.05993E-1 6.30428E-1 6.35114E-1 6.27927E-1 6.29501E-1 6.34722E-1 6.19004E-1 5.97942E-1 5.72652E-1 5.02111E-1 4.41318E-1 4.38033E-1 4.72737E-1 4.88215E-1 4.93589E-1 4.60398E-1 4.19943E-1 4.17803E-1 4.39443E-1 4.23273E-1 4.16621E-1 4.39433E-1 4.23285E-1 4.37416E-1 4.28716E-1 4.41738E-1 4.78654E-1 4.49759E-1 4.70237E-1 5.08767E-1 5.74511E-1 5.48699E-1 5.05079E-1 5.19248E-1 5.38822E-1 5.33984E-1 5.36566E-1 5.26328E-1 5.3915E-1 5.18169E-1 4.91609E-1 4.82265E-1 4.63842E-1 4.82771E-1 5.07301E-1 4.86296E-1 4.98994E-1 4.65715E-1 4.59867E-1 4.55952E-1 4.84869E-1 4.77236E-1 4.47094E-1 3.87606E-1 3.68294E-1 3.6536E-1 3.63789E-1 3.81553E-1 3.83707E-1 3.62963E-1 3.68362E-1 3.74722E-1 3.68463E-1 3.60747E-1 3.26639E-1 2.57231E-1 2.29204E-1 2.117E-1 2.14594E-1 2.45534E-1 3.22651E-1 4.12102E-1 4.79124E-1 5.23012E-1 4.26632E-1 3.31721E-1 3.95251E-1 5.45748E-1 5.94039E-1 5.09539E-1 4.66782E-1 4.43408E-1 4.33865E-1 3.69382E-1 2.8081E-1 2.02703E-1 1.5431E-1 1.32949E-1 1.42955E-1 1.77986E-1 2.59601E-1 3.49076E-1 2.99625E-1 2.07935E-1 1.32964E-1 1.01155E-1 1.13874E-1 1.19978E-1 1.31629E-1 1.2954E-1 1.26117E-1 2.06241E-1 4.43911E-1 6.16436E-1 5.28273E-1 4.18829E-1 3.52697E-1 4.29984E-1 -9999 -9999 -9999 -9999 -9999 -9999 -9999 -9999 -9999 -9999 -9999 -9999 -9999 -9999 -9999 -9999 -9999 -9999 -9999 -9999 -9999 -9999 -9999 -9999 -9999 -9999 -9999 -9999 -9999 -9999 -9999
-9999 -9999 -9999 -9999 -9999 -9999 -9999 -9999 -9999 -9999 -9999 -9999 -9999 -9999 -9999 -9999 -9999 -9999 -9999 -9999 -9999 -9999 -9999 -9999 -9999 -9999 -9999 -9999 -9999 -9999 -9999 -9999 -9999 -9999 -9999 -9999 -9999 -9999 -9999 -9999 -9999 -9999 -9999 -9999 -9999 -9999 -9999 -9999 -9999 -9999 -9999 -9999 -9999 -9999 -9999 -9999 -9999 -9999 -9999 -9999 -9999 -9999 -9999 -9999 -9999 -9999 -9999 -9999 -9999 -9999 -9999 -9999 -9999 -9999 -9999 -9999 -9999 -9999 -9999 -9999 -9999 -9999 -9999 -9999 2.09624E-1 2.11137E-1 2.11897E-1 2.09646E-1 2.05897E-1 1.97449E-1 1.9211E-1 1.90178E-1 2.27985E-1 2.83867E-1 3.43278E-1 4.57736E-1 5.28015E-1 5.19697E-1 4.73778E-1 4.40293E-1 4.38957E-1 4.18877E-1 4.15529E-1 4.21275E-1 4.26807E-1 4.31438E-1 4.49541E-1 4.5137E-1 4.75369E-1 4.79055E-1 4.74228E-1 4.92807E-1 5.23401E-1 6.54843E-1 6.50781E-1 6.80685E-1 6.71944E-1 6.56729E-1 6.56749E-1 6.72074E-1 6.78557E-1 6.7675E-1 5.72272E-1 5.31185E-1 5.87269E-1 6.02965E-1 6.21885E-1 6.22709E-1 6.21292E-1 6.08794E-1 6.20154E-1 6.01043E-1 5.74909E-1 5.43978E-1 5.01051E-1 4.87396E-1 4.2701E-1 4.32631E-1 4.43523E-1 4.4499E-1 4.43039E-1 4.27847E-1 4.39068E-1 4.61349E-1 4.4065E-1 4.58181E-1 4.65732E-1 4.51216E-1 4.77356E-1 4.39335E-1 4.74913E-1 5.18219E-1 4.96534E-1 5.22139E-1 5.3875E-1 5.68324E-1 5.68942E-1 5.51081E-1 5.18927E-1 5.46298E-1 4.82211E-1 4.82578E-1 4.75235E-1 4.9372E-1 4.57905E-1 4.61596E-1 4.93534E-1 4.66265E-1 4.98278E-1 4.81292E-1 4.74212E-1 4.85717E-1 4.6144E-1 4.375E-1 4.5211E-1 5.02784E-1 4.60801E-1 4.23143E-1 3.79357E-1 3.83428E-1 3.90064E-1 3.99329E-1 3.86433E-1 3.83141E-1 3.71976E-1 3.40891E-1 3.0753E-1 3.35741E-1 3.83527E-1 3.88665E-1 3.28014E-1 2.79254E-1 2.41068E-1 2.09158E-1 2.16277E-1 2.44648E-1 3.16695E-1 4.46938E-1 5.25625E-1 5.32996E-1 5.00163E-1 5.26095E-1 5.93175E-1 5.85536E-1 5.55188E-1 4.44084E-1 4.27574E-1 3.5371E-1 3.31179E-1 2.9226E-1 2.49742E-1 1.84751E-1 1.43869E-1 1.54006E-1 2.18386E-1 3.25604E-1 4.32761E-1 4.31192E-1 3.74084E-1 2.32575E-1 1.33496E-1 1.07397E-1 9.82102E-2 9.12883E-2 7.83315E-2 8.3583E-2 1.54508E-1 3.48736E-1 5.66827E-1 6.05854E-1 6.06235E-1 -9999 -9999 -9999 -9999 -9999 -9999 -9999 -9999 -9999 -9999 -9999 -9999 -9999 -9999 -9999 -9999 -9999 -9999 -9999 -9999 -9999 -9999 -9999 -9999 -9999 -9999 -9999 -9999 -9999 -9999 -9999 -9999 -9999
-9999 -9999 -9999 -9999 -9999 -9999 -9999 -9999 -9999 -9999 -9999 -9999 -9999 -9999 -9999 -9999 -9999 -9999 -9999 -9999 -9999 -9999 -9999 -9999 -9999 -9999 -9999 -9999 -9999 -9999 -9999 -9999 -9999 -9999 -9999 -9999 -9999 -9999 -9999 -9999 -9999 -9999 -9999 -9999 -9999 -9999 -9999 -9999 -9999 -9999 -9999 -9999 -9999 -9999 -9999 -9999 -9999 -9999 -9999 -9999 -9999 -9999 -9999 -9999 -9999 -9999 -9999 -9999 -9999 -9999 -9999 -9999 -9999 -9999 -9999 -9999 -9999 -9999 -9999 -9999 -9999 -9999 -9999 2.11897E-1 2.11897E-1 2.11897E-1 2.10401E-1 2.08141E-1 2.033E-1 1.95645E-1 1.90792E-1 2.084E-1 2.15404E-1 2.61559E-1 3.7058E-1 5.28008E-1 5.65681E-1 5.27868E-1 4.55045E-1 4.29145E-1 3.99016E-1 3.75478E-1 3.83454E-1 3.92631E-1 4.24291E-1 4.25055E-1 4.31093E-1 4.35125E-1 4.5778E-1 4.5527E-1 4.73768E-1 4.81139E-1 5.5929E-1 6.14299E-1 6.6908E-1 6.81174E-1 6.83477E-1 6.62337E-1 6.50176E-1 6.71971E-1 6.75332E-1 6.76268E-1 6.37038E-1 5.47182E-1 6.15958E-1 6.28376E-1 6.28553E-1 6.27437E-1 6.09824E-1 6.08334E-1 6.05003E-1 6.23556E-1 5.8587E-1 5.49927E-1 5.02075E-1 4.89327E-1 4.71581E-1 4.62641E-1 4.42455E-1 4.33129E-1 4.16364E-1 4.31879E-1 4.62113E-1 4.80362E-1 4.59569E-1 4.70387E-1 4.78891E-1 4.85003E-1 5.27344E-1 4.84795E-1 4.92972E-1 5.61809E-1 5.77075E-1 5.93006E-1 5.87646E-1 5.71951E-1 5.24253E-1 5.3158E-1 5.59063E-1 5.02018E-1 4.26854E-1 4.27295E-1 4.6064E-1 4.51052E-1 4.02248E-1 4.13783E-1 4.44505E-1 4.1692E-1 4.62326E-1 4.43181E-1 4.28337E-1 4.57932E-1 4.45979E-1 4.33755E-1 4.59351E-1 4.88984E-1 4.61734E-1 4.4216E-1 4.244E-1 4.37238E-1 4.25215E-1 4.12431E-1 3.84325E-1 3.75838E-1 3.74556E-1 3.70245E-1 3.2507E-1 3.81955E-1 3.92592E-1 4.06143E-1 4.06782E-1 3.42346E-1 2.97888E-1 2.67125E-1 2.52935E-1 2.32136E-1 2.59097E-1 3.90875E-1 5.45072E-1 5.74298E-1 5.57883E-1 5.79321E-1 6.06458E-1 5.74749E-1 5.20025E-1 4.76658E-1 4.41591E-1 4.14338E-1 4.0504E-1 3.70579E-1 3.39863E-1 2.2979E-1 1.71129E-1 1.58709E-1 1.89154E-1 2.56289E-1 3.74809E-1 4.50122E-1 5.34283E-1 4.23184E-1 2.33977E-1 1.33273E-1 9.60132E-2 8.45817E-2 8.69963E-2 1.07877E-1 1.75827E-1 2.52744E-1 4.52283E-1 -9999 -9999 -9999 -9999 -9999 -9999 -9999 -9999 -9999 -9999 -9999 -9999 -9999 -9999 -9999 -9999 -9999 -9999 -9999 -9999 -9999 -9999 -9999 -9999 -9999 -9999 -9999 -9999 -9999 -9999 -9999 -9999 -9999 -9999 -9999
-9999 -9999 -9999 -9999 -9999 -9999 -9999 -9999 -9999 -9999 -9999 -9999 -9999 -9999 -9999 -9999 -9999 -9999 -9999 -9999 -9999 -9999 -9999 -9999 -9999 -9999 -9999 -9999 -9999 -9999 -9999 -9999 -9999 -9999 -9999 -9999 -9999 -9999 -9999 -9999 -9999 -9999 -9999 -9999 -9999 -9999 -9999 -9999 -9999 -9999 -9999 -9999 -9999 -9999 -9999 -9999 -9999 -9999 -9999 -9999 -9999 -9999 -9999 -9999 -9999 -9999 -9999 -9999 -9999 -9999 -9999 -9999 -9999 -9999 -9999 -9999 -9999 -9999 -9999 -9999 -9999 -9999 2.2076E-1 2.1959E-1 2.14952E-1 2.13803E-1 2.10023E-1 2.05897E-1 1.98538E-1 1.91748E-1 1.93526E-1 2.27885E-1 2.29638E-1 2.79421E-1 4.14596E-1 5.65674E-1 6.02642E-1 5.27605E-1 4.57288E-1 4.00759E-1 3.65866E-1 3.72643E-1 3.84026E-1 3.93206E-1 3.95846E-1 4.01768E-1 4.30086E-1 4.35125E-1 4.31846E-1 4.52524E-1 4.54355E-1 4.94514E-1 6.32979E-1 6.13801E-1 6.13672E-1 6.6817E-1 6.72676E-1 6.49685E-1 6.53336E-1 6.71191E-1 6.72157E-1 6.73106E-1 6.66206E-1 5.84227E-1 6.25027E-1 6.38877E-1 6.42207E-1 6.37792E-1 6.01036E-1 6.09513E-1 5.95688E-1 5.90809E-1 5.77694E-1 5.34403E-1 4.83479E-1 4.68652E-1 4.47375E-1 4.60766E-1 4.81342E-1 4.51904E-1 4.09676E-1 4.04238E-1 4.78883E-1 4.98806E-1 5.07969E-1 4.89491E-1 5.18567E-1 5.03859E-1 5.57057E-1 5.85392E-1 5.90602E-1 5.90474E-1 5.85225E-1 5.56769E-1 5.1865E-1 4.80385E-1 4.49333E-1 4.3363E-1 4.95019E-1 4.64386E-1 4.15228E-1 3.97938E-1 4.11503E-1 3.37436E-1 2.95182E-1 3.09639E-1 3.58146E-1 3.70727E-1 4.23352E-1 4.2434E-1 4.0527E-1 4.11741E-1 4.27858E-1 4.29006E-1 4.56836E-1 4.7363E-1 4.39096E-1 4.62993E-1 4.65076E-1 4.56797E-1 4.3185E-1 4.22952E-1 3.8452E-1 3.63374E-1 3.59806E-1 3.52556E-1 3.50144E-1 3.95119E-1 4.11709E-1 4.15692E-1 4.30507E-1 4.26415E-1 3.40314E-1 3.40055E-1 3.5406E-1 2.87808E-1 2.29512E-1 2.67617E-1 4.53758E-1 5.61555E-1 5.90162E-1 5.75939E-1 6.00558E-1 5.61513E-1 5.17838E-1 4.88964E-1 4.9484E-1 4.9539E-1 4.81863E-1 4.41513E-1 3.64796E-1 3.25598E-1 2.2453E-1 1.69369E-1 1.70528E-1 1.90518E-1 2.12383E-1 3.34252E-1 5.43222E-1 5.79177E-1 4.09238E-1 2.00262E-1 1.22089E-1 9.98787E-2 1.31015E-1 2.28544E-1 2.66244E-1 2.9598E-1 4.85656E-1 -9999 -9999 -9999 -9999 -9999 -9999 -9999 -9999 -9999 -9999 -9999 -9999 -9999 -9999 -9999 -9999 -9999 -9999 -9999 -9999 -9999 -9999 -9999 -9999 -9999 -9999 -9999 -9999 -9999 -9999 -9999 -9999 -9999 -9999 -9999
-9999 -9999 -9999 -9999 -9999 -9999 -9999 -9999 -9999 -9999 -9999 -9999 -9999 -9999 -9999 -9999 -9999 -9999 -9999 -9999 -9999 -9999 -9999 -9999 -9999 -9999 -9999 -9999 -9999 -9999 -9999 -9999 -9999 -9999 -9999 -9999 -9999 -9999 -9999 -9999 -9999 -9999 -9999 -9999 -9999 -9999 -9999 -9999 -9999 -9999 -9999 -9999 -9999 -9999 -9999 -9999 -9999 -9999 -9999 -9999 -9999 -9999 -9999 -9999 -9999 -9999 -9999 -9999 -9999 -9999 -9999 -9999 -9999 -9999 -9999 -9999 -9999 -9999 -9999 -9999 -9999 -9999 2.2632E-1 2.24383E-1 2.18424E-1 2.1344E-1 2.09269E-1 2.02931E-1 1.93169E-1 1.90968E-1 1.95315E-1 2.12719E-1 2.27629E-1 2.8134E-1 4.52805E-1 5.84174E-1 6.0244E-1 5.08391E-1 4.29388E-1 3.66993E-1 3.41911E-1 3.52907E-1 3.64595E-1 3.68802E-1 3.95846E-1 4.01768E-1 4.08208E-1 4.31343E-1 4.33356E-1 4.31846E-1 4.36379E-1 5.16684E-1 6.50853E-1 6.78467E-1 6.81195E-1 6.78027E-1 6.54953E-1 6.38515E-1 6.60404E-1 6.70927E-1 6.69017E-1 6.7188E-1 6.76652E-1 5.95611E-1 6.11085E-1 6.54415E-1 6.60087E-1 6.52672E-1 6.34696E-1 6.28626E-1 6.08634E-1 5.77401E-1 5.86049E-1 5.6472E-1 4.99107E-1 4.86778E-1 4.7117E-1 4.87148E-1 4.98051E-1 4.59405E-1 4.4736E-1 4.0772E-1 4.75499E-1 5.44423E-1 5.42087E-1 5.28765E-1 5.48222E-1 5.77506E-1 5.98488E-1 5.72102E-1 5.54499E-1 5.06505E-1 4.64112E-1 4.77808E-1 4.50482E-1 4.60112E-1 4.14538E-1 4.14793E-1 4.46572E-1 4.41936E-1 4.22013E-1 3.41961E-1 3.23155E-1 2.84274E-1 2.63372E-1 2.64099E-1 2.93867E-1 3.49435E-1 4.445E-1 4.52857E-1 4.42488E-1 4.17048E-1 4.00972E-1 4.17255E-1 4.28601E-1 4.71471E-1 4.43033E-1 4.0022E-1 4.12371E-1 4.05093E-1 4.15371E-1 4.46292E-1 3.98073E-1 3.77273E-1 3.68049E-1 3.1604E-1 3.15593E-1 3.48915E-1 3.81703E-1 4.18289E-1 4.40522E-1 4.6306E-1 4.13932E-1 3.93501E-1 4.59177E-1 3.96515E-1 2.92821E-1 2.66924E-1 3.00997E-1 4.48443E-1 5.8436E-1 6.21215E-1 6.10988E-1 5.72097E-1 5.29901E-1 5.05016E-1 5.277E-1 5.02333E-1 5.00721E-1 4.5084E-1 3.75988E-1 3.55139E-1 2.66913E-1 1.78617E-1 1.47925E-1 1.40652E-1 1.37568E-1 2.37612E-1 4.89871E-1 5.96371E-1 4.79756E-1 2.64921E-1 2.02941E-1 1.79997E-1 2.23923E-1 3.25686E-1 4.88552E-1 5.59295E-1 -9999 -9999 -9999 -9999 -9999 -9999 -9999 -9999 -9999 -9999 -9999 -9999 -9999 -9999 -9999 -9999 -9999 -9999 -9999 -9999 -9999 -9999 -9999 -9999 -9999 -9999 -9999 -9999 -9999 -9999 -9999 -9999 -9999 -9999 -9999 -9999
-9999 -9999 -9999 -9999 -9999 -9999 -9999 -9999 -9999 -9999 -9999 -9999 -9999 -9999 -9999 -9999 -9999 -9999 -9999 -9999 -9999 -9999 -9999 -9999 -9999 -9999 -9999 -9999 -9999 -9999 -9999 -9999 -9999 -9999 -9999 -9999 -9999 -9999 -9999 -9999 -9999 -9999 -9999 -9999 -9999 -9999 -9999 -9999 -9999 -9999 -9999 -9999 -9999 -9999 -9999 -9999 -9999 -9999 -9999 -9999 -9999 -9999 -9999 -9999 -9999 -9999 -9999 -9999 -9999 -9999 -9999 -9999 -9999 -9999 -9999 -9999 -9999 -9999 -9999 -9999 -9999 2.41392E-1 2.42847E-1 2.24935E-1 2.17665E-1 2.15354E-1 2.10023E-1 1.99292E-1 1.7935E-1 1.93169E-1 1.98928E-1 2.10083E-1 2.25893E-1 3.01842E-1 4.92281E-1 6.02557E-1 5.83784E-1 4.89283E-1 3.89756E-1 3.3864E-1 3.19802E-1 3.34212E-1 3.42096E-1 3.70243E-1 3.76025E-1 3.8135E-1 4.03998E-1 4.09942E-1 4.11431E-1 4.0895E-1 4.36115E-1 5.16619E-1 6.13716E-1 6.68533E-1 6.47362E-1 6.65048E-1 6.66473E-1 6.54463E-1 6.6327E-1 6.65615E-1 6.63144E-1 6.64299E-1 6.73248E-1 6.27791E-1 6.11085E-1 6.57964E-1 6.52024E-1 6.21976E-1 6.21832E-1 5.99702E-1 5.97126E-1 5.67098E-1 5.92094E-1 5.8391E-1 5.25092E-1 5.12917E-1 4.90419E-1 5.15961E-1 5.11364E-1 4.99614E-1 4.70183E-1 4.6755E-1 5.06581E-1 5.24964E-1 5.93788E-1 6.06723E-1 6.14647E-1 6.09119E-1 5.87987E-1 4.99865E-1 4.70728E-1 4.85788E-1 4.39806E-1 4.43348E-1 4.29109E-1 4.30136E-1 3.90033E-1 3.89684E-1 4.15877E-1 4.39019E-1 3.79311E-1 3.09742E-1 2.98665E-1 3.12197E-1 3.22527E-1 2.86167E-1 2.99239E-1 4.23352E-1 4.73062E-1 4.64059E-1 4.42098E-1 4.13403E-1 4.21937E-1 4.39307E-1 4.37297E-1 4.61151E-1 4.36893E-1 3.902E-1 3.87438E-1 3.89953E-1 4.05464E-1 4.39126E-1 4.31698E-1 3.8649E-1 3.73043E-1 3.17295E-1 2.77512E-1 2.74252E-1 2.73206E-1 2.79588E-1 3.19206E-1 3.65124E-1 3.74816E-1 4.21413E-1 4.90004E-1 5.17404E-1 4.25785E-1 4.3688E-1 4.15135E-1 3.85217E-1 4.9216E-1 5.72818E-1 6.25416E-1 5.86918E-1 5.83074E-1 5.63988E-1 5.41276E-1 4.99525E-1 4.83933E-1 4.79939E-1 4.34896E-1 4.0871E-1 2.76025E-1 1.80839E-1 1.34755E-1 1.22552E-1 1.18969E-1 2.42497E-1 5.42361E-1 6.75129E-1 5.52277E-1 2.68981E-1 2.93854E-1 3.77619E-1 5.05727E-1 5.63987E-1 -9999 -9999 -9999 -9999 -9999 -9999 -9999 -9999 -9999 -9999 -9999 -9999 -9999 -9999 -9999 -9999 -9999 -9999 -9999 -9999 -9999 -9999 -9999 -9999 -9999 -9999 -9999 -9999 -9999 -9999 -9999 -9999 -9999 -9999 -9999 -9999 -9999 -9999
-9999 -9999 -9999 -9999 -9999 -9999 -9999 -9999 -9999 -9999 -9999 -9999 -9999 -9999 -9999 -9999 -9999 -9999 -9999 -9999 -9999 -9999 -9999 -9999 -9999 -9999 -9999 -9999 -9999 -9999 -9999 -9999 -9999 -9999 -9999 -9999 -9999 -9999 -9999 -9999 -9999 -9999 -9999 -9999 -9999 -9999 -9999 -9999 -9999 -9999 -9999 -9999 -9999 -9999 -9999 -9999 -9999 -9999 -9999 -9999 -9999 -9999 -9999 -9999 -9999 -9999 -9999 -9999 -9999 -9999 -9999 -9999 -9999 -9999 -9999 -9999 -9999 -9999 -9999 -9999 -9999 2.19201E-1 2.23556E-1 2.18827E-1 2.16122E-1 2.14204E-1 2.09646E-1 1.85138E-1 1.78678E-1 1.9784E-1 2.22826E-1 2.38199E-1 2.54295E-1 3.40413E-1 5.47094E-1 6.02401E-1 5.4596E-1 4.67267E-1 3.57899E-1 3.14404E-1 3.19274E-1 3.31692E-1 3.45355E-1 3.5332E-1 3.5851E-1 3.79659E-1 3.84022E-1 3.88887E-1 4.10935E-1 4.0721E-1 4.18129E-1 4.96574E-1 6.1393E-1 6.10534E-1 5.71924E-1 5.91207E-1 6.28713E-1 6.64687E-1 6.73492E-1 6.66045E-1 6.63041E-1 6.60433E-1 6.69384E-1 6.3662E-1 6.22434E-1 6.53085E-1 6.37299E-1 6.06527E-1 5.97423E-1 5.6792E-1 5.6125E-1 5.57534E-1 5.86789E-1 6.0048E-1 5.63074E-1 5.44728E-1 5.19158E-1 5.31593E-1 5.66204E-1 5.36742E-1 4.87406E-1 5.11926E-1 5.50914E-1 5.78008E-1 6.22852E-1 6.05509E-1 5.87567E-1 5.61995E-1 5.1636E-1 4.83049E-1 4.42229E-1 4.57893E-1 4.48191E-1 4.32085E-1 4.09877E-1 3.90239E-1 3.42893E-1 3.15863E-1 3.28121E-1 3.31453E-1 3.06749E-1 2.74284E-1 3.00724E-1 3.5742E-1 4.03464E-1 3.63324E-1 3.83888E-1 4.80143E-1 5.04549E-1 4.92378E-1 4.44691E-1 4.17739E-1 4.09514E-1 4.28604E-1 4.02637E-1 4.06551E-1 4.18728E-1 3.92268E-1 3.83225E-1 4.0099E-1 4.08047E-1 4.26416E-1 3.98686E-1 3.96003E-1 3.73827E-1 3.5805E-1 2.94236E-1 2.70619E-1 2.56196E-1 2.55182E-1 2.48628E-1 2.44157E-1 2.53699E-1 2.96285E-1 3.73296E-1 4.68572E-1 5.46493E-1 5.47998E-1 5.60076E-1 5.57383E-1 5.28796E-1 5.41327E-1 6.32803E-1 6.18546E-1 5.80156E-1 5.37163E-1 5.02286E-1 4.98713E-1 5.14391E-1 5.2869E-1 5.3037E-1 4.37716E-1 2.55394E-1 1.84019E-1 1.58118E-1 1.33546E-1 1.21943E-1 2.54795E-1 5.78578E-1 6.75576E-1 5.4836E-1 2.47433E-1 2.76392E-1 5.25744E-1 2.10392E-1 -9999 -9999 -9999 -9999 -9999 -9999 -9999 -9999 -9999 -9999 -9999 -9999 -9999 -9999 -9999 -9999 -9999 -9999 -9999 -9999 -9999 -9999 -9999 -9999 -9999 -9999 -9999 -9999 -9999 -9999 -9999 -9999 -9999 -9999 -9999 -9999 -9999 -9999 -9999
-9999 -9999 -9999 -9999 -9999 -9999 -9999 -9999 -9999 -9999 -9999 -9999 -9999 -9999 -9999 -9999 -9999 -9999 -9999 -9999 -9999 -9999 -9999 -9999 -9999 -9999 -9999 -9999 -9999 -9999 -9999 -9999 -9999 -9999 -9999 -9999 -9999 -9999 -9999 -9999 -9999 -9999 -9999 -9999 -9999 -9999 -9999 -9999 -9999 -9999 -9999 -9999 -9999 -9999 -9999 -9999 -9999 -9999 -9999 -9999 -9999 -9999 -9999 -9999 -9999 -9999 -9999 -9999 -9999 -9999 -9999 -9999 -9999 -9999 -9999 -9999 -9999 -9999 -9999 -9999 2.10758E-1 2.13803E-1 2.16877E-1 2.15354E-1 2.12297E-1 2.09646E-1 2.04434E-1 1.84107E-1 1.79013E-1 1.98953E-1 2.471E-1 2.87115E-1 3.15201E-1 4.2064E-1 5.46653E-1 5.64865E-1 5.05507E-1 4.32936E-1 3.29913E-1 2.96709E-1 2.98146E-1 3.15017E-1 3.28079E-1 3.5662E-1 3.57806E-1 3.61592E-1 3.86939E-1 3.884E-1 3.85232E-1 3.86689E-1 4.25107E-1 4.96421E-1 6.10705E-1 4.92167E-1 5.32759E-1 5.52524E-1 5.72045E-1 6.06996E-1 6.61243E-1 6.54172E-1 6.4973E-1 6.59686E-1 6.62324E-1 6.49795E-1 6.24086E-1 6.34305E-1 6.52522E-1 6.33103E-1 6.02881E-1 5.77773E-1 5.9158E-1 5.72657E-1 6.0873E-1 6.11252E-1 5.97456E-1 5.572E-1 5.96924E-1 5.97991E-1 5.71884E-1 5.12361E-1 5.31935E-1 5.47E-1 5.93925E-1 6.2852E-1 6.07421E-1 5.96307E-1 5.6424E-1 4.72543E-1 4.55462E-1 4.64475E-1 4.44471E-1 4.36349E-1 4.37525E-1 4.09201E-1 3.66296E-1 3.28504E-1 3.20527E-1 3.24447E-1 3.30034E-1 3.1721E-1 2.98686E-1 2.77037E-1 2.88888E-1 3.44092E-1 4.29197E-1 4.64908E-1 4.74166E-1 5.09221E-1 5.19173E-1 4.79303E-1 4.44821E-1 4.2935E-1 4.25608E-1 4.28488E-1 3.96309E-1 3.91522E-1 4.07849E-1 3.86541E-1 3.81649E-1 3.90515E-1 4.04739E-1 4.12117E-1 3.8409E-1 3.80422E-1 3.87861E-1 3.8331E-1 3.37184E-1 2.9157E-1 2.84364E-1 2.99896E-1 3.0399E-1 2.83469E-1 2.62347E-1 2.38349E-1 2.67699E-1 3.73935E-1 4.98493E-1 5.18198E-1 5.56174E-1 6.01113E-1 6.09579E-1 5.8171E-1 6.33766E-1 6.55914E-1 5.87999E-1 5.55645E-1 5.71398E-1 5.70896E-1 5.64477E-1 5.69779E-1 4.99454E-1 4.25271E-1 3.53817E-1 3.74712E-1 3.40111E-1 2.32533E-1 1.66025E-1 2.37612E-1 5.84451E-1 6.51961E-1 4.68875E-1 2.5341E-1 2.80119E-1 5.59433E-1 -9999 -9999 -9999 -9999 -9999 -9999 -9999 -9999 -9999 -9999 -9999 -9999 -9999 -9999 -9999 -9999 -9999 -9999 -9999 -9999 -9999 -9999 -9999 -9999 -9999 -9999 -9999 -9999 -9999 -9999 -9999 -9999 -9999 -9999 -9999 -9999 -9999 -9999 -9999 -9999
-9999 -9999 -9999 -9999 -9999 -9999 -9999 -9999 -9999 -9999 -9999 -9999 -9999 -9999 -9999 -9999 -9999 -9999 -9999 -9999 -9999 -9999 -9999 -9999 -9999 -9999 -9999 -9999 -9999 -9999 -9999 -9999 -9999 -9999 -9999 -9999 -9999 -9999 -9999 -9999 -9999 -9999 -9999 -9999 -9999 -9999 -9999 -9999 -9999 -9999 -9999 -9999 -9999 -9999 -9999 -9999 -9999 -9999 -9999 -9999 -9999 -9999 -9999 -9999 -9999 -9999 -9999 -9999 -9999 -9999 -9999 -9999 -9999 -9999 -9999 -9999 -9999 -9999 -9999 -9999 2.13803E-1 2.1765E-1 2.1844E-1 2.18052E-1 2.12677E-1 1.90705E-1 1.88604E-1 1.84107E-1 1.79687E-1 1.92135E-1 2.55016E-1 3.63692E-1 4.57736E-1 5.27823E-1 5.46165E-1 5.26716E-1 4.63775E-1 3.99675E-1 3.08233E-1 2.77348E-1 2.85553E-1 3.19944E-1 3.31724E-1 3.35164E-1 3.61118E-1 3.65391E-1 3.67772E-1 3.65622E-1 3.65147E-1 3.65622E-1 4.0282E-1 4.93013E-1 5.52469E-1 4.70733E-1 5.12908E-1 5.52568E-1 5.88161E-1 6.44299E-1 6.67136E-1 6.28047E-1 6.27626E-1 6.42014E-1 6.57925E-1 6.62816E-1 6.30864E-1 6.44805E-1 6.52622E-1 6.30412E-1 6.22323E-1 6.02963E-1 6.14142E-1 6.08612E-1 6.05568E-1 6.27502E-1 6.30873E-1 6.23231E-1 6.31782E-1 6.04987E-1 5.34547E-1 5.15465E-1 5.47E-1 6.12699E-1 6.3668E-1 6.09319E-1 5.66942E-1 5.72148E-1 5.88062E-1 5.41483E-1 5.17347E-1 5.05963E-1 4.8338E-1 4.66289E-1 4.48908E-1 4.24582E-1 3.61452E-1 3.20861E-1 3.6074E-1 4.11716E-1 4.34921E-1 4.15449E-1 3.77683E-1 3.0027E-1 3.08742E-1 3.70718E-1 4.52905E-1 4.98592E-1 5.13958E-1 5.2425E-1 5.17054E-1 4.75574E-1 4.39159E-1 4.33121E-1 4.21462E-1 4.12119E-1 3.97111E-1 3.77463E-1 3.91264E-1 3.72046E-1 3.32198E-1 3.73665E-1 3.98718E-1 3.9914E-1 3.86792E-1 4.04831E-1 4.09867E-1 4.06934E-1 3.92259E-1 3.15665E-1 2.7995E-1 2.94429E-1 3.28191E-1 3.20818E-1 3.01852E-1 2.58883E-1 2.62724E-1 4.35535E-1 5.73895E-1 5.91974E-1 6.02823E-1 5.95329E-1 6.10556E-1 6.18707E-1 6.43333E-1 6.38346E-1 6.33819E-1 6.04223E-1 6.47248E-1 6.35458E-1 5.65863E-1 5.16398E-1 5.24942E-1 5.6234E-1 5.52605E-1 6.30423E-1 6.08958E-1 5.56348E-1 4.07991E-1 3.34652E-1 6.32465E-1 5.16081E-1 4.25788E-1 2.60601E-1 3.76538E-1 -9999 -9999 -9999 -9999 -9999 -9999 -9999 -9999 -9999 -9999 -9999 -9999 -9999 -9999 -9999 -9999 -9999 -9999 -9999 -9999 -9999 -9999 -9999 -9999 -9999 -9999 -9999 -9999 -9999 -9999 -9999 -9999 -9999 -9999 -9999 -9999 -9999 -9999 -9999 -9999 -9999
-9999 -9999 -9999 -9999 -9999 -9999 -9999 -9999 -9999 -9999 -9999 -9999 -9999 -9999 -9999 -9999 -9999 -9999 -9999 -9999 -9999 -9999 -9999 -9999 -9999 -9999 -9999 -9999 -9999 -9999 -9999 -9999 -9999 -9999 -9999 -9999 -9999 -9999 -9999 -9999 -9999 -9999 -9999 -9999 -9999 -9999 -9999 -9999 -9999 -9999 -9999 -9999 -9999 -9999 -9999 -9999 -9999 -9999 -9999 -9999 -9999 -9999 -9999 -9999 -9999 -9999 -9999 -9999 -9999 -9999 -9999 -9999 -9999 -9999 -9999 -9999 -9999 -9999 -9999 2.14952E-1 2.19201E-1 2.20309E-1 2.2099E-1 2.20718E-1 2.18052E-1 1.93533E-1 1.87212E-1 1.8308E-1 1.82084E-1 2.14584E-1 3.13791E-1 4.49384E-1 5.27537E-1 5.46039E-1 5.45767E-1 5.02619E-1 4.44663E-1 3.66344E-1 3.02226E-1 2.79016E-1 2.91524E-1 3.05548E-1 3.12379E-1 3.39758E-1 3.44842E-1 3.48557E-1 3.68478E-1 3.68478E-1 3.66097E-1 3.64671E-1 3.7204E-1 4.29044E-1 4.48701E-1 4.92936E-1 5.12985E-1 5.49173E-1 5.8803E-1 6.44075E-1 6.70515E-1 6.27744E-1 5.9849E-1 6.3188E-1 6.49705E-1 6.7071E-1 6.41309E-1 6.37012E-1 6.24614E-1 6.19137E-1 6.07933E-1 6.30831E-1 6.30915E-1 6.27461E-1 6.13333E-1 6.56094E-1 6.2752E-1 6.4759E-1 6.04023E-1 5.83142E-1 5.4866E-1 5.8426E-1 6.15337E-1 6.36613E-1 6.20092E-1 5.85654E-1 5.38138E-1 5.36247E-1 5.17796E-1 4.99684E-1 5.10257E-1 4.77393E-1 4.51805E-1 4.39402E-1 4.36738E-1 4.23061E-1 3.79678E-1 3.36816E-1 3.77802E-1 4.49557E-1 4.76309E-1 4.74186E-1 4.67973E-1 3.70491E-1 3.62791E-1 4.33596E-1 4.63312E-1 5.16356E-1 5.35306E-1 5.46813E-1 5.01341E-1 4.67112E-1 4.41358E-1 4.27788E-1 4.04267E-1 3.87557E-1 3.82522E-1 3.83411E-1 3.7327E-1 3.27015E-1 3.02256E-1 3.35649E-1 4.00856E-1 4.10407E-1 4.17112E-1 4.33486E-1 4.54772E-1 4.42636E-1 4.27451E-1 4.09859E-1 3.31297E-1 2.89081E-1 2.87291E-1 2.6405E-1 2.5238E-1 2.56095E-1 3.01683E-1 4.54646E-1 5.628E-1 5.86535E-1 4.90218E-1 5.24146E-1 5.65466E-1 5.73403E-1 5.81117E-1 5.94643E-1 6.79253E-1 6.66685E-1 6.75433E-1 6.04161E-1 5.74778E-1 5.87209E-1 6.03611E-1 6.60891E-1 6.41129E-1 6.5212E-1 5.06639E-1 6.47836E-1 6.53612E-1 6.6505E-1 5.69075E-1 6.24945E-1 3.51907E-1 2.65177E-1 4.79178E-1 -9999 -9999 -9999 -9999 -9999 -9999 -9999 -9999 -9999 -9999 -9999 -9999 -9999 -9999 -9999 -9999 -9999 -9999 -9999 -9999 -9999 -9999 -9999 -9999 -9999 -9999 -9999 -9999 -9999 -9999 -9999 -9999 -9999 -9999 -9999 -9999 -9999 -9999 -9999 -9999 -9999
-9999 -9999 -9999 -9999 -9999 -9999 -9999 -9999 -9999 -9999 -9999 -9999 -9999 -9999 -9999 -9999 -9999 -9999 -9999 -9999 -9999 -9999 -9999 -9999 -9999 -9999 -9999 -9999 -9999 -9999 -9999 -9999 -9999 -9999 -9999 -9999 -9999 -9999 -9999 -9999 -9999 -9999 -9999 -9999 -9999 -9999 -9999 -9999 -9999 -9999 -9999 -9999 -9999 -9999 -9999 -9999 -9999 -9999 -9999 -9999 -9999 -9999 -9999 -9999 -9999 -9999 -9999 -9999 -9999 -9999 -9999 -9999 -9999 -9999 -9999 -9999 -9999 -9999 2.14952E-1 2.1765E-1 2.22718E-1 2.214E-1 2.21674E-1 2.06718E-1 2.17096E-1 2.10042E-1 1.87559E-1 1.79715E-1 1.86888E-1 2.33333E-1 3.45275E-1 4.89446E-1 5.46047E-1 5.64493E-1 5.18399E-1 4.58114E-1 4.24477E-1 3.33768E-1 2.78181E-1 2.60545E-1 2.94701E-1 3.04909E-1 3.14593E-1 3.42527E-1 3.48557E-1 3.48314E-1 3.50175E-1 3.4971E-1 3.45529E-1 3.3975E-1 3.44823E-1 3.81631E-1 4.50703E-1 4.93057E-1 4.69698E-1 5.09708E-1 5.68748E-1 6.25658E-1 6.74746E-1 6.33841E-1 6.18101E-1 6.40016E-1 6.46133E-1 6.63337E-1 6.47007E-1 6.38695E-1 6.24329E-1 6.35266E-1 6.37512E-1 6.34691E-1 6.31331E-1 6.48781E-1 6.53128E-1 6.45234E-1 6.04384E-1 6.31479E-1 6.42303E-1 6.36776E-1 6.31331E-1 6.39568E-1 6.36637E-1 6.35208E-1 5.9071E-1 5.56962E-1 5.00818E-1 4.82089E-1 4.85579E-1 4.54945E-1 4.78785E-1 4.62752E-1 4.34289E-1 3.9477E-1 3.82098E-1 4.06321E-1 4.09685E-1 3.82376E-1 3.35616E-1 3.65209E-1 4.47276E-1 5.02422E-1 5.02867E-1 4.75167E-1 4.47623E-1 4.87444E-1 5.21263E-1 5.44681E-1 5.68465E-1 5.25549E-1 4.88983E-1 4.71372E-1 4.45618E-1 4.21428E-1 4.11644E-1 3.93211E-1 3.89793E-1 3.97351E-1 3.94015E-1 3.69025E-1 3.23873E-1 3.57713E-1 4.03344E-1 4.13844E-1 4.41502E-1 4.63622E-1 4.63304E-1 4.54807E-1 4.66828E-1 4.54259E-1 4.59405E-1 4.12587E-1 3.57583E-1 2.93358E-1 2.70218E-1 3.12465E-1 3.39136E-1 4.42548E-1 4.96273E-1 4.92863E-1 4.70071E-1 4.29187E-1 4.85242E-1 4.89532E-1 4.9619E-1 4.88273E-1 5.22067E-1 5.53715E-1 5.68928E-1 6.73595E-1 6.57323E-1 6.58565E-1 6.80335E-1 6.25975E-1 5.41698E-1 6.33866E-1 6.56068E-1 3.94759E-1 4.59055E-1 3.79129E-1 6.5315E-1 5.45929E-1 3.21764E-1 3.23749E-1 5.46959E-1 -9999 -9999 -9999 -9999 -9999 -9999 -9999 -9999 -9999 -9999 -9999 -9999 -9999 -9999 -9999 -9999 -9999 -9999 -9999 -9999 -9999 -9999 -9999 -9999 -9999 -9999 -9999 -9999 -9999 -9999 -9999 -9999 -9999 -9999 -9999 -9999 -9999 -9999 -9999 -9999 -9999
-9999 -9999 -9999 -9999 -9999 -9999 -9999 -9999 -9999 -9999 -9999 -9999 -9999 -9999 -9999 -9999 -9999 -9999 -9999 -9999 -9999 -9999 -9999 -9999 -9999 -9999 -9999 -9999 -9999 -9999 -9999 -9999 -9999 -9999 -9999 -9999 -9999 -9999 -9999 -9999 -9999 -9999 -9999 -9999 -9999 -9999 -9999 -9999 -9999 -9999 -9999 -9999 -9999 -9999 -9999 -9999 -9999 -9999 -9999 -9999 -9999 -9999 -9999 -9999 -9999 -9999 -9999 -9999 -9999 -9999 -9999 -9999 -9999 -9999 -9999 -9999 -9999 -9999 2.18037E-1 2.2115E-1 2.21127E-1 2.22221E-1 2.22221E-1 2.0378E-1 2.03138E-1 2.12314E-1 1.87559E-1 1.79715E-1 1.88626E-1 2.19297E-1 3.45989E-1 4.89306E-1 5.64809E-1 5.56096E-1 4.93266E-1 4.3529E-1 4.03176E-1 3.04236E-1 2.56958E-1 2.6255E-1 2.73353E-1 2.8709E-1 3.15924E-1 3.24416E-1 3.24634E-1 3.27786E-1 3.29593E-1 3.29141E-1 3.22159E-1 3.21265E-1 3.42514E-1 3.52254E-1 4.06695E-1 4.44581E-1 4.688E-1 5.09817E-1 5.49195E-1 6.06952E-1 6.58665E-1 6.60646E-1 6.45609E-1 6.67716E-1 6.57968E-1 6.56305E-1 6.52596E-1 6.49278E-1 6.40962E-1 6.40618E-1 6.25765E-1 6.22668E-1 6.46314E-1 6.53186E-1 6.34615E-1 5.81415E-1 5.52063E-1 5.72486E-1 6.0782E-1 6.20783E-1 6.34002E-1 6.29878E-1 6.03572E-1 6.11856E-1 5.46462E-1 5.02682E-1 4.37029E-1 3.84419E-1 3.71355E-1 3.8493E-1 4.39676E-1 4.36365E-1 4.20749E-1 3.72005E-1 3.60229E-1 4.11693E-1 4.50867E-1 4.57265E-1 3.6315E-1 2.82608E-1 3.554E-1 4.78881E-1 5.1897E-1 5.3317E-1 5.33469E-1 5.15623E-1 5.4693E-1 5.85579E-1 5.65134E-1 5.38446E-1 5.0528E-1 4.90625E-1 4.68703E-1 4.38526E-1 4.07594E-1 4.05651E-1 4.01403E-1 3.97051E-1 3.89217E-1 3.90948E-1 3.50561E-1 4.00378E-1 4.21298E-1 4.26008E-1 4.50498E-1 4.36016E-1 4.19381E-1 4.11162E-1 4.2052E-1 4.17041E-1 4.55785E-1 4.82598E-1 4.89325E-1 4.21914E-1 3.55615E-1 3.40572E-1 4.61085E-1 4.87305E-1 4.55038E-1 4.57468E-1 3.98312E-1 3.31881E-1 3.75843E-1 3.83886E-1 3.62717E-1 3.40004E-1 3.63224E-1 4.64798E-1 5.05529E-1 5.77652E-1 5.0805E-1 4.94742E-1 5.65057E-1 5.32709E-1 5.24012E-1 5.42219E-1 5.41688E-1 5.71317E-1 6.59825E-1 3.11582E-1 4.62227E-1 5.72934E-1 3.88909E-1 4.29712E-1 4.98471E-1 -9999 -9999 -9999 -9999 -9999 -9999 -9999 -9999 -9999 -9999 -9999 -9999 -9999 -9999 -9999 -9999 -9999 -9999 -9999 -9999 -9999 -9999 -9999 -9999 -9999 -9999 -9999 -9999 -9999 -9999 -9999 -9999 -9999 -9999 -9999 -9999 -9999 -9999 -9999 -9999 -9999
-9999 -9999 -9999 -9999 -9999 -9999 -9999 -9999 -9999 -9999 -9999 -9999 -9999 -9999 -9999 -9999 -9999 -9999 -9999 -9999 -9999 -9999 -9999 -9999 -9999 -9999 -9999 -9999 -9999 -9999 -9999 -9999 -9999 -9999 -9999 -9999 -9999 -9999 -9999 -9999 -9999 -9999 -9999 -9999 -9999 -9999 -9999 -9999 -9999 -9999 -9999 -9999 -9999 -9999 -9999 -9999 -9999 -9999 -9999 -9999 -9999 -9999 -9999 -9999 -9999 -9999 -9999 -9999 -9999 -9999 -9999 -9999 -9999 -9999 -9999 -9999 -9999 2.24245E-1 2.24245E-1 2.2181E-1 2.0776E-1 2.08675E-1 2.09068E-1 2.0494E-1 2.03266E-1 1.98551E-1 1.84818E-1 1.78706E-1 1.85851E-1 2.14354E-1 2.97244E-1 4.70188E-1 5.64849E-1 5.32534E-1 4.67809E-1 4.11395E-1 3.76892E-1 2.83079E-1 2.40228E-1 2.46345E-1 2.74998E-1 2.86668E-1 2.96017E-1 3.19263E-1 3.24185E-1 3.27335E-1 3.29141E-1 3.25296E-1 3.23502E-1 3.21265E-1 3.21711E-1 3.28448E-1 3.79752E-1 4.85328E-1 5.48539E-1 5.28987E-1 5.65303E-1 6.03849E-1 5.84115E-1 6.72956E-1 6.58751E-1 6.72588E-1 6.52888E-1 6.49786E-1 6.3518E-1 6.22154E-1 6.41523E-1 6.45621E-1 6.4777E-1 6.39457E-1 6.45279E-1 6.1839E-1 5.73306E-1 5.12481E-1 4.39055E-1 4.31976E-1 4.7644E-1 5.63772E-1 6.22829E-1 6.35693E-1 5.91092E-1 5.6698E-1 5.44995E-1 4.92506E-1 4.23914E-1 3.75024E-1 4.0144E-1 4.07283E-1 4.34447E-1 4.57806E-1 4.35269E-1 4.30053E-1 3.85614E-1 4.37434E-1 4.79129E-1 4.9899E-1 3.9337E-1 2.70953E-1 2.921E-1 3.53156E-1 3.95245E-1 4.49814E-1 5.2461E-1 5.52293E-1 5.7019E-1 5.87646E-1 5.57484E-1 4.97771E-1 4.758E-1 4.73547E-1 4.44324E-1 4.21673E-1 4.15683E-1 3.86384E-1 3.88494E-1 3.92507E-1 3.95227E-1 3.54236E-1 3.5647E-1 3.94872E-1 4.01552E-1 4.22859E-1 4.35057E-1 4.18104E-1 3.92138E-1 3.568E-1 3.53816E-1 3.53703E-1 3.6359E-1 4.20616E-1 4.66915E-1 4.92193E-1 4.15721E-1 4.2541E-1 4.84453E-1 4.49776E-1 3.9106E-1 4.04649E-1 3.55157E-1 3.05302E-1 3.3051E-1 3.44293E-1 2.76993E-1 2.28603E-1 2.45125E-1 3.46161E-1 5.23382E-1 5.18752E-1 4.14895E-1 3.08226E-1 2.92475E-1 2.68385E-1 3.02259E-1 2.82561E-1 2.55371E-1 3.86056E-1 5.9175E-1 6.31398E-1 2.83608E-1 2.42448E-1 6.12326E-1 5.84336E-1 5.80285E-1 5.97875E-1 -9999 -9999 -9999 -9999 -9999 -9999 -9999 -9999 -9999 -9999 -9999 -9999 -9999 -9999 -9999 -9999 -9999 -9999 -9999 -9999 -9999 -9999 -9999 -9999 -9999 -9999 -9999 -9999 -9999 -9999 -9999 -9999 -9999 -9999 -9999 -9999 -9999 -9999 -9999 -9999
-9999 -9999 -9999 -9999 -9999 -9999 -9999 -9999 -9999 -9999 -9999 -9999 -9999 -9999 -9999 -9999 -9999 -9999 -9999 -9999 -9999 -9999 -9999 -9999 -9999 -9999 -9999 -9999 -9999 -9999 -9999 -9999 -9999 -9999 -9999 -9999 -9999 -9999 -9999 -9999 -9999 -9999 -9999 -9999 -9999 -9999 -9999 -9999 -9999 -9999 -9999 -9999 -9999 -9999 -9999 -9999 -9999 -9999 -9999 -9999 -9999 -9999 -9999 -9999 -9999 -9999 -9999 -9999 -9999 -9999 -9999 -9999 -9999 -9999 -9999 -9999 2.2535E-1 2.25904E-1 2.2632E-1 2.23457E-1 2.0933E-1 2.1025E-1 2.21985E-1 2.05716E-1 2.03523E-1 1.9569E-1 1.85162E-1 1.76702E-1 1.7773E-1 1.96742E-1 2.49362E-1 3.84875E-1 4.83567E-1 5.37442E-1 4.66342E-1 4.07903E-1 3.55048E-1 2.80988E-1 2.3947E-1 2.4236E-1 2.55134E-1 2.85406E-1 2.95161E-1 2.97091E-1 3.03124E-1 3.06598E-1 3.04197E-1 3.0463E-1 3.02898E-1 3.0074E-1 3.00309E-1 3.20583E-1 3.58011E-1 5.03923E-1 6.24985E-1 6.03131E-1 5.0221E-1 5.45387E-1 5.64982E-1 5.84204E-1 6.40589E-1 6.57097E-1 6.18365E-1 5.92088E-1 5.86278E-1 6.27598E-1 5.98525E-1 6.27913E-1 6.36865E-1 6.29281E-1 6.32714E-1 6.02938E-1 5.85445E-1 5.53149E-1 5.04282E-1 4.26763E-1 4.1323E-1 4.48888E-1 5.90461E-1 6.2274E-1 5.89492E-1 5.4066E-1 4.97569E-1 4.8052E-1 4.43379E-1 4.44175E-1 4.70123E-1 4.43604E-1 4.64086E-1 4.94451E-1 4.74506E-1 4.67331E-1 4.0416E-1 4.30643E-1 4.97595E-1 5.15371E-1 3.98151E-1 2.79338E-1 2.8694E-1 3.58108E-1 3.83454E-1 3.62334E-1 4.41997E-1 5.49164E-1 6.08523E-1 6.0809E-1 5.59776E-1 5.21196E-1 4.88643E-1 4.65333E-1 4.45515E-1 4.39068E-1 4.32872E-1 4.1224E-1 3.89245E-1 3.78929E-1 3.41584E-1 3.22734E-1 3.30663E-1 3.81155E-1 4.08399E-1 4.24451E-1 4.16551E-1 4.07039E-1 3.78334E-1 3.2349E-1 3.21767E-1 3.27679E-1 3.19012E-1 3.60267E-1 3.98021E-1 4.0232E-1 4.03276E-1 4.09729E-1 4.59092E-1 4.27459E-1 3.90793E-1 3.6056E-1 3.27653E-1 2.77049E-1 3.022E-1 3.23329E-1 2.55191E-1 1.88424E-1 1.94726E-1 3.09387E-1 4.50524E-1 3.92639E-1 2.65687E-1 1.83665E-1 1.57097E-1 1.64041E-1 1.8288E-1 1.73804E-1 1.79545E-1 2.91022E-1 3.73098E-1 4.22579E-1 5.68474E-1 6.67203E-1 6.12433E-1 6.1459E-1 6.16877E-1 5.91922E-1 -9999 -9999 -9999 -9999 -9999 -9999 -9999 -9999 -9999 -9999 -9999 -9999 -9999 -9999 -9999 -9999 -9999 -9999 -9999 -9999 -9999 -9999 -9999 -9999 -9999 -9999 -9999 -9999 -9999 -9999 -9999 -9999 -9999 -9999 -9999 -9999 -9999 -9999 -9999 -9999
-9999 -9999 -9999 -9999 -9999 -9999 -9999 -9999 -9999 -9999 -9999 -9999 -9999 -9999 -9999 -9999 -9999 -9999 -9999 -9999 -9999 -9999 -9999 -9999 -9999 -9999 -9999 -9999 -9999 -9999 -9999 -9999 -9999 -9999 -9999 -9999 -9999 -9999 -9999 -9999 -9999 -9999 -9999 -9999 -9999 -9999 -9999 -9999 -9999 -9999 -9999 -9999 -9999 -9999 -9999 -9999 -9999 -9999 -9999 -9999 -9999 -9999 -9999 -9999 -9999 -9999 -9999 -9999 -9999 -9999 -9999 -9999 -9999 -9999 -9999 2.25627E-1 2.26043E-1 2.25765E-1 2.08282E-1 2.24145E-1 2.10118E-1 2.07796E-1 2.07927E-1 2.06235E-1 2.0378E-1 1.97845E-1 1.87235E-1 1.77368E-1 1.73428E-1 1.89344E-1 2.18251E-1 3.07063E-1 4.04069E-1 4.34974E-1 4.68289E-1 3.87946E-1 3.54772E-1 2.61246E-1 2.1804E-1 2.21965E-1 2.51358E-1 2.61866E-1 2.66491E-1 2.73793E-1 2.8079E-1 3.0399E-1 2.82651E-1 2.81821E-1 2.81406E-1 2.98589E-1 2.93242E-1 2.96225E-1 3.59263E-1 4.61457E-1 6.40741E-1 5.64531E-1 4.81801E-1 5.4562E-1 5.65082E-1 6.03454E-1 6.65591E-1 6.31487E-1 5.92076E-1 6.08592E-1 5.82935E-1 6.14097E-1 5.89318E-1 5.84662E-1 5.9523E-1 6.27354E-1 6.29972E-1 6.1879E-1 6.26691E-1 6.21519E-1 5.78163E-1 5.47358E-1 5.07877E-1 4.42579E-1 5.5222E-1 6.14516E-1 5.78088E-1 5.48866E-1 5.17044E-1 4.77082E-1 4.4104E-1 4.75912E-1 5.01134E-1 4.52518E-1 4.58742E-1 5.12213E-1 5.11161E-1 4.60977E-1 4.24491E-1 4.73509E-1 5.24768E-1 5.77068E-1 3.99778E-1 3.09891E-1 3.27081E-1 4.0914E-1 4.91526E-1 4.69158E-1 4.88717E-1 5.69361E-1 6.18775E-1 5.82895E-1 5.83078E-1 5.80733E-1 5.50159E-1 5.19236E-1 4.97408E-1 4.55934E-1 4.44842E-1 4.31192E-1 4.33121E-1 3.9977E-1 3.45173E-1 3.07449E-1 3.08039E-1 3.37771E-1 3.93169E-1 4.13322E-1 4.08499E-1 3.84712E-1 3.74605E-1 3.50815E-1 3.48324E-1 3.59938E-1 3.66616E-1 3.9765E-1 3.89933E-1 3.97748E-1 3.88712E-1 3.94659E-1 4.19096E-1 4.12604E-1 3.97133E-1 3.13989E-1 2.79836E-1 2.48881E-1 2.71808E-1 2.70036E-1 2.24597E-1 1.79635E-1 1.92733E-1 2.93291E-1 3.75548E-1 2.98407E-1 1.97715E-1 1.60192E-1 1.46601E-1 1.4524E-1 1.62219E-1 1.70285E-1 1.83307E-1 2.21563E-1 2.2216E-1 2.79907E-1 4.36703E-1 5.78368E-1 6.24161E-1 6.14523E-1 5.91683E-1 5.84761E-1 -9999 -9999 -9999 -9999 -9999 -9999 -9999 -9999 -9999 -9999 -9999 -9999 -9999 -9999 -9999 -9999 -9999 -9999 -9999 -9999 -9999 -9999 -9999 -9999 -9999 -9999 -9999 -9999 -9999 -9999 -9999 -9999 -9999 -9999 -9999 -9999 -9999 -9999 -9999 -9999
-9999 -9999 -9999 -9999 -9999 -9999 -9999 -9999 -9999 -9999 -9999 -9999 -9999 -9999 -9999 -9999 -9999 -9999 -9999 -9999 -9999 -9999 -9999 -9999 -9999 -9999 -9999 -9999 -9999 -9999 -9999 -9999 -9999 -9999 -9999 -9999 -9999 -9999 -9999 -9999 -9999 -9999 -9999 -9999 -9999 -9999 -9999 -9999 -9999 -9999 -9999 -9999 -9999 -9999 -9999 -9999 -9999 -9999 -9999 -9999 -9999 -9999 -9999 -9999 -9999 -9999 -9999 -9999 -9999 -9999 -9999 -9999 -9999 -9999 -9999 2.25488E-1 2.25765E-1 2.1074E-1 2.08021E-1 2.0933E-1 2.09987E-1 2.07535E-1 2.07796E-1 2.06494E-1 2.01383E-1 1.99224E-1 1.93197E-1 1.8143E-1 1.63854E-1 1.83813E-1 1.96026E-1 2.27678E-1 2.92149E-1 3.58934E-1 3.89171E-1 3.87259E-1 3.35494E-1 2.38315E-1 2.14513E-1 2.16625E-1 2.2621E-1 2.33672E-1 2.42852E-1 2.69318E-1 2.76663E-1 2.76456E-1 2.77689E-1 2.77278E-1 2.76456E-1 2.72571E-1 2.89429E-1 2.89429E-1 3.18802E-1 3.76107E-1 4.85681E-1 4.41557E-1 4.6524E-1 5.26031E-1 5.6194E-1 6.00508E-1 6.73189E-1 6.46203E-1 6.48548E-1 6.22696E-1 6.05325E-1 5.86105E-1 5.18243E-1 5.41319E-1 6.11565E-1 6.52611E-1 6.678E-1 6.5729E-1 6.68596E-1 6.35338E-1 5.99387E-1 6.77717E-1 6.07251E-1 5.18085E-1 5.19904E-1 5.69375E-1 5.88232E-1 5.60802E-1 5.32148E-1 4.74046E-1 4.7242E-1 5.12995E-1 5.05735E-1 4.46317E-1 4.87796E-1 5.5227E-1 5.55882E-1 4.68716E-1 4.64347E-1 5.55797E-1 6.28855E-1 5.20329E-1 4.21198E-1 4.27715E-1 4.37794E-1 4.73552E-1 5.37916E-1 5.63691E-1 5.69879E-1 6.24138E-1 6.03186E-1 5.57935E-1 5.14253E-1 5.39469E-1 5.25206E-1 4.72755E-1 4.55255E-1 4.62338E-1 4.43444E-1 4.31269E-1 4.40926E-1 3.98815E-1 3.62727E-1 3.29265E-1 3.24089E-1 3.2775E-1 3.69271E-1 3.99514E-1 4.02211E-1 3.87684E-1 3.69968E-1 3.75445E-1 3.93298E-1 4.05596E-1 4.14508E-1 4.13093E-1 3.78196E-1 3.98896E-1 4.24674E-1 4.01238E-1 3.85393E-1 4.00072E-1 3.65309E-1 2.71116E-1 2.39053E-1 2.28288E-1 2.36343E-1 2.2152E-1 2.12702E-1 1.79191E-1 1.96568E-1 2.54455E-1 2.84362E-1 2.58208E-1 1.80593E-1 1.70303E-1 2.02922E-1 2.91089E-1 3.52585E-1 4.03057E-1 2.86347E-1 2.62977E-1 2.41599E-1 2.95616E-1 4.14074E-1 5.70279E-1 6.03173E-1 6.15108E-1 5.87619E-1 -9999 -9999 -9999 -9999 -9999 -9999 -9999 -9999 -9999 -9999 -9999 -9999 -9999 -9999 -9999 -9999 -9999 -9999 -9999 -9999 -9999 -9999 -9999 -9999 -9999 -9999 -9999 -9999 -9999 -9999 -9999 -9999 -9999 -9999 -9999 -9999 -9999 -9999 -9999 -9999 -9999
-9999 -9999 -9999 -9999 -9999 -9999 -9999 -9999 -9999 -9999 -9999 -9999 -9999 -9999 -9999 -9999 -9999 -9999 -9999 -9999 -9999 -9999 -9999 -9999 -9999 -9999 -9999 -9999 -9999 -9999 -9999 -9999 -9999 -9999 -9999 -9999 -9999 -9999 -9999 -9999 -9999 -9999 -9999 -9999 -9999 -9999 -9999 -9999 -9999 -9999 -9999 -9999 -9999 -9999 -9999 -9999 -9999 -9999 -9999 -9999 -9999 -9999 -9999 -9999 -9999 -9999 -9999 -9999 -9999 -9999 -9999 -9999 -9999 -9999 -9999 2.09162E-1 2.10213E-1 2.0789E-1 2.08544E-1 2.09199E-1 2.06884E-1 2.07927E-1 2.0845E-1 2.04718E-1 2.02917E-1 2.00619E-1 1.96366E-1 1.91448E-1 1.84155E-1 1.72474E-1 1.92428E-1 1.97655E-1 2.19015E-1 2.39057E-1 3.10989E-1 3.53058E-1 2.85795E-1 2.24513E-1 1.95347E-1 1.96507E-1 2.14732E-1 2.25501E-1 2.36455E-1 2.45898E-1 2.49554E-1 2.54203E-1 2.55764E-1 2.53036E-1 2.49366E-1 2.66908E-1 2.64901E-1 2.64501E-1 3.14139E-1 3.97098E-1 3.63916E-1 4.08836E-1 4.64121E-1 5.02989E-1 5.02761E-1 5.22411E-1 5.81081E-1 6.39976E-1 6.6288E-1 6.35283E-1 5.97515E-1 5.90035E-1 5.10468E-1 5.48472E-1 6.13132E-1 6.53252E-1 6.90909E-1 6.86627E-1 6.86674E-1 6.68426E-1 6.29809E-1 6.96154E-1 6.39425E-1 6.29267E-1 6.03408E-1 6.18939E-1 5.74714E-1 5.51927E-1 4.82333E-1 4.89389E-1 5.5266E-1 5.73508E-1 5.06256E-1 4.49601E-1 5.37787E-1 6.01078E-1 6.10022E-1 5.15836E-1 4.95883E-1 6.30583E-1 6.18501E-1 4.66389E-1 4.87796E-1 5.49041E-1 5.83271E-1 5.67937E-1 5.64836E-1 5.90988E-1 6.23816E-1 6.15366E-1 5.85437E-1 5.42515E-1 4.91424E-1 4.88883E-1 4.91412E-1 4.5373E-1 4.41413E-1 4.27382E-1 4.09471E-1 4.04793E-1 4.04551E-1 3.95962E-1 3.88514E-1 3.80943E-1 3.93236E-1 4.04263E-1 4.00612E-1 3.91749E-1 3.86317E-1 3.69487E-1 3.10395E-1 3.11054E-1 3.27772E-1 3.39947E-1 3.62366E-1 3.73868E-1 3.70552E-1 3.70625E-1 4.0644E-1 3.94743E-1 3.7616E-1 3.87868E-1 3.53469E-1 2.67278E-1 2.32484E-1 2.25679E-1 2.3649E-1 2.60793E-1 2.86833E-1 2.74236E-1 2.15184E-1 2.13684E-1 1.98437E-1 1.87806E-1 1.58688E-1 1.61382E-1 2.8235E-1 4.17928E-1 5.62717E-1 6.36936E-1 5.80323E-1 5.53944E-1 3.80123E-1 4.53154E-1 5.4861E-1 5.65548E-1 6.11377E-1 5.89533E-1 -9999 -9999 -9999 -9999 -9999 -9999 -9999 -9999 -9999 -9999 -9999 -9999 -9999 -9999 -9999 -9999 -9999 -9999 -9999 -9999 -9999 -9999 -9999 -9999 -9999 -9999 -9999 -9999 -9999 -9999 -9999 -9999 -9999 -9999 -9999 -9999 -9999 -9999 -9999 -9999 -9999 -9999
-9999 -9999 -9999 -9999 -9999 -9999 -9999 -9999 -9999 -9999 -9999 -9999 -9999 -9999 -9999 -9999 -9999 -9999 -9999 -9999 -9999 -9999 -9999 -9999 -9999 -9999 -9999 -9999 -9999 -9999 -9999 -9999 -9999 -9999 -9999 -9999 -9999 -9999 -9999 -9999 -9999 -9999 -9999 -9999 -9999 -9999 -9999 -9999 -9999 -9999 -9999 -9999 -9999 -9999 -9999 -9999 -9999 -9999 -9999 -9999 -9999 -9999 -9999 -9999 -9999 -9999 -9999 -9999 -9999 -9999 -9999 -9999 -9999 -9999 -9999 2.089E-1 2.10477E-1 2.08806E-1 2.09593E-1 2.09724E-1 2.06624E-1 2.07145E-1 2.08057E-1 2.05235E-1 2.03816E-1 2.02404E-1 1.98628E-1 1.97997E-1 1.95991E-1 1.89711E-1 1.90411E-1 1.92921E-1 1.91233E-1 1.94069E-1 1.99939E-1 2.27535E-1 2.18751E-1 1.94476E-1 1.93361E-1 1.91793E-1 1.94422E-1 2.01848E-1 2.28909E-1 2.3332E-1 2.42299E-1 2.48784E-1 2.51485E-1 2.45537E-1 2.43257E-1 2.41366E-1 2.55783E-1 2.59931E-1 3.53998E-1 5.20354E-1 5.45151E-1 4.06426E-1 4.4927E-1 4.81094E-1 4.94931E-1 6.01268E-1 6.62148E-1 6.62242E-1 6.43433E-1 6.43508E-1 6.07783E-1 6.15125E-1 5.45727E-1 5.5183E-1 6.25383E-1 6.49823E-1 6.93109E-1 6.98845E-1 6.58426E-1 6.43584E-1 6.42618E-1 6.76935E-1 6.63158E-1 6.72273E-1 6.62543E-1 6.81036E-1 6.57047E-1 5.57936E-1 4.62986E-1 4.91415E-1 6.02765E-1 6.03546E-1 5.48359E-1 5.37212E-1 5.7178E-1 6.43195E-1 6.14318E-1 5.66378E-1 5.69569E-1 6.68794E-1 6.23585E-1 5.10035E-1 5.65274E-1 6.29814E-1 6.32107E-1 6.26906E-1 6.31939E-1 6.21131E-1 6.19141E-1 6.05634E-1 5.75834E-1 5.43753E-1 5.07444E-1 4.75264E-1 4.63642E-1 4.40245E-1 4.4227E-1 4.37401E-1 4.31331E-1 4.23173E-1 4.14101E-1 4.18642E-1 4.15067E-1 4.02765E-1 4.07019E-1 4.21383E-1 4.16204E-1 4.14157E-1 3.75135E-1 3.25975E-1 2.96607E-1 2.94547E-1 2.8795E-1 2.8943E-1 3.05678E-1 3.07929E-1 3.11759E-1 3.32098E-1 3.57247E-1 3.94009E-1 3.77021E-1 3.71533E-1 3.37253E-1 3.14817E-1 2.56836E-1 2.22181E-1 2.56823E-1 3.3585E-1 4.29809E-1 4.2914E-1 3.40006E-1 3.01074E-1 2.30331E-1 1.71729E-1 1.51642E-1 1.54405E-1 2.005E-1 3.49518E-1 5.26273E-1 6.42225E-1 4.90669E-1 4.32798E-1 5.6089E-1 6.12231E-1 6.19825E-1 5.85721E-1 5.80948E-1 -9999 -9999 -9999 -9999 -9999 -9999 -9999 -9999 -9999 -9999 -9999 -9999 -9999 -9999 -9999 -9999 -9999 -9999 -9999 -9999 -9999 -9999 -9999 -9999 -9999 -9999 -9999 -9999 -9999 -9999 -9999 -9999 -9999 -9999 -9999 -9999 -9999 -9999 -9999 -9999 -9999 -9999 -9999
-9999 -9999 -9999 -9999 -9999 -9999 -9999 -9999 -9999 -9999 -9999 -9999 -9999 -9999 -9999 -9999 -9999 -9999 -9999 -9999 -9999 -9999 -9999 -9999 -9999 -9999 -9999 -9999 -9999 -9999 -9999 -9999 -9999 -9999 -9999 -9999 -9999 -9999 -9999 -9999 -9999 -9999 -9999 -9999 -9999 -9999 -9999 -9999 -9999 -9999 -9999 -9999 -9999 -9999 -9999 -9999 -9999 -9999 -9999 -9999 -9999 -9999 -9999 -9999 -9999 -9999 -9999 -9999 -9999 -9999 -9999 -9999 -9999 -9999 2.07712E-1 2.09162E-1 2.08152E-1 2.09593E-1 2.1025E-1 2.07145E-1 2.06754E-1 2.06754E-1 2.03945E-1 2.04847E-1 2.04073E-1 2.004E-1 2.00527E-1 2.00654E-1 1.97529E-1 1.96026E-1 1.94283E-1 1.93415E-1 1.89401E-1 1.89158E-1 1.76593E-1 1.75476E-1 1.7628E-1 1.89679E-1 1.90778E-1 1.89956E-1 1.91793E-1 1.94096E-1 1.98862E-1 2.08721E-1 2.17454E-1 2.25524E-1 2.41366E-1 2.23205E-1 2.38735E-1 2.36121E-1 2.45914E-1 2.60327E-1 3.70897E-1 5.5299E-1 5.73989E-1 4.61012E-1 4.35813E-1 4.66687E-1 4.78649E-1 5.6218E-1 6.38695E-1 6.77963E-1 6.3806E-1 5.94958E-1 6.18386E-1 6.30565E-1 5.95098E-1 6.32626E-1 6.65842E-1 6.60708E-1 6.96844E-1 7.00914E-1 6.64681E-1 6.16858E-1 6.85613E-1 6.90528E-1 7.06933E-1 6.83494E-1 6.93037E-1 7.04719E-1 6.78478E-1 5.62289E-1 5.18226E-1 5.56241E-1 6.07264E-1 6.41452E-1 6.09227E-1 6.4569E-1 6.34974E-1 6.4486E-1 6.66275E-1 6.55535E-1 6.5201E-1 6.51908E-1 5.88651E-1 5.80624E-1 6.37523E-1 6.2679E-1 5.94328E-1 5.66261E-1 6.03023E-1 6.08584E-1 5.93163E-1 5.6819E-1 5.14886E-1 4.93309E-1 4.64243E-1 4.58306E-1 4.65857E-1 4.68255E-1 4.84332E-1 4.76831E-1 4.8513E-1 4.56188E-1 4.41306E-1 4.39042E-1 4.418E-1 4.25094E-1 4.20627E-1 4.26561E-1 4.19359E-1 4.14755E-1 3.71649E-1 3.17431E-1 3.20994E-1 3.36564E-1 3.05645E-1 2.81812E-1 2.7138E-1 2.61613E-1 2.61523E-1 2.69211E-1 3.01755E-1 3.38638E-1 3.56985E-1 3.02887E-1 3.37988E-1 3.62635E-1 2.87599E-1 2.11947E-1 2.28479E-1 3.03289E-1 4.359E-1 5.23993E-1 4.80121E-1 4.61078E-1 4.35782E-1 3.06871E-1 1.96679E-1 1.56583E-1 2.0065E-1 3.29729E-1 4.06234E-1 6.32722E-1 3.39163E-1 3.02737E-1 6.47409E-1 6.3256E-1 5.82096E-1 5.83252E-1 -9999 -9999 -9999 -9999 -9999 -9999 -9999 -9999 -9999 -9999 -9999 -9999 -9999 -9999 -9999 -9999 -9999 -9999 -9999 -9999 -9999 -9999 -9999 -9999 -9999 -9999 -9999 -9999 -9999 -9999 -9999 -9999 -9999 -9999 -9999 -9999 -9999 -9999 -9999 -9999 -9999 -9999 -9999 -9999
-9999 -9999 -9999 -9999 -9999 -9999 -9999 -9999 -9999 -9999 -9999 -9999 -9999 -9999 -9999 -9999 -9999 -9999 -9999 -9999 -9999 -9999 -9999 -9999 -9999 -9999 -9999 -9999 -9999 -9999 -9999 -9999 -9999 -9999 -9999 -9999 -9999 -9999 -9999 -9999 -9999 -9999 -9999 -9999 -9999 -9999 -9999 -9999 -9999 -9999 -9999 -9999 -9999 -9999 -9999 -9999 -9999 -9999 -9999 -9999 -9999 -9999 -9999 -9999 -9999 -9999 -9999 -9999 -9999 -9999 -9999 -9999 -9999 -9999 2.08086E-1 2.06069E-1 2.08152E-1 2.09724E-1 2.07405E-1 2.07796E-1 2.07666E-1 2.04331E-1 2.04331E-1 2.04202E-1 2.03945E-1 2.00909E-1 2.01036E-1 2.02696E-1 2.00817E-1 2.00944E-1 1.99674E-1 1.94193E-1 1.92956E-1 1.91601E-1 1.87495E-1 1.87254E-1 1.74104E-1 1.74789E-1 1.73908E-1 1.76427E-1 1.78278E-1 1.92654E-1 1.92345E-1 1.9925E-1 2.07521E-1 2.12512E-1 2.17183E-1 2.19296E-1 2.35749E-1 2.3205E-1 2.40211E-1 2.53645E-1 3.94907E-1 5.1094E-1 5.9348E-1 5.18399E-1 5.21681E-1 5.42061E-1 6.00876E-1 6.30174E-1 6.71913E-1 6.78467E-1 6.631E-1 5.9443E-1 6.35686E-1 6.43251E-1 6.49726E-1 6.52974E-1 6.92395E-1 6.90255E-1 6.49002E-1 6.8677E-1 6.52283E-1 6.87956E-1 6.71529E-1 6.9286E-1 6.51419E-1 6.91591E-1 6.09477E-1 7.07036E-1 6.21694E-1 5.88575E-1 6.28364E-1 6.07545E-1 6.43763E-1 6.612E-1 6.65447E-1 6.90235E-1 6.90602E-1 6.83669E-1 6.55412E-1 6.32103E-1 6.08732E-1 6.37798E-1 6.29082E-1 6.38027E-1 6.37502E-1 5.87864E-1 5.40431E-1 4.86899E-1 5.2669E-1 5.74448E-1 5.52953E-1 5.28448E-1 4.98443E-1 4.65982E-1 4.6818E-1 4.6508E-1 5.03712E-1 5.05601E-1 5.14439E-1 5.35258E-1 5.41254E-1 5.2472E-1 4.95675E-1 5.00925E-1 4.94195E-1 4.85535E-1 4.68945E-1 4.62895E-1 4.2683E-1 3.96731E-1 3.77216E-1 3.08117E-1 3.22866E-1 3.75506E-1 3.74156E-1 3.22623E-1 2.82739E-1 2.6279E-1 2.90044E-1 3.15479E-1 3.14165E-1 2.87266E-1 2.83652E-1 2.69102E-1 3.37473E-1 3.91975E-1 3.12292E-1 2.22305E-1 1.99266E-1 2.22491E-1 3.1622E-1 4.83353E-1 5.43485E-1 5.69156E-1 6.02781E-1 5.47938E-1 3.56412E-1 1.84341E-1 2.08751E-1 3.91472E-1 5.52225E-1 6.24845E-1 6.70388E-1 5.75483E-1 5.96704E-1 6.32343E-1 5.80617E-1 -9999 -9999 -9999 -9999 -9999 -9999 -9999 -9999 -9999 -9999 -9999 -9999 -9999 -9999 -9999 -9999 -9999 -9999 -9999 -9999 -9999 -9999 -9999 -9999 -9999 -9999 -9999 -9999 -9999 -9999 -9999 -9999 -9999 -9999 -9999 -9999 -9999 -9999 -9999 -9999 -9999 -9999 -9999 -9999 -9999
-9999 -9999 -9999 -9999 -9999 -9999 -9999 -9999 -9999 -9999 -9999 -9999 -9999 -9999 -9999 -9999 -9999 -9999 -9999 -9999 -9999 -9999 -9999 -9999 -9999 -9999 -9999 -9999 -9999 -9999 -9999 -9999 -9999 -9999 -9999 -9999 -9999 -9999 -9999 -9999 -9999 -9999 -9999 -9999 -9999 -9999 -9999 -9999 -9999 -9999 -9999 -9999 -9999 -9999 -9999 -9999 -9999 -9999 -9999 -9999 -9999 -9999 -9999 -9999 -9999 -9999 -9999 -9999 -9999 -9999 -9999 -9999 -9999 2.10213E-1 2.09556E-1 2.07108E-1 2.08675E-1 2.10382E-1 2.0858E-1 2.08711E-1 2.08711E-1 2.06141E-1 2.05882E-1 2.05235E-1 2.01929E-1 2.01801E-1 2.0244E-1 2.01326E-1 2.09211E-1 2.17934E-1 2.19342E-1 2.19757E-1 2.19342E-1 2.1358E-1 2.02493E-1 1.95846E-1 1.92743E-1 1.74478E-1 1.74364E-1 1.89591E-1 1.79559E-1 1.77708E-1 1.80217E-1 1.83115E-1 2.01199E-1 2.05662E-1 2.11518E-1 2.16132E-1 2.31315E-1 2.21739E-1 2.36081E-1 2.73838E-1 3.53264E-1 4.33438E-1 4.74049E-1 4.98799E-1 5.80381E-1 5.80484E-1 5.7195E-1 6.3159E-1 6.83898E-1 6.64494E-1 6.2871E-1 5.78342E-1 6.56013E-1 6.83227E-1 6.93176E-1 6.86632E-1 7.00388E-1 6.46635E-1 6.70934E-1 6.89938E-1 6.92755E-1 6.72795E-1 5.66374E-1 6.13775E-1 5.8981E-1 7.13864E-1 5.23005E-1 7.14313E-1 6.04295E-1 6.35882E-1 6.90854E-1 6.83842E-1 6.67464E-1 6.9623E-1 7.06004E-1 6.8389E-1 6.87787E-1 6.18828E-1 5.69655E-1 5.56433E-1 5.53001E-1 6.12452E-1 6.57594E-1 6.5125E-1 6.01005E-1 5.52973E-1 4.52086E-1 3.89828E-1 4.61932E-1 5.1983E-1 5.26291E-1 4.98581E-1 4.47659E-1 4.46741E-1 4.9479E-1 5.20449E-1 5.21625E-1 5.45373E-1 5.47927E-1 5.33594E-1 5.19243E-1 5.25878E-1 5.37147E-1 5.09519E-1 5.07165E-1 4.68855E-1 4.22951E-1 4.22874E-1 4.22902E-1 4.01452E-1 3.5073E-1 2.88269E-1 2.97433E-1 3.63428E-1 4.09462E-1 3.90007E-1 3.31998E-1 3.08927E-1 3.6272E-1 4.15753E-1 3.79747E-1 2.88901E-1 2.57234E-1 2.68489E-1 3.39776E-1 4.01306E-1 3.55082E-1 2.7741E-1 2.3083E-1 2.10469E-1 2.58291E-1 3.78157E-1 5.52023E-1 6.02102E-1 6.29429E-1 6.6157E-1 6.12063E-1 4.20329E-1 3.55986E-1 4.91372E-1 6.22958E-1 6.58203E-1 5.63221E-1 4.69223E-1 5.56407E-1 5.92853E-1 -9999 -9999 -9999 -9999 -9999 -9999 -9999 -9999 -9999 -9999 -9999 -9999 -9999 -9999 -9999 -9999 -9999 -9999 -9999 -9999 -9999 -9999 -9999 -9999 -9999 -9999 -9999 -9999 -9999 -9999 -9999 -9999 -9999 -9999 -9999 -9999 -9999 -9999 -9999 -9999 -9999 -9999 -9999 -9999 -9999 -9999
-9999 -9999 -9999 -9999 -9999 -9999 -9999 -9999 -9999 -9999 -9999 -9999 -9999 -9999 -9999 -9999 -9999 -9999 -9999 -9999 -9999 -9999 -9999 -9999 -9999 -9999 -9999 -9999 -9999 -9999 -9999 -9999 -9999 -9999 -9999 -9999 -9999 -9999 -9999 -9999 -9999 -9999 -9999 -9999 -9999 -9999 -9999 -9999 -9999 -9999 -9999 -9999 -9999 -9999 -9999 -9999 -9999 -9999 -9999 -9999 -9999 -9999 -9999 -9999 -9999 -9999 -9999 -9999 -9999 -9999 -9999 -9999 2.28549E-1 2.13256E-1 2.08937E-1 2.08937E-1 2.1025E-1 2.0858E-1 2.10024E-1 2.10814E-1 2.07572E-1 2.07311E-1 2.06791E-1 2.03209E-1 2.03209E-1 2.03338E-1 2.04496E-1 2.06812E-1 2.1617E-1 2.40171E-1 2.78862E-1 2.95436E-1 3.33262E-1 3.11093E-1 2.96147E-1 2.60878E-1 2.23362E-1 1.85552E-1 1.77466E-1 1.78162E-1 1.80939E-1 2.00808E-1 1.86785E-1 1.86047E-1 1.83971E-1 1.86172E-1 2.06854E-1 2.12227E-1 2.11808E-1 2.28228E-1 2.48218E-1 3.51689E-1 4.6256E-1 5.01575E-1 4.59438E-1 4.38773E-1 5.01735E-1 5.91542E-1 6.54969E-1 6.51453E-1 6.87872E-1 6.68375E-1 6.23627E-1 5.36222E-1 6.44164E-1 6.77778E-1 7.00133E-1 6.8838E-1 6.54303E-1 6.1496E-1 6.95539E-1 6.97891E-1 6.75293E-1 6.75248E-1 5.00584E-1 5.48916E-1 5.70492E-1 6.97547E-1 4.40125E-1 6.66052E-1 6.7866E-1 7.10532E-1 7.0905E-1 7.19488E-1 7.07883E-1 6.99508E-1 6.73357E-1 6.17881E-1 6.54972E-1 6.39617E-1 5.70163E-1 4.09908E-1 4.07328E-1 5.73273E-1 6.37055E-1 6.3999E-1 5.91453E-1 4.98905E-1 3.4597E-1 2.98873E-1 3.79417E-1 4.83743E-1 5.20602E-1 4.78845E-1 4.05319E-1 4.25375E-1 4.91338E-1 5.5071E-1 5.46157E-1 5.49289E-1 5.05629E-1 4.78026E-1 4.67585E-1 4.93373E-1 4.99651E-1 4.49261E-1 4.59417E-1 4.38676E-1 4.12298E-1 4.09843E-1 4.02669E-1 3.85961E-1 3.55733E-1 3.29066E-1 3.26105E-1 3.84085E-1 4.25654E-1 4.44486E-1 4.00421E-1 3.83582E-1 4.16557E-1 4.42868E-1 3.8735E-1 2.92417E-1 2.3546E-1 2.38341E-1 2.88882E-1 3.56183E-1 4.00994E-1 3.59765E-1 2.87725E-1 2.18662E-1 2.41603E-1 2.83536E-1 3.38597E-1 4.30776E-1 5.72979E-1 5.96093E-1 6.67089E-1 6.60319E-1 5.63549E-1 5.80357E-1 5.55476E-1 5.66367E-1 4.52491E-1 4.52087E-1 5.72049E-1 5.92537E-1 -9999 -9999 -9999 -9999 -9999 -9999 -9999 -9999 -9999 -9999 -9999 -9999 -9999 -9999 -9999 -9999 -9999 -9999 -9999 -9999 -9999 -9999 -9999 -9999 -9999 -9999 -9999 -9999 -9999 -9999 -9999 -9999 -9999 -9999 -9999 -9999 -9999 -9999 -9999 -9999 -9999 -9999 -9999 -9999 -9999 -9999
-9999 -9999 -9999 -9999 -9999 -9999 -9999 -9999 -9999 -9999 -9999 -9999 -9999 -9999 -9999 -9999 -9999 -9999 -9999 -9999 -9999 -9999 -9999 -9999 -9999 -9999 -9999 -9999 -9999 -9999 -9999 -9999 -9999 -9999 -9999 -9999 -9999 -9999 -9999 -9999 -9999 -9999 -9999 -9999 -9999 -9999 -9999 -9999 -9999 -9999 -9999 -9999 -9999 -9999 -9999 -9999 -9999 -9999 -9999 -9999 -9999 -9999 -9999 -9999 -9999 -9999 -9999 -9999 -9999 -9999 -9999 2.28968E-1 2.14589E-1 2.14055E-1 2.10513E-1 2.11437E-1 2.12629E-1 2.10287E-1 2.12018E-1 2.14465E-1 2.1085E-1 2.07833E-1 2.07181E-1 2.04238E-1 1.90663E-1 1.91153E-1 1.91552E-1 2.1163E-1 2.19351E-1 2.43037E-1 2.93849E-1 3.11597E-1 3.41481E-1 3.43772E-1 3.47106E-1 3.25638E-1 3.25709E-1 2.36673E-1 1.89632E-1 1.78423E-1 1.86416E-1 1.95422E-1 1.95804E-1 1.91381E-1 1.88392E-1 1.85804E-1 2.02113E-1 2.06814E-1 2.43832E-1 3.04596E-1 3.54456E-1 3.79858E-1 3.99579E-1 4.62138E-1 4.61534E-1 5.02008E-1 4.93149E-1 5.33024E-1 5.72356E-1 6.52367E-1 6.83515E-1 6.5744E-1 6.56437E-1 5.17702E-1 5.44229E-1 6.25947E-1 6.62313E-1 6.89638E-1 6.12731E-1 6.40217E-1 7.03351E-1 6.89895E-1 6.90253E-1 7.11006E-1 7.06309E-1 7.0861E-1 7.06599E-1 7.15601E-1 7.16925E-1 6.95625E-1 7.07866E-1 7.25677E-1 6.92978E-1 7.00322E-1 6.61273E-1 6.19759E-1 5.98457E-1 5.52735E-1 6.12597E-1 6.06996E-1 5.11883E-1 3.2116E-1 3.12203E-1 4.76929E-1 6.10186E-1 6.28265E-1 5.6457E-1 4.22375E-1 2.93475E-1 3.00181E-1 4.17947E-1 5.69435E-1 5.59374E-1 4.80254E-1 3.97069E-1 4.56118E-1 5.23174E-1 5.63675E-1 5.05622E-1 4.93215E-1 4.98561E-1 4.78713E-1 4.53307E-1 4.69488E-1 4.70987E-1 4.52871E-1 4.13587E-1 4.12215E-1 3.93371E-1 3.97762E-1 3.83531E-1 3.69042E-1 3.9176E-1 4.13901E-1 4.19958E-1 4.68394E-1 4.48433E-1 4.48589E-1 4.57152E-1 4.47796E-1 4.52358E-1 4.43653E-1 3.90453E-1 2.98529E-1 2.5027E-1 2.16391E-1 2.24155E-1 2.81401E-1 3.85876E-1 4.48239E-1 3.39694E-1 2.21254E-1 1.9934E-1 1.99965E-1 2.02088E-1 2.1895E-1 3.37513E-1 4.37047E-1 4.43913E-1 4.58979E-1 5.18074E-1 4.7189E-1 3.88781E-1 4.00482E-1 3.87675E-1 5.0377E-1 5.75317E-1 5.84041E-1 -9999 -9999 -9999 -9999 -9999 -9999 -9999 -9999 -9999 -9999 -9999 -9999 -9999 -9999 -9999 -9999 -9999 -9999 -9999 -9999 -9999 -9999 -9999 -9999 -9999 -9999 -9999 -9999 -9999 -9999 -9999 -9999 -9999 -9999 -9999 -9999 -9999 -9999 -9999 -9999 -9999 -9999 -9999 -9999 -9999 -9999
-9999 -9999 -9999 -9999 -9999 -9999 -9999 -9999 -9999 -9999 -9999 -9999 -9999 -9999 -9999 -9999 -9999 -9999 -9999 -9999 -9999 -9999 -9999 -9999 -9999 -9999 -9999 -9999 -9999 -9999 -9999 -9999 -9999 -9999 -9999 -9999 -9999 -9999 -9999 -9999 -9999 -9999 -9999 -9999 -9999 -9999 -9999 -9999 -9999 -9999 -9999 -9999 -9999 -9999 -9999 -9999 -9999 -9999 -9999 -9999 -9999 -9999 -9999 -9999 -9999 -9999 -9999 -9999 -9999 -9999 -9999 2.12459E-1 2.12858E-1 2.09855E-1 2.11305E-1 2.1424E-1 2.14816E-1 2.15872E-1 2.15519E-1 2.13286E-1 2.13635E-1 2.11196E-1 2.06254E-1 2.06254E-1 1.9167E-1 1.90265E-1 1.94144E-1 1.97748E-1 2.20418E-1 2.43795E-1 3.11469E-1 3.44585E-1 3.50848E-1 3.53433E-1 3.69978E-1 3.74034E-1 3.42263E-1 3.06672E-1 2.27134E-1 1.89012E-1 1.90882E-1 2.16157E-1 2.13692E-1 2.12654E-1 2.10811E-1 2.05265E-1 1.99513E-1 2.09061E-1 2.81796E-1 3.89709E-1 4.27652E-1 4.58911E-1 3.54842E-1 3.98698E-1 4.82086E-1 5.12848E-1 5.72244E-1 5.91874E-1 6.11212E-1 6.54406E-1 6.7849E-1 6.81803E-1 6.66914E-1 5.46617E-1 6.00015E-1 6.53674E-1 6.65424E-1 6.82154E-1 6.14192E-1 6.31091E-1 6.40324E-1 6.38085E-1 7.06586E-1 6.57567E-1 6.30163E-1 6.77165E-1 6.31091E-1 6.83231E-1 7.25802E-1 7.27301E-1 7.17906E-1 7.1302E-1 6.63153E-1 6.58242E-1 6.54953E-1 5.33735E-1 4.33811E-1 4.88533E-1 5.94846E-1 5.60645E-1 4.03677E-1 2.83216E-1 2.80178E-1 4.1353E-1 6.05794E-1 6.0076E-1 5.3269E-1 3.61327E-1 2.84237E-1 3.70161E-1 5.39323E-1 6.03507E-1 5.52211E-1 4.50548E-1 4.08745E-1 4.85641E-1 5.64079E-1 5.62019E-1 5.22708E-1 4.8874E-1 4.70165E-1 4.55242E-1 4.41714E-1 4.51119E-1 4.55582E-1 4.43985E-1 4.00988E-1 3.71456E-1 3.40903E-1 3.25916E-1 3.23426E-1 3.52486E-1 4.00554E-1 4.34265E-1 4.62925E-1 4.98251E-1 4.90667E-1 4.55696E-1 4.62169E-1 4.79252E-1 4.53553E-1 4.06978E-1 3.81285E-1 3.26017E-1 2.80993E-1 2.27575E-1 2.22467E-1 2.62772E-1 3.82586E-1 4.74946E-1 3.5921E-1 2.27577E-1 2.10057E-1 2.21948E-1 2.33846E-1 2.49804E-1 3.1156E-1 2.73163E-1 2.4391E-1 2.9715E-1 3.80793E-1 3.35091E-1 2.84658E-1 3.31737E-1 4.5898E-1 5.85774E-1 5.84523E-1 5.81611E-1 -9999 -9999 -9999 -9999 -9999 -9999 -9999 -9999 -9999 -9999 -9999 -9999 -9999 -9999 -9999 -9999 -9999 -9999 -9999 -9999 -9999 -9999 -9999 -9999 -9999 -9999 -9999 -9999 -9999 -9999 -9999 -9999 -9999 -9999 -9999 -9999 -9999 -9999 -9999 -9999 -9999 -9999 -9999 -9999 -9999 -9999
-9999 -9999 -9999 -9999 -9999 -9999 -9999 -9999 -9999 -9999 -9999 -9999 -9999 -9999 -9999 -9999 -9999 -9999 -9999 -9999 -9999 -9999 -9999 -9999 -9999 -9999 -9999 -9999 -9999 -9999 -9999 -9999 -9999 -9999 -9999 -9999 -9999 -9999 -9999 -9999 -9999 -9999 -9999 -9999 -9999 -9999 -9999 -9999 -9999 -9999 -9999 -9999 -9999 -9999 -9999 -9999 -9999 -9999 -9999 -9999 -9999 -9999 -9999 -9999 -9999 -9999 -9999 -9999 -9999 2.09949E-1 2.09425E-1 2.1074E-1 2.11929E-1 2.09724E-1 2.11569E-1 2.17415E-1 2.19415E-1 2.20486E-1 2.19415E-1 2.18568E-1 2.18213E-1 2.17151E-1 1.96885E-1 1.95245E-1 1.94592E-1 1.92521E-1 1.93169E-1 1.95122E-1 2.0005E-1 2.40772E-1 3.12779E-1 3.43264E-1 3.52305E-1 3.75515E-1 4.33834E-1 3.87007E-1 3.35075E-1 3.04017E-1 2.46641E-1 2.17165E-1 1.97721E-1 2.17743E-1 2.1965E-1 2.20004E-1 2.14387E-1 2.10529E-1 2.04733E-1 2.17375E-1 3.14132E-1 3.44641E-1 4.07865E-1 4.30027E-1 4.34494E-1 4.59859E-1 4.52953E-1 4.92509E-1 5.7171E-1 5.91374E-1 6.30663E-1 6.75187E-1 7.0223E-1 6.99687E-1 6.68855E-1 5.53773E-1 6.42115E-1 6.92327E-1 6.85962E-1 6.64018E-1 5.75221E-1 6.41819E-1 6.05036E-1 7.15086E-1 6.61418E-1 7.06868E-1 7.11794E-1 7.15241E-1 7.18605E-1 7.11445E-1 7.08001E-1 6.84259E-1 6.7617E-1 7.12863E-1 6.63471E-1 6.20555E-1 6.02129E-1 4.75673E-1 3.89144E-1 4.39125E-1 4.273E-1 3.69836E-1 2.60125E-1 2.20915E-1 2.50496E-1 3.19808E-1 4.53838E-1 5.00208E-1 4.40865E-1 3.73837E-1 3.41579E-1 4.19106E-1 5.84418E-1 6.00171E-1 5.2803E-1 4.30003E-1 4.66325E-1 5.41975E-1 5.74565E-1 5.40407E-1 4.96174E-1 4.70468E-1 4.52365E-1 4.4183E-1 4.37681E-1 4.39869E-1 4.23081E-1 4.15571E-1 4.01914E-1 3.51674E-1 3.17715E-1 3.12211E-1 3.22537E-1 3.73641E-1 4.02655E-1 4.04174E-1 4.47611E-1 5.09406E-1 5.17612E-1 4.69399E-1 4.51546E-1 4.88183E-1 4.65938E-1 4.28588E-1 4.13461E-1 3.56759E-1 3.0547E-1 2.67354E-1 2.58147E-1 3.2409E-1 4.50133E-1 4.60588E-1 3.08585E-1 2.04258E-1 2.00066E-1 2.3527E-1 2.72443E-1 3.11309E-1 2.44682E-1 1.77726E-1 1.74904E-1 2.20443E-1 2.67201E-1 2.59059E-1 2.81411E-1 4.36477E-1 5.62672E-1 5.75183E-1 5.88954E-1 5.81152E-1 -9999 -9999 -9999 -9999 -9999 -9999 -9999 -9999 -9999 -9999 -9999 -9999 -9999 -9999 -9999 -9999 -9999 -9999 -9999 -9999 -9999 -9999 -9999 -9999 -9999 -9999 -9999 -9999 -9999 -9999 -9999 -9999 -9999 -9999 -9999 -9999 -9999 -9999 -9999 -9999 -9999 -9999 -9999 -9999 -9999 -9999
-9999 -9999 -9999 -9999 -9999 -9999 -9999 -9999 -9999 -9999 -9999 -9999 -9999 -9999 -9999 -9999 -9999 -9999 -9999 -9999 -9999 -9999 -9999 -9999 -9999 -9999 -9999 -9999 -9999 -9999 -9999 -9999 -9999 -9999 -9999 -9999 -9999 -9999 -9999 -9999 -9999 -9999 -9999 -9999 -9999 -9999 -9999 -9999 -9999 -9999 -9999 -9999 -9999 -9999 -9999 -9999 -9999 -9999 -9999 -9999 -9999 -9999 -9999 -9999 -9999 -9999 -9999 -9999 2.08821E-1 2.11892E-1 2.0995E-1 2.11532E-1 2.09593E-1 2.10645E-1 2.12895E-1 2.14816E-1 2.20129E-1 2.20486E-1 2.17859E-1 2.21062E-1 2.22855E-1 2.19139E-1 2.02869E-1 2.02533E-1 1.98077E-1 1.96104E-1 1.93819E-1 1.90789E-1 1.97618E-1 2.374E-1 2.95888E-1 3.29064E-1 3.55937E-1 3.74622E-1 4.30095E-1 4.10892E-1 3.4624E-1 3.2141E-1 2.83563E-1 2.30966E-1 2.17888E-1 2.17535E-1 2.24278E-1 2.27519E-1 2.22134E-1 2.09746E-1 2.09403E-1 2.66307E-1 3.31608E-1 3.72821E-1 3.69666E-1 3.87734E-1 4.53026E-1 4.75583E-1 5.10483E-1 5.50343E-1 5.88608E-1 6.47396E-1 6.47396E-1 6.98845E-1 6.88027E-1 6.45692E-1 6.65867E-1 6.0147E-1 6.55424E-1 6.98502E-1 5.388E-1 4.89035E-1 5.23163E-1 6.26175E-1 6.60411E-1 6.94012E-1 7.06229E-1 6.94795E-1 6.99852E-1 6.9611E-1 6.92058E-1 6.97365E-1 6.80984E-1 6.91455E-1 6.9223E-1 6.93686E-1 6.91175E-1 6.48359E-1 5.51838E-1 4.14544E-1 3.35898E-1 3.61277E-1 3.31015E-1 2.4023E-1 2.05364E-1 2.40378E-1 3.19739E-1 3.94788E-1 3.92704E-1 3.87241E-1 4.24354E-1 4.67048E-1 4.66527E-1 5.09681E-1 6.2094E-1 5.85111E-1 4.92476E-1 4.843E-1 5.48967E-1 6.0282E-1 5.86071E-1 5.29684E-1 5.03525E-1 4.97732E-1 4.86543E-1 4.71936E-1 4.63642E-1 4.66059E-1 4.35456E-1 4.32201E-1 4.15079E-1 3.96615E-1 3.26704E-1 3.12438E-1 3.39163E-1 4.11744E-1 4.50029E-1 4.26068E-1 4.54164E-1 5.32498E-1 5.4324E-1 4.87817E-1 4.69308E-1 4.93299E-1 4.90224E-1 4.73807E-1 4.71131E-1 3.94277E-1 3.37523E-1 3.243E-1 3.7168E-1 4.50488E-1 4.96121E-1 4.29801E-1 2.93594E-1 2.10473E-1 1.99965E-1 2.15295E-1 2.45139E-1 2.36599E-1 1.75699E-1 1.76164E-1 2.3789E-1 2.65737E-1 2.18337E-1 2.20123E-1 3.19452E-1 4.90006E-1 6.08819E-1 6.07711E-1 5.82529E-1 5.81178E-1 5.60554E-1 -9999 -9999 -9999 -9999 -9999 -9999 -9999 -9999 -9999 -9999 -9999 -9999 -9999 -9999 -9999 -9999 -9999 -9999 -9999 -9999 -9999 -9999 -9999 -9999 -9999 -9999 -9999 -9999 -9999 -9999 -9999 -9999 -9999 -9999 -9999 -9999 -9999 -9999 -9999 -9999 -9999 -9999 -9999 -9999 -9999
-9999 -9999 -9999 -9999 -9999 -9999 -9999 -9999 -9999 -9999 -9999 -9999 -9999 -9999 -9999 -9999 -9999 -9999 -9999 -9999 -9999 -9999 -9999 -9999 -9999 -9999 -9999 -9999 -9999 -9999 -9999 -9999 -9999 -9999 -9999 -9999 -9999 -9999 -9999 -9999 -9999 -9999 -9999 -9999 -9999 -9999 -9999 -9999 -9999 -9999 -9999 -9999 -9999 -9999 -9999 -9999 -9999 -9999 -9999 -9999 -9999 -9999 -9999 -9999 -9999 -9999 -9999 2.09949E-1 2.12688E-1 2.11268E-1 2.12725E-1 2.14189E-1 2.11569E-1 2.12496E-1 2.13959E-1 2.16224E-1 2.19415E-1 2.19772E-1 2.17859E-1 2.21062E-1 2.24296E-1 2.07608E-1 2.08975E-1 2.10693E-1 2.06447E-1 2.02735E-1 1.97748E-1 1.92723E-1 1.97289E-1 2.19296E-1 2.79877E-1 1.02311E-1 3.46553E-1 3.30438E-1 3.71721E-1 4.32276E-1 3.69677E-1 3.34302E-1 2.82336E-1 2.44363E-1 2.23562E-1 2.22848E-1 2.27158E-1 2.29697E-1 2.38934E-1 2.29686E-1 2.29321E-1 2.74399E-1 3.54465E-1 3.48156E-1 3.67873E-1 3.87219E-1 4.06381E-1 4.42857E-1 4.83959E-1 5.44081E-1 5.84304E-1 6.27537E-1 6.98751E-1 6.85394E-1 6.87366E-1 6.01189E-1 6.81409E-1 6.85737E-1 7.11594E-1 5.69276E-1 5.069E-1 6.27506E-1 6.84659E-1 7.11814E-1 7.18306E-1 7.15753E-1 6.75598E-1 6.9865E-1 7.02485E-1 7.00623E-1 6.9484E-1 7.10339E-1 6.97351E-1 6.85931E-1 6.81983E-1 6.6826E-1 6.84285E-1 6.68959E-1 6.21074E-1 4.84875E-1 3.7724E-1 3.28979E-1 2.91407E-1 2.12554E-1 2.15546E-1 3.25059E-1 4.8757E-1 6.37028E-1 5.87125E-1 4.72789E-1 5.1494E-1 5.82091E-1 5.465E-1 5.88438E-1 6.21567E-1 5.60063E-1 5.24887E-1 5.60423E-1 6.11731E-1 6.09009E-1 5.78394E-1 5.5864E-1 5.42421E-1 5.2433E-1 5.25365E-1 5.00495E-1 4.932E-1 4.87122E-1 4.5882E-1 4.54267E-1 4.43625E-1 4.02381E-1 3.4254E-1 3.1157E-1 3.27124E-1 3.9099E-1 4.62903E-1 4.77823E-1 4.79102E-1 5.11519E-1 5.80264E-1 5.00242E-1 4.83337E-1 5.40517E-1 4.90486E-1 5.10626E-1 5.21572E-1 4.58801E-1 4.78144E-1 4.47083E-1 5.2995E-1 5.42315E-1 4.72368E-1 3.70095E-1 2.9397E-1 2.49015E-1 1.96862E-1 1.9799E-1 2.16292E-1 2.03278E-1 1.96438E-1 2.71754E-1 4.30993E-1 4.60286E-1 3.70532E-1 2.53161E-1 3.50074E-1 4.59914E-1 6.16088E-1 5.8322E-1 5.81382E-1 5.80693E-1 5.81352E-1 -9999 -9999 -9999 -9999 -9999 -9999 -9999 -9999 -9999 -9999 -9999 -9999 -9999 -9999 -9999 -9999 -9999 -9999 -9999 -9999 -9999 -9999 -9999 -9999 -9999 -9999 -9999 -9999 -9999 -9999 -9999 -9999 -9999 -9999 -9999 -9999 -9999 -9999 -9999 -9999 -9999 -9999 -9999 -9999 -9999
-9999 -9999 -9999 -9999 -9999 -9999 -9999 -9999 -9999 -9999 -9999 -9999 -9999 -9999 -9999 -9999 -9999 -9999 -9999 -9999 -9999 -9999 -9999 -9999 -9999 -9999 -9999 -9999 -9999 -9999 -9999 -9999 -9999 -9999 -9999 -9999 -9999 -9999 -9999 -9999 -9999 -9999 -9999 -9999 -9999 -9999 -9999 -9999 -9999 -9999 -9999 -9999 -9999 -9999 -9999 -9999 -9999 -9999 -9999 -9999 -9999 -9999 -9999 -9999 -9999 -9999 2.08821E-1 2.12555E-1 2.14285E-1 2.12858E-1 2.14189E-1 2.12496E-1 2.13293E-1 2.13959E-1 2.12366E-1 2.17639E-1 2.21201E-1 2.19279E-1 2.20348E-1 2.07404E-1 2.07949E-1 2.10693E-1 2.14506E-1 2.14248E-1 2.11814E-1 2.07808E-1 2.0005E-1 1.96961E-1 1.97289E-1 2.08848E-1 7.76049E-2 9.77232E-2 1.02067E-1 3.21244E-1 3.50296E-1 4.15564E-1 3.87753E-1 3.25849E-1 3.0165E-1 2.54714E-1 2.30061E-1 2.28969E-1 2.29333E-1 2.25184E-1 2.38559E-1 2.31517E-1 2.3115E-1 2.63359E-1 3.3053E-1 4.27653E-1 4.25803E-1 4.03279E-1 4.61325E-1 4.78992E-1 5.38449E-1 5.59815E-1 6.05879E-1 6.95283E-1 6.6999E-1 6.75078E-1 6.68446E-1 5.23611E-1 5.20778E-1 5.20921E-1 5.49156E-1 4.95991E-1 6.30826E-1 6.16505E-1 7.08174E-1 6.86446E-1 6.94013E-1 7.05123E-1 6.94262E-1 7.053E-1 7.02175E-1 7.00585E-1 7.09951E-1 7.27788E-1 4.38001E-1 5.39916E-1 7.19099E-1 6.74192E-1 6.52118E-1 6.5884E-1 6.26271E-1 4.60389E-1 3.59846E-1 3.25774E-1 3.22319E-1 2.55692E-1 2.33847E-1 3.56378E-1 5.48304E-1 6.88635E-1 6.53655E-1 6.377E-1 6.06328E-1 6.17399E-1 5.82471E-1 6.31925E-1 6.12328E-1 5.8684E-1 5.80459E-1 6.14788E-1 6.29545E-1 6.03559E-1 6.06117E-1 6.08748E-1 5.87572E-1 5.50849E-1 5.53495E-1 5.44566E-1 5.49796E-1 5.34686E-1 5.01176E-1 4.84867E-1 4.56447E-1 4.07312E-1 4.08805E-1 4.05604E-1 3.9406E-1 4.26936E-1 4.66857E-1 4.97299E-1 5.03743E-1 5.62207E-1 5.70096E-1 4.81754E-1 4.81113E-1 5.67816E-1 5.30161E-1 5.155E-1 5.41326E-1 5.33514E-1 5.78717E-1 5.69533E-1 6.19382E-1 5.92534E-1 4.74691E-1 3.54518E-1 3.47582E-1 3.00158E-1 2.16325E-1 1.71011E-1 1.87501E-1 2.49752E-1 3.59323E-1 4.10125E-1 5.83788E-1 6.03578E-1 4.90902E-1 2.97395E-1 3.85937E-1 5.01841E-1 5.98584E-1 5.78915E-1 5.8159E-1 5.81709E-1 5.80993E-1 5.59111E-1 -9999 -9999 -9999 -9999 -9999 -9999 -9999 -9999 -9999 -9999 -9999 -9999 -9999 -9999 -9999 -9999 -9999 -9999 -9999 -9999 -9999 -9999 -9999 -9999 -9999 -9999 -9999 -9999 -9999 -9999 -9999 -9999 -9999 -9999 -9999 -9999 -9999 -9999 -9999 -9999 -9999 -9999 -9999 -9999
-9999 -9999 -9999 -9999 -9999 -9999 -9999 -9999 -9999 -9999 -9999 -9999 -9999 -9999 -9999 -9999 -9999 -9999 -9999 -9999 -9999 -9999 -9999 -9999 -9999 -9999 -9999 -9999 -9999 -9999 -9999 -9999 -9999 -9999 -9999 -9999 -9999 -9999 -9999 -9999 -9999 -9999 -9999 -9999 -9999 -9999 -9999 -9999 -9999 -9999 -9999 -9999 -9999 -9999 -9999 -9999 -9999 -9999 -9999 -9999 -9999 -9999 -9999 -9999 -9999 2.08446E-1 2.1176E-1 2.14285E-1 2.1299E-1 2.14055E-1 2.15526E-1 2.13293E-1 2.13959E-1 2.14943E-1 2.14465E-1 2.19415E-1 2.24079E-1 2.22137E-1 2.25019E-1 2.11872E-1 2.11038E-1 2.14506E-1 2.18635E-1 2.18759E-1 2.15064E-1 2.11007E-1 2.03962E-1 2.00439E-1 1.98277E-1 2.00566E-1 2.14903E-1 7.77265E-2 8.94259E-2 9.96334E-2 3.47986E-1 4.08043E-1 4.29751E-1 3.62015E-1 3.00936E-1 2.61876E-1 2.35566E-1 2.3079E-1 2.29333E-1 2.23751E-1 2.36321E-1 2.31885E-1 2.31517E-1 2.78624E-1 3.7448E-1 4.31312E-1 3.85459E-1 4.21282E-1 4.60283E-1 2.08489E-1 2.34287E-1 2.61581E-1 6.78797E-1 6.72733E-1 6.38841E-1 6.95976E-1 6.01568E-1 4.72685E-1 4.75398E-1 5.31678E-1 7.08148E-1 5.62E-1 7.07324E-1 7.14322E-1 7.14164E-1 6.88832E-1 6.78363E-1 6.63339E-1 7.03089E-1 7.05676E-1 6.97883E-1 7.00016E-1 7.20978E-1 7.30322E-1 4.38839E-1 5.00237E-1 4.61513E-1 6.43845E-1 6.61354E-1 6.33838E-1 5.52091E-1 4.54754E-1 4.0898E-1 4.02541E-1 4.38852E-1 4.16424E-1 3.82035E-1 4.39983E-1 5.76906E-1 6.61649E-1 7.09994E-1 6.25304E-1 6.46825E-1 6.24395E-1 6.26218E-1 6.40365E-1 6.39896E-1 6.26909E-1 6.26218E-1 6.24146E-1 6.16328E-1 6.18666E-1 6.21055E-1 5.91286E-1 5.36179E-1 4.81775E-1 4.83883E-1 5.06509E-1 5.27616E-1 4.87154E-1 4.78664E-1 4.59547E-1 4.494E-1 4.35637E-1 4.51216E-1 4.8387E-1 4.79212E-1 5.07539E-1 5.33335E-1 5.32561E-1 5.49011E-1 6.01567E-1 6.01476E-1 5.53025E-1 5.48286E-1 6.04597E-1 5.75609E-1 5.2772E-1 4.95212E-1 5.4236E-1 6.14252E-1 6.50793E-1 6.6485E-1 6.06153E-1 5.36624E-1 3.99708E-1 4.06046E-1 3.64706E-1 2.45939E-1 1.7544E-1 2.25295E-1 4.21356E-1 5.98927E-1 6.36515E-1 6.75337E-1 5.7915E-1 5.4278E-1 4.72353E-1 4.98285E-1 6.09052E-1 5.8418E-1 5.54779E-1 5.88741E-1 5.64124E-1 5.57901E-1 5.81484E-1 5.84431E-1 -9999 -9999 -9999 -9999 -9999 -9999 -9999 -9999 -9999 -9999 -9999 -9999 -9999 -9999 -9999 -9999 -9999 -9999 -9999 -9999 -9999 -9999 -9999 -9999 -9999 -9999 -9999 -9999 -9999 -9999 -9999 -9999 -9999 -9999 -9999 -9999 -9999 -9999 -9999 -9999 -9999 -9999 -9999
-9999 -9999 -9999 -9999 -9999 -9999 -9999 -9999 -9999 -9999 -9999 -9999 -9999 -9999 -9999 -9999 -9999 -9999 -9999 -9999 -9999 -9999 -9999 -9999 -9999 -9999 -9999 -9999 -9999 -9999 -9999 -9999 -9999 -9999 -9999 -9999 -9999 -9999 -9999 -9999 -9999 -9999 -9999 -9999 -9999 -9999 -9999 -9999 -9999 -9999 -9999 -9999 -9999 -9999 -9999 -9999 -9999 -9999 -9999 -9999 -9999 -9999 -9999 -9999 -9999 2.09572E-1 2.12953E-1 2.15623E-1 2.14456E-1 2.1499E-1 2.16063E-1 2.13693E-1 2.15295E-1 2.13414E-1 2.16577E-1 2.20843E-1 2.21778E-1 2.25381E-1 2.2829E-1 2.10693E-1 2.13114E-1 2.16604E-1 2.18347E-1 2.20415E-1 2.17523E-1 2.12344E-1 2.06333E-1 2.03175E-1 1.97856E-1 1.97471E-1 2.02909E-1 2.14089E-1 6.96438E-2 9.47918E-2 3.15575E-1 3.70155E-1 4.51252E-1 3.70847E-1 3.09043E-1 2.77352E-1 2.38909E-1 2.28969E-1 2.25903E-1 2.39683E-1 2.3595E-1 2.3115E-1 2.37529E-1 2.72483E-1 3.39192E-1 3.17208E-1 3.31907E-1 3.4884E-1 4.05143E-1 4.8266E-1 2.08666E-1 2.28128E-1 6.78846E-1 6.82793E-1 6.23747E-1 6.8442E-1 6.20109E-1 4.5791E-1 4.77024E-1 7.05548E-1 7.08239E-1 5.55269E-1 6.86263E-1 7.02856E-1 6.94905E-1 7.02015E-1 6.89618E-1 6.4938E-1 6.6941E-1 7.1047E-1 7.02481E-1 7.16229E-1 7.25162E-1 7.32075E-1 7.33452E-1 7.21605E-1 7.32453E-1 7.23874E-1 7.05789E-1 6.52413E-1 5.4925E-1 5.40397E-1 5.12497E-1 5.28877E-1 5.76493E-1 6.44508E-1 6.29733E-1 6.29089E-1 6.6171E-1 6.17126E-1 6.52877E-1 6.60029E-1 6.70444E-1 6.46705E-1 6.46808E-1 6.23864E-1 6.42601E-1 5.81431E-1 5.82737E-1 5.64839E-1 5.65354E-1 5.57963E-1 6.01484E-1 5.9146E-1 5.41763E-1 5.09477E-1 4.70323E-1 4.98731E-1 4.81673E-1 4.49095E-1 4.42421E-1 4.4955E-1 4.21097E-1 4.2447E-1 4.42869E-1 4.7233E-1 5.00751E-1 5.22682E-1 5.52591E-1 5.46221E-1 5.4833E-1 6.01851E-1 6.0978E-1 6.1537E-1 6.26142E-1 6.45002E-1 6.27477E-1 5.77962E-1 5.83796E-1 5.86319E-1 6.52764E-1 6.67055E-1 5.94002E-1 5.82821E-1 5.46774E-1 5.45257E-1 5.0955E-1 4.27293E-1 2.6357E-1 1.87329E-1 2.36819E-1 3.85901E-1 6.21816E-1 4.38368E-1 3.98816E-1 3.45679E-1 5.48372E-1 3.62535E-1 2.76265E-1 6.08104E-1 5.77995E-1 5.61324E-1 5.67647E-1 5.66123E-1 5.80157E-1 5.86301E-1 5.85941E-1 -9999 -9999 -9999 -9999 -9999 -9999 -9999 -9999 -9999 -9999 -9999 -9999 -9999 -9999 -9999 -9999 -9999 -9999 -9999 -9999 -9999 -9999 -9999 -9999 -9999 -9999 -9999 -9999 -9999 -9999 -9999 -9999 -9999 -9999 -9999 -9999 -9999 -9999 -9999 -9999 -9999 -9999 -9999
-9999 -9999 -9999 -9999 -9999 -9999 -9999 -9999 -9999 -9999 -9999 -9999 -9999 -9999 -9999 -9999 -9999 -9999 -9999 -9999 -9999 -9999 -9999 -9999 -9999 -9999 -9999 -9999 -9999 -9999 -9999 -9999 -9999 -9999 -9999 -9999 -9999 -9999 -9999 -9999 -9999 -9999 -9999 -9999 -9999 -9999 -9999 -9999 -9999 -9999 -9999 -9999 -9999 -9999 -9999 -9999 -9999 -9999 -9999 -9999 -9999 -9999 -9999 -9999 -9999 2.10703E-1 2.13618E-1 2.1299E-1 2.14589E-1 2.1566E-1 2.1316E-1 2.1424E-1 2.16707E-1 2.15519E-1 2.18348E-1 2.22637E-1 2.23575E-1 2.27196E-1 2.14305E-1 2.13114E-1 2.14854E-1 2.17398E-1 2.18347E-1 2.18759E-1 2.18759E-1 2.13966E-1 2.09524E-1 2.06333E-1 2.02126E-1 2.02126E-1 2.01345E-1 2.0186E-1 2.13815E-1 8.86531E-2 1.08236E-1 3.46724E-1 4.33265E-1 3.95404E-1 3.18759E-1 2.81056E-1 2.42657E-1 2.24109E-1 2.40811E-1 2.41564E-1 2.38559E-1 2.39026E-1 2.46598E-1 3.09527E-1 3.38565E-1 3.21541E-1 3.02197E-1 3.07853E-1 3.3351E-1 3.89138E-1 4.96529E-1 1.87892E-1 3.14312E-1 6.3519E-1 6.96001E-1 6.79104E-1 5.04198E-1 4.31502E-1 5.68951E-1 7.05145E-1 7.16903E-1 5.52893E-1 7.07259E-1 7.21103E-1 7.01865E-1 7.0503E-1 7.17212E-1 7.16329E-1 6.72224E-1 7.09051E-1 7.23777E-1 7.30366E-1 7.36841E-1 7.33513E-1 7.22644E-1 6.86167E-1 6.96771E-1 7.04027E-1 6.93336E-1 6.32246E-1 5.95059E-1 6.40882E-1 6.18267E-1 6.3657E-1 6.51692E-1 6.74464E-1 6.87608E-1 6.86898E-1 6.79571E-1 6.67879E-1 6.79337E-1 6.44445E-1 6.11209E-1 6.49606E-1 6.08524E-1 6.17394E-1 6.39574E-1 5.722E-1 5.18979E-1 4.8361E-1 4.96324E-1 5.16163E-1 5.40354E-1 5.51336E-1 5.47211E-1 5.37829E-1 4.99865E-1 5.09821E-1 4.78934E-1 4.48923E-1 4.25079E-1 3.90202E-1 3.50795E-1 3.74472E-1 3.9313E-1 4.26346E-1 4.53342E-1 4.98966E-1 5.26567E-1 4.86368E-1 5.14602E-1 5.47874E-1 5.2753E-1 5.32335E-1 5.79166E-1 6.31571E-1 6.30988E-1 6.3811E-1 6.44852E-1 6.5226E-1 6.71635E-1 6.00018E-1 6.48915E-1 5.94333E-1 5.81304E-1 5.88323E-1 6.03786E-1 5.73302E-1 3.38159E-1 1.92771E-1 1.9565E-1 2.81108E-1 5.06531E-1 6.32021E-1 5.43754E-1 2.59744E-1 2.31403E-1 2.10738E-1 2.00674E-1 5.79145E-1 5.76716E-1 5.84587E-1 5.66444E-1 5.6187E-1 5.81229E-1 5.86421E-1 5.64203E-1 -9999 -9999 -9999 -9999 -9999 -9999 -9999 -9999 -9999 -9999 -9999 -9999 -9999 -9999 -9999 -9999 -9999 -9999 -9999 -9999 -9999 -9999 -9999 -9999 -9999 -9999 -9999 -9999 -9999 -9999 -9999 -9999 -9999 -9999 -9999 -9999 -9999 -9999 -9999 -9999 -9999 -9999 -9999
-9999 -9999 -9999 -9999 -9999 -9999 -9999 -9999 -9999 -9999 -9999 -9999 -9999 -9999 -9999 -9999 -9999 -9999 -9999 -9999 -9999 -9999 -9999 -9999 -9999 -9999 -9999 -9999 -9999 -9999 -9999 -9999 -9999 -9999 -9999 -9999 -9999 -9999 -9999 -9999 -9999 -9999 -9999 -9999 -9999 -9999 -9999 -9999 -9999 -9999 -9999 -9999 -9999 -9999 -9999 -9999 -9999 -9999 -9999 -9999 -9999 -9999 -9999 -9999 2.09949E-1 2.1229E-1 2.14018E-1 2.12858E-1 2.14189E-1 2.1566E-1 2.13826E-1 2.15648E-1 2.18125E-1 2.17285E-1 2.21201E-1 2.2142E-1 2.25019E-1 2.12913E-1 2.12421E-1 2.15903E-1 2.18222E-1 2.20001E-1 2.19586E-1 2.18347E-1 2.15188E-1 2.14373E-1 2.12749E-1 2.08448E-1 2.07253E-1 2.08049E-1 2.04999E-1 2.03033E-1 2.09771E-1 7.19047E-2 9.17835E-2 3.23905E-1 3.94814E-1 4.2977E-1 3.6112E-1 2.96998E-1 2.55277E-1 2.23751E-1 2.38186E-1 2.41187E-1 2.40434E-1 2.62816E-1 2.79036E-1 3.36764E-1 3.97319E-1 3.7508E-1 3.30902E-1 3.43152E-1 3.43615E-1 3.45641E-1 3.69362E-1 4.43236E-1 5.28666E-1 6.40972E-1 5.53096E-1 5.48832E-1 4.30441E-1 5.05567E-1 6.95261E-1 6.83854E-1 6.98257E-1 6.40694E-1 5.67085E-1 6.7871E-1 7.19896E-1 7.36906E-1 6.95767E-1 7.28963E-1 6.88423E-1 7.1157E-1 7.15722E-1 7.3257E-1 7.29685E-1 7.02618E-1 6.89113E-1 6.9123E-1 7.04629E-1 7.08851E-1 7.13328E-1 6.7013E-1 6.55822E-1 6.92958E-1 6.84549E-1 6.84944E-1 6.86106E-1 6.84159E-1 6.6685E-1 6.59635E-1 6.7399E-1 6.72734E-1 6.40097E-1 5.93893E-1 5.77598E-1 5.95073E-1 5.77334E-1 6.08496E-1 6.42187E-1 5.80459E-1 5.45057E-1 4.70329E-1 4.16734E-1 4.30347E-1 4.9082E-1 5.02404E-1 5.40106E-1 5.13264E-1 4.74916E-1 4.86839E-1 4.46615E-1 4.39785E-1 3.62515E-1 3.08816E-1 3.45867E-1 3.95187E-1 4.17699E-1 4.39273E-1 4.62306E-1 4.87572E-1 4.81125E-1 4.48035E-1 4.87888E-1 5.14708E-1 4.81344E-1 4.86244E-1 5.57523E-1 5.94074E-1 5.75844E-1 6.16943E-1 6.00353E-1 6.08689E-1 6.34038E-1 6.59484E-1 6.42163E-1 6.03968E-1 6.4361E-1 5.9734E-1 6.45064E-1 5.83557E-1 4.01779E-1 2.37271E-1 2.30778E-1 2.75873E-1 3.79763E-1 4.68378E-1 5.61137E-1 3.96483E-1 2.47899E-1 1.92343E-1 6.03582E-1 6.03106E-1 5.77432E-1 5.88741E-1 5.65184E-1 6.06228E-1 6.08053E-1 5.87978E-1 5.62223E-1 -9999 -9999 -9999 -9999 -9999 -9999 -9999 -9999 -9999 -9999 -9999 -9999 -9999 -9999 -9999 -9999 -9999 -9999 -9999 -9999 -9999 -9999 -9999 -9999 -9999 -9999 -9999 -9999 -9999 -9999 -9999 -9999 -9999 -9999 -9999 -9999 -9999 -9999 -9999 -9999 -9999 -9999 -9999
-9999 -9999 -9999 -9999 -9999 -9999 -9999 -9999 -9999 -9999 -9999 -9999 -9999 -9999 -9999 -9999 -9999 -9999 -9999 -9999 -9999 -9999 -9999 -9999 -9999 -9999 -9999 -9999 -9999 -9999 -9999 -9999 -9999 -9999 -9999 -9999 -9999 -9999 -9999 -9999 -9999 -9999 -9999 -9999 -9999 -9999 -9999 -9999 -9999 -9999 -9999 -9999 -9999 -9999 -9999 -9999 -9999 -9999 -9999 -9999 -9999 -9999 2.09052E-1 2.11157E-1 2.1176E-1 2.12953E-1 2.14285E-1 2.12592E-1 2.14589E-1 2.13293E-1 2.17061E-1 2.19549E-1 2.17639E-1 2.20843E-1 2.24079E-1 2.24296E-1 2.12565E-1 2.15353E-1 2.14854E-1 2.19048E-1 2.22373E-1 2.22914E-1 2.22914E-1 2.19173E-1 2.1478E-1 2.16006E-1 2.16006E-1 2.14089E-1 2.14496E-1 2.14496E-1 2.10172E-1 2.06979E-1 2.08172E-1 6.64936E-2 8.831E-2 1.09965E-1 3.68889E-1 4.30012E-1 4.05558E-1 3.22574E-1 2.73287E-1 2.45352E-1 2.34837E-1 2.37812E-1 2.45453E-1 2.6682E-1 2.8359E-1 3.16858E-1 3.49587E-1 3.52915E-1 3.63747E-1 3.58086E-1 3.57616E-1 3.89237E-1 3.45178E-1 4.01938E-1 4.29701E-1 4.2349E-1 4.27589E-1 4.28424E-1 4.86802E-1 5.9464E-1 7.02261E-1 6.57365E-1 6.86993E-1 7.25475E-1 6.31606E-1 5.86796E-1 7.21298E-1 6.53889E-1 5.85439E-1 6.79783E-1 7.32494E-1 7.34938E-1 6.77979E-1 6.51488E-1 6.70545E-1 6.70545E-1 6.89562E-1 6.90417E-1 7.08246E-1 7.19963E-1 7.14363E-1 6.99468E-1 6.87602E-1 6.90845E-1 6.97192E-1 6.67172E-1 6.63446E-1 6.18115E-1 6.19712E-1 6.20571E-1 6.34295E-1 5.97316E-1 5.69308E-1 4.98964E-1 5.06265E-1 5.07758E-1 5.34338E-1 6.10417E-1 6.4199E-1 6.00951E-1 5.6856E-1 5.26343E-1 4.45428E-1 4.1996E-1 4.31609E-1 4.16442E-1 4.5858E-1 4.9818E-1 5.0433E-1 4.85402E-1 4.65287E-1 4.29815E-1 3.4633E-1 2.89015E-1 3.37972E-1 3.90756E-1 4.1353E-1 4.27378E-1 4.44117E-1 4.54575E-1 4.37328E-1 4.54608E-1 4.56011E-1 4.28467E-1 4.02964E-1 4.24351E-1 5.33554E-1 5.49987E-1 5.32862E-1 5.57932E-1 5.70881E-1 5.47864E-1 5.57688E-1 5.97666E-1 6.2182E-1 6.59302E-1 5.02106E-1 6.44509E-1 5.67706E-1 6.45229E-1 5.87266E-1 4.50125E-1 4.66358E-1 3.44144E-1 3.18256E-1 4.28545E-1 4.31859E-1 2.77181E-1 2.10769E-1 6.03632E-1 6.02779E-1 5.77023E-1 5.79568E-1 5.87762E-1 5.66239E-1 6.06178E-1 6.07728E-1 5.84634E-1 -9999 -9999 -9999 -9999 -9999 -9999 -9999 -9999 -9999 -9999 -9999 -9999 -9999 -9999 -9999 -9999 -9999 -9999 -9999 -9999 -9999 -9999 -9999 -9999 -9999 -9999 -9999 -9999 -9999 -9999 -9999 -9999 -9999 -9999 -9999 -9999 -9999 -9999 -9999 -9999 -9999 -9999 -9999 -9999
-9999 -9999 -9999 -9999 -9999 -9999 -9999 -9999 -9999 -9999 -9999 -9999 -9999 -9999 -9999 -9999 -9999 -9999 -9999 -9999 -9999 -9999 -9999 -9999 -9999 -9999 -9999 -9999 -9999 -9999 -9999 -9999 -9999 -9999 -9999 -9999 -9999 -9999 -9999 -9999 -9999 -9999 -9999 -9999 -9999 -9999 -9999 -9999 -9999 -9999 -9999 -9999 -9999 -9999 -9999 -9999 -9999 -9999 -9999 -9999 -9999 -9999 6.30874E-2 6.30919E-2 6.37655E-2 2.13752E-1 2.12062E-1 2.13656E-1 2.15258E-1 2.16E-1 2.21696E-1 2.24943E-1 2.21918E-1 2.22637E-1 2.26616E-1 2.11526E-1 2.15003E-1 2.14854E-1 2.17398E-1 2.21122E-1 2.22914E-1 2.2712E-1 2.26275E-1 2.20953E-1 2.1847E-1 2.18058E-1 2.16947E-1 2.1791E-1 2.18344E-1 2.13815E-1 2.13102E-1 2.12249E-1 2.11398E-1 2.08512E-1 7.13287E-2 9.17387E-2 3.01519E-1 3.71211E-1 4.30133E-1 3.80319E-1 2.9529E-1 2.64025E-1 2.33727E-1 2.37155E-1 2.60033E-1 2.68431E-1 2.93238E-1 3.48091E-1 3.45166E-1 3.68904E-1 3.49121E-1 3.68325E-1 3.99998E-1 4.54158E-1 4.55036E-1 4.43356E-1 4.0918E-1 4.30086E-1 4.57132E-1 5.23869E-1 6.9265E-1 6.96973E-1 6.87912E-1 5.82457E-1 6.07546E-1 7.08372E-1 7.28493E-1 6.56256E-1 5.88191E-1 6.213E-1 6.47297E-1 6.546E-1 7.20925E-1 6.8985E-1 6.41617E-1 6.51514E-1 6.5666E-1 6.6042E-1 6.87451E-1 6.90661E-1 7.08894E-1 7.23522E-1 7.2567E-1 7.17447E-1 7.08846E-1 6.93395E-1 6.5894E-1 5.88591E-1 5.09597E-1 4.46967E-1 4.29757E-1 4.01347E-1 4.50594E-1 4.68848E-1 5.35499E-1 6.20813E-1 6.32892E-1 6.08269E-1 6.09229E-1 6.20402E-1 6.51663E-1 6.25277E-1 5.64237E-1 5.08187E-1 4.9694E-1 5.29681E-1 4.76132E-1 4.32343E-1 4.23611E-1 4.96894E-1 5.11166E-1 5.04569E-1 4.6421E-1 4.53998E-1 3.7838E-1 3.07755E-1 3.07391E-1 3.45266E-1 3.79612E-1 4.06383E-1 4.20354E-1 4.16231E-1 3.93144E-1 4.2301E-1 3.87286E-1 3.48571E-1 3.32193E-1 3.944E-1 4.61143E-1 4.58034E-1 4.0271E-1 4.43858E-1 4.50851E-1 3.90986E-1 4.38262E-1 5.62195E-1 6.41705E-1 6.72289E-1 6.37108E-1 6.26643E-1 4.02285E-1 4.34436E-1 6.34112E-1 6.42455E-1 6.6134E-1 4.70328E-1 3.54784E-1 4.13122E-1 5.0871E-1 5.6241E-1 6.26022E-1 6.03281E-1 5.76716E-1 5.78502E-1 5.82034E-1 5.672E-1 5.67795E-1 5.63533E-1 -9999 -9999 -9999 -9999 -9999 -9999 -9999 -9999 -9999 -9999 -9999 -9999 -9999 -9999 -9999 -9999 -9999 -9999 -9999 -9999 -9999 -9999 -9999 -9999 -9999 -9999 -9999 -9999 -9999 -9999 -9999 -9999 -9999 -9999 -9999 -9999 -9999 -9999 -9999 -9999 -9999 -9999 -9999 -9999 -9999 -9999
-9999 -9999 -9999 -9999 -9999 -9999 -9999 -9999 -9999 -9999 -9999 -9999 -9999 -9999 -9999 -9999 -9999 -9999 -9999 -9999 -9999 -9999 -9999 -9999 -9999 -9999 -9999 -9999 -9999 -9999 -9999 -9999 -9999 -9999 -9999 -9999 -9999 -9999 -9999 -9999 -9999 -9999 -9999 -9999 -9999 -9999 -9999 -9999 -9999 -9999 -9999 -9999 -9999 -9999 -9999 -9999 -9999 -9999 -9999 -9999 -9999 6.25527E-2 6.41689E-2 6.41727E-2 6.55464E-2 2.15623E-1 2.13522E-1 2.1499E-1 2.16197E-1 2.17415E-1 2.25668E-1 2.24802E-1 2.25164E-1 2.26616E-1 2.25743E-1 2.13608E-1 2.17107E-1 2.17809E-1 2.21538E-1 2.26575E-1 2.28391E-1 2.30157E-1 2.29706E-1 2.23531E-1 2.21785E-1 2.21369E-1 2.18054E-1 2.18779E-1 2.19998E-1 2.19125E-1 2.17369E-1 2.17369E-1 2.11996E-1 2.1028E-1 2.02711E-1 8.13594E-2 2.77339E-1 3.45911E-1 4.51394E-1 4.37628E-1 3.56276E-1 2.74614E-1 2.41941E-1 2.31967E-1 2.3641E-1 2.72077E-1 2.94723E-1 3.74844E-1 3.93391E-1 3.73273E-1 4.13832E-1 4.4591E-1 5.08104E-1 5.77715E-1 6.35163E-1 5.29033E-1 4.82731E-1 5.26867E-1 6.31322E-1 7.02304E-1 7.00534E-1 6.51477E-1 5.99845E-1 4.90121E-1 4.48705E-1 5.72423E-1 6.96926E-1 7.24702E-1 7.01081E-1 6.28503E-1 7.21235E-1 7.26927E-1 7.03924E-1 7.07706E-1 7.09705E-1 6.74302E-1 6.67926E-1 6.89073E-1 6.86168E-1 6.88809E-1 7.09966E-1 7.23309E-1 7.16916E-1 7.19585E-1 7.10109E-1 6.95768E-1 6.67421E-1 6.38002E-1 5.73904E-1 3.95285E-1 2.79697E-1 3.01328E-1 4.42206E-1 5.99587E-1 6.58912E-1 6.57832E-1 6.48218E-1 6.52918E-1 6.4698E-1 6.45374E-1 5.99755E-1 6.01005E-1 5.39003E-1 5.10708E-1 5.15837E-1 5.6782E-1 5.20551E-1 5.09826E-1 4.908E-1 5.18691E-1 5.3397E-1 5.25197E-1 4.86299E-1 4.64303E-1 4.37589E-1 3.77026E-1 3.2605E-1 2.99066E-1 3.20342E-1 3.60263E-1 3.58463E-1 3.44205E-1 3.28216E-1 3.43616E-1 3.2184E-1 2.98033E-1 3.03745E-1 3.46321E-1 3.63551E-1 3.38884E-1 3.01241E-1 3.05677E-1 3.20908E-1 3.86749E-1 4.64523E-1 5.5278E-1 6.20624E-1 6.45503E-1 5.98947E-1 6.44614E-1 4.67292E-1 3.72161E-1 4.5125E-1 3.868E-1 6.21373E-1 6.18262E-1 5.14484E-1 4.51089E-1 5.09555E-1 2.70618E-1 6.04367E-1 6.03106E-1 5.77551E-1 5.79922E-1 5.82384E-1 5.66156E-1 5.69868E-1 5.69868E-1 -9999 -9999 -9999 -9999 -9999 -9999 -9999 -9999 -9999 -9999 -9999 -9999 -9999 -9999 -9999 -9999 -9999 -9999 -9999 -9999 -9999 -9999 -9999 -9999 -9999 -9999 -9999 -9999 -9999 -9999 -9999 -9999 -9999 -9999 -9999 -9999 -9999 -9999 -9999 -9999 -9999 -9999 -9999 -9999 -9999 -9999
-9999 -9999 -9999 -9999 -9999 -9999 -9999 -9999 -9999 -9999 -9999 -9999 -9999 -9999 -9999 -9999 -9999 -9999 -9999 -9999 -9999 -9999 -9999 -9999 -9999 -9999 -9999 -9999 -9999 -9999 -9999 -9999 -9999 -9999 -9999 -9999 -9999 -9999 -9999 -9999 -9999 -9999 -9999 -9999 -9999 -9999 -9999 -9999 -9999 -9999 -9999 -9999 -9999 -9999 -9999 -9999 -9999 -9999 -9999 -9999 -9999 -9999 -9999 6.51316E-2 6.68047E-2 6.70879E-2 6.83711E-2 6.92383E-2 6.98195E-2 2.19906E-1 2.26032E-1 2.26616E-1 2.27709E-1 2.29538E-1 2.13956E-1 2.17107E-1 2.20288E-1 2.20706E-1 2.24467E-1 2.28391E-1 2.31212E-1 2.34431E-1 2.2804E-1 2.25009E-1 2.24565E-1 2.19651E-1 2.1936E-1 2.19998E-1 2.20183E-1 2.23377E-1 2.24806E-1 2.266E-1 2.232E-1 2.19658E-1 2.01385E-1 2.14734E-1 2.65924E-1 3.24147E-1 4.45059E-1 5.22787E-1 4.48388E-1 3.28955E-1 2.73396E-1 2.34552E-1 2.29765E-1 2.50052E-1 3.46303E-1 4.54357E-1 4.27208E-1 4.06837E-1 4.92571E-1 5.35692E-1 5.62223E-1 6.09661E-1 6.55164E-1 5.86616E-1 5.50915E-1 5.47173E-1 6.09294E-1 6.93071E-1 7.07151E-1 6.74367E-1 5.90051E-1 4.50574E-1 4.0697E-1 5.60432E-1 7.07891E-1 7.22761E-1 6.56918E-1 7.32139E-1 7.24907E-1 7.17501E-1 7.13713E-1 6.96864E-1 7.11962E-1 7.06481E-1 7.0932E-1 7.0318E-1 6.71931E-1 6.85654E-1 6.87622E-1 7.07269E-1 7.12904E-1 7.05307E-1 6.94707E-1 6.66003E-1 6.724E-1 6.65319E-1 6.49944E-1 4.77588E-1 2.9816E-1 4.07292E-1 6.30586E-1 6.56493E-1 6.52422E-1 6.26873E-1 6.04732E-1 6.21215E-1 6.47428E-1 6.29972E-1 5.90847E-1 5.99006E-1 5.74942E-1 5.55089E-1 5.61073E-1 5.57831E-1 5.6333E-1 5.4035E-1 5.38302E-1 5.50221E-1 5.66969E-1 5.38573E-1 4.94846E-1 4.86307E-1 4.69289E-1 4.50022E-1 3.8336E-1 2.92717E-1 2.64029E-1 2.98185E-1 2.91639E-1 2.69682E-1 2.74295E-1 2.97789E-1 2.96624E-1 2.98747E-1 3.15722E-1 3.30175E-1 3.26787E-1 3.17298E-1 3.13898E-1 3.35009E-1 3.89445E-1 4.84177E-1 5.4482E-1 5.725E-1 6.06139E-1 6.10438E-1 6.54773E-1 5.32569E-1 6.19168E-1 6.74049E-1 4.88331E-1 2.73681E-1 3.09892E-1 4.54312E-1 6.23603E-1 5.58143E-1 3.63648E-1 2.1935E-1 6.0359E-1 6.03432E-1 6.02202E-1 5.78384E-1 5.81449E-1 5.6659E-1 5.68685E-1 -9999 -9999 -9999 -9999 -9999 -9999 -9999 -9999 -9999 -9999 -9999 -9999 -9999 -9999 -9999 -9999 -9999 -9999 -9999 -9999 -9999 -9999 -9999 -9999 -9999 -9999 -9999 -9999 -9999 -9999 -9999 -9999 -9999 -9999 -9999 -9999 -9999 -9999 -9999 -9999 -9999 -9999 -9999 -9999 -9999 -9999 -9999
-9999 -9999 -9999 -9999 -9999 -9999 -9999 -9999 -9999 -9999 -9999 -9999 -9999 -9999 -9999 -9999 -9999 -9999 -9999 -9999 -9999 -9999 -9999 -9999 -9999 -9999 -9999 -9999 -9999 -9999 -9999 -9999 -9999 -9999 -9999 -9999 -9999 -9999 -9999 -9999 -9999 -9999 -9999 -9999 -9999 -9999 -9999 -9999 -9999 -9999 -9999 -9999 -9999 -9999 -9999 -9999 -9999 -9999 -9999 -9999 -9999 -9999 6.3901E-2 6.56852E-2 6.76553E-2 6.80841E-2 6.86591E-2 6.98218E-2 6.98195E-2 2.18836E-1 2.26395E-1 2.2698E-1 2.29171E-1 2.13608E-1 2.32698E-1 2.20288E-1 2.20706E-1 2.24467E-1 2.26152E-1 2.28816E-1 2.32592E-1 2.3665E-1 2.31313E-1 2.29128E-1 2.28765E-1 2.24982E-1 2.24266E-1 2.24982E-1 2.23733E-1 2.266E-1 2.29491E-1 2.28219E-1 2.3112E-1 2.27498E-1 2.1843E-1 2.31291E-1 8.37766E-2 3.36519E-1 4.43351E-1 5.42666E-1 5.42006E-1 4.14105E-1 2.91973E-1 2.50052E-1 2.27213E-1 2.49661E-1 3.12765E-1 3.58362E-1 3.52928E-1 4.0436E-1 4.54739E-1 4.96276E-1 5.56926E-1 5.24759E-1 5.44406E-1 2.51916E-1 2.45517E-1 2.85514E-1 2.85514E-1 5.87919E-1 6.71892E-1 6.80711E-1 5.22629E-1 3.95742E-1 4.48018E-1 6.13281E-1 7.14418E-1 7.31449E-1 6.57189E-1 6.96863E-1 7.02913E-1 7.01391E-1 7.07915E-1 6.91198E-1 7.07487E-1 7.10051E-1 7.06846E-1 7.18989E-1 7.04962E-1 6.87451E-1 6.76841E-1 6.88642E-1 7.26362E-1 6.92978E-1 6.90038E-1 6.26099E-1 6.39749E-1 6.27145E-1 6.36443E-1 4.32395E-1 3.2892E-1 5.03349E-1 6.6856E-1 6.57316E-1 6.26594E-1 5.88138E-1 6.26627E-1 6.25162E-1 6.14539E-1 6.2452E-1 5.83917E-1 5.88139E-1 6.12953E-1 6.14091E-1 6.11441E-1 6.06433E-1 5.69325E-1 5.44496E-1 5.63227E-1 5.58346E-1 5.3843E-1 5.32912E-1 5.33022E-1 5.04461E-1 4.86977E-1 4.58728E-1 4.09536E-1 2.96913E-1 2.59091E-1 2.59362E-1 2.56711E-1 2.46232E-1 2.59017E-1 2.67776E-1 2.4997E-1 2.44169E-1 2.76404E-1 2.99343E-1 3.19381E-1 3.30894E-1 3.38493E-1 3.69445E-1 4.58205E-1 5.28773E-1 4.81092E-1 5.00607E-1 5.52635E-1 5.65977E-1 5.85086E-1 6.53731E-1 6.53336E-1 6.05658E-1 6.56143E-1 4.25518E-1 2.79813E-1 3.11393E-1 4.57254E-1 2.95592E-1 2.24207E-1 2.10694E-1 6.27096E-1 6.03657E-1 6.02754E-1 5.76691E-1 5.84432E-1 5.65184E-1 5.67795E-1 -9999 -9999 -9999 -9999 -9999 -9999 -9999 -9999 -9999 -9999 -9999 -9999 -9999 -9999 -9999 -9999 -9999 -9999 -9999 -9999 -9999 -9999 -9999 -9999 -9999 -9999 -9999 -9999 -9999 -9999 -9999 -9999 -9999 -9999 -9999 -9999 -9999 -9999 -9999 -9999 -9999 -9999 -9999 -9999 -9999 -9999 -9999
-9999 -9999 -9999 -9999 -9999 -9999 -9999 -9999 -9999 -9999 -9999 -9999 -9999 -9999 -9999 -9999 -9999 -9999 -9999 -9999 -9999 -9999 -9999 -9999 -9999 -9999 -9999 -9999 -9999 -9999 -9999 -9999 -9999 -9999 -9999 -9999 -9999 -9999 -9999 -9999 -9999 -9999 -9999 -9999 -9999 -9999 -9999 -9999 -9999 -9999 -9999 -9999 -9999 -9999 -9999 -9999 -9999 -9999 -9999 -9999 -9999 6.41689E-2 6.43089E-2 6.66639E-2 6.82276E-2 6.88035E-2 6.96755E-2 6.95275E-2 7.05543E-2 7.26475E-2 7.37783E-2 2.28805E-1 2.32484E-1 2.16404E-1 2.19933E-1 2.22783E-1 2.23628E-1 2.27421E-1 2.2827E-1 2.28391E-1 2.31363E-1 2.35539E-1 2.33144E-1 2.33144E-1 2.33144E-1 2.30402E-1 2.29674E-1 2.30038E-1 2.27321E-1 2.29128E-1 2.32039E-1 2.30029E-1 2.32213E-1 2.28942E-1 2.06893E-1 7.578E-2 9.01545E-2 3.15971E-1 4.22298E-1 5.32257E-1 5.9367E-1 4.75176E-1 3.47341E-1 2.99192E-1 2.34182E-1 2.38607E-1 2.61015E-1 3.10776E-1 3.37059E-1 1.77723E-1 1.70462E-1 1.71839E-1 1.96057E-1 1.85269E-1 2.00202E-1 1.97474E-1 1.85419E-1 2.09831E-1 4.81933E-1 5.46228E-1 7.15453E-1 6.76079E-1 5.17923E-1 3.83173E-1 4.43591E-1 5.73028E-1 6.9052E-1 7.27513E-1 7.15306E-1 7.00986E-1 7.19931E-1 7.02124E-1 7.16317E-1 7.11013E-1 7.21324E-1 7.14237E-1 7.14097E-1 7.03635E-1 6.94891E-1 7.07921E-1 7.05312E-1 7.00923E-1 7.09324E-1 6.98276E-1 6.72163E-1 5.45151E-1 4.62078E-1 4.46797E-1 4.35802E-1 3.126E-1 3.19878E-1 5.2964E-1 6.63477E-1 6.57061E-1 6.07736E-1 5.67905E-1 6.0698E-1 6.1414E-1 6.19644E-1 6.19411E-1 5.63346E-1 5.45678E-1 5.44092E-1 5.34206E-1 5.52682E-1 5.93358E-1 6.08862E-1 5.93949E-1 5.89107E-1 5.78268E-1 5.77435E-1 5.62783E-1 5.41428E-1 5.01254E-1 4.7776E-1 4.38826E-1 3.81783E-1 2.96913E-1 2.58567E-1 2.57523E-1 2.46046E-1 2.39517E-1 2.4053E-1 2.27519E-1 2.17058E-1 2.06737E-1 2.32843E-1 2.50157E-1 2.56308E-1 2.65104E-1 2.66226E-1 2.85235E-1 3.7751E-1 4.60791E-1 4.13536E-1 4.62164E-1 4.07988E-1 3.65129E-1 4.45237E-1 5.63873E-1 5.53122E-1 4.30343E-1 5.20275E-1 5.70171E-1 2.95858E-1 2.33728E-1 2.05825E-1 2.15307E-1 2.19288E-1 2.09051E-1 6.29457E-1 6.03732E-1 6.02955E-1 5.76844E-1 5.83489E-1 5.64832E-1 5.67349E-1 -9999 -9999 -9999 -9999 -9999 -9999 -9999 -9999 -9999 -9999 -9999 -9999 -9999 -9999 -9999 -9999 -9999 -9999 -9999 -9999 -9999 -9999 -9999 -9999 -9999 -9999 -9999 -9999 -9999 -9999 -9999 -9999 -9999 -9999 -9999 -9999 -9999 -9999 -9999 -9999 -9999 -9999 -9999 -9999 -9999 -9999 -9999
-9999 -9999 -9999 -9999 -9999 -9999 -9999 -9999 -9999 -9999 -9999 -9999 -9999 -9999 -9999 -9999 -9999 -9999 -9999 -9999 -9999 -9999 -9999 -9999 -9999 -9999 -9999 -9999 -9999 -9999 -9999 -9999 -9999 -9999 -9999 -9999 -9999 -9999 -9999 -9999 -9999 -9999 -9999 -9999 -9999 -9999 -9999 -9999 -9999 -9999 -9999 -9999 -9999 -9999 -9999 -9999 -9999 -9999 -9999 -9999 6.33563E-2 6.47158E-2 6.56852E-2 6.76553E-2 6.82274E-2 6.95295E-2 7.10016E-2 7.08501E-2 7.2044E-2 7.40213E-2 7.40496E-2 2.31008E-1 2.34337E-1 2.19579E-1 2.22783E-1 2.21955E-1 2.26998E-1 2.30827E-1 2.29406E-1 2.30007E-1 2.31859E-1 2.34616E-1 2.39065E-1 2.39811E-1 2.35903E-1 2.33326E-1 2.33326E-1 2.31309E-1 2.33136E-1 2.34605E-1 2.33677E-1 2.35146E-1 2.34043E-1 2.27671E-1 2.24087E-1 7.54926E-2 9.05092E-2 1.11504E-1 4.17364E-1 5.32257E-1 5.83719E-1 5.23529E-1 4.00121E-1 3.11457E-1 2.66199E-1 2.3936E-1 2.43905E-1 2.71037E-1 3.07098E-1 4.09749E-1 3.85805E-1 3.67714E-1 4.24076E-1 1.79459E-1 1.77451E-1 1.66843E-1 1.79796E-1 1.95851E-1 5.24696E-1 6.44019E-1 6.67951E-1 6.96106E-1 5.1766E-1 3.75855E-1 3.81172E-1 4.36329E-1 5.84716E-1 7.20365E-1 7.25457E-1 6.93442E-1 6.97982E-1 6.81312E-1 7.02055E-1 7.04508E-1 7.18134E-1 7.18753E-1 7.18123E-1 7.10375E-1 7.09066E-1 7.1234E-1 7.28685E-1 7.30641E-1 7.32955E-1 7.12904E-1 6.57337E-1 6.30505E-1 5.59061E-1 3.73843E-1 3.30223E-1 3.17023E-1 3.88019E-1 6.07564E-1 6.60583E-1 6.42517E-1 5.8677E-1 4.96059E-1 5.67905E-1 5.89503E-1 5.92832E-1 5.87552E-1 5.79591E-1 5.19937E-1 5.0285E-1 5.25927E-1 5.37272E-1 5.52917E-1 5.63072E-1 5.94081E-1 5.75234E-1 5.26074E-1 5.27637E-1 5.14626E-1 5.23001E-1 5.21651E-1 4.77138E-1 4.41665E-1 4.14502E-1 3.52395E-1 3.30159E-1 3.27323E-1 3.15927E-1 2.90591E-1 2.63612E-1 2.63402E-1 2.5546E-1 2.51572E-1 2.37339E-1 2.3853E-1 2.28216E-1 2.23547E-1 2.23881E-1 2.57245E-1 3.27736E-1 3.71196E-1 3.4881E-1 3.85818E-1 3.09834E-1 2.50106E-1 3.09196E-1 4.04991E-1 3.97084E-1 3.20837E-1 4.47042E-1 5.01915E-1 2.94857E-1 2.86017E-1 2.78776E-1 2.22727E-1 2.0792E-1 6.26356E-1 6.29041E-1 6.03557E-1 6.02704E-1 5.76665E-1 5.85137E-1 5.65771E-1 5.44918E-1 -9999 -9999 -9999 -9999 -9999 -9999 -9999 -9999 -9999 -9999 -9999 -9999 -9999 -9999 -9999 -9999 -9999 -9999 -9999 -9999 -9999 -9999 -9999 -9999 -9999 -9999 -9999 -9999 -9999 -9999 -9999 -9999 -9999 -9999 -9999 -9999 -9999 -9999 -9999 -9999 -9999 -9999 -9999 -9999 -9999 -9999 -9999
-9999 -9999 -9999 -9999 -9999 -9999 -9999 -9999 -9999 -9999 -9999 -9999 -9999 -9999 -9999 -9999 -9999 -9999 -9999 -9999 -9999 -9999 -9999 -9999 -9999 -9999 -9999 -9999 -9999 -9999 -9999 -9999 -9999 -9999 -9999 -9999 -9999 -9999 -9999 -9999 -9999 -9999 -9999 -9999 -9999 -9999 -9999 -9999 -9999 -9999 -9999 -9999 -9999 -9999 -9999 -9999 -9999 -9999 -9999 -9999 6.34911E-2 6.45821E-2 6.69458E-2 6.85153E-2 6.83711E-2 7.01151E-2 7.28038E-2 7.26475E-2 7.35609E-2 7.46391E-2 7.42673E-2 7.49789E-2 7.43916E-2 2.21355E-1 2.24217E-1 2.24467E-1 2.2912E-1 2.32973E-1 2.31061E-1 2.32225E-1 2.35539E-1 2.37947E-1 2.42059E-1 2.47355E-1 2.43741E-1 2.42236E-1 2.41111E-1 2.39417E-1 2.41284E-1 2.42408E-1 2.39587E-1 2.39215E-1 2.38472E-1 2.30927E-1 2.09938E-1 7.37889E-2 8.42004E-2 1.05596E-1 3.94313E-1 5.6434E-1 5.87879E-1 5.74474E-1 4.15965E-1 3.44625E-1 3.1328E-1 2.53152E-1 2.26554E-1 2.53932E-1 3.05063E-1 3.38022E-1 3.74969E-1 3.54715E-1 3.74459E-1 3.97735E-1 4.16743E-1 4.14802E-1 4.4212E-1 2.09736E-1 2.94996E-1 4.58562E-1 5.40459E-1 5.98553E-1 5.69059E-1 4.78528E-1 4.0341E-1 3.71206E-1 5.3807E-1 7.10468E-1 7.18908E-1 6.62386E-1 6.17237E-1 5.96556E-1 6.58653E-1 7.06946E-1 7.13805E-1 7.00588E-1 6.88235E-1 6.83907E-1 7.03775E-1 6.91622E-1 6.97619E-1 6.99224E-1 7.27847E-1 7.17428E-1 6.93732E-1 6.7685E-1 6.309E-1 4.69878E-1 4.48861E-1 5.26386E-1 5.38689E-1 6.44903E-1 6.74237E-1 6.36907E-1 5.56045E-1 4.83771E-1 5.25011E-1 5.49056E-1 5.39508E-1 5.67418E-1 5.54916E-1 5.05771E-1 4.53285E-1 4.8003E-1 4.99705E-1 5.09772E-1 5.35949E-1 5.70152E-1 5.68975E-1 5.221E-1 5.20786E-1 4.82534E-1 5.01463E-1 5.24165E-1 4.91847E-1 4.57585E-1 4.31683E-1 4.25219E-1 4.22386E-1 4.38752E-1 4.43384E-1 4.28257E-1 3.71967E-1 3.81018E-1 3.74745E-1 3.61025E-1 3.23656E-1 2.76809E-1 2.39217E-1 1.95086E-1 1.89926E-1 2.17551E-1 2.56044E-1 2.58814E-1 2.61239E-1 3.1607E-1 2.59317E-1 1.97804E-1 2.10803E-1 2.72832E-1 2.62896E-1 3.0898E-1 4.65388E-1 4.41734E-1 3.40934E-1 2.67219E-1 4.21522E-1 3.0393E-1 2.10769E-1 6.26356E-1 6.03657E-1 6.0293E-1 5.76691E-1 5.81098E-1 5.88626E-1 5.6436E-1 5.62227E-1 -9999 -9999 -9999 -9999 -9999 -9999 -9999 -9999 -9999 -9999 -9999 -9999 -9999 -9999 -9999 -9999 -9999 -9999 -9999 -9999 -9999 -9999 -9999 -9999 -9999 -9999 -9999 -9999 -9999 -9999 -9999 -9999 -9999 -9999 -9999 -9999 -9999 -9999 -9999 -9999 -9999 -9999 -9999 -9999 -9999 -9999 -9999
-9999 -9999 -9999 -9999 -9999 -9999 -9999 -9999 -9999 -9999 -9999 -9999 -9999 -9999 -9999 -9999 -9999 -9999 -9999 -9999 -9999 -9999 -9999 -9999 -9999 -9999 -9999 -9999 -9999 -9999 -9999 -9999 -9999 -9999 -9999 -9999 -9999 -9999 -9999 -9999 -9999 -9999 -9999 -9999 -9999 -9999 -9999 -9999 -9999 -9999 -9999 -9999 -9999 -9999 -9999 -9999 -9999 -9999 -9999 -9999 6.40329E-2 6.52696E-2 6.80841E-2 6.93849E-2 6.92383E-2 7.1598E-2 7.29508E-2 7.40213E-2 7.49086E-2 7.40496E-2 7.45403E-2 7.52543E-2 7.44462E-2 7.52697E-2 2.26873E-1 2.27421E-1 2.32113E-1 2.30759E-1 2.33326E-1 2.3628E-1 2.35723E-1 2.39438E-1 2.43943E-1 2.46388E-1 2.49435E-1 2.47909E-1 2.43536E-1 2.45422E-1 2.48458E-1 2.45588E-1 2.43703E-1 2.41453E-1 2.39587E-1 2.3348E-1 2.28392E-1 7.15723E-2 8.52622E-2 1.04494E-1 3.7502E-1 5.34556E-1 5.80222E-1 5.6684E-1 4.57133E-1 3.91951E-1 3.25385E-1 2.75105E-1 2.32901E-1 2.68223E-1 3.07934E-1 3.34973E-1 3.87661E-1 3.66268E-1 4.21657E-1 4.40083E-1 4.20853E-1 4.20077E-1 4.40246E-1 2.11159E-1 2.98098E-1 4.44509E-1 5.04099E-1 5.44983E-1 6.90566E-1 6.31047E-1 4.90413E-1 3.69272E-1 5.19991E-1 7.11839E-1 6.96671E-1 5.94925E-1 5.7889E-1 5.82524E-1 6.39223E-1 7.03601E-1 7.14914E-1 6.96646E-1 6.9784E-1 7.03E-1 7.06068E-1 7.13423E-1 3.65943E-1 3.57567E-1 3.51982E-1 3.2623E-1 3.54916E-1 3.28685E-1 2.64759E-1 5.34971E-1 6.85826E-1 7.10826E-1 6.6469E-1 6.60694E-1 6.42663E-1 6.362E-1 6.14102E-1 4.7323E-1 4.21156E-1 4.92451E-1 5.46148E-1 5.28109E-1 5.02884E-1 4.68306E-1 4.22383E-1 4.6272E-1 5.07265E-1 5.22695E-1 5.24946E-1 5.42959E-1 5.56241E-1 5.54488E-1 5.31562E-1 4.87589E-1 4.9265E-1 4.88957E-1 4.66596E-1 4.40822E-1 4.38708E-1 3.90647E-1 3.84688E-1 4.34772E-1 4.62352E-1 4.78369E-1 4.72771E-1 5.08426E-1 4.8396E-1 4.32415E-1 4.46894E-1 3.97005E-1 2.87246E-1 2.01495E-1 1.79429E-1 1.85645E-1 1.98829E-1 1.87233E-1 2.10672E-1 2.42258E-1 2.10092E-1 1.70879E-1 1.76562E-1 1.9536E-1 2.25315E-1 3.24631E-1 4.57951E-1 3.80401E-1 2.61758E-1 3.35993E-1 4.95342E-1 2.4876E-1 2.10769E-1 1.92432E-1 6.02679E-1 6.01775E-1 5.83314E-1 5.88716E-1 5.66454E-1 5.56807E-1 6.31329E-1 -9999 -9999 -9999 -9999 -9999 -9999 -9999 -9999 -9999 -9999 -9999 -9999 -9999 -9999 -9999 -9999 -9999 -9999 -9999 -9999 -9999 -9999 -9999 -9999 -9999 -9999 -9999 -9999 -9999 -9999 -9999 -9999 -9999 -9999 -9999 -9999 -9999 -9999 -9999 -9999 -9999 -9999 -9999 -9999 -9999 -9999 -9999
-9999 -9999 -9999 -9999 -9999 -9999 -9999 -9999 -9999 -9999 -9999 -9999 -9999 -9999 -9999 -9999 -9999 -9999 -9999 -9999 -9999 -9999 -9999 -9999 -9999 -9999 -9999 -9999 -9999 -9999 -9999 -9999 -9999 -9999 -9999 -9999 -9999 -9999 -9999 -9999 -9999 -9999 -9999 -9999 -9999 -9999 -9999 -9999 -9999 -9999 -9999 -9999 -9999 -9999 -9999 -9999 -9999 -9999 -9999 6.32217E-2 6.49907E-2 6.6383E-2 6.9094E-2 6.96755E-2 7.10016E-2 7.34133E-2 7.43297E-2 7.50736E-2 7.56259E-2 7.4595E-2 7.49789E-2 7.5586E-2 7.48844E-2 7.56015E-2 7.49547E-2 7.63423E-2 2.35693E-1 2.32225E-1 2.3665E-1 2.40378E-1 2.40185E-1 2.41308E-1 2.4432E-1 2.46388E-1 2.52504E-1 2.52119E-1 2.47317E-1 2.49985E-1 2.51789E-1 2.48194E-1 2.47482E-1 2.43703E-1 2.21709E-1 2.35682E-1 2.30927E-1 2.10781E-1 8.60363E-2 9.50955E-2 3.76732E-1 5.74131E-1 5.73742E-1 5.48324E-1 4.8245E-1 4.07579E-1 3.3794E-1 3.12161E-1 2.63799E-1 2.78434E-1 3.23088E-1 4.24974E-1 4.07034E-1 4.4703E-1 4.85486E-1 4.44284E-1 4.41586E-1 4.20633E-1 4.21055E-1 2.16698E-1 2.82906E-1 4.80676E-1 3.72502E-1 5.93145E-1 6.8921E-1 6.95201E-1 5.3993E-1 3.80563E-1 5.16889E-1 6.88265E-1 6.42366E-1 5.34572E-1 5.8047E-1 5.91153E-1 5.96216E-1 6.93485E-1 7.09356E-1 7.06958E-1 7.09662E-1 3.61231E-1 3.62265E-1 3.68882E-1 3.66336E-1 3.63411E-1 3.49083E-1 3.05432E-1 3.38147E-1 2.96087E-1 2.44901E-1 2.36142E-1 2.93309E-1 6.74906E-1 6.6014E-1 6.61996E-1 5.99268E-1 5.65256E-1 5.93969E-1 4.3258E-1 3.23622E-1 3.88457E-1 4.95306E-1 5.34027E-1 5.20544E-1 4.6546E-1 4.32715E-1 4.77545E-1 5.09275E-1 4.9694E-1 5.00857E-1 4.9695E-1 5.2163E-1 5.55773E-1 5.35424E-1 4.84931E-1 4.73499E-1 4.75868E-1 4.46064E-1 4.36694E-1 3.6727E-1 3.03696E-1 2.90783E-1 3.05184E-1 3.17514E-1 3.49531E-1 4.37657E-1 5.30223E-1 5.32326E-1 5.24968E-1 5.57637E-1 4.58309E-1 3.41665E-1 2.57817E-1 2.33613E-1 1.94717E-1 2.19076E-1 2.47719E-1 2.44701E-1 2.29904E-1 1.94787E-1 1.56919E-1 1.58817E-1 2.01085E-1 2.7993E-1 4.1742E-1 5.12428E-1 3.05776E-1 2.85926E-1 3.77535E-1 3.92863E-1 2.01382E-1 1.93766E-1 1.88903E-1 6.0257E-1 5.84031E-1 5.88769E-1 5.76234E-1 5.64714E-1 6.52165E-1 -9999 -9999 -9999 -9999 -9999 -9999 -9999 -9999 -9999 -9999 -9999 -9999 -9999 -9999 -9999 -9999 -9999 -9999 -9999 -9999 -9999 -9999 -9999 -9999 -9999 -9999 -9999 -9999 -9999 -9999 -9999 -9999 -9999 -9999 -9999 -9999 -9999 -9999 -9999 -9999 -9999 -9999 -9999 -9999 -9999 -9999 -9999 -9999
-9999 -9999 -9999 -9999 -9999 -9999 -9999 -9999 -9999 -9999 -9999 -9999 -9999 -9999 -9999 -9999 -9999 -9999 -9999 -9999 -9999 -9999 -9999 -9999 -9999 -9999 -9999 -9999 -9999 -9999 -9999 -9999 -9999 -9999 -9999 -9999 -9999 -9999 -9999 -9999 -9999 -9999 -9999 -9999 -9999 -9999 -9999 -9999 -9999 -9999 -9999 -9999 -9999 -9999 -9999 -9999 -9999 -9999 6.25527E-2 6.3897E-2 6.49938E-2 6.73707E-2 7.01168E-2 7.11503E-2 7.28038E-2 7.43358E-2 7.49636E-2 7.57368E-2 7.5089E-2 7.54753E-2 7.56968E-2 7.48295E-2 7.54354E-2 7.61573E-2 7.60033E-2 7.84041E-2 7.99817E-2 2.37393E-1 2.41879E-1 2.48322E-1 2.46594E-1 2.46974E-1 2.44495E-1 2.47909E-1 2.53275E-1 2.51789E-1 2.52905E-1 2.53841E-1 2.54262E-1 2.49968E-1 2.49468E-1 2.48068E-1 2.26678E-1 2.42741E-1 2.37897E-1 7.89124E-2 8.59549E-2 9.5138E-2 3.95301E-1 5.5327E-1 5.66013E-1 5.235E-1 5.06545E-1 4.31403E-1 3.54795E-1 3.26393E-1 2.91381E-1 2.8133E-1 3.04594E-1 3.89138E-1 4.24418E-1 4.20531E-1 4.41221E-1 4.19659E-1 3.96146E-1 3.97125E-1 4.36407E-1 2.14189E-1 2.80656E-1 4.21531E-1 3.18083E-1 6.51287E-1 7.15626E-1 6.62923E-1 5.18459E-1 3.75502E-1 4.64954E-1 6.34262E-1 6.35491E-1 5.46715E-1 6.03292E-1 5.87957E-1 5.61236E-1 6.65362E-1 6.98174E-1 3.48444E-1 3.42412E-1 3.5705E-1 3.59575E-1 3.60193E-1 3.63135E-1 3.54764E-1 3.51814E-1 3.18375E-1 2.84702E-1 2.85043E-1 1.52462E-1 1.8628E-1 2.9813E-1 3.40251E-1 6.28457E-1 5.9254E-1 5.13202E-1 4.87062E-1 4.73052E-1 3.83482E-1 2.82973E-1 2.9872E-1 3.94392E-1 4.76919E-1 5.15841E-1 4.86423E-1 4.46753E-1 4.78926E-1 4.75314E-1 4.49589E-1 4.60561E-1 4.97175E-1 5.2188E-1 5.42155E-1 5.45872E-1 4.921E-1 4.70809E-1 4.55711E-1 4.37932E-1 3.50795E-1 2.73861E-1 2.46679E-1 2.23494E-1 2.26845E-1 2.26044E-1 2.53746E-1 3.49649E-1 5.24787E-1 5.62789E-1 5.7347E-1 6.04226E-1 5.32303E-1 4.41231E-1 4.32512E-1 3.03944E-1 2.32146E-1 3.10743E-1 4.30223E-1 3.82246E-1 3.07702E-1 2.21094E-1 1.59532E-1 2.04243E-1 2.9296E-1 3.41614E-1 4.74616E-1 3.22749E-1 3.90318E-1 2.66876E-1 2.81191E-1 2.41719E-1 1.93677E-1 1.81671E-1 1.74179E-1 5.86564E-1 5.92988E-1 5.96881E-1 5.7572E-1 6.06928E-1 6.75868E-1 -9999 -9999 -9999 -9999 -9999 -9999 -9999 -9999 -9999 -9999 -9999 -9999 -9999 -9999 -9999 -9999 -9999 -9999 -9999 -9999 -9999 -9999 -9999 -9999 -9999 -9999 -9999 -9999 -9999 -9999 -9999 -9999 -9999 -9999 -9999 -9999 -9999 -9999 -9999 -9999 -9999 -9999 -9999 -9999 -9999 -9999 -9999 -9999
-9999 -9999 -9999 -9999 -9999 -9999 -9999 -9999 -9999 -9999 -9999 -9999 -9999 -9999 -9999 -9999 -9999 -9999 -9999 -9999 -9999 -9999 -9999 -9999 -9999 -9999 -9999 -9999 -9999 -9999 -9999 -9999 -9999 -9999 -9999 -9999 -9999 -9999 -9999 -9999 -9999 -9999 -9999 -9999 -9999 -9999 -9999 -9999 -9999 -9999 -9999 -9999 -9999 -9999 -9999 -9999 -9999 -9999 6.29534E-2 6.47158E-2 6.61031E-2 6.7798E-2 7.04115E-2 7.17478E-2 7.34133E-2 7.40213E-2 7.53493E-2 7.63495E-2 7.57523E-2 7.59746E-2 7.63651E-2 7.56015E-2 7.61573E-2 7.6805E-2 7.80571E-2 8.01587E-2 8.10955E-2 8.26726E-2 2.4794E-1 2.5118E-1 2.55039E-1 2.55427E-1 2.49817E-1 2.50967E-1 2.55208E-1 2.53841E-1 2.54768E-1 2.55529E-1 2.51639E-1 2.51053E-1 2.50802E-1 2.46547E-1 2.46217E-1 2.46135E-1 2.44243E-1 8.31987E-2 8.52215E-2 1.04494E-1 1.53628E-1 5.34527E-1 5.64381E-1 5.25196E-1 5.17852E-1 4.62925E-1 3.71296E-1 3.20934E-1 3.05928E-1 2.8133E-1 3.00324E-1 3.19196E-1 3.43557E-1 3.42767E-1 3.68642E-1 3.72589E-1 3.9212E-1 4.12095E-1 4.37581E-1 4.40015E-1 2.44318E-1 3.09752E-1 2.67154E-1 4.59114E-1 7.03077E-1 6.58401E-1 5.7478E-1 4.11373E-1 3.93328E-1 5.96738E-1 6.822E-1 6.72042E-1 6.9659E-1 6.46978E-1 5.94707E-1 2.72369E-1 3.37199E-1 3.4563E-1 3.42009E-1 3.50141E-1 3.59482E-1 3.54358E-1 3.42985E-1 3.14314E-1 3.31863E-1 3.21023E-1 2.69941E-1 1.61307E-1 1.09113E-1 1.58467E-1 3.27851E-1 3.31289E-1 2.91339E-1 5.52646E-1 4.88154E-1 5.14984E-1 5.25267E-1 4.67911E-1 3.9256E-1 3.14571E-1 3.23397E-1 3.94806E-1 4.41379E-1 4.50093E-1 4.45876E-1 4.38518E-1 4.25749E-1 4.44377E-1 4.67197E-1 4.93605E-1 5.23425E-1 5.49104E-1 5.48389E-1 4.95116E-1 4.77791E-1 4.56413E-1 4.33182E-1 3.0549E-1 2.53674E-1 2.51348E-1 2.34274E-1 2.37116E-1 2.79563E-1 3.73918E-1 5.03135E-1 5.70793E-1 6.16076E-1 6.32276E-1 6.24048E-1 5.68675E-1 5.7956E-1 5.95756E-1 3.86163E-1 2.37319E-1 3.26196E-1 5.41355E-1 5.09165E-1 3.04319E-1 1.98088E-1 1.58229E-1 2.4965E-1 4.02429E-1 4.6284E-1 4.13121E-1 4.92818E-1 3.63904E-1 2.32291E-1 2.63842E-1 1.95915E-1 1.70453E-1 1.76703E-1 5.95004E-1 5.96823E-1 5.97446E-1 5.81412E-1 5.66824E-1 6.70216E-1 6.12687E-1 -9999 -9999 -9999 -9999 -9999 -9999 -9999 -9999 -9999 -9999 -9999 -9999 -9999 -9999 -9999 -9999 -9999 -9999 -9999 -9999 -9999 -9999 -9999 -9999 -9999 -9999 -9999 -9999 -9999 -9999 -9999 -9999 -9999 -9999 -9999 -9999 -9999 -9999 -9999 -9999 -9999 -9999 -9999 -9999 -9999 -9999 -9999 -9999
-9999 -9999 -9999 -9999 -9999 -9999 -9999 -9999 -9999 -9999 -9999 -9999 -9999 -9999 -9999 -9999 -9999 -9999 -9999 -9999 -9999 -9999 -9999 -9999 -9999 -9999 -9999 -9999 -9999 -9999 -9999 -9999 -9999 -9999 -9999 -9999 -9999 -9999 -9999 -9999 -9999 -9999 -9999 -9999 -9999 -9999 -9999 -9999 -9999 -9999 -9999 -9999 -9999 -9999 -9999 -9999 -9999 6.18899E-2 6.29534E-2 6.48531E-2 6.58242E-2 6.82276E-2 6.93838E-2 7.17478E-2 7.38733E-2 7.44843E-2 7.54046E-2 7.62936E-2 7.58078E-2 7.61418E-2 7.67013E-2 7.59345E-2 7.64927E-2 7.68533E-2 7.92772E-2 8.15865E-2 8.21743E-2 8.3254E-2 8.69921E-2 9.03145E-2 2.60129E-1 2.61533E-1 2.56893E-1 2.55482E-1 2.57583E-1 2.54937E-1 2.56121E-1 2.5663E-1 2.52058E-1 2.51555E-1 2.51555E-1 8.64249E-2 8.65486E-2 8.69194E-2 8.65013E-2 8.59313E-2 8.40776E-2 1.05796E-1 1.64111E-1 5.509E-1 5.45287E-1 5.31013E-1 5.09989E-1 4.87272E-1 4.0491E-1 3.50624E-1 3.24876E-1 2.86751E-1 2.8759E-1 3.03383E-1 3.98313E-1 4.42302E-1 3.47051E-1 3.76589E-1 3.79112E-1 4.00475E-1 4.33372E-1 4.34493E-1 4.37533E-1 2.21533E-1 5.00534E-1 3.74731E-1 6.93414E-1 7.20864E-1 6.71611E-1 4.30524E-1 3.66778E-1 5.87379E-1 7.10875E-1 7.19322E-1 7.19117E-1 6.74446E-1 2.15536E-1 2.1726E-1 2.93642E-1 3.36419E-1 3.37337E-1 3.41553E-1 3.53741E-1 3.51502E-1 3.39818E-1 2.70152E-1 3.03011E-1 2.90062E-1 2.22539E-1 1.60435E-1 1.25873E-1 2.2638E-1 3.42268E-1 3.40471E-1 3.27622E-1 2.71523E-1 6.48401E-1 6.35715E-1 6.18372E-1 5.98612E-1 5.16865E-1 4.154E-1 3.26424E-1 3.09664E-1 3.18502E-1 3.50761E-1 3.82774E-1 3.9795E-1 4.23795E-1 4.50817E-1 4.80889E-1 5.0626E-1 5.08071E-1 5.1994E-1 5.42935E-1 5.05518E-1 4.81909E-1 4.63948E-1 4.37811E-1 3.04749E-1 2.49242E-1 2.42014E-1 2.4019E-1 2.73391E-1 3.66446E-1 5.11843E-1 5.28008E-1 4.63251E-1 5.03759E-1 6.01997E-1 6.47579E-1 6.42014E-1 6.43492E-1 5.49446E-1 3.04621E-1 2.88172E-1 3.88381E-1 6.01795E-1 5.44682E-1 2.89588E-1 1.66146E-1 1.61684E-1 2.73684E-1 4.22109E-1 4.8737E-1 5.0011E-1 4.801E-1 2.3565E-1 2.44764E-1 2.19777E-1 1.96324E-1 1.75702E-1 5.96766E-1 5.77912E-1 5.78551E-1 5.78792E-1 6.00016E-1 6.78224E-1 5.7675E-1 5.86918E-1 -9999 -9999 -9999 -9999 -9999 -9999 -9999 -9999 -9999 -9999 -9999 -9999 -9999 -9999 -9999 -9999 -9999 -9999 -9999 -9999 -9999 -9999 -9999 -9999 -9999 -9999 -9999 -9999 -9999 -9999 -9999 -9999 -9999 -9999 -9999 -9999 -9999 -9999 -9999 -9999 -9999 -9999 -9999 -9999 -9999 -9999 -9999 -9999
-9999 -9999 -9999 -9999 -9999 -9999 -9999 -9999 -9999 -9999 -9999 -9999 -9999 -9999 -9999 -9999 -9999 -9999 -9999 -9999 -9999 -9999 -9999 -9999 -9999 -9999 -9999 -9999 -9999 -9999 -9999 -9999 -9999 -9999 -9999 -9999 -9999 -9999 -9999 -9999 -9999 -9999 -9999 -9999 -9999 -9999 -9999 -9999 -9999 -9999 -9999 -9999 -9999 -9999 -9999 -9999 -9999 6.2022E-2 6.32217E-2 6.51286E-2 6.61031E-2 6.80841E-2 6.90931E-2 7.17478E-2 7.40272E-2 7.47943E-2 7.55705E-2 7.6182E-2 7.56414E-2 7.63092E-2 7.56015E-2 7.61016E-2 7.6805E-2 7.80571E-2 8.01587E-2 8.26717E-2 8.28015E-2 8.37151E-2 8.81375E-2 9.09036E-2 9.18222E-2 2.58604E-1 2.5869E-1 2.58604E-1 2.54768E-1 2.56375E-1 2.57734E-1 2.53822E-1 2.52897E-1 8.73514E-2 8.63424E-2 8.61773E-2 8.62599E-2 8.66722E-2 8.64836E-2 8.6321E-2 8.91629E-2 1.20958E-1 1.65683E-1 5.28087E-1 5.11354E-1 4.85485E-1 4.66459E-1 4.46162E-1 3.87463E-1 3.66744E-1 3.20471E-1 3.01613E-1 2.9861E-1 3.12353E-1 4.07412E-1 5.27812E-1 4.03339E-1 4.20446E-1 3.97287E-1 3.83004E-1 3.82121E-1 4.18538E-1 4.14456E-1 4.33932E-1 2.32912E-1 5.54681E-1 6.38127E-1 7.07756E-1 6.86762E-1 4.30277E-1 3.89137E-1 6.18714E-1 7.23047E-1 7.1842E-1 7.03633E-1 2.47377E-1 1.64506E-1 1.71878E-1 2.48333E-1 3.00259E-1 3.3059E-1 3.37302E-1 3.33706E-1 3.45678E-1 3.39834E-1 2.67368E-1 2.66329E-1 2.61161E-1 1.78741E-1 1.64099E-1 1.82217E-1 2.78263E-1 3.27656E-1 3.28792E-1 2.85078E-1 2.92338E-1 6.50914E-1 6.19109E-1 6.31602E-1 5.80632E-1 5.00896E-1 4.25253E-1 3.45095E-1 2.752E-1 2.4777E-1 2.58108E-1 3.20853E-1 3.79843E-1 4.10252E-1 4.15837E-1 4.2501E-1 4.61385E-1 4.86733E-1 5.11043E-1 5.19806E-1 5.19747E-1 4.83044E-1 4.57162E-1 4.40522E-1 2.95237E-1 2.33085E-1 2.16886E-1 2.36909E-1 2.87228E-1 3.9426E-1 5.18894E-1 4.71193E-1 2.97483E-1 3.31696E-1 5.48413E-1 6.38108E-1 6.57407E-1 5.77915E-1 4.14849E-1 2.63429E-1 3.47785E-1 5.39343E-1 6.57402E-1 5.68579E-1 3.38605E-1 2.11863E-1 2.3921E-1 3.48346E-1 4.35404E-1 4.85862E-1 2.86428E-1 2.13466E-1 2.56242E-1 2.2294E-1 1.7428E-1 1.75009E-1 5.93311E-1 5.77968E-1 5.78617E-1 5.79181E-1 5.78628E-1 6.71804E-1 6.19E-1 5.33903E-1 6.02627E-1 -9999 -9999 -9999 -9999 -9999 -9999 -9999 -9999 -9999 -9999 -9999 -9999 -9999 -9999 -9999 -9999 -9999 -9999 -9999 -9999 -9999 -9999 -9999 -9999 -9999 -9999 -9999 -9999 -9999 -9999 -9999 -9999 -9999 -9999 -9999 -9999 -9999 -9999 -9999 -9999 -9999 -9999 -9999 -9999 -9999 -9999 -9999 -9999
-9999 -9999 -9999 -9999 -9999 -9999 -9999 -9999 -9999 -9999 -9999 -9999 -9999 -9999 -9999 -9999 -9999 -9999 -9999 -9999 -9999 -9999 -9999 -9999 -9999 -9999 -9999 -9999 -9999 -9999 -9999 -9999 -9999 -9999 -9999 -9999 -9999 -9999 -9999 -9999 -9999 -9999 -9999 -9999 -9999 -9999 -9999 -9999 -9999 -9999 -9999 -9999 -9999 -9999 -9999 6.25471E-2 6.33512E-2 6.30874E-2 6.40329E-2 6.49938E-2 6.66639E-2 6.86596E-2 6.93838E-2 7.12992E-2 7.34133E-2 7.43297E-2 7.56814E-2 7.49789E-2 7.56968E-2 7.6533E-2 7.58789E-2 7.64927E-2 7.81823E-2 7.96288E-2 8.249E-2 8.29951E-2 8.4666E-2 8.73725E-2 8.89525E-2 9.1694E-2 9.15639E-2 8.98708E-2 2.59971E-1 2.59458E-1 2.55783E-1 2.57309E-1 2.58577E-1 2.54749E-1 2.53738E-1 8.68085E-2 8.60122E-2 8.60122E-2 8.59709E-2 8.51399E-2 8.58328E-2 8.56291E-2 8.78461E-2 1.2711E-1 1.90732E-1 5.11325E-1 5.06272E-1 4.87202E-1 4.64031E-1 4.38417E-1 4.1311E-1 3.64029E-1 3.36597E-1 3.25676E-1 3.23447E-1 4.00328E-1 4.57052E-1 5.05822E-1 4.61358E-1 4.83265E-1 4.38525E-1 4.14574E-1 4.19577E-1 4.19807E-1 4.36462E-1 4.80303E-1 2.71767E-1 7.33266E-1 6.97554E-1 6.62637E-1 5.90967E-1 4.06444E-1 3.92126E-1 6.31539E-1 7.28266E-1 6.86317E-1 2.3672E-1 2.02141E-1 1.75689E-1 1.87336E-1 2.40267E-1 2.81593E-1 3.21577E-1 3.29715E-1 3.13566E-1 3.02846E-1 3.27981E-1 2.81043E-1 1.70712E-1 1.431E-1 1.13444E-1 1.01128E-1 1.62183E-1 2.91744E-1 3.3757E-1 3.14063E-1 2.72005E-1 2.33237E-1 2.25642E-1 5.63709E-1 6.09227E-1 5.90387E-1 5.36016E-1 4.82896E-1 4.51187E-1 3.86247E-1 3.41469E-1 2.76866E-1 2.65421E-1 2.85118E-1 2.97696E-1 3.02642E-1 3.21984E-1 3.66523E-1 4.38329E-1 4.87318E-1 5.05057E-1 5.01993E-1 4.83122E-1 4.75689E-1 4.00098E-1 2.66794E-1 2.19022E-1 2.10074E-1 2.39671E-1 2.97224E-1 4.1391E-1 4.74456E-1 3.56743E-1 2.345E-1 2.67999E-1 4.70805E-1 6.11313E-1 6.4223E-1 5.63291E-1 3.98935E-1 3.0669E-1 4.68879E-1 6.57745E-1 6.61392E-1 5.38312E-1 3.5193E-1 2.75826E-1 3.37038E-1 4.39886E-1 4.97335E-1 4.57156E-1 3.02449E-1 4.20576E-1 3.7481E-1 1.96545E-1 1.73851E-1 1.75641E-1 5.94008E-1 5.78551E-1 5.79085E-1 5.98425E-1 6.37728E-1 6.67235E-1 5.83656E-1 5.63794E-1 5.99122E-1 -9999 -9999 -9999 -9999 -9999 -9999 -9999 -9999 -9999 -9999 -9999 -9999 -9999 -9999 -9999 -9999 -9999 -9999 -9999 -9999 -9999 -9999 -9999 -9999 -9999 -9999 -9999 -9999 -9999 -9999 -9999 -9999 -9999 -9999 -9999 -9999 -9999 -9999 -9999 -9999 -9999 -9999 -9999 -9999 -9999 -9999 -9999 -9999
-9999 -9999 -9999 -9999 -9999 -9999 -9999 -9999 -9999 -9999 -9999 -9999 -9999 -9999 -9999 -9999 -9999 -9999 -9999 -9999 -9999 -9999 -9999 -9999 -9999 -9999 -9999 -9999 -9999 -9999 -9999 -9999 -9999 -9999 -9999 -9999 -9999 -9999 -9999 -9999 -9999 -9999 -9999 -9999 -9999 -9999 -9999 -9999 -9999 -9999 -9999 -9999 -9999 -9999 -9999 6.36213E-2 6.37615E-2 6.43053E-2 6.56826E-2 6.6383E-2 6.83713E-2 7.01168E-2 7.0705E-2 7.21987E-2 7.29508E-2 7.46391E-2 7.57368E-2 7.51992E-2 7.5919E-2 7.6533E-2 7.59345E-2 7.71473E-2 7.82304E-2 8.10485E-2 8.39533E-2 8.56268E-2 8.87149E-2 9.04665E-2 9.1694E-2 9.19082E-2 9.10898E-2 8.93159E-2 8.88884E-2 2.61771E-1 2.57649E-1 2.57989E-1 8.72718E-2 8.60136E-2 8.63066E-2 8.64322E-2 8.55991E-2 8.57644E-2 8.57644E-2 8.47725E-2 8.51399E-2 8.47317E-2 8.86349E-2 1.25024E-1 2.0809E-1 5.27038E-1 5.25661E-1 4.87061E-1 4.42638E-1 4.15266E-1 4.13941E-1 3.60708E-1 3.52827E-1 3.20924E-1 3.45142E-1 4.46921E-1 5.08156E-1 5.16324E-1 5.54295E-1 5.38912E-1 4.82543E-1 4.40352E-1 4.59006E-1 4.54474E-1 2.00588E-1 2.56813E-1 3.37534E-1 5.00124E-1 5.87493E-1 4.33969E-1 3.69828E-1 3.26966E-1 4.09637E-1 6.64466E-1 4.31043E-1 3.14834E-1 1.89814E-1 1.72227E-1 1.94606E-1 2.26384E-1 2.75163E-1 3.16638E-1 3.23319E-1 2.91759E-1 2.52654E-1 2.17808E-1 2.76628E-1 2.96925E-1 1.38009E-1 6.71994E-2 6.78319E-2 9.29516E-2 1.75513E-1 2.85746E-1 3.40021E-1 2.87899E-1 2.08888E-1 1.62402E-1 1.28326E-1 4.56616E-1 5.23745E-1 5.32213E-1 5.36264E-1 5.3219E-1 5.12308E-1 4.94723E-1 4.64459E-1 3.72994E-1 2.64734E-1 2.36213E-1 2.35161E-1 2.41366E-1 2.52426E-1 2.89212E-1 3.62632E-1 4.74479E-1 4.97109E-1 4.93268E-1 4.82066E-1 4.75212E-1 3.86806E-1 2.84275E-1 2.48412E-1 2.20565E-1 2.4185E-1 2.91001E-1 3.62405E-1 3.67219E-1 2.55765E-1 2.06914E-1 2.57697E-1 3.93067E-1 5.62437E-1 6.45412E-1 6.14362E-1 6.01204E-1 4.31684E-1 4.74402E-1 6.65116E-1 6.42356E-1 5.61412E-1 3.63252E-1 3.05025E-1 3.49108E-1 4.45595E-1 4.951E-1 4.29568E-1 3.75693E-1 2.50066E-1 2.07658E-1 1.72236E-1 1.77725E-1 5.93951E-1 5.97865E-1 5.98447E-1 5.98404E-1 6.34941E-1 6.82786E-1 6.21343E-1 2.85032E-1 5.8941E-1 5.90746E-1 -9999 -9999 -9999 -9999 -9999 -9999 -9999 -9999 -9999 -9999 -9999 -9999 -9999 -9999 -9999 -9999 -9999 -9999 -9999 -9999 -9999 -9999 -9999 -9999 -9999 -9999 -9999 -9999 -9999 -9999 -9999 -9999 -9999 -9999 -9999 -9999 -9999 -9999 -9999 -9999 -9999 -9999 -9999 -9999 -9999 -9999 -9999 -9999
-9999 -9999 -9999 -9999 -9999 -9999 -9999 -9999 -9999 -9999 -9999 -9999 -9999 -9999 -9999 -9999 -9999 -9999 -9999 -9999 -9999 -9999 -9999 -9999 -9999 -9999 -9999 -9999 -9999 -9999 -9999 -9999 -9999 -9999 -9999 -9999 -9999 -9999 -9999 -9999 -9999 -9999 -9999 -9999 -9999 -9999 -9999 -9999 -9999 -9999 -9999 -9999 -9999 -9999 -9999 6.41645E-2 6.47158E-2 6.55437E-2 6.69442E-2 6.7798E-2 6.96768E-2 7.0705E-2 7.29557E-2 7.41813E-2 7.49086E-2 7.54598E-2 7.62936E-2 7.56414E-2 7.63651E-2 7.56569E-2 7.64367E-2 7.8009E-2 7.94528E-2 8.17665E-2 8.50653E-2 8.71821E-2 9.02705E-2 9.2647E-2 9.19943E-2 9.12622E-2 8.94013E-2 8.86317E-2 8.79036E-2 8.64242E-2 8.63394E-2 8.6509E-2 8.56366E-2 8.59718E-2 8.60974E-2 8.51442E-2 8.51442E-2 8.5351E-2 8.53924E-2 8.44865E-2 9.12623E-2 8.41186E-2 8.97588E-2 1.26401E-1 1.98529E-1 5.15179E-1 5.00566E-1 5.04952E-1 4.67099E-1 4.65293E-1 4.20186E-1 3.88747E-1 3.66626E-1 3.32952E-1 3.61569E-1 4.43985E-1 5.1291E-1 5.0564E-1 5.2652E-1 5.4634E-1 5.38139E-1 5.43669E-1 2.43791E-1 2.65691E-1 2.67365E-1 2.71139E-1 3.19329E-1 4.62101E-1 5.9702E-1 3.65565E-1 2.67772E-1 2.93794E-1 4.79347E-1 7.13913E-1 1.70917E-1 3.40591E-1 2.35611E-1 1.98232E-1 2.05863E-1 2.3968E-1 2.85969E-1 3.58897E-1 2.8891E-1 2.02468E-1 1.58843E-1 1.03541E-1 1.5082E-1 2.14216E-1 1.167E-1 5.11172E-2 5.09752E-2 7.43603E-2 2.0592E-1 3.62618E-1 3.42536E-1 2.87868E-1 1.91871E-1 1.20024E-1 1.10137E-1 3.45069E-1 3.5306E-1 3.87794E-1 4.37678E-1 4.67455E-1 4.92063E-1 4.92211E-1 4.54417E-1 3.69918E-1 2.82623E-1 2.75303E-1 2.63157E-1 2.26473E-1 2.1542E-1 2.3234E-1 2.82559E-1 4.04374E-1 4.93062E-1 4.90918E-1 4.89001E-1 4.57105E-1 3.94856E-1 3.33677E-1 3.38039E-1 2.77091E-1 2.77634E-1 2.67873E-1 2.89285E-1 2.97572E-1 2.79058E-1 2.89427E-1 4.00728E-1 5.47415E-1 5.88474E-1 6.42495E-1 6.73675E-1 6.44106E-1 5.76605E-1 5.21333E-1 6.46597E-1 6.57483E-1 6.17803E-1 5.15975E-1 3.56165E-1 3.27314E-1 3.85699E-1 4.79464E-1 4.00607E-1 2.32238E-1 1.75026E-1 1.71994E-1 1.78545E-1 5.93714E-1 5.94364E-1 5.98436E-1 1.82534E-1 2.13045E-1 6.75662E-1 6.43151E-1 5.77819E-1 2.64234E-1 6.06916E-1 -9999 -9999 -9999 -9999 -9999 -9999 -9999 -9999 -9999 -9999 -9999 -9999 -9999 -9999 -9999 -9999 -9999 -9999 -9999 -9999 -9999 -9999 -9999 -9999 -9999 -9999 -9999 -9999 -9999 -9999 -9999 -9999 -9999 -9999 -9999 -9999 -9999 -9999 -9999 -9999 -9999 -9999 -9999 -9999 -9999 -9999 -9999 -9999 -9999
[truncated: 571,951 more chars]
