# Supplementary material for: Alien species revises systematic status: integrative species delimitation of two similar taxa of Symbrenthia Hübner, [1819] (Lepidoptera, Nymphalidae)
Source: PeerJ. 2023 Jan 30;11:e14644. doi: 10.7717/peerj.14644 (PMC9893915; doi:10.7717/peerj.14644)
Supplement: Supplemental Information 6 [file peerj-11-14644-s006.zip › SDM/early_stage/MAXENT/past_2012_output/formosanus_min.asc]

ncols         264
nrows         468
xllcorner     119.7998599118
yllcorner     21.499860665
cellsize      0.00833333330000001
NODATA_value  -9999
-9999 -9999 -9999 -9999 -9999 -9999 -9999 -9999 -9999 -9999 -9999 -9999 -9999 -9999 -9999 -9999 -9999 -9999 -9999 3.99684E-1 -9999 -9999 -9999 -9999 -9999 -9999 -9999 -9999 -9999 -9999 -9999 -9999 -9999 -9999 -9999 -9999 -9999 -9999 -9999 -9999 -9999 -9999 -9999 -9999 -9999 -9999 -9999 -9999 -9999 -9999 -9999 -9999 -9999 -9999 -9999 -9999 -9999 -9999 -9999 -9999 -9999 -9999 -9999 -9999 -9999 -9999 -9999 -9999 -9999 -9999 -9999 -9999 -9999 -9999 -9999 -9999 -9999 -9999 -9999 -9999 -9999 -9999 -9999 -9999 -9999 -9999 -9999 -9999 -9999 -9999 -9999 -9999 -9999 -9999 -9999 -9999 -9999 -9999 -9999 -9999 -9999 -9999 -9999 -9999 -9999 -9999 -9999 -9999 -9999 -9999 -9999 -9999 -9999 -9999 -9999 -9999 -9999 -9999 -9999 -9999 -9999 -9999 -9999 -9999 -9999 -9999 -9999 -9999 -9999 -9999 -9999 -9999 -9999 -9999 -9999 -9999 -9999 -9999 -9999 -9999 -9999 -9999 -9999 -9999 -9999 -9999 -9999 -9999 -9999 -9999 -9999 -9999 -9999 -9999 -9999 -9999 -9999 -9999 -9999 -9999 -9999 -9999 -9999 -9999 -9999 -9999 -9999 -9999 -9999 -9999 -9999 -9999 -9999 -9999 -9999 -9999 -9999 -9999 -9999 -9999 -9999 -9999 -9999 -9999 -9999 -9999 -9999 -9999 -9999 -9999 -9999 -9999 -9999 -9999 -9999 -9999 -9999 -9999 -9999 -9999 -9999 -9999 -9999 -9999 -9999 -9999 -9999 -9999 -9999 -9999 -9999 -9999 -9999 -9999 -9999 -9999 -9999 -9999 -9999 -9999 -9999 -9999 -9999 -9999 -9999 -9999 -9999 -9999 -9999 -9999 -9999 -9999 -9999 -9999 -9999 -9999 -9999 -9999 -9999 -9999 -9999 -9999 -9999 -9999 -9999 -9999 -9999 -9999 -9999 -9999 -9999 -9999 -9999 -9999 -9999 -9999 -9999 -9999 -9999 -9999 -9999 -9999 -9999 -9999
-9999 -9999 -9999 -9999 -9999 -9999 -9999 -9999 -9999 -9999 -9999 -9999 -9999 -9999 -9999 -9999 -9999 -9999 -9999 -9999 -9999 -9999 -9999 -9999 -9999 -9999 -9999 -9999 -9999 -9999 -9999 -9999 -9999 -9999 -9999 -9999 -9999 -9999 -9999 -9999 -9999 -9999 -9999 -9999 -9999 -9999 -9999 -9999 -9999 -9999 -9999 -9999 -9999 -9999 -9999 -9999 -9999 -9999 -9999 -9999 -9999 -9999 -9999 -9999 -9999 -9999 -9999 -9999 -9999 -9999 -9999 -9999 -9999 -9999 -9999 -9999 -9999 -9999 -9999 -9999 -9999 -9999 -9999 -9999 -9999 -9999 -9999 -9999 -9999 -9999 -9999 -9999 -9999 -9999 -9999 -9999 -9999 -9999 -9999 -9999 -9999 -9999 -9999 -9999 -9999 -9999 -9999 -9999 -9999 -9999 -9999 -9999 -9999 -9999 -9999 -9999 -9999 -9999 -9999 -9999 -9999 -9999 -9999 -9999 -9999 -9999 -9999 -9999 -9999 -9999 -9999 -9999 -9999 -9999 -9999 -9999 -9999 -9999 -9999 -9999 -9999 -9999 -9999 -9999 -9999 -9999 -9999 -9999 -9999 -9999 -9999 -9999 -9999 -9999 -9999 -9999 -9999 -9999 -9999 -9999 -9999 -9999 -9999 -9999 -9999 -9999 -9999 -9999 -9999 -9999 -9999 -9999 -9999 -9999 -9999 -9999 -9999 -9999 -9999 -9999 -9999 -9999 -9999 -9999 -9999 -9999 -9999 -9999 -9999 -9999 -9999 -9999 -9999 -9999 -9999 -9999 -9999 -9999 -9999 -9999 -9999 -9999 -9999 -9999 -9999 -9999 -9999 -9999 -9999 -9999 -9999 -9999 -9999 -9999 -9999 -9999 -9999 -9999 -9999 -9999 -9999 -9999 -9999 -9999 -9999 -9999 -9999 -9999 -9999 -9999 -9999 -9999 -9999 -9999 -9999 -9999 -9999 -9999 -9999 -9999 -9999 -9999 -9999 -9999 -9999 -9999 -9999 -9999 -9999 -9999 -9999 -9999 -9999 -9999 -9999 -9999 -9999 -9999 -9999 -9999 -9999 -9999 -9999 -9999
-9999 2.56846E-1 -9999 -9999 -9999 -9999 -9999 -9999 -9999 -9999 -9999 -9999 -9999 -9999 -9999 -9999 -9999 -9999 -9999 -9999 -9999 -9999 -9999 -9999 -9999 -9999 -9999 -9999 -9999 -9999 -9999 -9999 -9999 -9999 -9999 -9999 -9999 -9999 -9999 -9999 -9999 -9999 -9999 -9999 -9999 -9999 -9999 -9999 -9999 -9999 -9999 -9999 -9999 -9999 -9999 -9999 -9999 -9999 -9999 -9999 -9999 -9999 -9999 -9999 -9999 -9999 -9999 -9999 -9999 -9999 -9999 -9999 -9999 -9999 -9999 -9999 -9999 -9999 -9999 -9999 -9999 -9999 -9999 -9999 -9999 -9999 -9999 -9999 -9999 -9999 -9999 -9999 -9999 -9999 -9999 -9999 -9999 -9999 -9999 -9999 -9999 -9999 -9999 -9999 -9999 -9999 -9999 -9999 -9999 -9999 -9999 -9999 -9999 -9999 -9999 -9999 -9999 -9999 -9999 -9999 -9999 -9999 -9999 -9999 -9999 -9999 -9999 -9999 -9999 -9999 -9999 -9999 -9999 -9999 -9999 -9999 -9999 -9999 -9999 -9999 -9999 -9999 -9999 -9999 -9999 -9999 -9999 -9999 -9999 -9999 -9999 -9999 -9999 -9999 -9999 -9999 -9999 -9999 -9999 -9999 -9999 -9999 -9999 -9999 -9999 -9999 -9999 -9999 -9999 -9999 -9999 -9999 -9999 -9999 -9999 -9999 -9999 -9999 -9999 -9999 -9999 -9999 -9999 -9999 -9999 -9999 -9999 -9999 -9999 -9999 -9999 -9999 -9999 -9999 -9999 -9999 -9999 -9999 -9999 -9999 -9999 -9999 -9999 -9999 -9999 -9999 -9999 -9999 -9999 -9999 -9999 -9999 -9999 -9999 -9999 -9999 -9999 -9999 -9999 -9999 -9999 -9999 -9999 -9999 -9999 -9999 -9999 -9999 -9999 -9999 -9999 -9999 -9999 -9999 -9999 -9999 -9999 -9999 -9999 -9999 -9999 -9999 -9999 -9999 -9999 -9999 -9999 -9999 -9999 -9999 -9999 -9999 -9999 -9999 -9999 -9999 -9999 -9999 -9999 -9999 -9999 -9999 -9999 -9999
-9999 -9999 -9999 -9999 -9999 -9999 -9999 -9999 -9999 -9999 -9999 -9999 -9999 -9999 -9999 -9999 -9999 -9999 -9999 -9999 -9999 -9999 -9999 -9999 -9999 -9999 -9999 -9999 -9999 -9999 -9999 -9999 -9999 -9999 -9999 -9999 -9999 -9999 -9999 -9999 -9999 -9999 -9999 -9999 -9999 -9999 -9999 -9999 -9999 -9999 -9999 -9999 -9999 -9999 -9999 -9999 -9999 -9999 -9999 -9999 -9999 -9999 -9999 -9999 -9999 -9999 -9999 -9999 -9999 -9999 -9999 -9999 -9999 -9999 -9999 -9999 -9999 -9999 -9999 -9999 -9999 -9999 -9999 -9999 -9999 -9999 -9999 -9999 -9999 -9999 -9999 -9999 -9999 -9999 -9999 -9999 -9999 -9999 -9999 -9999 -9999 -9999 -9999 -9999 -9999 -9999 -9999 -9999 -9999 -9999 -9999 -9999 -9999 -9999 -9999 -9999 -9999 -9999 -9999 -9999 -9999 -9999 -9999 -9999 -9999 -9999 -9999 -9999 -9999 -9999 -9999 -9999 -9999 -9999 -9999 -9999 -9999 -9999 -9999 -9999 -9999 -9999 -9999 -9999 -9999 -9999 -9999 -9999 -9999 -9999 -9999 -9999 -9999 -9999 -9999 -9999 -9999 -9999 -9999 -9999 -9999 -9999 -9999 -9999 -9999 -9999 -9999 -9999 -9999 -9999 -9999 -9999 -9999 -9999 -9999 -9999 -9999 -9999 -9999 -9999 -9999 -9999 -9999 -9999 -9999 -9999 -9999 -9999 -9999 -9999 -9999 -9999 -9999 -9999 -9999 -9999 -9999 -9999 -9999 -9999 -9999 -9999 -9999 -9999 -9999 -9999 -9999 -9999 -9999 -9999 -9999 -9999 -9999 -9999 -9999 -9999 -9999 -9999 -9999 -9999 -9999 -9999 -9999 -9999 -9999 -9999 -9999 -9999 -9999 -9999 -9999 -9999 -9999 -9999 -9999 -9999 -9999 -9999 -9999 -9999 -9999 -9999 -9999 -9999 -9999 -9999 -9999 -9999 -9999 -9999 -9999 -9999 -9999 -9999 -9999 -9999 -9999 -9999 -9999 -9999 -9999 -9999 -9999 -9999
-9999 -9999 -9999 -9999 -9999 -9999 -9999 -9999 -9999 -9999 -9999 -9999 -9999 -9999 -9999 -9999 -9999 -9999 -9999 -9999 -9999 -9999 -9999 -9999 -9999 -9999 -9999 -9999 -9999 -9999 -9999 -9999 -9999 -9999 -9999 -9999 -9999 -9999 -9999 -9999 -9999 -9999 -9999 -9999 -9999 -9999 -9999 -9999 -9999 -9999 -9999 -9999 -9999 -9999 -9999 -9999 -9999 -9999 -9999 -9999 -9999 -9999 -9999 -9999 -9999 -9999 -9999 -9999 -9999 -9999 -9999 -9999 -9999 -9999 -9999 -9999 -9999 -9999 -9999 -9999 -9999 -9999 -9999 -9999 -9999 -9999 -9999 -9999 -9999 -9999 -9999 -9999 -9999 -9999 -9999 -9999 -9999 -9999 -9999 -9999 -9999 -9999 -9999 -9999 -9999 -9999 -9999 -9999 -9999 -9999 -9999 -9999 -9999 -9999 -9999 -9999 -9999 -9999 -9999 -9999 -9999 -9999 -9999 -9999 -9999 -9999 -9999 -9999 -9999 -9999 -9999 -9999 -9999 -9999 -9999 -9999 -9999 -9999 -9999 -9999 -9999 -9999 -9999 -9999 -9999 -9999 -9999 -9999 -9999 -9999 -9999 -9999 -9999 -9999 -9999 -9999 -9999 -9999 -9999 -9999 -9999 -9999 -9999 -9999 -9999 -9999 -9999 -9999 -9999 -9999 -9999 -9999 -9999 -9999 -9999 -9999 -9999 -9999 -9999 -9999 -9999 -9999 -9999 -9999 -9999 -9999 -9999 -9999 -9999 -9999 -9999 -9999 -9999 -9999 -9999 -9999 -9999 -9999 -9999 -9999 -9999 -9999 -9999 -9999 -9999 -9999 -9999 -9999 -9999 -9999 -9999 -9999 -9999 -9999 -9999 -9999 -9999 -9999 -9999 -9999 -9999 -9999 -9999 -9999 -9999 -9999 -9999 -9999 -9999 -9999 -9999 -9999 -9999 -9999 -9999 -9999 -9999 -9999 -9999 -9999 -9999 -9999 -9999 -9999 -9999 -9999 -9999 -9999 -9999 -9999 -9999 -9999 -9999 -9999 -9999 -9999 -9999 -9999 -9999 -9999 -9999 -9999 -9999 -9999
-9999 -9999 -9999 -9999 -9999 -9999 -9999 -9999 -9999 -9999 -9999 -9999 -9999 -9999 -9999 -9999 -9999 -9999 -9999 -9999 -9999 -9999 -9999 -9999 -9999 -9999 -9999 -9999 -9999 -9999 -9999 -9999 -9999 -9999 -9999 -9999 -9999 -9999 -9999 -9999 -9999 -9999 -9999 -9999 -9999 -9999 -9999 -9999 -9999 -9999 -9999 -9999 -9999 -9999 -9999 -9999 -9999 -9999 -9999 -9999 -9999 -9999 -9999 -9999 -9999 -9999 -9999 -9999 -9999 -9999 -9999 -9999 -9999 -9999 -9999 -9999 -9999 -9999 -9999 -9999 -9999 -9999 -9999 -9999 -9999 -9999 -9999 -9999 -9999 -9999 -9999 -9999 -9999 -9999 -9999 -9999 -9999 -9999 -9999 -9999 -9999 -9999 -9999 -9999 -9999 -9999 -9999 -9999 -9999 -9999 -9999 -9999 -9999 -9999 -9999 -9999 -9999 -9999 -9999 -9999 -9999 -9999 -9999 -9999 -9999 -9999 -9999 -9999 -9999 -9999 -9999 -9999 -9999 -9999 -9999 -9999 -9999 -9999 -9999 -9999 -9999 -9999 -9999 -9999 -9999 -9999 -9999 -9999 -9999 -9999 -9999 -9999 -9999 -9999 -9999 -9999 -9999 -9999 -9999 -9999 -9999 -9999 -9999 -9999 -9999 -9999 -9999 -9999 -9999 -9999 -9999 -9999 -9999 -9999 -9999 -9999 -9999 -9999 -9999 -9999 -9999 -9999 -9999 -9999 -9999 -9999 -9999 -9999 -9999 -9999 -9999 -9999 -9999 -9999 -9999 -9999 -9999 -9999 -9999 -9999 -9999 -9999 -9999 -9999 -9999 -9999 -9999 -9999 -9999 -9999 -9999 -9999 -9999 -9999 -9999 -9999 -9999 -9999 -9999 -9999 -9999 -9999 -9999 -9999 -9999 -9999 -9999 -9999 -9999 -9999 -9999 -9999 -9999 -9999 -9999 -9999 -9999 -9999 -9999 -9999 -9999 -9999 -9999 -9999 -9999 -9999 -9999 -9999 -9999 -9999 -9999 -9999 -9999 -9999 -9999 -9999 -9999 -9999 -9999 -9999 -9999 -9999 -9999 -9999
-9999 -9999 -9999 -9999 -9999 -9999 -9999 -9999 -9999 -9999 -9999 -9999 -9999 -9999 -9999 -9999 -9999 -9999 -9999 -9999 -9999 -9999 -9999 -9999 -9999 -9999 -9999 -9999 -9999 -9999 -9999 -9999 -9999 -9999 -9999 -9999 -9999 -9999 -9999 -9999 -9999 -9999 -9999 -9999 -9999 -9999 -9999 -9999 -9999 -9999 -9999 -9999 -9999 -9999 -9999 -9999 -9999 -9999 -9999 -9999 -9999 -9999 -9999 -9999 -9999 -9999 -9999 -9999 -9999 -9999 -9999 -9999 -9999 -9999 -9999 -9999 -9999 -9999 -9999 -9999 -9999 -9999 -9999 -9999 -9999 -9999 -9999 -9999 -9999 -9999 -9999 -9999 -9999 -9999 -9999 -9999 -9999 -9999 -9999 -9999 -9999 -9999 -9999 -9999 -9999 -9999 -9999 -9999 -9999 -9999 -9999 -9999 -9999 -9999 -9999 -9999 -9999 -9999 -9999 -9999 -9999 -9999 -9999 -9999 -9999 -9999 -9999 -9999 -9999 -9999 -9999 -9999 -9999 -9999 -9999 -9999 -9999 -9999 -9999 -9999 -9999 -9999 -9999 -9999 -9999 -9999 -9999 -9999 -9999 -9999 -9999 -9999 -9999 -9999 -9999 -9999 -9999 -9999 -9999 -9999 -9999 -9999 -9999 -9999 -9999 -9999 -9999 -9999 -9999 -9999 -9999 -9999 -9999 -9999 -9999 -9999 -9999 -9999 -9999 -9999 -9999 -9999 -9999 -9999 -9999 -9999 -9999 -9999 -9999 -9999 -9999 -9999 -9999 -9999 -9999 -9999 -9999 -9999 -9999 -9999 -9999 -9999 -9999 -9999 -9999 -9999 -9999 -9999 -9999 -9999 -9999 -9999 -9999 -9999 -9999 -9999 -9999 -9999 -9999 -9999 -9999 -9999 -9999 -9999 -9999 -9999 -9999 -9999 -9999 -9999 -9999 -9999 -9999 -9999 -9999 -9999 -9999 -9999 -9999 -9999 -9999 -9999 -9999 -9999 -9999 -9999 -9999 -9999 -9999 -9999 -9999 -9999 -9999 -9999 -9999 -9999 -9999 -9999 -9999 -9999 -9999 -9999 -9999 -9999
-9999 -9999 -9999 -9999 -9999 -9999 -9999 -9999 -9999 -9999 -9999 -9999 -9999 -9999 -9999 -9999 -9999 -9999 -9999 -9999 -9999 -9999 -9999 -9999 -9999 -9999 -9999 -9999 -9999 -9999 -9999 -9999 -9999 -9999 -9999 -9999 -9999 -9999 -9999 -9999 -9999 -9999 -9999 -9999 -9999 -9999 -9999 -9999 -9999 -9999 -9999 -9999 -9999 -9999 -9999 -9999 -9999 -9999 -9999 -9999 -9999 -9999 -9999 -9999 -9999 -9999 -9999 -9999 -9999 -9999 -9999 -9999 -9999 -9999 -9999 -9999 -9999 -9999 -9999 -9999 -9999 -9999 -9999 -9999 -9999 -9999 -9999 -9999 -9999 -9999 -9999 -9999 -9999 -9999 -9999 -9999 -9999 -9999 -9999 -9999 -9999 -9999 -9999 -9999 -9999 -9999 -9999 -9999 -9999 -9999 -9999 -9999 -9999 -9999 -9999 -9999 -9999 -9999 -9999 -9999 -9999 -9999 -9999 -9999 -9999 -9999 -9999 -9999 -9999 -9999 -9999 -9999 -9999 -9999 -9999 -9999 -9999 -9999 -9999 -9999 -9999 -9999 -9999 -9999 -9999 -9999 -9999 -9999 -9999 -9999 -9999 -9999 -9999 -9999 -9999 -9999 -9999 -9999 -9999 -9999 -9999 -9999 -9999 -9999 -9999 -9999 -9999 -9999 -9999 -9999 -9999 -9999 -9999 -9999 -9999 -9999 -9999 -9999 -9999 -9999 -9999 -9999 -9999 -9999 -9999 -9999 -9999 -9999 -9999 -9999 -9999 -9999 -9999 -9999 -9999 -9999 -9999 -9999 -9999 -9999 -9999 -9999 -9999 -9999 -9999 -9999 -9999 -9999 -9999 -9999 -9999 -9999 -9999 -9999 -9999 -9999 -9999 -9999 -9999 -9999 -9999 -9999 -9999 -9999 -9999 -9999 -9999 -9999 -9999 -9999 -9999 -9999 -9999 -9999 -9999 -9999 -9999 -9999 -9999 -9999 -9999 -9999 -9999 -9999 -9999 -9999 -9999 -9999 -9999 -9999 -9999 -9999 -9999 -9999 -9999 -9999 -9999 -9999 -9999 -9999 -9999 -9999 -9999 -9999
-9999 -9999 -9999 -9999 -9999 -9999 -9999 -9999 -9999 -9999 -9999 -9999 -9999 -9999 -9999 -9999 -9999 -9999 -9999 -9999 -9999 -9999 -9999 -9999 -9999 -9999 -9999 -9999 -9999 -9999 -9999 -9999 -9999 -9999 -9999 -9999 -9999 -9999 -9999 -9999 -9999 -9999 -9999 -9999 -9999 -9999 -9999 -9999 -9999 -9999 -9999 -9999 -9999 -9999 -9999 -9999 -9999 -9999 -9999 -9999 -9999 -9999 -9999 -9999 -9999 -9999 -9999 -9999 -9999 -9999 -9999 -9999 -9999 -9999 -9999 -9999 -9999 -9999 -9999 -9999 -9999 -9999 -9999 -9999 -9999 -9999 -9999 -9999 -9999 -9999 -9999 -9999 -9999 -9999 -9999 -9999 -9999 -9999 -9999 -9999 -9999 -9999 -9999 -9999 -9999 -9999 -9999 -9999 -9999 -9999 -9999 -9999 -9999 -9999 -9999 -9999 -9999 -9999 -9999 -9999 -9999 -9999 -9999 -9999 -9999 -9999 -9999 -9999 -9999 -9999 -9999 -9999 -9999 -9999 -9999 -9999 -9999 -9999 -9999 -9999 -9999 -9999 -9999 -9999 -9999 -9999 -9999 -9999 -9999 -9999 -9999 -9999 -9999 -9999 -9999 -9999 -9999 -9999 -9999 -9999 -9999 -9999 -9999 -9999 -9999 -9999 -9999 -9999 -9999 -9999 -9999 -9999 -9999 -9999 -9999 -9999 -9999 -9999 -9999 -9999 -9999 -9999 -9999 -9999 -9999 -9999 -9999 -9999 -9999 -9999 -9999 -9999 -9999 -9999 -9999 -9999 -9999 -9999 -9999 -9999 -9999 -9999 -9999 -9999 -9999 -9999 -9999 -9999 -9999 -9999 -9999 -9999 -9999 -9999 -9999 -9999 -9999 -9999 -9999 -9999 -9999 -9999 -9999 -9999 -9999 -9999 -9999 -9999 -9999 -9999 -9999 -9999 -9999 -9999 -9999 -9999 -9999 -9999 -9999 -9999 -9999 -9999 -9999 -9999 -9999 -9999 -9999 -9999 -9999 -9999 -9999 -9999 -9999 -9999 -9999 -9999 -9999 -9999 -9999 -9999 -9999 -9999 -9999 -9999
-9999 -9999 -9999 -9999 -9999 -9999 -9999 -9999 -9999 -9999 -9999 -9999 -9999 -9999 -9999 -9999 -9999 -9999 -9999 -9999 -9999 -9999 -9999 -9999 -9999 -9999 -9999 -9999 -9999 -9999 -9999 -9999 -9999 -9999 -9999 -9999 -9999 -9999 -9999 -9999 -9999 -9999 -9999 -9999 -9999 -9999 -9999 -9999 -9999 -9999 -9999 -9999 -9999 -9999 -9999 -9999 -9999 -9999 -9999 -9999 -9999 -9999 -9999 -9999 -9999 -9999 -9999 -9999 -9999 -9999 -9999 -9999 -9999 -9999 -9999 -9999 -9999 -9999 -9999 -9999 -9999 -9999 -9999 -9999 -9999 -9999 -9999 -9999 -9999 -9999 -9999 -9999 -9999 -9999 -9999 -9999 -9999 -9999 -9999 -9999 -9999 -9999 -9999 -9999 -9999 -9999 -9999 -9999 -9999 -9999 -9999 -9999 -9999 -9999 -9999 -9999 -9999 -9999 -9999 -9999 -9999 -9999 -9999 -9999 -9999 -9999 -9999 -9999 -9999 -9999 -9999 -9999 -9999 -9999 -9999 -9999 -9999 -9999 -9999 -9999 -9999 -9999 -9999 -9999 -9999 -9999 -9999 -9999 -9999 -9999 -9999 -9999 -9999 -9999 -9999 -9999 -9999 -9999 -9999 -9999 -9999 -9999 -9999 -9999 -9999 -9999 -9999 -9999 -9999 -9999 -9999 -9999 -9999 -9999 -9999 -9999 -9999 -9999 -9999 -9999 -9999 -9999 -9999 -9999 -9999 -9999 -9999 -9999 -9999 -9999 -9999 -9999 -9999 -9999 -9999 -9999 -9999 -9999 -9999 -9999 -9999 -9999 -9999 -9999 -9999 -9999 -9999 -9999 -9999 -9999 -9999 -9999 -9999 -9999 -9999 -9999 -9999 -9999 -9999 -9999 -9999 -9999 -9999 -9999 -9999 -9999 -9999 -9999 -9999 -9999 -9999 -9999 -9999 -9999 -9999 -9999 -9999 -9999 -9999 -9999 -9999 -9999 -9999 -9999 -9999 -9999 -9999 -9999 -9999 -9999 -9999 -9999 -9999 -9999 -9999 -9999 -9999 -9999 -9999 -9999 -9999 -9999 -9999 -9999
-9999 -9999 -9999 -9999 -9999 -9999 -9999 -9999 -9999 -9999 -9999 -9999 -9999 -9999 -9999 -9999 -9999 -9999 -9999 -9999 -9999 -9999 -9999 -9999 -9999 -9999 -9999 -9999 -9999 -9999 -9999 -9999 -9999 -9999 -9999 -9999 -9999 -9999 -9999 -9999 -9999 -9999 -9999 -9999 -9999 -9999 -9999 -9999 -9999 -9999 -9999 -9999 -9999 -9999 -9999 -9999 -9999 -9999 -9999 -9999 -9999 -9999 -9999 -9999 -9999 -9999 -9999 -9999 -9999 -9999 -9999 -9999 -9999 -9999 -9999 -9999 -9999 -9999 -9999 -9999 -9999 -9999 -9999 -9999 -9999 -9999 -9999 -9999 -9999 -9999 -9999 -9999 -9999 -9999 -9999 -9999 -9999 -9999 -9999 -9999 -9999 -9999 -9999 -9999 -9999 -9999 -9999 -9999 -9999 -9999 -9999 -9999 -9999 -9999 -9999 -9999 -9999 -9999 -9999 -9999 -9999 -9999 -9999 -9999 -9999 -9999 -9999 -9999 -9999 -9999 -9999 -9999 -9999 -9999 -9999 -9999 -9999 -9999 -9999 -9999 -9999 -9999 -9999 -9999 -9999 -9999 -9999 -9999 -9999 -9999 -9999 -9999 -9999 -9999 -9999 -9999 -9999 -9999 -9999 -9999 -9999 -9999 -9999 -9999 -9999 -9999 -9999 -9999 -9999 -9999 -9999 -9999 -9999 -9999 -9999 -9999 -9999 -9999 -9999 -9999 -9999 -9999 -9999 -9999 -9999 -9999 -9999 -9999 -9999 -9999 -9999 -9999 -9999 -9999 -9999 -9999 -9999 -9999 -9999 -9999 -9999 -9999 -9999 -9999 -9999 -9999 -9999 -9999 -9999 -9999 -9999 -9999 -9999 -9999 -9999 -9999 -9999 -9999 -9999 -9999 -9999 -9999 -9999 -9999 -9999 -9999 -9999 -9999 -9999 -9999 -9999 -9999 -9999 -9999 -9999 -9999 -9999 -9999 -9999 -9999 -9999 -9999 -9999 -9999 -9999 -9999 -9999 -9999 -9999 -9999 -9999 -9999 -9999 -9999 -9999 -9999 -9999 -9999 -9999 -9999 -9999 -9999 -9999 -9999
-9999 -9999 -9999 -9999 -9999 -9999 -9999 -9999 -9999 -9999 -9999 -9999 -9999 -9999 -9999 -9999 -9999 -9999 -9999 -9999 -9999 -9999 -9999 -9999 -9999 -9999 -9999 -9999 -9999 -9999 -9999 -9999 -9999 -9999 -9999 -9999 -9999 -9999 -9999 -9999 -9999 -9999 -9999 -9999 -9999 -9999 -9999 -9999 -9999 -9999 -9999 -9999 -9999 -9999 -9999 -9999 -9999 -9999 -9999 -9999 -9999 -9999 -9999 -9999 -9999 -9999 -9999 -9999 -9999 -9999 -9999 -9999 -9999 -9999 -9999 -9999 -9999 -9999 -9999 -9999 -9999 -9999 -9999 -9999 -9999 -9999 -9999 -9999 -9999 -9999 -9999 -9999 -9999 -9999 -9999 -9999 -9999 -9999 -9999 -9999 -9999 -9999 -9999 -9999 -9999 -9999 -9999 -9999 -9999 -9999 -9999 -9999 -9999 -9999 -9999 -9999 -9999 -9999 -9999 -9999 -9999 -9999 -9999 -9999 -9999 -9999 -9999 -9999 -9999 -9999 -9999 -9999 -9999 -9999 -9999 -9999 -9999 -9999 -9999 -9999 -9999 -9999 -9999 -9999 -9999 -9999 -9999 -9999 -9999 -9999 -9999 -9999 -9999 -9999 -9999 -9999 -9999 -9999 -9999 -9999 -9999 -9999 -9999 -9999 -9999 -9999 -9999 -9999 -9999 -9999 -9999 -9999 -9999 -9999 -9999 -9999 -9999 -9999 -9999 -9999 -9999 -9999 -9999 -9999 -9999 -9999 -9999 -9999 -9999 -9999 -9999 -9999 -9999 -9999 -9999 -9999 -9999 -9999 -9999 -9999 -9999 -9999 -9999 -9999 -9999 -9999 -9999 7.5808E-1 7.47908E-1 -9999 -9999 7.34556E-1 7.12678E-1 -9999 -9999 -9999 -9999 -9999 -9999 -9999 -9999 -9999 -9999 -9999 -9999 -9999 -9999 -9999 -9999 -9999 -9999 -9999 -9999 -9999 -9999 -9999 -9999 -9999 -9999 -9999 -9999 -9999 -9999 -9999 -9999 -9999 -9999 -9999 -9999 -9999 -9999 -9999 -9999 -9999 -9999 -9999 -9999 -9999 -9999 -9999 -9999 -9999 -9999 -9999
-9999 -9999 -9999 -9999 -9999 -9999 -9999 -9999 -9999 -9999 -9999 -9999 -9999 -9999 -9999 -9999 -9999 -9999 -9999 -9999 -9999 -9999 -9999 -9999 -9999 -9999 -9999 -9999 -9999 -9999 -9999 -9999 -9999 -9999 -9999 -9999 -9999 -9999 -9999 -9999 -9999 -9999 -9999 -9999 -9999 -9999 -9999 -9999 -9999 -9999 -9999 -9999 -9999 -9999 -9999 -9999 -9999 -9999 -9999 -9999 -9999 -9999 -9999 -9999 -9999 -9999 -9999 -9999 -9999 -9999 -9999 -9999 -9999 -9999 -9999 -9999 -9999 -9999 -9999 -9999 -9999 -9999 -9999 -9999 -9999 -9999 -9999 -9999 -9999 -9999 -9999 -9999 -9999 -9999 -9999 -9999 -9999 -9999 -9999 -9999 -9999 -9999 -9999 -9999 -9999 -9999 -9999 -9999 -9999 -9999 -9999 -9999 -9999 -9999 -9999 -9999 -9999 -9999 -9999 -9999 -9999 -9999 -9999 -9999 -9999 -9999 -9999 -9999 -9999 -9999 -9999 -9999 -9999 -9999 -9999 -9999 -9999 -9999 -9999 -9999 -9999 -9999 -9999 -9999 -9999 -9999 -9999 -9999 -9999 -9999 -9999 -9999 -9999 -9999 -9999 -9999 -9999 -9999 -9999 -9999 -9999 -9999 -9999 -9999 -9999 -9999 -9999 -9999 -9999 -9999 -9999 -9999 -9999 -9999 -9999 -9999 -9999 -9999 -9999 -9999 -9999 -9999 -9999 -9999 -9999 -9999 -9999 -9999 -9999 -9999 -9999 -9999 -9999 -9999 -9999 -9999 -9999 -9999 -9999 -9999 -9999 -9999 -9999 -9999 7.67732E-1 -9999 -9999 7.28696E-1 7.07042E-1 7.05494E-1 6.97156E-1 6.69161E-1 6.34768E-1 6.14923E-1 6.14881E-1 6.36455E-1 -9999 -9999 -9999 -9999 -9999 -9999 -9999 -9999 -9999 -9999 -9999 -9999 -9999 -9999 -9999 -9999 -9999 -9999 -9999 -9999 -9999 -9999 -9999 -9999 -9999 -9999 -9999 -9999 -9999 -9999 -9999 -9999 -9999 -9999 -9999 -9999 -9999 -9999 -9999 -9999 -9999 -9999 -9999 -9999 -9999 -9999 -9999 -9999
-9999 -9999 -9999 -9999 -9999 -9999 -9999 -9999 -9999 -9999 -9999 -9999 -9999 -9999 -9999 -9999 -9999 -9999 -9999 -9999 -9999 -9999 -9999 -9999 -9999 -9999 -9999 -9999 -9999 -9999 -9999 -9999 -9999 -9999 -9999 -9999 -9999 -9999 -9999 -9999 -9999 -9999 -9999 -9999 -9999 -9999 -9999 -9999 -9999 -9999 -9999 -9999 -9999 -9999 -9999 -9999 -9999 -9999 -9999 -9999 -9999 -9999 -9999 -9999 -9999 -9999 -9999 -9999 -9999 -9999 -9999 -9999 -9999 -9999 -9999 -9999 -9999 -9999 -9999 -9999 -9999 -9999 -9999 -9999 -9999 -9999 -9999 -9999 -9999 -9999 -9999 -9999 -9999 -9999 -9999 -9999 -9999 -9999 -9999 -9999 -9999 -9999 -9999 -9999 -9999 -9999 -9999 -9999 -9999 -9999 -9999 -9999 -9999 -9999 -9999 -9999 -9999 -9999 -9999 -9999 -9999 -9999 -9999 -9999 -9999 -9999 -9999 -9999 -9999 -9999 -9999 -9999 -9999 -9999 -9999 -9999 -9999 -9999 -9999 -9999 -9999 -9999 -9999 -9999 -9999 -9999 -9999 -9999 -9999 -9999 -9999 -9999 -9999 -9999 -9999 -9999 -9999 -9999 -9999 -9999 -9999 -9999 -9999 -9999 -9999 -9999 -9999 -9999 -9999 -9999 -9999 -9999 -9999 -9999 -9999 -9999 -9999 -9999 -9999 -9999 -9999 -9999 -9999 -9999 -9999 -9999 -9999 -9999 -9999 -9999 -9999 -9999 -9999 -9999 -9999 -9999 -9999 -9999 -9999 -9999 -9999 -9999 -9999 7.28497E-1 7.14963E-1 6.77668E-1 6.40815E-1 6.02251E-1 5.65974E-1 5.6659E-1 6.03059E-1 5.60666E-1 5.2355E-1 4.96153E-1 4.93647E-1 5.02387E-1 5.50812E-1 -9999 -9999 -9999 -9999 -9999 -9999 -9999 -9999 -9999 -9999 -9999 -9999 -9999 -9999 -9999 -9999 -9999 -9999 -9999 -9999 -9999 -9999 -9999 -9999 -9999 -9999 -9999 -9999 -9999 -9999 -9999 -9999 -9999 -9999 -9999 -9999 -9999 -9999 -9999 -9999 -9999 -9999 -9999 -9999 -9999 -9999 -9999
-9999 -9999 -9999 -9999 -9999 -9999 -9999 -9999 -9999 -9999 -9999 -9999 -9999 -9999 -9999 -9999 -9999 -9999 -9999 -9999 -9999 -9999 -9999 -9999 -9999 -9999 -9999 -9999 -9999 -9999 -9999 -9999 -9999 -9999 -9999 -9999 -9999 -9999 -9999 -9999 -9999 -9999 -9999 -9999 -9999 -9999 -9999 -9999 -9999 -9999 -9999 -9999 -9999 -9999 -9999 -9999 -9999 -9999 -9999 -9999 -9999 -9999 -9999 -9999 -9999 -9999 -9999 -9999 -9999 -9999 -9999 -9999 -9999 -9999 -9999 -9999 -9999 -9999 -9999 -9999 -9999 -9999 -9999 -9999 -9999 -9999 -9999 -9999 -9999 -9999 -9999 -9999 -9999 -9999 -9999 -9999 -9999 -9999 -9999 -9999 -9999 -9999 -9999 -9999 -9999 -9999 -9999 -9999 -9999 -9999 -9999 -9999 -9999 -9999 -9999 -9999 -9999 -9999 -9999 -9999 -9999 -9999 -9999 -9999 -9999 -9999 -9999 -9999 -9999 -9999 -9999 -9999 -9999 -9999 -9999 -9999 -9999 -9999 -9999 -9999 -9999 -9999 -9999 -9999 -9999 -9999 -9999 -9999 -9999 -9999 -9999 -9999 -9999 -9999 -9999 -9999 -9999 -9999 -9999 -9999 -9999 -9999 -9999 -9999 -9999 -9999 -9999 -9999 -9999 -9999 -9999 -9999 -9999 -9999 -9999 -9999 -9999 -9999 -9999 -9999 -9999 -9999 -9999 -9999 -9999 -9999 -9999 -9999 -9999 -9999 -9999 -9999 -9999 -9999 -9999 -9999 -9999 -9999 -9999 -9999 -9999 7.3047E-1 7.27324E-1 7.22297E-1 6.91096E-1 6.29324E-1 5.55555E-1 4.90413E-1 4.61203E-1 4.69862E-1 4.48223E-1 4.07989E-1 3.79966E-1 3.60229E-1 3.4877E-1 3.9132E-1 4.04436E-1 4.51396E-1 5.22892E-1 -9999 -9999 -9999 -9999 -9999 -9999 -9999 -9999 -9999 -9999 -9999 -9999 -9999 -9999 -9999 -9999 -9999 -9999 -9999 -9999 -9999 -9999 -9999 -9999 -9999 -9999 -9999 -9999 -9999 -9999 -9999 -9999 -9999 -9999 -9999 -9999 -9999 -9999 -9999 -9999 -9999 -9999 -9999 -9999 -9999
-9999 -9999 -9999 -9999 -9999 -9999 -9999 -9999 -9999 -9999 -9999 -9999 -9999 -9999 -9999 -9999 -9999 -9999 -9999 -9999 -9999 -9999 -9999 -9999 -9999 -9999 -9999 -9999 -9999 -9999 -9999 -9999 -9999 -9999 -9999 -9999 -9999 -9999 -9999 -9999 -9999 -9999 -9999 -9999 -9999 -9999 -9999 -9999 -9999 -9999 -9999 -9999 -9999 -9999 -9999 -9999 -9999 -9999 -9999 -9999 -9999 -9999 -9999 -9999 -9999 -9999 -9999 -9999 -9999 -9999 -9999 -9999 -9999 -9999 -9999 -9999 -9999 -9999 -9999 -9999 -9999 -9999 -9999 -9999 -9999 -9999 -9999 -9999 -9999 -9999 -9999 -9999 -9999 -9999 -9999 -9999 -9999 -9999 -9999 -9999 -9999 -9999 -9999 -9999 -9999 -9999 -9999 -9999 -9999 -9999 -9999 -9999 -9999 -9999 -9999 -9999 -9999 -9999 -9999 -9999 -9999 -9999 -9999 -9999 -9999 -9999 -9999 -9999 -9999 -9999 -9999 -9999 -9999 -9999 -9999 -9999 -9999 -9999 -9999 -9999 -9999 -9999 -9999 -9999 -9999 -9999 -9999 -9999 -9999 -9999 -9999 -9999 -9999 -9999 -9999 -9999 -9999 -9999 -9999 -9999 -9999 -9999 -9999 -9999 -9999 -9999 -9999 -9999 -9999 -9999 -9999 -9999 -9999 -9999 -9999 -9999 -9999 -9999 -9999 -9999 -9999 -9999 -9999 -9999 -9999 -9999 -9999 -9999 -9999 -9999 -9999 -9999 -9999 -9999 -9999 -9999 -9999 -9999 -9999 -9999 7.36258E-1 7.29628E-1 7.10893E-1 6.95902E-1 6.71713E-1 6.06418E-1 5.1408E-1 4.23788E-1 3.80641E-1 3.84766E-1 3.92422E-1 3.5804E-1 3.28238E-1 3.15705E-1 3.05489E-1 2.77202E-1 2.53355E-1 2.45464E-1 2.95991E-1 4.85511E-1 -9999 -9999 -9999 -9999 -9999 -9999 -9999 -9999 -9999 -9999 -9999 -9999 -9999 -9999 -9999 -9999 -9999 -9999 -9999 -9999 -9999 -9999 -9999 -9999 -9999 -9999 -9999 -9999 -9999 -9999 -9999 -9999 -9999 -9999 -9999 -9999 -9999 -9999 -9999 -9999 -9999 -9999 -9999 -9999
-9999 -9999 -9999 -9999 -9999 -9999 -9999 -9999 -9999 -9999 -9999 -9999 -9999 -9999 -9999 -9999 -9999 -9999 -9999 -9999 -9999 -9999 -9999 -9999 -9999 -9999 -9999 -9999 -9999 -9999 -9999 -9999 -9999 -9999 -9999 -9999 -9999 -9999 -9999 -9999 -9999 -9999 -9999 -9999 -9999 -9999 -9999 -9999 -9999 -9999 -9999 -9999 -9999 -9999 -9999 -9999 -9999 -9999 -9999 -9999 -9999 -9999 -9999 -9999 -9999 -9999 -9999 -9999 -9999 -9999 -9999 -9999 -9999 -9999 -9999 -9999 -9999 -9999 -9999 -9999 -9999 -9999 -9999 -9999 -9999 -9999 -9999 -9999 -9999 -9999 -9999 -9999 -9999 -9999 -9999 -9999 -9999 -9999 -9999 -9999 -9999 -9999 -9999 -9999 -9999 -9999 -9999 -9999 -9999 -9999 -9999 -9999 -9999 -9999 -9999 -9999 -9999 -9999 -9999 -9999 -9999 -9999 -9999 -9999 -9999 -9999 -9999 -9999 -9999 -9999 -9999 -9999 -9999 -9999 -9999 -9999 -9999 -9999 -9999 -9999 -9999 -9999 -9999 -9999 -9999 -9999 -9999 -9999 -9999 -9999 -9999 -9999 -9999 -9999 -9999 -9999 -9999 -9999 -9999 -9999 -9999 -9999 -9999 -9999 -9999 -9999 -9999 -9999 -9999 -9999 -9999 -9999 -9999 -9999 -9999 -9999 -9999 -9999 -9999 -9999 -9999 -9999 -9999 -9999 -9999 -9999 -9999 -9999 -9999 -9999 -9999 -9999 -9999 -9999 -9999 -9999 -9999 -9999 -9999 -9999 7.36893E-1 7.25034E-1 6.80969E-1 6.52228E-1 6.37994E-1 6.02252E-1 5.0856E-1 3.94987E-1 3.13889E-1 3.09071E-1 3.39899E-1 3.16932E-1 2.77426E-1 2.68014E-1 2.64029E-1 2.27127E-1 1.86314E-1 1.68373E-1 1.85179E-1 3.06428E-1 -9999 -9999 -9999 -9999 -9999 -9999 -9999 -9999 -9999 -9999 -9999 -9999 -9999 -9999 -9999 -9999 -9999 -9999 -9999 -9999 -9999 -9999 -9999 -9999 -9999 -9999 -9999 -9999 -9999 -9999 -9999 -9999 -9999 -9999 -9999 -9999 -9999 -9999 -9999 -9999 -9999 -9999 -9999 -9999
-9999 -9999 -9999 -9999 -9999 -9999 -9999 -9999 -9999 -9999 -9999 -9999 -9999 -9999 -9999 -9999 -9999 -9999 -9999 -9999 -9999 -9999 -9999 -9999 -9999 -9999 -9999 -9999 -9999 -9999 -9999 -9999 -9999 -9999 -9999 -9999 -9999 -9999 -9999 -9999 -9999 -9999 -9999 -9999 -9999 -9999 -9999 -9999 -9999 -9999 -9999 -9999 -9999 -9999 -9999 -9999 -9999 -9999 -9999 -9999 -9999 -9999 -9999 -9999 -9999 -9999 -9999 -9999 -9999 -9999 -9999 -9999 -9999 -9999 -9999 -9999 -9999 -9999 -9999 -9999 -9999 -9999 -9999 -9999 -9999 -9999 -9999 -9999 -9999 -9999 -9999 -9999 -9999 -9999 -9999 -9999 -9999 -9999 -9999 -9999 -9999 -9999 -9999 -9999 -9999 -9999 -9999 -9999 -9999 -9999 -9999 -9999 -9999 -9999 -9999 -9999 -9999 -9999 -9999 -9999 -9999 -9999 -9999 -9999 -9999 -9999 -9999 -9999 -9999 -9999 -9999 -9999 -9999 -9999 -9999 -9999 -9999 -9999 -9999 -9999 -9999 -9999 -9999 -9999 -9999 -9999 -9999 -9999 -9999 -9999 -9999 -9999 -9999 -9999 -9999 -9999 -9999 -9999 -9999 -9999 -9999 -9999 -9999 -9999 -9999 -9999 -9999 -9999 -9999 -9999 -9999 -9999 -9999 -9999 -9999 -9999 -9999 -9999 -9999 -9999 -9999 -9999 -9999 -9999 -9999 -9999 -9999 -9999 -9999 -9999 -9999 -9999 -9999 -9999 -9999 -9999 -9999 7.37527E-1 7.37316E-1 7.35409E-1 7.23189E-1 6.80421E-1 6.28168E-1 6.07624E-1 6.08218E-1 5.78876E-1 4.97482E-1 3.74505E-1 2.65786E-1 2.53042E-1 2.92606E-1 2.69797E-1 2.25885E-1 2.23274E-1 2.311E-1 1.84316E-1 1.4303E-1 1.30815E-1 1.47644E-1 2.40754E-1 -9999 -9999 -9999 -9999 -9999 -9999 -9999 -9999 -9999 -9999 -9999 -9999 -9999 -9999 -9999 -9999 -9999 -9999 -9999 -9999 -9999 -9999 -9999 -9999 -9999 -9999 -9999 -9999 -9999 -9999 -9999 -9999 -9999 -9999 -9999 -9999 -9999 -9999 -9999 -9999 -9999 -9999 -9999 -9999
-9999 -9999 -9999 -9999 -9999 -9999 -9999 -9999 -9999 -9999 -9999 -9999 -9999 -9999 -9999 -9999 -9999 -9999 -9999 -9999 -9999 -9999 -9999 -9999 -9999 -9999 -9999 -9999 -9999 -9999 -9999 -9999 -9999 -9999 -9999 -9999 -9999 -9999 -9999 -9999 -9999 -9999 -9999 -9999 -9999 -9999 -9999 -9999 -9999 -9999 -9999 -9999 -9999 -9999 -9999 -9999 -9999 -9999 -9999 -9999 -9999 -9999 -9999 -9999 -9999 -9999 -9999 -9999 -9999 -9999 -9999 -9999 -9999 -9999 -9999 -9999 -9999 -9999 -9999 -9999 -9999 -9999 -9999 -9999 -9999 -9999 -9999 -9999 -9999 -9999 -9999 -9999 -9999 -9999 -9999 -9999 -9999 -9999 -9999 -9999 -9999 -9999 -9999 -9999 -9999 -9999 -9999 -9999 -9999 -9999 -9999 -9999 -9999 -9999 -9999 -9999 -9999 -9999 -9999 -9999 -9999 -9999 -9999 -9999 -9999 -9999 -9999 -9999 -9999 -9999 -9999 -9999 -9999 -9999 -9999 -9999 -9999 -9999 -9999 -9999 -9999 -9999 -9999 -9999 -9999 -9999 -9999 -9999 -9999 -9999 -9999 -9999 -9999 -9999 -9999 -9999 -9999 -9999 -9999 -9999 -9999 -9999 -9999 -9999 -9999 -9999 -9999 -9999 -9999 -9999 -9999 -9999 -9999 -9999 -9999 -9999 -9999 -9999 -9999 -9999 -9999 -9999 -9999 -9999 -9999 -9999 -9999 -9999 -9999 -9999 -9999 -9999 -9999 -9999 -9999 -9999 6.87164E-1 6.85063E-1 6.96494E-1 6.82734E-1 6.32992E-1 5.69904E-1 5.26814E-1 5.21226E-1 5.31821E-1 5.12074E-1 4.22824E-1 3.0117E-1 1.93163E-1 1.70157E-1 1.93142E-1 2.23479E-1 1.83034E-1 1.91014E-1 2.03978E-1 1.65176E-1 1.48673E-1 1.57457E-1 1.81668E-1 2.74607E-1 -9999 -9999 -9999 -9999 -9999 -9999 -9999 -9999 -9999 -9999 -9999 -9999 -9999 -9999 -9999 -9999 -9999 -9999 -9999 -9999 -9999 -9999 -9999 -9999 -9999 -9999 -9999 -9999 -9999 -9999 -9999 -9999 -9999 -9999 -9999 -9999 -9999 -9999 -9999 -9999 -9999 -9999 -9999 -9999
-9999 -9999 -9999 -9999 -9999 -9999 -9999 -9999 -9999 -9999 -9999 -9999 -9999 -9999 -9999 -9999 -9999 -9999 -9999 -9999 -9999 -9999 -9999 -9999 -9999 -9999 -9999 -9999 -9999 -9999 -9999 -9999 -9999 -9999 -9999 -9999 -9999 -9999 -9999 -9999 -9999 -9999 -9999 -9999 -9999 -9999 -9999 -9999 -9999 -9999 -9999 -9999 -9999 -9999 -9999 -9999 -9999 -9999 -9999 -9999 -9999 -9999 -9999 -9999 -9999 -9999 -9999 -9999 -9999 -9999 -9999 -9999 -9999 -9999 -9999 -9999 -9999 -9999 -9999 -9999 -9999 -9999 -9999 -9999 -9999 -9999 -9999 -9999 -9999 -9999 -9999 -9999 -9999 -9999 -9999 -9999 -9999 -9999 -9999 -9999 -9999 -9999 -9999 -9999 -9999 -9999 -9999 -9999 -9999 -9999 -9999 -9999 -9999 -9999 -9999 -9999 -9999 -9999 -9999 -9999 -9999 -9999 -9999 -9999 -9999 -9999 -9999 -9999 -9999 -9999 -9999 -9999 -9999 -9999 -9999 -9999 -9999 -9999 -9999 -9999 -9999 -9999 -9999 -9999 -9999 -9999 -9999 -9999 -9999 -9999 -9999 -9999 -9999 -9999 -9999 -9999 -9999 -9999 -9999 -9999 -9999 -9999 -9999 -9999 -9999 -9999 -9999 -9999 -9999 -9999 -9999 -9999 -9999 -9999 -9999 -9999 -9999 -9999 -9999 -9999 -9999 -9999 -9999 -9999 -9999 -9999 -9999 -9999 -9999 -9999 -9999 -9999 -9999 -9999 -9999 -9999 6.96358E-1 6.91561E-1 6.97646E-1 6.74049E-1 6.24284E-1 5.61988E-1 5.19465E-1 5.15735E-1 5.32649E-1 5.45018E-1 4.63653E-1 3.20632E-1 2.04299E-1 1.51865E-1 1.4301E-1 1.17621E-1 1.0291E-1 1.15575E-1 1.33076E-1 1.75101E-1 1.91567E-1 2.4178E-1 3.0753E-1 4.07912E-1 4.92748E-1 5.58481E-1 -9999 -9999 -9999 -9999 -9999 -9999 -9999 -9999 -9999 -9999 -9999 -9999 -9999 -9999 -9999 -9999 -9999 -9999 -9999 -9999 -9999 -9999 -9999 -9999 -9999 -9999 -9999 -9999 -9999 -9999 -9999 -9999 -9999 -9999 -9999 -9999 -9999 -9999 -9999 -9999 -9999 -9999
-9999 -9999 -9999 -9999 -9999 -9999 -9999 -9999 -9999 -9999 -9999 -9999 -9999 -9999 -9999 -9999 -9999 -9999 -9999 -9999 -9999 -9999 -9999 -9999 -9999 -9999 -9999 -9999 -9999 -9999 -9999 -9999 -9999 -9999 -9999 -9999 -9999 -9999 -9999 -9999 -9999 -9999 -9999 -9999 -9999 -9999 -9999 -9999 -9999 -9999 -9999 -9999 -9999 -9999 -9999 -9999 -9999 -9999 -9999 -9999 -9999 -9999 -9999 -9999 -9999 -9999 -9999 -9999 -9999 -9999 -9999 -9999 -9999 -9999 -9999 -9999 -9999 -9999 -9999 -9999 -9999 -9999 -9999 -9999 -9999 -9999 -9999 -9999 -9999 -9999 -9999 -9999 -9999 -9999 -9999 -9999 -9999 -9999 -9999 -9999 -9999 -9999 -9999 -9999 -9999 -9999 -9999 -9999 -9999 -9999 -9999 -9999 -9999 -9999 -9999 -9999 -9999 -9999 -9999 -9999 -9999 -9999 -9999 -9999 -9999 -9999 -9999 -9999 -9999 -9999 -9999 -9999 -9999 -9999 -9999 -9999 -9999 -9999 -9999 -9999 -9999 -9999 -9999 -9999 -9999 -9999 -9999 -9999 -9999 -9999 -9999 -9999 -9999 -9999 -9999 -9999 -9999 -9999 -9999 -9999 -9999 -9999 -9999 -9999 -9999 -9999 -9999 -9999 -9999 -9999 -9999 -9999 -9999 -9999 -9999 -9999 -9999 -9999 -9999 -9999 -9999 -9999 -9999 -9999 -9999 -9999 -9999 -9999 -9999 -9999 -9999 -9999 -9999 -9999 -9999 -9999 7.06414E-1 7.14694E-1 7.08123E-1 6.79488E-1 6.30721E-1 5.8636E-1 5.61419E-1 5.43166E-1 5.49428E-1 5.59368E-1 5.28011E-1 4.12289E-1 2.6737E-1 1.62626E-1 9.63072E-2 6.38505E-2 5.54311E-2 6.82929E-2 1.02862E-1 1.64567E-1 2.42055E-1 3.26224E-1 3.90276E-1 5.04668E-1 5.37607E-1 5.55506E-1 -9999 -9999 -9999 -9999 -9999 -9999 -9999 -9999 -9999 -9999 -9999 -9999 -9999 -9999 -9999 -9999 -9999 -9999 -9999 -9999 -9999 -9999 -9999 -9999 -9999 -9999 -9999 -9999 -9999 -9999 -9999 -9999 -9999 -9999 -9999 -9999 -9999 -9999 -9999 -9999 -9999 -9999
-9999 -9999 -9999 -9999 -9999 -9999 -9999 -9999 -9999 -9999 -9999 -9999 -9999 -9999 -9999 -9999 -9999 -9999 -9999 -9999 -9999 -9999 -9999 -9999 -9999 -9999 -9999 -9999 -9999 -9999 -9999 -9999 -9999 -9999 -9999 -9999 -9999 -9999 -9999 -9999 -9999 -9999 -9999 -9999 -9999 -9999 -9999 -9999 -9999 -9999 -9999 -9999 -9999 -9999 -9999 -9999 -9999 -9999 -9999 -9999 -9999 -9999 -9999 -9999 -9999 -9999 -9999 -9999 -9999 -9999 -9999 -9999 -9999 -9999 -9999 -9999 -9999 -9999 -9999 -9999 -9999 -9999 -9999 -9999 -9999 -9999 -9999 -9999 -9999 -9999 -9999 -9999 -9999 -9999 -9999 -9999 -9999 -9999 -9999 -9999 -9999 -9999 -9999 -9999 -9999 -9999 -9999 -9999 -9999 -9999 -9999 -9999 -9999 -9999 -9999 -9999 -9999 -9999 -9999 -9999 -9999 -9999 -9999 -9999 -9999 -9999 -9999 -9999 -9999 -9999 -9999 -9999 -9999 -9999 -9999 -9999 -9999 -9999 -9999 -9999 -9999 -9999 -9999 -9999 -9999 -9999 -9999 -9999 -9999 -9999 -9999 -9999 -9999 -9999 -9999 -9999 -9999 -9999 -9999 -9999 -9999 -9999 -9999 -9999 -9999 -9999 -9999 -9999 -9999 -9999 -9999 -9999 -9999 -9999 -9999 -9999 -9999 -9999 -9999 -9999 -9999 -9999 -9999 -9999 -9999 -9999 -9999 -9999 -9999 -9999 -9999 -9999 -9999 -9999 -9999 7.1002E-1 7.11559E-1 7.31127E-1 7.17307E-1 6.97161E-1 6.55293E-1 6.13273E-1 5.99686E-1 5.9797E-1 5.73537E-1 5.25513E-1 4.97291E-1 4.74354E-1 3.44702E-1 1.74809E-1 7.05197E-2 3.59707E-2 3.23289E-2 4.95237E-2 9.41575E-2 1.82781E-1 2.83944E-1 3.48513E-1 3.74379E-1 4.08814E-1 4.34334E-1 4.58344E-1 5.37514E-1 -9999 -9999 -9999 -9999 5.65835E-1 -9999 -9999 -9999 -9999 -9999 -9999 -9999 -9999 -9999 -9999 -9999 -9999 -9999 -9999 -9999 -9999 -9999 -9999 -9999 -9999 -9999 -9999 -9999 -9999 -9999 -9999 -9999 -9999 -9999 -9999 -9999 -9999 -9999 -9999 -9999 -9999
-9999 -9999 -9999 -9999 -9999 -9999 -9999 -9999 -9999 -9999 -9999 -9999 -9999 -9999 -9999 -9999 -9999 -9999 -9999 -9999 -9999 -9999 -9999 -9999 -9999 -9999 -9999 -9999 -9999 -9999 -9999 -9999 -9999 -9999 -9999 -9999 -9999 -9999 -9999 -9999 -9999 -9999 -9999 -9999 -9999 -9999 -9999 -9999 -9999 -9999 -9999 -9999 -9999 -9999 -9999 -9999 -9999 -9999 -9999 -9999 -9999 -9999 -9999 -9999 -9999 -9999 -9999 -9999 -9999 -9999 -9999 -9999 -9999 -9999 -9999 -9999 -9999 -9999 -9999 -9999 -9999 -9999 -9999 -9999 -9999 -9999 -9999 -9999 -9999 -9999 -9999 -9999 -9999 -9999 -9999 -9999 -9999 -9999 -9999 -9999 -9999 -9999 -9999 -9999 -9999 -9999 -9999 -9999 -9999 -9999 -9999 -9999 -9999 -9999 -9999 -9999 -9999 -9999 -9999 -9999 -9999 -9999 -9999 -9999 -9999 -9999 -9999 -9999 -9999 -9999 -9999 -9999 -9999 -9999 -9999 -9999 -9999 -9999 -9999 -9999 -9999 -9999 -9999 -9999 -9999 -9999 -9999 -9999 -9999 -9999 -9999 -9999 -9999 -9999 -9999 -9999 -9999 -9999 -9999 -9999 -9999 -9999 -9999 -9999 -9999 -9999 -9999 -9999 -9999 -9999 -9999 -9999 -9999 -9999 -9999 -9999 -9999 -9999 -9999 -9999 -9999 -9999 -9999 -9999 -9999 -9999 -9999 -9999 -9999 -9999 -9999 -9999 -9999 -9999 7.09116E-1 6.81283E-1 6.99273E-1 6.99953E-1 6.94838E-1 6.73845E-1 6.40045E-1 6.06993E-1 5.90435E-1 5.87527E-1 5.44305E-1 5.05807E-1 4.26286E-1 3.85696E-1 2.90908E-1 1.46952E-1 5.33006E-2 2.90581E-2 3.31474E-2 5.92344E-2 1.15513E-1 1.88995E-1 2.27607E-1 2.36509E-1 2.46575E-1 2.88521E-1 3.40065E-1 3.79063E-1 4.1788E-1 4.45299E-1 -9999 5.27595E-1 5.19518E-1 5.32558E-1 -9999 -9999 -9999 -9999 -9999 -9999 -9999 -9999 -9999 -9999 -9999 -9999 -9999 -9999 -9999 -9999 -9999 -9999 -9999 -9999 -9999 -9999 -9999 -9999 -9999 -9999 -9999 -9999 -9999 -9999 -9999 -9999 -9999 -9999 -9999 -9999
-9999 -9999 -9999 -9999 -9999 -9999 -9999 -9999 -9999 -9999 -9999 -9999 -9999 -9999 -9999 -9999 -9999 -9999 -9999 -9999 -9999 -9999 -9999 -9999 -9999 -9999 -9999 -9999 -9999 -9999 -9999 -9999 -9999 -9999 -9999 -9999 -9999 -9999 -9999 -9999 -9999 -9999 -9999 -9999 -9999 -9999 -9999 -9999 -9999 -9999 -9999 -9999 -9999 -9999 -9999 -9999 -9999 -9999 -9999 -9999 -9999 -9999 -9999 -9999 -9999 -9999 -9999 -9999 -9999 -9999 -9999 -9999 -9999 -9999 -9999 -9999 -9999 -9999 -9999 -9999 -9999 -9999 -9999 -9999 -9999 -9999 -9999 -9999 -9999 -9999 -9999 -9999 -9999 -9999 -9999 -9999 -9999 -9999 -9999 -9999 -9999 -9999 -9999 -9999 -9999 -9999 -9999 -9999 -9999 -9999 -9999 -9999 -9999 -9999 -9999 -9999 -9999 -9999 -9999 -9999 -9999 -9999 -9999 -9999 -9999 -9999 -9999 -9999 -9999 -9999 -9999 -9999 -9999 -9999 -9999 -9999 -9999 -9999 -9999 -9999 -9999 -9999 -9999 -9999 -9999 -9999 -9999 -9999 -9999 -9999 -9999 -9999 -9999 -9999 -9999 -9999 -9999 -9999 -9999 -9999 -9999 -9999 -9999 -9999 -9999 -9999 -9999 -9999 -9999 -9999 -9999 -9999 -9999 -9999 -9999 -9999 -9999 -9999 -9999 -9999 -9999 -9999 -9999 -9999 -9999 -9999 -9999 -9999 -9999 -9999 -9999 -9999 -9999 6.79793E-1 6.82897E-1 7.00185E-1 7.00095E-1 6.97465E-1 6.94756E-1 6.91549E-1 6.74675E-1 6.63405E-1 6.49633E-1 6.11393E-1 5.00869E-1 3.72789E-1 2.6794E-1 1.83291E-1 1.11749E-1 6.25553E-2 3.6588E-2 3.73368E-2 6.03392E-2 9.13019E-2 1.38866E-1 1.64567E-1 1.45981E-1 1.37294E-1 1.46585E-1 1.81865E-1 2.3423E-1 2.81905E-1 2.96281E-1 3.1747E-1 3.20671E-1 3.46222E-1 3.95663E-1 -9999 -9999 -9999 -9999 -9999 -9999 -9999 -9999 -9999 -9999 -9999 -9999 -9999 -9999 -9999 -9999 -9999 -9999 -9999 -9999 -9999 -9999 -9999 -9999 -9999 -9999 -9999 -9999 -9999 -9999 -9999 -9999 -9999 -9999 -9999 -9999 -9999
-9999 -9999 -9999 -9999 -9999 -9999 -9999 -9999 -9999 -9999 -9999 -9999 -9999 -9999 -9999 -9999 -9999 -9999 -9999 -9999 -9999 -9999 -9999 -9999 -9999 -9999 -9999 -9999 -9999 -9999 -9999 -9999 -9999 -9999 -9999 -9999 -9999 -9999 -9999 -9999 -9999 -9999 -9999 -9999 -9999 -9999 -9999 -9999 -9999 -9999 -9999 -9999 -9999 -9999 -9999 -9999 -9999 -9999 -9999 -9999 -9999 -9999 -9999 -9999 -9999 -9999 -9999 -9999 -9999 -9999 -9999 -9999 -9999 -9999 -9999 -9999 -9999 -9999 -9999 -9999 -9999 -9999 -9999 -9999 -9999 -9999 -9999 -9999 -9999 -9999 -9999 -9999 -9999 -9999 -9999 -9999 -9999 -9999 -9999 -9999 -9999 -9999 -9999 -9999 -9999 -9999 -9999 -9999 -9999 -9999 -9999 -9999 -9999 -9999 -9999 -9999 -9999 -9999 -9999 -9999 -9999 -9999 -9999 -9999 -9999 -9999 -9999 -9999 -9999 -9999 -9999 -9999 -9999 -9999 -9999 -9999 -9999 -9999 -9999 -9999 -9999 -9999 -9999 -9999 -9999 -9999 -9999 -9999 -9999 -9999 -9999 -9999 -9999 -9999 -9999 -9999 -9999 -9999 -9999 -9999 -9999 -9999 -9999 -9999 -9999 -9999 -9999 -9999 -9999 -9999 -9999 -9999 -9999 -9999 -9999 -9999 -9999 -9999 -9999 -9999 -9999 -9999 -9999 -9999 -9999 -9999 -9999 -9999 -9999 -9999 -9999 -9999 6.80878E-1 6.86351E-1 6.88968E-1 7.03084E-1 7.00409E-1 2.15803E-1 2.34314E-1 6.92163E-1 6.8956E-1 6.87025E-1 6.81349E-1 5.96903E-1 3.98195E-1 2.17624E-1 1.25089E-1 7.28041E-2 4.24997E-2 3.043E-2 3.80243E-2 6.0516E-2 8.97096E-2 1.1614E-1 1.30719E-1 1.05858E-1 9.77576E-2 8.3222E-2 9.41759E-2 1.19011E-1 1.6098E-1 2.01474E-1 1.91269E-1 1.78465E-1 1.81822E-1 2.22379E-1 3.29508E-1 -9999 -9999 -9999 -9999 -9999 -9999 -9999 -9999 -9999 -9999 5.61549E-1 5.48636E-1 -9999 -9999 -9999 -9999 -9999 -9999 -9999 -9999 -9999 -9999 -9999 -9999 -9999 -9999 -9999 -9999 -9999 -9999 -9999 -9999 -9999 -9999 -9999 -9999 -9999
-9999 -9999 -9999 -9999 -9999 -9999 -9999 -9999 -9999 -9999 -9999 -9999 -9999 -9999 -9999 -9999 -9999 -9999 -9999 -9999 -9999 -9999 -9999 -9999 -9999 -9999 -9999 -9999 -9999 -9999 -9999 -9999 -9999 -9999 -9999 -9999 -9999 -9999 -9999 -9999 -9999 -9999 -9999 -9999 -9999 -9999 -9999 -9999 -9999 -9999 -9999 -9999 -9999 -9999 -9999 -9999 -9999 -9999 -9999 -9999 -9999 -9999 -9999 -9999 -9999 -9999 -9999 -9999 -9999 -9999 -9999 -9999 -9999 -9999 -9999 -9999 -9999 -9999 -9999 -9999 -9999 -9999 -9999 -9999 -9999 -9999 -9999 -9999 -9999 -9999 -9999 -9999 -9999 -9999 -9999 -9999 -9999 -9999 -9999 -9999 -9999 -9999 -9999 -9999 -9999 -9999 -9999 -9999 -9999 -9999 -9999 -9999 -9999 -9999 -9999 -9999 -9999 -9999 -9999 -9999 -9999 -9999 -9999 -9999 -9999 -9999 -9999 -9999 -9999 -9999 -9999 -9999 -9999 -9999 -9999 -9999 -9999 -9999 -9999 -9999 -9999 -9999 -9999 -9999 -9999 -9999 -9999 -9999 -9999 -9999 -9999 -9999 -9999 -9999 -9999 -9999 -9999 -9999 -9999 -9999 -9999 -9999 -9999 -9999 -9999 -9999 -9999 -9999 -9999 -9999 -9999 -9999 -9999 -9999 -9999 -9999 -9999 -9999 -9999 -9999 -9999 -9999 -9999 -9999 -9999 -9999 -9999 -9999 -9999 -9999 -9999 -9999 6.87139E-1 6.92576E-1 6.95741E-1 1.81673E-1 1.97799E-1 1.98148E-1 2.52918E-1 2.92313E-1 3.07719E-1 6.84222E-1 6.37992E-1 4.71845E-1 2.57953E-1 1.11463E-1 5.29219E-2 3.70324E-2 2.62321E-2 2.42513E-2 3.68392E-2 5.89682E-2 8.83298E-2 1.11943E-1 1.02288E-1 6.26877E-2 4.30124E-2 4.20983E-2 4.84847E-2 7.48579E-2 1.14565E-1 1.39056E-1 1.19537E-1 9.59188E-2 1.00413E-1 1.58137E-1 2.6942E-1 -9999 -9999 -9999 -9999 -9999 -9999 -9999 -9999 -9999 -9999 -9999 -9999 -9999 -9999 -9999 -9999 -9999 -9999 -9999 -9999 -9999 -9999 -9999 -9999 -9999 -9999 -9999 -9999 -9999 -9999 -9999 -9999 -9999 -9999 -9999 -9999 -9999
-9999 -9999 -9999 -9999 -9999 -9999 -9999 -9999 -9999 -9999 -9999 -9999 -9999 -9999 -9999 -9999 -9999 -9999 -9999 -9999 -9999 -9999 -9999 -9999 -9999 -9999 -9999 -9999 -9999 -9999 -9999 -9999 -9999 -9999 -9999 -9999 -9999 -9999 -9999 -9999 -9999 -9999 -9999 -9999 -9999 -9999 -9999 -9999 -9999 -9999 -9999 -9999 -9999 -9999 -9999 -9999 -9999 -9999 -9999 -9999 -9999 -9999 -9999 -9999 -9999 -9999 -9999 -9999 -9999 -9999 -9999 -9999 -9999 -9999 -9999 -9999 -9999 -9999 -9999 -9999 -9999 -9999 -9999 -9999 -9999 -9999 -9999 -9999 -9999 -9999 -9999 -9999 -9999 -9999 -9999 -9999 -9999 -9999 -9999 -9999 -9999 -9999 -9999 -9999 -9999 -9999 -9999 -9999 -9999 -9999 -9999 -9999 -9999 -9999 -9999 -9999 -9999 -9999 -9999 -9999 -9999 -9999 -9999 -9999 -9999 -9999 -9999 -9999 -9999 -9999 -9999 -9999 -9999 -9999 -9999 -9999 -9999 -9999 -9999 -9999 -9999 -9999 -9999 -9999 -9999 -9999 -9999 -9999 -9999 -9999 -9999 -9999 -9999 -9999 -9999 -9999 -9999 -9999 -9999 -9999 -9999 -9999 -9999 -9999 -9999 -9999 -9999 -9999 -9999 -9999 -9999 -9999 -9999 -9999 -9999 -9999 -9999 -9999 -9999 -9999 -9999 -9999 -9999 -9999 -9999 -9999 -9999 -9999 -9999 -9999 -9999 -9999 -9999 6.96914E-1 1.65971E-1 1.8088E-1 2.13946E-1 2.14317E-1 2.3287E-1 2.52997E-1 3.41093E-1 3.82222E-1 4.0322E-1 2.90723E-1 1.41169E-1 6.25884E-2 3.66876E-2 5.82503E-2 3.9963E-2 2.72261E-2 2.6063E-2 3.70777E-2 5.50321E-2 7.6588E-2 5.94927E-2 3.26339E-2 2.27021E-2 2.64762E-2 3.56874E-2 4.73551E-2 6.83483E-2 8.35967E-2 1.04792E-1 8.20532E-2 7.80026E-2 1.2316E-1 2.09209E-1 2.76356E-1 3.4905E-1 -9999 -9999 -9999 -9999 -9999 -9999 -9999 -9999 -9999 -9999 -9999 -9999 -9999 -9999 -9999 -9999 -9999 -9999 -9999 -9999 -9999 -9999 -9999 -9999 -9999 -9999 -9999 -9999 -9999 -9999 -9999 -9999 -9999 -9999 -9999
-9999 -9999 -9999 -9999 -9999 -9999 -9999 -9999 -9999 -9999 -9999 -9999 -9999 -9999 -9999 -9999 -9999 -9999 -9999 -9999 -9999 -9999 -9999 -9999 -9999 -9999 -9999 -9999 -9999 -9999 -9999 -9999 -9999 -9999 -9999 -9999 -9999 -9999 -9999 -9999 -9999 -9999 -9999 -9999 -9999 -9999 -9999 -9999 -9999 -9999 -9999 -9999 -9999 -9999 -9999 -9999 -9999 -9999 -9999 -9999 -9999 -9999 -9999 -9999 -9999 -9999 -9999 -9999 -9999 -9999 -9999 -9999 -9999 -9999 -9999 -9999 -9999 -9999 -9999 -9999 -9999 -9999 -9999 -9999 -9999 -9999 -9999 -9999 -9999 -9999 -9999 -9999 -9999 -9999 -9999 -9999 -9999 -9999 -9999 -9999 -9999 -9999 -9999 -9999 -9999 -9999 -9999 -9999 -9999 -9999 -9999 -9999 -9999 -9999 -9999 -9999 -9999 -9999 -9999 -9999 -9999 -9999 -9999 -9999 -9999 -9999 -9999 -9999 -9999 -9999 -9999 -9999 -9999 -9999 -9999 -9999 -9999 -9999 -9999 -9999 -9999 -9999 -9999 -9999 -9999 -9999 -9999 -9999 -9999 -9999 -9999 -9999 -9999 -9999 -9999 -9999 -9999 -9999 -9999 -9999 -9999 -9999 -9999 -9999 -9999 -9999 -9999 -9999 -9999 -9999 -9999 -9999 -9999 -9999 -9999 -9999 -9999 -9999 -9999 -9999 -9999 -9999 -9999 -9999 -9999 -9999 -9999 -9999 -9999 -9999 -9999 -9999 6.71355E-1 6.71686E-1 -9999 1.50664E-1 1.6447E-1 1.64643E-1 1.79944E-1 2.3197E-1 5.98436E-1 6.1766E-1 5.31831E-1 3.51268E-1 1.8783E-1 1.06286E-1 8.1213E-2 1.20333E-1 1.18192E-1 4.10787E-2 2.25536E-2 2.4211E-2 3.18658E-2 4.23618E-2 3.57926E-2 2.34591E-2 2.07842E-2 2.43981E-2 3.42058E-2 4.50356E-2 5.83375E-2 7.99952E-2 1.1576E-1 1.09803E-1 9.78913E-2 1.45566E-1 1.60558E-1 1.74862E-1 2.18485E-1 2.78318E-1 3.51828E-1 -9999 -9999 -9999 -9999 5.68891E-1 -9999 -9999 -9999 -9999 -9999 -9999 -9999 -9999 -9999 -9999 -9999 -9999 -9999 -9999 -9999 -9999 -9999 -9999 -9999 -9999 -9999 -9999 -9999 -9999 -9999 -9999 -9999 -9999
-9999 -9999 -9999 -9999 -9999 -9999 -9999 -9999 -9999 -9999 -9999 -9999 -9999 -9999 -9999 -9999 -9999 -9999 -9999 -9999 -9999 -9999 -9999 -9999 -9999 -9999 -9999 -9999 -9999 -9999 -9999 -9999 -9999 -9999 -9999 -9999 -9999 -9999 -9999 -9999 -9999 -9999 -9999 -9999 -9999 -9999 -9999 -9999 -9999 -9999 -9999 -9999 -9999 -9999 -9999 -9999 -9999 -9999 -9999 -9999 -9999 -9999 -9999 -9999 -9999 -9999 -9999 -9999 -9999 -9999 -9999 -9999 -9999 -9999 -9999 -9999 -9999 -9999 -9999 -9999 -9999 -9999 -9999 -9999 -9999 -9999 -9999 -9999 -9999 -9999 -9999 -9999 -9999 -9999 -9999 -9999 -9999 -9999 -9999 -9999 -9999 -9999 -9999 -9999 -9999 -9999 -9999 -9999 -9999 -9999 -9999 -9999 -9999 -9999 -9999 -9999 -9999 -9999 -9999 -9999 -9999 -9999 -9999 -9999 -9999 -9999 -9999 -9999 -9999 -9999 -9999 -9999 -9999 -9999 -9999 -9999 -9999 -9999 -9999 -9999 -9999 -9999 -9999 -9999 -9999 -9999 -9999 -9999 -9999 -9999 -9999 -9999 -9999 -9999 -9999 -9999 -9999 -9999 -9999 -9999 -9999 -9999 -9999 -9999 -9999 -9999 -9999 -9999 -9999 -9999 -9999 -9999 -9999 -9999 -9999 -9999 -9999 -9999 -9999 -9999 -9999 -9999 -9999 -9999 -9999 -9999 -9999 -9999 -9999 -9999 -9999 6.71196E-1 6.71364E-1 6.71314E-1 6.71179E-1 6.71263E-1 1.51081E-1 1.50504E-1 1.6457E-1 2.13672E-1 5.57495E-1 5.99634E-1 5.8628E-1 4.86778E-1 4.03637E-1 3.04035E-1 2.50637E-1 2.95472E-1 2.63327E-1 1.3315E-1 4.99083E-2 3.59416E-2 3.20246E-2 3.20063E-2 2.59359E-2 2.30877E-2 2.39189E-2 3.05448E-2 4.37956E-2 6.0959E-2 7.0427E-2 9.05588E-2 1.32182E-1 1.35894E-1 1.1059E-1 1.00242E-1 1.05083E-1 1.40738E-1 1.55863E-1 1.85131E-1 2.29757E-1 3.03603E-1 3.70233E-1 4.50844E-1 4.95514E-1 4.85558E-1 4.65684E-1 -9999 -9999 -9999 -9999 -9999 -9999 -9999 -9999 -9999 -9999 -9999 -9999 -9999 -9999 -9999 -9999 -9999 -9999 -9999 -9999 -9999 -9999 -9999 -9999 -9999 -9999 -9999
-9999 -9999 -9999 -9999 -9999 -9999 -9999 -9999 -9999 -9999 -9999 -9999 -9999 -9999 -9999 -9999 -9999 -9999 -9999 -9999 -9999 -9999 -9999 -9999 -9999 -9999 -9999 -9999 -9999 -9999 -9999 -9999 -9999 -9999 -9999 -9999 -9999 -9999 -9999 -9999 -9999 -9999 -9999 -9999 -9999 -9999 -9999 -9999 -9999 -9999 -9999 -9999 -9999 -9999 -9999 -9999 -9999 -9999 -9999 -9999 -9999 -9999 -9999 -9999 -9999 -9999 -9999 -9999 -9999 -9999 -9999 -9999 -9999 -9999 -9999 -9999 -9999 -9999 -9999 -9999 -9999 -9999 -9999 -9999 -9999 -9999 -9999 -9999 -9999 -9999 -9999 -9999 -9999 -9999 -9999 -9999 -9999 -9999 -9999 -9999 -9999 -9999 -9999 -9999 -9999 -9999 -9999 -9999 -9999 -9999 -9999 -9999 -9999 -9999 -9999 -9999 -9999 -9999 -9999 -9999 -9999 -9999 -9999 -9999 -9999 -9999 -9999 -9999 -9999 -9999 -9999 -9999 -9999 -9999 -9999 -9999 -9999 -9999 -9999 -9999 -9999 -9999 -9999 -9999 -9999 -9999 -9999 -9999 -9999 -9999 -9999 -9999 -9999 -9999 -9999 -9999 -9999 -9999 -9999 -9999 -9999 -9999 -9999 -9999 -9999 -9999 -9999 -9999 -9999 -9999 -9999 -9999 -9999 -9999 -9999 -9999 -9999 -9999 -9999 -9999 -9999 -9999 -9999 -9999 -9999 -9999 -9999 -9999 -9999 6.70874E-1 6.71154E-1 6.71272E-1 6.70797E-1 6.5591E-1 5.92852E-1 5.82631E-1 6.67471E-1 1.51498E-1 1.50772E-1 1.96654E-1 6.13716E-1 6.18967E-1 6.06267E-1 5.91635E-1 5.76556E-1 5.00986E-1 4.00225E-1 3.52852E-1 3.23916E-1 3.11782E-1 2.14874E-1 1.48419E-1 1.01794E-1 6.56844E-2 2.98316E-2 2.4592E-2 3.02703E-2 4.42176E-2 5.81525E-2 6.89891E-2 7.12356E-2 7.42384E-2 7.73988E-2 7.77572E-2 6.95622E-2 6.66998E-2 8.89914E-2 1.28696E-1 1.38261E-1 1.62591E-1 1.78438E-1 2.25353E-1 3.04659E-1 3.9921E-1 4.58255E-1 4.37927E-1 3.97418E-1 3.74311E-1 4.79055E-1 5.22626E-1 -9999 -9999 -9999 -9999 -9999 -9999 -9999 -9999 -9999 -9999 -9999 -9999 -9999 -9999 -9999 -9999 -9999 -9999 -9999 -9999 -9999 -9999 -9999 -9999
-9999 -9999 -9999 -9999 -9999 -9999 -9999 -9999 -9999 -9999 -9999 -9999 -9999 -9999 -9999 -9999 -9999 -9999 -9999 -9999 -9999 -9999 -9999 -9999 -9999 -9999 -9999 -9999 -9999 -9999 -9999 -9999 -9999 -9999 -9999 -9999 -9999 -9999 -9999 -9999 -9999 -9999 -9999 -9999 -9999 -9999 -9999 -9999 -9999 -9999 -9999 -9999 -9999 -9999 -9999 -9999 -9999 -9999 -9999 -9999 -9999 -9999 -9999 -9999 -9999 -9999 -9999 -9999 -9999 -9999 -9999 -9999 -9999 -9999 -9999 -9999 -9999 -9999 -9999 -9999 -9999 -9999 -9999 -9999 -9999 -9999 -9999 -9999 -9999 -9999 -9999 -9999 -9999 -9999 -9999 -9999 -9999 -9999 -9999 -9999 -9999 -9999 -9999 -9999 -9999 -9999 -9999 -9999 -9999 -9999 -9999 -9999 -9999 -9999 -9999 -9999 -9999 -9999 -9999 -9999 -9999 -9999 -9999 -9999 -9999 -9999 -9999 -9999 -9999 -9999 -9999 -9999 -9999 -9999 -9999 -9999 -9999 -9999 -9999 -9999 -9999 -9999 -9999 -9999 -9999 -9999 -9999 -9999 -9999 -9999 -9999 -9999 -9999 -9999 -9999 -9999 -9999 -9999 -9999 -9999 -9999 -9999 -9999 -9999 -9999 -9999 -9999 -9999 -9999 -9999 -9999 -9999 -9999 -9999 -9999 -9999 -9999 -9999 -9999 -9999 -9999 -9999 -9999 -9999 -9999 -9999 -9999 6.7038E-1 6.70124E-1 6.70283E-1 6.70916E-1 6.71179E-1 6.68698E-1 4.67982E-1 3.07899E-1 2.94574E-1 1.76063E-1 1.6756E-1 1.51255E-1 1.80811E-1 5.15344E-1 5.73256E-1 4.84927E-1 4.28121E-1 4.77661E-1 5.02353E-1 5.06439E-1 5.35281E-1 3.65997E-1 3.99255E-1 3.49261E-1 2.92851E-1 2.42131E-1 1.58442E-1 7.64675E-2 3.21365E-2 3.42529E-2 4.01566E-2 4.06808E-2 3.85591E-2 4.44865E-2 4.99766E-2 5.82899E-2 6.97583E-2 7.05387E-2 6.95596E-2 9.58159E-2 1.49934E-1 1.75789E-1 1.67284E-1 1.645E-1 2.20604E-1 2.89545E-1 3.85573E-1 4.15984E-1 3.89683E-1 3.08376E-1 2.7492E-1 3.19636E-1 3.62131E-1 4.72839E-1 -9999 -9999 -9999 -9999 -9999 -9999 -9999 -9999 -9999 -9999 -9999 -9999 -9999 -9999 -9999 -9999 -9999 -9999 -9999 -9999 -9999 -9999 -9999
-9999 -9999 -9999 -9999 -9999 -9999 -9999 -9999 -9999 -9999 -9999 -9999 -9999 -9999 -9999 -9999 -9999 -9999 -9999 -9999 -9999 -9999 -9999 -9999 -9999 -9999 -9999 -9999 -9999 -9999 -9999 -9999 -9999 -9999 -9999 -9999 -9999 -9999 -9999 -9999 -9999 -9999 -9999 -9999 -9999 -9999 -9999 -9999 -9999 -9999 -9999 -9999 -9999 -9999 -9999 -9999 -9999 -9999 -9999 -9999 -9999 -9999 -9999 -9999 -9999 -9999 -9999 -9999 -9999 -9999 -9999 -9999 -9999 -9999 -9999 -9999 -9999 -9999 -9999 -9999 -9999 -9999 -9999 -9999 -9999 -9999 -9999 -9999 -9999 -9999 -9999 -9999 -9999 -9999 -9999 -9999 -9999 -9999 -9999 -9999 -9999 -9999 -9999 -9999 -9999 -9999 -9999 -9999 -9999 -9999 -9999 -9999 -9999 -9999 -9999 -9999 -9999 -9999 -9999 -9999 -9999 -9999 -9999 -9999 -9999 -9999 -9999 -9999 -9999 -9999 -9999 -9999 -9999 -9999 -9999 -9999 -9999 -9999 -9999 -9999 -9999 -9999 -9999 -9999 -9999 -9999 -9999 -9999 -9999 -9999 -9999 -9999 -9999 -9999 -9999 -9999 -9999 -9999 -9999 -9999 -9999 -9999 -9999 -9999 -9999 -9999 -9999 -9999 -9999 -9999 -9999 -9999 -9999 -9999 -9999 -9999 -9999 -9999 -9999 -9999 -9999 -9999 -9999 -9999 -9999 6.70502E-1 6.62271E-1 6.19854E-1 5.83831E-1 6.06574E-1 6.77263E-1 6.78132E-1 6.40136E-1 3.3707E-1 1.58834E-1 1.36386E-1 1.07854E-1 1.48137E-1 1.38314E-1 1.5127E-1 2.1404E-1 1.81526E-1 1.52214E-1 1.5189E-1 4.17332E-1 4.79503E-1 5.62371E-1 5.00765E-1 3.53914E-1 3.74778E-1 3.76203E-1 3.54954E-1 2.62662E-1 2.82628E-1 1.44215E-1 5.61896E-2 3.13776E-2 2.72862E-2 2.84415E-2 3.18903E-2 3.98677E-2 5.31625E-2 7.63307E-2 8.66255E-2 9.22212E-2 8.83844E-2 1.04145E-1 1.37694E-1 1.70466E-1 1.91503E-1 1.90742E-1 2.11172E-1 2.82225E-1 3.98539E-1 4.41735E-1 3.7558E-1 2.79901E-1 2.31086E-1 2.43287E-1 2.78859E-1 3.10433E-1 4.19854E-1 5.21383E-1 -9999 -9999 -9999 -9999 -9999 -9999 -9999 -9999 -9999 -9999 -9999 -9999 -9999 -9999 -9999 -9999 -9999 -9999 -9999 -9999 -9999
-9999 -9999 -9999 -9999 -9999 -9999 -9999 -9999 -9999 -9999 -9999 -9999 -9999 -9999 -9999 -9999 -9999 -9999 -9999 -9999 -9999 -9999 -9999 -9999 -9999 -9999 -9999 -9999 -9999 -9999 -9999 -9999 -9999 -9999 -9999 -9999 -9999 -9999 -9999 -9999 -9999 -9999 -9999 -9999 -9999 -9999 -9999 -9999 -9999 -9999 -9999 -9999 -9999 -9999 -9999 -9999 -9999 -9999 -9999 -9999 -9999 -9999 -9999 -9999 -9999 -9999 -9999 -9999 -9999 -9999 -9999 -9999 -9999 -9999 -9999 -9999 -9999 -9999 -9999 -9999 -9999 -9999 -9999 -9999 -9999 -9999 -9999 -9999 -9999 -9999 -9999 -9999 -9999 -9999 -9999 -9999 -9999 -9999 -9999 -9999 -9999 -9999 -9999 -9999 -9999 -9999 -9999 -9999 -9999 -9999 -9999 -9999 -9999 -9999 -9999 -9999 -9999 -9999 -9999 -9999 -9999 -9999 -9999 -9999 -9999 -9999 -9999 -9999 -9999 -9999 -9999 -9999 -9999 -9999 -9999 -9999 -9999 -9999 -9999 -9999 -9999 -9999 -9999 -9999 -9999 -9999 -9999 -9999 -9999 -9999 -9999 -9999 -9999 -9999 -9999 -9999 -9999 -9999 -9999 -9999 -9999 -9999 -9999 -9999 -9999 -9999 -9999 -9999 -9999 -9999 -9999 -9999 -9999 -9999 1.51403E-1 -9999 -9999 -9999 1.52118E-1 1.52578E-1 1.53012E-1 6.70283E-1 6.7016E-1 6.70098E-1 6.66793E-1 6.4642E-1 5.98838E-1 4.95141E-1 4.29146E-1 4.78359E-1 6.29325E-1 6.69621E-1 1.90962E-1 2.25035E-1 1.48277E-1 1.25066E-1 1.1283E-1 1.20537E-1 1.39555E-1 1.65474E-1 1.51971E-1 1.3899E-1 1.38577E-1 1.38477E-1 1.51958E-1 2.10988E-1 5.26915E-1 4.31809E-1 5.18859E-1 3.86426E-1 3.33222E-1 3.66245E-1 2.87959E-1 3.2291E-1 1.61719E-1 1.14746E-1 3.8478E-2 3.33404E-2 4.95529E-2 6.54568E-2 6.94985E-2 8.01573E-2 9.89493E-2 9.5185E-2 9.67407E-2 1.09395E-1 1.14148E-1 1.32696E-1 1.52219E-1 1.79825E-1 2.05418E-1 2.33624E-1 2.95523E-1 3.55051E-1 4.07008E-1 3.63379E-1 2.77379E-1 2.19318E-1 2.1257E-1 2.27554E-1 2.4377E-1 3.08373E-1 4.4315E-1 4.87144E-1 4.1688E-1 3.44697E-1 3.31812E-1 3.83321E-1 4.17427E-1 4.38171E-1 -9999 5.04693E-1 4.79155E-1 4.61764E-1 5.07874E-1 -9999 -9999 -9999 -9999 -9999 -9999 -9999 -9999 -9999
-9999 -9999 -9999 -9999 -9999 -9999 -9999 -9999 -9999 -9999 -9999 -9999 -9999 -9999 -9999 -9999 -9999 -9999 -9999 -9999 -9999 -9999 -9999 -9999 -9999 -9999 -9999 -9999 -9999 -9999 -9999 -9999 -9999 -9999 -9999 -9999 -9999 -9999 -9999 -9999 -9999 -9999 -9999 -9999 -9999 -9999 -9999 -9999 -9999 -9999 -9999 -9999 -9999 -9999 -9999 -9999 -9999 -9999 -9999 -9999 -9999 -9999 -9999 -9999 -9999 -9999 -9999 -9999 -9999 -9999 -9999 -9999 -9999 -9999 -9999 -9999 -9999 -9999 -9999 -9999 -9999 -9999 -9999 -9999 -9999 -9999 -9999 -9999 -9999 -9999 -9999 -9999 -9999 -9999 -9999 -9999 -9999 -9999 -9999 -9999 -9999 -9999 -9999 -9999 -9999 -9999 -9999 -9999 -9999 -9999 -9999 -9999 -9999 -9999 -9999 -9999 -9999 -9999 -9999 -9999 -9999 -9999 -9999 -9999 -9999 -9999 -9999 -9999 -9999 -9999 -9999 -9999 -9999 -9999 -9999 -9999 -9999 -9999 -9999 -9999 -9999 -9999 -9999 -9999 -9999 -9999 -9999 -9999 -9999 -9999 -9999 -9999 -9999 -9999 -9999 -9999 -9999 -9999 -9999 -9999 -9999 -9999 -9999 -9999 -9999 -9999 -9999 -9999 -9999 -9999 -9999 1.50705E-1 1.5096E-1 1.51269E-1 1.5174E-1 1.52159E-1 1.52457E-1 1.5289E-1 1.53611E-1 6.60889E-1 6.46271E-1 6.27169E-1 6.14023E-1 5.95848E-1 5.88645E-1 5.68649E-1 5.15659E-1 4.30367E-1 3.56485E-1 3.90097E-1 5.52157E-1 1.9688E-1 2.83765E-1 2.45302E-1 1.47658E-1 1.11887E-1 1.13687E-1 1.33789E-1 1.44058E-1 1.39417E-1 1.38978E-1 1.38752E-1 1.38527E-1 1.38452E-1 1.38802E-1 1.66198E-1 1.66489E-1 1.66591E-1 1.80488E-1 2.62143E-1 3.10912E-1 3.3097E-1 2.72401E-1 2.21239E-1 1.70404E-1 1.50183E-1 8.69986E-2 6.44201E-2 8.09509E-2 7.1018E-2 6.35053E-2 1.33698E-1 1.52663E-1 1.53183E-1 1.18324E-1 1.20513E-1 1.31621E-1 1.57429E-1 1.5384E-1 1.79483E-1 2.37208E-1 2.78201E-1 2.99734E-1 2.98165E-1 2.80746E-1 2.64909E-1 2.58398E-1 2.1898E-1 2.27607E-1 2.45594E-1 2.37381E-1 2.59282E-1 3.43967E-1 3.73211E-1 3.156E-1 1.94009E-1 1.86486E-1 2.38818E-1 2.60355E-1 2.83072E-1 2.95373E-1 3.37497E-1 3.24247E-1 3.5048E-1 4.18209E-1 -9999 -9999 -9999 -9999 -9999 -9999 -9999 -9999 -9999
-9999 -9999 -9999 -9999 -9999 -9999 -9999 -9999 -9999 -9999 -9999 -9999 -9999 -9999 -9999 -9999 -9999 -9999 -9999 -9999 -9999 -9999 -9999 -9999 -9999 -9999 -9999 -9999 -9999 -9999 -9999 -9999 -9999 -9999 -9999 -9999 -9999 -9999 -9999 -9999 -9999 -9999 -9999 -9999 -9999 -9999 -9999 -9999 -9999 -9999 -9999 -9999 -9999 -9999 -9999 -9999 -9999 -9999 -9999 -9999 -9999 -9999 -9999 -9999 -9999 -9999 -9999 -9999 -9999 -9999 -9999 -9999 -9999 -9999 -9999 -9999 -9999 -9999 -9999 -9999 -9999 -9999 -9999 -9999 -9999 -9999 -9999 -9999 -9999 -9999 -9999 -9999 -9999 -9999 -9999 -9999 -9999 -9999 -9999 -9999 -9999 -9999 -9999 -9999 -9999 -9999 -9999 -9999 -9999 -9999 -9999 -9999 -9999 -9999 -9999 -9999 -9999 -9999 -9999 -9999 -9999 -9999 -9999 -9999 -9999 -9999 -9999 -9999 -9999 -9999 -9999 -9999 -9999 -9999 -9999 -9999 -9999 -9999 -9999 -9999 -9999 -9999 -9999 -9999 -9999 -9999 -9999 -9999 -9999 -9999 -9999 -9999 -9999 -9999 -9999 -9999 -9999 -9999 -9999 -9999 -9999 -9999 -9999 -9999 -9999 -9999 -9999 -9999 1.49955E-1 1.50356E-1 1.50758E-1 1.51054E-1 1.51282E-1 1.51565E-1 1.65842E-1 1.66365E-1 1.67136E-1 1.71227E-1 6.05389E-1 5.6072E-1 5.66819E-1 5.67429E-1 5.36121E-1 4.95184E-1 4.69153E-1 4.70336E-1 4.61173E-1 4.21236E-1 3.49E-1 3.2964E-1 4.47066E-1 1.91289E-1 2.45982E-1 2.44003E-1 1.57166E-1 1.0501E-1 1.50257E-1 1.14965E-1 1.47411E-1 1.39807E-1 1.39116E-1 1.38928E-1 1.38802E-1 1.38665E-1 1.3869E-1 1.38815E-1 1.3879E-1 1.51701E-1 1.52688E-1 2.33672E-1 2.59183E-1 1.84344E-1 2.10985E-1 2.22924E-1 2.46579E-1 1.77146E-1 9.57561E-2 8.08826E-2 9.55691E-2 1.1641E-1 9.59009E-2 7.79829E-2 2.35922E-1 2.48165E-1 1.74154E-1 1.52895E-1 2.0131E-1 2.0619E-1 1.80203E-1 2.35438E-1 3.17289E-1 3.76477E-1 3.69481E-1 3.14616E-1 2.84868E-1 3.09774E-1 2.85843E-1 3.0417E-1 3.0101E-1 3.05191E-1 2.76392E-1 2.73462E-1 3.40103E-1 3.49684E-1 2.21172E-1 1.4407E-1 1.24595E-1 1.20679E-1 1.21548E-1 1.38489E-1 1.44572E-1 1.40848E-1 1.78879E-1 2.31596E-1 3.44195E-1 -9999 -9999 -9999 -9999 -9999 -9999 -9999 -9999 -9999
-9999 -9999 -9999 -9999 -9999 -9999 -9999 -9999 -9999 -9999 -9999 -9999 -9999 -9999 -9999 -9999 -9999 -9999 -9999 -9999 -9999 -9999 -9999 -9999 -9999 -9999 -9999 -9999 -9999 -9999 -9999 -9999 -9999 -9999 -9999 -9999 -9999 -9999 -9999 -9999 -9999 -9999 -9999 -9999 -9999 -9999 -9999 -9999 -9999 -9999 -9999 -9999 -9999 -9999 -9999 -9999 -9999 -9999 -9999 -9999 -9999 -9999 -9999 -9999 -9999 -9999 -9999 -9999 -9999 -9999 -9999 -9999 -9999 -9999 -9999 -9999 -9999 -9999 -9999 -9999 -9999 -9999 -9999 -9999 -9999 -9999 -9999 -9999 -9999 -9999 -9999 -9999 -9999 -9999 -9999 -9999 -9999 -9999 -9999 -9999 -9999 -9999 -9999 -9999 -9999 -9999 -9999 -9999 -9999 -9999 -9999 -9999 -9999 -9999 -9999 -9999 -9999 -9999 -9999 -9999 -9999 -9999 -9999 -9999 -9999 -9999 -9999 -9999 -9999 -9999 -9999 -9999 -9999 -9999 -9999 -9999 -9999 -9999 -9999 -9999 -9999 -9999 -9999 -9999 -9999 -9999 -9999 -9999 -9999 -9999 -9999 -9999 -9999 -9999 -9999 -9999 -9999 -9999 -9999 -9999 -9999 -9999 -9999 -9999 -9999 4.2887E-1 4.29307E-1 4.29325E-1 1.50142E-1 1.64527E-1 1.65075E-1 1.65292E-1 1.6548E-1 1.65495E-1 1.65567E-1 1.50974E-1 1.5162E-1 1.74034E-1 1.57616E-1 5.02647E-1 5.08201E-1 5.29281E-1 5.16902E-1 4.79644E-1 4.355E-1 4.28077E-1 4.34794E-1 4.02782E-1 3.32953E-1 2.88282E-1 1.50131E-1 1.67161E-1 1.9659E-1 1.40374E-1 1.74454E-1 1.43885E-1 1.06818E-1 1.11859E-1 1.19519E-1 1.3982E-1 1.39342E-1 1.39229E-1 1.39128E-1 1.38978E-1 1.38852E-1 1.38715E-1 1.38564E-1 1.38765E-1 1.81479E-1 2.24467E-1 1.6997E-1 2.23977E-1 3.29869E-1 2.71386E-1 1.94905E-1 1.37984E-1 1.27923E-1 1.0269E-1 1.12849E-1 1.18327E-1 1.61167E-1 1.01667E-1 3.1147E-1 3.57812E-1 3.00721E-1 2.35875E-1 2.82661E-1 3.31357E-1 3.23702E-1 3.62972E-1 4.3405E-1 4.48167E-1 4.51249E-1 3.98959E-1 3.61399E-1 3.60239E-1 3.32038E-1 3.01295E-1 2.78702E-1 2.89071E-1 2.54989E-1 2.64106E-1 3.51364E-1 3.79131E-1 2.1139E-1 9.30951E-2 7.80684E-2 6.46907E-2 6.03516E-2 7.36006E-2 7.98123E-2 8.38984E-2 9.53784E-2 1.69963E-1 3.25869E-1 -9999 -9999 -9999 -9999 -9999 -9999 -9999 -9999 -9999
-9999 -9999 -9999 -9999 -9999 -9999 -9999 -9999 -9999 -9999 -9999 -9999 -9999 -9999 -9999 -9999 -9999 -9999 -9999 -9999 -9999 -9999 -9999 -9999 -9999 -9999 -9999 -9999 -9999 -9999 -9999 -9999 -9999 -9999 -9999 -9999 -9999 -9999 -9999 -9999 -9999 -9999 -9999 -9999 -9999 -9999 -9999 -9999 -9999 -9999 -9999 -9999 -9999 -9999 -9999 -9999 -9999 -9999 -9999 -9999 -9999 -9999 -9999 -9999 -9999 -9999 -9999 -9999 -9999 -9999 -9999 -9999 -9999 -9999 -9999 -9999 -9999 -9999 -9999 -9999 -9999 -9999 -9999 -9999 -9999 -9999 -9999 -9999 -9999 -9999 -9999 -9999 -9999 -9999 -9999 -9999 -9999 -9999 -9999 -9999 -9999 -9999 -9999 -9999 -9999 -9999 -9999 -9999 -9999 -9999 -9999 -9999 -9999 -9999 -9999 -9999 -9999 -9999 -9999 -9999 -9999 -9999 -9999 -9999 -9999 -9999 -9999 -9999 -9999 -9999 -9999 -9999 -9999 -9999 -9999 -9999 -9999 -9999 -9999 -9999 -9999 -9999 -9999 -9999 -9999 -9999 -9999 -9999 -9999 -9999 -9999 -9999 -9999 -9999 -9999 -9999 -9999 -9999 -9999 -9999 -9999 -9999 -9999 -9999 4.28357E-1 4.28896E-1 4.29435E-1 1.63407E-1 1.63981E-1 1.64686E-1 1.65249E-1 1.65509E-1 1.65639E-1 1.50719E-1 1.50277E-1 1.4993E-1 1.63744E-1 1.65025E-1 1.89754E-1 1.82824E-1 5.51021E-1 5.3498E-1 5.06582E-1 4.82254E-1 4.49446E-1 4.2625E-1 4.20779E-1 3.83285E-1 1.48186E-1 1.19915E-1 1.17308E-1 1.1535E-1 1.32032E-1 1.20822E-1 9.16975E-2 1.05861E-1 1.0898E-1 1.1825E-1 1.19458E-1 1.32435E-1 1.32455E-1 1.3237E-1 1.32238E-1 1.32106E-1 1.31962E-1 1.31746E-1 1.31698E-1 1.32238E-1 1.69933E-1 1.43113E-1 1.90104E-1 2.01678E-1 2.27408E-1 1.77286E-1 1.68502E-1 1.31828E-1 1.2943E-1 1.10737E-1 1.27856E-1 1.44334E-1 1.27856E-1 4.85764E-1 4.21135E-1 4.62809E-1 4.67136E-1 3.94645E-1 4.09011E-1 4.75819E-1 4.96906E-1 4.77636E-1 4.19258E-1 3.63579E-1 4.02539E-1 3.74732E-1 3.24341E-1 2.69796E-1 2.23634E-1 2.09986E-1 1.9237E-1 1.63971E-1 1.59883E-1 1.69016E-1 2.82716E-1 4.02487E-1 2.75361E-1 1.03619E-1 5.25277E-2 4.93919E-2 4.42189E-2 4.61494E-2 5.85934E-2 7.40952E-2 9.76107E-2 1.56598E-1 -9999 -9999 -9999 -9999 -9999 -9999 -9999 -9999 -9999 -9999
-9999 -9999 -9999 -9999 -9999 -9999 -9999 -9999 -9999 -9999 -9999 -9999 -9999 -9999 -9999 -9999 -9999 -9999 -9999 -9999 -9999 -9999 -9999 -9999 -9999 -9999 -9999 -9999 -9999 -9999 -9999 -9999 -9999 -9999 -9999 -9999 -9999 -9999 -9999 -9999 -9999 -9999 -9999 -9999 -9999 -9999 -9999 -9999 -9999 -9999 -9999 -9999 -9999 -9999 -9999 -9999 -9999 -9999 -9999 -9999 -9999 -9999 -9999 -9999 -9999 -9999 -9999 -9999 -9999 -9999 -9999 -9999 -9999 -9999 -9999 -9999 -9999 -9999 -9999 -9999 -9999 -9999 -9999 -9999 -9999 -9999 -9999 -9999 -9999 -9999 -9999 -9999 -9999 -9999 -9999 -9999 -9999 -9999 -9999 -9999 -9999 -9999 -9999 -9999 -9999 -9999 -9999 -9999 -9999 -9999 -9999 -9999 -9999 -9999 -9999 -9999 -9999 -9999 -9999 -9999 -9999 -9999 -9999 -9999 -9999 -9999 -9999 -9999 -9999 -9999 -9999 -9999 -9999 -9999 -9999 -9999 -9999 -9999 -9999 -9999 -9999 -9999 -9999 -9999 -9999 -9999 -9999 -9999 -9999 -9999 -9999 -9999 -9999 -9999 -9999 -9999 -9999 -9999 -9999 -9999 -9999 -9999 4.27613E-1 4.28049E-1 4.28588E-1 4.29307E-1 1.63307E-1 1.63593E-1 1.63894E-1 1.64441E-1 1.50277E-1 1.50639E-1 1.50827E-1 1.64434E-1 1.49997E-1 1.4921E-1 1.62443E-1 1.629E-1 4.31447E-1 4.4088E-1 2.14499E-1 6.33459E-1 5.92508E-1 5.27167E-1 4.57129E-1 3.95241E-1 3.73327E-1 1.55944E-1 1.47829E-1 1.19874E-1 1.04023E-1 8.43635E-2 9.07006E-2 7.85228E-2 8.37607E-2 8.2544E-2 8.83798E-2 1.05484E-1 1.22108E-1 1.27989E-1 1.27989E-1 1.28203E-1 1.31438E-1 1.32515E-1 1.32238E-1 1.3201E-1 1.32166E-1 1.66361E-1 1.81279E-1 1.6452E-1 1.53721E-1 1.26069E-1 1.50821E-1 1.45491E-1 1.3196E-1 1.29343E-1 1.23617E-1 1.32407E-1 1.31527E-1 1.42195E-1 5.96447E-1 5.92261E-1 5.32981E-1 5.49032E-1 5.77778E-1 5.52732E-1 5.44726E-1 5.45286E-1 5.26788E-1 4.32653E-1 3.049E-1 2.47304E-1 2.5285E-1 2.36776E-1 2.16044E-1 1.64835E-1 1.20955E-1 1.02728E-1 9.02008E-2 8.49022E-2 7.13668E-2 9.44086E-2 2.20455E-1 4.10232E-1 3.21491E-1 1.64189E-1 1.11793E-1 8.22888E-2 6.42369E-2 4.5868E-2 5.16449E-2 7.12642E-2 1.11146E-1 2.07219E-1 -9999 -9999 -9999 -9999 -9999 -9999 -9999 -9999 -9999 -9999
-9999 -9999 -9999 -9999 -9999 -9999 -9999 -9999 -9999 -9999 -9999 -9999 -9999 -9999 -9999 -9999 -9999 -9999 -9999 -9999 -9999 -9999 -9999 -9999 -9999 -9999 -9999 -9999 -9999 -9999 -9999 -9999 -9999 -9999 -9999 -9999 -9999 -9999 -9999 -9999 -9999 -9999 -9999 -9999 -9999 -9999 -9999 -9999 -9999 -9999 -9999 -9999 -9999 -9999 -9999 -9999 -9999 -9999 -9999 -9999 -9999 -9999 -9999 -9999 -9999 -9999 -9999 -9999 -9999 -9999 -9999 -9999 -9999 -9999 -9999 -9999 -9999 -9999 -9999 -9999 -9999 -9999 -9999 -9999 -9999 -9999 -9999 -9999 -9999 -9999 -9999 -9999 -9999 -9999 -9999 -9999 -9999 -9999 -9999 -9999 -9999 -9999 -9999 -9999 -9999 -9999 -9999 -9999 -9999 -9999 -9999 -9999 -9999 -9999 -9999 -9999 -9999 -9999 -9999 -9999 -9999 -9999 -9999 -9999 -9999 -9999 -9999 -9999 -9999 -9999 -9999 -9999 -9999 -9999 -9999 -9999 -9999 -9999 -9999 -9999 -9999 -9999 -9999 -9999 -9999 -9999 -9999 -9999 -9999 -9999 -9999 -9999 -9999 -9999 -9999 -9999 -9999 4.53172E-1 4.53588E-1 4.26716E-1 4.27331E-1 4.27921E-1 4.28485E-1 4.28819E-1 4.29204E-1 1.63206E-1 1.63536E-1 1.63737E-1 1.49277E-1 1.4961E-1 1.50037E-1 1.64132E-1 1.64391E-1 1.64305E-1 1.63687E-1 1.62685E-1 1.48334E-1 1.6193E-1 4.29059E-1 4.56953E-1 4.64184E-1 4.8049E-1 2.39794E-1 2.48734E-1 2.0764E-1 1.97796E-1 1.66981E-1 1.39891E-1 1.31658E-1 1.122E-1 9.5725E-2 8.44808E-2 7.60438E-2 6.79906E-2 8.14139E-2 8.43329E-2 7.81367E-2 1.0879E-1 1.21288E-1 1.23556E-1 1.22108E-1 1.21288E-1 1.22727E-1 1.27775E-1 1.32503E-1 1.3219E-1 1.3231E-1 1.43276E-1 1.27561E-1 1.308E-1 1.32491E-1 1.32358E-1 1.32503E-1 1.31588E-1 1.40009E-1 1.4709E-1 1.44769E-1 1.5033E-1 6.14569E-1 6.11503E-1 6.32228E-1 6.28513E-1 6.02417E-1 6.02425E-1 5.96397E-1 5.77172E-1 5.36022E-1 4.77636E-1 3.94616E-1 2.84688E-1 1.8944E-1 1.63296E-1 1.65354E-1 1.61719E-1 1.5824E-1 1.18994E-1 6.53295E-2 4.42738E-2 3.89287E-2 4.29715E-2 4.59062E-2 6.91315E-2 2.31796E-1 3.70754E-1 2.98623E-1 2.68709E-1 2.84416E-1 2.02373E-1 9.32172E-2 5.85288E-2 5.44702E-2 7.51341E-2 1.20605E-1 2.15979E-1 3.28501E-1 -9999 -9999 -9999 -9999 -9999 -9999 -9999 -9999 -9999
-9999 -9999 -9999 -9999 -9999 -9999 -9999 -9999 -9999 -9999 -9999 -9999 -9999 -9999 -9999 -9999 -9999 -9999 -9999 -9999 -9999 -9999 -9999 -9999 -9999 -9999 -9999 -9999 -9999 -9999 -9999 -9999 -9999 -9999 -9999 -9999 -9999 -9999 -9999 -9999 -9999 -9999 -9999 -9999 -9999 -9999 -9999 -9999 -9999 -9999 -9999 -9999 -9999 -9999 -9999 -9999 -9999 -9999 -9999 -9999 -9999 -9999 -9999 -9999 -9999 -9999 -9999 -9999 -9999 -9999 -9999 -9999 -9999 -9999 -9999 -9999 -9999 -9999 -9999 -9999 -9999 -9999 -9999 -9999 -9999 -9999 -9999 -9999 -9999 -9999 -9999 -9999 -9999 -9999 -9999 -9999 -9999 -9999 -9999 -9999 -9999 -9999 -9999 -9999 -9999 -9999 -9999 -9999 -9999 -9999 -9999 -9999 -9999 -9999 -9999 -9999 -9999 -9999 -9999 -9999 -9999 -9999 -9999 -9999 -9999 -9999 -9999 -9999 -9999 -9999 -9999 -9999 -9999 -9999 -9999 -9999 -9999 -9999 -9999 -9999 -9999 -9999 -9999 -9999 -9999 -9999 -9999 -9999 -9999 -9999 -9999 -9999 -9999 -9999 4.52134E-1 4.52523E-1 4.5312E-1 4.26536E-1 4.27228E-1 4.27921E-1 4.28768E-1 4.29428E-1 4.29247E-1 4.29186E-1 1.63464E-1 1.63464E-1 1.4905E-1 1.49356E-1 1.49556E-1 1.4965E-1 1.63558E-1 1.63845E-1 1.64075E-1 1.64089E-1 1.63658E-1 1.62785E-1 1.61888E-1 1.53295E-1 4.13202E-1 4.93957E-1 5.22635E-1 5.36224E-1 5.13991E-1 5.31317E-1 2.81886E-1 2.0309E-1 1.64569E-1 1.32803E-1 1.15982E-1 1.05191E-1 9.13201E-2 8.33654E-2 7.43444E-2 5.90713E-2 6.07489E-2 6.32987E-2 8.32625E-2 1.09911E-1 1.17652E-1 1.20471E-1 1.20065E-1 1.18052E-1 1.17056E-1 1.21697E-1 1.30582E-1 1.32455E-1 1.3243E-1 1.32515E-1 1.32467E-1 1.32406E-1 1.32298E-1 1.3219E-1 1.32238E-1 6.67308E-1 6.63876E-1 6.6501E-1 6.53825E-1 6.42616E-1 6.39644E-1 6.37941E-1 6.40069E-1 6.37515E-1 6.1724E-1 5.73469E-1 5.14371E-1 4.4676E-1 4.05976E-1 3.53298E-1 2.74893E-1 1.89129E-1 1.26213E-1 9.95452E-2 1.05041E-1 9.79896E-2 1.0634E-1 7.8585E-2 4.29877E-2 3.00993E-2 3.63433E-2 4.93152E-2 6.33458E-2 1.13008E-1 2.53824E-1 3.44192E-1 2.87747E-1 3.51988E-1 4.29117E-1 3.45643E-1 1.74629E-1 8.12685E-2 7.92054E-2 9.5245E-2 1.39189E-1 1.98339E-1 2.88148E-1 3.7979E-1 -9999 -9999 -9999 -9999 -9999 -9999 -9999 -9999
-9999 -9999 -9999 -9999 -9999 -9999 -9999 -9999 -9999 -9999 -9999 -9999 -9999 -9999 -9999 -9999 -9999 -9999 -9999 -9999 -9999 -9999 -9999 -9999 -9999 -9999 -9999 -9999 -9999 -9999 -9999 -9999 -9999 -9999 -9999 -9999 -9999 -9999 -9999 -9999 -9999 -9999 -9999 -9999 -9999 -9999 -9999 -9999 -9999 -9999 -9999 -9999 -9999 -9999 -9999 -9999 -9999 -9999 -9999 -9999 -9999 -9999 -9999 -9999 -9999 -9999 -9999 -9999 -9999 -9999 -9999 -9999 -9999 -9999 -9999 -9999 -9999 -9999 -9999 -9999 -9999 -9999 -9999 -9999 -9999 -9999 -9999 -9999 -9999 -9999 -9999 -9999 -9999 -9999 -9999 -9999 -9999 -9999 -9999 -9999 -9999 -9999 -9999 -9999 -9999 -9999 -9999 -9999 -9999 -9999 -9999 -9999 -9999 -9999 -9999 -9999 -9999 -9999 -9999 -9999 -9999 -9999 -9999 -9999 -9999 -9999 -9999 -9999 -9999 -9999 -9999 -9999 -9999 -9999 -9999 -9999 -9999 -9999 -9999 -9999 -9999 -9999 -9999 -9999 -9999 -9999 -9999 -9999 -9999 -9999 -9999 -9999 -9999 4.51666E-1 4.52056E-1 4.25486E-1 4.26588E-1 4.27844E-1 4.48692E-1 4.48435E-1 4.48095E-1 4.47722E-1 4.47533E-1 1.79357E-1 1.63329E-1 1.4933E-1 1.62957E-1 1.632E-1 1.634E-1 1.63415E-1 1.63429E-1 1.63572E-1 1.63716E-1 1.63816E-1 1.55264E-1 1.54646E-1 1.53744E-1 1.53078E-1 4.11881E-1 4.66171E-1 5.05468E-1 5.29726E-1 5.72088E-1 5.77297E-1 5.50549E-1 2.3846E-1 1.70476E-1 1.28554E-1 1.08284E-1 9.76874E-2 8.53325E-2 6.85087E-2 7.50741E-2 5.56078E-2 5.05882E-2 6.92588E-2 8.95019E-2 1.09386E-1 1.12606E-1 1.14539E-1 1.17095E-1 1.16501E-1 1.15124E-1 1.19094E-1 1.25481E-1 1.28633E-1 1.27775E-1 1.26709E-1 1.26709E-1 1.26497E-1 1.27347E-1 6.62107E-1 6.42814E-1 6.43137E-1 6.62774E-1 6.39722E-1 6.51044E-1 6.50625E-1 6.31932E-1 6.40919E-1 6.19854E-1 5.89257E-1 5.21149E-1 4.26551E-1 3.08059E-1 2.39909E-1 2.27921E-1 2.59056E-1 2.43252E-1 1.56442E-1 7.30362E-2 4.75649E-2 4.82237E-2 5.02659E-2 5.66396E-2 6.30505E-2 5.99368E-2 7.12861E-2 1.14435E-1 1.512E-1 1.80149E-1 2.69731E-1 3.51902E-1 2.819E-1 2.41128E-1 3.97104E-1 5.03855E-1 4.69087E-1 3.17462E-1 1.83904E-1 1.17031E-1 1.36878E-1 1.72312E-1 2.08463E-1 2.67133E-1 3.4748E-1 -9999 -9999 -9999 -9999 -9999 -9999 -9999 -9999
-9999 -9999 -9999 -9999 -9999 -9999 -9999 -9999 -9999 -9999 -9999 -9999 -9999 -9999 -9999 -9999 -9999 -9999 -9999 -9999 -9999 -9999 -9999 -9999 -9999 -9999 -9999 -9999 -9999 -9999 -9999 -9999 -9999 -9999 -9999 -9999 -9999 -9999 -9999 -9999 -9999 -9999 -9999 -9999 -9999 -9999 -9999 -9999 -9999 -9999 -9999 -9999 -9999 -9999 -9999 -9999 -9999 -9999 -9999 -9999 -9999 -9999 -9999 -9999 -9999 -9999 -9999 -9999 -9999 -9999 -9999 -9999 -9999 -9999 -9999 -9999 -9999 -9999 -9999 -9999 -9999 -9999 -9999 -9999 -9999 -9999 -9999 -9999 -9999 -9999 -9999 -9999 -9999 -9999 -9999 -9999 -9999 -9999 -9999 -9999 -9999 -9999 -9999 -9999 -9999 -9999 -9999 -9999 -9999 -9999 -9999 -9999 -9999 -9999 -9999 -9999 -9999 -9999 -9999 -9999 -9999 -9999 -9999 -9999 -9999 -9999 -9999 -9999 -9999 -9999 -9999 -9999 -9999 -9999 -9999 -9999 -9999 -9999 -9999 -9999 -9999 -9999 -9999 -9999 -9999 -9999 -9999 -9999 -9999 -9999 -9999 -9999 4.51459E-1 4.24513E-1 4.2523E-1 4.26049E-1 4.2728E-1 4.48735E-1 4.48426E-1 4.48121E-1 4.66809E-1 4.66435E-1 4.55824E-1 1.79033E-1 1.6406E-1 1.63529E-1 1.63186E-1 1.63314E-1 1.63472E-1 1.63486E-1 1.63429E-1 1.55085E-1 1.55113E-1 1.69287E-1 1.69125E-1 1.68581E-1 1.67716E-1 1.66811E-1 4.10613E-1 4.37651E-1 4.92778E-1 5.52068E-1 5.88144E-1 5.41583E-1 5.80448E-1 2.59079E-1 1.74747E-1 1.29957E-1 1.05898E-1 9.02522E-2 8.05478E-2 7.11829E-2 5.13966E-2 6.09204E-2 6.87124E-2 6.25278E-2 9.15567E-2 1.06247E-1 1.07162E-1 1.09386E-1 1.14344E-1 1.17492E-1 1.18692E-1 1.21532E-1 1.1204E-1 1.197E-1 1.16106E-1 1.14929E-1 1.1415E-1 6.31094E-1 6.33668E-1 6.40494E-1 6.30214E-1 6.34502E-1 6.31503E-1 6.37515E-1 6.2765E-1 6.30664E-1 6.34097E-1 6.12432E-1 5.37315E-1 4.2472E-1 3.36913E-1 2.32342E-1 1.36031E-1 9.83019E-2 9.59399E-2 1.43772E-1 1.80109E-1 1.11523E-1 5.01869E-2 2.86959E-2 2.99163E-2 4.0372E-2 6.6301E-2 1.03803E-1 1.69748E-1 2.48198E-1 2.83193E-1 3.01681E-1 2.9171E-1 3.09086E-1 2.92309E-1 2.20748E-1 2.22527E-1 3.08925E-1 4.93815E-1 5.57031E-1 4.91947E-1 3.22396E-1 1.7125E-1 1.33563E-1 1.77001E-1 2.01929E-1 2.5742E-1 3.60027E-1 -9999 -9999 -9999 -9999 -9999 -9999 -9999 -9999
-9999 -9999 -9999 -9999 -9999 -9999 -9999 -9999 -9999 -9999 -9999 -9999 -9999 -9999 -9999 -9999 -9999 -9999 -9999 -9999 -9999 -9999 -9999 -9999 -9999 -9999 -9999 -9999 -9999 -9999 -9999 -9999 -9999 -9999 -9999 -9999 -9999 -9999 -9999 -9999 -9999 -9999 -9999 -9999 -9999 -9999 -9999 -9999 -9999 -9999 -9999 -9999 -9999 -9999 -9999 -9999 -9999 -9999 -9999 -9999 -9999 -9999 -9999 -9999 -9999 -9999 -9999 -9999 -9999 -9999 -9999 -9999 -9999 -9999 -9999 -9999 -9999 -9999 -9999 -9999 -9999 -9999 -9999 -9999 -9999 -9999 -9999 -9999 -9999 -9999 -9999 -9999 -9999 -9999 -9999 -9999 -9999 -9999 -9999 -9999 -9999 -9999 -9999 -9999 -9999 -9999 -9999 -9999 -9999 -9999 -9999 -9999 -9999 -9999 -9999 -9999 -9999 -9999 -9999 -9999 -9999 -9999 -9999 -9999 -9999 -9999 -9999 -9999 -9999 -9999 -9999 -9999 -9999 -9999 -9999 -9999 -9999 -9999 -9999 -9999 -9999 -9999 -9999 -9999 -9999 -9999 -9999 -9999 -9999 4.5081E-1 4.51199E-1 4.51589E-1 4.24717E-1 4.25332E-1 4.49532E-1 4.49304E-1 4.49097E-1 4.48803E-1 4.48556E-1 4.48191E-1 4.55695E-1 4.57125E-1 4.53232E-1 1.79295E-1 1.79125E-1 1.63874E-1 1.63458E-1 1.63472E-1 1.63644E-1 1.55415E-1 1.55278E-1 1.55072E-1 1.68978E-1 1.68963E-1 1.68831E-1 1.68346E-1 1.67584E-1 1.66753E-1 4.10105E-1 4.36052E-1 4.63851E-1 4.89199E-1 5.12695E-1 5.63308E-1 5.61462E-1 2.48894E-1 1.74029E-1 1.35994E-1 1.11209E-1 8.41317E-2 7.3114E-2 6.66597E-2 5.70404E-2 6.68153E-2 6.15535E-2 6.16354E-2 9.25193E-2 1.00726E-1 1.0195E-1 1.06064E-1 1.1299E-1 1.08834E-1 1.11658E-1 1.11278E-1 1.17691E-1 1.12606E-1 1.09573E-1 1.08826E-1 6.20288E-1 6.15931E-1 6.18548E-1 6.25059E-1 6.30664E-1 6.20723E-1 5.80144E-1 5.18665E-1 5.06235E-1 5.5083E-1 5.89799E-1 5.59484E-1 4.2412E-1 2.77754E-1 1.95414E-1 1.46424E-1 7.3625E-2 4.42761E-2 4.39552E-2 6.41637E-2 9.55843E-2 7.98453E-2 5.0143E-2 5.0666E-2 7.27922E-2 1.1453E-1 1.91263E-1 2.70577E-1 3.42939E-1 3.66258E-1 2.57623E-1 1.61614E-1 1.46366E-1 1.58726E-1 1.91377E-1 2.18077E-1 2.54297E-1 3.1274E-1 4.05257E-1 5.96486E-1 5.72927E-1 3.53095E-1 1.59299E-1 1.10859E-1 1.09363E-1 1.58893E-1 2.47075E-1 3.54299E-1 -9999 -9999 -9999 -9999 -9999 -9999 -9999 -9999
-9999 -9999 -9999 -9999 -9999 -9999 -9999 -9999 -9999 -9999 -9999 -9999 -9999 -9999 -9999 -9999 -9999 -9999 -9999 -9999 -9999 -9999 -9999 -9999 -9999 -9999 -9999 -9999 -9999 -9999 -9999 -9999 -9999 -9999 -9999 -9999 -9999 -9999 -9999 -9999 -9999 -9999 -9999 -9999 -9999 -9999 -9999 -9999 -9999 -9999 -9999 -9999 -9999 -9999 -9999 -9999 -9999 -9999 -9999 -9999 -9999 -9999 -9999 -9999 -9999 -9999 -9999 -9999 -9999 -9999 -9999 -9999 -9999 -9999 -9999 -9999 -9999 -9999 -9999 -9999 -9999 -9999 -9999 -9999 -9999 -9999 -9999 -9999 -9999 -9999 -9999 -9999 -9999 -9999 -9999 -9999 -9999 -9999 -9999 -9999 -9999 -9999 -9999 -9999 -9999 -9999 -9999 -9999 -9999 -9999 -9999 -9999 -9999 -9999 -9999 -9999 -9999 -9999 -9999 -9999 -9999 -9999 -9999 -9999 -9999 -9999 -9999 -9999 -9999 -9999 -9999 -9999 -9999 -9999 -9999 -9999 -9999 -9999 -9999 -9999 -9999 -9999 -9999 -9999 -9999 -9999 -9999 -9999 4.50447E-1 4.50862E-1 4.24257E-1 4.24948E-1 4.49694E-1 4.49524E-1 4.49304E-1 4.49097E-1 4.49047E-1 4.48971E-1 4.26878E-1 4.53668E-1 4.55227E-1 4.56761E-1 4.53232E-1 1.95159E-1 1.79172E-1 1.78787E-1 1.78402E-1 1.69375E-1 1.69567E-1 1.69715E-1 1.69656E-1 1.69375E-1 1.68978E-1 1.68669E-1 1.68566E-1 1.68126E-1 1.67511E-1 1.66855E-1 1.64542E-1 4.06924E-1 4.33537E-1 4.87916E-1 5.56572E-1 5.72376E-1 5.31454E-1 2.38981E-1 1.873E-1 1.54871E-1 1.1939E-1 8.63116E-2 7.56937E-2 6.39524E-2 5.65818E-2 5.98028E-2 5.21752E-2 7.3588E-2 9.38169E-2 9.78081E-2 9.91718E-2 1.03009E-1 9.86655E-2 1.04624E-1 1.08834E-1 1.17293E-1 1.11651E-1 1.06978E-1 6.1287E-1 6.10677E-1 6.11555E-1 6.0716E-1 6.076E-1 6.13308E-1 5.92803E-1 5.03126E-1 3.94024E-1 3.17188E-1 3.27017E-1 4.10793E-1 4.66522E-1 4.45532E-1 3.6308E-1 2.60123E-1 1.92164E-1 1.55681E-1 9.65353E-2 5.33927E-2 4.96505E-2 5.95149E-2 7.05344E-2 7.13501E-2 8.95131E-2 1.54161E-1 2.44641E-1 3.38318E-1 4.10815E-1 4.29614E-1 4.10592E-1 3.00188E-1 1.34734E-1 6.90003E-2 6.3728E-2 1.16222E-1 2.37555E-1 3.73082E-1 4.29832E-1 4.34055E-1 4.4632E-1 5.02756E-1 5.55796E-1 3.77407E-1 1.89473E-1 1.19074E-1 1.0071E-1 1.13352E-1 2.25448E-1 3.24659E-1 -9999 -9999 -9999 -9999 -9999 -9999 -9999 -9999
-9999 -9999 -9999 -9999 -9999 -9999 -9999 -9999 -9999 -9999 -9999 -9999 -9999 -9999 -9999 -9999 -9999 -9999 -9999 -9999 -9999 -9999 -9999 -9999 -9999 -9999 -9999 -9999 -9999 -9999 -9999 -9999 -9999 -9999 -9999 -9999 -9999 -9999 -9999 -9999 -9999 -9999 -9999 -9999 -9999 -9999 -9999 -9999 -9999 -9999 -9999 -9999 -9999 -9999 -9999 -9999 -9999 -9999 -9999 -9999 -9999 -9999 -9999 -9999 -9999 -9999 -9999 -9999 -9999 -9999 -9999 -9999 -9999 -9999 -9999 -9999 -9999 -9999 -9999 -9999 -9999 -9999 -9999 -9999 -9999 -9999 -9999 -9999 -9999 -9999 -9999 -9999 -9999 -9999 -9999 -9999 -9999 -9999 -9999 -9999 -9999 -9999 -9999 -9999 -9999 -9999 -9999 -9999 -9999 -9999 -9999 -9999 -9999 -9999 -9999 -9999 -9999 -9999 -9999 -9999 -9999 -9999 -9999 -9999 -9999 -9999 -9999 -9999 -9999 -9999 -9999 -9999 -9999 -9999 -9999 -9999 -9999 -9999 -9999 -9999 -9999 -9999 -9999 -9999 -9999 -9999 -9999 4.49928E-1 4.50188E-1 4.23463E-1 4.24333E-1 4.49814E-1 4.49638E-1 4.49484E-1 4.49246E-1 4.49005E-1 4.52137E-1 4.26314E-1 4.52396E-1 4.53357E-1 4.54863E-1 4.56397E-1 4.75701E-1 4.72418E-1 1.79249E-1 1.69981E-1 1.69759E-1 1.69611E-1 1.69656E-1 1.69833E-1 1.69907E-1 1.84938E-1 1.69272E-1 1.68698E-1 1.8338E-1 1.81167E-1 1.80686E-1 1.80097E-1 1.79587E-1 1.79309E-1 4.32997E-1 4.87602E-1 5.51484E-1 5.78199E-1 5.1533E-1 2.38877E-1 1.97614E-1 1.72733E-1 1.25375E-1 9.97666E-2 8.55276E-2 7.15975E-2 7.2987E-2 5.90227E-2 6.60154E-2 5.40349E-1 5.81354E-1 5.92202E-1 5.69688E-1 5.85583E-1 5.92803E-1 6.13308E-1 6.13293E-1 6.31953E-1 6.2376E-1 6.16368E-1 6.0848E-1 6.06279E-1 6.0716E-1 6.0177E-1 5.98191E-1 5.96397E-1 5.39788E-1 3.56117E-1 2.10182E-1 1.90087E-1 2.22611E-1 2.62392E-1 2.86797E-1 3.05091E-1 3.36739E-1 3.69564E-1 3.28649E-1 2.79317E-1 2.3241E-1 1.73923E-1 1.66036E-1 1.6927E-1 1.34892E-1 1.28045E-1 1.83302E-1 2.79526E-1 3.49869E-1 3.94529E-1 4.15039E-1 3.66474E-1 2.73335E-1 1.92477E-1 1.09281E-1 8.94937E-2 1.17488E-1 2.00167E-1 3.79515E-1 4.90929E-1 4.59895E-1 3.61975E-1 2.92993E-1 2.94621E-1 3.81756E-1 4.31935E-1 3.37273E-1 2.4191E-1 1.77733E-1 1.7156E-1 2.2231E-1 3.35734E-1 4.11981E-1 4.70284E-1 4.67802E-1 4.05955E-1 3.84014E-1 3.64148E-1 -9999 -9999
-9999 -9999 -9999 -9999 -9999 -9999 -9999 -9999 -9999 -9999 -9999 -9999 -9999 -9999 -9999 -9999 -9999 -9999 -9999 -9999 -9999 -9999 -9999 -9999 -9999 -9999 -9999 -9999 -9999 -9999 -9999 -9999 -9999 -9999 -9999 -9999 -9999 -9999 -9999 -9999 -9999 -9999 -9999 -9999 -9999 -9999 -9999 -9999 -9999 -9999 -9999 -9999 -9999 -9999 -9999 -9999 -9999 -9999 -9999 -9999 -9999 -9999 -9999 -9999 -9999 -9999 -9999 -9999 -9999 -9999 -9999 -9999 -9999 -9999 -9999 -9999 -9999 -9999 -9999 -9999 -9999 -9999 -9999 -9999 -9999 -9999 -9999 -9999 -9999 -9999 -9999 -9999 -9999 -9999 -9999 -9999 -9999 -9999 -9999 -9999 -9999 -9999 -9999 -9999 -9999 -9999 -9999 -9999 -9999 -9999 -9999 -9999 -9999 -9999 -9999 -9999 -9999 -9999 -9999 -9999 -9999 -9999 -9999 -9999 -9999 -9999 -9999 -9999 -9999 -9999 -9999 -9999 -9999 -9999 -9999 -9999 -9999 -9999 -9999 -9999 -9999 -9999 -9999 -9999 -9999 -9999 4.49565E-1 4.22415E-1 4.22798E-1 4.23412E-1 4.49807E-1 4.49909E-1 4.4971E-1 4.49516E-1 4.50995E-1 4.51955E-1 4.52526E-1 4.52552E-1 4.52682E-1 4.53383E-1 4.5463E-1 4.81496E-1 4.76028E-1 4.67502E-1 1.85602E-1 1.85317E-1 1.85191E-1 1.85001E-1 1.84985E-1 1.85096E-1 1.85286E-1 1.85365E-1 1.82946E-1 1.82086E-1 1.81385E-1 1.81074E-1 1.80841E-1 1.80468E-1 1.79958E-1 1.79571E-1 4.32791E-1 4.60786E-1 5.33627E-1 5.8583E-1 4.9393E-1 4.71587E-1 2.20432E-1 1.59834E-1 1.51614E-1 1.34045E-1 9.23163E-2 7.55028E-2 6.79442E-2 6.07745E-2 5.19907E-1 5.61264E-1 5.87392E-1 5.78803E-1 5.82564E-1 5.66156E-1 5.66156E-1 5.91001E-1 6.03178E-1 6.30234E-1 6.06707E-1 5.99639E-1 5.94309E-1 6.10238E-1 6.06279E-1 5.89198E-1 5.72861E-1 5.72301E-1 4.9944E-1 3.09751E-1 1.92212E-1 2.00189E-1 2.16818E-1 2.20136E-1 2.58101E-1 3.31957E-1 4.27915E-1 5.09889E-1 4.99568E-1 4.70841E-1 4.86884E-1 4.64941E-1 4.55994E-1 4.37222E-1 3.34511E-1 2.47144E-1 2.06832E-1 2.00357E-1 1.9978E-1 2.30499E-1 2.57495E-1 2.0788E-1 1.47333E-1 1.16284E-1 1.20387E-1 1.92381E-1 2.78254E-1 3.07581E-1 3.30836E-1 3.42132E-1 2.45123E-1 1.54979E-1 1.19657E-1 1.33128E-1 2.03839E-1 3.15875E-1 3.36157E-1 3.38946E-1 3.01999E-1 2.62077E-1 2.64984E-1 3.24694E-1 3.54913E-1 3.82143E-1 3.94039E-1 3.02175E-1 1.83721E-1 2.0036E-1 2.64166E-1 3.48122E-1
-9999 -9999 -9999 -9999 -9999 -9999 -9999 -9999 -9999 -9999 -9999 -9999 -9999 -9999 -9999 -9999 -9999 -9999 -9999 -9999 -9999 -9999 -9999 -9999 -9999 -9999 -9999 -9999 -9999 -9999 -9999 -9999 -9999 -9999 -9999 -9999 -9999 -9999 -9999 -9999 -9999 -9999 -9999 -9999 -9999 -9999 -9999 -9999 -9999 -9999 -9999 -9999 -9999 -9999 -9999 -9999 -9999 -9999 -9999 -9999 -9999 -9999 -9999 -9999 -9999 -9999 -9999 -9999 -9999 -9999 -9999 -9999 -9999 -9999 -9999 -9999 -9999 -9999 -9999 -9999 -9999 -9999 -9999 -9999 -9999 -9999 -9999 -9999 -9999 -9999 -9999 -9999 -9999 -9999 -9999 -9999 -9999 -9999 -9999 -9999 -9999 -9999 -9999 -9999 -9999 -9999 -9999 -9999 -9999 -9999 -9999 -9999 -9999 -9999 -9999 -9999 -9999 -9999 -9999 -9999 -9999 -9999 -9999 -9999 -9999 -9999 -9999 -9999 -9999 -9999 -9999 -9999 -9999 -9999 -9999 -9999 -9999 -9999 -9999 -9999 -9999 -9999 -9999 -9999 -9999 -9999 4.22006E-1 4.22364E-1 4.23054E-1 4.23668E-1 4.49807E-1 4.4998E-1 4.49782E-1 4.24393E-1 4.50917E-1 4.51825E-1 4.52604E-1 4.52889E-1 4.52993E-1 4.53513E-1 4.80506E-1 4.66588E-1 4.68205E-1 4.89892E-1 1.85682E-1 1.85444E-1 1.85365E-1 1.85223E-1 1.85144E-1 1.85254E-1 1.83479E-1 1.99765E-1 1.99547E-1 1.82586E-1 1.8154E-1 1.81027E-1 1.80825E-1 1.80608E-1 1.80298E-1 1.95742E-1 1.95412E-1 4.34026E-1 4.86668E-1 5.51698E-1 5.34506E-1 4.85977E-1 1.92591E-1 1.85058E-1 1.3706E-1 9.79075E-2 6.74595E-2 6.16657E-2 3.20979E-1 4.29599E-1 5.27972E-1 5.75292E-1 5.96397E-1 5.99982E-1 5.80749E-1 5.64934E-1 5.58201E-1 5.75899E-1 5.89403E-1 6.02737E-1 5.98308E-1 6.076E-1 6.0936E-1 5.98308E-1 6.15057E-1 6.01829E-1 5.80798E-1 5.79587E-1 5.31789E-1 4.29756E-1 3.68916E-1 3.85298E-1 4.09747E-1 4.261E-1 4.80322E-1 5.60748E-1 6.12193E-1 6.3086E-1 6.16336E-1 6.0996E-1 6.2225E-1 6.13904E-1 6.04E-1 5.85319E-1 4.58757E-1 2.30208E-1 1.20073E-1 9.85729E-2 1.16939E-1 1.67406E-1 1.77428E-1 1.1673E-1 9.27341E-2 9.22207E-2 1.46916E-1 2.49682E-1 2.57234E-1 1.91438E-1 1.69734E-1 1.62274E-1 1.12769E-1 6.93957E-2 6.54193E-2 8.53694E-2 1.16612E-1 1.2774E-1 1.92468E-1 2.45118E-1 2.57788E-1 2.54475E-1 2.24005E-1 2.21447E-1 2.45238E-1 2.74513E-1 2.98501E-1 2.12221E-1 1.04283E-1 8.77481E-2 1.62479E-1 2.56489E-1
-9999 -9999 -9999 -9999 -9999 -9999 -9999 -9999 -9999 -9999 -9999 -9999 -9999 -9999 -9999 -9999 -9999 -9999 -9999 -9999 -9999 -9999 -9999 -9999 -9999 -9999 -9999 -9999 -9999 -9999 -9999 -9999 -9999 -9999 -9999 -9999 -9999 -9999 -9999 -9999 -9999 -9999 -9999 -9999 -9999 -9999 -9999 -9999 -9999 -9999 -9999 -9999 -9999 -9999 -9999 -9999 -9999 -9999 -9999 -9999 -9999 -9999 -9999 -9999 -9999 -9999 -9999 -9999 -9999 -9999 -9999 -9999 -9999 -9999 -9999 -9999 -9999 -9999 -9999 -9999 -9999 -9999 -9999 -9999 -9999 -9999 -9999 -9999 -9999 -9999 -9999 -9999 -9999 -9999 -9999 -9999 -9999 -9999 -9999 -9999 -9999 -9999 -9999 -9999 -9999 -9999 -9999 -9999 -9999 -9999 -9999 -9999 -9999 -9999 -9999 -9999 -9999 -9999 -9999 -9999 -9999 -9999 -9999 -9999 -9999 -9999 -9999 -9999 -9999 -9999 -9999 -9999 -9999 -9999 -9999 -9999 -9999 -9999 -9999 -9999 -9999 -9999 -9999 -9999 -9999 4.21648E-1 4.21827E-1 4.22415E-1 4.4877E-1 4.4947E-1 4.49963E-1 4.23216E-1 4.23753E-1 4.50113E-1 4.50735E-1 4.51566E-1 4.52396E-1 4.78911E-1 4.79172E-1 4.64059E-1 4.64998E-1 4.6638E-1 4.67997E-1 4.90721E-1 2.01912E-1 2.01676E-1 2.01642E-1 2.01541E-1 1.9933E-1 1.99363E-1 1.99614E-1 1.99966E-1 2.0005E-1 1.99296E-1 1.82117E-1 1.97148E-1 1.96767E-1 1.96601E-1 1.96436E-1 1.94136E-1 1.93792E-1 4.30563E-1 4.58921E-1 5.24558E-1 5.07633E-1 4.51398E-1 2.077E-1 1.6912E-1 1.07666E-1 9.65476E-2 7.70457E-2 6.94283E-2 2.32908E-1 3.64128E-1 5.01882E-1 5.77113E-1 5.85376E-1 6.04073E-1 5.83772E-1 5.64934E-1 5.55132E-1 5.58814E-1 5.77113E-1 5.87994E-1 5.87994E-1 5.8498E-1 6.01174E-1 6.25059E-1 6.34097E-1 6.34371E-1 6.2965E-1 6.31904E-1 6.34048E-1 6.27495E-1 6.15443E-1 6.18497E-1 6.28032E-1 6.35147E-1 6.55177E-1 6.40021E-1 5.73048E-1 5.73797E-1 6.1441E-1 5.92238E-1 5.60294E-1 4.91235E-1 4.65167E-1 5.0379E-1 4.57378E-1 2.35013E-1 1.16794E-1 1.10013E-1 1.4839E-1 1.91702E-1 1.48277E-1 8.23404E-2 7.33007E-2 9.96165E-2 1.55386E-1 1.76088E-1 1.26505E-1 9.05805E-2 9.98411E-2 1.23913E-1 8.0914E-2 5.16492E-2 5.23578E-2 6.86289E-2 8.5115E-2 9.05913E-2 1.14025E-1 1.44408E-1 1.45619E-1 1.38633E-1 1.38072E-1 1.30409E-1 1.00779E-1 1.36028E-1 1.77015E-1 1.49723E-1 8.11362E-2 7.14304E-2 1.43088E-1 2.39243E-1
-9999 -9999 -9999 -9999 -9999 -9999 -9999 -9999 -9999 -9999 -9999 -9999 -9999 -9999 -9999 -9999 -9999 -9999 -9999 -9999 -9999 -9999 -9999 -9999 -9999 -9999 -9999 -9999 -9999 -9999 -9999 -9999 -9999 -9999 -9999 -9999 -9999 -9999 -9999 -9999 -9999 -9999 -9999 -9999 -9999 -9999 -9999 -9999 -9999 -9999 -9999 -9999 -9999 -9999 -9999 -9999 -9999 -9999 -9999 -9999 -9999 -9999 -9999 -9999 -9999 -9999 -9999 -9999 -9999 -9999 -9999 -9999 -9999 -9999 -9999 -9999 -9999 -9999 -9999 -9999 -9999 -9999 -9999 -9999 -9999 -9999 -9999 -9999 -9999 -9999 -9999 -9999 -9999 -9999 -9999 -9999 -9999 -9999 -9999 -9999 -9999 -9999 -9999 -9999 -9999 -9999 -9999 -9999 -9999 -9999 -9999 -9999 -9999 -9999 -9999 -9999 -9999 -9999 -9999 -9999 -9999 -9999 -9999 -9999 -9999 -9999 -9999 -9999 -9999 -9999 -9999 -9999 -9999 -9999 -9999 -9999 -9999 -9999 -9999 -9999 -9999 -9999 -9999 -9999 -9999 4.19677E-1 4.21122E-1 4.21955E-1 4.48355E-1 4.48952E-1 4.22321E-1 4.23088E-1 4.49361E-1 4.49931E-1 4.50554E-1 4.51254E-1 4.781E-1 4.63564E-1 4.63981E-1 4.64294E-1 4.64946E-1 4.66145E-1 4.93721E-1 4.92044E-1 2.01946E-1 1.99648E-1 1.99664E-1 1.99564E-1 1.99413E-1 1.99397E-1 1.99597E-1 2.00016E-1 2.17494E-1 1.99999E-1 1.98945E-1 1.97696E-1 1.95006E-1 1.94842E-1 1.94809E-1 1.94727E-1 1.94513E-1 1.94366E-1 1.95072E-1 4.61003E-1 4.50645E-1 4.77088E-1 2.30412E-1 1.54244E-1 1.28084E-1 1.05592E-1 9.51701E-2 7.14055E-2 6.40308E-2 3.31367E-1 4.77636E-1 5.71035E-1 6.09799E-1 6.0848E-1 5.86789E-1 5.66767E-1 5.48983E-1 5.33547E-1 5.16181E-1 5.10588E-1 5.28592E-1 5.57587E-1 5.97593E-1 6.15916E-1 6.5016E-1 6.64188E-1 6.64698E-1 6.75201E-1 6.77377E-1 6.77117E-1 6.35331E-1 5.7959E-1 5.55799E-1 5.79587E-1 5.89866E-1 4.96484E-1 3.47036E-1 3.90164E-1 5.4856E-1 5.43119E-1 4.23082E-1 2.79833E-1 2.0871E-1 2.64226E-1 3.21932E-1 2.17793E-1 1.217E-1 1.09038E-1 1.31746E-1 1.44137E-1 1.20288E-1 7.17689E-2 6.45436E-2 7.99882E-2 1.01286E-1 9.35076E-2 6.5265E-2 5.24474E-2 7.24161E-2 9.57818E-2 6.89624E-2 4.11024E-2 4.71469E-2 5.85844E-2 6.37147E-2 7.88802E-2 9.87035E-2 8.18409E-2 8.13784E-2 7.94448E-2 7.61552E-2 7.30912E-2 5.63595E-2 5.71056E-2 1.04944E-1 1.21475E-1 9.93968E-2 1.19843E-1 1.86659E-1 -9999
-9999 -9999 -9999 -9999 -9999 -9999 -9999 -9999 -9999 -9999 -9999 -9999 -9999 -9999 -9999 -9999 -9999 -9999 -9999 -9999 -9999 -9999 -9999 -9999 -9999 -9999 -9999 -9999 -9999 -9999 -9999 -9999 -9999 -9999 -9999 -9999 -9999 -9999 -9999 -9999 -9999 -9999 -9999 -9999 -9999 -9999 -9999 -9999 -9999 -9999 -9999 -9999 -9999 -9999 -9999 -9999 -9999 -9999 -9999 -9999 -9999 -9999 -9999 -9999 -9999 -9999 -9999 -9999 -9999 -9999 -9999 -9999 -9999 -9999 -9999 -9999 -9999 -9999 -9999 -9999 -9999 -9999 -9999 -9999 -9999 -9999 -9999 -9999 -9999 -9999 -9999 -9999 -9999 -9999 -9999 -9999 -9999 -9999 -9999 -9999 -9999 -9999 -9999 -9999 -9999 -9999 -9999 -9999 -9999 -9999 -9999 -9999 -9999 -9999 -9999 -9999 -9999 -9999 -9999 -9999 -9999 -9999 -9999 -9999 -9999 -9999 -9999 -9999 -9999 -9999 -9999 -9999 -9999 -9999 -9999 -9999 -9999 4.44667E-1 -9999 -9999 -9999 -9999 -9999 -9999 -9999 4.16216E-1 4.17599E-1 4.20647E-1 4.2015E-1 4.20635E-1 4.21222E-1 4.22066E-1 4.48635E-1 4.4949E-1 4.50216E-1 4.61376E-1 4.62392E-1 4.63486E-1 4.64216E-1 4.64555E-1 4.65024E-1 4.91992E-1 4.93302E-1 4.90578E-1 2.17031E-1 1.99798E-1 2.16942E-1 1.99782E-1 2.16728E-1 1.99614E-1 2.16835E-1 2.17227E-1 2.17708E-1 2.1558E-1 2.14819E-1 1.96541E-1 1.95599E-1 1.95319E-1 2.12145E-1 2.12145E-1 2.12145E-1 1.95105E-1 1.95237E-1 2.13567E-1 4.97567E-1 4.81857E-1 1.96759E-1 1.47559E-1 1.08513E-1 8.68642E-2 8.05121E-2 5.76575E-2 5.91891E-2 3.9581E-1 5.06857E-1 5.8498E-1 5.99195E-1 6.13308E-1 5.91001E-1 5.54518E-1 5.06857E-1 4.53489E-1 4.12E-1 3.94616E-1 4.40615E-1 5.04992E-1 5.89198E-1 6.2406E-1 6.56678E-1 6.59912E-1 6.61009E-1 6.61946E-1 6.6054E-1 6.47114E-1 5.13795E-1 3.49567E-1 2.8393E-1 2.88282E-1 3.21717E-1 2.4795E-1 1.92693E-1 2.7727E-1 4.9011E-1 5.86509E-1 4.9427E-1 3.35278E-1 1.83975E-1 1.43829E-1 1.3014E-1 8.2435E-2 5.43444E-2 5.41483E-2 6.85473E-2 7.25199E-2 7.60993E-2 5.22567E-2 3.89823E-2 4.1454E-2 5.05569E-2 4.62209E-2 3.93597E-2 4.02181E-2 4.94146E-2 5.96697E-2 4.83713E-2 3.4336E-2 3.11656E-2 3.9636E-2 5.06435E-2 8.01223E-2 1.04145E-1 6.91928E-2 4.42699E-2 4.57667E-2 4.69101E-2 5.24338E-2 5.37759E-2 6.73788E-2 1.49914E-1 2.06211E-1 2.47093E-1 -9999 -9999 -9999
-9999 -9999 -9999 -9999 -9999 -9999 -9999 -9999 -9999 -9999 -9999 -9999 -9999 -9999 -9999 -9999 -9999 -9999 -9999 -9999 -9999 -9999 -9999 -9999 -9999 -9999 -9999 -9999 -9999 -9999 -9999 -9999 -9999 -9999 -9999 -9999 -9999 -9999 -9999 -9999 -9999 -9999 -9999 -9999 -9999 -9999 -9999 -9999 -9999 -9999 -9999 -9999 -9999 -9999 -9999 -9999 -9999 -9999 -9999 -9999 -9999 -9999 -9999 -9999 -9999 -9999 -9999 -9999 -9999 -9999 -9999 -9999 -9999 -9999 -9999 -9999 -9999 -9999 -9999 -9999 -9999 -9999 -9999 -9999 -9999 -9999 -9999 -9999 -9999 -9999 -9999 -9999 -9999 -9999 -9999 -9999 -9999 -9999 -9999 -9999 -9999 -9999 -9999 -9999 -9999 -9999 -9999 -9999 -9999 -9999 -9999 -9999 -9999 -9999 -9999 -9999 -9999 -9999 -9999 -9999 -9999 -9999 -9999 -9999 -9999 -9999 -9999 -9999 -9999 -9999 -9999 -9999 -9999 -9999 -9999 -9999 -9999 -9999 -9999 -9999 -9999 -9999 -9999 -9999 4.14695E-1 4.13729E-1 4.15801E-1 3.92103E-1 3.94485E-1 4.20073E-1 4.20405E-1 4.20941E-1 4.47391E-1 4.4835E-1 4.33992E-1 4.60647E-1 4.61767E-1 4.63017E-1 4.90081E-1 4.90683E-1 4.91102E-1 4.88492E-1 4.89566E-1 4.90875E-1 2.35114E-1 2.17084E-1 2.17245E-1 2.17209E-1 2.16995E-1 2.16906E-1 2.14872E-1 2.15191E-1 2.1558E-1 2.1597E-1 2.15722E-1 2.14501E-1 2.1325E-1 2.12636E-1 2.12548E-1 2.12706E-1 2.12881E-1 2.12794E-1 1.9583E-1 1.94683E-1 2.30838E-1 4.45552E-1 4.45147E-1 2.06399E-1 1.66216E-1 1.13992E-1 8.46104E-2 8.8379E-2 6.99291E-2 5.08723E-1 5.75292E-1 6.15494E-1 6.28513E-1 6.17676E-1 5.86789E-1 5.09966E-1 4.11393E-1 3.24248E-1 2.79165E-1 2.78111E-1 3.30806E-1 4.41842E-1 5.77113E-1 6.43367E-1 6.54067E-1 6.49721E-1 6.38793E-1 6.24902E-1 5.92852E-1 5.2249E-1 3.81325E-1 2.1312E-1 1.30925E-1 1.12268E-1 1.21616E-1 1.13924E-1 1.34085E-1 2.53657E-1 4.8576E-1 5.8374E-1 5.53585E-1 4.61704E-1 2.30378E-1 8.9407E-2 4.40974E-2 2.85109E-2 2.2557E-2 3.01654E-2 4.16105E-2 5.16476E-2 5.70411E-2 4.57522E-2 4.11135E-2 4.52405E-2 4.40644E-2 3.94119E-2 4.33275E-2 5.39048E-2 6.31329E-2 6.34298E-2 4.80898E-2 3.07086E-2 2.3159E-2 2.39677E-2 4.17916E-2 6.8881E-2 7.97168E-2 5.37946E-2 3.2836E-2 2.89244E-2 5.52649E-2 1.00518E-1 1.49611E-1 2.31962E-1 -9999 -9999 -9999 -9999 -9999 -9999
-9999 -9999 -9999 -9999 -9999 -9999 -9999 -9999 -9999 -9999 -9999 -9999 -9999 -9999 -9999 -9999 -9999 -9999 -9999 -9999 -9999 -9999 -9999 -9999 -9999 -9999 -9999 -9999 -9999 -9999 -9999 -9999 -9999 -9999 -9999 -9999 -9999 -9999 -9999 -9999 -9999 -9999 -9999 -9999 -9999 -9999 -9999 -9999 -9999 -9999 -9999 -9999 -9999 -9999 -9999 -9999 -9999 -9999 -9999 -9999 -9999 -9999 -9999 -9999 -9999 -9999 -9999 -9999 -9999 -9999 -9999 -9999 -9999 -9999 -9999 -9999 -9999 -9999 -9999 -9999 -9999 -9999 -9999 -9999 -9999 -9999 -9999 -9999 -9999 -9999 -9999 -9999 -9999 -9999 -9999 -9999 -9999 -9999 -9999 -9999 -9999 -9999 -9999 -9999 -9999 -9999 -9999 -9999 -9999 -9999 -9999 -9999 -9999 -9999 -9999 -9999 -9999 -9999 -9999 -9999 -9999 -9999 -9999 -9999 -9999 -9999 -9999 -9999 -9999 -9999 -9999 -9999 -9999 -9999 -9999 -9999 -9999 -9999 -9999 -9999 -9999 -9999 -9999 -9999 3.88015E-1 3.87096E-1 3.90341E-1 4.19497E-1 4.20252E-1 4.20533E-1 4.2066E-1 4.46433E-1 4.31471E-1 4.31985E-1 4.32731E-1 4.59476E-1 4.60673E-1 4.61923E-1 4.89112E-1 4.90107E-1 4.87576E-1 4.88178E-1 4.89147E-1 5.1649E-1 2.34944E-1 2.35434E-1 2.35793E-1 2.35755E-1 2.15138E-1 2.15138E-1 2.15368E-1 2.33634E-1 2.33822E-1 2.34311E-1 2.3448E-1 2.33616E-1 2.14078E-1 2.1325E-1 2.13198E-1 2.11451E-1 2.11696E-1 2.11608E-1 1.94798E-1 1.94979E-1 1.95193E-1 4.0818E-1 4.31855E-1 1.80753E-1 1.58709E-1 1.05276E-1 9.55304E-2 8.87808E-2 5.72252E-1 6.0296E-1 6.15057E-1 6.25059E-1 6.28943E-1 6.0848E-1 5.58871E-1 4.38777E-1 2.93588E-1 2.198E-1 2.0876E-1 2.16395E-1 2.72284E-1 4.13203E-1 5.75292E-1 6.45577E-1 6.51175E-1 6.21869E-1 5.29901E-1 4.82707E-1 4.38468E-1 3.84705E-1 3.18288E-1 2.06014E-1 1.05477E-1 6.4465E-2 5.71759E-2 7.92186E-2 1.48613E-1 2.91772E-1 4.22192E-1 4.00281E-1 3.44271E-1 3.48166E-1 2.07939E-1 7.47271E-2 3.40002E-2 2.24342E-2 2.09949E-2 3.79621E-2 8.16847E-2 1.24878E-1 1.32289E-1 1.28752E-1 1.33915E-1 1.37488E-1 1.04869E-1 7.19332E-2 6.66263E-2 7.41858E-2 8.06171E-2 7.0721E-2 4.45962E-2 2.53882E-2 1.91203E-2 1.99378E-2 2.93762E-2 4.10933E-2 4.36365E-2 3.9844E-2 4.04431E-2 5.79259E-2 1.66371E-1 2.9257E-1 -9999 -9999 -9999 -9999 -9999 -9999 -9999 -9999
-9999 -9999 -9999 -9999 -9999 -9999 -9999 -9999 -9999 -9999 -9999 -9999 -9999 -9999 -9999 -9999 -9999 -9999 -9999 -9999 -9999 -9999 -9999 -9999 -9999 -9999 -9999 -9999 -9999 -9999 -9999 -9999 -9999 -9999 -9999 -9999 -9999 -9999 -9999 -9999 -9999 -9999 -9999 -9999 -9999 -9999 -9999 -9999 -9999 -9999 -9999 -9999 -9999 -9999 -9999 -9999 -9999 -9999 -9999 -9999 -9999 -9999 -9999 -9999 -9999 -9999 -9999 -9999 -9999 -9999 -9999 -9999 -9999 -9999 -9999 -9999 -9999 -9999 -9999 -9999 -9999 -9999 -9999 -9999 -9999 -9999 -9999 -9999 -9999 -9999 -9999 -9999 -9999 -9999 -9999 -9999 -9999 -9999 -9999 -9999 -9999 -9999 -9999 -9999 -9999 -9999 -9999 -9999 -9999 -9999 -9999 -9999 -9999 -9999 -9999 -9999 -9999 -9999 -9999 -9999 -9999 -9999 -9999 -9999 -9999 -9999 -9999 -9999 -9999 -9999 -9999 -9999 -9999 -9999 -9999 -9999 -9999 -9999 -9999 -9999 -9999 -9999 -9999 3.8815E-1 3.86691E-1 3.89394E-1 3.93053E-1 4.19997E-1 4.20507E-1 4.2089E-1 4.46692E-1 4.31548E-1 4.31703E-1 4.31831E-1 4.32217E-1 4.58565E-1 4.59528E-1 4.60673E-1 4.84565E-1 4.85665E-1 4.86633E-1 4.87602E-1 4.8878E-1 5.16411E-1 2.35095E-1 2.3583E-1 2.33747E-1 2.33653E-1 2.33597E-1 2.3386E-1 2.3416E-1 2.34141E-1 2.34085E-1 2.34442E-1 2.34969E-1 2.34423E-1 2.12729E-1 2.11888E-1 2.12098E-1 2.128E-1 2.13098E-1 2.13133E-1 2.13256E-1 2.12764E-1 1.79165E-1 1.95028E-1 2.31807E-1 2.20297E-1 1.48481E-1 1.20997E-1 1.10965E-1 6.3538E-1 6.29804E-1 6.17676E-1 5.92803E-1 5.76506E-1 5.67987E-1 5.29887E-1 4.44322E-1 3.34188E-1 2.32536E-1 1.98971E-1 2.2411E-1 2.73223E-1 3.40821E-1 4.30163E-1 5.48983E-1 6.36172E-1 6.49721E-1 6.1E-1 5.16526E-1 5.02944E-1 4.99835E-1 4.35243E-1 3.24984E-1 2.18156E-1 1.21637E-1 6.59917E-2 5.05456E-2 7.23165E-2 1.25216E-1 1.82051E-1 1.8669E-1 1.47561E-1 1.21497E-1 1.45496E-1 1.4936E-1 1.22984E-1 8.9671E-2 7.15202E-2 5.92974E-2 1.00803E-1 2.39456E-1 3.57837E-1 3.41759E-1 2.92716E-1 2.56346E-1 2.25381E-1 1.95717E-1 1.35956E-1 7.82061E-2 5.26949E-2 5.30734E-2 4.39034E-2 2.85518E-2 1.99372E-2 2.15774E-2 2.89658E-2 3.63475E-2 3.85666E-2 4.2154E-2 5.37429E-2 8.0393E-2 1.52329E-1 2.83668E-1 -9999 -9999 -9999 -9999 -9999 -9999 -9999 -9999 -9999
-9999 -9999 -9999 -9999 -9999 -9999 -9999 -9999 -9999 -9999 -9999 -9999 -9999 -9999 -9999 -9999 -9999 -9999 -9999 -9999 -9999 -9999 -9999 -9999 -9999 -9999 -9999 -9999 -9999 -9999 -9999 -9999 -9999 -9999 -9999 -9999 -9999 -9999 -9999 -9999 -9999 -9999 -9999 -9999 -9999 -9999 -9999 -9999 -9999 -9999 -9999 -9999 -9999 -9999 -9999 -9999 -9999 -9999 -9999 -9999 -9999 -9999 -9999 -9999 -9999 -9999 -9999 -9999 -9999 -9999 -9999 -9999 -9999 -9999 -9999 -9999 -9999 -9999 -9999 -9999 -9999 -9999 -9999 -9999 -9999 -9999 -9999 -9999 -9999 -9999 -9999 -9999 -9999 -9999 -9999 -9999 -9999 -9999 -9999 -9999 -9999 -9999 -9999 -9999 -9999 -9999 -9999 -9999 -9999 -9999 -9999 -9999 -9999 -9999 -9999 -9999 -9999 -9999 -9999 -9999 -9999 -9999 -9999 -9999 -9999 -9999 -9999 -9999 -9999 -9999 -9999 -9999 -9999 -9999 -9999 -9999 -9999 -9999 -9999 -9999 -9999 3.89502E-1 3.62147E-1 3.6149E-1 3.87231E-1 3.89664E-1 4.17637E-1 4.19446E-1 4.20048E-1 4.05348E-1 4.31137E-1 4.31651E-1 4.32191E-1 4.58279E-1 4.58435E-1 4.58747E-1 4.56051E-1 4.56675E-1 4.83492E-1 4.84356E-1 4.8556E-1 4.86974E-1 5.14841E-1 5.38849E-1 2.52525E-1 2.73427E-1 2.53317E-1 2.33822E-1 2.5294E-1 2.53336E-1 2.53673E-1 2.34499E-1 2.34461E-1 2.34837E-1 2.51926E-1 2.32854E-1 2.31621E-1 2.1287E-1 2.13221E-1 2.32106E-1 2.14631E-1 2.14958E-1 2.14958E-1 2.13802E-1 1.79196E-1 1.49979E-1 1.50622E-1 1.39006E-1 1.39911E-1 1.40107E-1 6.65786E-1 6.56326E-1 6.28218E-1 5.8498E-1 5.07531E-1 4.49841E-1 4.11421E-1 3.51636E-1 2.80065E-1 2.39366E-1 2.31476E-1 2.79257E-1 3.31973E-1 3.7224E-1 3.73991E-1 3.79848E-1 4.62183E-1 6.03012E-1 6.74444E-1 6.64517E-1 6.33736E-1 6.24261E-1 6.17736E-1 5.64959E-1 4.36932E-1 2.85379E-1 1.67295E-1 1.00718E-1 7.92774E-2 9.08557E-2 1.05663E-1 1.0103E-1 8.27422E-2 7.31467E-2 7.23029E-2 8.64574E-2 1.45427E-1 2.39456E-1 2.77221E-1 2.83254E-1 2.80154E-1 3.1114E-1 4.15809E-1 4.47814E-1 3.4046E-1 2.06542E-1 1.35205E-1 1.14225E-1 1.47561E-1 1.41689E-1 6.46242E-2 2.99088E-2 2.66661E-2 2.57691E-2 2.10646E-2 2.39783E-2 4.27461E-2 6.97955E-2 8.76124E-2 9.29133E-2 9.17701E-2 1.06186E-1 1.71207E-1 2.83237E-1 -9999 -9999 -9999 -9999 -9999 -9999 -9999 -9999 -9999 -9999
-9999 -9999 -9999 -9999 -9999 -9999 -9999 -9999 -9999 -9999 -9999 -9999 -9999 -9999 -9999 -9999 -9999 -9999 -9999 -9999 -9999 -9999 -9999 -9999 -9999 -9999 -9999 -9999 -9999 -9999 -9999 -9999 -9999 -9999 -9999 -9999 -9999 -9999 -9999 -9999 -9999 -9999 -9999 -9999 -9999 -9999 -9999 -9999 -9999 -9999 -9999 -9999 -9999 -9999 -9999 -9999 -9999 -9999 -9999 -9999 -9999 -9999 -9999 -9999 -9999 -9999 -9999 -9999 -9999 -9999 -9999 -9999 -9999 -9999 -9999 -9999 -9999 -9999 -9999 -9999 -9999 -9999 -9999 -9999 -9999 -9999 -9999 -9999 -9999 -9999 -9999 -9999 -9999 -9999 -9999 -9999 -9999 -9999 -9999 -9999 -9999 -9999 -9999 -9999 -9999 -9999 -9999 -9999 -9999 -9999 -9999 -9999 -9999 -9999 -9999 -9999 -9999 -9999 -9999 -9999 -9999 -9999 -9999 -9999 -9999 -9999 -9999 -9999 -9999 -9999 -9999 -9999 -9999 -9999 -9999 -9999 -9999 -9999 -9999 -9999 -9999 3.61227E-1 3.60964E-1 3.86151E-1 3.87906E-1 3.88853E-1 3.9007E-1 4.16531E-1 4.03595E-1 4.04894E-1 4.3106E-1 4.32268E-1 4.33529E-1 4.59892E-1 4.60022E-1 4.56857E-1 4.56701E-1 4.56649E-1 4.83021E-1 4.83623E-1 4.84827E-1 5.128E-1 5.37692E-1 5.33475E-1 5.42902E-1 2.74115E-1 2.53693E-1 2.53138E-1 2.53039E-1 2.53277E-1 2.53634E-1 2.51386E-1 2.51642E-1 2.52106E-1 2.41773E-1 2.44599E-1 2.32517E-1 2.31863E-1 2.32367E-1 2.26912E-1 2.13723E-1 1.95568E-1 2.092E-1 1.96828E-1 1.62821E-1 1.48759E-1 1.36694E-1 1.37611E-1 1.38297E-1 6.70685E-1 6.66733E-1 6.44406E-1 6.41193E-1 5.69259E-1 4.45685E-1 3.42888E-1 2.73675E-1 2.32029E-1 2.19072E-1 2.42757E-1 3.09804E-1 3.69923E-1 3.68784E-1 3.24826E-1 2.62995E-1 2.42401E-1 3.44286E-1 5.78982E-1 6.77655E-1 6.75166E-1 6.31314E-1 5.26768E-1 4.94145E-1 4.88867E-1 3.87357E-1 2.04213E-1 1.38586E-1 1.58364E-1 2.12582E-1 2.6145E-1 2.62731E-1 2.0525E-1 1.72582E-1 1.83387E-1 1.9802E-1 2.15613E-1 2.6604E-1 3.69654E-1 4.86539E-1 5.46201E-1 5.30756E-1 4.83549E-1 4.19632E-1 3.21159E-1 1.69763E-1 7.74777E-2 4.76954E-2 4.4539E-2 5.5267E-2 8.5518E-2 6.37121E-2 2.7536E-2 2.06374E-2 2.30183E-2 2.18761E-2 2.951E-2 4.54246E-2 5.47337E-2 6.37402E-2 1.00032E-1 1.59146E-1 2.28391E-1 2.87229E-1 -9999 -9999 -9999 -9999 -9999 -9999 -9999 -9999 -9999 -9999 -9999
-9999 -9999 -9999 -9999 -9999 -9999 -9999 -9999 -9999 -9999 -9999 -9999 -9999 -9999 -9999 -9999 -9999 -9999 -9999 -9999 -9999 -9999 -9999 -9999 -9999 -9999 -9999 -9999 -9999 -9999 -9999 -9999 -9999 -9999 -9999 -9999 -9999 -9999 -9999 -9999 -9999 -9999 -9999 -9999 -9999 -9999 -9999 -9999 -9999 -9999 -9999 -9999 -9999 -9999 -9999 -9999 -9999 -9999 -9999 -9999 -9999 -9999 -9999 -9999 -9999 -9999 -9999 -9999 -9999 -9999 -9999 -9999 -9999 -9999 -9999 -9999 -9999 -9999 -9999 -9999 -9999 -9999 -9999 -9999 -9999 -9999 -9999 -9999 -9999 -9999 -9999 -9999 -9999 -9999 -9999 -9999 -9999 -9999 -9999 -9999 -9999 -9999 -9999 -9999 -9999 -9999 -9999 -9999 -9999 -9999 -9999 -9999 -9999 -9999 -9999 -9999 -9999 -9999 -9999 -9999 -9999 -9999 -9999 -9999 -9999 -9999 -9999 -9999 -9999 -9999 -9999 -9999 -9999 -9999 -9999 -9999 -9999 -9999 -9999 -9999 3.61227E-1 3.60439E-1 3.85342E-1 3.87366E-1 3.89258E-1 4.15286E-1 4.00448E-1 4.02226E-1 4.04628E-1 4.30803E-1 4.32114E-1 4.59814E-1 4.87855E-1 4.85534E-1 4.8556E-1 4.85194E-1 4.84408E-1 4.83623E-1 4.83257E-1 4.83597E-1 5.07624E-1 5.09509E-1 5.37822E-1 5.5366E-1 5.39183E-1 2.94677E-1 2.74448E-1 2.53297E-1 2.52901E-1 2.50578E-1 2.51051E-1 2.51583E-1 2.52106E-1 2.59131E-1 2.50023E-1 2.37574E-1 2.32842E-1 2.32947E-1 2.22896E-1 2.05142E-1 2.01162E-1 2.04537E-1 1.78986E-1 1.63393E-1 1.63967E-1 1.48488E-1 1.25814E-1 6.16436E-1 6.40343E-1 6.52153E-1 6.37749E-1 6.59647E-1 6.60271E-1 6.3443E-1 5.52395E-1 4.33665E-1 3.19218E-1 2.90705E-1 3.19078E-1 3.48801E-1 3.6016E-1 3.29313E-1 2.70934E-1 2.0388E-1 1.53073E-1 1.53307E-1 2.7939E-1 5.71093E-1 6.75106E-1 6.72608E-1 6.05628E-1 3.53441E-1 2.03859E-1 1.78577E-1 1.62823E-1 1.10121E-1 1.23248E-1 2.48813E-1 4.61455E-1 5.70944E-1 5.6557E-1 4.92532E-1 4.88054E-1 5.00656E-1 5.10782E-1 5.26897E-1 5.32614E-1 5.73617E-1 6.09727E-1 5.92238E-1 4.55208E-1 3.16107E-1 2.46177E-1 1.43267E-1 7.16826E-2 3.11987E-2 2.02956E-2 1.97738E-2 2.19154E-2 4.20321E-2 7.12702E-2 5.31591E-2 3.42105E-2 2.82059E-2 2.42631E-2 2.19956E-2 2.1754E-2 1.99738E-2 2.68565E-2 6.82738E-2 2.00498E-1 -9999 -9999 -9999 -9999 -9999 -9999 -9999 -9999 -9999 -9999 -9999 -9999 -9999
-9999 -9999 -9999 -9999 -9999 -9999 -9999 -9999 -9999 -9999 -9999 -9999 -9999 -9999 -9999 -9999 -9999 -9999 -9999 -9999 -9999 -9999 -9999 -9999 -9999 -9999 -9999 -9999 -9999 -9999 -9999 -9999 -9999 -9999 -9999 -9999 -9999 -9999 -9999 -9999 -9999 -9999 -9999 -9999 -9999 -9999 -9999 -9999 -9999 -9999 -9999 -9999 -9999 -9999 -9999 -9999 -9999 -9999 -9999 -9999 -9999 -9999 -9999 -9999 -9999 -9999 -9999 -9999 -9999 -9999 -9999 -9999 -9999 -9999 -9999 -9999 -9999 -9999 -9999 -9999 -9999 -9999 -9999 -9999 -9999 -9999 -9999 -9999 -9999 -9999 -9999 -9999 -9999 -9999 -9999 -9999 -9999 -9999 -9999 -9999 -9999 -9999 -9999 -9999 -9999 -9999 -9999 -9999 -9999 -9999 -9999 -9999 -9999 -9999 -9999 -9999 -9999 -9999 -9999 -9999 -9999 -9999 -9999 -9999 -9999 -9999 -9999 -9999 -9999 -9999 -9999 -9999 -9999 -9999 -9999 -9999 -9999 -9999 -9999 3.60964E-1 3.59915E-1 3.85072E-1 3.86826E-1 3.88582E-1 3.89935E-1 4.01131E-1 4.02773E-1 4.04678E-1 4.30829E-1 4.31677E-1 4.58851E-1 4.83728E-1 5.1204E-1 5.13559E-1 5.13977E-1 5.1369E-1 5.12721E-1 4.8556E-1 4.8488E-1 5.0744E-1 5.34043E-1 5.3579E-1 5.62749E-1 5.49233E-1 5.58221E-1 3.12368E-1 3.15077E-1 2.70633E-1 2.4989E-1 2.50185E-1 2.70819E-1 2.71606E-1 2.70777E-1 2.54004E-1 2.45017E-1 2.35149E-1 2.25903E-1 2.17031E-1 2.18389E-1 2.01162E-1 2.10217E-1 1.78478E-1 1.62806E-1 1.50157E-1 1.42294E-1 1.61443E-1 4.64442E-1 5.36121E-1 6.17082E-1 6.2371E-1 5.95865E-1 6.02431E-1 6.52673E-1 6.74752E-1 6.72047E-1 6.37305E-1 5.54852E-1 5.02647E-1 4.58632E-1 4.03381E-1 3.43449E-1 2.4112E-1 1.68121E-1 1.3121E-1 1.1835E-1 1.53654E-1 2.66941E-1 5.32361E-1 6.66724E-1 6.67192E-1 5.83974E-1 2.67432E-1 1.04376E-1 7.57718E-2 8.61144E-2 1.21233E-1 2.42869E-1 3.95594E-1 5.8711E-1 6.58219E-1 6.55569E-1 6.39789E-1 6.4403E-1 6.20645E-1 6.03795E-1 5.9802E-1 6.03117E-1 6.21291E-1 6.26707E-1 4.76422E-1 2.184E-1 1.05557E-1 8.22459E-2 5.423E-2 2.70868E-2 1.71547E-2 1.32358E-2 1.41099E-2 1.69024E-2 2.88617E-2 6.35729E-2 8.23516E-2 5.63725E-2 3.53901E-2 2.3595E-2 1.72664E-2 1.52469E-2 1.67242E-2 2.70421E-2 7.40957E-2 -9999 -9999 -9999 -9999 -9999 -9999 -9999 -9999 -9999 -9999 -9999 -9999 -9999 -9999
-9999 -9999 -9999 -9999 -9999 -9999 -9999 -9999 -9999 -9999 -9999 -9999 -9999 -9999 -9999 -9999 -9999 -9999 -9999 -9999 -9999 -9999 -9999 -9999 -9999 -9999 -9999 -9999 -9999 -9999 -9999 -9999 -9999 -9999 -9999 -9999 -9999 -9999 -9999 -9999 -9999 -9999 -9999 -9999 -9999 -9999 -9999 -9999 -9999 -9999 -9999 -9999 -9999 -9999 -9999 -9999 -9999 -9999 -9999 -9999 -9999 -9999 -9999 -9999 -9999 -9999 -9999 -9999 -9999 -9999 -9999 -9999 -9999 -9999 -9999 -9999 -9999 -9999 -9999 -9999 -9999 -9999 -9999 -9999 -9999 -9999 -9999 -9999 -9999 -9999 -9999 -9999 -9999 -9999 -9999 -9999 -9999 -9999 -9999 -9999 -9999 -9999 -9999 -9999 -9999 -9999 -9999 -9999 -9999 -9999 -9999 -9999 -9999 -9999 -9999 -9999 -9999 -9999 -9999 -9999 -9999 -9999 -9999 -9999 -9999 -9999 -9999 -9999 -9999 -9999 -9999 -9999 -9999 -9999 -9999 -9999 -9999 -9999 -9999 3.58081E-1 3.57689E-1 3.83457E-1 3.84668E-1 3.71293E-1 3.72357E-1 3.74221E-1 4.01678E-1 4.04526E-1 4.30752E-1 4.57447E-1 4.55349E-1 4.82995E-1 5.11124E-1 5.12904E-1 5.40157E-1 5.40469E-1 5.40157E-1 5.36702E-1 5.36676E-1 5.36103E-1 5.09038E-1 5.35555E-1 5.81845E-1 5.98072E-1 5.63787E-1 3.14503E-1 2.92263E-1 2.49988E-1 2.49497E-1 2.6993E-1 2.70571E-1 2.71337E-1 2.72218E-1 2.52914E-1 2.43669E-1 2.32465E-1 2.32465E-1 2.18061E-1 2.11265E-1 2.26641E-1 1.7811E-1 1.62635E-1 1.50037E-1 1.61582E-1 2.13708E-1 4.52609E-1 4.97598E-1 5.95848E-1 6.44262E-1 6.23958E-1 5.62013E-1 5.14662E-1 5.44246E-1 5.96958E-1 6.56523E-1 6.69377E-1 6.31581E-1 5.15203E-1 4.29825E-1 4.00986E-1 3.52544E-1 2.336E-1 1.25308E-1 9.81399E-2 1.18188E-1 1.58028E-1 2.32365E-1 4.64817E-1 6.69147E-1 6.75531E-1 5.95383E-1 2.71667E-1 1.44456E-1 1.75872E-1 2.30208E-1 3.34889E-1 4.97348E-1 5.96708E-1 6.48066E-1 6.49957E-1 6.50538E-1 6.41465E-1 6.17834E-1 4.88844E-1 4.12577E-1 4.25335E-1 4.23344E-1 4.89141E-1 5.71553E-1 3.97061E-1 1.31863E-1 4.89629E-2 3.32282E-2 2.73387E-2 2.14156E-2 2.30605E-2 2.27111E-2 2.27931E-2 2.69389E-2 3.26739E-2 3.97407E-2 4.01782E-2 3.22447E-2 2.59953E-2 2.65651E-2 2.81079E-2 2.96467E-2 3.46572E-2 4.75904E-2 9.59965E-2 -9999 -9999 -9999 -9999 -9999 -9999 -9999 -9999 -9999 -9999 -9999 -9999 -9999 -9999
-9999 -9999 -9999 -9999 -9999 -9999 -9999 -9999 -9999 -9999 -9999 -9999 -9999 -9999 -9999 -9999 -9999 -9999 -9999 -9999 -9999 -9999 -9999 -9999 -9999 -9999 -9999 -9999 -9999 -9999 -9999 -9999 -9999 -9999 -9999 -9999 -9999 -9999 -9999 -9999 -9999 -9999 -9999 -9999 -9999 -9999 -9999 -9999 -9999 -9999 -9999 -9999 -9999 -9999 -9999 -9999 -9999 -9999 -9999 -9999 -9999 -9999 -9999 -9999 -9999 -9999 -9999 -9999 -9999 -9999 -9999 -9999 -9999 -9999 -9999 -9999 -9999 -9999 -9999 -9999 -9999 -9999 -9999 -9999 -9999 -9999 -9999 -9999 -9999 -9999 -9999 -9999 -9999 -9999 -9999 -9999 -9999 -9999 -9999 -9999 -9999 -9999 -9999 -9999 -9999 -9999 -9999 -9999 -9999 -9999 -9999 -9999 -9999 -9999 -9999 -9999 -9999 -9999 -9999 -9999 -9999 -9999 -9999 -9999 -9999 -9999 -9999 -9999 -9999 -9999 -9999 -9999 -9999 -9999 -9999 -9999 -9999 -9999 -9999 3.46908E-1 3.38573E-1 3.55358E-1 3.55257E-1 3.60927E-1 3.67449E-1 3.94587E-1 3.97718E-1 4.26295E-1 4.26639E-1 4.53349E-1 4.54232E-1 4.81269E-1 5.08846E-1 5.10626E-1 5.38308E-1 5.36259E-1 5.37171E-1 5.62839E-1 5.8138E-1 6.00211E-1 5.82151E-1 5.35868E-1 5.62994E-1 5.55271E-1 5.41664E-1 2.92393E-1 2.92328E-1 2.70405E-1 2.70302E-1 2.70716E-1 2.71067E-1 2.71544E-1 2.65893E-1 2.46867E-1 2.40148E-1 2.23344E-1 2.16104E-1 2.02757E-1 2.16755E-1 1.78847E-1 1.62521E-1 1.63823E-1 2.22347E-1 2.12027E-1 5.18186E-1 5.28042E-1 5.79027E-1 6.56122E-1 6.7223E-1 6.6259E-1 5.91095E-1 4.87157E-1 4.19566E-1 4.12227E-1 4.69303E-1 5.60294E-1 5.46778E-1 3.9184E-1 2.92243E-1 3.26299E-1 3.46879E-1 2.25985E-1 1.0573E-1 8.12357E-2 9.71917E-2 1.13018E-1 1.78257E-1 3.84267E-1 6.47329E-1 6.6738E-1 6.52776E-1 4.8478E-1 4.27603E-1 4.62586E-1 5.15283E-1 5.7615E-1 6.02891E-1 6.35298E-1 6.51185E-1 5.98935E-1 5.39763E-1 4.96757E-1 4.32186E-1 2.86605E-1 2.76149E-1 3.06224E-1 2.36455E-1 2.71475E-1 4.60936E-1 4.86655E-1 2.54048E-1 9.7278E-2 5.6527E-2 6.24444E-2 7.0704E-2 9.29916E-2 8.34666E-2 4.87984E-2 2.8626E-2 2.2289E-2 1.7143E-2 1.45795E-2 1.4948E-2 1.8963E-2 3.4968E-2 7.04764E-2 9.88587E-2 1.10145E-1 1.22649E-1 1.60339E-1 -9999 -9999 -9999 -9999 -9999 -9999 -9999 -9999 -9999 -9999 -9999 -9999 -9999 -9999
-9999 -9999 -9999 -9999 -9999 -9999 -9999 -9999 -9999 -9999 -9999 -9999 -9999 -9999 -9999 -9999 -9999 -9999 -9999 -9999 -9999 -9999 -9999 -9999 -9999 -9999 -9999 -9999 -9999 -9999 -9999 -9999 -9999 -9999 -9999 -9999 -9999 -9999 -9999 -9999 -9999 -9999 -9999 -9999 -9999 -9999 -9999 -9999 -9999 -9999 -9999 -9999 -9999 -9999 -9999 -9999 -9999 -9999 -9999 -9999 -9999 -9999 -9999 -9999 -9999 -9999 -9999 -9999 -9999 -9999 -9999 -9999 -9999 -9999 -9999 -9999 -9999 -9999 -9999 -9999 -9999 -9999 -9999 -9999 -9999 -9999 -9999 -9999 -9999 -9999 -9999 -9999 -9999 -9999 -9999 -9999 -9999 -9999 -9999 -9999 -9999 -9999 -9999 -9999 -9999 -9999 -9999 -9999 -9999 -9999 -9999 -9999 -9999 -9999 -9999 -9999 -9999 -9999 -9999 -9999 -9999 -9999 -9999 -9999 -9999 -9999 -9999 -9999 -9999 -9999 -9999 -9999 -9999 -9999 -9999 -9999 -9999 -9999 3.5628E-1 3.53457E-1 3.45048E-1 3.26613E-1 3.21211E-1 3.42186E-1 3.52437E-1 3.66391E-1 3.935E-1 3.93642E-1 4.22826E-1 4.52348E-1 4.5309E-1 4.79673E-1 4.80667E-1 5.05109E-1 5.07388E-1 5.35738E-1 5.63026E-1 5.81389E-1 5.98704E-1 5.78815E-1 5.62632E-1 5.81703E-1 5.76571E-1 5.83921E-1 5.71493E-1 3.25572E-1 3.28521E-1 2.92761E-1 3.1301E-1 3.07676E-1 2.88985E-1 2.86829E-1 2.7277E-1 2.56338E-1 2.31158E-1 2.27763E-1 2.16813E-1 2.16487E-1 2.20971E-1 1.63049E-1 1.77512E-1 2.65185E-1 2.05368E-1 5.39871E-1 5.48506E-1 5.73564E-1 6.12632E-1 6.718E-1 6.75505E-1 6.66539E-1 5.41305E-1 3.85168E-1 2.83703E-1 2.34117E-1 2.65197E-1 3.81175E-1 4.62586E-1 3.95661E-1 2.58556E-1 2.23925E-1 2.40892E-1 1.58315E-1 8.14607E-2 6.55057E-2 7.47926E-2 8.3781E-2 1.39026E-1 3.11545E-1 5.63432E-1 6.4505E-1 6.69973E-1 6.59429E-1 5.68785E-1 4.23511E-1 4.24297E-1 5.04095E-1 4.98815E-1 5.56886E-1 6.14779E-1 5.34947E-1 3.74374E-1 2.78816E-1 2.13265E-1 1.81897E-1 2.48193E-1 2.69242E-1 1.60655E-1 1.55999E-1 3.60483E-1 5.50511E-1 4.81348E-1 2.97308E-1 2.20348E-1 2.41497E-1 2.65554E-1 2.46141E-1 1.56133E-1 5.10412E-2 1.75164E-2 1.17783E-2 1.19925E-2 1.27655E-2 1.57063E-2 2.53593E-2 5.49581E-2 1.26285E-1 1.97344E-1 2.26842E-1 2.44361E-1 -9999 -9999 -9999 -9999 -9999 -9999 -9999 -9999 -9999 -9999 -9999 -9999 -9999 -9999 -9999
-9999 -9999 -9999 -9999 -9999 -9999 -9999 -9999 -9999 -9999 -9999 -9999 -9999 -9999 -9999 -9999 -9999 -9999 -9999 -9999 -9999 -9999 -9999 -9999 -9999 -9999 -9999 -9999 -9999 -9999 -9999 -9999 -9999 -9999 -9999 -9999 -9999 -9999 -9999 -9999 -9999 -9999 -9999 -9999 -9999 -9999 -9999 -9999 -9999 -9999 -9999 -9999 -9999 -9999 -9999 -9999 -9999 -9999 -9999 -9999 -9999 -9999 -9999 -9999 -9999 -9999 -9999 -9999 -9999 -9999 -9999 -9999 -9999 -9999 -9999 -9999 -9999 -9999 -9999 -9999 -9999 -9999 -9999 -9999 -9999 -9999 -9999 -9999 -9999 -9999 -9999 -9999 -9999 -9999 -9999 -9999 -9999 -9999 -9999 -9999 -9999 -9999 -9999 -9999 -9999 -9999 -9999 -9999 -9999 -9999 -9999 -9999 -9999 -9999 -9999 -9999 -9999 -9999 -9999 -9999 -9999 -9999 -9999 -9999 -9999 -9999 -9999 -9999 -9999 -9999 -9999 -9999 -9999 -9999 -9999 -9999 -9999 3.57297E-1 3.6149E-1 3.79299E-1 3.80008E-1 3.75421E-1 3.70099E-1 3.67978E-1 3.68111E-1 3.90251E-1 3.91606E-1 3.9242E-1 4.20328E-1 4.49469E-1 4.52006E-1 4.78941E-1 4.76387E-1 5.04088E-1 5.32844E-1 5.82333E-1 5.9997E-1 5.70082E-1 5.67777E-1 5.66211E-1 5.6654E-1 5.82104E-1 5.91694E-1 6.16527E-1 6.14183E-1 3.39384E-1 3.19634E-1 3.06036E-1 3.24101E-1 3.0215E-1 2.81616E-1 2.76979E-1 2.61125E-1 2.67556E-1 2.40569E-1 2.12926E-1 2.07508E-1 2.17407E-1 1.92534E-1 1.60454E-1 2.08041E-1 2.27465E-1 1.85364E-1 5.53546E-1 5.47328E-1 5.58951E-1 5.72348E-1 6.15118E-1 6.69227E-1 6.47896E-1 4.38733E-1 2.55248E-1 1.68524E-1 1.39287E-1 1.85102E-1 2.61129E-1 3.4288E-1 4.00434E-1 3.05824E-1 1.86792E-1 1.54835E-1 1.11021E-1 8.87762E-2 1.04982E-1 1.26794E-1 1.38586E-1 1.92581E-1 3.18537E-1 4.86358E-1 6.57095E-1 6.54766E-1 5.11677E-1 3.33184E-1 2.04844E-1 2.54171E-1 3.37853E-1 3.08964E-1 3.8752E-1 5.59849E-1 5.21115E-1 3.54019E-1 1.80017E-1 1.24464E-1 1.60174E-1 2.44949E-1 2.07361E-1 1.06492E-1 1.02404E-1 2.54464E-1 4.99413E-1 5.63542E-1 4.91704E-1 4.48355E-1 4.35672E-1 3.37231E-1 1.7224E-1 7.35766E-2 3.04495E-2 1.43219E-2 1.45392E-2 2.5156E-2 3.4177E-2 3.24933E-2 4.46989E-2 7.58374E-2 1.36221E-1 2.26463E-1 -9999 -9999 -9999 -9999 -9999 -9999 -9999 -9999 -9999 -9999 -9999 -9999 -9999 -9999 -9999 -9999 -9999
-9999 -9999 -9999 -9999 -9999 -9999 -9999 -9999 -9999 -9999 -9999 -9999 -9999 -9999 -9999 -9999 -9999 -9999 -9999 -9999 -9999 -9999 -9999 -9999 -9999 -9999 -9999 -9999 -9999 -9999 -9999 -9999 -9999 -9999 -9999 -9999 -9999 -9999 -9999 -9999 -9999 -9999 -9999 -9999 -9999 -9999 -9999 -9999 -9999 -9999 -9999 -9999 -9999 -9999 -9999 -9999 -9999 -9999 -9999 -9999 -9999 -9999 -9999 -9999 -9999 -9999 -9999 -9999 -9999 -9999 -9999 -9999 -9999 -9999 -9999 -9999 -9999 -9999 -9999 -9999 -9999 -9999 -9999 -9999 -9999 -9999 -9999 -9999 -9999 -9999 -9999 -9999 -9999 -9999 -9999 -9999 -9999 -9999 -9999 -9999 -9999 -9999 -9999 -9999 -9999 -9999 -9999 -9999 -9999 -9999 -9999 -9999 -9999 -9999 -9999 -9999 -9999 -9999 -9999 -9999 -9999 -9999 -9999 -9999 -9999 -9999 -9999 -9999 -9999 -9999 -9999 -9999 -9999 -9999 -9999 -9999 -9999 3.50643E-1 3.5352E-1 4.33529E-1 4.35176E-1 4.08332E-1 4.06106E-1 4.04919E-1 4.00728E-1 4.01535E-1 4.27218E-1 4.26536E-1 4.25049E-1 4.52243E-1 4.49543E-1 4.76361E-1 4.77851E-1 5.05581E-1 5.34017E-1 5.6291E-1 6.31564E-1 6.35068E-1 6.10253E-1 6.15425E-1 6.1855E-1 6.31467E-1 6.3094E-1 5.62973E-1 5.54571E-1 5.81354E-1 3.23181E-1 3.23174E-1 3.2302E-1 3.21008E-1 2.99108E-1 2.90329E-1 2.73237E-1 2.5936E-1 2.30886E-1 2.1564E-1 2.26549E-1 2.10582E-1 1.75552E-1 1.90765E-1 2.26691E-1 2.2833E-1 6.1808E-1 5.64577E-1 5.25215E-1 5.0519E-1 4.58782E-1 4.51969E-1 5.8128E-1 6.4041E-1 5.00317E-1 3.07291E-1 1.99114E-1 1.6373E-1 1.85432E-1 1.88894E-1 2.04663E-1 2.7439E-1 2.79021E-1 1.62707E-1 1.09471E-1 9.60503E-2 1.23403E-1 1.94932E-1 2.53574E-1 2.40471E-1 2.31385E-1 2.83468E-1 4.99437E-1 6.37478E-1 5.0854E-1 2.19179E-1 1.21133E-1 9.69042E-2 1.45004E-1 2.15037E-1 1.93329E-1 2.43276E-1 4.4813E-1 5.28279E-1 4.02992E-1 1.90817E-1 1.14225E-1 1.6308E-1 2.24786E-1 1.46047E-1 7.23915E-2 8.0971E-2 1.80212E-1 3.60526E-1 4.13582E-1 3.51854E-1 3.50401E-1 4.00779E-1 2.63228E-1 9.58801E-2 4.06283E-2 2.77855E-2 2.61631E-2 4.01199E-2 8.34436E-2 1.06476E-1 7.93281E-2 7.0374E-2 9.24923E-2 1.63079E-1 -9999 -9999 -9999 -9999 -9999 -9999 -9999 -9999 -9999 -9999 -9999 -9999 -9999 -9999 -9999 -9999 -9999 -9999
-9999 -9999 -9999 -9999 -9999 -9999 -9999 -9999 -9999 -9999 -9999 -9999 -9999 -9999 -9999 -9999 -9999 -9999 -9999 -9999 -9999 -9999 -9999 -9999 -9999 -9999 -9999 -9999 -9999 -9999 -9999 -9999 -9999 -9999 -9999 -9999 -9999 -9999 -9999 -9999 -9999 -9999 -9999 -9999 -9999 -9999 -9999 -9999 -9999 -9999 -9999 -9999 -9999 -9999 -9999 -9999 -9999 -9999 -9999 -9999 -9999 -9999 -9999 -9999 -9999 -9999 -9999 -9999 -9999 -9999 -9999 -9999 -9999 -9999 -9999 -9999 -9999 -9999 -9999 -9999 -9999 -9999 -9999 -9999 -9999 -9999 -9999 -9999 -9999 -9999 -9999 -9999 -9999 -9999 -9999 -9999 -9999 -9999 -9999 -9999 -9999 -9999 -9999 -9999 -9999 -9999 -9999 -9999 -9999 -9999 -9999 -9999 -9999 -9999 -9999 -9999 -9999 -9999 -9999 -9999 -9999 -9999 -9999 -9999 -9999 -9999 -9999 -9999 -9999 -9999 -9999 -9999 -9999 -9999 -9999 -9999 -9999 3.20315E-1 3.74088E-1 4.59372E-1 4.8864E-1 4.62418E-1 4.08864E-1 4.29142E-1 4.28526E-1 4.29142E-1 4.81635E-1 4.55272E-1 4.5483E-1 4.51878E-1 4.78191E-1 4.79629E-1 5.6044E-1 5.82246E-1 6.00334E-1 6.36119E-1 5.80276E-1 6.15094E-1 6.74305E-1 6.25497E-1 6.14707E-1 6.26294E-1 6.46271E-1 5.81413E-1 5.24919E-1 5.34214E-1 5.57343E-1 3.27818E-1 3.19923E-1 3.20853E-1 2.975E-1 3.06097E-1 2.83045E-1 2.48521E-1 2.20221E-1 2.18905E-1 2.58612E-1 1.76357E-1 1.90894E-1 2.26765E-1 2.66775E-1 6.49997E-1 6.17902E-1 5.37599E-1 4.53059E-1 3.82052E-1 3.08689E-1 3.26133E-1 5.18229E-1 6.53251E-1 6.36867E-1 5.93359E-1 5.03549E-1 4.43008E-1 4.07836E-1 3.07789E-1 2.1338E-1 1.93321E-1 1.65694E-1 1.05197E-1 7.40413E-2 8.53377E-2 1.29023E-1 1.92164E-1 2.04437E-1 1.84289E-1 1.87978E-1 2.60366E-1 4.69002E-1 6.07302E-1 3.86519E-1 1.11043E-1 5.28329E-2 5.16945E-2 8.46415E-2 1.27423E-1 1.08778E-1 1.30731E-1 2.56346E-1 3.30275E-1 2.49663E-1 1.31431E-1 8.95933E-2 1.29032E-1 1.46513E-1 1.06775E-1 8.28524E-2 1.14222E-1 1.96898E-1 2.20966E-1 1.47012E-1 9.96053E-2 1.21733E-1 2.41289E-1 2.51693E-1 1.47466E-1 8.23973E-2 6.04247E-2 6.46934E-2 1.14247E-1 1.11268E-1 6.96735E-2 1.42474E-1 1.19325E-1 1.52456E-1 -9999 -9999 -9999 -9999 -9999 -9999 -9999 -9999 -9999 -9999 -9999 -9999 -9999 -9999 -9999 -9999 -9999 -9999 -9999
-9999 -9999 -9999 -9999 -9999 -9999 -9999 -9999 -9999 -9999 -9999 -9999 -9999 -9999 -9999 -9999 -9999 -9999 -9999 -9999 -9999 -9999 -9999 -9999 -9999 -9999 -9999 -9999 -9999 -9999 -9999 -9999 -9999 -9999 -9999 -9999 -9999 -9999 -9999 -9999 -9999 -9999 -9999 -9999 -9999 -9999 -9999 -9999 -9999 -9999 -9999 -9999 -9999 -9999 -9999 -9999 -9999 -9999 -9999 -9999 -9999 -9999 -9999 -9999 -9999 -9999 -9999 -9999 -9999 -9999 -9999 -9999 -9999 -9999 -9999 -9999 -9999 -9999 -9999 -9999 -9999 -9999 -9999 -9999 -9999 -9999 -9999 -9999 -9999 -9999 -9999 -9999 -9999 -9999 -9999 -9999 -9999 -9999 -9999 -9999 -9999 -9999 -9999 -9999 -9999 -9999 -9999 -9999 -9999 -9999 -9999 -9999 -9999 -9999 -9999 -9999 -9999 -9999 -9999 -9999 -9999 -9999 -9999 -9999 -9999 -9999 -9999 -9999 -9999 -9999 -9999 -9999 -9999 -9999 -9999 -9999 3.06166E-1 2.88983E-1 3.22108E-1 3.52481E-1 4.07269E-1 4.83074E-1 4.30503E-1 4.28988E-1 4.28295E-1 4.28963E-1 4.55739E-1 4.53072E-1 4.79969E-1 5.33418E-1 5.34148E-1 5.6155E-1 6.00448E-1 6.36338E-1 6.53818E-1 6.53093E-1 6.5393E-1 6.18464E-1 6.00527E-1 5.82495E-1 5.57737E-1 6.00648E-1 6.63418E-1 6.35331E-1 5.51497E-1 5.03818E-1 5.41641E-1 3.14964E-1 3.32062E-1 3.21937E-1 3.17243E-1 3.00497E-1 2.78008E-1 2.60264E-1 2.36532E-1 2.4844E-1 1.92339E-1 1.74523E-1 2.25316E-1 2.87467E-1 6.38514E-1 6.27616E-1 5.61788E-1 4.23881E-1 3.18028E-1 2.79657E-1 2.90552E-1 4.10983E-1 5.95141E-1 6.50525E-1 6.50887E-1 6.50729E-1 6.50711E-1 6.53498E-1 6.39538E-1 5.84196E-1 4.5003E-1 2.60448E-1 1.27201E-1 8.04161E-2 7.07317E-2 7.62445E-2 1.00868E-1 1.19188E-1 1.29882E-1 1.27944E-1 1.1794E-1 1.54033E-1 3.06152E-1 5.62208E-1 4.67084E-1 1.74733E-1 7.30406E-2 5.87642E-2 7.31821E-2 8.27231E-2 6.63667E-2 7.47609E-2 1.10114E-1 1.28472E-1 8.69763E-2 5.84639E-2 6.09448E-2 8.31036E-2 8.20689E-2 8.2473E-2 8.98152E-2 1.17295E-1 1.62839E-1 1.1521E-1 4.86753E-2 2.61512E-2 3.74127E-2 9.31448E-2 1.40088E-1 1.42498E-1 1.44865E-1 8.42739E-2 1.06149E-1 7.06853E-2 8.70255E-2 6.9193E-2 2.24343E-1 2.14032E-1 2.11861E-1 -9999 -9999 -9999 -9999 -9999 -9999 -9999 -9999 -9999 -9999 -9999 -9999 -9999 -9999 -9999 -9999 -9999 -9999 -9999
-9999 -9999 -9999 -9999 -9999 -9999 -9999 -9999 -9999 -9999 -9999 -9999 -9999 -9999 -9999 -9999 -9999 -9999 -9999 -9999 -9999 -9999 -9999 -9999 -9999 -9999 -9999 -9999 -9999 -9999 -9999 -9999 -9999 -9999 -9999 -9999 -9999 -9999 -9999 -9999 -9999 -9999 -9999 -9999 -9999 -9999 -9999 -9999 -9999 -9999 -9999 -9999 -9999 -9999 -9999 -9999 -9999 -9999 -9999 -9999 -9999 -9999 -9999 -9999 -9999 -9999 -9999 -9999 -9999 -9999 -9999 -9999 -9999 -9999 -9999 -9999 -9999 -9999 -9999 -9999 -9999 -9999 -9999 -9999 -9999 -9999 -9999 -9999 -9999 -9999 -9999 -9999 -9999 -9999 -9999 -9999 -9999 -9999 -9999 -9999 -9999 -9999 -9999 -9999 -9999 -9999 -9999 -9999 -9999 -9999 -9999 -9999 -9999 -9999 -9999 -9999 -9999 -9999 -9999 -9999 -9999 -9999 -9999 -9999 -9999 -9999 -9999 -9999 -9999 -9999 -9999 -9999 -9999 -9999 -9999 -9999 2.94078E-1 2.75657E-1 2.73201E-1 2.94078E-1 3.39354E-1 3.72762E-1 4.25606E-1 3.98407E-1 4.23798E-1 4.27116E-1 4.50762E-1 4.77982E-1 5.05764E-1 5.33444E-1 5.83016E-1 6.01419E-1 6.1949E-1 6.37422E-1 6.19348E-1 6.01093E-1 5.82766E-1 5.56108E-1 5.54607E-1 4.98709E-1 6.02347E-1 6.20094E-1 6.37282E-1 6.10337E-1 6.40226E-1 5.77769E-1 5.41632E-1 5.76506E-1 3.21586E-1 3.20631E-1 3.194E-1 3.04141E-1 2.78393E-1 2.58788E-1 2.46376E-1 2.6694E-1 1.74207E-1 1.88671E-1 2.63672E-1 6.52957E-1 6.39365E-1 5.68747E-1 4.40981E-1 3.36175E-1 3.3357E-1 3.55902E-1 3.57587E-1 6.23249E-1 6.23297E-1 5.46915E-1 4.97575E-1 5.09908E-1 5.75939E-1 6.32555E-1 6.42338E-1 6.40128E-1 4.79207E-1 4.62228E-1 2.35908E-1 1.68416E-1 1.32074E-1 9.20228E-2 8.08052E-2 8.67142E-2 9.04544E-2 7.09569E-2 5.70372E-2 7.18359E-2 1.58981E-1 4.60149E-1 6.03795E-1 4.39179E-1 2.68475E-1 2.09579E-1 1.91525E-1 1.18901E-1 7.12267E-2 7.46246E-2 9.11716E-2 8.09009E-2 4.84468E-2 3.30902E-2 3.87572E-2 4.65242E-2 4.60686E-2 4.79457E-2 4.7675E-2 5.65244E-2 8.41659E-2 6.49498E-2 2.62066E-2 1.39349E-2 1.81567E-2 2.7202E-2 3.78402E-2 5.45122E-2 6.86721E-2 7.72089E-2 9.9185E-2 5.96106E-2 5.74608E-2 4.65929E-2 2.79978E-1 2.69545E-1 -9999 -9999 -9999 -9999 -9999 -9999 -9999 -9999 -9999 -9999 -9999 -9999 -9999 -9999 -9999 -9999 -9999 -9999 -9999 -9999
-9999 -9999 -9999 -9999 -9999 -9999 -9999 -9999 -9999 -9999 -9999 -9999 -9999 -9999 -9999 -9999 -9999 -9999 -9999 -9999 -9999 -9999 -9999 -9999 -9999 -9999 -9999 -9999 -9999 -9999 -9999 -9999 -9999 -9999 -9999 -9999 -9999 -9999 -9999 -9999 -9999 -9999 -9999 -9999 -9999 -9999 -9999 -9999 -9999 -9999 -9999 -9999 -9999 -9999 -9999 -9999 -9999 -9999 -9999 -9999 -9999 -9999 -9999 -9999 -9999 -9999 -9999 -9999 -9999 -9999 -9999 -9999 -9999 -9999 -9999 -9999 -9999 -9999 -9999 -9999 -9999 -9999 -9999 -9999 -9999 -9999 -9999 -9999 -9999 -9999 -9999 -9999 -9999 -9999 -9999 -9999 -9999 -9999 -9999 -9999 -9999 -9999 -9999 -9999 -9999 -9999 -9999 -9999 -9999 -9999 -9999 -9999 -9999 -9999 -9999 -9999 -9999 -9999 -9999 -9999 -9999 -9999 -9999 -9999 -9999 -9999 -9999 -9999 -9999 -9999 -9999 -9999 -9999 -9999 3.29331E-1 3.12314E-1 2.89829E-1 2.78953E-1 2.65029E-1 2.60252E-1 2.65029E-1 2.81351E-1 2.94841E-1 3.02591E-1 3.15666E-1 3.81863E-1 4.16456E-1 4.48772E-1 4.76597E-1 5.03904E-1 5.04664E-1 5.27841E-1 5.27972E-1 5.02132E-1 5.02341E-1 5.27894E-1 5.00481E-1 4.9946E-1 4.69849E-1 5.48888E-1 5.96418E-1 6.01166E-1 6.02173E-1 6.37925E-1 6.36649E-1 6.09996E-1 5.79409E-1 5.76506E-1 3.27604E-1 3.16934E-1 3.39302E-1 3.26632E-1 3.02629E-1 2.70746E-1 2.83337E-1 2.07903E-1 1.86044E-1 2.02593E-1 3.02807E-1 6.53446E-1 6.3486E-1 4.75382E-1 4.40001E-1 3.6574E-1 3.32149E-1 3.47011E-1 6.44439E-1 6.42517E-1 5.77991E-1 3.693E-1 2.67714E-1 2.88756E-1 3.42025E-1 3.59553E-1 4.36023E-1 5.86951E-1 6.37263E-1 6.0498E-1 5.15361E-1 4.24633E-1 2.8294E-1 1.5115E-1 8.37505E-2 5.55931E-2 5.04756E-2 4.45594E-2 4.70778E-2 6.38045E-2 1.26806E-1 3.57443E-1 5.3091E-1 5.05188E-1 4.75013E-1 4.96304E-1 4.83705E-1 3.30792E-1 2.27023E-1 2.23059E-1 2.4681E-1 1.90813E-1 9.42116E-2 4.62993E-2 3.05331E-2 2.61066E-2 2.55627E-2 2.13062E-2 1.81518E-2 2.12703E-2 2.90027E-2 2.38403E-2 1.61351E-2 1.62551E-2 2.06263E-2 2.03569E-2 2.10581E-2 3.00801E-2 5.15162E-2 8.44558E-2 1.30975E-1 2.19146E-1 2.92764E-1 3.33465E-1 3.06837E-1 2.88601E-1 -9999 -9999 -9999 -9999 -9999 -9999 -9999 -9999 -9999 -9999 -9999 -9999 2.17306E-1 1.49214E-1 1.32919E-1 -9999 -9999 -9999 -9999 -9999
-9999 -9999 -9999 -9999 -9999 -9999 -9999 -9999 -9999 -9999 -9999 -9999 -9999 -9999 -9999 -9999 -9999 -9999 -9999 -9999 -9999 -9999 -9999 -9999 -9999 -9999 -9999 -9999 -9999 -9999 -9999 -9999 -9999 -9999 -9999 -9999 -9999 -9999 -9999 -9999 -9999 -9999 -9999 -9999 -9999 -9999 -9999 -9999 -9999 -9999 -9999 -9999 -9999 -9999 -9999 -9999 -9999 -9999 -9999 -9999 -9999 -9999 -9999 -9999 -9999 -9999 -9999 -9999 -9999 -9999 -9999 -9999 -9999 -9999 -9999 -9999 -9999 -9999 -9999 -9999 -9999 -9999 -9999 -9999 -9999 -9999 -9999 -9999 -9999 -9999 -9999 -9999 -9999 -9999 -9999 -9999 -9999 -9999 -9999 -9999 -9999 -9999 -9999 -9999 -9999 -9999 -9999 -9999 -9999 -9999 -9999 -9999 -9999 -9999 -9999 -9999 -9999 -9999 -9999 -9999 -9999 -9999 -9999 -9999 -9999 -9999 -9999 -9999 -9999 -9999 -9999 -9999 -9999 3.3024E-1 3.27518E-1 3.16746E-1 2.99225E-1 2.83852E-1 2.73931E-1 2.64229E-1 2.58672E-1 2.54749E-1 2.52415E-1 2.50784E-1 2.60959E-1 2.73026E-1 2.85436E-1 3.06853E-1 3.77989E-1 4.12871E-1 4.68771E-1 4.45543E-1 4.46546E-1 4.99669E-1 5.26588E-1 4.99617E-1 4.16746E-1 4.14672E-1 4.69222E-1 4.96875E-1 4.98499E-1 5.25578E-1 5.26152E-1 5.79139E-1 6.00803E-1 6.19826E-1 6.21201E-1 5.74077E-1 5.86186E-1 3.33979E-1 3.30019E-1 3.20749E-1 3.09151E-1 2.75681E-1 2.43291E-1 1.86807E-1 2.01445E-1 2.58182E-1 3.25144E-1 3.73464E-1 4.37887E-1 5.37101E-1 4.76623E-1 3.99174E-1 4.12376E-1 5.72722E-1 6.2167E-1 5.89519E-1 4.2129E-1 2.4945E-1 1.79354E-1 1.80828E-1 1.76972E-1 1.76247E-1 2.36608E-1 3.86568E-1 5.67973E-1 6.18494E-1 6.17831E-1 5.32806E-1 2.93949E-1 1.21391E-1 5.84328E-2 3.54242E-2 3.84879E-2 6.61995E-2 1.3203E-1 1.93663E-1 2.21112E-1 2.79166E-1 2.64226E-1 2.15249E-1 2.71667E-1 4.26352E-1 5.04386E-1 4.08361E-1 3.19207E-1 3.06152E-1 2.96754E-1 3.08084E-1 2.53818E-1 1.41352E-1 7.79572E-2 5.28196E-2 3.89687E-2 2.2485E-2 1.19527E-2 1.01638E-2 1.0394E-2 1.07898E-2 1.71506E-2 4.54124E-2 7.67653E-2 6.10882E-2 4.17939E-2 4.5517E-2 7.4358E-2 1.32918E-1 2.13624E-1 2.74032E-1 3.09494E-1 3.10027E-1 2.84523E-1 -9999 -9999 -9999 -9999 -9999 -9999 -9999 -9999 -9999 -9999 -9999 -9999 2.65113E-1 1.96834E-1 1.16803E-1 7.34113E-2 9.92595E-2 -9999 -9999 -9999 -9999
-9999 -9999 -9999 -9999 -9999 -9999 -9999 -9999 -9999 -9999 -9999 -9999 -9999 -9999 -9999 -9999 -9999 -9999 -9999 -9999 -9999 -9999 -9999 -9999 -9999 -9999 -9999 -9999 -9999 -9999 -9999 -9999 -9999 -9999 -9999 -9999 -9999 -9999 -9999 -9999 -9999 -9999 -9999 -9999 -9999 -9999 -9999 -9999 -9999 -9999 -9999 -9999 -9999 -9999 -9999 -9999 -9999 -9999 -9999 -9999 -9999 -9999 -9999 -9999 -9999 -9999 -9999 -9999 -9999 -9999 -9999 -9999 -9999 -9999 -9999 -9999 -9999 -9999 -9999 -9999 -9999 -9999 -9999 -9999 -9999 -9999 -9999 -9999 -9999 -9999 -9999 -9999 -9999 -9999 -9999 -9999 -9999 -9999 -9999 -9999 -9999 -9999 -9999 -9999 -9999 -9999 -9999 -9999 -9999 -9999 -9999 -9999 -9999 -9999 -9999 -9999 -9999 -9999 -9999 -9999 -9999 -9999 -9999 -9999 -9999 -9999 -9999 -9999 -9999 -9999 -9999 -9999 3.28424E-1 3.24807E-1 3.25709E-1 3.23006E-1 3.02591E-1 2.92283E-1 2.6502E-1 2.56305E-1 2.4778E-1 2.56314E-1 2.48474E-1 2.48474E-1 2.53886E-1 2.53108E-1 2.46941E-1 2.50012E-1 2.60082E-1 2.81173E-1 3.16479E-1 3.59704E-1 4.36844E-1 4.71181E-1 4.95565E-1 4.17657E-1 4.17479E-1 4.95853E-1 5.75176E-1 5.77427E-1 6.19696E-1 6.36922E-1 6.36641E-1 6.144E-1 6.24273E-1 6.2474E-1 6.13308E-1 5.73469E-1 5.631E-1 5.69688E-1 3.23891E-1 3.10052E-1 3.17909E-1 2.84069E-1 2.22174E-1 2.01664E-1 2.19344E-1 3.48007E-1 3.7393E-1 4.7428E-1 4.47582E-1 5.17941E-1 4.61934E-1 4.49664E-1 5.8965E-1 5.5038E-1 5.25703E-1 4.49445E-1 2.84135E-1 1.70108E-1 1.68087E-1 1.94126E-1 1.50872E-1 1.09125E-1 1.25917E-1 1.76992E-1 3.31126E-1 5.4777E-1 5.57652E-1 4.70525E-1 2.24926E-1 6.87649E-2 2.95522E-2 2.4901E-2 3.92512E-2 1.03069E-1 3.05824E-1 4.4966E-1 3.18265E-1 1.56133E-1 8.48742E-2 6.87834E-2 1.06747E-1 2.56543E-1 2.90306E-1 1.56328E-1 9.33605E-2 8.08082E-2 8.65596E-2 1.37398E-1 2.58319E-1 2.81643E-1 2.11833E-1 1.43776E-1 1.00473E-1 4.90049E-2 1.74566E-2 9.42249E-3 8.63229E-3 1.33911E-2 3.84473E-2 1.48926E-1 1.25682E-1 1.49861E-1 1.07856E-1 1.17408E-1 1.5824E-1 2.43505E-1 2.76473E-1 3.14845E-1 3.17539E-1 2.90138E-1 2.6128E-1 -9999 -9999 -9999 -9999 -9999 -9999 -9999 -9999 -9999 -9999 -9999 -9999 2.85497E-1 2.24606E-1 1.37586E-1 8.54208E-2 1.12E-1 -9999 -9999 -9999 -9999
-9999 -9999 -9999 -9999 -9999 -9999 -9999 -9999 -9999 -9999 -9999 -9999 -9999 -9999 -9999 -9999 -9999 -9999 -9999 -9999 -9999 -9999 -9999 -9999 -9999 -9999 -9999 -9999 -9999 -9999 -9999 -9999 -9999 -9999 -9999 -9999 -9999 -9999 -9999 -9999 -9999 -9999 -9999 -9999 -9999 -9999 -9999 -9999 -9999 -9999 -9999 -9999 -9999 -9999 -9999 -9999 -9999 -9999 -9999 -9999 -9999 -9999 -9999 -9999 -9999 -9999 -9999 -9999 -9999 -9999 -9999 -9999 -9999 -9999 -9999 -9999 -9999 -9999 -9999 -9999 -9999 -9999 -9999 -9999 -9999 -9999 -9999 -9999 -9999 -9999 -9999 -9999 -9999 -9999 -9999 -9999 -9999 -9999 -9999 -9999 -9999 -9999 -9999 -9999 -9999 -9999 -9999 -9999 -9999 -9999 -9999 -9999 -9999 -9999 -9999 -9999 -9999 -9999 -9999 -9999 -9999 -9999 -9999 -9999 -9999 -9999 -9999 -9999 -9999 -9999 -9999 -9999 3.23006E-1 3.17636E-1 3.13103E-1 2.93977E-1 2.84679E-1 2.77205E-1 2.69043E-1 2.63421E-1 2.51549E-1 2.42375E-1 2.35645E-1 2.47707E-1 2.52332E-1 2.53886E-1 2.47625E-1 2.44574E-1 2.72141E-1 2.79514E-1 2.92952E-1 2.90404E-1 3.12932E-1 3.46458E-1 3.68167E-1 4.35451E-1 5.42684E-1 5.48369E-1 5.23487E-1 5.77708E-1 6.19256E-1 6.45621E-1 6.54201E-1 6.67603E-1 6.49218E-1 6.16368E-1 6.01174E-1 5.70907E-1 5.62973E-1 5.6175E-1 3.55161E-1 3.03926E-1 3.11173E-1 2.62439E-1 2.21035E-1 2.02661E-1 2.80592E-1 4.82106E-1 5.06933E-1 4.99591E-1 3.90896E-1 4.15467E-1 4.41976E-1 4.4438E-1 6.1995E-1 5.75305E-1 5.47717E-1 5.46572E-1 3.86348E-1 3.26452E-1 4.09897E-1 3.45798E-1 1.961E-1 9.20051E-2 7.69738E-2 1.09606E-1 2.3208E-1 4.26778E-1 4.39344E-1 3.23089E-1 1.45908E-1 4.19089E-2 2.14212E-2 2.32815E-2 3.78431E-2 1.0504E-1 3.43067E-1 4.60497E-1 2.65131E-1 1.02737E-1 4.59915E-2 3.57269E-2 5.81814E-2 1.70864E-1 2.48415E-1 1.12849E-1 4.16698E-2 2.21673E-2 2.18342E-2 4.17922E-2 1.03533E-1 1.30446E-1 1.18118E-1 7.00094E-2 6.08788E-2 6.13068E-2 3.87069E-2 2.19368E-2 2.06331E-2 3.40223E-2 9.52821E-2 1.09587E-1 1.05274E-1 9.63128E-2 6.87241E-2 6.97296E-2 4.20584E-2 3.01037E-1 3.30087E-1 3.26789E-1 3.02087E-1 2.69054E-1 2.46635E-1 -9999 -9999 -9999 -9999 -9999 -9999 -9999 -9999 -9999 -9999 -9999 -9999 -9999 -9999 -9999 -9999 -9999 -9999 -9999 -9999 -9999
-9999 -9999 -9999 -9999 -9999 -9999 -9999 -9999 -9999 -9999 -9999 -9999 -9999 -9999 -9999 -9999 -9999 -9999 -9999 -9999 -9999 -9999 -9999 -9999 -9999 -9999 -9999 -9999 -9999 -9999 -9999 -9999 -9999 -9999 -9999 -9999 -9999 -9999 -9999 -9999 -9999 -9999 -9999 -9999 -9999 -9999 -9999 -9999 -9999 -9999 -9999 -9999 -9999 -9999 -9999 -9999 -9999 -9999 -9999 -9999 -9999 -9999 -9999 -9999 -9999 -9999 -9999 -9999 -9999 -9999 -9999 -9999 -9999 -9999 -9999 -9999 -9999 -9999 -9999 -9999 -9999 -9999 -9999 -9999 -9999 -9999 -9999 -9999 -9999 -9999 -9999 -9999 -9999 -9999 -9999 -9999 -9999 -9999 -9999 -9999 -9999 -9999 -9999 -9999 -9999 -9999 -9999 -9999 -9999 -9999 -9999 -9999 -9999 -9999 -9999 -9999 -9999 -9999 -9999 -9999 -9999 -9999 -9999 -9999 -9999 -9999 -9999 -9999 -9999 -9999 -9999 3.07906E-1 3.05284E-1 2.97402E-1 2.93977E-1 2.88883E-1 2.82174E-1 2.76382E-1 2.76382E-1 2.89648E-1 2.84599E-1 2.68966E-1 2.3862E-1 2.32696E-1 2.33431E-1 2.4686E-1 2.48391E-1 2.53025E-1 2.75394E-1 3.75029E-1 4.37404E-1 3.85676E-1 3.57348E-1 3.2354E-1 2.98874E-1 3.35374E-1 4.10251E-1 4.08058E-1 4.60291E-1 5.18893E-1 5.96912E-1 6.37716E-1 6.18907E-1 6.29729E-1 6.49813E-1 6.42889E-1 6.20804E-1 6.03962E-1 5.79504E-1 5.8849E-1 5.49358E-1 3.0649E-1 3.30103E-1 2.42251E-1 2.39835E-1 4.21323E-1 5.11033E-1 5.0619E-1 3.93518E-1 4.41175E-1 4.39238E-1 3.88179E-1 3.89674E-1 4.68335E-1 5.22023E-1 5.65625E-1 5.97749E-1 6.48317E-1 5.82178E-1 6.22799E-1 5.98773E-1 6.03354E-1 3.07919E-1 1.46856E-1 1.02758E-1 1.10831E-1 1.78201E-1 3.2799E-1 3.62697E-1 1.92197E-1 6.31843E-2 2.3956E-2 1.77085E-2 2.39511E-2 5.15808E-2 1.58702E-1 3.51743E-1 3.16456E-1 2.09506E-1 1.19053E-1 5.23978E-2 2.92591E-2 3.88683E-2 1.17435E-1 2.80145E-1 2.49177E-1 8.53767E-2 2.30684E-2 1.33879E-2 2.045E-2 3.21968E-2 3.01385E-2 2.95305E-2 2.01285E-2 1.8394E-2 3.62486E-2 7.91995E-2 8.75043E-2 9.89141E-2 1.1758E-1 1.28084E-1 9.23865E-2 7.54215E-2 6.83564E-2 5.464E-2 3.29048E-1 3.17539E-1 3.29536E-1 3.27338E-1 3.07367E-1 2.79978E-1 2.50361E-1 2.33887E-1 -9999 -9999 -9999 -9999 -9999 -9999 -9999 -9999 -9999 -9999 -9999 -9999 -9999 -9999 -9999 -9999 -9999 -9999 -9999 -9999 -9999
-9999 -9999 -9999 -9999 -9999 -9999 -9999 -9999 -9999 -9999 -9999 -9999 -9999 -9999 -9999 -9999 -9999 -9999 -9999 -9999 -9999 -9999 -9999 -9999 -9999 -9999 -9999 -9999 -9999 -9999 -9999 -9999 -9999 -9999 -9999 -9999 -9999 -9999 -9999 -9999 -9999 -9999 -9999 -9999 -9999 -9999 -9999 -9999 -9999 -9999 -9999 -9999 -9999 -9999 -9999 -9999 -9999 -9999 -9999 -9999 -9999 -9999 -9999 -9999 -9999 -9999 -9999 -9999 -9999 -9999 -9999 -9999 -9999 -9999 -9999 -9999 -9999 -9999 -9999 -9999 -9999 -9999 -9999 -9999 -9999 -9999 -9999 -9999 -9999 -9999 -9999 -9999 -9999 -9999 -9999 -9999 -9999 -9999 -9999 -9999 -9999 -9999 -9999 -9999 -9999 -9999 -9999 -9999 -9999 -9999 -9999 -9999 -9999 -9999 -9999 -9999 -9999 -9999 -9999 -9999 -9999 -9999 -9999 -9999 -9999 -9999 -9999 -9999 -9999 -9999 -9999 2.97494E-1 2.93977E-1 2.94831E-1 2.95687E-1 2.89729E-1 2.83843E-1 2.79683E-1 2.95604E-1 3.02499E-1 2.98179E-1 2.86276E-1 2.74662E-1 2.57716E-1 2.47625E-1 2.45334E-1 2.4686E-1 2.4993E-1 2.64058E-1 3.05014E-1 3.85541E-1 4.70345E-1 4.97792E-1 4.18396E-1 4.11913E-1 3.82041E-1 3.50998E-1 3.54782E-1 3.51027E-1 3.71898E-1 4.35877E-1 5.4425E-1 5.46846E-1 6.00637E-1 6.37216E-1 6.26513E-1 6.21984E-1 6.21669E-1 6.10895E-1 6.04479E-1 5.63712E-1 4.64233E-1 4.41187E-1 2.83903E-1 3.94119E-1 4.19008E-1 3.94444E-1 3.93543E-1 3.42472E-1 3.40751E-1 3.39646E-1 3.87831E-1 5.93615E-1 6.53339E-1 6.49075E-1 4.14297E-1 5.70006E-1 6.76479E-1 6.66401E-1 5.45642E-1 6.32119E-1 6.56146E-1 5.16981E-1 3.728E-1 2.39401E-1 1.42453E-1 1.33334E-1 2.11809E-1 1.94547E-1 8.25451E-2 3.13552E-2 2.46789E-2 3.17795E-2 4.87997E-2 1.15198E-1 3.16895E-1 3.59553E-1 1.6656E-1 7.91736E-2 7.19505E-2 4.97603E-2 2.524E-2 2.18018E-2 5.32781E-2 1.74369E-1 2.51429E-1 1.5569E-1 4.14709E-2 1.33104E-2 1.39431E-2 2.29265E-2 2.44569E-2 2.33904E-2 1.87041E-2 1.77093E-2 3.24357E-2 9.92123E-2 1.64448E-1 1.42682E-1 8.62011E-2 9.01071E-2 5.55822E-2 1.50685E-1 2.11523E-1 2.70081E-1 3.06837E-1 3.14308E-1 3.06837E-1 2.97378E-1 2.84016E-1 2.61762E-1 2.3658E-1 -9999 -9999 -9999 -9999 -9999 -9999 -9999 -9999 -9999 -9999 -9999 -9999 -9999 -9999 -9999 -9999 -9999 -9999 -9999 -9999 -9999 -9999
-9999 -9999 -9999 -9999 -9999 -9999 -9999 -9999 -9999 -9999 -9999 -9999 -9999 -9999 -9999 -9999 -9999 -9999 -9999 -9999 -9999 -9999 -9999 -9999 -9999 -9999 -9999 -9999 -9999 -9999 -9999 -9999 -9999 -9999 -9999 -9999 -9999 -9999 -9999 -9999 -9999 -9999 -9999 -9999 -9999 -9999 -9999 -9999 -9999 -9999 -9999 -9999 -9999 -9999 -9999 -9999 -9999 -9999 -9999 -9999 -9999 -9999 -9999 -9999 -9999 -9999 -9999 -9999 -9999 -9999 -9999 -9999 -9999 -9999 -9999 -9999 -9999 -9999 -9999 -9999 -9999 -9999 -9999 -9999 -9999 -9999 -9999 -9999 -9999 -9999 -9999 -9999 -9999 -9999 -9999 -9999 -9999 -9999 -9999 -9999 -9999 -9999 -9999 -9999 -9999 -9999 -9999 -9999 -9999 -9999 -9999 -9999 -9999 -9999 -9999 -9999 -9999 -9999 -9999 -9999 -9999 -9999 -9999 -9999 -9999 -9999 -9999 -9999 -9999 -9999 -9999 -9999 -9999 2.84679E-1 2.90576E-1 2.92273E-1 2.91333E-1 3.12125E-1 3.1923E-1 3.21019E-1 3.22814E-1 3.34607E-1 3.33901E-1 3.24518E-1 3.00674E-1 2.77037E-1 2.58503E-1 2.4993E-1 2.43734E-1 2.68002E-1 3.18165E-1 3.91219E-1 5.24611E-1 4.99337E-1 4.72669E-1 4.95103E-1 4.94422E-1 4.67561E-1 4.91907E-1 4.30427E-1 3.86453E-1 3.97229E-1 4.03816E-1 4.62513E-1 5.43711E-1 6.31613E-1 5.47582E-1 5.73953E-1 5.9636E-1 6.05936E-1 5.66862E-1 5.06502E-1 3.77485E-1 3.85503E-1 4.00632E-1 3.89133E-1 4.60525E-1 5.11033E-1 3.94419E-1 4.18804E-1 3.92468E-1 3.91894E-1 4.17402E-1 4.42157E-1 4.66692E-1 4.66301E-1 4.36925E-1 4.10851E-1 4.62712E-1 6.74376E-1 6.6032E-1 6.70764E-1 5.55627E-1 4.89049E-1 3.41436E-1 1.73215E-1 1.0363E-1 9.30922E-2 6.26088E-2 3.65233E-2 3.28134E-2 5.71009E-2 1.1894E-1 2.08562E-1 3.85963E-1 5.38668E-1 3.91107E-1 1.18208E-1 3.14298E-2 2.62314E-2 2.27961E-2 1.37884E-2 1.32066E-2 2.62302E-2 5.6501E-2 7.24439E-2 6.98658E-2 3.4705E-2 1.44751E-2 1.78044E-2 5.81804E-2 1.03505E-1 1.34656E-1 8.79521E-2 6.51511E-2 7.54871E-2 1.21796E-1 9.51262E-2 8.55814E-2 6.04932E-2 6.86731E-2 1.445E-1 1.356E-1 1.43401E-1 2.12338E-1 2.66609E-1 2.88089E-1 2.77472E-1 2.66609E-1 2.61762E-1 2.47098E-1 2.28566E-1 -9999 -9999 -9999 -9999 -9999 -9999 -9999 -9999 -9999 -9999 -9999 -9999 -9999 -9999 -9999 -9999 -9999 -9999 -9999 -9999 -9999 -9999
-9999 -9999 -9999 -9999 -9999 -9999 -9999 -9999 -9999 -9999 -9999 -9999 -9999 -9999 -9999 -9999 -9999 -9999 -9999 -9999 -9999 -9999 -9999 -9999 -9999 -9999 -9999 -9999 -9999 -9999 -9999 -9999 -9999 -9999 -9999 -9999 -9999 -9999 -9999 -9999 -9999 -9999 -9999 -9999 -9999 -9999 -9999 -9999 -9999 -9999 -9999 -9999 -9999 -9999 -9999 -9999 -9999 -9999 -9999 -9999 -9999 -9999 -9999 -9999 -9999 -9999 -9999 -9999 -9999 -9999 -9999 -9999 -9999 -9999 -9999 -9999 -9999 -9999 -9999 -9999 -9999 -9999 -9999 -9999 -9999 -9999 -9999 -9999 -9999 -9999 -9999 -9999 -9999 -9999 -9999 -9999 -9999 -9999 -9999 -9999 -9999 -9999 -9999 -9999 -9999 -9999 -9999 -9999 -9999 -9999 -9999 -9999 -9999 -9999 -9999 -9999 -9999 -9999 -9999 -9999 -9999 -9999 -9999 -9999 -9999 -9999 -9999 -9999 -9999 -9999 -9999 -9999 -9999 2.7474E-1 2.86356E-1 3.06844E-1 3.39998E-1 3.45382E-1 3.46799E-1 3.44225E-1 3.44867E-1 3.70991E-1 3.96615E-1 3.71578E-1 3.69586E-1 3.61141E-1 3.09389E-1 2.70412E-1 2.5372E-1 2.46778E-1 2.66392E-1 3.11954E-1 3.89323E-1 4.67874E-1 4.96177E-1 5.49545E-1 5.75901E-1 5.7585E-1 5.94056E-1 4.66466E-1 5.27109E-1 4.55212E-1 5.01766E-1 4.30713E-1 4.34205E-1 4.89245E-1 4.90318E-1 5.1796E-1 5.97412E-1 6.78687E-1 6.41835E-1 5.69865E-1 5.66819E-1 5.08847E-1 6.08954E-1 5.74851E-1 4.81783E-1 4.42801E-1 4.82317E-1 5.79257E-1 5.34792E-1 5.90881E-1 6.25536E-1 5.92167E-1 4.65219E-1 6.48878E-1 6.76537E-1 4.63729E-1 3.85255E-1 6.72273E-1 6.66092E-1 6.68507E-1 5.55472E-1 5.32384E-1 3.62929E-1 1.90444E-1 8.28996E-2 4.08547E-2 2.36702E-2 2.54393E-2 4.70764E-2 1.1111E-1 2.87289E-1 5.27636E-1 5.9459E-1 5.64639E-1 3.60663E-1 9.91304E-2 2.78829E-2 2.07676E-2 1.90675E-2 1.33315E-2 1.16023E-2 1.59281E-2 1.90808E-2 1.69098E-2 1.65702E-2 1.4321E-2 1.23253E-2 2.17789E-2 8.4622E-2 2.20743E-1 2.26753E-1 2.70158E-1 2.03749E-1 1.68971E-1 1.59697E-1 1.18611E-1 1.03811E-1 8.2451E-2 4.66277E-2 2.04135E-1 1.84206E-1 1.62739E-1 1.89864E-1 2.41572E-1 2.62244E-1 2.55071E-1 2.45247E-1 2.40204E-1 2.3166E-1 2.19458E-1 -9999 -9999 -9999 -9999 -9999 -9999 -9999 -9999 -9999 -9999 -9999 -9999 -9999 -9999 -9999 -9999 -9999 -9999 -9999 -9999 -9999 -9999
-9999 -9999 -9999 -9999 -9999 -9999 -9999 -9999 -9999 -9999 -9999 -9999 -9999 -9999 -9999 -9999 -9999 -9999 -9999 -9999 -9999 -9999 -9999 -9999 -9999 -9999 -9999 -9999 -9999 -9999 -9999 -9999 -9999 -9999 -9999 -9999 -9999 -9999 -9999 -9999 -9999 -9999 -9999 -9999 -9999 -9999 -9999 -9999 -9999 -9999 -9999 -9999 -9999 -9999 -9999 -9999 -9999 -9999 -9999 -9999 -9999 -9999 -9999 -9999 -9999 -9999 -9999 -9999 -9999 -9999 -9999 -9999 -9999 -9999 -9999 -9999 -9999 -9999 -9999 -9999 -9999 -9999 -9999 -9999 -9999 -9999 -9999 -9999 -9999 -9999 -9999 -9999 -9999 -9999 -9999 -9999 -9999 -9999 -9999 -9999 -9999 -9999 -9999 -9999 -9999 -9999 -9999 -9999 -9999 -9999 -9999 -9999 -9999 -9999 -9999 -9999 -9999 -9999 -9999 -9999 -9999 -9999 -9999 -9999 -9999 -9999 -9999 -9999 -9999 -9999 -9999 -9999 2.66625E-1 2.7556E-1 3.09473E-1 3.42813E-1 3.74363E-1 4.01154E-1 4.26945E-1 3.72484E-1 3.96991E-1 4.24443E-1 4.51913E-1 4.25826E-1 3.98924E-1 3.93893E-1 3.6536E-1 3.56173E-1 3.28962E-1 3.11073E-1 2.82766E-1 2.6711E-1 3.20778E-1 4.33499E-1 4.92902E-1 4.68135E-1 4.95365E-1 5.22711E-1 4.92806E-1 4.65171E-1 4.90292E-1 4.90161E-1 5.16861E-1 5.41127E-1 4.62002E-1 4.31969E-1 4.58184E-1 4.86243E-1 5.60824E-1 5.93706E-1 6.39047E-1 6.46633E-1 6.47896E-1 6.6467E-1 5.0779E-1 5.23658E-1 5.01019E-1 5.84821E-1 5.23515E-1 4.38224E-1 4.57396E-1 4.1684E-1 4.16465E-1 5.21704E-1 5.13014E-1 5.01527E-1 5.96708E-1 5.86766E-1 5.65957E-1 6.63513E-1 5.88159E-1 5.85881E-1 5.71739E-1 5.13941E-1 3.94493E-1 2.55687E-1 8.47494E-2 2.92048E-2 1.9247E-2 2.48469E-2 4.74112E-2 1.00005E-1 2.97138E-1 5.84074E-1 5.80784E-1 5.00452E-1 2.986E-1 1.2154E-1 6.75387E-2 6.79457E-2 6.1897E-2 3.98668E-2 2.7708E-2 2.63106E-2 1.74061E-2 1.12578E-2 1.02873E-2 1.38365E-2 1.56174E-2 1.83808E-2 3.63362E-2 7.76304E-2 1.84596E-1 1.24589E-1 1.08043E-1 9.87929E-2 7.4212E-2 6.32468E-2 6.46676E-2 1.77674E-1 2.18293E-1 2.53266E-1 2.42108E-1 2.0816E-1 2.13114E-1 2.37935E-1 2.43864E-1 2.3884E-1 2.29888E-1 2.25937E-1 2.16481E-1 2.08959E-1 -9999 -9999 -9999 -9999 -9999 -9999 -9999 -9999 -9999 -9999 -9999 -9999 -9999 -9999 -9999 -9999 -9999 -9999 -9999 -9999 -9999 -9999
-9999 -9999 -9999 -9999 -9999 -9999 -9999 -9999 -9999 -9999 -9999 -9999 -9999 -9999 -9999 -9999 -9999 -9999 -9999 -9999 -9999 -9999 -9999 -9999 -9999 -9999 -9999 -9999 -9999 -9999 -9999 -9999 -9999 -9999 -9999 -9999 -9999 -9999 -9999 -9999 -9999 -9999 -9999 -9999 -9999 -9999 -9999 -9999 -9999 -9999 -9999 -9999 -9999 -9999 -9999 -9999 -9999 -9999 -9999 -9999 -9999 -9999 -9999 -9999 -9999 -9999 -9999 -9999 -9999 -9999 -9999 -9999 -9999 -9999 -9999 -9999 -9999 -9999 -9999 -9999 -9999 -9999 -9999 -9999 -9999 -9999 -9999 -9999 -9999 -9999 -9999 -9999 -9999 -9999 -9999 -9999 -9999 -9999 -9999 -9999 -9999 -9999 -9999 -9999 -9999 -9999 -9999 -9999 -9999 -9999 -9999 -9999 -9999 -9999 -9999 -9999 -9999 -9999 -9999 -9999 -9999 -9999 -9999 -9999 -9999 -9999 -9999 -9999 -9999 -9999 -9999 -9999 2.55439E-1 2.80423E-1 3.42172E-1 3.74535E-1 3.76058E-1 4.02565E-1 4.51186E-1 4.23624E-1 3.72484E-1 4.75926E-1 4.78331E-1 4.78671E-1 4.48498E-1 4.21664E-1 4.20233E-1 3.93568E-1 3.92893E-1 4.17389E-1 3.799E-1 2.94493E-1 2.72782E-1 3.50129E-1 4.49477E-1 4.37417E-1 4.673E-1 4.93461E-1 5.21753E-1 5.48153E-1 5.48023E-1 5.21962E-1 5.48127E-1 5.46621E-1 5.13285E-1 4.30998E-1 5.24422E-1 5.07995E-1 5.33408E-1 6.17498E-1 6.69079E-1 6.76818E-1 6.67345E-1 6.34386E-1 4.67118E-1 5.3964E-1 5.78683E-1 5.1213E-1 4.96484E-1 4.04685E-1 3.27602E-1 3.46256E-1 3.57835E-1 3.58085E-1 3.59397E-1 3.30903E-1 5.47563E-1 5.158E-1 6.73938E-1 5.68391E-1 4.33116E-1 3.68715E-1 3.40982E-1 3.23798E-1 2.91666E-1 1.70728E-1 6.50962E-2 4.08095E-2 3.24412E-2 5.01997E-2 8.61609E-2 1.35178E-1 2.82622E-1 5.53646E-1 6.17403E-1 5.66E-1 4.22847E-1 3.76643E-1 3.29251E-1 3.37669E-1 2.86605E-1 1.96616E-1 1.36433E-1 1.1731E-1 6.96988E-2 3.17546E-2 2.56911E-2 3.48607E-2 4.34865E-2 3.17999E-2 2.92171E-2 3.56268E-2 4.69675E-2 7.48381E-2 1.14493E-1 1.30512E-1 1.42013E-1 1.75094E-1 2.04541E-1 2.33534E-1 2.53738E-1 2.5988E-1 2.57966E-1 2.33887E-1 2.35231E-1 2.35231E-1 2.32104E-1 2.27249E-1 2.22034E-1 2.16904E-1 2.06903E-1 2.03242E-1 -9999 -9999 -9999 -9999 -9999 -9999 -9999 -9999 -9999 -9999 -9999 -9999 -9999 -9999 -9999 -9999 -9999 -9999 -9999 -9999 -9999 -9999
-9999 -9999 -9999 -9999 -9999 -9999 -9999 -9999 -9999 -9999 -9999 -9999 -9999 -9999 -9999 -9999 -9999 -9999 -9999 -9999 -9999 -9999 -9999 -9999 -9999 -9999 -9999 -9999 -9999 -9999 -9999 -9999 -9999 -9999 -9999 -9999 -9999 -9999 -9999 -9999 -9999 -9999 -9999 -9999 -9999 -9999 -9999 -9999 -9999 -9999 -9999 -9999 -9999 -9999 -9999 -9999 -9999 -9999 -9999 -9999 -9999 -9999 -9999 -9999 -9999 -9999 -9999 -9999 -9999 -9999 -9999 -9999 -9999 -9999 -9999 -9999 -9999 -9999 -9999 -9999 -9999 -9999 -9999 -9999 -9999 -9999 -9999 -9999 -9999 -9999 -9999 -9999 -9999 -9999 -9999 -9999 -9999 -9999 -9999 -9999 -9999 -9999 -9999 -9999 -9999 -9999 -9999 -9999 -9999 -9999 -9999 -9999 -9999 -9999 -9999 -9999 -9999 -9999 -9999 -9999 -9999 -9999 -9999 -9999 -9999 -9999 -9999 -9999 -9999 -9999 -9999 2.6095E-1 2.39368E-1 2.68149E-1 3.67197E-1 3.99771E-1 3.9792E-1 3.9905E-1 3.99704E-1 3.98121E-1 3.71211E-1 3.71064E-1 3.93818E-1 4.19876E-1 4.20361E-1 4.21434E-1 4.48031E-1 4.22277E-1 4.44596E-1 4.70171E-1 4.41881E-1 3.81108E-1 2.92787E-1 2.94519E-1 3.4826E-1 4.56765E-1 5.18484E-1 6.19069E-1 6.4172E-1 6.35698E-1 6.13344E-1 6.54943E-1 5.99512E-1 5.93971E-1 4.88259E-1 4.32534E-1 5.05569E-1 4.85301E-1 5.47397E-1 5.88621E-1 5.93398E-1 5.76225E-1 6.06135E-1 4.88372E-1 6.04413E-1 6.36218E-1 6.1307E-1 5.03168E-1 3.59524E-1 2.7093E-1 2.31192E-1 2.88779E-1 3.31248E-1 3.04979E-1 2.86976E-1 4.00434E-1 6.47334E-1 5.1821E-1 5.86445E-1 4.00292E-1 2.56522E-1 1.45679E-1 9.29287E-2 8.28326E-2 7.62488E-2 5.51321E-2 4.30839E-2 5.30891E-2 8.18942E-2 1.12349E-1 1.39098E-1 1.53201E-1 2.31349E-1 4.62124E-1 5.87704E-1 5.95238E-1 5.61487E-1 5.25704E-1 5.4039E-1 5.21428E-1 5.10782E-1 4.469E-1 3.61058E-1 3.01396E-1 2.17377E-1 1.45138E-1 1.18808E-1 1.31276E-1 1.55652E-1 1.13367E-1 8.251E-2 4.60754E-2 4.07666E-2 5.53147E-2 9.03746E-2 9.74695E-2 8.54987E-2 9.02483E-2 1.16647E-1 1.84582E-1 2.42108E-1 2.58922E-1 2.48493E-1 2.40659E-1 2.3033E-1 2.2463E-1 2.24196E-1 2.21173E-1 2.19031E-1 2.13532E-1 2.03242E-1 1.98434E-1 -9999 -9999 -9999 -9999 -9999 -9999 -9999 -9999 -9999 -9999 -9999 -9999 -9999 -9999 -9999 -9999 -9999 -9999 -9999 -9999 -9999 -9999
-9999 -9999 -9999 -9999 -9999 -9999 -9999 -9999 -9999 -9999 -9999 -9999 -9999 -9999 -9999 -9999 -9999 -9999 -9999 -9999 -9999 -9999 -9999 -9999 -9999 -9999 -9999 -9999 -9999 -9999 -9999 -9999 -9999 -9999 -9999 -9999 -9999 -9999 -9999 -9999 -9999 -9999 -9999 -9999 -9999 -9999 -9999 -9999 -9999 -9999 -9999 -9999 -9999 -9999 -9999 -9999 -9999 -9999 -9999 -9999 -9999 -9999 -9999 -9999 -9999 -9999 -9999 -9999 -9999 -9999 -9999 -9999 -9999 -9999 -9999 -9999 -9999 -9999 -9999 -9999 -9999 -9999 -9999 -9999 -9999 -9999 -9999 -9999 -9999 -9999 -9999 -9999 -9999 -9999 -9999 -9999 -9999 -9999 -9999 -9999 -9999 -9999 -9999 -9999 -9999 -9999 -9999 -9999 -9999 -9999 -9999 -9999 -9999 -9999 -9999 -9999 -9999 -9999 -9999 -9999 -9999 -9999 -9999 -9999 -9999 -9999 -9999 -9999 -9999 2.83008E-1 2.63336E-1 2.3862E-1 2.21867E-1 2.46169E-1 3.36558E-1 3.68791E-1 3.96264E-1 4.22754E-1 4.24033E-1 4.23854E-1 4.21911E-1 3.64832E-1 3.61016E-1 3.59311E-1 3.61936E-1 4.186E-1 4.73243E-1 4.71685E-1 4.46667E-1 4.99084E-1 4.71476E-1 4.42036E-1 3.80571E-1 3.00441E-1 2.96996E-1 4.27924E-1 5.45245E-1 6.76101E-1 6.72029E-1 6.54455E-1 6.31719E-1 6.28278E-1 6.59223E-1 5.94149E-1 4.62079E-1 4.83036E-1 5.436E-1 5.28117E-1 5.84667E-1 5.80722E-1 6.04837E-1 6.13307E-1 4.62817E-1 5.42478E-1 6.60491E-1 5.87325E-1 5.33552E-1 4.61964E-1 3.20782E-1 2.0215E-1 1.66178E-1 1.98872E-1 2.32511E-1 2.69507E-1 3.5773E-1 5.84443E-1 5.14325E-1 6.74112E-1 6.00152E-1 2.93253E-1 1.70354E-1 9.9338E-2 4.77724E-2 3.10553E-2 2.75742E-2 2.70831E-2 4.11077E-2 7.77819E-2 1.21391E-1 1.21686E-1 1.02091E-1 8.79494E-2 1.38275E-1 3.16748E-1 5.58E-1 5.52439E-1 3.41748E-1 3.26526E-1 4.27842E-1 4.57041E-1 4.98829E-1 5.82749E-1 5.22427E-1 4.46285E-1 3.7158E-1 2.94699E-1 2.56417E-1 2.5705E-1 2.59575E-1 2.03501E-1 1.57746E-1 9.07514E-2 7.11021E-2 8.65214E-2 1.52849E-1 1.9285E-1 1.59525E-1 1.066E-1 9.91726E-2 1.59024E-1 2.21202E-1 2.46635E-1 2.49893E-1 2.3568E-1 2.17753E-1 2.13952E-1 2.19031E-1 2.21173E-1 2.18605E-1 2.12695E-1 2.04457E-1 1.98037E-1 -9999 -9999 -9999 -9999 -9999 -9999 -9999 -9999 -9999 -9999 -9999 -9999 -9999 -9999 -9999 -9999 -9999 -9999 -9999 -9999 -9999 -9999
-9999 -9999 -9999 -9999 -9999 -9999 -9999 -9999 -9999 -9999 -9999 -9999 -9999 -9999 -9999 -9999 -9999 -9999 -9999 -9999 -9999 -9999 -9999 -9999 -9999 -9999 -9999 -9999 -9999 -9999 -9999 -9999 -9999 -9999 -9999 -9999 -9999 -9999 -9999 -9999 -9999 -9999 -9999 -9999 -9999 -9999 -9999 -9999 -9999 -9999 -9999 -9999 -9999 -9999 -9999 -9999 -9999 -9999 -9999 -9999 -9999 -9999 -9999 -9999 -9999 -9999 -9999 -9999 -9999 -9999 -9999 -9999 -9999 -9999 -9999 -9999 -9999 -9999 -9999 -9999 -9999 -9999 -9999 -9999 -9999 -9999 -9999 -9999 -9999 -9999 -9999 -9999 -9999 -9999 -9999 -9999 -9999 -9999 -9999 -9999 -9999 -9999 -9999 -9999 -9999 -9999 -9999 -9999 -9999 -9999 -9999 -9999 -9999 -9999 -9999 -9999 -9999 -9999 -9999 -9999 -9999 -9999 -9999 -9999 -9999 -9999 -9999 -9999 -9999 2.60158E-1 2.40868E-1 2.16938E-1 2.06645E-1 2.43896E-1 3.02424E-1 3.48393E-1 3.61535E-1 3.68526E-1 3.9659E-1 4.19799E-1 3.93993E-1 3.92743E-1 3.88917E-1 3.82041E-1 3.4457E-1 3.80437E-1 4.40744E-1 4.69544E-1 4.71868E-1 5.25822E-1 5.2603E-1 4.97984E-1 4.64363E-1 3.594E-1 2.85121E-1 3.55661E-1 5.58491E-1 6.51417E-1 6.1889E-1 6.60351E-1 6.46163E-1 6.11482E-1 6.47297E-1 5.46059E-1 4.61167E-1 5.05855E-1 4.85405E-1 5.62313E-1 6.20118E-1 5.93655E-1 4.64302E-1 6.20911E-1 6.65079E-1 6.25266E-1 6.10734E-1 5.58045E-1 5.48623E-1 4.98829E-1 3.79211E-1 2.0326E-1 1.2787E-1 1.51672E-1 2.05584E-1 2.76142E-1 3.73397E-1 6.20053E-1 6.04E-1 6.75387E-1 5.96145E-1 4.07105E-1 3.15133E-1 2.08984E-1 9.31808E-2 6.05008E-2 4.62539E-2 2.96671E-2 4.22506E-2 7.38987E-2 9.13603E-2 6.62487E-2 5.51332E-2 6.89809E-2 1.39731E-1 3.53383E-1 5.36719E-1 3.7873E-1 1.52252E-1 1.10141E-1 1.61731E-1 1.99009E-1 2.93192E-1 4.16916E-1 5.35046E-1 4.57023E-1 3.21976E-1 2.59204E-1 2.70169E-1 2.9649E-1 3.06987E-1 2.44426E-1 1.5405E-1 1.02358E-1 8.88803E-2 1.09053E-1 1.92404E-1 3.16077E-1 3.43056E-1 2.42982E-1 2.02104E-1 2.04888E-1 2.40204E-1 2.55545E-1 2.45709E-1 2.29447E-1 2.15635E-1 2.13114E-1 2.20314E-1 2.2463E-1 2.21173E-1 2.14792E-1 2.06494E-1 1.97641E-1 -9999 -9999 -9999 -9999 -9999 -9999 -9999 -9999 -9999 -9999 -9999 -9999 -9999 -9999 -9999 -9999 -9999 -9999 -9999 -9999 -9999 -9999
-9999 -9999 -9999 -9999 -9999 -9999 -9999 -9999 -9999 -9999 -9999 -9999 -9999 -9999 -9999 -9999 -9999 -9999 -9999 -9999 -9999 -9999 -9999 -9999 -9999 -9999 -9999 -9999 -9999 -9999 -9999 -9999 -9999 -9999 -9999 -9999 -9999 -9999 -9999 -9999 -9999 -9999 -9999 -9999 -9999 -9999 -9999 -9999 -9999 -9999 -9999 -9999 -9999 -9999 -9999 -9999 -9999 -9999 -9999 -9999 -9999 -9999 -9999 -9999 -9999 -9999 -9999 -9999 -9999 -9999 -9999 -9999 -9999 -9999 -9999 -9999 -9999 -9999 -9999 -9999 -9999 -9999 -9999 -9999 -9999 -9999 -9999 -9999 -9999 -9999 -9999 -9999 -9999 -9999 -9999 -9999 -9999 -9999 -9999 -9999 -9999 -9999 -9999 -9999 -9999 -9999 -9999 -9999 -9999 -9999 -9999 -9999 -9999 -9999 -9999 -9999 -9999 -9999 -9999 -9999 -9999 -9999 -9999 -9999 -9999 -9999 -9999 -9999 -9999 2.53878E-1 2.27596E-1 2.0463E-1 1.98604E-1 2.12016E-1 2.43807E-1 2.83673E-1 2.96369E-1 3.38199E-1 3.58787E-1 3.63909E-1 3.88241E-1 3.64832E-1 3.9149E-1 3.88376E-1 4.04084E-1 3.66155E-1 3.80973E-1 4.40512E-1 4.95312E-1 4.97774E-1 4.96421E-1 5.4862E-1 5.19399E-1 4.34485E-1 3.04779E-1 2.88485E-1 4.07057E-1 5.48009E-1 5.96018E-1 6.24012E-1 5.94087E-1 6.36125E-1 6.07545E-1 5.16609E-1 4.8619E-1 5.39571E-1 5.42883E-1 6.39172E-1 6.15531E-1 6.76935E-1 6.56347E-1 6.14377E-1 5.96568E-1 6.05607E-1 6.26969E-1 6.37937E-1 6.08493E-1 5.17145E-1 3.45742E-1 1.65614E-1 1.13867E-1 1.76772E-1 2.68809E-1 3.45345E-1 3.81301E-1 6.41297E-1 6.36748E-1 6.47015E-1 6.57718E-1 6.3766E-1 6.18216E-1 5.33507E-1 3.24731E-1 2.14011E-1 1.11898E-1 4.32447E-2 4.14921E-2 5.31021E-2 5.22939E-2 4.68777E-2 6.5868E-2 1.34123E-1 2.99146E-1 4.61861E-1 3.89748E-1 1.8498E-1 6.38126E-2 4.01857E-2 5.57346E-2 7.39712E-2 1.00254E-1 1.793E-1 3.12978E-1 2.6576E-1 1.15745E-1 6.92182E-2 8.54589E-2 1.77923E-1 2.3166E-1 2.144E-1 8.59178E-2 4.94185E-2 4.41147E-2 5.32695E-2 1.07204E-1 2.0986E-1 2.99581E-1 3.16519E-1 2.83003E-1 2.68564E-1 2.6321E-1 2.5602E-1 2.46172E-1 2.3568E-1 2.29006E-1 2.29006E-1 2.34783E-1 2.35231E-1 2.29888E-1 2.20743E-1 2.10613E-1 1.99229E-1 -9999 -9999 -9999 -9999 -9999 -9999 -9999 -9999 -9999 -9999 -9999 -9999 -9999 -9999 -9999 -9999 -9999 -9999 -9999 -9999 -9999 -9999
-9999 -9999 -9999 -9999 -9999 -9999 -9999 -9999 -9999 -9999 -9999 -9999 -9999 -9999 -9999 -9999 -9999 -9999 -9999 -9999 -9999 -9999 -9999 -9999 -9999 -9999 -9999 -9999 -9999 -9999 -9999 -9999 -9999 -9999 -9999 -9999 -9999 -9999 -9999 -9999 -9999 -9999 -9999 -9999 -9999 -9999 -9999 -9999 -9999 -9999 -9999 -9999 -9999 -9999 -9999 -9999 -9999 -9999 -9999 -9999 -9999 -9999 -9999 -9999 -9999 -9999 -9999 -9999 -9999 -9999 -9999 -9999 -9999 -9999 -9999 -9999 -9999 -9999 -9999 -9999 -9999 -9999 -9999 -9999 -9999 -9999 -9999 -9999 -9999 -9999 -9999 -9999 -9999 -9999 -9999 -9999 -9999 -9999 -9999 -9999 -9999 -9999 -9999 -9999 -9999 -9999 -9999 -9999 -9999 -9999 -9999 -9999 -9999 -9999 -9999 -9999 -9999 -9999 -9999 -9999 -9999 -9999 -9999 -9999 -9999 -9999 -9999 -9999 2.68957E-1 2.83752E-1 3.13579E-1 2.90394E-1 2.34088E-1 2.12704E-1 2.39296E-1 2.54582E-1 2.57716E-1 2.56846E-1 2.72852E-1 2.86096E-1 2.92861E-1 3.39021E-1 4.07927E-1 3.88517E-1 4.13807E-1 4.1123E-1 4.09164E-1 4.37137E-1 4.37475E-1 4.65353E-1 4.93985E-1 4.96028E-1 4.95085E-1 4.64754E-1 4.05074E-1 2.94371E-1 2.98658E-1 3.7082E-1 4.69749E-1 5.1042E-1 6.05498E-1 6.7932E-1 5.69989E-1 4.84158E-1 5.20497E-1 5.78434E-1 5.86005E-1 6.51049E-1 6.76779E-1 6.48716E-1 6.34853E-1 6.35063E-1 6.35612E-1 6.40916E-1 6.39141E-1 6.16788E-1 5.81484E-1 5.19049E-1 2.80657E-1 1.22277E-1 1.0672E-1 1.65567E-1 2.26775E-1 2.84989E-1 3.7398E-1 6.30726E-1 6.74198E-1 6.2781E-1 6.3545E-1 6.23208E-1 6.12147E-1 5.82292E-1 5.49244E-1 4.12932E-1 1.37851E-1 4.80821E-2 3.30715E-2 3.55321E-2 4.30073E-2 5.93362E-2 1.12317E-1 2.57303E-1 4.39807E-1 4.17411E-1 2.54689E-1 8.80544E-2 2.91212E-2 1.98544E-2 2.84607E-2 4.18679E-2 4.31385E-2 7.36292E-2 1.6755E-1 1.47287E-1 5.39584E-2 2.62943E-2 3.04317E-2 5.77702E-2 1.66809E-1 1.98708E-1 7.43187E-2 3.07803E-2 2.67423E-2 3.13492E-2 4.67774E-2 8.0601E-2 1.40028E-1 2.15663E-1 2.82546E-1 2.75477E-1 2.57925E-1 2.50361E-1 2.50361E-1 2.50361E-1 2.46635E-1 2.44786E-1 2.48493E-1 2.49426E-1 2.42487E-1 2.1773E-1 2.16481E-1 1.89062E-1 1.95277E-1 -9999 -9999 -9999 -9999 -9999 -9999 -9999 -9999 -9999 -9999 -9999 -9999 -9999 -9999 -9999 -9999 -9999 -9999 -9999 -9999 -9999
-9999 -9999 -9999 -9999 -9999 -9999 -9999 -9999 -9999 -9999 -9999 -9999 -9999 -9999 -9999 -9999 -9999 -9999 -9999 -9999 -9999 -9999 -9999 -9999 -9999 -9999 -9999 -9999 -9999 -9999 -9999 -9999 -9999 -9999 -9999 -9999 -9999 -9999 -9999 -9999 -9999 -9999 -9999 -9999 -9999 -9999 -9999 -9999 -9999 -9999 -9999 -9999 -9999 -9999 -9999 -9999 -9999 -9999 -9999 -9999 -9999 -9999 -9999 -9999 -9999 -9999 -9999 -9999 -9999 -9999 -9999 -9999 -9999 -9999 -9999 -9999 -9999 -9999 -9999 -9999 -9999 -9999 -9999 -9999 -9999 -9999 -9999 -9999 -9999 -9999 -9999 -9999 -9999 -9999 -9999 -9999 -9999 -9999 -9999 -9999 -9999 -9999 -9999 -9999 -9999 -9999 -9999 -9999 -9999 -9999 -9999 -9999 -9999 -9999 -9999 -9999 -9999 -9999 -9999 -9999 -9999 -9999 -9999 -9999 -9999 -9999 2.531E-1 2.54657E-1 2.9731E-1 3.45639E-1 3.96515E-1 3.71235E-1 3.35548E-1 2.55355E-1 2.34826E-1 2.31806E-1 2.30345E-1 2.22425E-1 2.27442E-1 2.49847E-1 2.5528E-1 2.94493E-1 3.80571E-1 4.40692E-1 4.16417E-1 4.41648E-1 4.66231E-1 4.35184E-1 4.35324E-1 4.62982E-1 4.65066E-1 5.20419E-1 5.73924E-1 5.4281E-1 4.59761E-1 3.46197E-1 2.91815E-1 2.94371E-1 3.35163E-1 4.28074E-1 5.4911E-1 5.75037E-1 5.3269E-1 5.00507E-1 5.5415E-1 5.81804E-1 6.49363E-1 6.68451E-1 6.45851E-1 6.38346E-1 6.58383E-1 6.5528E-1 6.50337E-1 6.46189E-1 6.37045E-1 5.96331E-1 5.71004E-1 5.69413E-1 3.63855E-1 1.70669E-1 1.09877E-1 1.15099E-1 1.48667E-1 1.93501E-1 2.93949E-1 5.58487E-1 6.5996E-1 6.60176E-1 5.65325E-1 3.83011E-1 3.60525E-1 2.93311E-1 2.6192E-1 2.45351E-1 1.02267E-1 3.92375E-2 2.83683E-2 3.38016E-2 4.55848E-2 6.67116E-2 1.14838E-1 2.03337E-1 3.47459E-1 4.30738E-1 2.99215E-1 1.21209E-1 3.03445E-2 1.75318E-2 2.34388E-2 3.16675E-2 3.46289E-2 5.13109E-2 8.58191E-2 6.90572E-2 3.32957E-2 1.96417E-2 2.05351E-2 3.9184E-2 1.31175E-1 2.03925E-1 1.13973E-1 5.84033E-2 4.17463E-2 4.10309E-2 4.80209E-2 6.648E-2 1.10272E-1 1.77532E-1 2.33921E-1 2.47098E-1 2.46172E-1 2.46172E-1 2.51298E-1 2.54124E-1 2.50829E-1 2.45709E-1 2.47098E-1 2.35652E-1 2.31189E-1 2.33441E-1 2.19458E-1 2.04863E-1 1.94494E-1 -9999 -9999 -9999 -9999 -9999 -9999 -9999 -9999 -9999 -9999 -9999 -9999 -9999 -9999 -9999 -9999 -9999 -9999 -9999 -9999 -9999
-9999 -9999 -9999 -9999 -9999 -9999 -9999 -9999 -9999 -9999 -9999 -9999 -9999 -9999 -9999 -9999 -9999 -9999 -9999 -9999 -9999 -9999 -9999 -9999 -9999 -9999 -9999 -9999 -9999 -9999 -9999 -9999 -9999 -9999 -9999 -9999 -9999 -9999 -9999 -9999 -9999 -9999 -9999 -9999 -9999 -9999 -9999 -9999 -9999 -9999 -9999 -9999 -9999 -9999 -9999 -9999 -9999 -9999 -9999 -9999 -9999 -9999 -9999 -9999 -9999 -9999 -9999 -9999 -9999 -9999 -9999 -9999 -9999 -9999 -9999 -9999 -9999 -9999 -9999 -9999 -9999 -9999 -9999 -9999 -9999 -9999 -9999 -9999 -9999 -9999 -9999 -9999 -9999 -9999 -9999 -9999 -9999 -9999 -9999 -9999 -9999 -9999 -9999 -9999 -9999 -9999 -9999 -9999 -9999 -9999 -9999 -9999 -9999 -9999 -9999 -9999 -9999 -9999 -9999 -9999 -9999 -9999 -9999 -9999 -9999 -9999 2.23289E-1 2.27596E-1 3.05886E-1 3.67467E-1 3.96916E-1 3.97167E-1 3.70844E-1 3.372E-1 3.22622E-1 3.18146E-1 3.19932E-1 3.03181E-1 2.89467E-1 2.80996E-1 3.12743E-1 3.47261E-1 3.88996E-1 4.68344E-1 4.69101E-1 4.64545E-1 4.11494E-1 4.34624E-1 4.32249E-1 4.32528E-1 4.62369E-1 4.65066E-1 5.69379E-1 5.44214E-1 5.14986E-1 4.29882E-1 3.55608E-1 3.3242E-1 3.45314E-1 3.75584E-1 4.43126E-1 4.98902E-1 5.16303E-1 5.16125E-1 5.66306E-1 6.49243E-1 6.61802E-1 6.43577E-1 6.35629E-1 6.59397E-1 6.58893E-1 6.41644E-1 6.49493E-1 6.35071E-1 6.43703E-1 6.53944E-1 6.08918E-1 5.73266E-1 5.92631E-1 3.90339E-1 1.77966E-1 1.35579E-1 1.74001E-1 2.44081E-1 3.72668E-1 6.08743E-1 6.66512E-1 6.45473E-1 5.60592E-1 3.64841E-1 2.99758E-1 1.63155E-1 9.16513E-2 1.01939E-1 9.28392E-2 4.77022E-2 3.38647E-2 3.0976E-2 3.32348E-2 4.47932E-2 7.22054E-2 1.00426E-1 2.09396E-1 3.96708E-1 4.03786E-1 2.09E-1 4.88495E-2 2.3571E-2 2.6062E-2 2.84314E-2 3.03598E-2 3.62486E-2 4.04207E-2 3.67669E-2 3.30584E-2 2.95637E-2 3.01967E-2 4.11953E-2 8.20609E-2 1.62483E-1 2.00484E-1 1.58113E-1 1.17518E-1 9.11189E-2 8.64194E-2 1.22332E-1 1.61706E-1 1.90248E-1 2.2336E-1 2.42523E-1 2.3658E-1 2.43864E-1 2.51768E-1 2.55071E-1 2.52709E-1 2.43864E-1 2.39749E-1 2.39749E-1 2.37031E-1 2.3166E-1 2.23329E-1 1.9961E-1 1.89828E-1 1.99628E-1 -9999 -9999 -9999 -9999 -9999 -9999 -9999 -9999 -9999 -9999 -9999 -9999 -9999 -9999 -9999 -9999 -9999 -9999 -9999 -9999
-9999 -9999 -9999 -9999 -9999 -9999 -9999 -9999 -9999 -9999 -9999 -9999 -9999 -9999 -9999 -9999 -9999 -9999 -9999 -9999 -9999 -9999 -9999 -9999 -9999 -9999 -9999 -9999 -9999 -9999 -9999 -9999 -9999 -9999 -9999 -9999 -9999 -9999 -9999 -9999 -9999 -9999 -9999 -9999 -9999 -9999 -9999 -9999 -9999 -9999 -9999 -9999 -9999 -9999 -9999 -9999 -9999 -9999 -9999 -9999 -9999 -9999 -9999 -9999 -9999 -9999 -9999 -9999 -9999 -9999 -9999 -9999 -9999 -9999 -9999 -9999 -9999 -9999 -9999 -9999 -9999 -9999 -9999 -9999 -9999 -9999 -9999 -9999 -9999 -9999 -9999 -9999 -9999 -9999 -9999 -9999 -9999 -9999 -9999 -9999 -9999 -9999 -9999 -9999 -9999 -9999 -9999 -9999 -9999 -9999 -9999 -9999 -9999 -9999 -9999 -9999 -9999 -9999 -9999 -9999 -9999 -9999 -9999 -9999 -9999 -9999 2.01304E-1 1.99259E-1 2.46088E-1 3.1646E-1 3.38345E-1 3.42947E-1 3.67071E-1 3.61936E-1 3.60885E-1 3.64305E-1 3.67899E-1 3.68069E-1 3.63125E-1 3.59973E-1 3.87571E-1 4.40486E-1 4.41752E-1 4.68318E-1 4.38146E-1 4.10547E-1 4.05324E-1 4.0409E-1 4.48351E-1 4.01118E-1 4.10986E-1 4.53949E-1 5.13651E-1 5.68233E-1 5.4229E-1 5.12682E-1 4.25007E-1 4.67592E-1 4.82046E-1 5.06559E-1 4.56597E-1 5.1803E-1 5.49211E-1 4.85106E-1 5.32641E-1 6.34716E-1 6.42662E-1 6.30261E-1 6.46395E-1 6.49882E-1 6.25698E-1 5.95445E-1 5.68841E-1 4.93134E-1 5.35138E-1 6.04595E-1 6.44379E-1 6.0482E-1 5.7368E-1 3.97045E-1 1.96103E-1 1.60992E-1 1.96104E-1 2.27821E-1 3.22412E-1 5.70639E-1 6.49271E-1 6.63228E-1 6.31259E-1 5.57763E-1 4.79923E-1 2.96631E-1 1.4078E-1 1.47169E-1 1.57391E-1 9.75966E-2 4.09881E-2 2.65042E-2 2.4747E-2 3.0951E-2 4.29715E-2 4.90159E-2 8.89173E-2 2.4945E-1 3.67606E-1 1.9368E-1 4.58813E-2 2.51917E-2 2.04532E-2 1.64917E-2 1.89514E-2 2.73415E-2 2.88536E-2 3.08801E-2 4.61856E-2 6.57142E-2 7.69428E-2 7.23557E-2 7.06935E-2 1.04488E-1 2.06229E-1 2.93949E-1 2.8418E-1 2.32209E-1 1.98106E-1 2.03311E-1 2.17392E-1 2.29517E-1 2.29038E-1 2.41151E-1 2.3568E-1 2.44325E-1 2.50829E-1 2.56495E-1 2.54597E-1 2.45247E-1 2.34335E-1 2.3033E-1 2.28566E-1 2.15192E-1 2.13511E-1 2.06884E-1 1.98417E-1 1.93696E-1 -9999 -9999 -9999 -9999 -9999 -9999 -9999 -9999 -9999 -9999 -9999 -9999 -9999 -9999 -9999 -9999 -9999 -9999 -9999 -9999
-9999 -9999 -9999 -9999 -9999 -9999 -9999 -9999 -9999 -9999 -9999 -9999 -9999 -9999 -9999 -9999 -9999 -9999 -9999 -9999 -9999 -9999 -9999 -9999 -9999 -9999 -9999 -9999 -9999 -9999 -9999 -9999 -9999 -9999 -9999 -9999 -9999 -9999 -9999 -9999 -9999 -9999 -9999 -9999 -9999 -9999 -9999 -9999 -9999 -9999 -9999 -9999 -9999 -9999 -9999 -9999 -9999 -9999 -9999 -9999 -9999 -9999 -9999 -9999 -9999 -9999 -9999 -9999 -9999 -9999 -9999 -9999 -9999 -9999 -9999 -9999 -9999 -9999 -9999 -9999 -9999 -9999 -9999 -9999 -9999 -9999 -9999 -9999 -9999 -9999 -9999 -9999 -9999 -9999 -9999 -9999 -9999 -9999 -9999 -9999 -9999 -9999 -9999 -9999 -9999 -9999 -9999 -9999 -9999 -9999 -9999 -9999 -9999 -9999 -9999 -9999 -9999 -9999 -9999 -9999 -9999 -9999 -9999 -9999 -9999 2.00644E-1 1.83365E-1 1.81525E-1 2.07924E-1 2.33352E-1 2.50693E-1 2.64763E-1 2.92861E-1 3.00582E-1 3.09295E-1 3.33653E-1 3.92718E-1 4.16977E-1 4.17028E-1 4.15984E-1 4.41907E-1 4.42036E-1 4.37785E-1 4.09584E-1 4.01763E-1 3.71834E-1 3.68001E-1 3.89326E-1 3.70923E-1 2.98624E-1 3.02114E-1 3.66095E-1 4.71798E-1 4.87185E-1 5.41431E-1 5.10361E-1 4.56467E-1 5.11016E-1 6.06696E-1 6.79539E-1 6.42311E-1 5.7395E-1 5.29245E-1 6.47233E-1 6.44408E-1 5.49281E-1 6.41291E-1 6.36525E-1 6.20184E-1 6.42313E-1 6.11669E-1 5.66141E-1 5.03332E-1 4.00072E-1 3.5029E-1 4.98586E-1 6.02126E-1 5.72161E-1 3.88377E-1 2.19906E-1 1.23126E-1 1.0798E-1 1.18441E-1 1.20082E-1 1.83854E-1 3.84658E-1 5.93447E-1 6.60352E-1 6.59748E-1 6.49837E-1 5.93225E-1 4.29789E-1 3.53563E-1 3.19152E-1 2.48561E-1 1.28083E-1 5.70786E-2 2.73405E-2 2.19327E-2 2.40581E-2 2.92249E-2 2.73773E-2 4.63207E-2 1.43833E-1 2.49458E-1 1.0542E-1 2.90454E-2 1.8558E-2 1.36259E-2 1.22178E-2 1.72634E-2 3.99112E-2 5.52888E-2 4.75474E-2 5.48132E-2 8.17189E-2 1.44737E-1 1.6695E-1 1.28223E-1 1.45317E-1 2.21668E-1 3.40843E-1 3.67603E-1 3.29152E-1 2.76599E-1 2.4165E-1 2.34408E-1 2.36205E-1 2.32137E-1 2.43901E-1 2.38387E-1 2.44786E-1 2.47563E-1 2.50829E-1 2.51768E-1 2.40659E-1 2.29006E-1 2.2463E-1 2.23329E-1 2.22465E-1 2.09351E-1 2.06474E-1 2.00409E-1 1.9526E-1 -9999 -9999 -9999 -9999 -9999 -9999 -9999 -9999 -9999 -9999 -9999 -9999 -9999 -9999 -9999 -9999 -9999 -9999 -9999 -9999
-9999 -9999 -9999 -9999 -9999 -9999 -9999 -9999 -9999 -9999 -9999 -9999 -9999 -9999 -9999 -9999 -9999 -9999 -9999 -9999 -9999 -9999 -9999 -9999 -9999 -9999 -9999 -9999 -9999 -9999 -9999 -9999 -9999 -9999 -9999 -9999 -9999 -9999 -9999 -9999 -9999 -9999 -9999 -9999 -9999 -9999 -9999 -9999 -9999 -9999 -9999 -9999 -9999 -9999 -9999 -9999 -9999 -9999 -9999 -9999 -9999 -9999 -9999 -9999 -9999 -9999 -9999 -9999 -9999 -9999 -9999 -9999 -9999 -9999 -9999 -9999 -9999 -9999 -9999 -9999 -9999 -9999 -9999 -9999 -9999 -9999 -9999 -9999 -9999 -9999 -9999 -9999 -9999 -9999 -9999 -9999 -9999 -9999 -9999 -9999 -9999 -9999 -9999 -9999 -9999 -9999 -9999 -9999 -9999 -9999 -9999 -9999 -9999 -9999 -9999 -9999 -9999 -9999 -9999 -9999 -9999 -9999 -9999 -9999 2.00644E-1 1.84599E-1 1.77288E-1 1.76092E-1 1.96E-1 2.04559E-1 1.9593E-1 2.10572E-1 2.10572E-1 2.08529E-1 2.07852E-1 2.29539E-1 3.54224E-1 4.41545E-1 4.6837E-1 4.1601E-1 4.42139E-1 4.38172E-1 3.81785E-1 3.444E-1 2.90997E-1 2.91872E-1 3.0656E-1 2.9952E-1 2.82524E-1 2.95225E-1 3.05593E-1 3.76652E-1 4.25564E-1 4.8729E-1 5.13189E-1 5.12141E-1 4.85545E-1 6.42878E-1 6.67354E-1 6.32896E-1 6.56742E-1 6.56435E-1 6.51964E-1 6.76088E-1 6.71349E-1 6.51256E-1 6.54184E-1 6.57599E-1 6.23787E-1 5.93077E-1 6.34452E-1 6.21081E-1 5.92361E-1 5.34851E-1 5.3651E-1 4.61632E-1 4.62668E-1 4.03143E-1 2.5215E-1 1.21008E-1 8.35444E-2 8.28949E-2 8.81546E-2 9.29698E-2 1.29008E-1 2.28011E-1 4.06567E-1 5.72482E-1 6.38125E-1 6.66569E-1 6.52843E-1 6.12061E-1 5.73908E-1 4.81143E-1 2.92959E-1 1.90134E-1 9.80051E-2 5.96933E-2 3.9838E-2 3.16166E-2 2.54584E-2 2.47702E-2 3.90305E-2 8.40208E-2 8.79097E-2 3.65233E-2 1.66339E-2 1.45026E-2 1.42183E-2 1.67535E-2 2.62965E-2 6.91188E-2 1.60084E-1 1.44559E-1 1.02298E-1 1.04181E-1 1.58978E-1 1.1125E-1 2.76387E-1 2.71427E-1 3.18247E-1 3.53804E-1 3.36903E-1 2.97521E-1 2.64295E-1 2.44426E-1 2.33961E-1 2.36655E-1 2.30805E-1 2.40695E-1 2.49932E-1 2.39749E-1 2.41572E-1 2.44786E-1 2.44786E-1 2.37482E-1 2.29888E-1 2.26811E-1 2.23329E-1 2.19886E-1 2.04438E-1 2.01611E-1 1.98417E-1 1.93696E-1 -9999 -9999 -9999 -9999 -9999 -9999 -9999 -9999 -9999 -9999 -9999 -9999 -9999 -9999 -9999 -9999 -9999 -9999 -9999 -9999
-9999 -9999 -9999 -9999 -9999 -9999 -9999 -9999 -9999 -9999 -9999 -9999 -9999 -9999 -9999 -9999 -9999 -9999 -9999 -9999 -9999 -9999 -9999 -9999 -9999 -9999 -9999 -9999 -9999 -9999 -9999 -9999 -9999 -9999 -9999 -9999 -9999 -9999 -9999 -9999 -9999 -9999 -9999 -9999 -9999 -9999 -9999 -9999 -9999 -9999 -9999 -9999 -9999 -9999 -9999 -9999 -9999 -9999 -9999 -9999 -9999 -9999 -9999 -9999 -9999 -9999 -9999 -9999 -9999 -9999 -9999 -9999 -9999 -9999 -9999 -9999 -9999 -9999 -9999 -9999 -9999 -9999 -9999 -9999 -9999 -9999 -9999 -9999 -9999 -9999 -9999 -9999 -9999 -9999 -9999 -9999 -9999 -9999 -9999 -9999 -9999 -9999 -9999 -9999 -9999 -9999 -9999 -9999 -9999 -9999 -9999 -9999 -9999 -9999 -9999 -9999 -9999 -9999 -9999 -9999 -9999 -9999 -9999 1.94063E-1 1.8584E-1 1.78491E-1 1.7431E-1 1.74902E-1 1.77224E-1 1.79635E-1 1.82071E-1 1.8146E-1 1.88904E-1 1.80242E-1 1.68926E-1 1.7537E-1 2.43653E-1 4.15126E-1 4.07102E-1 4.03816E-1 4.36856E-1 4.36378E-1 3.66053E-1 3.19787E-1 3.10031E-1 2.65332E-1 2.49616E-1 2.64531E-1 3.2238E-1 4.13975E-1 4.3911E-1 5.03857E-1 5.10309E-1 5.85146E-1 6.76919E-1 6.74356E-1 5.62425E-1 6.57637E-1 6.35909E-1 6.42841E-1 6.67431E-1 6.706E-1 6.51173E-1 6.5441E-1 6.5411E-1 6.52649E-1 6.62287E-1 6.51883E-1 6.28242E-1 6.11383E-1 6.20029E-1 6.06025E-1 5.25473E-1 5.3291E-1 5.75041E-1 5.14363E-1 4.32096E-1 3.31807E-1 2.14681E-1 1.41765E-1 1.19221E-1 1.38785E-1 1.74294E-1 1.91439E-1 1.99009E-1 2.11068E-1 3.10964E-1 4.25928E-1 5.84135E-1 6.47672E-1 6.10172E-1 5.65615E-1 5.55013E-1 5.06964E-1 3.93002E-1 3.66861E-1 2.2485E-1 1.73666E-1 1.20368E-1 6.26305E-2 2.99845E-2 2.45439E-2 3.05401E-2 3.46084E-2 2.4716E-2 1.45634E-2 1.22647E-2 1.45334E-2 2.10045E-2 3.47791E-2 4.64178E-2 7.16985E-2 1.75366E-1 1.7386E-1 1.8601E-1 1.32386E-1 2.27291E-1 2.89031E-1 3.71765E-1 3.83986E-1 3.6183E-1 3.24227E-1 2.85164E-1 2.56132E-1 2.45811E-1 2.41214E-1 2.37558E-1 2.40281E-1 2.33921E-1 2.41608E-1 2.45746E-1 2.32549E-1 2.32995E-1 2.35231E-1 2.3613E-1 2.3033E-1 2.29006E-1 2.31216E-1 2.3166E-1 2.27249E-1 2.19031E-1 2.03223E-1 2.00009E-1 1.90982E-1 -9999 -9999 -9999 -9999 -9999 -9999 -9999 -9999 -9999 -9999 -9999 -9999 -9999 -9999 -9999 -9999 -9999 -9999 -9999 -9999
-9999 -9999 -9999 -9999 -9999 -9999 -9999 -9999 -9999 -9999 -9999 -9999 -9999 -9999 -9999 -9999 -9999 -9999 -9999 -9999 -9999 -9999 -9999 -9999 -9999 -9999 -9999 -9999 -9999 -9999 -9999 -9999 -9999 -9999 -9999 -9999 -9999 -9999 -9999 -9999 -9999 -9999 -9999 -9999 -9999 -9999 -9999 -9999 -9999 -9999 -9999 -9999 -9999 -9999 -9999 -9999 -9999 -9999 -9999 -9999 -9999 -9999 -9999 -9999 -9999 -9999 -9999 -9999 -9999 -9999 -9999 -9999 -9999 -9999 -9999 -9999 -9999 -9999 -9999 -9999 -9999 -9999 -9999 -9999 -9999 -9999 -9999 -9999 -9999 -9999 -9999 -9999 -9999 -9999 -9999 -9999 -9999 -9999 -9999 -9999 -9999 -9999 -9999 -9999 -9999 -9999 -9999 -9999 -9999 -9999 -9999 -9999 -9999 -9999 -9999 -9999 -9999 -9999 -9999 -9999 -9999 -9999 1.9342E-1 1.8584E-1 1.76689E-1 1.70207E-1 1.67897E-1 1.65551E-1 1.68987E-1 1.71893E-1 1.73656E-1 1.77224E-1 1.75965E-1 1.72416E-1 1.72416E-1 1.88207E-1 2.00433E-1 2.46712E-1 2.29469E-1 2.45851E-1 3.70875E-1 3.63195E-1 3.01279E-1 3.26983E-1 3.69813E-1 3.5556E-1 3.30515E-1 4.23922E-1 5.07995E-1 5.29717E-1 5.20743E-1 5.42148E-1 6.44284E-1 6.68515E-1 6.4598E-1 6.7731E-1 6.07196E-1 6.43044E-1 6.60766E-1 6.68483E-1 6.5962E-1 6.2905E-1 5.84723E-1 5.53424E-1 5.36239E-1 5.93832E-1 6.00735E-1 6.16674E-1 6.43549E-1 6.31374E-1 5.8934E-1 5.49601E-1 6.06567E-1 6.02033E-1 5.79045E-1 4.91932E-1 5.18123E-1 3.98711E-1 2.80679E-1 2.608E-1 2.82317E-1 2.63579E-1 3.72136E-1 3.89221E-1 4.95392E-1 4.60308E-1 5.62686E-1 6.0888E-1 6.4027E-1 6.54666E-1 6.33761E-1 5.8959E-1 6.33034E-1 6.11458E-1 5.67769E-1 5.33503E-1 3.96863E-1 3.56392E-1 1.93755E-1 6.36478E-2 2.90129E-2 2.07456E-2 1.9477E-2 1.76188E-2 1.43359E-2 1.43541E-2 1.67921E-2 2.12343E-2 3.8968E-2 1.18109E-1 1.59633E-1 1.06142E-1 1.0842E-1 1.59799E-1 1.47411E-1 2.97296E-1 3.28441E-1 3.60834E-1 3.89927E-1 3.76939E-1 3.34134E-1 2.908E-1 2.63812E-1 2.50469E-1 2.49531E-1 2.51405E-1 2.44405E-1 2.46716E-1 2.37517E-1 2.39329E-1 2.37517E-1 2.32137E-1 2.29479E-1 2.20314E-1 2.24196E-1 2.22897E-1 2.2463E-1 2.33441E-1 2.281E-1 2.26785E-1 2.18582E-1 2.13092E-1 2.04438E-1 1.86776E-1 -9999 -9999 -9999 -9999 -9999 -9999 -9999 -9999 -9999 -9999 -9999 -9999 -9999 -9999 -9999 -9999 -9999 -9999 -9999 -9999
-9999 -9999 -9999 -9999 -9999 -9999 -9999 -9999 -9999 -9999 -9999 -9999 -9999 -9999 -9999 -9999 -9999 -9999 -9999 -9999 -9999 -9999 -9999 -9999 -9999 -9999 -9999 -9999 -9999 -9999 -9999 -9999 -9999 -9999 -9999 -9999 -9999 -9999 -9999 -9999 -9999 -9999 -9999 -9999 -9999 -9999 -9999 -9999 -9999 -9999 -9999 -9999 -9999 -9999 -9999 -9999 -9999 -9999 -9999 -9999 -9999 -9999 -9999 -9999 -9999 -9999 -9999 -9999 -9999 -9999 -9999 -9999 -9999 -9999 -9999 -9999 -9999 -9999 -9999 -9999 -9999 -9999 -9999 -9999 -9999 -9999 -9999 -9999 -9999 -9999 -9999 -9999 -9999 -9999 -9999 -9999 -9999 -9999 -9999 -9999 -9999 -9999 -9999 -9999 -9999 -9999 -9999 -9999 -9999 -9999 -9999 -9999 -9999 -9999 -9999 -9999 -9999 -9999 2.09354E-1 2.13466E-1 2.15544E-1 2.11329E-1 2.10645E-1 2.03224E-1 1.87087E-1 1.69627E-1 1.61613E-1 1.59949E-1 1.63854E-1 1.70145E-1 1.89534E-1 2.16713E-1 2.5597E-1 2.59114E-1 2.76861E-1 3.3711E-1 3.25245E-1 2.79249E-1 2.50469E-1 2.27296E-1 2.94427E-1 3.00441E-1 2.69358E-1 3.41559E-1 4.01222E-1 4.02727E-1 4.52539E-1 5.45438E-1 5.71634E-1 5.29368E-1 5.26043E-1 5.6207E-1 5.88042E-1 6.63243E-1 6.43124E-1 6.61709E-1 5.72781E-1 5.62446E-1 5.66482E-1 6.54103E-1 6.41323E-1 5.78824E-1 4.96899E-1 4.26805E-1 4.22072E-1 5.64176E-1 6.11833E-1 6.48519E-1 6.52042E-1 6.19057E-1 5.90962E-1 6.19071E-1 6.25948E-1 5.81555E-1 6.14115E-1 5.51228E-1 5.66633E-1 4.51158E-1 3.68219E-1 4.51698E-1 4.68353E-1 3.74909E-1 5.34622E-1 6.10953E-1 6.37499E-1 6.43475E-1 6.48962E-1 6.58312E-1 6.61636E-1 6.38184E-1 6.04018E-1 6.37991E-1 6.42361E-1 5.71292E-1 5.251E-1 3.69939E-1 4.41052E-1 3.02822E-1 1.45315E-1 7.18879E-2 3.31375E-2 2.39368E-2 2.31694E-2 2.10924E-2 2.08559E-2 3.80594E-2 4.65503E-2 2.96813E-2 5.07461E-2 1.1945E-1 2.34816E-1 1.87522E-1 1.6455E-1 1.79153E-1 2.67995E-1 3.54303E-1 3.87661E-1 3.75803E-1 3.53298E-1 3.24794E-1 2.91851E-1 2.72141E-1 2.57084E-1 2.47668E-1 2.51405E-1 2.52346E-1 2.29517E-1 2.19523E-1 2.144E-1 2.21202E-1 2.16933E-1 2.1064E-1 2.09398E-1 2.15663E-1 2.12278E-1 2.21173E-1 2.29447E-1 2.40204E-1 2.36102E-1 2.38812E-1 2.3386E-1 2.2898E-1 2.10593E-1 1.94885E-1 -9999 -9999 -9999 -9999 -9999 -9999 -9999 -9999 -9999 -9999 -9999 -9999 -9999 -9999 -9999 -9999 -9999 -9999 -9999 -9999
-9999 -9999 -9999 -9999 -9999 -9999 -9999 -9999 -9999 -9999 -9999 -9999 -9999 -9999 -9999 -9999 -9999 -9999 -9999 -9999 -9999 -9999 -9999 -9999 -9999 -9999 -9999 -9999 -9999 -9999 -9999 -9999 -9999 -9999 -9999 -9999 -9999 -9999 -9999 -9999 -9999 -9999 -9999 -9999 -9999 -9999 -9999 -9999 -9999 -9999 -9999 -9999 -9999 -9999 -9999 -9999 -9999 -9999 -9999 -9999 -9999 -9999 -9999 -9999 -9999 -9999 -9999 -9999 -9999 -9999 -9999 -9999 -9999 -9999 -9999 -9999 -9999 -9999 -9999 -9999 -9999 -9999 -9999 -9999 -9999 -9999 -9999 -9999 -9999 -9999 -9999 -9999 -9999 -9999 -9999 -9999 -9999 -9999 -9999 -9999 -9999 -9999 -9999 -9999 -9999 -9999 -9999 -9999 -9999 -9999 -9999 -9999 -9999 -9999 -9999 -9999 1.99329E-1 2.07319E-1 2.36386E-1 2.48383E-1 2.55355E-1 2.59283E-1 2.73747E-1 2.90404E-1 2.31074E-1 2.03152E-1 1.87646E-1 1.76028E-1 1.6612E-1 1.75433E-1 2.22349E-1 3.06573E-1 3.82316E-1 3.8272E-1 3.5644E-1 3.85014E-1 4.37707E-1 4.36856E-1 3.99094E-1 3.1976E-1 3.34262E-1 3.15237E-1 2.97763E-1 3.5364E-1 4.33697E-1 5.12132E-1 4.32255E-1 4.79196E-1 5.09523E-1 5.87802E-1 6.10138E-1 6.56142E-1 6.39628E-1 6.69346E-1 6.40939E-1 6.68885E-1 6.15821E-1 5.94403E-1 4.72991E-1 6.31026E-1 6.07981E-1 5.92239E-1 5.56579E-1 4.67755E-1 4.49543E-1 4.97023E-1 5.8769E-1 6.02234E-1 6.43289E-1 6.25012E-1 5.69162E-1 5.56853E-1 5.37677E-1 5.29494E-1 5.65853E-1 5.51788E-1 4.29517E-1 4.20603E-1 5.4028E-1 6.02515E-1 5.89487E-1 5.56705E-1 6.09052E-1 6.39684E-1 6.40795E-1 6.00743E-1 6.25973E-1 4.84214E-1 4.37448E-1 3.78781E-1 4.09143E-1 5.59059E-1 6.38049E-1 5.35815E-1 3.15151E-1 2.57572E-1 2.47469E-1 1.90739E-1 1.48496E-1 1.27899E-1 8.34667E-2 6.67144E-2 6.8214E-2 6.55478E-2 6.72539E-2 1.03158E-1 9.08429E-2 3.92169E-2 4.41387E-2 6.99138E-2 1.23877E-1 2.21758E-1 2.73045E-1 2.99666E-1 3.76727E-1 4.15726E-1 3.67701E-1 3.12423E-1 2.86755E-1 2.64358E-1 2.45382E-1 2.35338E-1 2.15306E-1 2.0131E-1 2.13613E-1 2.13191E-1 1.79379E-1 1.60043E-1 1.73914E-1 1.96901E-1 2.0655E-1 2.03701E-1 1.92179E-1 2.03671E-1 2.10613E-1 2.29447E-1 2.42487E-1 2.3972E-1 2.47532E-1 2.48928E-1 2.47996E-1 2.44294E-1 2.2072E-1 1.96851E-1 1.7137E-1 -9999 -9999 -9999 -9999 -9999 -9999 -9999 -9999 -9999 -9999 -9999 -9999 -9999 -9999 -9999 -9999 -9999 -9999 -9999
-9999 -9999 -9999 -9999 -9999 -9999 -9999 -9999 -9999 -9999 -9999 -9999 -9999 -9999 -9999 -9999 -9999 -9999 -9999 -9999 -9999 -9999 -9999 -9999 -9999 -9999 -9999 -9999 -9999 -9999 -9999 -9999 -9999 -9999 -9999 -9999 -9999 -9999 -9999 -9999 -9999 -9999 -9999 -9999 -9999 -9999 -9999 -9999 -9999 -9999 -9999 -9999 -9999 -9999 -9999 -9999 -9999 -9999 -9999 -9999 -9999 -9999 -9999 -9999 -9999 -9999 -9999 -9999 -9999 -9999 -9999 -9999 -9999 -9999 -9999 -9999 -9999 -9999 -9999 -9999 -9999 -9999 -9999 -9999 -9999 -9999 -9999 -9999 -9999 -9999 -9999 -9999 -9999 -9999 -9999 -9999 -9999 -9999 -9999 -9999 -9999 -9999 -9999 -9999 -9999 -9999 -9999 -9999 -9999 -9999 -9999 -9999 -9999 -9999 -9999 1.88408E-1 1.93489E-1 2.18338E-1 2.34088E-1 2.62454E-1 2.85337E-1 3.02396E-1 3.32681E-1 3.3138E-1 3.02303E-1 2.86927E-1 2.67171E-1 2.37714E-1 1.83849E-1 1.70664E-1 2.11869E-1 2.98764E-1 3.57877E-1 3.85817E-1 3.8192E-1 3.86828E-1 4.39617E-1 4.38946E-1 3.85796E-1 4.28209E-1 4.00539E-1 3.91129E-1 3.78477E-1 4.55219E-1 5.14358E-1 5.58774E-1 5.10492E-1 5.24318E-1 6.19769E-1 6.48913E-1 6.69094E-1 6.50071E-1 6.5753E-1 6.66184E-1 6.52081E-1 6.65549E-1 6.65242E-1 6.405E-1 6.04405E-1 5.05999E-1 6.19796E-1 6.18807E-1 6.0291E-1 5.8084E-1 4.9455E-1 4.20298E-1 4.62517E-1 5.73565E-1 6.43931E-1 5.06769E-1 4.84214E-1 4.07707E-1 3.44437E-1 3.08898E-1 3.13642E-1 2.90347E-1 2.69409E-1 3.81147E-1 5.8969E-1 6.16363E-1 6.29612E-1 6.29618E-1 6.32748E-1 6.10622E-1 5.48257E-1 3.64404E-1 3.64037E-1 3.15257E-1 2.39207E-1 1.83576E-1 2.19405E-1 3.89194E-1 6.38134E-1 5.5312E-1 4.00139E-1 3.29542E-1 2.8424E-1 2.47233E-1 2.34373E-1 2.4123E-1 2.06377E-1 1.69189E-1 1.55404E-1 1.5385E-1 1.8457E-1 2.40377E-1 1.37856E-1 5.50697E-2 6.32064E-2 8.55959E-2 1.00706E-1 1.70634E-1 3.0684E-1 4.30517E-1 4.68602E-1 4.27927E-1 3.26246E-1 2.55062E-1 2.24426E-1 2.02599E-1 1.70718E-1 1.62519E-1 1.41339E-1 1.25388E-1 1.43987E-1 1.42737E-1 1.15655E-1 1.07477E-1 1.30932E-1 1.70718E-1 1.91445E-1 1.81952E-1 1.79732E-1 1.91405E-1 2.16058E-1 2.41115E-1 2.56971E-1 2.66609E-1 2.56937E-1 2.55512E-1 2.53619E-1 2.52205E-1 2.32077E-1 1.94868E-1 1.8679E-1 -9999 -9999 -9999 -9999 -9999 -9999 -9999 -9999 -9999 -9999 -9999 -9999 -9999 -9999 -9999 -9999 -9999 -9999 -9999
-9999 -9999 -9999 -9999 -9999 -9999 -9999 -9999 -9999 -9999 -9999 -9999 -9999 -9999 -9999 -9999 -9999 -9999 -9999 -9999 -9999 -9999 -9999 -9999 -9999 -9999 -9999 -9999 -9999 -9999 -9999 -9999 -9999 -9999 -9999 -9999 -9999 -9999 -9999 -9999 -9999 -9999 -9999 -9999 -9999 -9999 -9999 -9999 -9999 -9999 -9999 -9999 -9999 -9999 -9999 -9999 -9999 -9999 -9999 -9999 -9999 -9999 -9999 -9999 -9999 -9999 -9999 -9999 -9999 -9999 -9999 -9999 -9999 -9999 -9999 -9999 -9999 -9999 -9999 -9999 -9999 -9999 -9999 -9999 -9999 -9999 -9999 -9999 -9999 -9999 -9999 -9999 -9999 -9999 -9999 -9999 -9999 -9999 -9999 -9999 -9999 -9999 -9999 -9999 -9999 -9999 -9999 -9999 -9999 -9999 -9999 -9999 -9999 -9999 1.82816E-1 1.82202E-1 1.84665E-1 1.98604E-1 2.13393E-1 2.46088E-1 2.89548E-1 3.3428E-1 3.32516E-1 3.09684E-1 3.33147E-1 3.34413E-1 3.32137E-1 2.91919E-1 2.13936E-1 1.66059E-1 1.88207E-1 2.50536E-1 3.26051E-1 3.75626E-1 3.78165E-1 4.1041E-1 4.63659E-1 4.11824E-1 3.78038E-1 3.98763E-1 3.83325E-1 4.09991E-1 4.38249E-1 4.68725E-1 6.01763E-1 6.68361E-1 6.26961E-1 6.02709E-1 6.43944E-1 6.63597E-1 6.43887E-1 6.49639E-1 6.60383E-1 6.56957E-1 6.46142E-1 4.84584E-1 6.27013E-1 6.35485E-1 6.28296E-1 5.57294E-1 5.63827E-1 5.98913E-1 6.15484E-1 5.7771E-1 4.93303E-1 3.18267E-1 3.02901E-1 4.62419E-1 6.27656E-1 5.25192E-1 5.03927E-1 5.1867E-1 3.45755E-1 2.53881E-1 2.32194E-1 2.31942E-1 2.82673E-1 4.07491E-1 5.75038E-1 4.92757E-1 4.0306E-1 4.06656E-1 4.47063E-1 3.38019E-1 2.94966E-1 2.50721E-1 2.49466E-1 1.92121E-1 1.24218E-1 9.76439E-2 1.72556E-1 3.85988E-1 5.8696E-1 6.21622E-1 5.83335E-1 5.64351E-1 5.0424E-1 4.21644E-1 3.704E-1 3.3945E-1 2.33669E-1 1.91691E-1 1.94628E-1 2.31622E-1 3.35453E-1 3.9052E-1 1.74009E-1 6.52338E-2 9.74326E-2 1.72493E-1 1.97987E-1 2.60022E-1 3.71477E-1 4.4084E-1 4.24343E-1 3.85957E-1 3.53464E-1 2.83598E-1 1.97396E-1 1.3866E-1 1.09199E-1 9.21045E-2 7.67001E-2 7.22162E-2 8.11299E-2 8.00653E-2 8.31185E-2 9.47905E-2 1.24571E-1 1.66172E-1 1.7718E-1 1.53749E-1 1.43017E-1 1.6476E-1 2.06494E-1 2.41572E-1 2.62244E-1 2.58846E-1 2.58368E-1 2.54091E-1 2.49861E-1 2.49861E-1 2.37906E-1 2.06066E-1 1.82269E-1 -9999 -9999 -9999 -9999 -9999 -9999 -9999 -9999 -9999 -9999 -9999 -9999 -9999 -9999 -9999 -9999 -9999 -9999 -9999
-9999 -9999 -9999 -9999 -9999 -9999 -9999 -9999 -9999 -9999 -9999 -9999 -9999 -9999 -9999 -9999 -9999 -9999 -9999 -9999 -9999 -9999 -9999 -9999 -9999 -9999 -9999 -9999 -9999 -9999 -9999 -9999 -9999 -9999 -9999 -9999 -9999 -9999 -9999 -9999 -9999 -9999 -9999 -9999 -9999 -9999 -9999 -9999 -9999 -9999 -9999 -9999 -9999 -9999 -9999 -9999 -9999 -9999 -9999 -9999 -9999 -9999 -9999 -9999 -9999 -9999 -9999 -9999 -9999 -9999 -9999 -9999 -9999 -9999 -9999 -9999 -9999 -9999 -9999 -9999 -9999 -9999 -9999 -9999 -9999 -9999 -9999 -9999 -9999 -9999 -9999 -9999 -9999 -9999 -9999 -9999 -9999 -9999 -9999 -9999 -9999 -9999 -9999 -9999 -9999 -9999 -9999 -9999 -9999 -9999 -9999 -9999 -9999 -9999 1.73193E-1 1.70269E-1 1.67897E-1 1.70207E-1 1.77288E-1 2.21791E-1 2.9981E-1 3.33907E-1 3.35681E-1 3.13713E-1 3.39754E-1 3.40776E-1 3.3189E-1 2.80986E-1 2.17413E-1 1.63231E-1 1.71247E-1 2.11117E-1 2.65418E-1 2.85934E-1 2.9697E-1 3.28795E-1 3.26859E-1 3.60246E-1 3.72692E-1 3.36914E-1 3.10817E-1 3.16161E-1 3.25968E-1 3.52743E-1 4.35026E-1 5.5598E-1 5.96185E-1 6.53059E-1 6.68639E-1 6.40981E-1 6.43518E-1 6.60376E-1 6.52462E-1 6.41032E-1 6.01812E-1 4.61597E-1 6.15008E-1 6.18055E-1 6.21988E-1 5.77234E-1 5.67462E-1 5.50308E-1 5.31021E-1 5.27357E-1 4.49486E-1 2.7905E-1 2.36394E-1 3.42924E-1 5.43022E-1 5.17398E-1 4.7086E-1 5.05336E-1 4.20966E-1 2.68546E-1 2.32659E-1 2.64401E-1 3.74843E-1 5.53511E-1 5.92046E-1 4.21337E-1 2.38872E-1 1.85786E-1 2.0096E-1 2.26934E-1 1.94268E-1 1.6255E-1 1.4705E-1 1.23644E-1 1.12195E-1 9.39963E-2 1.23418E-1 2.6256E-1 5.32312E-1 6.14347E-1 5.8451E-1 5.07699E-1 4.55439E-1 4.62062E-1 3.90946E-1 2.30261E-1 1.23144E-1 9.16519E-2 1.32005E-1 2.39002E-1 4.36218E-1 4.74584E-1 1.57107E-1 8.76692E-2 1.24532E-1 2.69102E-1 3.59113E-1 3.48294E-1 3.56015E-1 3.457E-1 2.9613E-1 2.98997E-1 3.87138E-1 3.99101E-1 2.78315E-1 1.47781E-1 8.4816E-2 5.71885E-2 4.69575E-2 5.00668E-2 5.15767E-2 5.4864E-2 7.19827E-2 1.07896E-1 1.49265E-1 1.7357E-1 1.59362E-1 1.25092E-1 1.16647E-1 1.59024E-1 1.77129E-1 2.03242E-1 2.25501E-1 2.27223E-1 2.36102E-1 2.36552E-1 2.3386E-1 2.32967E-1 2.26348E-1 2.06884E-1 1.89062E-1 1.85641E-1 -9999 -9999 -9999 -9999 -9999 -9999 -9999 -9999 -9999 -9999 -9999 -9999 -9999 -9999 -9999 -9999 -9999 -9999
-9999 -9999 -9999 -9999 -9999 -9999 -9999 -9999 -9999 -9999 -9999 -9999 -9999 -9999 -9999 -9999 -9999 -9999 -9999 -9999 -9999 -9999 -9999 -9999 -9999 -9999 -9999 -9999 -9999 -9999 -9999 -9999 -9999 -9999 -9999 -9999 -9999 -9999 -9999 -9999 -9999 -9999 -9999 -9999 -9999 -9999 -9999 -9999 -9999 -9999 -9999 -9999 -9999 -9999 -9999 -9999 -9999 -9999 -9999 -9999 -9999 -9999 -9999 -9999 -9999 -9999 -9999 -9999 -9999 -9999 -9999 -9999 -9999 -9999 -9999 -9999 -9999 -9999 -9999 -9999 -9999 -9999 -9999 -9999 -9999 -9999 -9999 -9999 -9999 -9999 -9999 -9999 -9999 -9999 -9999 -9999 -9999 -9999 -9999 -9999 -9999 -9999 -9999 -9999 -9999 -9999 -9999 -9999 -9999 -9999 -9999 -9999 -9999 1.66242E-1 1.5781E-1 1.55637E-1 1.53488E-1 1.54023E-1 1.57265E-1 1.90801E-1 2.63174E-1 3.51098E-1 3.36824E-1 3.65624E-1 3.89632E-1 3.65109E-1 3.35053E-1 2.85997E-1 2.30267E-1 1.88207E-1 1.63734E-1 1.8379E-1 1.99712E-1 2.0037E-1 2.1527E-1 2.02283E-1 2.08319E-1 2.58995E-1 3.19773E-1 3.30598E-1 3.55664E-1 3.86316E-1 4.28973E-1 4.81306E-1 3.7968E-1 3.7284E-1 5.99572E-1 6.53289E-1 6.41356E-1 6.26793E-1 6.43227E-1 6.46252E-1 6.27057E-1 6.11374E-1 4.61501E-1 4.7375E-1 6.5197E-1 6.35844E-1 6.18219E-1 5.75597E-1 5.72489E-1 5.56532E-1 5.19159E-1 4.90687E-1 4.4982E-1 3.29823E-1 2.78669E-1 2.71326E-1 3.4719E-1 5.04392E-1 5.01422E-1 4.33381E-1 3.56794E-1 2.52427E-1 1.89222E-1 2.04279E-1 2.85628E-1 5.01027E-1 6.03276E-1 5.2036E-1 3.48166E-1 2.31076E-1 1.65811E-1 1.38109E-1 1.37313E-1 1.37795E-1 1.24821E-1 1.08046E-1 1.09357E-1 1.1741E-1 1.75025E-1 3.78674E-1 5.66286E-1 5.67845E-1 3.45757E-1 2.02501E-1 1.60951E-1 2.57444E-1 2.14602E-1 9.13559E-2 4.58722E-2 3.29932E-2 4.95685E-2 1.15885E-1 3.65921E-1 4.50302E-1 2.34995E-1 1.69157E-1 2.6008E-1 3.79116E-1 3.69054E-1 2.96537E-1 2.56202E-1 2.31141E-1 2.02309E-1 2.36054E-1 3.46365E-1 4.39894E-1 4.24015E-1 3.00516E-1 1.58462E-1 7.26152E-2 4.8942E-2 5.95916E-2 6.92544E-2 7.48104E-2 9.08081E-2 1.3105E-1 1.69322E-1 1.59079E-1 1.35015E-1 1.17392E-1 1.25043E-1 1.34339E-1 1.59349E-1 1.6002E-1 1.4827E-1 1.74252E-1 1.81168E-1 1.94103E-1 2.00027E-1 2.06494E-1 2.08546E-1 1.92918E-1 1.88297E-1 1.87535E-1 -9999 -9999 -9999 -9999 -9999 -9999 -9999 -9999 -9999 -9999 -9999 -9999 -9999 -9999 -9999 -9999 -9999 -9999
-9999 -9999 -9999 -9999 -9999 -9999 -9999 -9999 -9999 -9999 -9999 -9999 -9999 -9999 -9999 -9999 -9999 -9999 -9999 -9999 -9999 -9999 -9999 -9999 -9999 -9999 -9999 -9999 -9999 -9999 -9999 -9999 -9999 -9999 -9999 -9999 -9999 -9999 -9999 -9999 -9999 -9999 -9999 -9999 -9999 -9999 -9999 -9999 -9999 -9999 -9999 -9999 -9999 -9999 -9999 -9999 -9999 -9999 -9999 -9999 -9999 -9999 -9999 -9999 -9999 -9999 -9999 -9999 -9999 -9999 -9999 -9999 -9999 -9999 -9999 -9999 -9999 -9999 -9999 -9999 -9999 -9999 -9999 -9999 -9999 -9999 -9999 -9999 -9999 -9999 -9999 -9999 -9999 -9999 -9999 -9999 -9999 -9999 -9999 -9999 -9999 -9999 -9999 -9999 -9999 -9999 -9999 -9999 -9999 -9999 -9999 -9999 -9999 1.5781E-1 1.56721E-1 1.52955E-1 1.45135E-1 1.39613E-1 1.37598E-1 1.46617E-1 1.84534E-1 2.26721E-1 2.86936E-1 3.53703E-1 3.6181E-1 3.64818E-1 3.60628E-1 3.19837E-1 2.74311E-1 2.39804E-1 1.93215E-1 1.8072E-1 1.81947E-1 1.57636E-1 1.55407E-1 1.70546E-1 1.85594E-1 1.96391E-1 2.0698E-1 2.47286E-1 3.41627E-1 4.74845E-1 5.61097E-1 6.41895E-1 3.77659E-1 3.96374E-1 6.3772E-1 6.23958E-1 6.24969E-1 6.41199E-1 6.27317E-1 6.00527E-1 5.60344E-1 5.19818E-1 5.42999E-1 4.59634E-1 6.48336E-1 6.11031E-1 5.99461E-1 5.91394E-1 5.23341E-1 5.10996E-1 5.4229E-1 4.97208E-1 4.43527E-1 4.78494E-1 4.16157E-1 3.37646E-1 3.19052E-1 3.51248E-1 3.58677E-1 3.18017E-1 2.62148E-1 1.90992E-1 1.75538E-1 1.94283E-1 2.70324E-1 4.73836E-1 6.06065E-1 5.75662E-1 5.54197E-1 4.1895E-1 2.9226E-1 1.72327E-1 1.15815E-1 1.07859E-1 9.80084E-2 9.18257E-2 1.09279E-1 1.39055E-1 2.03636E-1 3.24713E-1 3.42457E-1 2.91274E-1 1.50845E-1 6.62168E-2 6.48522E-2 1.21352E-1 1.12462E-1 4.86126E-2 2.76555E-2 3.12909E-2 3.98583E-2 7.04529E-2 1.50711E-1 3.05945E-1 3.69328E-1 4.02947E-1 5.13243E-1 4.72532E-1 3.14257E-1 2.15012E-1 1.69102E-1 1.44496E-1 1.36973E-1 1.74944E-1 2.4774E-1 3.01238E-1 3.50033E-1 4.02674E-1 3.01744E-1 1.17264E-1 7.08065E-2 8.86815E-2 1.1916E-1 1.36895E-1 1.46888E-1 1.63815E-1 1.68662E-1 1.42863E-1 1.18278E-1 1.12764E-1 1.07717E-1 1.24525E-1 1.24501E-1 1.04296E-1 9.99377E-2 1.08314E-1 1.18356E-1 1.21518E-1 1.32317E-1 1.38752E-1 1.53066E-1 1.64746E-1 1.61668E-1 1.62007E-1 1.66117E-1 -9999 -9999 -9999 -9999 -9999 -9999 -9999 -9999 -9999 -9999 -9999 -9999 -9999 -9999 -9999 -9999 -9999
-9999 -9999 -9999 -9999 -9999 -9999 -9999 -9999 -9999 -9999 -9999 -9999 -9999 -9999 -9999 -9999 -9999 -9999 -9999 -9999 -9999 -9999 -9999 -9999 -9999 -9999 -9999 -9999 -9999 -9999 -9999 -9999 -9999 -9999 -9999 -9999 -9999 -9999 -9999 -9999 -9999 -9999 -9999 -9999 -9999 -9999 -9999 -9999 -9999 -9999 -9999 -9999 -9999 -9999 -9999 -9999 -9999 -9999 -9999 -9999 -9999 -9999 -9999 -9999 -9999 -9999 -9999 -9999 -9999 -9999 -9999 -9999 -9999 -9999 -9999 -9999 -9999 -9999 -9999 -9999 -9999 -9999 -9999 -9999 -9999 -9999 -9999 -9999 -9999 -9999 -9999 -9999 -9999 -9999 -9999 -9999 -9999 -9999 -9999 -9999 -9999 -9999 -9999 -9999 -9999 -9999 -9999 -9999 -9999 1.76156E-1 1.8343E-1 1.89669E-1 1.7431E-1 1.67897E-1 1.83981E-1 1.92141E-1 1.68472E-1 1.44063E-1 1.34218E-1 1.33265E-1 1.33741E-1 1.42549E-1 1.5989E-1 2.07779E-1 2.89376E-1 3.34672E-1 3.62468E-1 3.2988E-1 3.27243E-1 3.39745E-1 2.89286E-1 2.72694E-1 2.10361E-1 1.61993E-1 1.55407E-1 1.83725E-1 2.0562E-1 2.26512E-1 2.11006E-1 2.08281E-1 3.25065E-1 5.41166E-1 6.57268E-1 6.45171E-1 3.54663E-1 4.34541E-1 6.11728E-1 6.00905E-1 6.29668E-1 6.15378E-1 6.06884E-1 5.75473E-1 4.04833E-1 3.57195E-1 4.69158E-1 5.9025E-1 6.21015E-1 6.06441E-1 5.14047E-1 5.31957E-1 4.71079E-1 5.33378E-1 5.21352E-1 4.65532E-1 4.84423E-1 4.77048E-1 4.67086E-1 4.62041E-1 3.62097E-1 3.10226E-1 2.96E-1 2.66658E-1 2.09939E-1 1.80781E-1 2.09578E-1 2.97937E-1 4.56946E-1 5.73514E-1 5.7088E-1 4.72074E-1 5.28369E-1 5.46265E-1 4.14777E-1 2.96262E-1 2.33366E-1 1.94404E-1 1.39753E-1 1.02133E-1 1.18554E-1 1.19042E-1 1.82265E-1 2.63176E-1 1.9246E-1 1.17911E-1 7.54751E-2 4.68689E-2 5.53516E-2 8.30624E-2 6.64691E-2 4.32175E-2 5.12708E-2 5.7764E-2 7.29501E-2 9.2613E-2 1.43911E-1 2.64792E-1 4.7063E-1 6.05557E-1 6.15721E-1 4.87354E-1 3.01084E-1 1.58667E-1 1.00098E-1 9.16812E-2 1.17175E-1 1.49849E-1 1.72354E-1 1.5549E-1 1.79961E-1 3.13721E-1 3.85434E-1 1.96013E-1 1.03677E-1 1.02729E-1 1.20551E-1 1.58694E-1 1.80942E-1 1.55059E-1 1.43635E-1 1.34214E-1 1.02891E-1 9.02074E-2 8.44095E-2 1.01564E-1 8.67402E-2 6.15883E-2 5.68425E-2 5.96319E-2 6.22329E-2 7.1186E-2 8.0504E-2 9.74614E-2 1.10994E-1 1.16794E-1 1.12979E-1 1.02642E-1 9.76881E-2 1.16279E-1 1.31167E-1 -9999 -9999 -9999 -9999 -9999 -9999 -9999 -9999 -9999 -9999 -9999 -9999 -9999 -9999 -9999
-9999 -9999 -9999 -9999 -9999 -9999 -9999 -9999 -9999 -9999 -9999 -9999 -9999 -9999 -9999 -9999 -9999 -9999 -9999 -9999 -9999 -9999 -9999 -9999 -9999 -9999 -9999 -9999 -9999 -9999 -9999 -9999 -9999 -9999 -9999 -9999 -9999 -9999 -9999 -9999 -9999 -9999 -9999 -9999 -9999 -9999 -9999 -9999 -9999 -9999 -9999 -9999 -9999 -9999 -9999 -9999 -9999 -9999 -9999 -9999 -9999 -9999 -9999 -9999 -9999 -9999 -9999 -9999 -9999 -9999 -9999 -9999 -9999 -9999 -9999 -9999 -9999 -9999 -9999 -9999 -9999 -9999 -9999 -9999 -9999 -9999 -9999 -9999 -9999 -9999 -9999 -9999 -9999 -9999 -9999 -9999 -9999 -9999 -9999 -9999 -9999 -9999 -9999 -9999 -9999 -9999 -9999 -9999 -9999 1.80372E-1 2.1904E-1 2.77037E-1 2.33352E-1 1.87087E-1 2.47625E-1 3.06684E-1 2.59998E-1 1.8085E-1 1.74247E-1 1.6841E-1 1.5824E-1 1.40002E-1 1.29927E-1 1.38524E-1 1.90733E-1 3.18866E-1 3.83533E-1 3.60503E-1 3.6116E-1 3.85845E-1 3.58407E-1 3.73366E-1 2.7259E-1 2.14487E-1 2.00292E-1 2.95191E-1 3.67797E-1 4.12941E-1 3.00387E-1 2.64543E-1 5.47528E-1 6.57479E-1 6.45383E-1 5.39419E-1 3.50251E-1 4.4178E-1 5.06168E-1 5.48798E-1 5.22216E-1 5.28843E-1 5.92697E-1 5.49633E-1 4.47516E-1 3.35205E-1 3.90355E-1 5.63822E-1 6.09105E-1 5.91708E-1 5.57241E-1 5.91208E-1 5.71975E-1 5.40964E-1 4.88933E-1 4.51113E-1 4.07607E-1 3.65318E-1 3.90054E-1 4.50129E-1 4.0314E-1 2.99297E-1 2.43497E-1 2.458E-1 2.66318E-1 2.79605E-1 3.60609E-1 5.4036E-1 5.74382E-1 5.41469E-1 4.21117E-1 3.92817E-1 5.38597E-1 4.956E-1 4.37994E-1 4.33936E-1 4.00827E-1 3.57833E-1 2.53897E-1 1.28627E-1 1.03263E-1 1.15356E-1 1.37472E-1 1.59037E-1 1.06091E-1 6.25393E-2 5.72133E-2 4.84358E-2 5.26642E-2 6.31377E-2 5.33163E-2 4.92574E-2 5.34982E-2 7.92777E-2 1.14163E-1 1.58369E-1 2.39922E-1 3.78069E-1 5.69242E-1 6.20053E-1 5.90923E-1 4.12821E-1 2.50314E-1 1.21419E-1 7.48545E-2 8.03268E-2 9.89095E-2 1.2712E-1 1.33179E-1 1.085E-1 1.28045E-1 2.13E-1 3.26847E-1 2.4112E-1 1.09816E-1 7.74317E-2 9.74114E-2 1.44559E-1 1.60776E-1 1.32184E-1 1.08397E-1 1.26376E-1 1.04976E-1 7.30266E-2 6.55446E-2 7.38568E-2 5.55998E-2 3.86521E-2 3.68381E-2 3.83959E-2 4.22647E-2 4.98882E-2 5.97014E-2 7.33583E-2 7.08555E-2 8.1585E-2 8.79931E-2 7.81271E-2 8.36845E-2 1.01266E-1 1.22321E-1 1.33753E-1 -9999 -9999 -9999 -9999 -9999 -9999 -9999 -9999 -9999 -9999 -9999 -9999 -9999 -9999
-9999 -9999 -9999 -9999 -9999 -9999 -9999 -9999 -9999 -9999 -9999 -9999 -9999 -9999 -9999 -9999 -9999 -9999 -9999 -9999 -9999 -9999 -9999 -9999 -9999 -9999 -9999 -9999 -9999 -9999 -9999 -9999 -9999 -9999 -9999 -9999 -9999 -9999 -9999 -9999 -9999 -9999 -9999 -9999 -9999 -9999 -9999 -9999 -9999 -9999 -9999 -9999 -9999 -9999 -9999 -9999 -9999 -9999 -9999 -9999 -9999 -9999 -9999 -9999 -9999 -9999 -9999 -9999 -9999 -9999 -9999 -9999 -9999 -9999 -9999 -9999 -9999 -9999 -9999 -9999 -9999 -9999 -9999 -9999 -9999 -9999 -9999 -9999 -9999 -9999 -9999 -9999 -9999 -9999 -9999 -9999 -9999 -9999 -9999 -9999 -9999 -9999 -9999 -9999 -9999 -9999 -9999 -9999 1.62851E-1 1.8275E-1 2.77028E-1 3.85939E-1 3.31788E-1 2.00574E-1 2.25283E-1 3.37181E-1 3.4457E-1 2.5449E-1 2.31075E-1 2.75235E-1 2.78528E-1 2.04416E-1 1.44517E-1 1.26708E-1 1.37493E-1 2.14554E-1 3.48094E-1 3.56446E-1 3.82995E-1 3.80181E-1 3.7777E-1 3.69775E-1 2.97737E-1 2.78376E-1 3.18834E-1 4.62478E-1 5.39448E-1 5.31797E-1 3.09923E-1 3.61378E-1 6.50368E-1 6.38569E-1 6.46285E-1 4.63778E-1 3.35433E-1 3.94652E-1 5.13596E-1 5.6818E-1 5.20855E-1 4.86386E-1 5.40789E-1 5.69423E-1 5.52047E-1 3.74173E-1 3.7127E-1 5.1867E-1 5.61589E-1 5.67672E-1 5.4294E-1 5.0447E-1 5.19717E-1 5.1091E-1 4.16948E-1 4.44057E-1 3.2183E-1 2.55602E-1 2.93464E-1 3.74357E-1 3.59685E-1 2.69106E-1 2.08469E-1 2.43205E-1 3.04428E-1 4.15258E-1 5.23208E-1 5.68721E-1 5.03519E-1 3.77517E-1 3.05762E-1 3.1585E-1 4.63421E-1 5.28197E-1 4.9944E-1 4.84154E-1 4.47167E-1 3.82317E-1 2.81337E-1 1.47955E-1 8.70104E-2 8.78627E-2 9.70929E-2 1.07332E-1 7.83661E-2 6.59726E-2 5.86442E-2 4.92044E-2 4.68134E-2 6.49334E-2 8.44054E-2 8.82711E-2 7.83909E-2 9.8463E-2 1.23498E-1 1.72571E-1 2.99469E-1 4.97728E-1 5.77373E-1 5.73077E-1 5.54421E-1 3.9133E-1 2.14881E-1 1.09882E-1 6.60502E-2 6.96685E-2 8.65596E-2 1.12853E-1 1.28912E-1 9.52839E-2 8.69124E-2 1.15795E-1 1.95829E-1 2.00319E-1 1.06743E-1 6.24694E-2 7.68972E-2 1.28259E-1 1.40065E-1 1.0076E-1 7.54882E-2 1.10258E-1 1.37431E-1 9.19853E-2 6.18697E-2 4.11135E-2 2.96675E-2 3.12731E-2 3.72101E-2 4.30502E-2 4.98413E-2 5.62334E-2 6.6258E-2 6.10075E-2 4.44011E-2 5.32033E-2 7.05201E-2 8.56133E-2 8.56175E-2 -9999 -9999 -9999 -9999 -9999 -9999 -9999 -9999 -9999 -9999 -9999 -9999 -9999 -9999 -9999 -9999 -9999
-9999 -9999 -9999 -9999 -9999 -9999 -9999 -9999 -9999 -9999 -9999 -9999 -9999 -9999 -9999 -9999 -9999 -9999 -9999 -9999 -9999 -9999 -9999 -9999 -9999 -9999 -9999 -9999 -9999 -9999 -9999 -9999 -9999 -9999 -9999 -9999 -9999 -9999 -9999 -9999 -9999 -9999 -9999 -9999 -9999 -9999 -9999 -9999 -9999 -9999 -9999 -9999 -9999 -9999 -9999 -9999 -9999 -9999 -9999 -9999 -9999 -9999 -9999 -9999 -9999 -9999 -9999 -9999 -9999 -9999 -9999 -9999 -9999 -9999 -9999 -9999 -9999 -9999 -9999 -9999 -9999 -9999 -9999 -9999 -9999 -9999 -9999 -9999 -9999 -9999 -9999 -9999 -9999 -9999 -9999 -9999 -9999 -9999 -9999 -9999 -9999 -9999 -9999 -9999 -9999 -9999 -9999 -9999 1.48222E-1 1.7431E-1 3.14703E-1 3.9067E-1 4.10115E-1 2.17488E-1 1.93995E-1 3.07559E-1 3.58525E-1 3.56042E-1 3.1008E-1 2.99616E-1 3.65201E-1 3.01372E-1 1.88836E-1 1.31747E-1 1.23955E-1 1.51194E-1 2.42831E-1 2.62207E-1 2.87525E-1 2.7916E-1 2.75043E-1 2.65315E-1 2.80006E-1 2.95929E-1 3.86189E-1 4.67592E-1 5.65889E-1 4.28047E-1 3.68132E-1 5.12141E-1 6.50003E-1 6.40786E-1 6.44993E-1 4.32391E-1 5.13212E-1 6.04749E-1 6.19293E-1 5.96092E-1 5.54099E-1 5.36825E-1 5.13496E-1 4.69026E-1 5.04436E-1 3.92699E-1 4.04953E-1 5.42842E-1 5.86842E-1 5.8757E-1 5.21678E-1 4.40472E-1 4.8488E-1 5.132E-1 4.08005E-1 4.31111E-1 3.91606E-1 2.82482E-1 2.50451E-1 2.8181E-1 2.65012E-1 2.52469E-1 2.36702E-1 2.59787E-1 3.29112E-1 4.7628E-1 4.52813E-1 4.37516E-1 4.32341E-1 3.45782E-1 2.74589E-1 2.80308E-1 3.97603E-1 5.28027E-1 4.36999E-1 4.30642E-1 4.07427E-1 3.45732E-1 2.67426E-1 1.55978E-1 1.08197E-1 8.65524E-2 7.39176E-2 7.38298E-2 7.01288E-2 8.22631E-2 9.61445E-2 8.60477E-2 7.37277E-2 9.48869E-2 1.42655E-1 1.93696E-1 2.63381E-1 2.70998E-1 2.88917E-1 3.30077E-1 4.63589E-1 5.16373E-1 4.33554E-1 3.89156E-1 5.03645E-1 4.63595E-1 3.06069E-1 1.21942E-1 5.89554E-2 5.41354E-2 6.948E-2 1.04257E-1 1.25423E-1 8.4622E-2 6.41744E-2 8.06676E-2 1.26015E-1 1.31719E-1 7.83348E-2 5.39438E-2 8.23632E-2 1.36491E-1 1.13849E-1 6.71464E-2 5.4806E-2 8.24576E-2 1.21255E-1 1.17575E-1 6.49276E-2 2.72897E-2 2.02935E-2 2.80536E-2 4.18957E-2 4.86236E-2 4.67793E-2 5.54868E-2 6.29467E-2 4.96044E-2 3.35236E-2 3.98707E-2 6.57559E-2 8.38706E-2 9.27243E-2 9.50661E-2 1.14493E-1 -9999 -9999 -9999 -9999 -9999 -9999 -9999 -9999 -9999 -9999 -9999 -9999 -9999 -9999 -9999
-9999 -9999 -9999 -9999 -9999 -9999 -9999 -9999 -9999 -9999 -9999 -9999 -9999 -9999 -9999 -9999 -9999 -9999 -9999 -9999 -9999 -9999 -9999 -9999 -9999 -9999 -9999 -9999 -9999 -9999 -9999 -9999 -9999 -9999 -9999 -9999 -9999 -9999 -9999 -9999 -9999 -9999 -9999 -9999 -9999 -9999 -9999 -9999 -9999 -9999 -9999 -9999 -9999 -9999 -9999 -9999 -9999 -9999 -9999 -9999 -9999 -9999 -9999 -9999 -9999 -9999 -9999 -9999 -9999 -9999 -9999 -9999 -9999 -9999 -9999 -9999 -9999 -9999 -9999 -9999 -9999 -9999 -9999 -9999 -9999 -9999 -9999 -9999 -9999 -9999 -9999 -9999 -9999 -9999 -9999 -9999 -9999 -9999 -9999 -9999 -9999 -9999 -9999 -9999 -9999 -9999 -9999 1.43611E-1 1.37162E-1 1.58358E-1 2.70498E-1 3.6364E-1 4.08333E-1 2.35495E-1 1.60502E-1 2.54499E-1 3.82585E-1 4.14305E-1 3.86491E-1 3.81779E-1 3.54354E-1 3.08248E-1 2.03677E-1 1.53317E-1 1.24851E-1 1.30342E-1 1.6543E-1 1.84954E-1 2.05613E-1 2.51933E-1 2.60552E-1 2.84194E-1 3.53578E-1 4.96596E-1 5.54516E-1 4.64605E-1 3.08167E-1 3.09135E-1 4.20326E-1 6.41705E-1 6.27434E-1 6.39896E-1 6.1143E-1 4.66371E-1 5.92161E-1 5.92761E-1 5.84342E-1 5.77271E-1 5.29884E-1 5.83686E-1 5.49406E-1 5.03923E-1 4.60054E-1 4.16413E-1 5.07169E-1 5.39068E-1 5.93011E-1 5.53132E-1 4.8647E-1 4.47611E-1 4.48613E-1 4.87372E-1 4.32435E-1 4.10111E-1 4.32407E-1 4.0191E-1 3.32335E-1 2.47563E-1 2.6137E-1 2.9143E-1 3.024E-1 3.30194E-1 4.57312E-1 4.87536E-1 3.70902E-1 3.34828E-1 3.54966E-1 3.2888E-1 2.60203E-1 2.58834E-1 3.32374E-1 4.74828E-1 4.92813E-1 4.48265E-1 4.38545E-1 4.07023E-1 3.23034E-1 2.55019E-1 2.04804E-1 1.41068E-1 1.15477E-1 9.88833E-2 8.32391E-2 8.28376E-2 1.06953E-1 1.45514E-1 1.69157E-1 1.39059E-1 1.40144E-1 2.02164E-1 3.84895E-1 4.90738E-1 4.90372E-1 5.51703E-1 5.87112E-1 4.91836E-1 2.77953E-1 2.24319E-1 3.67291E-1 4.99989E-1 4.24551E-1 1.85085E-1 7.23753E-2 4.98271E-2 6.93184E-2 1.07275E-1 1.08962E-1 7.1111E-2 6.37522E-2 7.81543E-2 9.26247E-2 7.32386E-2 5.6501E-2 5.30444E-2 9.21142E-2 1.25616E-1 8.07593E-2 4.52312E-2 3.93917E-2 4.50944E-2 5.75494E-2 7.1468E-2 5.48221E-2 2.54302E-2 2.22953E-2 3.19266E-2 3.80125E-2 3.47608E-2 3.15408E-2 3.87316E-2 4.65296E-2 3.50747E-2 3.07011E-2 3.78107E-2 5.83479E-2 8.12101E-2 7.36998E-2 6.87343E-2 8.7597E-2 -9999 -9999 -9999 -9999 -9999 -9999 -9999 -9999 -9999 -9999 -9999 -9999 -9999 -9999 -9999
-9999 -9999 -9999 -9999 -9999 -9999 -9999 -9999 -9999 -9999 -9999 -9999 -9999 -9999 -9999 -9999 -9999 -9999 -9999 -9999 -9999 -9999 -9999 -9999 -9999 -9999 -9999 -9999 -9999 -9999 -9999 -9999 -9999 -9999 -9999 -9999 -9999 -9999 -9999 -9999 -9999 -9999 -9999 -9999 -9999 -9999 -9999 -9999 -9999 -9999 -9999 -9999 -9999 -9999 -9999 -9999 -9999 -9999 -9999 -9999 -9999 -9999 -9999 -9999 -9999 -9999 -9999 -9999 -9999 -9999 -9999 -9999 -9999 -9999 -9999 -9999 -9999 -9999 -9999 -9999 -9999 -9999 -9999 -9999 -9999 -9999 -9999 -9999 -9999 -9999 -9999 -9999 -9999 -9999 -9999 -9999 -9999 -9999 -9999 -9999 -9999 -9999 -9999 -9999 -9999 -9999 -9999 1.34269E-1 1.29099E-1 1.59457E-1 2.83584E-1 4.13568E-1 4.10535E-1 2.39216E-1 1.5078E-1 2.23069E-1 3.80973E-1 4.40873E-1 4.4108E-1 4.39238E-1 3.5215E-1 2.87598E-1 2.08384E-1 1.62052E-1 1.40942E-1 1.32167E-1 1.73474E-1 2.10361E-1 2.69383E-1 2.6855E-1 2.77463E-1 3.35065E-1 4.73593E-1 6.18721E-1 6.00815E-1 5.34809E-1 2.46478E-1 3.1018E-1 5.66807E-1 6.4334E-1 6.17732E-1 6.42095E-1 5.51337E-1 4.87765E-1 6.05155E-1 5.50404E-1 5.20034E-1 5.02291E-1 5.88494E-1 5.75605E-1 4.97501E-1 5.24945E-1 4.58787E-1 4.69874E-1 5.33974E-1 5.67743E-1 5.38404E-1 5.03784E-1 4.46281E-1 4.19641E-1 4.21801E-1 4.37564E-1 4.10938E-1 4.09724E-1 4.09307E-1 4.17157E-1 3.82661E-1 2.81234E-1 2.97787E-1 3.21942E-1 3.61621E-1 4.61917E-1 4.86281E-1 4.46596E-1 3.79467E-1 2.95314E-1 3.05593E-1 2.83631E-1 2.74156E-1 2.86365E-1 3.35975E-1 4.27782E-1 4.93607E-1 4.6843E-1 4.96554E-1 4.53752E-1 4.36466E-1 3.91022E-1 3.3721E-1 2.81117E-1 2.10179E-1 1.28742E-1 8.14099E-2 6.54091E-2 6.65357E-2 1.05294E-1 1.89825E-1 2.18488E-1 1.60054E-1 2.39912E-1 4.38671E-1 4.2591E-1 4.21414E-1 5.59334E-1 5.90716E-1 5.22696E-1 2.84556E-1 1.71174E-1 2.01325E-1 2.95074E-1 3.86295E-1 2.77622E-1 1.05548E-1 5.55031E-2 7.03102E-2 9.39672E-2 7.43366E-2 4.98428E-2 4.74153E-2 5.11717E-2 5.44894E-2 3.61785E-2 3.32195E-2 5.01147E-2 8.54395E-2 8.6244E-2 5.40431E-2 5.32101E-2 5.67399E-2 4.3245E-2 3.74223E-2 3.99501E-2 3.53693E-2 2.18325E-2 2.2052E-2 3.07901E-2 2.72862E-2 1.87223E-2 1.86768E-2 2.63423E-2 3.20177E-2 2.17905E-2 2.35679E-2 3.70619E-2 5.4083E-2 6.4981E-2 5.15747E-2 4.4595E-2 -9999 -9999 -9999 -9999 -9999 -9999 -9999 -9999 -9999 -9999 -9999 -9999 -9999 -9999 -9999 -9999
-9999 -9999 -9999 -9999 -9999 -9999 -9999 -9999 -9999 -9999 -9999 -9999 -9999 -9999 -9999 -9999 -9999 -9999 -9999 -9999 -9999 -9999 -9999 -9999 -9999 -9999 -9999 -9999 -9999 -9999 -9999 -9999 -9999 -9999 -9999 -9999 -9999 -9999 -9999 -9999 -9999 -9999 -9999 -9999 -9999 -9999 -9999 -9999 -9999 -9999 -9999 -9999 -9999 -9999 -9999 -9999 -9999 -9999 -9999 -9999 -9999 -9999 -9999 -9999 -9999 -9999 -9999 -9999 -9999 -9999 -9999 -9999 -9999 -9999 -9999 -9999 -9999 -9999 -9999 -9999 -9999 -9999 -9999 -9999 -9999 -9999 -9999 -9999 -9999 -9999 -9999 -9999 -9999 -9999 -9999 -9999 -9999 -9999 -9999 -9999 -9999 -9999 -9999 -9999 -9999 -9999 -9999 1.28177E-1 1.31428E-1 1.99853E-1 3.95367E-1 4.69744E-1 4.15916E-1 2.52942E-1 1.54983E-1 2.05107E-1 3.39872E-1 4.40124E-1 4.67379E-1 4.11773E-1 3.79772E-1 3.14418E-1 2.30197E-1 1.68288E-1 1.47483E-1 1.59222E-1 1.92514E-1 2.30863E-1 2.63757E-1 2.61284E-1 2.68488E-1 3.83328E-1 5.58662E-1 6.64995E-1 6.46206E-1 4.25013E-1 2.78448E-1 4.38586E-1 6.37198E-1 6.21251E-1 6.26006E-1 6.26966E-1 5.36007E-1 5.33293E-1 5.89084E-1 5.65129E-1 5.04186E-1 5.06912E-1 5.96585E-1 5.01809E-1 4.41671E-1 4.48213E-1 4.19649E-1 4.9568E-1 5.57548E-1 5.25596E-1 5.05057E-1 4.78975E-1 4.0254E-1 4.27929E-1 4.38581E-1 4.26125E-1 4.09034E-1 3.96818E-1 3.92712E-1 4.02352E-1 3.84819E-1 2.72441E-1 3.09753E-1 3.35883E-1 3.99184E-1 4.80549E-1 4.42356E-1 4.38348E-1 4.30554E-1 3.3255E-1 2.63914E-1 2.56128E-1 2.91481E-1 3.2549E-1 3.52166E-1 3.64104E-1 3.76533E-1 4.00671E-1 4.47516E-1 4.90276E-1 4.6502E-1 4.44108E-1 4.32203E-1 3.41792E-1 2.06652E-1 1.16122E-1 8.39789E-2 7.99615E-2 8.03915E-2 9.09664E-2 1.41284E-1 1.77185E-1 2.66112E-1 4.19825E-1 5.14746E-1 3.8674E-1 3.46587E-1 5.22822E-1 5.72629E-1 5.89438E-1 4.69671E-1 2.448E-1 1.3861E-1 1.4492E-1 2.26786E-1 2.36656E-1 1.1404E-1 5.94312E-2 6.4413E-2 6.28557E-2 4.52001E-2 2.5338E-2 2.1609E-2 2.56422E-2 2.52533E-2 1.93979E-2 2.2516E-2 3.90481E-2 6.42339E-2 6.87582E-2 5.69027E-2 6.6431E-2 9.78256E-2 9.96823E-2 9.38413E-2 7.54769E-2 4.75708E-2 2.3209E-2 1.69859E-2 2.21615E-2 1.67965E-2 1.10615E-2 1.28092E-2 1.91413E-2 1.87917E-2 1.37172E-2 1.63249E-2 2.52872E-2 3.50005E-2 4.45855E-2 3.17266E-2 2.98123E-2 -9999 -9999 -9999 -9999 -9999 -9999 -9999 -9999 -9999 -9999 -9999 -9999 -9999 -9999 -9999 -9999
-9999 -9999 -9999 -9999 -9999 -9999 -9999 -9999 -9999 -9999 -9999 -9999 -9999 -9999 -9999 -9999 -9999 -9999 -9999 -9999 -9999 -9999 -9999 -9999 -9999 -9999 -9999 -9999 -9999 -9999 -9999 -9999 -9999 -9999 -9999 -9999 -9999 -9999 -9999 -9999 -9999 -9999 -9999 -9999 -9999 -9999 -9999 -9999 -9999 -9999 -9999 -9999 -9999 -9999 -9999 -9999 -9999 -9999 -9999 -9999 -9999 -9999 -9999 -9999 -9999 -9999 -9999 -9999 -9999 -9999 -9999 -9999 -9999 -9999 -9999 -9999 -9999 -9999 -9999 -9999 -9999 -9999 -9999 -9999 -9999 -9999 -9999 -9999 -9999 -9999 -9999 -9999 -9999 -9999 -9999 -9999 -9999 -9999 -9999 -9999 -9999 -9999 -9999 -9999 -9999 -9999 1.31898E-1 1.30026E-1 1.57207E-1 2.36236E-1 4.09158E-1 4.96246E-1 4.42762E-1 2.60705E-1 1.74783E-1 1.77167E-1 2.71178E-1 4.03405E-1 4.37888E-1 4.63946E-1 4.10897E-1 3.65099E-1 2.34518E-1 1.66507E-1 1.59773E-1 2.04294E-1 1.98331E-1 2.20824E-1 2.00243E-1 2.26457E-1 3.54688E-1 5.52318E-1 6.61685E-1 6.57487E-1 5.99568E-1 3.18804E-1 4.02409E-1 6.4091E-1 6.25406E-1 6.07146E-1 6.30793E-1 5.56597E-1 5.3747E-1 5.53253E-1 5.19487E-1 5.23094E-1 4.45924E-1 5.2908E-1 5.65379E-1 4.5117E-1 4.35093E-1 4.46623E-1 4.13411E-1 4.80152E-1 4.74371E-1 4.4283E-1 5.26109E-1 4.43599E-1 4.60629E-1 4.55958E-1 4.24159E-1 4.17188E-1 4.00042E-1 4.01138E-1 3.95371E-1 4.08625E-1 3.78794E-1 2.83889E-1 3.22129E-1 3.50919E-1 4.2764E-1 4.43403E-1 4.18186E-1 4.00007E-1 4.08775E-1 3.40948E-1 2.34228E-1 2.24402E-1 2.91888E-1 3.32913E-1 3.21709E-1 2.8806E-1 2.76433E-1 2.94797E-1 4.01034E-1 4.76753E-1 4.23753E-1 4.33398E-1 3.77028E-1 2.58358E-1 1.48622E-1 9.55746E-2 8.88077E-2 9.32537E-2 1.17621E-1 1.58172E-1 1.67228E-1 2.36555E-1 4.16074E-1 5.31789E-1 5.29266E-1 3.74843E-1 2.70584E-1 4.55613E-1 5.63378E-1 5.46351E-1 5.74473E-1 3.95634E-1 2.41196E-1 1.7179E-1 1.74393E-1 1.50162E-1 8.35282E-2 5.01455E-2 5.39717E-2 4.12408E-2 2.40012E-2 1.47192E-2 1.313E-2 1.71476E-2 2.19099E-2 2.62938E-2 3.35561E-2 4.72187E-2 6.84919E-2 7.67739E-2 5.52064E-2 5.06441E-2 7.70797E-2 1.53765E-1 2.45203E-1 2.23296E-1 1.02832E-1 3.22307E-2 1.29896E-2 1.21294E-2 9.1331E-3 6.65313E-3 8.33222E-3 1.07542E-2 1.12795E-2 9.95174E-3 1.12008E-2 1.51385E-2 2.12684E-2 2.60782E-2 1.80201E-2 1.92555E-2 -9999 -9999 -9999 -9999 -9999 -9999 -9999 -9999 -9999 -9999 -9999 -9999 -9999 -9999 -9999 -9999
-9999 -9999 -9999 -9999 -9999 -9999 -9999 -9999 -9999 -9999 -9999 -9999 -9999 -9999 -9999 -9999 -9999 -9999 -9999 -9999 -9999 -9999 -9999 -9999 -9999 -9999 -9999 -9999 -9999 -9999 -9999 -9999 -9999 -9999 -9999 -9999 -9999 -9999 -9999 -9999 -9999 -9999 -9999 -9999 -9999 -9999 -9999 -9999 -9999 -9999 -9999 -9999 -9999 -9999 -9999 -9999 -9999 -9999 -9999 -9999 -9999 -9999 -9999 -9999 -9999 -9999 -9999 -9999 -9999 -9999 -9999 -9999 -9999 -9999 -9999 -9999 -9999 -9999 -9999 -9999 -9999 -9999 -9999 -9999 -9999 -9999 -9999 -9999 -9999 -9999 -9999 -9999 -9999 -9999 -9999 -9999 -9999 -9999 -9999 -9999 -9999 -9999 -9999 -9999 -9999 -9999 1.25897E-1 1.42047E-1 2.19602E-1 3.35411E-1 3.82041E-1 4.13022E-1 4.07377E-1 2.58334E-1 2.34714E-1 2.19541E-1 2.4057E-1 3.64147E-1 4.63659E-1 4.90895E-1 4.63581E-1 3.74431E-1 2.3674E-1 1.63674E-1 1.65369E-1 2.25815E-1 1.86137E-1 1.88673E-1 1.73423E-1 2.40501E-1 4.81428E-1 6.52854E-1 6.47523E-1 6.47816E-1 4.03073E-1 3.38188E-1 5.65259E-1 6.21036E-1 5.98262E-1 6.19646E-1 6.23982E-1 5.19564E-1 5.35278E-1 5.43423E-1 5.11694E-1 4.6466E-1 5.04867E-1 5.55678E-1 5.26951E-1 4.98288E-1 4.93437E-1 4.83861E-1 4.45171E-1 4.14947E-1 4.46715E-1 4.94723E-1 5.06817E-1 4.80422E-1 4.80422E-1 4.61313E-1 4.6451E-1 4.23034E-1 4.1087E-1 3.88184E-1 3.79682E-1 3.99967E-1 3.89786E-1 2.86956E-1 2.94098E-1 3.48117E-1 4.21467E-1 4.26507E-1 4.03575E-1 3.92675E-1 3.64212E-1 2.90287E-1 2.37297E-1 2.33113E-1 3.00558E-1 3.23626E-1 2.89607E-1 2.30347E-1 2.26297E-1 2.51153E-1 3.10292E-1 4.42871E-1 4.32732E-1 4.36996E-1 3.17168E-1 1.60394E-1 9.96417E-2 7.99513E-2 7.32338E-2 6.77941E-2 9.58116E-2 1.42759E-1 2.29819E-1 3.95095E-1 5.22512E-1 4.33539E-1 3.88331E-1 2.58973E-1 2.26603E-1 3.48511E-1 5.1844E-1 5.3806E-1 5.52341E-1 5.36986E-1 4.2017E-1 3.47906E-1 2.75419E-1 1.4898E-1 6.0813E-2 4.64967E-2 4.72284E-2 3.08283E-2 1.88554E-2 1.64506E-2 1.80803E-2 2.55638E-2 3.78575E-2 5.20272E-2 5.73794E-2 4.96143E-2 6.11048E-2 6.53969E-2 3.59416E-2 2.64006E-2 3.94406E-2 1.08331E-1 2.84459E-1 2.87746E-1 1.1797E-1 3.29747E-2 1.01245E-2 7.06443E-3 6.50509E-3 6.10685E-3 6.46355E-3 1.16363E-2 1.95965E-2 1.9198E-2 1.85052E-2 2.21893E-2 2.09406E-2 1.76801E-2 1.34937E-2 1.34074E-2 -9999 -9999 -9999 -9999 -9999 -9999 -9999 -9999 -9999 -9999 -9999 -9999 -9999 -9999 -9999 -9999
-9999 -9999 -9999 -9999 -9999 -9999 -9999 -9999 -9999 -9999 -9999 -9999 -9999 -9999 -9999 -9999 -9999 -9999 -9999 -9999 -9999 -9999 -9999 -9999 -9999 -9999 -9999 -9999 -9999 -9999 -9999 -9999 -9999 -9999 -9999 -9999 -9999 -9999 -9999 -9999 -9999 -9999 -9999 -9999 -9999 -9999 -9999 -9999 -9999 -9999 -9999 -9999 -9999 -9999 -9999 -9999 -9999 -9999 -9999 -9999 -9999 -9999 -9999 -9999 -9999 -9999 -9999 -9999 -9999 -9999 -9999 -9999 -9999 -9999 -9999 -9999 -9999 -9999 -9999 -9999 -9999 -9999 -9999 -9999 -9999 -9999 -9999 -9999 -9999 -9999 -9999 -9999 -9999 -9999 -9999 -9999 -9999 -9999 -9999 -9999 -9999 -9999 -9999 -9999 -9999 1.23208E-1 1.20086E-1 1.53966E-1 2.81127E-1 3.55863E-1 3.2075E-1 3.44471E-1 3.49156E-1 2.46696E-1 2.53677E-1 2.7689E-1 2.69503E-1 3.75684E-1 5.15919E-1 4.65145E-1 4.86478E-1 3.72567E-1 2.2506E-1 1.61993E-1 1.63674E-1 2.11692E-1 1.67597E-1 1.65895E-1 2.08309E-1 3.50156E-1 5.21259E-1 6.50741E-1 6.45491E-1 6.17037E-1 3.15394E-1 3.42108E-1 5.94192E-1 6.31028E-1 6.08769E-1 6.27624E-1 6.05027E-1 5.36112E-1 5.1533E-1 4.83272E-1 4.57773E-1 4.72784E-1 4.96587E-1 5.25192E-1 4.90653E-1 4.44778E-1 4.22001E-1 4.61987E-1 4.45824E-1 3.95227E-1 4.48513E-1 5.04649E-1 4.6341E-1 4.12117E-1 4.07773E-1 3.97889E-1 4.26881E-1 3.98135E-1 3.82341E-1 3.85978E-1 3.87397E-1 3.89621E-1 3.66807E-1 3.01194E-1 2.97798E-1 3.49486E-1 3.7131E-1 4.25425E-1 4.0588E-1 3.93152E-1 3.58918E-1 3.77264E-1 3.20999E-1 2.61287E-1 2.76868E-1 2.93792E-1 2.31664E-1 2.06837E-1 2.04694E-1 1.87111E-1 2.26541E-1 3.7949E-1 4.37889E-1 4.29592E-1 3.48696E-1 2.06537E-1 1.04834E-1 7.6127E-2 7.26299E-2 8.24599E-2 9.11614E-2 1.30126E-1 2.27228E-1 4.76604E-1 5.34539E-1 3.45099E-1 2.37186E-1 1.93036E-1 2.00656E-1 3.1558E-1 3.63341E-1 3.53473E-1 3.59441E-1 4.8944E-1 5.25484E-1 4.90627E-1 3.46088E-1 1.54412E-1 5.69841E-2 4.63986E-2 3.75415E-2 2.6191E-2 2.02716E-2 2.08557E-2 2.42922E-2 2.72934E-2 3.94061E-2 5.37759E-2 5.89783E-2 3.9733E-2 4.47318E-2 4.9616E-2 2.78002E-2 1.72079E-2 2.70157E-2 1.04933E-1 2.83224E-1 2.77453E-1 1.58313E-1 5.6926E-2 1.70984E-2 8.22685E-3 1.03688E-2 9.15422E-3 8.08105E-3 1.73554E-2 4.71873E-2 6.80697E-2 6.5852E-2 8.22866E-2 5.44381E-2 2.17689E-2 1.36948E-2 1.55178E-2 3.64303E-2 -9999 -9999 -9999 -9999 -9999 -9999 -9999 -9999 -9999 -9999 -9999 -9999 -9999 -9999 -9999
-9999 -9999 -9999 -9999 -9999 -9999 -9999 -9999 -9999 -9999 -9999 -9999 -9999 -9999 -9999 -9999 -9999 -9999 -9999 -9999 -9999 -9999 -9999 -9999 -9999 -9999 -9999 -9999 -9999 -9999 -9999 -9999 -9999 -9999 -9999 -9999 -9999 -9999 -9999 -9999 -9999 -9999 -9999 -9999 -9999 -9999 -9999 -9999 -9999 -9999 -9999 -9999 -9999 -9999 -9999 -9999 -9999 -9999 -9999 -9999 -9999 -9999 -9999 -9999 -9999 -9999 -9999 -9999 -9999 -9999 -9999 -9999 -9999 -9999 -9999 -9999 -9999 -9999 -9999 -9999 -9999 -9999 -9999 -9999 -9999 -9999 -9999 -9999 -9999 -9999 -9999 -9999 -9999 -9999 -9999 -9999 -9999 -9999 -9999 -9999 -9999 -9999 -9999 -9999 -9999 1.05696E-1 1.09245E-1 1.61058E-1 2.42993E-1 2.65504E-1 2.39136E-1 2.75235E-1 3.23471E-1 2.89394E-1 2.52016E-1 2.15965E-1 2.23029E-1 3.55709E-1 4.85484E-1 4.60438E-1 4.30301E-1 2.81649E-1 2.0162E-1 1.65315E-1 1.7165E-1 2.08281E-1 1.74605E-1 1.97018E-1 3.54848E-1 5.77777E-1 6.39931E-1 6.59337E-1 6.37543E-1 5.18435E-1 3.10182E-1 3.65631E-1 5.81585E-1 5.86814E-1 6.02088E-1 6.15626E-1 5.47618E-1 5.33045E-1 4.96217E-1 4.68389E-1 4.35848E-1 4.23966E-1 4.5741E-1 4.77218E-1 4.50092E-1 4.66535E-1 4.26672E-1 4.35897E-1 4.06645E-1 3.89507E-1 4.41855E-1 4.5801E-1 4.3367E-1 4.27731E-1 4.24453E-1 4.29189E-1 4.14129E-1 4.07476E-1 4.0742E-1 3.97676E-1 3.95597E-1 3.87744E-1 3.93806E-1 3.58111E-1 3.21174E-1 3.36799E-1 3.19975E-1 3.95511E-1 3.87461E-1 3.97108E-1 3.93145E-1 3.92705E-1 3.73779E-1 3.16766E-1 2.74476E-1 2.28782E-1 2.08293E-1 1.78959E-1 1.79478E-1 2.2707E-1 2.84688E-1 4.04575E-1 4.42223E-1 3.99847E-1 3.19109E-1 2.37063E-1 1.32228E-1 8.60086E-2 8.27842E-2 1.22924E-1 1.44612E-1 2.12756E-1 3.66302E-1 5.56919E-1 5.07021E-1 2.91231E-1 1.69423E-1 1.48757E-1 1.93554E-1 2.68556E-1 2.45463E-1 2.02064E-1 1.90236E-1 3.00224E-1 4.6005E-1 4.36521E-1 3.26126E-1 1.30528E-1 4.8315E-2 3.65698E-2 2.69653E-2 2.23843E-2 2.00662E-2 1.99524E-2 1.96964E-2 2.16561E-2 3.39129E-2 5.23014E-2 4.53622E-2 3.26196E-2 3.6365E-2 3.40935E-2 2.17673E-2 1.45536E-2 2.64252E-2 9.36876E-2 2.98606E-1 3.72485E-1 2.87702E-1 1.63843E-1 6.74659E-2 2.66974E-2 3.07898E-2 1.89839E-2 9.42249E-3 1.43212E-2 4.70862E-2 1.25735E-1 1.96594E-1 2.59474E-1 1.74413E-1 7.19814E-2 4.85364E-2 5.02655E-2 -9999 -9999 -9999 -9999 -9999 -9999 -9999 -9999 -9999 -9999 -9999 -9999 -9999 -9999 -9999 -9999
-9999 -9999 -9999 -9999 -9999 -9999 -9999 -9999 -9999 -9999 -9999 -9999 -9999 -9999 -9999 -9999 -9999 -9999 -9999 -9999 -9999 -9999 -9999 -9999 -9999 -9999 -9999 -9999 -9999 -9999 -9999 -9999 -9999 -9999 -9999 -9999 -9999 -9999 -9999 -9999 -9999 -9999 -9999 -9999 -9999 -9999 -9999 -9999 -9999 -9999 -9999 -9999 -9999 -9999 -9999 -9999 -9999 -9999 -9999 -9999 -9999 -9999 -9999 -9999 -9999 -9999 -9999 -9999 -9999 -9999 -9999 -9999 -9999 -9999 -9999 -9999 -9999 -9999 -9999 -9999 -9999 -9999 -9999 -9999 -9999 -9999 -9999 -9999 -9999 -9999 -9999 -9999 -9999 -9999 -9999 -9999 -9999 -9999 -9999 -9999 -9999 -9999 -9999 -9999 -9999 9.92698E-2 1.07261E-1 1.6162E-1 1.87587E-1 1.93291E-1 1.77761E-1 2.14636E-1 2.96996E-1 3.69916E-1 3.81536E-1 2.6947E-1 2.02367E-1 2.85065E-1 4.4215E-1 4.25425E-1 2.89195E-1 2.2506E-1 1.79989E-1 1.59169E-1 1.70484E-1 2.43517E-1 2.00263E-1 2.71823E-1 5.5217E-1 6.47749E-1 6.4992E-1 6.48615E-1 6.43943E-1 4.04164E-1 3.96796E-1 4.65003E-1 6.1128E-1 6.16841E-1 5.76279E-1 5.83774E-1 5.35008E-1 4.88802E-1 4.77014E-1 4.56831E-1 3.77503E-1 3.50639E-1 3.694E-1 3.95507E-1 4.4231E-1 4.42101E-1 4.40072E-1 4.03468E-1 3.72933E-1 4.00821E-1 4.24464E-1 4.36813E-1 4.41183E-1 4.07235E-1 3.80338E-1 4.17672E-1 4.38695E-1 4.24958E-1 4.2713E-1 3.97212E-1 4.04518E-1 3.87597E-1 3.80623E-1 3.57147E-1 2.96193E-1 2.98222E-1 3.01666E-1 3.23863E-1 3.56357E-1 3.98059E-1 3.71443E-1 3.50829E-1 3.79038E-1 3.5323E-1 2.83132E-1 2.07232E-1 1.73969E-1 1.81876E-1 2.37883E-1 3.45452E-1 3.97621E-1 4.37347E-1 4.3098E-1 3.12969E-1 2.12924E-1 1.59428E-1 1.06127E-1 9.17924E-2 9.95517E-2 1.1345E-1 1.61563E-1 2.79398E-1 5.3829E-1 5.44477E-1 4.75857E-1 2.70913E-1 1.42419E-1 1.32228E-1 1.92389E-1 2.38671E-1 2.31951E-1 1.40746E-1 1.00134E-1 1.60752E-1 2.99222E-1 3.47678E-1 2.21121E-1 7.46046E-2 3.48181E-2 2.65003E-2 2.17626E-2 1.8928E-2 1.74639E-2 1.58239E-2 1.65189E-2 2.15069E-2 3.39618E-2 3.89525E-2 2.63618E-2 2.0758E-2 2.34524E-2 1.94945E-2 1.3261E-2 1.31608E-2 2.7817E-2 6.55833E-2 1.60794E-1 2.98897E-1 3.67095E-1 3.46443E-1 2.33144E-1 1.10372E-1 9.83157E-2 4.28469E-2 1.26172E-2 1.06824E-2 2.92561E-2 1.09655E-1 2.58993E-1 3.34574E-1 3.05249E-1 2.49932E-1 -9999 -9999 -9999 -9999 -9999 -9999 -9999 -9999 -9999 -9999 -9999 -9999 -9999 -9999 -9999 -9999 -9999 -9999
-9999 -9999 -9999 -9999 -9999 -9999 -9999 -9999 -9999 -9999 -9999 -9999 -9999 -9999 -9999 -9999 -9999 -9999 -9999 -9999 -9999 -9999 -9999 -9999 -9999 -9999 -9999 -9999 -9999 -9999 -9999 -9999 -9999 -9999 -9999 -9999 -9999 -9999 -9999 -9999 -9999 -9999 -9999 -9999 -9999 -9999 -9999 -9999 -9999 -9999 -9999 -9999 -9999 -9999 -9999 -9999 -9999 -9999 -9999 -9999 -9999 -9999 -9999 -9999 -9999 -9999 -9999 -9999 -9999 -9999 -9999 -9999 -9999 -9999 -9999 -9999 -9999 -9999 -9999 -9999 -9999 -9999 -9999 -9999 -9999 -9999 -9999 -9999 -9999 -9999 -9999 -9999 -9999 -9999 -9999 -9999 -9999 -9999 -9999 -9999 -9999 -9999 -9999 -9999 1.03387E-1 9.6726E-2 1.12484E-1 1.38524E-1 1.5231E-1 1.54983E-1 1.6951E-1 1.97762E-1 2.45106E-1 3.4719E-1 4.57613E-1 4.29118E-1 2.81725E-1 2.69383E-1 3.85378E-1 3.19691E-1 2.48847E-1 2.10302E-1 1.81219E-1 1.5918E-1 1.72834E-1 2.74359E-1 2.63707E-1 4.3441E-1 6.4451E-1 6.52486E-1 6.32642E-1 6.40866E-1 6.12257E-1 4.57935E-1 5.26442E-1 6.1072E-1 5.76678E-1 6.05839E-1 5.74602E-1 5.29602E-1 5.08778E-1 4.64366E-1 4.5499E-1 3.85892E-1 3.21382E-1 2.8572E-1 3.23485E-1 3.40766E-1 3.73261E-1 4.40782E-1 4.24327E-1 3.51866E-1 2.93378E-1 3.31881E-1 3.35797E-1 3.83294E-1 4.23873E-1 3.83125E-1 3.12132E-1 3.3124E-1 3.59787E-1 3.21174E-1 3.02249E-1 3.21472E-1 3.38714E-1 3.23577E-1 3.51817E-1 3.15816E-1 2.65119E-1 2.40149E-1 2.54825E-1 2.58147E-1 3.16143E-1 3.82013E-1 3.70639E-1 3.27628E-1 3.21248E-1 2.85654E-1 2.22391E-1 1.9963E-1 2.11499E-1 2.67423E-1 3.58008E-1 4.26066E-1 3.90057E-1 3.40696E-1 3.23425E-1 2.37898E-1 1.47281E-1 1.11709E-1 8.50199E-2 8.20263E-2 9.03647E-2 9.82131E-2 1.90584E-1 3.97301E-1 5.43253E-1 4.62899E-1 4.16983E-1 2.51617E-1 1.34293E-1 1.33866E-1 1.66742E-1 2.20566E-1 2.486E-1 1.6463E-1 9.0867E-2 9.97554E-2 1.75308E-1 2.39465E-1 1.22932E-1 4.51822E-2 3.49055E-2 3.05767E-2 2.35368E-2 1.92566E-2 1.72933E-2 1.46605E-2 1.38156E-2 1.66585E-2 2.03985E-2 1.93979E-2 1.29215E-2 1.18459E-2 1.18382E-2 1.05262E-2 8.17756E-3 1.21283E-2 2.22125E-2 3.06629E-2 4.37291E-2 9.14241E-2 1.93971E-1 3.89657E-1 4.08437E-1 3.17166E-1 2.34047E-1 6.26966E-2 1.52337E-2 1.07386E-2 2.12266E-2 5.82009E-2 1.2451E-1 1.93399E-1 -9999 -9999 -9999 -9999 -9999 -9999 -9999 -9999 -9999 -9999 -9999 -9999 -9999 -9999 -9999 -9999 -9999 -9999 -9999 -9999
-9999 -9999 -9999 -9999 -9999 -9999 -9999 -9999 -9999 -9999 -9999 -9999 -9999 -9999 -9999 -9999 -9999 -9999 -9999 -9999 -9999 -9999 -9999 -9999 -9999 -9999 -9999 -9999 -9999 -9999 -9999 -9999 -9999 -9999 -9999 -9999 -9999 -9999 -9999 -9999 -9999 -9999 -9999 -9999 -9999 -9999 -9999 -9999 -9999 -9999 -9999 -9999 -9999 -9999 -9999 -9999 -9999 -9999 -9999 -9999 -9999 -9999 -9999 -9999 -9999 -9999 -9999 -9999 -9999 -9999 -9999 -9999 -9999 -9999 -9999 -9999 -9999 -9999 -9999 -9999 -9999 -9999 -9999 -9999 -9999 -9999 -9999 -9999 -9999 -9999 -9999 -9999 -9999 -9999 -9999 -9999 -9999 -9999 -9999 -9999 -9999 -9999 -9999 -9999 1.00378E-1 9.59718E-2 1.08005E-1 1.17458E-1 1.32269E-1 1.35607E-1 1.51729E-1 1.8074E-1 2.22318E-1 3.10067E-1 4.56624E-1 4.83036E-1 3.91178E-1 3.18798E-1 3.83432E-1 2.79917E-1 2.34455E-1 2.01563E-1 1.70496E-1 1.47962E-1 1.73992E-1 2.65426E-1 3.67273E-1 6.01742E-1 6.47416E-1 6.30119E-1 6.46503E-1 6.45637E-1 5.76606E-1 5.69429E-1 6.07675E-1 6.02289E-1 5.82108E-1 5.34724E-1 5.42773E-1 5.03562E-1 4.54726E-1 4.48704E-1 4.23705E-1 3.78517E-1 3.47481E-1 3.64795E-1 3.4236E-1 3.43135E-1 3.54126E-1 3.5304E-1 3.45348E-1 2.82734E-1 2.34284E-1 2.575E-1 2.50685E-1 3.01201E-1 3.27617E-1 3.20281E-1 3.15531E-1 3.15531E-1 3.03369E-1 2.5896E-1 2.63112E-1 2.82875E-1 2.83319E-1 3.05746E-1 3.18504E-1 3.1947E-1 2.91994E-1 2.42423E-1 1.95716E-1 2.39919E-1 3.1302E-1 3.60329E-1 3.41448E-1 3.11836E-1 2.5503E-1 2.12285E-1 2.09404E-1 2.38233E-1 2.70008E-1 3.42632E-1 4.21296E-1 3.98068E-1 3.27075E-1 2.2387E-1 2.21333E-1 1.54145E-1 1.17774E-1 1.1114E-1 1.06421E-1 9.78422E-2 8.99347E-2 1.21963E-1 2.5681E-1 5.21861E-1 4.83867E-1 4.49519E-1 3.36473E-1 1.96056E-1 1.26622E-1 1.24247E-1 1.40898E-1 1.70766E-1 2.28747E-1 1.64249E-1 9.12804E-2 6.62728E-2 9.50355E-2 1.35928E-1 8.94857E-2 4.97416E-2 5.08058E-2 4.98423E-2 3.17617E-2 2.48102E-2 2.28276E-2 1.99526E-2 1.54753E-2 1.3929E-2 1.27055E-2 1.14455E-2 1.20613E-2 1.33544E-2 1.16495E-2 8.48151E-3 7.02323E-3 9.74573E-3 1.40991E-2 1.51707E-2 1.40928E-2 2.33528E-2 6.27146E-2 2.31585E-1 3.74974E-1 4.38387E-1 3.57531E-1 1.25603E-1 2.97803E-2 1.35252E-2 1.58782E-2 2.29921E-2 3.55877E-2 5.11303E-2 1.10997E-1 -9999 -9999 -9999 -9999 -9999 -9999 -9999 -9999 -9999 -9999 -9999 -9999 -9999 -9999 -9999 -9999 -9999 -9999 -9999
-9999 -9999 -9999 -9999 -9999 -9999 -9999 -9999 -9999 -9999 -9999 -9999 -9999 -9999 -9999 -9999 -9999 -9999 -9999 -9999 -9999 -9999 -9999 -9999 -9999 -9999 -9999 -9999 -9999 -9999 -9999 -9999 -9999 -9999 -9999 -9999 -9999 -9999 -9999 -9999 -9999 -9999 -9999 -9999 -9999 -9999 -9999 -9999 -9999 -9999 -9999 -9999 -9999 -9999 -9999 -9999 -9999 -9999 -9999 -9999 -9999 -9999 -9999 -9999 -9999 -9999 -9999 -9999 -9999 -9999 -9999 -9999 -9999 -9999 -9999 -9999 -9999 -9999 -9999 -9999 -9999 -9999 -9999 -9999 -9999 -9999 -9999 -9999 -9999 -9999 -9999 -9999 -9999 -9999 -9999 -9999 -9999 -9999 -9999 -9999 -9999 -9999 -9999 1.04152E-1 9.74081E-2 9.59718E-2 1.03343E-1 1.04108E-1 1.06431E-1 1.10361E-1 1.30343E-1 1.68306E-1 2.05726E-1 2.58995E-1 4.20913E-1 5.08137E-1 4.7947E-1 3.83325E-1 3.71677E-1 2.94245E-1 2.41184E-1 1.98295E-1 1.63087E-1 1.43825E-1 1.77596E-1 2.57488E-1 4.44669E-1 6.36525E-1 6.40411E-1 6.41065E-1 6.44285E-1 6.22351E-1 4.79583E-1 5.77378E-1 5.80184E-1 5.57227E-1 5.66763E-1 5.80728E-1 5.40899E-1 4.69369E-1 4.28736E-1 4.35101E-1 4.40176E-1 4.36357E-1 4.38877E-1 4.50331E-1 4.25175E-1 3.85532E-1 3.68478E-1 3.49625E-1 3.2655E-1 2.70684E-1 2.32607E-1 2.73164E-1 2.89266E-1 2.46429E-1 2.55291E-1 2.92461E-1 3.71206E-1 3.98384E-1 3.63486E-1 3.45658E-1 3.64976E-1 3.51741E-1 3.34917E-1 3.34595E-1 3.36887E-1 3.04995E-1 2.7952E-1 2.73953E-1 2.24685E-1 2.53359E-1 2.902E-1 3.3243E-1 3.25481E-1 2.82574E-1 2.39532E-1 1.91733E-1 1.88178E-1 2.01644E-1 2.6356E-1 3.87234E-1 4.14863E-1 3.30451E-1 2.36755E-1 1.69954E-1 1.63371E-1 1.26161E-1 1.10281E-1 1.12429E-1 1.35885E-1 1.52686E-1 1.26323E-1 2.19239E-1 4.18367E-1 5.09647E-1 4.28295E-1 4.34793E-1 3.08563E-1 1.79134E-1 1.38139E-1 1.29211E-1 1.22868E-1 1.42682E-1 1.97069E-1 1.44672E-1 6.79839E-2 4.89428E-2 6.91068E-2 1.03876E-1 1.19595E-1 9.5074E-2 8.50604E-2 7.45771E-2 3.93524E-2 3.34285E-2 4.12329E-2 4.77925E-2 3.53671E-2 2.40684E-2 1.68956E-2 1.68545E-2 2.5441E-2 4.03253E-2 3.47562E-2 1.74843E-2 1.05234E-2 1.18882E-2 1.39126E-2 1.06736E-2 7.28382E-3 9.55676E-3 2.1616E-2 5.45929E-2 9.37526E-2 2.00409E-1 3.59056E-1 2.72505E-1 1.09876E-1 3.1866E-2 1.51776E-2 1.3826E-2 1.66673E-2 2.13069E-2 4.06186E-2 7.79138E-2 -9999 -9999 -9999 -9999 -9999 -9999 -9999 -9999 -9999 -9999 -9999 -9999 -9999 -9999 -9999 -9999 -9999 -9999
-9999 -9999 -9999 -9999 -9999 -9999 -9999 -9999 -9999 -9999 -9999 -9999 -9999 -9999 -9999 -9999 -9999 -9999 -9999 -9999 -9999 -9999 -9999 -9999 -9999 -9999 -9999 -9999 -9999 -9999 -9999 -9999 -9999 -9999 -9999 -9999 -9999 -9999 -9999 -9999 -9999 -9999 -9999 -9999 -9999 -9999 -9999 -9999 -9999 -9999 -9999 -9999 -9999 -9999 -9999 -9999 -9999 -9999 -9999 -9999 -9999 -9999 -9999 -9999 -9999 -9999 -9999 -9999 -9999 -9999 -9999 -9999 -9999 -9999 -9999 -9999 -9999 -9999 -9999 -9999 -9999 -9999 -9999 -9999 -9999 -9999 -9999 -9999 -9999 -9999 -9999 -9999 -9999 -9999 -9999 -9999 -9999 -9999 -9999 -9999 -9999 -9999 1.06086E-1 9.84979E-2 9.59718E-2 9.56157E-2 1.02206E-1 1.01454E-1 1.07963E-1 1.21307E-1 1.32696E-1 1.53858E-1 2.13831E-1 3.21564E-1 4.53949E-1 5.29841E-1 5.05569E-1 4.17803E-1 3.8327E-1 3.18738E-1 2.35956E-1 1.77606E-1 1.41312E-1 1.38836E-1 2.46707E-1 3.56828E-1 5.96761E-1 6.25298E-1 6.29707E-1 6.43435E-1 6.41649E-1 4.31405E-1 4.29571E-1 5.50392E-1 5.94965E-1 5.99363E-1 5.948E-1 5.56501E-1 4.87095E-1 4.3549E-1 4.21037E-1 4.87087E-1 4.70465E-1 4.13456E-1 4.15294E-1 4.52328E-1 4.06842E-1 4.08799E-1 4.10834E-1 4.09155E-1 3.71382E-1 3.27756E-1 3.19213E-1 3.73658E-1 3.95258E-1 3.55502E-1 2.92231E-1 2.51474E-1 3.54168E-1 4.02204E-1 3.8798E-1 3.72751E-1 3.73483E-1 3.62313E-1 3.55335E-1 3.42951E-1 3.38754E-1 3.16142E-1 2.91494E-1 2.90839E-1 2.87824E-1 2.9124E-1 2.80988E-1 2.95272E-1 3.13533E-1 2.70426E-1 2.5692E-1 2.49227E-1 2.39406E-1 2.51658E-1 3.42051E-1 4.22442E-1 3.81073E-1 2.80179E-1 1.71577E-1 1.34062E-1 1.29863E-1 1.20154E-1 1.12568E-1 1.09611E-1 1.27423E-1 1.68622E-1 2.24184E-1 3.68225E-1 5.04166E-1 4.521E-1 4.10844E-1 4.2668E-1 3.49486E-1 2.35397E-1 1.61977E-1 1.16815E-1 1.0643E-1 1.29997E-1 1.5399E-1 1.03543E-1 5.38288E-2 4.69175E-2 8.58626E-2 1.64527E-1 2.43683E-1 2.1364E-1 1.50874E-1 9.92374E-2 4.56317E-2 3.19034E-2 5.67405E-2 1.07836E-1 9.77762E-2 5.93471E-2 3.2232E-2 3.14702E-2 5.84599E-2 1.22856E-1 1.26592E-1 6.09301E-2 3.5566E-2 3.51726E-2 2.39892E-2 1.1684E-2 6.56482E-3 6.80359E-3 1.07393E-2 1.62592E-2 2.36328E-2 6.20061E-2 2.09824E-1 3.75749E-1 2.62165E-1 9.37769E-2 3.21968E-2 2.30488E-2 2.22673E-2 1.92147E-2 2.37309E-2 4.0094E-2 8.33027E-2 -9999 -9999 -9999 -9999 -9999 -9999 -9999 -9999 -9999 -9999 -9999 -9999 -9999 -9999 -9999 -9999 -9999
-9999 -9999 -9999 -9999 -9999 -9999 -9999 -9999 -9999 -9999 -9999 -9999 -9999 -9999 -9999 -9999 -9999 -9999 -9999 -9999 -9999 -9999 -9999 -9999 -9999 -9999 -9999 -9999 -9999 -9999 -9999 -9999 -9999 -9999 -9999 -9999 -9999 -9999 -9999 -9999 -9999 -9999 -9999 -9999 -9999 -9999 -9999 -9999 -9999 -9999 -9999 -9999 -9999 -9999 -9999 -9999 -9999 -9999 -9999 -9999 -9999 -9999 -9999 -9999 -9999 -9999 -9999 -9999 -9999 -9999 -9999 -9999 -9999 -9999 -9999 -9999 -9999 -9999 -9999 -9999 -9999 -9999 -9999 -9999 -9999 -9999 -9999 -9999 -9999 -9999 -9999 -9999 -9999 -9999 -9999 -9999 -9999 -9999 -9999 -9999 -9999 -9999 1.01833E-1 1.02209E-1 1.05267E-1 1.14091E-1 1.10766E-1 1.13633E-1 1.09157E-1 1.11579E-1 1.3317E-1 1.6882E-1 2.61401E-1 4.20973E-1 5.12395E-1 5.70666E-1 5.20003E-1 4.43055E-1 4.18863E-1 3.85274E-1 2.41104E-1 1.71057E-1 1.34012E-1 1.37875E-1 2.65578E-1 4.72568E-1 5.71348E-1 6.11811E-1 6.35043E-1 6.20748E-1 4.99833E-1 4.13246E-1 4.96903E-1 5.39588E-1 5.44017E-1 5.4315E-1 5.1175E-1 5.27033E-1 5.1471E-1 4.44174E-1 5.01347E-1 5.00428E-1 4.52531E-1 4.25287E-1 4.46981E-1 4.77723E-1 4.29995E-1 4.00316E-1 3.98369E-1 3.76784E-1 3.81302E-1 3.64358E-1 3.79811E-1 4.09049E-1 4.04779E-1 3.94341E-1 3.11365E-1 2.84073E-1 3.70302E-1 3.91791E-1 3.72247E-1 3.51628E-1 3.3412E-1 3.46188E-1 3.16332E-1 3.09846E-1 3.19756E-1 3.03496E-1 3.01787E-1 2.87857E-1 3.01838E-1 2.81294E-1 2.3655E-1 2.44556E-1 2.87325E-1 2.6628E-1 2.82685E-1 3.04159E-1 3.03831E-1 3.37677E-1 4.06619E-1 3.65406E-1 3.57927E-1 2.52471E-1 1.53003E-1 1.31631E-1 1.54597E-1 1.57734E-1 1.63099E-1 1.49054E-1 1.53625E-1 1.77673E-1 3.00834E-1 4.71169E-1 4.68308E-1 4.0723E-1 4.10613E-1 4.20669E-1 4.04605E-1 2.82795E-1 1.65558E-1 1.02573E-1 8.90487E-2 9.53064E-2 8.87298E-2 6.40635E-2 4.86088E-2 5.57315E-2 1.0401E-1 2.152E-1 2.97519E-1 2.74856E-1 2.24445E-1 1.33887E-1 5.42268E-2 2.81094E-2 4.84194E-2 1.47947E-1 1.91416E-1 1.13161E-1 4.55655E-2 3.80477E-2 8.08124E-2 2.03288E-1 2.76126E-1 1.82708E-1 1.40834E-1 1.13956E-1 5.54132E-2 1.8488E-2 1.10621E-2 1.19501E-2 1.49075E-2 2.11112E-2 3.39644E-2 6.1282E-2 1.6232E-1 4.0009E-1 4.1444E-1 2.18156E-1 1.24585E-1 8.64385E-2 6.49422E-2 3.19679E-2 3.12846E-2 5.77996E-2 1.045E-1 -9999 -9999 -9999 -9999 -9999 -9999 -9999 -9999 -9999 -9999 -9999 -9999 -9999 -9999 -9999 -9999 -9999
-9999 -9999 -9999 -9999 -9999 -9999 -9999 -9999 -9999 -9999 -9999 -9999 -9999 -9999 -9999 -9999 -9999 -9999 -9999 -9999 -9999 -9999 -9999 -9999 -9999 -9999 -9999 -9999 -9999 -9999 -9999 -9999 -9999 -9999 -9999 -9999 -9999 -9999 -9999 -9999 -9999 -9999 -9999 -9999 -9999 -9999 -9999 -9999 -9999 -9999 -9999 -9999 -9999 -9999 -9999 -9999 -9999 -9999 -9999 -9999 -9999 -9999 -9999 -9999 -9999 -9999 -9999 -9999 -9999 -9999 -9999 -9999 -9999 -9999 -9999 -9999 -9999 -9999 -9999 -9999 -9999 -9999 -9999 -9999 -9999 -9999 -9999 -9999 -9999 -9999 -9999 -9999 -9999 -9999 -9999 -9999 -9999 -9999 -9999 -9999 -9999 1.04495E-1 1.02587E-1 1.20043E-1 1.54445E-1 1.74121E-1 1.74713E-1 1.49096E-1 1.28951E-1 1.21307E-1 1.33604E-1 1.7528E-1 2.83434E-1 5.01737E-1 6.04837E-1 5.86724E-1 5.21236E-1 4.45085E-1 4.60435E-1 5.20233E-1 2.99379E-1 1.72226E-1 1.2793E-1 1.36925E-1 2.25218E-1 3.84231E-1 4.38883E-1 4.47044E-1 4.24499E-1 4.4186E-1 3.4725E-1 5.34769E-1 5.71391E-1 5.46546E-1 5.04538E-1 4.45618E-1 4.26623E-1 4.36295E-1 4.50376E-1 4.27521E-1 4.11083E-1 3.96806E-1 4.19384E-1 4.2023E-1 4.05221E-1 4.05913E-1 3.71483E-1 3.8751E-1 3.99945E-1 3.61553E-1 4.0758E-1 4.07137E-1 3.98612E-1 3.98924E-1 3.89423E-1 3.51552E-1 3.63063E-1 4.0322E-1 3.71213E-1 3.78847E-1 3.47877E-1 3.55479E-1 3.19106E-1 3.11336E-1 2.99202E-1 2.92031E-1 3.10188E-1 2.88023E-1 2.57797E-1 2.5337E-1 2.49971E-1 2.13716E-1 1.90495E-1 1.86232E-1 2.1376E-1 2.21845E-1 2.58489E-1 2.28015E-1 2.51057E-1 3.26153E-1 3.80818E-1 3.53057E-1 3.21248E-1 2.05827E-1 1.52361E-1 1.67332E-1 1.91027E-1 2.22544E-1 2.3253E-1 2.70853E-1 3.09315E-1 3.09798E-1 4.37504E-1 4.70966E-1 4.1914E-1 4.2087E-1 4.2014E-1 4.15114E-1 3.99351E-1 3.0677E-1 1.60969E-1 9.62892E-2 7.91791E-2 7.48615E-2 6.8388E-2 5.9489E-2 5.44443E-2 6.26904E-2 8.78193E-2 1.31948E-1 1.65967E-1 2.11826E-1 2.78945E-1 2.36149E-1 6.85067E-2 3.00133E-2 5.24793E-2 1.73318E-1 2.61879E-1 1.50984E-1 5.59425E-2 4.44444E-2 8.32172E-2 2.41566E-1 4.03007E-1 3.24774E-1 3.27566E-1 2.48526E-1 9.91967E-2 3.06802E-2 2.24728E-2 2.78793E-2 4.05308E-2 7.39751E-2 1.37971E-1 2.02753E-1 3.18301E-1 4.92552E-1 5.14819E-1 4.38874E-1 3.55525E-1 2.82134E-1 1.76629E-1 1.05805E-1 -9999 -9999 -9999 -9999 -9999 -9999 -9999 -9999 -9999 -9999 -9999 -9999 -9999 -9999 -9999 -9999 -9999 -9999 -9999 -9999
-9999 -9999 -9999 -9999 -9999 -9999 -9999 -9999 -9999 -9999 -9999 -9999 -9999 -9999 -9999 -9999 -9999 -9999 -9999 -9999 -9999 -9999 -9999 -9999 -9999 -9999 -9999 -9999 -9999 -9999 -9999 -9999 -9999 -9999 -9999 -9999 -9999 -9999 -9999 -9999 -9999 -9999 -9999 -9999 -9999 -9999 -9999 -9999 -9999 -9999 -9999 -9999 -9999 -9999 -9999 -9999 -9999 -9999 -9999 -9999 -9999 -9999 -9999 -9999 -9999 -9999 -9999 -9999 -9999 -9999 -9999 -9999 -9999 -9999 -9999 -9999 -9999 -9999 -9999 -9999 -9999 -9999 -9999 -9999 -9999 -9999 -9999 -9999 -9999 -9999 -9999 -9999 -9999 -9999 -9999 -9999 -9999 -9999 -9999 -9999 1.09603E-1 1.03347E-1 1.05267E-1 1.48631E-1 2.42076E-1 2.63003E-1 3.1711E-1 3.19823E-1 2.1939E-1 1.46458E-1 1.23913E-1 1.57066E-1 2.37552E-1 4.90242E-1 6.23604E-1 6.24995E-1 5.58418E-1 4.7142E-1 5.08482E-1 6.16453E-1 3.80458E-1 1.9183E-1 1.55947E-1 1.69937E-1 2.26585E-1 2.67904E-1 2.59128E-1 2.15203E-1 2.20867E-1 2.11054E-1 3.47481E-1 5.72102E-1 5.84947E-1 5.51091E-1 4.70547E-1 4.60318E-1 4.40811E-1 4.64661E-1 5.13414E-1 4.63911E-1 4.10474E-1 4.24429E-1 4.0629E-1 4.18107E-1 4.49838E-1 3.89821E-1 3.86998E-1 3.85594E-1 3.63373E-1 3.78897E-1 4.13076E-1 4.05982E-1 3.95379E-1 3.93553E-1 3.56E-1 3.46721E-1 3.98528E-1 3.94351E-1 3.79127E-1 3.69464E-1 3.43302E-1 3.23143E-1 3.2698E-1 3.03241E-1 2.72923E-1 2.90772E-1 2.8124E-1 2.85034E-1 2.47233E-1 2.31711E-1 2.18363E-1 2.23023E-1 2.41916E-1 2.05807E-1 1.76876E-1 1.86942E-1 1.96448E-1 1.9275E-1 2.44153E-1 3.27629E-1 3.52628E-1 3.02035E-1 2.25247E-1 1.70313E-1 1.75242E-1 1.99166E-1 2.25097E-1 2.3868E-1 2.6632E-1 3.34251E-1 3.27225E-1 4.48326E-1 4.55819E-1 4.20314E-1 4.21065E-1 4.04621E-1 4.22914E-1 4.08952E-1 3.65507E-1 3.17331E-1 1.69792E-1 9.12692E-2 8.12733E-2 9.36382E-2 1.00617E-1 9.14884E-2 7.49488E-2 6.81475E-2 6.30941E-2 5.81158E-2 5.99195E-2 1.00013E-1 2.27641E-1 3.01522E-1 1.04611E-1 3.93695E-2 6.87144E-2 2.31161E-1 3.97857E-1 2.06702E-1 7.68025E-2 5.07933E-2 7.85881E-2 1.9502E-1 3.91107E-1 5.06234E-1 5.208E-1 3.66283E-1 1.35244E-1 5.13375E-2 3.27527E-2 3.48901E-2 4.77245E-2 7.76107E-2 1.53573E-1 2.26441E-1 3.29863E-1 4.91379E-1 5.41963E-1 5.31454E-1 4.7432E-1 3.9025E-1 3.41338E-1 -9999 -9999 -9999 -9999 -9999 -9999 -9999 -9999 -9999 -9999 -9999 -9999 -9999 -9999 -9999 -9999 -9999 -9999 -9999 -9999 -9999
-9999 -9999 -9999 -9999 -9999 -9999 -9999 -9999 -9999 -9999 -9999 -9999 -9999 -9999 -9999 -9999 -9999 -9999 -9999 -9999 -9999 -9999 -9999 -9999 -9999 -9999 -9999 -9999 -9999 -9999 -9999 -9999 -9999 -9999 -9999 -9999 -9999 -9999 -9999 -9999 -9999 -9999 -9999 -9999 -9999 -9999 -9999 -9999 -9999 -9999 -9999 -9999 -9999 -9999 -9999 -9999 -9999 -9999 -9999 -9999 -9999 -9999 -9999 -9999 -9999 -9999 -9999 -9999 -9999 -9999 -9999 -9999 -9999 -9999 -9999 -9999 -9999 -9999 -9999 -9999 -9999 -9999 -9999 -9999 -9999 -9999 -9999 -9999 -9999 -9999 -9999 -9999 -9999 -9999 -9999 -9999 -9999 -9999 -9999 1.14511E-1 1.09603E-1 1.0488E-1 1.07613E-1 1.43955E-1 2.18046E-1 2.59828E-1 3.14418E-1 3.52701E-1 3.36951E-1 2.25815E-1 1.48017E-1 1.60382E-1 2.1035E-1 4.29981E-1 6.21514E-1 6.41789E-1 5.87252E-1 4.90124E-1 6.06074E-1 6.47517E-1 4.45321E-1 2.04201E-1 1.93816E-1 3.05801E-1 5.39988E-1 5.82794E-1 5.48446E-1 4.76513E-1 3.41251E-1 2.09007E-1 3.92917E-1 5.19105E-1 5.16584E-1 4.8564E-1 4.63046E-1 4.8259E-1 5.3085E-1 5.15624E-1 4.62092E-1 4.40377E-1 5.14511E-1 4.37376E-1 4.05982E-1 4.11469E-1 4.09354E-1 3.99427E-1 4.09195E-1 3.84916E-1 3.95206E-1 4.25702E-1 4.10844E-1 4.05364E-1 3.93798E-1 3.70933E-1 3.66745E-1 3.66781E-1 3.83046E-1 3.80748E-1 3.65132E-1 3.43559E-1 3.14338E-1 2.95501E-1 2.89475E-1 2.74303E-1 2.74248E-1 2.62469E-1 2.49502E-1 2.44452E-1 2.43722E-1 2.28598E-1 2.20732E-1 2.54745E-1 2.43476E-1 2.11692E-1 1.93361E-1 1.80429E-1 1.94805E-1 2.2796E-1 2.62538E-1 3.34895E-1 3.26894E-1 2.54383E-1 1.55533E-1 1.66392E-1 2.09522E-1 2.30616E-1 2.30019E-1 2.13948E-1 2.128E-1 2.41692E-1 3.62427E-1 4.53212E-1 4.29521E-1 4.20147E-1 4.20807E-1 4.18413E-1 3.665E-1 3.93362E-1 3.48167E-1 3.12668E-1 1.73401E-1 9.70824E-2 9.27566E-2 1.46199E-1 1.99445E-1 2.05817E-1 1.78757E-1 1.63803E-1 1.05429E-1 5.82518E-2 4.07754E-2 5.19638E-2 1.29556E-1 3.14505E-1 2.36055E-1 8.64876E-2 1.12605E-1 3.49299E-1 3.79449E-1 2.88903E-1 1.50513E-1 7.1465E-2 5.98023E-2 8.69128E-2 2.03276E-1 4.48514E-1 5.7213E-1 3.90227E-1 1.86931E-1 1.04854E-1 5.17849E-2 2.99316E-2 3.5168E-2 4.90275E-2 8.3016E-2 1.42418E-1 2.49702E-1 4.24116E-1 4.56372E-1 4.61224E-1 4.53198E-1 4.57811E-1 -9999 -9999 -9999 -9999 -9999 -9999 -9999 -9999 -9999 -9999 -9999 -9999 -9999 -9999 -9999 -9999 -9999 -9999 -9999 -9999 -9999 -9999
-9999 -9999 -9999 -9999 -9999 -9999 -9999 -9999 -9999 -9999 -9999 -9999 -9999 -9999 -9999 -9999 -9999 -9999 -9999 -9999 -9999 -9999 -9999 -9999 -9999 -9999 -9999 -9999 -9999 -9999 -9999 -9999 -9999 -9999 -9999 -9999 -9999 -9999 -9999 -9999 -9999 -9999 -9999 -9999 -9999 -9999 -9999 -9999 -9999 -9999 -9999 -9999 -9999 -9999 -9999 -9999 -9999 -9999 -9999 -9999 -9999 -9999 -9999 -9999 -9999 -9999 -9999 -9999 -9999 -9999 -9999 -9999 -9999 -9999 -9999 -9999 -9999 -9999 -9999 -9999 -9999 -9999 -9999 -9999 -9999 -9999 -9999 -9999 -9999 -9999 -9999 -9999 -9999 -9999 -9999 -9999 -9999 -9999 1.18747E-1 1.14511E-1 1.12443E-1 1.09203E-1 1.12807E-1 1.23955E-1 1.55464E-1 1.91944E-1 2.36013E-1 2.84168E-1 3.49928E-1 3.17987E-1 1.84355E-1 1.68224E-1 2.26523E-1 4.57454E-1 6.38374E-1 6.5061E-1 5.84735E-1 5.30864E-1 6.52057E-1 6.4925E-1 4.66737E-1 2.09645E-1 2.34681E-1 4.72406E-1 6.32405E-1 6.228E-1 6.32091E-1 6.02374E-1 3.92616E-1 2.43577E-1 3.53095E-1 5.05047E-1 5.39048E-1 4.85384E-1 4.43011E-1 4.63772E-1 5.51348E-1 5.29161E-1 4.39743E-1 4.73613E-1 4.89735E-1 4.46294E-1 4.24869E-1 4.19852E-1 4.128E-1 3.98841E-1 3.5946E-1 3.34442E-1 4.19398E-1 4.19402E-1 4.1926E-1 3.92037E-1 3.9316E-1 3.52245E-1 3.99257E-1 4.00126E-1 3.83344E-1 3.70365E-1 3.60435E-1 3.36022E-1 2.99826E-1 2.77481E-1 2.73719E-1 2.75935E-1 2.93313E-1 2.86994E-1 2.56478E-1 2.72771E-1 2.81324E-1 2.55595E-1 2.48931E-1 2.643E-1 2.26537E-1 2.16856E-1 2.30302E-1 2.04692E-1 2.32286E-1 2.6069E-1 2.73661E-1 2.71337E-1 2.44E-1 1.80575E-1 1.35277E-1 1.54321E-1 1.7047E-1 1.98309E-1 2.09717E-1 2.06952E-1 2.06633E-1 2.93135E-1 4.34532E-1 4.28339E-1 4.1571E-1 4.00617E-1 4.2588E-1 4.02616E-1 3.34315E-1 3.6877E-1 3.26985E-1 2.86915E-1 1.4932E-1 1.2006E-1 1.32136E-1 2.42255E-1 3.05437E-1 3.27116E-1 3.19058E-1 3.08647E-1 2.46857E-1 1.03377E-1 5.78746E-2 4.40433E-2 7.61543E-2 2.30703E-1 3.6958E-1 3.06058E-1 3.11374E-1 4.89873E-1 4.78276E-1 3.71532E-1 2.94708E-1 1.63442E-1 6.59399E-2 5.92163E-2 1.28148E-1 3.97849E-1 5.70187E-1 4.16771E-1 2.91791E-1 2.27227E-1 1.00303E-1 4.18704E-2 5.92352E-2 9.32586E-2 1.48389E-1 2.3052E-1 3.1342E-1 3.40144E-1 3.1668E-1 3.31358E-1 3.50152E-1 -9999 -9999 -9999 -9999 -9999 -9999 -9999 -9999 -9999 -9999 -9999 -9999 -9999 -9999 -9999 -9999 -9999 -9999 -9999 -9999 -9999 -9999 -9999
-9999 -9999 -9999 -9999 -9999 -9999 -9999 -9999 -9999 -9999 -9999 -9999 -9999 -9999 -9999 -9999 -9999 -9999 -9999 -9999 -9999 -9999 -9999 -9999 -9999 -9999 -9999 -9999 -9999 -9999 -9999 -9999 -9999 -9999 -9999 -9999 -9999 -9999 -9999 -9999 -9999 -9999 -9999 -9999 -9999 -9999 -9999 -9999 -9999 -9999 -9999 -9999 -9999 -9999 -9999 -9999 -9999 -9999 -9999 -9999 -9999 -9999 -9999 -9999 -9999 -9999 -9999 -9999 -9999 -9999 -9999 -9999 -9999 -9999 -9999 -9999 -9999 -9999 -9999 -9999 -9999 -9999 -9999 -9999 -9999 -9999 -9999 -9999 -9999 -9999 -9999 -9999 -9999 -9999 -9999 -9999 -9999 1.20915E-1 1.18747E-1 1.16189E-1 1.13267E-1 1.1488E-1 1.10361E-1 1.09958E-1 1.14047E-1 1.33114E-1 1.53795E-1 2.15195E-1 2.8671E-1 3.63135E-1 2.75892E-1 1.98976E-1 2.77645E-1 5.46897E-1 6.54214E-1 6.48135E-1 5.98083E-1 5.69998E-1 6.50674E-1 6.47608E-1 4.34182E-1 2.00268E-1 2.6159E-1 5.46409E-1 6.30587E-1 6.30818E-1 6.26102E-1 6.00256E-1 2.91834E-1 2.98893E-1 4.46529E-1 5.63524E-1 5.71844E-1 5.79281E-1 5.29915E-1 4.69413E-1 5.2049E-1 4.84814E-1 4.44771E-1 4.42966E-1 4.46328E-1 4.21939E-1 4.1242E-1 4.12998E-1 4.14358E-1 4.07645E-1 3.5211E-1 3.84887E-1 4.32612E-1 4.0043E-1 4.27316E-1 3.8248E-1 3.61622E-1 3.67803E-1 3.88939E-1 3.83392E-1 3.65841E-1 3.57507E-1 3.59066E-1 3.46376E-1 2.7124E-1 2.70767E-1 2.95464E-1 2.92112E-1 3.243E-1 3.11416E-1 2.81604E-1 2.92678E-1 2.7908E-1 2.52703E-1 2.6879E-1 2.67403E-1 2.44132E-1 2.28522E-1 2.12353E-1 1.99184E-1 2.04075E-1 2.02957E-1 1.9299E-1 1.79996E-1 1.52387E-1 1.33188E-1 1.33891E-1 1.4973E-1 1.69563E-1 1.96673E-1 2.09578E-1 2.18712E-1 2.47193E-1 3.82253E-1 4.27992E-1 4.21289E-1 3.89345E-1 3.8638E-1 3.89366E-1 3.34333E-1 2.88737E-1 3.03503E-1 2.3836E-1 1.7645E-1 1.14778E-1 1.17433E-1 1.57174E-1 2.80784E-1 3.71157E-1 4.3683E-1 4.16779E-1 4.66593E-1 3.62399E-1 2.53661E-1 1.30803E-1 5.89338E-2 4.53502E-2 9.94408E-2 3.13554E-1 4.79707E-1 5.19942E-1 5.97923E-1 5.58059E-1 4.96721E-1 4.65296E-1 3.12547E-1 9.33074E-2 6.6654E-2 1.28519E-1 3.68532E-1 5.69771E-1 5.47607E-1 5.1488E-1 4.27067E-1 1.96667E-1 8.38773E-2 1.14102E-1 2.58139E-1 3.38027E-1 3.03876E-1 2.7711E-1 2.37558E-1 1.75817E-1 1.78332E-1 2.54564E-1 -9999 -9999 -9999 -9999 -9999 -9999 -9999 -9999 -9999 -9999 -9999 -9999 -9999 -9999 -9999 -9999 -9999 -9999 -9999 -9999 -9999 -9999 -9999
-9999 -9999 -9999 -9999 -9999 -9999 -9999 -9999 -9999 -9999 -9999 -9999 -9999 -9999 -9999 -9999 -9999 -9999 -9999 -9999 -9999 -9999 -9999 -9999 -9999 -9999 -9999 -9999 -9999 -9999 -9999 -9999 -9999 -9999 -9999 -9999 -9999 -9999 -9999 -9999 -9999 -9999 -9999 -9999 -9999 -9999 -9999 -9999 -9999 -9999 -9999 -9999 -9999 -9999 -9999 -9999 -9999 -9999 -9999 -9999 -9999 -9999 -9999 -9999 -9999 -9999 -9999 -9999 -9999 -9999 -9999 -9999 -9999 -9999 -9999 -9999 -9999 -9999 -9999 -9999 -9999 -9999 -9999 -9999 -9999 -9999 -9999 -9999 -9999 -9999 -9999 -9999 -9999 -9999 -9999 -9999 1.21791E-1 1.18747E-1 1.17462E-1 1.16189E-1 1.10365E-1 1.06784E-1 1.09557E-1 1.04836E-1 1.01E-1 1.14003E-1 1.3696E-1 1.62558E-1 2.30808E-1 3.28684E-1 3.59407E-1 2.56622E-1 3.29782E-1 5.65026E-1 6.52618E-1 6.44521E-1 5.70391E-1 5.99231E-1 6.42002E-1 6.38859E-1 3.57568E-1 2.01641E-1 3.35591E-1 6.0396E-1 6.20517E-1 6.35594E-1 6.31862E-1 4.20111E-1 2.44254E-1 3.17293E-1 4.6416E-1 5.66503E-1 5.87775E-1 5.72255E-1 5.22129E-1 5.4668E-1 5.45788E-1 4.84101E-1 4.3395E-1 4.43866E-1 4.29638E-1 4.23027E-1 4.14545E-1 4.12478E-1 4.0878E-1 3.92219E-1 4.15676E-1 4.26277E-1 4.03449E-1 4.29914E-1 3.83745E-1 3.65774E-1 3.73562E-1 3.82321E-1 3.70887E-1 3.90957E-1 3.5579E-1 3.44445E-1 3.45398E-1 3.21844E-1 2.96844E-1 3.19235E-1 3.19579E-1 3.36476E-1 3.21467E-1 2.92258E-1 2.94815E-1 2.65094E-1 2.47086E-1 2.15725E-1 2.25562E-1 2.14705E-1 2.2574E-1 2.12498E-1 2.0927E-1 1.76906E-1 1.57736E-1 1.64087E-1 1.61254E-1 1.60237E-1 1.43107E-1 1.61391E-1 1.62084E-1 1.55428E-1 2.14031E-1 2.40216E-1 2.49553E-1 2.55558E-1 3.37002E-1 4.28207E-1 4.16266E-1 3.85566E-1 3.60819E-1 3.67586E-1 3.70551E-1 2.93333E-1 2.19281E-1 2.1532E-1 1.61352E-1 1.26418E-1 1.21605E-1 1.11453E-1 1.40994E-1 2.57035E-1 3.5308E-1 4.39421E-1 4.98818E-1 5.10336E-1 5.39138E-1 4.28682E-1 3.23804E-1 9.32901E-2 4.62825E-2 7.05304E-2 1.57006E-1 2.94036E-1 4.77356E-1 5.13974E-1 5.71784E-1 5.50875E-1 5.5036E-1 3.14968E-1 1.10225E-1 7.80209E-2 1.24687E-1 2.73804E-1 4.67961E-1 5.76519E-1 5.99983E-1 5.61622E-1 3.98386E-1 2.16419E-1 2.0467E-1 3.07209E-1 3.06679E-1 2.23992E-1 1.41791E-1 1.1579E-1 1.09083E-1 1.31012E-1 -9999 -9999 -9999 -9999 -9999 -9999 -9999 -9999 -9999 -9999 -9999 -9999 -9999 -9999 -9999 -9999 -9999 -9999 -9999 -9999 -9999 -9999 -9999 -9999
-9999 -9999 -9999 -9999 -9999 -9999 -9999 -9999 -9999 -9999 -9999 -9999 -9999 -9999 -9999 -9999 -9999 -9999 -9999 -9999 -9999 -9999 -9999 -9999 -9999 -9999 -9999 -9999 -9999 -9999 -9999 -9999 -9999 -9999 -9999 -9999 -9999 -9999 -9999 -9999 -9999 -9999 -9999 -9999 -9999 -9999 -9999 -9999 -9999 -9999 -9999 -9999 -9999 -9999 -9999 -9999 -9999 -9999 -9999 -9999 -9999 -9999 -9999 -9999 -9999 -9999 -9999 -9999 -9999 -9999 -9999 -9999 -9999 -9999 -9999 -9999 -9999 -9999 -9999 -9999 -9999 -9999 -9999 -9999 -9999 -9999 -9999 -9999 -9999 -9999 -9999 -9999 -9999 -9999 -9999 1.25353E-1 1.21352E-1 1.18747E-1 1.17036E-1 1.13636E-1 1.11175E-1 1.15719E-1 1.09557E-1 1.02125E-1 9.80524E-2 1.05569E-1 1.14836E-1 1.50047E-1 1.84907E-1 2.81678E-1 3.64229E-1 3.37092E-1 4.12106E-1 6.40208E-1 6.55413E-1 6.49994E-1 5.34722E-1 6.28422E-1 6.36527E-1 6.1214E-1 3.10966E-1 2.24425E-1 3.92762E-1 6.1737E-1 6.24002E-1 6.25044E-1 6.16103E-1 3.49951E-1 2.68627E-1 4.34667E-1 4.9598E-1 5.09274E-1 5.36117E-1 5.85204E-1 5.25573E-1 5.22414E-1 4.95165E-1 4.69225E-1 4.1157E-1 4.43215E-1 4.16624E-1 4.44367E-1 4.35342E-1 4.11763E-1 4.18067E-1 4.17539E-1 4.15222E-1 4.25718E-1 4.40173E-1 4.29027E-1 3.98396E-1 4.01439E-1 3.91014E-1 4.0698E-1 3.70861E-1 3.66579E-1 3.53481E-1 3.54838E-1 3.54047E-1 3.47544E-1 3.42387E-1 3.44426E-1 3.40893E-1 3.05952E-1 2.85916E-1 2.71253E-1 2.81773E-1 2.46024E-1 2.69114E-1 2.29506E-1 2.06501E-1 1.97574E-1 1.95704E-1 1.84532E-1 1.91671E-1 2.21975E-1 2.23272E-1 2.10466E-1 2.33908E-1 2.09509E-1 2.05076E-1 2.27704E-1 1.86298E-1 1.4973E-1 1.81869E-1 2.33548E-1 2.30354E-1 2.82061E-1 3.97661E-1 4.09865E-1 3.80084E-1 3.7211E-1 3.31297E-1 3.48573E-1 3.14717E-1 2.42311E-1 1.70473E-1 1.7077E-1 1.38303E-1 1.15178E-1 1.33199E-1 1.54225E-1 1.95458E-1 2.6306E-1 3.26052E-1 3.73826E-1 4.8497E-1 5.64413E-1 6.0608E-1 5.64413E-1 4.85488E-1 1.91763E-1 8.82065E-2 9.77844E-2 1.52645E-1 2.44781E-1 4.09263E-1 5.74473E-1 5.83526E-1 5.44566E-1 4.86765E-1 3.28753E-1 1.41288E-1 7.49602E-2 8.93021E-2 1.33097E-1 2.1338E-1 3.22857E-1 3.8416E-1 3.61569E-1 3.32484E-1 3.06934E-1 2.78254E-1 2.37396E-1 1.74732E-1 1.35595E-1 8.82779E-2 6.64708E-2 7.97484E-2 -9999 -9999 -9999 -9999 -9999 -9999 -9999 -9999 -9999 -9999 -9999 -9999 -9999 -9999 -9999 -9999 -9999 -9999 -9999 -9999 -9999 -9999 -9999 -9999 -9999
-9999 -9999 -9999 -9999 -9999 -9999 -9999 -9999 -9999 -9999 -9999 -9999 -9999 -9999 -9999 -9999 -9999 -9999 -9999 -9999 -9999 -9999 -9999 -9999 -9999 -9999 -9999 -9999 -9999 -9999 -9999 -9999 -9999 -9999 -9999 -9999 -9999 -9999 -9999 -9999 -9999 -9999 -9999 -9999 -9999 -9999 -9999 -9999 -9999 -9999 -9999 -9999 -9999 -9999 -9999 -9999 -9999 -9999 -9999 -9999 -9999 -9999 -9999 -9999 -9999 -9999 -9999 -9999 -9999 -9999 -9999 -9999 -9999 -9999 -9999 -9999 -9999 -9999 -9999 -9999 -9999 -9999 -9999 -9999 -9999 -9999 -9999 -9999 -9999 -9999 -9999 -9999 -9999 -9999 1.24903E-1 1.23117E-1 1.23117E-1 1.22673E-1 1.17416E-1 1.15303E-1 1.15723E-1 1.2174E-1 1.14836E-1 1.06739E-1 1.06348E-1 1.02126E-1 1.0514E-1 1.39366E-1 1.82461E-1 2.323E-1 2.86657E-1 3.53806E-1 4.88384E-1 6.54477E-1 6.55044E-1 6.39873E-1 5.24481E-1 5.3779E-1 6.11905E-1 5.49151E-1 3.28854E-1 3.03199E-1 4.99879E-1 6.18088E-1 6.28681E-1 6.33471E-1 6.19483E-1 3.20644E-1 3.2446E-1 5.11329E-1 5.55147E-1 5.11698E-1 4.75559E-1 5.44419E-1 4.97876E-1 5.29207E-1 5.35161E-1 5.25516E-1 4.91988E-1 4.86969E-1 4.74212E-1 4.50961E-1 4.08413E-1 4.18464E-1 4.10821E-1 4.33708E-1 4.4885E-1 4.74323E-1 4.09538E-1 4.36321E-1 4.15071E-1 4.23678E-1 3.57933E-1 3.50981E-1 3.58944E-1 3.68078E-1 3.20266E-1 3.44256E-1 3.51755E-1 3.48453E-1 3.41662E-1 3.44078E-1 3.0075E-1 3.20874E-1 2.82915E-1 2.40338E-1 2.62378E-1 2.52669E-1 2.69303E-1 2.4637E-1 2.28727E-1 2.12609E-1 1.7943E-1 1.64101E-1 1.97584E-1 2.49966E-1 2.74686E-1 2.55012E-1 2.96093E-1 3.54332E-1 3.58034E-1 2.8997E-1 2.01804E-1 1.46403E-1 1.65093E-1 2.44893E-1 2.4374E-1 3.07027E-1 4.00756E-1 4.35058E-1 4.02571E-1 3.51885E-1 3.21257E-1 2.95743E-1 2.69853E-1 1.86089E-1 1.5364E-1 1.46726E-1 1.22621E-1 1.09057E-1 1.28385E-1 1.78514E-1 2.38952E-1 2.6084E-1 2.65864E-1 2.88224E-1 3.32493E-1 3.99607E-1 4.4104E-1 4.80884E-1 5.87371E-1 4.25073E-1 2.53202E-1 2.65215E-1 3.58801E-1 4.25688E-1 5.19729E-1 5.72845E-1 5.58427E-1 5.10725E-1 4.55131E-1 4.16039E-1 2.00475E-1 7.18529E-2 5.32102E-2 5.76789E-2 6.54764E-2 9.49715E-2 1.25704E-1 1.15885E-1 1.40188E-1 1.65744E-1 1.67992E-1 1.24878E-1 9.42029E-2 8.35202E-2 7.14669E-2 5.66517E-2 7.54004E-2 -9999 -9999 -9999 -9999 -9999 -9999 -9999 -9999 -9999 -9999 -9999 -9999 -9999 -9999 -9999 -9999 -9999 -9999 -9999 -9999 -9999 -9999 -9999 -9999 -9999
-9999 -9999 -9999 -9999 -9999 -9999 -9999 -9999 -9999 -9999 -9999 -9999 -9999 -9999 -9999 -9999 -9999 -9999 -9999 -9999 -9999 -9999 -9999 -9999 -9999 -9999 -9999 -9999 -9999 -9999 -9999 -9999 -9999 -9999 -9999 -9999 -9999 -9999 -9999 -9999 -9999 -9999 -9999 -9999 -9999 -9999 -9999 -9999 -9999 -9999 -9999 -9999 -9999 -9999 -9999 -9999 -9999 -9999 -9999 -9999 -9999 -9999 -9999 -9999 -9999 -9999 -9999 -9999 -9999 -9999 -9999 -9999 -9999 -9999 -9999 -9999 -9999 -9999 -9999 -9999 -9999 -9999 -9999 -9999 -9999 -9999 -9999 -9999 -9999 -9999 -9999 -9999 -9999 -9999 1.22673E-1 1.14937E-1 1.25353E-1 1.23959E-1 1.21744E-1 1.19563E-1 1.2803E-1 1.2661E-1 1.29364E-1 1.20818E-1 1.10723E-1 1.01334E-1 9.98464E-2 1.20776E-1 1.72852E-1 2.31527E-1 2.89245E-1 3.78609E-1 6.00872E-1 6.54374E-1 6.49461E-1 6.4386E-1 5.89996E-1 6.05667E-1 6.21609E-1 5.75345E-1 5.50372E-1 5.74649E-1 6.17839E-1 6.22862E-1 6.22315E-1 6.2464E-1 5.78398E-1 3.27169E-1 3.14513E-1 5.17427E-1 5.94662E-1 5.78713E-1 5.21552E-1 4.74044E-1 4.7706E-1 4.95808E-1 5.11066E-1 4.75366E-1 4.2067E-1 4.2457E-1 4.28224E-1 4.20789E-1 3.99386E-1 4.12345E-1 4.21671E-1 4.14179E-1 4.38094E-1 4.38791E-1 3.73641E-1 4.01051E-1 3.98935E-1 3.91228E-1 3.66511E-1 3.62083E-1 3.48187E-1 3.15617E-1 3.16541E-1 3.2602E-1 3.09503E-1 3.49076E-1 3.4856E-1 2.95217E-1 2.65113E-1 2.68436E-1 2.81274E-1 2.60346E-1 2.15731E-1 2.30218E-1 2.1483E-1 2.1655E-1 2.07653E-1 1.78971E-1 1.69202E-1 1.54405E-1 1.74509E-1 2.19268E-1 2.75408E-1 3.1819E-1 3.22057E-1 3.53722E-1 3.62478E-1 3.41422E-1 2.05729E-1 1.55083E-1 1.96533E-1 2.63626E-1 2.57995E-1 2.96677E-1 3.47898E-1 3.90155E-1 3.95034E-1 3.81565E-1 3.1708E-1 2.88043E-1 2.55544E-1 1.7995E-1 1.45809E-1 1.32908E-1 1.38669E-1 1.36026E-1 1.44124E-1 1.84697E-1 1.98993E-1 2.03289E-1 1.72494E-1 1.81846E-1 2.1745E-1 2.29446E-1 2.78358E-1 4.08219E-1 5.0384E-1 5.92013E-1 5.77594E-1 5.15034E-1 5.64164E-1 5.92798E-1 5.94851E-1 5.75196E-1 5.84339E-1 5.66714E-1 5.74891E-1 5.19941E-1 3.03352E-1 1.11415E-1 4.67344E-2 2.85544E-2 2.35602E-2 3.28619E-2 5.26523E-2 5.62545E-2 6.46866E-2 7.47541E-2 7.73901E-2 5.64109E-2 5.00661E-2 4.96399E-2 5.87171E-2 5.49245E-2 8.99655E-2 -9999 -9999 -9999 -9999 -9999 -9999 -9999 -9999 -9999 -9999 -9999 -9999 -9999 -9999 -9999 -9999 -9999 -9999 -9999 -9999 -9999 -9999 -9999 -9999 -9999
-9999 -9999 -9999 -9999 -9999 -9999 -9999 -9999 -9999 -9999 -9999 -9999 -9999 -9999 -9999 -9999 -9999 -9999 -9999 -9999 -9999 -9999 -9999 -9999 -9999 -9999 -9999 -9999 -9999 -9999 -9999 -9999 -9999 -9999 -9999 -9999 -9999 -9999 -9999 -9999 -9999 -9999 -9999 -9999 -9999 -9999 -9999 -9999 -9999 -9999 -9999 -9999 -9999 -9999 -9999 -9999 -9999 -9999 -9999 -9999 -9999 -9999 -9999 -9999 -9999 -9999 -9999 -9999 -9999 -9999 -9999 -9999 -9999 -9999 -9999 -9999 -9999 -9999 -9999 -9999 -9999 -9999 -9999 -9999 -9999 -9999 -9999 -9999 -9999 -9999 -9999 -9999 -9999 1.14937E-1 1.13274E-1 1.21791E-1 1.23514E-1 1.26663E-1 1.26209E-1 1.32218E-1 1.2844E-1 1.27981E-1 1.31227E-1 1.21694E-1 1.10276E-1 1.09877E-1 1.04373E-1 1.14379E-1 1.66421E-1 2.52684E-1 3.62311E-1 5.44912E-1 6.49523E-1 6.47924E-1 6.58515E-1 6.50628E-1 6.24151E-1 6.42349E-1 6.33928E-1 6.36385E-1 6.27814E-1 6.2493E-1 6.28184E-1 6.18133E-1 6.34852E-1 6.27954E-1 5.15168E-1 2.88459E-1 3.07372E-1 5.06608E-1 5.9502E-1 5.64822E-1 5.44512E-1 5.06266E-1 4.26299E-1 4.29901E-1 4.86795E-1 4.60367E-1 4.08644E-1 4.29178E-1 4.69736E-1 4.71657E-1 4.09314E-1 4.49842E-1 4.34634E-1 4.29914E-1 4.35086E-1 4.23004E-1 4.41228E-1 3.98092E-1 3.65446E-1 3.6545E-1 3.68853E-1 3.57293E-1 3.53413E-1 3.30998E-1 2.94371E-1 2.98064E-1 3.1039E-1 3.24326E-1 3.03172E-1 2.8847E-1 2.40628E-1 2.47453E-1 2.50912E-1 2.41016E-1 2.12946E-1 1.91386E-1 1.92735E-1 1.92674E-1 1.90781E-1 1.68475E-1 1.35796E-1 1.58698E-1 1.80646E-1 1.96954E-1 2.06227E-1 1.86841E-1 2.03586E-1 2.98821E-1 3.73669E-1 3.57798E-1 2.34094E-1 1.59545E-1 1.95443E-1 2.62389E-1 2.40396E-1 2.57304E-1 2.97677E-1 3.57709E-1 3.43961E-1 3.71601E-1 2.60147E-1 2.62652E-1 2.40327E-1 1.72294E-1 1.31204E-1 1.34181E-1 1.44939E-1 1.57059E-1 1.76415E-1 1.78126E-1 1.68221E-1 1.58499E-1 1.29916E-1 1.25801E-1 1.23618E-1 1.14138E-1 1.62922E-1 2.86288E-1 4.52111E-1 5.16098E-1 5.54834E-1 5.70849E-1 5.66134E-1 5.12819E-1 4.97992E-1 5.17801E-1 5.75553E-1 6.02106E-1 5.33504E-1 5.46325E-1 4.51906E-1 2.09185E-1 6.6445E-2 2.52858E-2 1.59303E-2 1.84302E-2 2.52205E-2 2.80794E-2 3.20186E-2 4.52028E-2 4.71062E-2 3.42953E-2 3.30545E-2 4.04111E-2 4.8366E-2 5.59126E-2 -9999 -9999 -9999 -9999 -9999 -9999 -9999 -9999 -9999 -9999 -9999 -9999 -9999 -9999 -9999 -9999 -9999 -9999 -9999 -9999 -9999 -9999 -9999 -9999 -9999 -9999
-9999 -9999 -9999 -9999 -9999 -9999 -9999 -9999 -9999 -9999 -9999 -9999 -9999 -9999 -9999 -9999 -9999 -9999 -9999 -9999 -9999 -9999 -9999 -9999 -9999 -9999 -9999 -9999 -9999 -9999 -9999 -9999 -9999 -9999 -9999 -9999 -9999 -9999 -9999 -9999 -9999 -9999 -9999 -9999 -9999 -9999 -9999 -9999 -9999 -9999 -9999 -9999 -9999 -9999 -9999 -9999 -9999 -9999 -9999 -9999 -9999 -9999 -9999 -9999 -9999 -9999 -9999 -9999 -9999 -9999 -9999 -9999 -9999 -9999 -9999 -9999 -9999 -9999 -9999 -9999 -9999 -9999 -9999 -9999 -9999 -9999 -9999 -9999 -9999 -9999 -9999 -9999 1.14519E-1 1.11633E-1 1.10416E-1 1.17416E-1 1.21744E-1 1.25756E-1 1.28954E-1 1.32167E-1 1.27981E-1 1.24355E-1 1.27523E-1 1.17322E-1 1.17327E-1 1.1028E-1 1.05144E-1 1.1729E-1 1.71641E-1 2.842E-1 4.61622E-1 6.46294E-1 6.40597E-1 6.56843E-1 6.658E-1 6.61278E-1 6.50664E-1 6.46467E-1 6.41348E-1 6.43278E-1 6.39671E-1 6.31444E-1 6.10935E-1 6.18435E-1 6.45226E-1 6.33924E-1 4.17025E-1 2.70255E-1 3.13647E-1 4.84503E-1 5.96985E-1 5.90029E-1 5.11297E-1 5.44662E-1 5.1474E-1 4.87367E-1 4.8723E-1 4.43021E-1 4.57004E-1 5.12765E-1 5.14839E-1 5.08172E-1 4.91875E-1 5.11844E-1 4.68074E-1 4.34078E-1 3.99053E-1 3.59913E-1 4.01702E-1 3.87626E-1 3.79844E-1 3.97976E-1 3.74032E-1 3.41484E-1 3.10142E-1 2.83572E-1 2.62035E-1 2.55782E-1 2.83301E-1 2.6203E-1 2.47867E-1 2.84701E-1 2.40645E-1 2.10268E-1 2.10126E-1 2.11831E-1 2.125E-1 2.01866E-1 1.95073E-1 1.76927E-1 1.72633E-1 1.33457E-1 1.18736E-1 1.32731E-1 1.62882E-1 1.77841E-1 1.62493E-1 1.56212E-1 1.80648E-1 2.72566E-1 3.88456E-1 3.57521E-1 2.85528E-1 2.00098E-1 2.26323E-1 2.45206E-1 2.53792E-1 2.40287E-1 2.79465E-1 3.38027E-1 2.94961E-1 2.77911E-1 2.42425E-1 2.29495E-1 2.02809E-1 1.42456E-1 1.15194E-1 1.32386E-1 1.25143E-1 1.30612E-1 1.39782E-1 1.48197E-1 1.34264E-1 1.33617E-1 1.27706E-1 1.22783E-1 1.08073E-1 9.19282E-2 1.1419E-1 1.77762E-1 2.77148E-1 3.74736E-1 4.38406E-1 4.26658E-1 3.5281E-1 2.51479E-1 2.25179E-1 2.76624E-1 3.98702E-1 6.1906E-1 5.86002E-1 6.1557E-1 4.92929E-1 2.71799E-1 1.17487E-1 5.10151E-2 3.17664E-2 2.41211E-2 1.97851E-2 1.7544E-2 2.20244E-2 2.99955E-2 2.92833E-2 2.42859E-2 2.27799E-2 2.83829E-2 3.62565E-2 5.29416E-2 -9999 -9999 -9999 -9999 -9999 -9999 -9999 -9999 -9999 -9999 -9999 -9999 -9999 -9999 -9999 -9999 -9999 -9999 -9999 -9999 -9999 -9999 -9999 -9999 -9999 -9999
-9999 -9999 -9999 -9999 -9999 -9999 -9999 -9999 -9999 -9999 -9999 -9999 -9999 -9999 -9999 -9999 -9999 -9999 -9999 -9999 -9999 -9999 -9999 -9999 -9999 -9999 -9999 -9999 -9999 -9999 -9999 -9999 -9999 -9999 -9999 -9999 -9999 -9999 -9999 -9999 -9999 -9999 -9999 -9999 -9999 -9999 -9999 -9999 -9999 -9999 -9999 -9999 -9999 -9999 -9999 -9999 -9999 -9999 -9999 -9999 -9999 -9999 -9999 -9999 -9999 -9999 -9999 -9999 -9999 -9999 -9999 -9999 -9999 -9999 -9999 -9999 -9999 -9999 -9999 -9999 -9999 -9999 -9999 -9999 -9999 -9999 -9999 -9999 -9999 -9999 -9999 1.1662E-1 1.12862E-1 1.0921E-1 1.04846E-1 1.05621E-1 1.16144E-1 1.22185E-1 1.32639E-1 1.31696E-1 1.27981E-1 1.31227E-1 1.20771E-1 1.21652E-1 1.16478E-1 1.11904E-1 1.11054E-1 1.12688E-1 1.51058E-1 2.89245E-1 5.82468E-1 6.37219E-1 6.47321E-1 6.51301E-1 6.46461E-1 6.4864E-1 6.41222E-1 6.40005E-1 6.36926E-1 6.21192E-1 6.26371E-1 6.31061E-1 6.19674E-1 6.46568E-1 6.4351E-1 5.94104E-1 4.06211E-1 2.91106E-1 3.1542E-1 4.68621E-1 5.71923E-1 5.88577E-1 5.39112E-1 5.17952E-1 5.31981E-1 4.74707E-1 4.66554E-1 4.35795E-1 5.0941E-1 5.48061E-1 4.56666E-1 4.85074E-1 5.10599E-1 4.39549E-1 3.83769E-1 4.26109E-1 4.40246E-1 3.68402E-1 3.74138E-1 3.81464E-1 3.72343E-1 3.51479E-1 3.64179E-1 3.41364E-1 3.00849E-1 3.10026E-1 2.8353E-1 2.71714E-1 2.35155E-1 2.14621E-1 2.10435E-1 2.53596E-1 2.35884E-1 2.03995E-1 2.02995E-1 1.893E-1 1.95426E-1 2.00323E-1 1.80795E-1 1.66437E-1 1.83376E-1 1.79892E-1 1.47551E-1 1.6653E-1 2.12534E-1 2.64007E-1 2.66825E-1 2.22179E-1 2.25621E-1 2.60929E-1 3.8705E-1 3.75961E-1 2.78885E-1 2.66535E-1 3.55864E-1 3.09038E-1 2.80394E-1 2.3903E-1 2.45931E-1 2.92959E-1 2.61448E-1 2.2913E-1 2.53459E-1 2.32504E-1 1.89036E-1 1.46874E-1 1.08973E-1 1.08386E-1 1.11741E-1 1.23623E-1 1.26491E-1 1.29584E-1 1.1516E-1 1.17583E-1 1.11869E-1 1.25786E-1 1.04522E-1 9.40795E-2 8.97819E-2 1.11293E-1 1.91428E-1 2.52042E-1 2.43645E-1 2.32895E-1 1.79911E-1 1.3607E-1 9.80846E-2 1.19574E-1 2.62733E-1 5.57547E-1 5.84478E-1 5.95796E-1 4.72784E-1 3.16479E-1 1.96896E-1 1.59631E-1 1.43062E-1 7.96277E-2 3.37492E-2 1.79694E-2 1.59625E-2 1.92876E-2 2.10045E-2 2.11975E-2 1.91389E-2 2.11262E-2 3.06169E-2 5.42768E-2 -9999 -9999 -9999 -9999 -9999 -9999 -9999 -9999 -9999 -9999 -9999 -9999 -9999 -9999 -9999 -9999 -9999 -9999 -9999 -9999 -9999 -9999 -9999 -9999 -9999 -9999
-9999 -9999 -9999 -9999 -9999 -9999 -9999 -9999 -9999 -9999 -9999 -9999 -9999 -9999 -9999 -9999 -9999 -9999 -9999 -9999 -9999 -9999 -9999 -9999 -9999 -9999 -9999 -9999 -9999 -9999 -9999 -9999 -9999 -9999 -9999 -9999 -9999 -9999 -9999 -9999 -9999 -9999 -9999 -9999 -9999 -9999 -9999 -9999 -9999 -9999 -9999 -9999 -9999 -9999 -9999 -9999 -9999 -9999 -9999 -9999 -9999 -9999 -9999 -9999 -9999 -9999 -9999 -9999 -9999 -9999 -9999 -9999 -9999 -9999 -9999 -9999 -9999 -9999 -9999 -9999 -9999 -9999 -9999 -9999 -9999 -9999 -9999 -9999 -9999 -9999 -9999 1.14103E-1 1.10012E-1 1.02933E-1 1.0105E-1 1.01424E-1 1.0956E-1 1.13178E-1 1.25704E-1 1.27981E-1 1.3891E-1 1.5214E-1 1.35452E-1 1.22092E-1 1.13136E-1 1.15178E-1 1.11461E-1 1.16878E-1 1.36881E-1 2.44918E-1 5.49151E-1 6.2734E-1 6.46858E-1 5.74057E-1 6.09104E-1 6.36499E-1 6.29906E-1 6.06277E-1 6.16734E-1 6.23557E-1 6.13147E-1 6.2069E-1 6.39018E-1 6.41611E-1 6.33713E-1 6.0831E-1 4.46406E-1 3.33438E-1 3.97464E-1 5.1985E-1 5.84185E-1 5.68194E-1 5.17723E-1 4.67869E-1 4.89379E-1 4.5599E-1 5.07891E-1 4.86044E-1 4.96139E-1 4.85621E-1 4.69689E-1 4.37813E-1 4.14042E-1 4.28207E-1 4.16266E-1 4.16681E-1 4.36106E-1 3.79493E-1 3.71512E-1 3.9003E-1 3.62541E-1 3.13721E-1 3.53226E-1 3.31588E-1 3.05404E-1 2.94628E-1 2.74523E-1 2.60203E-1 2.41944E-1 2.09186E-1 1.94585E-1 2.1944E-1 2.31148E-1 2.22245E-1 2.05182E-1 2.07248E-1 2.04495E-1 1.93988E-1 1.68292E-1 1.79003E-1 2.06695E-1 2.26219E-1 1.87014E-1 1.51728E-1 1.69954E-1 2.54862E-1 3.26127E-1 3.16696E-1 3.12455E-1 3.05462E-1 3.49232E-1 3.80345E-1 3.0661E-1 3.39634E-1 3.90978E-1 2.93868E-1 2.84795E-1 2.38358E-1 1.95256E-1 2.09099E-1 2.75863E-1 2.9755E-1 2.75144E-1 2.64682E-1 2.27541E-1 2.00495E-1 1.37925E-1 9.31469E-2 1.02682E-1 1.19923E-1 1.27189E-1 1.20483E-1 1.23858E-1 1.2076E-1 1.18447E-1 1.15313E-1 9.58181E-2 9.01234E-2 9.25309E-2 1.12444E-1 1.48324E-1 1.59631E-1 1.24142E-1 1.0989E-1 9.54644E-2 6.92494E-2 5.50375E-2 1.03783E-1 3.39986E-1 5.95494E-1 5.629E-1 6.21117E-1 5.97458E-1 4.69177E-1 3.41402E-1 4.15653E-1 3.48921E-1 1.80782E-1 5.5881E-2 1.9104E-2 1.54916E-2 2.30315E-2 3.31777E-2 3.67668E-2 2.57745E-2 2.56597E-2 3.90072E-2 7.78805E-2 -9999 -9999 -9999 -9999 -9999 -9999 -9999 -9999 -9999 -9999 -9999 -9999 -9999 -9999 -9999 -9999 -9999 -9999 -9999 -9999 -9999 -9999 -9999 -9999 -9999 -9999
-9999 -9999 -9999 -9999 -9999 -9999 -9999 -9999 -9999 -9999 -9999 -9999 -9999 -9999 -9999 -9999 -9999 -9999 -9999 -9999 -9999 -9999 -9999 -9999 -9999 -9999 -9999 -9999 -9999 -9999 -9999 -9999 -9999 -9999 -9999 -9999 -9999 -9999 -9999 -9999 -9999 -9999 -9999 -9999 -9999 -9999 -9999 -9999 -9999 -9999 -9999 -9999 -9999 -9999 -9999 -9999 -9999 -9999 -9999 -9999 -9999 -9999 -9999 -9999 -9999 -9999 -9999 -9999 -9999 -9999 -9999 -9999 -9999 -9999 -9999 -9999 -9999 -9999 -9999 -9999 -9999 -9999 -9999 -9999 -9999 -9999 -9999 -9999 -9999 -9999 -9999 1.12041E-1 1.064E-1 1.04846E-1 1.02176E-1 9.95659E-2 1.05184E-1 1.08718E-1 1.17794E-1 1.25253E-1 1.69318E-1 2.68521E-1 2.08261E-1 1.36423E-1 1.09433E-1 1.11054E-1 1.07849E-1 1.12701E-1 1.1854E-1 1.7452E-1 3.60406E-1 5.33841E-1 4.66516E-1 4.90341E-1 5.97583E-1 6.16247E-1 5.92472E-1 5.02564E-1 6.07679E-1 6.20767E-1 6.14702E-1 6.33033E-1 6.30194E-1 6.15116E-1 5.71499E-1 6.06289E-1 5.28662E-1 4.23215E-1 4.71584E-1 5.58791E-1 5.74826E-1 5.45662E-1 4.92524E-1 4.77272E-1 4.63078E-1 4.86125E-1 5.24197E-1 5.56402E-1 5.35965E-1 4.41411E-1 4.51931E-1 4.01323E-1 4.20399E-1 3.89785E-1 4.17259E-1 4.02081E-1 4.25359E-1 3.77825E-1 3.58468E-1 3.68576E-1 3.288E-1 2.90338E-1 3.26072E-1 2.8788E-1 3.14997E-1 2.66957E-1 2.28902E-1 2.36603E-1 2.14216E-1 2.06563E-1 1.86121E-1 1.99179E-1 1.99691E-1 1.95096E-1 1.88739E-1 2.04051E-1 2.22315E-1 1.9677E-1 1.80971E-1 1.86747E-1 2.60103E-1 3.05013E-1 2.27813E-1 1.63034E-1 1.50426E-1 2.04459E-1 2.36969E-1 2.63661E-1 2.88447E-1 3.3178E-1 3.73125E-1 3.68875E-1 3.3671E-1 3.60056E-1 3.66643E-1 3.40989E-1 2.62049E-1 2.90586E-1 2.56664E-1 2.92924E-1 2.81983E-1 2.96709E-1 2.54852E-1 2.51281E-1 2.30733E-1 2.1524E-1 1.30386E-1 1.0247E-1 8.72602E-2 9.65362E-2 9.99194E-2 9.83164E-2 1.05575E-1 9.91019E-2 1.06999E-1 1.0079E-1 1.04881E-1 1.09855E-1 1.11614E-1 1.33534E-1 1.57697E-1 1.17176E-1 7.41762E-2 6.13479E-2 5.43076E-2 4.26937E-2 4.04164E-2 1.09333E-1 3.82175E-1 5.45203E-1 6.28176E-1 5.68051E-1 6.23958E-1 5.94572E-1 5.35916E-1 5.62325E-1 4.06561E-1 2.70252E-1 9.20009E-2 2.68115E-2 2.9777E-2 8.17613E-2 1.27854E-1 9.89573E-2 4.55331E-2 3.52404E-2 5.72673E-2 1.20538E-1 -9999 -9999 -9999 -9999 -9999 -9999 -9999 -9999 -9999 -9999 -9999 -9999 -9999 -9999 -9999 -9999 -9999 -9999 -9999 -9999 -9999 -9999 -9999 -9999 -9999 -9999
-9999 -9999 -9999 -9999 -9999 -9999 -9999 -9999 -9999 -9999 -9999 -9999 -9999 -9999 -9999 -9999 -9999 -9999 -9999 -9999 -9999 -9999 -9999 -9999 -9999 -9999 -9999 -9999 -9999 -9999 -9999 -9999 -9999 -9999 -9999 -9999 -9999 -9999 -9999 -9999 -9999 -9999 -9999 -9999 -9999 -9999 -9999 -9999 -9999 -9999 -9999 -9999 -9999 -9999 -9999 -9999 -9999 -9999 -9999 -9999 -9999 -9999 -9999 -9999 -9999 -9999 -9999 -9999 -9999 -9999 -9999 -9999 -9999 -9999 -9999 -9999 -9999 -9999 -9999 -9999 -9999 -9999 -9999 -9999 -9999 -9999 -9999 -9999 -9999 -9999 1.14103E-1 1.09568E-1 1.11998E-1 1.13644E-1 1.20868E-1 1.13592E-1 1.09517E-1 1.09117E-1 1.15674E-1 1.20335E-1 1.84895E-1 2.92575E-1 2.80847E-1 1.61891E-1 1.14334E-1 1.11054E-1 1.0706E-1 1.07424E-1 1.07819E-1 1.32537E-1 1.68676E-1 2.13598E-1 2.4789E-1 2.91605E-1 3.46972E-1 4.38239E-1 4.34086E-1 4.91534E-1 5.92479E-1 6.15181E-1 6.18438E-1 6.15019E-1 5.01558E-1 4.28059E-1 4.50625E-1 4.73101E-1 4.8542E-1 4.45548E-1 4.68033E-1 5.58993E-1 5.85779E-1 5.77023E-1 5.22061E-1 5.20815E-1 5.21919E-1 5.41847E-1 5.30206E-1 5.62447E-1 4.95339E-1 4.89105E-1 4.84602E-1 4.67559E-1 4.41911E-1 4.21289E-1 3.85355E-1 3.96816E-1 4.18212E-1 3.59468E-1 3.56362E-1 3.24437E-1 3.06098E-1 2.81544E-1 3.04849E-1 2.72404E-1 3.00823E-1 2.65905E-1 2.17566E-1 1.98218E-1 1.97145E-1 1.94068E-1 1.74466E-1 1.88027E-1 2.05124E-1 1.96006E-1 2.08638E-1 2.2432E-1 2.17171E-1 1.83485E-1 1.81292E-1 2.09088E-1 2.90341E-1 3.32691E-1 2.50038E-1 2.24322E-1 1.62872E-1 1.60006E-1 1.84032E-1 1.9298E-1 2.04143E-1 2.86369E-1 3.61085E-1 3.67101E-1 3.47002E-1 3.4199E-1 2.9915E-1 3.13928E-1 2.87476E-1 2.53288E-1 3.08155E-1 3.07774E-1 3.0122E-1 2.77437E-1 2.45764E-1 2.34803E-1 2.25304E-1 2.05957E-1 1.58051E-1 1.30304E-1 1.15223E-1 8.97077E-2 8.82569E-2 9.29703E-2 8.61005E-2 8.51225E-2 8.51715E-2 8.6635E-2 9.79941E-2 1.07787E-1 1.13203E-1 1.246E-1 1.80718E-1 1.79676E-1 1.20574E-1 9.02479E-2 5.97316E-2 4.1462E-2 5.14274E-2 1.23688E-1 3.41295E-1 5.04391E-1 5.38954E-1 6.32452E-1 6.27146E-1 6.39533E-1 6.17732E-1 5.71572E-1 4.7084E-1 3.86476E-1 1.57477E-1 4.92974E-2 5.47435E-2 2.02783E-1 3.23347E-1 1.98241E-1 6.95636E-2 4.448E-2 7.40498E-2 -9999 -9999 -9999 -9999 -9999 -9999 -9999 -9999 -9999 -9999 -9999 -9999 -9999 -9999 -9999 -9999 -9999 -9999 -9999 -9999 -9999 -9999 -9999 -9999 -9999 -9999 -9999
-9999 -9999 -9999 -9999 -9999 -9999 -9999 -9999 -9999 -9999 -9999 -9999 -9999 -9999 -9999 -9999 -9999 -9999 -9999 -9999 -9999 -9999 -9999 -9999 -9999 -9999 -9999 -9999 -9999 -9999 -9999 -9999 -9999 -9999 -9999 -9999 -9999 -9999 -9999 -9999 -9999 -9999 -9999 -9999 -9999 -9999 -9999 -9999 -9999 -9999 -9999 -9999 -9999 -9999 -9999 -9999 -9999 -9999 -9999 -9999 -9999 -9999 -9999 -9999 -9999 -9999 -9999 -9999 -9999 -9999 -9999 -9999 -9999 -9999 -9999 -9999 -9999 -9999 -9999 -9999 -9999 -9999 -9999 -9999 -9999 -9999 -9999 -9999 -9999 -9999 1.12818E-1 1.14474E-1 1.21752E-1 1.37497E-1 1.37933E-1 1.32643E-1 1.23022E-1 1.17371E-1 1.21646E-1 1.34971E-1 1.75198E-1 2.07584E-1 1.98205E-1 1.647E-1 1.52116E-1 1.42815E-1 1.37316E-1 1.33466E-1 1.34439E-1 1.28801E-1 1.42753E-1 1.57427E-1 1.86687E-1 2.32931E-1 3.13425E-1 2.82263E-1 3.62204E-1 4.18003E-1 4.98585E-1 5.83467E-1 5.85942E-1 4.47934E-1 3.93007E-1 3.84458E-1 3.47994E-1 4.01304E-1 4.1122E-1 4.27348E-1 4.43563E-1 5.32714E-1 5.74048E-1 5.61187E-1 4.90197E-1 5.20863E-1 5.62728E-1 5.2722E-1 5.39354E-1 5.37877E-1 4.44488E-1 4.77376E-1 4.5005E-1 3.91289E-1 4.29918E-1 4.21725E-1 3.91301E-1 3.9603E-1 3.69614E-1 3.58112E-1 3.5288E-1 3.22496E-1 2.93315E-1 2.63255E-1 2.79115E-1 2.42632E-1 2.80209E-1 2.52194E-1 2.27241E-1 1.97426E-1 1.79691E-1 1.87322E-1 1.93879E-1 1.93366E-1 2.29326E-1 2.34377E-1 2.42582E-1 2.39248E-1 2.05638E-1 1.80461E-1 1.63131E-1 2.17085E-1 2.41317E-1 2.93587E-1 3.05804E-1 2.91822E-1 2.85141E-1 2.38099E-1 2.60829E-1 2.51274E-1 2.40637E-1 3.53495E-1 3.79841E-1 3.60925E-1 3.32592E-1 3.20852E-1 3.03131E-1 2.84004E-1 2.54783E-1 2.99067E-1 3.31562E-1 3.21397E-1 3.02612E-1 2.94047E-1 2.80521E-1 2.56739E-1 2.20682E-1 2.10417E-1 1.81006E-1 1.979E-1 1.64067E-1 1.29298E-1 1.41061E-1 1.13827E-1 8.94719E-2 8.30481E-2 8.59779E-2 8.31515E-2 8.50967E-2 8.99036E-2 9.5289E-2 8.87005E-2 1.3202E-1 2.44455E-1 2.82503E-1 2.55281E-1 1.62709E-1 1.12833E-1 1.34633E-1 2.37199E-1 4.1437E-1 5.28684E-1 5.22906E-1 5.005E-1 5.95841E-1 6.44113E-1 6.47339E-1 6.28893E-1 6.13615E-1 4.90672E-1 2.81079E-1 1.18117E-1 1.05103E-1 2.7453E-1 4.32667E-1 2.84426E-1 1.04619E-1 7.59817E-2 1.45512E-1 -9999 -9999 -9999 -9999 -9999 -9999 -9999 -9999 -9999 -9999 -9999 -9999 -9999 -9999 -9999 -9999 -9999 -9999 -9999 -9999 -9999 -9999 -9999 -9999 -9999 -9999 -9999
-9999 -9999 -9999 -9999 -9999 -9999 -9999 -9999 -9999 -9999 -9999 -9999 -9999 -9999 -9999 -9999 -9999 -9999 -9999 -9999 -9999 -9999 -9999 -9999 -9999 -9999 -9999 -9999 -9999 -9999 -9999 -9999 -9999 -9999 -9999 -9999 -9999 -9999 -9999 -9999 -9999 -9999 -9999 -9999 -9999 -9999 -9999 -9999 -9999 -9999 -9999 -9999 -9999 -9999 -9999 -9999 -9999 -9999 -9999 -9999 -9999 -9999 -9999 -9999 -9999 -9999 -9999 -9999 -9999 -9999 -9999 -9999 -9999 -9999 -9999 -9999 -9999 -9999 -9999 -9999 -9999 -9999 -9999 -9999 -9999 -9999 -9999 -9999 -9999 1.11998E-1 1.13644E-1 1.19139E-1 1.37986E-1 1.46456E-1 1.55411E-1 1.65369E-1 1.55946E-1 1.50555E-1 1.69318E-1 1.83659E-1 1.95028E-1 1.93671E-1 2.00193E-1 1.9241E-1 2.07559E-1 2.35125E-1 2.74127E-1 2.98538E-1 2.66079E-1 1.87274E-1 1.65213E-1 1.72166E-1 1.78707E-1 2.07464E-1 2.66043E-1 3.454E-1 3.52762E-1 4.14007E-1 5.18291E-1 5.57105E-1 5.80294E-1 6.03523E-1 6.14124E-1 5.96085E-1 5.30485E-1 5.08073E-1 5.03661E-1 5.00332E-1 4.98041E-1 5.44864E-1 5.77262E-1 5.77797E-1 5.2619E-1 5.71759E-1 5.15227E-1 4.51234E-1 5.13369E-1 4.86732E-1 4.2537E-1 4.27151E-1 4.09555E-1 4.03729E-1 4.17508E-1 4.15872E-1 3.72866E-1 3.53649E-1 3.70003E-1 3.52594E-1 3.4205E-1 3.43888E-1 3.04505E-1 2.59512E-1 2.44587E-1 2.10093E-1 2.45152E-1 2.17138E-1 1.89836E-1 1.94881E-1 1.81953E-1 1.90724E-1 2.13405E-1 1.98314E-1 2.13095E-1 2.17965E-1 2.30105E-1 2.53089E-1 2.10999E-1 1.84094E-1 1.6671E-1 2.17189E-1 2.77049E-1 3.02974E-1 3.20216E-1 3.41833E-1 3.29577E-1 3.17689E-1 3.57277E-1 3.59377E-1 3.59479E-1 3.89967E-1 3.67356E-1 3.26091E-1 3.0578E-1 2.95823E-1 2.77497E-1 2.58316E-1 2.8782E-1 3.05168E-1 3.35035E-1 2.86285E-1 2.78687E-1 2.7132E-1 2.48928E-1 2.57474E-1 2.54942E-1 2.17619E-1 1.98017E-1 2.19728E-1 2.37045E-1 2.02549E-1 2.09426E-1 1.91113E-1 1.7276E-1 1.02988E-1 1.0189E-1 9.43462E-2 9.14478E-2 8.79024E-2 7.75742E-2 6.9554E-2 8.64219E-2 1.73513E-1 3.09771E-1 3.65493E-1 3.41935E-1 3.58328E-1 3.49534E-1 3.97274E-1 4.36577E-1 5.20552E-1 4.47706E-1 3.10979E-1 3.46013E-1 4.7295E-1 6.14623E-1 6.61083E-1 6.54635E-1 6.34958E-1 5.88366E-1 4.23424E-1 2.98381E-1 3.78322E-1 5.43012E-1 4.48762E-1 2.10205E-1 1.36977E-1 -9999 -9999 -9999 -9999 -9999 -9999 -9999 -9999 -9999 -9999 -9999 -9999 -9999 -9999 -9999 -9999 -9999 -9999 -9999 -9999 -9999 -9999 -9999 -9999 -9999 -9999 -9999 -9999
-9999 -9999 -9999 -9999 -9999 -9999 -9999 -9999 -9999 -9999 -9999 -9999 -9999 -9999 -9999 -9999 -9999 -9999 -9999 -9999 -9999 -9999 -9999 -9999 -9999 -9999 -9999 -9999 -9999 -9999 -9999 -9999 -9999 -9999 -9999 -9999 -9999 -9999 -9999 -9999 -9999 -9999 -9999 -9999 -9999 -9999 -9999 -9999 -9999 -9999 -9999 -9999 -9999 -9999 -9999 -9999 -9999 -9999 -9999 -9999 -9999 -9999 -9999 -9999 -9999 -9999 -9999 -9999 -9999 -9999 -9999 -9999 -9999 -9999 -9999 -9999 -9999 -9999 -9999 -9999 -9999 -9999 -9999 -9999 -9999 -9999 -9999 -9999 -9999 1.08768E-1 1.11998E-1 1.20876E-1 1.2984E-1 1.49045E-1 1.57581E-1 1.69379E-1 1.63051E-1 1.82422E-1 2.59732E-1 2.61284E-1 2.57252E-1 2.72491E-1 2.64417E-1 2.57283E-1 2.84838E-1 3.47864E-1 4.41976E-1 5.08715E-1 4.39932E-1 3.22194E-1 2.47125E-1 2.21335E-1 2.19895E-1 2.22729E-1 2.39527E-1 2.93445E-1 3.40767E-1 4.06211E-1 4.37281E-1 4.05945E-1 4.29943E-1 5.17996E-1 6.01835E-1 6.08317E-1 6.06549E-1 6.03598E-1 5.98837E-1 5.87556E-1 5.7597E-1 5.87887E-1 5.80273E-1 5.8609E-1 5.34371E-1 5.36069E-1 5.59908E-1 5.0681E-1 4.93797E-1 5.38019E-1 5.03616E-1 4.55768E-1 4.23417E-1 3.97024E-1 4.00554E-1 3.82757E-1 3.23538E-1 3.58616E-1 3.72201E-1 3.50925E-1 3.0934E-1 3.14208E-1 2.79011E-1 2.52665E-1 2.42389E-1 2.09235E-1 2.2683E-1 2.13114E-1 1.80221E-1 1.74043E-1 1.75579E-1 1.91707E-1 2.23548E-1 2.17805E-1 2.31068E-1 2.22275E-1 2.4576E-1 2.49658E-1 2.18106E-1 2.23006E-1 1.80971E-1 1.67352E-1 1.9589E-1 2.37205E-1 2.73606E-1 3.23597E-1 3.6876E-1 3.7471E-1 3.81938E-1 3.79004E-1 3.79339E-1 3.70543E-1 3.59467E-1 3.22054E-1 3.42541E-1 3.49772E-1 3.45676E-1 3.25206E-1 3.20019E-1 3.36332E-1 3.13094E-1 2.64545E-1 2.50892E-1 2.71835E-1 2.59618E-1 2.24687E-1 2.52566E-1 2.27261E-1 2.09248E-1 2.32475E-1 2.7501E-1 2.78831E-1 2.95975E-1 1.97747E-1 1.77759E-1 1.8058E-1 1.71786E-1 1.37762E-1 1.43621E-1 1.38357E-1 1.10733E-1 8.96509E-2 7.28892E-2 9.42925E-2 1.87183E-1 2.86647E-1 4.05358E-1 4.84237E-1 4.79059E-1 3.57957E-1 2.8516E-1 3.44823E-1 3.18029E-1 1.93613E-1 1.48107E-1 1.93397E-1 3.60382E-1 5.77843E-1 5.97182E-1 6.61889E-1 6.68916E-1 6.52374E-1 5.90494E-1 5.68785E-1 6.21729E-1 5.64372E-1 3.37853E-1 2.40963E-1 -9999 -9999 -9999 -9999 -9999 -9999 -9999 -9999 -9999 -9999 -9999 -9999 -9999 -9999 -9999 -9999 -9999 -9999 -9999 -9999 -9999 -9999 -9999 -9999 -9999 -9999 -9999 -9999
-9999 -9999 -9999 -9999 -9999 -9999 -9999 -9999 -9999 -9999 -9999 -9999 -9999 -9999 -9999 -9999 -9999 -9999 -9999 -9999 -9999 -9999 -9999 -9999 -9999 -9999 -9999 -9999 -9999 -9999 -9999 -9999 -9999 -9999 -9999 -9999 -9999 -9999 -9999 -9999 -9999 -9999 -9999 -9999 -9999 -9999 -9999 -9999 -9999 -9999 -9999 -9999 -9999 -9999 -9999 -9999 -9999 -9999 -9999 -9999 -9999 -9999 -9999 -9999 -9999 -9999 -9999 -9999 -9999 -9999 -9999 -9999 -9999 -9999 -9999 -9999 -9999 -9999 -9999 -9999 -9999 -9999 -9999 -9999 -9999 -9999 -9999 -9999 -9999 1.04846E-1 1.10777E-1 1.19525E-1 1.38423E-1 1.48524E-1 1.52732E-1 1.5481E-1 1.44862E-1 1.5003E-1 1.69324E-1 2.0484E-1 2.41134E-1 2.89135E-1 3.10614E-1 3.36758E-1 3.71597E-1 4.23811E-1 4.82925E-1 4.65299E-1 4.25632E-1 3.89908E-1 3.76383E-1 3.40381E-1 3.22169E-1 3.64002E-1 4.21006E-1 3.59155E-1 3.04467E-1 2.82315E-1 2.8911E-1 2.92595E-1 2.93355E-1 3.36886E-1 3.90081E-1 5.08785E-1 6.03399E-1 6.00248E-1 5.90623E-1 5.8859E-1 5.85793E-1 5.83683E-1 5.83158E-1 5.82288E-1 5.09949E-1 5.51786E-1 5.74953E-1 5.46267E-1 4.86915E-1 4.50677E-1 4.68215E-1 4.9659E-1 4.6712E-1 4.0322E-1 3.79956E-1 3.93577E-1 3.94478E-1 3.36364E-1 3.59543E-1 3.44711E-1 2.95971E-1 3.00984E-1 2.43686E-1 2.20347E-1 2.09137E-1 2.1113E-1 1.99568E-1 1.98391E-1 2.21127E-1 1.96722E-1 1.94037E-1 2.02096E-1 2.40983E-1 2.39789E-1 2.51659E-1 2.49807E-1 2.5542E-1 2.75922E-1 2.42237E-1 2.15563E-1 1.68877E-1 1.63326E-1 1.77807E-1 1.94931E-1 2.0783E-1 2.06351E-1 2.5141E-1 2.98303E-1 3.52563E-1 3.73045E-1 3.71084E-1 3.53938E-1 3.457E-1 3.50447E-1 3.48215E-1 3.4297E-1 3.3825E-1 3.29814E-1 3.22261E-1 2.81672E-1 2.82482E-1 2.54544E-1 2.29193E-1 2.37225E-1 2.46122E-1 2.34228E-1 2.18567E-1 1.72548E-1 1.8766E-1 2.50213E-1 2.74107E-1 3.25189E-1 3.49761E-1 2.50408E-1 1.71416E-1 1.84057E-1 2.02715E-1 1.59478E-1 1.65837E-1 1.88835E-1 1.97801E-1 1.62369E-1 1.02875E-1 7.81309E-2 9.08263E-2 1.47393E-1 2.49367E-1 3.34085E-1 4.02118E-1 2.96531E-1 1.86791E-1 1.53445E-1 1.48293E-1 1.05147E-1 7.18088E-2 8.85068E-2 1.76148E-1 2.89905E-1 3.69608E-1 4.46974E-1 4.78462E-1 4.52255E-1 4.33159E-1 4.19566E-1 4.89495E-1 4.92332E-1 4.61564E-1 3.68634E-1 3.88994E-1 -9999 -9999 -9999 -9999 -9999 -9999 -9999 -9999 -9999 -9999 -9999 -9999 -9999 -9999 -9999 -9999 -9999 -9999 -9999 -9999 -9999 -9999 -9999 -9999 -9999 -9999 -9999
-9999 -9999 -9999 -9999 -9999 -9999 -9999 -9999 -9999 -9999 -9999 -9999 -9999 -9999 -9999 -9999 -9999 -9999 -9999 -9999 -9999 -9999 -9999 -9999 -9999 -9999 -9999 -9999 -9999 -9999 -9999 -9999 -9999 -9999 -9999 -9999 -9999 -9999 -9999 -9999 -9999 -9999 -9999 -9999 -9999 -9999 -9999 -9999 -9999 -9999 -9999 -9999 -9999 -9999 -9999 -9999 -9999 -9999 -9999 -9999 -9999 -9999 -9999 -9999 -9999 -9999 -9999 -9999 -9999 -9999 -9999 -9999 -9999 -9999 -9999 -9999 -9999 -9999 -9999 -9999 -9999 -9999 -9999 -9999 -9999 -9999 -9999 -9999 1.11589E-1 1.05621E-1 1.05968E-1 1.16529E-1 1.36959E-1 1.43905E-1 1.42841E-1 1.46911E-1 1.41833E-1 1.40339E-1 1.26514E-1 1.24712E-1 1.31132E-1 1.89194E-1 2.66826E-1 3.10667E-1 3.58259E-1 3.74481E-1 3.60931E-1 3.60931E-1 3.77272E-1 3.86003E-1 4.09608E-1 4.2469E-1 4.4601E-1 5.10662E-1 5.77754E-1 6.16636E-1 5.7353E-1 4.57334E-1 3.35857E-1 3.11566E-1 2.96776E-1 2.98597E-1 2.98597E-1 3.53733E-1 4.76983E-1 5.85942E-1 5.98972E-1 5.97961E-1 5.90559E-1 5.92072E-1 5.78331E-1 5.75386E-1 5.3732E-1 5.0979E-1 5.71448E-1 5.05866E-1 5.29923E-1 4.62508E-1 4.27091E-1 4.51532E-1 4.43271E-1 4.46886E-1 3.96371E-1 3.74041E-1 3.84358E-1 3.37814E-1 3.04272E-1 2.77614E-1 2.88316E-1 2.85679E-1 2.22315E-1 2.20618E-1 2.29002E-1 2.38576E-1 2.09736E-1 2.36184E-1 2.56364E-1 2.11147E-1 2.24231E-1 2.28044E-1 2.4346E-1 2.66762E-1 2.95686E-1 2.87081E-1 2.74395E-1 2.29144E-1 2.1478E-1 2.13463E-1 2.21013E-1 1.88528E-1 1.9519E-1 2.60418E-1 2.89921E-1 2.21652E-1 2.20115E-1 2.69375E-1 3.75972E-1 3.64123E-1 3.63006E-1 3.49004E-1 3.51108E-1 3.49263E-1 3.32549E-1 3.03355E-1 3.18516E-1 3.34873E-1 2.72353E-1 2.62343E-1 2.87236E-1 2.72761E-1 2.49633E-1 2.19476E-1 1.99696E-1 1.62079E-1 1.3515E-1 1.37544E-1 1.71402E-1 2.11216E-1 2.63679E-1 3.47962E-1 3.88779E-1 3.53336E-1 2.41133E-1 2.53657E-1 2.19206E-1 1.22563E-1 1.15824E-1 1.51253E-1 2.15819E-1 2.47019E-1 1.82259E-1 1.25512E-1 1.02802E-1 1.53234E-1 2.21136E-1 3.13639E-1 4.0883E-1 3.32102E-1 1.68626E-1 8.7031E-2 7.34091E-2 6.08395E-2 4.47438E-2 6.40785E-2 9.21934E-2 1.0736E-1 1.46917E-1 1.70897E-1 1.85683E-1 1.68067E-1 1.58225E-1 1.5845E-1 2.19506E-1 3.81604E-1 4.08686E-1 4.35998E-1 4.48193E-1 -9999 -9999 -9999 -9999 -9999 -9999 -9999 -9999 -9999 -9999 -9999 -9999 -9999 -9999 -9999 -9999 -9999 -9999 -9999 -9999 -9999 -9999 -9999 -9999 -9999 -9999 -9999
-9999 -9999 -9999 -9999 -9999 -9999 -9999 -9999 -9999 -9999 -9999 -9999 -9999 -9999 -9999 -9999 -9999 -9999 -9999 -9999 -9999 -9999 -9999 -9999 -9999 -9999 -9999 -9999 -9999 -9999 -9999 -9999 -9999 -9999 -9999 -9999 -9999 -9999 -9999 -9999 -9999 -9999 -9999 -9999 -9999 -9999 -9999 -9999 -9999 -9999 -9999 -9999 -9999 -9999 -9999 -9999 -9999 -9999 -9999 -9999 -9999 -9999 -9999 -9999 -9999 -9999 -9999 -9999 -9999 -9999 -9999 -9999 -9999 -9999 -9999 -9999 -9999 -9999 -9999 -9999 -9999 -9999 -9999 -9999 -9999 -9999 -9999 -9999 1.23968E-1 1.08328E-1 1.03272E-1 1.08328E-1 1.16953E-1 1.29781E-1 1.30246E-1 1.5003E-1 1.96301E-1 2.55684E-1 2.24944E-1 1.58572E-1 1.16856E-1 1.10597E-1 1.48906E-1 2.13672E-1 2.6198E-1 2.90646E-1 3.19444E-1 3.27541E-1 3.33911E-1 3.60896E-1 3.77168E-1 4.09608E-1 4.75625E-1 5.38225E-1 6.26629E-1 6.41406E-1 6.40868E-1 5.84969E-1 5.41916E-1 4.86035E-1 4.47172E-1 4.11929E-1 3.72748E-1 3.55645E-1 4.07138E-1 5.09972E-1 5.6539E-1 5.78871E-1 5.75665E-1 5.69634E-1 5.71617E-1 5.58422E-1 5.65944E-1 5.43547E-1 5.08286E-1 4.27564E-1 4.83942E-1 4.39064E-1 4.31006E-1 3.92488E-1 3.80763E-1 3.8499E-1 3.96983E-1 3.47821E-1 3.54852E-1 3.55572E-1 3.08649E-1 2.53608E-1 2.60552E-1 2.58054E-1 2.27215E-1 2.56102E-1 2.72819E-1 2.51637E-1 2.23953E-1 2.58233E-1 2.74375E-1 2.22548E-1 2.60949E-1 2.63702E-1 2.43573E-1 2.87532E-1 3.19867E-1 2.75369E-1 2.39986E-1 2.07479E-1 2.00803E-1 2.25316E-1 2.92094E-1 2.65416E-1 2.19122E-1 2.91073E-1 3.74567E-1 3.37963E-1 3.24562E-1 3.96627E-1 3.81972E-1 3.61861E-1 3.4868E-1 3.44829E-1 3.3999E-1 3.25329E-1 3.24401E-1 2.77629E-1 2.93694E-1 3.29687E-1 3.09818E-1 3.11602E-1 2.73749E-1 2.51919E-1 2.63657E-1 2.3945E-1 2.17026E-1 2.06338E-1 1.55279E-1 1.2943E-1 1.41187E-1 1.4459E-1 1.80162E-1 2.83955E-1 4.1357E-1 4.12883E-1 3.42031E-1 3.46495E-1 3.03436E-1 1.55682E-1 1.10922E-1 1.16589E-1 1.54204E-1 2.29012E-1 2.49111E-1 2.07442E-1 1.66859E-1 2.23387E-1 2.67026E-1 3.15854E-1 3.54614E-1 3.46258E-1 2.46949E-1 1.09612E-1 5.77703E-2 4.4661E-2 3.65304E-2 4.14879E-2 4.58805E-2 5.32637E-2 6.43148E-2 8.22478E-2 9.24414E-2 7.96813E-2 7.69402E-2 7.97195E-2 1.11538E-1 2.37129E-1 3.33345E-1 4.51966E-1 -9999 -9999 -9999 -9999 -9999 -9999 -9999 -9999 -9999 -9999 -9999 -9999 -9999 -9999 -9999 -9999 -9999 -9999 -9999 -9999 -9999 -9999 -9999 -9999 -9999 -9999 -9999 -9999
-9999 -9999 -9999 -9999 -9999 -9999 -9999 -9999 -9999 -9999 -9999 -9999 -9999 -9999 -9999 -9999 -9999 -9999 -9999 -9999 -9999 -9999 -9999 -9999 -9999 -9999 -9999 -9999 -9999 -9999 -9999 -9999 -9999 -9999 -9999 -9999 -9999 -9999 -9999 -9999 -9999 -9999 -9999 -9999 -9999 -9999 -9999 -9999 -9999 -9999 -9999 -9999 -9999 -9999 -9999 -9999 -9999 -9999 -9999 -9999 -9999 -9999 -9999 -9999 -9999 -9999 -9999 -9999 -9999 -9999 -9999 -9999 -9999 -9999 -9999 -9999 -9999 -9999 -9999 -9999 -9999 -9999 -9999 -9999 -9999 -9999 -9999 1.35087E-1 1.27535E-1 1.11954E-1 9.52016E-2 1.02513E-1 1.04764E-1 1.07889E-1 1.20338E-1 1.56978E-1 3.34921E-1 4.466E-1 4.19757E-1 3.0284E-1 1.99492E-1 1.30624E-1 1.17671E-1 1.38731E-1 1.89127E-1 2.5015E-1 2.83912E-1 3.1322E-1 3.15784E-1 3.22035E-1 3.52407E-1 3.94782E-1 4.73465E-1 5.37734E-1 5.88324E-1 6.37418E-1 6.42157E-1 5.97098E-1 5.65798E-1 5.71149E-1 5.66107E-1 6.01518E-1 5.76228E-1 4.61473E-1 4.26121E-1 4.49551E-1 4.92501E-1 5.21156E-1 5.23979E-1 5.11661E-1 5.09361E-1 5.15289E-1 5.23274E-1 5.14449E-1 4.65567E-1 4.14666E-1 4.09054E-1 4.80748E-1 4.75285E-1 4.29255E-1 4.02775E-1 3.77782E-1 3.73151E-1 3.55663E-1 3.48598E-1 3.32838E-1 2.95391E-1 2.55704E-1 2.23231E-1 2.24158E-1 2.25265E-1 2.57891E-1 3.04108E-1 2.92604E-1 2.79622E-1 3.1212E-1 3.16441E-1 2.594E-1 2.72059E-1 3.12317E-1 3.14904E-1 3.27922E-1 3.18066E-1 2.31444E-1 1.98802E-1 2.22749E-1 2.55836E-1 2.65667E-1 2.96719E-1 3.48208E-1 2.8228E-1 2.61325E-1 3.49177E-1 3.93902E-1 3.64824E-1 3.73226E-1 3.5512E-1 3.46249E-1 3.43573E-1 3.27144E-1 3.08259E-1 3.0407E-1 2.71193E-1 2.73413E-1 3.00378E-1 3.2076E-1 3.1839E-1 2.85147E-1 2.76071E-1 2.54324E-1 2.16442E-1 2.34623E-1 2.30479E-1 2.83249E-1 2.73396E-1 2.17627E-1 2.03845E-1 1.55238E-1 1.69504E-1 2.45989E-1 3.60102E-1 4.14743E-1 4.09052E-1 4.12578E-1 3.72327E-1 2.41273E-1 1.57756E-1 1.09689E-1 1.13269E-1 1.58336E-1 2.02417E-1 1.88382E-1 2.18061E-1 2.48383E-1 2.53937E-1 2.32229E-1 2.19156E-1 2.21735E-1 2.38559E-1 1.41465E-1 6.44481E-2 4.13844E-2 4.10817E-2 4.74034E-2 6.71108E-2 7.23548E-2 6.27106E-2 6.36443E-2 7.06165E-2 6.12434E-2 5.48281E-2 5.73332E-2 7.32117E-2 1.51354E-1 2.90138E-1 -9999 -9999 -9999 -9999 -9999 -9999 -9999 -9999 -9999 -9999 -9999 -9999 -9999 -9999 -9999 -9999 -9999 -9999 -9999 -9999 -9999 -9999 -9999 -9999 -9999 -9999 -9999 -9999 -9999
-9999 -9999 -9999 -9999 -9999 -9999 -9999 -9999 -9999 -9999 -9999 -9999 -9999 -9999 -9999 -9999 -9999 -9999 -9999 -9999 -9999 -9999 -9999 -9999 -9999 -9999 -9999 -9999 -9999 -9999 -9999 -9999 -9999 -9999 -9999 -9999 -9999 -9999 -9999 -9999 -9999 -9999 -9999 -9999 -9999 -9999 -9999 -9999 -9999 -9999 -9999 -9999 -9999 -9999 -9999 -9999 -9999 -9999 -9999 -9999 -9999 -9999 -9999 -9999 -9999 -9999 -9999 -9999 -9999 -9999 -9999 -9999 -9999 -9999 -9999 -9999 -9999 -9999 -9999 -9999 -9999 -9999 -9999 -9999 -9999 -9999 1.2044E-1 1.26217E-1 1.19958E-1 1.0177E-1 9.52016E-2 9.03217E-2 9.69383E-2 9.87528E-2 1.15221E-1 2.22053E-1 4.20299E-1 4.79536E-1 4.75787E-1 4.13655E-1 3.31271E-1 2.41844E-1 1.60677E-1 1.32926E-1 1.55209E-1 2.05394E-1 2.61101E-1 2.7801E-1 2.82154E-1 3.03482E-1 3.17563E-1 3.76177E-1 4.71528E-1 5.6525E-1 5.73047E-1 5.51384E-1 5.45287E-1 4.41845E-1 3.82169E-1 3.67717E-1 4.06725E-1 5.12784E-1 5.9172E-1 5.88434E-1 5.36677E-1 4.67761E-1 4.63722E-1 4.7699E-1 5.00112E-1 5.21008E-1 5.35351E-1 4.76945E-1 4.46904E-1 4.93993E-1 4.69406E-1 4.83744E-1 4.1503E-1 4.05014E-1 4.34254E-1 3.80956E-1 4.00828E-1 3.68449E-1 3.79855E-1 3.48216E-1 3.45932E-1 3.10421E-1 2.677E-1 2.39369E-1 2.60895E-1 2.47061E-1 2.59956E-1 2.66117E-1 2.97004E-1 3.44065E-1 3.43774E-1 3.64881E-1 3.61723E-1 2.78894E-1 2.61376E-1 3.33197E-1 3.56292E-1 3.36291E-1 2.84626E-1 2.48274E-1 2.42922E-1 2.74359E-1 2.67236E-1 3.22065E-1 3.31917E-1 3.64814E-1 3.49723E-1 3.1471E-1 3.69777E-1 3.66784E-1 3.71162E-1 3.55811E-1 3.45275E-1 3.44899E-1 3.35758E-1 3.31674E-1 3.10253E-1 2.74268E-1 2.46792E-1 2.71733E-1 3.00071E-1 3.11147E-1 2.79429E-1 2.55116E-1 2.25916E-1 2.42647E-1 2.20935E-1 2.36982E-1 2.77539E-1 3.03068E-1 3.27393E-1 3.06595E-1 3.21525E-1 1.96093E-1 1.33763E-1 1.80817E-1 2.40346E-1 3.11268E-1 3.98543E-1 4.49425E-1 4.33613E-1 3.96939E-1 2.48044E-1 1.43233E-1 1.03654E-1 1.31357E-1 1.61877E-1 1.51079E-1 1.71024E-1 2.30598E-1 2.15501E-1 1.63384E-1 1.21727E-1 1.09099E-1 1.34034E-1 1.07519E-1 6.05524E-2 6.0948E-2 1.14343E-1 1.85257E-1 2.82714E-1 2.90353E-1 2.22052E-1 1.49559E-1 1.01908E-1 6.36633E-2 4.95473E-2 5.18203E-2 7.29592E-2 1.63612E-1 -9999 -9999 -9999 -9999 -9999 -9999 -9999 -9999 -9999 -9999 -9999 -9999 -9999 -9999 -9999 -9999 -9999 -9999 -9999 -9999 -9999 -9999 -9999 -9999 -9999 -9999 -9999 -9999 -9999 -9999
-9999 -9999 -9999 -9999 -9999 -9999 -9999 -9999 -9999 -9999 -9999 -9999 -9999 -9999 -9999 -9999 -9999 -9999 -9999 -9999 -9999 -9999 -9999 -9999 -9999 -9999 -9999 -9999 -9999 -9999 -9999 -9999 -9999 -9999 -9999 -9999 -9999 -9999 -9999 -9999 -9999 -9999 -9999 -9999 -9999 -9999 -9999 -9999 -9999 -9999 -9999 -9999 -9999 -9999 -9999 -9999 -9999 -9999 -9999 -9999 -9999 -9999 -9999 -9999 -9999 -9999 -9999 -9999 -9999 -9999 -9999 -9999 -9999 -9999 -9999 -9999 -9999 -9999 -9999 -9999 -9999 -9999 -9999 -9999 -9999 -9999 1.09178E-1 1.17805E-1 1.07547E-1 1.0177E-1 9.41069E-2 8.99845E-2 8.79849E-2 9.41069E-2 1.55831E-1 3.34921E-1 4.76499E-1 4.79928E-1 4.69969E-1 4.40785E-1 4.10666E-1 3.73452E-1 2.87267E-1 2.15642E-1 1.80433E-1 2.04724E-1 2.3272E-1 2.71456E-1 2.82988E-1 3.05223E-1 3.06876E-1 3.37446E-1 3.56068E-1 3.89777E-1 4.07409E-1 4.2548E-1 3.70389E-1 3.26652E-1 2.89865E-1 2.81478E-1 2.80648E-1 3.3039E-1 4.03752E-1 5.34469E-1 5.82914E-1 5.77669E-1 5.7659E-1 5.7636E-1 5.80027E-1 5.73866E-1 5.56725E-1 5.53669E-1 5.14843E-1 5.41138E-1 4.82219E-1 4.42503E-1 4.85922E-1 4.18745E-1 4.31816E-1 4.09976E-1 3.91289E-1 3.43584E-1 3.67623E-1 3.36551E-1 3.34328E-1 3.04374E-1 2.66621E-1 2.4649E-1 2.89213E-1 2.75154E-1 2.9187E-1 2.77032E-1 2.88054E-1 3.33455E-1 3.70171E-1 3.74021E-1 3.64239E-1 2.90128E-1 3.22424E-1 3.34224E-1 3.56848E-1 3.15658E-1 2.56591E-1 2.37485E-1 2.71017E-1 3.27495E-1 3.07068E-1 3.3385E-1 3.66562E-1 3.57662E-1 3.76634E-1 3.59165E-1 3.86132E-1 3.6976E-1 3.58212E-1 3.51287E-1 3.44544E-1 3.38453E-1 3.29328E-1 2.90779E-1 2.80707E-1 2.70393E-1 2.21971E-1 2.53427E-1 2.73382E-1 2.99847E-1 2.85245E-1 2.40934E-1 2.2924E-1 2.1895E-1 2.51301E-1 2.84883E-1 3.19138E-1 3.37242E-1 3.64229E-1 3.71064E-1 3.96145E-1 2.25917E-1 1.35645E-1 1.34843E-1 1.53316E-1 2.06295E-1 3.18918E-1 4.89418E-1 4.87501E-1 4.43328E-1 3.45213E-1 1.96788E-1 1.11714E-1 1.23476E-1 1.4658E-1 1.44706E-1 1.55577E-1 1.99926E-1 2.152E-1 1.72792E-1 1.13162E-1 8.09904E-2 7.74428E-2 6.95539E-2 5.77382E-2 9.51592E-2 2.28366E-1 4.08046E-1 5.17512E-1 5.42654E-1 5.35961E-1 4.6301E-1 2.76254E-1 9.81915E-2 5.55121E-2 7.13662E-2 1.42795E-1 2.68608E-1 -9999 -9999 -9999 -9999 -9999 -9999 -9999 -9999 -9999 -9999 -9999 -9999 -9999 -9999 -9999 -9999 -9999 -9999 -9999 -9999 -9999 -9999 -9999 -9999 -9999 -9999 -9999 -9999 -9999 -9999
-9999 -9999 -9999 -9999 -9999 -9999 -9999 -9999 -9999 -9999 -9999 -9999 -9999 -9999 -9999 -9999 -9999 -9999 -9999 -9999 -9999 -9999 -9999 -9999 -9999 -9999 -9999 -9999 -9999 -9999 -9999 -9999 -9999 -9999 -9999 -9999 -9999 -9999 -9999 -9999 -9999 -9999 -9999 -9999 -9999 -9999 -9999 -9999 -9999 -9999 -9999 -9999 -9999 -9999 -9999 -9999 -9999 -9999 -9999 -9999 -9999 -9999 -9999 -9999 -9999 -9999 -9999 -9999 -9999 -9999 -9999 -9999 -9999 -9999 -9999 -9999 -9999 -9999 -9999 -9999 -9999 -9999 -9999 -9999 -9999 -9999 1.10341E-1 1.19958E-1 1.09136E-1 1.00237E-1 9.55183E-2 8.96484E-2 9.03217E-2 1.14758E-1 2.33639E-1 4.3081E-1 4.7919E-1 4.72062E-1 4.66156E-1 4.40003E-1 4.40785E-1 4.3554E-1 3.85876E-1 3.24776E-1 2.65046E-1 2.44672E-1 2.51574E-1 2.84659E-1 2.97382E-1 3.17468E-1 3.22837E-1 3.39287E-1 3.42983E-1 3.8285E-1 4.94563E-1 6.12206E-1 5.54193E-1 5.22962E-1 4.64398E-1 3.73483E-1 3.17783E-1 2.72423E-1 3.02828E-1 3.81232E-1 5.32475E-1 5.89043E-1 5.84697E-1 5.81413E-1 5.75195E-1 5.6702E-1 5.69651E-1 5.6318E-1 5.24664E-1 5.28079E-1 5.20288E-1 4.79154E-1 4.21286E-1 4.58387E-1 3.55924E-1 3.60984E-1 3.83792E-1 3.60955E-1 3.15921E-1 3.07053E-1 2.81213E-1 2.49908E-1 2.49891E-1 2.52528E-1 2.78713E-1 3.29191E-1 3.35669E-1 2.90358E-1 2.90938E-1 3.11469E-1 3.52542E-1 3.77269E-1 3.69488E-1 3.26121E-1 3.75302E-1 3.66909E-1 3.5543E-1 2.94818E-1 2.58206E-1 2.80564E-1 3.22628E-1 3.58547E-1 3.63657E-1 3.61016E-1 3.59577E-1 3.55115E-1 3.62512E-1 3.65154E-1 3.68211E-1 3.61677E-1 3.60263E-1 3.45757E-1 3.43927E-1 3.24702E-1 2.88309E-1 2.70673E-1 2.48799E-1 2.08258E-1 1.86366E-1 2.53686E-1 2.96765E-1 2.65303E-1 2.61207E-1 2.66503E-1 2.67826E-1 2.37945E-1 2.16464E-1 2.68986E-1 3.11759E-1 3.51143E-1 3.69381E-1 3.99742E-1 4.00085E-1 3.31184E-1 1.98359E-1 1.62164E-1 1.48621E-1 1.74048E-1 2.86025E-1 4.49425E-1 4.90258E-1 3.90945E-1 3.71514E-1 2.64049E-1 1.54604E-1 1.24671E-1 1.24587E-1 1.27767E-1 1.33133E-1 1.50064E-1 1.63941E-1 1.61339E-1 1.45101E-1 1.02833E-1 7.62889E-2 5.81948E-2 6.53221E-2 1.25708E-1 2.33814E-1 2.96233E-1 3.29255E-1 4.3073E-1 4.9747E-1 5.82445E-1 4.80521E-1 1.78331E-1 7.06398E-2 1.01839E-1 2.16594E-1 -9999 -9999 -9999 -9999 -9999 -9999 -9999 -9999 -9999 -9999 -9999 -9999 -9999 -9999 -9999 -9999 -9999 -9999 -9999 -9999 -9999 -9999 -9999 -9999 -9999 -9999 -9999 -9999 -9999 -9999 -9999
-9999 -9999 -9999 -9999 -9999 -9999 -9999 -9999 -9999 -9999 -9999 -9999 -9999 -9999 -9999 -9999 -9999 -9999 -9999 -9999 -9999 -9999 -9999 -9999 -9999 -9999 -9999 -9999 -9999 -9999 -9999 -9999 -9999 -9999 -9999 -9999 -9999 -9999 -9999 -9999 -9999 -9999 -9999 -9999 -9999 -9999 -9999 -9999 -9999 -9999 -9999 -9999 -9999 -9999 -9999 -9999 -9999 -9999 -9999 -9999 -9999 -9999 -9999 -9999 -9999 -9999 -9999 -9999 -9999 -9999 -9999 -9999 -9999 -9999 -9999 -9999 -9999 -9999 -9999 -9999 -9999 -9999 -9999 -9999 -9999 1.10341E-1 1.11965E-1 1.14442E-1 1.11557E-1 1.0173E-1 9.34083E-2 8.79849E-2 9.44204E-2 1.52082E-1 2.73273E-1 4.29802E-1 4.68247E-1 4.67386E-1 4.55114E-1 4.20652E-1 4.29587E-1 4.35748E-1 4.01577E-1 3.74253E-1 3.40188E-1 3.18401E-1 2.93914E-1 3.12189E-1 3.17414E-1 3.45702E-1 3.50367E-1 3.66503E-1 3.78972E-1 4.5587E-1 5.82707E-1 6.35128E-1 6.41227E-1 6.28458E-1 6.12948E-1 5.59495E-1 5.04717E-1 3.50698E-1 2.94127E-1 3.3041E-1 4.39131E-1 5.22953E-1 5.51862E-1 5.74178E-1 5.72461E-1 5.6839E-1 5.62463E-1 5.55093E-1 5.24959E-1 4.91249E-1 4.63889E-1 4.38304E-1 4.05738E-1 4.30918E-1 3.66038E-1 3.59975E-1 3.70412E-1 3.45579E-1 3.04084E-1 3.16936E-1 3.06072E-1 2.66213E-1 2.98261E-1 2.98903E-1 2.75334E-1 3.31819E-1 3.70247E-1 3.85511E-1 3.55476E-1 3.60447E-1 3.85286E-1 3.9562E-1 3.64323E-1 3.58802E-1 3.76716E-1 3.36538E-1 3.06959E-1 3.12682E-1 3.15363E-1 3.59167E-1 3.6699E-1 3.74548E-1 3.71681E-1 3.75562E-1 3.74949E-1 3.73345E-1 3.71288E-1 3.74179E-1 3.84257E-1 3.75231E-1 3.66487E-1 3.46459E-1 3.40388E-1 2.91816E-1 2.62926E-1 2.46671E-1 2.35437E-1 1.8403E-1 1.92745E-1 2.49824E-1 2.62513E-1 2.42293E-1 2.60679E-1 2.40343E-1 2.54062E-1 2.23091E-1 1.55511E-1 1.68498E-1 1.85167E-1 2.05501E-1 3.01416E-1 4.10481E-1 4.2021E-1 4.26281E-1 3.55129E-1 2.57512E-1 2.15871E-1 2.18488E-1 3.50154E-1 5.09451E-1 3.91971E-1 3.93784E-1 3.79738E-1 3.39496E-1 2.75788E-1 1.92601E-1 1.37707E-1 1.10491E-1 1.01902E-1 1.06624E-1 1.16698E-1 1.53824E-1 2.1778E-1 1.98378E-1 1.15982E-1 6.70116E-2 6.14872E-2 8.98741E-2 1.17829E-1 1.30582E-1 1.5772E-1 1.78672E-1 2.5466E-1 4.92532E-1 5.51474E-1 2.7181E-1 1.20541E-1 1.22178E-1 2.45094E-1 -9999 -9999 -9999 -9999 -9999 -9999 -9999 -9999 -9999 -9999 -9999 -9999 -9999 -9999 -9999 -9999 -9999 -9999 -9999 -9999 -9999 -9999 -9999 -9999 -9999 -9999 -9999 -9999 -9999 -9999 -9999
-9999 -9999 -9999 -9999 -9999 -9999 -9999 -9999 -9999 -9999 -9999 -9999 -9999 -9999 -9999 -9999 -9999 -9999 -9999 -9999 -9999 -9999 -9999 -9999 -9999 -9999 -9999 -9999 -9999 -9999 -9999 -9999 -9999 -9999 -9999 -9999 -9999 -9999 -9999 -9999 -9999 -9999 -9999 -9999 -9999 -9999 -9999 -9999 -9999 -9999 -9999 -9999 -9999 -9999 -9999 -9999 -9999 -9999 -9999 -9999 -9999 -9999 -9999 -9999 -9999 -9999 -9999 -9999 -9999 -9999 -9999 -9999 -9999 -9999 -9999 -9999 -9999 -9999 -9999 -9999 -9999 -9999 -9999 -9999 -9999 1.10745E-1 1.12786E-1 1.15698E-1 1.10702E-1 1.02106E-1 9.13402E-2 8.66394E-2 1.07058E-1 1.70415E-1 2.68402E-1 3.72432E-1 4.63032E-1 4.61343E-1 4.26745E-1 3.88862E-1 3.97691E-1 3.81017E-1 3.56099E-1 3.4477E-1 3.43842E-1 3.55104E-1 3.50411E-1 3.46577E-1 3.51247E-1 3.77963E-1 3.79899E-1 3.88617E-1 4.00401E-1 4.92153E-1 5.6685E-1 6.30439E-1 6.40396E-1 6.37877E-1 6.2789E-1 6.16544E-1 5.92364E-1 5.31452E-1 3.38528E-1 3.22276E-1 3.76529E-1 4.37107E-1 4.86163E-1 5.21573E-1 5.14534E-1 5.15766E-1 5.53588E-1 5.45342E-1 5.2739E-1 4.95731E-1 4.21556E-1 3.88702E-1 3.88769E-1 4.09053E-1 3.88529E-1 3.77546E-1 3.72009E-1 3.28238E-1 3.17497E-1 3.61226E-1 3.2731E-1 3.13697E-1 3.55497E-1 3.28082E-1 3.55578E-1 3.41459E-1 3.60095E-1 3.96956E-1 3.77725E-1 3.81871E-1 3.82854E-1 4.24757E-1 3.70111E-1 3.55541E-1 3.60027E-1 3.66826E-1 3.6894E-1 3.73139E-1 3.71155E-1 3.77094E-1 3.76314E-1 3.8024E-1 3.90907E-1 3.76429E-1 3.9735E-1 4.00085E-1 3.90787E-1 3.97067E-1 3.76068E-1 3.6148E-1 3.5179E-1 3.48595E-1 3.33097E-1 3.05003E-1 2.46241E-1 2.16459E-1 2.27401E-1 2.3071E-1 2.60841E-1 2.63423E-1 2.29836E-1 2.4066E-1 2.4894E-1 2.3643E-1 2.22655E-1 2.04097E-1 1.5024E-1 1.49349E-1 1.41905E-1 1.57207E-1 2.00051E-1 2.86837E-1 3.72313E-1 4.20119E-1 4.50437E-1 3.7041E-1 2.89983E-1 3.19366E-1 4.89418E-1 5.31571E-1 3.83778E-1 3.92214E-1 3.80157E-1 3.68078E-1 3.18985E-1 2.28993E-1 1.56207E-1 1.08521E-1 8.89613E-2 1.03394E-1 1.43488E-1 2.35785E-1 3.17177E-1 2.75427E-1 1.76332E-1 8.99822E-2 5.99099E-2 6.77726E-2 7.22405E-2 7.94828E-2 7.51532E-2 7.44604E-2 1.37049E-1 3.7303E-1 5.79E-1 4.74561E-1 3.19218E-1 2.47897E-1 3.4407E-1 -9999 -9999 -9999 -9999 -9999 -9999 -9999 -9999 -9999 -9999 -9999 -9999 -9999 -9999 -9999 -9999 -9999 -9999 -9999 -9999 -9999 -9999 -9999 -9999 -9999 -9999 -9999 -9999 -9999 -9999 -9999
-9999 -9999 -9999 -9999 -9999 -9999 -9999 -9999 -9999 -9999 -9999 -9999 -9999 -9999 -9999 -9999 -9999 -9999 -9999 -9999 -9999 -9999 -9999 -9999 -9999 -9999 -9999 -9999 -9999 -9999 -9999 -9999 -9999 -9999 -9999 -9999 -9999 -9999 -9999 -9999 -9999 -9999 -9999 -9999 -9999 -9999 -9999 -9999 -9999 -9999 -9999 -9999 -9999 -9999 -9999 -9999 -9999 -9999 -9999 -9999 -9999 -9999 -9999 -9999 -9999 -9999 -9999 -9999 -9999 -9999 -9999 -9999 -9999 -9999 -9999 -9999 -9999 -9999 -9999 -9999 -9999 -9999 -9999 -9999 1.11557E-1 1.13198E-1 1.14026E-1 1.12331E-1 1.08296E-1 9.94975E-2 9.09996E-2 8.96125E-2 1.1728E-1 1.66385E-1 2.41753E-1 3.83062E-1 4.66525E-1 4.62398E-1 3.88862E-1 3.4121E-1 3.38443E-1 3.2473E-1 3.20143E-1 3.29157E-1 3.39219E-1 3.48494E-1 3.64472E-1 3.6829E-1 3.9453E-1 4.02413E-1 3.94425E-1 4.09316E-1 4.49229E-1 5.68587E-1 5.72964E-1 6.20869E-1 6.35032E-1 6.36295E-1 6.32514E-1 6.22618E-1 6.116E-1 5.92623E-1 4.13709E-1 3.39568E-1 3.94199E-1 4.24901E-1 4.66136E-1 4.78196E-1 4.72045E-1 4.51797E-1 5.09872E-1 5.17552E-1 4.85694E-1 4.53207E-1 4.19782E-1 4.19816E-1 3.77112E-1 3.76641E-1 3.83501E-1 3.67837E-1 3.66184E-1 3.34218E-1 3.55192E-1 3.91551E-1 3.56517E-1 3.88887E-1 3.97548E-1 3.75967E-1 4.04735E-1 3.59013E-1 3.89726E-1 4.00069E-1 3.80823E-1 3.81123E-1 3.64575E-1 4.20277E-1 4.13682E-1 3.7052E-1 3.50223E-1 3.69806E-1 3.57996E-1 3.78323E-1 3.79751E-1 3.94674E-1 3.5984E-1 3.6797E-1 4.19535E-1 3.82248E-1 4.21241E-1 4.0617E-1 3.91572E-1 4.07453E-1 3.6735E-1 3.26305E-1 3.45537E-1 3.55531E-1 2.97996E-1 2.52788E-1 2.22756E-1 2.38629E-1 2.59094E-1 2.76853E-1 2.54754E-1 2.49864E-1 2.39747E-1 2.11211E-1 1.85489E-1 2.12621E-1 2.65277E-1 2.91449E-1 2.2512E-1 1.9593E-1 1.81258E-1 1.54155E-1 1.7858E-1 2.17855E-1 2.83365E-1 3.88169E-1 4.56401E-1 4.7009E-1 4.2333E-1 4.56115E-1 5.41772E-1 5.03466E-1 4.50738E-1 3.78484E-1 3.57349E-1 2.84249E-1 2.65543E-1 2.26431E-1 1.96776E-1 1.41707E-1 1.01723E-1 1.15311E-1 1.86325E-1 2.959E-1 3.75849E-1 3.79402E-1 3.20477E-1 1.96022E-1 9.08537E-2 6.38409E-2 5.67743E-2 5.10566E-2 4.06891E-2 4.4424E-2 9.26962E-2 2.55723E-1 5.05714E-1 5.73096E-1 5.77588E-1 -9999 -9999 -9999 -9999 -9999 -9999 -9999 -9999 -9999 -9999 -9999 -9999 -9999 -9999 -9999 -9999 -9999 -9999 -9999 -9999 -9999 -9999 -9999 -9999 -9999 -9999 -9999 -9999 -9999 -9999 -9999 -9999 -9999
-9999 -9999 -9999 -9999 -9999 -9999 -9999 -9999 -9999 -9999 -9999 -9999 -9999 -9999 -9999 -9999 -9999 -9999 -9999 -9999 -9999 -9999 -9999 -9999 -9999 -9999 -9999 -9999 -9999 -9999 -9999 -9999 -9999 -9999 -9999 -9999 -9999 -9999 -9999 -9999 -9999 -9999 -9999 -9999 -9999 -9999 -9999 -9999 -9999 -9999 -9999 -9999 -9999 -9999 -9999 -9999 -9999 -9999 -9999 -9999 -9999 -9999 -9999 -9999 -9999 -9999 -9999 -9999 -9999 -9999 -9999 -9999 -9999 -9999 -9999 -9999 -9999 -9999 -9999 -9999 -9999 -9999 -9999 1.14026E-1 1.14026E-1 1.14026E-1 1.13153E-1 1.10702E-1 1.05548E-1 9.76708E-2 9.19882E-2 1.02432E-1 1.11866E-1 1.48873E-1 2.69124E-1 4.66648E-1 5.12763E-1 4.6212E-1 3.72329E-1 3.22975E-1 2.94859E-1 2.7711E-1 2.88787E-1 3.02483E-1 3.34627E-1 3.40042E-1 3.512E-1 3.5873E-1 3.81779E-1 3.78769E-1 3.93443E-1 4.09246E-1 4.74653E-1 5.28181E-1 5.87093E-1 6.12811E-1 6.37982E-1 6.42994E-1 6.28989E-1 6.30364E-1 6.17061E-1 6.013E-1 5.118E-1 3.64785E-1 4.40196E-1 4.85862E-1 4.77952E-1 4.81755E-1 4.4792E-1 4.36059E-1 4.64435E-1 5.39256E-1 5.08653E-1 4.65793E-1 4.15339E-1 4.20554E-1 4.13836E-1 4.02677E-1 3.67211E-1 3.50865E-1 3.23283E-1 3.49926E-1 3.96812E-1 4.03352E-1 3.91214E-1 4.03718E-1 4.07489E-1 4.0668E-1 4.21241E-1 3.95574E-1 3.85004E-1 4.07486E-1 4.28165E-1 4.61726E-1 4.49807E-1 4.21222E-1 3.67248E-1 3.6994E-1 3.96481E-1 3.67812E-1 3.05467E-1 3.09052E-1 3.68495E-1 3.55597E-1 2.96034E-1 3.31042E-1 3.81363E-1 3.36934E-1 3.95641E-1 3.68202E-1 3.30909E-1 3.66267E-1 3.43721E-1 3.19367E-1 3.50483E-1 3.46327E-1 2.90175E-1 2.67768E-1 2.51112E-1 2.69049E-1 2.71367E-1 2.55921E-1 2.32147E-1 2.21692E-1 2.38477E-1 2.42339E-1 2.03063E-1 2.64372E-1 2.76248E-1 2.98345E-1 3.21714E-1 2.57205E-1 2.41603E-1 2.24536E-1 2.23781E-1 2.05935E-1 2.35096E-1 3.24872E-1 4.90473E-1 5.16643E-1 4.86558E-1 5.07088E-1 5.48647E-1 4.81425E-1 4.2483E-1 4.22988E-1 3.89892E-1 3.75894E-1 3.68351E-1 3.36348E-1 3.14597E-1 1.8138E-1 1.34093E-1 1.20764E-1 1.5575E-1 2.31218E-1 3.19084E-1 3.878E-1 4.68068E-1 3.56373E-1 1.98423E-1 8.76339E-2 5.42184E-2 4.45884E-2 4.63491E-2 5.94782E-2 1.03672E-1 1.71231E-1 3.64906E-1 -9999 -9999 -9999 -9999 -9999 -9999 -9999 -9999 -9999 -9999 -9999 -9999 -9999 -9999 -9999 -9999 -9999 -9999 -9999 -9999 -9999 -9999 -9999 -9999 -9999 -9999 -9999 -9999 -9999 -9999 -9999 -9999 -9999 -9999 -9999
-9999 -9999 -9999 -9999 -9999 -9999 -9999 -9999 -9999 -9999 -9999 -9999 -9999 -9999 -9999 -9999 -9999 -9999 -9999 -9999 -9999 -9999 -9999 -9999 -9999 -9999 -9999 -9999 -9999 -9999 -9999 -9999 -9999 -9999 -9999 -9999 -9999 -9999 -9999 -9999 -9999 -9999 -9999 -9999 -9999 -9999 -9999 -9999 -9999 -9999 -9999 -9999 -9999 -9999 -9999 -9999 -9999 -9999 -9999 -9999 -9999 -9999 -9999 -9999 -9999 -9999 -9999 -9999 -9999 -9999 -9999 -9999 -9999 -9999 -9999 -9999 -9999 -9999 -9999 -9999 -9999 -9999 1.23932E-1 1.226E-1 1.17391E-1 1.16119E-1 1.12742E-1 1.08296E-1 1.00608E-1 9.44204E-2 9.61928E-2 1.16855E-1 1.20245E-1 1.61257E-1 3.17656E-1 5.12886E-1 5.51765E-1 4.66421E-1 3.77146E-1 2.9743E-1 2.6333E-1 2.73011E-1 2.89632E-1 3.03351E-1 3.11132E-1 3.21803E-1 3.49328E-1 3.5873E-1 3.5674E-1 3.72982E-1 3.76836E-1 4.18613E-1 5.47734E-1 5.33963E-1 5.35439E-1 5.97711E-1 6.34344E-1 6.33474E-1 6.3597E-1 6.35758E-1 6.2134E-1 6.05997E-1 5.80901E-1 4.14739E-1 4.6259E-1 5.30797E-1 5.38979E-1 5.33409E-1 4.72193E-1 4.65979E-1 4.80055E-1 5.00043E-1 4.93351E-1 4.45065E-1 4.10359E-1 4.04679E-1 3.73927E-1 3.96095E-1 4.09997E-1 3.83267E-1 3.324E-1 3.38458E-1 4.09282E-1 4.11612E-1 4.15625E-1 4.11324E-1 4.20444E-1 3.99896E-1 4.09227E-1 4.57936E-1 4.6533E-1 4.6093E-1 4.52274E-1 3.99877E-1 3.80528E-1 3.80878E-1 3.52702E-1 3.20058E-1 3.76213E-1 3.54795E-1 2.87248E-1 2.66304E-1 3.20107E-1 2.35967E-1 2.0074E-1 2.2774E-1 2.96797E-1 3.0305E-1 3.48982E-1 3.32147E-1 3.03287E-1 3.03705E-1 3.18897E-1 3.12029E-1 3.44525E-1 3.24146E-1 2.71018E-1 3.06474E-1 3.09568E-1 2.96605E-1 2.48718E-1 2.57376E-1 2.30724E-1 2.01872E-1 2.12552E-1 2.23998E-1 2.35954E-1 2.85316E-1 3.09117E-1 3.13731E-1 3.40607E-1 3.57396E-1 2.76384E-1 3.06519E-1 3.13771E-1 2.61266E-1 2.04362E-1 2.42181E-1 3.80003E-1 5.29083E-1 5.27029E-1 4.78611E-1 5.27805E-1 4.56216E-1 4.2888E-1 4.25672E-1 4.29988E-1 4.29988E-1 4.27238E-1 3.9378E-1 3.37399E-1 2.98729E-1 1.96932E-1 1.33485E-1 1.33282E-1 1.52283E-1 1.76952E-1 2.91385E-1 4.85668E-1 5.43807E-1 3.40148E-1 1.59624E-1 7.83146E-2 5.8642E-2 7.89358E-2 1.42116E-1 1.81305E-1 2.18189E-1 3.99791E-1 -9999 -9999 -9999 -9999 -9999 -9999 -9999 -9999 -9999 -9999 -9999 -9999 -9999 -9999 -9999 -9999 -9999 -9999 -9999 -9999 -9999 -9999 -9999 -9999 -9999 -9999 -9999 -9999 -9999 -9999 -9999 -9999 -9999 -9999 -9999
-9999 -9999 -9999 -9999 -9999 -9999 -9999 -9999 -9999 -9999 -9999 -9999 -9999 -9999 -9999 -9999 -9999 -9999 -9999 -9999 -9999 -9999 -9999 -9999 -9999 -9999 -9999 -9999 -9999 -9999 -9999 -9999 -9999 -9999 -9999 -9999 -9999 -9999 -9999 -9999 -9999 -9999 -9999 -9999 -9999 -9999 -9999 -9999 -9999 -9999 -9999 -9999 -9999 -9999 -9999 -9999 -9999 -9999 -9999 -9999 -9999 -9999 -9999 -9999 -9999 -9999 -9999 -9999 -9999 -9999 -9999 -9999 -9999 -9999 -9999 -9999 -9999 -9999 -9999 -9999 -9999 -9999 1.36981E-1 1.30318E-1 1.21279E-1 1.16496E-1 1.11922E-1 1.05161E-1 9.58359E-2 9.26773E-2 9.79948E-2 1.09039E-1 1.18088E-1 1.68041E-1 3.72432E-1 5.30534E-1 5.5494E-1 4.46891E-1 3.42088E-1 2.64928E-1 2.44618E-1 2.60128E-1 2.77085E-1 2.86144E-1 3.11132E-1 3.21803E-1 3.33577E-1 3.55797E-1 3.59575E-1 3.5674E-1 3.65275E-1 4.33495E-1 5.72118E-1 6.19649E-1 6.1246E-1 6.26841E-1 6.20742E-1 6.22496E-1 6.41103E-1 6.39525E-1 6.24799E-1 6.06487E-1 5.87742E-1 4.39885E-1 4.47138E-1 5.70449E-1 5.67441E-1 5.64064E-1 5.46602E-1 5.41737E-1 5.26951E-1 4.83367E-1 5.14786E-1 4.79947E-1 4.07995E-1 4.10515E-1 4.06766E-1 4.1093E-1 4.14794E-1 3.95282E-1 3.88121E-1 3.55439E-1 4.01808E-1 4.60151E-1 4.33158E-1 4.02502E-1 4.03547E-1 4.42617E-1 4.76983E-1 4.26239E-1 4.03699E-1 3.9021E-1 3.74298E-1 3.96357E-1 3.47998E-1 3.62096E-1 2.87744E-1 2.88656E-1 3.4105E-1 3.37263E-1 3.02612E-1 2.25345E-1 2.28064E-1 1.91408E-1 1.79778E-1 1.89017E-1 2.25356E-1 2.73837E-1 3.54122E-1 3.54563E-1 3.37917E-1 3.01181E-1 2.76189E-1 2.91513E-1 2.96877E-1 3.20455E-1 2.82065E-1 2.49423E-1 2.71267E-1 2.57741E-1 2.5382E-1 2.73986E-1 2.39074E-1 2.28631E-1 2.35068E-1 1.93291E-1 2.1472E-1 2.46001E-1 2.83688E-1 3.28727E-1 3.63733E-1 4.10481E-1 3.70438E-1 3.50488E-1 3.96252E-1 3.44715E-1 2.61079E-1 2.35501E-1 2.66379E-1 3.67575E-1 5.59707E-1 5.64749E-1 5.4398E-1 4.76789E-1 4.32414E-1 4.18767E-1 4.55544E-1 4.31069E-1 4.35504E-1 4.03049E-1 3.47274E-1 3.27155E-1 2.36768E-1 1.41558E-1 1.08733E-1 1.01997E-1 9.6947E-2 2.0207E-1 4.08155E-1 5.6987E-1 4.01594E-1 2.34888E-1 1.55399E-1 1.3117E-1 1.69061E-1 2.62341E-1 4.11903E-1 5.00708E-1 -9999 -9999 -9999 -9999 -9999 -9999 -9999 -9999 -9999 -9999 -9999 -9999 -9999 -9999 -9999 -9999 -9999 -9999 -9999 -9999 -9999 -9999 -9999 -9999 -9999 -9999 -9999 -9999 -9999 -9999 -9999 -9999 -9999 -9999 -9999 -9999
-9999 -9999 -9999 -9999 -9999 -9999 -9999 -9999 -9999 -9999 -9999 -9999 -9999 -9999 -9999 -9999 -9999 -9999 -9999 -9999 -9999 -9999 -9999 -9999 -9999 -9999 -9999 -9999 -9999 -9999 -9999 -9999 -9999 -9999 -9999 -9999 -9999 -9999 -9999 -9999 -9999 -9999 -9999 -9999 -9999 -9999 -9999 -9999 -9999 -9999 -9999 -9999 -9999 -9999 -9999 -9999 -9999 -9999 -9999 -9999 -9999 -9999 -9999 -9999 -9999 -9999 -9999 -9999 -9999 -9999 -9999 -9999 -9999 -9999 -9999 -9999 -9999 -9999 -9999 -9999 -9999 1.44422E-1 1.49576E-1 1.32193E-1 1.21232E-1 1.18629E-1 1.12742E-1 1.02066E-1 8.82926E-2 9.58359E-2 1.01689E-1 1.07016E-1 1.15964E-1 1.88506E-1 4.29587E-1 5.53109E-1 5.36682E-1 4.20655E-1 2.98163E-1 2.40088E-1 2.28278E-1 2.4842E-1 2.61612E-1 2.8867E-1 2.98906E-1 3.08468E-1 3.29834E-1 3.40829E-1 3.43606E-1 3.38984E-1 3.68994E-1 4.34223E-1 5.34947E-1 5.93546E-1 5.69353E-1 5.91656E-1 6.19211E-1 6.23877E-1 6.34694E-1 6.27131E-1 6.17714E-1 6.05626E-1 5.9058E-1 4.83947E-1 4.47138E-1 5.6846E-1 5.71824E-1 5.57364E-1 5.58948E-1 5.36474E-1 5.37901E-1 4.79589E-1 5.16648E-1 5.0663E-1 4.26843E-1 4.25273E-1 4.10247E-1 4.31298E-1 4.20944E-1 4.18006E-1 3.99761E-1 3.86006E-1 4.27603E-1 4.2333E-1 4.88625E-1 4.98835E-1 5.08045E-1 4.93529E-1 4.61416E-1 3.93111E-1 3.82138E-1 4.09903E-1 3.31391E-1 3.3742E-1 3.12411E-1 3.16244E-1 2.50928E-1 2.53925E-1 2.89118E-1 3.2251E-1 2.53021E-1 1.86127E-1 1.94733E-1 2.19714E-1 2.42669E-1 2.02817E-1 2.28343E-1 3.50957E-1 3.86922E-1 3.80529E-1 3.33711E-1 2.86609E-1 3.02331E-1 3.25988E-1 3.10851E-1 3.08409E-1 2.86225E-1 2.38305E-1 2.38097E-1 2.39738E-1 2.56252E-1 2.71634E-1 2.62211E-1 2.44742E-1 2.41128E-1 1.85691E-1 1.58856E-1 1.66932E-1 1.7879E-1 1.94604E-1 2.51044E-1 3.19715E-1 3.32593E-1 3.61231E-1 4.15977E-1 4.42016E-1 3.68073E-1 3.56795E-1 3.3716E-1 3.32058E-1 4.18046E-1 5.08422E-1 5.61972E-1 5.04111E-1 5.06366E-1 4.89687E-1 4.71018E-1 4.27221E-1 4.25574E-1 4.2385E-1 3.87932E-1 3.59989E-1 2.44635E-1 1.43532E-1 9.27592E-2 8.19684E-2 7.94134E-2 2.0154E-1 4.90669E-1 6.6296E-1 5.28883E-1 2.40774E-1 2.44005E-1 3.30024E-1 4.56367E-1 5.3586E-1 -9999 -9999 -9999 -9999 -9999 -9999 -9999 -9999 -9999 -9999 -9999 -9999 -9999 -9999 -9999 -9999 -9999 -9999 -9999 -9999 -9999 -9999 -9999 -9999 -9999 -9999 -9999 -9999 -9999 -9999 -9999 -9999 -9999 -9999 -9999 -9999 -9999 -9999
-9999 -9999 -9999 -9999 -9999 -9999 -9999 -9999 -9999 -9999 -9999 -9999 -9999 -9999 -9999 -9999 -9999 -9999 -9999 -9999 -9999 -9999 -9999 -9999 -9999 -9999 -9999 -9999 -9999 -9999 -9999 -9999 -9999 -9999 -9999 -9999 -9999 -9999 -9999 -9999 -9999 -9999 -9999 -9999 -9999 -9999 -9999 -9999 -9999 -9999 -9999 -9999 -9999 -9999 -9999 -9999 -9999 -9999 -9999 -9999 -9999 -9999 -9999 -9999 -9999 -9999 -9999 -9999 -9999 -9999 -9999 -9999 -9999 -9999 -9999 -9999 -9999 -9999 -9999 -9999 -9999 1.22158E-1 1.27548E-1 1.22552E-1 1.19491E-1 1.17345E-1 1.12331E-1 9.40828E-2 8.76329E-2 1.00568E-1 1.20689E-1 1.29682E-1 1.39244E-1 2.30629E-1 4.79702E-1 5.5555E-1 4.97972E-1 3.89825E-1 2.67312E-1 2.18297E-1 2.27554E-1 2.45281E-1 2.67209E-1 2.81115E-1 2.90344E-1 3.09252E-1 3.17211E-1 3.26182E-1 3.42679E-1 3.39808E-1 3.51848E-1 4.17222E-1 5.32488E-1 5.26969E-1 4.89786E-1 5.10174E-1 5.53011E-1 5.95708E-1 6.14722E-1 6.21104E-1 6.18763E-1 6.05741E-1 5.91394E-1 5.05525E-1 4.62481E-1 5.64779E-1 5.62038E-1 5.52592E-1 5.48099E-1 5.03865E-1 4.87075E-1 4.79305E-1 5.10869E-1 5.38347E-1 4.81942E-1 4.60864E-1 4.23614E-1 4.38104E-1 4.99006E-1 4.4114E-1 4.11575E-1 4.29353E-1 4.72867E-1 4.59576E-1 5.25554E-1 4.69062E-1 4.47124E-1 4.13564E-1 4.04186E-1 4.08513E-1 3.52615E-1 3.6999E-1 3.40535E-1 3.15387E-1 2.82565E-1 2.60322E-1 2.02125E-1 1.70268E-1 2.01167E-1 2.18549E-1 1.89962E-1 1.69726E-1 2.14744E-1 2.77365E-1 3.32178E-1 2.80767E-1 3.03543E-1 4.02703E-1 4.25905E-1 3.91379E-1 3.33201E-1 2.90205E-1 2.75704E-1 3.07376E-1 2.57499E-1 2.59913E-1 2.78181E-1 2.42721E-1 2.32725E-1 2.59713E-1 2.6219E-1 2.67143E-1 2.4438E-1 2.45543E-1 2.41543E-1 2.29911E-1 1.9486E-1 1.88219E-1 1.71627E-1 1.81218E-1 1.79442E-1 1.83839E-1 2.17208E-1 2.6982E-1 3.19069E-1 3.91283E-1 4.97299E-1 5.08799E-1 5.27289E-1 5.13545E-1 4.6181E-1 4.6681E-1 5.67259E-1 5.50604E-1 4.93431E-1 4.43144E-1 4.17206E-1 4.22896E-1 4.34991E-1 4.59763E-1 4.64309E-1 3.69538E-1 2.0327E-1 1.36758E-1 1.20525E-1 9.28507E-2 8.23847E-2 2.13472E-1 5.52411E-1 6.63488E-1 5.30047E-1 2.11723E-1 2.26906E-1 4.80443E-1 1.32411E-1 -9999 -9999 -9999 -9999 -9999 -9999 -9999 -9999 -9999 -9999 -9999 -9999 -9999 -9999 -9999 -9999 -9999 -9999 -9999 -9999 -9999 -9999 -9999 -9999 -9999 -9999 -9999 -9999 -9999 -9999 -9999 -9999 -9999 -9999 -9999 -9999 -9999 -9999 -9999
-9999 -9999 -9999 -9999 -9999 -9999 -9999 -9999 -9999 -9999 -9999 -9999 -9999 -9999 -9999 -9999 -9999 -9999 -9999 -9999 -9999 -9999 -9999 -9999 -9999 -9999 -9999 -9999 -9999 -9999 -9999 -9999 -9999 -9999 -9999 -9999 -9999 -9999 -9999 -9999 -9999 -9999 -9999 -9999 -9999 -9999 -9999 -9999 -9999 -9999 -9999 -9999 -9999 -9999 -9999 -9999 -9999 -9999 -9999 -9999 -9999 -9999 -9999 -9999 -9999 -9999 -9999 -9999 -9999 -9999 -9999 -9999 -9999 -9999 -9999 -9999 -9999 -9999 -9999 -9999 1.12786E-1 1.16119E-1 1.19537E-1 1.18629E-1 1.15233E-1 1.12331E-1 1.07463E-1 9.30369E-2 8.79622E-2 1.02402E-1 1.46291E-1 1.84137E-1 2.0878E-1 3.27441E-1 4.86982E-1 5.18828E-1 4.45579E-1 3.60967E-1 2.4233E-1 2.03915E-1 2.12655E-1 2.36255E-1 2.58439E-1 2.86967E-1 2.92801E-1 2.99657E-1 3.22578E-1 3.25279E-1 3.2338E-1 3.26066E-1 3.53667E-1 4.18904E-1 5.24998E-1 4.1556E-1 4.49331E-1 4.68334E-1 4.88428E-1 5.22922E-1 5.92987E-1 6.19581E-1 6.20993E-1 6.13501E-1 5.86615E-1 5.52616E-1 4.69642E-1 5.38198E-1 5.65886E-1 5.65141E-1 5.55572E-1 5.04108E-1 5.37534E-1 5.00305E-1 5.53465E-1 5.5022E-1 5.23438E-1 4.4931E-1 5.10119E-1 5.20338E-1 5.11997E-1 4.27375E-1 4.52452E-1 4.68316E-1 4.93333E-1 5.43456E-1 4.92586E-1 4.67923E-1 4.07933E-1 3.82162E-1 3.56519E-1 3.63522E-1 3.38884E-1 3.0892E-1 3.09465E-1 2.76208E-1 2.30371E-1 1.8913E-1 1.81968E-1 1.89893E-1 2.14044E-1 1.90045E-1 1.85803E-1 1.86159E-1 2.07067E-1 2.61078E-1 3.45186E-1 4.00468E-1 4.02138E-1 4.30956E-1 4.19894E-1 3.66493E-1 3.14305E-1 2.89058E-1 2.81638E-1 3.0747E-1 2.51406E-1 2.42609E-1 2.67121E-1 2.37298E-1 2.33489E-1 2.46009E-1 2.6196E-1 2.70389E-1 2.28403E-1 2.25769E-1 2.39471E-1 2.62045E-1 2.27187E-1 2.09719E-1 2.14792E-1 2.41892E-1 2.54437E-1 2.42402E-1 2.31803E-1 2.13505E-1 2.39986E-1 3.13442E-1 4.22013E-1 4.42286E-1 4.68129E-1 5.4696E-1 5.67788E-1 5.01477E-1 5.5619E-1 5.69383E-1 5.00286E-1 4.50173E-1 4.90616E-1 5.01253E-1 5.10385E-1 5.29608E-1 4.34603E-1 3.73443E-1 3.17999E-1 3.08692E-1 2.8165E-1 1.98387E-1 1.25994E-1 2.0207E-1 5.65816E-1 6.14901E-1 4.10231E-1 2.08983E-1 2.24248E-1 5.16526E-1 -9999 -9999 -9999 -9999 -9999 -9999 -9999 -9999 -9999 -9999 -9999 -9999 -9999 -9999 -9999 -9999 -9999 -9999 -9999 -9999 -9999 -9999 -9999 -9999 -9999 -9999 -9999 -9999 -9999 -9999 -9999 -9999 -9999 -9999 -9999 -9999 -9999 -9999 -9999 -9999
-9999 -9999 -9999 -9999 -9999 -9999 -9999 -9999 -9999 -9999 -9999 -9999 -9999 -9999 -9999 -9999 -9999 -9999 -9999 -9999 -9999 -9999 -9999 -9999 -9999 -9999 -9999 -9999 -9999 -9999 -9999 -9999 -9999 -9999 -9999 -9999 -9999 -9999 -9999 -9999 -9999 -9999 -9999 -9999 -9999 -9999 -9999 -9999 -9999 -9999 -9999 -9999 -9999 -9999 -9999 -9999 -9999 -9999 -9999 -9999 -9999 -9999 -9999 -9999 -9999 -9999 -9999 -9999 -9999 -9999 -9999 -9999 -9999 -9999 -9999 -9999 -9999 -9999 -9999 -9999 1.16119E-1 1.20405E-1 1.22111E-1 1.21671E-1 1.15653E-1 9.9841E-2 9.76458E-2 9.30369E-2 8.86241E-2 1.0204E-1 1.68621E-1 2.74797E-1 3.78112E-1 4.62857E-1 4.94761E-1 4.75998E-1 3.93754E-1 3.34482E-1 2.26104E-1 1.94018E-1 2.08554E-1 2.44512E-1 2.64792E-1 2.7442E-1 2.98795E-1 3.05268E-1 3.05871E-1 3.03706E-1 3.03586E-1 3.03706E-1 3.30206E-1 4.11725E-1 4.6895E-1 3.96298E-1 4.30362E-1 4.67842E-1 4.99943E-1 5.61481E-1 6.16325E-1 6.13029E-1 6.03821E-1 6.12746E-1 5.92709E-1 5.72144E-1 4.99365E-1 5.58771E-1 5.64672E-1 5.66721E-1 5.68185E-1 5.3436E-1 5.59532E-1 5.4937E-1 5.34353E-1 5.60841E-1 5.60401E-1 5.38911E-1 5.67285E-1 5.26811E-1 4.41003E-1 4.28272E-1 4.68316E-1 5.29434E-1 5.57207E-1 5.00521E-1 4.16962E-1 4.27776E-1 4.62332E-1 4.1859E-1 4.21563E-1 4.21027E-1 3.92272E-1 3.56458E-1 3.21439E-1 2.86469E-1 2.17783E-1 1.83445E-1 2.43633E-1 2.91262E-1 3.21247E-1 2.99912E-1 2.81127E-1 2.09677E-1 2.35657E-1 3.02833E-1 3.85795E-1 4.38313E-1 4.37778E-1 4.26325E-1 4.14298E-1 3.60599E-1 3.02577E-1 2.93458E-1 2.75511E-1 2.61441E-1 2.58925E-1 2.25659E-1 2.48492E-1 2.2052E-1 1.88271E-1 2.26792E-1 2.59524E-1 2.55984E-1 2.36006E-1 2.64964E-1 2.71272E-1 3.01839E-1 2.77834E-1 2.16118E-1 2.05477E-1 2.36166E-1 2.875E-1 2.81834E-1 2.58457E-1 2.32407E-1 2.3425E-1 3.68676E-1 5.51175E-1 5.40058E-1 5.53597E-1 5.26838E-1 5.49497E-1 5.4877E-1 5.60251E-1 5.375E-1 5.54059E-1 5.26089E-1 5.78892E-1 5.80048E-1 4.87405E-1 4.3288E-1 4.54083E-1 5.17167E-1 4.99874E-1 6.06584E-1 5.78932E-1 5.35059E-1 3.74449E-1 2.91747E-1 6.09889E-1 4.54877E-1 3.69771E-1 2.13201E-1 3.03032E-1 -9999 -9999 -9999 -9999 -9999 -9999 -9999 -9999 -9999 -9999 -9999 -9999 -9999 -9999 -9999 -9999 -9999 -9999 -9999 -9999 -9999 -9999 -9999 -9999 -9999 -9999 -9999 -9999 -9999 -9999 -9999 -9999 -9999 -9999 -9999 -9999 -9999 -9999 -9999 -9999 -9999
-9999 -9999 -9999 -9999 -9999 -9999 -9999 -9999 -9999 -9999 -9999 -9999 -9999 -9999 -9999 -9999 -9999 -9999 -9999 -9999 -9999 -9999 -9999 -9999 -9999 -9999 -9999 -9999 -9999 -9999 -9999 -9999 -9999 -9999 -9999 -9999 -9999 -9999 -9999 -9999 -9999 -9999 -9999 -9999 -9999 -9999 -9999 -9999 -9999 -9999 -9999 -9999 -9999 -9999 -9999 -9999 -9999 -9999 -9999 -9999 -9999 -9999 -9999 -9999 -9999 -9999 -9999 -9999 -9999 -9999 -9999 -9999 -9999 -9999 -9999 -9999 -9999 -9999 -9999 1.17391E-1 1.22158E-1 1.2523E-1 1.27499E-1 1.26587E-1 1.21671E-1 1.02836E-1 9.62064E-2 9.20013E-2 9.16219E-2 1.229E-1 2.24822E-1 3.83881E-1 4.67528E-1 4.96737E-1 5.00937E-1 4.46278E-1 3.68264E-1 3.00706E-1 2.18214E-1 1.96602E-1 2.16814E-1 2.39983E-1 2.55216E-1 2.82473E-1 2.83743E-1 2.8467E-1 3.04429E-1 3.04429E-1 3.03827E-1 3.03466E-1 3.03712E-1 3.54714E-1 3.78176E-1 4.12563E-1 4.29514E-1 4.60734E-1 5.01426E-1 5.64034E-1 6.21126E-1 6.09349E-1 5.69904E-1 6.13129E-1 5.97373E-1 5.77637E-1 5.28884E-1 5.47052E-1 5.55564E-1 5.50396E-1 5.25819E-1 5.60888E-1 5.59914E-1 5.59624E-1 5.31375E-1 5.82687E-1 5.32973E-1 5.7463E-1 4.93301E-1 4.65951E-1 4.31921E-1 4.97158E-1 5.32261E-1 5.54811E-1 5.19005E-1 4.62709E-1 4.32515E-1 4.34618E-1 4.24817E-1 4.16505E-1 4.1198E-1 3.63382E-1 3.2975E-1 3.06694E-1 3.03401E-1 2.8384E-1 2.35554E-1 2.15919E-1 2.69323E-1 3.479E-1 3.72166E-1 3.68038E-1 3.83366E-1 2.79472E-1 2.93236E-1 3.80139E-1 3.98501E-1 4.44527E-1 4.3122E-1 4.22039E-1 4.04397E-1 3.48947E-1 3.03919E-1 2.84471E-1 2.43351E-1 2.15976E-1 2.18605E-1 2.18388E-1 2.21481E-1 1.79996E-1 1.67661E-1 2.07069E-1 2.66852E-1 2.76003E-1 2.81829E-1 3.04118E-1 3.20926E-1 3.14719E-1 3.30678E-1 3.08882E-1 2.45033E-1 2.16131E-1 2.3414E-1 2.12328E-1 2.12694E-1 2.30917E-1 2.59374E-1 3.7429E-1 5.24629E-1 5.31446E-1 4.03401E-1 4.39886E-1 4.77294E-1 4.78666E-1 4.81221E-1 5.03174E-1 5.99445E-1 5.72186E-1 5.90737E-1 5.23954E-1 4.82423E-1 5.1905E-1 5.55586E-1 6.21987E-1 6.01808E-1 5.94789E-1 4.67709E-1 6.08877E-1 6.39932E-1 6.38144E-1 5.30124E-1 5.93393E-1 2.9586E-1 2.13139E-1 4.03486E-1 -9999 -9999 -9999 -9999 -9999 -9999 -9999 -9999 -9999 -9999 -9999 -9999 -9999 -9999 -9999 -9999 -9999 -9999 -9999 -9999 -9999 -9999 -9999 -9999 -9999 -9999 -9999 -9999 -9999 -9999 -9999 -9999 -9999 -9999 -9999 -9999 -9999 -9999 -9999 -9999 -9999
-9999 -9999 -9999 -9999 -9999 -9999 -9999 -9999 -9999 -9999 -9999 -9999 -9999 -9999 -9999 -9999 -9999 -9999 -9999 -9999 -9999 -9999 -9999 -9999 -9999 -9999 -9999 -9999 -9999 -9999 -9999 -9999 -9999 -9999 -9999 -9999 -9999 -9999 -9999 -9999 -9999 -9999 -9999 -9999 -9999 -9999 -9999 -9999 -9999 -9999 -9999 -9999 -9999 -9999 -9999 -9999 -9999 -9999 -9999 -9999 -9999 -9999 -9999 -9999 -9999 -9999 -9999 -9999 -9999 -9999 -9999 -9999 -9999 -9999 -9999 -9999 -9999 -9999 1.17391E-1 1.20405E-1 1.26182E-1 1.28877E-1 1.29803E-1 1.20375E-1 1.22948E-1 1.13522E-1 9.65645E-2 8.92547E-2 9.65261E-2 1.44259E-1 2.6346E-1 4.18649E-1 4.96613E-1 5.245E-1 4.73942E-1 3.95105E-1 3.43747E-1 2.64878E-1 1.95307E-1 1.84561E-1 2.2174E-1 2.42159E-1 2.59142E-1 2.83165E-1 2.8467E-1 2.83055E-1 2.83517E-1 2.83402E-1 2.82363E-1 2.79379E-1 2.80641E-1 3.06124E-1 3.75855E-1 4.11246E-1 3.85261E-1 4.20839E-1 4.8055E-1 5.44221E-1 6.16846E-1 6.06356E-1 5.98363E-1 6.15005E-1 5.93829E-1 5.74585E-1 5.22379E-1 5.4605E-1 5.46887E-1 5.5473E-1 5.36863E-1 4.97266E-1 4.89045E-1 5.23091E-1 5.80438E-1 5.83866E-1 5.05859E-1 5.56606E-1 5.72276E-1 5.60584E-1 5.51387E-1 5.67488E-1 5.55657E-1 5.48432E-1 4.69914E-1 4.78377E-1 4.48338E-1 4.29261E-1 4.32544E-1 3.52731E-1 3.7768E-1 3.47905E-1 3.03852E-1 2.55208E-1 2.37034E-1 2.72609E-1 2.845E-1 2.68796E-1 2.27218E-1 2.57289E-1 3.41134E-1 4.20883E-1 4.19237E-1 3.96784E-1 3.72047E-1 4.34622E-1 4.5245E-1 4.36187E-1 4.35131E-1 4.08813E-1 3.82145E-1 3.52751E-1 3.09249E-1 2.6963E-1 2.5362E-1 2.2756E-1 2.1669E-1 2.33817E-1 2.30386E-1 2.27162E-1 1.93215E-1 2.26788E-1 2.7038E-1 2.80258E-1 3.15486E-1 3.24657E-1 3.3495E-1 3.41418E-1 3.71906E-1 3.87486E-1 3.95282E-1 3.43988E-1 3.10117E-1 2.49454E-1 2.40504E-1 2.59488E-1 3.05289E-1 3.85761E-1 4.24355E-1 4.18878E-1 4.12989E-1 3.73699E-1 4.22729E-1 4.19793E-1 4.17414E-1 4.12563E-1 4.31974E-1 4.42372E-1 4.54422E-1 5.97591E-1 5.96028E-1 6.13134E-1 6.26435E-1 5.73771E-1 5.03599E-1 5.9515E-1 6.13375E-1 3.43539E-1 4.17467E-1 3.24633E-1 6.26937E-1 5.1625E-1 2.70931E-1 2.56958E-1 4.90732E-1 -9999 -9999 -9999 -9999 -9999 -9999 -9999 -9999 -9999 -9999 -9999 -9999 -9999 -9999 -9999 -9999 -9999 -9999 -9999 -9999 -9999 -9999 -9999 -9999 -9999 -9999 -9999 -9999 -9999 -9999 -9999 -9999 -9999 -9999 -9999 -9999 -9999 -9999 -9999 -9999 -9999
-9999 -9999 -9999 -9999 -9999 -9999 -9999 -9999 -9999 -9999 -9999 -9999 -9999 -9999 -9999 -9999 -9999 -9999 -9999 -9999 -9999 -9999 -9999 -9999 -9999 -9999 -9999 -9999 -9999 -9999 -9999 -9999 -9999 -9999 -9999 -9999 -9999 -9999 -9999 -9999 -9999 -9999 -9999 -9999 -9999 -9999 -9999 -9999 -9999 -9999 -9999 -9999 -9999 -9999 -9999 -9999 -9999 -9999 -9999 -9999 -9999 -9999 -9999 -9999 -9999 -9999 -9999 -9999 -9999 -9999 -9999 -9999 -9999 -9999 -9999 -9999 -9999 -9999 1.20842E-1 1.2438E-1 1.27957E-1 1.31672E-1 1.31672E-1 1.18599E-1 1.16467E-1 1.16029E-1 9.65645E-2 8.92547E-2 9.83337E-2 1.39271E-1 2.64973E-1 4.2054E-1 5.19692E-1 5.22794E-1 4.4848E-1 3.70485E-1 3.20053E-1 2.37741E-1 1.79057E-1 1.87675E-1 2.07809E-1 2.31029E-1 2.6097E-1 2.63061E-1 2.61634E-1 2.62404E-1 2.62845E-1 2.62735E-1 2.59556E-1 2.59337E-1 2.80067E-1 2.82483E-1 3.3122E-1 3.70903E-1 3.86314E-1 4.19636E-1 4.60489E-1 5.23415E-1 5.80548E-1 6.05055E-1 5.9918E-1 6.11917E-1 5.92231E-1 5.82054E-1 5.71287E-1 5.60911E-1 5.41153E-1 5.15761E-1 4.83296E-1 4.73232E-1 5.03579E-1 5.82241E-1 5.75828E-1 5.30348E-1 4.86752E-1 5.18698E-1 5.37012E-1 5.43308E-1 5.54226E-1 5.38538E-1 4.91196E-1 5.21127E-1 4.42556E-1 4.48338E-1 3.76496E-1 3.0995E-1 2.87333E-1 2.85568E-1 3.4556E-1 3.08351E-1 2.93149E-1 2.40684E-1 2.41574E-1 2.99243E-1 3.51218E-1 3.80073E-1 2.74983E-1 1.82155E-1 2.67375E-1 4.22781E-1 4.51815E-1 4.55293E-1 4.5501E-1 4.4059E-1 4.33522E-1 4.60156E-1 4.13498E-1 4.12489E-1 4.06142E-1 3.84009E-1 3.46601E-1 2.96977E-1 2.38049E-1 2.42519E-1 2.36064E-1 2.28053E-1 2.21869E-1 2.33682E-1 2.17475E-1 2.6986E-1 2.99991E-1 3.04807E-1 3.2879E-1 3.09794E-1 2.89907E-1 2.81512E-1 3.00288E-1 3.22356E-1 3.89873E-1 4.10985E-1 4.12276E-1 3.57212E-1 3.04493E-1 2.95352E-1 3.97933E-1 4.19907E-1 3.96836E-1 4.02967E-1 3.58596E-1 2.80567E-1 3.41374E-1 3.50223E-1 3.28556E-1 3.03896E-1 3.32086E-1 4.08472E-1 4.1239E-1 4.94343E-1 4.15983E-1 4.32845E-1 5.22934E-1 4.65459E-1 4.48419E-1 4.85792E-1 4.84916E-1 5.33383E-1 6.32266E-1 2.40408E-1 4.24533E-1 5.47054E-1 3.49363E-1 3.60526E-1 4.78926E-1 -9999 -9999 -9999 -9999 -9999 -9999 -9999 -9999 -9999 -9999 -9999 -9999 -9999 -9999 -9999 -9999 -9999 -9999 -9999 -9999 -9999 -9999 -9999 -9999 -9999 -9999 -9999 -9999 -9999 -9999 -9999 -9999 -9999 -9999 -9999 -9999 -9999 -9999 -9999 -9999 -9999
-9999 -9999 -9999 -9999 -9999 -9999 -9999 -9999 -9999 -9999 -9999 -9999 -9999 -9999 -9999 -9999 -9999 -9999 -9999 -9999 -9999 -9999 -9999 -9999 -9999 -9999 -9999 -9999 -9999 -9999 -9999 -9999 -9999 -9999 -9999 -9999 -9999 -9999 -9999 -9999 -9999 -9999 -9999 -9999 -9999 -9999 -9999 -9999 -9999 -9999 -9999 -9999 -9999 -9999 -9999 -9999 -9999 -9999 -9999 -9999 -9999 -9999 -9999 -9999 -9999 -9999 -9999 -9999 -9999 -9999 -9999 -9999 -9999 -9999 -9999 -9999 -9999 1.29853E-1 1.29853E-1 1.30268E-1 1.23902E-1 1.2706E-1 1.28434E-1 1.22522E-1 1.16891E-1 1.08269E-1 9.43962E-2 8.82571E-2 9.54558E-2 1.30585E-1 2.24029E-1 3.93887E-1 5.19075E-1 5.0158E-1 4.23501E-1 3.46839E-1 2.94853E-1 2.21038E-1 1.69024E-1 1.78465E-1 2.1053E-1 2.30299E-1 2.41292E-1 2.60317E-1 2.61524E-1 2.62294E-1 2.62735E-1 2.60322E-1 2.59884E-1 2.59337E-1 2.59446E-1 2.6109E-1 3.06213E-1 4.11146E-1 4.67739E-1 4.46173E-1 4.74283E-1 5.14307E-1 5.00827E-1 5.95262E-1 5.79585E-1 5.99421E-1 6.01512E-1 5.99987E-1 5.83196E-1 5.63087E-1 5.73217E-1 5.70883E-1 5.80176E-1 5.63561E-1 5.84559E-1 5.49399E-1 5.222E-1 4.2837E-1 3.51117E-1 3.44949E-1 3.87275E-1 5.25817E-1 5.55857E-1 5.65614E-1 4.83013E-1 4.86004E-1 4.60466E-1 4.42831E-1 3.51539E-1 2.85984E-1 3.21345E-1 3.08376E-1 3.37003E-1 3.55071E-1 3.13374E-1 3.29493E-1 2.7068E-1 3.38158E-1 4.05468E-1 4.44573E-1 3.00836E-1 1.74474E-1 2.12896E-1 2.79081E-1 3.23476E-1 3.93038E-1 4.5915E-1 4.64526E-1 4.24918E-1 4.48177E-1 4.00619E-1 3.95085E-1 3.65545E-1 3.57733E-1 3.07963E-1 2.7077E-1 2.62163E-1 2.13749E-1 2.11568E-1 2.27132E-1 2.42342E-1 2.01488E-1 2.10177E-1 2.61147E-1 2.66735E-1 2.96088E-1 3.09888E-1 2.91751E-1 2.51409E-1 2.22119E-1 2.42282E-1 2.7842E-1 2.91638E-1 3.67301E-1 3.96324E-1 4.03575E-1 3.57679E-1 3.67029E-1 4.19025E-1 3.90393E-1 3.31333E-1 3.64086E-1 3.0757E-1 2.4154E-1 2.86879E-1 3.10659E-1 2.23155E-1 1.78624E-1 2.15009E-1 3.16059E-1 4.49425E-1 4.43772E-1 3.65777E-1 2.82773E-1 2.60738E-1 2.47062E-1 2.56756E-1 2.43147E-1 2.28903E-1 3.15097E-1 5.70193E-1 6.06714E-1 2.08186E-1 1.62612E-1 5.95472E-1 5.47274E-1 5.48419E-1 5.49828E-1 -9999 -9999 -9999 -9999 -9999 -9999 -9999 -9999 -9999 -9999 -9999 -9999 -9999 -9999 -9999 -9999 -9999 -9999 -9999 -9999 -9999 -9999 -9999 -9999 -9999 -9999 -9999 -9999 -9999 -9999 -9999 -9999 -9999 -9999 -9999 -9999 -9999 -9999 -9999 -9999
-9999 -9999 -9999 -9999 -9999 -9999 -9999 -9999 -9999 -9999 -9999 -9999 -9999 -9999 -9999 -9999 -9999 -9999 -9999 -9999 -9999 -9999 -9999 -9999 -9999 -9999 -9999 -9999 -9999 -9999 -9999 -9999 -9999 -9999 -9999 -9999 -9999 -9999 -9999 -9999 -9999 -9999 -9999 -9999 -9999 -9999 -9999 -9999 -9999 -9999 -9999 -9999 -9999 -9999 -9999 -9999 -9999 -9999 -9999 -9999 -9999 -9999 -9999 -9999 -9999 -9999 -9999 -9999 -9999 -9999 -9999 -9999 -9999 -9999 -9999 -9999 1.33615E-1 1.3553E-1 1.36981E-1 1.3596E-1 1.29357E-1 1.32633E-1 1.39818E-1 1.25199E-1 1.17742E-1 1.05869E-1 9.47482E-2 8.62923E-2 8.78916E-2 1.10992E-1 1.77992E-1 3.15114E-1 4.19694E-1 5.00915E-1 4.23757E-1 3.44382E-1 2.74171E-1 2.17519E-1 1.67872E-1 1.74813E-1 1.95255E-1 2.2812E-1 2.41084E-1 2.40153E-1 2.41609E-1 2.42445E-1 2.40469E-1 2.40573E-1 2.40157E-1 2.39638E-1 2.39535E-1 2.57706E-1 2.84705E-1 4.33897E-1 5.51686E-1 5.22325E-1 4.2351E-1 4.57932E-1 4.77857E-1 4.99839E-1 5.6077E-1 6.0859E-1 5.99861E-1 5.77774E-1 5.71326E-1 6.02886E-1 5.51228E-1 5.81777E-1 5.90396E-1 5.70213E-1 5.80128E-1 5.44525E-1 5.44067E-1 5.15577E-1 4.35593E-1 3.52465E-1 3.43344E-1 3.71905E-1 5.5972E-1 5.52754E-1 5.06389E-1 4.52332E-1 4.44044E-1 4.28504E-1 3.64518E-1 3.65469E-1 4.10607E-1 3.5748E-1 3.73178E-1 4.37894E-1 3.95459E-1 3.86081E-1 2.94997E-1 3.41819E-1 4.45562E-1 4.78614E-1 3.12281E-1 1.95339E-1 2.22926E-1 3.11052E-1 3.36308E-1 3.02861E-1 3.86176E-1 4.72357E-1 4.94797E-1 4.79682E-1 3.95413E-1 4.00445E-1 3.80781E-1 3.41845E-1 3.08869E-1 2.9893E-1 2.91877E-1 2.59426E-1 2.22253E-1 2.10266E-1 1.81943E-1 1.82371E-1 1.94603E-1 2.54056E-1 2.80114E-1 2.98613E-1 2.79853E-1 2.69858E-1 2.30196E-1 1.95837E-1 2.16433E-1 2.3527E-1 2.46936E-1 3.09461E-1 3.47043E-1 3.44987E-1 3.49571E-1 3.47972E-1 4.02342E-1 3.61696E-1 3.27347E-1 2.9659E-1 2.66933E-1 1.97346E-1 2.3903E-1 2.80681E-1 2.06986E-1 1.38837E-1 1.52872E-1 2.84024E-1 3.86566E-1 3.49281E-1 2.44532E-1 1.52395E-1 1.21794E-1 1.2682E-1 1.4439E-1 1.32221E-1 1.3956E-1 2.39461E-1 3.32783E-1 3.82792E-1 5.50547E-1 6.17484E-1 5.63383E-1 5.60756E-1 5.6506E-1 5.58192E-1 -9999 -9999 -9999 -9999 -9999 -9999 -9999 -9999 -9999 -9999 -9999 -9999 -9999 -9999 -9999 -9999 -9999 -9999 -9999 -9999 -9999 -9999 -9999 -9999 -9999 -9999 -9999 -9999 -9999 -9999 -9999 -9999 -9999 -9999 -9999 -9999 -9999 -9999 -9999 -9999
-9999 -9999 -9999 -9999 -9999 -9999 -9999 -9999 -9999 -9999 -9999 -9999 -9999 -9999 -9999 -9999 -9999 -9999 -9999 -9999 -9999 -9999 -9999 -9999 -9999 -9999 -9999 -9999 -9999 -9999 -9999 -9999 -9999 -9999 -9999 -9999 -9999 -9999 -9999 -9999 -9999 -9999 -9999 -9999 -9999 -9999 -9999 -9999 -9999 -9999 -9999 -9999 -9999 -9999 -9999 -9999 -9999 -9999 -9999 -9999 -9999 -9999 -9999 -9999 -9999 -9999 -9999 -9999 -9999 -9999 -9999 -9999 -9999 -9999 -9999 1.34569E-1 1.36012E-1 1.35049E-1 1.25698E-1 1.38393E-1 1.32161E-1 1.32582E-1 1.33056E-1 1.27011E-1 1.18599E-1 1.08227E-1 9.68852E-2 8.69428E-2 8.37003E-2 9.9762E-2 1.44727E-1 2.39314E-1 3.18816E-1 3.70558E-1 4.19371E-1 3.21379E-1 2.74297E-1 2.0253E-1 1.52358E-1 1.58291E-1 1.88876E-1 2.06471E-1 2.17382E-1 2.20602E-1 2.2227E-1 2.41818E-1 2.2139E-1 2.21194E-1 2.21096E-1 2.3912E-1 2.36443E-1 2.37163E-1 2.8272E-1 3.94781E-1 5.59065E-1 4.8279E-1 4.02936E-1 4.55357E-1 4.76748E-1 5.18749E-1 6.0804E-1 5.9267E-1 5.79117E-1 5.76878E-1 5.49415E-1 5.8411E-1 5.62596E-1 5.57406E-1 5.65502E-1 5.76351E-1 5.7789E-1 5.63346E-1 5.93402E-1 6.01177E-1 5.4878E-1 5.11626E-1 4.657E-1 3.64927E-1 5.09624E-1 5.71579E-1 5.02129E-1 4.63345E-1 4.56379E-1 4.25417E-1 3.59292E-1 4.25073E-1 4.66305E-1 3.74486E-1 3.88754E-1 4.77971E-1 4.75981E-1 3.99101E-1 3.41945E-1 4.2207E-1 4.82011E-1 5.36079E-1 3.1667E-1 2.34963E-1 2.73088E-1 3.62382E-1 4.27733E-1 4.17432E-1 4.51062E-1 4.81325E-1 5.14911E-1 4.29263E-1 4.35427E-1 4.34856E-1 4.00712E-1 3.92856E-1 3.677E-1 3.21966E-1 3.06407E-1 2.86592E-1 2.93458E-1 2.43155E-1 1.85893E-1 1.66003E-1 1.74094E-1 2.13287E-1 2.58474E-1 2.80469E-1 2.66552E-1 2.33471E-1 2.24303E-1 2.30153E-1 2.43779E-1 2.71796E-1 3.09893E-1 3.45808E-1 3.32838E-1 3.36095E-1 3.15005E-1 3.18852E-1 3.36633E-1 3.33603E-1 3.20193E-1 2.18294E-1 1.94812E-1 1.69381E-1 2.11814E-1 2.20196E-1 1.77477E-1 1.36424E-1 1.55619E-1 2.69239E-1 3.33491E-1 2.63246E-1 1.6032E-1 1.24602E-1 1.09903E-1 1.08755E-1 1.24431E-1 1.2996E-1 1.42303E-1 1.73706E-1 1.81758E-1 2.28415E-1 3.80744E-1 5.5178E-1 5.72981E-1 5.73174E-1 5.58522E-1 5.68433E-1 -9999 -9999 -9999 -9999 -9999 -9999 -9999 -9999 -9999 -9999 -9999 -9999 -9999 -9999 -9999 -9999 -9999 -9999 -9999 -9999 -9999 -9999 -9999 -9999 -9999 -9999 -9999 -9999 -9999 -9999 -9999 -9999 -9999 -9999 -9999 -9999 -9999 -9999 -9999 -9999
-9999 -9999 -9999 -9999 -9999 -9999 -9999 -9999 -9999 -9999 -9999 -9999 -9999 -9999 -9999 -9999 -9999 -9999 -9999 -9999 -9999 -9999 -9999 -9999 -9999 -9999 -9999 -9999 -9999 -9999 -9999 -9999 -9999 -9999 -9999 -9999 -9999 -9999 -9999 -9999 -9999 -9999 -9999 -9999 -9999 -9999 -9999 -9999 -9999 -9999 -9999 -9999 -9999 -9999 -9999 -9999 -9999 -9999 -9999 -9999 -9999 -9999 -9999 -9999 -9999 -9999 -9999 -9999 -9999 -9999 -9999 -9999 -9999 -9999 -9999 1.34091E-1 1.35049E-1 1.25746E-1 1.24797E-1 1.29357E-1 1.3169E-1 1.3164E-1 1.32582E-1 1.27925E-1 1.18553E-1 1.11442E-1 1.03175E-1 9.15852E-2 8.0008E-2 9.40079E-2 1.16331E-1 1.62283E-1 2.33385E-1 2.74457E-1 3.19758E-1 3.20192E-1 2.52717E-1 1.80841E-1 1.47124E-1 1.50247E-1 1.6441E-1 1.77151E-1 1.94559E-1 2.19527E-1 2.21288E-1 2.19922E-1 2.20215E-1 2.20117E-1 2.19922E-1 2.17689E-1 2.3552E-1 2.3552E-1 2.5727E-1 3.01681E-1 3.98428E-1 3.62431E-1 3.78283E-1 4.34019E-1 4.80448E-1 5.21218E-1 6.08819E-1 5.96093E-1 6.07694E-1 6.07136E-1 5.85547E-1 5.63983E-1 4.71346E-1 5.0452E-1 6.02589E-1 6.07693E-1 6.15035E-1 6.09204E-1 6.30774E-1 5.97852E-1 5.64963E-1 6.42636E-1 5.77537E-1 4.6931E-1 4.61252E-1 5.21524E-1 5.41758E-1 5.06264E-1 4.83368E-1 4.27712E-1 4.232E-1 4.68658E-1 4.55242E-1 3.83811E-1 4.49288E-1 4.96012E-1 5.0173E-1 4.14869E-1 4.13224E-1 5.0173E-1 5.96145E-1 4.73516E-1 3.48982E-1 3.78893E-1 3.89545E-1 4.29595E-1 4.86635E-1 4.97014E-1 4.70917E-1 5.32165E-1 4.76152E-1 4.25319E-1 3.98532E-1 4.23782E-1 4.01745E-1 3.33645E-1 3.23211E-1 3.34427E-1 3.04751E-1 2.86864E-1 3.08642E-1 2.37041E-1 2.0539E-1 1.88424E-1 1.95065E-1 1.96287E-1 2.28974E-1 2.5975E-1 2.58682E-1 2.41019E-1 2.26255E-1 2.61153E-1 2.95831E-1 3.21946E-1 3.39228E-1 3.60183E-1 2.9377E-1 3.1414E-1 3.40305E-1 2.99283E-1 2.69331E-1 3.09558E-1 2.67728E-1 1.7104E-1 1.70727E-1 1.62522E-1 1.79633E-1 1.70415E-1 1.77848E-1 1.36888E-1 1.67761E-1 2.32223E-1 2.58143E-1 2.33919E-1 1.44181E-1 1.36142E-1 1.67543E-1 2.40428E-1 3.08094E-1 3.56692E-1 2.43179E-1 2.2079E-1 2.01056E-1 2.41738E-1 3.54071E-1 5.336E-1 5.60343E-1 5.72338E-1 5.64085E-1 -9999 -9999 -9999 -9999 -9999 -9999 -9999 -9999 -9999 -9999 -9999 -9999 -9999 -9999 -9999 -9999 -9999 -9999 -9999 -9999 -9999 -9999 -9999 -9999 -9999 -9999 -9999 -9999 -9999 -9999 -9999 -9999 -9999 -9999 -9999 -9999 -9999 -9999 -9999 -9999 -9999
-9999 -9999 -9999 -9999 -9999 -9999 -9999 -9999 -9999 -9999 -9999 -9999 -9999 -9999 -9999 -9999 -9999 -9999 -9999 -9999 -9999 -9999 -9999 -9999 -9999 -9999 -9999 -9999 -9999 -9999 -9999 -9999 -9999 -9999 -9999 -9999 -9999 -9999 -9999 -9999 -9999 -9999 -9999 -9999 -9999 -9999 -9999 -9999 -9999 -9999 -9999 -9999 -9999 -9999 -9999 -9999 -9999 -9999 -9999 -9999 -9999 -9999 -9999 -9999 -9999 -9999 -9999 -9999 -9999 -9999 -9999 -9999 -9999 -9999 -9999 1.20422E-1 1.23949E-1 1.24349E-1 1.26604E-1 1.28895E-1 1.29308E-1 1.33056E-1 1.34964E-1 1.30186E-1 1.23806E-1 1.16E-1 1.09781E-1 1.01999E-1 9.43586E-2 8.85689E-2 1.04624E-1 1.21939E-1 1.49312E-1 1.81516E-1 2.46323E-1 2.71526E-1 2.26121E-1 1.62163E-1 1.30453E-1 1.33752E-1 1.49667E-1 1.63786E-1 1.8384E-1 1.99765E-1 2.00492E-1 2.01589E-1 2.01956E-1 2.01314E-1 1.99222E-1 2.16335E-1 2.15853E-1 2.15757E-1 2.54674E-1 3.23711E-1 2.98454E-1 3.30391E-1 3.8326E-1 4.18454E-1 4.20981E-1 4.42413E-1 5.03794E-1 5.66605E-1 6.09665E-1 5.99064E-1 5.80546E-1 5.65728E-1 4.62175E-1 5.21785E-1 6.03069E-1 6.10869E-1 6.34474E-1 6.33783E-1 6.41772E-1 6.32326E-1 5.95448E-1 6.64086E-1 6.17088E-1 5.97065E-1 5.71897E-1 5.96354E-1 5.28771E-1 4.96012E-1 4.42776E-1 4.4031E-1 4.99687E-1 5.30357E-1 4.58672E-1 3.91523E-1 4.83415E-1 5.58168E-1 5.70949E-1 4.78281E-1 4.4677E-1 6.00305E-1 5.84293E-1 4.09501E-1 4.49288E-1 4.91404E-1 5.26435E-1 4.83035E-1 4.55395E-1 4.65149E-1 5.20781E-1 4.95014E-1 4.36144E-1 4.30062E-1 3.78361E-1 3.75635E-1 3.84465E-1 3.12058E-1 2.86505E-1 2.85012E-1 2.50798E-1 2.4001E-1 2.41554E-1 2.31816E-1 2.26571E-1 2.31773E-1 2.56262E-1 2.65774E-1 2.47352E-1 2.45621E-1 2.36574E-1 2.15756E-1 1.63467E-1 1.8032E-1 2.10905E-1 2.27066E-1 2.58344E-1 2.98174E-1 2.88973E-1 2.68495E-1 3.05851E-1 2.83958E-1 2.51611E-1 2.8852E-1 2.70608E-1 1.84109E-1 1.72033E-1 1.69838E-1 1.87742E-1 2.27144E-1 2.65371E-1 2.50444E-1 1.73976E-1 1.72765E-1 1.54778E-1 1.52511E-1 1.19416E-1 1.25647E-1 2.29675E-1 3.80112E-1 5.44986E-1 6.105E-1 5.60838E-1 5.25068E-1 3.3957E-1 3.96006E-1 5.08299E-1 5.28529E-1 5.64914E-1 5.61479E-1 -9999 -9999 -9999 -9999 -9999 -9999 -9999 -9999 -9999 -9999 -9999 -9999 -9999 -9999 -9999 -9999 -9999 -9999 -9999 -9999 -9999 -9999 -9999 -9999 -9999 -9999 -9999 -9999 -9999 -9999 -9999 -9999 -9999 -9999 -9999 -9999 -9999 -9999 -9999 -9999 -9999 -9999
-9999 -9999 -9999 -9999 -9999 -9999 -9999 -9999 -9999 -9999 -9999 -9999 -9999 -9999 -9999 -9999 -9999 -9999 -9999 -9999 -9999 -9999 -9999 -9999 -9999 -9999 -9999 -9999 -9999 -9999 -9999 -9999 -9999 -9999 -9999 -9999 -9999 -9999 -9999 -9999 -9999 -9999 -9999 -9999 -9999 -9999 -9999 -9999 -9999 -9999 -9999 -9999 -9999 -9999 -9999 -9999 -9999 -9999 -9999 -9999 -9999 -9999 -9999 -9999 -9999 -9999 -9999 -9999 -9999 -9999 -9999 -9999 -9999 -9999 -9999 1.19554E-1 1.24845E-1 1.27516E-1 1.30286E-1 1.30753E-1 1.28385E-1 1.30236E-1 1.33531E-1 1.3206E-1 1.26962E-1 1.22033E-1 1.17225E-1 1.15114E-1 1.08581E-1 1.00835E-1 1.01583E-1 1.06175E-1 1.08099E-1 1.1756E-1 1.36688E-1 1.6447E-1 1.53423E-1 1.27223E-1 1.23171E-1 1.25811E-1 1.32752E-1 1.4301E-1 1.6834E-1 1.8132E-1 1.9643E-1 2.0031E-1 2.00948E-1 1.98316E-1 1.97773E-1 1.97322E-1 2.04912E-1 2.13364E-1 2.81803E-1 4.46925E-1 4.60508E-1 3.38751E-1 3.53515E-1 3.95933E-1 4.14748E-1 5.12458E-1 5.76092E-1 6.02469E-1 6.01028E-1 6.16766E-1 5.86353E-1 5.99311E-1 5.10221E-1 5.19775E-1 5.91889E-1 6.20468E-1 6.42356E-1 6.44675E-1 6.15021E-1 6.04695E-1 6.12927E-1 6.50899E-1 6.36538E-1 6.39034E-1 6.21088E-1 6.38554E-1 6.12782E-1 5.07169E-1 4.16585E-1 4.41213E-1 5.64168E-1 5.72945E-1 4.91404E-1 4.86635E-1 5.15777E-1 5.85508E-1 5.28718E-1 4.65505E-1 4.71343E-1 6.16322E-1 5.82498E-1 4.56786E-1 4.95444E-1 5.58125E-1 5.53267E-1 5.43607E-1 5.4819E-1 5.12141E-1 5.0423E-1 4.77914E-1 4.30156E-1 4.42564E-1 4.08216E-1 3.50947E-1 3.32199E-1 2.94384E-1 2.99873E-1 2.81579E-1 2.93146E-1 2.78726E-1 2.6325E-1 2.71102E-1 2.6654E-1 2.44932E-1 2.50023E-1 2.72513E-1 2.58567E-1 2.5438E-1 2.20114E-1 1.74252E-1 1.64801E-1 1.70172E-1 1.59767E-1 1.70563E-1 1.99994E-1 2.184E-1 2.27206E-1 2.50251E-1 2.5085E-1 2.84121E-1 2.54552E-1 2.84182E-1 2.51028E-1 2.50319E-1 1.95394E-1 1.64502E-1 2.22552E-1 2.9988E-1 3.6687E-1 3.66056E-1 3.06638E-1 2.74376E-1 2.00444E-1 1.25624E-1 1.14273E-1 1.1585E-1 1.64145E-1 3.08192E-1 5.0698E-1 5.90841E-1 4.35691E-1 3.60592E-1 5.25674E-1 5.96142E-1 5.70367E-1 5.54131E-1 5.68499E-1 -9999 -9999 -9999 -9999 -9999 -9999 -9999 -9999 -9999 -9999 -9999 -9999 -9999 -9999 -9999 -9999 -9999 -9999 -9999 -9999 -9999 -9999 -9999 -9999 -9999 -9999 -9999 -9999 -9999 -9999 -9999 -9999 -9999 -9999 -9999 -9999 -9999 -9999 -9999 -9999 -9999 -9999 -9999
-9999 -9999 -9999 -9999 -9999 -9999 -9999 -9999 -9999 -9999 -9999 -9999 -9999 -9999 -9999 -9999 -9999 -9999 -9999 -9999 -9999 -9999 -9999 -9999 -9999 -9999 -9999 -9999 -9999 -9999 -9999 -9999 -9999 -9999 -9999 -9999 -9999 -9999 -9999 -9999 -9999 -9999 -9999 -9999 -9999 -9999 -9999 -9999 -9999 -9999 -9999 -9999 -9999 -9999 -9999 -9999 -9999 -9999 -9999 -9999 -9999 -9999 -9999 -9999 -9999 -9999 -9999 -9999 -9999 -9999 -9999 -9999 -9999 -9999 1.16982E-1 1.20422E-1 1.25247E-1 1.30286E-1 1.32633E-1 1.30236E-1 1.28845E-1 1.28845E-1 1.27418E-1 1.30653E-1 1.27876E-1 1.23313E-1 1.23759E-1 1.24205E-1 1.215E-1 1.16331E-1 1.10544E-1 1.07746E-1 1.02296E-1 1.01543E-1 9.60707E-2 9.92929E-2 1.01897E-1 1.10457E-1 1.14146E-1 1.19184E-1 1.25811E-1 1.32279E-1 1.39467E-1 1.52265E-1 1.68301E-1 1.82639E-1 1.97322E-1 1.8095E-1 1.93137E-1 1.88692E-1 1.91136E-1 2.13459E-1 3.04655E-1 4.97853E-1 5.17865E-1 3.95983E-1 3.60622E-1 3.8998E-1 3.98891E-1 4.77736E-1 5.60163E-1 6.25055E-1 6.04917E-1 5.67184E-1 6.00955E-1 6.19484E-1 5.72426E-1 5.93469E-1 6.29466E-1 6.30706E-1 6.4792E-1 6.45448E-1 6.30425E-1 5.88806E-1 6.56306E-1 6.60587E-1 6.62676E-1 6.4778E-1 6.563E-1 6.64011E-1 6.3289E-1 5.13085E-1 4.58729E-1 5.0899E-1 5.76019E-1 6.08446E-1 5.59302E-1 5.92632E-1 5.64101E-1 5.62136E-1 5.82E-1 5.72923E-1 5.6907E-1 5.7016E-1 4.65692E-1 4.82795E-1 5.66059E-1 5.39497E-1 4.86993E-1 4.65648E-1 5.05103E-1 4.96938E-1 4.58794E-1 4.32433E-1 4.19627E-1 3.80976E-1 3.49178E-1 3.45328E-1 3.52291E-1 3.46455E-1 3.66488E-1 3.49239E-1 3.69096E-1 3.30548E-1 3.03731E-1 2.98837E-1 3.0217E-1 2.73334E-1 2.55743E-1 2.62349E-1 2.45562E-1 2.5027E-1 2.15935E-1 1.77308E-1 2.00145E-1 2.19653E-1 1.80796E-1 1.62583E-1 1.58008E-1 1.63359E-1 1.64513E-1 1.72929E-1 2.10534E-1 2.43124E-1 2.75331E-1 2.11668E-1 2.65181E-1 3.05162E-1 2.25267E-1 1.47373E-1 1.79495E-1 2.78143E-1 3.70587E-1 4.50437E-1 4.16445E-1 3.96976E-1 3.57766E-1 2.67667E-1 1.6602E-1 1.17434E-1 1.61066E-1 2.85759E-1 3.44954E-1 6.08432E-1 2.62414E-1 2.24589E-1 5.95659E-1 5.83989E-1 5.61831E-1 5.67509E-1 -9999 -9999 -9999 -9999 -9999 -9999 -9999 -9999 -9999 -9999 -9999 -9999 -9999 -9999 -9999 -9999 -9999 -9999 -9999 -9999 -9999 -9999 -9999 -9999 -9999 -9999 -9999 -9999 -9999 -9999 -9999 -9999 -9999 -9999 -9999 -9999 -9999 -9999 -9999 -9999 -9999 -9999 -9999 -9999
-9999 -9999 -9999 -9999 -9999 -9999 -9999 -9999 -9999 -9999 -9999 -9999 -9999 -9999 -9999 -9999 -9999 -9999 -9999 -9999 -9999 -9999 -9999 -9999 -9999 -9999 -9999 -9999 -9999 -9999 -9999 -9999 -9999 -9999 -9999 -9999 -9999 -9999 -9999 -9999 -9999 -9999 -9999 -9999 -9999 -9999 -9999 -9999 -9999 -9999 -9999 -9999 -9999 -9999 -9999 -9999 -9999 -9999 -9999 -9999 -9999 -9999 -9999 -9999 -9999 -9999 -9999 -9999 -9999 -9999 -9999 -9999 -9999 -9999 1.17407E-1 1.18216E-1 1.25247E-1 1.30753E-1 1.3117E-1 1.32582E-1 1.3211E-1 1.28796E-1 1.28796E-1 1.28335E-1 1.27418E-1 1.25102E-1 1.25553E-1 1.31539E-1 1.33378E-1 1.33854E-1 1.29159E-1 1.17987E-1 1.13775E-1 1.09294E-1 1.03393E-1 1.02633E-1 9.49671E-2 9.71085E-2 1.01107E-1 1.09628E-1 1.16216E-1 1.29011E-1 1.31288E-1 1.39961E-1 1.5068E-1 1.6425E-1 1.72892E-1 1.76448E-1 1.88063E-1 1.81866E-1 1.81783E-1 2.04172E-1 3.26624E-1 4.5745E-1 5.45438E-1 4.62116E-1 4.50349E-1 4.63335E-1 5.17024E-1 5.58038E-1 6.00839E-1 6.27599E-1 6.39631E-1 5.83943E-1 6.15914E-1 6.04813E-1 6.21305E-1 6.27978E-1 6.59196E-1 6.43024E-1 5.89428E-1 6.4075E-1 6.17637E-1 6.57461E-1 6.25355E-1 6.47979E-1 6.08366E-1 6.5621E-1 5.69561E-1 6.62806E-1 5.91472E-1 5.53211E-1 5.90721E-1 5.73737E-1 5.99163E-1 6.03037E-1 5.90842E-1 6.10578E-1 6.06447E-1 6.00011E-1 5.74228E-1 5.53157E-1 5.02075E-1 5.53899E-1 5.33916E-1 5.51481E-1 5.56973E-1 4.93412E-1 4.86588E-1 4.43841E-1 4.75611E-1 4.84908E-1 4.49175E-1 4.53394E-1 4.05958E-1 3.71472E-1 3.79654E-1 3.6608E-1 4.11744E-1 4.04608E-1 4.14633E-1 4.22301E-1 4.16347E-1 3.90672E-1 3.58138E-1 3.59208E-1 3.45701E-1 3.31146E-1 3.05297E-1 2.94837E-1 2.6029E-1 2.22005E-1 2.07679E-1 1.82636E-1 2.04246E-1 2.49968E-1 2.492E-1 2.08189E-1 1.7554E-1 1.69559E-1 2.06415E-1 2.30054E-1 2.27798E-1 1.8798E-1 1.98566E-1 1.8153E-1 2.66687E-1 3.31939E-1 2.48305E-1 1.60073E-1 1.46964E-1 1.83426E-1 2.86906E-1 4.07577E-1 4.90023E-1 5.34567E-1 5.87833E-1 5.0032E-1 2.93963E-1 1.52881E-1 1.75126E-1 3.54982E-1 5.31159E-1 5.91434E-1 6.33599E-1 5.55616E-1 5.78143E-1 5.8156E-1 5.70339E-1 -9999 -9999 -9999 -9999 -9999 -9999 -9999 -9999 -9999 -9999 -9999 -9999 -9999 -9999 -9999 -9999 -9999 -9999 -9999 -9999 -9999 -9999 -9999 -9999 -9999 -9999 -9999 -9999 -9999 -9999 -9999 -9999 -9999 -9999 -9999 -9999 -9999 -9999 -9999 -9999 -9999 -9999 -9999 -9999 -9999
-9999 -9999 -9999 -9999 -9999 -9999 -9999 -9999 -9999 -9999 -9999 -9999 -9999 -9999 -9999 -9999 -9999 -9999 -9999 -9999 -9999 -9999 -9999 -9999 -9999 -9999 -9999 -9999 -9999 -9999 -9999 -9999 -9999 -9999 -9999 -9999 -9999 -9999 -9999 -9999 -9999 -9999 -9999 -9999 -9999 -9999 -9999 -9999 -9999 -9999 -9999 -9999 -9999 -9999 -9999 -9999 -9999 -9999 -9999 -9999 -9999 -9999 -9999 -9999 -9999 -9999 -9999 -9999 -9999 -9999 -9999 -9999 -9999 1.23949E-1 1.21735E-1 1.21688E-1 1.2706E-1 1.33107E-1 1.35445E-1 1.35927E-1 1.35927E-1 1.35394E-1 1.34434E-1 1.3206E-1 1.28747E-1 1.28286E-1 1.30603E-1 1.35291E-1 1.4829E-1 1.61746E-1 1.65625E-1 1.66194E-1 1.65625E-1 1.57278E-1 1.42561E-1 1.3233E-1 1.20968E-1 1.0299E-1 1.02611E-1 1.17895E-1 1.20942E-1 1.21772E-1 1.24883E-1 1.28522E-1 1.42454E-1 1.48532E-1 1.60338E-1 1.71135E-1 1.80645E-1 1.67581E-1 1.75153E-1 2.20659E-1 2.8218E-1 3.83756E-1 4.24506E-1 4.40361E-1 5.1145E-1 5.10339E-1 5.09819E-1 5.65094E-1 6.27652E-1 6.22393E-1 6.21732E-1 5.5312E-1 6.31216E-1 6.38934E-1 6.42696E-1 6.36416E-1 6.40021E-1 5.77541E-1 6.01487E-1 6.46419E-1 6.58511E-1 6.42303E-1 5.30485E-1 5.7469E-1 5.52132E-1 6.73726E-1 4.91909E-1 6.72634E-1 5.66842E-1 5.99463E-1 6.46967E-1 6.32019E-1 5.98423E-1 6.19299E-1 6.27851E-1 5.86617E-1 5.95043E-1 5.15118E-1 4.88818E-1 5.08088E-1 5.03157E-1 5.414E-1 5.63051E-1 5.4883E-1 4.92641E-1 5.03379E-1 4.14936E-1 3.41937E-1 4.07248E-1 4.81101E-1 4.60282E-1 4.3005E-1 3.61529E-1 3.74346E-1 4.4754E-1 4.49184E-1 4.39027E-1 4.41015E-1 4.28149E-1 4.06936E-1 3.83526E-1 3.82877E-1 3.96465E-1 3.64214E-1 3.58486E-1 3.03321E-1 2.48459E-1 2.49041E-1 2.58912E-1 2.37027E-1 1.88706E-1 1.55648E-1 1.76219E-1 2.3851E-1 2.83895E-1 2.56645E-1 2.21334E-1 2.05143E-1 2.65411E-1 3.20953E-1 2.75659E-1 1.92286E-1 1.64379E-1 2.03349E-1 2.90173E-1 3.51816E-1 3.09234E-1 2.26338E-1 1.9834E-1 1.80286E-1 2.36727E-1 3.16392E-1 5.13048E-1 5.86456E-1 6.0139E-1 6.29405E-1 5.74227E-1 3.63077E-1 2.93614E-1 4.62621E-1 5.92457E-1 6.25389E-1 5.43946E-1 4.41737E-1 5.30792E-1 5.34349E-1 -9999 -9999 -9999 -9999 -9999 -9999 -9999 -9999 -9999 -9999 -9999 -9999 -9999 -9999 -9999 -9999 -9999 -9999 -9999 -9999 -9999 -9999 -9999 -9999 -9999 -9999 -9999 -9999 -9999 -9999 -9999 -9999 -9999 -9999 -9999 -9999 -9999 -9999 -9999 -9999 -9999 -9999 -9999 -9999 -9999 -9999
-9999 -9999 -9999 -9999 -9999 -9999 -9999 -9999 -9999 -9999 -9999 -9999 -9999 -9999 -9999 -9999 -9999 -9999 -9999 -9999 -9999 -9999 -9999 -9999 -9999 -9999 -9999 -9999 -9999 -9999 -9999 -9999 -9999 -9999 -9999 -9999 -9999 -9999 -9999 -9999 -9999 -9999 -9999 -9999 -9999 -9999 -9999 -9999 -9999 -9999 -9999 -9999 -9999 -9999 -9999 -9999 -9999 -9999 -9999 -9999 -9999 -9999 -9999 -9999 -9999 -9999 -9999 -9999 -9999 -9999 -9999 -9999 1.44945E-1 1.34588E-1 1.27974E-1 1.27974E-1 1.32633E-1 1.35445E-1 1.40829E-1 1.4384E-1 1.40775E-1 1.39784E-1 1.37818E-1 1.33429E-1 1.33429E-1 1.33905E-1 1.38255E-1 1.44692E-1 1.58978E-1 1.90218E-1 2.11081E-1 2.16051E-1 2.54336E-1 2.31346E-1 2.27223E-1 2.05641E-1 1.75979E-1 1.31361E-1 1.13293E-1 1.15794E-1 1.25785E-1 1.41952E-1 1.33198E-1 1.32251E-1 1.2986E-1 1.32673E-1 1.50098E-1 1.63125E-1 1.66459E-1 1.7816E-1 1.94979E-1 2.95365E-1 3.89385E-1 4.33797E-1 3.97757E-1 3.77146E-1 4.32099E-1 5.26728E-1 5.81568E-1 5.85291E-1 6.34135E-1 6.37462E-1 6.04303E-1 5.07757E-1 5.97849E-1 6.52467E-1 6.55129E-1 6.18925E-1 5.68475E-1 5.33727E-1 6.3999E-1 6.54264E-1 6.43289E-1 6.42064E-1 4.80568E-1 5.25877E-1 5.45754E-1 6.54322E-1 4.11251E-1 6.14445E-1 6.29484E-1 6.59869E-1 6.48356E-1 6.55863E-1 6.43161E-1 6.35505E-1 6.09061E-1 5.35525E-1 5.78727E-1 5.63841E-1 5.16508E-1 3.543E-1 3.54011E-1 5.18966E-1 5.5974E-1 5.45561E-1 5.10049E-1 4.65832E-1 2.91585E-1 2.41347E-1 3.23328E-1 4.35043E-1 4.82011E-1 4.28751E-1 3.21332E-1 3.51075E-1 4.40084E-1 4.68165E-1 4.49457E-1 4.36377E-1 3.88083E-1 3.45959E-1 3.33049E-1 3.68065E-1 3.54513E-1 2.9196E-1 3.03404E-1 2.90948E-1 2.40442E-1 2.39836E-1 2.34668E-1 2.16806E-1 2.0084E-1 2.11589E-1 2.04732E-1 2.51686E-1 3.09594E-1 3.41808E-1 2.74178E-1 2.65928E-1 3.20514E-1 3.60291E-1 2.71118E-1 1.80045E-1 1.42092E-1 1.72499E-1 2.36718E-1 3.22336E-1 3.57219E-1 3.27541E-1 2.65347E-1 1.93097E-1 2.17084E-1 2.40877E-1 2.75691E-1 3.61471E-1 5.37086E-1 5.78433E-1 6.41838E-1 6.2882E-1 5.40304E-1 5.57163E-1 5.32539E-1 5.4708E-1 4.22817E-1 4.10755E-1 5.51045E-1 5.44547E-1 -9999 -9999 -9999 -9999 -9999 -9999 -9999 -9999 -9999 -9999 -9999 -9999 -9999 -9999 -9999 -9999 -9999 -9999 -9999 -9999 -9999 -9999 -9999 -9999 -9999 -9999 -9999 -9999 -9999 -9999 -9999 -9999 -9999 -9999 -9999 -9999 -9999 -9999 -9999 -9999 -9999 -9999 -9999 -9999 -9999 -9999
-9999 -9999 -9999 -9999 -9999 -9999 -9999 -9999 -9999 -9999 -9999 -9999 -9999 -9999 -9999 -9999 -9999 -9999 -9999 -9999 -9999 -9999 -9999 -9999 -9999 -9999 -9999 -9999 -9999 -9999 -9999 -9999 -9999 -9999 -9999 -9999 -9999 -9999 -9999 -9999 -9999 -9999 -9999 -9999 -9999 -9999 -9999 -9999 -9999 -9999 -9999 -9999 -9999 -9999 -9999 -9999 -9999 -9999 -9999 -9999 -9999 -9999 -9999 -9999 -9999 -9999 -9999 -9999 -9999 -9999 -9999 1.4648E-1 1.39448E-1 1.37487E-1 1.33582E-1 1.36948E-1 1.4138E-1 1.41826E-1 1.45877E-1 1.49499E-1 1.46335E-1 1.41773E-1 1.3929E-1 1.37278E-1 1.29231E-1 1.31093E-1 1.34833E-1 1.51962E-1 1.63988E-1 1.90222E-1 2.16923E-1 2.37151E-1 2.75359E-1 2.74983E-1 2.74232E-1 2.53014E-1 2.49029E-1 1.86403E-1 1.36608E-1 1.22654E-1 1.32724E-1 1.44499E-1 1.45008E-1 1.39438E-1 1.35538E-1 1.32201E-1 1.43913E-1 1.56986E-1 1.96696E-1 2.37786E-1 2.81227E-1 3.08839E-1 3.304E-1 3.93858E-1 3.95392E-1 4.29191E-1 4.27449E-1 4.66771E-1 5.05374E-1 5.84331E-1 6.34439E-1 6.3028E-1 6.10072E-1 4.88563E-1 5.25205E-1 5.85837E-1 6.27116E-1 6.49575E-1 5.36185E-1 5.70369E-1 6.47748E-1 6.38595E-1 6.40236E-1 6.62127E-1 6.50888E-1 6.49932E-1 6.45853E-1 6.51461E-1 6.45321E-1 6.32334E-1 6.31069E-1 6.64272E-1 6.26118E-1 6.39307E-1 6.0006E-1 5.69145E-1 5.48165E-1 5.05268E-1 5.49098E-1 5.47355E-1 4.73762E-1 2.60514E-1 2.61793E-1 4.34244E-1 5.51409E-1 5.45688E-1 5.04193E-1 3.75038E-1 2.42847E-1 2.49498E-1 3.68658E-1 5.16508E-1 5.13266E-1 4.1981E-1 3.28107E-1 4.089E-1 4.67772E-1 4.68774E-1 4.1268E-1 3.87973E-1 3.98517E-1 3.56549E-1 3.1629E-1 3.36333E-1 3.30774E-1 2.85562E-1 2.49307E-1 2.5934E-1 2.28192E-1 2.41876E-1 2.22969E-1 2.23186E-1 2.57066E-1 2.93749E-1 3.01341E-1 3.81859E-1 3.45375E-1 3.45979E-1 3.63176E-1 3.46856E-1 3.7799E-1 3.62858E-1 2.76844E-1 1.96615E-1 1.67334E-1 1.53242E-1 1.71507E-1 2.42526E-1 3.44037E-1 3.90762E-1 3.09802E-1 1.92504E-1 1.7454E-1 1.73699E-1 1.73156E-1 1.95634E-1 2.93144E-1 3.57373E-1 3.66301E-1 3.89766E-1 4.90397E-1 4.46527E-1 3.36353E-1 3.61158E-1 3.48224E-1 4.5814E-1 5.41392E-1 5.56444E-1 -9999 -9999 -9999 -9999 -9999 -9999 -9999 -9999 -9999 -9999 -9999 -9999 -9999 -9999 -9999 -9999 -9999 -9999 -9999 -9999 -9999 -9999 -9999 -9999 -9999 -9999 -9999 -9999 -9999 -9999 -9999 -9999 -9999 -9999 -9999 -9999 -9999 -9999 -9999 -9999 -9999 -9999 -9999 -9999 -9999 -9999
-9999 -9999 -9999 -9999 -9999 -9999 -9999 -9999 -9999 -9999 -9999 -9999 -9999 -9999 -9999 -9999 -9999 -9999 -9999 -9999 -9999 -9999 -9999 -9999 -9999 -9999 -9999 -9999 -9999 -9999 -9999 -9999 -9999 -9999 -9999 -9999 -9999 -9999 -9999 -9999 -9999 -9999 -9999 -9999 -9999 -9999 -9999 -9999 -9999 -9999 -9999 -9999 -9999 -9999 -9999 -9999 -9999 -9999 -9999 -9999 -9999 -9999 -9999 -9999 -9999 -9999 -9999 -9999 -9999 -9999 -9999 1.3174E-1 1.33157E-1 1.31221E-1 1.36463E-1 1.46959E-1 1.50023E-1 1.51602E-1 1.51074E-1 1.49967E-1 1.50492E-1 1.46849E-1 1.41719E-1 1.41719E-1 1.32977E-1 1.32927E-1 1.38716E-1 1.44208E-1 1.65686E-1 1.90397E-1 2.35487E-1 2.77973E-1 2.98459E-1 2.98986E-1 3.20998E-1 3.16954E-1 2.71619E-1 2.29333E-1 1.84169E-1 1.36072E-1 1.38506E-1 1.63185E-1 1.67092E-1 1.64815E-1 1.5759E-1 1.48012E-1 1.40847E-1 1.61945E-1 2.18567E-1 3.27846E-1 3.76904E-1 3.98349E-1 2.89043E-1 3.31538E-1 4.10927E-1 4.5121E-1 5.06609E-1 5.23031E-1 5.39537E-1 5.82169E-1 6.27714E-1 6.53191E-1 6.21733E-1 5.27478E-1 5.6742E-1 6.05498E-1 6.24769E-1 6.50027E-1 5.60029E-1 5.37612E-1 5.70248E-1 5.74843E-1 6.24256E-1 5.75268E-1 5.3045E-1 5.64323E-1 5.37612E-1 6.04547E-1 6.64867E-1 6.71962E-1 6.58866E-1 6.56789E-1 6.09865E-1 6.19029E-1 6.07449E-1 4.76359E-1 3.96214E-1 4.4635E-1 5.44395E-1 5.08349E-1 3.51219E-1 2.35658E-1 2.42394E-1 3.6501E-1 5.5726E-1 5.4262E-1 4.87843E-1 3.04722E-1 2.35342E-1 3.36356E-1 4.85545E-1 5.53364E-1 5.0938E-1 3.96048E-1 3.45184E-1 4.45818E-1 4.78878E-1 4.62198E-1 4.35872E-1 3.7562E-1 3.53593E-1 3.44742E-1 3.13068E-1 3.21585E-1 3.12338E-1 2.87923E-1 2.40584E-1 2.04404E-1 1.89584E-1 1.78549E-1 1.84114E-1 2.32571E-1 2.81331E-1 3.33368E-1 3.73259E-1 4.1326E-1 4.08335E-1 3.57438E-1 3.70248E-1 3.97833E-1 3.8097E-1 3.01426E-1 2.62517E-1 2.38806E-1 2.11782E-1 1.74071E-1 1.86771E-1 2.35994E-1 3.42095E-1 4.10184E-1 3.23291E-1 2.02642E-1 1.83789E-1 1.94096E-1 2.01065E-1 2.25439E-1 2.57968E-1 2.39456E-1 2.19672E-1 2.50139E-1 3.40921E-1 2.83096E-1 2.37292E-1 2.85581E-1 4.10983E-1 5.63764E-1 5.29163E-1 5.64783E-1 -9999 -9999 -9999 -9999 -9999 -9999 -9999 -9999 -9999 -9999 -9999 -9999 -9999 -9999 -9999 -9999 -9999 -9999 -9999 -9999 -9999 -9999 -9999 -9999 -9999 -9999 -9999 -9999 -9999 -9999 -9999 -9999 -9999 -9999 -9999 -9999 -9999 -9999 -9999 -9999 -9999 -9999 -9999 -9999 -9999 -9999
-9999 -9999 -9999 -9999 -9999 -9999 -9999 -9999 -9999 -9999 -9999 -9999 -9999 -9999 -9999 -9999 -9999 -9999 -9999 -9999 -9999 -9999 -9999 -9999 -9999 -9999 -9999 -9999 -9999 -9999 -9999 -9999 -9999 -9999 -9999 -9999 -9999 -9999 -9999 -9999 -9999 -9999 -9999 -9999 -9999 -9999 -9999 -9999 -9999 -9999 -9999 -9999 -9999 -9999 -9999 -9999 -9999 -9999 -9999 -9999 -9999 -9999 -9999 -9999 -9999 -9999 -9999 -9999 -9999 1.18737E-1 1.21296E-1 1.25746E-1 1.29871E-1 1.30753E-1 1.37435E-1 1.51659E-1 1.56966E-1 1.58605E-1 1.56966E-1 1.57999E-1 1.57453E-1 1.55823E-1 1.40746E-1 1.38278E-1 1.37302E-1 1.36279E-1 1.37249E-1 1.40197E-1 1.49824E-1 1.89697E-1 2.35204E-1 2.75067E-1 2.98767E-1 3.22691E-1 3.95373E-1 3.42555E-1 2.73301E-1 2.313E-1 1.87531E-1 1.67153E-1 1.47575E-1 1.69455E-1 1.77046E-1 1.77646E-1 1.68239E-1 1.56501E-1 1.48997E-1 1.75787E-1 2.40479E-1 2.84191E-1 3.60123E-1 3.84549E-1 3.82659E-1 3.97284E-1 3.90256E-1 4.3529E-1 5.12412E-1 5.28575E-1 5.60474E-1 5.97279E-1 6.48553E-1 6.58563E-1 6.26129E-1 5.3415E-1 5.98232E-1 6.53849E-1 6.37273E-1 6.03209E-1 4.95205E-1 4.96703E-1 5.08781E-1 6.41341E-1 5.90011E-1 6.25762E-1 6.50524E-1 6.57717E-1 6.62156E-1 6.59815E-1 6.65806E-1 6.4395E-1 6.31714E-1 6.6637E-1 6.28092E-1 5.77272E-1 5.52433E-1 4.21759E-1 3.47227E-1 3.84581E-1 3.84679E-1 3.19576E-1 2.00836E-1 1.70515E-1 2.17632E-1 2.81841E-1 4.01956E-1 4.49965E-1 3.99087E-1 3.25526E-1 2.97909E-1 3.72624E-1 5.34969E-1 5.47581E-1 4.82807E-1 3.7289E-1 4.3451E-1 4.94311E-1 4.84766E-1 4.60355E-1 3.93416E-1 3.61963E-1 3.3234E-1 3.12451E-1 3.01883E-1 2.96884E-1 2.57556E-1 2.44171E-1 2.27395E-1 1.93368E-1 1.77483E-1 1.84943E-1 2.0016E-1 2.63723E-1 2.91171E-1 2.90998E-1 3.50067E-1 4.18218E-1 4.17421E-1 3.81364E-1 3.53499E-1 4.14638E-1 4.00425E-1 3.40959E-1 3.20121E-1 2.76897E-1 2.43845E-1 2.30402E-1 2.25803E-1 2.93961E-1 3.88305E-1 3.99582E-1 2.7484E-1 1.74116E-1 1.74534E-1 2.08184E-1 2.41144E-1 2.62948E-1 2.18406E-1 1.46381E-1 1.41408E-1 1.83341E-1 2.16269E-1 2.14372E-1 2.28281E-1 3.81219E-1 5.33617E-1 5.34315E-1 5.49624E-1 5.67361E-1 -9999 -9999 -9999 -9999 -9999 -9999 -9999 -9999 -9999 -9999 -9999 -9999 -9999 -9999 -9999 -9999 -9999 -9999 -9999 -9999 -9999 -9999 -9999 -9999 -9999 -9999 -9999 -9999 -9999 -9999 -9999 -9999 -9999 -9999 -9999 -9999 -9999 -9999 -9999 -9999 -9999 -9999 -9999 -9999 -9999 -9999
-9999 -9999 -9999 -9999 -9999 -9999 -9999 -9999 -9999 -9999 -9999 -9999 -9999 -9999 -9999 -9999 -9999 -9999 -9999 -9999 -9999 -9999 -9999 -9999 -9999 -9999 -9999 -9999 -9999 -9999 -9999 -9999 -9999 -9999 -9999 -9999 -9999 -9999 -9999 -9999 -9999 -9999 -9999 -9999 -9999 -9999 -9999 -9999 -9999 -9999 -9999 -9999 -9999 -9999 -9999 -9999 -9999 -9999 -9999 -9999 -9999 -9999 -9999 -9999 -9999 -9999 -9999 -9999 1.17453E-1 1.21343E-1 1.23059E-1 1.28483E-1 1.30286E-1 1.34058E-1 1.42381E-1 1.50023E-1 1.58057E-1 1.58605E-1 1.56908E-1 1.61865E-1 1.64673E-1 1.61249E-1 1.49936E-1 1.49413E-1 1.44716E-1 1.4169E-1 1.38226E-1 1.35744E-1 1.46195E-1 1.88911E-1 2.15185E-1 2.53707E-1 2.97626E-1 3.22164E-1 3.92879E-1 3.67971E-1 2.95971E-1 2.49106E-1 2.09299E-1 1.83917E-1 1.70034E-1 1.7348E-1 1.81203E-1 1.81964E-1 1.80697E-1 1.63065E-1 1.62504E-1 2.14896E-1 2.61844E-1 3.1168E-1 3.124E-1 3.36036E-1 4.04879E-1 4.22817E-1 4.60155E-1 4.97592E-1 5.36078E-1 5.89482E-1 5.89482E-1 6.44675E-1 6.22995E-1 6.02869E-1 6.29747E-1 5.71061E-1 6.0594E-1 6.56219E-1 4.82034E-1 3.94801E-1 4.17754E-1 4.99654E-1 5.86541E-1 6.36356E-1 6.6102E-1 6.56674E-1 6.59007E-1 6.54372E-1 6.49464E-1 6.48988E-1 6.18795E-1 6.21985E-1 6.43159E-1 6.54736E-1 6.51642E-1 5.9913E-1 4.95641E-1 3.72718E-1 2.8726E-1 3.26277E-1 2.85902E-1 1.8224E-1 1.53067E-1 2.04035E-1 2.90256E-1 3.50099E-1 3.45795E-1 3.31669E-1 3.81288E-1 4.15524E-1 4.12176E-1 4.68554E-1 5.75565E-1 5.34521E-1 4.49702E-1 4.52316E-1 5.03014E-1 5.36372E-1 4.91607E-1 4.5531E-1 3.99755E-1 3.8992E-1 3.7109E-1 3.48142E-1 3.32199E-1 3.34258E-1 2.72527E-1 2.67095E-1 2.36464E-1 2.44643E-1 1.86538E-1 2.05352E-1 2.41409E-1 3.13024E-1 3.70058E-1 3.2848E-1 3.6367E-1 4.36069E-1 4.582E-1 4.127E-1 3.85538E-1 4.19535E-1 4.14454E-1 4.076E-1 4.05938E-1 3.26141E-1 2.75632E-1 2.91153E-1 3.27113E-1 3.85475E-1 4.23147E-1 3.74599E-1 2.68217E-1 1.85596E-1 1.73699E-1 1.89847E-1 2.19737E-1 2.10576E-1 1.4412E-1 1.40918E-1 1.90804E-1 2.14525E-1 1.83419E-1 1.84675E-1 2.70129E-1 4.33889E-1 5.92252E-1 5.5742E-1 5.59067E-1 5.67219E-1 5.46582E-1 -9999 -9999 -9999 -9999 -9999 -9999 -9999 -9999 -9999 -9999 -9999 -9999 -9999 -9999 -9999 -9999 -9999 -9999 -9999 -9999 -9999 -9999 -9999 -9999 -9999 -9999 -9999 -9999 -9999 -9999 -9999 -9999 -9999 -9999 -9999 -9999 -9999 -9999 -9999 -9999 -9999 -9999 -9999 -9999 -9999
-9999 -9999 -9999 -9999 -9999 -9999 -9999 -9999 -9999 -9999 -9999 -9999 -9999 -9999 -9999 -9999 -9999 -9999 -9999 -9999 -9999 -9999 -9999 -9999 -9999 -9999 -9999 -9999 -9999 -9999 -9999 -9999 -9999 -9999 -9999 -9999 -9999 -9999 -9999 -9999 -9999 -9999 -9999 -9999 -9999 -9999 -9999 -9999 -9999 -9999 -9999 -9999 -9999 -9999 -9999 -9999 -9999 -9999 -9999 -9999 -9999 -9999 -9999 -9999 -9999 -9999 -9999 1.18737E-1 1.23997E-1 1.27565E-1 1.32684E-1 1.37975E-1 1.37435E-1 1.40882E-1 1.46445E-1 1.52132E-1 1.56966E-1 1.57511E-1 1.56908E-1 1.61865E-1 1.66948E-1 1.5742E-1 1.59614E-1 1.62391E-1 1.57908E-1 1.51987E-1 1.44208E-1 1.38664E-1 1.45682E-1 1.7236E-1 2.10045E-1 4.96871E-2 2.74524E-1 2.74051E-1 3.20344E-1 3.93329E-1 3.19614E-1 2.70342E-1 2.10758E-1 1.87012E-1 1.81034E-1 1.80865E-1 1.81879E-1 1.82473E-1 1.9553E-1 1.8058E-1 1.79973E-1 2.16823E-1 2.89129E-1 2.90552E-1 3.12805E-1 3.36153E-1 3.60461E-1 4.02366E-1 4.47675E-1 5.03644E-1 5.41848E-1 5.85012E-1 6.69274E-1 6.54951E-1 6.30393E-1 5.59922E-1 6.53694E-1 6.5322E-1 6.72552E-1 5.29026E-1 4.0771E-1 5.09931E-1 6.08439E-1 6.53215E-1 6.52636E-1 6.73512E-1 6.3911E-1 6.35483E-1 6.30186E-1 6.32777E-1 6.44513E-1 6.63742E-1 6.49526E-1 6.17276E-1 6.30224E-1 6.2575E-1 6.4302E-1 6.22149E-1 5.64333E-1 4.27311E-1 3.38858E-1 2.7993E-1 2.43501E-1 1.5935E-1 1.80897E-1 2.8703E-1 4.35103E-1 5.76723E-1 5.44982E-1 4.29939E-1 4.59749E-1 5.38416E-1 4.98924E-1 5.40664E-1 5.72315E-1 5.11474E-1 4.74835E-1 5.08585E-1 5.38197E-1 4.99973E-1 4.63082E-1 4.63266E-1 4.43832E-1 4.27238E-1 4.26259E-1 3.85377E-1 3.71785E-1 3.60768E-1 3.07327E-1 2.96902E-1 2.85987E-1 2.49013E-1 1.99003E-1 1.98235E-1 2.29653E-1 2.99953E-1 3.95545E-1 4.20232E-1 4.02022E-1 4.11216E-1 5.03295E-1 4.1669E-1 4.09695E-1 4.52452E-1 4.14454E-1 4.21733E-1 4.3551E-1 3.8921E-1 3.89681E-1 3.90761E-1 4.6284E-1 4.91533E-1 4.12103E-1 3.3481E-1 2.70311E-1 2.24326E-1 1.71218E-1 1.69267E-1 1.80932E-1 1.67226E-1 1.61384E-1 2.21817E-1 3.94085E-1 4.24159E-1 3.15605E-1 2.12243E-1 2.93166E-1 4.13622E-1 5.95278E-1 5.44865E-1 5.66075E-1 5.69916E-1 5.69449E-1 -9999 -9999 -9999 -9999 -9999 -9999 -9999 -9999 -9999 -9999 -9999 -9999 -9999 -9999 -9999 -9999 -9999 -9999 -9999 -9999 -9999 -9999 -9999 -9999 -9999 -9999 -9999 -9999 -9999 -9999 -9999 -9999 -9999 -9999 -9999 -9999 -9999 -9999 -9999 -9999 -9999 -9999 -9999 -9999 -9999
-9999 -9999 -9999 -9999 -9999 -9999 -9999 -9999 -9999 -9999 -9999 -9999 -9999 -9999 -9999 -9999 -9999 -9999 -9999 -9999 -9999 -9999 -9999 -9999 -9999 -9999 -9999 -9999 -9999 -9999 -9999 -9999 -9999 -9999 -9999 -9999 -9999 -9999 -9999 -9999 -9999 -9999 -9999 -9999 -9999 -9999 -9999 -9999 -9999 -9999 -9999 -9999 -9999 -9999 -9999 -9999 -9999 -9999 -9999 -9999 -9999 -9999 -9999 -9999 -9999 -9999 1.17453E-1 1.23551E-1 1.29456E-1 1.33157E-1 1.37975E-1 1.40882E-1 1.43894E-1 1.46445E-1 1.4639E-1 1.54265E-1 1.59706E-1 1.59096E-1 1.60753E-1 1.54771E-1 1.57967E-1 1.62391E-1 1.68636E-1 1.69152E-1 1.65713E-1 1.60107E-1 1.49824E-1 1.45171E-1 1.45682E-1 1.62211E-1 3.86866E-2 4.43946E-2 4.97118E-2 2.5217E-1 2.96867E-1 3.68922E-1 3.4129E-1 2.71708E-1 2.29393E-1 1.89359E-1 1.82558E-1 1.82303E-1 1.82388E-1 1.8028E-1 1.9544E-1 1.83642E-1 1.83027E-1 2.0494E-1 2.68921E-1 3.85095E-1 3.85517E-1 3.61162E-1 4.27003E-1 4.51028E-1 5.08955E-1 5.2918E-1 5.72093E-1 6.61341E-1 6.20748E-1 6.37792E-1 6.18178E-1 4.72312E-1 4.75145E-1 4.9883E-1 5.10519E-1 4.26569E-1 5.35567E-1 5.57349E-1 6.59526E-1 6.51624E-1 6.59179E-1 6.55252E-1 6.2982E-1 6.38039E-1 6.3062E-1 6.38666E-1 6.64921E-1 6.84459E-1 4.02226E-1 4.91946E-1 6.62703E-1 6.24466E-1 6.05486E-1 6.05385E-1 5.67993E-1 4.17088E-1 3.07876E-1 2.73037E-1 2.84024E-1 2.16543E-1 1.99719E-1 3.12901E-1 5.02829E-1 6.31612E-1 6.02172E-1 5.84024E-1 5.63302E-1 5.71649E-1 5.18997E-1 5.73278E-1 5.40848E-1 5.16894E-1 5.05306E-1 5.31635E-1 5.32874E-1 4.72262E-1 4.80403E-1 4.90841E-1 4.61919E-1 4.34412E-1 4.31049E-1 4.22484E-1 4.20714E-1 4.00271E-1 3.58705E-1 3.44456E-1 3.02681E-1 2.54636E-1 2.80673E-1 2.93717E-1 2.91177E-1 3.36696E-1 3.97674E-1 4.34246E-1 4.13861E-1 4.34927E-1 4.44854E-1 4.00735E-1 4.00588E-1 5.06927E-1 4.5652E-1 4.24106E-1 4.75333E-1 4.52477E-1 5.57612E-1 5.2743E-1 5.84108E-1 5.68928E-1 4.11014E-1 3.22096E-1 3.02036E-1 2.61957E-1 1.91836E-1 1.43135E-1 1.53437E-1 2.10516E-1 3.18546E-1 3.71256E-1 5.63031E-1 5.63085E-1 4.49828E-1 2.42935E-1 3.32515E-1 4.60936E-1 5.54846E-1 5.58141E-1 5.69206E-1 5.69085E-1 5.69812E-1 5.46633E-1 -9999 -9999 -9999 -9999 -9999 -9999 -9999 -9999 -9999 -9999 -9999 -9999 -9999 -9999 -9999 -9999 -9999 -9999 -9999 -9999 -9999 -9999 -9999 -9999 -9999 -9999 -9999 -9999 -9999 -9999 -9999 -9999 -9999 -9999 -9999 -9999 -9999 -9999 -9999 -9999 -9999 -9999 -9999 -9999
-9999 -9999 -9999 -9999 -9999 -9999 -9999 -9999 -9999 -9999 -9999 -9999 -9999 -9999 -9999 -9999 -9999 -9999 -9999 -9999 -9999 -9999 -9999 -9999 -9999 -9999 -9999 -9999 -9999 -9999 -9999 -9999 -9999 -9999 -9999 -9999 -9999 -9999 -9999 -9999 -9999 -9999 -9999 -9999 -9999 -9999 -9999 -9999 -9999 -9999 -9999 -9999 -9999 -9999 -9999 -9999 -9999 -9999 -9999 -9999 -9999 -9999 -9999 -9999 -9999 1.17027E-1 1.20905E-1 1.29456E-1 1.33633E-1 1.37487E-1 1.42938E-1 1.43894E-1 1.46445E-1 1.47993E-1 1.49499E-1 1.56966E-1 1.64169E-1 1.63545E-1 1.68095E-1 1.61892E-1 1.62951E-1 1.68636E-1 1.75048E-1 1.73659E-1 1.7031E-1 1.6458E-1 1.55136E-1 1.50348E-1 1.47224E-1 1.50818E-1 1.70103E-1 3.87289E-2 3.9673E-2 4.92699E-2 2.95688E-1 3.65716E-1 3.9085E-1 3.16531E-1 2.30432E-1 1.90151E-1 1.83835E-1 1.82728E-1 1.82388E-1 1.79944E-1 1.9179E-1 1.84259E-1 1.83642E-1 2.2172E-1 3.11298E-1 3.84252E-1 3.3655E-1 3.7733E-1 4.27037E-1 1.49352E-1 1.78087E-1 2.11116E-1 6.40234E-1 6.21664E-1 5.9599E-1 6.38495E-1 5.68911E-1 4.04363E-1 4.08523E-1 4.89161E-1 6.32563E-1 4.972E-1 6.28188E-1 6.66191E-1 6.74101E-1 6.32568E-1 6.0447E-1 5.95471E-1 6.23358E-1 6.49152E-1 6.42297E-1 6.48733E-1 6.75484E-1 6.79057E-1 4.03275E-1 4.67713E-1 4.15815E-1 5.87708E-1 6.10106E-1 5.77864E-1 5.01407E-1 4.14068E-1 3.68267E-1 3.61989E-1 3.82307E-1 3.6552E-1 3.4204E-1 3.90573E-1 5.29422E-1 6.25002E-1 6.66701E-1 5.57783E-1 5.82217E-1 5.53721E-1 5.49763E-1 5.56392E-1 5.56831E-1 5.49212E-1 5.49763E-1 5.34742E-1 5.10078E-1 5.09414E-1 5.10323E-1 4.50299E-1 4.20754E-1 3.62334E-1 3.60487E-1 3.8191E-1 3.94172E-1 3.47952E-1 3.38736E-1 3.01677E-1 2.97068E-1 2.851E-1 3.33723E-1 3.90735E-1 3.89349E-1 4.36921E-1 4.48862E-1 4.44839E-1 4.31501E-1 4.96049E-1 4.9291E-1 4.07277E-1 4.13077E-1 5.13277E-1 4.76831E-1 4.28264E-1 4.09606E-1 4.62992E-1 5.63326E-1 5.85795E-1 6.01402E-1 5.73013E-1 4.74284E-1 3.52304E-1 3.44722E-1 3.01522E-1 2.19708E-1 1.46482E-1 1.86266E-1 3.85669E-1 5.79103E-1 6.02029E-1 6.53562E-1 5.37708E-1 5.21881E-1 4.2936E-1 4.52741E-1 5.85634E-1 5.43511E-1 5.4263E-1 5.61801E-1 5.46044E-1 5.46675E-1 5.65502E-1 5.70505E-1 -9999 -9999 -9999 -9999 -9999 -9999 -9999 -9999 -9999 -9999 -9999 -9999 -9999 -9999 -9999 -9999 -9999 -9999 -9999 -9999 -9999 -9999 -9999 -9999 -9999 -9999 -9999 -9999 -9999 -9999 -9999 -9999 -9999 -9999 -9999 -9999 -9999 -9999 -9999 -9999 -9999 -9999 -9999
-9999 -9999 -9999 -9999 -9999 -9999 -9999 -9999 -9999 -9999 -9999 -9999 -9999 -9999 -9999 -9999 -9999 -9999 -9999 -9999 -9999 -9999 -9999 -9999 -9999 -9999 -9999 -9999 -9999 -9999 -9999 -9999 -9999 -9999 -9999 -9999 -9999 -9999 -9999 -9999 -9999 -9999 -9999 -9999 -9999 -9999 -9999 -9999 -9999 -9999 -9999 -9999 -9999 -9999 -9999 -9999 -9999 -9999 -9999 -9999 -9999 -9999 -9999 -9999 -9999 1.18308E-1 1.24893E-1 1.34161E-1 1.38956E-1 1.40935E-1 1.44964E-1 1.4542E-1 1.48512E-1 1.47938E-1 1.52663E-1 1.59155E-1 1.62984E-1 1.6867E-1 1.73333E-1 1.62391E-1 1.66343E-1 1.72123E-1 1.73578E-1 1.73986E-1 1.73414E-1 1.66792E-1 1.58397E-1 1.54061E-1 1.47169E-1 1.46654E-1 1.54004E-1 1.69606E-1 3.4723E-2 4.43951E-2 2.5308E-1 3.18143E-1 4.14333E-1 3.18279E-1 2.48271E-1 2.08299E-1 1.84605E-1 1.82303E-1 1.80448E-1 1.95709E-1 1.91154E-1 1.83027E-1 1.83576E-1 2.20251E-1 2.6599E-1 2.47485E-1 2.60933E-1 2.82384E-1 3.5177E-1 4.49037E-1 1.49326E-1 1.73814E-1 6.38499E-1 6.27537E-1 5.85437E-1 6.27363E-1 5.8916E-1 4.06781E-1 4.27321E-1 6.47022E-1 6.59825E-1 5.04364E-1 6.16763E-1 6.63117E-1 6.42048E-1 6.2492E-1 6.1454E-1 5.86521E-1 5.99377E-1 6.48454E-1 6.55338E-1 6.69493E-1 6.82429E-1 6.80334E-1 6.71763E-1 6.54795E-1 6.79558E-1 6.77506E-1 6.40702E-1 5.78327E-1 4.94246E-1 4.86677E-1 4.64844E-1 4.83566E-1 5.09073E-1 5.76912E-1 5.63399E-1 5.70352E-1 6.01091E-1 5.63194E-1 6.05696E-1 5.73841E-1 5.94191E-1 5.56234E-1 5.62332E-1 5.25915E-1 5.60291E-1 4.94308E-1 5.16146E-1 5.01339E-1 4.91842E-1 4.68134E-1 4.80643E-1 4.5624E-1 4.28211E-1 3.87224E-1 3.39516E-1 3.804E-1 3.47913E-1 2.87271E-1 2.83434E-1 3.06246E-1 2.63707E-1 2.89876E-1 3.48128E-1 3.84926E-1 4.26822E-1 4.46331E-1 4.63639E-1 4.52111E-1 4.42906E-1 5.05895E-1 5.1664E-1 5.33397E-1 5.50663E-1 5.75661E-1 5.54137E-1 4.70656E-1 4.95928E-1 4.94745E-1 5.78209E-1 5.75805E-1 5.20279E-1 5.2593E-1 5.07397E-1 4.95295E-1 4.39325E-1 3.52912E-1 2.37346E-1 1.55576E-1 1.87446E-1 3.52383E-1 6.0047E-1 3.88685E-1 3.45132E-1 2.78977E-1 4.85352E-1 2.97572E-1 2.04355E-1 5.56731E-1 5.63334E-1 5.37109E-1 5.40159E-1 5.43961E-1 5.70718E-1 5.65864E-1 5.66347E-1 -9999 -9999 -9999 -9999 -9999 -9999 -9999 -9999 -9999 -9999 -9999 -9999 -9999 -9999 -9999 -9999 -9999 -9999 -9999 -9999 -9999 -9999 -9999 -9999 -9999 -9999 -9999 -9999 -9999 -9999 -9999 -9999 -9999 -9999 -9999 -9999 -9999 -9999 -9999 -9999 -9999 -9999 -9999
-9999 -9999 -9999 -9999 -9999 -9999 -9999 -9999 -9999 -9999 -9999 -9999 -9999 -9999 -9999 -9999 -9999 -9999 -9999 -9999 -9999 -9999 -9999 -9999 -9999 -9999 -9999 -9999 -9999 -9999 -9999 -9999 -9999 -9999 -9999 -9999 -9999 -9999 -9999 -9999 -9999 -9999 -9999 -9999 -9999 -9999 -9999 -9999 -9999 -9999 -9999 -9999 -9999 -9999 -9999 -9999 -9999 -9999 -9999 -9999 -9999 -9999 -9999 -9999 -9999 1.196E-1 1.27157E-1 1.33633E-1 1.39448E-1 1.43442E-1 1.43388E-1 1.46959E-1 1.50604E-1 1.51074E-1 1.55341E-1 1.61925E-1 1.65808E-1 1.71572E-1 1.65835E-1 1.66343E-1 1.69214E-1 1.73298E-1 1.73578E-1 1.73659E-1 1.73659E-1 1.6909E-1 1.62831E-1 1.58397E-1 1.52936E-1 1.52936E-1 1.51874E-1 1.52879E-1 1.69465E-1 3.95864E-2 5.39378E-2 2.9467E-1 3.90968E-1 3.42823E-1 2.69812E-1 2.09164E-1 1.85463E-1 1.80028E-1 1.95978E-1 1.96157E-1 1.9544E-1 1.86054E-1 1.98828E-1 2.43115E-1 2.66768E-1 2.55955E-1 2.37077E-1 2.46879E-1 2.59001E-1 3.26797E-1 4.6066E-1 1.32595E-1 2.6231E-1 5.88333E-1 6.38785E-1 6.29059E-1 4.82984E-1 3.83203E-1 5.4224E-1 6.66209E-1 6.78843E-1 5.06834E-1 6.27842E-1 6.71637E-1 6.5816E-1 6.58701E-1 6.67416E-1 6.4026E-1 6.0119E-1 6.44571E-1 6.77384E-1 6.86299E-1 6.85656E-1 6.72057E-1 6.47219E-1 6.26263E-1 6.49122E-1 6.56807E-1 6.26468E-1 5.62344E-1 5.26344E-1 5.66035E-1 5.47831E-1 5.70488E-1 5.95497E-1 6.19818E-1 6.30697E-1 6.2778E-1 6.17352E-1 6.00437E-1 6.17562E-1 6.00219E-1 5.5617E-1 5.8328E-1 5.33149E-1 5.28649E-1 5.62638E-1 5.01366E-1 4.68364E-1 4.32435E-1 4.40255E-1 4.47262E-1 4.48678E-1 4.51676E-1 4.41833E-1 4.44352E-1 3.95444E-1 4.16349E-1 3.55256E-1 3.0389E-1 2.70602E-1 2.58711E-1 2.15528E-1 2.51293E-1 2.76785E-1 3.27603E-1 3.72854E-1 4.43056E-1 4.58221E-1 4.22286E-1 4.27831E-1 4.71915E-1 4.29483E-1 4.33699E-1 4.73419E-1 5.59844E-1 5.59062E-1 5.6745E-1 5.79816E-1 5.84102E-1 5.80903E-1 5.04092E-1 5.62753E-1 5.31665E-1 5.3883E-1 5.68239E-1 5.91773E-1 5.38439E-1 2.7534E-1 1.60493E-1 1.53795E-1 2.30413E-1 4.75477E-1 6.09616E-1 4.91938E-1 1.87657E-1 1.57968E-1 1.32775E-1 1.22807E-1 5.56827E-1 5.62915E-1 5.54388E-1 5.41754E-1 5.46535E-1 5.66933E-1 5.65702E-1 5.4928E-1 -9999 -9999 -9999 -9999 -9999 -9999 -9999 -9999 -9999 -9999 -9999 -9999 -9999 -9999 -9999 -9999 -9999 -9999 -9999 -9999 -9999 -9999 -9999 -9999 -9999 -9999 -9999 -9999 -9999 -9999 -9999 -9999 -9999 -9999 -9999 -9999 -9999 -9999 -9999 -9999 -9999 -9999 -9999
-9999 -9999 -9999 -9999 -9999 -9999 -9999 -9999 -9999 -9999 -9999 -9999 -9999 -9999 -9999 -9999 -9999 -9999 -9999 -9999 -9999 -9999 -9999 -9999 -9999 -9999 -9999 -9999 -9999 -9999 -9999 -9999 -9999 -9999 -9999 -9999 -9999 -9999 -9999 -9999 -9999 -9999 -9999 -9999 -9999 -9999 -9999 -9999 -9999 -9999 -9999 -9999 -9999 -9999 -9999 -9999 -9999 -9999 -9999 -9999 -9999 -9999 -9999 -9999 1.18737E-1 1.22664E-1 1.28532E-1 1.33157E-1 1.37975E-1 1.43442E-1 1.45932E-1 1.49033E-1 1.5272E-1 1.5373E-1 1.59706E-1 1.62424E-1 1.68095E-1 1.63572E-1 1.65206E-1 1.70954E-1 1.74479E-1 1.73904E-1 1.73823E-1 1.73578E-1 1.7083E-1 1.69668E-1 1.67364E-1 1.61653E-1 1.59989E-1 1.61097E-1 1.57187E-1 1.54483E-1 1.63834E-1 3.4991E-2 4.40247E-2 2.7202E-1 3.42705E-1 3.87258E-1 3.14795E-1 2.2829E-1 1.88317E-1 1.79944E-1 1.94997E-1 1.96068E-1 1.95888E-1 2.08815E-1 2.21818E-1 2.67522E-1 3.33311E-1 2.9851E-1 2.66475E-1 2.66476E-1 2.6728E-1 2.76712E-1 2.93964E-1 3.91701E-1 5.05614E-1 6.06884E-1 5.33723E-1 5.24728E-1 3.83426E-1 4.75608E-1 6.59033E-1 6.21127E-1 6.59363E-1 5.87829E-1 5.11453E-1 6.12351E-1 6.68196E-1 6.84697E-1 6.4388E-1 6.80701E-1 6.31894E-1 6.65289E-1 6.59902E-1 6.67534E-1 6.72871E-1 6.48923E-1 6.26159E-1 6.26083E-1 6.48852E-1 6.63354E-1 6.59889E-1 6.05773E-1 5.89191E-1 6.26537E-1 6.26135E-1 6.37006E-1 6.36725E-1 6.28116E-1 6.16807E-1 6.07668E-1 6.19475E-1 6.19648E-1 5.92552E-1 5.33202E-1 5.05886E-1 5.2314E-1 5.23567E-1 5.45923E-1 5.68052E-1 5.05306E-1 5.01881E-1 4.11842E-1 3.3392E-1 3.43135E-1 4.03962E-1 4.03162E-1 4.6147E-1 4.27656E-1 3.76453E-1 3.77081E-1 2.99672E-1 2.97441E-1 2.27684E-1 1.82308E-1 2.28128E-1 2.87481E-1 3.17746E-1 3.54761E-1 3.96036E-1 4.39375E-1 4.31189E-1 3.73768E-1 4.07789E-1 4.27423E-1 4.0226E-1 4.1199E-1 4.83165E-1 5.26034E-1 4.84811E-1 5.65583E-1 5.33946E-1 5.52053E-1 5.77541E-1 5.74823E-1 5.42442E-1 5.1295E-1 5.79006E-1 5.4527E-1 6.03578E-1 5.62264E-1 3.2926E-1 2.1051E-1 1.91422E-1 2.2486E-1 3.29173E-1 4.35672E-1 5.35448E-1 3.26227E-1 1.72767E-1 1.20449E-1 5.82014E-1 5.84699E-1 5.6182E-1 5.61801E-1 5.44941E-1 5.88532E-1 5.78093E-1 5.63598E-1 5.50672E-1 -9999 -9999 -9999 -9999 -9999 -9999 -9999 -9999 -9999 -9999 -9999 -9999 -9999 -9999 -9999 -9999 -9999 -9999 -9999 -9999 -9999 -9999 -9999 -9999 -9999 -9999 -9999 -9999 -9999 -9999 -9999 -9999 -9999 -9999 -9999 -9999 -9999 -9999 -9999 -9999 -9999 -9999 -9999
-9999 -9999 -9999 -9999 -9999 -9999 -9999 -9999 -9999 -9999 -9999 -9999 -9999 -9999 -9999 -9999 -9999 -9999 -9999 -9999 -9999 -9999 -9999 -9999 -9999 -9999 -9999 -9999 -9999 -9999 -9999 -9999 -9999 -9999 -9999 -9999 -9999 -9999 -9999 -9999 -9999 -9999 -9999 -9999 -9999 -9999 -9999 -9999 -9999 -9999 -9999 -9999 -9999 -9999 -9999 -9999 -9999 -9999 -9999 -9999 -9999 -9999 1.18783E-1 1.21829E-1 1.20905E-1 1.24893E-1 1.29456E-1 1.32211E-1 1.39448E-1 1.43894E-1 1.51131E-1 1.5486E-1 1.54265E-1 1.59155E-1 1.64169E-1 1.66948E-1 1.63011E-1 1.67548E-1 1.69214E-1 1.7513E-1 1.75789E-1 1.74477E-1 1.74477E-1 1.73741E-1 1.70248E-1 1.71712E-1 1.71712E-1 1.69606E-1 1.70022E-1 1.70022E-1 1.64398E-1 1.5993E-1 1.61594E-1 3.38012E-2 3.95442E-2 5.41307E-2 3.17893E-1 3.87266E-1 3.63539E-1 2.69172E-1 2.06325E-1 1.97056E-1 1.89254E-1 1.94352E-1 1.96871E-1 2.15689E-1 2.22901E-1 2.47563E-1 2.82214E-1 2.81333E-1 2.93223E-1 2.91255E-1 2.91091E-1 3.09931E-1 2.7589E-1 3.32331E-1 3.65764E-1 3.67054E-1 3.84021E-1 3.83848E-1 4.55477E-1 5.64255E-1 6.54013E-1 5.9938E-1 6.23199E-1 6.81748E-1 5.77201E-1 5.30455E-1 6.40695E-1 5.87424E-1 5.31783E-1 6.173E-1 6.83709E-1 6.82582E-1 6.08968E-1 5.79315E-1 6.02901E-1 6.02901E-1 6.26023E-1 6.26051E-1 6.48723E-1 6.62978E-1 6.64963E-1 6.48447E-1 6.31671E-1 6.39948E-1 6.45635E-1 6.03962E-1 5.99753E-1 5.51006E-1 5.52041E-1 5.53204E-1 5.67381E-1 5.27559E-1 5.05685E-1 4.54508E-1 4.62705E-1 4.61919E-1 4.69653E-1 5.51189E-1 5.6259E-1 5.10531E-1 5.00803E-1 4.7834E-1 3.66018E-1 3.33708E-1 3.60389E-1 3.19123E-1 3.6697E-1 4.08879E-1 4.14869E-1 3.87199E-1 3.48471E-1 2.79917E-1 2.10505E-1 1.72366E-1 2.21872E-1 2.78254E-1 3.07145E-1 3.29989E-1 3.61738E-1 3.82901E-1 3.54899E-1 3.91567E-1 3.80118E-1 3.61292E-1 3.41334E-1 3.54827E-1 4.77736E-1 4.92506E-1 4.52477E-1 5.13262E-1 5.3852E-1 4.86835E-1 5.12976E-1 5.56427E-1 5.5907E-1 5.76995E-1 4.23631E-1 5.59046E-1 4.92028E-1 6.01922E-1 5.46538E-1 3.94876E-1 4.27531E-1 2.98536E-1 2.6792E-1 3.65312E-1 4.02677E-1 2.07936E-1 1.33367E-1 5.81729E-1 5.842E-1 5.64373E-1 5.5963E-1 5.59854E-1 5.43838E-1 5.88813E-1 5.79981E-1 5.69232E-1 -9999 -9999 -9999 -9999 -9999 -9999 -9999 -9999 -9999 -9999 -9999 -9999 -9999 -9999 -9999 -9999 -9999 -9999 -9999 -9999 -9999 -9999 -9999 -9999 -9999 -9999 -9999 -9999 -9999 -9999 -9999 -9999 -9999 -9999 -9999 -9999 -9999 -9999 -9999 -9999 -9999 -9999 -9999 -9999
-9999 -9999 -9999 -9999 -9999 -9999 -9999 -9999 -9999 -9999 -9999 -9999 -9999 -9999 -9999 -9999 -9999 -9999 -9999 -9999 -9999 -9999 -9999 -9999 -9999 -9999 -9999 -9999 -9999 -9999 -9999 -9999 -9999 -9999 -9999 -9999 -9999 -9999 -9999 -9999 -9999 -9999 -9999 -9999 -9999 -9999 -9999 -9999 -9999 -9999 -9999 -9999 -9999 -9999 -9999 -9999 -9999 -9999 -9999 -9999 -9999 -9999 3.7956E-2 3.82368E-2 3.83416E-2 1.27614E-1 1.30336E-1 1.36031E-1 1.41934E-1 1.49555E-1 1.58116E-1 1.63104E-1 1.60812E-1 1.61925E-1 1.68156E-1 1.61335E-1 1.66975E-1 1.69214E-1 1.73298E-1 1.75542E-1 1.74477E-1 1.75299E-1 1.75134E-1 1.72685E-1 1.72198E-1 1.72117E-1 1.70505E-1 1.70988E-1 1.7123E-1 1.69465E-1 1.69064E-1 1.68585E-1 1.6667E-1 1.67237E-1 3.46096E-2 4.40291E-2 2.49466E-1 3.16788E-1 3.87271E-1 3.37679E-1 2.25813E-1 2.01414E-1 1.87369E-1 1.82961E-1 2.041E-1 2.18484E-1 2.25176E-1 2.82554E-1 2.83213E-1 3.04203E-1 2.8232E-1 3.04336E-1 3.43896E-1 4.1876E-1 4.18608E-1 3.91676E-1 3.41913E-1 3.83501E-1 4.34599E-1 5.0296E-1 6.47718E-1 6.49848E-1 6.23806E-1 5.44521E-1 5.55074E-1 6.33739E-1 6.83881E-1 5.98156E-1 5.27644E-1 5.16575E-1 5.48414E-1 5.90653E-1 6.55398E-1 6.49348E-1 5.79725E-1 5.79323E-1 5.78456E-1 5.85457E-1 6.18092E-1 6.26059E-1 6.487E-1 6.62852E-1 6.64581E-1 6.61926E-1 6.56343E-1 6.45163E-1 6.00988E-1 5.18192E-1 4.6449E-1 3.92032E-1 3.68523E-1 3.47754E-1 3.94189E-1 4.24172E-1 4.81002E-1 5.52406E-1 5.75626E-1 5.65561E-1 5.6576E-1 5.7071E-1 5.63726E-1 5.40601E-1 4.92984E-1 4.25655E-1 4.0541E-1 4.83513E-1 4.04313E-1 3.53143E-1 3.32409E-1 4.23375E-1 4.301E-1 4.20841E-1 3.53407E-1 3.42507E-1 2.50368E-1 1.81774E-1 1.91251E-1 2.12685E-1 2.64029E-1 2.92245E-1 3.19562E-1 3.17719E-1 2.94147E-1 3.5491E-1 3.27794E-1 2.85828E-1 2.72119E-1 3.26492E-1 3.7404E-1 3.67269E-1 3.34292E-1 3.62601E-1 3.77859E-1 3.18161E-1 3.52845E-1 5.2618E-1 5.98858E-1 6.03941E-1 5.64226E-1 5.32803E-1 3.27956E-1 3.79508E-1 5.94959E-1 6.27566E-1 6.18066E-1 4.50666E-1 3.1084E-1 3.48515E-1 4.59091E-1 5.48088E-1 5.75222E-1 5.83713E-1 5.6255E-1 5.60725E-1 5.57071E-1 5.40527E-1 5.40036E-1 5.46475E-1 -9999 -9999 -9999 -9999 -9999 -9999 -9999 -9999 -9999 -9999 -9999 -9999 -9999 -9999 -9999 -9999 -9999 -9999 -9999 -9999 -9999 -9999 -9999 -9999 -9999 -9999 -9999 -9999 -9999 -9999 -9999 -9999 -9999 -9999 -9999 -9999 -9999 -9999 -9999 -9999 -9999 -9999 -9999 -9999 -9999 -9999
-9999 -9999 -9999 -9999 -9999 -9999 -9999 -9999 -9999 -9999 -9999 -9999 -9999 -9999 -9999 -9999 -9999 -9999 -9999 -9999 -9999 -9999 -9999 -9999 -9999 -9999 -9999 -9999 -9999 -9999 -9999 -9999 -9999 -9999 -9999 -9999 -9999 -9999 -9999 -9999 -9999 -9999 -9999 -9999 -9999 -9999 -9999 -9999 -9999 -9999 -9999 -9999 -9999 -9999 -9999 -9999 -9999 -9999 -9999 -9999 -9999 3.736E-2 3.87413E-2 3.84046E-2 3.86153E-2 1.34161E-1 1.35548E-1 1.40935E-1 1.45475E-1 1.51659E-1 1.64229E-1 1.653E-1 1.65868E-1 1.68156E-1 1.69248E-1 1.64701E-1 1.70435E-1 1.73888E-1 1.75624E-1 1.76615E-1 1.75546E-1 1.76206E-1 1.75958E-1 1.73337E-1 1.72848E-1 1.72766E-1 1.71069E-1 1.71473E-1 1.72121E-1 1.70831E-1 1.70428E-1 1.70428E-1 1.68111E-1 1.67713E-1 1.55346E-1 3.51083E-2 2.10676E-1 2.93112E-1 4.04438E-1 4.06555E-1 3.09874E-1 2.06582E-1 1.96247E-1 1.74513E-1 1.81735E-1 2.20153E-1 2.29266E-1 3.30256E-1 3.55147E-1 3.31022E-1 3.79005E-1 4.19365E-1 4.85356E-1 5.32231E-1 5.89349E-1 5.02873E-1 4.59003E-1 5.05659E-1 5.89858E-1 6.52369E-1 6.30697E-1 5.94288E-1 5.57066E-1 4.66501E-1 4.31136E-1 5.2937E-1 6.3201E-1 6.80305E-1 6.2969E-1 5.66642E-1 6.40388E-1 6.70195E-1 6.56803E-1 6.51487E-1 6.62483E-1 6.26665E-1 6.03094E-1 6.26007E-1 6.14203E-1 6.25826E-1 6.48661E-1 6.62859E-1 6.56068E-1 6.58914E-1 6.50427E-1 6.39272E-1 6.20065E-1 5.7931E-1 5.13659E-1 3.38196E-1 2.3525E-1 2.61155E-1 3.86454E-1 5.30081E-1 5.95728E-1 6.06069E-1 6.02969E-1 5.9992E-1 5.8472E-1 5.79311E-1 5.30719E-1 4.92641E-1 4.47469E-1 4.19837E-1 4.3566E-1 5.08651E-1 4.55964E-1 4.40176E-1 4.01554E-1 4.56063E-1 4.7657E-1 4.50776E-1 3.86566E-1 3.61859E-1 3.02086E-1 2.496E-1 1.95986E-1 1.73955E-1 2.00098E-1 2.51383E-1 2.50355E-1 2.44307E-1 2.27971E-1 2.55307E-1 2.46191E-1 2.27396E-1 2.43327E-1 2.96892E-1 3.05244E-1 2.88096E-1 2.5917E-1 2.58085E-1 2.66584E-1 3.0326E-1 3.96262E-1 5.073E-1 5.99768E-1 6.00247E-1 5.31562E-1 5.57828E-1 3.88073E-1 3.08189E-1 4.05768E-1 3.37906E-1 5.88102E-1 5.93656E-1 4.81633E-1 3.91665E-1 4.61571E-1 2.04238E-1 5.55032E-1 5.84699E-1 5.61699E-1 5.59265E-1 5.56706E-1 5.41386E-1 5.38318E-1 5.38318E-1 -9999 -9999 -9999 -9999 -9999 -9999 -9999 -9999 -9999 -9999 -9999 -9999 -9999 -9999 -9999 -9999 -9999 -9999 -9999 -9999 -9999 -9999 -9999 -9999 -9999 -9999 -9999 -9999 -9999 -9999 -9999 -9999 -9999 -9999 -9999 -9999 -9999 -9999 -9999 -9999 -9999 -9999 -9999 -9999 -9999 -9999
-9999 -9999 -9999 -9999 -9999 -9999 -9999 -9999 -9999 -9999 -9999 -9999 -9999 -9999 -9999 -9999 -9999 -9999 -9999 -9999 -9999 -9999 -9999 -9999 -9999 -9999 -9999 -9999 -9999 -9999 -9999 -9999 -9999 -9999 -9999 -9999 -9999 -9999 -9999 -9999 -9999 -9999 -9999 -9999 -9999 -9999 -9999 -9999 -9999 -9999 -9999 -9999 -9999 -9999 -9999 -9999 -9999 -9999 -9999 -9999 -9999 -9999 -9999 3.8552E-2 3.88059E-2 3.85108E-2 3.87009E-2 3.88281E-2 3.8575E-2 1.55399E-1 1.64794E-1 1.68156E-1 1.69888E-1 1.72807E-1 1.65267E-1 1.70435E-1 1.7573E-1 1.75459E-1 1.76202E-1 1.75546E-1 1.76785E-1 1.77614E-1 1.75056E-1 1.74154E-1 1.73908E-1 1.71958E-1 1.71796E-1 1.72121E-1 1.71073E-1 1.718E-1 1.72124E-1 1.7253E-1 1.70673E-1 1.69869E-1 1.55047E-1 1.56999E-1 1.92959E-1 2.70845E-1 4.00478E-1 4.82133E-1 4.29949E-1 2.65097E-1 2.07268E-1 1.78698E-1 1.70988E-1 2.01805E-1 2.82958E-1 4.27226E-1 4.04007E-1 3.80883E-1 4.61811E-1 4.94927E-1 5.05188E-1 5.32815E-1 5.84609E-1 5.1746E-1 5.00214E-1 5.06012E-1 5.60883E-1 6.30625E-1 6.43117E-1 6.14253E-1 5.42146E-1 4.12535E-1 3.78162E-1 5.23212E-1 6.28464E-1 6.77805E-1 6.01145E-1 6.65459E-1 6.64608E-1 6.6486E-1 6.57174E-1 6.32624E-1 6.46345E-1 6.54169E-1 6.63338E-1 6.48903E-1 6.02946E-1 6.13228E-1 6.19062E-1 6.48758E-1 6.53268E-1 6.50591E-1 6.45116E-1 6.14375E-1 6.22768E-1 6.17313E-1 5.85497E-1 4.23545E-1 2.5699E-1 3.45037E-1 5.56004E-1 6.00898E-1 6.03293E-1 5.79729E-1 5.50126E-1 5.52719E-1 5.70627E-1 5.51881E-1 5.18307E-1 4.74789E-1 4.70549E-1 4.64029E-1 4.72031E-1 4.75135E-1 4.90912E-1 4.76995E-1 4.78548E-1 4.85323E-1 4.93205E-1 4.60291E-1 3.82751E-1 3.70156E-1 3.45751E-1 3.27433E-1 2.53201E-1 1.68584E-1 1.54895E-1 1.88171E-1 1.83328E-1 1.69611E-1 1.81043E-1 2.14921E-1 2.3125E-1 2.41824E-1 2.67899E-1 2.85782E-1 2.82918E-1 2.73335E-1 2.62149E-1 2.71229E-1 3.05262E-1 4.21448E-1 5.15527E-1 5.38052E-1 5.8417E-1 5.92698E-1 6.14339E-1 4.89188E-1 5.59616E-1 6.23712E-1 4.56715E-1 2.14071E-1 2.52394E-1 4.12939E-1 5.9485E-1 5.31742E-1 3.19959E-1 1.5252E-1 5.59774E-1 5.82865E-1 5.81437E-1 5.60847E-1 5.57681E-1 5.43471E-1 5.393E-1 -9999 -9999 -9999 -9999 -9999 -9999 -9999 -9999 -9999 -9999 -9999 -9999 -9999 -9999 -9999 -9999 -9999 -9999 -9999 -9999 -9999 -9999 -9999 -9999 -9999 -9999 -9999 -9999 -9999 -9999 -9999 -9999 -9999 -9999 -9999 -9999 -9999 -9999 -9999 -9999 -9999 -9999 -9999 -9999 -9999 -9999 -9999
-9999 -9999 -9999 -9999 -9999 -9999 -9999 -9999 -9999 -9999 -9999 -9999 -9999 -9999 -9999 -9999 -9999 -9999 -9999 -9999 -9999 -9999 -9999 -9999 -9999 -9999 -9999 -9999 -9999 -9999 -9999 -9999 -9999 -9999 -9999 -9999 -9999 -9999 -9999 -9999 -9999 -9999 -9999 -9999 -9999 -9999 -9999 -9999 -9999 -9999 -9999 -9999 -9999 -9999 -9999 -9999 -9999 -9999 -9999 -9999 -9999 -9999 3.83626E-2 3.86364E-2 3.89335E-2 3.86586E-2 3.87433E-2 3.89132E-2 3.8575E-2 1.53787E-1 1.65361E-1 1.68732E-1 1.7222E-1 1.64701E-1 1.80516E-1 1.7573E-1 1.75459E-1 1.76202E-1 1.76532E-1 1.75628E-1 1.77199E-1 1.78114E-1 1.75797E-1 1.75302E-1 1.7522E-1 1.73259E-1 1.73096E-1 1.73259E-1 1.71881E-1 1.7253E-1 1.73181E-1 1.71804E-1 1.72453E-1 1.71642E-1 1.68513E-1 1.71403E-1 3.94275E-2 2.91183E-1 4.02741E-1 4.93991E-1 5.11089E-1 3.81492E-1 2.29859E-1 2.01805E-1 1.66947E-1 1.85892E-1 2.40886E-1 3.06582E-1 3.09306E-1 3.8081E-1 4.19741E-1 4.57531E-1 5.12642E-1 4.65746E-1 4.84388E-1 1.71601E-1 1.70709E-1 2.18868E-1 2.18868E-1 5.45192E-1 6.11981E-1 6.08052E-1 4.94957E-1 3.61903E-1 4.11002E-1 5.60142E-1 6.42976E-1 6.81526E-1 6.08054E-1 6.53808E-1 6.59496E-1 6.63591E-1 6.48768E-1 6.25655E-1 6.44589E-1 6.51576E-1 6.62375E-1 6.6481E-1 6.4884E-1 6.18092E-1 5.96526E-1 6.24862E-1 6.61615E-1 6.42276E-1 6.31763E-1 5.58456E-1 5.71492E-1 5.62801E-1 5.66963E-1 3.77904E-1 2.8343E-1 4.44619E-1 6.06687E-1 6.08662E-1 5.81762E-1 5.4279E-1 5.7898E-1 5.76221E-1 5.38216E-1 5.4986E-1 5.17478E-1 5.24247E-1 5.16166E-1 5.14028E-1 5.03289E-1 4.91382E-1 4.64217E-1 4.47543E-1 4.73741E-1 4.65035E-1 4.29041E-1 4.30201E-1 4.36286E-1 4.02508E-1 3.69038E-1 3.24008E-1 2.66569E-1 1.7176E-1 1.63587E-1 1.65729E-1 1.66895E-1 1.59787E-1 1.85227E-1 1.97726E-1 1.85815E-1 1.79452E-1 2.30287E-1 2.51405E-1 2.75081E-1 2.73493E-1 2.74645E-1 2.89862E-1 3.94693E-1 4.84107E-1 4.09484E-1 4.37054E-1 5.23404E-1 5.37204E-1 5.52161E-1 6.33224E-1 6.3116E-1 5.71117E-1 6.24664E-1 3.90216E-1 2.15166E-1 2.53741E-1 4.09059E-1 2.21404E-1 1.50991E-1 1.33804E-1 5.87177E-1 5.81587E-1 5.8408E-1 5.62793E-1 5.66296E-1 5.44941E-1 5.40036E-1 -9999 -9999 -9999 -9999 -9999 -9999 -9999 -9999 -9999 -9999 -9999 -9999 -9999 -9999 -9999 -9999 -9999 -9999 -9999 -9999 -9999 -9999 -9999 -9999 -9999 -9999 -9999 -9999 -9999 -9999 -9999 -9999 -9999 -9999 -9999 -9999 -9999 -9999 -9999 -9999 -9999 -9999 -9999 -9999 -9999 -9999 -9999
-9999 -9999 -9999 -9999 -9999 -9999 -9999 -9999 -9999 -9999 -9999 -9999 -9999 -9999 -9999 -9999 -9999 -9999 -9999 -9999 -9999 -9999 -9999 -9999 -9999 -9999 -9999 -9999 -9999 -9999 -9999 -9999 -9999 -9999 -9999 -9999 -9999 -9999 -9999 -9999 -9999 -9999 -9999 -9999 -9999 -9999 -9999 -9999 -9999 -9999 -9999 -9999 -9999 -9999 -9999 -9999 -9999 -9999 -9999 -9999 -9999 3.87413E-2 3.84256E-2 3.87847E-2 3.90187E-2 3.87645E-2 3.88919E-2 3.85328E-2 3.86807E-2 3.89781E-2 3.88726E-2 1.71635E-1 1.77559E-1 1.69275E-1 1.75135E-1 1.77191E-1 1.76037E-1 1.76781E-1 1.76946E-1 1.75546E-1 1.76867E-1 1.77864E-1 1.76209E-1 1.76209E-1 1.76209E-1 1.74485E-1 1.74321E-1 1.74403E-1 1.72693E-1 1.731E-1 1.73752E-1 1.72209E-1 1.72696E-1 1.71966E-1 1.55275E-1 3.45725E-2 4.35261E-2 2.67184E-1 3.83427E-1 4.89285E-1 5.37763E-1 4.60014E-1 2.92218E-1 2.2657E-1 1.78095E-1 1.6852E-1 2.04615E-1 2.41649E-1 2.85003E-1 1.2148E-1 1.11233E-1 1.1141E-1 1.34024E-1 1.22479E-1 1.30067E-1 1.29712E-1 1.18339E-1 1.41969E-1 4.55654E-1 5.11141E-1 6.62811E-1 6.04364E-1 4.8771E-1 3.40558E-1 3.9857E-1 5.27477E-1 6.14431E-1 6.78854E-1 6.65426E-1 6.40331E-1 6.57414E-1 6.40375E-1 6.51818E-1 6.4638E-1 6.57468E-1 6.59924E-1 6.6538E-1 6.59523E-1 6.49184E-1 6.48735E-1 6.32682E-1 6.23076E-1 6.48684E-1 6.47892E-1 6.06953E-1 4.89669E-1 4.12947E-1 3.93304E-1 3.76131E-1 2.71118E-1 2.74385E-1 4.77653E-1 6.09177E-1 6.06045E-1 5.4647E-1 4.99539E-1 5.5729E-1 5.58912E-1 5.6077E-1 5.54258E-1 4.85019E-1 4.63442E-1 4.58378E-1 4.39058E-1 4.59497E-1 4.73782E-1 4.94835E-1 4.59959E-1 4.5809E-1 4.59179E-1 4.60029E-1 4.29213E-1 4.21829E-1 3.81327E-1 3.56275E-1 2.85166E-1 2.29441E-1 1.7176E-1 1.60335E-1 1.64492E-1 1.54941E-1 1.56194E-1 1.65513E-1 1.50824E-1 1.55356E-1 1.45582E-1 1.82193E-1 2.03775E-1 2.03863E-1 2.31271E-1 2.33468E-1 2.50959E-1 3.028E-1 3.94636E-1 3.4031E-1 4.15915E-1 3.32641E-1 2.99373E-1 3.87715E-1 5.39755E-1 5.31345E-1 3.96069E-1 4.99903E-1 5.21583E-1 2.35487E-1 1.67739E-1 1.41709E-1 1.44169E-1 1.447E-1 1.32558E-1 5.95633E-1 5.8116E-1 5.8504E-1 5.63523E-1 5.67267E-1 5.45309E-1 5.40404E-1 -9999 -9999 -9999 -9999 -9999 -9999 -9999 -9999 -9999 -9999 -9999 -9999 -9999 -9999 -9999 -9999 -9999 -9999 -9999 -9999 -9999 -9999 -9999 -9999 -9999 -9999 -9999 -9999 -9999 -9999 -9999 -9999 -9999 -9999 -9999 -9999 -9999 -9999 -9999 -9999 -9999 -9999 -9999 -9999 -9999 -9999 -9999
-9999 -9999 -9999 -9999 -9999 -9999 -9999 -9999 -9999 -9999 -9999 -9999 -9999 -9999 -9999 -9999 -9999 -9999 -9999 -9999 -9999 -9999 -9999 -9999 -9999 -9999 -9999 -9999 -9999 -9999 -9999 -9999 -9999 -9999 -9999 -9999 -9999 -9999 -9999 -9999 -9999 -9999 -9999 -9999 -9999 -9999 -9999 -9999 -9999 -9999 -9999 -9999 -9999 -9999 -9999 -9999 -9999 -9999 -9999 -9999 3.82574E-2 3.88262E-2 3.86364E-2 3.89335E-2 3.86797E-2 3.88706E-2 3.90838E-2 3.8723E-2 3.88929E-2 3.91704E-2 3.89791E-2 1.75171E-1 1.80581E-1 1.74542E-1 1.77191E-1 1.75707E-1 1.76698E-1 1.77444E-1 1.75793E-1 1.76123E-1 1.77033E-1 1.7654E-1 1.77535E-1 1.77701E-1 1.75718E-1 1.75142E-1 1.75142E-1 1.73589E-1 1.73998E-1 1.74325E-1 1.73022E-1 1.73348E-1 1.73103E-1 1.70596E-1 1.69793E-1 3.45535E-2 4.34912E-2 5.86538E-2 3.83261E-1 4.89285E-1 5.40111E-1 4.93406E-1 3.63292E-1 2.48756E-1 2.1345E-1 1.69676E-1 1.7674E-1 2.15569E-1 2.42456E-1 3.69809E-1 3.46667E-1 3.2323E-1 3.95553E-1 1.17576E-1 1.17315E-1 1.0696E-1 1.1762E-1 1.29499E-1 4.93873E-1 5.9192E-1 5.97816E-1 6.223E-1 4.89361E-1 3.35665E-1 3.29336E-1 3.99584E-1 5.37483E-1 6.54848E-1 6.65815E-1 6.28833E-1 6.21013E-1 6.05654E-1 6.30692E-1 6.4075E-1 6.57344E-1 6.60097E-1 6.54615E-1 6.46137E-1 6.59727E-1 6.63239E-1 6.64474E-1 6.61435E-1 6.64187E-1 6.53268E-1 6.03597E-1 5.63331E-1 4.97159E-1 3.19422E-1 2.82007E-1 2.66258E-1 3.30227E-1 5.39653E-1 6.11755E-1 5.92415E-1 5.15771E-1 4.48461E-1 5.05444E-1 5.43495E-1 5.25615E-1 5.22208E-1 5.02912E-1 4.44605E-1 4.21869E-1 4.72253E-1 4.79325E-1 4.72551E-1 4.72887E-1 4.645E-1 4.5423E-1 4.07802E-1 4.24845E-1 4.06767E-1 3.97681E-1 3.93003E-1 3.42547E-1 2.84781E-1 2.54994E-1 2.15876E-1 2.15829E-1 2.17004E-1 2.16433E-1 2.01427E-1 1.80879E-1 1.92441E-1 1.94881E-1 1.99531E-1 1.82536E-1 1.90328E-1 1.74506E-1 1.83546E-1 1.83815E-1 2.267E-1 2.65453E-1 2.93894E-1 2.90159E-1 3.24966E-1 2.6448E-1 2.2505E-1 2.5062E-1 3.75138E-1 3.65561E-1 2.71048E-1 4.05958E-1 4.71015E-1 2.20126E-1 2.18493E-1 2.04321E-1 1.45155E-1 1.32413E-1 5.92107E-1 5.98059E-1 5.82156E-1 5.8384E-1 5.62672E-1 5.65568E-1 5.44329E-1 5.2207E-1 -9999 -9999 -9999 -9999 -9999 -9999 -9999 -9999 -9999 -9999 -9999 -9999 -9999 -9999 -9999 -9999 -9999 -9999 -9999 -9999 -9999 -9999 -9999 -9999 -9999 -9999 -9999 -9999 -9999 -9999 -9999 -9999 -9999 -9999 -9999 -9999 -9999 -9999 -9999 -9999 -9999 -9999 -9999 -9999 -9999 -9999 -9999
-9999 -9999 -9999 -9999 -9999 -9999 -9999 -9999 -9999 -9999 -9999 -9999 -9999 -9999 -9999 -9999 -9999 -9999 -9999 -9999 -9999 -9999 -9999 -9999 -9999 -9999 -9999 -9999 -9999 -9999 -9999 -9999 -9999 -9999 -9999 -9999 -9999 -9999 -9999 -9999 -9999 -9999 -9999 -9999 -9999 -9999 -9999 -9999 -9999 -9999 -9999 -9999 -9999 -9999 -9999 -9999 -9999 -9999 -9999 -9999 3.84089E-2 3.84677E-2 3.88271E-2 3.90614E-2 3.87009E-2 3.89558E-2 3.93411E-2 3.89781E-2 3.91062E-2 3.92561E-2 3.90644E-2 3.93431E-2 3.91296E-2 1.7686E-1 1.77523E-1 1.76202E-1 1.77112E-1 1.7786E-1 1.76702E-1 1.77116E-1 1.77864E-1 1.77286E-1 1.78201E-1 1.79371E-1 1.77456E-1 1.77124E-1 1.76875E-1 1.75392E-1 1.75804E-1 1.76052E-1 1.74329E-1 1.74247E-1 1.74083E-1 1.71322E-1 1.55948E-1 3.44398E-2 3.87949E-2 5.29975E-2 3.59581E-1 5.14753E-1 5.50429E-1 5.24296E-1 3.88619E-1 2.91633E-1 2.40262E-1 1.91557E-1 1.62859E-1 1.92834E-1 2.32835E-1 2.76918E-1 3.21673E-1 2.99162E-1 3.21788E-1 3.61659E-1 3.8623E-1 3.86627E-1 4.1118E-1 1.41956E-1 2.13828E-1 3.76698E-1 4.45963E-1 5.03865E-1 5.29243E-1 4.46166E-1 3.51213E-1 3.24517E-1 4.59466E-1 6.45163E-1 6.54902E-1 5.92012E-1 5.30037E-1 5.11289E-1 5.84022E-1 6.43817E-1 6.48994E-1 6.37912E-1 6.1551E-1 6.13151E-1 6.40438E-1 6.48154E-1 6.4501E-1 6.39141E-1 6.61561E-1 6.53109E-1 6.36447E-1 6.28557E-1 5.61627E-1 4.1856E-1 3.9173E-1 4.5155E-1 4.84723E-1 5.80785E-1 6.19826E-1 5.89567E-1 5.01249E-1 4.41188E-1 4.7313E-1 4.90846E-1 4.74576E-1 4.87478E-1 4.85578E-1 4.25048E-1 3.63184E-1 3.85962E-1 4.10477E-1 4.2711E-1 4.54294E-1 4.75529E-1 4.60605E-1 4.03366E-1 4.10926E-1 3.65319E-1 3.82166E-1 3.91096E-1 3.60231E-1 3.13035E-1 2.78739E-1 2.88654E-1 3.17122E-1 3.38539E-1 3.51832E-1 3.38224E-1 2.86397E-1 3.19101E-1 3.20056E-1 3.07561E-1 2.74637E-1 2.21983E-1 1.8293E-1 1.47807E-1 1.47454E-1 1.87692E-1 2.16289E-1 2.20763E-1 2.32993E-1 2.579E-1 2.29863E-1 1.73979E-1 1.81088E-1 2.2593E-1 2.1176E-1 2.60303E-1 4.04487E-1 4.04153E-1 2.68346E-1 1.95772E-1 3.61392E-1 2.32305E-1 1.33355E-1 5.92107E-1 5.81587E-1 5.8492E-1 5.62793E-1 5.58046E-1 5.61923E-1 5.45799E-1 5.46522E-1 -9999 -9999 -9999 -9999 -9999 -9999 -9999 -9999 -9999 -9999 -9999 -9999 -9999 -9999 -9999 -9999 -9999 -9999 -9999 -9999 -9999 -9999 -9999 -9999 -9999 -9999 -9999 -9999 -9999 -9999 -9999 -9999 -9999 -9999 -9999 -9999 -9999 -9999 -9999 -9999 -9999 -9999 -9999 -9999 -9999 -9999 -9999
-9999 -9999 -9999 -9999 -9999 -9999 -9999 -9999 -9999 -9999 -9999 -9999 -9999 -9999 -9999 -9999 -9999 -9999 -9999 -9999 -9999 -9999 -9999 -9999 -9999 -9999 -9999 -9999 -9999 -9999 -9999 -9999 -9999 -9999 -9999 -9999 -9999 -9999 -9999 -9999 -9999 -9999 -9999 -9999 -9999 -9999 -9999 -9999 -9999 -9999 -9999 -9999 -9999 -9999 -9999 -9999 -9999 -9999 -9999 -9999 3.87201E-2 3.85731E-2 3.89974E-2 3.91898E-2 3.88281E-2 3.91694E-2 3.90207E-2 3.91704E-2 3.92991E-2 3.89791E-2 3.91714E-2 3.94508E-2 3.9151E-2 3.94734E-2 1.78106E-1 1.76781E-1 1.77694E-1 1.76536E-1 1.77365E-1 1.7803E-1 1.76788E-1 1.77618E-1 1.78618E-1 1.78038E-1 1.78705E-1 1.78371E-1 1.763E-1 1.76713E-1 1.77377E-1 1.75643E-1 1.75232E-1 1.74739E-1 1.74329E-1 1.71889E-1 1.70758E-1 3.42887E-2 3.86934E-2 5.27875E-2 3.35044E-1 4.78056E-1 5.4529E-1 5.13558E-1 4.35971E-1 3.54739E-1 2.62422E-1 2.16533E-1 1.74975E-1 2.03672E-1 2.33649E-1 2.7759E-1 3.46312E-1 3.23597E-1 3.87949E-1 4.11238E-1 3.87721E-1 3.87572E-1 4.11255E-1 1.42148E-1 2.1441E-1 3.52187E-1 4.04767E-1 4.39673E-1 6.16556E-1 5.73577E-1 4.51227E-1 2.97739E-1 4.39638E-1 6.33029E-1 6.18805E-1 5.12683E-1 4.97413E-1 5.00346E-1 5.53912E-1 6.3771E-1 6.49037E-1 6.33374E-1 6.32949E-1 6.40289E-1 6.51425E-1 6.62061E-1 3.19343E-1 3.10618E-1 3.06455E-1 2.76342E-1 3.0632E-1 2.88208E-1 2.41082E-1 4.81881E-1 6.09849E-1 6.4345E-1 6.01202E-1 6.11759E-1 6.00387E-1 5.86903E-1 5.58691E-1 4.29084E-1 3.68591E-1 4.33857E-1 4.84235E-1 4.41378E-1 4.06848E-1 3.7241E-1 3.30798E-1 3.67867E-1 4.34601E-1 4.68173E-1 4.65226E-1 4.59261E-1 4.61597E-1 4.48265E-1 4.26595E-1 3.77305E-1 3.69607E-1 3.57059E-1 3.17937E-1 2.83903E-1 2.95224E-1 2.57358E-1 2.70141E-1 3.43399E-1 3.91198E-1 4.2458E-1 4.15129E-1 4.42715E-1 3.94983E-1 3.63716E-1 3.59751E-1 3.25785E-1 2.34261E-1 1.52615E-1 1.36931E-1 1.55492E-1 1.74383E-1 1.6373E-1 1.88382E-1 2.15007E-1 1.88477E-1 1.47006E-1 1.43832E-1 1.53027E-1 1.78983E-1 2.72443E-1 4.00879E-1 3.23405E-1 1.90981E-1 2.69075E-1 4.72065E-1 1.7995E-1 1.33343E-1 1.2046E-1 5.8372E-1 5.79391E-1 5.5573E-1 5.56808E-1 5.41141E-1 5.46713E-1 6.06207E-1 -9999 -9999 -9999 -9999 -9999 -9999 -9999 -9999 -9999 -9999 -9999 -9999 -9999 -9999 -9999 -9999 -9999 -9999 -9999 -9999 -9999 -9999 -9999 -9999 -9999 -9999 -9999 -9999 -9999 -9999 -9999 -9999 -9999 -9999 -9999 -9999 -9999 -9999 -9999 -9999 -9999 -9999 -9999 -9999 -9999 -9999 -9999
-9999 -9999 -9999 -9999 -9999 -9999 -9999 -9999 -9999 -9999 -9999 -9999 -9999 -9999 -9999 -9999 -9999 -9999 -9999 -9999 -9999 -9999 -9999 -9999 -9999 -9999 -9999 -9999 -9999 -9999 -9999 -9999 -9999 -9999 -9999 -9999 -9999 -9999 -9999 -9999 -9999 -9999 -9999 -9999 -9999 -9999 -9999 -9999 -9999 -9999 -9999 -9999 -9999 -9999 -9999 -9999 -9999 -9999 -9999 3.81064E-2 3.88687E-2 3.87423E-2 3.9147E-2 3.88919E-2 3.90838E-2 3.94272E-2 3.92132E-2 3.93636E-2 3.95794E-2 3.91928E-2 3.93431E-2 3.95804E-2 3.93226E-2 3.9603E-2 3.93666E-2 3.9604E-2 1.78443E-1 1.77116E-1 1.78114E-1 1.78948E-1 1.77785E-1 1.78034E-1 1.78701E-1 1.78038E-1 1.79375E-1 1.79291E-1 1.77128E-1 1.77709E-1 1.78292E-1 1.76552E-1 1.76056E-1 1.75232E-1 1.58512E-1 1.72375E-1 1.71322E-1 1.55129E-1 3.8586E-2 4.77656E-2 3.34741E-1 5.20551E-1 5.40492E-1 5.02316E-1 4.55731E-1 3.80697E-1 2.84811E-1 2.41254E-1 2.09338E-1 2.2085E-1 2.55415E-1 3.95378E-1 3.73067E-1 4.11674E-1 4.51229E-1 4.11571E-1 4.11301E-1 3.87671E-1 3.87929E-1 1.38139E-1 1.9744E-1 3.91478E-1 2.8198E-1 5.15457E-1 6.10352E-1 6.23121E-1 4.51518E-1 3.06961E-1 4.31478E-1 6.15565E-1 5.61938E-1 4.54133E-1 4.96662E-1 5.08527E-1 5.0939E-1 6.16966E-1 6.43505E-1 6.4056E-1 6.46109E-1 3.41059E-1 3.28755E-1 3.20753E-1 3.13572E-1 3.12294E-1 3.06389E-1 2.57851E-1 2.96464E-1 2.66724E-1 2.18121E-1 2.14649E-1 2.79068E-1 6.28445E-1 6.11739E-1 6.03769E-1 5.56532E-1 5.11661E-1 5.23088E-1 3.88829E-1 2.66209E-1 3.18565E-1 4.19995E-1 4.6848E-1 4.32277E-1 3.65254E-1 3.37106E-1 3.86362E-1 4.39497E-1 4.0541E-1 4.14768E-1 3.92854E-1 4.13679E-1 4.47275E-1 4.21621E-1 3.59565E-1 3.41299E-1 3.41618E-1 2.91158E-1 2.8883E-1 2.38692E-1 1.89316E-1 1.98167E-1 2.1809E-1 2.38734E-1 2.83582E-1 3.81745E-1 4.52452E-1 4.4114E-1 4.366E-1 5.23932E-1 3.69506E-1 2.92735E-1 2.20772E-1 2.08882E-1 1.6385E-1 1.94961E-1 2.19473E-1 2.20556E-1 2.06E-1 1.72386E-1 1.27424E-1 1.24136E-1 1.53839E-1 2.2433E-1 3.45472E-1 4.73342E-1 2.38759E-1 2.13949E-1 3.13861E-1 3.33419E-1 1.27119E-1 1.20627E-1 1.21035E-1 5.7674E-1 5.53777E-1 5.46196E-1 5.31434E-1 5.45431E-1 6.17176E-1 -9999 -9999 -9999 -9999 -9999 -9999 -9999 -9999 -9999 -9999 -9999 -9999 -9999 -9999 -9999 -9999 -9999 -9999 -9999 -9999 -9999 -9999 -9999 -9999 -9999 -9999 -9999 -9999 -9999 -9999 -9999 -9999 -9999 -9999 -9999 -9999 -9999 -9999 -9999 -9999 -9999 -9999 -9999 -9999 -9999 -9999 -9999 -9999
-9999 -9999 -9999 -9999 -9999 -9999 -9999 -9999 -9999 -9999 -9999 -9999 -9999 -9999 -9999 -9999 -9999 -9999 -9999 -9999 -9999 -9999 -9999 -9999 -9999 -9999 -9999 -9999 -9999 -9999 -9999 -9999 -9999 -9999 -9999 -9999 -9999 -9999 -9999 -9999 -9999 -9999 -9999 -9999 -9999 -9999 -9999 -9999 -9999 -9999 -9999 -9999 -9999 -9999 -9999 -9999 -9999 -9999 3.736E-2 3.86989E-2 3.85309E-2 3.88909E-2 3.92971E-2 3.91052E-2 3.93411E-2 3.95567E-2 3.93206E-2 3.96227E-2 3.93861E-2 3.95371E-2 3.96237E-2 3.93011E-2 3.95381E-2 3.98201E-2 3.95608E-2 3.98646E-2 4.00611E-2 1.7828E-1 1.79283E-1 1.80711E-1 1.79203E-1 1.79287E-1 1.77622E-1 1.78371E-1 1.79542E-1 1.78292E-1 1.78542E-1 1.79127E-1 1.79467E-1 1.77297E-1 1.768E-1 1.76221E-1 1.59577E-1 1.73923E-1 1.72863E-1 3.76666E-2 3.86016E-2 4.77704E-2 3.65087E-1 4.98942E-1 5.33558E-1 4.88198E-1 4.52207E-1 4.04131E-1 3.08076E-1 2.62199E-1 2.29598E-1 2.25842E-1 2.35877E-1 3.46027E-1 3.9584E-1 3.8808E-1 4.11288E-1 3.87497E-1 3.61974E-1 3.6178E-1 4.03192E-1 1.37815E-1 1.97025E-1 3.39572E-1 2.33267E-1 5.78199E-1 6.41264E-1 5.84693E-1 4.34822E-1 3.01992E-1 3.80177E-1 5.51321E-1 5.49559E-1 4.66273E-1 5.18653E-1 5.04746E-1 4.78461E-1 5.88486E-1 6.33423E-1 3.32705E-1 3.33026E-1 3.34249E-1 3.24414E-1 3.15599E-1 3.16341E-1 3.08529E-1 3.08876E-1 2.78731E-1 2.48401E-1 2.54472E-1 1.24284E-1 1.61965E-1 2.85181E-1 3.06681E-1 5.81946E-1 5.21181E-1 4.6793E-1 4.44261E-1 4.30441E-1 3.21111E-1 2.19918E-1 2.36917E-1 3.17049E-1 3.8505E-1 4.37892E-1 3.94407E-1 3.43052E-1 3.73493E-1 3.6614E-1 3.21274E-1 3.416E-1 4.03782E-1 4.19623E-1 4.34259E-1 4.25057E-1 3.67434E-1 3.39093E-1 3.12816E-1 2.91094E-1 2.15528E-1 1.70333E-1 1.50645E-1 1.3763E-1 1.50366E-1 1.54394E-1 1.88343E-1 2.80846E-1 4.31912E-1 4.7529E-1 4.91871E-1 5.81923E-1 4.69276E-1 3.64699E-1 3.5295E-1 2.56413E-1 2.05007E-1 2.48535E-1 3.94929E-1 3.08924E-1 2.60428E-1 1.95576E-1 1.27258E-1 1.56102E-1 2.35709E-1 2.93677E-1 4.15726E-1 2.86431E-1 3.33324E-1 1.9547E-1 2.08449E-1 1.68791E-1 1.20615E-1 1.1909E-1 1.09491E-1 5.48277E-1 5.42152E-1 5.34784E-1 5.31926E-1 5.84576E-1 6.38927E-1 -9999 -9999 -9999 -9999 -9999 -9999 -9999 -9999 -9999 -9999 -9999 -9999 -9999 -9999 -9999 -9999 -9999 -9999 -9999 -9999 -9999 -9999 -9999 -9999 -9999 -9999 -9999 -9999 -9999 -9999 -9999 -9999 -9999 -9999 -9999 -9999 -9999 -9999 -9999 -9999 -9999 -9999 -9999 -9999 -9999 -9999 -9999 -9999
-9999 -9999 -9999 -9999 -9999 -9999 -9999 -9999 -9999 -9999 -9999 -9999 -9999 -9999 -9999 -9999 -9999 -9999 -9999 -9999 -9999 -9999 -9999 -9999 -9999 -9999 -9999 -9999 -9999 -9999 -9999 -9999 -9999 -9999 -9999 -9999 -9999 -9999 -9999 -9999 -9999 -9999 -9999 -9999 -9999 -9999 -9999 -9999 -9999 -9999 -9999 -9999 -9999 -9999 -9999 -9999 -9999 -9999 3.78061E-2 3.88262E-2 3.86999E-2 3.89548E-2 3.93401E-2 3.91908E-2 3.94272E-2 3.91704E-2 3.94714E-2 3.98616E-2 3.96453E-2 3.97321E-2 3.98844E-2 3.9603E-2 3.98201E-2 4.00382E-2 3.98211E-2 4.0083E-2 3.98221E-2 4.00184E-2 1.80627E-1 1.8021E-1 1.81052E-1 1.81137E-1 1.78789E-1 1.7904E-1 1.79962E-1 1.79127E-1 1.79653E-1 1.79831E-1 1.77928E-1 1.77821E-1 1.77736E-1 1.75713E-1 1.75565E-1 1.75482E-1 1.74251E-1 3.79564E-2 3.86973E-2 5.27875E-2 9.8396E-2 4.77706E-1 5.3208E-1 4.91273E-1 4.56694E-1 4.26514E-1 3.32439E-1 2.63396E-1 2.33038E-1 2.25842E-1 2.31719E-1 2.56273E-1 2.93004E-1 2.92592E-1 3.13196E-1 3.12408E-1 3.35182E-1 3.76409E-1 4.02938E-1 4.03341E-1 1.65039E-1 2.3164E-1 1.81323E-1 3.75995E-1 6.28913E-1 5.89567E-1 4.93409E-1 3.28882E-1 3.1958E-1 5.09879E-1 6.08928E-1 6.00344E-1 6.23091E-1 5.63073E-1 5.0954E-1 2.55415E-1 3.01508E-1 3.13655E-1 3.24189E-1 3.32798E-1 3.25715E-1 3.14356E-1 3.09352E-1 2.81289E-1 2.94065E-1 2.88263E-1 2.50376E-1 1.31625E-1 8.93306E-2 1.35151E-1 3.01365E-1 2.98887E-1 2.69324E-1 4.88857E-1 4.40003E-1 4.58023E-1 4.6836E-1 4.16181E-1 3.24081E-1 2.33447E-1 2.27185E-1 3.07558E-1 3.47638E-1 3.50321E-1 3.47745E-1 3.04593E-1 2.88056E-1 3.22264E-1 3.55433E-1 3.92659E-1 4.28351E-1 4.47624E-1 4.23102E-1 3.68499E-1 3.45054E-1 3.15402E-1 2.87857E-1 1.84192E-1 1.57984E-1 1.65096E-1 1.61101E-1 1.72304E-1 2.22369E-1 3.23721E-1 4.3436E-1 5.27075E-1 5.58015E-1 5.77623E-1 5.67544E-1 5.05928E-1 5.58598E-1 5.6328E-1 3.10572E-1 2.0933E-1 2.65716E-1 5.16656E-1 4.82003E-1 2.63424E-1 1.71908E-1 1.2319E-1 1.93677E-1 3.318E-1 4.05607E-1 3.8802E-1 4.66705E-1 3.02937E-1 1.61954E-1 1.89372E-1 1.20894E-1 1.08538E-1 1.07599E-1 5.40189E-1 5.35399E-1 5.28633E-1 5.17388E-1 5.43225E-1 6.35109E-1 5.96519E-1 -9999 -9999 -9999 -9999 -9999 -9999 -9999 -9999 -9999 -9999 -9999 -9999 -9999 -9999 -9999 -9999 -9999 -9999 -9999 -9999 -9999 -9999 -9999 -9999 -9999 -9999 -9999 -9999 -9999 -9999 -9999 -9999 -9999 -9999 -9999 -9999 -9999 -9999 -9999 -9999 -9999 -9999 -9999 -9999 -9999 -9999 -9999 -9999
-9999 -9999 -9999 -9999 -9999 -9999 -9999 -9999 -9999 -9999 -9999 -9999 -9999 -9999 -9999 -9999 -9999 -9999 -9999 -9999 -9999 -9999 -9999 -9999 -9999 -9999 -9999 -9999 -9999 -9999 -9999 -9999 -9999 -9999 -9999 -9999 -9999 -9999 -9999 -9999 -9999 -9999 -9999 -9999 -9999 -9999 -9999 -9999 -9999 -9999 -9999 -9999 -9999 -9999 -9999 -9999 -9999 3.66277E-2 3.78061E-2 3.88474E-2 3.86576E-2 3.90187E-2 3.88494E-2 3.91908E-2 3.94919E-2 3.92347E-2 3.94929E-2 3.98398E-2 3.9667E-2 3.97973E-2 4.00153E-2 3.97331E-2 3.99508E-2 3.9669E-2 3.99737E-2 4.02586E-2 3.99528E-2 4.02156E-2 4.05243E-2 4.05253E-2 1.82321E-1 1.82661E-1 1.80466E-1 1.80214E-1 1.80803E-1 1.79715E-1 1.79939E-1 1.80032E-1 1.78004E-1 1.77912E-1 1.77912E-1 3.91743E-2 3.91625E-2 3.91131E-2 3.83113E-2 3.81857E-2 3.88066E-2 5.29344E-2 1.08097E-1 5.02704E-1 5.07013E-1 4.88064E-1 4.51662E-1 4.39321E-1 3.80827E-1 3.00063E-1 2.55017E-1 2.28492E-1 2.28693E-1 2.36142E-1 3.62507E-1 4.11159E-1 2.91769E-1 3.11598E-1 3.10705E-1 3.50588E-1 4.00923E-1 4.02384E-1 4.03143E-1 1.49929E-1 4.64191E-1 2.8165E-1 6.27928E-1 6.57769E-1 5.89345E-1 3.49543E-1 2.95031E-1 5.01514E-1 6.47349E-1 6.54662E-1 6.54894E-1 5.96756E-1 1.91841E-1 1.95403E-1 2.76477E-1 2.9689E-1 3.04714E-1 3.30266E-1 3.23045E-1 3.13323E-1 3.12E-1 2.43386E-1 2.8914E-1 2.66219E-1 1.88687E-1 1.37008E-1 1.0167E-1 2.13965E-1 3.30407E-1 3.03946E-1 2.97135E-1 2.4129E-1 5.86377E-1 5.84723E-1 5.76557E-1 5.37509E-1 4.59274E-1 3.46694E-1 2.31796E-1 2.12438E-1 2.04094E-1 2.36658E-1 2.71064E-1 2.89141E-1 2.93856E-1 3.31646E-1 3.81959E-1 4.2682E-1 4.12959E-1 4.10625E-1 4.21435E-1 3.71676E-1 3.48821E-1 3.26292E-1 3.01085E-1 1.89867E-1 1.56956E-1 1.67546E-1 1.69214E-1 2.12692E-1 3.21583E-1 4.46008E-1 4.76574E-1 3.8227E-1 4.25737E-1 5.35482E-1 5.96393E-1 5.92925E-1 6.13568E-1 5.06812E-1 2.57414E-1 2.29399E-1 3.12501E-1 5.74305E-1 5.17695E-1 2.50693E-1 1.3876E-1 1.26243E-1 2.17764E-1 3.54675E-1 4.38777E-1 4.56104E-1 4.56056E-1 1.69758E-1 1.72074E-1 1.44765E-1 1.30904E-1 1.07729E-1 5.36013E-1 5.11977E-1 5.04938E-1 5.02221E-1 5.43603E-1 6.5511E-1 5.58539E-1 5.60176E-1 -9999 -9999 -9999 -9999 -9999 -9999 -9999 -9999 -9999 -9999 -9999 -9999 -9999 -9999 -9999 -9999 -9999 -9999 -9999 -9999 -9999 -9999 -9999 -9999 -9999 -9999 -9999 -9999 -9999 -9999 -9999 -9999 -9999 -9999 -9999 -9999 -9999 -9999 -9999 -9999 -9999 -9999 -9999 -9999 -9999 -9999 -9999 -9999
-9999 -9999 -9999 -9999 -9999 -9999 -9999 -9999 -9999 -9999 -9999 -9999 -9999 -9999 -9999 -9999 -9999 -9999 -9999 -9999 -9999 -9999 -9999 -9999 -9999 -9999 -9999 -9999 -9999 -9999 -9999 -9999 -9999 -9999 -9999 -9999 -9999 -9999 -9999 -9999 -9999 -9999 -9999 -9999 -9999 -9999 -9999 -9999 -9999 -9999 -9999 -9999 -9999 -9999 -9999 -9999 -9999 3.67731E-2 3.81064E-2 3.88899E-2 3.86999E-2 3.89974E-2 3.88069E-2 3.91908E-2 3.95135E-2 3.92776E-2 3.95577E-2 3.97963E-2 3.9602E-2 3.98626E-2 3.9603E-2 3.97983E-2 4.00382E-2 3.98211E-2 4.0083E-2 4.03907E-2 4.00621E-2 4.02816E-2 4.06573E-2 4.05917E-2 4.09926E-2 1.81524E-1 1.81555E-1 1.81524E-1 1.79653E-1 1.79986E-1 1.80233E-1 1.78327E-1 1.78158E-1 3.9685E-2 3.91822E-2 3.9198E-2 3.91901E-2 3.91507E-2 3.83743E-2 3.84584E-2 4.29726E-2 6.63169E-2 1.083E-1 4.87768E-1 4.52728E-1 4.22033E-1 4.08853E-1 4.01708E-1 3.57839E-1 3.23413E-1 2.55993E-1 2.32023E-1 2.31314E-1 2.50385E-1 3.65491E-1 4.85659E-1 3.6464E-1 3.85485E-1 3.51256E-1 3.26786E-1 3.27005E-1 3.75057E-1 3.75917E-1 4.02283E-1 1.63457E-1 4.59909E-1 5.57152E-1 6.5041E-1 6.13082E-1 3.55282E-1 3.12591E-1 5.30131E-1 6.57688E-1 6.519E-1 6.27938E-1 2.28431E-1 1.34157E-1 1.42332E-1 2.28479E-1 2.81482E-1 2.89897E-1 3.22949E-1 3.11418E-1 3.1281E-1 3.11809E-1 2.46208E-1 2.34643E-1 2.38889E-1 1.48967E-1 1.44752E-1 1.66017E-1 2.48298E-1 2.96857E-1 2.87297E-1 2.44584E-1 2.69974E-1 5.95472E-1 5.65052E-1 5.84106E-1 5.16288E-1 4.16677E-1 3.33827E-1 2.35744E-1 1.69323E-1 1.39182E-1 1.52125E-1 2.01882E-1 2.77036E-1 2.96199E-1 2.99629E-1 3.03483E-1 3.42215E-1 3.70595E-1 3.98776E-1 3.96478E-1 3.88777E-1 3.49089E-1 3.14836E-1 3.27531E-1 1.98981E-1 1.46344E-1 1.42737E-1 1.7403E-1 2.24842E-1 3.42969E-1 4.51827E-1 4.00993E-1 2.42072E-1 2.84592E-1 4.86752E-1 5.84053E-1 6.04175E-1 5.45497E-1 3.2827E-1 2.238E-1 2.79556E-1 5.02302E-1 6.3185E-1 5.4176E-1 2.80535E-1 1.77188E-1 1.87273E-1 2.94E-1 3.7619E-1 4.3663E-1 2.45861E-1 1.53928E-1 1.8901E-1 1.45728E-1 1.09015E-1 1.0782E-1 5.30499E-1 5.1136E-1 5.04197E-1 4.97775E-1 5.04074E-1 6.32743E-1 5.98968E-1 4.97845E-1 5.70493E-1 -9999 -9999 -9999 -9999 -9999 -9999 -9999 -9999 -9999 -9999 -9999 -9999 -9999 -9999 -9999 -9999 -9999 -9999 -9999 -9999 -9999 -9999 -9999 -9999 -9999 -9999 -9999 -9999 -9999 -9999 -9999 -9999 -9999 -9999 -9999 -9999 -9999 -9999 -9999 -9999 -9999 -9999 -9999 -9999 -9999 -9999 -9999 -9999
-9999 -9999 -9999 -9999 -9999 -9999 -9999 -9999 -9999 -9999 -9999 -9999 -9999 -9999 -9999 -9999 -9999 -9999 -9999 -9999 -9999 -9999 -9999 -9999 -9999 -9999 -9999 -9999 -9999 -9999 -9999 -9999 -9999 -9999 -9999 -9999 -9999 -9999 -9999 -9999 -9999 -9999 -9999 -9999 -9999 -9999 -9999 -9999 -9999 -9999 -9999 -9999 -9999 -9999 -9999 3.70811E-2 3.7972E-2 3.7956E-2 3.87201E-2 3.85309E-2 3.87847E-2 3.90828E-2 3.88494E-2 3.91266E-2 3.94272E-2 3.92132E-2 3.9601E-2 3.93431E-2 3.96237E-2 3.99498E-2 3.97114E-2 3.99508E-2 4.02136E-2 4.00174E-2 4.03686E-2 4.01278E-2 4.03476E-2 4.05686E-2 4.03707E-2 4.06805E-2 4.10917E-2 4.06641E-2 1.81844E-1 1.8175E-1 1.79878E-1 1.80156E-1 1.80435E-1 1.78496E-1 1.78311E-1 3.97369E-2 3.92138E-2 3.92138E-2 3.92177E-2 3.87051E-2 3.86251E-2 3.86583E-2 4.31021E-2 7.33481E-2 1.30588E-1 4.63623E-1 4.49308E-1 4.3858E-1 4.25218E-1 4.04338E-1 3.73244E-1 3.24125E-1 2.77233E-1 2.54838E-1 2.55335E-1 3.62918E-1 4.00206E-1 4.24857E-1 3.94725E-1 4.54001E-1 4.03114E-1 3.75893E-1 3.74836E-1 3.74787E-1 4.00269E-1 4.50424E-1 1.79779E-1 6.66124E-1 6.18924E-1 5.90185E-1 5.0719E-1 3.26867E-1 3.1554E-1 5.4656E-1 6.66029E-1 6.11393E-1 2.17219E-1 1.70955E-1 1.37374E-1 1.53244E-1 2.20264E-1 2.6463E-1 2.83164E-1 2.98653E-1 2.96982E-1 2.87745E-1 3.09513E-1 2.618E-1 1.41685E-1 1.18604E-1 9.38019E-2 9.17595E-2 1.32429E-1 2.7263E-1 3.03654E-1 2.8336E-1 2.5249E-1 2.00437E-1 1.92364E-1 5.07378E-1 5.63031E-1 5.36134E-1 4.71929E-1 3.89929E-1 3.55014E-1 2.7316E-1 2.22477E-1 1.66828E-1 1.61482E-1 1.73226E-1 1.80865E-1 1.83076E-1 1.98582E-1 2.4863E-1 3.13575E-1 3.66353E-1 3.82172E-1 3.74276E-1 3.49392E-1 3.48723E-1 2.83777E-1 1.73677E-1 1.36365E-1 1.44179E-1 1.82764E-1 2.37613E-1 3.55178E-1 4.00669E-1 3.00436E-1 1.91959E-1 2.24126E-1 3.95362E-1 5.5451E-1 5.90285E-1 5.23214E-1 3.23935E-1 2.4711E-1 4.32529E-1 6.33354E-1 6.28535E-1 4.987E-1 3.01636E-1 2.28704E-1 2.83186E-1 3.77071E-1 4.53533E-1 4.32884E-1 2.57273E-1 3.84078E-1 3.11405E-1 1.20972E-1 1.07971E-1 1.06916E-1 5.22986E-1 5.04938E-1 4.98886E-1 5.17541E-1 5.80004E-1 6.53191E-1 5.64234E-1 5.28113E-1 5.68034E-1 -9999 -9999 -9999 -9999 -9999 -9999 -9999 -9999 -9999 -9999 -9999 -9999 -9999 -9999 -9999 -9999 -9999 -9999 -9999 -9999 -9999 -9999 -9999 -9999 -9999 -9999 -9999 -9999 -9999 -9999 -9999 -9999 -9999 -9999 -9999 -9999 -9999 -9999 -9999 -9999 -9999 -9999 -9999 -9999 -9999 -9999 -9999 -9999
-9999 -9999 -9999 -9999 -9999 -9999 -9999 -9999 -9999 -9999 -9999 -9999 -9999 -9999 -9999 -9999 -9999 -9999 -9999 -9999 -9999 -9999 -9999 -9999 -9999 -9999 -9999 -9999 -9999 -9999 -9999 -9999 -9999 -9999 -9999 -9999 -9999 -9999 -9999 -9999 -9999 -9999 -9999 -9999 -9999 -9999 -9999 -9999 -9999 -9999 -9999 -9999 -9999 -9999 -9999 3.82736E-2 3.86778E-2 3.87625E-2 3.89751E-2 3.87423E-2 3.90401E-2 3.92971E-2 3.90411E-2 3.92551E-2 3.90207E-2 3.92561E-2 3.96227E-2 3.94292E-2 3.97104E-2 3.99498E-2 3.97331E-2 4.0082E-2 3.98428E-2 4.01926E-2 4.05454E-2 4.04138E-2 4.07239E-2 4.09245E-2 4.06805E-2 4.09478E-2 4.11685E-2 4.07173E-2 4.07582E-2 1.82171E-1 1.80218E-1 1.8028E-1 4.02991E-2 3.9813E-2 3.97849E-2 3.97729E-2 3.92533E-2 3.92375E-2 3.92375E-2 3.87402E-2 3.87051E-2 3.87441E-2 4.44327E-2 7.35977E-2 1.43659E-1 4.73044E-1 4.63603E-1 4.37094E-1 4.04462E-1 3.8113E-1 3.73268E-1 3.24929E-1 2.99579E-1 2.55894E-1 2.92137E-1 4.1167E-1 4.2172E-1 4.19635E-1 4.61093E-1 4.4809E-1 4.32767E-1 4.03329E-1 4.26532E-1 4.26398E-1 1.3602E-1 1.65861E-1 2.44352E-1 3.96733E-1 5.03674E-1 3.54528E-1 2.90994E-1 2.52604E-1 3.27157E-1 5.81135E-1 3.4471E-1 2.91026E-1 1.61756E-1 1.37592E-1 1.61057E-1 2.04567E-1 2.57913E-1 2.85518E-1 2.85857E-1 2.6328E-1 2.39284E-1 1.92065E-1 2.53783E-1 2.72878E-1 1.15402E-1 5.29711E-2 5.07614E-2 7.54231E-2 1.54772E-1 2.73291E-1 3.09524E-1 2.6924E-1 1.75125E-1 1.32631E-1 1.17994E-1 4.11037E-1 4.59912E-1 4.64537E-1 4.72642E-1 4.5923E-1 4.23961E-1 3.9444E-1 3.64906E-1 2.594E-1 1.53262E-1 1.31131E-1 1.32148E-1 1.42721E-1 1.5333E-1 1.86887E-1 2.5367E-1 3.54266E-1 3.66668E-1 3.67651E-1 3.49428E-1 3.50745E-1 2.78276E-1 1.97822E-1 1.72992E-1 1.5609E-1 1.83427E-1 2.25387E-1 3.10548E-1 3.20747E-1 2.13326E-1 1.64946E-1 2.18688E-1 3.23451E-1 4.99223E-1 5.92161E-1 5.67114E-1 5.72392E-1 3.68152E-1 4.27467E-1 6.33159E-1 6.0781E-1 5.25196E-1 3.12084E-1 2.57182E-1 2.97333E-1 3.82108E-1 4.51073E-1 4.00694E-1 3.18717E-1 1.80814E-1 1.31433E-1 1.08761E-1 1.07207E-1 5.23602E-1 5.23953E-1 5.17294E-1 5.17788E-1 5.6879E-1 6.61844E-1 6.01205E-1 2.25556E-1 5.61332E-1 5.47517E-1 -9999 -9999 -9999 -9999 -9999 -9999 -9999 -9999 -9999 -9999 -9999 -9999 -9999 -9999 -9999 -9999 -9999 -9999 -9999 -9999 -9999 -9999 -9999 -9999 -9999 -9999 -9999 -9999 -9999 -9999 -9999 -9999 -9999 -9999 -9999 -9999 -9999 -9999 -9999 -9999 -9999 -9999 -9999 -9999 -9999 -9999 -9999 -9999
-9999 -9999 -9999 -9999 -9999 -9999 -9999 -9999 -9999 -9999 -9999 -9999 -9999 -9999 -9999 -9999 -9999 -9999 -9999 -9999 -9999 -9999 -9999 -9999 -9999 -9999 -9999 -9999 -9999 -9999 -9999 -9999 -9999 -9999 -9999 -9999 -9999 -9999 -9999 -9999 -9999 -9999 -9999 -9999 -9999 -9999 -9999 -9999 -9999 -9999 -9999 -9999 -9999 -9999 -9999 3.88835E-2 3.88262E-2 3.89538E-2 3.91674E-2 3.89548E-2 3.92327E-2 3.90411E-2 3.93626E-2 3.95351E-2 3.92991E-2 3.95145E-2 3.98398E-2 3.9602E-2 3.98844E-2 3.96247E-2 3.9929E-2 4.01916E-2 3.99955E-2 4.02805E-2 4.06784E-2 4.05464E-2 4.09021E-2 4.11709E-2 4.09032E-2 4.11498E-2 4.07091E-2 4.07828E-2 4.08525E-2 4.03803E-2 4.03884E-2 4.03721E-2 3.9849E-2 3.9817E-2 3.98049E-2 3.92968E-2 3.92968E-2 3.9277E-2 3.92731E-2 3.87675E-2 4.27662E-2 3.88027E-2 4.45575E-2 7.39271E-2 1.32359E-1 4.70154E-1 4.53136E-1 4.41526E-1 4.16279E-1 4.11022E-1 3.73448E-1 3.49569E-1 3.23482E-1 2.78032E-1 3.16995E-1 3.73976E-1 4.17022E-1 4.29919E-1 4.35838E-1 4.44016E-1 4.4915E-1 4.87046E-1 1.64967E-1 1.94764E-1 1.95011E-1 1.79933E-1 2.27095E-1 3.67979E-1 5.09675E-1 2.93666E-1 2.07032E-1 2.22165E-1 3.86636E-1 6.37584E-1 1.2617E-1 2.93524E-1 2.17636E-1 1.67879E-1 1.77605E-1 2.19593E-1 2.68915E-1 3.15623E-1 2.672E-1 1.91208E-1 1.38404E-1 8.74068E-2 1.2556E-1 1.96467E-1 9.42318E-2 3.56212E-2 3.48481E-2 6.0403E-2 1.92246E-1 3.44296E-1 3.14889E-1 2.72505E-1 1.69296E-1 9.82728E-2 9.20081E-2 2.9036E-1 2.77174E-1 3.06319E-1 3.48022E-1 3.68714E-1 3.96353E-1 3.96246E-1 3.51823E-1 2.63394E-1 1.76545E-1 1.72202E-1 1.593E-1 1.26198E-1 1.22014E-1 1.40522E-1 1.83366E-1 2.97791E-1 3.72033E-1 3.67123E-1 3.75531E-1 3.42673E-1 3.00599E-1 2.51289E-1 2.75031E-1 2.11093E-1 2.20822E-1 2.01971E-1 2.21599E-1 2.37939E-1 2.4315E-1 2.42314E-1 3.33306E-1 5.12964E-1 5.52614E-1 5.91599E-1 5.99898E-1 5.99572E-1 5.44595E-1 4.63594E-1 6.10843E-1 5.93364E-1 5.9891E-1 4.96447E-1 3.15165E-1 2.76694E-1 3.33789E-1 4.27561E-1 3.52457E-1 1.58028E-1 1.08177E-1 1.08214E-1 1.07357E-1 5.2619E-1 5.19041E-1 5.17417E-1 1.06049E-1 1.40874E-1 6.41175E-1 6.10214E-1 5.52485E-1 2.11783E-1 5.75344E-1 -9999 -9999 -9999 -9999 -9999 -9999 -9999 -9999 -9999 -9999 -9999 -9999 -9999 -9999 -9999 -9999 -9999 -9999 -9999 -9999 -9999 -9999 -9999 -9999 -9999 -9999 -9999 -9999 -9999 -9999 -9999 -9999 -9999 -9999 -9999 -9999 -9999 -9999 -9999 -9999 -9999 -9999 -9999 -9999 -9999 -9999 -9999 -9999 -9999
[truncated: 572,014 more chars]
