# Supplementary material for: Alien species revises systematic status: integrative species delimitation of two similar taxa of Symbrenthia Hübner, [1819] (Lepidoptera, Nymphalidae)
Source: PeerJ. 2023 Jan 30;11:e14644. doi: 10.7717/peerj.14644 (PMC9893915; doi:10.7717/peerj.14644)
Supplement: Supplemental Information 6 [file peerj-11-14644-s006.zip › SDM/early_stage/MAXENT/past_2012_output/formosanus_stddev.asc]

ncols         264
nrows         468
xllcorner     119.7998599118
yllcorner     21.499860665
cellsize      0.00833333330000001
NODATA_value  -9999
-9999 -9999 -9999 -9999 -9999 -9999 -9999 -9999 -9999 -9999 -9999 -9999 -9999 -9999 -9999 -9999 -9999 -9999 -9999 1.38316E-1 -9999 -9999 -9999 -9999 -9999 -9999 -9999 -9999 -9999 -9999 -9999 -9999 -9999 -9999 -9999 -9999 -9999 -9999 -9999 -9999 -9999 -9999 -9999 -9999 -9999 -9999 -9999 -9999 -9999 -9999 -9999 -9999 -9999 -9999 -9999 -9999 -9999 -9999 -9999 -9999 -9999 -9999 -9999 -9999 -9999 -9999 -9999 -9999 -9999 -9999 -9999 -9999 -9999 -9999 -9999 -9999 -9999 -9999 -9999 -9999 -9999 -9999 -9999 -9999 -9999 -9999 -9999 -9999 -9999 -9999 -9999 -9999 -9999 -9999 -9999 -9999 -9999 -9999 -9999 -9999 -9999 -9999 -9999 -9999 -9999 -9999 -9999 -9999 -9999 -9999 -9999 -9999 -9999 -9999 -9999 -9999 -9999 -9999 -9999 -9999 -9999 -9999 -9999 -9999 -9999 -9999 -9999 -9999 -9999 -9999 -9999 -9999 -9999 -9999 -9999 -9999 -9999 -9999 -9999 -9999 -9999 -9999 -9999 -9999 -9999 -9999 -9999 -9999 -9999 -9999 -9999 -9999 -9999 -9999 -9999 -9999 -9999 -9999 -9999 -9999 -9999 -9999 -9999 -9999 -9999 -9999 -9999 -9999 -9999 -9999 -9999 -9999 -9999 -9999 -9999 -9999 -9999 -9999 -9999 -9999 -9999 -9999 -9999 -9999 -9999 -9999 -9999 -9999 -9999 -9999 -9999 -9999 -9999 -9999 -9999 -9999 -9999 -9999 -9999 -9999 -9999 -9999 -9999 -9999 -9999 -9999 -9999 -9999 -9999 -9999 -9999 -9999 -9999 -9999 -9999 -9999 -9999 -9999 -9999 -9999 -9999 -9999 -9999 -9999 -9999 -9999 -9999 -9999 -9999 -9999 -9999 -9999 -9999 -9999 -9999 -9999 -9999 -9999 -9999 -9999 -9999 -9999 -9999 -9999 -9999 -9999 -9999 -9999 -9999 -9999 -9999 -9999 -9999 -9999 -9999 -9999 -9999 -9999 -9999 -9999 -9999 -9999 -9999 -9999
-9999 -9999 -9999 -9999 -9999 -9999 -9999 -9999 -9999 -9999 -9999 -9999 -9999 -9999 -9999 -9999 -9999 -9999 -9999 -9999 -9999 -9999 -9999 -9999 -9999 -9999 -9999 -9999 -9999 -9999 -9999 -9999 -9999 -9999 -9999 -9999 -9999 -9999 -9999 -9999 -9999 -9999 -9999 -9999 -9999 -9999 -9999 -9999 -9999 -9999 -9999 -9999 -9999 -9999 -9999 -9999 -9999 -9999 -9999 -9999 -9999 -9999 -9999 -9999 -9999 -9999 -9999 -9999 -9999 -9999 -9999 -9999 -9999 -9999 -9999 -9999 -9999 -9999 -9999 -9999 -9999 -9999 -9999 -9999 -9999 -9999 -9999 -9999 -9999 -9999 -9999 -9999 -9999 -9999 -9999 -9999 -9999 -9999 -9999 -9999 -9999 -9999 -9999 -9999 -9999 -9999 -9999 -9999 -9999 -9999 -9999 -9999 -9999 -9999 -9999 -9999 -9999 -9999 -9999 -9999 -9999 -9999 -9999 -9999 -9999 -9999 -9999 -9999 -9999 -9999 -9999 -9999 -9999 -9999 -9999 -9999 -9999 -9999 -9999 -9999 -9999 -9999 -9999 -9999 -9999 -9999 -9999 -9999 -9999 -9999 -9999 -9999 -9999 -9999 -9999 -9999 -9999 -9999 -9999 -9999 -9999 -9999 -9999 -9999 -9999 -9999 -9999 -9999 -9999 -9999 -9999 -9999 -9999 -9999 -9999 -9999 -9999 -9999 -9999 -9999 -9999 -9999 -9999 -9999 -9999 -9999 -9999 -9999 -9999 -9999 -9999 -9999 -9999 -9999 -9999 -9999 -9999 -9999 -9999 -9999 -9999 -9999 -9999 -9999 -9999 -9999 -9999 -9999 -9999 -9999 -9999 -9999 -9999 -9999 -9999 -9999 -9999 -9999 -9999 -9999 -9999 -9999 -9999 -9999 -9999 -9999 -9999 -9999 -9999 -9999 -9999 -9999 -9999 -9999 -9999 -9999 -9999 -9999 -9999 -9999 -9999 -9999 -9999 -9999 -9999 -9999 -9999 -9999 -9999 -9999 -9999 -9999 -9999 -9999 -9999 -9999 -9999 -9999 -9999 -9999 -9999 -9999 -9999 -9999
-9999 1.47452E-1 -9999 -9999 -9999 -9999 -9999 -9999 -9999 -9999 -9999 -9999 -9999 -9999 -9999 -9999 -9999 -9999 -9999 -9999 -9999 -9999 -9999 -9999 -9999 -9999 -9999 -9999 -9999 -9999 -9999 -9999 -9999 -9999 -9999 -9999 -9999 -9999 -9999 -9999 -9999 -9999 -9999 -9999 -9999 -9999 -9999 -9999 -9999 -9999 -9999 -9999 -9999 -9999 -9999 -9999 -9999 -9999 -9999 -9999 -9999 -9999 -9999 -9999 -9999 -9999 -9999 -9999 -9999 -9999 -9999 -9999 -9999 -9999 -9999 -9999 -9999 -9999 -9999 -9999 -9999 -9999 -9999 -9999 -9999 -9999 -9999 -9999 -9999 -9999 -9999 -9999 -9999 -9999 -9999 -9999 -9999 -9999 -9999 -9999 -9999 -9999 -9999 -9999 -9999 -9999 -9999 -9999 -9999 -9999 -9999 -9999 -9999 -9999 -9999 -9999 -9999 -9999 -9999 -9999 -9999 -9999 -9999 -9999 -9999 -9999 -9999 -9999 -9999 -9999 -9999 -9999 -9999 -9999 -9999 -9999 -9999 -9999 -9999 -9999 -9999 -9999 -9999 -9999 -9999 -9999 -9999 -9999 -9999 -9999 -9999 -9999 -9999 -9999 -9999 -9999 -9999 -9999 -9999 -9999 -9999 -9999 -9999 -9999 -9999 -9999 -9999 -9999 -9999 -9999 -9999 -9999 -9999 -9999 -9999 -9999 -9999 -9999 -9999 -9999 -9999 -9999 -9999 -9999 -9999 -9999 -9999 -9999 -9999 -9999 -9999 -9999 -9999 -9999 -9999 -9999 -9999 -9999 -9999 -9999 -9999 -9999 -9999 -9999 -9999 -9999 -9999 -9999 -9999 -9999 -9999 -9999 -9999 -9999 -9999 -9999 -9999 -9999 -9999 -9999 -9999 -9999 -9999 -9999 -9999 -9999 -9999 -9999 -9999 -9999 -9999 -9999 -9999 -9999 -9999 -9999 -9999 -9999 -9999 -9999 -9999 -9999 -9999 -9999 -9999 -9999 -9999 -9999 -9999 -9999 -9999 -9999 -9999 -9999 -9999 -9999 -9999 -9999 -9999 -9999 -9999 -9999 -9999 -9999
-9999 -9999 -9999 -9999 -9999 -9999 -9999 -9999 -9999 -9999 -9999 -9999 -9999 -9999 -9999 -9999 -9999 -9999 -9999 -9999 -9999 -9999 -9999 -9999 -9999 -9999 -9999 -9999 -9999 -9999 -9999 -9999 -9999 -9999 -9999 -9999 -9999 -9999 -9999 -9999 -9999 -9999 -9999 -9999 -9999 -9999 -9999 -9999 -9999 -9999 -9999 -9999 -9999 -9999 -9999 -9999 -9999 -9999 -9999 -9999 -9999 -9999 -9999 -9999 -9999 -9999 -9999 -9999 -9999 -9999 -9999 -9999 -9999 -9999 -9999 -9999 -9999 -9999 -9999 -9999 -9999 -9999 -9999 -9999 -9999 -9999 -9999 -9999 -9999 -9999 -9999 -9999 -9999 -9999 -9999 -9999 -9999 -9999 -9999 -9999 -9999 -9999 -9999 -9999 -9999 -9999 -9999 -9999 -9999 -9999 -9999 -9999 -9999 -9999 -9999 -9999 -9999 -9999 -9999 -9999 -9999 -9999 -9999 -9999 -9999 -9999 -9999 -9999 -9999 -9999 -9999 -9999 -9999 -9999 -9999 -9999 -9999 -9999 -9999 -9999 -9999 -9999 -9999 -9999 -9999 -9999 -9999 -9999 -9999 -9999 -9999 -9999 -9999 -9999 -9999 -9999 -9999 -9999 -9999 -9999 -9999 -9999 -9999 -9999 -9999 -9999 -9999 -9999 -9999 -9999 -9999 -9999 -9999 -9999 -9999 -9999 -9999 -9999 -9999 -9999 -9999 -9999 -9999 -9999 -9999 -9999 -9999 -9999 -9999 -9999 -9999 -9999 -9999 -9999 -9999 -9999 -9999 -9999 -9999 -9999 -9999 -9999 -9999 -9999 -9999 -9999 -9999 -9999 -9999 -9999 -9999 -9999 -9999 -9999 -9999 -9999 -9999 -9999 -9999 -9999 -9999 -9999 -9999 -9999 -9999 -9999 -9999 -9999 -9999 -9999 -9999 -9999 -9999 -9999 -9999 -9999 -9999 -9999 -9999 -9999 -9999 -9999 -9999 -9999 -9999 -9999 -9999 -9999 -9999 -9999 -9999 -9999 -9999 -9999 -9999 -9999 -9999 -9999 -9999 -9999 -9999 -9999 -9999 -9999
-9999 -9999 -9999 -9999 -9999 -9999 -9999 -9999 -9999 -9999 -9999 -9999 -9999 -9999 -9999 -9999 -9999 -9999 -9999 -9999 -9999 -9999 -9999 -9999 -9999 -9999 -9999 -9999 -9999 -9999 -9999 -9999 -9999 -9999 -9999 -9999 -9999 -9999 -9999 -9999 -9999 -9999 -9999 -9999 -9999 -9999 -9999 -9999 -9999 -9999 -9999 -9999 -9999 -9999 -9999 -9999 -9999 -9999 -9999 -9999 -9999 -9999 -9999 -9999 -9999 -9999 -9999 -9999 -9999 -9999 -9999 -9999 -9999 -9999 -9999 -9999 -9999 -9999 -9999 -9999 -9999 -9999 -9999 -9999 -9999 -9999 -9999 -9999 -9999 -9999 -9999 -9999 -9999 -9999 -9999 -9999 -9999 -9999 -9999 -9999 -9999 -9999 -9999 -9999 -9999 -9999 -9999 -9999 -9999 -9999 -9999 -9999 -9999 -9999 -9999 -9999 -9999 -9999 -9999 -9999 -9999 -9999 -9999 -9999 -9999 -9999 -9999 -9999 -9999 -9999 -9999 -9999 -9999 -9999 -9999 -9999 -9999 -9999 -9999 -9999 -9999 -9999 -9999 -9999 -9999 -9999 -9999 -9999 -9999 -9999 -9999 -9999 -9999 -9999 -9999 -9999 -9999 -9999 -9999 -9999 -9999 -9999 -9999 -9999 -9999 -9999 -9999 -9999 -9999 -9999 -9999 -9999 -9999 -9999 -9999 -9999 -9999 -9999 -9999 -9999 -9999 -9999 -9999 -9999 -9999 -9999 -9999 -9999 -9999 -9999 -9999 -9999 -9999 -9999 -9999 -9999 -9999 -9999 -9999 -9999 -9999 -9999 -9999 -9999 -9999 -9999 -9999 -9999 -9999 -9999 -9999 -9999 -9999 -9999 -9999 -9999 -9999 -9999 -9999 -9999 -9999 -9999 -9999 -9999 -9999 -9999 -9999 -9999 -9999 -9999 -9999 -9999 -9999 -9999 -9999 -9999 -9999 -9999 -9999 -9999 -9999 -9999 -9999 -9999 -9999 -9999 -9999 -9999 -9999 -9999 -9999 -9999 -9999 -9999 -9999 -9999 -9999 -9999 -9999 -9999 -9999 -9999 -9999 -9999
-9999 -9999 -9999 -9999 -9999 -9999 -9999 -9999 -9999 -9999 -9999 -9999 -9999 -9999 -9999 -9999 -9999 -9999 -9999 -9999 -9999 -9999 -9999 -9999 -9999 -9999 -9999 -9999 -9999 -9999 -9999 -9999 -9999 -9999 -9999 -9999 -9999 -9999 -9999 -9999 -9999 -9999 -9999 -9999 -9999 -9999 -9999 -9999 -9999 -9999 -9999 -9999 -9999 -9999 -9999 -9999 -9999 -9999 -9999 -9999 -9999 -9999 -9999 -9999 -9999 -9999 -9999 -9999 -9999 -9999 -9999 -9999 -9999 -9999 -9999 -9999 -9999 -9999 -9999 -9999 -9999 -9999 -9999 -9999 -9999 -9999 -9999 -9999 -9999 -9999 -9999 -9999 -9999 -9999 -9999 -9999 -9999 -9999 -9999 -9999 -9999 -9999 -9999 -9999 -9999 -9999 -9999 -9999 -9999 -9999 -9999 -9999 -9999 -9999 -9999 -9999 -9999 -9999 -9999 -9999 -9999 -9999 -9999 -9999 -9999 -9999 -9999 -9999 -9999 -9999 -9999 -9999 -9999 -9999 -9999 -9999 -9999 -9999 -9999 -9999 -9999 -9999 -9999 -9999 -9999 -9999 -9999 -9999 -9999 -9999 -9999 -9999 -9999 -9999 -9999 -9999 -9999 -9999 -9999 -9999 -9999 -9999 -9999 -9999 -9999 -9999 -9999 -9999 -9999 -9999 -9999 -9999 -9999 -9999 -9999 -9999 -9999 -9999 -9999 -9999 -9999 -9999 -9999 -9999 -9999 -9999 -9999 -9999 -9999 -9999 -9999 -9999 -9999 -9999 -9999 -9999 -9999 -9999 -9999 -9999 -9999 -9999 -9999 -9999 -9999 -9999 -9999 -9999 -9999 -9999 -9999 -9999 -9999 -9999 -9999 -9999 -9999 -9999 -9999 -9999 -9999 -9999 -9999 -9999 -9999 -9999 -9999 -9999 -9999 -9999 -9999 -9999 -9999 -9999 -9999 -9999 -9999 -9999 -9999 -9999 -9999 -9999 -9999 -9999 -9999 -9999 -9999 -9999 -9999 -9999 -9999 -9999 -9999 -9999 -9999 -9999 -9999 -9999 -9999 -9999 -9999 -9999 -9999 -9999
-9999 -9999 -9999 -9999 -9999 -9999 -9999 -9999 -9999 -9999 -9999 -9999 -9999 -9999 -9999 -9999 -9999 -9999 -9999 -9999 -9999 -9999 -9999 -9999 -9999 -9999 -9999 -9999 -9999 -9999 -9999 -9999 -9999 -9999 -9999 -9999 -9999 -9999 -9999 -9999 -9999 -9999 -9999 -9999 -9999 -9999 -9999 -9999 -9999 -9999 -9999 -9999 -9999 -9999 -9999 -9999 -9999 -9999 -9999 -9999 -9999 -9999 -9999 -9999 -9999 -9999 -9999 -9999 -9999 -9999 -9999 -9999 -9999 -9999 -9999 -9999 -9999 -9999 -9999 -9999 -9999 -9999 -9999 -9999 -9999 -9999 -9999 -9999 -9999 -9999 -9999 -9999 -9999 -9999 -9999 -9999 -9999 -9999 -9999 -9999 -9999 -9999 -9999 -9999 -9999 -9999 -9999 -9999 -9999 -9999 -9999 -9999 -9999 -9999 -9999 -9999 -9999 -9999 -9999 -9999 -9999 -9999 -9999 -9999 -9999 -9999 -9999 -9999 -9999 -9999 -9999 -9999 -9999 -9999 -9999 -9999 -9999 -9999 -9999 -9999 -9999 -9999 -9999 -9999 -9999 -9999 -9999 -9999 -9999 -9999 -9999 -9999 -9999 -9999 -9999 -9999 -9999 -9999 -9999 -9999 -9999 -9999 -9999 -9999 -9999 -9999 -9999 -9999 -9999 -9999 -9999 -9999 -9999 -9999 -9999 -9999 -9999 -9999 -9999 -9999 -9999 -9999 -9999 -9999 -9999 -9999 -9999 -9999 -9999 -9999 -9999 -9999 -9999 -9999 -9999 -9999 -9999 -9999 -9999 -9999 -9999 -9999 -9999 -9999 -9999 -9999 -9999 -9999 -9999 -9999 -9999 -9999 -9999 -9999 -9999 -9999 -9999 -9999 -9999 -9999 -9999 -9999 -9999 -9999 -9999 -9999 -9999 -9999 -9999 -9999 -9999 -9999 -9999 -9999 -9999 -9999 -9999 -9999 -9999 -9999 -9999 -9999 -9999 -9999 -9999 -9999 -9999 -9999 -9999 -9999 -9999 -9999 -9999 -9999 -9999 -9999 -9999 -9999 -9999 -9999 -9999 -9999 -9999 -9999
-9999 -9999 -9999 -9999 -9999 -9999 -9999 -9999 -9999 -9999 -9999 -9999 -9999 -9999 -9999 -9999 -9999 -9999 -9999 -9999 -9999 -9999 -9999 -9999 -9999 -9999 -9999 -9999 -9999 -9999 -9999 -9999 -9999 -9999 -9999 -9999 -9999 -9999 -9999 -9999 -9999 -9999 -9999 -9999 -9999 -9999 -9999 -9999 -9999 -9999 -9999 -9999 -9999 -9999 -9999 -9999 -9999 -9999 -9999 -9999 -9999 -9999 -9999 -9999 -9999 -9999 -9999 -9999 -9999 -9999 -9999 -9999 -9999 -9999 -9999 -9999 -9999 -9999 -9999 -9999 -9999 -9999 -9999 -9999 -9999 -9999 -9999 -9999 -9999 -9999 -9999 -9999 -9999 -9999 -9999 -9999 -9999 -9999 -9999 -9999 -9999 -9999 -9999 -9999 -9999 -9999 -9999 -9999 -9999 -9999 -9999 -9999 -9999 -9999 -9999 -9999 -9999 -9999 -9999 -9999 -9999 -9999 -9999 -9999 -9999 -9999 -9999 -9999 -9999 -9999 -9999 -9999 -9999 -9999 -9999 -9999 -9999 -9999 -9999 -9999 -9999 -9999 -9999 -9999 -9999 -9999 -9999 -9999 -9999 -9999 -9999 -9999 -9999 -9999 -9999 -9999 -9999 -9999 -9999 -9999 -9999 -9999 -9999 -9999 -9999 -9999 -9999 -9999 -9999 -9999 -9999 -9999 -9999 -9999 -9999 -9999 -9999 -9999 -9999 -9999 -9999 -9999 -9999 -9999 -9999 -9999 -9999 -9999 -9999 -9999 -9999 -9999 -9999 -9999 -9999 -9999 -9999 -9999 -9999 -9999 -9999 -9999 -9999 -9999 -9999 -9999 -9999 -9999 -9999 -9999 -9999 -9999 -9999 -9999 -9999 -9999 -9999 -9999 -9999 -9999 -9999 -9999 -9999 -9999 -9999 -9999 -9999 -9999 -9999 -9999 -9999 -9999 -9999 -9999 -9999 -9999 -9999 -9999 -9999 -9999 -9999 -9999 -9999 -9999 -9999 -9999 -9999 -9999 -9999 -9999 -9999 -9999 -9999 -9999 -9999 -9999 -9999 -9999 -9999 -9999 -9999 -9999 -9999 -9999
-9999 -9999 -9999 -9999 -9999 -9999 -9999 -9999 -9999 -9999 -9999 -9999 -9999 -9999 -9999 -9999 -9999 -9999 -9999 -9999 -9999 -9999 -9999 -9999 -9999 -9999 -9999 -9999 -9999 -9999 -9999 -9999 -9999 -9999 -9999 -9999 -9999 -9999 -9999 -9999 -9999 -9999 -9999 -9999 -9999 -9999 -9999 -9999 -9999 -9999 -9999 -9999 -9999 -9999 -9999 -9999 -9999 -9999 -9999 -9999 -9999 -9999 -9999 -9999 -9999 -9999 -9999 -9999 -9999 -9999 -9999 -9999 -9999 -9999 -9999 -9999 -9999 -9999 -9999 -9999 -9999 -9999 -9999 -9999 -9999 -9999 -9999 -9999 -9999 -9999 -9999 -9999 -9999 -9999 -9999 -9999 -9999 -9999 -9999 -9999 -9999 -9999 -9999 -9999 -9999 -9999 -9999 -9999 -9999 -9999 -9999 -9999 -9999 -9999 -9999 -9999 -9999 -9999 -9999 -9999 -9999 -9999 -9999 -9999 -9999 -9999 -9999 -9999 -9999 -9999 -9999 -9999 -9999 -9999 -9999 -9999 -9999 -9999 -9999 -9999 -9999 -9999 -9999 -9999 -9999 -9999 -9999 -9999 -9999 -9999 -9999 -9999 -9999 -9999 -9999 -9999 -9999 -9999 -9999 -9999 -9999 -9999 -9999 -9999 -9999 -9999 -9999 -9999 -9999 -9999 -9999 -9999 -9999 -9999 -9999 -9999 -9999 -9999 -9999 -9999 -9999 -9999 -9999 -9999 -9999 -9999 -9999 -9999 -9999 -9999 -9999 -9999 -9999 -9999 -9999 -9999 -9999 -9999 -9999 -9999 -9999 -9999 -9999 -9999 -9999 -9999 -9999 -9999 -9999 -9999 -9999 -9999 -9999 -9999 -9999 -9999 -9999 -9999 -9999 -9999 -9999 -9999 -9999 -9999 -9999 -9999 -9999 -9999 -9999 -9999 -9999 -9999 -9999 -9999 -9999 -9999 -9999 -9999 -9999 -9999 -9999 -9999 -9999 -9999 -9999 -9999 -9999 -9999 -9999 -9999 -9999 -9999 -9999 -9999 -9999 -9999 -9999 -9999 -9999 -9999 -9999 -9999 -9999 -9999
-9999 -9999 -9999 -9999 -9999 -9999 -9999 -9999 -9999 -9999 -9999 -9999 -9999 -9999 -9999 -9999 -9999 -9999 -9999 -9999 -9999 -9999 -9999 -9999 -9999 -9999 -9999 -9999 -9999 -9999 -9999 -9999 -9999 -9999 -9999 -9999 -9999 -9999 -9999 -9999 -9999 -9999 -9999 -9999 -9999 -9999 -9999 -9999 -9999 -9999 -9999 -9999 -9999 -9999 -9999 -9999 -9999 -9999 -9999 -9999 -9999 -9999 -9999 -9999 -9999 -9999 -9999 -9999 -9999 -9999 -9999 -9999 -9999 -9999 -9999 -9999 -9999 -9999 -9999 -9999 -9999 -9999 -9999 -9999 -9999 -9999 -9999 -9999 -9999 -9999 -9999 -9999 -9999 -9999 -9999 -9999 -9999 -9999 -9999 -9999 -9999 -9999 -9999 -9999 -9999 -9999 -9999 -9999 -9999 -9999 -9999 -9999 -9999 -9999 -9999 -9999 -9999 -9999 -9999 -9999 -9999 -9999 -9999 -9999 -9999 -9999 -9999 -9999 -9999 -9999 -9999 -9999 -9999 -9999 -9999 -9999 -9999 -9999 -9999 -9999 -9999 -9999 -9999 -9999 -9999 -9999 -9999 -9999 -9999 -9999 -9999 -9999 -9999 -9999 -9999 -9999 -9999 -9999 -9999 -9999 -9999 -9999 -9999 -9999 -9999 -9999 -9999 -9999 -9999 -9999 -9999 -9999 -9999 -9999 -9999 -9999 -9999 -9999 -9999 -9999 -9999 -9999 -9999 -9999 -9999 -9999 -9999 -9999 -9999 -9999 -9999 -9999 -9999 -9999 -9999 -9999 -9999 -9999 -9999 -9999 -9999 -9999 -9999 -9999 -9999 -9999 -9999 -9999 -9999 -9999 -9999 -9999 -9999 -9999 -9999 -9999 -9999 -9999 -9999 -9999 -9999 -9999 -9999 -9999 -9999 -9999 -9999 -9999 -9999 -9999 -9999 -9999 -9999 -9999 -9999 -9999 -9999 -9999 -9999 -9999 -9999 -9999 -9999 -9999 -9999 -9999 -9999 -9999 -9999 -9999 -9999 -9999 -9999 -9999 -9999 -9999 -9999 -9999 -9999 -9999 -9999 -9999 -9999 -9999
-9999 -9999 -9999 -9999 -9999 -9999 -9999 -9999 -9999 -9999 -9999 -9999 -9999 -9999 -9999 -9999 -9999 -9999 -9999 -9999 -9999 -9999 -9999 -9999 -9999 -9999 -9999 -9999 -9999 -9999 -9999 -9999 -9999 -9999 -9999 -9999 -9999 -9999 -9999 -9999 -9999 -9999 -9999 -9999 -9999 -9999 -9999 -9999 -9999 -9999 -9999 -9999 -9999 -9999 -9999 -9999 -9999 -9999 -9999 -9999 -9999 -9999 -9999 -9999 -9999 -9999 -9999 -9999 -9999 -9999 -9999 -9999 -9999 -9999 -9999 -9999 -9999 -9999 -9999 -9999 -9999 -9999 -9999 -9999 -9999 -9999 -9999 -9999 -9999 -9999 -9999 -9999 -9999 -9999 -9999 -9999 -9999 -9999 -9999 -9999 -9999 -9999 -9999 -9999 -9999 -9999 -9999 -9999 -9999 -9999 -9999 -9999 -9999 -9999 -9999 -9999 -9999 -9999 -9999 -9999 -9999 -9999 -9999 -9999 -9999 -9999 -9999 -9999 -9999 -9999 -9999 -9999 -9999 -9999 -9999 -9999 -9999 -9999 -9999 -9999 -9999 -9999 -9999 -9999 -9999 -9999 -9999 -9999 -9999 -9999 -9999 -9999 -9999 -9999 -9999 -9999 -9999 -9999 -9999 -9999 -9999 -9999 -9999 -9999 -9999 -9999 -9999 -9999 -9999 -9999 -9999 -9999 -9999 -9999 -9999 -9999 -9999 -9999 -9999 -9999 -9999 -9999 -9999 -9999 -9999 -9999 -9999 -9999 -9999 -9999 -9999 -9999 -9999 -9999 -9999 -9999 -9999 -9999 -9999 -9999 -9999 -9999 -9999 -9999 -9999 -9999 -9999 -9999 -9999 -9999 -9999 -9999 -9999 -9999 -9999 -9999 -9999 -9999 -9999 -9999 -9999 -9999 -9999 -9999 -9999 -9999 -9999 -9999 -9999 -9999 -9999 -9999 -9999 -9999 -9999 -9999 -9999 -9999 -9999 -9999 -9999 -9999 -9999 -9999 -9999 -9999 -9999 -9999 -9999 -9999 -9999 -9999 -9999 -9999 -9999 -9999 -9999 -9999 -9999 -9999 -9999 -9999 -9999 -9999
-9999 -9999 -9999 -9999 -9999 -9999 -9999 -9999 -9999 -9999 -9999 -9999 -9999 -9999 -9999 -9999 -9999 -9999 -9999 -9999 -9999 -9999 -9999 -9999 -9999 -9999 -9999 -9999 -9999 -9999 -9999 -9999 -9999 -9999 -9999 -9999 -9999 -9999 -9999 -9999 -9999 -9999 -9999 -9999 -9999 -9999 -9999 -9999 -9999 -9999 -9999 -9999 -9999 -9999 -9999 -9999 -9999 -9999 -9999 -9999 -9999 -9999 -9999 -9999 -9999 -9999 -9999 -9999 -9999 -9999 -9999 -9999 -9999 -9999 -9999 -9999 -9999 -9999 -9999 -9999 -9999 -9999 -9999 -9999 -9999 -9999 -9999 -9999 -9999 -9999 -9999 -9999 -9999 -9999 -9999 -9999 -9999 -9999 -9999 -9999 -9999 -9999 -9999 -9999 -9999 -9999 -9999 -9999 -9999 -9999 -9999 -9999 -9999 -9999 -9999 -9999 -9999 -9999 -9999 -9999 -9999 -9999 -9999 -9999 -9999 -9999 -9999 -9999 -9999 -9999 -9999 -9999 -9999 -9999 -9999 -9999 -9999 -9999 -9999 -9999 -9999 -9999 -9999 -9999 -9999 -9999 -9999 -9999 -9999 -9999 -9999 -9999 -9999 -9999 -9999 -9999 -9999 -9999 -9999 -9999 -9999 -9999 -9999 -9999 -9999 -9999 -9999 -9999 -9999 -9999 -9999 -9999 -9999 -9999 -9999 -9999 -9999 -9999 -9999 -9999 -9999 -9999 -9999 -9999 -9999 -9999 -9999 -9999 -9999 -9999 -9999 -9999 -9999 -9999 -9999 -9999 -9999 -9999 -9999 -9999 -9999 -9999 -9999 -9999 -9999 -9999 -9999 3.17988E-2 3.27932E-2 -9999 -9999 3.41301E-2 3.63872E-2 -9999 -9999 -9999 -9999 -9999 -9999 -9999 -9999 -9999 -9999 -9999 -9999 -9999 -9999 -9999 -9999 -9999 -9999 -9999 -9999 -9999 -9999 -9999 -9999 -9999 -9999 -9999 -9999 -9999 -9999 -9999 -9999 -9999 -9999 -9999 -9999 -9999 -9999 -9999 -9999 -9999 -9999 -9999 -9999 -9999 -9999 -9999 -9999 -9999 -9999 -9999
-9999 -9999 -9999 -9999 -9999 -9999 -9999 -9999 -9999 -9999 -9999 -9999 -9999 -9999 -9999 -9999 -9999 -9999 -9999 -9999 -9999 -9999 -9999 -9999 -9999 -9999 -9999 -9999 -9999 -9999 -9999 -9999 -9999 -9999 -9999 -9999 -9999 -9999 -9999 -9999 -9999 -9999 -9999 -9999 -9999 -9999 -9999 -9999 -9999 -9999 -9999 -9999 -9999 -9999 -9999 -9999 -9999 -9999 -9999 -9999 -9999 -9999 -9999 -9999 -9999 -9999 -9999 -9999 -9999 -9999 -9999 -9999 -9999 -9999 -9999 -9999 -9999 -9999 -9999 -9999 -9999 -9999 -9999 -9999 -9999 -9999 -9999 -9999 -9999 -9999 -9999 -9999 -9999 -9999 -9999 -9999 -9999 -9999 -9999 -9999 -9999 -9999 -9999 -9999 -9999 -9999 -9999 -9999 -9999 -9999 -9999 -9999 -9999 -9999 -9999 -9999 -9999 -9999 -9999 -9999 -9999 -9999 -9999 -9999 -9999 -9999 -9999 -9999 -9999 -9999 -9999 -9999 -9999 -9999 -9999 -9999 -9999 -9999 -9999 -9999 -9999 -9999 -9999 -9999 -9999 -9999 -9999 -9999 -9999 -9999 -9999 -9999 -9999 -9999 -9999 -9999 -9999 -9999 -9999 -9999 -9999 -9999 -9999 -9999 -9999 -9999 -9999 -9999 -9999 -9999 -9999 -9999 -9999 -9999 -9999 -9999 -9999 -9999 -9999 -9999 -9999 -9999 -9999 -9999 -9999 -9999 -9999 -9999 -9999 -9999 -9999 -9999 -9999 -9999 -9999 -9999 -9999 -9999 -9999 -9999 -9999 -9999 -9999 -9999 3.06461E-2 -9999 -9999 3.47271E-2 3.69802E-2 3.71438E-2 3.80302E-2 4.10583E-2 4.68616E-2 4.92447E-2 4.70569E-2 4.46629E-2 -9999 -9999 -9999 -9999 -9999 -9999 -9999 -9999 -9999 -9999 -9999 -9999 -9999 -9999 -9999 -9999 -9999 -9999 -9999 -9999 -9999 -9999 -9999 -9999 -9999 -9999 -9999 -9999 -9999 -9999 -9999 -9999 -9999 -9999 -9999 -9999 -9999 -9999 -9999 -9999 -9999 -9999 -9999 -9999 -9999 -9999 -9999 -9999
-9999 -9999 -9999 -9999 -9999 -9999 -9999 -9999 -9999 -9999 -9999 -9999 -9999 -9999 -9999 -9999 -9999 -9999 -9999 -9999 -9999 -9999 -9999 -9999 -9999 -9999 -9999 -9999 -9999 -9999 -9999 -9999 -9999 -9999 -9999 -9999 -9999 -9999 -9999 -9999 -9999 -9999 -9999 -9999 -9999 -9999 -9999 -9999 -9999 -9999 -9999 -9999 -9999 -9999 -9999 -9999 -9999 -9999 -9999 -9999 -9999 -9999 -9999 -9999 -9999 -9999 -9999 -9999 -9999 -9999 -9999 -9999 -9999 -9999 -9999 -9999 -9999 -9999 -9999 -9999 -9999 -9999 -9999 -9999 -9999 -9999 -9999 -9999 -9999 -9999 -9999 -9999 -9999 -9999 -9999 -9999 -9999 -9999 -9999 -9999 -9999 -9999 -9999 -9999 -9999 -9999 -9999 -9999 -9999 -9999 -9999 -9999 -9999 -9999 -9999 -9999 -9999 -9999 -9999 -9999 -9999 -9999 -9999 -9999 -9999 -9999 -9999 -9999 -9999 -9999 -9999 -9999 -9999 -9999 -9999 -9999 -9999 -9999 -9999 -9999 -9999 -9999 -9999 -9999 -9999 -9999 -9999 -9999 -9999 -9999 -9999 -9999 -9999 -9999 -9999 -9999 -9999 -9999 -9999 -9999 -9999 -9999 -9999 -9999 -9999 -9999 -9999 -9999 -9999 -9999 -9999 -9999 -9999 -9999 -9999 -9999 -9999 -9999 -9999 -9999 -9999 -9999 -9999 -9999 -9999 -9999 -9999 -9999 -9999 -9999 -9999 -9999 -9999 -9999 -9999 -9999 -9999 -9999 -9999 -9999 -9999 -9999 -9999 3.20841E-2 3.37482E-2 3.71748E-2 4.07654E-2 4.67977E-2 5.28414E-2 5.07487E-2 5.27142E-2 5.75588E-2 6.23707E-2 6.50737E-2 6.57921E-2 6.43749E-2 5.68171E-2 -9999 -9999 -9999 -9999 -9999 -9999 -9999 -9999 -9999 -9999 -9999 -9999 -9999 -9999 -9999 -9999 -9999 -9999 -9999 -9999 -9999 -9999 -9999 -9999 -9999 -9999 -9999 -9999 -9999 -9999 -9999 -9999 -9999 -9999 -9999 -9999 -9999 -9999 -9999 -9999 -9999 -9999 -9999 -9999 -9999 -9999 -9999
-9999 -9999 -9999 -9999 -9999 -9999 -9999 -9999 -9999 -9999 -9999 -9999 -9999 -9999 -9999 -9999 -9999 -9999 -9999 -9999 -9999 -9999 -9999 -9999 -9999 -9999 -9999 -9999 -9999 -9999 -9999 -9999 -9999 -9999 -9999 -9999 -9999 -9999 -9999 -9999 -9999 -9999 -9999 -9999 -9999 -9999 -9999 -9999 -9999 -9999 -9999 -9999 -9999 -9999 -9999 -9999 -9999 -9999 -9999 -9999 -9999 -9999 -9999 -9999 -9999 -9999 -9999 -9999 -9999 -9999 -9999 -9999 -9999 -9999 -9999 -9999 -9999 -9999 -9999 -9999 -9999 -9999 -9999 -9999 -9999 -9999 -9999 -9999 -9999 -9999 -9999 -9999 -9999 -9999 -9999 -9999 -9999 -9999 -9999 -9999 -9999 -9999 -9999 -9999 -9999 -9999 -9999 -9999 -9999 -9999 -9999 -9999 -9999 -9999 -9999 -9999 -9999 -9999 -9999 -9999 -9999 -9999 -9999 -9999 -9999 -9999 -9999 -9999 -9999 -9999 -9999 -9999 -9999 -9999 -9999 -9999 -9999 -9999 -9999 -9999 -9999 -9999 -9999 -9999 -9999 -9999 -9999 -9999 -9999 -9999 -9999 -9999 -9999 -9999 -9999 -9999 -9999 -9999 -9999 -9999 -9999 -9999 -9999 -9999 -9999 -9999 -9999 -9999 -9999 -9999 -9999 -9999 -9999 -9999 -9999 -9999 -9999 -9999 -9999 -9999 -9999 -9999 -9999 -9999 -9999 -9999 -9999 -9999 -9999 -9999 -9999 -9999 -9999 -9999 -9999 -9999 -9999 -9999 -9999 -9999 -9999 3.18406E-2 3.22873E-2 3.30894E-2 3.59123E-2 4.54294E-2 5.35813E-2 6.02828E-2 6.32948E-2 6.29384E-2 6.45811E-2 6.7769E-2 7.06641E-2 7.1583E-2 7.29625E-2 7.4525E-2 7.38868E-2 7.03392E-2 5.70817E-2 -9999 -9999 -9999 -9999 -9999 -9999 -9999 -9999 -9999 -9999 -9999 -9999 -9999 -9999 -9999 -9999 -9999 -9999 -9999 -9999 -9999 -9999 -9999 -9999 -9999 -9999 -9999 -9999 -9999 -9999 -9999 -9999 -9999 -9999 -9999 -9999 -9999 -9999 -9999 -9999 -9999 -9999 -9999 -9999 -9999
-9999 -9999 -9999 -9999 -9999 -9999 -9999 -9999 -9999 -9999 -9999 -9999 -9999 -9999 -9999 -9999 -9999 -9999 -9999 -9999 -9999 -9999 -9999 -9999 -9999 -9999 -9999 -9999 -9999 -9999 -9999 -9999 -9999 -9999 -9999 -9999 -9999 -9999 -9999 -9999 -9999 -9999 -9999 -9999 -9999 -9999 -9999 -9999 -9999 -9999 -9999 -9999 -9999 -9999 -9999 -9999 -9999 -9999 -9999 -9999 -9999 -9999 -9999 -9999 -9999 -9999 -9999 -9999 -9999 -9999 -9999 -9999 -9999 -9999 -9999 -9999 -9999 -9999 -9999 -9999 -9999 -9999 -9999 -9999 -9999 -9999 -9999 -9999 -9999 -9999 -9999 -9999 -9999 -9999 -9999 -9999 -9999 -9999 -9999 -9999 -9999 -9999 -9999 -9999 -9999 -9999 -9999 -9999 -9999 -9999 -9999 -9999 -9999 -9999 -9999 -9999 -9999 -9999 -9999 -9999 -9999 -9999 -9999 -9999 -9999 -9999 -9999 -9999 -9999 -9999 -9999 -9999 -9999 -9999 -9999 -9999 -9999 -9999 -9999 -9999 -9999 -9999 -9999 -9999 -9999 -9999 -9999 -9999 -9999 -9999 -9999 -9999 -9999 -9999 -9999 -9999 -9999 -9999 -9999 -9999 -9999 -9999 -9999 -9999 -9999 -9999 -9999 -9999 -9999 -9999 -9999 -9999 -9999 -9999 -9999 -9999 -9999 -9999 -9999 -9999 -9999 -9999 -9999 -9999 -9999 -9999 -9999 -9999 -9999 -9999 -9999 -9999 -9999 -9999 -9999 -9999 -9999 -9999 -9999 -9999 3.12606E-2 3.19399E-2 3.41092E-2 3.65736E-2 3.9148E-2 4.7704E-2 5.77415E-2 6.58204E-2 6.94834E-2 6.91571E-2 6.90916E-2 7.06042E-2 7.25154E-2 7.32045E-2 7.42949E-2 7.48201E-2 7.53754E-2 7.48812E-2 7.53156E-2 6.09219E-2 -9999 -9999 -9999 -9999 -9999 -9999 -9999 -9999 -9999 -9999 -9999 -9999 -9999 -9999 -9999 -9999 -9999 -9999 -9999 -9999 -9999 -9999 -9999 -9999 -9999 -9999 -9999 -9999 -9999 -9999 -9999 -9999 -9999 -9999 -9999 -9999 -9999 -9999 -9999 -9999 -9999 -9999 -9999 -9999
-9999 -9999 -9999 -9999 -9999 -9999 -9999 -9999 -9999 -9999 -9999 -9999 -9999 -9999 -9999 -9999 -9999 -9999 -9999 -9999 -9999 -9999 -9999 -9999 -9999 -9999 -9999 -9999 -9999 -9999 -9999 -9999 -9999 -9999 -9999 -9999 -9999 -9999 -9999 -9999 -9999 -9999 -9999 -9999 -9999 -9999 -9999 -9999 -9999 -9999 -9999 -9999 -9999 -9999 -9999 -9999 -9999 -9999 -9999 -9999 -9999 -9999 -9999 -9999 -9999 -9999 -9999 -9999 -9999 -9999 -9999 -9999 -9999 -9999 -9999 -9999 -9999 -9999 -9999 -9999 -9999 -9999 -9999 -9999 -9999 -9999 -9999 -9999 -9999 -9999 -9999 -9999 -9999 -9999 -9999 -9999 -9999 -9999 -9999 -9999 -9999 -9999 -9999 -9999 -9999 -9999 -9999 -9999 -9999 -9999 -9999 -9999 -9999 -9999 -9999 -9999 -9999 -9999 -9999 -9999 -9999 -9999 -9999 -9999 -9999 -9999 -9999 -9999 -9999 -9999 -9999 -9999 -9999 -9999 -9999 -9999 -9999 -9999 -9999 -9999 -9999 -9999 -9999 -9999 -9999 -9999 -9999 -9999 -9999 -9999 -9999 -9999 -9999 -9999 -9999 -9999 -9999 -9999 -9999 -9999 -9999 -9999 -9999 -9999 -9999 -9999 -9999 -9999 -9999 -9999 -9999 -9999 -9999 -9999 -9999 -9999 -9999 -9999 -9999 -9999 -9999 -9999 -9999 -9999 -9999 -9999 -9999 -9999 -9999 -9999 -9999 -9999 -9999 -9999 -9999 -9999 -9999 -9999 -9999 -9999 3.12031E-2 3.35904E-2 3.81545E-2 4.27465E-2 4.4027E-2 4.81891E-2 5.73716E-2 6.72411E-2 7.10546E-2 7.12891E-2 7.1811E-2 7.20033E-2 7.30857E-2 7.3345E-2 7.40076E-2 7.37574E-2 7.21619E-2 7.16802E-2 7.2108E-2 7.66608E-2 -9999 -9999 -9999 -9999 -9999 -9999 -9999 -9999 -9999 -9999 -9999 -9999 -9999 -9999 -9999 -9999 -9999 -9999 -9999 -9999 -9999 -9999 -9999 -9999 -9999 -9999 -9999 -9999 -9999 -9999 -9999 -9999 -9999 -9999 -9999 -9999 -9999 -9999 -9999 -9999 -9999 -9999 -9999 -9999
-9999 -9999 -9999 -9999 -9999 -9999 -9999 -9999 -9999 -9999 -9999 -9999 -9999 -9999 -9999 -9999 -9999 -9999 -9999 -9999 -9999 -9999 -9999 -9999 -9999 -9999 -9999 -9999 -9999 -9999 -9999 -9999 -9999 -9999 -9999 -9999 -9999 -9999 -9999 -9999 -9999 -9999 -9999 -9999 -9999 -9999 -9999 -9999 -9999 -9999 -9999 -9999 -9999 -9999 -9999 -9999 -9999 -9999 -9999 -9999 -9999 -9999 -9999 -9999 -9999 -9999 -9999 -9999 -9999 -9999 -9999 -9999 -9999 -9999 -9999 -9999 -9999 -9999 -9999 -9999 -9999 -9999 -9999 -9999 -9999 -9999 -9999 -9999 -9999 -9999 -9999 -9999 -9999 -9999 -9999 -9999 -9999 -9999 -9999 -9999 -9999 -9999 -9999 -9999 -9999 -9999 -9999 -9999 -9999 -9999 -9999 -9999 -9999 -9999 -9999 -9999 -9999 -9999 -9999 -9999 -9999 -9999 -9999 -9999 -9999 -9999 -9999 -9999 -9999 -9999 -9999 -9999 -9999 -9999 -9999 -9999 -9999 -9999 -9999 -9999 -9999 -9999 -9999 -9999 -9999 -9999 -9999 -9999 -9999 -9999 -9999 -9999 -9999 -9999 -9999 -9999 -9999 -9999 -9999 -9999 -9999 -9999 -9999 -9999 -9999 -9999 -9999 -9999 -9999 -9999 -9999 -9999 -9999 -9999 -9999 -9999 -9999 -9999 -9999 -9999 -9999 -9999 -9999 -9999 -9999 -9999 -9999 -9999 -9999 -9999 -9999 -9999 -9999 -9999 -9999 -9999 -9999 3.11465E-2 3.11653E-2 3.1339E-2 3.29605E-2 3.94815E-2 4.51701E-2 4.71532E-2 4.70846E-2 4.9608E-2 5.75865E-2 6.77798E-2 7.01875E-2 7.14485E-2 7.31191E-2 7.16512E-2 7.10269E-2 7.10056E-2 7.37739E-2 7.04417E-2 6.58096E-2 6.48593E-2 6.82928E-2 7.61068E-2 -9999 -9999 -9999 -9999 -9999 -9999 -9999 -9999 -9999 -9999 -9999 -9999 -9999 -9999 -9999 -9999 -9999 -9999 -9999 -9999 -9999 -9999 -9999 -9999 -9999 -9999 -9999 -9999 -9999 -9999 -9999 -9999 -9999 -9999 -9999 -9999 -9999 -9999 -9999 -9999 -9999 -9999 -9999 -9999
-9999 -9999 -9999 -9999 -9999 -9999 -9999 -9999 -9999 -9999 -9999 -9999 -9999 -9999 -9999 -9999 -9999 -9999 -9999 -9999 -9999 -9999 -9999 -9999 -9999 -9999 -9999 -9999 -9999 -9999 -9999 -9999 -9999 -9999 -9999 -9999 -9999 -9999 -9999 -9999 -9999 -9999 -9999 -9999 -9999 -9999 -9999 -9999 -9999 -9999 -9999 -9999 -9999 -9999 -9999 -9999 -9999 -9999 -9999 -9999 -9999 -9999 -9999 -9999 -9999 -9999 -9999 -9999 -9999 -9999 -9999 -9999 -9999 -9999 -9999 -9999 -9999 -9999 -9999 -9999 -9999 -9999 -9999 -9999 -9999 -9999 -9999 -9999 -9999 -9999 -9999 -9999 -9999 -9999 -9999 -9999 -9999 -9999 -9999 -9999 -9999 -9999 -9999 -9999 -9999 -9999 -9999 -9999 -9999 -9999 -9999 -9999 -9999 -9999 -9999 -9999 -9999 -9999 -9999 -9999 -9999 -9999 -9999 -9999 -9999 -9999 -9999 -9999 -9999 -9999 -9999 -9999 -9999 -9999 -9999 -9999 -9999 -9999 -9999 -9999 -9999 -9999 -9999 -9999 -9999 -9999 -9999 -9999 -9999 -9999 -9999 -9999 -9999 -9999 -9999 -9999 -9999 -9999 -9999 -9999 -9999 -9999 -9999 -9999 -9999 -9999 -9999 -9999 -9999 -9999 -9999 -9999 -9999 -9999 -9999 -9999 -9999 -9999 -9999 -9999 -9999 -9999 -9999 -9999 -9999 -9999 -9999 -9999 -9999 -9999 -9999 -9999 -9999 -9999 -9999 -9999 3.58528E-2 3.59201E-2 3.60255E-2 3.76055E-2 4.29544E-2 4.90408E-2 5.2948E-2 5.35107E-2 5.19242E-2 5.28459E-2 5.88032E-2 6.60981E-2 6.28482E-2 6.18281E-2 6.59119E-2 7.20658E-2 6.78879E-2 6.97089E-2 7.28139E-2 6.77695E-2 6.78757E-2 7.08309E-2 7.30637E-2 7.60935E-2 -9999 -9999 -9999 -9999 -9999 -9999 -9999 -9999 -9999 -9999 -9999 -9999 -9999 -9999 -9999 -9999 -9999 -9999 -9999 -9999 -9999 -9999 -9999 -9999 -9999 -9999 -9999 -9999 -9999 -9999 -9999 -9999 -9999 -9999 -9999 -9999 -9999 -9999 -9999 -9999 -9999 -9999 -9999 -9999
-9999 -9999 -9999 -9999 -9999 -9999 -9999 -9999 -9999 -9999 -9999 -9999 -9999 -9999 -9999 -9999 -9999 -9999 -9999 -9999 -9999 -9999 -9999 -9999 -9999 -9999 -9999 -9999 -9999 -9999 -9999 -9999 -9999 -9999 -9999 -9999 -9999 -9999 -9999 -9999 -9999 -9999 -9999 -9999 -9999 -9999 -9999 -9999 -9999 -9999 -9999 -9999 -9999 -9999 -9999 -9999 -9999 -9999 -9999 -9999 -9999 -9999 -9999 -9999 -9999 -9999 -9999 -9999 -9999 -9999 -9999 -9999 -9999 -9999 -9999 -9999 -9999 -9999 -9999 -9999 -9999 -9999 -9999 -9999 -9999 -9999 -9999 -9999 -9999 -9999 -9999 -9999 -9999 -9999 -9999 -9999 -9999 -9999 -9999 -9999 -9999 -9999 -9999 -9999 -9999 -9999 -9999 -9999 -9999 -9999 -9999 -9999 -9999 -9999 -9999 -9999 -9999 -9999 -9999 -9999 -9999 -9999 -9999 -9999 -9999 -9999 -9999 -9999 -9999 -9999 -9999 -9999 -9999 -9999 -9999 -9999 -9999 -9999 -9999 -9999 -9999 -9999 -9999 -9999 -9999 -9999 -9999 -9999 -9999 -9999 -9999 -9999 -9999 -9999 -9999 -9999 -9999 -9999 -9999 -9999 -9999 -9999 -9999 -9999 -9999 -9999 -9999 -9999 -9999 -9999 -9999 -9999 -9999 -9999 -9999 -9999 -9999 -9999 -9999 -9999 -9999 -9999 -9999 -9999 -9999 -9999 -9999 -9999 -9999 -9999 -9999 -9999 -9999 -9999 -9999 -9999 3.5645E-2 3.57362E-2 3.59398E-2 3.91893E-2 4.38541E-2 4.93635E-2 5.26385E-2 5.30063E-2 5.03284E-2 4.91117E-2 5.4288E-2 6.25008E-2 6.31479E-2 5.8826E-2 6.025E-2 5.51887E-2 5.29443E-2 5.78957E-2 6.11478E-2 6.99424E-2 7.07637E-2 7.49096E-2 7.53878E-2 6.67151E-2 5.46682E-2 4.84335E-2 -9999 -9999 -9999 -9999 -9999 -9999 -9999 -9999 -9999 -9999 -9999 -9999 -9999 -9999 -9999 -9999 -9999 -9999 -9999 -9999 -9999 -9999 -9999 -9999 -9999 -9999 -9999 -9999 -9999 -9999 -9999 -9999 -9999 -9999 -9999 -9999 -9999 -9999 -9999 -9999 -9999 -9999
-9999 -9999 -9999 -9999 -9999 -9999 -9999 -9999 -9999 -9999 -9999 -9999 -9999 -9999 -9999 -9999 -9999 -9999 -9999 -9999 -9999 -9999 -9999 -9999 -9999 -9999 -9999 -9999 -9999 -9999 -9999 -9999 -9999 -9999 -9999 -9999 -9999 -9999 -9999 -9999 -9999 -9999 -9999 -9999 -9999 -9999 -9999 -9999 -9999 -9999 -9999 -9999 -9999 -9999 -9999 -9999 -9999 -9999 -9999 -9999 -9999 -9999 -9999 -9999 -9999 -9999 -9999 -9999 -9999 -9999 -9999 -9999 -9999 -9999 -9999 -9999 -9999 -9999 -9999 -9999 -9999 -9999 -9999 -9999 -9999 -9999 -9999 -9999 -9999 -9999 -9999 -9999 -9999 -9999 -9999 -9999 -9999 -9999 -9999 -9999 -9999 -9999 -9999 -9999 -9999 -9999 -9999 -9999 -9999 -9999 -9999 -9999 -9999 -9999 -9999 -9999 -9999 -9999 -9999 -9999 -9999 -9999 -9999 -9999 -9999 -9999 -9999 -9999 -9999 -9999 -9999 -9999 -9999 -9999 -9999 -9999 -9999 -9999 -9999 -9999 -9999 -9999 -9999 -9999 -9999 -9999 -9999 -9999 -9999 -9999 -9999 -9999 -9999 -9999 -9999 -9999 -9999 -9999 -9999 -9999 -9999 -9999 -9999 -9999 -9999 -9999 -9999 -9999 -9999 -9999 -9999 -9999 -9999 -9999 -9999 -9999 -9999 -9999 -9999 -9999 -9999 -9999 -9999 -9999 -9999 -9999 -9999 -9999 -9999 -9999 -9999 -9999 -9999 -9999 -9999 -9999 3.55009E-2 3.49483E-2 3.62917E-2 3.82655E-2 4.23292E-2 4.63891E-2 4.89294E-2 4.92943E-2 4.82008E-2 4.67678E-2 4.93284E-2 5.65814E-2 6.20515E-2 5.91908E-2 4.9141E-2 4.07874E-2 3.82508E-2 4.40837E-2 5.49562E-2 6.67096E-2 7.12502E-2 7.10091E-2 6.13501E-2 5.44553E-2 5.11975E-2 4.93949E-2 -9999 -9999 -9999 -9999 -9999 -9999 -9999 -9999 -9999 -9999 -9999 -9999 -9999 -9999 -9999 -9999 -9999 -9999 -9999 -9999 -9999 -9999 -9999 -9999 -9999 -9999 -9999 -9999 -9999 -9999 -9999 -9999 -9999 -9999 -9999 -9999 -9999 -9999 -9999 -9999 -9999 -9999
-9999 -9999 -9999 -9999 -9999 -9999 -9999 -9999 -9999 -9999 -9999 -9999 -9999 -9999 -9999 -9999 -9999 -9999 -9999 -9999 -9999 -9999 -9999 -9999 -9999 -9999 -9999 -9999 -9999 -9999 -9999 -9999 -9999 -9999 -9999 -9999 -9999 -9999 -9999 -9999 -9999 -9999 -9999 -9999 -9999 -9999 -9999 -9999 -9999 -9999 -9999 -9999 -9999 -9999 -9999 -9999 -9999 -9999 -9999 -9999 -9999 -9999 -9999 -9999 -9999 -9999 -9999 -9999 -9999 -9999 -9999 -9999 -9999 -9999 -9999 -9999 -9999 -9999 -9999 -9999 -9999 -9999 -9999 -9999 -9999 -9999 -9999 -9999 -9999 -9999 -9999 -9999 -9999 -9999 -9999 -9999 -9999 -9999 -9999 -9999 -9999 -9999 -9999 -9999 -9999 -9999 -9999 -9999 -9999 -9999 -9999 -9999 -9999 -9999 -9999 -9999 -9999 -9999 -9999 -9999 -9999 -9999 -9999 -9999 -9999 -9999 -9999 -9999 -9999 -9999 -9999 -9999 -9999 -9999 -9999 -9999 -9999 -9999 -9999 -9999 -9999 -9999 -9999 -9999 -9999 -9999 -9999 -9999 -9999 -9999 -9999 -9999 -9999 -9999 -9999 -9999 -9999 -9999 -9999 -9999 -9999 -9999 -9999 -9999 -9999 -9999 -9999 -9999 -9999 -9999 -9999 -9999 -9999 -9999 -9999 -9999 -9999 -9999 -9999 -9999 -9999 -9999 -9999 -9999 -9999 -9999 -9999 -9999 -9999 -9999 -9999 -9999 -9999 -9999 -9999 3.45876E-2 3.40697E-2 3.45266E-2 3.53234E-2 3.64276E-2 3.94878E-2 4.32234E-2 4.41415E-2 4.38746E-2 4.49534E-2 4.7754E-2 4.94531E-2 5.28548E-2 5.92889E-2 5.80129E-2 4.21398E-2 2.93344E-2 2.75749E-2 3.66793E-2 5.25157E-2 6.83454E-2 7.29391E-2 6.76478E-2 6.24234E-2 6.00192E-2 5.80673E-2 5.61267E-2 5.04507E-2 -9999 -9999 -9999 -9999 4.77233E-2 -9999 -9999 -9999 -9999 -9999 -9999 -9999 -9999 -9999 -9999 -9999 -9999 -9999 -9999 -9999 -9999 -9999 -9999 -9999 -9999 -9999 -9999 -9999 -9999 -9999 -9999 -9999 -9999 -9999 -9999 -9999 -9999 -9999 -9999 -9999 -9999
-9999 -9999 -9999 -9999 -9999 -9999 -9999 -9999 -9999 -9999 -9999 -9999 -9999 -9999 -9999 -9999 -9999 -9999 -9999 -9999 -9999 -9999 -9999 -9999 -9999 -9999 -9999 -9999 -9999 -9999 -9999 -9999 -9999 -9999 -9999 -9999 -9999 -9999 -9999 -9999 -9999 -9999 -9999 -9999 -9999 -9999 -9999 -9999 -9999 -9999 -9999 -9999 -9999 -9999 -9999 -9999 -9999 -9999 -9999 -9999 -9999 -9999 -9999 -9999 -9999 -9999 -9999 -9999 -9999 -9999 -9999 -9999 -9999 -9999 -9999 -9999 -9999 -9999 -9999 -9999 -9999 -9999 -9999 -9999 -9999 -9999 -9999 -9999 -9999 -9999 -9999 -9999 -9999 -9999 -9999 -9999 -9999 -9999 -9999 -9999 -9999 -9999 -9999 -9999 -9999 -9999 -9999 -9999 -9999 -9999 -9999 -9999 -9999 -9999 -9999 -9999 -9999 -9999 -9999 -9999 -9999 -9999 -9999 -9999 -9999 -9999 -9999 -9999 -9999 -9999 -9999 -9999 -9999 -9999 -9999 -9999 -9999 -9999 -9999 -9999 -9999 -9999 -9999 -9999 -9999 -9999 -9999 -9999 -9999 -9999 -9999 -9999 -9999 -9999 -9999 -9999 -9999 -9999 -9999 -9999 -9999 -9999 -9999 -9999 -9999 -9999 -9999 -9999 -9999 -9999 -9999 -9999 -9999 -9999 -9999 -9999 -9999 -9999 -9999 -9999 -9999 -9999 -9999 -9999 -9999 -9999 -9999 -9999 -9999 -9999 -9999 -9999 -9999 -9999 3.48962E-2 3.55586E-2 3.50534E-2 3.59536E-2 3.67906E-2 3.71793E-2 3.78624E-2 3.95838E-2 4.02325E-2 4.00545E-2 4.36252E-2 4.91203E-2 5.41327E-2 5.66927E-2 5.96703E-2 5.55366E-2 3.59701E-2 2.52075E-2 2.84563E-2 4.23111E-2 5.98327E-2 7.10758E-2 7.25563E-2 7.25607E-2 7.24918E-2 7.34366E-2 6.81567E-2 6.21141E-2 5.93405E-2 5.59507E-2 -9999 5.13982E-2 5.21651E-2 5.09248E-2 -9999 -9999 -9999 -9999 -9999 -9999 -9999 -9999 -9999 -9999 -9999 -9999 -9999 -9999 -9999 -9999 -9999 -9999 -9999 -9999 -9999 -9999 -9999 -9999 -9999 -9999 -9999 -9999 -9999 -9999 -9999 -9999 -9999 -9999 -9999 -9999
-9999 -9999 -9999 -9999 -9999 -9999 -9999 -9999 -9999 -9999 -9999 -9999 -9999 -9999 -9999 -9999 -9999 -9999 -9999 -9999 -9999 -9999 -9999 -9999 -9999 -9999 -9999 -9999 -9999 -9999 -9999 -9999 -9999 -9999 -9999 -9999 -9999 -9999 -9999 -9999 -9999 -9999 -9999 -9999 -9999 -9999 -9999 -9999 -9999 -9999 -9999 -9999 -9999 -9999 -9999 -9999 -9999 -9999 -9999 -9999 -9999 -9999 -9999 -9999 -9999 -9999 -9999 -9999 -9999 -9999 -9999 -9999 -9999 -9999 -9999 -9999 -9999 -9999 -9999 -9999 -9999 -9999 -9999 -9999 -9999 -9999 -9999 -9999 -9999 -9999 -9999 -9999 -9999 -9999 -9999 -9999 -9999 -9999 -9999 -9999 -9999 -9999 -9999 -9999 -9999 -9999 -9999 -9999 -9999 -9999 -9999 -9999 -9999 -9999 -9999 -9999 -9999 -9999 -9999 -9999 -9999 -9999 -9999 -9999 -9999 -9999 -9999 -9999 -9999 -9999 -9999 -9999 -9999 -9999 -9999 -9999 -9999 -9999 -9999 -9999 -9999 -9999 -9999 -9999 -9999 -9999 -9999 -9999 -9999 -9999 -9999 -9999 -9999 -9999 -9999 -9999 -9999 -9999 -9999 -9999 -9999 -9999 -9999 -9999 -9999 -9999 -9999 -9999 -9999 -9999 -9999 -9999 -9999 -9999 -9999 -9999 -9999 -9999 -9999 -9999 -9999 -9999 -9999 -9999 -9999 -9999 -9999 -9999 -9999 -9999 -9999 -9999 -9999 3.60509E-2 3.50376E-2 3.47858E-2 3.53471E-2 3.53057E-2 3.55909E-2 3.64037E-2 3.66015E-2 3.6647E-2 3.65736E-2 3.74002E-2 4.5729E-2 5.51647E-2 5.85643E-2 5.54706E-2 4.79018E-2 3.81702E-2 2.84643E-2 3.0064E-2 4.122E-2 5.1555E-2 6.22947E-2 6.67096E-2 6.2485E-2 6.26491E-2 6.46766E-2 7.01265E-2 7.3219E-2 7.36724E-2 7.24689E-2 6.56239E-2 6.39244E-2 6.41453E-2 6.4371E-2 -9999 -9999 -9999 -9999 -9999 -9999 -9999 -9999 -9999 -9999 -9999 -9999 -9999 -9999 -9999 -9999 -9999 -9999 -9999 -9999 -9999 -9999 -9999 -9999 -9999 -9999 -9999 -9999 -9999 -9999 -9999 -9999 -9999 -9999 -9999 -9999 -9999
-9999 -9999 -9999 -9999 -9999 -9999 -9999 -9999 -9999 -9999 -9999 -9999 -9999 -9999 -9999 -9999 -9999 -9999 -9999 -9999 -9999 -9999 -9999 -9999 -9999 -9999 -9999 -9999 -9999 -9999 -9999 -9999 -9999 -9999 -9999 -9999 -9999 -9999 -9999 -9999 -9999 -9999 -9999 -9999 -9999 -9999 -9999 -9999 -9999 -9999 -9999 -9999 -9999 -9999 -9999 -9999 -9999 -9999 -9999 -9999 -9999 -9999 -9999 -9999 -9999 -9999 -9999 -9999 -9999 -9999 -9999 -9999 -9999 -9999 -9999 -9999 -9999 -9999 -9999 -9999 -9999 -9999 -9999 -9999 -9999 -9999 -9999 -9999 -9999 -9999 -9999 -9999 -9999 -9999 -9999 -9999 -9999 -9999 -9999 -9999 -9999 -9999 -9999 -9999 -9999 -9999 -9999 -9999 -9999 -9999 -9999 -9999 -9999 -9999 -9999 -9999 -9999 -9999 -9999 -9999 -9999 -9999 -9999 -9999 -9999 -9999 -9999 -9999 -9999 -9999 -9999 -9999 -9999 -9999 -9999 -9999 -9999 -9999 -9999 -9999 -9999 -9999 -9999 -9999 -9999 -9999 -9999 -9999 -9999 -9999 -9999 -9999 -9999 -9999 -9999 -9999 -9999 -9999 -9999 -9999 -9999 -9999 -9999 -9999 -9999 -9999 -9999 -9999 -9999 -9999 -9999 -9999 -9999 -9999 -9999 -9999 -9999 -9999 -9999 -9999 -9999 -9999 -9999 -9999 -9999 -9999 -9999 -9999 -9999 -9999 -9999 -9999 3.56915E-2 3.39682E-2 3.3203E-2 3.33361E-2 3.41128E-2 5.47167E-2 5.62713E-2 3.537E-2 3.51846E-2 3.4708E-2 3.59619E-2 3.78851E-2 5.19522E-2 5.60624E-2 5.04348E-2 4.0713E-2 3.11076E-2 2.55882E-2 3.00437E-2 4.02436E-2 5.02915E-2 5.59772E-2 5.97674E-2 5.40065E-2 5.36109E-2 4.94502E-2 5.46448E-2 6.13921E-2 6.82201E-2 7.34545E-2 7.18054E-2 7.12134E-2 7.07514E-2 7.25234E-2 6.87542E-2 -9999 -9999 -9999 -9999 -9999 -9999 -9999 -9999 -9999 -9999 4.81374E-2 4.93826E-2 -9999 -9999 -9999 -9999 -9999 -9999 -9999 -9999 -9999 -9999 -9999 -9999 -9999 -9999 -9999 -9999 -9999 -9999 -9999 -9999 -9999 -9999 -9999 -9999 -9999
-9999 -9999 -9999 -9999 -9999 -9999 -9999 -9999 -9999 -9999 -9999 -9999 -9999 -9999 -9999 -9999 -9999 -9999 -9999 -9999 -9999 -9999 -9999 -9999 -9999 -9999 -9999 -9999 -9999 -9999 -9999 -9999 -9999 -9999 -9999 -9999 -9999 -9999 -9999 -9999 -9999 -9999 -9999 -9999 -9999 -9999 -9999 -9999 -9999 -9999 -9999 -9999 -9999 -9999 -9999 -9999 -9999 -9999 -9999 -9999 -9999 -9999 -9999 -9999 -9999 -9999 -9999 -9999 -9999 -9999 -9999 -9999 -9999 -9999 -9999 -9999 -9999 -9999 -9999 -9999 -9999 -9999 -9999 -9999 -9999 -9999 -9999 -9999 -9999 -9999 -9999 -9999 -9999 -9999 -9999 -9999 -9999 -9999 -9999 -9999 -9999 -9999 -9999 -9999 -9999 -9999 -9999 -9999 -9999 -9999 -9999 -9999 -9999 -9999 -9999 -9999 -9999 -9999 -9999 -9999 -9999 -9999 -9999 -9999 -9999 -9999 -9999 -9999 -9999 -9999 -9999 -9999 -9999 -9999 -9999 -9999 -9999 -9999 -9999 -9999 -9999 -9999 -9999 -9999 -9999 -9999 -9999 -9999 -9999 -9999 -9999 -9999 -9999 -9999 -9999 -9999 -9999 -9999 -9999 -9999 -9999 -9999 -9999 -9999 -9999 -9999 -9999 -9999 -9999 -9999 -9999 -9999 -9999 -9999 -9999 -9999 -9999 -9999 -9999 -9999 -9999 -9999 -9999 -9999 -9999 -9999 -9999 -9999 -9999 -9999 -9999 -9999 3.37333E-2 3.20237E-2 3.1044E-2 5.00541E-2 5.11279E-2 5.23257E-2 5.46994E-2 5.61671E-2 5.66565E-2 3.53791E-2 3.66725E-2 4.78227E-2 5.75204E-2 4.85675E-2 3.4506E-2 2.86461E-2 2.3172E-2 2.26044E-2 3.07135E-2 3.97855E-2 4.88685E-2 5.36311E-2 5.25713E-2 4.08677E-2 3.34235E-2 3.41775E-2 3.76836E-2 4.81644E-2 6.12531E-2 6.56103E-2 6.14685E-2 5.63974E-2 5.87865E-2 7.11251E-2 6.72954E-2 -9999 -9999 -9999 -9999 -9999 -9999 -9999 -9999 -9999 -9999 -9999 -9999 -9999 -9999 -9999 -9999 -9999 -9999 -9999 -9999 -9999 -9999 -9999 -9999 -9999 -9999 -9999 -9999 -9999 -9999 -9999 -9999 -9999 -9999 -9999 -9999 -9999
-9999 -9999 -9999 -9999 -9999 -9999 -9999 -9999 -9999 -9999 -9999 -9999 -9999 -9999 -9999 -9999 -9999 -9999 -9999 -9999 -9999 -9999 -9999 -9999 -9999 -9999 -9999 -9999 -9999 -9999 -9999 -9999 -9999 -9999 -9999 -9999 -9999 -9999 -9999 -9999 -9999 -9999 -9999 -9999 -9999 -9999 -9999 -9999 -9999 -9999 -9999 -9999 -9999 -9999 -9999 -9999 -9999 -9999 -9999 -9999 -9999 -9999 -9999 -9999 -9999 -9999 -9999 -9999 -9999 -9999 -9999 -9999 -9999 -9999 -9999 -9999 -9999 -9999 -9999 -9999 -9999 -9999 -9999 -9999 -9999 -9999 -9999 -9999 -9999 -9999 -9999 -9999 -9999 -9999 -9999 -9999 -9999 -9999 -9999 -9999 -9999 -9999 -9999 -9999 -9999 -9999 -9999 -9999 -9999 -9999 -9999 -9999 -9999 -9999 -9999 -9999 -9999 -9999 -9999 -9999 -9999 -9999 -9999 -9999 -9999 -9999 -9999 -9999 -9999 -9999 -9999 -9999 -9999 -9999 -9999 -9999 -9999 -9999 -9999 -9999 -9999 -9999 -9999 -9999 -9999 -9999 -9999 -9999 -9999 -9999 -9999 -9999 -9999 -9999 -9999 -9999 -9999 -9999 -9999 -9999 -9999 -9999 -9999 -9999 -9999 -9999 -9999 -9999 -9999 -9999 -9999 -9999 -9999 -9999 -9999 -9999 -9999 -9999 -9999 -9999 -9999 -9999 -9999 -9999 -9999 -9999 -9999 -9999 -9999 -9999 -9999 -9999 -9999 3.02666E-2 4.67985E-2 4.746E-2 4.87874E-2 4.99254E-2 5.17412E-2 5.49365E-2 5.6672E-2 5.27994E-2 4.81888E-2 5.35125E-2 5.0941E-2 3.74024E-2 2.7677E-2 4.22947E-2 3.05343E-2 2.46355E-2 2.41512E-2 3.06315E-2 3.78271E-2 4.56417E-2 3.91798E-2 2.75847E-2 2.19362E-2 2.5274E-2 3.1661E-2 3.78446E-2 4.76381E-2 5.15385E-2 5.96044E-2 5.24064E-2 5.01336E-2 6.30712E-2 7.4312E-2 6.71261E-2 6.39837E-2 -9999 -9999 -9999 -9999 -9999 -9999 -9999 -9999 -9999 -9999 -9999 -9999 -9999 -9999 -9999 -9999 -9999 -9999 -9999 -9999 -9999 -9999 -9999 -9999 -9999 -9999 -9999 -9999 -9999 -9999 -9999 -9999 -9999 -9999 -9999
-9999 -9999 -9999 -9999 -9999 -9999 -9999 -9999 -9999 -9999 -9999 -9999 -9999 -9999 -9999 -9999 -9999 -9999 -9999 -9999 -9999 -9999 -9999 -9999 -9999 -9999 -9999 -9999 -9999 -9999 -9999 -9999 -9999 -9999 -9999 -9999 -9999 -9999 -9999 -9999 -9999 -9999 -9999 -9999 -9999 -9999 -9999 -9999 -9999 -9999 -9999 -9999 -9999 -9999 -9999 -9999 -9999 -9999 -9999 -9999 -9999 -9999 -9999 -9999 -9999 -9999 -9999 -9999 -9999 -9999 -9999 -9999 -9999 -9999 -9999 -9999 -9999 -9999 -9999 -9999 -9999 -9999 -9999 -9999 -9999 -9999 -9999 -9999 -9999 -9999 -9999 -9999 -9999 -9999 -9999 -9999 -9999 -9999 -9999 -9999 -9999 -9999 -9999 -9999 -9999 -9999 -9999 -9999 -9999 -9999 -9999 -9999 -9999 -9999 -9999 -9999 -9999 -9999 -9999 -9999 -9999 -9999 -9999 -9999 -9999 -9999 -9999 -9999 -9999 -9999 -9999 -9999 -9999 -9999 -9999 -9999 -9999 -9999 -9999 -9999 -9999 -9999 -9999 -9999 -9999 -9999 -9999 -9999 -9999 -9999 -9999 -9999 -9999 -9999 -9999 -9999 -9999 -9999 -9999 -9999 -9999 -9999 -9999 -9999 -9999 -9999 -9999 -9999 -9999 -9999 -9999 -9999 -9999 -9999 -9999 -9999 -9999 -9999 -9999 -9999 -9999 -9999 -9999 -9999 -9999 -9999 -9999 -9999 -9999 -9999 -9999 -9999 2.59563E-2 2.44769E-2 -9999 4.07699E-2 4.13854E-2 4.18974E-2 4.38596E-2 4.85659E-2 3.64797E-2 3.33367E-2 4.09225E-2 5.49808E-2 5.43395E-2 4.79781E-2 4.29503E-2 5.34671E-2 5.82062E-2 3.03411E-2 2.08295E-2 2.30594E-2 2.73682E-2 3.297E-2 2.97313E-2 2.27545E-2 2.1667E-2 2.44408E-2 3.12018E-2 3.69436E-2 4.26691E-2 4.94119E-2 5.88996E-2 5.74832E-2 5.59347E-2 7.0608E-2 6.94137E-2 7.0378E-2 7.3136E-2 6.54733E-2 6.23266E-2 -9999 -9999 -9999 -9999 4.7428E-2 -9999 -9999 -9999 -9999 -9999 -9999 -9999 -9999 -9999 -9999 -9999 -9999 -9999 -9999 -9999 -9999 -9999 -9999 -9999 -9999 -9999 -9999 -9999 -9999 -9999 -9999 -9999 -9999
-9999 -9999 -9999 -9999 -9999 -9999 -9999 -9999 -9999 -9999 -9999 -9999 -9999 -9999 -9999 -9999 -9999 -9999 -9999 -9999 -9999 -9999 -9999 -9999 -9999 -9999 -9999 -9999 -9999 -9999 -9999 -9999 -9999 -9999 -9999 -9999 -9999 -9999 -9999 -9999 -9999 -9999 -9999 -9999 -9999 -9999 -9999 -9999 -9999 -9999 -9999 -9999 -9999 -9999 -9999 -9999 -9999 -9999 -9999 -9999 -9999 -9999 -9999 -9999 -9999 -9999 -9999 -9999 -9999 -9999 -9999 -9999 -9999 -9999 -9999 -9999 -9999 -9999 -9999 -9999 -9999 -9999 -9999 -9999 -9999 -9999 -9999 -9999 -9999 -9999 -9999 -9999 -9999 -9999 -9999 -9999 -9999 -9999 -9999 -9999 -9999 -9999 -9999 -9999 -9999 -9999 -9999 -9999 -9999 -9999 -9999 -9999 -9999 -9999 -9999 -9999 -9999 -9999 -9999 -9999 -9999 -9999 -9999 -9999 -9999 -9999 -9999 -9999 -9999 -9999 -9999 -9999 -9999 -9999 -9999 -9999 -9999 -9999 -9999 -9999 -9999 -9999 -9999 -9999 -9999 -9999 -9999 -9999 -9999 -9999 -9999 -9999 -9999 -9999 -9999 -9999 -9999 -9999 -9999 -9999 -9999 -9999 -9999 -9999 -9999 -9999 -9999 -9999 -9999 -9999 -9999 -9999 -9999 -9999 -9999 -9999 -9999 -9999 -9999 -9999 -9999 -9999 -9999 -9999 -9999 -9999 -9999 -9999 -9999 -9999 -9999 2.67808E-2 2.5915E-2 2.61661E-2 2.68718E-2 2.64247E-2 4.20652E-2 4.02942E-2 4.16823E-2 4.74726E-2 3.93665E-2 3.42134E-2 3.61249E-2 4.29678E-2 5.34938E-2 5.84748E-2 5.75829E-2 6.14839E-2 6.40881E-2 5.63141E-2 3.1886E-2 2.72066E-2 2.582E-2 2.72984E-2 2.4085E-2 2.28896E-2 2.36074E-2 2.81809E-2 3.56143E-2 4.38599E-2 4.69963E-2 5.30446E-2 6.26791E-2 6.42699E-2 6.02825E-2 5.79334E-2 5.88069E-2 6.75782E-2 6.96587E-2 7.21912E-2 7.38776E-2 7.0021E-2 6.12357E-2 5.55203E-2 5.19266E-2 5.27434E-2 5.43489E-2 -9999 -9999 -9999 -9999 -9999 -9999 -9999 -9999 -9999 -9999 -9999 -9999 -9999 -9999 -9999 -9999 -9999 -9999 -9999 -9999 -9999 -9999 -9999 -9999 -9999 -9999 -9999
-9999 -9999 -9999 -9999 -9999 -9999 -9999 -9999 -9999 -9999 -9999 -9999 -9999 -9999 -9999 -9999 -9999 -9999 -9999 -9999 -9999 -9999 -9999 -9999 -9999 -9999 -9999 -9999 -9999 -9999 -9999 -9999 -9999 -9999 -9999 -9999 -9999 -9999 -9999 -9999 -9999 -9999 -9999 -9999 -9999 -9999 -9999 -9999 -9999 -9999 -9999 -9999 -9999 -9999 -9999 -9999 -9999 -9999 -9999 -9999 -9999 -9999 -9999 -9999 -9999 -9999 -9999 -9999 -9999 -9999 -9999 -9999 -9999 -9999 -9999 -9999 -9999 -9999 -9999 -9999 -9999 -9999 -9999 -9999 -9999 -9999 -9999 -9999 -9999 -9999 -9999 -9999 -9999 -9999 -9999 -9999 -9999 -9999 -9999 -9999 -9999 -9999 -9999 -9999 -9999 -9999 -9999 -9999 -9999 -9999 -9999 -9999 -9999 -9999 -9999 -9999 -9999 -9999 -9999 -9999 -9999 -9999 -9999 -9999 -9999 -9999 -9999 -9999 -9999 -9999 -9999 -9999 -9999 -9999 -9999 -9999 -9999 -9999 -9999 -9999 -9999 -9999 -9999 -9999 -9999 -9999 -9999 -9999 -9999 -9999 -9999 -9999 -9999 -9999 -9999 -9999 -9999 -9999 -9999 -9999 -9999 -9999 -9999 -9999 -9999 -9999 -9999 -9999 -9999 -9999 -9999 -9999 -9999 -9999 -9999 -9999 -9999 -9999 -9999 -9999 -9999 -9999 -9999 -9999 -9999 -9999 -9999 -9999 -9999 2.86291E-2 2.70099E-2 2.63811E-2 2.90075E-2 3.29682E-2 3.71322E-2 3.70337E-2 3.30277E-2 4.34505E-2 4.10951E-2 4.69507E-2 3.63112E-2 3.33602E-2 3.31921E-2 3.31691E-2 3.87697E-2 4.21888E-2 4.40057E-2 4.50263E-2 4.72952E-2 5.91154E-2 6.4771E-2 5.92536E-2 5.14328E-2 4.34613E-2 2.47492E-2 2.26688E-2 2.67521E-2 3.57813E-2 4.29639E-2 4.78208E-2 4.88771E-2 5.01335E-2 4.92041E-2 4.9292E-2 4.71583E-2 4.63478E-2 5.41388E-2 6.40248E-2 6.45255E-2 6.95679E-2 7.18555E-2 7.45277E-2 6.99753E-2 6.07186E-2 5.49386E-2 5.65163E-2 6.08469E-2 6.09809E-2 5.59195E-2 5.18705E-2 -9999 -9999 -9999 -9999 -9999 -9999 -9999 -9999 -9999 -9999 -9999 -9999 -9999 -9999 -9999 -9999 -9999 -9999 -9999 -9999 -9999 -9999 -9999 -9999
-9999 -9999 -9999 -9999 -9999 -9999 -9999 -9999 -9999 -9999 -9999 -9999 -9999 -9999 -9999 -9999 -9999 -9999 -9999 -9999 -9999 -9999 -9999 -9999 -9999 -9999 -9999 -9999 -9999 -9999 -9999 -9999 -9999 -9999 -9999 -9999 -9999 -9999 -9999 -9999 -9999 -9999 -9999 -9999 -9999 -9999 -9999 -9999 -9999 -9999 -9999 -9999 -9999 -9999 -9999 -9999 -9999 -9999 -9999 -9999 -9999 -9999 -9999 -9999 -9999 -9999 -9999 -9999 -9999 -9999 -9999 -9999 -9999 -9999 -9999 -9999 -9999 -9999 -9999 -9999 -9999 -9999 -9999 -9999 -9999 -9999 -9999 -9999 -9999 -9999 -9999 -9999 -9999 -9999 -9999 -9999 -9999 -9999 -9999 -9999 -9999 -9999 -9999 -9999 -9999 -9999 -9999 -9999 -9999 -9999 -9999 -9999 -9999 -9999 -9999 -9999 -9999 -9999 -9999 -9999 -9999 -9999 -9999 -9999 -9999 -9999 -9999 -9999 -9999 -9999 -9999 -9999 -9999 -9999 -9999 -9999 -9999 -9999 -9999 -9999 -9999 -9999 -9999 -9999 -9999 -9999 -9999 -9999 -9999 -9999 -9999 -9999 -9999 -9999 -9999 -9999 -9999 -9999 -9999 -9999 -9999 -9999 -9999 -9999 -9999 -9999 -9999 -9999 -9999 -9999 -9999 -9999 -9999 -9999 -9999 -9999 -9999 -9999 -9999 -9999 -9999 -9999 -9999 -9999 -9999 -9999 -9999 3.12312E-2 3.27287E-2 3.17863E-2 2.83792E-2 2.68718E-2 3.304E-2 4.58951E-2 5.70392E-2 5.59513E-2 4.35639E-2 5.17905E-2 4.26355E-2 4.67244E-2 4.24413E-2 3.65133E-2 4.30069E-2 4.73651E-2 4.25909E-2 3.7897E-2 3.70881E-2 3.71212E-2 4.3835E-2 4.78875E-2 5.68656E-2 6.29521E-2 6.45896E-2 6.05169E-2 4.74261E-2 2.61036E-2 2.93406E-2 3.30281E-2 3.29778E-2 3.11625E-2 3.61587E-2 3.9129E-2 4.30087E-2 4.84643E-2 4.91211E-2 4.88434E-2 5.70785E-2 6.6886E-2 6.86822E-2 6.75568E-2 6.80115E-2 7.38202E-2 7.05763E-2 6.51285E-2 5.8148E-2 6.13913E-2 7.25881E-2 7.25709E-2 6.55235E-2 6.1728E-2 5.64796E-2 -9999 -9999 -9999 -9999 -9999 -9999 -9999 -9999 -9999 -9999 -9999 -9999 -9999 -9999 -9999 -9999 -9999 -9999 -9999 -9999 -9999 -9999 -9999
-9999 -9999 -9999 -9999 -9999 -9999 -9999 -9999 -9999 -9999 -9999 -9999 -9999 -9999 -9999 -9999 -9999 -9999 -9999 -9999 -9999 -9999 -9999 -9999 -9999 -9999 -9999 -9999 -9999 -9999 -9999 -9999 -9999 -9999 -9999 -9999 -9999 -9999 -9999 -9999 -9999 -9999 -9999 -9999 -9999 -9999 -9999 -9999 -9999 -9999 -9999 -9999 -9999 -9999 -9999 -9999 -9999 -9999 -9999 -9999 -9999 -9999 -9999 -9999 -9999 -9999 -9999 -9999 -9999 -9999 -9999 -9999 -9999 -9999 -9999 -9999 -9999 -9999 -9999 -9999 -9999 -9999 -9999 -9999 -9999 -9999 -9999 -9999 -9999 -9999 -9999 -9999 -9999 -9999 -9999 -9999 -9999 -9999 -9999 -9999 -9999 -9999 -9999 -9999 -9999 -9999 -9999 -9999 -9999 -9999 -9999 -9999 -9999 -9999 -9999 -9999 -9999 -9999 -9999 -9999 -9999 -9999 -9999 -9999 -9999 -9999 -9999 -9999 -9999 -9999 -9999 -9999 -9999 -9999 -9999 -9999 -9999 -9999 -9999 -9999 -9999 -9999 -9999 -9999 -9999 -9999 -9999 -9999 -9999 -9999 -9999 -9999 -9999 -9999 -9999 -9999 -9999 -9999 -9999 -9999 -9999 -9999 -9999 -9999 -9999 -9999 -9999 -9999 -9999 -9999 -9999 -9999 -9999 -9999 -9999 -9999 -9999 -9999 -9999 -9999 -9999 -9999 -9999 -9999 -9999 3.05483E-2 3.31546E-2 3.242E-2 3.63565E-2 3.57453E-2 3.26189E-2 2.84387E-2 3.38956E-2 5.35521E-2 4.91102E-2 4.56815E-2 3.63996E-2 4.88875E-2 4.64886E-2 4.78034E-2 5.44438E-2 5.4679E-2 5.11749E-2 5.00423E-2 4.68463E-2 4.26789E-2 3.48425E-2 3.71924E-2 4.39858E-2 4.46368E-2 4.952E-2 5.85892E-2 5.08351E-2 6.04726E-2 5.2294E-2 3.60272E-2 2.6759E-2 2.46745E-2 2.52371E-2 2.76836E-2 3.29104E-2 3.9322E-2 5.06815E-2 5.31415E-2 5.58243E-2 5.40076E-2 5.86426E-2 6.38704E-2 6.71207E-2 7.00138E-2 6.93313E-2 7.04953E-2 6.6851E-2 5.93812E-2 6.05971E-2 6.84212E-2 7.30748E-2 7.38801E-2 7.3837E-2 6.70585E-2 6.43708E-2 5.99467E-2 5.19884E-2 -9999 -9999 -9999 -9999 -9999 -9999 -9999 -9999 -9999 -9999 -9999 -9999 -9999 -9999 -9999 -9999 -9999 -9999 -9999 -9999 -9999
-9999 -9999 -9999 -9999 -9999 -9999 -9999 -9999 -9999 -9999 -9999 -9999 -9999 -9999 -9999 -9999 -9999 -9999 -9999 -9999 -9999 -9999 -9999 -9999 -9999 -9999 -9999 -9999 -9999 -9999 -9999 -9999 -9999 -9999 -9999 -9999 -9999 -9999 -9999 -9999 -9999 -9999 -9999 -9999 -9999 -9999 -9999 -9999 -9999 -9999 -9999 -9999 -9999 -9999 -9999 -9999 -9999 -9999 -9999 -9999 -9999 -9999 -9999 -9999 -9999 -9999 -9999 -9999 -9999 -9999 -9999 -9999 -9999 -9999 -9999 -9999 -9999 -9999 -9999 -9999 -9999 -9999 -9999 -9999 -9999 -9999 -9999 -9999 -9999 -9999 -9999 -9999 -9999 -9999 -9999 -9999 -9999 -9999 -9999 -9999 -9999 -9999 -9999 -9999 -9999 -9999 -9999 -9999 -9999 -9999 -9999 -9999 -9999 -9999 -9999 -9999 -9999 -9999 -9999 -9999 -9999 -9999 -9999 -9999 -9999 -9999 -9999 -9999 -9999 -9999 -9999 -9999 -9999 -9999 -9999 -9999 -9999 -9999 -9999 -9999 -9999 -9999 -9999 -9999 -9999 -9999 -9999 -9999 -9999 -9999 -9999 -9999 -9999 -9999 -9999 -9999 -9999 -9999 -9999 -9999 -9999 -9999 -9999 -9999 -9999 -9999 -9999 -9999 -9999 -9999 -9999 -9999 -9999 -9999 4.31302E-2 -9999 -9999 -9999 4.56579E-2 4.73625E-2 4.88481E-2 3.17863E-2 3.25157E-2 3.28876E-2 3.32807E-2 3.27146E-2 3.65353E-2 4.19379E-2 4.65407E-2 4.34778E-2 3.22971E-2 2.79197E-2 5.25132E-2 4.54587E-2 4.55379E-2 4.31236E-2 3.76172E-2 4.33235E-2 5.10783E-2 4.99664E-2 5.03227E-2 4.90298E-2 4.75145E-2 4.71201E-2 5.02758E-2 5.54978E-2 3.89341E-2 4.48719E-2 3.55761E-2 4.2619E-2 4.4685E-2 4.86478E-2 4.77878E-2 4.97448E-2 4.54201E-2 5.09584E-2 2.93979E-2 2.76271E-2 3.59621E-2 4.16046E-2 4.29809E-2 4.74064E-2 5.23937E-2 4.98972E-2 5.2015E-2 5.9534E-2 5.97333E-2 6.39084E-2 6.58415E-2 6.82407E-2 6.9733E-2 6.9945E-2 6.25404E-2 5.95738E-2 6.01523E-2 6.66905E-2 7.38192E-2 7.38064E-2 7.3049E-2 7.38703E-2 7.31719E-2 6.98105E-2 5.9075E-2 5.5183E-2 6.12384E-2 6.62885E-2 6.57302E-2 6.26118E-2 6.01332E-2 5.85015E-2 -9999 5.77716E-2 6.01496E-2 6.17125E-2 5.7989E-2 -9999 -9999 -9999 -9999 -9999 -9999 -9999 -9999 -9999
-9999 -9999 -9999 -9999 -9999 -9999 -9999 -9999 -9999 -9999 -9999 -9999 -9999 -9999 -9999 -9999 -9999 -9999 -9999 -9999 -9999 -9999 -9999 -9999 -9999 -9999 -9999 -9999 -9999 -9999 -9999 -9999 -9999 -9999 -9999 -9999 -9999 -9999 -9999 -9999 -9999 -9999 -9999 -9999 -9999 -9999 -9999 -9999 -9999 -9999 -9999 -9999 -9999 -9999 -9999 -9999 -9999 -9999 -9999 -9999 -9999 -9999 -9999 -9999 -9999 -9999 -9999 -9999 -9999 -9999 -9999 -9999 -9999 -9999 -9999 -9999 -9999 -9999 -9999 -9999 -9999 -9999 -9999 -9999 -9999 -9999 -9999 -9999 -9999 -9999 -9999 -9999 -9999 -9999 -9999 -9999 -9999 -9999 -9999 -9999 -9999 -9999 -9999 -9999 -9999 -9999 -9999 -9999 -9999 -9999 -9999 -9999 -9999 -9999 -9999 -9999 -9999 -9999 -9999 -9999 -9999 -9999 -9999 -9999 -9999 -9999 -9999 -9999 -9999 -9999 -9999 -9999 -9999 -9999 -9999 -9999 -9999 -9999 -9999 -9999 -9999 -9999 -9999 -9999 -9999 -9999 -9999 -9999 -9999 -9999 -9999 -9999 -9999 -9999 -9999 -9999 -9999 -9999 -9999 -9999 -9999 -9999 -9999 -9999 -9999 -9999 -9999 -9999 -9999 -9999 -9999 4.08911E-2 4.16795E-2 4.268E-2 4.42936E-2 4.58078E-2 4.69272E-2 4.84247E-2 5.09779E-2 3.29813E-2 3.29979E-2 3.46174E-2 3.12506E-2 3.43774E-2 3.5038E-2 3.63062E-2 4.00373E-2 4.6437E-2 5.02846E-2 4.90779E-2 3.66522E-2 5.56036E-2 5.25173E-2 4.63081E-2 4.11746E-2 3.72783E-2 3.73247E-2 4.22622E-2 4.96336E-2 5.05687E-2 4.89854E-2 4.81949E-2 4.73168E-2 4.70222E-2 4.83691E-2 5.24177E-2 5.34352E-2 5.37959E-2 5.27751E-2 4.91344E-2 4.58111E-2 4.45703E-2 4.58021E-2 4.53014E-2 4.36435E-2 5.41733E-2 5.36861E-2 3.77998E-2 3.78224E-2 3.21215E-2 3.06426E-2 5.4358E-2 5.84282E-2 6.01742E-2 5.47004E-2 5.76375E-2 5.72309E-2 6.68746E-2 6.59742E-2 6.75914E-2 7.05923E-2 6.97381E-2 6.8223E-2 6.82927E-2 6.83229E-2 6.88045E-2 7.16733E-2 7.18453E-2 7.25563E-2 7.38161E-2 7.32112E-2 7.29533E-2 6.42721E-2 6.24995E-2 7.43796E-2 7.03369E-2 7.10758E-2 7.85978E-2 7.76865E-2 7.766E-2 7.01322E-2 7.31095E-2 8.09262E-2 7.61753E-2 6.62329E-2 -9999 -9999 -9999 -9999 -9999 -9999 -9999 -9999 -9999
-9999 -9999 -9999 -9999 -9999 -9999 -9999 -9999 -9999 -9999 -9999 -9999 -9999 -9999 -9999 -9999 -9999 -9999 -9999 -9999 -9999 -9999 -9999 -9999 -9999 -9999 -9999 -9999 -9999 -9999 -9999 -9999 -9999 -9999 -9999 -9999 -9999 -9999 -9999 -9999 -9999 -9999 -9999 -9999 -9999 -9999 -9999 -9999 -9999 -9999 -9999 -9999 -9999 -9999 -9999 -9999 -9999 -9999 -9999 -9999 -9999 -9999 -9999 -9999 -9999 -9999 -9999 -9999 -9999 -9999 -9999 -9999 -9999 -9999 -9999 -9999 -9999 -9999 -9999 -9999 -9999 -9999 -9999 -9999 -9999 -9999 -9999 -9999 -9999 -9999 -9999 -9999 -9999 -9999 -9999 -9999 -9999 -9999 -9999 -9999 -9999 -9999 -9999 -9999 -9999 -9999 -9999 -9999 -9999 -9999 -9999 -9999 -9999 -9999 -9999 -9999 -9999 -9999 -9999 -9999 -9999 -9999 -9999 -9999 -9999 -9999 -9999 -9999 -9999 -9999 -9999 -9999 -9999 -9999 -9999 -9999 -9999 -9999 -9999 -9999 -9999 -9999 -9999 -9999 -9999 -9999 -9999 -9999 -9999 -9999 -9999 -9999 -9999 -9999 -9999 -9999 -9999 -9999 -9999 -9999 -9999 -9999 -9999 -9999 -9999 -9999 -9999 -9999 3.87839E-2 3.98712E-2 4.10541E-2 4.19788E-2 4.27247E-2 4.36819E-2 4.58253E-2 4.77163E-2 5.03129E-2 5.10309E-2 3.53105E-2 3.64515E-2 3.64764E-2 3.64196E-2 3.81362E-2 4.13079E-2 4.30441E-2 4.35681E-2 4.3131E-2 4.7207E-2 5.14227E-2 5.14197E-2 4.37478E-2 5.07649E-2 5.13401E-2 4.81023E-2 4.46949E-2 3.88714E-2 4.18698E-2 4.09751E-2 4.87569E-2 5.20189E-2 4.94766E-2 4.88083E-2 4.83691E-2 4.78631E-2 4.79633E-2 4.84128E-2 4.83255E-2 4.93956E-2 5.28777E-2 5.20527E-2 4.89704E-2 4.68607E-2 4.59835E-2 4.52666E-2 4.87089E-2 5.21421E-2 4.07531E-2 3.42641E-2 3.50939E-2 3.7571E-2 3.4709E-2 3.26135E-2 6.14362E-2 6.31441E-2 5.9565E-2 5.95736E-2 6.3981E-2 6.33998E-2 6.15614E-2 6.92775E-2 6.73631E-2 6.1723E-2 6.47163E-2 6.68471E-2 6.68792E-2 6.77485E-2 6.74862E-2 7.14745E-2 7.16147E-2 7.27378E-2 7.31848E-2 7.19623E-2 6.95561E-2 6.8954E-2 7.12325E-2 6.69E-2 6.65436E-2 6.49236E-2 6.45523E-2 6.9462E-2 7.01491E-2 7.03023E-2 7.96438E-2 8.36955E-2 7.15341E-2 -9999 -9999 -9999 -9999 -9999 -9999 -9999 -9999 -9999
-9999 -9999 -9999 -9999 -9999 -9999 -9999 -9999 -9999 -9999 -9999 -9999 -9999 -9999 -9999 -9999 -9999 -9999 -9999 -9999 -9999 -9999 -9999 -9999 -9999 -9999 -9999 -9999 -9999 -9999 -9999 -9999 -9999 -9999 -9999 -9999 -9999 -9999 -9999 -9999 -9999 -9999 -9999 -9999 -9999 -9999 -9999 -9999 -9999 -9999 -9999 -9999 -9999 -9999 -9999 -9999 -9999 -9999 -9999 -9999 -9999 -9999 -9999 -9999 -9999 -9999 -9999 -9999 -9999 -9999 -9999 -9999 -9999 -9999 -9999 -9999 -9999 -9999 -9999 -9999 -9999 -9999 -9999 -9999 -9999 -9999 -9999 -9999 -9999 -9999 -9999 -9999 -9999 -9999 -9999 -9999 -9999 -9999 -9999 -9999 -9999 -9999 -9999 -9999 -9999 -9999 -9999 -9999 -9999 -9999 -9999 -9999 -9999 -9999 -9999 -9999 -9999 -9999 -9999 -9999 -9999 -9999 -9999 -9999 -9999 -9999 -9999 -9999 -9999 -9999 -9999 -9999 -9999 -9999 -9999 -9999 -9999 -9999 -9999 -9999 -9999 -9999 -9999 -9999 -9999 -9999 -9999 -9999 -9999 -9999 -9999 -9999 -9999 -9999 -9999 -9999 -9999 -9999 -9999 -9999 -9999 -9999 -9999 -9999 -9999 2.87714E-2 2.91333E-2 2.98078E-2 3.9279E-2 4.15544E-2 4.3242E-2 4.39472E-2 4.45753E-2 4.46243E-2 4.48704E-2 4.6703E-2 4.91217E-2 5.35652E-2 4.74304E-2 4.06225E-2 4.07296E-2 3.93835E-2 3.99219E-2 4.27262E-2 4.41276E-2 4.53687E-2 4.48007E-2 4.68233E-2 5.12155E-2 5.30369E-2 4.14846E-2 4.38663E-2 4.58082E-2 4.33364E-2 4.57325E-2 4.38951E-2 4.03121E-2 4.26621E-2 4.72691E-2 5.20663E-2 5.02931E-2 4.98829E-2 4.95215E-2 4.89854E-2 4.85442E-2 4.80626E-2 4.7465E-2 4.82384E-2 5.4517E-2 5.30094E-2 4.94684E-2 4.79994E-2 4.45989E-2 4.58165E-2 4.48769E-2 4.17005E-2 4.08944E-2 3.56713E-2 3.95012E-2 4.16619E-2 4.22669E-2 3.55638E-2 5.80793E-2 5.83855E-2 6.05679E-2 6.20663E-2 6.20529E-2 6.08428E-2 5.9966E-2 5.86836E-2 5.72204E-2 5.81903E-2 5.79075E-2 6.1812E-2 6.46412E-2 6.53734E-2 6.71957E-2 6.88178E-2 6.97212E-2 7.20985E-2 7.30305E-2 7.28519E-2 6.94813E-2 6.68998E-2 6.58254E-2 5.23063E-2 5.30212E-2 4.79824E-2 4.55789E-2 5.33867E-2 5.51309E-2 5.66381E-2 6.07656E-2 7.7894E-2 7.37597E-2 -9999 -9999 -9999 -9999 -9999 -9999 -9999 -9999 -9999
-9999 -9999 -9999 -9999 -9999 -9999 -9999 -9999 -9999 -9999 -9999 -9999 -9999 -9999 -9999 -9999 -9999 -9999 -9999 -9999 -9999 -9999 -9999 -9999 -9999 -9999 -9999 -9999 -9999 -9999 -9999 -9999 -9999 -9999 -9999 -9999 -9999 -9999 -9999 -9999 -9999 -9999 -9999 -9999 -9999 -9999 -9999 -9999 -9999 -9999 -9999 -9999 -9999 -9999 -9999 -9999 -9999 -9999 -9999 -9999 -9999 -9999 -9999 -9999 -9999 -9999 -9999 -9999 -9999 -9999 -9999 -9999 -9999 -9999 -9999 -9999 -9999 -9999 -9999 -9999 -9999 -9999 -9999 -9999 -9999 -9999 -9999 -9999 -9999 -9999 -9999 -9999 -9999 -9999 -9999 -9999 -9999 -9999 -9999 -9999 -9999 -9999 -9999 -9999 -9999 -9999 -9999 -9999 -9999 -9999 -9999 -9999 -9999 -9999 -9999 -9999 -9999 -9999 -9999 -9999 -9999 -9999 -9999 -9999 -9999 -9999 -9999 -9999 -9999 -9999 -9999 -9999 -9999 -9999 -9999 -9999 -9999 -9999 -9999 -9999 -9999 -9999 -9999 -9999 -9999 -9999 -9999 -9999 -9999 -9999 -9999 -9999 -9999 -9999 -9999 -9999 -9999 -9999 -9999 -9999 -9999 -9999 -9999 -9999 2.84723E-2 2.879E-2 2.92583E-2 3.85859E-2 4.002E-2 4.20278E-2 4.38045E-2 4.46733E-2 4.51186E-2 4.57825E-2 4.4254E-2 4.31166E-2 4.39899E-2 4.8341E-2 5.42994E-2 4.9641E-2 3.55919E-2 3.70511E-2 3.84577E-2 4.12501E-2 4.41605E-2 4.55221E-2 4.59784E-2 4.7726E-2 4.14952E-2 3.85944E-2 3.83138E-2 3.76019E-2 3.96016E-2 3.85566E-2 3.68969E-2 4.02213E-2 4.21018E-2 4.56829E-2 4.88696E-2 5.23478E-2 5.18446E-2 5.15222E-2 5.10197E-2 5.05228E-2 4.9987E-2 4.91962E-2 4.90227E-2 5.10197E-2 5.2822E-2 4.94456E-2 5.06123E-2 4.87321E-2 4.70852E-2 4.49646E-2 4.40156E-2 4.09683E-2 4.05868E-2 4.0095E-2 4.35505E-2 4.52349E-2 4.35505E-2 4.40859E-2 4.85202E-2 4.94772E-2 4.97061E-2 5.48872E-2 5.36885E-2 4.88693E-2 4.15323E-2 4.31778E-2 5.15414E-2 5.73018E-2 6.21579E-2 6.36842E-2 6.76402E-2 6.86715E-2 6.73731E-2 6.85164E-2 6.74705E-2 6.49018E-2 6.58027E-2 6.7587E-2 6.91589E-2 6.26901E-2 6.81794E-2 5.38413E-2 3.89362E-2 3.99531E-2 3.83028E-2 3.9634E-2 4.76808E-2 5.52967E-2 6.33066E-2 7.30685E-2 -9999 -9999 -9999 -9999 -9999 -9999 -9999 -9999 -9999 -9999
-9999 -9999 -9999 -9999 -9999 -9999 -9999 -9999 -9999 -9999 -9999 -9999 -9999 -9999 -9999 -9999 -9999 -9999 -9999 -9999 -9999 -9999 -9999 -9999 -9999 -9999 -9999 -9999 -9999 -9999 -9999 -9999 -9999 -9999 -9999 -9999 -9999 -9999 -9999 -9999 -9999 -9999 -9999 -9999 -9999 -9999 -9999 -9999 -9999 -9999 -9999 -9999 -9999 -9999 -9999 -9999 -9999 -9999 -9999 -9999 -9999 -9999 -9999 -9999 -9999 -9999 -9999 -9999 -9999 -9999 -9999 -9999 -9999 -9999 -9999 -9999 -9999 -9999 -9999 -9999 -9999 -9999 -9999 -9999 -9999 -9999 -9999 -9999 -9999 -9999 -9999 -9999 -9999 -9999 -9999 -9999 -9999 -9999 -9999 -9999 -9999 -9999 -9999 -9999 -9999 -9999 -9999 -9999 -9999 -9999 -9999 -9999 -9999 -9999 -9999 -9999 -9999 -9999 -9999 -9999 -9999 -9999 -9999 -9999 -9999 -9999 -9999 -9999 -9999 -9999 -9999 -9999 -9999 -9999 -9999 -9999 -9999 -9999 -9999 -9999 -9999 -9999 -9999 -9999 -9999 -9999 -9999 -9999 -9999 -9999 -9999 -9999 -9999 -9999 -9999 -9999 -9999 -9999 -9999 -9999 -9999 -9999 2.82859E-2 2.83596E-2 2.85898E-2 2.91333E-2 3.83552E-2 3.90307E-2 3.97927E-2 4.13016E-2 4.4254E-2 4.54979E-2 4.61666E-2 4.62508E-2 4.33305E-2 4.096E-2 4.0343E-2 4.15219E-2 3.63875E-2 4.2154E-2 5.59566E-2 3.06486E-2 3.14742E-2 3.60354E-2 4.03967E-2 4.48325E-2 4.70689E-2 4.17163E-2 4.1358E-2 3.88926E-2 3.71088E-2 3.36155E-2 3.49429E-2 3.17147E-2 3.27251E-2 3.45951E-2 3.91094E-2 4.53109E-2 4.954E-2 5.10225E-2 5.10225E-2 5.10764E-2 5.1893E-2 5.20763E-2 5.10197E-2 5.01649E-2 5.0748E-2 5.39892E-2 5.27883E-2 5.18384E-2 5.15724E-2 4.89514E-2 4.93709E-2 4.84114E-2 4.72253E-2 4.66912E-2 4.53586E-2 4.5795E-2 4.56156E-2 4.62557E-2 3.43227E-2 3.28718E-2 3.96537E-2 3.87518E-2 3.40906E-2 3.92831E-2 4.00433E-2 3.73887E-2 4.17489E-2 5.03993E-2 6.10154E-2 6.18671E-2 6.30374E-2 6.20539E-2 6.60994E-2 6.32293E-2 5.75736E-2 5.58171E-2 5.25154E-2 5.22893E-2 4.76513E-2 5.33847E-2 6.70412E-2 6.2652E-2 6.51537E-2 6.05582E-2 5.51497E-2 4.99849E-2 4.78355E-2 3.97814E-2 4.4308E-2 5.39834E-2 6.65412E-2 7.11003E-2 -9999 -9999 -9999 -9999 -9999 -9999 -9999 -9999 -9999 -9999
-9999 -9999 -9999 -9999 -9999 -9999 -9999 -9999 -9999 -9999 -9999 -9999 -9999 -9999 -9999 -9999 -9999 -9999 -9999 -9999 -9999 -9999 -9999 -9999 -9999 -9999 -9999 -9999 -9999 -9999 -9999 -9999 -9999 -9999 -9999 -9999 -9999 -9999 -9999 -9999 -9999 -9999 -9999 -9999 -9999 -9999 -9999 -9999 -9999 -9999 -9999 -9999 -9999 -9999 -9999 -9999 -9999 -9999 -9999 -9999 -9999 -9999 -9999 -9999 -9999 -9999 -9999 -9999 -9999 -9999 -9999 -9999 -9999 -9999 -9999 -9999 -9999 -9999 -9999 -9999 -9999 -9999 -9999 -9999 -9999 -9999 -9999 -9999 -9999 -9999 -9999 -9999 -9999 -9999 -9999 -9999 -9999 -9999 -9999 -9999 -9999 -9999 -9999 -9999 -9999 -9999 -9999 -9999 -9999 -9999 -9999 -9999 -9999 -9999 -9999 -9999 -9999 -9999 -9999 -9999 -9999 -9999 -9999 -9999 -9999 -9999 -9999 -9999 -9999 -9999 -9999 -9999 -9999 -9999 -9999 -9999 -9999 -9999 -9999 -9999 -9999 -9999 -9999 -9999 -9999 -9999 -9999 -9999 -9999 -9999 -9999 -9999 -9999 -9999 -9999 -9999 -9999 3.36423E-2 3.34444E-2 2.84483E-2 2.82917E-2 2.83275E-2 2.85341E-2 2.87353E-2 2.90394E-2 3.81308E-2 3.88916E-2 3.93869E-2 4.11473E-2 4.21225E-2 4.346E-2 4.52356E-2 4.61034E-2 4.58109E-2 4.38112E-2 4.09546E-2 3.87432E-2 3.91632E-2 3.09572E-2 3.47018E-2 3.88713E-2 3.99115E-2 5.5781E-2 5.31973E-2 4.78156E-2 4.43865E-2 4.26648E-2 4.0511E-2 4.00251E-2 3.80697E-2 3.60338E-2 3.43918E-2 3.25883E-2 3.00265E-2 3.24977E-2 3.34972E-2 3.71101E-2 4.61566E-2 4.93325E-2 4.99056E-2 4.954E-2 4.93325E-2 4.96963E-2 5.09686E-2 5.20299E-2 5.08384E-2 5.12931E-2 5.29218E-2 5.09148E-2 5.17289E-2 5.19835E-2 5.14763E-2 5.20299E-2 5.19483E-2 5.21704E-2 5.19631E-2 4.97753E-2 4.92825E-2 3.29022E-2 3.30698E-2 3.08182E-2 3.02037E-2 3.32446E-2 3.2036E-2 3.06151E-2 3.41423E-2 3.50362E-2 4.31778E-2 5.6214E-2 6.19683E-2 5.94729E-2 5.90628E-2 5.91689E-2 5.78762E-2 5.87795E-2 5.63596E-2 4.37494E-2 3.60745E-2 3.30986E-2 3.5827E-2 3.72861E-2 4.55054E-2 7.00385E-2 6.38906E-2 6.24806E-2 6.49772E-2 6.78967E-2 6.56408E-2 5.27339E-2 4.49515E-2 4.50745E-2 5.56045E-2 6.87073E-2 7.12678E-2 6.58994E-2 -9999 -9999 -9999 -9999 -9999 -9999 -9999 -9999 -9999
-9999 -9999 -9999 -9999 -9999 -9999 -9999 -9999 -9999 -9999 -9999 -9999 -9999 -9999 -9999 -9999 -9999 -9999 -9999 -9999 -9999 -9999 -9999 -9999 -9999 -9999 -9999 -9999 -9999 -9999 -9999 -9999 -9999 -9999 -9999 -9999 -9999 -9999 -9999 -9999 -9999 -9999 -9999 -9999 -9999 -9999 -9999 -9999 -9999 -9999 -9999 -9999 -9999 -9999 -9999 -9999 -9999 -9999 -9999 -9999 -9999 -9999 -9999 -9999 -9999 -9999 -9999 -9999 -9999 -9999 -9999 -9999 -9999 -9999 -9999 -9999 -9999 -9999 -9999 -9999 -9999 -9999 -9999 -9999 -9999 -9999 -9999 -9999 -9999 -9999 -9999 -9999 -9999 -9999 -9999 -9999 -9999 -9999 -9999 -9999 -9999 -9999 -9999 -9999 -9999 -9999 -9999 -9999 -9999 -9999 -9999 -9999 -9999 -9999 -9999 -9999 -9999 -9999 -9999 -9999 -9999 -9999 -9999 -9999 -9999 -9999 -9999 -9999 -9999 -9999 -9999 -9999 -9999 -9999 -9999 -9999 -9999 -9999 -9999 -9999 -9999 -9999 -9999 -9999 -9999 -9999 -9999 -9999 -9999 -9999 -9999 -9999 -9999 -9999 3.44352E-2 3.40896E-2 3.3672E-2 2.85304E-2 2.83042E-2 2.83275E-2 2.87006E-2 2.94471E-2 3.01084E-2 3.03596E-2 3.87205E-2 3.87205E-2 4.05211E-2 4.13756E-2 4.19622E-2 4.22437E-2 4.34152E-2 4.43062E-2 4.50467E-2 4.50938E-2 4.37225E-2 4.12161E-2 3.90722E-2 3.87936E-2 3.02779E-2 3.18689E-2 3.75776E-2 3.97412E-2 4.14028E-2 3.97078E-2 4.99304E-2 4.53489E-2 4.25143E-2 4.01274E-2 3.84843E-2 3.72518E-2 3.50335E-2 3.38174E-2 3.19089E-2 2.72622E-2 2.78709E-2 3.05969E-2 3.87286E-2 4.6443E-2 4.84121E-2 4.91261E-2 4.90233E-2 4.85133E-2 4.82608E-2 4.94361E-2 5.16741E-2 5.18446E-2 5.17523E-2 5.20763E-2 5.18909E-2 5.16601E-2 5.12474E-2 5.08384E-2 5.10197E-2 2.95049E-2 3.0458E-2 2.98974E-2 2.97331E-2 2.94634E-2 3.04362E-2 3.03925E-2 3.04476E-2 3.0382E-2 3.00996E-2 3.22171E-2 3.96519E-2 4.55736E-2 5.18058E-2 5.3748E-2 5.91652E-2 5.8901E-2 5.45999E-2 4.93286E-2 5.19287E-2 4.78921E-2 5.12058E-2 4.50799E-2 3.38401E-2 2.74353E-2 3.17309E-2 3.85779E-2 4.42244E-2 5.46375E-2 6.46804E-2 6.38965E-2 6.44123E-2 6.39837E-2 6.0496E-2 6.49493E-2 6.40443E-2 5.01333E-2 5.54025E-2 6.22563E-2 7.30749E-2 7.80468E-2 7.03991E-2 6.28516E-2 -9999 -9999 -9999 -9999 -9999 -9999 -9999 -9999
-9999 -9999 -9999 -9999 -9999 -9999 -9999 -9999 -9999 -9999 -9999 -9999 -9999 -9999 -9999 -9999 -9999 -9999 -9999 -9999 -9999 -9999 -9999 -9999 -9999 -9999 -9999 -9999 -9999 -9999 -9999 -9999 -9999 -9999 -9999 -9999 -9999 -9999 -9999 -9999 -9999 -9999 -9999 -9999 -9999 -9999 -9999 -9999 -9999 -9999 -9999 -9999 -9999 -9999 -9999 -9999 -9999 -9999 -9999 -9999 -9999 -9999 -9999 -9999 -9999 -9999 -9999 -9999 -9999 -9999 -9999 -9999 -9999 -9999 -9999 -9999 -9999 -9999 -9999 -9999 -9999 -9999 -9999 -9999 -9999 -9999 -9999 -9999 -9999 -9999 -9999 -9999 -9999 -9999 -9999 -9999 -9999 -9999 -9999 -9999 -9999 -9999 -9999 -9999 -9999 -9999 -9999 -9999 -9999 -9999 -9999 -9999 -9999 -9999 -9999 -9999 -9999 -9999 -9999 -9999 -9999 -9999 -9999 -9999 -9999 -9999 -9999 -9999 -9999 -9999 -9999 -9999 -9999 -9999 -9999 -9999 -9999 -9999 -9999 -9999 -9999 -9999 -9999 -9999 -9999 -9999 -9999 -9999 -9999 -9999 -9999 -9999 -9999 3.49223E-2 3.4511E-2 2.93245E-2 2.85053E-2 2.83124E-2 2.74299E-2 2.80058E-2 2.92196E-2 3.10618E-2 3.21679E-2 4.20941E-2 4.27313E-2 4.12991E-2 4.16775E-2 4.23583E-2 4.29422E-2 4.29846E-2 4.30272E-2 4.34588E-2 4.39004E-2 4.42153E-2 4.38491E-2 4.20202E-2 3.97386E-2 3.83854E-2 2.86456E-2 2.94628E-2 3.70897E-2 3.95114E-2 3.57614E-2 3.63841E-2 3.50243E-2 4.65712E-2 4.28761E-2 3.97411E-2 3.7621E-2 3.62978E-2 3.37701E-2 2.89951E-2 3.08104E-2 2.54738E-2 2.5241E-2 3.1858E-2 4.00043E-2 4.56131E-2 4.64322E-2 4.6923E-2 4.75711E-2 4.74205E-2 4.70716E-2 4.80775E-2 4.96909E-2 5.11844E-2 5.09686E-2 5.07003E-2 5.07003E-2 5.06468E-2 5.08611E-2 3.02684E-2 3.18129E-2 3.1836E-2 3.03521E-2 3.14084E-2 2.97516E-2 2.97355E-2 3.10469E-2 2.94145E-2 2.90731E-2 3.31222E-2 3.61998E-2 4.72643E-2 5.78759E-2 5.90093E-2 5.78878E-2 5.85572E-2 5.70159E-2 5.36681E-2 4.18454E-2 3.42691E-2 3.57844E-2 3.62003E-2 3.73714E-2 3.94207E-2 3.77808E-2 4.17528E-2 5.52835E-2 6.01508E-2 6.18367E-2 6.42975E-2 6.21283E-2 6.27463E-2 6.31564E-2 6.31129E-2 5.47029E-2 5.74851E-2 6.65101E-2 6.83973E-2 6.27321E-2 7.0988E-2 7.67541E-2 7.52185E-2 7.81546E-2 6.48745E-2 -9999 -9999 -9999 -9999 -9999 -9999 -9999 -9999
-9999 -9999 -9999 -9999 -9999 -9999 -9999 -9999 -9999 -9999 -9999 -9999 -9999 -9999 -9999 -9999 -9999 -9999 -9999 -9999 -9999 -9999 -9999 -9999 -9999 -9999 -9999 -9999 -9999 -9999 -9999 -9999 -9999 -9999 -9999 -9999 -9999 -9999 -9999 -9999 -9999 -9999 -9999 -9999 -9999 -9999 -9999 -9999 -9999 -9999 -9999 -9999 -9999 -9999 -9999 -9999 -9999 -9999 -9999 -9999 -9999 -9999 -9999 -9999 -9999 -9999 -9999 -9999 -9999 -9999 -9999 -9999 -9999 -9999 -9999 -9999 -9999 -9999 -9999 -9999 -9999 -9999 -9999 -9999 -9999 -9999 -9999 -9999 -9999 -9999 -9999 -9999 -9999 -9999 -9999 -9999 -9999 -9999 -9999 -9999 -9999 -9999 -9999 -9999 -9999 -9999 -9999 -9999 -9999 -9999 -9999 -9999 -9999 -9999 -9999 -9999 -9999 -9999 -9999 -9999 -9999 -9999 -9999 -9999 -9999 -9999 -9999 -9999 -9999 -9999 -9999 -9999 -9999 -9999 -9999 -9999 -9999 -9999 -9999 -9999 -9999 -9999 -9999 -9999 -9999 -9999 -9999 -9999 -9999 -9999 -9999 -9999 3.5163E-2 3.04985E-2 2.95951E-2 2.88334E-2 2.82973E-2 2.73654E-2 2.80305E-2 2.91085E-2 2.98826E-2 3.2159E-2 3.51914E-2 4.6208E-2 4.49997E-2 4.33282E-2 4.23174E-2 4.26894E-2 4.31556E-2 4.31986E-2 4.30272E-2 4.32995E-2 4.3383E-2 4.40666E-2 4.35907E-2 4.20881E-2 4.00297E-2 3.83595E-2 2.79271E-2 2.70561E-2 2.87915E-2 3.27907E-2 3.30098E-2 3.73468E-2 3.3592E-2 4.53792E-2 4.1894E-2 3.87356E-2 3.62841E-2 3.42776E-2 3.24283E-2 3.01115E-2 2.47406E-2 2.77673E-2 2.87629E-2 3.05221E-2 4.06246E-2 4.48129E-2 4.50463E-2 4.56131E-2 4.68736E-2 4.76718E-2 4.79756E-2 4.86941E-2 4.77604E-2 4.82307E-2 4.73205E-2 4.7022E-2 4.68243E-2 2.83004E-2 2.92409E-2 2.94028E-2 3.0983E-2 3.11481E-2 3.10307E-2 2.93258E-2 2.91411E-2 2.9186E-2 2.92495E-2 2.90736E-2 3.63879E-2 4.89187E-2 5.47823E-2 5.78351E-2 5.13246E-2 4.71102E-2 4.51191E-2 5.23866E-2 5.51484E-2 4.60081E-2 3.33441E-2 2.37799E-2 2.62478E-2 3.10285E-2 3.9967E-2 4.72916E-2 5.56802E-2 5.82093E-2 5.70409E-2 6.37061E-2 6.47382E-2 6.33601E-2 6.41077E-2 6.32389E-2 6.55385E-2 6.45871E-2 5.67815E-2 5.08813E-2 5.6965E-2 7.12189E-2 7.07922E-2 6.86024E-2 7.7051E-2 7.0964E-2 6.97189E-2 6.41278E-2 -9999 -9999 -9999 -9999 -9999 -9999 -9999 -9999
-9999 -9999 -9999 -9999 -9999 -9999 -9999 -9999 -9999 -9999 -9999 -9999 -9999 -9999 -9999 -9999 -9999 -9999 -9999 -9999 -9999 -9999 -9999 -9999 -9999 -9999 -9999 -9999 -9999 -9999 -9999 -9999 -9999 -9999 -9999 -9999 -9999 -9999 -9999 -9999 -9999 -9999 -9999 -9999 -9999 -9999 -9999 -9999 -9999 -9999 -9999 -9999 -9999 -9999 -9999 -9999 -9999 -9999 -9999 -9999 -9999 -9999 -9999 -9999 -9999 -9999 -9999 -9999 -9999 -9999 -9999 -9999 -9999 -9999 -9999 -9999 -9999 -9999 -9999 -9999 -9999 -9999 -9999 -9999 -9999 -9999 -9999 -9999 -9999 -9999 -9999 -9999 -9999 -9999 -9999 -9999 -9999 -9999 -9999 -9999 -9999 -9999 -9999 -9999 -9999 -9999 -9999 -9999 -9999 -9999 -9999 -9999 -9999 -9999 -9999 -9999 -9999 -9999 -9999 -9999 -9999 -9999 -9999 -9999 -9999 -9999 -9999 -9999 -9999 -9999 -9999 -9999 -9999 -9999 -9999 -9999 -9999 -9999 -9999 -9999 -9999 -9999 -9999 -9999 -9999 -9999 -9999 -9999 -9999 3.60057E-2 3.5484E-2 3.50108E-2 3.02193E-2 2.94834E-2 2.78711E-2 2.73896E-2 2.7187E-2 2.72811E-2 2.76971E-2 2.88262E-2 3.10333E-2 3.44948E-2 3.63435E-2 4.70742E-2 4.65106E-2 4.43974E-2 4.31127E-2 4.31556E-2 4.36783E-2 4.43271E-2 4.38921E-2 4.32579E-2 4.31695E-2 4.31279E-2 4.27593E-2 4.14874E-2 3.97548E-2 3.82702E-2 2.78834E-2 2.61821E-2 2.55263E-2 2.6977E-2 3.08561E-2 3.35209E-2 3.23188E-2 4.50263E-2 4.18541E-2 3.9254E-2 3.68847E-2 3.29919E-2 3.11751E-2 2.96063E-2 2.69296E-2 2.96363E-2 2.70087E-2 3.10242E-2 4.09135E-2 4.33861E-2 4.37219E-2 4.47664E-2 4.65298E-2 4.68765E-2 4.76554E-2 4.75506E-2 4.77223E-2 4.64322E-2 4.56607E-2 4.54705E-2 2.81319E-2 2.81037E-2 2.81179E-2 2.81891E-2 2.82911E-2 2.8136E-2 3.06376E-2 3.50606E-2 3.60092E-2 3.26748E-2 3.00059E-2 3.45114E-2 4.82866E-2 5.51572E-2 5.35042E-2 5.23039E-2 3.82322E-2 3.07861E-2 3.11122E-2 3.71056E-2 4.46857E-2 4.10124E-2 3.22021E-2 3.30116E-2 3.96149E-2 4.93756E-2 5.58015E-2 5.58604E-2 5.20561E-2 5.33033E-2 5.79613E-2 5.63035E-2 6.02699E-2 6.06919E-2 6.27652E-2 6.37823E-2 6.46712E-2 6.37849E-2 5.76407E-2 4.72261E-2 4.97173E-2 6.87313E-2 6.80909E-2 6.34402E-2 6.37641E-2 7.38703E-2 7.13395E-2 6.44751E-2 -9999 -9999 -9999 -9999 -9999 -9999 -9999 -9999
-9999 -9999 -9999 -9999 -9999 -9999 -9999 -9999 -9999 -9999 -9999 -9999 -9999 -9999 -9999 -9999 -9999 -9999 -9999 -9999 -9999 -9999 -9999 -9999 -9999 -9999 -9999 -9999 -9999 -9999 -9999 -9999 -9999 -9999 -9999 -9999 -9999 -9999 -9999 -9999 -9999 -9999 -9999 -9999 -9999 -9999 -9999 -9999 -9999 -9999 -9999 -9999 -9999 -9999 -9999 -9999 -9999 -9999 -9999 -9999 -9999 -9999 -9999 -9999 -9999 -9999 -9999 -9999 -9999 -9999 -9999 -9999 -9999 -9999 -9999 -9999 -9999 -9999 -9999 -9999 -9999 -9999 -9999 -9999 -9999 -9999 -9999 -9999 -9999 -9999 -9999 -9999 -9999 -9999 -9999 -9999 -9999 -9999 -9999 -9999 -9999 -9999 -9999 -9999 -9999 -9999 -9999 -9999 -9999 -9999 -9999 -9999 -9999 -9999 -9999 -9999 -9999 -9999 -9999 -9999 -9999 -9999 -9999 -9999 -9999 -9999 -9999 -9999 -9999 -9999 -9999 -9999 -9999 -9999 -9999 -9999 -9999 -9999 -9999 -9999 -9999 -9999 -9999 -9999 -9999 -9999 -9999 -9999 3.6534E-2 3.59334E-2 3.08698E-2 2.99251E-2 2.83696E-2 2.78495E-2 2.73896E-2 2.7187E-2 2.71715E-2 2.71727E-2 2.80444E-2 2.74698E-2 3.00558E-2 3.3552E-2 3.63435E-2 4.76612E-2 4.66632E-2 4.54176E-2 4.42336E-2 4.43316E-2 4.49185E-2 4.53816E-2 4.51952E-2 4.43316E-2 4.31695E-2 4.23212E-2 4.20497E-2 4.09524E-2 3.96067E-2 3.8428E-2 3.6947E-2 2.70967E-2 2.54838E-2 2.43493E-2 2.77914E-2 3.53407E-2 3.26047E-2 4.46524E-2 4.2548E-2 4.06734E-2 3.74464E-2 3.29742E-2 3.16235E-2 2.87205E-2 2.62241E-2 2.65121E-2 2.69754E-2 3.50248E-2 4.13016E-2 4.24847E-2 4.28889E-2 4.39865E-2 4.4057E-2 4.57124E-2 4.68765E-2 4.76214E-2 4.61893E-2 4.49995E-2 2.80977E-2 2.81005E-2 2.80987E-2 2.8136E-2 2.81256E-2 2.80979E-2 2.87671E-2 3.49555E-2 4.69349E-2 5.38162E-2 5.25616E-2 4.70577E-2 4.24767E-2 4.64592E-2 5.09955E-2 5.21157E-2 5.03687E-2 4.93849E-2 4.33618E-2 3.25421E-2 3.21584E-2 3.54419E-2 3.88339E-2 3.84375E-2 4.204E-2 5.01635E-2 5.18145E-2 4.91016E-2 4.86204E-2 4.70212E-2 4.98061E-2 5.62511E-2 5.21927E-2 4.1213E-2 3.9889E-2 5.55292E-2 6.54994E-2 6.19053E-2 5.79859E-2 5.88421E-2 5.8359E-2 5.10796E-2 5.15231E-2 6.64087E-2 6.98457E-2 6.36075E-2 6.10002E-2 6.38603E-2 7.5467E-2 6.60902E-2 -9999 -9999 -9999 -9999 -9999 -9999 -9999 -9999
-9999 -9999 -9999 -9999 -9999 -9999 -9999 -9999 -9999 -9999 -9999 -9999 -9999 -9999 -9999 -9999 -9999 -9999 -9999 -9999 -9999 -9999 -9999 -9999 -9999 -9999 -9999 -9999 -9999 -9999 -9999 -9999 -9999 -9999 -9999 -9999 -9999 -9999 -9999 -9999 -9999 -9999 -9999 -9999 -9999 -9999 -9999 -9999 -9999 -9999 -9999 -9999 -9999 -9999 -9999 -9999 -9999 -9999 -9999 -9999 -9999 -9999 -9999 -9999 -9999 -9999 -9999 -9999 -9999 -9999 -9999 -9999 -9999 -9999 -9999 -9999 -9999 -9999 -9999 -9999 -9999 -9999 -9999 -9999 -9999 -9999 -9999 -9999 -9999 -9999 -9999 -9999 -9999 -9999 -9999 -9999 -9999 -9999 -9999 -9999 -9999 -9999 -9999 -9999 -9999 -9999 -9999 -9999 -9999 -9999 -9999 -9999 -9999 -9999 -9999 -9999 -9999 -9999 -9999 -9999 -9999 -9999 -9999 -9999 -9999 -9999 -9999 -9999 -9999 -9999 -9999 -9999 -9999 -9999 -9999 -9999 -9999 -9999 -9999 -9999 -9999 -9999 -9999 -9999 -9999 -9999 -9999 3.73534E-2 3.69345E-2 3.21675E-2 3.07559E-2 2.8822E-2 2.81811E-2 2.77461E-2 2.73107E-2 2.71686E-2 2.61052E-2 2.76801E-2 2.62468E-2 2.70914E-2 2.93559E-2 3.26495E-2 3.46407E-2 3.61592E-2 4.69194E-2 4.62398E-2 4.55224E-2 4.50564E-2 4.51952E-2 4.57592E-2 4.59983E-2 4.59913E-2 4.40228E-2 4.23998E-2 4.16868E-2 4.01878E-2 3.91896E-2 3.8155E-2 3.74338E-2 3.71123E-2 2.53433E-2 2.38257E-2 3.03744E-2 3.25917E-2 3.35376E-2 4.54716E-2 4.3885E-2 4.18898E-2 3.76574E-2 3.4873E-2 3.28545E-2 2.95824E-2 2.95086E-2 2.86466E-2 3.19485E-2 3.10378E-2 2.84066E-2 2.77809E-2 2.91745E-2 2.81586E-2 2.77473E-2 2.80979E-2 2.96013E-2 2.83198E-2 2.81708E-2 2.81055E-2 2.81092E-2 2.81574E-2 2.8136E-2 2.8321E-2 2.84772E-2 2.85595E-2 3.49442E-2 5.13857E-2 5.33281E-2 5.43686E-2 5.63873E-2 5.62565E-2 5.39814E-2 5.32556E-2 5.01679E-2 4.92236E-2 4.94434E-2 4.91943E-2 5.066E-2 4.87083E-2 4.89099E-2 4.99071E-2 4.66626E-2 4.61508E-2 5.06816E-2 5.16999E-2 4.95149E-2 4.68627E-2 4.46308E-2 4.83613E-2 5.47034E-2 5.7342E-2 4.99025E-2 4.64762E-2 5.13321E-2 5.85361E-2 6.14338E-2 5.41372E-2 5.71056E-2 6.4601E-2 6.78551E-2 6.64934E-2 6.13438E-2 6.31803E-2 7.10167E-2 7.38477E-2 7.11737E-2 7.21019E-2 7.15912E-2 6.67993E-2 6.05472E-2 5.58298E-2 5.60416E-2 6.09977E-2 6.79303E-2 6.92571E-2 -9999 -9999
-9999 -9999 -9999 -9999 -9999 -9999 -9999 -9999 -9999 -9999 -9999 -9999 -9999 -9999 -9999 -9999 -9999 -9999 -9999 -9999 -9999 -9999 -9999 -9999 -9999 -9999 -9999 -9999 -9999 -9999 -9999 -9999 -9999 -9999 -9999 -9999 -9999 -9999 -9999 -9999 -9999 -9999 -9999 -9999 -9999 -9999 -9999 -9999 -9999 -9999 -9999 -9999 -9999 -9999 -9999 -9999 -9999 -9999 -9999 -9999 -9999 -9999 -9999 -9999 -9999 -9999 -9999 -9999 -9999 -9999 -9999 -9999 -9999 -9999 -9999 -9999 -9999 -9999 -9999 -9999 -9999 -9999 -9999 -9999 -9999 -9999 -9999 -9999 -9999 -9999 -9999 -9999 -9999 -9999 -9999 -9999 -9999 -9999 -9999 -9999 -9999 -9999 -9999 -9999 -9999 -9999 -9999 -9999 -9999 -9999 -9999 -9999 -9999 -9999 -9999 -9999 -9999 -9999 -9999 -9999 -9999 -9999 -9999 -9999 -9999 -9999 -9999 -9999 -9999 -9999 -9999 -9999 -9999 -9999 -9999 -9999 -9999 -9999 -9999 -9999 -9999 -9999 -9999 -9999 -9999 -9999 3.79691E-2 3.41789E-2 3.3408E-2 3.22583E-2 3.03678E-2 2.92295E-2 2.84261E-2 2.78282E-2 2.59306E-2 2.60284E-2 2.63316E-2 2.63497E-2 2.64457E-2 2.7121E-2 2.89355E-2 3.03431E-2 3.44925E-2 3.72536E-2 4.81382E-2 4.71971E-2 4.67888E-2 4.61883E-2 4.61389E-2 4.64867E-2 4.70944E-2 4.73518E-2 4.49212E-2 4.24423E-2 4.0682E-2 3.99842E-2 3.94968E-2 3.87836E-2 3.79416E-2 3.74146E-2 2.53349E-2 2.47237E-2 2.98137E-2 3.28171E-2 3.60354E-2 3.69024E-2 4.55919E-2 4.21447E-2 3.94926E-2 3.75755E-2 3.25631E-2 3.00649E-2 2.94137E-2 3.01738E-2 3.24674E-2 2.96489E-2 2.80541E-2 2.87258E-2 2.83352E-2 2.93373E-2 2.93373E-2 2.78485E-2 2.8495E-2 2.74146E-2 2.85568E-2 2.84485E-2 2.84079E-2 2.71466E-2 2.81574E-2 2.89845E-2 3.00119E-2 3.44318E-2 4.09854E-2 5.286E-2 5.26495E-2 5.57294E-2 5.39041E-2 5.15462E-2 5.13008E-2 4.7744E-2 4.01757E-2 3.58651E-2 3.56546E-2 3.65083E-2 3.78492E-2 3.80442E-2 3.77358E-2 4.03438E-2 4.5748E-2 5.13817E-2 5.38703E-2 5.3843E-2 5.2793E-2 5.26267E-2 5.25148E-2 5.28167E-2 5.02376E-2 5.07708E-2 5.04189E-2 5.78717E-2 6.02829E-2 6.02146E-2 5.95307E-2 6.46276E-2 6.72606E-2 6.3688E-2 5.94472E-2 6.16552E-2 6.84054E-2 6.94581E-2 6.8383E-2 6.8222E-2 6.62821E-2 6.58338E-2 6.578E-2 6.73856E-2 6.56708E-2 6.26922E-2 6.29946E-2 6.98564E-2 7.55488E-2 8.12993E-2 7.47312E-2 7.02295E-2
-9999 -9999 -9999 -9999 -9999 -9999 -9999 -9999 -9999 -9999 -9999 -9999 -9999 -9999 -9999 -9999 -9999 -9999 -9999 -9999 -9999 -9999 -9999 -9999 -9999 -9999 -9999 -9999 -9999 -9999 -9999 -9999 -9999 -9999 -9999 -9999 -9999 -9999 -9999 -9999 -9999 -9999 -9999 -9999 -9999 -9999 -9999 -9999 -9999 -9999 -9999 -9999 -9999 -9999 -9999 -9999 -9999 -9999 -9999 -9999 -9999 -9999 -9999 -9999 -9999 -9999 -9999 -9999 -9999 -9999 -9999 -9999 -9999 -9999 -9999 -9999 -9999 -9999 -9999 -9999 -9999 -9999 -9999 -9999 -9999 -9999 -9999 -9999 -9999 -9999 -9999 -9999 -9999 -9999 -9999 -9999 -9999 -9999 -9999 -9999 -9999 -9999 -9999 -9999 -9999 -9999 -9999 -9999 -9999 -9999 -9999 -9999 -9999 -9999 -9999 -9999 -9999 -9999 -9999 -9999 -9999 -9999 -9999 -9999 -9999 -9999 -9999 -9999 -9999 -9999 -9999 -9999 -9999 -9999 -9999 -9999 -9999 -9999 -9999 -9999 -9999 -9999 -9999 -9999 -9999 -9999 3.5041E-2 3.42845E-2 3.29158E-2 3.18126E-2 3.03678E-2 2.95603E-2 2.8695E-2 2.77219E-2 2.59452E-2 2.5985E-2 2.6387E-2 2.66184E-2 2.67134E-2 2.72744E-2 2.69996E-2 3.04148E-2 3.46395E-2 3.54883E-2 4.8405E-2 4.76116E-2 4.73518E-2 4.68903E-2 4.66373E-2 4.69922E-2 4.66151E-2 4.74891E-2 4.67882E-2 4.38434E-2 4.10509E-2 3.98842E-2 3.94655E-2 3.90413E-2 3.84848E-2 3.78599E-2 3.74494E-2 2.57582E-2 2.77752E-2 3.64292E-2 3.48904E-2 3.81556E-2 4.74257E-2 4.37876E-2 3.92214E-2 3.43141E-2 2.92789E-2 2.76278E-2 5.21657E-2 4.27874E-2 3.18962E-2 2.87707E-2 2.75538E-2 2.74067E-2 2.84425E-2 2.94146E-2 2.98468E-2 2.87338E-2 2.84058E-2 2.84884E-2 2.8435E-2 2.71611E-2 2.71465E-2 2.8435E-2 2.71646E-2 2.89737E-2 3.2557E-2 3.26592E-2 3.61611E-2 4.3734E-2 4.84558E-2 4.7254E-2 4.5359E-2 4.40353E-2 3.94284E-2 3.36344E-2 3.02018E-2 2.95788E-2 2.85106E-2 2.94705E-2 2.9821E-2 2.9368E-2 2.93066E-2 2.92935E-2 3.85616E-2 4.92389E-2 4.53403E-2 4.36929E-2 4.62147E-2 5.16415E-2 5.34546E-2 4.69518E-2 4.46264E-2 4.31098E-2 5.3992E-2 6.11813E-2 6.09898E-2 5.89511E-2 5.77229E-2 5.90082E-2 5.59696E-2 4.59466E-2 4.63719E-2 5.38242E-2 6.17859E-2 6.10288E-2 7.1212E-2 7.44893E-2 6.75171E-2 7.14833E-2 6.60433E-2 7.1583E-2 7.85505E-2 7.08251E-2 7.00082E-2 7.77802E-2 6.36295E-2 6.04835E-2 7.35024E-2 8.03119E-2
-9999 -9999 -9999 -9999 -9999 -9999 -9999 -9999 -9999 -9999 -9999 -9999 -9999 -9999 -9999 -9999 -9999 -9999 -9999 -9999 -9999 -9999 -9999 -9999 -9999 -9999 -9999 -9999 -9999 -9999 -9999 -9999 -9999 -9999 -9999 -9999 -9999 -9999 -9999 -9999 -9999 -9999 -9999 -9999 -9999 -9999 -9999 -9999 -9999 -9999 -9999 -9999 -9999 -9999 -9999 -9999 -9999 -9999 -9999 -9999 -9999 -9999 -9999 -9999 -9999 -9999 -9999 -9999 -9999 -9999 -9999 -9999 -9999 -9999 -9999 -9999 -9999 -9999 -9999 -9999 -9999 -9999 -9999 -9999 -9999 -9999 -9999 -9999 -9999 -9999 -9999 -9999 -9999 -9999 -9999 -9999 -9999 -9999 -9999 -9999 -9999 -9999 -9999 -9999 -9999 -9999 -9999 -9999 -9999 -9999 -9999 -9999 -9999 -9999 -9999 -9999 -9999 -9999 -9999 -9999 -9999 -9999 -9999 -9999 -9999 -9999 -9999 -9999 -9999 -9999 -9999 -9999 -9999 -9999 -9999 -9999 -9999 -9999 -9999 -9999 -9999 -9999 -9999 -9999 -9999 3.5826E-2 3.54301E-2 3.41789E-2 3.22484E-2 3.09424E-2 3.01155E-2 2.86823E-2 2.8162E-2 2.62881E-2 2.59922E-2 2.59264E-2 2.62468E-2 2.49688E-2 2.52088E-2 2.57725E-2 2.71584E-2 2.99309E-2 3.40521E-2 3.50866E-2 4.86612E-2 4.78938E-2 4.77857E-2 4.7464E-2 4.61046E-2 4.62086E-2 4.70021E-2 4.81507E-2 4.84305E-2 4.6001E-2 4.25263E-2 4.03236E-2 3.95466E-2 3.92336E-2 3.8936E-2 3.77352E-2 3.72344E-2 2.47541E-2 2.58761E-2 3.17359E-2 3.94791E-2 4.25158E-2 4.74481E-2 4.21724E-2 3.54232E-2 3.29564E-2 2.99822E-2 2.86421E-2 5.23153E-2 4.76682E-2 3.37705E-2 2.86603E-2 2.84905E-2 2.72402E-2 2.82642E-2 2.94146E-2 3.0047E-2 2.9807E-2 2.86603E-2 2.80196E-2 2.80196E-2 2.81937E-2 2.73603E-2 2.72968E-2 2.75239E-2 2.78627E-2 2.78968E-2 2.92896E-2 2.92335E-2 2.79215E-2 2.98945E-2 3.07964E-2 3.04143E-2 2.94908E-2 2.98676E-2 3.0073E-2 3.14417E-2 3.0283E-2 2.89139E-2 2.81456E-2 3.19342E-2 3.7474E-2 3.9713E-2 3.58361E-2 3.92284E-2 4.82437E-2 4.46715E-2 4.58436E-2 5.12182E-2 5.37521E-2 5.02925E-2 4.05466E-2 3.97211E-2 4.60504E-2 5.41437E-2 5.85166E-2 5.27437E-2 4.74293E-2 4.89644E-2 5.53564E-2 4.59512E-2 3.91143E-2 4.13276E-2 4.81423E-2 5.47662E-2 5.49749E-2 6.25594E-2 6.79664E-2 6.8707E-2 6.7345E-2 6.66786E-2 6.81996E-2 5.99161E-2 7.03004E-2 7.6419E-2 7.36258E-2 5.68266E-2 5.40348E-2 7.75157E-2 8.04607E-2
-9999 -9999 -9999 -9999 -9999 -9999 -9999 -9999 -9999 -9999 -9999 -9999 -9999 -9999 -9999 -9999 -9999 -9999 -9999 -9999 -9999 -9999 -9999 -9999 -9999 -9999 -9999 -9999 -9999 -9999 -9999 -9999 -9999 -9999 -9999 -9999 -9999 -9999 -9999 -9999 -9999 -9999 -9999 -9999 -9999 -9999 -9999 -9999 -9999 -9999 -9999 -9999 -9999 -9999 -9999 -9999 -9999 -9999 -9999 -9999 -9999 -9999 -9999 -9999 -9999 -9999 -9999 -9999 -9999 -9999 -9999 -9999 -9999 -9999 -9999 -9999 -9999 -9999 -9999 -9999 -9999 -9999 -9999 -9999 -9999 -9999 -9999 -9999 -9999 -9999 -9999 -9999 -9999 -9999 -9999 -9999 -9999 -9999 -9999 -9999 -9999 -9999 -9999 -9999 -9999 -9999 -9999 -9999 -9999 -9999 -9999 -9999 -9999 -9999 -9999 -9999 -9999 -9999 -9999 -9999 -9999 -9999 -9999 -9999 -9999 -9999 -9999 -9999 -9999 -9999 -9999 -9999 -9999 -9999 -9999 -9999 -9999 -9999 -9999 -9999 -9999 -9999 -9999 -9999 -9999 3.74687E-2 3.66043E-2 3.51515E-2 3.30865E-2 3.18961E-2 2.98268E-2 2.88253E-2 2.69109E-2 2.64126E-2 2.60571E-2 2.59061E-2 2.44733E-2 2.52266E-2 2.56775E-2 2.60771E-2 2.707E-2 2.94055E-2 3.12198E-2 3.44516E-2 4.87724E-2 4.71096E-2 4.71635E-2 4.68415E-2 4.63655E-2 4.63131E-2 4.69485E-2 4.83183E-2 4.94549E-2 4.82623E-2 4.49393E-2 4.15718E-2 3.93116E-2 3.8981E-2 3.89167E-2 3.87586E-2 3.83655E-2 3.81088E-2 3.9448E-2 3.06953E-2 4.00592E-2 4.12071E-2 4.79126E-2 4.14595E-2 3.70165E-2 3.60268E-2 3.58581E-2 3.04089E-2 2.73219E-2 5.22556E-2 3.55615E-2 2.90322E-2 2.71464E-2 2.71474E-2 2.80889E-2 2.92988E-2 3.04541E-2 3.15066E-2 3.2734E-2 3.31371E-2 3.18527E-2 2.98867E-2 2.75034E-2 2.87893E-2 2.8385E-2 2.8268E-2 2.90129E-2 2.85922E-2 2.74462E-2 2.85694E-2 2.92025E-2 3.20519E-2 3.40713E-2 3.37949E-2 3.17505E-2 3.8019E-2 4.448E-2 4.25484E-2 3.34978E-2 3.01483E-2 3.83734E-2 4.61831E-2 4.77764E-2 4.78326E-2 4.81078E-2 5.18963E-2 4.74824E-2 4.57306E-2 4.79195E-2 4.79172E-2 4.77101E-2 3.88066E-2 3.90044E-2 4.3136E-2 4.71163E-2 4.51351E-2 4.0902E-2 3.63662E-2 4.40521E-2 5.04457E-2 4.32044E-2 3.24004E-2 3.93552E-2 4.5841E-2 4.62614E-2 5.08714E-2 5.71144E-2 5.15844E-2 5.31437E-2 5.60886E-2 5.31927E-2 5.43011E-2 4.60333E-2 4.54868E-2 6.42861E-2 6.77094E-2 6.11326E-2 6.80155E-2 6.8919E-2 -9999
-9999 -9999 -9999 -9999 -9999 -9999 -9999 -9999 -9999 -9999 -9999 -9999 -9999 -9999 -9999 -9999 -9999 -9999 -9999 -9999 -9999 -9999 -9999 -9999 -9999 -9999 -9999 -9999 -9999 -9999 -9999 -9999 -9999 -9999 -9999 -9999 -9999 -9999 -9999 -9999 -9999 -9999 -9999 -9999 -9999 -9999 -9999 -9999 -9999 -9999 -9999 -9999 -9999 -9999 -9999 -9999 -9999 -9999 -9999 -9999 -9999 -9999 -9999 -9999 -9999 -9999 -9999 -9999 -9999 -9999 -9999 -9999 -9999 -9999 -9999 -9999 -9999 -9999 -9999 -9999 -9999 -9999 -9999 -9999 -9999 -9999 -9999 -9999 -9999 -9999 -9999 -9999 -9999 -9999 -9999 -9999 -9999 -9999 -9999 -9999 -9999 -9999 -9999 -9999 -9999 -9999 -9999 -9999 -9999 -9999 -9999 -9999 -9999 -9999 -9999 -9999 -9999 -9999 -9999 -9999 -9999 -9999 -9999 -9999 -9999 -9999 -9999 -9999 -9999 -9999 -9999 -9999 -9999 -9999 -9999 -9999 -9999 4.03993E-2 -9999 -9999 -9999 -9999 -9999 -9999 -9999 3.5977E-2 3.6874E-2 3.69456E-2 3.37719E-2 3.27709E-2 3.16433E-2 3.02118E-2 2.77642E-2 2.67838E-2 2.62246E-2 2.45019E-2 2.44886E-2 2.51528E-2 2.59724E-2 2.6449E-2 2.7203E-2 2.70049E-2 3.01057E-2 3.25028E-2 4.79305E-2 4.75984E-2 4.76451E-2 4.75437E-2 4.69707E-2 4.70021E-2 4.7306E-2 4.85673E-2 5.01802E-2 4.9484E-2 4.69569E-2 4.30572E-2 4.06225E-2 3.99804E-2 3.97255E-2 3.97255E-2 3.97255E-2 3.95171E-2 3.97993E-2 4.32117E-2 3.56657E-2 4.19204E-2 4.97171E-2 4.16285E-2 3.3572E-2 3.15467E-2 3.10065E-2 2.50106E-2 2.58E-2 4.40129E-2 3.21598E-2 2.71752E-2 2.75288E-2 2.6246E-2 2.68538E-2 2.89626E-2 3.21598E-2 3.60248E-2 4.27918E-2 4.71778E-2 4.05506E-2 3.22917E-2 2.79507E-2 2.9101E-2 2.90493E-2 2.86995E-2 2.82135E-2 2.7801E-2 2.84211E-2 2.79064E-2 3.64439E-2 4.70156E-2 5.07031E-2 4.86467E-2 4.94089E-2 5.04563E-2 4.99782E-2 5.00066E-2 3.55806E-2 2.93033E-2 3.36128E-2 4.52357E-2 4.71344E-2 4.66453E-2 4.73725E-2 3.92738E-2 3.30202E-2 3.31978E-2 3.83719E-2 3.77326E-2 3.99491E-2 3.39608E-2 2.89358E-2 2.96235E-2 3.39651E-2 3.18627E-2 2.90742E-2 3.15993E-2 3.48861E-2 3.87887E-2 3.50347E-2 2.93773E-2 2.83474E-2 3.5558E-2 4.06981E-2 5.16317E-2 5.86426E-2 4.74625E-2 3.85202E-2 4.10578E-2 4.11767E-2 4.37624E-2 4.35064E-2 4.72379E-2 7.06989E-2 7.45948E-2 7.85307E-2 -9999 -9999 -9999
-9999 -9999 -9999 -9999 -9999 -9999 -9999 -9999 -9999 -9999 -9999 -9999 -9999 -9999 -9999 -9999 -9999 -9999 -9999 -9999 -9999 -9999 -9999 -9999 -9999 -9999 -9999 -9999 -9999 -9999 -9999 -9999 -9999 -9999 -9999 -9999 -9999 -9999 -9999 -9999 -9999 -9999 -9999 -9999 -9999 -9999 -9999 -9999 -9999 -9999 -9999 -9999 -9999 -9999 -9999 -9999 -9999 -9999 -9999 -9999 -9999 -9999 -9999 -9999 -9999 -9999 -9999 -9999 -9999 -9999 -9999 -9999 -9999 -9999 -9999 -9999 -9999 -9999 -9999 -9999 -9999 -9999 -9999 -9999 -9999 -9999 -9999 -9999 -9999 -9999 -9999 -9999 -9999 -9999 -9999 -9999 -9999 -9999 -9999 -9999 -9999 -9999 -9999 -9999 -9999 -9999 -9999 -9999 -9999 -9999 -9999 -9999 -9999 -9999 -9999 -9999 -9999 -9999 -9999 -9999 -9999 -9999 -9999 -9999 -9999 -9999 -9999 -9999 -9999 -9999 -9999 -9999 -9999 -9999 -9999 -9999 -9999 -9999 -9999 -9999 -9999 -9999 -9999 -9999 3.51571E-2 3.47305E-2 3.57357E-2 3.63754E-2 3.52967E-2 3.39352E-2 3.32377E-2 3.21704E-2 2.97214E-2 2.8161E-2 2.7134E-2 2.4877E-2 2.44252E-2 2.47828E-2 2.38084E-2 2.46167E-2 2.52921E-2 2.54373E-2 2.78543E-2 3.13562E-2 4.74558E-2 4.8103E-2 4.86258E-2 4.85089E-2 4.7816E-2 4.75316E-2 4.71274E-2 4.81694E-2 4.9484E-2 5.06755E-2 4.99149E-2 4.59537E-2 4.23587E-2 4.08252E-2 4.06203E-2 4.09917E-2 4.14181E-2 4.12032E-2 4.11813E-2 4.27372E-2 4.67938E-2 3.99244E-2 4.12687E-2 4.24483E-2 3.93645E-2 3.47936E-2 3.03281E-2 3.16875E-2 3.08765E-2 3.20283E-2 2.77159E-2 2.6268E-2 2.65309E-2 2.62964E-2 2.70774E-2 3.19408E-2 4.58654E-2 5.05552E-2 5.21271E-2 5.35587E-2 4.83927E-2 4.04526E-2 2.76121E-2 2.73766E-2 2.84851E-2 2.80221E-2 2.7681E-2 2.79588E-2 3.15524E-2 3.5688E-2 4.47815E-2 4.76019E-2 4.42291E-2 4.26687E-2 4.5546E-2 4.32026E-2 4.44411E-2 4.81633E-2 3.5948E-2 2.85289E-2 2.93276E-2 3.73996E-2 4.73447E-2 3.96447E-2 2.85157E-2 2.32884E-2 1.9811E-2 2.44562E-2 2.87871E-2 3.20618E-2 3.39618E-2 2.99309E-2 2.93122E-2 3.11032E-2 3.07157E-2 2.88977E-2 3.08985E-2 3.49597E-2 3.97322E-2 3.98106E-2 3.51974E-2 2.77124E-2 2.35977E-2 2.40526E-2 3.7456E-2 4.90916E-2 5.19987E-2 4.25721E-2 3.1509E-2 2.85513E-2 4.26093E-2 5.77874E-2 6.60907E-2 7.45498E-2 -9999 -9999 -9999 -9999 -9999 -9999
-9999 -9999 -9999 -9999 -9999 -9999 -9999 -9999 -9999 -9999 -9999 -9999 -9999 -9999 -9999 -9999 -9999 -9999 -9999 -9999 -9999 -9999 -9999 -9999 -9999 -9999 -9999 -9999 -9999 -9999 -9999 -9999 -9999 -9999 -9999 -9999 -9999 -9999 -9999 -9999 -9999 -9999 -9999 -9999 -9999 -9999 -9999 -9999 -9999 -9999 -9999 -9999 -9999 -9999 -9999 -9999 -9999 -9999 -9999 -9999 -9999 -9999 -9999 -9999 -9999 -9999 -9999 -9999 -9999 -9999 -9999 -9999 -9999 -9999 -9999 -9999 -9999 -9999 -9999 -9999 -9999 -9999 -9999 -9999 -9999 -9999 -9999 -9999 -9999 -9999 -9999 -9999 -9999 -9999 -9999 -9999 -9999 -9999 -9999 -9999 -9999 -9999 -9999 -9999 -9999 -9999 -9999 -9999 -9999 -9999 -9999 -9999 -9999 -9999 -9999 -9999 -9999 -9999 -9999 -9999 -9999 -9999 -9999 -9999 -9999 -9999 -9999 -9999 -9999 -9999 -9999 -9999 -9999 -9999 -9999 -9999 -9999 -9999 -9999 -9999 -9999 -9999 -9999 -9999 3.43688E-2 3.19841E-2 3.46611E-2 3.48009E-2 3.35564E-2 3.29767E-2 3.27199E-2 3.15788E-2 3.09512E-2 2.99848E-2 2.87393E-2 2.60638E-2 2.48585E-2 2.44194E-2 2.29458E-2 2.38394E-2 2.37845E-2 2.4824E-2 2.68559E-2 2.80469E-2 4.69291E-2 4.84748E-2 4.9649E-2 4.95237E-2 4.79935E-2 4.79935E-2 4.87619E-2 4.92846E-2 4.98555E-2 5.13286E-2 5.18497E-2 4.92215E-2 4.46713E-2 4.23587E-2 4.22207E-2 4.2524E-2 4.32115E-2 4.29632E-2 4.30684E-2 4.36E-2 4.42458E-2 3.80995E-2 4.42089E-2 4.36893E-2 3.93051E-2 3.58341E-2 3.67736E-2 3.73038E-2 2.78912E-2 2.63494E-2 2.62631E-2 2.64394E-2 2.65434E-2 2.62202E-2 3.10403E-2 4.29168E-2 4.94675E-2 5.11129E-2 5.24133E-2 5.11436E-2 5.10566E-2 4.57209E-2 2.77159E-2 2.75867E-2 2.81872E-2 2.70471E-2 3.44262E-2 3.78089E-2 3.88604E-2 4.20415E-2 4.70753E-2 4.96936E-2 4.19537E-2 3.45165E-2 3.23471E-2 3.82574E-2 4.7885E-2 4.90896E-2 4.03566E-2 4.17796E-2 4.17019E-2 4.44055E-2 4.72052E-2 3.55277E-2 2.42455E-2 1.91794E-2 1.84727E-2 2.78898E-2 3.97228E-2 4.50441E-2 4.52652E-2 4.53516E-2 4.64625E-2 4.87441E-2 4.48584E-2 3.82867E-2 3.8254E-2 4.05428E-2 4.18166E-2 4.19341E-2 3.37112E-2 2.4654E-2 2.08701E-2 2.13772E-2 2.88458E-2 3.62009E-2 3.72821E-2 3.47847E-2 3.56181E-2 4.25356E-2 6.98391E-2 6.50435E-2 -9999 -9999 -9999 -9999 -9999 -9999 -9999 -9999
-9999 -9999 -9999 -9999 -9999 -9999 -9999 -9999 -9999 -9999 -9999 -9999 -9999 -9999 -9999 -9999 -9999 -9999 -9999 -9999 -9999 -9999 -9999 -9999 -9999 -9999 -9999 -9999 -9999 -9999 -9999 -9999 -9999 -9999 -9999 -9999 -9999 -9999 -9999 -9999 -9999 -9999 -9999 -9999 -9999 -9999 -9999 -9999 -9999 -9999 -9999 -9999 -9999 -9999 -9999 -9999 -9999 -9999 -9999 -9999 -9999 -9999 -9999 -9999 -9999 -9999 -9999 -9999 -9999 -9999 -9999 -9999 -9999 -9999 -9999 -9999 -9999 -9999 -9999 -9999 -9999 -9999 -9999 -9999 -9999 -9999 -9999 -9999 -9999 -9999 -9999 -9999 -9999 -9999 -9999 -9999 -9999 -9999 -9999 -9999 -9999 -9999 -9999 -9999 -9999 -9999 -9999 -9999 -9999 -9999 -9999 -9999 -9999 -9999 -9999 -9999 -9999 -9999 -9999 -9999 -9999 -9999 -9999 -9999 -9999 -9999 -9999 -9999 -9999 -9999 -9999 -9999 -9999 -9999 -9999 -9999 -9999 -9999 -9999 -9999 -9999 -9999 -9999 3.44264E-2 3.17096E-2 3.37966E-2 3.62206E-2 3.40999E-2 3.30286E-2 3.22687E-2 3.10511E-2 3.08011E-2 3.05063E-2 3.02661E-2 2.95775E-2 2.74178E-2 2.59971E-2 2.48585E-2 2.18132E-2 2.18614E-2 2.25567E-2 2.38257E-2 2.6039E-2 2.78308E-2 4.73969E-2 4.97747E-2 4.96333E-2 4.93478E-2 4.91585E-2 4.9967E-2 5.08701E-2 5.08131E-2 5.06426E-2 5.17334E-2 5.33857E-2 5.16754E-2 4.63605E-2 4.37685E-2 4.43925E-2 4.65876E-2 4.75707E-2 4.76882E-2 4.81025E-2 4.64738E-2 4.33764E-2 4.37474E-2 4.98399E-2 4.98372E-2 4.51644E-2 4.43317E-2 4.46997E-2 2.67581E-2 2.6569E-2 2.62964E-2 2.676E-2 2.76466E-2 2.81414E-2 3.33078E-2 4.17515E-2 4.92555E-2 5.03174E-2 4.9435E-2 5.10628E-2 5.16866E-2 5.02538E-2 3.77255E-2 2.93125E-2 2.6807E-2 2.80221E-2 2.8145E-2 3.23692E-2 3.28822E-2 3.31397E-2 3.66352E-2 4.08141E-2 4.52952E-2 4.24519E-2 3.48435E-2 3.06391E-2 3.72966E-2 4.54231E-2 4.85014E-2 4.66848E-2 4.56025E-2 4.2109E-2 4.63296E-2 4.4027E-2 4.24395E-2 3.81028E-2 3.60793E-2 3.2392E-2 4.11609E-2 4.95202E-2 4.52764E-2 4.52907E-2 4.80691E-2 5.00531E-2 4.93195E-2 5.03919E-2 4.78376E-2 4.07018E-2 3.33722E-2 3.44539E-2 3.08746E-2 2.59274E-2 2.06905E-2 2.20602E-2 2.68639E-2 3.04677E-2 3.16265E-2 3.54903E-2 4.18232E-2 5.07915E-2 6.40587E-2 6.11746E-2 -9999 -9999 -9999 -9999 -9999 -9999 -9999 -9999 -9999
-9999 -9999 -9999 -9999 -9999 -9999 -9999 -9999 -9999 -9999 -9999 -9999 -9999 -9999 -9999 -9999 -9999 -9999 -9999 -9999 -9999 -9999 -9999 -9999 -9999 -9999 -9999 -9999 -9999 -9999 -9999 -9999 -9999 -9999 -9999 -9999 -9999 -9999 -9999 -9999 -9999 -9999 -9999 -9999 -9999 -9999 -9999 -9999 -9999 -9999 -9999 -9999 -9999 -9999 -9999 -9999 -9999 -9999 -9999 -9999 -9999 -9999 -9999 -9999 -9999 -9999 -9999 -9999 -9999 -9999 -9999 -9999 -9999 -9999 -9999 -9999 -9999 -9999 -9999 -9999 -9999 -9999 -9999 -9999 -9999 -9999 -9999 -9999 -9999 -9999 -9999 -9999 -9999 -9999 -9999 -9999 -9999 -9999 -9999 -9999 -9999 -9999 -9999 -9999 -9999 -9999 -9999 -9999 -9999 -9999 -9999 -9999 -9999 -9999 -9999 -9999 -9999 -9999 -9999 -9999 -9999 -9999 -9999 -9999 -9999 -9999 -9999 -9999 -9999 -9999 -9999 -9999 -9999 -9999 -9999 -9999 -9999 -9999 -9999 -9999 -9999 3.50852E-2 3.19512E-2 3.14998E-2 3.20788E-2 3.4037E-2 3.57624E-2 3.48616E-2 3.399E-2 3.33959E-2 3.16208E-2 3.06038E-2 2.96218E-2 2.791E-2 2.76379E-2 2.71203E-2 2.57379E-2 2.48909E-2 2.25062E-2 2.18929E-2 2.18227E-2 2.29404E-2 2.39648E-2 2.72925E-2 4.82266E-2 5.00372E-2 5.0646E-2 4.98555E-2 4.954E-2 5.07049E-2 5.1719E-2 5.1908E-2 5.17916E-2 5.29679E-2 5.37846E-2 5.31085E-2 4.92791E-2 4.68163E-2 4.79837E-2 5.07522E-2 5.24371E-2 5.35364E-2 5.36999E-2 4.98079E-2 4.34709E-2 4.05051E-2 4.24852E-2 4.61706E-2 4.93584E-2 5.03642E-2 2.6964E-2 2.64645E-2 2.57604E-2 2.61938E-2 3.57536E-2 4.06483E-2 4.30539E-2 4.60188E-2 4.67584E-2 4.81863E-2 4.72006E-2 4.93683E-2 4.79792E-2 4.8842E-2 4.55879E-2 4.75672E-2 4.16451E-2 2.90879E-2 2.77836E-2 2.77404E-2 2.78796E-2 2.80948E-2 2.70273E-2 2.68599E-2 3.48017E-2 4.44973E-2 4.54997E-2 4.00068E-2 3.73591E-2 3.94467E-2 4.06416E-2 4.01264E-2 3.65919E-2 3.47705E-2 3.46183E-2 3.66718E-2 4.41605E-2 4.80725E-2 4.53808E-2 4.51121E-2 4.6653E-2 4.41467E-2 3.89441E-2 3.89314E-2 4.58914E-2 4.90405E-2 4.61772E-2 4.31155E-2 4.81101E-2 4.90273E-2 3.61902E-2 2.43117E-2 2.35884E-2 2.31534E-2 2.02926E-2 2.34076E-2 3.40541E-2 4.45465E-2 4.93907E-2 5.08553E-2 5.19473E-2 5.49639E-2 6.65437E-2 6.68164E-2 -9999 -9999 -9999 -9999 -9999 -9999 -9999 -9999 -9999 -9999
-9999 -9999 -9999 -9999 -9999 -9999 -9999 -9999 -9999 -9999 -9999 -9999 -9999 -9999 -9999 -9999 -9999 -9999 -9999 -9999 -9999 -9999 -9999 -9999 -9999 -9999 -9999 -9999 -9999 -9999 -9999 -9999 -9999 -9999 -9999 -9999 -9999 -9999 -9999 -9999 -9999 -9999 -9999 -9999 -9999 -9999 -9999 -9999 -9999 -9999 -9999 -9999 -9999 -9999 -9999 -9999 -9999 -9999 -9999 -9999 -9999 -9999 -9999 -9999 -9999 -9999 -9999 -9999 -9999 -9999 -9999 -9999 -9999 -9999 -9999 -9999 -9999 -9999 -9999 -9999 -9999 -9999 -9999 -9999 -9999 -9999 -9999 -9999 -9999 -9999 -9999 -9999 -9999 -9999 -9999 -9999 -9999 -9999 -9999 -9999 -9999 -9999 -9999 -9999 -9999 -9999 -9999 -9999 -9999 -9999 -9999 -9999 -9999 -9999 -9999 -9999 -9999 -9999 -9999 -9999 -9999 -9999 -9999 -9999 -9999 -9999 -9999 -9999 -9999 -9999 -9999 -9999 -9999 -9999 -9999 -9999 -9999 -9999 -9999 -9999 -9999 3.13303E-2 3.1167E-2 3.13659E-2 3.25751E-2 3.33325E-2 3.44075E-2 3.51673E-2 3.54415E-2 3.43466E-2 3.17797E-2 2.94894E-2 2.76436E-2 2.55648E-2 2.54257E-2 2.46786E-2 2.48596E-2 2.49226E-2 2.30211E-2 2.2385E-2 2.1753E-2 2.06866E-2 2.109E-2 2.72195E-2 3.20147E-2 5.2079E-2 5.17793E-2 5.01186E-2 4.98283E-2 5.05282E-2 5.15986E-2 5.12854E-2 5.20774E-2 5.37918E-2 5.23332E-2 5.26745E-2 5.20353E-2 5.00096E-2 5.1565E-2 5.28397E-2 5.11006E-2 5.06956E-2 5.26814E-2 4.95565E-2 4.28272E-2 4.1004E-2 4.24306E-2 4.57957E-2 4.82047E-2 2.72098E-2 2.70434E-2 2.71916E-2 2.61145E-2 3.06166E-2 3.81943E-2 4.3902E-2 4.64247E-2 4.66275E-2 4.63257E-2 4.69237E-2 4.788E-2 4.68947E-2 4.62536E-2 4.84086E-2 5.00004E-2 4.93364E-2 4.65027E-2 3.04833E-2 2.48015E-2 2.41124E-2 2.65252E-2 2.9778E-2 3.42317E-2 3.28477E-2 3.9191E-2 4.36979E-2 4.24204E-2 4.4395E-2 4.5298E-2 4.45093E-2 4.63968E-2 4.54333E-2 4.41298E-2 4.53956E-2 4.54608E-2 4.5331E-2 4.31437E-2 3.80475E-2 3.32526E-2 2.99048E-2 3.11371E-2 3.50266E-2 3.814E-2 4.55549E-2 4.73972E-2 3.78807E-2 3.07136E-2 3.03538E-2 3.28256E-2 4.03656E-2 3.64706E-2 2.28738E-2 1.95834E-2 2.20653E-2 2.08641E-2 2.62312E-2 3.65604E-2 3.94965E-2 4.1484E-2 5.07E-2 5.99737E-2 6.80093E-2 6.10578E-2 -9999 -9999 -9999 -9999 -9999 -9999 -9999 -9999 -9999 -9999 -9999
-9999 -9999 -9999 -9999 -9999 -9999 -9999 -9999 -9999 -9999 -9999 -9999 -9999 -9999 -9999 -9999 -9999 -9999 -9999 -9999 -9999 -9999 -9999 -9999 -9999 -9999 -9999 -9999 -9999 -9999 -9999 -9999 -9999 -9999 -9999 -9999 -9999 -9999 -9999 -9999 -9999 -9999 -9999 -9999 -9999 -9999 -9999 -9999 -9999 -9999 -9999 -9999 -9999 -9999 -9999 -9999 -9999 -9999 -9999 -9999 -9999 -9999 -9999 -9999 -9999 -9999 -9999 -9999 -9999 -9999 -9999 -9999 -9999 -9999 -9999 -9999 -9999 -9999 -9999 -9999 -9999 -9999 -9999 -9999 -9999 -9999 -9999 -9999 -9999 -9999 -9999 -9999 -9999 -9999 -9999 -9999 -9999 -9999 -9999 -9999 -9999 -9999 -9999 -9999 -9999 -9999 -9999 -9999 -9999 -9999 -9999 -9999 -9999 -9999 -9999 -9999 -9999 -9999 -9999 -9999 -9999 -9999 -9999 -9999 -9999 -9999 -9999 -9999 -9999 -9999 -9999 -9999 -9999 -9999 -9999 -9999 -9999 -9999 -9999 -9999 3.13303E-2 3.08599E-2 3.08995E-2 3.2175E-2 3.36785E-2 3.40286E-2 3.41364E-2 3.5871E-2 3.46948E-2 3.23202E-2 2.97563E-2 2.56522E-2 2.26871E-2 2.18141E-2 2.18227E-2 2.17437E-2 2.18704E-2 2.2385E-2 2.27487E-2 2.24084E-2 1.92166E-2 1.96449E-2 2.13816E-2 2.65627E-2 3.36429E-2 5.34256E-2 5.30981E-2 5.05871E-2 4.94252E-2 4.88679E-2 5.02678E-2 5.18936E-2 5.36259E-2 5.18795E-2 5.09144E-2 5.18319E-2 5.38562E-2 5.34102E-2 5.23041E-2 4.99997E-2 4.87738E-2 5.13221E-2 4.82134E-2 4.47395E-2 4.67774E-2 4.95149E-2 4.46944E-2 2.73363E-2 2.61037E-2 2.63385E-2 2.64925E-2 2.65804E-2 2.70268E-2 2.61771E-2 2.82068E-2 3.71777E-2 4.23224E-2 4.3887E-2 4.60235E-2 4.62072E-2 4.6143E-2 4.67547E-2 4.84022E-2 4.75486E-2 4.42548E-2 4.34108E-2 4.80508E-2 2.90202E-2 2.35835E-2 2.18947E-2 2.58473E-2 4.05032E-2 4.45065E-2 4.40433E-2 4.67493E-2 4.03384E-2 4.14488E-2 4.59568E-2 3.57076E-2 2.69486E-2 2.68155E-2 3.03949E-2 3.26759E-2 3.11477E-2 2.9865E-2 3.05865E-2 2.96124E-2 2.70188E-2 2.62113E-2 2.81456E-2 3.68348E-2 4.48225E-2 4.8387E-2 4.40524E-2 3.66315E-2 2.40118E-2 1.86584E-2 1.89022E-2 1.95915E-2 2.85659E-2 3.7758E-2 3.28572E-2 2.62368E-2 2.43134E-2 2.28843E-2 2.16719E-2 2.17016E-2 2.09732E-2 2.54242E-2 4.33947E-2 6.46213E-2 -9999 -9999 -9999 -9999 -9999 -9999 -9999 -9999 -9999 -9999 -9999 -9999 -9999
-9999 -9999 -9999 -9999 -9999 -9999 -9999 -9999 -9999 -9999 -9999 -9999 -9999 -9999 -9999 -9999 -9999 -9999 -9999 -9999 -9999 -9999 -9999 -9999 -9999 -9999 -9999 -9999 -9999 -9999 -9999 -9999 -9999 -9999 -9999 -9999 -9999 -9999 -9999 -9999 -9999 -9999 -9999 -9999 -9999 -9999 -9999 -9999 -9999 -9999 -9999 -9999 -9999 -9999 -9999 -9999 -9999 -9999 -9999 -9999 -9999 -9999 -9999 -9999 -9999 -9999 -9999 -9999 -9999 -9999 -9999 -9999 -9999 -9999 -9999 -9999 -9999 -9999 -9999 -9999 -9999 -9999 -9999 -9999 -9999 -9999 -9999 -9999 -9999 -9999 -9999 -9999 -9999 -9999 -9999 -9999 -9999 -9999 -9999 -9999 -9999 -9999 -9999 -9999 -9999 -9999 -9999 -9999 -9999 -9999 -9999 -9999 -9999 -9999 -9999 -9999 -9999 -9999 -9999 -9999 -9999 -9999 -9999 -9999 -9999 -9999 -9999 -9999 -9999 -9999 -9999 -9999 -9999 -9999 -9999 -9999 -9999 -9999 -9999 3.1167E-2 3.05788E-2 3.07574E-2 3.17995E-2 3.31088E-2 3.42827E-2 3.48025E-2 3.58409E-2 3.46353E-2 3.22654E-2 3.05549E-2 2.69561E-2 2.2295E-2 2.01269E-2 2.16262E-2 2.22935E-2 2.1824E-2 2.06106E-2 2.18227E-2 2.17463E-2 1.93142E-2 1.743E-2 1.79619E-2 2.09418E-2 2.88353E-2 3.34422E-2 5.33054E-2 5.20904E-2 4.84824E-2 4.67098E-2 4.76647E-2 4.902E-2 5.13609E-2 5.32088E-2 5.1332E-2 5.03983E-2 5.15451E-2 5.27047E-2 5.08392E-2 4.88866E-2 4.87738E-2 5.21697E-2 4.65392E-2 4.27813E-2 4.58311E-2 4.65362E-2 4.18588E-2 3.46732E-2 3.20052E-2 2.61886E-2 2.75609E-2 2.79572E-2 2.74889E-2 2.71988E-2 2.57225E-2 2.52494E-2 2.55698E-2 2.80199E-2 3.41241E-2 3.71269E-2 3.95662E-2 4.38654E-2 4.42852E-2 4.38334E-2 4.1937E-2 4.03115E-2 4.61433E-2 4.92017E-2 3.36487E-2 2.37287E-2 2.08396E-2 2.44074E-2 4.38635E-2 3.8725E-2 3.30404E-2 3.63852E-2 4.03494E-2 4.77457E-2 3.69539E-2 2.55042E-2 2.58064E-2 2.49901E-2 2.54709E-2 2.62096E-2 2.67191E-2 2.73275E-2 2.67451E-2 2.69716E-2 2.6452E-2 2.67258E-2 3.31024E-2 4.71052E-2 4.08229E-2 3.82528E-2 3.17501E-2 2.12879E-2 1.64371E-2 1.40868E-2 1.4995E-2 1.66945E-2 2.30404E-2 3.50676E-2 4.01417E-2 3.51219E-2 2.79557E-2 2.20574E-2 1.78745E-2 1.65116E-2 1.89189E-2 2.69099E-2 4.86525E-2 -9999 -9999 -9999 -9999 -9999 -9999 -9999 -9999 -9999 -9999 -9999 -9999 -9999 -9999
-9999 -9999 -9999 -9999 -9999 -9999 -9999 -9999 -9999 -9999 -9999 -9999 -9999 -9999 -9999 -9999 -9999 -9999 -9999 -9999 -9999 -9999 -9999 -9999 -9999 -9999 -9999 -9999 -9999 -9999 -9999 -9999 -9999 -9999 -9999 -9999 -9999 -9999 -9999 -9999 -9999 -9999 -9999 -9999 -9999 -9999 -9999 -9999 -9999 -9999 -9999 -9999 -9999 -9999 -9999 -9999 -9999 -9999 -9999 -9999 -9999 -9999 -9999 -9999 -9999 -9999 -9999 -9999 -9999 -9999 -9999 -9999 -9999 -9999 -9999 -9999 -9999 -9999 -9999 -9999 -9999 -9999 -9999 -9999 -9999 -9999 -9999 -9999 -9999 -9999 -9999 -9999 -9999 -9999 -9999 -9999 -9999 -9999 -9999 -9999 -9999 -9999 -9999 -9999 -9999 -9999 -9999 -9999 -9999 -9999 -9999 -9999 -9999 -9999 -9999 -9999 -9999 -9999 -9999 -9999 -9999 -9999 -9999 -9999 -9999 -9999 -9999 -9999 -9999 -9999 -9999 -9999 -9999 -9999 -9999 -9999 -9999 -9999 -9999 2.98058E-2 2.96835E-2 3.00491E-2 3.0557E-2 3.1051E-2 3.18041E-2 3.33543E-2 3.53573E-2 3.48143E-2 3.24303E-2 2.94968E-2 2.689E-2 2.30532E-2 1.99884E-2 2.07944E-2 2.06298E-2 2.12114E-2 2.06298E-2 1.91738E-2 1.91313E-2 1.83108E-2 1.92915E-2 1.77486E-2 1.80836E-2 2.32612E-2 3.09663E-2 5.00585E-2 4.95867E-2 4.70255E-2 4.5475E-2 4.63157E-2 4.83046E-2 5.05476E-2 5.34035E-2 5.1217E-2 4.9528E-2 5.05241E-2 5.05241E-2 4.88494E-2 4.80881E-2 5.21334E-2 4.52703E-2 4.22381E-2 4.53818E-2 4.84315E-2 4.32159E-2 3.62903E-2 3.5908E-2 2.91745E-2 2.7193E-2 2.66765E-2 2.92912E-2 3.11887E-2 3.00642E-2 2.45778E-2 2.54162E-2 2.37166E-2 2.48625E-2 3.04714E-2 3.74086E-2 3.97503E-2 4.01931E-2 4.40031E-2 3.89704E-2 3.66631E-2 4.17579E-2 4.78623E-2 4.71814E-2 3.66137E-2 2.60514E-2 2.08732E-2 2.37099E-2 3.96777E-2 3.91724E-2 4.31376E-2 4.36176E-2 4.02449E-2 3.33459E-2 2.63989E-2 2.65129E-2 2.5574E-2 2.62109E-2 2.57891E-2 2.59363E-2 3.06488E-2 3.66789E-2 3.72134E-2 3.79165E-2 3.31207E-2 2.81532E-2 3.64929E-2 4.05937E-2 2.88391E-2 2.37303E-2 2.12965E-2 1.8205E-2 1.95744E-2 1.93121E-2 2.00292E-2 2.28737E-2 2.5846E-2 2.85283E-2 2.84873E-2 2.54938E-2 2.31084E-2 2.37026E-2 2.41067E-2 2.51397E-2 2.89843E-2 3.80409E-2 5.33776E-2 -9999 -9999 -9999 -9999 -9999 -9999 -9999 -9999 -9999 -9999 -9999 -9999 -9999 -9999
-9999 -9999 -9999 -9999 -9999 -9999 -9999 -9999 -9999 -9999 -9999 -9999 -9999 -9999 -9999 -9999 -9999 -9999 -9999 -9999 -9999 -9999 -9999 -9999 -9999 -9999 -9999 -9999 -9999 -9999 -9999 -9999 -9999 -9999 -9999 -9999 -9999 -9999 -9999 -9999 -9999 -9999 -9999 -9999 -9999 -9999 -9999 -9999 -9999 -9999 -9999 -9999 -9999 -9999 -9999 -9999 -9999 -9999 -9999 -9999 -9999 -9999 -9999 -9999 -9999 -9999 -9999 -9999 -9999 -9999 -9999 -9999 -9999 -9999 -9999 -9999 -9999 -9999 -9999 -9999 -9999 -9999 -9999 -9999 -9999 -9999 -9999 -9999 -9999 -9999 -9999 -9999 -9999 -9999 -9999 -9999 -9999 -9999 -9999 -9999 -9999 -9999 -9999 -9999 -9999 -9999 -9999 -9999 -9999 -9999 -9999 -9999 -9999 -9999 -9999 -9999 -9999 -9999 -9999 -9999 -9999 -9999 -9999 -9999 -9999 -9999 -9999 -9999 -9999 -9999 -9999 -9999 -9999 -9999 -9999 -9999 -9999 -9999 -9999 2.92715E-2 2.9269E-2 2.94774E-2 2.88088E-2 2.88351E-2 2.92152E-2 2.99048E-2 3.18103E-2 3.39971E-2 3.38362E-2 3.10708E-2 2.90858E-2 2.58614E-2 2.20464E-2 2.01591E-2 1.84597E-2 1.8512E-2 2.00116E-2 2.02956E-2 2.15929E-2 1.90894E-2 1.62335E-2 1.80423E-2 1.80981E-2 2.31156E-2 3.01609E-2 4.99697E-2 4.97778E-2 4.78345E-2 4.75134E-2 4.87205E-2 4.97471E-2 5.11721E-2 5.19449E-2 4.98626E-2 4.91648E-2 4.9454E-2 4.86282E-2 4.71611E-2 4.87016E-2 4.77727E-2 4.18839E-2 4.62654E-2 4.9339E-2 4.45654E-2 3.28291E-2 3.21093E-2 2.74825E-2 2.61121E-2 2.32803E-2 2.5848E-2 2.66237E-2 3.3418E-2 3.75446E-2 3.87983E-2 3.35392E-2 2.69921E-2 2.8001E-2 3.47859E-2 3.92979E-2 4.04465E-2 3.91168E-2 4.19196E-2 3.59526E-2 3.36307E-2 3.82565E-2 3.95037E-2 4.63414E-2 4.16694E-2 2.68584E-2 1.94892E-2 2.42397E-2 2.65285E-2 3.46154E-2 3.48255E-2 3.11383E-2 2.70252E-2 2.4291E-2 2.47884E-2 2.64421E-2 2.48495E-2 2.87579E-2 3.05369E-2 3.68804E-2 4.24606E-2 4.39011E-2 4.50955E-2 4.62453E-2 4.37258E-2 3.43576E-2 3.33247E-2 4.35915E-2 3.74159E-2 3.04874E-2 3.25557E-2 3.37236E-2 3.85518E-2 3.6972E-2 3.00847E-2 2.32002E-2 2.04787E-2 1.71038E-2 1.53729E-2 1.59634E-2 1.84543E-2 2.73957E-2 4.07554E-2 4.80817E-2 5.16289E-2 5.47802E-2 5.47617E-2 -9999 -9999 -9999 -9999 -9999 -9999 -9999 -9999 -9999 -9999 -9999 -9999 -9999 -9999
-9999 -9999 -9999 -9999 -9999 -9999 -9999 -9999 -9999 -9999 -9999 -9999 -9999 -9999 -9999 -9999 -9999 -9999 -9999 -9999 -9999 -9999 -9999 -9999 -9999 -9999 -9999 -9999 -9999 -9999 -9999 -9999 -9999 -9999 -9999 -9999 -9999 -9999 -9999 -9999 -9999 -9999 -9999 -9999 -9999 -9999 -9999 -9999 -9999 -9999 -9999 -9999 -9999 -9999 -9999 -9999 -9999 -9999 -9999 -9999 -9999 -9999 -9999 -9999 -9999 -9999 -9999 -9999 -9999 -9999 -9999 -9999 -9999 -9999 -9999 -9999 -9999 -9999 -9999 -9999 -9999 -9999 -9999 -9999 -9999 -9999 -9999 -9999 -9999 -9999 -9999 -9999 -9999 -9999 -9999 -9999 -9999 -9999 -9999 -9999 -9999 -9999 -9999 -9999 -9999 -9999 -9999 -9999 -9999 -9999 -9999 -9999 -9999 -9999 -9999 -9999 -9999 -9999 -9999 -9999 -9999 -9999 -9999 -9999 -9999 -9999 -9999 -9999 -9999 -9999 -9999 -9999 -9999 -9999 -9999 -9999 -9999 -9999 2.94324E-2 2.93664E-2 2.92595E-2 2.88467E-2 2.89444E-2 2.89844E-2 2.88189E-2 2.89683E-2 2.94574E-2 3.08922E-2 3.35551E-2 3.30584E-2 3.16883E-2 2.93777E-2 2.71045E-2 2.23674E-2 1.93464E-2 1.79108E-2 1.90432E-2 2.15188E-2 2.29389E-2 2.34332E-2 2.18244E-2 1.80104E-2 2.19013E-2 2.79533E-2 3.36092E-2 5.07001E-2 5.14412E-2 5.10703E-2 5.07334E-2 5.09146E-2 5.15294E-2 5.19024E-2 5.01068E-2 4.85729E-2 4.82623E-2 4.79308E-2 4.69124E-2 4.68843E-2 5.13659E-2 4.35746E-2 4.33223E-2 5.12398E-2 4.48408E-2 2.9818E-2 2.91427E-2 2.78829E-2 2.59791E-2 2.61149E-2 2.01566E-2 2.40943E-2 2.77952E-2 3.82221E-2 4.2255E-2 4.12721E-2 4.05948E-2 3.78943E-2 3.343E-2 3.56189E-2 3.88478E-2 3.93192E-2 4.10665E-2 3.92287E-2 3.21387E-2 2.96564E-2 3.22397E-2 3.31352E-2 3.98111E-2 4.19108E-2 2.61629E-2 2.02676E-2 2.08358E-2 2.6364E-2 2.81609E-2 3.43787E-2 3.37787E-2 3.20502E-2 3.06413E-2 2.67198E-2 2.48682E-2 2.7249E-2 3.85137E-2 4.48016E-2 4.57523E-2 4.4079E-2 4.49742E-2 4.57459E-2 4.36798E-2 4.27478E-2 4.09998E-2 2.8229E-2 3.12728E-2 4.03444E-2 4.25163E-2 4.46802E-2 4.46186E-2 4.60861E-2 4.49498E-2 3.01587E-2 1.64041E-2 1.31148E-2 1.33839E-2 1.39722E-2 1.64373E-2 2.25903E-2 3.49822E-2 5.35159E-2 5.97443E-2 5.25393E-2 5.22707E-2 -9999 -9999 -9999 -9999 -9999 -9999 -9999 -9999 -9999 -9999 -9999 -9999 -9999 -9999 -9999
-9999 -9999 -9999 -9999 -9999 -9999 -9999 -9999 -9999 -9999 -9999 -9999 -9999 -9999 -9999 -9999 -9999 -9999 -9999 -9999 -9999 -9999 -9999 -9999 -9999 -9999 -9999 -9999 -9999 -9999 -9999 -9999 -9999 -9999 -9999 -9999 -9999 -9999 -9999 -9999 -9999 -9999 -9999 -9999 -9999 -9999 -9999 -9999 -9999 -9999 -9999 -9999 -9999 -9999 -9999 -9999 -9999 -9999 -9999 -9999 -9999 -9999 -9999 -9999 -9999 -9999 -9999 -9999 -9999 -9999 -9999 -9999 -9999 -9999 -9999 -9999 -9999 -9999 -9999 -9999 -9999 -9999 -9999 -9999 -9999 -9999 -9999 -9999 -9999 -9999 -9999 -9999 -9999 -9999 -9999 -9999 -9999 -9999 -9999 -9999 -9999 -9999 -9999 -9999 -9999 -9999 -9999 -9999 -9999 -9999 -9999 -9999 -9999 -9999 -9999 -9999 -9999 -9999 -9999 -9999 -9999 -9999 -9999 -9999 -9999 -9999 -9999 -9999 -9999 -9999 -9999 -9999 -9999 -9999 -9999 -9999 -9999 2.95765E-2 3.14998E-2 3.58969E-2 3.5206E-2 3.44945E-2 3.03272E-2 2.93814E-2 2.94274E-2 2.91463E-2 2.97129E-2 3.01383E-2 3.14928E-2 3.38081E-2 3.33567E-2 3.11909E-2 2.92661E-2 2.45115E-2 1.84444E-2 1.53883E-2 2.10621E-2 2.79258E-2 2.91531E-2 2.73112E-2 2.71338E-2 2.87555E-2 3.27459E-2 2.80293E-2 2.6254E-2 4.61369E-2 4.97794E-2 5.13927E-2 5.01526E-2 5.03352E-2 5.09855E-2 5.05203E-2 4.90065E-2 4.74038E-2 4.72221E-2 4.64273E-2 4.58158E-2 4.87754E-2 4.7104E-2 4.0197E-2 4.35295E-2 5.17286E-2 4.60981E-2 2.74913E-2 2.85907E-2 2.83418E-2 2.79729E-2 2.49879E-2 2.47137E-2 2.48901E-2 3.01675E-2 3.97297E-2 4.00153E-2 3.78527E-2 4.19557E-2 4.27193E-2 3.77305E-2 3.5257E-2 3.85516E-2 3.82692E-2 3.94335E-2 3.57548E-2 3.3393E-2 3.63663E-2 3.88472E-2 4.01268E-2 4.51899E-2 4.46383E-2 2.79767E-2 2.52511E-2 2.49644E-2 2.65688E-2 4.26427E-2 4.27627E-2 4.54429E-2 4.42264E-2 4.12852E-2 3.71314E-2 2.70656E-2 2.53827E-2 3.74494E-2 4.26163E-2 4.05828E-2 4.40521E-2 4.50749E-2 4.49066E-2 3.93651E-2 3.8655E-2 4.57155E-2 3.12473E-2 2.67982E-2 3.09057E-2 3.43595E-2 3.48835E-2 4.17217E-2 4.4747E-2 3.4926E-2 2.31309E-2 1.43064E-2 1.4495E-2 2.12694E-2 2.62698E-2 2.52609E-2 3.23716E-2 4.28457E-2 5.49993E-2 6.11849E-2 -9999 -9999 -9999 -9999 -9999 -9999 -9999 -9999 -9999 -9999 -9999 -9999 -9999 -9999 -9999 -9999 -9999
-9999 -9999 -9999 -9999 -9999 -9999 -9999 -9999 -9999 -9999 -9999 -9999 -9999 -9999 -9999 -9999 -9999 -9999 -9999 -9999 -9999 -9999 -9999 -9999 -9999 -9999 -9999 -9999 -9999 -9999 -9999 -9999 -9999 -9999 -9999 -9999 -9999 -9999 -9999 -9999 -9999 -9999 -9999 -9999 -9999 -9999 -9999 -9999 -9999 -9999 -9999 -9999 -9999 -9999 -9999 -9999 -9999 -9999 -9999 -9999 -9999 -9999 -9999 -9999 -9999 -9999 -9999 -9999 -9999 -9999 -9999 -9999 -9999 -9999 -9999 -9999 -9999 -9999 -9999 -9999 -9999 -9999 -9999 -9999 -9999 -9999 -9999 -9999 -9999 -9999 -9999 -9999 -9999 -9999 -9999 -9999 -9999 -9999 -9999 -9999 -9999 -9999 -9999 -9999 -9999 -9999 -9999 -9999 -9999 -9999 -9999 -9999 -9999 -9999 -9999 -9999 -9999 -9999 -9999 -9999 -9999 -9999 -9999 -9999 -9999 -9999 -9999 -9999 -9999 -9999 -9999 -9999 -9999 -9999 -9999 -9999 -9999 2.93157E-2 3.71955E-2 2.76436E-2 2.63096E-2 2.87914E-2 3.19344E-2 3.42924E-2 3.50339E-2 3.43601E-2 3.28967E-2 3.39679E-2 3.48463E-2 3.31969E-2 3.23147E-2 2.93318E-2 2.58397E-2 2.15157E-2 1.74406E-2 1.9801E-2 2.54704E-2 2.97815E-2 3.08087E-2 3.04513E-2 2.90155E-2 2.93995E-2 2.69523E-2 2.84849E-2 3.29826E-2 2.63782E-2 4.6762E-2 4.99291E-2 4.98923E-2 4.94244E-2 5.00031E-2 4.92287E-2 4.7834E-2 4.68124E-2 4.63427E-2 4.41144E-2 4.51628E-2 5.17757E-2 4.23062E-2 4.15119E-2 4.65275E-2 5.15693E-2 2.41461E-2 2.66803E-2 2.90369E-2 3.19412E-2 3.43961E-2 3.18056E-2 2.33358E-2 2.39993E-2 2.4006E-2 3.54975E-2 3.86452E-2 3.81031E-2 3.98169E-2 3.92285E-2 3.90969E-2 3.78107E-2 3.99657E-2 3.80857E-2 3.54401E-2 3.403E-2 3.77807E-2 4.23646E-2 4.46371E-2 4.56185E-2 4.42065E-2 3.88727E-2 2.92147E-2 2.43449E-2 2.97231E-2 4.00938E-2 3.97916E-2 3.63504E-2 4.22872E-2 4.74684E-2 4.50029E-2 4.32556E-2 3.41443E-2 2.72157E-2 3.59657E-2 4.32353E-2 3.87249E-2 4.45377E-2 4.55743E-2 4.2434E-2 3.29618E-2 3.5156E-2 4.22958E-2 3.95429E-2 3.70932E-2 3.92584E-2 3.8951E-2 3.7102E-2 4.13028E-2 3.73585E-2 2.58394E-2 2.12995E-2 2.0792E-2 2.70793E-2 4.02916E-2 4.62427E-2 4.05663E-2 4.04861E-2 4.68643E-2 5.85323E-2 -9999 -9999 -9999 -9999 -9999 -9999 -9999 -9999 -9999 -9999 -9999 -9999 -9999 -9999 -9999 -9999 -9999 -9999
-9999 -9999 -9999 -9999 -9999 -9999 -9999 -9999 -9999 -9999 -9999 -9999 -9999 -9999 -9999 -9999 -9999 -9999 -9999 -9999 -9999 -9999 -9999 -9999 -9999 -9999 -9999 -9999 -9999 -9999 -9999 -9999 -9999 -9999 -9999 -9999 -9999 -9999 -9999 -9999 -9999 -9999 -9999 -9999 -9999 -9999 -9999 -9999 -9999 -9999 -9999 -9999 -9999 -9999 -9999 -9999 -9999 -9999 -9999 -9999 -9999 -9999 -9999 -9999 -9999 -9999 -9999 -9999 -9999 -9999 -9999 -9999 -9999 -9999 -9999 -9999 -9999 -9999 -9999 -9999 -9999 -9999 -9999 -9999 -9999 -9999 -9999 -9999 -9999 -9999 -9999 -9999 -9999 -9999 -9999 -9999 -9999 -9999 -9999 -9999 -9999 -9999 -9999 -9999 -9999 -9999 -9999 -9999 -9999 -9999 -9999 -9999 -9999 -9999 -9999 -9999 -9999 -9999 -9999 -9999 -9999 -9999 -9999 -9999 -9999 -9999 -9999 -9999 -9999 -9999 -9999 -9999 -9999 -9999 -9999 -9999 -9999 2.8966E-2 3.32343E-2 2.62009E-2 2.27331E-2 2.44963E-2 2.83528E-2 2.89054E-2 3.00686E-2 2.89054E-2 2.51637E-2 2.70297E-2 2.78616E-2 2.69527E-2 2.513E-2 2.26188E-2 1.57549E-2 1.57631E-2 1.8137E-2 2.20314E-2 2.95723E-2 3.06045E-2 2.78375E-2 2.59089E-2 2.18609E-2 2.55621E-2 2.70329E-2 2.82975E-2 3.49601E-2 3.41701E-2 2.81796E-2 4.70607E-2 4.91807E-2 4.93892E-2 4.98584E-2 4.80184E-2 4.56865E-2 4.52237E-2 4.45551E-2 4.44285E-2 4.80703E-2 4.49219E-2 4.18848E-2 4.67579E-2 5.16758E-2 2.49638E-2 2.45306E-2 2.80778E-2 3.2314E-2 3.66345E-2 3.79373E-2 3.42423E-2 2.24264E-2 1.90161E-2 1.74951E-2 2.02307E-2 2.30462E-2 2.63454E-2 2.97072E-2 3.46643E-2 3.65734E-2 3.70408E-2 3.7429E-2 3.36435E-2 2.9462E-2 3.19421E-2 3.79059E-2 4.37142E-2 4.14657E-2 4.04642E-2 4.23744E-2 4.38269E-2 3.16452E-2 2.31185E-2 3.36561E-2 3.52165E-2 2.69805E-2 2.71268E-2 3.45852E-2 4.21709E-2 3.82547E-2 3.95766E-2 4.42945E-2 3.94983E-2 4.21453E-2 4.05381E-2 3.49806E-2 4.07259E-2 4.21191E-2 3.83024E-2 3.54363E-2 4.03944E-2 4.49605E-2 4.4292E-2 4.12175E-2 3.85822E-2 4.01518E-2 4.43853E-2 4.36718E-2 4.27243E-2 3.70268E-2 3.26504E-2 3.46765E-2 5.03115E-2 4.06951E-2 3.01778E-2 5.15223E-2 5.10227E-2 5.79081E-2 -9999 -9999 -9999 -9999 -9999 -9999 -9999 -9999 -9999 -9999 -9999 -9999 -9999 -9999 -9999 -9999 -9999 -9999 -9999
-9999 -9999 -9999 -9999 -9999 -9999 -9999 -9999 -9999 -9999 -9999 -9999 -9999 -9999 -9999 -9999 -9999 -9999 -9999 -9999 -9999 -9999 -9999 -9999 -9999 -9999 -9999 -9999 -9999 -9999 -9999 -9999 -9999 -9999 -9999 -9999 -9999 -9999 -9999 -9999 -9999 -9999 -9999 -9999 -9999 -9999 -9999 -9999 -9999 -9999 -9999 -9999 -9999 -9999 -9999 -9999 -9999 -9999 -9999 -9999 -9999 -9999 -9999 -9999 -9999 -9999 -9999 -9999 -9999 -9999 -9999 -9999 -9999 -9999 -9999 -9999 -9999 -9999 -9999 -9999 -9999 -9999 -9999 -9999 -9999 -9999 -9999 -9999 -9999 -9999 -9999 -9999 -9999 -9999 -9999 -9999 -9999 -9999 -9999 -9999 -9999 -9999 -9999 -9999 -9999 -9999 -9999 -9999 -9999 -9999 -9999 -9999 -9999 -9999 -9999 -9999 -9999 -9999 -9999 -9999 -9999 -9999 -9999 -9999 -9999 -9999 -9999 -9999 -9999 -9999 -9999 -9999 -9999 -9999 -9999 -9999 2.95049E-2 3.06337E-2 2.89243E-2 3.6345E-2 3.0051E-2 2.2958E-2 2.68297E-2 2.91846E-2 3.0535E-2 2.92319E-2 2.62256E-2 2.48589E-2 2.21648E-2 1.78297E-2 1.73927E-2 1.61078E-2 1.73038E-2 2.01062E-2 2.06109E-2 2.15587E-2 1.96069E-2 1.82236E-2 1.56481E-2 1.37405E-2 1.48213E-2 1.37844E-2 2.2464E-2 2.72863E-2 3.20562E-2 3.53805E-2 3.11977E-2 4.42451E-2 4.73451E-2 4.96378E-2 4.83599E-2 4.68928E-2 4.53711E-2 4.41478E-2 4.42008E-2 4.71483E-2 4.64935E-2 3.9384E-2 4.22505E-2 4.95227E-2 2.41336E-2 2.41731E-2 2.3909E-2 3.03513E-2 3.55265E-2 3.72645E-2 3.56216E-2 3.03545E-2 2.1757E-2 1.86591E-2 1.60262E-2 1.72974E-2 1.7411E-2 1.73495E-2 1.81058E-2 1.94443E-2 2.50485E-2 3.54911E-2 3.45221E-2 3.01835E-2 2.91537E-2 3.01927E-2 3.45512E-2 3.59843E-2 3.73682E-2 3.91665E-2 3.72228E-2 4.10747E-2 3.9003E-2 2.62504E-2 2.79775E-2 3.78498E-2 3.0773E-2 2.82412E-2 3.12515E-2 3.43208E-2 3.06291E-2 3.26597E-2 3.86644E-2 4.06907E-2 3.46485E-2 2.93408E-2 3.01855E-2 3.52784E-2 3.37836E-2 3.53805E-2 3.77062E-2 4.00437E-2 4.33667E-2 3.85639E-2 2.76181E-2 1.9707E-2 2.50893E-2 3.85785E-2 4.23763E-2 4.31279E-2 5.48257E-2 3.77913E-2 4.47605E-2 3.20545E-2 3.38137E-2 2.88565E-2 5.77833E-2 5.98058E-2 5.00043E-2 -9999 -9999 -9999 -9999 -9999 -9999 -9999 -9999 -9999 -9999 -9999 -9999 -9999 -9999 -9999 -9999 -9999 -9999 -9999
-9999 -9999 -9999 -9999 -9999 -9999 -9999 -9999 -9999 -9999 -9999 -9999 -9999 -9999 -9999 -9999 -9999 -9999 -9999 -9999 -9999 -9999 -9999 -9999 -9999 -9999 -9999 -9999 -9999 -9999 -9999 -9999 -9999 -9999 -9999 -9999 -9999 -9999 -9999 -9999 -9999 -9999 -9999 -9999 -9999 -9999 -9999 -9999 -9999 -9999 -9999 -9999 -9999 -9999 -9999 -9999 -9999 -9999 -9999 -9999 -9999 -9999 -9999 -9999 -9999 -9999 -9999 -9999 -9999 -9999 -9999 -9999 -9999 -9999 -9999 -9999 -9999 -9999 -9999 -9999 -9999 -9999 -9999 -9999 -9999 -9999 -9999 -9999 -9999 -9999 -9999 -9999 -9999 -9999 -9999 -9999 -9999 -9999 -9999 -9999 -9999 -9999 -9999 -9999 -9999 -9999 -9999 -9999 -9999 -9999 -9999 -9999 -9999 -9999 -9999 -9999 -9999 -9999 -9999 -9999 -9999 -9999 -9999 -9999 -9999 -9999 -9999 -9999 -9999 -9999 -9999 -9999 -9999 -9999 -9999 -9999 3.02477E-2 3.18317E-2 3.20803E-2 3.02477E-2 2.87174E-2 3.46372E-2 3.4527E-2 3.49972E-2 3.4477E-2 3.31356E-2 2.93483E-2 2.55622E-2 2.12121E-2 1.78072E-2 1.45204E-2 1.32446E-2 1.17772E-2 1.16633E-2 1.22591E-2 1.26974E-2 1.33719E-2 1.57862E-2 1.8439E-2 2.15098E-2 1.61474E-2 1.142E-2 1.12162E-2 2.16032E-2 2.67356E-2 3.05794E-2 3.35439E-2 2.66315E-2 4.59344E-2 4.91664E-2 4.88663E-2 4.7167E-2 4.53947E-2 4.40494E-2 4.49988E-2 5.09789E-2 3.85928E-2 3.66232E-2 4.11705E-2 2.11118E-2 2.32404E-2 2.23762E-2 2.90275E-2 3.76892E-2 4.73091E-2 3.66214E-2 3.72263E-2 2.19901E-2 2.16166E-2 2.03428E-2 2.31074E-2 2.17353E-2 1.96159E-2 2.24381E-2 1.77952E-2 1.3637E-2 3.45861E-2 2.38304E-2 3.53572E-2 3.62035E-2 3.55006E-2 3.15562E-2 3.031E-2 3.21071E-2 3.3924E-2 2.9948E-2 2.68434E-2 3.02416E-2 3.80938E-2 2.91522E-2 2.39313E-2 2.92264E-2 3.80805E-2 3.90234E-2 4.04554E-2 3.63268E-2 2.99983E-2 3.11606E-2 3.35002E-2 3.29195E-2 2.63774E-2 2.16236E-2 2.45772E-2 2.73159E-2 2.66946E-2 2.75206E-2 2.79703E-2 2.95138E-2 3.61064E-2 3.2362E-2 2.01099E-2 1.33586E-2 1.6545E-2 2.11377E-2 2.50991E-2 3.06442E-2 3.43879E-2 3.7293E-2 4.26348E-2 2.78208E-2 2.63453E-2 2.49391E-2 4.7189E-2 4.89812E-2 -9999 -9999 -9999 -9999 -9999 -9999 -9999 -9999 -9999 -9999 -9999 -9999 -9999 -9999 -9999 -9999 -9999 -9999 -9999 -9999
-9999 -9999 -9999 -9999 -9999 -9999 -9999 -9999 -9999 -9999 -9999 -9999 -9999 -9999 -9999 -9999 -9999 -9999 -9999 -9999 -9999 -9999 -9999 -9999 -9999 -9999 -9999 -9999 -9999 -9999 -9999 -9999 -9999 -9999 -9999 -9999 -9999 -9999 -9999 -9999 -9999 -9999 -9999 -9999 -9999 -9999 -9999 -9999 -9999 -9999 -9999 -9999 -9999 -9999 -9999 -9999 -9999 -9999 -9999 -9999 -9999 -9999 -9999 -9999 -9999 -9999 -9999 -9999 -9999 -9999 -9999 -9999 -9999 -9999 -9999 -9999 -9999 -9999 -9999 -9999 -9999 -9999 -9999 -9999 -9999 -9999 -9999 -9999 -9999 -9999 -9999 -9999 -9999 -9999 -9999 -9999 -9999 -9999 -9999 -9999 -9999 -9999 -9999 -9999 -9999 -9999 -9999 -9999 -9999 -9999 -9999 -9999 -9999 -9999 -9999 -9999 -9999 -9999 -9999 -9999 -9999 -9999 -9999 -9999 -9999 -9999 -9999 -9999 -9999 -9999 -9999 -9999 -9999 -9999 2.88187E-2 2.92255E-2 3.05668E-2 3.15112E-2 3.2073E-2 3.26026E-2 3.2073E-2 3.04991E-2 2.95064E-2 2.90758E-2 2.82236E-2 2.85252E-2 3.08885E-2 3.32514E-2 2.87456E-2 2.49325E-2 2.32564E-2 2.11842E-2 2.08886E-2 2.14464E-2 2.10519E-2 2.10652E-2 2.51281E-2 2.77768E-2 2.92648E-2 2.48954E-2 2.03404E-2 1.7434E-2 1.47673E-2 1.03553E-2 1.55811E-2 3.05888E-2 2.58713E-2 2.56582E-2 4.39762E-2 4.82895E-2 4.78839E-2 4.62729E-2 4.48032E-2 4.49653E-2 4.79387E-2 4.31106E-2 3.50526E-2 3.5225E-2 3.73767E-2 1.77374E-2 2.25083E-2 3.05156E-2 3.66476E-2 3.69708E-2 3.62434E-2 3.83762E-2 2.1532E-2 1.65262E-2 2.00329E-2 3.04495E-2 3.51842E-2 3.60537E-2 3.44152E-2 3.06373E-2 2.54461E-2 1.97315E-2 1.45163E-2 1.87396E-2 2.13591E-2 2.70816E-2 3.54102E-2 3.67178E-2 3.10668E-2 2.58694E-2 2.50952E-2 2.33105E-2 2.4048E-2 2.79115E-2 3.5409E-2 3.42804E-2 2.38222E-2 2.46466E-2 2.9405E-2 2.72112E-2 2.8722E-2 3.50272E-2 3.86505E-2 3.93401E-2 4.00442E-2 3.92215E-2 3.35198E-2 2.58304E-2 2.06536E-2 1.87835E-2 1.88365E-2 1.6817E-2 1.52213E-2 1.69956E-2 2.14655E-2 1.88112E-2 1.47628E-2 1.4828E-2 1.73379E-2 1.74703E-2 1.81508E-2 2.28189E-2 3.09021E-2 4.01556E-2 4.81936E-2 5.7065E-2 4.78064E-2 4.5786E-2 4.60785E-2 4.68592E-2 -9999 -9999 -9999 -9999 -9999 -9999 -9999 -9999 -9999 -9999 -9999 -9999 5.29568E-2 5.12265E-2 5.48996E-2 -9999 -9999 -9999 -9999 -9999
-9999 -9999 -9999 -9999 -9999 -9999 -9999 -9999 -9999 -9999 -9999 -9999 -9999 -9999 -9999 -9999 -9999 -9999 -9999 -9999 -9999 -9999 -9999 -9999 -9999 -9999 -9999 -9999 -9999 -9999 -9999 -9999 -9999 -9999 -9999 -9999 -9999 -9999 -9999 -9999 -9999 -9999 -9999 -9999 -9999 -9999 -9999 -9999 -9999 -9999 -9999 -9999 -9999 -9999 -9999 -9999 -9999 -9999 -9999 -9999 -9999 -9999 -9999 -9999 -9999 -9999 -9999 -9999 -9999 -9999 -9999 -9999 -9999 -9999 -9999 -9999 -9999 -9999 -9999 -9999 -9999 -9999 -9999 -9999 -9999 -9999 -9999 -9999 -9999 -9999 -9999 -9999 -9999 -9999 -9999 -9999 -9999 -9999 -9999 -9999 -9999 -9999 -9999 -9999 -9999 -9999 -9999 -9999 -9999 -9999 -9999 -9999 -9999 -9999 -9999 -9999 -9999 -9999 -9999 -9999 -9999 -9999 -9999 -9999 -9999 -9999 -9999 -9999 -9999 -9999 -9999 -9999 -9999 2.88125E-2 2.88358E-2 2.9067E-2 2.99009E-2 3.02928E-2 3.11672E-2 3.21596E-2 3.27841E-2 3.32477E-2 3.35323E-2 3.28579E-2 3.17038E-2 3.05149E-2 2.95212E-2 2.84261E-2 2.84353E-2 3.05822E-2 3.30736E-2 3.32267E-2 3.16566E-2 2.72166E-2 2.42876E-2 2.73559E-2 3.3921E-2 3.48233E-2 3.09813E-2 2.59567E-2 2.19648E-2 1.87843E-2 1.7705E-2 1.33113E-2 1.19004E-2 2.41601E-2 2.48116E-2 2.57781E-2 2.5201E-2 4.42918E-2 4.65087E-2 4.58798E-2 4.51674E-2 4.66277E-2 4.62295E-2 3.62258E-2 3.40584E-2 3.40186E-2 3.58808E-2 3.56369E-2 3.649E-2 2.95789E-2 3.04745E-2 3.49079E-2 3.4633E-2 2.04449E-2 2.13228E-2 1.98239E-2 2.70632E-2 3.63659E-2 3.54268E-2 3.54263E-2 3.51632E-2 3.5161E-2 3.55441E-2 2.87004E-2 1.80892E-2 1.65718E-2 1.94102E-2 2.00769E-2 3.33619E-2 3.39747E-2 2.66049E-2 2.00054E-2 2.16994E-2 2.87583E-2 3.72028E-2 3.88696E-2 3.91099E-2 4.10789E-2 3.92601E-2 3.73903E-2 3.69073E-2 2.87353E-2 2.65972E-2 3.25036E-2 3.77628E-2 3.9003E-2 3.66834E-2 3.71372E-2 3.83672E-2 3.66339E-2 3.18319E-2 2.70168E-2 2.32542E-2 1.72802E-2 1.15285E-2 1.06144E-2 1.08038E-2 1.12411E-2 1.50777E-2 2.71854E-2 3.49585E-2 3.09942E-2 2.64938E-2 2.87912E-2 3.76917E-2 4.88475E-2 5.63647E-2 4.7137E-2 4.59561E-2 4.59313E-2 4.70185E-2 -9999 -9999 -9999 -9999 -9999 -9999 -9999 -9999 -9999 -9999 -9999 -9999 5.21373E-2 5.28646E-2 5.61984E-2 4.84777E-2 5.05795E-2 -9999 -9999 -9999 -9999
-9999 -9999 -9999 -9999 -9999 -9999 -9999 -9999 -9999 -9999 -9999 -9999 -9999 -9999 -9999 -9999 -9999 -9999 -9999 -9999 -9999 -9999 -9999 -9999 -9999 -9999 -9999 -9999 -9999 -9999 -9999 -9999 -9999 -9999 -9999 -9999 -9999 -9999 -9999 -9999 -9999 -9999 -9999 -9999 -9999 -9999 -9999 -9999 -9999 -9999 -9999 -9999 -9999 -9999 -9999 -9999 -9999 -9999 -9999 -9999 -9999 -9999 -9999 -9999 -9999 -9999 -9999 -9999 -9999 -9999 -9999 -9999 -9999 -9999 -9999 -9999 -9999 -9999 -9999 -9999 -9999 -9999 -9999 -9999 -9999 -9999 -9999 -9999 -9999 -9999 -9999 -9999 -9999 -9999 -9999 -9999 -9999 -9999 -9999 -9999 -9999 -9999 -9999 -9999 -9999 -9999 -9999 -9999 -9999 -9999 -9999 -9999 -9999 -9999 -9999 -9999 -9999 -9999 -9999 -9999 -9999 -9999 -9999 -9999 -9999 -9999 -9999 -9999 -9999 -9999 -9999 -9999 2.88265E-2 2.88732E-2 2.88592E-2 2.89058E-2 2.90758E-2 2.96715E-2 3.00377E-2 3.07618E-2 3.15798E-2 3.30606E-2 3.31376E-2 3.31376E-2 3.24923E-2 3.25829E-2 3.33265E-2 3.29506E-2 3.10768E-2 2.92722E-2 2.86342E-2 2.8242E-2 2.9498E-2 3.27391E-2 2.95852E-2 3.25906E-2 3.30509E-2 2.87652E-2 2.28105E-2 1.66045E-2 1.04816E-2 1.34405E-2 1.47867E-2 1.68836E-2 2.19916E-2 2.82107E-2 2.45582E-2 2.58084E-2 2.63441E-2 2.62177E-2 4.30586E-2 4.45092E-2 4.50135E-2 4.94562E-2 3.91535E-2 3.42151E-2 3.415E-2 3.34326E-2 3.70122E-2 2.6211E-2 2.61797E-2 2.47481E-2 3.4006E-2 3.95781E-2 1.88406E-2 1.92092E-2 1.93533E-2 2.34006E-2 3.27177E-2 3.46731E-2 3.47059E-2 3.53573E-2 3.46072E-2 3.21015E-2 3.36851E-2 3.47887E-2 3.02799E-2 1.8804E-2 1.90715E-2 2.20581E-2 3.44338E-2 2.62828E-2 1.71972E-2 1.5829E-2 2.22151E-2 3.45349E-2 3.71301E-2 2.99771E-2 3.73504E-2 3.70437E-2 3.10949E-2 2.88459E-2 3.40851E-2 3.95831E-2 3.53213E-2 3.56836E-2 3.28112E-2 3.17644E-2 3.25039E-2 3.695E-2 3.85129E-2 3.78057E-2 3.92705E-2 3.96522E-2 3.5993E-2 2.6407E-2 1.4511E-2 9.77118E-3 9.29049E-3 1.26398E-2 2.4948E-2 4.71893E-2 3.72779E-2 4.11172E-2 3.81947E-2 4.39195E-2 5.1477E-2 5.34958E-2 4.58993E-2 4.42745E-2 4.55732E-2 4.67976E-2 4.78057E-2 -9999 -9999 -9999 -9999 -9999 -9999 -9999 -9999 -9999 -9999 -9999 -9999 5.14387E-2 5.29185E-2 5.85024E-2 5.33405E-2 5.52388E-2 -9999 -9999 -9999 -9999
-9999 -9999 -9999 -9999 -9999 -9999 -9999 -9999 -9999 -9999 -9999 -9999 -9999 -9999 -9999 -9999 -9999 -9999 -9999 -9999 -9999 -9999 -9999 -9999 -9999 -9999 -9999 -9999 -9999 -9999 -9999 -9999 -9999 -9999 -9999 -9999 -9999 -9999 -9999 -9999 -9999 -9999 -9999 -9999 -9999 -9999 -9999 -9999 -9999 -9999 -9999 -9999 -9999 -9999 -9999 -9999 -9999 -9999 -9999 -9999 -9999 -9999 -9999 -9999 -9999 -9999 -9999 -9999 -9999 -9999 -9999 -9999 -9999 -9999 -9999 -9999 -9999 -9999 -9999 -9999 -9999 -9999 -9999 -9999 -9999 -9999 -9999 -9999 -9999 -9999 -9999 -9999 -9999 -9999 -9999 -9999 -9999 -9999 -9999 -9999 -9999 -9999 -9999 -9999 -9999 -9999 -9999 -9999 -9999 -9999 -9999 -9999 -9999 -9999 -9999 -9999 -9999 -9999 -9999 -9999 -9999 -9999 -9999 -9999 -9999 -9999 -9999 -9999 -9999 -9999 -9999 -9999 2.89058E-2 2.90396E-2 2.8666E-2 2.85563E-2 2.88671E-2 2.92326E-2 2.97443E-2 3.01616E-2 3.04454E-2 3.13322E-2 3.20565E-2 3.32318E-2 3.2674E-2 3.24923E-2 3.24426E-2 3.28068E-2 3.22673E-2 2.93886E-2 2.85836E-2 2.87117E-2 2.88055E-2 2.8331E-2 2.83333E-2 3.05272E-2 3.00849E-2 2.64398E-2 2.38362E-2 1.59433E-2 1.06243E-2 2.02706E-2 2.4605E-2 2.64247E-2 2.54795E-2 2.46159E-2 2.46331E-2 2.61685E-2 2.55772E-2 2.56246E-2 4.01695E-2 4.41433E-2 4.70883E-2 4.4279E-2 3.66232E-2 3.53199E-2 3.67223E-2 3.32745E-2 3.05165E-2 2.20335E-2 2.46716E-2 2.2264E-2 2.10398E-2 2.56219E-2 1.58893E-2 1.86274E-2 1.84253E-2 2.90078E-2 3.52976E-2 3.70304E-2 3.55235E-2 2.96664E-2 3.4924E-2 2.98971E-2 2.79653E-2 3.21122E-2 3.50574E-2 2.57835E-2 2.48194E-2 3.14778E-2 3.41394E-2 2.07849E-2 1.44818E-2 1.5863E-2 2.10641E-2 3.23419E-2 3.21014E-2 2.65782E-2 3.471E-2 3.24377E-2 2.31404E-2 2.05701E-2 2.67016E-2 3.79844E-2 3.75566E-2 3.33474E-2 2.24614E-2 1.61881E-2 1.62223E-2 2.35531E-2 3.55308E-2 3.66246E-2 3.6274E-2 2.95191E-2 2.80914E-2 2.9486E-2 2.33303E-2 1.68256E-2 1.64531E-2 2.26423E-2 4.13357E-2 3.69934E-2 3.35787E-2 3.20481E-2 2.77904E-2 2.75217E-2 2.27731E-2 4.49121E-2 4.35123E-2 4.36819E-2 4.48655E-2 4.75666E-2 4.81831E-2 -9999 -9999 -9999 -9999 -9999 -9999 -9999 -9999 -9999 -9999 -9999 -9999 -9999 -9999 -9999 -9999 -9999 -9999 -9999 -9999 -9999
-9999 -9999 -9999 -9999 -9999 -9999 -9999 -9999 -9999 -9999 -9999 -9999 -9999 -9999 -9999 -9999 -9999 -9999 -9999 -9999 -9999 -9999 -9999 -9999 -9999 -9999 -9999 -9999 -9999 -9999 -9999 -9999 -9999 -9999 -9999 -9999 -9999 -9999 -9999 -9999 -9999 -9999 -9999 -9999 -9999 -9999 -9999 -9999 -9999 -9999 -9999 -9999 -9999 -9999 -9999 -9999 -9999 -9999 -9999 -9999 -9999 -9999 -9999 -9999 -9999 -9999 -9999 -9999 -9999 -9999 -9999 -9999 -9999 -9999 -9999 -9999 -9999 -9999 -9999 -9999 -9999 -9999 -9999 -9999 -9999 -9999 -9999 -9999 -9999 -9999 -9999 -9999 -9999 -9999 -9999 -9999 -9999 -9999 -9999 -9999 -9999 -9999 -9999 -9999 -9999 -9999 -9999 -9999 -9999 -9999 -9999 -9999 -9999 -9999 -9999 -9999 -9999 -9999 -9999 -9999 -9999 -9999 -9999 -9999 -9999 -9999 -9999 -9999 -9999 -9999 -9999 2.88037E-2 2.88294E-2 2.84832E-2 2.85563E-2 2.87064E-2 2.89783E-2 2.9279E-2 2.9279E-2 2.92414E-2 2.95804E-2 3.08918E-2 3.1729E-2 3.23923E-2 3.23076E-2 3.25329E-2 3.23528E-2 3.18258E-2 2.96973E-2 2.85044E-2 2.97521E-2 3.16658E-2 2.93256E-2 2.8158E-2 2.92609E-2 2.86812E-2 2.86692E-2 2.96901E-2 3.1904E-2 2.7791E-2 1.59989E-2 9.30817E-3 1.27603E-2 1.89851E-2 2.68243E-2 2.53241E-2 2.43183E-2 2.56981E-2 2.66713E-2 2.48768E-2 2.66253E-2 4.21982E-2 4.58742E-2 4.30122E-2 3.67666E-2 2.6722E-2 2.59169E-2 2.85388E-2 2.92656E-2 2.0314E-2 2.05302E-2 2.42996E-2 2.39047E-2 1.95206E-2 1.82815E-2 1.73781E-2 2.10509E-2 2.32151E-2 2.09924E-2 2.33799E-2 2.87824E-2 2.18106E-2 3.24376E-2 3.28126E-2 3.08888E-2 3.22047E-2 3.4897E-2 3.04726E-2 2.85504E-2 3.49336E-2 2.48836E-2 1.52472E-2 1.28588E-2 1.57604E-2 2.47912E-2 3.64476E-2 3.32433E-2 3.17382E-2 3.58243E-2 3.35473E-2 2.51271E-2 1.80095E-2 2.20424E-2 3.48617E-2 3.58417E-2 3.6632E-2 3.08797E-2 1.59816E-2 1.14795E-2 1.62238E-2 2.11585E-2 1.96498E-2 1.99563E-2 1.57337E-2 1.44513E-2 2.1879E-2 3.84281E-2 4.05768E-2 4.44774E-2 4.72776E-2 4.82615E-2 3.41563E-2 2.9161E-2 2.76978E-2 2.61669E-2 4.31904E-2 4.2734E-2 4.35408E-2 4.36539E-2 4.46265E-2 4.57712E-2 4.66995E-2 4.8426E-2 -9999 -9999 -9999 -9999 -9999 -9999 -9999 -9999 -9999 -9999 -9999 -9999 -9999 -9999 -9999 -9999 -9999 -9999 -9999 -9999 -9999
-9999 -9999 -9999 -9999 -9999 -9999 -9999 -9999 -9999 -9999 -9999 -9999 -9999 -9999 -9999 -9999 -9999 -9999 -9999 -9999 -9999 -9999 -9999 -9999 -9999 -9999 -9999 -9999 -9999 -9999 -9999 -9999 -9999 -9999 -9999 -9999 -9999 -9999 -9999 -9999 -9999 -9999 -9999 -9999 -9999 -9999 -9999 -9999 -9999 -9999 -9999 -9999 -9999 -9999 -9999 -9999 -9999 -9999 -9999 -9999 -9999 -9999 -9999 -9999 -9999 -9999 -9999 -9999 -9999 -9999 -9999 -9999 -9999 -9999 -9999 -9999 -9999 -9999 -9999 -9999 -9999 -9999 -9999 -9999 -9999 -9999 -9999 -9999 -9999 -9999 -9999 -9999 -9999 -9999 -9999 -9999 -9999 -9999 -9999 -9999 -9999 -9999 -9999 -9999 -9999 -9999 -9999 -9999 -9999 -9999 -9999 -9999 -9999 -9999 -9999 -9999 -9999 -9999 -9999 -9999 -9999 -9999 -9999 -9999 -9999 -9999 -9999 -9999 -9999 -9999 -9999 2.89833E-2 2.85563E-2 2.85359E-2 2.8517E-2 2.86781E-2 2.89029E-2 2.91003E-2 2.88982E-2 2.85809E-2 2.87696E-2 2.9463E-2 3.03701E-2 3.13205E-2 3.24426E-2 3.2715E-2 3.25329E-2 3.21749E-2 3.06851E-2 2.81415E-2 3.1559E-2 2.79515E-2 2.36131E-2 3.07484E-2 3.22628E-2 2.93415E-2 2.85242E-2 2.82967E-2 2.82889E-2 2.86787E-2 3.34028E-2 2.68152E-2 2.15451E-2 1.33573E-2 9.79887E-3 1.82934E-2 2.08161E-2 2.09936E-2 2.61576E-2 2.57422E-2 2.53343E-2 3.09004E-2 3.60553E-2 4.60438E-2 3.07651E-2 2.81829E-2 3.1632E-2 2.93253E-2 2.82252E-2 2.72076E-2 2.75077E-2 2.45936E-2 1.02553E-2 8.42432E-3 9.26975E-3 2.20442E-2 1.07343E-2 1.31607E-2 1.32036E-2 1.79644E-2 1.22628E-2 1.73552E-2 2.05588E-2 2.81942E-2 3.41538E-2 3.37203E-2 3.23036E-2 3.46863E-2 3.48986E-2 2.73014E-2 1.75207E-2 1.55372E-2 1.83577E-2 2.34816E-2 3.27937E-2 3.3414E-2 2.92502E-2 3.46147E-2 2.78531E-2 2.8128E-2 2.43193E-2 1.65936E-2 1.51152E-2 2.51927E-2 3.72794E-2 3.58459E-2 3.6824E-2 2.26933E-2 1.12954E-2 1.20222E-2 1.69494E-2 1.70126E-2 1.67802E-2 1.47555E-2 1.45041E-2 2.07318E-2 4.25363E-2 5.34316E-2 4.03943E-2 3.13243E-2 3.38798E-2 2.58434E-2 5.03977E-2 5.56854E-2 4.58895E-2 4.32427E-2 4.28907E-2 4.32427E-2 4.50717E-2 4.5618E-2 4.63853E-2 4.6998E-2 -9999 -9999 -9999 -9999 -9999 -9999 -9999 -9999 -9999 -9999 -9999 -9999 -9999 -9999 -9999 -9999 -9999 -9999 -9999 -9999 -9999 -9999
-9999 -9999 -9999 -9999 -9999 -9999 -9999 -9999 -9999 -9999 -9999 -9999 -9999 -9999 -9999 -9999 -9999 -9999 -9999 -9999 -9999 -9999 -9999 -9999 -9999 -9999 -9999 -9999 -9999 -9999 -9999 -9999 -9999 -9999 -9999 -9999 -9999 -9999 -9999 -9999 -9999 -9999 -9999 -9999 -9999 -9999 -9999 -9999 -9999 -9999 -9999 -9999 -9999 -9999 -9999 -9999 -9999 -9999 -9999 -9999 -9999 -9999 -9999 -9999 -9999 -9999 -9999 -9999 -9999 -9999 -9999 -9999 -9999 -9999 -9999 -9999 -9999 -9999 -9999 -9999 -9999 -9999 -9999 -9999 -9999 -9999 -9999 -9999 -9999 -9999 -9999 -9999 -9999 -9999 -9999 -9999 -9999 -9999 -9999 -9999 -9999 -9999 -9999 -9999 -9999 -9999 -9999 -9999 -9999 -9999 -9999 -9999 -9999 -9999 -9999 -9999 -9999 -9999 -9999 -9999 -9999 -9999 -9999 -9999 -9999 -9999 -9999 -9999 -9999 -9999 -9999 -9999 -9999 2.88671E-2 2.86511E-2 2.8601E-2 2.81933E-2 2.82869E-2 2.81846E-2 2.81744E-2 2.81706E-2 2.83031E-2 2.8388E-2 2.80238E-2 2.82689E-2 2.95708E-2 3.12385E-2 3.21749E-2 3.21851E-2 3.20685E-2 2.83019E-2 3.48004E-2 2.09429E-2 2.02538E-2 2.26203E-2 2.21797E-2 2.38678E-2 2.6781E-2 3.09218E-2 2.97797E-2 2.86591E-2 2.90041E-2 3.12695E-2 3.19727E-2 2.1418E-2 1.20282E-2 1.30183E-2 1.11073E-2 1.39518E-2 2.85023E-2 2.72542E-2 2.85964E-2 3.62925E-2 4.07434E-2 4.2829E-2 3.97657E-2 3.23929E-2 2.59169E-2 3.1564E-2 2.76711E-2 2.70039E-2 2.59914E-2 2.46466E-2 2.12661E-2 1.80937E-2 1.80756E-2 1.99097E-2 2.19959E-2 1.80274E-2 1.24708E-2 9.48977E-3 1.21929E-2 1.73584E-2 2.28484E-2 2.96788E-2 3.37586E-2 2.88525E-2 2.87979E-2 2.38063E-2 1.8485E-2 1.76106E-2 2.47021E-2 3.33019E-2 3.51613E-2 2.81426E-2 1.98446E-2 2.68411E-2 3.28063E-2 1.77228E-2 1.64878E-2 1.5413E-2 1.11225E-2 1.08912E-2 1.73113E-2 2.67359E-2 2.88291E-2 2.88287E-2 2.08822E-2 1.22308E-2 1.39961E-2 2.72936E-2 3.42853E-2 4.54399E-2 3.70839E-2 3.38511E-2 3.79808E-2 4.65843E-2 3.41589E-2 3.16879E-2 2.54247E-2 2.78987E-2 4.77391E-2 4.93429E-2 5.10957E-2 4.84787E-2 4.48451E-2 4.40559E-2 4.44667E-2 4.62347E-2 4.63853E-2 4.67785E-2 4.71269E-2 -9999 -9999 -9999 -9999 -9999 -9999 -9999 -9999 -9999 -9999 -9999 -9999 -9999 -9999 -9999 -9999 -9999 -9999 -9999 -9999 -9999 -9999
-9999 -9999 -9999 -9999 -9999 -9999 -9999 -9999 -9999 -9999 -9999 -9999 -9999 -9999 -9999 -9999 -9999 -9999 -9999 -9999 -9999 -9999 -9999 -9999 -9999 -9999 -9999 -9999 -9999 -9999 -9999 -9999 -9999 -9999 -9999 -9999 -9999 -9999 -9999 -9999 -9999 -9999 -9999 -9999 -9999 -9999 -9999 -9999 -9999 -9999 -9999 -9999 -9999 -9999 -9999 -9999 -9999 -9999 -9999 -9999 -9999 -9999 -9999 -9999 -9999 -9999 -9999 -9999 -9999 -9999 -9999 -9999 -9999 -9999 -9999 -9999 -9999 -9999 -9999 -9999 -9999 -9999 -9999 -9999 -9999 -9999 -9999 -9999 -9999 -9999 -9999 -9999 -9999 -9999 -9999 -9999 -9999 -9999 -9999 -9999 -9999 -9999 -9999 -9999 -9999 -9999 -9999 -9999 -9999 -9999 -9999 -9999 -9999 -9999 -9999 -9999 -9999 -9999 -9999 -9999 -9999 -9999 -9999 -9999 -9999 -9999 -9999 -9999 -9999 -9999 -9999 -9999 -9999 2.9375E-2 2.8799E-2 2.81157E-2 2.9983E-2 3.45524E-2 3.61311E-2 3.33681E-2 3.40136E-2 3.40907E-2 3.11615E-2 3.2815E-2 3.55417E-2 2.97884E-2 2.805E-2 2.95749E-2 3.10908E-2 3.18379E-2 3.22516E-2 2.85366E-2 3.50739E-2 2.59817E-2 1.98454E-2 1.50311E-2 1.29064E-2 1.29878E-2 1.77278E-2 2.97326E-2 3.20926E-2 3.10665E-2 3.11701E-2 3.20885E-2 3.46266E-2 2.94041E-2 2.62855E-2 2.13168E-2 1.11693E-2 1.41971E-2 2.42336E-2 2.79764E-2 2.75103E-2 2.86112E-2 2.38559E-2 2.59234E-2 3.55408E-2 4.00362E-2 3.56362E-2 1.81864E-2 2.89481E-2 2.40083E-2 2.45136E-2 2.18422E-2 2.76446E-2 2.05586E-2 1.52561E-2 1.79229E-2 2.4069E-2 1.29883E-2 1.11133E-2 1.0733E-2 1.60404E-2 2.46133E-2 3.01022E-2 3.08715E-2 2.6052E-2 1.95307E-2 1.46915E-2 1.5393E-2 2.28427E-2 3.20105E-2 3.22714E-2 1.83613E-2 1.9136E-2 1.90807E-2 2.88193E-2 3.05752E-2 1.65908E-2 1.41369E-2 1.3504E-2 1.08871E-2 1.00015E-2 1.23911E-2 1.41555E-2 1.30951E-2 1.29926E-2 1.19035E-2 1.10249E-2 1.61745E-2 3.2571E-2 4.19808E-2 3.91379E-2 5.18285E-2 5.1693E-2 5.17225E-2 5.19836E-2 3.95958E-2 3.73627E-2 3.22926E-2 2.16498E-2 5.36636E-2 5.10074E-2 5.33569E-2 4.71044E-2 4.55326E-2 4.49843E-2 4.5196E-2 4.54494E-2 4.69287E-2 4.70812E-2 4.72298E-2 -9999 -9999 -9999 -9999 -9999 -9999 -9999 -9999 -9999 -9999 -9999 -9999 -9999 -9999 -9999 -9999 -9999 -9999 -9999 -9999 -9999 -9999
-9999 -9999 -9999 -9999 -9999 -9999 -9999 -9999 -9999 -9999 -9999 -9999 -9999 -9999 -9999 -9999 -9999 -9999 -9999 -9999 -9999 -9999 -9999 -9999 -9999 -9999 -9999 -9999 -9999 -9999 -9999 -9999 -9999 -9999 -9999 -9999 -9999 -9999 -9999 -9999 -9999 -9999 -9999 -9999 -9999 -9999 -9999 -9999 -9999 -9999 -9999 -9999 -9999 -9999 -9999 -9999 -9999 -9999 -9999 -9999 -9999 -9999 -9999 -9999 -9999 -9999 -9999 -9999 -9999 -9999 -9999 -9999 -9999 -9999 -9999 -9999 -9999 -9999 -9999 -9999 -9999 -9999 -9999 -9999 -9999 -9999 -9999 -9999 -9999 -9999 -9999 -9999 -9999 -9999 -9999 -9999 -9999 -9999 -9999 -9999 -9999 -9999 -9999 -9999 -9999 -9999 -9999 -9999 -9999 -9999 -9999 -9999 -9999 -9999 -9999 -9999 -9999 -9999 -9999 -9999 -9999 -9999 -9999 -9999 -9999 -9999 -9999 -9999 -9999 -9999 -9999 -9999 2.99175E-2 2.93265E-2 2.81497E-2 3.20643E-2 3.35923E-2 2.88415E-2 2.68317E-2 3.10433E-2 3.03829E-2 2.54392E-2 2.2189E-2 2.41289E-2 2.71717E-2 3.01648E-2 3.59471E-2 2.87961E-2 2.80694E-2 2.85757E-2 3.05491E-2 3.15903E-2 2.92093E-2 3.15254E-2 2.80166E-2 2.53337E-2 2.1569E-2 1.77812E-2 1.99861E-2 2.47015E-2 2.63596E-2 2.67319E-2 2.43989E-2 2.55075E-2 3.28467E-2 3.30645E-2 3.36333E-2 2.89602E-2 1.98284E-2 9.5891E-3 1.86794E-2 2.31396E-2 2.31959E-2 2.42335E-2 3.4508E-2 3.16319E-2 3.32919E-2 1.72646E-2 1.81574E-2 2.2694E-2 3.189E-2 2.91322E-2 2.40633E-2 1.8476E-2 1.89405E-2 2.77286E-2 2.0937E-2 1.41042E-2 1.12754E-2 9.06069E-3 1.16242E-2 1.28466E-2 1.62609E-2 2.52141E-2 2.99371E-2 3.16014E-2 2.63129E-2 1.64237E-2 1.31066E-2 1.51461E-2 2.16668E-2 3.02666E-2 3.09184E-2 1.77143E-2 1.44644E-2 2.29536E-2 3.18447E-2 3.0163E-2 2.53256E-2 2.63336E-2 2.52175E-2 2.07007E-2 1.6841E-2 1.69774E-2 1.28078E-2 9.80266E-3 9.29064E-3 1.20306E-2 1.3013E-2 1.43356E-2 2.13755E-2 3.02697E-2 5.08877E-2 3.40339E-2 3.25132E-2 3.15455E-2 2.73451E-2 2.5216E-2 2.60883E-2 4.94923E-2 5.29745E-2 4.64086E-2 4.67085E-2 4.58664E-2 4.46276E-2 4.56086E-2 4.54814E-2 4.55903E-2 4.57527E-2 4.5811E-2 4.72528E-2 4.72864E-2 -9999 -9999 -9999 -9999 -9999 -9999 -9999 -9999 -9999 -9999 -9999 -9999 -9999 -9999 -9999 -9999 -9999 -9999 -9999 -9999 -9999 -9999
-9999 -9999 -9999 -9999 -9999 -9999 -9999 -9999 -9999 -9999 -9999 -9999 -9999 -9999 -9999 -9999 -9999 -9999 -9999 -9999 -9999 -9999 -9999 -9999 -9999 -9999 -9999 -9999 -9999 -9999 -9999 -9999 -9999 -9999 -9999 -9999 -9999 -9999 -9999 -9999 -9999 -9999 -9999 -9999 -9999 -9999 -9999 -9999 -9999 -9999 -9999 -9999 -9999 -9999 -9999 -9999 -9999 -9999 -9999 -9999 -9999 -9999 -9999 -9999 -9999 -9999 -9999 -9999 -9999 -9999 -9999 -9999 -9999 -9999 -9999 -9999 -9999 -9999 -9999 -9999 -9999 -9999 -9999 -9999 -9999 -9999 -9999 -9999 -9999 -9999 -9999 -9999 -9999 -9999 -9999 -9999 -9999 -9999 -9999 -9999 -9999 -9999 -9999 -9999 -9999 -9999 -9999 -9999 -9999 -9999 -9999 -9999 -9999 -9999 -9999 -9999 -9999 -9999 -9999 -9999 -9999 -9999 -9999 -9999 -9999 -9999 -9999 -9999 -9999 -9999 -9999 -9999 3.01068E-2 2.85283E-2 3.15275E-2 3.32382E-2 3.05066E-2 2.70951E-2 2.27076E-2 2.66667E-2 3.10433E-2 2.29023E-2 2.02097E-2 2.01269E-2 2.17639E-2 2.45484E-2 2.67768E-2 3.08615E-2 3.23995E-2 3.31897E-2 2.99228E-2 2.92168E-2 3.10074E-2 2.91327E-2 2.97351E-2 3.43895E-2 2.74636E-2 1.87016E-2 1.45686E-2 1.27117E-2 1.27499E-2 1.45093E-2 1.27178E-2 1.42675E-2 2.56447E-2 3.49372E-2 3.26636E-2 3.09931E-2 2.64687E-2 1.70204E-2 1.30927E-2 1.28065E-2 9.49943E-3 8.36277E-3 2.32528E-2 2.85693E-2 1.74607E-2 1.89545E-2 2.88225E-2 3.31947E-2 3.25516E-2 3.32308E-2 2.80089E-2 2.75444E-2 3.39995E-2 3.23354E-2 2.30865E-2 2.11526E-2 1.16533E-2 1.74707E-2 2.60214E-2 2.8501E-2 2.99697E-2 3.13424E-2 3.20657E-2 3.04356E-2 2.3653E-2 2.06752E-2 1.74309E-2 2.223E-2 2.93827E-2 3.34867E-2 3.1912E-2 1.74756E-2 1.1121E-2 1.93917E-2 2.5761E-2 2.87345E-2 3.24439E-2 3.43532E-2 3.68099E-2 3.86597E-2 3.58427E-2 3.71004E-2 2.96443E-2 1.85582E-2 1.65642E-2 2.02543E-2 2.37614E-2 1.98963E-2 1.91485E-2 2.16452E-2 2.47337E-2 3.10403E-2 3.79066E-2 4.23767E-2 4.44046E-2 5.0037E-2 5.23589E-2 4.96593E-2 4.63945E-2 4.4871E-2 4.49316E-2 4.43476E-2 4.43215E-2 4.43215E-2 4.57164E-2 4.57926E-2 4.586E-2 4.59111E-2 4.72892E-2 4.72872E-2 -9999 -9999 -9999 -9999 -9999 -9999 -9999 -9999 -9999 -9999 -9999 -9999 -9999 -9999 -9999 -9999 -9999 -9999 -9999 -9999 -9999 -9999
-9999 -9999 -9999 -9999 -9999 -9999 -9999 -9999 -9999 -9999 -9999 -9999 -9999 -9999 -9999 -9999 -9999 -9999 -9999 -9999 -9999 -9999 -9999 -9999 -9999 -9999 -9999 -9999 -9999 -9999 -9999 -9999 -9999 -9999 -9999 -9999 -9999 -9999 -9999 -9999 -9999 -9999 -9999 -9999 -9999 -9999 -9999 -9999 -9999 -9999 -9999 -9999 -9999 -9999 -9999 -9999 -9999 -9999 -9999 -9999 -9999 -9999 -9999 -9999 -9999 -9999 -9999 -9999 -9999 -9999 -9999 -9999 -9999 -9999 -9999 -9999 -9999 -9999 -9999 -9999 -9999 -9999 -9999 -9999 -9999 -9999 -9999 -9999 -9999 -9999 -9999 -9999 -9999 -9999 -9999 -9999 -9999 -9999 -9999 -9999 -9999 -9999 -9999 -9999 -9999 -9999 -9999 -9999 -9999 -9999 -9999 -9999 -9999 -9999 -9999 -9999 -9999 -9999 -9999 -9999 -9999 -9999 -9999 -9999 -9999 -9999 -9999 -9999 -9999 -9999 -9999 2.96677E-2 3.16484E-2 2.91693E-2 3.20772E-2 3.13309E-2 2.86588E-2 2.70175E-2 2.63416E-2 2.83275E-2 3.36019E-2 3.39264E-2 3.03228E-2 2.74663E-2 2.65421E-2 2.48422E-2 2.21698E-2 2.39025E-2 2.20686E-2 2.10592E-2 2.71874E-2 3.06695E-2 2.93301E-2 3.13013E-2 2.92238E-2 3.20181E-2 1.99521E-2 1.08079E-2 1.98181E-2 2.30681E-2 2.50212E-2 2.19607E-2 2.00496E-2 1.02428E-2 2.32171E-2 3.40148E-2 3.24279E-2 3.18224E-2 2.89333E-2 2.48003E-2 2.14732E-2 2.11936E-2 2.08279E-2 1.65432E-2 1.4996E-2 2.60748E-2 2.31253E-2 2.4937E-2 2.95717E-2 3.39489E-2 3.38746E-2 3.62925E-2 3.5914E-2 3.39662E-2 3.3798E-2 3.09754E-2 2.29513E-2 1.73813E-2 1.33718E-2 2.69085E-2 3.30052E-2 2.94639E-2 2.58591E-2 2.57729E-2 2.50991E-2 2.20267E-2 1.98307E-2 2.20826E-2 2.804E-2 3.15465E-2 3.37643E-2 3.4275E-2 3.35686E-2 2.12709E-2 1.58425E-2 1.37815E-2 1.76289E-2 1.81595E-2 1.75369E-2 1.86053E-2 2.15574E-2 2.99873E-2 3.3601E-2 3.79883E-2 3.95181E-2 3.852E-2 3.82506E-2 3.94129E-2 4.47212E-2 4.17017E-2 3.91087E-2 2.49825E-2 2.39778E-2 2.88695E-2 3.75129E-2 3.80229E-2 3.70731E-2 4.08493E-2 4.60046E-2 4.97585E-2 4.53943E-2 4.49015E-2 4.40176E-2 4.42072E-2 4.44121E-2 4.45017E-2 4.58339E-2 4.58696E-2 4.58918E-2 4.59361E-2 4.59685E-2 4.72705E-2 -9999 -9999 -9999 -9999 -9999 -9999 -9999 -9999 -9999 -9999 -9999 -9999 -9999 -9999 -9999 -9999 -9999 -9999 -9999 -9999 -9999 -9999
-9999 -9999 -9999 -9999 -9999 -9999 -9999 -9999 -9999 -9999 -9999 -9999 -9999 -9999 -9999 -9999 -9999 -9999 -9999 -9999 -9999 -9999 -9999 -9999 -9999 -9999 -9999 -9999 -9999 -9999 -9999 -9999 -9999 -9999 -9999 -9999 -9999 -9999 -9999 -9999 -9999 -9999 -9999 -9999 -9999 -9999 -9999 -9999 -9999 -9999 -9999 -9999 -9999 -9999 -9999 -9999 -9999 -9999 -9999 -9999 -9999 -9999 -9999 -9999 -9999 -9999 -9999 -9999 -9999 -9999 -9999 -9999 -9999 -9999 -9999 -9999 -9999 -9999 -9999 -9999 -9999 -9999 -9999 -9999 -9999 -9999 -9999 -9999 -9999 -9999 -9999 -9999 -9999 -9999 -9999 -9999 -9999 -9999 -9999 -9999 -9999 -9999 -9999 -9999 -9999 -9999 -9999 -9999 -9999 -9999 -9999 -9999 -9999 -9999 -9999 -9999 -9999 -9999 -9999 -9999 -9999 -9999 -9999 -9999 -9999 -9999 -9999 -9999 -9999 2.894E-2 2.94929E-2 3.1729E-2 3.37138E-2 3.09508E-2 2.84905E-2 3.59537E-2 3.19243E-2 2.82692E-2 2.60155E-2 2.62916E-2 3.00633E-2 3.55865E-2 3.18203E-2 3.05085E-2 3.26289E-2 3.02608E-2 2.16053E-2 1.92135E-2 2.08354E-2 1.69217E-2 1.93796E-2 2.68224E-2 3.03212E-2 3.04033E-2 3.06954E-2 3.03742E-2 1.72201E-2 1.55135E-2 2.38006E-2 2.52642E-2 2.46706E-2 2.3786E-2 2.54346E-2 1.25724E-2 2.44779E-2 3.33835E-2 3.1578E-2 3.00539E-2 2.75655E-2 2.62296E-2 2.17328E-2 1.59188E-2 1.79772E-2 1.57944E-2 2.24152E-2 2.02085E-2 2.05679E-2 2.32119E-2 3.01563E-2 3.3823E-2 3.384E-2 3.52838E-2 3.49585E-2 3.41782E-2 3.52869E-2 2.3697E-2 1.89905E-2 1.12417E-2 1.82244E-2 2.91464E-2 2.90474E-2 2.67745E-2 2.02137E-2 1.66119E-2 1.56249E-2 1.54334E-2 1.91347E-2 2.5923E-2 3.12701E-2 3.1332E-2 3.0017E-2 2.82963E-2 3.28905E-2 3.02576E-2 1.84348E-2 1.85484E-2 3.01473E-2 2.9854E-2 2.33103E-2 2.22542E-2 1.96524E-2 2.27953E-2 2.35485E-2 3.00356E-2 3.703E-2 4.00513E-2 4.18291E-2 4.35846E-2 4.67368E-2 4.65941E-2 4.8834E-2 3.4199E-2 3.19309E-2 3.53288E-2 4.47275E-2 4.72419E-2 4.7149E-2 4.34348E-2 4.29959E-2 4.90201E-2 4.44582E-2 4.27373E-2 4.39808E-2 4.43126E-2 4.45861E-2 4.46211E-2 4.45724E-2 4.58696E-2 4.58959E-2 4.59413E-2 4.59682E-2 4.59581E-2 -9999 -9999 -9999 -9999 -9999 -9999 -9999 -9999 -9999 -9999 -9999 -9999 -9999 -9999 -9999 -9999 -9999 -9999 -9999 -9999 -9999 -9999
-9999 -9999 -9999 -9999 -9999 -9999 -9999 -9999 -9999 -9999 -9999 -9999 -9999 -9999 -9999 -9999 -9999 -9999 -9999 -9999 -9999 -9999 -9999 -9999 -9999 -9999 -9999 -9999 -9999 -9999 -9999 -9999 -9999 -9999 -9999 -9999 -9999 -9999 -9999 -9999 -9999 -9999 -9999 -9999 -9999 -9999 -9999 -9999 -9999 -9999 -9999 -9999 -9999 -9999 -9999 -9999 -9999 -9999 -9999 -9999 -9999 -9999 -9999 -9999 -9999 -9999 -9999 -9999 -9999 -9999 -9999 -9999 -9999 -9999 -9999 -9999 -9999 -9999 -9999 -9999 -9999 -9999 -9999 -9999 -9999 -9999 -9999 -9999 -9999 -9999 -9999 -9999 -9999 -9999 -9999 -9999 -9999 -9999 -9999 -9999 -9999 -9999 -9999 -9999 -9999 -9999 -9999 -9999 -9999 -9999 -9999 -9999 -9999 -9999 -9999 -9999 -9999 -9999 -9999 -9999 -9999 -9999 -9999 -9999 -9999 -9999 -9999 -9999 -9999 2.97278E-2 3.14891E-2 3.43581E-2 3.57809E-2 3.37097E-2 2.94444E-2 2.81725E-2 3.00246E-2 3.59766E-2 3.12149E-2 2.76199E-2 2.99567E-2 3.27563E-2 3.46491E-2 2.93415E-2 2.8137E-2 3.02382E-2 3.00424E-2 2.21984E-2 1.90938E-2 1.51816E-2 1.5318E-2 1.7293E-2 2.6773E-2 2.86084E-2 3.18348E-2 2.89289E-2 2.55474E-2 1.09042E-2 1.20491E-2 1.65379E-2 2.40707E-2 2.63383E-2 2.34971E-2 1.26569E-2 2.68592E-2 3.22563E-2 3.15009E-2 2.66944E-2 2.33674E-2 1.72235E-2 1.82461E-2 1.60801E-2 2.09803E-2 1.82464E-2 1.94727E-2 1.78647E-2 1.74972E-2 1.96524E-2 2.69787E-2 3.29953E-2 3.15239E-2 3.24455E-2 3.28446E-2 3.21022E-2 2.72094E-2 1.90601E-2 8.6118E-3 1.34672E-2 1.23518E-2 2.69199E-2 3.0613E-2 3.2961E-2 2.64164E-2 2.30324E-2 2.11398E-2 1.61558E-2 1.93456E-2 2.56321E-2 2.89478E-2 2.39541E-2 2.2039E-2 2.46821E-2 3.18065E-2 2.67397E-2 1.76655E-2 2.73561E-2 3.20397E-2 3.03973E-2 3.37893E-2 3.37061E-2 3.09781E-2 2.39768E-2 2.52498E-2 2.98016E-2 3.89802E-2 4.54135E-2 4.84463E-2 4.72879E-2 4.43048E-2 4.68317E-2 4.15335E-2 3.68657E-2 3.76807E-2 4.21875E-2 4.78374E-2 4.83309E-2 4.35484E-2 4.40276E-2 5.30227E-2 4.46049E-2 4.2896E-2 4.24875E-2 4.27613E-2 4.44271E-2 4.46066E-2 4.46276E-2 4.45578E-2 4.45017E-2 4.58696E-2 4.59276E-2 4.59656E-2 4.59565E-2 -9999 -9999 -9999 -9999 -9999 -9999 -9999 -9999 -9999 -9999 -9999 -9999 -9999 -9999 -9999 -9999 -9999 -9999 -9999 -9999 -9999 -9999
-9999 -9999 -9999 -9999 -9999 -9999 -9999 -9999 -9999 -9999 -9999 -9999 -9999 -9999 -9999 -9999 -9999 -9999 -9999 -9999 -9999 -9999 -9999 -9999 -9999 -9999 -9999 -9999 -9999 -9999 -9999 -9999 -9999 -9999 -9999 -9999 -9999 -9999 -9999 -9999 -9999 -9999 -9999 -9999 -9999 -9999 -9999 -9999 -9999 -9999 -9999 -9999 -9999 -9999 -9999 -9999 -9999 -9999 -9999 -9999 -9999 -9999 -9999 -9999 -9999 -9999 -9999 -9999 -9999 -9999 -9999 -9999 -9999 -9999 -9999 -9999 -9999 -9999 -9999 -9999 -9999 -9999 -9999 -9999 -9999 -9999 -9999 -9999 -9999 -9999 -9999 -9999 -9999 -9999 -9999 -9999 -9999 -9999 -9999 -9999 -9999 -9999 -9999 -9999 -9999 -9999 -9999 -9999 -9999 -9999 -9999 -9999 -9999 -9999 -9999 -9999 -9999 -9999 -9999 -9999 -9999 -9999 -9999 -9999 -9999 -9999 -9999 -9999 -9999 3.02399E-2 3.06684E-2 3.32023E-2 3.60127E-2 3.41368E-2 3.04762E-2 2.91058E-2 2.84306E-2 2.81039E-2 3.01573E-2 3.45814E-2 3.39652E-2 3.55865E-2 3.4636E-2 3.40995E-2 2.94511E-2 2.84876E-2 3.058E-2 3.06589E-2 2.16892E-2 1.74754E-2 1.65808E-2 1.27333E-2 1.7797E-2 3.45287E-2 3.00616E-2 3.14919E-2 2.9238E-2 2.85099E-2 1.96663E-2 1.28392E-2 1.16349E-2 2.04942E-2 1.56162E-2 1.68424E-2 2.91171E-2 3.0181E-2 2.78718E-2 2.22836E-2 1.44564E-2 1.23404E-2 1.48325E-2 1.97162E-2 1.82538E-2 1.50119E-2 7.72474E-3 6.20095E-3 1.11013E-2 1.93403E-2 2.73894E-2 3.26406E-2 2.98263E-2 3.37438E-2 3.46293E-2 3.30275E-2 2.51516E-2 2.16645E-2 9.59412E-3 1.373E-2 8.88195E-3 7.8065E-3 1.54087E-2 1.68621E-2 2.95602E-2 3.27034E-2 3.07682E-2 1.93378E-2 1.91537E-2 2.19063E-2 2.14389E-2 2.02385E-2 2.41282E-2 3.18087E-2 2.95084E-2 2.0122E-2 2.52795E-2 3.28187E-2 2.42568E-2 1.97195E-2 2.43021E-2 2.76103E-2 3.06266E-2 3.38404E-2 3.00817E-2 3.2301E-2 3.20103E-2 2.72856E-2 3.14503E-2 4.95262E-2 4.05286E-2 4.20399E-2 3.27423E-2 2.66124E-2 2.58576E-2 2.93217E-2 4.39186E-2 4.86509E-2 4.19013E-2 3.97598E-2 4.15248E-2 4.20651E-2 4.22467E-2 4.24733E-2 4.27494E-2 4.43126E-2 4.44345E-2 4.44345E-2 4.43303E-2 4.43215E-2 4.57527E-2 4.58743E-2 4.59522E-2 4.59621E-2 -9999 -9999 -9999 -9999 -9999 -9999 -9999 -9999 -9999 -9999 -9999 -9999 -9999 -9999 -9999 -9999 -9999 -9999 -9999 -9999 -9999 -9999
-9999 -9999 -9999 -9999 -9999 -9999 -9999 -9999 -9999 -9999 -9999 -9999 -9999 -9999 -9999 -9999 -9999 -9999 -9999 -9999 -9999 -9999 -9999 -9999 -9999 -9999 -9999 -9999 -9999 -9999 -9999 -9999 -9999 -9999 -9999 -9999 -9999 -9999 -9999 -9999 -9999 -9999 -9999 -9999 -9999 -9999 -9999 -9999 -9999 -9999 -9999 -9999 -9999 -9999 -9999 -9999 -9999 -9999 -9999 -9999 -9999 -9999 -9999 -9999 -9999 -9999 -9999 -9999 -9999 -9999 -9999 -9999 -9999 -9999 -9999 -9999 -9999 -9999 -9999 -9999 -9999 -9999 -9999 -9999 -9999 -9999 -9999 -9999 -9999 -9999 -9999 -9999 -9999 -9999 -9999 -9999 -9999 -9999 -9999 -9999 -9999 -9999 -9999 -9999 -9999 -9999 -9999 -9999 -9999 -9999 -9999 -9999 -9999 -9999 -9999 -9999 -9999 -9999 -9999 -9999 -9999 -9999 -9999 -9999 -9999 -9999 -9999 -9999 2.91189E-2 2.80012E-2 2.85684E-2 2.78969E-2 3.14602E-2 3.40453E-2 3.34624E-2 3.16548E-2 3.13205E-2 3.07757E-2 2.93894E-2 2.85593E-2 2.82564E-2 2.80579E-2 3.17427E-2 3.45972E-2 3.38441E-2 3.46604E-2 3.27439E-2 3.44883E-2 3.03299E-2 2.42572E-2 1.78444E-2 1.64399E-2 1.66616E-2 2.5751E-2 2.91911E-2 3.32641E-2 3.2791E-2 2.96774E-2 3.11568E-2 2.95943E-2 1.3448E-2 1.09775E-2 1.07875E-2 2.58838E-2 3.10961E-2 2.78406E-2 2.25138E-2 1.45316E-2 1.21349E-2 9.33769E-3 9.44639E-3 8.06845E-3 6.29133E-3 1.26078E-2 1.8971E-2 1.92257E-2 1.31555E-2 2.24878E-2 3.1347E-2 2.9577E-2 3.02548E-2 3.39243E-2 3.3937E-2 3.33651E-2 2.71674E-2 2.03321E-2 1.14557E-2 1.52416E-2 5.7997E-3 1.29522E-2 1.65349E-2 1.70703E-2 1.61471E-2 2.29909E-2 2.83134E-2 2.02519E-2 1.7062E-2 1.76535E-2 1.94161E-2 2.2942E-2 3.06306E-2 3.13181E-2 2.19966E-2 2.50837E-2 3.0985E-2 2.62889E-2 1.61151E-2 1.30742E-2 1.62727E-2 2.16555E-2 2.11025E-2 2.75629E-2 3.43006E-2 3.38532E-2 2.46605E-2 1.69268E-2 1.90157E-2 2.65304E-2 3.90194E-2 4.16496E-2 3.11682E-2 1.9882E-2 1.92475E-2 2.16951E-2 2.86542E-2 3.92112E-2 4.78899E-2 4.32621E-2 4.13612E-2 4.18153E-2 4.24152E-2 4.2637E-2 4.2637E-2 4.2637E-2 4.40651E-2 4.41109E-2 4.40176E-2 4.39932E-2 4.41655E-2 4.48307E-2 4.59146E-2 4.48085E-2 4.59449E-2 -9999 -9999 -9999 -9999 -9999 -9999 -9999 -9999 -9999 -9999 -9999 -9999 -9999 -9999 -9999 -9999 -9999 -9999 -9999 -9999 -9999
-9999 -9999 -9999 -9999 -9999 -9999 -9999 -9999 -9999 -9999 -9999 -9999 -9999 -9999 -9999 -9999 -9999 -9999 -9999 -9999 -9999 -9999 -9999 -9999 -9999 -9999 -9999 -9999 -9999 -9999 -9999 -9999 -9999 -9999 -9999 -9999 -9999 -9999 -9999 -9999 -9999 -9999 -9999 -9999 -9999 -9999 -9999 -9999 -9999 -9999 -9999 -9999 -9999 -9999 -9999 -9999 -9999 -9999 -9999 -9999 -9999 -9999 -9999 -9999 -9999 -9999 -9999 -9999 -9999 -9999 -9999 -9999 -9999 -9999 -9999 -9999 -9999 -9999 -9999 -9999 -9999 -9999 -9999 -9999 -9999 -9999 -9999 -9999 -9999 -9999 -9999 -9999 -9999 -9999 -9999 -9999 -9999 -9999 -9999 -9999 -9999 -9999 -9999 -9999 -9999 -9999 -9999 -9999 -9999 -9999 -9999 -9999 -9999 -9999 -9999 -9999 -9999 -9999 -9999 -9999 -9999 -9999 -9999 -9999 -9999 -9999 3.03076E-2 3.0173E-2 2.81073E-2 3.48291E-2 3.13761E-2 3.35483E-2 2.90068E-2 2.94878E-2 3.13809E-2 3.10218E-2 3.11756E-2 3.20579E-2 3.14896E-2 3.14997E-2 3.09318E-2 2.92168E-2 3.03212E-2 3.01786E-2 2.79569E-2 2.77471E-2 3.03904E-2 3.40854E-2 3.39948E-2 3.06098E-2 2.49596E-2 1.58924E-2 1.11522E-2 1.5388E-2 3.08387E-2 2.93338E-2 3.35567E-2 3.32641E-2 3.18791E-2 3.02892E-2 2.77489E-2 1.7905E-2 2.2845E-2 3.26773E-2 3.24537E-2 2.54674E-2 1.55732E-2 1.07206E-2 9.836E-3 7.27173E-3 1.45307E-2 1.98383E-2 1.97157E-2 1.91304E-2 2.21652E-2 2.62346E-2 2.15427E-2 1.34532E-2 2.92836E-2 3.04034E-2 2.98017E-2 3.03632E-2 3.23081E-2 3.27136E-2 2.9747E-2 1.61356E-2 8.85206E-3 1.01546E-2 1.88461E-2 2.5294E-2 2.56465E-2 2.96173E-2 3.03926E-2 3.05913E-2 2.5696E-2 1.82035E-2 1.5965E-2 1.72347E-2 2.02888E-2 2.46787E-2 3.08069E-2 3.27227E-2 2.83501E-2 2.4283E-2 2.98388E-2 2.95246E-2 1.642E-2 1.21678E-2 1.45408E-2 1.7761E-2 1.87126E-2 2.39797E-2 3.00568E-2 2.72616E-2 1.93601E-2 1.42882E-2 1.4967E-2 2.1803E-2 3.98091E-2 4.15986E-2 3.56578E-2 2.8811E-2 2.51957E-2 2.68175E-2 3.10569E-2 3.64618E-2 4.63794E-2 4.45521E-2 4.29499E-2 4.14217E-2 4.27494E-2 4.27494E-2 4.26108E-2 4.25296E-2 4.26239E-2 4.40882E-2 4.40534E-2 4.32584E-2 4.33368E-2 4.56932E-2 4.58876E-2 4.59679E-2 4.59402E-2 -9999 -9999 -9999 -9999 -9999 -9999 -9999 -9999 -9999 -9999 -9999 -9999 -9999 -9999 -9999 -9999 -9999 -9999 -9999 -9999 -9999
-9999 -9999 -9999 -9999 -9999 -9999 -9999 -9999 -9999 -9999 -9999 -9999 -9999 -9999 -9999 -9999 -9999 -9999 -9999 -9999 -9999 -9999 -9999 -9999 -9999 -9999 -9999 -9999 -9999 -9999 -9999 -9999 -9999 -9999 -9999 -9999 -9999 -9999 -9999 -9999 -9999 -9999 -9999 -9999 -9999 -9999 -9999 -9999 -9999 -9999 -9999 -9999 -9999 -9999 -9999 -9999 -9999 -9999 -9999 -9999 -9999 -9999 -9999 -9999 -9999 -9999 -9999 -9999 -9999 -9999 -9999 -9999 -9999 -9999 -9999 -9999 -9999 -9999 -9999 -9999 -9999 -9999 -9999 -9999 -9999 -9999 -9999 -9999 -9999 -9999 -9999 -9999 -9999 -9999 -9999 -9999 -9999 -9999 -9999 -9999 -9999 -9999 -9999 -9999 -9999 -9999 -9999 -9999 -9999 -9999 -9999 -9999 -9999 -9999 -9999 -9999 -9999 -9999 -9999 -9999 -9999 -9999 -9999 -9999 -9999 -9999 3.1091E-2 3.06684E-2 2.81203E-2 3.51861E-2 3.05352E-2 3.00343E-2 3.44232E-2 2.99044E-2 2.79713E-2 2.79025E-2 2.79252E-2 2.79609E-2 2.83978E-2 2.85276E-2 2.83268E-2 2.83795E-2 3.40959E-2 2.48285E-2 2.31096E-2 2.62919E-2 3.23187E-2 3.44539E-2 3.32972E-2 3.35354E-2 3.22841E-2 2.49596E-2 1.28085E-2 1.29136E-2 2.07495E-2 3.4354E-2 3.03606E-2 3.21305E-2 3.1044E-2 3.11296E-2 3.08445E-2 3.38881E-2 3.41923E-2 3.21441E-2 3.30204E-2 2.70516E-2 1.62025E-2 7.41328E-3 6.37049E-3 1.72371E-2 2.08627E-2 1.71799E-2 7.97011E-3 6.72182E-3 6.27156E-3 1.39422E-2 2.1213E-2 1.75112E-2 1.55911E-2 2.43545E-2 3.2752E-2 3.10111E-2 3.19407E-2 3.18544E-2 2.71355E-2 1.74223E-2 1.06518E-2 1.19977E-2 1.76809E-2 2.70584E-2 2.88087E-2 3.07572E-2 2.54106E-2 2.67682E-2 2.58779E-2 1.97269E-2 1.68541E-2 1.61231E-2 1.66745E-2 1.92839E-2 2.47743E-2 2.78483E-2 3.29594E-2 2.54E-2 2.59048E-2 3.24837E-2 2.09259E-2 1.44775E-2 1.60058E-2 1.7166E-2 1.79641E-2 1.98476E-2 2.15962E-2 2.03631E-2 1.93433E-2 1.82433E-2 1.88559E-2 2.30828E-2 3.24231E-2 4.18916E-2 4.48239E-2 4.17828E-2 4.0576E-2 3.86236E-2 3.8375E-2 4.55435E-2 4.41875E-2 4.33633E-2 4.31527E-2 4.2743E-2 4.16843E-2 4.2808E-2 4.25975E-2 4.25017E-2 4.25707E-2 4.41331E-2 4.42274E-2 4.42274E-2 4.42852E-2 4.43887E-2 4.58447E-2 4.48791E-2 4.48163E-2 4.59632E-2 -9999 -9999 -9999 -9999 -9999 -9999 -9999 -9999 -9999 -9999 -9999 -9999 -9999 -9999 -9999 -9999 -9999 -9999 -9999 -9999
-9999 -9999 -9999 -9999 -9999 -9999 -9999 -9999 -9999 -9999 -9999 -9999 -9999 -9999 -9999 -9999 -9999 -9999 -9999 -9999 -9999 -9999 -9999 -9999 -9999 -9999 -9999 -9999 -9999 -9999 -9999 -9999 -9999 -9999 -9999 -9999 -9999 -9999 -9999 -9999 -9999 -9999 -9999 -9999 -9999 -9999 -9999 -9999 -9999 -9999 -9999 -9999 -9999 -9999 -9999 -9999 -9999 -9999 -9999 -9999 -9999 -9999 -9999 -9999 -9999 -9999 -9999 -9999 -9999 -9999 -9999 -9999 -9999 -9999 -9999 -9999 -9999 -9999 -9999 -9999 -9999 -9999 -9999 -9999 -9999 -9999 -9999 -9999 -9999 -9999 -9999 -9999 -9999 -9999 -9999 -9999 -9999 -9999 -9999 -9999 -9999 -9999 -9999 -9999 -9999 -9999 -9999 -9999 -9999 -9999 -9999 -9999 -9999 -9999 -9999 -9999 -9999 -9999 -9999 -9999 -9999 -9999 -9999 -9999 -9999 -9999 3.36219E-2 3.30226E-2 3.02648E-2 2.79814E-2 3.06836E-2 3.49607E-2 3.4758E-2 3.26289E-2 3.17104E-2 3.50053E-2 3.41005E-2 3.37056E-2 3.57129E-2 3.36754E-2 3.51806E-2 3.0728E-2 2.74966E-2 2.4891E-2 2.85559E-2 3.40887E-2 3.2388E-2 3.1459E-2 3.02628E-2 2.91196E-2 2.98024E-2 3.26971E-2 2.45483E-2 1.52757E-2 1.66266E-2 2.74802E-2 3.08685E-2 3.18599E-2 3.16269E-2 2.85893E-2 3.09945E-2 3.28366E-2 3.303E-2 3.18801E-2 3.25002E-2 3.5102E-2 2.65536E-2 1.98749E-2 2.23741E-2 2.82238E-2 1.96945E-2 1.00481E-2 1.62369E-2 1.85077E-2 1.67058E-2 1.13603E-2 1.0502E-2 1.21335E-2 1.52375E-2 2.35152E-2 3.20376E-2 3.17435E-2 3.30751E-2 3.18368E-2 2.7515E-2 1.5397E-2 6.33308E-3 1.48541E-2 7.45865E-3 1.69595E-2 1.96764E-2 2.89279E-2 2.84989E-2 3.01477E-2 3.16611E-2 2.79081E-2 1.84247E-2 1.51235E-2 1.45058E-2 1.60978E-2 1.92114E-2 2.02353E-2 2.55606E-2 3.08214E-2 2.74977E-2 3.048E-2 2.00472E-2 1.52361E-2 1.35603E-2 1.17849E-2 1.29789E-2 1.68866E-2 1.72071E-2 1.85179E-2 2.37973E-2 2.86202E-2 3.0748E-2 3.03076E-2 3.00511E-2 3.4531E-2 4.42159E-2 4.59713E-2 4.71442E-2 4.95454E-2 5.04669E-2 4.74265E-2 4.45876E-2 4.43922E-2 4.3051E-2 4.27784E-2 4.17045E-2 4.27965E-2 4.26239E-2 4.24589E-2 4.25157E-2 4.27732E-2 4.4339E-2 4.44121E-2 4.44417E-2 4.35346E-2 4.48598E-2 4.48841E-2 4.4875E-2 4.48491E-2 -9999 -9999 -9999 -9999 -9999 -9999 -9999 -9999 -9999 -9999 -9999 -9999 -9999 -9999 -9999 -9999 -9999 -9999 -9999 -9999
-9999 -9999 -9999 -9999 -9999 -9999 -9999 -9999 -9999 -9999 -9999 -9999 -9999 -9999 -9999 -9999 -9999 -9999 -9999 -9999 -9999 -9999 -9999 -9999 -9999 -9999 -9999 -9999 -9999 -9999 -9999 -9999 -9999 -9999 -9999 -9999 -9999 -9999 -9999 -9999 -9999 -9999 -9999 -9999 -9999 -9999 -9999 -9999 -9999 -9999 -9999 -9999 -9999 -9999 -9999 -9999 -9999 -9999 -9999 -9999 -9999 -9999 -9999 -9999 -9999 -9999 -9999 -9999 -9999 -9999 -9999 -9999 -9999 -9999 -9999 -9999 -9999 -9999 -9999 -9999 -9999 -9999 -9999 -9999 -9999 -9999 -9999 -9999 -9999 -9999 -9999 -9999 -9999 -9999 -9999 -9999 -9999 -9999 -9999 -9999 -9999 -9999 -9999 -9999 -9999 -9999 -9999 -9999 -9999 -9999 -9999 -9999 -9999 -9999 -9999 -9999 -9999 -9999 -9999 -9999 -9999 -9999 -9999 -9999 -9999 3.37066E-2 3.5145E-2 3.54063E-2 3.46913E-2 3.154E-2 2.98619E-2 2.84107E-2 2.82564E-2 2.80159E-2 2.78835E-2 2.94512E-2 3.28162E-2 2.67876E-2 2.66867E-2 2.89276E-2 2.71261E-2 2.68224E-2 2.95006E-2 3.4702E-2 3.00554E-2 2.87477E-2 2.87457E-2 2.90819E-2 2.95431E-2 3.0334E-2 3.24266E-2 3.1698E-2 3.12778E-2 2.61921E-2 1.89107E-2 2.50355E-2 3.13803E-2 2.30882E-2 9.59136E-3 1.02598E-2 9.55647E-3 1.86333E-2 2.51304E-2 2.47897E-2 2.6658E-2 3.17469E-2 3.37686E-2 3.22556E-2 3.15426E-2 3.30943E-2 2.55987E-2 1.36911E-2 2.10849E-2 2.52582E-2 2.83222E-2 1.80217E-2 1.35402E-2 1.59268E-2 2.55243E-2 3.1921E-2 2.85891E-2 2.84371E-2 3.02006E-2 2.91325E-2 3.18664E-2 2.35079E-2 1.80522E-2 8.38923E-3 1.35083E-2 1.09118E-2 8.7888E-3 2.8498E-2 2.70646E-2 2.84113E-2 3.10207E-2 2.79528E-2 2.12902E-2 1.55299E-2 1.37962E-2 1.41938E-2 1.56757E-2 1.51371E-2 1.95233E-2 2.95479E-2 3.11603E-2 2.69914E-2 1.60232E-2 1.26715E-2 1.04811E-2 9.81432E-3 1.21692E-2 2.07546E-2 2.44682E-2 2.26051E-2 2.50289E-2 3.09436E-2 3.97806E-2 4.08218E-2 3.70869E-2 4.16464E-2 4.33112E-2 4.40314E-2 4.29912E-2 4.30704E-2 4.57334E-2 4.28521E-2 4.30336E-2 4.42495E-2 4.29883E-2 4.27066E-2 4.16428E-2 4.14836E-2 4.27129E-2 4.26239E-2 4.25975E-2 4.28854E-2 4.31258E-2 4.45017E-2 4.45197E-2 4.45311E-2 4.35717E-2 4.48847E-2 4.48814E-2 4.48594E-2 -9999 -9999 -9999 -9999 -9999 -9999 -9999 -9999 -9999 -9999 -9999 -9999 -9999 -9999 -9999 -9999 -9999 -9999 -9999 -9999
-9999 -9999 -9999 -9999 -9999 -9999 -9999 -9999 -9999 -9999 -9999 -9999 -9999 -9999 -9999 -9999 -9999 -9999 -9999 -9999 -9999 -9999 -9999 -9999 -9999 -9999 -9999 -9999 -9999 -9999 -9999 -9999 -9999 -9999 -9999 -9999 -9999 -9999 -9999 -9999 -9999 -9999 -9999 -9999 -9999 -9999 -9999 -9999 -9999 -9999 -9999 -9999 -9999 -9999 -9999 -9999 -9999 -9999 -9999 -9999 -9999 -9999 -9999 -9999 -9999 -9999 -9999 -9999 -9999 -9999 -9999 -9999 -9999 -9999 -9999 -9999 -9999 -9999 -9999 -9999 -9999 -9999 -9999 -9999 -9999 -9999 -9999 -9999 -9999 -9999 -9999 -9999 -9999 -9999 -9999 -9999 -9999 -9999 -9999 -9999 -9999 -9999 -9999 -9999 -9999 -9999 -9999 -9999 -9999 -9999 -9999 -9999 -9999 -9999 -9999 -9999 -9999 -9999 -9999 -9999 -9999 -9999 -9999 -9999 3.37066E-2 3.49715E-2 3.60189E-2 3.61946E-2 3.63954E-2 3.51594E-2 3.2649E-2 3.35191E-2 3.35191E-2 3.37865E-2 3.38762E-2 3.06604E-2 2.93095E-2 2.80002E-2 2.47662E-2 2.8869E-2 2.65828E-2 2.84895E-2 3.39444E-2 2.84489E-2 2.91984E-2 3.11625E-2 3.22931E-2 3.26987E-2 3.17462E-2 3.3168E-2 3.20756E-2 3.09465E-2 3.117E-2 2.58923E-2 1.73538E-2 1.99353E-2 2.20715E-2 9.33567E-3 1.60045E-2 1.65262E-2 1.1733E-2 9.46987E-3 1.11009E-2 9.98358E-3 1.07296E-2 1.56934E-2 2.22089E-2 2.3309E-2 2.83999E-2 3.72484E-2 3.20834E-2 2.44855E-2 1.1611E-2 1.8791E-2 1.97516E-2 2.32385E-2 2.15285E-2 2.42261E-2 3.1556E-2 2.76707E-2 2.46648E-2 2.49299E-2 2.58432E-2 2.67156E-2 3.07312E-2 3.12144E-2 2.22165E-2 1.57428E-2 4.77046E-3 1.46944E-2 1.07977E-2 7.31119E-3 1.68003E-2 1.83036E-2 3.00158E-2 2.98275E-2 2.59547E-2 2.18027E-2 1.82491E-2 1.6318E-2 1.46116E-2 1.43657E-2 1.81845E-2 2.64659E-2 2.59572E-2 1.75907E-2 1.15044E-2 1.0668E-2 1.07934E-2 1.20767E-2 1.64535E-2 2.73072E-2 4.54407E-2 4.15192E-2 3.26456E-2 3.23256E-2 3.77701E-2 2.97756E-2 4.27386E-2 4.29576E-2 4.48168E-2 4.3379E-2 4.57714E-2 4.79736E-2 4.62093E-2 4.68317E-2 4.3044E-2 4.29801E-2 4.30158E-2 4.279E-2 4.25369E-2 4.16104E-2 4.15658E-2 4.27849E-2 4.27849E-2 4.29575E-2 4.311E-2 4.44695E-2 4.45197E-2 4.45628E-2 4.35873E-2 4.48839E-2 4.4875E-2 4.48491E-2 -9999 -9999 -9999 -9999 -9999 -9999 -9999 -9999 -9999 -9999 -9999 -9999 -9999 -9999 -9999 -9999 -9999 -9999 -9999 -9999
-9999 -9999 -9999 -9999 -9999 -9999 -9999 -9999 -9999 -9999 -9999 -9999 -9999 -9999 -9999 -9999 -9999 -9999 -9999 -9999 -9999 -9999 -9999 -9999 -9999 -9999 -9999 -9999 -9999 -9999 -9999 -9999 -9999 -9999 -9999 -9999 -9999 -9999 -9999 -9999 -9999 -9999 -9999 -9999 -9999 -9999 -9999 -9999 -9999 -9999 -9999 -9999 -9999 -9999 -9999 -9999 -9999 -9999 -9999 -9999 -9999 -9999 -9999 -9999 -9999 -9999 -9999 -9999 -9999 -9999 -9999 -9999 -9999 -9999 -9999 -9999 -9999 -9999 -9999 -9999 -9999 -9999 -9999 -9999 -9999 -9999 -9999 -9999 -9999 -9999 -9999 -9999 -9999 -9999 -9999 -9999 -9999 -9999 -9999 -9999 -9999 -9999 -9999 -9999 -9999 -9999 -9999 -9999 -9999 -9999 -9999 -9999 -9999 -9999 -9999 -9999 -9999 -9999 -9999 -9999 -9999 -9999 -9999 3.36885E-2 3.47984E-2 3.58435E-2 3.64585E-2 3.63704E-2 3.51458E-2 3.48051E-2 3.44661E-2 3.45507E-2 3.65577E-2 3.78824E-2 3.8781E-2 3.77641E-2 3.15729E-2 2.90533E-2 3.1143E-2 3.12695E-2 3.20354E-2 3.30719E-2 2.88172E-2 2.91185E-2 2.96884E-2 3.09414E-2 3.25666E-2 3.1016E-2 2.901E-2 2.9803E-2 3.04529E-2 3.35937E-2 2.5194E-2 1.17854E-2 1.23097E-2 1.53908E-2 1.50091E-2 9.23827E-3 1.51451E-2 1.73717E-2 1.4633E-2 1.22077E-2 1.06148E-2 1.8044E-2 2.00493E-2 1.50708E-2 1.12631E-2 7.2324E-3 1.54808E-2 3.15897E-2 3.65442E-2 3.69795E-2 3.89338E-2 3.14078E-2 1.93187E-2 2.05108E-2 2.86236E-2 2.76504E-2 2.87186E-2 2.83714E-2 2.71012E-2 2.89515E-2 3.17325E-2 3.19453E-2 3.07267E-2 3.06529E-2 2.75952E-2 2.19926E-2 1.09447E-2 1.3763E-2 1.84777E-2 1.47181E-2 1.36817E-2 2.26271E-2 2.67311E-2 2.53609E-2 2.9876E-2 3.0596E-2 2.70419E-2 2.20894E-2 1.58812E-2 1.42899E-2 1.61405E-2 1.72162E-2 1.43324E-2 1.07208E-2 9.61175E-3 1.06629E-2 1.33247E-2 1.90818E-2 2.22969E-2 2.70258E-2 4.48388E-2 3.65055E-2 3.65816E-2 3.19697E-2 3.9672E-2 3.89996E-2 3.91456E-2 3.97575E-2 4.20763E-2 4.44712E-2 4.72505E-2 4.96549E-2 4.67947E-2 4.69139E-2 4.29579E-2 4.28884E-2 4.29499E-2 4.27667E-2 4.26564E-2 4.17716E-2 4.17623E-2 4.30056E-2 4.29867E-2 4.31019E-2 4.31258E-2 4.30854E-2 4.43887E-2 4.44627E-2 4.45724E-2 4.35889E-2 4.48803E-2 4.48272E-2 -9999 -9999 -9999 -9999 -9999 -9999 -9999 -9999 -9999 -9999 -9999 -9999 -9999 -9999 -9999 -9999 -9999 -9999 -9999 -9999
-9999 -9999 -9999 -9999 -9999 -9999 -9999 -9999 -9999 -9999 -9999 -9999 -9999 -9999 -9999 -9999 -9999 -9999 -9999 -9999 -9999 -9999 -9999 -9999 -9999 -9999 -9999 -9999 -9999 -9999 -9999 -9999 -9999 -9999 -9999 -9999 -9999 -9999 -9999 -9999 -9999 -9999 -9999 -9999 -9999 -9999 -9999 -9999 -9999 -9999 -9999 -9999 -9999 -9999 -9999 -9999 -9999 -9999 -9999 -9999 -9999 -9999 -9999 -9999 -9999 -9999 -9999 -9999 -9999 -9999 -9999 -9999 -9999 -9999 -9999 -9999 -9999 -9999 -9999 -9999 -9999 -9999 -9999 -9999 -9999 -9999 -9999 -9999 -9999 -9999 -9999 -9999 -9999 -9999 -9999 -9999 -9999 -9999 -9999 -9999 -9999 -9999 -9999 -9999 -9999 -9999 -9999 -9999 -9999 -9999 -9999 -9999 -9999 -9999 -9999 -9999 -9999 -9999 -9999 -9999 -9999 -9999 3.37727E-2 3.47984E-2 3.61067E-2 3.70754E-2 3.74283E-2 3.68645E-2 3.63474E-2 3.59171E-2 3.56594E-2 3.51458E-2 3.45132E-2 3.50119E-2 3.50119E-2 3.58273E-2 3.41102E-2 3.40205E-2 3.26316E-2 3.08389E-2 2.87446E-2 2.87172E-2 2.86603E-2 2.88059E-2 2.90647E-2 2.91024E-2 2.87874E-2 3.05942E-2 3.09931E-2 2.89636E-2 3.09261E-2 2.8384E-2 1.88587E-2 1.07375E-2 9.00582E-3 1.37217E-2 2.00906E-2 1.96109E-2 1.0999E-2 1.00677E-2 1.0322E-2 1.59709E-2 1.6428E-2 1.61026E-2 1.67498E-2 1.66992E-2 1.8072E-2 7.98421E-3 1.3313E-2 2.71188E-2 3.4381E-2 3.84521E-2 3.25984E-2 3.24278E-2 3.18236E-2 3.46719E-2 2.0094E-2 2.90433E-2 2.70768E-2 2.81245E-2 2.93069E-2 2.86136E-2 2.40139E-2 2.74678E-2 1.66825E-2 1.98788E-2 1.41775E-2 1.34028E-2 4.74661E-3 1.47407E-2 1.6067E-2 1.63303E-2 7.55973E-3 5.94881E-3 1.59317E-2 1.62552E-2 2.46925E-2 2.42867E-2 3.09716E-2 2.14939E-2 1.56736E-2 1.31937E-2 1.26664E-2 1.19505E-2 1.06727E-2 1.05782E-2 1.15991E-2 1.34727E-2 1.94961E-2 3.71847E-2 4.14644E-2 3.10475E-2 3.20113E-2 3.63357E-2 3.22622E-2 3.72245E-2 3.79058E-2 3.78654E-2 3.85722E-2 4.02645E-2 4.38757E-2 4.62532E-2 4.81096E-2 4.85397E-2 4.66902E-2 4.6635E-2 4.27763E-2 4.27099E-2 4.16027E-2 4.2824E-2 4.28678E-2 4.29883E-2 4.30424E-2 4.19871E-2 4.32051E-2 4.32244E-2 4.31984E-2 4.30422E-2 4.33853E-2 4.34045E-2 4.35041E-2 4.35502E-2 4.48862E-2 4.47827E-2 -9999 -9999 -9999 -9999 -9999 -9999 -9999 -9999 -9999 -9999 -9999 -9999 -9999 -9999 -9999 -9999 -9999 -9999 -9999 -9999
-9999 -9999 -9999 -9999 -9999 -9999 -9999 -9999 -9999 -9999 -9999 -9999 -9999 -9999 -9999 -9999 -9999 -9999 -9999 -9999 -9999 -9999 -9999 -9999 -9999 -9999 -9999 -9999 -9999 -9999 -9999 -9999 -9999 -9999 -9999 -9999 -9999 -9999 -9999 -9999 -9999 -9999 -9999 -9999 -9999 -9999 -9999 -9999 -9999 -9999 -9999 -9999 -9999 -9999 -9999 -9999 -9999 -9999 -9999 -9999 -9999 -9999 -9999 -9999 -9999 -9999 -9999 -9999 -9999 -9999 -9999 -9999 -9999 -9999 -9999 -9999 -9999 -9999 -9999 -9999 -9999 -9999 -9999 -9999 -9999 -9999 -9999 -9999 -9999 -9999 -9999 -9999 -9999 -9999 -9999 -9999 -9999 -9999 -9999 -9999 -9999 -9999 -9999 -9999 -9999 -9999 -9999 -9999 -9999 -9999 -9999 -9999 -9999 -9999 -9999 -9999 -9999 -9999 3.26276E-2 3.21486E-2 3.19144E-2 3.1594E-2 3.16702E-2 3.25344E-2 3.46258E-2 3.71636E-2 3.74679E-2 3.77262E-2 3.71232E-2 3.61752E-2 3.34631E-2 2.97655E-2 2.85441E-2 2.83699E-2 2.87525E-2 2.84986E-2 2.8077E-2 2.84158E-2 3.29497E-2 3.28943E-2 3.09247E-2 3.04033E-2 3.05799E-2 2.95077E-2 3.19529E-2 3.31281E-2 3.17829E-2 3.02905E-2 2.43583E-2 2.50479E-2 2.72942E-2 2.68653E-2 2.10896E-2 1.03382E-2 9.48842E-3 1.26033E-2 2.77635E-2 3.42481E-2 3.22069E-2 2.39034E-2 7.80523E-3 1.88327E-2 1.86013E-2 2.284E-2 2.21763E-2 1.52879E-2 1.85301E-2 8.60599E-3 1.64577E-2 2.43197E-2 1.79963E-2 1.20013E-2 1.37926E-2 2.10537E-2 2.15623E-2 2.61175E-2 1.24555E-2 2.60744E-2 2.71802E-2 2.36612E-2 2.21788E-2 2.79651E-2 1.77532E-2 5.76936E-3 4.77597E-3 4.48191E-3 5.3581E-3 7.47328E-3 8.77332E-3 4.46793E-3 6.5202E-3 5.92643E-3 8.24617E-3 1.13574E-2 1.66493E-2 2.76395E-2 1.93065E-2 2.79129E-2 2.73443E-2 2.27708E-2 1.64753E-2 1.40787E-2 1.39714E-2 1.31994E-2 1.30764E-2 1.99761E-2 2.32585E-2 1.61732E-2 2.29189E-2 3.21722E-2 3.80493E-2 3.46493E-2 3.51296E-2 3.71777E-2 3.87213E-2 3.55246E-2 3.59532E-2 3.82959E-2 3.98487E-2 4.36939E-2 4.54737E-2 4.70693E-2 4.83374E-2 4.86185E-2 4.6635E-2 4.66066E-2 4.31411E-2 4.33204E-2 4.20399E-2 4.19408E-2 4.32464E-2 4.3315E-2 4.33257E-2 4.32621E-2 4.33472E-2 4.32487E-2 4.31179E-2 4.2896E-2 4.19329E-2 4.31972E-2 4.3291E-2 4.3372E-2 4.35655E-2 4.59426E-2 -9999 -9999 -9999 -9999 -9999 -9999 -9999 -9999 -9999 -9999 -9999 -9999 -9999 -9999 -9999 -9999 -9999 -9999 -9999 -9999
-9999 -9999 -9999 -9999 -9999 -9999 -9999 -9999 -9999 -9999 -9999 -9999 -9999 -9999 -9999 -9999 -9999 -9999 -9999 -9999 -9999 -9999 -9999 -9999 -9999 -9999 -9999 -9999 -9999 -9999 -9999 -9999 -9999 -9999 -9999 -9999 -9999 -9999 -9999 -9999 -9999 -9999 -9999 -9999 -9999 -9999 -9999 -9999 -9999 -9999 -9999 -9999 -9999 -9999 -9999 -9999 -9999 -9999 -9999 -9999 -9999 -9999 -9999 -9999 -9999 -9999 -9999 -9999 -9999 -9999 -9999 -9999 -9999 -9999 -9999 -9999 -9999 -9999 -9999 -9999 -9999 -9999 -9999 -9999 -9999 -9999 -9999 -9999 -9999 -9999 -9999 -9999 -9999 -9999 -9999 -9999 -9999 -9999 -9999 -9999 -9999 -9999 -9999 -9999 -9999 -9999 -9999 -9999 -9999 -9999 -9999 -9999 -9999 -9999 -9999 -9999 3.38768E-2 3.2872E-2 3.19738E-2 3.00599E-2 2.94878E-2 2.92E-2 2.83706E-2 2.87117E-2 2.90986E-2 3.17851E-2 3.37116E-2 3.53167E-2 3.67783E-2 3.54023E-2 3.14166E-2 2.7849E-2 3.15456E-2 3.18651E-2 3.06501E-2 3.49671E-2 2.97063E-2 3.20354E-2 2.95645E-2 2.81844E-2 2.85867E-2 2.93052E-2 3.03996E-2 2.88386E-2 3.21577E-2 2.86142E-2 3.4197E-2 3.32838E-2 2.66346E-2 2.12567E-2 1.8062E-2 2.14259E-2 2.19758E-2 1.45042E-2 6.0218E-3 1.13159E-2 2.25135E-2 3.41805E-2 3.56585E-2 3.53058E-2 2.48907E-2 9.71502E-3 1.89479E-2 1.95244E-2 2.01139E-2 1.75106E-2 1.56669E-2 8.85819E-3 1.52736E-2 1.44052E-2 1.36313E-2 1.78945E-2 1.79408E-2 2.11726E-2 1.46692E-2 1.77732E-2 2.67246E-2 2.46208E-2 2.04199E-2 6.83932E-3 8.99012E-3 1.37295E-2 5.92661E-3 8.21337E-3 4.12066E-3 8.55677E-3 1.28648E-2 2.65869E-2 2.91929E-2 2.87312E-2 2.39504E-2 1.75323E-2 3.89915E-3 2.16763E-2 2.80551E-2 2.93806E-2 3.02273E-2 2.83426E-2 2.78634E-2 2.91957E-2 2.43259E-2 2.28084E-2 2.43232E-2 2.45323E-2 2.54048E-2 3.11667E-2 3.15105E-2 1.89687E-2 2.12028E-2 2.61841E-2 3.16171E-2 3.66086E-2 3.66322E-2 3.59347E-2 3.46145E-2 3.45914E-2 3.8121E-2 4.16507E-2 4.37076E-2 4.46707E-2 4.72669E-2 4.82108E-2 4.85167E-2 4.85725E-2 4.92172E-2 4.73808E-2 5.02099E-2 4.89699E-2 4.33224E-2 4.35045E-2 4.46875E-2 4.47012E-2 4.3371E-2 4.33625E-2 4.2101E-2 4.31179E-2 4.28418E-2 4.18579E-2 4.16764E-2 4.2971E-2 4.29937E-2 4.30802E-2 4.34816E-2 4.59531E-2 4.45023E-2 -9999 -9999 -9999 -9999 -9999 -9999 -9999 -9999 -9999 -9999 -9999 -9999 -9999 -9999 -9999 -9999 -9999 -9999 -9999
-9999 -9999 -9999 -9999 -9999 -9999 -9999 -9999 -9999 -9999 -9999 -9999 -9999 -9999 -9999 -9999 -9999 -9999 -9999 -9999 -9999 -9999 -9999 -9999 -9999 -9999 -9999 -9999 -9999 -9999 -9999 -9999 -9999 -9999 -9999 -9999 -9999 -9999 -9999 -9999 -9999 -9999 -9999 -9999 -9999 -9999 -9999 -9999 -9999 -9999 -9999 -9999 -9999 -9999 -9999 -9999 -9999 -9999 -9999 -9999 -9999 -9999 -9999 -9999 -9999 -9999 -9999 -9999 -9999 -9999 -9999 -9999 -9999 -9999 -9999 -9999 -9999 -9999 -9999 -9999 -9999 -9999 -9999 -9999 -9999 -9999 -9999 -9999 -9999 -9999 -9999 -9999 -9999 -9999 -9999 -9999 -9999 -9999 -9999 -9999 -9999 -9999 -9999 -9999 -9999 -9999 -9999 -9999 -9999 -9999 -9999 -9999 -9999 -9999 -9999 3.5356E-2 3.46535E-2 3.41725E-2 3.14602E-2 2.89867E-2 2.79842E-2 2.78924E-2 2.81976E-2 2.84219E-2 2.78255E-2 2.77306E-2 2.82917E-2 3.04298E-2 3.3447E-2 3.52624E-2 3.26368E-2 2.79222E-2 3.17577E-2 3.47301E-2 3.4075E-2 3.20951E-2 2.50385E-2 2.65686E-2 3.43449E-2 3.29536E-2 3.14786E-2 2.97183E-2 2.92288E-2 3.36492E-2 2.24922E-2 1.71918E-2 2.4641E-2 2.8471E-2 2.3609E-2 1.58566E-2 1.27884E-2 1.27275E-2 2.00686E-2 1.6495E-2 7.56935E-3 9.61104E-3 1.23028E-2 2.63903E-2 3.60534E-2 3.82548E-2 3.67078E-2 2.78136E-2 1.63357E-2 1.22287E-2 1.84856E-2 2.25268E-2 1.97014E-2 1.80367E-2 1.12794E-2 2.87555E-2 2.45993E-2 2.84178E-2 2.77217E-2 2.90624E-2 2.90687E-2 2.85737E-2 2.847E-2 2.38025E-2 1.58646E-2 5.22816E-3 6.52036E-3 1.11194E-2 9.33391E-3 1.05063E-2 1.51844E-2 2.65901E-2 2.85753E-2 2.60561E-2 2.60735E-2 2.66265E-2 2.63744E-2 2.87306E-2 6.44337E-3 1.51541E-2 2.67844E-2 2.80477E-2 2.87219E-2 2.89914E-2 3.01441E-2 3.00919E-2 3.05724E-2 3.08242E-2 3.08131E-2 3.13214E-2 3.21846E-2 3.62796E-2 3.51318E-2 2.33316E-2 2.56082E-2 2.9407E-2 3.00952E-2 3.43722E-2 3.3115E-2 2.99764E-2 2.90188E-2 3.29105E-2 3.80434E-2 4.16868E-2 4.44904E-2 4.53949E-2 4.34239E-2 4.54771E-2 4.40332E-2 4.10337E-2 4.58594E-2 4.6374E-2 4.32471E-2 4.24206E-2 4.66981E-2 4.70442E-2 4.73879E-2 4.46145E-2 4.45852E-2 4.33682E-2 4.20435E-2 4.28747E-2 4.24445E-2 4.21326E-2 4.14248E-2 4.14651E-2 4.28514E-2 4.28884E-2 4.33219E-2 4.35738E-2 4.58694E-2 -9999 -9999 -9999 -9999 -9999 -9999 -9999 -9999 -9999 -9999 -9999 -9999 -9999 -9999 -9999 -9999 -9999 -9999 -9999
-9999 -9999 -9999 -9999 -9999 -9999 -9999 -9999 -9999 -9999 -9999 -9999 -9999 -9999 -9999 -9999 -9999 -9999 -9999 -9999 -9999 -9999 -9999 -9999 -9999 -9999 -9999 -9999 -9999 -9999 -9999 -9999 -9999 -9999 -9999 -9999 -9999 -9999 -9999 -9999 -9999 -9999 -9999 -9999 -9999 -9999 -9999 -9999 -9999 -9999 -9999 -9999 -9999 -9999 -9999 -9999 -9999 -9999 -9999 -9999 -9999 -9999 -9999 -9999 -9999 -9999 -9999 -9999 -9999 -9999 -9999 -9999 -9999 -9999 -9999 -9999 -9999 -9999 -9999 -9999 -9999 -9999 -9999 -9999 -9999 -9999 -9999 -9999 -9999 -9999 -9999 -9999 -9999 -9999 -9999 -9999 -9999 -9999 -9999 -9999 -9999 -9999 -9999 -9999 -9999 -9999 -9999 -9999 -9999 -9999 -9999 -9999 -9999 -9999 3.61561E-2 3.62455E-2 3.58885E-2 3.60127E-2 3.3954E-2 3.02648E-2 2.7908E-2 2.85058E-2 2.88703E-2 2.89543E-2 2.91768E-2 2.99106E-2 2.8706E-2 2.80844E-2 3.23857E-2 3.59327E-2 3.58273E-2 3.0853E-2 2.81724E-2 2.94909E-2 3.09365E-2 3.41762E-2 2.86896E-2 3.14496E-2 3.35488E-2 3.04322E-2 2.93817E-2 2.98058E-2 3.11569E-2 3.1099E-2 2.38834E-2 1.86674E-2 1.86684E-2 2.32203E-2 1.90838E-2 1.21456E-2 6.8688E-3 8.92272E-3 1.4982E-2 1.20908E-2 6.9928E-3 2.58443E-2 6.31482E-3 1.82265E-2 3.55876E-2 4.02074E-2 4.29833E-2 3.73565E-2 2.86053E-2 1.49973E-2 2.1236E-2 2.93704E-2 2.79663E-2 2.04776E-2 4.60377E-3 2.82059E-2 2.57438E-2 2.114E-2 2.74714E-2 2.67311E-2 2.80055E-2 2.86381E-2 2.92942E-2 2.33945E-2 1.74022E-2 1.88083E-2 2.20535E-2 2.1568E-2 1.87022E-2 2.73103E-2 2.62214E-2 2.5113E-2 2.66267E-2 2.56894E-2 2.49246E-2 2.3846E-2 2.99859E-2 2.1309E-2 1.16336E-2 5.29238E-3 1.00314E-2 1.75401E-2 1.8213E-2 2.2077E-2 2.4544E-2 2.51669E-2 3.0062E-2 3.09859E-2 3.16208E-2 3.14447E-2 2.89512E-2 3.47358E-2 3.61929E-2 2.44092E-2 3.05185E-2 3.64539E-2 3.4756E-2 3.66919E-2 3.36818E-2 2.99139E-2 3.11787E-2 3.53517E-2 3.76514E-2 3.97983E-2 3.97263E-2 3.8471E-2 3.66673E-2 3.55257E-2 3.25175E-2 3.18206E-2 3.5882E-2 3.53429E-2 3.69739E-2 4.04222E-2 4.5079E-2 4.98347E-2 4.7192E-2 4.76099E-2 4.98699E-2 4.2988E-2 4.2133E-2 4.15658E-2 4.22783E-2 4.13696E-2 4.13835E-2 4.15046E-2 4.29479E-2 4.29479E-2 4.32152E-2 4.35838E-2 4.47203E-2 -9999 -9999 -9999 -9999 -9999 -9999 -9999 -9999 -9999 -9999 -9999 -9999 -9999 -9999 -9999 -9999 -9999 -9999 -9999
-9999 -9999 -9999 -9999 -9999 -9999 -9999 -9999 -9999 -9999 -9999 -9999 -9999 -9999 -9999 -9999 -9999 -9999 -9999 -9999 -9999 -9999 -9999 -9999 -9999 -9999 -9999 -9999 -9999 -9999 -9999 -9999 -9999 -9999 -9999 -9999 -9999 -9999 -9999 -9999 -9999 -9999 -9999 -9999 -9999 -9999 -9999 -9999 -9999 -9999 -9999 -9999 -9999 -9999 -9999 -9999 -9999 -9999 -9999 -9999 -9999 -9999 -9999 -9999 -9999 -9999 -9999 -9999 -9999 -9999 -9999 -9999 -9999 -9999 -9999 -9999 -9999 -9999 -9999 -9999 -9999 -9999 -9999 -9999 -9999 -9999 -9999 -9999 -9999 -9999 -9999 -9999 -9999 -9999 -9999 -9999 -9999 -9999 -9999 -9999 -9999 -9999 -9999 -9999 -9999 -9999 -9999 -9999 -9999 -9999 -9999 -9999 -9999 -9999 3.75927E-2 3.8043E-2 3.74283E-2 3.70754E-2 3.60189E-2 3.28821E-2 2.82985E-2 2.9598E-2 3.08007E-2 3.1821E-2 3.4602E-2 3.57529E-2 3.0169E-2 2.76697E-2 3.19747E-2 3.63527E-2 3.84116E-2 3.50089E-2 3.12944E-2 2.95309E-2 2.88629E-2 2.87421E-2 2.84225E-2 2.90398E-2 2.91036E-2 2.86996E-2 2.95334E-2 3.11122E-2 3.25848E-2 3.27782E-2 3.07374E-2 3.11452E-2 2.7792E-2 2.45502E-2 1.53834E-2 6.09537E-3 6.3187E-3 8.93931E-3 9.72116E-3 6.22936E-3 1.00815E-2 2.7912E-2 6.32272E-3 2.21524E-2 3.60215E-2 3.82674E-2 4.20511E-2 3.80094E-2 3.54627E-2 2.19411E-2 2.4401E-2 2.71492E-2 2.65011E-2 2.6535E-2 1.85526E-2 2.11236E-2 3.05983E-2 2.1215E-2 2.61576E-2 2.64695E-2 2.9517E-2 2.92027E-2 2.29828E-2 1.35366E-2 1.23746E-2 2.1522E-2 2.77257E-2 2.75333E-2 2.89458E-2 2.96856E-2 2.5756E-2 2.55902E-2 2.55761E-2 2.51877E-2 2.46193E-2 2.37031E-2 2.62603E-2 2.90074E-2 2.05524E-2 4.89849E-3 1.13533E-2 1.61298E-2 1.79453E-2 1.74141E-2 2.26137E-2 3.00398E-2 2.98867E-2 2.77376E-2 3.27492E-2 3.4833E-2 2.68646E-2 3.00217E-2 3.06866E-2 2.76155E-2 3.04618E-2 3.37821E-2 3.2556E-2 3.33117E-2 3.40894E-2 3.54748E-2 3.65951E-2 3.52385E-2 3.52649E-2 3.36605E-2 3.65525E-2 3.48861E-2 3.0109E-2 2.59038E-2 2.43818E-2 2.63121E-2 2.6865E-2 2.8041E-2 3.40106E-2 4.34691E-2 4.84675E-2 5.00661E-2 4.95709E-2 4.56693E-2 4.49168E-2 4.78354E-2 4.20381E-2 4.2151E-2 4.31848E-2 4.20914E-2 4.19329E-2 4.19239E-2 4.3291E-2 4.33067E-2 4.34107E-2 4.35814E-2 4.48085E-2 4.47685E-2 -9999 -9999 -9999 -9999 -9999 -9999 -9999 -9999 -9999 -9999 -9999 -9999 -9999 -9999 -9999 -9999 -9999 -9999
-9999 -9999 -9999 -9999 -9999 -9999 -9999 -9999 -9999 -9999 -9999 -9999 -9999 -9999 -9999 -9999 -9999 -9999 -9999 -9999 -9999 -9999 -9999 -9999 -9999 -9999 -9999 -9999 -9999 -9999 -9999 -9999 -9999 -9999 -9999 -9999 -9999 -9999 -9999 -9999 -9999 -9999 -9999 -9999 -9999 -9999 -9999 -9999 -9999 -9999 -9999 -9999 -9999 -9999 -9999 -9999 -9999 -9999 -9999 -9999 -9999 -9999 -9999 -9999 -9999 -9999 -9999 -9999 -9999 -9999 -9999 -9999 -9999 -9999 -9999 -9999 -9999 -9999 -9999 -9999 -9999 -9999 -9999 -9999 -9999 -9999 -9999 -9999 -9999 -9999 -9999 -9999 -9999 -9999 -9999 -9999 -9999 -9999 -9999 -9999 -9999 -9999 -9999 -9999 -9999 -9999 -9999 -9999 -9999 -9999 -9999 -9999 -9999 3.8673E-2 3.90124E-2 3.93623E-2 3.97111E-2 3.9624E-2 3.91E-2 3.62752E-2 3.01808E-2 2.83071E-2 3.17291E-2 3.59106E-2 3.27585E-2 3.34989E-2 3.27728E-2 2.76404E-2 3.05878E-2 3.58273E-2 3.87592E-2 3.91064E-2 3.66483E-2 3.65507E-2 3.77952E-2 3.55872E-2 3.47526E-2 3.4429E-2 3.34212E-2 3.23034E-2 3.26047E-2 3.24935E-2 3.07335E-2 3.47434E-2 3.96825E-2 3.68265E-2 3.34675E-2 2.2788E-2 8.04922E-3 7.37374E-3 7.60269E-3 6.64122E-3 6.19875E-3 9.78141E-3 2.82654E-2 2.68233E-2 9.64485E-3 2.73506E-2 3.56347E-2 4.31629E-2 3.29669E-2 3.11013E-2 3.47637E-2 2.84649E-2 2.96172E-2 2.5362E-2 2.59006E-2 2.5349E-2 2.83113E-2 2.14736E-2 2.4773E-2 2.85386E-2 2.83112E-2 2.63577E-2 2.63642E-2 2.83551E-2 2.82265E-2 1.66865E-2 6.89932E-3 2.16851E-2 2.60033E-2 2.68722E-2 2.59413E-2 2.52667E-2 2.54971E-2 2.57407E-2 2.50907E-2 2.43022E-2 2.45447E-2 2.5893E-2 2.97649E-2 2.21866E-2 1.54369E-2 1.6644E-2 2.65511E-2 2.95492E-2 2.80063E-2 2.81667E-2 2.9527E-2 2.67159E-2 2.05699E-2 1.62936E-2 2.02199E-2 2.92931E-2 3.64743E-2 2.601E-2 2.98942E-2 3.1541E-2 3.25669E-2 2.85502E-2 3.12103E-2 3.48109E-2 3.68601E-2 3.88803E-2 3.79959E-2 3.87258E-2 3.47518E-2 2.91366E-2 3.03667E-2 3.48046E-2 3.6317E-2 2.93609E-2 2.4379E-2 2.90249E-2 3.13286E-2 3.28289E-2 3.68491E-2 4.34159E-2 4.92991E-2 4.77054E-2 4.58602E-2 4.44444E-2 4.57768E-2 4.17344E-2 4.41129E-2 4.41347E-2 4.1274E-2 4.4385E-2 4.32976E-2 4.33988E-2 4.34055E-2 4.46643E-2 4.46559E-2 4.35636E-2 4.35289E-2 4.47917E-2 -9999 -9999 -9999 -9999 -9999 -9999 -9999 -9999 -9999 -9999 -9999 -9999 -9999 -9999 -9999 -9999 -9999 -9999
-9999 -9999 -9999 -9999 -9999 -9999 -9999 -9999 -9999 -9999 -9999 -9999 -9999 -9999 -9999 -9999 -9999 -9999 -9999 -9999 -9999 -9999 -9999 -9999 -9999 -9999 -9999 -9999 -9999 -9999 -9999 -9999 -9999 -9999 -9999 -9999 -9999 -9999 -9999 -9999 -9999 -9999 -9999 -9999 -9999 -9999 -9999 -9999 -9999 -9999 -9999 -9999 -9999 -9999 -9999 -9999 -9999 -9999 -9999 -9999 -9999 -9999 -9999 -9999 -9999 -9999 -9999 -9999 -9999 -9999 -9999 -9999 -9999 -9999 -9999 -9999 -9999 -9999 -9999 -9999 -9999 -9999 -9999 -9999 -9999 -9999 -9999 -9999 -9999 -9999 -9999 -9999 -9999 -9999 -9999 -9999 -9999 -9999 -9999 -9999 -9999 -9999 -9999 -9999 -9999 -9999 -9999 -9999 -9999 -9999 -9999 -9999 -9999 3.90124E-2 3.91875E-2 3.97981E-2 4.10917E-2 4.20242E-2 4.1362E-2 3.98604E-2 3.72191E-2 3.15694E-2 2.85171E-2 2.90629E-2 3.56201E-2 3.41929E-2 3.43431E-2 2.80008E-2 2.86555E-2 3.14602E-2 3.43785E-2 3.61515E-2 3.94021E-2 3.97425E-2 3.92837E-2 4.04473E-2 4.17843E-2 4.00127E-2 3.83449E-2 3.90877E-2 3.7179E-2 3.14711E-2 2.75491E-2 3.1878E-2 3.62448E-2 4.52684E-2 3.46116E-2 2.08113E-2 1.1049E-2 6.9894E-3 6.29867E-3 1.05168E-2 1.87143E-2 1.9683E-2 2.0605E-2 2.9255E-2 1.53814E-2 3.18446E-2 3.70186E-2 3.00402E-2 2.93406E-2 3.41861E-2 3.48008E-2 3.44316E-2 3.3426E-2 2.619E-2 2.89162E-2 2.50538E-2 2.5597E-2 2.69967E-2 2.72439E-2 2.52528E-2 2.55989E-2 2.58752E-2 2.73562E-2 2.86745E-2 2.85285E-2 2.05134E-2 5.62803E-3 1.01339E-2 1.52547E-2 2.59566E-2 2.77494E-2 2.55155E-2 2.48071E-2 2.43247E-2 2.38158E-2 2.35138E-2 2.44303E-2 2.67309E-2 2.64112E-2 2.67735E-2 2.52493E-2 2.56649E-2 2.55631E-2 2.12979E-2 2.15625E-2 2.87767E-2 2.85015E-2 2.02139E-2 1.4496E-2 1.55693E-2 1.77E-2 2.50767E-2 3.0598E-2 2.79274E-2 2.48634E-2 2.24154E-2 1.99699E-2 2.15219E-2 2.90466E-2 3.54925E-2 3.60562E-2 3.46735E-2 3.33388E-2 3.56939E-2 3.72107E-2 3.45369E-2 3.21381E-2 3.00428E-2 3.42218E-2 3.27585E-2 2.86885E-2 3.47717E-2 4.1044E-2 4.32537E-2 4.43101E-2 4.67066E-2 4.80303E-2 4.52311E-2 4.2984E-2 4.50525E-2 4.24466E-2 4.72767E-2 4.84245E-2 4.51171E-2 4.45474E-2 4.77719E-2 4.284E-2 4.19328E-2 4.27046E-2 4.30833E-2 4.37744E-2 4.41774E-2 4.30064E-2 4.42333E-2 4.43612E-2 -9999 -9999 -9999 -9999 -9999 -9999 -9999 -9999 -9999 -9999 -9999 -9999 -9999 -9999 -9999 -9999 -9999
-9999 -9999 -9999 -9999 -9999 -9999 -9999 -9999 -9999 -9999 -9999 -9999 -9999 -9999 -9999 -9999 -9999 -9999 -9999 -9999 -9999 -9999 -9999 -9999 -9999 -9999 -9999 -9999 -9999 -9999 -9999 -9999 -9999 -9999 -9999 -9999 -9999 -9999 -9999 -9999 -9999 -9999 -9999 -9999 -9999 -9999 -9999 -9999 -9999 -9999 -9999 -9999 -9999 -9999 -9999 -9999 -9999 -9999 -9999 -9999 -9999 -9999 -9999 -9999 -9999 -9999 -9999 -9999 -9999 -9999 -9999 -9999 -9999 -9999 -9999 -9999 -9999 -9999 -9999 -9999 -9999 -9999 -9999 -9999 -9999 -9999 -9999 -9999 -9999 -9999 -9999 -9999 -9999 -9999 -9999 -9999 -9999 -9999 -9999 -9999 -9999 -9999 -9999 -9999 -9999 -9999 -9999 -9999 -9999 3.71427E-2 3.60668E-2 3.51795E-2 3.64585E-2 3.74283E-2 3.50582E-2 3.39419E-2 3.73401E-2 4.02811E-2 4.19351E-2 4.20977E-2 4.20165E-2 4.05323E-2 3.6857E-2 3.31477E-2 2.81676E-2 3.24144E-2 3.59498E-2 3.08924E-2 2.92057E-2 2.84129E-2 2.8068E-2 3.05966E-2 3.4478E-2 3.82405E-2 3.92837E-2 3.83431E-2 3.51216E-2 3.54867E-2 4.08249E-2 4.12642E-2 3.26696E-2 2.9068E-2 2.23164E-2 3.1766E-2 3.89388E-2 4.79327E-2 3.84471E-2 3.23993E-2 2.90335E-2 2.93284E-2 1.99811E-2 1.1593E-2 2.92055E-2 2.76917E-2 2.18985E-2 1.05106E-2 2.02194E-2 3.51446E-2 4.66549E-2 3.8379E-2 4.22672E-2 3.74814E-2 3.91853E-2 3.78442E-2 2.61567E-2 2.56332E-2 2.89476E-2 2.63993E-2 2.6507E-2 2.40745E-2 2.51875E-2 2.48508E-2 2.53226E-2 2.57575E-2 2.7265E-2 2.80994E-2 1.94745E-2 1.53103E-2 1.20669E-2 2.58426E-2 1.79073E-2 1.41773E-2 2.81676E-2 2.40883E-2 2.49736E-2 2.53724E-2 2.5225E-2 2.40907E-2 2.507E-2 2.48132E-2 2.56163E-2 2.63653E-2 2.5387E-2 2.47052E-2 2.21736E-2 1.8689E-2 2.08697E-2 2.61695E-2 2.3805E-2 1.94069E-2 2.20741E-2 2.20635E-2 2.47791E-2 2.68986E-2 3.05535E-2 2.91929E-2 1.86556E-2 1.64827E-2 1.76919E-2 1.88427E-2 3.07294E-2 3.16796E-2 2.91892E-2 2.85559E-2 3.27553E-2 3.54564E-2 3.68572E-2 3.39928E-2 3.30608E-2 3.1667E-2 3.13424E-2 3.59323E-2 3.38368E-2 3.64746E-2 3.89212E-2 4.31384E-2 4.64881E-2 4.30237E-2 4.25691E-2 4.47154E-2 3.87981E-2 3.93495E-2 3.68791E-2 4.37384E-2 4.02211E-2 3.32303E-2 3.34601E-2 3.56432E-2 3.67218E-2 4.09588E-2 4.19316E-2 4.0631E-2 4.31958E-2 4.2606E-2 4.11782E-2 4.01236E-2 3.9603E-2 4.15513E-2 4.27113E-2 -9999 -9999 -9999 -9999 -9999 -9999 -9999 -9999 -9999 -9999 -9999 -9999 -9999 -9999 -9999
-9999 -9999 -9999 -9999 -9999 -9999 -9999 -9999 -9999 -9999 -9999 -9999 -9999 -9999 -9999 -9999 -9999 -9999 -9999 -9999 -9999 -9999 -9999 -9999 -9999 -9999 -9999 -9999 -9999 -9999 -9999 -9999 -9999 -9999 -9999 -9999 -9999 -9999 -9999 -9999 -9999 -9999 -9999 -9999 -9999 -9999 -9999 -9999 -9999 -9999 -9999 -9999 -9999 -9999 -9999 -9999 -9999 -9999 -9999 -9999 -9999 -9999 -9999 -9999 -9999 -9999 -9999 -9999 -9999 -9999 -9999 -9999 -9999 -9999 -9999 -9999 -9999 -9999 -9999 -9999 -9999 -9999 -9999 -9999 -9999 -9999 -9999 -9999 -9999 -9999 -9999 -9999 -9999 -9999 -9999 -9999 -9999 -9999 -9999 -9999 -9999 -9999 -9999 -9999 -9999 -9999 -9999 -9999 -9999 3.65141E-2 3.15329E-2 2.95708E-2 3.154E-2 3.46258E-2 3.24426E-2 2.87917E-2 3.0472E-2 3.46354E-2 3.88303E-2 3.64335E-2 3.7109E-2 4.00143E-2 4.17003E-2 4.02584E-2 3.54617E-2 2.81924E-2 3.56673E-2 3.55479E-2 3.51475E-2 3.42754E-2 3.52906E-2 3.01434E-2 2.86094E-2 3.39356E-2 3.28394E-2 3.06027E-2 2.94839E-2 3.10357E-2 3.90554E-2 4.04218E-2 3.27442E-2 2.05592E-2 2.13825E-2 3.33299E-2 5.30844E-2 5.84244E-2 4.56844E-2 4.08819E-2 4.42273E-2 4.28938E-2 3.82421E-2 2.12004E-2 2.78855E-2 2.69865E-2 2.78244E-2 1.63473E-2 2.24131E-2 3.98145E-2 4.1512E-2 4.15224E-2 4.3025E-2 4.4531E-2 3.94856E-2 2.99697E-2 2.75476E-2 2.58428E-2 2.68806E-2 3.00705E-2 2.75047E-2 2.40758E-2 2.48232E-2 2.49314E-2 2.69193E-2 2.71217E-2 2.57856E-2 1.72311E-2 1.23042E-2 2.00334E-2 2.52298E-2 2.79897E-2 1.5402E-2 2.60202E-2 2.92834E-2 2.98825E-2 2.77202E-2 2.64265E-2 2.44484E-2 2.43579E-2 2.34395E-2 2.40232E-2 2.51931E-2 2.55269E-2 2.42867E-2 2.13034E-2 2.0248E-2 1.91468E-2 2.13588E-2 2.35834E-2 2.11856E-2 2.11612E-2 2.08072E-2 2.55785E-2 2.89257E-2 3.13021E-2 3.15344E-2 2.29801E-2 1.50746E-2 1.79016E-2 1.52518E-2 2.09531E-2 3.0668E-2 2.9638E-2 2.51687E-2 2.74858E-2 2.99564E-2 3.2746E-2 3.32158E-2 3.07951E-2 3.41182E-2 3.75814E-2 3.48443E-2 3.768E-2 3.25113E-2 2.94112E-2 3.45193E-2 4.26114E-2 4.2673E-2 4.09936E-2 3.68108E-2 4.31377E-2 3.78406E-2 3.16808E-2 3.11727E-2 3.66952E-2 3.1228E-2 2.44917E-2 2.46914E-2 2.56331E-2 2.82427E-2 3.23382E-2 3.53347E-2 3.97127E-2 4.18081E-2 4.22428E-2 4.02943E-2 4.24324E-2 4.54871E-2 4.20299E-2 4.41841E-2 4.39261E-2 -9999 -9999 -9999 -9999 -9999 -9999 -9999 -9999 -9999 -9999 -9999 -9999 -9999 -9999
-9999 -9999 -9999 -9999 -9999 -9999 -9999 -9999 -9999 -9999 -9999 -9999 -9999 -9999 -9999 -9999 -9999 -9999 -9999 -9999 -9999 -9999 -9999 -9999 -9999 -9999 -9999 -9999 -9999 -9999 -9999 -9999 -9999 -9999 -9999 -9999 -9999 -9999 -9999 -9999 -9999 -9999 -9999 -9999 -9999 -9999 -9999 -9999 -9999 -9999 -9999 -9999 -9999 -9999 -9999 -9999 -9999 -9999 -9999 -9999 -9999 -9999 -9999 -9999 -9999 -9999 -9999 -9999 -9999 -9999 -9999 -9999 -9999 -9999 -9999 -9999 -9999 -9999 -9999 -9999 -9999 -9999 -9999 -9999 -9999 -9999 -9999 -9999 -9999 -9999 -9999 -9999 -9999 -9999 -9999 -9999 -9999 -9999 -9999 -9999 -9999 -9999 -9999 -9999 -9999 -9999 -9999 -9999 3.92117E-2 3.5232E-2 2.82353E-2 2.97447E-2 2.81655E-2 3.28587E-2 3.17304E-2 2.80451E-2 2.8137E-2 2.90346E-2 3.10985E-2 3.07691E-2 3.0463E-2 3.35815E-2 3.92762E-2 4.22492E-2 3.95381E-2 3.17089E-2 2.87363E-2 3.32818E-2 3.51639E-2 3.56696E-2 3.33064E-2 2.94724E-2 2.87673E-2 3.21696E-2 3.08944E-2 3.15642E-2 3.02667E-2 3.31516E-2 3.42493E-2 3.83038E-2 2.63135E-2 1.59774E-2 2.41128E-2 3.64922E-2 5.57863E-2 5.48724E-2 4.37182E-2 3.90401E-2 4.40274E-2 4.96536E-2 4.25164E-2 2.88717E-2 1.60308E-2 2.87732E-2 2.8168E-2 2.17729E-2 2.84568E-2 4.04254E-2 4.62591E-2 4.39575E-2 4.60355E-2 4.8593E-2 4.71109E-2 2.93521E-2 2.40461E-2 2.5132E-2 2.43774E-2 2.57298E-2 2.50504E-2 2.45126E-2 2.54065E-2 2.56076E-2 2.78507E-2 2.28473E-2 1.87984E-2 1.28273E-2 2.23784E-2 2.75959E-2 2.55637E-2 2.5048E-2 2.8716E-2 2.19809E-2 2.63092E-2 2.37454E-2 3.03945E-2 2.72996E-2 2.45486E-2 2.46355E-2 2.29387E-2 2.2584E-2 2.31204E-2 2.40821E-2 2.1852E-2 2.07288E-2 2.00208E-2 1.932E-2 1.92331E-2 2.35896E-2 2.63024E-2 2.6954E-2 2.37627E-2 2.67627E-2 2.88748E-2 3.00395E-2 2.65241E-2 1.75224E-2 1.52482E-2 1.44385E-2 1.45676E-2 2.25423E-2 3.06813E-2 2.89436E-2 2.36907E-2 2.52082E-2 2.84577E-2 3.09027E-2 3.30579E-2 2.93848E-2 2.88846E-2 3.13945E-2 3.62898E-2 3.78221E-2 3.2991E-2 2.61471E-2 2.93417E-2 3.89986E-2 4.00275E-2 3.57628E-2 2.99222E-2 3.73381E-2 4.23721E-2 3.39505E-2 2.97262E-2 2.41002E-2 2.03119E-2 2.21905E-2 2.52419E-2 2.8088E-2 3.30045E-2 3.51829E-2 3.85001E-2 3.8056E-2 3.10515E-2 3.62884E-2 3.6289E-2 3.88985E-2 3.88871E-2 -9999 -9999 -9999 -9999 -9999 -9999 -9999 -9999 -9999 -9999 -9999 -9999 -9999 -9999 -9999 -9999 -9999
-9999 -9999 -9999 -9999 -9999 -9999 -9999 -9999 -9999 -9999 -9999 -9999 -9999 -9999 -9999 -9999 -9999 -9999 -9999 -9999 -9999 -9999 -9999 -9999 -9999 -9999 -9999 -9999 -9999 -9999 -9999 -9999 -9999 -9999 -9999 -9999 -9999 -9999 -9999 -9999 -9999 -9999 -9999 -9999 -9999 -9999 -9999 -9999 -9999 -9999 -9999 -9999 -9999 -9999 -9999 -9999 -9999 -9999 -9999 -9999 -9999 -9999 -9999 -9999 -9999 -9999 -9999 -9999 -9999 -9999 -9999 -9999 -9999 -9999 -9999 -9999 -9999 -9999 -9999 -9999 -9999 -9999 -9999 -9999 -9999 -9999 -9999 -9999 -9999 -9999 -9999 -9999 -9999 -9999 -9999 -9999 -9999 -9999 -9999 -9999 -9999 -9999 -9999 -9999 -9999 -9999 -9999 -9999 4.0577E-2 3.64585E-2 2.87171E-2 3.33045E-2 2.91503E-2 3.26471E-2 3.58062E-2 2.87458E-2 2.99913E-2 2.87459E-2 2.78553E-2 2.78135E-2 2.8462E-2 2.88108E-2 3.57358E-2 4.0483E-2 4.17908E-2 3.73632E-2 3.38985E-2 2.94242E-2 2.92626E-2 2.83455E-2 2.85016E-2 2.89927E-2 2.9743E-2 2.88983E-2 2.98408E-2 3.18599E-2 3.29774E-2 3.19114E-2 4.13504E-2 3.50143E-2 2.1623E-2 1.60818E-2 2.98091E-2 4.39977E-2 4.58174E-2 3.90905E-2 3.07203E-2 3.0103E-2 4.15287E-2 4.19448E-2 4.64284E-2 4.31507E-2 2.1288E-2 2.81137E-2 2.89211E-2 1.5356E-2 3.06338E-2 4.0322E-2 3.60674E-2 3.62303E-2 3.69613E-2 4.49643E-2 5.22545E-2 3.06896E-2 2.66689E-2 2.51876E-2 2.55451E-2 2.4622E-2 2.51947E-2 2.47926E-2 2.49609E-2 2.54893E-2 2.66396E-2 1.89676E-2 2.34721E-2 2.67947E-2 2.66783E-2 2.59716E-2 2.3713E-2 2.41179E-2 2.87684E-2 1.80043E-2 3.81759E-2 3.12071E-2 2.95442E-2 2.43173E-2 2.38534E-2 2.5052E-2 2.3763E-2 2.25506E-2 2.17492E-2 2.14668E-2 2.11074E-2 2.28138E-2 2.51131E-2 2.41521E-2 2.31308E-2 2.67108E-2 3.20985E-2 3.33458E-2 3.25602E-2 2.75083E-2 2.69742E-2 2.46793E-2 1.83321E-2 1.64453E-2 1.9297E-2 2.10325E-2 1.57516E-2 1.84785E-2 2.75849E-2 2.84431E-2 2.16583E-2 2.14342E-2 2.48175E-2 2.95685E-2 3.20399E-2 2.77912E-2 2.47947E-2 2.74391E-2 3.26999E-2 3.46647E-2 2.85452E-2 2.39764E-2 3.04307E-2 3.88054E-2 3.55521E-2 2.84886E-2 2.60941E-2 3.30373E-2 3.91866E-2 3.89195E-2 2.96273E-2 1.80193E-2 1.53372E-2 2.00886E-2 2.7216E-2 3.09134E-2 2.94776E-2 3.4248E-2 3.72958E-2 3.29335E-2 2.52023E-2 3.07339E-2 4.05855E-2 3.76684E-2 3.99215E-2 4.12353E-2 4.139E-2 -9999 -9999 -9999 -9999 -9999 -9999 -9999 -9999 -9999 -9999 -9999 -9999 -9999 -9999 -9999
-9999 -9999 -9999 -9999 -9999 -9999 -9999 -9999 -9999 -9999 -9999 -9999 -9999 -9999 -9999 -9999 -9999 -9999 -9999 -9999 -9999 -9999 -9999 -9999 -9999 -9999 -9999 -9999 -9999 -9999 -9999 -9999 -9999 -9999 -9999 -9999 -9999 -9999 -9999 -9999 -9999 -9999 -9999 -9999 -9999 -9999 -9999 -9999 -9999 -9999 -9999 -9999 -9999 -9999 -9999 -9999 -9999 -9999 -9999 -9999 -9999 -9999 -9999 -9999 -9999 -9999 -9999 -9999 -9999 -9999 -9999 -9999 -9999 -9999 -9999 -9999 -9999 -9999 -9999 -9999 -9999 -9999 -9999 -9999 -9999 -9999 -9999 -9999 -9999 -9999 -9999 -9999 -9999 -9999 -9999 -9999 -9999 -9999 -9999 -9999 -9999 -9999 -9999 -9999 -9999 -9999 -9999 4.13475E-2 4.24429E-2 3.89247E-2 3.00996E-2 3.15276E-2 2.98304E-2 3.31808E-2 3.76401E-2 3.1011E-2 3.17572E-2 3.31235E-2 3.54527E-2 3.11407E-2 2.93753E-2 2.84049E-2 3.30075E-2 4.04519E-2 4.1639E-2 4.07165E-2 3.84899E-2 3.4847E-2 3.22016E-2 3.23068E-2 3.14007E-2 3.15824E-2 2.94268E-2 3.37362E-2 3.21852E-2 3.12424E-2 3.44505E-2 4.57865E-2 4.58564E-2 3.19488E-2 1.85798E-2 2.0133E-2 3.44379E-2 5.13086E-2 3.83841E-2 2.60748E-2 1.63522E-2 1.79272E-2 3.61754E-2 3.9744E-2 4.5496E-2 3.57749E-2 2.81622E-2 2.83483E-2 2.48538E-2 2.251E-2 3.88878E-2 4.57418E-2 3.0922E-2 2.9058E-2 3.01757E-2 3.81564E-2 5.02853E-2 4.3259E-2 3.05843E-2 2.97082E-2 2.45249E-2 2.62182E-2 2.49763E-2 2.38862E-2 2.54742E-2 2.61686E-2 2.11395E-2 2.0826E-2 2.71636E-2 2.40038E-2 2.62513E-2 2.52057E-2 2.40284E-2 2.39301E-2 2.5269E-2 2.51598E-2 2.76736E-2 3.25074E-2 2.83169E-2 2.80056E-2 2.36952E-2 2.40528E-2 2.48194E-2 2.46409E-2 2.39293E-2 2.33848E-2 2.26816E-2 2.31164E-2 2.72555E-2 2.89322E-2 2.96433E-2 2.87516E-2 2.89888E-2 2.89724E-2 2.12264E-2 1.59253E-2 1.57002E-2 1.40134E-2 1.45363E-2 1.52827E-2 2.74039E-2 2.95197E-2 2.23519E-2 1.61316E-2 2.04516E-2 2.95058E-2 2.34896E-2 2.00157E-2 2.47957E-2 2.93416E-2 3.02661E-2 2.58004E-2 2.49883E-2 2.77868E-2 2.99153E-2 2.73235E-2 2.47852E-2 2.37359E-2 3.14939E-2 3.62932E-2 3.02438E-2 2.27079E-2 2.14834E-2 2.35374E-2 2.64804E-2 3.03061E-2 2.72684E-2 1.74034E-2 1.67071E-2 2.2257E-2 2.50753E-2 2.39884E-2 2.24638E-2 2.65938E-2 3.16508E-2 2.60248E-2 2.50372E-2 2.99484E-2 3.7773E-2 3.92078E-2 3.78566E-2 4.27127E-2 3.91845E-2 -9999 -9999 -9999 -9999 -9999 -9999 -9999 -9999 -9999 -9999 -9999 -9999 -9999 -9999 -9999
-9999 -9999 -9999 -9999 -9999 -9999 -9999 -9999 -9999 -9999 -9999 -9999 -9999 -9999 -9999 -9999 -9999 -9999 -9999 -9999 -9999 -9999 -9999 -9999 -9999 -9999 -9999 -9999 -9999 -9999 -9999 -9999 -9999 -9999 -9999 -9999 -9999 -9999 -9999 -9999 -9999 -9999 -9999 -9999 -9999 -9999 -9999 -9999 -9999 -9999 -9999 -9999 -9999 -9999 -9999 -9999 -9999 -9999 -9999 -9999 -9999 -9999 -9999 -9999 -9999 -9999 -9999 -9999 -9999 -9999 -9999 -9999 -9999 -9999 -9999 -9999 -9999 -9999 -9999 -9999 -9999 -9999 -9999 -9999 -9999 -9999 -9999 -9999 -9999 -9999 -9999 -9999 -9999 -9999 -9999 -9999 -9999 -9999 -9999 -9999 -9999 -9999 -9999 -9999 -9999 -9999 -9999 4.29405E-2 4.38388E-2 3.87493E-2 2.86931E-2 3.37297E-2 3.1199E-2 3.27213E-2 3.91823E-2 3.40745E-2 3.058E-2 2.97042E-2 2.91697E-2 3.3329E-2 2.99377E-2 2.81132E-2 3.24285E-2 3.90281E-2 4.25389E-2 3.95649E-2 3.99707E-2 3.4478E-2 3.3163E-2 3.06505E-2 3.19798E-2 3.1794E-2 3.30861E-2 2.43346E-2 2.45474E-2 3.33616E-2 4.26983E-2 5.53539E-2 3.87596E-2 2.44529E-2 1.86175E-2 2.69365E-2 3.91072E-2 4.83448E-2 3.91102E-2 2.61811E-2 2.03724E-2 2.65881E-2 3.18894E-2 4.07608E-2 3.97521E-2 2.11232E-2 2.98296E-2 2.7814E-2 1.6653E-2 3.06019E-2 4.39086E-2 5.08335E-2 3.52278E-2 2.83304E-2 2.8428E-2 3.03903E-2 3.93188E-2 4.2215E-2 3.65971E-2 2.98658E-2 2.79534E-2 2.49492E-2 2.35353E-2 2.46787E-2 2.72247E-2 2.4671E-2 2.38863E-2 2.92021E-2 2.59349E-2 2.45216E-2 2.35235E-2 2.38715E-2 2.37731E-2 2.40471E-2 2.58868E-2 2.89813E-2 2.19456E-2 2.69998E-2 2.24348E-2 2.84263E-2 3.03582E-2 2.73872E-2 2.40128E-2 2.37449E-2 2.55874E-2 2.49092E-2 2.22802E-2 2.08807E-2 2.14106E-2 2.71489E-2 3.0538E-2 3.28355E-2 2.92033E-2 2.88398E-2 1.71356E-2 1.79729E-2 1.93936E-2 1.32842E-2 1.30769E-2 1.56463E-2 2.8263E-2 2.88901E-2 2.9928E-2 2.74981E-2 2.2967E-2 2.895E-2 2.65586E-2 2.07345E-2 2.46013E-2 2.79362E-2 2.51063E-2 2.108E-2 2.17644E-2 2.2418E-2 2.36351E-2 1.856E-2 1.85323E-2 2.37349E-2 3.07879E-2 2.99091E-2 2.38124E-2 2.50945E-2 2.63249E-2 2.23834E-2 2.07954E-2 2.2085E-2 2.1045E-2 1.58155E-2 1.64355E-2 2.15275E-2 1.96684E-2 1.51217E-2 1.54781E-2 2.03068E-2 2.53322E-2 1.81772E-2 2.02015E-2 3.02963E-2 3.69558E-2 3.60644E-2 3.61858E-2 3.42385E-2 -9999 -9999 -9999 -9999 -9999 -9999 -9999 -9999 -9999 -9999 -9999 -9999 -9999 -9999 -9999 -9999
-9999 -9999 -9999 -9999 -9999 -9999 -9999 -9999 -9999 -9999 -9999 -9999 -9999 -9999 -9999 -9999 -9999 -9999 -9999 -9999 -9999 -9999 -9999 -9999 -9999 -9999 -9999 -9999 -9999 -9999 -9999 -9999 -9999 -9999 -9999 -9999 -9999 -9999 -9999 -9999 -9999 -9999 -9999 -9999 -9999 -9999 -9999 -9999 -9999 -9999 -9999 -9999 -9999 -9999 -9999 -9999 -9999 -9999 -9999 -9999 -9999 -9999 -9999 -9999 -9999 -9999 -9999 -9999 -9999 -9999 -9999 -9999 -9999 -9999 -9999 -9999 -9999 -9999 -9999 -9999 -9999 -9999 -9999 -9999 -9999 -9999 -9999 -9999 -9999 -9999 -9999 -9999 -9999 -9999 -9999 -9999 -9999 -9999 -9999 -9999 -9999 -9999 -9999 -9999 -9999 -9999 -9999 4.40001E-2 4.34328E-2 3.82663E-2 2.86257E-2 2.95468E-2 3.4435E-2 3.11713E-2 4.10685E-2 4.02174E-2 2.84274E-2 3.17064E-2 2.72573E-2 3.1582E-2 3.21446E-2 2.82551E-2 3.25448E-2 3.80403E-2 4.05732E-2 3.86761E-2 3.70046E-2 3.48947E-2 3.38338E-2 3.37237E-2 3.2907E-2 3.07586E-2 2.92608E-2 2.22608E-2 2.74261E-2 3.45039E-2 5.10707E-2 4.72725E-2 3.02379E-2 1.94491E-2 2.25337E-2 3.6079E-2 4.20907E-2 4.39041E-2 3.75242E-2 2.26774E-2 2.27086E-2 2.8673E-2 3.65843E-2 4.27482E-2 3.26804E-2 2.95089E-2 2.79307E-2 2.6194E-2 1.31391E-2 3.71426E-2 4.77446E-2 5.3711E-2 5.04666E-2 3.21108E-2 2.89814E-2 3.08628E-2 3.63135E-2 4.11406E-2 3.99334E-2 3.26178E-2 2.93913E-2 2.66025E-2 2.35507E-2 2.49154E-2 2.78268E-2 2.45508E-2 2.9524E-2 2.8543E-2 3.02472E-2 2.47937E-2 2.49851E-2 2.46367E-2 2.37074E-2 2.57519E-2 2.79477E-2 2.75289E-2 2.71828E-2 2.71911E-2 2.81661E-2 2.50041E-2 2.82897E-2 2.8227E-2 2.97074E-2 2.57265E-2 2.46179E-2 2.40493E-2 2.2621E-2 2.36044E-2 2.47065E-2 2.55044E-2 2.89266E-2 2.92455E-2 2.69179E-2 1.83791E-2 1.34075E-2 2.04961E-2 2.30223E-2 1.32373E-2 1.21051E-2 9.13789E-3 1.88443E-2 2.98416E-2 2.70245E-2 2.73363E-2 3.01454E-2 3.03231E-2 2.71954E-2 2.13013E-2 2.31451E-2 2.25181E-2 1.96831E-2 1.4559E-2 1.33737E-2 1.49583E-2 1.48948E-2 1.26117E-2 1.38282E-2 2.03226E-2 2.58429E-2 2.66097E-2 2.48587E-2 2.76033E-2 3.26742E-2 3.14027E-2 3.10198E-2 2.83439E-2 2.39027E-2 1.62248E-2 1.33629E-2 1.68374E-2 1.41951E-2 1.06363E-2 1.22595E-2 1.71489E-2 1.75152E-2 1.35513E-2 1.61639E-2 2.30716E-2 2.73874E-2 3.38495E-2 2.65825E-2 2.71614E-2 -9999 -9999 -9999 -9999 -9999 -9999 -9999 -9999 -9999 -9999 -9999 -9999 -9999 -9999 -9999 -9999
-9999 -9999 -9999 -9999 -9999 -9999 -9999 -9999 -9999 -9999 -9999 -9999 -9999 -9999 -9999 -9999 -9999 -9999 -9999 -9999 -9999 -9999 -9999 -9999 -9999 -9999 -9999 -9999 -9999 -9999 -9999 -9999 -9999 -9999 -9999 -9999 -9999 -9999 -9999 -9999 -9999 -9999 -9999 -9999 -9999 -9999 -9999 -9999 -9999 -9999 -9999 -9999 -9999 -9999 -9999 -9999 -9999 -9999 -9999 -9999 -9999 -9999 -9999 -9999 -9999 -9999 -9999 -9999 -9999 -9999 -9999 -9999 -9999 -9999 -9999 -9999 -9999 -9999 -9999 -9999 -9999 -9999 -9999 -9999 -9999 -9999 -9999 -9999 -9999 -9999 -9999 -9999 -9999 -9999 -9999 -9999 -9999 -9999 -9999 -9999 -9999 -9999 -9999 -9999 -9999 -9999 4.33512E-2 4.36769E-2 4.16441E-2 3.3088E-2 3.02932E-2 2.76651E-2 3.28139E-2 2.99121E-2 4.1454E-2 4.10529E-2 3.39752E-2 3.0997E-2 2.92281E-2 2.7898E-2 3.36397E-2 2.87821E-2 3.15688E-2 3.75418E-2 3.85891E-2 3.87609E-2 3.6151E-2 3.99512E-2 3.87051E-2 3.84237E-2 3.55651E-2 3.38521E-2 2.4301E-2 2.3379E-2 3.38187E-2 3.99755E-2 4.87796E-2 3.2466E-2 1.67782E-2 1.66669E-2 2.91695E-2 4.00641E-2 4.18999E-2 4.20521E-2 3.40964E-2 2.20562E-2 3.24497E-2 3.14093E-2 4.43681E-2 5.17499E-2 3.4276E-2 3.00467E-2 2.78936E-2 2.53649E-2 2.55665E-2 4.40095E-2 4.81974E-2 5.55346E-2 5.69008E-2 5.2052E-2 5.27114E-2 5.21691E-2 5.49077E-2 5.42407E-2 4.90678E-2 3.52823E-2 3.05129E-2 2.60072E-2 2.36824E-2 2.57612E-2 2.87827E-2 3.07165E-2 3.09825E-2 2.99356E-2 3.07786E-2 2.45305E-2 2.60131E-2 2.58582E-2 2.31548E-2 2.55669E-2 2.38412E-2 2.32682E-2 2.32539E-2 2.31688E-2 2.81952E-2 2.50484E-2 3.64859E-2 2.92228E-2 2.63737E-2 2.35906E-2 2.4116E-2 2.24569E-2 2.38065E-2 2.6294E-2 2.8521E-2 3.05822E-2 2.93115E-2 2.91445E-2 1.86055E-2 1.32463E-2 1.30189E-2 2.09473E-2 2.7822E-2 1.62252E-2 1.44011E-2 1.48584E-2 1.07443E-2 2.65459E-2 2.70857E-2 2.69998E-2 2.68425E-2 2.6953E-2 2.42436E-2 1.96255E-2 2.07614E-2 1.81457E-2 1.37793E-2 1.05228E-2 1.00353E-2 1.1719E-2 1.35179E-2 1.51159E-2 1.79772E-2 2.25993E-2 2.67547E-2 2.84901E-2 2.46428E-2 2.35568E-2 2.91414E-2 3.52826E-2 3.44953E-2 3.52489E-2 3.30126E-2 1.99018E-2 1.10623E-2 1.12088E-2 9.38239E-3 7.3418E-3 9.16294E-3 1.09047E-2 1.15558E-2 1.05871E-2 1.18444E-2 1.51006E-2 1.98884E-2 2.4494E-2 1.75074E-2 1.95311E-2 -9999 -9999 -9999 -9999 -9999 -9999 -9999 -9999 -9999 -9999 -9999 -9999 -9999 -9999 -9999 -9999
-9999 -9999 -9999 -9999 -9999 -9999 -9999 -9999 -9999 -9999 -9999 -9999 -9999 -9999 -9999 -9999 -9999 -9999 -9999 -9999 -9999 -9999 -9999 -9999 -9999 -9999 -9999 -9999 -9999 -9999 -9999 -9999 -9999 -9999 -9999 -9999 -9999 -9999 -9999 -9999 -9999 -9999 -9999 -9999 -9999 -9999 -9999 -9999 -9999 -9999 -9999 -9999 -9999 -9999 -9999 -9999 -9999 -9999 -9999 -9999 -9999 -9999 -9999 -9999 -9999 -9999 -9999 -9999 -9999 -9999 -9999 -9999 -9999 -9999 -9999 -9999 -9999 -9999 -9999 -9999 -9999 -9999 -9999 -9999 -9999 -9999 -9999 -9999 -9999 -9999 -9999 -9999 -9999 -9999 -9999 -9999 -9999 -9999 -9999 -9999 -9999 -9999 -9999 -9999 -9999 -9999 4.44004E-2 4.06158E-2 3.53081E-2 3.03298E-2 2.93415E-2 3.43571E-2 3.13366E-2 3.01177E-2 3.92674E-2 3.79151E-2 3.41914E-2 2.87488E-2 2.86896E-2 2.46855E-2 2.89078E-2 3.07568E-2 3.13365E-2 3.79787E-2 3.77166E-2 3.91645E-2 3.72874E-2 4.45454E-2 4.30442E-2 4.43209E-2 3.75809E-2 2.83317E-2 2.16094E-2 2.79717E-2 3.66015E-2 5.52784E-2 3.92186E-2 2.28414E-2 1.07336E-2 1.79323E-2 3.53987E-2 4.37325E-2 4.67454E-2 3.40791E-2 2.38082E-2 2.79544E-2 2.34407E-2 3.22643E-2 4.81389E-2 5.06496E-2 3.7176E-2 2.49324E-2 2.96116E-2 2.78574E-2 2.84339E-2 3.10618E-2 4.60344E-2 5.38042E-2 5.38042E-2 5.68535E-2 5.5924E-2 6.22457E-2 6.13788E-2 6.21981E-2 5.45416E-2 3.90266E-2 3.19827E-2 2.63957E-2 2.51781E-2 2.44042E-2 2.8756E-2 3.28556E-2 3.78938E-2 3.23469E-2 3.42497E-2 2.79669E-2 2.63409E-2 2.57465E-2 2.31451E-2 2.38854E-2 2.3491E-2 2.48809E-2 2.40712E-2 2.34517E-2 2.44693E-2 3.05631E-2 3.34251E-2 2.84622E-2 2.35511E-2 2.42944E-2 2.2719E-2 2.14191E-2 2.11962E-2 2.08192E-2 2.5623E-2 2.8648E-2 2.81582E-2 1.99799E-2 1.33413E-2 2.05124E-2 2.04689E-2 2.81788E-2 2.85581E-2 2.31962E-2 1.53382E-2 1.71771E-2 1.3713E-2 1.75264E-2 2.82175E-2 2.81397E-2 2.7488E-2 2.67772E-2 2.06063E-2 1.89929E-2 1.93772E-2 1.56831E-2 1.2183E-2 1.11698E-2 1.18065E-2 1.49943E-2 1.92201E-2 2.28023E-2 2.4077E-2 2.21095E-2 2.51323E-2 2.63904E-2 1.87259E-2 1.59352E-2 2.12035E-2 3.16098E-2 3.2673E-2 3.27747E-2 3.28403E-2 1.94788E-2 9.23856E-3 7.45592E-3 7.23522E-3 6.86426E-3 7.31508E-3 1.13338E-2 1.67833E-2 1.64835E-2 1.64629E-2 1.93796E-2 1.87517E-2 1.79287E-2 1.50657E-2 1.43941E-2 -9999 -9999 -9999 -9999 -9999 -9999 -9999 -9999 -9999 -9999 -9999 -9999 -9999 -9999 -9999 -9999
-9999 -9999 -9999 -9999 -9999 -9999 -9999 -9999 -9999 -9999 -9999 -9999 -9999 -9999 -9999 -9999 -9999 -9999 -9999 -9999 -9999 -9999 -9999 -9999 -9999 -9999 -9999 -9999 -9999 -9999 -9999 -9999 -9999 -9999 -9999 -9999 -9999 -9999 -9999 -9999 -9999 -9999 -9999 -9999 -9999 -9999 -9999 -9999 -9999 -9999 -9999 -9999 -9999 -9999 -9999 -9999 -9999 -9999 -9999 -9999 -9999 -9999 -9999 -9999 -9999 -9999 -9999 -9999 -9999 -9999 -9999 -9999 -9999 -9999 -9999 -9999 -9999 -9999 -9999 -9999 -9999 -9999 -9999 -9999 -9999 -9999 -9999 -9999 -9999 -9999 -9999 -9999 -9999 -9999 -9999 -9999 -9999 -9999 -9999 -9999 -9999 -9999 -9999 -9999 -9999 4.48752E-2 4.43862E-2 3.86703E-2 3.33606E-2 2.90052E-2 2.8132E-2 2.82888E-2 2.82953E-2 3.12467E-2 3.63732E-2 3.97558E-2 3.69988E-2 2.87781E-2 2.71991E-2 2.47658E-2 2.82578E-2 2.97523E-2 3.2628E-2 3.82405E-2 3.79787E-2 4.07151E-2 4.01628E-2 4.43312E-2 4.54441E-2 4.41389E-2 3.32694E-2 2.60724E-2 2.29881E-2 3.36713E-2 4.944E-2 6.48656E-2 3.71E-2 1.70739E-2 9.7701E-3 2.13388E-2 3.93283E-2 4.51159E-2 4.58595E-2 3.25048E-2 2.81011E-2 2.74516E-2 2.29436E-2 2.82059E-2 4.40039E-2 5.07288E-2 4.40595E-2 2.84153E-2 3.01221E-2 2.79364E-2 2.9504E-2 2.34867E-2 3.68947E-2 4.21581E-2 4.25684E-2 5.11065E-2 5.41605E-2 5.86538E-2 5.48998E-2 5.61461E-2 5.59992E-2 4.36254E-2 3.26372E-2 2.92494E-2 2.57554E-2 2.46604E-2 2.76396E-2 2.90527E-2 4.04983E-2 4.03252E-2 3.45026E-2 3.27231E-2 2.67147E-2 2.66951E-2 2.50713E-2 2.3859E-2 2.59688E-2 2.52888E-2 2.41222E-2 2.46629E-2 2.39827E-2 2.67307E-2 3.08179E-2 2.85064E-2 2.46496E-2 2.38544E-2 2.30289E-2 2.11159E-2 2.13773E-2 2.41293E-2 2.28774E-2 2.49347E-2 2.71634E-2 1.67326E-2 1.52333E-2 2.547E-2 2.80827E-2 2.84693E-2 2.75903E-2 2.46207E-2 2.27929E-2 2.53712E-2 2.78877E-2 2.37752E-2 1.86404E-2 2.62624E-2 2.61781E-2 2.58798E-2 2.01627E-2 1.85363E-2 1.72551E-2 1.45252E-2 1.26277E-2 1.27808E-2 1.40788E-2 1.52973E-2 1.9013E-2 2.17851E-2 2.41066E-2 1.86116E-2 2.08155E-2 2.29288E-2 1.62956E-2 1.21108E-2 1.66063E-2 3.28476E-2 3.2485E-2 3.16604E-2 3.36602E-2 2.52948E-2 1.27718E-2 8.0541E-3 9.97842E-3 9.51507E-3 8.75632E-3 1.54991E-2 2.90364E-2 3.57822E-2 3.28243E-2 4.04407E-2 3.33972E-2 1.84776E-2 1.39526E-2 1.56821E-2 3.10516E-2 -9999 -9999 -9999 -9999 -9999 -9999 -9999 -9999 -9999 -9999 -9999 -9999 -9999 -9999 -9999
-9999 -9999 -9999 -9999 -9999 -9999 -9999 -9999 -9999 -9999 -9999 -9999 -9999 -9999 -9999 -9999 -9999 -9999 -9999 -9999 -9999 -9999 -9999 -9999 -9999 -9999 -9999 -9999 -9999 -9999 -9999 -9999 -9999 -9999 -9999 -9999 -9999 -9999 -9999 -9999 -9999 -9999 -9999 -9999 -9999 -9999 -9999 -9999 -9999 -9999 -9999 -9999 -9999 -9999 -9999 -9999 -9999 -9999 -9999 -9999 -9999 -9999 -9999 -9999 -9999 -9999 -9999 -9999 -9999 -9999 -9999 -9999 -9999 -9999 -9999 -9999 -9999 -9999 -9999 -9999 -9999 -9999 -9999 -9999 -9999 -9999 -9999 -9999 -9999 -9999 -9999 -9999 -9999 -9999 -9999 -9999 -9999 -9999 -9999 -9999 -9999 -9999 -9999 -9999 -9999 4.32962E-2 4.26847E-2 4.09942E-2 3.52481E-2 3.17633E-2 3.20791E-2 3.07691E-2 2.90589E-2 2.95701E-2 3.27656E-2 3.76891E-2 4.03469E-2 3.03814E-2 3.12603E-2 2.88857E-2 3.47341E-2 2.82665E-2 3.56808E-2 4.05318E-2 3.95149E-2 4.12642E-2 4.28446E-2 4.74284E-2 4.33906E-2 3.39936E-2 2.67787E-2 2.05856E-2 2.67881E-2 3.68174E-2 5.98686E-2 6.47971E-2 3.82952E-2 2.37481E-2 1.38471E-2 2.37316E-2 4.03859E-2 4.35881E-2 4.05493E-2 2.85777E-2 2.92612E-2 2.81536E-2 3.04341E-2 2.5017E-2 3.3353E-2 3.51093E-2 3.25869E-2 2.85986E-2 2.92588E-2 2.89208E-2 3.02489E-2 2.7829E-2 2.99034E-2 2.86794E-2 2.88266E-2 3.13583E-2 3.91348E-2 4.09106E-2 3.76724E-2 3.89281E-2 4.63697E-2 4.64482E-2 3.48017E-2 3.45534E-2 2.79686E-2 2.64318E-2 2.90582E-2 3.08367E-2 3.20563E-2 4.01667E-2 4.07858E-2 3.3719E-2 3.23276E-2 3.07001E-2 2.75718E-2 2.79317E-2 2.60914E-2 2.60598E-2 2.50956E-2 2.37401E-2 2.31434E-2 2.7943E-2 2.88855E-2 2.92979E-2 2.35169E-2 2.42764E-2 2.40657E-2 2.20401E-2 2.26166E-2 2.75662E-2 2.77247E-2 2.82789E-2 2.20231E-2 1.57375E-2 2.13476E-2 2.6791E-2 2.56352E-2 2.58803E-2 2.76152E-2 2.75761E-2 2.7326E-2 2.68827E-2 2.57381E-2 2.75831E-2 2.44627E-2 2.89823E-2 2.60086E-2 2.51896E-2 1.90901E-2 1.66695E-2 1.49314E-2 1.34536E-2 1.25689E-2 1.24573E-2 1.23691E-2 1.30337E-2 1.70746E-2 2.22159E-2 2.05684E-2 1.68473E-2 1.84945E-2 1.81296E-2 1.42398E-2 1.09347E-2 1.64975E-2 3.06138E-2 3.35192E-2 2.76946E-2 3.16553E-2 3.49508E-2 2.77216E-2 1.65734E-2 1.95146E-2 1.50561E-2 9.31909E-3 1.31081E-2 2.82301E-2 4.63171E-2 4.6803E-2 5.21943E-2 4.94157E-2 3.54294E-2 3.20397E-2 3.49966E-2 -9999 -9999 -9999 -9999 -9999 -9999 -9999 -9999 -9999 -9999 -9999 -9999 -9999 -9999 -9999 -9999
-9999 -9999 -9999 -9999 -9999 -9999 -9999 -9999 -9999 -9999 -9999 -9999 -9999 -9999 -9999 -9999 -9999 -9999 -9999 -9999 -9999 -9999 -9999 -9999 -9999 -9999 -9999 -9999 -9999 -9999 -9999 -9999 -9999 -9999 -9999 -9999 -9999 -9999 -9999 -9999 -9999 -9999 -9999 -9999 -9999 -9999 -9999 -9999 -9999 -9999 -9999 -9999 -9999 -9999 -9999 -9999 -9999 -9999 -9999 -9999 -9999 -9999 -9999 -9999 -9999 -9999 -9999 -9999 -9999 -9999 -9999 -9999 -9999 -9999 -9999 -9999 -9999 -9999 -9999 -9999 -9999 -9999 -9999 -9999 -9999 -9999 -9999 -9999 -9999 -9999 -9999 -9999 -9999 -9999 -9999 -9999 -9999 -9999 -9999 -9999 -9999 -9999 -9999 -9999 -9999 4.4415E-2 4.3026E-2 4.47078E-2 3.93378E-2 3.8427E-2 3.73941E-2 3.523E-2 3.06954E-2 2.87432E-2 2.92007E-2 3.36193E-2 3.98263E-2 3.43658E-2 3.06078E-2 3.10921E-2 2.80987E-2 3.2628E-2 3.8215E-2 4.15402E-2 3.97003E-2 4.38137E-2 4.25818E-2 4.74257E-2 3.45312E-2 2.14569E-2 1.12213E-2 1.40417E-2 2.89164E-2 4.3828E-2 6.37552E-2 5.1483E-2 3.7646E-2 2.59685E-2 2.14534E-2 2.32545E-2 3.05641E-2 3.42328E-2 2.9455E-2 2.92864E-2 2.60231E-2 2.44519E-2 2.58137E-2 2.6684E-2 2.92679E-2 3.11234E-2 2.88677E-2 3.11805E-2 2.88781E-2 2.7392E-2 2.90128E-2 2.877E-2 2.82364E-2 3.06707E-2 2.99821E-2 2.99145E-2 2.84156E-2 2.87038E-2 2.88773E-2 3.00318E-2 3.1416E-2 3.46584E-2 3.35792E-2 3.44883E-2 3.19427E-2 2.93877E-2 2.98856E-2 3.03194E-2 3.52235E-2 3.27379E-2 3.83488E-2 3.56532E-2 3.13162E-2 3.29299E-2 2.79945E-2 2.88049E-2 2.81854E-2 2.61108E-2 2.41284E-2 2.54014E-2 2.79829E-2 3.04788E-2 3.01852E-2 2.37487E-2 2.4082E-2 2.404E-2 2.29473E-2 2.31947E-2 2.60382E-2 2.46206E-2 2.57789E-2 2.74001E-2 1.80374E-2 1.43613E-2 2.71563E-2 2.44492E-2 2.40495E-2 2.47471E-2 2.76178E-2 2.71756E-2 2.64443E-2 2.47698E-2 2.32808E-2 2.53701E-2 2.64203E-2 2.62035E-2 2.51423E-2 2.23728E-2 1.6826E-2 1.4622E-2 1.32291E-2 1.24376E-2 1.17329E-2 1.10611E-2 1.11996E-2 1.30505E-2 1.74841E-2 1.88037E-2 1.49688E-2 1.31169E-2 1.43609E-2 1.3035E-2 1.03332E-2 1.02735E-2 1.72422E-2 2.72176E-2 3.49419E-2 3.39014E-2 2.98358E-2 3.1874E-2 3.71297E-2 3.22736E-2 3.31819E-2 2.48565E-2 1.16238E-2 1.04846E-2 2.09618E-2 4.47521E-2 4.90085E-2 4.01306E-2 4.05657E-2 4.51681E-2 -9999 -9999 -9999 -9999 -9999 -9999 -9999 -9999 -9999 -9999 -9999 -9999 -9999 -9999 -9999 -9999 -9999 -9999
-9999 -9999 -9999 -9999 -9999 -9999 -9999 -9999 -9999 -9999 -9999 -9999 -9999 -9999 -9999 -9999 -9999 -9999 -9999 -9999 -9999 -9999 -9999 -9999 -9999 -9999 -9999 -9999 -9999 -9999 -9999 -9999 -9999 -9999 -9999 -9999 -9999 -9999 -9999 -9999 -9999 -9999 -9999 -9999 -9999 -9999 -9999 -9999 -9999 -9999 -9999 -9999 -9999 -9999 -9999 -9999 -9999 -9999 -9999 -9999 -9999 -9999 -9999 -9999 -9999 -9999 -9999 -9999 -9999 -9999 -9999 -9999 -9999 -9999 -9999 -9999 -9999 -9999 -9999 -9999 -9999 -9999 -9999 -9999 -9999 -9999 -9999 -9999 -9999 -9999 -9999 -9999 -9999 -9999 -9999 -9999 -9999 -9999 -9999 -9999 -9999 -9999 -9999 -9999 4.36965E-2 4.48616E-2 4.57363E-2 4.38975E-2 4.15192E-2 4.10685E-2 4.23514E-2 4.05774E-2 3.36093E-2 2.84457E-2 3.2618E-2 2.95269E-2 3.47846E-2 3.3163E-2 3.04609E-2 2.91103E-2 3.26543E-2 3.71984E-2 4.17407E-2 4.55002E-2 4.31439E-2 4.76408E-2 4.42327E-2 4.36964E-2 2.85433E-2 9.90375E-3 5.76866E-3 1.34143E-2 3.33249E-2 4.81751E-2 4.37519E-2 3.84409E-2 3.33288E-2 2.4564E-2 2.3062E-2 2.55349E-2 2.33475E-2 2.76693E-2 3.01651E-2 2.64614E-2 2.46658E-2 2.58344E-2 2.41678E-2 2.42303E-2 2.63651E-2 3.02266E-2 2.96601E-2 2.95182E-2 3.02094E-2 2.70004E-2 2.80275E-2 2.89576E-2 3.01174E-2 2.89106E-2 2.88195E-2 2.751E-2 2.68401E-2 2.79686E-2 2.79424E-2 2.80037E-2 2.96726E-2 3.62128E-2 3.52755E-2 3.74301E-2 3.43315E-2 3.34434E-2 3.16199E-2 3.38128E-2 3.47115E-2 3.13577E-2 3.54441E-2 3.61665E-2 3.85437E-2 3.31592E-2 3.21583E-2 2.88446E-2 2.54664E-2 2.31103E-2 2.56289E-2 2.9922E-2 2.73343E-2 2.54588E-2 2.36146E-2 2.30151E-2 2.43405E-2 2.32208E-2 2.18472E-2 2.20682E-2 2.46301E-2 2.28223E-2 2.63974E-2 2.23238E-2 1.39807E-2 2.78076E-2 2.91313E-2 2.46905E-2 2.38112E-2 2.43417E-2 2.59015E-2 2.56465E-2 2.61622E-2 2.52824E-2 2.27967E-2 2.32873E-2 2.50223E-2 2.46719E-2 2.50155E-2 1.92065E-2 1.66727E-2 1.56914E-2 1.37966E-2 1.22767E-2 1.16853E-2 1.06638E-2 1.01963E-2 1.12474E-2 1.26589E-2 1.26117E-2 9.95446E-3 9.41226E-3 9.40454E-3 8.95854E-3 7.67245E-3 9.83344E-3 1.48954E-2 1.77728E-2 2.16389E-2 3.05147E-2 3.45335E-2 3.00967E-2 2.82135E-2 3.24243E-2 3.99853E-2 2.73183E-2 1.28862E-2 1.06435E-2 1.78855E-2 3.37979E-2 4.8967E-2 5.228E-2 -9999 -9999 -9999 -9999 -9999 -9999 -9999 -9999 -9999 -9999 -9999 -9999 -9999 -9999 -9999 -9999 -9999 -9999 -9999 -9999
-9999 -9999 -9999 -9999 -9999 -9999 -9999 -9999 -9999 -9999 -9999 -9999 -9999 -9999 -9999 -9999 -9999 -9999 -9999 -9999 -9999 -9999 -9999 -9999 -9999 -9999 -9999 -9999 -9999 -9999 -9999 -9999 -9999 -9999 -9999 -9999 -9999 -9999 -9999 -9999 -9999 -9999 -9999 -9999 -9999 -9999 -9999 -9999 -9999 -9999 -9999 -9999 -9999 -9999 -9999 -9999 -9999 -9999 -9999 -9999 -9999 -9999 -9999 -9999 -9999 -9999 -9999 -9999 -9999 -9999 -9999 -9999 -9999 -9999 -9999 -9999 -9999 -9999 -9999 -9999 -9999 -9999 -9999 -9999 -9999 -9999 -9999 -9999 -9999 -9999 -9999 -9999 -9999 -9999 -9999 -9999 -9999 -9999 -9999 -9999 -9999 -9999 -9999 -9999 4.42211E-2 4.39972E-2 4.55217E-2 4.38511E-2 4.50033E-2 4.44113E-2 4.45155E-2 4.3455E-2 4.04628E-2 3.19301E-2 3.19235E-2 3.33835E-2 2.9416E-2 2.91466E-2 3.05581E-2 2.96444E-2 3.39313E-2 3.85032E-2 4.35415E-2 4.74932E-2 5.07625E-2 5.34265E-2 5.00827E-2 3.56415E-2 1.99922E-2 6.35311E-3 5.8955E-3 2.24029E-2 3.69111E-2 3.89693E-2 3.58129E-2 2.68836E-2 2.43489E-2 3.07436E-2 2.8562E-2 2.81641E-2 3.02133E-2 2.87758E-2 2.89805E-2 2.70873E-2 2.67269E-2 2.50035E-2 2.47537E-2 2.42785E-2 2.4789E-2 2.71414E-2 2.86053E-2 2.96147E-2 3.22143E-2 2.88631E-2 2.97366E-2 2.62351E-2 2.70351E-2 2.78647E-2 2.78584E-2 2.84816E-2 2.80679E-2 3.00631E-2 3.03081E-2 3.13167E-2 3.44623E-2 3.90933E-2 3.83734E-2 3.84447E-2 3.79676E-2 3.41049E-2 3.6336E-2 3.35222E-2 3.40798E-2 3.30501E-2 3.81786E-2 3.80875E-2 3.78757E-2 3.41106E-2 3.04589E-2 2.52461E-2 2.34226E-2 2.4401E-2 2.997E-2 2.90624E-2 2.38994E-2 2.5455E-2 2.34321E-2 2.46644E-2 2.3489E-2 2.25632E-2 2.29385E-2 2.33343E-2 2.30663E-2 2.42329E-2 2.66771E-2 2.14673E-2 2.63909E-2 2.87179E-2 2.40736E-2 2.39855E-2 2.36015E-2 2.35561E-2 2.41449E-2 2.47517E-2 2.48172E-2 2.47232E-2 2.28228E-2 2.10887E-2 2.30708E-2 2.44723E-2 2.40253E-2 1.99223E-2 1.95993E-2 1.92226E-2 1.5927E-2 1.3927E-2 1.35768E-2 1.25708E-2 1.09355E-2 1.02091E-2 9.68059E-3 9.31361E-3 9.54529E-3 1.01211E-2 9.34761E-3 7.71372E-3 6.99227E-3 8.55196E-3 1.07502E-2 1.1292E-2 1.09831E-2 1.53381E-2 2.61098E-2 4.13541E-2 3.7452E-2 3.39947E-2 3.61252E-2 3.47136E-2 1.92181E-2 1.21715E-2 1.47219E-2 1.85521E-2 2.62144E-2 3.11235E-2 4.54887E-2 -9999 -9999 -9999 -9999 -9999 -9999 -9999 -9999 -9999 -9999 -9999 -9999 -9999 -9999 -9999 -9999 -9999 -9999 -9999
-9999 -9999 -9999 -9999 -9999 -9999 -9999 -9999 -9999 -9999 -9999 -9999 -9999 -9999 -9999 -9999 -9999 -9999 -9999 -9999 -9999 -9999 -9999 -9999 -9999 -9999 -9999 -9999 -9999 -9999 -9999 -9999 -9999 -9999 -9999 -9999 -9999 -9999 -9999 -9999 -9999 -9999 -9999 -9999 -9999 -9999 -9999 -9999 -9999 -9999 -9999 -9999 -9999 -9999 -9999 -9999 -9999 -9999 -9999 -9999 -9999 -9999 -9999 -9999 -9999 -9999 -9999 -9999 -9999 -9999 -9999 -9999 -9999 -9999 -9999 -9999 -9999 -9999 -9999 -9999 -9999 -9999 -9999 -9999 -9999 -9999 -9999 -9999 -9999 -9999 -9999 -9999 -9999 -9999 -9999 -9999 -9999 -9999 -9999 -9999 -9999 -9999 -9999 4.35637E-2 4.37472E-2 4.39972E-2 4.63564E-2 4.62191E-2 4.58028E-2 4.41367E-2 4.43824E-2 4.56436E-2 4.32447E-2 3.4429E-2 3.04066E-2 3.09106E-2 3.31486E-2 2.93817E-2 2.99306E-2 3.05463E-2 3.63003E-2 4.29106E-2 4.90848E-2 5.17441E-2 5.48274E-2 5.48897E-2 4.62976E-2 3.22556E-2 1.37379E-2 5.60748E-3 1.63592E-2 3.49815E-2 4.88309E-2 3.87242E-2 3.48906E-2 3.12689E-2 3.12346E-2 3.1476E-2 3.27064E-2 3.5643E-2 3.60937E-2 3.26853E-2 2.92718E-2 2.82779E-2 2.82379E-2 2.79433E-2 2.95092E-2 3.16803E-2 3.25057E-2 3.49668E-2 3.41384E-2 3.24029E-2 3.29854E-2 2.87385E-2 2.7504E-2 2.93924E-2 2.75061E-2 2.6192E-2 2.92258E-2 3.01012E-2 3.27247E-2 3.46828E-2 3.27555E-2 3.52989E-2 3.81524E-2 4.10682E-2 4.3082E-2 4.26061E-2 4.23021E-2 4.50561E-2 4.01957E-2 3.58795E-2 3.84356E-2 3.56922E-2 3.96315E-2 4.18705E-2 3.95052E-2 3.54869E-2 3.22183E-2 2.8939E-2 2.53816E-2 2.72618E-2 3.04462E-2 2.79272E-2 2.54762E-2 2.65995E-2 2.44391E-2 2.4263E-2 2.27521E-2 2.27783E-2 2.6783E-2 2.73575E-2 2.31736E-2 2.5027E-2 2.51082E-2 2.14081E-2 3.6852E-2 2.91326E-2 2.32849E-2 2.42464E-2 2.38922E-2 2.36536E-2 2.35564E-2 2.42002E-2 2.46426E-2 2.47377E-2 2.16946E-2 1.91788E-2 2.13528E-2 2.44424E-2 2.47109E-2 2.39453E-2 2.34902E-2 2.21355E-2 1.75683E-2 1.59848E-2 1.75781E-2 1.92604E-2 1.67726E-2 1.38114E-2 1.14032E-2 1.13445E-2 1.45651E-2 1.84968E-2 1.71493E-2 1.18371E-2 8.96857E-3 9.65925E-3 1.06764E-2 9.05511E-3 7.28771E-3 8.65832E-3 1.51682E-2 2.62088E-2 3.21788E-2 3.89957E-2 4.13687E-2 3.89704E-2 3.72122E-2 2.08489E-2 1.33698E-2 1.27689E-2 1.53961E-2 1.82125E-2 3.09804E-2 4.28706E-2 -9999 -9999 -9999 -9999 -9999 -9999 -9999 -9999 -9999 -9999 -9999 -9999 -9999 -9999 -9999 -9999 -9999 -9999
-9999 -9999 -9999 -9999 -9999 -9999 -9999 -9999 -9999 -9999 -9999 -9999 -9999 -9999 -9999 -9999 -9999 -9999 -9999 -9999 -9999 -9999 -9999 -9999 -9999 -9999 -9999 -9999 -9999 -9999 -9999 -9999 -9999 -9999 -9999 -9999 -9999 -9999 -9999 -9999 -9999 -9999 -9999 -9999 -9999 -9999 -9999 -9999 -9999 -9999 -9999 -9999 -9999 -9999 -9999 -9999 -9999 -9999 -9999 -9999 -9999 -9999 -9999 -9999 -9999 -9999 -9999 -9999 -9999 -9999 -9999 -9999 -9999 -9999 -9999 -9999 -9999 -9999 -9999 -9999 -9999 -9999 -9999 -9999 -9999 -9999 -9999 -9999 -9999 -9999 -9999 -9999 -9999 -9999 -9999 -9999 -9999 -9999 -9999 -9999 -9999 -9999 4.32289E-2 4.35579E-2 4.39972E-2 4.40593E-2 4.6561E-2 4.66965E-2 4.84098E-2 5.0044E-2 4.79393E-2 4.41411E-2 4.10799E-2 3.32259E-2 3.26971E-2 2.888E-2 3.24279E-2 3.09638E-2 2.9828E-2 3.08308E-2 3.70336E-2 4.64778E-2 5.22091E-2 5.26689E-2 6.21628E-2 5.19106E-2 3.64916E-2 2.80842E-2 1.45219E-2 1.33916E-2 2.99887E-2 4.81598E-2 5.71697E-2 4.08158E-2 3.92809E-2 3.61465E-2 3.77805E-2 4.07705E-2 4.39423E-2 4.5856E-2 4.69774E-2 3.83322E-2 3.7756E-2 4.01869E-2 4.23943E-2 3.87588E-2 4.01576E-2 3.69983E-2 3.43131E-2 3.11495E-2 3.22445E-2 3.81419E-2 3.45204E-2 3.31748E-2 3.09387E-2 3.08345E-2 2.65288E-2 2.8453E-2 3.31061E-2 3.5212E-2 4.40918E-2 4.61767E-2 5.04146E-2 5.40172E-2 5.62471E-2 5.82322E-2 5.90044E-2 5.51175E-2 4.93389E-2 4.29555E-2 4.13412E-2 4.15857E-2 4.10792E-2 4.05714E-2 3.82388E-2 4.39112E-2 4.18734E-2 3.34865E-2 2.97846E-2 2.72538E-2 2.65647E-2 2.94306E-2 3.13925E-2 2.93525E-2 2.87879E-2 2.75233E-2 2.52106E-2 2.37485E-2 2.26057E-2 2.28474E-2 2.55781E-2 2.78227E-2 2.59444E-2 2.68767E-2 2.09139E-2 3.72701E-2 3.79219E-2 2.87635E-2 2.46604E-2 2.38362E-2 2.44429E-2 2.43904E-2 2.38936E-2 2.40531E-2 2.40923E-2 2.39816E-2 2.01656E-2 1.8882E-2 2.26262E-2 2.49366E-2 2.51826E-2 2.6625E-2 2.54697E-2 2.38709E-2 1.8547E-2 1.56548E-2 2.02734E-2 2.59271E-2 2.46337E-2 2.10391E-2 1.604E-2 1.59316E-2 2.17157E-2 2.85771E-2 2.91964E-2 2.21196E-2 1.73659E-2 1.80795E-2 1.45539E-2 9.55112E-3 6.6749E-3 6.97084E-3 9.37446E-3 1.251E-2 1.55288E-2 2.78466E-2 4.25386E-2 4.24171E-2 4.16E-2 3.53371E-2 2.06483E-2 1.76235E-2 1.895E-2 1.71856E-2 2.08241E-2 2.83337E-2 3.66808E-2 -9999 -9999 -9999 -9999 -9999 -9999 -9999 -9999 -9999 -9999 -9999 -9999 -9999 -9999 -9999 -9999 -9999
-9999 -9999 -9999 -9999 -9999 -9999 -9999 -9999 -9999 -9999 -9999 -9999 -9999 -9999 -9999 -9999 -9999 -9999 -9999 -9999 -9999 -9999 -9999 -9999 -9999 -9999 -9999 -9999 -9999 -9999 -9999 -9999 -9999 -9999 -9999 -9999 -9999 -9999 -9999 -9999 -9999 -9999 -9999 -9999 -9999 -9999 -9999 -9999 -9999 -9999 -9999 -9999 -9999 -9999 -9999 -9999 -9999 -9999 -9999 -9999 -9999 -9999 -9999 -9999 -9999 -9999 -9999 -9999 -9999 -9999 -9999 -9999 -9999 -9999 -9999 -9999 -9999 -9999 -9999 -9999 -9999 -9999 -9999 -9999 -9999 -9999 -9999 -9999 -9999 -9999 -9999 -9999 -9999 -9999 -9999 -9999 -9999 -9999 -9999 -9999 -9999 -9999 4.29812E-2 4.29164E-2 4.23916E-2 4.44425E-2 4.40659E-2 4.73745E-2 4.81911E-2 4.77485E-2 4.78525E-2 4.46568E-2 3.75687E-2 2.98687E-2 2.83703E-2 2.50307E-2 3.14362E-2 3.14431E-2 3.04027E-2 3.06813E-2 3.58563E-2 5.1299E-2 5.82716E-2 5.75292E-2 6.38553E-2 5.24757E-2 3.90774E-2 3.59939E-2 2.78971E-2 3.28991E-2 3.88768E-2 5.0866E-2 4.68657E-2 4.18568E-2 4.21729E-2 4.19912E-2 4.52469E-2 4.47736E-2 4.99938E-2 5.65696E-2 5.1839E-2 5.09827E-2 5.74193E-2 6.05889E-2 5.82238E-2 5.32965E-2 5.49402E-2 5.47409E-2 4.53831E-2 3.59075E-2 3.26107E-2 3.28872E-2 3.18857E-2 3.40447E-2 3.51192E-2 3.03048E-2 3.29522E-2 2.93828E-2 3.33453E-2 4.10401E-2 5.38897E-2 5.39914E-2 5.05041E-2 4.84172E-2 4.86003E-2 5.12791E-2 5.69031E-2 5.82782E-2 5.3188E-2 4.69785E-2 3.9643E-2 4.39513E-2 4.22402E-2 4.5237E-2 4.26702E-2 4.60587E-2 3.86251E-2 3.08979E-2 2.69425E-2 2.66002E-2 3.01494E-2 3.36432E-2 3.30234E-2 3.01667E-2 2.86624E-2 2.66912E-2 2.38943E-2 2.33631E-2 2.47853E-2 2.51048E-2 2.59616E-2 2.3718E-2 2.51712E-2 2.55046E-2 3.05739E-2 4.04187E-2 3.92853E-2 3.29948E-2 3.07536E-2 2.47095E-2 2.5969E-2 2.50881E-2 2.35206E-2 2.31045E-2 2.29359E-2 2.10942E-2 1.93206E-2 1.98969E-2 2.3884E-2 2.44684E-2 2.73206E-2 2.70494E-2 2.63566E-2 2.51597E-2 1.97787E-2 1.47127E-2 1.88469E-2 2.69153E-2 2.78135E-2 2.59844E-2 1.88686E-2 1.74557E-2 2.44987E-2 3.15731E-2 2.99625E-2 2.9379E-2 2.92263E-2 2.91352E-2 2.2305E-2 1.25226E-2 9.24231E-3 1.00174E-2 1.15808E-2 1.45697E-2 1.9737E-2 2.77153E-2 3.76031E-2 3.84024E-2 3.87807E-2 3.99451E-2 4.00754E-2 3.5628E-2 3.69695E-2 2.26448E-2 2.34794E-2 3.67846E-2 4.03272E-2 -9999 -9999 -9999 -9999 -9999 -9999 -9999 -9999 -9999 -9999 -9999 -9999 -9999 -9999 -9999 -9999 -9999
-9999 -9999 -9999 -9999 -9999 -9999 -9999 -9999 -9999 -9999 -9999 -9999 -9999 -9999 -9999 -9999 -9999 -9999 -9999 -9999 -9999 -9999 -9999 -9999 -9999 -9999 -9999 -9999 -9999 -9999 -9999 -9999 -9999 -9999 -9999 -9999 -9999 -9999 -9999 -9999 -9999 -9999 -9999 -9999 -9999 -9999 -9999 -9999 -9999 -9999 -9999 -9999 -9999 -9999 -9999 -9999 -9999 -9999 -9999 -9999 -9999 -9999 -9999 -9999 -9999 -9999 -9999 -9999 -9999 -9999 -9999 -9999 -9999 -9999 -9999 -9999 -9999 -9999 -9999 -9999 -9999 -9999 -9999 -9999 -9999 -9999 -9999 -9999 -9999 -9999 -9999 -9999 -9999 -9999 -9999 -9999 -9999 -9999 -9999 -9999 -9999 4.25237E-2 4.28513E-2 3.99114E-2 3.76961E-2 3.71399E-2 3.70499E-2 3.76885E-2 4.46278E-2 5.0044E-2 5.10493E-2 4.77537E-2 3.8135E-2 3.31938E-2 2.17328E-2 2.20101E-2 3.05863E-2 3.15754E-2 3.14581E-2 3.32824E-2 3.52279E-2 5.10849E-2 5.94467E-2 6.2654E-2 7.10005E-2 6.91923E-2 5.89799E-2 5.70576E-2 5.38178E-2 5.7569E-2 5.26372E-2 4.28512E-2 4.1043E-2 4.14032E-2 4.63402E-2 5.43371E-2 5.79764E-2 5.54313E-2 5.14499E-2 5.38366E-2 5.69097E-2 5.80079E-2 5.47926E-2 5.4833E-2 5.69983E-2 6.25055E-2 6.15998E-2 4.98348E-2 3.55134E-2 3.30769E-2 3.14879E-2 3.57168E-2 3.93861E-2 4.31269E-2 3.53917E-2 3.4002E-2 3.38058E-2 2.96621E-2 3.62377E-2 4.96811E-2 5.43761E-2 4.86049E-2 4.16513E-2 3.8897E-2 3.9676E-2 4.10703E-2 4.38453E-2 4.83788E-2 4.73875E-2 4.59964E-2 4.79425E-2 4.75534E-2 4.49817E-2 4.4539E-2 4.32481E-2 4.45565E-2 3.77694E-2 3.77607E-2 3.24475E-2 3.14616E-2 3.14275E-2 3.4404E-2 3.85437E-2 3.06363E-2 2.78331E-2 2.45055E-2 2.33459E-2 2.46227E-2 2.58331E-2 2.55772E-2 2.3274E-2 2.54907E-2 3.04704E-2 2.74056E-2 3.36113E-2 3.01095E-2 3.23941E-2 3.29231E-2 2.99805E-2 2.85913E-2 2.76943E-2 2.48041E-2 2.28185E-2 2.23117E-2 2.16095E-2 2.03847E-2 1.92903E-2 2.0437E-2 2.25965E-2 2.43823E-2 2.47265E-2 2.45231E-2 2.81157E-2 2.9773E-2 2.15043E-2 1.51304E-2 1.95923E-2 2.68399E-2 2.86549E-2 2.70416E-2 2.06795E-2 1.91857E-2 2.48594E-2 3.17243E-2 2.3089E-2 2.92295E-2 2.81584E-2 3.21568E-2 2.83487E-2 1.65323E-2 1.44981E-2 1.75324E-2 2.17008E-2 3.03255E-2 3.99324E-2 4.59893E-2 4.4669E-2 2.83579E-2 2.67573E-2 3.67173E-2 4.51547E-2 4.92837E-2 4.76327E-2 4.19789E-2 -9999 -9999 -9999 -9999 -9999 -9999 -9999 -9999 -9999 -9999 -9999 -9999 -9999 -9999 -9999 -9999 -9999 -9999 -9999 -9999
-9999 -9999 -9999 -9999 -9999 -9999 -9999 -9999 -9999 -9999 -9999 -9999 -9999 -9999 -9999 -9999 -9999 -9999 -9999 -9999 -9999 -9999 -9999 -9999 -9999 -9999 -9999 -9999 -9999 -9999 -9999 -9999 -9999 -9999 -9999 -9999 -9999 -9999 -9999 -9999 -9999 -9999 -9999 -9999 -9999 -9999 -9999 -9999 -9999 -9999 -9999 -9999 -9999 -9999 -9999 -9999 -9999 -9999 -9999 -9999 -9999 -9999 -9999 -9999 -9999 -9999 -9999 -9999 -9999 -9999 -9999 -9999 -9999 -9999 -9999 -9999 -9999 -9999 -9999 -9999 -9999 -9999 -9999 -9999 -9999 -9999 -9999 -9999 -9999 -9999 -9999 -9999 -9999 -9999 -9999 -9999 -9999 -9999 -9999 -9999 4.16538E-2 4.27208E-2 4.23916E-2 3.8614E-2 3.39958E-2 2.93661E-2 2.92584E-2 3.10094E-2 3.64927E-2 4.45382E-2 4.85845E-2 5.11087E-2 4.12603E-2 3.21505E-2 2.09628E-2 2.00088E-2 2.94321E-2 3.21981E-2 3.44719E-2 3.42664E-2 3.58332E-2 5.21813E-2 6.40415E-2 6.56022E-2 6.52537E-2 6.26301E-2 6.4324E-2 6.21074E-2 7.10197E-2 6.74593E-2 6.25974E-2 3.89363E-2 4.19203E-2 4.09546E-2 4.96551E-2 5.10763E-2 5.36397E-2 4.97076E-2 4.65437E-2 5.08326E-2 5.59101E-2 5.77892E-2 6.15358E-2 5.95923E-2 5.83195E-2 6.37972E-2 5.07816E-2 3.57115E-2 3.31625E-2 3.25126E-2 3.13953E-2 4.29396E-2 4.70181E-2 4.15448E-2 3.35046E-2 3.53037E-2 3.03557E-2 4.26609E-2 5.27072E-2 5.41177E-2 4.82509E-2 4.08478E-2 3.65211E-2 3.98984E-2 4.48687E-2 4.24054E-2 4.21333E-2 4.22291E-2 4.68946E-2 5.06213E-2 5.24924E-2 5.10545E-2 4.84977E-2 4.68491E-2 4.38719E-2 4.21958E-2 4.09315E-2 3.953E-2 3.39185E-2 3.52957E-2 3.36514E-2 3.9636E-2 3.34126E-2 2.9679E-2 2.54152E-2 2.30466E-2 2.3061E-2 2.68988E-2 2.61114E-2 2.18177E-2 2.5461E-2 3.05371E-2 2.93571E-2 3.75493E-2 3.17407E-2 3.03861E-2 2.96292E-2 2.99669E-2 3.24188E-2 3.31747E-2 2.85521E-2 2.51544E-2 2.28551E-2 2.31364E-2 2.34952E-2 2.27921E-2 2.13936E-2 2.06921E-2 2.06814E-2 2.00607E-2 2.02561E-2 2.32896E-2 2.53941E-2 2.58448E-2 2.42499E-2 1.72198E-2 2.18972E-2 2.93278E-2 2.05101E-2 2.81031E-2 2.33295E-2 2.03581E-2 2.54168E-2 3.17491E-2 2.32534E-2 1.72307E-2 1.65458E-2 2.53868E-2 2.96698E-2 2.16847E-2 1.8185E-2 1.95975E-2 2.4032E-2 3.02114E-2 4.19529E-2 4.44862E-2 4.25584E-2 3.26318E-2 2.59895E-2 2.72615E-2 2.98995E-2 3.46652E-2 3.96248E-2 -9999 -9999 -9999 -9999 -9999 -9999 -9999 -9999 -9999 -9999 -9999 -9999 -9999 -9999 -9999 -9999 -9999 -9999 -9999 -9999 -9999
-9999 -9999 -9999 -9999 -9999 -9999 -9999 -9999 -9999 -9999 -9999 -9999 -9999 -9999 -9999 -9999 -9999 -9999 -9999 -9999 -9999 -9999 -9999 -9999 -9999 -9999 -9999 -9999 -9999 -9999 -9999 -9999 -9999 -9999 -9999 -9999 -9999 -9999 -9999 -9999 -9999 -9999 -9999 -9999 -9999 -9999 -9999 -9999 -9999 -9999 -9999 -9999 -9999 -9999 -9999 -9999 -9999 -9999 -9999 -9999 -9999 -9999 -9999 -9999 -9999 -9999 -9999 -9999 -9999 -9999 -9999 -9999 -9999 -9999 -9999 -9999 -9999 -9999 -9999 -9999 -9999 -9999 -9999 -9999 -9999 -9999 -9999 -9999 -9999 -9999 -9999 -9999 -9999 -9999 -9999 -9999 -9999 -9999 -9999 4.08283E-2 4.16538E-2 4.24577E-2 4.19914E-2 3.84978E-2 3.40706E-2 2.96043E-2 2.82551E-2 2.88167E-2 2.97184E-2 3.91645E-2 4.8383E-2 5.51313E-2 4.50911E-2 3.07296E-2 2.24028E-2 2.05214E-2 3.00993E-2 3.45326E-2 2.92769E-2 2.97434E-2 3.54107E-2 5.39573E-2 6.62666E-2 6.06961E-2 4.22385E-2 3.80556E-2 4.09771E-2 5.18277E-2 7.41797E-2 6.78584E-2 6.68515E-2 4.38485E-2 4.42634E-2 5.00444E-2 5.02614E-2 4.84114E-2 4.59269E-2 4.34448E-2 4.05951E-2 4.85291E-2 5.05876E-2 5.58381E-2 4.3571E-2 3.67445E-2 4.36974E-2 4.40511E-2 3.2982E-2 3.16641E-2 3.13659E-2 2.88982E-2 3.79219E-2 4.75439E-2 4.48201E-2 3.68627E-2 3.22453E-2 3.294E-2 3.49725E-2 5.37551E-2 5.86544E-2 5.27619E-2 4.29049E-2 4.01138E-2 4.17161E-2 4.39221E-2 4.35296E-2 4.50036E-2 4.60068E-2 4.79597E-2 4.89839E-2 4.96282E-2 5.10195E-2 4.90298E-2 4.9099E-2 5.20251E-2 4.90222E-2 4.34086E-2 4.12781E-2 3.68183E-2 3.51947E-2 3.67396E-2 3.64808E-2 3.59899E-2 3.42775E-2 2.78891E-2 2.32543E-2 2.24947E-2 2.43158E-2 2.40856E-2 2.46059E-2 2.24027E-2 2.70296E-2 2.76926E-2 3.03531E-2 2.98224E-2 3.10537E-2 2.98973E-2 3.19197E-2 3.04071E-2 3.40773E-2 3.67374E-2 2.85796E-2 2.58461E-2 2.40889E-2 2.39545E-2 2.39312E-2 2.40408E-2 2.42348E-2 2.46704E-2 2.35855E-2 2.00425E-2 1.73428E-2 1.89725E-2 2.44227E-2 2.4669E-2 2.89107E-2 2.30989E-2 2.50672E-2 2.35818E-2 2.49867E-2 2.86083E-2 2.84196E-2 2.32004E-2 2.21995E-2 2.51946E-2 3.18586E-2 2.05176E-2 1.5686E-2 2.41635E-2 3.15795E-2 3.01812E-2 2.33711E-2 1.74492E-2 2.03093E-2 2.39932E-2 3.15436E-2 3.8073E-2 4.2652E-2 3.65753E-2 2.96926E-2 3.06228E-2 3.09958E-2 3.18602E-2 -9999 -9999 -9999 -9999 -9999 -9999 -9999 -9999 -9999 -9999 -9999 -9999 -9999 -9999 -9999 -9999 -9999 -9999 -9999 -9999 -9999 -9999
-9999 -9999 -9999 -9999 -9999 -9999 -9999 -9999 -9999 -9999 -9999 -9999 -9999 -9999 -9999 -9999 -9999 -9999 -9999 -9999 -9999 -9999 -9999 -9999 -9999 -9999 -9999 -9999 -9999 -9999 -9999 -9999 -9999 -9999 -9999 -9999 -9999 -9999 -9999 -9999 -9999 -9999 -9999 -9999 -9999 -9999 -9999 -9999 -9999 -9999 -9999 -9999 -9999 -9999 -9999 -9999 -9999 -9999 -9999 -9999 -9999 -9999 -9999 -9999 -9999 -9999 -9999 -9999 -9999 -9999 -9999 -9999 -9999 -9999 -9999 -9999 -9999 -9999 -9999 -9999 -9999 -9999 -9999 -9999 -9999 -9999 -9999 -9999 -9999 -9999 -9999 -9999 -9999 -9999 -9999 -9999 -9999 -9999 4.01249E-2 4.08283E-2 4.11748E-2 4.17216E-2 4.37093E-2 4.17908E-2 4.00979E-2 3.7825E-2 3.42179E-2 2.94653E-2 2.92222E-2 3.36199E-2 4.19919E-2 5.26962E-2 4.67276E-2 3.11911E-2 2.28235E-2 2.25685E-2 3.18597E-2 3.21235E-2 2.35889E-2 2.5425E-2 3.64594E-2 5.79582E-2 6.91183E-2 5.00088E-2 2.96943E-2 2.40873E-2 2.778E-2 3.88072E-2 5.91716E-2 6.6576E-2 6.15406E-2 4.50202E-2 4.23541E-2 4.96716E-2 5.36256E-2 4.98917E-2 4.50438E-2 3.25776E-2 3.20014E-2 2.7585E-2 3.72167E-2 4.49093E-2 3.68854E-2 3.00764E-2 3.14819E-2 3.03828E-2 3.27182E-2 2.90525E-2 3.00029E-2 3.59688E-2 4.62518E-2 4.76498E-2 3.86418E-2 3.46732E-2 3.19988E-2 3.70192E-2 5.08305E-2 6.38229E-2 6.29022E-2 5.37273E-2 4.41283E-2 4.25587E-2 4.30748E-2 4.35775E-2 4.57683E-2 4.82143E-2 5.17045E-2 5.47419E-2 5.78264E-2 5.87355E-2 6.03492E-2 6.12849E-2 5.96176E-2 5.25622E-2 4.97437E-2 4.65168E-2 3.93839E-2 3.48337E-2 3.33267E-2 3.53008E-2 3.54902E-2 3.35092E-2 3.21294E-2 2.72775E-2 2.50837E-2 2.30473E-2 2.28467E-2 2.41391E-2 2.2806E-2 2.34705E-2 3.12833E-2 3.03366E-2 3.03039E-2 3.07188E-2 2.89555E-2 3.06647E-2 3.29243E-2 3.34484E-2 3.71121E-2 2.96483E-2 2.84502E-2 2.46445E-2 2.53045E-2 2.37681E-2 2.46355E-2 2.5476E-2 2.53252E-2 2.62123E-2 2.6557E-2 2.3651E-2 1.9743E-2 1.76747E-2 2.19219E-2 2.81345E-2 2.15896E-2 2.58071E-2 2.55212E-2 1.6279E-2 1.98113E-2 2.82392E-2 2.95124E-2 3.0711E-2 2.27093E-2 2.22444E-2 3.06454E-2 2.27773E-2 1.54078E-2 2.33939E-2 3.12243E-2 3.28252E-2 3.04822E-2 2.0926E-2 2.82651E-2 3.26967E-2 3.90617E-2 4.62695E-2 4.56692E-2 3.71627E-2 4.47618E-2 4.294E-2 3.62233E-2 -9999 -9999 -9999 -9999 -9999 -9999 -9999 -9999 -9999 -9999 -9999 -9999 -9999 -9999 -9999 -9999 -9999 -9999 -9999 -9999 -9999 -9999 -9999
-9999 -9999 -9999 -9999 -9999 -9999 -9999 -9999 -9999 -9999 -9999 -9999 -9999 -9999 -9999 -9999 -9999 -9999 -9999 -9999 -9999 -9999 -9999 -9999 -9999 -9999 -9999 -9999 -9999 -9999 -9999 -9999 -9999 -9999 -9999 -9999 -9999 -9999 -9999 -9999 -9999 -9999 -9999 -9999 -9999 -9999 -9999 -9999 -9999 -9999 -9999 -9999 -9999 -9999 -9999 -9999 -9999 -9999 -9999 -9999 -9999 -9999 -9999 -9999 -9999 -9999 -9999 -9999 -9999 -9999 -9999 -9999 -9999 -9999 -9999 -9999 -9999 -9999 -9999 -9999 -9999 -9999 -9999 -9999 -9999 -9999 -9999 -9999 -9999 -9999 -9999 -9999 -9999 -9999 -9999 -9999 -9999 3.97683E-2 4.01249E-2 4.05486E-2 4.10366E-2 4.33486E-2 4.41367E-2 4.42073E-2 4.34934E-2 4.29955E-2 3.95431E-2 3.71054E-2 3.13429E-2 3.193E-2 3.87114E-2 4.70805E-2 4.70684E-2 3.26647E-2 2.38316E-2 2.41948E-2 3.43356E-2 2.97291E-2 1.94905E-2 2.44703E-2 3.98104E-2 5.97337E-2 6.92804E-2 4.12281E-2 2.37002E-2 1.64076E-2 2.51557E-2 3.70499E-2 5.74778E-2 7.13644E-2 5.60722E-2 4.11421E-2 4.0984E-2 4.23493E-2 4.31263E-2 4.97596E-2 4.68652E-2 3.74905E-2 2.79866E-2 3.01449E-2 2.93526E-2 3.30941E-2 3.43082E-2 3.45321E-2 3.35085E-2 2.94524E-2 2.95337E-2 2.71179E-2 2.85952E-2 4.48367E-2 4.95899E-2 4.75472E-2 3.99918E-2 3.64245E-2 4.22356E-2 5.73915E-2 6.51778E-2 6.88893E-2 6.7304E-2 5.80966E-2 5.23796E-2 4.82124E-2 4.75453E-2 5.35824E-2 5.9827E-2 6.28317E-2 6.39584E-2 6.65651E-2 6.66593E-2 6.68215E-2 6.67E-2 6.48667E-2 6.0595E-2 5.22818E-2 5.23716E-2 4.6577E-2 3.97852E-2 3.71758E-2 3.60878E-2 3.51807E-2 3.55111E-2 3.3603E-2 3.00941E-2 2.6795E-2 2.48663E-2 2.3135E-2 2.26439E-2 2.33862E-2 2.24456E-2 2.81025E-2 3.07732E-2 2.94231E-2 2.86861E-2 2.9505E-2 3.13678E-2 3.38024E-2 3.13891E-2 2.94027E-2 3.24215E-2 2.93452E-2 2.74521E-2 2.4475E-2 2.41062E-2 2.5198E-2 2.841E-2 2.51235E-2 2.90824E-2 2.12538E-2 2.74857E-2 2.55214E-2 2.47159E-2 1.98691E-2 1.78908E-2 2.35626E-2 2.44842E-2 1.86856E-2 1.453E-2 1.54303E-2 1.62196E-2 2.47742E-2 2.21798E-2 2.71376E-2 2.55814E-2 2.39431E-2 3.07856E-2 2.4597E-2 1.50959E-2 1.61036E-2 1.76699E-2 2.27356E-2 3.28933E-2 2.85271E-2 3.55698E-2 4.54855E-2 4.36343E-2 4.41411E-2 4.81689E-2 4.29579E-2 4.75966E-2 4.8265E-2 4.01821E-2 -9999 -9999 -9999 -9999 -9999 -9999 -9999 -9999 -9999 -9999 -9999 -9999 -9999 -9999 -9999 -9999 -9999 -9999 -9999 -9999 -9999 -9999 -9999
-9999 -9999 -9999 -9999 -9999 -9999 -9999 -9999 -9999 -9999 -9999 -9999 -9999 -9999 -9999 -9999 -9999 -9999 -9999 -9999 -9999 -9999 -9999 -9999 -9999 -9999 -9999 -9999 -9999 -9999 -9999 -9999 -9999 -9999 -9999 -9999 -9999 -9999 -9999 -9999 -9999 -9999 -9999 -9999 -9999 -9999 -9999 -9999 -9999 -9999 -9999 -9999 -9999 -9999 -9999 -9999 -9999 -9999 -9999 -9999 -9999 -9999 -9999 -9999 -9999 -9999 -9999 -9999 -9999 -9999 -9999 -9999 -9999 -9999 -9999 -9999 -9999 -9999 -9999 -9999 -9999 -9999 -9999 -9999 -9999 -9999 -9999 -9999 -9999 -9999 -9999 -9999 -9999 -9999 -9999 -9999 3.96248E-2 4.01249E-2 4.03374E-2 4.05486E-2 4.06078E-2 4.12062E-2 4.42778E-2 4.51102E-2 4.48527E-2 4.63536E-2 4.6221E-2 4.17723E-2 3.77783E-2 3.23365E-2 3.50273E-2 4.16683E-2 4.29527E-2 3.32534E-2 2.32243E-2 2.65831E-2 3.39995E-2 3.02464E-2 1.97001E-2 2.67707E-2 4.66198E-2 6.4735E-2 7.00849E-2 3.70949E-2 2.05541E-2 1.47378E-2 2.79362E-2 4.54804E-2 6.57191E-2 6.77924E-2 5.33094E-2 3.98583E-2 3.88591E-2 3.55453E-2 4.30632E-2 4.64602E-2 4.61592E-2 3.79307E-2 2.98225E-2 2.89837E-2 2.88886E-2 3.12212E-2 3.8357E-2 4.07439E-2 3.45548E-2 3.03532E-2 2.98572E-2 2.99083E-2 4.31374E-2 5.34175E-2 6.33262E-2 5.76175E-2 5.47733E-2 5.71615E-2 6.20033E-2 6.41444E-2 6.44954E-2 6.64465E-2 6.80634E-2 6.43017E-2 6.05255E-2 5.89788E-2 6.11407E-2 6.54072E-2 6.70782E-2 6.67008E-2 6.66858E-2 6.67223E-2 6.70275E-2 6.76068E-2 6.34724E-2 5.86188E-2 5.28615E-2 5.15546E-2 5.40943E-2 4.62339E-2 4.34419E-2 3.96363E-2 3.78855E-2 3.56079E-2 3.51757E-2 3.00753E-2 2.68678E-2 2.63372E-2 2.2856E-2 2.25455E-2 2.44419E-2 2.25027E-2 2.51382E-2 2.94643E-2 3.19415E-2 3.18284E-2 2.84524E-2 3.25109E-2 3.29536E-2 3.29324E-2 3.23788E-2 2.92514E-2 3.10226E-2 2.89545E-2 2.54556E-2 2.47333E-2 2.4708E-2 2.3845E-2 2.79159E-2 2.51727E-2 2.42061E-2 1.95199E-2 1.75983E-2 2.42624E-2 2.46119E-2 2.29084E-2 1.80375E-2 2.1649E-2 2.69735E-2 2.70937E-2 1.7114E-2 2.19076E-2 1.04632E-2 1.35184E-2 1.9217E-2 2.88109E-2 2.65337E-2 2.5713E-2 2.98288E-2 3.007E-2 1.89109E-2 1.5186E-2 1.65653E-2 1.70451E-2 2.85939E-2 3.48355E-2 3.69091E-2 4.18507E-2 4.18801E-2 4.57424E-2 4.16517E-2 4.17953E-2 4.41195E-2 4.50337E-2 -9999 -9999 -9999 -9999 -9999 -9999 -9999 -9999 -9999 -9999 -9999 -9999 -9999 -9999 -9999 -9999 -9999 -9999 -9999 -9999 -9999 -9999 -9999 -9999
-9999 -9999 -9999 -9999 -9999 -9999 -9999 -9999 -9999 -9999 -9999 -9999 -9999 -9999 -9999 -9999 -9999 -9999 -9999 -9999 -9999 -9999 -9999 -9999 -9999 -9999 -9999 -9999 -9999 -9999 -9999 -9999 -9999 -9999 -9999 -9999 -9999 -9999 -9999 -9999 -9999 -9999 -9999 -9999 -9999 -9999 -9999 -9999 -9999 -9999 -9999 -9999 -9999 -9999 -9999 -9999 -9999 -9999 -9999 -9999 -9999 -9999 -9999 -9999 -9999 -9999 -9999 -9999 -9999 -9999 -9999 -9999 -9999 -9999 -9999 -9999 -9999 -9999 -9999 -9999 -9999 -9999 -9999 -9999 -9999 -9999 -9999 -9999 -9999 -9999 -9999 -9999 -9999 -9999 -9999 3.9046E-2 3.96966E-2 4.01249E-2 4.04079E-2 4.00664E-2 4.04733E-2 4.32032E-2 4.42778E-2 4.46549E-2 4.53725E-2 4.78757E-2 4.62045E-2 4.71192E-2 4.11351E-2 3.78773E-2 3.79245E-2 4.18117E-2 3.89845E-2 2.94398E-2 2.14178E-2 2.81517E-2 3.59778E-2 3.37134E-2 2.52127E-2 3.34042E-2 5.45898E-2 7.03179E-2 6.40291E-2 3.61586E-2 1.79186E-2 1.71282E-2 3.3301E-2 5.18138E-2 6.64532E-2 5.84802E-2 4.71517E-2 4.64804E-2 4.26756E-2 3.82574E-2 3.78778E-2 4.28833E-2 4.8209E-2 4.4379E-2 4.39872E-2 3.51053E-2 3.73124E-2 3.6598E-2 3.93487E-2 3.69537E-2 3.00363E-2 2.93071E-2 3.24584E-2 4.53442E-2 5.53684E-2 6.02315E-2 6.37529E-2 6.37415E-2 6.51659E-2 6.30398E-2 6.88923E-2 6.1899E-2 5.45422E-2 5.87418E-2 6.76925E-2 6.85579E-2 6.77244E-2 6.79224E-2 6.75877E-2 6.70744E-2 6.65749E-2 6.1734E-2 5.74757E-2 6.08586E-2 6.67617E-2 6.7208E-2 6.47301E-2 5.70712E-2 5.4275E-2 5.70923E-2 5.09986E-2 4.71452E-2 4.56973E-2 4.46866E-2 4.05693E-2 4.02977E-2 3.54142E-2 2.75368E-2 2.59591E-2 2.6795E-2 2.45478E-2 2.26541E-2 2.32016E-2 2.2715E-2 2.85425E-2 3.38271E-2 3.4575E-2 3.19309E-2 3.69581E-2 3.49347E-2 3.9058E-2 3.35962E-2 3.46286E-2 3.13478E-2 3.11158E-2 2.92094E-2 2.52032E-2 2.40644E-2 2.36901E-2 2.27265E-2 2.72512E-2 2.78362E-2 2.1991E-2 1.11187E-2 5.91606E-3 1.11187E-2 1.64075E-2 2.51116E-2 2.27056E-2 2.39109E-2 2.63963E-2 2.70614E-2 2.35469E-2 1.07443E-2 1.20382E-2 1.45539E-2 2.4688E-2 2.85036E-2 2.94256E-2 2.43063E-2 2.72733E-2 3.10084E-2 3.19433E-2 2.90149E-2 2.67503E-2 2.84375E-2 3.22781E-2 3.85426E-2 4.27002E-2 4.41642E-2 4.09203E-2 4.16642E-2 3.47217E-2 3.13438E-2 3.73281E-2 -9999 -9999 -9999 -9999 -9999 -9999 -9999 -9999 -9999 -9999 -9999 -9999 -9999 -9999 -9999 -9999 -9999 -9999 -9999 -9999 -9999 -9999 -9999 -9999 -9999
-9999 -9999 -9999 -9999 -9999 -9999 -9999 -9999 -9999 -9999 -9999 -9999 -9999 -9999 -9999 -9999 -9999 -9999 -9999 -9999 -9999 -9999 -9999 -9999 -9999 -9999 -9999 -9999 -9999 -9999 -9999 -9999 -9999 -9999 -9999 -9999 -9999 -9999 -9999 -9999 -9999 -9999 -9999 -9999 -9999 -9999 -9999 -9999 -9999 -9999 -9999 -9999 -9999 -9999 -9999 -9999 -9999 -9999 -9999 -9999 -9999 -9999 -9999 -9999 -9999 -9999 -9999 -9999 -9999 -9999 -9999 -9999 -9999 -9999 -9999 -9999 -9999 -9999 -9999 -9999 -9999 -9999 -9999 -9999 -9999 -9999 -9999 -9999 -9999 -9999 -9999 -9999 -9999 -9999 3.91187E-2 3.94086E-2 3.94086E-2 3.94808E-2 3.94473E-2 3.97925E-2 3.97237E-2 4.21678E-2 4.24536E-2 4.38489E-2 4.77342E-2 4.8503E-2 4.7027E-2 4.90503E-2 4.56238E-2 4.14267E-2 4.06294E-2 4.31414E-2 3.45185E-2 2.52844E-2 1.83107E-2 2.79251E-2 3.66658E-2 3.58002E-2 3.35629E-2 3.69517E-2 5.5865E-2 6.58262E-2 4.76697E-2 3.08413E-2 1.61856E-2 1.95049E-2 3.67371E-2 5.68477E-2 6.64189E-2 4.61883E-2 4.24084E-2 4.49454E-2 5.02488E-2 4.43452E-2 4.6511E-2 4.45771E-2 4.77238E-2 4.47656E-2 4.21767E-2 3.95591E-2 3.90918E-2 3.9962E-2 3.9734E-2 3.06788E-2 3.03365E-2 2.89283E-2 3.91658E-2 5.11533E-2 6.06497E-2 5.49711E-2 5.7195E-2 6.00822E-2 6.91764E-2 6.95614E-2 6.04516E-2 4.60923E-2 4.34145E-2 4.69445E-2 5.58846E-2 6.45128E-2 6.75028E-2 6.48988E-2 6.1952E-2 6.50921E-2 6.51057E-2 5.8513E-2 4.98374E-2 5.05688E-2 5.83954E-2 6.72734E-2 6.67266E-2 5.55603E-2 5.70913E-2 5.0429E-2 4.68625E-2 4.67746E-2 4.22395E-2 4.50204E-2 3.94371E-2 3.33717E-2 3.44145E-2 3.02474E-2 2.62423E-2 2.62563E-2 2.49459E-2 2.25027E-2 2.35142E-2 2.30466E-2 2.93653E-2 3.40103E-2 4.24854E-2 3.81243E-2 3.78166E-2 3.97152E-2 4.4941E-2 3.96914E-2 3.69015E-2 3.40804E-2 3.35744E-2 3.06636E-2 2.64897E-2 2.39213E-2 2.29806E-2 2.29195E-2 2.32983E-2 2.43491E-2 2.54032E-2 2.8735E-2 2.96282E-2 2.38137E-2 1.09487E-2 1.93305E-2 2.59497E-2 2.75411E-2 2.37159E-2 2.19603E-2 2.24324E-2 1.32282E-2 1.91966E-2 1.9925E-2 2.94E-2 2.2703E-2 3.06909E-2 2.29457E-2 2.06388E-2 2.27078E-2 2.38868E-2 2.86038E-2 3.15357E-2 3.09224E-2 3.37151E-2 3.60598E-2 3.83546E-2 3.62395E-2 3.35677E-2 3.34758E-2 3.29093E-2 2.9377E-2 3.54454E-2 -9999 -9999 -9999 -9999 -9999 -9999 -9999 -9999 -9999 -9999 -9999 -9999 -9999 -9999 -9999 -9999 -9999 -9999 -9999 -9999 -9999 -9999 -9999 -9999 -9999
-9999 -9999 -9999 -9999 -9999 -9999 -9999 -9999 -9999 -9999 -9999 -9999 -9999 -9999 -9999 -9999 -9999 -9999 -9999 -9999 -9999 -9999 -9999 -9999 -9999 -9999 -9999 -9999 -9999 -9999 -9999 -9999 -9999 -9999 -9999 -9999 -9999 -9999 -9999 -9999 -9999 -9999 -9999 -9999 -9999 -9999 -9999 -9999 -9999 -9999 -9999 -9999 -9999 -9999 -9999 -9999 -9999 -9999 -9999 -9999 -9999 -9999 -9999 -9999 -9999 -9999 -9999 -9999 -9999 -9999 -9999 -9999 -9999 -9999 -9999 -9999 -9999 -9999 -9999 -9999 -9999 -9999 -9999 -9999 -9999 -9999 -9999 -9999 -9999 -9999 -9999 -9999 -9999 -9999 3.94808E-2 3.75396E-2 3.9046E-2 3.83938E-2 3.87477E-2 3.9099E-2 4.11032E-2 4.04749E-2 4.36432E-2 4.51405E-2 4.6943E-2 4.7711E-2 4.79796E-2 4.82296E-2 4.73228E-2 4.51613E-2 4.45115E-2 3.95797E-2 3.28709E-2 1.87444E-2 1.46387E-2 2.34491E-2 3.50645E-2 3.52342E-2 3.47311E-2 3.62039E-2 4.08675E-2 3.84381E-2 3.26462E-2 1.80453E-2 1.11221E-2 2.03699E-2 3.80105E-2 6.59026E-2 6.30802E-2 4.51894E-2 3.95196E-2 4.31711E-2 4.40988E-2 4.88193E-2 5.12543E-2 4.81222E-2 4.82989E-2 4.97355E-2 4.79146E-2 4.55804E-2 4.59157E-2 4.53494E-2 4.16226E-2 3.39879E-2 2.91811E-2 3.36587E-2 5.10775E-2 5.96803E-2 5.81404E-2 3.91446E-2 3.34023E-2 4.26065E-2 6.26699E-2 7.01836E-2 5.60892E-2 4.15119E-2 3.7985E-2 3.88002E-2 4.51387E-2 5.28611E-2 5.99144E-2 5.74079E-2 5.41971E-2 5.71413E-2 6.34076E-2 5.964E-2 5.29278E-2 4.87948E-2 5.33862E-2 6.02322E-2 6.13368E-2 5.67466E-2 5.74003E-2 4.69063E-2 4.53638E-2 4.45619E-2 4.35003E-2 3.80941E-2 3.79664E-2 3.33628E-2 3.27558E-2 3.46933E-2 2.8138E-2 2.57077E-2 2.31494E-2 2.2111E-2 2.37528E-2 2.38626E-2 2.98792E-2 3.29212E-2 4.53394E-2 4.67847E-2 4.54579E-2 4.35688E-2 4.56688E-2 4.40751E-2 3.92242E-2 3.72823E-2 3.24878E-2 2.97422E-2 2.6498E-2 2.36211E-2 2.3368E-2 2.32519E-2 2.37353E-2 2.33691E-2 2.51522E-2 2.42468E-2 2.32807E-2 2.8388E-2 2.00327E-2 1.20863E-2 1.50132E-2 2.1973E-2 1.15481E-2 7.07698E-3 6.9004E-3 1.43846E-2 1.73029E-2 1.42868E-2 1.08089E-2 1.95189E-2 2.91138E-2 2.62205E-2 1.93276E-2 1.55312E-2 1.39742E-2 1.68077E-2 2.29698E-2 2.40656E-2 2.59142E-2 2.74349E-2 2.82969E-2 2.49886E-2 2.41203E-2 2.42313E-2 2.96127E-2 2.85183E-2 3.97554E-2 -9999 -9999 -9999 -9999 -9999 -9999 -9999 -9999 -9999 -9999 -9999 -9999 -9999 -9999 -9999 -9999 -9999 -9999 -9999 -9999 -9999 -9999 -9999 -9999 -9999
-9999 -9999 -9999 -9999 -9999 -9999 -9999 -9999 -9999 -9999 -9999 -9999 -9999 -9999 -9999 -9999 -9999 -9999 -9999 -9999 -9999 -9999 -9999 -9999 -9999 -9999 -9999 -9999 -9999 -9999 -9999 -9999 -9999 -9999 -9999 -9999 -9999 -9999 -9999 -9999 -9999 -9999 -9999 -9999 -9999 -9999 -9999 -9999 -9999 -9999 -9999 -9999 -9999 -9999 -9999 -9999 -9999 -9999 -9999 -9999 -9999 -9999 -9999 -9999 -9999 -9999 -9999 -9999 -9999 -9999 -9999 -9999 -9999 -9999 -9999 -9999 -9999 -9999 -9999 -9999 -9999 -9999 -9999 -9999 -9999 -9999 -9999 -9999 -9999 -9999 -9999 -9999 -9999 3.75396E-2 3.77998E-2 3.96248E-2 3.84648E-2 3.79656E-2 3.80372E-2 4.04049E-2 4.01734E-2 4.0249E-2 4.33206E-2 4.49858E-2 4.61109E-2 5.02235E-2 5.12427E-2 4.93959E-2 4.76496E-2 4.60706E-2 4.18673E-2 3.36812E-2 2.32243E-2 1.21317E-2 1.25527E-2 1.9034E-2 2.52289E-2 2.59706E-2 2.65309E-2 2.82293E-2 2.73584E-2 2.07723E-2 1.03363E-2 4.94862E-3 5.72162E-3 2.15858E-2 4.07483E-2 6.74158E-2 6.38793E-2 4.62214E-2 3.92651E-2 3.72056E-2 4.3957E-2 4.57468E-2 5.51552E-2 5.40253E-2 5.31675E-2 4.49064E-2 4.3574E-2 4.2869E-2 4.25103E-2 4.41488E-2 5.27285E-2 4.65282E-2 4.77615E-2 5.34175E-2 5.95309E-2 5.70262E-2 5.54318E-2 3.69848E-2 3.2957E-2 3.33595E-2 5.43318E-2 7.03332E-2 5.90618E-2 4.02928E-2 3.99848E-2 3.94046E-2 3.94503E-2 4.37427E-2 5.2661E-2 5.55483E-2 5.30073E-2 5.12518E-2 5.61764E-2 5.86363E-2 5.3548E-2 5.42321E-2 5.40091E-2 5.47791E-2 5.44843E-2 5.97292E-2 4.80524E-2 4.2246E-2 3.96232E-2 3.61681E-2 3.37383E-2 3.41172E-2 3.20975E-2 3.24406E-2 3.18649E-2 3.35964E-2 2.71455E-2 2.61481E-2 2.3625E-2 2.26362E-2 2.71292E-2 2.78093E-2 3.22368E-2 3.33107E-2 4.10211E-2 4.3602E-2 4.82556E-2 4.60488E-2 4.77707E-2 4.63195E-2 4.23807E-2 3.86799E-2 3.38808E-2 2.88364E-2 2.54871E-2 2.43728E-2 2.43846E-2 2.4124E-2 2.45433E-2 2.33898E-2 2.2905E-2 2.32522E-2 2.4566E-2 2.62819E-2 2.2728E-2 1.99224E-2 1.31902E-2 1.09607E-2 1.42975E-2 1.8289E-2 1.69981E-2 2.04122E-2 9.82614E-3 1.17684E-2 1.88718E-2 1.44926E-2 2.11419E-2 2.91514E-2 2.22623E-2 1.41645E-2 1.12722E-2 1.21983E-2 1.46897E-2 1.55574E-2 1.70653E-2 2.18732E-2 2.25747E-2 1.90756E-2 1.92874E-2 2.24741E-2 2.61119E-2 2.89707E-2 -9999 -9999 -9999 -9999 -9999 -9999 -9999 -9999 -9999 -9999 -9999 -9999 -9999 -9999 -9999 -9999 -9999 -9999 -9999 -9999 -9999 -9999 -9999 -9999 -9999 -9999
-9999 -9999 -9999 -9999 -9999 -9999 -9999 -9999 -9999 -9999 -9999 -9999 -9999 -9999 -9999 -9999 -9999 -9999 -9999 -9999 -9999 -9999 -9999 -9999 -9999 -9999 -9999 -9999 -9999 -9999 -9999 -9999 -9999 -9999 -9999 -9999 -9999 -9999 -9999 -9999 -9999 -9999 -9999 -9999 -9999 -9999 -9999 -9999 -9999 -9999 -9999 -9999 -9999 -9999 -9999 -9999 -9999 -9999 -9999 -9999 -9999 -9999 -9999 -9999 -9999 -9999 -9999 -9999 -9999 -9999 -9999 -9999 -9999 -9999 -9999 -9999 -9999 -9999 -9999 -9999 -9999 -9999 -9999 -9999 -9999 -9999 -9999 -9999 -9999 -9999 -9999 -9999 3.76048E-2 3.80584E-2 3.82511E-2 3.94473E-2 3.87477E-2 3.81087E-2 3.76063E-2 3.95649E-2 4.0249E-2 4.08489E-2 4.39633E-2 4.48684E-2 4.8857E-2 5.01493E-2 5.10994E-2 5.22137E-2 5.1192E-2 4.53395E-2 3.41592E-2 2.69738E-2 1.53878E-2 1.18383E-2 1.50863E-2 1.75867E-2 1.89008E-2 1.98523E-2 2.15E-2 2.0206E-2 1.36745E-2 4.6022E-3 6.2271E-3 5.97606E-3 8.32892E-3 2.7937E-2 4.99381E-2 7.08899E-2 6.79284E-2 5.00239E-2 3.90737E-2 3.14967E-2 3.5803E-2 4.17552E-2 4.58479E-2 4.96417E-2 4.80994E-2 4.21482E-2 3.9429E-2 4.16739E-2 4.93772E-2 5.1386E-2 5.3473E-2 5.15146E-2 5.61882E-2 5.64916E-2 5.92149E-2 6.84769E-2 6.34615E-2 4.89727E-2 3.22549E-2 3.38515E-2 5.72402E-2 6.74914E-2 6.14504E-2 4.73435E-2 4.37907E-2 4.47391E-2 4.11989E-2 4.48872E-2 5.09987E-2 5.64084E-2 5.57737E-2 5.33733E-2 5.27881E-2 5.4133E-2 5.37791E-2 5.31017E-2 5.36524E-2 5.67784E-2 5.864E-2 5.25057E-2 4.6315E-2 4.497E-2 4.09685E-2 3.72822E-2 3.58275E-2 3.22856E-2 2.80886E-2 2.60068E-2 3.11642E-2 3.31017E-2 2.57189E-2 2.47914E-2 2.4021E-2 2.78307E-2 3.02695E-2 3.20442E-2 3.44656E-2 3.4795E-2 4.08439E-2 4.35303E-2 4.72823E-2 4.89884E-2 5.48834E-2 4.69342E-2 4.41505E-2 3.96186E-2 3.83957E-2 3.43421E-2 3.03092E-2 2.81233E-2 2.77761E-2 2.59737E-2 2.49213E-2 2.3589E-2 2.27109E-2 2.24558E-2 2.35731E-2 2.52005E-2 2.69832E-2 2.44019E-2 2.05506E-2 2.04903E-2 2.35152E-2 2.81247E-2 2.88712E-2 2.80688E-2 2.35761E-2 4.3563E-3 1.62085E-2 6.23853E-3 2.18771E-2 2.81258E-2 2.65007E-2 1.98136E-2 1.63155E-2 1.41489E-2 1.27021E-2 1.18607E-2 1.39904E-2 1.76648E-2 1.72471E-2 1.53074E-2 1.52119E-2 1.80318E-2 2.13162E-2 2.78492E-2 -9999 -9999 -9999 -9999 -9999 -9999 -9999 -9999 -9999 -9999 -9999 -9999 -9999 -9999 -9999 -9999 -9999 -9999 -9999 -9999 -9999 -9999 -9999 -9999 -9999 -9999
-9999 -9999 -9999 -9999 -9999 -9999 -9999 -9999 -9999 -9999 -9999 -9999 -9999 -9999 -9999 -9999 -9999 -9999 -9999 -9999 -9999 -9999 -9999 -9999 -9999 -9999 -9999 -9999 -9999 -9999 -9999 -9999 -9999 -9999 -9999 -9999 -9999 -9999 -9999 -9999 -9999 -9999 -9999 -9999 -9999 -9999 -9999 -9999 -9999 -9999 -9999 -9999 -9999 -9999 -9999 -9999 -9999 -9999 -9999 -9999 -9999 -9999 -9999 -9999 -9999 -9999 -9999 -9999 -9999 -9999 -9999 -9999 -9999 -9999 -9999 -9999 -9999 -9999 -9999 -9999 -9999 -9999 -9999 -9999 -9999 -9999 -9999 -9999 -9999 -9999 -9999 3.72777E-2 3.78646E-2 3.84428E-2 3.82623E-2 3.81395E-2 3.96548E-2 3.86772E-2 3.94883E-2 3.96414E-2 4.0249E-2 4.33206E-2 4.42668E-2 4.80709E-2 4.90119E-2 4.98502E-2 5.33769E-2 5.30712E-2 5.04157E-2 4.45115E-2 3.5249E-2 2.30336E-2 1.60593E-2 1.86049E-2 2.17353E-2 2.01859E-2 1.98266E-2 2.41315E-2 2.61954E-2 2.10978E-2 8.03343E-3 5.5851E-3 7.36339E-3 5.31492E-3 1.45776E-2 3.50401E-2 5.61037E-2 7.22554E-2 6.75923E-2 5.16721E-2 4.11908E-2 3.17584E-2 2.39934E-2 2.59475E-2 3.15239E-2 4.15643E-2 3.83816E-2 3.94577E-2 3.77985E-2 4.69894E-2 5.14934E-2 5.17412E-2 4.60583E-2 4.47481E-2 5.19806E-2 5.92603E-2 5.982E-2 5.86469E-2 5.30762E-2 4.99839E-2 3.69367E-2 3.8347E-2 5.59369E-2 6.75407E-2 6.71286E-2 5.8479E-2 4.97423E-2 4.57114E-2 4.80322E-2 5.06662E-2 5.2136E-2 5.42381E-2 5.9278E-2 5.58607E-2 5.25274E-2 5.46812E-2 5.57466E-2 5.54071E-2 5.59906E-2 5.83913E-2 5.59505E-2 5.79376E-2 4.88288E-2 4.05548E-2 3.58971E-2 3.46867E-2 3.28903E-2 3.00577E-2 2.56741E-2 2.60537E-2 3.17544E-2 3.16455E-2 2.91664E-2 2.46618E-2 2.67875E-2 3.89671E-2 3.90878E-2 3.67729E-2 3.66379E-2 4.014E-2 4.40076E-2 4.85473E-2 4.52576E-2 4.85768E-2 5.7189E-2 4.73799E-2 4.43271E-2 4.21656E-2 4.05496E-2 3.6253E-2 3.34673E-2 3.15182E-2 3.08401E-2 2.81807E-2 2.67424E-2 2.38602E-2 2.31321E-2 2.19412E-2 2.21038E-2 2.31615E-2 2.61976E-2 2.77176E-2 2.69007E-2 2.90426E-2 2.65967E-2 2.67743E-2 2.38414E-2 2.51544E-2 2.83838E-2 1.64369E-2 1.72115E-2 1.28446E-2 2.86061E-2 2.67396E-2 2.68582E-2 2.78758E-2 3.12778E-2 2.52981E-2 1.70335E-2 1.20529E-2 1.15221E-2 1.29766E-2 1.36471E-2 1.39573E-2 1.33682E-2 1.44143E-2 1.88396E-2 2.79344E-2 -9999 -9999 -9999 -9999 -9999 -9999 -9999 -9999 -9999 -9999 -9999 -9999 -9999 -9999 -9999 -9999 -9999 -9999 -9999 -9999 -9999 -9999 -9999 -9999 -9999 -9999
-9999 -9999 -9999 -9999 -9999 -9999 -9999 -9999 -9999 -9999 -9999 -9999 -9999 -9999 -9999 -9999 -9999 -9999 -9999 -9999 -9999 -9999 -9999 -9999 -9999 -9999 -9999 -9999 -9999 -9999 -9999 -9999 -9999 -9999 -9999 -9999 -9999 -9999 -9999 -9999 -9999 -9999 -9999 -9999 -9999 -9999 -9999 -9999 -9999 -9999 -9999 -9999 -9999 -9999 -9999 -9999 -9999 -9999 -9999 -9999 -9999 -9999 -9999 -9999 -9999 -9999 -9999 -9999 -9999 -9999 -9999 -9999 -9999 -9999 -9999 -9999 -9999 -9999 -9999 -9999 -9999 -9999 -9999 -9999 -9999 -9999 -9999 -9999 -9999 -9999 -9999 3.76699E-2 3.83151E-2 3.85673E-2 3.88692E-2 3.8809E-2 4.07418E-2 3.92863E-2 4.06249E-2 4.0249E-2 3.84839E-2 3.90427E-2 4.17614E-2 4.79913E-2 4.96239E-2 5.26065E-2 5.33008E-2 5.68138E-2 5.30331E-2 4.67732E-2 3.69517E-2 2.99265E-2 2.66083E-2 3.15872E-2 3.19021E-2 2.81535E-2 2.92654E-2 3.38194E-2 3.44817E-2 2.47121E-2 1.07282E-2 4.12692E-3 5.1354E-3 1.41407E-2 2.45449E-2 3.66264E-2 4.96478E-2 6.42166E-2 6.2331E-2 4.47271E-2 4.15852E-2 3.28707E-2 2.35312E-2 2.61306E-2 2.27875E-2 3.08941E-2 2.73049E-2 3.51725E-2 4.62357E-2 4.87163E-2 5.22802E-2 5.12528E-2 3.79992E-2 2.97705E-2 3.02343E-2 4.8761E-2 5.58116E-2 4.56701E-2 3.74024E-2 3.95006E-2 3.5676E-2 3.94633E-2 4.92115E-2 6.35325E-2 6.74985E-2 6.70689E-2 6.03038E-2 5.43697E-2 4.9946E-2 5.15704E-2 5.37187E-2 5.12352E-2 5.40738E-2 5.29281E-2 5.21767E-2 5.24137E-2 5.64904E-2 5.72631E-2 5.79607E-2 5.55498E-2 5.1868E-2 4.84583E-2 5.37735E-2 4.31505E-2 3.87809E-2 3.4551E-2 3.20889E-2 2.95266E-2 2.57381E-2 2.63482E-2 3.45142E-2 3.1477E-2 3.38993E-2 3.18054E-2 3.15293E-2 4.05249E-2 4.08534E-2 4.08031E-2 3.79856E-2 4.09898E-2 4.25218E-2 4.15662E-2 4.6178E-2 4.52639E-2 4.94731E-2 4.69729E-2 3.9699E-2 4.10714E-2 3.93569E-2 3.60413E-2 3.32159E-2 3.20634E-2 3.00751E-2 2.82175E-2 2.64304E-2 2.46686E-2 2.38603E-2 2.24117E-2 2.2309E-2 2.33096E-2 2.43816E-2 2.56018E-2 2.38785E-2 2.42717E-2 2.3684E-2 2.12546E-2 1.9359E-2 2.47961E-2 2.39185E-2 1.42902E-2 1.92218E-2 1.57021E-2 7.4512E-3 2.29636E-2 2.74802E-2 2.09325E-2 2.65803E-2 2.95763E-2 2.12436E-2 1.24506E-2 1.13055E-2 1.4187E-2 1.7414E-2 1.96272E-2 1.60215E-2 1.67007E-2 2.2219E-2 3.50009E-2 -9999 -9999 -9999 -9999 -9999 -9999 -9999 -9999 -9999 -9999 -9999 -9999 -9999 -9999 -9999 -9999 -9999 -9999 -9999 -9999 -9999 -9999 -9999 -9999 -9999 -9999
-9999 -9999 -9999 -9999 -9999 -9999 -9999 -9999 -9999 -9999 -9999 -9999 -9999 -9999 -9999 -9999 -9999 -9999 -9999 -9999 -9999 -9999 -9999 -9999 -9999 -9999 -9999 -9999 -9999 -9999 -9999 -9999 -9999 -9999 -9999 -9999 -9999 -9999 -9999 -9999 -9999 -9999 -9999 -9999 -9999 -9999 -9999 -9999 -9999 -9999 -9999 -9999 -9999 -9999 -9999 -9999 -9999 -9999 -9999 -9999 -9999 -9999 -9999 -9999 -9999 -9999 -9999 -9999 -9999 -9999 -9999 -9999 -9999 -9999 -9999 -9999 -9999 -9999 -9999 -9999 -9999 -9999 -9999 -9999 -9999 -9999 -9999 -9999 -9999 -9999 -9999 3.79939E-2 3.80163E-2 3.82623E-2 3.86884E-2 3.91084E-2 4.05958E-2 4.0013E-2 4.19505E-2 4.06997E-2 3.64252E-2 3.60625E-2 3.7498E-2 4.54325E-2 4.93937E-2 5.33769E-2 5.39786E-2 5.76146E-2 5.55698E-2 4.9874E-2 4.61686E-2 3.82433E-2 3.48741E-2 3.74084E-2 3.6804E-2 3.57652E-2 3.66427E-2 3.71637E-2 3.67927E-2 3.00955E-2 2.0598E-2 1.6149E-2 2.33703E-2 3.20888E-2 3.8057E-2 3.77436E-2 4.39089E-2 5.7539E-2 5.10816E-2 4.17145E-2 4.01468E-2 3.49623E-2 3.06578E-2 2.62236E-2 2.77874E-2 2.75804E-2 3.13314E-2 3.83525E-2 4.81852E-2 5.27984E-2 5.76236E-2 5.2958E-2 3.20415E-2 2.79842E-2 3.07978E-2 4.5522E-2 5.69333E-2 4.95829E-2 3.62296E-2 3.40731E-2 3.5631E-2 4.00438E-2 4.10006E-2 5.39807E-2 6.41887E-2 6.43511E-2 5.83236E-2 5.30576E-2 5.29154E-2 5.18845E-2 5.59844E-2 5.37299E-2 5.29651E-2 5.30431E-2 5.40322E-2 5.41079E-2 5.6475E-2 5.55941E-2 5.53177E-2 5.44524E-2 4.67643E-2 4.3452E-2 4.86521E-2 4.38684E-2 3.68561E-2 2.92549E-2 2.79137E-2 2.61505E-2 2.46232E-2 2.59682E-2 3.221E-2 3.5089E-2 3.5332E-2 3.51969E-2 3.99576E-2 3.891E-2 4.3987E-2 3.41493E-2 3.48349E-2 4.10653E-2 4.20854E-2 4.76776E-2 5.18793E-2 4.9023E-2 4.83645E-2 5.25083E-2 4.30971E-2 3.82292E-2 3.95074E-2 3.73065E-2 3.46799E-2 3.28395E-2 3.01735E-2 2.962E-2 2.67201E-2 2.52769E-2 2.34879E-2 2.26486E-2 2.2545E-2 2.41652E-2 2.44528E-2 2.33397E-2 2.10386E-2 1.96862E-2 1.92514E-2 1.74365E-2 1.70828E-2 2.55434E-2 2.26817E-2 1.7067E-2 3.9202E-3 2.18443E-2 1.53822E-2 8.39957E-3 1.91897E-2 1.53053E-2 2.46106E-2 3.06359E-2 2.58122E-2 1.49588E-2 1.63502E-2 2.82095E-2 3.19128E-2 3.03736E-2 2.25904E-2 2.02524E-2 2.90463E-2 4.36742E-2 -9999 -9999 -9999 -9999 -9999 -9999 -9999 -9999 -9999 -9999 -9999 -9999 -9999 -9999 -9999 -9999 -9999 -9999 -9999 -9999 -9999 -9999 -9999 -9999 -9999 -9999
-9999 -9999 -9999 -9999 -9999 -9999 -9999 -9999 -9999 -9999 -9999 -9999 -9999 -9999 -9999 -9999 -9999 -9999 -9999 -9999 -9999 -9999 -9999 -9999 -9999 -9999 -9999 -9999 -9999 -9999 -9999 -9999 -9999 -9999 -9999 -9999 -9999 -9999 -9999 -9999 -9999 -9999 -9999 -9999 -9999 -9999 -9999 -9999 -9999 -9999 -9999 -9999 -9999 -9999 -9999 -9999 -9999 -9999 -9999 -9999 -9999 -9999 -9999 -9999 -9999 -9999 -9999 -9999 -9999 -9999 -9999 -9999 -9999 -9999 -9999 -9999 -9999 -9999 -9999 -9999 -9999 -9999 -9999 -9999 -9999 -9999 -9999 -9999 -9999 -9999 3.76699E-2 3.75186E-2 3.71409E-2 3.68872E-2 3.88886E-2 3.92195E-2 3.98821E-2 3.99476E-2 4.23106E-2 4.06915E-2 3.74726E-2 3.31612E-2 3.79954E-2 4.42378E-2 4.85064E-2 5.33769E-2 5.41269E-2 5.76741E-2 5.75989E-2 5.76266E-2 5.09226E-2 4.69389E-2 4.57453E-2 4.32784E-2 3.96305E-2 4.29571E-2 4.35462E-2 4.33743E-2 3.7794E-2 3.5543E-2 3.16993E-2 3.52738E-2 3.98783E-2 4.82998E-2 5.31176E-2 4.96182E-2 4.97684E-2 5.6096E-2 5.23502E-2 4.14875E-2 3.87094E-2 3.34589E-2 3.27001E-2 3.05198E-2 3.27914E-2 3.52631E-2 4.2722E-2 4.35025E-2 5.38883E-2 5.18711E-2 5.42182E-2 5.03919E-2 3.87975E-2 2.97681E-2 3.207E-2 3.96865E-2 5.86296E-2 6.07953E-2 4.46092E-2 3.79517E-2 3.83531E-2 4.18396E-2 3.88116E-2 4.77649E-2 5.8856E-2 6.31268E-2 5.68734E-2 5.3985E-2 5.33261E-2 5.38521E-2 5.76827E-2 5.50484E-2 5.23008E-2 5.29169E-2 5.20555E-2 5.39324E-2 5.50124E-2 5.49278E-2 5.65181E-2 5.14851E-2 4.47385E-2 4.75384E-2 4.57163E-2 4.60271E-2 3.7285E-2 3.18112E-2 2.74824E-2 2.60169E-2 2.5611E-2 2.62406E-2 3.30471E-2 4.1447E-2 4.40541E-2 4.53399E-2 4.54436E-2 3.77896E-2 3.79128E-2 3.91286E-2 3.78879E-2 4.39268E-2 5.20538E-2 5.60069E-2 5.51488E-2 5.18517E-2 4.95749E-2 5.30472E-2 4.55172E-2 3.96763E-2 3.7439E-2 3.77586E-2 3.51605E-2 3.24858E-2 3.12031E-2 2.99785E-2 2.7556E-2 2.53907E-2 2.37193E-2 2.29969E-2 2.26719E-2 2.35466E-2 2.47843E-2 2.42993E-2 2.35852E-2 2.21276E-2 2.00164E-2 1.74155E-2 1.88399E-2 2.55581E-2 2.29667E-2 1.5553E-2 2.04607E-2 3.37668E-3 1.48471E-2 1.55981E-2 1.02223E-2 1.13702E-2 2.47854E-2 2.4359E-2 3.03762E-2 2.02432E-2 2.14203E-2 3.51572E-2 3.23863E-2 3.43936E-2 2.74212E-2 2.25307E-2 3.10392E-2 -9999 -9999 -9999 -9999 -9999 -9999 -9999 -9999 -9999 -9999 -9999 -9999 -9999 -9999 -9999 -9999 -9999 -9999 -9999 -9999 -9999 -9999 -9999 -9999 -9999 -9999 -9999
-9999 -9999 -9999 -9999 -9999 -9999 -9999 -9999 -9999 -9999 -9999 -9999 -9999 -9999 -9999 -9999 -9999 -9999 -9999 -9999 -9999 -9999 -9999 -9999 -9999 -9999 -9999 -9999 -9999 -9999 -9999 -9999 -9999 -9999 -9999 -9999 -9999 -9999 -9999 -9999 -9999 -9999 -9999 -9999 -9999 -9999 -9999 -9999 -9999 -9999 -9999 -9999 -9999 -9999 -9999 -9999 -9999 -9999 -9999 -9999 -9999 -9999 -9999 -9999 -9999 -9999 -9999 -9999 -9999 -9999 -9999 -9999 -9999 -9999 -9999 -9999 -9999 -9999 -9999 -9999 -9999 -9999 -9999 -9999 -9999 -9999 -9999 -9999 -9999 -9999 3.70142E-2 3.67597E-2 3.5663E-2 3.62969E-2 3.54675E-2 3.62489E-2 3.77209E-2 3.86128E-2 4.04758E-2 4.18419E-2 4.27447E-2 3.75981E-2 3.84001E-2 4.37609E-2 5.02228E-2 5.19307E-2 5.20829E-2 5.27904E-2 5.72656E-2 5.8338E-2 5.96797E-2 5.69217E-2 5.64187E-2 5.29721E-2 5.31579E-2 4.43612E-2 4.982E-2 4.57135E-2 3.96409E-2 3.83404E-2 3.81119E-2 3.69781E-2 4.51661E-2 5.51643E-2 5.63114E-2 6.13445E-2 5.96002E-2 5.92281E-2 5.63459E-2 4.32782E-2 4.15444E-2 3.52789E-2 3.82318E-2 3.95331E-2 4.49862E-2 4.5216E-2 4.50959E-2 4.49802E-2 4.77552E-2 4.4199E-2 4.70746E-2 5.18564E-2 4.09029E-2 3.05935E-2 3.14078E-2 3.53714E-2 6.0947E-2 6.90989E-2 5.85131E-2 4.68831E-2 4.07181E-2 4.3951E-2 4.1574E-2 4.7354E-2 5.39148E-2 6.23269E-2 5.71172E-2 5.31227E-2 5.62939E-2 5.57536E-2 5.35638E-2 5.50037E-2 4.80978E-2 4.86693E-2 5.21819E-2 5.43885E-2 5.40614E-2 5.60757E-2 5.24319E-2 5.11948E-2 4.71783E-2 4.9122E-2 4.62481E-2 4.01739E-2 3.84689E-2 3.22232E-2 2.75721E-2 2.60942E-2 2.69451E-2 3.07659E-2 3.5962E-2 4.56235E-2 4.76089E-2 4.74649E-2 4.4579E-2 4.05619E-2 4.03793E-2 3.93845E-2 4.46731E-2 5.66167E-2 5.97225E-2 5.97533E-2 5.76169E-2 5.35959E-2 5.13265E-2 5.19165E-2 4.90803E-2 3.91564E-2 3.78027E-2 3.63615E-2 3.17148E-2 3.30892E-2 3.27009E-2 2.95691E-2 2.70013E-2 2.48993E-2 2.34815E-2 2.27813E-2 2.21818E-2 2.28623E-2 2.37768E-2 2.55122E-2 2.39871E-2 2.50588E-2 2.48945E-2 2.39331E-2 2.58881E-2 2.82567E-2 1.87215E-2 1.43478E-2 1.47535E-2 1.72291E-2 1.21947E-2 5.69074E-3 1.21947E-2 1.06148E-2 5.85666E-3 2.11924E-2 3.06392E-2 2.75412E-2 2.84718E-2 3.47799E-2 2.90245E-2 3.19595E-2 3.15468E-2 3.03963E-2 4.65283E-2 -9999 -9999 -9999 -9999 -9999 -9999 -9999 -9999 -9999 -9999 -9999 -9999 -9999 -9999 -9999 -9999 -9999 -9999 -9999 -9999 -9999 -9999 -9999 -9999 -9999 -9999 -9999
-9999 -9999 -9999 -9999 -9999 -9999 -9999 -9999 -9999 -9999 -9999 -9999 -9999 -9999 -9999 -9999 -9999 -9999 -9999 -9999 -9999 -9999 -9999 -9999 -9999 -9999 -9999 -9999 -9999 -9999 -9999 -9999 -9999 -9999 -9999 -9999 -9999 -9999 -9999 -9999 -9999 -9999 -9999 -9999 -9999 -9999 -9999 -9999 -9999 -9999 -9999 -9999 -9999 -9999 -9999 -9999 -9999 -9999 -9999 -9999 -9999 -9999 -9999 -9999 -9999 -9999 -9999 -9999 -9999 -9999 -9999 -9999 -9999 -9999 -9999 -9999 -9999 -9999 -9999 -9999 -9999 -9999 -9999 -9999 -9999 -9999 -9999 -9999 -9999 3.71409E-2 3.68872E-2 3.60526E-2 3.62236E-2 3.42553E-2 3.30513E-2 3.45413E-2 3.5884E-2 3.59783E-2 3.64252E-2 3.7658E-2 3.95147E-2 3.90847E-2 4.19034E-2 4.31792E-2 4.48447E-2 4.39627E-2 4.20832E-2 4.25924E-2 4.78134E-2 5.14856E-2 5.54796E-2 5.9125E-2 5.78995E-2 5.68916E-2 5.64585E-2 5.74441E-2 5.135E-2 4.62819E-2 4.36272E-2 3.99975E-2 3.86845E-2 3.75236E-2 3.76672E-2 3.85247E-2 4.27821E-2 4.6554E-2 4.69056E-2 4.70852E-2 4.71482E-2 4.27718E-2 4.08769E-2 3.06327E-2 3.00561E-2 3.5132E-2 4.54974E-2 5.19027E-2 4.75182E-2 5.00716E-2 4.87048E-2 4.50051E-2 4.3217E-2 3.49455E-2 3.23378E-2 3.02678E-2 3.04189E-2 3.33512E-2 4.87451E-2 6.79793E-2 6.87893E-2 6.13111E-2 4.96572E-2 4.46668E-2 4.66946E-2 5.09249E-2 4.94672E-2 5.74528E-2 5.78515E-2 5.31435E-2 5.65404E-2 5.52071E-2 5.10868E-2 5.34589E-2 5.05822E-2 5.00945E-2 5.26598E-2 5.37321E-2 5.28959E-2 5.57094E-2 4.73705E-2 4.22642E-2 4.19621E-2 3.97264E-2 4.23242E-2 4.14238E-2 3.75344E-2 3.67213E-2 3.30796E-2 3.34889E-2 3.34989E-2 3.43084E-2 4.34917E-2 4.79365E-2 5.00709E-2 5.13207E-2 4.97596E-2 4.57721E-2 4.08622E-2 4.49397E-2 5.56964E-2 5.72425E-2 5.50564E-2 5.68306E-2 5.93903E-2 5.63786E-2 4.92159E-2 5.0649E-2 4.69963E-2 4.2156E-2 3.71963E-2 3.61332E-2 3.12059E-2 2.92194E-2 2.65273E-2 2.95605E-2 2.70681E-2 2.53638E-2 2.4079E-2 2.29658E-2 2.2379E-2 2.1679E-2 2.23792E-2 2.43172E-2 2.62161E-2 2.79189E-2 2.58477E-2 2.47371E-2 2.43973E-2 1.98043E-2 1.75326E-2 1.43631E-2 1.79385E-2 2.70941E-2 2.4356E-2 1.76327E-2 1.24271E-2 8.88284E-3 8.3581E-3 6.29505E-3 1.62076E-2 2.13181E-2 2.83749E-2 2.59318E-2 2.42539E-2 3.12929E-2 3.97796E-2 3.90355E-2 -9999 -9999 -9999 -9999 -9999 -9999 -9999 -9999 -9999 -9999 -9999 -9999 -9999 -9999 -9999 -9999 -9999 -9999 -9999 -9999 -9999 -9999 -9999 -9999 -9999 -9999 -9999 -9999
-9999 -9999 -9999 -9999 -9999 -9999 -9999 -9999 -9999 -9999 -9999 -9999 -9999 -9999 -9999 -9999 -9999 -9999 -9999 -9999 -9999 -9999 -9999 -9999 -9999 -9999 -9999 -9999 -9999 -9999 -9999 -9999 -9999 -9999 -9999 -9999 -9999 -9999 -9999 -9999 -9999 -9999 -9999 -9999 -9999 -9999 -9999 -9999 -9999 -9999 -9999 -9999 -9999 -9999 -9999 -9999 -9999 -9999 -9999 -9999 -9999 -9999 -9999 -9999 -9999 -9999 -9999 -9999 -9999 -9999 -9999 -9999 -9999 -9999 -9999 -9999 -9999 -9999 -9999 -9999 -9999 -9999 -9999 -9999 -9999 -9999 -9999 -9999 -9999 3.76437E-2 3.71409E-2 3.57931E-2 3.37575E-2 3.38995E-2 3.27711E-2 3.39935E-2 3.42226E-2 3.45822E-2 3.72686E-2 3.37237E-2 3.38704E-2 3.51896E-2 3.62061E-2 3.71567E-2 3.6761E-2 3.33085E-2 3.25306E-2 3.36643E-2 3.43726E-2 3.90517E-2 4.58692E-2 5.0203E-2 5.46589E-2 5.41565E-2 5.12355E-2 5.66396E-2 5.82711E-2 5.61037E-2 5.10386E-2 4.74018E-2 4.41881E-2 3.87727E-2 3.74943E-2 3.45637E-2 3.57544E-2 3.77405E-2 3.95562E-2 4.09125E-2 4.1851E-2 4.04018E-2 3.8754E-2 2.43584E-2 1.95361E-2 3.06839E-2 4.46277E-2 4.94317E-2 5.1564E-2 4.4891E-2 4.83847E-2 5.20217E-2 4.99079E-2 4.31018E-2 3.30591E-2 3.16155E-2 3.29257E-2 3.36924E-2 4.05962E-2 6.03176E-2 6.73357E-2 6.73239E-2 5.80156E-2 4.75435E-2 4.61736E-2 5.14754E-2 4.88209E-2 5.34174E-2 5.71793E-2 5.63386E-2 5.75885E-2 5.45916E-2 4.87848E-2 4.96664E-2 4.77417E-2 4.94854E-2 5.14647E-2 5.62126E-2 5.34106E-2 4.93251E-2 4.41922E-2 4.08679E-2 3.84163E-2 3.72E-2 3.94906E-2 3.63924E-2 3.29954E-2 3.39331E-2 3.49377E-2 3.63944E-2 4.01047E-2 4.66529E-2 5.09631E-2 5.31568E-2 5.69166E-2 6.02655E-2 5.87574E-2 5.54608E-2 5.47214E-2 5.9224E-2 6.01798E-2 5.2923E-2 4.82114E-2 4.68048E-2 5.02039E-2 5.2525E-2 4.5972E-2 5.04569E-2 3.94517E-2 3.85483E-2 3.69186E-2 3.59761E-2 2.96896E-2 3.15966E-2 2.64499E-2 2.38753E-2 2.35268E-2 2.56019E-2 2.48038E-2 2.42327E-2 2.39911E-2 2.21757E-2 2.16956E-2 2.25211E-2 2.50311E-2 2.62789E-2 2.16369E-2 1.82802E-2 1.77602E-2 2.42079E-2 2.81777E-2 2.4423E-2 2.57774E-2 2.81353E-2 2.72308E-2 3.04056E-2 2.45945E-2 1.44666E-2 1.19171E-2 1.35286E-2 1.73393E-2 2.32767E-2 2.1827E-2 2.26146E-2 2.21223E-2 2.63638E-2 3.73025E-2 4.47039E-2 -9999 -9999 -9999 -9999 -9999 -9999 -9999 -9999 -9999 -9999 -9999 -9999 -9999 -9999 -9999 -9999 -9999 -9999 -9999 -9999 -9999 -9999 -9999 -9999 -9999 -9999 -9999 -9999
-9999 -9999 -9999 -9999 -9999 -9999 -9999 -9999 -9999 -9999 -9999 -9999 -9999 -9999 -9999 -9999 -9999 -9999 -9999 -9999 -9999 -9999 -9999 -9999 -9999 -9999 -9999 -9999 -9999 -9999 -9999 -9999 -9999 -9999 -9999 -9999 -9999 -9999 -9999 -9999 -9999 -9999 -9999 -9999 -9999 -9999 -9999 -9999 -9999 -9999 -9999 -9999 -9999 -9999 -9999 -9999 -9999 -9999 -9999 -9999 -9999 -9999 -9999 -9999 -9999 -9999 -9999 -9999 -9999 -9999 -9999 -9999 -9999 -9999 -9999 -9999 -9999 -9999 -9999 -9999 -9999 -9999 -9999 -9999 -9999 -9999 -9999 -9999 -9999 3.82623E-2 3.73303E-2 3.52191E-2 3.53962E-2 3.39706E-2 3.34035E-2 3.53656E-2 3.682E-2 3.93776E-2 3.98854E-2 4.11577E-2 3.94693E-2 3.64848E-2 3.39145E-2 3.42446E-2 3.39167E-2 3.29139E-2 3.31622E-2 3.3802E-2 3.2799E-2 3.31957E-2 3.63988E-2 4.04057E-2 4.27873E-2 4.51595E-2 4.52938E-2 4.57524E-2 4.95382E-2 5.31525E-2 5.69224E-2 6.13999E-2 6.0792E-2 5.81952E-2 4.96761E-2 4.22519E-2 3.87808E-2 3.67577E-2 3.80578E-2 3.9456E-2 4.14655E-2 4.12821E-2 3.6706E-2 2.14164E-2 1.9164E-2 2.06402E-2 4.03287E-2 4.81959E-2 4.69933E-2 4.95022E-2 5.28922E-2 5.31782E-2 5.6437E-2 6.04439E-2 5.02784E-2 3.68222E-2 3.07555E-2 3.51136E-2 3.54216E-2 4.83536E-2 6.20573E-2 6.51203E-2 5.73458E-2 5.13809E-2 5.09648E-2 5.06164E-2 5.27717E-2 5.47641E-2 5.26756E-2 5.3349E-2 5.35338E-2 5.23743E-2 4.68108E-2 4.84724E-2 4.806E-2 5.02394E-2 5.53188E-2 5.63743E-2 5.21767E-2 5.13852E-2 4.69693E-2 3.81033E-2 3.31532E-2 3.14975E-2 3.05835E-2 3.11371E-2 2.95152E-2 3.10627E-2 3.45824E-2 3.46186E-2 4.74385E-2 5.53393E-2 5.82114E-2 6.11053E-2 6.12379E-2 6.04306E-2 6.2825E-2 6.44331E-2 6.27706E-2 6.23135E-2 6.16561E-2 5.4296E-2 4.89271E-2 4.72935E-2 4.63879E-2 4.90635E-2 4.43657E-2 3.94783E-2 3.42018E-2 3.09395E-2 3.42389E-2 3.39022E-2 3.01753E-2 2.72042E-2 2.67354E-2 2.39118E-2 2.2746E-2 2.46431E-2 2.44814E-2 2.40747E-2 2.37763E-2 2.34719E-2 2.31096E-2 2.17227E-2 2.22275E-2 2.4018E-2 2.55876E-2 2.62124E-2 2.48938E-2 2.56054E-2 2.51441E-2 2.64157E-2 2.75909E-2 2.51894E-2 2.19077E-2 2.35712E-2 3.08788E-2 2.77421E-2 2.32851E-2 2.02878E-2 1.97794E-2 2.21058E-2 2.83585E-2 3.21036E-2 3.11392E-2 2.59229E-2 3.41052E-2 3.4217E-2 3.17509E-2 -9999 -9999 -9999 -9999 -9999 -9999 -9999 -9999 -9999 -9999 -9999 -9999 -9999 -9999 -9999 -9999 -9999 -9999 -9999 -9999 -9999 -9999 -9999 -9999 -9999 -9999 -9999
-9999 -9999 -9999 -9999 -9999 -9999 -9999 -9999 -9999 -9999 -9999 -9999 -9999 -9999 -9999 -9999 -9999 -9999 -9999 -9999 -9999 -9999 -9999 -9999 -9999 -9999 -9999 -9999 -9999 -9999 -9999 -9999 -9999 -9999 -9999 -9999 -9999 -9999 -9999 -9999 -9999 -9999 -9999 -9999 -9999 -9999 -9999 -9999 -9999 -9999 -9999 -9999 -9999 -9999 -9999 -9999 -9999 -9999 -9999 -9999 -9999 -9999 -9999 -9999 -9999 -9999 -9999 -9999 -9999 -9999 -9999 -9999 -9999 -9999 -9999 -9999 -9999 -9999 -9999 -9999 -9999 -9999 -9999 -9999 -9999 -9999 -9999 -9999 3.72041E-2 3.81395E-2 3.72601E-2 3.56592E-2 3.56099E-2 3.46117E-2 3.40909E-2 3.65142E-2 3.72775E-2 4.09496E-2 4.24704E-2 4.66527E-2 4.55247E-2 4.72946E-2 4.32095E-2 3.70456E-2 3.50668E-2 3.36997E-2 3.27924E-2 3.27924E-2 3.38241E-2 3.33638E-2 3.45777E-2 3.5657E-2 3.64691E-2 3.57828E-2 3.40312E-2 3.10733E-2 3.69249E-2 4.11205E-2 4.91892E-2 5.76173E-2 6.01876E-2 6.50007E-2 6.50007E-2 6.01645E-2 4.93259E-2 4.01007E-2 3.92588E-2 3.98138E-2 4.04855E-2 4.05855E-2 3.7956E-2 2.66288E-2 1.86291E-2 2.96068E-2 4.27893E-2 4.89988E-2 4.38919E-2 4.28578E-2 4.82845E-2 5.26119E-2 6.01941E-2 5.84953E-2 6.47487E-2 5.66618E-2 4.18135E-2 3.65481E-2 3.8634E-2 4.32619E-2 5.09967E-2 5.69571E-2 5.5211E-2 5.2047E-2 5.03512E-2 4.90423E-2 5.27846E-2 5.12905E-2 5.00892E-2 5.2824E-2 4.92524E-2 4.82234E-2 4.81264E-2 4.89946E-2 5.28068E-2 5.71391E-2 5.67741E-2 5.30735E-2 5.11289E-2 5.25927E-2 4.31351E-2 3.73686E-2 3.19639E-2 3.01925E-2 3.07146E-2 3.05725E-2 2.79503E-2 2.88325E-2 3.52959E-2 3.96858E-2 5.27635E-2 6.1371E-2 6.40532E-2 6.12086E-2 5.22119E-2 4.78978E-2 5.35534E-2 6.29956E-2 6.33649E-2 6.31258E-2 6.45437E-2 6.09078E-2 5.16539E-2 4.93797E-2 5.01522E-2 4.28176E-2 4.00455E-2 3.50909E-2 2.99045E-2 2.77177E-2 2.69954E-2 2.91916E-2 3.11908E-2 2.61953E-2 2.48434E-2 2.25973E-2 2.28423E-2 2.54862E-2 2.48796E-2 2.47366E-2 2.34587E-2 2.28802E-2 2.35066E-2 2.35749E-2 2.28008E-2 2.52258E-2 2.4771E-2 2.55662E-2 2.66911E-2 2.59863E-2 2.47303E-2 2.27502E-2 2.19809E-2 2.06769E-2 1.82556E-2 2.20076E-2 2.73341E-2 2.70169E-2 3.05237E-2 3.08125E-2 3.21775E-2 3.20197E-2 3.24857E-2 3.38654E-2 3.6983E-2 3.71276E-2 2.96455E-2 2.95165E-2 2.93621E-2 -9999 -9999 -9999 -9999 -9999 -9999 -9999 -9999 -9999 -9999 -9999 -9999 -9999 -9999 -9999 -9999 -9999 -9999 -9999 -9999 -9999 -9999 -9999 -9999 -9999 -9999 -9999
-9999 -9999 -9999 -9999 -9999 -9999 -9999 -9999 -9999 -9999 -9999 -9999 -9999 -9999 -9999 -9999 -9999 -9999 -9999 -9999 -9999 -9999 -9999 -9999 -9999 -9999 -9999 -9999 -9999 -9999 -9999 -9999 -9999 -9999 -9999 -9999 -9999 -9999 -9999 -9999 -9999 -9999 -9999 -9999 -9999 -9999 -9999 -9999 -9999 -9999 -9999 -9999 -9999 -9999 -9999 -9999 -9999 -9999 -9999 -9999 -9999 -9999 -9999 -9999 -9999 -9999 -9999 -9999 -9999 -9999 -9999 -9999 -9999 -9999 -9999 -9999 -9999 -9999 -9999 -9999 -9999 -9999 -9999 -9999 -9999 -9999 -9999 -9999 3.53366E-2 3.68962E-2 3.76799E-2 3.68962E-2 3.55966E-2 3.59473E-2 3.58788E-2 3.60549E-2 3.2807E-2 3.40509E-2 3.80934E-2 4.48059E-2 4.80528E-2 4.8325E-2 4.99792E-2 4.75471E-2 3.98417E-2 3.5931E-2 3.59812E-2 3.51795E-2 3.46057E-2 3.52695E-2 3.42738E-2 3.45777E-2 3.53497E-2 3.63992E-2 2.44094E-2 1.60467E-2 1.81627E-2 2.90807E-2 3.86364E-2 4.16894E-2 4.58293E-2 5.06643E-2 5.68986E-2 6.4415E-2 6.0121E-2 4.64633E-2 4.14019E-2 4.17164E-2 4.21847E-2 4.27763E-2 4.32284E-2 4.08671E-2 3.37185E-2 4.13979E-2 4.63192E-2 5.46439E-2 5.44743E-2 5.18813E-2 4.58825E-2 4.79224E-2 4.97981E-2 6.10527E-2 6.56106E-2 6.75775E-2 5.71164E-2 4.70739E-2 4.02271E-2 4.45472E-2 4.42628E-2 4.6794E-2 5.04139E-2 4.89638E-2 4.96767E-2 5.03886E-2 5.20691E-2 4.89499E-2 4.99444E-2 5.28202E-2 4.75977E-2 4.63751E-2 4.86983E-2 4.93955E-2 5.63545E-2 5.60504E-2 5.02934E-2 5.25624E-2 5.02202E-2 4.61187E-2 4.12954E-2 3.69913E-2 3.31317E-2 3.21371E-2 3.57774E-2 3.44811E-2 3.35901E-2 3.40213E-2 4.34989E-2 5.50167E-2 6.36045E-2 6.66533E-2 6.34624E-2 5.29866E-2 4.14862E-2 4.19034E-2 4.56753E-2 5.93729E-2 6.52924E-2 6.63515E-2 6.74949E-2 6.55926E-2 5.62208E-2 4.78977E-2 5.12086E-2 4.52141E-2 4.07179E-2 3.70221E-2 3.18467E-2 2.98237E-2 2.77338E-2 2.63632E-2 3.05094E-2 2.99315E-2 2.67523E-2 2.54324E-2 2.34138E-2 2.54635E-2 2.4692E-2 2.38792E-2 2.42601E-2 2.30386E-2 2.33329E-2 2.47513E-2 2.41091E-2 2.56677E-2 2.68188E-2 2.73536E-2 2.63247E-2 2.62347E-2 2.48249E-2 2.38583E-2 2.07643E-2 1.83757E-2 1.67037E-2 1.77286E-2 1.89609E-2 2.04349E-2 2.28416E-2 2.64962E-2 2.84272E-2 2.61973E-2 2.6654E-2 2.79715E-2 3.26248E-2 4.76289E-2 3.32447E-2 2.88235E-2 -9999 -9999 -9999 -9999 -9999 -9999 -9999 -9999 -9999 -9999 -9999 -9999 -9999 -9999 -9999 -9999 -9999 -9999 -9999 -9999 -9999 -9999 -9999 -9999 -9999 -9999 -9999 -9999
-9999 -9999 -9999 -9999 -9999 -9999 -9999 -9999 -9999 -9999 -9999 -9999 -9999 -9999 -9999 -9999 -9999 -9999 -9999 -9999 -9999 -9999 -9999 -9999 -9999 -9999 -9999 -9999 -9999 -9999 -9999 -9999 -9999 -9999 -9999 -9999 -9999 -9999 -9999 -9999 -9999 -9999 -9999 -9999 -9999 -9999 -9999 -9999 -9999 -9999 -9999 -9999 -9999 -9999 -9999 -9999 -9999 -9999 -9999 -9999 -9999 -9999 -9999 -9999 -9999 -9999 -9999 -9999 -9999 -9999 -9999 -9999 -9999 -9999 -9999 -9999 -9999 -9999 -9999 -9999 -9999 -9999 -9999 -9999 -9999 -9999 -9999 3.37571E-2 3.40764E-2 3.63438E-2 3.59481E-2 3.77988E-2 3.66736E-2 3.6202E-2 3.73699E-2 3.22553E-2 3.01428E-2 3.34066E-2 3.11223E-2 3.48286E-2 4.55362E-2 4.89196E-2 5.12597E-2 5.10164E-2 4.66436E-2 4.11786E-2 3.66968E-2 3.6649E-2 3.64157E-2 3.58195E-2 3.59328E-2 3.53071E-2 3.62395E-2 3.67538E-2 2.67858E-2 1.85747E-2 1.91269E-2 2.9607E-2 3.87663E-2 3.99058E-2 4.01528E-2 3.84025E-2 4.05459E-2 4.78132E-2 5.69448E-2 5.52099E-2 4.87471E-2 4.54072E-2 4.49913E-2 4.62914E-2 4.63982E-2 4.56901E-2 4.49403E-2 4.5825E-2 5.07277E-2 5.6302E-2 5.65102E-2 5.33896E-2 4.93137E-2 4.18151E-2 3.42234E-2 4.13211E-2 6.11563E-2 6.99923E-2 6.70829E-2 5.68838E-2 4.6197E-2 4.44709E-2 4.90358E-2 4.87855E-2 4.85429E-2 4.59607E-2 4.73838E-2 5.11978E-2 4.96768E-2 4.7289E-2 4.63335E-2 4.73987E-2 4.53435E-2 4.39427E-2 4.73042E-2 5.26521E-2 5.54132E-2 5.28222E-2 5.35032E-2 5.08795E-2 4.16592E-2 4.32404E-2 4.11579E-2 3.66628E-2 3.33836E-2 3.17941E-2 3.49899E-2 3.40925E-2 3.78783E-2 5.03553E-2 6.09784E-2 6.57713E-2 6.81101E-2 6.54538E-2 6.06319E-2 4.89249E-2 4.39479E-2 4.20481E-2 4.19083E-2 5.65238E-2 6.59038E-2 6.62716E-2 6.46824E-2 5.97327E-2 5.43825E-2 4.79981E-2 4.77792E-2 4.11606E-2 4.12059E-2 3.54194E-2 2.87761E-2 2.84341E-2 2.53177E-2 2.29794E-2 2.66713E-2 2.95685E-2 2.95293E-2 2.94297E-2 2.69684E-2 2.51286E-2 2.54178E-2 2.45949E-2 2.42244E-2 2.37109E-2 2.32936E-2 2.39932E-2 2.55387E-2 2.5603E-2 2.44695E-2 2.38936E-2 2.45811E-2 2.4479E-2 2.46844E-2 2.45421E-2 2.14473E-2 1.81995E-2 1.76657E-2 1.86993E-2 2.21864E-2 2.30003E-2 2.16471E-2 2.21656E-2 2.57991E-2 2.40566E-2 2.2823E-2 2.44226E-2 2.72313E-2 3.89104E-2 3.60717E-2 -9999 -9999 -9999 -9999 -9999 -9999 -9999 -9999 -9999 -9999 -9999 -9999 -9999 -9999 -9999 -9999 -9999 -9999 -9999 -9999 -9999 -9999 -9999 -9999 -9999 -9999 -9999 -9999 -9999
-9999 -9999 -9999 -9999 -9999 -9999 -9999 -9999 -9999 -9999 -9999 -9999 -9999 -9999 -9999 -9999 -9999 -9999 -9999 -9999 -9999 -9999 -9999 -9999 -9999 -9999 -9999 -9999 -9999 -9999 -9999 -9999 -9999 -9999 -9999 -9999 -9999 -9999 -9999 -9999 -9999 -9999 -9999 -9999 -9999 -9999 -9999 -9999 -9999 -9999 -9999 -9999 -9999 -9999 -9999 -9999 -9999 -9999 -9999 -9999 -9999 -9999 -9999 -9999 -9999 -9999 -9999 -9999 -9999 -9999 -9999 -9999 -9999 -9999 -9999 -9999 -9999 -9999 -9999 -9999 -9999 -9999 -9999 -9999 -9999 -9999 3.58581E-2 3.5009E-2 3.5156E-2 3.49764E-2 3.59481E-2 3.59171E-2 3.7881E-2 3.75979E-2 3.51215E-2 3.21694E-2 3.27709E-2 3.04467E-2 3.30532E-2 3.17166E-2 3.47671E-2 4.2889E-2 4.71658E-2 4.77346E-2 4.81087E-2 4.39667E-2 3.96199E-2 3.72878E-2 3.68199E-2 3.77188E-2 3.62413E-2 3.70075E-2 3.76323E-2 3.80336E-2 3.7257E-2 3.61237E-2 3.88212E-2 4.01614E-2 4.66653E-2 4.86837E-2 4.74568E-2 4.24983E-2 3.99953E-2 4.01104E-2 4.35642E-2 5.05918E-2 5.29911E-2 5.09562E-2 4.74359E-2 4.51625E-2 4.41023E-2 4.9253E-2 5.33805E-2 4.86136E-2 5.59477E-2 5.44788E-2 5.59079E-2 5.69506E-2 6.05601E-2 5.31562E-2 3.30448E-2 3.30823E-2 4.48427E-2 5.88517E-2 6.45931E-2 5.7525E-2 4.9969E-2 4.79308E-2 4.4154E-2 4.55261E-2 4.51573E-2 4.45292E-2 4.40107E-2 4.79142E-2 5.03442E-2 4.84121E-2 4.48541E-2 4.42141E-2 4.5378E-2 4.494E-2 5.47731E-2 5.58306E-2 5.13068E-2 4.81934E-2 4.73117E-2 4.36151E-2 4.49326E-2 3.856E-2 3.79798E-2 3.66957E-2 3.68067E-2 3.33173E-2 3.49233E-2 3.70799E-2 5.03034E-2 6.12118E-2 6.44123E-2 6.79664E-2 6.84572E-2 6.63904E-2 5.90764E-2 4.62069E-2 4.73775E-2 4.42839E-2 4.09373E-2 5.46485E-2 6.4146E-2 6.296E-2 5.80766E-2 4.97883E-2 4.92881E-2 4.6854E-2 4.193E-2 3.96905E-2 3.61975E-2 3.87811E-2 2.83282E-2 2.6932E-2 2.75082E-2 2.32745E-2 2.20777E-2 2.38039E-2 2.94941E-2 2.87974E-2 3.00307E-2 2.85903E-2 2.42555E-2 2.51172E-2 2.44352E-2 2.37687E-2 2.34096E-2 2.43958E-2 2.4138E-2 2.43657E-2 2.37692E-2 2.43824E-2 2.45758E-2 2.47296E-2 2.44791E-2 2.37037E-2 2.11427E-2 2.06376E-2 2.63177E-2 2.7911E-2 2.8607E-2 2.83469E-2 3.09921E-2 2.84012E-2 2.78037E-2 2.3628E-2 2.14087E-2 2.25298E-2 2.68656E-2 3.91761E-2 -9999 -9999 -9999 -9999 -9999 -9999 -9999 -9999 -9999 -9999 -9999 -9999 -9999 -9999 -9999 -9999 -9999 -9999 -9999 -9999 -9999 -9999 -9999 -9999 -9999 -9999 -9999 -9999 -9999 -9999
-9999 -9999 -9999 -9999 -9999 -9999 -9999 -9999 -9999 -9999 -9999 -9999 -9999 -9999 -9999 -9999 -9999 -9999 -9999 -9999 -9999 -9999 -9999 -9999 -9999 -9999 -9999 -9999 -9999 -9999 -9999 -9999 -9999 -9999 -9999 -9999 -9999 -9999 -9999 -9999 -9999 -9999 -9999 -9999 -9999 -9999 -9999 -9999 -9999 -9999 -9999 -9999 -9999 -9999 -9999 -9999 -9999 -9999 -9999 -9999 -9999 -9999 -9999 -9999 -9999 -9999 -9999 -9999 -9999 -9999 -9999 -9999 -9999 -9999 -9999 -9999 -9999 -9999 -9999 -9999 -9999 -9999 -9999 -9999 -9999 -9999 3.46726E-2 3.5471E-2 3.41466E-2 3.49764E-2 3.53557E-2 3.59676E-2 3.62681E-2 3.53557E-2 3.46176E-2 3.01428E-2 3.26418E-2 2.92438E-2 3.32419E-2 3.34898E-2 3.16303E-2 3.18397E-2 3.63092E-2 4.23521E-2 4.38657E-2 4.40743E-2 3.94767E-2 3.80631E-2 3.67279E-2 3.75245E-2 3.74235E-2 3.75023E-2 3.59901E-2 3.61051E-2 3.60733E-2 3.69559E-2 4.07696E-2 5.04121E-2 5.63769E-2 6.24647E-2 6.26113E-2 5.90097E-2 4.78422E-2 4.30058E-2 4.08895E-2 4.1575E-2 4.14372E-2 4.17073E-2 4.18252E-2 4.10889E-2 4.29514E-2 4.63124E-2 4.69286E-2 4.77684E-2 4.78941E-2 5.25582E-2 5.44814E-2 5.65634E-2 6.06618E-2 5.41805E-2 3.74761E-2 3.42223E-2 3.43417E-2 4.48489E-2 5.08711E-2 4.90933E-2 4.65981E-2 4.82141E-2 4.43773E-2 4.57899E-2 4.24165E-2 4.30784E-2 4.18113E-2 4.01468E-2 4.91039E-2 5.16778E-2 4.53869E-2 4.39594E-2 4.15032E-2 4.8211E-2 5.73652E-2 5.27628E-2 4.87453E-2 4.82743E-2 4.39885E-2 3.93633E-2 4.08037E-2 3.99711E-2 4.19035E-2 4.32966E-2 4.00179E-2 3.77048E-2 3.90867E-2 4.87773E-2 6.04144E-2 6.46772E-2 6.61649E-2 6.80207E-2 6.63079E-2 6.06746E-2 5.056E-2 4.38287E-2 4.42674E-2 4.66333E-2 4.48226E-2 5.58712E-2 6.38859E-2 6.30098E-2 5.31869E-2 4.94958E-2 4.56789E-2 4.0638E-2 3.71276E-2 3.7637E-2 3.73748E-2 3.42692E-2 3.11721E-2 2.86217E-2 2.76462E-2 2.42207E-2 2.27595E-2 2.26657E-2 2.53724E-2 2.26822E-2 2.36849E-2 2.90477E-2 2.6625E-2 2.50423E-2 2.54949E-2 2.42648E-2 2.39403E-2 2.42835E-2 2.45316E-2 2.3906E-2 2.38051E-2 2.44372E-2 2.52202E-2 2.43389E-2 2.30392E-2 2.18104E-2 2.06689E-2 2.39051E-2 2.93694E-2 2.02886E-2 1.54453E-2 1.43964E-2 1.45289E-2 1.80098E-2 2.9553E-2 2.69463E-2 2.18608E-2 2.62963E-2 3.90693E-2 3.81215E-2 -9999 -9999 -9999 -9999 -9999 -9999 -9999 -9999 -9999 -9999 -9999 -9999 -9999 -9999 -9999 -9999 -9999 -9999 -9999 -9999 -9999 -9999 -9999 -9999 -9999 -9999 -9999 -9999 -9999 -9999
-9999 -9999 -9999 -9999 -9999 -9999 -9999 -9999 -9999 -9999 -9999 -9999 -9999 -9999 -9999 -9999 -9999 -9999 -9999 -9999 -9999 -9999 -9999 -9999 -9999 -9999 -9999 -9999 -9999 -9999 -9999 -9999 -9999 -9999 -9999 -9999 -9999 -9999 -9999 -9999 -9999 -9999 -9999 -9999 -9999 -9999 -9999 -9999 -9999 -9999 -9999 -9999 -9999 -9999 -9999 -9999 -9999 -9999 -9999 -9999 -9999 -9999 -9999 -9999 -9999 -9999 -9999 -9999 -9999 -9999 -9999 -9999 -9999 -9999 -9999 -9999 -9999 -9999 -9999 -9999 -9999 -9999 -9999 -9999 -9999 -9999 3.37546E-2 3.5156E-2 3.39229E-2 3.44668E-2 3.51487E-2 3.60179E-2 3.59171E-2 3.45166E-2 3.36419E-2 3.15894E-2 3.10935E-2 3.18486E-2 3.58978E-2 3.31734E-2 3.34898E-2 3.40055E-2 3.18826E-2 3.28907E-2 3.56345E-2 3.79107E-2 3.70649E-2 3.65459E-2 3.52633E-2 3.64263E-2 3.5972E-2 3.73339E-2 3.7008E-2 3.70602E-2 3.7694E-2 3.05883E-2 3.41832E-2 3.82463E-2 4.42118E-2 5.21035E-2 6.11711E-2 6.40726E-2 6.38003E-2 5.52765E-2 4.44453E-2 4.0217E-2 4.15123E-2 4.07332E-2 4.01596E-2 4.05109E-2 4.03008E-2 4.15926E-2 4.82453E-2 4.61054E-2 3.87808E-2 3.81399E-2 5.26005E-2 5.79116E-2 6.98255E-2 5.65397E-2 4.33094E-2 3.37039E-2 3.68696E-2 3.90084E-2 4.35202E-2 4.82595E-2 4.70144E-2 4.60842E-2 4.31506E-2 4.08494E-2 4.04016E-2 4.15499E-2 4.21798E-2 3.93887E-2 4.25417E-2 5.16783E-2 4.73729E-2 4.56646E-2 4.80343E-2 5.27089E-2 5.31914E-2 4.97092E-2 4.79513E-2 4.43531E-2 4.27594E-2 4.6934E-2 5.0557E-2 5.25857E-2 5.45493E-2 5.54635E-2 5.71615E-2 5.55922E-2 5.56991E-2 5.89744E-2 6.18476E-2 6.16575E-2 6.72148E-2 6.7398E-2 6.26282E-2 5.23417E-2 4.65291E-2 4.38237E-2 3.9119E-2 4.20202E-2 4.14827E-2 5.27488E-2 6.30583E-2 6.18023E-2 4.84388E-2 4.76473E-2 4.1234E-2 3.66469E-2 3.60672E-2 3.43849E-2 3.28294E-2 3.50133E-2 3.16294E-2 2.90126E-2 2.61002E-2 2.35737E-2 2.24596E-2 2.23984E-2 2.48114E-2 2.84067E-2 2.81206E-2 3.40131E-2 3.30786E-2 2.57055E-2 2.69634E-2 2.58459E-2 2.52726E-2 2.47565E-2 2.48986E-2 2.45362E-2 2.46231E-2 2.52361E-2 2.59987E-2 2.58927E-2 2.36508E-2 2.18138E-2 2.11806E-2 2.80937E-2 2.89736E-2 2.72212E-2 2.68429E-2 1.963E-2 1.61995E-2 1.52439E-2 2.05539E-2 3.18029E-2 2.37153E-2 3.17378E-2 4.65949E-2 -9999 -9999 -9999 -9999 -9999 -9999 -9999 -9999 -9999 -9999 -9999 -9999 -9999 -9999 -9999 -9999 -9999 -9999 -9999 -9999 -9999 -9999 -9999 -9999 -9999 -9999 -9999 -9999 -9999 -9999 -9999
-9999 -9999 -9999 -9999 -9999 -9999 -9999 -9999 -9999 -9999 -9999 -9999 -9999 -9999 -9999 -9999 -9999 -9999 -9999 -9999 -9999 -9999 -9999 -9999 -9999 -9999 -9999 -9999 -9999 -9999 -9999 -9999 -9999 -9999 -9999 -9999 -9999 -9999 -9999 -9999 -9999 -9999 -9999 -9999 -9999 -9999 -9999 -9999 -9999 -9999 -9999 -9999 -9999 -9999 -9999 -9999 -9999 -9999 -9999 -9999 -9999 -9999 -9999 -9999 -9999 -9999 -9999 -9999 -9999 -9999 -9999 -9999 -9999 -9999 -9999 -9999 -9999 -9999 -9999 -9999 -9999 -9999 -9999 -9999 -9999 3.37546E-2 3.35296E-2 3.31909E-2 3.35859E-2 3.42544E-2 3.54586E-2 3.62681E-2 3.46078E-2 3.51327E-2 3.21967E-2 3.15383E-2 3.4424E-2 3.50847E-2 3.29928E-2 3.19775E-2 3.34307E-2 3.40842E-2 3.26352E-2 3.15895E-2 3.25234E-2 3.35888E-2 3.30417E-2 3.40216E-2 3.40092E-2 3.44621E-2 3.42445E-2 3.53399E-2 3.72918E-2 3.66049E-2 2.71144E-2 1.48536E-2 1.48117E-2 2.11515E-2 2.95775E-2 3.93722E-2 4.59052E-2 5.56521E-2 6.49604E-2 6.3641E-2 5.48998E-2 4.50942E-2 4.27987E-2 4.215E-2 4.28015E-2 4.32313E-2 4.47626E-2 4.25196E-2 4.19502E-2 3.92123E-2 3.23374E-2 3.04818E-2 3.66308E-2 4.66327E-2 6.11744E-2 5.45939E-2 4.62057E-2 3.76674E-2 3.86864E-2 4.05632E-2 4.20538E-2 4.54083E-2 4.16329E-2 4.06338E-2 4.33437E-2 3.80053E-2 3.82721E-2 3.73423E-2 3.57314E-2 3.5471E-2 4.34843E-2 5.50468E-2 5.54637E-2 5.22671E-2 5.72385E-2 5.71627E-2 5.66825E-2 5.46701E-2 5.28335E-2 5.26846E-2 5.5375E-2 5.97508E-2 5.89263E-2 5.85261E-2 5.95147E-2 6.04607E-2 6.10415E-2 5.68938E-2 5.13171E-2 4.92458E-2 5.23368E-2 5.84462E-2 6.74503E-2 6.66934E-2 5.97443E-2 4.97684E-2 4.92992E-2 4.09756E-2 3.84859E-2 4.10508E-2 4.51816E-2 4.80165E-2 5.12851E-2 5.46177E-2 4.53936E-2 4.47655E-2 3.99254E-2 3.52884E-2 3.22518E-2 3.06168E-2 2.83538E-2 3.0964E-2 3.10643E-2 3.03819E-2 2.6375E-2 2.24031E-2 2.24187E-2 2.31471E-2 2.7386E-2 2.05167E-2 4.78035E-2 4.06672E-2 3.15692E-2 3.21833E-2 2.5519E-2 2.58028E-2 2.57893E-2 2.52044E-2 2.52058E-2 2.43509E-2 2.52084E-2 2.60014E-2 2.50621E-2 2.47565E-2 2.47209E-2 2.23913E-2 2.04503E-2 2.38679E-2 2.56716E-2 2.61011E-2 3.07793E-2 3.09386E-2 2.99361E-2 1.80417E-2 1.94011E-2 2.98337E-2 3.00939E-2 3.13826E-2 4.3314E-2 -9999 -9999 -9999 -9999 -9999 -9999 -9999 -9999 -9999 -9999 -9999 -9999 -9999 -9999 -9999 -9999 -9999 -9999 -9999 -9999 -9999 -9999 -9999 -9999 -9999 -9999 -9999 -9999 -9999 -9999 -9999
-9999 -9999 -9999 -9999 -9999 -9999 -9999 -9999 -9999 -9999 -9999 -9999 -9999 -9999 -9999 -9999 -9999 -9999 -9999 -9999 -9999 -9999 -9999 -9999 -9999 -9999 -9999 -9999 -9999 -9999 -9999 -9999 -9999 -9999 -9999 -9999 -9999 -9999 -9999 -9999 -9999 -9999 -9999 -9999 -9999 -9999 -9999 -9999 -9999 -9999 -9999 -9999 -9999 -9999 -9999 -9999 -9999 -9999 -9999 -9999 -9999 -9999 -9999 -9999 -9999 -9999 -9999 -9999 -9999 -9999 -9999 -9999 -9999 -9999 -9999 -9999 -9999 -9999 -9999 -9999 -9999 -9999 -9999 -9999 -9999 3.36984E-2 3.34168E-2 3.30211E-2 3.30151E-2 3.42011E-2 3.57652E-2 3.5739E-2 3.562E-2 3.56621E-2 3.26712E-2 3.08915E-2 3.43976E-2 3.37373E-2 3.20103E-2 3.21082E-2 3.21621E-2 3.17322E-2 3.11265E-2 3.16496E-2 3.16364E-2 3.22284E-2 3.22817E-2 3.29987E-2 3.29616E-2 3.36384E-2 3.36409E-2 3.52558E-2 3.52067E-2 3.86789E-2 2.54895E-2 1.4599E-2 1.01721E-2 9.6822E-3 1.43473E-2 2.54008E-2 3.70035E-2 4.45431E-2 5.74503E-2 6.50642E-2 6.05632E-2 5.52077E-2 5.00417E-2 4.55832E-2 4.62707E-2 4.61041E-2 4.52141E-2 4.32395E-2 3.73085E-2 3.16109E-2 3.26284E-2 2.93976E-2 2.95297E-2 3.25184E-2 4.41772E-2 4.98445E-2 4.58307E-2 4.27439E-2 4.1373E-2 3.95476E-2 4.04826E-2 4.0887E-2 3.79917E-2 3.84108E-2 3.57162E-2 3.67684E-2 3.63615E-2 3.9486E-2 3.7831E-2 3.96931E-2 5.31709E-2 6.27727E-2 7.01104E-2 6.4788E-2 6.58421E-2 6.70976E-2 6.44199E-2 6.25821E-2 6.11206E-2 6.09229E-2 5.74707E-2 5.12423E-2 4.53881E-2 4.21595E-2 4.33913E-2 4.52721E-2 4.59107E-2 4.53249E-2 4.07877E-2 4.04419E-2 4.68826E-2 6.03301E-2 6.83163E-2 6.56134E-2 5.80628E-2 5.33777E-2 4.93799E-2 4.98789E-2 4.55037E-2 4.48889E-2 5.02592E-2 4.8646E-2 4.70643E-2 4.83842E-2 4.98577E-2 4.37055E-2 3.99952E-2 3.41825E-2 3.17719E-2 2.80385E-2 2.48541E-2 2.39432E-2 2.76448E-2 3.08552E-2 2.85177E-2 2.83222E-2 2.32119E-2 2.71825E-2 2.28311E-2 2.75123E-2 5.05879E-2 3.93511E-2 3.14807E-2 3.26901E-2 2.82852E-2 2.73671E-2 2.72699E-2 2.62248E-2 2.54424E-2 2.42558E-2 2.49748E-2 2.39187E-2 2.35495E-2 2.40881E-2 2.5199E-2 2.36791E-2 2.0929E-2 2.14156E-2 2.19279E-2 2.34232E-2 2.36948E-2 2.31574E-2 3.02356E-2 2.62603E-2 2.31184E-2 2.20448E-2 3.40115E-2 3.52174E-2 3.44092E-2 -9999 -9999 -9999 -9999 -9999 -9999 -9999 -9999 -9999 -9999 -9999 -9999 -9999 -9999 -9999 -9999 -9999 -9999 -9999 -9999 -9999 -9999 -9999 -9999 -9999 -9999 -9999 -9999 -9999 -9999 -9999
-9999 -9999 -9999 -9999 -9999 -9999 -9999 -9999 -9999 -9999 -9999 -9999 -9999 -9999 -9999 -9999 -9999 -9999 -9999 -9999 -9999 -9999 -9999 -9999 -9999 -9999 -9999 -9999 -9999 -9999 -9999 -9999 -9999 -9999 -9999 -9999 -9999 -9999 -9999 -9999 -9999 -9999 -9999 -9999 -9999 -9999 -9999 -9999 -9999 -9999 -9999 -9999 -9999 -9999 -9999 -9999 -9999 -9999 -9999 -9999 -9999 -9999 -9999 -9999 -9999 -9999 -9999 -9999 -9999 -9999 -9999 -9999 -9999 -9999 -9999 -9999 -9999 -9999 -9999 -9999 -9999 -9999 -9999 -9999 3.35859E-2 3.33604E-2 3.32474E-2 3.27973E-2 3.33408E-2 3.45726E-2 3.58159E-2 3.53021E-2 3.71198E-2 3.62314E-2 3.25158E-2 3.10172E-2 3.57517E-2 3.41386E-2 3.21082E-2 3.20134E-2 3.21315E-2 3.11922E-2 3.17947E-2 3.16225E-2 3.15924E-2 3.17173E-2 3.30487E-2 3.31267E-2 3.38528E-2 3.41073E-2 3.48575E-2 3.53098E-2 3.64791E-2 3.67227E-2 3.02574E-2 2.1626E-2 1.21407E-2 7.8267E-3 7.78921E-3 1.80701E-2 2.8753E-2 3.96829E-2 5.05686E-2 6.20629E-2 6.21831E-2 5.71464E-2 5.18947E-2 5.00915E-2 5.08566E-2 5.2549E-2 4.70027E-2 4.7715E-2 4.07079E-2 3.59428E-2 3.38973E-2 3.19553E-2 2.84687E-2 3.10936E-2 3.15052E-2 3.79262E-2 3.8677E-2 3.87589E-2 3.81171E-2 3.80255E-2 3.75881E-2 3.59853E-2 3.57422E-2 3.59877E-2 3.51637E-2 3.54987E-2 3.80339E-2 4.74323E-2 5.20367E-2 5.59299E-2 6.84701E-2 6.63684E-2 6.73505E-2 7.23948E-2 7.18137E-2 6.8195E-2 5.58935E-2 5.02223E-2 4.80817E-2 4.55613E-2 4.11067E-2 3.83856E-2 3.61746E-2 3.78419E-2 3.63771E-2 3.6471E-2 3.68373E-2 3.83244E-2 3.85395E-2 4.12943E-2 4.68991E-2 6.42034E-2 7.08708E-2 6.7728E-2 6.12331E-2 5.72272E-2 5.37971E-2 4.98922E-2 5.22197E-2 5.12977E-2 4.77736E-2 4.8192E-2 4.36826E-2 4.59523E-2 4.52744E-2 4.08736E-2 3.92781E-2 3.24211E-2 2.79957E-2 2.7521E-2 2.37249E-2 2.20787E-2 2.25826E-2 2.89963E-2 2.72613E-2 2.48864E-2 3.11106E-2 2.7531E-2 2.21337E-2 3.6483E-2 3.85897E-2 3.27066E-2 3.44652E-2 3.21172E-2 2.96689E-2 2.98539E-2 2.74655E-2 2.63834E-2 2.55644E-2 2.4416E-2 2.40226E-2 2.34142E-2 2.73594E-2 2.73011E-2 2.55999E-2 2.47712E-2 2.32124E-2 2.13311E-2 2.02468E-2 1.92725E-2 1.75897E-2 1.86508E-2 2.63799E-2 3.19853E-2 2.72482E-2 2.23716E-2 2.15364E-2 -9999 -9999 -9999 -9999 -9999 -9999 -9999 -9999 -9999 -9999 -9999 -9999 -9999 -9999 -9999 -9999 -9999 -9999 -9999 -9999 -9999 -9999 -9999 -9999 -9999 -9999 -9999 -9999 -9999 -9999 -9999 -9999 -9999
-9999 -9999 -9999 -9999 -9999 -9999 -9999 -9999 -9999 -9999 -9999 -9999 -9999 -9999 -9999 -9999 -9999 -9999 -9999 -9999 -9999 -9999 -9999 -9999 -9999 -9999 -9999 -9999 -9999 -9999 -9999 -9999 -9999 -9999 -9999 -9999 -9999 -9999 -9999 -9999 -9999 -9999 -9999 -9999 -9999 -9999 -9999 -9999 -9999 -9999 -9999 -9999 -9999 -9999 -9999 -9999 -9999 -9999 -9999 -9999 -9999 -9999 -9999 -9999 -9999 -9999 -9999 -9999 -9999 -9999 -9999 -9999 -9999 -9999 -9999 -9999 -9999 -9999 -9999 -9999 -9999 -9999 -9999 3.32474E-2 3.32474E-2 3.32474E-2 3.26883E-2 3.30151E-2 3.37189E-2 3.48357E-2 3.4957E-2 3.63034E-2 3.49257E-2 3.50178E-2 3.24772E-2 3.56702E-2 2.82083E-2 3.45801E-2 3.15632E-2 3.30118E-2 3.27834E-2 3.20606E-2 3.14711E-2 3.10625E-2 3.15848E-2 3.23563E-2 3.26408E-2 3.29473E-2 3.35893E-2 3.44935E-2 3.48248E-2 3.55267E-2 3.88466E-2 3.58966E-2 3.29334E-2 2.68198E-2 1.55363E-2 9.2453E-3 8.41443E-3 1.37413E-2 2.33982E-2 3.38846E-2 4.56442E-2 5.77917E-2 5.66058E-2 4.95975E-2 5.11172E-2 5.01185E-2 5.3248E-2 5.55085E-2 5.12416E-2 4.6821E-2 3.80992E-2 3.36383E-2 3.56568E-2 3.08398E-2 3.12413E-2 3.45535E-2 3.54221E-2 3.64024E-2 3.91335E-2 3.68299E-2 3.4551E-2 3.67416E-2 3.51998E-2 3.44359E-2 3.45245E-2 3.79564E-2 4.17105E-2 4.41731E-2 4.98221E-2 6.01496E-2 6.33749E-2 5.92918E-2 6.10468E-2 6.22629E-2 6.28079E-2 6.31448E-2 6.42367E-2 5.81548E-2 4.60921E-2 4.28149E-2 3.78368E-2 3.93914E-2 4.07831E-2 3.53617E-2 3.37487E-2 3.49336E-2 3.50237E-2 3.5342E-2 3.94489E-2 3.82962E-2 3.95595E-2 4.20136E-2 4.96981E-2 6.6363E-2 7.15073E-2 7.12715E-2 6.90725E-2 6.88741E-2 6.74609E-2 6.5308E-2 6.20577E-2 5.77163E-2 4.94009E-2 4.84047E-2 4.48372E-2 4.56446E-2 4.31656E-2 4.10499E-2 3.67433E-2 3.5015E-2 2.62377E-2 2.38585E-2 2.22675E-2 2.20994E-2 2.16607E-2 2.63199E-2 2.19168E-2 2.36874E-2 2.84643E-2 2.93236E-2 3.29722E-2 3.87634E-2 3.71616E-2 2.94655E-2 2.96414E-2 2.72392E-2 2.60702E-2 2.54497E-2 2.33539E-2 2.69591E-2 2.50721E-2 2.46529E-2 2.42539E-2 2.36071E-2 2.5433E-2 2.74569E-2 2.39218E-2 2.70801E-2 2.466E-2 2.37533E-2 2.08823E-2 1.86151E-2 1.8498E-2 2.11796E-2 2.85039E-2 3.10533E-2 2.97337E-2 -9999 -9999 -9999 -9999 -9999 -9999 -9999 -9999 -9999 -9999 -9999 -9999 -9999 -9999 -9999 -9999 -9999 -9999 -9999 -9999 -9999 -9999 -9999 -9999 -9999 -9999 -9999 -9999 -9999 -9999 -9999 -9999 -9999 -9999 -9999
-9999 -9999 -9999 -9999 -9999 -9999 -9999 -9999 -9999 -9999 -9999 -9999 -9999 -9999 -9999 -9999 -9999 -9999 -9999 -9999 -9999 -9999 -9999 -9999 -9999 -9999 -9999 -9999 -9999 -9999 -9999 -9999 -9999 -9999 -9999 -9999 -9999 -9999 -9999 -9999 -9999 -9999 -9999 -9999 -9999 -9999 -9999 -9999 -9999 -9999 -9999 -9999 -9999 -9999 -9999 -9999 -9999 -9999 -9999 -9999 -9999 -9999 -9999 -9999 -9999 -9999 -9999 -9999 -9999 -9999 -9999 -9999 -9999 -9999 -9999 -9999 -9999 -9999 -9999 -9999 -9999 -9999 3.19444E-2 3.21142E-2 3.27945E-2 3.29645E-2 3.27428E-2 3.33408E-2 3.44138E-2 3.46078E-2 3.43559E-2 3.71842E-2 3.6027E-2 3.63998E-2 3.11357E-2 2.81235E-2 2.1959E-2 3.16968E-2 3.1641E-2 3.25926E-2 3.30222E-2 3.23176E-2 3.14369E-2 3.10473E-2 3.16144E-2 3.17779E-2 3.25789E-2 3.29473E-2 3.38541E-2 3.42412E-2 3.44036E-2 3.77392E-2 3.50124E-2 3.19019E-2 3.08878E-2 2.59519E-2 1.24747E-2 1.02023E-2 1.05621E-2 1.16323E-2 1.88627E-2 2.89991E-2 4.13211E-2 5.45617E-2 5.32497E-2 4.47966E-2 4.41724E-2 4.4729E-2 5.08861E-2 5.11888E-2 5.11552E-2 4.96204E-2 3.8824E-2 3.58107E-2 3.42372E-2 3.4089E-2 3.47874E-2 3.40291E-2 3.42755E-2 3.46211E-2 3.50045E-2 3.24458E-2 3.43801E-2 3.62592E-2 3.69766E-2 3.75224E-2 3.89892E-2 4.48875E-2 5.41477E-2 5.33807E-2 5.43441E-2 5.70221E-2 5.68188E-2 5.96564E-2 5.56592E-2 4.89072E-2 4.45717E-2 4.65456E-2 5.34217E-2 5.11403E-2 4.52545E-2 4.86326E-2 3.72148E-2 3.81093E-2 3.53591E-2 3.1597E-2 2.86625E-2 3.04735E-2 3.41917E-2 3.79676E-2 3.97036E-2 4.16379E-2 4.3183E-2 4.2521E-2 5.15349E-2 6.6552E-2 6.94119E-2 6.82616E-2 6.82157E-2 6.90106E-2 7.14529E-2 6.98634E-2 6.31736E-2 5.68597E-2 5.14427E-2 4.84899E-2 4.36861E-2 4.27707E-2 3.97266E-2 4.00492E-2 3.75046E-2 3.38671E-2 3.0368E-2 2.43304E-2 2.42685E-2 2.1895E-2 2.1913E-2 2.22402E-2 2.61578E-2 1.6413E-2 2.84008E-2 4.4266E-2 4.01345E-2 4.05124E-2 3.51838E-2 2.98373E-2 2.96556E-2 3.0049E-2 3.07443E-2 2.7599E-2 2.43789E-2 2.28798E-2 2.41013E-2 2.51243E-2 2.39138E-2 2.4201E-2 2.41341E-2 2.52836E-2 2.27426E-2 1.79195E-2 2.72906E-2 2.54383E-2 2.26767E-2 2.03677E-2 2.33716E-2 3.09957E-2 3.13317E-2 3.05156E-2 3.15996E-2 -9999 -9999 -9999 -9999 -9999 -9999 -9999 -9999 -9999 -9999 -9999 -9999 -9999 -9999 -9999 -9999 -9999 -9999 -9999 -9999 -9999 -9999 -9999 -9999 -9999 -9999 -9999 -9999 -9999 -9999 -9999 -9999 -9999 -9999 -9999
-9999 -9999 -9999 -9999 -9999 -9999 -9999 -9999 -9999 -9999 -9999 -9999 -9999 -9999 -9999 -9999 -9999 -9999 -9999 -9999 -9999 -9999 -9999 -9999 -9999 -9999 -9999 -9999 -9999 -9999 -9999 -9999 -9999 -9999 -9999 -9999 -9999 -9999 -9999 -9999 -9999 -9999 -9999 -9999 -9999 -9999 -9999 -9999 -9999 -9999 -9999 -9999 -9999 -9999 -9999 -9999 -9999 -9999 -9999 -9999 -9999 -9999 -9999 -9999 -9999 -9999 -9999 -9999 -9999 -9999 -9999 -9999 -9999 -9999 -9999 -9999 -9999 -9999 -9999 -9999 -9999 -9999 3.03829E-2 3.11565E-2 3.22842E-2 3.22518E-2 3.28518E-2 3.37727E-2 3.44064E-2 3.48576E-2 3.41022E-2 3.53319E-2 3.63406E-2 3.54609E-2 3.08915E-2 2.42579E-2 1.9793E-2 3.2612E-2 3.09444E-2 3.28967E-2 3.2191E-2 3.11883E-2 3.05307E-2 3.09384E-2 3.16144E-2 3.17779E-2 3.21798E-2 3.38064E-2 3.40058E-2 3.38541E-2 3.43472E-2 3.87869E-2 3.08272E-2 2.68605E-2 2.7051E-2 2.21788E-2 1.06278E-2 1.01525E-2 1.22902E-2 1.0947E-2 1.50245E-2 2.52172E-2 3.94675E-2 5.11185E-2 5.38662E-2 4.24684E-2 4.30932E-2 4.21434E-2 4.63162E-2 4.77367E-2 4.7917E-2 4.51396E-2 3.42018E-2 3.3162E-2 3.85781E-2 3.47022E-2 3.38708E-2 3.46071E-2 3.46308E-2 3.41249E-2 3.30581E-2 3.01222E-2 3.4081E-2 3.30673E-2 4.12707E-2 4.81965E-2 5.27188E-2 5.4609E-2 5.55514E-2 5.92186E-2 5.4962E-2 4.97486E-2 4.51259E-2 4.29581E-2 4.24357E-2 4.02064E-2 4.50015E-2 4.48952E-2 4.29993E-2 4.48528E-2 4.34846E-2 4.29449E-2 3.56516E-2 3.46863E-2 3.19821E-2 2.96235E-2 2.79886E-2 3.11103E-2 3.98599E-2 3.87909E-2 4.00677E-2 4.48054E-2 4.63947E-2 4.46609E-2 5.40581E-2 6.69653E-2 6.49092E-2 5.81184E-2 5.4301E-2 5.70507E-2 6.50139E-2 7.12467E-2 6.5414E-2 5.56804E-2 4.84419E-2 4.44148E-2 3.90791E-2 4.01149E-2 3.93191E-2 3.84708E-2 3.55874E-2 3.10513E-2 2.89173E-2 2.79586E-2 3.01092E-2 2.73967E-2 2.21927E-2 2.28539E-2 2.31051E-2 2.96335E-2 1.29003E-2 3.05406E-2 3.91126E-2 3.88254E-2 3.72668E-2 3.51184E-2 2.83196E-2 2.99838E-2 2.95037E-2 2.83603E-2 2.49529E-2 2.37542E-2 2.37847E-2 2.57287E-2 2.43723E-2 2.2973E-2 2.26056E-2 2.52448E-2 2.87532E-2 1.08326E-2 2.86228E-2 2.50961E-2 2.64369E-2 2.57821E-2 2.8871E-2 2.89323E-2 2.87125E-2 2.72988E-2 -9999 -9999 -9999 -9999 -9999 -9999 -9999 -9999 -9999 -9999 -9999 -9999 -9999 -9999 -9999 -9999 -9999 -9999 -9999 -9999 -9999 -9999 -9999 -9999 -9999 -9999 -9999 -9999 -9999 -9999 -9999 -9999 -9999 -9999 -9999 -9999
-9999 -9999 -9999 -9999 -9999 -9999 -9999 -9999 -9999 -9999 -9999 -9999 -9999 -9999 -9999 -9999 -9999 -9999 -9999 -9999 -9999 -9999 -9999 -9999 -9999 -9999 -9999 -9999 -9999 -9999 -9999 -9999 -9999 -9999 -9999 -9999 -9999 -9999 -9999 -9999 -9999 -9999 -9999 -9999 -9999 -9999 -9999 -9999 -9999 -9999 -9999 -9999 -9999 -9999 -9999 -9999 -9999 -9999 -9999 -9999 -9999 -9999 -9999 -9999 -9999 -9999 -9999 -9999 -9999 -9999 -9999 -9999 -9999 -9999 -9999 -9999 -9999 -9999 -9999 -9999 -9999 3.18551E-2 3.12358E-2 3.09336E-2 3.16519E-2 3.19789E-2 3.27428E-2 3.35383E-2 3.28094E-2 3.44064E-2 3.35899E-2 3.49794E-2 3.66525E-2 3.58527E-2 3.34307E-2 2.10367E-2 2.01244E-2 3.47423E-2 3.11574E-2 3.25505E-2 3.12727E-2 3.01754E-2 3.02887E-2 3.09468E-2 3.10936E-2 3.13932E-2 3.29385E-2 3.35372E-2 3.37176E-2 3.34237E-2 3.57559E-2 3.82468E-2 3.12255E-2 2.86633E-2 2.93267E-2 2.67521E-2 1.6618E-2 9.30852E-3 9.93366E-3 1.20396E-2 1.46876E-2 2.22027E-2 3.59042E-2 4.91183E-2 5.38662E-2 4.30999E-2 3.6744E-2 3.36828E-2 3.25174E-2 3.56972E-2 3.16724E-2 3.5921E-2 3.25071E-2 3.03735E-2 3.78261E-2 3.55823E-2 3.53486E-2 3.45269E-2 3.60317E-2 3.39025E-2 3.51595E-2 3.35139E-2 3.68401E-2 4.0814E-2 4.29718E-2 5.06372E-2 5.35271E-2 5.66882E-2 5.39866E-2 4.72408E-2 3.84498E-2 3.69857E-2 4.06633E-2 4.01812E-2 4.24545E-2 4.20033E-2 5.10747E-2 5.09117E-2 4.93873E-2 4.44057E-2 4.65483E-2 4.16002E-2 3.68233E-2 3.39206E-2 2.99718E-2 3.1187E-2 2.86166E-2 3.38611E-2 3.79319E-2 4.35173E-2 4.38153E-2 4.51414E-2 4.34874E-2 4.36711E-2 5.3952E-2 6.43896E-2 6.17099E-2 5.38972E-2 5.14972E-2 5.24703E-2 5.96667E-2 6.89183E-2 6.8144E-2 5.75253E-2 4.76649E-2 4.69547E-2 4.07716E-2 3.81797E-2 3.55564E-2 3.373E-2 2.97514E-2 2.77565E-2 2.54657E-2 2.87253E-2 3.12585E-2 2.97485E-2 2.88319E-2 2.86364E-2 2.79223E-2 2.61848E-2 3.06793E-2 2.5874E-2 3.42596E-2 3.99844E-2 3.17354E-2 2.84406E-2 2.76684E-2 3.06348E-2 3.00281E-2 3.01642E-2 2.72058E-2 2.6647E-2 2.38355E-2 2.58089E-2 2.51453E-2 2.28389E-2 2.16064E-2 2.63717E-2 2.00179E-2 1.21035E-2 1.39307E-2 2.51668E-2 2.9644E-2 2.46245E-2 1.97837E-2 1.74786E-2 -9999 -9999 -9999 -9999 -9999 -9999 -9999 -9999 -9999 -9999 -9999 -9999 -9999 -9999 -9999 -9999 -9999 -9999 -9999 -9999 -9999 -9999 -9999 -9999 -9999 -9999 -9999 -9999 -9999 -9999 -9999 -9999 -9999 -9999 -9999 -9999 -9999 -9999
-9999 -9999 -9999 -9999 -9999 -9999 -9999 -9999 -9999 -9999 -9999 -9999 -9999 -9999 -9999 -9999 -9999 -9999 -9999 -9999 -9999 -9999 -9999 -9999 -9999 -9999 -9999 -9999 -9999 -9999 -9999 -9999 -9999 -9999 -9999 -9999 -9999 -9999 -9999 -9999 -9999 -9999 -9999 -9999 -9999 -9999 -9999 -9999 -9999 -9999 -9999 -9999 -9999 -9999 -9999 -9999 -9999 -9999 -9999 -9999 -9999 -9999 -9999 -9999 -9999 -9999 -9999 -9999 -9999 -9999 -9999 -9999 -9999 -9999 -9999 -9999 -9999 -9999 -9999 -9999 -9999 3.21708E-2 3.14929E-2 3.14888E-2 3.18698E-2 3.21426E-2 3.27973E-2 3.20432E-2 3.28984E-2 3.37442E-2 3.31229E-2 3.46977E-2 3.63654E-2 3.36901E-2 3.47095E-2 1.93828E-2 2.26066E-2 3.77271E-2 3.08514E-2 3.2047E-2 3.13239E-2 3.06022E-2 3.02882E-2 3.05257E-2 3.08693E-2 3.22904E-2 3.27301E-2 3.33431E-2 3.36561E-2 3.45407E-2 3.62382E-2 3.78087E-2 3.29189E-2 3.31205E-2 3.35077E-2 3.20618E-2 2.79731E-2 2.42252E-2 1.97263E-2 1.45278E-2 1.41311E-2 2.03225E-2 3.36514E-2 4.68245E-2 5.34328E-2 4.35565E-2 3.69509E-2 3.06959E-2 2.5184E-2 2.68181E-2 2.93679E-2 3.12523E-2 3.05068E-2 2.77248E-2 3.2067E-2 3.24875E-2 3.76378E-2 3.60456E-2 2.84812E-2 3.51359E-2 3.60958E-2 3.67434E-2 3.08679E-2 4.45561E-2 5.14253E-2 5.69336E-2 6.27278E-2 5.65145E-2 4.53833E-2 3.63284E-2 3.86932E-2 3.87233E-2 4.23438E-2 4.56602E-2 5.06465E-2 4.86423E-2 4.83897E-2 4.7877E-2 4.33959E-2 4.06094E-2 3.99592E-2 3.80598E-2 3.18514E-2 3.06721E-2 3.06308E-2 3.15668E-2 3.17468E-2 3.68249E-2 4.0365E-2 4.57032E-2 4.70944E-2 4.53091E-2 4.70081E-2 4.76593E-2 5.31425E-2 5.71321E-2 5.79426E-2 5.26793E-2 5.18527E-2 4.94197E-2 5.71631E-2 6.42604E-2 6.16535E-2 5.52112E-2 4.78384E-2 4.84151E-2 3.77393E-2 3.30011E-2 3.28741E-2 3.05688E-2 2.92492E-2 2.71391E-2 2.31884E-2 2.20725E-2 2.58802E-2 2.95843E-2 2.34414E-2 1.92772E-2 1.64163E-2 1.88896E-2 2.62825E-2 3.01765E-2 3.3698E-2 3.93942E-2 3.69732E-2 3.5804E-2 3.51992E-2 3.19737E-2 3.05898E-2 2.68884E-2 2.67426E-2 2.78423E-2 2.70984E-2 2.76752E-2 2.52972E-2 2.32311E-2 2.18394E-2 2.70038E-2 1.46859E-2 1.18807E-2 1.2987E-2 2.60341E-2 2.9971E-2 2.03939E-2 4.21303E-2 -9999 -9999 -9999 -9999 -9999 -9999 -9999 -9999 -9999 -9999 -9999 -9999 -9999 -9999 -9999 -9999 -9999 -9999 -9999 -9999 -9999 -9999 -9999 -9999 -9999 -9999 -9999 -9999 -9999 -9999 -9999 -9999 -9999 -9999 -9999 -9999 -9999 -9999 -9999
-9999 -9999 -9999 -9999 -9999 -9999 -9999 -9999 -9999 -9999 -9999 -9999 -9999 -9999 -9999 -9999 -9999 -9999 -9999 -9999 -9999 -9999 -9999 -9999 -9999 -9999 -9999 -9999 -9999 -9999 -9999 -9999 -9999 -9999 -9999 -9999 -9999 -9999 -9999 -9999 -9999 -9999 -9999 -9999 -9999 -9999 -9999 -9999 -9999 -9999 -9999 -9999 -9999 -9999 -9999 -9999 -9999 -9999 -9999 -9999 -9999 -9999 -9999 -9999 -9999 -9999 -9999 -9999 -9999 -9999 -9999 -9999 -9999 -9999 -9999 -9999 -9999 -9999 -9999 -9999 3.34168E-2 3.29645E-2 3.2511E-2 3.19789E-2 3.24155E-2 3.27973E-2 3.28118E-2 3.21795E-2 3.2854E-2 3.28853E-2 3.25484E-2 3.34034E-2 3.33251E-2 3.11194E-2 2.97257E-2 2.03652E-2 2.76847E-2 3.4265E-2 3.04379E-2 3.10204E-2 3.05142E-2 2.96904E-2 2.9808E-2 3.07266E-2 3.18288E-2 3.22585E-2 3.30822E-2 3.32759E-2 3.41873E-2 3.4402E-2 3.76335E-2 3.66986E-2 3.44677E-2 3.54275E-2 3.64378E-2 3.57577E-2 3.44343E-2 3.23905E-2 2.3167E-2 1.08872E-2 9.57355E-3 1.5395E-2 3.16516E-2 4.37802E-2 5.24619E-2 4.53233E-2 4.08813E-2 3.30269E-2 2.65682E-2 2.93018E-2 2.29047E-2 2.90152E-2 2.70786E-2 3.21265E-2 3.40558E-2 4.08426E-2 3.30265E-2 2.97825E-2 2.61663E-2 3.60688E-2 3.42399E-2 3.23732E-2 4.01719E-2 4.62468E-2 5.6828E-2 5.93023E-2 6.24566E-2 4.65722E-2 3.93275E-2 3.95084E-2 4.28735E-2 4.56446E-2 4.51821E-2 5.1152E-2 4.87941E-2 4.68709E-2 4.60425E-2 4.50933E-2 4.11645E-2 4.27899E-2 3.88138E-2 3.37635E-2 3.06413E-2 3.12062E-2 3.45356E-2 3.57265E-2 3.76013E-2 3.6527E-2 4.41787E-2 4.68289E-2 4.76406E-2 4.77471E-2 4.89746E-2 4.76086E-2 5.05668E-2 5.19929E-2 5.14141E-2 5.14107E-2 5.22454E-2 5.00806E-2 5.18773E-2 5.48614E-2 5.4453E-2 5.3232E-2 5.11476E-2 4.49524E-2 4.222E-2 3.25868E-2 2.91012E-2 2.69718E-2 2.55355E-2 2.39019E-2 2.2824E-2 2.18676E-2 2.21134E-2 2.56882E-2 3.17543E-2 3.14384E-2 3.47909E-2 2.77996E-2 2.3354E-2 3.5688E-2 4.17323E-2 4.21192E-2 4.14896E-2 3.89236E-2 3.03987E-2 2.6745E-2 2.18469E-2 1.58657E-2 3.05458E-2 2.74762E-2 2.36937E-2 2.64944E-2 2.63263E-2 2.4179E-2 2.35982E-2 2.52448E-2 1.34617E-2 1.88232E-2 2.33564E-2 2.76088E-2 2.97799E-2 2.14038E-2 -9999 -9999 -9999 -9999 -9999 -9999 -9999 -9999 -9999 -9999 -9999 -9999 -9999 -9999 -9999 -9999 -9999 -9999 -9999 -9999 -9999 -9999 -9999 -9999 -9999 -9999 -9999 -9999 -9999 -9999 -9999 -9999 -9999 -9999 -9999 -9999 -9999 -9999 -9999 -9999
-9999 -9999 -9999 -9999 -9999 -9999 -9999 -9999 -9999 -9999 -9999 -9999 -9999 -9999 -9999 -9999 -9999 -9999 -9999 -9999 -9999 -9999 -9999 -9999 -9999 -9999 -9999 -9999 -9999 -9999 -9999 -9999 -9999 -9999 -9999 -9999 -9999 -9999 -9999 -9999 -9999 -9999 -9999 -9999 -9999 -9999 -9999 -9999 -9999 -9999 -9999 -9999 -9999 -9999 -9999 -9999 -9999 -9999 -9999 -9999 -9999 -9999 -9999 -9999 -9999 -9999 -9999 -9999 -9999 -9999 -9999 -9999 -9999 -9999 -9999 -9999 -9999 -9999 -9999 -9999 3.29645E-2 3.23976E-2 3.15431E-2 3.15975E-2 3.23609E-2 3.13109E-2 3.15864E-2 3.21795E-2 3.27648E-2 3.0495E-2 3.01355E-2 3.00419E-2 3.16614E-2 3.40747E-2 2.46107E-2 2.29548E-2 3.16331E-2 3.2283E-2 2.968E-2 2.98573E-2 2.92375E-2 2.9631E-2 3.0004E-2 3.12313E-2 3.22004E-2 3.27683E-2 3.31275E-2 3.41636E-2 3.40841E-2 3.41636E-2 3.74877E-2 3.79023E-2 3.5339E-2 3.66964E-2 3.72138E-2 3.60932E-2 3.54893E-2 3.12604E-2 1.71709E-2 9.70147E-3 1.33211E-2 1.0347E-2 2.57195E-2 4.26654E-2 4.84813E-2 4.42489E-2 4.1723E-2 3.80188E-2 3.21403E-2 3.31136E-2 2.92667E-2 2.96426E-2 3.6117E-2 4.06864E-2 4.25756E-2 4.32289E-2 3.44257E-2 3.10299E-2 3.65033E-2 3.58422E-2 3.23732E-2 3.75606E-2 4.65385E-2 5.24388E-2 5.95922E-2 5.8289E-2 4.99588E-2 4.8031E-2 4.3387E-2 4.24164E-2 4.14396E-2 4.25923E-2 4.46341E-2 4.80537E-2 5.06587E-2 4.57247E-2 4.29919E-2 4.89169E-2 4.49698E-2 4.80012E-2 3.64186E-2 3.33543E-2 2.79543E-2 2.79864E-2 3.30711E-2 3.519E-2 3.61482E-2 4.25315E-2 4.64637E-2 4.66141E-2 4.87054E-2 4.80268E-2 4.94309E-2 5.09973E-2 4.85545E-2 5.31688E-2 4.9848E-2 5.52496E-2 5.16054E-2 5.35981E-2 4.83913E-2 5.01456E-2 5.21209E-2 4.95134E-2 5.03918E-2 4.40396E-2 4.30348E-2 3.86472E-2 3.0363E-2 2.69167E-2 2.52689E-2 2.44324E-2 2.37612E-2 2.19993E-2 2.23595E-2 2.41033E-2 1.38229E-2 2.42831E-2 2.7831E-2 3.45782E-2 3.55732E-2 4.07393E-2 4.42119E-2 4.44648E-2 4.55816E-2 4.32647E-2 3.42121E-2 2.82413E-2 2.97389E-2 3.21321E-2 2.75428E-2 1.94174E-2 2.20315E-2 1.03826E-2 1.19884E-2 1.22988E-2 2.02064E-2 2.52813E-2 1.69761E-2 3.1719E-2 2.34686E-2 2.91884E-2 2.71801E-2 -9999 -9999 -9999 -9999 -9999 -9999 -9999 -9999 -9999 -9999 -9999 -9999 -9999 -9999 -9999 -9999 -9999 -9999 -9999 -9999 -9999 -9999 -9999 -9999 -9999 -9999 -9999 -9999 -9999 -9999 -9999 -9999 -9999 -9999 -9999 -9999 -9999 -9999 -9999 -9999 -9999
-9999 -9999 -9999 -9999 -9999 -9999 -9999 -9999 -9999 -9999 -9999 -9999 -9999 -9999 -9999 -9999 -9999 -9999 -9999 -9999 -9999 -9999 -9999 -9999 -9999 -9999 -9999 -9999 -9999 -9999 -9999 -9999 -9999 -9999 -9999 -9999 -9999 -9999 -9999 -9999 -9999 -9999 -9999 -9999 -9999 -9999 -9999 -9999 -9999 -9999 -9999 -9999 -9999 -9999 -9999 -9999 -9999 -9999 -9999 -9999 -9999 -9999 -9999 -9999 -9999 -9999 -9999 -9999 -9999 -9999 -9999 -9999 -9999 -9999 -9999 -9999 -9999 -9999 -9999 3.27945E-2 3.21708E-2 3.11637E-2 3.08943E-2 3.10018E-2 3.15975E-2 3.09426E-2 3.17695E-2 3.23154E-2 3.17651E-2 3.03967E-2 2.95857E-2 3.2475E-2 3.09665E-2 2.33674E-2 2.08442E-2 2.57903E-2 3.44854E-2 3.06064E-2 3.02359E-2 2.97212E-2 2.90486E-2 2.91795E-2 3.05291E-2 3.179E-2 3.25418E-2 3.31784E-2 3.46655E-2 3.46655E-2 3.42443E-2 3.40058E-2 3.6969E-2 3.95898E-2 3.73876E-2 3.73563E-2 3.77786E-2 3.7337E-2 3.44835E-2 2.96E-2 1.61426E-2 1.11337E-2 1.5951E-2 1.24409E-2 1.90269E-2 4.11166E-2 4.551E-2 4.73656E-2 4.2936E-2 4.12051E-2 4.45254E-2 4.22264E-2 4.29246E-2 4.15658E-2 4.70641E-2 4.65397E-2 5.23786E-2 4.72804E-2 5.11978E-2 4.59098E-2 4.38237E-2 3.31122E-2 3.86671E-2 4.80006E-2 5.25515E-2 4.7213E-2 4.23118E-2 4.13521E-2 4.23167E-2 4.31979E-2 4.62013E-2 4.68075E-2 4.50649E-2 4.55826E-2 4.5664E-2 4.84138E-2 5.24198E-2 4.27641E-2 4.01069E-2 4.18458E-2 3.88911E-2 3.93503E-2 3.84962E-2 3.43867E-2 2.80751E-2 2.93425E-2 3.53546E-2 3.47847E-2 4.23113E-2 4.75096E-2 4.62964E-2 4.63968E-2 4.9198E-2 5.00012E-2 5.35366E-2 5.91293E-2 5.98091E-2 5.98513E-2 5.48469E-2 5.21041E-2 4.67958E-2 4.72548E-2 4.78715E-2 4.74828E-2 5.08161E-2 5.47097E-2 5.72262E-2 5.52788E-2 4.46679E-2 3.96713E-2 3.51483E-2 3.00576E-2 2.57841E-2 2.51533E-2 2.33801E-2 2.17677E-2 2.37262E-2 2.95186E-2 1.85153E-2 2.38686E-2 3.76985E-2 3.38359E-2 3.38014E-2 4.13118E-2 4.85242E-2 4.96374E-2 3.67922E-2 3.95066E-2 4.06988E-2 4.46174E-2 3.81396E-2 2.59322E-2 2.0208E-2 1.44465E-2 1.77349E-2 1.92447E-2 2.12886E-2 1.24716E-2 1.10248E-2 1.72506E-2 2.37178E-2 1.60129E-2 2.70397E-2 3.00781E-2 2.81117E-2 -9999 -9999 -9999 -9999 -9999 -9999 -9999 -9999 -9999 -9999 -9999 -9999 -9999 -9999 -9999 -9999 -9999 -9999 -9999 -9999 -9999 -9999 -9999 -9999 -9999 -9999 -9999 -9999 -9999 -9999 -9999 -9999 -9999 -9999 -9999 -9999 -9999 -9999 -9999 -9999 -9999
-9999 -9999 -9999 -9999 -9999 -9999 -9999 -9999 -9999 -9999 -9999 -9999 -9999 -9999 -9999 -9999 -9999 -9999 -9999 -9999 -9999 -9999 -9999 -9999 -9999 -9999 -9999 -9999 -9999 -9999 -9999 -9999 -9999 -9999 -9999 -9999 -9999 -9999 -9999 -9999 -9999 -9999 -9999 -9999 -9999 -9999 -9999 -9999 -9999 -9999 -9999 -9999 -9999 -9999 -9999 -9999 -9999 -9999 -9999 -9999 -9999 -9999 -9999 -9999 -9999 -9999 -9999 -9999 -9999 -9999 -9999 -9999 -9999 -9999 -9999 -9999 -9999 -9999 3.27945E-2 3.23976E-2 3.16619E-2 3.07335E-2 3.06267E-2 2.94881E-2 3.08802E-2 3.20273E-2 3.17238E-2 3.20681E-2 3.11537E-2 3.03554E-2 2.91644E-2 3.66296E-2 2.34442E-2 1.7049E-2 2.06685E-2 2.81887E-2 3.63481E-2 2.93805E-2 2.9788E-2 2.88034E-2 2.89943E-2 2.98653E-2 3.07849E-2 3.21823E-2 3.31784E-2 3.45626E-2 3.49447E-2 3.48475E-2 3.40227E-2 3.4398E-2 3.5368E-2 3.92778E-2 3.88261E-2 3.82153E-2 4.04775E-2 4.00613E-2 3.62283E-2 3.04919E-2 2.03546E-2 1.00738E-2 1.15952E-2 1.03058E-2 1.96205E-2 3.98689E-2 4.76535E-2 4.68771E-2 4.91484E-2 4.8286E-2 4.72958E-2 5.00071E-2 5.08431E-2 4.9189E-2 4.6232E-2 3.89336E-2 4.35209E-2 4.10583E-2 4.31379E-2 4.44683E-2 4.42819E-2 4.31505E-2 4.7485E-2 4.74693E-2 4.80721E-2 3.31683E-2 3.54862E-2 3.62062E-2 3.67375E-2 4.09976E-2 3.81394E-2 4.11209E-2 4.5905E-2 5.23558E-2 5.28951E-2 5.207E-2 5.01904E-2 4.18868E-2 3.93983E-2 3.99746E-2 4.24221E-2 3.76526E-2 3.7001E-2 3.74507E-2 3.54078E-2 3.44252E-2 3.37441E-2 4.2243E-2 4.85417E-2 4.98284E-2 4.72317E-2 4.76503E-2 5.03034E-2 5.30617E-2 5.29208E-2 5.60048E-2 5.82718E-2 5.50466E-2 5.5993E-2 5.17592E-2 4.72113E-2 4.78348E-2 4.72426E-2 4.81881E-2 5.47396E-2 5.89805E-2 5.60151E-2 5.14994E-2 4.65512E-2 3.79962E-2 3.41249E-2 3.33417E-2 2.75414E-2 2.44502E-2 2.28731E-2 2.52219E-2 2.3479E-2 2.93371E-2 3.07563E-2 3.1786E-2 3.16793E-2 3.06786E-2 3.05515E-2 3.1177E-2 3.3427E-2 3.43941E-2 3.54954E-2 4.10106E-2 4.99994E-2 3.46868E-2 2.70884E-2 1.86616E-2 1.82553E-2 1.80211E-2 1.77619E-2 2.16558E-2 2.05057E-2 2.63831E-2 2.19987E-2 2.71371E-2 1.23801E-2 1.53022E-2 2.78111E-2 2.81146E-2 2.85834E-2 -9999 -9999 -9999 -9999 -9999 -9999 -9999 -9999 -9999 -9999 -9999 -9999 -9999 -9999 -9999 -9999 -9999 -9999 -9999 -9999 -9999 -9999 -9999 -9999 -9999 -9999 -9999 -9999 -9999 -9999 -9999 -9999 -9999 -9999 -9999 -9999 -9999 -9999 -9999 -9999 -9999
-9999 -9999 -9999 -9999 -9999 -9999 -9999 -9999 -9999 -9999 -9999 -9999 -9999 -9999 -9999 -9999 -9999 -9999 -9999 -9999 -9999 -9999 -9999 -9999 -9999 -9999 -9999 -9999 -9999 -9999 -9999 -9999 -9999 -9999 -9999 -9999 -9999 -9999 -9999 -9999 -9999 -9999 -9999 -9999 -9999 -9999 -9999 -9999 -9999 -9999 -9999 -9999 -9999 -9999 -9999 -9999 -9999 -9999 -9999 -9999 -9999 -9999 -9999 -9999 -9999 -9999 -9999 -9999 -9999 -9999 -9999 -9999 -9999 -9999 -9999 -9999 -9999 -9999 3.23409E-2 3.18878E-2 3.08406E-2 3.04143E-2 3.04143E-2 2.91677E-2 2.93903E-2 3.17132E-2 3.17238E-2 3.20681E-2 3.09343E-2 2.87639E-2 2.93944E-2 3.49767E-2 1.98334E-2 1.5329E-2 2.08046E-2 2.8935E-2 3.71979E-2 2.91239E-2 2.90556E-2 2.86838E-2 2.87423E-2 2.94797E-2 3.09517E-2 3.22434E-2 3.36155E-2 3.42619E-2 3.46544E-2 3.45547E-2 3.45437E-2 3.43625E-2 3.49109E-2 3.70094E-2 3.95369E-2 3.87052E-2 3.97473E-2 4.09426E-2 3.75036E-2 3.20606E-2 2.78604E-2 1.93814E-2 1.61493E-2 1.8715E-2 2.60449E-2 3.84821E-2 4.51944E-2 4.53505E-2 4.68103E-2 4.83373E-2 5.14022E-2 5.24305E-2 5.09566E-2 4.49245E-2 3.20613E-2 2.32318E-2 2.83674E-2 2.39308E-2 2.77757E-2 3.76091E-2 4.54545E-2 4.77984E-2 4.86309E-2 3.88602E-2 4.07607E-2 3.51895E-2 3.03363E-2 3.02133E-2 3.22609E-2 3.7383E-2 4.32389E-2 4.56102E-2 4.84983E-2 4.79606E-2 4.33779E-2 4.46258E-2 4.15523E-2 3.98181E-2 3.32249E-2 3.62394E-2 3.29733E-2 3.662E-2 3.39014E-2 3.3581E-2 3.36256E-2 3.54985E-2 4.35085E-2 4.86919E-2 5.61135E-2 5.01042E-2 4.7471E-2 4.81972E-2 4.95805E-2 5.16208E-2 5.58044E-2 5.38751E-2 5.4583E-2 5.57916E-2 5.69406E-2 5.77709E-2 4.86882E-2 4.85182E-2 4.36489E-2 4.64019E-2 5.3787E-2 5.27553E-2 4.68306E-2 4.57281E-2 4.37887E-2 3.85686E-2 3.43828E-2 3.42702E-2 3.49118E-2 3.08988E-2 2.62933E-2 2.63355E-2 3.02231E-2 3.16966E-2 3.18408E-2 3.07593E-2 2.73354E-2 2.69934E-2 2.53792E-2 2.63364E-2 2.52574E-2 2.45295E-2 2.48042E-2 3.07422E-2 3.80717E-2 3.3547E-2 3.7068E-2 2.89142E-2 1.77278E-2 2.66594E-2 3.04007E-2 2.31244E-2 2.30662E-2 1.61625E-2 9.49284E-3 3.1304E-2 2.2918E-2 1.48279E-2 2.30101E-2 2.54441E-2 2.42785E-2 -9999 -9999 -9999 -9999 -9999 -9999 -9999 -9999 -9999 -9999 -9999 -9999 -9999 -9999 -9999 -9999 -9999 -9999 -9999 -9999 -9999 -9999 -9999 -9999 -9999 -9999 -9999 -9999 -9999 -9999 -9999 -9999 -9999 -9999 -9999 -9999 -9999 -9999 -9999 -9999 -9999
-9999 -9999 -9999 -9999 -9999 -9999 -9999 -9999 -9999 -9999 -9999 -9999 -9999 -9999 -9999 -9999 -9999 -9999 -9999 -9999 -9999 -9999 -9999 -9999 -9999 -9999 -9999 -9999 -9999 -9999 -9999 -9999 -9999 -9999 -9999 -9999 -9999 -9999 -9999 -9999 -9999 -9999 -9999 -9999 -9999 -9999 -9999 -9999 -9999 -9999 -9999 -9999 -9999 -9999 -9999 -9999 -9999 -9999 -9999 -9999 -9999 -9999 -9999 -9999 -9999 -9999 -9999 -9999 -9999 -9999 -9999 -9999 -9999 -9999 -9999 -9999 -9999 3.12124E-2 3.12124E-2 3.05735E-2 2.91185E-2 2.88015E-2 2.86678E-2 2.87736E-2 2.93456E-2 3.02985E-2 3.14164E-2 3.21973E-2 3.12852E-2 2.92254E-2 2.83685E-2 3.66052E-2 2.02124E-2 1.56833E-2 2.11826E-2 2.90716E-2 3.78276E-2 2.85099E-2 2.80904E-2 2.78018E-2 2.8778E-2 2.94419E-2 3.0513E-2 3.26294E-2 3.35274E-2 3.41664E-2 3.45547E-2 3.521E-2 3.48231E-2 3.43625E-2 3.44526E-2 3.59259E-2 3.97789E-2 3.49514E-2 3.26529E-2 3.50409E-2 3.69698E-2 3.4774E-2 3.15149E-2 2.8641E-2 2.84452E-2 2.60387E-2 2.30757E-2 2.24113E-2 2.76532E-2 3.589E-2 3.81888E-2 4.1461E-2 4.3391E-2 4.55607E-2 3.85041E-2 3.10412E-2 2.37525E-2 3.28931E-2 3.17192E-2 3.03973E-2 3.21695E-2 2.51122E-2 2.91362E-2 3.70213E-2 4.05559E-2 3.29602E-2 3.37901E-2 3.54491E-2 3.16987E-2 3.39885E-2 3.25844E-2 3.77923E-2 4.34876E-2 4.05791E-2 4.54196E-2 4.37803E-2 4.23655E-2 4.19989E-2 3.85203E-2 3.55338E-2 3.45968E-2 3.63016E-2 2.97184E-2 2.76388E-2 2.81836E-2 2.92614E-2 3.45861E-2 3.59245E-2 5.43225E-2 5.83734E-2 5.95011E-2 4.77254E-2 4.55358E-2 4.64965E-2 4.9627E-2 5.25116E-2 5.21808E-2 5.78489E-2 5.88277E-2 5.71754E-2 5.64999E-2 5.28102E-2 5.10353E-2 4.92011E-2 4.75923E-2 4.61003E-2 5.0892E-2 4.8068E-2 4.97651E-2 4.92069E-2 4.13016E-2 3.27294E-2 3.22262E-2 3.14605E-2 3.35023E-2 3.3814E-2 3.0272E-2 3.09206E-2 3.1228E-2 3.21149E-2 3.07369E-2 2.81387E-2 2.74227E-2 2.82552E-2 2.54508E-2 2.43694E-2 2.62187E-2 2.61663E-2 2.28795E-2 2.33918E-2 2.92008E-2 2.90622E-2 2.70421E-2 2.27486E-2 2.38137E-2 2.28664E-2 2.48847E-2 2.5397E-2 2.37291E-2 2.73526E-2 1.30412E-2 1.01653E-2 3.90943E-2 4.22762E-2 1.74326E-2 2.17379E-2 2.30506E-2 2.52014E-2 -9999 -9999 -9999 -9999 -9999 -9999 -9999 -9999 -9999 -9999 -9999 -9999 -9999 -9999 -9999 -9999 -9999 -9999 -9999 -9999 -9999 -9999 -9999 -9999 -9999 -9999 -9999 -9999 -9999 -9999 -9999 -9999 -9999 -9999 -9999 -9999 -9999 -9999 -9999 -9999
-9999 -9999 -9999 -9999 -9999 -9999 -9999 -9999 -9999 -9999 -9999 -9999 -9999 -9999 -9999 -9999 -9999 -9999 -9999 -9999 -9999 -9999 -9999 -9999 -9999 -9999 -9999 -9999 -9999 -9999 -9999 -9999 -9999 -9999 -9999 -9999 -9999 -9999 -9999 -9999 -9999 -9999 -9999 -9999 -9999 -9999 -9999 -9999 -9999 -9999 -9999 -9999 -9999 -9999 -9999 -9999 -9999 -9999 -9999 -9999 -9999 -9999 -9999 -9999 -9999 -9999 -9999 -9999 -9999 -9999 -9999 -9999 -9999 -9999 -9999 -9999 3.07673E-2 3.0547E-2 3.03829E-2 2.99429E-2 2.85794E-2 2.82758E-2 2.9087E-2 2.85167E-2 2.92564E-2 3.00567E-2 3.13727E-2 3.24542E-2 3.16821E-2 2.90742E-2 2.76349E-2 3.20387E-2 2.90141E-2 1.77389E-2 2.09113E-2 2.86066E-2 3.74083E-2 2.84306E-2 2.81366E-2 2.80894E-2 2.80902E-2 2.93344E-2 3.03947E-2 3.18004E-2 3.29141E-2 3.364E-2 3.45296E-2 3.46275E-2 3.42419E-2 3.37817E-2 3.36926E-2 3.5705E-2 3.93482E-2 3.16181E-2 2.56905E-2 2.95293E-2 3.49499E-2 3.57492E-2 3.45815E-2 3.21596E-2 2.8643E-2 1.99574E-2 1.12538E-2 1.35874E-2 1.36629E-2 1.16042E-2 2.02643E-2 2.02472E-2 2.3149E-2 2.96954E-2 2.6505E-2 2.38397E-2 2.01227E-2 2.64192E-2 2.46379E-2 2.59069E-2 2.32646E-2 2.83059E-2 1.99229E-2 3.0915E-2 3.25668E-2 3.45934E-2 3.55215E-2 3.53101E-2 3.56934E-2 3.58831E-2 3.51657E-2 3.99577E-2 4.35079E-2 3.61352E-2 3.95747E-2 4.11388E-2 4.11126E-2 3.85255E-2 3.57988E-2 3.41019E-2 3.25472E-2 3.16387E-2 2.54395E-2 2.13303E-2 2.22569E-2 2.38905E-2 2.75535E-2 3.36509E-2 4.86209E-2 5.74975E-2 6.34112E-2 5.27465E-2 4.81003E-2 4.88416E-2 5.05187E-2 5.05483E-2 4.95165E-2 5.15988E-2 5.69351E-2 6.10149E-2 5.40047E-2 4.67013E-2 4.60338E-2 4.68421E-2 4.63005E-2 4.59885E-2 5.19576E-2 4.83474E-2 5.3708E-2 4.63491E-2 3.90856E-2 3.49314E-2 3.07291E-2 2.81592E-2 2.95215E-2 3.10473E-2 3.06457E-2 3.20263E-2 3.17436E-2 3.33012E-2 3.1537E-2 3.07863E-2 2.85102E-2 3.16554E-2 2.82524E-2 2.50831E-2 2.58445E-2 2.70735E-2 2.51645E-2 2.24863E-2 2.84407E-2 2.5616E-2 2.24513E-2 2.44757E-2 2.39973E-2 2.2994E-2 2.40616E-2 2.39402E-2 2.39649E-2 2.73745E-2 2.26329E-2 2.11129E-2 1.35511E-2 2.52389E-2 2.63449E-2 2.86655E-2 2.7226E-2 2.11666E-2 -9999 -9999 -9999 -9999 -9999 -9999 -9999 -9999 -9999 -9999 -9999 -9999 -9999 -9999 -9999 -9999 -9999 -9999 -9999 -9999 -9999 -9999 -9999 -9999 -9999 -9999 -9999 -9999 -9999 -9999 -9999 -9999 -9999 -9999 -9999 -9999 -9999 -9999 -9999 -9999
-9999 -9999 -9999 -9999 -9999 -9999 -9999 -9999 -9999 -9999 -9999 -9999 -9999 -9999 -9999 -9999 -9999 -9999 -9999 -9999 -9999 -9999 -9999 -9999 -9999 -9999 -9999 -9999 -9999 -9999 -9999 -9999 -9999 -9999 -9999 -9999 -9999 -9999 -9999 -9999 -9999 -9999 -9999 -9999 -9999 -9999 -9999 -9999 -9999 -9999 -9999 -9999 -9999 -9999 -9999 -9999 -9999 -9999 -9999 -9999 -9999 -9999 -9999 -9999 -9999 -9999 -9999 -9999 -9999 -9999 -9999 -9999 -9999 -9999 -9999 3.06569E-2 3.04922E-2 3.06019E-2 2.89365E-2 2.96858E-2 2.83186E-2 2.78617E-2 2.78225E-2 2.83485E-2 2.91677E-2 2.97952E-2 3.11099E-2 3.23688E-2 3.22135E-2 3.02682E-2 2.80547E-2 2.86557E-2 3.79509E-2 2.87743E-2 2.31451E-2 2.92591E-2 3.72429E-2 2.78202E-2 2.75262E-2 2.73734E-2 2.80062E-2 2.8422E-2 2.96263E-2 3.06247E-2 3.18526E-2 3.30895E-2 3.35274E-2 3.3344E-2 3.32537E-2 3.3346E-2 3.36531E-2 3.42423E-2 4.05978E-2 3.44979E-2 2.97109E-2 3.13567E-2 3.69203E-2 3.74634E-2 3.5319E-2 3.18406E-2 2.55609E-2 1.76365E-2 1.27361E-2 1.63792E-2 1.8026E-2 1.60259E-2 2.03513E-2 2.18492E-2 1.74373E-2 2.32547E-2 2.50466E-2 2.29927E-2 1.66652E-2 1.49516E-2 2.33352E-2 2.34363E-2 1.83608E-2 2.78461E-2 2.84803E-2 2.10492E-2 3.08328E-2 3.34989E-2 3.48372E-2 3.40869E-2 3.64554E-2 3.50456E-2 3.35685E-2 3.84733E-2 3.73932E-2 3.50673E-2 3.50636E-2 3.55221E-2 3.44826E-2 3.44501E-2 3.28685E-2 2.89842E-2 3.17471E-2 2.84247E-2 2.22045E-2 2.30664E-2 2.84945E-2 2.82706E-2 3.3151E-2 3.59563E-2 4.73442E-2 6.14385E-2 5.78486E-2 5.57467E-2 5.73671E-2 5.53464E-2 5.47123E-2 5.41727E-2 5.19612E-2 5.09829E-2 4.80268E-2 5.44214E-2 5.45904E-2 4.70305E-2 4.46238E-2 4.36898E-2 4.94502E-2 4.72623E-2 5.2957E-2 5.20902E-2 5.46336E-2 4.42515E-2 3.91454E-2 3.48672E-2 2.96178E-2 2.94375E-2 3.05005E-2 3.1478E-2 3.33679E-2 3.40438E-2 3.66392E-2 3.61254E-2 3.51343E-2 3.6903E-2 3.2767E-2 3.27809E-2 2.77517E-2 2.57627E-2 2.55942E-2 2.54955E-2 2.4256E-2 2.23582E-2 2.47917E-2 2.34863E-2 2.4824E-2 2.4584E-2 2.3754E-2 2.29093E-2 2.29249E-2 2.36742E-2 2.4395E-2 2.71078E-2 2.58701E-2 2.92739E-2 2.19369E-2 1.85518E-2 2.64551E-2 2.34524E-2 2.09856E-2 1.58375E-2 -9999 -9999 -9999 -9999 -9999 -9999 -9999 -9999 -9999 -9999 -9999 -9999 -9999 -9999 -9999 -9999 -9999 -9999 -9999 -9999 -9999 -9999 -9999 -9999 -9999 -9999 -9999 -9999 -9999 -9999 -9999 -9999 -9999 -9999 -9999 -9999 -9999 -9999 -9999 -9999
-9999 -9999 -9999 -9999 -9999 -9999 -9999 -9999 -9999 -9999 -9999 -9999 -9999 -9999 -9999 -9999 -9999 -9999 -9999 -9999 -9999 -9999 -9999 -9999 -9999 -9999 -9999 -9999 -9999 -9999 -9999 -9999 -9999 -9999 -9999 -9999 -9999 -9999 -9999 -9999 -9999 -9999 -9999 -9999 -9999 -9999 -9999 -9999 -9999 -9999 -9999 -9999 -9999 -9999 -9999 -9999 -9999 -9999 -9999 -9999 -9999 -9999 -9999 -9999 -9999 -9999 -9999 -9999 -9999 -9999 -9999 -9999 -9999 -9999 -9999 3.07121E-2 3.06019E-2 2.94713E-2 2.90273E-2 2.85794E-2 2.83616E-2 2.79408E-2 2.78617E-2 2.82654E-2 2.87306E-2 2.94492E-2 3.03633E-2 3.12271E-2 3.02999E-2 3.09358E-2 2.82501E-2 2.70501E-2 2.84134E-2 3.75575E-2 3.2292E-2 3.13844E-2 3.80963E-2 2.73966E-2 2.77138E-2 2.7596E-2 2.72842E-2 2.77204E-2 2.84292E-2 2.99781E-2 3.10965E-2 3.2242E-2 3.24824E-2 3.24013E-2 3.2242E-2 3.27466E-2 3.29642E-2 3.29642E-2 3.53277E-2 4.14869E-2 3.98002E-2 4.0858E-2 4.1717E-2 3.96839E-2 3.82018E-2 3.55914E-2 2.85139E-2 2.3439E-2 1.55395E-2 1.01636E-2 1.7251E-2 1.64274E-2 1.89322E-2 1.72625E-2 1.35443E-2 2.37431E-2 2.65476E-2 2.3036E-2 1.77111E-2 1.761E-2 1.95777E-2 1.56063E-2 2.0778E-2 2.44752E-2 3.00098E-2 2.49028E-2 2.26613E-2 2.70585E-2 3.42313E-2 3.21071E-2 3.29104E-2 3.26523E-2 3.08759E-2 3.07514E-2 3.19616E-2 3.18781E-2 3.11786E-2 3.39496E-2 3.1126E-2 3.13651E-2 1.8903E-2 3.31028E-2 2.95998E-2 2.50838E-2 2.57403E-2 3.09564E-2 3.23352E-2 3.0819E-2 3.88798E-2 4.25251E-2 5.43429E-2 5.32979E-2 4.87156E-2 5.08218E-2 5.1182E-2 5.09727E-2 5.15204E-2 5.16675E-2 5.14284E-2 5.08489E-2 4.70101E-2 5.46766E-2 5.71108E-2 4.74209E-2 4.36011E-2 4.43926E-2 5.03272E-2 4.85321E-2 5.14486E-2 5.07317E-2 5.24397E-2 4.24776E-2 3.8087E-2 3.52173E-2 3.39365E-2 3.10283E-2 3.55146E-2 3.63068E-2 3.73892E-2 4.11161E-2 4.50932E-2 3.79759E-2 3.99392E-2 3.70047E-2 3.05E-2 3.01599E-2 2.7705E-2 2.66421E-2 2.38729E-2 2.53037E-2 2.324E-2 2.25917E-2 2.2739E-2 2.27367E-2 2.46766E-2 2.33985E-2 2.38131E-2 2.70181E-2 2.35341E-2 2.09626E-2 2.56851E-2 2.69642E-2 2.68507E-2 2.81498E-2 2.31893E-2 2.39788E-2 2.4457E-2 2.38306E-2 1.80147E-2 -9999 -9999 -9999 -9999 -9999 -9999 -9999 -9999 -9999 -9999 -9999 -9999 -9999 -9999 -9999 -9999 -9999 -9999 -9999 -9999 -9999 -9999 -9999 -9999 -9999 -9999 -9999 -9999 -9999 -9999 -9999 -9999 -9999 -9999 -9999 -9999 -9999 -9999 -9999 -9999 -9999
-9999 -9999 -9999 -9999 -9999 -9999 -9999 -9999 -9999 -9999 -9999 -9999 -9999 -9999 -9999 -9999 -9999 -9999 -9999 -9999 -9999 -9999 -9999 -9999 -9999 -9999 -9999 -9999 -9999 -9999 -9999 -9999 -9999 -9999 -9999 -9999 -9999 -9999 -9999 -9999 -9999 -9999 -9999 -9999 -9999 -9999 -9999 -9999 -9999 -9999 -9999 -9999 -9999 -9999 -9999 -9999 -9999 -9999 -9999 -9999 -9999 -9999 -9999 -9999 -9999 -9999 -9999 -9999 -9999 -9999 -9999 -9999 -9999 -9999 -9999 3.00546E-2 2.96642E-2 2.90728E-2 2.88463E-2 2.86235E-2 2.81422E-2 2.78225E-2 2.76681E-2 2.77071E-2 2.82438E-2 2.8981E-2 2.91955E-2 3.00184E-2 3.08941E-2 2.93248E-2 2.93343E-2 2.77999E-2 2.76191E-2 2.70584E-2 3.19138E-2 3.75073E-2 3.04867E-2 2.73088E-2 2.70514E-2 2.69153E-2 2.77497E-2 2.75588E-2 2.79268E-2 2.87473E-2 3.01488E-2 3.09282E-2 3.12159E-2 3.07216E-2 3.11794E-2 3.17431E-2 3.14272E-2 3.13667E-2 3.58687E-2 4.16506E-2 3.85903E-2 3.69888E-2 3.90497E-2 4.35499E-2 4.15562E-2 3.92285E-2 3.48525E-2 3.00727E-2 2.27126E-2 1.82465E-2 1.56521E-2 1.81998E-2 1.82403E-2 1.36174E-2 1.41716E-2 2.15347E-2 2.69271E-2 2.58183E-2 2.07891E-2 1.6767E-2 1.7322E-2 1.46655E-2 1.40271E-2 1.87995E-2 2.19037E-2 1.69583E-2 2.66057E-2 3.26481E-2 3.13155E-2 2.96841E-2 3.16499E-2 2.93157E-2 3.13396E-2 2.97342E-2 3.40177E-2 2.26613E-2 2.07949E-2 3.40065E-2 3.615E-2 1.71095E-2 1.93516E-2 3.47428E-2 3.19616E-2 3.17525E-2 2.71166E-2 3.52574E-2 4.28579E-2 4.81606E-2 4.92406E-2 5.6835E-2 5.99131E-2 4.90427E-2 4.35932E-2 4.34884E-2 4.206E-2 4.72733E-2 5.08104E-2 4.8447E-2 5.29188E-2 5.42416E-2 5.38814E-2 5.53622E-2 5.80547E-2 5.42566E-2 5.16217E-2 5.31879E-2 5.46754E-2 5.04897E-2 5.15851E-2 5.57435E-2 5.0921E-2 4.63502E-2 4.32349E-2 4.16995E-2 3.91725E-2 3.33089E-2 3.45931E-2 4.02546E-2 4.07957E-2 4.27043E-2 4.67599E-2 4.0647E-2 3.52988E-2 3.25841E-2 2.84131E-2 2.72807E-2 2.56969E-2 2.31946E-2 2.21315E-2 2.20068E-2 2.45624E-2 2.51403E-2 2.60796E-2 2.46042E-2 2.47033E-2 2.31589E-2 2.6672E-2 1.86056E-2 1.47602E-2 2.04723E-2 1.33011E-2 2.05696E-2 2.2563E-2 2.20575E-2 2.24433E-2 2.44896E-2 2.56349E-2 1.93862E-2 -9999 -9999 -9999 -9999 -9999 -9999 -9999 -9999 -9999 -9999 -9999 -9999 -9999 -9999 -9999 -9999 -9999 -9999 -9999 -9999 -9999 -9999 -9999 -9999 -9999 -9999 -9999 -9999 -9999 -9999 -9999 -9999 -9999 -9999 -9999 -9999 -9999 -9999 -9999 -9999 -9999 -9999
-9999 -9999 -9999 -9999 -9999 -9999 -9999 -9999 -9999 -9999 -9999 -9999 -9999 -9999 -9999 -9999 -9999 -9999 -9999 -9999 -9999 -9999 -9999 -9999 -9999 -9999 -9999 -9999 -9999 -9999 -9999 -9999 -9999 -9999 -9999 -9999 -9999 -9999 -9999 -9999 -9999 -9999 -9999 -9999 -9999 -9999 -9999 -9999 -9999 -9999 -9999 -9999 -9999 -9999 -9999 -9999 -9999 -9999 -9999 -9999 -9999 -9999 -9999 -9999 -9999 -9999 -9999 -9999 -9999 -9999 -9999 -9999 -9999 -9999 -9999 3.0153E-2 2.95676E-2 2.87567E-2 2.84918E-2 2.84482E-2 2.82242E-2 2.8061E-2 2.77835E-2 2.75614E-2 2.79706E-2 2.84037E-2 2.8481E-2 2.86759E-2 2.93175E-2 2.97235E-2 2.96453E-2 2.91802E-2 2.86886E-2 2.79181E-2 2.67933E-2 2.7091E-2 2.7494E-2 2.72032E-2 2.74189E-2 2.72684E-2 2.70127E-2 2.67949E-2 2.75762E-2 2.8345E-2 2.91666E-2 3.0031E-2 3.04584E-2 3.05489E-2 3.02103E-2 2.99506E-2 3.02555E-2 3.17926E-2 4.02533E-2 3.13383E-2 3.4056E-2 3.91272E-2 4.01165E-2 4.12321E-2 4.24715E-2 4.15824E-2 3.58439E-2 2.76331E-2 2.24132E-2 1.39766E-2 1.51531E-2 1.52858E-2 1.75962E-2 1.52054E-2 2.0167E-2 1.41609E-2 2.34665E-2 2.51192E-2 2.12968E-2 1.72211E-2 1.47028E-2 1.29943E-2 1.29448E-2 1.46294E-2 1.74098E-2 1.82309E-2 1.86256E-2 3.12328E-2 2.89697E-2 2.96631E-2 2.43871E-2 2.18656E-2 3.30395E-2 3.38725E-2 2.80596E-2 2.36476E-2 3.4416E-2 3.96252E-2 3.86864E-2 2.05624E-2 1.95106E-2 3.41779E-2 3.11832E-2 3.18315E-2 3.76595E-2 3.849E-2 4.11428E-2 5.16578E-2 5.55606E-2 5.59174E-2 5.51934E-2 4.415E-2 3.83005E-2 4.23451E-2 4.47133E-2 5.07964E-2 5.00002E-2 5.17973E-2 4.70763E-2 4.8953E-2 5.09414E-2 4.98964E-2 5.03036E-2 5.34047E-2 5.26192E-2 5.09319E-2 5.36669E-2 5.39062E-2 5.35943E-2 5.33979E-2 4.54609E-2 4.32413E-2 4.39314E-2 4.17176E-2 3.89098E-2 3.50699E-2 3.40469E-2 3.39491E-2 4.13061E-2 4.31913E-2 4.69253E-2 3.73341E-2 3.53494E-2 2.85025E-2 2.78404E-2 2.78991E-2 2.33034E-2 2.31655E-2 2.85119E-2 2.85056E-2 2.32415E-2 2.24589E-2 2.36078E-2 2.63262E-2 2.41808E-2 2.27142E-2 2.39994E-2 2.33362E-2 1.37617E-2 2.56926E-2 3.04328E-2 3.90851E-2 2.44662E-2 1.80343E-2 2.59977E-2 2.15351E-2 1.43464E-2 -9999 -9999 -9999 -9999 -9999 -9999 -9999 -9999 -9999 -9999 -9999 -9999 -9999 -9999 -9999 -9999 -9999 -9999 -9999 -9999 -9999 -9999 -9999 -9999 -9999 -9999 -9999 -9999 -9999 -9999 -9999 -9999 -9999 -9999 -9999 -9999 -9999 -9999 -9999 -9999 -9999 -9999 -9999
-9999 -9999 -9999 -9999 -9999 -9999 -9999 -9999 -9999 -9999 -9999 -9999 -9999 -9999 -9999 -9999 -9999 -9999 -9999 -9999 -9999 -9999 -9999 -9999 -9999 -9999 -9999 -9999 -9999 -9999 -9999 -9999 -9999 -9999 -9999 -9999 -9999 -9999 -9999 -9999 -9999 -9999 -9999 -9999 -9999 -9999 -9999 -9999 -9999 -9999 -9999 -9999 -9999 -9999 -9999 -9999 -9999 -9999 -9999 -9999 -9999 -9999 -9999 -9999 -9999 -9999 -9999 -9999 -9999 -9999 -9999 -9999 -9999 -9999 3.04497E-2 3.00546E-2 2.89818E-2 2.84918E-2 2.82758E-2 2.8061E-2 2.81831E-2 2.81831E-2 2.79324E-2 2.76703E-2 2.78943E-2 2.79543E-2 2.7918E-2 2.78818E-2 2.78334E-2 2.82501E-2 2.87628E-2 2.90272E-2 2.92234E-2 2.9296E-2 2.78231E-2 2.73189E-2 2.71336E-2 2.82689E-2 2.79964E-2 2.75904E-2 2.72684E-2 2.70274E-2 2.70455E-2 2.70861E-2 2.75714E-2 2.85323E-2 2.99506E-2 2.90774E-2 2.96206E-2 2.93291E-2 3.02232E-2 3.18514E-2 3.78166E-2 2.25819E-2 2.15163E-2 3.49349E-2 4.13921E-2 4.10333E-2 4.26684E-2 4.00725E-2 3.4273E-2 2.45715E-2 1.72586E-2 1.71453E-2 1.39359E-2 1.18911E-2 1.93036E-2 2.12725E-2 1.59988E-2 1.40367E-2 2.16345E-2 2.35512E-2 1.58387E-2 1.68323E-2 1.38233E-2 1.38908E-2 2.07886E-2 1.63294E-2 1.67577E-2 1.84396E-2 1.93216E-2 3.20236E-2 3.07686E-2 2.87622E-2 2.12236E-2 1.62777E-2 2.40175E-2 2.12022E-2 3.19589E-2 4.05381E-2 4.03165E-2 3.97233E-2 4.01765E-2 3.93492E-2 4.55436E-2 3.87862E-2 3.28114E-2 4.0888E-2 4.08257E-2 3.9561E-2 3.79031E-2 4.73739E-2 5.42468E-2 5.17593E-2 4.21311E-2 3.946E-2 4.31138E-2 4.40974E-2 4.27189E-2 4.30717E-2 4.06472E-2 4.36182E-2 4.38801E-2 4.72289E-2 4.92931E-2 5.05982E-2 5.14672E-2 5.44984E-2 5.84833E-2 6.15069E-2 6.23423E-2 5.58307E-2 5.46587E-2 4.94288E-2 4.43131E-2 4.31153E-2 4.41573E-2 4.13489E-2 3.95579E-2 3.57825E-2 3.54905E-2 3.57155E-2 3.56547E-2 3.77946E-2 3.42999E-2 3.50744E-2 3.19816E-2 2.94274E-2 2.7905E-2 3.02138E-2 2.59293E-2 2.22872E-2 2.86766E-2 2.96272E-2 3.08128E-2 2.86469E-2 2.83948E-2 2.40032E-2 2.28102E-2 2.2731E-2 2.47708E-2 2.46068E-2 2.40902E-2 1.68072E-2 3.93097E-2 4.13008E-2 2.64411E-2 2.51737E-2 1.75632E-2 1.17088E-2 -9999 -9999 -9999 -9999 -9999 -9999 -9999 -9999 -9999 -9999 -9999 -9999 -9999 -9999 -9999 -9999 -9999 -9999 -9999 -9999 -9999 -9999 -9999 -9999 -9999 -9999 -9999 -9999 -9999 -9999 -9999 -9999 -9999 -9999 -9999 -9999 -9999 -9999 -9999 -9999 -9999 -9999 -9999 -9999
-9999 -9999 -9999 -9999 -9999 -9999 -9999 -9999 -9999 -9999 -9999 -9999 -9999 -9999 -9999 -9999 -9999 -9999 -9999 -9999 -9999 -9999 -9999 -9999 -9999 -9999 -9999 -9999 -9999 -9999 -9999 -9999 -9999 -9999 -9999 -9999 -9999 -9999 -9999 -9999 -9999 -9999 -9999 -9999 -9999 -9999 -9999 -9999 -9999 -9999 -9999 -9999 -9999 -9999 -9999 -9999 -9999 -9999 -9999 -9999 -9999 -9999 -9999 -9999 -9999 -9999 -9999 -9999 -9999 -9999 -9999 -9999 -9999 -9999 3.04001E-2 2.97223E-2 2.89818E-2 2.84482E-2 2.79806E-2 2.78617E-2 2.79011E-2 2.78188E-2 2.78188E-2 2.78564E-2 2.79324E-2 2.78101E-2 2.77745E-2 2.73328E-2 2.70358E-2 2.70088E-2 2.72925E-2 2.78865E-2 2.82106E-2 2.85842E-2 2.88463E-2 2.89126E-2 2.76493E-2 2.74823E-2 2.70357E-2 2.65689E-2 2.62932E-2 2.714E-2 2.71789E-2 2.70413E-2 2.70643E-2 2.78964E-2 2.83612E-2 2.85902E-2 2.92905E-2 2.89464E-2 2.98628E-2 3.09663E-2 3.92984E-2 2.54062E-2 2.05699E-2 2.66206E-2 3.39082E-2 3.73628E-2 3.84502E-2 3.61595E-2 3.20529E-2 2.28631E-2 1.19424E-2 1.65197E-2 1.29176E-2 1.96213E-2 1.38607E-2 1.29602E-2 1.49285E-2 2.15344E-2 2.67807E-2 2.14075E-2 1.54178E-2 1.43285E-2 2.33017E-2 2.24726E-2 2.27914E-2 1.60786E-2 2.3097E-2 2.07566E-2 1.9512E-2 2.53138E-2 2.05499E-2 2.09359E-2 1.80326E-2 2.48352E-2 3.36672E-2 3.6554E-2 3.95893E-2 3.93451E-2 3.87341E-2 3.77419E-2 4.44031E-2 4.19454E-2 4.68769E-2 4.37863E-2 3.96111E-2 3.75157E-2 3.17602E-2 3.51027E-2 3.24611E-2 3.59983E-2 4.29757E-2 3.75307E-2 3.66662E-2 4.19511E-2 4.15504E-2 4.19673E-2 3.61962E-2 3.85453E-2 4.30093E-2 4.93346E-2 5.3446E-2 5.40652E-2 5.68147E-2 5.84445E-2 6.11833E-2 6.26116E-2 6.41259E-2 6.56791E-2 6.29667E-2 5.74756E-2 6.17746E-2 4.46176E-2 4.38479E-2 4.60522E-2 4.58393E-2 4.24876E-2 3.89202E-2 3.48119E-2 3.31748E-2 3.43785E-2 3.46346E-2 3.72921E-2 3.37154E-2 3.36493E-2 3.15346E-2 3.0836E-2 2.83422E-2 2.92452E-2 2.75992E-2 2.43742E-2 2.25113E-2 2.94043E-2 2.17675E-2 1.61948E-2 8.77614E-3 2.09077E-2 2.57394E-2 2.35377E-2 2.35837E-2 2.04652E-2 1.23704E-2 1.61383E-2 2.0806E-2 1.2474E-2 1.5426E-2 2.64308E-2 1.35775E-2 -9999 -9999 -9999 -9999 -9999 -9999 -9999 -9999 -9999 -9999 -9999 -9999 -9999 -9999 -9999 -9999 -9999 -9999 -9999 -9999 -9999 -9999 -9999 -9999 -9999 -9999 -9999 -9999 -9999 -9999 -9999 -9999 -9999 -9999 -9999 -9999 -9999 -9999 -9999 -9999 -9999 -9999 -9999 -9999 -9999
-9999 -9999 -9999 -9999 -9999 -9999 -9999 -9999 -9999 -9999 -9999 -9999 -9999 -9999 -9999 -9999 -9999 -9999 -9999 -9999 -9999 -9999 -9999 -9999 -9999 -9999 -9999 -9999 -9999 -9999 -9999 -9999 -9999 -9999 -9999 -9999 -9999 -9999 -9999 -9999 -9999 -9999 -9999 -9999 -9999 -9999 -9999 -9999 -9999 -9999 -9999 -9999 -9999 -9999 -9999 -9999 -9999 -9999 -9999 -9999 -9999 -9999 -9999 -9999 -9999 -9999 -9999 -9999 -9999 -9999 -9999 -9999 -9999 2.96642E-2 2.99076E-2 2.93487E-2 2.88015E-2 2.82332E-2 2.76301E-2 2.75923E-2 2.75923E-2 2.73162E-2 2.73849E-2 2.75614E-2 2.75317E-2 2.75657E-2 2.73981E-2 2.69296E-2 2.6382E-2 2.61545E-2 2.63638E-2 2.63718E-2 2.63638E-2 2.63204E-2 2.66491E-2 2.69716E-2 2.75477E-2 2.69222E-2 2.69446E-2 2.76615E-2 2.61435E-2 2.62262E-2 2.61844E-2 2.61587E-2 2.70275E-2 2.73965E-2 2.77298E-2 2.82561E-2 2.88864E-2 2.89316E-2 2.9697E-2 3.19076E-2 3.9782E-2 3.20666E-2 2.83474E-2 2.90758E-2 2.97406E-2 3.0469E-2 3.13496E-2 3.15173E-2 2.61235E-2 1.98941E-2 1.17157E-2 2.07531E-2 1.2948E-2 2.10174E-2 2.32564E-2 2.41184E-2 2.80371E-2 3.38624E-2 3.03255E-2 1.95468E-2 1.55778E-2 1.51353E-2 2.38185E-2 2.19185E-2 2.28379E-2 1.72854E-2 2.49231E-2 1.81534E-2 2.15116E-2 1.72004E-2 1.7445E-2 2.15461E-2 3.05218E-2 3.51919E-2 3.64869E-2 4.11504E-2 3.98459E-2 4.45766E-2 3.62066E-2 3.143E-2 3.14568E-2 3.04528E-2 3.94968E-2 4.53049E-2 4.28456E-2 3.14659E-2 2.52509E-2 2.26631E-2 2.69137E-2 3.35668E-2 3.33965E-2 3.5455E-2 3.98558E-2 3.63363E-2 3.63887E-2 3.38104E-2 3.76256E-2 4.49211E-2 5.06013E-2 5.24613E-2 5.43099E-2 5.71853E-2 5.99846E-2 6.48274E-2 6.65844E-2 6.56353E-2 6.49285E-2 6.45054E-2 5.9236E-2 5.44267E-2 5.75388E-2 4.52119E-2 4.27078E-2 4.56686E-2 4.65472E-2 4.89223E-2 4.10598E-2 3.85633E-2 3.86604E-2 3.89171E-2 4.10675E-2 3.68696E-2 3.4583E-2 2.87672E-2 2.69356E-2 2.92017E-2 2.7059E-2 2.50689E-2 2.33224E-2 2.32682E-2 2.2008E-2 2.56096E-2 1.83718E-2 8.71449E-3 1.08283E-2 9.95732E-3 1.60835E-2 2.27601E-2 2.58362E-2 1.51618E-2 1.55793E-2 1.93937E-2 1.34318E-2 1.59728E-2 1.87927E-2 2.97638E-2 -9999 -9999 -9999 -9999 -9999 -9999 -9999 -9999 -9999 -9999 -9999 -9999 -9999 -9999 -9999 -9999 -9999 -9999 -9999 -9999 -9999 -9999 -9999 -9999 -9999 -9999 -9999 -9999 -9999 -9999 -9999 -9999 -9999 -9999 -9999 -9999 -9999 -9999 -9999 -9999 -9999 -9999 -9999 -9999 -9999 -9999
-9999 -9999 -9999 -9999 -9999 -9999 -9999 -9999 -9999 -9999 -9999 -9999 -9999 -9999 -9999 -9999 -9999 -9999 -9999 -9999 -9999 -9999 -9999 -9999 -9999 -9999 -9999 -9999 -9999 -9999 -9999 -9999 -9999 -9999 -9999 -9999 -9999 -9999 -9999 -9999 -9999 -9999 -9999 -9999 -9999 -9999 -9999 -9999 -9999 -9999 -9999 -9999 -9999 -9999 -9999 -9999 -9999 -9999 -9999 -9999 -9999 -9999 -9999 -9999 -9999 -9999 -9999 -9999 -9999 -9999 -9999 -9999 2.95301E-2 2.85846E-2 2.87122E-2 2.87122E-2 2.82758E-2 2.76301E-2 2.72301E-2 2.70275E-2 2.69593E-2 2.70213E-2 2.71493E-2 2.72054E-2 2.72054E-2 2.71743E-2 2.69077E-2 2.65023E-2 2.61721E-2 2.71265E-2 3.26611E-2 3.72059E-2 3.67245E-2 3.80794E-2 3.39744E-2 2.99818E-2 2.74476E-2 2.59613E-2 2.64061E-2 2.63086E-2 2.61757E-2 2.70293E-2 2.61629E-2 2.61587E-2 2.6405E-2 2.64358E-2 2.7426E-2 2.78457E-2 2.8575E-2 2.93841E-2 3.04136E-2 3.62532E-2 3.90706E-2 3.3079E-2 3.3869E-2 3.54038E-2 3.41621E-2 3.23976E-2 3.27461E-2 3.03722E-2 2.3498E-2 1.51997E-2 1.50219E-2 1.60463E-2 1.96477E-2 1.29954E-2 1.9099E-2 3.06243E-2 3.96333E-2 3.85048E-2 2.65001E-2 1.75575E-2 1.52619E-2 1.54563E-2 2.43173E-2 2.25535E-2 2.1988E-2 2.28536E-2 2.74282E-2 1.96979E-2 1.89286E-2 2.43699E-2 3.10825E-2 3.11162E-2 3.02627E-2 2.84564E-2 2.56944E-2 3.55781E-2 3.28478E-2 3.03593E-2 3.25143E-2 2.40825E-2 2.30234E-2 3.36979E-2 3.10875E-2 4.09025E-2 3.46456E-2 2.95984E-2 2.15935E-2 2.36484E-2 2.23141E-2 3.17495E-2 3.36802E-2 3.57863E-2 3.22944E-2 3.07376E-2 3.67626E-2 3.51248E-2 4.18075E-2 4.73004E-2 4.89635E-2 4.71737E-2 4.724E-2 4.94845E-2 5.64681E-2 6.1717E-2 6.13176E-2 5.86702E-2 5.80147E-2 5.64809E-2 5.50735E-2 5.91774E-2 5.44816E-2 4.34248E-2 4.48241E-2 4.8476E-2 4.28922E-2 3.98223E-2 4.68484E-2 4.36928E-2 3.85465E-2 3.72663E-2 4.42609E-2 4.02351E-2 3.61501E-2 2.98903E-2 2.52557E-2 2.51598E-2 2.7144E-2 2.5087E-2 2.20992E-2 2.26424E-2 2.23281E-2 2.4048E-2 2.57661E-2 2.50254E-2 1.71134E-2 9.92175E-3 1.52977E-2 2.07106E-2 1.22819E-2 1.24234E-2 1.21081E-2 1.54298E-2 1.69584E-2 1.83428E-2 2.02241E-2 2.59806E-2 -9999 -9999 -9999 -9999 -9999 -9999 -9999 -9999 -9999 -9999 -9999 -9999 -9999 -9999 -9999 -9999 -9999 -9999 -9999 -9999 -9999 -9999 -9999 -9999 -9999 -9999 -9999 -9999 -9999 -9999 -9999 -9999 -9999 -9999 -9999 -9999 -9999 -9999 -9999 -9999 -9999 -9999 -9999 -9999 -9999 -9999
-9999 -9999 -9999 -9999 -9999 -9999 -9999 -9999 -9999 -9999 -9999 -9999 -9999 -9999 -9999 -9999 -9999 -9999 -9999 -9999 -9999 -9999 -9999 -9999 -9999 -9999 -9999 -9999 -9999 -9999 -9999 -9999 -9999 -9999 -9999 -9999 -9999 -9999 -9999 -9999 -9999 -9999 -9999 -9999 -9999 -9999 -9999 -9999 -9999 -9999 -9999 -9999 -9999 -9999 -9999 -9999 -9999 -9999 -9999 -9999 -9999 -9999 -9999 -9999 -9999 -9999 -9999 -9999 -9999 -9999 -9999 2.93753E-2 2.81444E-2 2.83178E-2 2.81909E-2 2.79003E-2 2.75446E-2 2.71613E-2 2.68994E-2 2.66896E-2 2.66436E-2 2.68986E-2 2.70529E-2 2.69647E-2 2.60219E-2 2.59353E-2 2.57058E-2 2.62848E-2 2.61514E-2 2.85319E-2 3.63719E-2 3.28366E-2 3.08006E-2 3.12764E-2 3.24279E-2 3.45657E-2 3.80212E-2 2.9288E-2 2.59485E-2 2.62125E-2 2.61606E-2 2.6347E-2 2.63611E-2 2.65712E-2 2.64826E-2 2.64296E-2 2.7336E-2 2.81038E-2 3.13439E-2 3.77122E-2 4.05971E-2 4.02659E-2 3.90628E-2 3.624E-2 3.52947E-2 3.60504E-2 3.58325E-2 3.55544E-2 3.43015E-2 3.09791E-2 2.16622E-2 1.37423E-2 1.93418E-2 1.30554E-2 1.00348E-2 1.74832E-2 1.57741E-2 1.78351E-2 3.69006E-2 3.74136E-2 2.75333E-2 2.18782E-2 2.08926E-2 2.30699E-2 2.78236E-2 3.01276E-2 3.11679E-2 3.20829E-2 3.28227E-2 3.083E-2 3.30067E-2 3.02997E-2 3.00337E-2 2.61156E-2 2.33467E-2 2.3194E-2 2.96073E-2 3.17836E-2 2.78579E-2 2.76235E-2 3.0102E-2 2.38846E-2 2.11183E-2 2.53016E-2 2.68643E-2 3.45345E-2 3.17914E-2 2.33159E-2 2.18289E-2 2.15931E-2 2.32463E-2 3.46974E-2 3.27371E-2 3.35809E-2 2.74902E-2 2.79211E-2 3.29463E-2 3.81881E-2 4.04637E-2 4.18045E-2 4.11368E-2 4.17435E-2 4.704E-2 4.5065E-2 5.10757E-2 5.58862E-2 5.53843E-2 5.16213E-2 5.63161E-2 5.52757E-2 5.84352E-2 5.24273E-2 5.08122E-2 4.9383E-2 4.42558E-2 3.71518E-2 3.97468E-2 3.96221E-2 3.81693E-2 3.93103E-2 3.63845E-2 3.74275E-2 4.36619E-2 3.85149E-2 3.23856E-2 2.97105E-2 2.64589E-2 2.3022E-2 2.63572E-2 2.96894E-2 2.33801E-2 2.29785E-2 2.25608E-2 2.22303E-2 2.24598E-2 2.29121E-2 2.42966E-2 2.76844E-2 2.70859E-2 2.47804E-2 1.4326E-2 1.53406E-2 2.31083E-2 2.06867E-2 2.15807E-2 1.97608E-2 2.28011E-2 2.03045E-2 -9999 -9999 -9999 -9999 -9999 -9999 -9999 -9999 -9999 -9999 -9999 -9999 -9999 -9999 -9999 -9999 -9999 -9999 -9999 -9999 -9999 -9999 -9999 -9999 -9999 -9999 -9999 -9999 -9999 -9999 -9999 -9999 -9999 -9999 -9999 -9999 -9999 -9999 -9999 -9999 -9999 -9999 -9999 -9999 -9999 -9999
-9999 -9999 -9999 -9999 -9999 -9999 -9999 -9999 -9999 -9999 -9999 -9999 -9999 -9999 -9999 -9999 -9999 -9999 -9999 -9999 -9999 -9999 -9999 -9999 -9999 -9999 -9999 -9999 -9999 -9999 -9999 -9999 -9999 -9999 -9999 -9999 -9999 -9999 -9999 -9999 -9999 -9999 -9999 -9999 -9999 -9999 -9999 -9999 -9999 -9999 -9999 -9999 -9999 -9999 -9999 -9999 -9999 -9999 -9999 -9999 -9999 -9999 -9999 -9999 -9999 -9999 -9999 -9999 -9999 -9999 -9999 2.88585E-2 2.87207E-2 2.84048E-2 2.79411E-2 2.71426E-2 2.66612E-2 2.65786E-2 2.66057E-2 2.64676E-2 2.64442E-2 2.66172E-2 2.6719E-2 2.6719E-2 2.58543E-2 2.5764E-2 2.56092E-2 2.55236E-2 2.61558E-2 2.8655E-2 3.57782E-2 3.05055E-2 2.85924E-2 2.85285E-2 2.73562E-2 2.85453E-2 3.28664E-2 3.82247E-2 2.79475E-2 2.61863E-2 2.62186E-2 2.73644E-2 2.80346E-2 2.79228E-2 2.76294E-2 2.73877E-2 2.7668E-2 2.8331E-2 3.61987E-2 3.61346E-2 3.19301E-2 3.35186E-2 3.77846E-2 3.84849E-2 3.64362E-2 3.38847E-2 3.34747E-2 3.48678E-2 3.62109E-2 3.23595E-2 2.27862E-2 1.39533E-2 1.90363E-2 1.10047E-2 1.33223E-2 1.96036E-2 1.7779E-2 1.51504E-2 3.27769E-2 4.09707E-2 3.74869E-2 3.47288E-2 3.68871E-2 4.00671E-2 4.14827E-2 4.24619E-2 4.09707E-2 3.82505E-2 2.99453E-2 2.59561E-2 2.71834E-2 2.43339E-2 2.02217E-2 1.83235E-2 2.09665E-2 2.82073E-2 2.25556E-2 2.66988E-2 3.02276E-2 3.37859E-2 2.2323E-2 2.1434E-2 1.95284E-2 1.97682E-2 2.79732E-2 2.74618E-2 3.39021E-2 2.21971E-2 2.17356E-2 1.86523E-2 3.07798E-2 2.59378E-2 3.2981E-2 2.89783E-2 2.61398E-2 3.15294E-2 3.43689E-2 3.96891E-2 3.62019E-2 3.95712E-2 4.22866E-2 4.57186E-2 5.12069E-2 4.67025E-2 4.78484E-2 5.12742E-2 5.40565E-2 6.07128E-2 5.1385E-2 4.91856E-2 4.64311E-2 4.37182E-2 4.51455E-2 4.4544E-2 3.75835E-2 3.86085E-2 3.91988E-2 3.90902E-2 3.79033E-2 3.75391E-2 3.64762E-2 4.03951E-2 4.61037E-2 3.53383E-2 2.88503E-2 2.65944E-2 2.3326E-2 2.20474E-2 2.61444E-2 3.11647E-2 2.40987E-2 2.24781E-2 2.2256E-2 2.36165E-2 2.3948E-2 2.28547E-2 2.52529E-2 2.38626E-2 2.29222E-2 2.51295E-2 2.14567E-2 2.56262E-2 2.60335E-2 2.57169E-2 1.98004E-2 2.163E-2 2.92397E-2 1.61157E-2 -9999 -9999 -9999 -9999 -9999 -9999 -9999 -9999 -9999 -9999 -9999 -9999 -9999 -9999 -9999 -9999 -9999 -9999 -9999 -9999 -9999 -9999 -9999 -9999 -9999 -9999 -9999 -9999 -9999 -9999 -9999 -9999 -9999 -9999 -9999 -9999 -9999 -9999 -9999 -9999 -9999 -9999 -9999 -9999 -9999 -9999
-9999 -9999 -9999 -9999 -9999 -9999 -9999 -9999 -9999 -9999 -9999 -9999 -9999 -9999 -9999 -9999 -9999 -9999 -9999 -9999 -9999 -9999 -9999 -9999 -9999 -9999 -9999 -9999 -9999 -9999 -9999 -9999 -9999 -9999 -9999 -9999 -9999 -9999 -9999 -9999 -9999 -9999 -9999 -9999 -9999 -9999 -9999 -9999 -9999 -9999 -9999 -9999 -9999 -9999 -9999 -9999 -9999 -9999 -9999 -9999 -9999 -9999 -9999 -9999 -9999 -9999 -9999 -9999 -9999 3.08946E-2 2.99565E-2 2.94713E-2 2.90445E-2 2.84482E-2 2.78597E-2 2.68453E-2 2.6333E-2 2.62688E-2 2.6333E-2 2.61666E-2 2.61831E-2 2.62359E-2 2.5592E-2 2.56625E-2 2.56938E-2 2.56664E-2 2.56422E-2 2.55802E-2 2.56419E-2 2.81841E-2 3.63858E-2 3.11646E-2 2.85343E-2 2.78421E-2 2.38673E-2 2.64584E-2 3.05754E-2 3.53668E-2 3.24311E-2 2.75207E-2 2.64397E-2 2.76247E-2 2.86309E-2 2.86723E-2 2.80945E-2 2.75934E-2 2.78295E-2 2.91891E-2 4.01923E-2 3.51421E-2 3.07646E-2 3.01532E-2 3.2696E-2 3.41511E-2 3.35232E-2 3.16014E-2 2.96655E-2 3.11795E-2 3.45434E-2 3.43098E-2 2.42967E-2 1.79975E-2 1.84249E-2 1.18361E-2 1.76504E-2 1.84617E-2 2.1642E-2 2.89497E-2 3.94454E-2 4.76238E-2 4.12719E-2 3.5404E-2 3.6391E-2 3.60141E-2 3.12113E-2 2.83942E-2 2.53513E-2 2.11771E-2 1.86132E-2 1.85704E-2 1.84167E-2 1.91966E-2 1.81575E-2 2.45202E-2 2.68507E-2 2.08255E-2 1.87591E-2 2.13546E-2 2.28011E-2 2.07706E-2 2.5152E-2 2.43098E-2 1.98845E-2 1.8608E-2 2.23221E-2 2.68673E-2 2.45972E-2 2.0673E-2 1.92818E-2 2.26428E-2 3.08436E-2 2.66438E-2 3.47899E-2 2.69228E-2 2.63564E-2 3.23815E-2 3.60605E-2 3.71515E-2 3.77974E-2 4.15591E-2 4.63577E-2 5.1015E-2 5.26787E-2 5.10568E-2 5.52394E-2 5.71296E-2 6.18655E-2 5.55399E-2 4.63815E-2 4.2535E-2 4.20583E-2 4.06207E-2 4.15588E-2 4.25218E-2 3.99693E-2 3.82629E-2 4.06242E-2 3.78066E-2 3.88322E-2 3.66382E-2 3.47915E-2 3.67747E-2 3.93054E-2 3.3857E-2 2.78705E-2 2.31062E-2 2.26127E-2 2.29062E-2 2.9623E-2 3.05179E-2 2.33883E-2 2.33317E-2 2.22628E-2 2.32182E-2 2.32061E-2 2.45454E-2 2.35345E-2 2.26817E-2 2.26616E-2 2.50195E-2 2.77346E-2 2.69E-2 2.77476E-2 2.20017E-2 2.24075E-2 2.54125E-2 2.37148E-2 1.48607E-2 -9999 -9999 -9999 -9999 -9999 -9999 -9999 -9999 -9999 -9999 -9999 -9999 -9999 -9999 -9999 -9999 -9999 -9999 -9999 -9999 -9999 -9999 -9999 -9999 -9999 -9999 -9999 -9999 -9999 -9999 -9999 -9999 -9999 -9999 -9999 -9999 -9999 -9999 -9999 -9999 -9999 -9999 -9999 -9999 -9999 -9999
-9999 -9999 -9999 -9999 -9999 -9999 -9999 -9999 -9999 -9999 -9999 -9999 -9999 -9999 -9999 -9999 -9999 -9999 -9999 -9999 -9999 -9999 -9999 -9999 -9999 -9999 -9999 -9999 -9999 -9999 -9999 -9999 -9999 -9999 -9999 -9999 -9999 -9999 -9999 -9999 -9999 -9999 -9999 -9999 -9999 -9999 -9999 -9999 -9999 -9999 -9999 -9999 -9999 -9999 -9999 -9999 -9999 -9999 -9999 -9999 -9999 -9999 -9999 -9999 -9999 -9999 -9999 -9999 3.10495E-2 3.05859E-2 2.97613E-2 2.91855E-2 2.84918E-2 2.81487E-2 2.74687E-2 2.66612E-2 2.62897E-2 2.62688E-2 2.62002E-2 2.60664E-2 2.60122E-2 2.60745E-2 2.54362E-2 2.54405E-2 2.55188E-2 2.55554E-2 2.56197E-2 2.56928E-2 2.56169E-2 2.77221E-2 3.75635E-2 3.32873E-2 2.90357E-2 2.74977E-2 2.49966E-2 2.62244E-2 2.88432E-2 3.35008E-2 3.8121E-2 2.93035E-2 2.76524E-2 2.83976E-2 2.92257E-2 2.97114E-2 2.89358E-2 2.83882E-2 2.83593E-2 3.28351E-2 3.89306E-2 3.59558E-2 3.4245E-2 3.21499E-2 2.98648E-2 2.92631E-2 2.838E-2 2.74605E-2 2.6404E-2 2.77747E-2 2.77747E-2 2.51192E-2 2.83148E-2 2.05923E-2 1.58793E-2 1.43523E-2 2.08548E-2 2.24364E-2 3.58492E-2 3.97375E-2 4.20869E-2 4.43352E-2 3.84556E-2 2.80283E-2 1.96458E-2 1.67104E-2 1.83999E-2 1.90369E-2 1.94013E-2 2.14324E-2 2.41129E-2 2.61847E-2 2.13447E-2 1.8104E-2 1.83699E-2 2.17149E-2 3.0459E-2 2.10449E-2 2.02939E-2 1.85354E-2 1.96187E-2 2.55955E-2 2.5412E-2 2.08023E-2 1.79333E-2 1.91194E-2 2.06604E-2 2.23704E-2 2.25061E-2 2.34652E-2 2.32594E-2 2.92438E-2 2.36372E-2 2.9179E-2 3.18352E-2 2.90316E-2 3.23284E-2 3.01401E-2 3.93635E-2 3.77294E-2 3.75999E-2 3.83603E-2 4.00843E-2 4.27389E-2 4.47133E-2 4.43837E-2 5.27826E-2 5.35772E-2 5.88242E-2 5.61852E-2 4.69416E-2 3.82152E-2 3.58427E-2 3.78744E-2 3.87291E-2 4.04067E-2 3.91687E-2 3.71651E-2 3.49823E-2 3.7021E-2 3.71726E-2 3.6128E-2 3.39671E-2 3.39487E-2 3.46804E-2 3.24664E-2 2.89846E-2 2.36696E-2 2.53832E-2 2.93824E-2 3.2009E-2 2.86799E-2 2.2352E-2 2.25318E-2 2.22303E-2 2.22374E-2 2.24785E-2 2.30027E-2 2.26715E-2 2.30114E-2 2.68935E-2 2.78309E-2 2.43681E-2 2.46716E-2 2.49469E-2 2.28502E-2 2.11849E-2 2.75523E-2 1.89442E-2 1.4927E-2 1.29337E-2 -9999 -9999 -9999 -9999 -9999 -9999 -9999 -9999 -9999 -9999 -9999 -9999 -9999 -9999 -9999 -9999 -9999 -9999 -9999 -9999 -9999 -9999 -9999 -9999 -9999 -9999 -9999 -9999 -9999 -9999 -9999 -9999 -9999 -9999 -9999 -9999 -9999 -9999 -9999 -9999 -9999 -9999 -9999 -9999 -9999
-9999 -9999 -9999 -9999 -9999 -9999 -9999 -9999 -9999 -9999 -9999 -9999 -9999 -9999 -9999 -9999 -9999 -9999 -9999 -9999 -9999 -9999 -9999 -9999 -9999 -9999 -9999 -9999 -9999 -9999 -9999 -9999 -9999 -9999 -9999 -9999 -9999 -9999 -9999 -9999 -9999 -9999 -9999 -9999 -9999 -9999 -9999 -9999 -9999 -9999 -9999 -9999 -9999 -9999 -9999 -9999 -9999 -9999 -9999 -9999 -9999 -9999 -9999 -9999 -9999 -9999 -9999 3.08946E-2 3.02795E-2 2.92803E-2 2.87665E-2 2.82741E-2 2.78597E-2 2.7583E-2 2.71774E-2 2.6552E-2 2.6333E-2 2.63111E-2 2.62002E-2 2.60664E-2 2.598E-2 2.54368E-2 2.5459E-2 2.55013E-2 2.55772E-2 2.55069E-2 2.55236E-2 2.56497E-2 2.56155E-2 2.66529E-2 3.42612E-2 2.21706E-2 3.195E-2 3.00284E-2 2.85002E-2 2.57119E-2 2.79125E-2 3.13794E-2 3.62884E-2 3.18952E-2 2.91261E-2 2.90294E-2 2.96544E-2 3.00697E-2 3.05934E-2 2.95144E-2 2.94808E-2 3.44494E-2 3.75673E-2 3.42396E-2 3.33436E-2 3.18981E-2 3.00477E-2 2.76474E-2 2.57367E-2 2.39549E-2 2.30362E-2 2.01075E-2 1.43817E-2 1.43863E-2 2.4493E-2 2.29698E-2 1.38052E-2 1.54085E-2 1.68909E-2 2.97729E-2 4.07071E-2 4.32728E-2 3.59677E-2 2.96016E-2 2.86923E-2 1.924E-2 1.61292E-2 2.55228E-2 2.75676E-2 2.65394E-2 2.19586E-2 2.08226E-2 2.12452E-2 3.19953E-2 2.18527E-2 1.90151E-2 1.87537E-2 1.99641E-2 2.84021E-2 2.23787E-2 1.83518E-2 2.04581E-2 2.11978E-2 2.53839E-2 2.14289E-2 1.87977E-2 2.07135E-2 2.28075E-2 2.00294E-2 2.48647E-2 2.78475E-2 2.6433E-2 3.27478E-2 2.906E-2 2.27117E-2 3.12737E-2 3.67518E-2 3.12715E-2 3.22355E-2 4.3411E-2 4.68896E-2 4.28877E-2 4.35282E-2 4.38475E-2 4.44422E-2 4.47328E-2 4.54908E-2 4.6706E-2 5.16017E-2 5.23145E-2 5.13921E-2 5.38203E-2 4.91814E-2 3.94816E-2 3.56056E-2 3.51055E-2 3.65002E-2 3.69519E-2 3.6517E-2 4.21512E-2 2.9994E-2 3.74448E-2 3.63978E-2 3.34042E-2 3.39675E-2 3.43678E-2 3.3686E-2 3.28901E-2 3.32057E-2 2.96276E-2 2.70412E-2 2.19901E-2 3.16051E-2 2.55371E-2 2.22866E-2 2.22679E-2 2.22847E-2 2.23471E-2 2.47038E-2 2.4169E-2 2.37056E-2 2.66622E-2 1.8168E-2 1.7025E-2 2.2557E-2 2.63453E-2 2.44955E-2 1.91725E-2 1.99959E-2 2.43542E-2 1.54724E-2 1.37471E-2 1.21863E-2 -9999 -9999 -9999 -9999 -9999 -9999 -9999 -9999 -9999 -9999 -9999 -9999 -9999 -9999 -9999 -9999 -9999 -9999 -9999 -9999 -9999 -9999 -9999 -9999 -9999 -9999 -9999 -9999 -9999 -9999 -9999 -9999 -9999 -9999 -9999 -9999 -9999 -9999 -9999 -9999 -9999 -9999 -9999 -9999 -9999
-9999 -9999 -9999 -9999 -9999 -9999 -9999 -9999 -9999 -9999 -9999 -9999 -9999 -9999 -9999 -9999 -9999 -9999 -9999 -9999 -9999 -9999 -9999 -9999 -9999 -9999 -9999 -9999 -9999 -9999 -9999 -9999 -9999 -9999 -9999 -9999 -9999 -9999 -9999 -9999 -9999 -9999 -9999 -9999 -9999 -9999 -9999 -9999 -9999 -9999 -9999 -9999 -9999 -9999 -9999 -9999 -9999 -9999 -9999 -9999 -9999 -9999 -9999 -9999 -9999 -9999 3.10495E-2 3.03304E-2 2.96758E-2 2.87207E-2 2.82741E-2 2.7583E-2 2.7357E-2 2.71774E-2 2.68682E-2 2.64499E-2 2.62286E-2 2.61352E-2 2.60922E-2 2.53992E-2 2.54414E-2 2.55013E-2 2.56548E-2 2.59082E-2 2.57797E-2 2.56216E-2 2.56419E-2 2.56146E-2 2.56155E-2 2.62587E-2 1.61915E-2 2.11821E-2 2.21558E-2 3.22136E-2 2.88978E-2 2.77146E-2 2.82551E-2 3.02561E-2 3.49356E-2 3.45395E-2 3.01321E-2 2.99472E-2 3.00081E-2 3.03257E-2 3.05412E-2 2.96933E-2 2.96561E-2 3.49581E-2 3.57385E-2 2.8942E-2 2.80747E-2 2.86919E-2 2.54964E-2 2.37052E-2 2.12938E-2 2.02295E-2 1.79006E-2 1.62126E-2 2.07558E-2 1.62869E-2 2.18208E-2 3.1141E-2 2.95237E-2 2.66593E-2 2.99479E-2 3.88409E-2 4.11106E-2 3.43457E-2 2.24363E-2 1.59156E-2 1.57713E-2 2.25334E-2 2.53894E-2 2.68388E-2 2.7392E-2 2.54849E-2 1.97225E-2 1.99982E-2 3.27976E-2 3.08972E-2 2.58379E-2 2.09111E-2 2.09516E-2 2.24268E-2 2.67877E-2 2.36064E-2 2.10324E-2 2.1373E-2 1.86155E-2 2.07044E-2 2.06765E-2 1.90046E-2 2.36401E-2 2.36658E-2 2.20057E-2 2.50053E-2 2.62595E-2 2.40647E-2 3.03397E-2 2.37086E-2 3.07488E-2 3.20836E-2 3.37604E-2 3.57643E-2 4.35138E-2 5.39804E-2 5.18237E-2 4.83992E-2 4.8755E-2 4.83358E-2 5.01411E-2 5.2594E-2 5.41251E-2 5.46595E-2 5.57257E-2 5.49864E-2 5.16522E-2 5.20336E-2 5.11285E-2 4.21887E-2 3.86439E-2 3.64094E-2 3.86972E-2 3.52222E-2 3.94254E-2 4.6578E-2 4.56829E-2 4.11878E-2 3.77084E-2 2.67638E-2 3.11815E-2 3.43615E-2 2.72721E-2 3.03879E-2 1.50921E-2 1.89836E-2 1.44918E-2 1.34734E-2 3.14152E-2 2.46194E-2 2.39433E-2 2.36843E-2 2.22001E-2 2.22685E-2 2.31345E-2 2.51995E-2 2.18012E-2 1.91813E-2 1.3697E-2 2.22179E-2 1.80908E-2 2.74068E-2 2.24943E-2 1.83304E-2 2.41932E-2 1.78405E-2 1.21156E-2 1.20814E-2 1.22978E-2 1.33294E-2 -9999 -9999 -9999 -9999 -9999 -9999 -9999 -9999 -9999 -9999 -9999 -9999 -9999 -9999 -9999 -9999 -9999 -9999 -9999 -9999 -9999 -9999 -9999 -9999 -9999 -9999 -9999 -9999 -9999 -9999 -9999 -9999 -9999 -9999 -9999 -9999 -9999 -9999 -9999 -9999 -9999 -9999 -9999 -9999
-9999 -9999 -9999 -9999 -9999 -9999 -9999 -9999 -9999 -9999 -9999 -9999 -9999 -9999 -9999 -9999 -9999 -9999 -9999 -9999 -9999 -9999 -9999 -9999 -9999 -9999 -9999 -9999 -9999 -9999 -9999 -9999 -9999 -9999 -9999 -9999 -9999 -9999 -9999 -9999 -9999 -9999 -9999 -9999 -9999 -9999 -9999 -9999 -9999 -9999 -9999 -9999 -9999 -9999 -9999 -9999 -9999 -9999 -9999 -9999 -9999 -9999 -9999 -9999 -9999 3.11012E-2 3.06373E-2 2.96758E-2 2.86752E-2 2.83178E-2 2.78504E-2 2.7357E-2 2.71774E-2 2.70738E-2 2.66896E-2 2.6333E-2 2.60899E-2 2.60321E-2 2.59677E-2 2.54033E-2 2.55118E-2 2.56548E-2 2.58967E-2 2.6213E-2 2.59568E-2 2.57425E-2 2.57268E-2 2.56477E-2 2.56213E-2 2.58827E-2 2.67076E-2 1.62771E-2 1.97856E-2 2.19378E-2 2.89284E-2 2.7652E-2 2.76257E-2 2.81355E-2 3.32425E-2 3.80852E-2 3.11629E-2 3.02594E-2 3.00081E-2 3.00929E-2 3.0244E-2 2.97312E-2 2.96933E-2 3.50173E-2 3.69138E-2 3.08513E-2 3.10753E-2 2.8745E-2 2.51109E-2 3.13692E-2 3.21037E-2 3.21359E-2 2.00356E-2 2.16678E-2 1.72304E-2 2.36473E-2 1.96369E-2 3.79813E-2 3.87915E-2 3.16973E-2 3.21847E-2 3.76502E-2 3.46239E-2 2.24178E-2 1.72464E-2 2.29865E-2 2.63448E-2 2.42112E-2 2.94492E-2 2.50193E-2 2.40966E-2 2.26689E-2 1.94193E-2 2.12414E-2 3.09088E-2 2.83556E-2 3.3517E-2 2.92061E-2 2.15719E-2 2.67246E-2 2.72493E-2 2.33757E-2 2.03498E-2 1.94895E-2 2.11973E-2 2.01187E-2 1.84875E-2 2.1374E-2 2.97415E-2 1.8722E-2 1.86001E-2 2.72917E-2 2.47231E-2 2.95056E-2 3.18965E-2 3.53662E-2 3.50608E-2 3.22435E-2 3.18965E-2 3.80112E-2 4.49472E-2 4.77812E-2 4.97842E-2 5.59007E-2 4.68398E-2 4.44485E-2 4.53539E-2 5.08563E-2 5.40283E-2 5.46479E-2 5.48687E-2 5.46697E-2 4.9938E-2 5.1882E-2 4.23641E-2 3.68171E-2 3.71568E-2 3.44959E-2 3.46751E-2 3.6041E-2 4.40428E-2 4.67103E-2 4.86272E-2 5.29058E-2 4.96513E-2 3.90161E-2 4.01306E-2 3.89676E-2 3.65507E-2 3.15E-2 2.68692E-2 2.69403E-2 2.34796E-2 1.60139E-2 2.56229E-2 2.72315E-2 2.71155E-2 2.56796E-2 2.27032E-2 2.2108E-2 2.55343E-2 1.76926E-2 1.58484E-2 1.74107E-2 1.64598E-2 2.61055E-2 1.26867E-2 1.83999E-2 1.95007E-2 2.01909E-2 2.49414E-2 1.38848E-2 1.15709E-2 1.24329E-2 1.37361E-2 1.57546E-2 1.48667E-2 -9999 -9999 -9999 -9999 -9999 -9999 -9999 -9999 -9999 -9999 -9999 -9999 -9999 -9999 -9999 -9999 -9999 -9999 -9999 -9999 -9999 -9999 -9999 -9999 -9999 -9999 -9999 -9999 -9999 -9999 -9999 -9999 -9999 -9999 -9999 -9999 -9999 -9999 -9999 -9999 -9999 -9999 -9999
-9999 -9999 -9999 -9999 -9999 -9999 -9999 -9999 -9999 -9999 -9999 -9999 -9999 -9999 -9999 -9999 -9999 -9999 -9999 -9999 -9999 -9999 -9999 -9999 -9999 -9999 -9999 -9999 -9999 -9999 -9999 -9999 -9999 -9999 -9999 -9999 -9999 -9999 -9999 -9999 -9999 -9999 -9999 -9999 -9999 -9999 -9999 -9999 -9999 -9999 -9999 -9999 -9999 -9999 -9999 -9999 -9999 -9999 -9999 -9999 -9999 -9999 -9999 -9999 -9999 3.09462E-2 3.01779E-2 2.91862E-2 2.81874E-2 2.80168E-2 2.76885E-2 2.72483E-2 2.704E-2 2.67771E-2 2.65258E-2 2.62484E-2 2.60429E-2 2.59625E-2 2.59456E-2 2.55013E-2 2.55891E-2 2.57754E-2 2.61815E-2 2.63469E-2 2.61207E-2 2.61124E-2 2.58071E-2 2.5705E-2 2.58168E-2 2.58097E-2 2.59619E-2 2.66385E-2 1.54674E-2 2.09095E-2 3.12313E-2 2.94639E-2 2.77137E-2 2.96461E-2 3.18636E-2 3.72613E-2 3.18671E-2 2.99472E-2 3.04466E-2 3.07002E-2 3.01972E-2 2.96561E-2 3.08703E-2 3.39036E-2 4.06961E-2 3.9096E-2 3.89251E-2 3.71121E-2 3.22516E-2 2.51645E-2 3.13575E-2 3.38874E-2 2.03519E-2 2.30488E-2 1.5394E-2 2.31254E-2 1.92175E-2 3.71549E-2 3.62063E-2 2.52135E-2 2.22652E-2 3.33866E-2 3.12425E-2 1.72128E-2 2.29392E-2 2.85509E-2 2.76054E-2 2.24854E-2 2.50152E-2 2.64626E-2 2.13968E-2 2.02714E-2 1.96302E-2 2.21584E-2 2.61409E-2 2.80178E-2 2.32856E-2 1.96825E-2 3.59478E-2 4.12554E-2 3.79636E-2 3.51527E-2 3.46127E-2 3.58748E-2 4.08544E-2 3.71083E-2 3.50839E-2 3.34299E-2 3.0259E-2 3.43723E-2 3.30089E-2 3.63013E-2 3.3392E-2 3.76467E-2 3.55152E-2 4.3466E-2 3.47817E-2 3.65573E-2 3.08173E-2 3.22687E-2 3.43889E-2 4.00182E-2 4.69751E-2 5.25965E-2 4.64945E-2 4.12664E-2 4.41261E-2 4.57876E-2 5.08359E-2 5.29065E-2 5.17085E-2 4.80507E-2 5.74761E-2 5.06779E-2 4.27855E-2 3.79476E-2 3.48644E-2 3.4637E-2 3.39887E-2 3.59246E-2 4.02428E-2 4.07264E-2 4.25613E-2 3.79693E-2 3.88754E-2 4.39874E-2 4.55053E-2 4.67244E-2 3.67708E-2 4.03311E-2 3.95375E-2 4.06978E-2 3.98562E-2 2.44245E-2 1.94365E-2 2.34777E-2 2.76394E-2 2.84194E-2 2.2461E-2 2.26468E-2 2.72893E-2 1.96511E-2 1.71892E-2 3.19378E-2 2.95137E-2 3.46944E-2 3.20422E-2 3.75559E-2 4.02175E-2 2.78739E-2 1.53714E-2 1.34536E-2 1.31458E-2 1.24768E-2 1.26714E-2 1.71046E-2 1.68616E-2 -9999 -9999 -9999 -9999 -9999 -9999 -9999 -9999 -9999 -9999 -9999 -9999 -9999 -9999 -9999 -9999 -9999 -9999 -9999 -9999 -9999 -9999 -9999 -9999 -9999 -9999 -9999 -9999 -9999 -9999 -9999 -9999 -9999 -9999 -9999 -9999 -9999 -9999 -9999 -9999 -9999 -9999 -9999
-9999 -9999 -9999 -9999 -9999 -9999 -9999 -9999 -9999 -9999 -9999 -9999 -9999 -9999 -9999 -9999 -9999 -9999 -9999 -9999 -9999 -9999 -9999 -9999 -9999 -9999 -9999 -9999 -9999 -9999 -9999 -9999 -9999 -9999 -9999 -9999 -9999 -9999 -9999 -9999 -9999 -9999 -9999 -9999 -9999 -9999 -9999 -9999 -9999 -9999 -9999 -9999 -9999 -9999 -9999 -9999 -9999 -9999 -9999 -9999 -9999 -9999 -9999 -9999 -9999 3.07915E-2 2.99256E-2 2.86752E-2 2.81444E-2 2.78095E-2 2.73939E-2 2.71426E-2 2.69086E-2 2.66057E-2 2.64017E-2 2.61547E-2 2.59948E-2 2.59468E-2 2.5451E-2 2.55891E-2 2.56731E-2 2.58216E-2 2.61815E-2 2.6213E-2 2.6213E-2 2.62203E-2 2.59508E-2 2.58071E-2 2.59331E-2 2.59331E-2 2.59067E-2 2.62526E-2 2.76068E-2 1.95288E-2 2.30109E-2 2.94172E-2 2.92331E-2 3.09054E-2 3.04529E-2 3.55068E-2 3.27257E-2 3.015E-2 3.08663E-2 3.09809E-2 3.05412E-2 3.102E-2 3.19405E-2 3.81925E-2 4.02285E-2 3.78313E-2 3.49447E-2 3.56156E-2 4.03396E-2 3.57911E-2 2.79277E-2 3.17086E-2 3.36591E-2 2.43223E-2 2.35226E-2 2.31329E-2 2.50789E-2 3.44212E-2 2.35871E-2 1.70723E-2 1.75927E-2 3.19986E-2 3.48208E-2 2.10705E-2 1.96724E-2 2.13427E-2 2.27325E-2 2.95183E-2 2.53974E-2 2.67121E-2 1.96932E-2 2.04693E-2 2.16987E-2 2.60105E-2 3.16356E-2 3.59187E-2 3.34669E-2 2.98145E-2 3.30751E-2 3.93614E-2 4.0519E-2 4.12391E-2 3.96497E-2 3.48685E-2 3.02008E-2 3.04248E-2 3.2433E-2 3.36585E-2 3.53068E-2 3.71239E-2 3.52123E-2 3.30499E-2 3.5838E-2 2.58123E-2 3.30645E-2 3.72823E-2 3.11378E-2 3.28083E-2 3.61693E-2 3.21789E-2 3.47572E-2 3.63043E-2 3.6036E-2 4.30672E-2 4.46041E-2 3.64642E-2 3.76782E-2 3.8764E-2 4.52306E-2 4.83529E-2 5.63009E-2 4.82887E-2 4.66956E-2 4.4147E-2 4.29385E-2 4.12214E-2 4.02792E-2 3.53081E-2 3.39206E-2 3.62424E-2 3.57771E-2 3.22677E-2 3.96795E-2 3.93676E-2 3.91327E-2 3.90507E-2 4.35349E-2 4.06978E-2 3.51108E-2 3.53898E-2 4.31527E-2 4.36809E-2 4.14166E-2 3.25772E-2 1.96597E-2 1.23402E-2 9.01854E-3 1.63255E-2 2.57632E-2 2.29846E-2 2.46941E-2 2.64986E-2 1.68264E-2 1.9325E-2 2.90763E-2 3.86539E-2 3.80023E-2 3.84056E-2 3.84739E-2 1.8528E-2 1.30047E-2 1.27675E-2 1.27775E-2 1.26662E-2 1.50609E-2 1.71861E-2 1.57817E-2 -9999 -9999 -9999 -9999 -9999 -9999 -9999 -9999 -9999 -9999 -9999 -9999 -9999 -9999 -9999 -9999 -9999 -9999 -9999 -9999 -9999 -9999 -9999 -9999 -9999 -9999 -9999 -9999 -9999 -9999 -9999 -9999 -9999 -9999 -9999 -9999 -9999 -9999 -9999 -9999 -9999 -9999 -9999
-9999 -9999 -9999 -9999 -9999 -9999 -9999 -9999 -9999 -9999 -9999 -9999 -9999 -9999 -9999 -9999 -9999 -9999 -9999 -9999 -9999 -9999 -9999 -9999 -9999 -9999 -9999 -9999 -9999 -9999 -9999 -9999 -9999 -9999 -9999 -9999 -9999 -9999 -9999 -9999 -9999 -9999 -9999 -9999 -9999 -9999 -9999 -9999 -9999 -9999 -9999 -9999 -9999 -9999 -9999 -9999 -9999 -9999 -9999 -9999 -9999 -9999 -9999 -9999 3.08946E-2 3.04324E-2 2.97754E-2 2.87207E-2 2.82741E-2 2.78095E-2 2.72127E-2 2.70066E-2 2.67836E-2 2.64747E-2 2.62286E-2 2.60543E-2 2.59677E-2 2.54196E-2 2.55605E-2 2.57322E-2 2.58709E-2 2.63123E-2 2.62784E-2 2.61815E-2 2.63089E-2 2.62491E-2 2.61383E-2 2.62343E-2 2.61653E-2 2.62107E-2 2.64198E-2 2.63106E-2 2.67475E-2 1.60875E-2 2.0661E-2 3.01491E-2 3.06603E-2 3.10752E-2 2.9188E-2 3.33833E-2 3.61245E-2 3.00929E-2 3.04898E-2 3.09232E-2 3.08102E-2 3.25106E-2 3.50983E-2 3.91095E-2 3.75989E-2 4.04488E-2 3.66322E-2 3.63926E-2 3.64303E-2 3.62347E-2 3.98127E-2 3.31364E-2 2.31869E-2 1.94877E-2 1.9395E-2 2.36061E-2 3.39593E-2 2.92286E-2 1.62542E-2 2.40534E-2 1.77651E-2 2.75714E-2 3.66291E-2 3.13829E-2 2.24068E-2 2.20094E-2 2.56111E-2 2.03647E-2 2.35433E-2 2.04217E-2 2.61209E-2 2.81674E-2 2.74174E-2 3.46253E-2 3.67641E-2 3.74335E-2 3.51373E-2 3.10193E-2 3.11422E-2 3.47856E-2 3.66751E-2 3.38464E-2 3.02469E-2 2.92197E-2 2.96361E-2 3.07416E-2 3.22385E-2 3.38583E-2 3.323E-2 3.16371E-2 3.03557E-2 3.71167E-2 4.25772E-2 4.16717E-2 3.18343E-2 2.82366E-2 2.95803E-2 3.37604E-2 3.32989E-2 3.19644E-2 3.1515E-2 3.4192E-2 4.1208E-2 3.95868E-2 3.4088E-2 3.63831E-2 4.01167E-2 3.94187E-2 4.89321E-2 5.11088E-2 4.82838E-2 4.44012E-2 4.0204E-2 4.03004E-2 3.89321E-2 3.73887E-2 3.57273E-2 3.53368E-2 3.44552E-2 3.48761E-2 3.54264E-2 3.64983E-2 3.52191E-2 3.61422E-2 2.87926E-2 2.68264E-2 3.5354E-2 2.84828E-2 3.04316E-2 2.79592E-2 3.1778E-2 3.8036E-2 4.05603E-2 3.56806E-2 2.82103E-2 2.69709E-2 1.46325E-2 1.20514E-2 2.71621E-2 2.30485E-2 2.57912E-2 2.60309E-2 2.20338E-2 1.65438E-2 2.09415E-2 4.0346E-2 3.97519E-2 3.50181E-2 1.50517E-2 1.39324E-2 1.27544E-2 1.15709E-2 1.24264E-2 1.33753E-2 1.87864E-2 1.82678E-2 1.35008E-2 -9999 -9999 -9999 -9999 -9999 -9999 -9999 -9999 -9999 -9999 -9999 -9999 -9999 -9999 -9999 -9999 -9999 -9999 -9999 -9999 -9999 -9999 -9999 -9999 -9999 -9999 -9999 -9999 -9999 -9999 -9999 -9999 -9999 -9999 -9999 -9999 -9999 -9999 -9999 -9999 -9999 -9999 -9999
-9999 -9999 -9999 -9999 -9999 -9999 -9999 -9999 -9999 -9999 -9999 -9999 -9999 -9999 -9999 -9999 -9999 -9999 -9999 -9999 -9999 -9999 -9999 -9999 -9999 -9999 -9999 -9999 -9999 -9999 -9999 -9999 -9999 -9999 -9999 -9999 -9999 -9999 -9999 -9999 -9999 -9999 -9999 -9999 -9999 -9999 -9999 -9999 -9999 -9999 -9999 -9999 -9999 -9999 -9999 -9999 -9999 -9999 -9999 -9999 -9999 -9999 3.16017E-2 3.12277E-2 3.06373E-2 3.01779E-2 2.96758E-2 2.88124E-2 2.81444E-2 2.7357E-2 2.68768E-2 2.66654E-2 2.64499E-2 2.62484E-2 2.60899E-2 2.598E-2 2.54135E-2 2.54819E-2 2.56731E-2 2.59233E-2 2.61646E-2 2.65717E-2 2.65717E-2 2.62453E-2 2.62787E-2 2.63717E-2 2.63717E-2 2.66385E-2 2.66727E-2 2.66727E-2 2.67792E-2 2.65448E-2 2.66277E-2 1.44083E-2 1.9796E-2 2.30865E-2 2.91573E-2 3.12022E-2 2.94615E-2 3.06387E-2 3.72706E-2 3.16019E-2 3.00611E-2 3.04391E-2 3.17837E-2 3.30339E-2 3.60453E-2 3.88997E-2 3.75269E-2 3.94829E-2 3.89846E-2 3.80848E-2 3.80164E-2 3.72293E-2 3.619E-2 3.84668E-2 3.68325E-2 3.36959E-2 3.2796E-2 3.31245E-2 3.04619E-2 2.2363E-2 2.21438E-2 2.13638E-2 2.44145E-2 1.95468E-2 3.07182E-2 3.63166E-2 3.52577E-2 3.52549E-2 3.5511E-2 2.89073E-2 2.10713E-2 2.27783E-2 3.32416E-2 3.95695E-2 3.8661E-2 3.8661E-2 3.79725E-2 3.76989E-2 3.62011E-2 3.27416E-2 2.98856E-2 2.98981E-2 2.99569E-2 2.95064E-2 2.98399E-2 3.07634E-2 3.33133E-2 3.60012E-2 3.65498E-2 3.62143E-2 3.57799E-2 3.92919E-2 3.99124E-2 3.84112E-2 3.76297E-2 3.83839E-2 4.4297E-2 2.69534E-2 3.31951E-2 3.79876E-2 3.26295E-2 3.63902E-2 3.3799E-2 3.28687E-2 3.01219E-2 3.73367E-2 3.83967E-2 4.33131E-2 3.95085E-2 3.85639E-2 4.3085E-2 5.54991E-2 4.64907E-2 4.2795E-2 3.94073E-2 4.21032E-2 4.14295E-2 4.07595E-2 3.79139E-2 3.57775E-2 3.55656E-2 3.19452E-2 3.34812E-2 3.17978E-2 2.98236E-2 3.15604E-2 2.79854E-2 2.81074E-2 3.00403E-2 2.09123E-2 1.754E-2 2.53341E-2 2.09635E-2 2.00646E-2 3.24277E-2 3.65413E-2 3.48741E-2 3.28595E-2 2.86186E-2 1.57166E-2 1.76738E-2 2.00883E-2 1.75804E-2 2.25306E-2 2.40459E-2 2.31498E-2 2.435E-2 3.84427E-2 4.01469E-2 1.51795E-2 1.32779E-2 1.34303E-2 1.24438E-2 1.19542E-2 1.24868E-2 1.32561E-2 1.77065E-2 1.54573E-2 -9999 -9999 -9999 -9999 -9999 -9999 -9999 -9999 -9999 -9999 -9999 -9999 -9999 -9999 -9999 -9999 -9999 -9999 -9999 -9999 -9999 -9999 -9999 -9999 -9999 -9999 -9999 -9999 -9999 -9999 -9999 -9999 -9999 -9999 -9999 -9999 -9999 -9999 -9999 -9999 -9999 -9999 -9999 -9999
-9999 -9999 -9999 -9999 -9999 -9999 -9999 -9999 -9999 -9999 -9999 -9999 -9999 -9999 -9999 -9999 -9999 -9999 -9999 -9999 -9999 -9999 -9999 -9999 -9999 -9999 -9999 -9999 -9999 -9999 -9999 -9999 -9999 -9999 -9999 -9999 -9999 -9999 -9999 -9999 -9999 -9999 -9999 -9999 -9999 -9999 -9999 -9999 -9999 -9999 -9999 -9999 -9999 -9999 -9999 -9999 -9999 -9999 -9999 -9999 -9999 -9999 1.41067E-2 1.38198E-2 1.3826E-2 2.98754E-2 2.89977E-2 2.84503E-2 2.79331E-2 2.69736E-2 2.65016E-2 2.62897E-2 2.61905E-2 2.61547E-2 2.59994E-2 2.53991E-2 2.54709E-2 2.56731E-2 2.58216E-2 2.60681E-2 2.65717E-2 2.70114E-2 2.69168E-2 2.6812E-2 2.6578E-2 2.65417E-2 2.68932E-2 2.71406E-2 2.72745E-2 2.76068E-2 2.73809E-2 2.71339E-2 2.69127E-2 2.77007E-2 1.61575E-2 2.06588E-2 3.12039E-2 3.20771E-2 3.12661E-2 2.78865E-2 3.40583E-2 3.57159E-2 2.99319E-2 3.08347E-2 3.21917E-2 3.32659E-2 3.83552E-2 3.67039E-2 3.51909E-2 3.66025E-2 3.72669E-2 3.62762E-2 3.25522E-2 2.8413E-2 2.87662E-2 3.31959E-2 3.69836E-2 3.38083E-2 2.78419E-2 2.32571E-2 2.25194E-2 2.12178E-2 2.53632E-2 1.38777E-2 1.87465E-2 2.85294E-2 1.97568E-2 2.93851E-2 3.74325E-2 4.1359E-2 4.04565E-2 3.33664E-2 2.77673E-2 3.27378E-2 3.61705E-2 3.93251E-2 4.15673E-2 4.09179E-2 3.92491E-2 3.76384E-2 3.64108E-2 3.36861E-2 3.14351E-2 3.04857E-2 3.01494E-2 2.96682E-2 2.99366E-2 4.04306E-2 3.53348E-2 3.13309E-2 2.93346E-2 3.02393E-2 3.08375E-2 3.49124E-2 3.97693E-2 3.73247E-2 3.29236E-2 3.31261E-2 3.28777E-2 3.43619E-2 3.67406E-2 3.59969E-2 3.40466E-2 3.84029E-2 4.36676E-2 3.50594E-2 3.55802E-2 3.224E-2 3.50505E-2 3.86982E-2 3.71169E-2 3.54806E-2 4.27873E-2 4.62755E-2 4.69279E-2 4.43144E-2 4.11883E-2 4.4934E-2 4.26107E-2 4.38629E-2 4.03426E-2 3.7961E-2 3.74465E-2 3.0853E-2 3.01326E-2 2.84289E-2 2.72755E-2 2.92514E-2 3.14123E-2 3.30235E-2 2.96489E-2 2.93263E-2 2.57627E-2 2.85841E-2 3.20371E-2 1.85243E-2 1.46953E-2 2.53796E-2 3.53785E-2 3.81388E-2 4.04576E-2 3.21385E-2 1.5223E-2 9.0832E-3 2.2207E-2 1.40232E-2 2.18501E-2 2.42853E-2 2.79603E-2 1.73689E-2 2.59003E-2 1.43239E-2 1.29145E-2 1.25667E-2 1.24157E-2 1.30502E-2 1.3179E-2 1.24655E-2 -9999 -9999 -9999 -9999 -9999 -9999 -9999 -9999 -9999 -9999 -9999 -9999 -9999 -9999 -9999 -9999 -9999 -9999 -9999 -9999 -9999 -9999 -9999 -9999 -9999 -9999 -9999 -9999 -9999 -9999 -9999 -9999 -9999 -9999 -9999 -9999 -9999 -9999 -9999 -9999 -9999 -9999 -9999 -9999 -9999 -9999
-9999 -9999 -9999 -9999 -9999 -9999 -9999 -9999 -9999 -9999 -9999 -9999 -9999 -9999 -9999 -9999 -9999 -9999 -9999 -9999 -9999 -9999 -9999 -9999 -9999 -9999 -9999 -9999 -9999 -9999 -9999 -9999 -9999 -9999 -9999 -9999 -9999 -9999 -9999 -9999 -9999 -9999 -9999 -9999 -9999 -9999 -9999 -9999 -9999 -9999 -9999 -9999 -9999 -9999 -9999 -9999 -9999 -9999 -9999 -9999 -9999 1.41064E-2 1.41105E-2 1.38306E-2 1.38513E-2 2.91862E-2 2.84949E-2 2.80168E-2 2.76488E-2 2.68453E-2 2.62484E-2 2.60609E-2 2.60474E-2 2.59994E-2 2.5958E-2 2.54339E-2 2.55477E-2 2.58459E-2 2.60994E-2 2.65397E-2 2.71595E-2 2.7592E-2 2.74234E-2 2.71682E-2 2.68963E-2 2.68538E-2 2.71845E-2 2.74155E-2 2.78257E-2 2.85161E-2 2.82257E-2 2.82257E-2 2.82272E-2 2.79771E-2 2.85608E-2 1.86142E-2 3.32195E-2 3.06978E-2 3.17463E-2 2.83666E-2 2.92167E-2 3.67309E-2 3.10395E-2 3.0406E-2 3.07654E-2 3.38361E-2 3.71181E-2 2.92105E-2 2.66854E-2 2.82591E-2 2.60424E-2 2.44417E-2 2.18951E-2 2.402E-2 2.38765E-2 2.15511E-2 2.51869E-2 2.32829E-2 2.26817E-2 2.28641E-2 2.69716E-2 2.06395E-2 1.57158E-2 1.42221E-2 1.30431E-2 1.5531E-2 2.56884E-2 1.99009E-2 3.16527E-2 3.67696E-2 3.54364E-2 2.69005E-2 2.9804E-2 3.12583E-2 3.01016E-2 3.37379E-2 3.6922E-2 3.84872E-2 3.95628E-2 3.86994E-2 3.67659E-2 3.36243E-2 3.17282E-2 3.15532E-2 3.17459E-2 3.10366E-2 2.93836E-2 3.2746E-2 3.8101E-2 2.95284E-2 2.68016E-2 2.69452E-2 3.10074E-2 4.05703E-2 3.11259E-2 3.02713E-2 3.28865E-2 3.44339E-2 3.70684E-2 3.82079E-2 4.37198E-2 4.28456E-2 3.64682E-2 3.71172E-2 3.56876E-2 3.14124E-2 3.48361E-2 3.99606E-2 4.18286E-2 3.60776E-2 3.26458E-2 3.39547E-2 3.85709E-2 4.22148E-2 5.27369E-2 4.67079E-2 4.42246E-2 4.47204E-2 4.14664E-2 4.03551E-2 4.01021E-2 3.67832E-2 3.6548E-2 3.28135E-2 3.02084E-2 2.85383E-2 2.6488E-2 2.59948E-2 2.69616E-2 2.5482E-2 2.35986E-2 2.4487E-2 2.52126E-2 2.86154E-2 2.46459E-2 2.10107E-2 9.24693E-3 1.54972E-2 2.39229E-2 3.36641E-2 3.86162E-2 3.5292E-2 2.83729E-2 2.72554E-2 1.44954E-2 1.56345E-2 2.07597E-2 2.22677E-2 2.69505E-2 3.55627E-2 2.69384E-2 1.39324E-2 1.27305E-2 1.24175E-2 1.24412E-2 1.28517E-2 1.37119E-2 1.37119E-2 -9999 -9999 -9999 -9999 -9999 -9999 -9999 -9999 -9999 -9999 -9999 -9999 -9999 -9999 -9999 -9999 -9999 -9999 -9999 -9999 -9999 -9999 -9999 -9999 -9999 -9999 -9999 -9999 -9999 -9999 -9999 -9999 -9999 -9999 -9999 -9999 -9999 -9999 -9999 -9999 -9999 -9999 -9999 -9999 -9999 -9999
-9999 -9999 -9999 -9999 -9999 -9999 -9999 -9999 -9999 -9999 -9999 -9999 -9999 -9999 -9999 -9999 -9999 -9999 -9999 -9999 -9999 -9999 -9999 -9999 -9999 -9999 -9999 -9999 -9999 -9999 -9999 -9999 -9999 -9999 -9999 -9999 -9999 -9999 -9999 -9999 -9999 -9999 -9999 -9999 -9999 -9999 -9999 -9999 -9999 -9999 -9999 -9999 -9999 -9999 -9999 -9999 -9999 -9999 -9999 -9999 -9999 -9999 -9999 1.38442E-2 1.38777E-2 1.36561E-2 1.37033E-2 1.37403E-2 1.35951E-2 2.66369E-2 2.62287E-2 2.59994E-2 2.597E-2 2.59344E-2 2.54421E-2 2.55477E-2 2.57135E-2 2.60375E-2 2.63417E-2 2.71595E-2 2.80155E-2 2.86944E-2 2.83516E-2 2.76861E-2 2.75221E-2 2.77184E-2 2.76143E-2 2.78257E-2 2.86998E-2 2.92931E-2 2.95775E-2 2.99509E-2 3.02699E-2 2.95478E-2 2.83086E-2 3.2476E-2 3.44215E-2 3.06733E-2 3.22317E-2 2.9495E-2 2.40747E-2 3.2538E-2 3.73902E-2 3.06041E-2 3.02612E-2 3.24522E-2 3.57629E-2 2.33207E-2 2.35736E-2 2.50424E-2 2.38758E-2 2.42696E-2 2.80554E-2 3.23324E-2 2.9576E-2 3.08632E-2 2.83249E-2 2.59779E-2 2.61513E-2 2.80258E-2 2.62355E-2 2.36895E-2 2.05768E-2 1.72764E-2 1.5251E-2 1.69963E-2 2.95092E-2 1.93273E-2 2.80155E-2 2.92494E-2 3.12683E-2 3.01176E-2 3.18192E-2 3.87472E-2 3.62998E-2 3.04708E-2 3.10542E-2 3.47624E-2 3.81605E-2 3.96444E-2 3.91739E-2 3.58957E-2 3.15756E-2 3.06456E-2 2.9836E-2 2.99525E-2 2.95861E-2 2.9369E-2 3.34596E-2 3.17205E-2 2.69947E-2 2.85665E-2 4.14689E-2 2.98062E-2 3.04964E-2 3.31669E-2 3.82337E-2 4.10845E-2 4.11474E-2 4.31392E-2 4.59985E-2 4.78665E-2 4.36757E-2 4.02092E-2 3.99656E-2 3.82728E-2 3.43828E-2 3.26835E-2 3.25057E-2 3.27614E-2 3.43019E-2 3.68199E-2 3.95901E-2 4.0235E-2 4.3091E-2 4.73014E-2 4.77432E-2 4.49129E-2 4.02243E-2 3.80771E-2 3.7937E-2 3.7051E-2 3.46197E-2 3.08862E-2 2.73329E-2 2.57679E-2 2.50253E-2 2.53165E-2 2.51394E-2 2.45507E-2 2.50385E-2 2.6249E-2 2.88363E-2 2.28138E-2 1.45293E-2 1.74026E-2 1.26313E-2 9.50518E-3 1.28606E-2 2.04759E-2 2.10183E-2 1.64112E-2 2.1067E-2 3.20306E-2 3.08997E-2 2.93354E-2 1.99518E-2 2.25992E-2 3.0029E-2 3.84115E-2 2.46127E-2 1.46793E-2 1.23858E-2 1.25843E-2 1.23894E-2 1.25216E-2 1.33922E-2 -9999 -9999 -9999 -9999 -9999 -9999 -9999 -9999 -9999 -9999 -9999 -9999 -9999 -9999 -9999 -9999 -9999 -9999 -9999 -9999 -9999 -9999 -9999 -9999 -9999 -9999 -9999 -9999 -9999 -9999 -9999 -9999 -9999 -9999 -9999 -9999 -9999 -9999 -9999 -9999 -9999 -9999 -9999 -9999 -9999 -9999 -9999
-9999 -9999 -9999 -9999 -9999 -9999 -9999 -9999 -9999 -9999 -9999 -9999 -9999 -9999 -9999 -9999 -9999 -9999 -9999 -9999 -9999 -9999 -9999 -9999 -9999 -9999 -9999 -9999 -9999 -9999 -9999 -9999 -9999 -9999 -9999 -9999 -9999 -9999 -9999 -9999 -9999 -9999 -9999 -9999 -9999 -9999 -9999 -9999 -9999 -9999 -9999 -9999 -9999 -9999 -9999 -9999 -9999 -9999 -9999 -9999 -9999 -9999 1.38274E-2 1.38538E-2 1.38998E-2 1.3692E-2 1.37151E-2 1.37676E-2 1.35951E-2 2.67236E-2 2.62095E-2 2.59889E-2 2.59401E-2 2.54339E-2 2.60068E-2 2.57135E-2 2.60375E-2 2.63417E-2 2.64984E-2 2.72106E-2 2.8344E-2 2.91439E-2 2.8972E-2 2.85508E-2 2.84836E-2 2.86668E-2 2.85369E-2 2.86668E-2 2.9363E-2 2.99509E-2 3.059E-2 3.1411E-2 3.21317E-2 3.12387E-2 3.0326E-2 3.34224E-2 1.93958E-2 2.95562E-2 3.12684E-2 3.13804E-2 2.5823E-2 2.54307E-2 3.58316E-2 3.24522E-2 3.01203E-2 3.20819E-2 3.90506E-2 3.15136E-2 2.85036E-2 2.48497E-2 2.60767E-2 2.52602E-2 2.44728E-2 2.94029E-2 2.92253E-2 4.12489E-2 3.89173E-2 3.82525E-2 3.82525E-2 2.49907E-2 2.82274E-2 2.64613E-2 1.46861E-2 1.61934E-2 1.67223E-2 2.19359E-2 2.84498E-2 2.20908E-2 2.55226E-2 2.94972E-2 2.96653E-2 3.09005E-2 3.19661E-2 3.96219E-2 3.86578E-2 3.19767E-2 2.98261E-2 3.02806E-2 3.52274E-2 3.92491E-2 4.12207E-2 3.87496E-2 3.24627E-2 2.9928E-2 3.04905E-2 3.65162E-2 3.76408E-2 3.44798E-2 3.90135E-2 3.12094E-2 2.74824E-2 3.21309E-2 3.04847E-2 3.11591E-2 3.11315E-2 3.532E-2 3.15329E-2 3.54562E-2 4.42418E-2 4.26215E-2 4.50133E-2 4.16968E-2 3.93481E-2 4.04662E-2 4.39233E-2 4.57457E-2 4.52071E-2 4.12394E-2 4.06282E-2 4.18161E-2 4.38767E-2 4.65367E-2 4.50106E-2 4.23352E-2 4.16514E-2 4.58619E-2 5.27766E-2 4.49064E-2 3.57521E-2 3.51009E-2 3.38729E-2 3.3039E-2 2.92083E-2 2.77293E-2 2.68927E-2 2.70985E-2 2.4373E-2 2.45433E-2 2.46437E-2 2.53003E-2 2.60252E-2 2.80863E-2 2.23307E-2 1.78601E-2 2.63509E-2 2.32848E-2 1.44102E-2 1.43892E-2 1.66937E-2 1.19947E-2 1.39216E-2 1.60279E-2 1.79531E-2 2.6024E-2 3.20138E-2 3.16803E-2 3.10306E-2 4.43849E-2 4.15724E-2 4.15131E-2 2.02759E-2 1.5244E-2 1.32317E-2 1.29739E-2 1.15175E-2 1.24264E-2 1.3179E-2 -9999 -9999 -9999 -9999 -9999 -9999 -9999 -9999 -9999 -9999 -9999 -9999 -9999 -9999 -9999 -9999 -9999 -9999 -9999 -9999 -9999 -9999 -9999 -9999 -9999 -9999 -9999 -9999 -9999 -9999 -9999 -9999 -9999 -9999 -9999 -9999 -9999 -9999 -9999 -9999 -9999 -9999 -9999 -9999 -9999 -9999 -9999
-9999 -9999 -9999 -9999 -9999 -9999 -9999 -9999 -9999 -9999 -9999 -9999 -9999 -9999 -9999 -9999 -9999 -9999 -9999 -9999 -9999 -9999 -9999 -9999 -9999 -9999 -9999 -9999 -9999 -9999 -9999 -9999 -9999 -9999 -9999 -9999 -9999 -9999 -9999 -9999 -9999 -9999 -9999 -9999 -9999 -9999 -9999 -9999 -9999 -9999 -9999 -9999 -9999 -9999 -9999 -9999 -9999 -9999 -9999 -9999 -9999 1.41105E-2 1.38323E-2 1.38744E-2 1.39167E-2 1.37212E-2 1.37606E-2 1.35784E-2 1.36393E-2 1.37838E-2 1.38283E-2 2.59466E-2 2.59137E-2 2.55192E-2 2.5692E-2 2.58862E-2 2.62684E-2 2.66248E-2 2.67133E-2 2.71595E-2 2.80794E-2 2.89152E-2 2.93464E-2 2.93464E-2 2.93464E-2 2.97456E-2 2.9591E-2 2.96679E-2 3.01059E-2 3.05073E-2 3.11915E-2 3.18556E-2 3.24148E-2 3.15865E-2 3.0455E-2 1.71355E-2 2.05271E-2 3.08837E-2 3.095E-2 3.02937E-2 2.92232E-2 2.16498E-2 3.11743E-2 3.99855E-2 3.05738E-2 3.16256E-2 3.3091E-2 3.7934E-2 3.17809E-2 3.14726E-2 3.13477E-2 3.1639E-2 3.35608E-2 3.30212E-2 3.48818E-2 3.42234E-2 3.33359E-2 3.49749E-2 2.60904E-2 2.43133E-2 2.44216E-2 2.58771E-2 1.65877E-2 1.78732E-2 2.01685E-2 2.06097E-2 2.77906E-2 2.06524E-2 3.07216E-2 3.17881E-2 3.41283E-2 3.21839E-2 3.44382E-2 3.67826E-2 3.47467E-2 3.13804E-2 3.04996E-2 2.96931E-2 3.32E-2 3.60981E-2 3.89911E-2 3.99056E-2 3.65532E-2 3.00265E-2 3.25559E-2 3.88118E-2 3.34409E-2 3.17624E-2 2.98956E-2 2.71474E-2 2.7256E-2 3.45296E-2 2.94924E-2 3.03933E-2 3.57593E-2 4.2964E-2 3.40631E-2 3.49475E-2 3.84912E-2 4.02865E-2 4.47545E-2 4.29341E-2 3.49134E-2 3.72736E-2 4.06616E-2 4.61994E-2 4.61924E-2 5.1742E-2 5.08142E-2 4.83653E-2 4.79162E-2 5.2313E-2 5.21742E-2 4.91038E-2 4.47534E-2 5.14012E-2 5.59737E-2 4.49064E-2 3.67139E-2 3.49432E-2 3.46143E-2 3.22108E-2 2.95437E-2 3.04594E-2 2.69322E-2 2.70634E-2 2.42928E-2 2.41021E-2 2.50367E-2 2.31573E-2 2.30891E-2 2.31283E-2 2.77416E-2 2.34185E-2 2.82158E-2 1.8513E-2 2.63603E-2 2.55273E-2 2.07531E-2 1.23898E-2 1.33636E-2 1.69417E-2 1.3656E-2 2.92629E-2 3.36346E-2 3.29188E-2 3.38947E-2 3.61644E-2 3.76386E-2 3.77107E-2 1.7415E-2 1.54401E-2 1.36181E-2 1.31697E-2 1.16638E-2 1.24211E-2 1.30814E-2 -9999 -9999 -9999 -9999 -9999 -9999 -9999 -9999 -9999 -9999 -9999 -9999 -9999 -9999 -9999 -9999 -9999 -9999 -9999 -9999 -9999 -9999 -9999 -9999 -9999 -9999 -9999 -9999 -9999 -9999 -9999 -9999 -9999 -9999 -9999 -9999 -9999 -9999 -9999 -9999 -9999 -9999 -9999 -9999 -9999 -9999 -9999
-9999 -9999 -9999 -9999 -9999 -9999 -9999 -9999 -9999 -9999 -9999 -9999 -9999 -9999 -9999 -9999 -9999 -9999 -9999 -9999 -9999 -9999 -9999 -9999 -9999 -9999 -9999 -9999 -9999 -9999 -9999 -9999 -9999 -9999 -9999 -9999 -9999 -9999 -9999 -9999 -9999 -9999 -9999 -9999 -9999 -9999 -9999 -9999 -9999 -9999 -9999 -9999 -9999 -9999 -9999 -9999 -9999 -9999 -9999 -9999 1.41072E-2 1.41141E-2 1.38538E-2 1.38998E-2 1.36976E-2 1.37537E-2 1.38288E-2 1.3658E-2 1.37392E-2 1.38943E-2 1.39065E-2 2.59183E-2 2.59247E-2 2.56713E-2 2.58862E-2 2.61316E-2 2.65818E-2 2.69995E-2 2.73153E-2 2.75349E-2 2.821E-2 2.96613E-2 3.0688E-2 3.0871E-2 3.10105E-2 3.0397E-2 3.0397E-2 3.10156E-2 3.14613E-2 3.18323E-2 3.28032E-2 3.3204E-2 3.29022E-2 3.24641E-2 3.15814E-2 1.70833E-2 2.05451E-2 2.42653E-2 2.87455E-2 3.02937E-2 2.33608E-2 2.46614E-2 2.59417E-2 3.60936E-2 3.37451E-2 3.16414E-2 3.17829E-2 3.44667E-2 3.61089E-2 2.85959E-2 2.86465E-2 2.97341E-2 2.64123E-2 3.22711E-2 3.20222E-2 3.1237E-2 3.23184E-2 3.38737E-2 2.44355E-2 2.76544E-2 3.26879E-2 2.84167E-2 1.52746E-2 1.74638E-2 2.05152E-2 1.61881E-2 1.63874E-2 3.72292E-2 3.37682E-2 3.8695E-2 4.29037E-2 4.21109E-2 4.17097E-2 3.65943E-2 3.33837E-2 3.2816E-2 3.42786E-2 3.37312E-2 3.02576E-2 3.13583E-2 3.21801E-2 3.40612E-2 3.47021E-2 3.15756E-2 2.96702E-2 3.60149E-2 3.44133E-2 2.91077E-2 2.73366E-2 2.6927E-2 2.78832E-2 3.94521E-2 2.95229E-2 3.07571E-2 4.1162E-2 3.96461E-2 4.12136E-2 3.56477E-2 3.93448E-2 4.15153E-2 4.09028E-2 4.55746E-2 4.92383E-2 3.40713E-2 3.24424E-2 3.45402E-2 4.10172E-2 4.92801E-2 4.98763E-2 4.46803E-2 4.07417E-2 4.56507E-2 5.15882E-2 5.24396E-2 4.90045E-2 5.10105E-2 5.90683E-2 4.75626E-2 4.08226E-2 3.97976E-2 3.62724E-2 3.29811E-2 3.1368E-2 2.81476E-2 2.62268E-2 2.48269E-2 2.5005E-2 2.399E-2 2.48597E-2 2.33849E-2 2.33927E-2 2.26148E-2 2.65005E-2 2.75814E-2 2.46835E-2 2.36704E-2 2.39198E-2 2.17781E-2 2.62521E-2 1.73905E-2 1.78872E-2 2.41183E-2 1.85916E-2 2.47424E-2 4.07082E-2 3.6531E-2 3.94764E-2 3.90235E-2 3.72619E-2 1.77036E-2 1.61719E-2 1.49885E-2 1.31413E-2 1.29439E-2 1.14442E-2 1.24518E-2 1.39694E-2 -9999 -9999 -9999 -9999 -9999 -9999 -9999 -9999 -9999 -9999 -9999 -9999 -9999 -9999 -9999 -9999 -9999 -9999 -9999 -9999 -9999 -9999 -9999 -9999 -9999 -9999 -9999 -9999 -9999 -9999 -9999 -9999 -9999 -9999 -9999 -9999 -9999 -9999 -9999 -9999 -9999 -9999 -9999 -9999 -9999 -9999 -9999
-9999 -9999 -9999 -9999 -9999 -9999 -9999 -9999 -9999 -9999 -9999 -9999 -9999 -9999 -9999 -9999 -9999 -9999 -9999 -9999 -9999 -9999 -9999 -9999 -9999 -9999 -9999 -9999 -9999 -9999 -9999 -9999 -9999 -9999 -9999 -9999 -9999 -9999 -9999 -9999 -9999 -9999 -9999 -9999 -9999 -9999 -9999 -9999 -9999 -9999 -9999 -9999 -9999 -9999 -9999 -9999 -9999 -9999 -9999 -9999 1.41076E-2 1.38359E-2 1.38811E-2 1.39259E-2 1.37033E-2 1.3782E-2 1.39387E-2 1.37838E-2 1.38559E-2 1.39482E-2 1.39727E-2 1.42115E-2 1.43269E-2 2.57827E-2 2.60028E-2 2.63417E-2 2.68052E-2 2.7262E-2 2.79524E-2 2.82766E-2 2.89152E-2 3.04198E-2 3.14404E-2 3.28868E-2 3.30931E-2 3.26686E-2 3.23588E-2 3.31264E-2 3.36598E-2 3.39893E-2 3.44805E-2 3.43699E-2 3.4151E-2 3.33231E-2 3.12008E-2 1.67764E-2 1.93998E-2 2.29371E-2 2.82707E-2 2.99232E-2 2.11055E-2 2.70262E-2 2.43194E-2 3.21279E-2 3.94087E-2 3.23316E-2 3.07924E-2 3.23946E-2 3.82296E-2 3.41472E-2 3.15038E-2 3.23695E-2 3.13363E-2 3.05901E-2 2.95673E-2 2.92069E-2 2.74968E-2 3.49531E-2 4.25945E-2 4.32574E-2 4.39254E-2 3.9736E-2 1.63679E-2 1.69684E-2 2.16129E-2 1.88828E-2 3.50298E-2 4.08532E-2 3.79974E-2 4.0573E-2 3.828E-2 3.70984E-2 3.99245E-2 3.89526E-2 3.42846E-2 3.68356E-2 4.15819E-2 4.10834E-2 3.28053E-2 2.93811E-2 3.03259E-2 3.20493E-2 3.29081E-2 3.28647E-2 3.11761E-2 2.91642E-2 3.85014E-2 3.26165E-2 3.02265E-2 3.27881E-2 3.49281E-2 3.30569E-2 3.03766E-2 3.15837E-2 4.06713E-2 3.89056E-2 3.99646E-2 4.16093E-2 4.25799E-2 4.11789E-2 4.12061E-2 4.85653E-2 5.29553E-2 4.1694E-2 4.22715E-2 3.75912E-2 3.44564E-2 4.12836E-2 4.65247E-2 4.36803E-2 3.91268E-2 4.3103E-2 4.8568E-2 5.37678E-2 5.25531E-2 4.89937E-2 5.31784E-2 5.14599E-2 4.38933E-2 4.36835E-2 4.26399E-2 3.67292E-2 3.27338E-2 2.71766E-2 2.78088E-2 2.68052E-2 2.54348E-2 2.5456E-2 2.52789E-2 2.47861E-2 2.39383E-2 2.2221E-2 2.40853E-2 2.36223E-2 2.2359E-2 2.513E-2 2.26704E-2 2.19409E-2 2.29066E-2 2.54621E-2 2.63057E-2 2.35335E-2 2.51244E-2 2.66206E-2 4.25331E-2 4.28473E-2 3.43788E-2 4.09471E-2 4.01099E-2 1.77036E-2 1.5244E-2 1.35677E-2 1.29739E-2 1.23835E-2 1.15538E-2 1.24256E-2 1.26098E-2 -9999 -9999 -9999 -9999 -9999 -9999 -9999 -9999 -9999 -9999 -9999 -9999 -9999 -9999 -9999 -9999 -9999 -9999 -9999 -9999 -9999 -9999 -9999 -9999 -9999 -9999 -9999 -9999 -9999 -9999 -9999 -9999 -9999 -9999 -9999 -9999 -9999 -9999 -9999 -9999 -9999 -9999 -9999 -9999 -9999 -9999 -9999
-9999 -9999 -9999 -9999 -9999 -9999 -9999 -9999 -9999 -9999 -9999 -9999 -9999 -9999 -9999 -9999 -9999 -9999 -9999 -9999 -9999 -9999 -9999 -9999 -9999 -9999 -9999 -9999 -9999 -9999 -9999 -9999 -9999 -9999 -9999 -9999 -9999 -9999 -9999 -9999 -9999 -9999 -9999 -9999 -9999 -9999 -9999 -9999 -9999 -9999 -9999 -9999 -9999 -9999 -9999 -9999 -9999 -9999 -9999 -9999 1.41097E-2 1.38465E-2 1.39123E-2 1.39561E-2 1.37403E-2 1.3863E-2 1.38071E-2 1.38943E-2 1.39763E-2 1.39065E-2 1.40602E-2 1.43135E-2 1.43501E-2 1.47284E-2 2.62391E-2 2.66248E-2 2.71543E-2 2.78288E-2 2.84816E-2 2.90668E-2 2.99065E-2 3.0779E-2 3.19382E-2 3.3867E-2 3.47993E-2 3.43268E-2 3.43259E-2 3.49025E-2 3.58651E-2 3.63532E-2 3.57473E-2 3.50449E-2 3.44805E-2 3.40336E-2 3.26497E-2 1.6384E-2 1.95067E-2 2.28135E-2 2.85943E-2 3.13569E-2 2.05079E-2 2.80295E-2 2.3131E-2 2.70791E-2 3.55088E-2 3.51567E-2 3.12616E-2 3.30822E-2 3.88039E-2 3.31008E-2 2.89519E-2 2.9492E-2 2.8568E-2 2.74328E-2 2.86239E-2 2.86666E-2 2.74274E-2 3.52915E-2 4.40626E-2 4.69252E-2 4.65498E-2 4.68484E-2 2.76838E-2 2.32256E-2 2.05266E-2 2.93841E-2 3.44326E-2 4.34898E-2 4.29959E-2 3.65169E-2 3.85568E-2 3.85537E-2 3.87884E-2 4.07364E-2 3.47953E-2 3.70871E-2 3.97998E-2 3.73777E-2 3.08253E-2 2.99936E-2 2.80246E-2 2.86893E-2 2.80153E-2 3.03422E-2 3.00833E-2 2.24154E-2 1.32108E-2 3.89349E-2 4.21768E-2 3.51724E-2 3.08126E-2 2.95142E-2 3.16235E-2 3.14996E-2 3.42152E-2 3.94647E-2 3.72007E-2 4.2416E-2 4.14723E-2 4.45566E-2 4.84089E-2 5.6124E-2 5.25332E-2 3.97535E-2 4.0052E-2 3.55471E-2 3.37236E-2 3.46544E-2 4.16104E-2 4.51803E-2 4.15016E-2 4.26893E-2 4.67123E-2 5.26158E-2 5.39945E-2 5.20545E-2 5.15572E-2 4.89525E-2 4.2228E-2 3.97995E-2 3.83804E-2 3.5363E-2 3.52025E-2 3.35747E-2 3.41203E-2 3.20286E-2 3.25864E-2 2.90839E-2 2.50502E-2 2.50389E-2 2.40116E-2 2.21877E-2 2.19639E-2 2.1821E-2 2.17205E-2 2.24015E-2 2.17326E-2 2.19903E-2 2.25424E-2 2.44623E-2 2.62127E-2 2.34057E-2 2.18287E-2 3.20672E-2 4.21131E-2 3.76211E-2 2.28689E-2 3.89083E-2 4.00731E-2 3.50495E-2 1.30971E-2 1.19779E-2 1.25444E-2 1.29244E-2 1.29048E-2 1.41571E-2 1.36572E-2 -9999 -9999 -9999 -9999 -9999 -9999 -9999 -9999 -9999 -9999 -9999 -9999 -9999 -9999 -9999 -9999 -9999 -9999 -9999 -9999 -9999 -9999 -9999 -9999 -9999 -9999 -9999 -9999 -9999 -9999 -9999 -9999 -9999 -9999 -9999 -9999 -9999 -9999 -9999 -9999 -9999 -9999 -9999 -9999 -9999 -9999 -9999
-9999 -9999 -9999 -9999 -9999 -9999 -9999 -9999 -9999 -9999 -9999 -9999 -9999 -9999 -9999 -9999 -9999 -9999 -9999 -9999 -9999 -9999 -9999 -9999 -9999 -9999 -9999 -9999 -9999 -9999 -9999 -9999 -9999 -9999 -9999 -9999 -9999 -9999 -9999 -9999 -9999 -9999 -9999 -9999 -9999 -9999 -9999 -9999 -9999 -9999 -9999 -9999 -9999 -9999 -9999 -9999 -9999 -9999 -9999 1.41069E-2 1.41163E-2 1.3868E-2 1.39456E-2 1.37606E-2 1.38288E-2 1.39805E-2 1.39209E-2 1.40199E-2 1.41785E-2 1.40783E-2 1.42115E-2 1.44438E-2 1.45447E-2 1.48963E-2 1.51223E-2 1.54933E-2 2.76666E-2 2.82766E-2 2.91439E-2 2.99633E-2 3.09638E-2 3.12472E-2 3.20402E-2 3.3867E-2 3.57821E-2 3.56565E-2 3.54983E-2 3.63647E-2 3.69363E-2 3.71417E-2 3.69778E-2 3.57473E-2 3.45412E-2 3.46718E-2 3.33231E-2 3.2595E-2 1.96085E-2 2.15599E-2 2.83517E-2 2.88248E-2 2.0167E-2 2.59023E-2 2.46615E-2 2.48071E-2 3.20889E-2 3.86868E-2 3.3427E-2 3.38821E-2 3.64131E-2 2.65792E-2 2.72053E-2 2.92007E-2 2.71472E-2 2.84282E-2 2.74427E-2 2.86368E-2 2.85744E-2 3.72815E-2 4.38319E-2 4.47077E-2 4.87838E-2 3.70185E-2 3.46624E-2 2.8478E-2 3.82985E-2 3.0097E-2 3.57728E-2 4.18804E-2 3.87094E-2 3.53788E-2 3.94791E-2 3.98611E-2 3.74152E-2 4.26754E-2 3.58867E-2 3.41558E-2 3.34296E-2 1.20446E-2 1.92276E-2 2.90008E-2 3.24271E-2 3.13917E-2 2.61249E-2 2.62429E-2 2.37844E-2 1.47852E-2 1.73736E-2 1.35804E-2 9.1213E-3 2.92845E-2 2.95603E-2 2.98974E-2 3.39232E-2 3.87835E-2 4.06284E-2 3.46408E-2 3.51807E-2 3.81773E-2 4.84294E-2 4.31561E-2 4.54975E-2 5.70068E-2 5.52354E-2 4.0606E-2 3.99017E-2 4.36676E-2 4.21578E-2 4.17162E-2 3.91003E-2 4.58114E-2 4.62982E-2 4.58252E-2 4.68795E-2 4.80383E-2 5.07635E-2 5.2251E-2 4.56048E-2 4.09131E-2 3.41271E-2 3.21844E-2 2.96201E-2 2.67701E-2 2.93327E-2 3.45048E-2 3.5395E-2 3.65815E-2 2.23167E-2 3.33514E-2 2.55173E-2 2.32915E-2 2.23E-2 2.22805E-2 2.22269E-2 2.26868E-2 2.16998E-2 2.17453E-2 2.18687E-2 2.25343E-2 2.19463E-2 2.54152E-2 2.48866E-2 2.54118E-2 2.39588E-2 3.70669E-2 4.31844E-2 3.63062E-2 3.27732E-2 4.00819E-2 3.55315E-2 3.33269E-2 1.18018E-2 1.28987E-2 1.57724E-2 1.68385E-2 1.2421E-2 1.75424E-2 -9999 -9999 -9999 -9999 -9999 -9999 -9999 -9999 -9999 -9999 -9999 -9999 -9999 -9999 -9999 -9999 -9999 -9999 -9999 -9999 -9999 -9999 -9999 -9999 -9999 -9999 -9999 -9999 -9999 -9999 -9999 -9999 -9999 -9999 -9999 -9999 -9999 -9999 -9999 -9999 -9999 -9999 -9999 -9999 -9999 -9999 -9999 -9999
-9999 -9999 -9999 -9999 -9999 -9999 -9999 -9999 -9999 -9999 -9999 -9999 -9999 -9999 -9999 -9999 -9999 -9999 -9999 -9999 -9999 -9999 -9999 -9999 -9999 -9999 -9999 -9999 -9999 -9999 -9999 -9999 -9999 -9999 -9999 -9999 -9999 -9999 -9999 -9999 -9999 -9999 -9999 -9999 -9999 -9999 -9999 -9999 -9999 -9999 -9999 -9999 -9999 -9999 -9999 -9999 -9999 -9999 1.41064E-2 1.41091E-2 1.3842E-2 1.3892E-2 1.39847E-2 1.38371E-2 1.39387E-2 1.40484E-2 1.39907E-2 1.42127E-2 1.42516E-2 1.43994E-2 1.44891E-2 1.45195E-2 1.48112E-2 1.51982E-2 1.54232E-2 1.59393E-2 1.63033E-2 2.93007E-2 3.03156E-2 3.19684E-2 3.26702E-2 3.27781E-2 3.33101E-2 3.43268E-2 3.60355E-2 3.69363E-2 3.69094E-2 3.66038E-2 3.63953E-2 3.67741E-2 3.70417E-2 3.71792E-2 3.6156E-2 3.68696E-2 3.5337E-2 1.8029E-2 1.95962E-2 2.15608E-2 2.5662E-2 3.03473E-2 1.96146E-2 2.38801E-2 2.9743E-2 2.40739E-2 2.93969E-2 3.59936E-2 3.55865E-2 3.41956E-2 3.68027E-2 2.92423E-2 2.574E-2 2.87284E-2 2.74342E-2 2.86924E-2 3.03136E-2 3.04783E-2 3.08773E-2 3.66526E-2 4.27515E-2 4.46865E-2 4.64125E-2 3.33547E-2 2.91175E-2 4.01279E-2 3.52878E-2 3.01387E-2 3.3376E-2 3.82246E-2 3.87513E-2 3.51154E-2 3.93719E-2 3.85523E-2 3.56387E-2 4.03139E-2 3.96594E-2 1.25845E-2 1.0109E-2 1.24249E-2 2.0293E-2 2.68362E-2 2.82788E-2 2.83447E-2 2.61109E-2 2.25318E-2 1.69766E-2 1.55557E-2 1.36049E-2 1.22997E-2 8.01432E-3 1.77951E-2 3.12636E-2 4.12281E-2 3.77503E-2 3.86832E-2 3.82511E-2 3.60558E-2 3.68175E-2 3.69557E-2 4.33054E-2 5.43003E-2 4.62471E-2 5.23977E-2 6.05688E-2 4.46615E-2 4.52443E-2 4.92309E-2 4.62307E-2 4.31047E-2 3.73761E-2 4.49053E-2 4.85253E-2 4.79874E-2 4.67254E-2 4.77071E-2 5.18216E-2 4.66956E-2 3.87848E-2 3.70095E-2 3.35826E-2 3.04134E-2 2.89535E-2 2.67383E-2 2.74622E-2 3.58982E-2 3.39633E-2 3.16596E-2 1.55375E-2 3.1057E-2 3.17787E-2 2.75701E-2 2.46243E-2 2.24139E-2 2.65802E-2 1.68202E-2 2.68148E-2 2.40054E-2 2.22448E-2 2.18274E-2 2.57016E-2 2.48919E-2 2.22045E-2 2.66995E-2 2.85717E-2 3.26972E-2 4.28006E-2 4.2558E-2 4.29223E-2 3.54987E-2 3.18882E-2 3.07988E-2 1.47915E-2 1.7958E-2 2.25272E-2 1.65747E-2 1.52366E-2 2.13965E-2 -9999 -9999 -9999 -9999 -9999 -9999 -9999 -9999 -9999 -9999 -9999 -9999 -9999 -9999 -9999 -9999 -9999 -9999 -9999 -9999 -9999 -9999 -9999 -9999 -9999 -9999 -9999 -9999 -9999 -9999 -9999 -9999 -9999 -9999 -9999 -9999 -9999 -9999 -9999 -9999 -9999 -9999 -9999 -9999 -9999 -9999 -9999 -9999
-9999 -9999 -9999 -9999 -9999 -9999 -9999 -9999 -9999 -9999 -9999 -9999 -9999 -9999 -9999 -9999 -9999 -9999 -9999 -9999 -9999 -9999 -9999 -9999 -9999 -9999 -9999 -9999 -9999 -9999 -9999 -9999 -9999 -9999 -9999 -9999 -9999 -9999 -9999 -9999 -9999 -9999 -9999 -9999 -9999 -9999 -9999 -9999 -9999 -9999 -9999 -9999 -9999 -9999 -9999 -9999 -9999 -9999 1.41065E-2 1.41141E-2 1.38621E-2 1.39039E-2 1.39971E-2 1.38719E-2 1.39805E-2 1.38943E-2 1.40966E-2 1.4417E-2 1.45122E-2 1.46069E-2 1.47826E-2 1.48963E-2 1.51982E-2 1.5529E-2 1.58619E-2 1.63454E-2 1.66997E-2 1.71222E-2 3.18643E-2 3.40194E-2 3.5233E-2 3.53587E-2 3.49195E-2 3.52845E-2 3.66909E-2 3.66038E-2 3.61869E-2 3.58987E-2 3.60816E-2 3.63002E-2 3.6402E-2 3.67903E-2 3.69348E-2 3.69788E-2 3.73742E-2 1.88113E-2 1.95021E-2 2.28135E-2 2.98045E-2 3.15004E-2 1.94924E-2 2.13829E-2 3.18168E-2 2.5808E-2 2.73302E-2 3.35826E-2 3.8425E-2 3.41956E-2 3.72184E-2 3.48281E-2 3.28586E-2 3.31576E-2 3.42813E-2 3.55872E-2 3.53272E-2 3.38321E-2 3.1355E-2 3.1025E-2 3.90223E-2 4.22005E-2 4.29058E-2 4.36255E-2 4.22868E-2 4.01728E-2 3.81203E-2 3.2757E-2 3.00124E-2 3.74199E-2 4.14927E-2 4.11547E-2 4.24414E-2 3.91114E-2 3.81571E-2 1.35299E-2 1.97324E-2 1.66803E-2 1.20784E-2 1.05827E-2 1.93774E-2 2.38199E-2 1.84711E-2 1.75661E-2 2.00553E-2 1.67824E-2 1.23229E-2 1.3757E-2 1.2132E-2 1.18599E-2 1.25886E-2 1.58502E-2 1.13731E-2 4.30498E-2 4.05758E-2 4.21074E-2 4.27844E-2 4.03182E-2 3.77569E-2 4.12125E-2 4.48941E-2 4.77552E-2 5.44682E-2 5.83976E-2 5.7237E-2 5.05795E-2 5.17294E-2 4.71305E-2 4.49642E-2 4.40261E-2 3.64206E-2 4.32842E-2 4.98184E-2 5.12153E-2 4.76435E-2 4.70269E-2 5.44133E-2 4.29841E-2 3.66184E-2 3.33459E-2 2.91639E-2 2.71325E-2 2.40833E-2 2.39322E-2 2.802E-2 2.23941E-2 2.34973E-2 2.80324E-2 2.57097E-2 2.71479E-2 1.49783E-2 1.65763E-2 2.64874E-2 2.24537E-2 2.60589E-2 1.26482E-2 1.53774E-2 2.3696E-2 2.18741E-2 2.19769E-2 2.57047E-2 2.50863E-2 2.48956E-2 2.38969E-2 2.15389E-2 3.31296E-2 4.15099E-2 4.3455E-2 3.63426E-2 3.10555E-2 2.98693E-2 1.91175E-2 2.21271E-2 2.66428E-2 2.56431E-2 1.25487E-2 2.0691E-2 1.80242E-2 -9999 -9999 -9999 -9999 -9999 -9999 -9999 -9999 -9999 -9999 -9999 -9999 -9999 -9999 -9999 -9999 -9999 -9999 -9999 -9999 -9999 -9999 -9999 -9999 -9999 -9999 -9999 -9999 -9999 -9999 -9999 -9999 -9999 -9999 -9999 -9999 -9999 -9999 -9999 -9999 -9999 -9999 -9999 -9999 -9999 -9999 -9999 -9999
-9999 -9999 -9999 -9999 -9999 -9999 -9999 -9999 -9999 -9999 -9999 -9999 -9999 -9999 -9999 -9999 -9999 -9999 -9999 -9999 -9999 -9999 -9999 -9999 -9999 -9999 -9999 -9999 -9999 -9999 -9999 -9999 -9999 -9999 -9999 -9999 -9999 -9999 -9999 -9999 -9999 -9999 -9999 -9999 -9999 -9999 -9999 -9999 -9999 -9999 -9999 -9999 -9999 -9999 -9999 -9999 -9999 1.41074E-2 1.41065E-2 1.41152E-2 1.38565E-2 1.39167E-2 1.37469E-2 1.38719E-2 1.40137E-2 1.39345E-2 1.41126E-2 1.43973E-2 1.45355E-2 1.46806E-2 1.49436E-2 1.50741E-2 1.53932E-2 1.56007E-2 1.61384E-2 1.66936E-2 1.69784E-2 1.75722E-2 1.83285E-2 1.95792E-2 3.66003E-2 3.64648E-2 3.67307E-2 3.67499E-2 3.65599E-2 3.61182E-2 3.56855E-2 3.55068E-2 3.59284E-2 3.61126E-2 3.61126E-2 1.95983E-2 1.9612E-2 1.96582E-2 1.96775E-2 1.94706E-2 1.93892E-2 2.28902E-2 3.07618E-2 2.85669E-2 2.25521E-2 2.28108E-2 3.07365E-2 2.7593E-2 2.48813E-2 3.1239E-2 3.72321E-2 3.48872E-2 3.50065E-2 3.62899E-2 2.99546E-2 2.75366E-2 3.39898E-2 3.71358E-2 3.82698E-2 3.69388E-2 3.35619E-2 3.17961E-2 3.09185E-2 3.62139E-2 2.89784E-2 5.3084E-2 4.05292E-2 3.87608E-2 4.06859E-2 3.20477E-2 2.90469E-2 3.69827E-2 4.02044E-2 3.48216E-2 3.78859E-2 4.08927E-2 1.29604E-2 1.15091E-2 1.4777E-2 1.92892E-2 1.47409E-2 9.4178E-3 1.74088E-2 2.26584E-2 1.34359E-2 1.32381E-2 9.28125E-3 1.12638E-2 1.92076E-2 1.18853E-2 1.26707E-2 9.42845E-3 1.02411E-2 2.01524E-2 1.45871E-2 1.39428E-2 3.25048E-2 3.12589E-2 3.17577E-2 3.66762E-2 4.2455E-2 4.01386E-2 4.43312E-2 4.57917E-2 5.0276E-2 5.27686E-2 5.62763E-2 5.9032E-2 4.87713E-2 4.60415E-2 4.31231E-2 4.00448E-2 3.78571E-2 4.15813E-2 4.86129E-2 5.33705E-2 5.02799E-2 4.63767E-2 5.24883E-2 4.09914E-2 3.55606E-2 2.9334E-2 2.83407E-2 2.49324E-2 2.39345E-2 2.99978E-2 3.01673E-2 3.32947E-2 3.67049E-2 2.62838E-2 3.02544E-2 2.73485E-2 1.22007E-2 2.0069E-2 2.4464E-2 2.62739E-2 2.70709E-2 1.5239E-2 1.35746E-2 2.35184E-2 2.14966E-2 2.23267E-2 2.50734E-2 2.41398E-2 2.67774E-2 2.39701E-2 2.18398E-2 3.70637E-2 4.35714E-2 3.78296E-2 3.33714E-2 2.99796E-2 2.17298E-2 2.56665E-2 3.04431E-2 3.23213E-2 2.01656E-2 1.58985E-2 1.57701E-2 2.02616E-2 -9999 -9999 -9999 -9999 -9999 -9999 -9999 -9999 -9999 -9999 -9999 -9999 -9999 -9999 -9999 -9999 -9999 -9999 -9999 -9999 -9999 -9999 -9999 -9999 -9999 -9999 -9999 -9999 -9999 -9999 -9999 -9999 -9999 -9999 -9999 -9999 -9999 -9999 -9999 -9999 -9999 -9999 -9999 -9999 -9999 -9999 -9999 -9999
-9999 -9999 -9999 -9999 -9999 -9999 -9999 -9999 -9999 -9999 -9999 -9999 -9999 -9999 -9999 -9999 -9999 -9999 -9999 -9999 -9999 -9999 -9999 -9999 -9999 -9999 -9999 -9999 -9999 -9999 -9999 -9999 -9999 -9999 -9999 -9999 -9999 -9999 -9999 -9999 -9999 -9999 -9999 -9999 -9999 -9999 -9999 -9999 -9999 -9999 -9999 -9999 -9999 -9999 -9999 -9999 -9999 1.41071E-2 1.41069E-2 1.41176E-2 1.38621E-2 1.39123E-2 1.37338E-2 1.38719E-2 1.40251E-2 1.39622E-2 1.41617E-2 1.43585E-2 1.44663E-2 1.47567E-2 1.48963E-2 1.51668E-2 1.5529E-2 1.58619E-2 1.63454E-2 1.69688E-2 1.72198E-2 1.77284E-2 1.86741E-2 1.97734E-2 2.02082E-2 3.60773E-2 3.60429E-2 3.60773E-2 3.61869E-2 3.55957E-2 3.51328E-2 3.53126E-2 3.56295E-2 1.968E-2 1.95894E-2 1.9572E-2 1.95806E-2 1.96261E-2 1.97034E-2 1.96669E-2 2.04413E-2 2.48951E-2 3.11467E-2 2.70992E-2 3.21068E-2 3.55674E-2 3.31385E-2 2.85511E-2 2.65919E-2 2.96042E-2 3.53158E-2 3.74836E-2 3.68774E-2 3.49941E-2 3.07627E-2 2.69311E-2 2.99953E-2 3.04382E-2 3.58422E-2 3.80122E-2 3.76854E-2 3.58786E-2 3.45054E-2 3.18907E-2 3.64669E-2 4.39086E-2 4.14148E-2 3.86728E-2 4.20288E-2 3.03424E-2 3.09228E-2 3.86208E-2 3.75916E-2 3.54306E-2 4.26082E-2 1.24608E-2 1.24658E-2 1.24508E-2 1.29881E-2 1.45571E-2 1.78013E-2 1.06126E-2 1.12453E-2 1.8528E-2 1.35844E-2 1.29096E-2 1.66856E-2 1.36619E-2 1.45211E-2 1.10965E-2 1.04744E-2 1.52291E-2 1.4821E-2 2.32372E-2 1.93965E-2 1.28797E-2 3.01573E-2 3.38777E-2 3.22505E-2 3.93972E-2 4.93745E-2 5.25346E-2 5.01568E-2 4.99917E-2 4.95856E-2 4.93081E-2 5.1672E-2 5.18712E-2 4.26666E-2 4.3539E-2 4.56616E-2 4.63886E-2 4.59582E-2 3.94003E-2 4.57449E-2 5.30043E-2 5.19348E-2 4.76237E-2 4.60942E-2 3.55462E-2 3.42348E-2 3.00109E-2 2.65613E-2 2.52142E-2 2.6209E-2 3.40123E-2 3.04307E-2 2.54951E-2 2.51883E-2 2.88137E-2 2.99003E-2 2.93866E-2 1.7366E-2 3.00542E-2 2.385E-2 2.63593E-2 1.75045E-2 1.54895E-2 1.37762E-2 2.46582E-2 2.4268E-2 2.61769E-2 2.40984E-2 2.20075E-2 2.28955E-2 2.98203E-2 3.2447E-2 3.79416E-2 4.06718E-2 3.19954E-2 3.00666E-2 2.20352E-2 2.60781E-2 3.0954E-2 3.54159E-2 3.10393E-2 1.19961E-2 1.55174E-2 1.81677E-2 2.19387E-2 -9999 -9999 -9999 -9999 -9999 -9999 -9999 -9999 -9999 -9999 -9999 -9999 -9999 -9999 -9999 -9999 -9999 -9999 -9999 -9999 -9999 -9999 -9999 -9999 -9999 -9999 -9999 -9999 -9999 -9999 -9999 -9999 -9999 -9999 -9999 -9999 -9999 -9999 -9999 -9999 -9999 -9999 -9999 -9999 -9999 -9999 -9999 -9999
-9999 -9999 -9999 -9999 -9999 -9999 -9999 -9999 -9999 -9999 -9999 -9999 -9999 -9999 -9999 -9999 -9999 -9999 -9999 -9999 -9999 -9999 -9999 -9999 -9999 -9999 -9999 -9999 -9999 -9999 -9999 -9999 -9999 -9999 -9999 -9999 -9999 -9999 -9999 -9999 -9999 -9999 -9999 -9999 -9999 -9999 -9999 -9999 -9999 -9999 -9999 -9999 -9999 -9999 -9999 1.44237E-2 1.442E-2 1.41067E-2 1.41097E-2 1.3842E-2 1.38744E-2 1.39306E-2 1.37469E-2 1.38456E-2 1.39805E-2 1.39209E-2 1.41955E-2 1.42115E-2 1.44891E-2 1.48619E-2 1.50438E-2 1.53932E-2 1.58154E-2 1.62202E-2 1.69221E-2 1.73688E-2 1.78878E-2 1.84422E-2 1.9139E-2 2.00377E-2 2.01664E-2 1.99574E-2 3.55707E-2 3.57528E-2 3.58067E-2 3.52745E-2 3.47775E-2 3.50086E-2 3.53408E-2 1.963E-2 1.95552E-2 1.95552E-2 1.95512E-2 1.9493E-2 1.95782E-2 1.955E-2 2.03874E-2 2.60824E-2 3.36354E-2 2.91366E-2 3.11042E-2 2.79478E-2 2.63091E-2 2.57243E-2 2.81541E-2 2.92714E-2 3.36343E-2 3.76158E-2 3.65731E-2 2.9775E-2 3.35918E-2 3.85999E-2 3.60941E-2 2.64421E-2 3.09631E-2 3.45412E-2 3.62683E-2 3.63568E-2 3.46021E-2 2.97178E-2 4.8671E-2 3.74881E-2 4.30321E-2 4.02706E-2 3.85534E-2 3.17416E-2 3.08952E-2 3.84332E-2 4.01135E-2 4.2175E-2 1.21656E-2 1.45806E-2 1.39162E-2 1.30318E-2 1.26044E-2 1.2254E-2 1.67802E-2 1.37023E-2 9.21801E-3 8.66912E-3 1.0156E-2 1.08382E-2 1.47607E-2 1.23035E-2 1.21459E-2 1.11535E-2 1.38067E-2 1.02045E-2 1.74663E-2 1.57788E-2 1.18293E-2 1.94128E-2 1.97059E-2 3.91026E-2 3.33268E-2 3.69036E-2 4.28606E-2 5.30882E-2 5.6304E-2 5.7832E-2 5.37458E-2 5.11364E-2 4.90657E-2 5.12514E-2 4.42169E-2 4.51233E-2 4.50774E-2 4.3485E-2 4.71755E-2 4.51845E-2 4.29871E-2 5.16095E-2 5.17414E-2 4.31372E-2 4.35261E-2 3.52277E-2 3.33962E-2 2.77592E-2 2.48109E-2 2.48372E-2 2.66036E-2 3.02249E-2 2.65146E-2 2.3324E-2 2.37374E-2 2.68403E-2 2.30696E-2 2.58863E-2 2.03076E-2 2.91194E-2 2.6297E-2 1.43116E-2 1.39873E-2 1.22175E-2 1.82276E-2 2.25441E-2 2.53906E-2 2.40445E-2 2.32298E-2 2.66811E-2 2.24763E-2 3.03752E-2 2.61275E-2 3.61442E-2 3.65882E-2 3.0231E-2 2.95897E-2 2.69164E-2 3.04431E-2 3.46405E-2 3.43253E-2 2.01139E-2 1.33662E-2 1.67637E-2 2.19833E-2 2.1819E-2 -9999 -9999 -9999 -9999 -9999 -9999 -9999 -9999 -9999 -9999 -9999 -9999 -9999 -9999 -9999 -9999 -9999 -9999 -9999 -9999 -9999 -9999 -9999 -9999 -9999 -9999 -9999 -9999 -9999 -9999 -9999 -9999 -9999 -9999 -9999 -9999 -9999 -9999 -9999 -9999 -9999 -9999 -9999 -9999 -9999 -9999 -9999 -9999
-9999 -9999 -9999 -9999 -9999 -9999 -9999 -9999 -9999 -9999 -9999 -9999 -9999 -9999 -9999 -9999 -9999 -9999 -9999 -9999 -9999 -9999 -9999 -9999 -9999 -9999 -9999 -9999 -9999 -9999 -9999 -9999 -9999 -9999 -9999 -9999 -9999 -9999 -9999 -9999 -9999 -9999 -9999 -9999 -9999 -9999 -9999 -9999 -9999 -9999 -9999 -9999 -9999 -9999 -9999 1.44193E-2 1.41085E-2 1.41112E-2 1.41234E-2 1.3868E-2 1.39212E-2 1.39847E-2 1.38127E-2 1.38996E-2 1.38071E-2 1.39482E-2 1.42127E-2 1.42927E-2 1.45828E-2 1.48619E-2 1.50741E-2 1.55988E-2 1.59005E-2 1.65605E-2 1.73053E-2 1.80504E-2 1.88519E-2 1.94053E-2 2.00377E-2 2.02249E-2 2.01158E-2 1.99101E-2 1.9879E-2 3.49639E-2 3.51609E-2 3.50491E-2 1.97053E-2 1.95701E-2 1.95903E-2 1.95997E-2 1.95163E-2 1.95314E-2 1.95314E-2 1.9454E-2 1.9493E-2 1.94499E-2 2.02214E-2 2.6397E-2 3.62312E-2 3.04931E-2 3.29366E-2 2.86755E-2 2.71499E-2 2.6625E-2 2.83344E-2 2.92356E-2 3.18003E-2 3.54969E-2 3.35802E-2 2.91659E-2 4.00096E-2 4.03843E-2 3.82954E-2 4.29739E-2 3.34678E-2 3.09971E-2 3.04933E-2 3.12855E-2 3.44876E-2 4.63977E-2 5.63613E-2 6.31715E-2 3.81373E-2 3.15561E-2 3.21754E-2 3.11113E-2 3.2778E-2 4.02205E-2 6.33341E-2 2.08227E-2 1.20301E-2 1.32239E-2 1.44111E-2 1.30456E-2 1.26883E-2 1.62107E-2 1.70751E-2 1.30212E-2 1.01512E-2 1.42867E-2 1.22504E-2 1.11903E-2 1.28004E-2 9.73836E-3 1.00595E-2 1.17515E-2 1.13364E-2 9.19412E-3 1.54154E-2 1.02327E-2 1.67829E-2 1.38193E-2 1.21265E-2 3.80127E-2 4.38087E-2 4.43379E-2 4.28447E-2 4.35337E-2 4.66281E-2 5.09537E-2 5.70907E-2 5.54039E-2 5.16058E-2 4.2135E-2 4.14035E-2 3.94849E-2 3.91667E-2 3.89489E-2 4.00854E-2 4.82894E-2 4.32362E-2 4.97455E-2 4.99136E-2 4.23755E-2 4.00775E-2 3.23487E-2 2.97849E-2 2.70442E-2 2.51417E-2 2.59901E-2 2.45547E-2 2.41252E-2 2.38686E-2 2.31163E-2 2.31173E-2 2.8902E-2 2.7169E-2 2.62464E-2 2.44989E-2 1.58694E-2 2.21571E-2 1.89822E-2 1.29732E-2 1.16216E-2 1.84259E-2 2.24046E-2 2.3808E-2 2.35166E-2 2.42623E-2 2.59875E-2 2.37829E-2 3.17844E-2 4.06004E-2 3.83961E-2 3.14681E-2 2.96481E-2 2.65044E-2 2.98614E-2 3.44977E-2 3.41529E-2 2.41822E-2 1.02719E-2 1.56694E-2 3.64425E-2 2.16646E-2 2.63838E-2 -9999 -9999 -9999 -9999 -9999 -9999 -9999 -9999 -9999 -9999 -9999 -9999 -9999 -9999 -9999 -9999 -9999 -9999 -9999 -9999 -9999 -9999 -9999 -9999 -9999 -9999 -9999 -9999 -9999 -9999 -9999 -9999 -9999 -9999 -9999 -9999 -9999 -9999 -9999 -9999 -9999 -9999 -9999 -9999 -9999 -9999 -9999 -9999
-9999 -9999 -9999 -9999 -9999 -9999 -9999 -9999 -9999 -9999 -9999 -9999 -9999 -9999 -9999 -9999 -9999 -9999 -9999 -9999 -9999 -9999 -9999 -9999 -9999 -9999 -9999 -9999 -9999 -9999 -9999 -9999 -9999 -9999 -9999 -9999 -9999 -9999 -9999 -9999 -9999 -9999 -9999 -9999 -9999 -9999 -9999 -9999 -9999 -9999 -9999 -9999 -9999 -9999 -9999 1.44185E-2 1.41141E-2 1.41218E-2 1.41415E-2 1.39039E-2 1.39672E-2 1.38127E-2 1.39489E-2 1.40366E-2 1.39763E-2 1.41287E-2 1.43973E-2 1.44663E-2 1.47826E-2 1.49252E-2 1.53599E-2 1.57785E-2 1.61791E-2 1.67386E-2 1.76074E-2 1.83852E-2 1.93423E-2 2.01233E-2 2.02418E-2 2.01316E-2 1.99169E-2 1.98625E-2 1.98249E-2 1.96619E-2 1.96586E-2 1.96654E-2 1.95473E-2 1.95674E-2 1.95757E-2 1.94783E-2 1.94783E-2 1.9495E-2 1.94984E-2 1.94259E-2 2.06136E-2 1.93927E-2 2.02179E-2 2.69489E-2 3.83461E-2 2.4329E-2 2.60765E-2 3.4183E-2 3.01592E-2 3.03758E-2 3.00455E-2 2.87961E-2 2.956E-2 3.25167E-2 3.1716E-2 3.78442E-2 3.98168E-2 3.27975E-2 3.73236E-2 4.35314E-2 4.25076E-2 3.29401E-2 3.88747E-2 3.81542E-2 3.85374E-2 5.11962E-2 5.92786E-2 6.26712E-2 4.17931E-2 2.94135E-2 2.76229E-2 2.99603E-2 3.67047E-2 4.34306E-2 2.19885E-2 2.42523E-2 1.78788E-2 1.28921E-2 1.34189E-2 1.26192E-2 1.31406E-2 2.52964E-2 1.24542E-2 9.75525E-3 1.09147E-2 1.1677E-2 1.24515E-2 1.07701E-2 1.24461E-2 8.63107E-3 8.66791E-3 1.02495E-2 9.57102E-3 1.45709E-2 1.3952E-2 9.48945E-3 1.17487E-2 1.24102E-2 1.19556E-2 3.15494E-2 3.86227E-2 4.44639E-2 5.19983E-2 5.64505E-2 5.13586E-2 5.13343E-2 5.93295E-2 5.20348E-2 4.96663E-2 3.97425E-2 4.05078E-2 4.07728E-2 3.87293E-2 3.73601E-2 3.80006E-2 3.98243E-2 4.27741E-2 4.64263E-2 4.35397E-2 4.45415E-2 3.53796E-2 3.0242E-2 2.43514E-2 2.62708E-2 2.40162E-2 2.64705E-2 2.65358E-2 2.48551E-2 2.32987E-2 2.40289E-2 2.35016E-2 1.67432E-2 1.92427E-2 2.49408E-2 3.05183E-2 1.92967E-2 1.99125E-2 2.32783E-2 1.16907E-2 2.08541E-2 9.36891E-3 1.20509E-2 2.07404E-2 2.30173E-2 2.23122E-2 2.27592E-2 2.90032E-2 4.27767E-2 3.26861E-2 3.05441E-2 2.97137E-2 2.47937E-2 2.95854E-2 3.44115E-2 3.12723E-2 3.22611E-2 1.15244E-2 1.78152E-2 1.78527E-2 3.5139E-2 2.24128E-2 -9999 -9999 -9999 -9999 -9999 -9999 -9999 -9999 -9999 -9999 -9999 -9999 -9999 -9999 -9999 -9999 -9999 -9999 -9999 -9999 -9999 -9999 -9999 -9999 -9999 -9999 -9999 -9999 -9999 -9999 -9999 -9999 -9999 -9999 -9999 -9999 -9999 -9999 -9999 -9999 -9999 -9999 -9999 -9999 -9999 -9999 -9999 -9999 -9999
[truncated: 571,899 more chars]
