# Supplementary material for: Alien species revises systematic status: integrative species delimitation of two similar taxa of Symbrenthia Hübner, [1819] (Lepidoptera, Nymphalidae)
Source: PeerJ. 2023 Jan 30;11:e14644. doi: 10.7717/peerj.14644 (PMC9893915; doi:10.7717/peerj.14644)
Supplement: Supplemental Information 6 [file peerj-11-14644-s006.zip › SDM/early_stage/MAXENT/past_2012_output/lunica_0.asc]

ncols         264
nrows         468
xllcorner     119.7998599118
yllcorner     21.499860665
cellsize      0.00833333330000001
NODATA_value  -9999
-9999 -9999 -9999 -9999 -9999 -9999 -9999 -9999 -9999 -9999 -9999 -9999 -9999 -9999 -9999 -9999 -9999 -9999 -9999 1.20044E-1 -9999 -9999 -9999 -9999 -9999 -9999 -9999 -9999 -9999 -9999 -9999 -9999 -9999 -9999 -9999 -9999 -9999 -9999 -9999 -9999 -9999 -9999 -9999 -9999 -9999 -9999 -9999 -9999 -9999 -9999 -9999 -9999 -9999 -9999 -9999 -9999 -9999 -9999 -9999 -9999 -9999 -9999 -9999 -9999 -9999 -9999 -9999 -9999 -9999 -9999 -9999 -9999 -9999 -9999 -9999 -9999 -9999 -9999 -9999 -9999 -9999 -9999 -9999 -9999 -9999 -9999 -9999 -9999 -9999 -9999 -9999 -9999 -9999 -9999 -9999 -9999 -9999 -9999 -9999 -9999 -9999 -9999 -9999 -9999 -9999 -9999 -9999 -9999 -9999 -9999 -9999 -9999 -9999 -9999 -9999 -9999 -9999 -9999 -9999 -9999 -9999 -9999 -9999 -9999 -9999 -9999 -9999 -9999 -9999 -9999 -9999 -9999 -9999 -9999 -9999 -9999 -9999 -9999 -9999 -9999 -9999 -9999 -9999 -9999 -9999 -9999 -9999 -9999 -9999 -9999 -9999 -9999 -9999 -9999 -9999 -9999 -9999 -9999 -9999 -9999 -9999 -9999 -9999 -9999 -9999 -9999 -9999 -9999 -9999 -9999 -9999 -9999 -9999 -9999 -9999 -9999 -9999 -9999 -9999 -9999 -9999 -9999 -9999 -9999 -9999 -9999 -9999 -9999 -9999 -9999 -9999 -9999 -9999 -9999 -9999 -9999 -9999 -9999 -9999 -9999 -9999 -9999 -9999 -9999 -9999 -9999 -9999 -9999 -9999 -9999 -9999 -9999 -9999 -9999 -9999 -9999 -9999 -9999 -9999 -9999 -9999 -9999 -9999 -9999 -9999 -9999 -9999 -9999 -9999 -9999 -9999 -9999 -9999 -9999 -9999 -9999 -9999 -9999 -9999 -9999 -9999 -9999 -9999 -9999 -9999 -9999 -9999 -9999 -9999 -9999 -9999 -9999 -9999 -9999 -9999 -9999 -9999 -9999 -9999 -9999 -9999 -9999 -9999 -9999
-9999 -9999 -9999 -9999 -9999 -9999 -9999 -9999 -9999 -9999 -9999 -9999 -9999 -9999 -9999 -9999 -9999 -9999 -9999 -9999 -9999 -9999 -9999 -9999 -9999 -9999 -9999 -9999 -9999 -9999 -9999 -9999 -9999 -9999 -9999 -9999 -9999 -9999 -9999 -9999 -9999 -9999 -9999 -9999 -9999 -9999 -9999 -9999 -9999 -9999 -9999 -9999 -9999 -9999 -9999 -9999 -9999 -9999 -9999 -9999 -9999 -9999 -9999 -9999 -9999 -9999 -9999 -9999 -9999 -9999 -9999 -9999 -9999 -9999 -9999 -9999 -9999 -9999 -9999 -9999 -9999 -9999 -9999 -9999 -9999 -9999 -9999 -9999 -9999 -9999 -9999 -9999 -9999 -9999 -9999 -9999 -9999 -9999 -9999 -9999 -9999 -9999 -9999 -9999 -9999 -9999 -9999 -9999 -9999 -9999 -9999 -9999 -9999 -9999 -9999 -9999 -9999 -9999 -9999 -9999 -9999 -9999 -9999 -9999 -9999 -9999 -9999 -9999 -9999 -9999 -9999 -9999 -9999 -9999 -9999 -9999 -9999 -9999 -9999 -9999 -9999 -9999 -9999 -9999 -9999 -9999 -9999 -9999 -9999 -9999 -9999 -9999 -9999 -9999 -9999 -9999 -9999 -9999 -9999 -9999 -9999 -9999 -9999 -9999 -9999 -9999 -9999 -9999 -9999 -9999 -9999 -9999 -9999 -9999 -9999 -9999 -9999 -9999 -9999 -9999 -9999 -9999 -9999 -9999 -9999 -9999 -9999 -9999 -9999 -9999 -9999 -9999 -9999 -9999 -9999 -9999 -9999 -9999 -9999 -9999 -9999 -9999 -9999 -9999 -9999 -9999 -9999 -9999 -9999 -9999 -9999 -9999 -9999 -9999 -9999 -9999 -9999 -9999 -9999 -9999 -9999 -9999 -9999 -9999 -9999 -9999 -9999 -9999 -9999 -9999 -9999 -9999 -9999 -9999 -9999 -9999 -9999 -9999 -9999 -9999 -9999 -9999 -9999 -9999 -9999 -9999 -9999 -9999 -9999 -9999 -9999 -9999 -9999 -9999 -9999 -9999 -9999 -9999 -9999 -9999 -9999 -9999 -9999 -9999
-9999 1.65704E-1 -9999 -9999 -9999 -9999 -9999 -9999 -9999 -9999 -9999 -9999 -9999 -9999 -9999 -9999 -9999 -9999 -9999 -9999 -9999 -9999 -9999 -9999 -9999 -9999 -9999 -9999 -9999 -9999 -9999 -9999 -9999 -9999 -9999 -9999 -9999 -9999 -9999 -9999 -9999 -9999 -9999 -9999 -9999 -9999 -9999 -9999 -9999 -9999 -9999 -9999 -9999 -9999 -9999 -9999 -9999 -9999 -9999 -9999 -9999 -9999 -9999 -9999 -9999 -9999 -9999 -9999 -9999 -9999 -9999 -9999 -9999 -9999 -9999 -9999 -9999 -9999 -9999 -9999 -9999 -9999 -9999 -9999 -9999 -9999 -9999 -9999 -9999 -9999 -9999 -9999 -9999 -9999 -9999 -9999 -9999 -9999 -9999 -9999 -9999 -9999 -9999 -9999 -9999 -9999 -9999 -9999 -9999 -9999 -9999 -9999 -9999 -9999 -9999 -9999 -9999 -9999 -9999 -9999 -9999 -9999 -9999 -9999 -9999 -9999 -9999 -9999 -9999 -9999 -9999 -9999 -9999 -9999 -9999 -9999 -9999 -9999 -9999 -9999 -9999 -9999 -9999 -9999 -9999 -9999 -9999 -9999 -9999 -9999 -9999 -9999 -9999 -9999 -9999 -9999 -9999 -9999 -9999 -9999 -9999 -9999 -9999 -9999 -9999 -9999 -9999 -9999 -9999 -9999 -9999 -9999 -9999 -9999 -9999 -9999 -9999 -9999 -9999 -9999 -9999 -9999 -9999 -9999 -9999 -9999 -9999 -9999 -9999 -9999 -9999 -9999 -9999 -9999 -9999 -9999 -9999 -9999 -9999 -9999 -9999 -9999 -9999 -9999 -9999 -9999 -9999 -9999 -9999 -9999 -9999 -9999 -9999 -9999 -9999 -9999 -9999 -9999 -9999 -9999 -9999 -9999 -9999 -9999 -9999 -9999 -9999 -9999 -9999 -9999 -9999 -9999 -9999 -9999 -9999 -9999 -9999 -9999 -9999 -9999 -9999 -9999 -9999 -9999 -9999 -9999 -9999 -9999 -9999 -9999 -9999 -9999 -9999 -9999 -9999 -9999 -9999 -9999 -9999 -9999 -9999 -9999 -9999 -9999
-9999 -9999 -9999 -9999 -9999 -9999 -9999 -9999 -9999 -9999 -9999 -9999 -9999 -9999 -9999 -9999 -9999 -9999 -9999 -9999 -9999 -9999 -9999 -9999 -9999 -9999 -9999 -9999 -9999 -9999 -9999 -9999 -9999 -9999 -9999 -9999 -9999 -9999 -9999 -9999 -9999 -9999 -9999 -9999 -9999 -9999 -9999 -9999 -9999 -9999 -9999 -9999 -9999 -9999 -9999 -9999 -9999 -9999 -9999 -9999 -9999 -9999 -9999 -9999 -9999 -9999 -9999 -9999 -9999 -9999 -9999 -9999 -9999 -9999 -9999 -9999 -9999 -9999 -9999 -9999 -9999 -9999 -9999 -9999 -9999 -9999 -9999 -9999 -9999 -9999 -9999 -9999 -9999 -9999 -9999 -9999 -9999 -9999 -9999 -9999 -9999 -9999 -9999 -9999 -9999 -9999 -9999 -9999 -9999 -9999 -9999 -9999 -9999 -9999 -9999 -9999 -9999 -9999 -9999 -9999 -9999 -9999 -9999 -9999 -9999 -9999 -9999 -9999 -9999 -9999 -9999 -9999 -9999 -9999 -9999 -9999 -9999 -9999 -9999 -9999 -9999 -9999 -9999 -9999 -9999 -9999 -9999 -9999 -9999 -9999 -9999 -9999 -9999 -9999 -9999 -9999 -9999 -9999 -9999 -9999 -9999 -9999 -9999 -9999 -9999 -9999 -9999 -9999 -9999 -9999 -9999 -9999 -9999 -9999 -9999 -9999 -9999 -9999 -9999 -9999 -9999 -9999 -9999 -9999 -9999 -9999 -9999 -9999 -9999 -9999 -9999 -9999 -9999 -9999 -9999 -9999 -9999 -9999 -9999 -9999 -9999 -9999 -9999 -9999 -9999 -9999 -9999 -9999 -9999 -9999 -9999 -9999 -9999 -9999 -9999 -9999 -9999 -9999 -9999 -9999 -9999 -9999 -9999 -9999 -9999 -9999 -9999 -9999 -9999 -9999 -9999 -9999 -9999 -9999 -9999 -9999 -9999 -9999 -9999 -9999 -9999 -9999 -9999 -9999 -9999 -9999 -9999 -9999 -9999 -9999 -9999 -9999 -9999 -9999 -9999 -9999 -9999 -9999 -9999 -9999 -9999 -9999 -9999 -9999
-9999 -9999 -9999 -9999 -9999 -9999 -9999 -9999 -9999 -9999 -9999 -9999 -9999 -9999 -9999 -9999 -9999 -9999 -9999 -9999 -9999 -9999 -9999 -9999 -9999 -9999 -9999 -9999 -9999 -9999 -9999 -9999 -9999 -9999 -9999 -9999 -9999 -9999 -9999 -9999 -9999 -9999 -9999 -9999 -9999 -9999 -9999 -9999 -9999 -9999 -9999 -9999 -9999 -9999 -9999 -9999 -9999 -9999 -9999 -9999 -9999 -9999 -9999 -9999 -9999 -9999 -9999 -9999 -9999 -9999 -9999 -9999 -9999 -9999 -9999 -9999 -9999 -9999 -9999 -9999 -9999 -9999 -9999 -9999 -9999 -9999 -9999 -9999 -9999 -9999 -9999 -9999 -9999 -9999 -9999 -9999 -9999 -9999 -9999 -9999 -9999 -9999 -9999 -9999 -9999 -9999 -9999 -9999 -9999 -9999 -9999 -9999 -9999 -9999 -9999 -9999 -9999 -9999 -9999 -9999 -9999 -9999 -9999 -9999 -9999 -9999 -9999 -9999 -9999 -9999 -9999 -9999 -9999 -9999 -9999 -9999 -9999 -9999 -9999 -9999 -9999 -9999 -9999 -9999 -9999 -9999 -9999 -9999 -9999 -9999 -9999 -9999 -9999 -9999 -9999 -9999 -9999 -9999 -9999 -9999 -9999 -9999 -9999 -9999 -9999 -9999 -9999 -9999 -9999 -9999 -9999 -9999 -9999 -9999 -9999 -9999 -9999 -9999 -9999 -9999 -9999 -9999 -9999 -9999 -9999 -9999 -9999 -9999 -9999 -9999 -9999 -9999 -9999 -9999 -9999 -9999 -9999 -9999 -9999 -9999 -9999 -9999 -9999 -9999 -9999 -9999 -9999 -9999 -9999 -9999 -9999 -9999 -9999 -9999 -9999 -9999 -9999 -9999 -9999 -9999 -9999 -9999 -9999 -9999 -9999 -9999 -9999 -9999 -9999 -9999 -9999 -9999 -9999 -9999 -9999 -9999 -9999 -9999 -9999 -9999 -9999 -9999 -9999 -9999 -9999 -9999 -9999 -9999 -9999 -9999 -9999 -9999 -9999 -9999 -9999 -9999 -9999 -9999 -9999 -9999 -9999 -9999 -9999 -9999
-9999 -9999 -9999 -9999 -9999 -9999 -9999 -9999 -9999 -9999 -9999 -9999 -9999 -9999 -9999 -9999 -9999 -9999 -9999 -9999 -9999 -9999 -9999 -9999 -9999 -9999 -9999 -9999 -9999 -9999 -9999 -9999 -9999 -9999 -9999 -9999 -9999 -9999 -9999 -9999 -9999 -9999 -9999 -9999 -9999 -9999 -9999 -9999 -9999 -9999 -9999 -9999 -9999 -9999 -9999 -9999 -9999 -9999 -9999 -9999 -9999 -9999 -9999 -9999 -9999 -9999 -9999 -9999 -9999 -9999 -9999 -9999 -9999 -9999 -9999 -9999 -9999 -9999 -9999 -9999 -9999 -9999 -9999 -9999 -9999 -9999 -9999 -9999 -9999 -9999 -9999 -9999 -9999 -9999 -9999 -9999 -9999 -9999 -9999 -9999 -9999 -9999 -9999 -9999 -9999 -9999 -9999 -9999 -9999 -9999 -9999 -9999 -9999 -9999 -9999 -9999 -9999 -9999 -9999 -9999 -9999 -9999 -9999 -9999 -9999 -9999 -9999 -9999 -9999 -9999 -9999 -9999 -9999 -9999 -9999 -9999 -9999 -9999 -9999 -9999 -9999 -9999 -9999 -9999 -9999 -9999 -9999 -9999 -9999 -9999 -9999 -9999 -9999 -9999 -9999 -9999 -9999 -9999 -9999 -9999 -9999 -9999 -9999 -9999 -9999 -9999 -9999 -9999 -9999 -9999 -9999 -9999 -9999 -9999 -9999 -9999 -9999 -9999 -9999 -9999 -9999 -9999 -9999 -9999 -9999 -9999 -9999 -9999 -9999 -9999 -9999 -9999 -9999 -9999 -9999 -9999 -9999 -9999 -9999 -9999 -9999 -9999 -9999 -9999 -9999 -9999 -9999 -9999 -9999 -9999 -9999 -9999 -9999 -9999 -9999 -9999 -9999 -9999 -9999 -9999 -9999 -9999 -9999 -9999 -9999 -9999 -9999 -9999 -9999 -9999 -9999 -9999 -9999 -9999 -9999 -9999 -9999 -9999 -9999 -9999 -9999 -9999 -9999 -9999 -9999 -9999 -9999 -9999 -9999 -9999 -9999 -9999 -9999 -9999 -9999 -9999 -9999 -9999 -9999 -9999 -9999 -9999 -9999 -9999
-9999 -9999 -9999 -9999 -9999 -9999 -9999 -9999 -9999 -9999 -9999 -9999 -9999 -9999 -9999 -9999 -9999 -9999 -9999 -9999 -9999 -9999 -9999 -9999 -9999 -9999 -9999 -9999 -9999 -9999 -9999 -9999 -9999 -9999 -9999 -9999 -9999 -9999 -9999 -9999 -9999 -9999 -9999 -9999 -9999 -9999 -9999 -9999 -9999 -9999 -9999 -9999 -9999 -9999 -9999 -9999 -9999 -9999 -9999 -9999 -9999 -9999 -9999 -9999 -9999 -9999 -9999 -9999 -9999 -9999 -9999 -9999 -9999 -9999 -9999 -9999 -9999 -9999 -9999 -9999 -9999 -9999 -9999 -9999 -9999 -9999 -9999 -9999 -9999 -9999 -9999 -9999 -9999 -9999 -9999 -9999 -9999 -9999 -9999 -9999 -9999 -9999 -9999 -9999 -9999 -9999 -9999 -9999 -9999 -9999 -9999 -9999 -9999 -9999 -9999 -9999 -9999 -9999 -9999 -9999 -9999 -9999 -9999 -9999 -9999 -9999 -9999 -9999 -9999 -9999 -9999 -9999 -9999 -9999 -9999 -9999 -9999 -9999 -9999 -9999 -9999 -9999 -9999 -9999 -9999 -9999 -9999 -9999 -9999 -9999 -9999 -9999 -9999 -9999 -9999 -9999 -9999 -9999 -9999 -9999 -9999 -9999 -9999 -9999 -9999 -9999 -9999 -9999 -9999 -9999 -9999 -9999 -9999 -9999 -9999 -9999 -9999 -9999 -9999 -9999 -9999 -9999 -9999 -9999 -9999 -9999 -9999 -9999 -9999 -9999 -9999 -9999 -9999 -9999 -9999 -9999 -9999 -9999 -9999 -9999 -9999 -9999 -9999 -9999 -9999 -9999 -9999 -9999 -9999 -9999 -9999 -9999 -9999 -9999 -9999 -9999 -9999 -9999 -9999 -9999 -9999 -9999 -9999 -9999 -9999 -9999 -9999 -9999 -9999 -9999 -9999 -9999 -9999 -9999 -9999 -9999 -9999 -9999 -9999 -9999 -9999 -9999 -9999 -9999 -9999 -9999 -9999 -9999 -9999 -9999 -9999 -9999 -9999 -9999 -9999 -9999 -9999 -9999 -9999 -9999 -9999 -9999 -9999 -9999
-9999 -9999 -9999 -9999 -9999 -9999 -9999 -9999 -9999 -9999 -9999 -9999 -9999 -9999 -9999 -9999 -9999 -9999 -9999 -9999 -9999 -9999 -9999 -9999 -9999 -9999 -9999 -9999 -9999 -9999 -9999 -9999 -9999 -9999 -9999 -9999 -9999 -9999 -9999 -9999 -9999 -9999 -9999 -9999 -9999 -9999 -9999 -9999 -9999 -9999 -9999 -9999 -9999 -9999 -9999 -9999 -9999 -9999 -9999 -9999 -9999 -9999 -9999 -9999 -9999 -9999 -9999 -9999 -9999 -9999 -9999 -9999 -9999 -9999 -9999 -9999 -9999 -9999 -9999 -9999 -9999 -9999 -9999 -9999 -9999 -9999 -9999 -9999 -9999 -9999 -9999 -9999 -9999 -9999 -9999 -9999 -9999 -9999 -9999 -9999 -9999 -9999 -9999 -9999 -9999 -9999 -9999 -9999 -9999 -9999 -9999 -9999 -9999 -9999 -9999 -9999 -9999 -9999 -9999 -9999 -9999 -9999 -9999 -9999 -9999 -9999 -9999 -9999 -9999 -9999 -9999 -9999 -9999 -9999 -9999 -9999 -9999 -9999 -9999 -9999 -9999 -9999 -9999 -9999 -9999 -9999 -9999 -9999 -9999 -9999 -9999 -9999 -9999 -9999 -9999 -9999 -9999 -9999 -9999 -9999 -9999 -9999 -9999 -9999 -9999 -9999 -9999 -9999 -9999 -9999 -9999 -9999 -9999 -9999 -9999 -9999 -9999 -9999 -9999 -9999 -9999 -9999 -9999 -9999 -9999 -9999 -9999 -9999 -9999 -9999 -9999 -9999 -9999 -9999 -9999 -9999 -9999 -9999 -9999 -9999 -9999 -9999 -9999 -9999 -9999 -9999 -9999 -9999 -9999 -9999 -9999 -9999 -9999 -9999 -9999 -9999 -9999 -9999 -9999 -9999 -9999 -9999 -9999 -9999 -9999 -9999 -9999 -9999 -9999 -9999 -9999 -9999 -9999 -9999 -9999 -9999 -9999 -9999 -9999 -9999 -9999 -9999 -9999 -9999 -9999 -9999 -9999 -9999 -9999 -9999 -9999 -9999 -9999 -9999 -9999 -9999 -9999 -9999 -9999 -9999 -9999 -9999 -9999 -9999
-9999 -9999 -9999 -9999 -9999 -9999 -9999 -9999 -9999 -9999 -9999 -9999 -9999 -9999 -9999 -9999 -9999 -9999 -9999 -9999 -9999 -9999 -9999 -9999 -9999 -9999 -9999 -9999 -9999 -9999 -9999 -9999 -9999 -9999 -9999 -9999 -9999 -9999 -9999 -9999 -9999 -9999 -9999 -9999 -9999 -9999 -9999 -9999 -9999 -9999 -9999 -9999 -9999 -9999 -9999 -9999 -9999 -9999 -9999 -9999 -9999 -9999 -9999 -9999 -9999 -9999 -9999 -9999 -9999 -9999 -9999 -9999 -9999 -9999 -9999 -9999 -9999 -9999 -9999 -9999 -9999 -9999 -9999 -9999 -9999 -9999 -9999 -9999 -9999 -9999 -9999 -9999 -9999 -9999 -9999 -9999 -9999 -9999 -9999 -9999 -9999 -9999 -9999 -9999 -9999 -9999 -9999 -9999 -9999 -9999 -9999 -9999 -9999 -9999 -9999 -9999 -9999 -9999 -9999 -9999 -9999 -9999 -9999 -9999 -9999 -9999 -9999 -9999 -9999 -9999 -9999 -9999 -9999 -9999 -9999 -9999 -9999 -9999 -9999 -9999 -9999 -9999 -9999 -9999 -9999 -9999 -9999 -9999 -9999 -9999 -9999 -9999 -9999 -9999 -9999 -9999 -9999 -9999 -9999 -9999 -9999 -9999 -9999 -9999 -9999 -9999 -9999 -9999 -9999 -9999 -9999 -9999 -9999 -9999 -9999 -9999 -9999 -9999 -9999 -9999 -9999 -9999 -9999 -9999 -9999 -9999 -9999 -9999 -9999 -9999 -9999 -9999 -9999 -9999 -9999 -9999 -9999 -9999 -9999 -9999 -9999 -9999 -9999 -9999 -9999 -9999 -9999 -9999 -9999 -9999 -9999 -9999 -9999 -9999 -9999 -9999 -9999 -9999 -9999 -9999 -9999 -9999 -9999 -9999 -9999 -9999 -9999 -9999 -9999 -9999 -9999 -9999 -9999 -9999 -9999 -9999 -9999 -9999 -9999 -9999 -9999 -9999 -9999 -9999 -9999 -9999 -9999 -9999 -9999 -9999 -9999 -9999 -9999 -9999 -9999 -9999 -9999 -9999 -9999 -9999 -9999 -9999 -9999 -9999
-9999 -9999 -9999 -9999 -9999 -9999 -9999 -9999 -9999 -9999 -9999 -9999 -9999 -9999 -9999 -9999 -9999 -9999 -9999 -9999 -9999 -9999 -9999 -9999 -9999 -9999 -9999 -9999 -9999 -9999 -9999 -9999 -9999 -9999 -9999 -9999 -9999 -9999 -9999 -9999 -9999 -9999 -9999 -9999 -9999 -9999 -9999 -9999 -9999 -9999 -9999 -9999 -9999 -9999 -9999 -9999 -9999 -9999 -9999 -9999 -9999 -9999 -9999 -9999 -9999 -9999 -9999 -9999 -9999 -9999 -9999 -9999 -9999 -9999 -9999 -9999 -9999 -9999 -9999 -9999 -9999 -9999 -9999 -9999 -9999 -9999 -9999 -9999 -9999 -9999 -9999 -9999 -9999 -9999 -9999 -9999 -9999 -9999 -9999 -9999 -9999 -9999 -9999 -9999 -9999 -9999 -9999 -9999 -9999 -9999 -9999 -9999 -9999 -9999 -9999 -9999 -9999 -9999 -9999 -9999 -9999 -9999 -9999 -9999 -9999 -9999 -9999 -9999 -9999 -9999 -9999 -9999 -9999 -9999 -9999 -9999 -9999 -9999 -9999 -9999 -9999 -9999 -9999 -9999 -9999 -9999 -9999 -9999 -9999 -9999 -9999 -9999 -9999 -9999 -9999 -9999 -9999 -9999 -9999 -9999 -9999 -9999 -9999 -9999 -9999 -9999 -9999 -9999 -9999 -9999 -9999 -9999 -9999 -9999 -9999 -9999 -9999 -9999 -9999 -9999 -9999 -9999 -9999 -9999 -9999 -9999 -9999 -9999 -9999 -9999 -9999 -9999 -9999 -9999 -9999 -9999 -9999 -9999 -9999 -9999 -9999 -9999 -9999 -9999 -9999 -9999 -9999 -9999 -9999 -9999 -9999 -9999 -9999 -9999 -9999 -9999 -9999 -9999 -9999 -9999 -9999 -9999 -9999 -9999 -9999 -9999 -9999 -9999 -9999 -9999 -9999 -9999 -9999 -9999 -9999 -9999 -9999 -9999 -9999 -9999 -9999 -9999 -9999 -9999 -9999 -9999 -9999 -9999 -9999 -9999 -9999 -9999 -9999 -9999 -9999 -9999 -9999 -9999 -9999 -9999 -9999 -9999 -9999 -9999
-9999 -9999 -9999 -9999 -9999 -9999 -9999 -9999 -9999 -9999 -9999 -9999 -9999 -9999 -9999 -9999 -9999 -9999 -9999 -9999 -9999 -9999 -9999 -9999 -9999 -9999 -9999 -9999 -9999 -9999 -9999 -9999 -9999 -9999 -9999 -9999 -9999 -9999 -9999 -9999 -9999 -9999 -9999 -9999 -9999 -9999 -9999 -9999 -9999 -9999 -9999 -9999 -9999 -9999 -9999 -9999 -9999 -9999 -9999 -9999 -9999 -9999 -9999 -9999 -9999 -9999 -9999 -9999 -9999 -9999 -9999 -9999 -9999 -9999 -9999 -9999 -9999 -9999 -9999 -9999 -9999 -9999 -9999 -9999 -9999 -9999 -9999 -9999 -9999 -9999 -9999 -9999 -9999 -9999 -9999 -9999 -9999 -9999 -9999 -9999 -9999 -9999 -9999 -9999 -9999 -9999 -9999 -9999 -9999 -9999 -9999 -9999 -9999 -9999 -9999 -9999 -9999 -9999 -9999 -9999 -9999 -9999 -9999 -9999 -9999 -9999 -9999 -9999 -9999 -9999 -9999 -9999 -9999 -9999 -9999 -9999 -9999 -9999 -9999 -9999 -9999 -9999 -9999 -9999 -9999 -9999 -9999 -9999 -9999 -9999 -9999 -9999 -9999 -9999 -9999 -9999 -9999 -9999 -9999 -9999 -9999 -9999 -9999 -9999 -9999 -9999 -9999 -9999 -9999 -9999 -9999 -9999 -9999 -9999 -9999 -9999 -9999 -9999 -9999 -9999 -9999 -9999 -9999 -9999 -9999 -9999 -9999 -9999 -9999 -9999 -9999 -9999 -9999 -9999 -9999 -9999 -9999 -9999 -9999 -9999 -9999 -9999 -9999 -9999 -9999 -9999 -9999 -9999 -9999 -9999 -9999 -9999 -9999 -9999 -9999 -9999 -9999 -9999 -9999 -9999 -9999 -9999 -9999 -9999 -9999 -9999 -9999 -9999 -9999 -9999 -9999 -9999 -9999 -9999 -9999 -9999 -9999 -9999 -9999 -9999 -9999 -9999 -9999 -9999 -9999 -9999 -9999 -9999 -9999 -9999 -9999 -9999 -9999 -9999 -9999 -9999 -9999 -9999 -9999 -9999 -9999 -9999 -9999 -9999
-9999 -9999 -9999 -9999 -9999 -9999 -9999 -9999 -9999 -9999 -9999 -9999 -9999 -9999 -9999 -9999 -9999 -9999 -9999 -9999 -9999 -9999 -9999 -9999 -9999 -9999 -9999 -9999 -9999 -9999 -9999 -9999 -9999 -9999 -9999 -9999 -9999 -9999 -9999 -9999 -9999 -9999 -9999 -9999 -9999 -9999 -9999 -9999 -9999 -9999 -9999 -9999 -9999 -9999 -9999 -9999 -9999 -9999 -9999 -9999 -9999 -9999 -9999 -9999 -9999 -9999 -9999 -9999 -9999 -9999 -9999 -9999 -9999 -9999 -9999 -9999 -9999 -9999 -9999 -9999 -9999 -9999 -9999 -9999 -9999 -9999 -9999 -9999 -9999 -9999 -9999 -9999 -9999 -9999 -9999 -9999 -9999 -9999 -9999 -9999 -9999 -9999 -9999 -9999 -9999 -9999 -9999 -9999 -9999 -9999 -9999 -9999 -9999 -9999 -9999 -9999 -9999 -9999 -9999 -9999 -9999 -9999 -9999 -9999 -9999 -9999 -9999 -9999 -9999 -9999 -9999 -9999 -9999 -9999 -9999 -9999 -9999 -9999 -9999 -9999 -9999 -9999 -9999 -9999 -9999 -9999 -9999 -9999 -9999 -9999 -9999 -9999 -9999 -9999 -9999 -9999 -9999 -9999 -9999 -9999 -9999 -9999 -9999 -9999 -9999 -9999 -9999 -9999 -9999 -9999 -9999 -9999 -9999 -9999 -9999 -9999 -9999 -9999 -9999 -9999 -9999 -9999 -9999 -9999 -9999 -9999 -9999 -9999 -9999 -9999 -9999 -9999 -9999 -9999 -9999 -9999 -9999 -9999 -9999 -9999 -9999 -9999 -9999 -9999 -9999 -9999 -9999 6.77474E-1 6.75376E-1 -9999 -9999 6.72696E-1 6.68462E-1 -9999 -9999 -9999 -9999 -9999 -9999 -9999 -9999 -9999 -9999 -9999 -9999 -9999 -9999 -9999 -9999 -9999 -9999 -9999 -9999 -9999 -9999 -9999 -9999 -9999 -9999 -9999 -9999 -9999 -9999 -9999 -9999 -9999 -9999 -9999 -9999 -9999 -9999 -9999 -9999 -9999 -9999 -9999 -9999 -9999 -9999 -9999 -9999 -9999 -9999 -9999
-9999 -9999 -9999 -9999 -9999 -9999 -9999 -9999 -9999 -9999 -9999 -9999 -9999 -9999 -9999 -9999 -9999 -9999 -9999 -9999 -9999 -9999 -9999 -9999 -9999 -9999 -9999 -9999 -9999 -9999 -9999 -9999 -9999 -9999 -9999 -9999 -9999 -9999 -9999 -9999 -9999 -9999 -9999 -9999 -9999 -9999 -9999 -9999 -9999 -9999 -9999 -9999 -9999 -9999 -9999 -9999 -9999 -9999 -9999 -9999 -9999 -9999 -9999 -9999 -9999 -9999 -9999 -9999 -9999 -9999 -9999 -9999 -9999 -9999 -9999 -9999 -9999 -9999 -9999 -9999 -9999 -9999 -9999 -9999 -9999 -9999 -9999 -9999 -9999 -9999 -9999 -9999 -9999 -9999 -9999 -9999 -9999 -9999 -9999 -9999 -9999 -9999 -9999 -9999 -9999 -9999 -9999 -9999 -9999 -9999 -9999 -9999 -9999 -9999 -9999 -9999 -9999 -9999 -9999 -9999 -9999 -9999 -9999 -9999 -9999 -9999 -9999 -9999 -9999 -9999 -9999 -9999 -9999 -9999 -9999 -9999 -9999 -9999 -9999 -9999 -9999 -9999 -9999 -9999 -9999 -9999 -9999 -9999 -9999 -9999 -9999 -9999 -9999 -9999 -9999 -9999 -9999 -9999 -9999 -9999 -9999 -9999 -9999 -9999 -9999 -9999 -9999 -9999 -9999 -9999 -9999 -9999 -9999 -9999 -9999 -9999 -9999 -9999 -9999 -9999 -9999 -9999 -9999 -9999 -9999 -9999 -9999 -9999 -9999 -9999 -9999 -9999 -9999 -9999 -9999 -9999 -9999 -9999 -9999 -9999 -9999 -9999 -9999 -9999 6.80038E-1 -9999 -9999 6.71544E-1 6.67399E-1 6.67109E-1 6.65559E-1 6.60498E-1 6.63863E-1 6.6055E-1 6.51157E-1 6.5481E-1 -9999 -9999 -9999 -9999 -9999 -9999 -9999 -9999 -9999 -9999 -9999 -9999 -9999 -9999 -9999 -9999 -9999 -9999 -9999 -9999 -9999 -9999 -9999 -9999 -9999 -9999 -9999 -9999 -9999 -9999 -9999 -9999 -9999 -9999 -9999 -9999 -9999 -9999 -9999 -9999 -9999 -9999 -9999 -9999 -9999 -9999 -9999 -9999
-9999 -9999 -9999 -9999 -9999 -9999 -9999 -9999 -9999 -9999 -9999 -9999 -9999 -9999 -9999 -9999 -9999 -9999 -9999 -9999 -9999 -9999 -9999 -9999 -9999 -9999 -9999 -9999 -9999 -9999 -9999 -9999 -9999 -9999 -9999 -9999 -9999 -9999 -9999 -9999 -9999 -9999 -9999 -9999 -9999 -9999 -9999 -9999 -9999 -9999 -9999 -9999 -9999 -9999 -9999 -9999 -9999 -9999 -9999 -9999 -9999 -9999 -9999 -9999 -9999 -9999 -9999 -9999 -9999 -9999 -9999 -9999 -9999 -9999 -9999 -9999 -9999 -9999 -9999 -9999 -9999 -9999 -9999 -9999 -9999 -9999 -9999 -9999 -9999 -9999 -9999 -9999 -9999 -9999 -9999 -9999 -9999 -9999 -9999 -9999 -9999 -9999 -9999 -9999 -9999 -9999 -9999 -9999 -9999 -9999 -9999 -9999 -9999 -9999 -9999 -9999 -9999 -9999 -9999 -9999 -9999 -9999 -9999 -9999 -9999 -9999 -9999 -9999 -9999 -9999 -9999 -9999 -9999 -9999 -9999 -9999 -9999 -9999 -9999 -9999 -9999 -9999 -9999 -9999 -9999 -9999 -9999 -9999 -9999 -9999 -9999 -9999 -9999 -9999 -9999 -9999 -9999 -9999 -9999 -9999 -9999 -9999 -9999 -9999 -9999 -9999 -9999 -9999 -9999 -9999 -9999 -9999 -9999 -9999 -9999 -9999 -9999 -9999 -9999 -9999 -9999 -9999 -9999 -9999 -9999 -9999 -9999 -9999 -9999 -9999 -9999 -9999 -9999 -9999 -9999 -9999 -9999 -9999 -9999 -9999 -9999 -9999 -9999 7.09113E-1 7.05868E-1 6.99405E-1 6.93326E-1 6.96055E-1 7.00966E-1 6.9059E-1 6.69625E-1 6.70061E-1 6.56978E-1 6.59969E-1 6.52251E-1 6.60946E-1 6.5012E-1 -9999 -9999 -9999 -9999 -9999 -9999 -9999 -9999 -9999 -9999 -9999 -9999 -9999 -9999 -9999 -9999 -9999 -9999 -9999 -9999 -9999 -9999 -9999 -9999 -9999 -9999 -9999 -9999 -9999 -9999 -9999 -9999 -9999 -9999 -9999 -9999 -9999 -9999 -9999 -9999 -9999 -9999 -9999 -9999 -9999 -9999 -9999
-9999 -9999 -9999 -9999 -9999 -9999 -9999 -9999 -9999 -9999 -9999 -9999 -9999 -9999 -9999 -9999 -9999 -9999 -9999 -9999 -9999 -9999 -9999 -9999 -9999 -9999 -9999 -9999 -9999 -9999 -9999 -9999 -9999 -9999 -9999 -9999 -9999 -9999 -9999 -9999 -9999 -9999 -9999 -9999 -9999 -9999 -9999 -9999 -9999 -9999 -9999 -9999 -9999 -9999 -9999 -9999 -9999 -9999 -9999 -9999 -9999 -9999 -9999 -9999 -9999 -9999 -9999 -9999 -9999 -9999 -9999 -9999 -9999 -9999 -9999 -9999 -9999 -9999 -9999 -9999 -9999 -9999 -9999 -9999 -9999 -9999 -9999 -9999 -9999 -9999 -9999 -9999 -9999 -9999 -9999 -9999 -9999 -9999 -9999 -9999 -9999 -9999 -9999 -9999 -9999 -9999 -9999 -9999 -9999 -9999 -9999 -9999 -9999 -9999 -9999 -9999 -9999 -9999 -9999 -9999 -9999 -9999 -9999 -9999 -9999 -9999 -9999 -9999 -9999 -9999 -9999 -9999 -9999 -9999 -9999 -9999 -9999 -9999 -9999 -9999 -9999 -9999 -9999 -9999 -9999 -9999 -9999 -9999 -9999 -9999 -9999 -9999 -9999 -9999 -9999 -9999 -9999 -9999 -9999 -9999 -9999 -9999 -9999 -9999 -9999 -9999 -9999 -9999 -9999 -9999 -9999 -9999 -9999 -9999 -9999 -9999 -9999 -9999 -9999 -9999 -9999 -9999 -9999 -9999 -9999 -9999 -9999 -9999 -9999 -9999 -9999 -9999 -9999 -9999 -9999 -9999 -9999 -9999 -9999 -9999 -9999 7.09742E-1 7.08754E-1 7.07223E-1 7.0169E-1 7.10554E-1 7.06192E-1 6.99217E-1 6.94893E-1 6.93566E-1 6.9295E-1 6.84494E-1 6.82378E-1 6.76825E-1 6.77257E-1 6.43439E-1 6.48077E-1 6.45502E-1 6.36071E-1 -9999 -9999 -9999 -9999 -9999 -9999 -9999 -9999 -9999 -9999 -9999 -9999 -9999 -9999 -9999 -9999 -9999 -9999 -9999 -9999 -9999 -9999 -9999 -9999 -9999 -9999 -9999 -9999 -9999 -9999 -9999 -9999 -9999 -9999 -9999 -9999 -9999 -9999 -9999 -9999 -9999 -9999 -9999 -9999 -9999
-9999 -9999 -9999 -9999 -9999 -9999 -9999 -9999 -9999 -9999 -9999 -9999 -9999 -9999 -9999 -9999 -9999 -9999 -9999 -9999 -9999 -9999 -9999 -9999 -9999 -9999 -9999 -9999 -9999 -9999 -9999 -9999 -9999 -9999 -9999 -9999 -9999 -9999 -9999 -9999 -9999 -9999 -9999 -9999 -9999 -9999 -9999 -9999 -9999 -9999 -9999 -9999 -9999 -9999 -9999 -9999 -9999 -9999 -9999 -9999 -9999 -9999 -9999 -9999 -9999 -9999 -9999 -9999 -9999 -9999 -9999 -9999 -9999 -9999 -9999 -9999 -9999 -9999 -9999 -9999 -9999 -9999 -9999 -9999 -9999 -9999 -9999 -9999 -9999 -9999 -9999 -9999 -9999 -9999 -9999 -9999 -9999 -9999 -9999 -9999 -9999 -9999 -9999 -9999 -9999 -9999 -9999 -9999 -9999 -9999 -9999 -9999 -9999 -9999 -9999 -9999 -9999 -9999 -9999 -9999 -9999 -9999 -9999 -9999 -9999 -9999 -9999 -9999 -9999 -9999 -9999 -9999 -9999 -9999 -9999 -9999 -9999 -9999 -9999 -9999 -9999 -9999 -9999 -9999 -9999 -9999 -9999 -9999 -9999 -9999 -9999 -9999 -9999 -9999 -9999 -9999 -9999 -9999 -9999 -9999 -9999 -9999 -9999 -9999 -9999 -9999 -9999 -9999 -9999 -9999 -9999 -9999 -9999 -9999 -9999 -9999 -9999 -9999 -9999 -9999 -9999 -9999 -9999 -9999 -9999 -9999 -9999 -9999 -9999 -9999 -9999 -9999 -9999 -9999 -9999 -9999 -9999 -9999 -9999 -9999 7.12026E-1 7.09473E-1 7.05144E-1 7.11133E-1 7.0709E-1 7.13727E-1 7.02686E-1 6.80314E-1 6.73454E-1 6.74125E-1 6.82043E-1 6.629E-1 6.57722E-1 6.55463E-1 6.60489E-1 6.48147E-1 6.43263E-1 6.34492E-1 6.65577E-1 6.29999E-1 -9999 -9999 -9999 -9999 -9999 -9999 -9999 -9999 -9999 -9999 -9999 -9999 -9999 -9999 -9999 -9999 -9999 -9999 -9999 -9999 -9999 -9999 -9999 -9999 -9999 -9999 -9999 -9999 -9999 -9999 -9999 -9999 -9999 -9999 -9999 -9999 -9999 -9999 -9999 -9999 -9999 -9999 -9999 -9999
-9999 -9999 -9999 -9999 -9999 -9999 -9999 -9999 -9999 -9999 -9999 -9999 -9999 -9999 -9999 -9999 -9999 -9999 -9999 -9999 -9999 -9999 -9999 -9999 -9999 -9999 -9999 -9999 -9999 -9999 -9999 -9999 -9999 -9999 -9999 -9999 -9999 -9999 -9999 -9999 -9999 -9999 -9999 -9999 -9999 -9999 -9999 -9999 -9999 -9999 -9999 -9999 -9999 -9999 -9999 -9999 -9999 -9999 -9999 -9999 -9999 -9999 -9999 -9999 -9999 -9999 -9999 -9999 -9999 -9999 -9999 -9999 -9999 -9999 -9999 -9999 -9999 -9999 -9999 -9999 -9999 -9999 -9999 -9999 -9999 -9999 -9999 -9999 -9999 -9999 -9999 -9999 -9999 -9999 -9999 -9999 -9999 -9999 -9999 -9999 -9999 -9999 -9999 -9999 -9999 -9999 -9999 -9999 -9999 -9999 -9999 -9999 -9999 -9999 -9999 -9999 -9999 -9999 -9999 -9999 -9999 -9999 -9999 -9999 -9999 -9999 -9999 -9999 -9999 -9999 -9999 -9999 -9999 -9999 -9999 -9999 -9999 -9999 -9999 -9999 -9999 -9999 -9999 -9999 -9999 -9999 -9999 -9999 -9999 -9999 -9999 -9999 -9999 -9999 -9999 -9999 -9999 -9999 -9999 -9999 -9999 -9999 -9999 -9999 -9999 -9999 -9999 -9999 -9999 -9999 -9999 -9999 -9999 -9999 -9999 -9999 -9999 -9999 -9999 -9999 -9999 -9999 -9999 -9999 -9999 -9999 -9999 -9999 -9999 -9999 -9999 -9999 -9999 -9999 -9999 -9999 -9999 -9999 -9999 -9999 7.12274E-1 7.16207E-1 7.08621E-1 7.14125E-1 7.18509E-1 7.13103E-1 6.93152E-1 6.62192E-1 6.269E-1 6.25982E-1 6.59778E-1 6.41707E-1 6.26928E-1 6.2499E-1 6.31326E-1 6.15963E-1 5.98272E-1 6.00497E-1 5.97958E-1 6.59897E-1 -9999 -9999 -9999 -9999 -9999 -9999 -9999 -9999 -9999 -9999 -9999 -9999 -9999 -9999 -9999 -9999 -9999 -9999 -9999 -9999 -9999 -9999 -9999 -9999 -9999 -9999 -9999 -9999 -9999 -9999 -9999 -9999 -9999 -9999 -9999 -9999 -9999 -9999 -9999 -9999 -9999 -9999 -9999 -9999
-9999 -9999 -9999 -9999 -9999 -9999 -9999 -9999 -9999 -9999 -9999 -9999 -9999 -9999 -9999 -9999 -9999 -9999 -9999 -9999 -9999 -9999 -9999 -9999 -9999 -9999 -9999 -9999 -9999 -9999 -9999 -9999 -9999 -9999 -9999 -9999 -9999 -9999 -9999 -9999 -9999 -9999 -9999 -9999 -9999 -9999 -9999 -9999 -9999 -9999 -9999 -9999 -9999 -9999 -9999 -9999 -9999 -9999 -9999 -9999 -9999 -9999 -9999 -9999 -9999 -9999 -9999 -9999 -9999 -9999 -9999 -9999 -9999 -9999 -9999 -9999 -9999 -9999 -9999 -9999 -9999 -9999 -9999 -9999 -9999 -9999 -9999 -9999 -9999 -9999 -9999 -9999 -9999 -9999 -9999 -9999 -9999 -9999 -9999 -9999 -9999 -9999 -9999 -9999 -9999 -9999 -9999 -9999 -9999 -9999 -9999 -9999 -9999 -9999 -9999 -9999 -9999 -9999 -9999 -9999 -9999 -9999 -9999 -9999 -9999 -9999 -9999 -9999 -9999 -9999 -9999 -9999 -9999 -9999 -9999 -9999 -9999 -9999 -9999 -9999 -9999 -9999 -9999 -9999 -9999 -9999 -9999 -9999 -9999 -9999 -9999 -9999 -9999 -9999 -9999 -9999 -9999 -9999 -9999 -9999 -9999 -9999 -9999 -9999 -9999 -9999 -9999 -9999 -9999 -9999 -9999 -9999 -9999 -9999 -9999 -9999 -9999 -9999 -9999 -9999 -9999 -9999 -9999 -9999 -9999 -9999 -9999 -9999 -9999 -9999 -9999 -9999 -9999 -9999 -9999 -9999 -9999 7.12522E-1 7.1244E-1 7.11696E-1 7.07493E-1 7.18639E-1 7.17008E-1 7.16421E-1 7.16509E-1 7.03612E-1 6.78269E-1 6.44878E-1 5.80417E-1 5.92518E-1 6.37087E-1 6.03542E-1 5.78748E-1 5.7811E-1 6.1689E-1 5.75375E-1 5.39623E-1 5.4279E-1 5.71568E-1 6.47578E-1 -9999 -9999 -9999 -9999 -9999 -9999 -9999 -9999 -9999 -9999 -9999 -9999 -9999 -9999 -9999 -9999 -9999 -9999 -9999 -9999 -9999 -9999 -9999 -9999 -9999 -9999 -9999 -9999 -9999 -9999 -9999 -9999 -9999 -9999 -9999 -9999 -9999 -9999 -9999 -9999 -9999 -9999 -9999 -9999
-9999 -9999 -9999 -9999 -9999 -9999 -9999 -9999 -9999 -9999 -9999 -9999 -9999 -9999 -9999 -9999 -9999 -9999 -9999 -9999 -9999 -9999 -9999 -9999 -9999 -9999 -9999 -9999 -9999 -9999 -9999 -9999 -9999 -9999 -9999 -9999 -9999 -9999 -9999 -9999 -9999 -9999 -9999 -9999 -9999 -9999 -9999 -9999 -9999 -9999 -9999 -9999 -9999 -9999 -9999 -9999 -9999 -9999 -9999 -9999 -9999 -9999 -9999 -9999 -9999 -9999 -9999 -9999 -9999 -9999 -9999 -9999 -9999 -9999 -9999 -9999 -9999 -9999 -9999 -9999 -9999 -9999 -9999 -9999 -9999 -9999 -9999 -9999 -9999 -9999 -9999 -9999 -9999 -9999 -9999 -9999 -9999 -9999 -9999 -9999 -9999 -9999 -9999 -9999 -9999 -9999 -9999 -9999 -9999 -9999 -9999 -9999 -9999 -9999 -9999 -9999 -9999 -9999 -9999 -9999 -9999 -9999 -9999 -9999 -9999 -9999 -9999 -9999 -9999 -9999 -9999 -9999 -9999 -9999 -9999 -9999 -9999 -9999 -9999 -9999 -9999 -9999 -9999 -9999 -9999 -9999 -9999 -9999 -9999 -9999 -9999 -9999 -9999 -9999 -9999 -9999 -9999 -9999 -9999 -9999 -9999 -9999 -9999 -9999 -9999 -9999 -9999 -9999 -9999 -9999 -9999 -9999 -9999 -9999 -9999 -9999 -9999 -9999 -9999 -9999 -9999 -9999 -9999 -9999 -9999 -9999 -9999 -9999 -9999 -9999 -9999 -9999 -9999 -9999 -9999 -9999 7.39512E-1 7.38813E-1 7.45773E-1 7.42054E-1 7.50227E-1 7.43835E-1 7.35909E-1 7.35147E-1 7.30603E-1 7.15554E-1 6.76316E-1 6.48736E-1 5.6584E-1 5.59193E-1 6.10509E-1 5.93073E-1 5.37073E-1 5.62174E-1 6.02974E-1 5.46973E-1 5.64377E-1 5.97149E-1 6.11654E-1 6.61492E-1 -9999 -9999 -9999 -9999 -9999 -9999 -9999 -9999 -9999 -9999 -9999 -9999 -9999 -9999 -9999 -9999 -9999 -9999 -9999 -9999 -9999 -9999 -9999 -9999 -9999 -9999 -9999 -9999 -9999 -9999 -9999 -9999 -9999 -9999 -9999 -9999 -9999 -9999 -9999 -9999 -9999 -9999 -9999 -9999
-9999 -9999 -9999 -9999 -9999 -9999 -9999 -9999 -9999 -9999 -9999 -9999 -9999 -9999 -9999 -9999 -9999 -9999 -9999 -9999 -9999 -9999 -9999 -9999 -9999 -9999 -9999 -9999 -9999 -9999 -9999 -9999 -9999 -9999 -9999 -9999 -9999 -9999 -9999 -9999 -9999 -9999 -9999 -9999 -9999 -9999 -9999 -9999 -9999 -9999 -9999 -9999 -9999 -9999 -9999 -9999 -9999 -9999 -9999 -9999 -9999 -9999 -9999 -9999 -9999 -9999 -9999 -9999 -9999 -9999 -9999 -9999 -9999 -9999 -9999 -9999 -9999 -9999 -9999 -9999 -9999 -9999 -9999 -9999 -9999 -9999 -9999 -9999 -9999 -9999 -9999 -9999 -9999 -9999 -9999 -9999 -9999 -9999 -9999 -9999 -9999 -9999 -9999 -9999 -9999 -9999 -9999 -9999 -9999 -9999 -9999 -9999 -9999 -9999 -9999 -9999 -9999 -9999 -9999 -9999 -9999 -9999 -9999 -9999 -9999 -9999 -9999 -9999 -9999 -9999 -9999 -9999 -9999 -9999 -9999 -9999 -9999 -9999 -9999 -9999 -9999 -9999 -9999 -9999 -9999 -9999 -9999 -9999 -9999 -9999 -9999 -9999 -9999 -9999 -9999 -9999 -9999 -9999 -9999 -9999 -9999 -9999 -9999 -9999 -9999 -9999 -9999 -9999 -9999 -9999 -9999 -9999 -9999 -9999 -9999 -9999 -9999 -9999 -9999 -9999 -9999 -9999 -9999 -9999 -9999 -9999 -9999 -9999 -9999 -9999 -9999 -9999 -9999 -9999 -9999 -9999 7.42608E-1 7.40986E-1 7.46156E-1 7.50103E-1 7.49001E-1 7.40707E-1 7.22793E-1 7.22269E-1 7.12238E-1 7.1402E-1 6.69166E-1 6.16724E-1 5.68834E-1 5.22743E-1 5.57934E-1 5.09907E-1 5.03373E-1 5.62608E-1 5.84505E-1 5.72712E-1 5.77395E-1 6.33683E-1 6.70075E-1 6.66172E-1 6.62767E-1 6.73009E-1 -9999 -9999 -9999 -9999 -9999 -9999 -9999 -9999 -9999 -9999 -9999 -9999 -9999 -9999 -9999 -9999 -9999 -9999 -9999 -9999 -9999 -9999 -9999 -9999 -9999 -9999 -9999 -9999 -9999 -9999 -9999 -9999 -9999 -9999 -9999 -9999 -9999 -9999 -9999 -9999 -9999 -9999
-9999 -9999 -9999 -9999 -9999 -9999 -9999 -9999 -9999 -9999 -9999 -9999 -9999 -9999 -9999 -9999 -9999 -9999 -9999 -9999 -9999 -9999 -9999 -9999 -9999 -9999 -9999 -9999 -9999 -9999 -9999 -9999 -9999 -9999 -9999 -9999 -9999 -9999 -9999 -9999 -9999 -9999 -9999 -9999 -9999 -9999 -9999 -9999 -9999 -9999 -9999 -9999 -9999 -9999 -9999 -9999 -9999 -9999 -9999 -9999 -9999 -9999 -9999 -9999 -9999 -9999 -9999 -9999 -9999 -9999 -9999 -9999 -9999 -9999 -9999 -9999 -9999 -9999 -9999 -9999 -9999 -9999 -9999 -9999 -9999 -9999 -9999 -9999 -9999 -9999 -9999 -9999 -9999 -9999 -9999 -9999 -9999 -9999 -9999 -9999 -9999 -9999 -9999 -9999 -9999 -9999 -9999 -9999 -9999 -9999 -9999 -9999 -9999 -9999 -9999 -9999 -9999 -9999 -9999 -9999 -9999 -9999 -9999 -9999 -9999 -9999 -9999 -9999 -9999 -9999 -9999 -9999 -9999 -9999 -9999 -9999 -9999 -9999 -9999 -9999 -9999 -9999 -9999 -9999 -9999 -9999 -9999 -9999 -9999 -9999 -9999 -9999 -9999 -9999 -9999 -9999 -9999 -9999 -9999 -9999 -9999 -9999 -9999 -9999 -9999 -9999 -9999 -9999 -9999 -9999 -9999 -9999 -9999 -9999 -9999 -9999 -9999 -9999 -9999 -9999 -9999 -9999 -9999 -9999 -9999 -9999 -9999 -9999 -9999 -9999 -9999 -9999 -9999 -9999 -9999 -9999 7.44031E-1 7.51917E-1 7.56197E-1 7.56941E-1 7.50212E-1 7.38166E-1 7.34699E-1 7.13753E-1 7.08359E-1 7.0345E-1 6.92312E-1 6.32959E-1 5.68775E-1 5.18582E-1 4.38751E-1 3.89947E-1 3.83747E-1 4.53185E-1 5.41761E-1 6.31432E-1 6.78161E-1 7.06336E-1 6.90596E-1 6.721E-1 6.77168E-1 6.79924E-1 -9999 -9999 -9999 -9999 -9999 -9999 -9999 -9999 -9999 -9999 -9999 -9999 -9999 -9999 -9999 -9999 -9999 -9999 -9999 -9999 -9999 -9999 -9999 -9999 -9999 -9999 -9999 -9999 -9999 -9999 -9999 -9999 -9999 -9999 -9999 -9999 -9999 -9999 -9999 -9999 -9999 -9999
-9999 -9999 -9999 -9999 -9999 -9999 -9999 -9999 -9999 -9999 -9999 -9999 -9999 -9999 -9999 -9999 -9999 -9999 -9999 -9999 -9999 -9999 -9999 -9999 -9999 -9999 -9999 -9999 -9999 -9999 -9999 -9999 -9999 -9999 -9999 -9999 -9999 -9999 -9999 -9999 -9999 -9999 -9999 -9999 -9999 -9999 -9999 -9999 -9999 -9999 -9999 -9999 -9999 -9999 -9999 -9999 -9999 -9999 -9999 -9999 -9999 -9999 -9999 -9999 -9999 -9999 -9999 -9999 -9999 -9999 -9999 -9999 -9999 -9999 -9999 -9999 -9999 -9999 -9999 -9999 -9999 -9999 -9999 -9999 -9999 -9999 -9999 -9999 -9999 -9999 -9999 -9999 -9999 -9999 -9999 -9999 -9999 -9999 -9999 -9999 -9999 -9999 -9999 -9999 -9999 -9999 -9999 -9999 -9999 -9999 -9999 -9999 -9999 -9999 -9999 -9999 -9999 -9999 -9999 -9999 -9999 -9999 -9999 -9999 -9999 -9999 -9999 -9999 -9999 -9999 -9999 -9999 -9999 -9999 -9999 -9999 -9999 -9999 -9999 -9999 -9999 -9999 -9999 -9999 -9999 -9999 -9999 -9999 -9999 -9999 -9999 -9999 -9999 -9999 -9999 -9999 -9999 -9999 -9999 -9999 -9999 -9999 -9999 -9999 -9999 -9999 -9999 -9999 -9999 -9999 -9999 -9999 -9999 -9999 -9999 -9999 -9999 -9999 -9999 -9999 -9999 -9999 -9999 -9999 -9999 -9999 -9999 -9999 -9999 -9999 -9999 -9999 -9999 -9999 -9999 7.44031E-1 7.44031E-1 7.6162E-1 7.65233E-1 7.62486E-1 7.47979E-1 7.36032E-1 7.28062E-1 7.21696E-1 6.99136E-1 6.65147E-1 6.4681E-1 6.64008E-1 5.91823E-1 4.83813E-1 3.79681E-1 2.9689E-1 2.86516E-1 3.93533E-1 5.22181E-1 6.4364E-1 6.99055E-1 6.92782E-1 6.88077E-1 6.93474E-1 6.97349E-1 7.00923E-1 6.69741E-1 -9999 -9999 -9999 -9999 6.74158E-1 -9999 -9999 -9999 -9999 -9999 -9999 -9999 -9999 -9999 -9999 -9999 -9999 -9999 -9999 -9999 -9999 -9999 -9999 -9999 -9999 -9999 -9999 -9999 -9999 -9999 -9999 -9999 -9999 -9999 -9999 -9999 -9999 -9999 -9999 -9999 -9999
-9999 -9999 -9999 -9999 -9999 -9999 -9999 -9999 -9999 -9999 -9999 -9999 -9999 -9999 -9999 -9999 -9999 -9999 -9999 -9999 -9999 -9999 -9999 -9999 -9999 -9999 -9999 -9999 -9999 -9999 -9999 -9999 -9999 -9999 -9999 -9999 -9999 -9999 -9999 -9999 -9999 -9999 -9999 -9999 -9999 -9999 -9999 -9999 -9999 -9999 -9999 -9999 -9999 -9999 -9999 -9999 -9999 -9999 -9999 -9999 -9999 -9999 -9999 -9999 -9999 -9999 -9999 -9999 -9999 -9999 -9999 -9999 -9999 -9999 -9999 -9999 -9999 -9999 -9999 -9999 -9999 -9999 -9999 -9999 -9999 -9999 -9999 -9999 -9999 -9999 -9999 -9999 -9999 -9999 -9999 -9999 -9999 -9999 -9999 -9999 -9999 -9999 -9999 -9999 -9999 -9999 -9999 -9999 -9999 -9999 -9999 -9999 -9999 -9999 -9999 -9999 -9999 -9999 -9999 -9999 -9999 -9999 -9999 -9999 -9999 -9999 -9999 -9999 -9999 -9999 -9999 -9999 -9999 -9999 -9999 -9999 -9999 -9999 -9999 -9999 -9999 -9999 -9999 -9999 -9999 -9999 -9999 -9999 -9999 -9999 -9999 -9999 -9999 -9999 -9999 -9999 -9999 -9999 -9999 -9999 -9999 -9999 -9999 -9999 -9999 -9999 -9999 -9999 -9999 -9999 -9999 -9999 -9999 -9999 -9999 -9999 -9999 -9999 -9999 -9999 -9999 -9999 -9999 -9999 -9999 -9999 -9999 -9999 -9999 -9999 -9999 -9999 -9999 -9999 7.44031E-1 7.66593E-1 7.74946E-1 7.83084E-1 7.88185E-1 7.8857E-1 7.76128E-1 7.60163E-1 7.46522E-1 7.40266E-1 7.28259E-1 6.55151E-1 6.13648E-1 5.99273E-1 5.43391E-1 4.59442E-1 3.18721E-1 2.46413E-1 3.13499E-1 4.69619E-1 5.92581E-1 6.7284E-1 6.88394E-1 6.9026E-1 6.92305E-1 6.93016E-1 6.91389E-1 6.88825E-1 6.94861E-1 6.91848E-1 -9999 6.68198E-1 6.66941E-1 6.6897E-1 -9999 -9999 -9999 -9999 -9999 -9999 -9999 -9999 -9999 -9999 -9999 -9999 -9999 -9999 -9999 -9999 -9999 -9999 -9999 -9999 -9999 -9999 -9999 -9999 -9999 -9999 -9999 -9999 -9999 -9999 -9999 -9999 -9999 -9999 -9999 -9999
-9999 -9999 -9999 -9999 -9999 -9999 -9999 -9999 -9999 -9999 -9999 -9999 -9999 -9999 -9999 -9999 -9999 -9999 -9999 -9999 -9999 -9999 -9999 -9999 -9999 -9999 -9999 -9999 -9999 -9999 -9999 -9999 -9999 -9999 -9999 -9999 -9999 -9999 -9999 -9999 -9999 -9999 -9999 -9999 -9999 -9999 -9999 -9999 -9999 -9999 -9999 -9999 -9999 -9999 -9999 -9999 -9999 -9999 -9999 -9999 -9999 -9999 -9999 -9999 -9999 -9999 -9999 -9999 -9999 -9999 -9999 -9999 -9999 -9999 -9999 -9999 -9999 -9999 -9999 -9999 -9999 -9999 -9999 -9999 -9999 -9999 -9999 -9999 -9999 -9999 -9999 -9999 -9999 -9999 -9999 -9999 -9999 -9999 -9999 -9999 -9999 -9999 -9999 -9999 -9999 -9999 -9999 -9999 -9999 -9999 -9999 -9999 -9999 -9999 -9999 -9999 -9999 -9999 -9999 -9999 -9999 -9999 -9999 -9999 -9999 -9999 -9999 -9999 -9999 -9999 -9999 -9999 -9999 -9999 -9999 -9999 -9999 -9999 -9999 -9999 -9999 -9999 -9999 -9999 -9999 -9999 -9999 -9999 -9999 -9999 -9999 -9999 -9999 -9999 -9999 -9999 -9999 -9999 -9999 -9999 -9999 -9999 -9999 -9999 -9999 -9999 -9999 -9999 -9999 -9999 -9999 -9999 -9999 -9999 -9999 -9999 -9999 -9999 -9999 -9999 -9999 -9999 -9999 -9999 -9999 -9999 -9999 -9999 -9999 -9999 -9999 -9999 -9999 7.66593E-1 7.66593E-1 7.74946E-1 7.83084E-1 7.88185E-1 7.89878E-1 7.87734E-1 7.76561E-1 7.69499E-1 7.56177E-1 7.37891E-1 6.96867E-1 6.63577E-1 6.15724E-1 5.34793E-1 4.47999E-1 4.05868E-1 3.25842E-1 3.98072E-1 4.32278E-1 5.13014E-1 5.94023E-1 6.31432E-1 5.89047E-1 6.00862E-1 6.18643E-1 6.64222E-1 6.92077E-1 6.9181E-1 7.0125E-1 6.78556E-1 6.71722E-1 6.83477E-1 7.0024E-1 -9999 -9999 -9999 -9999 -9999 -9999 -9999 -9999 -9999 -9999 -9999 -9999 -9999 -9999 -9999 -9999 -9999 -9999 -9999 -9999 -9999 -9999 -9999 -9999 -9999 -9999 -9999 -9999 -9999 -9999 -9999 -9999 -9999 -9999 -9999 -9999 -9999
-9999 -9999 -9999 -9999 -9999 -9999 -9999 -9999 -9999 -9999 -9999 -9999 -9999 -9999 -9999 -9999 -9999 -9999 -9999 -9999 -9999 -9999 -9999 -9999 -9999 -9999 -9999 -9999 -9999 -9999 -9999 -9999 -9999 -9999 -9999 -9999 -9999 -9999 -9999 -9999 -9999 -9999 -9999 -9999 -9999 -9999 -9999 -9999 -9999 -9999 -9999 -9999 -9999 -9999 -9999 -9999 -9999 -9999 -9999 -9999 -9999 -9999 -9999 -9999 -9999 -9999 -9999 -9999 -9999 -9999 -9999 -9999 -9999 -9999 -9999 -9999 -9999 -9999 -9999 -9999 -9999 -9999 -9999 -9999 -9999 -9999 -9999 -9999 -9999 -9999 -9999 -9999 -9999 -9999 -9999 -9999 -9999 -9999 -9999 -9999 -9999 -9999 -9999 -9999 -9999 -9999 -9999 -9999 -9999 -9999 -9999 -9999 -9999 -9999 -9999 -9999 -9999 -9999 -9999 -9999 -9999 -9999 -9999 -9999 -9999 -9999 -9999 -9999 -9999 -9999 -9999 -9999 -9999 -9999 -9999 -9999 -9999 -9999 -9999 -9999 -9999 -9999 -9999 -9999 -9999 -9999 -9999 -9999 -9999 -9999 -9999 -9999 -9999 -9999 -9999 -9999 -9999 -9999 -9999 -9999 -9999 -9999 -9999 -9999 -9999 -9999 -9999 -9999 -9999 -9999 -9999 -9999 -9999 -9999 -9999 -9999 -9999 -9999 -9999 -9999 -9999 -9999 -9999 -9999 -9999 -9999 -9999 -9999 -9999 -9999 -9999 -9999 7.66593E-1 7.66593E-1 7.66593E-1 7.74946E-1 7.83084E-1 5.13618E-1 5.25419E-1 7.87734E-1 7.82199E-1 7.76561E-1 7.64975E-1 7.23531E-1 6.46966E-1 5.44101E-1 4.8431E-1 4.12714E-1 3.52768E-1 3.05284E-1 3.84114E-1 4.95921E-1 5.82978E-1 6.1713E-1 6.51082E-1 6.05509E-1 5.31658E-1 5.00898E-1 5.60385E-1 6.08729E-1 6.51548E-1 6.82212E-1 6.80112E-1 6.76881E-1 6.71016E-1 6.87272E-1 6.8962E-1 -9999 -9999 -9999 -9999 -9999 -9999 -9999 -9999 -9999 -9999 6.73488E-1 6.71473E-1 -9999 -9999 -9999 -9999 -9999 -9999 -9999 -9999 -9999 -9999 -9999 -9999 -9999 -9999 -9999 -9999 -9999 -9999 -9999 -9999 -9999 -9999 -9999 -9999 -9999
-9999 -9999 -9999 -9999 -9999 -9999 -9999 -9999 -9999 -9999 -9999 -9999 -9999 -9999 -9999 -9999 -9999 -9999 -9999 -9999 -9999 -9999 -9999 -9999 -9999 -9999 -9999 -9999 -9999 -9999 -9999 -9999 -9999 -9999 -9999 -9999 -9999 -9999 -9999 -9999 -9999 -9999 -9999 -9999 -9999 -9999 -9999 -9999 -9999 -9999 -9999 -9999 -9999 -9999 -9999 -9999 -9999 -9999 -9999 -9999 -9999 -9999 -9999 -9999 -9999 -9999 -9999 -9999 -9999 -9999 -9999 -9999 -9999 -9999 -9999 -9999 -9999 -9999 -9999 -9999 -9999 -9999 -9999 -9999 -9999 -9999 -9999 -9999 -9999 -9999 -9999 -9999 -9999 -9999 -9999 -9999 -9999 -9999 -9999 -9999 -9999 -9999 -9999 -9999 -9999 -9999 -9999 -9999 -9999 -9999 -9999 -9999 -9999 -9999 -9999 -9999 -9999 -9999 -9999 -9999 -9999 -9999 -9999 -9999 -9999 -9999 -9999 -9999 -9999 -9999 -9999 -9999 -9999 -9999 -9999 -9999 -9999 -9999 -9999 -9999 -9999 -9999 -9999 -9999 -9999 -9999 -9999 -9999 -9999 -9999 -9999 -9999 -9999 -9999 -9999 -9999 -9999 -9999 -9999 -9999 -9999 -9999 -9999 -9999 -9999 -9999 -9999 -9999 -9999 -9999 -9999 -9999 -9999 -9999 -9999 -9999 -9999 -9999 -9999 -9999 -9999 -9999 -9999 -9999 -9999 -9999 -9999 -9999 -9999 -9999 -9999 -9999 7.66593E-1 7.62065E-1 7.54548E-1 4.75514E-1 4.92236E-1 5.0085E-1 5.37192E-1 5.60601E-1 5.72211E-1 7.7082E-1 7.4849E-1 6.85968E-1 5.91462E-1 4.70912E-1 3.54832E-1 3.2632E-1 2.805E-1 3.03281E-1 4.35043E-1 4.94723E-1 5.59635E-1 5.85911E-1 5.89107E-1 4.97554E-1 4.49578E-1 4.87023E-1 5.24258E-1 5.11303E-1 6.14242E-1 6.3765E-1 6.08936E-1 5.83823E-1 6.08135E-1 6.70964E-1 6.69657E-1 -9999 -9999 -9999 -9999 -9999 -9999 -9999 -9999 -9999 -9999 -9999 -9999 -9999 -9999 -9999 -9999 -9999 -9999 -9999 -9999 -9999 -9999 -9999 -9999 -9999 -9999 -9999 -9999 -9999 -9999 -9999 -9999 -9999 -9999 -9999 -9999 -9999
-9999 -9999 -9999 -9999 -9999 -9999 -9999 -9999 -9999 -9999 -9999 -9999 -9999 -9999 -9999 -9999 -9999 -9999 -9999 -9999 -9999 -9999 -9999 -9999 -9999 -9999 -9999 -9999 -9999 -9999 -9999 -9999 -9999 -9999 -9999 -9999 -9999 -9999 -9999 -9999 -9999 -9999 -9999 -9999 -9999 -9999 -9999 -9999 -9999 -9999 -9999 -9999 -9999 -9999 -9999 -9999 -9999 -9999 -9999 -9999 -9999 -9999 -9999 -9999 -9999 -9999 -9999 -9999 -9999 -9999 -9999 -9999 -9999 -9999 -9999 -9999 -9999 -9999 -9999 -9999 -9999 -9999 -9999 -9999 -9999 -9999 -9999 -9999 -9999 -9999 -9999 -9999 -9999 -9999 -9999 -9999 -9999 -9999 -9999 -9999 -9999 -9999 -9999 -9999 -9999 -9999 -9999 -9999 -9999 -9999 -9999 -9999 -9999 -9999 -9999 -9999 -9999 -9999 -9999 -9999 -9999 -9999 -9999 -9999 -9999 -9999 -9999 -9999 -9999 -9999 -9999 -9999 -9999 -9999 -9999 -9999 -9999 -9999 -9999 -9999 -9999 -9999 -9999 -9999 -9999 -9999 -9999 -9999 -9999 -9999 -9999 -9999 -9999 -9999 -9999 -9999 -9999 -9999 -9999 -9999 -9999 -9999 -9999 -9999 -9999 -9999 -9999 -9999 -9999 -9999 -9999 -9999 -9999 -9999 -9999 -9999 -9999 -9999 -9999 -9999 -9999 -9999 -9999 -9999 -9999 -9999 -9999 -9999 -9999 -9999 -9999 -9999 -9999 7.47801E-1 4.41385E-1 4.54699E-1 4.84781E-1 4.93391E-1 5.17509E-1 5.37192E-1 5.95184E-1 6.26349E-1 6.61963E-1 5.30227E-1 4.59552E-1 3.69145E-1 2.86403E-1 5.63156E-1 3.71667E-1 3.41639E-1 3.46878E-1 4.27747E-1 4.68428E-1 5.37681E-1 4.72009E-1 3.70373E-1 3.14021E-1 3.98129E-1 4.87271E-1 5.38528E-1 6.14948E-1 6.23882E-1 6.10105E-1 5.61487E-1 5.36271E-1 6.24846E-1 6.76945E-1 6.71004E-1 6.83948E-1 -9999 -9999 -9999 -9999 -9999 -9999 -9999 -9999 -9999 -9999 -9999 -9999 -9999 -9999 -9999 -9999 -9999 -9999 -9999 -9999 -9999 -9999 -9999 -9999 -9999 -9999 -9999 -9999 -9999 -9999 -9999 -9999 -9999 -9999 -9999
-9999 -9999 -9999 -9999 -9999 -9999 -9999 -9999 -9999 -9999 -9999 -9999 -9999 -9999 -9999 -9999 -9999 -9999 -9999 -9999 -9999 -9999 -9999 -9999 -9999 -9999 -9999 -9999 -9999 -9999 -9999 -9999 -9999 -9999 -9999 -9999 -9999 -9999 -9999 -9999 -9999 -9999 -9999 -9999 -9999 -9999 -9999 -9999 -9999 -9999 -9999 -9999 -9999 -9999 -9999 -9999 -9999 -9999 -9999 -9999 -9999 -9999 -9999 -9999 -9999 -9999 -9999 -9999 -9999 -9999 -9999 -9999 -9999 -9999 -9999 -9999 -9999 -9999 -9999 -9999 -9999 -9999 -9999 -9999 -9999 -9999 -9999 -9999 -9999 -9999 -9999 -9999 -9999 -9999 -9999 -9999 -9999 -9999 -9999 -9999 -9999 -9999 -9999 -9999 -9999 -9999 -9999 -9999 -9999 -9999 -9999 -9999 -9999 -9999 -9999 -9999 -9999 -9999 -9999 -9999 -9999 -9999 -9999 -9999 -9999 -9999 -9999 -9999 -9999 -9999 -9999 -9999 -9999 -9999 -9999 -9999 -9999 -9999 -9999 -9999 -9999 -9999 -9999 -9999 -9999 -9999 -9999 -9999 -9999 -9999 -9999 -9999 -9999 -9999 -9999 -9999 -9999 -9999 -9999 -9999 -9999 -9999 -9999 -9999 -9999 -9999 -9999 -9999 -9999 -9999 -9999 -9999 -9999 -9999 -9999 -9999 -9999 -9999 -9999 -9999 -9999 -9999 -9999 -9999 -9999 -9999 -9999 -9999 -9999 -9999 -9999 -9999 7.73914E-1 7.62224E-1 -9999 4.55399E-1 4.68781E-1 4.73687E-1 4.99839E-1 5.66464E-1 7.53816E-1 7.75728E-1 7.85953E-1 7.46313E-1 6.43923E-1 6.0226E-1 5.67282E-1 6.71752E-1 6.46516E-1 3.37357E-1 2.569E-1 3.36951E-1 3.7662E-1 4.41262E-1 4.11142E-1 3.42646E-1 3.66072E-1 4.09513E-1 4.9307E-1 5.36254E-1 5.70779E-1 6.0001E-1 6.59501E-1 6.50219E-1 6.52126E-1 6.59955E-1 6.6522E-1 6.69186E-1 6.88725E-1 6.63895E-1 6.77079E-1 -9999 -9999 -9999 -9999 6.74637E-1 -9999 -9999 -9999 -9999 -9999 -9999 -9999 -9999 -9999 -9999 -9999 -9999 -9999 -9999 -9999 -9999 -9999 -9999 -9999 -9999 -9999 -9999 -9999 -9999 -9999 -9999 -9999 -9999
-9999 -9999 -9999 -9999 -9999 -9999 -9999 -9999 -9999 -9999 -9999 -9999 -9999 -9999 -9999 -9999 -9999 -9999 -9999 -9999 -9999 -9999 -9999 -9999 -9999 -9999 -9999 -9999 -9999 -9999 -9999 -9999 -9999 -9999 -9999 -9999 -9999 -9999 -9999 -9999 -9999 -9999 -9999 -9999 -9999 -9999 -9999 -9999 -9999 -9999 -9999 -9999 -9999 -9999 -9999 -9999 -9999 -9999 -9999 -9999 -9999 -9999 -9999 -9999 -9999 -9999 -9999 -9999 -9999 -9999 -9999 -9999 -9999 -9999 -9999 -9999 -9999 -9999 -9999 -9999 -9999 -9999 -9999 -9999 -9999 -9999 -9999 -9999 -9999 -9999 -9999 -9999 -9999 -9999 -9999 -9999 -9999 -9999 -9999 -9999 -9999 -9999 -9999 -9999 -9999 -9999 -9999 -9999 -9999 -9999 -9999 -9999 -9999 -9999 -9999 -9999 -9999 -9999 -9999 -9999 -9999 -9999 -9999 -9999 -9999 -9999 -9999 -9999 -9999 -9999 -9999 -9999 -9999 -9999 -9999 -9999 -9999 -9999 -9999 -9999 -9999 -9999 -9999 -9999 -9999 -9999 -9999 -9999 -9999 -9999 -9999 -9999 -9999 -9999 -9999 -9999 -9999 -9999 -9999 -9999 -9999 -9999 -9999 -9999 -9999 -9999 -9999 -9999 -9999 -9999 -9999 -9999 -9999 -9999 -9999 -9999 -9999 -9999 -9999 -9999 -9999 -9999 -9999 -9999 -9999 -9999 -9999 -9999 -9999 -9999 -9999 7.79322E-1 7.73627E-1 7.75346E-1 7.79885E-1 7.77056E-1 4.68039E-1 4.5052E-1 4.71642E-1 5.47941E-1 7.35851E-1 7.67468E-1 7.97394E-1 7.58861E-1 7.75687E-1 7.45014E-1 7.05177E-1 7.62739E-1 7.49333E-1 6.96024E-1 4.07063E-1 4.00171E-1 4.10097E-1 3.69561E-1 3.4668E-1 3.63218E-1 3.79134E-1 4.41966E-1 5.11939E-1 5.8028E-1 5.94246E-1 6.27453E-1 6.85569E-1 6.99806E-1 6.84561E-1 6.73714E-1 6.75722E-1 6.59178E-1 6.70657E-1 6.80921E-1 6.88505E-1 6.85127E-1 6.80119E-1 6.92684E-1 6.9932E-1 6.97852E-1 6.94905E-1 -9999 -9999 -9999 -9999 -9999 -9999 -9999 -9999 -9999 -9999 -9999 -9999 -9999 -9999 -9999 -9999 -9999 -9999 -9999 -9999 -9999 -9999 -9999 -9999 -9999 -9999 -9999
-9999 -9999 -9999 -9999 -9999 -9999 -9999 -9999 -9999 -9999 -9999 -9999 -9999 -9999 -9999 -9999 -9999 -9999 -9999 -9999 -9999 -9999 -9999 -9999 -9999 -9999 -9999 -9999 -9999 -9999 -9999 -9999 -9999 -9999 -9999 -9999 -9999 -9999 -9999 -9999 -9999 -9999 -9999 -9999 -9999 -9999 -9999 -9999 -9999 -9999 -9999 -9999 -9999 -9999 -9999 -9999 -9999 -9999 -9999 -9999 -9999 -9999 -9999 -9999 -9999 -9999 -9999 -9999 -9999 -9999 -9999 -9999 -9999 -9999 -9999 -9999 -9999 -9999 -9999 -9999 -9999 -9999 -9999 -9999 -9999 -9999 -9999 -9999 -9999 -9999 -9999 -9999 -9999 -9999 -9999 -9999 -9999 -9999 -9999 -9999 -9999 -9999 -9999 -9999 -9999 -9999 -9999 -9999 -9999 -9999 -9999 -9999 -9999 -9999 -9999 -9999 -9999 -9999 -9999 -9999 -9999 -9999 -9999 -9999 -9999 -9999 -9999 -9999 -9999 -9999 -9999 -9999 -9999 -9999 -9999 -9999 -9999 -9999 -9999 -9999 -9999 -9999 -9999 -9999 -9999 -9999 -9999 -9999 -9999 -9999 -9999 -9999 -9999 -9999 -9999 -9999 -9999 -9999 -9999 -9999 -9999 -9999 -9999 -9999 -9999 -9999 -9999 -9999 -9999 -9999 -9999 -9999 -9999 -9999 -9999 -9999 -9999 -9999 -9999 -9999 -9999 -9999 -9999 -9999 -9999 -9999 -9999 -9999 -9999 7.87209E-1 7.80729E-1 7.76772E-1 7.87209E-1 7.93737E-1 7.92614E-1 7.98696E-1 7.95021E-1 4.80721E-1 4.58656E-1 5.33757E-1 7.62484E-1 7.75939E-1 7.73899E-1 7.71496E-1 7.90674E-1 7.66218E-1 7.26758E-1 7.05868E-1 7.08172E-1 7.47814E-1 7.40477E-1 7.19603E-1 6.71298E-1 6.45711E-1 3.99572E-1 4.21188E-1 4.99318E-1 5.12374E-1 5.78156E-1 6.15361E-1 6.24013E-1 6.32991E-1 6.05879E-1 6.06087E-1 6.01083E-1 5.99202E-1 6.47964E-1 6.99765E-1 7.00538E-1 6.65802E-1 6.79215E-1 6.80554E-1 6.85315E-1 6.9199E-1 6.93795E-1 6.90733E-1 6.91712E-1 6.80783E-1 6.60622E-1 6.67424E-1 -9999 -9999 -9999 -9999 -9999 -9999 -9999 -9999 -9999 -9999 -9999 -9999 -9999 -9999 -9999 -9999 -9999 -9999 -9999 -9999 -9999 -9999 -9999 -9999
-9999 -9999 -9999 -9999 -9999 -9999 -9999 -9999 -9999 -9999 -9999 -9999 -9999 -9999 -9999 -9999 -9999 -9999 -9999 -9999 -9999 -9999 -9999 -9999 -9999 -9999 -9999 -9999 -9999 -9999 -9999 -9999 -9999 -9999 -9999 -9999 -9999 -9999 -9999 -9999 -9999 -9999 -9999 -9999 -9999 -9999 -9999 -9999 -9999 -9999 -9999 -9999 -9999 -9999 -9999 -9999 -9999 -9999 -9999 -9999 -9999 -9999 -9999 -9999 -9999 -9999 -9999 -9999 -9999 -9999 -9999 -9999 -9999 -9999 -9999 -9999 -9999 -9999 -9999 -9999 -9999 -9999 -9999 -9999 -9999 -9999 -9999 -9999 -9999 -9999 -9999 -9999 -9999 -9999 -9999 -9999 -9999 -9999 -9999 -9999 -9999 -9999 -9999 -9999 -9999 -9999 -9999 -9999 -9999 -9999 -9999 -9999 -9999 -9999 -9999 -9999 -9999 -9999 -9999 -9999 -9999 -9999 -9999 -9999 -9999 -9999 -9999 -9999 -9999 -9999 -9999 -9999 -9999 -9999 -9999 -9999 -9999 -9999 -9999 -9999 -9999 -9999 -9999 -9999 -9999 -9999 -9999 -9999 -9999 -9999 -9999 -9999 -9999 -9999 -9999 -9999 -9999 -9999 -9999 -9999 -9999 -9999 -9999 -9999 -9999 -9999 -9999 -9999 -9999 -9999 -9999 -9999 -9999 -9999 -9999 -9999 -9999 -9999 -9999 -9999 -9999 -9999 -9999 -9999 -9999 -9999 -9999 7.87209E-1 7.87209E-1 7.87209E-1 7.87209E-1 7.79885E-1 7.95021E-1 7.67564E-1 7.33805E-1 7.13173E-1 5.68037E-1 5.19725E-1 4.73353E-1 5.22793E-1 7.17066E-1 7.52053E-1 7.07001E-1 6.7718E-1 7.05495E-1 7.28377E-1 7.41465E-1 7.6404E-1 7.00912E-1 7.46245E-1 7.53359E-1 7.5413E-1 7.45633E-1 7.28419E-1 6.72791E-1 4.25306E-1 5.35643E-1 5.80666E-1 5.73727E-1 5.40948E-1 5.20346E-1 5.48609E-1 5.78263E-1 6.23093E-1 6.30762E-1 6.30153E-1 6.71796E-1 7.03653E-1 7.1051E-1 7.109E-1 7.07635E-1 6.8654E-1 6.82584E-1 6.98684E-1 6.87373E-1 6.90503E-1 6.96527E-1 7.00003E-1 6.78936E-1 6.78791E-1 6.59644E-1 -9999 -9999 -9999 -9999 -9999 -9999 -9999 -9999 -9999 -9999 -9999 -9999 -9999 -9999 -9999 -9999 -9999 -9999 -9999 -9999 -9999 -9999 -9999
-9999 -9999 -9999 -9999 -9999 -9999 -9999 -9999 -9999 -9999 -9999 -9999 -9999 -9999 -9999 -9999 -9999 -9999 -9999 -9999 -9999 -9999 -9999 -9999 -9999 -9999 -9999 -9999 -9999 -9999 -9999 -9999 -9999 -9999 -9999 -9999 -9999 -9999 -9999 -9999 -9999 -9999 -9999 -9999 -9999 -9999 -9999 -9999 -9999 -9999 -9999 -9999 -9999 -9999 -9999 -9999 -9999 -9999 -9999 -9999 -9999 -9999 -9999 -9999 -9999 -9999 -9999 -9999 -9999 -9999 -9999 -9999 -9999 -9999 -9999 -9999 -9999 -9999 -9999 -9999 -9999 -9999 -9999 -9999 -9999 -9999 -9999 -9999 -9999 -9999 -9999 -9999 -9999 -9999 -9999 -9999 -9999 -9999 -9999 -9999 -9999 -9999 -9999 -9999 -9999 -9999 -9999 -9999 -9999 -9999 -9999 -9999 -9999 -9999 -9999 -9999 -9999 -9999 -9999 -9999 -9999 -9999 -9999 -9999 -9999 -9999 -9999 -9999 -9999 -9999 -9999 -9999 -9999 -9999 -9999 -9999 -9999 -9999 -9999 -9999 -9999 -9999 -9999 -9999 -9999 -9999 -9999 -9999 -9999 -9999 -9999 -9999 -9999 -9999 -9999 -9999 -9999 -9999 -9999 -9999 -9999 -9999 -9999 -9999 -9999 -9999 -9999 -9999 -9999 -9999 -9999 -9999 -9999 -9999 -9999 -9999 -9999 -9999 -9999 -9999 -9999 -9999 -9999 -9999 -9999 7.87209E-1 7.87209E-1 7.81308E-1 7.8326E-1 7.94256E-1 7.95021E-1 7.94132E-1 8.0463E-1 7.20161E-1 6.4825E-1 6.91798E-1 5.7156E-1 5.62079E-1 5.27291E-1 5.43132E-1 5.9482E-1 5.71842E-1 5.4855E-1 5.4855E-1 6.66759E-1 7.0583E-1 7.55886E-1 7.34174E-1 6.77253E-1 7.16208E-1 7.43015E-1 7.69038E-1 7.04424E-1 7.43186E-1 6.9111E-1 5.19643E-1 4.77787E-1 4.63866E-1 4.65708E-1 5.09366E-1 5.80348E-1 6.29581E-1 6.34205E-1 6.39745E-1 6.63359E-1 6.47666E-1 6.7534E-1 6.93892E-1 7.09507E-1 7.07587E-1 7.14081E-1 7.11984E-1 7.15586E-1 6.84651E-1 7.07143E-1 7.07462E-1 6.98322E-1 6.88786E-1 6.91301E-1 6.71485E-1 6.69895E-1 6.43473E-1 6.67231E-1 -9999 -9999 -9999 -9999 -9999 -9999 -9999 -9999 -9999 -9999 -9999 -9999 -9999 -9999 -9999 -9999 -9999 -9999 -9999 -9999 -9999
-9999 -9999 -9999 -9999 -9999 -9999 -9999 -9999 -9999 -9999 -9999 -9999 -9999 -9999 -9999 -9999 -9999 -9999 -9999 -9999 -9999 -9999 -9999 -9999 -9999 -9999 -9999 -9999 -9999 -9999 -9999 -9999 -9999 -9999 -9999 -9999 -9999 -9999 -9999 -9999 -9999 -9999 -9999 -9999 -9999 -9999 -9999 -9999 -9999 -9999 -9999 -9999 -9999 -9999 -9999 -9999 -9999 -9999 -9999 -9999 -9999 -9999 -9999 -9999 -9999 -9999 -9999 -9999 -9999 -9999 -9999 -9999 -9999 -9999 -9999 -9999 -9999 -9999 -9999 -9999 -9999 -9999 -9999 -9999 -9999 -9999 -9999 -9999 -9999 -9999 -9999 -9999 -9999 -9999 -9999 -9999 -9999 -9999 -9999 -9999 -9999 -9999 -9999 -9999 -9999 -9999 -9999 -9999 -9999 -9999 -9999 -9999 -9999 -9999 -9999 -9999 -9999 -9999 -9999 -9999 -9999 -9999 -9999 -9999 -9999 -9999 -9999 -9999 -9999 -9999 -9999 -9999 -9999 -9999 -9999 -9999 -9999 -9999 -9999 -9999 -9999 -9999 -9999 -9999 -9999 -9999 -9999 -9999 -9999 -9999 -9999 -9999 -9999 -9999 -9999 -9999 -9999 -9999 -9999 -9999 -9999 -9999 -9999 -9999 -9999 -9999 -9999 -9999 -9999 -9999 -9999 -9999 -9999 -9999 4.77855E-1 -9999 -9999 -9999 4.9958E-1 5.07915E-1 5.07915E-1 7.87209E-1 7.87209E-1 7.87209E-1 7.87209E-1 7.8555E-1 7.93329E-1 8.05572E-1 7.88123E-1 8.03723E-1 8.15804E-1 8.26221E-1 5.90196E-1 6.78299E-1 6.88208E-1 6.73392E-1 5.98373E-1 5.48741E-1 5.36817E-1 5.60229E-1 5.4855E-1 5.36817E-1 5.3587E-1 5.32604E-1 5.4855E-1 5.9482E-1 7.55262E-1 7.16359E-1 7.64621E-1 7.27657E-1 7.26319E-1 7.35073E-1 6.94899E-1 7.21758E-1 6.4392E-1 6.8855E-1 4.71536E-1 4.80505E-1 5.74976E-1 6.09655E-1 6.19589E-1 6.61127E-1 6.90119E-1 6.61588E-1 6.89186E-1 6.77438E-1 6.72537E-1 6.98799E-1 7.04634E-1 7.14024E-1 7.17361E-1 7.23154E-1 7.09382E-1 7.19073E-1 6.93196E-1 6.95187E-1 6.90974E-1 6.86259E-1 6.87416E-1 6.88038E-1 6.94023E-1 6.85972E-1 6.54934E-1 6.6189E-1 6.50688E-1 6.38413E-1 6.28244E-1 6.37354E-1 6.43073E-1 6.46466E-1 -9999 6.17315E-1 6.13087E-1 6.1019E-1 6.25772E-1 -9999 -9999 -9999 -9999 -9999 -9999 -9999 -9999 -9999
-9999 -9999 -9999 -9999 -9999 -9999 -9999 -9999 -9999 -9999 -9999 -9999 -9999 -9999 -9999 -9999 -9999 -9999 -9999 -9999 -9999 -9999 -9999 -9999 -9999 -9999 -9999 -9999 -9999 -9999 -9999 -9999 -9999 -9999 -9999 -9999 -9999 -9999 -9999 -9999 -9999 -9999 -9999 -9999 -9999 -9999 -9999 -9999 -9999 -9999 -9999 -9999 -9999 -9999 -9999 -9999 -9999 -9999 -9999 -9999 -9999 -9999 -9999 -9999 -9999 -9999 -9999 -9999 -9999 -9999 -9999 -9999 -9999 -9999 -9999 -9999 -9999 -9999 -9999 -9999 -9999 -9999 -9999 -9999 -9999 -9999 -9999 -9999 -9999 -9999 -9999 -9999 -9999 -9999 -9999 -9999 -9999 -9999 -9999 -9999 -9999 -9999 -9999 -9999 -9999 -9999 -9999 -9999 -9999 -9999 -9999 -9999 -9999 -9999 -9999 -9999 -9999 -9999 -9999 -9999 -9999 -9999 -9999 -9999 -9999 -9999 -9999 -9999 -9999 -9999 -9999 -9999 -9999 -9999 -9999 -9999 -9999 -9999 -9999 -9999 -9999 -9999 -9999 -9999 -9999 -9999 -9999 -9999 -9999 -9999 -9999 -9999 -9999 -9999 -9999 -9999 -9999 -9999 -9999 -9999 -9999 -9999 -9999 -9999 -9999 -9999 -9999 -9999 -9999 -9999 -9999 4.5662E-1 4.64364E-1 4.73762E-1 4.88097E-1 5.0081E-1 5.07915E-1 5.07915E-1 5.07915E-1 7.94528E-1 7.92214E-1 7.97425E-1 8.05854E-1 8.1135E-1 8.10549E-1 8.13311E-1 8.07814E-1 7.88269E-1 7.62824E-1 7.78116E-1 8.11772E-1 5.83377E-1 6.45831E-1 6.52596E-1 6.11283E-1 5.89808E-1 5.82355E-1 5.7294E-1 5.5411E-1 5.36817E-1 5.36817E-1 5.36817E-1 5.34238E-1 5.31787E-1 5.36817E-1 5.60229E-1 5.60229E-1 5.60229E-1 5.80482E-1 6.45944E-1 6.8768E-1 7.12332E-1 6.8062E-1 6.54916E-1 6.57379E-1 7.00014E-1 7.03623E-1 6.3368E-1 6.11977E-1 5.48335E-1 5.43151E-1 6.69608E-1 7.08256E-1 7.27037E-1 6.91024E-1 7.23503E-1 7.08371E-1 7.08297E-1 7.05087E-1 7.11746E-1 7.17314E-1 7.24849E-1 7.34857E-1 7.34602E-1 7.34122E-1 7.31392E-1 6.88088E-1 6.79896E-1 6.88394E-1 6.91766E-1 6.92727E-1 6.97068E-1 6.831E-1 6.8789E-1 6.69155E-1 5.70549E-1 5.83472E-1 6.46378E-1 6.58285E-1 6.55484E-1 6.37058E-1 6.04586E-1 6.23687E-1 6.16861E-1 6.10866E-1 -9999 -9999 -9999 -9999 -9999 -9999 -9999 -9999 -9999
-9999 -9999 -9999 -9999 -9999 -9999 -9999 -9999 -9999 -9999 -9999 -9999 -9999 -9999 -9999 -9999 -9999 -9999 -9999 -9999 -9999 -9999 -9999 -9999 -9999 -9999 -9999 -9999 -9999 -9999 -9999 -9999 -9999 -9999 -9999 -9999 -9999 -9999 -9999 -9999 -9999 -9999 -9999 -9999 -9999 -9999 -9999 -9999 -9999 -9999 -9999 -9999 -9999 -9999 -9999 -9999 -9999 -9999 -9999 -9999 -9999 -9999 -9999 -9999 -9999 -9999 -9999 -9999 -9999 -9999 -9999 -9999 -9999 -9999 -9999 -9999 -9999 -9999 -9999 -9999 -9999 -9999 -9999 -9999 -9999 -9999 -9999 -9999 -9999 -9999 -9999 -9999 -9999 -9999 -9999 -9999 -9999 -9999 -9999 -9999 -9999 -9999 -9999 -9999 -9999 -9999 -9999 -9999 -9999 -9999 -9999 -9999 -9999 -9999 -9999 -9999 -9999 -9999 -9999 -9999 -9999 -9999 -9999 -9999 -9999 -9999 -9999 -9999 -9999 -9999 -9999 -9999 -9999 -9999 -9999 -9999 -9999 -9999 -9999 -9999 -9999 -9999 -9999 -9999 -9999 -9999 -9999 -9999 -9999 -9999 -9999 -9999 -9999 -9999 -9999 -9999 -9999 -9999 -9999 -9999 -9999 -9999 -9999 -9999 -9999 -9999 -9999 -9999 4.33929E-1 4.46056E-1 4.58249E-1 4.67222E-1 4.74171E-1 4.82769E-1 5.07707E-1 5.19725E-1 5.19725E-1 5.30257E-1 7.99371E-1 8.14325E-1 8.13113E-1 8.13179E-1 8.10036E-1 8.00732E-1 7.92813E-1 7.97937E-1 7.86791E-1 7.87176E-1 7.67308E-1 7.53376E-1 7.79895E-1 5.96419E-1 6.3054E-1 6.40947E-1 5.89114E-1 5.45884E-1 5.97634E-1 5.51601E-1 5.61757E-1 5.36817E-1 5.36817E-1 5.36817E-1 5.36817E-1 5.36817E-1 5.36817E-1 5.36817E-1 5.36817E-1 5.4855E-1 5.4855E-1 6.21264E-1 6.45147E-1 6.05305E-1 6.31064E-1 6.62898E-1 7.25024E-1 7.30597E-1 6.6931E-1 6.07299E-1 5.37137E-1 5.29866E-1 5.20416E-1 5.35894E-1 7.39285E-1 7.55088E-1 7.13894E-1 7.20832E-1 7.43938E-1 7.47272E-1 7.33729E-1 7.25966E-1 7.37648E-1 7.30586E-1 7.39203E-1 7.39612E-1 7.26675E-1 7.36466E-1 7.32884E-1 7.05192E-1 7.04648E-1 6.95974E-1 6.97679E-1 6.97477E-1 7.11134E-1 7.12652E-1 6.73676E-1 5.55223E-1 5.78227E-1 5.6162E-1 5.54391E-1 5.98225E-1 6.00317E-1 6.06393E-1 5.9172E-1 6.04488E-1 5.97742E-1 -9999 -9999 -9999 -9999 -9999 -9999 -9999 -9999 -9999
-9999 -9999 -9999 -9999 -9999 -9999 -9999 -9999 -9999 -9999 -9999 -9999 -9999 -9999 -9999 -9999 -9999 -9999 -9999 -9999 -9999 -9999 -9999 -9999 -9999 -9999 -9999 -9999 -9999 -9999 -9999 -9999 -9999 -9999 -9999 -9999 -9999 -9999 -9999 -9999 -9999 -9999 -9999 -9999 -9999 -9999 -9999 -9999 -9999 -9999 -9999 -9999 -9999 -9999 -9999 -9999 -9999 -9999 -9999 -9999 -9999 -9999 -9999 -9999 -9999 -9999 -9999 -9999 -9999 -9999 -9999 -9999 -9999 -9999 -9999 -9999 -9999 -9999 -9999 -9999 -9999 -9999 -9999 -9999 -9999 -9999 -9999 -9999 -9999 -9999 -9999 -9999 -9999 -9999 -9999 -9999 -9999 -9999 -9999 -9999 -9999 -9999 -9999 -9999 -9999 -9999 -9999 -9999 -9999 -9999 -9999 -9999 -9999 -9999 -9999 -9999 -9999 -9999 -9999 -9999 -9999 -9999 -9999 -9999 -9999 -9999 -9999 -9999 -9999 -9999 -9999 -9999 -9999 -9999 -9999 -9999 -9999 -9999 -9999 -9999 -9999 -9999 -9999 -9999 -9999 -9999 -9999 -9999 -9999 -9999 -9999 -9999 -9999 -9999 -9999 -9999 -9999 -9999 -9999 -9999 -9999 -9999 -9999 -9999 -9999 5.72254E-1 5.79067E-1 5.88635E-1 4.39579E-1 4.70416E-1 4.85972E-1 4.92121E-1 4.97453E-1 4.97863E-1 4.99914E-1 5.34162E-1 5.4855E-1 5.71842E-1 5.7778E-1 8.01565E-1 8.07001E-1 8.10942E-1 8.07949E-1 7.98989E-1 7.73146E-1 7.77568E-1 7.78396E-1 7.68994E-1 7.53861E-1 7.41179E-1 6.20099E-1 6.04528E-1 6.20811E-1 5.76028E-1 6.01657E-1 5.77623E-1 5.41071E-1 5.38091E-1 5.30244E-1 5.36817E-1 5.36817E-1 5.36817E-1 5.36817E-1 5.36817E-1 5.36817E-1 5.36817E-1 5.35462E-1 5.36817E-1 5.71842E-1 6.12664E-1 5.82766E-1 6.29589E-1 7.12153E-1 7.02049E-1 6.7132E-1 6.47501E-1 6.44014E-1 5.69212E-1 5.56286E-1 5.53432E-1 5.63006E-1 5.23242E-1 7.46171E-1 7.69425E-1 7.61591E-1 7.45142E-1 7.60763E-1 7.59899E-1 7.66892E-1 7.64322E-1 7.38738E-1 7.50053E-1 7.50461E-1 7.49524E-1 7.44254E-1 7.37857E-1 7.33622E-1 7.28741E-1 7.24936E-1 7.02558E-1 6.96239E-1 6.97987E-1 7.10385E-1 7.1718E-1 6.07888E-1 5.21637E-1 4.87125E-1 4.55351E-1 4.2937E-1 5.15118E-1 5.18926E-1 5.28952E-1 5.57892E-1 5.74188E-1 6.02397E-1 -9999 -9999 -9999 -9999 -9999 -9999 -9999 -9999 -9999
-9999 -9999 -9999 -9999 -9999 -9999 -9999 -9999 -9999 -9999 -9999 -9999 -9999 -9999 -9999 -9999 -9999 -9999 -9999 -9999 -9999 -9999 -9999 -9999 -9999 -9999 -9999 -9999 -9999 -9999 -9999 -9999 -9999 -9999 -9999 -9999 -9999 -9999 -9999 -9999 -9999 -9999 -9999 -9999 -9999 -9999 -9999 -9999 -9999 -9999 -9999 -9999 -9999 -9999 -9999 -9999 -9999 -9999 -9999 -9999 -9999 -9999 -9999 -9999 -9999 -9999 -9999 -9999 -9999 -9999 -9999 -9999 -9999 -9999 -9999 -9999 -9999 -9999 -9999 -9999 -9999 -9999 -9999 -9999 -9999 -9999 -9999 -9999 -9999 -9999 -9999 -9999 -9999 -9999 -9999 -9999 -9999 -9999 -9999 -9999 -9999 -9999 -9999 -9999 -9999 -9999 -9999 -9999 -9999 -9999 -9999 -9999 -9999 -9999 -9999 -9999 -9999 -9999 -9999 -9999 -9999 -9999 -9999 -9999 -9999 -9999 -9999 -9999 -9999 -9999 -9999 -9999 -9999 -9999 -9999 -9999 -9999 -9999 -9999 -9999 -9999 -9999 -9999 -9999 -9999 -9999 -9999 -9999 -9999 -9999 -9999 -9999 -9999 -9999 -9999 -9999 -9999 -9999 -9999 -9999 -9999 -9999 -9999 -9999 5.64203E-1 5.72656E-1 5.81066E-1 4.38696E-1 4.54917E-1 4.74914E-1 4.90891E-1 4.98274E-1 5.01965E-1 5.26397E-1 5.12883E-1 5.02221E-1 5.17315E-1 5.53622E-1 5.83377E-1 5.93375E-1 8.021E-1 8.00295E-1 7.8699E-1 7.89265E-1 7.85399E-1 7.77342E-1 7.76663E-1 7.60905E-1 6.27411E-1 6.2057E-1 6.19544E-1 6.02664E-1 6.17125E-1 5.90497E-1 5.4427E-1 5.53223E-1 5.49179E-1 5.48475E-1 5.36823E-1 5.4018E-1 5.4018E-1 5.4018E-1 5.4018E-1 5.4018E-1 5.4018E-1 5.4018E-1 5.4018E-1 5.4018E-1 5.70509E-1 5.53712E-1 5.96E-1 6.11326E-1 6.36121E-1 6.08375E-1 6.05048E-1 5.77786E-1 5.76616E-1 5.49229E-1 5.58379E-1 5.72031E-1 5.58379E-1 8.04285E-1 7.97253E-1 7.82671E-1 7.77626E-1 7.76409E-1 7.78219E-1 7.78679E-1 7.65258E-1 7.62823E-1 7.62865E-1 7.72376E-1 7.43878E-1 7.46156E-1 7.32428E-1 7.32247E-1 7.09008E-1 7.18667E-1 7.08493E-1 6.88447E-1 6.22848E-1 6.39834E-1 6.72761E-1 6.99512E-1 6.57672E-1 5.19107E-1 4.3359E-1 3.76028E-1 3.85844E-1 4.0244E-1 4.89145E-1 5.46042E-1 5.89006E-1 6.26021E-1 -9999 -9999 -9999 -9999 -9999 -9999 -9999 -9999 -9999 -9999
-9999 -9999 -9999 -9999 -9999 -9999 -9999 -9999 -9999 -9999 -9999 -9999 -9999 -9999 -9999 -9999 -9999 -9999 -9999 -9999 -9999 -9999 -9999 -9999 -9999 -9999 -9999 -9999 -9999 -9999 -9999 -9999 -9999 -9999 -9999 -9999 -9999 -9999 -9999 -9999 -9999 -9999 -9999 -9999 -9999 -9999 -9999 -9999 -9999 -9999 -9999 -9999 -9999 -9999 -9999 -9999 -9999 -9999 -9999 -9999 -9999 -9999 -9999 -9999 -9999 -9999 -9999 -9999 -9999 -9999 -9999 -9999 -9999 -9999 -9999 -9999 -9999 -9999 -9999 -9999 -9999 -9999 -9999 -9999 -9999 -9999 -9999 -9999 -9999 -9999 -9999 -9999 -9999 -9999 -9999 -9999 -9999 -9999 -9999 -9999 -9999 -9999 -9999 -9999 -9999 -9999 -9999 -9999 -9999 -9999 -9999 -9999 -9999 -9999 -9999 -9999 -9999 -9999 -9999 -9999 -9999 -9999 -9999 -9999 -9999 -9999 -9999 -9999 -9999 -9999 -9999 -9999 -9999 -9999 -9999 -9999 -9999 -9999 -9999 -9999 -9999 -9999 -9999 -9999 -9999 -9999 -9999 -9999 -9999 -9999 -9999 -9999 -9999 -9999 -9999 -9999 -9999 -9999 -9999 -9999 -9999 -9999 5.5247E-1 5.59356E-1 5.67831E-1 5.79067E-1 4.3587E-1 4.43955E-1 4.52477E-1 4.67964E-1 5.12883E-1 5.23942E-1 5.29669E-1 5.36944E-1 5.04272E-1 4.80081E-1 4.80006E-1 4.93122E-1 6.73331E-1 7.1177E-1 5.9482E-1 8.1268E-1 8.02011E-1 7.84255E-1 7.72824E-1 7.59379E-1 7.62018E-1 6.25121E-1 6.38301E-1 6.2849E-1 6.21957E-1 5.96235E-1 6.07667E-1 5.68207E-1 5.563E-1 5.3778E-1 5.24264E-1 5.29419E-1 5.38126E-1 5.4018E-1 5.4018E-1 5.4018E-1 5.4018E-1 5.4018E-1 5.4018E-1 5.4018E-1 5.4018E-1 5.75152E-1 5.93367E-1 5.81225E-1 5.7086E-1 5.46358E-1 5.63182E-1 5.60899E-1 5.48684E-1 5.47389E-1 5.44473E-1 5.54774E-1 5.54344E-1 5.65242E-1 8.11417E-1 8.03251E-1 8.09444E-1 8.06162E-1 8.01593E-1 7.79464E-1 7.78489E-1 7.71307E-1 7.76303E-1 7.64594E-1 7.64155E-1 7.47205E-1 7.55893E-1 7.45307E-1 6.94555E-1 6.68609E-1 6.33414E-1 6.40219E-1 6.20064E-1 6.31748E-1 6.02232E-1 5.37649E-1 6.24632E-1 7.07081E-1 6.52499E-1 5.42105E-1 5.22803E-1 5.15765E-1 4.55027E-1 4.09612E-1 4.67999E-1 5.36602E-1 6.02463E-1 6.17814E-1 -9999 -9999 -9999 -9999 -9999 -9999 -9999 -9999 -9999 -9999
-9999 -9999 -9999 -9999 -9999 -9999 -9999 -9999 -9999 -9999 -9999 -9999 -9999 -9999 -9999 -9999 -9999 -9999 -9999 -9999 -9999 -9999 -9999 -9999 -9999 -9999 -9999 -9999 -9999 -9999 -9999 -9999 -9999 -9999 -9999 -9999 -9999 -9999 -9999 -9999 -9999 -9999 -9999 -9999 -9999 -9999 -9999 -9999 -9999 -9999 -9999 -9999 -9999 -9999 -9999 -9999 -9999 -9999 -9999 -9999 -9999 -9999 -9999 -9999 -9999 -9999 -9999 -9999 -9999 -9999 -9999 -9999 -9999 -9999 -9999 -9999 -9999 -9999 -9999 -9999 -9999 -9999 -9999 -9999 -9999 -9999 -9999 -9999 -9999 -9999 -9999 -9999 -9999 -9999 -9999 -9999 -9999 -9999 -9999 -9999 -9999 -9999 -9999 -9999 -9999 -9999 -9999 -9999 -9999 -9999 -9999 -9999 -9999 -9999 -9999 -9999 -9999 -9999 -9999 -9999 -9999 -9999 -9999 -9999 -9999 -9999 -9999 -9999 -9999 -9999 -9999 -9999 -9999 -9999 -9999 -9999 -9999 -9999 -9999 -9999 -9999 -9999 -9999 -9999 -9999 -9999 -9999 -9999 -9999 -9999 -9999 -9999 -9999 -9999 -9999 -9999 -9999 4.94609E-1 5.01172E-1 5.38233E-1 5.48004E-1 5.57333E-1 5.66219E-1 5.71451E-1 5.77467E-1 4.33048E-1 4.42336E-1 4.48009E-1 4.82129E-1 4.92377E-1 5.05502E-1 5.28367E-1 5.3572E-1 5.3327E-1 5.15676E-1 4.86971E-1 4.53137E-1 4.65284E-1 6.38925E-1 6.83644E-1 7.21017E-1 7.33428E-1 6.20582E-1 6.37423E-1 6.30916E-1 6.4466E-1 6.44114E-1 6.27825E-1 6.32853E-1 6.25433E-1 6.1816E-1 6.12488E-1 5.99641E-1 5.69866E-1 5.78174E-1 5.5086E-1 5.1072E-1 5.31304E-1 5.37725E-1 5.38828E-1 5.38126E-1 5.37725E-1 5.38427E-1 5.4018E-1 5.4018E-1 5.4018E-1 5.4018E-1 5.51899E-1 5.4018E-1 5.4018E-1 5.4018E-1 5.4018E-1 5.4018E-1 5.4018E-1 5.51899E-1 5.61924E-1 5.54409E-1 5.62984E-1 8.13673E-1 8.1321E-1 8.08593E-1 8.01746E-1 8.16987E-1 8.04419E-1 7.97085E-1 8.01524E-1 7.9002E-1 7.62823E-1 7.68533E-1 7.6108E-1 7.11283E-1 7.11128E-1 7.11665E-1 6.97931E-1 7.09784E-1 6.18262E-1 5.53214E-1 5.20128E-1 4.91189E-1 5.26461E-1 5.3712E-1 5.70963E-1 6.62418E-1 6.81402E-1 5.9776E-1 6.13659E-1 6.59435E-1 6.05601E-1 5.29379E-1 4.27983E-1 4.62766E-1 5.4669E-1 6.136E-1 6.19972E-1 6.27633E-1 -9999 -9999 -9999 -9999 -9999 -9999 -9999 -9999 -9999
-9999 -9999 -9999 -9999 -9999 -9999 -9999 -9999 -9999 -9999 -9999 -9999 -9999 -9999 -9999 -9999 -9999 -9999 -9999 -9999 -9999 -9999 -9999 -9999 -9999 -9999 -9999 -9999 -9999 -9999 -9999 -9999 -9999 -9999 -9999 -9999 -9999 -9999 -9999 -9999 -9999 -9999 -9999 -9999 -9999 -9999 -9999 -9999 -9999 -9999 -9999 -9999 -9999 -9999 -9999 -9999 -9999 -9999 -9999 -9999 -9999 -9999 -9999 -9999 -9999 -9999 -9999 -9999 -9999 -9999 -9999 -9999 -9999 -9999 -9999 -9999 -9999 -9999 -9999 -9999 -9999 -9999 -9999 -9999 -9999 -9999 -9999 -9999 -9999 -9999 -9999 -9999 -9999 -9999 -9999 -9999 -9999 -9999 -9999 -9999 -9999 -9999 -9999 -9999 -9999 -9999 -9999 -9999 -9999 -9999 -9999 -9999 -9999 -9999 -9999 -9999 -9999 -9999 -9999 -9999 -9999 -9999 -9999 -9999 -9999 -9999 -9999 -9999 -9999 -9999 -9999 -9999 -9999 -9999 -9999 -9999 -9999 -9999 -9999 -9999 -9999 -9999 -9999 -9999 -9999 -9999 -9999 -9999 -9999 -9999 -9999 -9999 -9999 -9999 4.78215E-1 4.84359E-1 4.93789E-1 5.35377E-1 5.46378E-1 5.57333E-1 5.70647E-1 5.83859E-1 5.92206E-1 5.94976E-1 4.40313E-1 4.40313E-1 4.75169E-1 4.84588E-1 4.90737E-1 4.93607E-1 5.11987E-1 5.20182E-1 5.26731E-1 5.2714E-1 5.14857E-1 4.89841E-1 4.6406E-1 4.56824E-1 6.31033E-1 7.08581E-1 7.51503E-1 7.60226E-1 7.51503E-1 7.60226E-1 6.62653E-1 6.40405E-1 6.43415E-1 6.33258E-1 6.26963E-1 6.22469E-1 6.07978E-1 6.03817E-1 5.90454E-1 5.38277E-1 5.25038E-1 5.09746E-1 5.14638E-1 5.31906E-1 5.35921E-1 5.37324E-1 5.37124E-1 5.36121E-1 5.3562E-1 5.37926E-1 5.4018E-1 5.4018E-1 5.4018E-1 5.4018E-1 5.4018E-1 5.4018E-1 5.4018E-1 5.4018E-1 5.4018E-1 8.08082E-1 8.08082E-1 8.15307E-1 8.13815E-1 8.05978E-1 8.03407E-1 8.03152E-1 8.03471E-1 8.03089E-1 8.00074E-1 7.94394E-1 7.94361E-1 7.86496E-1 7.89879E-1 7.89035E-1 7.34339E-1 7.04865E-1 6.80553E-1 6.42633E-1 6.72642E-1 6.20456E-1 6.59509E-1 6.25016E-1 4.6488E-1 4.18602E-1 4.80387E-1 5.40368E-1 5.74511E-1 6.01206E-1 6.89304E-1 6.56538E-1 6.17576E-1 6.64769E-1 7.03525E-1 6.70498E-1 5.90599E-1 5.22863E-1 5.26237E-1 5.80409E-1 6.27189E-1 6.36862E-1 6.35646E-1 6.36749E-1 -9999 -9999 -9999 -9999 -9999 -9999 -9999 -9999
-9999 -9999 -9999 -9999 -9999 -9999 -9999 -9999 -9999 -9999 -9999 -9999 -9999 -9999 -9999 -9999 -9999 -9999 -9999 -9999 -9999 -9999 -9999 -9999 -9999 -9999 -9999 -9999 -9999 -9999 -9999 -9999 -9999 -9999 -9999 -9999 -9999 -9999 -9999 -9999 -9999 -9999 -9999 -9999 -9999 -9999 -9999 -9999 -9999 -9999 -9999 -9999 -9999 -9999 -9999 -9999 -9999 -9999 -9999 -9999 -9999 -9999 -9999 -9999 -9999 -9999 -9999 -9999 -9999 -9999 -9999 -9999 -9999 -9999 -9999 -9999 -9999 -9999 -9999 -9999 -9999 -9999 -9999 -9999 -9999 -9999 -9999 -9999 -9999 -9999 -9999 -9999 -9999 -9999 -9999 -9999 -9999 -9999 -9999 -9999 -9999 -9999 -9999 -9999 -9999 -9999 -9999 -9999 -9999 -9999 -9999 -9999 -9999 -9999 -9999 -9999 -9999 -9999 -9999 -9999 -9999 -9999 -9999 -9999 -9999 -9999 -9999 -9999 -9999 -9999 -9999 -9999 -9999 -9999 -9999 -9999 -9999 -9999 -9999 -9999 -9999 -9999 -9999 -9999 -9999 -9999 -9999 -9999 -9999 -9999 -9999 -9999 -9999 4.70851E-1 4.76987E-1 5.1861E-1 5.36193E-1 5.56118E-1 5.80992E-1 5.92925E-1 6.08273E-1 6.24565E-1 6.32609E-1 4.84257E-1 5.05426E-1 4.83768E-1 4.94762E-1 5.01735E-1 5.07477E-1 5.07887E-1 5.08297E-1 5.12397E-1 5.16496E-1 5.19363E-1 5.15778E-1 4.97325E-1 4.70287E-1 4.50318E-1 6.10956E-1 6.75449E-1 7.42569E-1 7.60226E-1 7.76162E-1 7.77036E-1 7.71859E-1 6.56444E-1 6.45112E-1 6.31739E-1 6.23799E-1 6.19085E-1 5.96759E-1 5.39921E-1 5.60945E-1 5.04874E-1 4.80751E-1 4.93753E-1 4.97667E-1 5.10149E-1 5.11862E-1 5.1287E-1 5.1418E-1 5.13877E-1 5.13172E-1 5.15187E-1 5.18057E-1 5.4018E-1 5.4018E-1 5.4018E-1 5.4018E-1 5.4018E-1 5.4018E-1 8.08082E-1 8.00642E-1 8.00642E-1 8.08082E-1 8.00642E-1 8.07236E-1 8.07173E-1 7.99578E-1 8.05725E-1 8.02614E-1 8.02906E-1 7.8828E-1 7.84072E-1 7.82745E-1 7.7264E-1 7.59563E-1 7.75762E-1 7.56666E-1 7.14176E-1 5.7747E-1 5.42757E-1 5.81273E-1 5.75614E-1 5.58308E-1 5.7076E-1 5.45645E-1 5.83863E-1 6.09145E-1 6.36717E-1 6.45139E-1 6.92374E-1 7.2524E-1 6.81455E-1 6.66595E-1 6.98687E-1 7.26727E-1 7.15668E-1 6.65571E-1 6.43939E-1 6.29661E-1 6.19574E-1 6.29882E-1 6.27897E-1 6.52329E-1 6.31088E-1 -9999 -9999 -9999 -9999 -9999 -9999 -9999 -9999
-9999 -9999 -9999 -9999 -9999 -9999 -9999 -9999 -9999 -9999 -9999 -9999 -9999 -9999 -9999 -9999 -9999 -9999 -9999 -9999 -9999 -9999 -9999 -9999 -9999 -9999 -9999 -9999 -9999 -9999 -9999 -9999 -9999 -9999 -9999 -9999 -9999 -9999 -9999 -9999 -9999 -9999 -9999 -9999 -9999 -9999 -9999 -9999 -9999 -9999 -9999 -9999 -9999 -9999 -9999 -9999 -9999 -9999 -9999 -9999 -9999 -9999 -9999 -9999 -9999 -9999 -9999 -9999 -9999 -9999 -9999 -9999 -9999 -9999 -9999 -9999 -9999 -9999 -9999 -9999 -9999 -9999 -9999 -9999 -9999 -9999 -9999 -9999 -9999 -9999 -9999 -9999 -9999 -9999 -9999 -9999 -9999 -9999 -9999 -9999 -9999 -9999 -9999 -9999 -9999 -9999 -9999 -9999 -9999 -9999 -9999 -9999 -9999 -9999 -9999 -9999 -9999 -9999 -9999 -9999 -9999 -9999 -9999 -9999 -9999 -9999 -9999 -9999 -9999 -9999 -9999 -9999 -9999 -9999 -9999 -9999 -9999 -9999 -9999 -9999 -9999 -9999 -9999 -9999 -9999 -9999 -9999 -9999 -9999 -9999 -9999 -9999 4.67582E-1 5.03032E-1 5.14513E-1 5.27615E-1 5.47191E-1 5.78994E-1 5.93321E-1 6.07099E-1 6.36723E-1 6.52136E-1 6.86122E-1 5.4461E-1 5.26322E-1 5.11167E-1 5.01325E-1 5.05016E-1 5.09527E-1 5.09937E-1 5.08297E-1 5.10449E-1 5.11269E-1 5.2553E-1 5.21027E-1 5.05863E-1 4.8167E-1 4.56342E-1 5.91289E-1 6.26366E-1 6.93103E-1 7.60226E-1 7.77036E-1 7.60226E-1 7.81733E-1 6.48012E-1 6.25753E-1 6.11365E-1 6.01696E-1 5.94261E-1 5.80799E-1 5.58476E-1 5.09723E-1 5.42899E-1 5.3163E-1 4.81615E-1 4.99083E-1 5.08436E-1 5.0894E-1 5.10149E-1 5.12769E-1 5.14381E-1 5.14986E-1 5.16396E-1 5.05186E-1 5.15489E-1 5.13676E-1 5.13071E-1 5.12668E-1 7.8991E-1 8.0465E-1 8.05662E-1 7.9932E-1 7.99966E-1 7.99514E-1 8.0522E-1 8.03761E-1 8.04206E-1 8.04713E-1 8.01492E-1 7.99162E-1 7.94332E-1 7.88908E-1 7.60358E-1 6.95461E-1 6.81731E-1 6.53408E-1 7.0427E-1 7.26312E-1 6.38985E-1 5.81262E-1 4.87299E-1 4.83363E-1 5.12275E-1 5.65493E-1 5.93748E-1 6.66851E-1 7.11054E-1 7.17456E-1 7.046E-1 7.09228E-1 7.05868E-1 7.02965E-1 6.62127E-1 6.89423E-1 7.18418E-1 7.33493E-1 7.39717E-1 7.33237E-1 7.05703E-1 6.74973E-1 6.63322E-1 6.31202E-1 6.16476E-1 6.21456E-1 6.33317E-1 -9999 -9999 -9999 -9999 -9999 -9999 -9999 -9999
-9999 -9999 -9999 -9999 -9999 -9999 -9999 -9999 -9999 -9999 -9999 -9999 -9999 -9999 -9999 -9999 -9999 -9999 -9999 -9999 -9999 -9999 -9999 -9999 -9999 -9999 -9999 -9999 -9999 -9999 -9999 -9999 -9999 -9999 -9999 -9999 -9999 -9999 -9999 -9999 -9999 -9999 -9999 -9999 -9999 -9999 -9999 -9999 -9999 -9999 -9999 -9999 -9999 -9999 -9999 -9999 -9999 -9999 -9999 -9999 -9999 -9999 -9999 -9999 -9999 -9999 -9999 -9999 -9999 -9999 -9999 -9999 -9999 -9999 -9999 -9999 -9999 -9999 -9999 -9999 -9999 -9999 -9999 -9999 -9999 -9999 -9999 -9999 -9999 -9999 -9999 -9999 -9999 -9999 -9999 -9999 -9999 -9999 -9999 -9999 -9999 -9999 -9999 -9999 -9999 -9999 -9999 -9999 -9999 -9999 -9999 -9999 -9999 -9999 -9999 -9999 -9999 -9999 -9999 -9999 -9999 -9999 -9999 -9999 -9999 -9999 -9999 -9999 -9999 -9999 -9999 -9999 -9999 -9999 -9999 -9999 -9999 -9999 -9999 -9999 -9999 -9999 -9999 -9999 -9999 -9999 -9999 -9999 -9999 4.57385E-1 4.63499E-1 4.69625E-1 5.06313E-1 5.16152E-1 5.40196E-1 5.51584E-1 5.61707E-1 5.75791E-1 5.87369E-1 6.03964E-1 6.62712E-1 6.82578E-1 6.91748E-1 5.51518E-1 5.4705E-1 5.21001E-1 5.09117E-1 5.09527E-1 5.14447E-1 5.20284E-1 5.16188E-1 5.10039E-1 5.16931E-1 5.16522E-1 5.12833E-1 4.993E-1 4.77984E-1 4.54714E-1 5.83335E-1 6.0227E-1 6.42655E-1 6.69554E-1 7.08475E-1 7.52574E-1 7.63154E-1 6.45225E-1 6.25549E-1 6.13536E-1 6.03991E-1 5.82812E-1 5.76337E-1 5.6379E-1 5.39871E-1 5.63897E-1 5.10318E-1 4.74818E-1 4.99736E-1 5.05073E-1 5.05835E-1 5.08335E-1 5.12064E-1 5.03473E-1 5.04985E-1 5.04783E-1 5.14482E-1 5.11862E-1 5.1025E-1 5.09847E-1 7.88233E-1 7.87559E-1 7.87963E-1 7.88972E-1 7.89844E-1 7.883E-1 7.97371E-1 7.90241E-1 7.88793E-1 7.93971E-1 7.98495E-1 8.01667E-1 7.99515E-1 7.70298E-1 7.2638E-1 7.2039E-1 6.01686E-1 5.52948E-1 5.67816E-1 5.92247E-1 6.46243E-1 6.16773E-1 5.43286E-1 5.6661E-1 6.12646E-1 6.13089E-1 6.65662E-1 6.96081E-1 7.08557E-1 7.42644E-1 7.12841E-1 6.78129E-1 6.42269E-1 6.39032E-1 6.55075E-1 6.68362E-1 6.89397E-1 7.12808E-1 7.27036E-1 7.38918E-1 7.35627E-1 7.13187E-1 6.51054E-1 6.48431E-1 6.54788E-1 6.33868E-1 6.2713E-1 6.32304E-1 -9999 -9999 -9999 -9999 -9999 -9999 -9999 -9999
-9999 -9999 -9999 -9999 -9999 -9999 -9999 -9999 -9999 -9999 -9999 -9999 -9999 -9999 -9999 -9999 -9999 -9999 -9999 -9999 -9999 -9999 -9999 -9999 -9999 -9999 -9999 -9999 -9999 -9999 -9999 -9999 -9999 -9999 -9999 -9999 -9999 -9999 -9999 -9999 -9999 -9999 -9999 -9999 -9999 -9999 -9999 -9999 -9999 -9999 -9999 -9999 -9999 -9999 -9999 -9999 -9999 -9999 -9999 -9999 -9999 -9999 -9999 -9999 -9999 -9999 -9999 -9999 -9999 -9999 -9999 -9999 -9999 -9999 -9999 -9999 -9999 -9999 -9999 -9999 -9999 -9999 -9999 -9999 -9999 -9999 -9999 -9999 -9999 -9999 -9999 -9999 -9999 -9999 -9999 -9999 -9999 -9999 -9999 -9999 -9999 -9999 -9999 -9999 -9999 -9999 -9999 -9999 -9999 -9999 -9999 -9999 -9999 -9999 -9999 -9999 -9999 -9999 -9999 -9999 -9999 -9999 -9999 -9999 -9999 -9999 -9999 -9999 -9999 -9999 -9999 -9999 -9999 -9999 -9999 -9999 -9999 -9999 -9999 -9999 -9999 -9999 -9999 -9999 -9999 -9999 -9999 -9999 4.5169E-1 4.582E-1 4.9893E-1 5.10004E-1 5.32035E-1 5.40604E-1 5.51584E-1 5.61707E-1 5.64129E-1 5.67756E-1 6.06169E-1 6.33538E-1 6.56079E-1 6.77581E-1 6.91748E-1 5.65199E-1 5.4827E-1 5.38092E-1 5.27882E-1 5.27984E-1 5.33296E-1 5.37377E-1 5.35745E-1 5.27984E-1 5.16931E-1 5.08323E-1 5.05452E-1 4.93148E-1 4.75938E-1 4.57563E-1 4.21555E-1 5.61199E-1 5.91561E-1 6.51531E-1 7.29884E-1 7.61273E-1 7.64799E-1 6.42428E-1 6.29215E-1 6.19817E-1 5.99237E-1 5.75749E-1 5.77932E-1 5.53529E-1 5.22617E-1 5.08576E-1 4.70749E-1 4.85583E-1 5.00608E-1 5.03222E-1 5.04093E-1 5.06488E-1 4.97726E-1 5.01154E-1 5.03473E-1 5.1428E-1 5.11359E-1 5.08839E-1 7.87056E-1 7.86691E-1 7.86837E-1 7.86105E-1 7.86179E-1 7.87129E-1 7.84195E-1 7.73237E-1 7.66876E-1 7.73156E-1 7.72655E-1 7.84445E-1 7.91072E-1 8.01948E-1 7.8742E-1 7.33058E-1 6.87465E-1 6.77839E-1 6.42729E-1 5.57121E-1 5.76567E-1 5.7387E-1 6.03899E-1 5.89585E-1 6.07304E-1 6.67641E-1 7.02534E-1 7.37186E-1 7.37148E-1 7.39757E-1 7.48839E-1 7.20361E-1 6.35113E-1 5.82381E-1 5.78774E-1 6.09871E-1 6.92585E-1 7.40382E-1 7.5398E-1 7.54238E-1 7.49808E-1 7.47963E-1 7.33248E-1 7.1474E-1 6.5932E-1 6.37577E-1 6.37101E-1 6.49424E-1 6.31959E-1 6.2692E-1 -9999 -9999 -9999 -9999 -9999 -9999 -9999 -9999
-9999 -9999 -9999 -9999 -9999 -9999 -9999 -9999 -9999 -9999 -9999 -9999 -9999 -9999 -9999 -9999 -9999 -9999 -9999 -9999 -9999 -9999 -9999 -9999 -9999 -9999 -9999 -9999 -9999 -9999 -9999 -9999 -9999 -9999 -9999 -9999 -9999 -9999 -9999 -9999 -9999 -9999 -9999 -9999 -9999 -9999 -9999 -9999 -9999 -9999 -9999 -9999 -9999 -9999 -9999 -9999 -9999 -9999 -9999 -9999 -9999 -9999 -9999 -9999 -9999 -9999 -9999 -9999 -9999 -9999 -9999 -9999 -9999 -9999 -9999 -9999 -9999 -9999 -9999 -9999 -9999 -9999 -9999 -9999 -9999 -9999 -9999 -9999 -9999 -9999 -9999 -9999 -9999 -9999 -9999 -9999 -9999 -9999 -9999 -9999 -9999 -9999 -9999 -9999 -9999 -9999 -9999 -9999 -9999 -9999 -9999 -9999 -9999 -9999 -9999 -9999 -9999 -9999 -9999 -9999 -9999 -9999 -9999 -9999 -9999 -9999 -9999 -9999 -9999 -9999 -9999 -9999 -9999 -9999 -9999 -9999 -9999 -9999 -9999 -9999 -9999 -9999 -9999 -9999 -9999 -9999 -9999 4.43577E-1 4.4763E-1 4.86218E-1 5.0016E-1 5.25903E-1 5.34894E-1 5.4264E-1 5.54423E-1 5.66145E-1 6.10787E-1 5.97519E-1 6.14681E-1 6.28955E-1 6.50878E-1 6.72542E-1 7.01737E-1 7.0856E-1 5.50301E-1 5.44711E-1 5.38601E-1 5.34521E-1 5.35745E-1 5.40639E-1 5.42676E-1 5.51544E-1 5.2512E-1 5.09143E-1 5.11118E-1 4.81952E-1 4.69267E-1 4.53774E-1 4.4039E-1 4.33125E-1 5.83211E-1 6.47047E-1 7.39794E-1 7.6584E-1 7.62755E-1 6.36953E-1 6.18579E-1 6.09701E-1 5.8524E-1 5.82545E-1 5.75324E-1 5.41977E-1 5.26579E-1 4.84066E-1 4.55224E-1 7.60321E-1 7.656E-1 7.67004E-1 7.57969E-1 7.66146E-1 7.67082E-1 7.87129E-1 7.82026E-1 7.90044E-1 7.88771E-1 7.87626E-1 7.86325E-1 7.85959E-1 7.86105E-1 7.85299E-1 7.84858E-1 7.84637E-1 7.84823E-1 7.78459E-1 7.24096E-1 7.31907E-1 7.56026E-1 7.64877E-1 7.61268E-1 7.68964E-1 7.62514E-1 7.7782E-1 7.50025E-1 7.11831E-1 7.02904E-1 6.62548E-1 6.67234E-1 6.81633E-1 6.19054E-1 6.16585E-1 6.6887E-1 7.21602E-1 7.50591E-1 7.62408E-1 7.59533E-1 7.52949E-1 6.83447E-1 6.86157E-1 6.32613E-1 6.16344E-1 6.43006E-1 7.01019E-1 7.41302E-1 7.55646E-1 7.51602E-1 7.44336E-1 7.36158E-1 7.28316E-1 7.31357E-1 7.22421E-1 7.01385E-1 6.91022E-1 6.76691E-1 6.74704E-1 6.69033E-1 6.36803E-1 6.42173E-1 6.51626E-1 6.5123E-1 6.41171E-1 5.96848E-1 5.93279E-1 -9999 -9999
-9999 -9999 -9999 -9999 -9999 -9999 -9999 -9999 -9999 -9999 -9999 -9999 -9999 -9999 -9999 -9999 -9999 -9999 -9999 -9999 -9999 -9999 -9999 -9999 -9999 -9999 -9999 -9999 -9999 -9999 -9999 -9999 -9999 -9999 -9999 -9999 -9999 -9999 -9999 -9999 -9999 -9999 -9999 -9999 -9999 -9999 -9999 -9999 -9999 -9999 -9999 -9999 -9999 -9999 -9999 -9999 -9999 -9999 -9999 -9999 -9999 -9999 -9999 -9999 -9999 -9999 -9999 -9999 -9999 -9999 -9999 -9999 -9999 -9999 -9999 -9999 -9999 -9999 -9999 -9999 -9999 -9999 -9999 -9999 -9999 -9999 -9999 -9999 -9999 -9999 -9999 -9999 -9999 -9999 -9999 -9999 -9999 -9999 -9999 -9999 -9999 -9999 -9999 -9999 -9999 -9999 -9999 -9999 -9999 -9999 -9999 -9999 -9999 -9999 -9999 -9999 -9999 -9999 -9999 -9999 -9999 -9999 -9999 -9999 -9999 -9999 -9999 -9999 -9999 -9999 -9999 -9999 -9999 -9999 -9999 -9999 -9999 -9999 -9999 -9999 -9999 -9999 -9999 -9999 -9999 -9999 4.37915E-1 4.69435E-1 4.75569E-1 4.85398E-1 5.09108E-1 5.20992E-1 5.31218E-1 5.41011E-1 5.93494E-1 6.08053E-1 6.16622E-1 6.1701E-1 6.18946E-1 6.29338E-1 6.47515E-1 6.79661E-1 7.0105E-1 7.14369E-1 5.68522E-1 5.61263E-1 5.58028E-1 5.53167E-1 5.52761E-1 5.55599E-1 5.60455E-1 5.62475E-1 5.28674E-1 5.06145E-1 4.87689E-1 4.79494E-1 4.73355E-1 4.6355E-1 4.50116E-1 4.39986E-1 5.80017E-1 6.24709E-1 7.21452E-1 7.67067E-1 7.41103E-1 7.38083E-1 5.97679E-1 5.64281E-1 5.7241E-1 5.72786E-1 5.2318E-1 4.98904E-1 4.80611E-1 4.50259E-1 7.57692E-1 7.6301E-1 7.66381E-1 7.59166E-1 7.65756E-1 7.6364E-1 7.6364E-1 7.66848E-1 7.6312E-1 7.72978E-1 7.63702E-1 7.62536E-1 7.61626E-1 7.6964E-1 7.85959E-1 7.83752E-1 7.81752E-1 7.96821E-1 7.88372E-1 7.64734E-1 7.13952E-1 7.45902E-1 7.31541E-1 7.07454E-1 7.21167E-1 7.33519E-1 7.41424E-1 7.7926E-1 7.67228E-1 7.46571E-1 7.76475E-1 7.5726E-1 7.44588E-1 7.53638E-1 7.14835E-1 7.18446E-1 7.13771E-1 7.12345E-1 6.99455E-1 7.06097E-1 7.17647E-1 7.01283E-1 6.72387E-1 6.35444E-1 6.22682E-1 6.92712E-1 7.46688E-1 7.62618E-1 7.67903E-1 7.41742E-1 7.13303E-1 6.79286E-1 6.60966E-1 6.72511E-1 7.17344E-1 6.87284E-1 6.90738E-1 6.91203E-1 6.75795E-1 6.60679E-1 6.61265E-1 6.34785E-1 6.40221E-1 6.37152E-1 6.46916E-1 6.38366E-1 6.40916E-1 6.04939E-1 5.81723E-1 5.90332E-1
-9999 -9999 -9999 -9999 -9999 -9999 -9999 -9999 -9999 -9999 -9999 -9999 -9999 -9999 -9999 -9999 -9999 -9999 -9999 -9999 -9999 -9999 -9999 -9999 -9999 -9999 -9999 -9999 -9999 -9999 -9999 -9999 -9999 -9999 -9999 -9999 -9999 -9999 -9999 -9999 -9999 -9999 -9999 -9999 -9999 -9999 -9999 -9999 -9999 -9999 -9999 -9999 -9999 -9999 -9999 -9999 -9999 -9999 -9999 -9999 -9999 -9999 -9999 -9999 -9999 -9999 -9999 -9999 -9999 -9999 -9999 -9999 -9999 -9999 -9999 -9999 -9999 -9999 -9999 -9999 -9999 -9999 -9999 -9999 -9999 -9999 -9999 -9999 -9999 -9999 -9999 -9999 -9999 -9999 -9999 -9999 -9999 -9999 -9999 -9999 -9999 -9999 -9999 -9999 -9999 -9999 -9999 -9999 -9999 -9999 -9999 -9999 -9999 -9999 -9999 -9999 -9999 -9999 -9999 -9999 -9999 -9999 -9999 -9999 -9999 -9999 -9999 -9999 -9999 -9999 -9999 -9999 -9999 -9999 -9999 -9999 -9999 -9999 -9999 -9999 -9999 -9999 -9999 -9999 -9999 -9999 4.62902E-1 4.68617E-1 4.79662E-1 4.89497E-1 5.09108E-1 5.17306E-1 5.27539E-1 5.67604E-1 5.92306E-1 6.06097E-1 6.17785E-1 6.22037E-1 6.23579E-1 6.3125E-1 6.56751E-1 6.81177E-1 7.02851E-1 7.24245E-1 5.70533E-1 5.64493E-1 5.62475E-1 5.58837E-1 5.56814E-1 5.59646E-1 5.42548E-1 5.5952E-1 5.54257E-1 5.19261E-1 4.91789E-1 4.78266E-1 4.72946E-1 4.67224E-1 4.59065E-1 4.6062E-1 4.52479E-1 5.99072E-1 6.57852E-1 7.33805E-1 7.29092E-1 7.0852E-1 5.71067E-1 5.79906E-1 5.54188E-1 5.20948E-1 4.80176E-1 4.74741E-1 7.56003E-1 7.53632E-1 7.5873E-1 7.64817E-1 7.67549E-1 7.68014E-1 7.65522E-1 7.63482E-1 7.62616E-1 7.64895E-1 7.60755E-1 7.63047E-1 7.62317E-1 7.69177E-1 7.69486E-1 7.62317E-1 7.70489E-1 7.75574E-1 7.81472E-1 7.81323E-1 7.97689E-1 7.75357E-1 7.67522E-1 7.69692E-1 7.72843E-1 7.74901E-1 7.81517E-1 8.00974E-1 8.08876E-1 8.11565E-1 7.93498E-1 8.02014E-1 8.13143E-1 8.0259E-1 7.96298E-1 7.83407E-1 7.56458E-1 6.82808E-1 6.38361E-1 6.19008E-1 6.34019E-1 6.84858E-1 7.0696E-1 6.48106E-1 6.51927E-1 6.23239E-1 6.53238E-1 7.41796E-1 7.43129E-1 7.05408E-1 6.93571E-1 7.1086E-1 6.23008E-1 5.78658E-1 6.05699E-1 6.53141E-1 6.93362E-1 6.70685E-1 6.73703E-1 6.84707E-1 6.6734E-1 6.75845E-1 6.52527E-1 6.6884E-1 6.47771E-1 6.32918E-1 6.37662E-1 6.47723E-1 5.77194E-1 5.76585E-1 5.63765E-1 5.98271E-1
-9999 -9999 -9999 -9999 -9999 -9999 -9999 -9999 -9999 -9999 -9999 -9999 -9999 -9999 -9999 -9999 -9999 -9999 -9999 -9999 -9999 -9999 -9999 -9999 -9999 -9999 -9999 -9999 -9999 -9999 -9999 -9999 -9999 -9999 -9999 -9999 -9999 -9999 -9999 -9999 -9999 -9999 -9999 -9999 -9999 -9999 -9999 -9999 -9999 -9999 -9999 -9999 -9999 -9999 -9999 -9999 -9999 -9999 -9999 -9999 -9999 -9999 -9999 -9999 -9999 -9999 -9999 -9999 -9999 -9999 -9999 -9999 -9999 -9999 -9999 -9999 -9999 -9999 -9999 -9999 -9999 -9999 -9999 -9999 -9999 -9999 -9999 -9999 -9999 -9999 -9999 -9999 -9999 -9999 -9999 -9999 -9999 -9999 -9999 -9999 -9999 -9999 -9999 -9999 -9999 -9999 -9999 -9999 -9999 -9999 -9999 -9999 -9999 -9999 -9999 -9999 -9999 -9999 -9999 -9999 -9999 -9999 -9999 -9999 -9999 -9999 -9999 -9999 -9999 -9999 -9999 -9999 -9999 -9999 -9999 -9999 -9999 -9999 -9999 -9999 -9999 -9999 -9999 -9999 -9999 4.57196E-1 4.60048E-1 4.69435E-1 4.92702E-1 5.03776E-1 5.11568E-1 5.48995E-1 5.57511E-1 5.79969E-1 5.8953E-1 6.02173E-1 6.14681E-1 6.33849E-1 6.37648E-1 6.45664E-1 6.59058E-1 6.7832E-1 7.00103E-1 7.22604E-1 5.82476E-1 5.76879E-1 5.76078E-1 5.73672E-1 5.48981E-1 5.49794E-1 5.55878E-1 5.64367E-1 5.66383E-1 5.48169E-1 5.06965E-1 4.95405E-1 4.85974E-1 4.81876E-1 4.77781E-1 4.47217E-1 4.38716E-1 5.71216E-1 6.22029E-1 7.12813E-1 7.14932E-1 6.93607E-1 5.82077E-1 5.73845E-1 5.32842E-1 5.40106E-1 5.29377E-1 5.2449E-1 7.15083E-1 7.44627E-1 7.55365E-1 7.65052E-1 7.60041E-1 7.68557E-1 7.65912E-1 7.63482E-1 7.62221E-1 7.62695E-1 7.65052E-1 7.66459E-1 7.66459E-1 7.66068E-1 7.6817E-1 7.72128E-1 7.73614E-1 7.80616E-1 7.79855E-1 7.88672E-1 7.89008E-1 7.79509E-1 7.86049E-1 8.02612E-1 8.04032E-1 8.12181E-1 8.08066E-1 8.05805E-1 7.92469E-1 7.82293E-1 7.98106E-1 7.74437E-1 7.85854E-1 7.77003E-1 7.73817E-1 7.73186E-1 7.61896E-1 6.70365E-1 6.29945E-1 6.62434E-1 6.86105E-1 7.10377E-1 6.72675E-1 5.96104E-1 6.12956E-1 6.61967E-1 7.20121E-1 7.01683E-1 6.53364E-1 6.31324E-1 6.35673E-1 6.92974E-1 6.33479E-1 5.34815E-1 5.80946E-1 6.22376E-1 6.66782E-1 6.55702E-1 6.92081E-1 6.60352E-1 6.67571E-1 6.58493E-1 6.51378E-1 6.62251E-1 6.2283E-1 6.12022E-1 6.38726E-1 6.33519E-1 5.42663E-1 5.36711E-1 5.90543E-1 5.94392E-1
-9999 -9999 -9999 -9999 -9999 -9999 -9999 -9999 -9999 -9999 -9999 -9999 -9999 -9999 -9999 -9999 -9999 -9999 -9999 -9999 -9999 -9999 -9999 -9999 -9999 -9999 -9999 -9999 -9999 -9999 -9999 -9999 -9999 -9999 -9999 -9999 -9999 -9999 -9999 -9999 -9999 -9999 -9999 -9999 -9999 -9999 -9999 -9999 -9999 -9999 -9999 -9999 -9999 -9999 -9999 -9999 -9999 -9999 -9999 -9999 -9999 -9999 -9999 -9999 -9999 -9999 -9999 -9999 -9999 -9999 -9999 -9999 -9999 -9999 -9999 -9999 -9999 -9999 -9999 -9999 -9999 -9999 -9999 -9999 -9999 -9999 -9999 -9999 -9999 -9999 -9999 -9999 -9999 -9999 -9999 -9999 -9999 -9999 -9999 -9999 -9999 -9999 -9999 -9999 -9999 -9999 -9999 -9999 -9999 -9999 -9999 -9999 -9999 -9999 -9999 -9999 -9999 -9999 -9999 -9999 -9999 -9999 -9999 -9999 -9999 -9999 -9999 -9999 -9999 -9999 -9999 -9999 -9999 -9999 -9999 -9999 -9999 -9999 -9999 -9999 -9999 -9999 -9999 -9999 -9999 4.47036E-1 4.51908E-1 4.62086E-1 4.86142E-1 4.95573E-1 5.3474E-1 5.46963E-1 5.68335E-1 5.77168E-1 5.86748E-1 5.97447E-1 6.21966E-1 6.385E-1 6.44537E-1 6.49035E-1 6.58321E-1 6.75089E-1 7.05522E-1 7.19965E-1 5.83274E-1 5.56688E-1 5.57093E-1 5.54662E-1 5.51012E-1 5.50606E-1 5.55473E-1 5.65577E-1 5.84744E-1 5.65173E-1 5.39621E-1 5.0894E-1 4.688E-1 4.64717E-1 4.639E-1 4.61861E-1 4.56564E-1 4.52902E-1 4.70435E-1 6.5236E-1 6.85167E-1 7.05073E-1 5.95107E-1 5.61923E-1 5.70546E-1 5.94181E-1 6.05583E-1 5.59418E-1 5.12252E-1 7.55251E-1 7.52212E-1 7.64268E-1 7.69563E-1 7.69331E-1 7.66303E-1 7.63718E-1 7.61431E-1 7.59447E-1 7.57212E-1 7.5649E-1 7.5881E-1 7.62537E-1 7.67704E-1 7.65227E-1 7.76986E-1 7.85445E-1 7.93305E-1 7.85445E-1 7.85445E-1 7.85445E-1 7.89209E-1 7.8682E-1 7.83956E-1 7.97666E-1 8.05964E-1 7.83445E-1 7.11242E-1 7.30138E-1 7.89589E-1 7.5097E-1 7.16467E-1 6.73408E-1 6.50582E-1 6.83065E-1 7.31303E-1 7.12594E-1 6.73666E-1 6.62044E-1 6.70375E-1 6.60722E-1 6.56433E-1 5.97286E-1 6.3625E-1 6.59455E-1 6.76293E-1 6.59232E-1 5.94781E-1 5.62416E-1 6.2861E-1 6.68697E-1 6.26472E-1 5.51452E-1 5.76272E-1 6.29876E-1 6.11849E-1 6.28499E-1 6.66271E-1 6.30125E-1 5.76183E-1 6.26563E-1 5.95504E-1 6.22886E-1 5.66931E-1 5.5238E-1 5.84964E-1 5.993E-1 5.52268E-1 6.06005E-1 6.04405E-1 -9999
-9999 -9999 -9999 -9999 -9999 -9999 -9999 -9999 -9999 -9999 -9999 -9999 -9999 -9999 -9999 -9999 -9999 -9999 -9999 -9999 -9999 -9999 -9999 -9999 -9999 -9999 -9999 -9999 -9999 -9999 -9999 -9999 -9999 -9999 -9999 -9999 -9999 -9999 -9999 -9999 -9999 -9999 -9999 -9999 -9999 -9999 -9999 -9999 -9999 -9999 -9999 -9999 -9999 -9999 -9999 -9999 -9999 -9999 -9999 -9999 -9999 -9999 -9999 -9999 -9999 -9999 -9999 -9999 -9999 -9999 -9999 -9999 -9999 -9999 -9999 -9999 -9999 -9999 -9999 -9999 -9999 -9999 -9999 -9999 -9999 -9999 -9999 -9999 -9999 -9999 -9999 -9999 -9999 -9999 -9999 -9999 -9999 -9999 -9999 -9999 -9999 -9999 -9999 -9999 -9999 -9999 -9999 -9999 -9999 -9999 -9999 -9999 -9999 -9999 -9999 -9999 -9999 -9999 -9999 -9999 -9999 -9999 -9999 -9999 -9999 -9999 -9999 -9999 -9999 -9999 -9999 -9999 -9999 -9999 -9999 -9999 -9999 4.11464E-1 -9999 -9999 -9999 -9999 -9999 -9999 -9999 4.36919E-1 4.4096E-1 4.49876E-1 4.9993E-1 5.07723E-1 5.17151E-1 5.30656E-1 5.57031E-1 5.70347E-1 5.81567E-1 6.06121E-1 6.2129E-1 6.37363E-1 6.47913E-1 6.52763E-1 6.59427E-1 6.82535E-1 7.00039E-1 6.97578E-1 5.7435E-1 5.60329E-1 5.72343E-1 5.59924E-1 5.67517E-1 5.55878E-1 5.69931E-1 5.78756E-1 5.88034E-1 5.64035E-1 5.50142E-1 5.06907E-1 4.83532E-1 4.7657E-1 4.87965E-1 4.87965E-1 4.87965E-1 4.71253E-1 4.74524E-1 5.21175E-1 7.05199E-1 7.05199E-1 5.66685E-1 5.53162E-1 5.1897E-1 5.33478E-1 5.38302E-1 4.71954E-1 4.52078E-1 7.28246E-1 7.35552E-1 7.46172E-1 7.42364E-1 7.5052E-1 7.46997E-1 7.42025E-1 7.35552E-1 7.28201E-1 7.30568E-1 7.37754E-1 7.34579E-1 7.35298E-1 7.66614E-1 7.66673E-1 7.77371E-1 7.77371E-1 7.77371E-1 7.77371E-1 7.77371E-1 7.8268E-1 7.79182E-1 7.34965E-1 7.24484E-1 7.06502E-1 7.36682E-1 7.06707E-1 6.81698E-1 7.18419E-1 7.55468E-1 7.83848E-1 7.38612E-1 7.09359E-1 6.38073E-1 6.40439E-1 6.62991E-1 5.91985E-1 5.65518E-1 5.72918E-1 6.2769E-1 5.93592E-1 6.3226E-1 5.83063E-1 5.47234E-1 5.42343E-1 5.96506E-1 5.7006E-1 5.47666E-1 5.3518E-1 5.44486E-1 5.75798E-1 5.58767E-1 5.35752E-1 5.46736E-1 5.5341E-1 5.7946E-1 6.36325E-1 6.7534E-1 6.08193E-1 5.80975E-1 5.42343E-1 5.35819E-1 5.48499E-1 5.3438E-1 5.29439E-1 6.02093E-1 6.25352E-1 6.48168E-1 -9999 -9999 -9999
-9999 -9999 -9999 -9999 -9999 -9999 -9999 -9999 -9999 -9999 -9999 -9999 -9999 -9999 -9999 -9999 -9999 -9999 -9999 -9999 -9999 -9999 -9999 -9999 -9999 -9999 -9999 -9999 -9999 -9999 -9999 -9999 -9999 -9999 -9999 -9999 -9999 -9999 -9999 -9999 -9999 -9999 -9999 -9999 -9999 -9999 -9999 -9999 -9999 -9999 -9999 -9999 -9999 -9999 -9999 -9999 -9999 -9999 -9999 -9999 -9999 -9999 -9999 -9999 -9999 -9999 -9999 -9999 -9999 -9999 -9999 -9999 -9999 -9999 -9999 -9999 -9999 -9999 -9999 -9999 -9999 -9999 -9999 -9999 -9999 -9999 -9999 -9999 -9999 -9999 -9999 -9999 -9999 -9999 -9999 -9999 -9999 -9999 -9999 -9999 -9999 -9999 -9999 -9999 -9999 -9999 -9999 -9999 -9999 -9999 -9999 -9999 -9999 -9999 -9999 -9999 -9999 -9999 -9999 -9999 -9999 -9999 -9999 -9999 -9999 -9999 -9999 -9999 -9999 -9999 -9999 -9999 -9999 -9999 -9999 -9999 -9999 -9999 -9999 -9999 -9999 -9999 -9999 -9999 4.32484E-1 4.29668E-1 4.35709E-1 4.73369E-1 4.81966E-1 4.987E-1 5.04032E-1 5.12643E-1 5.37521E-1 5.52573E-1 5.70447E-1 5.95102E-1 6.11981E-1 6.3051E-1 6.56035E-1 6.64499E-1 6.70326E-1 6.5968E-1 6.74617E-1 6.92361E-1 5.83873E-1 5.75552E-1 5.79156E-1 5.78356E-1 5.73547E-1 5.71539E-1 5.5136E-1 5.58654E-1 5.64035E-1 5.64035E-1 5.64035E-1 5.42823E-1 5.13801E-1 4.99448E-1 4.97397E-1 5.01089E-1 5.0519E-1 5.0314E-1 4.89271E-1 4.84848E-1 5.41612E-1 6.61431E-1 6.68773E-1 5.73342E-1 5.90206E-1 5.4657E-1 4.91529E-1 4.88314E-1 4.44473E-1 7.35806E-1 7.4485E-1 7.50925E-1 7.53181E-1 7.51302E-1 7.4642E-1 7.35975E-1 7.40107E-1 7.36055E-1 7.26593E-1 7.2609E-1 7.18395E-1 7.34749E-1 7.45098E-1 7.56762E-1 7.58132E-1 7.58132E-1 7.7439E-1 7.79092E-1 7.82956E-1 7.8023E-1 7.39605E-1 6.51074E-1 6.05661E-1 5.98355E-1 6.38357E-1 6.06418E-1 6.06805E-1 6.8174E-1 7.54905E-1 7.72988E-1 7.52353E-1 7.4599E-1 6.56398E-1 5.81678E-1 5.03278E-1 4.98115E-1 4.41571E-1 5.2378E-1 5.38208E-1 5.55616E-1 5.75261E-1 5.3482E-1 5.34301E-1 5.53917E-1 5.52733E-1 5.40071E-1 5.67174E-1 5.99333E-1 5.78349E-1 5.78562E-1 5.66087E-1 5.30764E-1 5.10515E-1 5.12039E-1 5.78427E-1 6.36856E-1 6.43179E-1 5.97032E-1 5.22036E-1 4.85559E-1 5.04909E-1 5.93451E-1 6.33991E-1 6.81973E-1 -9999 -9999 -9999 -9999 -9999 -9999
-9999 -9999 -9999 -9999 -9999 -9999 -9999 -9999 -9999 -9999 -9999 -9999 -9999 -9999 -9999 -9999 -9999 -9999 -9999 -9999 -9999 -9999 -9999 -9999 -9999 -9999 -9999 -9999 -9999 -9999 -9999 -9999 -9999 -9999 -9999 -9999 -9999 -9999 -9999 -9999 -9999 -9999 -9999 -9999 -9999 -9999 -9999 -9999 -9999 -9999 -9999 -9999 -9999 -9999 -9999 -9999 -9999 -9999 -9999 -9999 -9999 -9999 -9999 -9999 -9999 -9999 -9999 -9999 -9999 -9999 -9999 -9999 -9999 -9999 -9999 -9999 -9999 -9999 -9999 -9999 -9999 -9999 -9999 -9999 -9999 -9999 -9999 -9999 -9999 -9999 -9999 -9999 -9999 -9999 -9999 -9999 -9999 -9999 -9999 -9999 -9999 -9999 -9999 -9999 -9999 -9999 -9999 -9999 -9999 -9999 -9999 -9999 -9999 -9999 -9999 -9999 -9999 -9999 -9999 -9999 -9999 -9999 -9999 -9999 -9999 -9999 -9999 -9999 -9999 -9999 -9999 -9999 -9999 -9999 -9999 -9999 -9999 -9999 -9999 -9999 -9999 -9999 -9999 -9999 4.16128E-1 4.58264E-1 4.68055E-1 4.92547E-1 5.01571E-1 5.06083E-1 5.08133E-1 5.224E-1 5.30681E-1 5.38845E-1 5.50645E-1 5.77194E-1 5.95497E-1 6.14316E-1 6.42209E-1 6.56405E-1 6.46672E-1 6.55246E-1 6.68828E-1 6.9578E-1 5.80281E-1 5.90634E-1 5.9815E-1 5.97361E-1 5.5744E-1 5.5744E-1 5.62695E-1 5.75624E-1 5.75624E-1 5.75624E-1 5.75624E-1 5.75624E-1 5.33035E-1 5.13801E-1 5.12571E-1 4.95843E-1 5.01586E-1 4.99535E-1 4.87718E-1 4.92228E-1 4.9756E-1 6.29552E-1 6.61431E-1 5.46666E-1 5.49585E-1 4.93373E-1 4.69496E-1 4.53145E-1 7.44436E-1 7.4864E-1 7.50847E-1 7.52581E-1 7.53256E-1 7.49622E-1 7.50482E-1 7.49997E-1 7.10489E-1 6.89801E-1 7.00376E-1 6.89055E-1 7.13016E-1 7.40359E-1 7.4485E-1 7.57429E-1 7.58132E-1 7.59427E-1 7.64045E-1 7.56057E-1 7.26584E-1 7.15783E-1 7.11624E-1 6.76832E-1 5.9542E-1 5.49953E-1 5.29117E-1 5.82132E-1 6.54611E-1 7.13433E-1 7.33473E-1 7.31595E-1 6.71436E-1 7.1142E-1 6.44187E-1 5.19901E-1 4.45378E-1 4.12045E-1 4.09198E-1 5.49399E-1 6.06375E-1 6.25845E-1 6.21318E-1 6.27272E-1 6.43374E-1 6.55521E-1 6.29052E-1 5.82475E-1 6.08711E-1 6.27989E-1 6.31645E-1 5.90966E-1 5.55112E-1 5.06892E-1 4.86609E-1 4.88459E-1 5.89426E-1 5.55025E-1 5.57713E-1 5.30724E-1 5.46696E-1 5.70459E-1 6.66867E-1 6.66611E-1 -9999 -9999 -9999 -9999 -9999 -9999 -9999 -9999
-9999 -9999 -9999 -9999 -9999 -9999 -9999 -9999 -9999 -9999 -9999 -9999 -9999 -9999 -9999 -9999 -9999 -9999 -9999 -9999 -9999 -9999 -9999 -9999 -9999 -9999 -9999 -9999 -9999 -9999 -9999 -9999 -9999 -9999 -9999 -9999 -9999 -9999 -9999 -9999 -9999 -9999 -9999 -9999 -9999 -9999 -9999 -9999 -9999 -9999 -9999 -9999 -9999 -9999 -9999 -9999 -9999 -9999 -9999 -9999 -9999 -9999 -9999 -9999 -9999 -9999 -9999 -9999 -9999 -9999 -9999 -9999 -9999 -9999 -9999 -9999 -9999 -9999 -9999 -9999 -9999 -9999 -9999 -9999 -9999 -9999 -9999 -9999 -9999 -9999 -9999 -9999 -9999 -9999 -9999 -9999 -9999 -9999 -9999 -9999 -9999 -9999 -9999 -9999 -9999 -9999 -9999 -9999 -9999 -9999 -9999 -9999 -9999 -9999 -9999 -9999 -9999 -9999 -9999 -9999 -9999 -9999 -9999 -9999 -9999 -9999 -9999 -9999 -9999 -9999 -9999 -9999 -9999 -9999 -9999 -9999 -9999 -9999 -9999 -9999 -9999 -9999 -9999 4.16527E-1 4.57043E-1 4.65196E-1 4.76233E-1 4.97469E-1 5.05673E-1 5.11823E-1 5.26492E-1 5.31907E-1 5.34358E-1 5.36398E-1 5.42513E-1 5.63121E-1 5.77994E-1 5.95497E-1 6.02468E-1 6.1885E-1 6.33062E-1 6.47047E-1 6.63721E-1 6.94737E-1 5.83475E-1 5.98938E-1 5.75624E-1 5.75624E-1 5.75624E-1 5.75624E-1 5.75624E-1 5.75624E-1 5.75624E-1 5.75624E-1 5.75624E-1 5.75624E-1 5.25764E-1 5.06097E-1 5.11018E-1 5.274E-1 5.34346E-1 5.35163E-1 5.37224E-1 5.26582E-1 4.79599E-1 4.93458E-1 5.49065E-1 5.54425E-1 5.09759E-1 4.78562E-1 4.6087E-1 7.54378E-1 7.53406E-1 7.51302E-1 7.47244E-1 7.45016E-1 7.43855E-1 7.46628E-1 7.53035E-1 7.35501E-1 6.8594E-1 6.64883E-1 6.90732E-1 7.19416E-1 7.36194E-1 7.24912E-1 7.41274E-1 7.54602E-1 7.58132E-1 7.74558E-1 7.37352E-1 7.29493E-1 7.29063E-1 7.01048E-1 6.35246E-1 6.16578E-1 5.79817E-1 5.51031E-1 5.23469E-1 5.85442E-1 6.32578E-1 6.57238E-1 6.30263E-1 6.1872E-1 5.72234E-1 6.33865E-1 5.83815E-1 5.74259E-1 5.36214E-1 5.56198E-1 5.09128E-1 5.87285E-1 6.91357E-1 7.30765E-1 7.15988E-1 7.07858E-1 7.07613E-1 6.8177E-1 6.65166E-1 6.40965E-1 6.15846E-1 5.60795E-1 5.91223E-1 5.60181E-1 4.96704E-1 4.5003E-1 4.76543E-1 5.28159E-1 5.4595E-1 5.56218E-1 5.25592E-1 5.82112E-1 6.22143E-1 6.85167E-1 7.00271E-1 -9999 -9999 -9999 -9999 -9999 -9999 -9999 -9999 -9999
-9999 -9999 -9999 -9999 -9999 -9999 -9999 -9999 -9999 -9999 -9999 -9999 -9999 -9999 -9999 -9999 -9999 -9999 -9999 -9999 -9999 -9999 -9999 -9999 -9999 -9999 -9999 -9999 -9999 -9999 -9999 -9999 -9999 -9999 -9999 -9999 -9999 -9999 -9999 -9999 -9999 -9999 -9999 -9999 -9999 -9999 -9999 -9999 -9999 -9999 -9999 -9999 -9999 -9999 -9999 -9999 -9999 -9999 -9999 -9999 -9999 -9999 -9999 -9999 -9999 -9999 -9999 -9999 -9999 -9999 -9999 -9999 -9999 -9999 -9999 -9999 -9999 -9999 -9999 -9999 -9999 -9999 -9999 -9999 -9999 -9999 -9999 -9999 -9999 -9999 -9999 -9999 -9999 -9999 -9999 -9999 -9999 -9999 -9999 -9999 -9999 -9999 -9999 -9999 -9999 -9999 -9999 -9999 -9999 -9999 -9999 -9999 -9999 -9999 -9999 -9999 -9999 -9999 -9999 -9999 -9999 -9999 -9999 -9999 -9999 -9999 -9999 -9999 -9999 -9999 -9999 -9999 -9999 -9999 -9999 -9999 -9999 -9999 -9999 -9999 -9999 4.20519E-1 4.44931E-1 4.42906E-1 4.58672E-1 4.66013E-1 4.86397E-1 4.92137E-1 4.98289E-1 5.07005E-1 5.25366E-1 5.33541E-1 5.42105E-1 5.58676E-1 5.61101E-1 5.65944E-1 5.52547E-1 5.62262E-1 5.86251E-1 5.9932E-1 6.17301E-1 6.38003E-1 6.73469E-1 7.10779E-1 5.85012E-1 5.98542E-1 5.8713E-1 5.75624E-1 5.8713E-1 5.8713E-1 5.8713E-1 5.75624E-1 5.75624E-1 5.75624E-1 5.60741E-1 5.49065E-1 5.49065E-1 5.29036E-1 5.37079E-1 5.49065E-1 5.37334E-1 5.37334E-1 5.37334E-1 5.37334E-1 4.80418E-1 4.35795E-1 4.55248E-1 4.78319E-1 4.78319E-1 4.78319E-1 7.46242E-1 7.44826E-1 7.32115E-1 7.24566E-1 7.38053E-1 7.30145E-1 7.27161E-1 7.09823E-1 6.64426E-1 6.5612E-1 6.40372E-1 6.91064E-1 7.12978E-1 7.34539E-1 7.25045E-1 7.41907E-1 7.47001E-1 7.71166E-1 7.66695E-1 7.82021E-1 7.76211E-1 7.74666E-1 7.68769E-1 7.25993E-1 6.8164E-1 6.48942E-1 6.06573E-1 5.59397E-1 5.59529E-1 5.73465E-1 5.65503E-1 5.63361E-1 5.23271E-1 5.09752E-1 5.09208E-1 5.0994E-1 5.8997E-1 6.72092E-1 6.59215E-1 6.60388E-1 6.802E-1 6.72423E-1 7.15404E-1 7.49304E-1 7.21997E-1 6.70776E-1 6.36722E-1 5.99719E-1 6.61795E-1 6.56897E-1 5.62482E-1 4.89149E-1 5.22608E-1 5.21086E-1 4.88991E-1 4.81218E-1 5.83422E-1 6.48298E-1 6.71709E-1 6.8089E-1 6.06266E-1 6.20241E-1 7.03338E-1 7.15763E-1 -9999 -9999 -9999 -9999 -9999 -9999 -9999 -9999 -9999 -9999
-9999 -9999 -9999 -9999 -9999 -9999 -9999 -9999 -9999 -9999 -9999 -9999 -9999 -9999 -9999 -9999 -9999 -9999 -9999 -9999 -9999 -9999 -9999 -9999 -9999 -9999 -9999 -9999 -9999 -9999 -9999 -9999 -9999 -9999 -9999 -9999 -9999 -9999 -9999 -9999 -9999 -9999 -9999 -9999 -9999 -9999 -9999 -9999 -9999 -9999 -9999 -9999 -9999 -9999 -9999 -9999 -9999 -9999 -9999 -9999 -9999 -9999 -9999 -9999 -9999 -9999 -9999 -9999 -9999 -9999 -9999 -9999 -9999 -9999 -9999 -9999 -9999 -9999 -9999 -9999 -9999 -9999 -9999 -9999 -9999 -9999 -9999 -9999 -9999 -9999 -9999 -9999 -9999 -9999 -9999 -9999 -9999 -9999 -9999 -9999 -9999 -9999 -9999 -9999 -9999 -9999 -9999 -9999 -9999 -9999 -9999 -9999 -9999 -9999 -9999 -9999 -9999 -9999 -9999 -9999 -9999 -9999 -9999 -9999 -9999 -9999 -9999 -9999 -9999 -9999 -9999 -9999 -9999 -9999 -9999 -9999 -9999 -9999 -9999 -9999 -9999 4.42096E-1 4.41287E-1 4.55414E-1 4.60709E-1 4.63564E-1 4.67238E-1 4.83119E-1 4.92649E-1 4.99622E-1 5.24138E-1 5.43327E-1 5.63195E-1 5.83587E-1 5.85579E-1 5.65087E-1 5.62666E-1 5.61858E-1 5.7907E-1 5.88239E-1 6.06391E-1 6.44726E-1 6.62868E-1 6.9434E-1 7.24468E-1 5.98542E-1 5.8713E-1 5.8713E-1 5.8713E-1 5.8713E-1 5.8713E-1 5.60741E-1 5.60741E-1 5.60741E-1 5.60692E-1 5.60741E-1 5.49065E-1 5.49065E-1 5.49065E-1 5.49065E-1 5.46118E-1 5.33974E-1 5.37334E-1 5.25562E-1 4.45953E-1 4.21851E-1 4.29546E-1 4.50696E-1 4.50696E-1 7.46242E-1 7.46242E-1 7.37185E-1 7.42057E-1 7.46387E-1 7.17631E-1 6.82459E-1 6.56289E-1 6.33393E-1 6.23192E-1 6.42877E-1 6.96525E-1 7.18578E-1 7.20894E-1 7.11818E-1 6.87987E-1 6.70474E-1 7.08655E-1 7.41531E-1 7.66695E-1 7.75046E-1 7.6565E-1 7.20588E-1 7.34304E-1 7.15206E-1 6.80531E-1 5.79734E-1 5.59767E-1 5.89026E-1 6.11524E-1 6.29907E-1 6.6188E-1 6.1338E-1 5.82198E-1 6.07579E-1 6.11519E-1 6.1596E-1 6.12807E-1 6.46769E-1 7.25493E-1 7.51377E-1 7.49337E-1 7.43068E-1 7.09669E-1 7.00637E-1 6.40415E-1 5.74137E-1 5.44374E-1 5.64155E-1 5.51064E-1 6.08453E-1 5.76956E-1 4.62338E-1 4.57282E-1 5.31463E-1 4.98386E-1 5.80395E-1 6.22851E-1 6.23641E-1 6.15783E-1 6.6373E-1 7.22495E-1 7.16258E-1 7.00911E-1 -9999 -9999 -9999 -9999 -9999 -9999 -9999 -9999 -9999 -9999 -9999
-9999 -9999 -9999 -9999 -9999 -9999 -9999 -9999 -9999 -9999 -9999 -9999 -9999 -9999 -9999 -9999 -9999 -9999 -9999 -9999 -9999 -9999 -9999 -9999 -9999 -9999 -9999 -9999 -9999 -9999 -9999 -9999 -9999 -9999 -9999 -9999 -9999 -9999 -9999 -9999 -9999 -9999 -9999 -9999 -9999 -9999 -9999 -9999 -9999 -9999 -9999 -9999 -9999 -9999 -9999 -9999 -9999 -9999 -9999 -9999 -9999 -9999 -9999 -9999 -9999 -9999 -9999 -9999 -9999 -9999 -9999 -9999 -9999 -9999 -9999 -9999 -9999 -9999 -9999 -9999 -9999 -9999 -9999 -9999 -9999 -9999 -9999 -9999 -9999 -9999 -9999 -9999 -9999 -9999 -9999 -9999 -9999 -9999 -9999 -9999 -9999 -9999 -9999 -9999 -9999 -9999 -9999 -9999 -9999 -9999 -9999 -9999 -9999 -9999 -9999 -9999 -9999 -9999 -9999 -9999 -9999 -9999 -9999 -9999 -9999 -9999 -9999 -9999 -9999 -9999 -9999 -9999 -9999 -9999 -9999 -9999 -9999 -9999 -9999 -9999 4.42096E-1 4.39669E-1 4.52974E-1 4.59079E-1 4.64788E-1 4.79432E-1 4.83221E-1 4.88549E-1 4.97161E-1 5.20045E-1 5.40883E-1 5.8239E-1 6.23917E-1 6.16913E-1 6.17301E-1 6.1186E-1 6.00108E-1 5.88239E-1 5.82665E-1 5.87842E-1 5.9334E-1 6.215E-1 6.64699E-1 7.09042E-1 7.24468E-1 6.09847E-1 5.98542E-1 5.8713E-1 5.8713E-1 5.60741E-1 5.60741E-1 5.60741E-1 5.60741E-1 5.7171E-1 5.69239E-1 5.595E-1 5.49065E-1 5.49065E-1 5.48915E-1 5.43418E-1 5.15148E-1 5.09633E-1 4.85998E-1 4.6222E-1 4.74198E-1 4.62426E-1 4.54067E-1 7.53332E-1 7.41903E-1 7.44059E-1 7.35109E-1 7.45439E-1 7.60647E-1 7.56943E-1 7.20399E-1 6.96817E-1 6.44021E-1 6.3861E-1 6.85029E-1 7.09374E-1 7.17415E-1 6.99829E-1 6.76223E-1 6.33826E-1 5.82774E-1 5.67815E-1 6.77842E-1 7.30826E-1 7.5509E-1 7.60647E-1 7.4059E-1 6.61343E-1 5.94575E-1 5.80187E-1 6.27042E-1 5.48467E-1 5.53962E-1 6.41463E-1 7.17532E-1 7.32895E-1 7.2608E-1 6.93427E-1 7.18298E-1 7.13845E-1 7.08991E-1 7.35888E-1 7.30668E-1 7.42273E-1 7.5418E-1 7.74437E-1 7.33279E-1 6.86703E-1 6.80226E-1 5.89232E-1 5.71469E-1 4.78978E-1 4.36957E-1 4.74148E-1 4.47948E-1 5.23286E-1 6.00224E-1 5.3828E-1 5.029E-1 5.25107E-1 5.41459E-1 5.37129E-1 5.44299E-1 4.65443E-1 5.09396E-1 6.33203E-1 7.37536E-1 -9999 -9999 -9999 -9999 -9999 -9999 -9999 -9999 -9999 -9999 -9999 -9999 -9999
-9999 -9999 -9999 -9999 -9999 -9999 -9999 -9999 -9999 -9999 -9999 -9999 -9999 -9999 -9999 -9999 -9999 -9999 -9999 -9999 -9999 -9999 -9999 -9999 -9999 -9999 -9999 -9999 -9999 -9999 -9999 -9999 -9999 -9999 -9999 -9999 -9999 -9999 -9999 -9999 -9999 -9999 -9999 -9999 -9999 -9999 -9999 -9999 -9999 -9999 -9999 -9999 -9999 -9999 -9999 -9999 -9999 -9999 -9999 -9999 -9999 -9999 -9999 -9999 -9999 -9999 -9999 -9999 -9999 -9999 -9999 -9999 -9999 -9999 -9999 -9999 -9999 -9999 -9999 -9999 -9999 -9999 -9999 -9999 -9999 -9999 -9999 -9999 -9999 -9999 -9999 -9999 -9999 -9999 -9999 -9999 -9999 -9999 -9999 -9999 -9999 -9999 -9999 -9999 -9999 -9999 -9999 -9999 -9999 -9999 -9999 -9999 -9999 -9999 -9999 -9999 -9999 -9999 -9999 -9999 -9999 -9999 -9999 -9999 -9999 -9999 -9999 -9999 -9999 -9999 -9999 -9999 -9999 -9999 -9999 -9999 -9999 -9999 -9999 4.41287E-1 4.38053E-1 4.52161E-1 4.5745E-1 4.62748E-1 4.6683E-1 4.85269E-1 4.90189E-1 4.97571E-1 5.20454E-1 5.33949E-1 5.67556E-1 5.89828E-1 6.33754E-1 6.55549E-1 6.61452E-1 6.57399E-1 6.43598E-1 6.17301E-1 6.07174E-1 5.90565E-1 6.09782E-1 6.35602E-1 6.83019E-1 7.18096E-1 7.33805E-1 6.21036E-1 6.21036E-1 5.72351E-1 5.54946E-1 5.60589E-1 5.72351E-1 5.72351E-1 5.72351E-1 5.70327E-1 5.67854E-1 5.58804E-1 5.49065E-1 5.20183E-1 5.26946E-1 5.15148E-1 5.09633E-1 4.84637E-1 4.45547E-1 4.62426E-1 4.67818E-1 5.06123E-1 7.01398E-1 7.42226E-1 7.37627E-1 7.4843E-1 7.52307E-1 7.53199E-1 7.53558E-1 7.5509E-1 7.60647E-1 7.46205E-1 7.20749E-1 7.31733E-1 7.19481E-1 6.92195E-1 6.82554E-1 6.065E-1 5.72513E-1 5.52438E-1 5.32053E-1 6.12524E-1 6.82134E-1 7.41407E-1 7.60156E-1 7.59969E-1 7.06433E-1 6.19548E-1 5.18228E-1 4.41485E-1 5.05916E-1 5.30196E-1 6.6113E-1 6.61511E-1 7.29532E-1 7.62464E-1 7.56474E-1 7.31506E-1 7.56474E-1 7.67001E-1 7.69608E-1 7.57774E-1 7.64106E-1 7.61676E-1 7.68009E-1 7.10362E-1 6.46679E-1 5.66894E-1 5.70265E-1 5.2814E-1 4.20195E-1 4.00591E-1 3.74081E-1 4.1372E-1 4.21454E-1 4.75501E-1 5.6506E-1 6.14071E-1 5.86448E-1 5.5817E-1 5.17171E-1 4.6481E-1 4.51695E-1 4.57648E-1 5.63284E-1 6.97965E-1 -9999 -9999 -9999 -9999 -9999 -9999 -9999 -9999 -9999 -9999 -9999 -9999 -9999 -9999
-9999 -9999 -9999 -9999 -9999 -9999 -9999 -9999 -9999 -9999 -9999 -9999 -9999 -9999 -9999 -9999 -9999 -9999 -9999 -9999 -9999 -9999 -9999 -9999 -9999 -9999 -9999 -9999 -9999 -9999 -9999 -9999 -9999 -9999 -9999 -9999 -9999 -9999 -9999 -9999 -9999 -9999 -9999 -9999 -9999 -9999 -9999 -9999 -9999 -9999 -9999 -9999 -9999 -9999 -9999 -9999 -9999 -9999 -9999 -9999 -9999 -9999 -9999 -9999 -9999 -9999 -9999 -9999 -9999 -9999 -9999 -9999 -9999 -9999 -9999 -9999 -9999 -9999 -9999 -9999 -9999 -9999 -9999 -9999 -9999 -9999 -9999 -9999 -9999 -9999 -9999 -9999 -9999 -9999 -9999 -9999 -9999 -9999 -9999 -9999 -9999 -9999 -9999 -9999 -9999 -9999 -9999 -9999 -9999 -9999 -9999 -9999 -9999 -9999 -9999 -9999 -9999 -9999 -9999 -9999 -9999 -9999 -9999 -9999 -9999 -9999 -9999 -9999 -9999 -9999 -9999 -9999 -9999 -9999 -9999 -9999 -9999 -9999 -9999 4.32407E-1 4.31199E-1 4.47288E-1 4.50942E-1 4.57958E-1 4.61218E-1 4.66931E-1 4.86909E-1 4.9634E-1 5.19225E-1 5.45693E-1 5.41571E-1 5.7867E-1 6.20326E-1 6.46228E-1 6.73763E-1 6.78076E-1 6.73763E-1 6.48796E-1 6.48422E-1 6.4015E-1 6.14529E-1 6.32175E-1 6.86495E-1 7.27832E-1 7.33805E-1 5.95321E-1 5.83882E-1 5.56971E-1 5.46827E-1 5.67396E-1 5.72351E-1 5.72351E-1 5.72351E-1 5.7003E-1 5.40718E-1 5.31166E-1 5.31166E-1 5.26846E-1 5.24734E-1 5.21441E-1 4.74809E-1 4.40689E-1 4.60664E-1 4.8202E-1 5.43325E-1 7.06056E-1 7.39092E-1 7.43862E-1 7.52057E-1 7.57011E-1 7.39862E-1 7.15015E-1 7.31453E-1 7.10206E-1 7.3234E-1 7.41196E-1 7.28888E-1 6.9777E-1 6.84944E-1 6.91824E-1 6.4999E-1 5.9739E-1 4.88683E-1 4.76718E-1 5.62492E-1 6.35498E-1 6.40573E-1 7.20359E-1 7.62495E-1 7.49488E-1 7.02396E-1 5.53367E-1 4.72717E-1 5.59721E-1 5.89162E-1 6.32703E-1 7.28719E-1 7.48664E-1 7.62464E-1 7.4419E-1 7.50382E-1 7.4419E-1 7.52327E-1 6.89528E-1 6.81258E-1 7.02866E-1 7.08951E-1 7.24625E-1 7.53568E-1 6.58351E-1 5.15104E-1 4.54081E-1 4.29135E-1 4.13072E-1 3.65944E-1 4.20755E-1 4.12573E-1 4.49672E-1 5.11024E-1 5.42704E-1 5.51447E-1 5.44295E-1 5.34446E-1 5.13768E-1 5.30131E-1 5.1725E-1 5.35011E-1 6.02241E-1 6.39134E-1 7.08241E-1 -9999 -9999 -9999 -9999 -9999 -9999 -9999 -9999 -9999 -9999 -9999 -9999 -9999 -9999
-9999 -9999 -9999 -9999 -9999 -9999 -9999 -9999 -9999 -9999 -9999 -9999 -9999 -9999 -9999 -9999 -9999 -9999 -9999 -9999 -9999 -9999 -9999 -9999 -9999 -9999 -9999 -9999 -9999 -9999 -9999 -9999 -9999 -9999 -9999 -9999 -9999 -9999 -9999 -9999 -9999 -9999 -9999 -9999 -9999 -9999 -9999 -9999 -9999 -9999 -9999 -9999 -9999 -9999 -9999 -9999 -9999 -9999 -9999 -9999 -9999 -9999 -9999 -9999 -9999 -9999 -9999 -9999 -9999 -9999 -9999 -9999 -9999 -9999 -9999 -9999 -9999 -9999 -9999 -9999 -9999 -9999 -9999 -9999 -9999 -9999 -9999 -9999 -9999 -9999 -9999 -9999 -9999 -9999 -9999 -9999 -9999 -9999 -9999 -9999 -9999 -9999 -9999 -9999 -9999 -9999 -9999 -9999 -9999 -9999 -9999 -9999 -9999 -9999 -9999 -9999 -9999 -9999 -9999 -9999 -9999 -9999 -9999 -9999 -9999 -9999 -9999 -9999 -9999 -9999 -9999 -9999 -9999 -9999 -9999 -9999 -9999 -9999 -9999 4.23971E-1 4.20369E-1 4.3193E-1 4.37271E-1 4.39695E-1 4.46172E-1 4.65631E-1 4.75031E-1 4.96675E-1 4.85551E-1 5.10081E-1 5.24011E-1 5.52067E-1 5.86177E-1 6.12956E-1 6.47658E-1 6.42415E-1 6.55496E-1 6.79456E-1 7.04559E-1 7.09594E-1 6.74006E-1 6.36741E-1 6.65362E-1 6.75229E-1 7.02409E-1 5.83882E-1 5.83882E-1 5.72351E-1 5.72351E-1 5.72351E-1 5.72351E-1 5.72351E-1 5.44971E-1 5.41619E-1 5.39716E-1 5.28454E-1 5.26243E-1 5.21901E-1 5.26444E-1 4.85998E-1 4.37456E-1 4.74044E-1 5.28152E-1 5.36884E-1 7.33865E-1 7.2079E-1 7.25886E-1 7.38811E-1 7.39239E-1 7.38719E-1 7.27616E-1 7.00087E-1 6.76682E-1 6.82211E-1 6.84353E-1 7.04434E-1 7.02435E-1 6.16032E-1 5.67552E-1 6.18765E-1 6.22559E-1 5.52634E-1 4.36667E-1 4.39407E-1 5.17022E-1 5.16666E-1 6.12599E-1 6.95737E-1 7.58696E-1 7.53416E-1 7.29004E-1 6.15056E-1 6.6247E-1 7.01125E-1 7.15104E-1 7.29886E-1 7.16249E-1 7.28326E-1 7.56474E-1 7.25725E-1 7.22426E-1 6.9724E-1 7.00591E-1 6.20665E-1 6.32949E-1 6.73508E-1 6.4236E-1 6.28452E-1 7.08116E-1 7.24277E-1 6.10219E-1 4.92426E-1 4.4529E-1 4.88349E-1 4.70973E-1 5.37947E-1 5.25118E-1 5.1561E-1 4.90571E-1 4.94878E-1 4.44855E-1 4.22652E-1 4.54185E-1 4.72302E-1 5.42372E-1 6.47095E-1 6.95142E-1 7.24735E-1 7.46733E-1 7.02842E-1 -9999 -9999 -9999 -9999 -9999 -9999 -9999 -9999 -9999 -9999 -9999 -9999 -9999 -9999
-9999 -9999 -9999 -9999 -9999 -9999 -9999 -9999 -9999 -9999 -9999 -9999 -9999 -9999 -9999 -9999 -9999 -9999 -9999 -9999 -9999 -9999 -9999 -9999 -9999 -9999 -9999 -9999 -9999 -9999 -9999 -9999 -9999 -9999 -9999 -9999 -9999 -9999 -9999 -9999 -9999 -9999 -9999 -9999 -9999 -9999 -9999 -9999 -9999 -9999 -9999 -9999 -9999 -9999 -9999 -9999 -9999 -9999 -9999 -9999 -9999 -9999 -9999 -9999 -9999 -9999 -9999 -9999 -9999 -9999 -9999 -9999 -9999 -9999 -9999 -9999 -9999 -9999 -9999 -9999 -9999 -9999 -9999 -9999 -9999 -9999 -9999 -9999 -9999 -9999 -9999 -9999 -9999 -9999 -9999 -9999 -9999 -9999 -9999 -9999 -9999 -9999 -9999 -9999 -9999 -9999 -9999 -9999 -9999 -9999 -9999 -9999 -9999 -9999 -9999 -9999 -9999 -9999 -9999 -9999 -9999 -9999 -9999 -9999 -9999 -9999 -9999 -9999 -9999 -9999 -9999 -9999 -9999 -9999 -9999 -9999 -9999 -9999 4.27983E-1 4.26778E-1 4.2317E-1 4.20468E-1 4.18071E-1 4.31627E-1 4.3606E-1 4.42931E-1 4.62366E-1 4.50104E-1 4.73676E-1 4.97367E-1 5.05981E-1 5.27208E-1 5.42718E-1 5.54848E-1 5.89772E-1 6.34842E-1 6.71906E-1 7.04217E-1 7.2653E-1 7.12689E-1 6.87619E-1 6.68652E-1 6.87628E-1 7.21789E-1 7.21789E-1 6.06658E-1 6.06658E-1 5.83882E-1 5.95321E-1 5.68303E-1 5.56668E-1 5.56668E-1 5.54926E-1 5.50539E-1 5.37111E-1 5.36108E-1 5.32599E-1 5.32491E-1 5.2139E-1 4.52448E-1 4.58884E-1 5.16533E-1 5.00934E-1 7.14095E-1 7.15338E-1 7.25105E-1 7.33323E-1 7.39239E-1 7.28415E-1 7.38719E-1 6.95166E-1 6.5055E-1 6.03102E-1 5.46997E-1 5.6177E-1 6.42858E-1 6.76656E-1 6.31119E-1 5.22062E-1 4.98384E-1 5.48616E-1 4.72027E-1 3.79841E-1 3.70243E-1 4.20453E-1 4.10661E-1 4.96187E-1 6.23202E-1 6.98479E-1 7.09137E-1 7.60612E-1 7.54127E-1 7.34862E-1 6.54902E-1 6.4805E-1 7.13503E-1 6.93535E-1 7.08531E-1 7.305E-1 6.92397E-1 6.5799E-1 6.47651E-1 6.18977E-1 5.81142E-1 6.27059E-1 6.52731E-1 5.74767E-1 5.54329E-1 6.79579E-1 7.33147E-1 6.91758E-1 5.8972E-1 5.57389E-1 6.16137E-1 6.35773E-1 6.45855E-1 6.00912E-1 4.94506E-1 3.79368E-1 3.693E-1 3.84599E-1 3.94572E-1 4.56346E-1 5.3144E-1 6.18071E-1 7.30091E-1 7.66814E-1 7.41096E-1 7.44343E-1 -9999 -9999 -9999 -9999 -9999 -9999 -9999 -9999 -9999 -9999 -9999 -9999 -9999 -9999 -9999
-9999 -9999 -9999 -9999 -9999 -9999 -9999 -9999 -9999 -9999 -9999 -9999 -9999 -9999 -9999 -9999 -9999 -9999 -9999 -9999 -9999 -9999 -9999 -9999 -9999 -9999 -9999 -9999 -9999 -9999 -9999 -9999 -9999 -9999 -9999 -9999 -9999 -9999 -9999 -9999 -9999 -9999 -9999 -9999 -9999 -9999 -9999 -9999 -9999 -9999 -9999 -9999 -9999 -9999 -9999 -9999 -9999 -9999 -9999 -9999 -9999 -9999 -9999 -9999 -9999 -9999 -9999 -9999 -9999 -9999 -9999 -9999 -9999 -9999 -9999 -9999 -9999 -9999 -9999 -9999 -9999 -9999 -9999 -9999 -9999 -9999 -9999 -9999 -9999 -9999 -9999 -9999 -9999 -9999 -9999 -9999 -9999 -9999 -9999 -9999 -9999 -9999 -9999 -9999 -9999 -9999 -9999 -9999 -9999 -9999 -9999 -9999 -9999 -9999 -9999 -9999 -9999 -9999 -9999 -9999 -9999 -9999 -9999 -9999 -9999 -9999 -9999 -9999 -9999 -9999 -9999 -9999 -9999 -9999 -9999 -9999 -9999 4.29993E-1 4.42906E-1 4.82477E-1 4.87394E-1 4.70608E-1 4.54295E-1 4.47795E-1 4.482E-1 4.39973E-1 4.4402E-1 4.46451E-1 4.6632E-1 4.88345E-1 4.95726E-1 5.15744E-1 5.02231E-1 5.38993E-1 5.91682E-1 6.6639E-1 7.18637E-1 7.30484E-1 7.33788E-1 7.09728E-1 7.09051E-1 7.21789E-1 7.31183E-1 7.45666E-1 7.50683E-1 6.21658E-1 6.05166E-1 5.68303E-1 5.79862E-1 5.68303E-1 5.56668E-1 5.56021E-1 5.51836E-1 5.59825E-1 5.46077E-1 5.31298E-1 5.29453E-1 5.26645E-1 4.69299E-1 4.01273E-1 4.61337E-1 4.92901E-1 4.81876E-1 7.03435E-1 7.08884E-1 7.16844E-1 7.24932E-1 7.25849E-1 7.41196E-1 7.25864E-1 6.09463E-1 5.36664E-1 4.90682E-1 4.4254E-1 5.34123E-1 5.90916E-1 5.99912E-1 6.3193E-1 5.7033E-1 4.42373E-1 4.78576E-1 4.16337E-1 3.98431E-1 4.51567E-1 4.83856E-1 5.03731E-1 5.89183E-1 6.59783E-1 6.38966E-1 7.25864E-1 7.1929E-1 6.50071E-1 6.60475E-1 5.60228E-1 6.31137E-1 6.81609E-1 6.20649E-1 6.48971E-1 7.15257E-1 6.49584E-1 6.14522E-1 5.50319E-1 5.31498E-1 5.82125E-1 6.26346E-1 6.02871E-1 5.31528E-1 5.21942E-1 6.46254E-1 7.13667E-1 7.28926E-1 6.99805E-1 6.9336E-1 6.84842E-1 6.63384E-1 5.90994E-1 5.03733E-1 4.5579E-1 3.42603E-1 3.50225E-1 4.61695E-1 5.37047E-1 5.19402E-1 6.23665E-1 6.87245E-1 7.39032E-1 7.64243E-1 -9999 -9999 -9999 -9999 -9999 -9999 -9999 -9999 -9999 -9999 -9999 -9999 -9999 -9999 -9999 -9999 -9999
-9999 -9999 -9999 -9999 -9999 -9999 -9999 -9999 -9999 -9999 -9999 -9999 -9999 -9999 -9999 -9999 -9999 -9999 -9999 -9999 -9999 -9999 -9999 -9999 -9999 -9999 -9999 -9999 -9999 -9999 -9999 -9999 -9999 -9999 -9999 -9999 -9999 -9999 -9999 -9999 -9999 -9999 -9999 -9999 -9999 -9999 -9999 -9999 -9999 -9999 -9999 -9999 -9999 -9999 -9999 -9999 -9999 -9999 -9999 -9999 -9999 -9999 -9999 -9999 -9999 -9999 -9999 -9999 -9999 -9999 -9999 -9999 -9999 -9999 -9999 -9999 -9999 -9999 -9999 -9999 -9999 -9999 -9999 -9999 -9999 -9999 -9999 -9999 -9999 -9999 -9999 -9999 -9999 -9999 -9999 -9999 -9999 -9999 -9999 -9999 -9999 -9999 -9999 -9999 -9999 -9999 -9999 -9999 -9999 -9999 -9999 -9999 -9999 -9999 -9999 -9999 -9999 -9999 -9999 -9999 -9999 -9999 -9999 -9999 -9999 -9999 -9999 -9999 -9999 -9999 -9999 -9999 -9999 -9999 -9999 -9999 -9999 4.25575E-1 4.65781E-1 5.63195E-1 5.88834E-1 5.55181E-1 5.19301E-1 5.00032E-1 4.71298E-1 4.75388E-1 4.91701E-1 4.84732E-1 4.80225E-1 4.96547E-1 4.76482E-1 5.01821E-1 5.2518E-1 5.6213E-1 6.09392E-1 6.7659E-1 7.60578E-1 7.49357E-1 7.40373E-1 7.40373E-1 7.40373E-1 7.49357E-1 7.60985E-1 7.36692E-1 7.64958E-1 7.24044E-1 5.86013E-1 5.79862E-1 5.79862E-1 5.79862E-1 5.67858E-1 5.65679E-1 5.61315E-1 5.57554E-1 5.43052E-1 5.10356E-1 5.13948E-1 4.81089E-1 4.29078E-1 4.32625E-1 4.92901E-1 4.92901E-1 7.14256E-1 7.05069E-1 6.92761E-1 7.02733E-1 6.82751E-1 6.47518E-1 6.81634E-1 7.0586E-1 5.90321E-1 5.09461E-1 4.61096E-1 4.35507E-1 4.8804E-1 4.73626E-1 4.77972E-1 5.179E-1 5.6477E-1 4.35186E-1 4.0818E-1 3.9465E-1 4.59454E-1 5.44543E-1 6.11367E-1 6.15734E-1 5.91577E-1 5.50527E-1 6.68835E-1 7.17945E-1 6.83668E-1 5.12599E-1 5.12392E-1 4.70706E-1 5.49822E-1 6.36551E-1 5.94692E-1 5.92217E-1 6.79258E-1 6.84805E-1 6.51547E-1 5.64011E-1 4.99523E-1 5.90502E-1 6.21747E-1 5.54794E-1 4.51544E-1 4.87562E-1 5.42731E-1 6.59161E-1 6.88056E-1 6.43677E-1 6.36323E-1 6.72658E-1 5.67466E-1 4.77678E-1 4.07819E-1 3.98832E-1 4.11172E-1 4.91269E-1 6.15511E-1 6.74649E-1 6.34081E-1 6.63974E-1 7.08147E-1 7.53731E-1 -9999 -9999 -9999 -9999 -9999 -9999 -9999 -9999 -9999 -9999 -9999 -9999 -9999 -9999 -9999 -9999 -9999 -9999
-9999 -9999 -9999 -9999 -9999 -9999 -9999 -9999 -9999 -9999 -9999 -9999 -9999 -9999 -9999 -9999 -9999 -9999 -9999 -9999 -9999 -9999 -9999 -9999 -9999 -9999 -9999 -9999 -9999 -9999 -9999 -9999 -9999 -9999 -9999 -9999 -9999 -9999 -9999 -9999 -9999 -9999 -9999 -9999 -9999 -9999 -9999 -9999 -9999 -9999 -9999 -9999 -9999 -9999 -9999 -9999 -9999 -9999 -9999 -9999 -9999 -9999 -9999 -9999 -9999 -9999 -9999 -9999 -9999 -9999 -9999 -9999 -9999 -9999 -9999 -9999 -9999 -9999 -9999 -9999 -9999 -9999 -9999 -9999 -9999 -9999 -9999 -9999 -9999 -9999 -9999 -9999 -9999 -9999 -9999 -9999 -9999 -9999 -9999 -9999 -9999 -9999 -9999 -9999 -9999 -9999 -9999 -9999 -9999 -9999 -9999 -9999 -9999 -9999 -9999 -9999 -9999 -9999 -9999 -9999 -9999 -9999 -9999 -9999 -9999 -9999 -9999 -9999 -9999 -9999 -9999 -9999 -9999 -9999 -9999 -9999 -9999 4.17672E-1 4.66522E-1 5.75591E-1 6.35395E-1 6.21676E-1 5.63673E-1 5.22449E-1 5.12617E-1 5.22449E-1 5.5774E-1 5.40349E-1 5.33414E-1 5.13378E-1 5.30496E-1 5.52895E-1 6.28281E-1 6.70028E-1 7.04837E-1 7.51402E-1 7.21789E-1 7.40373E-1 7.66695E-1 7.40373E-1 7.19309E-1 7.40373E-1 7.63616E-1 7.32281E-1 7.34115E-1 7.35389E-1 7.06837E-1 5.87089E-1 5.79322E-1 5.79862E-1 5.67462E-1 5.7578E-1 5.4257E-1 5.26726E-1 5.1188E-1 5.11445E-1 5.23452E-1 4.50499E-1 4.35849E-1 4.92901E-1 5.16533E-1 7.25864E-1 7.20333E-1 6.94612E-1 6.5467E-1 6.28783E-1 5.63348E-1 5.14764E-1 5.87309E-1 6.80921E-1 6.36743E-1 6.23509E-1 5.7732E-1 5.44088E-1 5.53102E-1 4.95649E-1 4.13201E-1 4.1545E-1 4.22507E-1 3.56773E-1 3.0104E-1 3.61742E-1 4.55502E-1 5.66571E-1 5.31816E-1 5.03127E-1 5.42598E-1 6.05527E-1 6.6409E-1 6.93334E-1 5.93039E-1 3.93997E-1 3.53917E-1 3.74474E-1 4.56594E-1 5.53183E-1 4.97127E-1 4.98512E-1 6.17184E-1 6.17436E-1 5.78732E-1 5.21895E-1 4.49341E-1 5.2866E-1 5.47328E-1 5.00847E-1 4.88651E-1 5.42605E-1 6.00157E-1 5.98873E-1 5.2449E-1 5.24436E-1 5.18833E-1 6.14694E-1 6.09701E-1 5.59089E-1 5.32203E-1 5.09999E-1 5.51569E-1 7.12686E-1 6.5903E-1 5.65824E-1 7.13025E-1 7.24456E-1 7.51134E-1 -9999 -9999 -9999 -9999 -9999 -9999 -9999 -9999 -9999 -9999 -9999 -9999 -9999 -9999 -9999 -9999 -9999 -9999 -9999
-9999 -9999 -9999 -9999 -9999 -9999 -9999 -9999 -9999 -9999 -9999 -9999 -9999 -9999 -9999 -9999 -9999 -9999 -9999 -9999 -9999 -9999 -9999 -9999 -9999 -9999 -9999 -9999 -9999 -9999 -9999 -9999 -9999 -9999 -9999 -9999 -9999 -9999 -9999 -9999 -9999 -9999 -9999 -9999 -9999 -9999 -9999 -9999 -9999 -9999 -9999 -9999 -9999 -9999 -9999 -9999 -9999 -9999 -9999 -9999 -9999 -9999 -9999 -9999 -9999 -9999 -9999 -9999 -9999 -9999 -9999 -9999 -9999 -9999 -9999 -9999 -9999 -9999 -9999 -9999 -9999 -9999 -9999 -9999 -9999 -9999 -9999 -9999 -9999 -9999 -9999 -9999 -9999 -9999 -9999 -9999 -9999 -9999 -9999 -9999 -9999 -9999 -9999 -9999 -9999 -9999 -9999 -9999 -9999 -9999 -9999 -9999 -9999 -9999 -9999 -9999 -9999 -9999 -9999 -9999 -9999 -9999 -9999 -9999 -9999 -9999 -9999 -9999 -9999 -9999 -9999 -9999 -9999 -9999 -9999 -9999 4.11301E-1 4.03379E-1 4.1847E-1 4.62517E-1 5.38105E-1 5.79869E-1 5.44089E-1 5.19992E-1 5.08927E-1 5.19583E-1 5.47675E-1 5.32206E-1 5.58162E-1 6.00373E-1 6.11343E-1 6.44603E-1 7.00381E-1 7.43661E-1 7.41788E-1 7.45541E-1 7.37682E-1 7.03822E-1 6.74015E-1 6.34782E-1 6.10573E-1 6.43905E-1 7.37185E-1 7.50475E-1 7.43988E-1 7.39931E-1 7.26693E-1 5.89991E-1 5.88066E-1 5.79862E-1 5.51463E-1 5.4697E-1 5.412E-1 5.36112E-1 5.23032E-1 5.20635E-1 4.69299E-1 4.01989E-1 4.64933E-1 5.28329E-1 7.12002E-1 7.16063E-1 6.59301E-1 5.861E-1 5.2852E-1 5.12835E-1 4.92056E-1 5.68823E-1 6.58617E-1 6.73755E-1 6.71109E-1 6.73755E-1 6.73755E-1 6.80921E-1 6.44293E-1 5.78E-1 5.22317E-1 4.39463E-1 3.30318E-1 2.91365E-1 3.12392E-1 3.28954E-1 4.05838E-1 4.1374E-1 4.40576E-1 4.85784E-1 4.51075E-1 5.16824E-1 5.77922E-1 6.98296E-1 6.14222E-1 4.23707E-1 3.67781E-1 3.58412E-1 3.89694E-1 4.55513E-1 4.07531E-1 4.35548E-1 5.05433E-1 5.28442E-1 4.4794E-1 4.07043E-1 4.23921E-1 4.84172E-1 4.37592E-1 4.88433E-1 5.31015E-1 5.28568E-1 5.67909E-1 4.89135E-1 4.18309E-1 3.55147E-1 4.4062E-1 5.44251E-1 5.5651E-1 5.72525E-1 7.12392E-1 5.48599E-1 6.9396E-1 5.99403E-1 5.92579E-1 5.31955E-1 7.72339E-1 7.64405E-1 7.34229E-1 -9999 -9999 -9999 -9999 -9999 -9999 -9999 -9999 -9999 -9999 -9999 -9999 -9999 -9999 -9999 -9999 -9999 -9999 -9999
-9999 -9999 -9999 -9999 -9999 -9999 -9999 -9999 -9999 -9999 -9999 -9999 -9999 -9999 -9999 -9999 -9999 -9999 -9999 -9999 -9999 -9999 -9999 -9999 -9999 -9999 -9999 -9999 -9999 -9999 -9999 -9999 -9999 -9999 -9999 -9999 -9999 -9999 -9999 -9999 -9999 -9999 -9999 -9999 -9999 -9999 -9999 -9999 -9999 -9999 -9999 -9999 -9999 -9999 -9999 -9999 -9999 -9999 -9999 -9999 -9999 -9999 -9999 -9999 -9999 -9999 -9999 -9999 -9999 -9999 -9999 -9999 -9999 -9999 -9999 -9999 -9999 -9999 -9999 -9999 -9999 -9999 -9999 -9999 -9999 -9999 -9999 -9999 -9999 -9999 -9999 -9999 -9999 -9999 -9999 -9999 -9999 -9999 -9999 -9999 -9999 -9999 -9999 -9999 -9999 -9999 -9999 -9999 -9999 -9999 -9999 -9999 -9999 -9999 -9999 -9999 -9999 -9999 -9999 -9999 -9999 -9999 -9999 -9999 -9999 -9999 -9999 -9999 -9999 -9999 -9999 -9999 -9999 -9999 -9999 -9999 4.05751E-1 3.97078E-1 3.959E-1 4.05751E-1 4.08869E-1 4.49772E-1 4.81864E-1 4.64354E-1 4.76541E-1 4.90061E-1 4.95744E-1 5.27225E-1 5.64955E-1 6.00766E-1 6.36222E-1 6.59724E-1 6.61206E-1 6.78552E-1 6.67426E-1 6.49789E-1 6.22526E-1 5.85734E-1 5.6247E-1 5.02365E-1 5.63249E-1 6.07349E-1 6.60145E-1 6.98769E-1 7.35894E-1 7.41364E-1 7.36405E-1 7.23347E-1 5.58359E-1 5.51812E-1 5.51812E-1 5.47869E-1 5.41308E-1 5.35679E-1 5.26074E-1 5.16533E-1 3.93735E-1 3.81202E-1 4.88517E-1 6.80921E-1 6.87527E-1 6.46512E-1 5.89055E-1 6.19886E-1 6.55997E-1 6.23472E-1 5.69355E-1 6.64396E-1 6.50811E-1 5.84743E-1 5.68765E-1 5.55733E-1 5.98213E-1 6.51773E-1 6.51773E-1 6.36236E-1 6.03864E-1 4.85919E-1 3.52819E-1 3.71572E-1 3.74378E-1 2.967E-1 2.97999E-1 3.62446E-1 4.15701E-1 3.53735E-1 3.10456E-1 3.61367E-1 4.43125E-1 6.144E-1 7.05342E-1 5.94796E-1 5.16595E-1 4.79277E-1 5.05196E-1 4.19622E-1 3.38429E-1 3.75949E-1 3.92259E-1 4.06774E-1 3.62291E-1 3.25763E-1 4.03845E-1 4.34467E-1 4.11419E-1 4.2824E-1 4.47722E-1 4.25001E-1 5.04827E-1 4.77229E-1 3.84074E-1 2.90311E-1 3.83307E-1 4.19028E-1 4.33516E-1 4.88379E-1 5.22214E-1 5.65883E-1 6.23316E-1 5.50297E-1 5.00243E-1 4.64026E-1 7.29453E-1 7.44884E-1 -9999 -9999 -9999 -9999 -9999 -9999 -9999 -9999 -9999 -9999 -9999 -9999 -9999 -9999 -9999 -9999 -9999 -9999 -9999 -9999
-9999 -9999 -9999 -9999 -9999 -9999 -9999 -9999 -9999 -9999 -9999 -9999 -9999 -9999 -9999 -9999 -9999 -9999 -9999 -9999 -9999 -9999 -9999 -9999 -9999 -9999 -9999 -9999 -9999 -9999 -9999 -9999 -9999 -9999 -9999 -9999 -9999 -9999 -9999 -9999 -9999 -9999 -9999 -9999 -9999 -9999 -9999 -9999 -9999 -9999 -9999 -9999 -9999 -9999 -9999 -9999 -9999 -9999 -9999 -9999 -9999 -9999 -9999 -9999 -9999 -9999 -9999 -9999 -9999 -9999 -9999 -9999 -9999 -9999 -9999 -9999 -9999 -9999 -9999 -9999 -9999 -9999 -9999 -9999 -9999 -9999 -9999 -9999 -9999 -9999 -9999 -9999 -9999 -9999 -9999 -9999 -9999 -9999 -9999 -9999 -9999 -9999 -9999 -9999 -9999 -9999 -9999 -9999 -9999 -9999 -9999 -9999 -9999 -9999 -9999 -9999 -9999 -9999 -9999 -9999 -9999 -9999 -9999 -9999 -9999 -9999 -9999 -9999 -9999 -9999 -9999 -9999 -9999 -9999 4.21668E-1 4.14085E-1 4.03774E-1 3.9865E-1 3.72948E-1 3.70648E-1 3.72948E-1 3.80653E-1 3.86861E-1 3.9037E-1 3.74884E-1 4.1112E-1 4.39916E-1 4.71164E-1 5.05512E-1 5.36137E-1 5.47948E-1 5.38188E-1 5.40226E-1 5.3255E-1 5.35816E-1 5.39004E-1 5.06754E-1 4.90758E-1 4.47263E-1 4.95651E-1 5.39308E-1 5.55566E-1 5.72108E-1 6.30491E-1 6.87186E-1 7.18459E-1 6.93241E-1 6.99919E-1 5.66025E-1 5.51263E-1 5.63474E-1 5.59552E-1 5.53776E-1 5.39144E-1 5.36334E-1 4.58077E-1 3.39073E-1 3.56493E-1 4.74635E-1 6.80921E-1 6.59178E-1 6.27955E-1 6.62599E-1 6.33089E-1 5.95005E-1 5.60519E-1 6.66506E-1 6.51773E-1 6.13106E-1 4.99976E-1 4.41073E-1 4.99382E-1 5.40904E-1 4.82715E-1 4.88997E-1 5.6401E-1 6.35101E-1 5.74178E-1 4.87522E-1 5.25498E-1 4.75027E-1 4.02918E-1 3.26049E-1 2.53167E-1 2.80011E-1 2.39876E-1 2.53272E-1 3.01708E-1 3.79727E-1 5.59075E-1 6.26096E-1 6.07301E-1 6.44202E-1 6.40572E-1 6.45599E-1 5.37255E-1 4.83736E-1 4.98166E-1 5.34714E-1 4.74169E-1 3.79095E-1 3.60381E-1 3.15866E-1 2.90312E-1 3.15703E-1 2.89261E-1 2.71033E-1 3.08688E-1 4.03156E-1 3.58474E-1 3.15394E-1 3.15676E-1 3.52585E-1 3.62615E-1 3.93131E-1 4.53847E-1 5.24339E-1 6.07307E-1 6.69505E-1 7.57352E-1 7.38177E-1 7.44525E-1 7.339E-1 7.30912E-1 -9999 -9999 -9999 -9999 -9999 -9999 -9999 -9999 -9999 -9999 -9999 -9999 7.02382E-1 6.85359E-1 6.49195E-1 -9999 -9999 -9999 -9999 -9999
-9999 -9999 -9999 -9999 -9999 -9999 -9999 -9999 -9999 -9999 -9999 -9999 -9999 -9999 -9999 -9999 -9999 -9999 -9999 -9999 -9999 -9999 -9999 -9999 -9999 -9999 -9999 -9999 -9999 -9999 -9999 -9999 -9999 -9999 -9999 -9999 -9999 -9999 -9999 -9999 -9999 -9999 -9999 -9999 -9999 -9999 -9999 -9999 -9999 -9999 -9999 -9999 -9999 -9999 -9999 -9999 -9999 -9999 -9999 -9999 -9999 -9999 -9999 -9999 -9999 -9999 -9999 -9999 -9999 -9999 -9999 -9999 -9999 -9999 -9999 -9999 -9999 -9999 -9999 -9999 -9999 -9999 -9999 -9999 -9999 -9999 -9999 -9999 -9999 -9999 -9999 -9999 -9999 -9999 -9999 -9999 -9999 -9999 -9999 -9999 -9999 -9999 -9999 -9999 -9999 -9999 -9999 -9999 -9999 -9999 -9999 -9999 -9999 -9999 -9999 -9999 -9999 -9999 -9999 -9999 -9999 -9999 -9999 -9999 -9999 -9999 -9999 -9999 -9999 -9999 -9999 -9999 -9999 4.22068E-1 4.20868E-1 4.16077E-1 4.08127E-1 3.81814E-1 3.77178E-1 3.72564E-1 3.69883E-1 3.67973E-1 3.66829E-1 3.45406E-1 3.50244E-1 3.55865E-1 3.61527E-1 3.71047E-1 4.09533E-1 4.12323E-1 4.48358E-1 4.44378E-1 4.53308E-1 4.94039E-1 5.18565E-1 4.93218E-1 4.057E-1 3.99781E-1 4.37549E-1 4.73676E-1 4.99084E-1 5.26057E-1 5.35047E-1 5.78996E-1 6.10308E-1 6.94791E-1 7.08048E-1 6.99552E-1 7.0138E-1 5.67511E-1 5.60347E-1 5.5816E-1 5.55374E-1 5.0575E-1 4.75402E-1 3.56939E-1 3.31328E-1 4.00236E-1 4.84797E-1 5.25636E-1 5.81038E-1 6.41035E-1 6.28159E-1 5.91424E-1 5.94368E-1 6.1908E-1 6.36696E-1 6.08378E-1 5.17206E-1 4.52221E-1 3.61052E-1 3.61454E-1 3.46261E-1 3.46064E-1 4.19608E-1 4.96191E-1 5.44771E-1 5.76787E-1 6.05894E-1 5.2913E-1 4.01412E-1 3.08094E-1 2.72992E-1 1.95836E-1 2.35065E-1 3.29942E-1 4.33794E-1 4.6879E-1 4.91463E-1 5.73742E-1 5.32485E-1 4.43926E-1 4.95679E-1 5.6398E-1 6.41875E-1 6.04267E-1 5.72997E-1 5.77922E-1 5.22685E-1 5.48017E-1 5.05571E-1 3.9072E-1 3.68397E-1 3.37711E-1 3.11967E-1 2.84868E-1 2.2282E-1 2.39864E-1 2.46298E-1 2.56747E-1 2.91454E-1 4.37912E-1 5.00471E-1 4.51358E-1 4.45564E-1 5.03279E-1 5.8671E-1 6.7691E-1 7.35329E-1 7.15454E-1 7.34325E-1 7.3441E-1 7.30226E-1 -9999 -9999 -9999 -9999 -9999 -9999 -9999 -9999 -9999 -9999 -9999 -9999 7.11854E-1 6.97809E-1 7.05208E-1 6.97598E-1 6.35989E-1 -9999 -9999 -9999 -9999
-9999 -9999 -9999 -9999 -9999 -9999 -9999 -9999 -9999 -9999 -9999 -9999 -9999 -9999 -9999 -9999 -9999 -9999 -9999 -9999 -9999 -9999 -9999 -9999 -9999 -9999 -9999 -9999 -9999 -9999 -9999 -9999 -9999 -9999 -9999 -9999 -9999 -9999 -9999 -9999 -9999 -9999 -9999 -9999 -9999 -9999 -9999 -9999 -9999 -9999 -9999 -9999 -9999 -9999 -9999 -9999 -9999 -9999 -9999 -9999 -9999 -9999 -9999 -9999 -9999 -9999 -9999 -9999 -9999 -9999 -9999 -9999 -9999 -9999 -9999 -9999 -9999 -9999 -9999 -9999 -9999 -9999 -9999 -9999 -9999 -9999 -9999 -9999 -9999 -9999 -9999 -9999 -9999 -9999 -9999 -9999 -9999 -9999 -9999 -9999 -9999 -9999 -9999 -9999 -9999 -9999 -9999 -9999 -9999 -9999 -9999 -9999 -9999 -9999 -9999 -9999 -9999 -9999 -9999 -9999 -9999 -9999 -9999 -9999 -9999 -9999 -9999 -9999 -9999 -9999 -9999 -9999 4.21268E-1 4.19669E-1 4.20068E-1 4.1887E-1 3.9037E-1 3.85694E-1 3.68807E-1 3.64616E-1 3.60445E-1 3.68737E-1 3.44293E-1 3.44293E-1 3.46891E-1 3.46519E-1 3.43553E-1 3.45035E-1 3.27537E-1 3.37001E-1 3.56252E-1 3.78291E-1 4.19424E-1 4.55266E-1 4.53279E-1 4.13238E-1 4.10456E-1 4.57756E-1 5.16079E-1 5.51992E-1 6.26347E-1 6.7579E-1 6.62493E-1 6.57036E-1 6.93983E-1 7.04724E-1 7.06013E-1 6.99461E-1 6.97902E-1 6.91756E-1 5.36807E-1 5.27144E-1 5.29054E-1 4.99021E-1 4.16635E-1 3.3607E-1 3.55672E-1 4.8964E-1 5.33403E-1 5.60741E-1 5.37258E-1 5.95789E-1 5.92501E-1 5.92501E-1 5.8671E-1 5.63411E-1 5.209E-1 4.76702E-1 3.92782E-1 2.97192E-1 3.09765E-1 3.64981E-1 3.25037E-1 2.60457E-1 3.1706E-1 3.12099E-1 3.94625E-1 5.47757E-1 4.82037E-1 4.65029E-1 3.30262E-1 1.96002E-1 1.36343E-1 1.47812E-1 2.64794E-1 3.99418E-1 5.41367E-1 6.12644E-1 5.59105E-1 4.11992E-1 3.19831E-1 3.1127E-1 3.71757E-1 5.3075E-1 4.84298E-1 3.46632E-1 3.43001E-1 3.65023E-1 3.68057E-1 4.11629E-1 5.1431E-1 5.27169E-1 4.87574E-1 4.87891E-1 4.47156E-1 3.55648E-1 2.34575E-1 2.00323E-1 2.02866E-1 2.54639E-1 4.22932E-1 6.71214E-1 5.8456E-1 6.25355E-1 6.09821E-1 6.15146E-1 6.9774E-1 7.25026E-1 7.08978E-1 7.15584E-1 7.35598E-1 7.31169E-1 7.26174E-1 -9999 -9999 -9999 -9999 -9999 -9999 -9999 -9999 -9999 -9999 -9999 -9999 7.15504E-1 7.03928E-1 7.11954E-1 7.02896E-1 6.56801E-1 -9999 -9999 -9999 -9999
-9999 -9999 -9999 -9999 -9999 -9999 -9999 -9999 -9999 -9999 -9999 -9999 -9999 -9999 -9999 -9999 -9999 -9999 -9999 -9999 -9999 -9999 -9999 -9999 -9999 -9999 -9999 -9999 -9999 -9999 -9999 -9999 -9999 -9999 -9999 -9999 -9999 -9999 -9999 -9999 -9999 -9999 -9999 -9999 -9999 -9999 -9999 -9999 -9999 -9999 -9999 -9999 -9999 -9999 -9999 -9999 -9999 -9999 -9999 -9999 -9999 -9999 -9999 -9999 -9999 -9999 -9999 -9999 -9999 -9999 -9999 -9999 -9999 -9999 -9999 -9999 -9999 -9999 -9999 -9999 -9999 -9999 -9999 -9999 -9999 -9999 -9999 -9999 -9999 -9999 -9999 -9999 -9999 -9999 -9999 -9999 -9999 -9999 -9999 -9999 -9999 -9999 -9999 -9999 -9999 -9999 -9999 -9999 -9999 -9999 -9999 -9999 -9999 -9999 -9999 -9999 -9999 -9999 -9999 -9999 -9999 -9999 -9999 -9999 -9999 -9999 -9999 -9999 -9999 -9999 -9999 -9999 4.1887E-1 4.16475E-1 3.95065E-1 3.82273E-1 3.7802E-1 3.74555E-1 3.70719E-1 3.68044E-1 3.41773E-1 3.37358E-1 3.34065E-1 3.43923E-1 3.46148E-1 3.46891E-1 3.21781E-1 3.20351E-1 3.36934E-1 3.36268E-1 3.42153E-1 3.41046E-1 3.54748E-1 3.49178E-1 3.57802E-1 3.97741E-1 4.6862E-1 4.8745E-1 4.93266E-1 5.56451E-1 6.19947E-1 7.01188E-1 7.14466E-1 7.24012E-1 7.21143E-1 7.06629E-1 7.03656E-1 6.91942E-1 6.65121E-1 6.64927E-1 5.5638E-1 5.25636E-1 5.21086E-1 4.85433E-1 3.91748E-1 3.58E-1 4.49431E-1 6.03864E-1 6.15117E-1 5.60262E-1 4.39563E-1 4.42724E-1 4.69506E-1 5.07615E-1 5.76787E-1 5.17032E-1 5.0249E-1 6.7068E-1 5.94955E-1 5.53755E-1 6.20991E-1 4.27313E-1 3.3729E-1 2.2584E-1 2.14674E-1 2.54687E-1 3.96169E-1 5.03487E-1 3.99782E-1 3.35821E-1 2.90593E-1 1.64221E-1 1.36936E-1 1.8023E-1 2.18844E-1 3.09377E-1 4.95676E-1 5.77456E-1 4.10294E-1 2.81938E-1 2.18933E-1 2.16431E-1 2.85311E-1 4.39229E-1 4.82696E-1 2.98496E-1 2.3208E-1 2.16587E-1 2.26851E-1 2.97032E-1 4.28085E-1 4.09099E-1 4.19304E-1 3.17236E-1 3.25076E-1 3.86937E-1 3.25163E-1 2.59418E-1 2.81772E-1 3.762E-1 6.25783E-1 5.9437E-1 5.34288E-1 5.05526E-1 4.66957E-1 4.73743E-1 4.34413E-1 7.13273E-1 7.1806E-1 7.1753E-1 7.13451E-1 7.27557E-1 7.2348E-1 -9999 -9999 -9999 -9999 -9999 -9999 -9999 -9999 -9999 -9999 -9999 -9999 -9999 -9999 -9999 -9999 -9999 -9999 -9999 -9999 -9999
-9999 -9999 -9999 -9999 -9999 -9999 -9999 -9999 -9999 -9999 -9999 -9999 -9999 -9999 -9999 -9999 -9999 -9999 -9999 -9999 -9999 -9999 -9999 -9999 -9999 -9999 -9999 -9999 -9999 -9999 -9999 -9999 -9999 -9999 -9999 -9999 -9999 -9999 -9999 -9999 -9999 -9999 -9999 -9999 -9999 -9999 -9999 -9999 -9999 -9999 -9999 -9999 -9999 -9999 -9999 -9999 -9999 -9999 -9999 -9999 -9999 -9999 -9999 -9999 -9999 -9999 -9999 -9999 -9999 -9999 -9999 -9999 -9999 -9999 -9999 -9999 -9999 -9999 -9999 -9999 -9999 -9999 -9999 -9999 -9999 -9999 -9999 -9999 -9999 -9999 -9999 -9999 -9999 -9999 -9999 -9999 -9999 -9999 -9999 -9999 -9999 -9999 -9999 -9999 -9999 -9999 -9999 -9999 -9999 -9999 -9999 -9999 -9999 -9999 -9999 -9999 -9999 -9999 -9999 -9999 -9999 -9999 -9999 -9999 -9999 -9999 -9999 -9999 -9999 -9999 -9999 4.07803E-1 4.06615E-1 3.83824E-1 3.82273E-1 3.79951E-1 3.76864E-1 3.7417E-1 3.7417E-1 3.63422E-1 3.61148E-1 3.53987E-1 3.35527E-1 3.32606E-1 3.32971E-1 3.21423E-1 3.22139E-1 3.24293E-1 3.3444E-1 3.88692E-1 4.21023E-1 3.77249E-1 3.54861E-1 3.35945E-1 3.25774E-1 3.44717E-1 3.82518E-1 3.8104E-1 3.88037E-1 4.44028E-1 5.35387E-1 6.1367E-1 6.35664E-1 6.81654E-1 7.14466E-1 7.19925E-1 6.84345E-1 6.75018E-1 6.63032E-1 6.69666E-1 6.55396E-1 5.32283E-1 5.31967E-1 4.61789E-1 4.10989E-1 5.15658E-1 5.74911E-1 5.86076E-1 4.82343E-1 4.5686E-1 4.26524E-1 3.96091E-1 4.19864E-1 4.88673E-1 5.35631E-1 5.74362E-1 6.26512E-1 6.76098E-1 6.28159E-1 6.84181E-1 6.42166E-1 6.53537E-1 3.19456E-1 2.31174E-1 2.29594E-1 2.551E-1 3.25871E-1 4.01438E-1 4.00467E-1 2.70949E-1 1.74828E-1 1.15109E-1 1.09762E-1 1.63256E-1 2.63099E-1 3.98654E-1 5.28112E-1 4.36778E-1 3.98075E-1 3.28155E-1 2.45319E-1 1.85731E-1 2.5846E-1 3.76143E-1 4.82122E-1 4.59816E-1 3.00191E-1 1.88751E-1 1.65685E-1 2.83443E-1 3.26809E-1 2.54353E-1 3.03423E-1 2.46687E-1 2.05899E-1 2.8532E-1 5.73725E-1 5.93261E-1 6.35177E-1 6.44908E-1 6.48789E-1 5.5919E-1 5.09887E-1 4.66631E-1 4.2979E-1 7.02623E-1 6.93577E-1 7.17972E-1 7.17619E-1 7.14341E-1 7.09607E-1 7.041E-1 7.21033E-1 -9999 -9999 -9999 -9999 -9999 -9999 -9999 -9999 -9999 -9999 -9999 -9999 -9999 -9999 -9999 -9999 -9999 -9999 -9999 -9999 -9999
-9999 -9999 -9999 -9999 -9999 -9999 -9999 -9999 -9999 -9999 -9999 -9999 -9999 -9999 -9999 -9999 -9999 -9999 -9999 -9999 -9999 -9999 -9999 -9999 -9999 -9999 -9999 -9999 -9999 -9999 -9999 -9999 -9999 -9999 -9999 -9999 -9999 -9999 -9999 -9999 -9999 -9999 -9999 -9999 -9999 -9999 -9999 -9999 -9999 -9999 -9999 -9999 -9999 -9999 -9999 -9999 -9999 -9999 -9999 -9999 -9999 -9999 -9999 -9999 -9999 -9999 -9999 -9999 -9999 -9999 -9999 -9999 -9999 -9999 -9999 -9999 -9999 -9999 -9999 -9999 -9999 -9999 -9999 -9999 -9999 -9999 -9999 -9999 -9999 -9999 -9999 -9999 -9999 -9999 -9999 -9999 -9999 -9999 -9999 -9999 -9999 -9999 -9999 -9999 -9999 -9999 -9999 -9999 -9999 -9999 -9999 -9999 -9999 -9999 -9999 -9999 -9999 -9999 -9999 -9999 -9999 -9999 -9999 -9999 -9999 -9999 -9999 -9999 -9999 -9999 -9999 4.03057E-1 3.82273E-1 3.82661E-1 3.83048E-1 3.80338E-1 3.77635E-1 3.75709E-1 3.66083E-1 3.69135E-1 3.67227E-1 3.61905E-1 3.56618E-1 3.26454E-1 3.21781E-1 3.20708E-1 3.21423E-1 3.22856E-1 3.29347E-1 3.47342E-1 3.76864E-1 4.54982E-1 4.88011E-1 4.24821E-1 3.91933E-1 3.669E-1 3.23396E-1 3.28738E-1 3.27291E-1 3.35288E-1 3.80732E-1 4.58171E-1 4.85969E-1 5.52075E-1 6.09569E-1 6.55664E-1 6.66326E-1 6.67055E-1 6.69354E-1 6.75195E-1 6.72697E-1 6.26121E-1 5.94519E-1 4.99021E-1 4.92181E-1 4.99487E-1 4.97512E-1 4.82752E-1 4.15621E-1 3.86855E-1 3.68731E-1 3.9061E-1 5.1577E-1 5.7567E-1 5.60372E-1 4.24192E-1 5.13386E-1 6.34949E-1 6.33948E-1 5.567E-1 6.01561E-1 6.61573E-1 4.45024E-1 3.87514E-1 3.54364E-1 2.52826E-1 2.27708E-1 3.34154E-1 2.8392E-1 1.77593E-1 1.10538E-1 1.22193E-1 1.70277E-1 2.1092E-1 2.93616E-1 4.82802E-1 4.52728E-1 2.83501E-1 2.05242E-1 2.51192E-1 2.55877E-1 1.82363E-1 1.64674E-1 2.40172E-1 4.17597E-1 4.37425E-1 4.04386E-1 2.5478E-1 1.53037E-1 1.84686E-1 2.51003E-1 2.14284E-1 2.23561E-1 2.16755E-1 2.31278E-1 2.87571E-1 5.93749E-1 6.71317E-1 6.04683E-1 5.22304E-1 5.58009E-1 4.93292E-1 6.79007E-1 7.06666E-1 6.92236E-1 6.91723E-1 6.93022E-1 6.91723E-1 7.12649E-1 7.10324E-1 7.06274E-1 7.0137E-1 -9999 -9999 -9999 -9999 -9999 -9999 -9999 -9999 -9999 -9999 -9999 -9999 -9999 -9999 -9999 -9999 -9999 -9999 -9999 -9999 -9999 -9999
-9999 -9999 -9999 -9999 -9999 -9999 -9999 -9999 -9999 -9999 -9999 -9999 -9999 -9999 -9999 -9999 -9999 -9999 -9999 -9999 -9999 -9999 -9999 -9999 -9999 -9999 -9999 -9999 -9999 -9999 -9999 -9999 -9999 -9999 -9999 -9999 -9999 -9999 -9999 -9999 -9999 -9999 -9999 -9999 -9999 -9999 -9999 -9999 -9999 -9999 -9999 -9999 -9999 -9999 -9999 -9999 -9999 -9999 -9999 -9999 -9999 -9999 -9999 -9999 -9999 -9999 -9999 -9999 -9999 -9999 -9999 -9999 -9999 -9999 -9999 -9999 -9999 -9999 -9999 -9999 -9999 -9999 -9999 -9999 -9999 -9999 -9999 -9999 -9999 -9999 -9999 -9999 -9999 -9999 -9999 -9999 -9999 -9999 -9999 -9999 -9999 -9999 -9999 -9999 -9999 -9999 -9999 -9999 -9999 -9999 -9999 -9999 -9999 -9999 -9999 -9999 -9999 -9999 -9999 -9999 -9999 -9999 -9999 -9999 -9999 -9999 -9999 -9999 -9999 -9999 -9999 -9999 -9999 3.7802E-1 3.80725E-1 3.81499E-1 3.60083E-1 3.73348E-1 3.76424E-1 3.77194E-1 3.77965E-1 3.82993E-1 3.61228E-1 3.55569E-1 3.45484E-1 3.35171E-1 3.26815E-1 3.22856E-1 2.98034E-1 3.12584E-1 3.33752E-1 3.93179E-1 5.10902E-1 5.12207E-1 4.91367E-1 4.68521E-1 4.57914E-1 4.34075E-1 4.19152E-1 3.65764E-1 3.44792E-1 3.48881E-1 3.33568E-1 3.78527E-1 4.58365E-1 5.53335E-1 5.19377E-1 5.44623E-1 6.01484E-1 6.69354E-1 7.00102E-1 6.43999E-1 5.45222E-1 5.34771E-1 5.39733E-1 5.27968E-1 5.63097E-1 5.74911E-1 4.97102E-1 4.96206E-1 4.65164E-1 4.55789E-1 4.7367E-1 4.72368E-1 4.62898E-1 4.56785E-1 4.10416E-1 3.90012E-1 4.21103E-1 5.81893E-1 5.79655E-1 6.28196E-1 4.0818E-1 3.70356E-1 3.12093E-1 2.43119E-1 1.79577E-1 1.95369E-1 1.41633E-1 1.07273E-1 1.14611E-1 2.00401E-1 3.14613E-1 3.68623E-1 4.80675E-1 5.61374E-1 4.20552E-1 2.75716E-1 1.33986E-1 1.61226E-1 1.6633E-1 1.14702E-1 1.27154E-1 2.02741E-1 3.10083E-1 2.62587E-1 2.98754E-1 2.60492E-1 1.81023E-1 1.96117E-1 3.24667E-1 3.76097E-1 6.00845E-1 5.12235E-1 5.13492E-1 5.66106E-1 6.19986E-1 5.40684E-1 5.30398E-1 4.63395E-1 4.9465E-1 6.38346E-1 6.63296E-1 6.90064E-1 6.87626E-1 6.84336E-1 6.88368E-1 6.86403E-1 7.07177E-1 7.06274E-1 7.03465E-1 6.99725E-1 -9999 -9999 -9999 -9999 -9999 -9999 -9999 -9999 -9999 -9999 -9999 -9999 -9999 -9999 -9999 -9999 -9999 -9999 -9999 -9999 -9999 -9999
-9999 -9999 -9999 -9999 -9999 -9999 -9999 -9999 -9999 -9999 -9999 -9999 -9999 -9999 -9999 -9999 -9999 -9999 -9999 -9999 -9999 -9999 -9999 -9999 -9999 -9999 -9999 -9999 -9999 -9999 -9999 -9999 -9999 -9999 -9999 -9999 -9999 -9999 -9999 -9999 -9999 -9999 -9999 -9999 -9999 -9999 -9999 -9999 -9999 -9999 -9999 -9999 -9999 -9999 -9999 -9999 -9999 -9999 -9999 -9999 -9999 -9999 -9999 -9999 -9999 -9999 -9999 -9999 -9999 -9999 -9999 -9999 -9999 -9999 -9999 -9999 -9999 -9999 -9999 -9999 -9999 -9999 -9999 -9999 -9999 -9999 -9999 -9999 -9999 -9999 -9999 -9999 -9999 -9999 -9999 -9999 -9999 -9999 -9999 -9999 -9999 -9999 -9999 -9999 -9999 -9999 -9999 -9999 -9999 -9999 -9999 -9999 -9999 -9999 -9999 -9999 -9999 -9999 -9999 -9999 -9999 -9999 -9999 -9999 -9999 -9999 -9999 -9999 -9999 -9999 -9999 -9999 -9999 3.73402E-1 3.78792E-1 3.66916E-1 3.96259E-1 4.12857E-1 4.17239E-1 4.09282E-1 4.11267E-1 4.1725E-1 4.44528E-1 4.26855E-1 4.08104E-1 3.83004E-1 3.49204E-1 3.09835E-1 3.02516E-1 2.99409E-1 3.11879E-1 3.31203E-1 3.87712E-1 4.38918E-1 4.85301E-1 5.28594E-1 5.5012E-1 5.49308E-1 5.2558E-1 4.1723E-1 3.9622E-1 3.5566E-1 3.79156E-1 3.48245E-1 3.57612E-1 3.99903E-1 4.1615E-1 4.51118E-1 5.38438E-1 6.48222E-1 6.87456E-1 6.67156E-1 6.73847E-1 6.05556E-1 6.62445E-1 6.35327E-1 5.85688E-1 5.63118E-1 5.85981E-1 5.4727E-1 6.13439E-1 6.17367E-1 6.33917E-1 6.01911E-1 5.13957E-1 6.35459E-1 6.29929E-1 4.36776E-1 3.69604E-1 5.41818E-1 5.79244E-1 6.02634E-1 3.95031E-1 3.76915E-1 2.88543E-1 1.84125E-1 1.36736E-1 1.12308E-1 7.51912E-2 1.07046E-1 2.04826E-1 2.92201E-1 4.08247E-1 5.05749E-1 5.21885E-1 4.92244E-1 3.85344E-1 2.28364E-1 1.24548E-1 1.22252E-1 1.27418E-1 1.10983E-1 1.08599E-1 1.49623E-1 1.75075E-1 1.62782E-1 1.66574E-1 1.63036E-1 1.72388E-1 2.39091E-1 3.90362E-1 5.95696E-1 5.72569E-1 6.70434E-1 6.66076E-1 6.54315E-1 6.44244E-1 5.84512E-1 5.69892E-1 5.45454E-1 4.26447E-1 6.8843E-1 6.65667E-1 6.70836E-1 6.74997E-1 6.79327E-1 6.83488E-1 6.82073E-1 6.80086E-1 7.021E-1 7.00366E-1 6.978E-1 -9999 -9999 -9999 -9999 -9999 -9999 -9999 -9999 -9999 -9999 -9999 -9999 -9999 -9999 -9999 -9999 -9999 -9999 -9999 -9999 -9999 -9999
-9999 -9999 -9999 -9999 -9999 -9999 -9999 -9999 -9999 -9999 -9999 -9999 -9999 -9999 -9999 -9999 -9999 -9999 -9999 -9999 -9999 -9999 -9999 -9999 -9999 -9999 -9999 -9999 -9999 -9999 -9999 -9999 -9999 -9999 -9999 -9999 -9999 -9999 -9999 -9999 -9999 -9999 -9999 -9999 -9999 -9999 -9999 -9999 -9999 -9999 -9999 -9999 -9999 -9999 -9999 -9999 -9999 -9999 -9999 -9999 -9999 -9999 -9999 -9999 -9999 -9999 -9999 -9999 -9999 -9999 -9999 -9999 -9999 -9999 -9999 -9999 -9999 -9999 -9999 -9999 -9999 -9999 -9999 -9999 -9999 -9999 -9999 -9999 -9999 -9999 -9999 -9999 -9999 -9999 -9999 -9999 -9999 -9999 -9999 -9999 -9999 -9999 -9999 -9999 -9999 -9999 -9999 -9999 -9999 -9999 -9999 -9999 -9999 -9999 -9999 -9999 -9999 -9999 -9999 -9999 -9999 -9999 -9999 -9999 -9999 -9999 -9999 -9999 -9999 -9999 -9999 -9999 3.69572E-1 3.73786E-1 3.6806E-1 4.04926E-1 4.48978E-1 4.94255E-1 5.13864E-1 4.41768E-1 4.50613E-1 4.97957E-1 5.38006E-1 5.20096E-1 4.82043E-1 4.23693E-1 3.78092E-1 3.51487E-1 3.38144E-1 3.3084E-1 3.18965E-1 2.89931E-1 3.15483E-1 3.74178E-1 4.34404E-1 4.42962E-1 4.72608E-1 5.03679E-1 4.54445E-1 4.18618E-1 4.15751E-1 4.1376E-1 4.34118E-1 4.37271E-1 3.7429E-1 3.51604E-1 3.44671E-1 3.75206E-1 4.47543E-1 5.24779E-1 6.47238E-1 6.75966E-1 6.76098E-1 6.93036E-1 5.97645E-1 6.06605E-1 5.95267E-1 5.32854E-1 4.81925E-1 4.213E-1 6.1428E-1 5.39962E-1 4.02566E-1 4.97007E-1 4.95482E-1 6.14355E-1 6.23573E-1 5.49516E-1 4.72257E-1 5.56921E-1 4.38842E-1 4.48978E-1 4.32142E-1 3.61641E-1 2.89592E-1 2.25185E-1 1.4097E-1 8.48605E-2 7.70151E-2 9.80382E-2 1.58955E-1 2.18001E-1 3.7348E-1 5.11733E-1 4.48302E-1 3.72804E-1 2.56377E-1 1.84092E-1 1.67745E-1 2.00592E-1 1.92931E-1 1.80692E-1 1.5425E-1 1.8347E-1 1.25637E-1 1.02211E-1 1.09585E-1 1.89207E-1 1.97376E-1 2.0197E-1 2.62089E-1 3.22898E-1 6.31683E-1 4.99284E-1 4.96212E-1 4.91857E-1 4.52943E-1 4.37179E-1 4.54944E-1 6.43124E-1 6.94226E-1 6.72176E-1 6.69868E-1 6.54716E-1 6.48234E-1 6.78568E-1 6.79802E-1 6.78758E-1 6.76855E-1 6.75997E-1 6.97156E-1 6.95498E-1 -9999 -9999 -9999 -9999 -9999 -9999 -9999 -9999 -9999 -9999 -9999 -9999 -9999 -9999 -9999 -9999 -9999 -9999 -9999 -9999 -9999 -9999
-9999 -9999 -9999 -9999 -9999 -9999 -9999 -9999 -9999 -9999 -9999 -9999 -9999 -9999 -9999 -9999 -9999 -9999 -9999 -9999 -9999 -9999 -9999 -9999 -9999 -9999 -9999 -9999 -9999 -9999 -9999 -9999 -9999 -9999 -9999 -9999 -9999 -9999 -9999 -9999 -9999 -9999 -9999 -9999 -9999 -9999 -9999 -9999 -9999 -9999 -9999 -9999 -9999 -9999 -9999 -9999 -9999 -9999 -9999 -9999 -9999 -9999 -9999 -9999 -9999 -9999 -9999 -9999 -9999 -9999 -9999 -9999 -9999 -9999 -9999 -9999 -9999 -9999 -9999 -9999 -9999 -9999 -9999 -9999 -9999 -9999 -9999 -9999 -9999 -9999 -9999 -9999 -9999 -9999 -9999 -9999 -9999 -9999 -9999 -9999 -9999 -9999 -9999 -9999 -9999 -9999 -9999 -9999 -9999 -9999 -9999 -9999 -9999 -9999 -9999 -9999 -9999 -9999 -9999 -9999 -9999 -9999 -9999 -9999 -9999 -9999 -9999 -9999 -9999 -9999 -9999 -9999 3.43621E-1 3.55183E-1 4.02951E-1 4.51821E-1 4.77118E-1 5.17218E-1 5.26569E-1 4.84836E-1 4.41768E-1 5.19126E-1 5.56629E-1 5.61886E-1 5.07438E-1 4.76767E-1 4.53911E-1 4.18493E-1 4.07753E-1 4.09662E-1 3.4338E-1 3.01203E-1 2.92301E-1 3.30847E-1 3.768E-1 3.84997E-1 4.30049E-1 4.64632E-1 5.10436E-1 5.2838E-1 5.26335E-1 5.13716E-1 5.27971E-1 5.04209E-1 4.00053E-1 3.30432E-1 3.76603E-1 3.74366E-1 4.0511E-1 4.96345E-1 6.03556E-1 6.18445E-1 5.78799E-1 5.55996E-1 4.89761E-1 5.79158E-1 5.02428E-1 4.4163E-1 6.20762E-1 5.7566E-1 4.77152E-1 5.1156E-1 4.21996E-1 3.92238E-1 5.37069E-1 4.77804E-1 6.07464E-1 5.24045E-1 6.04065E-1 4.32142E-1 3.33127E-1 3.12629E-1 3.00473E-1 2.7977E-1 2.54802E-1 1.71608E-1 1.11493E-1 1.72382E-1 1.05246E-1 1.60357E-1 2.51852E-1 3.13491E-1 3.85125E-1 4.65357E-1 5.28704E-1 4.40206E-1 3.36841E-1 4.78862E-1 4.77478E-1 5.17575E-1 5.0731E-1 4.62638E-1 3.91263E-1 4.43885E-1 3.53687E-1 1.79231E-1 1.73723E-1 2.21632E-1 2.99926E-1 2.51591E-1 2.60515E-1 2.98854E-1 3.09456E-1 3.77557E-1 4.726E-1 5.54367E-1 5.81176E-1 6.49425E-1 6.63518E-1 6.51743E-1 6.72272E-1 6.66049E-1 6.65661E-1 6.52988E-1 6.53284E-1 6.53284E-1 6.77331E-1 6.76283E-1 6.75137E-1 6.7399E-1 6.95037E-1 6.94205E-1 -9999 -9999 -9999 -9999 -9999 -9999 -9999 -9999 -9999 -9999 -9999 -9999 -9999 -9999 -9999 -9999 -9999 -9999 -9999 -9999 -9999 -9999
-9999 -9999 -9999 -9999 -9999 -9999 -9999 -9999 -9999 -9999 -9999 -9999 -9999 -9999 -9999 -9999 -9999 -9999 -9999 -9999 -9999 -9999 -9999 -9999 -9999 -9999 -9999 -9999 -9999 -9999 -9999 -9999 -9999 -9999 -9999 -9999 -9999 -9999 -9999 -9999 -9999 -9999 -9999 -9999 -9999 -9999 -9999 -9999 -9999 -9999 -9999 -9999 -9999 -9999 -9999 -9999 -9999 -9999 -9999 -9999 -9999 -9999 -9999 -9999 -9999 -9999 -9999 -9999 -9999 -9999 -9999 -9999 -9999 -9999 -9999 -9999 -9999 -9999 -9999 -9999 -9999 -9999 -9999 -9999 -9999 -9999 -9999 -9999 -9999 -9999 -9999 -9999 -9999 -9999 -9999 -9999 -9999 -9999 -9999 -9999 -9999 -9999 -9999 -9999 -9999 -9999 -9999 -9999 -9999 -9999 -9999 -9999 -9999 -9999 -9999 -9999 -9999 -9999 -9999 -9999 -9999 -9999 -9999 -9999 -9999 -9999 -9999 -9999 -9999 -9999 -9999 3.46216E-1 3.35892E-1 3.49566E-1 4.17963E-1 4.71724E-1 4.65682E-1 4.84092E-1 4.94752E-1 4.6895E-1 4.20845E-1 4.18447E-1 4.22491E-1 4.48224E-1 4.55946E-1 4.73085E-1 5.00055E-1 4.86598E-1 4.68263E-1 4.74729E-1 4.25705E-1 3.46717E-1 3.00513E-1 3.04951E-1 3.30121E-1 3.59807E-1 4.59255E-1 6.00624E-1 6.76753E-1 6.79733E-1 6.69354E-1 6.89937E-1 6.2228E-1 5.50874E-1 4.05256E-1 3.34437E-1 3.67856E-1 3.61464E-1 4.03457E-1 4.44961E-1 4.61223E-1 4.51122E-1 4.48801E-1 4.26638E-1 5.72068E-1 6.35459E-1 6.57128E-1 5.85179E-1 4.67972E-1 4.27299E-1 3.66805E-1 4.92256E-1 5.31649E-1 4.7259E-1 4.45894E-1 5.44641E-1 6.62314E-1 5.02324E-1 4.56171E-1 3.25717E-1 2.77804E-1 1.5821E-1 1.08731E-1 1.22632E-1 1.20955E-1 9.16118E-2 9.04682E-2 1.27208E-1 2.01364E-1 2.49842E-1 3.21446E-1 3.32593E-1 3.52604E-1 4.40586E-1 4.80918E-1 4.89109E-1 4.67765E-1 4.59265E-1 4.69914E-1 4.43457E-1 5.48792E-1 5.98072E-1 5.45176E-1 5.41099E-1 4.91193E-1 4.54448E-1 4.67417E-1 4.80045E-1 5.5759E-1 5.48842E-1 5.5647E-1 3.3573E-1 3.51629E-1 4.15789E-1 5.07275E-1 5.03216E-1 5.18575E-1 5.81899E-1 6.23194E-1 6.39886E-1 6.44139E-1 6.65855E-1 6.5614E-1 6.54467E-1 6.52198E-1 6.50912E-1 6.75615E-1 6.74946E-1 6.74468E-1 6.73224E-1 6.70823E-1 6.93094E-1 -9999 -9999 -9999 -9999 -9999 -9999 -9999 -9999 -9999 -9999 -9999 -9999 -9999 -9999 -9999 -9999 -9999 -9999 -9999 -9999 -9999 -9999
-9999 -9999 -9999 -9999 -9999 -9999 -9999 -9999 -9999 -9999 -9999 -9999 -9999 -9999 -9999 -9999 -9999 -9999 -9999 -9999 -9999 -9999 -9999 -9999 -9999 -9999 -9999 -9999 -9999 -9999 -9999 -9999 -9999 -9999 -9999 -9999 -9999 -9999 -9999 -9999 -9999 -9999 -9999 -9999 -9999 -9999 -9999 -9999 -9999 -9999 -9999 -9999 -9999 -9999 -9999 -9999 -9999 -9999 -9999 -9999 -9999 -9999 -9999 -9999 -9999 -9999 -9999 -9999 -9999 -9999 -9999 -9999 -9999 -9999 -9999 -9999 -9999 -9999 -9999 -9999 -9999 -9999 -9999 -9999 -9999 -9999 -9999 -9999 -9999 -9999 -9999 -9999 -9999 -9999 -9999 -9999 -9999 -9999 -9999 -9999 -9999 -9999 -9999 -9999 -9999 -9999 -9999 -9999 -9999 -9999 -9999 -9999 -9999 -9999 -9999 -9999 -9999 -9999 -9999 -9999 -9999 -9999 -9999 -9999 -9999 -9999 -9999 -9999 -9999 3.77249E-1 3.47331E-1 3.35527E-1 3.27166E-1 3.39194E-1 3.85711E-1 4.05728E-1 4.38863E-1 4.70918E-1 4.91395E-1 4.88525E-1 4.57452E-1 3.7655E-1 3.65447E-1 3.60515E-1 3.68114E-1 4.28032E-1 5.0039E-1 4.98498E-1 5.01035E-1 5.30788E-1 4.95217E-1 4.28113E-1 3.45232E-1 2.84654E-1 2.8332E-1 3.40834E-1 4.82477E-1 6.7942E-1 7.15992E-1 7.15212E-1 7.13421E-1 6.87475E-1 6.74062E-1 5.6826E-1 3.91957E-1 3.54676E-1 3.91277E-1 3.88227E-1 4.31632E-1 4.10697E-1 4.44341E-1 4.73667E-1 4.22704E-1 5.16599E-1 6.63261E-1 6.07227E-1 5.60335E-1 5.0962E-1 4.07481E-1 3.18335E-1 3.02735E-1 3.80652E-1 4.03653E-1 4.26139E-1 5.35782E-1 6.22515E-1 4.82946E-1 5.64532E-1 5.14799E-1 2.0029E-1 1.42454E-1 1.2971E-1 7.73795E-2 4.90567E-2 4.95319E-2 5.56255E-2 1.03236E-1 1.58448E-1 2.35067E-1 2.40776E-1 2.29012E-1 1.93663E-1 2.57679E-1 3.21099E-1 4.53376E-1 4.44067E-1 2.94983E-1 3.22811E-1 4.19495E-1 3.94988E-1 4.31742E-1 6.3501E-1 5.88453E-1 5.97967E-1 5.99699E-1 5.62516E-1 5.54245E-1 5.7702E-1 6.14492E-1 5.8654E-1 6.24336E-1 4.23369E-1 4.27154E-1 4.6677E-1 5.71194E-1 6.05347E-1 6.03083E-1 5.97107E-1 6.01112E-1 6.32628E-1 6.31609E-1 6.29525E-1 6.56434E-1 6.53382E-1 6.49326E-1 6.48433E-1 6.49624E-1 6.74946E-1 6.74373E-1 6.73032E-1 6.71112E-1 6.69571E-1 -9999 -9999 -9999 -9999 -9999 -9999 -9999 -9999 -9999 -9999 -9999 -9999 -9999 -9999 -9999 -9999 -9999 -9999 -9999 -9999 -9999 -9999
-9999 -9999 -9999 -9999 -9999 -9999 -9999 -9999 -9999 -9999 -9999 -9999 -9999 -9999 -9999 -9999 -9999 -9999 -9999 -9999 -9999 -9999 -9999 -9999 -9999 -9999 -9999 -9999 -9999 -9999 -9999 -9999 -9999 -9999 -9999 -9999 -9999 -9999 -9999 -9999 -9999 -9999 -9999 -9999 -9999 -9999 -9999 -9999 -9999 -9999 -9999 -9999 -9999 -9999 -9999 -9999 -9999 -9999 -9999 -9999 -9999 -9999 -9999 -9999 -9999 -9999 -9999 -9999 -9999 -9999 -9999 -9999 -9999 -9999 -9999 -9999 -9999 -9999 -9999 -9999 -9999 -9999 -9999 -9999 -9999 -9999 -9999 -9999 -9999 -9999 -9999 -9999 -9999 -9999 -9999 -9999 -9999 -9999 -9999 -9999 -9999 -9999 -9999 -9999 -9999 -9999 -9999 -9999 -9999 -9999 -9999 -9999 -9999 -9999 -9999 -9999 -9999 -9999 -9999 -9999 -9999 -9999 -9999 -9999 -9999 -9999 -9999 -9999 -9999 3.45845E-1 3.36625E-1 3.24643E-1 3.1927E-1 3.42074E-1 3.50254E-1 3.69527E-1 3.84168E-1 4.04937E-1 4.44123E-1 4.47007E-1 4.25296E-1 4.05378E-1 3.86544E-1 3.669E-1 3.44415E-1 3.44861E-1 4.08157E-1 4.64921E-1 5.0137E-1 5.52299E-1 5.55543E-1 5.13596E-1 4.06292E-1 3.06859E-1 2.78679E-1 3.09243E-1 4.46909E-1 5.75844E-1 6.0886E-1 6.51278E-1 6.6359E-1 6.52087E-1 6.6359E-1 5.16331E-1 3.78359E-1 3.68619E-1 3.6298E-1 3.97339E-1 4.49132E-1 4.54158E-1 4.45675E-1 5.93533E-1 6.4634E-1 5.78628E-1 5.6256E-1 4.59611E-1 4.64253E-1 4.31742E-1 4.41074E-1 3.11273E-1 2.15234E-1 2.54843E-1 3.0521E-1 3.90336E-1 4.39155E-1 5.7026E-1 4.81005E-1 5.32256E-1 4.65669E-1 2.89693E-1 2.53963E-1 2.27602E-1 1.31853E-1 1.33247E-1 1.49944E-1 5.99292E-2 1.0083E-1 1.61332E-1 2.09425E-1 1.38893E-1 1.24327E-1 1.51418E-1 2.07856E-1 3.33605E-1 4.69046E-1 3.38746E-1 2.11166E-1 2.05581E-1 3.01541E-1 2.85012E-1 3.58365E-1 4.17587E-1 6.19913E-1 5.92198E-1 5.60269E-1 5.99786E-1 6.2358E-1 6.28883E-1 6.11641E-1 5.98526E-1 5.55704E-1 4.60159E-1 5.14163E-1 5.62131E-1 6.12533E-1 6.52845E-1 6.46447E-1 6.36561E-1 6.55642E-1 6.27647E-1 6.28102E-1 6.31454E-1 6.29322E-1 6.52E-1 6.4883E-1 6.48234E-1 6.49921E-1 6.50912E-1 6.74946E-1 6.73511E-1 6.71592E-1 6.69475E-1 -9999 -9999 -9999 -9999 -9999 -9999 -9999 -9999 -9999 -9999 -9999 -9999 -9999 -9999 -9999 -9999 -9999 -9999 -9999 -9999 -9999 -9999
-9999 -9999 -9999 -9999 -9999 -9999 -9999 -9999 -9999 -9999 -9999 -9999 -9999 -9999 -9999 -9999 -9999 -9999 -9999 -9999 -9999 -9999 -9999 -9999 -9999 -9999 -9999 -9999 -9999 -9999 -9999 -9999 -9999 -9999 -9999 -9999 -9999 -9999 -9999 -9999 -9999 -9999 -9999 -9999 -9999 -9999 -9999 -9999 -9999 -9999 -9999 -9999 -9999 -9999 -9999 -9999 -9999 -9999 -9999 -9999 -9999 -9999 -9999 -9999 -9999 -9999 -9999 -9999 -9999 -9999 -9999 -9999 -9999 -9999 -9999 -9999 -9999 -9999 -9999 -9999 -9999 -9999 -9999 -9999 -9999 -9999 -9999 -9999 -9999 -9999 -9999 -9999 -9999 -9999 -9999 -9999 -9999 -9999 -9999 -9999 -9999 -9999 -9999 -9999 -9999 -9999 -9999 -9999 -9999 -9999 -9999 -9999 -9999 -9999 -9999 -9999 -9999 -9999 -9999 -9999 -9999 -9999 -9999 -9999 -9999 -9999 -9999 -9999 -9999 3.42882E-1 3.2615E-1 3.14364E-1 2.93892E-1 3.00748E-1 3.16145E-1 3.38102E-1 3.43631E-1 3.65333E-1 3.59003E-1 3.73857E-1 3.84601E-1 3.7655E-1 3.93962E-1 3.84989E-1 3.52243E-1 3.33097E-1 3.46345E-1 4.04595E-1 4.71791E-1 5.10317E-1 5.10922E-1 5.35733E-1 4.73546E-1 3.58366E-1 2.86328E-1 2.8E-1 3.32044E-1 4.05433E-1 4.70204E-1 5.19306E-1 5.62212E-1 6.52956E-1 6.0242E-1 4.50941E-1 3.74437E-1 3.71022E-1 3.81418E-1 4.68202E-1 4.81445E-1 5.82907E-1 6.30191E-1 5.70613E-1 5.37469E-1 5.21885E-1 5.20099E-1 5.14235E-1 4.9021E-1 3.79926E-1 3.18715E-1 2.52429E-1 1.86639E-1 3.24861E-1 4.33535E-1 4.9507E-1 3.45255E-1 6.03466E-1 4.99303E-1 4.87744E-1 5.34245E-1 5.27338E-1 5.31159E-1 4.29802E-1 2.71839E-1 2.45358E-1 2.37762E-1 7.18024E-2 9.77418E-2 1.34068E-1 1.16686E-1 9.97186E-2 1.46379E-1 2.16857E-1 3.17323E-1 4.0213E-1 3.26233E-1 2.39517E-1 1.57653E-1 1.39348E-1 1.94878E-1 2.18785E-1 2.45701E-1 2.99593E-1 3.76543E-1 3.59997E-1 2.74962E-1 2.4991E-1 3.48373E-1 6.01355E-1 5.69048E-1 5.73052E-1 3.91764E-1 3.74702E-1 3.91671E-1 4.443E-1 5.91271E-1 6.19022E-1 6.28781E-1 6.2414E-1 6.37112E-1 6.34187E-1 6.33074E-1 6.31555E-1 6.29424E-1 6.53382E-1 6.51901E-1 6.51901E-1 6.53185E-1 6.53284E-1 6.76855E-1 6.74851E-1 6.72552E-1 6.69861E-1 -9999 -9999 -9999 -9999 -9999 -9999 -9999 -9999 -9999 -9999 -9999 -9999 -9999 -9999 -9999 -9999 -9999 -9999 -9999 -9999 -9999 -9999
-9999 -9999 -9999 -9999 -9999 -9999 -9999 -9999 -9999 -9999 -9999 -9999 -9999 -9999 -9999 -9999 -9999 -9999 -9999 -9999 -9999 -9999 -9999 -9999 -9999 -9999 -9999 -9999 -9999 -9999 -9999 -9999 -9999 -9999 -9999 -9999 -9999 -9999 -9999 -9999 -9999 -9999 -9999 -9999 -9999 -9999 -9999 -9999 -9999 -9999 -9999 -9999 -9999 -9999 -9999 -9999 -9999 -9999 -9999 -9999 -9999 -9999 -9999 -9999 -9999 -9999 -9999 -9999 -9999 -9999 -9999 -9999 -9999 -9999 -9999 -9999 -9999 -9999 -9999 -9999 -9999 -9999 -9999 -9999 -9999 -9999 -9999 -9999 -9999 -9999 -9999 -9999 -9999 -9999 -9999 -9999 -9999 -9999 -9999 -9999 -9999 -9999 -9999 -9999 -9999 -9999 -9999 -9999 -9999 -9999 -9999 -9999 -9999 -9999 -9999 -9999 -9999 -9999 -9999 -9999 -9999 -9999 -9999 -9999 -9999 -9999 -9999 -9999 3.4994E-1 3.52626E-1 3.74187E-1 3.37069E-1 3.11551E-1 3.01093E-1 3.17855E-1 3.25012E-1 3.26454E-1 3.03902E-1 3.10889E-1 3.1654E-1 3.19387E-1 3.42195E-1 3.62795E-1 3.67429E-1 3.79257E-1 3.71946E-1 3.66215E-1 3.8422E-1 3.7937E-1 4.21415E-1 4.72803E-1 5.04771E-1 4.90006E-1 4.12243E-1 3.31316E-1 2.63566E-1 2.65162E-1 2.94849E-1 3.37597E-1 3.80921E-1 5.02984E-1 6.18129E-1 5.11747E-1 3.63608E-1 3.57039E-1 4.03174E-1 4.28275E-1 5.11226E-1 5.90863E-1 5.82074E-1 5.55144E-1 5.45399E-1 4.87585E-1 4.6262E-1 4.50797E-1 4.1261E-1 3.93717E-1 3.54791E-1 2.29942E-1 1.74912E-1 2.14446E-1 3.28625E-1 3.72224E-1 4.29445E-1 4.39262E-1 6.011E-1 5.6009E-1 4.37055E-1 4.95376E-1 5.31159E-1 5.22985E-1 4.80962E-1 4.70469E-1 3.93781E-1 1.29978E-1 6.89652E-2 5.92633E-2 7.15205E-2 9.29132E-2 1.36463E-1 2.10924E-1 3.16124E-1 3.6221E-1 3.08949E-1 2.08782E-1 1.4161E-1 9.49084E-2 8.67034E-2 1.24855E-1 2.06411E-1 1.69403E-1 2.18636E-1 3.29864E-1 3.17253E-1 2.41354E-1 1.83556E-1 2.4505E-1 2.98553E-1 4.61585E-1 5.17007E-1 3.85244E-1 2.87682E-1 3.28393E-1 3.69872E-1 4.6895E-1 5.62941E-1 6.18597E-1 6.02552E-1 6.17474E-1 6.356E-1 6.3196E-1 6.30338E-1 6.30338E-1 6.30338E-1 6.55746E-1 6.55353E-1 6.5614E-1 6.56336E-1 6.54861E-1 6.66719E-1 6.73894E-1 6.59811E-1 6.68896E-1 -9999 -9999 -9999 -9999 -9999 -9999 -9999 -9999 -9999 -9999 -9999 -9999 -9999 -9999 -9999 -9999 -9999 -9999 -9999 -9999 -9999
-9999 -9999 -9999 -9999 -9999 -9999 -9999 -9999 -9999 -9999 -9999 -9999 -9999 -9999 -9999 -9999 -9999 -9999 -9999 -9999 -9999 -9999 -9999 -9999 -9999 -9999 -9999 -9999 -9999 -9999 -9999 -9999 -9999 -9999 -9999 -9999 -9999 -9999 -9999 -9999 -9999 -9999 -9999 -9999 -9999 -9999 -9999 -9999 -9999 -9999 -9999 -9999 -9999 -9999 -9999 -9999 -9999 -9999 -9999 -9999 -9999 -9999 -9999 -9999 -9999 -9999 -9999 -9999 -9999 -9999 -9999 -9999 -9999 -9999 -9999 -9999 -9999 -9999 -9999 -9999 -9999 -9999 -9999 -9999 -9999 -9999 -9999 -9999 -9999 -9999 -9999 -9999 -9999 -9999 -9999 -9999 -9999 -9999 -9999 -9999 -9999 -9999 -9999 -9999 -9999 -9999 -9999 -9999 -9999 -9999 -9999 -9999 -9999 -9999 -9999 -9999 -9999 -9999 -9999 -9999 -9999 -9999 -9999 -9999 -9999 -9999 3.42512E-1 3.43251E-1 3.62733E-1 4.13653E-1 4.42908E-1 4.21245E-1 3.66164E-1 3.21489E-1 3.11903E-1 2.88912E-1 2.88239E-1 2.8455E-1 2.86894E-1 3.00788E-1 3.03209E-1 3.01203E-1 3.45232E-1 4.07365E-1 4.15782E-1 4.22099E-1 4.13644E-1 3.60255E-1 3.60633E-1 3.85499E-1 4.17021E-1 4.8952E-1 5.41773E-1 4.6512E-1 3.57755E-1 2.82448E-1 2.62612E-1 2.63566E-1 2.82054E-1 3.22721E-1 4.08997E-1 4.3923E-1 3.95129E-1 3.40711E-1 3.71335E-1 4.14276E-1 5.05075E-1 6.05381E-1 5.80882E-1 5.26216E-1 5.10905E-1 4.95308E-1 4.81382E-1 4.70344E-1 4.41467E-1 3.70438E-1 3.56807E-1 4.00422E-1 2.64332E-1 1.75759E-1 1.90322E-1 1.96594E-1 2.25811E-1 2.58727E-1 3.1638E-1 4.50672E-1 5.09201E-1 5.07965E-1 4.01647E-1 2.75706E-1 2.93539E-1 2.46438E-1 2.47108E-1 2.73978E-1 9.56591E-2 4.12265E-2 4.15658E-2 7.30181E-2 1.20582E-1 1.58755E-1 2.16877E-1 2.49028E-1 2.82334E-1 3.17691E-1 2.17253E-1 1.74661E-1 9.02773E-2 8.25772E-2 1.14641E-1 1.49143E-1 1.55228E-1 2.2855E-1 2.94689E-1 2.49828E-1 2.04723E-1 1.71458E-1 2.00818E-1 2.6546E-1 4.8769E-1 5.18421E-1 4.12316E-1 3.89229E-1 3.89286E-1 4.48399E-1 5.23883E-1 5.54025E-1 6.06937E-1 6.00519E-1 6.06925E-1 6.01871E-1 6.29424E-1 6.29424E-1 6.30541E-1 6.31149E-1 6.30439E-1 6.5555E-1 6.55845E-1 6.45694E-1 6.44697E-1 6.77617E-1 6.74564E-1 6.71208E-1 6.68703E-1 -9999 -9999 -9999 -9999 -9999 -9999 -9999 -9999 -9999 -9999 -9999 -9999 -9999 -9999 -9999 -9999 -9999 -9999 -9999 -9999 -9999
-9999 -9999 -9999 -9999 -9999 -9999 -9999 -9999 -9999 -9999 -9999 -9999 -9999 -9999 -9999 -9999 -9999 -9999 -9999 -9999 -9999 -9999 -9999 -9999 -9999 -9999 -9999 -9999 -9999 -9999 -9999 -9999 -9999 -9999 -9999 -9999 -9999 -9999 -9999 -9999 -9999 -9999 -9999 -9999 -9999 -9999 -9999 -9999 -9999 -9999 -9999 -9999 -9999 -9999 -9999 -9999 -9999 -9999 -9999 -9999 -9999 -9999 -9999 -9999 -9999 -9999 -9999 -9999 -9999 -9999 -9999 -9999 -9999 -9999 -9999 -9999 -9999 -9999 -9999 -9999 -9999 -9999 -9999 -9999 -9999 -9999 -9999 -9999 -9999 -9999 -9999 -9999 -9999 -9999 -9999 -9999 -9999 -9999 -9999 -9999 -9999 -9999 -9999 -9999 -9999 -9999 -9999 -9999 -9999 -9999 -9999 -9999 -9999 -9999 -9999 -9999 -9999 -9999 -9999 -9999 -9999 -9999 -9999 -9999 -9999 -9999 3.2399E-1 3.2615E-1 3.47714E-1 4.01778E-1 4.49395E-1 4.53458E-1 4.14858E-1 3.71128E-1 3.31634E-1 3.29818E-1 3.30544E-1 3.23682E-1 3.17962E-1 2.92025E-1 3.08505E-1 3.21962E-1 3.70103E-1 4.46204E-1 4.57989E-1 4.09066E-1 3.61081E-1 3.58743E-1 3.52352E-1 3.53102E-1 3.76984E-1 4.17021E-1 4.8878E-1 4.87216E-1 4.25901E-1 3.27534E-1 2.89421E-1 2.81058E-1 2.85723E-1 2.76594E-1 3.03201E-1 3.35936E-1 3.44338E-1 3.40206E-1 3.69351E-1 4.56706E-1 5.32297E-1 5.51883E-1 4.86765E-1 5.10484E-1 4.88601E-1 4.59749E-1 5.12983E-1 5.13421E-1 5.14224E-1 4.98612E-1 3.97985E-1 3.70862E-1 4.73837E-1 3.75272E-1 2.4369E-1 1.95951E-1 2.59162E-1 3.39248E-1 4.29805E-1 5.2124E-1 5.01953E-1 4.6212E-1 3.7825E-1 2.56085E-1 2.65159E-1 1.78119E-1 1.11041E-1 1.33251E-1 1.24237E-1 5.10585E-2 5.10912E-2 5.18414E-2 5.90673E-2 8.30916E-2 1.43982E-1 1.60828E-1 2.27678E-1 3.10185E-1 3.00251E-1 2.1687E-1 1.21928E-1 1.02665E-1 1.44774E-1 1.62968E-1 1.7779E-1 1.96795E-1 2.31834E-1 2.07647E-1 2.09608E-1 2.06308E-1 2.39114E-1 3.05083E-1 3.8962E-1 5.13991E-1 5.63248E-1 5.12576E-1 5.12963E-1 5.15961E-1 5.21102E-1 5.92186E-1 5.95807E-1 5.95961E-1 6.04428E-1 6.08898E-1 5.99467E-1 6.28915E-1 6.30642E-1 6.31352E-1 6.30845E-1 6.55156E-1 6.5427E-1 6.5427E-1 6.53678E-1 6.52494E-1 6.75424E-1 6.62446E-1 6.60007E-1 6.69957E-1 -9999 -9999 -9999 -9999 -9999 -9999 -9999 -9999 -9999 -9999 -9999 -9999 -9999 -9999 -9999 -9999 -9999 -9999 -9999 -9999
-9999 -9999 -9999 -9999 -9999 -9999 -9999 -9999 -9999 -9999 -9999 -9999 -9999 -9999 -9999 -9999 -9999 -9999 -9999 -9999 -9999 -9999 -9999 -9999 -9999 -9999 -9999 -9999 -9999 -9999 -9999 -9999 -9999 -9999 -9999 -9999 -9999 -9999 -9999 -9999 -9999 -9999 -9999 -9999 -9999 -9999 -9999 -9999 -9999 -9999 -9999 -9999 -9999 -9999 -9999 -9999 -9999 -9999 -9999 -9999 -9999 -9999 -9999 -9999 -9999 -9999 -9999 -9999 -9999 -9999 -9999 -9999 -9999 -9999 -9999 -9999 -9999 -9999 -9999 -9999 -9999 -9999 -9999 -9999 -9999 -9999 -9999 -9999 -9999 -9999 -9999 -9999 -9999 -9999 -9999 -9999 -9999 -9999 -9999 -9999 -9999 -9999 -9999 -9999 -9999 -9999 -9999 -9999 -9999 -9999 -9999 -9999 -9999 -9999 -9999 -9999 -9999 -9999 -9999 -9999 -9999 -9999 -9999 -9999 -9999 -9999 3.12599E-1 2.90561E-1 3.1721E-1 3.52192E-1 3.74581E-1 3.88518E-1 4.00595E-1 3.68114E-1 3.65066E-1 3.7501E-1 3.89733E-1 3.92468E-1 3.5388E-1 3.44929E-1 3.64764E-1 4.042E-1 4.23701E-1 4.45798E-1 3.89465E-1 3.51673E-1 3.37592E-1 3.34298E-1 3.51161E-1 3.29864E-1 3.12828E-1 3.3364E-1 4.05579E-1 4.72399E-1 4.56966E-1 3.91031E-1 3.15013E-1 3.11584E-1 3.3637E-1 3.58994E-1 3.30965E-1 3.49542E-1 3.59918E-1 3.21456E-1 3.50151E-1 4.14467E-1 4.51576E-1 4.27381E-1 4.67064E-1 4.3787E-1 4.22175E-1 4.33889E-1 4.60906E-1 4.14895E-1 4.37321E-1 4.82019E-1 4.80602E-1 3.92835E-1 4.01647E-1 3.06647E-1 2.08385E-1 2.44429E-1 3.21587E-1 3.15389E-1 3.4757E-1 4.80703E-1 4.91587E-1 4.95093E-1 4.37396E-1 3.62953E-1 3.36721E-1 2.6465E-1 1.40823E-1 1.70577E-1 2.008E-1 1.63563E-1 5.43823E-2 3.30996E-2 3.69397E-2 6.19026E-2 1.03515E-1 9.72299E-2 1.23339E-1 1.97044E-1 2.86768E-1 1.79706E-1 9.93672E-2 1.22494E-1 1.18569E-1 9.16498E-2 1.17165E-1 1.6628E-1 1.59126E-1 1.92688E-1 2.83725E-1 3.37216E-1 3.57912E-1 3.62357E-1 3.61351E-1 3.93327E-1 5.57208E-1 6.28762E-1 6.29325E-1 6.15262E-1 5.99105E-1 5.88542E-1 6.11026E-1 6.13921E-1 6.05782E-1 6.08587E-1 5.99258E-1 6.29017E-1 6.30439E-1 6.31656E-1 6.31251E-1 6.2922E-1 6.53086E-1 6.52198E-1 6.51802E-1 6.40996E-1 6.65751E-1 6.64198E-1 6.62154E-1 6.60984E-1 -9999 -9999 -9999 -9999 -9999 -9999 -9999 -9999 -9999 -9999 -9999 -9999 -9999 -9999 -9999 -9999 -9999 -9999 -9999 -9999
-9999 -9999 -9999 -9999 -9999 -9999 -9999 -9999 -9999 -9999 -9999 -9999 -9999 -9999 -9999 -9999 -9999 -9999 -9999 -9999 -9999 -9999 -9999 -9999 -9999 -9999 -9999 -9999 -9999 -9999 -9999 -9999 -9999 -9999 -9999 -9999 -9999 -9999 -9999 -9999 -9999 -9999 -9999 -9999 -9999 -9999 -9999 -9999 -9999 -9999 -9999 -9999 -9999 -9999 -9999 -9999 -9999 -9999 -9999 -9999 -9999 -9999 -9999 -9999 -9999 -9999 -9999 -9999 -9999 -9999 -9999 -9999 -9999 -9999 -9999 -9999 -9999 -9999 -9999 -9999 -9999 -9999 -9999 -9999 -9999 -9999 -9999 -9999 -9999 -9999 -9999 -9999 -9999 -9999 -9999 -9999 -9999 -9999 -9999 -9999 -9999 -9999 -9999 -9999 -9999 -9999 -9999 -9999 -9999 -9999 -9999 -9999 -9999 -9999 -9999 -9999 -9999 -9999 -9999 -9999 -9999 -9999 -9999 -9999 -9999 3.12246E-1 2.82179E-1 2.81183E-1 2.98682E-1 3.112E-1 3.19346E-1 3.0362E-1 3.19387E-1 3.22605E-1 3.26201E-1 3.43742E-1 4.04982E-1 4.24576E-1 4.25378E-1 4.09023E-1 4.26106E-1 4.28113E-1 3.84017E-1 3.49059E-1 3.2812E-1 3.15233E-1 3.13818E-1 3.25526E-1 3.18719E-1 2.61718E-1 2.66442E-1 2.96837E-1 3.38331E-1 3.89151E-1 4.43565E-1 3.75771E-1 3.29151E-1 3.8544E-1 4.9915E-1 5.77386E-1 5.28092E-1 4.35596E-1 3.84203E-1 4.40774E-1 4.30689E-1 3.4819E-1 4.07453E-1 4.27727E-1 3.93418E-1 4.11023E-1 3.89358E-1 3.83215E-1 3.5778E-1 3.10932E-1 2.4299E-1 3.59333E-1 4.65986E-1 4.01647E-1 2.7144E-1 2.12583E-1 1.53054E-1 1.62003E-1 1.96588E-1 1.64862E-1 2.16441E-1 3.51405E-1 4.65986E-1 5.1453E-1 5.02212E-1 4.76007E-1 4.00716E-1 2.53266E-1 2.5894E-1 2.56795E-1 2.33546E-1 1.34856E-1 8.17229E-2 2.76993E-2 2.74921E-2 4.40599E-2 7.30534E-2 5.22989E-2 7.88918E-2 1.61321E-1 2.28188E-1 1.34008E-1 8.46617E-2 1.01638E-1 7.48268E-2 7.35107E-2 1.03332E-1 1.94651E-1 2.30485E-1 2.04693E-1 2.64744E-1 3.46429E-1 4.69483E-1 4.84509E-1 4.25421E-1 5.00386E-1 5.38163E-1 6.40031E-1 6.41901E-1 6.15875E-1 6.05519E-1 5.87853E-1 5.86164E-1 6.15469E-1 6.0651E-1 6.09209E-1 5.99886E-1 6.01349E-1 6.29728E-1 6.30439E-1 6.30642E-1 6.28204E-1 6.25554E-1 6.50912E-1 6.50615E-1 6.50417E-1 6.39592E-1 6.64101E-1 6.62641E-1 6.61374E-1 -9999 -9999 -9999 -9999 -9999 -9999 -9999 -9999 -9999 -9999 -9999 -9999 -9999 -9999 -9999 -9999 -9999 -9999 -9999 -9999
-9999 -9999 -9999 -9999 -9999 -9999 -9999 -9999 -9999 -9999 -9999 -9999 -9999 -9999 -9999 -9999 -9999 -9999 -9999 -9999 -9999 -9999 -9999 -9999 -9999 -9999 -9999 -9999 -9999 -9999 -9999 -9999 -9999 -9999 -9999 -9999 -9999 -9999 -9999 -9999 -9999 -9999 -9999 -9999 -9999 -9999 -9999 -9999 -9999 -9999 -9999 -9999 -9999 -9999 -9999 -9999 -9999 -9999 -9999 -9999 -9999 -9999 -9999 -9999 -9999 -9999 -9999 -9999 -9999 -9999 -9999 -9999 -9999 -9999 -9999 -9999 -9999 -9999 -9999 -9999 -9999 -9999 -9999 -9999 -9999 -9999 -9999 -9999 -9999 -9999 -9999 -9999 -9999 -9999 -9999 -9999 -9999 -9999 -9999 -9999 -9999 -9999 -9999 -9999 -9999 -9999 -9999 -9999 -9999 -9999 -9999 -9999 -9999 -9999 -9999 -9999 -9999 -9999 -9999 -9999 -9999 -9999 -9999 -9999 3.12246E-1 2.82844E-1 2.78868E-1 2.78208E-1 2.92532E-1 2.96966E-1 2.68207E-1 2.78906E-1 2.78906E-1 2.77917E-1 2.77588E-1 2.66666E-1 3.28805E-1 4.20499E-1 4.46609E-1 4.0942E-1 4.29721E-1 3.89855E-1 3.30724E-1 3.01304E-1 2.77422E-1 2.81325E-1 2.90643E-1 2.65481E-1 2.5574E-1 2.63885E-1 2.67727E-1 3.00618E-1 3.16431E-1 3.90712E-1 4.18158E-1 4.02281E-1 3.83958E-1 5.30136E-1 6.56144E-1 5.86602E-1 6.12436E-1 5.22183E-1 5.0579E-1 5.4741E-1 5.69044E-1 4.8877E-1 4.84174E-1 4.65903E-1 3.99132E-1 3.37791E-1 4.2252E-1 3.82665E-1 3.81949E-1 3.33202E-1 3.54898E-1 2.97552E-1 3.15114E-1 2.85402E-1 2.12782E-1 1.3354E-1 1.06304E-1 1.18602E-1 1.33618E-1 1.46073E-1 2.04286E-1 2.83042E-1 3.69331E-1 4.38874E-1 4.72768E-1 4.89573E-1 4.85011E-1 4.44704E-1 4.33536E-1 3.6157E-1 2.10996E-1 1.65052E-1 1.15471E-1 9.23044E-2 4.66185E-2 4.75675E-2 4.58415E-2 5.14207E-2 8.84822E-2 1.55545E-1 1.37202E-1 8.50556E-2 6.27709E-2 7.97165E-2 8.94969E-2 1.14931E-1 1.61076E-1 2.67102E-1 5.34985E-1 4.83791E-1 3.41471E-1 3.28512E-1 4.2859E-1 4.00178E-1 5.66008E-1 5.64937E-1 6.03881E-1 6.02784E-1 6.28931E-1 6.21479E-1 6.02915E-1 5.98526E-1 5.86058E-1 5.86692E-1 6.06198E-1 6.08483E-1 6.10557E-1 6.00199E-1 6.00617E-1 6.29119E-1 6.29119E-1 6.27491E-1 6.25758E-1 6.51407E-1 6.50615E-1 6.49822E-1 6.38386E-1 6.62933E-1 6.62154E-1 6.60984E-1 -9999 -9999 -9999 -9999 -9999 -9999 -9999 -9999 -9999 -9999 -9999 -9999 -9999 -9999 -9999 -9999 -9999 -9999 -9999 -9999
-9999 -9999 -9999 -9999 -9999 -9999 -9999 -9999 -9999 -9999 -9999 -9999 -9999 -9999 -9999 -9999 -9999 -9999 -9999 -9999 -9999 -9999 -9999 -9999 -9999 -9999 -9999 -9999 -9999 -9999 -9999 -9999 -9999 -9999 -9999 -9999 -9999 -9999 -9999 -9999 -9999 -9999 -9999 -9999 -9999 -9999 -9999 -9999 -9999 -9999 -9999 -9999 -9999 -9999 -9999 -9999 -9999 -9999 -9999 -9999 -9999 -9999 -9999 -9999 -9999 -9999 -9999 -9999 -9999 -9999 -9999 -9999 -9999 -9999 -9999 -9999 -9999 -9999 -9999 -9999 -9999 -9999 -9999 -9999 -9999 -9999 -9999 -9999 -9999 -9999 -9999 -9999 -9999 -9999 -9999 -9999 -9999 -9999 -9999 -9999 -9999 -9999 -9999 -9999 -9999 -9999 -9999 -9999 -9999 -9999 -9999 -9999 -9999 -9999 -9999 -9999 -9999 -9999 -9999 -9999 -9999 -9999 -9999 2.87863E-1 2.83511E-1 2.79528E-1 2.77221E-1 2.7755E-1 2.58657E-1 2.59918E-1 2.61182E-1 2.60866E-1 2.68148E-1 2.63664E-1 2.37906E-1 2.41194E-1 2.76341E-1 3.59696E-1 3.60522E-1 3.33568E-1 3.70144E-1 3.64805E-1 3.09308E-1 2.92061E-1 2.88343E-1 2.45931E-1 2.39897E-1 2.45627E-1 2.70368E-1 3.13887E-1 3.22787E-1 3.6329E-1 3.75001E-1 4.73409E-1 5.83705E-1 5.54932E-1 4.4497E-1 5.69635E-1 5.86602E-1 5.87671E-1 6.23547E-1 6.06003E-1 5.71552E-1 6.11286E-1 6.19049E-1 5.95593E-1 5.93472E-1 5.37521E-1 4.11339E-1 3.51049E-1 3.66486E-1 3.3259E-1 2.51331E-1 2.74536E-1 3.42562E-1 2.99758E-1 2.20025E-1 1.92596E-1 1.4802E-1 1.37262E-1 1.19444E-1 1.52137E-1 1.94339E-1 2.12676E-1 2.12583E-1 1.75845E-1 2.36243E-1 2.75136E-1 3.8555E-1 4.51886E-1 3.57043E-1 3.2324E-1 3.33395E-1 2.90624E-1 2.32872E-1 2.94534E-1 1.74649E-1 1.75502E-1 1.16396E-1 8.54352E-2 4.85697E-2 5.28909E-2 8.74433E-2 9.18247E-2 5.78748E-2 4.04649E-2 5.46276E-2 7.5278E-2 9.75507E-2 1.67961E-1 1.98989E-1 2.33568E-1 5.1893E-1 4.74348E-1 4.77934E-1 4.18785E-1 4.77255E-1 5.30702E-1 6.06851E-1 6.18821E-1 6.1198E-1 6.05027E-1 5.89465E-1 6.12937E-1 5.9884E-1 5.97793E-1 5.86903E-1 5.87537E-1 6.06925E-1 6.08691E-1 6.09624E-1 5.98526E-1 5.9863E-1 6.26982E-1 6.27186E-1 6.2586E-1 6.25554E-1 6.26064E-1 6.52494E-1 6.51506E-1 6.49624E-1 6.38084E-1 6.62544E-1 6.603E-1 -9999 -9999 -9999 -9999 -9999 -9999 -9999 -9999 -9999 -9999 -9999 -9999 -9999 -9999 -9999 -9999 -9999 -9999 -9999 -9999
-9999 -9999 -9999 -9999 -9999 -9999 -9999 -9999 -9999 -9999 -9999 -9999 -9999 -9999 -9999 -9999 -9999 -9999 -9999 -9999 -9999 -9999 -9999 -9999 -9999 -9999 -9999 -9999 -9999 -9999 -9999 -9999 -9999 -9999 -9999 -9999 -9999 -9999 -9999 -9999 -9999 -9999 -9999 -9999 -9999 -9999 -9999 -9999 -9999 -9999 -9999 -9999 -9999 -9999 -9999 -9999 -9999 -9999 -9999 -9999 -9999 -9999 -9999 -9999 -9999 -9999 -9999 -9999 -9999 -9999 -9999 -9999 -9999 -9999 -9999 -9999 -9999 -9999 -9999 -9999 -9999 -9999 -9999 -9999 -9999 -9999 -9999 -9999 -9999 -9999 -9999 -9999 -9999 -9999 -9999 -9999 -9999 -9999 -9999 -9999 -9999 -9999 -9999 -9999 -9999 -9999 -9999 -9999 -9999 -9999 -9999 -9999 -9999 -9999 -9999 -9999 -9999 -9999 -9999 -9999 -9999 -9999 2.87527E-1 2.83511E-1 2.78538E-1 2.74926E-1 2.73619E-1 2.52415E-1 2.54277E-1 2.55836E-1 2.56774E-1 2.58657E-1 2.38258E-1 2.36476E-1 2.36476E-1 2.47556E-1 2.53408E-1 2.81228E-1 2.49177E-1 2.55991E-1 3.14879E-1 3.08257E-1 2.81386E-1 2.94782E-1 2.90835E-1 2.85785E-1 2.73291E-1 3.13599E-1 3.74366E-1 3.93305E-1 3.57793E-1 3.79098E-1 4.8662E-1 6.02241E-1 5.74878E-1 5.6324E-1 4.52457E-1 4.6096E-1 5.25656E-1 5.73126E-1 5.82747E-1 5.55563E-1 4.94728E-1 4.78972E-1 4.3055E-1 5.18507E-1 4.82336E-1 4.66666E-1 4.55195E-1 4.06537E-1 3.18923E-1 2.72227E-1 3.41398E-1 3.3699E-1 3.1503E-1 2.36248E-1 3.01824E-1 2.31087E-1 1.44278E-1 1.57315E-1 2.11504E-1 1.66448E-1 2.64156E-1 2.27371E-1 3.417E-1 2.98821E-1 4.11133E-1 4.57372E-1 4.40579E-1 4.6607E-1 4.10485E-1 3.40303E-1 4.1688E-1 4.05399E-1 3.70134E-1 3.49963E-1 2.48457E-1 2.84627E-1 1.77637E-1 5.49263E-2 4.2837E-2 3.58399E-2 4.12455E-2 4.30667E-2 3.5758E-2 4.83307E-2 7.48764E-2 1.03358E-1 1.45335E-1 4.11404E-1 4.64145E-1 2.77173E-1 3.10069E-1 3.90762E-1 4.15868E-1 5.00794E-1 5.37761E-1 5.6671E-1 6.17326E-1 6.17587E-1 6.06899E-1 5.9845E-1 5.84924E-1 5.8196E-1 5.99677E-1 6.00095E-1 5.88486E-1 5.89014E-1 5.78691E-1 6.08172E-1 6.07756E-1 6.0651E-1 6.05886E-1 5.95591E-1 6.24431E-1 6.24125E-1 6.24533E-1 6.26574E-1 6.43998E-1 6.43699E-1 6.41798E-1 6.40495E-1 6.63614E-1 6.59224E-1 -9999 -9999 -9999 -9999 -9999 -9999 -9999 -9999 -9999 -9999 -9999 -9999 -9999 -9999 -9999 -9999 -9999 -9999 -9999 -9999
-9999 -9999 -9999 -9999 -9999 -9999 -9999 -9999 -9999 -9999 -9999 -9999 -9999 -9999 -9999 -9999 -9999 -9999 -9999 -9999 -9999 -9999 -9999 -9999 -9999 -9999 -9999 -9999 -9999 -9999 -9999 -9999 -9999 -9999 -9999 -9999 -9999 -9999 -9999 -9999 -9999 -9999 -9999 -9999 -9999 -9999 -9999 -9999 -9999 -9999 -9999 -9999 -9999 -9999 -9999 -9999 -9999 -9999 -9999 -9999 -9999 -9999 -9999 -9999 -9999 -9999 -9999 -9999 -9999 -9999 -9999 -9999 -9999 -9999 -9999 -9999 -9999 -9999 -9999 -9999 -9999 -9999 -9999 -9999 -9999 -9999 -9999 -9999 -9999 -9999 -9999 -9999 -9999 -9999 -9999 -9999 -9999 -9999 -9999 -9999 -9999 -9999 -9999 -9999 -9999 -9999 -9999 -9999 -9999 -9999 -9999 -9999 -9999 -9999 -9999 -9999 -9999 -9999 3.16845E-1 3.1898E-1 3.2005E-1 2.96687E-1 2.96345E-1 2.92595E-1 2.84178E-1 2.74599E-1 2.50254E-1 2.49331E-1 2.51487E-1 2.549E-1 2.64999E-1 2.57523E-1 2.78045E-1 2.79364E-1 2.90331E-1 3.21896E-1 3.13426E-1 2.69335E-1 2.61281E-1 2.48257E-1 2.82321E-1 2.84654E-1 2.47456E-1 2.80788E-1 3.0874E-1 3.12605E-1 3.30002E-1 3.97155E-1 4.35736E-1 3.84592E-1 3.74162E-1 3.96553E-1 4.35118E-1 5.7765E-1 5.73279E-1 5.23196E-1 3.76542E-1 3.4552E-1 3.56733E-1 4.70994E-1 4.89624E-1 4.5752E-1 4.01159E-1 3.52976E-1 3.12139E-1 4.71655E-1 5.15117E-1 5.28064E-1 4.75984E-1 3.77645E-1 3.62011E-1 4.09371E-1 4.12935E-1 3.44402E-1 3.78427E-1 2.80747E-1 3.33375E-1 2.48345E-1 1.79192E-1 2.6417E-1 2.78085E-1 1.94803E-1 3.37805E-1 3.99875E-1 4.32513E-1 4.59658E-1 4.7353E-1 4.92762E-1 5.00953E-1 4.34931E-1 3.88128E-1 4.32508E-1 4.42585E-1 3.53352E-1 3.41995E-1 1.89042E-1 3.23879E-1 2.34909E-1 1.16237E-1 8.68315E-2 3.21533E-2 2.60749E-2 3.88053E-2 4.57516E-2 5.4609E-2 1.87623E-1 2.57759E-1 1.09021E-1 2.00655E-1 2.99672E-1 4.83633E-1 4.37762E-1 3.63237E-1 4.11326E-1 4.94477E-1 5.35131E-1 5.71624E-1 5.84433E-1 5.803E-1 6.08078E-1 6.01623E-1 5.9457E-1 5.83443E-1 5.81324E-1 6.00095E-1 6.00304E-1 5.85001E-1 5.82566E-1 5.73052E-1 5.74757E-1 6.02865E-1 6.01299E-1 6.00986E-1 6.02552E-1 6.21566E-1 6.23716E-1 6.25656E-1 6.28102E-1 6.19255E-1 6.46392E-1 6.45296E-1 6.44198E-1 6.39893E-1 6.688E-1 -9999 -9999 -9999 -9999 -9999 -9999 -9999 -9999 -9999 -9999 -9999 -9999 -9999 -9999 -9999 -9999 -9999 -9999 -9999 -9999
-9999 -9999 -9999 -9999 -9999 -9999 -9999 -9999 -9999 -9999 -9999 -9999 -9999 -9999 -9999 -9999 -9999 -9999 -9999 -9999 -9999 -9999 -9999 -9999 -9999 -9999 -9999 -9999 -9999 -9999 -9999 -9999 -9999 -9999 -9999 -9999 -9999 -9999 -9999 -9999 -9999 -9999 -9999 -9999 -9999 -9999 -9999 -9999 -9999 -9999 -9999 -9999 -9999 -9999 -9999 -9999 -9999 -9999 -9999 -9999 -9999 -9999 -9999 -9999 -9999 -9999 -9999 -9999 -9999 -9999 -9999 -9999 -9999 -9999 -9999 -9999 -9999 -9999 -9999 -9999 -9999 -9999 -9999 -9999 -9999 -9999 -9999 -9999 -9999 -9999 -9999 -9999 -9999 -9999 -9999 -9999 -9999 -9999 -9999 -9999 -9999 -9999 -9999 -9999 -9999 -9999 -9999 -9999 -9999 -9999 -9999 -9999 -9999 -9999 -9999 -9999 3.11542E-1 3.1578E-1 3.3443E-1 3.18277E-1 3.21489E-1 3.23282E-1 3.29776E-1 3.41046E-1 2.84946E-1 2.71764E-1 2.64042E-1 2.58029E-1 2.52725E-1 2.57715E-1 2.63469E-1 3.02304E-1 3.50069E-1 3.5119E-1 3.34989E-1 3.39497E-1 3.82853E-1 3.70144E-1 3.25233E-1 2.88406E-1 2.97518E-1 2.67786E-1 2.61401E-1 2.81512E-1 3.43259E-1 3.85575E-1 3.33707E-1 3.29084E-1 3.68105E-1 4.34312E-1 4.62637E-1 5.09365E-1 4.69836E-1 5.5953E-1 5.0849E-1 5.5254E-1 4.25615E-1 3.60746E-1 3.03202E-1 4.0613E-1 3.87025E-1 3.8973E-1 3.85992E-1 3.40064E-1 3.42049E-1 3.7151E-1 4.7826E-1 4.36224E-1 4.52342E-1 4.10154E-1 3.7825E-1 3.93792E-1 3.38436E-1 3.11315E-1 3.54979E-1 3.32788E-1 2.39546E-1 2.5304E-1 3.25547E-1 3.83851E-1 3.63513E-1 3.37785E-1 3.94375E-1 4.34914E-1 4.499E-1 4.15728E-1 4.90062E-1 2.51786E-1 2.25942E-1 2.10843E-1 2.55956E-1 3.54979E-1 4.43417E-1 3.11315E-1 1.84692E-1 1.74363E-1 1.81729E-1 1.36243E-1 1.26682E-1 1.56991E-1 1.05508E-1 1.10452E-1 1.4162E-1 1.64791E-1 1.84647E-1 2.93673E-1 3.28051E-1 1.27188E-1 1.73257E-1 2.1553E-1 2.75835E-1 4.13505E-1 4.55556E-1 4.85926E-1 5.46952E-1 5.84086E-1 5.75489E-1 5.6492E-1 5.67197E-1 5.62379E-1 5.91664E-1 5.86354E-1 5.81485E-1 5.77877E-1 5.73138E-1 5.91072E-1 5.93967E-1 5.96017E-1 5.70229E-1 5.76728E-1 6.08331E-1 6.07604E-1 5.96486E-1 5.99523E-1 5.93175E-1 6.25656E-1 6.2861E-1 6.20076E-1 6.21819E-1 6.48579E-1 6.48381E-1 6.47586E-1 6.42299E-1 6.69282E-1 6.55102E-1 -9999 -9999 -9999 -9999 -9999 -9999 -9999 -9999 -9999 -9999 -9999 -9999 -9999 -9999 -9999 -9999 -9999 -9999 -9999
-9999 -9999 -9999 -9999 -9999 -9999 -9999 -9999 -9999 -9999 -9999 -9999 -9999 -9999 -9999 -9999 -9999 -9999 -9999 -9999 -9999 -9999 -9999 -9999 -9999 -9999 -9999 -9999 -9999 -9999 -9999 -9999 -9999 -9999 -9999 -9999 -9999 -9999 -9999 -9999 -9999 -9999 -9999 -9999 -9999 -9999 -9999 -9999 -9999 -9999 -9999 -9999 -9999 -9999 -9999 -9999 -9999 -9999 -9999 -9999 -9999 -9999 -9999 -9999 -9999 -9999 -9999 -9999 -9999 -9999 -9999 -9999 -9999 -9999 -9999 -9999 -9999 -9999 -9999 -9999 -9999 -9999 -9999 -9999 -9999 -9999 -9999 -9999 -9999 -9999 -9999 -9999 -9999 -9999 -9999 -9999 -9999 -9999 -9999 -9999 -9999 -9999 -9999 -9999 -9999 -9999 -9999 -9999 -9999 -9999 -9999 -9999 -9999 -9999 -9999 3.05591E-1 3.08383E-1 3.25363E-1 3.11551E-1 3.24719E-1 3.34873E-1 3.42221E-1 3.5896E-1 3.37111E-1 3.19453E-1 3.13067E-1 3.04661E-1 2.91616E-1 2.42151E-1 2.35589E-1 2.58721E-1 2.99199E-1 3.39022E-1 3.59836E-1 3.31087E-1 3.55492E-1 4.11918E-1 4.01625E-1 3.42447E-1 3.23213E-1 3.06992E-1 2.98335E-1 2.9389E-1 3.36931E-1 4.16302E-1 4.32849E-1 3.77697E-1 3.68798E-1 4.47915E-1 5.03435E-1 5.72828E-1 5.15138E-1 4.96475E-1 5.15666E-1 5.27718E-1 5.75538E-1 5.34228E-1 4.459E-1 3.87206E-1 2.9613E-1 3.65725E-1 3.73402E-1 3.7922E-1 4.01647E-1 3.52217E-1 3.05974E-1 3.38891E-1 4.17506E-1 4.58457E-1 2.40685E-1 2.51786E-1 2.25976E-1 2.19063E-1 1.983E-1 2.04059E-1 1.80337E-1 1.67478E-1 2.6076E-1 4.25046E-1 4.07373E-1 4.59675E-1 4.90062E-1 4.85831E-1 4.49246E-1 3.72942E-1 1.52222E-1 2.08246E-1 1.41407E-1 1.05306E-1 9.71349E-2 1.03473E-1 2.07437E-1 4.71502E-1 3.32788E-1 2.34197E-1 2.16244E-1 1.79245E-1 1.63507E-1 1.74757E-1 2.14612E-1 2.24526E-1 2.1718E-1 2.24795E-1 2.52504E-1 2.90576E-1 4.08069E-1 3.6044E-1 1.70186E-1 2.33818E-1 2.80016E-1 2.61772E-1 3.42363E-1 4.39849E-1 5.32027E-1 5.78302E-1 5.78756E-1 5.37328E-1 5.22245E-1 5.37851E-1 5.39829E-1 5.2406E-1 5.51999E-1 5.37277E-1 5.00634E-1 5.60982E-1 5.63185E-1 5.57971E-1 5.54423E-1 5.89113E-1 5.79441E-1 5.85374E-1 6.01772E-1 6.01146E-1 5.96276E-1 5.94541E-1 6.28305E-1 6.31758E-1 6.33782E-1 6.23866E-1 6.23559E-1 6.49571E-1 6.49274E-1 6.44897E-1 6.35969E-1 6.6677E-1 -9999 -9999 -9999 -9999 -9999 -9999 -9999 -9999 -9999 -9999 -9999 -9999 -9999 -9999 -9999 -9999 -9999 -9999 -9999
-9999 -9999 -9999 -9999 -9999 -9999 -9999 -9999 -9999 -9999 -9999 -9999 -9999 -9999 -9999 -9999 -9999 -9999 -9999 -9999 -9999 -9999 -9999 -9999 -9999 -9999 -9999 -9999 -9999 -9999 -9999 -9999 -9999 -9999 -9999 -9999 -9999 -9999 -9999 -9999 -9999 -9999 -9999 -9999 -9999 -9999 -9999 -9999 -9999 -9999 -9999 -9999 -9999 -9999 -9999 -9999 -9999 -9999 -9999 -9999 -9999 -9999 -9999 -9999 -9999 -9999 -9999 -9999 -9999 -9999 -9999 -9999 -9999 -9999 -9999 -9999 -9999 -9999 -9999 -9999 -9999 -9999 -9999 -9999 -9999 -9999 -9999 -9999 -9999 -9999 -9999 -9999 -9999 -9999 -9999 -9999 -9999 -9999 -9999 -9999 -9999 -9999 -9999 -9999 -9999 -9999 -9999 -9999 -9999 -9999 -9999 -9999 -9999 -9999 3.02466E-1 3.0212E-1 3.03506E-1 2.93892E-1 3.01438E-1 3.1721E-1 3.36702E-1 3.62365E-1 3.40419E-1 3.29522E-1 3.42264E-1 3.45967E-1 3.39315E-1 2.96454E-1 2.59667E-1 2.33233E-1 2.47556E-1 2.79303E-1 2.90768E-1 3.14236E-1 3.20993E-1 3.51299E-1 3.95652E-1 3.66016E-1 3.02883E-1 3.02473E-1 2.95595E-1 3.12475E-1 3.30231E-1 3.3723E-1 4.33835E-1 5.32549E-1 4.73182E-1 4.37061E-1 4.85391E-1 5.59541E-1 5.05203E-1 5.05602E-1 5.16228E-1 5.09686E-1 5.359E-1 2.92667E-1 4.86372E-1 4.41484E-1 3.74375E-1 3.41216E-1 2.74151E-1 3.2105E-1 3.6424E-1 3.57497E-1 3.2141E-1 2.1597E-1 1.82685E-1 2.9362E-1 4.15701E-1 2.55041E-1 2.47046E-1 2.90624E-1 1.85068E-1 1.25812E-1 1.41451E-1 1.53145E-1 2.11576E-1 2.6082E-1 4.01199E-1 3.11299E-1 2.81308E-1 2.9878E-1 3.38501E-1 1.69306E-1 1.38083E-1 9.40726E-2 1.20879E-1 8.4161E-2 5.13731E-2 4.62685E-2 1.76799E-1 2.80322E-1 3.76637E-1 4.06174E-1 3.70389E-1 3.70134E-1 3.19512E-1 2.74268E-1 2.53415E-1 2.81973E-1 2.23974E-1 2.49592E-1 2.80309E-1 3.14141E-1 3.98101E-1 5.22224E-1 3.69296E-1 1.56306E-1 2.85049E-1 3.85655E-1 3.63705E-1 4.45067E-1 5.13632E-1 5.41481E-1 5.38559E-1 5.6379E-1 5.57782E-1 5.2091E-1 4.61819E-1 4.35931E-1 4.24293E-1 4.3976E-1 4.08718E-1 4.05984E-1 4.71882E-1 4.6361E-1 4.88359E-1 5.40796E-1 5.76635E-1 5.90074E-1 5.81351E-1 6.03288E-1 6.11549E-1 5.88598E-1 5.92124E-1 6.00617E-1 6.32872E-1 6.24275E-1 6.24173E-1 6.23253E-1 6.48778E-1 6.48778E-1 6.46192E-1 6.38788E-1 6.58049E-1 -9999 -9999 -9999 -9999 -9999 -9999 -9999 -9999 -9999 -9999 -9999 -9999 -9999 -9999 -9999 -9999 -9999 -9999 -9999
-9999 -9999 -9999 -9999 -9999 -9999 -9999 -9999 -9999 -9999 -9999 -9999 -9999 -9999 -9999 -9999 -9999 -9999 -9999 -9999 -9999 -9999 -9999 -9999 -9999 -9999 -9999 -9999 -9999 -9999 -9999 -9999 -9999 -9999 -9999 -9999 -9999 -9999 -9999 -9999 -9999 -9999 -9999 -9999 -9999 -9999 -9999 -9999 -9999 -9999 -9999 -9999 -9999 -9999 -9999 -9999 -9999 -9999 -9999 -9999 -9999 -9999 -9999 -9999 -9999 -9999 -9999 -9999 -9999 -9999 -9999 -9999 -9999 -9999 -9999 -9999 -9999 -9999 -9999 -9999 -9999 -9999 -9999 -9999 -9999 -9999 -9999 -9999 -9999 -9999 -9999 -9999 -9999 -9999 -9999 -9999 -9999 -9999 -9999 -9999 -9999 -9999 -9999 -9999 -9999 -9999 -9999 -9999 -9999 -9999 -9999 -9999 -9999 -9999 2.96957E-1 2.95247E-1 2.73619E-1 2.74926E-1 2.78868E-1 3.056E-1 3.45113E-1 3.44483E-1 3.49689E-1 3.41593E-1 3.6172E-1 3.64756E-1 3.2167E-1 2.88369E-1 2.61247E-1 2.31769E-1 2.39098E-1 2.41281E-1 2.67342E-1 2.75453E-1 2.7973E-1 2.95465E-1 2.6849E-1 2.83841E-1 2.91851E-1 2.75578E-1 2.66181E-1 2.71605E-1 2.56141E-1 2.68785E-1 3.00435E-1 3.77098E-1 4.14999E-1 4.70578E-1 5.53455E-1 5.06439E-1 5.23235E-1 5.45651E-1 5.08467E-1 5.03979E-1 4.6105E-1 2.22271E-1 4.30974E-1 3.81514E-1 3.70234E-1 3.52441E-1 2.79414E-1 2.73856E-1 2.63562E-1 2.9596E-1 2.58463E-1 1.47919E-1 1.1419E-1 2.32993E-1 3.40109E-1 2.70313E-1 2.15046E-1 2.69361E-1 2.43003E-1 1.27451E-1 1.6574E-1 2.29011E-1 3.06832E-1 3.70738E-1 3.92155E-1 2.48825E-1 1.37181E-1 1.20396E-1 1.43691E-1 1.59176E-1 8.67923E-2 5.25257E-2 4.70914E-2 4.16172E-2 6.96976E-2 6.74989E-2 1.05713E-1 1.65695E-1 2.89594E-1 3.73799E-1 3.68969E-1 3.09538E-1 2.87382E-1 2.94325E-1 2.84248E-1 2.34327E-1 2.11479E-1 1.92222E-1 3.01845E-1 3.85673E-1 4.84491E-1 5.36787E-1 1.94407E-1 2.05674E-1 2.38841E-1 4.09438E-1 4.88281E-1 4.86214E-1 5.03042E-1 5.08734E-1 4.75774E-1 4.61071E-1 5.64005E-1 5.58612E-1 4.73719E-1 3.58114E-1 3.06565E-1 2.84775E-1 3.03582E-1 3.53774E-1 3.6211E-1 3.79134E-1 4.5863E-1 5.69707E-1 5.92551E-1 5.92285E-1 5.87965E-1 5.84302E-1 5.95266E-1 6.04955E-1 5.84104E-1 5.91282E-1 6.24738E-1 6.17199E-1 6.19255E-1 6.19358E-1 6.45296E-1 6.45096E-1 6.43599E-1 6.38989E-1 6.59811E-1 6.58931E-1 -9999 -9999 -9999 -9999 -9999 -9999 -9999 -9999 -9999 -9999 -9999 -9999 -9999 -9999 -9999 -9999 -9999 -9999
-9999 -9999 -9999 -9999 -9999 -9999 -9999 -9999 -9999 -9999 -9999 -9999 -9999 -9999 -9999 -9999 -9999 -9999 -9999 -9999 -9999 -9999 -9999 -9999 -9999 -9999 -9999 -9999 -9999 -9999 -9999 -9999 -9999 -9999 -9999 -9999 -9999 -9999 -9999 -9999 -9999 -9999 -9999 -9999 -9999 -9999 -9999 -9999 -9999 -9999 -9999 -9999 -9999 -9999 -9999 -9999 -9999 -9999 -9999 -9999 -9999 -9999 -9999 -9999 -9999 -9999 -9999 -9999 -9999 -9999 -9999 -9999 -9999 -9999 -9999 -9999 -9999 -9999 -9999 -9999 -9999 -9999 -9999 -9999 -9999 -9999 -9999 -9999 -9999 -9999 -9999 -9999 -9999 -9999 -9999 -9999 -9999 -9999 -9999 -9999 -9999 -9999 -9999 -9999 -9999 -9999 -9999 -9999 -9999 -9999 -9999 -9999 -9999 2.92863E-1 2.67789E-1 2.66504E-1 2.65223E-1 2.65543E-1 2.67467E-1 2.69115E-1 3.06686E-1 3.47013E-1 3.53054E-1 3.78864E-1 3.7817E-1 3.66737E-1 3.30685E-1 2.90394E-1 2.66987E-1 2.47556E-1 2.16173E-1 2.28892E-1 2.36212E-1 2.36508E-1 2.46368E-1 2.17673E-1 2.20198E-1 2.46789E-1 2.7644E-1 2.80396E-1 2.93084E-1 2.83813E-1 2.9837E-1 3.3172E-1 2.88718E-1 2.82752E-1 3.87733E-1 4.80897E-1 4.87984E-1 4.96624E-1 5.3713E-1 5.30591E-1 4.84323E-1 4.87209E-1 2.28216E-1 2.5921E-1 4.83787E-1 4.18055E-1 3.5557E-1 2.84721E-1 3.05903E-1 2.95571E-1 2.35899E-1 2.31528E-1 1.85033E-1 1.32061E-1 1.21864E-1 1.02245E-1 2.00157E-1 2.96126E-1 2.70767E-1 1.84092E-1 2.01836E-1 1.17934E-1 9.94825E-2 1.36628E-1 1.91028E-1 3.02404E-1 3.85013E-1 2.7629E-1 2.06798E-1 1.18902E-1 8.65949E-2 6.83387E-2 7.89104E-2 8.60546E-2 7.31725E-2 5.47162E-2 7.14195E-2 1.01893E-1 1.51686E-1 2.60994E-1 3.68547E-1 3.53835E-1 2.01962E-1 1.51727E-1 1.27239E-1 2.20379E-1 1.98135E-1 1.43123E-1 1.32955E-1 6.98223E-2 1.05173E-1 1.84968E-1 5.17658E-1 4.93278E-1 2.52271E-1 2.62184E-1 3.68603E-1 4.43657E-1 4.82484E-1 4.52934E-1 4.44206E-1 4.53533E-1 4.23528E-1 4.54721E-1 5.0119E-1 5.50697E-1 5.47893E-1 4.70757E-1 3.90347E-1 3.26933E-1 2.85243E-1 3.8273E-1 4.04094E-1 4.2253E-1 4.69573E-1 5.33485E-1 5.98846E-1 5.96102E-1 5.80564E-1 5.73761E-1 5.93237E-1 5.78435E-1 5.95072E-1 5.95282E-1 5.75082E-1 6.19466E-1 6.13438E-1 6.16944E-1 6.18487E-1 6.46643E-1 6.47141E-1 6.35464E-1 6.34253E-1 6.5942E-1 -9999 -9999 -9999 -9999 -9999 -9999 -9999 -9999 -9999 -9999 -9999 -9999 -9999 -9999 -9999 -9999 -9999 -9999
-9999 -9999 -9999 -9999 -9999 -9999 -9999 -9999 -9999 -9999 -9999 -9999 -9999 -9999 -9999 -9999 -9999 -9999 -9999 -9999 -9999 -9999 -9999 -9999 -9999 -9999 -9999 -9999 -9999 -9999 -9999 -9999 -9999 -9999 -9999 -9999 -9999 -9999 -9999 -9999 -9999 -9999 -9999 -9999 -9999 -9999 -9999 -9999 -9999 -9999 -9999 -9999 -9999 -9999 -9999 -9999 -9999 -9999 -9999 -9999 -9999 -9999 -9999 -9999 -9999 -9999 -9999 -9999 -9999 -9999 -9999 -9999 -9999 -9999 -9999 -9999 -9999 -9999 -9999 -9999 -9999 -9999 -9999 -9999 -9999 -9999 -9999 -9999 -9999 -9999 -9999 -9999 -9999 -9999 -9999 -9999 -9999 -9999 -9999 -9999 -9999 -9999 -9999 -9999 -9999 -9999 -9999 -9999 -9999 -9999 -9999 -9999 -9999 2.67789E-1 2.67146E-1 2.64903E-1 2.60139E-1 2.5668E-1 2.36361E-1 2.41733E-1 2.659E-1 2.86558E-1 3.16896E-1 3.27358E-1 3.50138E-1 3.62177E-1 3.46785E-1 3.0752E-1 2.67402E-1 2.53499E-1 2.30106E-1 2.24344E-1 2.28024E-1 2.13131E-1 1.93878E-1 2.0376E-1 2.1346E-1 2.1818E-1 2.22691E-1 2.24767E-1 2.68403E-1 3.17888E-1 3.93417E-1 4.30391E-1 2.84419E-1 2.77521E-1 4.12397E-1 4.1698E-1 4.45561E-1 4.95775E-1 4.72042E-1 4.64314E-1 3.93792E-1 3.45144E-1 3.55406E-1 2.38674E-1 4.66592E-1 3.49928E-1 3.22482E-1 3.31892E-1 2.5101E-1 2.31208E-1 2.53771E-1 2.2117E-1 1.93739E-1 2.45659E-1 2.17226E-1 1.25869E-1 1.34338E-1 1.76517E-1 1.68006E-1 1.23045E-1 1.09558E-1 8.90021E-2 1.1589E-1 1.39024E-1 1.62689E-1 2.63904E-1 3.66542E-1 3.23596E-1 3.10244E-1 2.19284E-1 1.62021E-1 7.13091E-2 4.36537E-2 5.00312E-2 5.06409E-2 4.43971E-2 6.543E-2 1.07999E-1 1.03789E-1 1.5853E-1 1.22563E-1 1.23105E-1 7.58153E-2 4.18454E-2 8.20583E-2 1.62313E-1 1.82259E-1 1.09687E-1 4.99734E-2 6.84908E-2 8.23813E-2 1.5412E-1 2.07973E-1 3.35467E-1 3.75059E-1 3.80897E-1 4.8269E-1 4.60272E-1 3.72233E-1 3.8966E-1 3.77404E-1 3.48524E-1 3.187E-1 3.71864E-1 4.42271E-1 4.53906E-1 4.8829E-1 5.21147E-1 4.63354E-1 3.2006E-1 3.12481E-1 4.30415E-1 5.05782E-1 5.2803E-1 5.39226E-1 5.67516E-1 5.99035E-1 5.68366E-1 5.51486E-1 5.81924E-1 5.54531E-1 6.15565E-1 6.04906E-1 6.07285E-1 6.0531E-1 6.26178E-1 6.08785E-1 6.01966E-1 6.06029E-1 6.27306E-1 6.31979E-1 6.35518E-1 6.26743E-1 6.5244E-1 6.53624E-1 -9999 -9999 -9999 -9999 -9999 -9999 -9999 -9999 -9999 -9999 -9999 -9999 -9999 -9999 -9999 -9999 -9999
-9999 -9999 -9999 -9999 -9999 -9999 -9999 -9999 -9999 -9999 -9999 -9999 -9999 -9999 -9999 -9999 -9999 -9999 -9999 -9999 -9999 -9999 -9999 -9999 -9999 -9999 -9999 -9999 -9999 -9999 -9999 -9999 -9999 -9999 -9999 -9999 -9999 -9999 -9999 -9999 -9999 -9999 -9999 -9999 -9999 -9999 -9999 -9999 -9999 -9999 -9999 -9999 -9999 -9999 -9999 -9999 -9999 -9999 -9999 -9999 -9999 -9999 -9999 -9999 -9999 -9999 -9999 -9999 -9999 -9999 -9999 -9999 -9999 -9999 -9999 -9999 -9999 -9999 -9999 -9999 -9999 -9999 -9999 -9999 -9999 -9999 -9999 -9999 -9999 -9999 -9999 -9999 -9999 -9999 -9999 -9999 -9999 -9999 -9999 -9999 -9999 -9999 -9999 -9999 -9999 -9999 -9999 -9999 -9999 2.98672E-1 3.02813E-1 3.06288E-1 2.77221E-1 2.73619E-1 2.82512E-1 2.86855E-1 2.73945E-1 2.40233E-1 2.34294E-1 2.33706E-1 2.34E-1 2.39335E-1 2.30021E-1 2.56838E-1 2.95428E-1 3.29596E-1 3.52007E-1 2.99019E-1 2.91847E-1 2.9587E-1 2.73227E-1 2.70245E-1 2.21044E-1 1.96974E-1 1.93878E-1 2.09679E-1 2.19073E-1 2.30745E-1 2.07859E-1 2.0678E-1 2.55828E-1 3.76013E-1 5.11409E-1 4.60159E-1 2.53396E-1 2.97558E-1 3.58609E-1 3.59018E-1 4.1376E-1 3.83512E-1 3.74202E-1 3.83144E-1 2.43427E-1 2.02066E-1 3.10662E-1 4.1658E-1 3.90067E-1 3.35515E-1 2.08143E-1 2.3796E-1 1.88626E-1 2.40948E-1 2.28289E-1 1.94223E-1 2.3654E-1 2.45257E-1 2.33709E-1 2.50232E-1 1.39512E-1 9.44613E-2 1.16961E-1 9.54177E-2 7.85998E-2 8.31592E-2 1.19876E-1 1.89132E-1 2.71351E-1 3.61367E-1 3.31679E-1 2.20368E-1 2.658E-1 2.93878E-1 1.76188E-1 8.52816E-2 7.80565E-2 6.8908E-2 6.09173E-2 4.66545E-2 7.90458E-2 4.80098E-2 7.864E-2 1.22789E-1 6.87684E-2 5.24077E-2 5.12634E-2 3.59475E-2 1.00234E-1 1.64986E-1 1.32302E-1 1.1373E-1 1.69726E-1 1.19198E-1 1.37966E-1 1.51244E-1 2.16756E-1 2.94583E-1 4.14569E-1 4.94176E-1 5.12384E-1 4.40023E-1 3.84172E-1 2.65592E-1 2.16596E-1 2.18991E-1 3.18632E-1 3.64366E-1 3.92933E-1 3.31147E-1 3.10917E-1 4.35325E-1 5.17993E-1 3.93745E-1 3.7033E-1 4.28904E-1 4.67994E-1 5.20256E-1 5.65133E-1 5.1906E-1 5.15144E-1 5.65265E-1 4.98778E-1 5.30798E-1 4.96956E-1 5.96134E-1 5.66368E-1 5.04613E-1 5.31591E-1 5.64178E-1 5.87276E-1 6.14949E-1 6.20793E-1 5.99723E-1 6.32694E-1 6.27156E-1 6.17683E-1 6.1325E-1 6.29183E-1 6.37076E-1 6.42597E-1 -9999 -9999 -9999 -9999 -9999 -9999 -9999 -9999 -9999 -9999 -9999 -9999 -9999 -9999 -9999
-9999 -9999 -9999 -9999 -9999 -9999 -9999 -9999 -9999 -9999 -9999 -9999 -9999 -9999 -9999 -9999 -9999 -9999 -9999 -9999 -9999 -9999 -9999 -9999 -9999 -9999 -9999 -9999 -9999 -9999 -9999 -9999 -9999 -9999 -9999 -9999 -9999 -9999 -9999 -9999 -9999 -9999 -9999 -9999 -9999 -9999 -9999 -9999 -9999 -9999 -9999 -9999 -9999 -9999 -9999 -9999 -9999 -9999 -9999 -9999 -9999 -9999 -9999 -9999 -9999 -9999 -9999 -9999 -9999 -9999 -9999 -9999 -9999 -9999 -9999 -9999 -9999 -9999 -9999 -9999 -9999 -9999 -9999 -9999 -9999 -9999 -9999 -9999 -9999 -9999 -9999 -9999 -9999 -9999 -9999 -9999 -9999 -9999 -9999 -9999 -9999 -9999 -9999 -9999 -9999 -9999 -9999 -9999 -9999 3.01084E-1 3.21838E-1 3.35171E-1 3.112E-1 2.84178E-1 3.21781E-1 3.29026E-1 3.05293E-1 2.60549E-1 2.60491E-1 2.53966E-1 2.2915E-1 2.19165E-1 2.13325E-1 2.18323E-1 2.4878E-1 2.88069E-1 3.35462E-1 3.28615E-1 3.30428E-1 3.42816E-1 3.2285E-1 2.90897E-1 2.45379E-1 2.22744E-1 2.13837E-1 2.60452E-1 2.66973E-1 2.92903E-1 2.50498E-1 2.34288E-1 3.569E-1 5.14284E-1 4.65437E-1 3.26194E-1 2.6201E-1 3.27043E-1 3.35182E-1 3.68447E-1 3.58578E-1 3.22084E-1 3.12532E-1 3.14725E-1 2.61693E-1 1.74078E-1 2.50928E-1 3.7825E-1 3.4619E-1 2.95132E-1 2.73123E-1 2.82675E-1 2.60627E-1 2.32044E-1 2.05214E-1 2.07149E-1 1.53816E-1 1.25259E-1 1.31743E-1 1.8926E-1 1.52748E-1 8.06896E-2 7.01402E-2 8.60169E-2 1.37683E-1 1.47509E-1 2.09022E-1 3.16039E-1 3.46373E-1 3.0327E-1 2.24343E-1 1.73121E-1 2.89481E-1 2.21184E-1 1.43095E-1 1.27633E-1 1.47476E-1 1.34366E-1 8.56177E-2 4.52936E-2 4.61403E-2 5.97221E-2 6.2539E-2 7.2275E-2 4.6985E-2 2.79011E-2 6.36891E-2 7.58741E-2 1.20682E-1 1.46022E-1 1.14467E-1 1.33081E-1 1.05399E-1 1.43619E-1 2.01925E-1 2.57119E-1 3.19781E-1 3.45199E-1 4.62594E-1 4.98259E-1 4.68414E-1 3.60995E-1 3.18002E-1 1.9595E-1 1.43752E-1 2.19982E-1 2.61099E-1 3.08826E-1 3.17472E-1 2.70644E-1 3.43006E-1 4.35521E-1 4.9913E-1 4.57648E-1 3.23985E-1 3.09469E-1 3.96595E-1 5.1547E-1 5.13264E-1 4.95594E-1 4.39945E-1 5.47142E-1 4.76705E-1 4.06581E-1 4.24121E-1 5.2135E-1 4.84519E-1 4.00009E-1 4.27805E-1 4.4479E-1 5.01327E-1 5.54761E-1 5.7044E-1 5.96742E-1 6.41414E-1 6.28587E-1 6.22206E-1 6.45991E-1 6.73477E-1 6.46396E-1 6.54813E-1 6.51207E-1 -9999 -9999 -9999 -9999 -9999 -9999 -9999 -9999 -9999 -9999 -9999 -9999 -9999 -9999
-9999 -9999 -9999 -9999 -9999 -9999 -9999 -9999 -9999 -9999 -9999 -9999 -9999 -9999 -9999 -9999 -9999 -9999 -9999 -9999 -9999 -9999 -9999 -9999 -9999 -9999 -9999 -9999 -9999 -9999 -9999 -9999 -9999 -9999 -9999 -9999 -9999 -9999 -9999 -9999 -9999 -9999 -9999 -9999 -9999 -9999 -9999 -9999 -9999 -9999 -9999 -9999 -9999 -9999 -9999 -9999 -9999 -9999 -9999 -9999 -9999 -9999 -9999 -9999 -9999 -9999 -9999 -9999 -9999 -9999 -9999 -9999 -9999 -9999 -9999 -9999 -9999 -9999 -9999 -9999 -9999 -9999 -9999 -9999 -9999 -9999 -9999 -9999 -9999 -9999 -9999 -9999 -9999 -9999 -9999 -9999 -9999 -9999 -9999 -9999 -9999 -9999 -9999 -9999 -9999 -9999 -9999 -9999 2.90828E-1 2.81847E-1 3.31228E-1 3.95412E-1 3.62674E-1 2.91238E-1 2.85888E-1 3.41457E-1 3.44415E-1 2.99129E-1 2.88575E-1 2.9332E-1 2.94683E-1 2.55275E-1 2.21702E-1 2.11404E-1 1.99744E-1 2.39539E-1 2.98955E-1 3.17493E-1 3.34E-1 3.08455E-1 3.02191E-1 2.87188E-1 2.5799E-1 2.54181E-1 2.72579E-1 3.09827E-1 3.7064E-1 3.5022E-1 2.50554E-1 2.78776E-1 4.6078E-1 4.52434E-1 4.64609E-1 3.00091E-1 2.56965E-1 2.84025E-1 3.32449E-1 3.49078E-1 3.24952E-1 3.19873E-1 2.82374E-1 3.12924E-1 3.55406E-1 2.26552E-1 1.99233E-1 2.90624E-1 2.84392E-1 2.87006E-1 2.3E-1 2.06805E-1 2.13324E-1 2.02256E-1 1.49613E-1 1.43964E-1 8.26498E-2 5.8122E-2 6.96432E-2 1.12881E-1 1.1132E-1 7.169E-2 5.8614E-2 1.01718E-1 1.68406E-1 2.37715E-1 2.95169E-1 3.31679E-1 2.31364E-1 1.48525E-1 1.24206E-1 1.12136E-1 1.93072E-1 2.30651E-1 2.03112E-1 2.07147E-1 1.64252E-1 1.30041E-1 9.92288E-2 5.73028E-2 2.92593E-2 4.21793E-2 4.84271E-2 7.23085E-2 4.65746E-2 5.24168E-2 6.12915E-2 7.82999E-2 9.21508E-2 1.31802E-1 1.65406E-1 1.84513E-1 1.06242E-1 1.33731E-1 1.62787E-1 2.10606E-1 2.85432E-1 4.15999E-1 4.53753E-1 4.49328E-1 4.37175E-1 2.89979E-1 2.0513E-1 1.83397E-1 1.33531E-1 1.75147E-1 2.38907E-1 2.66088E-1 3.16058E-1 2.47995E-1 2.56337E-1 2.79353E-1 4.01076E-1 4.32204E-1 3.43335E-1 2.5747E-1 3.0919E-1 4.63412E-1 4.75485E-1 4.28891E-1 3.3612E-1 4.48363E-1 5.2843E-1 4.09709E-1 3.9914E-1 3.52674E-1 3.31811E-1 3.98261E-1 4.43392E-1 4.80524E-1 5.69829E-1 5.82728E-1 6.04848E-1 6.11059E-1 5.7008E-1 6.29488E-1 6.04279E-1 6.12995E-1 6.31166E-1 -9999 -9999 -9999 -9999 -9999 -9999 -9999 -9999 -9999 -9999 -9999 -9999 -9999 -9999 -9999 -9999 -9999
-9999 -9999 -9999 -9999 -9999 -9999 -9999 -9999 -9999 -9999 -9999 -9999 -9999 -9999 -9999 -9999 -9999 -9999 -9999 -9999 -9999 -9999 -9999 -9999 -9999 -9999 -9999 -9999 -9999 -9999 -9999 -9999 -9999 -9999 -9999 -9999 -9999 -9999 -9999 -9999 -9999 -9999 -9999 -9999 -9999 -9999 -9999 -9999 -9999 -9999 -9999 -9999 -9999 -9999 -9999 -9999 -9999 -9999 -9999 -9999 -9999 -9999 -9999 -9999 -9999 -9999 -9999 -9999 -9999 -9999 -9999 -9999 -9999 -9999 -9999 -9999 -9999 -9999 -9999 -9999 -9999 -9999 -9999 -9999 -9999 -9999 -9999 -9999 -9999 -9999 -9999 -9999 -9999 -9999 -9999 -9999 -9999 -9999 -9999 -9999 -9999 -9999 -9999 -9999 -9999 -9999 -9999 -9999 2.62038E-1 2.77221E-1 3.55499E-1 4.0922E-1 4.04396E-1 2.82218E-1 2.70732E-1 3.29388E-1 3.58248E-1 3.51113E-1 3.0369E-1 2.95833E-1 3.32733E-1 3.03973E-1 2.47861E-1 1.96616E-1 1.92247E-1 2.0692E-1 2.58126E-1 2.62608E-1 2.54239E-1 2.47818E-1 2.46292E-1 2.42655E-1 2.51449E-1 2.35926E-1 2.76655E-1 3.11584E-1 3.68587E-1 3.01752E-1 2.84691E-1 3.20385E-1 4.781E-1 4.58532E-1 4.38056E-1 2.93182E-1 3.56634E-1 3.28586E-1 3.71474E-1 3.36634E-1 2.6898E-1 3.1923E-1 2.38853E-1 2.02587E-1 2.7391E-1 1.92743E-1 2.20591E-1 3.17203E-1 3.0308E-1 2.88356E-1 2.35009E-1 1.8517E-1 1.90132E-1 1.93407E-1 1.24987E-1 1.27922E-1 9.37865E-2 5.83304E-2 5.31399E-2 6.50864E-2 5.71689E-2 6.66829E-2 8.05782E-2 1.06192E-1 1.45915E-1 2.49079E-1 2.15818E-1 1.95523E-1 1.94762E-1 1.25669E-1 7.1381E-2 9.08837E-2 1.77123E-1 2.42511E-1 1.47344E-1 1.30326E-1 8.98422E-2 7.48259E-2 6.47848E-2 4.04646E-2 4.0053E-2 3.84273E-2 3.01832E-2 4.21138E-2 4.56548E-2 7.74084E-2 1.05584E-1 1.00737E-1 1.00906E-1 1.62128E-1 2.77075E-1 3.16122E-1 3.5915E-1 2.44623E-1 2.77392E-1 2.90523E-1 3.88064E-1 4.19177E-1 3.61449E-1 2.87074E-1 3.83206E-1 3.16808E-1 2.41013E-1 1.47735E-1 1.05244E-1 1.19174E-1 1.49782E-1 2.23268E-1 2.88857E-1 2.11176E-1 1.69801E-1 2.14847E-1 3.08454E-1 3.59846E-1 2.71732E-1 2.13647E-1 3.25375E-1 4.42721E-1 4.04742E-1 3.24434E-1 3.09602E-1 4.0459E-1 4.83773E-1 4.8225E-1 3.79278E-1 2.35776E-1 2.31895E-1 3.50393E-1 4.63963E-1 5.16786E-1 4.9198E-1 5.67128E-1 5.95201E-1 5.69615E-1 4.90873E-1 5.95191E-1 6.38202E-1 6.04015E-1 6.16606E-1 6.43603E-1 6.3637E-1 -9999 -9999 -9999 -9999 -9999 -9999 -9999 -9999 -9999 -9999 -9999 -9999 -9999 -9999 -9999
-9999 -9999 -9999 -9999 -9999 -9999 -9999 -9999 -9999 -9999 -9999 -9999 -9999 -9999 -9999 -9999 -9999 -9999 -9999 -9999 -9999 -9999 -9999 -9999 -9999 -9999 -9999 -9999 -9999 -9999 -9999 -9999 -9999 -9999 -9999 -9999 -9999 -9999 -9999 -9999 -9999 -9999 -9999 -9999 -9999 -9999 -9999 -9999 -9999 -9999 -9999 -9999 -9999 -9999 -9999 -9999 -9999 -9999 -9999 -9999 -9999 -9999 -9999 -9999 -9999 -9999 -9999 -9999 -9999 -9999 -9999 -9999 -9999 -9999 -9999 -9999 -9999 -9999 -9999 -9999 -9999 -9999 -9999 -9999 -9999 -9999 -9999 -9999 -9999 -9999 -9999 -9999 -9999 -9999 -9999 -9999 -9999 -9999 -9999 -9999 -9999 -9999 -9999 -9999 -9999 -9999 -9999 2.59192E-1 2.55118E-1 2.68111E-1 3.32252E-1 3.90397E-1 3.81814E-1 2.94272E-1 2.49639E-1 3.02862E-1 3.50816E-1 3.83128E-1 3.61728E-1 3.48577E-1 3.29167E-1 2.84048E-1 2.3479E-1 2.10938E-1 1.92757E-1 1.9584E-1 2.17008E-1 2.07292E-1 2.16052E-1 2.40795E-1 2.4411E-1 2.56365E-1 2.62184E-1 3.30831E-1 3.72484E-1 3.14341E-1 2.49939E-1 2.38192E-1 2.89118E-1 4.2638E-1 4.27386E-1 4.51604E-1 3.70953E-1 3.15917E-1 3.33299E-1 3.43271E-1 3.59751E-1 3.48498E-1 2.61022E-1 3.13219E-1 2.33497E-1 2.22863E-1 2.22169E-1 2.01482E-1 2.77291E-1 2.79773E-1 2.89381E-1 2.39123E-1 2.03626E-1 1.60896E-1 1.90178E-1 1.89372E-1 1.39064E-1 1.15802E-1 1.32189E-1 9.32458E-2 7.45453E-2 4.73442E-2 6.01647E-2 8.93735E-2 1.2036E-1 1.38293E-1 2.30849E-1 2.40828E-1 1.43673E-1 8.82611E-2 1.26774E-1 1.13619E-1 5.91461E-2 6.61783E-2 1.14014E-1 2.03496E-1 1.96298E-1 1.64609E-1 1.24026E-1 1.29159E-1 7.52879E-2 6.04262E-2 7.49882E-2 4.47453E-2 4.85421E-2 6.15722E-2 7.11274E-2 8.44628E-2 1.33848E-1 1.78445E-1 2.12466E-1 1.72628E-1 1.86538E-1 1.66246E-1 2.99218E-1 3.78022E-1 3.70749E-1 4.11503E-1 4.27848E-1 3.49688E-1 2.23539E-1 1.8999E-1 2.77518E-1 3.55005E-1 3.02628E-1 1.54765E-1 1.11959E-1 9.40814E-2 1.49726E-1 2.22643E-1 2.4708E-1 1.7252E-1 1.92616E-1 2.46719E-1 2.76841E-1 2.39887E-1 2.36746E-1 2.07974E-1 3.30078E-1 4.01162E-1 3.25268E-1 2.29956E-1 2.42197E-1 2.8284E-1 3.0494E-1 3.69022E-1 3.57635E-1 2.3911E-1 2.76043E-1 3.91778E-1 4.29191E-1 4.25247E-1 4.0604E-1 4.81999E-1 5.59197E-1 5.00595E-1 5.17667E-1 5.9288E-1 6.33442E-1 6.18615E-1 6.14289E-1 6.58014E-1 6.3218E-1 -9999 -9999 -9999 -9999 -9999 -9999 -9999 -9999 -9999 -9999 -9999 -9999 -9999 -9999 -9999
-9999 -9999 -9999 -9999 -9999 -9999 -9999 -9999 -9999 -9999 -9999 -9999 -9999 -9999 -9999 -9999 -9999 -9999 -9999 -9999 -9999 -9999 -9999 -9999 -9999 -9999 -9999 -9999 -9999 -9999 -9999 -9999 -9999 -9999 -9999 -9999 -9999 -9999 -9999 -9999 -9999 -9999 -9999 -9999 -9999 -9999 -9999 -9999 -9999 -9999 -9999 -9999 -9999 -9999 -9999 -9999 -9999 -9999 -9999 -9999 -9999 -9999 -9999 -9999 -9999 -9999 -9999 -9999 -9999 -9999 -9999 -9999 -9999 -9999 -9999 -9999 -9999 -9999 -9999 -9999 -9999 -9999 -9999 -9999 -9999 -9999 -9999 -9999 -9999 -9999 -9999 -9999 -9999 -9999 -9999 -9999 -9999 -9999 -9999 -9999 -9999 -9999 -9999 -9999 -9999 -9999 -9999 2.53252E-1 2.49854E-1 2.68755E-1 3.15477E-1 3.96635E-1 3.8803E-1 2.95979E-1 2.44147E-1 2.67249E-1 3.46345E-1 4.1014E-1 4.13319E-1 3.90059E-1 3.05878E-1 2.72576E-1 2.36859E-1 2.1534E-1 2.04458E-1 1.79723E-1 2.05094E-1 2.21044E-1 2.50775E-1 2.4715E-1 2.32634E-1 2.5928E-1 3.17242E-1 4.44266E-1 4.30613E-1 3.5495E-1 2.07419E-1 2.44995E-1 3.55703E-1 4.56055E-1 4.15397E-1 4.49545E-1 3.19056E-1 3.07925E-1 3.29311E-1 3.02118E-1 2.99405E-1 2.64881E-1 3.24297E-1 2.68931E-1 2.10337E-1 2.74205E-1 2.16554E-1 2.45659E-1 3.02474E-1 2.85051E-1 2.28814E-1 1.77072E-1 1.7334E-1 1.38785E-1 1.20964E-1 1.53219E-1 1.03645E-1 1.10861E-1 8.81812E-2 9.07313E-2 7.38741E-2 4.98946E-2 7.77363E-2 1.06597E-1 1.50423E-1 2.12607E-1 2.14333E-1 1.598E-1 9.49284E-2 5.51094E-2 7.61193E-2 6.07665E-2 6.5288E-2 9.14974E-2 1.31604E-1 1.63396E-1 2.19813E-1 1.88924E-1 2.14229E-1 1.83223E-1 1.17074E-1 1.2393E-1 8.5931E-2 8.09354E-2 9.21086E-2 7.69484E-2 6.12276E-2 6.43238E-2 7.90275E-2 1.33495E-1 2.49683E-1 3.11717E-1 1.39749E-1 1.59253E-1 3.10629E-1 2.65329E-1 2.85892E-1 3.92714E-1 3.92155E-1 3.18425E-1 1.90826E-1 1.39508E-1 1.81669E-1 2.01369E-1 2.77798E-1 2.25624E-1 1.26036E-1 8.55031E-2 1.4231E-1 1.92967E-1 1.43591E-1 1.28584E-1 1.62084E-1 1.59774E-1 2.02759E-1 1.36193E-1 1.62536E-1 2.44028E-1 3.26907E-1 2.94248E-1 1.98484E-1 2.76474E-1 3.04386E-1 2.39625E-1 2.29361E-1 2.60093E-1 2.73974E-1 2.17938E-1 2.63469E-1 3.75653E-1 3.4228E-1 2.63195E-1 2.94204E-1 3.96859E-1 5.1187E-1 3.81505E-1 4.44586E-1 6.06739E-1 6.32687E-1 6.087E-1 6.3066E-1 6.47681E-1 -9999 -9999 -9999 -9999 -9999 -9999 -9999 -9999 -9999 -9999 -9999 -9999 -9999 -9999 -9999 -9999
-9999 -9999 -9999 -9999 -9999 -9999 -9999 -9999 -9999 -9999 -9999 -9999 -9999 -9999 -9999 -9999 -9999 -9999 -9999 -9999 -9999 -9999 -9999 -9999 -9999 -9999 -9999 -9999 -9999 -9999 -9999 -9999 -9999 -9999 -9999 -9999 -9999 -9999 -9999 -9999 -9999 -9999 -9999 -9999 -9999 -9999 -9999 -9999 -9999 -9999 -9999 -9999 -9999 -9999 -9999 -9999 -9999 -9999 -9999 -9999 -9999 -9999 -9999 -9999 -9999 -9999 -9999 -9999 -9999 -9999 -9999 -9999 -9999 -9999 -9999 -9999 -9999 -9999 -9999 -9999 -9999 -9999 -9999 -9999 -9999 -9999 -9999 -9999 -9999 -9999 -9999 -9999 -9999 -9999 -9999 -9999 -9999 -9999 -9999 -9999 -9999 -9999 -9999 -9999 -9999 -9999 -9999 2.49239E-1 2.51394E-1 2.77198E-1 3.72564E-1 4.45641E-1 4.03329E-1 3.0217E-1 2.30549E-1 2.62398E-1 3.22971E-1 3.9868E-1 4.31256E-1 3.65255E-1 3.25299E-1 2.86389E-1 2.49484E-1 2.18405E-1 1.90061E-1 1.9568E-1 2.13511E-1 2.32497E-1 2.48623E-1 2.26828E-1 2.29428E-1 2.79228E-1 3.85614E-1 5.02053E-1 4.55167E-1 2.79951E-1 2.2764E-1 2.98931E-1 4.32156E-1 4.17385E-1 3.97492E-1 3.79848E-1 3.24597E-1 2.64465E-1 3.10777E-1 3.24337E-1 2.82498E-1 2.40985E-1 2.98575E-1 2.07348E-1 1.86919E-1 2.00329E-1 1.82161E-1 2.64341E-1 3.0003E-1 2.16653E-1 1.93894E-1 1.54423E-1 1.15624E-1 1.26281E-1 1.40693E-1 1.12179E-1 8.60949E-2 7.10601E-2 6.05958E-2 7.09623E-2 7.24164E-2 4.05598E-2 7.42332E-2 1.081E-1 1.51335E-1 2.08863E-1 1.61049E-1 1.32959E-1 1.10463E-1 6.2294E-2 4.75474E-2 4.98177E-2 8.4312E-2 1.30265E-1 1.65966E-1 1.5489E-1 1.29353E-1 1.08478E-1 1.64252E-1 2.02327E-1 1.82964E-1 1.54947E-1 1.24026E-1 1.18365E-1 6.88611E-2 5.97956E-2 6.72142E-2 9.94814E-2 1.17596E-1 1.16817E-1 1.82132E-1 1.38586E-1 1.98623E-1 2.58903E-1 3.30673E-1 2.42336E-1 2.2521E-1 3.45543E-1 3.38987E-1 3.68949E-1 2.79284E-1 1.71096E-1 1.14085E-1 1.18211E-1 1.67604E-1 2.08704E-1 1.31224E-1 8.64962E-2 1.25979E-1 1.15584E-1 1.12602E-1 7.34459E-2 7.58089E-2 1.06508E-1 1.09244E-1 7.89037E-2 9.59036E-2 1.75348E-1 2.24472E-1 2.32168E-1 2.36982E-1 2.91105E-1 3.54261E-1 3.007E-1 3.04772E-1 2.64857E-1 2.60237E-1 2.04244E-1 1.81168E-1 2.88356E-1 2.59495E-1 1.97621E-1 2.6828E-1 3.84799E-1 4.19625E-1 3.34391E-1 4.1359E-1 5.24359E-1 5.51922E-1 6.24449E-1 5.62728E-1 6.09276E-1 -9999 -9999 -9999 -9999 -9999 -9999 -9999 -9999 -9999 -9999 -9999 -9999 -9999 -9999 -9999 -9999
-9999 -9999 -9999 -9999 -9999 -9999 -9999 -9999 -9999 -9999 -9999 -9999 -9999 -9999 -9999 -9999 -9999 -9999 -9999 -9999 -9999 -9999 -9999 -9999 -9999 -9999 -9999 -9999 -9999 -9999 -9999 -9999 -9999 -9999 -9999 -9999 -9999 -9999 -9999 -9999 -9999 -9999 -9999 -9999 -9999 -9999 -9999 -9999 -9999 -9999 -9999 -9999 -9999 -9999 -9999 -9999 -9999 -9999 -9999 -9999 -9999 -9999 -9999 -9999 -9999 -9999 -9999 -9999 -9999 -9999 -9999 -9999 -9999 -9999 -9999 -9999 -9999 -9999 -9999 -9999 -9999 -9999 -9999 -9999 -9999 -9999 -9999 -9999 -9999 -9999 -9999 -9999 -9999 -9999 -9999 -9999 -9999 -9999 -9999 -9999 -9999 -9999 -9999 -9999 -9999 -9999 2.51703E-1 2.50469E-1 2.51121E-1 2.94613E-1 3.84141E-1 4.63871E-1 4.19544E-1 2.83617E-1 2.44153E-1 2.45366E-1 2.95302E-1 3.32475E-1 3.8557E-1 3.99976E-1 3.53921E-1 3.08957E-1 2.30799E-1 1.99058E-1 1.95938E-1 2.21557E-1 2.16001E-1 2.31566E-1 2.00707E-1 2.13865E-1 2.72937E-1 3.65608E-1 4.89748E-1 4.65495E-1 3.71407E-1 2.38247E-1 2.83086E-1 4.23573E-1 4.29803E-1 3.83085E-1 4.02579E-1 3.37673E-1 3.08289E-1 2.67049E-1 2.57569E-1 2.69981E-1 1.98133E-1 2.50693E-1 2.52496E-1 1.60323E-1 1.694E-1 1.66064E-1 1.66926E-1 2.38723E-1 2.19239E-1 1.54248E-1 1.92622E-1 1.40412E-1 1.42814E-1 1.48125E-1 1.31581E-1 1.16973E-1 1.06562E-1 1.07818E-1 8.97678E-2 8.09571E-2 6.63292E-2 4.47332E-2 8.21663E-2 1.16099E-1 1.50699E-1 1.6872E-1 8.6109E-2 7.39452E-2 8.71966E-2 5.99897E-2 3.20133E-2 3.15975E-2 6.02988E-2 1.09893E-1 8.38037E-2 5.67113E-2 5.59702E-2 6.04966E-2 1.38408E-1 1.80077E-1 1.28126E-1 1.21691E-1 9.38612E-2 7.36269E-2 5.81176E-2 4.61095E-2 9.04958E-2 1.3802E-1 1.90641E-1 2.36911E-1 1.44652E-1 1.51393E-1 2.63381E-1 3.22124E-1 3.3425E-1 2.51534E-1 1.68459E-1 2.87524E-1 3.08505E-1 2.87111E-1 3.35569E-1 2.10664E-1 1.26668E-1 1.09211E-1 1.06516E-1 1.0952E-1 1.02614E-1 6.29009E-2 9.80636E-2 7.46156E-2 5.0781E-2 3.78939E-2 4.76145E-2 6.88694E-2 8.28298E-2 1.03994E-1 1.3827E-1 2.09577E-1 2.43261E-1 2.77134E-1 2.41603E-1 2.27639E-1 2.96892E-1 3.67901E-1 4.06593E-1 4.01453E-1 3.49434E-1 2.5861E-1 1.5301E-1 2.05813E-1 1.87578E-1 1.45544E-1 2.25562E-1 2.50497E-1 2.81045E-1 2.64412E-1 3.13076E-1 3.88191E-1 4.83759E-1 5.69207E-1 4.45838E-1 5.10119E-1 -9999 -9999 -9999 -9999 -9999 -9999 -9999 -9999 -9999 -9999 -9999 -9999 -9999 -9999 -9999 -9999
-9999 -9999 -9999 -9999 -9999 -9999 -9999 -9999 -9999 -9999 -9999 -9999 -9999 -9999 -9999 -9999 -9999 -9999 -9999 -9999 -9999 -9999 -9999 -9999 -9999 -9999 -9999 -9999 -9999 -9999 -9999 -9999 -9999 -9999 -9999 -9999 -9999 -9999 -9999 -9999 -9999 -9999 -9999 -9999 -9999 -9999 -9999 -9999 -9999 -9999 -9999 -9999 -9999 -9999 -9999 -9999 -9999 -9999 -9999 -9999 -9999 -9999 -9999 -9999 -9999 -9999 -9999 -9999 -9999 -9999 -9999 -9999 -9999 -9999 -9999 -9999 -9999 -9999 -9999 -9999 -9999 -9999 -9999 -9999 -9999 -9999 -9999 -9999 -9999 -9999 -9999 -9999 -9999 -9999 -9999 -9999 -9999 -9999 -9999 -9999 -9999 -9999 -9999 -9999 -9999 -9999 2.47707E-1 2.39037E-1 2.86832E-1 3.48736E-1 3.669E-1 3.76942E-1 3.61279E-1 2.82618E-1 2.79512E-1 2.69121E-1 2.57185E-1 3.08607E-1 3.95652E-1 4.24946E-1 3.94476E-1 2.93612E-1 2.31674E-1 1.97754E-1 1.98536E-1 2.33616E-1 1.92209E-1 1.98823E-1 1.89628E-1 2.25286E-1 3.35666E-1 4.75189E-1 4.71151E-1 4.48177E-1 2.72733E-1 2.57906E-1 3.76056E-1 3.84222E-1 3.905E-1 3.94375E-1 3.77597E-1 2.86037E-1 2.3767E-1 2.56264E-1 2.57565E-1 2.25486E-1 2.55383E-1 2.70579E-1 2.11939E-1 1.90106E-1 1.94972E-1 2.20917E-1 1.65372E-1 1.27215E-1 1.56517E-1 2.08179E-1 1.87341E-1 1.58541E-1 1.58541E-1 1.29893E-1 1.31194E-1 1.07328E-1 1.03163E-1 9.3715E-2 6.65331E-2 7.20426E-2 7.05743E-2 4.36426E-2 5.06223E-2 7.50071E-2 1.16845E-1 1.22561E-1 7.68009E-2 6.03372E-2 4.52923E-2 3.4274E-2 3.12359E-2 3.28925E-2 6.46488E-2 8.39711E-2 5.37445E-2 3.67248E-2 4.32794E-2 6.47952E-2 9.57628E-2 1.45621E-1 1.40914E-1 1.22806E-1 6.01687E-2 3.7694E-2 3.54428E-2 3.95812E-2 5.91122E-2 6.36746E-2 1.09755E-1 1.33316E-1 1.88475E-1 2.43939E-1 3.26226E-1 2.31462E-1 2.37705E-1 1.66394E-1 1.3809E-1 2.11472E-1 2.89066E-1 2.68181E-1 3.08729E-1 2.89594E-1 2.05727E-1 1.89363E-1 1.50897E-1 1.06362E-1 5.0826E-2 5.8541E-2 8.32151E-2 5.14301E-2 3.39685E-2 4.90921E-2 6.3175E-2 1.09456E-1 1.44686E-1 1.73115E-1 1.99312E-1 1.59015E-1 2.07166E-1 2.47397E-1 1.44206E-1 1.37512E-1 2.20211E-1 2.78561E-1 4.15134E-1 4.2333E-1 2.81872E-1 2.04346E-1 1.2207E-1 1.32387E-1 1.45058E-1 1.32575E-1 1.5688E-1 2.41565E-1 3.55578E-1 3.47704E-1 3.67498E-1 4.34362E-1 4.37185E-1 4.75605E-1 4.48482E-1 4.10462E-1 -9999 -9999 -9999 -9999 -9999 -9999 -9999 -9999 -9999 -9999 -9999 -9999 -9999 -9999 -9999 -9999
-9999 -9999 -9999 -9999 -9999 -9999 -9999 -9999 -9999 -9999 -9999 -9999 -9999 -9999 -9999 -9999 -9999 -9999 -9999 -9999 -9999 -9999 -9999 -9999 -9999 -9999 -9999 -9999 -9999 -9999 -9999 -9999 -9999 -9999 -9999 -9999 -9999 -9999 -9999 -9999 -9999 -9999 -9999 -9999 -9999 -9999 -9999 -9999 -9999 -9999 -9999 -9999 -9999 -9999 -9999 -9999 -9999 -9999 -9999 -9999 -9999 -9999 -9999 -9999 -9999 -9999 -9999 -9999 -9999 -9999 -9999 -9999 -9999 -9999 -9999 -9999 -9999 -9999 -9999 -9999 -9999 -9999 -9999 -9999 -9999 -9999 -9999 -9999 -9999 -9999 -9999 -9999 -9999 -9999 -9999 -9999 -9999 -9999 -9999 -9999 -9999 -9999 -9999 -9999 -9999 2.45877E-1 2.25293E-1 2.45969E-1 3.22115E-1 3.56979E-1 3.11664E-1 3.20888E-1 3.26569E-1 2.77655E-1 2.87846E-1 2.82531E-1 2.75987E-1 3.16651E-1 4.19669E-1 4.18218E-1 3.78674E-1 2.88871E-1 2.27034E-1 1.96974E-1 1.97754E-1 2.08129E-1 1.84435E-1 1.86372E-1 2.09706E-1 2.78386E-1 3.19737E-1 4.58749E-1 4.63799E-1 3.82898E-1 2.43536E-1 2.66036E-1 3.58832E-1 4.16503E-1 4.0424E-1 4.03006E-1 3.27868E-1 2.50368E-1 2.10588E-1 2.16697E-1 2.16479E-1 2.39633E-1 2.56333E-1 2.55041E-1 1.97555E-1 1.44445E-1 1.44265E-1 2.01007E-1 1.52237E-1 9.21435E-2 1.65372E-1 2.33572E-1 1.78076E-1 1.16316E-1 1.04719E-1 1.01974E-1 1.185E-1 1.01364E-1 7.30207E-2 8.42905E-2 8.73783E-2 6.1438E-2 5.4396E-2 3.85119E-2 4.21554E-2 6.41357E-2 6.04759E-2 9.14353E-2 9.10085E-2 6.01425E-2 4.37997E-2 5.29349E-2 4.44704E-2 3.31251E-2 4.11641E-2 5.10722E-2 3.19055E-2 3.26478E-2 4.33747E-2 3.55307E-2 4.45278E-2 9.96622E-2 1.47806E-1 9.43833E-2 8.36608E-2 5.51598E-2 3.36764E-2 3.80651E-2 6.63561E-2 1.01188E-1 6.90785E-2 8.03467E-2 1.15898E-1 2.70002E-1 2.97872E-1 1.85075E-1 1.36066E-1 1.2989E-1 1.20595E-1 2.15683E-1 2.09642E-1 1.86459E-1 1.62719E-1 2.50845E-1 2.7629E-1 2.38723E-1 1.45178E-1 8.54305E-2 4.07417E-2 5.62376E-2 5.01169E-2 3.7044E-2 3.88215E-2 6.10049E-2 8.60284E-2 9.34929E-2 1.27285E-1 1.30154E-1 1.81002E-1 1.0807E-1 1.49168E-1 1.96001E-1 1.34935E-1 9.76411E-2 1.57559E-1 3.43323E-1 4.07405E-1 3.27451E-1 2.94137E-1 2.2097E-1 1.39612E-1 9.72833E-2 1.77549E-1 2.02258E-1 1.93868E-1 3.38129E-1 4.77016E-1 5.46156E-1 4.83214E-1 5.92516E-1 5.6414E-1 4.01312E-1 3.67359E-1 4.16696E-1 6.39287E-1 -9999 -9999 -9999 -9999 -9999 -9999 -9999 -9999 -9999 -9999 -9999 -9999 -9999 -9999 -9999
-9999 -9999 -9999 -9999 -9999 -9999 -9999 -9999 -9999 -9999 -9999 -9999 -9999 -9999 -9999 -9999 -9999 -9999 -9999 -9999 -9999 -9999 -9999 -9999 -9999 -9999 -9999 -9999 -9999 -9999 -9999 -9999 -9999 -9999 -9999 -9999 -9999 -9999 -9999 -9999 -9999 -9999 -9999 -9999 -9999 -9999 -9999 -9999 -9999 -9999 -9999 -9999 -9999 -9999 -9999 -9999 -9999 -9999 -9999 -9999 -9999 -9999 -9999 -9999 -9999 -9999 -9999 -9999 -9999 -9999 -9999 -9999 -9999 -9999 -9999 -9999 -9999 -9999 -9999 -9999 -9999 -9999 -9999 -9999 -9999 -9999 -9999 -9999 -9999 -9999 -9999 -9999 -9999 -9999 -9999 -9999 -9999 -9999 -9999 -9999 -9999 -9999 -9999 -9999 -9999 2.12444E-1 2.14926E-1 2.53288E-1 3.01414E-1 2.89256E-1 2.74376E-1 2.9332E-1 3.16547E-1 2.99135E-1 2.61915E-1 2.46673E-1 2.53074E-1 3.13046E-1 3.64119E-1 3.67615E-1 3.28619E-1 2.48737E-1 2.17393E-1 1.8345E-1 1.86169E-1 2.0678E-1 1.90133E-1 2.05121E-1 2.80037E-1 3.51785E-1 4.43874E-1 4.90241E-1 4.37409E-1 3.26422E-1 2.2628E-1 2.53931E-1 3.40989E-1 3.42911E-1 3.85036E-1 3.7457E-1 2.46069E-1 2.27984E-1 2.07895E-1 2.21492E-1 1.61572E-1 1.87589E-1 2.11042E-1 2.24908E-1 1.7978E-1 1.83421E-1 1.24661E-1 1.1455E-1 9.89409E-2 8.46429E-2 1.3997E-1 1.85687E-1 1.31823E-1 9.256E-2 8.98422E-2 1.25929E-1 1.12009E-1 9.82925E-2 8.68761E-2 6.58373E-2 8.29182E-2 6.4347E-2 5.90454E-2 4.38953E-2 4.21154E-2 5.06191E-2 3.98052E-2 6.98383E-2 5.80556E-2 6.85206E-2 6.14528E-2 5.92292E-2 5.13148E-2 3.64791E-2 3.27052E-2 2.59987E-2 2.91786E-2 2.63522E-2 3.1326E-2 4.99761E-2 5.9807E-2 1.01854E-1 1.49264E-1 7.65058E-2 7.65222E-2 7.83616E-2 6.20736E-2 5.40662E-2 7.62381E-2 1.54029E-1 1.14779E-1 1.41161E-1 1.88209E-1 2.78973E-1 2.2362E-1 1.40516E-1 8.58166E-2 9.11857E-2 1.19766E-1 1.75818E-1 1.3001E-1 1.11189E-1 9.03032E-2 1.53841E-1 2.35767E-1 1.65372E-1 1.42443E-1 7.1672E-2 3.01097E-2 3.8849E-2 2.83039E-2 3.0972E-2 3.76004E-2 5.224E-2 5.53103E-2 5.45578E-2 9.41494E-2 1.48156E-1 1.37362E-1 1.01801E-1 1.32682E-1 1.39264E-1 1.2993E-1 8.73107E-2 1.61193E-1 2.85401E-1 4.55954E-1 4.47449E-1 3.86157E-1 3.35663E-1 2.7284E-1 1.57476E-1 2.63E-1 2.46018E-1 1.65779E-1 2.72146E-1 4.53952E-1 6.19476E-1 6.12355E-1 6.68313E-1 6.42223E-1 5.31275E-1 5.66524E-1 6.1986E-1 -9999 -9999 -9999 -9999 -9999 -9999 -9999 -9999 -9999 -9999 -9999 -9999 -9999 -9999 -9999 -9999
-9999 -9999 -9999 -9999 -9999 -9999 -9999 -9999 -9999 -9999 -9999 -9999 -9999 -9999 -9999 -9999 -9999 -9999 -9999 -9999 -9999 -9999 -9999 -9999 -9999 -9999 -9999 -9999 -9999 -9999 -9999 -9999 -9999 -9999 -9999 -9999 -9999 -9999 -9999 -9999 -9999 -9999 -9999 -9999 -9999 -9999 -9999 -9999 -9999 -9999 -9999 -9999 -9999 -9999 -9999 -9999 -9999 -9999 -9999 -9999 -9999 -9999 -9999 -9999 -9999 -9999 -9999 -9999 -9999 -9999 -9999 -9999 -9999 -9999 -9999 -9999 -9999 -9999 -9999 -9999 -9999 -9999 -9999 -9999 -9999 -9999 -9999 -9999 -9999 -9999 -9999 -9999 -9999 -9999 -9999 -9999 -9999 -9999 -9999 -9999 -9999 -9999 -9999 -9999 -9999 2.07815E-1 2.13545E-1 2.56972E-1 2.50568E-1 2.53351E-1 2.42397E-1 2.63411E-1 2.8332E-1 3.14525E-1 3.22651E-1 2.72456E-1 2.40626E-1 2.60078E-1 3.23864E-1 3.16076E-1 2.51506E-1 2.27034E-1 1.89674E-1 1.80762E-1 1.85672E-1 2.26434E-1 2.03569E-1 2.22258E-1 3.38436E-1 4.71968E-1 4.91247E-1 4.83043E-1 4.47042E-1 2.56286E-1 2.67468E-1 2.94804E-1 3.46546E-1 3.70346E-1 3.38136E-1 3.17489E-1 2.57216E-1 2.16133E-1 2.2148E-1 2.05634E-1 1.3436E-1 9.28876E-2 1.22269E-1 1.21709E-1 1.36069E-1 1.75483E-1 1.48395E-1 9.05099E-2 7.21779E-2 9.12642E-2 1.17074E-1 1.17074E-1 1.35115E-1 8.46217E-2 6.82351E-2 9.256E-2 1.27623E-1 9.19662E-2 8.63034E-2 6.56962E-2 6.75955E-2 5.60236E-2 5.34801E-2 4.25395E-2 3.0019E-2 3.36413E-2 3.38116E-2 3.8916E-2 4.12237E-2 6.2799E-2 4.66251E-2 4.00475E-2 5.62058E-2 4.38699E-2 3.30376E-2 2.18356E-2 1.95718E-2 2.64754E-2 4.27188E-2 9.9251E-2 1.34262E-1 1.22806E-1 1.0936E-1 5.66816E-2 4.37376E-2 5.23464E-2 4.56276E-2 7.54359E-2 1.13569E-1 8.2978E-2 8.85789E-2 1.44599E-1 2.59621E-1 2.42554E-1 1.86299E-1 9.17293E-2 5.76425E-2 7.09025E-2 1.19628E-1 1.25435E-1 1.11177E-1 6.76848E-2 4.72705E-2 8.02286E-2 1.3784E-1 1.45394E-1 7.71832E-2 3.45972E-2 2.0257E-2 2.05403E-2 1.86539E-2 2.35419E-2 2.96784E-2 3.10185E-2 4.76826E-2 7.09575E-2 1.17711E-1 1.2364E-1 8.78361E-2 8.21047E-2 1.11006E-1 1.02436E-1 8.35911E-2 7.88288E-2 1.84677E-1 2.78021E-1 3.55775E-1 4.63666E-1 4.84765E-1 4.96329E-1 4.56735E-1 2.73028E-1 3.68763E-1 3.67938E-1 2.11477E-1 2.06651E-1 3.73509E-1 6.13089E-1 6.57162E-1 6.54501E-1 6.41432E-1 6.64011E-1 -9999 -9999 -9999 -9999 -9999 -9999 -9999 -9999 -9999 -9999 -9999 -9999 -9999 -9999 -9999 -9999 -9999 -9999
-9999 -9999 -9999 -9999 -9999 -9999 -9999 -9999 -9999 -9999 -9999 -9999 -9999 -9999 -9999 -9999 -9999 -9999 -9999 -9999 -9999 -9999 -9999 -9999 -9999 -9999 -9999 -9999 -9999 -9999 -9999 -9999 -9999 -9999 -9999 -9999 -9999 -9999 -9999 -9999 -9999 -9999 -9999 -9999 -9999 -9999 -9999 -9999 -9999 -9999 -9999 -9999 -9999 -9999 -9999 -9999 -9999 -9999 -9999 -9999 -9999 -9999 -9999 -9999 -9999 -9999 -9999 -9999 -9999 -9999 -9999 -9999 -9999 -9999 -9999 -9999 -9999 -9999 -9999 -9999 -9999 -9999 -9999 -9999 -9999 -9999 -9999 -9999 -9999 -9999 -9999 -9999 -9999 -9999 -9999 -9999 -9999 -9999 -9999 -9999 -9999 -9999 -9999 -9999 2.10802E-1 2.05931E-1 2.2018E-1 2.21367E-1 2.29097E-1 2.30549E-1 2.41438E-1 2.38533E-1 2.5907E-1 3.02341E-1 3.62077E-1 3.44091E-1 2.58817E-1 2.50775E-1 3.03732E-1 2.69398E-1 2.39597E-1 2.04685E-1 1.92927E-1 1.83405E-1 1.89376E-1 2.44331E-1 2.1641E-1 2.93862E-1 4.4907E-1 5.07237E-1 4.92101E-1 4.47481E-1 3.58345E-1 2.83906E-1 3.33952E-1 3.42111E-1 3.09042E-1 3.37332E-1 3.09028E-1 2.64825E-1 2.57569E-1 2.3069E-1 1.95127E-1 1.24152E-1 6.98049E-2 5.38617E-2 7.80619E-2 8.93426E-2 7.9974E-2 1.3226E-1 1.08064E-1 5.41151E-2 3.50594E-2 5.27574E-2 5.16254E-2 7.2173E-2 1.01161E-1 7.2146E-2 4.24661E-2 5.13119E-2 5.80632E-2 4.21154E-2 3.67738E-2 4.2133E-2 4.42831E-2 3.20159E-2 3.99469E-2 2.91036E-2 2.16611E-2 1.86383E-2 2.26091E-2 2.08254E-2 3.17111E-2 5.66401E-2 4.78081E-2 3.02301E-2 2.60803E-2 2.37397E-2 1.58521E-2 1.77528E-2 2.63147E-2 4.45769E-2 7.63882E-2 1.07965E-1 7.64227E-2 4.96836E-2 6.74484E-2 4.54675E-2 3.38391E-2 3.73252E-2 3.44149E-2 6.39537E-2 9.99554E-2 5.70432E-2 9.95104E-2 1.89058E-1 2.46194E-1 1.66685E-1 1.52168E-1 8.96814E-2 5.21582E-2 6.79159E-2 9.05639E-2 9.56763E-2 1.13436E-1 7.83122E-2 4.11827E-2 5.32111E-2 7.26944E-2 8.44315E-2 4.54952E-2 1.81707E-2 2.36492E-2 2.1723E-2 1.89109E-2 2.06682E-2 2.87363E-2 2.62729E-2 3.22127E-2 5.37827E-2 6.83251E-2 7.89037E-2 4.47271E-2 5.43135E-2 5.76165E-2 7.17502E-2 5.28415E-2 9.49974E-2 1.52988E-1 1.60589E-1 1.83307E-1 2.90786E-1 3.50744E-1 5.1972E-1 5.23273E-1 4.59812E-1 5.10745E-1 2.95254E-1 2.01639E-1 2.22491E-1 3.74586E-1 5.32676E-1 6.40093E-1 6.60789E-1 -9999 -9999 -9999 -9999 -9999 -9999 -9999 -9999 -9999 -9999 -9999 -9999 -9999 -9999 -9999 -9999 -9999 -9999 -9999 -9999
-9999 -9999 -9999 -9999 -9999 -9999 -9999 -9999 -9999 -9999 -9999 -9999 -9999 -9999 -9999 -9999 -9999 -9999 -9999 -9999 -9999 -9999 -9999 -9999 -9999 -9999 -9999 -9999 -9999 -9999 -9999 -9999 -9999 -9999 -9999 -9999 -9999 -9999 -9999 -9999 -9999 -9999 -9999 -9999 -9999 -9999 -9999 -9999 -9999 -9999 -9999 -9999 -9999 -9999 -9999 -9999 -9999 -9999 -9999 -9999 -9999 -9999 -9999 -9999 -9999 -9999 -9999 -9999 -9999 -9999 -9999 -9999 -9999 -9999 -9999 -9999 -9999 -9999 -9999 -9999 -9999 -9999 -9999 -9999 -9999 -9999 -9999 -9999 -9999 -9999 -9999 -9999 -9999 -9999 -9999 -9999 -9999 -9999 -9999 -9999 -9999 -9999 -9999 -9999 2.08627E-1 1.88632E-1 1.99619E-1 2.05717E-1 2.17712E-1 2.19675E-1 2.1308E-1 2.3058E-1 2.52764E-1 2.91998E-1 3.59429E-1 3.54676E-1 3.02063E-1 2.69075E-1 3.03038E-1 2.30353E-1 2.13916E-1 2.01234E-1 1.8837E-1 1.783E-1 1.7743E-1 2.23057E-1 2.6776E-1 3.6897E-1 4.72792E-1 4.75308E-1 4.85853E-1 4.50689E-1 3.28033E-1 3.45656E-1 3.37709E-1 3.27863E-1 3.13238E-1 2.5659E-1 2.68014E-1 2.4009E-1 2.11486E-1 1.61572E-1 1.17918E-1 8.06591E-2 6.61131E-2 9.14921E-2 7.53002E-2 8.95555E-2 8.05427E-2 6.03833E-2 5.36833E-2 3.36396E-2 2.24257E-2 3.17221E-2 2.88601E-2 4.69093E-2 5.1058E-2 4.20627E-2 4.0659E-2 3.95642E-2 3.68201E-2 2.55118E-2 2.56421E-2 2.78469E-2 2.49075E-2 2.56175E-2 2.91036E-2 2.91036E-2 2.38279E-2 1.81562E-2 1.01055E-2 1.62303E-2 2.83694E-2 4.19334E-2 3.23621E-2 2.56537E-2 1.56848E-2 1.31084E-2 1.65006E-2 2.9738E-2 4.22694E-2 6.29156E-2 9.88491E-2 6.87658E-2 5.32514E-2 2.75506E-2 3.86479E-2 2.3331E-2 2.26971E-2 4.25157E-2 5.84702E-2 7.27067E-2 7.51629E-2 7.07418E-2 1.20068E-1 2.29365E-1 1.77417E-1 1.63531E-1 8.02436E-2 5.78903E-2 4.31192E-2 4.8424E-2 6.101E-2 6.06945E-2 8.36268E-2 5.67809E-2 4.12171E-2 2.69946E-2 4.02928E-2 4.8597E-2 2.88953E-2 1.96704E-2 2.77159E-2 3.42E-2 2.32601E-2 2.59813E-2 3.2039E-2 3.42989E-2 2.99718E-2 3.53356E-2 3.37484E-2 3.65711E-2 4.55585E-2 5.22148E-2 4.5294E-2 3.92407E-2 4.57275E-2 7.95451E-2 9.19504E-2 1.04112E-1 9.74553E-2 1.54455E-1 2.35144E-1 5.17665E-1 6.07649E-1 6.32939E-1 5.74804E-1 3.65569E-1 2.49382E-1 2.18779E-1 3.34628E-1 3.70688E-1 5.01249E-1 5.17686E-1 6.15666E-1 -9999 -9999 -9999 -9999 -9999 -9999 -9999 -9999 -9999 -9999 -9999 -9999 -9999 -9999 -9999 -9999 -9999 -9999 -9999
-9999 -9999 -9999 -9999 -9999 -9999 -9999 -9999 -9999 -9999 -9999 -9999 -9999 -9999 -9999 -9999 -9999 -9999 -9999 -9999 -9999 -9999 -9999 -9999 -9999 -9999 -9999 -9999 -9999 -9999 -9999 -9999 -9999 -9999 -9999 -9999 -9999 -9999 -9999 -9999 -9999 -9999 -9999 -9999 -9999 -9999 -9999 -9999 -9999 -9999 -9999 -9999 -9999 -9999 -9999 -9999 -9999 -9999 -9999 -9999 -9999 -9999 -9999 -9999 -9999 -9999 -9999 -9999 -9999 -9999 -9999 -9999 -9999 -9999 -9999 -9999 -9999 -9999 -9999 -9999 -9999 -9999 -9999 -9999 -9999 -9999 -9999 -9999 -9999 -9999 -9999 -9999 -9999 -9999 -9999 -9999 -9999 -9999 -9999 -9999 -9999 -9999 -9999 2.11348E-1 1.89639E-1 1.88632E-1 1.96492E-1 1.97011E-1 1.98573E-1 1.84225E-1 1.98649E-1 2.24524E-1 2.45399E-1 2.46789E-1 3.1254E-1 3.7475E-1 3.4683E-1 2.95595E-1 2.71757E-1 2.38544E-1 2.19434E-1 2.02772E-1 1.87823E-1 1.62214E-1 1.81493E-1 2.20227E-1 3.00998E-1 4.27727E-1 4.45859E-1 4.699E-1 4.53963E-1 3.52637E-1 2.94638E-1 3.33659E-1 2.86708E-1 2.74155E-1 2.82717E-1 2.95174E-1 2.57208E-1 2.0125E-1 1.51301E-1 1.5817E-1 1.54289E-1 1.11266E-1 1.21372E-1 1.74624E-1 1.08064E-1 6.84534E-2 5.69231E-2 4.43709E-2 3.876E-2 2.71319E-2 2.1113E-2 3.4229E-2 4.02006E-2 2.51141E-2 3.01786E-2 3.96019E-2 5.74637E-2 6.56962E-2 4.82144E-2 3.99469E-2 4.80379E-2 4.06191E-2 3.33941E-2 3.20937E-2 3.21433E-2 2.14377E-2 1.70085E-2 1.46233E-2 1.08913E-2 1.65652E-2 2.074E-2 3.1605E-2 2.72966E-2 1.79668E-2 1.28888E-2 1.03448E-2 1.26434E-2 1.7806E-2 3.25018E-2 6.97358E-2 7.54938E-2 4.05137E-2 2.88429E-2 1.9027E-2 2.5856E-2 1.97146E-2 2.77809E-2 4.94677E-2 9.96567E-2 1.33887E-1 5.05647E-2 8.26081E-2 1.80088E-1 2.02361E-1 1.32396E-1 1.12596E-1 7.34622E-2 4.09429E-2 4.00672E-2 4.46039E-2 3.91721E-2 3.46644E-2 6.43257E-2 4.36363E-2 2.1201E-2 1.87757E-2 2.8047E-2 2.51655E-2 3.10684E-2 3.7287E-2 3.13745E-2 4.40523E-2 2.56872E-2 3.711E-2 4.4738E-2 6.61491E-2 5.11064E-2 4.6455E-2 3.76363E-2 4.37358E-2 6.73535E-2 9.15245E-2 8.19791E-2 5.9678E-2 5.67494E-2 7.75415E-2 9.43896E-2 8.30678E-2 6.19827E-2 9.42568E-2 1.78391E-1 3.16089E-1 3.45385E-1 4.71342E-1 6.33703E-1 5.27303E-1 4.62917E-1 3.21032E-1 2.56077E-1 2.6485E-1 3.56104E-1 3.9522E-1 5.8321E-1 6.11279E-1 -9999 -9999 -9999 -9999 -9999 -9999 -9999 -9999 -9999 -9999 -9999 -9999 -9999 -9999 -9999 -9999 -9999 -9999
-9999 -9999 -9999 -9999 -9999 -9999 -9999 -9999 -9999 -9999 -9999 -9999 -9999 -9999 -9999 -9999 -9999 -9999 -9999 -9999 -9999 -9999 -9999 -9999 -9999 -9999 -9999 -9999 -9999 -9999 -9999 -9999 -9999 -9999 -9999 -9999 -9999 -9999 -9999 -9999 -9999 -9999 -9999 -9999 -9999 -9999 -9999 -9999 -9999 -9999 -9999 -9999 -9999 -9999 -9999 -9999 -9999 -9999 -9999 -9999 -9999 -9999 -9999 -9999 -9999 -9999 -9999 -9999 -9999 -9999 -9999 -9999 -9999 -9999 -9999 -9999 -9999 -9999 -9999 -9999 -9999 -9999 -9999 -9999 -9999 -9999 -9999 -9999 -9999 -9999 -9999 -9999 -9999 -9999 -9999 -9999 -9999 -9999 -9999 -9999 -9999 -9999 2.12719E-1 1.90396E-1 1.88632E-1 1.88381E-1 1.95716E-1 1.952E-1 1.85416E-1 1.96261E-1 2.02812E-1 2.14182E-1 2.28659E-1 2.77097E-1 3.3364E-1 3.93697E-1 3.67856E-1 2.87284E-1 2.75671E-1 2.50303E-1 2.17473E-1 1.9416E-1 1.61103E-1 1.59997E-1 2.19331E-1 2.64236E-1 3.75417E-1 3.89644E-1 4.15716E-1 4.54788E-1 3.99488E-1 2.71788E-1 2.53848E-1 3.08241E-1 2.92422E-1 3.0514E-1 2.93787E-1 2.52508E-1 1.78771E-1 1.47525E-1 1.38879E-1 1.88869E-1 1.80241E-1 1.15303E-1 1.29556E-1 1.53198E-1 9.374E-2 8.81865E-2 8.29319E-2 7.66793E-2 5.69183E-2 3.44855E-2 3.63184E-2 5.29349E-2 6.37119E-2 4.7763E-2 3.8486E-2 2.75568E-2 4.38953E-2 6.37676E-2 5.92192E-2 4.40649E-2 4.58933E-2 3.75886E-2 3.15912E-2 2.75501E-2 2.62622E-2 2.14325E-2 1.72522E-2 1.84623E-2 1.94412E-2 1.89268E-2 1.77466E-2 2.08426E-2 2.51644E-2 1.5595E-2 1.40266E-2 1.74154E-2 2.04747E-2 2.62083E-2 4.71444E-2 7.54938E-2 5.06178E-2 2.63613E-2 1.51104E-2 1.29076E-2 1.71392E-2 2.14235E-2 3.45112E-2 5.38138E-2 8.79992E-2 1.12699E-1 9.61415E-2 1.43048E-1 1.8354E-1 1.27239E-1 9.60143E-2 9.07579E-2 6.41357E-2 4.63274E-2 3.55498E-2 2.30974E-2 2.26882E-2 3.20319E-2 4.09305E-2 3.02272E-2 1.68702E-2 1.80647E-2 3.39919E-2 4.47588E-2 9.49897E-2 1.0934E-1 7.15482E-2 5.38663E-2 3.26621E-2 3.46464E-2 6.94186E-2 1.07236E-1 7.93876E-2 7.06808E-2 5.83384E-2 7.13158E-2 9.73341E-2 1.52997E-1 1.62046E-1 1.00805E-1 8.46835E-2 1.25605E-1 9.46197E-2 7.29784E-2 5.09554E-2 6.50012E-2 1.13539E-1 1.50195E-1 1.58844E-1 3.27973E-1 5.35312E-1 6.43301E-1 5.55536E-1 4.47656E-1 3.01534E-1 3.15199E-1 4.11948E-1 3.90855E-1 4.67799E-1 5.21987E-1 5.95595E-1 -9999 -9999 -9999 -9999 -9999 -9999 -9999 -9999 -9999 -9999 -9999 -9999 -9999 -9999 -9999 -9999 -9999
-9999 -9999 -9999 -9999 -9999 -9999 -9999 -9999 -9999 -9999 -9999 -9999 -9999 -9999 -9999 -9999 -9999 -9999 -9999 -9999 -9999 -9999 -9999 -9999 -9999 -9999 -9999 -9999 -9999 -9999 -9999 -9999 -9999 -9999 -9999 -9999 -9999 -9999 -9999 -9999 -9999 -9999 -9999 -9999 -9999 -9999 -9999 -9999 -9999 -9999 -9999 -9999 -9999 -9999 -9999 -9999 -9999 -9999 -9999 -9999 -9999 -9999 -9999 -9999 -9999 -9999 -9999 -9999 -9999 -9999 -9999 -9999 -9999 -9999 -9999 -9999 -9999 -9999 -9999 -9999 -9999 -9999 -9999 -9999 -9999 -9999 -9999 -9999 -9999 -9999 -9999 -9999 -9999 -9999 -9999 -9999 -9999 -9999 -9999 -9999 -9999 -9999 1.92683E-1 1.92938E-1 1.9499E-1 2.03581E-1 1.84472E-1 1.8891E-1 1.8616E-1 1.87657E-1 2.03078E-1 2.05848E-1 2.51026E-1 3.16366E-1 3.86742E-1 4.32511E-1 3.55534E-1 2.99465E-1 2.9127E-1 2.79889E-1 1.99803E-1 1.76236E-1 1.60177E-1 1.6195E-1 2.29268E-1 2.9594E-1 3.31474E-1 3.47305E-1 4.15263E-1 3.72613E-1 2.94082E-1 2.42332E-1 2.84978E-1 2.88342E-1 2.68909E-1 2.73771E-1 2.39405E-1 2.21095E-1 1.85589E-1 1.35553E-1 1.73514E-1 1.70241E-1 1.36509E-1 1.09869E-1 1.22132E-1 1.4363E-1 1.18841E-1 1.06875E-1 8.72583E-2 5.47253E-2 5.95867E-2 4.75897E-2 5.4827E-2 7.65733E-2 7.00057E-2 6.417E-2 3.24033E-2 3.03541E-2 4.82144E-2 5.92217E-2 5.0475E-2 3.09957E-2 2.67733E-2 3.07041E-2 2.2672E-2 2.06902E-2 2.19538E-2 1.82497E-2 1.86671E-2 1.69773E-2 2.19978E-2 1.61107E-2 1.14312E-2 1.12489E-2 1.77466E-2 1.32714E-2 1.93876E-2 2.96486E-2 3.50346E-2 4.5617E-2 6.48172E-2 4.29306E-2 4.18694E-2 2.14333E-2 1.33938E-2 1.40229E-2 2.87832E-2 4.15713E-2 7.33014E-2 7.85512E-2 8.85506E-2 5.73273E-2 1.0212E-1 1.6523E-1 1.4537E-1 9.213E-2 9.74772E-2 1.02201E-1 7.65058E-2 4.38503E-2 2.50406E-2 1.46187E-2 1.65999E-2 2.36297E-2 2.06087E-2 1.51365E-2 1.65623E-2 2.3859E-2 3.21558E-2 5.82382E-2 1.49343E-1 1.38114E-1 1.08807E-1 6.59842E-2 4.03857E-2 3.28806E-2 5.18347E-2 1.09222E-1 1.25695E-1 1.02271E-1 6.56129E-2 7.15101E-2 1.1723E-1 1.94662E-1 2.49466E-1 1.55523E-1 1.56588E-1 1.72909E-1 1.34981E-1 7.64018E-2 7.66427E-2 1.15438E-1 1.29656E-1 1.56185E-1 2.20906E-1 3.27493E-1 4.29729E-1 6.40752E-1 6.52578E-1 5.06115E-1 5.07542E-1 4.74397E-1 5.81746E-1 4.12629E-1 4.57097E-1 6.06125E-1 6.14076E-1 -9999 -9999 -9999 -9999 -9999 -9999 -9999 -9999 -9999 -9999 -9999 -9999 -9999 -9999 -9999 -9999 -9999
-9999 -9999 -9999 -9999 -9999 -9999 -9999 -9999 -9999 -9999 -9999 -9999 -9999 -9999 -9999 -9999 -9999 -9999 -9999 -9999 -9999 -9999 -9999 -9999 -9999 -9999 -9999 -9999 -9999 -9999 -9999 -9999 -9999 -9999 -9999 -9999 -9999 -9999 -9999 -9999 -9999 -9999 -9999 -9999 -9999 -9999 -9999 -9999 -9999 -9999 -9999 -9999 -9999 -9999 -9999 -9999 -9999 -9999 -9999 -9999 -9999 -9999 -9999 -9999 -9999 -9999 -9999 -9999 -9999 -9999 -9999 -9999 -9999 -9999 -9999 -9999 -9999 -9999 -9999 -9999 -9999 -9999 -9999 -9999 -9999 -9999 -9999 -9999 -9999 -9999 -9999 -9999 -9999 -9999 -9999 -9999 -9999 -9999 -9999 -9999 -9999 1.94476E-1 1.93194E-1 2.04429E-1 2.27128E-1 2.21219E-1 2.21502E-1 2.05845E-1 1.97867E-1 1.96261E-1 1.88457E-1 2.11761E-1 2.62871E-1 3.58748E-1 4.44341E-1 4.30688E-1 3.59302E-1 3.00154E-1 3.09126E-1 3.1938E-1 2.25499E-1 1.76713E-1 1.57328E-1 1.63923E-1 1.94489E-1 2.66766E-1 2.92131E-1 2.87466E-1 2.73029E-1 2.61004E-1 2.16362E-1 3.06017E-1 2.77707E-1 2.85326E-1 2.98184E-1 2.44178E-1 2.43267E-1 2.36692E-1 2.09176E-1 1.78966E-1 1.98788E-1 1.79201E-1 1.58745E-1 1.48724E-1 1.30063E-1 9.5387E-2 6.45198E-2 7.26928E-2 6.7267E-2 4.64148E-2 6.92675E-2 7.82102E-2 6.96816E-2 8.09644E-2 5.64578E-2 4.25395E-2 4.52923E-2 6.98326E-2 4.35377E-2 5.33185E-2 2.97878E-2 3.35575E-2 2.50006E-2 2.42551E-2 2.16833E-2 1.94391E-2 2.2278E-2 1.67593E-2 1.2034E-2 1.21338E-2 1.09269E-2 7.54755E-3 6.25361E-3 6.0222E-3 8.72902E-3 9.11156E-3 1.6225E-2 1.22851E-2 1.85026E-2 3.41264E-2 5.12245E-2 3.81528E-2 2.60803E-2 1.59426E-2 1.46067E-2 2.60321E-2 4.32158E-2 7.8242E-2 9.71685E-2 1.42627E-1 1.66336E-1 1.06072E-1 1.43837E-1 1.53505E-1 1.00557E-1 8.52572E-2 9.76316E-2 8.52519E-2 6.09534E-2 3.69904E-2 1.91418E-2 1.3557E-2 1.52585E-2 1.55778E-2 1.53194E-2 1.58918E-2 2.0041E-2 3.30921E-2 4.09255E-2 5.4425E-2 5.68976E-2 6.72237E-2 1.62412E-1 1.7778E-1 4.60681E-2 3.98794E-2 6.46117E-2 1.06392E-1 1.66146E-1 1.07715E-1 7.85583E-2 1.00461E-1 1.21083E-1 2.10963E-1 3.13757E-1 2.17226E-1 2.53461E-1 2.51704E-1 1.73488E-1 9.30436E-2 1.30572E-1 1.89858E-1 2.37489E-1 3.56212E-1 4.74724E-1 5.78885E-1 6.33427E-1 6.34095E-1 6.29887E-1 6.74146E-1 6.6707E-1 6.53785E-1 6.08182E-1 5.74404E-1 -9999 -9999 -9999 -9999 -9999 -9999 -9999 -9999 -9999 -9999 -9999 -9999 -9999 -9999 -9999 -9999 -9999 -9999 -9999 -9999
-9999 -9999 -9999 -9999 -9999 -9999 -9999 -9999 -9999 -9999 -9999 -9999 -9999 -9999 -9999 -9999 -9999 -9999 -9999 -9999 -9999 -9999 -9999 -9999 -9999 -9999 -9999 -9999 -9999 -9999 -9999 -9999 -9999 -9999 -9999 -9999 -9999 -9999 -9999 -9999 -9999 -9999 -9999 -9999 -9999 -9999 -9999 -9999 -9999 -9999 -9999 -9999 -9999 -9999 -9999 -9999 -9999 -9999 -9999 -9999 -9999 -9999 -9999 -9999 -9999 -9999 -9999 -9999 -9999 -9999 -9999 -9999 -9999 -9999 -9999 -9999 -9999 -9999 -9999 -9999 -9999 -9999 -9999 -9999 -9999 -9999 -9999 -9999 -9999 -9999 -9999 -9999 -9999 -9999 -9999 -9999 -9999 -9999 -9999 -9999 1.97839E-1 1.93706E-1 1.9499E-1 2.23975E-1 2.57812E-1 2.62926E-1 2.91044E-1 2.95744E-1 2.27845E-1 1.92297E-1 1.80603E-1 2.0313E-1 2.41585E-1 3.23248E-1 4.61338E-1 4.66235E-1 3.84836E-1 3.13346E-1 3.14538E-1 3.80961E-1 2.61868E-1 1.87166E-1 1.74961E-1 1.66062E-1 1.92233E-1 2.09289E-1 2.06318E-1 1.85494E-1 1.74254E-1 1.68473E-1 2.2244E-1 3.22706E-1 2.72156E-1 3.1162E-1 2.37293E-1 2.34337E-1 2.24195E-1 2.13002E-1 2.04351E-1 1.76101E-1 1.60281E-1 1.16438E-1 1.01209E-1 1.08121E-1 1.22658E-1 9.26042E-2 7.38051E-2 5.43976E-2 4.67316E-2 5.29349E-2 7.35052E-2 9.87463E-2 8.28095E-2 6.44499E-2 4.41475E-2 3.87081E-2 6.04543E-2 6.78123E-2 5.95076E-2 4.57634E-2 2.98854E-2 2.62703E-2 2.94224E-2 2.2224E-2 1.46233E-2 1.83274E-2 1.77943E-2 1.77065E-2 1.1045E-2 8.42679E-3 5.97994E-3 6.81238E-3 8.83781E-3 6.27491E-3 4.83676E-3 5.87975E-3 6.92608E-3 7.09062E-3 1.45918E-2 2.73287E-2 3.53857E-2 1.98397E-2 1.30282E-2 1.16379E-2 1.87262E-2 3.16972E-2 5.74084E-2 1.09767E-1 1.35455E-1 1.74168E-1 9.91029E-2 1.47923E-1 1.4396E-1 1.1454E-1 9.66264E-2 6.48172E-2 7.78146E-2 6.62897E-2 4.45799E-2 3.01751E-2 1.83365E-2 1.15404E-2 1.63179E-2 2.21441E-2 2.31494E-2 2.41814E-2 2.47801E-2 2.51115E-2 2.75876E-2 2.71815E-2 2.81812E-2 4.45141E-2 9.36131E-2 1.94117E-1 6.68363E-2 4.30691E-2 7.82512E-2 1.5575E-1 3.14368E-1 1.34647E-1 9.03583E-2 1.02687E-1 1.41077E-1 2.29383E-1 3.31637E-1 3.73649E-1 3.83412E-1 2.94443E-1 1.68925E-1 1.36991E-1 1.53919E-1 2.05655E-1 2.78682E-1 3.37287E-1 5.03218E-1 5.69881E-1 6.21252E-1 6.64819E-1 6.26476E-1 6.52537E-1 6.43395E-1 6.29486E-1 6.36576E-1 -9999 -9999 -9999 -9999 -9999 -9999 -9999 -9999 -9999 -9999 -9999 -9999 -9999 -9999 -9999 -9999 -9999 -9999 -9999 -9999 -9999
-9999 -9999 -9999 -9999 -9999 -9999 -9999 -9999 -9999 -9999 -9999 -9999 -9999 -9999 -9999 -9999 -9999 -9999 -9999 -9999 -9999 -9999 -9999 -9999 -9999 -9999 -9999 -9999 -9999 -9999 -9999 -9999 -9999 -9999 -9999 -9999 -9999 -9999 -9999 -9999 -9999 -9999 -9999 -9999 -9999 -9999 -9999 -9999 -9999 -9999 -9999 -9999 -9999 -9999 -9999 -9999 -9999 -9999 -9999 -9999 -9999 -9999 -9999 -9999 -9999 -9999 -9999 -9999 -9999 -9999 -9999 -9999 -9999 -9999 -9999 -9999 -9999 -9999 -9999 -9999 -9999 -9999 -9999 -9999 -9999 -9999 -9999 -9999 -9999 -9999 -9999 -9999 -9999 -9999 -9999 -9999 -9999 -9999 -9999 2.00982E-1 1.97839E-1 1.94733E-1 1.9654E-1 2.03176E-1 2.44298E-1 2.61656E-1 2.86389E-1 2.81181E-1 2.79134E-1 2.33616E-1 1.95842E-1 2.07632E-1 2.10523E-1 2.98713E-1 4.54008E-1 4.77608E-1 3.77242E-1 3.04088E-1 3.92707E-1 4.29408E-1 2.90256E-1 1.76346E-1 1.77692E-1 2.24847E-1 3.34974E-1 3.47279E-1 3.21848E-1 2.7905E-1 2.26619E-1 1.67784E-1 2.45797E-1 2.81655E-1 2.46017E-1 2.56855E-1 2.25916E-1 1.96465E-1 2.08924E-1 1.97795E-1 1.54899E-1 1.32155E-1 1.68181E-1 1.20913E-1 1.02736E-1 9.45835E-2 1.12985E-1 8.48271E-2 7.19546E-2 5.63209E-2 6.77379E-2 8.98146E-2 9.60143E-2 1.06125E-1 7.33782E-2 4.71394E-2 4.54261E-2 4.32945E-2 4.91096E-2 6.45608E-2 4.64096E-2 2.89012E-2 2.34879E-2 2.09652E-2 1.89268E-2 1.5599E-2 1.61107E-2 1.40596E-2 1.04917E-2 9.25759E-3 9.00503E-3 7.42116E-3 6.51467E-3 1.02871E-2 8.96121E-3 5.96694E-3 4.99833E-3 5.16515E-3 6.70704E-3 1.13016E-2 1.63659E-2 2.73287E-2 2.64704E-2 1.48376E-2 7.06781E-3 1.33864E-2 3.03928E-2 4.40102E-2 7.33656E-2 6.76706E-2 7.38491E-2 4.46562E-2 9.41296E-2 1.5207E-1 1.14387E-1 8.11316E-2 9.06464E-2 7.54938E-2 4.60939E-2 5.73058E-2 3.72623E-2 2.6065E-2 1.56063E-2 1.17308E-2 1.52371E-2 4.30245E-2 5.64051E-2 6.38585E-2 6.20596E-2 7.0583E-2 4.23331E-2 2.80384E-2 2.47455E-2 3.50533E-2 6.10319E-2 2.15536E-1 2.11727E-1 5.91367E-2 8.53472E-2 3.00066E-1 2.16928E-1 1.8008E-1 1.37713E-1 1.05684E-1 1.17842E-1 1.21966E-1 1.99576E-1 3.29752E-1 4.38675E-1 2.93785E-1 1.97571E-1 2.24485E-1 1.9724E-1 1.55873E-1 2.38459E-1 2.61356E-1 3.61223E-1 4.38169E-1 5.60293E-1 6.3253E-1 6.12305E-1 6.33488E-1 6.32172E-1 6.5609E-1 -9999 -9999 -9999 -9999 -9999 -9999 -9999 -9999 -9999 -9999 -9999 -9999 -9999 -9999 -9999 -9999 -9999 -9999 -9999 -9999 -9999 -9999
-9999 -9999 -9999 -9999 -9999 -9999 -9999 -9999 -9999 -9999 -9999 -9999 -9999 -9999 -9999 -9999 -9999 -9999 -9999 -9999 -9999 -9999 -9999 -9999 -9999 -9999 -9999 -9999 -9999 -9999 -9999 -9999 -9999 -9999 -9999 -9999 -9999 -9999 -9999 -9999 -9999 -9999 -9999 -9999 -9999 -9999 -9999 -9999 -9999 -9999 -9999 -9999 -9999 -9999 -9999 -9999 -9999 -9999 -9999 -9999 -9999 -9999 -9999 -9999 -9999 -9999 -9999 -9999 -9999 -9999 -9999 -9999 -9999 -9999 -9999 -9999 -9999 -9999 -9999 -9999 -9999 -9999 -9999 -9999 -9999 -9999 -9999 -9999 -9999 -9999 -9999 -9999 -9999 -9999 -9999 -9999 -9999 -9999 2.0363E-1 2.00982E-1 1.99668E-1 1.97579E-1 1.8571E-1 1.92247E-1 2.12032E-1 2.32678E-1 2.34553E-1 2.52996E-1 2.8378E-1 2.75784E-1 2.12909E-1 1.92833E-1 2.19892E-1 3.11871E-1 4.65343E-1 4.5294E-1 3.69182E-1 3.36439E-1 4.76393E-1 4.66173E-1 2.76151E-1 1.80875E-1 1.97853E-1 2.92256E-1 4.0613E-1 3.7336E-1 3.93103E-1 3.11062E-1 2.39277E-1 1.81694E-1 2.24147E-1 2.52609E-1 2.66422E-1 2.63952E-1 2.29369E-1 2.17153E-1 2.1885E-1 2.09255E-1 1.62821E-1 1.87913E-1 1.75687E-1 1.40261E-1 1.37735E-1 8.43382E-2 7.3282E-2 6.59638E-2 4.67316E-2 4.40448E-2 8.63034E-2 1.13842E-1 1.13824E-1 7.48632E-2 5.51772E-2 3.7674E-2 5.8796E-2 6.50718E-2 6.37753E-2 6.35703E-2 4.58301E-2 2.66017E-2 1.99427E-2 1.66291E-2 1.59722E-2 1.42242E-2 1.66068E-2 1.5098E-2 1.01867E-2 1.20568E-2 1.29882E-2 9.43697E-3 8.54626E-3 1.03011E-2 6.34523E-3 5.99486E-3 7.7598E-3 6.26235E-3 1.0751E-2 1.63205E-2 1.91802E-2 1.7553E-2 1.37844E-2 9.35232E-3 6.79497E-3 1.31018E-2 1.91248E-2 3.16571E-2 5.00215E-2 6.70139E-2 4.84057E-2 6.82272E-2 1.15999E-1 1.05923E-1 7.54938E-2 6.68336E-2 8.51738E-2 6.48172E-2 3.44871E-2 4.32945E-2 2.86991E-2 2.73549E-2 1.3302E-2 1.67761E-2 2.15683E-2 7.00753E-2 9.80608E-2 1.12401E-1 1.11492E-1 1.26952E-1 1.15395E-1 3.62692E-2 3.91227E-2 3.72823E-2 6.41595E-2 1.88608E-1 2.93524E-1 2.61966E-1 2.62809E-1 3.85143E-1 2.70084E-1 1.83838E-1 2.00474E-1 1.72417E-1 1.10238E-1 1.20923E-1 1.8936E-1 3.39629E-1 4.37583E-1 2.93851E-1 2.53903E-1 3.37014E-1 2.68849E-1 1.72701E-1 3.60876E-1 3.66365E-1 4.55454E-1 5.78146E-1 6.34998E-1 5.99985E-1 6.33123E-1 6.16288E-1 6.1448E-1 -9999 -9999 -9999 -9999 -9999 -9999 -9999 -9999 -9999 -9999 -9999 -9999 -9999 -9999 -9999 -9999 -9999 -9999 -9999 -9999 -9999 -9999 -9999
-9999 -9999 -9999 -9999 -9999 -9999 -9999 -9999 -9999 -9999 -9999 -9999 -9999 -9999 -9999 -9999 -9999 -9999 -9999 -9999 -9999 -9999 -9999 -9999 -9999 -9999 -9999 -9999 -9999 -9999 -9999 -9999 -9999 -9999 -9999 -9999 -9999 -9999 -9999 -9999 -9999 -9999 -9999 -9999 -9999 -9999 -9999 -9999 -9999 -9999 -9999 -9999 -9999 -9999 -9999 -9999 -9999 -9999 -9999 -9999 -9999 -9999 -9999 -9999 -9999 -9999 -9999 -9999 -9999 -9999 -9999 -9999 -9999 -9999 -9999 -9999 -9999 -9999 -9999 -9999 -9999 -9999 -9999 -9999 -9999 -9999 -9999 -9999 -9999 -9999 -9999 -9999 -9999 -9999 -9999 -9999 -9999 2.04963E-1 2.0363E-1 2.02038E-1 2.00193E-1 1.86953E-1 1.84225E-1 1.83979E-1 1.86455E-1 1.82844E-1 1.9311E-1 2.26118E-1 2.57304E-1 2.72347E-1 2.38434E-1 2.05924E-1 2.45545E-1 3.55771E-1 4.71402E-1 4.44012E-1 3.67584E-1 3.67725E-1 4.82611E-1 4.37987E-1 2.6578E-1 1.77496E-1 2.10054E-1 3.21133E-1 3.93902E-1 4.02179E-1 3.80671E-1 3.29122E-1 1.96792E-1 1.87236E-1 2.52018E-1 2.60283E-1 2.4483E-1 2.48174E-1 2.49994E-1 2.14111E-1 1.85588E-1 1.72389E-1 1.5119E-1 1.42964E-1 1.72906E-1 1.10076E-1 8.63788E-2 8.87364E-2 8.82089E-2 7.19988E-2 4.88815E-2 7.05441E-2 1.06207E-1 8.73053E-2 1.01422E-1 5.55993E-2 3.8328E-2 4.21261E-2 5.61221E-2 7.64602E-2 5.78687E-2 5.04048E-2 5.01708E-2 2.85332E-2 1.20965E-2 1.25567E-2 1.66866E-2 1.52188E-2 2.0499E-2 1.74805E-2 1.24115E-2 1.5639E-2 1.60736E-2 1.13342E-2 1.20348E-2 1.04012E-2 8.00809E-3 7.0551E-3 5.97994E-3 5.84836E-3 7.88918E-3 8.86172E-3 8.7288E-3 8.30125E-3 6.23936E-3 5.83113E-3 8.09424E-3 1.33765E-2 1.96572E-2 3.0693E-2 4.30849E-2 6.04407E-2 4.12409E-2 8.91498E-2 1.07642E-1 7.42782E-2 5.7662E-2 5.44902E-2 5.3864E-2 3.35422E-2 2.59457E-2 3.132E-2 1.71711E-2 1.47943E-2 1.03688E-2 1.66758E-2 2.71661E-2 1.07082E-1 1.5427E-1 1.82689E-1 1.60335E-1 2.08654E-1 1.56746E-1 1.03836E-1 7.07592E-2 4.69932E-2 3.86226E-2 6.72887E-2 2.54213E-1 4.12933E-1 3.82848E-1 4.52083E-1 3.2445E-1 2.44733E-1 2.77519E-1 2.47712E-1 1.201E-1 1.37371E-1 2.19696E-1 3.55714E-1 4.44275E-1 3.96184E-1 4.18601E-1 4.33631E-1 2.96662E-1 2.38913E-1 4.04847E-1 5.84507E-1 6.07626E-1 6.01462E-1 6.25011E-1 5.86903E-1 5.93763E-1 6.01857E-1 5.95431E-1 -9999 -9999 -9999 -9999 -9999 -9999 -9999 -9999 -9999 -9999 -9999 -9999 -9999 -9999 -9999 -9999 -9999 -9999 -9999 -9999 -9999 -9999 -9999
-9999 -9999 -9999 -9999 -9999 -9999 -9999 -9999 -9999 -9999 -9999 -9999 -9999 -9999 -9999 -9999 -9999 -9999 -9999 -9999 -9999 -9999 -9999 -9999 -9999 -9999 -9999 -9999 -9999 -9999 -9999 -9999 -9999 -9999 -9999 -9999 -9999 -9999 -9999 -9999 -9999 -9999 -9999 -9999 -9999 -9999 -9999 -9999 -9999 -9999 -9999 -9999 -9999 -9999 -9999 -9999 -9999 -9999 -9999 -9999 -9999 -9999 -9999 -9999 -9999 -9999 -9999 -9999 -9999 -9999 -9999 -9999 -9999 -9999 -9999 -9999 -9999 -9999 -9999 -9999 -9999 -9999 -9999 -9999 -9999 -9999 -9999 -9999 -9999 -9999 -9999 -9999 -9999 -9999 -9999 -9999 2.05499E-1 2.0363E-1 2.02833E-1 2.02038E-1 1.81574E-1 1.79389E-1 1.83733E-1 1.80798E-1 1.62514E-1 1.72537E-1 1.87502E-1 2.00058E-1 2.15525E-1 2.5708E-1 2.74568E-1 2.31357E-1 2.677E-1 3.52228E-1 4.7844E-1 4.31091E-1 3.4508E-1 3.61439E-1 4.4381E-1 4.01925E-1 2.38329E-1 1.80587E-1 2.2182E-1 3.34287E-1 3.71075E-1 4.16853E-1 3.9232E-1 2.41185E-1 1.63661E-1 1.92536E-1 2.43676E-1 2.86986E-1 2.65067E-1 2.36469E-1 1.85612E-1 1.93912E-1 1.95975E-1 1.71221E-1 1.32199E-1 1.47029E-1 9.43833E-2 1.00826E-1 1.08176E-1 1.10086E-1 7.79756E-2 6.33876E-2 8.12701E-2 9.80721E-2 9.02247E-2 9.81753E-2 7.33855E-2 4.57614E-2 5.34809E-2 7.42893E-2 6.13631E-2 7.4846E-2 4.15181E-2 2.95614E-2 3.36183E-2 1.93144E-2 1.5168E-2 1.95659E-2 1.93153E-2 2.22811E-2 2.45661E-2 1.83442E-2 1.84331E-2 1.44254E-2 1.38985E-2 7.13329E-3 6.0519E-3 5.39109E-3 6.7406E-3 5.88919E-3 5.08022E-3 4.43317E-3 3.90789E-3 5.33012E-3 5.79952E-3 6.71735E-3 5.77514E-3 1.0491E-2 1.4505E-2 1.4758E-2 3.42742E-2 5.18963E-2 7.97544E-2 5.45357E-2 7.15106E-2 9.44546E-2 8.07993E-2 4.82527E-2 4.44896E-2 4.12567E-2 3.9979E-2 2.53878E-2 1.53288E-2 1.86979E-2 1.13998E-2 1.00365E-2 1.49802E-2 1.46307E-2 2.08685E-2 7.70393E-2 1.47886E-1 1.83051E-1 2.07006E-1 2.17979E-1 2.47215E-1 1.85678E-1 2.02515E-1 4.95283E-2 4.11673E-2 7.32145E-2 1.08982E-1 1.72525E-1 2.97501E-1 2.6337E-1 3.21092E-1 2.97976E-1 3.40109E-1 2.08933E-1 1.20225E-1 1.48605E-1 2.01729E-1 3.31524E-1 4.16503E-1 4.7484E-1 5.03848E-1 5.18526E-1 4.97327E-1 3.84266E-1 4.18305E-1 5.79893E-1 5.79786E-1 5.6906E-1 5.14674E-1 5.35214E-1 5.77727E-1 5.71599E-1 -9999 -9999 -9999 -9999 -9999 -9999 -9999 -9999 -9999 -9999 -9999 -9999 -9999 -9999 -9999 -9999 -9999 -9999 -9999 -9999 -9999 -9999 -9999 -9999
-9999 -9999 -9999 -9999 -9999 -9999 -9999 -9999 -9999 -9999 -9999 -9999 -9999 -9999 -9999 -9999 -9999 -9999 -9999 -9999 -9999 -9999 -9999 -9999 -9999 -9999 -9999 -9999 -9999 -9999 -9999 -9999 -9999 -9999 -9999 -9999 -9999 -9999 -9999 -9999 -9999 -9999 -9999 -9999 -9999 -9999 -9999 -9999 -9999 -9999 -9999 -9999 -9999 -9999 -9999 -9999 -9999 -9999 -9999 -9999 -9999 -9999 -9999 -9999 -9999 -9999 -9999 -9999 -9999 -9999 -9999 -9999 -9999 -9999 -9999 -9999 -9999 -9999 -9999 -9999 -9999 -9999 -9999 -9999 -9999 -9999 -9999 -9999 -9999 -9999 -9999 -9999 -9999 -9999 -9999 2.0765E-1 2.05231E-1 2.0363E-1 2.02568E-1 1.83532E-1 1.82062E-1 1.87453E-1 1.83733E-1 1.63185E-1 1.60736E-1 1.67674E-1 1.73006E-1 1.79264E-1 1.94465E-1 2.40525E-1 2.79767E-1 2.70281E-1 2.79229E-1 4.15871E-1 4.88683E-1 4.38274E-1 3.05794E-1 3.66616E-1 4.22457E-1 3.57968E-1 2.23473E-1 1.75437E-1 2.42522E-1 3.46505E-1 3.82634E-1 3.86128E-1 3.32528E-1 1.96228E-1 1.7327E-1 2.35014E-1 2.64389E-1 2.64124E-1 2.56514E-1 2.47889E-1 1.97036E-1 1.86109E-1 1.60757E-1 1.52543E-1 1.13335E-1 1.413E-1 1.10574E-1 1.38926E-1 1.30515E-1 9.5024E-2 7.76305E-2 7.10419E-2 8.36049E-2 1.05846E-1 9.99262E-2 8.80621E-2 7.4161E-2 7.59837E-2 7.18327E-2 7.83184E-2 6.53457E-2 5.22702E-2 2.86395E-2 3.21112E-2 4.22607E-2 3.77908E-2 3.11529E-2 3.25174E-2 2.99867E-2 2.32648E-2 1.54382E-2 1.11712E-2 1.30938E-2 8.19246E-3 1.14083E-2 8.91381E-3 4.49751E-3 4.20727E-3 4.44132E-3 2.95096E-3 4.06447E-3 6.65117E-3 7.06478E-3 6.33308E-3 9.33199E-3 7.31108E-3 1.00046E-2 1.9667E-2 1.85171E-2 1.33765E-2 2.18772E-2 3.72398E-2 3.21783E-2 4.29983E-2 7.35742E-2 7.37845E-2 4.39026E-2 4.25735E-2 2.64704E-2 3.20418E-2 2.18459E-2 1.45543E-2 7.93209E-3 1.19336E-2 9.143E-3 8.44004E-3 1.77687E-2 2.70626E-2 3.52026E-2 5.42222E-2 1.27625E-1 1.58365E-1 2.11464E-1 2.73945E-1 3.12276E-1 2.73945E-1 2.45354E-1 7.83979E-2 5.85653E-2 7.98062E-2 9.97118E-2 1.26346E-1 2.31747E-1 3.35569E-1 3.2143E-1 2.89809E-1 2.44733E-1 2.11536E-1 1.55539E-1 1.25679E-1 1.64279E-1 2.26283E-1 2.99114E-1 3.90714E-1 4.39468E-1 4.44556E-1 4.69534E-1 5.258E-1 5.50277E-1 5.57213E-1 4.86903E-1 5.04554E-1 4.30202E-1 4.24759E-1 5.17296E-1 -9999 -9999 -9999 -9999 -9999 -9999 -9999 -9999 -9999 -9999 -9999 -9999 -9999 -9999 -9999 -9999 -9999 -9999 -9999 -9999 -9999 -9999 -9999 -9999 -9999
-9999 -9999 -9999 -9999 -9999 -9999 -9999 -9999 -9999 -9999 -9999 -9999 -9999 -9999 -9999 -9999 -9999 -9999 -9999 -9999 -9999 -9999 -9999 -9999 -9999 -9999 -9999 -9999 -9999 -9999 -9999 -9999 -9999 -9999 -9999 -9999 -9999 -9999 -9999 -9999 -9999 -9999 -9999 -9999 -9999 -9999 -9999 -9999 -9999 -9999 -9999 -9999 -9999 -9999 -9999 -9999 -9999 -9999 -9999 -9999 -9999 -9999 -9999 -9999 -9999 -9999 -9999 -9999 -9999 -9999 -9999 -9999 -9999 -9999 -9999 -9999 -9999 -9999 -9999 -9999 -9999 -9999 -9999 -9999 -9999 -9999 -9999 -9999 -9999 -9999 -9999 -9999 -9999 -9999 2.0738E-1 2.06303E-1 2.06303E-1 2.06035E-1 1.85755E-1 1.84518E-1 1.84765E-1 1.90977E-1 1.70482E-1 1.65892E-1 1.68132E-1 1.65623E-1 1.51966E-1 1.7425E-1 1.96222E-1 2.19101E-1 2.24302E-1 2.56455E-1 3.08426E-1 4.54491E-1 4.96544E-1 4.23185E-1 3.02322E-1 3.0684E-1 3.57214E-1 3.14505E-1 2.1085E-1 2.05928E-1 2.943E-1 3.54364E-1 3.96675E-1 3.91161E-1 3.09354E-1 1.88079E-1 1.94585E-1 2.64763E-1 2.28825E-1 2.30264E-1 2.38491E-1 2.08122E-1 1.65008E-1 1.87598E-1 1.69592E-1 1.6845E-1 1.53205E-1 1.54492E-1 1.48594E-1 1.36192E-1 9.54442E-2 8.48447E-2 7.10419E-2 1.11164E-1 1.23107E-1 1.18724E-1 8.38202E-2 9.89E-2 8.89998E-2 8.91274E-2 5.27521E-2 4.72293E-2 3.93764E-2 3.52081E-2 2.25763E-2 2.77885E-2 2.78737E-2 3.1754E-2 2.87259E-2 2.75172E-2 1.56654E-2 1.90061E-2 1.24919E-2 7.75209E-3 1.01274E-2 8.92252E-3 1.01751E-2 8.70476E-3 5.5996E-3 4.89992E-3 2.95096E-3 2.78179E-3 5.04472E-3 8.94451E-3 1.36308E-2 1.05186E-2 1.76521E-2 3.24195E-2 3.14065E-2 2.19558E-2 1.64145E-2 1.14988E-2 1.54783E-2 3.99804E-2 3.18238E-2 5.13031E-2 6.37015E-2 1.13763E-1 8.36311E-2 3.25316E-2 2.45792E-2 1.90473E-2 1.26281E-2 6.61194E-3 5.71969E-3 6.55085E-3 6.01204E-3 6.55888E-3 1.39268E-2 3.15009E-2 5.42284E-2 6.28598E-2 7.12459E-2 9.35233E-2 1.03762E-1 1.50047E-1 1.37649E-1 1.87209E-1 3.2739E-1 2.39662E-1 1.10865E-1 1.40478E-1 2.00025E-1 2.20599E-1 2.69781E-1 3.09045E-1 2.81081E-1 2.52587E-1 2.10211E-1 2.67789E-1 1.7421E-1 9.45446E-2 9.78326E-2 1.38903E-1 1.41741E-1 1.99602E-1 2.70277E-1 2.27916E-1 3.27883E-1 3.85251E-1 4.30524E-1 4.09158E-1 3.88556E-1 4.12619E-1 4.35501E-1 4.17538E-1 4.9162E-1 -9999 -9999 -9999 -9999 -9999 -9999 -9999 -9999 -9999 -9999 -9999 -9999 -9999 -9999 -9999 -9999 -9999 -9999 -9999 -9999 -9999 -9999 -9999 -9999 -9999
-9999 -9999 -9999 -9999 -9999 -9999 -9999 -9999 -9999 -9999 -9999 -9999 -9999 -9999 -9999 -9999 -9999 -9999 -9999 -9999 -9999 -9999 -9999 -9999 -9999 -9999 -9999 -9999 -9999 -9999 -9999 -9999 -9999 -9999 -9999 -9999 -9999 -9999 -9999 -9999 -9999 -9999 -9999 -9999 -9999 -9999 -9999 -9999 -9999 -9999 -9999 -9999 -9999 -9999 -9999 -9999 -9999 -9999 -9999 -9999 -9999 -9999 -9999 -9999 -9999 -9999 -9999 -9999 -9999 -9999 -9999 -9999 -9999 -9999 -9999 -9999 -9999 -9999 -9999 -9999 -9999 -9999 -9999 -9999 -9999 -9999 -9999 -9999 -9999 -9999 -9999 -9999 -9999 -9999 2.06035E-1 1.98408E-1 2.0765E-1 1.89507E-1 1.8825E-1 1.86999E-1 1.94551E-1 1.76839E-1 1.80891E-1 1.76318E-1 1.70672E-1 1.49863E-1 1.49029E-1 1.62578E-1 1.92115E-1 2.02076E-1 2.28271E-1 2.64673E-1 3.7563E-1 4.94084E-1 4.70678E-1 4.19394E-1 3.35374E-1 3.42659E-1 3.35209E-1 2.97066E-1 2.95912E-1 3.04182E-1 3.51735E-1 3.64962E-1 3.69941E-1 3.67236E-1 2.75557E-1 1.95357E-1 1.89036E-1 2.35338E-1 2.65391E-1 2.31742E-1 2.47244E-1 2.0249E-1 1.53784E-1 1.64335E-1 1.60546E-1 1.33869E-1 1.12177E-1 1.16835E-1 1.17852E-1 1.15657E-1 7.63588E-2 8.27274E-2 7.74245E-2 8.615E-2 1.03833E-1 9.36143E-2 5.95038E-2 7.30744E-2 5.26165E-2 5.99118E-2 5.33358E-2 5.50113E-2 2.68697E-2 2.20057E-2 2.35025E-2 2.52552E-2 1.98556E-2 2.77861E-2 2.65699E-2 1.5267E-2 1.00283E-2 1.01753E-2 1.12689E-2 9.02283E-3 5.30807E-3 6.9578E-3 5.20512E-3 4.95557E-3 4.28555E-3 2.82608E-3 2.34712E-3 2.72124E-3 3.92918E-3 7.01685E-3 1.23728E-2 2.07319E-2 2.14082E-2 3.24195E-2 3.5689E-2 2.76524E-2 1.42701E-2 1.31401E-2 2.37237E-2 3.86679E-2 2.80987E-2 3.48846E-2 3.81652E-2 4.90585E-2 7.38843E-2 5.13932E-2 2.14119E-2 1.61327E-2 1.14585E-2 5.01238E-3 4.4383E-3 4.32429E-3 6.84217E-3 1.0242E-2 1.61635E-2 3.58184E-2 4.10443E-2 4.78867E-2 3.3241E-2 4.54212E-2 8.62222E-2 7.55376E-2 7.31743E-2 1.39228E-1 2.12426E-1 3.41992E-1 3.6703E-1 2.43232E-1 2.98343E-1 3.26856E-1 3.24689E-1 3.07641E-1 3.08676E-1 3.0105E-1 3.36667E-1 3.16685E-1 2.06709E-1 1.10888E-1 8.54785E-2 7.93624E-2 6.45818E-2 9.36675E-2 1.77923E-1 1.85195E-1 2.24699E-1 2.34975E-1 2.65206E-1 2.31637E-1 2.56153E-1 2.67821E-1 4.04123E-1 4.01261E-1 5.38307E-1 -9999 -9999 -9999 -9999 -9999 -9999 -9999 -9999 -9999 -9999 -9999 -9999 -9999 -9999 -9999 -9999 -9999 -9999 -9999 -9999 -9999 -9999 -9999 -9999 -9999
-9999 -9999 -9999 -9999 -9999 -9999 -9999 -9999 -9999 -9999 -9999 -9999 -9999 -9999 -9999 -9999 -9999 -9999 -9999 -9999 -9999 -9999 -9999 -9999 -9999 -9999 -9999 -9999 -9999 -9999 -9999 -9999 -9999 -9999 -9999 -9999 -9999 -9999 -9999 -9999 -9999 -9999 -9999 -9999 -9999 -9999 -9999 -9999 -9999 -9999 -9999 -9999 -9999 -9999 -9999 -9999 -9999 -9999 -9999 -9999 -9999 -9999 -9999 -9999 -9999 -9999 -9999 -9999 -9999 -9999 -9999 -9999 -9999 -9999 -9999 -9999 -9999 -9999 -9999 -9999 -9999 -9999 -9999 -9999 -9999 -9999 -9999 -9999 -9999 -9999 -9999 -9999 -9999 1.98408E-1 1.97367E-1 2.05499E-1 1.89255E-1 1.91023E-1 1.9077E-1 1.96875E-1 1.77796E-1 1.77557E-1 1.81865E-1 1.76795E-1 1.54735E-1 1.56853E-1 1.53839E-1 1.59255E-1 1.71799E-1 2.1254E-1 2.59281E-1 3.31923E-1 4.44865E-1 4.69055E-1 4.99756E-1 4.43538E-1 3.97666E-1 3.92001E-1 3.99383E-1 3.88667E-1 3.82596E-1 3.82236E-1 3.86131E-1 3.76486E-1 4.08917E-1 3.74499E-1 2.52357E-1 1.62927E-1 1.6791E-1 2.48722E-1 2.66352E-1 2.27125E-1 1.991E-1 2.01734E-1 1.74232E-1 1.64097E-1 1.31777E-1 1.33312E-1 1.07696E-1 1.22539E-1 1.27589E-1 1.26314E-1 9.15656E-2 1.13851E-1 1.06306E-1 9.81753E-2 9.10024E-2 1.00205E-1 8.99727E-2 5.94565E-2 3.87392E-2 3.93935E-2 4.43042E-2 4.98816E-2 3.08612E-2 2.59908E-2 1.91711E-2 1.9829E-2 2.15532E-2 2.12887E-2 1.57281E-2 1.3039E-2 7.44864E-3 8.29311E-3 8.2518E-3 7.09278E-3 5.05452E-3 3.72552E-3 3.81167E-3 3.6647E-3 3.60552E-3 2.12768E-3 1.88231E-3 3.70034E-3 5.49853E-3 7.82059E-3 9.75118E-3 8.16791E-3 1.06103E-2 2.16104E-2 4.00457E-2 3.24195E-2 1.82028E-2 1.28646E-2 2.17241E-2 3.35177E-2 1.88948E-2 1.9874E-2 2.15763E-2 3.37653E-2 2.92446E-2 3.71529E-2 1.10842E-2 1.17891E-2 9.42163E-3 4.14053E-3 2.91749E-3 3.96348E-3 6.52821E-3 1.13704E-2 2.28831E-2 2.80668E-2 2.6831E-2 2.72122E-2 1.92546E-2 2.68032E-2 3.73239E-2 4.10255E-2 6.84897E-2 1.24035E-1 1.97583E-1 2.2362E-1 2.87923E-1 3.07693E-1 3.15544E-1 2.6601E-1 2.68721E-1 2.82854E-1 3.30825E-1 3.39927E-1 2.64193E-1 3.01084E-1 2.85886E-1 1.54181E-1 9.06909E-2 5.27758E-2 4.36317E-2 6.19995E-2 9.49531E-2 9.66132E-2 1.10857E-1 1.83837E-1 2.09505E-1 1.72337E-1 2.04511E-1 2.85079E-1 3.59398E-1 4.0948E-1 -9999 -9999 -9999 -9999 -9999 -9999 -9999 -9999 -9999 -9999 -9999 -9999 -9999 -9999 -9999 -9999 -9999 -9999 -9999 -9999 -9999 -9999 -9999 -9999 -9999 -9999
-9999 -9999 -9999 -9999 -9999 -9999 -9999 -9999 -9999 -9999 -9999 -9999 -9999 -9999 -9999 -9999 -9999 -9999 -9999 -9999 -9999 -9999 -9999 -9999 -9999 -9999 -9999 -9999 -9999 -9999 -9999 -9999 -9999 -9999 -9999 -9999 -9999 -9999 -9999 -9999 -9999 -9999 -9999 -9999 -9999 -9999 -9999 -9999 -9999 -9999 -9999 -9999 -9999 -9999 -9999 -9999 -9999 -9999 -9999 -9999 -9999 -9999 -9999 -9999 -9999 -9999 -9999 -9999 -9999 -9999 -9999 -9999 -9999 -9999 -9999 -9999 -9999 -9999 -9999 -9999 -9999 -9999 -9999 -9999 -9999 -9999 -9999 -9999 -9999 -9999 -9999 -9999 1.98147E-1 1.96329E-1 1.95553E-1 1.85755E-1 1.8825E-1 1.90517E-1 1.92294E-1 1.79723E-1 1.77557E-1 1.75648E-1 1.7992E-1 1.58418E-1 1.60799E-1 1.5707E-1 1.54267E-1 1.47655E-1 1.76474E-1 2.26541E-1 2.95693E-1 4.15729E-1 4.44637E-1 4.9566E-1 4.86703E-1 4.69919E-1 4.38762E-1 4.36421E-1 4.25218E-1 4.32049E-1 4.29261E-1 4.00627E-1 3.98686E-1 4.12916E-1 4.36105E-1 3.53289E-1 1.99018E-1 1.58064E-1 1.72034E-1 2.32344E-1 2.728E-1 2.63189E-1 1.74293E-1 1.85641E-1 1.83641E-1 1.52111E-1 1.42057E-1 1.29394E-1 1.26145E-1 1.50291E-1 1.405E-1 1.3276E-1 1.22894E-1 1.3639E-1 1.08961E-1 1.01845E-1 8.30916E-2 5.29152E-2 7.04607E-2 6.66051E-2 4.54449E-2 5.18853E-2 5.70136E-2 2.86801E-2 1.74246E-2 1.46657E-2 1.1293E-2 1.05842E-2 1.46543E-2 1.08257E-2 8.36085E-3 1.24007E-2 7.24491E-3 4.87642E-3 4.9165E-3 4.93225E-3 5.00525E-3 4.35741E-3 3.99006E-3 2.84043E-3 2.42518E-3 1.47467E-3 1.55898E-3 2.17494E-3 4.20218E-3 6.16484E-3 5.82922E-3 7.09475E-3 1.22131E-2 2.47796E-2 4.44417E-2 3.3464E-2 2.74221E-2 1.89316E-2 2.33676E-2 1.84694E-2 1.66229E-2 1.37123E-2 1.72476E-2 2.76524E-2 1.64064E-2 1.45261E-2 9.24318E-3 7.83135E-3 4.60643E-3 2.56837E-3 1.96001E-3 3.6091E-3 3.55314E-3 5.30375E-3 8.43801E-3 1.36687E-2 1.25395E-2 1.58275E-2 1.75646E-2 2.3596E-2 2.68404E-2 2.99905E-2 6.03958E-2 8.049E-2 1.29855E-1 1.73495E-1 2.08674E-1 2.30224E-1 2.03341E-1 1.42184E-1 1.41669E-1 2.02582E-1 2.29814E-1 3.94754E-1 3.12893E-1 3.69197E-1 2.8826E-1 1.63491E-1 1.11923E-1 6.88712E-2 6.59296E-2 6.29621E-2 6.65175E-2 6.14947E-2 1.07396E-1 1.6428E-1 1.55358E-1 1.39449E-1 1.57973E-1 2.20701E-1 2.81101E-1 3.92265E-1 -9999 -9999 -9999 -9999 -9999 -9999 -9999 -9999 -9999 -9999 -9999 -9999 -9999 -9999 -9999 -9999 -9999 -9999 -9999 -9999 -9999 -9999 -9999 -9999 -9999 -9999
-9999 -9999 -9999 -9999 -9999 -9999 -9999 -9999 -9999 -9999 -9999 -9999 -9999 -9999 -9999 -9999 -9999 -9999 -9999 -9999 -9999 -9999 -9999 -9999 -9999 -9999 -9999 -9999 -9999 -9999 -9999 -9999 -9999 -9999 -9999 -9999 -9999 -9999 -9999 -9999 -9999 -9999 -9999 -9999 -9999 -9999 -9999 -9999 -9999 -9999 -9999 -9999 -9999 -9999 -9999 -9999 -9999 -9999 -9999 -9999 -9999 -9999 -9999 -9999 -9999 -9999 -9999 -9999 -9999 -9999 -9999 -9999 -9999 -9999 -9999 -9999 -9999 -9999 -9999 -9999 -9999 -9999 -9999 -9999 -9999 -9999 -9999 -9999 -9999 -9999 -9999 1.99454E-1 1.97107E-1 1.9478E-1 1.75601E-1 1.76077E-1 1.85012E-1 1.88501E-1 1.79965E-1 1.79481E-1 1.77557E-1 1.81865E-1 1.60176E-1 1.63025E-1 1.60356E-1 1.57941E-1 1.44585E-1 1.45398E-1 1.6536E-1 2.28271E-1 3.26294E-1 4.26872E-1 4.62919E-1 4.45969E-1 4.2861E-1 4.31503E-1 4.26829E-1 4.1357E-1 4.02869E-1 3.57762E-1 3.83423E-1 4.30906E-1 4.26497E-1 4.46639E-1 4.24024E-1 2.75261E-1 1.9897E-1 1.66042E-1 1.72502E-1 2.37552E-1 2.28284E-1 2.47028E-1 2.13682E-1 1.96066E-1 1.94758E-1 1.45097E-1 1.45922E-1 1.17558E-1 1.54107E-1 1.60597E-1 1.35606E-1 1.25925E-1 1.429E-1 1.11886E-1 6.50899E-2 8.13718E-2 8.44841E-2 5.01219E-2 5.02816E-2 5.71067E-2 3.98261E-2 3.23257E-2 4.01297E-2 2.93731E-2 1.53486E-2 1.6164E-2 1.29772E-2 1.18729E-2 7.51106E-3 5.54792E-3 5.0057E-3 8.69276E-3 6.58085E-3 4.28623E-3 4.51695E-3 3.51251E-3 3.75533E-3 4.07481E-3 2.98291E-3 2.25911E-3 3.25858E-3 2.67522E-3 2.24408E-3 4.48964E-3 9.00751E-3 1.50455E-2 1.64572E-2 1.37789E-2 1.96318E-2 2.30658E-2 4.30698E-2 4.04463E-2 2.10012E-2 2.6813E-2 4.29174E-2 1.8826E-2 1.4978E-2 1.11855E-2 1.19775E-2 1.60247E-2 1.14782E-2 6.96946E-3 9.85382E-3 8.23643E-3 3.54727E-3 2.66995E-3 1.71053E-3 1.98684E-3 2.40107E-3 4.11336E-3 5.41586E-3 7.9762E-3 7.06423E-3 9.83933E-3 1.09218E-2 2.22921E-2 2.02223E-2 2.77959E-2 3.92304E-2 4.74301E-2 9.68386E-2 1.43646E-1 1.18239E-1 1.469E-1 1.02844E-1 1.09163E-1 7.75867E-2 8.76045E-2 1.57114E-1 3.2445E-1 3.09026E-1 3.3079E-1 2.39633E-1 1.62092E-1 1.07107E-1 1.24897E-1 1.97672E-1 1.38666E-1 9.40751E-2 7.35513E-2 8.13317E-2 1.05162E-1 1.09599E-1 1.25932E-1 1.31125E-1 1.48174E-1 2.2846E-1 3.86024E-1 -9999 -9999 -9999 -9999 -9999 -9999 -9999 -9999 -9999 -9999 -9999 -9999 -9999 -9999 -9999 -9999 -9999 -9999 -9999 -9999 -9999 -9999 -9999 -9999 -9999 -9999
-9999 -9999 -9999 -9999 -9999 -9999 -9999 -9999 -9999 -9999 -9999 -9999 -9999 -9999 -9999 -9999 -9999 -9999 -9999 -9999 -9999 -9999 -9999 -9999 -9999 -9999 -9999 -9999 -9999 -9999 -9999 -9999 -9999 -9999 -9999 -9999 -9999 -9999 -9999 -9999 -9999 -9999 -9999 -9999 -9999 -9999 -9999 -9999 -9999 -9999 -9999 -9999 -9999 -9999 -9999 -9999 -9999 -9999 -9999 -9999 -9999 -9999 -9999 -9999 -9999 -9999 -9999 -9999 -9999 -9999 -9999 -9999 -9999 -9999 -9999 -9999 -9999 -9999 -9999 -9999 -9999 -9999 -9999 -9999 -9999 -9999 -9999 -9999 -9999 -9999 -9999 1.97887E-1 1.95296E-1 1.74417E-1 1.73239E-1 1.73474E-1 1.81086E-1 1.67072E-1 1.76362E-1 1.77557E-1 1.83134E-1 1.75047E-1 1.67366E-1 1.63249E-1 1.58597E-1 1.46626E-1 1.44788E-1 1.49694E-1 1.59117E-1 1.90343E-1 3.14505E-1 3.9276E-1 4.17724E-1 3.18446E-1 3.38943E-1 3.89057E-1 3.85691E-1 3.30177E-1 3.10471E-1 3.60012E-1 3.54418E-1 3.83832E-1 4.2166E-1 4.03761E-1 3.41792E-1 2.76183E-1 2.09637E-1 1.77236E-1 1.99445E-1 2.28227E-1 2.30613E-1 2.18652E-1 2.0103E-1 1.74815E-1 1.91992E-1 1.40158E-1 1.70156E-1 1.45762E-1 1.35248E-1 1.50889E-1 1.23241E-1 1.03528E-1 9.81024E-2 9.44546E-2 7.12541E-2 8.8256E-2 8.78481E-2 4.60058E-2 3.93272E-2 5.08416E-2 3.69829E-2 2.016E-2 2.70612E-2 1.95142E-2 1.967E-2 1.39983E-2 1.06649E-2 9.42831E-3 7.86016E-3 5.03062E-3 3.94467E-3 5.74989E-3 6.48589E-3 5.8154E-3 4.69741E-3 4.76664E-3 4.28613E-3 3.5931E-3 2.30749E-3 2.66252E-3 4.31126E-3 6.07303E-3 3.07643E-3 2.79052E-3 4.51618E-3 1.24522E-2 2.4276E-2 2.77155E-2 3.26011E-2 2.96999E-2 2.94715E-2 4.26444E-2 2.18418E-2 3.0193E-2 4.62627E-2 1.63539E-2 1.55001E-2 9.6748E-3 6.92846E-3 7.09687E-3 1.32004E-2 1.66188E-2 1.22635E-2 1.10561E-2 7.6927E-3 5.86245E-3 3.87627E-3 1.5433E-3 2.20927E-3 3.9588E-3 5.58812E-3 5.67171E-3 8.6094E-3 1.02079E-2 1.24764E-2 1.56539E-2 1.28734E-2 1.84827E-2 3.60324E-2 5.35218E-2 6.53279E-2 8.58985E-2 6.13421E-2 7.47499E-2 7.72134E-2 6.30954E-2 4.64307E-2 9.30005E-2 2.73345E-1 4.07894E-1 2.84738E-1 3.62694E-1 3.77666E-1 2.72748E-1 1.84346E-1 3.06621E-1 2.79248E-1 1.59353E-1 9.12875E-2 5.54307E-2 6.04987E-2 8.63152E-2 1.14616E-1 1.69366E-1 1.4871E-1 1.82904E-1 2.90102E-1 4.6231E-1 -9999 -9999 -9999 -9999 -9999 -9999 -9999 -9999 -9999 -9999 -9999 -9999 -9999 -9999 -9999 -9999 -9999 -9999 -9999 -9999 -9999 -9999 -9999 -9999 -9999 -9999
-9999 -9999 -9999 -9999 -9999 -9999 -9999 -9999 -9999 -9999 -9999 -9999 -9999 -9999 -9999 -9999 -9999 -9999 -9999 -9999 -9999 -9999 -9999 -9999 -9999 -9999 -9999 -9999 -9999 -9999 -9999 -9999 -9999 -9999 -9999 -9999 -9999 -9999 -9999 -9999 -9999 -9999 -9999 -9999 -9999 -9999 -9999 -9999 -9999 -9999 -9999 -9999 -9999 -9999 -9999 -9999 -9999 -9999 -9999 -9999 -9999 -9999 -9999 -9999 -9999 -9999 -9999 -9999 -9999 -9999 -9999 -9999 -9999 -9999 -9999 -9999 -9999 -9999 -9999 -9999 -9999 -9999 -9999 -9999 -9999 -9999 -9999 -9999 -9999 -9999 -9999 1.96588E-1 1.76553E-1 1.75601E-1 1.73945E-1 1.72301E-1 1.62555E-1 1.64576E-1 1.72113E-1 1.76123E-1 1.82514E-1 2.3258E-1 2.03885E-1 1.70316E-1 1.41604E-1 1.44585E-1 1.42969E-1 1.47617E-1 1.35622E-1 1.60581E-1 2.39224E-1 3.09224E-1 2.48578E-1 2.62506E-1 3.12228E-1 3.23612E-1 3.06683E-1 2.42089E-1 2.91152E-1 3.47251E-1 3.42104E-1 3.93519E-1 3.58463E-1 2.95606E-1 2.53627E-1 2.69612E-1 2.45164E-1 1.85224E-1 2.14929E-1 2.24548E-1 2.15011E-1 1.9811E-1 1.72432E-1 1.58689E-1 1.5034E-1 1.58899E-1 1.72704E-1 1.82009E-1 1.51318E-1 1.32747E-1 8.86292E-2 7.93242E-2 9.35655E-2 6.48491E-2 7.20546E-2 8.65636E-2 8.32322E-2 5.02837E-2 3.53818E-2 3.63697E-2 2.54366E-2 1.63553E-2 2.23035E-2 1.3124E-2 1.63199E-2 9.42662E-3 6.02677E-3 7.05915E-3 5.19675E-3 4.84544E-3 3.36318E-3 4.36761E-3 4.35791E-3 3.62627E-3 3.20796E-3 3.97287E-3 5.05782E-3 3.47472E-3 2.79648E-3 3.14068E-3 9.2551E-3 1.58448E-2 6.30884E-3 3.11712E-3 4.10773E-3 1.12514E-2 1.53164E-2 2.0572E-2 2.74406E-2 3.41449E-2 3.48415E-2 3.263E-2 2.69833E-2 3.31266E-2 3.33338E-2 2.6426E-2 1.15894E-2 1.90796E-2 1.40535E-2 1.55158E-2 1.40961E-2 1.53286E-2 9.03893E-3 8.93744E-3 7.11848E-3 5.78814E-3 2.74231E-3 2.41706E-3 1.51668E-3 2.30797E-3 3.14703E-3 3.64029E-3 5.4714E-3 6.20463E-3 1.0174E-2 1.12637E-2 1.78797E-2 2.95083E-2 3.88812E-2 6.40365E-2 6.61035E-2 4.5113E-2 3.15869E-2 3.34338E-2 4.363E-2 3.70796E-2 3.15563E-2 1.02116E-1 3.45889E-1 3.23876E-1 3.92784E-1 2.83061E-1 3.70307E-1 3.69603E-1 3.11315E-1 3.908E-1 2.50333E-1 2.06392E-1 1.24047E-1 6.04267E-2 1.00773E-1 2.32457E-1 2.66071E-1 2.68336E-1 2.14098E-1 2.32944E-1 3.95627E-1 5.44585E-1 -9999 -9999 -9999 -9999 -9999 -9999 -9999 -9999 -9999 -9999 -9999 -9999 -9999 -9999 -9999 -9999 -9999 -9999 -9999 -9999 -9999 -9999 -9999 -9999 -9999 -9999
-9999 -9999 -9999 -9999 -9999 -9999 -9999 -9999 -9999 -9999 -9999 -9999 -9999 -9999 -9999 -9999 -9999 -9999 -9999 -9999 -9999 -9999 -9999 -9999 -9999 -9999 -9999 -9999 -9999 -9999 -9999 -9999 -9999 -9999 -9999 -9999 -9999 -9999 -9999 -9999 -9999 -9999 -9999 -9999 -9999 -9999 -9999 -9999 -9999 -9999 -9999 -9999 -9999 -9999 -9999 -9999 -9999 -9999 -9999 -9999 -9999 -9999 -9999 -9999 -9999 -9999 -9999 -9999 -9999 -9999 -9999 -9999 -9999 -9999 -9999 -9999 -9999 -9999 -9999 -9999 -9999 -9999 -9999 -9999 -9999 -9999 -9999 -9999 -9999 -9999 1.97887E-1 1.7847E-1 1.79918E-1 1.80888E-1 1.87749E-1 1.67301E-1 1.65027E-1 1.64801E-1 1.70947E-1 1.57586E-1 1.917E-1 2.41181E-1 2.40226E-1 1.67451E-1 1.44014E-1 1.44585E-1 1.42567E-1 1.30512E-1 1.30699E-1 1.43868E-1 1.58382E-1 1.5964E-1 1.7278E-1 1.88513E-1 2.07472E-1 2.46631E-1 2.22494E-1 2.45304E-1 2.91089E-1 3.27806E-1 3.39851E-1 2.99816E-1 2.21618E-1 2.01911E-1 2.13693E-1 2.19821E-1 2.09536E-1 1.99135E-1 1.99183E-1 2.29148E-1 2.35898E-1 2.24587E-1 1.69216E-1 1.72005E-1 1.68985E-1 1.77426E-1 1.58635E-1 1.8102E-1 1.12891E-1 1.14538E-1 1.05708E-1 1.04948E-1 1.08567E-1 7.42782E-2 4.97811E-2 6.38147E-2 7.94342E-2 3.93388E-2 2.89827E-2 2.28847E-2 1.94414E-2 1.40825E-2 1.8845E-2 1.16624E-2 1.45772E-2 9.39624E-3 5.19604E-3 4.04863E-3 4.10898E-3 3.62257E-3 2.21823E-3 2.97748E-3 4.26524E-3 3.70415E-3 4.4036E-3 5.34655E-3 4.76953E-3 2.87509E-3 2.61241E-3 4.7041E-3 1.33507E-2 2.02692E-2 8.42336E-3 6.28487E-3 4.59575E-3 6.53136E-3 1.12285E-2 1.35725E-2 1.50641E-2 2.37186E-2 3.1815E-2 2.99443E-2 2.41024E-2 2.26791E-2 1.45682E-2 2.09201E-2 1.64813E-2 1.17726E-2 2.02602E-2 1.79248E-2 1.54765E-2 1.14359E-2 7.79539E-3 6.9908E-3 6.43454E-3 4.66228E-3 3.46807E-3 3.48701E-3 3.27103E-3 1.8883E-3 2.32233E-3 3.37758E-3 3.30935E-3 4.42174E-3 5.95975E-3 8.29742E-3 1.41976E-2 2.3011E-2 3.25145E-2 4.56414E-2 7.40687E-2 6.39699E-2 3.56477E-2 4.04683E-2 3.59331E-2 2.63897E-2 4.32138E-2 9.32847E-2 2.35445E-1 3.20546E-1 2.96387E-1 4.05765E-1 3.79144E-1 4.26845E-1 3.86544E-1 3.54102E-1 2.62269E-1 2.92973E-1 1.72559E-1 9.46129E-2 1.10732E-1 3.8087E-1 4.60076E-1 3.58159E-1 2.55941E-1 2.29417E-1 3.77745E-1 -9999 -9999 -9999 -9999 -9999 -9999 -9999 -9999 -9999 -9999 -9999 -9999 -9999 -9999 -9999 -9999 -9999 -9999 -9999 -9999 -9999 -9999 -9999 -9999 -9999 -9999 -9999
-9999 -9999 -9999 -9999 -9999 -9999 -9999 -9999 -9999 -9999 -9999 -9999 -9999 -9999 -9999 -9999 -9999 -9999 -9999 -9999 -9999 -9999 -9999 -9999 -9999 -9999 -9999 -9999 -9999 -9999 -9999 -9999 -9999 -9999 -9999 -9999 -9999 -9999 -9999 -9999 -9999 -9999 -9999 -9999 -9999 -9999 -9999 -9999 -9999 -9999 -9999 -9999 -9999 -9999 -9999 -9999 -9999 -9999 -9999 -9999 -9999 -9999 -9999 -9999 -9999 -9999 -9999 -9999 -9999 -9999 -9999 -9999 -9999 -9999 -9999 -9999 -9999 -9999 -9999 -9999 -9999 -9999 -9999 -9999 -9999 -9999 -9999 -9999 -9999 -9999 1.80402E-1 1.81375E-1 1.85553E-1 1.96923E-1 1.8001E-1 1.77361E-1 1.7239E-1 1.69368E-1 1.5824E-1 1.67137E-1 1.90385E-1 2.03618E-1 1.81628E-1 1.68598E-1 1.65814E-1 1.61769E-1 1.43703E-1 1.42096E-1 1.44678E-1 1.42259E-1 1.35152E-1 1.40612E-1 1.53107E-1 1.70637E-1 1.8341E-1 1.67184E-1 1.99614E-1 2.17986E-1 2.44147E-1 2.5388E-1 2.57628E-1 1.9864E-1 1.87352E-1 1.90528E-1 1.59639E-1 1.79838E-1 1.82271E-1 1.94467E-1 1.92976E-1 2.26259E-1 2.00758E-1 1.90462E-1 1.43322E-1 1.57988E-1 1.80531E-1 1.74063E-1 1.73125E-1 1.44571E-1 9.89527E-2 1.16067E-1 1.01765E-1 7.68488E-2 1.0163E-1 8.7496E-2 5.13554E-2 4.96243E-2 5.36188E-2 4.76312E-2 2.91622E-2 2.02865E-2 1.61962E-2 1.15964E-2 1.44205E-2 8.29441E-3 1.20254E-2 7.96086E-3 5.38987E-3 3.67968E-3 2.69926E-3 2.8817E-3 3.39339E-3 3.17866E-3 6.55684E-3 6.5878E-3 6.97321E-3 6.52251E-3 4.07136E-3 2.78899E-3 2.25586E-3 4.86016E-3 7.38333E-3 1.32205E-2 1.5515E-2 1.4618E-2 1.41879E-2 1.17921E-2 1.82599E-2 1.9119E-2 1.67938E-2 3.14279E-2 3.56551E-2 2.72133E-2 2.02366E-2 1.7966E-2 1.53412E-2 1.37481E-2 1.14654E-2 1.76521E-2 2.26985E-2 1.85072E-2 1.47666E-2 1.34234E-2 1.1698E-2 9.0975E-3 5.83479E-3 5.31228E-3 3.75428E-3 7.58398E-3 6.00468E-3 4.42153E-3 7.51487E-3 4.6695E-3 3.05545E-3 3.69529E-3 6.53212E-3 8.20829E-3 1.07701E-2 1.58196E-2 2.46504E-2 2.12539E-2 3.97168E-2 9.98015E-2 8.76904E-2 9.54446E-2 6.75948E-2 5.9478E-2 9.47317E-2 1.75709E-1 2.63043E-1 3.38248E-1 3.30501E-1 2.96539E-1 3.99998E-1 4.50701E-1 4.52705E-1 4.02596E-1 4.16514E-1 3.20883E-1 2.13858E-1 1.32986E-1 1.65539E-1 4.42358E-1 5.41814E-1 3.99421E-1 2.89774E-1 3.50313E-1 5.64149E-1 -9999 -9999 -9999 -9999 -9999 -9999 -9999 -9999 -9999 -9999 -9999 -9999 -9999 -9999 -9999 -9999 -9999 -9999 -9999 -9999 -9999 -9999 -9999 -9999 -9999 -9999 -9999
-9999 -9999 -9999 -9999 -9999 -9999 -9999 -9999 -9999 -9999 -9999 -9999 -9999 -9999 -9999 -9999 -9999 -9999 -9999 -9999 -9999 -9999 -9999 -9999 -9999 -9999 -9999 -9999 -9999 -9999 -9999 -9999 -9999 -9999 -9999 -9999 -9999 -9999 -9999 -9999 -9999 -9999 -9999 -9999 -9999 -9999 -9999 -9999 -9999 -9999 -9999 -9999 -9999 -9999 -9999 -9999 -9999 -9999 -9999 -9999 -9999 -9999 -9999 -9999 -9999 -9999 -9999 -9999 -9999 -9999 -9999 -9999 -9999 -9999 -9999 -9999 -9999 -9999 -9999 -9999 -9999 -9999 -9999 -9999 -9999 -9999 -9999 -9999 -9999 1.79918E-1 1.80888E-1 1.8407E-1 1.97183E-1 1.84164E-1 1.88392E-1 1.95727E-1 1.91374E-1 1.71798E-1 1.82514E-1 1.91192E-1 1.9861E-1 1.79927E-1 1.85021E-1 1.82071E-1 1.9048E-1 1.84394E-1 1.99875E-1 2.10528E-1 2.00089E-1 1.51031E-1 1.43411E-1 1.48071E-1 1.50362E-1 1.45772E-1 1.67557E-1 1.97737E-1 1.97005E-1 2.16869E-1 2.32452E-1 2.43761E-1 2.50785E-1 2.67094E-1 2.82397E-1 2.38954E-1 2.12643E-1 2.09587E-1 2.20744E-1 2.22783E-1 2.21127E-1 2.06321E-1 2.06609E-1 2.15094E-1 1.76011E-1 2.01567E-1 1.78825E-1 1.3955E-1 1.4214E-1 1.13227E-1 9.12003E-2 9.57904E-2 9.21681E-2 6.47067E-2 8.71002E-2 6.2538E-2 4.16336E-2 3.28684E-2 3.66487E-2 3.94596E-2 2.92514E-2 2.33194E-2 1.63763E-2 1.06174E-2 8.94451E-3 4.8023E-3 7.44286E-3 4.64632E-3 3.01403E-3 3.57322E-3 2.61241E-3 3.07643E-3 4.86016E-3 3.74288E-3 5.0763E-3 5.21831E-3 5.87694E-3 7.85248E-3 4.48314E-3 2.8817E-3 2.87801E-3 6.58027E-3 1.2085E-2 1.63662E-2 1.87658E-2 2.34942E-2 2.18971E-2 2.03081E-2 3.06899E-2 2.97292E-2 2.97292E-2 3.98828E-2 2.94707E-2 1.8885E-2 1.49725E-2 1.32842E-2 1.09558E-2 9.21049E-3 1.38362E-2 1.56159E-2 2.1456E-2 1.25418E-2 1.16985E-2 1.05623E-2 7.82011E-3 8.95038E-3 9.3229E-3 6.04618E-3 5.04877E-3 8.59909E-3 1.21568E-2 9.3957E-3 1.35104E-2 1.39382E-2 1.6125E-2 5.59915E-3 8.92289E-3 9.83742E-3 1.13039E-2 1.39079E-2 1.19899E-2 1.10358E-2 2.46722E-2 6.35279E-2 1.27097E-1 1.41708E-1 1.10877E-1 1.91417E-1 1.94147E-1 2.49385E-1 2.62176E-1 3.42732E-1 2.91348E-1 2.00022E-1 2.34303E-1 3.30688E-1 4.65522E-1 4.98903E-1 4.79237E-1 4.86286E-1 4.72495E-1 3.86695E-1 3.02638E-1 4.17417E-1 5.98374E-1 5.82363E-1 4.81512E-1 4.59052E-1 -9999 -9999 -9999 -9999 -9999 -9999 -9999 -9999 -9999 -9999 -9999 -9999 -9999 -9999 -9999 -9999 -9999 -9999 -9999 -9999 -9999 -9999 -9999 -9999 -9999 -9999 -9999 -9999
-9999 -9999 -9999 -9999 -9999 -9999 -9999 -9999 -9999 -9999 -9999 -9999 -9999 -9999 -9999 -9999 -9999 -9999 -9999 -9999 -9999 -9999 -9999 -9999 -9999 -9999 -9999 -9999 -9999 -9999 -9999 -9999 -9999 -9999 -9999 -9999 -9999 -9999 -9999 -9999 -9999 -9999 -9999 -9999 -9999 -9999 -9999 -9999 -9999 -9999 -9999 -9999 -9999 -9999 -9999 -9999 -9999 -9999 -9999 -9999 -9999 -9999 -9999 -9999 -9999 -9999 -9999 -9999 -9999 -9999 -9999 -9999 -9999 -9999 -9999 -9999 -9999 -9999 -9999 -9999 -9999 -9999 -9999 -9999 -9999 -9999 -9999 -9999 -9999 1.77989E-1 1.79918E-1 1.85058E-1 1.73372E-1 1.854E-1 1.89397E-1 1.97542E-1 1.77234E-1 1.87962E-1 2.29374E-1 2.26828E-1 2.05369E-1 2.13467E-1 2.10725E-1 2.0828E-1 2.00449E-1 2.2283E-1 2.58027E-1 2.86159E-1 2.37467E-1 1.97455E-1 1.72546E-1 1.64501E-1 1.49489E-1 1.50325E-1 1.55209E-1 1.77825E-1 1.96439E-1 1.9897E-1 2.07201E-1 1.93374E-1 1.9959E-1 2.2618E-1 2.48939E-1 2.80685E-1 2.75743E-1 2.67627E-1 2.60345E-1 2.24904E-1 2.06329E-1 2.26908E-1 2.13413E-1 2.34822E-1 2.00827E-1 1.64274E-1 1.67179E-1 1.28712E-1 1.14547E-1 1.44774E-1 1.22778E-1 9.86525E-2 8.93143E-2 7.04178E-2 5.00148E-2 4.17383E-2 2.57143E-2 3.24195E-2 3.49E-2 2.91152E-2 1.82968E-2 1.79759E-2 1.03664E-2 8.3816E-3 7.94531E-3 4.7041E-3 6.00383E-3 4.58662E-3 2.5806E-3 2.40577E-3 2.292E-3 3.28427E-3 5.8784E-3 5.32176E-3 6.5564E-3 5.58826E-3 7.3223E-3 7.34537E-3 4.92797E-3 5.91072E-3 3.97447E-3 3.87264E-3 5.97573E-3 9.62565E-3 1.24456E-2 2.09148E-2 3.38439E-2 3.49866E-2 3.68008E-2 3.52065E-2 3.39993E-2 3.34616E-2 2.67805E-2 1.7339E-2 2.07605E-2 2.72079E-2 2.21006E-2 1.75916E-2 1.67616E-2 1.91571E-2 1.49218E-2 1.00775E-2 8.99596E-3 1.17196E-2 9.75626E-3 6.04741E-3 9.55405E-3 6.25285E-3 7.52037E-3 9.86328E-3 1.7152E-2 1.82572E-2 2.62466E-2 1.21603E-2 1.67395E-2 2.45002E-2 2.558E-2 1.74203E-2 2.09756E-2 2.27137E-2 1.69805E-2 2.02592E-2 1.86762E-2 3.20259E-2 7.90106E-2 1.24083E-1 1.94546E-1 2.55646E-1 2.59945E-1 1.95583E-1 1.5963E-1 2.34068E-1 2.29415E-1 1.31656E-1 1.15457E-1 1.68685E-1 2.66983E-1 4.43416E-1 4.25046E-1 5.80678E-1 6.04415E-1 5.97151E-1 5.9001E-1 6.02763E-1 6.07907E-1 6.08508E-1 5.39602E-1 5.65609E-1 -9999 -9999 -9999 -9999 -9999 -9999 -9999 -9999 -9999 -9999 -9999 -9999 -9999 -9999 -9999 -9999 -9999 -9999 -9999 -9999 -9999 -9999 -9999 -9999 -9999 -9999 -9999 -9999
-9999 -9999 -9999 -9999 -9999 -9999 -9999 -9999 -9999 -9999 -9999 -9999 -9999 -9999 -9999 -9999 -9999 -9999 -9999 -9999 -9999 -9999 -9999 -9999 -9999 -9999 -9999 -9999 -9999 -9999 -9999 -9999 -9999 -9999 -9999 -9999 -9999 -9999 -9999 -9999 -9999 -9999 -9999 -9999 -9999 -9999 -9999 -9999 -9999 -9999 -9999 -9999 -9999 -9999 -9999 -9999 -9999 -9999 -9999 -9999 -9999 -9999 -9999 -9999 -9999 -9999 -9999 -9999 -9999 -9999 -9999 -9999 -9999 -9999 -9999 -9999 -9999 -9999 -9999 -9999 -9999 -9999 -9999 -9999 -9999 -9999 -9999 -9999 -9999 1.75601E-1 1.79193E-1 1.6803E-1 1.80252E-1 1.85152E-1 1.8714E-1 1.73674E-1 1.69245E-1 1.74102E-1 1.85177E-1 1.86759E-1 2.02655E-1 2.22079E-1 2.08454E-1 2.19439E-1 2.33172E-1 2.52413E-1 2.74308E-1 2.41707E-1 2.27044E-1 2.16846E-1 2.1596E-1 1.85475E-1 1.80569E-1 1.97313E-1 2.18826E-1 1.76175E-1 1.5994E-1 1.54292E-1 1.58363E-1 1.6163E-1 1.44458E-1 1.57015E-1 1.69563E-1 2.04034E-1 2.58342E-1 2.65757E-1 2.32432E-1 2.27492E-1 2.20929E-1 2.17283E-1 2.20098E-1 2.31607E-1 1.74462E-1 1.90827E-1 1.91278E-1 1.4558E-1 1.16905E-1 9.93884E-2 1.02505E-1 1.00165E-1 8.60667E-2 6.54185E-2 5.33764E-2 4.93146E-2 4.87113E-2 2.67842E-2 3.28648E-2 2.50648E-2 1.219E-2 1.25907E-2 6.72705E-3 5.2349E-3 4.60246E-3 4.80993E-3 3.82682E-3 3.60787E-3 5.19212E-3 3.62002E-3 3.63839E-3 4.22142E-3 7.43175E-3 7.06549E-3 8.21953E-3 7.81492E-3 7.968E-3 1.01338E-2 6.39225E-3 4.73151E-3 2.79493E-3 4.06892E-3 6.51194E-3 8.47439E-3 1.0008E-2 1.00322E-2 1.51577E-2 2.03164E-2 2.70191E-2 3.4111E-2 3.52004E-2 2.61871E-2 2.161E-2 2.8677E-2 2.66916E-2 2.13681E-2 1.9687E-2 1.72248E-2 1.61234E-2 1.03321E-2 1.04841E-2 7.95522E-3 6.15223E-3 8.02988E-3 9.23993E-3 7.12301E-3 7.00843E-3 5.11125E-3 8.1785E-3 1.56109E-2 1.66344E-2 2.80761E-2 3.82541E-2 2.27461E-2 1.56264E-2 2.46359E-2 3.68092E-2 2.42441E-2 2.59659E-2 3.1101E-2 3.4336E-2 3.70657E-2 2.97095E-2 2.42151E-2 3.48372E-2 5.46974E-2 1.0331E-1 1.38812E-1 1.98666E-1 1.23026E-1 7.79897E-2 9.83284E-2 1.21999E-1 9.71587E-2 6.24905E-2 7.72035E-2 1.98187E-1 2.86364E-1 3.05999E-1 4.12908E-1 4.56163E-1 4.59221E-1 5.17193E-1 5.6226E-1 6.03675E-1 5.57715E-1 5.91152E-1 5.75312E-1 5.62486E-1 -9999 -9999 -9999 -9999 -9999 -9999 -9999 -9999 -9999 -9999 -9999 -9999 -9999 -9999 -9999 -9999 -9999 -9999 -9999 -9999 -9999 -9999 -9999 -9999 -9999 -9999 -9999
-9999 -9999 -9999 -9999 -9999 -9999 -9999 -9999 -9999 -9999 -9999 -9999 -9999 -9999 -9999 -9999 -9999 -9999 -9999 -9999 -9999 -9999 -9999 -9999 -9999 -9999 -9999 -9999 -9999 -9999 -9999 -9999 -9999 -9999 -9999 -9999 -9999 -9999 -9999 -9999 -9999 -9999 -9999 -9999 -9999 -9999 -9999 -9999 -9999 -9999 -9999 -9999 -9999 -9999 -9999 -9999 -9999 -9999 -9999 -9999 -9999 -9999 -9999 -9999 -9999 -9999 -9999 -9999 -9999 -9999 -9999 -9999 -9999 -9999 -9999 -9999 -9999 -9999 -9999 -9999 -9999 -9999 -9999 -9999 -9999 -9999 -9999 -9999 1.79676E-1 1.76077E-1 1.60596E-1 1.6643E-1 1.79526E-1 1.82934E-1 1.65855E-1 1.7017E-1 1.67866E-1 1.69665E-1 1.47525E-1 1.48937E-1 1.51872E-1 1.6596E-1 1.97524E-1 2.11398E-1 2.2909E-1 2.34053E-1 2.05689E-1 2.05689E-1 2.13245E-1 2.15733E-1 2.03989E-1 2.10953E-1 2.19773E-1 2.41242E-1 2.69468E-1 3.00066E-1 2.58314E-1 2.06762E-1 1.703E-1 1.48768E-1 1.45271E-1 1.47901E-1 1.47901E-1 1.63375E-1 1.77736E-1 2.19975E-1 2.24953E-1 2.33198E-1 2.30672E-1 2.33009E-1 1.98486E-1 2.01402E-1 1.86073E-1 1.51218E-1 1.84026E-1 1.31495E-1 1.41759E-1 9.9894E-2 8.24191E-2 8.63358E-2 7.68754E-2 7.68722E-2 6.05781E-2 5.42069E-2 4.53219E-2 2.65123E-2 1.70127E-2 1.18827E-2 1.22516E-2 1.1297E-2 5.12441E-3 5.20072E-3 5.97399E-3 6.89491E-3 4.4106E-3 6.4807E-3 8.49064E-3 4.49781E-3 5.75467E-3 6.23343E-3 6.92431E-3 8.98171E-3 1.20267E-2 1.05118E-2 9.09767E-3 5.31695E-3 4.65222E-3 4.15227E-3 6.21343E-3 5.54636E-3 8.23165E-3 1.52516E-2 1.88178E-2 1.11458E-2 1.32545E-2 1.78285E-2 3.08639E-2 2.75037E-2 3.26726E-2 2.75568E-2 3.2256E-2 2.76449E-2 1.94696E-2 1.48767E-2 1.66541E-2 1.83418E-2 9.17709E-3 8.13711E-3 1.08294E-2 9.40382E-3 7.67604E-3 5.51629E-3 4.63895E-3 3.72289E-3 3.13607E-3 4.64979E-3 9.79144E-3 1.52488E-2 2.18464E-2 3.9235E-2 5.29767E-2 4.78339E-2 2.67163E-2 3.92959E-2 3.45202E-2 1.22885E-2 1.52217E-2 2.25473E-2 3.83576E-2 5.47896E-2 3.79464E-2 4.70912E-2 4.02275E-2 8.04989E-2 8.17147E-2 1.25205E-1 1.91245E-1 1.34786E-1 5.54136E-2 3.30565E-2 5.10097E-2 6.07028E-2 4.02387E-2 9.98706E-2 1.56734E-1 1.33439E-1 2.07113E-1 2.12311E-1 2.80158E-1 2.63727E-1 2.85864E-1 3.2661E-1 4.29611E-1 5.65072E-1 5.34662E-1 5.7083E-1 5.64679E-1 -9999 -9999 -9999 -9999 -9999 -9999 -9999 -9999 -9999 -9999 -9999 -9999 -9999 -9999 -9999 -9999 -9999 -9999 -9999 -9999 -9999 -9999 -9999 -9999 -9999 -9999 -9999
-9999 -9999 -9999 -9999 -9999 -9999 -9999 -9999 -9999 -9999 -9999 -9999 -9999 -9999 -9999 -9999 -9999 -9999 -9999 -9999 -9999 -9999 -9999 -9999 -9999 -9999 -9999 -9999 -9999 -9999 -9999 -9999 -9999 -9999 -9999 -9999 -9999 -9999 -9999 -9999 -9999 -9999 -9999 -9999 -9999 -9999 -9999 -9999 -9999 -9999 -9999 -9999 -9999 -9999 -9999 -9999 -9999 -9999 -9999 -9999 -9999 -9999 -9999 -9999 -9999 -9999 -9999 -9999 -9999 -9999 -9999 -9999 -9999 -9999 -9999 -9999 -9999 -9999 -9999 -9999 -9999 -9999 -9999 -9999 -9999 -9999 -9999 -9999 1.86796E-1 1.61928E-1 1.59054E-1 1.61928E-1 1.66658E-1 1.59817E-1 1.60037E-1 1.71565E-1 1.93533E-1 2.04834E-1 1.94094E-1 1.66083E-1 1.45232E-1 1.27995E-1 1.4841E-1 1.77106E-1 1.93187E-1 1.82898E-1 1.93888E-1 1.96206E-1 1.98024E-1 1.88264E-1 1.92563E-1 2.03989E-1 2.2804E-1 2.42118E-1 3.3051E-1 3.96218E-1 3.821E-1 2.89281E-1 2.13019E-1 1.95429E-1 1.85812E-1 1.7728E-1 1.6791E-1 1.48088E-1 1.61789E-1 1.93766E-1 2.16158E-1 2.10116E-1 2.04458E-1 1.83527E-1 1.84516E-1 1.66055E-1 1.81602E-1 1.52879E-1 1.64672E-1 1.13762E-1 9.37078E-2 8.291E-2 8.59608E-2 7.08442E-2 5.3876E-2 6.03037E-2 5.95579E-2 3.23572E-2 2.89537E-2 2.55293E-2 1.7149E-2 9.15202E-3 9.7498E-3 9.03234E-3 5.82973E-3 8.57411E-3 1.03848E-2 7.98188E-3 5.44364E-3 8.79997E-3 9.70965E-3 4.87672E-3 8.55477E-3 9.01177E-3 6.84563E-3 1.1346E-2 1.51554E-2 9.26182E-3 6.37188E-3 4.15227E-3 3.87334E-3 5.90592E-3 1.29681E-2 1.18654E-2 9.31299E-3 1.78245E-2 2.9898E-2 2.37763E-2 2.20906E-2 3.9754E-2 3.78314E-2 3.04468E-2 2.65034E-2 2.58339E-2 1.94535E-2 1.79645E-2 1.9757E-2 1.22549E-2 1.37004E-2 1.78762E-2 1.38518E-2 1.40092E-2 1.01649E-2 6.99409E-3 8.75577E-3 7.11184E-3 5.67032E-3 5.93106E-3 3.90416E-3 3.59939E-3 6.30745E-3 7.81325E-3 1.25663E-2 2.58465E-2 6.98926E-2 7.42782E-2 4.229E-2 6.8046E-2 6.50163E-2 1.65915E-2 1.46119E-2 1.94138E-2 2.54531E-2 4.91129E-2 6.77732E-2 7.83702E-2 5.60416E-2 9.44442E-2 1.24903E-1 1.4648E-1 1.33961E-1 1.36625E-1 8.99977E-2 3.89576E-2 2.58671E-2 3.25384E-2 3.54716E-2 6.39116E-2 6.96371E-2 8.73701E-2 1.19253E-1 1.57963E-1 2.03759E-1 1.58327E-1 1.83777E-1 2.31603E-1 3.24653E-1 5.47712E-1 5.20548E-1 5.73602E-1 -9999 -9999 -9999 -9999 -9999 -9999 -9999 -9999 -9999 -9999 -9999 -9999 -9999 -9999 -9999 -9999 -9999 -9999 -9999 -9999 -9999 -9999 -9999 -9999 -9999 -9999 -9999 -9999
-9999 -9999 -9999 -9999 -9999 -9999 -9999 -9999 -9999 -9999 -9999 -9999 -9999 -9999 -9999 -9999 -9999 -9999 -9999 -9999 -9999 -9999 -9999 -9999 -9999 -9999 -9999 -9999 -9999 -9999 -9999 -9999 -9999 -9999 -9999 -9999 -9999 -9999 -9999 -9999 -9999 -9999 -9999 -9999 -9999 -9999 -9999 -9999 -9999 -9999 -9999 -9999 -9999 -9999 -9999 -9999 -9999 -9999 -9999 -9999 -9999 -9999 -9999 -9999 -9999 -9999 -9999 -9999 -9999 -9999 -9999 -9999 -9999 -9999 -9999 -9999 -9999 -9999 -9999 -9999 -9999 -9999 -9999 -9999 -9999 -9999 -9999 1.92852E-1 1.72199E-1 1.63942E-1 1.51984E-1 1.58615E-1 1.45028E-1 1.46663E-1 1.55244E-1 1.72075E-1 2.33972E-1 2.79473E-1 2.67735E-1 2.26647E-1 1.69626E-1 1.38765E-1 1.33176E-1 1.29569E-1 1.49394E-1 1.70955E-1 1.80945E-1 1.92099E-1 1.73722E-1 1.75377E-1 1.86017E-1 2.00021E-1 2.05251E-1 2.40915E-1 2.98817E-1 3.82565E-1 3.69607E-1 2.73361E-1 2.29644E-1 2.23838E-1 2.22416E-1 2.4522E-1 2.05076E-1 1.7163E-1 1.66062E-1 1.73888E-1 1.89446E-1 1.75349E-1 1.81471E-1 1.78565E-1 1.80547E-1 1.81071E-1 1.79136E-1 1.6603E-1 1.28591E-1 1.14257E-1 9.854E-2 9.72459E-2 9.79825E-2 8.96435E-2 5.84042E-2 3.41065E-2 5.08968E-2 4.21852E-2 3.26669E-2 1.88217E-2 1.38785E-2 9.2714E-3 5.97533E-3 6.02412E-3 6.02385E-3 9.13592E-3 1.50703E-2 1.17955E-2 1.03442E-2 1.51333E-2 1.59873E-2 8.43062E-3 1.00641E-2 1.57323E-2 1.55795E-2 1.69957E-2 1.49853E-2 5.50219E-3 3.5768E-3 4.88846E-3 9.29628E-3 9.68602E-3 1.3835E-2 2.39124E-2 1.57175E-2 1.39919E-2 2.54919E-2 3.85209E-2 2.83506E-2 3.72355E-2 2.99642E-2 2.6292E-2 2.5999E-2 1.5227E-2 1.29341E-2 1.36681E-2 1.03633E-2 1.2085E-2 1.53919E-2 1.66534E-2 1.51147E-2 1.04325E-2 9.49533E-3 7.56319E-3 4.75409E-3 6.70712E-3 6.55655E-3 1.50227E-2 1.32004E-2 9.62465E-3 1.34224E-2 9.80105E-3 1.5148E-2 2.93076E-2 7.32065E-2 1.02932E-1 7.65505E-2 9.98342E-2 7.1915E-2 2.59647E-2 2.09195E-2 1.45681E-2 1.65335E-2 3.16912E-2 5.07779E-2 5.41247E-2 9.13146E-2 1.03189E-1 8.73521E-2 6.94252E-2 7.38696E-2 5.52417E-2 8.43642E-2 5.19776E-2 2.98242E-2 2.15427E-2 3.40747E-2 4.189E-2 8.33964E-2 9.46565E-2 8.24358E-2 1.00794E-1 1.76807E-1 1.60051E-1 1.53245E-1 2.00223E-1 2.34271E-1 4.40328E-1 5.20171E-1 -9999 -9999 -9999 -9999 -9999 -9999 -9999 -9999 -9999 -9999 -9999 -9999 -9999 -9999 -9999 -9999 -9999 -9999 -9999 -9999 -9999 -9999 -9999 -9999 -9999 -9999 -9999 -9999 -9999
-9999 -9999 -9999 -9999 -9999 -9999 -9999 -9999 -9999 -9999 -9999 -9999 -9999 -9999 -9999 -9999 -9999 -9999 -9999 -9999 -9999 -9999 -9999 -9999 -9999 -9999 -9999 -9999 -9999 -9999 -9999 -9999 -9999 -9999 -9999 -9999 -9999 -9999 -9999 -9999 -9999 -9999 -9999 -9999 -9999 -9999 -9999 -9999 -9999 -9999 -9999 -9999 -9999 -9999 -9999 -9999 -9999 -9999 -9999 -9999 -9999 -9999 -9999 -9999 -9999 -9999 -9999 -9999 -9999 -9999 -9999 -9999 -9999 -9999 -9999 -9999 -9999 -9999 -9999 -9999 -9999 -9999 -9999 -9999 -9999 -9999 1.8481E-1 1.88045E-1 1.68259E-1 1.55829E-1 1.51984E-1 1.34993E-1 1.40808E-1 1.41803E-1 1.50398E-1 1.87601E-1 2.67473E-1 3.16086E-1 3.04847E-1 2.42746E-1 2.17757E-1 1.86625E-1 1.37541E-1 1.25405E-1 1.35607E-1 1.54682E-1 1.74236E-1 1.61188E-1 1.62301E-1 1.7045E-1 1.74194E-1 1.75312E-1 2.0762E-1 2.44422E-1 2.57058E-1 2.29698E-1 2.17453E-1 1.79292E-1 1.6526E-1 1.61893E-1 1.54699E-1 1.83609E-1 2.30335E-1 2.25714E-1 1.94841E-1 1.75588E-1 1.57644E-1 1.65379E-1 1.78373E-1 1.74838E-1 1.78176E-1 1.47823E-1 1.37083E-1 1.27862E-1 8.93503E-2 9.35685E-2 9.94179E-2 9.56651E-2 7.26779E-2 5.99405E-2 4.86677E-2 3.36834E-2 4.25977E-2 2.44077E-2 2.7732E-2 1.48024E-2 9.74784E-3 7.10027E-3 9.81337E-3 8.2745E-3 9.02744E-3 9.71182E-3 1.3407E-2 2.08496E-2 2.03526E-2 2.58401E-2 2.54727E-2 1.10572E-2 9.01237E-3 1.92412E-2 2.49054E-2 1.80386E-2 1.07719E-2 7.30625E-3 7.22456E-3 1.06767E-2 9.37647E-3 1.84967E-2 2.10229E-2 2.88986E-2 2.39124E-2 2.06112E-2 2.9898E-2 2.92221E-2 3.47887E-2 3.08831E-2 2.43119E-2 2.70144E-2 2.01848E-2 1.59823E-2 1.33814E-2 1.01622E-2 7.2285E-3 1.00057E-2 1.55672E-2 1.52643E-2 9.92094E-3 7.44069E-3 5.24239E-3 7.18105E-3 5.56122E-3 7.21769E-3 1.2235E-2 1.63927E-2 2.44388E-2 1.8826E-2 3.03269E-2 1.49123E-2 8.86133E-3 2.18566E-2 3.55033E-2 6.75579E-2 1.20333E-1 1.339E-1 1.12679E-1 9.85013E-2 2.93722E-2 1.97798E-2 1.35332E-2 2.46551E-2 3.9347E-2 3.40104E-2 4.30734E-2 7.78284E-2 5.40294E-2 3.67068E-2 3.41561E-2 2.54016E-2 4.56529E-2 4.12296E-2 2.60876E-2 4.51203E-2 1.13351E-1 1.2708E-1 2.3187E-1 2.33035E-1 1.91502E-1 1.37558E-1 1.56332E-1 1.41106E-1 1.39283E-1 1.60834E-1 2.07504E-1 4.44304E-1 -9999 -9999 -9999 -9999 -9999 -9999 -9999 -9999 -9999 -9999 -9999 -9999 -9999 -9999 -9999 -9999 -9999 -9999 -9999 -9999 -9999 -9999 -9999 -9999 -9999 -9999 -9999 -9999 -9999 -9999
-9999 -9999 -9999 -9999 -9999 -9999 -9999 -9999 -9999 -9999 -9999 -9999 -9999 -9999 -9999 -9999 -9999 -9999 -9999 -9999 -9999 -9999 -9999 -9999 -9999 -9999 -9999 -9999 -9999 -9999 -9999 -9999 -9999 -9999 -9999 -9999 -9999 -9999 -9999 -9999 -9999 -9999 -9999 -9999 -9999 -9999 -9999 -9999 -9999 -9999 -9999 -9999 -9999 -9999 -9999 -9999 -9999 -9999 -9999 -9999 -9999 -9999 -9999 -9999 -9999 -9999 -9999 -9999 -9999 -9999 -9999 -9999 -9999 -9999 -9999 -9999 -9999 -9999 -9999 -9999 -9999 -9999 -9999 -9999 -9999 -9999 1.75645E-1 1.67114E-1 1.59094E-1 1.55829E-1 1.37114E-1 1.34801E-1 1.33657E-1 1.37114E-1 1.57747E-1 2.33972E-1 3.06588E-1 3.2143E-1 2.79687E-1 2.52218E-1 2.41843E-1 2.30596E-1 1.81919E-1 1.57927E-1 1.44294E-1 1.54467E-1 1.465E-1 1.59422E-1 1.62524E-1 1.70914E-1 1.53555E-1 1.63358E-1 1.67892E-1 1.78658E-1 1.63807E-1 1.70386E-1 1.57788E-1 1.50058E-1 1.41479E-1 1.25747E-1 1.25567E-1 1.38302E-1 1.54057E-1 1.91564E-1 1.96814E-1 1.97426E-1 1.97126E-1 1.96129E-1 1.98994E-1 1.89004E-1 1.52105E-1 1.46477E-1 1.37677E-1 1.31384E-1 1.02116E-1 8.34086E-2 9.51105E-2 8.6707E-2 6.30919E-2 6.41794E-2 4.55726E-2 2.69622E-2 3.26307E-2 2.15797E-2 2.00415E-2 1.48763E-2 1.00052E-2 7.15333E-3 1.2285E-2 1.03285E-2 1.30865E-2 1.13921E-2 1.29681E-2 2.04222E-2 3.21899E-2 4.00982E-2 2.59655E-2 1.24857E-2 1.79854E-2 1.8842E-2 2.80273E-2 1.49376E-2 7.98983E-3 6.47733E-3 1.03297E-2 1.95559E-2 1.56833E-2 2.05539E-2 2.74587E-2 2.48699E-2 3.07944E-2 2.69838E-2 3.47948E-2 3.13329E-2 3.24931E-2 2.98677E-2 2.51819E-2 2.18367E-2 1.54747E-2 1.06485E-2 1.03776E-2 1.05163E-2 6.04561E-3 7.71469E-3 1.03122E-2 1.22621E-2 1.0638E-2 6.18003E-3 5.77243E-3 5.51641E-3 8.45637E-3 1.37556E-2 2.01122E-2 2.34962E-2 3.03782E-2 3.70652E-2 4.73116E-2 1.5566E-2 8.89583E-3 1.3793E-2 2.14622E-2 4.29414E-2 8.87641E-2 1.62824E-1 1.52934E-1 1.30142E-1 4.36382E-2 2.65082E-2 1.30222E-2 1.90337E-2 2.67887E-2 2.36334E-2 3.31862E-2 5.31896E-2 5.08999E-2 3.71249E-2 2.33234E-2 1.33138E-2 1.86013E-2 2.19576E-2 2.75021E-2 7.38117E-2 1.55236E-1 2.72261E-1 3.65271E-1 3.85246E-1 4.0416E-1 3.83749E-1 3.11774E-1 1.43523E-1 1.23897E-1 2.10978E-1 4.44979E-1 5.23924E-1 -9999 -9999 -9999 -9999 -9999 -9999 -9999 -9999 -9999 -9999 -9999 -9999 -9999 -9999 -9999 -9999 -9999 -9999 -9999 -9999 -9999 -9999 -9999 -9999 -9999 -9999 -9999 -9999 -9999 -9999
-9999 -9999 -9999 -9999 -9999 -9999 -9999 -9999 -9999 -9999 -9999 -9999 -9999 -9999 -9999 -9999 -9999 -9999 -9999 -9999 -9999 -9999 -9999 -9999 -9999 -9999 -9999 -9999 -9999 -9999 -9999 -9999 -9999 -9999 -9999 -9999 -9999 -9999 -9999 -9999 -9999 -9999 -9999 -9999 -9999 -9999 -9999 -9999 -9999 -9999 -9999 -9999 -9999 -9999 -9999 -9999 -9999 -9999 -9999 -9999 -9999 -9999 -9999 -9999 -9999 -9999 -9999 -9999 -9999 -9999 -9999 -9999 -9999 -9999 -9999 -9999 -9999 -9999 -9999 -9999 -9999 -9999 -9999 -9999 -9999 -9999 1.60637E-1 1.68259E-1 1.59974E-1 1.40448E-1 1.37892E-1 1.3461E-1 1.34993E-1 1.35676E-1 1.94398E-1 2.71289E-1 3.13255E-1 2.8534E-1 2.69555E-1 2.50982E-1 2.52218E-1 2.27386E-1 2.09789E-1 1.92656E-1 1.72867E-1 1.49813E-1 1.51704E-1 1.62971E-1 1.66356E-1 1.56132E-1 1.57433E-1 1.63807E-1 1.64708E-1 1.58265E-1 2.0026E-1 2.769E-1 2.36443E-1 2.04133E-1 1.69815E-1 1.47544E-1 1.35587E-1 1.23776E-1 1.32351E-1 1.3428E-1 1.72797E-1 1.95918E-1 2.06414E-1 2.01362E-1 1.91786E-1 1.67736E-1 1.71663E-1 1.61645E-1 1.19871E-1 1.24088E-1 1.29363E-1 1.11674E-1 6.83372E-2 7.47483E-2 4.2318E-2 3.48086E-2 4.55687E-2 3.11638E-2 2.0049E-2 1.72607E-2 1.22936E-2 7.43816E-3 7.64728E-3 8.16196E-3 1.1367E-2 1.93984E-2 2.0786E-2 1.33657E-2 1.2555E-2 1.67928E-2 2.38571E-2 4.44077E-2 2.92163E-2 1.7782E-2 3.65376E-2 3.30682E-2 2.25166E-2 1.22635E-2 8.24074E-3 1.12196E-2 1.7726E-2 2.42401E-2 2.72368E-2 2.69766E-2 2.77173E-2 2.45492E-2 3.34882E-2 3.45668E-2 3.82451E-2 3.462E-2 3.6301E-2 2.23701E-2 2.55464E-2 1.4624E-2 1.01918E-2 9.06894E-3 7.79868E-3 5.25552E-3 4.90812E-3 9.00267E-3 1.40294E-2 8.47053E-3 7.35137E-3 8.65587E-3 9.92383E-3 6.95651E-3 6.76554E-3 1.30892E-2 1.89925E-2 2.70191E-2 3.41673E-2 5.52406E-2 4.98613E-2 3.15764E-2 1.63303E-2 1.88714E-2 2.33587E-2 4.0411E-2 8.82116E-2 1.339E-1 1.44211E-1 4.86761E-2 4.12567E-2 3.16061E-2 1.64853E-2 1.46479E-2 1.59862E-2 1.80853E-2 2.4434E-2 3.19608E-2 3.35374E-2 2.789E-2 2.76885E-2 1.57952E-2 1.40156E-2 1.07065E-2 4.30184E-2 1.35697E-1 2.11364E-1 2.10454E-1 2.35123E-1 3.56857E-1 3.60638E-1 4.73369E-1 4.71823E-1 2.20627E-1 1.18705E-1 3.12703E-1 5.53735E-1 -9999 -9999 -9999 -9999 -9999 -9999 -9999 -9999 -9999 -9999 -9999 -9999 -9999 -9999 -9999 -9999 -9999 -9999 -9999 -9999 -9999 -9999 -9999 -9999 -9999 -9999 -9999 -9999 -9999 -9999 -9999
-9999 -9999 -9999 -9999 -9999 -9999 -9999 -9999 -9999 -9999 -9999 -9999 -9999 -9999 -9999 -9999 -9999 -9999 -9999 -9999 -9999 -9999 -9999 -9999 -9999 -9999 -9999 -9999 -9999 -9999 -9999 -9999 -9999 -9999 -9999 -9999 -9999 -9999 -9999 -9999 -9999 -9999 -9999 -9999 -9999 -9999 -9999 -9999 -9999 -9999 -9999 -9999 -9999 -9999 -9999 -9999 -9999 -9999 -9999 -9999 -9999 -9999 -9999 -9999 -9999 -9999 -9999 -9999 -9999 -9999 -9999 -9999 -9999 -9999 -9999 -9999 -9999 -9999 -9999 -9999 -9999 -9999 -9999 -9999 -9999 1.60637E-1 1.61524E-1 1.62861E-1 1.61302E-1 1.41242E-1 1.36726E-1 1.33657E-1 1.23859E-1 1.56227E-1 2.10776E-1 2.70964E-1 2.75082E-1 2.72798E-1 2.58714E-1 2.44864E-1 2.25088E-1 2.27674E-1 2.14174E-1 2.06544E-1 1.77567E-1 1.71889E-1 1.63012E-1 1.70261E-1 1.53808E-1 1.62951E-1 1.64073E-1 1.70429E-1 1.57393E-1 1.77457E-1 2.7277E-1 3.69607E-1 3.71384E-1 3.02578E-1 2.72502E-1 2.05979E-1 1.84303E-1 1.4266E-1 1.15347E-1 1.2431E-1 1.50206E-1 1.81228E-1 1.77299E-1 1.76564E-1 1.74941E-1 1.69102E-1 1.58989E-1 1.50213E-1 1.27704E-1 1.15466E-1 1.01316E-1 9.85287E-2 6.9198E-2 7.59069E-2 4.67131E-2 3.15007E-2 3.26754E-2 2.54116E-2 1.6958E-2 1.73041E-2 1.51598E-2 9.44678E-3 1.41659E-2 1.47987E-2 1.10286E-2 2.09892E-2 2.96426E-2 3.45218E-2 2.71729E-2 2.80533E-2 4.19739E-2 5.43798E-2 3.3489E-2 2.45503E-2 3.12131E-2 1.49042E-2 1.09764E-2 1.18842E-2 1.24359E-2 1.93834E-2 2.08359E-2 3.17621E-2 2.81457E-2 3.14614E-2 3.19138E-2 3.13111E-2 2.99003E-2 2.83716E-2 3.19681E-2 3.81279E-2 3.21885E-2 2.0155E-2 2.2876E-2 1.02742E-2 7.71958E-3 6.98032E-3 5.94511E-3 4.34112E-3 5.41981E-3 8.94887E-3 9.07673E-3 6.8571E-3 8.13343E-3 6.06714E-3 8.85859E-3 6.45671E-3 3.57145E-3 5.54848E-3 7.90169E-3 1.03186E-2 2.34749E-2 5.23922E-2 8.36962E-2 8.99788E-2 5.14357E-2 3.42778E-2 4.64042E-2 5.58612E-2 1.21227E-1 1.6886E-1 7.28787E-2 6.03768E-2 4.62352E-2 3.66961E-2 3.39324E-2 2.34749E-2 1.69184E-2 1.33698E-2 1.4172E-2 1.94477E-2 1.80318E-2 2.31511E-2 4.48417E-2 5.08553E-2 2.90552E-2 1.4565E-2 2.83128E-2 8.43754E-2 9.63866E-2 9.81847E-2 1.75817E-1 1.93775E-1 2.11524E-1 4.33349E-1 5.3031E-1 2.60517E-1 1.82811E-1 2.69161E-1 5.35221E-1 -9999 -9999 -9999 -9999 -9999 -9999 -9999 -9999 -9999 -9999 -9999 -9999 -9999 -9999 -9999 -9999 -9999 -9999 -9999 -9999 -9999 -9999 -9999 -9999 -9999 -9999 -9999 -9999 -9999 -9999 -9999
-9999 -9999 -9999 -9999 -9999 -9999 -9999 -9999 -9999 -9999 -9999 -9999 -9999 -9999 -9999 -9999 -9999 -9999 -9999 -9999 -9999 -9999 -9999 -9999 -9999 -9999 -9999 -9999 -9999 -9999 -9999 -9999 -9999 -9999 -9999 -9999 -9999 -9999 -9999 -9999 -9999 -9999 -9999 -9999 -9999 -9999 -9999 -9999 -9999 -9999 -9999 -9999 -9999 -9999 -9999 -9999 -9999 -9999 -9999 -9999 -9999 -9999 -9999 -9999 -9999 -9999 -9999 -9999 -9999 -9999 -9999 -9999 -9999 -9999 -9999 -9999 -9999 -9999 -9999 -9999 -9999 -9999 -9999 -9999 -9999 1.60858E-1 1.61969E-1 1.63534E-1 1.45881E-1 1.41441E-1 1.35568E-1 1.19821E-1 1.32061E-1 1.6594E-1 2.09143E-1 2.27174E-1 2.64737E-1 2.6219E-1 2.50001E-1 2.13572E-1 2.16062E-1 2.08432E-1 1.98642E-1 1.76178E-1 1.7594E-1 1.81433E-1 1.80218E-1 1.60766E-1 1.61876E-1 1.70704E-1 1.71169E-1 1.57216E-1 1.59842E-1 1.9583E-1 2.68619E-1 3.41892E-1 3.74695E-1 3.68188E-1 3.3565E-1 2.93196E-1 2.06514E-1 1.72563E-1 1.23986E-1 1.22711E-1 1.35393E-1 1.49788E-1 1.43882E-1 1.62927E-1 1.50403E-1 1.53999E-1 1.48742E-1 1.37501E-1 1.34815E-1 1.13892E-1 8.87947E-2 5.35619E-2 4.89008E-2 6.07476E-2 5.46781E-2 4.71595E-2 3.40503E-2 1.87533E-2 1.71647E-2 2.68108E-2 1.91507E-2 1.66743E-2 2.59695E-2 2.00984E-2 2.71729E-2 2.31588E-2 2.79039E-2 5.1197E-2 3.19416E-2 2.75333E-2 3.28412E-2 4.58556E-2 3.35706E-2 2.02721E-2 2.44542E-2 3.15581E-2 3.10125E-2 3.33091E-2 2.98528E-2 3.56564E-2 3.10646E-2 2.79253E-2 3.09714E-2 2.53386E-2 3.4884E-2 4.18846E-2 3.16173E-2 3.79298E-2 2.57064E-2 2.26183E-2 1.90454E-2 1.63925E-2 1.82399E-2 1.20048E-2 6.33951E-3 4.44355E-3 5.67658E-3 5.56982E-3 8.78648E-3 9.37647E-3 5.3911E-3 6.34553E-3 7.46767E-3 6.55568E-3 5.53759E-3 5.40051E-3 3.331E-3 4.90207E-3 5.442E-3 8.73235E-3 1.58702E-2 2.89999E-2 4.77281E-2 7.28684E-2 1.20684E-1 7.48024E-2 5.74784E-2 9.78851E-2 1.62824E-1 1.66545E-1 6.24481E-2 5.44382E-2 4.65255E-2 4.12567E-2 3.67417E-2 2.33399E-2 1.6058E-2 1.11561E-2 1.04931E-2 1.87438E-2 2.63695E-2 4.50684E-2 7.86507E-2 5.69654E-2 4.14744E-2 2.30303E-2 1.83037E-2 5.337E-2 6.07456E-2 9.52E-2 1.09587E-1 9.24667E-2 1.7615E-1 4.0501E-1 5.90594E-1 4.86124E-1 4.65187E-1 4.12209E-1 5.39434E-1 -9999 -9999 -9999 -9999 -9999 -9999 -9999 -9999 -9999 -9999 -9999 -9999 -9999 -9999 -9999 -9999 -9999 -9999 -9999 -9999 -9999 -9999 -9999 -9999 -9999 -9999 -9999 -9999 -9999 -9999 -9999
-9999 -9999 -9999 -9999 -9999 -9999 -9999 -9999 -9999 -9999 -9999 -9999 -9999 -9999 -9999 -9999 -9999 -9999 -9999 -9999 -9999 -9999 -9999 -9999 -9999 -9999 -9999 -9999 -9999 -9999 -9999 -9999 -9999 -9999 -9999 -9999 -9999 -9999 -9999 -9999 -9999 -9999 -9999 -9999 -9999 -9999 -9999 -9999 -9999 -9999 -9999 -9999 -9999 -9999 -9999 -9999 -9999 -9999 -9999 -9999 -9999 -9999 -9999 -9999 -9999 -9999 -9999 -9999 -9999 -9999 -9999 -9999 -9999 -9999 -9999 -9999 -9999 -9999 -9999 -9999 -9999 -9999 -9999 -9999 1.61302E-1 1.62191E-1 1.62638E-1 1.46701E-1 1.44659E-1 1.40052E-1 1.35376E-1 1.21387E-1 1.38944E-1 1.64356E-1 1.78679E-1 2.30358E-1 2.70526E-1 2.6378E-1 2.13572E-1 1.97291E-1 1.96513E-1 1.89911E-1 1.6984E-1 1.72166E-1 1.74754E-1 1.77132E-1 1.65017E-1 1.65923E-1 1.74689E-1 1.76589E-1 1.56172E-1 1.61835E-1 1.73701E-1 2.36388E-1 2.37359E-1 2.90661E-1 3.56809E-1 3.68586E-1 3.56077E-1 2.99134E-1 2.44199E-1 2.10651E-1 1.407E-1 1.26107E-1 1.41023E-1 1.30153E-1 1.51202E-1 1.52927E-1 1.51656E-1 1.34964E-1 1.39831E-1 1.05076E-1 9.96683E-2 9.33919E-2 8.74742E-2 7.34769E-2 5.141E-2 3.83054E-2 3.95319E-2 2.91285E-2 2.83952E-2 2.10558E-2 2.58453E-2 3.96046E-2 2.63877E-2 3.63152E-2 4.15208E-2 3.23514E-2 5.02544E-2 2.80533E-2 3.03913E-2 4.55841E-2 2.93851E-2 3.43298E-2 3.07167E-2 4.20634E-2 4.102E-2 3.26766E-2 2.16841E-2 3.41077E-2 1.86485E-2 2.49732E-2 2.45779E-2 3.53271E-2 2.20452E-2 2.50198E-2 4.24442E-2 2.72443E-2 4.51911E-2 3.51296E-2 3.18764E-2 3.58952E-2 2.47808E-2 1.63202E-2 1.79156E-2 1.98214E-2 9.14989E-3 5.28637E-3 4.46438E-3 5.77729E-3 7.77089E-3 9.99755E-3 7.48576E-3 7.11765E-3 6.77978E-3 4.70216E-3 3.98929E-3 5.1443E-3 9.07673E-3 1.37556E-2 7.93592E-3 8.52433E-3 1.05414E-2 8.94327E-3 1.62666E-2 2.58402E-2 4.24834E-2 7.60114E-2 1.22551E-1 1.32773E-1 1.04338E-1 1.24207E-1 1.64603E-1 1.3803E-1 1.12106E-1 4.45285E-2 3.52375E-2 2.18099E-2 2.37579E-2 1.89878E-2 1.98574E-2 1.60875E-2 1.33588E-2 2.23404E-2 4.79479E-2 7.9166E-2 1.17814E-1 1.26136E-1 1.26066E-1 7.01365E-2 2.94953E-2 3.06969E-2 3.50003E-2 4.37333E-2 3.40174E-2 4.57824E-2 1.37394E-1 3.53475E-1 5.75393E-1 5.51295E-1 5.58239E-1 -9999 -9999 -9999 -9999 -9999 -9999 -9999 -9999 -9999 -9999 -9999 -9999 -9999 -9999 -9999 -9999 -9999 -9999 -9999 -9999 -9999 -9999 -9999 -9999 -9999 -9999 -9999 -9999 -9999 -9999 -9999 -9999 -9999
-9999 -9999 -9999 -9999 -9999 -9999 -9999 -9999 -9999 -9999 -9999 -9999 -9999 -9999 -9999 -9999 -9999 -9999 -9999 -9999 -9999 -9999 -9999 -9999 -9999 -9999 -9999 -9999 -9999 -9999 -9999 -9999 -9999 -9999 -9999 -9999 -9999 -9999 -9999 -9999 -9999 -9999 -9999 -9999 -9999 -9999 -9999 -9999 -9999 -9999 -9999 -9999 -9999 -9999 -9999 -9999 -9999 -9999 -9999 -9999 -9999 -9999 -9999 -9999 -9999 -9999 -9999 -9999 -9999 -9999 -9999 -9999 -9999 -9999 -9999 -9999 -9999 -9999 -9999 -9999 -9999 -9999 -9999 1.62638E-1 1.62638E-1 1.62638E-1 1.47112E-1 1.45881E-1 1.43244E-1 1.39067E-1 1.22618E-1 1.29821E-1 1.34334E-1 1.39661E-1 1.89978E-1 2.7085E-1 3.1767E-1 2.51209E-1 2.06007E-1 1.92146E-1 1.81477E-1 1.56231E-1 1.59283E-1 1.6283E-1 1.73574E-1 1.56862E-1 1.59483E-1 1.61251E-1 1.69127E-1 1.50461E-1 1.55955E-1 1.59442E-1 1.89246E-1 2.01024E-1 2.37007E-1 2.67884E-1 3.32063E-1 3.87475E-1 3.33609E-1 3.22677E-1 2.72619E-1 2.31256E-1 1.6569E-1 1.15559E-1 1.35024E-1 1.53064E-1 1.42273E-1 1.52215E-1 1.37277E-1 1.24323E-1 1.12855E-1 1.19779E-1 1.11746E-1 1.00273E-1 8.3373E-2 7.80241E-2 5.93E-2 3.9754E-2 2.89614E-2 2.46899E-2 1.79107E-2 2.39124E-2 4.00473E-2 5.38931E-2 3.75998E-2 4.55479E-2 5.18439E-2 3.53325E-2 6.03878E-2 3.4173E-2 3.0871E-2 4.42373E-2 4.61426E-2 5.51887E-2 5.16255E-2 4.5499E-2 2.78765E-2 3.07187E-2 4.02577E-2 2.40685E-2 1.21001E-2 1.35318E-2 2.55569E-2 2.10903E-2 1.24961E-2 2.00362E-2 3.24184E-2 2.13569E-2 3.4932E-2 2.70155E-2 1.73889E-2 2.39755E-2 1.9778E-2 1.50548E-2 1.82936E-2 1.54412E-2 9.51346E-3 6.76103E-3 5.11659E-3 6.41786E-3 8.03895E-3 6.75438E-3 5.06196E-3 4.54562E-3 6.35142E-3 6.55568E-3 4.7712E-3 8.78648E-3 1.12027E-2 1.44205E-2 2.02538E-2 1.24969E-2 1.782E-2 2.01315E-2 2.5316E-2 2.46895E-2 3.53781E-2 8.52094E-2 1.47239E-1 1.48802E-1 1.27737E-1 1.35409E-1 1.5234E-1 1.24576E-1 1.05288E-1 7.89157E-2 5.63116E-2 5.50815E-2 6.45688E-2 4.80981E-2 5.41429E-2 1.93881E-2 1.83267E-2 2.25411E-2 3.74734E-2 5.64915E-2 1.14693E-1 1.41952E-1 2.18217E-1 1.49701E-1 6.63278E-2 3.05992E-2 1.76456E-2 2.5467E-2 4.99356E-2 7.93821E-2 1.77135E-1 2.39431E-1 4.58739E-1 -9999 -9999 -9999 -9999 -9999 -9999 -9999 -9999 -9999 -9999 -9999 -9999 -9999 -9999 -9999 -9999 -9999 -9999 -9999 -9999 -9999 -9999 -9999 -9999 -9999 -9999 -9999 -9999 -9999 -9999 -9999 -9999 -9999 -9999 -9999
-9999 -9999 -9999 -9999 -9999 -9999 -9999 -9999 -9999 -9999 -9999 -9999 -9999 -9999 -9999 -9999 -9999 -9999 -9999 -9999 -9999 -9999 -9999 -9999 -9999 -9999 -9999 -9999 -9999 -9999 -9999 -9999 -9999 -9999 -9999 -9999 -9999 -9999 -9999 -9999 -9999 -9999 -9999 -9999 -9999 -9999 -9999 -9999 -9999 -9999 -9999 -9999 -9999 -9999 -9999 -9999 -9999 -9999 -9999 -9999 -9999 -9999 -9999 -9999 -9999 -9999 -9999 -9999 -9999 -9999 -9999 -9999 -9999 -9999 -9999 -9999 -9999 -9999 -9999 -9999 -9999 -9999 1.67843E-1 1.67156E-1 1.64433E-1 1.63758E-1 1.46906E-1 1.44659E-1 1.40646E-1 1.23859E-1 1.24752E-1 1.38747E-1 1.26275E-1 1.46462E-1 2.07693E-1 3.18026E-1 3.37746E-1 2.62164E-1 2.07352E-1 1.82209E-1 1.52589E-1 1.55153E-1 1.59503E-1 1.63054E-1 1.47793E-1 1.5029E-1 1.59044E-1 1.61251E-1 1.43506E-1 1.49207E-1 1.50042E-1 1.65923E-1 2.11996E-1 2.13696E-1 2.17023E-1 2.64418E-1 3.54553E-1 3.47983E-1 3.54333E-1 3.39756E-1 2.95364E-1 2.52672E-1 1.71456E-1 1.26336E-1 1.39296E-1 1.64951E-1 1.66767E-1 1.61183E-1 1.06456E-1 1.21151E-1 1.00378E-1 9.61782E-2 1.04631E-1 9.10607E-2 7.13432E-2 4.50307E-2 3.186E-2 3.9754E-2 5.43208E-2 3.39463E-2 2.23182E-2 2.58735E-2 5.10699E-2 6.84213E-2 7.59932E-2 3.8357E-2 5.85575E-2 4.09089E-2 4.80653E-2 5.82644E-2 5.92601E-2 5.64873E-2 5.4766E-2 4.32102E-2 3.33649E-2 2.57436E-2 1.97004E-2 1.39516E-2 2.66197E-2 1.88308E-2 1.03573E-2 7.4877E-3 1.71528E-2 7.86095E-3 6.64344E-3 1.04241E-2 2.15129E-2 1.98733E-2 2.42585E-2 1.84396E-2 1.37483E-2 1.29949E-2 1.38718E-2 1.39993E-2 1.69593E-2 1.21545E-2 6.54449E-3 9.92419E-3 1.02683E-2 8.84313E-3 5.82929E-3 7.60609E-3 4.91537E-3 3.41031E-3 4.4808E-3 5.3911E-3 7.15221E-3 1.17674E-2 1.65151E-2 1.69732E-2 2.29244E-2 2.87978E-2 1.7581E-2 3.22947E-2 4.81857E-2 3.65869E-2 2.60856E-2 4.80705E-2 1.17665E-1 1.72672E-1 1.46724E-1 1.04553E-1 1.31405E-1 1.11775E-1 1.09855E-1 9.31546E-2 1.00215E-1 1.00215E-1 9.04251E-2 8.13328E-2 5.38253E-2 6.00259E-2 3.1484E-2 2.29869E-2 3.63431E-2 6.01355E-2 5.83978E-2 1.12452E-1 2.30612E-1 2.74665E-1 1.55648E-1 6.06866E-2 3.59804E-2 4.2201E-2 9.50875E-2 2.43705E-1 2.59055E-1 2.60875E-1 5.18854E-1 -9999 -9999 -9999 -9999 -9999 -9999 -9999 -9999 -9999 -9999 -9999 -9999 -9999 -9999 -9999 -9999 -9999 -9999 -9999 -9999 -9999 -9999 -9999 -9999 -9999 -9999 -9999 -9999 -9999 -9999 -9999 -9999 -9999 -9999 -9999
-9999 -9999 -9999 -9999 -9999 -9999 -9999 -9999 -9999 -9999 -9999 -9999 -9999 -9999 -9999 -9999 -9999 -9999 -9999 -9999 -9999 -9999 -9999 -9999 -9999 -9999 -9999 -9999 -9999 -9999 -9999 -9999 -9999 -9999 -9999 -9999 -9999 -9999 -9999 -9999 -9999 -9999 -9999 -9999 -9999 -9999 -9999 -9999 -9999 -9999 -9999 -9999 -9999 -9999 -9999 -9999 -9999 -9999 -9999 -9999 -9999 -9999 -9999 -9999 -9999 -9999 -9999 -9999 -9999 -9999 -9999 -9999 -9999 -9999 -9999 -9999 -9999 -9999 -9999 -9999 -9999 -9999 1.74358E-1 1.71076E-1 1.66472E-1 1.48767E-1 1.46496E-1 1.43042E-1 1.24573E-1 1.22971E-1 1.2565E-1 1.33004E-1 1.25373E-1 1.4894E-1 2.27174E-1 3.17931E-1 3.47352E-1 2.50957E-1 1.94753E-1 1.53014E-1 1.45349E-1 1.49473E-1 1.53906E-1 1.39753E-1 1.47793E-1 1.5029E-1 1.53034E-1 1.43304E-1 1.44112E-1 1.43506E-1 1.4533E-1 1.57928E-1 2.35286E-1 2.76929E-1 2.66919E-1 2.97753E-1 3.06481E-1 3.33625E-1 3.73307E-1 3.52005E-1 3.11717E-1 2.42721E-1 1.90271E-1 1.30933E-1 1.34295E-1 1.73955E-1 1.55617E-1 1.51781E-1 1.28144E-1 1.22744E-1 1.08833E-1 9.43496E-2 1.18943E-1 9.65731E-2 6.84184E-2 5.84126E-2 4.65075E-2 5.8684E-2 6.8007E-2 3.85209E-2 3.96848E-2 3.61756E-2 5.60535E-2 7.89993E-2 6.27537E-2 4.96719E-2 4.79923E-2 5.4178E-2 6.11123E-2 4.81342E-2 4.65869E-2 3.65749E-2 2.40347E-2 3.30029E-2 1.93561E-2 2.2837E-2 1.06129E-2 1.07866E-2 1.79751E-2 1.6907E-2 1.25885E-2 5.96065E-3 8.2456E-3 6.35853E-3 6.8198E-3 8.75998E-3 1.31252E-2 1.52398E-2 2.04238E-2 2.22966E-2 1.85458E-2 1.14225E-2 8.81002E-3 1.09982E-2 1.00726E-2 1.16531E-2 7.73976E-3 5.51636E-3 7.50567E-3 6.19327E-3 5.47974E-3 7.22777E-3 5.41168E-3 5.12082E-3 6.48848E-3 4.29323E-3 6.70272E-3 8.89538E-3 1.29038E-2 1.91015E-2 2.80533E-2 5.23922E-2 3.89315E-2 3.49749E-2 6.85791E-2 5.96964E-2 4.39706E-2 5.10903E-2 5.93849E-2 1.02679E-1 1.9529E-1 1.70525E-1 1.41245E-1 1.22447E-1 1.07467E-1 1.01494E-1 1.32316E-1 1.11159E-1 1.17811E-1 7.96224E-2 5.43827E-2 5.65634E-2 3.62336E-2 2.19765E-2 2.01345E-2 3.15263E-2 3.42089E-2 8.39035E-2 1.78609E-1 3.05252E-1 1.68793E-1 8.51984E-2 9.85604E-2 9.02757E-2 1.39195E-1 2.51264E-1 4.8014E-1 5.44398E-1 -9999 -9999 -9999 -9999 -9999 -9999 -9999 -9999 -9999 -9999 -9999 -9999 -9999 -9999 -9999 -9999 -9999 -9999 -9999 -9999 -9999 -9999 -9999 -9999 -9999 -9999 -9999 -9999 -9999 -9999 -9999 -9999 -9999 -9999 -9999 -9999
-9999 -9999 -9999 -9999 -9999 -9999 -9999 -9999 -9999 -9999 -9999 -9999 -9999 -9999 -9999 -9999 -9999 -9999 -9999 -9999 -9999 -9999 -9999 -9999 -9999 -9999 -9999 -9999 -9999 -9999 -9999 -9999 -9999 -9999 -9999 -9999 -9999 -9999 -9999 -9999 -9999 -9999 -9999 -9999 -9999 -9999 -9999 -9999 -9999 -9999 -9999 -9999 -9999 -9999 -9999 -9999 -9999 -9999 -9999 -9999 -9999 -9999 -9999 -9999 -9999 -9999 -9999 -9999 -9999 -9999 -9999 -9999 -9999 -9999 -9999 -9999 -9999 -9999 -9999 -9999 -9999 1.8054E-1 1.8298E-1 1.72008E-1 1.51067E-1 1.49809E-1 1.46906E-1 1.27646E-1 1.18819E-1 1.24573E-1 1.27464E-1 1.18726E-1 1.24476E-1 1.58503E-1 2.25088E-1 3.41794E-1 3.35981E-1 2.35317E-1 1.61715E-1 1.4413E-1 1.38787E-1 1.44167E-1 1.31894E-1 1.40346E-1 1.42738E-1 1.44961E-1 1.35662E-1 1.37987E-1 1.38573E-1 1.37597E-1 1.29824E-1 1.59242E-1 2.1591E-1 2.534E-1 2.18698E-1 2.38006E-1 2.9679E-1 3.15977E-1 3.4462E-1 3.05921E-1 2.80106E-1 2.47325E-1 2.04618E-1 1.41312E-1 1.34295E-1 1.56225E-1 1.658E-1 1.47834E-1 1.50541E-1 1.27435E-1 1.33201E-1 1.02507E-1 1.10551E-1 1.09273E-1 7.69136E-2 8.03639E-2 6.20292E-2 8.31957E-2 7.90417E-2 6.95115E-2 3.84641E-2 5.31375E-2 5.79612E-2 6.17995E-2 7.3773E-2 7.02573E-2 7.04676E-2 6.42884E-2 5.86243E-2 3.62312E-2 2.82006E-2 3.70491E-2 1.74357E-2 1.85656E-2 1.40901E-2 1.47982E-2 5.96108E-3 5.22041E-3 7.48444E-3 1.14176E-2 5.85314E-3 3.59569E-3 5.05219E-3 7.25268E-3 1.06386E-2 7.50651E-3 1.28004E-2 2.50075E-2 2.97223E-2 2.5911E-2 1.65568E-2 1.05616E-2 1.25885E-2 1.53976E-2 1.17313E-2 1.04538E-2 8.34146E-3 5.02734E-3 5.28013E-3 5.24541E-3 5.92635E-3 6.61959E-3 5.93509E-3 6.2473E-3 6.87979E-3 3.55047E-3 3.27524E-3 4.21861E-3 5.62445E-3 7.30876E-3 1.46407E-2 2.90628E-2 4.7703E-2 7.04717E-2 8.54495E-2 1.05179E-1 6.48803E-2 9.3541E-2 9.96689E-2 7.19688E-2 1.01313E-1 1.41278E-1 1.64347E-1 1.20235E-1 1.46233E-1 1.43403E-1 1.3767E-1 1.04686E-1 8.63692E-2 9.31587E-2 8.0912E-2 9.12258E-2 3.66005E-2 2.2061E-2 1.19359E-2 1.68599E-2 2.83109E-2 1.02232E-1 2.46424E-1 4.86982E-1 3.0892E-1 9.06664E-2 1.78929E-1 2.53833E-1 4.01548E-1 4.71328E-1 -9999 -9999 -9999 -9999 -9999 -9999 -9999 -9999 -9999 -9999 -9999 -9999 -9999 -9999 -9999 -9999 -9999 -9999 -9999 -9999 -9999 -9999 -9999 -9999 -9999 -9999 -9999 -9999 -9999 -9999 -9999 -9999 -9999 -9999 -9999 -9999 -9999 -9999
-9999 -9999 -9999 -9999 -9999 -9999 -9999 -9999 -9999 -9999 -9999 -9999 -9999 -9999 -9999 -9999 -9999 -9999 -9999 -9999 -9999 -9999 -9999 -9999 -9999 -9999 -9999 -9999 -9999 -9999 -9999 -9999 -9999 -9999 -9999 -9999 -9999 -9999 -9999 -9999 -9999 -9999 -9999 -9999 -9999 -9999 -9999 -9999 -9999 -9999 -9999 -9999 -9999 -9999 -9999 -9999 -9999 -9999 -9999 -9999 -9999 -9999 -9999 -9999 -9999 -9999 -9999 -9999 -9999 -9999 -9999 -9999 -9999 -9999 -9999 -9999 -9999 -9999 -9999 -9999 -9999 1.66928E-1 1.69684E-1 1.51699E-1 1.50227E-1 1.49183E-1 1.46701E-1 1.2177E-1 1.18476E-1 1.26917E-1 1.24509E-1 1.30126E-1 1.35957E-1 1.75095E-1 2.58945E-1 3.49214E-1 3.08182E-1 1.97081E-1 1.5136E-1 1.36064E-1 1.38591E-1 1.27999E-1 1.33215E-1 1.36469E-1 1.3861E-1 1.29286E-1 1.30958E-1 1.32836E-1 1.38378E-1 1.22268E-1 1.26195E-1 1.54294E-1 2.10406E-1 1.89518E-1 1.73763E-1 1.85069E-1 2.14296E-1 2.4827E-1 2.50501E-1 2.88111E-1 2.83094E-1 2.49166E-1 2.11144E-1 1.45544E-1 1.22611E-1 1.53894E-1 1.52216E-1 1.43154E-1 1.47441E-1 1.23677E-1 1.03971E-1 9.88898E-2 1.10717E-1 1.2592E-1 9.85958E-2 9.20977E-2 7.65665E-2 8.17011E-2 9.31539E-2 7.406E-2 4.8107E-2 6.35723E-2 8.50469E-2 6.51989E-2 7.71901E-2 6.54774E-2 5.01204E-2 4.73921E-2 4.77741E-2 3.62583E-2 2.10903E-2 2.39755E-2 1.38659E-2 1.03589E-2 6.78797E-3 5.91921E-3 3.18492E-3 2.17202E-3 3.79167E-3 5.08013E-3 4.07456E-3 3.71395E-3 7.86621E-3 1.2854E-2 1.88113E-2 1.25359E-2 1.4459E-2 2.55482E-2 3.17563E-2 2.07291E-2 1.58244E-2 1.05778E-2 8.80443E-3 1.208E-2 6.45135E-3 6.35682E-3 7.85488E-3 5.4192E-3 4.97923E-3 7.03382E-3 6.5353E-3 6.51315E-3 4.99361E-3 5.41872E-3 6.84609E-3 5.75442E-3 5.77004E-3 7.23642E-3 6.25697E-3 8.05224E-3 8.77059E-3 1.08486E-2 2.11128E-2 3.69727E-2 6.16968E-2 9.66182E-2 1.36363E-1 1.44273E-1 1.74559E-1 1.64481E-1 1.27818E-1 1.17684E-1 1.7238E-1 1.46084E-1 1.32471E-1 1.13261E-1 9.79614E-2 1.00014E-1 1.2266E-1 1.56381E-1 1.6523E-1 1.15743E-1 2.12472E-2 1.58059E-2 1.87255E-2 2.07853E-2 2.85033E-2 1.15536E-1 3.20514E-1 4.85343E-1 3.34444E-1 9.88879E-2 1.63435E-1 4.35575E-1 2.40102E-1 -9999 -9999 -9999 -9999 -9999 -9999 -9999 -9999 -9999 -9999 -9999 -9999 -9999 -9999 -9999 -9999 -9999 -9999 -9999 -9999 -9999 -9999 -9999 -9999 -9999 -9999 -9999 -9999 -9999 -9999 -9999 -9999 -9999 -9999 -9999 -9999 -9999 -9999 -9999
-9999 -9999 -9999 -9999 -9999 -9999 -9999 -9999 -9999 -9999 -9999 -9999 -9999 -9999 -9999 -9999 -9999 -9999 -9999 -9999 -9999 -9999 -9999 -9999 -9999 -9999 -9999 -9999 -9999 -9999 -9999 -9999 -9999 -9999 -9999 -9999 -9999 -9999 -9999 -9999 -9999 -9999 -9999 -9999 -9999 -9999 -9999 -9999 -9999 -9999 -9999 -9999 -9999 -9999 -9999 -9999 -9999 -9999 -9999 -9999 -9999 -9999 -9999 -9999 -9999 -9999 -9999 -9999 -9999 -9999 -9999 -9999 -9999 -9999 -9999 -9999 -9999 -9999 -9999 -9999 1.61969E-1 1.63758E-1 1.65564E-1 1.49809E-1 1.48144E-1 1.46701E-1 1.30226E-1 1.21245E-1 1.18647E-1 1.14865E-1 1.36572E-1 1.54643E-1 1.65406E-1 1.90669E-1 2.77949E-1 3.26237E-1 2.48194E-1 1.81523E-1 1.42555E-1 1.30044E-1 1.18121E-1 1.23879E-1 1.29136E-1 1.37828E-1 1.23879E-1 1.2531E-1 1.32082E-1 1.32648E-1 1.17284E-1 1.17794E-1 1.28749E-1 1.57315E-1 1.85518E-1 1.44165E-1 1.53012E-1 1.61005E-1 1.71187E-1 1.72607E-1 2.30486E-1 2.88798E-1 2.94565E-1 2.6997E-1 1.91769E-1 1.43348E-1 1.23852E-1 1.40123E-1 1.54977E-1 1.5868E-1 1.49718E-1 1.09755E-1 1.32571E-1 1.08799E-1 1.34074E-1 1.2591E-1 1.11518E-1 7.90253E-2 8.97369E-2 9.68088E-2 1.00315E-1 5.61965E-2 7.8685E-2 8.10494E-2 7.75592E-2 8.75938E-2 6.45824E-2 5.78061E-2 4.30719E-2 2.5499E-2 2.2153E-2 1.79505E-2 1.34245E-2 1.00281E-2 1.03562E-2 6.35981E-3 4.34806E-3 2.84633E-3 2.73093E-3 3.11656E-3 4.75711E-3 3.51197E-3 4.16983E-3 5.61099E-3 8.01125E-3 1.12142E-2 1.80991E-2 2.63619E-2 2.47444E-2 3.28873E-2 3.16535E-2 1.62829E-2 9.73185E-3 7.63937E-3 6.89464E-3 1.20996E-2 6.25542E-3 5.48158E-3 7.39713E-3 5.26304E-3 5.06418E-3 6.1051E-3 6.91953E-3 7.38443E-3 4.38342E-3 4.36238E-3 5.42867E-3 9.37647E-3 6.84862E-3 8.92233E-3 1.17044E-2 1.6732E-2 2.08163E-2 2.29998E-2 2.61756E-2 2.71955E-2 4.41408E-2 6.70688E-2 8.80473E-2 9.67898E-2 9.96805E-2 1.58812E-1 1.79294E-1 1.24289E-1 1.52108E-1 1.70032E-1 1.29846E-1 1.11454E-1 1.40601E-1 1.51649E-1 1.65658E-1 2.14056E-1 1.14445E-1 9.51373E-2 7.33117E-2 1.30532E-1 1.23421E-1 6.526E-2 4.18037E-2 8.39035E-2 3.9687E-1 4.60357E-1 2.08809E-1 1.26536E-1 1.80617E-1 4.79919E-1 -9999 -9999 -9999 -9999 -9999 -9999 -9999 -9999 -9999 -9999 -9999 -9999 -9999 -9999 -9999 -9999 -9999 -9999 -9999 -9999 -9999 -9999 -9999 -9999 -9999 -9999 -9999 -9999 -9999 -9999 -9999 -9999 -9999 -9999 -9999 -9999 -9999 -9999 -9999 -9999
-9999 -9999 -9999 -9999 -9999 -9999 -9999 -9999 -9999 -9999 -9999 -9999 -9999 -9999 -9999 -9999 -9999 -9999 -9999 -9999 -9999 -9999 -9999 -9999 -9999 -9999 -9999 -9999 -9999 -9999 -9999 -9999 -9999 -9999 -9999 -9999 -9999 -9999 -9999 -9999 -9999 -9999 -9999 -9999 -9999 -9999 -9999 -9999 -9999 -9999 -9999 -9999 -9999 -9999 -9999 -9999 -9999 -9999 -9999 -9999 -9999 -9999 -9999 -9999 -9999 -9999 -9999 -9999 -9999 -9999 -9999 -9999 -9999 -9999 -9999 -9999 -9999 -9999 -9999 -9999 1.63758E-1 1.66017E-1 1.51488E-1 1.51277E-1 1.48352E-1 1.24606E-1 1.23536E-1 1.21245E-1 1.18991E-1 1.12909E-1 1.447E-1 1.89016E-1 2.07621E-1 2.53065E-1 2.99162E-1 2.99914E-1 2.19522E-1 1.69463E-1 1.361E-1 1.11647E-1 1.15277E-1 1.25851E-1 1.30619E-1 1.18152E-1 1.25131E-1 1.26756E-1 1.27667E-1 1.13134E-1 1.12969E-1 1.13134E-1 1.23538E-1 1.37807E-1 1.62116E-1 1.3552E-1 1.45142E-1 1.60121E-1 1.5729E-1 1.91562E-1 2.74512E-1 2.85472E-1 2.88265E-1 2.60246E-1 2.06418E-1 1.55534E-1 1.33186E-1 1.4739E-1 1.52841E-1 1.31035E-1 1.35785E-1 1.17331E-1 1.3426E-1 1.28646E-1 1.13807E-1 1.23034E-1 1.21622E-1 8.89177E-2 1.09042E-1 9.73802E-2 7.05016E-2 5.79612E-2 8.10494E-2 9.12108E-2 9.21503E-2 6.92974E-2 4.62189E-2 4.89679E-2 4.54137E-2 3.54772E-2 3.22626E-2 3.00373E-2 2.18933E-2 1.56156E-2 1.09744E-2 7.86743E-3 3.57424E-3 2.82048E-3 5.9366E-3 7.73202E-3 1.10533E-2 8.52453E-3 1.0239E-2 6.94183E-3 1.15055E-2 1.76932E-2 2.59001E-2 3.51148E-2 3.55411E-2 3.63314E-2 2.90482E-2 1.54387E-2 8.51798E-3 7.87884E-3 6.44942E-3 5.47969E-3 7.43519E-3 4.59148E-3 6.41115E-3 3.77484E-3 2.85249E-3 4.30164E-3 7.31475E-3 6.64403E-3 5.06073E-3 7.43386E-3 7.86909E-3 1.4096E-2 1.13921E-2 6.91563E-3 9.97351E-3 1.61317E-2 2.80359E-2 3.23447E-2 3.90093E-2 4.2387E-2 4.65649E-2 1.06894E-1 1.7538E-1 1.4438E-1 1.46818E-1 1.38104E-1 1.49186E-1 1.4304E-1 1.57892E-1 1.62072E-1 1.57162E-1 1.40568E-1 2.02173E-1 2.08339E-1 1.40208E-1 1.3039E-1 1.52104E-1 2.0465E-1 1.89102E-1 3.64461E-1 3.13114E-1 3.11972E-1 2.15745E-1 1.12495E-1 4.58397E-1 3.80438E-1 2.01914E-1 1.49205E-1 3.1189E-1 -9999 -9999 -9999 -9999 -9999 -9999 -9999 -9999 -9999 -9999 -9999 -9999 -9999 -9999 -9999 -9999 -9999 -9999 -9999 -9999 -9999 -9999 -9999 -9999 -9999 -9999 -9999 -9999 -9999 -9999 -9999 -9999 -9999 -9999 -9999 -9999 -9999 -9999 -9999 -9999 -9999
-9999 -9999 -9999 -9999 -9999 -9999 -9999 -9999 -9999 -9999 -9999 -9999 -9999 -9999 -9999 -9999 -9999 -9999 -9999 -9999 -9999 -9999 -9999 -9999 -9999 -9999 -9999 -9999 -9999 -9999 -9999 -9999 -9999 -9999 -9999 -9999 -9999 -9999 -9999 -9999 -9999 -9999 -9999 -9999 -9999 -9999 -9999 -9999 -9999 -9999 -9999 -9999 -9999 -9999 -9999 -9999 -9999 -9999 -9999 -9999 -9999 -9999 -9999 -9999 -9999 -9999 -9999 -9999 -9999 -9999 -9999 -9999 -9999 -9999 -9999 -9999 -9999 -9999 -9999 1.64433E-1 1.66928E-1 1.5297E-1 1.54036E-1 1.53609E-1 1.51277E-1 1.26045E-1 1.22827E-1 1.20721E-1 1.0823E-1 1.23473E-1 1.68184E-1 2.06325E-1 2.65031E-1 3.04695E-1 3.16641E-1 2.56552E-1 2.01845E-1 1.57614E-1 1.19495E-1 1.12299E-1 1.173E-1 1.22847E-1 1.12329E-1 1.19873E-1 1.2179E-1 1.23201E-1 1.14125E-1 1.14125E-1 1.13299E-1 1.12805E-1 1.02468E-1 1.18166E-1 1.28598E-1 1.39178E-1 1.43723E-1 1.4034E-1 1.59918E-1 1.96955E-1 2.82372E-1 2.88265E-1 2.27448E-1 2.70274E-1 2.19906E-1 1.68263E-1 1.43239E-1 1.28324E-1 1.16297E-1 1.15127E-1 1.01074E-1 1.22325E-1 1.20923E-1 1.21275E-1 1.00623E-1 1.0603E-1 7.93153E-2 9.80716E-2 6.83539E-2 6.55973E-2 6.00114E-2 8.59307E-2 9.10731E-2 8.98433E-2 7.432E-2 4.7079E-2 4.32703E-2 4.43006E-2 3.4212E-2 2.66964E-2 2.64829E-2 1.58169E-2 1.17471E-2 9.45259E-3 9.22532E-3 7.61556E-3 4.13747E-3 4.4953E-3 8.238E-3 1.47918E-2 1.92249E-2 1.8378E-2 2.10813E-2 1.08177E-2 1.65178E-2 2.95359E-2 2.62998E-2 3.83417E-2 4.18012E-2 3.84528E-2 2.31915E-2 1.3855E-2 8.57339E-3 6.92796E-3 4.2274E-3 2.8116E-3 2.72115E-3 2.72115E-3 3.90018E-3 2.49567E-3 2.50383E-3 4.19503E-3 7.99118E-3 8.71874E-3 8.81738E-3 1.08353E-2 1.26789E-2 1.20781E-2 1.88129E-2 1.62599E-2 1.05485E-2 1.10597E-2 1.75506E-2 1.60715E-2 2.02666E-2 3.8585E-2 5.93994E-2 9.51414E-2 1.4767E-1 1.40577E-1 6.74229E-2 1.03358E-1 1.16318E-1 1.07825E-1 1.01068E-1 1.08758E-1 2.14369E-1 1.93185E-1 2.06857E-1 1.37621E-1 1.25834E-1 1.78894E-1 2.13195E-1 3.20828E-1 2.71683E-1 3.06847E-1 2.38555E-1 3.49861E-1 4.24158E-1 4.78591E-1 4.14389E-1 3.98047E-1 1.72836E-1 1.6142E-1 4.44788E-1 -9999 -9999 -9999 -9999 -9999 -9999 -9999 -9999 -9999 -9999 -9999 -9999 -9999 -9999 -9999 -9999 -9999 -9999 -9999 -9999 -9999 -9999 -9999 -9999 -9999 -9999 -9999 -9999 -9999 -9999 -9999 -9999 -9999 -9999 -9999 -9999 -9999 -9999 -9999 -9999 -9999
-9999 -9999 -9999 -9999 -9999 -9999 -9999 -9999 -9999 -9999 -9999 -9999 -9999 -9999 -9999 -9999 -9999 -9999 -9999 -9999 -9999 -9999 -9999 -9999 -9999 -9999 -9999 -9999 -9999 -9999 -9999 -9999 -9999 -9999 -9999 -9999 -9999 -9999 -9999 -9999 -9999 -9999 -9999 -9999 -9999 -9999 -9999 -9999 -9999 -9999 -9999 -9999 -9999 -9999 -9999 -9999 -9999 -9999 -9999 -9999 -9999 -9999 -9999 -9999 -9999 -9999 -9999 -9999 -9999 -9999 -9999 -9999 -9999 -9999 -9999 -9999 -9999 -9999 1.64433E-1 1.66017E-1 1.68992E-1 1.54679E-1 1.55108E-1 1.4839E-1 1.37258E-1 1.33039E-1 1.23004E-1 1.07126E-1 1.10467E-1 1.33731E-1 1.82854E-1 2.28884E-1 3.04348E-1 3.43039E-1 2.87327E-1 2.35078E-1 1.88244E-1 1.46241E-1 1.11972E-1 1.07514E-1 1.18495E-1 1.09578E-1 1.1315E-1 1.20915E-1 1.23201E-1 1.09752E-1 1.10395E-1 1.10234E-1 1.08794E-1 9.47681E-2 9.63277E-2 1.05525E-1 1.24965E-1 1.37029E-1 1.12325E-1 1.23163E-1 1.49032E-1 1.85832E-1 2.60258E-1 2.46294E-1 2.45196E-1 2.67903E-1 2.12955E-1 1.67614E-1 1.26565E-1 1.21608E-1 1.04849E-1 1.1296E-1 1.20039E-1 1.18827E-1 1.17459E-1 9.90842E-2 1.03875E-1 1.1112E-1 7.81417E-2 9.75046E-2 1.01465E-1 9.5498E-2 9.22915E-2 9.95386E-2 9.06515E-2 6.51571E-2 4.78186E-2 6.13949E-2 3.86048E-2 3.19299E-2 3.19299E-2 1.57786E-2 2.05348E-2 1.49507E-2 9.70519E-3 5.06198E-3 4.14745E-3 5.95849E-3 7.01266E-3 7.77177E-3 5.78804E-3 7.41995E-3 1.38659E-2 2.96133E-2 2.95198E-2 2.39652E-2 2.15423E-2 3.85823E-2 4.51723E-2 4.60681E-2 4.19274E-2 2.78683E-2 1.87626E-2 1.41717E-2 8.92857E-3 5.61432E-3 4.71556E-3 3.41327E-3 2.92253E-3 3.75251E-3 3.6202E-3 4.59188E-3 3.53438E-3 5.16849E-3 8.52823E-3 8.99173E-3 1.22357E-2 1.29902E-2 1.48085E-2 1.64477E-2 2.31652E-2 3.48507E-2 3.85209E-2 2.60571E-2 2.71644E-2 2.25512E-2 2.80306E-2 5.29679E-2 4.09759E-2 6.02706E-2 8.54495E-2 7.9937E-2 5.7497E-2 4.17141E-2 7.98003E-2 8.33195E-2 8.80678E-2 8.02364E-2 1.10174E-1 1.05895E-1 1.00271E-1 2.31314E-1 2.38453E-1 2.95996E-1 3.07162E-1 2.76514E-1 2.45144E-1 2.68375E-1 3.09762E-1 2.05695E-1 2.33634E-1 2.38831E-1 4.2195E-1 2.88652E-1 1.6852E-1 2.42296E-1 4.97526E-1 -9999 -9999 -9999 -9999 -9999 -9999 -9999 -9999 -9999 -9999 -9999 -9999 -9999 -9999 -9999 -9999 -9999 -9999 -9999 -9999 -9999 -9999 -9999 -9999 -9999 -9999 -9999 -9999 -9999 -9999 -9999 -9999 -9999 -9999 -9999 -9999 -9999 -9999 -9999 -9999 -9999
-9999 -9999 -9999 -9999 -9999 -9999 -9999 -9999 -9999 -9999 -9999 -9999 -9999 -9999 -9999 -9999 -9999 -9999 -9999 -9999 -9999 -9999 -9999 -9999 -9999 -9999 -9999 -9999 -9999 -9999 -9999 -9999 -9999 -9999 -9999 -9999 -9999 -9999 -9999 -9999 -9999 -9999 -9999 -9999 -9999 -9999 -9999 -9999 -9999 -9999 -9999 -9999 -9999 -9999 -9999 -9999 -9999 -9999 -9999 -9999 -9999 -9999 -9999 -9999 -9999 -9999 -9999 -9999 -9999 -9999 -9999 -9999 -9999 -9999 -9999 -9999 -9999 -9999 1.66245E-1 1.68072E-1 1.5425E-1 1.5597E-1 1.5597E-1 1.33264E-1 1.32319E-1 1.34179E-1 1.23004E-1 1.07126E-1 1.11276E-1 1.29824E-1 1.65387E-1 2.34432E-1 3.28766E-1 3.28045E-1 2.84041E-1 2.26971E-1 1.78705E-1 1.22318E-1 1.06105E-1 1.08304E-1 1.00511E-1 1.05513E-1 1.13645E-1 1.16823E-1 1.04141E-1 1.05217E-1 1.05837E-1 1.05682E-1 9.1605E-2 9.13323E-2 9.5616E-2 9.86373E-2 1.13328E-1 1.11377E-1 1.13806E-1 1.21402E-1 1.39945E-1 1.73546E-1 1.91652E-1 2.3429E-1 2.25591E-1 2.45001E-1 2.05345E-1 1.49597E-1 1.33462E-1 1.32891E-1 1.23547E-1 1.21954E-1 1.08747E-1 1.09702E-1 9.63359E-2 1.06188E-1 1.15581E-1 1.10675E-1 9.41832E-2 1.07493E-1 1.04985E-1 9.60781E-2 9.21522E-2 6.24167E-2 5.14492E-2 6.46715E-2 4.85059E-2 3.86048E-2 2.7071E-2 1.63538E-2 1.26333E-2 1.03087E-2 1.38659E-2 1.00281E-2 7.98771E-3 4.96641E-3 5.74849E-3 9.37313E-3 1.52774E-2 1.97695E-2 1.10784E-2 4.66778E-3 1.06603E-2 2.99637E-2 4.37788E-2 5.23607E-2 5.21982E-2 3.66832E-2 4.47174E-2 4.57717E-2 3.49715E-2 3.1701E-2 2.33027E-2 1.89138E-2 1.30916E-2 7.72555E-3 3.70309E-3 4.10479E-3 3.78924E-3 3.33034E-3 3.13009E-3 3.42088E-3 4.52873E-3 7.73537E-3 1.23597E-2 1.19636E-2 1.41769E-2 1.17315E-2 1.01896E-2 9.78561E-3 1.21874E-2 1.84967E-2 3.61641E-2 5.43434E-2 5.96264E-2 5.07538E-2 4.24679E-2 2.6719E-2 6.86822E-2 7.34769E-2 4.62495E-2 5.40443E-2 4.07931E-2 2.16086E-2 4.48927E-2 4.26228E-2 3.82198E-2 3.41834E-2 4.18126E-2 6.57475E-2 9.48157E-2 1.37648E-1 1.00154E-1 1.11138E-1 2.1004E-1 1.60757E-1 1.47923E-1 2.07006E-1 2.06907E-1 2.41163E-1 3.67719E-1 2.02693E-1 3.10867E-1 3.12981E-1 2.16179E-1 3.63316E-1 4.49168E-1 -9999 -9999 -9999 -9999 -9999 -9999 -9999 -9999 -9999 -9999 -9999 -9999 -9999 -9999 -9999 -9999 -9999 -9999 -9999 -9999 -9999 -9999 -9999 -9999 -9999 -9999 -9999 -9999 -9999 -9999 -9999 -9999 -9999 -9999 -9999 -9999 -9999 -9999 -9999 -9999 -9999
-9999 -9999 -9999 -9999 -9999 -9999 -9999 -9999 -9999 -9999 -9999 -9999 -9999 -9999 -9999 -9999 -9999 -9999 -9999 -9999 -9999 -9999 -9999 -9999 -9999 -9999 -9999 -9999 -9999 -9999 -9999 -9999 -9999 -9999 -9999 -9999 -9999 -9999 -9999 -9999 -9999 -9999 -9999 -9999 -9999 -9999 -9999 -9999 -9999 -9999 -9999 -9999 -9999 -9999 -9999 -9999 -9999 -9999 -9999 -9999 -9999 -9999 -9999 -9999 -9999 -9999 -9999 -9999 -9999 -9999 -9999 -9999 -9999 -9999 -9999 -9999 -9999 1.70843E-1 1.70843E-1 1.55324E-1 1.50056E-1 1.51527E-1 1.52161E-1 1.34979E-1 1.32507E-1 1.28597E-1 1.09503E-1 1.06656E-1 1.09984E-1 1.13359E-1 1.48962E-1 2.21494E-1 3.26959E-1 3.24505E-1 2.83435E-1 2.22734E-1 1.52515E-1 1.16485E-1 1.01854E-1 1.04281E-1 1.01106E-1 1.05358E-1 1.08809E-1 1.02318E-1 1.03988E-1 1.05063E-1 1.05682E-1 9.25653E-2 9.20155E-2 9.13323E-2 9.14686E-2 9.35345E-2 9.537E-2 1.29905E-1 1.52007E-1 1.40179E-1 1.31358E-1 1.48651E-1 1.50568E-1 1.93134E-1 1.89627E-1 2.02241E-1 1.88147E-1 1.86153E-1 1.57721E-1 1.27899E-1 1.38683E-1 1.34043E-1 1.04953E-1 9.5496E-2 1.11933E-1 1.05595E-1 1.08122E-1 7.79428E-2 6.71319E-2 6.84888E-2 7.32569E-2 8.60844E-2 8.27264E-2 7.84637E-2 5.518E-2 6.26329E-2 6.01848E-2 3.86048E-2 2.09967E-2 1.15574E-2 1.61154E-2 1.22737E-2 1.29971E-2 1.62961E-2 1.03589E-2 1.21821E-2 7.79357E-3 1.12847E-2 1.97004E-2 2.80176E-2 1.04309E-2 3.96825E-3 7.82576E-3 1.28378E-2 1.60676E-2 2.44286E-2 5.61733E-2 5.6224E-2 3.73715E-2 3.88084E-2 3.00779E-2 2.10301E-2 1.63623E-2 1.5045E-2 8.88531E-3 5.73467E-3 5.25158E-3 2.68405E-3 2.66678E-3 3.42088E-3 3.89848E-3 2.74844E-3 3.23134E-3 7.01571E-3 8.25032E-3 1.0997E-2 1.19623E-2 1.01891E-2 6.57328E-3 4.69969E-3 7.50215E-3 1.56291E-2 1.78386E-2 3.44366E-2 5.26324E-2 7.81258E-2 4.22826E-2 4.13724E-2 7.12754E-2 4.20986E-2 2.65826E-2 3.86308E-2 2.57405E-2 1.54087E-2 2.82625E-2 3.64467E-2 1.84637E-2 1.45082E-2 2.6559E-2 5.18144E-2 1.339E-1 1.30142E-1 7.58283E-2 6.07495E-2 7.73807E-2 5.31598E-2 9.17727E-2 9.68177E-2 6.34101E-2 1.46371E-1 3.52239E-1 3.90216E-1 2.47621E-1 2.32033E-1 4.68243E-1 5.08314E-1 4.73795E-1 4.60267E-1 -9999 -9999 -9999 -9999 -9999 -9999 -9999 -9999 -9999 -9999 -9999 -9999 -9999 -9999 -9999 -9999 -9999 -9999 -9999 -9999 -9999 -9999 -9999 -9999 -9999 -9999 -9999 -9999 -9999 -9999 -9999 -9999 -9999 -9999 -9999 -9999 -9999 -9999 -9999 -9999
-9999 -9999 -9999 -9999 -9999 -9999 -9999 -9999 -9999 -9999 -9999 -9999 -9999 -9999 -9999 -9999 -9999 -9999 -9999 -9999 -9999 -9999 -9999 -9999 -9999 -9999 -9999 -9999 -9999 -9999 -9999 -9999 -9999 -9999 -9999 -9999 -9999 -9999 -9999 -9999 -9999 -9999 -9999 -9999 -9999 -9999 -9999 -9999 -9999 -9999 -9999 -9999 -9999 -9999 -9999 -9999 -9999 -9999 -9999 -9999 -9999 -9999 -9999 -9999 -9999 -9999 -9999 -9999 -9999 -9999 -9999 -9999 -9999 -9999 -9999 -9999 1.72711E-1 1.7365E-1 1.74358E-1 1.57924E-1 1.52585E-1 1.54076E-1 1.44404E-1 1.36132E-1 1.32885E-1 1.14562E-1 1.09663E-1 1.05722E-1 9.51918E-2 1.04475E-1 1.3089E-1 1.83571E-1 2.36502E-1 3.08535E-1 2.8678E-1 2.05111E-1 1.47739E-1 1.15643E-1 1.01554E-1 9.15691E-2 9.61738E-2 1.04895E-1 1.08492E-1 9.71894E-2 9.92236E-2 1.00403E-1 8.82728E-2 8.8405E-2 8.78775E-2 8.72221E-2 8.70916E-2 8.04535E-2 9.19146E-2 1.43612E-1 2.01453E-1 1.62659E-1 1.20276E-1 1.28609E-1 1.36883E-1 1.48897E-1 1.80518E-1 2.02316E-1 1.95039E-1 1.80632E-1 1.74568E-1 1.99448E-1 1.43291E-1 1.3459E-1 1.34391E-1 1.15921E-1 1.24595E-1 1.13441E-1 1.23554E-1 1.09132E-1 9.58409E-2 5.76653E-2 6.01168E-2 5.40186E-2 1.00578E-1 8.00282E-2 6.66935E-2 5.28491E-2 3.6243E-2 3.29592E-2 2.01785E-2 2.02025E-2 2.89967E-2 1.68302E-2 1.38171E-2 2.62858E-2 1.78876E-2 1.62389E-2 8.23186E-3 1.27037E-2 2.80176E-2 3.72775E-2 1.22244E-2 6.20642E-3 1.09485E-2 2.30291E-2 2.50575E-2 1.81404E-2 2.49137E-2 3.98057E-2 3.83134E-2 3.23954E-2 2.88114E-2 2.3677E-2 1.83739E-2 1.2593E-2 8.87068E-3 7.99421E-3 7.53983E-3 5.20075E-3 3.1558E-3 2.38743E-3 2.03351E-3 2.65226E-3 3.13966E-3 5.86253E-3 9.40157E-3 1.13042E-2 8.50744E-3 8.02484E-3 4.44441E-3 3.76547E-3 6.2209E-3 9.09419E-3 1.33444E-2 2.56358E-2 3.58764E-2 2.91642E-2 3.10068E-2 2.84722E-2 4.92301E-2 3.06899E-2 2.50059E-2 2.02683E-2 1.78714E-2 9.06161E-3 1.72876E-2 2.80598E-2 1.75302E-2 9.7811E-3 1.38745E-2 4.99837E-2 1.03391E-1 6.82396E-2 4.11034E-2 2.39369E-2 2.0194E-2 3.63918E-2 6.37478E-2 5.85309E-2 5.57491E-2 1.56308E-1 2.04591E-1 2.27019E-1 3.85973E-1 4.72663E-1 4.37505E-1 4.72032E-1 4.72032E-1 4.56878E-1 -9999 -9999 -9999 -9999 -9999 -9999 -9999 -9999 -9999 -9999 -9999 -9999 -9999 -9999 -9999 -9999 -9999 -9999 -9999 -9999 -9999 -9999 -9999 -9999 -9999 -9999 -9999 -9999 -9999 -9999 -9999 -9999 -9999 -9999 -9999 -9999 -9999 -9999 -9999 -9999
-9999 -9999 -9999 -9999 -9999 -9999 -9999 -9999 -9999 -9999 -9999 -9999 -9999 -9999 -9999 -9999 -9999 -9999 -9999 -9999 -9999 -9999 -9999 -9999 -9999 -9999 -9999 -9999 -9999 -9999 -9999 -9999 -9999 -9999 -9999 -9999 -9999 -9999 -9999 -9999 -9999 -9999 -9999 -9999 -9999 -9999 -9999 -9999 -9999 -9999 -9999 -9999 -9999 -9999 -9999 -9999 -9999 -9999 -9999 -9999 -9999 -9999 -9999 -9999 -9999 -9999 -9999 -9999 -9999 -9999 -9999 -9999 -9999 -9999 -9999 1.7318E-1 1.73886E-1 1.73415E-1 1.50895E-1 1.59018E-1 1.53862E-1 1.39249E-1 1.39446E-1 1.36906E-1 1.33264E-1 1.15565E-1 1.10628E-1 1.06033E-1 9.33705E-2 1.00106E-1 1.1823E-1 1.37492E-1 1.7631E-1 2.27836E-1 2.44623E-1 1.99075E-1 1.4836E-1 1.1025E-1 8.48658E-2 8.6278E-2 9.4757E-2 9.86258E-2 8.91781E-2 9.16063E-2 9.39539E-2 9.95173E-2 8.37823E-2 8.35308E-2 8.34053E-2 8.65712E-2 7.49509E-2 7.57511E-2 8.92121E-2 1.26274E-1 1.77145E-1 1.44824E-1 1.11242E-1 1.24797E-1 1.35148E-1 1.56282E-1 1.93928E-1 1.77869E-1 1.77896E-1 1.95652E-1 1.66526E-1 2.06179E-1 1.4533E-1 1.37371E-1 1.36335E-1 1.27309E-1 1.25495E-1 1.21947E-1 1.47087E-1 1.27099E-1 9.69799E-2 9.04364E-2 8.90968E-2 5.52624E-2 8.10627E-2 9.77831E-2 6.78286E-2 6.09303E-2 5.11796E-2 3.38685E-2 1.89518E-2 2.53844E-2 3.72775E-2 1.61393E-2 1.83817E-2 3.84724E-2 3.72775E-2 2.08219E-2 1.42304E-2 2.52948E-2 4.09733E-2 6.73377E-2 1.30198E-2 9.61854E-3 1.75225E-2 2.98163E-2 4.88717E-2 3.45841E-2 3.26347E-2 4.40113E-2 4.20404E-2 2.53511E-2 2.71973E-2 2.79012E-2 2.8268E-2 2.02653E-2 1.53124E-2 9.77787E-3 8.50337E-3 6.97294E-3 7.87884E-3 4.42566E-3 2.11048E-3 2.15602E-3 2.69557E-3 4.22028E-3 6.79092E-3 9.16909E-3 7.20669E-3 4.93048E-3 4.02967E-3 6.00862E-3 8.19844E-3 1.2411E-2 2.35489E-2 3.69505E-2 2.71603E-2 2.65249E-2 2.06194E-2 2.07255E-2 2.17207E-2 2.23009E-2 2.09148E-2 8.06984E-3 8.2623E-3 6.63966E-3 1.52619E-2 1.89294E-2 1.53508E-2 1.16096E-2 1.61325E-2 5.06346E-2 6.91671E-2 3.45122E-2 1.87926E-2 1.79619E-2 1.80411E-2 2.45117E-2 3.73709E-2 4.7405E-2 6.67322E-2 1.06298E-1 9.06041E-2 1.49944E-1 3.21536E-1 4.51443E-1 4.49172E-1 4.72032E-1 4.56064E-1 4.31365E-1 -9999 -9999 -9999 -9999 -9999 -9999 -9999 -9999 -9999 -9999 -9999 -9999 -9999 -9999 -9999 -9999 -9999 -9999 -9999 -9999 -9999 -9999 -9999 -9999 -9999 -9999 -9999 -9999 -9999 -9999 -9999 -9999 -9999 -9999 -9999 -9999 -9999 -9999 -9999 -9999
-9999 -9999 -9999 -9999 -9999 -9999 -9999 -9999 -9999 -9999 -9999 -9999 -9999 -9999 -9999 -9999 -9999 -9999 -9999 -9999 -9999 -9999 -9999 -9999 -9999 -9999 -9999 -9999 -9999 -9999 -9999 -9999 -9999 -9999 -9999 -9999 -9999 -9999 -9999 -9999 -9999 -9999 -9999 -9999 -9999 -9999 -9999 -9999 -9999 -9999 -9999 -9999 -9999 -9999 -9999 -9999 -9999 -9999 -9999 -9999 -9999 -9999 -9999 -9999 -9999 -9999 -9999 -9999 -9999 -9999 -9999 -9999 -9999 -9999 -9999 1.72945E-1 1.73415E-1 1.66287E-1 1.50475E-1 1.52585E-1 1.53649E-1 1.38856E-1 1.39249E-1 1.37294E-1 1.19824E-1 1.16913E-1 1.13403E-1 9.67577E-2 9.02495E-2 9.77661E-2 9.49105E-2 1.10748E-1 1.33872E-1 1.61212E-1 1.81149E-1 1.85819E-1 1.39307E-1 9.14579E-2 8.36002E-2 8.43575E-2 8.77115E-2 7.99385E-2 8.33832E-2 9.01154E-2 9.25665E-2 8.19124E-2 8.22833E-2 8.21595E-2 8.19124E-2 7.11937E-2 7.39335E-2 7.39335E-2 7.99693E-2 8.09609E-2 1.05226E-1 9.43813E-2 9.71971E-2 1.14966E-1 1.13845E-1 1.30287E-1 1.76923E-1 1.79297E-1 2.04187E-1 2.09047E-1 1.62391E-1 1.56564E-1 1.17209E-1 1.29502E-1 1.66142E-1 1.46246E-1 1.54403E-1 1.15543E-1 1.3977E-1 1.15557E-1 9.9982E-2 2.05655E-1 1.22507E-1 7.89114E-2 6.89945E-2 8.33718E-2 8.85172E-2 7.77872E-2 4.64494E-2 2.8447E-2 2.67733E-2 4.35537E-2 4.57489E-2 2.16143E-2 3.45271E-2 5.4276E-2 5.59841E-2 2.4393E-2 2.64599E-2 5.59841E-2 1.02198E-1 4.50183E-2 1.74938E-2 2.77138E-2 2.88178E-2 3.01277E-2 4.79236E-2 5.22615E-2 4.04951E-2 4.7654E-2 3.32299E-2 2.19521E-2 1.59134E-2 1.95561E-2 1.60158E-2 8.4731E-3 1.01668E-2 1.13706E-2 8.40727E-3 7.00711E-3 9.29957E-3 3.96037E-3 2.53505E-3 2.75955E-3 3.53952E-3 3.44212E-3 4.09285E-3 7.24345E-3 6.69795E-3 5.67329E-3 4.44441E-3 8.66854E-3 1.36068E-2 1.8714E-2 2.26552E-2 3.3207E-2 1.59753E-2 1.83981E-2 2.17207E-2 1.3835E-2 9.37647E-3 1.78083E-2 1.16509E-2 5.09709E-3 7.94716E-3 7.60677E-3 1.25555E-2 1.31103E-2 1.93781E-2 1.19662E-2 2.07818E-2 3.82408E-2 3.8413E-2 3.62184E-2 1.72107E-2 3.07557E-2 5.83546E-2 1.28457E-1 1.58773E-1 2.45442E-1 1.02546E-1 1.11755E-1 1.06328E-1 1.76341E-1 3.03978E-1 4.78344E-1 4.45135E-1 4.72032E-1 4.42262E-1 -9999 -9999 -9999 -9999 -9999 -9999 -9999 -9999 -9999 -9999 -9999 -9999 -9999 -9999 -9999 -9999 -9999 -9999 -9999 -9999 -9999 -9999 -9999 -9999 -9999 -9999 -9999 -9999 -9999 -9999 -9999 -9999 -9999 -9999 -9999 -9999 -9999 -9999 -9999 -9999 -9999
-9999 -9999 -9999 -9999 -9999 -9999 -9999 -9999 -9999 -9999 -9999 -9999 -9999 -9999 -9999 -9999 -9999 -9999 -9999 -9999 -9999 -9999 -9999 -9999 -9999 -9999 -9999 -9999 -9999 -9999 -9999 -9999 -9999 -9999 -9999 -9999 -9999 -9999 -9999 -9999 -9999 -9999 -9999 -9999 -9999 -9999 -9999 -9999 -9999 -9999 -9999 -9999 -9999 -9999 -9999 -9999 -9999 -9999 -9999 -9999 -9999 -9999 -9999 -9999 -9999 -9999 -9999 -9999 -9999 -9999 -9999 -9999 -9999 -9999 -9999 1.63575E-1 1.65379E-1 1.50266E-1 1.51316E-1 1.52373E-1 1.37878E-1 1.39446E-1 1.40235E-1 1.24397E-1 1.21916E-1 1.1879E-1 1.04015E-1 1.00997E-1 9.79109E-2 9.39533E-2 9.09012E-2 9.67587E-2 1.06929E-1 1.03393E-1 1.27917E-1 1.42649E-1 1.20284E-1 8.71877E-2 7.81366E-2 7.8968E-2 7.42216E-2 7.72066E-2 8.1276E-2 8.43919E-2 7.5742E-2 7.71319E-2 7.76003E-2 7.67822E-2 6.66861E-2 6.96897E-2 6.91597E-2 6.90541E-2 6.91774E-2 8.41689E-2 7.77252E-2 8.31164E-2 9.33529E-2 9.08073E-2 9.36924E-2 1.02214E-1 1.26103E-1 1.57205E-1 2.02045E-1 1.46876E-1 1.49589E-1 1.53536E-1 1.16266E-1 1.47686E-1 1.76221E-1 1.51865E-1 1.3337E-1 1.33183E-1 1.4701E-1 1.42755E-1 1.14723E-1 2.02616E-1 1.52687E-1 1.45275E-1 1.19025E-1 1.33481E-1 6.50752E-2 5.4276E-2 3.32814E-2 3.99479E-2 5.77426E-2 6.53073E-2 4.45097E-2 2.37197E-2 4.94422E-2 7.1862E-2 7.81135E-2 3.72775E-2 2.80176E-2 9.84912E-2 8.94281E-2 2.2925E-2 3.45271E-2 5.26172E-2 5.96089E-2 4.48472E-2 3.58629E-2 3.45222E-2 4.20385E-2 3.48995E-2 2.65531E-2 2.17083E-2 1.40314E-2 1.37174E-2 1.51144E-2 7.50175E-3 5.59541E-3 7.21627E-3 4.58665E-3 3.95346E-3 4.07814E-3 3.64379E-3 3.20442E-3 3.76789E-3 5.22984E-3 5.40324E-3 4.44247E-3 5.89928E-3 5.18629E-3 3.53606E-3 2.02134E-3 3.06519E-3 5.02915E-3 6.33413E-3 9.4084E-3 1.80018E-2 1.58679E-2 1.09388E-2 1.47589E-2 1.17674E-2 7.71469E-3 1.37556E-2 1.3892E-2 7.65866E-3 9.50557E-3 1.03433E-2 1.60665E-2 2.62424E-2 3.8749E-2 4.29995E-2 1.71463E-2 1.91985E-2 1.51772E-2 1.85293E-2 1.33223E-2 3.02788E-2 1.40629E-1 2.27906E-1 3.53326E-1 4.42596E-1 3.69953E-1 4.26832E-1 1.9207E-1 3.44542E-1 4.59065E-1 4.29335E-1 4.37505E-1 4.48747E-1 -9999 -9999 -9999 -9999 -9999 -9999 -9999 -9999 -9999 -9999 -9999 -9999 -9999 -9999 -9999 -9999 -9999 -9999 -9999 -9999 -9999 -9999 -9999 -9999 -9999 -9999 -9999 -9999 -9999 -9999 -9999 -9999 -9999 -9999 -9999 -9999 -9999 -9999 -9999 -9999 -9999 -9999
-9999 -9999 -9999 -9999 -9999 -9999 -9999 -9999 -9999 -9999 -9999 -9999 -9999 -9999 -9999 -9999 -9999 -9999 -9999 -9999 -9999 -9999 -9999 -9999 -9999 -9999 -9999 -9999 -9999 -9999 -9999 -9999 -9999 -9999 -9999 -9999 -9999 -9999 -9999 -9999 -9999 -9999 -9999 -9999 -9999 -9999 -9999 -9999 -9999 -9999 -9999 -9999 -9999 -9999 -9999 -9999 -9999 -9999 -9999 -9999 -9999 -9999 -9999 -9999 -9999 -9999 -9999 -9999 -9999 -9999 -9999 -9999 -9999 -9999 -9999 1.63127E-1 1.65832E-1 1.51738E-1 1.5301E-1 1.53222E-1 1.37488E-1 1.38269E-1 1.39643E-1 1.25113E-1 1.23151E-1 1.21215E-1 1.068E-1 1.0602E-1 1.03558E-1 8.95544E-2 8.98223E-2 9.1445E-2 8.1734E-2 8.46114E-2 9.01038E-2 9.90644E-2 8.5121E-2 7.73133E-2 7.62665E-2 6.77535E-2 6.93246E-2 7.15809E-2 7.8147E-2 7.09484E-2 7.35883E-2 7.55126E-2 7.63183E-2 6.56722E-2 6.50707E-2 6.45734E-2 6.67694E-2 5.95478E-2 7.91705E-2 1.33881E-1 1.3252E-1 8.45257E-2 7.76902E-2 8.43845E-2 8.82662E-2 1.17645E-1 1.48666E-1 1.86388E-1 1.41207E-1 1.69099E-1 1.49583E-1 1.76221E-1 1.30094E-1 1.40757E-1 1.41251E-1 1.38213E-1 1.45979E-1 1.40273E-1 1.21891E-1 1.20505E-1 1.31332E-1 1.80386E-1 1.70434E-1 1.93094E-1 1.33573E-1 1.60441E-1 1.2933E-1 5.95528E-2 2.9671E-2 4.12247E-2 8.32661E-2 8.32661E-2 5.26172E-2 4.79236E-2 5.8338E-2 7.81005E-2 5.2168E-2 3.93639E-2 4.06868E-2 9.76027E-2 8.29655E-2 3.18196E-2 5.13748E-2 6.05212E-2 5.50734E-2 5.23249E-2 5.15953E-2 3.94744E-2 3.68263E-2 3.28101E-2 2.68539E-2 2.67297E-2 1.95924E-2 1.16313E-2 9.68346E-3 6.43791E-3 6.88249E-3 5.34587E-3 8.08708E-3 6.73943E-3 5.51533E-3 6.12183E-3 5.86806E-3 4.41814E-3 4.6396E-3 6.01258E-3 4.90359E-3 4.65415E-3 4.15429E-3 2.19308E-3 2.56692E-3 3.10037E-3 2.62134E-3 3.39316E-3 5.3945E-3 8.26988E-3 9.41807E-3 1.15863E-2 8.96318E-3 1.13921E-2 7.71469E-3 1.45784E-2 1.16896E-2 1.60443E-2 1.17695E-2 9.38331E-3 2.53419E-2 5.30933E-2 8.63272E-2 8.62586E-2 4.88428E-2 5.41267E-2 2.75304E-2 1.13291E-2 1.35549E-2 3.47004E-2 6.16348E-2 1.66155E-1 3.12221E-1 4.25758E-1 3.3684E-1 3.05924E-1 3.95227E-1 4.75546E-1 4.48923E-1 4.24174E-1 3.8779E-1 -9999 -9999 -9999 -9999 -9999 -9999 -9999 -9999 -9999 -9999 -9999 -9999 -9999 -9999 -9999 -9999 -9999 -9999 -9999 -9999 -9999 -9999 -9999 -9999 -9999 -9999 -9999 -9999 -9999 -9999 -9999 -9999 -9999 -9999 -9999 -9999 -9999 -9999 -9999 -9999 -9999 -9999 -9999
-9999 -9999 -9999 -9999 -9999 -9999 -9999 -9999 -9999 -9999 -9999 -9999 -9999 -9999 -9999 -9999 -9999 -9999 -9999 -9999 -9999 -9999 -9999 -9999 -9999 -9999 -9999 -9999 -9999 -9999 -9999 -9999 -9999 -9999 -9999 -9999 -9999 -9999 -9999 -9999 -9999 -9999 -9999 -9999 -9999 -9999 -9999 -9999 -9999 -9999 -9999 -9999 -9999 -9999 -9999 -9999 -9999 -9999 -9999 -9999 -9999 -9999 -9999 -9999 -9999 -9999 -9999 -9999 -9999 -9999 -9999 -9999 -9999 -9999 1.61787E-1 1.63575E-1 1.50685E-1 1.5301E-1 1.54076E-1 1.38269E-1 1.37683E-1 1.37683E-1 1.23328E-1 1.24575E-1 1.23506E-1 1.09011E-1 1.09171E-1 1.0933E-1 9.66154E-2 9.49105E-2 9.29556E-2 9.19917E-2 7.99058E-2 7.96648E-2 7.66141E-2 6.85781E-2 6.93154E-2 7.28703E-2 7.38743E-2 6.62154E-2 6.77535E-2 6.92188E-2 6.21143E-2 6.45472E-2 6.74804E-2 7.03221E-2 6.45734E-2 6.13019E-2 6.38831E-2 6.31997E-2 5.63247E-2 5.96397E-2 8.85945E-2 1.71417E-1 1.8187E-1 9.74314E-2 7.76161E-2 8.22771E-2 8.55561E-2 1.10254E-1 1.46024E-1 1.70223E-1 1.52299E-1 1.3867E-1 1.58773E-1 1.79489E-1 1.4945E-1 1.49395E-1 1.90878E-1 1.4703E-1 1.52613E-1 1.39036E-1 1.42758E-1 1.13074E-1 1.98505E-1 1.9981E-1 1.66561E-1 1.53705E-1 1.64222E-1 1.82992E-1 1.6133E-1 5.95528E-2 5.17298E-2 6.32024E-2 8.57552E-2 1.02188E-1 6.83305E-2 8.40872E-2 6.25076E-2 5.61892E-2 6.33664E-2 6.04177E-2 5.8764E-2 5.96781E-2 3.58598E-2 4.19843E-2 6.26025E-2 5.00151E-2 4.12626E-2 3.9426E-2 4.57629E-2 3.92306E-2 3.11381E-2 2.59698E-2 2.04918E-2 1.54866E-2 1.19184E-2 1.13773E-2 1.23108E-2 1.14078E-2 1.3587E-2 1.09177E-2 1.28787E-2 1.14829E-2 8.54554E-3 7.98121E-3 8.17808E-3 5.74364E-3 4.4456E-3 4.67595E-3 3.75099E-3 4.29616E-3 3.90018E-3 2.63243E-3 4.26446E-3 5.57096E-3 3.35031E-3 3.15233E-3 3.31886E-3 4.72235E-3 4.87478E-3 5.24878E-3 7.48466E-3 9.37953E-3 1.42886E-2 8.22571E-3 1.50071E-2 2.29531E-2 1.42231E-2 6.57184E-3 1.49589E-2 4.18397E-2 8.91965E-2 1.20684E-1 7.98003E-2 1.01378E-1 1.12777E-1 7.46109E-2 4.10661E-2 3.92574E-2 7.3124E-2 1.55256E-1 1.50066E-1 4.24186E-1 2.57729E-1 2.40453E-1 4.25758E-1 4.49172E-1 4.05457E-1 3.65072E-1 -9999 -9999 -9999 -9999 -9999 -9999 -9999 -9999 -9999 -9999 -9999 -9999 -9999 -9999 -9999 -9999 -9999 -9999 -9999 -9999 -9999 -9999 -9999 -9999 -9999 -9999 -9999 -9999 -9999 -9999 -9999 -9999 -9999 -9999 -9999 -9999 -9999 -9999 -9999 -9999 -9999 -9999 -9999 -9999
-9999 -9999 -9999 -9999 -9999 -9999 -9999 -9999 -9999 -9999 -9999 -9999 -9999 -9999 -9999 -9999 -9999 -9999 -9999 -9999 -9999 -9999 -9999 -9999 -9999 -9999 -9999 -9999 -9999 -9999 -9999 -9999 -9999 -9999 -9999 -9999 -9999 -9999 -9999 -9999 -9999 -9999 -9999 -9999 -9999 -9999 -9999 -9999 -9999 -9999 -9999 -9999 -9999 -9999 -9999 -9999 -9999 -9999 -9999 -9999 -9999 -9999 -9999 -9999 -9999 -9999 -9999 -9999 -9999 -9999 -9999 -9999 -9999 -9999 1.6201E-1 1.47356E-1 1.50685E-1 1.53222E-1 1.3866E-1 1.39249E-1 1.39052E-1 1.23861E-1 1.23861E-1 1.23683E-1 1.23328E-1 1.0965E-1 1.09811E-1 1.11913E-1 1.00403E-1 1.00552E-1 9.90775E-2 8.47386E-2 8.34747E-2 8.21042E-2 7.09E-2 7.06842E-2 6.73311E-2 6.7952E-2 6.0773E-2 6.28663E-2 6.44308E-2 6.84825E-2 6.0509E-2 6.22099E-2 6.42506E-2 5.83493E-2 5.97164E-2 6.02715E-2 6.31026E-2 6.21395E-2 5.50308E-2 5.80945E-2 8.92345E-2 1.51105E-1 1.71476E-1 1.29127E-1 1.12424E-1 1.10445E-1 1.24095E-1 1.16379E-1 1.37937E-1 1.75382E-1 2.05708E-1 1.53667E-1 1.7142E-1 1.48315E-1 1.39784E-1 1.49105E-1 1.79405E-1 1.48246E-1 1.16009E-1 1.45168E-1 1.3302E-1 2.0618E-1 1.5278E-1 1.53379E-1 1.42899E-1 1.56061E-1 1.30025E-1 1.66333E-1 9.63354E-2 7.37854E-2 1.02548E-1 8.32241E-2 9.21233E-2 8.53507E-2 7.18364E-2 7.8553E-2 7.40445E-2 7.13925E-2 6.15451E-2 5.49881E-2 4.15185E-2 5.27287E-2 4.55386E-2 5.09546E-2 5.50711E-2 4.42844E-2 4.79236E-2 2.89245E-2 3.84724E-2 4.43568E-2 3.13934E-2 2.88587E-2 2.05294E-2 1.42711E-2 1.52237E-2 1.38171E-2 2.15073E-2 1.89418E-2 1.94332E-2 1.95565E-2 1.78992E-2 1.41197E-2 1.37186E-2 1.3674E-2 1.17054E-2 9.985E-3 7.50073E-3 6.59532E-3 4.49621E-3 2.93145E-3 2.23622E-3 3.36051E-3 4.55417E-3 6.96393E-3 6.95557E-3 5.00306E-3 4.2153E-3 5.37602E-3 8.37151E-3 9.45472E-3 9.1525E-3 5.54156E-3 7.57345E-3 6.97921E-3 1.54731E-2 2.66035E-2 1.60031E-2 8.03444E-3 9.93845E-3 1.84522E-2 4.63305E-2 1.12137E-1 1.47239E-1 1.91609E-1 2.45128E-1 1.81503E-1 1.1735E-1 3.34414E-2 5.38842E-2 1.85509E-1 3.05659E-1 3.64461E-1 4.67607E-1 3.48751E-1 4.08598E-1 4.49172E-1 3.82739E-1 -9999 -9999 -9999 -9999 -9999 -9999 -9999 -9999 -9999 -9999 -9999 -9999 -9999 -9999 -9999 -9999 -9999 -9999 -9999 -9999 -9999 -9999 -9999 -9999 -9999 -9999 -9999 -9999 -9999 -9999 -9999 -9999 -9999 -9999 -9999 -9999 -9999 -9999 -9999 -9999 -9999 -9999 -9999 -9999 -9999
-9999 -9999 -9999 -9999 -9999 -9999 -9999 -9999 -9999 -9999 -9999 -9999 -9999 -9999 -9999 -9999 -9999 -9999 -9999 -9999 -9999 -9999 -9999 -9999 -9999 -9999 -9999 -9999 -9999 -9999 -9999 -9999 -9999 -9999 -9999 -9999 -9999 -9999 -9999 -9999 -9999 -9999 -9999 -9999 -9999 -9999 -9999 -9999 -9999 -9999 -9999 -9999 -9999 -9999 -9999 -9999 -9999 -9999 -9999 -9999 -9999 -9999 -9999 -9999 -9999 -9999 -9999 -9999 -9999 -9999 -9999 -9999 -9999 1.65379E-1 1.6425E-1 1.49013E-1 1.51527E-1 1.5429E-1 1.40433E-1 1.40631E-1 1.40631E-1 1.26376E-1 1.26014E-1 1.25113E-1 1.10938E-1 1.10777E-1 1.11587E-1 1.00998E-1 1.04938E-1 1.08853E-1 9.77809E-2 9.79258E-2 9.77809E-2 9.56311E-2 8.11429E-2 7.86107E-2 7.56906E-2 6.1243E-2 6.11487E-2 6.59117E-2 6.55273E-2 5.76087E-2 5.82355E-2 5.89595E-2 6.26902E-2 5.57892E-2 5.77215E-2 5.94406E-2 6.19485E-2 5.21346E-2 5.40997E-2 6.13003E-2 8.01327E-2 9.99392E-2 1.16308E-1 1.18486E-1 1.37746E-1 1.36002E-1 1.10208E-1 1.26528E-1 1.64201E-1 1.69541E-1 1.85114E-1 1.37371E-1 1.62474E-1 1.42945E-1 1.46593E-1 1.37601E-1 1.32355E-1 1.00361E-1 1.13148E-1 1.54569E-1 1.4313E-1 1.32051E-1 1.17468E-1 1.23311E-1 1.21055E-1 1.67766E-1 1.05048E-1 1.69731E-1 7.7528E-2 9.49067E-2 1.24878E-1 1.06613E-1 7.78532E-2 8.41893E-2 8.75318E-2 4.94589E-2 5.28809E-2 3.19868E-2 3.17925E-2 3.82249E-2 3.70154E-2 4.36594E-2 4.37166E-2 3.75867E-2 3.02115E-2 3.7028E-2 2.69189E-2 2.52069E-2 3.5308E-2 3.97039E-2 3.32994E-2 2.54593E-2 1.41834E-2 1.70718E-2 2.80176E-2 3.02739E-2 2.55641E-2 2.62642E-2 2.17078E-2 1.6594E-2 1.31924E-2 1.27924E-2 1.41641E-2 1.36286E-2 1.27123E-2 7.24853E-3 3.8001E-3 3.84383E-3 4.58552E-3 3.86429E-3 2.00078E-3 2.30785E-3 3.42573E-3 6.27019E-3 9.40157E-3 6.79092E-3 6.09223E-3 5.76803E-3 1.12052E-2 1.79107E-2 1.13762E-2 5.92008E-3 5.17201E-3 1.15672E-2 2.31476E-2 3.31492E-2 2.65308E-2 1.79753E-2 2.31133E-2 2.1838E-2 3.73931E-2 7.96576E-2 1.77831E-1 2.48487E-1 2.62177E-1 3.29594E-1 2.7259E-1 1.59733E-1 1.10383E-1 2.25628E-1 3.4614E-1 4.43213E-1 3.58928E-1 2.81416E-1 4.12874E-1 4.25906E-1 -9999 -9999 -9999 -9999 -9999 -9999 -9999 -9999 -9999 -9999 -9999 -9999 -9999 -9999 -9999 -9999 -9999 -9999 -9999 -9999 -9999 -9999 -9999 -9999 -9999 -9999 -9999 -9999 -9999 -9999 -9999 -9999 -9999 -9999 -9999 -9999 -9999 -9999 -9999 -9999 -9999 -9999 -9999 -9999 -9999 -9999
-9999 -9999 -9999 -9999 -9999 -9999 -9999 -9999 -9999 -9999 -9999 -9999 -9999 -9999 -9999 -9999 -9999 -9999 -9999 -9999 -9999 -9999 -9999 -9999 -9999 -9999 -9999 -9999 -9999 -9999 -9999 -9999 -9999 -9999 -9999 -9999 -9999 -9999 -9999 -9999 -9999 -9999 -9999 -9999 -9999 -9999 -9999 -9999 -9999 -9999 -9999 -9999 -9999 -9999 -9999 -9999 -9999 -9999 -9999 -9999 -9999 -9999 -9999 -9999 -9999 -9999 -9999 -9999 -9999 -9999 -9999 -9999 1.78169E-1 1.70654E-1 1.51949E-1 1.51949E-1 1.54076E-1 1.40433E-1 1.42626E-1 1.43834E-1 1.28382E-1 1.28015E-1 1.27284E-1 1.12567E-1 1.12567E-1 1.12731E-1 1.14217E-1 1.03864E-1 1.0806E-1 1.17921E-1 1.20142E-1 1.29457E-1 1.44299E-1 1.18247E-1 1.11411E-1 1.00566E-1 7.84056E-2 6.78763E-2 6.37419E-2 6.4332E-2 5.84157E-2 6.25939E-2 5.98765E-2 5.9692E-2 5.17172E-2 5.22022E-2 5.60491E-2 5.81693E-2 5.11053E-2 5.36135E-2 5.68503E-2 7.47218E-2 8.9645E-2 1.09541E-1 9.96172E-2 9.26602E-2 1.0732E-1 1.13272E-1 1.29794E-1 1.35648E-1 1.67045E-1 1.98035E-1 1.85944E-1 1.04548E-1 1.71449E-1 1.77494E-1 1.59704E-1 1.18151E-1 8.97842E-2 8.3599E-2 1.38345E-1 1.31285E-1 1.28333E-1 1.26146E-1 9.1159E-2 9.49852E-2 9.9863E-2 1.26224E-1 7.40061E-2 9.76047E-2 1.08507E-1 1.22172E-1 1.05173E-1 8.71313E-2 8.08301E-2 7.85489E-2 6.84126E-2 3.91683E-2 5.19123E-2 4.90873E-2 4.33502E-2 1.95924E-2 2.07417E-2 4.47307E-2 4.75048E-2 3.87945E-2 3.66613E-2 3.18093E-2 1.67832E-2 1.21651E-2 1.84209E-2 2.39399E-2 4.09733E-2 2.54593E-2 1.30871E-2 1.70409E-2 2.62858E-2 3.88135E-2 3.01711E-2 2.49144E-2 1.4444E-2 9.98457E-3 8.85409E-3 1.19528E-2 9.83789E-3 6.60653E-3 7.52553E-3 6.71539E-3 3.68464E-3 3.73942E-3 3.63743E-3 2.8116E-3 2.58896E-3 5.03545E-3 4.42805E-3 6.57328E-3 1.34303E-2 1.91522E-2 8.52823E-3 8.73114E-3 1.84967E-2 2.74617E-2 1.00057E-2 4.31297E-3 3.57559E-3 8.45567E-3 1.87628E-2 3.38018E-2 4.6051E-2 3.60104E-2 3.99556E-2 2.64721E-2 4.50869E-2 6.88486E-2 8.81694E-2 1.31556E-1 2.18121E-1 2.43626E-1 3.95548E-1 4.32111E-1 2.83735E-1 3.24208E-1 2.82099E-1 3.8653E-1 2.66468E-1 2.89462E-1 4.18239E-1 4.25906E-1 -9999 -9999 -9999 -9999 -9999 -9999 -9999 -9999 -9999 -9999 -9999 -9999 -9999 -9999 -9999 -9999 -9999 -9999 -9999 -9999 -9999 -9999 -9999 -9999 -9999 -9999 -9999 -9999 -9999 -9999 -9999 -9999 -9999 -9999 -9999 -9999 -9999 -9999 -9999 -9999 -9999 -9999 -9999 -9999 -9999 -9999
-9999 -9999 -9999 -9999 -9999 -9999 -9999 -9999 -9999 -9999 -9999 -9999 -9999 -9999 -9999 -9999 -9999 -9999 -9999 -9999 -9999 -9999 -9999 -9999 -9999 -9999 -9999 -9999 -9999 -9999 -9999 -9999 -9999 -9999 -9999 -9999 -9999 -9999 -9999 -9999 -9999 -9999 -9999 -9999 -9999 -9999 -9999 -9999 -9999 -9999 -9999 -9999 -9999 -9999 -9999 -9999 -9999 -9999 -9999 -9999 -9999 -9999 -9999 -9999 -9999 -9999 -9999 -9999 -9999 -9999 -9999 1.78891E-1 1.72988E-1 1.72052E-1 1.54504E-1 1.5601E-1 1.57965E-1 1.43028E-1 1.44644E-1 1.46071E-1 1.30415E-1 1.28749E-1 1.27832E-1 1.13885E-1 1.0936E-1 1.10001E-1 9.92511E-2 1.06021E-1 1.09491E-1 1.07759E-1 1.33011E-1 1.61094E-1 1.66672E-1 1.6261E-1 1.54727E-1 1.38558E-1 1.10293E-1 8.3281E-2 6.90272E-2 5.77872E-2 5.97842E-2 6.20364E-2 6.21319E-2 5.33504E-2 5.26914E-2 5.2121E-2 5.50165E-2 4.97695E-2 5.72195E-2 6.85655E-2 7.85745E-2 7.24432E-2 7.82492E-2 9.4865E-2 9.67124E-2 1.03605E-1 8.50075E-2 9.33488E-2 1.04548E-1 1.34116E-1 1.77922E-1 1.87082E-1 1.71449E-1 1.05296E-1 1.29206E-1 1.60938E-1 1.85865E-1 1.60668E-1 8.61475E-2 7.38195E-2 1.10245E-1 1.10902E-1 1.13517E-1 1.26096E-1 1.12189E-1 1.07355E-1 1.04428E-1 9.80378E-2 9.46364E-2 9.60069E-2 9.35434E-2 8.8134E-2 7.23739E-2 8.30568E-2 6.68663E-2 6.00634E-2 5.56305E-2 3.70374E-2 4.75109E-2 4.7512E-2 3.40777E-2 1.28331E-2 1.57364E-2 3.38727E-2 4.90947E-2 4.19748E-2 3.69578E-2 2.30911E-2 1.40882E-2 1.46261E-2 2.22963E-2 4.33502E-2 3.94489E-2 2.0458E-2 1.71087E-2 2.93839E-2 3.61091E-2 4.08159E-2 1.96858E-2 1.56357E-2 1.72798E-2 1.22699E-2 8.19123E-3 9.51084E-3 8.22873E-3 4.8697E-3 4.27525E-3 5.19227E-3 3.4981E-3 4.16163E-3 3.00161E-3 3.60743E-3 5.39999E-3 7.73202E-3 1.17988E-2 2.90349E-2 1.99907E-2 2.01844E-2 2.39755E-2 2.04238E-2 3.27122E-2 2.80365E-2 1.06767E-2 5.61648E-3 6.21109E-3 7.26199E-3 1.1327E-2 2.45061E-2 4.54298E-2 6.05453E-2 4.33857E-2 2.42672E-2 2.57084E-2 3.27064E-2 4.15976E-2 3.33774E-2 7.68056E-2 1.22065E-1 1.26055E-1 1.56281E-1 2.40222E-1 2.22824E-1 1.55854E-1 2.29295E-1 2.16873E-1 3.64341E-1 4.04831E-1 4.18573E-1 -9999 -9999 -9999 -9999 -9999 -9999 -9999 -9999 -9999 -9999 -9999 -9999 -9999 -9999 -9999 -9999 -9999 -9999 -9999 -9999 -9999 -9999 -9999 -9999 -9999 -9999 -9999 -9999 -9999 -9999 -9999 -9999 -9999 -9999 -9999 -9999 -9999 -9999 -9999 -9999 -9999 -9999 -9999 -9999 -9999 -9999
-9999 -9999 -9999 -9999 -9999 -9999 -9999 -9999 -9999 -9999 -9999 -9999 -9999 -9999 -9999 -9999 -9999 -9999 -9999 -9999 -9999 -9999 -9999 -9999 -9999 -9999 -9999 -9999 -9999 -9999 -9999 -9999 -9999 -9999 -9999 -9999 -9999 -9999 -9999 -9999 -9999 -9999 -9999 -9999 -9999 -9999 -9999 -9999 -9999 -9999 -9999 -9999 -9999 -9999 -9999 -9999 -9999 -9999 -9999 -9999 -9999 -9999 -9999 -9999 -9999 -9999 -9999 -9999 -9999 -9999 -9999 1.69265E-1 1.69958E-1 1.53435E-1 1.55794E-1 1.6038E-1 1.46276E-1 1.46891E-1 1.46686E-1 1.31723E-1 1.31911E-1 1.30601E-1 1.15384E-1 1.15384E-1 1.10645E-1 9.86659E-2 1.00431E-1 1.02073E-1 1.09972E-1 1.08075E-1 1.42522E-1 1.87406E-1 1.93989E-1 2.0022E-1 2.04674E-1 1.69402E-1 1.36435E-1 1.04351E-1 8.00815E-2 6.0433E-2 6.09005E-2 6.65571E-2 5.88017E-2 5.84395E-2 5.72769E-2 5.57029E-2 4.74184E-2 5.04725E-2 6.47075E-2 9.65589E-2 1.15257E-1 1.00355E-1 7.35741E-2 7.93209E-2 9.85649E-2 9.21318E-2 1.06094E-1 1.08421E-1 1.10955E-1 1.30723E-1 1.7562E-1 1.70883E-1 1.90892E-1 1.2628E-1 1.82084E-1 1.95088E-1 1.90892E-1 1.63797E-1 7.76295E-2 6.86124E-2 7.37074E-2 7.8079E-2 8.56518E-2 7.37988E-2 6.78821E-2 7.37781E-2 6.86124E-2 7.94637E-2 8.89284E-2 9.89758E-2 9.37438E-2 9.61444E-2 7.49643E-2 8.54832E-2 9.13041E-2 4.47965E-2 2.79717E-2 3.42741E-2 5.39326E-2 4.20105E-2 2.12818E-2 1.43647E-2 1.8247E-2 3.36106E-2 5.91781E-2 4.78129E-2 3.36842E-2 1.70367E-2 1.39497E-2 2.63157E-2 4.14061E-2 5.43233E-2 3.70374E-2 1.98681E-2 1.6808E-2 3.44197E-2 4.56286E-2 3.86879E-2 2.54836E-2 1.50924E-2 1.23505E-2 1.06628E-2 7.21908E-3 8.81317E-3 7.29657E-3 5.40644E-3 4.15238E-3 2.23622E-3 2.46169E-3 2.26977E-3 2.74044E-3 5.19366E-3 7.91613E-3 1.21821E-2 2.63886E-2 4.46728E-2 3.95833E-2 2.24752E-2 2.59156E-2 3.29549E-2 3.35524E-2 1.52106E-2 8.50543E-3 9.85995E-3 1.16541E-2 1.13759E-2 1.79795E-2 2.80378E-2 4.39738E-2 6.9135E-2 4.97411E-2 2.84317E-2 3.7339E-2 5.72923E-2 6.14647E-2 5.40721E-2 9.05355E-2 6.99878E-2 5.36503E-2 9.37255E-2 1.75235E-1 1.37923E-1 1.00595E-1 1.66946E-1 3.15469E-1 4.48242E-1 3.91499E-1 3.97965E-1 -9999 -9999 -9999 -9999 -9999 -9999 -9999 -9999 -9999 -9999 -9999 -9999 -9999 -9999 -9999 -9999 -9999 -9999 -9999 -9999 -9999 -9999 -9999 -9999 -9999 -9999 -9999 -9999 -9999 -9999 -9999 -9999 -9999 -9999 -9999 -9999 -9999 -9999 -9999 -9999 -9999 -9999 -9999 -9999 -9999 -9999
-9999 -9999 -9999 -9999 -9999 -9999 -9999 -9999 -9999 -9999 -9999 -9999 -9999 -9999 -9999 -9999 -9999 -9999 -9999 -9999 -9999 -9999 -9999 -9999 -9999 -9999 -9999 -9999 -9999 -9999 -9999 -9999 -9999 -9999 -9999 -9999 -9999 -9999 -9999 -9999 -9999 -9999 -9999 -9999 -9999 -9999 -9999 -9999 -9999 -9999 -9999 -9999 -9999 -9999 -9999 -9999 -9999 -9999 -9999 -9999 -9999 -9999 -9999 -9999 -9999 -9999 -9999 -9999 -9999 1.78559E-1 1.64025E-1 1.66287E-1 1.68344E-1 1.53222E-1 1.56226E-1 1.62378E-1 1.48959E-1 1.49584E-1 1.48959E-1 1.34563E-1 1.34372E-1 1.33801E-1 1.13255E-1 1.12433E-1 1.12106E-1 9.9692E-2 9.99869E-2 1.00876E-1 9.21673E-2 1.06816E-1 1.39541E-1 1.63506E-1 1.97606E-1 2.25148E-1 2.62113E-1 2.04164E-1 1.52863E-1 1.15081E-1 7.66874E-2 6.72742E-2 6.26117E-2 6.76872E-2 6.03645E-2 6.04577E-2 5.89836E-2 5.70999E-2 4.86184E-2 5.23935E-2 7.13406E-2 9.19882E-2 1.00114E-1 1.04762E-1 9.8473E-2 9.90301E-2 8.20399E-2 9.24321E-2 1.13633E-1 1.15768E-1 1.19796E-1 1.32187E-1 1.38412E-1 1.63645E-1 1.96008E-1 1.271E-1 2.02515E-1 1.9912E-1 1.48151E-1 9.33168E-2 6.13004E-2 6.56148E-2 6.46527E-2 9.59768E-2 7.9007E-2 8.73371E-2 1.03304E-1 1.06468E-1 9.8446E-2 1.03363E-1 1.20981E-1 1.11558E-1 8.99371E-2 1.13839E-1 9.23895E-2 6.69175E-2 6.47155E-2 4.47965E-2 3.10163E-2 3.75978E-2 2.5396E-2 1.99942E-2 9.37735E-3 8.9348E-3 1.76482E-2 2.14807E-2 3.5984E-2 3.77154E-2 2.50396E-2 2.07088E-2 2.06671E-2 2.3701E-2 4.91277E-2 5.12888E-2 3.16135E-2 1.88569E-2 2.90331E-2 3.36842E-2 4.42873E-2 3.40956E-2 1.80218E-2 1.36102E-2 9.67343E-3 7.21908E-3 6.33726E-3 6.54713E-3 3.85694E-3 3.15983E-3 2.53978E-3 2.2705E-3 2.55357E-3 3.38139E-3 4.0179E-3 7.71291E-3 9.53672E-3 9.26516E-3 1.9778E-2 5.25422E-2 5.77475E-2 2.84269E-2 2.17781E-2 3.89676E-2 4.19811E-2 2.31588E-2 1.73429E-2 1.47344E-2 1.58284E-2 2.27719E-2 2.39703E-2 3.8042E-2 6.80913E-2 6.47992E-2 3.2141E-2 2.10046E-2 3.08108E-2 5.50625E-2 5.93186E-2 8.3452E-2 6.22536E-2 3.44452E-2 3.97819E-2 7.7189E-2 1.12893E-1 1.0345E-1 1.17749E-1 3.10785E-1 4.46019E-1 3.98315E-1 4.25906E-1 3.90911E-1 -9999 -9999 -9999 -9999 -9999 -9999 -9999 -9999 -9999 -9999 -9999 -9999 -9999 -9999 -9999 -9999 -9999 -9999 -9999 -9999 -9999 -9999 -9999 -9999 -9999 -9999 -9999 -9999 -9999 -9999 -9999 -9999 -9999 -9999 -9999 -9999 -9999 -9999 -9999 -9999 -9999 -9999 -9999 -9999 -9999 -9999
-9999 -9999 -9999 -9999 -9999 -9999 -9999 -9999 -9999 -9999 -9999 -9999 -9999 -9999 -9999 -9999 -9999 -9999 -9999 -9999 -9999 -9999 -9999 -9999 -9999 -9999 -9999 -9999 -9999 -9999 -9999 -9999 -9999 -9999 -9999 -9999 -9999 -9999 -9999 -9999 -9999 -9999 -9999 -9999 -9999 -9999 -9999 -9999 -9999 -9999 -9999 -9999 -9999 -9999 -9999 -9999 -9999 -9999 -9999 -9999 -9999 -9999 -9999 -9999 -9999 -9999 -9999 -9999 1.77838E-1 1.80007E-1 1.64926E-1 1.67656E-1 1.5301E-1 1.54718E-1 1.58402E-1 1.46276E-1 1.49376E-1 1.49584E-1 1.34182E-1 1.35907E-1 1.36873E-1 1.21726E-1 1.16255E-1 1.16086E-1 1.02224E-1 1.01324E-1 1.00283E-1 8.83947E-2 9.12108E-2 1.05416E-1 1.27802E-1 1.45556E-1 1.84426E-1 2.18633E-1 2.42399E-1 2.30023E-1 1.74822E-1 1.15277E-1 8.74012E-2 7.19482E-2 6.77908E-2 5.98086E-2 6.15858E-2 6.24447E-2 6.10193E-2 5.063E-2 5.05512E-2 6.10351E-2 7.80044E-2 8.09151E-2 8.49067E-2 9.34035E-2 1.08802E-1 1.13968E-1 1.02651E-1 1.13333E-1 1.26413E-1 1.42523E-1 1.42523E-1 1.40273E-1 1.24266E-1 1.36416E-1 1.90824E-1 1.54073E-1 1.80967E-1 1.29333E-1 6.06774E-2 5.00029E-2 5.35983E-2 6.4833E-2 7.56134E-2 1.01706E-1 1.3335E-1 1.35842E-1 1.17199E-1 1.2345E-1 1.23452E-1 1.37976E-1 1.17951E-1 1.28577E-1 1.32042E-1 1.10259E-1 1.14182E-1 8.48546E-2 4.5562E-2 2.65592E-2 1.82037E-2 2.5305E-2 1.92485E-2 8.34609E-3 7.26852E-3 1.49872E-2 2.57335E-2 3.3091E-2 2.30545E-2 1.91292E-2 2.53099E-2 3.64708E-2 3.74833E-2 3.49827E-2 6.5767E-2 4.91277E-2 2.64636E-2 2.96409E-2 3.58854E-2 4.31842E-2 3.18403E-2 2.95558E-2 1.87006E-2 1.70882E-2 1.43318E-2 1.15191E-2 9.68346E-3 9.68303E-3 4.59292E-3 4.26761E-3 2.86944E-3 4.02792E-3 2.75117E-3 5.13386E-3 7.69287E-3 1.2708E-2 1.91439E-2 1.33473E-2 2.24877E-2 6.89072E-2 7.50331E-2 3.81165E-2 2.90374E-2 4.24442E-2 6.14919E-2 4.79835E-2 4.50748E-2 2.3414E-2 1.84908E-2 3.08527E-2 5.19454E-2 7.42442E-2 8.29215E-2 5.96569E-2 3.6747E-2 2.69281E-2 3.27064E-2 3.75904E-2 4.8096E-2 5.31219E-2 3.33149E-2 4.90077E-2 9.31185E-2 1.18624E-1 6.87659E-2 7.29684E-2 1.61324E-1 3.74647E-1 4.45278E-1 4.02818E-1 4.12198E-1 3.91302E-1 3.5456E-1 -9999 -9999 -9999 -9999 -9999 -9999 -9999 -9999 -9999 -9999 -9999 -9999 -9999 -9999 -9999 -9999 -9999 -9999 -9999 -9999 -9999 -9999 -9999 -9999 -9999 -9999 -9999 -9999 -9999 -9999 -9999 -9999 -9999 -9999 -9999 -9999 -9999 -9999 -9999 -9999 -9999 -9999 -9999 -9999 -9999
-9999 -9999 -9999 -9999 -9999 -9999 -9999 -9999 -9999 -9999 -9999 -9999 -9999 -9999 -9999 -9999 -9999 -9999 -9999 -9999 -9999 -9999 -9999 -9999 -9999 -9999 -9999 -9999 -9999 -9999 -9999 -9999 -9999 -9999 -9999 -9999 -9999 -9999 -9999 -9999 -9999 -9999 -9999 -9999 -9999 -9999 -9999 -9999 -9999 -9999 -9999 -9999 -9999 -9999 -9999 -9999 -9999 -9999 -9999 -9999 -9999 -9999 -9999 -9999 -9999 -9999 -9999 1.78559E-1 1.81465E-1 1.67199E-1 1.69727E-1 1.72285E-1 1.56226E-1 1.57746E-1 1.60159E-1 1.47097E-1 1.48959E-1 1.49167E-1 1.34182E-1 1.35907E-1 1.3765E-1 1.18636E-1 1.19324E-1 1.20188E-1 1.0605E-1 1.04351E-1 1.02073E-1 8.91912E-2 9.10749E-2 9.89721E-2 1.07759E-1 3.04491E-2 1.57755E-1 1.6067E-1 2.06624E-1 2.47863E-1 1.98149E-1 1.3118E-1 9.34725E-2 7.59933E-2 6.13964E-2 6.12076E-2 6.23487E-2 6.30236E-2 5.60797E-2 5.39475E-2 5.38638E-2 6.2943E-2 7.40227E-2 8.17961E-2 8.72296E-2 9.41005E-2 1.02203E-1 9.48507E-2 1.05278E-1 1.21666E-1 1.35178E-1 1.59589E-1 1.89937E-1 1.72747E-1 1.36152E-1 1.14731E-1 1.72048E-1 2.14906E-1 1.67125E-1 7.56981E-2 5.1892E-2 6.58349E-2 8.35156E-2 1.07009E-1 1.04177E-1 1.39462E-1 1.43948E-1 1.44003E-1 1.44003E-1 1.44003E-1 1.372E-1 1.45549E-1 1.37197E-1 1.50664E-1 1.224E-1 9.83326E-2 1.12702E-1 1.0218E-1 6.89944E-2 4.38869E-2 2.88962E-2 1.75365E-2 1.49387E-2 7.57094E-3 1.32615E-2 3.08537E-2 4.65678E-2 1.00264E-1 7.54419E-2 3.37304E-2 4.0472E-2 5.8497E-2 3.94107E-2 5.06825E-2 6.12776E-2 3.94489E-2 2.78354E-2 3.8265E-2 4.17153E-2 3.07435E-2 2.28474E-2 2.1881E-2 2.71166E-2 2.15021E-2 2.11936E-2 1.47279E-2 1.29199E-2 1.15163E-2 6.47799E-3 5.77027E-3 5.30171E-3 4.74217E-3 2.98695E-3 4.51146E-3 7.13979E-3 1.24806E-2 2.47444E-2 2.90251E-2 3.40349E-2 5.17281E-2 9.16366E-2 4.54503E-2 3.62583E-2 7.8685E-2 6.14919E-2 7.84896E-2 8.85169E-2 5.22916E-2 7.94521E-2 5.87513E-2 1.14804E-1 1.32547E-1 6.1156E-2 3.85995E-2 3.78937E-2 4.55392E-2 2.97709E-2 3.89948E-2 7.1068E-2 6.41316E-2 5.83306E-2 1.1059E-1 2.41801E-1 2.74416E-1 2.14016E-1 9.74086E-2 2.14609E-1 3.09268E-1 4.36845E-1 3.91499E-1 3.94432E-1 3.83902E-1 3.71179E-1 -9999 -9999 -9999 -9999 -9999 -9999 -9999 -9999 -9999 -9999 -9999 -9999 -9999 -9999 -9999 -9999 -9999 -9999 -9999 -9999 -9999 -9999 -9999 -9999 -9999 -9999 -9999 -9999 -9999 -9999 -9999 -9999 -9999 -9999 -9999 -9999 -9999 -9999 -9999 -9999 -9999 -9999 -9999 -9999 -9999
-9999 -9999 -9999 -9999 -9999 -9999 -9999 -9999 -9999 -9999 -9999 -9999 -9999 -9999 -9999 -9999 -9999 -9999 -9999 -9999 -9999 -9999 -9999 -9999 -9999 -9999 -9999 -9999 -9999 -9999 -9999 -9999 -9999 -9999 -9999 -9999 -9999 -9999 -9999 -9999 -9999 -9999 -9999 -9999 -9999 -9999 -9999 -9999 -9999 -9999 -9999 -9999 -9999 -9999 -9999 -9999 -9999 -9999 -9999 -9999 -9999 -9999 -9999 -9999 -9999 -9999 1.77838E-1 1.81221E-1 1.84408E-1 1.69958E-1 1.72285E-1 1.57746E-1 1.59059E-1 1.60159E-1 1.44847E-1 1.47922E-1 1.50002E-1 1.34946E-1 1.35522E-1 1.31383E-1 1.18807E-1 1.20188E-1 1.2211E-1 1.09201E-1 1.08247E-1 1.06674E-1 9.21673E-2 9.09392E-2 9.10749E-2 8.44043E-2 1.47531E-2 2.13449E-2 3.06923E-2 1.37246E-1 1.8474E-1 2.41551E-1 1.98978E-1 1.44022E-1 1.04099E-1 7.9163E-2 6.31205E-2 6.28301E-2 6.29267E-2 5.42148E-2 5.59929E-2 5.43677E-2 5.42835E-2 5.23479E-2 7.47212E-2 1.08196E-1 1.10917E-1 1.06652E-1 1.03314E-1 1.11297E-1 1.29409E-1 1.38117E-1 1.62065E-1 2.08116E-1 1.96008E-1 2.05123E-1 1.38716E-1 8.0478E-2 8.33151E-2 7.59705E-2 7.22355E-2 5.16801E-2 6.8403E-2 7.5084E-2 1.27031E-1 1.33363E-1 1.51155E-1 1.51148E-1 1.36106E-1 1.52277E-1 1.44003E-1 1.48092E-1 1.36221E-1 1.27545E-1 6.72438E-2 9.51494E-2 1.51639E-1 1.10918E-1 8.83549E-2 9.6083E-2 7.55878E-2 3.3307E-2 1.86369E-2 1.59538E-2 2.15358E-2 1.52597E-2 1.53271E-2 3.38029E-2 5.36415E-2 1.32296E-1 9.05358E-2 7.79112E-2 5.91781E-2 6.37806E-2 4.3122E-2 5.76057E-2 4.33181E-2 3.95465E-2 3.70707E-2 3.84349E-2 3.49544E-2 2.40452E-2 2.55112E-2 2.7764E-2 2.35151E-2 2.43624E-2 2.34438E-2 1.94615E-2 1.94924E-2 1.53321E-2 1.03121E-2 9.04143E-3 6.17911E-3 5.07553E-3 6.57042E-3 9.57107E-3 1.03913E-2 1.59918E-2 2.32101E-2 3.40205E-2 4.89868E-2 5.82743E-2 6.10325E-2 3.47202E-2 3.36407E-2 9.81176E-2 9.34827E-2 8.32879E-2 1.0887E-1 9.67821E-2 1.61727E-1 1.47461E-1 1.99554E-1 1.80645E-1 6.70543E-2 3.69177E-2 6.18655E-2 6.46221E-2 3.54667E-2 2.465E-2 4.98262E-2 8.0414E-2 1.52108E-1 1.63407E-1 3.5141E-1 3.83194E-1 3.16592E-1 1.167E-1 2.4199E-1 3.50679E-1 4.09699E-1 3.71632E-1 3.70413E-1 3.70031E-1 3.72328E-1 3.59079E-1 -9999 -9999 -9999 -9999 -9999 -9999 -9999 -9999 -9999 -9999 -9999 -9999 -9999 -9999 -9999 -9999 -9999 -9999 -9999 -9999 -9999 -9999 -9999 -9999 -9999 -9999 -9999 -9999 -9999 -9999 -9999 -9999 -9999 -9999 -9999 -9999 -9999 -9999 -9999 -9999 -9999 -9999 -9999 -9999
-9999 -9999 -9999 -9999 -9999 -9999 -9999 -9999 -9999 -9999 -9999 -9999 -9999 -9999 -9999 -9999 -9999 -9999 -9999 -9999 -9999 -9999 -9999 -9999 -9999 -9999 -9999 -9999 -9999 -9999 -9999 -9999 -9999 -9999 -9999 -9999 -9999 -9999 -9999 -9999 -9999 -9999 -9999 -9999 -9999 -9999 -9999 -9999 -9999 -9999 -9999 -9999 -9999 -9999 -9999 -9999 -9999 -9999 -9999 -9999 -9999 -9999 -9999 -9999 -9999 1.77598E-1 1.79765E-1 1.84408E-1 1.7019E-1 1.72052E-1 1.74638E-1 1.59059E-1 1.60159E-1 1.60822E-1 1.46071E-1 1.48959E-1 1.51684E-1 1.36486E-1 1.3804E-1 1.33836E-1 1.20362E-1 1.2211E-1 1.24058E-1 1.10969E-1 1.09521E-1 1.07931E-1 9.35494E-2 9.23047E-2 9.14832E-2 8.17794E-2 8.63258E-2 1.48008E-2 1.42899E-2 2.81754E-2 1.71766E-1 2.13426E-1 2.31239E-1 1.72978E-1 1.12986E-1 7.22169E-2 6.45917E-2 6.33148E-2 6.29267E-2 5.38793E-2 5.54748E-2 5.44522E-2 5.43677E-2 5.41523E-2 7.88649E-2 1.0293E-1 9.65053E-2 8.96561E-2 1.04536E-1 6.09831E-2 6.93304E-2 7.94415E-2 1.81724E-1 2.01227E-1 2.0667E-1 2.2935E-1 1.27651E-1 6.1398E-2 4.94115E-2 6.6537E-2 9.53678E-2 6.11293E-2 9.01228E-2 1.26784E-1 1.6708E-1 1.75639E-1 1.3135E-1 1.33076E-1 1.48092E-1 1.608E-1 1.47819E-1 1.45762E-1 1.34678E-1 1.17666E-1 5.80127E-2 7.26249E-2 7.54787E-2 1.25598E-1 9.87759E-2 7.55878E-2 4.95404E-2 3.21992E-2 2.72005E-2 2.871E-2 3.98105E-2 3.57622E-2 2.99064E-2 3.4499E-2 5.2134E-2 9.3916E-2 1.17534E-1 4.98632E-2 5.90425E-2 4.70644E-2 4.4485E-2 4.41338E-2 4.44115E-2 4.41376E-2 4.4485E-2 3.77718E-2 3.12341E-2 3.00159E-2 2.93536E-2 2.09831E-2 1.46059E-2 1.2032E-2 1.16859E-2 1.34083E-2 1.45835E-2 9.38567E-3 8.55544E-3 5.87421E-3 6.06994E-3 5.69712E-3 1.34245E-2 2.39632E-2 2.32101E-2 3.6243E-2 4.77614E-2 4.66534E-2 5.97344E-2 7.26551E-2 7.02603E-2 4.85188E-2 5.18008E-2 8.45131E-2 8.79194E-2 7.57552E-2 6.55518E-2 9.41764E-2 1.39493E-1 1.93822E-1 2.23857E-1 1.80392E-1 1.21639E-1 5.17468E-2 8.20203E-2 8.55931E-2 5.11046E-2 3.06587E-2 8.01976E-2 2.18871E-1 3.55491E-1 3.27573E-1 4.24843E-1 3.57416E-1 3.09582E-1 3.00374E-1 3.56381E-1 4.33954E-1 3.91499E-1 3.25552E-1 3.4739E-1 3.43378E-1 3.62864E-1 3.96001E-1 4.26141E-1 -9999 -9999 -9999 -9999 -9999 -9999 -9999 -9999 -9999 -9999 -9999 -9999 -9999 -9999 -9999 -9999 -9999 -9999 -9999 -9999 -9999 -9999 -9999 -9999 -9999 -9999 -9999 -9999 -9999 -9999 -9999 -9999 -9999 -9999 -9999 -9999 -9999 -9999 -9999 -9999 -9999 -9999 -9999
-9999 -9999 -9999 -9999 -9999 -9999 -9999 -9999 -9999 -9999 -9999 -9999 -9999 -9999 -9999 -9999 -9999 -9999 -9999 -9999 -9999 -9999 -9999 -9999 -9999 -9999 -9999 -9999 -9999 -9999 -9999 -9999 -9999 -9999 -9999 -9999 -9999 -9999 -9999 -9999 -9999 -9999 -9999 -9999 -9999 -9999 -9999 -9999 -9999 -9999 -9999 -9999 -9999 -9999 -9999 -9999 -9999 -9999 -9999 -9999 -9999 -9999 -9999 -9999 -9999 1.78318E-1 1.81953E-1 1.86888E-1 1.72754E-1 1.73694E-1 1.75586E-1 1.59718E-1 1.61044E-1 1.45458E-1 1.47303E-1 1.49793E-1 1.36292E-1 1.38235E-1 1.39806E-1 1.20188E-1 1.21408E-1 1.23169E-1 1.10808E-1 1.11619E-1 1.10485E-1 9.65124E-2 9.43875E-2 9.32715E-2 8.09211E-2 8.07991E-2 8.25217E-2 8.60673E-2 1E-2 1.99286E-2 1.4643E-1 1.90283E-1 2.48836E-1 1.91804E-1 1.13523E-1 7.93143E-2 6.54896E-2 6.28301E-2 5.43833E-2 5.62537E-2 5.53889E-2 5.42835E-2 4.71553E-2 5.29054E-2 6.46337E-2 6.37648E-2 5.45342E-2 6.06572E-2 7.86898E-2 1.06833E-1 6.07954E-2 5.93702E-2 1.84917E-1 2.17505E-1 1.90258E-1 2.28874E-1 1.37033E-1 4.98126E-2 5.30795E-2 1.14923E-1 1.27578E-1 6.68245E-2 9.28756E-2 1.41121E-1 1.40733E-1 1.40008E-1 1.47154E-1 1.31497E-1 1.33776E-1 1.65416E-1 1.43324E-1 1.44124E-1 1.29411E-1 1.12291E-1 9.54802E-2 9.10662E-2 1.07434E-1 1.38938E-1 1.20472E-1 8.70857E-2 4.7516E-2 5.09273E-2 4.452E-2 4.65701E-2 5.02108E-2 7.72067E-2 6.17537E-2 5.77901E-2 6.60587E-2 3.80134E-2 4.94662E-2 4.83964E-2 5.67069E-2 4.29036E-2 4.56084E-2 3.3812E-2 4.54668E-2 3.38738E-2 4.17881E-2 3.58074E-2 3.15424E-2 2.34806E-2 2.72827E-2 2.24465E-2 1.56309E-2 1.19339E-2 1.00184E-2 1.39177E-2 9.74355E-3 5.18159E-3 5.13994E-3 7.12125E-3 4.01361E-3 6.13038E-3 1.43215E-2 2.17688E-2 3.29592E-2 4.17428E-2 5.92609E-2 5.49369E-2 6.56084E-2 8.06617E-2 8.22525E-2 9.21654E-2 9.75086E-2 1.01912E-1 1.13624E-1 7.98536E-2 9.78591E-2 9.37362E-2 1.44051E-1 1.68759E-1 1.14871E-1 1.37049E-1 1.44005E-1 1.36363E-1 1.23835E-1 9.56181E-2 5.07619E-2 4.45378E-2 9.7995E-2 1.75929E-1 3.74343E-1 2.52592E-1 2.3476E-1 2.19655E-1 3.36004E-1 2.59339E-1 2.4228E-1 4.02818E-1 3.57947E-1 3.06059E-1 3.25847E-1 3.37117E-1 3.75786E-1 4.37815E-1 4.36604E-1 -9999 -9999 -9999 -9999 -9999 -9999 -9999 -9999 -9999 -9999 -9999 -9999 -9999 -9999 -9999 -9999 -9999 -9999 -9999 -9999 -9999 -9999 -9999 -9999 -9999 -9999 -9999 -9999 -9999 -9999 -9999 -9999 -9999 -9999 -9999 -9999 -9999 -9999 -9999 -9999 -9999 -9999 -9999
-9999 -9999 -9999 -9999 -9999 -9999 -9999 -9999 -9999 -9999 -9999 -9999 -9999 -9999 -9999 -9999 -9999 -9999 -9999 -9999 -9999 -9999 -9999 -9999 -9999 -9999 -9999 -9999 -9999 -9999 -9999 -9999 -9999 -9999 -9999 -9999 -9999 -9999 -9999 -9999 -9999 -9999 -9999 -9999 -9999 -9999 -9999 -9999 -9999 -9999 -9999 -9999 -9999 -9999 -9999 -9999 -9999 -9999 -9999 -9999 -9999 -9999 -9999 -9999 -9999 1.7904E-1 1.83177E-1 1.7019E-1 1.72988E-1 1.74874E-1 1.58839E-1 1.6038E-1 1.61933E-1 1.46686E-1 1.48336E-1 1.50841E-1 1.37261E-1 1.39216E-1 1.35173E-1 1.21408E-1 1.22286E-1 1.23524E-1 1.10808E-1 1.10969E-1 1.10969E-1 9.70861E-2 9.55155E-2 9.43875E-2 8.22736E-2 8.22736E-2 8.20261E-2 7.24785E-2 7.72498E-2 1.41977E-2 3.39666E-2 1.68836E-1 2.39805E-1 2.16523E-1 1.3239E-1 8.55155E-2 6.6501E-2 5.3963E-2 5.65155E-2 5.66908E-2 5.59929E-2 4.74511E-2 4.89565E-2 5.91303E-2 6.53316E-2 5.03771E-2 4.70334E-2 4.79987E-2 5.26208E-2 6.8858E-2 8.33383E-2 4.59759E-2 7.98544E-2 1.90008E-1 2.2935E-1 2.02593E-1 7.91614E-2 5.16442E-2 9.0272E-2 1.72715E-1 1.50439E-1 6.89001E-2 8.972E-2 1.13337E-1 1.31846E-1 1.45756E-1 1.61045E-1 1.65416E-1 1.34103E-1 1.60938E-1 1.39135E-1 1.22838E-1 1.11889E-1 9.59062E-2 8.13801E-2 6.26475E-2 7.35387E-2 1.0505E-1 9.74609E-2 7.26618E-2 5.86322E-2 8.20108E-2 6.43038E-2 6.54637E-2 6.02411E-2 6.19231E-2 6.12541E-2 5.70564E-2 5.04734E-2 4.39208E-2 5.06309E-2 4.75749E-2 3.52367E-2 5.84064E-2 4.03603E-2 3.71815E-2 4.82517E-2 3.71904E-2 2.69616E-2 2.32129E-2 2.27842E-2 2.22532E-2 2.11254E-2 1.9776E-2 1.78982E-2 2.02614E-2 1.82257E-2 2.07917E-2 1.11675E-2 6.83701E-3 4.42669E-3 4.92304E-3 3.33404E-3 5.15508E-3 8.09326E-3 1.29584E-2 1.85378E-2 3.6243E-2 5.44598E-2 2.99637E-2 5.79612E-2 8.16608E-2 6.41211E-2 6.51114E-2 7.33335E-2 1.00876E-1 1.19707E-1 1.30471E-1 1.48773E-1 1.5425E-1 1.3334E-1 1.24129E-1 1.50521E-1 1.28906E-1 1.51204E-1 1.84567E-1 2.35081E-1 2.03668E-1 8.81344E-2 4.89979E-2 7.08748E-2 1.11795E-1 3.01815E-1 3.9018E-1 3.36004E-1 1.92041E-1 1.76838E-1 1.70874E-1 1.85254E-1 3.75087E-1 3.3932E-1 3.14066E-1 3.30549E-1 3.50441E-1 3.92083E-1 4.38219E-1 4.11836E-1 -9999 -9999 -9999 -9999 -9999 -9999 -9999 -9999 -9999 -9999 -9999 -9999 -9999 -9999 -9999 -9999 -9999 -9999 -9999 -9999 -9999 -9999 -9999 -9999 -9999 -9999 -9999 -9999 -9999 -9999 -9999 -9999 -9999 -9999 -9999 -9999 -9999 -9999 -9999 -9999 -9999 -9999 -9999
-9999 -9999 -9999 -9999 -9999 -9999 -9999 -9999 -9999 -9999 -9999 -9999 -9999 -9999 -9999 -9999 -9999 -9999 -9999 -9999 -9999 -9999 -9999 -9999 -9999 -9999 -9999 -9999 -9999 -9999 -9999 -9999 -9999 -9999 -9999 -9999 -9999 -9999 -9999 -9999 -9999 -9999 -9999 -9999 -9999 -9999 -9999 -9999 -9999 -9999 -9999 -9999 -9999 -9999 -9999 -9999 -9999 -9999 -9999 -9999 -9999 -9999 -9999 -9999 1.78559E-1 1.80735E-1 1.83915E-1 1.69958E-1 1.72285E-1 1.74874E-1 1.59939E-1 1.61266E-1 1.62825E-1 1.47716E-1 1.50002E-1 1.36099E-1 1.3804E-1 1.34408E-1 1.21059E-1 1.22815E-1 1.2388E-1 1.11456E-1 1.11294E-1 1.10808E-1 9.75185E-2 9.72301E-2 9.66555E-2 8.42776E-2 8.38985E-2 8.4151E-2 7.33659E-2 7.28101E-2 7.47157E-2 1.023E-2 1.83985E-2 1.47082E-1 2.15135E-1 2.2075E-1 1.62769E-1 9.99583E-2 6.99421E-2 5.38793E-2 5.59063E-2 5.66031E-2 5.64281E-2 5.09667E-2 5.42364E-2 6.73642E-2 8.10147E-2 5.83451E-2 5.07564E-2 5.16182E-2 5.16986E-2 4.33958E-2 4.70053E-2 6.60139E-2 1.00944E-1 1.43123E-1 1.24643E-1 8.76373E-2 5.23723E-2 6.82054E-2 1.59547E-1 1.61846E-1 1.76263E-1 9.18262E-2 5.21181E-2 7.44721E-2 1.07693E-1 1.10269E-1 9.53909E-2 1.41439E-1 1.32296E-1 1.43117E-1 9.82336E-2 8.95586E-2 9.21078E-2 6.80372E-2 6.01886E-2 5.84492E-2 6.61882E-2 8.39785E-2 1.16998E-1 8.76943E-2 8.45069E-2 9.99421E-2 8.61212E-2 8.43235E-2 7.57534E-2 6.49402E-2 5.53211E-2 4.88516E-2 5.43E-2 5.80389E-2 5.42274E-2 4.9796E-2 4.57215E-2 5.51154E-2 4.6153E-2 4.65559E-2 5.07988E-2 3.70707E-2 3.4768E-2 2.02649E-2 1.24359E-2 1.1853E-2 1.51234E-2 1.52133E-2 2.43648E-2 1.87289E-2 1.57232E-2 1.54377E-2 6.55365E-3 6.54713E-3 3.60745E-3 2.73101E-3 4.9902E-3 7.91441E-3 1.27892E-2 1.78124E-2 2.5503E-2 3.6243E-2 3.5067E-2 2.22007E-2 5.10151E-2 6.96863E-2 4.77665E-2 4.66274E-2 9.19233E-2 1.02701E-1 9.55717E-2 1.38508E-1 1.20427E-1 1.32181E-1 1.47745E-1 1.69226E-1 1.46921E-1 1.46381E-1 1.82063E-1 1.43364E-1 2.4949E-1 2.05547E-1 9.33815E-2 5.36015E-2 8.2981E-2 1.2308E-1 2.22057E-1 2.64931E-1 3.74629E-1 2.66135E-1 1.9182E-1 1.4988E-1 3.73095E-1 3.65833E-1 3.36018E-1 3.4739E-1 3.40057E-1 3.99466E-1 4.28514E-1 4.43477E-1 3.97214E-1 -9999 -9999 -9999 -9999 -9999 -9999 -9999 -9999 -9999 -9999 -9999 -9999 -9999 -9999 -9999 -9999 -9999 -9999 -9999 -9999 -9999 -9999 -9999 -9999 -9999 -9999 -9999 -9999 -9999 -9999 -9999 -9999 -9999 -9999 -9999 -9999 -9999 -9999 -9999 -9999 -9999 -9999 -9999
-9999 -9999 -9999 -9999 -9999 -9999 -9999 -9999 -9999 -9999 -9999 -9999 -9999 -9999 -9999 -9999 -9999 -9999 -9999 -9999 -9999 -9999 -9999 -9999 -9999 -9999 -9999 -9999 -9999 -9999 -9999 -9999 -9999 -9999 -9999 -9999 -9999 -9999 -9999 -9999 -9999 -9999 -9999 -9999 -9999 -9999 -9999 -9999 -9999 -9999 -9999 -9999 -9999 -9999 -9999 -9999 -9999 -9999 -9999 -9999 -9999 -9999 1.95133E-1 1.96943E-1 1.79765E-1 1.81953E-1 1.84408E-1 1.69496E-1 1.72988E-1 1.59059E-1 1.62155E-1 1.63722E-1 1.47922E-1 1.49793E-1 1.51684E-1 1.3765E-1 1.34217E-1 1.3575E-1 1.22286E-1 1.24236E-1 1.25672E-1 1.12598E-1 1.12598E-1 1.11131E-1 9.73742E-2 9.78077E-2 9.78077E-2 8.60673E-2 8.61965E-2 8.61965E-2 7.48292E-2 7.39255E-2 7.42632E-2 8.27263E-3 1.26842E-2 3.5959E-2 1.87517E-1 2.21315E-1 1.98003E-1 1.26656E-1 6.97665E-2 5.75746E-2 5.51319E-2 5.58197E-2 4.87279E-2 5.17662E-2 5.51696E-2 6.41577E-2 5.99136E-2 5.6672E-2 5.52689E-2 5.42498E-2 5.41657E-2 4.77183E-2 4.33278E-2 4.96172E-2 5.78453E-2 6.27708E-2 5.43614E-2 5.3774E-2 6.3776E-2 9.89545E-2 2.02111E-1 1.6365E-1 1.66344E-1 1.32209E-1 6.89448E-2 5.4843E-2 7.38672E-2 6.44342E-2 5.58726E-2 7.99649E-2 1.18144E-1 1.06777E-1 7.09331E-2 5.1902E-2 5.45316E-2 5.45316E-2 5.71094E-2 5.7731E-2 6.29193E-2 7.24083E-2 9.02139E-2 1.00666E-1 8.87356E-2 9.10114E-2 9.81709E-2 7.08689E-2 7.6931E-2 5.75264E-2 6.04435E-2 5.99745E-2 6.73969E-2 5.17979E-2 4.98753E-2 3.41359E-2 3.74224E-2 3.64573E-2 3.33651E-2 4.89417E-2 4.69858E-2 3.4575E-2 3.63199E-2 2.87366E-2 1.40677E-2 1.17312E-2 1.52162E-2 9.1469E-3 1.25796E-2 1.46427E-2 1.66608E-2 1.73671E-2 1.17839E-2 4.88208E-3 3.21285E-3 2.6863E-3 4.94713E-3 6.96217E-3 1.09328E-2 1.33739E-2 1.84828E-2 2.3087E-2 1.88471E-2 2.83454E-2 4.68037E-2 3.94422E-2 3.63231E-2 4.29473E-2 9.68947E-2 9.70183E-2 9.67821E-2 1.31651E-1 1.49108E-1 1.15398E-1 1.31276E-1 1.60029E-1 1.50751E-1 1.73419E-1 1.2045E-1 1.86532E-1 1.69436E-1 2.45214E-1 2.03766E-1 1.40689E-1 2.69819E-1 1.61248E-1 1.49668E-1 2.72967E-1 3.28443E-1 2.21999E-1 1.70874E-1 3.73863E-1 3.60899E-1 3.43748E-1 3.29461E-1 3.41463E-1 3.36751E-1 3.98679E-1 4.23299E-1 4.29354E-1 -9999 -9999 -9999 -9999 -9999 -9999 -9999 -9999 -9999 -9999 -9999 -9999 -9999 -9999 -9999 -9999 -9999 -9999 -9999 -9999 -9999 -9999 -9999 -9999 -9999 -9999 -9999 -9999 -9999 -9999 -9999 -9999 -9999 -9999 -9999 -9999 -9999 -9999 -9999 -9999 -9999 -9999 -9999 -9999
-9999 -9999 -9999 -9999 -9999 -9999 -9999 -9999 -9999 -9999 -9999 -9999 -9999 -9999 -9999 -9999 -9999 -9999 -9999 -9999 -9999 -9999 -9999 -9999 -9999 -9999 -9999 -9999 -9999 -9999 -9999 -9999 -9999 -9999 -9999 -9999 -9999 -9999 -9999 -9999 -9999 -9999 -9999 -9999 -9999 -9999 -9999 -9999 -9999 -9999 -9999 -9999 -9999 -9999 -9999 -9999 -9999 -9999 -9999 -9999 -9999 -9999 3.29199E-2 2.97112E-2 2.99486E-2 1.83423E-1 1.68574E-1 1.71351E-1 1.74165E-1 1.61488E-1 1.65074E-1 1.6712E-1 1.50421E-1 1.50841E-1 1.53167E-1 1.33646E-1 1.35557E-1 1.22286E-1 1.23524E-1 1.25132E-1 1.12598E-1 1.14248E-1 1.13917E-1 9.95589E-2 9.86798E-2 9.8534E-2 8.6975E-2 8.776E-2 8.81548E-2 7.72498E-2 7.6667E-2 7.5973E-2 7.52848E-2 6.67802E-2 8.872E-3 1.84281E-2 1.23992E-1 1.83415E-1 2.21598E-1 1.69085E-1 8.55607E-2 6.19998E-2 5.48761E-2 4.70817E-2 5.04141E-2 5.20893E-2 5.71701E-2 6.14094E-2 6.44073E-2 6.4488E-2 6.03774E-2 6.50844E-2 6.28852E-2 7.75593E-2 7.67416E-2 6.59128E-2 5.52362E-2 5.26171E-2 6.82439E-2 9.33317E-2 1.53805E-1 1.9382E-1 1.99395E-1 1.35577E-1 1.14372E-1 1.52277E-1 1.33883E-1 7.50606E-2 5.37478E-2 5.46418E-2 5.82961E-2 6.74658E-2 9.18843E-2 8.02911E-2 6.04089E-2 5.20637E-2 5.16454E-2 5.22109E-2 5.5885E-2 5.79098E-2 6.23413E-2 6.88548E-2 7.76223E-2 8.55408E-2 8.79264E-2 8.20658E-2 6.35727E-2 4.86698E-2 4.19869E-2 3.71651E-2 3.97218E-2 2.98862E-2 3.94853E-2 3.39965E-2 4.08903E-2 6.23587E-2 5.85077E-2 5.00241E-2 4.3936E-2 3.92292E-2 4.53226E-2 4.00403E-2 3.19458E-2 1.83516E-2 1.4177E-2 3.16135E-2 1.74596E-2 1.34514E-2 1.07359E-2 1.83516E-2 1.95712E-2 2.36407E-2 1.2526E-2 1.03224E-2 4.72119E-3 2.72864E-3 3.51513E-3 3.52387E-3 7.28493E-3 9.01926E-3 1.24609E-2 1.31575E-2 1.10481E-2 2.22968E-2 2.49689E-2 2.00546E-2 1.97319E-2 4.56735E-2 7.23162E-2 6.82315E-2 5.93889E-2 8.59497E-2 9.626E-2 6.19848E-2 7.67426E-2 1.56848E-1 2.26169E-1 2.16155E-1 1.56066E-1 1.63842E-1 9.85031E-2 1.28496E-1 2.31819E-1 3.32526E-1 3.77273E-1 2.32438E-1 1.6688E-1 2.87983E-1 3.87118E-1 3.80959E-1 3.79413E-1 3.68502E-1 3.38218E-1 3.32731E-1 3.21894E-1 3.26929E-1 3.25486E-1 3.4523E-1 -9999 -9999 -9999 -9999 -9999 -9999 -9999 -9999 -9999 -9999 -9999 -9999 -9999 -9999 -9999 -9999 -9999 -9999 -9999 -9999 -9999 -9999 -9999 -9999 -9999 -9999 -9999 -9999 -9999 -9999 -9999 -9999 -9999 -9999 -9999 -9999 -9999 -9999 -9999 -9999 -9999 -9999 -9999 -9999 -9999 -9999
-9999 -9999 -9999 -9999 -9999 -9999 -9999 -9999 -9999 -9999 -9999 -9999 -9999 -9999 -9999 -9999 -9999 -9999 -9999 -9999 -9999 -9999 -9999 -9999 -9999 -9999 -9999 -9999 -9999 -9999 -9999 -9999 -9999 -9999 -9999 -9999 -9999 -9999 -9999 -9999 -9999 -9999 -9999 -9999 -9999 -9999 -9999 -9999 -9999 -9999 -9999 -9999 -9999 -9999 -9999 -9999 -9999 -9999 -9999 -9999 -9999 3.27116E-2 3.33403E-2 3.00919E-2 3.05745E-2 1.86888E-1 1.71119E-1 1.73694E-1 1.75823E-1 1.62378E-1 1.67577E-1 1.52106E-1 1.52318E-1 1.53167E-1 1.38431E-1 1.3479E-1 1.36715E-1 1.23702E-1 1.25311E-1 1.27485E-1 1.14747E-1 1.16087E-1 1.15583E-1 1.00742E-1 9.98534E-2 9.9706E-2 8.78914E-2 8.85513E-2 8.96164E-2 7.92616E-2 7.8665E-2 7.8665E-2 6.79138E-2 6.73963E-2 6.66968E-2 8.26521E-3 9.73592E-2 1.59924E-1 2.36704E-1 1.9597E-1 1.24883E-1 7.13807E-2 5.67786E-2 4.60617E-2 4.69347E-2 5.28233E-2 6.43733E-2 8.51254E-2 9.71818E-2 8.94379E-2 9.91888E-2 9.63833E-2 1.23461E-1 1.61436E-1 1.88246E-1 1.32771E-1 8.22264E-2 9.05917E-2 1.35275E-1 2.02726E-1 1.9034E-1 1.54817E-1 1.48294E-1 8.6341E-2 7.0932E-2 9.22189E-2 1.40008E-1 1.25399E-1 7.7562E-2 5.94033E-2 7.35311E-2 9.63731E-2 1.04896E-1 1.12365E-1 1.06079E-1 7.30022E-2 5.86468E-2 5.67571E-2 5.55398E-2 5.65816E-2 6.13891E-2 6.90654E-2 7.90217E-2 8.04477E-2 7.49453E-2 7.03114E-2 6.79982E-2 6.01547E-2 5.58299E-2 3.14204E-2 2.15261E-2 2.57627E-2 3.69785E-2 6.04686E-2 6.56578E-2 5.69779E-2 4.87776E-2 4.60368E-2 3.9972E-2 3.7946E-2 2.63397E-2 3.02115E-2 2.07554E-2 1.73638E-2 2.02316E-2 3.9614E-2 2.44974E-2 1.95712E-2 1.46427E-2 2.37258E-2 2.89966E-2 3.03215E-2 1.71999E-2 1.33773E-2 6.33726E-3 4.71551E-3 3.14385E-3 2.46289E-3 4.13869E-3 6.94018E-3 6.92818E-3 7.49824E-3 6.71569E-3 9.90456E-3 1.31067E-2 1.27839E-2 1.69591E-2 3.05621E-2 3.82914E-2 3.31934E-2 3.6716E-2 4.5434E-2 4.87875E-2 7.49495E-2 1.0284E-1 1.48369E-1 2.3492E-1 2.28182E-1 1.80122E-1 1.84055E-1 1.16311E-1 1.07154E-1 1.44699E-1 1.63973E-1 3.05041E-1 3.45894E-1 3.42946E-1 3.07614E-1 3.95265E-1 2.25215E-1 3.68346E-1 3.65833E-1 3.35652E-1 3.28374E-1 3.20821E-1 3.29461E-1 3.20464E-1 3.20464E-1 -9999 -9999 -9999 -9999 -9999 -9999 -9999 -9999 -9999 -9999 -9999 -9999 -9999 -9999 -9999 -9999 -9999 -9999 -9999 -9999 -9999 -9999 -9999 -9999 -9999 -9999 -9999 -9999 -9999 -9999 -9999 -9999 -9999 -9999 -9999 -9999 -9999 -9999 -9999 -9999 -9999 -9999 -9999 -9999 -9999 -9999
-9999 -9999 -9999 -9999 -9999 -9999 -9999 -9999 -9999 -9999 -9999 -9999 -9999 -9999 -9999 -9999 -9999 -9999 -9999 -9999 -9999 -9999 -9999 -9999 -9999 -9999 -9999 -9999 -9999 -9999 -9999 -9999 -9999 -9999 -9999 -9999 -9999 -9999 -9999 -9999 -9999 -9999 -9999 -9999 -9999 -9999 -9999 -9999 -9999 -9999 -9999 -9999 -9999 -9999 -9999 -9999 -9999 -9999 -9999 -9999 -9999 -9999 -9999 3.04289E-2 3.10152E-2 2.79907E-2 2.83953E-2 2.86682E-2 2.58701E-2 1.63947E-1 1.67806E-1 1.53167E-1 1.53807E-1 1.54878E-1 1.34981E-1 1.36715E-1 1.38467E-1 1.24952E-1 1.26576E-1 1.14747E-1 1.17271E-1 1.1898E-1 1.03906E-1 1.02238E-1 1.01787E-1 8.93491E-2 8.90824E-2 8.96164E-2 7.96216E-2 8.07105E-2 8.11988E-2 8.18129E-2 7.13137E-2 7.02347E-2 6.62895E-2 6.20014E-2 8.55392E-2 1.42101E-1 2.0985E-1 2.42925E-1 1.88034E-1 9.91007E-2 5.44205E-2 4.6569E-2 4.56311E-2 4.96487E-2 6.3231E-2 1.11652E-1 1.21828E-1 1.17709E-1 1.2208E-1 1.4351E-1 1.64612E-1 1.78588E-1 2.0035E-1 1.71758E-1 1.24121E-1 1.1716E-1 1.41772E-1 1.81763E-1 2.02726E-1 1.92451E-1 1.287E-1 8.54951E-2 6.64933E-2 1.07739E-1 1.48092E-1 1.31087E-1 7.8313E-2 8.67886E-2 7.84486E-2 8.66434E-2 1.20632E-1 1.23874E-1 1.27779E-1 1.0961E-1 8.34751E-2 6.75188E-2 5.54696E-2 5.54538E-2 5.59717E-2 6.37956E-2 7.76023E-2 7.9865E-2 8.05948E-2 6.15456E-2 6.7582E-2 6.70698E-2 6.85358E-2 4.42295E-2 2.41565E-2 3.77391E-2 7.26618E-2 6.14574E-2 5.51558E-2 4.24389E-2 3.22943E-2 3.10347E-2 3.43483E-2 2.98715E-2 2.37401E-2 2.63837E-2 2.53936E-2 2.26312E-2 2.42832E-2 2.53958E-2 3.05559E-2 2.85375E-2 2.91813E-2 3.00756E-2 3.2715E-2 3.33479E-2 1.56118E-2 1.41247E-2 1.1279E-2 9.06493E-3 4.74208E-3 2.2989E-3 2.76621E-3 4.44157E-3 4.27844E-3 3.94068E-3 5.09236E-3 8.34431E-3 1.44376E-2 1.79337E-2 2.40041E-2 2.74856E-2 2.73926E-2 2.88148E-2 4.85254E-2 6.05883E-2 7.30312E-2 1.13149E-1 1.8119E-1 1.7977E-1 2.27448E-1 2.21356E-1 2.59918E-1 1.92561E-1 2.19156E-1 2.79323E-1 1.8561E-1 1.23267E-1 1.46299E-1 2.56582E-1 3.68785E-1 4.0709E-1 2.84284E-1 1.92405E-1 3.68346E-1 3.70796E-1 3.52241E-1 3.33096E-1 3.23687E-1 3.35652E-1 3.23329E-1 -9999 -9999 -9999 -9999 -9999 -9999 -9999 -9999 -9999 -9999 -9999 -9999 -9999 -9999 -9999 -9999 -9999 -9999 -9999 -9999 -9999 -9999 -9999 -9999 -9999 -9999 -9999 -9999 -9999 -9999 -9999 -9999 -9999 -9999 -9999 -9999 -9999 -9999 -9999 -9999 -9999 -9999 -9999 -9999 -9999 -9999 -9999
-9999 -9999 -9999 -9999 -9999 -9999 -9999 -9999 -9999 -9999 -9999 -9999 -9999 -9999 -9999 -9999 -9999 -9999 -9999 -9999 -9999 -9999 -9999 -9999 -9999 -9999 -9999 -9999 -9999 -9999 -9999 -9999 -9999 -9999 -9999 -9999 -9999 -9999 -9999 -9999 -9999 -9999 -9999 -9999 -9999 -9999 -9999 -9999 -9999 -9999 -9999 -9999 -9999 -9999 -9999 -9999 -9999 -9999 -9999 -9999 -9999 -9999 2.99963E-2 3.06232E-2 3.13125E-2 2.83049E-2 2.8486E-2 2.88515E-2 2.58701E-2 1.63273E-1 1.68035E-1 1.5338E-1 1.54663E-1 1.3479E-1 1.42191E-1 1.38467E-1 1.24952E-1 1.26576E-1 1.27303E-1 1.14914E-1 1.18123E-1 1.20016E-1 1.05289E-1 1.04366E-1 1.04212E-1 9.15082E-2 9.12358E-2 9.15082E-2 8.08323E-2 8.18129E-2 8.28043E-2 7.285E-2 7.37416E-2 7.26287E-2 6.15085E-2 6.50078E-2 1.24894E-2 1.41266E-1 2.08407E-1 2.51725E-1 2.51725E-1 1.5021E-1 6.76088E-2 4.96487E-2 4.51335E-2 4.04163E-2 5.13421E-2 7.59244E-2 9.12154E-2 1.14677E-1 1.10033E-1 1.27455E-1 1.53638E-1 1.49497E-1 1.58431E-1 6.21866E-2 5.66868E-2 6.18474E-2 6.18474E-2 1.29874E-1 1.74301E-1 1.42296E-1 9.39306E-2 6.57402E-2 8.30321E-2 1.3804E-1 1.65416E-1 1.22613E-1 8.63654E-2 9.55812E-2 1.00785E-1 9.21424E-2 1.13518E-1 1.20359E-1 1.34942E-1 1.16184E-1 1.01801E-1 8.49703E-2 6.58846E-2 5.5885E-2 5.40108E-2 5.64941E-2 7.57013E-2 7.77263E-2 9.18348E-2 6.42985E-2 7.49026E-2 5.83297E-2 7.49026E-2 3.4596E-2 2.97293E-2 5.05763E-2 7.1846E-2 5.48124E-2 5.02531E-2 4.00497E-2 4.74346E-2 3.92885E-2 2.71927E-2 2.97772E-2 2.40467E-2 2.65109E-2 3.45188E-2 3.37079E-2 3.08898E-2 2.88475E-2 2.21627E-2 1.94613E-2 2.46745E-2 2.24499E-2 1.61704E-2 2.15011E-2 2.29993E-2 1.76166E-2 1.3368E-2 8.88473E-3 4.70168E-3 2.38156E-3 4.01711E-3 4.27895E-3 4.68659E-3 4.62802E-3 7.52365E-3 9.14861E-3 1.0701E-2 9.98964E-3 1.92595E-2 2.22099E-2 2.88759E-2 4.77217E-2 5.72897E-2 7.18022E-2 1.07787E-1 1.40968E-1 1.08337E-1 1.22192E-1 1.86779E-1 1.98033E-1 1.89644E-1 3.30125E-1 3.37539E-1 2.49631E-1 3.4491E-1 2.21188E-1 1.34688E-1 1.6079E-1 2.64165E-1 2.14877E-1 1.84295E-1 1.70874E-1 3.79268E-1 3.74247E-1 3.60521E-1 3.38953E-1 3.61278E-1 3.40057E-1 3.25486E-1 -9999 -9999 -9999 -9999 -9999 -9999 -9999 -9999 -9999 -9999 -9999 -9999 -9999 -9999 -9999 -9999 -9999 -9999 -9999 -9999 -9999 -9999 -9999 -9999 -9999 -9999 -9999 -9999 -9999 -9999 -9999 -9999 -9999 -9999 -9999 -9999 -9999 -9999 -9999 -9999 -9999 -9999 -9999 -9999 -9999 -9999 -9999
-9999 -9999 -9999 -9999 -9999 -9999 -9999 -9999 -9999 -9999 -9999 -9999 -9999 -9999 -9999 -9999 -9999 -9999 -9999 -9999 -9999 -9999 -9999 -9999 -9999 -9999 -9999 -9999 -9999 -9999 -9999 -9999 -9999 -9999 -9999 -9999 -9999 -9999 -9999 -9999 -9999 -9999 -9999 -9999 -9999 -9999 -9999 -9999 -9999 -9999 -9999 -9999 -9999 -9999 -9999 -9999 -9999 -9999 -9999 -9999 -9999 3.33403E-2 3.01398E-2 3.0966E-2 3.15121E-2 2.85314E-2 2.88056E-2 2.57875E-2 2.60777E-2 2.66675E-2 2.42566E-2 1.54449E-1 1.56604E-1 1.36328E-1 1.38271E-1 1.39843E-1 1.26213E-1 1.27851E-1 1.28217E-1 1.14747E-1 1.17441E-1 1.19497E-1 1.06065E-1 1.06065E-1 1.06065E-1 9.35749E-2 9.3297E-2 9.34359E-2 8.20597E-2 8.26798E-2 8.36808E-2 7.34061E-2 7.40785E-2 7.3072E-2 5.98426E-2 7.89702E-3 1.61314E-2 1.15077E-1 1.93701E-1 2.51611E-1 2.6995E-1 1.76409E-1 9.18E-2 5.84209E-2 4.64963E-2 3.86107E-2 4.23025E-2 5.32116E-2 7.3228E-2 4.62056E-2 4.68011E-2 4.80612E-2 5.52546E-2 5.30848E-2 4.35269E-2 4.15231E-2 3.89996E-2 4.39948E-2 9.15928E-2 1.11187E-1 1.68956E-1 1.38101E-1 1.0113E-1 6.66361E-2 9.21497E-2 1.26807E-1 1.43531E-1 1.44454E-1 1.07888E-1 1.05063E-1 1.31846E-1 1.06772E-1 1.27044E-1 1.29434E-1 1.34498E-1 1.18532E-1 1.06008E-1 1.01831E-1 7.53474E-2 6.32101E-2 5.81623E-2 5.727E-2 6.19588E-2 8.14482E-2 7.92906E-2 4.48238E-2 3.57039E-2 3.61305E-2 3.88459E-2 2.68365E-2 2.94417E-2 4.91004E-2 6.65625E-2 5.64513E-2 5.29914E-2 4.29437E-2 5.08899E-2 3.6658E-2 3.39731E-2 3.1733E-2 1.95856E-2 1.79298E-2 2.32963E-2 1.91528E-2 2.16722E-2 2.69377E-2 2.90313E-2 2.35141E-2 2.25191E-2 2.13933E-2 2.16004E-2 2.39744E-2 1.89978E-2 1.35614E-2 1.13502E-2 5.62312E-3 2.95092E-3 2.38156E-3 3.65319E-3 4.26968E-3 3.95485E-3 4.73618E-3 6.28342E-3 5.12458E-3 8.27451E-3 7.43723E-3 1.38323E-2 1.65307E-2 1.47227E-2 2.4005E-2 2.47748E-2 3.21175E-2 6.28074E-2 1.05206E-1 8.23356E-2 1.35048E-1 9.35881E-2 7.21982E-2 1.36565E-1 2.60518E-1 2.75542E-1 1.58016E-1 2.6309E-1 3.2403E-1 1.65536E-1 1.25871E-1 1.29594E-1 1.61663E-1 1.70989E-1 1.68718E-1 4.01829E-1 3.75401E-1 3.63552E-1 3.41162E-1 3.64312E-1 3.41162E-1 3.26568E-1 -9999 -9999 -9999 -9999 -9999 -9999 -9999 -9999 -9999 -9999 -9999 -9999 -9999 -9999 -9999 -9999 -9999 -9999 -9999 -9999 -9999 -9999 -9999 -9999 -9999 -9999 -9999 -9999 -9999 -9999 -9999 -9999 -9999 -9999 -9999 -9999 -9999 -9999 -9999 -9999 -9999 -9999 -9999 -9999 -9999 -9999 -9999
-9999 -9999 -9999 -9999 -9999 -9999 -9999 -9999 -9999 -9999 -9999 -9999 -9999 -9999 -9999 -9999 -9999 -9999 -9999 -9999 -9999 -9999 -9999 -9999 -9999 -9999 -9999 -9999 -9999 -9999 -9999 -9999 -9999 -9999 -9999 -9999 -9999 -9999 -9999 -9999 -9999 -9999 -9999 -9999 -9999 -9999 -9999 -9999 -9999 -9999 -9999 -9999 -9999 -9999 -9999 -9999 -9999 -9999 -9999 -9999 3.30245E-2 3.35525E-2 3.06232E-2 3.13125E-2 2.83501E-2 2.87597E-2 2.92216E-2 2.61611E-2 2.64976E-2 2.70534E-2 2.44516E-2 1.55739E-1 1.5769E-1 1.38076E-1 1.39843E-1 1.25491E-1 1.27668E-1 1.29322E-1 1.15248E-1 1.15919E-1 1.17782E-1 1.06689E-1 1.0858E-1 1.08898E-1 9.56834E-2 9.46942E-2 9.46942E-2 8.34295E-2 8.4059E-2 8.45657E-2 7.45299E-2 7.49839E-2 7.46432E-2 6.40176E-2 6.30414E-2 7.88418E-3 1.59244E-2 3.8681E-2 1.83411E-1 2.51611E-1 2.45257E-1 2.15035E-1 1.2121E-1 7.04356E-2 4.31751E-2 3.87327E-2 3.94725E-2 4.39958E-2 5.67922E-2 7.46036E-2 7.5193E-2 7.08824E-2 8.34077E-2 3.49158E-2 3.36129E-2 3.18566E-2 3.51376E-2 4.03635E-2 1.02908E-1 1.20291E-1 1.44308E-1 1.67982E-1 9.59623E-2 6.26712E-2 7.41287E-2 7.78599E-2 9.82047E-2 1.40929E-1 1.25084E-1 1.20359E-1 1.3117E-1 1.1693E-1 1.3117E-1 1.22574E-1 1.28502E-1 1.26466E-1 1.29426E-1 1.18397E-1 1.10064E-1 8.02688E-2 7.43962E-2 7.0479E-2 6.63538E-2 7.76023E-2 6.18357E-2 6.57668E-2 6.10218E-2 2.73965E-2 3.14941E-2 3.28441E-2 4.06213E-2 6.79419E-2 6.35673E-2 5.15166E-2 4.86698E-2 3.12623E-2 4.29437E-2 3.73064E-2 2.83951E-2 2.63848E-2 2.4206E-2 1.84301E-2 1.7599E-2 2.78354E-2 2.95084E-2 2.61807E-2 2.44386E-2 2.47503E-2 1.9365E-2 1.33639E-2 1.61976E-2 1.76438E-2 1.53824E-2 1.4631E-2 9.44794E-3 5.4246E-3 3.52195E-3 3.23806E-3 4.91279E-3 5.22137E-3 6.22972E-3 6.65861E-3 6.26095E-3 8.55804E-3 1.21983E-2 1.46282E-2 1.26829E-2 1.52863E-2 1.21578E-2 1.67882E-2 1.67954E-2 3.20806E-2 6.38813E-2 7.61444E-2 6.53718E-2 9.99378E-2 6.15847E-2 3.82791E-2 9.07077E-2 1.66049E-1 1.77755E-1 1.106E-1 2.60795E-1 3.1163E-1 1.90851E-1 1.74609E-1 2.04242E-1 1.77676E-1 1.65974E-1 3.66628E-1 3.95144E-1 3.72712E-1 3.59764E-1 3.38585E-1 3.59009E-1 3.38218E-1 3.19815E-1 -9999 -9999 -9999 -9999 -9999 -9999 -9999 -9999 -9999 -9999 -9999 -9999 -9999 -9999 -9999 -9999 -9999 -9999 -9999 -9999 -9999 -9999 -9999 -9999 -9999 -9999 -9999 -9999 -9999 -9999 -9999 -9999 -9999 -9999 -9999 -9999 -9999 -9999 -9999 -9999 -9999 -9999 -9999 -9999 -9999 -9999 -9999
-9999 -9999 -9999 -9999 -9999 -9999 -9999 -9999 -9999 -9999 -9999 -9999 -9999 -9999 -9999 -9999 -9999 -9999 -9999 -9999 -9999 -9999 -9999 -9999 -9999 -9999 -9999 -9999 -9999 -9999 -9999 -9999 -9999 -9999 -9999 -9999 -9999 -9999 -9999 -9999 -9999 -9999 -9999 -9999 -9999 -9999 -9999 -9999 -9999 -9999 -9999 -9999 -9999 -9999 -9999 -9999 -9999 -9999 -9999 -9999 3.30769E-2 3.02359E-2 3.10646E-2 3.16124E-2 2.83953E-2 2.89436E-2 2.97853E-2 2.66675E-2 2.69242E-2 2.72267E-2 2.46086E-2 2.51258E-2 2.25992E-2 1.39055E-1 1.40634E-1 1.26576E-1 1.28584E-1 1.30248E-1 1.17101E-1 1.17952E-1 1.19497E-1 1.08104E-1 1.09857E-1 1.12123E-1 9.87066E-2 9.81243E-2 9.76896E-2 8.62316E-2 8.68802E-2 8.72715E-2 7.6361E-2 7.62454E-2 7.60146E-2 6.49081E-2 6.06788E-2 7.80755E-3 1.01071E-2 2.82905E-2 1.65508E-1 2.60734E-1 2.5122E-1 2.31425E-1 1.41549E-1 8.81728E-2 5.08648E-2 4.09929E-2 3.73628E-2 4.11221E-2 4.05949E-2 5.39284E-2 6.38772E-2 6.01731E-2 6.43695E-2 5.90256E-2 6.23753E-2 6.39284E-2 7.21172E-2 4.39259E-2 5.24244E-2 8.9236E-2 1.09044E-1 1.27536E-1 1.02754E-1 9.24316E-2 8.43534E-2 6.58547E-2 8.51838E-2 1.42793E-1 1.43733E-1 1.08851E-1 1.09103E-1 9.91217E-2 1.13864E-1 1.34952E-1 1.23452E-1 1.20301E-1 1.1693E-1 1.13586E-1 1.09302E-1 9.00601E-2 7.73726E-2 6.68534E-2 7.41097E-2 7.29218E-2 6.80937E-2 7.67986E-2 7.04829E-2 3.91844E-2 4.17693E-2 6.96183E-2 5.08431E-2 6.31911E-2 6.2114E-2 4.79521E-2 3.90774E-2 3.00023E-2 3.82753E-2 3.55463E-2 2.06237E-2 2.17433E-2 2.21315E-2 1.7599E-2 1.04082E-2 1.32494E-2 1.51234E-2 1.89518E-2 2.29269E-2 2.68542E-2 2.0818E-2 1.30228E-2 1.48947E-2 1.26109E-2 1.37381E-2 1.42113E-2 1.07744E-2 7.14337E-3 5.29414E-3 5.93736E-3 1.10533E-2 1.29971E-2 1.47918E-2 1.60236E-2 1.22571E-2 2.08067E-2 3.23573E-2 3.29112E-2 2.41988E-2 1.60109E-2 1.23264E-2 1.04913E-2 1.17858E-2 2.32046E-2 4.71225E-2 4.3274E-2 4.64875E-2 7.30358E-2 4.91966E-2 2.35015E-2 4.87292E-2 1.04823E-1 9.33217E-2 1.34124E-1 3.23946E-1 2.86968E-1 2.13718E-1 1.83656E-1 2.87911E-1 2.27374E-1 1.70874E-1 3.66628E-1 3.74247E-1 3.63173E-1 3.38953E-1 3.24766E-1 3.47762E-1 3.42639E-1 3.49321E-1 -9999 -9999 -9999 -9999 -9999 -9999 -9999 -9999 -9999 -9999 -9999 -9999 -9999 -9999 -9999 -9999 -9999 -9999 -9999 -9999 -9999 -9999 -9999 -9999 -9999 -9999 -9999 -9999 -9999 -9999 -9999 -9999 -9999 -9999 -9999 -9999 -9999 -9999 -9999 -9999 -9999 -9999 -9999 -9999 -9999 -9999 -9999
-9999 -9999 -9999 -9999 -9999 -9999 -9999 -9999 -9999 -9999 -9999 -9999 -9999 -9999 -9999 -9999 -9999 -9999 -9999 -9999 -9999 -9999 -9999 -9999 -9999 -9999 -9999 -9999 -9999 -9999 -9999 -9999 -9999 -9999 -9999 -9999 -9999 -9999 -9999 -9999 -9999 -9999 -9999 -9999 -9999 -9999 -9999 -9999 -9999 -9999 -9999 -9999 -9999 -9999 -9999 -9999 -9999 -9999 -9999 -9999 3.32875E-2 3.04774E-2 3.14621E-2 3.19152E-2 2.86682E-2 2.94083E-2 2.67528E-2 2.70534E-2 2.73138E-2 2.44516E-2 2.48063E-2 2.53275E-2 2.26355E-2 2.31864E-2 1.42028E-1 1.27851E-1 1.29877E-1 1.16763E-1 1.18465E-1 1.19843E-1 1.07159E-1 1.08739E-1 1.10661E-1 9.97331E-2 1.00918E-1 1.00324E-1 8.76644E-2 8.83228E-2 8.93854E-2 7.82333E-2 7.76437E-2 7.69416E-2 7.6361E-2 6.56087E-2 6.42145E-2 7.70652E-3 9.68907E-3 2.65411E-2 1.50917E-1 2.15035E-1 2.49748E-1 2.31425E-1 1.69644E-1 9.47619E-2 6.09556E-2 4.46911E-2 3.8622E-2 3.53299E-2 4.11093E-2 5.66708E-2 7.34993E-2 7.26309E-2 7.01855E-2 7.36695E-2 6.83869E-2 6.77624E-2 7.41186E-2 4.49711E-2 5.51802E-2 8.81097E-2 1.00191E-1 1.09044E-1 1.54995E-1 1.47284E-1 1.06512E-1 5.10675E-2 8.1514E-2 1.38826E-1 1.27477E-1 9.39721E-2 1.092E-1 1.09454E-1 1.14213E-1 1.34952E-1 1.25418E-1 1.18064E-1 1.27477E-1 1.25066E-1 1.09773E-1 9.01411E-2 6.83098E-2 6.16408E-2 5.88569E-2 4.37234E-2 5.83127E-2 5.22455E-2 4.66421E-2 4.19845E-2 1.13586E-1 1.20818E-1 6.88449E-2 6.36651E-2 5.07175E-2 4.77289E-2 5.34853E-2 2.72102E-2 1.89269E-2 2.60265E-2 3.12823E-2 1.50644E-2 1.12219E-2 1.01546E-2 7.35347E-3 1.2242E-2 1.89518E-2 2.61145E-2 2.68619E-2 2.35968E-2 2.18464E-2 1.88137E-2 1.62759E-2 1.40772E-2 1.24878E-2 1.04474E-2 7.00413E-3 5.10637E-3 6.33726E-3 4.77263E-3 7.78734E-3 1.52441E-2 2.24781E-2 3.19299E-2 2.99637E-2 5.43457E-2 6.22764E-2 4.07716E-2 6.3917E-2 4.99926E-2 1.82766E-2 1.05867E-2 1.05742E-2 1.79714E-2 2.63184E-2 2.38669E-2 3.04142E-2 4.53615E-2 2.86233E-2 1.94207E-2 4.38569E-2 6.51342E-2 7.99664E-2 1.67006E-1 2.90735E-1 2.51514E-1 1.82781E-1 2.22466E-1 3.48387E-1 2.07168E-1 1.70874E-1 1.50089E-1 3.59387E-1 3.45904E-1 3.17967E-1 3.323E-1 3.28737E-1 3.66285E-1 4.17229E-1 -9999 -9999 -9999 -9999 -9999 -9999 -9999 -9999 -9999 -9999 -9999 -9999 -9999 -9999 -9999 -9999 -9999 -9999 -9999 -9999 -9999 -9999 -9999 -9999 -9999 -9999 -9999 -9999 -9999 -9999 -9999 -9999 -9999 -9999 -9999 -9999 -9999 -9999 -9999 -9999 -9999 -9999 -9999 -9999 -9999 -9999 -9999
-9999 -9999 -9999 -9999 -9999 -9999 -9999 -9999 -9999 -9999 -9999 -9999 -9999 -9999 -9999 -9999 -9999 -9999 -9999 -9999 -9999 -9999 -9999 -9999 -9999 -9999 -9999 -9999 -9999 -9999 -9999 -9999 -9999 -9999 -9999 -9999 -9999 -9999 -9999 -9999 -9999 -9999 -9999 -9999 -9999 -9999 -9999 -9999 -9999 -9999 -9999 -9999 -9999 -9999 -9999 -9999 -9999 -9999 -9999 3.29722E-2 3.36591E-2 3.08676E-2 3.1814E-2 2.88056E-2 2.92216E-2 2.99755E-2 2.71399E-2 2.74448E-2 2.78862E-2 2.4846E-2 2.51258E-2 2.55717E-2 2.29277E-2 2.34104E-2 2.09544E-2 2.13279E-2 1.31555E-1 1.17952E-1 1.20016E-1 1.2176E-1 1.09057E-1 1.09536E-1 1.10823E-1 9.97331E-2 1.02115E-1 1.01965E-1 8.89856E-2 8.9921E-2 9.08654E-2 7.95447E-2 7.88269E-2 7.76437E-2 6.39374E-2 6.62148E-2 6.49081E-2 5.34103E-2 9.39447E-3 1.99785E-2 1.48204E-1 2.31425E-1 2.48444E-1 2.29102E-1 1.90916E-1 1.10094E-1 7.22321E-2 5.19044E-2 4.27703E-2 3.67549E-2 4.71061E-2 8.25339E-2 9.18201E-2 8.63243E-2 9.6056E-2 8.31435E-2 7.53667E-2 6.81782E-2 6.9652E-2 3.59131E-2 5.27666E-2 9.60088E-2 7.40519E-2 1.23496E-1 1.51573E-1 1.73534E-1 1.02471E-1 5.45877E-2 8.79584E-2 1.3315E-1 1.08965E-1 8.7183E-2 1.15122E-1 1.19327E-1 1.0169E-1 1.27477E-1 1.23279E-1 1.14353E-1 1.17203E-1 9.53219E-2 7.85672E-2 6.91485E-2 6.28821E-2 6.221E-2 5.92228E-2 4.04241E-2 5.52452E-2 4.89461E-2 4.11012E-2 4.56796E-2 5.79756E-2 7.3604E-2 6.31778E-2 6.59562E-2 4.81125E-2 3.71341E-2 5.17979E-2 2.6824E-2 1.01462E-2 1.21905E-2 2.00163E-2 1.97168E-2 1.40082E-2 8.35605E-3 7.46917E-3 1.36361E-2 1.95712E-2 1.4177E-2 1.56197E-2 1.37259E-2 1.52106E-2 1.85431E-2 1.47961E-2 1.15166E-2 9.60317E-3 9.47892E-3 5.64061E-3 5.93736E-3 4.37133E-3 3.50446E-3 6.06472E-3 7.9037E-3 1.05838E-2 1.68124E-2 3.1475E-2 7.8685E-2 7.406E-2 7.18424E-2 1.22402E-1 6.45454E-2 4.19046E-2 2.17122E-2 2.85038E-2 1.87748E-2 2.97045E-2 4.85084E-2 3.57708E-2 2.8487E-2 2.41219E-2 1.82625E-2 3.78089E-2 7.32065E-2 1.33733E-1 2.58373E-1 3.43531E-1 2.12129E-1 1.90851E-1 2.40261E-1 2.8185E-1 1.70731E-1 1.53256E-1 1.53411E-1 3.37783E-1 3.12302E-1 2.90881E-1 3.00793E-1 3.41531E-1 4.53843E-1 -9999 -9999 -9999 -9999 -9999 -9999 -9999 -9999 -9999 -9999 -9999 -9999 -9999 -9999 -9999 -9999 -9999 -9999 -9999 -9999 -9999 -9999 -9999 -9999 -9999 -9999 -9999 -9999 -9999 -9999 -9999 -9999 -9999 -9999 -9999 -9999 -9999 -9999 -9999 -9999 -9999 -9999 -9999 -9999 -9999 -9999 -9999 -9999
-9999 -9999 -9999 -9999 -9999 -9999 -9999 -9999 -9999 -9999 -9999 -9999 -9999 -9999 -9999 -9999 -9999 -9999 -9999 -9999 -9999 -9999 -9999 -9999 -9999 -9999 -9999 -9999 -9999 -9999 -9999 -9999 -9999 -9999 -9999 -9999 -9999 -9999 -9999 -9999 -9999 -9999 -9999 -9999 -9999 -9999 -9999 -9999 -9999 -9999 -9999 -9999 -9999 -9999 -9999 -9999 -9999 -9999 3.27116E-2 3.32347E-2 3.03806E-2 3.12131E-2 3.21697E-2 2.92681E-2 2.97853E-2 3.02631E-2 2.73574E-2 2.79753E-2 2.52063E-2 2.54901E-2 2.56536E-2 2.2891E-2 2.32982E-2 2.37885E-2 2.12595E-2 2.17428E-2 2.20591E-2 1.20363E-1 1.22463E-1 1.25493E-1 1.11797E-1 1.1196E-1 9.89989E-2 1.00324E-1 1.02416E-1 9.08654E-2 9.12728E-2 9.22299E-2 9.29191E-2 8.06326E-2 7.99059E-2 7.90655E-2 6.53261E-2 6.81686E-2 6.68261E-2 8.73167E-3 9.42506E-3 2.00107E-2 1.34749E-1 2.23123E-1 2.46902E-1 2.2542E-1 1.74991E-1 1.27193E-1 8.40057E-2 5.99307E-2 3.85987E-2 3.71637E-2 4.40512E-2 7.21698E-2 8.94958E-2 7.36902E-2 7.50244E-2 6.74521E-2 6.02215E-2 5.94829E-2 5.62452E-2 3.4465E-2 5.07536E-2 8.12293E-2 6.18454E-2 1.37981E-1 1.65416E-1 1.20181E-1 8.58062E-2 5.43186E-2 7.32912E-2 1.08038E-1 1.13817E-1 8.56602E-2 1.17134E-1 1.09837E-1 8.89321E-2 1.20522E-1 1.27477E-1 1.05239E-1 9.63228E-2 8.59998E-2 7.45107E-2 6.57478E-2 6.59483E-2 6.02338E-2 6.09824E-2 4.81818E-2 4.28513E-2 6.3527E-2 2.85597E-2 3.79714E-2 6.76095E-2 6.35744E-2 5.38128E-2 5.17979E-2 3.88E-2 3.09714E-2 2.88298E-2 1.41661E-2 6.72408E-3 7.5141E-3 9.05134E-3 1.19422E-2 1.64379E-2 1.15614E-2 7.10138E-3 1.13021E-2 1.05922E-2 6.89569E-3 8.65611E-3 1.4177E-2 1.66231E-2 1.6727E-2 1.49155E-2 1.20699E-2 9.43324E-3 7.35624E-3 6.13407E-3 3.33404E-3 3.29741E-3 2.99885E-3 3.49801E-3 5.12014E-3 5.9801E-3 9.28496E-3 1.58161E-2 6.55526E-2 7.959E-2 8.64511E-2 1.47305E-1 8.87349E-2 6.70101E-2 8.72687E-2 4.67416E-2 3.20843E-2 6.64161E-2 1.38887E-1 8.20489E-2 6.31455E-2 4.14817E-2 2.89305E-2 7.55539E-2 1.54121E-1 1.69567E-1 3.46247E-1 2.49023E-1 2.53405E-1 1.83656E-1 2.13621E-1 1.91915E-1 1.53043E-1 1.25939E-1 1.29394E-1 2.96668E-1 2.79841E-1 2.60437E-1 3.02175E-1 4.10536E-1 5.0639E-1 -9999 -9999 -9999 -9999 -9999 -9999 -9999 -9999 -9999 -9999 -9999 -9999 -9999 -9999 -9999 -9999 -9999 -9999 -9999 -9999 -9999 -9999 -9999 -9999 -9999 -9999 -9999 -9999 -9999 -9999 -9999 -9999 -9999 -9999 -9999 -9999 -9999 -9999 -9999 -9999 -9999 -9999 -9999 -9999 -9999 -9999 -9999 -9999
-9999 -9999 -9999 -9999 -9999 -9999 -9999 -9999 -9999 -9999 -9999 -9999 -9999 -9999 -9999 -9999 -9999 -9999 -9999 -9999 -9999 -9999 -9999 -9999 -9999 -9999 -9999 -9999 -9999 -9999 -9999 -9999 -9999 -9999 -9999 -9999 -9999 -9999 -9999 -9999 -9999 -9999 -9999 -9999 -9999 -9999 -9999 -9999 -9999 -9999 -9999 -9999 -9999 -9999 -9999 -9999 -9999 -9999 3.28677E-2 3.35525E-2 3.07696E-2 3.13623E-2 3.2272E-2 2.94552E-2 2.99755E-2 2.70534E-2 2.76647E-2 2.84703E-2 2.56946E-2 2.58594E-2 2.61503E-2 2.34104E-2 2.37885E-2 2.41725E-2 2.16731E-2 2.20945E-2 1.96813E-2 1.99683E-2 1.25313E-1 1.13767E-1 1.15432E-1 1.15599E-1 1.01067E-1 1.01515E-1 1.03173E-1 9.22299E-2 9.37521E-2 9.50143E-2 8.3099E-2 8.2228E-2 8.18573E-2 7.07128E-2 7.02828E-2 7.01756E-2 6.85866E-2 8.93275E-3 9.70482E-3 2.65411E-2 6.93722E-2 2.15035E-1 2.46578E-1 2.29897E-1 1.81922E-1 1.48782E-1 9.79307E-2 6.56226E-2 4.07229E-2 3.71637E-2 3.98978E-2 5.03761E-2 5.14628E-2 4.99621E-2 4.74402E-2 4.49115E-2 4.69103E-2 4.45337E-2 5.19649E-2 5.9464E-2 4.07215E-2 5.40632E-2 4.95179E-2 8.9905E-2 1.3117E-1 1.08343E-1 1.05968E-1 6.61338E-2 5.52661E-2 1.0173E-1 1.29047E-1 1.15666E-1 1.37745E-1 1.15053E-1 1.07338E-1 9.4836E-2 1.05913E-1 1.05913E-1 1.01144E-1 8.80877E-2 7.58799E-2 6.55493E-2 6.45569E-2 5.17646E-2 5.61102E-2 5.52511E-2 5.09793E-2 2.98221E-2 2.45936E-2 3.51601E-2 9.13594E-2 6.08038E-2 5.24194E-2 4.03276E-2 2.8461E-2 3.19161E-2 3.43119E-2 2.46609E-2 1.30172E-2 5.74462E-3 4.50039E-3 6.87165E-3 8.53781E-3 8.08866E-3 8.08866E-3 5.8379E-3 4.93759E-3 7.31267E-3 9.87709E-3 1.28658E-2 1.81637E-2 1.9058E-2 1.44877E-2 1.17986E-2 9.83965E-3 7.68688E-3 5.38407E-3 2.99553E-3 3.32368E-3 4.39624E-3 6.23465E-3 8.04438E-3 1.42606E-2 3.2484E-2 6.74057E-2 1.15674E-1 1.18994E-1 1.21409E-1 1.1985E-1 9.7106E-2 1.63291E-1 1.85536E-1 8.15058E-2 3.22879E-2 6.01928E-2 2.08604E-1 1.67792E-1 5.79254E-2 3.47232E-2 3.89059E-2 1.10421E-1 2.44796E-1 2.98162E-1 2.99753E-1 3.26161E-1 2.42798E-1 1.69305E-1 1.99355E-1 1.58436E-1 1.19094E-1 1.03993E-1 2.74581E-1 2.62021E-1 2.44949E-1 2.62974E-1 3.34921E-1 4.94974E-1 4.75655E-1 -9999 -9999 -9999 -9999 -9999 -9999 -9999 -9999 -9999 -9999 -9999 -9999 -9999 -9999 -9999 -9999 -9999 -9999 -9999 -9999 -9999 -9999 -9999 -9999 -9999 -9999 -9999 -9999 -9999 -9999 -9999 -9999 -9999 -9999 -9999 -9999 -9999 -9999 -9999 -9999 -9999 -9999 -9999 -9999 -9999 -9999 -9999 -9999
-9999 -9999 -9999 -9999 -9999 -9999 -9999 -9999 -9999 -9999 -9999 -9999 -9999 -9999 -9999 -9999 -9999 -9999 -9999 -9999 -9999 -9999 -9999 -9999 -9999 -9999 -9999 -9999 -9999 -9999 -9999 -9999 -9999 -9999 -9999 -9999 -9999 -9999 -9999 -9999 -9999 -9999 -9999 -9999 -9999 -9999 -9999 -9999 -9999 -9999 -9999 -9999 -9999 -9999 -9999 -9999 -9999 3.2453E-2 3.28677E-2 3.36057E-2 3.06719E-2 3.15121E-2 2.87139E-2 2.94552E-2 3.0119E-2 2.71833E-2 2.77088E-2 2.84249E-2 2.57357E-2 2.59837E-2 2.64022E-2 2.36366E-2 2.40182E-2 2.14309E-2 2.19179E-2 2.23799E-2 1.98722E-2 2.02593E-2 2.07203E-2 1.87566E-2 1.17969E-1 1.18653E-1 1.04087E-1 1.03629E-1 1.04701E-1 9.40313E-2 9.60065E-2 9.68643E-2 8.37262E-2 8.2974E-2 8.2974E-2 1.12585E-2 1.12038E-2 1.10414E-2 9.18309E-3 9.09395E-3 1.01564E-2 2.77543E-2 7.38222E-2 2.23123E-1 2.33277E-1 1.97194E-1 1.81293E-1 1.66141E-1 1.15345E-1 6.40919E-2 4.56548E-2 3.79345E-2 3.80544E-2 4.50287E-2 6.22971E-2 7.15702E-2 4.70844E-2 4.24449E-2 4.09373E-2 3.80623E-2 4.58659E-2 5.02151E-2 5.52092E-2 3.33268E-2 7.5551E-2 5.60384E-2 1.16641E-1 1.50104E-1 1.30565E-1 6.5537E-2 4.94811E-2 9.83464E-2 1.42793E-1 1.31661E-1 1.43329E-1 1.27873E-1 8.11623E-2 7.49027E-2 9.95646E-2 9.98608E-2 9.69516E-2 9.19873E-2 7.41751E-2 6.50499E-2 6.92687E-2 4.52733E-2 6.08115E-2 5.1853E-2 3.29489E-2 3.52934E-2 2.70412E-2 6.47964E-2 9.71851E-2 6.07999E-2 6.07115E-2 4.38759E-2 6.37751E-2 5.67237E-2 5.10442E-2 5.08931E-2 3.20034E-2 1.33746E-2 4.80398E-3 3.80257E-3 2.79285E-3 3.29271E-3 3.76345E-3 4.09679E-3 5.58754E-3 8.06901E-3 1.24559E-2 1.77701E-2 1.63058E-2 1.42348E-2 1.44412E-2 1.19134E-2 9.88706E-3 8.48822E-3 6.33726E-3 3.50751E-3 3.52055E-3 6.49433E-3 7.11459E-3 1.25241E-2 2.77664E-2 6.63658E-2 7.17192E-2 5.29552E-2 5.61965E-2 1.06539E-1 1.28573E-1 1.2987E-1 2.17842E-1 1.40173E-1 4.53963E-2 6.48137E-2 8.71605E-2 2.44562E-1 1.90316E-1 5.70286E-2 2.53064E-2 4.40633E-2 1.29439E-1 2.53868E-1 3.22584E-1 3.52783E-1 3.18498E-1 1.8185E-1 1.69901E-1 1.72155E-1 1.39294E-1 1.05997E-1 2.6361E-1 2.39883E-1 2.23247E-1 2.1705E-1 2.94215E-1 4.78594E-1 4.22609E-1 4.75794E-1 -9999 -9999 -9999 -9999 -9999 -9999 -9999 -9999 -9999 -9999 -9999 -9999 -9999 -9999 -9999 -9999 -9999 -9999 -9999 -9999 -9999 -9999 -9999 -9999 -9999 -9999 -9999 -9999 -9999 -9999 -9999 -9999 -9999 -9999 -9999 -9999 -9999 -9999 -9999 -9999 -9999 -9999 -9999 -9999 -9999 -9999 -9999 -9999
-9999 -9999 -9999 -9999 -9999 -9999 -9999 -9999 -9999 -9999 -9999 -9999 -9999 -9999 -9999 -9999 -9999 -9999 -9999 -9999 -9999 -9999 -9999 -9999 -9999 -9999 -9999 -9999 -9999 -9999 -9999 -9999 -9999 -9999 -9999 -9999 -9999 -9999 -9999 -9999 -9999 -9999 -9999 -9999 -9999 -9999 -9999 -9999 -9999 -9999 -9999 -9999 -9999 -9999 -9999 -9999 -9999 3.25046E-2 3.29722E-2 3.37125E-2 3.07696E-2 3.14621E-2 2.86225E-2 2.94552E-2 3.0167E-2 2.72702E-2 2.78417E-2 2.83344E-2 2.56126E-2 2.61086E-2 2.34104E-2 2.37504E-2 2.41725E-2 2.16731E-2 2.20945E-2 2.25963E-2 2.00326E-2 2.03572E-2 2.0921E-2 1.88475E-2 1.94014E-2 1.06561E-1 1.06717E-1 1.06561E-1 9.37521E-2 9.64345E-2 9.87463E-2 8.64077E-2 8.49935E-2 1.31656E-2 1.1295E-2 1.13686E-2 1.13318E-2 1.11494E-2 9.22799E-3 9.28819E-3 1.37804E-2 4.1642E-2 7.60975E-2 2.15035E-1 2.07162E-1 1.6827E-1 1.61757E-1 1.47578E-1 1.14541E-1 7.17517E-2 4.92885E-2 4.00868E-2 3.96472E-2 4.19511E-2 7.55234E-2 1.12031E-1 7.12839E-2 5.95578E-2 3.97805E-2 3.52917E-2 3.57413E-2 4.08479E-2 4.31581E-2 4.9903E-2 3.42272E-2 7.33686E-2 9.3792E-2 1.20033E-1 1.2665E-1 5.88095E-2 5.81206E-2 1.12072E-1 1.45761E-1 1.30915E-1 1.3117E-1 8.71456E-2 6.19918E-2 6.45284E-2 8.95764E-2 9.48711E-2 9.13594E-2 9.6186E-2 7.05504E-2 6.63621E-2 6.90575E-2 4.95952E-2 4.95952E-2 5.59321E-2 3.16953E-2 3.97749E-2 4.46824E-2 5.97352E-2 6.04314E-2 5.1439E-2 4.0493E-2 5.12092E-2 5.96862E-2 3.90466E-2 4.50452E-2 2.79936E-2 1.5469E-2 7.61196E-3 3.70234E-3 1.96175E-3 1.33498E-3 1.63828E-3 2.54619E-3 4.6587E-3 6.66103E-3 6.69431E-3 6.53973E-3 8.66303E-3 1.05922E-2 1.36948E-2 1.19708E-2 1.40062E-2 9.74333E-3 7.48904E-3 9.36428E-3 5.07649E-3 3.45094E-3 4.89812E-3 8.55536E-3 1.31155E-2 2.68347E-2 6.16225E-2 4.3624E-2 1.84651E-2 3.01264E-2 9.41832E-2 1.22106E-1 1.38431E-1 1.47788E-1 7.69675E-2 4.48011E-2 7.68299E-2 1.59199E-1 3.17847E-1 2.0819E-1 9.07551E-2 6.3236E-2 9.54648E-2 2.0219E-1 2.51133E-1 3.29023E-1 2.3122E-1 1.81431E-1 1.89926E-1 1.77676E-1 1.27424E-1 1.07404E-1 2.3961E-1 2.3839E-1 2.21544E-1 2.0718E-1 2.21261E-1 3.94927E-1 4.33498E-1 4.04621E-1 5.22764E-1 -9999 -9999 -9999 -9999 -9999 -9999 -9999 -9999 -9999 -9999 -9999 -9999 -9999 -9999 -9999 -9999 -9999 -9999 -9999 -9999 -9999 -9999 -9999 -9999 -9999 -9999 -9999 -9999 -9999 -9999 -9999 -9999 -9999 -9999 -9999 -9999 -9999 -9999 -9999 -9999 -9999 -9999 -9999 -9999 -9999 -9999 -9999 -9999
-9999 -9999 -9999 -9999 -9999 -9999 -9999 -9999 -9999 -9999 -9999 -9999 -9999 -9999 -9999 -9999 -9999 -9999 -9999 -9999 -9999 -9999 -9999 -9999 -9999 -9999 -9999 -9999 -9999 -9999 -9999 -9999 -9999 -9999 -9999 -9999 -9999 -9999 -9999 -9999 -9999 -9999 -9999 -9999 -9999 -9999 -9999 -9999 -9999 -9999 -9999 -9999 -9999 -9999 -9999 3.61229E-2 3.64672E-2 3.29199E-2 3.32875E-2 3.03806E-2 3.0966E-2 3.16627E-2 2.87139E-2 2.93148E-2 2.99755E-2 2.71399E-2 2.79307E-2 2.51258E-2 2.56536E-2 2.6276E-2 2.35987E-2 2.40182E-2 2.44841E-2 2.19884E-2 2.25601E-2 2.01295E-2 2.04556E-2 2.0787E-2 1.85464E-2 1.89692E-2 1.95896E-2 1.73939E-2 1.09086E-1 1.08133E-1 9.54384E-2 9.80186E-2 1.00661E-1 8.78431E-2 8.62782E-2 1.34456E-2 1.14426E-2 1.14426E-2 1.14612E-2 9.73641E-3 9.47112E-3 9.5484E-3 1.44656E-2 5.18791E-2 8.93467E-2 2.07162E-1 1.74991E-1 1.6728E-1 1.50662E-1 1.36583E-1 9.80202E-2 7.5214E-2 5.5198E-2 4.50157E-2 4.68123E-2 6.39465E-2 9.8851E-2 1.21623E-1 1.04699E-1 9.32442E-2 5.46132E-2 4.30904E-2 4.02732E-2 4.01466E-2 4.40348E-2 5.66499E-2 3.7904E-2 1.40368E-1 1.23874E-1 1.14394E-1 1.1005E-1 6.23749E-2 5.82878E-2 1.10551E-1 1.47507E-1 1.23546E-1 8.36658E-2 8.39519E-2 7.18893E-2 7.13311E-2 8.63174E-2 8.57998E-2 8.86734E-2 9.13594E-2 8.13649E-2 6.10005E-2 7.0337E-2 5.97352E-2 2.70432E-2 3.13568E-2 2.41557E-2 1.75731E-2 2.98725E-2 6.75422E-2 6.22219E-2 5.36486E-2 5.01121E-2 3.40099E-2 3.0922E-2 3.21004E-2 4.15215E-2 3.30265E-2 2.15724E-2 1.11926E-2 8.91739E-3 3.66946E-3 2.78404E-3 1.78602E-3 1.87806E-3 1.91683E-3 2.55684E-3 2.49074E-3 2.87484E-3 4.5338E-3 6.82426E-3 1.05922E-2 1.10401E-2 1.2406E-2 9.79093E-3 1.10247E-2 7.01815E-3 4.20497E-3 3.28391E-3 6.04068E-3 1.06516E-2 1.45576E-2 3.68493E-2 4.77884E-2 3.69311E-2 1.72065E-2 3.79849E-2 8.36482E-2 1.1831E-1 1.68922E-1 1.33151E-1 6.42587E-2 6.4359E-2 1.41322E-1 3.13127E-1 2.9678E-1 1.55123E-1 1.02416E-1 1.05192E-1 1.91008E-1 2.62991E-1 3.17793E-1 3.13977E-1 2.33629E-1 2.83151E-1 2.39726E-1 1.59973E-1 1.09787E-1 9.40464E-2 2.21852E-1 2.23247E-1 2.09616E-1 2.18676E-1 3.15995E-1 4.91152E-1 4.38474E-1 4.70147E-1 4.85269E-1 -9999 -9999 -9999 -9999 -9999 -9999 -9999 -9999 -9999 -9999 -9999 -9999 -9999 -9999 -9999 -9999 -9999 -9999 -9999 -9999 -9999 -9999 -9999 -9999 -9999 -9999 -9999 -9999 -9999 -9999 -9999 -9999 -9999 -9999 -9999 -9999 -9999 -9999 -9999 -9999 -9999 -9999 -9999 -9999 -9999 -9999 -9999 -9999
-9999 -9999 -9999 -9999 -9999 -9999 -9999 -9999 -9999 -9999 -9999 -9999 -9999 -9999 -9999 -9999 -9999 -9999 -9999 -9999 -9999 -9999 -9999 -9999 -9999 -9999 -9999 -9999 -9999 -9999 -9999 -9999 -9999 -9999 -9999 -9999 -9999 -9999 -9999 -9999 -9999 -9999 -9999 -9999 -9999 -9999 -9999 -9999 -9999 -9999 -9999 -9999 -9999 -9999 -9999 3.65827E-2 3.31821E-2 3.33933E-2 3.39269E-2 3.08676E-2 3.15623E-2 3.21697E-2 2.91286E-2 2.95962E-2 2.67528E-2 2.72267E-2 2.79753E-2 2.52871E-2 2.58181E-2 2.6276E-2 2.36366E-2 2.425E-2 2.17079E-2 2.22724E-2 2.28513E-2 2.05545E-2 2.10221E-2 2.13281E-2 1.89692E-2 1.93391E-2 1.99393E-2 1.77623E-2 1.80508E-2 1.1248E-1 9.86004E-2 9.91853E-2 1.59497E-2 1.38654E-2 1.37093E-2 1.36429E-2 1.16297E-2 1.15545E-2 1.15545E-2 9.87982E-3 9.73641E-3 9.89588E-3 1.28876E-2 5.47776E-2 1.02688E-1 2.15035E-1 1.81922E-1 1.6827E-1 1.42492E-1 1.28508E-1 9.8894E-2 7.93071E-2 6.19604E-2 4.89055E-2 4.83518E-2 8.6195E-2 1.21623E-1 1.25986E-1 1.36914E-1 1.09044E-1 8.16296E-2 5.91893E-2 5.4344E-2 5.17081E-2 2.73676E-2 3.34069E-2 5.58105E-2 8.93473E-2 1.06838E-1 6.39994E-2 6.02194E-2 5.30631E-2 6.60263E-2 1.26366E-1 7.84593E-2 1.16577E-1 6.80677E-2 6.79097E-2 8.06852E-2 8.46825E-2 9.00295E-2 9.37236E-2 9.13594E-2 7.55653E-2 6.51066E-2 3.98715E-2 5.61561E-2 6.9637E-2 2.47661E-2 1.31062E-2 1.82269E-2 2.4254E-2 3.94885E-2 6.01653E-2 6.65685E-2 5.40747E-2 3.31657E-2 2.98852E-2 1.55889E-2 2.59561E-2 3.12584E-2 2.67045E-2 2.27813E-2 1.79889E-2 1.31522E-2 1.02147E-2 8.6322E-3 3.4934E-3 1.45668E-3 1.62947E-3 1.73368E-3 2.24962E-3 2.5865E-3 3.58003E-3 5.44773E-3 9.00484E-3 9.88761E-3 1.18756E-2 9.9839E-3 1.15936E-2 7.37132E-3 6.04917E-3 5.98734E-3 7.15865E-3 1.03561E-2 1.23834E-2 2.37879E-2 2.69632E-2 1.82787E-2 1.46631E-2 3.33311E-2 4.83777E-2 9.62502E-2 1.71467E-1 1.44896E-1 1.85536E-1 1.0261E-1 1.36428E-1 3.04662E-1 2.472E-1 1.65718E-1 1.03542E-1 1.26784E-1 1.97711E-1 2.75812E-1 3.24491E-1 2.96878E-1 2.50613E-1 1.80682E-1 1.50822E-1 1.22933E-1 9.81795E-2 2.23272E-1 2.33602E-1 2.18116E-1 2.19237E-1 2.73807E-1 4.56653E-1 4.34092E-1 2.88825E-1 4.86322E-1 4.6937E-1 -9999 -9999 -9999 -9999 -9999 -9999 -9999 -9999 -9999 -9999 -9999 -9999 -9999 -9999 -9999 -9999 -9999 -9999 -9999 -9999 -9999 -9999 -9999 -9999 -9999 -9999 -9999 -9999 -9999 -9999 -9999 -9999 -9999 -9999 -9999 -9999 -9999 -9999 -9999 -9999 -9999 -9999 -9999 -9999 -9999 -9999 -9999 -9999
-9999 -9999 -9999 -9999 -9999 -9999 -9999 -9999 -9999 -9999 -9999 -9999 -9999 -9999 -9999 -9999 -9999 -9999 -9999 -9999 -9999 -9999 -9999 -9999 -9999 -9999 -9999 -9999 -9999 -9999 -9999 -9999 -9999 -9999 -9999 -9999 -9999 -9999 -9999 -9999 -9999 -9999 -9999 -9999 -9999 -9999 -9999 -9999 -9999 -9999 -9999 -9999 -9999 -9999 -9999 3.68147E-2 3.35525E-2 3.38732E-2 3.44143E-2 3.13623E-2 3.20168E-2 2.91286E-2 2.98328E-2 3.0215E-2 2.73138E-2 2.77531E-2 2.84249E-2 2.56126E-2 2.61503E-2 2.3448E-2 2.39798E-2 2.44449E-2 2.19531E-2 2.24158E-2 2.30722E-2 2.07536E-2 2.12939E-2 2.17081E-2 1.9277E-2 1.98114E-2 1.77051E-2 1.82261E-2 1.8732E-2 1.6473E-2 1.65262E-2 1.64199E-2 1.40688E-2 1.38879E-2 1.38206E-2 1.1839E-2 1.1839E-2 1.17434E-2 1.17243E-2 9.99281E-3 1.275E-2 1.014E-2 1.34853E-2 5.88193E-2 1.00369E-1 1.90474E-1 1.84077E-1 1.74991E-1 1.61757E-1 1.2463E-1 1.05671E-1 9.0351E-2 7.20802E-2 5.85412E-2 6.15697E-2 1.01691E-1 1.25542E-1 1.31555E-1 1.13339E-1 1.12852E-1 1.09044E-1 1.00062E-1 4.04022E-2 4.09548E-2 4.19325E-2 4.17275E-2 5.79388E-2 8.50238E-2 1.32657E-1 5.08568E-2 3.75871E-2 4.69678E-2 8.70635E-2 1.51011E-1 6.60419E-2 1.15385E-1 1.02206E-1 7.47E-2 7.99363E-2 8.62488E-2 9.10525E-2 1.21155E-1 8.17568E-2 5.16212E-2 4.65758E-2 2.22744E-2 3.18501E-2 4.81371E-2 2.64964E-2 1.07839E-2 1.37472E-2 1.6645E-2 5.95283E-2 1.15535E-1 7.05474E-2 6.46752E-2 4.05088E-2 2.52285E-2 2.32953E-2 1.69542E-2 8.88591E-3 7.94406E-3 9.01708E-3 8.91739E-3 1.05177E-2 1.05006E-2 7.57908E-3 4.19302E-3 2.17165E-3 3.01268E-3 2.53832E-3 1.66115E-3 1.80018E-3 2.52323E-3 3.66696E-3 7.27189E-3 1.09528E-2 1.22476E-2 1.36953E-2 1.10143E-2 1.01283E-2 9.54299E-3 1.52029E-2 1.11206E-2 1.423E-2 1.03504E-2 1.16214E-2 1.45638E-2 2.68897E-2 3.77425E-2 7.8679E-2 1.33523E-1 1.26965E-1 1.71471E-1 1.66468E-1 1.87656E-1 1.53316E-1 1.27897E-1 2.53664E-1 2.20329E-1 2.34041E-1 2.35524E-1 1.59285E-1 1.63266E-1 2.17761E-1 3.20874E-1 2.66907E-1 1.63337E-1 1.18812E-1 1.13695E-1 1.0038E-1 2.29304E-1 2.12921E-1 2.18396E-1 8.13011E-2 1.06491E-1 3.90088E-1 4.29855E-1 4.43981E-1 2.85081E-1 5.20551E-1 -9999 -9999 -9999 -9999 -9999 -9999 -9999 -9999 -9999 -9999 -9999 -9999 -9999 -9999 -9999 -9999 -9999 -9999 -9999 -9999 -9999 -9999 -9999 -9999 -9999 -9999 -9999 -9999 -9999 -9999 -9999 -9999 -9999 -9999 -9999 -9999 -9999 -9999 -9999 -9999 -9999 -9999 -9999 -9999 -9999 -9999 -9999 -9999 -9999
[truncated: 571,982 more chars]
