# Supplementary material for: Alien species revises systematic status: integrative species delimitation of two similar taxa of Symbrenthia Hübner, [1819] (Lepidoptera, Nymphalidae)
Source: PeerJ. 2023 Jan 30;11:e14644. doi: 10.7717/peerj.14644 (PMC9893915; doi:10.7717/peerj.14644)
Supplement: Supplemental Information 6 [file peerj-11-14644-s006.zip › SDM/early_stage/MAXENT/past_2012_output/lunica_0.lambdas]

bio_12, 0.0, 1148.0, 4557.0
bio_2, 0.0, 15.0, 56.0
bio_8, 7.312679583719986, 64.0, 287.0
bio_2^2, -4.565210793995044, 225.0, 3136.0
`bio_12, -1.20195882661006, 1148.0, 2350.5
'bio_2, -0.06739881889297229, 32.5, 56.0
`bio_12, -0.5593339915326425, 1148.0, 2351.5
'bio_12, -0.0638461881026591, 2584.5, 4557.0
`bio_12, -0.2130495487094982, 1148.0, 2355.5
'bio_8, -1.3763324404291264, 246.5, 287.0
'bio_8, -1.379979122542363, 280.5, 287.0
`bio_2, -3.0753692044378247, 15.0, 30.5
'bio_8, -0.25908795356492714, 245.5, 287.0
'bio_8, -1.6933851324740774, 244.5, 287.0
'bio_12, -0.8345512115545641, 2487.5, 4557.0
`bio_2, -0.17484801561947516, 15.0, 32.5
linearPredictorNormalizer, 4.732720808159109
densityNormalizer, 887.1474261687465
numBackgroundPoints, 10024
entropy, 8.347088976098933
