# Supplementary material for: Alien species revises systematic status: integrative species delimitation of two similar taxa of Symbrenthia Hübner, [1819] (Lepidoptera, Nymphalidae)
Source: PeerJ. 2023 Jan 30;11:e14644. doi: 10.7717/peerj.14644 (PMC9893915; doi:10.7717/peerj.14644)
Supplement: Supplemental Information 6 [file peerj-11-14644-s006.zip › SDM/early_stage/MAXENT/past_2012_output/lunica_0_omission.csv]

Raw value	Corresponding cumulative value	Corresponding Logistic value	Fractional area	Training omission	Test omission
2.26987E-7	0.000022699	0.00095649	1	0	0
2.28138E-7	0.000045512	0.000961333	0.999900239	0	0
2.45561E-7	0.000070069	0.001034678	0.999800479	0	0
2.56543E-7	0.000120306	0.001080901	0.999600958	0	0
2.87497E-7	0.000258107	0.001211162	0.999102155	0	0
3.71468E-7	0.000500997	0.001564358	0.998403831	0	0
4.78473E-7	0.001026449	0.002014078	0.997206704	0	0
6.10116E-7	0.002542202	0.002566795	0.994513168	0	0
7.51524E-7	0.005038077	0.003159826	0.990921788	0	0
9.41362E-7	0.010005853	0.003954854	0.985135674	0	0
1.31479E-6	0.025067951	0.00551504	0.971867518	0	0
1.88045E-6	0.050118266	0.007869087	0.956105347	0	0
2.65661E-6	0.100155522	0.011081089	0.9339585	0	0
3.88527E-6	0.200313605	0.016123376	0.903431764	0	0
4.7816E-6	0.300269696	0.019769501	0.880486832	0	0
5.55751E-6	0.400092072	0.022904039	0.861233041	0	0
6.37522E-6	0.500044394	0.02618579	0.844573025	0	0
7.05534E-6	0.600405044	0.028898638	0.829708699	0	0
7.68745E-6	0.7004371	0.031406449	0.816141261	0	0
7.96527E-6	0.750403531	0.032504556	0.809756584	0	0
8.25804E-6	0.80071243	0.033659072	0.803571429	0	0
8.87355E-6	0.90054052	0.036077308	0.791899441	0	0
9.53972E-6	1.000924613	0.038680998	0.781025539	0	0
1.02736E-5	1.100036914	0.041533125	0.771049481	0	0
1.08593E-5	1.200545843	0.043797096	0.761572227	0	0
1.12884E-5	1.300249649	0.045449222	0.752593775	0	0
1.16188E-5	1.40102872	0.046717253	0.743814844	0	0
1.20998E-5	1.500621731	0.048557409	0.735434956	0	0
1.29602E-5	1.751104713	0.05183111	0.715482841	0	0
1.36909E-5	2.000761069	0.054593871	0.696827614	0	0
1.46416E-5	2.251292843	0.05816451	0.679169992	0	0
1.54821E-5	2.503005266	0.061298913	0.662509976	0	0
1.62369E-5	2.750697449	0.064095851	0.646947326	0	0
1.70968E-5	3.000573292	0.067262059	0.63198324	0	0
1.77993E-5	3.251683756	0.069832615	0.617617717	0	0
1.87823E-5	3.500541387	0.07340609	0.604050279	0	0
1.98361E-5	3.751654398	0.077206721	0.591081405	0	0
2.09736E-5	4.00087542	0.081274486	0.578910615	0	0
2.21517E-5	4.250349488	0.085449533	0.567338388	0	0
2.34473E-5	4.500851499	0.089997376	0.556364725	0	0
2.47109E-5	4.751037268	0.094389574	0.545989625	0	0
2.57939E-5	5.001222092	0.098120663	0.536113328	0.027777778	0
2.69825E-5	5.251853888	0.102180215	0.526636073	0.027777778	0
2.81937E-5	5.500018116	0.106279439	0.517657622	0.027777778	0
2.95049E-5	5.75121434	0.110674857	0.508978452	0.027777778	0
3.05723E-5	6.000289018	0.11422164	0.500698324	0.027777778	0
3.15144E-5	6.251879853	0.11732845	0.492617717	0.027777778	0
3.28326E-5	6.50296127	0.121639079	0.484836393	0.027777778	0
3.41292E-5	6.750116193	0.125838377	0.47745411	0.027777778	0
3.51723E-5	7.0029325	0.129187264	0.470171588	0.027777778	0
3.62848E-5	7.25299385	0.132731165	0.463188348	0.027777778	0
3.71691E-5	7.502673956	0.135527619	0.456404629	0.027777778	0
3.8042E-5	7.751039028	0.138270354	0.449820431	0.027777778	0
3.94062E-5	8.00245884	0.142522003	0.443335994	0.027777778	0
4.04894E-5	8.254071736	0.145868421	0.437051077	0.027777778	0
4.14494E-5	8.50397777	0.148812251	0.430965682	0.055555556	0
4.27256E-5	8.751784858	0.152694397	0.425079808	0.055555556	0
4.42267E-5	9.003887956	0.157215566	0.419293695	0.055555556	0
4.56069E-5	9.250644268	0.161330473	0.413806864	0.055555556	0
4.6673E-5	9.5040916	0.164481261	0.408320032	0.055555556	0
4.78066E-5	9.75448479	0.167805752	0.403032721	0.055555556	0
4.89473E-5	10.001494636	0.171124771	0.397944932	0.055555556	0
5.00235E-5	10.254232542	0.174231557	0.392857143	0.055555556	0
5.14016E-5	10.502930992	0.178176273	0.387968875	0.055555556	0
5.27619E-5	10.752992265	0.182033345	0.383180367	0.055555556	0
5.40146E-5	11.020215206	0.185553142	0.378192338	0.083333333	0
5.52726E-5	11.254966048	0.189057778	0.373902634	0.083333333	0
5.64061E-5	11.500705954	0.192189576	0.369513168	0.083333333	0
5.7622E-5	11.751752555	0.195522531	0.365123703	0.083333333	0
5.86999E-5	12.001875229	0.198454277	0.360833998	0.083333333	0
5.99864E-5	12.251156259	0.201925375	0.356644054	0.111111111	0
6.13405E-5	12.50611943	0.205546558	0.35245411	0.111111111	0
6.25712E-5	12.753860797	0.208809361	0.348463687	0.111111111	0
6.43429E-5	13.001576259	0.213459787	0.344573025	0.111111111	0
6.56327E-5	13.255257938	0.216810988	0.340682362	0.111111111	0
6.67973E-5	13.500725126	0.219812608	0.336991221	0.111111111	0
6.80922E-5	13.756804675	0.223122878	0.333200319	0.111111111	0
6.98922E-5	14.005507646	0.227678406	0.329608939	0.111111111	0
7.10757E-5	14.252228524	0.230644484	0.326117318	0.111111111	0
7.2282E-5	14.50314752	0.233644201	0.322625698	0.111111111	0
7.3768E-5	14.751501586	0.237307823	0.319233839	0.111111111	0
7.55822E-5	15.005692804	0.241733276	0.315841979	0.111111111	0
7.6995E-5	15.257579393	0.245144023	0.31254988	0.111111111	0
7.82691E-5	15.50620818	0.248193714	0.309357542	0.111111111	0
7.94358E-5	15.75048415	0.250965021	0.306264964	0.138888889	0
8.1083E-5	16.007369929	0.25484283	0.303072626	0.138888889	0
8.24987E-5	16.252940551	0.258143737	0.300079808	0.138888889	0
8.38159E-5	16.502493487	0.26118889	0.297086991	0.138888889	0
8.54029E-5	16.756257877	0.264824661	0.294094174	0.138888889	0
8.65454E-5	17.005738803	0.267419833	0.291201117	0.138888889	0
8.76903E-5	17.258410942	0.270002372	0.288308061	0.138888889	0
8.95708E-5	17.506818581	0.274204989	0.285514765	0.138888889	0
9.06772E-5	17.759023493	0.276654779	0.282721468	0.138888889	0
9.21493E-5	18.005710399	0.27988913	0.280027933	0.138888889	0
9.34281E-5	18.256254021	0.282675309	0.277334397	0.166666667	0
9.45377E-5	18.50052752	0.285075534	0.274740623	0.166666667	0
9.60894E-5	18.758054491	0.288405214	0.272047087	0.166666667	0
9.76883E-5	19.009680861	0.291803799	0.269453312	0.166666667	0
9.90333E-5	19.255951024	0.294637615	0.266959298	0.194444444	0
1.00728E-4	19.505469537	0.298176816	0.264465283	0.194444444	0
1.01652E-4	19.758347487	0.300091073	0.261971269	0.194444444	0
1.03272E-4	20.004617508	0.303422854	0.259577015	0.194444444	0
1.05236E-4	20.254219375	0.307418175	0.257182761	0.222222222	0
1.07152E-4	20.509101614	0.31127272	0.254788508	0.25	0
1.08325E-4	20.756873281	0.313612648	0.252494014	0.25	0
1.09767E-4	21.007723651	0.316466712	0.250199521	0.25	0
1.11616E-4	21.25110148	0.320091163	0.248004789	0.25	0
1.14127E-4	21.500006078	0.324952024	0.245810056	0.25	0
1.15886E-4	21.753073782	0.328316068	0.243615323	0.25	0
1.16859E-4	22.00918864	0.33016196	0.241420591	0.25	0
1.18232E-4	22.25579831	0.332750268	0.239325619	0.25	0
1.1953E-4	22.505676888	0.335179341	0.237230646	0.25	0
1.2057E-4	22.769999747	0.337111319	0.235035914	0.25	0
1.21286E-4	23.011871033	0.338436405	0.233040702	0.25	0
1.23148E-4	23.256426353	0.341855356	0.231045491	0.25	0
1.24547E-4	23.503951751	0.34440164	0.229050279	0.25	0
1.25781E-4	23.754242375	0.346631921	0.227055068	0.25	0
1.2641E-4	24.006447602	0.347762468	0.225059856	0.25	0
1.27487E-4	24.26032099	0.349688177	0.223064645	0.25	0
1.29489E-4	24.504666397	0.353241007	0.221169194	0.25	0
1.3047E-4	24.751622294	0.354966828	0.219273743	0.25	0
1.31676E-4	25.000822829	0.357076324	0.217378292	0.25	0
1.32922E-4	25.265673937	0.359241724	0.215383081	0.25	0
1.34819E-4	25.506775241	0.362510116	0.21358739	0.25	0
1.36134E-4	25.750479886	0.36475641	0.2117917	0.25	0
1.37803E-4	26.011010195	0.367584246	0.209896249	0.25	0
1.39164E-4	26.260404002	0.369871163	0.208100559	0.25	0
1.40145E-4	26.511687998	0.371510403	0.206304868	0.25	0
1.41985E-4	26.751644843	0.374560475	0.204608939	0.25	0
1.4373E-4	27.008996642	0.377427221	0.202813248	0.25	0
1.45524E-4	27.255044488	0.380346169	0.201117318	0.277777778	0
1.47231E-4	27.504276515	0.383097696	0.199421389	0.277777778	0
1.48853E-4	27.756091102	0.38569097	0.197725459	0.277777778	0
1.5043E-4	28.010499443	0.388190547	0.196029529	0.277777778	0
1.51487E-4	28.25227132	0.389854912	0.19443336	0.277777778	0
1.54004E-4	28.512283224	0.393781243	0.19273743	0.277777778	0
1.55853E-4	28.760105297	0.396635029	0.191141261	0.277777778	0
1.57322E-4	29.010610576	0.398881588	0.189545092	0.277777778	0
1.58824E-4	29.263510178	0.401162398	0.187948923	0.277777778	0
1.62001E-4	29.504628259	0.405929656	0.186452514	0.277777778	0
1.63986E-4	29.765570956	0.408868903	0.184856345	0.277777778	0
1.65636E-4	30.012721243	0.411291055	0.183359936	0.277777778	0
1.67671E-4	30.262682338	0.414252039	0.181863528	0.277777778	0
1.69286E-4	30.515458087	0.416579681	0.180367119	0.277777778	0
1.70323E-4	30.753146227	0.418063589	0.178970471	0.277777778	0
1.72295E-4	31.010179136	0.420867821	0.177474062	0.277777778	0
1.74412E-4	31.253210519	0.423846924	0.176077414	0.277777778	0
1.76657E-4	31.51695277	0.426972845	0.174581006	0.277777778	0
1.79157E-4	31.766343636	0.430415083	0.173184358	0.277777778	0
1.8109E-4	32.00063682	0.433048329	0.17188747	0.277777778	0
1.84067E-4	32.256405607	0.437055119	0.170490822	0.277777778	0
1.857E-4	32.515086421	0.439229315	0.169094174	0.277777778	0
1.87518E-4	32.757646223	0.441630294	0.167797287	0.277777778	0
1.8924E-4	33.002660041	0.443885488	0.166500399	0.277777778	0
1.90843E-4	33.268902914	0.445969152	0.165103751	0.277777778	0
1.92592E-4	33.518037857	0.448223847	0.163806864	0.277777778	0
1.94507E-4	33.750285091	0.450671981	0.162609737	0.277777778	0
1.96296E-4	34.003877885	0.452939834	0.161312849	0.277777778	0
1.97889E-4	34.260331595	0.454943528	0.160015962	0.277777778	0
1.99438E-4	34.518560418	0.456877751	0.158719074	0.277777778	0
2.00637E-4	34.758515228	0.458365196	0.157521947	0.277777778	0
2.0212E-4	35.000316373	0.460194441	0.15632482	0.277777778	0
2.05208E-4	35.264719003	0.463963121	0.155027933	0.277777778	0
2.0767E-4	35.512766381	0.466930856	0.153830806	0.277777778	0
2.09609E-4	35.762917079	0.469245036	0.152633679	0.277777778	0
2.11381E-4	36.015447795	0.471342071	0.151436552	0.277777778	0
2.12253E-4	36.269737304	0.472367667	0.150239425	0.277777778	0
2.13988E-4	36.504147656	0.474396973	0.149142059	0.277777778	0
2.15989E-4	36.762230144	0.476717789	0.147944932	0.277777778	0
2.17401E-4	37.000693774	0.478343815	0.146847566	0.277777778	0
2.19441E-4	37.262793033	0.480675215	0.145650439	0.277777778	0
2.20723E-4	37.505130776	0.482129434	0.144553073	0.277777778	0
2.22193E-4	37.771015268	0.483787321	0.143355946	0.305555556	0
2.23775E-4	38.016378795	0.485559378	0.142258579	0.305555556	0
2.25958E-4	38.263754514	0.487984651	0.141161213	0.305555556	0
2.27824E-4	38.513332448	0.490039265	0.140063847	0.305555556	0
2.30447E-4	38.765372582	0.492900569	0.13896648	0.305555556	0
2.31699E-4	39.019665923	0.494254581	0.137869114	0.305555556	0
2.34683E-4	39.253280924	0.497453253	0.136871508	0.305555556	0
2.36299E-4	39.512677528	0.499168618	0.135774142	0.305555556	0
2.38273E-4	39.750220675	0.501248572	0.134776536	0.305555556	0
2.40157E-4	40.013051689	0.503217506	0.13367917	0.305555556	0
2.41934E-4	40.254051534	0.50506082	0.132681564	0.333333333	0
2.4377E-4	40.521066576	0.506950414	0.131584198	0.333333333	0
2.45516E-4	40.765826151	0.508734123	0.130586592	0.333333333	0
2.46296E-4	41.011804808	0.509527407	0.129588986	0.333333333	0
2.4848E-4	41.259242242	0.511733209	0.128591381	0.333333333	0
2.50261E-4	41.508599482	0.513517847	0.127593775	0.333333333	0
2.51194E-4	41.759334827	0.514446772	0.126596169	0.333333333	0
2.52951E-4	42.01127786	0.516187588	0.125598563	0.333333333	0
2.54811E-4	42.265458057	0.518017798	0.124600958	0.333333333	0
2.5656E-4	42.521384321	0.519724686	0.123603352	0.333333333	0
2.57963E-4	42.75307872	0.521085949	0.122705507	0.333333333	0
2.59807E-4	43.012095051	0.522862984	0.121707901	0.333333333	0
2.61763E-4	43.273094752	0.524734298	0.120710295	0.333333333	0
2.6371E-4	43.509854396	0.526582042	0.11981245	0.361111111	0
2.65964E-4	43.775099949	0.528703613	0.118814844	0.361111111	0
2.68444E-4	44.015701705	0.531015149	0.117916999	0.416666667	0
2.70044E-4	44.258113384	0.5324953	0.117019154	0.416666667	0
2.71941E-4	44.502202662	0.534237529	0.116121309	0.416666667	0
2.7319E-4	44.774752066	0.535377203	0.115123703	0.416666667	0
2.74607E-4	45.021360201	0.536664329	0.114225858	0.416666667	0
2.75396E-4	45.296487072	0.537377337	0.113228252	0.444444444	0
2.77091E-4	45.517505509	0.538902536	0.112430168	0.444444444	0
2.78398E-4	45.767590105	0.540071171	0.111532322	0.444444444	0
2.78799E-4	46.018277721	0.540428673	0.110634477	0.444444444	0
2.8013E-4	46.269915657	0.541611814	0.109736632	0.444444444	0
2.81333E-4	46.522642207	0.542675533	0.108838787	0.444444444	0
2.84184E-4	46.777214414	0.545176446	0.107940942	0.444444444	0
2.87052E-4	47.005704413	0.547665637	0.107142857	0.444444444	0
2.88581E-4	47.264652582	0.548981293	0.106245012	0.444444444	0
2.90482E-4	47.525244572	0.550605764	0.105347167	0.444444444	0
2.93506E-4	47.75865813	0.553166971	0.104549082	0.444444444	0
2.95287E-4	48.023824726	0.554662148	0.103651237	0.444444444	0
2.95908E-4	48.260325969	0.555181304	0.102853152	0.444444444	0
2.97696E-4	48.527575913	0.55666823	0.101955307	0.444444444	0
2.99767E-4	48.766633366	0.558378894	0.101157223	0.444444444	0
3.01008E-4	49.007111531	0.55939739	0.100359138	0.444444444	0
3.02594E-4	49.279079776	0.5606918	0.099461293	0.444444444	0
3.04528E-4	49.521976538	0.562260398	0.098663208	0.444444444	0
3.06428E-4	49.766490661	0.563790402	0.097865124	0.444444444	0
3.07087E-4	50.011930478	0.564318815	0.097067039	0.472222222	0
3.09227E-4	50.258651054	0.566025307	0.096268955	0.472222222	0
3.1149E-4	50.507134631	0.567816049	0.09547087	0.472222222	0
3.13645E-4	50.75707976	0.569507072	0.094672785	0.472222222	0
3.16391E-4	51.009054765	0.571642664	0.093874701	0.472222222	0
3.17775E-4	51.294506343	0.572711577	0.092976856	0.472222222	0
3.20598E-4	51.518045408	0.574874024	0.092278532	0.472222222	0
3.21803E-4	51.871400599	0.575790686	0.091181165	0.472222222	0
3.23623E-4	52.000660943	0.577168174	0.090782123	0.472222222	0
3.25622E-4	52.260562591	0.578669549	0.089984038	0.472222222	0
3.27106E-4	52.521639656	0.579778075	0.089185954	0.5	0
3.28717E-4	52.751027764	0.580974782	0.08848763	0.5	0
3.29517E-4	53.014320213	0.581566501	0.087689545	0.5	0
3.31202E-4	53.278772957	0.582806815	0.08689146	0.5	0
3.33601E-4	53.511618746	0.584560339	0.086193136	0.5	0
3.35174E-4	53.779045459	0.585702942	0.085395052	0.5	0
3.37152E-4	54.014474135	0.587129975	0.084696728	0.5	0
3.39091E-4	54.250814534	0.588518906	0.083998404	0.5	0
3.4093E-4	54.522967795	0.589828147	0.083200319	0.5	0
3.42467E-4	54.762248164	0.590916255	0.082501995	0.5	0
3.44792E-4	55.003007229	0.592550741	0.081803671	0.5	0
3.45971E-4	55.279435652	0.59337457	0.081005587	0.5	0.2
3.48776E-4	55.522951615	0.595321291	0.080307263	0.5	0.2
3.51976E-4	55.768649025	0.597519449	0.079608939	0.5	0.2
3.54268E-4	56.016002565	0.599079648	0.078910615	0.5	0.2
3.55861E-4	56.264644584	0.600156526	0.078212291	0.527777778	0.2
3.57262E-4	56.51425177	0.601099553	0.077513966	0.527777778	0.2
3.58138E-4	56.764727277	0.601686264	0.076815642	0.527777778	0.2
3.60924E-4	57.016297613	0.603542369	0.076117318	0.527777778	0.2
3.63039E-4	57.269555708	0.604939406	0.075418994	0.527777778	0.2
3.65257E-4	57.524582053	0.606393978	0.07472067	0.527777778	0.2
3.66652E-4	57.780793763	0.607303585	0.074022346	0.527777778	0.2
3.68609E-4	58.001540649	0.608572488	0.073423783	0.527777778	0.2
3.71721E-4	58.26034964	0.61057326	0.072725459	0.527777778	0.2
3.75569E-4	58.522208341	0.613019149	0.072027135	0.527777778	0.2
3.7864E-4	58.786064749	0.614949414	0.071328811	0.527777778	0.2
3.81797E-4	59.014321737	0.616913113	0.070730247	0.527777778	0.2
3.84604E-4	59.282765723	0.618642876	0.070031923	0.527777778	0.2
3.86125E-4	59.514044429	0.619573549	0.06943336	0.527777778	0.2
3.88734E-4	59.785126627	0.621159963	0.068735036	0.527777778	0.2
3.91259E-4	60.019269796	0.622682138	0.068136472	0.527777778	0.2
3.92639E-4	60.254730739	0.623508954	0.067537909	0.527777778	0.2
3.96466E-4	60.531381502	0.625782955	0.066839585	0.527777778	0.2
3.97703E-4	60.769627782	0.626512318	0.066241022	0.527777778	0.2
4.00186E-4	61.009187377	0.627967532	0.065642458	0.527777778	0.2
4.01925E-4	61.290055212	0.628980077	0.064944134	0.527777778	0.2
4.03491E-4	61.531807329	0.629887393	0.064345571	0.527777778	0.2
4.04624E-4	61.774460445	0.630540727	0.063747007	0.527777778	0.2
4.05774E-4	62.017663777	0.6312015	0.063148444	0.527777778	0.2
4.07967E-4	62.261662342	0.632455452	0.06254988	0.527777778	0.2
4.1045E-4	62.50736375	0.63386463	0.061951317	0.527777778	0.2
4.12352E-4	62.75407254	0.634937107	0.061352753	0.527777778	0.2
4.13167E-4	63.001720818	0.635394727	0.06075419	0.527777778	0.2
4.15581E-4	63.250231131	0.636742931	0.060155626	0.527777778	0.2
4.17136E-4	63.541621445	0.637606604	0.059457302	0.527777778	0.2
4.18269E-4	63.75057425	0.638233277	0.0589585	0.527777778	0.2
4.19641E-4	64.001996942	0.638989061	0.058359936	0.527777778	0.2
4.22289E-4	64.2548684	0.640438593	0.057761373	0.527777778	0.2
4.25552E-4	64.509060662	0.642208936	0.057162809	0.527777778	0.2
4.27031E-4	64.764785458	0.643005821	0.056564246	0.527777778	0.2
4.28736E-4	65.021706305	0.643920158	0.055965682	0.527777778	0.2
4.30807E-4	65.279615981	0.645024073	0.055367119	0.527777778	0.2
4.33397E-4	65.53890638	0.646395762	0.054768555	0.527777778	0.2
4.37024E-4	65.75655193	0.648298197	0.054269753	0.527777778	0.2
4.40505E-4	66.019590713	0.650105087	0.053671189	0.527777778	0.2
4.42071E-4	66.284472021	0.650911833	0.053072626	0.527777778	0.2
4.44827E-4	66.506331146	0.652322695	0.052573823	0.527777778	0.2
4.47089E-4	66.77415991	0.65347226	0.051975259	0.527777778	0.2
4.51042E-4	67.044080885	0.655462601	0.051376696	0.527777778	0.2
4.54083E-4	67.27047991	0.656978342	0.050877893	0.527777778	0.2
4.57401E-4	67.544151389	0.658617399	0.05027933	0.527777778	0.2
4.60133E-4	67.77370097	0.659955226	0.049780527	0.527777778	0.2
4.61502E-4	68.004214864	0.660621529	0.049281724	0.527777778	0.2
4.64671E-4	68.282335875	0.662154216	0.04868316	0.527777778	0.2
4.65708E-4	68.515038772	0.662652738	0.048184358	0.527777778	0.2
4.68994E-4	68.795368739	0.664222429	0.047585794	0.527777778	0.2
4.72032E-4	69.030768198	0.665660944	0.047086991	0.527777778	0.2
4.74283E-4	69.267541219	0.666719198	0.046588188	0.527777778	0.2
4.76256E-4	69.505065097	0.667640936	0.046089385	0.527777778	0.2
4.81052E-4	69.792790937	0.669860534	0.045490822	0.527777778	0.2
4.8305E-4	70.03403781	0.67077639	0.044992019	0.527777778	0.2
4.84496E-4	70.275998859	0.671436089	0.044493216	0.527777778	0.2
4.88672E-4	70.519201076	0.673326723	0.043994413	0.527777778	0.2
4.90496E-4	70.763960523	0.674145736	0.043495611	0.527777778	0.2
4.92288E-4	71.009672034	0.674946305	0.042996808	0.527777778	0.2
4.94032E-4	71.256203258	0.675721753	0.042498005	0.527777778	0.2
4.96656E-4	71.504093411	0.6768812	0.041999202	0.527777778	0.2
4.98277E-4	71.753031491	0.677593323	0.041500399	0.527777778	0.4
5.01515E-4	72.003139949	0.679006895	0.041001596	0.527777778	0.4
5.0427E-4	72.254742858	0.680199733	0.040502793	0.527777778	0.4
5.09546E-4	72.508950896	0.682459451	0.04000399	0.527777778	0.4
5.12399E-4	72.764231148	0.683668257	0.039505188	0.527777778	0.4
5.16321E-4	73.021824576	0.685314938	0.039006385	0.527777778	0.4
5.20827E-4	73.28122405	0.687186111	0.038507582	0.527777778	0.6
5.23312E-4	73.542325432	0.688208268	0.038008779	0.527777778	0.6
5.25993E-4	73.752128255	0.689303655	0.037609737	0.527777778	0.8
5.28E-4	74.015870772	0.69011887	0.037110934	0.527777778	0.8
5.30931E-4	74.280633016	0.691301265	0.036612131	0.527777778	0.8
5.32529E-4	74.546631748	0.691942195	0.036113328	0.555555556	0.8
5.36256E-4	74.760272367	0.693427157	0.035714286	0.555555556	0.8
5.38404E-4	75.029129185	0.694275988	0.035215483	0.555555556	0.8
5.41505E-4	75.299561057	0.695493913	0.03471668	0.583333333	0.8
5.45779E-4	75.517142806	0.697156218	0.034317638	0.583333333	0.8
5.47469E-4	75.790768844	0.697808766	0.033818835	0.611111111	0.8
5.50048E-4	76.010346472	0.698798833	0.033419792	0.611111111	0.8
5.53208E-4	76.286453081	0.700003232	0.03292099	0.611111111	0.8
5.54204E-4	76.50794219	0.700380583	0.032521947	0.638888889	0.8
5.58435E-4	76.786487126	0.701974051	0.032023144	0.666666667	0.8
5.60171E-4	77.010268548	0.702623033	0.031624102	0.666666667	0.8
5.63692E-4	77.291309251	0.703930835	0.031125299	0.666666667	0.8
5.656E-4	77.517358385	0.704634339	0.030726257	0.666666667	0.8
5.68967E-4	77.800928495	0.705868086	0.030227454	0.666666667	0.8
5.72477E-4	78.029506201	0.707143434	0.029828412	0.666666667	0.8
5.75565E-4	78.259219946	0.708256207	0.02942937	0.666666667	1
5.77759E-4	78.547562992	0.709041885	0.028930567	0.666666667	1
5.78403E-4	78.778836585	0.709271504	0.028531524	0.666666667	1
5.8388E-4	79.011723727	0.711211376	0.028132482	0.666666667	1
5.85998E-4	79.304139513	0.711954281	0.027633679	0.666666667	1
5.88093E-4	79.539199003	0.712685801	0.027234637	0.666666667	1
5.93238E-4	79.775823569	0.714465896	0.026835595	0.666666667	1
5.95097E-4	80.013662001	0.71510364	0.026436552	0.666666667	1
5.977E-4	80.252268867	0.71599206	0.02603751	0.666666667	1
6.02246E-4	80.552234715	0.717530501	0.025538707	0.694444444	1
6.05547E-4	80.794170417	0.718637064	0.025139665	0.694444444	1
6.11369E-4	81.037633737	0.720567821	0.024740623	0.694444444	1
6.14999E-4	81.283216831	0.72175794	0.02434158	0.694444444	1
6.22057E-4	81.530517811	0.724043746	0.023942538	0.694444444	1
6.2776E-4	81.780538232	0.72586373	0.023543496	0.694444444	1
6.3004E-4	82.03211594	0.726584459	0.023144453	0.694444444	1
6.34016E-4	82.28513576	0.727832227	0.022745411	0.694444444	1
6.40638E-4	82.54007675	0.729885861	0.022346369	0.694444444	1
6.44872E-4	82.797563073	0.73118253	0.021947326	0.694444444	1
6.517E-4	83.057072801	0.733247764	0.021548284	0.694444444	1
6.54601E-4	83.253276924	0.734115382	0.021249002	0.694444444	1
6.59445E-4	83.516242471	0.735551941	0.02084996	0.694444444	1
6.63326E-4	83.780932416	0.736691824	0.020450918	0.694444444	1
6.65589E-4	84.046845923	0.737352143	0.020051875	0.694444444	1
6.67445E-4	84.313637332	0.737890998	0.019652833	0.694444444	1
6.68003E-4	84.51393103	0.738052562	0.019353551	0.694444444	1
6.70312E-4	84.781638757	0.738719077	0.018954509	0.694444444	1
6.73075E-4	85.050350406	0.739512287	0.018555467	0.694444444	1
6.76856E-4	85.252942825	0.740589898	0.018256185	0.694444444	1
6.78995E-4	85.524258508	0.741195535	0.017857143	0.694444444	1
6.85479E-4	85.797361667	0.743014497	0.017458101	0.694444444	1
6.8859E-4	86.003851795	0.743878185	0.017158819	0.694444444	1
6.92116E-4	86.279944067	0.744850005	0.016759777	0.694444444	1
6.97211E-4	86.558352386	0.746241662	0.016360734	0.694444444	1
6.98858E-4	86.767859191	0.74668799	0.016061453	0.694444444	1
7.05563E-4	87.048857481	0.748489759	0.01566241	0.694444444	1
7.09826E-4	87.261421721	0.7496221	0.015363128	0.694444444	1
7.13235E-4	87.546517103	0.750520416	0.014964086	0.694444444	1
7.15455E-4	87.761035709	0.751101745	0.014664804	0.694444444	1
7.24175E-4	88.049281248	0.753359524	0.014265762	0.694444444	1
7.26134E-4	88.339525632	0.753861377	0.01386672	0.694444444	1
7.34151E-4	88.559124422	0.755892946	0.013567438	0.694444444	1
7.36532E-4	88.779905057	0.756490068	0.013268156	0.694444444	1
7.43547E-4	89.002197027	0.758231832	0.012968875	0.694444444	1
7.5094E-4	89.302027835	0.760041027	0.012569832	0.722222222	1
7.51704E-4	89.527481159	0.760226319	0.012270551	0.722222222	1
7.56018E-4	89.753756825	0.76126796	0.011971269	0.75	1
7.6E-4	90.05702217	0.762221397	0.011572227	0.75	1
7.61105E-4	90.285336532	0.762484473	0.011272945	0.75	1
7.6253E-4	90.51392864	0.762823173	0.010973663	0.75	1
7.70167E-4	90.821108996	0.764621445	0.010574621	0.75	1
7.71683E-4	91.052503932	0.76497522	0.010275339	0.777777778	1
7.74498E-4	91.284511241	0.765629261	0.009976057	0.777777778	1
7.7809E-4	91.517735126	0.766458561	0.009676776	0.777777778	1
7.79412E-4	91.829220655	0.766762269	0.009277733	0.777777778	1
7.80537E-4	92.063298562	0.767020006	0.008978452	0.777777778	1
7.85829E-4	92.298334926	0.768225414	0.00867917	0.777777778	1
8.03347E-4	92.538473495	0.772127794	0.008379888	0.805555556	1
8.10179E-4	92.781040154	0.773614363	0.008080607	0.805555556	1
8.11118E-4	93.024258079	0.773817171	0.007781325	0.805555556	1
8.126E-4	93.267824441	0.774136544	0.007482043	0.833333333	1
8.18028E-4	93.512524764	0.775298406	0.007182761	0.833333333	1
8.2399E-4	93.759350607	0.776561053	0.00688348	0.833333333	1
8.37264E-4	94.091128307	0.779321665	0.006484437	0.861111111	1
8.37959E-4	94.25871775	0.779464255	0.006284916	0.861111111	1
8.47836E-4	94.511609189	0.781472114	0.005985634	0.861111111	1
8.53868E-4	94.767184299	0.782680286	0.005686353	0.888888889	1
8.59275E-4	95.024454598	0.783752171	0.005387071	0.888888889	1
8.67928E-4	95.283503092	0.785445419	0.005087789	0.916666667	1
8.71338E-4	95.544487497	0.78610547	0.004788508	1	1
8.76913E-4	95.807279697	0.78717594	0.004489226	1	1
8.83207E-4	96.071201117	0.788371662	0.004189944	1	1
8.86585E-4	96.337031309	0.789007804	0.003890662	1	1
8.95985E-4	96.515753815	0.790758345	0.003691141	1	1
9.13656E-4	96.787371067	0.793971365	0.00339186	1	1
9.25471E-4	97.155430484	0.796065324	0.002992817	1	1
9.35402E-4	97.342451084	0.797792547	0.002793296	1	1
9.39487E-4	97.530121866	0.798494689	0.002593775	1	1
9.48783E-4	97.813700662	0.8000742	0.002294493	1	1
9.57252E-4	98.004435471	0.801491856	0.002094972	1	1
9.60919E-4	98.292144297	0.80209951	0.00179569	1	1
9.68888E-4	98.582408455	0.803407312	0.001496409	1	1
9.83379E-4	98.779034504	0.805741444	0.001296887	1	1
9.91342E-4	99.174630752	0.807000723	0.000897845	1	1
9.98261E-4	99.274456806	0.808081594	0.000798085	1	1
1.02224E-3	99.577875542	0.811735748	0.000498803	1	1
1.03197E-3	99.78329952	0.813178774	0.000299282	1	1
1.12721E-3	100	0.826220983	0.000099761	1	1
