# Supplementary material for: Alien species revises systematic status: integrative species delimitation of two similar taxa of Symbrenthia Hübner, [1819] (Lepidoptera, Nymphalidae)
Source: PeerJ. 2023 Jan 30;11:e14644. doi: 10.7717/peerj.14644 (PMC9893915; doi:10.7717/peerj.14644)
Supplement: Supplemental Information 6 [file peerj-11-14644-s006.zip › SDM/early_stage/MAXENT/past_2012_output/lunica_0_samplePredictions.csv]

X	Y	Test or train	Raw prediction	Cumulative prediction	Logistic prediction
121.542805	24.929551	train	7.506439361807035E-4	89.29002065873067	0.7599690504492801
121.490908	25.152731	train	8.11497878275299E-4	93.08669098690648	0.7738991082231987
121.503062	24.774995	train	2.659643855371498E-4	43.775137352594854	0.5287036129759098
121.537068	24.851766	train	1.4514243628618696E-4	27.202712865984694	0.3797272656444625
121.736319	24.96119	train	5.310690422073377E-4	74.30361114623423	0.6913568698761735
121.780759	24.947384	train	3.0688239247244925E-4	49.93572587387424	0.564155158603975
121.581327	24.958587	train	5.559693860250337E-4	76.62416514848695	0.7010476472458576
121.527727	25.025812	train	8.705787751813579E-4	95.48638021325966	0.7859589368580367
121.536563	25.008395	train	7.959174424393442E-4	92.43662834595793	0.7704889051263176
121.545886	24.991573	train	8.679276762423815E-4	95.28349339953225	0.7854454190496218
121.10786	24.764337	train	2.2103029438210134E-4	37.56071227986359	0.48247672690016824
120.967305	24.468071	train	5.882318247216185E-5	12.025763283132493	0.1987881761630019
121.775489	25.148042	train	5.532084276147419E-4	76.2865481733777	0.7000032322516667
120.965904	24.671126	train	7.829557279403895E-5	15.511750879444994	0.24825690449617585
120.821216	24.340492	train	9.32997944992947E-5	18.23111629432716	0.2823967836541312
120.390457	23.007082	train	5.351710996213103E-5	10.914091831658538	0.18415897016482305
121.584962	24.759499	train	3.5518297141459894E-4	56.158815082170854	0.5996990933150466
121.950175	24.842148	train	5.469225036088648E-4	75.70228621542745	0.6975979552011582
121.545303	24.940538	train	7.534436762943888E-4	89.61872974781252	0.7606475000841058
121.389441	24.796901	train	3.263902560982389E-4	52.3957203048117	0.5792443598093893
120.790275	23.72876	train	2.4954367151828368E-5	4.807280838203104	0.09523112102474496
120.438169	22.833288	train	1.0667531880773151E-4	20.445689521320155	0.310318273825781
121.570276	25.130083	train	5.399874802351321E-4	75.167221259899	0.6948991549278609
121.619482	24.966918	train	2.6640592891364516E-4	43.81797449442347	0.5291169223452005
121.53162	25.10371	train	2.747763219457438E-4	45.08040331522575	0.5368171939823764
121.361969	23.730251	train	1.0343574924137454E-4	20.025428157881322	0.30375694828550576
121.537068	25.125921	train	7.701669894380145E-4	90.82110857116899	0.7646214451938406
121.660252	24.987834	train	8.597587495250997E-4	95.03893681063728	0.7838474890183811
121.562179	24.990822	train	8.278481283477911E-4	93.85578280148056	0.7773705034440315
121.581077	24.998816	train	8.679276762423815E-4	95.28349339953225	0.7854454190496218
121.530733	25.125393	train	5.987799535884254E-4	80.32352913843701	0.7163591033321558
121.55581	25.011495	train	8.478361676471493E-4	94.51161629218943	0.7814721142177254
121.141139	24.77825	train	2.6344890657053295E-4	43.47810483903474	0.5263350730434702
120.532242	23.125175	train	4.124111140939568E-5	8.449756337077734	0.14817514208607882
121.44418	24.832823	train	2.4041598177399073E-4	40.048175249714454	0.5034872180834887
120.891406	22.198288	train	9.855669429250463E-5	19.168684284021104	0.293636032697127
121.815558	25.131449	test	5.178974022671237E-4	73.11257422511325	0.6859721979649775
121.535148	25.141177	test	4.975003936830828E-4	71.63376752712014	0.6772526917969114
121.558751	25.243016	test	3.4553903155581196E-4	55.178156300165675	0.5930730820710626
121.592534	25.132271	test	5.241454052198787E-4	73.60754392056154	0.6885496631793591
121.539927	25.157018	test	5.753295174617012E-4	78.2417025963385	0.708171783872714
