# Supplementary material for: Alien species revises systematic status: integrative species delimitation of two similar taxa of Symbrenthia Hübner, [1819] (Lepidoptera, Nymphalidae)
Source: PeerJ. 2023 Jan 30;11:e14644. doi: 10.7717/peerj.14644 (PMC9893915; doi:10.7717/peerj.14644)
Supplement: Supplemental Information 6 [file peerj-11-14644-s006.zip › SDM/early_stage/MAXENT/past_2012_output/lunica_1.asc]

ncols         264
nrows         468
xllcorner     119.7998599118
yllcorner     21.499860665
cellsize      0.00833333330000001
NODATA_value  -9999
-9999 -9999 -9999 -9999 -9999 -9999 -9999 -9999 -9999 -9999 -9999 -9999 -9999 -9999 -9999 -9999 -9999 -9999 -9999 1.80029E-1 -9999 -9999 -9999 -9999 -9999 -9999 -9999 -9999 -9999 -9999 -9999 -9999 -9999 -9999 -9999 -9999 -9999 -9999 -9999 -9999 -9999 -9999 -9999 -9999 -9999 -9999 -9999 -9999 -9999 -9999 -9999 -9999 -9999 -9999 -9999 -9999 -9999 -9999 -9999 -9999 -9999 -9999 -9999 -9999 -9999 -9999 -9999 -9999 -9999 -9999 -9999 -9999 -9999 -9999 -9999 -9999 -9999 -9999 -9999 -9999 -9999 -9999 -9999 -9999 -9999 -9999 -9999 -9999 -9999 -9999 -9999 -9999 -9999 -9999 -9999 -9999 -9999 -9999 -9999 -9999 -9999 -9999 -9999 -9999 -9999 -9999 -9999 -9999 -9999 -9999 -9999 -9999 -9999 -9999 -9999 -9999 -9999 -9999 -9999 -9999 -9999 -9999 -9999 -9999 -9999 -9999 -9999 -9999 -9999 -9999 -9999 -9999 -9999 -9999 -9999 -9999 -9999 -9999 -9999 -9999 -9999 -9999 -9999 -9999 -9999 -9999 -9999 -9999 -9999 -9999 -9999 -9999 -9999 -9999 -9999 -9999 -9999 -9999 -9999 -9999 -9999 -9999 -9999 -9999 -9999 -9999 -9999 -9999 -9999 -9999 -9999 -9999 -9999 -9999 -9999 -9999 -9999 -9999 -9999 -9999 -9999 -9999 -9999 -9999 -9999 -9999 -9999 -9999 -9999 -9999 -9999 -9999 -9999 -9999 -9999 -9999 -9999 -9999 -9999 -9999 -9999 -9999 -9999 -9999 -9999 -9999 -9999 -9999 -9999 -9999 -9999 -9999 -9999 -9999 -9999 -9999 -9999 -9999 -9999 -9999 -9999 -9999 -9999 -9999 -9999 -9999 -9999 -9999 -9999 -9999 -9999 -9999 -9999 -9999 -9999 -9999 -9999 -9999 -9999 -9999 -9999 -9999 -9999 -9999 -9999 -9999 -9999 -9999 -9999 -9999 -9999 -9999 -9999 -9999 -9999 -9999 -9999 -9999 -9999 -9999 -9999 -9999 -9999 -9999
-9999 -9999 -9999 -9999 -9999 -9999 -9999 -9999 -9999 -9999 -9999 -9999 -9999 -9999 -9999 -9999 -9999 -9999 -9999 -9999 -9999 -9999 -9999 -9999 -9999 -9999 -9999 -9999 -9999 -9999 -9999 -9999 -9999 -9999 -9999 -9999 -9999 -9999 -9999 -9999 -9999 -9999 -9999 -9999 -9999 -9999 -9999 -9999 -9999 -9999 -9999 -9999 -9999 -9999 -9999 -9999 -9999 -9999 -9999 -9999 -9999 -9999 -9999 -9999 -9999 -9999 -9999 -9999 -9999 -9999 -9999 -9999 -9999 -9999 -9999 -9999 -9999 -9999 -9999 -9999 -9999 -9999 -9999 -9999 -9999 -9999 -9999 -9999 -9999 -9999 -9999 -9999 -9999 -9999 -9999 -9999 -9999 -9999 -9999 -9999 -9999 -9999 -9999 -9999 -9999 -9999 -9999 -9999 -9999 -9999 -9999 -9999 -9999 -9999 -9999 -9999 -9999 -9999 -9999 -9999 -9999 -9999 -9999 -9999 -9999 -9999 -9999 -9999 -9999 -9999 -9999 -9999 -9999 -9999 -9999 -9999 -9999 -9999 -9999 -9999 -9999 -9999 -9999 -9999 -9999 -9999 -9999 -9999 -9999 -9999 -9999 -9999 -9999 -9999 -9999 -9999 -9999 -9999 -9999 -9999 -9999 -9999 -9999 -9999 -9999 -9999 -9999 -9999 -9999 -9999 -9999 -9999 -9999 -9999 -9999 -9999 -9999 -9999 -9999 -9999 -9999 -9999 -9999 -9999 -9999 -9999 -9999 -9999 -9999 -9999 -9999 -9999 -9999 -9999 -9999 -9999 -9999 -9999 -9999 -9999 -9999 -9999 -9999 -9999 -9999 -9999 -9999 -9999 -9999 -9999 -9999 -9999 -9999 -9999 -9999 -9999 -9999 -9999 -9999 -9999 -9999 -9999 -9999 -9999 -9999 -9999 -9999 -9999 -9999 -9999 -9999 -9999 -9999 -9999 -9999 -9999 -9999 -9999 -9999 -9999 -9999 -9999 -9999 -9999 -9999 -9999 -9999 -9999 -9999 -9999 -9999 -9999 -9999 -9999 -9999 -9999 -9999 -9999 -9999 -9999 -9999 -9999 -9999 -9999
-9999 2.25358E-1 -9999 -9999 -9999 -9999 -9999 -9999 -9999 -9999 -9999 -9999 -9999 -9999 -9999 -9999 -9999 -9999 -9999 -9999 -9999 -9999 -9999 -9999 -9999 -9999 -9999 -9999 -9999 -9999 -9999 -9999 -9999 -9999 -9999 -9999 -9999 -9999 -9999 -9999 -9999 -9999 -9999 -9999 -9999 -9999 -9999 -9999 -9999 -9999 -9999 -9999 -9999 -9999 -9999 -9999 -9999 -9999 -9999 -9999 -9999 -9999 -9999 -9999 -9999 -9999 -9999 -9999 -9999 -9999 -9999 -9999 -9999 -9999 -9999 -9999 -9999 -9999 -9999 -9999 -9999 -9999 -9999 -9999 -9999 -9999 -9999 -9999 -9999 -9999 -9999 -9999 -9999 -9999 -9999 -9999 -9999 -9999 -9999 -9999 -9999 -9999 -9999 -9999 -9999 -9999 -9999 -9999 -9999 -9999 -9999 -9999 -9999 -9999 -9999 -9999 -9999 -9999 -9999 -9999 -9999 -9999 -9999 -9999 -9999 -9999 -9999 -9999 -9999 -9999 -9999 -9999 -9999 -9999 -9999 -9999 -9999 -9999 -9999 -9999 -9999 -9999 -9999 -9999 -9999 -9999 -9999 -9999 -9999 -9999 -9999 -9999 -9999 -9999 -9999 -9999 -9999 -9999 -9999 -9999 -9999 -9999 -9999 -9999 -9999 -9999 -9999 -9999 -9999 -9999 -9999 -9999 -9999 -9999 -9999 -9999 -9999 -9999 -9999 -9999 -9999 -9999 -9999 -9999 -9999 -9999 -9999 -9999 -9999 -9999 -9999 -9999 -9999 -9999 -9999 -9999 -9999 -9999 -9999 -9999 -9999 -9999 -9999 -9999 -9999 -9999 -9999 -9999 -9999 -9999 -9999 -9999 -9999 -9999 -9999 -9999 -9999 -9999 -9999 -9999 -9999 -9999 -9999 -9999 -9999 -9999 -9999 -9999 -9999 -9999 -9999 -9999 -9999 -9999 -9999 -9999 -9999 -9999 -9999 -9999 -9999 -9999 -9999 -9999 -9999 -9999 -9999 -9999 -9999 -9999 -9999 -9999 -9999 -9999 -9999 -9999 -9999 -9999 -9999 -9999 -9999 -9999 -9999 -9999
-9999 -9999 -9999 -9999 -9999 -9999 -9999 -9999 -9999 -9999 -9999 -9999 -9999 -9999 -9999 -9999 -9999 -9999 -9999 -9999 -9999 -9999 -9999 -9999 -9999 -9999 -9999 -9999 -9999 -9999 -9999 -9999 -9999 -9999 -9999 -9999 -9999 -9999 -9999 -9999 -9999 -9999 -9999 -9999 -9999 -9999 -9999 -9999 -9999 -9999 -9999 -9999 -9999 -9999 -9999 -9999 -9999 -9999 -9999 -9999 -9999 -9999 -9999 -9999 -9999 -9999 -9999 -9999 -9999 -9999 -9999 -9999 -9999 -9999 -9999 -9999 -9999 -9999 -9999 -9999 -9999 -9999 -9999 -9999 -9999 -9999 -9999 -9999 -9999 -9999 -9999 -9999 -9999 -9999 -9999 -9999 -9999 -9999 -9999 -9999 -9999 -9999 -9999 -9999 -9999 -9999 -9999 -9999 -9999 -9999 -9999 -9999 -9999 -9999 -9999 -9999 -9999 -9999 -9999 -9999 -9999 -9999 -9999 -9999 -9999 -9999 -9999 -9999 -9999 -9999 -9999 -9999 -9999 -9999 -9999 -9999 -9999 -9999 -9999 -9999 -9999 -9999 -9999 -9999 -9999 -9999 -9999 -9999 -9999 -9999 -9999 -9999 -9999 -9999 -9999 -9999 -9999 -9999 -9999 -9999 -9999 -9999 -9999 -9999 -9999 -9999 -9999 -9999 -9999 -9999 -9999 -9999 -9999 -9999 -9999 -9999 -9999 -9999 -9999 -9999 -9999 -9999 -9999 -9999 -9999 -9999 -9999 -9999 -9999 -9999 -9999 -9999 -9999 -9999 -9999 -9999 -9999 -9999 -9999 -9999 -9999 -9999 -9999 -9999 -9999 -9999 -9999 -9999 -9999 -9999 -9999 -9999 -9999 -9999 -9999 -9999 -9999 -9999 -9999 -9999 -9999 -9999 -9999 -9999 -9999 -9999 -9999 -9999 -9999 -9999 -9999 -9999 -9999 -9999 -9999 -9999 -9999 -9999 -9999 -9999 -9999 -9999 -9999 -9999 -9999 -9999 -9999 -9999 -9999 -9999 -9999 -9999 -9999 -9999 -9999 -9999 -9999 -9999 -9999 -9999 -9999 -9999 -9999 -9999
-9999 -9999 -9999 -9999 -9999 -9999 -9999 -9999 -9999 -9999 -9999 -9999 -9999 -9999 -9999 -9999 -9999 -9999 -9999 -9999 -9999 -9999 -9999 -9999 -9999 -9999 -9999 -9999 -9999 -9999 -9999 -9999 -9999 -9999 -9999 -9999 -9999 -9999 -9999 -9999 -9999 -9999 -9999 -9999 -9999 -9999 -9999 -9999 -9999 -9999 -9999 -9999 -9999 -9999 -9999 -9999 -9999 -9999 -9999 -9999 -9999 -9999 -9999 -9999 -9999 -9999 -9999 -9999 -9999 -9999 -9999 -9999 -9999 -9999 -9999 -9999 -9999 -9999 -9999 -9999 -9999 -9999 -9999 -9999 -9999 -9999 -9999 -9999 -9999 -9999 -9999 -9999 -9999 -9999 -9999 -9999 -9999 -9999 -9999 -9999 -9999 -9999 -9999 -9999 -9999 -9999 -9999 -9999 -9999 -9999 -9999 -9999 -9999 -9999 -9999 -9999 -9999 -9999 -9999 -9999 -9999 -9999 -9999 -9999 -9999 -9999 -9999 -9999 -9999 -9999 -9999 -9999 -9999 -9999 -9999 -9999 -9999 -9999 -9999 -9999 -9999 -9999 -9999 -9999 -9999 -9999 -9999 -9999 -9999 -9999 -9999 -9999 -9999 -9999 -9999 -9999 -9999 -9999 -9999 -9999 -9999 -9999 -9999 -9999 -9999 -9999 -9999 -9999 -9999 -9999 -9999 -9999 -9999 -9999 -9999 -9999 -9999 -9999 -9999 -9999 -9999 -9999 -9999 -9999 -9999 -9999 -9999 -9999 -9999 -9999 -9999 -9999 -9999 -9999 -9999 -9999 -9999 -9999 -9999 -9999 -9999 -9999 -9999 -9999 -9999 -9999 -9999 -9999 -9999 -9999 -9999 -9999 -9999 -9999 -9999 -9999 -9999 -9999 -9999 -9999 -9999 -9999 -9999 -9999 -9999 -9999 -9999 -9999 -9999 -9999 -9999 -9999 -9999 -9999 -9999 -9999 -9999 -9999 -9999 -9999 -9999 -9999 -9999 -9999 -9999 -9999 -9999 -9999 -9999 -9999 -9999 -9999 -9999 -9999 -9999 -9999 -9999 -9999 -9999 -9999 -9999 -9999 -9999 -9999
-9999 -9999 -9999 -9999 -9999 -9999 -9999 -9999 -9999 -9999 -9999 -9999 -9999 -9999 -9999 -9999 -9999 -9999 -9999 -9999 -9999 -9999 -9999 -9999 -9999 -9999 -9999 -9999 -9999 -9999 -9999 -9999 -9999 -9999 -9999 -9999 -9999 -9999 -9999 -9999 -9999 -9999 -9999 -9999 -9999 -9999 -9999 -9999 -9999 -9999 -9999 -9999 -9999 -9999 -9999 -9999 -9999 -9999 -9999 -9999 -9999 -9999 -9999 -9999 -9999 -9999 -9999 -9999 -9999 -9999 -9999 -9999 -9999 -9999 -9999 -9999 -9999 -9999 -9999 -9999 -9999 -9999 -9999 -9999 -9999 -9999 -9999 -9999 -9999 -9999 -9999 -9999 -9999 -9999 -9999 -9999 -9999 -9999 -9999 -9999 -9999 -9999 -9999 -9999 -9999 -9999 -9999 -9999 -9999 -9999 -9999 -9999 -9999 -9999 -9999 -9999 -9999 -9999 -9999 -9999 -9999 -9999 -9999 -9999 -9999 -9999 -9999 -9999 -9999 -9999 -9999 -9999 -9999 -9999 -9999 -9999 -9999 -9999 -9999 -9999 -9999 -9999 -9999 -9999 -9999 -9999 -9999 -9999 -9999 -9999 -9999 -9999 -9999 -9999 -9999 -9999 -9999 -9999 -9999 -9999 -9999 -9999 -9999 -9999 -9999 -9999 -9999 -9999 -9999 -9999 -9999 -9999 -9999 -9999 -9999 -9999 -9999 -9999 -9999 -9999 -9999 -9999 -9999 -9999 -9999 -9999 -9999 -9999 -9999 -9999 -9999 -9999 -9999 -9999 -9999 -9999 -9999 -9999 -9999 -9999 -9999 -9999 -9999 -9999 -9999 -9999 -9999 -9999 -9999 -9999 -9999 -9999 -9999 -9999 -9999 -9999 -9999 -9999 -9999 -9999 -9999 -9999 -9999 -9999 -9999 -9999 -9999 -9999 -9999 -9999 -9999 -9999 -9999 -9999 -9999 -9999 -9999 -9999 -9999 -9999 -9999 -9999 -9999 -9999 -9999 -9999 -9999 -9999 -9999 -9999 -9999 -9999 -9999 -9999 -9999 -9999 -9999 -9999 -9999 -9999 -9999 -9999 -9999 -9999
-9999 -9999 -9999 -9999 -9999 -9999 -9999 -9999 -9999 -9999 -9999 -9999 -9999 -9999 -9999 -9999 -9999 -9999 -9999 -9999 -9999 -9999 -9999 -9999 -9999 -9999 -9999 -9999 -9999 -9999 -9999 -9999 -9999 -9999 -9999 -9999 -9999 -9999 -9999 -9999 -9999 -9999 -9999 -9999 -9999 -9999 -9999 -9999 -9999 -9999 -9999 -9999 -9999 -9999 -9999 -9999 -9999 -9999 -9999 -9999 -9999 -9999 -9999 -9999 -9999 -9999 -9999 -9999 -9999 -9999 -9999 -9999 -9999 -9999 -9999 -9999 -9999 -9999 -9999 -9999 -9999 -9999 -9999 -9999 -9999 -9999 -9999 -9999 -9999 -9999 -9999 -9999 -9999 -9999 -9999 -9999 -9999 -9999 -9999 -9999 -9999 -9999 -9999 -9999 -9999 -9999 -9999 -9999 -9999 -9999 -9999 -9999 -9999 -9999 -9999 -9999 -9999 -9999 -9999 -9999 -9999 -9999 -9999 -9999 -9999 -9999 -9999 -9999 -9999 -9999 -9999 -9999 -9999 -9999 -9999 -9999 -9999 -9999 -9999 -9999 -9999 -9999 -9999 -9999 -9999 -9999 -9999 -9999 -9999 -9999 -9999 -9999 -9999 -9999 -9999 -9999 -9999 -9999 -9999 -9999 -9999 -9999 -9999 -9999 -9999 -9999 -9999 -9999 -9999 -9999 -9999 -9999 -9999 -9999 -9999 -9999 -9999 -9999 -9999 -9999 -9999 -9999 -9999 -9999 -9999 -9999 -9999 -9999 -9999 -9999 -9999 -9999 -9999 -9999 -9999 -9999 -9999 -9999 -9999 -9999 -9999 -9999 -9999 -9999 -9999 -9999 -9999 -9999 -9999 -9999 -9999 -9999 -9999 -9999 -9999 -9999 -9999 -9999 -9999 -9999 -9999 -9999 -9999 -9999 -9999 -9999 -9999 -9999 -9999 -9999 -9999 -9999 -9999 -9999 -9999 -9999 -9999 -9999 -9999 -9999 -9999 -9999 -9999 -9999 -9999 -9999 -9999 -9999 -9999 -9999 -9999 -9999 -9999 -9999 -9999 -9999 -9999 -9999 -9999 -9999 -9999 -9999 -9999 -9999
-9999 -9999 -9999 -9999 -9999 -9999 -9999 -9999 -9999 -9999 -9999 -9999 -9999 -9999 -9999 -9999 -9999 -9999 -9999 -9999 -9999 -9999 -9999 -9999 -9999 -9999 -9999 -9999 -9999 -9999 -9999 -9999 -9999 -9999 -9999 -9999 -9999 -9999 -9999 -9999 -9999 -9999 -9999 -9999 -9999 -9999 -9999 -9999 -9999 -9999 -9999 -9999 -9999 -9999 -9999 -9999 -9999 -9999 -9999 -9999 -9999 -9999 -9999 -9999 -9999 -9999 -9999 -9999 -9999 -9999 -9999 -9999 -9999 -9999 -9999 -9999 -9999 -9999 -9999 -9999 -9999 -9999 -9999 -9999 -9999 -9999 -9999 -9999 -9999 -9999 -9999 -9999 -9999 -9999 -9999 -9999 -9999 -9999 -9999 -9999 -9999 -9999 -9999 -9999 -9999 -9999 -9999 -9999 -9999 -9999 -9999 -9999 -9999 -9999 -9999 -9999 -9999 -9999 -9999 -9999 -9999 -9999 -9999 -9999 -9999 -9999 -9999 -9999 -9999 -9999 -9999 -9999 -9999 -9999 -9999 -9999 -9999 -9999 -9999 -9999 -9999 -9999 -9999 -9999 -9999 -9999 -9999 -9999 -9999 -9999 -9999 -9999 -9999 -9999 -9999 -9999 -9999 -9999 -9999 -9999 -9999 -9999 -9999 -9999 -9999 -9999 -9999 -9999 -9999 -9999 -9999 -9999 -9999 -9999 -9999 -9999 -9999 -9999 -9999 -9999 -9999 -9999 -9999 -9999 -9999 -9999 -9999 -9999 -9999 -9999 -9999 -9999 -9999 -9999 -9999 -9999 -9999 -9999 -9999 -9999 -9999 -9999 -9999 -9999 -9999 -9999 -9999 -9999 -9999 -9999 -9999 -9999 -9999 -9999 -9999 -9999 -9999 -9999 -9999 -9999 -9999 -9999 -9999 -9999 -9999 -9999 -9999 -9999 -9999 -9999 -9999 -9999 -9999 -9999 -9999 -9999 -9999 -9999 -9999 -9999 -9999 -9999 -9999 -9999 -9999 -9999 -9999 -9999 -9999 -9999 -9999 -9999 -9999 -9999 -9999 -9999 -9999 -9999 -9999 -9999 -9999 -9999 -9999 -9999
-9999 -9999 -9999 -9999 -9999 -9999 -9999 -9999 -9999 -9999 -9999 -9999 -9999 -9999 -9999 -9999 -9999 -9999 -9999 -9999 -9999 -9999 -9999 -9999 -9999 -9999 -9999 -9999 -9999 -9999 -9999 -9999 -9999 -9999 -9999 -9999 -9999 -9999 -9999 -9999 -9999 -9999 -9999 -9999 -9999 -9999 -9999 -9999 -9999 -9999 -9999 -9999 -9999 -9999 -9999 -9999 -9999 -9999 -9999 -9999 -9999 -9999 -9999 -9999 -9999 -9999 -9999 -9999 -9999 -9999 -9999 -9999 -9999 -9999 -9999 -9999 -9999 -9999 -9999 -9999 -9999 -9999 -9999 -9999 -9999 -9999 -9999 -9999 -9999 -9999 -9999 -9999 -9999 -9999 -9999 -9999 -9999 -9999 -9999 -9999 -9999 -9999 -9999 -9999 -9999 -9999 -9999 -9999 -9999 -9999 -9999 -9999 -9999 -9999 -9999 -9999 -9999 -9999 -9999 -9999 -9999 -9999 -9999 -9999 -9999 -9999 -9999 -9999 -9999 -9999 -9999 -9999 -9999 -9999 -9999 -9999 -9999 -9999 -9999 -9999 -9999 -9999 -9999 -9999 -9999 -9999 -9999 -9999 -9999 -9999 -9999 -9999 -9999 -9999 -9999 -9999 -9999 -9999 -9999 -9999 -9999 -9999 -9999 -9999 -9999 -9999 -9999 -9999 -9999 -9999 -9999 -9999 -9999 -9999 -9999 -9999 -9999 -9999 -9999 -9999 -9999 -9999 -9999 -9999 -9999 -9999 -9999 -9999 -9999 -9999 -9999 -9999 -9999 -9999 -9999 -9999 -9999 -9999 -9999 -9999 -9999 -9999 -9999 -9999 -9999 -9999 -9999 -9999 -9999 -9999 -9999 -9999 -9999 -9999 -9999 -9999 -9999 -9999 -9999 -9999 -9999 -9999 -9999 -9999 -9999 -9999 -9999 -9999 -9999 -9999 -9999 -9999 -9999 -9999 -9999 -9999 -9999 -9999 -9999 -9999 -9999 -9999 -9999 -9999 -9999 -9999 -9999 -9999 -9999 -9999 -9999 -9999 -9999 -9999 -9999 -9999 -9999 -9999 -9999 -9999 -9999 -9999 -9999 -9999
-9999 -9999 -9999 -9999 -9999 -9999 -9999 -9999 -9999 -9999 -9999 -9999 -9999 -9999 -9999 -9999 -9999 -9999 -9999 -9999 -9999 -9999 -9999 -9999 -9999 -9999 -9999 -9999 -9999 -9999 -9999 -9999 -9999 -9999 -9999 -9999 -9999 -9999 -9999 -9999 -9999 -9999 -9999 -9999 -9999 -9999 -9999 -9999 -9999 -9999 -9999 -9999 -9999 -9999 -9999 -9999 -9999 -9999 -9999 -9999 -9999 -9999 -9999 -9999 -9999 -9999 -9999 -9999 -9999 -9999 -9999 -9999 -9999 -9999 -9999 -9999 -9999 -9999 -9999 -9999 -9999 -9999 -9999 -9999 -9999 -9999 -9999 -9999 -9999 -9999 -9999 -9999 -9999 -9999 -9999 -9999 -9999 -9999 -9999 -9999 -9999 -9999 -9999 -9999 -9999 -9999 -9999 -9999 -9999 -9999 -9999 -9999 -9999 -9999 -9999 -9999 -9999 -9999 -9999 -9999 -9999 -9999 -9999 -9999 -9999 -9999 -9999 -9999 -9999 -9999 -9999 -9999 -9999 -9999 -9999 -9999 -9999 -9999 -9999 -9999 -9999 -9999 -9999 -9999 -9999 -9999 -9999 -9999 -9999 -9999 -9999 -9999 -9999 -9999 -9999 -9999 -9999 -9999 -9999 -9999 -9999 -9999 -9999 -9999 -9999 -9999 -9999 -9999 -9999 -9999 -9999 -9999 -9999 -9999 -9999 -9999 -9999 -9999 -9999 -9999 -9999 -9999 -9999 -9999 -9999 -9999 -9999 -9999 -9999 -9999 -9999 -9999 -9999 -9999 -9999 -9999 -9999 -9999 -9999 -9999 -9999 -9999 -9999 -9999 -9999 -9999 -9999 -9999 -9999 -9999 -9999 -9999 -9999 -9999 -9999 -9999 -9999 -9999 -9999 -9999 -9999 -9999 -9999 -9999 -9999 -9999 -9999 -9999 -9999 -9999 -9999 -9999 -9999 -9999 -9999 -9999 -9999 -9999 -9999 -9999 -9999 -9999 -9999 -9999 -9999 -9999 -9999 -9999 -9999 -9999 -9999 -9999 -9999 -9999 -9999 -9999 -9999 -9999 -9999 -9999 -9999 -9999 -9999 -9999
-9999 -9999 -9999 -9999 -9999 -9999 -9999 -9999 -9999 -9999 -9999 -9999 -9999 -9999 -9999 -9999 -9999 -9999 -9999 -9999 -9999 -9999 -9999 -9999 -9999 -9999 -9999 -9999 -9999 -9999 -9999 -9999 -9999 -9999 -9999 -9999 -9999 -9999 -9999 -9999 -9999 -9999 -9999 -9999 -9999 -9999 -9999 -9999 -9999 -9999 -9999 -9999 -9999 -9999 -9999 -9999 -9999 -9999 -9999 -9999 -9999 -9999 -9999 -9999 -9999 -9999 -9999 -9999 -9999 -9999 -9999 -9999 -9999 -9999 -9999 -9999 -9999 -9999 -9999 -9999 -9999 -9999 -9999 -9999 -9999 -9999 -9999 -9999 -9999 -9999 -9999 -9999 -9999 -9999 -9999 -9999 -9999 -9999 -9999 -9999 -9999 -9999 -9999 -9999 -9999 -9999 -9999 -9999 -9999 -9999 -9999 -9999 -9999 -9999 -9999 -9999 -9999 -9999 -9999 -9999 -9999 -9999 -9999 -9999 -9999 -9999 -9999 -9999 -9999 -9999 -9999 -9999 -9999 -9999 -9999 -9999 -9999 -9999 -9999 -9999 -9999 -9999 -9999 -9999 -9999 -9999 -9999 -9999 -9999 -9999 -9999 -9999 -9999 -9999 -9999 -9999 -9999 -9999 -9999 -9999 -9999 -9999 -9999 -9999 -9999 -9999 -9999 -9999 -9999 -9999 -9999 -9999 -9999 -9999 -9999 -9999 -9999 -9999 -9999 -9999 -9999 -9999 -9999 -9999 -9999 -9999 -9999 -9999 -9999 -9999 -9999 -9999 -9999 -9999 -9999 -9999 -9999 -9999 -9999 -9999 -9999 -9999 -9999 -9999 -9999 -9999 -9999 -9999 -9999 -9999 -9999 -9999 -9999 -9999 -9999 -9999 -9999 -9999 -9999 -9999 -9999 -9999 -9999 -9999 -9999 -9999 -9999 -9999 -9999 -9999 -9999 -9999 -9999 -9999 -9999 -9999 -9999 -9999 -9999 -9999 -9999 -9999 -9999 -9999 -9999 -9999 -9999 -9999 -9999 -9999 -9999 -9999 -9999 -9999 -9999 -9999 -9999 -9999 -9999 -9999 -9999 -9999 -9999 -9999
-9999 -9999 -9999 -9999 -9999 -9999 -9999 -9999 -9999 -9999 -9999 -9999 -9999 -9999 -9999 -9999 -9999 -9999 -9999 -9999 -9999 -9999 -9999 -9999 -9999 -9999 -9999 -9999 -9999 -9999 -9999 -9999 -9999 -9999 -9999 -9999 -9999 -9999 -9999 -9999 -9999 -9999 -9999 -9999 -9999 -9999 -9999 -9999 -9999 -9999 -9999 -9999 -9999 -9999 -9999 -9999 -9999 -9999 -9999 -9999 -9999 -9999 -9999 -9999 -9999 -9999 -9999 -9999 -9999 -9999 -9999 -9999 -9999 -9999 -9999 -9999 -9999 -9999 -9999 -9999 -9999 -9999 -9999 -9999 -9999 -9999 -9999 -9999 -9999 -9999 -9999 -9999 -9999 -9999 -9999 -9999 -9999 -9999 -9999 -9999 -9999 -9999 -9999 -9999 -9999 -9999 -9999 -9999 -9999 -9999 -9999 -9999 -9999 -9999 -9999 -9999 -9999 -9999 -9999 -9999 -9999 -9999 -9999 -9999 -9999 -9999 -9999 -9999 -9999 -9999 -9999 -9999 -9999 -9999 -9999 -9999 -9999 -9999 -9999 -9999 -9999 -9999 -9999 -9999 -9999 -9999 -9999 -9999 -9999 -9999 -9999 -9999 -9999 -9999 -9999 -9999 -9999 -9999 -9999 -9999 -9999 -9999 -9999 -9999 -9999 -9999 -9999 -9999 -9999 -9999 -9999 -9999 -9999 -9999 -9999 -9999 -9999 -9999 -9999 -9999 -9999 -9999 -9999 -9999 -9999 -9999 -9999 -9999 -9999 -9999 -9999 -9999 -9999 -9999 -9999 -9999 -9999 -9999 -9999 -9999 -9999 -9999 -9999 -9999 -9999 -9999 -9999 7.24302E-1 7.23975E-1 -9999 -9999 7.23559E-1 7.22904E-1 -9999 -9999 -9999 -9999 -9999 -9999 -9999 -9999 -9999 -9999 -9999 -9999 -9999 -9999 -9999 -9999 -9999 -9999 -9999 -9999 -9999 -9999 -9999 -9999 -9999 -9999 -9999 -9999 -9999 -9999 -9999 -9999 -9999 -9999 -9999 -9999 -9999 -9999 -9999 -9999 -9999 -9999 -9999 -9999 -9999 -9999 -9999 -9999 -9999 -9999 -9999
-9999 -9999 -9999 -9999 -9999 -9999 -9999 -9999 -9999 -9999 -9999 -9999 -9999 -9999 -9999 -9999 -9999 -9999 -9999 -9999 -9999 -9999 -9999 -9999 -9999 -9999 -9999 -9999 -9999 -9999 -9999 -9999 -9999 -9999 -9999 -9999 -9999 -9999 -9999 -9999 -9999 -9999 -9999 -9999 -9999 -9999 -9999 -9999 -9999 -9999 -9999 -9999 -9999 -9999 -9999 -9999 -9999 -9999 -9999 -9999 -9999 -9999 -9999 -9999 -9999 -9999 -9999 -9999 -9999 -9999 -9999 -9999 -9999 -9999 -9999 -9999 -9999 -9999 -9999 -9999 -9999 -9999 -9999 -9999 -9999 -9999 -9999 -9999 -9999 -9999 -9999 -9999 -9999 -9999 -9999 -9999 -9999 -9999 -9999 -9999 -9999 -9999 -9999 -9999 -9999 -9999 -9999 -9999 -9999 -9999 -9999 -9999 -9999 -9999 -9999 -9999 -9999 -9999 -9999 -9999 -9999 -9999 -9999 -9999 -9999 -9999 -9999 -9999 -9999 -9999 -9999 -9999 -9999 -9999 -9999 -9999 -9999 -9999 -9999 -9999 -9999 -9999 -9999 -9999 -9999 -9999 -9999 -9999 -9999 -9999 -9999 -9999 -9999 -9999 -9999 -9999 -9999 -9999 -9999 -9999 -9999 -9999 -9999 -9999 -9999 -9999 -9999 -9999 -9999 -9999 -9999 -9999 -9999 -9999 -9999 -9999 -9999 -9999 -9999 -9999 -9999 -9999 -9999 -9999 -9999 -9999 -9999 -9999 -9999 -9999 -9999 -9999 -9999 -9999 -9999 -9999 -9999 -9999 -9999 -9999 -9999 -9999 -9999 -9999 7.24703E-1 -9999 -9999 7.2338E-1 7.2274E-1 7.22695E-1 7.22456E-1 7.2168E-1 7.34983E-1 7.3449E-1 7.20259E-1 7.20813E-1 -9999 -9999 -9999 -9999 -9999 -9999 -9999 -9999 -9999 -9999 -9999 -9999 -9999 -9999 -9999 -9999 -9999 -9999 -9999 -9999 -9999 -9999 -9999 -9999 -9999 -9999 -9999 -9999 -9999 -9999 -9999 -9999 -9999 -9999 -9999 -9999 -9999 -9999 -9999 -9999 -9999 -9999 -9999 -9999 -9999 -9999 -9999 -9999
-9999 -9999 -9999 -9999 -9999 -9999 -9999 -9999 -9999 -9999 -9999 -9999 -9999 -9999 -9999 -9999 -9999 -9999 -9999 -9999 -9999 -9999 -9999 -9999 -9999 -9999 -9999 -9999 -9999 -9999 -9999 -9999 -9999 -9999 -9999 -9999 -9999 -9999 -9999 -9999 -9999 -9999 -9999 -9999 -9999 -9999 -9999 -9999 -9999 -9999 -9999 -9999 -9999 -9999 -9999 -9999 -9999 -9999 -9999 -9999 -9999 -9999 -9999 -9999 -9999 -9999 -9999 -9999 -9999 -9999 -9999 -9999 -9999 -9999 -9999 -9999 -9999 -9999 -9999 -9999 -9999 -9999 -9999 -9999 -9999 -9999 -9999 -9999 -9999 -9999 -9999 -9999 -9999 -9999 -9999 -9999 -9999 -9999 -9999 -9999 -9999 -9999 -9999 -9999 -9999 -9999 -9999 -9999 -9999 -9999 -9999 -9999 -9999 -9999 -9999 -9999 -9999 -9999 -9999 -9999 -9999 -9999 -9999 -9999 -9999 -9999 -9999 -9999 -9999 -9999 -9999 -9999 -9999 -9999 -9999 -9999 -9999 -9999 -9999 -9999 -9999 -9999 -9999 -9999 -9999 -9999 -9999 -9999 -9999 -9999 -9999 -9999 -9999 -9999 -9999 -9999 -9999 -9999 -9999 -9999 -9999 -9999 -9999 -9999 -9999 -9999 -9999 -9999 -9999 -9999 -9999 -9999 -9999 -9999 -9999 -9999 -9999 -9999 -9999 -9999 -9999 -9999 -9999 -9999 -9999 -9999 -9999 -9999 -9999 -9999 -9999 -9999 -9999 -9999 -9999 -9999 -9999 -9999 -9999 -9999 -9999 -9999 -9999 7.45571E-1 7.45098E-1 7.44094E-1 7.43158E-1 7.55713E-1 7.58251E-1 7.54901E-1 7.37749E-1 7.29582E-1 7.35874E-1 7.28053E-1 7.35179E-1 7.282E-1 7.3295E-1 -9999 -9999 -9999 -9999 -9999 -9999 -9999 -9999 -9999 -9999 -9999 -9999 -9999 -9999 -9999 -9999 -9999 -9999 -9999 -9999 -9999 -9999 -9999 -9999 -9999 -9999 -9999 -9999 -9999 -9999 -9999 -9999 -9999 -9999 -9999 -9999 -9999 -9999 -9999 -9999 -9999 -9999 -9999 -9999 -9999 -9999 -9999
-9999 -9999 -9999 -9999 -9999 -9999 -9999 -9999 -9999 -9999 -9999 -9999 -9999 -9999 -9999 -9999 -9999 -9999 -9999 -9999 -9999 -9999 -9999 -9999 -9999 -9999 -9999 -9999 -9999 -9999 -9999 -9999 -9999 -9999 -9999 -9999 -9999 -9999 -9999 -9999 -9999 -9999 -9999 -9999 -9999 -9999 -9999 -9999 -9999 -9999 -9999 -9999 -9999 -9999 -9999 -9999 -9999 -9999 -9999 -9999 -9999 -9999 -9999 -9999 -9999 -9999 -9999 -9999 -9999 -9999 -9999 -9999 -9999 -9999 -9999 -9999 -9999 -9999 -9999 -9999 -9999 -9999 -9999 -9999 -9999 -9999 -9999 -9999 -9999 -9999 -9999 -9999 -9999 -9999 -9999 -9999 -9999 -9999 -9999 -9999 -9999 -9999 -9999 -9999 -9999 -9999 -9999 -9999 -9999 -9999 -9999 -9999 -9999 -9999 -9999 -9999 -9999 -9999 -9999 -9999 -9999 -9999 -9999 -9999 -9999 -9999 -9999 -9999 -9999 -9999 -9999 -9999 -9999 -9999 -9999 -9999 -9999 -9999 -9999 -9999 -9999 -9999 -9999 -9999 -9999 -9999 -9999 -9999 -9999 -9999 -9999 -9999 -9999 -9999 -9999 -9999 -9999 -9999 -9999 -9999 -9999 -9999 -9999 -9999 -9999 -9999 -9999 -9999 -9999 -9999 -9999 -9999 -9999 -9999 -9999 -9999 -9999 -9999 -9999 -9999 -9999 -9999 -9999 -9999 -9999 -9999 -9999 -9999 -9999 -9999 -9999 -9999 -9999 -9999 -9999 -9999 -9999 -9999 -9999 -9999 -9999 7.45571E-1 7.4555E-1 7.4531E-1 7.44447E-1 7.59694E-1 7.51244E-1 7.42855E-1 7.42187E-1 7.49321E-1 7.41888E-1 7.33861E-1 7.40275E-1 7.32683E-1 7.39502E-1 7.10717E-1 7.18512E-1 7.34193E-1 7.1799E-1 -9999 -9999 -9999 -9999 -9999 -9999 -9999 -9999 -9999 -9999 -9999 -9999 -9999 -9999 -9999 -9999 -9999 -9999 -9999 -9999 -9999 -9999 -9999 -9999 -9999 -9999 -9999 -9999 -9999 -9999 -9999 -9999 -9999 -9999 -9999 -9999 -9999 -9999 -9999 -9999 -9999 -9999 -9999 -9999 -9999
-9999 -9999 -9999 -9999 -9999 -9999 -9999 -9999 -9999 -9999 -9999 -9999 -9999 -9999 -9999 -9999 -9999 -9999 -9999 -9999 -9999 -9999 -9999 -9999 -9999 -9999 -9999 -9999 -9999 -9999 -9999 -9999 -9999 -9999 -9999 -9999 -9999 -9999 -9999 -9999 -9999 -9999 -9999 -9999 -9999 -9999 -9999 -9999 -9999 -9999 -9999 -9999 -9999 -9999 -9999 -9999 -9999 -9999 -9999 -9999 -9999 -9999 -9999 -9999 -9999 -9999 -9999 -9999 -9999 -9999 -9999 -9999 -9999 -9999 -9999 -9999 -9999 -9999 -9999 -9999 -9999 -9999 -9999 -9999 -9999 -9999 -9999 -9999 -9999 -9999 -9999 -9999 -9999 -9999 -9999 -9999 -9999 -9999 -9999 -9999 -9999 -9999 -9999 -9999 -9999 -9999 -9999 -9999 -9999 -9999 -9999 -9999 -9999 -9999 -9999 -9999 -9999 -9999 -9999 -9999 -9999 -9999 -9999 -9999 -9999 -9999 -9999 -9999 -9999 -9999 -9999 -9999 -9999 -9999 -9999 -9999 -9999 -9999 -9999 -9999 -9999 -9999 -9999 -9999 -9999 -9999 -9999 -9999 -9999 -9999 -9999 -9999 -9999 -9999 -9999 -9999 -9999 -9999 -9999 -9999 -9999 -9999 -9999 -9999 -9999 -9999 -9999 -9999 -9999 -9999 -9999 -9999 -9999 -9999 -9999 -9999 -9999 -9999 -9999 -9999 -9999 -9999 -9999 -9999 -9999 -9999 -9999 -9999 -9999 -9999 -9999 -9999 -9999 -9999 -9999 -9999 -9999 -9999 -9999 -9999 7.45571E-1 7.45571E-1 7.44985E-1 7.57985E-1 7.5737E-1 7.5241E-1 7.43394E-1 7.27038E-1 7.25974E-1 7.26078E-1 7.33484E-1 7.18048E-1 7.17249E-1 7.16902E-1 7.23987E-1 7.15784E-1 7.15042E-1 7.07266E-1 7.30975E-1 7.17086E-1 -9999 -9999 -9999 -9999 -9999 -9999 -9999 -9999 -9999 -9999 -9999 -9999 -9999 -9999 -9999 -9999 -9999 -9999 -9999 -9999 -9999 -9999 -9999 -9999 -9999 -9999 -9999 -9999 -9999 -9999 -9999 -9999 -9999 -9999 -9999 -9999 -9999 -9999 -9999 -9999 -9999 -9999 -9999 -9999
-9999 -9999 -9999 -9999 -9999 -9999 -9999 -9999 -9999 -9999 -9999 -9999 -9999 -9999 -9999 -9999 -9999 -9999 -9999 -9999 -9999 -9999 -9999 -9999 -9999 -9999 -9999 -9999 -9999 -9999 -9999 -9999 -9999 -9999 -9999 -9999 -9999 -9999 -9999 -9999 -9999 -9999 -9999 -9999 -9999 -9999 -9999 -9999 -9999 -9999 -9999 -9999 -9999 -9999 -9999 -9999 -9999 -9999 -9999 -9999 -9999 -9999 -9999 -9999 -9999 -9999 -9999 -9999 -9999 -9999 -9999 -9999 -9999 -9999 -9999 -9999 -9999 -9999 -9999 -9999 -9999 -9999 -9999 -9999 -9999 -9999 -9999 -9999 -9999 -9999 -9999 -9999 -9999 -9999 -9999 -9999 -9999 -9999 -9999 -9999 -9999 -9999 -9999 -9999 -9999 -9999 -9999 -9999 -9999 -9999 -9999 -9999 -9999 -9999 -9999 -9999 -9999 -9999 -9999 -9999 -9999 -9999 -9999 -9999 -9999 -9999 -9999 -9999 -9999 -9999 -9999 -9999 -9999 -9999 -9999 -9999 -9999 -9999 -9999 -9999 -9999 -9999 -9999 -9999 -9999 -9999 -9999 -9999 -9999 -9999 -9999 -9999 -9999 -9999 -9999 -9999 -9999 -9999 -9999 -9999 -9999 -9999 -9999 -9999 -9999 -9999 -9999 -9999 -9999 -9999 -9999 -9999 -9999 -9999 -9999 -9999 -9999 -9999 -9999 -9999 -9999 -9999 -9999 -9999 -9999 -9999 -9999 -9999 -9999 -9999 -9999 -9999 -9999 -9999 -9999 -9999 -9999 -9999 -9999 -9999 7.45571E-1 7.58761E-1 7.57602E-1 7.60236E-1 7.53158E-1 7.52313E-1 7.29056E-1 7.11544E-1 6.86216E-1 6.86072E-1 7.17566E-1 7.01848E-1 6.92934E-1 6.92633E-1 7.00243E-1 6.91238E-1 6.81763E-1 6.88868E-1 6.81714E-1 7.52285E-1 -9999 -9999 -9999 -9999 -9999 -9999 -9999 -9999 -9999 -9999 -9999 -9999 -9999 -9999 -9999 -9999 -9999 -9999 -9999 -9999 -9999 -9999 -9999 -9999 -9999 -9999 -9999 -9999 -9999 -9999 -9999 -9999 -9999 -9999 -9999 -9999 -9999 -9999 -9999 -9999 -9999 -9999 -9999 -9999
-9999 -9999 -9999 -9999 -9999 -9999 -9999 -9999 -9999 -9999 -9999 -9999 -9999 -9999 -9999 -9999 -9999 -9999 -9999 -9999 -9999 -9999 -9999 -9999 -9999 -9999 -9999 -9999 -9999 -9999 -9999 -9999 -9999 -9999 -9999 -9999 -9999 -9999 -9999 -9999 -9999 -9999 -9999 -9999 -9999 -9999 -9999 -9999 -9999 -9999 -9999 -9999 -9999 -9999 -9999 -9999 -9999 -9999 -9999 -9999 -9999 -9999 -9999 -9999 -9999 -9999 -9999 -9999 -9999 -9999 -9999 -9999 -9999 -9999 -9999 -9999 -9999 -9999 -9999 -9999 -9999 -9999 -9999 -9999 -9999 -9999 -9999 -9999 -9999 -9999 -9999 -9999 -9999 -9999 -9999 -9999 -9999 -9999 -9999 -9999 -9999 -9999 -9999 -9999 -9999 -9999 -9999 -9999 -9999 -9999 -9999 -9999 -9999 -9999 -9999 -9999 -9999 -9999 -9999 -9999 -9999 -9999 -9999 -9999 -9999 -9999 -9999 -9999 -9999 -9999 -9999 -9999 -9999 -9999 -9999 -9999 -9999 -9999 -9999 -9999 -9999 -9999 -9999 -9999 -9999 -9999 -9999 -9999 -9999 -9999 -9999 -9999 -9999 -9999 -9999 -9999 -9999 -9999 -9999 -9999 -9999 -9999 -9999 -9999 -9999 -9999 -9999 -9999 -9999 -9999 -9999 -9999 -9999 -9999 -9999 -9999 -9999 -9999 -9999 -9999 -9999 -9999 -9999 -9999 -9999 -9999 -9999 -9999 -9999 -9999 -9999 -9999 -9999 -9999 -9999 -9999 -9999 7.45571E-1 7.45571E-1 7.45571E-1 7.45352E-1 7.60927E-1 7.52923E-1 7.45559E-1 7.45573E-1 7.30727E-1 7.14087E-1 6.95744E-1 6.43931E-1 6.60095E-1 7.01132E-1 6.68833E-1 6.50824E-1 6.50722E-1 6.91381E-1 6.57386E-1 6.30141E-1 6.37923E-1 6.63822E-1 7.22036E-1 -9999 -9999 -9999 -9999 -9999 -9999 -9999 -9999 -9999 -9999 -9999 -9999 -9999 -9999 -9999 -9999 -9999 -9999 -9999 -9999 -9999 -9999 -9999 -9999 -9999 -9999 -9999 -9999 -9999 -9999 -9999 -9999 -9999 -9999 -9999 -9999 -9999 -9999 -9999 -9999 -9999 -9999 -9999 -9999
-9999 -9999 -9999 -9999 -9999 -9999 -9999 -9999 -9999 -9999 -9999 -9999 -9999 -9999 -9999 -9999 -9999 -9999 -9999 -9999 -9999 -9999 -9999 -9999 -9999 -9999 -9999 -9999 -9999 -9999 -9999 -9999 -9999 -9999 -9999 -9999 -9999 -9999 -9999 -9999 -9999 -9999 -9999 -9999 -9999 -9999 -9999 -9999 -9999 -9999 -9999 -9999 -9999 -9999 -9999 -9999 -9999 -9999 -9999 -9999 -9999 -9999 -9999 -9999 -9999 -9999 -9999 -9999 -9999 -9999 -9999 -9999 -9999 -9999 -9999 -9999 -9999 -9999 -9999 -9999 -9999 -9999 -9999 -9999 -9999 -9999 -9999 -9999 -9999 -9999 -9999 -9999 -9999 -9999 -9999 -9999 -9999 -9999 -9999 -9999 -9999 -9999 -9999 -9999 -9999 -9999 -9999 -9999 -9999 -9999 -9999 -9999 -9999 -9999 -9999 -9999 -9999 -9999 -9999 -9999 -9999 -9999 -9999 -9999 -9999 -9999 -9999 -9999 -9999 -9999 -9999 -9999 -9999 -9999 -9999 -9999 -9999 -9999 -9999 -9999 -9999 -9999 -9999 -9999 -9999 -9999 -9999 -9999 -9999 -9999 -9999 -9999 -9999 -9999 -9999 -9999 -9999 -9999 -9999 -9999 -9999 -9999 -9999 -9999 -9999 -9999 -9999 -9999 -9999 -9999 -9999 -9999 -9999 -9999 -9999 -9999 -9999 -9999 -9999 -9999 -9999 -9999 -9999 -9999 -9999 -9999 -9999 -9999 -9999 -9999 -9999 -9999 -9999 -9999 -9999 -9999 7.64589E-1 7.64589E-1 7.7743E-1 7.77256E-1 7.72907E-1 7.65006E-1 7.57409E-1 7.57286E-1 7.50735E-1 7.36328E-1 7.04709E-1 6.93682E-1 6.24095E-1 6.23012E-1 6.74071E-1 6.67183E-1 6.14991E-1 6.4101E-1 6.82489E-1 6.31319E-1 6.55658E-1 6.88357E-1 6.97237E-1 7.30361E-1 -9999 -9999 -9999 -9999 -9999 -9999 -9999 -9999 -9999 -9999 -9999 -9999 -9999 -9999 -9999 -9999 -9999 -9999 -9999 -9999 -9999 -9999 -9999 -9999 -9999 -9999 -9999 -9999 -9999 -9999 -9999 -9999 -9999 -9999 -9999 -9999 -9999 -9999 -9999 -9999 -9999 -9999 -9999 -9999
-9999 -9999 -9999 -9999 -9999 -9999 -9999 -9999 -9999 -9999 -9999 -9999 -9999 -9999 -9999 -9999 -9999 -9999 -9999 -9999 -9999 -9999 -9999 -9999 -9999 -9999 -9999 -9999 -9999 -9999 -9999 -9999 -9999 -9999 -9999 -9999 -9999 -9999 -9999 -9999 -9999 -9999 -9999 -9999 -9999 -9999 -9999 -9999 -9999 -9999 -9999 -9999 -9999 -9999 -9999 -9999 -9999 -9999 -9999 -9999 -9999 -9999 -9999 -9999 -9999 -9999 -9999 -9999 -9999 -9999 -9999 -9999 -9999 -9999 -9999 -9999 -9999 -9999 -9999 -9999 -9999 -9999 -9999 -9999 -9999 -9999 -9999 -9999 -9999 -9999 -9999 -9999 -9999 -9999 -9999 -9999 -9999 -9999 -9999 -9999 -9999 -9999 -9999 -9999 -9999 -9999 -9999 -9999 -9999 -9999 -9999 -9999 -9999 -9999 -9999 -9999 -9999 -9999 -9999 -9999 -9999 -9999 -9999 -9999 -9999 -9999 -9999 -9999 -9999 -9999 -9999 -9999 -9999 -9999 -9999 -9999 -9999 -9999 -9999 -9999 -9999 -9999 -9999 -9999 -9999 -9999 -9999 -9999 -9999 -9999 -9999 -9999 -9999 -9999 -9999 -9999 -9999 -9999 -9999 -9999 -9999 -9999 -9999 -9999 -9999 -9999 -9999 -9999 -9999 -9999 -9999 -9999 -9999 -9999 -9999 -9999 -9999 -9999 -9999 -9999 -9999 -9999 -9999 -9999 -9999 -9999 -9999 -9999 -9999 -9999 -9999 -9999 -9999 -9999 -9999 -9999 7.64589E-1 7.64589E-1 7.7743E-1 7.80198E-1 7.72711E-1 7.58188E-1 7.43541E-1 7.43456E-1 7.29648E-1 7.29941E-1 6.90306E-1 6.54084E-1 6.24583E-1 5.8706E-1 6.30146E-1 5.84931E-1 5.83847E-1 6.45384E-1 6.6303E-1 6.56967E-1 6.57704E-1 7.07143E-1 7.38426E-1 7.51348E-1 7.25888E-1 7.27454E-1 -9999 -9999 -9999 -9999 -9999 -9999 -9999 -9999 -9999 -9999 -9999 -9999 -9999 -9999 -9999 -9999 -9999 -9999 -9999 -9999 -9999 -9999 -9999 -9999 -9999 -9999 -9999 -9999 -9999 -9999 -9999 -9999 -9999 -9999 -9999 -9999 -9999 -9999 -9999 -9999 -9999 -9999
-9999 -9999 -9999 -9999 -9999 -9999 -9999 -9999 -9999 -9999 -9999 -9999 -9999 -9999 -9999 -9999 -9999 -9999 -9999 -9999 -9999 -9999 -9999 -9999 -9999 -9999 -9999 -9999 -9999 -9999 -9999 -9999 -9999 -9999 -9999 -9999 -9999 -9999 -9999 -9999 -9999 -9999 -9999 -9999 -9999 -9999 -9999 -9999 -9999 -9999 -9999 -9999 -9999 -9999 -9999 -9999 -9999 -9999 -9999 -9999 -9999 -9999 -9999 -9999 -9999 -9999 -9999 -9999 -9999 -9999 -9999 -9999 -9999 -9999 -9999 -9999 -9999 -9999 -9999 -9999 -9999 -9999 -9999 -9999 -9999 -9999 -9999 -9999 -9999 -9999 -9999 -9999 -9999 -9999 -9999 -9999 -9999 -9999 -9999 -9999 -9999 -9999 -9999 -9999 -9999 -9999 -9999 -9999 -9999 -9999 -9999 -9999 -9999 -9999 -9999 -9999 -9999 -9999 -9999 -9999 -9999 -9999 -9999 -9999 -9999 -9999 -9999 -9999 -9999 -9999 -9999 -9999 -9999 -9999 -9999 -9999 -9999 -9999 -9999 -9999 -9999 -9999 -9999 -9999 -9999 -9999 -9999 -9999 -9999 -9999 -9999 -9999 -9999 -9999 -9999 -9999 -9999 -9999 -9999 -9999 -9999 -9999 -9999 -9999 -9999 -9999 -9999 -9999 -9999 -9999 -9999 -9999 -9999 -9999 -9999 -9999 -9999 -9999 -9999 -9999 -9999 -9999 -9999 -9999 -9999 -9999 -9999 -9999 -9999 -9999 -9999 -9999 -9999 -9999 -9999 -9999 7.64589E-1 7.7743E-1 7.8051E-1 7.73989E-1 7.59752E-1 7.51971E-1 7.51402E-1 7.29897E-1 7.22772E-1 7.15623E-1 7.07334E-1 6.56755E-1 6.09754E-1 5.78743E-1 5.10831E-1 4.7091E-1 4.69798E-1 5.44572E-1 6.27543E-1 7.04182E-1 7.36544E-1 7.66181E-1 7.58E-1 7.3995E-1 7.40708E-1 7.41122E-1 -9999 -9999 -9999 -9999 -9999 -9999 -9999 -9999 -9999 -9999 -9999 -9999 -9999 -9999 -9999 -9999 -9999 -9999 -9999 -9999 -9999 -9999 -9999 -9999 -9999 -9999 -9999 -9999 -9999 -9999 -9999 -9999 -9999 -9999 -9999 -9999 -9999 -9999 -9999 -9999 -9999 -9999
-9999 -9999 -9999 -9999 -9999 -9999 -9999 -9999 -9999 -9999 -9999 -9999 -9999 -9999 -9999 -9999 -9999 -9999 -9999 -9999 -9999 -9999 -9999 -9999 -9999 -9999 -9999 -9999 -9999 -9999 -9999 -9999 -9999 -9999 -9999 -9999 -9999 -9999 -9999 -9999 -9999 -9999 -9999 -9999 -9999 -9999 -9999 -9999 -9999 -9999 -9999 -9999 -9999 -9999 -9999 -9999 -9999 -9999 -9999 -9999 -9999 -9999 -9999 -9999 -9999 -9999 -9999 -9999 -9999 -9999 -9999 -9999 -9999 -9999 -9999 -9999 -9999 -9999 -9999 -9999 -9999 -9999 -9999 -9999 -9999 -9999 -9999 -9999 -9999 -9999 -9999 -9999 -9999 -9999 -9999 -9999 -9999 -9999 -9999 -9999 -9999 -9999 -9999 -9999 -9999 -9999 -9999 -9999 -9999 -9999 -9999 -9999 -9999 -9999 -9999 -9999 -9999 -9999 -9999 -9999 -9999 -9999 -9999 -9999 -9999 -9999 -9999 -9999 -9999 -9999 -9999 -9999 -9999 -9999 -9999 -9999 -9999 -9999 -9999 -9999 -9999 -9999 -9999 -9999 -9999 -9999 -9999 -9999 -9999 -9999 -9999 -9999 -9999 -9999 -9999 -9999 -9999 -9999 -9999 -9999 -9999 -9999 -9999 -9999 -9999 -9999 -9999 -9999 -9999 -9999 -9999 -9999 -9999 -9999 -9999 -9999 -9999 -9999 -9999 -9999 -9999 -9999 -9999 -9999 -9999 -9999 -9999 -9999 -9999 -9999 -9999 -9999 -9999 -9999 -9999 7.64589E-1 7.64589E-1 7.8051E-1 7.74113E-1 7.67584E-1 7.53604E-1 7.45719E-1 7.38388E-1 7.31215E-1 7.08472E-1 6.76062E-1 6.59065E-1 6.82704E-1 6.21002E-1 5.34207E-1 4.53479E-1 3.77325E-1 3.67988E-1 4.87204E-1 6.09576E-1 7.12525E-1 7.65113E-1 7.69975E-1 7.57632E-1 7.58423E-1 7.58995E-1 7.59525E-1 7.26952E-1 -9999 -9999 -9999 -9999 7.27631E-1 -9999 -9999 -9999 -9999 -9999 -9999 -9999 -9999 -9999 -9999 -9999 -9999 -9999 -9999 -9999 -9999 -9999 -9999 -9999 -9999 -9999 -9999 -9999 -9999 -9999 -9999 -9999 -9999 -9999 -9999 -9999 -9999 -9999 -9999 -9999 -9999
-9999 -9999 -9999 -9999 -9999 -9999 -9999 -9999 -9999 -9999 -9999 -9999 -9999 -9999 -9999 -9999 -9999 -9999 -9999 -9999 -9999 -9999 -9999 -9999 -9999 -9999 -9999 -9999 -9999 -9999 -9999 -9999 -9999 -9999 -9999 -9999 -9999 -9999 -9999 -9999 -9999 -9999 -9999 -9999 -9999 -9999 -9999 -9999 -9999 -9999 -9999 -9999 -9999 -9999 -9999 -9999 -9999 -9999 -9999 -9999 -9999 -9999 -9999 -9999 -9999 -9999 -9999 -9999 -9999 -9999 -9999 -9999 -9999 -9999 -9999 -9999 -9999 -9999 -9999 -9999 -9999 -9999 -9999 -9999 -9999 -9999 -9999 -9999 -9999 -9999 -9999 -9999 -9999 -9999 -9999 -9999 -9999 -9999 -9999 -9999 -9999 -9999 -9999 -9999 -9999 -9999 -9999 -9999 -9999 -9999 -9999 -9999 -9999 -9999 -9999 -9999 -9999 -9999 -9999 -9999 -9999 -9999 -9999 -9999 -9999 -9999 -9999 -9999 -9999 -9999 -9999 -9999 -9999 -9999 -9999 -9999 -9999 -9999 -9999 -9999 -9999 -9999 -9999 -9999 -9999 -9999 -9999 -9999 -9999 -9999 -9999 -9999 -9999 -9999 -9999 -9999 -9999 -9999 -9999 -9999 -9999 -9999 -9999 -9999 -9999 -9999 -9999 -9999 -9999 -9999 -9999 -9999 -9999 -9999 -9999 -9999 -9999 -9999 -9999 -9999 -9999 -9999 -9999 -9999 -9999 -9999 -9999 -9999 -9999 -9999 -9999 -9999 -9999 -9999 7.64589E-1 7.82084E-1 7.94227E-1 7.97135E-1 7.91093E-1 7.84918E-1 7.72175E-1 7.58671E-1 7.44625E-1 7.37533E-1 7.29347E-1 6.6747E-1 6.31983E-1 6.22244E-1 5.7524E-1 5.14399E-1 3.88872E-1 3.17753E-1 4.02887E-1 5.70562E-1 6.78143E-1 7.41792E-1 7.50051E-1 7.5033E-1 7.50637E-1 7.71743E-1 7.69777E-1 7.57741E-1 7.58627E-1 7.4613E-1 -9999 7.26716E-1 7.26524E-1 7.26834E-1 -9999 -9999 -9999 -9999 -9999 -9999 -9999 -9999 -9999 -9999 -9999 -9999 -9999 -9999 -9999 -9999 -9999 -9999 -9999 -9999 -9999 -9999 -9999 -9999 -9999 -9999 -9999 -9999 -9999 -9999 -9999 -9999 -9999 -9999 -9999 -9999
-9999 -9999 -9999 -9999 -9999 -9999 -9999 -9999 -9999 -9999 -9999 -9999 -9999 -9999 -9999 -9999 -9999 -9999 -9999 -9999 -9999 -9999 -9999 -9999 -9999 -9999 -9999 -9999 -9999 -9999 -9999 -9999 -9999 -9999 -9999 -9999 -9999 -9999 -9999 -9999 -9999 -9999 -9999 -9999 -9999 -9999 -9999 -9999 -9999 -9999 -9999 -9999 -9999 -9999 -9999 -9999 -9999 -9999 -9999 -9999 -9999 -9999 -9999 -9999 -9999 -9999 -9999 -9999 -9999 -9999 -9999 -9999 -9999 -9999 -9999 -9999 -9999 -9999 -9999 -9999 -9999 -9999 -9999 -9999 -9999 -9999 -9999 -9999 -9999 -9999 -9999 -9999 -9999 -9999 -9999 -9999 -9999 -9999 -9999 -9999 -9999 -9999 -9999 -9999 -9999 -9999 -9999 -9999 -9999 -9999 -9999 -9999 -9999 -9999 -9999 -9999 -9999 -9999 -9999 -9999 -9999 -9999 -9999 -9999 -9999 -9999 -9999 -9999 -9999 -9999 -9999 -9999 -9999 -9999 -9999 -9999 -9999 -9999 -9999 -9999 -9999 -9999 -9999 -9999 -9999 -9999 -9999 -9999 -9999 -9999 -9999 -9999 -9999 -9999 -9999 -9999 -9999 -9999 -9999 -9999 -9999 -9999 -9999 -9999 -9999 -9999 -9999 -9999 -9999 -9999 -9999 -9999 -9999 -9999 -9999 -9999 -9999 -9999 -9999 -9999 -9999 -9999 -9999 -9999 -9999 -9999 -9999 -9999 -9999 -9999 -9999 -9999 -9999 7.82084E-1 7.82084E-1 7.94227E-1 7.97135E-1 7.91093E-1 7.84918E-1 7.78612E-1 7.65608E-1 7.5891E-1 7.45126E-1 7.30835E-1 6.98395E-1 6.79352E-1 6.43331E-1 5.70098E-1 4.92975E-1 4.69974E-1 3.94072E-1 4.84241E-1 5.25369E-1 6.00584E-1 6.71484E-1 7.04182E-1 6.63745E-1 6.79424E-1 6.95638E-1 7.34446E-1 7.57053E-1 7.71572E-1 7.65433E-1 7.5625E-1 7.43117E-1 7.56962E-1 7.7104E-1 -9999 -9999 -9999 -9999 -9999 -9999 -9999 -9999 -9999 -9999 -9999 -9999 -9999 -9999 -9999 -9999 -9999 -9999 -9999 -9999 -9999 -9999 -9999 -9999 -9999 -9999 -9999 -9999 -9999 -9999 -9999 -9999 -9999 -9999 -9999 -9999 -9999
-9999 -9999 -9999 -9999 -9999 -9999 -9999 -9999 -9999 -9999 -9999 -9999 -9999 -9999 -9999 -9999 -9999 -9999 -9999 -9999 -9999 -9999 -9999 -9999 -9999 -9999 -9999 -9999 -9999 -9999 -9999 -9999 -9999 -9999 -9999 -9999 -9999 -9999 -9999 -9999 -9999 -9999 -9999 -9999 -9999 -9999 -9999 -9999 -9999 -9999 -9999 -9999 -9999 -9999 -9999 -9999 -9999 -9999 -9999 -9999 -9999 -9999 -9999 -9999 -9999 -9999 -9999 -9999 -9999 -9999 -9999 -9999 -9999 -9999 -9999 -9999 -9999 -9999 -9999 -9999 -9999 -9999 -9999 -9999 -9999 -9999 -9999 -9999 -9999 -9999 -9999 -9999 -9999 -9999 -9999 -9999 -9999 -9999 -9999 -9999 -9999 -9999 -9999 -9999 -9999 -9999 -9999 -9999 -9999 -9999 -9999 -9999 -9999 -9999 -9999 -9999 -9999 -9999 -9999 -9999 -9999 -9999 -9999 -9999 -9999 -9999 -9999 -9999 -9999 -9999 -9999 -9999 -9999 -9999 -9999 -9999 -9999 -9999 -9999 -9999 -9999 -9999 -9999 -9999 -9999 -9999 -9999 -9999 -9999 -9999 -9999 -9999 -9999 -9999 -9999 -9999 -9999 -9999 -9999 -9999 -9999 -9999 -9999 -9999 -9999 -9999 -9999 -9999 -9999 -9999 -9999 -9999 -9999 -9999 -9999 -9999 -9999 -9999 -9999 -9999 -9999 -9999 -9999 -9999 -9999 -9999 -9999 -9999 -9999 -9999 -9999 -9999 7.82084E-1 7.82084E-1 7.82084E-1 7.94227E-1 7.97135E-1 3.71766E-1 3.89636E-1 7.78612E-1 7.72175E-1 7.65608E-1 7.52082E-1 7.15964E-1 6.5569E-1 5.71665E-1 5.30532E-1 4.71179E-1 4.21743E-1 3.75379E-1 4.66104E-1 5.78933E-1 6.59407E-1 6.85476E-1 7.16975E-1 6.76851E-1 6.18547E-1 5.91039E-1 6.5218E-1 6.94124E-1 7.26378E-1 7.62685E-1 7.48822E-1 7.48346E-1 7.41521E-1 7.49884E-1 7.69527E-1 -9999 -9999 -9999 -9999 -9999 -9999 -9999 -9999 -9999 -9999 7.27528E-1 7.27218E-1 -9999 -9999 -9999 -9999 -9999 -9999 -9999 -9999 -9999 -9999 -9999 -9999 -9999 -9999 -9999 -9999 -9999 -9999 -9999 -9999 -9999 -9999 -9999 -9999 -9999
-9999 -9999 -9999 -9999 -9999 -9999 -9999 -9999 -9999 -9999 -9999 -9999 -9999 -9999 -9999 -9999 -9999 -9999 -9999 -9999 -9999 -9999 -9999 -9999 -9999 -9999 -9999 -9999 -9999 -9999 -9999 -9999 -9999 -9999 -9999 -9999 -9999 -9999 -9999 -9999 -9999 -9999 -9999 -9999 -9999 -9999 -9999 -9999 -9999 -9999 -9999 -9999 -9999 -9999 -9999 -9999 -9999 -9999 -9999 -9999 -9999 -9999 -9999 -9999 -9999 -9999 -9999 -9999 -9999 -9999 -9999 -9999 -9999 -9999 -9999 -9999 -9999 -9999 -9999 -9999 -9999 -9999 -9999 -9999 -9999 -9999 -9999 -9999 -9999 -9999 -9999 -9999 -9999 -9999 -9999 -9999 -9999 -9999 -9999 -9999 -9999 -9999 -9999 -9999 -9999 -9999 -9999 -9999 -9999 -9999 -9999 -9999 -9999 -9999 -9999 -9999 -9999 -9999 -9999 -9999 -9999 -9999 -9999 -9999 -9999 -9999 -9999 -9999 -9999 -9999 -9999 -9999 -9999 -9999 -9999 -9999 -9999 -9999 -9999 -9999 -9999 -9999 -9999 -9999 -9999 -9999 -9999 -9999 -9999 -9999 -9999 -9999 -9999 -9999 -9999 -9999 -9999 -9999 -9999 -9999 -9999 -9999 -9999 -9999 -9999 -9999 -9999 -9999 -9999 -9999 -9999 -9999 -9999 -9999 -9999 -9999 -9999 -9999 -9999 -9999 -9999 -9999 -9999 -9999 -9999 -9999 -9999 -9999 -9999 -9999 -9999 -9999 7.82084E-1 7.77344E-1 7.71223E-1 3.24784E-1 3.45415E-1 3.52097E-1 4.07807E-1 4.44868E-1 4.63659E-1 7.5891E-1 7.38043E-1 6.89885E-1 6.17381E-1 5.20425E-1 4.14488E-1 3.94161E-1 3.48931E-1 3.82379E-1 5.29901E-1 5.78733E-1 6.34202E-1 6.52795E-1 6.60375E-1 5.79205E-1 5.40206E-1 5.85084E-1 6.21184E-1 6.07805E-1 7.01573E-1 7.18007E-1 6.94156E-1 6.76794E-1 7.00653E-1 7.61093E-1 7.54972E-1 -9999 -9999 -9999 -9999 -9999 -9999 -9999 -9999 -9999 -9999 -9999 -9999 -9999 -9999 -9999 -9999 -9999 -9999 -9999 -9999 -9999 -9999 -9999 -9999 -9999 -9999 -9999 -9999 -9999 -9999 -9999 -9999 -9999 -9999 -9999 -9999 -9999
-9999 -9999 -9999 -9999 -9999 -9999 -9999 -9999 -9999 -9999 -9999 -9999 -9999 -9999 -9999 -9999 -9999 -9999 -9999 -9999 -9999 -9999 -9999 -9999 -9999 -9999 -9999 -9999 -9999 -9999 -9999 -9999 -9999 -9999 -9999 -9999 -9999 -9999 -9999 -9999 -9999 -9999 -9999 -9999 -9999 -9999 -9999 -9999 -9999 -9999 -9999 -9999 -9999 -9999 -9999 -9999 -9999 -9999 -9999 -9999 -9999 -9999 -9999 -9999 -9999 -9999 -9999 -9999 -9999 -9999 -9999 -9999 -9999 -9999 -9999 -9999 -9999 -9999 -9999 -9999 -9999 -9999 -9999 -9999 -9999 -9999 -9999 -9999 -9999 -9999 -9999 -9999 -9999 -9999 -9999 -9999 -9999 -9999 -9999 -9999 -9999 -9999 -9999 -9999 -9999 -9999 -9999 -9999 -9999 -9999 -9999 -9999 -9999 -9999 -9999 -9999 -9999 -9999 -9999 -9999 -9999 -9999 -9999 -9999 -9999 -9999 -9999 -9999 -9999 -9999 -9999 -9999 -9999 -9999 -9999 -9999 -9999 -9999 -9999 -9999 -9999 -9999 -9999 -9999 -9999 -9999 -9999 -9999 -9999 -9999 -9999 -9999 -9999 -9999 -9999 -9999 -9999 -9999 -9999 -9999 -9999 -9999 -9999 -9999 -9999 -9999 -9999 -9999 -9999 -9999 -9999 -9999 -9999 -9999 -9999 -9999 -9999 -9999 -9999 -9999 -9999 -9999 -9999 -9999 -9999 -9999 -9999 -9999 -9999 -9999 -9999 -9999 -9999 7.6574E-1 2.92198E-1 3.09315E-1 3.4767E-1 3.54372E-1 3.81771E-1 4.07807E-1 5.01497E-1 5.58088E-1 6.46943E-1 5.38341E-1 4.94965E-1 4.24703E-1 3.42957E-1 6.56293E-1 4.48295E-1 4.27357E-1 4.36024E-1 5.20814E-1 5.51194E-1 6.15956E-1 5.51802E-1 4.5583E-1 3.99358E-1 4.99928E-1 5.92718E-1 6.38092E-1 7.05072E-1 7.06416E-1 7.00949E-1 6.59432E-1 6.33968E-1 7.09683E-1 7.69495E-1 7.55165E-1 7.5703E-1 -9999 -9999 -9999 -9999 -9999 -9999 -9999 -9999 -9999 -9999 -9999 -9999 -9999 -9999 -9999 -9999 -9999 -9999 -9999 -9999 -9999 -9999 -9999 -9999 -9999 -9999 -9999 -9999 -9999 -9999 -9999 -9999 -9999 -9999 -9999
-9999 -9999 -9999 -9999 -9999 -9999 -9999 -9999 -9999 -9999 -9999 -9999 -9999 -9999 -9999 -9999 -9999 -9999 -9999 -9999 -9999 -9999 -9999 -9999 -9999 -9999 -9999 -9999 -9999 -9999 -9999 -9999 -9999 -9999 -9999 -9999 -9999 -9999 -9999 -9999 -9999 -9999 -9999 -9999 -9999 -9999 -9999 -9999 -9999 -9999 -9999 -9999 -9999 -9999 -9999 -9999 -9999 -9999 -9999 -9999 -9999 -9999 -9999 -9999 -9999 -9999 -9999 -9999 -9999 -9999 -9999 -9999 -9999 -9999 -9999 -9999 -9999 -9999 -9999 -9999 -9999 -9999 -9999 -9999 -9999 -9999 -9999 -9999 -9999 -9999 -9999 -9999 -9999 -9999 -9999 -9999 -9999 -9999 -9999 -9999 -9999 -9999 -9999 -9999 -9999 -9999 -9999 -9999 -9999 -9999 -9999 -9999 -9999 -9999 -9999 -9999 -9999 -9999 -9999 -9999 -9999 -9999 -9999 -9999 -9999 -9999 -9999 -9999 -9999 -9999 -9999 -9999 -9999 -9999 -9999 -9999 -9999 -9999 -9999 -9999 -9999 -9999 -9999 -9999 -9999 -9999 -9999 -9999 -9999 -9999 -9999 -9999 -9999 -9999 -9999 -9999 -9999 -9999 -9999 -9999 -9999 -9999 -9999 -9999 -9999 -9999 -9999 -9999 -9999 -9999 -9999 -9999 -9999 -9999 -9999 -9999 -9999 -9999 -9999 -9999 -9999 -9999 -9999 -9999 -9999 -9999 -9999 -9999 -9999 -9999 -9999 -9999 7.8621E-1 7.7664E-1 -9999 3.01289E-1 3.18699E-1 3.22361E-1 3.50213E-1 4.30109E-1 7.47189E-1 7.86157E-1 7.87471E-1 7.64554E-1 6.79119E-1 6.58516E-1 6.31344E-1 7.29165E-1 7.1628E-1 4.03719E-1 3.23365E-1 4.26484E-1 4.64753E-1 5.30976E-1 5.02233E-1 4.35237E-1 4.70641E-1 5.17621E-1 6.01217E-1 6.37731E-1 6.64515E-1 6.82824E-1 7.30782E-1 7.23166E-1 7.29683E-1 7.67165E-1 7.40665E-1 7.4125E-1 7.56561E-1 7.41966E-1 7.43912E-1 -9999 -9999 -9999 -9999 7.27704E-1 -9999 -9999 -9999 -9999 -9999 -9999 -9999 -9999 -9999 -9999 -9999 -9999 -9999 -9999 -9999 -9999 -9999 -9999 -9999 -9999 -9999 -9999 -9999 -9999 -9999 -9999 -9999 -9999
-9999 -9999 -9999 -9999 -9999 -9999 -9999 -9999 -9999 -9999 -9999 -9999 -9999 -9999 -9999 -9999 -9999 -9999 -9999 -9999 -9999 -9999 -9999 -9999 -9999 -9999 -9999 -9999 -9999 -9999 -9999 -9999 -9999 -9999 -9999 -9999 -9999 -9999 -9999 -9999 -9999 -9999 -9999 -9999 -9999 -9999 -9999 -9999 -9999 -9999 -9999 -9999 -9999 -9999 -9999 -9999 -9999 -9999 -9999 -9999 -9999 -9999 -9999 -9999 -9999 -9999 -9999 -9999 -9999 -9999 -9999 -9999 -9999 -9999 -9999 -9999 -9999 -9999 -9999 -9999 -9999 -9999 -9999 -9999 -9999 -9999 -9999 -9999 -9999 -9999 -9999 -9999 -9999 -9999 -9999 -9999 -9999 -9999 -9999 -9999 -9999 -9999 -9999 -9999 -9999 -9999 -9999 -9999 -9999 -9999 -9999 -9999 -9999 -9999 -9999 -9999 -9999 -9999 -9999 -9999 -9999 -9999 -9999 -9999 -9999 -9999 -9999 -9999 -9999 -9999 -9999 -9999 -9999 -9999 -9999 -9999 -9999 -9999 -9999 -9999 -9999 -9999 -9999 -9999 -9999 -9999 -9999 -9999 -9999 -9999 -9999 -9999 -9999 -9999 -9999 -9999 -9999 -9999 -9999 -9999 -9999 -9999 -9999 -9999 -9999 -9999 -9999 -9999 -9999 -9999 -9999 -9999 -9999 -9999 -9999 -9999 -9999 -9999 -9999 -9999 -9999 -9999 -9999 -9999 -9999 -9999 -9999 -9999 -9999 -9999 -9999 7.9065E-1 7.85975E-1 7.87385E-1 7.91114E-1 7.88789E-1 3.1051E-1 2.97762E-1 3.20832E-1 4.05541E-1 7.18424E-1 7.73673E-1 7.94612E-1 7.60961E-1 7.90984E-1 7.69945E-1 7.34391E-1 7.94648E-1 8.05589E-1 7.50945E-1 4.65802E-1 4.72396E-1 4.89809E-1 4.55682E-1 4.35987E-1 4.62312E-1 4.80842E-1 5.46683E-1 6.11777E-1 6.72934E-1 6.81937E-1 7.06955E-1 7.5267E-1 7.66213E-1 7.58316E-1 7.50935E-1 7.51227E-1 7.39778E-1 7.47435E-1 7.55422E-1 7.63586E-1 7.68893E-1 7.44365E-1 7.46257E-1 7.47269E-1 7.47045E-1 7.46595E-1 -9999 -9999 -9999 -9999 -9999 -9999 -9999 -9999 -9999 -9999 -9999 -9999 -9999 -9999 -9999 -9999 -9999 -9999 -9999 -9999 -9999 -9999 -9999 -9999 -9999 -9999 -9999
-9999 -9999 -9999 -9999 -9999 -9999 -9999 -9999 -9999 -9999 -9999 -9999 -9999 -9999 -9999 -9999 -9999 -9999 -9999 -9999 -9999 -9999 -9999 -9999 -9999 -9999 -9999 -9999 -9999 -9999 -9999 -9999 -9999 -9999 -9999 -9999 -9999 -9999 -9999 -9999 -9999 -9999 -9999 -9999 -9999 -9999 -9999 -9999 -9999 -9999 -9999 -9999 -9999 -9999 -9999 -9999 -9999 -9999 -9999 -9999 -9999 -9999 -9999 -9999 -9999 -9999 -9999 -9999 -9999 -9999 -9999 -9999 -9999 -9999 -9999 -9999 -9999 -9999 -9999 -9999 -9999 -9999 -9999 -9999 -9999 -9999 -9999 -9999 -9999 -9999 -9999 -9999 -9999 -9999 -9999 -9999 -9999 -9999 -9999 -9999 -9999 -9999 -9999 -9999 -9999 -9999 -9999 -9999 -9999 -9999 -9999 -9999 -9999 -9999 -9999 -9999 -9999 -9999 -9999 -9999 -9999 -9999 -9999 -9999 -9999 -9999 -9999 -9999 -9999 -9999 -9999 -9999 -9999 -9999 -9999 -9999 -9999 -9999 -9999 -9999 -9999 -9999 -9999 -9999 -9999 -9999 -9999 -9999 -9999 -9999 -9999 -9999 -9999 -9999 -9999 -9999 -9999 -9999 -9999 -9999 -9999 -9999 -9999 -9999 -9999 -9999 -9999 -9999 -9999 -9999 -9999 -9999 -9999 -9999 -9999 -9999 -9999 -9999 -9999 -9999 -9999 -9999 -9999 -9999 -9999 -9999 -9999 -9999 -9999 7.98132E-1 7.91808E-1 7.88556E-1 7.98132E-1 8.09598E-1 8.12074E-1 8.00448E-1 8.09598E-1 3.19885E-1 3.03654E-1 3.85411E-1 7.60682E-1 7.86157E-1 7.86157E-1 7.86157E-1 8.11768E-1 7.67858E-1 7.44305E-1 7.15049E-1 7.28719E-1 8.03829E-1 8.04339E-1 7.71574E-1 7.35246E-1 7.2524E-1 4.80112E-1 5.15275E-1 5.98015E-1 6.11848E-1 6.72607E-1 7.05134E-1 7.12897E-1 7.20597E-1 6.90472E-1 6.90504E-1 6.89741E-1 6.89454E-1 7.29067E-1 7.72377E-1 7.6632E-1 7.40751E-1 7.55174E-1 7.69996E-1 7.6892E-1 7.58205E-1 7.46426E-1 7.45961E-1 7.58164E-1 7.44464E-1 7.25562E-1 7.26598E-1 -9999 -9999 -9999 -9999 -9999 -9999 -9999 -9999 -9999 -9999 -9999 -9999 -9999 -9999 -9999 -9999 -9999 -9999 -9999 -9999 -9999 -9999 -9999 -9999
-9999 -9999 -9999 -9999 -9999 -9999 -9999 -9999 -9999 -9999 -9999 -9999 -9999 -9999 -9999 -9999 -9999 -9999 -9999 -9999 -9999 -9999 -9999 -9999 -9999 -9999 -9999 -9999 -9999 -9999 -9999 -9999 -9999 -9999 -9999 -9999 -9999 -9999 -9999 -9999 -9999 -9999 -9999 -9999 -9999 -9999 -9999 -9999 -9999 -9999 -9999 -9999 -9999 -9999 -9999 -9999 -9999 -9999 -9999 -9999 -9999 -9999 -9999 -9999 -9999 -9999 -9999 -9999 -9999 -9999 -9999 -9999 -9999 -9999 -9999 -9999 -9999 -9999 -9999 -9999 -9999 -9999 -9999 -9999 -9999 -9999 -9999 -9999 -9999 -9999 -9999 -9999 -9999 -9999 -9999 -9999 -9999 -9999 -9999 -9999 -9999 -9999 -9999 -9999 -9999 -9999 -9999 -9999 -9999 -9999 -9999 -9999 -9999 -9999 -9999 -9999 -9999 -9999 -9999 -9999 -9999 -9999 -9999 -9999 -9999 -9999 -9999 -9999 -9999 -9999 -9999 -9999 -9999 -9999 -9999 -9999 -9999 -9999 -9999 -9999 -9999 -9999 -9999 -9999 -9999 -9999 -9999 -9999 -9999 -9999 -9999 -9999 -9999 -9999 -9999 -9999 -9999 -9999 -9999 -9999 -9999 -9999 -9999 -9999 -9999 -9999 -9999 -9999 -9999 -9999 -9999 -9999 -9999 -9999 -9999 -9999 -9999 -9999 -9999 -9999 -9999 -9999 -9999 -9999 -9999 -9999 -9999 7.98132E-1 7.98132E-1 7.98132E-1 7.9811E-1 7.91114E-1 8.09598E-1 7.73627E-1 7.56823E-1 7.3568E-1 4.84204E-1 3.59059E-1 3.14423E-1 3.6827E-1 6.86767E-1 7.47189E-1 6.70233E-1 6.18178E-1 6.70233E-1 7.18424E-1 7.46746E-1 7.85173E-1 7.00199E-1 7.82388E-1 8.04625E-1 8.06275E-1 8.05064E-1 7.78357E-1 7.47493E-1 5.08158E-1 6.33557E-1 6.76015E-1 6.68032E-1 6.34403E-1 6.20554E-1 6.46889E-1 6.72623E-1 7.1276E-1 7.20268E-1 7.20178E-1 7.50657E-1 7.79655E-1 7.80624E-1 7.73982E-1 7.80216E-1 7.63304E-1 7.68536E-1 7.70817E-1 7.45453E-1 7.57987E-1 7.7224E-1 7.58228E-1 7.56305E-1 7.44167E-1 7.25414E-1 -9999 -9999 -9999 -9999 -9999 -9999 -9999 -9999 -9999 -9999 -9999 -9999 -9999 -9999 -9999 -9999 -9999 -9999 -9999 -9999 -9999 -9999 -9999
-9999 -9999 -9999 -9999 -9999 -9999 -9999 -9999 -9999 -9999 -9999 -9999 -9999 -9999 -9999 -9999 -9999 -9999 -9999 -9999 -9999 -9999 -9999 -9999 -9999 -9999 -9999 -9999 -9999 -9999 -9999 -9999 -9999 -9999 -9999 -9999 -9999 -9999 -9999 -9999 -9999 -9999 -9999 -9999 -9999 -9999 -9999 -9999 -9999 -9999 -9999 -9999 -9999 -9999 -9999 -9999 -9999 -9999 -9999 -9999 -9999 -9999 -9999 -9999 -9999 -9999 -9999 -9999 -9999 -9999 -9999 -9999 -9999 -9999 -9999 -9999 -9999 -9999 -9999 -9999 -9999 -9999 -9999 -9999 -9999 -9999 -9999 -9999 -9999 -9999 -9999 -9999 -9999 -9999 -9999 -9999 -9999 -9999 -9999 -9999 -9999 -9999 -9999 -9999 -9999 -9999 -9999 -9999 -9999 -9999 -9999 -9999 -9999 -9999 -9999 -9999 -9999 -9999 -9999 -9999 -9999 -9999 -9999 -9999 -9999 -9999 -9999 -9999 -9999 -9999 -9999 -9999 -9999 -9999 -9999 -9999 -9999 -9999 -9999 -9999 -9999 -9999 -9999 -9999 -9999 -9999 -9999 -9999 -9999 -9999 -9999 -9999 -9999 -9999 -9999 -9999 -9999 -9999 -9999 -9999 -9999 -9999 -9999 -9999 -9999 -9999 -9999 -9999 -9999 -9999 -9999 -9999 -9999 -9999 -9999 -9999 -9999 -9999 -9999 -9999 -9999 -9999 -9999 -9999 -9999 7.98132E-1 7.98132E-1 7.98132E-1 8.09099E-1 8.12335E-1 8.09598E-1 8.07931E-1 8.06641E-1 7.36821E-1 6.62073E-1 7.22548E-1 4.80401E-1 3.95144E-1 3.33598E-1 3.53854E-1 4.31893E-1 3.95144E-1 3.59542E-1 3.59542E-1 6.00133E-1 6.70233E-1 7.60682E-1 7.33064E-1 6.51623E-1 7.30041E-1 7.81894E-1 8.01846E-1 7.40722E-1 8.03171E-1 7.62836E-1 5.93807E-1 5.71604E-1 5.61559E-1 5.6187E-1 6.07169E-1 6.75966E-1 7.16531E-1 7.20777E-1 7.216E-1 7.43505E-1 7.29023E-1 7.51172E-1 7.59677E-1 7.67636E-1 7.87349E-1 7.81133E-1 7.87959E-1 7.86819E-1 7.45044E-1 7.72037E-1 7.73806E-1 7.65006E-1 7.63626E-1 7.63988E-1 7.55234E-1 7.42848E-1 7.09847E-1 7.26568E-1 -9999 -9999 -9999 -9999 -9999 -9999 -9999 -9999 -9999 -9999 -9999 -9999 -9999 -9999 -9999 -9999 -9999 -9999 -9999 -9999 -9999
-9999 -9999 -9999 -9999 -9999 -9999 -9999 -9999 -9999 -9999 -9999 -9999 -9999 -9999 -9999 -9999 -9999 -9999 -9999 -9999 -9999 -9999 -9999 -9999 -9999 -9999 -9999 -9999 -9999 -9999 -9999 -9999 -9999 -9999 -9999 -9999 -9999 -9999 -9999 -9999 -9999 -9999 -9999 -9999 -9999 -9999 -9999 -9999 -9999 -9999 -9999 -9999 -9999 -9999 -9999 -9999 -9999 -9999 -9999 -9999 -9999 -9999 -9999 -9999 -9999 -9999 -9999 -9999 -9999 -9999 -9999 -9999 -9999 -9999 -9999 -9999 -9999 -9999 -9999 -9999 -9999 -9999 -9999 -9999 -9999 -9999 -9999 -9999 -9999 -9999 -9999 -9999 -9999 -9999 -9999 -9999 -9999 -9999 -9999 -9999 -9999 -9999 -9999 -9999 -9999 -9999 -9999 -9999 -9999 -9999 -9999 -9999 -9999 -9999 -9999 -9999 -9999 -9999 -9999 -9999 -9999 -9999 -9999 -9999 -9999 -9999 -9999 -9999 -9999 -9999 -9999 -9999 -9999 -9999 -9999 -9999 -9999 -9999 -9999 -9999 -9999 -9999 -9999 -9999 -9999 -9999 -9999 -9999 -9999 -9999 -9999 -9999 -9999 -9999 -9999 -9999 -9999 -9999 -9999 -9999 -9999 -9999 -9999 -9999 -9999 -9999 -9999 -9999 -9999 -9999 -9999 -9999 -9999 -9999 3.17755E-1 -9999 -9999 -9999 3.34065E-1 3.41806E-1 3.41806E-1 7.98132E-1 7.98132E-1 7.98132E-1 7.98132E-1 7.98132E-1 8.12188E-1 7.93155E-1 7.79526E-1 7.92825E-1 8.12661E-1 8.01145E-1 4.31893E-1 6.47785E-1 7.08492E-1 6.91831E-1 5.35845E-1 3.9343E-1 3.42278E-1 3.77177E-1 3.59542E-1 3.42278E-1 3.4017E-1 3.37659E-1 3.59542E-1 4.31893E-1 7.18849E-1 6.53744E-1 7.47424E-1 7.01185E-1 7.14946E-1 7.69419E-1 7.13227E-1 7.55629E-1 6.61171E-1 7.73979E-1 5.55122E-1 5.72059E-1 6.61236E-1 6.87279E-1 6.95499E-1 7.33723E-1 7.55891E-1 7.2762E-1 7.55754E-1 7.51477E-1 7.4485E-1 7.66067E-1 7.66919E-1 7.74437E-1 7.81603E-1 7.8244E-1 7.74869E-1 7.7628E-1 7.58382E-1 7.70317E-1 7.71454E-1 7.63263E-1 7.56369E-1 7.63519E-1 7.57341E-1 7.69012E-1 7.24702E-1 7.25755E-1 7.24064E-1 7.22232E-1 7.07529E-1 7.08912E-1 7.09786E-1 7.10307E-1 -9999 6.88149E-1 6.87494E-1 6.87046E-1 7.03139E-1 -9999 -9999 -9999 -9999 -9999 -9999 -9999 -9999 -9999
-9999 -9999 -9999 -9999 -9999 -9999 -9999 -9999 -9999 -9999 -9999 -9999 -9999 -9999 -9999 -9999 -9999 -9999 -9999 -9999 -9999 -9999 -9999 -9999 -9999 -9999 -9999 -9999 -9999 -9999 -9999 -9999 -9999 -9999 -9999 -9999 -9999 -9999 -9999 -9999 -9999 -9999 -9999 -9999 -9999 -9999 -9999 -9999 -9999 -9999 -9999 -9999 -9999 -9999 -9999 -9999 -9999 -9999 -9999 -9999 -9999 -9999 -9999 -9999 -9999 -9999 -9999 -9999 -9999 -9999 -9999 -9999 -9999 -9999 -9999 -9999 -9999 -9999 -9999 -9999 -9999 -9999 -9999 -9999 -9999 -9999 -9999 -9999 -9999 -9999 -9999 -9999 -9999 -9999 -9999 -9999 -9999 -9999 -9999 -9999 -9999 -9999 -9999 -9999 -9999 -9999 -9999 -9999 -9999 -9999 -9999 -9999 -9999 -9999 -9999 -9999 -9999 -9999 -9999 -9999 -9999 -9999 -9999 -9999 -9999 -9999 -9999 -9999 -9999 -9999 -9999 -9999 -9999 -9999 -9999 -9999 -9999 -9999 -9999 -9999 -9999 -9999 -9999 -9999 -9999 -9999 -9999 -9999 -9999 -9999 -9999 -9999 -9999 -9999 -9999 -9999 -9999 -9999 -9999 -9999 -9999 -9999 -9999 -9999 -9999 -9999 -9999 -9999 -9999 -9999 -9999 3.02175E-1 3.07817E-1 3.14725E-1 3.25396E-1 3.35001E-1 3.41775E-1 3.41806E-1 3.41806E-1 8.09598E-1 8.09598E-1 8.12341E-1 8.09922E-1 8.12451E-1 8.12315E-1 8.0629E-1 7.93557E-1 7.79552E-1 7.58411E-1 7.72324E-1 7.94275E-1 4.13398E-1 5.262E-1 5.78999E-1 5.38138E-1 5.1745E-1 4.99212E-1 4.46965E-1 3.77177E-1 3.42278E-1 3.42278E-1 3.42278E-1 3.38913E-1 3.37032E-1 3.42278E-1 3.77177E-1 3.77177E-1 3.77177E-1 4.13398E-1 5.44435E-1 6.33899E-1 6.84004E-1 6.32604E-1 5.95837E-1 6.28428E-1 7.75589E-1 7.99352E-1 7.17145E-1 6.5592E-1 5.31546E-1 5.30657E-1 7.22595E-1 7.58598E-1 7.78152E-1 7.50193E-1 7.83005E-1 7.64312E-1 7.73604E-1 7.66985E-1 7.67967E-1 7.88704E-1 7.89768E-1 7.84157E-1 7.84119E-1 7.77424E-1 7.77012E-1 7.44079E-1 7.42845E-1 7.50051E-1 7.64055E-1 7.57149E-1 7.57791E-1 7.56907E-1 7.57605E-1 7.31516E-1 6.49521E-1 6.65678E-1 7.50381E-1 7.44117E-1 7.51661E-1 7.34823E-1 7.13344E-1 7.31046E-1 7.28133E-1 7.00883E-1 -9999 -9999 -9999 -9999 -9999 -9999 -9999 -9999 -9999
-9999 -9999 -9999 -9999 -9999 -9999 -9999 -9999 -9999 -9999 -9999 -9999 -9999 -9999 -9999 -9999 -9999 -9999 -9999 -9999 -9999 -9999 -9999 -9999 -9999 -9999 -9999 -9999 -9999 -9999 -9999 -9999 -9999 -9999 -9999 -9999 -9999 -9999 -9999 -9999 -9999 -9999 -9999 -9999 -9999 -9999 -9999 -9999 -9999 -9999 -9999 -9999 -9999 -9999 -9999 -9999 -9999 -9999 -9999 -9999 -9999 -9999 -9999 -9999 -9999 -9999 -9999 -9999 -9999 -9999 -9999 -9999 -9999 -9999 -9999 -9999 -9999 -9999 -9999 -9999 -9999 -9999 -9999 -9999 -9999 -9999 -9999 -9999 -9999 -9999 -9999 -9999 -9999 -9999 -9999 -9999 -9999 -9999 -9999 -9999 -9999 -9999 -9999 -9999 -9999 -9999 -9999 -9999 -9999 -9999 -9999 -9999 -9999 -9999 -9999 -9999 -9999 -9999 -9999 -9999 -9999 -9999 -9999 -9999 -9999 -9999 -9999 -9999 -9999 -9999 -9999 -9999 -9999 -9999 -9999 -9999 -9999 -9999 -9999 -9999 -9999 -9999 -9999 -9999 -9999 -9999 -9999 -9999 -9999 -9999 -9999 -9999 -9999 -9999 -9999 -9999 -9999 -9999 -9999 -9999 -9999 -9999 -9999 -9999 -9999 -9999 -9999 -9999 2.85892E-1 2.9455E-1 3.03358E-1 3.09911E-1 3.15027E-1 3.2141E-1 3.48268E-1 3.59059E-1 3.59059E-1 3.76684E-1 8.06641E-1 8.00356E-1 8.06255E-1 8.06267E-1 7.93959E-1 7.87087E-1 7.80356E-1 7.86588E-1 7.73851E-1 7.7936E-1 7.64878E-1 7.50977E-1 7.67078E-1 4.50581E-1 5.07272E-1 5.43513E-1 4.66584E-1 4.09229E-1 5.01908E-1 4.10182E-1 3.95144E-1 3.42278E-1 3.42278E-1 3.42278E-1 3.42278E-1 3.42248E-1 3.42278E-1 3.42278E-1 3.42278E-1 3.59542E-1 3.59542E-1 4.88324E-1 5.44288E-1 4.86345E-1 5.41704E-1 6.13476E-1 7.4064E-1 7.76974E-1 7.05425E-1 5.87391E-1 4.78875E-1 4.43984E-1 4.42388E-1 4.95582E-1 7.74562E-1 7.93481E-1 7.59455E-1 7.71758E-1 7.98121E-1 7.92308E-1 7.79152E-1 7.76199E-1 7.84572E-1 7.88957E-1 7.91835E-1 7.78259E-1 7.64611E-1 7.84396E-1 7.71159E-1 7.59004E-1 7.58923E-1 7.72162E-1 7.64912E-1 7.51415E-1 7.59901E-1 7.60132E-1 7.35866E-1 6.47096E-1 6.78689E-1 6.62277E-1 6.54095E-1 6.95207E-1 6.95523E-1 7.03029E-1 6.9637E-1 7.28317E-1 6.98914E-1 -9999 -9999 -9999 -9999 -9999 -9999 -9999 -9999 -9999
-9999 -9999 -9999 -9999 -9999 -9999 -9999 -9999 -9999 -9999 -9999 -9999 -9999 -9999 -9999 -9999 -9999 -9999 -9999 -9999 -9999 -9999 -9999 -9999 -9999 -9999 -9999 -9999 -9999 -9999 -9999 -9999 -9999 -9999 -9999 -9999 -9999 -9999 -9999 -9999 -9999 -9999 -9999 -9999 -9999 -9999 -9999 -9999 -9999 -9999 -9999 -9999 -9999 -9999 -9999 -9999 -9999 -9999 -9999 -9999 -9999 -9999 -9999 -9999 -9999 -9999 -9999 -9999 -9999 -9999 -9999 -9999 -9999 -9999 -9999 -9999 -9999 -9999 -9999 -9999 -9999 -9999 -9999 -9999 -9999 -9999 -9999 -9999 -9999 -9999 -9999 -9999 -9999 -9999 -9999 -9999 -9999 -9999 -9999 -9999 -9999 -9999 -9999 -9999 -9999 -9999 -9999 -9999 -9999 -9999 -9999 -9999 -9999 -9999 -9999 -9999 -9999 -9999 -9999 -9999 -9999 -9999 -9999 -9999 -9999 -9999 -9999 -9999 -9999 -9999 -9999 -9999 -9999 -9999 -9999 -9999 -9999 -9999 -9999 -9999 -9999 -9999 -9999 -9999 -9999 -9999 -9999 -9999 -9999 -9999 -9999 -9999 -9999 -9999 -9999 -9999 -9999 -9999 -9999 -9999 -9999 -9999 -9999 -9999 -9999 5.14044E-1 5.19992E-1 5.28378E-1 2.89913E-1 3.19917E-1 3.3161E-1 3.36284E-1 3.40361E-1 3.40676E-1 3.42251E-1 3.46838E-1 3.59542E-1 3.95144E-1 4.31118E-1 7.87237E-1 7.93411E-1 7.99749E-1 7.93582E-1 7.86776E-1 7.60219E-1 7.66666E-1 7.66812E-1 7.59486E-1 7.5106E-1 7.42965E-1 5.56494E-1 5.03136E-1 5.22982E-1 4.47499E-1 4.85694E-1 4.47774E-1 3.9217E-1 3.75667E-1 3.42278E-1 3.42278E-1 3.42278E-1 3.42278E-1 3.42278E-1 3.42278E-1 3.42278E-1 3.42278E-1 3.39855E-1 3.42278E-1 3.95144E-1 4.69408E-1 4.31893E-1 5.24577E-1 6.83972E-1 6.82168E-1 6.46545E-1 6.2669E-1 6.2608E-1 4.79993E-1 4.27455E-1 4.10488E-1 4.83331E-1 4.42865E-1 7.7013E-1 8.01905E-1 7.88737E-1 7.80887E-1 7.94345E-1 8.0711E-1 7.95291E-1 8.07758E-1 7.90143E-1 7.93436E-1 7.93497E-1 7.86364E-1 7.85564E-1 7.91639E-1 7.91024E-1 7.90323E-1 7.8978E-1 7.5861E-1 7.57668E-1 7.57928E-1 7.6678E-1 7.60823E-1 6.66726E-1 6.09488E-1 5.99365E-1 5.71249E-1 5.43606E-1 6.33531E-1 6.34135E-1 6.42958E-1 6.68684E-1 6.80274E-1 7.13024E-1 -9999 -9999 -9999 -9999 -9999 -9999 -9999 -9999 -9999
-9999 -9999 -9999 -9999 -9999 -9999 -9999 -9999 -9999 -9999 -9999 -9999 -9999 -9999 -9999 -9999 -9999 -9999 -9999 -9999 -9999 -9999 -9999 -9999 -9999 -9999 -9999 -9999 -9999 -9999 -9999 -9999 -9999 -9999 -9999 -9999 -9999 -9999 -9999 -9999 -9999 -9999 -9999 -9999 -9999 -9999 -9999 -9999 -9999 -9999 -9999 -9999 -9999 -9999 -9999 -9999 -9999 -9999 -9999 -9999 -9999 -9999 -9999 -9999 -9999 -9999 -9999 -9999 -9999 -9999 -9999 -9999 -9999 -9999 -9999 -9999 -9999 -9999 -9999 -9999 -9999 -9999 -9999 -9999 -9999 -9999 -9999 -9999 -9999 -9999 -9999 -9999 -9999 -9999 -9999 -9999 -9999 -9999 -9999 -9999 -9999 -9999 -9999 -9999 -9999 -9999 -9999 -9999 -9999 -9999 -9999 -9999 -9999 -9999 -9999 -9999 -9999 -9999 -9999 -9999 -9999 -9999 -9999 -9999 -9999 -9999 -9999 -9999 -9999 -9999 -9999 -9999 -9999 -9999 -9999 -9999 -9999 -9999 -9999 -9999 -9999 -9999 -9999 -9999 -9999 -9999 -9999 -9999 -9999 -9999 -9999 -9999 -9999 -9999 -9999 -9999 -9999 -9999 -9999 -9999 -9999 -9999 -9999 -9999 5.07042E-1 5.14394E-1 5.2174E-1 2.96623E-1 3.08447E-1 3.2328E-1 3.35347E-1 3.40991E-1 3.4383E-1 3.40833E-1 3.30524E-1 3.22513E-1 3.41812E-1 3.70391E-1 4.13398E-1 4.50516E-1 7.82034E-1 7.81704E-1 7.68351E-1 7.74293E-1 7.73604E-1 7.66626E-1 7.66506E-1 7.52282E-1 5.74442E-1 5.49859E-1 5.49675E-1 5.12938E-1 5.32423E-1 4.76932E-1 3.86231E-1 3.87696E-1 3.71092E-1 3.55316E-1 3.21745E-1 3.21745E-1 3.21745E-1 3.21745E-1 3.21745E-1 3.21745E-1 3.21745E-1 3.21745E-1 3.21745E-1 3.21745E-1 3.95144E-1 3.77177E-1 4.50581E-1 4.87422E-1 5.42627E-1 5.03824E-1 5.03229E-1 4.64604E-1 4.64401E-1 4.09786E-1 4.11316E-1 4.30133E-1 4.11316E-1 8.04728E-1 7.91687E-1 8.03965E-1 8.09748E-1 7.96788E-1 7.97077E-1 8.09908E-1 7.96069E-1 7.95694E-1 8.06013E-1 7.96149E-1 7.9252E-1 7.85852E-1 7.90852E-1 7.7714E-1 7.56184E-1 7.69E-1 7.61843E-1 7.47217E-1 6.96283E-1 7.11945E-1 7.23352E-1 7.3375E-1 7.08241E-1 6.01583E-1 5.3341E-1 4.87198E-1 5.04654E-1 5.23286E-1 6.14656E-1 6.66869E-1 7.00445E-1 7.1883E-1 -9999 -9999 -9999 -9999 -9999 -9999 -9999 -9999 -9999 -9999
-9999 -9999 -9999 -9999 -9999 -9999 -9999 -9999 -9999 -9999 -9999 -9999 -9999 -9999 -9999 -9999 -9999 -9999 -9999 -9999 -9999 -9999 -9999 -9999 -9999 -9999 -9999 -9999 -9999 -9999 -9999 -9999 -9999 -9999 -9999 -9999 -9999 -9999 -9999 -9999 -9999 -9999 -9999 -9999 -9999 -9999 -9999 -9999 -9999 -9999 -9999 -9999 -9999 -9999 -9999 -9999 -9999 -9999 -9999 -9999 -9999 -9999 -9999 -9999 -9999 -9999 -9999 -9999 -9999 -9999 -9999 -9999 -9999 -9999 -9999 -9999 -9999 -9999 -9999 -9999 -9999 -9999 -9999 -9999 -9999 -9999 -9999 -9999 -9999 -9999 -9999 -9999 -9999 -9999 -9999 -9999 -9999 -9999 -9999 -9999 -9999 -9999 -9999 -9999 -9999 -9999 -9999 -9999 -9999 -9999 -9999 -9999 -9999 -9999 -9999 -9999 -9999 -9999 -9999 -9999 -9999 -9999 -9999 -9999 -9999 -9999 -9999 -9999 -9999 -9999 -9999 -9999 -9999 -9999 -9999 -9999 -9999 -9999 -9999 -9999 -9999 -9999 -9999 -9999 -9999 -9999 -9999 -9999 -9999 -9999 -9999 -9999 -9999 -9999 -9999 -9999 -9999 -9999 -9999 -9999 -9999 -9999 4.96885E-1 5.0284E-1 5.10194E-1 5.19992E-1 2.94581E-1 3.00437E-1 3.06657E-1 3.18091E-1 3.30524E-1 3.38947E-1 3.43355E-1 3.57098E-1 3.24046E-1 3.0621E-1 3.13733E-1 3.23465E-1 5.89976E-1 6.3639E-1 4.31893E-1 7.82889E-1 7.7654E-1 7.6222E-1 7.36389E-1 7.27725E-1 7.34378E-1 5.33867E-1 5.69746E-1 5.67977E-1 5.66808E-1 5.287E-1 5.47557E-1 4.73037E-1 4.3741E-1 3.85174E-1 3.36237E-1 3.21745E-1 3.21745E-1 3.21745E-1 3.21745E-1 3.21745E-1 3.21745E-1 3.21745E-1 3.21745E-1 3.21745E-1 3.21745E-1 3.73239E-1 4.0933E-1 3.91135E-1 3.73239E-1 3.38506E-1 3.95144E-1 3.95144E-1 3.77177E-1 3.77169E-1 3.76697E-1 3.94424E-1 3.94353E-1 4.12469E-1 8.12463E-1 8.09584E-1 8.05615E-1 8.11577E-1 8.09308E-1 8.08512E-1 8.08363E-1 7.97009E-1 8.08028E-1 8.06269E-1 7.94867E-1 7.81205E-1 7.93603E-1 7.80913E-1 7.42184E-1 7.25956E-1 7.01331E-1 7.15327E-1 6.99286E-1 7.14053E-1 6.89916E-1 6.26882E-1 6.83138E-1 7.41023E-1 6.94283E-1 6.05356E-1 6.02189E-1 6.08532E-1 5.71194E-1 5.32367E-1 5.96217E-1 6.58406E-1 7.08957E-1 7.32075E-1 -9999 -9999 -9999 -9999 -9999 -9999 -9999 -9999 -9999 -9999
-9999 -9999 -9999 -9999 -9999 -9999 -9999 -9999 -9999 -9999 -9999 -9999 -9999 -9999 -9999 -9999 -9999 -9999 -9999 -9999 -9999 -9999 -9999 -9999 -9999 -9999 -9999 -9999 -9999 -9999 -9999 -9999 -9999 -9999 -9999 -9999 -9999 -9999 -9999 -9999 -9999 -9999 -9999 -9999 -9999 -9999 -9999 -9999 -9999 -9999 -9999 -9999 -9999 -9999 -9999 -9999 -9999 -9999 -9999 -9999 -9999 -9999 -9999 -9999 -9999 -9999 -9999 -9999 -9999 -9999 -9999 -9999 -9999 -9999 -9999 -9999 -9999 -9999 -9999 -9999 -9999 -9999 -9999 -9999 -9999 -9999 -9999 -9999 -9999 -9999 -9999 -9999 -9999 -9999 -9999 -9999 -9999 -9999 -9999 -9999 -9999 -9999 -9999 -9999 -9999 -9999 -9999 -9999 -9999 -9999 -9999 -9999 -9999 -9999 -9999 -9999 -9999 -9999 -9999 -9999 -9999 -9999 -9999 -9999 -9999 -9999 -9999 -9999 -9999 -9999 -9999 -9999 -9999 -9999 -9999 -9999 -9999 -9999 -9999 -9999 -9999 -9999 -9999 -9999 -9999 -9999 -9999 -9999 -9999 -9999 -9999 -9999 -9999 -9999 -9999 -9999 -9999 4.48697E-1 4.54249E-1 4.84631E-1 4.93033E-1 5.01089E-1 5.08793E-1 5.13344E-1 5.18593E-1 2.92547E-1 2.9926E-1 3.0339E-1 3.077E-1 3.15211E-1 3.24967E-1 3.50372E-1 3.56134E-1 3.54208E-1 3.40552E-1 3.18884E-1 2.86925E-1 3.02977E-1 5.58128E-1 6.0818E-1 6.28022E-1 6.49931E-1 4.46425E-1 4.84127E-1 5.01111E-1 5.54237E-1 5.70803E-1 5.51166E-1 5.68761E-1 5.67429E-1 5.66133E-1 5.65127E-1 5.46138E-1 4.90235E-1 4.91684E-1 4.19903E-1 3.19275E-1 3.21745E-1 3.21745E-1 3.21745E-1 3.21745E-1 3.21745E-1 3.21745E-1 3.21745E-1 3.21745E-1 3.21745E-1 3.21745E-1 3.38506E-1 3.21745E-1 3.21745E-1 3.21745E-1 3.21745E-1 3.21745E-1 3.21745E-1 3.38506E-1 3.55683E-1 3.77177E-1 3.95144E-1 8.12661E-1 8.12661E-1 8.09922E-1 7.9847E-1 8.06939E-1 8.09779E-1 7.98356E-1 8.09297E-1 7.97168E-1 7.95694E-1 8.08381E-1 7.94393E-1 7.53274E-1 7.59034E-1 7.59115E-1 7.45326E-1 7.58829E-1 6.85652E-1 6.40424E-1 6.20519E-1 5.93364E-1 6.28888E-1 6.37868E-1 6.57517E-1 7.21757E-1 7.18399E-1 6.36623E-1 6.60651E-1 7.08517E-1 6.66362E-1 6.18179E-1 5.43366E-1 5.87775E-1 6.66968E-1 7.17007E-1 7.32381E-1 7.07436E-1 -9999 -9999 -9999 -9999 -9999 -9999 -9999 -9999 -9999
-9999 -9999 -9999 -9999 -9999 -9999 -9999 -9999 -9999 -9999 -9999 -9999 -9999 -9999 -9999 -9999 -9999 -9999 -9999 -9999 -9999 -9999 -9999 -9999 -9999 -9999 -9999 -9999 -9999 -9999 -9999 -9999 -9999 -9999 -9999 -9999 -9999 -9999 -9999 -9999 -9999 -9999 -9999 -9999 -9999 -9999 -9999 -9999 -9999 -9999 -9999 -9999 -9999 -9999 -9999 -9999 -9999 -9999 -9999 -9999 -9999 -9999 -9999 -9999 -9999 -9999 -9999 -9999 -9999 -9999 -9999 -9999 -9999 -9999 -9999 -9999 -9999 -9999 -9999 -9999 -9999 -9999 -9999 -9999 -9999 -9999 -9999 -9999 -9999 -9999 -9999 -9999 -9999 -9999 -9999 -9999 -9999 -9999 -9999 -9999 -9999 -9999 -9999 -9999 -9999 -9999 -9999 -9999 -9999 -9999 -9999 -9999 -9999 -9999 -9999 -9999 -9999 -9999 -9999 -9999 -9999 -9999 -9999 -9999 -9999 -9999 -9999 -9999 -9999 -9999 -9999 -9999 -9999 -9999 -9999 -9999 -9999 -9999 -9999 -9999 -9999 -9999 -9999 -9999 -9999 -9999 -9999 -9999 -9999 -9999 -9999 -9999 -9999 -9999 4.34878E-1 4.4005E-1 4.48004E-1 4.82182E-1 4.91632E-1 5.01089E-1 5.12644E-1 5.24186E-1 5.31519E-1 5.3396E-1 2.97793E-1 2.97793E-1 3.0265E-1 3.09493E-1 3.14002E-1 3.16119E-1 3.37726E-1 3.44021E-1 3.49098E-1 3.49416E-1 3.39923E-1 3.21018E-1 3.0209E-1 2.75599E-1 5.25062E-1 6.24122E-1 6.83596E-1 6.99759E-1 6.83596E-1 6.99759E-1 5.40819E-1 5.36661E-1 5.70676E-1 5.68834E-1 5.67703E-1 5.669E-1 5.47612E-1 5.46875E-1 5.2768E-1 4.34355E-1 3.99236E-1 3.49258E-1 3.19857E-1 3.21745E-1 3.21745E-1 3.21745E-1 3.21745E-1 3.21745E-1 3.21745E-1 3.21745E-1 3.21745E-1 3.21745E-1 3.21745E-1 3.21745E-1 3.21745E-1 3.21745E-1 3.21745E-1 3.21745E-1 3.21745E-1 7.83156E-1 7.83156E-1 7.95255E-1 7.95255E-1 7.83156E-1 7.9847E-1 7.9847E-1 7.9847E-1 7.9847E-1 7.9847E-1 7.97901E-1 8.08123E-1 8.06863E-1 8.08924E-1 7.90273E-1 7.62634E-1 7.46397E-1 7.36648E-1 7.05623E-1 7.35448E-1 6.8219E-1 7.21042E-1 6.96333E-1 5.5834E-1 5.19218E-1 5.83982E-1 6.38384E-1 6.65096E-1 6.69274E-1 7.2917E-1 6.9493E-1 6.61284E-1 7.02849E-1 7.34389E-1 7.10265E-1 6.56956E-1 6.17125E-1 6.42531E-1 6.92537E-1 7.39688E-1 7.49055E-1 7.3462E-1 7.0882E-1 -9999 -9999 -9999 -9999 -9999 -9999 -9999 -9999
-9999 -9999 -9999 -9999 -9999 -9999 -9999 -9999 -9999 -9999 -9999 -9999 -9999 -9999 -9999 -9999 -9999 -9999 -9999 -9999 -9999 -9999 -9999 -9999 -9999 -9999 -9999 -9999 -9999 -9999 -9999 -9999 -9999 -9999 -9999 -9999 -9999 -9999 -9999 -9999 -9999 -9999 -9999 -9999 -9999 -9999 -9999 -9999 -9999 -9999 -9999 -9999 -9999 -9999 -9999 -9999 -9999 -9999 -9999 -9999 -9999 -9999 -9999 -9999 -9999 -9999 -9999 -9999 -9999 -9999 -9999 -9999 -9999 -9999 -9999 -9999 -9999 -9999 -9999 -9999 -9999 -9999 -9999 -9999 -9999 -9999 -9999 -9999 -9999 -9999 -9999 -9999 -9999 -9999 -9999 -9999 -9999 -9999 -9999 -9999 -9999 -9999 -9999 -9999 -9999 -9999 -9999 -9999 -9999 -9999 -9999 -9999 -9999 -9999 -9999 -9999 -9999 -9999 -9999 -9999 -9999 -9999 -9999 -9999 -9999 -9999 -9999 -9999 -9999 -9999 -9999 -9999 -9999 -9999 -9999 -9999 -9999 -9999 -9999 -9999 -9999 -9999 -9999 -9999 -9999 -9999 -9999 -9999 -9999 -9999 -9999 -9999 -9999 4.28691E-1 4.33845E-1 4.67859E-1 4.82882E-1 5.00038E-1 5.3051E-1 5.40963E-1 5.54498E-1 5.68983E-1 5.76183E-1 3.38197E-1 3.32731E-1 3.08895E-1 3.24693E-1 3.29937E-1 3.34288E-1 3.346E-1 3.34912E-1 3.38039E-1 3.41182E-1 3.43389E-1 3.17638E-1 3.04133E-1 2.84925E-1 2.71147E-1 5.0687E-1 5.83901E-1 6.66976E-1 6.99759E-1 7.29714E-1 7.29714E-1 7.29714E-1 5.56422E-1 5.70986E-1 5.68561E-1 5.67137E-1 5.66297E-1 5.28792E-1 4.4819E-1 4.85501E-1 3.9289E-1 3.41895E-1 3.2878E-1 3.00167E-1 3.01239E-1 3.01239E-1 3.01239E-1 3.01239E-1 3.01239E-1 3.01239E-1 3.01239E-1 3.01239E-1 3.21745E-1 3.21745E-1 3.21745E-1 3.21745E-1 3.21745E-1 3.21745E-1 7.83156E-1 7.70548E-1 7.70548E-1 7.83156E-1 7.70548E-1 7.83156E-1 7.83156E-1 7.70548E-1 7.83156E-1 7.83156E-1 8.09527E-1 7.96879E-1 8.0648E-1 8.01175E-1 7.87548E-1 7.74695E-1 7.88057E-1 7.68695E-1 7.38494E-1 6.47444E-1 6.27389E-1 6.69202E-1 6.61336E-1 6.37175E-1 6.46374E-1 6.20496E-1 6.55583E-1 6.7742E-1 6.95236E-1 6.96559E-1 7.29655E-1 7.52906E-1 7.15342E-1 7.06524E-1 7.33619E-1 7.50108E-1 7.42391E-1 7.09484E-1 7.1257E-1 7.16816E-1 7.17882E-1 7.48089E-1 7.45959E-1 7.51216E-1 7.0796E-1 -9999 -9999 -9999 -9999 -9999 -9999 -9999 -9999
-9999 -9999 -9999 -9999 -9999 -9999 -9999 -9999 -9999 -9999 -9999 -9999 -9999 -9999 -9999 -9999 -9999 -9999 -9999 -9999 -9999 -9999 -9999 -9999 -9999 -9999 -9999 -9999 -9999 -9999 -9999 -9999 -9999 -9999 -9999 -9999 -9999 -9999 -9999 -9999 -9999 -9999 -9999 -9999 -9999 -9999 -9999 -9999 -9999 -9999 -9999 -9999 -9999 -9999 -9999 -9999 -9999 -9999 -9999 -9999 -9999 -9999 -9999 -9999 -9999 -9999 -9999 -9999 -9999 -9999 -9999 -9999 -9999 -9999 -9999 -9999 -9999 -9999 -9999 -9999 -9999 -9999 -9999 -9999 -9999 -9999 -9999 -9999 -9999 -9999 -9999 -9999 -9999 -9999 -9999 -9999 -9999 -9999 -9999 -9999 -9999 -9999 -9999 -9999 -9999 -9999 -9999 -9999 -9999 -9999 -9999 -9999 -9999 -9999 -9999 -9999 -9999 -9999 -9999 -9999 -9999 -9999 -9999 -9999 -9999 -9999 -9999 -9999 -9999 -9999 -9999 -9999 -9999 -9999 -9999 -9999 -9999 -9999 -9999 -9999 -9999 -9999 -9999 -9999 -9999 -9999 -9999 -9999 -9999 -9999 -9999 -9999 4.25948E-1 4.5463E-1 4.64372E-1 4.75539E-1 4.92333E-1 5.28764E-1 5.41311E-1 5.53459E-1 5.88486E-1 6.02323E-1 6.10515E-1 3.71407E-1 3.48779E-1 3.371E-1 3.29627E-1 3.3242E-1 3.35848E-1 3.36161E-1 3.34912E-1 3.13703E-1 3.14307E-1 3.32733E-1 3.2932E-1 3.17974E-1 3.00323E-1 2.82393E-1 4.89359E-1 5.2964E-1 6.0922E-1 6.9973E-1 7.29714E-1 6.99759E-1 7.43819E-1 5.51705E-1 5.47636E-1 5.45055E-1 5.43339E-1 5.42029E-1 5.22808E-1 4.85074E-1 4.09959E-1 4.65504E-1 4.30108E-1 3.12225E-1 3.00371E-1 3.01239E-1 3.01239E-1 3.01239E-1 3.01239E-1 3.01239E-1 3.01239E-1 3.01239E-1 2.85526E-1 3.01239E-1 3.01239E-1 3.01239E-1 3.01239E-1 7.66474E-1 7.83156E-1 7.83156E-1 7.70548E-1 7.70548E-1 7.70548E-1 7.83156E-1 7.83156E-1 7.83156E-1 7.83156E-1 7.83156E-1 7.93804E-1 7.94576E-1 7.86673E-1 7.74825E-1 7.23135E-1 7.2094E-1 6.90376E-1 7.30781E-1 7.46457E-1 6.67525E-1 6.36784E-1 5.53418E-1 5.80195E-1 6.00141E-1 6.38327E-1 6.50054E-1 7.0941E-1 7.41396E-1 7.42421E-1 7.37719E-1 7.44468E-1 7.37921E-1 7.3746E-1 7.05814E-1 7.35338E-1 7.51825E-1 7.63358E-1 7.71245E-1 7.63318E-1 7.66087E-1 7.48066E-1 7.60023E-1 7.48272E-1 7.31885E-1 7.19734E-1 7.08298E-1 -9999 -9999 -9999 -9999 -9999 -9999 -9999 -9999
-9999 -9999 -9999 -9999 -9999 -9999 -9999 -9999 -9999 -9999 -9999 -9999 -9999 -9999 -9999 -9999 -9999 -9999 -9999 -9999 -9999 -9999 -9999 -9999 -9999 -9999 -9999 -9999 -9999 -9999 -9999 -9999 -9999 -9999 -9999 -9999 -9999 -9999 -9999 -9999 -9999 -9999 -9999 -9999 -9999 -9999 -9999 -9999 -9999 -9999 -9999 -9999 -9999 -9999 -9999 -9999 -9999 -9999 -9999 -9999 -9999 -9999 -9999 -9999 -9999 -9999 -9999 -9999 -9999 -9999 -9999 -9999 -9999 -9999 -9999 -9999 -9999 -9999 -9999 -9999 -9999 -9999 -9999 -9999 -9999 -9999 -9999 -9999 -9999 -9999 -9999 -9999 -9999 -9999 -9999 -9999 -9999 -9999 -9999 -9999 -9999 -9999 -9999 -9999 -9999 -9999 -9999 -9999 -9999 -9999 -9999 -9999 -9999 -9999 -9999 -9999 -9999 -9999 -9999 -9999 -9999 -9999 -9999 -9999 -9999 -9999 -9999 -9999 -9999 -9999 -9999 -9999 -9999 -9999 -9999 -9999 -9999 -9999 -9999 -9999 -9999 -9999 -9999 -9999 -9999 -9999 -9999 -9999 -9999 4.17407E-1 4.22526E-1 4.27662E-1 4.5741E-1 4.65766E-1 4.95172E-1 5.04979E-1 5.13732E-1 5.25971E-1 5.36089E-1 5.50687E-1 5.88656E-1 6.07178E-1 6.15832E-1 3.76984E-1 3.73371E-1 3.44654E-1 3.35536E-1 3.35848E-1 3.39609E-1 3.20987E-1 3.17941E-1 3.13402E-1 3.26233E-1 3.25926E-1 3.23161E-1 3.13133E-1 2.97681E-1 2.81259E-1 4.8236E-1 5.07958E-1 5.53326E-1 5.82144E-1 6.27678E-1 6.95251E-1 7.25174E-1 5.5119E-1 5.47599E-1 5.45442E-1 5.43745E-1 5.2316E-1 5.22028E-1 5.02924E-1 4.64986E-1 5.02942E-1 3.93778E-1 2.96897E-1 3.00464E-1 3.01231E-1 3.01239E-1 3.01239E-1 3.01239E-1 2.85526E-1 2.85526E-1 2.85526E-1 3.01239E-1 3.01239E-1 3.01239E-1 3.01239E-1 7.66474E-1 7.66474E-1 7.66474E-1 7.66474E-1 7.66474E-1 7.66474E-1 7.82694E-1 7.81426E-1 7.81172E-1 7.82086E-1 7.82897E-1 7.94242E-1 7.88527E-1 7.59565E-1 7.21835E-1 7.27075E-1 6.17972E-1 6.10079E-1 6.27306E-1 6.38571E-1 6.82468E-1 6.56879E-1 5.93452E-1 6.19747E-1 6.56208E-1 6.67257E-1 7.02711E-1 7.20488E-1 7.22536E-1 7.58258E-1 7.41681E-1 7.2392E-1 7.027E-1 6.95599E-1 7.04701E-1 7.13263E-1 7.29185E-1 7.45034E-1 7.47316E-1 7.78471E-1 7.77971E-1 7.60213E-1 7.26304E-1 7.38215E-1 7.45139E-1 7.26269E-1 7.334E-1 7.08144E-1 -9999 -9999 -9999 -9999 -9999 -9999 -9999 -9999
-9999 -9999 -9999 -9999 -9999 -9999 -9999 -9999 -9999 -9999 -9999 -9999 -9999 -9999 -9999 -9999 -9999 -9999 -9999 -9999 -9999 -9999 -9999 -9999 -9999 -9999 -9999 -9999 -9999 -9999 -9999 -9999 -9999 -9999 -9999 -9999 -9999 -9999 -9999 -9999 -9999 -9999 -9999 -9999 -9999 -9999 -9999 -9999 -9999 -9999 -9999 -9999 -9999 -9999 -9999 -9999 -9999 -9999 -9999 -9999 -9999 -9999 -9999 -9999 -9999 -9999 -9999 -9999 -9999 -9999 -9999 -9999 -9999 -9999 -9999 -9999 -9999 -9999 -9999 -9999 -9999 -9999 -9999 -9999 -9999 -9999 -9999 -9999 -9999 -9999 -9999 -9999 -9999 -9999 -9999 -9999 -9999 -9999 -9999 -9999 -9999 -9999 -9999 -9999 -9999 -9999 -9999 -9999 -9999 -9999 -9999 -9999 -9999 -9999 -9999 -9999 -9999 -9999 -9999 -9999 -9999 -9999 -9999 -9999 -9999 -9999 -9999 -9999 -9999 -9999 -9999 -9999 -9999 -9999 -9999 -9999 -9999 -9999 -9999 -9999 -9999 -9999 -9999 -9999 -9999 -9999 -9999 -9999 4.12645E-1 4.18088E-1 4.51158E-1 4.60541E-1 4.88169E-1 4.95522E-1 5.04979E-1 5.13732E-1 5.15831E-1 5.1898E-1 5.2859E-1 5.61963E-1 5.82536E-1 6.0249E-1 6.15832E-1 3.96622E-1 3.74355E-1 3.66189E-1 3.58098E-1 3.34602E-1 3.38669E-1 3.41814E-1 3.40555E-1 3.34602E-1 3.26233E-1 3.198E-1 3.1767E-1 3.08631E-1 2.96218E-1 2.83246E-1 2.54815E-1 4.58189E-1 4.93505E-1 5.65356E-1 6.64561E-1 7.10441E-1 7.38665E-1 5.50674E-1 5.48262E-1 5.46567E-1 5.26054E-1 5.05006E-1 5.22307E-1 4.84219E-1 4.28595E-1 3.93494E-1 3.1063E-1 2.98436E-1 3.00589E-1 3.00965E-1 3.0109E-1 3.01239E-1 2.85526E-1 2.85526E-1 2.85526E-1 3.01239E-1 3.01239E-1 3.01239E-1 7.66474E-1 7.66474E-1 7.66474E-1 7.66474E-1 7.66474E-1 7.66474E-1 7.66268E-1 7.64317E-1 7.74699E-1 7.63159E-1 7.56728E-1 7.91297E-1 7.92412E-1 7.88961E-1 7.68282E-1 7.16669E-1 6.75528E-1 6.73863E-1 6.53902E-1 5.80359E-1 6.06319E-1 6.20938E-1 6.47669E-1 6.30864E-1 6.41039E-1 6.85971E-1 7.05102E-1 7.30108E-1 7.45651E-1 7.46088E-1 7.59279E-1 7.4289E-1 6.84508E-1 6.55347E-1 6.54776E-1 6.77534E-1 7.3583E-1 7.6676E-1 7.74476E-1 7.87088E-1 7.934E-1 7.91509E-1 7.77611E-1 7.54059E-1 7.27544E-1 7.24303E-1 7.30453E-1 7.38358E-1 7.46523E-1 7.07329E-1 -9999 -9999 -9999 -9999 -9999 -9999 -9999 -9999
-9999 -9999 -9999 -9999 -9999 -9999 -9999 -9999 -9999 -9999 -9999 -9999 -9999 -9999 -9999 -9999 -9999 -9999 -9999 -9999 -9999 -9999 -9999 -9999 -9999 -9999 -9999 -9999 -9999 -9999 -9999 -9999 -9999 -9999 -9999 -9999 -9999 -9999 -9999 -9999 -9999 -9999 -9999 -9999 -9999 -9999 -9999 -9999 -9999 -9999 -9999 -9999 -9999 -9999 -9999 -9999 -9999 -9999 -9999 -9999 -9999 -9999 -9999 -9999 -9999 -9999 -9999 -9999 -9999 -9999 -9999 -9999 -9999 -9999 -9999 -9999 -9999 -9999 -9999 -9999 -9999 -9999 -9999 -9999 -9999 -9999 -9999 -9999 -9999 -9999 -9999 -9999 -9999 -9999 -9999 -9999 -9999 -9999 -9999 -9999 -9999 -9999 -9999 -9999 -9999 -9999 -9999 -9999 -9999 -9999 -9999 -9999 -9999 -9999 -9999 -9999 -9999 -9999 -9999 -9999 -9999 -9999 -9999 -9999 -9999 -9999 -9999 -9999 -9999 -9999 -9999 -9999 -9999 -9999 -9999 -9999 -9999 -9999 -9999 -9999 -9999 -9999 -9999 -9999 -9999 -9999 -9999 4.05871E-1 4.09253E-1 4.40429E-1 4.52199E-1 4.8292E-1 4.9062E-1 4.97273E-1 5.0743E-1 5.17581E-1 5.41522E-1 5.20903E-1 5.44998E-1 5.5782E-1 5.77758E-1 5.97784E-1 6.33601E-1 6.40082E-1 3.75997E-1 3.4751E-1 3.42761E-1 3.39611E-1 3.40555E-1 3.4434E-1 3.45924E-1 3.61004E-1 3.32422E-1 3.2041E-1 3.29663E-1 3.03821E-1 2.94714E-1 2.8377E-1 2.74468E-1 2.69474E-1 4.86153E-1 5.61221E-1 6.74173E-1 7.25174E-1 7.38291E-1 5.32854E-1 5.12609E-1 5.11011E-1 4.89738E-1 5.06196E-1 5.04932E-1 4.4854E-1 4.12751E-1 3.27321E-1 2.77389E-1 7.46925E-1 7.47866E-1 7.48119E-1 7.34078E-1 7.47964E-1 7.48133E-1 7.66474E-1 7.53202E-1 7.66474E-1 7.66474E-1 7.66474E-1 7.66474E-1 7.66474E-1 7.66474E-1 7.66468E-1 7.66388E-1 7.66348E-1 7.77761E-1 7.64099E-1 7.1786E-1 7.31714E-1 7.53814E-1 7.61717E-1 7.48868E-1 7.53552E-1 7.4054E-1 7.55151E-1 7.26012E-1 6.86641E-1 6.85055E-1 6.50174E-1 6.58082E-1 6.74516E-1 6.35752E-1 6.35338E-1 6.79382E-1 7.2118E-1 7.44581E-1 7.52545E-1 7.46148E-1 7.44991E-1 7.05593E-1 7.25182E-1 6.90849E-1 6.81545E-1 6.99125E-1 7.3981E-1 7.66906E-1 7.94276E-1 7.93668E-1 7.85576E-1 7.77732E-1 7.64866E-1 7.89068E-1 7.68584E-1 7.72933E-1 7.63948E-1 7.48318E-1 7.6162E-1 7.66652E-1 7.21994E-1 7.09648E-1 7.11102E-1 7.11041E-1 7.09495E-1 6.84996E-1 6.8445E-1 -9999 -9999
-9999 -9999 -9999 -9999 -9999 -9999 -9999 -9999 -9999 -9999 -9999 -9999 -9999 -9999 -9999 -9999 -9999 -9999 -9999 -9999 -9999 -9999 -9999 -9999 -9999 -9999 -9999 -9999 -9999 -9999 -9999 -9999 -9999 -9999 -9999 -9999 -9999 -9999 -9999 -9999 -9999 -9999 -9999 -9999 -9999 -9999 -9999 -9999 -9999 -9999 -9999 -9999 -9999 -9999 -9999 -9999 -9999 -9999 -9999 -9999 -9999 -9999 -9999 -9999 -9999 -9999 -9999 -9999 -9999 -9999 -9999 -9999 -9999 -9999 -9999 -9999 -9999 -9999 -9999 -9999 -9999 -9999 -9999 -9999 -9999 -9999 -9999 -9999 -9999 -9999 -9999 -9999 -9999 -9999 -9999 -9999 -9999 -9999 -9999 -9999 -9999 -9999 -9999 -9999 -9999 -9999 -9999 -9999 -9999 -9999 -9999 -9999 -9999 -9999 -9999 -9999 -9999 -9999 -9999 -9999 -9999 -9999 -9999 -9999 -9999 -9999 -9999 -9999 -9999 -9999 -9999 -9999 -9999 -9999 -9999 -9999 -9999 -9999 -9999 -9999 -9999 -9999 -9999 -9999 -9999 -9999 4.0115E-1 4.26324E-1 4.31472E-1 4.39738E-1 4.68594E-1 4.78723E-1 4.87469E-1 4.95872E-1 5.26183E-1 5.39086E-1 5.46735E-1 5.47082E-1 5.48817E-1 5.58165E-1 5.74679E-1 6.1288E-1 6.32951E-1 6.21453E-1 3.74686E-1 3.68796E-1 3.66191E-1 3.62298E-1 3.61974E-1 3.64242E-1 3.68144E-1 3.69775E-1 3.38619E-1 3.21583E-1 3.07985E-1 3.02046E-1 2.97634E-1 2.90653E-1 2.81214E-1 2.74189E-1 4.83354E-1 5.32027E-1 6.48416E-1 7.25174E-1 6.94928E-1 6.9436E-1 4.71494E-1 4.32159E-1 4.67067E-1 4.84024E-1 4.08763E-1 3.72586E-1 3.38697E-1 2.76703E-1 7.46461E-1 7.47403E-1 7.48006E-1 7.34296E-1 7.47894E-1 7.47515E-1 7.47515E-1 7.4809E-1 7.34404E-1 7.4835E-1 7.34404E-1 7.34404E-1 7.34404E-1 7.4835E-1 7.66474E-1 7.66188E-1 7.65828E-1 7.81575E-1 7.80073E-1 7.49482E-1 7.09701E-1 7.46201E-1 7.25449E-1 6.95468E-1 7.04465E-1 7.06674E-1 7.01592E-1 7.37615E-1 7.22954E-1 6.99705E-1 7.37082E-1 7.14717E-1 6.9933E-1 7.14034E-1 6.80399E-1 7.01141E-1 7.26133E-1 7.25896E-1 7.11066E-1 7.12181E-1 7.20507E-1 7.11372E-1 6.93467E-1 6.91293E-1 6.75706E-1 7.32413E-1 7.75716E-1 7.88898E-1 7.95448E-1 7.72535E-1 7.56841E-1 7.39857E-1 7.31002E-1 7.3884E-1 7.68801E-1 7.69197E-1 7.69685E-1 7.69751E-1 7.55852E-1 7.41495E-1 7.41581E-1 7.21695E-1 7.22501E-1 7.08881E-1 7.23499E-1 7.35012E-1 7.27303E-1 7.04918E-1 6.9653E-1 6.84E-1
-9999 -9999 -9999 -9999 -9999 -9999 -9999 -9999 -9999 -9999 -9999 -9999 -9999 -9999 -9999 -9999 -9999 -9999 -9999 -9999 -9999 -9999 -9999 -9999 -9999 -9999 -9999 -9999 -9999 -9999 -9999 -9999 -9999 -9999 -9999 -9999 -9999 -9999 -9999 -9999 -9999 -9999 -9999 -9999 -9999 -9999 -9999 -9999 -9999 -9999 -9999 -9999 -9999 -9999 -9999 -9999 -9999 -9999 -9999 -9999 -9999 -9999 -9999 -9999 -9999 -9999 -9999 -9999 -9999 -9999 -9999 -9999 -9999 -9999 -9999 -9999 -9999 -9999 -9999 -9999 -9999 -9999 -9999 -9999 -9999 -9999 -9999 -9999 -9999 -9999 -9999 -9999 -9999 -9999 -9999 -9999 -9999 -9999 -9999 -9999 -9999 -9999 -9999 -9999 -9999 -9999 -9999 -9999 -9999 -9999 -9999 -9999 -9999 -9999 -9999 -9999 -9999 -9999 -9999 -9999 -9999 -9999 -9999 -9999 -9999 -9999 -9999 -9999 -9999 -9999 -9999 -9999 -9999 -9999 -9999 -9999 -9999 -9999 -9999 -9999 -9999 -9999 -9999 -9999 -9999 -9999 4.20851E-1 4.25639E-1 4.34912E-1 4.43193E-1 4.68594E-1 4.75577E-1 4.84319E-1 4.94646E-1 5.25135E-1 5.37345E-1 5.47776E-1 5.51591E-1 5.52977E-1 5.59892E-1 5.91742E-1 5.89337E-1 6.10184E-1 6.39439E-1 3.76329E-1 3.71409E-1 3.69775E-1 3.66842E-1 3.65216E-1 3.67493E-1 3.49368E-1 3.7103E-1 3.6679E-1 3.31441E-1 3.10979E-1 3.01161E-1 2.97341E-1 2.9326E-1 2.87486E-1 2.95911E-1 2.90107E-1 5.0016E-1 5.67616E-1 6.7395E-1 6.7395E-1 6.40152E-1 4.16767E-1 4.51549E-1 4.30445E-1 3.92136E-1 3.38631E-1 3.37798E-1 7.44962E-1 7.57816E-1 7.46644E-1 7.47726E-1 7.48217E-1 7.48301E-1 7.47852E-1 7.47487E-1 7.47333E-1 7.4774E-1 7.34404E-1 7.34404E-1 7.34404E-1 7.4835E-1 7.4835E-1 7.34404E-1 7.4835E-1 7.61618E-1 7.6445E-1 7.64423E-1 7.61367E-1 7.45496E-1 7.44054E-1 7.4445E-1 7.4503E-1 7.45411E-1 7.46652E-1 7.62001E-1 7.69452E-1 7.69452E-1 7.42188E-1 7.53255E-1 7.66737E-1 7.53255E-1 7.46321E-1 7.32072E-1 7.14566E-1 6.60804E-1 6.38826E-1 6.50143E-1 6.59706E-1 7.0214E-1 7.25007E-1 6.75938E-1 6.90137E-1 6.57934E-1 7.00734E-1 7.74952E-1 7.75159E-1 7.46482E-1 7.38648E-1 7.58993E-1 6.93105E-1 6.65741E-1 6.97108E-1 7.35973E-1 7.65279E-1 7.38567E-1 7.4192E-1 7.70575E-1 7.54642E-1 7.67595E-1 7.4031E-1 7.66625E-1 7.50576E-1 7.34229E-1 7.3491E-1 7.42599E-1 6.85334E-1 6.91967E-1 7.07438E-1 7.25489E-1
-9999 -9999 -9999 -9999 -9999 -9999 -9999 -9999 -9999 -9999 -9999 -9999 -9999 -9999 -9999 -9999 -9999 -9999 -9999 -9999 -9999 -9999 -9999 -9999 -9999 -9999 -9999 -9999 -9999 -9999 -9999 -9999 -9999 -9999 -9999 -9999 -9999 -9999 -9999 -9999 -9999 -9999 -9999 -9999 -9999 -9999 -9999 -9999 -9999 -9999 -9999 -9999 -9999 -9999 -9999 -9999 -9999 -9999 -9999 -9999 -9999 -9999 -9999 -9999 -9999 -9999 -9999 -9999 -9999 -9999 -9999 -9999 -9999 -9999 -9999 -9999 -9999 -9999 -9999 -9999 -9999 -9999 -9999 -9999 -9999 -9999 -9999 -9999 -9999 -9999 -9999 -9999 -9999 -9999 -9999 -9999 -9999 -9999 -9999 -9999 -9999 -9999 -9999 -9999 -9999 -9999 -9999 -9999 -9999 -9999 -9999 -9999 -9999 -9999 -9999 -9999 -9999 -9999 -9999 -9999 -9999 -9999 -9999 -9999 -9999 -9999 -9999 -9999 -9999 -9999 -9999 -9999 -9999 -9999 -9999 -9999 -9999 -9999 -9999 -9999 -9999 -9999 -9999 -9999 -9999 4.16078E-1 4.18462E-1 4.26324E-1 4.54667E-1 4.64061E-1 4.70688E-1 4.78548E-1 4.85893E-1 5.14294E-1 5.22689E-1 5.3386E-1 5.44998E-1 5.70945E-1 5.74374E-1 5.56094E-1 5.68507E-1 5.86621E-1 6.07515E-1 6.37822E-1 3.94615E-1 3.89939E-1 3.89273E-1 3.87276E-1 3.6257E-1 3.63218E-1 3.68093E-1 3.74962E-1 3.76605E-1 3.61923E-1 3.22194E-1 3.2131E-1 3.14324E-1 3.11312E-1 3.08316E-1 2.83392E-1 2.77456E-1 4.72017E-1 5.25941E-1 6.36693E-1 6.40152E-1 6.04539E-1 4.3521E-1 4.50499E-1 4.10364E-1 4.44725E-1 4.42907E-1 4.42082E-1 7.05936E-1 7.56312E-1 7.46053E-1 7.47768E-1 7.34404E-1 7.4835E-1 7.47922E-1 7.47487E-1 7.47263E-1 7.47347E-1 7.47768E-1 7.4802E-1 7.4802E-1 7.4795E-1 7.48329E-1 7.4835E-1 7.4835E-1 7.618E-1 7.618E-1 7.65032E-1 7.65032E-1 7.618E-1 7.65032E-1 7.82304E-1 7.82304E-1 7.69452E-1 7.82304E-1 7.82304E-1 7.48756E-1 7.34755E-1 7.49197E-1 7.20407E-1 7.41511E-1 7.37183E-1 7.36577E-1 7.30325E-1 7.2194E-1 6.44384E-1 6.30116E-1 6.71242E-1 7.08861E-1 7.2557E-1 6.93515E-1 6.31937E-1 6.56258E-1 6.98409E-1 7.45456E-1 7.45904E-1 7.07289E-1 6.97307E-1 6.97982E-1 7.50485E-1 7.04216E-1 6.30224E-1 6.79901E-1 7.12654E-1 7.49932E-1 7.36349E-1 7.7804E-1 7.3995E-1 7.46985E-1 7.39678E-1 7.32542E-1 7.59873E-1 7.15803E-1 7.10367E-1 7.41317E-1 7.33076E-1 6.59343E-1 6.58423E-1 7.09997E-1 7.24941E-1
-9999 -9999 -9999 -9999 -9999 -9999 -9999 -9999 -9999 -9999 -9999 -9999 -9999 -9999 -9999 -9999 -9999 -9999 -9999 -9999 -9999 -9999 -9999 -9999 -9999 -9999 -9999 -9999 -9999 -9999 -9999 -9999 -9999 -9999 -9999 -9999 -9999 -9999 -9999 -9999 -9999 -9999 -9999 -9999 -9999 -9999 -9999 -9999 -9999 -9999 -9999 -9999 -9999 -9999 -9999 -9999 -9999 -9999 -9999 -9999 -9999 -9999 -9999 -9999 -9999 -9999 -9999 -9999 -9999 -9999 -9999 -9999 -9999 -9999 -9999 -9999 -9999 -9999 -9999 -9999 -9999 -9999 -9999 -9999 -9999 -9999 -9999 -9999 -9999 -9999 -9999 -9999 -9999 -9999 -9999 -9999 -9999 -9999 -9999 -9999 -9999 -9999 -9999 -9999 -9999 -9999 -9999 -9999 -9999 -9999 -9999 -9999 -9999 -9999 -9999 -9999 -9999 -9999 -9999 -9999 -9999 -9999 -9999 -9999 -9999 -9999 -9999 -9999 -9999 -9999 -9999 -9999 -9999 -9999 -9999 -9999 -9999 -9999 -9999 -9999 -9999 -9999 -9999 -9999 -9999 4.07594E-1 4.1166E-1 4.20168E-1 4.49115E-1 4.571E-1 4.66327E-1 4.768E-1 5.0414E-1 5.11844E-1 5.20241E-1 5.29674E-1 5.60275E-1 5.49514E-1 5.55056E-1 5.59205E-1 5.67819E-1 5.8356E-1 6.21159E-1 6.35229E-1 3.95285E-1 3.68745E-1 3.69071E-1 3.67115E-1 3.64191E-1 3.63866E-1 3.67767E-1 3.75948E-1 4.00265E-1 3.75619E-1 3.55156E-1 3.31474E-1 2.98711E-1 2.95785E-1 2.95201E-1 2.93746E-1 2.89982E-1 2.87392E-1 2.99886E-1 5.53776E-1 5.8628E-1 6.22511E-1 4.54203E-1 4.31758E-1 4.83634E-1 5.55283E-1 5.904E-1 5.15557E-1 4.23402E-1 7.52115E-1 7.45503E-1 7.47628E-1 7.4835E-1 7.4835E-1 7.47992E-1 7.47529E-1 7.47122E-1 7.46771E-1 7.46377E-1 7.4625E-1 7.46658E-1 7.47319E-1 7.48245E-1 7.34404E-1 7.4835E-1 7.618E-1 7.65032E-1 7.618E-1 7.618E-1 7.618E-1 7.65032E-1 7.5777E-1 7.57237E-1 7.81727E-1 7.69208E-1 7.47017E-1 6.7587E-1 6.9288E-1 7.48196E-1 6.96806E-1 6.69928E-1 6.40848E-1 6.26364E-1 6.53785E-1 7.03442E-1 7.00111E-1 6.8001E-1 6.71176E-1 6.72586E-1 6.5696E-1 6.84126E-1 6.39395E-1 6.87634E-1 7.04575E-1 7.13717E-1 6.9797E-1 6.71306E-1 6.45047E-1 7.03471E-1 7.34855E-1 7.03145E-1 6.43308E-1 6.79188E-1 7.26414E-1 7.04608E-1 7.13567E-1 7.4393E-1 7.1381E-1 6.75621E-1 7.28927E-1 6.98762E-1 7.28398E-1 6.81057E-1 6.65037E-1 6.93218E-1 7.01972E-1 6.60828E-1 7.09478E-1 7.17251E-1 -9999
-9999 -9999 -9999 -9999 -9999 -9999 -9999 -9999 -9999 -9999 -9999 -9999 -9999 -9999 -9999 -9999 -9999 -9999 -9999 -9999 -9999 -9999 -9999 -9999 -9999 -9999 -9999 -9999 -9999 -9999 -9999 -9999 -9999 -9999 -9999 -9999 -9999 -9999 -9999 -9999 -9999 -9999 -9999 -9999 -9999 -9999 -9999 -9999 -9999 -9999 -9999 -9999 -9999 -9999 -9999 -9999 -9999 -9999 -9999 -9999 -9999 -9999 -9999 -9999 -9999 -9999 -9999 -9999 -9999 -9999 -9999 -9999 -9999 -9999 -9999 -9999 -9999 -9999 -9999 -9999 -9999 -9999 -9999 -9999 -9999 -9999 -9999 -9999 -9999 -9999 -9999 -9999 -9999 -9999 -9999 -9999 -9999 -9999 -9999 -9999 -9999 -9999 -9999 -9999 -9999 -9999 -9999 -9999 -9999 -9999 -9999 -9999 -9999 -9999 -9999 -9999 -9999 -9999 -9999 -9999 -9999 -9999 -9999 -9999 -9999 -9999 -9999 -9999 -9999 -9999 -9999 -9999 -9999 -9999 -9999 -9999 -9999 3.79153E-1 -9999 -9999 -9999 -9999 -9999 -9999 -9999 3.99165E-1 4.0253E-1 4.09964E-1 4.36843E-1 4.43402E-1 4.51369E-1 4.62842E-1 4.94334E-1 5.05892E-1 5.15694E-1 5.20244E-1 5.33863E-1 5.48473E-1 5.58168E-1 5.62655E-1 5.68851E-1 5.99169E-1 6.1587E-1 6.08797E-1 3.91554E-1 3.71684E-1 3.89886E-1 3.71357E-1 3.85894E-1 3.68093E-1 3.87888E-1 3.95231E-1 4.04308E-1 3.81013E-1 3.68312E-1 3.267E-1 3.09383E-1 3.04317E-1 3.20294E-1 3.20294E-1 3.20294E-1 3.00475E-1 3.02836E-1 3.45487E-1 6.22511E-1 6.22511E-1 3.99045E-1 4.13751E-1 4.20729E-1 4.73364E-1 4.91101E-1 3.8051E-1 3.30873E-1 7.37858E-1 7.26423E-1 7.28296E-1 7.14098E-1 7.28715E-1 7.28443E-1 7.2756E-1 7.26423E-1 7.2515E-1 7.38246E-1 7.41347E-1 7.38921E-1 7.26379E-1 7.48048E-1 7.34404E-1 7.4835E-1 7.4835E-1 7.4835E-1 7.4835E-1 7.4835E-1 7.618E-1 7.42567E-1 7.09459E-1 7.07585E-1 6.84495E-1 7.16188E-1 6.88653E-1 6.70618E-1 6.97403E-1 7.10743E-1 7.35052E-1 6.8776E-1 6.75528E-1 6.20007E-1 6.35076E-1 6.64379E-1 6.01409E-1 5.89388E-1 5.98195E-1 6.5139E-1 6.09173E-1 6.5215E-1 6.37076E-1 6.09141E-1 6.00841E-1 6.53602E-1 6.27671E-1 6.09212E-1 6.26171E-1 6.27667E-1 6.54305E-1 6.44467E-1 6.33574E-1 6.49732E-1 6.61824E-1 6.79674E-1 7.21091E-1 7.51172E-1 6.97485E-1 6.86692E-1 6.63495E-1 6.55445E-1 6.64441E-1 6.48103E-1 6.3288E-1 6.9579E-1 7.05878E-1 7.50632E-1 -9999 -9999 -9999
-9999 -9999 -9999 -9999 -9999 -9999 -9999 -9999 -9999 -9999 -9999 -9999 -9999 -9999 -9999 -9999 -9999 -9999 -9999 -9999 -9999 -9999 -9999 -9999 -9999 -9999 -9999 -9999 -9999 -9999 -9999 -9999 -9999 -9999 -9999 -9999 -9999 -9999 -9999 -9999 -9999 -9999 -9999 -9999 -9999 -9999 -9999 -9999 -9999 -9999 -9999 -9999 -9999 -9999 -9999 -9999 -9999 -9999 -9999 -9999 -9999 -9999 -9999 -9999 -9999 -9999 -9999 -9999 -9999 -9999 -9999 -9999 -9999 -9999 -9999 -9999 -9999 -9999 -9999 -9999 -9999 -9999 -9999 -9999 -9999 -9999 -9999 -9999 -9999 -9999 -9999 -9999 -9999 -9999 -9999 -9999 -9999 -9999 -9999 -9999 -9999 -9999 -9999 -9999 -9999 -9999 -9999 -9999 -9999 -9999 -9999 -9999 -9999 -9999 -9999 -9999 -9999 -9999 -9999 -9999 -9999 -9999 -9999 -9999 -9999 -9999 -9999 -9999 -9999 -9999 -9999 -9999 -9999 -9999 -9999 -9999 -9999 -9999 -9999 -9999 -9999 -9999 -9999 -9999 3.95475E-1 3.93132E-1 3.98157E-1 4.06072E-1 4.13187E-1 4.35809E-1 4.40293E-1 4.47555E-1 4.77536E-1 4.90482E-1 4.79949E-1 5.10447E-1 5.25487E-1 5.4222E-1 5.74376E-1 5.82235E-1 5.87677E-1 5.72915E-1 5.86907E-1 6.03781E-1 4.08061E-1 3.92556E-1 3.95566E-1 3.94897E-1 3.90886E-1 3.8922E-1 3.69291E-1 3.75183E-1 3.81013E-1 3.81013E-1 3.81013E-1 3.62465E-1 3.39807E-1 3.28894E-1 3.2735E-1 3.30132E-1 3.33238E-1 3.31683E-1 3.13589E-1 3.08306E-1 3.675E-1 5.61412E-1 5.79982E-1 4.6336E-1 5.33934E-1 4.75608E-1 3.83671E-1 3.67275E-1 2.8645E-1 7.26467E-1 7.28061E-1 7.28715E-1 7.28715E-1 7.28715E-1 7.2834E-1 7.26497E-1 7.41746E-1 7.25249E-1 7.16601E-1 7.31195E-1 7.36229E-1 7.3895E-1 7.28105E-1 7.28715E-1 7.28715E-1 7.28715E-1 7.4835E-1 7.618E-1 7.64717E-1 7.42766E-1 7.10302E-1 6.32473E-1 6.0241E-1 6.01162E-1 6.44761E-1 6.10026E-1 6.02606E-1 6.56624E-1 7.10636E-1 7.20407E-1 6.97073E-1 7.02448E-1 6.30566E-1 5.87821E-1 5.28154E-1 5.39499E-1 4.82843E-1 5.67082E-1 5.69509E-1 5.80106E-1 5.98588E-1 5.61231E-1 5.91962E-1 6.10238E-1 6.10044E-1 6.00466E-1 6.27202E-1 6.54057E-1 6.54709E-1 6.54742E-1 6.52773E-1 6.32779E-1 6.2221E-1 6.22455E-1 6.86308E-1 7.27433E-1 7.28361E-1 6.95803E-1 6.35477E-1 5.99986E-1 6.14221E-1 6.85082E-1 7.1106E-1 7.70193E-1 -9999 -9999 -9999 -9999 -9999 -9999
-9999 -9999 -9999 -9999 -9999 -9999 -9999 -9999 -9999 -9999 -9999 -9999 -9999 -9999 -9999 -9999 -9999 -9999 -9999 -9999 -9999 -9999 -9999 -9999 -9999 -9999 -9999 -9999 -9999 -9999 -9999 -9999 -9999 -9999 -9999 -9999 -9999 -9999 -9999 -9999 -9999 -9999 -9999 -9999 -9999 -9999 -9999 -9999 -9999 -9999 -9999 -9999 -9999 -9999 -9999 -9999 -9999 -9999 -9999 -9999 -9999 -9999 -9999 -9999 -9999 -9999 -9999 -9999 -9999 -9999 -9999 -9999 -9999 -9999 -9999 -9999 -9999 -9999 -9999 -9999 -9999 -9999 -9999 -9999 -9999 -9999 -9999 -9999 -9999 -9999 -9999 -9999 -9999 -9999 -9999 -9999 -9999 -9999 -9999 -9999 -9999 -9999 -9999 -9999 -9999 -9999 -9999 -9999 -9999 -9999 -9999 -9999 -9999 -9999 -9999 -9999 -9999 -9999 -9999 -9999 -9999 -9999 -9999 -9999 -9999 -9999 -9999 -9999 -9999 -9999 -9999 -9999 -9999 -9999 -9999 -9999 -9999 -9999 -9999 -9999 -9999 -9999 -9999 -9999 3.7356E-1 3.93634E-1 4.01687E-1 4.30649E-1 4.38222E-1 4.4202E-1 4.43748E-1 4.64621E-1 4.45827E-1 4.5276E-1 4.62844E-1 4.94687E-1 5.10797E-1 5.27582E-1 5.61658E-1 5.74719E-1 5.60876E-1 5.68796E-1 5.81462E-1 6.15486E-1 4.05019E-1 4.13827E-1 4.20298E-1 4.19616E-1 3.74199E-1 3.74199E-1 3.78473E-1 3.99045E-1 3.99045E-1 3.99045E-1 3.99045E-1 3.99045E-1 3.54731E-1 3.39807E-1 3.38865E-1 3.24088E-1 3.28399E-1 3.26856E-1 3.10401E-1 3.1371E-1 3.17644E-1 5.12716E-1 5.61412E-1 4.089E-1 4.42497E-1 3.5247E-1 3.04124E-1 2.73997E-1 7.27987E-1 7.28715E-1 7.28715E-1 7.28715E-1 7.28715E-1 7.28715E-1 7.41652E-1 7.35327E-1 6.94231E-1 6.83906E-1 6.99102E-1 6.83777E-1 7.01288E-1 7.41789E-1 7.28061E-1 7.28715E-1 7.28715E-1 7.42855E-1 7.30303E-1 7.21902E-1 6.90445E-1 6.79366E-1 6.8541E-1 6.65525E-1 6.00663E-1 5.70132E-1 5.51155E-1 5.98413E-1 6.54662E-1 6.92454E-1 6.96085E-1 6.93149E-1 6.25929E-1 6.75903E-1 6.21075E-1 5.23166E-1 4.71247E-1 4.49891E-1 4.49394E-1 5.86685E-1 6.18762E-1 6.22072E-1 6.13891E-1 6.22317E-1 6.39683E-1 6.77159E-1 6.58887E-1 6.22355E-1 6.5557E-1 6.72671E-1 6.7326E-1 6.63747E-1 6.43888E-1 6.14224E-1 6.03455E-1 6.03758E-1 6.97573E-1 6.62074E-1 6.6249E-1 6.36854E-1 6.53721E-1 6.64466E-1 7.40908E-1 7.42364E-1 -9999 -9999 -9999 -9999 -9999 -9999 -9999 -9999
-9999 -9999 -9999 -9999 -9999 -9999 -9999 -9999 -9999 -9999 -9999 -9999 -9999 -9999 -9999 -9999 -9999 -9999 -9999 -9999 -9999 -9999 -9999 -9999 -9999 -9999 -9999 -9999 -9999 -9999 -9999 -9999 -9999 -9999 -9999 -9999 -9999 -9999 -9999 -9999 -9999 -9999 -9999 -9999 -9999 -9999 -9999 -9999 -9999 -9999 -9999 -9999 -9999 -9999 -9999 -9999 -9999 -9999 -9999 -9999 -9999 -9999 -9999 -9999 -9999 -9999 -9999 -9999 -9999 -9999 -9999 -9999 -9999 -9999 -9999 -9999 -9999 -9999 -9999 -9999 -9999 -9999 -9999 -9999 -9999 -9999 -9999 -9999 -9999 -9999 -9999 -9999 -9999 -9999 -9999 -9999 -9999 -9999 -9999 -9999 -9999 -9999 -9999 -9999 -9999 -9999 -9999 -9999 -9999 -9999 -9999 -9999 -9999 -9999 -9999 -9999 -9999 -9999 -9999 -9999 -9999 -9999 -9999 -9999 -9999 -9999 -9999 -9999 -9999 -9999 -9999 -9999 -9999 -9999 -9999 -9999 -9999 -9999 -9999 -9999 -9999 -9999 -9999 3.73888E-1 3.92631E-1 3.99333E-1 4.0844E-1 4.34776E-1 4.41674E-1 4.46863E-1 4.68108E-1 4.46866E-1 4.48944E-1 4.50678E-1 4.55886E-1 4.82435E-1 4.95387E-1 5.10797E-1 5.20888E-1 5.35551E-1 5.48418E-1 5.61221E-1 5.76681E-1 6.14491E-1 4.07723E-1 4.20981E-1 3.99045E-1 3.99045E-1 3.99012E-1 3.99045E-1 3.99045E-1 3.99045E-1 3.99045E-1 3.99045E-1 3.99045E-1 3.99045E-1 3.46882E-1 3.31807E-1 3.35545E-1 3.48153E-1 3.53577E-1 3.54218E-1 3.56464E-1 3.47517E-1 2.97039E-1 3.14615E-1 3.74921E-1 3.92848E-1 3.39675E-1 2.91071E-1 2.60803E-1 7.28715E-1 7.28715E-1 7.28715E-1 7.28487E-1 7.2809E-1 7.27884E-1 7.40982E-1 7.28277E-1 7.18169E-1 6.76415E-1 6.58859E-1 6.84067E-1 7.08927E-1 7.32917E-1 7.24586E-1 7.27427E-1 7.28715E-1 7.28715E-1 7.32006E-1 6.92444E-1 6.84244E-1 6.84164E-1 6.58224E-1 5.95091E-1 5.89193E-1 5.7521E-1 5.70314E-1 5.50198E-1 6.06481E-1 6.3656E-1 6.47991E-1 6.14123E-1 6.12129E-1 5.66227E-1 6.26642E-1 5.6522E-1 5.63574E-1 5.33766E-1 5.68196E-1 5.21329E-1 5.88776E-1 6.69303E-1 6.96759E-1 6.80609E-1 6.79136E-1 6.85888E-1 6.60621E-1 6.71885E-1 6.60857E-1 6.56728E-1 6.1137E-1 6.45612E-1 6.18695E-1 5.97586E-1 5.59214E-1 5.86684E-1 6.32365E-1 6.42437E-1 6.5122E-1 6.28749E-1 6.80079E-1 7.06153E-1 7.46725E-1 7.62034E-1 -9999 -9999 -9999 -9999 -9999 -9999 -9999 -9999 -9999
-9999 -9999 -9999 -9999 -9999 -9999 -9999 -9999 -9999 -9999 -9999 -9999 -9999 -9999 -9999 -9999 -9999 -9999 -9999 -9999 -9999 -9999 -9999 -9999 -9999 -9999 -9999 -9999 -9999 -9999 -9999 -9999 -9999 -9999 -9999 -9999 -9999 -9999 -9999 -9999 -9999 -9999 -9999 -9999 -9999 -9999 -9999 -9999 -9999 -9999 -9999 -9999 -9999 -9999 -9999 -9999 -9999 -9999 -9999 -9999 -9999 -9999 -9999 -9999 -9999 -9999 -9999 -9999 -9999 -9999 -9999 -9999 -9999 -9999 -9999 -9999 -9999 -9999 -9999 -9999 -9999 -9999 -9999 -9999 -9999 -9999 -9999 -9999 -9999 -9999 -9999 -9999 -9999 -9999 -9999 -9999 -9999 -9999 -9999 -9999 -9999 -9999 -9999 -9999 -9999 -9999 -9999 -9999 -9999 -9999 -9999 -9999 -9999 -9999 -9999 -9999 -9999 -9999 -9999 -9999 -9999 -9999 -9999 -9999 -9999 -9999 -9999 -9999 -9999 -9999 -9999 -9999 -9999 -9999 -9999 -9999 -9999 -9999 -9999 -9999 -9999 3.77173E-1 3.7438E-1 3.7274E-1 3.93968E-1 4.00005E-1 4.25504E-1 4.30306E-1 4.35465E-1 4.17272E-1 4.41332E-1 4.48251E-1 4.55538E-1 4.78588E-1 4.80686E-1 4.84884E-1 4.68367E-1 4.76747E-1 5.06539E-1 5.1809E-1 5.34156E-1 5.52924E-1 5.94396E-1 6.38129E-1 4.14056E-1 4.35896E-1 4.17355E-1 3.99045E-1 4.17355E-1 4.17355E-1 4.17355E-1 3.99045E-1 3.99045E-1 3.99045E-1 3.92848E-1 3.74921E-1 3.74921E-1 3.49426E-1 3.55822E-1 3.74921E-1 3.57331E-1 3.57331E-1 3.57331E-1 3.57331E-1 2.97624E-1 2.52919E-1 2.65836E-1 2.7568E-1 2.7568E-1 2.7568E-1 7.22342E-1 7.22342E-1 7.07519E-1 7.0708E-1 7.16125E-1 7.14717E-1 7.06227E-1 6.89196E-1 6.46443E-1 6.44997E-1 6.27755E-1 6.7912E-1 6.96429E-1 7.40804E-1 7.37325E-1 7.33906E-1 7.42927E-1 7.39173E-1 7.42855E-1 7.32006E-1 7.39195E-1 7.39195E-1 7.17258E-1 6.69871E-1 6.33153E-1 6.19946E-1 5.97632E-1 5.6669E-1 5.71753E-1 5.81774E-1 5.65076E-1 5.6471E-1 5.26786E-1 5.16653E-1 5.16561E-1 5.0885E-1 5.73971E-1 6.47802E-1 6.23732E-1 6.23942E-1 6.49243E-1 6.33421E-1 6.69731E-1 7.06767E-1 6.88479E-1 6.5161E-1 6.31276E-1 5.95189E-1 6.57144E-1 6.77386E-1 6.04172E-1 5.5373E-1 5.9759E-1 5.9734E-1 5.69147E-1 5.87459E-1 6.76438E-1 7.25625E-1 7.41367E-1 7.48685E-1 6.83789E-1 6.92677E-1 7.61073E-1 7.86844E-1 -9999 -9999 -9999 -9999 -9999 -9999 -9999 -9999 -9999 -9999
-9999 -9999 -9999 -9999 -9999 -9999 -9999 -9999 -9999 -9999 -9999 -9999 -9999 -9999 -9999 -9999 -9999 -9999 -9999 -9999 -9999 -9999 -9999 -9999 -9999 -9999 -9999 -9999 -9999 -9999 -9999 -9999 -9999 -9999 -9999 -9999 -9999 -9999 -9999 -9999 -9999 -9999 -9999 -9999 -9999 -9999 -9999 -9999 -9999 -9999 -9999 -9999 -9999 -9999 -9999 -9999 -9999 -9999 -9999 -9999 -9999 -9999 -9999 -9999 -9999 -9999 -9999 -9999 -9999 -9999 -9999 -9999 -9999 -9999 -9999 -9999 -9999 -9999 -9999 -9999 -9999 -9999 -9999 -9999 -9999 -9999 -9999 -9999 -9999 -9999 -9999 -9999 -9999 -9999 -9999 -9999 -9999 -9999 -9999 -9999 -9999 -9999 -9999 -9999 -9999 -9999 -9999 -9999 -9999 -9999 -9999 -9999 -9999 -9999 -9999 -9999 -9999 -9999 -9999 -9999 -9999 -9999 -9999 -9999 -9999 -9999 -9999 -9999 -9999 -9999 -9999 -9999 -9999 -9999 -9999 -9999 -9999 -9999 -9999 -9999 -9999 3.72085E-1 3.71431E-1 3.91295E-1 3.95642E-1 3.97989E-1 4.01014E-1 4.22767E-1 4.05399E-1 4.11153E-1 4.40296E-1 4.56581E-1 4.73658E-1 5.00291E-1 5.02042E-1 4.79194E-1 4.77097E-1 4.76398E-1 5.00235E-1 5.0829E-1 5.24383E-1 5.67802E-1 5.89548E-1 6.19019E-1 6.57423E-1 4.35896E-1 4.17355E-1 4.17355E-1 4.17355E-1 4.17355E-1 4.17355E-1 3.92848E-1 3.92848E-1 3.92848E-1 3.92848E-1 3.92848E-1 3.74921E-1 3.74921E-1 3.74921E-1 3.74921E-1 3.74921E-1 3.57331E-1 3.57331E-1 3.40117E-1 2.64564E-1 2.42023E-1 2.40457E-1 2.55261E-1 2.55261E-1 7.22342E-1 7.22342E-1 7.07519E-1 7.22342E-1 7.17635E-1 6.8385E-1 6.56742E-1 6.37813E-1 6.19183E-1 6.09988E-1 6.2819E-1 6.80075E-1 7.12696E-1 7.05115E-1 6.96224E-1 6.78585E-1 6.61687E-1 6.88989E-1 7.25227E-1 7.42855E-1 7.46258E-1 7.09702E-1 6.6885E-1 6.91874E-1 6.67845E-1 6.40206E-1 5.54729E-1 5.51291E-1 5.79427E-1 5.90926E-1 6.01686E-1 6.34373E-1 5.88635E-1 5.60227E-1 5.87626E-1 5.88311E-1 5.89085E-1 5.73265E-1 5.94547E-1 6.7162E-1 6.96885E-1 6.96492E-1 6.95296E-1 6.61688E-1 6.67027E-1 6.24587E-1 5.83237E-1 5.70548E-1 5.96728E-1 5.71678E-1 6.19113E-1 6.21446E-1 5.25803E-1 5.32751E-1 6.14017E-1 5.78387E-1 6.58117E-1 7.15533E-1 7.09225E-1 6.94916E-1 7.27944E-1 7.72007E-1 7.63015E-1 7.62128E-1 -9999 -9999 -9999 -9999 -9999 -9999 -9999 -9999 -9999 -9999 -9999
-9999 -9999 -9999 -9999 -9999 -9999 -9999 -9999 -9999 -9999 -9999 -9999 -9999 -9999 -9999 -9999 -9999 -9999 -9999 -9999 -9999 -9999 -9999 -9999 -9999 -9999 -9999 -9999 -9999 -9999 -9999 -9999 -9999 -9999 -9999 -9999 -9999 -9999 -9999 -9999 -9999 -9999 -9999 -9999 -9999 -9999 -9999 -9999 -9999 -9999 -9999 -9999 -9999 -9999 -9999 -9999 -9999 -9999 -9999 -9999 -9999 -9999 -9999 -9999 -9999 -9999 -9999 -9999 -9999 -9999 -9999 -9999 -9999 -9999 -9999 -9999 -9999 -9999 -9999 -9999 -9999 -9999 -9999 -9999 -9999 -9999 -9999 -9999 -9999 -9999 -9999 -9999 -9999 -9999 -9999 -9999 -9999 -9999 -9999 -9999 -9999 -9999 -9999 -9999 -9999 -9999 -9999 -9999 -9999 -9999 -9999 -9999 -9999 -9999 -9999 -9999 -9999 -9999 -9999 -9999 -9999 -9999 -9999 -9999 -9999 -9999 -9999 -9999 -9999 -9999 -9999 -9999 -9999 -9999 -9999 -9999 -9999 -9999 -9999 -9999 3.72085E-1 3.70124E-1 3.89295E-1 3.94303E-1 3.98997E-1 4.19693E-1 3.97656E-1 4.02027E-1 4.0912E-1 4.36846E-1 4.54496E-1 4.9924E-1 5.45038E-1 5.33808E-1 5.34156E-1 5.29273E-1 5.1879E-1 5.0829E-1 5.03387E-1 5.0794E-1 5.17976E-1 5.43095E-1 5.91242E-1 6.41253E-1 6.57423E-1 4.54618E-1 4.35896E-1 4.17355E-1 4.17355E-1 3.92848E-1 3.92848E-1 3.92848E-1 3.92848E-1 4.11068E-1 4.11068E-1 3.92848E-1 3.74921E-1 3.74921E-1 3.74921E-1 3.74921E-1 3.50712E-1 3.33651E-1 3.00834E-1 2.7561E-1 2.85134E-1 2.69937E-1 2.69937E-1 7.18501E-1 7.22342E-1 7.22342E-1 7.07519E-1 7.22342E-1 7.18501E-1 7.0331E-1 6.70652E-1 6.5932E-1 6.13627E-1 6.12674E-1 6.6423E-1 6.89116E-1 6.97214E-1 6.80658E-1 6.62685E-1 6.26625E-1 5.80378E-1 5.62458E-1 6.62968E-1 7.21379E-1 7.25916E-1 7.18473E-1 6.87657E-1 6.22151E-1 5.72725E-1 5.6254E-1 6.23514E-1 5.49358E-1 5.50297E-1 6.18631E-1 6.75194E-1 6.78074E-1 6.69887E-1 6.32819E-1 6.66022E-1 6.58169E-1 6.5016E-1 6.83113E-1 6.75286E-1 6.84335E-1 6.92289E-1 7.20407E-1 6.86753E-1 6.50411E-1 6.56356E-1 5.73844E-1 5.8609E-1 5.12786E-1 4.82044E-1 5.27616E-1 4.9178E-1 5.51539E-1 6.17726E-1 5.85028E-1 5.63778E-1 5.98002E-1 6.23036E-1 6.22337E-1 6.30828E-1 5.77203E-1 6.14629E-1 7.10665E-1 8.03929E-1 -9999 -9999 -9999 -9999 -9999 -9999 -9999 -9999 -9999 -9999 -9999 -9999 -9999
-9999 -9999 -9999 -9999 -9999 -9999 -9999 -9999 -9999 -9999 -9999 -9999 -9999 -9999 -9999 -9999 -9999 -9999 -9999 -9999 -9999 -9999 -9999 -9999 -9999 -9999 -9999 -9999 -9999 -9999 -9999 -9999 -9999 -9999 -9999 -9999 -9999 -9999 -9999 -9999 -9999 -9999 -9999 -9999 -9999 -9999 -9999 -9999 -9999 -9999 -9999 -9999 -9999 -9999 -9999 -9999 -9999 -9999 -9999 -9999 -9999 -9999 -9999 -9999 -9999 -9999 -9999 -9999 -9999 -9999 -9999 -9999 -9999 -9999 -9999 -9999 -9999 -9999 -9999 -9999 -9999 -9999 -9999 -9999 -9999 -9999 -9999 -9999 -9999 -9999 -9999 -9999 -9999 -9999 -9999 -9999 -9999 -9999 -9999 -9999 -9999 -9999 -9999 -9999 -9999 -9999 -9999 -9999 -9999 -9999 -9999 -9999 -9999 -9999 -9999 -9999 -9999 -9999 -9999 -9999 -9999 -9999 -9999 -9999 -9999 -9999 -9999 -9999 -9999 -9999 -9999 -9999 -9999 -9999 -9999 -9999 -9999 -9999 -9999 3.71431E-1 3.68818E-1 3.88629E-1 3.92965E-1 3.97318E-1 4.00678E-1 3.99335E-1 4.03375E-1 4.09458E-1 4.37191E-1 4.48598E-1 4.86284E-1 5.09691E-1 5.57805E-1 5.77744E-1 5.83202E-1 5.79452E-1 5.6677E-1 5.34156E-1 5.25082E-1 5.15527E-1 5.41393E-1 5.64592E-1 6.16739E-1 6.49907E-1 6.7395E-1 4.73469E-1 4.73469E-1 4.11068E-1 3.86619E-1 3.91614E-1 4.11068E-1 4.11068E-1 4.11068E-1 4.11068E-1 4.11068E-1 3.92848E-1 3.74921E-1 3.50712E-1 3.68163E-1 3.50712E-1 3.33651E-1 2.98571E-1 2.64291E-1 2.6991E-1 2.85134E-1 3.65908E-1 6.60154E-1 7.01733E-1 7.22342E-1 7.25916E-1 7.10835E-1 7.10965E-1 7.25916E-1 7.25916E-1 7.18501E-1 6.87657E-1 6.70717E-1 6.93165E-1 6.84188E-1 6.58484E-1 6.56759E-1 5.84466E-1 5.63263E-1 5.52091E-1 5.33045E-1 6.15599E-1 6.70684E-1 7.1673E-1 7.0331E-1 7.01936E-1 6.46657E-1 5.94329E-1 5.2287E-1 4.47206E-1 5.10863E-1 5.22842E-1 6.43966E-1 6.14781E-1 6.70208E-1 7.02028E-1 6.94239E-1 6.61987E-1 6.94239E-1 7.07809E-1 7.15394E-1 7.00106E-1 7.07809E-1 7.00106E-1 7.07809E-1 6.57516E-1 6.21513E-1 5.62311E-1 5.78257E-1 5.47967E-1 4.51308E-1 4.47885E-1 4.24424E-1 4.70172E-1 4.71525E-1 5.12192E-1 5.81699E-1 6.27425E-1 6.37626E-1 6.2574E-1 5.96696E-1 5.4961E-1 5.39594E-1 5.75896E-1 6.73354E-1 7.73938E-1 -9999 -9999 -9999 -9999 -9999 -9999 -9999 -9999 -9999 -9999 -9999 -9999 -9999 -9999
-9999 -9999 -9999 -9999 -9999 -9999 -9999 -9999 -9999 -9999 -9999 -9999 -9999 -9999 -9999 -9999 -9999 -9999 -9999 -9999 -9999 -9999 -9999 -9999 -9999 -9999 -9999 -9999 -9999 -9999 -9999 -9999 -9999 -9999 -9999 -9999 -9999 -9999 -9999 -9999 -9999 -9999 -9999 -9999 -9999 -9999 -9999 -9999 -9999 -9999 -9999 -9999 -9999 -9999 -9999 -9999 -9999 -9999 -9999 -9999 -9999 -9999 -9999 -9999 -9999 -9999 -9999 -9999 -9999 -9999 -9999 -9999 -9999 -9999 -9999 -9999 -9999 -9999 -9999 -9999 -9999 -9999 -9999 -9999 -9999 -9999 -9999 -9999 -9999 -9999 -9999 -9999 -9999 -9999 -9999 -9999 -9999 -9999 -9999 -9999 -9999 -9999 -9999 -9999 -9999 -9999 -9999 -9999 -9999 -9999 -9999 -9999 -9999 -9999 -9999 -9999 -9999 -9999 -9999 -9999 -9999 -9999 -9999 -9999 -9999 -9999 -9999 -9999 -9999 -9999 -9999 -9999 -9999 -9999 -9999 -9999 -9999 -9999 -9999 3.64264E-1 3.63291E-1 3.84642E-1 3.87631E-1 3.68821E-1 3.71434E-1 3.76024E-1 4.0068E-1 4.08442E-1 4.36157E-1 4.67413E-1 4.5896E-1 4.99885E-1 5.45678E-1 5.69176E-1 6.03183E-1 6.072E-1 6.03183E-1 5.76606E-1 5.76264E-1 5.68721E-1 5.36831E-1 5.6149E-1 6.27939E-1 6.7402E-1 6.7395E-1 4.48202E-1 4.29536E-1 3.88281E-1 3.79995E-1 4.05418E-1 4.11068E-1 4.11068E-1 4.11068E-1 4.11068E-1 3.85966E-1 3.68163E-1 3.68163E-1 3.68163E-1 3.68163E-1 3.50712E-1 2.91578E-1 2.61035E-1 2.67543E-1 3.00834E-1 4.204E-1 6.68001E-1 7.08383E-1 7.25642E-1 7.25916E-1 7.10965E-1 6.94681E-1 6.69649E-1 6.86401E-1 6.55756E-1 6.72246E-1 6.88322E-1 6.72246E-1 6.5373E-1 6.51403E-1 6.58417E-1 6.14684E-1 5.75244E-1 4.78648E-1 4.76606E-1 5.69254E-1 6.41464E-1 6.2779E-1 6.84348E-1 7.10965E-1 7.19545E-1 6.38166E-1 5.13233E-1 4.52525E-1 5.45572E-1 5.66134E-1 5.9664E-1 6.84099E-1 6.94239E-1 7.02028E-1 6.78326E-1 6.86337E-1 6.78326E-1 6.94239E-1 6.34603E-1 6.3057E-1 6.56124E-1 6.64283E-1 6.74144E-1 6.9988E-1 6.04173E-1 4.94051E-1 4.64933E-1 4.52856E-1 4.4232E-1 3.95933E-1 4.59184E-1 4.49983E-1 4.92077E-1 5.57216E-1 5.85566E-1 5.87028E-1 5.78202E-1 5.76551E-1 5.88562E-1 6.06339E-1 5.89139E-1 6.07138E-1 6.75481E-1 7.30484E-1 7.75405E-1 -9999 -9999 -9999 -9999 -9999 -9999 -9999 -9999 -9999 -9999 -9999 -9999 -9999 -9999
-9999 -9999 -9999 -9999 -9999 -9999 -9999 -9999 -9999 -9999 -9999 -9999 -9999 -9999 -9999 -9999 -9999 -9999 -9999 -9999 -9999 -9999 -9999 -9999 -9999 -9999 -9999 -9999 -9999 -9999 -9999 -9999 -9999 -9999 -9999 -9999 -9999 -9999 -9999 -9999 -9999 -9999 -9999 -9999 -9999 -9999 -9999 -9999 -9999 -9999 -9999 -9999 -9999 -9999 -9999 -9999 -9999 -9999 -9999 -9999 -9999 -9999 -9999 -9999 -9999 -9999 -9999 -9999 -9999 -9999 -9999 -9999 -9999 -9999 -9999 -9999 -9999 -9999 -9999 -9999 -9999 -9999 -9999 -9999 -9999 -9999 -9999 -9999 -9999 -9999 -9999 -9999 -9999 -9999 -9999 -9999 -9999 -9999 -9999 -9999 -9999 -9999 -9999 -9999 -9999 -9999 -9999 -9999 -9999 -9999 -9999 -9999 -9999 -9999 -9999 -9999 -9999 -9999 -9999 -9999 -9999 -9999 -9999 -9999 -9999 -9999 -9999 -9999 -9999 -9999 -9999 -9999 -9999 -9999 -9999 -9999 -9999 -9999 -9999 3.57478E-1 3.54587E-1 3.72121E-1 3.52349E-1 3.54269E-1 3.59414E-1 3.83319E-1 3.90964E-1 4.17309E-1 4.03321E-1 4.32316E-1 4.44042E-1 4.76785E-1 5.15329E-1 5.39071E-1 5.79147E-1 5.70781E-1 5.82751E-1 6.13422E-1 6.44795E-1 6.56868E-1 6.16413E-1 5.65625E-1 6.00387E-1 6.07224E-1 6.34162E-1 4.29536E-1 4.29536E-1 4.11068E-1 4.11068E-1 4.11068E-1 4.11068E-1 4.11068E-1 3.85966E-1 3.85966E-1 3.85966E-1 3.68163E-1 3.68163E-1 3.68163E-1 3.68163E-1 3.00834E-1 2.58879E-1 2.8408E-1 3.68163E-1 4.02925E-1 6.9356E-1 6.86412E-1 6.79828E-1 6.96196E-1 6.96196E-1 6.80338E-1 6.80152E-1 6.61216E-1 6.42758E-1 6.50913E-1 6.4414E-1 6.54958E-1 6.54588E-1 5.72256E-1 5.3278E-1 5.88014E-1 5.88681E-1 5.30206E-1 4.32359E-1 4.48285E-1 5.31928E-1 5.24051E-1 6.08164E-1 6.66135E-1 7.18501E-1 6.95448E-1 6.63359E-1 5.47472E-1 6.16919E-1 6.60104E-1 6.69665E-1 6.79315E-1 6.55056E-1 6.63359E-1 6.94239E-1 6.61987E-1 6.69196E-1 6.43267E-1 6.58141E-1 5.84926E-1 6.0222E-1 6.46146E-1 6.16236E-1 5.9128E-1 6.57097E-1 6.74078E-1 5.7281E-1 4.82345E-1 4.47867E-1 4.94271E-1 4.67821E-1 5.34063E-1 5.24057E-1 5.38057E-1 5.30415E-1 5.46733E-1 4.99086E-1 4.79556E-1 5.16371E-1 5.27301E-1 6.08344E-1 6.96038E-1 7.35466E-1 7.63604E-1 7.83462E-1 7.7599E-1 -9999 -9999 -9999 -9999 -9999 -9999 -9999 -9999 -9999 -9999 -9999 -9999 -9999 -9999
-9999 -9999 -9999 -9999 -9999 -9999 -9999 -9999 -9999 -9999 -9999 -9999 -9999 -9999 -9999 -9999 -9999 -9999 -9999 -9999 -9999 -9999 -9999 -9999 -9999 -9999 -9999 -9999 -9999 -9999 -9999 -9999 -9999 -9999 -9999 -9999 -9999 -9999 -9999 -9999 -9999 -9999 -9999 -9999 -9999 -9999 -9999 -9999 -9999 -9999 -9999 -9999 -9999 -9999 -9999 -9999 -9999 -9999 -9999 -9999 -9999 -9999 -9999 -9999 -9999 -9999 -9999 -9999 -9999 -9999 -9999 -9999 -9999 -9999 -9999 -9999 -9999 -9999 -9999 -9999 -9999 -9999 -9999 -9999 -9999 -9999 -9999 -9999 -9999 -9999 -9999 -9999 -9999 -9999 -9999 -9999 -9999 -9999 -9999 -9999 -9999 -9999 -9999 -9999 -9999 -9999 -9999 -9999 -9999 -9999 -9999 -9999 -9999 -9999 -9999 -9999 -9999 -9999 -9999 -9999 -9999 -9999 -9999 -9999 -9999 -9999 -9999 -9999 -9999 -9999 -9999 -9999 -9999 -9999 -9999 -9999 -9999 -9999 3.60703E-1 3.59734E-1 3.56835E-1 3.31203E-1 3.29343E-1 3.47886E-1 3.5139E-1 3.56837E-1 3.80673E-1 3.66164E-1 3.93583E-1 4.2169E-1 4.28881E-1 4.5552E-1 4.68753E-1 4.84364E-1 5.14827E-1 5.63904E-1 6.06422E-1 6.44474E-1 6.72788E-1 6.52458E-1 6.21035E-1 6.09232E-1 6.26759E-1 6.67552E-1 6.67552E-1 4.67014E-1 4.67014E-1 4.29536E-1 4.48202E-1 4.22458E-1 4.04079E-1 4.04079E-1 4.04079E-1 4.04079E-1 3.85966E-1 3.85966E-1 3.85966E-1 3.85966E-1 3.50712E-1 2.68948E-1 2.80421E-1 3.60755E-1 3.60335E-1 6.70761E-1 6.70991E-1 6.79682E-1 6.88322E-1 6.96196E-1 6.98174E-1 6.80338E-1 6.46116E-1 6.16157E-1 5.77653E-1 5.21417E-1 5.3178E-1 6.07343E-1 6.3552E-1 5.90193E-1 4.85791E-1 4.66112E-1 5.21695E-1 4.53846E-1 3.77394E-1 3.75752E-1 4.29587E-1 4.12619E-1 4.8921E-1 5.96366E-1 6.46728E-1 6.38166E-1 7.07876E-1 6.9554E-1 6.87041E-1 6.08111E-1 5.99376E-1 6.69369E-1 6.44487E-1 6.54408E-1 6.71563E-1 6.37057E-1 6.14147E-1 6.19718E-1 5.99777E-1 5.62705E-1 6.01186E-1 6.27973E-1 5.61607E-1 5.32104E-1 6.37541E-1 6.75759E-1 6.32508E-1 5.38246E-1 5.16988E-1 5.7853E-1 5.97195E-1 6.13962E-1 5.83508E-1 5.11002E-1 4.2103E-1 4.2357E-1 4.41696E-1 4.51216E-1 5.16743E-1 5.83688E-1 6.49801E-1 7.64436E-1 7.92385E-1 7.78568E-1 7.79068E-1 -9999 -9999 -9999 -9999 -9999 -9999 -9999 -9999 -9999 -9999 -9999 -9999 -9999 -9999 -9999
-9999 -9999 -9999 -9999 -9999 -9999 -9999 -9999 -9999 -9999 -9999 -9999 -9999 -9999 -9999 -9999 -9999 -9999 -9999 -9999 -9999 -9999 -9999 -9999 -9999 -9999 -9999 -9999 -9999 -9999 -9999 -9999 -9999 -9999 -9999 -9999 -9999 -9999 -9999 -9999 -9999 -9999 -9999 -9999 -9999 -9999 -9999 -9999 -9999 -9999 -9999 -9999 -9999 -9999 -9999 -9999 -9999 -9999 -9999 -9999 -9999 -9999 -9999 -9999 -9999 -9999 -9999 -9999 -9999 -9999 -9999 -9999 -9999 -9999 -9999 -9999 -9999 -9999 -9999 -9999 -9999 -9999 -9999 -9999 -9999 -9999 -9999 -9999 -9999 -9999 -9999 -9999 -9999 -9999 -9999 -9999 -9999 -9999 -9999 -9999 -9999 -9999 -9999 -9999 -9999 -9999 -9999 -9999 -9999 -9999 -9999 -9999 -9999 -9999 -9999 -9999 -9999 -9999 -9999 -9999 -9999 -9999 -9999 -9999 -9999 -9999 -9999 -9999 -9999 -9999 -9999 -9999 -9999 -9999 -9999 -9999 -9999 3.62319E-1 3.7274E-1 3.88596E-1 3.92598E-1 3.78987E-1 3.6589E-1 3.60705E-1 3.61028E-1 3.58073E-1 3.613E-1 3.63242E-1 3.87581E-1 4.14192E-1 4.20324E-1 4.45809E-1 4.30829E-1 4.70733E-1 5.25355E-1 6.09433E-1 6.65343E-1 6.6941E-1 6.73736E-1 6.47486E-1 6.46846E-1 6.67552E-1 6.83495E-1 7.14098E-1 7.28715E-1 5.04869E-1 4.67014E-1 4.22458E-1 4.41054E-1 4.22458E-1 4.04079E-1 4.04079E-1 4.04079E-1 4.22458E-1 4.04079E-1 3.85834E-1 3.85534E-1 3.68163E-1 2.9415E-1 2.33435E-1 2.94561E-1 3.26579E-1 3.26579E-1 6.54773E-1 6.6283E-1 6.7127E-1 6.7965E-1 6.72246E-1 6.88322E-1 6.64051E-1 5.5567E-1 5.03971E-1 4.72614E-1 4.25674E-1 5.19208E-1 5.67862E-1 5.6172E-1 5.90337E-1 5.33262E-1 4.10387E-1 4.62745E-1 4.06002E-1 3.9543E-1 4.50364E-1 4.79273E-1 4.98337E-1 5.82888E-1 6.39764E-1 5.83991E-1 6.64051E-1 6.55756E-1 5.93588E-1 6.31277E-1 5.37873E-1 6.11367E-1 6.56591E-1 5.86939E-1 6.07047E-1 6.62719E-1 5.84503E-1 5.70568E-1 5.26292E-1 5.23064E-1 5.70576E-1 6.01061E-1 5.81817E-1 5.30887E-1 5.21431E-1 6.16921E-1 6.58135E-1 6.68037E-1 6.41262E-1 6.40064E-1 6.31228E-1 6.17095E-1 5.66462E-1 5.04739E-1 4.88694E-1 3.84325E-1 3.93143E-1 5.01987E-1 5.76986E-1 5.58628E-1 6.64842E-1 7.15307E-1 7.7142E-1 8.04985E-1 -9999 -9999 -9999 -9999 -9999 -9999 -9999 -9999 -9999 -9999 -9999 -9999 -9999 -9999 -9999 -9999 -9999
-9999 -9999 -9999 -9999 -9999 -9999 -9999 -9999 -9999 -9999 -9999 -9999 -9999 -9999 -9999 -9999 -9999 -9999 -9999 -9999 -9999 -9999 -9999 -9999 -9999 -9999 -9999 -9999 -9999 -9999 -9999 -9999 -9999 -9999 -9999 -9999 -9999 -9999 -9999 -9999 -9999 -9999 -9999 -9999 -9999 -9999 -9999 -9999 -9999 -9999 -9999 -9999 -9999 -9999 -9999 -9999 -9999 -9999 -9999 -9999 -9999 -9999 -9999 -9999 -9999 -9999 -9999 -9999 -9999 -9999 -9999 -9999 -9999 -9999 -9999 -9999 -9999 -9999 -9999 -9999 -9999 -9999 -9999 -9999 -9999 -9999 -9999 -9999 -9999 -9999 -9999 -9999 -9999 -9999 -9999 -9999 -9999 -9999 -9999 -9999 -9999 -9999 -9999 -9999 -9999 -9999 -9999 -9999 -9999 -9999 -9999 -9999 -9999 -9999 -9999 -9999 -9999 -9999 -9999 -9999 -9999 -9999 -9999 -9999 -9999 -9999 -9999 -9999 -9999 -9999 -9999 -9999 -9999 -9999 -9999 -9999 -9999 3.58766E-1 3.66831E-1 4.73658E-1 4.9605E-1 4.57934E-1 4.27526E-1 4.11493E-1 3.83231E-1 3.86548E-1 4.08389E-1 4.02647E-1 3.98946E-1 4.21007E-1 4.00853E-1 4.30485E-1 4.50163E-1 4.90665E-1 5.41046E-1 6.10761E-1 7.19975E-1 7.14098E-1 6.99018E-1 6.99018E-1 6.99018E-1 7.14098E-1 7.42855E-1 7.13589E-1 7.38025E-1 7.06987E-1 4.59817E-1 4.41054E-1 4.41054E-1 4.41054E-1 4.22458E-1 4.22458E-1 4.22458E-1 4.22458E-1 4.03945E-1 3.77601E-1 3.78178E-1 3.10131E-1 2.58119E-1 2.67375E-1 3.26579E-1 3.26579E-1 6.55756E-1 6.55075E-1 6.45673E-1 6.61699E-1 6.4385E-1 6.00673E-1 6.21657E-1 6.38881E-1 5.21121E-1 4.60195E-1 4.28804E-1 4.09235E-1 4.64355E-1 4.46355E-1 4.4709E-1 4.77251E-1 5.32299E-1 4.09181E-1 3.97085E-1 3.87317E-1 4.51709E-1 5.28816E-1 5.94305E-1 6.02597E-1 5.75656E-1 5.14194E-1 6.19441E-1 6.55756E-1 6.36794E-1 4.84175E-1 5.15493E-1 4.77027E-1 5.43875E-1 6.27095E-1 5.82423E-1 5.66663E-1 6.34646E-1 6.28364E-1 6.07509E-1 5.4631E-1 4.96168E-1 5.7968E-1 6.00259E-1 5.42667E-1 4.54635E-1 4.9205E-1 5.17162E-1 6.11794E-1 6.39086E-1 5.93991E-1 5.85083E-1 6.21656E-1 5.18734E-1 4.61161E-1 4.1835E-1 4.24442E-1 4.41989E-1 5.18284E-1 6.30843E-1 6.8696E-1 6.52453E-1 6.91912E-1 7.31246E-1 7.88018E-1 -9999 -9999 -9999 -9999 -9999 -9999 -9999 -9999 -9999 -9999 -9999 -9999 -9999 -9999 -9999 -9999 -9999 -9999
-9999 -9999 -9999 -9999 -9999 -9999 -9999 -9999 -9999 -9999 -9999 -9999 -9999 -9999 -9999 -9999 -9999 -9999 -9999 -9999 -9999 -9999 -9999 -9999 -9999 -9999 -9999 -9999 -9999 -9999 -9999 -9999 -9999 -9999 -9999 -9999 -9999 -9999 -9999 -9999 -9999 -9999 -9999 -9999 -9999 -9999 -9999 -9999 -9999 -9999 -9999 -9999 -9999 -9999 -9999 -9999 -9999 -9999 -9999 -9999 -9999 -9999 -9999 -9999 -9999 -9999 -9999 -9999 -9999 -9999 -9999 -9999 -9999 -9999 -9999 -9999 -9999 -9999 -9999 -9999 -9999 -9999 -9999 -9999 -9999 -9999 -9999 -9999 -9999 -9999 -9999 -9999 -9999 -9999 -9999 -9999 -9999 -9999 -9999 -9999 -9999 -9999 -9999 -9999 -9999 -9999 -9999 -9999 -9999 -9999 -9999 -9999 -9999 -9999 -9999 -9999 -9999 -9999 -9999 -9999 -9999 -9999 -9999 -9999 -9999 -9999 -9999 -9999 -9999 -9999 -9999 -9999 -9999 -9999 -9999 -9999 -9999 3.29034E-1 3.75696E-1 4.93286E-1 5.5544E-1 5.34212E-1 4.65246E-1 4.33999E-1 4.25758E-1 4.33999E-1 4.8168E-1 4.57916E-1 4.5201E-1 4.31479E-1 4.54675E-1 4.73838E-1 5.66695E-1 6.12762E-1 6.52434E-1 7.10072E-1 6.67552E-1 6.99018E-1 7.42855E-1 6.99018E-1 6.71034E-1 6.99018E-1 7.42855E-1 7.21633E-1 7.23921E-1 7.24144E-1 6.76344E-1 4.59817E-1 4.41054E-1 4.41054E-1 4.22458E-1 4.41054E-1 4.14675E-1 3.96322E-1 3.77846E-1 3.77776E-1 3.78414E-1 2.72592E-1 2.69576E-1 3.26579E-1 3.60755E-1 6.64051E-1 6.64051E-1 6.46013E-1 6.09452E-1 5.89779E-1 5.24237E-1 4.69721E-1 5.21415E-1 6.1294E-1 5.59199E-1 5.50069E-1 5.11832E-1 4.82557E-1 4.99786E-1 4.50896E-1 3.76396E-1 3.8416E-1 4.00292E-1 3.45312E-1 2.9503E-1 3.60476E-1 4.51853E-1 5.55944E-1 5.10979E-1 4.82559E-1 5.28483E-1 5.85706E-1 6.18582E-1 6.30311E-1 5.45014E-1 3.79791E-1 3.65621E-1 3.91312E-1 4.66797E-1 5.6139E-1 4.95759E-1 4.88156E-1 5.93916E-1 5.78748E-1 5.48853E-1 5.15666E-1 4.48548E-1 5.24651E-1 5.33591E-1 4.94318E-1 4.92236E-1 5.4058E-1 5.81347E-1 5.73471E-1 5.06198E-1 5.1916E-1 5.02529E-1 5.8125E-1 5.72719E-1 5.40722E-1 5.33082E-1 5.21477E-1 5.67411E-1 7.66175E-1 6.65968E-1 5.03277E-1 7.19559E-1 7.40011E-1 7.8762E-1 -9999 -9999 -9999 -9999 -9999 -9999 -9999 -9999 -9999 -9999 -9999 -9999 -9999 -9999 -9999 -9999 -9999 -9999 -9999
-9999 -9999 -9999 -9999 -9999 -9999 -9999 -9999 -9999 -9999 -9999 -9999 -9999 -9999 -9999 -9999 -9999 -9999 -9999 -9999 -9999 -9999 -9999 -9999 -9999 -9999 -9999 -9999 -9999 -9999 -9999 -9999 -9999 -9999 -9999 -9999 -9999 -9999 -9999 -9999 -9999 -9999 -9999 -9999 -9999 -9999 -9999 -9999 -9999 -9999 -9999 -9999 -9999 -9999 -9999 -9999 -9999 -9999 -9999 -9999 -9999 -9999 -9999 -9999 -9999 -9999 -9999 -9999 -9999 -9999 -9999 -9999 -9999 -9999 -9999 -9999 -9999 -9999 -9999 -9999 -9999 -9999 -9999 -9999 -9999 -9999 -9999 -9999 -9999 -9999 -9999 -9999 -9999 -9999 -9999 -9999 -9999 -9999 -9999 -9999 -9999 -9999 -9999 -9999 -9999 -9999 -9999 -9999 -9999 -9999 -9999 -9999 -9999 -9999 -9999 -9999 -9999 -9999 -9999 -9999 -9999 -9999 -9999 -9999 -9999 -9999 -9999 -9999 -9999 -9999 -9999 -9999 -9999 -9999 -9999 -9999 3.24104E-1 3.17997E-1 3.29653E-1 3.64232E-1 4.43368E-1 5.00935E-1 4.5232E-1 4.31935E-1 4.22678E-1 4.31591E-1 4.64183E-1 4.47353E-1 4.78381E-1 5.33034E-1 5.42785E-1 5.81424E-1 6.48292E-1 7.02808E-1 7.0582E-1 7.09299E-1 7.02024E-1 6.56654E-1 6.21805E-1 5.78494E-1 5.48518E-1 5.92148E-1 7.07519E-1 7.25916E-1 7.17198E-1 7.08536E-1 7.20661E-1 4.78648E-1 4.59817E-1 4.41054E-1 4.14675E-1 4.14675E-1 4.14675E-1 4.14196E-1 3.95717E-1 3.78414E-1 2.9415E-1 2.403E-1 3.04587E-1 3.78414E-1 6.47364E-1 6.55756E-1 6.03593E-1 5.3683E-1 4.87721E-1 4.77211E-1 4.50289E-1 5.18185E-1 5.95262E-1 6.04135E-1 6.0021E-1 6.04135E-1 6.04135E-1 6.1294E-1 5.68289E-1 4.94794E-1 4.55412E-1 3.95606E-1 3.06493E-1 2.8055E-1 3.10189E-1 3.26617E-1 4.05014E-1 4.06359E-1 4.33836E-1 4.88259E-1 4.51098E-1 5.08414E-1 5.42375E-1 6.46694E-1 5.56514E-1 3.92199E-1 3.68005E-1 3.66397E-1 3.93937E-1 4.66612E-1 4.19702E-1 4.47623E-1 5.05018E-1 5.24613E-1 4.48309E-1 4.18205E-1 4.36458E-1 4.93546E-1 4.38801E-1 4.92198E-1 5.38603E-1 5.22563E-1 5.52689E-1 4.76653E-1 4.33451E-1 3.84581E-1 4.65657E-1 5.45962E-1 5.40278E-1 5.58559E-1 7.52973E-1 5.51447E-1 7.39268E-1 5.76306E-1 5.41733E-1 4.30163E-1 7.71182E-1 7.89678E-1 7.487E-1 -9999 -9999 -9999 -9999 -9999 -9999 -9999 -9999 -9999 -9999 -9999 -9999 -9999 -9999 -9999 -9999 -9999 -9999 -9999
-9999 -9999 -9999 -9999 -9999 -9999 -9999 -9999 -9999 -9999 -9999 -9999 -9999 -9999 -9999 -9999 -9999 -9999 -9999 -9999 -9999 -9999 -9999 -9999 -9999 -9999 -9999 -9999 -9999 -9999 -9999 -9999 -9999 -9999 -9999 -9999 -9999 -9999 -9999 -9999 -9999 -9999 -9999 -9999 -9999 -9999 -9999 -9999 -9999 -9999 -9999 -9999 -9999 -9999 -9999 -9999 -9999 -9999 -9999 -9999 -9999 -9999 -9999 -9999 -9999 -9999 -9999 -9999 -9999 -9999 -9999 -9999 -9999 -9999 -9999 -9999 -9999 -9999 -9999 -9999 -9999 -9999 -9999 -9999 -9999 -9999 -9999 -9999 -9999 -9999 -9999 -9999 -9999 -9999 -9999 -9999 -9999 -9999 -9999 -9999 -9999 -9999 -9999 -9999 -9999 -9999 -9999 -9999 -9999 -9999 -9999 -9999 -9999 -9999 -9999 -9999 -9999 -9999 -9999 -9999 -9999 -9999 -9999 -9999 -9999 -9999 -9999 -9999 -9999 -9999 -9999 -9999 -9999 -9999 -9999 -9999 3.19822E-1 3.13155E-1 3.12252E-1 3.19822E-1 3.17916E-1 3.57717E-1 4.0029E-1 3.77617E-1 3.95926E-1 4.07035E-1 4.16766E-1 4.51897E-1 4.93116E-1 5.33383E-1 5.82111E-1 6.11073E-1 6.17818E-1 6.40989E-1 6.23426E-1 5.99828E-1 5.67525E-1 5.2658E-1 5.0629E-1 4.34866E-1 5.21048E-1 5.67552E-1 6.2216E-1 6.49746E-1 7.07519E-1 7.25198E-1 7.24322E-1 7.06864E-1 4.33185E-1 4.14675E-1 4.14675E-1 4.14675E-1 4.14675E-1 4.14124E-1 3.96215E-1 3.60755E-1 2.3497E-1 2.33239E-1 3.37616E-1 6.1294E-1 6.21672E-1 5.86155E-1 5.37348E-1 6.20386E-1 6.72988E-1 6.20998E-1 4.97984E-1 5.95262E-1 5.77334E-1 5.13133E-1 5.025E-1 4.84563E-1 5.22501E-1 5.77334E-1 5.77334E-1 5.59437E-1 5.18776E-1 4.10835E-1 3.03467E-1 3.40703E-1 3.554E-1 2.81437E-1 2.88041E-1 3.60596E-1 4.21911E-1 3.59106E-1 3.16606E-1 3.67673E-1 4.2658E-1 5.65084E-1 6.47364E-1 5.37535E-1 4.77028E-1 4.47311E-1 4.82912E-1 4.06559E-1 3.34436E-1 3.7673E-1 3.86911E-1 4.0298E-1 3.73023E-1 3.45017E-1 4.32985E-1 4.61549E-1 4.343E-1 4.5269E-1 4.6957E-1 4.34602E-1 5.10677E-1 4.90284E-1 4.19825E-1 3.29796E-1 4.3504E-1 4.54131E-1 4.56639E-1 5.05169E-1 5.34417E-1 5.80489E-1 6.32158E-1 4.83662E-1 3.76114E-1 3.09644E-1 7.32444E-1 7.50473E-1 -9999 -9999 -9999 -9999 -9999 -9999 -9999 -9999 -9999 -9999 -9999 -9999 -9999 -9999 -9999 -9999 -9999 -9999 -9999 -9999
-9999 -9999 -9999 -9999 -9999 -9999 -9999 -9999 -9999 -9999 -9999 -9999 -9999 -9999 -9999 -9999 -9999 -9999 -9999 -9999 -9999 -9999 -9999 -9999 -9999 -9999 -9999 -9999 -9999 -9999 -9999 -9999 -9999 -9999 -9999 -9999 -9999 -9999 -9999 -9999 -9999 -9999 -9999 -9999 -9999 -9999 -9999 -9999 -9999 -9999 -9999 -9999 -9999 -9999 -9999 -9999 -9999 -9999 -9999 -9999 -9999 -9999 -9999 -9999 -9999 -9999 -9999 -9999 -9999 -9999 -9999 -9999 -9999 -9999 -9999 -9999 -9999 -9999 -9999 -9999 -9999 -9999 -9999 -9999 -9999 -9999 -9999 -9999 -9999 -9999 -9999 -9999 -9999 -9999 -9999 -9999 -9999 -9999 -9999 -9999 -9999 -9999 -9999 -9999 -9999 -9999 -9999 -9999 -9999 -9999 -9999 -9999 -9999 -9999 -9999 -9999 -9999 -9999 -9999 -9999 -9999 -9999 -9999 -9999 -9999 -9999 -9999 -9999 -9999 -9999 -9999 -9999 -9999 -9999 3.32134E-1 3.26256E-1 3.18301E-1 3.14362E-1 2.90644E-1 2.88913E-1 2.90644E-1 2.96454E-1 3.01151E-1 3.03811E-1 2.89077E-1 3.31984E-1 3.62813E-1 3.96487E-1 4.33579E-1 4.6829E-1 4.78418E-1 4.76498E-1 4.78246E-1 4.62852E-1 4.6564E-1 4.77197E-1 4.40994E-1 4.2757E-1 3.80757E-1 4.46681E-1 5.00395E-1 5.14402E-1 5.28734E-1 5.95812E-1 6.46526E-1 6.76531E-1 6.68708E-1 6.84043E-1 4.51884E-1 4.14675E-1 4.33185E-1 4.33185E-1 4.33185E-1 4.14675E-1 3.96402E-1 2.92238E-1 2.04732E-1 2.21671E-1 3.40477E-1 6.1294E-1 5.86327E-1 5.90906E-1 6.71931E-1 6.37722E-1 5.69386E-1 4.79527E-1 5.95262E-1 5.77334E-1 5.40905E-1 4.43873E-1 3.95873E-1 4.59306E-1 4.97685E-1 4.25563E-1 4.18959E-1 4.7633E-1 5.56194E-1 4.85557E-1 4.03528E-1 4.63742E-1 4.31956E-1 3.82068E-1 3.19267E-1 2.49713E-1 2.84985E-1 2.41637E-1 2.55653E-1 3.01708E-1 3.63517E-1 5.16495E-1 5.67167E-1 5.48348E-1 5.92529E-1 5.8428E-1 5.92781E-1 4.88393E-1 4.48065E-1 4.66075E-1 5.03637E-1 4.46447E-1 3.69927E-1 3.72692E-1 3.36231E-1 3.11119E-1 3.43237E-1 3.17692E-1 3.00995E-1 3.41981E-1 4.38535E-1 3.9262E-1 3.55552E-1 3.55603E-1 3.91574E-1 3.98268E-1 4.3412E-1 4.91411E-1 5.50346E-1 6.2499E-1 6.781E-1 7.60433E-1 7.46372E-1 7.47441E-1 7.33201E-1 7.32692E-1 -9999 -9999 -9999 -9999 -9999 -9999 -9999 -9999 -9999 -9999 -9999 -9999 7.52637E-1 7.5008E-1 7.30019E-1 -9999 -9999 -9999 -9999 -9999
-9999 -9999 -9999 -9999 -9999 -9999 -9999 -9999 -9999 -9999 -9999 -9999 -9999 -9999 -9999 -9999 -9999 -9999 -9999 -9999 -9999 -9999 -9999 -9999 -9999 -9999 -9999 -9999 -9999 -9999 -9999 -9999 -9999 -9999 -9999 -9999 -9999 -9999 -9999 -9999 -9999 -9999 -9999 -9999 -9999 -9999 -9999 -9999 -9999 -9999 -9999 -9999 -9999 -9999 -9999 -9999 -9999 -9999 -9999 -9999 -9999 -9999 -9999 -9999 -9999 -9999 -9999 -9999 -9999 -9999 -9999 -9999 -9999 -9999 -9999 -9999 -9999 -9999 -9999 -9999 -9999 -9999 -9999 -9999 -9999 -9999 -9999 -9999 -9999 -9999 -9999 -9999 -9999 -9999 -9999 -9999 -9999 -9999 -9999 -9999 -9999 -9999 -9999 -9999 -9999 -9999 -9999 -9999 -9999 -9999 -9999 -9999 -9999 -9999 -9999 -9999 -9999 -9999 -9999 -9999 -9999 -9999 -9999 -9999 -9999 -9999 -9999 -9999 -9999 -9999 -9999 -9999 -9999 3.32445E-1 3.31513E-1 3.27798E-1 3.21654E-1 2.97332E-1 2.93831E-1 2.90355E-1 2.88338E-1 2.86903E-1 2.86044E-1 2.67146E-1 2.70727E-1 2.74896E-1 2.79104E-1 2.86206E-1 3.30742E-1 3.38699E-1 3.83989E-1 3.72422E-1 3.79654E-1 4.30316E-1 4.59756E-1 4.29629E-1 3.31281E-1 3.26642E-1 3.72861E-1 4.10936E-1 4.32114E-1 4.63667E-1 4.7134E-1 5.26666E-1 5.59676E-1 6.52509E-1 6.84726E-1 6.83979E-1 6.843E-1 4.51884E-1 4.33185E-1 4.33185E-1 4.33185E-1 3.70213E-1 3.18924E-1 2.15899E-1 2.05671E-1 2.70772E-1 3.56413E-1 4.06003E-1 4.80892E-1 5.9237E-1 5.90942E-1 5.35658E-1 5.36176E-1 5.50069E-1 5.59199E-1 5.31714E-1 4.54545E-1 4.12834E-1 3.32154E-1 3.3222E-1 3.15996E-1 3.15963E-1 3.85041E-1 4.43433E-1 4.6638E-1 4.94051E-1 5.22501E-1 4.48771E-1 3.45548E-1 2.83306E-1 2.71191E-1 1.96625E-1 2.40806E-1 3.33722E-1 4.24998E-1 4.46352E-1 4.65758E-1 5.50243E-1 5.0408E-1 4.11446E-1 4.58678E-1 5.09509E-1 5.84515E-1 5.54751E-1 5.33724E-1 5.42375E-1 4.78067E-1 5.05923E-1 4.67334E-1 3.64587E-1 3.59507E-1 3.40026E-1 3.21703E-1 3.10148E-1 2.5443E-1 2.82256E-1 2.8988E-1 2.96624E-1 3.23108E-1 4.6008E-1 5.09934E-1 4.6239E-1 4.66509E-1 5.31195E-1 6.06694E-1 6.86147E-1 7.48758E-1 7.26696E-1 7.33274E-1 7.33288E-1 7.32575E-1 -9999 -9999 -9999 -9999 -9999 -9999 -9999 -9999 -9999 -9999 -9999 -9999 7.54088E-1 7.51944E-1 7.97982E-1 7.73886E-1 7.2808E-1 -9999 -9999 -9999 -9999
-9999 -9999 -9999 -9999 -9999 -9999 -9999 -9999 -9999 -9999 -9999 -9999 -9999 -9999 -9999 -9999 -9999 -9999 -9999 -9999 -9999 -9999 -9999 -9999 -9999 -9999 -9999 -9999 -9999 -9999 -9999 -9999 -9999 -9999 -9999 -9999 -9999 -9999 -9999 -9999 -9999 -9999 -9999 -9999 -9999 -9999 -9999 -9999 -9999 -9999 -9999 -9999 -9999 -9999 -9999 -9999 -9999 -9999 -9999 -9999 -9999 -9999 -9999 -9999 -9999 -9999 -9999 -9999 -9999 -9999 -9999 -9999 -9999 -9999 -9999 -9999 -9999 -9999 -9999 -9999 -9999 -9999 -9999 -9999 -9999 -9999 -9999 -9999 -9999 -9999 -9999 -9999 -9999 -9999 -9999 -9999 -9999 -9999 -9999 -9999 -9999 -9999 -9999 -9999 -9999 -9999 -9999 -9999 -9999 -9999 -9999 -9999 -9999 -9999 -9999 -9999 -9999 -9999 -9999 -9999 -9999 -9999 -9999 -9999 -9999 -9999 -9999 -9999 -9999 -9999 -9999 -9999 3.31824E-1 3.30582E-1 3.30893E-1 3.29963E-1 3.03811E-1 3.00267E-1 2.80325E-1 2.77227E-1 2.7415E-1 2.87476E-1 2.66324E-1 2.66324E-1 2.68244E-1 2.67969E-1 2.65776E-1 2.66872E-1 2.52174E-1 2.59105E-1 2.80376E-1 3.04458E-1 3.52355E-1 3.89638E-1 3.94091E-1 3.37205E-1 3.35016E-1 3.97777E-1 4.7243E-1 5.03224E-1 5.84317E-1 6.36214E-1 6.21852E-1 6.0928E-1 6.50379E-1 6.68815E-1 6.84726E-1 6.83963E-1 6.83689E-1 6.68444E-1 4.24608E-1 4.06201E-1 4.06201E-1 3.52719E-1 2.6823E-1 2.08662E-1 2.27307E-1 3.68425E-1 4.12438E-1 4.70553E-1 4.41677E-1 5.18921E-1 4.99834E-1 4.99834E-1 5.12529E-1 4.9393E-1 4.47604E-1 4.09504E-1 3.44339E-1 2.63039E-1 2.7741E-1 3.32798E-1 2.99177E-1 2.39477E-1 2.97869E-1 2.77783E-1 3.37587E-1 4.75561E-1 3.94034E-1 3.92517E-1 2.87021E-1 1.82331E-1 1.35042E-1 1.52443E-1 2.76009E-1 3.96388E-1 5.05605E-1 5.64773E-1 5.24327E-1 3.91027E-1 3.11447E-1 3.09998E-1 3.62176E-1 5.03783E-1 4.41231E-1 3.15882E-1 3.28257E-1 3.60273E-1 3.60787E-1 3.9018E-1 4.76638E-1 4.86665E-1 4.56484E-1 4.70692E-1 4.40432E-1 3.64574E-1 2.56594E-1 2.32855E-1 2.38995E-1 2.91445E-1 4.49716E-1 7.15804E-1 5.4976E-1 6.22412E-1 6.19769E-1 6.1894E-1 7.02963E-1 7.53131E-1 7.12562E-1 7.13688E-1 7.33492E-1 7.32735E-1 7.3189E-1 -9999 -9999 -9999 -9999 -9999 -9999 -9999 -9999 -9999 -9999 -9999 -9999 7.54653E-1 7.52872E-1 7.9888E-1 7.99257E-1 7.55802E-1 -9999 -9999 -9999 -9999
-9999 -9999 -9999 -9999 -9999 -9999 -9999 -9999 -9999 -9999 -9999 -9999 -9999 -9999 -9999 -9999 -9999 -9999 -9999 -9999 -9999 -9999 -9999 -9999 -9999 -9999 -9999 -9999 -9999 -9999 -9999 -9999 -9999 -9999 -9999 -9999 -9999 -9999 -9999 -9999 -9999 -9999 -9999 -9999 -9999 -9999 -9999 -9999 -9999 -9999 -9999 -9999 -9999 -9999 -9999 -9999 -9999 -9999 -9999 -9999 -9999 -9999 -9999 -9999 -9999 -9999 -9999 -9999 -9999 -9999 -9999 -9999 -9999 -9999 -9999 -9999 -9999 -9999 -9999 -9999 -9999 -9999 -9999 -9999 -9999 -9999 -9999 -9999 -9999 -9999 -9999 -9999 -9999 -9999 -9999 -9999 -9999 -9999 -9999 -9999 -9999 -9999 -9999 -9999 -9999 -9999 -9999 -9999 -9999 -9999 -9999 -9999 -9999 -9999 -9999 -9999 -9999 -9999 -9999 -9999 -9999 -9999 -9999 -9999 -9999 -9999 -9999 -9999 -9999 -9999 -9999 -9999 3.29963E-1 3.28107E-1 3.07379E-1 2.90324E-1 2.87159E-1 2.84585E-1 2.81741E-1 2.79761E-1 2.57627E-1 2.54425E-1 2.5204E-1 2.6605E-1 2.67695E-1 2.68244E-1 2.4797E-1 2.46927E-1 2.65915E-1 2.58568E-1 2.62888E-1 2.62075E-1 2.79247E-1 2.8019E-1 2.86734E-1 3.32869E-1 4.23956E-1 4.39767E-1 4.35936E-1 5.07077E-1 5.76149E-1 6.64239E-1 6.84726E-1 7.00215E-1 7.00215E-1 6.84726E-1 6.84702E-1 6.68477E-1 6.43254E-1 6.4322E-1 4.6194E-1 4.06201E-1 3.88055E-1 3.32901E-1 2.51264E-1 2.2264E-1 3.13629E-1 5.18776E-1 5.37665E-1 4.78976E-1 3.42733E-1 3.53257E-1 3.82935E-1 4.14155E-1 4.94051E-1 4.29832E-1 4.20798E-1 6.45093E-1 5.61865E-1 5.23604E-1 5.89399E-1 3.71557E-1 3.01161E-1 2.06767E-1 1.99889E-1 2.3289E-1 3.59193E-1 4.44663E-1 3.24512E-1 2.75209E-1 2.61988E-1 1.59372E-1 1.42643E-1 1.94007E-1 2.26886E-1 2.96595E-1 4.511E-1 5.19688E-1 3.61318E-1 2.60438E-1 2.15951E-1 2.20877E-1 2.85895E-1 4.1827E-1 4.48706E-1 2.75431E-1 2.34608E-1 2.313E-1 2.44512E-1 3.06843E-1 4.23221E-1 3.89755E-1 4.06505E-1 3.10302E-1 3.2523E-1 3.9208E-1 3.37859E-1 2.79522E-1 3.09591E-1 4.05254E-1 6.90806E-1 5.84698E-1 4.56653E-1 4.02105E-1 3.48356E-1 3.64962E-1 2.88207E-1 7.13292E-1 7.14113E-1 7.14022E-1 7.13323E-1 7.32123E-1 7.31437E-1 -9999 -9999 -9999 -9999 -9999 -9999 -9999 -9999 -9999 -9999 -9999 -9999 -9999 -9999 -9999 -9999 -9999 -9999 -9999 -9999 -9999
-9999 -9999 -9999 -9999 -9999 -9999 -9999 -9999 -9999 -9999 -9999 -9999 -9999 -9999 -9999 -9999 -9999 -9999 -9999 -9999 -9999 -9999 -9999 -9999 -9999 -9999 -9999 -9999 -9999 -9999 -9999 -9999 -9999 -9999 -9999 -9999 -9999 -9999 -9999 -9999 -9999 -9999 -9999 -9999 -9999 -9999 -9999 -9999 -9999 -9999 -9999 -9999 -9999 -9999 -9999 -9999 -9999 -9999 -9999 -9999 -9999 -9999 -9999 -9999 -9999 -9999 -9999 -9999 -9999 -9999 -9999 -9999 -9999 -9999 -9999 -9999 -9999 -9999 -9999 -9999 -9999 -9999 -9999 -9999 -9999 -9999 -9999 -9999 -9999 -9999 -9999 -9999 -9999 -9999 -9999 -9999 -9999 -9999 -9999 -9999 -9999 -9999 -9999 -9999 -9999 -9999 -9999 -9999 -9999 -9999 -9999 -9999 -9999 -9999 -9999 -9999 -9999 -9999 -9999 -9999 -9999 -9999 -9999 -9999 -9999 -9999 -9999 -9999 -9999 -9999 -9999 3.13726E-1 3.12821E-1 2.9148E-1 2.90324E-1 2.88595E-1 2.86299E-1 2.84299E-1 2.84299E-1 2.80516E-1 2.78822E-1 2.73502E-1 2.53098E-1 2.50985E-1 2.51249E-1 2.47709E-1 2.48232E-1 2.49804E-1 2.57227E-1 3.20134E-1 3.53635E-1 3.01567E-1 2.77343E-1 2.63252E-1 2.55715E-1 2.76812E-1 3.20848E-1 3.12027E-1 3.30748E-1 3.92478E-1 4.94464E-1 5.78516E-1 5.90112E-1 6.39149E-1 6.84726E-1 7.00215E-1 6.60327E-1 6.43826E-1 6.26975E-1 6.43826E-1 6.26549E-1 4.24435E-1 4.06201E-1 3.07564E-1 2.71296E-1 4.1489E-1 4.9782E-1 5.07977E-1 3.76594E-1 3.72725E-1 3.48505E-1 3.09203E-1 3.2744E-1 4.07071E-1 4.63908E-1 5.14671E-1 5.76706E-1 6.12235E-1 5.6756E-1 6.29633E-1 5.99985E-1 5.94546E-1 2.60424E-1 1.97485E-1 2.07365E-1 2.32957E-1 2.92777E-1 3.45734E-1 3.38519E-1 2.29862E-1 1.61103E-1 1.14359E-1 1.13436E-1 1.72213E-1 2.69651E-1 3.81542E-1 4.87852E-1 3.8788E-1 3.66759E-1 3.13013E-1 2.42565E-1 1.89992E-1 2.68685E-1 3.62915E-1 4.40864E-1 4.21731E-1 2.88407E-1 2.00376E-1 1.86379E-1 3.17896E-1 3.53649E-1 2.67315E-1 3.28355E-1 2.7212E-1 2.23862E-1 2.98181E-1 6.01587E-1 6.19761E-1 6.62751E-1 7.07373E-1 7.07973E-1 5.57664E-1 4.35792E-1 3.48305E-1 2.84372E-1 7.07655E-1 6.9254E-1 7.14098E-1 7.14037E-1 7.13475E-1 7.12668E-1 7.11738E-1 7.31028E-1 -9999 -9999 -9999 -9999 -9999 -9999 -9999 -9999 -9999 -9999 -9999 -9999 -9999 -9999 -9999 -9999 -9999 -9999 -9999 -9999 -9999
-9999 -9999 -9999 -9999 -9999 -9999 -9999 -9999 -9999 -9999 -9999 -9999 -9999 -9999 -9999 -9999 -9999 -9999 -9999 -9999 -9999 -9999 -9999 -9999 -9999 -9999 -9999 -9999 -9999 -9999 -9999 -9999 -9999 -9999 -9999 -9999 -9999 -9999 -9999 -9999 -9999 -9999 -9999 -9999 -9999 -9999 -9999 -9999 -9999 -9999 -9999 -9999 -9999 -9999 -9999 -9999 -9999 -9999 -9999 -9999 -9999 -9999 -9999 -9999 -9999 -9999 -9999 -9999 -9999 -9999 -9999 -9999 -9999 -9999 -9999 -9999 -9999 -9999 -9999 -9999 -9999 -9999 -9999 -9999 -9999 -9999 -9999 -9999 -9999 -9999 -9999 -9999 -9999 -9999 -9999 -9999 -9999 -9999 -9999 -9999 -9999 -9999 -9999 -9999 -9999 -9999 -9999 -9999 -9999 -9999 -9999 -9999 -9999 -9999 -9999 -9999 -9999 -9999 -9999 -9999 -9999 -9999 -9999 -9999 -9999 -9999 -9999 -9999 -9999 -9999 -9999 3.10117E-1 2.90324E-1 2.90612E-1 2.90901E-1 2.88883E-1 2.86872E-1 2.85441E-1 2.825E-1 2.84777E-1 2.83352E-1 2.79386E-1 2.75454E-1 2.51382E-1 2.4797E-1 2.47187E-1 2.47709E-1 2.48755E-1 2.53497E-1 2.66707E-1 3.01272E-1 3.87053E-1 4.22856E-1 3.46345E-1 3.2051E-1 2.9366E-1 2.52017E-1 2.62756E-1 2.61672E-1 2.6767E-1 3.17215E-1 4.12728E-1 4.35996E-1 5.08823E-1 5.7232E-1 6.13215E-1 6.22806E-1 6.23464E-1 6.26975E-1 6.43826E-1 6.59267E-1 5.90582E-1 5.18776E-1 3.52719E-1 3.8452E-1 3.98909E-1 3.88839E-1 3.76923E-1 3.08839E-1 2.87445E-1 2.74149E-1 3.05029E-1 4.72296E-1 5.48043E-1 5.34826E-1 3.38676E-1 4.62209E-1 6.09977E-1 6.06741E-1 4.90854E-1 5.62599E-1 5.94546E-1 3.59339E-1 3.22591E-1 3.10556E-1 2.21583E-1 1.96955E-1 2.94103E-1 2.43181E-1 1.5734E-1 1.04439E-1 1.22103E-1 1.73447E-1 2.09475E-1 2.74793E-1 4.41176E-1 3.97992E-1 2.48934E-1 1.88555E-1 2.43701E-1 2.62275E-1 1.94391E-1 1.72351E-1 2.35986E-1 3.91966E-1 3.95268E-1 3.82314E-1 2.6193E-1 1.70239E-1 2.09857E-1 2.72901E-1 2.25365E-1 2.3818E-1 2.36954E-1 2.57101E-1 3.05184E-1 6.21209E-1 7.13517E-1 6.14272E-1 4.83851E-1 5.57462E-1 4.62029E-1 6.8882E-1 7.36237E-1 7.05913E-1 6.92223E-1 6.92445E-1 6.92223E-1 7.13186E-1 7.1279E-1 7.12104E-1 7.1128E-1 -9999 -9999 -9999 -9999 -9999 -9999 -9999 -9999 -9999 -9999 -9999 -9999 -9999 -9999 -9999 -9999 -9999 -9999 -9999 -9999 -9999 -9999
-9999 -9999 -9999 -9999 -9999 -9999 -9999 -9999 -9999 -9999 -9999 -9999 -9999 -9999 -9999 -9999 -9999 -9999 -9999 -9999 -9999 -9999 -9999 -9999 -9999 -9999 -9999 -9999 -9999 -9999 -9999 -9999 -9999 -9999 -9999 -9999 -9999 -9999 -9999 -9999 -9999 -9999 -9999 -9999 -9999 -9999 -9999 -9999 -9999 -9999 -9999 -9999 -9999 -9999 -9999 -9999 -9999 -9999 -9999 -9999 -9999 -9999 -9999 -9999 -9999 -9999 -9999 -9999 -9999 -9999 -9999 -9999 -9999 -9999 -9999 -9999 -9999 -9999 -9999 -9999 -9999 -9999 -9999 -9999 -9999 -9999 -9999 -9999 -9999 -9999 -9999 -9999 -9999 -9999 -9999 -9999 -9999 -9999 -9999 -9999 -9999 -9999 -9999 -9999 -9999 -9999 -9999 -9999 -9999 -9999 -9999 -9999 -9999 -9999 -9999 -9999 -9999 -9999 -9999 -9999 -9999 -9999 -9999 -9999 -9999 -9999 -9999 -9999 -9999 -9999 -9999 -9999 -9999 2.87159E-1 2.8917E-1 2.89747E-1 2.70974E-1 2.87926E-1 2.9023E-1 2.90807E-1 2.91385E-1 2.9516E-1 2.76967E-1 2.72778E-1 2.65339E-1 2.57763E-1 2.51646E-1 2.48755E-1 2.28956E-1 2.45974E-1 2.61625E-1 3.13802E-1 4.50803E-1 4.43147E-1 4.17018E-1 4.04193E-1 3.95452E-1 3.67656E-1 3.63791E-1 3.055E-1 2.81937E-1 2.85068E-1 2.71257E-1 3.20869E-1 4.10318E-1 5.23428E-1 4.61601E-1 4.91654E-1 5.49258E-1 6.26975E-1 6.54905E-1 6.01028E-1 4.7052E-1 4.33856E-1 4.33856E-1 4.15338E-1 4.71157E-1 4.9782E-1 3.88506E-1 3.96225E-1 3.62883E-1 3.55466E-1 3.77946E-1 3.85255E-1 3.85954E-1 3.80986E-1 3.33259E-1 3.09703E-1 3.49673E-1 5.45542E-1 5.19071E-1 5.75084E-1 3.16683E-1 2.85589E-1 2.53006E-1 2.09195E-1 1.57421E-1 1.77354E-1 1.28535E-1 1.00864E-1 1.10971E-1 1.92604E-1 2.97465E-1 3.33392E-1 4.25418E-1 4.93577E-1 3.55947E-1 2.53593E-1 1.31028E-1 1.67432E-1 1.77286E-1 1.24166E-1 1.4087E-1 2.18595E-1 3.16541E-1 2.51291E-1 2.94643E-1 2.75252E-1 2.04023E-1 2.1725E-1 3.32813E-1 3.62144E-1 6.14995E-1 5.31113E-1 5.46912E-1 6.01706E-1 6.84831E-1 5.49429E-1 5.02164E-1 3.9089E-1 4.45472E-1 6.49124E-1 6.81223E-1 7.0393E-1 7.18414E-1 6.90969E-1 6.91652E-1 6.91319E-1 7.12257E-1 7.12104E-1 7.11631E-1 7.11005E-1 -9999 -9999 -9999 -9999 -9999 -9999 -9999 -9999 -9999 -9999 -9999 -9999 -9999 -9999 -9999 -9999 -9999 -9999 -9999 -9999 -9999 -9999
-9999 -9999 -9999 -9999 -9999 -9999 -9999 -9999 -9999 -9999 -9999 -9999 -9999 -9999 -9999 -9999 -9999 -9999 -9999 -9999 -9999 -9999 -9999 -9999 -9999 -9999 -9999 -9999 -9999 -9999 -9999 -9999 -9999 -9999 -9999 -9999 -9999 -9999 -9999 -9999 -9999 -9999 -9999 -9999 -9999 -9999 -9999 -9999 -9999 -9999 -9999 -9999 -9999 -9999 -9999 -9999 -9999 -9999 -9999 -9999 -9999 -9999 -9999 -9999 -9999 -9999 -9999 -9999 -9999 -9999 -9999 -9999 -9999 -9999 -9999 -9999 -9999 -9999 -9999 -9999 -9999 -9999 -9999 -9999 -9999 -9999 -9999 -9999 -9999 -9999 -9999 -9999 -9999 -9999 -9999 -9999 -9999 -9999 -9999 -9999 -9999 -9999 -9999 -9999 -9999 -9999 -9999 -9999 -9999 -9999 -9999 -9999 -9999 -9999 -9999 -9999 -9999 -9999 -9999 -9999 -9999 -9999 -9999 -9999 -9999 -9999 -9999 -9999 -9999 -9999 -9999 -9999 -9999 2.8373E-1 2.87733E-1 2.75984E-1 3.05166E-1 3.17784E-1 3.21134E-1 3.15057E-1 3.1657E-1 3.26813E-1 3.56132E-1 3.34253E-1 3.19764E-1 3.00583E-1 2.68079E-1 2.37473E-1 2.32187E-1 2.29946E-1 2.45455E-1 2.59735E-1 3.09594E-1 3.71573E-1 4.18099E-1 4.72098E-1 4.99044E-1 4.98344E-1 4.86061E-1 3.54085E-1 3.58977E-1 3.02833E-1 3.37014E-1 2.89659E-1 2.96919E-1 3.45801E-1 3.58908E-1 3.95789E-1 4.94428E-1 6.26911E-1 6.467E-1 6.54065E-1 6.45654E-1 5.64203E-1 6.5102E-1 5.99985E-1 5.09271E-1 4.714E-1 5.09271E-1 4.6638E-1 5.64615E-1 5.89343E-1 6.06827E-1 5.52799E-1 4.25302E-1 6.06827E-1 6.0824E-1 3.62198E-1 2.86808E-1 5.32179E-1 5.23184E-1 5.45971E-1 3.09174E-1 2.85589E-1 2.21214E-1 1.45989E-1 1.17633E-1 1.04565E-1 7.12269E-2 1.06659E-1 2.08151E-1 2.80509E-1 3.68042E-1 4.36895E-1 4.37434E-1 4.02894E-1 3.2225E-1 2.0717E-1 1.22502E-1 1.25515E-1 1.33495E-1 1.20123E-1 1.19684E-1 1.65338E-1 1.93067E-1 1.76528E-1 1.81832E-1 1.8118E-1 1.97366E-1 2.65221E-1 3.94841E-1 6.16296E-1 5.65516E-1 6.94991E-1 6.76858E-1 6.8333E-1 6.90765E-1 6.20595E-1 6.02807E-1 5.3854E-1 3.37976E-1 7.07613E-1 7.10611E-1 7.13441E-1 7.03079E-1 6.90127E-1 6.90826E-1 6.90588E-1 6.90254E-1 7.11402E-1 7.11112E-1 7.10684E-1 -9999 -9999 -9999 -9999 -9999 -9999 -9999 -9999 -9999 -9999 -9999 -9999 -9999 -9999 -9999 -9999 -9999 -9999 -9999 -9999 -9999 -9999
-9999 -9999 -9999 -9999 -9999 -9999 -9999 -9999 -9999 -9999 -9999 -9999 -9999 -9999 -9999 -9999 -9999 -9999 -9999 -9999 -9999 -9999 -9999 -9999 -9999 -9999 -9999 -9999 -9999 -9999 -9999 -9999 -9999 -9999 -9999 -9999 -9999 -9999 -9999 -9999 -9999 -9999 -9999 -9999 -9999 -9999 -9999 -9999 -9999 -9999 -9999 -9999 -9999 -9999 -9999 -9999 -9999 -9999 -9999 -9999 -9999 -9999 -9999 -9999 -9999 -9999 -9999 -9999 -9999 -9999 -9999 -9999 -9999 -9999 -9999 -9999 -9999 -9999 -9999 -9999 -9999 -9999 -9999 -9999 -9999 -9999 -9999 -9999 -9999 -9999 -9999 -9999 -9999 -9999 -9999 -9999 -9999 -9999 -9999 -9999 -9999 -9999 -9999 -9999 -9999 -9999 -9999 -9999 -9999 -9999 -9999 -9999 -9999 -9999 -9999 -9999 -9999 -9999 -9999 -9999 -9999 -9999 -9999 -9999 -9999 -9999 -9999 -9999 -9999 -9999 -9999 -9999 2.80891E-1 2.84014E-1 2.76825E-1 3.1174E-1 3.53725E-1 3.98428E-1 4.23214E-1 3.45886E-1 3.60966E-1 4.077E-1 4.49917E-1 4.26089E-1 3.86204E-1 3.37484E-1 2.94793E-1 2.74823E-1 2.64886E-1 2.59466E-1 2.50681E-1 2.27517E-1 2.52838E-1 3.12079E-1 3.762E-1 3.7485E-1 4.07571E-1 4.4217E-1 3.90072E-1 3.52772E-1 3.58586E-1 3.56976E-1 3.81807E-1 3.92813E-1 3.1752E-1 2.92261E-1 2.91924E-1 3.23573E-1 4.06847E-1 4.79984E-1 6.10771E-1 6.12235E-1 6.12235E-1 6.3821E-1 5.28193E-1 5.46656E-1 5.28193E-1 4.55702E-1 4.09957E-1 3.55678E-1 5.80194E-1 4.97299E-1 3.38473E-1 4.27732E-1 4.27477E-1 5.72549E-1 5.66085E-1 4.98384E-1 4.24733E-1 5.37086E-1 3.55209E-1 3.59145E-1 3.41151E-1 2.70748E-1 2.16006E-1 1.77257E-1 1.21571E-1 7.93323E-2 7.57995E-2 9.65509E-2 1.54125E-1 2.00153E-1 3.26867E-1 4.2836E-1 3.57957E-1 2.85589E-1 2.0094E-1 1.54201E-1 1.51705E-1 1.87805E-1 1.81833E-1 1.79795E-1 1.57675E-1 1.94589E-1 1.33177E-1 1.12075E-1 1.23215E-1 2.15963E-1 2.22867E-1 2.23718E-1 2.75534E-1 3.18734E-1 6.59595E-1 4.6905E-1 4.40664E-1 4.3993E-1 3.84305E-1 3.65877E-1 4.00783E-1 6.5125E-1 7.00517E-1 6.98191E-1 6.97815E-1 6.815E-1 6.66218E-1 6.9E-1 6.90207E-1 6.90032E-1 6.89713E-1 6.8957E-1 7.10577E-1 7.10302E-1 -9999 -9999 -9999 -9999 -9999 -9999 -9999 -9999 -9999 -9999 -9999 -9999 -9999 -9999 -9999 -9999 -9999 -9999 -9999 -9999 -9999 -9999
-9999 -9999 -9999 -9999 -9999 -9999 -9999 -9999 -9999 -9999 -9999 -9999 -9999 -9999 -9999 -9999 -9999 -9999 -9999 -9999 -9999 -9999 -9999 -9999 -9999 -9999 -9999 -9999 -9999 -9999 -9999 -9999 -9999 -9999 -9999 -9999 -9999 -9999 -9999 -9999 -9999 -9999 -9999 -9999 -9999 -9999 -9999 -9999 -9999 -9999 -9999 -9999 -9999 -9999 -9999 -9999 -9999 -9999 -9999 -9999 -9999 -9999 -9999 -9999 -9999 -9999 -9999 -9999 -9999 -9999 -9999 -9999 -9999 -9999 -9999 -9999 -9999 -9999 -9999 -9999 -9999 -9999 -9999 -9999 -9999 -9999 -9999 -9999 -9999 -9999 -9999 -9999 -9999 -9999 -9999 -9999 -9999 -9999 -9999 -9999 -9999 -9999 -9999 -9999 -9999 -9999 -9999 -9999 -9999 -9999 -9999 -9999 -9999 -9999 -9999 -9999 -9999 -9999 -9999 -9999 -9999 -9999 -9999 -9999 -9999 -9999 -9999 -9999 -9999 -9999 -9999 -9999 2.58969E-1 2.67391E-1 3.10239E-1 3.5597E-1 3.76123E-1 4.17374E-1 4.40229E-1 3.9692E-1 3.45886E-1 4.42684E-1 4.74676E-1 4.7922E-1 4.21757E-1 3.87979E-1 3.69521E-1 3.33424E-1 3.25071E-1 3.34392E-1 2.73755E-1 2.35745E-1 2.29246E-1 2.71285E-1 3.21817E-1 3.20562E-1 3.64405E-1 3.98436E-1 4.45247E-1 4.6927E-1 4.67526E-1 4.48017E-1 4.68921E-1 4.48747E-1 3.51476E-1 2.73711E-1 3.40415E-1 3.30699E-1 3.6374E-1 4.71893E-1 5.49593E-1 5.95553E-1 5.5875E-1 5.22984E-1 4.05234E-1 5.1756E-1 4.19334E-1 3.66176E-1 5.81334E-1 5.4258E-1 4.39805E-1 4.7677E-1 3.70293E-1 3.36826E-1 5.04642E-1 4.39915E-1 5.5591E-1 4.51239E-1 5.64915E-1 3.41151E-1 2.56125E-1 2.47204E-1 2.3963E-1 2.19948E-1 2.00714E-1 1.36607E-1 9.59559E-2 1.73566E-1 1.00534E-1 1.54358E-1 2.43499E-1 2.96924E-1 3.42715E-1 3.83822E-1 4.43888E-1 3.49507E-1 2.62697E-1 4.3238E-1 4.3986E-1 4.85626E-1 4.76469E-1 4.45507E-1 3.80297E-1 4.50068E-1 3.66534E-1 1.84213E-1 1.83242E-1 2.32929E-1 3.14774E-1 2.67473E-1 2.81557E-1 3.21387E-1 3.23256E-1 3.85181E-1 4.78175E-1 5.61592E-1 5.8913E-1 6.59397E-1 6.84841E-1 6.89866E-1 6.98207E-1 6.8337E-1 6.83306E-1 6.67011E-1 6.67061E-1 6.67061E-1 6.89793E-1 6.89618E-1 6.89427E-1 6.89236E-1 7.10225E-1 7.10087E-1 -9999 -9999 -9999 -9999 -9999 -9999 -9999 -9999 -9999 -9999 -9999 -9999 -9999 -9999 -9999 -9999 -9999 -9999 -9999 -9999 -9999 -9999
-9999 -9999 -9999 -9999 -9999 -9999 -9999 -9999 -9999 -9999 -9999 -9999 -9999 -9999 -9999 -9999 -9999 -9999 -9999 -9999 -9999 -9999 -9999 -9999 -9999 -9999 -9999 -9999 -9999 -9999 -9999 -9999 -9999 -9999 -9999 -9999 -9999 -9999 -9999 -9999 -9999 -9999 -9999 -9999 -9999 -9999 -9999 -9999 -9999 -9999 -9999 -9999 -9999 -9999 -9999 -9999 -9999 -9999 -9999 -9999 -9999 -9999 -9999 -9999 -9999 -9999 -9999 -9999 -9999 -9999 -9999 -9999 -9999 -9999 -9999 -9999 -9999 -9999 -9999 -9999 -9999 -9999 -9999 -9999 -9999 -9999 -9999 -9999 -9999 -9999 -9999 -9999 -9999 -9999 -9999 -9999 -9999 -9999 -9999 -9999 -9999 -9999 -9999 -9999 -9999 -9999 -9999 -9999 -9999 -9999 -9999 -9999 -9999 -9999 -9999 -9999 -9999 -9999 -9999 -9999 -9999 -9999 -9999 -9999 -9999 -9999 -9999 -9999 -9999 -9999 -9999 2.60856E-1 2.53363E-1 2.63294E-1 3.29469E-1 3.80112E-1 3.73007E-1 3.87866E-1 3.96549E-1 3.75632E-1 3.29593E-1 3.27738E-1 3.36545E-1 3.64963E-1 3.71154E-1 3.84989E-1 4.15619E-1 3.95992E-1 3.87039E-1 4.00787E-1 3.5277E-1 2.76269E-1 2.35241E-1 2.44981E-1 2.70732E-1 3.06097E-1 4.02509E-1 5.56504E-1 6.39737E-1 6.43826E-1 6.26975E-1 6.60327E-1 5.7294E-1 5.02389E-1 3.47619E-1 2.76786E-1 3.25449E-1 3.12634E-1 3.70254E-1 4.20386E-1 4.34098E-1 4.17683E-1 4.28767E-1 3.62233E-1 5.26003E-1 6.06827E-1 6.10807E-1 5.36446E-1 4.22878E-1 3.93372E-1 3.32718E-1 4.6567E-1 5.03713E-1 4.39036E-1 4.11559E-1 5.05944E-1 6.01985E-1 4.32926E-1 3.6497E-1 2.55035E-1 2.30603E-1 1.30568E-1 8.99105E-2 1.03229E-1 1.02981E-1 7.80974E-2 8.02113E-2 1.16166E-1 1.87671E-1 2.31805E-1 3.0484E-1 3.13384E-1 3.16658E-1 3.73316E-1 3.92601E-1 4.01449E-1 3.83822E-1 3.83725E-1 3.92601E-1 3.66469E-1 4.90978E-1 5.54676E-1 5.06461E-1 5.13597E-1 4.73724E-1 4.51872E-1 4.77489E-1 4.8748E-1 5.70851E-1 5.69173E-1 5.93351E-1 3.55979E-1 3.80664E-1 4.45028E-1 5.31092E-1 5.22583E-1 5.39992E-1 6.1182E-1 6.47915E-1 6.87969E-1 6.74614E-1 6.83338E-1 6.6754E-1 6.67259E-1 6.66879E-1 6.66664E-1 6.89506E-1 6.89395E-1 6.89315E-1 6.89108E-1 6.8871E-1 7.09904E-1 -9999 -9999 -9999 -9999 -9999 -9999 -9999 -9999 -9999 -9999 -9999 -9999 -9999 -9999 -9999 -9999 -9999 -9999 -9999 -9999 -9999 -9999
-9999 -9999 -9999 -9999 -9999 -9999 -9999 -9999 -9999 -9999 -9999 -9999 -9999 -9999 -9999 -9999 -9999 -9999 -9999 -9999 -9999 -9999 -9999 -9999 -9999 -9999 -9999 -9999 -9999 -9999 -9999 -9999 -9999 -9999 -9999 -9999 -9999 -9999 -9999 -9999 -9999 -9999 -9999 -9999 -9999 -9999 -9999 -9999 -9999 -9999 -9999 -9999 -9999 -9999 -9999 -9999 -9999 -9999 -9999 -9999 -9999 -9999 -9999 -9999 -9999 -9999 -9999 -9999 -9999 -9999 -9999 -9999 -9999 -9999 -9999 -9999 -9999 -9999 -9999 -9999 -9999 -9999 -9999 -9999 -9999 -9999 -9999 -9999 -9999 -9999 -9999 -9999 -9999 -9999 -9999 -9999 -9999 -9999 -9999 -9999 -9999 -9999 -9999 -9999 -9999 -9999 -9999 -9999 -9999 -9999 -9999 -9999 -9999 -9999 -9999 -9999 -9999 -9999 -9999 -9999 -9999 -9999 -9999 -9999 -9999 -9999 -9999 -9999 -9999 2.86586E-1 2.61667E-1 2.53098E-1 2.47055E-1 2.55756E-1 2.97205E-1 3.17938E-1 3.51648E-1 3.85576E-1 4.02298E-1 3.99943E-1 3.74682E-1 2.93629E-1 2.85273E-1 2.81574E-1 2.87277E-1 3.48886E-1 4.2453E-1 4.2045E-1 4.13941E-1 4.56344E-1 4.17721E-1 3.54692E-1 2.7515E-1 2.28011E-1 2.27027E-1 2.83928E-1 4.30456E-1 6.51791E-1 6.7226E-1 6.7226E-1 6.64065E-1 6.3821E-1 6.51045E-1 5.17443E-1 3.29084E-1 3.0724E-1 3.60186E-1 3.49915E-1 4.09164E-1 3.88862E-1 4.24996E-1 4.49814E-1 3.50949E-1 4.53706E-1 6.01985E-1 5.47845E-1 5.00813E-1 4.53038E-1 3.60653E-1 2.84777E-1 2.75939E-1 3.5624E-1 3.74604E-1 3.99678E-1 5.11211E-1 5.8145E-1 4.1391E-1 5.27566E-1 4.3521E-1 1.51682E-1 1.11666E-1 1.09842E-1 6.72564E-2 4.22768E-2 4.36373E-2 5.01701E-2 9.70411E-2 1.4552E-1 2.17753E-1 2.24076E-1 2.16766E-1 1.77083E-1 2.33066E-1 2.6643E-1 3.66495E-1 3.57957E-1 2.33159E-1 2.66692E-1 3.55388E-1 3.23391E-1 3.5735E-1 5.83867E-1 5.3702E-1 5.54658E-1 5.70396E-1 5.4073E-1 5.39307E-1 5.66473E-1 6.10847E-1 5.91035E-1 6.41678E-1 4.30897E-1 4.46995E-1 4.85008E-1 5.80623E-1 6.09095E-1 6.16154E-1 6.21769E-1 6.2978E-1 6.86818E-1 6.5818E-1 6.43134E-1 6.67589E-1 6.67077E-1 6.664E-1 6.66251E-1 6.66449E-1 6.89395E-1 6.89299E-1 6.89076E-1 6.88757E-1 6.88502E-1 -9999 -9999 -9999 -9999 -9999 -9999 -9999 -9999 -9999 -9999 -9999 -9999 -9999 -9999 -9999 -9999 -9999 -9999 -9999 -9999 -9999 -9999
-9999 -9999 -9999 -9999 -9999 -9999 -9999 -9999 -9999 -9999 -9999 -9999 -9999 -9999 -9999 -9999 -9999 -9999 -9999 -9999 -9999 -9999 -9999 -9999 -9999 -9999 -9999 -9999 -9999 -9999 -9999 -9999 -9999 -9999 -9999 -9999 -9999 -9999 -9999 -9999 -9999 -9999 -9999 -9999 -9999 -9999 -9999 -9999 -9999 -9999 -9999 -9999 -9999 -9999 -9999 -9999 -9999 -9999 -9999 -9999 -9999 -9999 -9999 -9999 -9999 -9999 -9999 -9999 -9999 -9999 -9999 -9999 -9999 -9999 -9999 -9999 -9999 -9999 -9999 -9999 -9999 -9999 -9999 -9999 -9999 -9999 -9999 -9999 -9999 -9999 -9999 -9999 -9999 -9999 -9999 -9999 -9999 -9999 -9999 -9999 -9999 -9999 -9999 -9999 -9999 -9999 -9999 -9999 -9999 -9999 -9999 -9999 -9999 -9999 -9999 -9999 -9999 -9999 -9999 -9999 -9999 -9999 -9999 -9999 -9999 -9999 -9999 -9999 -9999 2.60586E-1 2.53894E-1 2.45236E-1 2.41367E-1 2.64684E-1 2.75876E-1 2.90376E-1 3.01467E-1 3.17331E-1 3.55811E-1 3.63989E-1 3.38738E-1 3.23229E-1 3.08696E-1 2.9366E-1 2.69549E-1 2.74871E-1 3.38826E-1 3.9274E-1 4.22842E-1 4.83596E-1 4.86395E-1 4.41787E-1 3.4292E-1 2.44437E-1 2.23603E-1 2.5284E-1 4.08968E-1 5.50911E-1 5.63753E-1 6.22008E-1 6.34343E-1 6.1731E-1 6.34343E-1 4.56289E-1 3.1835E-1 3.26064E-1 3.13839E-1 3.70086E-1 4.36995E-1 4.25365E-1 3.69348E-1 5.52772E-1 6.24042E-1 5.01789E-1 4.83314E-1 3.75119E-1 3.83822E-1 3.5735E-1 3.88184E-1 2.82787E-1 1.94084E-1 2.31863E-1 2.755E-1 3.56878E-1 3.94337E-1 4.99528E-1 4.45128E-1 5.15464E-1 3.81685E-1 2.20656E-1 1.9992E-1 1.91112E-1 1.13269E-1 1.23292E-1 1.48053E-1 5.39299E-2 9.39451E-2 1.4993E-1 1.98094E-1 1.27633E-1 1.15279E-1 1.40552E-1 1.83327E-1 2.79976E-1 3.92601E-1 2.75316E-1 1.79798E-1 1.83601E-1 2.75746E-1 2.48854E-1 3.1083E-1 3.55082E-1 5.73532E-1 5.53228E-1 5.39921E-1 5.93299E-1 6.3698E-1 6.37874E-1 6.42439E-1 6.40283E-1 6.0283E-1 4.76246E-1 5.40063E-1 5.86713E-1 6.17754E-1 6.72464E-1 6.69237E-1 6.58999E-1 6.92589E-1 6.57527E-1 6.42895E-1 6.43458E-1 6.431E-1 6.66846E-1 6.66317E-1 6.66218E-1 6.66499E-1 6.66664E-1 6.89395E-1 6.89156E-1 6.88837E-1 6.88486E-1 -9999 -9999 -9999 -9999 -9999 -9999 -9999 -9999 -9999 -9999 -9999 -9999 -9999 -9999 -9999 -9999 -9999 -9999 -9999 -9999 -9999 -9999
-9999 -9999 -9999 -9999 -9999 -9999 -9999 -9999 -9999 -9999 -9999 -9999 -9999 -9999 -9999 -9999 -9999 -9999 -9999 -9999 -9999 -9999 -9999 -9999 -9999 -9999 -9999 -9999 -9999 -9999 -9999 -9999 -9999 -9999 -9999 -9999 -9999 -9999 -9999 -9999 -9999 -9999 -9999 -9999 -9999 -9999 -9999 -9999 -9999 -9999 -9999 -9999 -9999 -9999 -9999 -9999 -9999 -9999 -9999 -9999 -9999 -9999 -9999 -9999 -9999 -9999 -9999 -9999 -9999 -9999 -9999 -9999 -9999 -9999 -9999 -9999 -9999 -9999 -9999 -9999 -9999 -9999 -9999 -9999 -9999 -9999 -9999 -9999 -9999 -9999 -9999 -9999 -9999 -9999 -9999 -9999 -9999 -9999 -9999 -9999 -9999 -9999 -9999 -9999 -9999 -9999 -9999 -9999 -9999 -9999 -9999 -9999 -9999 -9999 -9999 -9999 -9999 -9999 -9999 -9999 -9999 -9999 -9999 -9999 -9999 -9999 -9999 -9999 -9999 2.58432E-1 2.39803E-1 2.31477E-1 2.21538E-1 2.26408E-1 2.37387E-1 2.59913E-1 2.63976E-1 2.87211E-1 2.80442E-1 2.91599E-1 3.07203E-1 2.93629E-1 3.14406E-1 3.07502E-1 2.87644E-1 2.66026E-1 2.75989E-1 3.36007E-1 4.06895E-1 4.39025E-1 4.3692E-1 4.75555E-1 4.14356E-1 2.97504E-1 2.29247E-1 2.24577E-1 2.77142E-1 3.71889E-1 4.41685E-1 4.91478E-1 5.12194E-1 6.1731E-1 5.55373E-1 3.93021E-1 3.2296E-1 3.40912E-1 3.49462E-1 4.61227E-1 4.5641E-1 5.61945E-1 5.61711E-1 4.92549E-1 4.55702E-1 4.37434E-1 4.41041E-1 4.42052E-1 4.08175E-1 2.99008E-1 2.65246E-1 2.25943E-1 1.66456E-1 3.04515E-1 4.08471E-1 4.65104E-1 2.88158E-1 5.36426E-1 4.76742E-1 4.74968E-1 4.74624E-1 4.53137E-1 4.5346E-1 3.55881E-1 2.1807E-1 2.08844E-1 2.23585E-1 6.26117E-2 9.08212E-2 1.26857E-1 1.07843E-1 9.11349E-2 1.36006E-1 1.9434E-1 2.71186E-1 3.37464E-1 2.66392E-1 2.07948E-1 1.49333E-1 1.35348E-1 1.91418E-1 2.10515E-1 2.3113E-1 2.69215E-1 3.27358E-1 3.17851E-1 2.59125E-1 2.48992E-1 3.51187E-1 6.33275E-1 5.89489E-1 6.05711E-1 4.02794E-1 4.07382E-1 4.33288E-1 4.81145E-1 6.21574E-1 6.6476E-1 6.5181E-1 6.36209E-1 6.44413E-1 6.43919E-1 6.43731E-1 6.43475E-1 6.43117E-1 6.67077E-1 6.66829E-1 6.66829E-1 6.67044E-1 6.67061E-1 6.89713E-1 6.89379E-1 6.88997E-1 6.8855E-1 -9999 -9999 -9999 -9999 -9999 -9999 -9999 -9999 -9999 -9999 -9999 -9999 -9999 -9999 -9999 -9999 -9999 -9999 -9999 -9999 -9999 -9999
-9999 -9999 -9999 -9999 -9999 -9999 -9999 -9999 -9999 -9999 -9999 -9999 -9999 -9999 -9999 -9999 -9999 -9999 -9999 -9999 -9999 -9999 -9999 -9999 -9999 -9999 -9999 -9999 -9999 -9999 -9999 -9999 -9999 -9999 -9999 -9999 -9999 -9999 -9999 -9999 -9999 -9999 -9999 -9999 -9999 -9999 -9999 -9999 -9999 -9999 -9999 -9999 -9999 -9999 -9999 -9999 -9999 -9999 -9999 -9999 -9999 -9999 -9999 -9999 -9999 -9999 -9999 -9999 -9999 -9999 -9999 -9999 -9999 -9999 -9999 -9999 -9999 -9999 -9999 -9999 -9999 -9999 -9999 -9999 -9999 -9999 -9999 -9999 -9999 -9999 -9999 -9999 -9999 -9999 -9999 -9999 -9999 -9999 -9999 -9999 -9999 -9999 -9999 -9999 -9999 -9999 -9999 -9999 -9999 -9999 -9999 -9999 -9999 -9999 -9999 -9999 -9999 -9999 -9999 -9999 -9999 -9999 -9999 -9999 -9999 -9999 -9999 -9999 2.63566E-1 2.58671E-1 2.81335E-1 2.5241E-1 2.34106E-1 2.26654E-1 2.45108E-1 2.50329E-1 2.51382E-1 2.33187E-1 2.38235E-1 2.42327E-1 2.44391E-1 2.67898E-1 2.95749E-1 2.91938E-1 3.08449E-1 3.028E-1 2.98382E-1 3.19952E-1 3.13856E-1 3.55014E-1 4.05171E-1 4.31757E-1 4.19428E-1 3.47671E-1 2.76581E-1 2.1659E-1 2.17781E-1 2.46498E-1 2.93696E-1 3.35992E-1 4.69476E-1 6.00682E-1 4.60817E-1 3.119E-1 3.21974E-1 3.82555E-1 4.03608E-1 4.97925E-1 5.6883E-1 5.12237E-1 4.77609E-1 4.69227E-1 4.17549E-1 4.01211E-1 3.97899E-1 3.54121E-1 3.19158E-1 2.68966E-1 1.8194E-1 1.52056E-1 1.9891E-1 3.11824E-1 3.46736E-1 4.00232E-1 3.94355E-1 5.36426E-1 5.23724E-1 3.75998E-1 4.24036E-1 4.5346E-1 4.44316E-1 3.99278E-1 3.99278E-1 3.36135E-1 1.03895E-1 5.86196E-2 5.22513E-2 6.44343E-2 8.5026E-2 1.27245E-1 1.93399E-1 2.7724E-1 2.97273E-1 2.4011E-1 1.65417E-1 1.24601E-1 9.29747E-2 8.89774E-2 1.28797E-1 2.13646E-1 1.68609E-1 2.1049E-1 3.06229E-1 2.97546E-1 2.47521E-1 1.99296E-1 2.72298E-1 3.07981E-1 4.53089E-1 5.09471E-1 4.01667E-1 3.19558E-1 3.76692E-1 4.21748E-1 5.16734E-1 6.01971E-1 6.4072E-1 6.32603E-1 6.35089E-1 6.44158E-1 6.43544E-1 6.43271E-1 6.43271E-1 6.43271E-1 6.67473E-1 6.67407E-1 6.6754E-1 6.67573E-1 6.67325E-1 6.73984E-1 6.8922E-1 6.72822E-1 6.88391E-1 -9999 -9999 -9999 -9999 -9999 -9999 -9999 -9999 -9999 -9999 -9999 -9999 -9999 -9999 -9999 -9999 -9999 -9999 -9999 -9999 -9999
-9999 -9999 -9999 -9999 -9999 -9999 -9999 -9999 -9999 -9999 -9999 -9999 -9999 -9999 -9999 -9999 -9999 -9999 -9999 -9999 -9999 -9999 -9999 -9999 -9999 -9999 -9999 -9999 -9999 -9999 -9999 -9999 -9999 -9999 -9999 -9999 -9999 -9999 -9999 -9999 -9999 -9999 -9999 -9999 -9999 -9999 -9999 -9999 -9999 -9999 -9999 -9999 -9999 -9999 -9999 -9999 -9999 -9999 -9999 -9999 -9999 -9999 -9999 -9999 -9999 -9999 -9999 -9999 -9999 -9999 -9999 -9999 -9999 -9999 -9999 -9999 -9999 -9999 -9999 -9999 -9999 -9999 -9999 -9999 -9999 -9999 -9999 -9999 -9999 -9999 -9999 -9999 -9999 -9999 -9999 -9999 -9999 -9999 -9999 -9999 -9999 -9999 -9999 -9999 -9999 -9999 -9999 -9999 -9999 -9999 -9999 -9999 -9999 -9999 -9999 -9999 -9999 -9999 -9999 -9999 -9999 -9999 -9999 -9999 -9999 -9999 2.58163E-1 2.587E-1 2.72915E-1 3.18392E-1 3.54848E-1 3.29903E-1 2.80629E-1 2.41212E-1 2.34357E-1 2.16323E-1 2.15849E-1 2.13252E-1 2.14902E-1 2.3094E-1 2.32687E-1 2.35745E-1 2.7515E-1 3.38199E-1 3.36912E-1 3.49897E-1 3.51207E-1 2.9897E-1 2.99264E-1 3.26389E-1 3.51493E-1 4.27674E-1 4.89203E-1 4.13281E-1 3.02162E-1 2.30695E-1 2.15878E-1 2.1659E-1 2.36744E-1 2.81923E-1 3.74839E-1 4.04984E-1 3.52969E-1 3.01211E-1 3.48483E-1 3.91863E-1 4.92672E-1 5.48401E-1 5.08952E-1 4.55083E-1 4.592E-1 4.50434E-1 4.34273E-1 4.20639E-1 3.92335E-1 3.16442E-1 2.92515E-1 3.14635E-1 2.01399E-1 1.44267E-1 1.71437E-1 1.76935E-1 2.00718E-1 2.26933E-1 2.71039E-1 3.73001E-1 4.52543E-1 4.53718E-1 3.2012E-1 2.17494E-1 2.42336E-1 2.02785E-1 2.08004E-1 2.39331E-1 7.78992E-2 3.40168E-2 3.53397E-2 6.65876E-2 1.14673E-1 1.49513E-1 1.99302E-1 2.1464E-1 2.25022E-1 2.47167E-1 1.66612E-1 1.52017E-1 8.70671E-2 8.57519E-2 1.2016E-1 1.55999E-1 1.6126E-1 2.33837E-1 2.93766E-1 2.48978E-1 2.18661E-1 1.92132E-1 2.28838E-1 2.88654E-1 4.96625E-1 5.09713E-1 4.13898E-1 4.17528E-1 4.32868E-1 5.05567E-1 5.80314E-1 6.00491E-1 6.55559E-1 6.47171E-1 6.33329E-1 6.17333E-1 6.43117E-1 6.43117E-1 6.43305E-1 6.43407E-1 6.43288E-1 6.6744E-1 6.6749E-1 6.51254E-1 6.51085E-1 6.89841E-1 6.89331E-1 6.88773E-1 6.88359E-1 -9999 -9999 -9999 -9999 -9999 -9999 -9999 -9999 -9999 -9999 -9999 -9999 -9999 -9999 -9999 -9999 -9999 -9999 -9999 -9999 -9999
-9999 -9999 -9999 -9999 -9999 -9999 -9999 -9999 -9999 -9999 -9999 -9999 -9999 -9999 -9999 -9999 -9999 -9999 -9999 -9999 -9999 -9999 -9999 -9999 -9999 -9999 -9999 -9999 -9999 -9999 -9999 -9999 -9999 -9999 -9999 -9999 -9999 -9999 -9999 -9999 -9999 -9999 -9999 -9999 -9999 -9999 -9999 -9999 -9999 -9999 -9999 -9999 -9999 -9999 -9999 -9999 -9999 -9999 -9999 -9999 -9999 -9999 -9999 -9999 -9999 -9999 -9999 -9999 -9999 -9999 -9999 -9999 -9999 -9999 -9999 -9999 -9999 -9999 -9999 -9999 -9999 -9999 -9999 -9999 -9999 -9999 -9999 -9999 -9999 -9999 -9999 -9999 -9999 -9999 -9999 -9999 -9999 -9999 -9999 -9999 -9999 -9999 -9999 -9999 -9999 -9999 -9999 -9999 -9999 -9999 -9999 -9999 -9999 -9999 -9999 -9999 -9999 -9999 -9999 -9999 -9999 -9999 -9999 -9999 -9999 -9999 2.38274E-1 2.39803E-1 2.66981E-1 3.14907E-1 3.59997E-1 3.63231E-1 3.24966E-1 2.8432E-1 2.53294E-1 2.51971E-1 2.525E-1 2.47509E-1 2.43357E-1 2.22847E-1 2.41087E-1 2.50962E-1 2.9397E-1 3.7748E-1 3.87074E-1 3.45133E-1 2.9223E-1 2.97797E-1 2.92841E-1 2.93421E-1 3.19649E-1 3.51493E-1 4.41392E-1 4.31738E-1 3.72503E-1 2.71489E-1 2.42358E-1 2.35985E-1 2.3954E-1 2.36914E-1 2.64284E-1 2.97392E-1 3.11664E-1 3.1559E-1 3.54205E-1 4.5946E-1 4.80346E-1 4.81507E-1 4.16867E-1 4.63296E-1 4.62517E-1 4.05306E-1 4.49852E-1 4.39158E-1 4.46468E-1 4.44361E-1 3.40346E-1 3.0147E-1 3.90446E-1 3.19375E-1 2.13814E-1 1.75861E-1 2.36983E-1 3.12137E-1 3.9119E-1 4.50467E-1 4.92164E-1 4.06527E-1 2.96482E-1 1.99155E-1 2.21303E-1 1.51678E-1 9.49474E-2 1.15983E-1 1.08371E-1 4.22966E-2 4.49167E-2 4.63975E-2 5.34558E-2 7.60236E-2 1.34835E-1 1.42032E-1 1.91124E-1 2.46062E-1 2.33178E-1 1.80032E-1 1.14892E-1 1.05505E-1 1.55217E-1 1.75822E-1 1.92645E-1 2.11237E-1 2.45849E-1 2.19182E-1 2.24951E-1 2.24355E-1 2.6505E-1 3.36144E-1 4.09578E-1 5.16792E-1 5.64115E-1 5.1655E-1 5.32259E-1 5.48347E-1 5.5697E-1 6.6047E-1 6.46406E-1 6.31514E-1 6.32914E-1 6.33657E-1 6.16929E-1 6.43032E-1 6.43322E-1 6.43441E-1 6.43356E-1 6.67374E-1 6.67226E-1 6.67226E-1 6.67127E-1 6.66929E-1 6.89475E-1 6.73264E-1 6.72855E-1 6.88566E-1 -9999 -9999 -9999 -9999 -9999 -9999 -9999 -9999 -9999 -9999 -9999 -9999 -9999 -9999 -9999 -9999 -9999 -9999 -9999 -9999
-9999 -9999 -9999 -9999 -9999 -9999 -9999 -9999 -9999 -9999 -9999 -9999 -9999 -9999 -9999 -9999 -9999 -9999 -9999 -9999 -9999 -9999 -9999 -9999 -9999 -9999 -9999 -9999 -9999 -9999 -9999 -9999 -9999 -9999 -9999 -9999 -9999 -9999 -9999 -9999 -9999 -9999 -9999 -9999 -9999 -9999 -9999 -9999 -9999 -9999 -9999 -9999 -9999 -9999 -9999 -9999 -9999 -9999 -9999 -9999 -9999 -9999 -9999 -9999 -9999 -9999 -9999 -9999 -9999 -9999 -9999 -9999 -9999 -9999 -9999 -9999 -9999 -9999 -9999 -9999 -9999 -9999 -9999 -9999 -9999 -9999 -9999 -9999 -9999 -9999 -9999 -9999 -9999 -9999 -9999 -9999 -9999 -9999 -9999 -9999 -9999 -9999 -9999 -9999 -9999 -9999 -9999 -9999 -9999 -9999 -9999 -9999 -9999 -9999 -9999 -9999 -9999 -9999 -9999 -9999 -9999 -9999 -9999 -9999 -9999 -9999 2.30233E-1 2.13172E-1 2.38149E-1 2.70284E-1 2.86893E-1 2.97321E-1 3.14001E-1 2.87277E-1 2.84988E-1 2.92468E-1 3.03605E-1 3.05683E-1 2.74562E-1 2.67915E-1 2.89915E-1 3.35695E-1 3.51172E-1 3.77151E-1 3.21753E-1 2.85038E-1 2.74314E-1 2.71811E-1 2.99296E-1 2.75461E-1 2.67108E-1 2.83313E-1 3.5596E-1 4.27624E-1 4.06504E-1 3.44166E-1 2.619E-1 2.70874E-1 2.90383E-1 3.15855E-1 2.78942E-1 3.15888E-1 3.39002E-1 2.85816E-1 3.30888E-1 3.88893E-1 4.11499E-1 3.72312E-1 4.22267E-1 4.34932E-1 3.65988E-1 3.50659E-1 3.81685E-1 3.46552E-1 3.64398E-1 3.99278E-1 4.18281E-1 3.27595E-1 3.2012E-1 2.50134E-1 1.77777E-1 2.23502E-1 3.02559E-1 2.88486E-1 3.06781E-1 4.14199E-1 4.28882E-1 4.65036E-1 3.71357E-1 2.81298E-1 2.66597E-1 2.21226E-1 1.17108E-1 1.46564E-1 1.76617E-1 1.49433E-1 4.67807E-2 2.81395E-2 3.23842E-2 5.71777E-2 9.92699E-2 9.01879E-2 1.08235E-1 1.58568E-1 2.25671E-1 1.44837E-1 9.10795E-2 1.2838E-1 1.27674E-1 9.78192E-2 1.27418E-1 1.81022E-1 1.70635E-1 2.06014E-1 3.05013E-1 3.56035E-1 3.74185E-1 3.82335E-1 3.8216E-1 4.02655E-1 5.55355E-1 6.20718E-1 6.28964E-1 6.35586E-1 6.42636E-1 6.38654E-1 6.48884E-1 6.49359E-1 6.33139E-1 6.33605E-1 6.16894E-1 6.43049E-1 6.43288E-1 6.43492E-1 6.43424E-1 6.43083E-1 6.67028E-1 6.66879E-1 6.66813E-1 6.5046E-1 6.7382E-1 6.73558E-1 6.73215E-1 6.73019E-1 -9999 -9999 -9999 -9999 -9999 -9999 -9999 -9999 -9999 -9999 -9999 -9999 -9999 -9999 -9999 -9999 -9999 -9999 -9999 -9999
-9999 -9999 -9999 -9999 -9999 -9999 -9999 -9999 -9999 -9999 -9999 -9999 -9999 -9999 -9999 -9999 -9999 -9999 -9999 -9999 -9999 -9999 -9999 -9999 -9999 -9999 -9999 -9999 -9999 -9999 -9999 -9999 -9999 -9999 -9999 -9999 -9999 -9999 -9999 -9999 -9999 -9999 -9999 -9999 -9999 -9999 -9999 -9999 -9999 -9999 -9999 -9999 -9999 -9999 -9999 -9999 -9999 -9999 -9999 -9999 -9999 -9999 -9999 -9999 -9999 -9999 -9999 -9999 -9999 -9999 -9999 -9999 -9999 -9999 -9999 -9999 -9999 -9999 -9999 -9999 -9999 -9999 -9999 -9999 -9999 -9999 -9999 -9999 -9999 -9999 -9999 -9999 -9999 -9999 -9999 -9999 -9999 -9999 -9999 -9999 -9999 -9999 -9999 -9999 -9999 -9999 -9999 -9999 -9999 -9999 -9999 -9999 -9999 -9999 -9999 -9999 -9999 -9999 -9999 -9999 -9999 -9999 -9999 -9999 -9999 2.29985E-1 2.07356E-1 2.06666E-1 2.24939E-1 2.33854E-1 2.39677E-1 2.26711E-1 2.44391E-1 2.46727E-1 2.4934E-1 2.62138E-1 3.22923E-1 3.43832E-1 3.44464E-1 3.31612E-1 3.5309E-1 3.54692E-1 3.17487E-1 2.83044E-1 2.67123E-1 2.57365E-1 2.56296E-1 2.72118E-1 2.66878E-1 2.09287E-1 2.18737E-1 2.54682E-1 2.94277E-1 3.34709E-1 3.95399E-1 3.29325E-1 2.77535E-1 3.37106E-1 4.63397E-1 5.62714E-1 5.04257E-1 4.01949E-1 3.44062E-1 4.42947E-1 4.34322E-1 3.26682E-1 4.08968E-1 3.93771E-1 3.94592E-1 4.12019E-1 3.37447E-1 3.03383E-1 2.76295E-1 2.46172E-1 1.87512E-1 2.88831E-1 3.87574E-1 3.2012E-1 2.11592E-1 1.78408E-1 1.32621E-1 1.45248E-1 1.80555E-1 1.45691E-1 1.88386E-1 3.00757E-1 3.87574E-1 4.57059E-1 4.53289E-1 4.20245E-1 3.23929E-1 1.83551E-1 2.04619E-1 2.09453E-1 1.95854E-1 1.13042E-1 7.15274E-2 2.27188E-2 2.33955E-2 4.00167E-2 7.01615E-2 4.78772E-2 7.10939E-2 1.3753E-1 1.90166E-1 1.16097E-1 8.13065E-2 1.08316E-1 7.96117E-2 7.93722E-2 1.11695E-1 2.05678E-1 2.39079E-1 2.1264E-1 2.81281E-1 3.57639E-1 4.77419E-1 4.87818E-1 4.31029E-1 5.14046E-1 5.36131E-1 6.30802E-1 6.40088E-1 6.43139E-1 6.4143E-1 6.23486E-1 6.23206E-1 6.49613E-1 6.3326E-1 6.33709E-1 6.16999E-1 6.17245E-1 6.43168E-1 6.43288E-1 6.43322E-1 6.42912E-1 6.42468E-1 6.66664E-1 6.66615E-1 6.66581E-1 6.50223E-1 6.73542E-1 6.73297E-1 6.73084E-1 -9999 -9999 -9999 -9999 -9999 -9999 -9999 -9999 -9999 -9999 -9999 -9999 -9999 -9999 -9999 -9999 -9999 -9999 -9999 -9999
-9999 -9999 -9999 -9999 -9999 -9999 -9999 -9999 -9999 -9999 -9999 -9999 -9999 -9999 -9999 -9999 -9999 -9999 -9999 -9999 -9999 -9999 -9999 -9999 -9999 -9999 -9999 -9999 -9999 -9999 -9999 -9999 -9999 -9999 -9999 -9999 -9999 -9999 -9999 -9999 -9999 -9999 -9999 -9999 -9999 -9999 -9999 -9999 -9999 -9999 -9999 -9999 -9999 -9999 -9999 -9999 -9999 -9999 -9999 -9999 -9999 -9999 -9999 -9999 -9999 -9999 -9999 -9999 -9999 -9999 -9999 -9999 -9999 -9999 -9999 -9999 -9999 -9999 -9999 -9999 -9999 -9999 -9999 -9999 -9999 -9999 -9999 -9999 -9999 -9999 -9999 -9999 -9999 -9999 -9999 -9999 -9999 -9999 -9999 -9999 -9999 -9999 -9999 -9999 -9999 -9999 -9999 -9999 -9999 -9999 -9999 -9999 -9999 -9999 -9999 -9999 -9999 -9999 -9999 -9999 -9999 -9999 -9999 -9999 2.29985E-1 2.07817E-1 2.05063E-1 2.04607E-1 2.20573E-1 2.23721E-1 1.9613E-1 2.09283E-1 2.09283E-1 2.08588E-1 2.08357E-1 1.99056E-1 2.55999E-1 3.48623E-1 3.7781E-1 3.31923E-1 3.55976E-1 3.22058E-1 2.62186E-1 2.4032E-1 2.16603E-1 2.25555E-1 2.38816E-1 2.1802E-1 2.04916E-1 2.16828E-1 2.19697E-1 2.57619E-1 2.62985E-1 3.35958E-1 3.63563E-1 3.50698E-1 3.28055E-1 5.06008E-1 5.94005E-1 5.11028E-1 5.45787E-1 5.04369E-1 4.9036E-1 5.3406E-1 5.20094E-1 4.36076E-1 4.47447E-1 4.58822E-1 3.53452E-1 2.96248E-1 3.87308E-1 3.35375E-1 3.13214E-1 2.52394E-1 2.73886E-1 2.25529E-1 2.45484E-1 2.24303E-1 1.73887E-1 1.12848E-1 9.15891E-2 1.0453E-1 1.19294E-1 1.31547E-1 1.86483E-1 2.52387E-1 3.1698E-1 3.61604E-1 4.04529E-1 4.75989E-1 4.29963E-1 3.66818E-1 3.53116E-1 2.95776E-1 1.64808E-1 1.34394E-1 9.83429E-2 8.2018E-2 3.92075E-2 4.17844E-2 4.15201E-2 4.77383E-2 8.37992E-2 1.44226E-1 1.23192E-1 8.08718E-2 6.44815E-2 8.71826E-2 9.74261E-2 1.27005E-1 1.75477E-1 2.75395E-1 5.57862E-1 5.02325E-1 3.48659E-1 3.32345E-1 4.23894E-1 3.42408E-1 5.56442E-1 5.56258E-1 6.11187E-1 6.20967E-1 6.47557E-1 6.46317E-1 6.41002E-1 6.40283E-1 6.23189E-1 6.23293E-1 6.33208E-1 6.33588E-1 6.33933E-1 6.17052E-1 6.17122E-1 6.43066E-1 6.43066E-1 6.42793E-1 6.42502E-1 6.66747E-1 6.66615E-1 6.66482E-1 6.5002E-1 6.73346E-1 6.73215E-1 6.73019E-1 -9999 -9999 -9999 -9999 -9999 -9999 -9999 -9999 -9999 -9999 -9999 -9999 -9999 -9999 -9999 -9999 -9999 -9999 -9999 -9999
-9999 -9999 -9999 -9999 -9999 -9999 -9999 -9999 -9999 -9999 -9999 -9999 -9999 -9999 -9999 -9999 -9999 -9999 -9999 -9999 -9999 -9999 -9999 -9999 -9999 -9999 -9999 -9999 -9999 -9999 -9999 -9999 -9999 -9999 -9999 -9999 -9999 -9999 -9999 -9999 -9999 -9999 -9999 -9999 -9999 -9999 -9999 -9999 -9999 -9999 -9999 -9999 -9999 -9999 -9999 -9999 -9999 -9999 -9999 -9999 -9999 -9999 -9999 -9999 -9999 -9999 -9999 -9999 -9999 -9999 -9999 -9999 -9999 -9999 -9999 -9999 -9999 -9999 -9999 -9999 -9999 -9999 -9999 -9999 -9999 -9999 -9999 -9999 -9999 -9999 -9999 -9999 -9999 -9999 -9999 -9999 -9999 -9999 -9999 -9999 -9999 -9999 -9999 -9999 -9999 -9999 -9999 -9999 -9999 -9999 -9999 -9999 -9999 -9999 -9999 -9999 -9999 -9999 -9999 -9999 -9999 -9999 -9999 2.11298E-1 2.08279E-1 2.0552E-1 2.03923E-1 2.04151E-1 1.89588E-1 1.9045E-1 1.91316E-1 1.91099E-1 2.01735E-1 1.98595E-1 1.79093E-1 1.8137E-1 2.11651E-1 3.00765E-1 2.94001E-1 2.71257E-1 3.0666E-1 3.02506E-1 2.46252E-1 2.33482E-1 2.30736E-1 1.92187E-1 1.87875E-1 1.9197E-1 2.15615E-1 2.67931E-1 2.74857E-1 3.21769E-1 3.28706E-1 4.3363E-1 5.62634E-1 5.22187E-1 4.01975E-1 5.08087E-1 5.11028E-1 5.18001E-1 5.61686E-1 5.52484E-1 5.02355E-1 5.45604E-1 5.54751E-1 5.27223E-1 5.30523E-1 4.7296E-1 3.54439E-1 3.09971E-1 3.36212E-1 2.97054E-1 2.05702E-1 2.21371E-1 2.80944E-1 2.24081E-1 1.52614E-1 1.41947E-1 1.14912E-1 1.13393E-1 9.89248E-2 1.28919E-1 1.6671E-1 1.83066E-1 1.8639E-1 1.46199E-1 1.9481E-1 2.1585E-1 3.08893E-1 4.03688E-1 3.04464E-1 2.58575E-1 2.57525E-1 2.16562E-1 1.75417E-1 2.42486E-1 1.39473E-1 1.473E-1 9.573E-2 7.42051E-2 4.32127E-2 4.94225E-2 8.60648E-2 8.93069E-2 5.48731E-2 3.94378E-2 5.76485E-2 8.15208E-2 1.03967E-1 1.76718E-1 2.06445E-1 2.33949E-1 5.81095E-1 4.93359E-1 4.93973E-1 4.01537E-1 4.6988E-1 5.1139E-1 5.8652E-1 6.04521E-1 6.12564E-1 6.11381E-1 6.18741E-1 6.44905E-1 6.40335E-1 6.40163E-1 6.23328E-1 6.23433E-1 6.33329E-1 6.33623E-1 6.33778E-1 6.16771E-1 6.16788E-1 6.42707E-1 6.42741E-1 6.42519E-1 6.42468E-1 6.42553E-1 6.66929E-1 6.66763E-1 6.66449E-1 6.49969E-1 6.7328E-1 6.72904E-1 -9999 -9999 -9999 -9999 -9999 -9999 -9999 -9999 -9999 -9999 -9999 -9999 -9999 -9999 -9999 -9999 -9999 -9999 -9999 -9999
-9999 -9999 -9999 -9999 -9999 -9999 -9999 -9999 -9999 -9999 -9999 -9999 -9999 -9999 -9999 -9999 -9999 -9999 -9999 -9999 -9999 -9999 -9999 -9999 -9999 -9999 -9999 -9999 -9999 -9999 -9999 -9999 -9999 -9999 -9999 -9999 -9999 -9999 -9999 -9999 -9999 -9999 -9999 -9999 -9999 -9999 -9999 -9999 -9999 -9999 -9999 -9999 -9999 -9999 -9999 -9999 -9999 -9999 -9999 -9999 -9999 -9999 -9999 -9999 -9999 -9999 -9999 -9999 -9999 -9999 -9999 -9999 -9999 -9999 -9999 -9999 -9999 -9999 -9999 -9999 -9999 -9999 -9999 -9999 -9999 -9999 -9999 -9999 -9999 -9999 -9999 -9999 -9999 -9999 -9999 -9999 -9999 -9999 -9999 -9999 -9999 -9999 -9999 -9999 -9999 -9999 -9999 -9999 -9999 -9999 -9999 -9999 -9999 -9999 -9999 -9999 -9999 -9999 -9999 -9999 -9999 -9999 2.11065E-1 2.08279E-1 2.04835E-1 2.02336E-1 2.01433E-1 1.8532E-1 1.86592E-1 1.87658E-1 1.88299E-1 1.89588E-1 1.74182E-1 1.72976E-1 1.72976E-1 1.8578E-1 1.8984E-1 2.21179E-1 1.90705E-1 1.95507E-1 2.57098E-1 2.45473E-1 2.1947E-1 2.35494E-1 2.3697E-1 2.33191E-1 2.17756E-1 2.60818E-1 3.30699E-1 3.54069E-1 3.22586E-1 3.47553E-1 4.76927E-1 5.45624E-1 5.03699E-1 5.4498E-1 4.31858E-1 4.10641E-1 4.6952E-1 5.17162E-1 5.18859E-1 4.81056E-1 4.17134E-1 4.08175E-1 3.55881E-1 4.44316E-1 4.0526E-1 3.88801E-1 4.00793E-1 3.67058E-1 2.77015E-1 2.29021E-1 3.00351E-1 2.94967E-1 2.68636E-1 1.82193E-1 2.27112E-1 1.67513E-1 1.05201E-1 1.21776E-1 1.72383E-1 1.29939E-1 2.14243E-1 1.70176E-1 2.7802E-1 2.35745E-1 3.41313E-1 3.83992E-1 3.77332E-1 4.26181E-1 3.61192E-1 2.82136E-1 3.56064E-1 3.32763E-1 2.93338E-1 2.78252E-1 1.91692E-1 2.393E-1 1.50426E-1 4.50821E-2 3.74935E-2 3.22168E-2 3.83921E-2 4.10784E-2 3.42176E-2 4.86663E-2 7.91311E-2 1.11036E-1 1.5039E-1 4.33638E-1 4.81613E-1 2.70892E-1 3.08705E-1 3.86232E-1 3.84889E-1 4.81714E-1 5.19384E-1 5.47769E-1 5.9592E-1 6.04308E-1 6.11699E-1 6.10267E-1 6.17986E-1 6.17495E-1 6.40472E-1 6.4054E-1 6.2359E-1 6.23678E-1 6.06652E-1 6.33536E-1 6.33467E-1 6.3326E-1 6.33156E-1 6.16278E-1 6.4228E-1 6.42229E-1 6.42297E-1 6.42639E-1 6.50967E-1 6.50916E-1 6.50595E-1 6.50375E-1 6.7346E-1 6.72724E-1 -9999 -9999 -9999 -9999 -9999 -9999 -9999 -9999 -9999 -9999 -9999 -9999 -9999 -9999 -9999 -9999 -9999 -9999 -9999 -9999
-9999 -9999 -9999 -9999 -9999 -9999 -9999 -9999 -9999 -9999 -9999 -9999 -9999 -9999 -9999 -9999 -9999 -9999 -9999 -9999 -9999 -9999 -9999 -9999 -9999 -9999 -9999 -9999 -9999 -9999 -9999 -9999 -9999 -9999 -9999 -9999 -9999 -9999 -9999 -9999 -9999 -9999 -9999 -9999 -9999 -9999 -9999 -9999 -9999 -9999 -9999 -9999 -9999 -9999 -9999 -9999 -9999 -9999 -9999 -9999 -9999 -9999 -9999 -9999 -9999 -9999 -9999 -9999 -9999 -9999 -9999 -9999 -9999 -9999 -9999 -9999 -9999 -9999 -9999 -9999 -9999 -9999 -9999 -9999 -9999 -9999 -9999 -9999 -9999 -9999 -9999 -9999 -9999 -9999 -9999 -9999 -9999 -9999 -9999 -9999 -9999 -9999 -9999 -9999 -9999 -9999 -9999 -9999 -9999 -9999 -9999 -9999 -9999 -9999 -9999 -9999 -9999 -9999 2.33226E-1 2.34733E-1 2.35488E-1 2.17432E-1 2.17194E-1 2.14585E-1 2.08741E-1 2.0211E-1 1.83844E-1 1.83214E-1 1.84686E-1 1.87018E-1 1.9393E-1 1.87245E-1 2.06989E-1 2.0791E-1 2.21636E-1 2.57632E-1 2.44694E-1 2.04928E-1 2.04953E-1 1.90057E-1 2.2629E-1 2.28011E-1 1.93277E-1 2.29454E-1 2.50394E-1 2.53298E-1 2.80477E-1 3.65043E-1 4.04794E-1 3.44379E-1 3.35889E-1 3.69433E-1 4.09354E-1 5.19554E-1 5.00062E-1 4.69654E-1 3.57544E-1 3.31608E-1 3.40988E-1 4.47579E-1 4.23614E-1 3.73001E-1 3.30335E-1 2.89349E-1 2.50959E-1 4.0526E-1 4.41335E-1 4.59658E-1 4.28984E-1 3.2935E-1 3.01512E-1 3.46737E-1 3.53676E-1 2.85999E-1 3.26027E-1 2.28505E-1 2.64423E-1 1.81296E-1 1.28126E-1 1.9834E-1 2.10357E-1 1.41122E-1 2.63651E-1 3.28422E-1 3.68688E-1 3.95058E-1 4.10819E-1 4.35619E-1 4.46936E-1 3.70646E-1 3.17279E-1 3.70771E-1 3.85313E-1 2.77602E-1 2.7089E-1 1.36613E-1 2.69065E-1 1.94612E-1 9.49138E-2 7.59544E-2 2.69167E-2 2.22832E-2 3.47002E-2 4.2772E-2 5.27416E-2 2.03325E-1 2.85033E-1 1.12046E-1 2.1081E-1 2.98883E-1 5.18246E-1 4.45908E-1 3.52367E-1 4.04721E-1 4.80637E-1 5.111E-1 5.48616E-1 5.66301E-1 5.65589E-1 6.02671E-1 6.01566E-1 6.09612E-1 6.1774E-1 6.17389E-1 6.4054E-1 6.40574E-1 6.23014E-1 6.22612E-1 6.05711E-1 6.05995E-1 6.32655E-1 6.32396E-1 6.32344E-1 6.32603E-1 6.41801E-1 6.4216E-1 6.42485E-1 6.42895E-1 6.26409E-1 6.51372E-1 6.51186E-1 6.51001E-1 6.50274E-1 6.88375E-1 -9999 -9999 -9999 -9999 -9999 -9999 -9999 -9999 -9999 -9999 -9999 -9999 -9999 -9999 -9999 -9999 -9999 -9999 -9999 -9999
-9999 -9999 -9999 -9999 -9999 -9999 -9999 -9999 -9999 -9999 -9999 -9999 -9999 -9999 -9999 -9999 -9999 -9999 -9999 -9999 -9999 -9999 -9999 -9999 -9999 -9999 -9999 -9999 -9999 -9999 -9999 -9999 -9999 -9999 -9999 -9999 -9999 -9999 -9999 -9999 -9999 -9999 -9999 -9999 -9999 -9999 -9999 -9999 -9999 -9999 -9999 -9999 -9999 -9999 -9999 -9999 -9999 -9999 -9999 -9999 -9999 -9999 -9999 -9999 -9999 -9999 -9999 -9999 -9999 -9999 -9999 -9999 -9999 -9999 -9999 -9999 -9999 -9999 -9999 -9999 -9999 -9999 -9999 -9999 -9999 -9999 -9999 -9999 -9999 -9999 -9999 -9999 -9999 -9999 -9999 -9999 -9999 -9999 -9999 -9999 -9999 -9999 -9999 -9999 -9999 -9999 -9999 -9999 -9999 -9999 -9999 -9999 -9999 -9999 -9999 -9999 2.29489E-1 2.32475E-1 2.52304E-1 2.38912E-1 2.41212E-1 2.42497E-1 2.47159E-1 2.62075E-1 2.0764E-1 1.98571E-1 1.93274E-1 1.89157E-1 1.85531E-1 1.88943E-1 1.96831E-1 2.30211E-1 2.78797E-1 2.79643E-1 2.60561E-1 2.68742E-1 3.16577E-1 3.0666E-1 2.64934E-1 2.24551E-1 2.37518E-1 2.13726E-1 2.09055E-1 2.23781E-1 2.83567E-1 3.39753E-1 2.76225E-1 2.84643E-1 3.23166E-1 4.08677E-1 4.40471E-1 4.63025E-1 4.6262E-1 5.08273E-1 4.39422E-1 4.99306E-1 4.14187E-1 3.59105E-1 2.89388E-1 3.81924E-1 3.33579E-1 3.17332E-1 3.04249E-1 2.73346E-1 2.79924E-1 3.03895E-1 4.0526E-1 3.55901E-1 4.00586E-1 3.51437E-1 2.96482E-1 3.12129E-1 2.63651E-1 2.35966E-1 2.78252E-1 2.56539E-1 1.75875E-1 1.92338E-1 2.49552E-1 3.13951E-1 2.94453E-1 2.60753E-1 3.24111E-1 3.76926E-1 3.84932E-1 3.38893E-1 4.19509E-1 1.81296E-1 1.60375E-1 1.55124E-1 1.97673E-1 2.78252E-1 3.77535E-1 2.35966E-1 1.39766E-1 1.38333E-1 1.47055E-1 1.09235E-1 1.0487E-1 1.39515E-1 9.33285E-2 1.02403E-1 1.37052E-1 1.6503E-1 1.83255E-1 2.97855E-1 3.4481E-1 1.28451E-1 1.81282E-1 2.18698E-1 2.69346E-1 4.03477E-1 4.41197E-1 4.6355E-1 5.20962E-1 5.58523E-1 5.57037E-1 5.55219E-1 5.6334E-1 5.62516E-1 5.99871E-1 6.08231E-1 6.07415E-1 6.06812E-1 6.16035E-1 6.39066E-1 6.41799E-1 6.32393E-1 6.20583E-1 6.2165E-1 6.48444E-1 6.48325E-1 6.316E-1 6.32102E-1 6.15874E-1 6.42485E-1 6.4298E-1 6.26548E-1 6.26844E-1 6.51744E-1 6.5171E-1 6.51575E-1 6.50679E-1 6.88455E-1 6.72036E-1 -9999 -9999 -9999 -9999 -9999 -9999 -9999 -9999 -9999 -9999 -9999 -9999 -9999 -9999 -9999 -9999 -9999 -9999 -9999
-9999 -9999 -9999 -9999 -9999 -9999 -9999 -9999 -9999 -9999 -9999 -9999 -9999 -9999 -9999 -9999 -9999 -9999 -9999 -9999 -9999 -9999 -9999 -9999 -9999 -9999 -9999 -9999 -9999 -9999 -9999 -9999 -9999 -9999 -9999 -9999 -9999 -9999 -9999 -9999 -9999 -9999 -9999 -9999 -9999 -9999 -9999 -9999 -9999 -9999 -9999 -9999 -9999 -9999 -9999 -9999 -9999 -9999 -9999 -9999 -9999 -9999 -9999 -9999 -9999 -9999 -9999 -9999 -9999 -9999 -9999 -9999 -9999 -9999 -9999 -9999 -9999 -9999 -9999 -9999 -9999 -9999 -9999 -9999 -9999 -9999 -9999 -9999 -9999 -9999 -9999 -9999 -9999 -9999 -9999 -9999 -9999 -9999 -9999 -9999 -9999 -9999 -9999 -9999 -9999 -9999 -9999 -9999 -9999 -9999 -9999 -9999 -9999 -9999 -9999 2.25304E-1 2.27267E-1 2.45755E-1 2.34106E-1 2.43528E-1 2.50827E-1 2.56129E-1 2.75287E-1 2.57289E-1 2.37954E-1 2.33411E-1 2.27449E-1 2.1823E-1 1.76817E-1 1.72375E-1 1.9353E-1 2.27984E-1 2.63542E-1 2.8618E-1 2.62457E-1 2.80745E-1 3.39422E-1 3.31303E-1 2.7095E-1 2.68177E-1 2.49082E-1 2.42588E-1 2.39257E-1 2.8588E-1 3.64678E-1 3.91914E-1 3.30874E-1 3.31528E-1 4.35961E-1 4.91271E-1 5.19822E-1 4.54573E-1 4.5786E-1 4.85568E-1 4.64586E-1 5.17028E-1 4.81318E-1 4.04602E-1 3.76773E-1 2.94332E-1 3.35587E-1 3.29896E-1 3.18825E-1 3.2012E-1 2.81298E-1 2.44198E-1 2.73169E-1 3.36419E-1 4.01338E-1 1.86156E-1 1.81296E-1 1.65415E-1 1.69024E-1 1.53406E-1 1.58338E-1 1.39168E-1 1.30082E-1 2.08516E-1 3.4967E-1 3.36313E-1 3.88666E-1 4.19509E-1 4.14504E-1 3.75287E-1 3.01058E-1 1.05346E-1 1.54773E-1 1.01079E-1 7.63103E-2 7.30826E-2 7.60747E-2 1.50607E-1 4.02656E-1 2.56539E-1 1.756E-1 1.68628E-1 1.39017E-1 1.29528E-1 1.4217E-1 1.81987E-1 1.97979E-1 1.96824E-1 2.08172E-1 2.39923E-1 2.76202E-1 4.00344E-1 3.64777E-1 1.71633E-1 2.44183E-1 2.8899E-1 2.60856E-1 3.33213E-1 4.15508E-1 5.01053E-1 5.41997E-1 5.4985E-1 5.1931E-1 5.16728E-1 5.42827E-1 5.50935E-1 5.33726E-1 5.69487E-1 5.59285E-1 5.21919E-1 5.86303E-1 5.95077E-1 5.86209E-1 5.85613E-1 6.22205E-1 6.37177E-1 6.38139E-1 6.47375E-1 6.47273E-1 6.31566E-1 6.16102E-1 6.42929E-1 6.43509E-1 6.43851E-1 6.27192E-1 6.2714E-1 6.51913E-1 6.51862E-1 6.51119E-1 6.49614E-1 6.8804E-1 -9999 -9999 -9999 -9999 -9999 -9999 -9999 -9999 -9999 -9999 -9999 -9999 -9999 -9999 -9999 -9999 -9999 -9999 -9999
-9999 -9999 -9999 -9999 -9999 -9999 -9999 -9999 -9999 -9999 -9999 -9999 -9999 -9999 -9999 -9999 -9999 -9999 -9999 -9999 -9999 -9999 -9999 -9999 -9999 -9999 -9999 -9999 -9999 -9999 -9999 -9999 -9999 -9999 -9999 -9999 -9999 -9999 -9999 -9999 -9999 -9999 -9999 -9999 -9999 -9999 -9999 -9999 -9999 -9999 -9999 -9999 -9999 -9999 -9999 -9999 -9999 -9999 -9999 -9999 -9999 -9999 -9999 -9999 -9999 -9999 -9999 -9999 -9999 -9999 -9999 -9999 -9999 -9999 -9999 -9999 -9999 -9999 -9999 -9999 -9999 -9999 -9999 -9999 -9999 -9999 -9999 -9999 -9999 -9999 -9999 -9999 -9999 -9999 -9999 -9999 -9999 -9999 -9999 -9999 -9999 -9999 -9999 -9999 -9999 -9999 -9999 -9999 -9999 -9999 -9999 -9999 -9999 -9999 2.23111E-1 2.22869E-1 2.23841E-1 2.21538E-1 2.269E-1 2.38149E-1 2.52146E-1 2.77809E-1 2.59706E-1 2.4514E-1 2.61055E-1 2.63767E-1 2.58899E-1 2.26017E-1 1.94187E-1 1.70782E-1 1.8578E-1 2.13763E-1 2.26263E-1 2.49911E-1 2.54934E-1 2.84753E-1 3.34448E-1 2.96011E-1 2.39485E-1 2.45691E-1 2.40535E-1 2.66833E-1 2.95182E-1 2.93405E-1 4.1612E-1 5.02938E-1 4.57426E-1 4.18845E-1 4.75878E-1 5.03803E-1 4.38864E-1 4.43619E-1 4.6595E-1 4.5372E-1 4.67109E-1 2.10524E-1 4.10022E-1 3.85958E-1 3.63133E-1 3.35128E-1 2.41798E-1 2.84127E-1 3.20555E-1 2.90556E-1 2.45484E-1 1.65505E-1 1.36852E-1 2.29367E-1 3.48981E-1 2.02045E-1 1.87911E-1 2.16562E-1 1.36088E-1 9.35492E-2 1.0996E-1 1.21196E-1 1.72393E-1 2.03396E-1 3.24893E-1 2.42694E-1 2.27578E-1 2.47227E-1 2.83864E-1 1.2553E-1 1.02444E-1 6.78149E-2 9.19093E-2 6.27175E-2 3.79163E-2 3.50524E-2 1.56934E-1 2.36521E-1 3.05031E-1 3.39374E-1 2.94119E-1 2.93338E-1 2.49552E-1 2.15724E-1 2.02325E-1 2.38894E-1 1.92962E-1 2.28205E-1 2.62174E-1 2.92852E-1 3.68988E-1 5.04915E-1 3.7145E-1 1.55152E-1 2.89862E-1 3.83776E-1 3.50918E-1 4.31703E-1 4.90066E-1 5.10515E-1 5.10014E-1 5.39485E-1 5.3845E-1 5.08665E-1 4.59446E-1 4.47245E-1 4.45242E-1 4.64504E-1 4.3585E-1 4.35375E-1 5.09177E-1 4.99919E-1 5.2765E-1 5.7569E-1 6.04446E-1 6.41166E-1 6.37486E-1 6.62236E-1 6.65746E-1 6.30301E-1 6.15698E-1 6.17122E-1 6.43697E-1 6.27262E-1 6.27244E-1 6.27088E-1 6.51778E-1 6.51778E-1 6.51338E-1 6.50087E-1 6.72527E-1 -9999 -9999 -9999 -9999 -9999 -9999 -9999 -9999 -9999 -9999 -9999 -9999 -9999 -9999 -9999 -9999 -9999 -9999 -9999
-9999 -9999 -9999 -9999 -9999 -9999 -9999 -9999 -9999 -9999 -9999 -9999 -9999 -9999 -9999 -9999 -9999 -9999 -9999 -9999 -9999 -9999 -9999 -9999 -9999 -9999 -9999 -9999 -9999 -9999 -9999 -9999 -9999 -9999 -9999 -9999 -9999 -9999 -9999 -9999 -9999 -9999 -9999 -9999 -9999 -9999 -9999 -9999 -9999 -9999 -9999 -9999 -9999 -9999 -9999 -9999 -9999 -9999 -9999 -9999 -9999 -9999 -9999 -9999 -9999 -9999 -9999 -9999 -9999 -9999 -9999 -9999 -9999 -9999 -9999 -9999 -9999 -9999 -9999 -9999 -9999 -9999 -9999 -9999 -9999 -9999 -9999 -9999 -9999 -9999 -9999 -9999 -9999 -9999 -9999 -9999 -9999 -9999 -9999 -9999 -9999 -9999 -9999 -9999 -9999 -9999 -9999 -9999 -9999 -9999 -9999 -9999 -9999 -9999 2.1925E-1 2.18053E-1 2.01433E-1 2.02336E-1 2.05063E-1 2.29862E-1 2.65066E-1 2.6268E-1 2.66496E-1 2.53796E-1 2.75351E-1 2.77593E-1 2.44149E-1 2.14209E-1 1.95286E-1 1.69792E-1 1.79919E-1 1.85146E-1 2.09324E-1 2.1518E-1 2.18272E-1 2.35999E-1 2.08336E-1 2.25489E-1 2.37731E-1 2.19431E-1 2.12551E-1 2.22592E-1 2.15089E-1 2.30889E-1 2.62111E-1 3.53269E-1 4.00215E-1 4.71311E-1 5.0302E-1 4.37697E-1 4.54097E-1 4.86648E-1 4.48251E-1 4.35629E-1 3.76509E-1 1.49424E-1 3.55826E-1 3.3047E-1 3.49197E-1 3.34385E-1 2.4263E-1 2.3026E-1 2.14774E-1 2.29216E-1 1.92529E-1 1.10837E-1 8.44052E-2 1.84693E-1 2.63651E-1 2.05703E-1 1.58236E-1 1.99248E-1 1.81296E-1 9.37639E-2 1.33425E-1 1.93728E-1 2.60337E-1 3.05031E-1 3.20924E-1 1.94809E-1 1.08232E-1 9.72122E-2 1.18613E-1 1.31137E-1 6.49348E-2 3.69305E-2 3.30923E-2 2.95703E-2 5.55507E-2 5.52433E-2 8.97778E-2 1.32072E-1 2.1977E-1 3.09155E-1 2.97252E-1 2.46168E-1 2.31959E-1 2.38636E-1 2.33581E-1 2.04542E-1 2.009E-1 1.87883E-1 3.03921E-1 3.74232E-1 4.51576E-1 5.25754E-1 1.7429E-1 2.05002E-1 2.31999E-1 3.87794E-1 4.62284E-1 4.61933E-1 4.80425E-1 4.8923E-1 4.60159E-1 4.42132E-1 5.39522E-1 5.30789E-1 4.5369E-1 3.51502E-1 3.14832E-1 3.0431E-1 3.28914E-1 3.88254E-1 3.97211E-1 4.15345E-1 4.99064E-1 6.03289E-1 6.31823E-1 6.41525E-1 6.40823E-1 6.13195E-1 6.22239E-1 6.62502E-1 6.14359E-1 6.15557E-1 6.42331E-1 6.26061E-1 6.26409E-1 6.26427E-1 6.51186E-1 6.51153E-1 6.50899E-1 6.50121E-1 6.72822E-1 6.72675E-1 -9999 -9999 -9999 -9999 -9999 -9999 -9999 -9999 -9999 -9999 -9999 -9999 -9999 -9999 -9999 -9999 -9999 -9999
-9999 -9999 -9999 -9999 -9999 -9999 -9999 -9999 -9999 -9999 -9999 -9999 -9999 -9999 -9999 -9999 -9999 -9999 -9999 -9999 -9999 -9999 -9999 -9999 -9999 -9999 -9999 -9999 -9999 -9999 -9999 -9999 -9999 -9999 -9999 -9999 -9999 -9999 -9999 -9999 -9999 -9999 -9999 -9999 -9999 -9999 -9999 -9999 -9999 -9999 -9999 -9999 -9999 -9999 -9999 -9999 -9999 -9999 -9999 -9999 -9999 -9999 -9999 -9999 -9999 -9999 -9999 -9999 -9999 -9999 -9999 -9999 -9999 -9999 -9999 -9999 -9999 -9999 -9999 -9999 -9999 -9999 -9999 -9999 -9999 -9999 -9999 -9999 -9999 -9999 -9999 -9999 -9999 -9999 -9999 -9999 -9999 -9999 -9999 -9999 -9999 -9999 -9999 -9999 -9999 -9999 -9999 -9999 -9999 -9999 -9999 -9999 -9999 2.16386E-1 1.97407E-1 1.96521E-1 1.95637E-1 1.95858E-1 1.97185E-1 2.02413E-1 2.35197E-1 2.71485E-1 2.68968E-1 2.95376E-1 3.00113E-1 2.8415E-1 2.5067E-1 2.15627E-1 1.99279E-1 1.8578E-1 1.62611E-1 1.76432E-1 1.8158E-1 1.81788E-1 1.94212E-1 1.67015E-1 1.68776E-1 1.98375E-1 2.32467E-1 2.3548E-1 2.51768E-1 2.49052E-1 2.60488E-1 3.15566E-1 2.66528E-1 2.54889E-1 3.84823E-1 4.44677E-1 4.22246E-1 4.18521E-1 4.65929E-1 4.62578E-1 4.08329E-1 4.04223E-1 1.57456E-1 1.84537E-1 4.26744E-1 3.80755E-1 3.61638E-1 2.50112E-1 2.59817E-1 2.45137E-1 1.89558E-1 1.74454E-1 1.24429E-1 9.17116E-2 8.78647E-2 7.16301E-2 1.4963E-1 2.22899E-1 1.9834E-1 1.24429E-1 1.49857E-1 8.89368E-2 7.69359E-2 1.11218E-1 1.54937E-1 2.39374E-1 3.14034E-1 2.07357E-1 1.61363E-1 9.16428E-2 6.68388E-2 5.21712E-2 6.20173E-2 6.87468E-2 5.77039E-2 4.19564E-2 5.74617E-2 8.66909E-2 1.30031E-1 2.17098E-1 2.97252E-1 2.82045E-1 1.56492E-1 1.2653E-1 1.06812E-1 1.90598E-1 1.73189E-1 1.3592E-1 1.35581E-1 6.70387E-2 1.01545E-1 1.72786E-1 5.04134E-1 4.94079E-1 2.2315E-1 2.47295E-1 3.49644E-1 4.13914E-1 4.53516E-1 4.33036E-1 4.31557E-1 4.48599E-1 4.20374E-1 4.48801E-1 4.80109E-1 5.13775E-1 5.13292E-1 4.45427E-1 3.86161E-1 3.4613E-1 3.11074E-1 4.15977E-1 4.35046E-1 4.53737E-1 5.00942E-1 5.58643E-1 6.3286E-1 6.15169E-1 6.05104E-1 6.03966E-1 6.60637E-1 6.28636E-1 6.46287E-1 6.46321E-1 6.1286E-1 6.56186E-1 6.40449E-1 6.41032E-1 6.41288E-1 6.65953E-1 6.66036E-1 6.49529E-1 6.49326E-1 6.72757E-1 -9999 -9999 -9999 -9999 -9999 -9999 -9999 -9999 -9999 -9999 -9999 -9999 -9999 -9999 -9999 -9999 -9999 -9999
-9999 -9999 -9999 -9999 -9999 -9999 -9999 -9999 -9999 -9999 -9999 -9999 -9999 -9999 -9999 -9999 -9999 -9999 -9999 -9999 -9999 -9999 -9999 -9999 -9999 -9999 -9999 -9999 -9999 -9999 -9999 -9999 -9999 -9999 -9999 -9999 -9999 -9999 -9999 -9999 -9999 -9999 -9999 -9999 -9999 -9999 -9999 -9999 -9999 -9999 -9999 -9999 -9999 -9999 -9999 -9999 -9999 -9999 -9999 -9999 -9999 -9999 -9999 -9999 -9999 -9999 -9999 -9999 -9999 -9999 -9999 -9999 -9999 -9999 -9999 -9999 -9999 -9999 -9999 -9999 -9999 -9999 -9999 -9999 -9999 -9999 -9999 -9999 -9999 -9999 -9999 -9999 -9999 -9999 -9999 -9999 -9999 -9999 -9999 -9999 -9999 -9999 -9999 -9999 -9999 -9999 -9999 -9999 -9999 -9999 -9999 -9999 -9999 1.97407E-1 1.96963E-1 1.95417E-1 1.92134E-1 1.89753E-1 1.7437E-1 1.78031E-1 2.0016E-1 2.14666E-1 2.42584E-1 2.54933E-1 2.7178E-1 2.80743E-1 2.69292E-1 2.33956E-1 2.03562E-1 1.9375E-1 1.72177E-1 1.68219E-1 1.75823E-1 1.60523E-1 1.45941E-1 1.57309E-1 1.68994E-1 1.72365E-1 1.75587E-1 1.85911E-1 2.36941E-1 2.82965E-1 3.66826E-1 4.36941E-1 2.56222E-1 2.67992E-1 3.98048E-1 3.61772E-1 3.78708E-1 4.28753E-1 3.98215E-1 3.79144E-1 3.12129E-1 2.66597E-1 2.73886E-1 1.68309E-1 4.16756E-1 3.09072E-1 2.85268E-1 2.85402E-1 1.99124E-1 1.83444E-1 2.09902E-1 1.72352E-1 1.37389E-1 1.75875E-1 1.5546E-1 8.58767E-2 9.46461E-2 1.27777E-1 1.21958E-1 8.70805E-2 8.05446E-2 6.71596E-2 9.38643E-2 1.14705E-1 1.281E-1 2.01348E-1 2.99732E-1 2.58112E-1 2.39374E-1 1.62924E-1 1.24546E-1 5.25587E-2 3.16847E-2 3.77431E-2 3.89803E-2 3.37651E-2 5.1779E-2 9.01127E-2 7.97823E-2 1.17406E-1 8.45601E-2 8.96141E-2 5.80608E-2 3.34222E-2 7.44078E-2 1.50568E-1 1.75168E-1 1.10098E-1 4.79811E-2 6.80547E-2 8.12076E-2 1.50721E-1 1.90461E-1 3.02884E-1 3.36571E-1 3.37519E-1 4.35791E-1 4.16696E-1 3.43145E-1 3.77063E-1 3.74986E-1 3.48348E-1 3.15467E-1 3.66726E-1 4.31229E-1 4.332E-1 4.56161E-1 4.85187E-1 4.36444E-1 3.17147E-1 3.29561E-1 4.55101E-1 5.30615E-1 5.49971E-1 5.59615E-1 5.87403E-1 6.15662E-1 5.87958E-1 5.77487E-1 6.21015E-1 5.85631E-1 6.48184E-1 6.64686E-1 6.46826E-1 6.46503E-1 6.87914E-1 6.68923E-1 6.53344E-1 6.54001E-1 6.62769E-1 6.63533E-1 6.64114E-1 6.48071E-1 6.71593E-1 6.7179E-1 -9999 -9999 -9999 -9999 -9999 -9999 -9999 -9999 -9999 -9999 -9999 -9999 -9999 -9999 -9999 -9999 -9999
-9999 -9999 -9999 -9999 -9999 -9999 -9999 -9999 -9999 -9999 -9999 -9999 -9999 -9999 -9999 -9999 -9999 -9999 -9999 -9999 -9999 -9999 -9999 -9999 -9999 -9999 -9999 -9999 -9999 -9999 -9999 -9999 -9999 -9999 -9999 -9999 -9999 -9999 -9999 -9999 -9999 -9999 -9999 -9999 -9999 -9999 -9999 -9999 -9999 -9999 -9999 -9999 -9999 -9999 -9999 -9999 -9999 -9999 -9999 -9999 -9999 -9999 -9999 -9999 -9999 -9999 -9999 -9999 -9999 -9999 -9999 -9999 -9999 -9999 -9999 -9999 -9999 -9999 -9999 -9999 -9999 -9999 -9999 -9999 -9999 -9999 -9999 -9999 -9999 -9999 -9999 -9999 -9999 -9999 -9999 -9999 -9999 -9999 -9999 -9999 -9999 -9999 -9999 -9999 -9999 -9999 -9999 -9999 -9999 2.20451E-1 2.23354E-1 2.25794E-1 2.03923E-1 2.01433E-1 2.07587E-1 2.10599E-1 2.01658E-1 1.77008E-1 1.72963E-1 1.72562E-1 1.72762E-1 1.76396E-1 1.68611E-1 1.92222E-1 2.25283E-1 2.49882E-1 2.73169E-1 2.25992E-1 2.20887E-1 2.29964E-1 2.07681E-1 2.11419E-1 1.69367E-1 1.48049E-1 1.45941E-1 1.61439E-1 1.67992E-1 1.81338E-1 1.6834E-1 1.67557E-1 2.14853E-1 3.45016E-1 4.66992E-1 4.30062E-1 2.29303E-1 2.98062E-1 3.2451E-1 3.13163E-1 3.71629E-1 3.36747E-1 3.18754E-1 3.02676E-1 1.78077E-1 1.47086E-1 2.38702E-1 3.34328E-1 3.37325E-1 2.97528E-1 1.73165E-1 1.96659E-1 1.45941E-1 1.98881E-1 1.86726E-1 1.46439E-1 1.74021E-1 1.74721E-1 1.65415E-1 1.81296E-1 9.69973E-2 6.40019E-2 8.38603E-2 6.79843E-2 5.67251E-2 6.25865E-2 9.44225E-2 1.50606E-1 2.1333E-1 2.89589E-1 2.60142E-1 1.56517E-1 2.03346E-1 2.26437E-1 1.22465E-1 5.75425E-2 5.50032E-2 4.92262E-2 4.5387E-2 3.51027E-2 6.3886E-2 3.52769E-2 5.8432E-2 9.21642E-2 4.92088E-2 3.92122E-2 4.14866E-2 2.97242E-2 9.68796E-2 1.63457E-1 1.30502E-1 1.17113E-1 1.82207E-1 1.18054E-1 1.35066E-1 1.4482E-1 2.01761E-1 2.64482E-1 3.64411E-1 4.28536E-1 4.46728E-1 3.9069E-1 3.59413E-1 2.53746E-1 2.08347E-1 2.13971E-1 3.22267E-1 3.65449E-1 3.92465E-1 3.24399E-1 2.94229E-1 4.01214E-1 4.84649E-1 3.79326E-1 3.82729E-1 4.53799E-1 4.84994E-1 5.33078E-1 5.79377E-1 5.32874E-1 5.32208E-1 5.87435E-1 5.22026E-1 5.66326E-1 5.29536E-1 6.29726E-1 6.02541E-1 5.46227E-1 5.816E-1 6.17103E-1 6.34795E-1 6.7702E-1 6.61698E-1 6.67489E-1 6.91886E-1 6.77044E-1 6.61204E-1 6.60487E-1 6.67776E-1 6.69062E-1 6.69967E-1 -9999 -9999 -9999 -9999 -9999 -9999 -9999 -9999 -9999 -9999 -9999 -9999 -9999 -9999 -9999
-9999 -9999 -9999 -9999 -9999 -9999 -9999 -9999 -9999 -9999 -9999 -9999 -9999 -9999 -9999 -9999 -9999 -9999 -9999 -9999 -9999 -9999 -9999 -9999 -9999 -9999 -9999 -9999 -9999 -9999 -9999 -9999 -9999 -9999 -9999 -9999 -9999 -9999 -9999 -9999 -9999 -9999 -9999 -9999 -9999 -9999 -9999 -9999 -9999 -9999 -9999 -9999 -9999 -9999 -9999 -9999 -9999 -9999 -9999 -9999 -9999 -9999 -9999 -9999 -9999 -9999 -9999 -9999 -9999 -9999 -9999 -9999 -9999 -9999 -9999 -9999 -9999 -9999 -9999 -9999 -9999 -9999 -9999 -9999 -9999 -9999 -9999 -9999 -9999 -9999 -9999 -9999 -9999 -9999 -9999 -9999 -9999 -9999 -9999 -9999 -9999 -9999 -9999 -9999 -9999 -9999 -9999 -9999 -9999 2.22141E-1 2.36752E-1 2.57763E-1 2.33854E-1 2.08741E-1 2.4797E-1 2.58122E-1 2.34191E-1 1.90883E-1 1.96374E-1 1.8638E-1 1.68022E-1 1.61279E-1 1.57339E-1 1.60711E-1 1.86629E-1 2.24307E-1 2.65724E-1 2.53843E-1 2.55172E-1 2.71227E-1 2.4962E-1 2.30669E-1 1.8636E-1 1.70553E-1 1.59531E-1 2.08361E-1 2.172E-1 2.56193E-1 2.16775E-1 1.98549E-1 3.36495E-1 4.67207E-1 4.18722E-1 3.08468E-1 2.55007E-1 3.25759E-1 3.11191E-1 3.44559E-1 3.3638E-1 2.99781E-1 2.75549E-1 2.51171E-1 1.89155E-1 1.25012E-1 1.88625E-1 2.96482E-1 2.97795E-1 2.68055E-1 2.46965E-1 2.52906E-1 2.28956E-1 1.97886E-1 1.61067E-1 1.44967E-1 1.02209E-1 8.48888E-2 8.79507E-2 1.30634E-1 1.03948E-1 5.37074E-2 4.7927E-2 6.11321E-2 1.0531E-1 1.12734E-1 1.61675E-1 2.46168E-1 2.74621E-1 2.32709E-1 1.68028E-1 1.22465E-1 2.20176E-1 1.66779E-1 9.65192E-2 8.33963E-2 1.01991E-1 9.51186E-2 6.2074E-2 3.34201E-2 3.56204E-2 4.73737E-2 4.6979E-2 5.42695E-2 3.51456E-2 2.09604E-2 5.63362E-2 7.13085E-2 1.21616E-1 1.47858E-1 1.14034E-1 1.37924E-1 1.03391E-1 1.39729E-1 1.97447E-1 2.50129E-1 3.04471E-1 3.08629E-1 4.01622E-1 4.28536E-1 4.01622E-1 3.13668E-1 2.93484E-1 1.83754E-1 1.37404E-1 2.19462E-1 2.60741E-1 3.07065E-1 3.15259E-1 2.68469E-1 3.47403E-1 4.24047E-1 4.73606E-1 4.43205E-1 3.24651E-1 3.22144E-1 4.17376E-1 5.32263E-1 5.24071E-1 5.13229E-1 4.56744E-1 5.69082E-1 4.94747E-1 4.282E-1 4.54434E-1 5.64736E-1 5.27219E-1 4.42275E-1 4.78286E-1 4.96902E-1 5.52618E-1 6.07324E-1 6.17351E-1 6.81224E-1 7.00094E-1 7.04873E-1 6.9025E-1 6.85182E-1 7.22692E-1 6.9851E-1 6.9984E-1 6.85496E-1 -9999 -9999 -9999 -9999 -9999 -9999 -9999 -9999 -9999 -9999 -9999 -9999 -9999 -9999
-9999 -9999 -9999 -9999 -9999 -9999 -9999 -9999 -9999 -9999 -9999 -9999 -9999 -9999 -9999 -9999 -9999 -9999 -9999 -9999 -9999 -9999 -9999 -9999 -9999 -9999 -9999 -9999 -9999 -9999 -9999 -9999 -9999 -9999 -9999 -9999 -9999 -9999 -9999 -9999 -9999 -9999 -9999 -9999 -9999 -9999 -9999 -9999 -9999 -9999 -9999 -9999 -9999 -9999 -9999 -9999 -9999 -9999 -9999 -9999 -9999 -9999 -9999 -9999 -9999 -9999 -9999 -9999 -9999 -9999 -9999 -9999 -9999 -9999 -9999 -9999 -9999 -9999 -9999 -9999 -9999 -9999 -9999 -9999 -9999 -9999 -9999 -9999 -9999 -9999 -9999 -9999 -9999 -9999 -9999 -9999 -9999 -9999 -9999 -9999 -9999 -9999 -9999 -9999 -9999 -9999 -9999 -9999 2.14964E-1 2.07126E-1 2.48204E-1 3.17667E-1 2.85207E-1 2.13642E-1 2.14194E-1 2.67348E-1 2.69549E-1 2.23534E-1 2.16086E-1 2.29989E-1 2.30983E-1 1.91136E-1 1.62992E-1 1.56043E-1 1.46845E-1 1.78661E-1 2.32204E-1 2.45705E-1 2.64632E-1 2.43592E-1 2.38975E-1 2.27945E-1 2.00813E-1 2.03777E-1 2.2332E-1 2.69492E-1 3.40597E-1 3.23816E-1 2.10862E-1 2.51709E-1 4.62941E-1 3.94961E-1 4.22398E-1 2.86802E-1 2.50772E-1 2.86471E-1 3.42176E-1 3.31584E-1 3.04028E-1 3.07228E-1 2.53318E-1 2.61771E-1 2.73886E-1 1.66959E-1 1.4556E-1 2.16562E-1 2.36036E-1 2.6151E-1 1.97748E-1 1.68375E-1 1.78316E-1 1.68796E-1 1.08773E-1 9.4064E-2 5.39347E-2 3.75868E-2 4.50884E-2 7.42112E-2 7.40555E-2 4.81106E-2 3.99815E-2 7.50302E-2 1.28891E-1 1.83608E-1 2.26174E-1 2.60142E-1 1.70245E-1 1.05395E-1 9.11677E-2 7.98265E-2 1.3674E-1 1.80525E-1 1.54961E-1 1.50735E-1 1.12605E-1 8.92241E-2 7.16152E-2 4.29941E-2 2.14905E-2 3.30117E-2 3.8156E-2 6.02757E-2 3.79002E-2 4.49541E-2 5.52202E-2 7.38107E-2 9.02162E-2 1.30418E-1 1.63528E-1 1.84803E-1 9.78535E-2 1.23777E-1 1.50644E-1 1.93935E-1 2.54746E-1 3.69211E-1 3.97267E-1 3.83992E-1 3.75287E-1 2.40113E-1 1.75944E-1 1.72531E-1 1.28491E-1 1.75664E-1 2.39317E-1 2.61588E-1 3.15018E-1 2.46635E-1 2.59925E-1 2.76161E-1 3.87979E-1 4.23484E-1 3.4898E-1 2.67512E-1 3.22096E-1 4.7638E-1 4.86276E-1 4.47073E-1 3.48686E-1 4.65984E-1 5.42686E-1 4.21078E-1 4.26908E-1 3.88462E-1 3.69785E-1 4.49717E-1 4.9666E-1 5.3435E-1 6.24633E-1 6.34053E-1 6.52043E-1 6.67879E-1 6.23312E-1 6.82545E-1 6.73423E-1 6.74796E-1 6.8228E-1 -9999 -9999 -9999 -9999 -9999 -9999 -9999 -9999 -9999 -9999 -9999 -9999 -9999 -9999 -9999 -9999 -9999
-9999 -9999 -9999 -9999 -9999 -9999 -9999 -9999 -9999 -9999 -9999 -9999 -9999 -9999 -9999 -9999 -9999 -9999 -9999 -9999 -9999 -9999 -9999 -9999 -9999 -9999 -9999 -9999 -9999 -9999 -9999 -9999 -9999 -9999 -9999 -9999 -9999 -9999 -9999 -9999 -9999 -9999 -9999 -9999 -9999 -9999 -9999 -9999 -9999 -9999 -9999 -9999 -9999 -9999 -9999 -9999 -9999 -9999 -9999 -9999 -9999 -9999 -9999 -9999 -9999 -9999 -9999 -9999 -9999 -9999 -9999 -9999 -9999 -9999 -9999 -9999 -9999 -9999 -9999 -9999 -9999 -9999 -9999 -9999 -9999 -9999 -9999 -9999 -9999 -9999 -9999 -9999 -9999 -9999 -9999 -9999 -9999 -9999 -9999 -9999 -9999 -9999 -9999 -9999 -9999 -9999 -9999 -9999 1.93442E-1 2.03923E-1 2.79811E-1 3.28389E-1 3.32452E-1 2.11611E-1 2.03546E-1 2.5839E-1 2.79877E-1 2.74543E-1 2.31205E-1 2.19443E-1 2.65752E-1 2.37771E-1 1.85992E-1 1.44751E-1 1.41827E-1 1.51647E-1 2.02679E-1 2.00176E-1 1.98129E-1 1.88066E-1 1.86998E-1 1.84456E-1 1.96133E-1 1.83335E-1 2.30613E-1 2.70874E-1 3.53565E-1 2.70074E-1 2.63254E-1 3.1054E-1 4.33716E-1 4.02142E-1 4.19716E-1 2.8764E-1 3.40578E-1 2.97571E-1 3.32306E-1 2.90973E-1 2.29705E-1 2.95568E-1 2.08015E-1 1.56096E-1 2.00957E-1 1.37022E-1 1.60375E-1 2.42357E-1 2.60413E-1 2.60866E-1 1.90287E-1 1.32868E-1 1.47636E-1 1.60492E-1 9.23661E-2 8.41035E-2 5.82789E-2 3.64914E-2 3.37943E-2 4.19625E-2 3.63634E-2 4.47469E-2 5.69724E-2 7.78227E-2 1.08046E-1 1.92159E-1 1.60055E-1 1.41162E-1 1.41162E-1 8.87869E-2 4.88658E-2 6.45974E-2 1.28246E-1 1.86239E-1 1.07391E-1 8.80306E-2 5.51682E-2 4.78223E-2 4.39216E-2 2.81532E-2 2.98685E-2 2.96559E-2 2.29723E-2 3.40185E-2 3.77702E-2 6.85854E-2 9.65034E-2 9.30455E-2 9.57538E-2 1.61041E-1 2.77869E-1 3.10536E-1 3.4541E-1 2.14592E-1 2.47571E-1 2.55552E-1 3.43094E-1 3.69731E-1 3.17989E-1 2.43274E-1 3.24005E-1 2.55851E-1 2.00495E-1 1.30757E-1 9.87308E-2 1.16019E-1 1.46032E-1 2.14684E-1 2.84094E-1 2.0744E-1 1.67154E-1 2.13271E-1 3.07002E-1 3.5898E-1 2.76197E-1 2.19518E-1 3.38795E-1 4.56179E-1 4.12189E-1 3.39572E-1 3.29982E-1 4.2744E-1 4.95955E-1 4.95695E-1 4.00631E-1 2.58708E-1 2.64049E-1 3.95338E-1 5.1588E-1 5.71469E-1 5.44088E-1 6.16807E-1 6.4332E-1 6.24598E-1 5.50852E-1 6.56271E-1 6.99594E-1 6.59002E-1 6.75367E-1 6.98071E-1 6.68946E-1 -9999 -9999 -9999 -9999 -9999 -9999 -9999 -9999 -9999 -9999 -9999 -9999 -9999 -9999 -9999
-9999 -9999 -9999 -9999 -9999 -9999 -9999 -9999 -9999 -9999 -9999 -9999 -9999 -9999 -9999 -9999 -9999 -9999 -9999 -9999 -9999 -9999 -9999 -9999 -9999 -9999 -9999 -9999 -9999 -9999 -9999 -9999 -9999 -9999 -9999 -9999 -9999 -9999 -9999 -9999 -9999 -9999 -9999 -9999 -9999 -9999 -9999 -9999 -9999 -9999 -9999 -9999 -9999 -9999 -9999 -9999 -9999 -9999 -9999 -9999 -9999 -9999 -9999 -9999 -9999 -9999 -9999 -9999 -9999 -9999 -9999 -9999 -9999 -9999 -9999 -9999 -9999 -9999 -9999 -9999 -9999 -9999 -9999 -9999 -9999 -9999 -9999 -9999 -9999 -9999 -9999 -9999 -9999 -9999 -9999 -9999 -9999 -9999 -9999 -9999 -9999 -9999 -9999 -9999 -9999 -9999 -9999 1.91482E-1 1.88678E-1 1.97629E-1 2.55624E-1 3.06209E-1 3.12629E-1 2.26246E-1 1.83424E-1 2.32437E-1 2.79361E-1 3.11445E-1 2.87613E-1 2.77672E-1 2.56266E-1 2.21396E-1 1.75395E-1 1.59019E-1 1.42168E-1 1.44231E-1 1.63184E-1 1.55074E-1 1.61039E-1 1.88517E-1 1.90886E-1 2.05372E-1 2.13648E-1 2.9331E-1 3.49438E-1 2.80131E-1 2.10397E-1 2.17159E-1 2.84208E-1 4.09854E-1 3.70225E-1 4.00716E-1 3.75356E-1 3.2782E-1 3.05171E-1 2.92488E-1 2.96005E-1 2.85494E-1 2.12889E-1 2.83315E-1 2.03311E-1 1.76135E-1 1.5546E-1 1.41451E-1 2.04283E-1 2.21535E-1 2.56527E-1 2.07656E-1 1.54688E-1 1.07442E-1 1.33598E-1 1.48233E-1 1.05713E-1 8.08486E-2 8.73293E-2 5.62832E-2 4.70158E-2 2.93322E-2 3.8972E-2 6.25433E-2 8.81093E-2 1.01173E-1 1.7553E-1 1.80943E-1 1.01865E-1 5.88348E-2 8.89254E-2 8.00125E-2 3.95021E-2 4.5426E-2 8.00618E-2 1.45703E-1 1.49113E-1 1.18617E-1 8.0614E-2 8.62657E-2 4.93241E-2 4.08616E-2 5.55121E-2 3.23534E-2 3.70366E-2 5.05518E-2 6.19008E-2 7.59752E-2 1.25669E-1 1.68065E-1 2.01941E-1 1.62787E-1 1.78372E-1 1.45439E-1 2.56913E-1 3.27498E-1 3.19475E-1 3.5396E-1 3.62457E-1 2.96112E-1 1.9108E-1 1.63172E-1 2.36092E-1 2.92853E-1 2.47808E-1 1.28275E-1 1.02643E-1 8.8931E-2 1.46022E-1 2.1834E-1 2.407E-1 1.6761E-1 1.94219E-1 2.52288E-1 2.82042E-1 2.40706E-1 2.45937E-1 2.13214E-1 3.39612E-1 4.10557E-1 3.32718E-1 2.39751E-1 2.59539E-1 3.04855E-1 3.22268E-1 3.83896E-1 3.8191E-1 2.65381E-1 3.17427E-1 4.40826E-1 4.78527E-1 4.7784E-1 4.58861E-1 5.33779E-1 6.15505E-1 5.60235E-1 5.86102E-1 6.55902E-1 6.83173E-1 6.89693E-1 6.89024E-1 7.28717E-1 6.82441E-1 -9999 -9999 -9999 -9999 -9999 -9999 -9999 -9999 -9999 -9999 -9999 -9999 -9999 -9999 -9999
-9999 -9999 -9999 -9999 -9999 -9999 -9999 -9999 -9999 -9999 -9999 -9999 -9999 -9999 -9999 -9999 -9999 -9999 -9999 -9999 -9999 -9999 -9999 -9999 -9999 -9999 -9999 -9999 -9999 -9999 -9999 -9999 -9999 -9999 -9999 -9999 -9999 -9999 -9999 -9999 -9999 -9999 -9999 -9999 -9999 -9999 -9999 -9999 -9999 -9999 -9999 -9999 -9999 -9999 -9999 -9999 -9999 -9999 -9999 -9999 -9999 -9999 -9999 -9999 -9999 -9999 -9999 -9999 -9999 -9999 -9999 -9999 -9999 -9999 -9999 -9999 -9999 -9999 -9999 -9999 -9999 -9999 -9999 -9999 -9999 -9999 -9999 -9999 -9999 -9999 -9999 -9999 -9999 -9999 -9999 -9999 -9999 -9999 -9999 -9999 -9999 -9999 -9999 -9999 -9999 -9999 -9999 1.87395E-1 1.85059E-1 1.98074E-1 2.41556E-1 3.24182E-1 3.17466E-1 2.27475E-1 1.79677E-1 2.0518E-1 2.75989E-1 3.40397E-1 3.42918E-1 3.24542E-1 2.37237E-1 2.0722E-1 1.76818E-1 1.62039E-1 1.54573E-1 1.32178E-1 1.5824E-1 1.69367E-1 2.01288E-1 1.93059E-1 1.86313E-1 2.17464E-1 2.75324E-1 4.32863E-1 4.13399E-1 3.42124E-1 1.76457E-1 2.34826E-1 3.69763E-1 4.13067E-1 3.56367E-1 4.09804E-1 3.27891E-1 2.88151E-1 2.98157E-1 2.45098E-1 2.2696E-1 2.00976E-1 2.7944E-1 2.3545E-1 1.67172E-1 2.1143E-1 1.50669E-1 1.75875E-1 2.30128E-1 2.39787E-1 2.0486E-1 1.48421E-1 1.25718E-1 9.09611E-2 7.6791E-2 1.03877E-1 6.97197E-2 7.65066E-2 5.69842E-2 5.55488E-2 4.46853E-2 3.10277E-2 5.26443E-2 7.4665E-2 1.08636E-1 1.55148E-1 1.55148E-1 1.08964E-1 6.12415E-2 3.45778E-2 5.09137E-2 3.96888E-2 4.3981E-2 6.46738E-2 9.47671E-2 1.12605E-1 1.60373E-1 1.36485E-1 1.59013E-1 1.28667E-1 7.53022E-2 8.33963E-2 5.6853E-2 5.62577E-2 7.06862E-2 6.27484E-2 5.20281E-2 5.73533E-2 7.29615E-2 1.25612E-1 2.40452E-1 3.0676E-1 1.23182E-1 1.33116E-1 2.68085E-1 2.20684E-1 2.37368E-1 3.29032E-1 3.20924E-1 2.53091E-1 1.54908E-1 1.18001E-1 1.57683E-1 1.64865E-1 2.27055E-1 1.88372E-1 1.10807E-1 7.79778E-2 1.37166E-1 1.88008E-1 1.37377E-1 1.25215E-1 1.65833E-1 1.61145E-1 2.11182E-1 1.40979E-1 1.71246E-1 2.59059E-1 3.39061E-1 2.99358E-1 2.01267E-1 2.90613E-1 3.22171E-1 2.53103E-1 2.45408E-1 2.75342E-1 2.97029E-1 2.43646E-1 3.01693E-1 4.22582E-1 3.86414E-1 3.01473E-1 3.41387E-1 4.48652E-1 5.77507E-1 4.3819E-1 5.11721E-1 6.72094E-1 6.90531E-1 6.88163E-1 6.90213E-1 7.0365E-1 -9999 -9999 -9999 -9999 -9999 -9999 -9999 -9999 -9999 -9999 -9999 -9999 -9999 -9999 -9999 -9999
-9999 -9999 -9999 -9999 -9999 -9999 -9999 -9999 -9999 -9999 -9999 -9999 -9999 -9999 -9999 -9999 -9999 -9999 -9999 -9999 -9999 -9999 -9999 -9999 -9999 -9999 -9999 -9999 -9999 -9999 -9999 -9999 -9999 -9999 -9999 -9999 -9999 -9999 -9999 -9999 -9999 -9999 -9999 -9999 -9999 -9999 -9999 -9999 -9999 -9999 -9999 -9999 -9999 -9999 -9999 -9999 -9999 -9999 -9999 -9999 -9999 -9999 -9999 -9999 -9999 -9999 -9999 -9999 -9999 -9999 -9999 -9999 -9999 -9999 -9999 -9999 -9999 -9999 -9999 -9999 -9999 -9999 -9999 -9999 -9999 -9999 -9999 -9999 -9999 -9999 -9999 -9999 -9999 -9999 -9999 -9999 -9999 -9999 -9999 -9999 -9999 -9999 -9999 -9999 -9999 -9999 -9999 1.84637E-1 1.86118E-1 2.13983E-1 3.05449E-1 3.79436E-1 3.29422E-1 2.31937E-1 1.74002E-1 2.07499E-1 2.58437E-1 3.31335E-1 3.65379E-1 2.95427E-1 2.58141E-1 2.23091E-1 1.90921E-1 1.64143E-1 1.43341E-1 1.47167E-1 1.64112E-1 1.82589E-1 1.99715E-1 1.82102E-1 1.83988E-1 2.38946E-1 3.60343E-1 4.92565E-1 4.23001E-1 2.57158E-1 2.08707E-1 2.99236E-1 3.95316E-1 3.60033E-1 3.49374E-1 3.57198E-1 3.01844E-1 2.34176E-1 2.72377E-1 2.65265E-1 2.10413E-1 1.86369E-1 2.63808E-1 1.67517E-1 1.30919E-1 1.37022E-1 1.24429E-1 1.92529E-1 2.35682E-1 1.77601E-1 1.695E-1 1.28536E-1 8.34396E-2 8.38215E-2 9.23691E-2 7.23515E-2 5.53223E-2 4.65462E-2 3.84568E-2 4.37871E-2 4.31337E-2 2.41757E-2 4.92022E-2 7.48502E-2 1.05427E-1 1.50364E-1 1.10892E-1 8.74533E-2 7.03135E-2 3.86781E-2 2.9847E-2 3.19761E-2 5.83629E-2 9.4595E-2 1.23536E-1 1.12297E-1 8.92241E-2 7.03135E-2 1.12605E-1 1.50941E-1 1.3257E-1 1.04545E-1 8.0614E-2 8.29511E-2 5.00297E-2 4.73838E-2 5.77891E-2 9.28449E-2 1.13129E-1 1.09895E-1 1.73105E-1 1.1966E-1 1.71239E-1 2.14381E-1 2.77423E-1 2.0157E-1 1.89146E-1 2.92514E-1 2.67319E-1 2.97049E-1 2.1977E-1 1.40222E-1 9.63022E-2 9.96807E-2 1.39711E-1 1.76484E-1 1.14736E-1 7.8133E-2 1.20414E-1 1.09162E-1 1.11749E-1 7.23016E-2 7.70379E-2 1.11603E-1 1.15245E-1 8.21748E-2 1.0079E-1 1.82648E-1 2.26829E-1 2.33709E-1 2.45978E-1 2.99695E-1 3.5899E-1 2.94786E-1 3.02042E-1 2.63489E-1 2.69153E-1 2.24274E-1 2.0418E-1 3.33474E-1 3.00784E-1 2.33967E-1 3.22621E-1 4.55096E-1 4.91699E-1 3.99151E-1 4.9064E-1 6.02329E-1 6.12938E-1 6.89242E-1 6.29456E-1 6.77553E-1 -9999 -9999 -9999 -9999 -9999 -9999 -9999 -9999 -9999 -9999 -9999 -9999 -9999 -9999 -9999 -9999
-9999 -9999 -9999 -9999 -9999 -9999 -9999 -9999 -9999 -9999 -9999 -9999 -9999 -9999 -9999 -9999 -9999 -9999 -9999 -9999 -9999 -9999 -9999 -9999 -9999 -9999 -9999 -9999 -9999 -9999 -9999 -9999 -9999 -9999 -9999 -9999 -9999 -9999 -9999 -9999 -9999 -9999 -9999 -9999 -9999 -9999 -9999 -9999 -9999 -9999 -9999 -9999 -9999 -9999 -9999 -9999 -9999 -9999 -9999 -9999 -9999 -9999 -9999 -9999 -9999 -9999 -9999 -9999 -9999 -9999 -9999 -9999 -9999 -9999 -9999 -9999 -9999 -9999 -9999 -9999 -9999 -9999 -9999 -9999 -9999 -9999 -9999 -9999 -9999 -9999 -9999 -9999 -9999 -9999 -9999 -9999 -9999 -9999 -9999 -9999 -9999 -9999 -9999 -9999 -9999 -9999 1.86331E-1 1.85482E-1 1.89826E-1 2.26492E-1 3.14438E-1 4.02822E-1 3.50195E-1 2.1684E-1 1.88788E-1 1.89648E-1 2.37798E-1 2.70427E-1 3.18703E-1 3.37887E-1 2.86754E-1 2.45992E-1 1.76174E-1 1.49468E-1 1.47343E-1 1.74777E-1 1.65849E-1 1.87257E-1 1.58365E-1 1.727E-1 2.40505E-1 3.43727E-1 4.82064E-1 4.58474E-1 3.68182E-1 2.11238E-1 2.79105E-1 4.07484E-1 3.701E-1 3.2383E-1 3.65882E-1 3.14502E-1 2.82964E-1 2.28221E-1 2.05898E-1 2.08409E-1 1.40237E-1 2.01766E-1 2.21046E-1 1.25224E-1 1.17843E-1 1.09195E-1 1.14739E-1 1.73259E-1 1.56958E-1 1.15923E-1 1.66025E-1 1.17307E-1 1.16274E-1 1.17264E-1 9.98515E-2 8.82098E-2 7.9279E-2 8.0101E-2 6.32583E-2 5.21952E-2 3.8782E-2 2.69519E-2 5.47606E-2 8.03196E-2 1.01991E-1 1.18449E-1 5.41872E-2 4.38734E-2 5.32729E-2 3.78117E-2 1.95819E-2 1.95377E-2 4.01972E-2 7.83277E-2 5.73907E-2 3.74427E-2 3.7357E-2 4.02201E-2 9.65217E-2 1.31179E-1 9.06796E-2 8.11116E-2 6.19778E-2 5.28757E-2 4.50381E-2 3.72314E-2 8.14583E-2 1.33425E-1 1.88451E-1 2.32649E-1 1.27371E-1 1.2492E-1 2.2039E-1 2.63189E-1 2.77774E-1 2.13268E-1 1.38137E-1 2.40738E-1 2.42257E-1 2.23112E-1 2.63578E-1 1.57694E-1 9.80838E-2 8.77448E-2 8.48944E-2 9.03325E-2 9.02719E-2 5.51815E-2 9.21582E-2 6.98165E-2 4.86517E-2 3.75062E-2 4.85425E-2 7.15124E-2 8.52724E-2 1.08091E-1 1.45192E-1 2.18806E-1 2.4707E-1 2.83451E-1 2.52659E-1 2.38579E-1 3.00695E-1 3.54111E-1 3.75092E-1 3.74238E-1 3.44254E-1 2.81377E-1 1.74826E-1 2.47158E-1 2.26455E-1 1.77807E-1 2.81331E-1 3.05702E-1 3.38186E-1 3.21162E-1 3.8028E-1 4.6267E-1 5.55967E-1 6.44996E-1 5.18321E-1 5.91042E-1 -9999 -9999 -9999 -9999 -9999 -9999 -9999 -9999 -9999 -9999 -9999 -9999 -9999 -9999 -9999 -9999
-9999 -9999 -9999 -9999 -9999 -9999 -9999 -9999 -9999 -9999 -9999 -9999 -9999 -9999 -9999 -9999 -9999 -9999 -9999 -9999 -9999 -9999 -9999 -9999 -9999 -9999 -9999 -9999 -9999 -9999 -9999 -9999 -9999 -9999 -9999 -9999 -9999 -9999 -9999 -9999 -9999 -9999 -9999 -9999 -9999 -9999 -9999 -9999 -9999 -9999 -9999 -9999 -9999 -9999 -9999 -9999 -9999 -9999 -9999 -9999 -9999 -9999 -9999 -9999 -9999 -9999 -9999 -9999 -9999 -9999 -9999 -9999 -9999 -9999 -9999 -9999 -9999 -9999 -9999 -9999 -9999 -9999 -9999 -9999 -9999 -9999 -9999 -9999 -9999 -9999 -9999 -9999 -9999 -9999 -9999 -9999 -9999 -9999 -9999 -9999 -9999 -9999 -9999 -9999 -9999 -9999 1.83585E-1 1.76193E-1 2.20896E-1 2.87052E-1 2.9366E-1 3.06659E-1 2.94583E-1 2.16127E-1 2.2607E-1 2.12379E-1 2.02001E-1 2.45733E-1 3.34448E-1 3.6603E-1 3.33513E-1 2.32664E-1 1.76785E-1 1.4858E-1 1.49112E-1 1.88754E-1 1.47814E-1 1.61776E-1 1.505E-1 1.91728E-1 3.2592E-1 4.54032E-1 4.25689E-1 4.2827E-1 2.51315E-1 2.51562E-1 3.56803E-1 3.34632E-1 3.2183E-1 3.38773E-1 3.47364E-1 2.59667E-1 2.04172E-1 2.11767E-1 1.96697E-1 1.60388E-1 1.92358E-1 2.25591E-1 1.81239E-1 1.57372E-1 1.53324E-1 1.61677E-1 1.11038E-1 8.21986E-2 1.03948E-1 1.60219E-1 1.54839E-1 1.30529E-1 1.30529E-1 1.06585E-1 1.08383E-1 8.52049E-2 8.02987E-2 7.08258E-2 4.62546E-2 4.67092E-2 4.16337E-2 2.60295E-2 3.11061E-2 4.78426E-2 7.53022E-2 8.43573E-2 5.09E-2 3.68533E-2 2.55544E-2 1.98146E-2 1.89082E-2 2.0288E-2 4.32097E-2 5.74108E-2 3.49177E-2 2.33786E-2 2.88915E-2 4.58967E-2 6.80567E-2 9.97934E-2 9.95213E-2 8.1563E-2 3.89897E-2 2.654E-2 2.70735E-2 3.21288E-2 5.24377E-2 5.80498E-2 1.04155E-1 1.18855E-1 1.65296E-1 2.01809E-1 2.7042E-1 1.80607E-1 1.95886E-1 1.37837E-1 1.13137E-1 1.73158E-1 2.28946E-1 2.03896E-1 2.37163E-1 2.1977E-1 1.48361E-1 1.42788E-1 1.16377E-1 8.73408E-2 4.26888E-2 5.1361E-2 7.7615E-2 4.73233E-2 3.16392E-2 4.98354E-2 6.59034E-2 1.15283E-1 1.50276E-1 1.76649E-1 2.05406E-1 1.61014E-1 2.07862E-1 2.53672E-1 1.47071E-1 1.4589E-1 2.32375E-1 2.65791E-1 3.76505E-1 3.85256E-1 2.60581E-1 2.13568E-1 1.39909E-1 1.62009E-1 1.77709E-1 1.61938E-1 1.94332E-1 2.90854E-1 4.10565E-1 4.01579E-1 4.27983E-1 5.0211E-1 5.01149E-1 5.5459E-1 5.34413E-1 4.88638E-1 -9999 -9999 -9999 -9999 -9999 -9999 -9999 -9999 -9999 -9999 -9999 -9999 -9999 -9999 -9999 -9999
-9999 -9999 -9999 -9999 -9999 -9999 -9999 -9999 -9999 -9999 -9999 -9999 -9999 -9999 -9999 -9999 -9999 -9999 -9999 -9999 -9999 -9999 -9999 -9999 -9999 -9999 -9999 -9999 -9999 -9999 -9999 -9999 -9999 -9999 -9999 -9999 -9999 -9999 -9999 -9999 -9999 -9999 -9999 -9999 -9999 -9999 -9999 -9999 -9999 -9999 -9999 -9999 -9999 -9999 -9999 -9999 -9999 -9999 -9999 -9999 -9999 -9999 -9999 -9999 -9999 -9999 -9999 -9999 -9999 -9999 -9999 -9999 -9999 -9999 -9999 -9999 -9999 -9999 -9999 -9999 -9999 -9999 -9999 -9999 -9999 -9999 -9999 -9999 -9999 -9999 -9999 -9999 -9999 -9999 -9999 -9999 -9999 -9999 -9999 -9999 -9999 -9999 -9999 -9999 -9999 1.82328E-1 1.66838E-1 1.80919E-1 2.59764E-1 2.93401E-1 2.43402E-1 2.50173E-1 2.61131E-1 2.12588E-1 2.32257E-1 2.39099E-1 2.27791E-1 2.58438E-1 3.69975E-1 3.52452E-1 3.26339E-1 2.2918E-1 1.73546E-1 1.48049E-1 1.4858E-1 1.68536E-1 1.42426E-1 1.48186E-1 1.74732E-1 2.58124E-1 3.03114E-1 4.37212E-1 4.19535E-1 3.85593E-1 2.27601E-1 2.70983E-1 3.39707E-1 3.62742E-1 3.36607E-1 3.53846E-1 2.95122E-1 2.18445E-1 1.74978E-1 1.6421E-1 1.50186E-1 1.70581E-1 1.88868E-1 2.02045E-1 1.58018E-1 1.11983E-1 1.04933E-1 1.43829E-1 1.00555E-1 5.62832E-2 1.11038E-1 1.76616E-1 1.33932E-1 8.21993E-2 7.3065E-2 7.37828E-2 9.14335E-2 7.65003E-2 5.14684E-2 6.08742E-2 6.33536E-2 3.99419E-2 3.07328E-2 2.18461E-2 2.54555E-2 4.06327E-2 3.65642E-2 5.78692E-2 6.26942E-2 3.90355E-2 2.55486E-2 3.05831E-2 2.64901E-2 1.96979E-2 2.53505E-2 3.25736E-2 1.95705E-2 2.08939E-2 2.97959E-2 2.39681E-2 2.99317E-2 6.64173E-2 1.03043E-1 5.98634E-2 5.57007E-2 3.95791E-2 2.52459E-2 3.09589E-2 6.02136E-2 9.70772E-2 6.06316E-2 6.79622E-2 9.39044E-2 2.16026E-1 2.35537E-1 1.44306E-1 1.09742E-1 1.08852E-1 9.87574E-2 1.82963E-1 1.6845E-1 1.44499E-1 1.19754E-1 1.84105E-1 2.07357E-1 1.73259E-1 1.03364E-1 6.66812E-2 3.32688E-2 5.04444E-2 4.43766E-2 3.31019E-2 3.65411E-2 6.17756E-2 9.0119E-2 9.48322E-2 1.28468E-1 1.25476E-1 1.82632E-1 1.05797E-1 1.47922E-1 2.00837E-1 1.4157E-1 1.0461E-1 1.70351E-1 3.42832E-1 3.67903E-1 2.79865E-1 2.68338E-1 2.1643E-1 1.50979E-1 1.11145E-1 2.13855E-1 2.46314E-1 2.38894E-1 4.0063E-1 5.25939E-1 5.83231E-1 5.10513E-1 6.28357E-1 6.07489E-1 4.55769E-1 4.34227E-1 4.89735E-1 7.02345E-1 -9999 -9999 -9999 -9999 -9999 -9999 -9999 -9999 -9999 -9999 -9999 -9999 -9999 -9999 -9999
-9999 -9999 -9999 -9999 -9999 -9999 -9999 -9999 -9999 -9999 -9999 -9999 -9999 -9999 -9999 -9999 -9999 -9999 -9999 -9999 -9999 -9999 -9999 -9999 -9999 -9999 -9999 -9999 -9999 -9999 -9999 -9999 -9999 -9999 -9999 -9999 -9999 -9999 -9999 -9999 -9999 -9999 -9999 -9999 -9999 -9999 -9999 -9999 -9999 -9999 -9999 -9999 -9999 -9999 -9999 -9999 -9999 -9999 -9999 -9999 -9999 -9999 -9999 -9999 -9999 -9999 -9999 -9999 -9999 -9999 -9999 -9999 -9999 -9999 -9999 -9999 -9999 -9999 -9999 -9999 -9999 -9999 -9999 -9999 -9999 -9999 -9999 -9999 -9999 -9999 -9999 -9999 -9999 -9999 -9999 -9999 -9999 -9999 -9999 -9999 -9999 -9999 -9999 -9999 -9999 1.53446E-1 1.55091E-1 1.91339E-1 2.37754E-1 2.27025E-1 2.10252E-1 2.29989E-1 2.53633E-1 2.34234E-1 2.0541E-1 1.94431E-1 2.04749E-1 2.62515E-1 3.14745E-1 3.09898E-1 2.72321E-1 1.88708E-1 1.6682E-1 1.41743E-1 1.43628E-1 1.67557E-1 1.50859E-1 1.71324E-1 2.59468E-1 3.44119E-1 4.02916E-1 4.63911E-1 3.95395E-1 3.22641E-1 2.22753E-1 2.64433E-1 3.15293E-1 2.88513E-1 3.21453E-1 3.24914E-1 2.08546E-1 1.92001E-1 1.65424E-1 1.60156E-1 1.05651E-1 1.28512E-1 1.46E-1 1.60702E-1 1.29935E-1 1.37548E-1 8.28582E-2 7.17114E-2 6.0341E-2 5.0675E-2 9.09611E-2 1.31263E-1 8.82127E-2 5.71268E-2 5.51682E-2 8.46727E-2 7.75517E-2 6.73829E-2 5.74572E-2 4.2069E-2 5.70436E-2 4.35979E-2 3.6792E-2 2.46499E-2 2.46499E-2 3.05831E-2 2.29337E-2 4.21448E-2 3.50206E-2 4.52775E-2 4.01209E-2 3.6575E-2 2.9506E-2 2.05761E-2 1.90592E-2 1.52245E-2 1.81204E-2 1.67404E-2 2.07453E-2 3.44792E-2 4.01398E-2 6.64173E-2 1.02299E-1 4.68555E-2 5.16746E-2 5.84211E-2 4.98259E-2 4.58315E-2 6.93459E-2 1.49272E-1 1.0205E-1 1.21603E-1 1.50533E-1 2.18324E-1 1.6685E-1 1.07325E-1 6.78105E-2 7.47883E-2 9.86383E-2 1.46878E-1 1.02931E-1 8.94084E-2 7.04423E-2 1.1856E-1 1.73259E-1 1.11038E-1 1.03013E-1 5.58206E-2 2.40075E-2 3.40134E-2 2.40269E-2 2.7573E-2 3.52593E-2 5.18888E-2 5.56016E-2 5.38513E-2 9.22843E-2 1.46908E-1 1.37424E-1 1.01819E-1 1.36615E-1 1.42331E-1 1.40668E-1 9.43063E-2 1.75499E-1 2.7937E-1 4.20865E-1 3.96713E-1 3.42883E-1 3.07538E-1 2.71324E-1 1.62454E-1 2.8856E-1 2.78916E-1 1.96097E-1 3.23353E-1 4.98483E-1 6.40106E-1 6.09504E-1 6.94644E-1 6.51098E-1 5.56243E-1 6.15335E-1 6.74172E-1 -9999 -9999 -9999 -9999 -9999 -9999 -9999 -9999 -9999 -9999 -9999 -9999 -9999 -9999 -9999 -9999
-9999 -9999 -9999 -9999 -9999 -9999 -9999 -9999 -9999 -9999 -9999 -9999 -9999 -9999 -9999 -9999 -9999 -9999 -9999 -9999 -9999 -9999 -9999 -9999 -9999 -9999 -9999 -9999 -9999 -9999 -9999 -9999 -9999 -9999 -9999 -9999 -9999 -9999 -9999 -9999 -9999 -9999 -9999 -9999 -9999 -9999 -9999 -9999 -9999 -9999 -9999 -9999 -9999 -9999 -9999 -9999 -9999 -9999 -9999 -9999 -9999 -9999 -9999 -9999 -9999 -9999 -9999 -9999 -9999 -9999 -9999 -9999 -9999 -9999 -9999 -9999 -9999 -9999 -9999 -9999 -9999 -9999 -9999 -9999 -9999 -9999 -9999 -9999 -9999 -9999 -9999 -9999 -9999 -9999 -9999 -9999 -9999 -9999 -9999 -9999 -9999 -9999 -9999 -9999 -9999 1.50377E-1 1.54175E-1 1.99512E-1 1.93335E-1 1.95309E-1 1.82204E-1 2.02452E-1 2.27027E-1 2.5683E-1 2.69904E-1 2.19016E-1 1.9008E-1 2.13987E-1 2.75695E-1 2.62713E-1 1.90646E-1 1.73546E-1 1.46058E-1 1.39879E-1 1.43284E-1 1.92598E-1 1.65225E-1 1.98685E-1 3.32827E-1 4.26374E-1 4.31551E-1 4.26877E-1 4.16178E-1 2.47947E-1 2.82784E-1 2.75566E-1 3.17905E-1 3.23497E-1 2.79356E-1 2.66352E-1 2.08015E-1 1.6629E-1 1.63797E-1 1.41451E-1 8.94087E-2 6.01662E-2 8.21285E-2 7.94528E-2 8.79507E-2 1.22232E-1 9.85072E-2 5.43518E-2 4.24874E-2 5.71268E-2 7.53022E-2 7.53022E-2 8.92241E-2 5.14392E-2 4.01836E-2 5.71268E-2 8.33219E-2 5.64742E-2 5.39189E-2 3.92595E-2 4.17761E-2 3.45393E-2 3.23153E-2 2.37767E-2 1.65511E-2 1.91379E-2 1.91379E-2 2.21199E-2 2.29337E-2 3.88304E-2 2.86745E-2 2.32249E-2 3.25999E-2 2.46499E-2 1.90926E-2 1.26565E-2 1.16739E-2 1.67539E-2 2.79611E-2 6.84872E-2 9.33461E-2 8.1563E-2 7.11506E-2 3.63252E-2 2.98389E-2 3.92216E-2 3.60579E-2 6.72262E-2 1.07747E-1 7.24464E-2 7.32704E-2 1.15549E-1 1.99992E-1 1.88309E-1 1.33906E-1 6.75443E-2 4.49742E-2 5.66259E-2 9.86185E-2 9.94413E-2 8.6886E-2 5.2938E-2 3.68672E-2 6.32048E-2 1.04001E-1 1.03392E-1 5.48951E-2 2.61388E-2 1.5993E-2 1.70512E-2 1.57686E-2 2.05928E-2 2.73723E-2 2.93132E-2 4.81311E-2 7.33699E-2 1.19991E-1 1.24378E-1 8.86317E-2 8.51449E-2 1.18803E-1 1.0846E-1 9.09869E-2 8.50779E-2 2.03873E-1 2.84458E-1 3.3789E-1 4.29826E-1 4.41088E-1 4.5121E-1 4.29075E-1 2.53157E-1 3.69128E-1 3.98453E-1 2.48099E-1 2.47171E-1 4.22201E-1 6.39043E-1 6.9074E-1 6.62001E-1 6.45146E-1 6.83032E-1 -9999 -9999 -9999 -9999 -9999 -9999 -9999 -9999 -9999 -9999 -9999 -9999 -9999 -9999 -9999 -9999 -9999 -9999
-9999 -9999 -9999 -9999 -9999 -9999 -9999 -9999 -9999 -9999 -9999 -9999 -9999 -9999 -9999 -9999 -9999 -9999 -9999 -9999 -9999 -9999 -9999 -9999 -9999 -9999 -9999 -9999 -9999 -9999 -9999 -9999 -9999 -9999 -9999 -9999 -9999 -9999 -9999 -9999 -9999 -9999 -9999 -9999 -9999 -9999 -9999 -9999 -9999 -9999 -9999 -9999 -9999 -9999 -9999 -9999 -9999 -9999 -9999 -9999 -9999 -9999 -9999 -9999 -9999 -9999 -9999 -9999 -9999 -9999 -9999 -9999 -9999 -9999 -9999 -9999 -9999 -9999 -9999 -9999 -9999 -9999 -9999 -9999 -9999 -9999 -9999 -9999 -9999 -9999 -9999 -9999 -9999 -9999 -9999 -9999 -9999 -9999 -9999 -9999 -9999 -9999 -9999 -9999 1.52357E-1 1.49129E-1 1.63362E-1 1.67652E-1 1.72997E-1 1.74002E-1 1.86865E-1 1.88575E-1 2.03359E-1 2.41089E-1 3.07885E-1 2.93743E-1 2.13046E-1 2.01288E-1 2.60037E-1 2.14905E-1 1.87661E-1 1.61187E-1 1.52844E-1 1.46077E-1 1.50321E-1 2.17993E-1 1.886E-1 2.88215E-1 4.17881E-1 4.47212E-1 4.19123E-1 3.92284E-1 3.61738E-1 2.90541E-1 3.18979E-1 3.10429E-1 2.63983E-1 2.90812E-1 2.56409E-1 2.09137E-1 1.95288E-1 1.62592E-1 1.32709E-1 8.21986E-2 4.37749E-2 3.28624E-2 5.03131E-2 5.80162E-2 4.89261E-2 8.50305E-2 6.69434E-2 3.13096E-2 1.9598E-2 3.13096E-2 3.02077E-2 4.31337E-2 6.34013E-2 4.31337E-2 2.43456E-2 3.02077E-2 3.52842E-2 2.46499E-2 2.13289E-2 2.46499E-2 2.55544E-2 1.71637E-2 2.21199E-2 1.53899E-2 1.14955E-2 9.91264E-3 1.23444E-2 1.1083E-2 1.71637E-2 3.33941E-2 2.88009E-2 1.65879E-2 1.39294E-2 1.29497E-2 8.61664E-3 1.02627E-2 1.64232E-2 2.93847E-2 5.0726E-2 7.17944E-2 4.89841E-2 3.08686E-2 4.53799E-2 3.13347E-2 2.37671E-2 2.81619E-2 2.69367E-2 5.64008E-2 9.41639E-2 4.76606E-2 8.15489E-2 1.46685E-1 1.89515E-1 1.20435E-1 1.06634E-1 6.72777E-2 4.03955E-2 5.53262E-2 7.25603E-2 7.32591E-2 8.71933E-2 6.11153E-2 3.18932E-2 4.24466E-2 5.52126E-2 6.19226E-2 3.28954E-2 1.34502E-2 1.9159E-2 1.77544E-2 1.58056E-2 1.81543E-2 2.64033E-2 2.44596E-2 3.13534E-2 5.53367E-2 7.08081E-2 8.21748E-2 4.52399E-2 5.75919E-2 6.17078E-2 7.90467E-2 5.76866E-2 1.07087E-1 1.69512E-1 1.70898E-1 1.84662E-1 2.86643E-1 3.23179E-1 4.78162E-1 4.71371E-1 4.14295E-1 4.92721E-1 3.0077E-1 2.2915E-1 2.68231E-1 4.37766E-1 5.81781E-1 6.81024E-1 6.84391E-1 -9999 -9999 -9999 -9999 -9999 -9999 -9999 -9999 -9999 -9999 -9999 -9999 -9999 -9999 -9999 -9999 -9999 -9999 -9999 -9999
-9999 -9999 -9999 -9999 -9999 -9999 -9999 -9999 -9999 -9999 -9999 -9999 -9999 -9999 -9999 -9999 -9999 -9999 -9999 -9999 -9999 -9999 -9999 -9999 -9999 -9999 -9999 -9999 -9999 -9999 -9999 -9999 -9999 -9999 -9999 -9999 -9999 -9999 -9999 -9999 -9999 -9999 -9999 -9999 -9999 -9999 -9999 -9999 -9999 -9999 -9999 -9999 -9999 -9999 -9999 -9999 -9999 -9999 -9999 -9999 -9999 -9999 -9999 -9999 -9999 -9999 -9999 -9999 -9999 -9999 -9999 -9999 -9999 -9999 -9999 -9999 -9999 -9999 -9999 -9999 -9999 -9999 -9999 -9999 -9999 -9999 -9999 -9999 -9999 -9999 -9999 -9999 -9999 -9999 -9999 -9999 -9999 -9999 -9999 -9999 -9999 -9999 -9999 -9999 1.50915E-1 1.36457E-1 1.48096E-1 1.52207E-1 1.65126E-1 1.66482E-1 1.6532E-1 1.82855E-1 2.04521E-1 2.39837E-1 3.05799E-1 3.0724E-1 2.52004E-1 2.14669E-1 2.59499E-1 1.79383E-1 1.67732E-1 1.58739E-1 1.49607E-1 1.42445E-1 1.49181E-1 2.05029E-1 2.59827E-1 3.81261E-1 4.24873E-1 4.03053E-1 4.21902E-1 4.10011E-1 3.35656E-1 3.38885E-1 3.01166E-1 2.83357E-1 2.6308E-1 2.07554E-1 2.1749E-1 1.84384E-1 1.50034E-1 1.05651E-1 7.42112E-2 4.89261E-2 3.95796E-2 5.82606E-2 4.70992E-2 5.80406E-2 5.0591E-2 3.61182E-2 3.13096E-2 1.88789E-2 1.21498E-2 1.81214E-2 1.62527E-2 2.80173E-2 3.02077E-2 2.46499E-2 2.37767E-2 2.29337E-2 2.13335E-2 1.42654E-2 1.4278E-2 1.53899E-2 1.33028E-2 1.33028E-2 1.53899E-2 1.53899E-2 1.23666E-2 9.56623E-3 5.15633E-3 8.65166E-3 1.55375E-2 2.42692E-2 1.90467E-2 1.36495E-2 8.04872E-3 6.9192E-3 9.23277E-3 1.83983E-2 2.73936E-2 4.09716E-2 6.47467E-2 4.25381E-2 3.42213E-2 1.70722E-2 2.61611E-2 1.55973E-2 1.60103E-2 3.3925E-2 4.98873E-2 6.56142E-2 6.71843E-2 5.91121E-2 9.44882E-2 1.72051E-1 1.32485E-1 1.1469E-1 5.36785E-2 4.23871E-2 3.26064E-2 3.75473E-2 4.82173E-2 4.47471E-2 6.1819E-2 4.16558E-2 3.18978E-2 2.05539E-2 3.08225E-2 3.59412E-2 2.04492E-2 1.45044E-2 2.15891E-2 2.77288E-2 1.91045E-2 2.27016E-2 2.85919E-2 3.16917E-2 2.82673E-2 3.48868E-2 3.35813E-2 3.6492E-2 4.67607E-2 5.39167E-2 4.67143E-2 4.16653E-2 4.9986E-2 9.0227E-2 1.00678E-1 1.1499E-1 1.0497E-1 1.65988E-1 2.34972E-1 5.09159E-1 5.79447E-1 5.99064E-1 5.42853E-1 3.54107E-1 2.6708E-1 2.55398E-1 3.99987E-1 4.29365E-1 5.60345E-1 5.6311E-1 6.84156E-1 -9999 -9999 -9999 -9999 -9999 -9999 -9999 -9999 -9999 -9999 -9999 -9999 -9999 -9999 -9999 -9999 -9999 -9999 -9999
-9999 -9999 -9999 -9999 -9999 -9999 -9999 -9999 -9999 -9999 -9999 -9999 -9999 -9999 -9999 -9999 -9999 -9999 -9999 -9999 -9999 -9999 -9999 -9999 -9999 -9999 -9999 -9999 -9999 -9999 -9999 -9999 -9999 -9999 -9999 -9999 -9999 -9999 -9999 -9999 -9999 -9999 -9999 -9999 -9999 -9999 -9999 -9999 -9999 -9999 -9999 -9999 -9999 -9999 -9999 -9999 -9999 -9999 -9999 -9999 -9999 -9999 -9999 -9999 -9999 -9999 -9999 -9999 -9999 -9999 -9999 -9999 -9999 -9999 -9999 -9999 -9999 -9999 -9999 -9999 -9999 -9999 -9999 -9999 -9999 -9999 -9999 -9999 -9999 -9999 -9999 -9999 -9999 -9999 -9999 -9999 -9999 -9999 -9999 -9999 -9999 -9999 -9999 1.52719E-1 1.37118E-1 1.36457E-1 1.45987E-1 1.46337E-1 1.4739E-1 1.36458E-1 1.50588E-1 1.78499E-1 1.99105E-1 1.98375E-1 2.60009E-1 3.31009E-1 3.01014E-1 2.40535E-1 2.26906E-1 1.90598E-1 1.7674E-1 1.64646E-1 1.53772E-1 1.33695E-1 1.56825E-1 2.02755E-1 3.01001E-1 3.93771E-1 3.90949E-1 4.04321E-1 4.04083E-1 3.64304E-1 3.06654E-1 3.07368E-1 2.47671E-1 2.28295E-1 2.38004E-1 2.52563E-1 2.10977E-1 1.51231E-1 1.06053E-1 1.09504E-1 1.03697E-1 6.92894E-2 7.6791E-2 1.18548E-1 6.69434E-2 4.01836E-2 3.24502E-2 2.43456E-2 2.107E-2 1.46546E-2 1.13013E-2 1.95274E-2 2.34105E-2 1.42268E-2 1.76734E-2 2.36862E-2 3.40474E-2 3.92595E-2 2.74612E-2 2.21199E-2 2.76893E-2 2.35126E-2 1.91537E-2 1.88343E-2 1.9194E-2 1.2111E-2 8.76319E-3 7.21001E-3 5.37424E-3 8.66091E-3 1.07881E-2 1.75458E-2 1.57312E-2 9.18679E-3 6.45813E-3 5.34114E-3 6.8764E-3 1.0268E-2 1.98687E-2 4.40693E-2 4.72906E-2 2.40029E-2 1.77464E-2 1.17578E-2 1.7415E-2 1.33899E-2 2.05639E-2 4.04977E-2 8.98919E-2 1.25177E-1 4.06512E-2 6.51417E-2 1.33906E-1 1.53853E-1 9.4897E-2 7.36325E-2 4.98014E-2 2.86152E-2 2.93901E-2 3.38072E-2 2.92757E-2 2.46079E-2 4.65747E-2 3.12498E-2 1.54115E-2 1.4189E-2 2.13346E-2 1.74115E-2 2.17137E-2 2.7299E-2 2.27413E-2 3.47567E-2 2.06648E-2 3.27395E-2 3.93243E-2 5.90532E-2 4.58795E-2 4.38029E-2 3.63478E-2 4.33534E-2 6.5262E-2 8.67399E-2 7.80755E-2 6.02767E-2 6.01397E-2 8.48408E-2 1.04012E-1 9.35152E-2 6.89201E-2 1.07348E-1 1.98349E-1 3.38105E-1 3.43566E-1 4.54748E-1 6.14166E-1 5.03393E-1 4.68701E-1 3.53375E-1 3.00143E-1 3.15158E-1 4.18271E-1 4.56132E-1 6.48559E-1 6.85594E-1 -9999 -9999 -9999 -9999 -9999 -9999 -9999 -9999 -9999 -9999 -9999 -9999 -9999 -9999 -9999 -9999 -9999 -9999
-9999 -9999 -9999 -9999 -9999 -9999 -9999 -9999 -9999 -9999 -9999 -9999 -9999 -9999 -9999 -9999 -9999 -9999 -9999 -9999 -9999 -9999 -9999 -9999 -9999 -9999 -9999 -9999 -9999 -9999 -9999 -9999 -9999 -9999 -9999 -9999 -9999 -9999 -9999 -9999 -9999 -9999 -9999 -9999 -9999 -9999 -9999 -9999 -9999 -9999 -9999 -9999 -9999 -9999 -9999 -9999 -9999 -9999 -9999 -9999 -9999 -9999 -9999 -9999 -9999 -9999 -9999 -9999 -9999 -9999 -9999 -9999 -9999 -9999 -9999 -9999 -9999 -9999 -9999 -9999 -9999 -9999 -9999 -9999 -9999 -9999 -9999 -9999 -9999 -9999 -9999 -9999 -9999 -9999 -9999 -9999 -9999 -9999 -9999 -9999 -9999 -9999 1.53628E-1 1.37616E-1 1.36457E-1 1.36292E-1 1.45464E-1 1.45116E-1 1.41505E-1 1.53498E-1 1.58104E-1 1.66095E-1 1.85134E-1 2.32968E-1 2.83313E-1 3.5439E-1 3.25449E-1 2.38664E-1 2.29868E-1 2.0484E-1 1.75317E-1 1.58386E-1 1.32885E-1 1.3208E-1 2.07808E-1 2.56874E-1 3.81516E-1 3.49103E-1 3.57973E-1 4.00457E-1 3.99261E-1 2.73545E-1 2.68262E-1 2.87704E-1 2.60659E-1 2.70772E-1 2.60016E-1 2.16461E-1 1.42964E-1 1.10525E-1 1.02251E-1 1.4788E-1 1.37509E-1 7.92224E-2 9.15573E-2 1.14795E-1 6.35469E-2 5.82206E-2 5.33153E-2 4.72794E-2 3.24197E-2 1.82269E-2 1.9598E-2 3.05831E-2 3.78889E-2 2.74612E-2 2.2858E-2 1.58606E-2 2.46499E-2 4.03835E-2 3.91811E-2 2.82687E-2 3.03209E-2 2.46306E-2 2.091E-2 1.80976E-2 1.72137E-2 1.33461E-2 9.95637E-3 1.00966E-2 9.92064E-3 9.66675E-3 8.9841E-3 1.07881E-2 1.37849E-2 7.74065E-3 6.95019E-3 9.31889E-3 1.15437E-2 1.54293E-2 2.87353E-2 4.72906E-2 2.97851E-2 1.4975E-2 8.81583E-3 7.81607E-3 1.1196E-2 1.49028E-2 2.64506E-2 4.49627E-2 7.84318E-2 9.99865E-2 7.73742E-2 1.0723E-1 1.38147E-1 9.57513E-2 6.57243E-2 5.70058E-2 4.06327E-2 3.10685E-2 2.47152E-2 1.58675E-2 1.58188E-2 2.2833E-2 2.94985E-2 2.16112E-2 1.23088E-2 1.36661E-2 2.57014E-2 3.13874E-2 7.10682E-2 8.66326E-2 5.41741E-2 4.1843E-2 2.66838E-2 3.0449E-2 6.24686E-2 9.09645E-2 6.46377E-2 6.15176E-2 5.44723E-2 6.92775E-2 8.76635E-2 1.32613E-1 1.41403E-1 9.0751E-2 8.0811E-2 1.25447E-1 9.56039E-2 7.92745E-2 5.73318E-2 7.3645E-2 1.30733E-1 1.69581E-1 1.71179E-1 3.4057E-1 5.28258E-1 6.40328E-1 5.39529E-1 4.5829E-1 3.28746E-1 3.59516E-1 4.74689E-1 4.55357E-1 5.3916E-1 5.79194E-1 6.42949E-1 -9999 -9999 -9999 -9999 -9999 -9999 -9999 -9999 -9999 -9999 -9999 -9999 -9999 -9999 -9999 -9999 -9999
-9999 -9999 -9999 -9999 -9999 -9999 -9999 -9999 -9999 -9999 -9999 -9999 -9999 -9999 -9999 -9999 -9999 -9999 -9999 -9999 -9999 -9999 -9999 -9999 -9999 -9999 -9999 -9999 -9999 -9999 -9999 -9999 -9999 -9999 -9999 -9999 -9999 -9999 -9999 -9999 -9999 -9999 -9999 -9999 -9999 -9999 -9999 -9999 -9999 -9999 -9999 -9999 -9999 -9999 -9999 -9999 -9999 -9999 -9999 -9999 -9999 -9999 -9999 -9999 -9999 -9999 -9999 -9999 -9999 -9999 -9999 -9999 -9999 -9999 -9999 -9999 -9999 -9999 -9999 -9999 -9999 -9999 -9999 -9999 -9999 -9999 -9999 -9999 -9999 -9999 -9999 -9999 -9999 -9999 -9999 -9999 -9999 -9999 -9999 -9999 -9999 -9999 1.3912E-1 1.39288E-1 1.40637E-1 1.50767E-1 1.36623E-1 1.43904E-1 1.42016E-1 1.43043E-1 1.58291E-1 1.63556E-1 2.07232E-1 2.69859E-1 3.40696E-1 4.02096E-1 3.20752E-1 2.54566E-1 2.48238E-1 2.39456E-1 1.60903E-1 1.48294E-1 1.3633E-1 1.37655E-1 2.21748E-1 3.14732E-1 3.05582E-1 3.12719E-1 3.78446E-1 3.37224E-1 2.92589E-1 2.45839E-1 2.66829E-1 2.66071E-1 2.43594E-1 2.49156E-1 2.13838E-1 1.97346E-1 1.57079E-1 1.0757E-1 1.45784E-1 1.4446E-1 1.10862E-1 8.69684E-2 9.85729E-2 1.18287E-1 9.24138E-2 7.94837E-2 6.01642E-2 3.31158E-2 3.53675E-2 2.74638E-2 3.24573E-2 4.94876E-2 4.49667E-2 3.82319E-2 1.77984E-2 1.71543E-2 2.74612E-2 3.85133E-2 3.43913E-2 2.02113E-2 1.67481E-2 1.93548E-2 1.36418E-2 1.24971E-2 1.38682E-2 1.13175E-2 1.12371E-2 9.56178E-3 1.18471E-2 8.04872E-3 5.57547E-3 5.37424E-3 8.9841E-3 6.45813E-3 1.00271E-2 1.67098E-2 2.07566E-2 2.77215E-2 3.9627E-2 2.54283E-2 2.38167E-2 1.20014E-2 7.86583E-3 8.70346E-3 2.00637E-2 3.0853E-2 6.01608E-2 6.64952E-2 7.6277E-2 4.41146E-2 7.59633E-2 1.18678E-1 1.0864E-1 6.46929E-2 6.85587E-2 6.97175E-2 4.68555E-2 2.72445E-2 1.60897E-2 9.50719E-3 1.13481E-2 1.69436E-2 1.46275E-2 1.08287E-2 1.227E-2 1.8349E-2 2.32241E-2 4.06E-2 1.14713E-1 1.06997E-1 8.27979E-2 5.03342E-2 3.32186E-2 2.92728E-2 4.54804E-2 9.02897E-2 9.89895E-2 8.52016E-2 5.89706E-2 6.73137E-2 1.06409E-1 1.62446E-1 2.08359E-1 1.25926E-1 1.33153E-1 1.51749E-1 1.27005E-1 7.76186E-2 8.46735E-2 1.31097E-1 1.44971E-1 1.70694E-1 2.38141E-1 3.40486E-1 4.1686E-1 6.15399E-1 6.32982E-1 4.83894E-1 5.15491E-1 4.94151E-1 6.26584E-1 4.59196E-1 5.13876E-1 6.5933E-1 6.60621E-1 -9999 -9999 -9999 -9999 -9999 -9999 -9999 -9999 -9999 -9999 -9999 -9999 -9999 -9999 -9999 -9999 -9999
-9999 -9999 -9999 -9999 -9999 -9999 -9999 -9999 -9999 -9999 -9999 -9999 -9999 -9999 -9999 -9999 -9999 -9999 -9999 -9999 -9999 -9999 -9999 -9999 -9999 -9999 -9999 -9999 -9999 -9999 -9999 -9999 -9999 -9999 -9999 -9999 -9999 -9999 -9999 -9999 -9999 -9999 -9999 -9999 -9999 -9999 -9999 -9999 -9999 -9999 -9999 -9999 -9999 -9999 -9999 -9999 -9999 -9999 -9999 -9999 -9999 -9999 -9999 -9999 -9999 -9999 -9999 -9999 -9999 -9999 -9999 -9999 -9999 -9999 -9999 -9999 -9999 -9999 -9999 -9999 -9999 -9999 -9999 -9999 -9999 -9999 -9999 -9999 -9999 -9999 -9999 -9999 -9999 -9999 -9999 -9999 -9999 -9999 -9999 -9999 -9999 1.40298E-1 1.39456E-1 1.46844E-1 1.66656E-1 1.66074E-1 1.66268E-1 1.50928E-1 1.50051E-1 1.53498E-1 1.51117E-1 1.72787E-1 2.22134E-1 3.18111E-1 4.24996E-1 4.05633E-1 3.23812E-1 2.55098E-1 2.68941E-1 3.02818E-1 1.90082E-1 1.48649E-1 1.342E-1 1.43426E-1 1.9066E-1 2.88767E-1 3.06562E-1 3.07227E-1 2.81104E-1 2.81078E-1 2.12277E-1 3.02609E-1 2.50631E-1 2.61884E-1 2.81254E-1 2.30967E-1 2.3181E-1 2.2325E-1 1.90723E-1 1.59186E-1 1.82431E-1 1.61785E-1 1.41781E-1 1.30874E-1 1.11942E-1 7.6233E-2 4.62019E-2 4.99744E-2 4.21387E-2 2.66386E-2 4.30496E-2 5.12816E-2 4.59483E-2 5.56243E-2 3.5075E-2 2.37767E-2 2.55544E-2 4.21055E-2 2.66551E-2 3.65249E-2 1.93588E-2 2.14576E-2 1.44537E-2 1.33537E-2 1.14954E-2 1.03696E-2 1.2856E-2 9.54035E-3 6.28066E-3 5.94306E-3 5.18023E-3 3.45559E-3 2.87417E-3 2.77016E-3 4.15414E-3 4.30989E-3 8.34925E-3 6.22524E-3 1.00201E-2 1.93208E-2 3.04426E-2 2.21616E-2 1.39294E-2 8.89744E-3 8.76463E-3 1.74353E-2 3.10605E-2 6.08457E-2 7.75176E-2 1.19783E-1 1.41046E-1 7.87174E-2 1.00668E-1 1.13145E-1 6.87246E-2 5.50734E-2 6.58442E-2 5.64863E-2 3.69075E-2 2.13343E-2 1.16294E-2 8.81943E-3 1.05123E-2 1.08822E-2 1.0851E-2 1.16182E-2 1.54853E-2 2.63766E-2 3.18588E-2 4.1351E-2 4.16707E-2 4.83567E-2 1.29989E-1 1.48958E-1 3.72092E-2 3.62981E-2 5.81705E-2 8.48771E-2 1.29897E-1 8.59758E-2 7.04373E-2 9.7946E-2 1.1004E-1 1.7362E-1 2.57145E-1 1.6568E-1 2.03821E-1 2.09804E-1 1.55921E-1 9.00564E-2 1.40785E-1 2.05503E-1 2.52724E-1 3.73889E-1 4.86146E-1 5.82126E-1 6.21523E-1 6.31258E-1 6.15349E-1 6.43063E-1 6.65531E-1 6.63276E-1 6.17016E-1 5.95559E-1 -9999 -9999 -9999 -9999 -9999 -9999 -9999 -9999 -9999 -9999 -9999 -9999 -9999 -9999 -9999 -9999 -9999 -9999 -9999 -9999
-9999 -9999 -9999 -9999 -9999 -9999 -9999 -9999 -9999 -9999 -9999 -9999 -9999 -9999 -9999 -9999 -9999 -9999 -9999 -9999 -9999 -9999 -9999 -9999 -9999 -9999 -9999 -9999 -9999 -9999 -9999 -9999 -9999 -9999 -9999 -9999 -9999 -9999 -9999 -9999 -9999 -9999 -9999 -9999 -9999 -9999 -9999 -9999 -9999 -9999 -9999 -9999 -9999 -9999 -9999 -9999 -9999 -9999 -9999 -9999 -9999 -9999 -9999 -9999 -9999 -9999 -9999 -9999 -9999 -9999 -9999 -9999 -9999 -9999 -9999 -9999 -9999 -9999 -9999 -9999 -9999 -9999 -9999 -9999 -9999 -9999 -9999 -9999 -9999 -9999 -9999 -9999 -9999 -9999 -9999 -9999 -9999 -9999 -9999 -9999 1.4251E-1 1.39792E-1 1.40637E-1 1.64527E-1 2.02453E-1 2.004E-1 2.32731E-1 2.42658E-1 1.79267E-1 1.49309E-1 1.41137E-1 1.66473E-1 2.00188E-1 2.87249E-1 4.47361E-1 4.51521E-1 3.59697E-1 2.72259E-1 2.85103E-1 3.83934E-1 2.36056E-1 1.61133E-1 1.56475E-1 1.5251E-1 1.83624E-1 2.03061E-1 2.00579E-1 1.72932E-1 1.7177E-1 1.6222E-1 2.28606E-1 3.06949E-1 2.42881E-1 3.07361E-1 2.20645E-1 2.18245E-1 2.08515E-1 1.93768E-1 1.80162E-1 1.53432E-1 1.44078E-1 9.68619E-2 7.8316E-2 8.43607E-2 9.97472E-2 7.06768E-2 5.10755E-2 3.36625E-2 2.64911E-2 3.05831E-2 4.61383E-2 6.96605E-2 5.81915E-2 4.255E-2 2.50598E-2 2.13343E-2 3.67429E-2 4.62135E-2 4.19521E-2 3.14398E-2 1.87427E-2 1.5219E-2 1.6347E-2 1.16063E-2 7.21001E-3 9.31924E-3 9.03022E-3 9.40001E-3 5.38513E-3 3.85926E-3 2.68771E-3 3.11464E-3 4.1818E-3 2.89333E-3 2.2352E-3 2.78863E-3 3.35281E-3 3.47488E-3 7.81038E-3 1.50808E-2 2.04738E-2 1.04695E-2 6.97853E-3 6.6347E-3 1.18381E-2 2.18982E-2 4.3219E-2 8.88389E-2 1.12301E-1 1.46066E-1 7.12978E-2 1.04064E-1 1.04304E-1 8.17231E-2 6.47003E-2 3.9627E-2 4.89841E-2 4.08756E-2 2.58212E-2 1.67098E-2 1.08495E-2 7.34325E-3 1.13148E-2 1.57529E-2 1.63711E-2 1.75434E-2 1.87365E-2 1.9366E-2 2.12741E-2 2.122E-2 2.20174E-2 3.43451E-2 7.08868E-2 1.61857E-1 5.35374E-2 3.79081E-2 6.9628E-2 1.27114E-1 2.71469E-1 1.05999E-1 7.87244E-2 9.83146E-2 1.33296E-1 2.002E-1 2.78323E-1 3.04225E-1 3.12129E-1 2.42473E-1 1.4326E-1 1.30855E-1 1.61028E-1 2.23507E-1 2.97514E-1 3.48889E-1 5.14529E-1 5.65249E-1 6.04535E-1 6.35139E-1 5.99333E-1 6.26044E-1 6.24441E-1 6.22031E-1 6.53109E-1 -9999 -9999 -9999 -9999 -9999 -9999 -9999 -9999 -9999 -9999 -9999 -9999 -9999 -9999 -9999 -9999 -9999 -9999 -9999 -9999 -9999
-9999 -9999 -9999 -9999 -9999 -9999 -9999 -9999 -9999 -9999 -9999 -9999 -9999 -9999 -9999 -9999 -9999 -9999 -9999 -9999 -9999 -9999 -9999 -9999 -9999 -9999 -9999 -9999 -9999 -9999 -9999 -9999 -9999 -9999 -9999 -9999 -9999 -9999 -9999 -9999 -9999 -9999 -9999 -9999 -9999 -9999 -9999 -9999 -9999 -9999 -9999 -9999 -9999 -9999 -9999 -9999 -9999 -9999 -9999 -9999 -9999 -9999 -9999 -9999 -9999 -9999 -9999 -9999 -9999 -9999 -9999 -9999 -9999 -9999 -9999 -9999 -9999 -9999 -9999 -9999 -9999 -9999 -9999 -9999 -9999 -9999 -9999 -9999 -9999 -9999 -9999 -9999 -9999 -9999 -9999 -9999 -9999 -9999 -9999 1.44577E-1 1.4251E-1 1.40468E-1 1.41656E-1 1.49141E-1 1.87269E-1 1.99504E-1 2.23091E-1 2.23537E-1 2.28218E-1 1.88754E-1 1.56403E-1 1.7482E-1 1.75339E-1 2.60758E-1 4.41135E-1 4.69243E-1 3.65604E-1 2.69631E-1 3.86282E-1 4.27715E-1 2.72156E-1 1.55963E-1 1.66614E-1 2.21543E-1 3.29842E-1 3.22408E-1 3.37509E-1 2.92473E-1 2.43985E-1 1.61649E-1 2.67416E-1 2.60636E-1 2.26142E-1 2.70354E-1 2.08427E-1 1.74037E-1 1.83707E-1 1.63727E-1 1.18717E-1 1.01485E-1 1.43509E-1 9.53653E-2 7.1841E-2 6.29852E-2 8.01099E-2 5.89344E-2 4.56709E-2 3.28525E-2 4.06777E-2 5.64809E-2 6.57243E-2 7.73753E-2 5.01705E-2 2.86986E-2 2.62475E-2 2.48842E-2 3.03819E-2 4.62082E-2 3.26631E-2 1.85317E-2 1.35754E-2 1.09701E-2 9.66675E-3 7.75891E-3 8.04872E-3 6.86662E-3 5.17177E-3 4.72877E-3 4.65928E-3 3.64254E-3 3.17163E-3 5.50987E-3 4.63982E-3 2.69029E-3 2.2352E-3 2.40629E-3 3.23154E-3 5.82265E-3 8.71831E-3 1.50808E-2 1.45415E-2 7.81038E-3 3.69696E-3 7.94082E-3 2.04453E-2 3.14514E-2 5.7238E-2 5.31932E-2 5.90214E-2 3.15308E-2 6.47219E-2 1.07334E-1 7.76856E-2 5.18303E-2 5.96268E-2 4.72906E-2 2.67424E-2 3.43679E-2 2.11482E-2 1.39294E-2 9.14474E-3 7.36388E-3 1.01886E-2 3.16194E-2 4.09469E-2 4.71703E-2 4.69368E-2 5.56966E-2 3.20451E-2 2.19982E-2 2.02492E-2 2.91907E-2 4.75519E-2 1.82941E-1 1.8449E-1 4.79371E-2 7.06808E-2 2.6308E-1 1.67089E-1 1.39132E-1 1.15707E-1 9.60441E-2 1.12623E-1 1.10179E-1 1.67497E-1 2.65616E-1 3.61604E-1 2.3666E-1 1.63791E-1 2.10754E-1 2.01052E-1 1.65663E-1 2.58868E-1 2.75226E-1 3.7476E-1 4.40923E-1 5.48126E-1 6.45917E-1 5.96866E-1 6.0741E-1 6.0718E-1 6.56404E-1 -9999 -9999 -9999 -9999 -9999 -9999 -9999 -9999 -9999 -9999 -9999 -9999 -9999 -9999 -9999 -9999 -9999 -9999 -9999 -9999 -9999 -9999
-9999 -9999 -9999 -9999 -9999 -9999 -9999 -9999 -9999 -9999 -9999 -9999 -9999 -9999 -9999 -9999 -9999 -9999 -9999 -9999 -9999 -9999 -9999 -9999 -9999 -9999 -9999 -9999 -9999 -9999 -9999 -9999 -9999 -9999 -9999 -9999 -9999 -9999 -9999 -9999 -9999 -9999 -9999 -9999 -9999 -9999 -9999 -9999 -9999 -9999 -9999 -9999 -9999 -9999 -9999 -9999 -9999 -9999 -9999 -9999 -9999 -9999 -9999 -9999 -9999 -9999 -9999 -9999 -9999 -9999 -9999 -9999 -9999 -9999 -9999 -9999 -9999 -9999 -9999 -9999 -9999 -9999 -9999 -9999 -9999 -9999 -9999 -9999 -9999 -9999 -9999 -9999 -9999 -9999 -9999 -9999 -9999 -9999 1.46318E-1 1.44577E-1 1.43712E-1 1.42339E-1 1.37451E-1 1.41827E-1 1.59769E-1 1.79094E-1 1.84057E-1 1.9724E-1 2.31691E-1 2.31968E-1 1.68601E-1 1.62177E-1 1.87637E-1 2.78158E-1 4.58791E-1 4.53341E-1 3.58807E-1 3.09987E-1 4.40875E-1 4.3226E-1 2.64496E-1 1.64272E-1 1.93486E-1 3.04573E-1 3.70896E-1 3.31083E-1 3.5935E-1 2.84514E-1 2.49211E-1 1.78037E-1 2.30092E-1 2.64673E-1 2.83318E-1 2.64212E-1 2.14209E-1 1.98491E-1 1.92779E-1 1.703E-1 1.14698E-1 1.37938E-1 1.38115E-1 1.06977E-1 9.71211E-2 5.34258E-2 4.60151E-2 3.98487E-2 2.64911E-2 2.55544E-2 5.39189E-2 7.89997E-2 8.43639E-2 5.30281E-2 3.57299E-2 2.192E-2 3.64842E-2 4.27087E-2 4.49428E-2 4.75803E-2 3.28747E-2 1.69515E-2 1.12793E-2 8.51858E-3 8.08313E-3 7.60908E-3 9.5006E-3 8.67621E-3 5.61173E-3 7.02603E-3 7.83005E-3 5.44636E-3 4.91423E-3 6.13872E-3 3.45166E-3 2.95356E-3 3.60913E-3 2.89333E-3 5.40998E-3 8.71831E-3 1.04695E-2 9.38096E-3 7.25786E-3 4.97957E-3 3.67211E-3 7.91158E-3 1.22549E-2 2.18934E-2 3.74132E-2 5.31034E-2 3.60943E-2 4.87183E-2 8.00332E-2 7.22104E-2 4.72906E-2 4.10579E-2 5.44158E-2 3.9627E-2 1.93208E-2 2.48842E-2 1.55375E-2 1.55375E-2 7.85655E-3 1.11549E-2 1.42937E-2 5.08858E-2 7.03657E-2 8.09439E-2 8.08278E-2 9.54214E-2 9.12E-2 2.67962E-2 3.25869E-2 3.23184E-2 5.56564E-2 1.65317E-1 2.59306E-1 2.28099E-1 2.2823E-1 3.35591E-1 2.07357E-1 1.34555E-1 1.57833E-1 1.49639E-1 1.02369E-1 1.16309E-1 1.70336E-1 2.85914E-1 3.61604E-1 2.31051E-1 2.04975E-1 3.06503E-1 2.6335E-1 1.77553E-1 3.89509E-1 3.75649E-1 4.59402E-1 5.81587E-1 6.29935E-1 6.10231E-1 6.21471E-1 6.43207E-1 6.04106E-1 -9999 -9999 -9999 -9999 -9999 -9999 -9999 -9999 -9999 -9999 -9999 -9999 -9999 -9999 -9999 -9999 -9999 -9999 -9999 -9999 -9999 -9999 -9999
-9999 -9999 -9999 -9999 -9999 -9999 -9999 -9999 -9999 -9999 -9999 -9999 -9999 -9999 -9999 -9999 -9999 -9999 -9999 -9999 -9999 -9999 -9999 -9999 -9999 -9999 -9999 -9999 -9999 -9999 -9999 -9999 -9999 -9999 -9999 -9999 -9999 -9999 -9999 -9999 -9999 -9999 -9999 -9999 -9999 -9999 -9999 -9999 -9999 -9999 -9999 -9999 -9999 -9999 -9999 -9999 -9999 -9999 -9999 -9999 -9999 -9999 -9999 -9999 -9999 -9999 -9999 -9999 -9999 -9999 -9999 -9999 -9999 -9999 -9999 -9999 -9999 -9999 -9999 -9999 -9999 -9999 -9999 -9999 -9999 -9999 -9999 -9999 -9999 -9999 -9999 -9999 -9999 -9999 -9999 -9999 -9999 1.47195E-1 1.46318E-1 1.45271E-1 1.44057E-1 1.38284E-1 1.36458E-1 1.36293E-1 1.3795E-1 1.38424E-1 1.45418E-1 1.78034E-1 2.06059E-1 2.33637E-1 2.01688E-1 1.71922E-1 2.18949E-1 3.35557E-1 4.47926E-1 4.45714E-1 3.64929E-1 3.50177E-1 4.35306E-1 4.16726E-1 2.55867E-1 1.61597E-1 2.09002E-1 3.36883E-1 3.53838E-1 3.52388E-1 3.41012E-1 3.22166E-1 1.90673E-1 1.95621E-1 2.53993E-1 2.37619E-1 2.14431E-1 2.20093E-1 2.29346E-1 1.99666E-1 1.6376E-1 1.34751E-1 1.01991E-1 9.54167E-2 1.2016E-1 7.32633E-2 5.6924E-2 5.87859E-2 5.79862E-2 4.36624E-2 2.84658E-2 4.36624E-2 6.87462E-2 6.22271E-2 7.77835E-2 3.78797E-2 2.36563E-2 2.56776E-2 3.7214E-2 5.68301E-2 4.311E-2 3.7597E-2 3.71242E-2 1.8818E-2 6.92158E-3 6.95878E-3 9.71071E-3 9.1325E-3 1.33558E-2 1.13414E-2 7.73429E-3 1.02163E-2 1.06467E-2 7.15485E-3 7.5998E-3 6.35746E-3 4.56565E-3 3.61483E-3 2.68771E-3 2.68771E-3 3.88497E-3 4.49272E-3 4.48109E-3 4.30609E-3 3.19355E-3 3.05959E-3 4.56378E-3 8.19071E-3 1.27003E-2 2.11188E-2 3.13361E-2 4.6299E-2 2.83867E-2 6.0791E-2 7.3859E-2 4.75918E-2 3.58455E-2 3.33764E-2 3.19972E-2 1.86328E-2 1.44464E-2 1.79688E-2 9.29626E-3 8.51495E-3 6.2448E-3 1.11434E-2 1.86797E-2 8.0255E-2 1.13685E-1 1.33906E-1 1.13884E-1 1.56825E-1 1.17216E-1 7.98224E-2 5.66061E-2 4.0317E-2 3.35162E-2 5.61156E-2 2.24403E-1 3.68709E-1 3.28269E-1 3.88451E-1 2.53091E-1 1.78617E-1 2.10357E-1 2.06583E-1 1.06855E-1 1.32687E-1 2.03724E-1 3.0808E-1 3.7018E-1 3.2012E-1 3.47142E-1 3.78557E-1 2.67921E-1 2.34857E-1 4.12207E-1 5.82673E-1 6.11823E-1 5.93177E-1 6.37221E-1 6.23328E-1 6.07323E-1 6.16137E-1 6.00847E-1 -9999 -9999 -9999 -9999 -9999 -9999 -9999 -9999 -9999 -9999 -9999 -9999 -9999 -9999 -9999 -9999 -9999 -9999 -9999 -9999 -9999 -9999 -9999
-9999 -9999 -9999 -9999 -9999 -9999 -9999 -9999 -9999 -9999 -9999 -9999 -9999 -9999 -9999 -9999 -9999 -9999 -9999 -9999 -9999 -9999 -9999 -9999 -9999 -9999 -9999 -9999 -9999 -9999 -9999 -9999 -9999 -9999 -9999 -9999 -9999 -9999 -9999 -9999 -9999 -9999 -9999 -9999 -9999 -9999 -9999 -9999 -9999 -9999 -9999 -9999 -9999 -9999 -9999 -9999 -9999 -9999 -9999 -9999 -9999 -9999 -9999 -9999 -9999 -9999 -9999 -9999 -9999 -9999 -9999 -9999 -9999 -9999 -9999 -9999 -9999 -9999 -9999 -9999 -9999 -9999 -9999 -9999 -9999 -9999 -9999 -9999 -9999 -9999 -9999 -9999 -9999 -9999 -9999 -9999 1.47547E-1 1.46318E-1 1.45794E-1 1.45271E-1 1.30605E-1 1.2918E-1 1.36128E-1 1.34163E-1 1.20733E-1 1.31394E-1 1.4596E-1 1.54727E-1 1.73904E-1 2.158E-1 2.41787E-1 1.96329E-1 2.42844E-1 3.37221E-1 4.42603E-1 4.34667E-1 3.3845E-1 3.56925E-1 3.97819E-1 4.06754E-1 2.27169E-1 1.68961E-1 2.33816E-1 3.16568E-1 3.23327E-1 3.6638E-1 3.58705E-1 2.38913E-1 1.61063E-1 2.00292E-1 2.63019E-1 2.67728E-1 2.34957E-1 2.04308E-1 1.55367E-1 1.7019E-1 1.7051E-1 1.33936E-1 8.84383E-2 9.86551E-2 5.98634E-2 6.63698E-2 7.55047E-2 7.79626E-2 5.07132E-2 3.74978E-2 5.02698E-2 6.44662E-2 6.40502E-2 7.68605E-2 5.62433E-2 3.1989E-2 3.7582E-2 5.49537E-2 4.53603E-2 5.81903E-2 2.96621E-2 2.08895E-2 2.43825E-2 1.28021E-2 9.51965E-3 1.26063E-2 1.25781E-2 1.51296E-2 1.71968E-2 1.23564E-2 1.24078E-2 9.44767E-3 9.15083E-3 4.24709E-3 3.37429E-3 2.82015E-3 3.44542E-3 2.73253E-3 2.2352E-3 2.00106E-3 1.78682E-3 2.57673E-3 2.87142E-3 3.44283E-3 2.9605E-3 5.93587E-3 8.83834E-3 9.14447E-3 2.35987E-2 3.76524E-2 6.16049E-2 3.91405E-2 4.91197E-2 6.2936E-2 5.3616E-2 2.89219E-2 2.69164E-2 2.41595E-2 2.33032E-2 1.39294E-2 8.30472E-3 1.06811E-2 6.34717E-3 5.83466E-3 9.66281E-3 9.62374E-3 1.39463E-2 5.72036E-2 1.0973E-1 1.33906E-1 1.51999E-1 1.61774E-1 1.88426E-1 1.38251E-1 1.67411E-1 3.94766E-2 3.60004E-2 6.59722E-2 9.16741E-2 1.38723E-1 2.3911E-1 1.95469E-1 2.54538E-1 2.3098E-1 2.63651E-1 1.63255E-1 1.03917E-1 1.41971E-1 1.89454E-1 2.97592E-1 3.59606E-1 4.0526E-1 4.32243E-1 4.5346E-1 4.57693E-1 3.63098E-1 4.05904E-1 5.6655E-1 5.66531E-1 5.72384E-1 5.24735E-1 5.59354E-1 6.12101E-1 5.96077E-1 -9999 -9999 -9999 -9999 -9999 -9999 -9999 -9999 -9999 -9999 -9999 -9999 -9999 -9999 -9999 -9999 -9999 -9999 -9999 -9999 -9999 -9999 -9999 -9999
-9999 -9999 -9999 -9999 -9999 -9999 -9999 -9999 -9999 -9999 -9999 -9999 -9999 -9999 -9999 -9999 -9999 -9999 -9999 -9999 -9999 -9999 -9999 -9999 -9999 -9999 -9999 -9999 -9999 -9999 -9999 -9999 -9999 -9999 -9999 -9999 -9999 -9999 -9999 -9999 -9999 -9999 -9999 -9999 -9999 -9999 -9999 -9999 -9999 -9999 -9999 -9999 -9999 -9999 -9999 -9999 -9999 -9999 -9999 -9999 -9999 -9999 -9999 -9999 -9999 -9999 -9999 -9999 -9999 -9999 -9999 -9999 -9999 -9999 -9999 -9999 -9999 -9999 -9999 -9999 -9999 -9999 -9999 -9999 -9999 -9999 -9999 -9999 -9999 -9999 -9999 -9999 -9999 -9999 -9999 1.48962E-1 1.47371E-1 1.46318E-1 1.45619E-1 1.31883E-1 1.30924E-1 1.38618E-1 1.36128E-1 1.2118E-1 1.19548E-1 1.28073E-1 1.31714E-1 1.43131E-1 1.53935E-1 2.03272E-1 2.52502E-1 2.44911E-1 2.63094E-1 4.21633E-1 4.5126E-1 4.35276E-1 3.02545E-1 3.76392E-1 3.82282E-1 3.61414E-1 2.14869E-1 1.72769E-1 2.58209E-1 3.19069E-1 3.3259E-1 3.35395E-1 3.04905E-1 1.93241E-1 1.73736E-1 2.5522E-1 2.49206E-1 2.76757E-1 2.41967E-1 2.20693E-1 1.626E-1 1.55735E-1 1.32689E-1 1.19916E-1 8.19977E-2 1.03032E-1 7.69848E-2 1.02307E-1 9.60035E-2 6.45823E-2 4.84095E-2 4.40693E-2 5.50563E-2 7.94308E-2 8.00145E-2 7.22725E-2 5.97082E-2 6.09792E-2 5.7107E-2 6.31304E-2 5.04215E-2 3.86037E-2 1.89475E-2 2.20439E-2 3.1298E-2 2.79291E-2 2.24373E-2 2.34864E-2 2.15224E-2 1.62663E-2 1.01036E-2 6.75896E-3 7.88466E-3 4.69728E-3 7.13118E-3 5.47143E-3 2.41496E-3 2.0489E-3 1.96246E-3 1.24303E-3 1.7979E-3 3.12592E-3 3.36495E-3 3.01283E-3 4.68679E-3 3.62219E-3 5.19716E-3 1.1574E-2 1.14546E-2 8.19071E-3 1.41945E-2 2.54499E-2 2.12917E-2 2.85926E-2 4.75918E-2 4.90881E-2 2.71825E-2 2.50464E-2 1.45415E-2 1.80868E-2 1.1683E-2 7.80894E-3 4.14127E-3 6.5997E-3 5.06857E-3 4.84592E-3 1.16203E-2 1.86675E-2 2.42154E-2 3.75888E-2 9.65665E-2 1.17432E-1 1.56825E-1 2.13652E-1 2.56497E-1 2.13652E-1 1.94143E-1 5.93515E-2 4.86449E-2 6.89474E-2 8.28378E-2 9.9568E-2 1.78122E-1 2.63578E-1 2.61655E-1 2.23505E-1 1.78617E-1 1.63621E-1 1.35572E-1 1.17083E-1 1.56483E-1 2.09934E-1 2.73183E-1 3.55404E-1 4.00295E-1 4.02752E-1 4.37487E-1 5.09501E-1 5.44949E-1 5.54936E-1 4.88227E-1 5.22587E-1 4.55065E-1 4.54544E-1 5.56327E-1 -9999 -9999 -9999 -9999 -9999 -9999 -9999 -9999 -9999 -9999 -9999 -9999 -9999 -9999 -9999 -9999 -9999 -9999 -9999 -9999 -9999 -9999 -9999 -9999 -9999
-9999 -9999 -9999 -9999 -9999 -9999 -9999 -9999 -9999 -9999 -9999 -9999 -9999 -9999 -9999 -9999 -9999 -9999 -9999 -9999 -9999 -9999 -9999 -9999 -9999 -9999 -9999 -9999 -9999 -9999 -9999 -9999 -9999 -9999 -9999 -9999 -9999 -9999 -9999 -9999 -9999 -9999 -9999 -9999 -9999 -9999 -9999 -9999 -9999 -9999 -9999 -9999 -9999 -9999 -9999 -9999 -9999 -9999 -9999 -9999 -9999 -9999 -9999 -9999 -9999 -9999 -9999 -9999 -9999 -9999 -9999 -9999 -9999 -9999 -9999 -9999 -9999 -9999 -9999 -9999 -9999 -9999 -9999 -9999 -9999 -9999 -9999 -9999 -9999 -9999 -9999 -9999 -9999 -9999 1.48785E-1 1.48077E-1 1.48077E-1 1.479E-1 1.33334E-1 1.32526E-1 1.32687E-1 1.40977E-1 1.26036E-1 1.22982E-1 1.28386E-1 1.26671E-1 1.1615E-1 1.3956E-1 1.59885E-1 1.81708E-1 1.94677E-1 2.38111E-1 2.93729E-1 4.49098E-1 4.49261E-1 3.93307E-1 2.99597E-1 3.03433E-1 3.60768E-1 3.16897E-1 2.0763E-1 2.08767E-1 2.92652E-1 3.19633E-1 3.45899E-1 3.50729E-1 3.16161E-1 1.86348E-1 2.02094E-1 2.77318E-1 2.08595E-1 2.14235E-1 2.2713E-1 1.86508E-1 1.35783E-1 1.59223E-1 1.47355E-1 1.43155E-1 1.23734E-1 1.2271E-1 1.15775E-1 1.02971E-1 6.59295E-2 5.41662E-2 4.40693E-2 7.42969E-2 9.29974E-2 9.76884E-2 6.58547E-2 7.86451E-2 6.93872E-2 7.12323E-2 4.13269E-2 3.6289E-2 2.7947E-2 2.28457E-2 1.3403E-2 1.75116E-2 1.85098E-2 2.24138E-2 2.03799E-2 1.91284E-2 9.96238E-3 1.26263E-2 7.84673E-3 4.32303E-3 5.65258E-3 4.89311E-3 6.09463E-3 5.42743E-3 3.25386E-3 2.51588E-3 1.24303E-3 1.19798E-3 2.32758E-3 4.35427E-3 7.00504E-3 5.22119E-3 9.41473E-3 1.88219E-2 1.81513E-2 1.26132E-2 9.98059E-3 7.09689E-3 9.88041E-3 2.73868E-2 2.06083E-2 3.43188E-2 3.98814E-2 8.21842E-2 5.96309E-2 1.9716E-2 1.39216E-2 1.01365E-2 6.2666E-3 3.22543E-3 2.86462E-3 3.42806E-3 3.14291E-3 3.61498E-3 8.6932E-3 2.1669E-2 3.87408E-2 4.48257E-2 5.16251E-2 6.77742E-2 7.31696E-2 1.06634E-1 9.33461E-2 1.35879E-1 2.65667E-1 1.91277E-1 8.43879E-2 1.10361E-1 1.58496E-1 1.70008E-1 2.01348E-1 2.48935E-1 2.26509E-1 1.88448E-1 1.48361E-1 2.09536E-1 1.45958E-1 8.40493E-2 9.21209E-2 1.34004E-1 1.34471E-1 1.90521E-1 2.62292E-1 2.11312E-1 3.18469E-1 3.77892E-1 4.30872E-1 4.12946E-1 4.01832E-1 4.36527E-1 4.71577E-1 4.53291E-1 5.28628E-1 -9999 -9999 -9999 -9999 -9999 -9999 -9999 -9999 -9999 -9999 -9999 -9999 -9999 -9999 -9999 -9999 -9999 -9999 -9999 -9999 -9999 -9999 -9999 -9999 -9999
-9999 -9999 -9999 -9999 -9999 -9999 -9999 -9999 -9999 -9999 -9999 -9999 -9999 -9999 -9999 -9999 -9999 -9999 -9999 -9999 -9999 -9999 -9999 -9999 -9999 -9999 -9999 -9999 -9999 -9999 -9999 -9999 -9999 -9999 -9999 -9999 -9999 -9999 -9999 -9999 -9999 -9999 -9999 -9999 -9999 -9999 -9999 -9999 -9999 -9999 -9999 -9999 -9999 -9999 -9999 -9999 -9999 -9999 -9999 -9999 -9999 -9999 -9999 -9999 -9999 -9999 -9999 -9999 -9999 -9999 -9999 -9999 -9999 -9999 -9999 -9999 -9999 -9999 -9999 -9999 -9999 -9999 -9999 -9999 -9999 -9999 -9999 -9999 -9999 -9999 -9999 -9999 -9999 -9999 1.479E-1 1.38599E-1 1.48962E-1 1.35781E-1 1.34961E-1 1.34145E-1 1.43369E-1 1.30262E-1 1.37092E-1 1.33974E-1 1.3012E-1 1.1472E-1 1.14152E-1 1.27241E-1 1.56897E-1 1.72422E-1 2.03411E-1 2.44782E-1 3.71775E-1 4.47182E-1 4.20165E-1 4.21711E-1 3.34743E-1 3.48265E-1 3.46355E-1 2.99298E-1 3.12037E-1 3.193E-1 3.19445E-1 3.19556E-1 3.15751E-1 3.25299E-1 2.84765E-1 2.02772E-1 1.92135E-1 2.53023E-1 2.42602E-1 2.07956E-1 2.32741E-1 1.86115E-1 1.32675E-1 1.46679E-1 1.41536E-1 1.09002E-1 8.39732E-2 8.70404E-2 8.84289E-2 8.5562E-2 5.25972E-2 5.50113E-2 4.84843E-2 5.74939E-2 8.13901E-2 7.68518E-2 4.30437E-2 4.93355E-2 3.32337E-2 4.09205E-2 3.96243E-2 4.24866E-2 1.77766E-2 1.27672E-2 1.31589E-2 1.46342E-2 1.16851E-2 1.81377E-2 1.79182E-2 9.40455E-3 5.80848E-3 6.0407E-3 7.08002E-3 5.35298E-3 2.67026E-3 3.45831E-3 2.62586E-3 2.68027E-3 2.28384E-3 1.27896E-3 9.59923E-4 1.19798E-3 1.7979E-3 3.36495E-3 6.28922E-3 1.13042E-2 1.17249E-2 1.88219E-2 2.10603E-2 1.56957E-2 8.34116E-3 8.22387E-3 1.59033E-2 2.65954E-2 1.79607E-2 2.24199E-2 2.24766E-2 3.04642E-2 5.26069E-2 3.51982E-2 1.28052E-2 8.94352E-3 5.61254E-3 2.31917E-3 2.13556E-3 2.12607E-3 3.67647E-3 5.85497E-3 1.00986E-2 2.50425E-2 2.89676E-2 3.46291E-2 2.3254E-2 3.32898E-2 6.68171E-2 5.63575E-2 5.12715E-2 9.65217E-2 1.56696E-1 2.80336E-1 3.00557E-1 1.80943E-1 2.32099E-1 2.63208E-1 2.63312E-1 2.49559E-1 2.55415E-1 2.41318E-1 2.64395E-1 2.42694E-1 1.6294E-1 9.41372E-2 8.02589E-2 7.7643E-2 6.29202E-2 9.22034E-2 1.821E-1 1.84353E-1 2.26868E-1 2.34189E-1 2.68855E-1 2.34371E-1 2.68104E-1 2.82675E-1 4.42775E-1 4.34969E-1 5.75272E-1 -9999 -9999 -9999 -9999 -9999 -9999 -9999 -9999 -9999 -9999 -9999 -9999 -9999 -9999 -9999 -9999 -9999 -9999 -9999 -9999 -9999 -9999 -9999 -9999 -9999
-9999 -9999 -9999 -9999 -9999 -9999 -9999 -9999 -9999 -9999 -9999 -9999 -9999 -9999 -9999 -9999 -9999 -9999 -9999 -9999 -9999 -9999 -9999 -9999 -9999 -9999 -9999 -9999 -9999 -9999 -9999 -9999 -9999 -9999 -9999 -9999 -9999 -9999 -9999 -9999 -9999 -9999 -9999 -9999 -9999 -9999 -9999 -9999 -9999 -9999 -9999 -9999 -9999 -9999 -9999 -9999 -9999 -9999 -9999 -9999 -9999 -9999 -9999 -9999 -9999 -9999 -9999 -9999 -9999 -9999 -9999 -9999 -9999 -9999 -9999 -9999 -9999 -9999 -9999 -9999 -9999 -9999 -9999 -9999 -9999 -9999 -9999 -9999 -9999 -9999 -9999 -9999 -9999 1.38599E-1 1.37931E-1 1.47547E-1 1.35617E-1 1.3677E-1 1.36605E-1 1.44924E-1 1.30898E-1 1.30739E-1 1.37757E-1 1.34299E-1 1.18033E-1 1.2325E-1 1.21147E-1 1.24926E-1 1.40658E-1 1.85617E-1 2.40406E-1 3.2022E-1 4.22527E-1 4.14454E-1 4.48993E-1 4.42334E-1 3.95339E-1 3.89911E-1 3.64526E-1 3.72273E-1 3.46627E-1 3.36259E-1 3.32557E-1 3.13174E-1 3.50832E-1 3.35142E-1 2.58201E-1 1.67521E-1 1.71863E-1 2.4027E-1 2.43375E-1 1.95705E-1 1.71626E-1 1.87543E-1 1.6273E-1 1.51033E-1 1.11881E-1 1.04342E-1 7.70992E-2 9.07852E-2 1.00752E-1 1.00674E-1 6.93739E-2 8.89599E-2 8.17296E-2 7.68605E-2 7.49845E-2 8.56605E-2 7.26705E-2 3.92743E-2 2.24766E-2 2.34777E-2 3.09475E-2 3.80434E-2 2.11157E-2 1.5404E-2 1.0014E-2 1.04941E-2 1.21044E-2 1.28978E-2 9.68027E-3 7.95297E-3 4.04467E-3 4.51443E-3 4.70018E-3 4.01952E-3 2.5379E-3 1.66406E-3 1.71218E-3 1.71585E-3 1.64731E-3 8.59255E-4 7.97334E-4 1.72796E-3 2.69196E-3 4.03283E-3 5.21132E-3 4.32487E-3 5.80599E-3 1.2161E-2 2.38932E-2 1.88219E-2 1.08103E-2 7.94303E-3 1.42778E-2 2.22656E-2 1.12227E-2 1.16772E-2 1.2161E-2 1.98976E-2 1.78241E-2 2.39336E-2 5.97988E-3 6.24903E-3 4.47183E-3 1.85873E-3 1.32303E-3 1.90688E-3 3.42603E-3 6.60828E-3 1.46141E-2 1.8785E-2 1.80747E-2 1.86852E-2 1.29292E-2 1.92189E-2 2.84964E-2 3.13608E-2 5.3788E-2 9.50306E-2 1.47296E-1 1.6685E-1 2.22487E-1 2.40539E-1 2.49107E-1 2.03896E-1 2.09962E-1 2.13498E-1 2.61782E-1 2.82892E-1 2.05114E-1 2.30044E-1 2.22777E-1 1.24725E-1 8.10807E-2 5.04554E-2 4.24262E-2 6.24831E-2 9.78163E-2 9.81055E-2 1.09929E-1 1.8888E-1 2.18793E-1 1.78103E-1 2.18623E-1 3.11945E-1 3.9673E-1 4.44129E-1 -9999 -9999 -9999 -9999 -9999 -9999 -9999 -9999 -9999 -9999 -9999 -9999 -9999 -9999 -9999 -9999 -9999 -9999 -9999 -9999 -9999 -9999 -9999 -9999 -9999 -9999
-9999 -9999 -9999 -9999 -9999 -9999 -9999 -9999 -9999 -9999 -9999 -9999 -9999 -9999 -9999 -9999 -9999 -9999 -9999 -9999 -9999 -9999 -9999 -9999 -9999 -9999 -9999 -9999 -9999 -9999 -9999 -9999 -9999 -9999 -9999 -9999 -9999 -9999 -9999 -9999 -9999 -9999 -9999 -9999 -9999 -9999 -9999 -9999 -9999 -9999 -9999 -9999 -9999 -9999 -9999 -9999 -9999 -9999 -9999 -9999 -9999 -9999 -9999 -9999 -9999 -9999 -9999 -9999 -9999 -9999 -9999 -9999 -9999 -9999 -9999 -9999 -9999 -9999 -9999 -9999 -9999 -9999 -9999 -9999 -9999 -9999 -9999 -9999 -9999 -9999 -9999 -9999 1.38432E-1 1.37266E-1 1.36769E-1 1.33334E-1 1.34961E-1 1.3644E-1 1.37599E-1 1.32178E-1 1.30739E-1 1.2947E-1 1.36431E-1 1.20535E-1 1.26002E-1 1.23402E-1 1.21445E-1 1.19295E-1 1.48471E-1 2.02052E-1 2.76619E-1 4.13115E-1 3.92078E-1 4.43322E-1 4.73544E-1 4.59249E-1 4.14365E-1 4.01379E-1 3.8587E-1 3.91529E-1 3.78621E-1 3.40136E-1 3.28626E-1 3.43872E-1 3.83338E-1 3.53899E-1 2.03845E-1 1.63266E-1 1.80177E-1 2.46141E-1 2.53616E-1 2.29547E-1 1.40886E-1 1.59544E-1 1.66555E-1 1.33985E-1 1.16681E-1 9.76141E-2 9.65751E-2 1.25001E-1 1.20647E-1 1.14827E-1 1.04814E-1 1.1756E-1 9.13805E-2 8.68752E-2 7.12943E-2 4.17947E-2 5.58829E-2 4.76487E-2 2.75268E-2 3.28309E-2 4.16233E-2 2.0352E-2 1.12105E-2 8.31323E-3 5.77949E-3 5.27518E-3 7.83258E-3 5.72459E-3 4.54602E-3 7.55023E-3 4.02084E-3 2.41754E-3 2.41287E-3 2.48525E-3 2.51671E-3 2.06234E-3 1.79653E-3 1.20651E-3 9.96032E-4 5.93897E-4 6.60078E-4 9.55901E-4 2.00155E-3 3.111E-3 2.98647E-3 3.8441E-3 7.17064E-3 1.50635E-2 2.70116E-2 1.95168E-2 1.68162E-2 1.19445E-2 1.49119E-2 1.08374E-2 9.39983E-3 7.54593E-3 9.41473E-3 1.56957E-2 9.10418E-3 7.81691E-3 4.59776E-3 3.71365E-3 2.00106E-3 1.10683E-3 8.48704E-4 1.70834E-3 1.70378E-3 2.74075E-3 4.74218E-3 8.14276E-3 7.53903E-3 1.00622E-2 1.15973E-2 1.66226E-2 1.98238E-2 2.25755E-2 4.95905E-2 6.41147E-2 1.01378E-1 1.33213E-1 1.61689E-1 1.80431E-1 1.63204E-1 1.1372E-1 1.16845E-1 1.6941E-1 1.77849E-1 3.27509E-1 2.58626E-1 3.07477E-1 2.16562E-1 1.2603E-1 9.42895E-2 6.12434E-2 6.13129E-2 6.0831E-2 6.70585E-2 6.2396E-2 1.12427E-1 1.76059E-1 1.6557E-1 1.50195E-1 1.71021E-1 2.43841E-1 3.11227E-1 4.25707E-1 -9999 -9999 -9999 -9999 -9999 -9999 -9999 -9999 -9999 -9999 -9999 -9999 -9999 -9999 -9999 -9999 -9999 -9999 -9999 -9999 -9999 -9999 -9999 -9999 -9999 -9999
-9999 -9999 -9999 -9999 -9999 -9999 -9999 -9999 -9999 -9999 -9999 -9999 -9999 -9999 -9999 -9999 -9999 -9999 -9999 -9999 -9999 -9999 -9999 -9999 -9999 -9999 -9999 -9999 -9999 -9999 -9999 -9999 -9999 -9999 -9999 -9999 -9999 -9999 -9999 -9999 -9999 -9999 -9999 -9999 -9999 -9999 -9999 -9999 -9999 -9999 -9999 -9999 -9999 -9999 -9999 -9999 -9999 -9999 -9999 -9999 -9999 -9999 -9999 -9999 -9999 -9999 -9999 -9999 -9999 -9999 -9999 -9999 -9999 -9999 -9999 -9999 -9999 -9999 -9999 -9999 -9999 -9999 -9999 -9999 -9999 -9999 -9999 -9999 -9999 -9999 -9999 1.3927E-1 1.37765E-1 1.36274E-1 1.22839E-1 1.23141E-1 1.32849E-1 1.35125E-1 1.32339E-1 1.32018E-1 1.30739E-1 1.37757E-1 1.21728E-1 1.27553E-1 1.25693E-1 1.24009E-1 1.17105E-1 1.17685E-1 1.35983E-1 2.03411E-1 3.26989E-1 3.83811E-1 4.13694E-1 4.44409E-1 4.29588E-1 4.08259E-1 3.85079E-1 3.82351E-1 3.73459E-1 3.15724E-1 3.26439E-1 3.64424E-1 3.56748E-1 3.8561E-1 3.7975E-1 2.81843E-1 2.09107E-1 1.74859E-1 1.80592E-1 2.30936E-1 2.11873E-1 2.1771E-1 1.71602E-1 1.54133E-1 1.59113E-1 1.1426E-1 1.1213E-1 8.71268E-2 1.25806E-1 1.43168E-1 1.21678E-1 1.09662E-1 1.20533E-1 8.5486E-2 4.71039E-2 6.54899E-2 6.99582E-2 3.62745E-2 3.54439E-2 4.02737E-2 2.47607E-2 1.9608E-2 2.79179E-2 2.09579E-2 1.02673E-2 1.03598E-2 7.5762E-3 6.53691E-3 3.75922E-3 2.62844E-3 2.42849E-3 4.91463E-3 3.70302E-3 2.14556E-3 2.10786E-3 1.59653E-3 1.81592E-3 2.00028E-3 1.32749E-3 9.40071E-4 1.39383E-3 1.11271E-3 9.59923E-4 2.15511E-3 4.68142E-3 8.13129E-3 9.07619E-3 7.79096E-3 1.20193E-2 1.39866E-2 2.60569E-2 2.42451E-2 1.21597E-2 1.67512E-2 2.70116E-2 1.01298E-2 7.83854E-3 5.84368E-3 6.28922E-3 8.43489E-3 5.75727E-3 3.40197E-3 5.05046E-3 3.91255E-3 1.48957E-3 1.14965E-3 7.31491E-4 8.77758E-4 1.09416E-3 2.043E-3 2.83797E-3 4.37013E-3 3.89732E-3 5.81485E-3 6.70584E-3 1.54756E-2 1.43067E-2 2.12072E-2 3.112E-2 3.74131E-2 7.88553E-2 1.18655E-1 9.4234E-2 1.20888E-1 8.32853E-2 9.43466E-2 6.66352E-2 7.42701E-2 1.23866E-1 2.53091E-1 2.55682E-1 2.74058E-1 1.70581E-1 1.19097E-1 8.1092E-2 1.01709E-1 1.7613E-1 1.26853E-1 9.22719E-2 7.66422E-2 8.55306E-2 1.12027E-1 1.15993E-1 1.36198E-1 1.41394E-1 1.60563E-1 2.51098E-1 4.16968E-1 -9999 -9999 -9999 -9999 -9999 -9999 -9999 -9999 -9999 -9999 -9999 -9999 -9999 -9999 -9999 -9999 -9999 -9999 -9999 -9999 -9999 -9999 -9999 -9999 -9999 -9999
-9999 -9999 -9999 -9999 -9999 -9999 -9999 -9999 -9999 -9999 -9999 -9999 -9999 -9999 -9999 -9999 -9999 -9999 -9999 -9999 -9999 -9999 -9999 -9999 -9999 -9999 -9999 -9999 -9999 -9999 -9999 -9999 -9999 -9999 -9999 -9999 -9999 -9999 -9999 -9999 -9999 -9999 -9999 -9999 -9999 -9999 -9999 -9999 -9999 -9999 -9999 -9999 -9999 -9999 -9999 -9999 -9999 -9999 -9999 -9999 -9999 -9999 -9999 -9999 -9999 -9999 -9999 -9999 -9999 -9999 -9999 -9999 -9999 -9999 -9999 -9999 -9999 -9999 -9999 -9999 -9999 -9999 -9999 -9999 -9999 -9999 -9999 -9999 -9999 -9999 -9999 1.38265E-1 1.36604E-1 1.22086E-1 1.21337E-1 1.21487E-1 1.30288E-1 1.19975E-1 1.29945E-1 1.30739E-1 1.34445E-1 1.31805E-1 1.26603E-1 1.27709E-1 1.24467E-1 1.18561E-1 1.17249E-1 1.2456E-1 1.31439E-1 1.66767E-1 3.16897E-1 3.55742E-1 4.14815E-1 3.10605E-1 3.42268E-1 3.72601E-1 3.53245E-1 3.34739E-1 3.22015E-1 3.23385E-1 2.97833E-1 3.18928E-1 3.63175E-1 3.62135E-1 3.41106E-1 2.89252E-1 2.18526E-1 1.84775E-1 2.1494E-1 2.20786E-1 2.1076E-1 1.87153E-1 1.56451E-1 1.25726E-1 1.4119E-1 1.02664E-1 1.33142E-1 1.14229E-1 1.12161E-1 1.36658E-1 1.07627E-1 8.11808E-2 6.97649E-2 6.2936E-2 4.5619E-2 6.68494E-2 7.05853E-2 3.08833E-2 2.44914E-2 3.3393E-2 2.24218E-2 1.15672E-2 1.76318E-2 1.31901E-2 1.37586E-2 9.23792E-3 6.51717E-3 5.41187E-3 4.16049E-3 2.3743E-3 1.77903E-3 2.85947E-3 3.46643E-3 2.99241E-3 2.19932E-3 2.28759E-3 2.16479E-3 1.76431E-3 9.92161E-4 1.17617E-3 2.08676E-3 2.97883E-3 1.33907E-3 1.28762E-3 2.23623E-3 6.77248E-3 1.40797E-2 1.62771E-2 2.02096E-2 1.81334E-2 1.68797E-2 2.56793E-2 1.2161E-2 1.75042E-2 2.85417E-2 8.99884E-3 8.07841E-3 4.86241E-3 3.48591E-3 3.49121E-3 6.76851E-3 9.37042E-3 6.84188E-3 5.93376E-3 3.59248E-3 2.68771E-3 1.84109E-3 6.75072E-4 1.01318E-3 1.96712E-3 2.94386E-3 3.0451E-3 4.86245E-3 6.03694E-3 7.77064E-3 1.03598E-2 8.57668E-3 1.32423E-2 2.79914E-2 4.30898E-2 5.17876E-2 7.079E-2 4.97239E-2 6.24342E-2 6.65797E-2 5.54964E-2 4.02336E-2 8.18431E-2 2.35448E-1 3.37243E-1 2.30804E-1 3.13866E-1 3.07236E-1 2.04283E-1 1.35991E-1 2.54311E-1 2.28891E-1 1.29975E-1 8.18614E-2 5.44695E-2 6.07988E-2 8.64014E-2 1.1368E-1 1.76967E-1 1.56476E-1 1.99178E-1 3.19626E-1 4.99696E-1 -9999 -9999 -9999 -9999 -9999 -9999 -9999 -9999 -9999 -9999 -9999 -9999 -9999 -9999 -9999 -9999 -9999 -9999 -9999 -9999 -9999 -9999 -9999 -9999 -9999 -9999
-9999 -9999 -9999 -9999 -9999 -9999 -9999 -9999 -9999 -9999 -9999 -9999 -9999 -9999 -9999 -9999 -9999 -9999 -9999 -9999 -9999 -9999 -9999 -9999 -9999 -9999 -9999 -9999 -9999 -9999 -9999 -9999 -9999 -9999 -9999 -9999 -9999 -9999 -9999 -9999 -9999 -9999 -9999 -9999 -9999 -9999 -9999 -9999 -9999 -9999 -9999 -9999 -9999 -9999 -9999 -9999 -9999 -9999 -9999 -9999 -9999 -9999 -9999 -9999 -9999 -9999 -9999 -9999 -9999 -9999 -9999 -9999 -9999 -9999 -9999 -9999 -9999 -9999 -9999 -9999 -9999 -9999 -9999 -9999 -9999 -9999 -9999 -9999 -9999 -9999 -9999 1.37432E-1 1.23444E-1 1.22839E-1 1.21786E-1 1.20741E-1 1.17048E-1 1.18358E-1 1.2712E-1 1.29786E-1 1.36854E-1 1.91705E-1 1.60619E-1 1.32625E-1 1.11419E-1 1.17105E-1 1.15951E-1 1.2304E-1 1.13016E-1 1.35217E-1 2.27908E-1 3.12366E-1 2.33392E-1 2.56931E-1 3.26344E-1 3.36276E-1 3.14471E-1 2.37361E-1 3.05131E-1 3.1691E-1 2.97515E-1 3.48574E-1 3.30865E-1 3.06239E-1 2.56789E-1 2.78929E-1 2.57489E-1 1.99874E-1 2.09666E-1 2.08847E-1 1.91218E-1 1.66469E-1 1.33216E-1 1.17487E-1 1.093E-1 1.20445E-1 1.40235E-1 1.57332E-1 1.33848E-1 1.1945E-1 7.47667E-2 5.98903E-2 6.3638E-2 4.13211E-2 4.59441E-2 6.30295E-2 6.62327E-2 3.48376E-2 2.13899E-2 2.21721E-2 1.4261E-2 8.6854E-3 1.33075E-2 7.92668E-3 1.08226E-2 5.81087E-3 3.31387E-3 3.79442E-3 2.59891E-3 2.25852E-3 1.44081E-3 1.93558E-3 1.97234E-3 1.66039E-3 1.45551E-3 1.98091E-3 2.73573E-3 1.71962E-3 1.2266E-3 1.3915E-3 5.06422E-3 9.34687E-3 3.0146E-3 1.4415E-3 2.06675E-3 6.4695E-3 9.02645E-3 1.25554E-2 1.74243E-2 2.17612E-2 2.0995E-2 2.0244E-2 1.55465E-2 2.00939E-2 2.11089E-2 1.59572E-2 5.81368E-3 1.05072E-2 7.55625E-3 8.13129E-3 7.64308E-3 9.05748E-3 5.03683E-3 4.8135E-3 3.49529E-3 2.59043E-3 1.2296E-3 1.13026E-3 6.73068E-4 1.08678E-3 1.56748E-3 1.87933E-3 3.02642E-3 3.4706E-3 6.22453E-3 7.17467E-3 1.23765E-2 2.20939E-2 3.04991E-2 5.16089E-2 5.18936E-2 3.49151E-2 2.49692E-2 2.76334E-2 3.74767E-2 3.22882E-2 2.69732E-2 9.0645E-2 3.0874E-1 2.53091E-1 3.2991E-1 2.32741E-1 3.21881E-1 3.0101E-1 2.35966E-1 3.16839E-1 1.91957E-1 1.64154E-1 1.08342E-1 5.69416E-2 9.94125E-2 2.28188E-1 2.50908E-1 2.63264E-1 2.20317E-1 2.5191E-1 4.33566E-1 5.75912E-1 -9999 -9999 -9999 -9999 -9999 -9999 -9999 -9999 -9999 -9999 -9999 -9999 -9999 -9999 -9999 -9999 -9999 -9999 -9999 -9999 -9999 -9999 -9999 -9999 -9999 -9999
-9999 -9999 -9999 -9999 -9999 -9999 -9999 -9999 -9999 -9999 -9999 -9999 -9999 -9999 -9999 -9999 -9999 -9999 -9999 -9999 -9999 -9999 -9999 -9999 -9999 -9999 -9999 -9999 -9999 -9999 -9999 -9999 -9999 -9999 -9999 -9999 -9999 -9999 -9999 -9999 -9999 -9999 -9999 -9999 -9999 -9999 -9999 -9999 -9999 -9999 -9999 -9999 -9999 -9999 -9999 -9999 -9999 -9999 -9999 -9999 -9999 -9999 -9999 -9999 -9999 -9999 -9999 -9999 -9999 -9999 -9999 -9999 -9999 -9999 -9999 -9999 -9999 -9999 -9999 -9999 -9999 -9999 -9999 -9999 -9999 -9999 -9999 -9999 -9999 -9999 1.38265E-1 1.24662E-1 1.25582E-1 1.26199E-1 1.34634E-1 1.20123E-1 1.1865E-1 1.18504E-1 1.26345E-1 1.16279E-1 1.47461E-1 1.98079E-1 2.03045E-1 1.33353E-1 1.13094E-1 1.17105E-1 1.15664E-1 1.09279E-1 1.09416E-1 1.22789E-1 1.33587E-1 1.37223E-1 1.51599E-1 1.68559E-1 1.88709E-1 2.43529E-1 2.2079E-1 2.52078E-1 3.00331E-1 3.02943E-1 3.10876E-1 2.91963E-1 2.23367E-1 2.06357E-1 2.27735E-1 2.33201E-1 2.23391E-1 2.14056E-1 2.17906E-1 2.14076E-1 2.1348E-1 1.94456E-1 1.37721E-1 1.38658E-1 1.37554E-1 1.49236E-1 1.3523E-1 1.61372E-1 9.68913E-2 1.00524E-1 9.07723E-2 8.58887E-2 8.15031E-2 4.75918E-2 2.99782E-2 4.32352E-2 6.30662E-2 2.85076E-2 1.85427E-2 1.32497E-2 1.05072E-2 7.28404E-3 1.04412E-2 6.55299E-3 9.23112E-3 5.74342E-3 2.74176E-3 1.91937E-3 1.87551E-3 1.61045E-3 9.25668E-4 1.29054E-3 1.93673E-3 1.69086E-3 2.1633E-3 2.84335E-3 2.51034E-3 1.30181E-3 1.11336E-3 2.16335E-3 7.71732E-3 1.28477E-2 4.38866E-3 3.0146E-3 2.31422E-3 3.57697E-3 6.67192E-3 8.30798E-3 9.28484E-3 1.4562E-2 1.89546E-2 1.92978E-2 1.53145E-2 1.44045E-2 8.6191E-3 1.17323E-2 8.74972E-3 6.06239E-3 1.10152E-2 1.05473E-2 9.4627E-3 6.85788E-3 4.3583E-3 3.69633E-3 3.17698E-3 2.08378E-3 1.5446E-3 1.64596E-3 1.57787E-3 8.70159E-4 1.12256E-3 1.7428E-3 1.73673E-3 2.39557E-3 3.44676E-3 5.14298E-3 9.57425E-3 1.6551E-2 2.46282E-2 3.49853E-2 5.7851E-2 4.86148E-2 2.62856E-2 3.22516E-2 2.93153E-2 2.17706E-2 3.7415E-2 7.9559E-2 2.0053E-1 2.60142E-1 2.26174E-1 3.4222E-1 3.30931E-1 3.78747E-1 3.2581E-1 2.78164E-1 1.92529E-1 2.3654E-1 1.46862E-1 8.72361E-2 1.03297E-1 3.6253E-1 4.28194E-1 3.37347E-1 2.5594E-1 2.39656E-1 3.99956E-1 -9999 -9999 -9999 -9999 -9999 -9999 -9999 -9999 -9999 -9999 -9999 -9999 -9999 -9999 -9999 -9999 -9999 -9999 -9999 -9999 -9999 -9999 -9999 -9999 -9999 -9999 -9999
-9999 -9999 -9999 -9999 -9999 -9999 -9999 -9999 -9999 -9999 -9999 -9999 -9999 -9999 -9999 -9999 -9999 -9999 -9999 -9999 -9999 -9999 -9999 -9999 -9999 -9999 -9999 -9999 -9999 -9999 -9999 -9999 -9999 -9999 -9999 -9999 -9999 -9999 -9999 -9999 -9999 -9999 -9999 -9999 -9999 -9999 -9999 -9999 -9999 -9999 -9999 -9999 -9999 -9999 -9999 -9999 -9999 -9999 -9999 -9999 -9999 -9999 -9999 -9999 -9999 -9999 -9999 -9999 -9999 -9999 -9999 -9999 -9999 -9999 -9999 -9999 -9999 -9999 -9999 -9999 -9999 -9999 -9999 -9999 -9999 -9999 -9999 -9999 -9999 -9999 1.2589E-1 1.26508E-1 1.29163E-1 1.40619E-1 1.28352E-1 1.26638E-1 1.23419E-1 1.21462E-1 1.16711E-1 1.26449E-1 1.51038E-1 1.6043E-1 1.43371E-1 1.34165E-1 1.36312E-1 1.3337E-1 1.18903E-1 1.17734E-1 1.23394E-1 1.21587E-1 1.18651E-1 1.22815E-1 1.36413E-1 1.54524E-1 1.77606E-1 1.50163E-1 1.96097E-1 2.16957E-1 2.45033E-1 2.63238E-1 2.66511E-1 1.88225E-1 1.83755E-1 1.96444E-1 1.628E-1 1.9499E-1 1.97199E-1 2.09844E-1 2.1223E-1 2.13225E-1 1.81978E-1 1.63751E-1 1.14337E-1 1.31642E-1 1.62205E-1 1.59513E-1 1.57573E-1 1.26063E-1 7.76586E-2 9.37886E-2 8.02443E-2 5.68007E-2 7.56462E-2 5.79976E-2 3.1072E-2 3.22395E-2 4.02802E-2 3.66743E-2 2.01761E-2 1.24832E-2 8.92419E-3 5.84368E-3 7.45506E-3 4.24167E-3 7.16011E-3 4.72337E-3 2.96724E-3 1.74255E-3 1.15524E-3 1.24376E-3 1.49586E-3 1.38942E-3 3.1527E-3 3.39992E-3 3.83393E-3 3.62068E-3 2.04102E-3 1.19868E-3 9.6049E-4 2.24463E-3 3.81634E-3 7.9297E-3 9.34383E-3 8.05118E-3 7.56068E-3 6.52182E-3 1.0866E-2 1.16531E-2 1.00662E-2 1.88328E-2 2.26381E-2 1.77696E-2 1.28299E-2 1.11787E-2 9.09095E-3 7.30545E-3 5.84368E-3 9.41473E-3 1.39965E-2 1.19512E-2 9.41724E-3 8.44887E-3 7.11806E-3 5.15592E-3 2.92158E-3 2.41501E-3 1.67E-3 3.74188E-3 2.98033E-3 2.20202E-3 4.1031E-3 2.44144E-3 1.55958E-3 2.00589E-3 3.84541E-3 5.13347E-3 7.11978E-3 1.1043E-2 1.83701E-2 1.51666E-2 2.93456E-2 7.70117E-2 6.31973E-2 7.21025E-2 5.13755E-2 4.73402E-2 7.97717E-2 1.50835E-1 2.20339E-1 2.74621E-1 2.67319E-1 2.32709E-1 3.29032E-1 3.89841E-1 4.02211E-1 3.44585E-1 3.43543E-1 2.45484E-1 1.69581E-1 1.12766E-1 1.49745E-1 4.17558E-1 5.04408E-1 3.65613E-1 2.80104E-1 3.65553E-1 5.95239E-1 -9999 -9999 -9999 -9999 -9999 -9999 -9999 -9999 -9999 -9999 -9999 -9999 -9999 -9999 -9999 -9999 -9999 -9999 -9999 -9999 -9999 -9999 -9999 -9999 -9999 -9999 -9999
-9999 -9999 -9999 -9999 -9999 -9999 -9999 -9999 -9999 -9999 -9999 -9999 -9999 -9999 -9999 -9999 -9999 -9999 -9999 -9999 -9999 -9999 -9999 -9999 -9999 -9999 -9999 -9999 -9999 -9999 -9999 -9999 -9999 -9999 -9999 -9999 -9999 -9999 -9999 -9999 -9999 -9999 -9999 -9999 -9999 -9999 -9999 -9999 -9999 -9999 -9999 -9999 -9999 -9999 -9999 -9999 -9999 -9999 -9999 -9999 -9999 -9999 -9999 -9999 -9999 -9999 -9999 -9999 -9999 -9999 -9999 -9999 -9999 -9999 -9999 -9999 -9999 -9999 -9999 -9999 -9999 -9999 -9999 -9999 -9999 -9999 -9999 -9999 -9999 1.25582E-1 1.26199E-1 1.28221E-1 1.40789E-1 1.3104E-1 1.33776E-1 1.42807E-1 1.39916E-1 1.2566E-1 1.36854E-1 1.47109E-1 1.56877E-1 1.42171E-1 1.50232E-1 1.48099E-1 1.58854E-1 1.57424E-1 1.74095E-1 1.87602E-1 1.79417E-1 1.30722E-1 1.24943E-1 1.325E-1 1.34282E-1 1.33308E-1 1.5974E-1 1.99637E-1 1.93897E-1 2.16007E-1 2.44405E-1 2.5437E-1 2.60529E-1 2.81254E-1 2.9005E-1 2.53701E-1 2.2444E-1 2.27361E-1 2.22328E-1 2.1624E-1 2.10507E-1 1.94673E-1 1.87972E-1 1.86417E-1 1.42617E-1 1.76025E-1 1.65764E-1 1.30141E-1 1.29169E-1 9.48093E-2 6.99526E-2 7.2418E-2 6.71532E-2 4.26509E-2 5.87496E-2 4.00205E-2 2.51351E-2 1.91004E-2 2.47906E-2 2.95955E-2 2.13229E-2 1.59263E-2 9.93355E-3 5.53045E-3 4.35427E-3 2.22802E-3 4.01808E-3 2.49902E-3 1.49565E-3 1.65433E-3 1.11336E-3 1.33907E-3 2.24463E-3 1.67099E-3 2.3574E-3 2.56963E-3 3.13876E-3 4.47798E-3 2.25642E-3 1.24376E-3 1.29054E-3 3.24515E-3 6.29292E-3 9.2754E-3 1.13009E-2 1.45893E-2 1.29068E-2 1.13688E-2 1.81618E-2 1.75143E-2 1.75143E-2 2.53855E-2 1.92022E-2 1.18772E-2 9.22482E-3 8.10536E-3 6.39801E-3 4.95414E-3 7.61168E-3 9.31298E-3 1.40604E-2 7.69203E-3 6.99277E-3 6.29297E-3 4.52891E-3 5.17583E-3 5.08079E-3 2.78044E-3 2.32758E-3 4.1818E-3 6.2666E-3 4.83039E-3 7.47344E-3 7.99609E-3 9.87985E-3 3.1349E-3 5.37244E-3 6.18874E-3 7.40609E-3 9.54045E-3 8.21332E-3 7.60889E-3 1.81548E-2 4.85564E-2 9.54407E-2 1.02961E-1 7.84513E-2 1.49119E-1 1.53532E-1 2.07731E-1 2.1487E-1 2.82045E-1 2.38191E-1 1.60399E-1 1.92695E-1 2.70105E-1 3.92772E-1 4.45205E-1 4.24288E-1 4.13543E-1 3.96383E-1 3.33511E-1 2.61459E-1 3.68567E-1 5.53272E-1 5.50476E-1 4.71652E-1 4.67817E-1 -9999 -9999 -9999 -9999 -9999 -9999 -9999 -9999 -9999 -9999 -9999 -9999 -9999 -9999 -9999 -9999 -9999 -9999 -9999 -9999 -9999 -9999 -9999 -9999 -9999 -9999 -9999 -9999
-9999 -9999 -9999 -9999 -9999 -9999 -9999 -9999 -9999 -9999 -9999 -9999 -9999 -9999 -9999 -9999 -9999 -9999 -9999 -9999 -9999 -9999 -9999 -9999 -9999 -9999 -9999 -9999 -9999 -9999 -9999 -9999 -9999 -9999 -9999 -9999 -9999 -9999 -9999 -9999 -9999 -9999 -9999 -9999 -9999 -9999 -9999 -9999 -9999 -9999 -9999 -9999 -9999 -9999 -9999 -9999 -9999 -9999 -9999 -9999 -9999 -9999 -9999 -9999 -9999 -9999 -9999 -9999 -9999 -9999 -9999 -9999 -9999 -9999 -9999 -9999 -9999 -9999 -9999 -9999 -9999 -9999 -9999 -9999 -9999 -9999 -9999 -9999 -9999 1.24356E-1 1.25582E-1 1.28849E-1 1.20255E-1 1.3184E-1 1.34427E-1 1.44012E-1 1.29244E-1 1.40536E-1 1.89328E-1 1.82102E-1 1.64915E-1 1.75825E-1 1.73804E-1 1.72001E-1 1.69489E-1 1.9167E-1 2.30849E-1 2.6643E-1 2.18447E-1 1.75544E-1 1.51419E-1 1.45225E-1 1.36249E-1 1.3691E-1 1.40762E-1 1.72948E-1 1.9852E-1 2.09107E-1 2.1638E-1 1.93821E-1 1.99129E-1 2.2728E-1 2.62554E-1 2.64186E-1 2.60122E-1 2.53437E-1 2.42625E-1 2.09812E-1 1.91884E-1 2.12937E-1 1.93377E-1 2.01525E-1 1.58037E-1 1.35633E-1 1.5334E-1 1.14846E-1 9.73357E-2 1.26218E-1 1.04238E-1 8.0053E-2 6.86872E-2 5.01786E-2 3.19018E-2 2.51351E-2 1.45936E-2 1.88219E-2 2.23524E-2 2.03257E-2 1.25909E-2 1.22917E-2 6.37945E-3 4.52877E-3 3.92145E-3 2.16335E-3 3.00291E-3 2.34244E-3 1.21921E-3 1.04991E-3 9.6049E-4 1.44166E-3 2.84556E-3 2.56688E-3 3.23815E-3 2.77398E-3 4.03361E-3 4.22906E-3 2.55857E-3 2.80039E-3 1.86658E-3 1.86263E-3 3.01315E-3 5.04755E-3 6.52833E-3 1.17318E-2 2.05303E-2 2.16924E-2 2.32665E-2 2.23915E-2 2.211E-2 2.25854E-2 1.79947E-2 1.11346E-2 1.39524E-2 1.92302E-2 1.51188E-2 1.14754E-2 1.08153E-2 1.29064E-2 9.78767E-3 5.78118E-3 4.79754E-3 6.52221E-3 5.42585E-3 3.12213E-3 4.9624E-3 2.90382E-3 3.75807E-3 5.04458E-3 9.04362E-3 9.73076E-3 1.50808E-2 6.68489E-3 1.02571E-2 1.63771E-2 1.75486E-2 1.12273E-2 1.39585E-2 1.55256E-2 1.15301E-2 1.47604E-2 1.35197E-2 2.42745E-2 6.20577E-2 9.50369E-2 1.51429E-1 1.97962E-1 2.03896E-1 1.53735E-1 1.26095E-1 1.9266E-1 1.91967E-1 1.07452E-1 9.6503E-2 1.41284E-1 2.19995E-1 3.75287E-1 3.4967E-1 5.16275E-1 5.60855E-1 5.6997E-1 5.42376E-1 5.54044E-1 5.95514E-1 5.98557E-1 5.197E-1 5.64101E-1 -9999 -9999 -9999 -9999 -9999 -9999 -9999 -9999 -9999 -9999 -9999 -9999 -9999 -9999 -9999 -9999 -9999 -9999 -9999 -9999 -9999 -9999 -9999 -9999 -9999 -9999 -9999 -9999
-9999 -9999 -9999 -9999 -9999 -9999 -9999 -9999 -9999 -9999 -9999 -9999 -9999 -9999 -9999 -9999 -9999 -9999 -9999 -9999 -9999 -9999 -9999 -9999 -9999 -9999 -9999 -9999 -9999 -9999 -9999 -9999 -9999 -9999 -9999 -9999 -9999 -9999 -9999 -9999 -9999 -9999 -9999 -9999 -9999 -9999 -9999 -9999 -9999 -9999 -9999 -9999 -9999 -9999 -9999 -9999 -9999 -9999 -9999 -9999 -9999 -9999 -9999 -9999 -9999 -9999 -9999 -9999 -9999 -9999 -9999 -9999 -9999 -9999 -9999 -9999 -9999 -9999 -9999 -9999 -9999 -9999 -9999 -9999 -9999 -9999 -9999 -9999 -9999 1.22839E-1 1.25121E-1 1.16888E-1 1.28509E-1 1.3168E-1 1.32967E-1 1.26897E-1 1.23977E-1 1.31165E-1 1.42941E-1 1.51489E-1 1.67851E-1 1.87508E-1 1.75487E-1 1.89079E-1 2.05285E-1 2.26402E-1 2.50322E-1 2.15802E-1 1.98527E-1 1.90623E-1 1.95448E-1 1.69346E-1 1.65441E-1 1.89142E-1 2.17672E-1 1.69711E-1 1.51769E-1 1.47139E-1 1.54864E-1 1.61946E-1 1.45476E-1 1.60521E-1 1.71377E-1 2.1133E-1 2.54335E-1 2.45369E-1 2.14404E-1 2.1042E-1 2.05116E-1 2.00724E-1 1.98676E-1 1.94814E-1 1.31386E-1 1.54919E-1 1.74992E-1 1.29838E-1 9.67038E-2 7.92555E-2 8.48368E-2 8.76093E-2 7.37273E-2 5.16825E-2 3.81022E-2 3.23438E-2 2.9852E-2 1.51348E-2 1.99564E-2 1.60742E-2 7.87126E-3 8.31135E-3 3.85287E-3 2.67041E-3 2.18718E-3 2.27131E-3 1.81819E-3 1.77584E-3 2.69954E-3 1.71835E-3 1.62104E-3 1.90798E-3 3.80367E-3 3.70808E-3 4.4536E-3 4.30327E-3 4.61599E-3 6.1461E-3 3.50493E-3 2.23916E-3 1.28739E-3 2.06785E-3 3.58283E-3 4.81213E-3 5.78716E-3 5.59978E-3 8.73454E-3 1.17318E-2 1.57049E-2 2.12218E-2 2.40121E-2 1.79641E-2 1.46994E-2 2.04775E-2 1.89156E-2 1.46869E-2 1.35677E-2 1.17799E-2 1.08382E-2 6.53355E-3 6.61591E-3 4.56871E-3 3.12165E-3 3.91031E-3 4.51749E-3 3.36495E-3 3.36495E-3 2.49727E-3 4.32583E-3 8.73844E-3 9.07619E-3 1.56398E-2 2.24766E-2 1.34328E-2 9.52615E-3 1.63927E-2 2.61869E-2 1.61929E-2 1.74277E-2 2.09677E-2 2.33844E-2 2.67782E-2 2.18583E-2 1.80966E-2 2.69933E-2 4.19724E-2 7.97514E-2 1.01241E-1 1.50122E-1 9.10138E-2 5.92976E-2 7.9032E-2 1.03095E-1 8.35463E-2 5.2919E-2 6.55196E-2 1.74879E-1 2.51178E-1 2.60208E-1 3.59024E-1 4.03066E-1 4.11144E-1 4.82839E-1 5.31419E-1 5.87555E-1 5.39892E-1 5.95587E-1 5.83001E-1 5.4905E-1 -9999 -9999 -9999 -9999 -9999 -9999 -9999 -9999 -9999 -9999 -9999 -9999 -9999 -9999 -9999 -9999 -9999 -9999 -9999 -9999 -9999 -9999 -9999 -9999 -9999 -9999 -9999
-9999 -9999 -9999 -9999 -9999 -9999 -9999 -9999 -9999 -9999 -9999 -9999 -9999 -9999 -9999 -9999 -9999 -9999 -9999 -9999 -9999 -9999 -9999 -9999 -9999 -9999 -9999 -9999 -9999 -9999 -9999 -9999 -9999 -9999 -9999 -9999 -9999 -9999 -9999 -9999 -9999 -9999 -9999 -9999 -9999 -9999 -9999 -9999 -9999 -9999 -9999 -9999 -9999 -9999 -9999 -9999 -9999 -9999 -9999 -9999 -9999 -9999 -9999 -9999 -9999 -9999 -9999 -9999 -9999 -9999 -9999 -9999 -9999 -9999 -9999 -9999 -9999 -9999 -9999 -9999 -9999 -9999 -9999 -9999 -9999 -9999 -9999 -9999 1.25428E-1 1.23141E-1 1.12199E-1 1.15879E-1 1.28039E-1 1.30245E-1 1.18002E-1 1.24587E-1 1.23067E-1 1.28161E-1 1.1196E-1 1.16511E-1 1.18545E-1 1.39197E-1 1.72289E-1 1.82928E-1 2.02104E-1 2.05972E-1 1.76742E-1 1.76742E-1 1.87829E-1 1.8976E-1 1.84013E-1 1.95008E-1 2.07623E-1 2.30849E-1 2.70384E-1 3.10122E-1 2.6082E-1 2.0523E-1 1.64833E-1 1.49172E-1 1.46174E-1 1.52568E-1 1.52568E-1 1.70568E-1 1.90931E-1 2.19289E-1 2.34618E-1 2.30522E-1 2.16005E-1 2.17909E-1 1.80728E-1 1.72566E-1 1.46926E-1 1.20283E-1 1.69204E-1 1.17927E-1 1.2199E-1 7.91984E-2 6.37047E-2 7.0329E-2 6.41289E-2 6.52107E-2 4.83551E-2 3.99691E-2 3.03198E-2 1.55844E-2 9.50498E-3 6.56113E-3 7.36248E-3 6.99087E-3 2.74191E-3 2.67931E-3 3.09891E-3 3.63125E-3 2.20533E-3 3.47445E-3 4.74556E-3 2.26274E-3 2.8701E-3 3.07343E-3 3.62166E-3 5.08287E-3 7.39588E-3 6.53105E-3 5.51893E-3 2.83735E-3 2.23313E-3 1.932E-3 3.12015E-3 2.88955E-3 4.64107E-3 9.03919E-3 1.12835E-2 6.47291E-3 8.03799E-3 1.08446E-2 1.87877E-2 1.73577E-2 2.2714E-2 1.96139E-2 2.36755E-2 1.96679E-2 1.26321E-2 9.0126E-3 1.06607E-2 1.25435E-2 5.74679E-3 5.00254E-3 6.9863E-3 5.81619E-3 4.27564E-3 2.64702E-3 2.08378E-3 1.72975E-3 1.48199E-3 2.38147E-3 5.55073E-3 8.97805E-3 1.30249E-2 2.33032E-2 3.22043E-2 2.99782E-2 1.66233E-2 2.64844E-2 2.36278E-2 7.82507E-3 9.995E-3 1.50344E-2 2.6127E-2 3.88101E-2 2.68869E-2 3.62549E-2 3.12548E-2 6.60239E-2 6.24223E-2 9.12972E-2 1.41162E-1 9.7907E-2 4.02509E-2 2.48081E-2 4.14511E-2 5.26549E-2 3.42193E-2 9.41111E-2 1.47176E-1 1.18303E-1 1.90323E-1 1.9115E-1 2.57884E-1 2.43443E-1 2.71018E-1 3.11489E-1 4.15407E-1 5.88805E-1 5.19828E-1 5.50486E-1 5.33371E-1 -9999 -9999 -9999 -9999 -9999 -9999 -9999 -9999 -9999 -9999 -9999 -9999 -9999 -9999 -9999 -9999 -9999 -9999 -9999 -9999 -9999 -9999 -9999 -9999 -9999 -9999 -9999
-9999 -9999 -9999 -9999 -9999 -9999 -9999 -9999 -9999 -9999 -9999 -9999 -9999 -9999 -9999 -9999 -9999 -9999 -9999 -9999 -9999 -9999 -9999 -9999 -9999 -9999 -9999 -9999 -9999 -9999 -9999 -9999 -9999 -9999 -9999 -9999 -9999 -9999 -9999 -9999 -9999 -9999 -9999 -9999 -9999 -9999 -9999 -9999 -9999 -9999 -9999 -9999 -9999 -9999 -9999 -9999 -9999 -9999 -9999 -9999 -9999 -9999 -9999 -9999 -9999 -9999 -9999 -9999 -9999 -9999 -9999 -9999 -9999 -9999 -9999 -9999 -9999 -9999 -9999 -9999 -9999 -9999 -9999 -9999 -9999 -9999 -9999 -9999 1.29953E-1 1.13039E-1 1.11226E-1 1.13039E-1 1.16023E-1 1.14121E-1 1.14263E-1 1.25506E-1 1.44301E-1 1.6453E-1 1.56785E-1 1.32384E-1 1.1394E-1 1.00825E-1 1.22321E-1 1.51929E-1 1.64038E-1 1.54668E-1 1.67754E-1 1.69522E-1 1.70907E-1 1.66584E-1 1.69917E-1 1.84013E-1 2.14387E-1 2.35017E-1 3.36471E-1 3.61935E-1 3.60766E-1 2.87284E-1 2.13693E-1 1.98567E-1 1.90231E-1 1.82791E-1 1.74568E-1 1.59437E-1 1.76441E-1 2.0693E-1 2.04151E-1 1.94944E-1 1.88993E-1 1.71334E-1 1.70861E-1 1.46746E-1 1.57516E-1 1.32368E-1 1.54828E-1 1.06038E-1 8.13525E-2 6.62174E-2 6.60849E-2 5.1747E-2 3.84115E-2 4.65486E-2 4.80583E-2 2.41584E-2 2.02882E-2 1.66702E-2 9.91625E-3 4.67043E-3 5.15576E-3 4.9155E-3 3.00773E-3 4.74303E-3 6.00304E-3 4.4212E-3 2.83634E-3 4.89338E-3 5.63131E-3 2.54249E-3 4.70421E-3 4.91885E-3 3.61854E-3 6.72914E-3 9.85725E-3 5.60416E-3 3.40295E-3 1.932E-3 1.79458E-3 2.89845E-3 7.00866E-3 6.51249E-3 5.20556E-3 1.04879E-2 1.81183E-2 1.40458E-2 1.3058E-2 2.50897E-2 2.56217E-2 2.14288E-2 1.91841E-2 1.89322E-2 1.35841E-2 1.1581E-2 1.19178E-2 6.61831E-3 8.03213E-3 1.1948E-2 9.2641E-3 9.43778E-3 6.61727E-3 4.27829E-3 5.18609E-3 3.69577E-3 2.59982E-3 2.79874E-3 1.85656E-3 1.7745E-3 3.43029E-3 4.42824E-3 7.4337E-3 1.56493E-2 4.43508E-2 4.75918E-2 2.5965E-2 4.58708E-2 4.55076E-2 1.05643E-2 9.62162E-3 1.33546E-2 1.73679E-2 3.47811E-2 4.96763E-2 6.01716E-2 4.21492E-2 7.40927E-2 9.78823E-2 1.1264E-1 9.50674E-2 9.81437E-2 6.64045E-2 2.88346E-2 1.94561E-2 2.66664E-2 3.05722E-2 5.9801E-2 6.31915E-2 8.05614E-2 1.12853E-1 1.5136E-1 1.96099E-1 1.48594E-1 1.78463E-1 2.28044E-1 3.24765E-1 5.88275E-1 5.17414E-1 5.50964E-1 -9999 -9999 -9999 -9999 -9999 -9999 -9999 -9999 -9999 -9999 -9999 -9999 -9999 -9999 -9999 -9999 -9999 -9999 -9999 -9999 -9999 -9999 -9999 -9999 -9999 -9999 -9999 -9999
-9999 -9999 -9999 -9999 -9999 -9999 -9999 -9999 -9999 -9999 -9999 -9999 -9999 -9999 -9999 -9999 -9999 -9999 -9999 -9999 -9999 -9999 -9999 -9999 -9999 -9999 -9999 -9999 -9999 -9999 -9999 -9999 -9999 -9999 -9999 -9999 -9999 -9999 -9999 -9999 -9999 -9999 -9999 -9999 -9999 -9999 -9999 -9999 -9999 -9999 -9999 -9999 -9999 -9999 -9999 -9999 -9999 -9999 -9999 -9999 -9999 -9999 -9999 -9999 -9999 -9999 -9999 -9999 -9999 -9999 -9999 -9999 -9999 -9999 -9999 -9999 -9999 -9999 -9999 -9999 -9999 -9999 -9999 -9999 -9999 -9999 -9999 1.33803E-1 1.19516E-1 1.1431E-1 1.0343E-1 1.10949E-1 1.01327E-1 1.02352E-1 1.11181E-1 1.21996E-1 1.90923E-1 2.37014E-1 2.28014E-1 1.90947E-1 1.41905E-1 1.11743E-1 1.07774E-1 1.07393E-1 1.25541E-1 1.45729E-1 1.53208E-1 1.6639E-1 1.50681E-1 1.51941E-1 1.64841E-1 1.80878E-1 1.93636E-1 2.34011E-1 2.95382E-1 3.5069E-1 3.64776E-1 2.77485E-1 2.33611E-1 2.34345E-1 2.33091E-1 2.54969E-1 2.20879E-1 1.80566E-1 1.80343E-1 1.92433E-1 2.03048E-1 1.88115E-1 1.84003E-1 1.81492E-1 1.76473E-1 1.73162E-1 1.70296E-1 1.55932E-1 1.20685E-1 1.0729E-1 8.99799E-2 8.53953E-2 8.11524E-2 6.74145E-2 3.84601E-2 2.23654E-2 3.89499E-2 3.28369E-2 2.43574E-2 1.2489E-2 8.19428E-3 4.80764E-3 2.83458E-3 2.88002E-3 2.93184E-3 4.91973E-3 9.11326E-3 7.14547E-3 6.05233E-3 9.25184E-3 9.7851E-3 4.60438E-3 5.55408E-3 9.39724E-3 9.57027E-3 1.09736E-2 9.67593E-3 2.94799E-3 1.64534E-3 2.32328E-3 4.85345E-3 5.03528E-3 7.54235E-3 1.40458E-2 9.05953E-3 8.11306E-3 1.51072E-2 2.42013E-2 1.76618E-2 2.61706E-2 2.16993E-2 1.92206E-2 1.92043E-2 1.04382E-2 8.45232E-3 8.32786E-3 5.5452E-3 6.29292E-3 8.87707E-3 1.0851E-2 1.02536E-2 6.76627E-3 6.02351E-3 4.49381E-3 2.4811E-3 3.42191E-3 3.20941E-3 7.83854E-3 6.76851E-3 5.03992E-3 7.75597E-3 5.72753E-3 9.54284E-3 1.92405E-2 4.92954E-2 6.98013E-2 4.92954E-2 6.74391E-2 4.75918E-2 1.60392E-2 1.35271E-2 9.61666E-3 1.1127E-2 2.23672E-2 3.71633E-2 3.94492E-2 7.15472E-2 7.9735E-2 6.50357E-2 5.08032E-2 5.37493E-2 3.78759E-2 6.19139E-2 3.86255E-2 2.25438E-2 1.66691E-2 2.8569E-2 3.55156E-2 7.32691E-2 8.40665E-2 7.31227E-2 9.25947E-2 1.72757E-1 1.56996E-1 1.51754E-1 2.01566E-1 2.34069E-1 4.47999E-1 5.33475E-1 -9999 -9999 -9999 -9999 -9999 -9999 -9999 -9999 -9999 -9999 -9999 -9999 -9999 -9999 -9999 -9999 -9999 -9999 -9999 -9999 -9999 -9999 -9999 -9999 -9999 -9999 -9999 -9999 -9999
-9999 -9999 -9999 -9999 -9999 -9999 -9999 -9999 -9999 -9999 -9999 -9999 -9999 -9999 -9999 -9999 -9999 -9999 -9999 -9999 -9999 -9999 -9999 -9999 -9999 -9999 -9999 -9999 -9999 -9999 -9999 -9999 -9999 -9999 -9999 -9999 -9999 -9999 -9999 -9999 -9999 -9999 -9999 -9999 -9999 -9999 -9999 -9999 -9999 -9999 -9999 -9999 -9999 -9999 -9999 -9999 -9999 -9999 -9999 -9999 -9999 -9999 -9999 -9999 -9999 -9999 -9999 -9999 -9999 -9999 -9999 -9999 -9999 -9999 -9999 -9999 -9999 -9999 -9999 -9999 -9999 -9999 -9999 -9999 -9999 -9999 1.28691E-1 1.30747E-1 1.17033E-1 1.05792E-1 1.0343E-1 9.2022E-2 9.86793E-2 9.93041E-2 1.04693E-1 1.4318E-1 2.2164E-1 2.72092E-1 2.63304E-1 2.06865E-1 1.87793E-1 1.59104E-1 1.13165E-1 1.01101E-1 1.11767E-1 1.29437E-1 1.48188E-1 1.36874E-1 1.37704E-1 1.48188E-1 1.5104E-1 1.5948E-1 2.00715E-1 2.4885E-1 2.59741E-1 2.27911E-1 2.17484E-1 1.75004E-1 1.63197E-1 1.60347E-1 1.56669E-1 1.91164E-1 2.20158E-1 2.16334E-1 2.1162E-1 1.8899E-1 1.75253E-1 1.79087E-1 1.74648E-1 1.65523E-1 1.6825E-1 1.37842E-1 1.31571E-1 1.18215E-1 7.55285E-2 8.12479E-2 9.06706E-2 8.69988E-2 6.05763E-2 4.39882E-2 3.15164E-2 2.0446E-2 2.93236E-2 1.69084E-2 2.00707E-2 9.54936E-3 5.58543E-3 3.69061E-3 5.18458E-3 4.20792E-3 4.71135E-3 5.15209E-3 7.76563E-3 1.34336E-2 1.32745E-2 1.71891E-2 1.65354E-2 6.1294E-3 4.78927E-3 1.19946E-2 1.70982E-2 1.19663E-2 6.43601E-3 3.8951E-3 3.62404E-3 5.62245E-3 4.85345E-3 1.04879E-2 1.22751E-2 1.77988E-2 1.40458E-2 1.21388E-2 1.81183E-2 1.81296E-2 2.42515E-2 2.24671E-2 1.7501E-2 2.00227E-2 1.4526E-2 1.10756E-2 8.7025E-3 5.70119E-3 3.61551E-3 5.22389E-3 8.88468E-3 9.71801E-3 6.31009E-3 4.51117E-3 2.8976E-3 3.86204E-3 2.71355E-3 3.57943E-3 6.6091E-3 9.28828E-3 1.3899E-2 1.01298E-2 1.81513E-2 8.94371E-3 5.28899E-3 1.47414E-2 2.46522E-2 4.72039E-2 8.56479E-2 9.47402E-2 7.73536E-2 6.74391E-2 1.85339E-2 1.29892E-2 8.92369E-3 1.7273E-2 2.8757E-2 2.37878E-2 3.06791E-2 5.83516E-2 3.82661E-2 2.56238E-2 2.41966E-2 1.74396E-2 3.34658E-2 3.0945E-2 1.94845E-2 3.70762E-2 9.89555E-2 1.03834E-1 1.94158E-1 1.94332E-1 1.60731E-1 1.15684E-1 1.40521E-1 1.34367E-1 1.3775E-1 1.58017E-1 2.02802E-1 4.4868E-1 -9999 -9999 -9999 -9999 -9999 -9999 -9999 -9999 -9999 -9999 -9999 -9999 -9999 -9999 -9999 -9999 -9999 -9999 -9999 -9999 -9999 -9999 -9999 -9999 -9999 -9999 -9999 -9999 -9999 -9999
-9999 -9999 -9999 -9999 -9999 -9999 -9999 -9999 -9999 -9999 -9999 -9999 -9999 -9999 -9999 -9999 -9999 -9999 -9999 -9999 -9999 -9999 -9999 -9999 -9999 -9999 -9999 -9999 -9999 -9999 -9999 -9999 -9999 -9999 -9999 -9999 -9999 -9999 -9999 -9999 -9999 -9999 -9999 -9999 -9999 -9999 -9999 -9999 -9999 -9999 -9999 -9999 -9999 -9999 -9999 -9999 -9999 -9999 -9999 -9999 -9999 -9999 -9999 -9999 -9999 -9999 -9999 -9999 -9999 -9999 -9999 -9999 -9999 -9999 -9999 -9999 -9999 -9999 -9999 -9999 -9999 -9999 -9999 -9999 -9999 -9999 1.19099E-1 1.16311E-1 1.07796E-1 1.05792E-1 9.33178E-2 9.1905E-2 9.12059E-2 9.33178E-2 1.15189E-1 1.90923E-1 2.64665E-1 2.76274E-1 2.41434E-1 2.14082E-1 2.06176E-1 1.97599E-1 1.53937E-1 1.31823E-1 1.18034E-1 1.29279E-1 1.2203E-1 1.35555E-1 1.3787E-1 1.48542E-1 1.33733E-1 1.45526E-1 1.49045E-1 1.62127E-1 1.48631E-1 1.58481E-1 1.48296E-1 1.46188E-1 1.38995E-1 1.27718E-1 1.27562E-1 1.42423E-1 1.56114E-1 2.03345E-1 1.97183E-1 1.86591E-1 1.90315E-1 1.8553E-1 1.86509E-1 1.73179E-1 1.37392E-1 1.34005E-1 1.28006E-1 1.19128E-1 8.48176E-2 6.71225E-2 8.24057E-2 7.67022E-2 5.33085E-2 5.01186E-2 3.02899E-2 1.5582E-2 2.00674E-2 1.35594E-2 1.29505E-2 9.09282E-3 5.56099E-3 3.79114E-3 7.01452E-3 5.78116E-3 7.3401E-3 6.05122E-3 7.00866E-3 1.22946E-2 2.20919E-2 2.86391E-2 1.69595E-2 7.11279E-3 1.07321E-2 1.19907E-2 1.97791E-2 9.4797E-3 4.39726E-3 3.3004E-3 5.52977E-3 1.15338E-2 8.9651E-3 1.23629E-2 1.76411E-2 1.59146E-2 1.98214E-2 1.66288E-2 2.2615E-2 2.13951E-2 2.3679E-2 2.20217E-2 1.83585E-2 1.58182E-2 1.0678E-2 6.78252E-3 6.12339E-3 5.51619E-3 3.00726E-3 3.89183E-3 5.67136E-3 7.72322E-3 6.81936E-3 3.64755E-3 3.09091E-3 2.62351E-3 4.1994E-3 7.28832E-3 1.14758E-2 1.40839E-2 1.90306E-2 2.27374E-2 2.90239E-2 9.00987E-3 5.29251E-3 9.1033E-3 1.51564E-2 3.1318E-2 6.46391E-2 1.19377E-1 1.14044E-1 9.16173E-2 2.69164E-2 1.6959E-2 8.33047E-3 1.29036E-2 1.86348E-2 1.6122E-2 2.29728E-2 3.81622E-2 3.56518E-2 2.5674E-2 1.56664E-2 8.66524E-3 1.29106E-2 1.59907E-2 2.09086E-2 6.13029E-2 1.2704E-1 2.24182E-1 3.00988E-1 3.16839E-1 3.41254E-1 3.30998E-1 2.75211E-1 1.27613E-1 1.17748E-1 2.1261E-1 4.56566E-1 5.50166E-1 -9999 -9999 -9999 -9999 -9999 -9999 -9999 -9999 -9999 -9999 -9999 -9999 -9999 -9999 -9999 -9999 -9999 -9999 -9999 -9999 -9999 -9999 -9999 -9999 -9999 -9999 -9999 -9999 -9999 -9999
-9999 -9999 -9999 -9999 -9999 -9999 -9999 -9999 -9999 -9999 -9999 -9999 -9999 -9999 -9999 -9999 -9999 -9999 -9999 -9999 -9999 -9999 -9999 -9999 -9999 -9999 -9999 -9999 -9999 -9999 -9999 -9999 -9999 -9999 -9999 -9999 -9999 -9999 -9999 -9999 -9999 -9999 -9999 -9999 -9999 -9999 -9999 -9999 -9999 -9999 -9999 -9999 -9999 -9999 -9999 -9999 -9999 -9999 -9999 -9999 -9999 -9999 -9999 -9999 -9999 -9999 -9999 -9999 -9999 -9999 -9999 -9999 -9999 -9999 -9999 -9999 -9999 -9999 -9999 -9999 -9999 -9999 -9999 -9999 -9999 -9999 1.08743E-1 1.17033E-1 1.08336E-1 9.53526E-2 9.37931E-2 9.17882E-2 9.2022E-2 9.44505E-2 1.52372E-1 2.30739E-1 2.69878E-1 2.45823E-1 2.3357E-1 2.1314E-1 2.14082E-1 1.93207E-1 1.7469E-1 1.61947E-1 1.42771E-1 1.24452E-1 1.25832E-1 1.38204E-1 1.40726E-1 1.35692E-1 1.36681E-1 1.45875E-1 1.46575E-1 1.44253E-1 1.8749E-1 2.87113E-1 2.3363E-1 2.00823E-1 1.74244E-1 1.50478E-1 1.40044E-1 1.26011E-1 1.37201E-1 1.41085E-1 1.89237E-1 2.06522E-1 1.93929E-1 1.87066E-1 1.75397E-1 1.53057E-1 1.57352E-1 1.47092E-1 1.04891E-1 1.0809E-1 1.08559E-1 8.87554E-2 5.38286E-2 6.32964E-2 3.2926E-2 2.48438E-2 3.13584E-2 1.87829E-2 1.11445E-2 9.7964E-3 6.87678E-3 3.99074E-3 4.01439E-3 4.20717E-3 6.16565E-3 1.16585E-2 1.25939E-2 7.27761E-3 6.75605E-3 9.39745E-3 1.5086E-2 3.21075E-2 1.96191E-2 1.10112E-2 2.53007E-2 2.32129E-2 1.51339E-2 7.38801E-3 4.51535E-3 6.26209E-3 1.06932E-2 1.58438E-2 1.84679E-2 1.84776E-2 1.92493E-2 1.68876E-2 2.40911E-2 2.47588E-2 2.77328E-2 2.52287E-2 2.69786E-2 1.5728E-2 1.87509E-2 1.00826E-2 6.53239E-3 5.31122E-3 3.97455E-3 2.59502E-3 2.49692E-3 4.67815E-3 7.86178E-3 4.92088E-3 4.51666E-3 5.32177E-3 5.62148E-3 3.36693E-3 3.36693E-3 7.0257E-3 1.05133E-2 1.57049E-2 2.07001E-2 3.63234E-2 3.12691E-2 1.88219E-2 9.97177E-3 1.2701E-2 1.68704E-2 3.12071E-2 6.64888E-2 9.47402E-2 1.10849E-1 3.05215E-2 2.41595E-2 1.91741E-2 1.01328E-2 9.33124E-3 1.03973E-2 1.20225E-2 1.65239E-2 2.21351E-2 2.30146E-2 1.8542E-2 1.82542E-2 1.0104E-2 9.30261E-3 7.1447E-3 3.46148E-2 1.20721E-1 1.84434E-1 1.7505E-1 1.89774E-1 3.06303E-1 3.00269E-1 4.10536E-1 4.20864E-1 1.93882E-1 1.07519E-1 3.21245E-1 5.69586E-1 -9999 -9999 -9999 -9999 -9999 -9999 -9999 -9999 -9999 -9999 -9999 -9999 -9999 -9999 -9999 -9999 -9999 -9999 -9999 -9999 -9999 -9999 -9999 -9999 -9999 -9999 -9999 -9999 -9999 -9999 -9999
-9999 -9999 -9999 -9999 -9999 -9999 -9999 -9999 -9999 -9999 -9999 -9999 -9999 -9999 -9999 -9999 -9999 -9999 -9999 -9999 -9999 -9999 -9999 -9999 -9999 -9999 -9999 -9999 -9999 -9999 -9999 -9999 -9999 -9999 -9999 -9999 -9999 -9999 -9999 -9999 -9999 -9999 -9999 -9999 -9999 -9999 -9999 -9999 -9999 -9999 -9999 -9999 -9999 -9999 -9999 -9999 -9999 -9999 -9999 -9999 -9999 -9999 -9999 -9999 -9999 -9999 -9999 -9999 -9999 -9999 -9999 -9999 -9999 -9999 -9999 -9999 -9999 -9999 -9999 -9999 -9999 -9999 -9999 -9999 -9999 1.08743E-1 1.09287E-1 1.10108E-1 1.09151E-1 9.58371E-2 9.3081E-2 9.12059E-2 8.43E-2 1.14193E-1 1.68811E-1 2.3049E-1 2.3786E-1 2.36087E-1 2.25151E-1 2.08479E-1 1.91466E-1 1.93426E-1 1.77946E-1 1.7228E-1 1.49056E-1 1.44841E-1 1.34067E-1 1.4363E-1 1.29868E-1 1.40867E-1 1.41717E-1 1.5101E-1 1.43563E-1 1.64168E-1 2.70539E-1 3.31231E-1 3.4876E-1 3.01711E-1 2.63581E-1 2.10722E-1 1.96842E-1 1.4623E-1 1.20582E-1 1.32164E-1 1.63831E-1 1.83793E-1 1.93355E-1 1.71054E-1 1.64836E-1 1.58872E-1 1.47227E-1 1.34858E-1 1.09071E-1 9.36486E-2 7.71533E-2 7.04482E-2 4.83099E-2 5.89698E-2 3.52422E-2 2.20096E-2 2.19334E-2 1.54731E-2 9.47864E-3 1.01089E-2 8.78496E-3 5.12177E-3 7.99825E-3 8.15805E-3 5.83292E-3 1.22581E-2 1.86804E-2 2.20714E-2 1.62475E-2 1.6849E-2 2.87746E-2 4.17072E-2 2.38818E-2 1.65932E-2 2.27247E-2 9.9133E-3 6.97704E-3 7.53572E-3 7.83484E-3 1.29857E-2 1.43151E-2 2.3476E-2 2.04268E-2 2.30815E-2 2.35725E-2 2.31886E-2 2.20919E-2 2.03881E-2 2.2596E-2 2.67115E-2 2.24816E-2 1.37586E-2 1.66087E-2 6.75566E-3 4.6679E-3 3.77934E-3 2.89845E-3 2.15736E-3 2.78953E-3 4.67815E-3 4.67815E-3 3.5596E-3 4.6271E-3 3.38178E-3 4.66489E-3 3.12776E-3 1.72551E-3 2.88353E-3 4.32037E-3 5.80511E-3 1.40797E-2 3.35128E-2 5.64264E-2 6.09984E-2 3.34936E-2 2.30477E-2 3.5005E-2 4.33106E-2 9.12003E-2 1.28595E-1 5.24244E-2 4.08445E-2 2.77005E-2 2.07725E-2 2.0642E-2 1.46785E-2 1.08299E-2 8.63252E-3 9.16738E-3 1.31992E-2 1.18729E-2 1.49231E-2 2.95449E-2 3.51458E-2 2.01859E-2 9.96437E-3 2.20351E-2 7.26249E-2 8.10637E-2 8.13245E-2 1.542E-1 1.69725E-1 1.76906E-1 3.82155E-1 4.77252E-1 2.20598E-1 1.6493E-1 2.62105E-1 5.34584E-1 -9999 -9999 -9999 -9999 -9999 -9999 -9999 -9999 -9999 -9999 -9999 -9999 -9999 -9999 -9999 -9999 -9999 -9999 -9999 -9999 -9999 -9999 -9999 -9999 -9999 -9999 -9999 -9999 -9999 -9999 -9999
-9999 -9999 -9999 -9999 -9999 -9999 -9999 -9999 -9999 -9999 -9999 -9999 -9999 -9999 -9999 -9999 -9999 -9999 -9999 -9999 -9999 -9999 -9999 -9999 -9999 -9999 -9999 -9999 -9999 -9999 -9999 -9999 -9999 -9999 -9999 -9999 -9999 -9999 -9999 -9999 -9999 -9999 -9999 -9999 -9999 -9999 -9999 -9999 -9999 -9999 -9999 -9999 -9999 -9999 -9999 -9999 -9999 -9999 -9999 -9999 -9999 -9999 -9999 -9999 -9999 -9999 -9999 -9999 -9999 -9999 -9999 -9999 -9999 -9999 -9999 -9999 -9999 -9999 -9999 -9999 -9999 -9999 -9999 -9999 -9999 1.08879E-1 1.0956E-1 1.10521E-1 9.86659E-2 9.59586E-2 9.23738E-2 8.18456E-2 9.21982E-2 1.24358E-1 1.67634E-1 1.89486E-1 2.29829E-1 2.27851E-1 2.18381E-1 1.82731E-1 1.84622E-1 1.73683E-1 1.61547E-1 1.43612E-1 1.4344E-1 1.51921E-1 1.51021E-1 1.35019E-1 1.35839E-1 1.46731E-1 1.47082E-1 1.39124E-1 1.4115E-1 1.83889E-1 2.60722E-1 3.05815E-1 3.32285E-1 3.25057E-1 2.98905E-1 2.71714E-1 2.1973E-1 1.89022E-1 1.2821E-1 1.30724E-1 1.46067E-1 1.63448E-1 1.60402E-1 1.5965E-1 1.425E-1 1.46551E-1 1.37916E-1 1.21031E-1 1.1345E-1 9.05455E-2 6.21718E-2 3.47309E-2 3.11992E-2 4.0263E-2 3.86853E-2 3.37357E-2 2.29281E-2 1.14248E-2 1.01283E-2 1.68308E-2 1.14285E-2 9.70515E-3 1.59469E-2 1.17046E-2 1.62475E-2 1.3543E-2 1.6967E-2 3.50836E-2 2.02789E-2 1.75669E-2 2.35355E-2 3.76652E-2 2.64048E-2 1.46129E-2 1.81003E-2 2.41775E-2 2.34043E-2 2.51074E-2 2.20617E-2 2.68577E-2 2.26315E-2 1.94173E-2 2.10442E-2 1.63528E-2 2.37323E-2 2.95468E-2 2.1611E-2 2.64195E-2 1.64119E-2 1.40637E-2 1.22372E-2 1.12448E-2 1.29672E-2 7.99961E-3 3.67168E-3 2.2858E-3 2.79384E-3 2.69247E-3 4.50916E-3 4.85345E-3 2.59502E-3 3.12015E-3 3.75114E-3 3.23725E-3 2.60136E-3 2.60136E-3 1.60156E-3 2.57018E-3 2.96527E-3 5.13741E-3 9.9688E-3 1.87088E-2 3.00839E-2 4.77564E-2 8.59324E-2 5.12329E-2 4.09873E-2 7.43934E-2 1.19377E-1 1.3518E-1 4.46654E-2 3.60575E-2 2.78518E-2 2.41595E-2 2.15378E-2 1.37846E-2 9.7788E-3 6.94324E-3 6.58E-3 1.27161E-2 1.78068E-2 2.99944E-2 5.34899E-2 3.69466E-2 2.82735E-2 1.61223E-2 1.32796E-2 4.43606E-2 5.11184E-2 8.56775E-2 9.94212E-2 8.13527E-2 1.58387E-1 3.70131E-1 5.51094E-1 4.38632E-1 4.4283E-1 3.95733E-1 5.52797E-1 -9999 -9999 -9999 -9999 -9999 -9999 -9999 -9999 -9999 -9999 -9999 -9999 -9999 -9999 -9999 -9999 -9999 -9999 -9999 -9999 -9999 -9999 -9999 -9999 -9999 -9999 -9999 -9999 -9999 -9999 -9999
-9999 -9999 -9999 -9999 -9999 -9999 -9999 -9999 -9999 -9999 -9999 -9999 -9999 -9999 -9999 -9999 -9999 -9999 -9999 -9999 -9999 -9999 -9999 -9999 -9999 -9999 -9999 -9999 -9999 -9999 -9999 -9999 -9999 -9999 -9999 -9999 -9999 -9999 -9999 -9999 -9999 -9999 -9999 -9999 -9999 -9999 -9999 -9999 -9999 -9999 -9999 -9999 -9999 -9999 -9999 -9999 -9999 -9999 -9999 -9999 -9999 -9999 -9999 -9999 -9999 -9999 -9999 -9999 -9999 -9999 -9999 -9999 -9999 -9999 -9999 -9999 -9999 -9999 -9999 -9999 -9999 -9999 -9999 -9999 1.09151E-1 1.09697E-1 1.09971E-1 9.91654E-2 9.79209E-2 9.51112E-2 9.22564E-2 8.27982E-2 9.96183E-2 1.23294E-1 1.39834E-1 1.91864E-1 2.34323E-1 2.29086E-1 1.82731E-1 1.65399E-1 1.6482E-1 1.55199E-1 1.39022E-1 1.40707E-1 1.42581E-1 1.44302E-1 1.38158E-1 1.38827E-1 1.49738E-1 1.51171E-1 1.34149E-1 1.42686E-1 1.56417E-1 2.3943E-1 2.37748E-1 2.96199E-1 3.1784E-1 3.19503E-1 3.09536E-1 2.73722E-1 2.48796E-1 2.0897E-1 1.46781E-1 1.33779E-1 1.55376E-1 1.43462E-1 1.49759E-1 1.47916E-1 1.4686E-1 1.28813E-1 1.30749E-1 9.1569E-2 8.12456E-2 7.12485E-2 6.1877E-2 4.94935E-2 3.35128E-2 2.33994E-2 2.42591E-2 1.82392E-2 1.78421E-2 1.25111E-2 1.58811E-2 2.59686E-2 1.61682E-2 2.30601E-2 2.68188E-2 2.01466E-2 3.30594E-2 1.6849E-2 1.92991E-2 3.29148E-2 2.06481E-2 2.51023E-2 2.36219E-2 3.55781E-2 3.42209E-2 2.60251E-2 1.63244E-2 2.65354E-2 1.26731E-2 1.70263E-2 1.65006E-2 2.44158E-2 1.37563E-2 1.53416E-2 2.78012E-2 1.67584E-2 2.98706E-2 2.23953E-2 1.99354E-2 2.34891E-2 1.52151E-2 9.46496E-3 1.14067E-2 1.42074E-2 6.18592E-3 3.2647E-3 2.50958E-3 3.27207E-3 4.48968E-3 5.82587E-3 4.23333E-3 3.94725E-3 3.43199E-3 2.23916E-3 1.932E-3 2.50109E-3 4.67815E-3 7.28832E-3 4.04763E-3 4.65893E-3 6.20127E-3 5.32194E-3 1.06523E-2 1.77844E-2 2.97546E-2 5.12329E-2 8.80544E-2 9.61039E-2 7.24832E-2 8.88805E-2 1.33136E-1 1.1186E-1 8.52244E-2 2.70434E-2 2.0165E-2 1.21175E-2 1.34056E-2 1.07094E-2 1.18445E-2 1.00904E-2 8.52786E-3 1.52971E-2 3.42325E-2 5.51633E-2 8.1563E-2 8.62657E-2 9.14084E-2 5.17064E-2 2.15202E-2 2.3361E-2 2.78393E-2 3.68775E-2 2.85608E-2 3.87416E-2 1.25637E-1 3.33027E-1 5.39828E-1 5.29553E-1 5.47067E-1 -9999 -9999 -9999 -9999 -9999 -9999 -9999 -9999 -9999 -9999 -9999 -9999 -9999 -9999 -9999 -9999 -9999 -9999 -9999 -9999 -9999 -9999 -9999 -9999 -9999 -9999 -9999 -9999 -9999 -9999 -9999 -9999 -9999
-9999 -9999 -9999 -9999 -9999 -9999 -9999 -9999 -9999 -9999 -9999 -9999 -9999 -9999 -9999 -9999 -9999 -9999 -9999 -9999 -9999 -9999 -9999 -9999 -9999 -9999 -9999 -9999 -9999 -9999 -9999 -9999 -9999 -9999 -9999 -9999 -9999 -9999 -9999 -9999 -9999 -9999 -9999 -9999 -9999 -9999 -9999 -9999 -9999 -9999 -9999 -9999 -9999 -9999 -9999 -9999 -9999 -9999 -9999 -9999 -9999 -9999 -9999 -9999 -9999 -9999 -9999 -9999 -9999 -9999 -9999 -9999 -9999 -9999 -9999 -9999 -9999 -9999 -9999 -9999 -9999 -9999 -9999 1.09971E-1 1.09971E-1 1.09971E-1 9.9416E-2 9.86659E-2 9.7058E-2 9.451E-2 8.3546E-2 9.08007E-2 9.3615E-2 1.02203E-1 1.52252E-1 2.34574E-1 2.85168E-1 2.17202E-1 1.71881E-1 1.61568E-1 1.49055E-1 1.25201E-1 1.27365E-1 1.29877E-1 1.41727E-1 1.2812E-1 1.30009E-1 1.31282E-1 1.41188E-1 1.25893E-1 1.33986E-1 1.36609E-1 1.73605E-1 1.96009E-1 2.43359E-1 2.76451E-1 3.26759E-1 3.38604E-1 2.86921E-1 2.92773E-1 2.60932E-1 2.2638E-1 1.77917E-1 1.22675E-1 1.52092E-1 1.57293E-1 1.58899E-1 1.56551E-1 1.31731E-1 1.21309E-1 1.06442E-1 1.07659E-1 9.27514E-2 7.70917E-2 5.93251E-2 5.28297E-2 3.86463E-2 2.50897E-2 1.74723E-2 1.4567E-2 1.01112E-2 1.40458E-2 2.53199E-2 3.63681E-2 2.37648E-2 2.93161E-2 3.39669E-2 2.29683E-2 4.3853E-2 2.3314E-2 2.15449E-2 3.49736E-2 3.8196E-2 4.69175E-2 4.3545E-2 3.70914E-2 2.06173E-2 2.3011E-2 3.19669E-2 1.70857E-2 7.12735E-3 7.639E-3 1.55679E-2 1.25221E-2 6.97062E-3 1.20732E-2 2.08327E-2 1.29875E-2 2.23953E-2 1.67584E-2 1.00565E-2 1.44885E-2 1.16402E-2 8.67511E-3 1.19259E-2 1.08735E-2 6.51077E-3 4.40613E-3 3.17477E-3 4.10269E-3 5.14411E-3 4.16341E-3 2.92207E-3 2.48117E-3 3.33351E-3 3.23725E-3 2.32328E-3 4.50916E-3 5.98158E-3 8.04975E-3 1.13109E-2 6.77248E-3 1.08206E-2 1.29021E-2 1.7184E-2 1.71101E-2 2.55178E-2 6.274E-2 1.08553E-1 1.17068E-1 9.8277E-2 1.07709E-1 1.29289E-1 9.89878E-2 7.61229E-2 5.10569E-2 3.45897E-2 3.45897E-2 4.10579E-2 2.97754E-2 3.53753E-2 1.17959E-2 1.20499E-2 1.53207E-2 2.65131E-2 3.97434E-2 8.36055E-2 9.86551E-2 1.60055E-1 1.08542E-1 4.82439E-2 2.19598E-2 1.25792E-2 2.00099E-2 4.38557E-2 7.0564E-2 1.6709E-1 2.21107E-1 4.26329E-1 -9999 -9999 -9999 -9999 -9999 -9999 -9999 -9999 -9999 -9999 -9999 -9999 -9999 -9999 -9999 -9999 -9999 -9999 -9999 -9999 -9999 -9999 -9999 -9999 -9999 -9999 -9999 -9999 -9999 -9999 -9999 -9999 -9999 -9999 -9999
-9999 -9999 -9999 -9999 -9999 -9999 -9999 -9999 -9999 -9999 -9999 -9999 -9999 -9999 -9999 -9999 -9999 -9999 -9999 -9999 -9999 -9999 -9999 -9999 -9999 -9999 -9999 -9999 -9999 -9999 -9999 -9999 -9999 -9999 -9999 -9999 -9999 -9999 -9999 -9999 -9999 -9999 -9999 -9999 -9999 -9999 -9999 -9999 -9999 -9999 -9999 -9999 -9999 -9999 -9999 -9999 -9999 -9999 -9999 -9999 -9999 -9999 -9999 -9999 -9999 -9999 -9999 -9999 -9999 -9999 -9999 -9999 -9999 -9999 -9999 -9999 -9999 -9999 -9999 -9999 -9999 -9999 1.13165E-1 1.12744E-1 1.11073E-1 1.10659E-1 9.92907E-2 9.79209E-2 9.54735E-2 8.43E-2 8.48423E-2 9.94927E-2 9.0493E-2 1.10056E-1 1.69862E-1 2.85454E-1 3.12755E-1 2.25655E-1 1.7288E-1 1.49589E-1 1.22615E-1 1.24436E-1 1.27521E-1 1.30036E-1 1.17834E-1 1.19592E-1 1.29693E-1 1.31282E-1 1.17059E-1 1.24971E-1 1.25585E-1 1.41472E-1 2.10507E-1 2.06594E-1 2.09363E-1 2.67046E-1 3.1602E-1 2.98229E-1 3.0513E-1 3.06591E-1 2.70669E-1 2.35995E-1 1.82418E-1 1.36065E-1 1.5611E-1 1.61349E-1 1.62871E-1 1.53587E-1 9.88134E-2 1.1587E-1 9.16755E-2 8.27532E-2 8.54605E-2 6.85379E-2 4.91947E-2 2.87872E-2 1.94813E-2 2.50897E-2 3.57763E-2 2.09448E-2 1.3058E-2 1.56671E-2 3.34337E-2 4.75496E-2 5.392E-2 2.50951E-2 4.12548E-2 2.86998E-2 3.69268E-2 4.79207E-2 4.94629E-2 4.74604E-2 4.54277E-2 3.36843E-2 2.42798E-2 1.74776E-2 1.24873E-2 8.49521E-3 1.86329E-2 1.24447E-2 5.70561E-3 3.87064E-3 1.00565E-2 4.32259E-3 3.70797E-3 6.20054E-3 1.39082E-2 1.25033E-2 1.50258E-2 1.08197E-2 7.7817E-3 7.23119E-3 7.7817E-3 7.93539E-3 1.1076E-2 8.32243E-3 4.20927E-3 6.69098E-3 6.95084E-3 5.90179E-3 3.74491E-3 4.90599E-3 2.84951E-3 1.74296E-3 2.14326E-3 2.59502E-3 3.61551E-3 6.27765E-3 9.28966E-3 9.76752E-3 1.35818E-2 1.68895E-2 1.01357E-2 2.09012E-2 3.33122E-2 2.56661E-2 1.83705E-2 3.52191E-2 8.87451E-2 1.32604E-1 1.19336E-1 8.517E-2 1.11824E-1 8.64076E-2 7.90299E-2 6.18139E-2 6.74391E-2 6.74391E-2 5.83474E-2 5.2545E-2 3.42853E-2 4.06368E-2 2.1012E-2 1.53724E-2 2.63733E-2 4.66813E-2 4.37447E-2 8.22017E-2 1.70245E-1 2.09962E-1 1.15562E-1 4.40183E-2 2.71317E-2 3.45006E-2 8.566E-2 2.32809E-1 2.40996E-1 2.35597E-1 4.90958E-1 -9999 -9999 -9999 -9999 -9999 -9999 -9999 -9999 -9999 -9999 -9999 -9999 -9999 -9999 -9999 -9999 -9999 -9999 -9999 -9999 -9999 -9999 -9999 -9999 -9999 -9999 -9999 -9999 -9999 -9999 -9999 -9999 -9999 -9999 -9999
-9999 -9999 -9999 -9999 -9999 -9999 -9999 -9999 -9999 -9999 -9999 -9999 -9999 -9999 -9999 -9999 -9999 -9999 -9999 -9999 -9999 -9999 -9999 -9999 -9999 -9999 -9999 -9999 -9999 -9999 -9999 -9999 -9999 -9999 -9999 -9999 -9999 -9999 -9999 -9999 -9999 -9999 -9999 -9999 -9999 -9999 -9999 -9999 -9999 -9999 -9999 -9999 -9999 -9999 -9999 -9999 -9999 -9999 -9999 -9999 -9999 -9999 -9999 -9999 -9999 -9999 -9999 -9999 -9999 -9999 -9999 -9999 -9999 -9999 -9999 -9999 -9999 -9999 -9999 -9999 -9999 -9999 1.17162E-1 1.15148E-1 1.12324E-1 1.00424E-1 9.90404E-2 9.69353E-2 8.47336E-2 8.37608E-2 8.53878E-2 9.27862E-2 8.99181E-2 1.11713E-1 1.89486E-1 2.89782E-1 3.20637E-1 2.11048E-1 1.58721E-1 1.22917E-1 1.1384E-1 1.16697E-1 1.19764E-1 1.08677E-1 1.17834E-1 1.19592E-1 1.21523E-1 1.16914E-1 1.17494E-1 1.17059E-1 1.18369E-1 1.38019E-1 2.35975E-1 2.79762E-1 2.75611E-1 2.97594E-1 2.67387E-1 2.81464E-1 3.24087E-1 3.16507E-1 2.78656E-1 2.2532E-1 1.89333E-1 1.40235E-1 1.47292E-1 1.6888E-1 1.46007E-1 1.40714E-1 1.16891E-1 1.12622E-1 9.59448E-2 7.81006E-2 9.79467E-2 7.54017E-2 4.83661E-2 3.90093E-2 3.00298E-2 3.91672E-2 4.64971E-2 2.42013E-2 2.50897E-2 2.33436E-2 3.72085E-2 5.78246E-2 4.65209E-2 3.63869E-2 3.62471E-2 4.38653E-2 5.21062E-2 3.89354E-2 3.56346E-2 2.60532E-2 1.57636E-2 2.22303E-2 1.1977E-2 1.41807E-2 5.77451E-3 5.85551E-3 1.10409E-2 1.04744E-2 6.97062E-3 3.10314E-3 4.64083E-3 3.56702E-3 3.96481E-3 5.31266E-3 8.27521E-3 9.32008E-3 1.20732E-2 1.32907E-2 1.08197E-2 6.24355E-3 4.6527E-3 6.06099E-3 6.19934E-3 7.95623E-3 4.94678E-3 3.18064E-3 4.40719E-3 3.60728E-3 3.33667E-3 4.74921E-3 3.23533E-3 2.79707E-3 3.18926E-3 2.07993E-3 3.48477E-3 4.67815E-3 7.00866E-3 1.08785E-2 1.6849E-2 3.35128E-2 2.42591E-2 2.17683E-2 4.61294E-2 4.14427E-2 3.18084E-2 3.91425E-2 4.37721E-2 7.50078E-2 1.55043E-1 1.47216E-1 1.21963E-1 9.67144E-2 7.88024E-2 7.12911E-2 9.55184E-2 7.59953E-2 7.95439E-2 5.0735E-2 3.43469E-2 3.674E-2 2.36028E-2 1.43398E-2 1.36955E-2 2.34789E-2 2.60997E-2 6.36999E-2 1.28246E-1 2.38752E-1 1.20206E-1 6.10297E-2 7.90645E-2 7.34811E-2 1.17954E-1 2.17605E-1 4.50839E-1 5.17403E-1 -9999 -9999 -9999 -9999 -9999 -9999 -9999 -9999 -9999 -9999 -9999 -9999 -9999 -9999 -9999 -9999 -9999 -9999 -9999 -9999 -9999 -9999 -9999 -9999 -9999 -9999 -9999 -9999 -9999 -9999 -9999 -9999 -9999 -9999 -9999 -9999
-9999 -9999 -9999 -9999 -9999 -9999 -9999 -9999 -9999 -9999 -9999 -9999 -9999 -9999 -9999 -9999 -9999 -9999 -9999 -9999 -9999 -9999 -9999 -9999 -9999 -9999 -9999 -9999 -9999 -9999 -9999 -9999 -9999 -9999 -9999 -9999 -9999 -9999 -9999 -9999 -9999 -9999 -9999 -9999 -9999 -9999 -9999 -9999 -9999 -9999 -9999 -9999 -9999 -9999 -9999 -9999 -9999 -9999 -9999 -9999 -9999 -9999 -9999 -9999 -9999 -9999 -9999 -9999 -9999 -9999 -9999 -9999 -9999 -9999 -9999 -9999 -9999 -9999 -9999 -9999 -9999 1.24774E-1 1.26312E-1 1.15721E-1 1.01825E-1 1.01059E-1 9.92907E-2 8.6599E-2 7.86297E-2 8.47336E-2 8.64883E-2 8.29404E-2 8.93465E-2 1.21838E-1 1.91466E-1 3.16077E-1 3.04408E-1 1.93621E-1 1.29088E-1 1.12995E-1 1.05882E-1 1.09517E-1 1.00025E-1 1.09085E-1 1.1073E-1 1.12256E-1 1.07956E-1 1.09585E-1 1.09996E-1 1.09312E-1 1.05882E-1 1.39022E-1 2.08437E-1 2.57559E-1 2.19287E-1 2.41616E-1 2.64964E-1 2.74862E-1 3.03098E-1 2.71133E-1 2.48935E-1 2.22941E-1 1.94244E-1 1.5374E-1 1.47292E-1 1.52074E-1 1.51909E-1 1.29258E-1 1.31322E-1 1.08294E-1 1.11669E-1 8.12301E-2 9.06191E-2 8.75332E-2 5.63672E-2 5.75893E-2 4.21806E-2 5.98646E-2 5.62818E-2 4.76722E-2 2.4956E-2 3.70127E-2 3.97396E-2 4.47427E-2 6.02836E-2 6.02767E-2 6.1977E-2 5.63084E-2 4.85887E-2 2.53943E-2 1.77765E-2 2.39307E-2 1.0108E-2 1.08601E-2 7.97963E-3 8.37376E-3 2.99087E-3 2.65514E-3 3.98188E-3 6.42253E-3 3.0769E-3 1.89567E-3 2.83474E-3 4.25304E-3 6.6037E-3 4.55386E-3 7.98733E-3 1.55828E-2 1.8766E-2 1.6967E-2 1.01068E-2 5.69953E-3 6.97062E-3 9.24615E-3 7.3865E-3 6.93379E-3 5.27435E-3 2.71072E-3 2.7277E-3 2.78605E-3 3.50493E-3 4.25058E-3 3.7357E-3 3.59368E-3 3.5065E-3 1.66691E-3 1.60039E-3 2.14682E-3 2.98848E-3 4.01348E-3 8.70119E-3 1.87555E-2 3.22605E-2 4.94935E-2 5.89481E-2 7.50488E-2 4.453E-2 6.99328E-2 7.46293E-2 5.10074E-2 7.00371E-2 1.1093E-1 1.43627E-1 9.94078E-2 1.1677E-1 1.10298E-1 1.02197E-1 7.14631E-2 5.67047E-2 6.04116E-2 5.2545E-2 6.25027E-2 2.3644E-2 1.43493E-2 7.61934E-3 1.17367E-2 2.16777E-2 8.08374E-2 1.86486E-1 4.37394E-1 2.49107E-1 6.54333E-2 1.49128E-1 2.16012E-1 3.59583E-1 4.18541E-1 -9999 -9999 -9999 -9999 -9999 -9999 -9999 -9999 -9999 -9999 -9999 -9999 -9999 -9999 -9999 -9999 -9999 -9999 -9999 -9999 -9999 -9999 -9999 -9999 -9999 -9999 -9999 -9999 -9999 -9999 -9999 -9999 -9999 -9999 -9999 -9999 -9999 -9999
-9999 -9999 -9999 -9999 -9999 -9999 -9999 -9999 -9999 -9999 -9999 -9999 -9999 -9999 -9999 -9999 -9999 -9999 -9999 -9999 -9999 -9999 -9999 -9999 -9999 -9999 -9999 -9999 -9999 -9999 -9999 -9999 -9999 -9999 -9999 -9999 -9999 -9999 -9999 -9999 -9999 -9999 -9999 -9999 -9999 -9999 -9999 -9999 -9999 -9999 -9999 -9999 -9999 -9999 -9999 -9999 -9999 -9999 -9999 -9999 -9999 -9999 -9999 -9999 -9999 -9999 -9999 -9999 -9999 -9999 -9999 -9999 -9999 -9999 -9999 -9999 -9999 -9999 -9999 -9999 -9999 1.12604E-1 1.14295E-1 1.0221E-1 1.01313E-1 1.00677E-1 9.91654E-2 8.03726E-2 7.84269E-2 8.61568E-2 8.65255E-2 9.29439E-2 9.97863E-2 1.37325E-1 2.29375E-1 3.22165E-1 2.68059E-1 1.58701E-1 1.18003E-1 1.04039E-1 1.05749E-1 9.74079E-2 1.00912E-1 1.03093E-1 1.04527E-1 1.00236E-1 1.01379E-1 1.02662E-1 1.09859E-1 9.73055E-2 1.00047E-1 1.3115E-1 2.03852E-1 1.84197E-1 1.61994E-1 1.75737E-1 2.10094E-1 2.50451E-1 2.55743E-1 2.56978E-1 2.51299E-1 2.22848E-1 1.95479E-1 1.57606E-1 1.38511E-1 1.46841E-1 1.36775E-1 1.21797E-1 1.22075E-1 9.73402E-2 8.04329E-2 7.63464E-2 8.92699E-2 1.04034E-1 7.67805E-2 6.93915E-2 5.56721E-2 6.04307E-2 7.14167E-2 5.26923E-2 3.20889E-2 4.41939E-2 6.27234E-2 5.14828E-2 6.87454E-2 5.91685E-2 4.24497E-2 3.71149E-2 3.42793E-2 2.3219E-2 1.25221E-2 1.44885E-2 8.00443E-3 5.7523E-3 3.56543E-3 3.0769E-3 1.58422E-3 1.05368E-3 1.97379E-3 2.75004E-3 2.19495E-3 2.02935E-3 4.73608E-3 7.97054E-3 1.1972E-2 7.69317E-3 8.92846E-3 1.60252E-2 2.19254E-2 1.40291E-2 9.8955E-3 5.91409E-3 4.83267E-3 7.24494E-3 3.63686E-3 3.72176E-3 4.79125E-3 2.91654E-3 2.50298E-3 3.81283E-3 3.84522E-3 4.045E-3 2.92087E-3 3.02243E-3 3.5231E-3 2.79357E-3 3.00158E-3 4.00665E-3 3.44892E-3 4.62358E-3 5.1523E-3 6.64689E-3 1.38386E-2 2.57127E-2 4.42602E-2 7.00756E-2 1.01658E-1 1.0861E-1 1.32865E-1 1.2371E-1 9.19196E-2 8.84956E-2 1.52055E-1 1.27587E-1 1.06178E-1 8.39069E-2 6.85237E-2 6.86342E-2 8.57234E-2 1.11161E-1 1.18678E-1 8.22786E-2 1.27492E-2 9.63551E-3 1.23262E-2 1.4649E-2 2.1703E-2 9.26136E-2 2.56085E-1 4.36016E-1 2.77774E-1 7.46594E-2 1.3538E-1 3.94643E-1 1.254E-1 -9999 -9999 -9999 -9999 -9999 -9999 -9999 -9999 -9999 -9999 -9999 -9999 -9999 -9999 -9999 -9999 -9999 -9999 -9999 -9999 -9999 -9999 -9999 -9999 -9999 -9999 -9999 -9999 -9999 -9999 -9999 -9999 -9999 -9999 -9999 -9999 -9999 -9999 -9999
-9999 -9999 -9999 -9999 -9999 -9999 -9999 -9999 -9999 -9999 -9999 -9999 -9999 -9999 -9999 -9999 -9999 -9999 -9999 -9999 -9999 -9999 -9999 -9999 -9999 -9999 -9999 -9999 -9999 -9999 -9999 -9999 -9999 -9999 -9999 -9999 -9999 -9999 -9999 -9999 -9999 -9999 -9999 -9999 -9999 -9999 -9999 -9999 -9999 -9999 -9999 -9999 -9999 -9999 -9999 -9999 -9999 -9999 -9999 -9999 -9999 -9999 -9999 -9999 -9999 -9999 -9999 -9999 -9999 -9999 -9999 -9999 -9999 -9999 -9999 -9999 -9999 -9999 -9999 -9999 1.0956E-1 1.10659E-1 1.11766E-1 1.01059E-1 1.00045E-1 9.91654E-2 8.81632E-2 8.00625E-2 7.85282E-2 7.7956E-2 9.70383E-2 1.15523E-1 1.26562E-1 1.5575E-1 2.44312E-1 2.89489E-1 2.06855E-1 1.43077E-1 1.08429E-1 9.6814E-2 8.78642E-2 9.16409E-2 9.50796E-2 1.04004E-1 9.34846E-2 9.44387E-2 1.02147E-1 1.02533E-1 9.08472E-2 9.11949E-2 1.01827E-1 1.33401E-1 1.80852E-1 1.22048E-1 1.36746E-1 1.47346E-1 1.59913E-1 1.67958E-1 2.32509E-1 2.52417E-1 2.55235E-1 2.39272E-1 1.76307E-1 1.54944E-1 1.39685E-1 1.33386E-1 1.43274E-1 1.40728E-1 1.25688E-1 8.71554E-2 1.07108E-1 8.5785E-2 1.12574E-1 1.07416E-1 9.28091E-2 6.12241E-2 7.20617E-2 7.76259E-2 7.74726E-2 3.83529E-2 5.65067E-2 6.01388E-2 6.29566E-2 7.79485E-2 5.74936E-2 5.09523E-2 3.44751E-2 1.70318E-2 1.34527E-2 1.07289E-2 7.7162E-3 5.54472E-3 5.73873E-3 3.3122E-3 2.2081E-3 1.41781E-3 1.3644E-3 1.58181E-3 2.55439E-3 1.82986E-3 2.27369E-3 3.2706E-3 4.90155E-3 6.87448E-3 1.11284E-2 1.66186E-2 1.54527E-2 2.20112E-2 2.24465E-2 1.0716E-2 5.87169E-3 4.28739E-3 3.85727E-3 7.25503E-3 3.35728E-3 2.91906E-3 4.19993E-3 2.69594E-3 2.48745E-3 3.11648E-3 3.89638E-3 4.34615E-3 2.30533E-3 2.2152E-3 2.79327E-3 4.85345E-3 3.48477E-3 5.00871E-3 6.94708E-3 1.03991E-2 1.3413E-2 1.54411E-2 1.84204E-2 1.90811E-2 3.28105E-2 4.91222E-2 6.10323E-2 7.05184E-2 7.73296E-2 1.32032E-1 1.50384E-1 1.00699E-1 1.36336E-1 1.57238E-1 1.06864E-1 8.47885E-2 1.09255E-1 1.17764E-1 1.27403E-1 1.62462E-1 7.68794E-2 6.47467E-2 5.03619E-2 9.86467E-2 9.49474E-2 4.87837E-2 3.14626E-2 6.36999E-2 3.40777E-1 4.3125E-1 1.5973E-1 1.00875E-1 1.53405E-1 4.40164E-1 -9999 -9999 -9999 -9999 -9999 -9999 -9999 -9999 -9999 -9999 -9999 -9999 -9999 -9999 -9999 -9999 -9999 -9999 -9999 -9999 -9999 -9999 -9999 -9999 -9999 -9999 -9999 -9999 -9999 -9999 -9999 -9999 -9999 -9999 -9999 -9999 -9999 -9999 -9999 -9999
-9999 -9999 -9999 -9999 -9999 -9999 -9999 -9999 -9999 -9999 -9999 -9999 -9999 -9999 -9999 -9999 -9999 -9999 -9999 -9999 -9999 -9999 -9999 -9999 -9999 -9999 -9999 -9999 -9999 -9999 -9999 -9999 -9999 -9999 -9999 -9999 -9999 -9999 -9999 -9999 -9999 -9999 -9999 -9999 -9999 -9999 -9999 -9999 -9999 -9999 -9999 -9999 -9999 -9999 -9999 -9999 -9999 -9999 -9999 -9999 -9999 -9999 -9999 -9999 -9999 -9999 -9999 -9999 -9999 -9999 -9999 -9999 -9999 -9999 -9999 -9999 -9999 -9999 -9999 -9999 1.10659E-1 1.12045E-1 1.02081E-1 1.01953E-1 1.00171E-1 8.20451E-2 8.14142E-2 8.00625E-2 7.87312E-2 7.43001E-2 1.02189E-1 1.47062E-1 1.7308E-1 2.18635E-1 2.60973E-1 2.54777E-1 1.7485E-1 1.30495E-1 1.00806E-1 8.09275E-2 8.32498E-2 9.29319E-2 9.60483E-2 8.68101E-2 9.4319E-2 9.54016E-2 9.60079E-2 8.52131E-2 8.5104E-2 8.52131E-2 9.50998E-2 1.17325E-1 1.48229E-1 1.12047E-1 1.2664E-1 1.46644E-1 1.50901E-1 1.9362E-1 2.46164E-1 2.38238E-1 2.4148E-1 2.24245E-1 1.8663E-1 1.57458E-1 1.45642E-1 1.404E-1 1.41563E-1 1.17576E-1 1.18429E-1 9.8599E-2 1.14516E-1 1.08579E-1 9.67938E-2 1.10448E-1 1.10225E-1 7.76705E-2 9.49826E-2 7.93245E-2 5.10437E-2 3.97396E-2 6.01388E-2 7.68186E-2 8.34712E-2 6.00694E-2 3.69533E-2 3.95162E-2 3.64655E-2 2.60996E-2 2.28184E-2 2.08981E-2 1.44466E-2 9.80198E-3 6.50894E-3 4.20497E-3 1.76968E-3 1.4156E-3 3.19239E-3 4.13119E-3 6.19092E-3 4.61342E-3 5.9676E-3 4.09145E-3 7.34849E-3 1.14872E-2 1.66186E-2 2.30266E-2 2.39531E-2 2.59522E-2 2.06633E-2 1.00572E-2 5.05467E-3 4.5217E-3 3.54665E-3 2.89782E-3 3.82396E-3 2.22478E-3 3.24982E-3 1.78479E-3 1.32851E-3 2.06858E-3 3.83874E-3 3.59883E-3 2.63039E-3 4.10637E-3 4.46818E-3 8.25263E-3 6.05122E-3 3.61551E-3 5.78374E-3 1.00182E-2 1.86395E-2 2.2277E-2 2.84994E-2 3.16075E-2 3.51836E-2 8.27477E-2 1.3692E-1 1.17967E-1 1.23549E-1 1.14955E-1 1.27936E-1 1.25266E-1 1.4747E-1 1.54317E-1 1.40946E-1 1.20144E-1 1.80984E-1 1.81786E-1 1.08117E-1 9.16985E-2 1.07561E-1 1.53253E-1 1.3941E-1 3.03242E-1 2.51497E-1 2.58518E-1 1.80489E-1 8.22073E-2 4.01049E-1 3.13105E-1 1.58764E-1 1.22741E-1 2.83651E-1 -9999 -9999 -9999 -9999 -9999 -9999 -9999 -9999 -9999 -9999 -9999 -9999 -9999 -9999 -9999 -9999 -9999 -9999 -9999 -9999 -9999 -9999 -9999 -9999 -9999 -9999 -9999 -9999 -9999 -9999 -9999 -9999 -9999 -9999 -9999 -9999 -9999 -9999 -9999 -9999 -9999
-9999 -9999 -9999 -9999 -9999 -9999 -9999 -9999 -9999 -9999 -9999 -9999 -9999 -9999 -9999 -9999 -9999 -9999 -9999 -9999 -9999 -9999 -9999 -9999 -9999 -9999 -9999 -9999 -9999 -9999 -9999 -9999 -9999 -9999 -9999 -9999 -9999 -9999 -9999 -9999 -9999 -9999 -9999 -9999 -9999 -9999 -9999 -9999 -9999 -9999 -9999 -9999 -9999 -9999 -9999 -9999 -9999 -9999 -9999 -9999 -9999 -9999 -9999 -9999 -9999 -9999 -9999 -9999 -9999 -9999 -9999 -9999 -9999 -9999 -9999 -9999 -9999 -9999 -9999 1.11073E-1 1.12604E-1 1.02984E-1 1.03633E-1 1.03373E-1 1.01953E-1 8.28932E-2 8.09961E-2 7.97534E-2 7.15536E-2 8.31423E-2 1.24546E-1 1.67126E-1 2.27866E-1 2.65319E-1 2.74707E-1 2.1313E-1 1.57376E-1 1.18572E-1 8.87667E-2 8.13453E-2 8.45419E-2 8.8077E-2 8.03624E-2 8.79272E-2 8.91709E-2 9.00855E-2 8.58707E-2 8.58707E-2 8.53224E-2 8.4995E-2 7.70942E-2 9.32276E-2 1.03678E-1 1.18344E-1 1.2556E-1 1.29184E-1 1.53068E-1 1.98255E-1 2.57348E-1 2.4148E-1 1.85934E-1 2.28304E-1 1.94459E-1 1.62088E-1 1.468E-1 1.17963E-1 1.04354E-1 1.01794E-1 8.80317E-2 1.10776E-1 1.09677E-1 1.09079E-1 8.91363E-2 9.97146E-2 7.2153E-2 9.10004E-2 5.83706E-2 5.26419E-2 4.51354E-2 6.76791E-2 7.73551E-2 8.16671E-2 6.59834E-2 3.72924E-2 3.15239E-2 3.21718E-2 2.42137E-2 1.83883E-2 1.85857E-2 1.03599E-2 7.15022E-3 5.42879E-3 5.22275E-3 4.053E-3 2.05108E-3 2.37632E-3 4.61342E-3 8.61328E-3 1.19299E-2 1.13752E-2 1.28788E-2 6.41945E-3 1.06695E-2 1.99249E-2 1.66186E-2 2.55767E-2 3.03322E-2 2.84691E-2 1.6006E-2 8.8452E-3 5.12835E-3 3.97836E-3 2.17999E-3 1.31725E-3 1.26951E-3 1.26951E-3 1.85187E-3 1.14613E-3 1.18923E-3 2.06858E-3 4.16638E-3 4.83525E-3 5.15041E-3 6.77834E-3 8.25434E-3 7.70933E-3 1.16608E-2 9.05953E-3 5.83292E-3 6.4643E-3 1.11561E-2 1.03274E-2 1.37709E-2 2.83861E-2 4.53068E-2 7.00756E-2 1.14755E-1 1.13414E-1 4.72266E-2 7.57499E-2 9.04969E-2 8.67793E-2 8.40594E-2 9.33276E-2 2.22813E-1 2.0249E-1 2.05747E-1 1.1794E-1 9.9866E-2 1.41397E-1 1.73109E-1 2.83362E-1 2.34469E-1 2.99352E-1 2.01031E-1 3.35444E-1 3.65263E-1 4.1893E-1 3.63573E-1 3.32523E-1 1.38767E-1 1.35084E-1 4.18883E-1 -9999 -9999 -9999 -9999 -9999 -9999 -9999 -9999 -9999 -9999 -9999 -9999 -9999 -9999 -9999 -9999 -9999 -9999 -9999 -9999 -9999 -9999 -9999 -9999 -9999 -9999 -9999 -9999 -9999 -9999 -9999 -9999 -9999 -9999 -9999 -9999 -9999 -9999 -9999 -9999 -9999
-9999 -9999 -9999 -9999 -9999 -9999 -9999 -9999 -9999 -9999 -9999 -9999 -9999 -9999 -9999 -9999 -9999 -9999 -9999 -9999 -9999 -9999 -9999 -9999 -9999 -9999 -9999 -9999 -9999 -9999 -9999 -9999 -9999 -9999 -9999 -9999 -9999 -9999 -9999 -9999 -9999 -9999 -9999 -9999 -9999 -9999 -9999 -9999 -9999 -9999 -9999 -9999 -9999 -9999 -9999 -9999 -9999 -9999 -9999 -9999 -9999 -9999 -9999 -9999 -9999 -9999 -9999 -9999 -9999 -9999 -9999 -9999 -9999 -9999 -9999 -9999 -9999 -9999 1.11073E-1 1.12045E-1 1.1387E-1 1.04024E-1 1.04285E-1 9.70448E-2 9.24203E-2 8.98673E-2 8.11004E-2 7.09048E-2 7.28676E-2 9.2225E-2 1.38473E-1 1.88854E-1 2.65046E-1 3.02923E-1 2.42708E-1 1.86035E-1 1.43403E-1 1.0747E-1 8.11361E-2 7.57591E-2 8.53041E-2 7.86197E-2 8.08817E-2 8.86036E-2 9.00855E-2 8.03107E-2 8.07256E-2 8.06217E-2 7.9692E-2 6.96597E-2 7.06651E-2 7.91117E-2 1.01103E-1 1.16746E-1 9.38541E-2 1.08376E-1 1.40118E-1 1.83772E-1 2.47927E-1 2.10481E-1 2.03305E-1 2.28568E-1 1.87664E-1 1.56874E-1 1.25321E-1 1.15598E-1 9.54159E-2 1.04242E-1 1.14316E-1 1.15136E-1 1.13999E-1 9.48413E-2 9.71801E-2 1.00531E-1 6.55276E-2 8.6216E-2 9.21935E-2 8.60799E-2 8.22188E-2 8.99458E-2 8.22997E-2 5.80392E-2 3.84545E-2 4.57291E-2 2.56576E-2 2.06596E-2 2.06596E-2 9.26802E-3 1.27383E-2 9.03244E-3 5.33198E-3 2.55904E-3 2.05108E-3 3.0769E-3 3.69918E-3 4.28608E-3 3.18683E-3 4.13119E-3 8.00443E-3 1.97569E-2 1.95307E-2 1.49003E-2 1.33573E-2 2.56576E-2 3.0706E-2 3.38607E-2 3.20375E-2 2.01144E-2 1.26516E-2 9.18008E-3 5.45378E-3 3.20638E-3 2.54827E-3 1.675E-3 1.37771E-3 1.86583E-3 1.7615E-3 2.22695E-3 1.72013E-3 2.58087E-3 4.48462E-3 5.09935E-3 7.79555E-3 8.57895E-3 9.77154E-3 1.06932E-2 1.52714E-2 2.2449E-2 2.42013E-2 1.56671E-2 1.74309E-2 1.49208E-2 1.98216E-2 4.06758E-2 2.78215E-2 4.00432E-2 5.89481E-2 5.48104E-2 3.72962E-2 2.51351E-2 5.30597E-2 5.6203E-2 6.10348E-2 5.53007E-2 7.9889E-2 8.03964E-2 8.05307E-2 2.18533E-1 2.13806E-1 2.61873E-1 3.10408E-1 2.64628E-1 2.1549E-1 2.29591E-1 2.73746E-1 1.51915E-1 1.86331E-1 1.71123E-1 3.98948E-1 2.28946E-1 1.38146E-1 2.14229E-1 5.03147E-1 -9999 -9999 -9999 -9999 -9999 -9999 -9999 -9999 -9999 -9999 -9999 -9999 -9999 -9999 -9999 -9999 -9999 -9999 -9999 -9999 -9999 -9999 -9999 -9999 -9999 -9999 -9999 -9999 -9999 -9999 -9999 -9999 -9999 -9999 -9999 -9999 -9999 -9999 -9999 -9999 -9999
-9999 -9999 -9999 -9999 -9999 -9999 -9999 -9999 -9999 -9999 -9999 -9999 -9999 -9999 -9999 -9999 -9999 -9999 -9999 -9999 -9999 -9999 -9999 -9999 -9999 -9999 -9999 -9999 -9999 -9999 -9999 -9999 -9999 -9999 -9999 -9999 -9999 -9999 -9999 -9999 -9999 -9999 -9999 -9999 -9999 -9999 -9999 -9999 -9999 -9999 -9999 -9999 -9999 -9999 -9999 -9999 -9999 -9999 -9999 -9999 -9999 -9999 -9999 -9999 -9999 -9999 -9999 -9999 -9999 -9999 -9999 -9999 -9999 -9999 -9999 -9999 -9999 -9999 1.12184E-1 1.13306E-1 1.03763E-1 1.0481E-1 1.0481E-1 8.71428E-2 8.65871E-2 9.05572E-2 8.11004E-2 7.09048E-2 7.33423E-2 8.69575E-2 1.25184E-1 1.92966E-1 2.91511E-1 2.88308E-1 2.33783E-1 1.7503E-1 1.32719E-1 8.774E-2 7.48809E-2 7.62511E-2 7.04966E-2 7.35869E-2 8.11947E-2 8.32028E-2 7.42102E-2 7.48868E-2 7.5276E-2 7.51785E-2 6.54164E-2 6.52453E-2 7.02064E-2 7.21515E-2 8.70139E-2 9.02127E-2 9.49319E-2 1.07029E-1 1.28869E-1 1.68743E-1 1.96439E-1 2.10085E-1 1.97465E-1 2.24561E-1 1.85781E-1 1.39278E-1 1.27212E-1 1.27739E-1 1.18112E-1 1.1773E-1 1.04181E-1 1.05811E-1 9.25807E-2 9.90396E-2 1.00717E-1 8.65506E-2 6.95609E-2 8.23116E-2 8.5398E-2 8.23743E-2 8.27896E-2 5.49945E-2 4.27577E-2 5.34373E-2 3.57129E-2 2.56576E-2 1.78709E-2 1.03258E-2 7.7034E-3 5.9676E-3 8.00443E-3 5.54472E-3 4.28608E-3 2.55904E-3 3.0769E-3 5.15164E-3 8.93471E-3 1.1972E-2 6.64973E-3 2.62702E-3 6.40334E-3 1.92157E-2 2.96247E-2 3.62329E-2 3.61352E-2 2.4617E-2 3.30006E-2 3.63975E-2 2.69281E-2 2.32768E-2 1.62144E-2 1.28523E-2 8.50054E-3 4.64903E-3 1.98163E-3 2.14487E-3 1.93261E-3 1.68475E-3 1.51421E-3 1.64378E-3 2.22695E-3 4.0158E-3 6.82005E-3 7.05828E-3 9.16537E-3 7.32122E-3 5.83039E-3 5.29099E-3 6.71937E-3 1.04879E-2 2.25156E-2 3.59068E-2 3.99494E-2 3.4649E-2 2.9815E-2 1.73812E-2 4.61294E-2 4.94935E-2 2.90406E-2 3.47309E-2 2.60719E-2 1.30603E-2 2.90082E-2 2.70116E-2 2.42161E-2 2.16665E-2 2.69579E-2 4.13211E-2 6.71403E-2 1.0895E-1 7.10487E-2 7.41337E-2 1.58112E-1 1.14866E-1 1.04064E-1 1.51999E-1 1.51999E-1 1.82838E-1 3.21825E-1 1.30207E-1 2.44907E-1 2.49107E-1 1.78395E-1 3.32051E-1 4.28232E-1 -9999 -9999 -9999 -9999 -9999 -9999 -9999 -9999 -9999 -9999 -9999 -9999 -9999 -9999 -9999 -9999 -9999 -9999 -9999 -9999 -9999 -9999 -9999 -9999 -9999 -9999 -9999 -9999 -9999 -9999 -9999 -9999 -9999 -9999 -9999 -9999 -9999 -9999 -9999 -9999 -9999
-9999 -9999 -9999 -9999 -9999 -9999 -9999 -9999 -9999 -9999 -9999 -9999 -9999 -9999 -9999 -9999 -9999 -9999 -9999 -9999 -9999 -9999 -9999 -9999 -9999 -9999 -9999 -9999 -9999 -9999 -9999 -9999 -9999 -9999 -9999 -9999 -9999 -9999 -9999 -9999 -9999 -9999 -9999 -9999 -9999 -9999 -9999 -9999 -9999 -9999 -9999 -9999 -9999 -9999 -9999 -9999 -9999 -9999 -9999 -9999 -9999 -9999 -9999 -9999 -9999 -9999 -9999 -9999 -9999 -9999 -9999 -9999 -9999 -9999 -9999 -9999 -9999 1.15006E-1 1.15006E-1 1.04416E-1 9.80314E-2 9.8902E-2 9.92772E-2 8.81511E-2 8.6698E-2 8.43965E-2 7.23017E-2 7.06284E-2 7.25842E-2 7.61686E-2 1.07067E-1 1.78129E-1 2.90066E-1 2.78321E-1 2.27049E-1 1.67064E-1 1.10287E-1 8.1334E-2 6.98869E-2 7.13582E-2 7.08647E-2 7.34915E-2 7.5618E-2 7.30634E-2 7.4114E-2 7.47898E-2 7.51785E-2 6.60186E-2 6.56738E-2 6.52453E-2 6.53308E-2 6.66258E-2 7.14201E-2 1.09996E-1 1.38436E-1 1.25124E-1 1.24057E-1 1.45911E-1 1.43497E-1 2.02914E-1 1.94675E-1 2.1096E-1 1.687E-1 1.65893E-1 1.39229E-1 1.12422E-1 1.2645E-1 1.23748E-1 9.64738E-2 8.67859E-2 1.01166E-1 8.86853E-2 8.34171E-2 5.65067E-2 5.07036E-2 5.24164E-2 5.45681E-2 6.44107E-2 6.83959E-2 6.81208E-2 4.35145E-2 4.73304E-2 4.26934E-2 2.56576E-2 1.33573E-2 6.91012E-3 9.97203E-3 7.1703E-3 7.43828E-3 9.61365E-3 5.7523E-3 6.9119E-3 4.28608E-3 6.58672E-3 1.22764E-2 1.83224E-2 6.34571E-3 2.3138E-3 5.00997E-3 8.43549E-3 1.0563E-2 1.64308E-2 3.94159E-2 4.16483E-2 2.90132E-2 3.18502E-2 2.304E-2 1.44572E-2 1.06659E-2 9.74974E-3 5.38294E-3 3.26512E-3 2.89592E-3 1.30412E-3 1.25133E-3 1.64378E-3 1.9052E-3 1.31725E-3 1.58422E-3 3.59582E-3 4.30036E-3 6.33637E-3 7.37864E-3 5.93497E-3 3.34044E-3 2.31061E-3 4.0158E-3 9.05953E-3 1.04879E-2 2.17163E-2 3.4649E-2 5.48516E-2 2.79498E-2 2.69629E-2 4.77833E-2 2.60719E-2 1.57049E-2 2.42591E-2 1.57049E-2 9.03577E-3 1.74333E-2 2.32935E-2 1.11782E-2 8.90161E-3 1.77871E-2 3.4378E-2 9.47402E-2 9.16173E-2 5.10569E-2 4.19648E-2 5.72477E-2 3.74599E-2 7.03434E-2 7.44148E-2 4.57244E-2 1.12625E-1 2.95489E-1 3.24371E-1 1.48108E-1 1.27558E-1 4.1893E-1 4.68291E-1 4.4783E-1 4.12187E-1 -9999 -9999 -9999 -9999 -9999 -9999 -9999 -9999 -9999 -9999 -9999 -9999 -9999 -9999 -9999 -9999 -9999 -9999 -9999 -9999 -9999 -9999 -9999 -9999 -9999 -9999 -9999 -9999 -9999 -9999 -9999 -9999 -9999 -9999 -9999 -9999 -9999 -9999 -9999 -9999
-9999 -9999 -9999 -9999 -9999 -9999 -9999 -9999 -9999 -9999 -9999 -9999 -9999 -9999 -9999 -9999 -9999 -9999 -9999 -9999 -9999 -9999 -9999 -9999 -9999 -9999 -9999 -9999 -9999 -9999 -9999 -9999 -9999 -9999 -9999 -9999 -9999 -9999 -9999 -9999 -9999 -9999 -9999 -9999 -9999 -9999 -9999 -9999 -9999 -9999 -9999 -9999 -9999 -9999 -9999 -9999 -9999 -9999 -9999 -9999 -9999 -9999 -9999 -9999 -9999 -9999 -9999 -9999 -9999 -9999 -9999 -9999 -9999 -9999 -9999 -9999 1.16151E-1 1.16728E-1 1.17162E-1 1.05999E-1 9.9528E-2 1.0041E-1 9.67388E-2 8.88291E-2 8.69201E-2 7.52695E-2 7.23958E-2 7.00786E-2 6.31223E-2 6.85478E-2 8.94554E-2 1.37484E-1 1.92507E-1 2.65837E-1 2.29517E-1 1.53263E-1 1.03845E-1 8.08122E-2 6.9705E-2 6.28245E-2 6.56022E-2 7.32058E-2 7.54224E-2 6.75612E-2 6.88074E-2 6.9529E-2 6.12532E-2 6.13338E-2 6.1012E-2 6.06119E-2 6.05322E-2 5.75871E-2 6.69022E-2 1.23886E-1 1.96939E-1 1.57629E-1 1.0476E-1 1.18238E-1 1.2854E-1 1.42125E-1 1.8185E-1 1.81106E-1 1.62803E-1 1.44947E-1 1.38794E-1 1.68567E-1 1.16532E-1 1.12286E-1 1.14846E-1 9.93596E-2 1.06656E-1 9.1379E-2 9.61217E-2 8.25161E-2 7.45004E-2 4.50306E-2 4.81514E-2 4.06897E-2 7.77891E-2 6.64579E-2 5.21555E-2 3.71623E-2 2.38729E-2 2.14209E-2 1.24172E-2 1.24172E-2 1.85314E-2 9.97203E-3 8.20872E-3 1.7039E-2 1.1002E-2 9.85861E-3 4.73158E-3 7.62824E-3 1.83224E-2 2.53703E-2 7.61952E-3 3.86967E-3 7.47688E-3 1.68008E-2 1.81301E-2 1.25937E-2 1.70297E-2 2.81253E-2 3.15487E-2 2.73137E-2 2.23987E-2 1.70279E-2 1.24261E-2 8.07722E-3 5.42347E-3 4.78718E-3 4.39352E-3 2.79594E-3 1.52484E-3 1.09522E-3 9.44839E-4 1.31574E-3 1.58381E-3 3.0769E-3 5.00789E-3 6.54601E-3 4.99487E-3 4.42385E-3 2.14631E-3 1.85187E-3 3.33833E-3 5.18262E-3 7.80078E-3 1.62255E-2 2.33436E-2 1.81183E-2 1.94813E-2 1.74723E-2 3.11992E-2 1.81618E-2 1.46021E-2 1.17318E-2 1.04952E-2 5.01126E-3 1.00699E-2 1.74117E-2 1.07405E-2 5.90687E-3 8.83363E-3 3.41638E-2 7.22397E-2 4.58936E-2 2.83703E-2 1.61574E-2 1.38677E-2 2.75206E-2 5.21666E-2 4.64633E-2 4.33945E-2 1.34376E-1 1.74239E-1 1.84648E-1 3.32523E-1 4.51149E-1 3.9789E-1 4.29918E-1 4.29918E-1 4.07884E-1 -9999 -9999 -9999 -9999 -9999 -9999 -9999 -9999 -9999 -9999 -9999 -9999 -9999 -9999 -9999 -9999 -9999 -9999 -9999 -9999 -9999 -9999 -9999 -9999 -9999 -9999 -9999 -9999 -9999 -9999 -9999 -9999 -9999 -9999 -9999 -9999 -9999 -9999 -9999 -9999
-9999 -9999 -9999 -9999 -9999 -9999 -9999 -9999 -9999 -9999 -9999 -9999 -9999 -9999 -9999 -9999 -9999 -9999 -9999 -9999 -9999 -9999 -9999 -9999 -9999 -9999 -9999 -9999 -9999 -9999 -9999 -9999 -9999 -9999 -9999 -9999 -9999 -9999 -9999 -9999 -9999 -9999 -9999 -9999 -9999 -9999 -9999 -9999 -9999 -9999 -9999 -9999 -9999 -9999 -9999 -9999 -9999 -9999 -9999 -9999 -9999 -9999 -9999 -9999 -9999 -9999 -9999 -9999 -9999 -9999 -9999 -9999 -9999 -9999 -9999 1.16439E-1 1.16872E-1 1.16584E-1 9.8528E-2 1.06665E-1 1.00284E-1 9.06602E-2 9.07758E-2 8.92837E-2 8.71428E-2 7.58567E-2 7.29623E-2 7.02614E-2 6.20538E-2 6.59987E-2 7.90772E-2 9.85294E-2 1.31115E-1 1.75638E-1 1.96397E-1 1.44719E-1 1.04237E-1 7.49676E-2 5.68315E-2 5.76632E-2 6.47486E-2 6.70774E-2 6.05853E-2 6.20366E-2 6.34371E-2 6.89871E-2 5.65861E-2 5.64367E-2 5.63622E-2 6.02143E-2 5.23433E-2 5.28319E-2 6.51741E-2 1.0396E-1 1.7895E-1 1.34949E-1 9.48115E-2 1.15205E-1 1.27134E-1 1.52309E-1 1.80929E-1 1.52347E-1 1.43337E-1 1.59238E-1 1.31737E-1 1.69386E-1 1.15167E-1 1.07845E-1 1.0826E-1 1.06954E-1 1.06471E-1 1.00553E-1 1.22347E-1 1.02778E-1 7.39152E-2 6.90116E-2 7.13235E-2 4.20972E-2 6.00967E-2 7.90969E-2 5.20333E-2 4.35246E-2 3.54253E-2 2.22095E-2 1.15426E-2 1.64308E-2 2.53703E-2 9.85861E-3 1.14115E-2 2.63005E-2 2.53703E-2 1.32058E-2 8.83298E-3 1.64308E-2 2.82614E-2 4.99169E-2 8.19692E-3 6.25814E-3 1.2519E-2 2.17842E-2 3.63039E-2 2.44722E-2 2.196E-2 3.28832E-2 3.53749E-2 2.02756E-2 2.15371E-2 2.18228E-2 2.12758E-2 1.45078E-2 1.05324E-2 6.27476E-3 5.23048E-3 4.07252E-3 4.5217E-3 2.18753E-3 9.80381E-4 1.05235E-3 1.36137E-3 2.2081E-3 3.46578E-3 5.13944E-3 4.14396E-3 2.52675E-3 1.92146E-3 3.10314E-3 4.48462E-3 7.23119E-3 1.4567E-2 2.42013E-2 1.6849E-2 1.62475E-2 1.21388E-2 1.21388E-2 1.25901E-2 1.26205E-2 1.17318E-2 4.1994E-3 4.49162E-3 3.58705E-3 8.97938E-3 1.15797E-2 9.56466E-3 7.3334E-3 1.05883E-2 3.52931E-2 4.73983E-2 2.22223E-2 1.22181E-2 1.20084E-2 1.23956E-2 1.77957E-2 2.85026E-2 3.62965E-2 5.35462E-2 8.99015E-2 7.35588E-2 1.24709E-1 2.88711E-1 4.08944E-1 4.1544E-1 4.29918E-1 4.07208E-1 3.86753E-1 -9999 -9999 -9999 -9999 -9999 -9999 -9999 -9999 -9999 -9999 -9999 -9999 -9999 -9999 -9999 -9999 -9999 -9999 -9999 -9999 -9999 -9999 -9999 -9999 -9999 -9999 -9999 -9999 -9999 -9999 -9999 -9999 -9999 -9999 -9999 -9999 -9999 -9999 -9999 -9999
-9999 -9999 -9999 -9999 -9999 -9999 -9999 -9999 -9999 -9999 -9999 -9999 -9999 -9999 -9999 -9999 -9999 -9999 -9999 -9999 -9999 -9999 -9999 -9999 -9999 -9999 -9999 -9999 -9999 -9999 -9999 -9999 -9999 -9999 -9999 -9999 -9999 -9999 -9999 -9999 -9999 -9999 -9999 -9999 -9999 -9999 -9999 -9999 -9999 -9999 -9999 -9999 -9999 -9999 -9999 -9999 -9999 -9999 -9999 -9999 -9999 -9999 -9999 -9999 -9999 -9999 -9999 -9999 -9999 -9999 -9999 -9999 -9999 -9999 -9999 1.16295E-1 1.16584E-1 1.08728E-1 9.82794E-2 9.9528E-2 1.00158E-1 9.04295E-2 9.06602E-2 8.95118E-2 7.83489E-2 7.66462E-2 7.45898E-2 6.40399E-2 5.82448E-2 6.46302E-2 6.22084E-2 7.37301E-2 9.31752E-2 1.13653E-1 1.32836E-1 1.35933E-1 9.54158E-2 6.0705E-2 5.60852E-2 5.65319E-2 5.85064E-2 5.32189E-2 5.52305E-2 6.11459E-2 6.26097E-2 5.54747E-2 5.56953E-2 5.56217E-2 5.54747E-2 4.83846E-2 5.17214E-2 5.17214E-2 5.72837E-2 6.10338E-2 9.03399E-2 7.70217E-2 8.16361E-2 1.03988E-1 1.08219E-1 1.28629E-1 1.82756E-1 1.59334E-1 1.78596E-1 1.75754E-1 1.31112E-1 1.26958E-1 9.44226E-2 1.0434E-1 1.35165E-1 1.28599E-1 1.4015E-1 1.00864E-1 1.22867E-1 9.61015E-2 7.86746E-2 1.77716E-1 9.68831E-2 6.00967E-2 5.04677E-2 6.2275E-2 6.84246E-2 5.71531E-2 3.26177E-2 1.89992E-2 1.76692E-2 3.0364E-2 3.26177E-2 1.42047E-2 2.36051E-2 3.89807E-2 4.03892E-2 1.58441E-2 1.76692E-2 4.03892E-2 8.03136E-2 3.14713E-2 1.14044E-2 1.96181E-2 2.03669E-2 2.04271E-2 3.38043E-2 3.81532E-2 3.03378E-2 4.00877E-2 2.74343E-2 1.64092E-2 1.10981E-2 1.42177E-2 1.13589E-2 5.41228E-3 6.43056E-3 7.3345E-3 5.13382E-3 4.08961E-3 5.49843E-3 1.97147E-3 1.17916E-3 1.36679E-3 1.83231E-3 1.76738E-3 2.05108E-3 3.84079E-3 3.72221E-3 2.87489E-3 2.14631E-3 4.6527E-3 7.7817E-3 1.12226E-2 1.39701E-2 2.09448E-2 9.05953E-3 1.04879E-2 1.25901E-2 7.54235E-3 4.85345E-3 9.77149E-3 6.06595E-3 2.5874E-3 4.46179E-3 4.29231E-3 7.4326E-3 7.96886E-3 1.27589E-2 7.60462E-3 1.41693E-2 2.636E-2 2.55868E-2 2.45651E-2 1.13115E-2 2.2252E-2 4.55961E-2 1.08202E-1 1.32522E-1 2.14797E-1 7.96477E-2 9.06897E-2 8.73725E-2 1.5093E-1 2.73224E-1 4.62335E-1 4.1544E-1 4.29918E-1 3.95762E-1 -9999 -9999 -9999 -9999 -9999 -9999 -9999 -9999 -9999 -9999 -9999 -9999 -9999 -9999 -9999 -9999 -9999 -9999 -9999 -9999 -9999 -9999 -9999 -9999 -9999 -9999 -9999 -9999 -9999 -9999 -9999 -9999 -9999 -9999 -9999 -9999 -9999 -9999 -9999 -9999 -9999
-9999 -9999 -9999 -9999 -9999 -9999 -9999 -9999 -9999 -9999 -9999 -9999 -9999 -9999 -9999 -9999 -9999 -9999 -9999 -9999 -9999 -9999 -9999 -9999 -9999 -9999 -9999 -9999 -9999 -9999 -9999 -9999 -9999 -9999 -9999 -9999 -9999 -9999 -9999 -9999 -9999 -9999 -9999 -9999 -9999 -9999 -9999 -9999 -9999 -9999 -9999 -9999 -9999 -9999 -9999 -9999 -9999 -9999 -9999 -9999 -9999 -9999 -9999 -9999 -9999 -9999 -9999 -9999 -9999 -9999 -9999 -9999 -9999 -9999 -9999 1.0711E-1 1.08186E-1 9.81554E-2 9.87772E-2 9.94026E-2 8.9855E-2 9.07758E-2 9.12394E-2 8.102E-2 7.95715E-2 7.7744E-2 6.82799E-2 6.65187E-2 6.4715E-2 6.03547E-2 5.98799E-2 6.32795E-2 7.14664E-2 6.85236E-2 8.8403E-2 1.00631E-1 8.10093E-2 5.81985E-2 5.11064E-2 5.15841E-2 4.98641E-2 5.16184E-2 5.40008E-2 5.58183E-2 5.00786E-2 5.08845E-2 5.11558E-2 5.06819E-2 4.41757E-2 4.74895E-2 4.71736E-2 4.71107E-2 4.97645E-2 6.52686E-2 5.89016E-2 6.8971E-2 8.14375E-2 8.10017E-2 8.3219E-2 9.2662E-2 1.21589E-1 1.59606E-1 1.83564E-1 1.24128E-1 1.19383E-1 1.22917E-1 9.4305E-2 1.22917E-1 1.44269E-1 1.32898E-1 1.23669E-1 1.22552E-1 1.33495E-1 1.2515E-1 9.47251E-2 1.901E-1 1.2566E-1 1.18097E-1 9.36968E-2 1.07028E-1 4.77644E-2 3.89807E-2 2.27681E-2 2.82614E-2 4.18464E-2 4.81929E-2 3.14713E-2 1.58441E-2 3.50326E-2 5.52595E-2 6.09401E-2 2.53703E-2 1.83224E-2 7.90566E-2 6.97191E-2 1.47317E-2 2.36051E-2 3.76194E-2 4.50234E-2 3.34221E-2 2.68489E-2 2.71401E-2 3.59902E-2 2.98867E-2 2.12841E-2 1.58283E-2 9.19756E-3 8.94094E-3 9.89102E-3 4.30388E-3 3.06228E-3 4.04686E-3 2.44444E-3 2.05855E-3 2.11396E-3 1.80329E-3 1.52682E-3 1.83619E-3 2.65514E-3 2.75484E-3 2.2081E-3 3.08084E-3 2.66225E-3 1.65782E-3 9.18366E-4 1.48407E-3 2.58087E-3 3.34044E-3 5.19548E-3 1.04879E-2 9.05953E-3 5.83292E-3 8.11635E-3 6.27765E-3 3.89183E-3 7.28832E-3 7.56068E-3 4.16517E-3 5.54824E-3 6.18113E-3 9.94391E-3 1.72117E-2 2.6605E-2 3.05991E-2 1.10368E-2 1.2263E-2 9.47854E-3 1.21885E-2 8.71026E-3 2.21922E-2 1.22827E-1 1.98649E-1 3.12639E-1 4.35757E-1 3.19084E-1 3.93299E-1 1.59304E-1 3.12196E-1 4.2547E-1 3.9789E-1 3.9789E-1 4.01135E-1 -9999 -9999 -9999 -9999 -9999 -9999 -9999 -9999 -9999 -9999 -9999 -9999 -9999 -9999 -9999 -9999 -9999 -9999 -9999 -9999 -9999 -9999 -9999 -9999 -9999 -9999 -9999 -9999 -9999 -9999 -9999 -9999 -9999 -9999 -9999 -9999 -9999 -9999 -9999 -9999 -9999 -9999
-9999 -9999 -9999 -9999 -9999 -9999 -9999 -9999 -9999 -9999 -9999 -9999 -9999 -9999 -9999 -9999 -9999 -9999 -9999 -9999 -9999 -9999 -9999 -9999 -9999 -9999 -9999 -9999 -9999 -9999 -9999 -9999 -9999 -9999 -9999 -9999 -9999 -9999 -9999 -9999 -9999 -9999 -9999 -9999 -9999 -9999 -9999 -9999 -9999 -9999 -9999 -9999 -9999 -9999 -9999 -9999 -9999 -9999 -9999 -9999 -9999 -9999 -9999 -9999 -9999 -9999 -9999 -9999 -9999 -9999 -9999 -9999 -9999 -9999 -9999 1.06842E-1 1.08457E-1 9.90269E-2 9.97794E-2 9.99054E-2 8.96261E-2 9.00844E-2 9.08915E-2 8.14382E-2 8.02928E-2 7.9162E-2 6.99018E-2 6.94477E-2 6.8013E-2 5.90961E-2 5.92521E-2 6.01962E-2 5.38535E-2 5.55192E-2 5.86867E-2 6.59753E-2 5.69819E-2 5.06329E-2 5.00303E-2 4.45087E-2 4.5411E-2 4.67036E-2 5.21699E-2 4.72892E-2 4.88274E-2 4.99455E-2 5.04129E-2 4.35879E-2 4.32388E-2 4.295E-2 4.57462E-2 4.0814E-2 5.78919E-2 1.18661E-1 1.2134E-1 6.77125E-2 6.8517E-2 7.60362E-2 7.90422E-2 1.17886E-1 1.56423E-1 1.711E-1 1.21826E-1 1.43788E-1 1.21276E-1 1.44269E-1 1.0434E-1 1.15167E-1 1.14302E-1 1.16967E-1 1.34758E-1 1.3852E-1 1.06512E-1 1.01306E-1 1.10093E-1 1.57156E-1 1.45027E-1 1.65615E-1 1.10123E-1 1.36655E-1 1.05929E-1 4.33538E-2 2.04271E-2 2.92944E-2 6.37179E-2 6.37179E-2 3.76194E-2 3.38043E-2 4.30683E-2 6.51648E-2 4.18753E-2 2.93489E-2 3.04617E-2 8.44658E-2 6.64107E-2 2.118E-2 3.75917E-2 5.01097E-2 4.65904E-2 4.38236E-2 4.40452E-2 3.38024E-2 3.18459E-2 2.73739E-2 2.075E-2 1.94352E-2 1.29208E-2 6.97555E-3 5.60066E-3 3.45304E-3 3.72218E-3 2.8671E-3 4.54214E-3 3.71584E-3 2.96648E-3 3.33177E-3 3.12819E-3 2.24374E-3 2.42483E-3 3.36989E-3 2.73088E-3 2.5653E-3 2.01348E-3 9.88759E-4 1.23244E-3 1.53604E-3 1.27623E-3 1.71357E-3 2.87486E-3 4.50199E-3 5.21559E-3 6.51249E-3 4.67815E-3 6.05122E-3 3.89183E-3 7.84314E-3 6.29292E-3 9.38595E-3 6.93881E-3 5.53595E-3 1.6589E-2 3.69309E-2 6.09984E-2 6.09984E-2 3.32406E-2 3.79282E-2 1.8328E-2 7.02868E-3 9.01199E-3 2.64755E-2 4.88646E-2 1.41019E-1 2.73633E-1 4.00378E-1 2.69618E-1 2.27237E-1 3.66008E-1 4.27953E-1 4.1544E-1 3.77731E-1 3.47945E-1 -9999 -9999 -9999 -9999 -9999 -9999 -9999 -9999 -9999 -9999 -9999 -9999 -9999 -9999 -9999 -9999 -9999 -9999 -9999 -9999 -9999 -9999 -9999 -9999 -9999 -9999 -9999 -9999 -9999 -9999 -9999 -9999 -9999 -9999 -9999 -9999 -9999 -9999 -9999 -9999 -9999 -9999 -9999
-9999 -9999 -9999 -9999 -9999 -9999 -9999 -9999 -9999 -9999 -9999 -9999 -9999 -9999 -9999 -9999 -9999 -9999 -9999 -9999 -9999 -9999 -9999 -9999 -9999 -9999 -9999 -9999 -9999 -9999 -9999 -9999 -9999 -9999 -9999 -9999 -9999 -9999 -9999 -9999 -9999 -9999 -9999 -9999 -9999 -9999 -9999 -9999 -9999 -9999 -9999 -9999 -9999 -9999 -9999 -9999 -9999 -9999 -9999 -9999 -9999 -9999 -9999 -9999 -9999 -9999 -9999 -9999 -9999 -9999 -9999 -9999 -9999 -9999 1.06043E-1 1.0711E-1 9.84037E-2 9.97794E-2 1.0041E-1 9.00844E-2 8.97404E-2 8.97404E-2 8.03963E-2 8.11243E-2 8.04999E-2 7.11879E-2 7.12805E-2 7.13734E-2 6.31965E-2 6.22084E-2 6.1074E-2 6.0514E-2 5.27927E-2 5.26528E-2 4.91935E-2 4.40639E-2 4.44789E-2 4.807E-2 4.86503E-2 4.36235E-2 4.45087E-2 4.53503E-2 4.06954E-2 4.2085E-2 4.37537E-2 4.5364E-2 4.295E-2 3.9672E-2 4.25486E-2 4.21509E-2 3.88846E-2 4.08689E-2 6.60328E-2 1.56175E-1 1.68933E-1 8.06671E-2 6.4077E-2 7.19939E-2 7.44659E-2 1.05281E-1 1.49896E-1 1.56072E-1 1.29145E-1 1.09894E-1 1.30865E-1 1.50399E-1 1.18987E-1 1.22002E-1 1.62204E-1 1.26419E-1 1.43203E-1 1.47906E-1 1.24174E-1 9.12807E-2 1.74821E-1 1.77133E-1 1.70019E-1 1.32637E-1 1.43838E-1 1.65328E-1 1.36262E-1 4.33538E-2 3.76194E-2 4.65254E-2 6.56407E-2 8.36787E-2 5.3798E-2 7.00541E-2 5.241E-2 4.90478E-2 5.72304E-2 5.35555E-2 5.18501E-2 5.25432E-2 2.77994E-2 3.21239E-2 5.2926E-2 4.21523E-2 3.22009E-2 2.93888E-2 3.61334E-2 3.21971E-2 2.50539E-2 1.96373E-2 1.41606E-2 9.74757E-3 6.93542E-3 6.58672E-3 7.19468E-3 6.67969E-3 8.33324E-3 6.72551E-3 8.32067E-3 7.13794E-3 5.11407E-3 4.78051E-3 4.96919E-3 3.35829E-3 2.57936E-3 2.81637E-3 2.19096E-3 2.39551E-3 1.85187E-3 1.23396E-3 2.14631E-3 2.88265E-3 1.65714E-3 1.58941E-3 1.70709E-3 2.48048E-3 2.57326E-3 2.77426E-3 4.02987E-3 5.03528E-3 8.11635E-3 4.35023E-3 8.43983E-3 1.35757E-2 8.37504E-3 3.69442E-3 9.23098E-3 2.86562E-2 6.31502E-2 8.59324E-2 5.30597E-2 6.98013E-2 8.26308E-2 5.5732E-2 3.10775E-2 3.05497E-2 6.01355E-2 1.32001E-1 1.17566E-1 3.6907E-1 1.66452E-1 1.47466E-1 4.00378E-1 4.1544E-1 3.62382E-1 3.29434E-1 -9999 -9999 -9999 -9999 -9999 -9999 -9999 -9999 -9999 -9999 -9999 -9999 -9999 -9999 -9999 -9999 -9999 -9999 -9999 -9999 -9999 -9999 -9999 -9999 -9999 -9999 -9999 -9999 -9999 -9999 -9999 -9999 -9999 -9999 -9999 -9999 -9999 -9999 -9999 -9999 -9999 -9999 -9999 -9999
-9999 -9999 -9999 -9999 -9999 -9999 -9999 -9999 -9999 -9999 -9999 -9999 -9999 -9999 -9999 -9999 -9999 -9999 -9999 -9999 -9999 -9999 -9999 -9999 -9999 -9999 -9999 -9999 -9999 -9999 -9999 -9999 -9999 -9999 -9999 -9999 -9999 -9999 -9999 -9999 -9999 -9999 -9999 -9999 -9999 -9999 -9999 -9999 -9999 -9999 -9999 -9999 -9999 -9999 -9999 -9999 -9999 -9999 -9999 -9999 -9999 -9999 -9999 -9999 -9999 -9999 -9999 -9999 -9999 -9999 -9999 -9999 -9999 -9999 1.06176E-1 9.64327E-2 9.84037E-2 9.99054E-2 9.03143E-2 9.06602E-2 9.05448E-2 8.07076E-2 8.07076E-2 8.06037E-2 8.03963E-2 7.15593E-2 7.16524E-2 7.28734E-2 6.53877E-2 6.54733E-2 6.46213E-2 5.55927E-2 5.48617E-2 5.40681E-2 4.69291E-2 4.68039E-2 4.33612E-2 4.37112E-2 3.9121E-2 4.02962E-2 4.11721E-2 4.49276E-2 3.97757E-2 4.07501E-2 4.19159E-2 3.79987E-2 3.87744E-2 3.9089E-2 4.20944E-2 4.15331E-2 3.81067E-2 3.99454E-2 6.86823E-2 1.31852E-1 1.62856E-1 1.13448E-1 1.00608E-1 1.02282E-1 1.23384E-1 1.1854E-1 1.44875E-1 1.60175E-1 1.80106E-1 1.22917E-1 1.44413E-1 1.2717E-1 1.18129E-1 1.25991E-1 1.61193E-1 1.35514E-1 1.16562E-1 1.32043E-1 1.13116E-1 1.82087E-1 1.49569E-1 1.54248E-1 1.37365E-1 1.36514E-1 1.19682E-1 1.69822E-1 7.50199E-2 5.54461E-2 8.10092E-2 6.38591E-2 7.58304E-2 7.39775E-2 6.37536E-2 7.2993E-2 6.9381E-2 6.61281E-2 5.44141E-2 4.65282E-2 3.38064E-2 4.56514E-2 3.92216E-2 4.43272E-2 4.73913E-2 3.42247E-2 3.38043E-2 1.89992E-2 2.63005E-2 3.33942E-2 2.31177E-2 2.02207E-2 1.29829E-2 8.51518E-3 9.16253E-3 8.20872E-3 1.37545E-2 1.24405E-2 1.34106E-2 1.40929E-2 1.30614E-2 1.00161E-2 9.41619E-3 9.47363E-3 8.07361E-3 6.79927E-3 4.95578E-3 4.32185E-3 2.7235E-3 1.51061E-3 1.01726E-3 1.65782E-3 2.31061E-3 3.59582E-3 3.59582E-3 2.58087E-3 2.21401E-3 2.87416E-3 4.65449E-3 5.21906E-3 5.03063E-3 2.88912E-3 4.16614E-3 3.73266E-3 8.75485E-3 1.57049E-2 9.3818E-3 4.61191E-3 5.92305E-3 1.18919E-2 3.19532E-2 8.03007E-2 1.08553E-1 1.48555E-1 1.98371E-1 1.35815E-1 9.32989E-2 2.40019E-2 4.11003E-2 1.55784E-1 2.60332E-1 3.03242E-1 4.13044E-1 2.95489E-1 3.60506E-1 4.1544E-1 3.43824E-1 -9999 -9999 -9999 -9999 -9999 -9999 -9999 -9999 -9999 -9999 -9999 -9999 -9999 -9999 -9999 -9999 -9999 -9999 -9999 -9999 -9999 -9999 -9999 -9999 -9999 -9999 -9999 -9999 -9999 -9999 -9999 -9999 -9999 -9999 -9999 -9999 -9999 -9999 -9999 -9999 -9999 -9999 -9999 -9999 -9999
-9999 -9999 -9999 -9999 -9999 -9999 -9999 -9999 -9999 -9999 -9999 -9999 -9999 -9999 -9999 -9999 -9999 -9999 -9999 -9999 -9999 -9999 -9999 -9999 -9999 -9999 -9999 -9999 -9999 -9999 -9999 -9999 -9999 -9999 -9999 -9999 -9999 -9999 -9999 -9999 -9999 -9999 -9999 -9999 -9999 -9999 -9999 -9999 -9999 -9999 -9999 -9999 -9999 -9999 -9999 -9999 -9999 -9999 -9999 -9999 -9999 -9999 -9999 -9999 -9999 -9999 -9999 -9999 -9999 -9999 -9999 -9999 -9999 1.08186E-1 1.07512E-1 9.74137E-2 9.8902E-2 1.00537E-1 9.13556E-2 9.1472E-2 9.1472E-2 8.21748E-2 8.19638E-2 8.14382E-2 7.23075E-2 7.22136E-2 7.26843E-2 6.5731E-2 6.80036E-2 7.02574E-2 6.3091E-2 6.31739E-2 6.3091E-2 6.18601E-2 5.28319E-2 5.13789E-2 4.96984E-2 3.93852E-2 3.93322E-2 4.34484E-2 4.17848E-2 3.68299E-2 3.71794E-2 3.75827E-2 4.10249E-2 3.65411E-2 3.76418E-2 3.86181E-2 4.14217E-2 3.51373E-2 3.75459E-2 4.3303E-2 5.85063E-2 7.98287E-2 9.72098E-2 1.01997E-1 1.31175E-1 1.29745E-1 1.0378E-1 1.27297E-1 1.60697E-1 1.50879E-1 1.54563E-1 1.07845E-1 1.36925E-1 1.29277E-1 1.35249E-1 1.2606E-1 1.31807E-1 1.03021E-1 1.17419E-1 1.40514E-1 1.25609E-1 1.12553E-1 1.03337E-1 1.14327E-1 1.09329E-1 1.59306E-1 8.79512E-2 1.69579E-1 5.95312E-2 7.71783E-2 1.10682E-1 9.49715E-2 6.89034E-2 7.87635E-2 8.34772E-2 4.51495E-2 4.86399E-2 2.61222E-2 2.33984E-2 2.68795E-2 2.5799E-2 3.41416E-2 3.79136E-2 3.27303E-2 2.36008E-2 2.58695E-2 1.93705E-2 1.81486E-2 2.5351E-2 2.72638E-2 2.24796E-2 1.64308E-2 8.51518E-3 1.0607E-2 1.83224E-2 2.01677E-2 1.75868E-2 1.91437E-2 1.59682E-2 1.19191E-2 9.28322E-3 9.12204E-3 1.04059E-2 9.78804E-3 9.13972E-3 4.81279E-3 2.27571E-3 2.29808E-3 2.69643E-3 1.96532E-3 9.10584E-4 1.10167E-3 1.71637E-3 3.21961E-3 5.00789E-3 3.46578E-3 3.21961E-3 3.09567E-3 6.05122E-3 1.01112E-2 6.05122E-3 3.11056E-3 2.76727E-3 6.70602E-3 1.40596E-2 2.02485E-2 1.62866E-2 1.11781E-2 1.53508E-2 1.47392E-2 2.64418E-2 5.84572E-2 1.36241E-1 1.99402E-1 2.21516E-1 2.89262E-1 2.2113E-1 1.2561E-1 8.39732E-2 1.83762E-1 2.89846E-1 3.86444E-1 3.10924E-1 2.42486E-1 3.76137E-1 3.80598E-1 -9999 -9999 -9999 -9999 -9999 -9999 -9999 -9999 -9999 -9999 -9999 -9999 -9999 -9999 -9999 -9999 -9999 -9999 -9999 -9999 -9999 -9999 -9999 -9999 -9999 -9999 -9999 -9999 -9999 -9999 -9999 -9999 -9999 -9999 -9999 -9999 -9999 -9999 -9999 -9999 -9999 -9999 -9999 -9999 -9999 -9999
-9999 -9999 -9999 -9999 -9999 -9999 -9999 -9999 -9999 -9999 -9999 -9999 -9999 -9999 -9999 -9999 -9999 -9999 -9999 -9999 -9999 -9999 -9999 -9999 -9999 -9999 -9999 -9999 -9999 -9999 -9999 -9999 -9999 -9999 -9999 -9999 -9999 -9999 -9999 -9999 -9999 -9999 -9999 -9999 -9999 -9999 -9999 -9999 -9999 -9999 -9999 -9999 -9999 -9999 -9999 -9999 -9999 -9999 -9999 -9999 -9999 -9999 -9999 -9999 -9999 -9999 -9999 -9999 -9999 -9999 -9999 -9999 1.19501E-1 1.11335E-1 9.9152E-2 9.9152E-2 1.0041E-1 9.13556E-2 9.2643E-2 9.3352E-2 8.33447E-2 8.31309E-2 8.27047E-2 7.3253E-2 7.3253E-2 7.33481E-2 7.42098E-2 6.73847E-2 6.98012E-2 7.54605E-2 7.83277E-2 8.37514E-2 9.84821E-2 7.88011E-2 7.47309E-2 6.60237E-2 5.05921E-2 4.30942E-2 4.07867E-2 4.11168E-2 3.72798E-2 4.09698E-2 3.80928E-2 3.79902E-2 3.30566E-2 3.33264E-2 3.66893E-2 3.78964E-2 3.33715E-2 3.60023E-2 3.91999E-2 5.69146E-2 7.50368E-2 9.52732E-2 8.22394E-2 7.47352E-2 9.35959E-2 1.09371E-1 1.33804E-1 1.38918E-1 1.71838E-1 1.76771E-1 1.53637E-1 8.46953E-2 1.4322E-1 1.54942E-1 1.54813E-1 1.25324E-1 9.37084E-2 8.31229E-2 1.31585E-1 1.17443E-1 1.10662E-1 1.09018E-1 7.52585E-2 8.32486E-2 8.97906E-2 1.30675E-1 5.68476E-2 8.37768E-2 9.48794E-2 1.16562E-1 1.02504E-1 8.39288E-2 7.6143E-2 7.24675E-2 5.96722E-2 3.1364E-2 4.47109E-2 4.04698E-2 3.10296E-2 1.38949E-2 1.49265E-2 3.21604E-2 3.90061E-2 3.27681E-2 2.78774E-2 2.24457E-2 1.23309E-2 8.82536E-3 1.33298E-2 1.61967E-2 2.82614E-2 1.64308E-2 8.20418E-3 1.1002E-2 1.7039E-2 2.77593E-2 2.19525E-2 1.82946E-2 9.94485E-3 6.34155E-3 5.47182E-3 8.01592E-3 6.72389E-3 4.21381E-3 4.88195E-3 4.19758E-3 2.04505E-3 2.03431E-3 1.88295E-3 1.31725E-3 1.2235E-3 2.58087E-3 2.22695E-3 3.34044E-3 7.50143E-3 1.12226E-2 4.48462E-3 4.6527E-3 1.04879E-2 1.68827E-2 5.22389E-3 2.15496E-3 1.84134E-3 4.8E-3 1.16155E-2 2.17232E-2 3.01011E-2 2.3351E-2 2.75752E-2 1.83331E-2 3.37922E-2 5.37154E-2 6.89144E-2 1.00743E-1 1.69137E-1 1.93046E-1 3.47345E-1 3.97565E-1 2.32931E-1 2.74869E-1 2.32931E-1 3.42948E-1 2.28877E-1 2.55472E-1 4.16868E-1 3.80598E-1 -9999 -9999 -9999 -9999 -9999 -9999 -9999 -9999 -9999 -9999 -9999 -9999 -9999 -9999 -9999 -9999 -9999 -9999 -9999 -9999 -9999 -9999 -9999 -9999 -9999 -9999 -9999 -9999 -9999 -9999 -9999 -9999 -9999 -9999 -9999 -9999 -9999 -9999 -9999 -9999 -9999 -9999 -9999 -9999 -9999 -9999
-9999 -9999 -9999 -9999 -9999 -9999 -9999 -9999 -9999 -9999 -9999 -9999 -9999 -9999 -9999 -9999 -9999 -9999 -9999 -9999 -9999 -9999 -9999 -9999 -9999 -9999 -9999 -9999 -9999 -9999 -9999 -9999 -9999 -9999 -9999 -9999 -9999 -9999 -9999 -9999 -9999 -9999 -9999 -9999 -9999 -9999 -9999 -9999 -9999 -9999 -9999 -9999 -9999 -9999 -9999 -9999 -9999 -9999 -9999 -9999 -9999 -9999 -9999 -9999 -9999 -9999 -9999 -9999 -9999 -9999 -9999 1.19943E-1 1.12729E-1 1.12169E-1 1.00664E-1 1.01555E-1 1.02711E-1 9.28788E-2 9.38274E-2 9.46646E-2 8.45297E-2 8.3559E-2 8.30242E-2 7.40175E-2 6.90768E-2 6.9438E-2 6.26095E-2 6.86278E-2 7.06243E-2 6.87827E-2 8.58168E-2 1.05392E-1 1.14402E-1 1.11871E-1 1.06957E-1 9.3803E-2 7.55586E-2 5.33527E-2 4.37342E-2 3.69295E-2 3.80415E-2 3.92912E-2 3.93441E-2 3.39641E-2 3.35982E-2 3.32813E-2 3.60998E-2 3.26117E-2 3.81012E-2 4.77435E-2 5.7511E-2 5.46078E-2 6.03813E-2 7.88166E-2 8.01491E-2 9.07821E-2 7.29883E-2 8.44744E-2 9.91817E-2 1.37583E-1 1.7216E-1 1.6323E-1 1.4322E-1 8.7323E-2 1.10302E-1 1.34386E-1 1.57243E-1 1.45319E-1 8.52835E-2 7.58637E-2 1.0344E-1 9.98693E-2 1.01903E-1 1.19773E-1 1.05853E-1 1.04323E-1 9.95293E-2 1.06405E-1 1.05374E-1 8.96356E-2 1.01359E-1 9.04796E-2 6.64261E-2 7.60299E-2 5.65645E-2 4.61563E-2 4.12653E-2 2.59294E-2 3.70439E-2 3.67262E-2 2.41263E-2 9.18775E-3 1.18234E-2 2.49785E-2 3.81078E-2 3.41661E-2 2.64098E-2 1.66794E-2 1.05706E-2 1.09739E-2 1.60757E-2 3.10296E-2 2.78635E-2 1.35006E-2 1.13609E-2 2.04271E-2 2.44156E-2 3.02809E-2 1.33226E-2 1.02739E-2 1.14967E-2 7.43403E-3 4.59944E-3 5.76623E-3 5.23147E-3 2.92049E-3 2.3643E-3 2.79204E-3 1.69531E-3 2.05108E-3 1.41818E-3 1.76968E-3 2.75484E-3 4.13119E-3 6.47712E-3 1.80038E-2 1.18856E-2 1.19848E-2 1.44885E-2 1.20732E-2 2.05201E-2 1.73394E-2 5.62245E-3 2.89577E-3 3.44458E-3 4.1274E-3 6.89334E-3 1.60659E-2 3.01011E-2 4.00432E-2 2.88369E-2 1.64657E-2 1.82409E-2 2.43059E-2 3.23302E-2 2.34909E-2 5.60145E-2 9.13113E-2 9.44822E-2 1.18418E-1 1.95543E-1 1.83349E-1 1.25064E-1 1.96933E-1 1.85346E-1 3.32321E-1 3.83047E-1 3.73131E-1 -9999 -9999 -9999 -9999 -9999 -9999 -9999 -9999 -9999 -9999 -9999 -9999 -9999 -9999 -9999 -9999 -9999 -9999 -9999 -9999 -9999 -9999 -9999 -9999 -9999 -9999 -9999 -9999 -9999 -9999 -9999 -9999 -9999 -9999 -9999 -9999 -9999 -9999 -9999 -9999 -9999 -9999 -9999 -9999 -9999 -9999
-9999 -9999 -9999 -9999 -9999 -9999 -9999 -9999 -9999 -9999 -9999 -9999 -9999 -9999 -9999 -9999 -9999 -9999 -9999 -9999 -9999 -9999 -9999 -9999 -9999 -9999 -9999 -9999 -9999 -9999 -9999 -9999 -9999 -9999 -9999 -9999 -9999 -9999 -9999 -9999 -9999 -9999 -9999 -9999 -9999 -9999 -9999 -9999 -9999 -9999 -9999 -9999 -9999 -9999 -9999 -9999 -9999 -9999 -9999 -9999 -9999 -9999 -9999 -9999 -9999 -9999 -9999 -9999 -9999 -9999 -9999 1.10506E-1 1.1092E-1 1.00031E-1 1.01427E-1 1.0414E-1 9.47847E-2 9.5146E-2 9.50254E-2 8.52917E-2 8.54011E-2 8.46381E-2 7.48864E-2 7.48864E-2 6.9801E-2 6.22814E-2 6.32706E-2 6.41901E-2 7.09007E-2 6.89624E-2 9.43202E-2 1.2882E-1 1.35514E-1 1.39502E-1 1.46735E-1 1.22084E-1 9.43403E-2 6.961E-2 5.15425E-2 3.8402E-2 3.86615E-2 4.32292E-2 3.82556E-2 3.805E-2 3.73889E-2 3.64918E-2 3.12689E-2 3.30118E-2 4.38808E-2 7.35868E-2 9.1706E-2 8.27696E-2 5.35254E-2 6.11006E-2 8.41745E-2 8.08514E-2 1.0044E-1 1.05344E-1 1.10595E-1 1.34618E-1 1.60363E-1 1.51018E-1 1.62336E-1 1.06833E-1 1.6219E-1 1.67426E-1 1.62336E-1 1.45534E-1 7.68594E-2 7.12814E-2 7.57655E-2 7.95788E-2 9.40741E-2 7.81461E-2 7.06349E-2 8.04913E-2 7.12814E-2 8.57208E-2 9.11737E-2 9.9884E-2 8.8635E-2 8.91154E-2 6.29658E-2 7.05521E-2 7.28697E-2 3.3331E-2 2.07349E-2 2.5012E-2 3.98275E-2 2.99373E-2 1.54628E-2 1.09401E-2 1.46019E-2 2.65172E-2 4.42912E-2 3.59828E-2 2.32712E-2 1.23626E-2 1.05527E-2 2.05186E-2 2.99373E-2 4.05337E-2 2.59294E-2 1.35006E-2 1.15928E-2 2.36051E-2 3.33423E-2 2.8663E-2 1.72329E-2 9.28355E-3 7.27906E-3 6.12023E-3 3.93631E-3 4.94105E-3 4.27853E-3 3.08172E-3 2.09002E-3 1.01726E-3 1.17916E-3 1.09522E-3 1.36521E-3 2.75484E-3 4.28608E-3 6.9119E-3 1.61601E-2 3.01747E-2 2.64725E-2 1.3621E-2 1.58142E-2 2.10646E-2 2.116E-2 8.42744E-3 4.34624E-3 5.41953E-3 6.94195E-3 6.89844E-3 1.18936E-2 1.91815E-2 2.90353E-2 4.61294E-2 3.33459E-2 1.97379E-2 2.80984E-2 4.61867E-2 4.96285E-2 4.02776E-2 7.08098E-2 5.3505E-2 4.0223E-2 7.2689E-2 1.46224E-1 1.12658E-1 8.02738E-2 1.3967E-1 2.84321E-1 4.29861E-1 3.49299E-1 3.56254E-1 -9999 -9999 -9999 -9999 -9999 -9999 -9999 -9999 -9999 -9999 -9999 -9999 -9999 -9999 -9999 -9999 -9999 -9999 -9999 -9999 -9999 -9999 -9999 -9999 -9999 -9999 -9999 -9999 -9999 -9999 -9999 -9999 -9999 -9999 -9999 -9999 -9999 -9999 -9999 -9999 -9999 -9999 -9999 -9999 -9999 -9999
-9999 -9999 -9999 -9999 -9999 -9999 -9999 -9999 -9999 -9999 -9999 -9999 -9999 -9999 -9999 -9999 -9999 -9999 -9999 -9999 -9999 -9999 -9999 -9999 -9999 -9999 -9999 -9999 -9999 -9999 -9999 -9999 -9999 -9999 -9999 -9999 -9999 -9999 -9999 -9999 -9999 -9999 -9999 -9999 -9999 -9999 -9999 -9999 -9999 -9999 -9999 -9999 -9999 -9999 -9999 -9999 -9999 -9999 -9999 -9999 -9999 -9999 -9999 -9999 -9999 -9999 -9999 -9999 -9999 1.17185E-1 1.07378E-1 1.08728E-1 1.09956E-1 9.99054E-2 1.01683E-1 1.05323E-1 9.6359E-2 9.67256E-2 9.6359E-2 8.69456E-2 8.68344E-2 8.65017E-2 7.12706E-2 7.08083E-2 7.06242E-2 6.28567E-2 6.30219E-2 6.35201E-2 5.79093E-2 6.82462E-2 9.25402E-2 1.12429E-1 1.37829E-1 1.60197E-1 2.01184E-1 1.49119E-1 1.04493E-1 7.59404E-2 4.89507E-2 4.36367E-2 3.96098E-2 4.38711E-2 3.91416E-2 3.91943E-2 3.83589E-2 3.72882E-2 3.19551E-2 3.41022E-2 4.94272E-2 6.60235E-2 7.73827E-2 8.31846E-2 7.88056E-2 8.18174E-2 6.62581E-2 7.84779E-2 1.06548E-1 1.11435E-1 1.21499E-1 1.39745E-1 1.44543E-1 1.69778E-1 1.67426E-1 1.06954E-1 1.77985E-1 2.00583E-1 1.51847E-1 9.54144E-2 5.90379E-2 7.07198E-2 6.57475E-2 9.47843E-2 8.28104E-2 9.56378E-2 1.05161E-1 1.14098E-1 9.24414E-2 9.40825E-2 1.06938E-1 9.49604E-2 7.6853E-2 1.02265E-1 7.6739E-2 5.09887E-2 4.92295E-2 3.55321E-2 2.46027E-2 2.96225E-2 1.85963E-2 1.48327E-2 6.78842E-3 6.73248E-3 1.45187E-2 1.69896E-2 2.76617E-2 2.78635E-2 1.79887E-2 1.53905E-2 1.58676E-2 1.72789E-2 3.57968E-2 3.82349E-2 2.16488E-2 1.29755E-2 2.08682E-2 2.32712E-2 3.3349E-2 2.43921E-2 1.13025E-2 8.05398E-3 5.48137E-3 3.93631E-3 3.39715E-3 3.52461E-3 2.00068E-3 1.61323E-3 1.20946E-3 1.05552E-3 1.26692E-3 1.76201E-3 2.12223E-3 4.28608E-3 5.34459E-3 5.15164E-3 1.16402E-2 3.62743E-2 4.111E-2 1.77427E-2 1.29875E-2 2.52194E-2 2.68414E-2 1.3543E-2 9.74786E-3 8.41939E-3 9.68024E-3 1.49141E-2 1.60048E-2 2.58397E-2 4.61294E-2 4.29835E-2 2.07889E-2 1.41953E-2 2.26278E-2 4.32029E-2 4.50951E-2 6.39456E-2 4.79486E-2 2.58889E-2 3.09077E-2 6.25156E-2 9.451E-2 8.54435E-2 9.79441E-2 2.83565E-1 4.2003E-1 3.66008E-1 3.80598E-1 3.50492E-1 -9999 -9999 -9999 -9999 -9999 -9999 -9999 -9999 -9999 -9999 -9999 -9999 -9999 -9999 -9999 -9999 -9999 -9999 -9999 -9999 -9999 -9999 -9999 -9999 -9999 -9999 -9999 -9999 -9999 -9999 -9999 -9999 -9999 -9999 -9999 -9999 -9999 -9999 -9999 -9999 -9999 -9999 -9999 -9999 -9999 -9999
-9999 -9999 -9999 -9999 -9999 -9999 -9999 -9999 -9999 -9999 -9999 -9999 -9999 -9999 -9999 -9999 -9999 -9999 -9999 -9999 -9999 -9999 -9999 -9999 -9999 -9999 -9999 -9999 -9999 -9999 -9999 -9999 -9999 -9999 -9999 -9999 -9999 -9999 -9999 -9999 -9999 -9999 -9999 -9999 -9999 -9999 -9999 -9999 -9999 -9999 -9999 -9999 -9999 -9999 -9999 -9999 -9999 -9999 -9999 -9999 -9999 -9999 -9999 -9999 -9999 -9999 -9999 -9999 1.16751E-1 1.18058E-1 1.07916E-1 1.09546E-1 9.97794E-2 1.00791E-1 1.0297E-1 9.47847E-2 9.66033E-2 9.67256E-2 8.67234E-2 8.77273E-2 8.82895E-2 7.85577E-2 7.2958E-2 7.28633E-2 6.42743E-2 6.37706E-2 6.31876E-2 5.58059E-2 5.73765E-2 6.74488E-2 8.27888E-2 9.8055E-2 1.29397E-1 1.55909E-1 1.8512E-1 1.71355E-1 1.21768E-1 7.75618E-2 5.68029E-2 4.62829E-2 4.39299E-2 3.88267E-2 3.98324E-2 4.03174E-2 3.95121E-2 3.31014E-2 3.30566E-2 4.17006E-2 5.52669E-2 6.01347E-2 6.27191E-2 7.04711E-2 8.88109E-2 9.5502E-2 8.8785E-2 1.03128E-1 1.20183E-1 1.44888E-1 1.44888E-1 1.3852E-1 1.30799E-1 1.3388E-1 1.61824E-1 1.30144E-1 1.52533E-1 1.33404E-1 5.47392E-2 4.48226E-2 5.08934E-2 6.79251E-2 7.97763E-2 9.41953E-2 1.21892E-1 1.20973E-1 1.02374E-1 1.07103E-1 1.06251E-1 1.18945E-1 9.78338E-2 1.08067E-1 1.12668E-1 9.55357E-2 9.84809E-2 6.66766E-2 3.3331E-2 1.99291E-2 1.37207E-2 1.97642E-2 1.47363E-2 6.06049E-3 5.39022E-3 1.2094E-2 2.10774E-2 2.64462E-2 1.7197E-2 1.3838E-2 1.85855E-2 2.77258E-2 2.8719E-2 2.5012E-2 4.99351E-2 3.57968E-2 1.80618E-2 2.08796E-2 2.5012E-2 3.32401E-2 2.4263E-2 2.08229E-2 1.19818E-2 1.07974E-2 8.80179E-3 6.79578E-3 5.60066E-3 5.70115E-3 2.49537E-3 2.30182E-3 1.42057E-3 1.97679E-3 1.36613E-3 2.84253E-3 4.43245E-3 7.43828E-3 1.15426E-2 7.7162E-3 1.347E-2 4.9612E-2 5.57523E-2 2.47417E-2 1.8021E-2 2.78012E-2 4.13913E-2 3.11254E-2 2.89717E-2 1.40458E-2 1.12566E-2 2.01096E-2 3.58563E-2 5.12616E-2 5.69308E-2 4.00432E-2 2.47993E-2 1.89618E-2 2.43059E-2 2.8131E-2 3.63038E-2 4.01542E-2 2.49656E-2 3.95989E-2 7.99098E-2 1.0088E-1 5.44482E-2 5.83656E-2 1.40291E-1 3.48094E-1 4.39712E-1 3.66008E-1 3.67903E-1 3.50811E-1 3.1387E-1 -9999 -9999 -9999 -9999 -9999 -9999 -9999 -9999 -9999 -9999 -9999 -9999 -9999 -9999 -9999 -9999 -9999 -9999 -9999 -9999 -9999 -9999 -9999 -9999 -9999 -9999 -9999 -9999 -9999 -9999 -9999 -9999 -9999 -9999 -9999 -9999 -9999 -9999 -9999 -9999 -9999 -9999 -9999 -9999 -9999
-9999 -9999 -9999 -9999 -9999 -9999 -9999 -9999 -9999 -9999 -9999 -9999 -9999 -9999 -9999 -9999 -9999 -9999 -9999 -9999 -9999 -9999 -9999 -9999 -9999 -9999 -9999 -9999 -9999 -9999 -9999 -9999 -9999 -9999 -9999 -9999 -9999 -9999 -9999 -9999 -9999 -9999 -9999 -9999 -9999 -9999 -9999 -9999 -9999 -9999 -9999 -9999 -9999 -9999 -9999 -9999 -9999 -9999 -9999 -9999 -9999 -9999 -9999 -9999 -9999 -9999 -9999 1.17185E-1 1.18936E-1 1.09273E-1 1.10782E-1 1.12309E-1 1.01683E-1 1.02582E-1 1.0401E-1 9.52667E-2 9.6359E-2 9.64811E-2 8.67234E-2 8.77273E-2 8.87417E-2 7.42957E-2 7.46821E-2 7.51676E-2 6.64133E-2 6.54641E-2 6.41901E-2 5.62504E-2 5.73008E-2 6.1689E-2 7.0202E-2 2.28476E-2 1.08845E-1 1.09307E-1 1.46278E-1 1.88954E-1 1.40768E-1 8.99146E-2 6.02765E-2 4.85608E-2 3.97254E-2 3.96186E-2 4.02633E-2 4.0644E-2 3.74393E-2 3.61973E-2 3.61485E-2 4.28349E-2 5.381E-2 5.87168E-2 6.42181E-2 7.09314E-2 7.87947E-2 7.51779E-2 8.78703E-2 1.09653E-1 1.27321E-1 1.55263E-1 1.79755E-1 1.5362E-1 1.41334E-1 1.09016E-1 1.51918E-1 1.8886E-1 1.52778E-1 7.07397E-2 4.78622E-2 6.88174E-2 8.94143E-2 1.08368E-1 1.14272E-1 1.35904E-1 1.22333E-1 1.23165E-1 1.23165E-1 1.23165E-1 1.17429E-1 1.28594E-1 1.18359E-1 1.457E-1 1.02128E-1 8.10132E-2 9.58066E-2 8.37669E-2 5.28072E-2 3.4351E-2 2.28614E-2 1.32178E-2 1.13607E-2 5.59991E-3 1.07914E-2 2.61302E-2 3.68683E-2 8.26904E-2 6.07107E-2 2.49604E-2 2.99373E-2 4.42912E-2 2.78635E-2 3.70947E-2 4.73667E-2 2.78635E-2 1.87291E-2 2.69782E-2 3.28269E-2 2.43803E-2 1.73049E-2 1.60969E-2 1.9677E-2 1.51547E-2 1.49676E-2 9.84673E-3 8.49311E-3 7.49296E-3 3.93365E-3 3.43777E-3 3.0036E-3 2.37712E-3 1.4715E-3 2.45335E-3 4.1112E-3 7.43828E-3 1.54527E-2 1.85314E-2 2.16002E-2 3.6725E-2 7.15809E-2 3.03645E-2 2.3219E-2 5.65067E-2 4.13913E-2 5.48516E-2 6.30406E-2 3.4649E-2 5.67997E-2 3.86463E-2 8.31182E-2 9.83315E-2 4.00432E-2 2.5125E-2 2.57053E-2 3.38505E-2 2.18151E-2 3.00871E-2 5.86302E-2 5.27009E-2 4.74116E-2 9.49986E-2 2.17925E-1 2.43627E-1 1.91561E-1 7.98246E-2 1.89777E-1 2.76994E-1 4.35757E-1 3.49299E-1 3.53368E-1 3.44773E-1 3.34405E-1 -9999 -9999 -9999 -9999 -9999 -9999 -9999 -9999 -9999 -9999 -9999 -9999 -9999 -9999 -9999 -9999 -9999 -9999 -9999 -9999 -9999 -9999 -9999 -9999 -9999 -9999 -9999 -9999 -9999 -9999 -9999 -9999 -9999 -9999 -9999 -9999 -9999 -9999 -9999 -9999 -9999 -9999 -9999 -9999 -9999
-9999 -9999 -9999 -9999 -9999 -9999 -9999 -9999 -9999 -9999 -9999 -9999 -9999 -9999 -9999 -9999 -9999 -9999 -9999 -9999 -9999 -9999 -9999 -9999 -9999 -9999 -9999 -9999 -9999 -9999 -9999 -9999 -9999 -9999 -9999 -9999 -9999 -9999 -9999 -9999 -9999 -9999 -9999 -9999 -9999 -9999 -9999 -9999 -9999 -9999 -9999 -9999 -9999 -9999 -9999 -9999 -9999 -9999 -9999 -9999 -9999 -9999 -9999 -9999 -9999 -9999 1.16751E-1 1.18789E-1 1.20709E-1 1.1092E-1 1.12309E-1 1.02582E-1 1.03359E-1 1.0401E-1 9.39466E-2 9.57508E-2 9.69707E-2 8.71683E-2 8.75033E-2 8.2375E-2 7.43922E-2 7.51676E-2 7.6246E-2 6.81719E-2 6.76398E-2 6.67616E-2 5.79093E-2 5.72252E-2 5.73008E-2 5.28946E-2 1.55541E-2 1.8949E-2 2.30045E-2 9.18438E-2 1.28045E-1 1.79253E-1 1.43903E-1 9.77736E-2 6.85492E-2 5.03387E-2 4.06986E-2 4.05348E-2 4.05894E-2 3.51322E-2 3.73889E-2 3.64425E-2 3.63933E-2 3.47463E-2 5.24632E-2 8.55657E-2 8.74477E-2 8.17948E-2 8.36843E-2 9.2232E-2 1.15674E-1 1.26093E-1 1.53085E-1 2.04605E-1 1.67426E-1 1.76006E-1 1.39656E-1 7.08837E-2 7.30355E-2 6.6426E-2 6.57435E-2 4.45769E-2 7.10961E-2 7.47008E-2 1.17811E-1 1.17187E-1 1.3276E-1 1.31865E-1 1.15402E-1 1.31374E-1 1.23165E-1 1.27213E-1 1.20443E-1 1.19192E-1 4.97824E-2 7.94741E-2 1.54793E-1 9.14638E-2 7.02284E-2 7.72532E-2 5.86368E-2 2.49062E-2 1.37762E-2 1.18512E-2 1.69971E-2 1.21314E-2 1.25225E-2 2.8213E-2 4.12653E-2 1.11682E-1 7.21454E-2 6.07107E-2 4.42912E-2 4.82104E-2 3.15157E-2 4.60658E-2 3.39113E-2 2.97588E-2 2.76593E-2 3.05909E-2 2.91908E-2 1.93991E-2 2.05898E-2 2.23361E-2 1.80534E-2 1.79456E-2 1.73626E-2 1.42842E-2 1.44306E-2 1.10391E-2 7.06319E-3 6.03597E-3 3.71091E-3 2.61855E-3 3.43649E-3 5.34459E-3 5.9676E-3 9.61365E-3 1.43674E-2 2.22095E-2 3.384E-2 4.47604E-2 4.73932E-2 2.32259E-2 2.16319E-2 7.53584E-2 6.91418E-2 5.84496E-2 8.01638E-2 6.99165E-2 1.27674E-1 1.15523E-1 1.68274E-1 1.46093E-1 4.453E-2 2.41809E-2 4.40845E-2 4.85901E-2 2.62016E-2 1.81095E-2 3.97122E-2 6.54258E-2 1.29069E-1 1.34316E-1 3.05295E-1 3.67713E-1 2.86984E-1 9.50588E-2 2.14258E-1 3.16351E-1 3.83047E-1 3.31778E-1 3.33781E-1 3.3347E-1 3.35341E-1 3.17502E-1 -9999 -9999 -9999 -9999 -9999 -9999 -9999 -9999 -9999 -9999 -9999 -9999 -9999 -9999 -9999 -9999 -9999 -9999 -9999 -9999 -9999 -9999 -9999 -9999 -9999 -9999 -9999 -9999 -9999 -9999 -9999 -9999 -9999 -9999 -9999 -9999 -9999 -9999 -9999 -9999 -9999 -9999 -9999 -9999
-9999 -9999 -9999 -9999 -9999 -9999 -9999 -9999 -9999 -9999 -9999 -9999 -9999 -9999 -9999 -9999 -9999 -9999 -9999 -9999 -9999 -9999 -9999 -9999 -9999 -9999 -9999 -9999 -9999 -9999 -9999 -9999 -9999 -9999 -9999 -9999 -9999 -9999 -9999 -9999 -9999 -9999 -9999 -9999 -9999 -9999 -9999 -9999 -9999 -9999 -9999 -9999 -9999 -9999 -9999 -9999 -9999 -9999 -9999 -9999 -9999 -9999 -9999 -9999 -9999 1.16607E-1 1.17912E-1 1.20709E-1 1.11058E-1 1.12169E-1 1.13713E-1 1.03359E-1 1.0401E-1 1.04402E-1 9.46646E-2 9.6359E-2 9.79566E-2 8.80643E-2 8.89685E-2 8.37623E-2 7.52651E-2 7.6246E-2 7.73386E-2 6.91574E-2 6.83501E-2 6.74633E-2 5.86783E-2 5.79857E-2 5.75283E-2 5.14399E-2 5.39573E-2 1.55971E-2 1.49315E-2 2.10845E-2 1.19833E-1 1.58103E-1 1.75235E-1 1.22871E-1 7.37314E-2 4.57942E-2 4.15271E-2 4.08082E-2 4.05894E-2 3.49427E-2 3.70875E-2 3.64917E-2 3.64425E-2 3.70291E-2 5.88026E-2 8.19114E-2 7.2517E-2 6.9257E-2 8.45478E-2 3.29605E-2 3.95099E-2 4.76773E-2 1.80726E-1 1.72641E-1 1.83457E-1 2.12774E-1 1.19501E-1 5.07817E-2 4.14575E-2 5.92551E-2 1.0303E-1 5.69632E-2 9.8213E-2 1.25252E-1 1.58744E-1 1.51045E-1 1.11682E-1 1.15402E-1 1.27213E-1 1.39252E-1 1.2633E-1 1.25771E-1 1.21152E-1 1.11198E-1 4.37919E-2 5.88534E-2 5.69269E-2 1.17773E-1 7.93448E-2 5.86368E-2 3.70947E-2 2.40154E-2 2.06355E-2 2.21466E-2 3.17909E-2 2.84876E-2 2.37122E-2 2.66365E-2 3.84378E-2 7.71986E-2 1.04291E-1 3.96333E-2 4.86912E-2 3.77066E-2 3.59186E-2 3.69281E-2 3.71279E-2 3.56768E-2 3.59186E-2 3.06643E-2 2.53708E-2 2.47337E-2 2.44776E-2 1.65166E-2 1.04156E-2 7.71086E-3 7.52028E-3 9.24766E-3 1.03893E-2 6.28804E-3 5.65535E-3 3.61764E-3 3.49513E-3 3.02763E-3 7.7162E-3 1.4886E-2 1.43674E-2 2.38729E-2 3.31666E-2 3.27816E-2 4.49546E-2 6.10138E-2 5.92716E-2 3.69078E-2 3.90573E-2 7.01324E-2 7.06393E-2 5.60983E-2 4.5415E-2 7.0761E-2 1.18408E-1 1.7405E-1 2.03282E-1 1.49294E-1 8.89284E-2 3.47309E-2 5.87568E-2 6.46605E-2 3.89696E-2 2.33121E-2 6.73385E-2 1.93824E-1 3.14626E-1 2.76199E-1 4.06418E-1 3.18587E-1 2.67032E-1 2.71745E-1 3.24106E-1 4.35364E-1 3.49299E-1 2.8782E-1 3.15055E-1 3.0489E-1 3.20545E-1 3.54649E-1 3.82442E-1 -9999 -9999 -9999 -9999 -9999 -9999 -9999 -9999 -9999 -9999 -9999 -9999 -9999 -9999 -9999 -9999 -9999 -9999 -9999 -9999 -9999 -9999 -9999 -9999 -9999 -9999 -9999 -9999 -9999 -9999 -9999 -9999 -9999 -9999 -9999 -9999 -9999 -9999 -9999 -9999 -9999 -9999 -9999
-9999 -9999 -9999 -9999 -9999 -9999 -9999 -9999 -9999 -9999 -9999 -9999 -9999 -9999 -9999 -9999 -9999 -9999 -9999 -9999 -9999 -9999 -9999 -9999 -9999 -9999 -9999 -9999 -9999 -9999 -9999 -9999 -9999 -9999 -9999 -9999 -9999 -9999 -9999 -9999 -9999 -9999 -9999 -9999 -9999 -9999 -9999 -9999 -9999 -9999 -9999 -9999 -9999 -9999 -9999 -9999 -9999 -9999 -9999 -9999 -9999 -9999 -9999 -9999 -9999 1.17041E-1 1.1923E-1 1.22204E-1 1.12589E-1 1.1315E-1 1.14279E-1 1.03749E-1 1.04533E-1 9.4305E-2 9.53875E-2 9.68481E-2 8.79518E-2 8.90822E-2 8.99959E-2 7.51676E-2 7.58522E-2 7.68402E-2 6.90673E-2 6.9519E-2 6.88873E-2 6.03247E-2 5.91444E-2 5.85238E-2 5.09635E-2 5.08957E-2 5.18516E-2 5.38144E-2 1.24009E-2 1.76263E-2 9.73625E-2 1.33999E-1 1.92922E-1 1.34978E-1 7.54885E-2 5.14325E-2 4.20319E-2 4.05348E-2 3.52273E-2 3.75404E-2 3.70375E-2 3.63933E-2 3.17319E-2 3.6287E-2 4.62275E-2 4.41657E-2 3.79729E-2 4.30939E-2 5.97924E-2 8.89997E-2 3.28713E-2 3.28044E-2 1.83438E-1 1.89059E-1 1.67426E-1 2.00654E-1 1.30676E-1 4.03524E-2 4.40956E-2 1.20673E-1 1.18248E-1 6.14887E-2 9.78509E-2 1.27023E-1 1.20068E-1 1.19229E-1 1.27213E-1 1.15402E-1 1.15402E-1 1.44553E-1 1.24909E-1 1.28497E-1 1.17964E-1 1.11251E-1 1.04591E-1 9.76011E-2 1.15563E-1 1.2545E-1 1.04096E-1 7.09743E-2 3.64703E-2 4.05736E-2 3.51417E-2 3.64703E-2 3.77916E-2 6.18227E-2 4.81334E-2 4.54472E-2 5.50795E-2 3.08587E-2 4.36705E-2 4.2094E-2 5.03436E-2 3.63536E-2 3.86478E-2 2.78797E-2 3.82138E-2 2.53687E-2 3.06716E-2 2.56988E-2 2.28363E-2 1.71029E-2 2.14321E-2 1.75001E-2 1.12369E-2 7.66619E-3 6.02903E-3 9.29723E-3 6.37827E-3 3.02527E-3 2.89897E-3 4.00745E-3 2.02756E-3 3.27428E-3 8.30332E-3 1.33573E-2 2.14209E-2 2.82589E-2 4.28521E-2 3.94399E-2 4.91863E-2 6.67929E-2 6.96556E-2 7.81589E-2 8.48175E-2 9.32996E-2 1.03101E-1 6.55201E-2 7.94963E-2 7.72082E-2 1.33766E-1 1.58995E-1 9.73477E-2 1.10024E-1 1.0784E-1 1.01658E-1 8.88805E-2 6.98992E-2 3.77678E-2 3.58255E-2 8.53946E-2 1.51525E-1 3.3078E-1 1.90079E-1 1.69551E-1 1.45717E-1 2.87554E-1 1.91866E-1 1.57253E-1 3.66008E-1 3.20693E-1 2.72287E-1 2.90827E-1 2.99866E-1 3.38157E-1 3.92083E-1 3.91081E-1 -9999 -9999 -9999 -9999 -9999 -9999 -9999 -9999 -9999 -9999 -9999 -9999 -9999 -9999 -9999 -9999 -9999 -9999 -9999 -9999 -9999 -9999 -9999 -9999 -9999 -9999 -9999 -9999 -9999 -9999 -9999 -9999 -9999 -9999 -9999 -9999 -9999 -9999 -9999 -9999 -9999 -9999 -9999
-9999 -9999 -9999 -9999 -9999 -9999 -9999 -9999 -9999 -9999 -9999 -9999 -9999 -9999 -9999 -9999 -9999 -9999 -9999 -9999 -9999 -9999 -9999 -9999 -9999 -9999 -9999 -9999 -9999 -9999 -9999 -9999 -9999 -9999 -9999 -9999 -9999 -9999 -9999 -9999 -9999 -9999 -9999 -9999 -9999 -9999 -9999 -9999 -9999 -9999 -9999 -9999 -9999 -9999 -9999 -9999 -9999 -9999 -9999 -9999 -9999 -9999 -9999 -9999 -9999 1.17476E-1 1.19967E-1 1.11058E-1 1.12729E-1 1.13855E-1 1.03229E-1 1.0414E-1 1.05059E-1 9.50254E-2 9.59937E-2 9.74625E-2 8.85154E-2 8.96522E-2 8.4518E-2 7.58522E-2 7.63447E-2 7.70392E-2 6.90673E-2 6.91574E-2 6.91574E-2 6.06431E-2 5.97712E-2 5.91444E-2 5.1714E-2 5.1714E-2 5.15768E-2 4.5648E-2 4.82811E-2 1.48493E-2 2.17185E-2 1.16508E-1 1.81185E-1 1.5549E-1 8.94638E-2 5.49595E-2 4.25996E-2 3.499E-2 3.76926E-2 3.77943E-2 3.73889E-2 3.19045E-2 3.27814E-2 4.13566E-2 4.66618E-2 3.54471E-2 3.33987E-2 3.39918E-2 3.68131E-2 5.1481E-2 7.06895E-2 2.36483E-2 5.04618E-2 1.78076E-1 2.12774E-1 1.98363E-1 6.65906E-2 4.02382E-2 8.23027E-2 1.538E-1 1.45035E-1 6.31257E-2 9.78414E-2 1.04361E-1 1.15235E-1 1.27751E-1 1.45849E-1 1.44553E-1 1.15402E-1 1.40042E-1 1.25604E-1 1.20134E-1 1.17259E-1 1.04986E-1 8.87298E-2 6.79064E-2 8.0167E-2 9.70391E-2 8.31436E-2 5.76714E-2 4.51169E-2 6.62519E-2 5.01425E-2 5.14988E-2 5.00081E-2 5.52751E-2 5.66466E-2 5.28501E-2 4.63752E-2 3.97737E-2 4.64993E-2 4.15134E-2 2.86598E-2 4.86512E-2 3.16304E-2 2.97304E-2 3.98756E-2 2.70205E-2 1.80618E-2 1.56181E-2 1.50599E-2 1.45214E-2 1.45535E-2 1.43721E-2 1.29613E-2 1.3917E-2 1.1514E-2 1.39635E-2 7.10578E-3 3.87006E-3 2.26479E-3 2.62472E-3 1.74841E-3 2.82553E-3 4.44675E-3 7.43828E-3 1.11284E-2 2.38729E-2 3.804E-2 1.92157E-2 3.97396E-2 6.10466E-2 4.65977E-2 4.76281E-2 5.74956E-2 8.87888E-2 1.08723E-1 1.19003E-1 1.35436E-1 1.41922E-1 1.46683E-1 1.28661E-1 1.38629E-1 1.07651E-1 1.20949E-1 1.47782E-1 1.90136E-1 1.59486E-1 6.89096E-2 3.98707E-2 6.0357E-2 9.51778E-2 2.73893E-1 3.64287E-1 2.87554E-1 1.10055E-1 9.55742E-2 8.72569E-2 9.23517E-2 3.34579E-1 3.05628E-1 2.8522E-1 2.94598E-1 3.1056E-1 3.51449E-1 3.92417E-1 3.63143E-1 -9999 -9999 -9999 -9999 -9999 -9999 -9999 -9999 -9999 -9999 -9999 -9999 -9999 -9999 -9999 -9999 -9999 -9999 -9999 -9999 -9999 -9999 -9999 -9999 -9999 -9999 -9999 -9999 -9999 -9999 -9999 -9999 -9999 -9999 -9999 -9999 -9999 -9999 -9999 -9999 -9999 -9999 -9999
-9999 -9999 -9999 -9999 -9999 -9999 -9999 -9999 -9999 -9999 -9999 -9999 -9999 -9999 -9999 -9999 -9999 -9999 -9999 -9999 -9999 -9999 -9999 -9999 -9999 -9999 -9999 -9999 -9999 -9999 -9999 -9999 -9999 -9999 -9999 -9999 -9999 -9999 -9999 -9999 -9999 -9999 -9999 -9999 -9999 -9999 -9999 -9999 -9999 -9999 -9999 -9999 -9999 -9999 -9999 -9999 -9999 -9999 -9999 -9999 -9999 -9999 -9999 -9999 1.17185E-1 1.18496E-1 1.20412E-1 1.1092E-1 1.12309E-1 1.13855E-1 1.03879E-1 1.04664E-1 1.05587E-1 9.56295E-2 9.69707E-2 8.78395E-2 8.89685E-2 8.40854E-2 7.5656E-2 7.66416E-2 7.72386E-2 6.94285E-2 6.9338E-2 6.90673E-2 6.0883E-2 6.0723E-2 6.04042E-2 5.28244E-2 5.26145E-2 5.27544E-2 4.61388E-2 4.58315E-2 4.68844E-2 1.26434E-2 1.62333E-2 9.96432E-2 1.54572E-1 1.65932E-1 1.14813E-1 6.52319E-2 4.45256E-2 3.49427E-2 3.73385E-2 3.77434E-2 3.76418E-2 3.51293E-2 3.70791E-2 4.79242E-2 6.22356E-2 4.31001E-2 3.69179E-2 3.87593E-2 3.88115E-2 3.17435E-2 3.40146E-2 5.22807E-2 8.90685E-2 1.395E-1 1.10392E-1 7.76538E-2 4.0728E-2 5.85478E-2 1.40253E-1 1.37369E-1 1.55378E-1 9.13905E-2 4.89047E-2 7.75482E-2 9.98654E-2 1.15816E-1 9.86023E-2 1.35584E-1 1.11682E-1 1.26722E-1 1.04078E-1 9.90823E-2 9.94293E-2 7.50536E-2 6.56367E-2 6.4023E-2 7.33216E-2 9.24001E-2 1.08986E-1 7.21913E-2 6.85133E-2 8.49774E-2 7.46981E-2 7.58224E-2 6.91395E-2 5.90607E-2 4.97466E-2 4.3576E-2 4.93759E-2 5.22816E-2 4.52831E-2 3.73008E-2 3.39597E-2 4.20371E-2 3.3331E-2 3.60873E-2 4.20425E-2 2.76593E-2 2.41263E-2 1.35006E-2 8.06962E-3 7.51858E-3 9.36789E-3 9.44212E-3 1.67463E-2 1.21186E-2 9.50426E-3 9.4657E-3 3.66623E-3 3.52461E-3 1.88335E-3 1.44488E-3 2.81372E-3 4.56066E-3 7.43828E-3 1.07289E-2 1.60252E-2 2.38729E-2 2.30266E-2 1.38532E-2 3.44661E-2 4.91219E-2 3.20889E-2 3.09605E-2 6.77076E-2 8.17346E-2 7.59667E-2 1.1861E-1 1.00055E-1 1.11182E-1 1.31523E-1 1.56988E-1 1.52643E-1 1.44001E-1 1.62339E-1 1.19103E-1 2.16953E-1 1.61125E-1 6.96096E-2 4.17302E-2 6.97455E-2 1.08328E-1 2.04328E-1 2.38155E-1 3.67082E-1 1.91866E-1 1.06656E-1 7.42994E-2 3.40193E-1 3.34244E-1 3.02958E-1 3.15055E-1 3.02224E-1 3.64951E-1 3.88965E-1 3.96768E-1 3.51242E-1 -9999 -9999 -9999 -9999 -9999 -9999 -9999 -9999 -9999 -9999 -9999 -9999 -9999 -9999 -9999 -9999 -9999 -9999 -9999 -9999 -9999 -9999 -9999 -9999 -9999 -9999 -9999 -9999 -9999 -9999 -9999 -9999 -9999 -9999 -9999 -9999 -9999 -9999 -9999 -9999 -9999 -9999 -9999
-9999 -9999 -9999 -9999 -9999 -9999 -9999 -9999 -9999 -9999 -9999 -9999 -9999 -9999 -9999 -9999 -9999 -9999 -9999 -9999 -9999 -9999 -9999 -9999 -9999 -9999 -9999 -9999 -9999 -9999 -9999 -9999 -9999 -9999 -9999 -9999 -9999 -9999 -9999 -9999 -9999 -9999 -9999 -9999 -9999 -9999 -9999 -9999 -9999 -9999 -9999 -9999 -9999 -9999 -9999 -9999 -9999 -9999 -9999 -9999 -9999 -9999 1.2836E-1 1.29461E-1 1.17912E-1 1.1923E-1 1.20709E-1 1.10644E-1 1.12729E-1 1.03359E-1 1.05191E-1 1.06117E-1 9.57508E-2 9.68481E-2 9.79566E-2 8.87417E-2 8.39776E-2 8.48438E-2 7.63447E-2 7.74386E-2 7.82431E-2 7.00648E-2 7.00648E-2 6.92476E-2 6.0803E-2 6.10434E-2 6.10434E-2 5.38144E-2 5.38858E-2 5.38858E-2 4.6947E-2 4.64481E-2 4.66346E-2 1.04038E-2 1.33E-2 2.28164E-2 1.32221E-1 1.6632E-1 1.45841E-1 8.59884E-2 4.53069E-2 3.83071E-2 3.68879E-2 3.72881E-2 3.26484E-2 3.56072E-2 3.76332E-2 4.44029E-2 4.2634E-2 4.06222E-2 4.11224E-2 4.04646E-2 4.04102E-2 3.68982E-2 3.17004E-2 3.81633E-2 4.50841E-2 4.8391E-2 4.20621E-2 4.16688E-2 5.34336E-2 9.18749E-2 1.80342E-1 1.41808E-1 1.41808E-1 1.20169E-1 6.83817E-2 5.28334E-2 8.17421E-2 6.65243E-2 5.36811E-2 8.23916E-2 1.16192E-1 1.12697E-1 7.44013E-2 5.44513E-2 5.85517E-2 5.85517E-2 6.27751E-2 6.33546E-2 7.02416E-2 8.15122E-2 9.62012E-2 9.1287E-2 7.79335E-2 8.16515E-2 8.86056E-2 5.90262E-2 6.28424E-2 4.41199E-2 4.65684E-2 4.61349E-2 5.28147E-2 3.91589E-2 3.77916E-2 2.54879E-2 2.8392E-2 2.739E-2 2.37148E-2 3.80053E-2 3.931E-2 2.69718E-2 2.62439E-2 1.94207E-2 9.03102E-3 7.50721E-3 1.00664E-2 5.60469E-3 7.79948E-3 9.03102E-3 1.0455E-2 1.06614E-2 6.8682E-3 2.52971E-3 1.68382E-3 1.4408E-3 2.80955E-3 3.93631E-3 6.19092E-3 7.7162E-3 1.11284E-2 1.43674E-2 1.15426E-2 1.85314E-2 3.20889E-2 2.68194E-2 2.49063E-2 2.9863E-2 7.19915E-2 7.19915E-2 6.99165E-2 9.98249E-2 1.15727E-1 8.57869E-2 9.95734E-2 1.31214E-1 1.31482E-1 1.60355E-1 1.04891E-1 1.89283E-1 1.56565E-1 2.13639E-1 1.59486E-1 1.11602E-1 2.44678E-1 1.41449E-1 1.32262E-1 2.56975E-1 3.15744E-1 1.49143E-1 8.72569E-2 3.40822E-1 3.30203E-1 3.09207E-1 2.97659E-1 3.10237E-1 2.99572E-1 3.64302E-1 3.84645E-1 3.85093E-1 -9999 -9999 -9999 -9999 -9999 -9999 -9999 -9999 -9999 -9999 -9999 -9999 -9999 -9999 -9999 -9999 -9999 -9999 -9999 -9999 -9999 -9999 -9999 -9999 -9999 -9999 -9999 -9999 -9999 -9999 -9999 -9999 -9999 -9999 -9999 -9999 -9999 -9999 -9999 -9999 -9999 -9999 -9999 -9999
-9999 -9999 -9999 -9999 -9999 -9999 -9999 -9999 -9999 -9999 -9999 -9999 -9999 -9999 -9999 -9999 -9999 -9999 -9999 -9999 -9999 -9999 -9999 -9999 -9999 -9999 -9999 -9999 -9999 -9999 -9999 -9999 -9999 -9999 -9999 -9999 -9999 -9999 -9999 -9999 -9999 -9999 -9999 -9999 -9999 -9999 -9999 -9999 -9999 -9999 -9999 -9999 -9999 -9999 -9999 -9999 -9999 -9999 -9999 -9999 -9999 -9999 3.42886E-2 3.10966E-2 3.13083E-2 1.20115E-1 1.10094E-1 1.11751E-1 1.13431E-1 1.04796E-1 1.06917E-1 1.08127E-1 9.72163E-2 9.74625E-2 9.88266E-2 8.36548E-2 8.47351E-2 7.63447E-2 7.70392E-2 7.79405E-2 7.00648E-2 7.09831E-2 7.07986E-2 6.20142E-2 6.1527E-2 6.14462E-2 5.4316E-2 5.47494E-2 5.49673E-2 4.82811E-2 4.79602E-2 4.75779E-2 4.71984E-2 4.19098E-2 1.10427E-2 1.62557E-2 8.16736E-2 1.2795E-1 1.66515E-1 1.22594E-1 5.60612E-2 4.0863E-2 3.67388E-2 3.16889E-2 3.47984E-2 3.58002E-2 3.88178E-2 4.35584E-2 4.54041E-2 4.70161E-2 4.29209E-2 4.73942E-2 4.68592E-2 6.21671E-2 6.15977E-2 5.22114E-2 4.18746E-2 4.08925E-2 5.47883E-2 7.9366E-2 1.54614E-1 1.68884E-1 1.76301E-1 1.20316E-1 1.00898E-1 1.31374E-1 1.24284E-1 7.57709E-2 5.19294E-2 5.60742E-2 6.10876E-2 6.91824E-2 9.8344E-2 8.63671E-2 6.19684E-2 5.45958E-2 5.59064E-2 5.64263E-2 6.1631E-2 6.35211E-2 6.96946E-2 7.81171E-2 8.46899E-2 8.68448E-2 8.32728E-2 7.59351E-2 5.32847E-2 3.64703E-2 3.2743E-2 3.01725E-2 3.34306E-2 2.42008E-2 3.23985E-2 2.6303E-2 3.0504E-2 4.8411E-2 4.63294E-2 3.90976E-2 3.46551E-2 3.25419E-2 3.8772E-2 3.25234E-2 2.30878E-2 1.16667E-2 8.70615E-3 2.16488E-2 1.12481E-2 8.70391E-3 6.73449E-3 1.16667E-2 1.25506E-2 1.51873E-2 7.30561E-3 5.89946E-3 2.52971E-3 1.44466E-3 1.93802E-3 1.87909E-3 3.98188E-3 4.96563E-3 7.1703E-3 7.7162E-3 6.42253E-3 1.43674E-2 1.61465E-2 1.29167E-2 1.28807E-2 3.30626E-2 5.45087E-2 5.0847E-2 4.27566E-2 6.51212E-2 7.46451E-2 4.5737E-2 5.67499E-2 1.19821E-1 1.96494E-1 2.08727E-1 1.3978E-1 1.65027E-1 7.59228E-2 1.02262E-1 1.9893E-1 2.82423E-1 3.68714E-1 2.00892E-1 1.46174E-1 2.69733E-1 4.02143E-1 3.44785E-1 3.50969E-1 3.3643E-1 3.04736E-1 3.00302E-1 2.91545E-1 2.91695E-1 2.90539E-1 3.06376E-1 -9999 -9999 -9999 -9999 -9999 -9999 -9999 -9999 -9999 -9999 -9999 -9999 -9999 -9999 -9999 -9999 -9999 -9999 -9999 -9999 -9999 -9999 -9999 -9999 -9999 -9999 -9999 -9999 -9999 -9999 -9999 -9999 -9999 -9999 -9999 -9999 -9999 -9999 -9999 -9999 -9999 -9999 -9999 -9999 -9999 -9999
-9999 -9999 -9999 -9999 -9999 -9999 -9999 -9999 -9999 -9999 -9999 -9999 -9999 -9999 -9999 -9999 -9999 -9999 -9999 -9999 -9999 -9999 -9999 -9999 -9999 -9999 -9999 -9999 -9999 -9999 -9999 -9999 -9999 -9999 -9999 -9999 -9999 -9999 -9999 -9999 -9999 -9999 -9999 -9999 -9999 -9999 -9999 -9999 -9999 -9999 -9999 -9999 -9999 -9999 -9999 -9999 -9999 -9999 -9999 -9999 -9999 3.41036E-2 3.46617E-2 3.1436E-2 3.18654E-2 1.22204E-1 1.11612E-1 1.1315E-1 1.14421E-1 1.05323E-1 1.08398E-1 9.82045E-2 9.83286E-2 9.88266E-2 8.91959E-2 8.43015E-2 8.53893E-2 7.71388E-2 7.80413E-2 7.92595E-2 7.12608E-2 7.20062E-2 7.17258E-2 6.26694E-2 6.21774E-2 6.20957E-2 5.4822E-2 5.51861E-2 5.57734E-2 4.93873E-2 4.90595E-2 4.90595E-2 4.2533E-2 4.22487E-2 4.04655E-2 1.02472E-2 6.16446E-2 1.09497E-1 1.83014E-1 1.51535E-1 8.93618E-2 4.62246E-2 3.78453E-2 3.10925E-2 3.1603E-2 3.6238E-2 4.30493E-2 6.19459E-2 7.19123E-2 6.46875E-2 7.56559E-2 7.51185E-2 1.02763E-1 1.42423E-1 1.76645E-1 1.13019E-1 6.65812E-2 7.73426E-2 1.27405E-1 1.81733E-1 1.65821E-1 1.33048E-1 1.32675E-1 7.86994E-2 6.38791E-2 7.95993E-2 1.19229E-1 1.14795E-1 8.27018E-2 6.02157E-2 8.14272E-2 9.76395E-2 9.69164E-2 1.01196E-1 1.04365E-1 7.73292E-2 6.22887E-2 6.24462E-2 6.13077E-2 6.22824E-2 6.87916E-2 7.83191E-2 7.59873E-2 7.90305E-2 7.14199E-2 6.53942E-2 5.99113E-2 4.78623E-2 4.35511E-2 2.59491E-2 1.8453E-2 2.219E-2 3.01464E-2 4.67364E-2 5.38697E-2 4.93158E-2 4.27793E-2 4.07062E-2 3.51368E-2 3.33135E-2 2.17448E-2 2.36008E-2 1.43341E-2 1.11561E-2 1.31813E-2 2.82867E-2 1.61967E-2 1.25506E-2 9.03102E-3 1.56181E-2 1.97997E-2 2.03731E-2 1.05731E-2 7.9132E-3 3.39715E-3 2.52971E-3 1.67758E-3 1.29227E-3 2.20082E-3 3.83794E-3 3.83794E-3 4.27736E-3 3.82191E-3 5.94097E-3 8.01981E-3 7.98556E-3 1.10868E-2 2.13866E-2 2.75461E-2 2.3783E-2 2.6534E-2 3.40605E-2 3.66333E-2 5.82124E-2 8.00131E-2 1.12241E-1 1.96071E-1 1.99471E-1 1.72088E-1 1.87142E-1 9.6753E-2 7.91176E-2 1.17173E-1 1.20788E-1 2.85353E-1 2.98907E-1 3.1982E-1 2.85525E-1 3.93449E-1 1.58365E-1 3.34583E-1 3.34244E-1 3.02662E-1 2.96781E-1 2.90678E-1 2.93725E-1 2.86512E-1 2.86512E-1 -9999 -9999 -9999 -9999 -9999 -9999 -9999 -9999 -9999 -9999 -9999 -9999 -9999 -9999 -9999 -9999 -9999 -9999 -9999 -9999 -9999 -9999 -9999 -9999 -9999 -9999 -9999 -9999 -9999 -9999 -9999 -9999 -9999 -9999 -9999 -9999 -9999 -9999 -9999 -9999 -9999 -9999 -9999 -9999 -9999 -9999
-9999 -9999 -9999 -9999 -9999 -9999 -9999 -9999 -9999 -9999 -9999 -9999 -9999 -9999 -9999 -9999 -9999 -9999 -9999 -9999 -9999 -9999 -9999 -9999 -9999 -9999 -9999 -9999 -9999 -9999 -9999 -9999 -9999 -9999 -9999 -9999 -9999 -9999 -9999 -9999 -9999 -9999 -9999 -9999 -9999 -9999 -9999 -9999 -9999 -9999 -9999 -9999 -9999 -9999 -9999 -9999 -9999 -9999 -9999 -9999 -9999 -9999 -9999 3.1736E-2 3.22567E-2 2.92414E-2 2.96015E-2 2.98439E-2 2.70417E-2 1.0625E-1 1.08533E-1 9.88266E-2 9.92016E-2 9.98293E-2 8.44097E-2 8.53893E-2 8.63792E-2 7.78399E-2 7.87498E-2 7.12608E-2 7.26642E-2 7.3614E-2 6.442E-2 6.34974E-2 6.32479E-2 5.5626E-2 5.5479E-2 5.57734E-2 4.9585E-2 5.01827E-2 5.04504E-2 5.07871E-2 4.43967E-2 4.38061E-2 4.02485E-2 3.74285E-2 5.31608E-2 9.53366E-2 1.62032E-1 2.07516E-1 1.50476E-1 6.82069E-2 3.59403E-2 3.13893E-2 3.08403E-2 3.31836E-2 4.4681E-2 8.95571E-2 9.36238E-2 8.79465E-2 9.85641E-2 1.20977E-1 1.40718E-1 1.60712E-1 1.92367E-1 1.51141E-1 1.05023E-1 9.9871E-2 1.28982E-1 1.79118E-1 1.81733E-1 1.70997E-1 1.18415E-1 8.08669E-2 6.13434E-2 9.70782E-2 1.27213E-1 1.18346E-1 7.85642E-2 9.64868E-2 8.54532E-2 9.29621E-2 1.09343E-1 1.0638E-1 1.11333E-1 9.98513E-2 9.19312E-2 7.45688E-2 5.9407E-2 6.12271E-2 6.17121E-2 7.10695E-2 7.41986E-2 7.54221E-2 7.47638E-2 5.40613E-2 6.00996E-2 5.8709E-2 5.4968E-2 3.618E-2 2.06399E-2 3.21476E-2 5.76714E-2 5.17511E-2 4.7548E-2 3.54271E-2 2.65908E-2 2.63794E-2 3.03212E-2 2.57529E-2 1.93735E-2 2.06422E-2 1.91166E-2 1.64244E-2 1.77599E-2 1.84573E-2 2.20259E-2 1.97015E-2 2.00839E-2 2.11632E-2 2.37732E-2 2.37217E-2 9.90271E-3 8.69246E-3 6.61493E-3 5.09277E-3 2.52971E-3 1.19958E-3 1.45579E-3 2.44681E-3 2.35631E-3 2.18244E-3 2.92875E-3 5.09233E-3 9.23395E-3 1.19098E-2 1.65398E-2 1.915E-2 1.91388E-2 2.05306E-2 3.65992E-2 4.69398E-2 5.62622E-2 8.86854E-2 1.4525E-1 1.40721E-1 1.85934E-1 1.81873E-1 2.28699E-1 1.7015E-1 2.1174E-1 2.63658E-1 1.55232E-1 7.71404E-2 9.60439E-2 1.98434E-1 3.68714E-1 3.95456E-1 2.41769E-1 1.14622E-1 3.34583E-1 3.38309E-1 3.23116E-1 3.00597E-1 2.92994E-1 2.9869E-1 2.88809E-1 -9999 -9999 -9999 -9999 -9999 -9999 -9999 -9999 -9999 -9999 -9999 -9999 -9999 -9999 -9999 -9999 -9999 -9999 -9999 -9999 -9999 -9999 -9999 -9999 -9999 -9999 -9999 -9999 -9999 -9999 -9999 -9999 -9999 -9999 -9999 -9999 -9999 -9999 -9999 -9999 -9999 -9999 -9999 -9999 -9999 -9999 -9999
-9999 -9999 -9999 -9999 -9999 -9999 -9999 -9999 -9999 -9999 -9999 -9999 -9999 -9999 -9999 -9999 -9999 -9999 -9999 -9999 -9999 -9999 -9999 -9999 -9999 -9999 -9999 -9999 -9999 -9999 -9999 -9999 -9999 -9999 -9999 -9999 -9999 -9999 -9999 -9999 -9999 -9999 -9999 -9999 -9999 -9999 -9999 -9999 -9999 -9999 -9999 -9999 -9999 -9999 -9999 -9999 -9999 -9999 -9999 -9999 -9999 -9999 3.13508E-2 3.19087E-2 3.25202E-2 2.95211E-2 2.96821E-2 3.00066E-2 2.70417E-2 1.05852E-1 1.08669E-1 9.89515E-2 9.97035E-2 8.43015E-2 9.13822E-2 8.63792E-2 7.78399E-2 7.87498E-2 7.91574E-2 7.13536E-2 7.31377E-2 7.41893E-2 6.51842E-2 6.46738E-2 6.45891E-2 5.68154E-2 5.66654E-2 5.68154E-2 5.02495E-2 5.07871E-2 5.13301E-2 4.52363E-2 4.57229E-2 4.51155E-2 3.84568E-2 4.03659E-2 1.29383E-2 9.79178E-2 1.60196E-1 2.19996E-1 2.19996E-1 1.15844E-1 4.49345E-2 3.31836E-2 3.05485E-2 2.73444E-2 3.48246E-2 5.42077E-2 6.36688E-2 8.59446E-2 8.43617E-2 1.02362E-1 1.32459E-1 1.21558E-1 1.3196E-1 3.24997E-2 2.9958E-2 3.58412E-2 3.58412E-2 1.16195E-1 1.67495E-1 1.23165E-1 8.45855E-2 6.12236E-2 7.81725E-2 1.2664E-1 1.44553E-1 1.29246E-1 8.54148E-2 8.87355E-2 9.58648E-2 9.99471E-2 1.01275E-1 1.02917E-1 1.17289E-1 1.04165E-1 1.00755E-1 9.14377E-2 7.30366E-2 6.1631E-2 5.98724E-2 6.22006E-2 7.82572E-2 7.18721E-2 8.02808E-2 5.00961E-2 5.97133E-2 4.5424E-2 5.97133E-2 2.80423E-2 2.5704E-2 4.17699E-2 6.02346E-2 4.81072E-2 4.09772E-2 3.03731E-2 3.86542E-2 3.34424E-2 2.29427E-2 2.54599E-2 1.94166E-2 2.11123E-2 2.74078E-2 2.68531E-2 2.4695E-2 2.28815E-2 1.65642E-2 1.39272E-2 1.81647E-2 1.64558E-2 1.14667E-2 1.54239E-2 1.64879E-2 1.18977E-2 8.43982E-3 5.06495E-3 2.43814E-3 1.24524E-3 2.25923E-3 2.43125E-3 2.71236E-3 2.70653E-3 4.70011E-3 5.86069E-3 6.83879E-3 6.35033E-3 1.32304E-2 1.53433E-2 2.05381E-2 3.54068E-2 4.37848E-2 5.60965E-2 8.5452E-2 1.11998E-1 8.03443E-2 9.19689E-2 1.49899E-1 1.59565E-1 1.49899E-1 2.84868E-1 2.91968E-1 2.03209E-1 2.99668E-1 1.68261E-1 8.35557E-2 1.04639E-1 2.03837E-1 1.30929E-1 1.00111E-1 8.72569E-2 3.4979E-1 3.41137E-1 3.29893E-1 3.0533E-1 3.26347E-1 3.02224E-1 2.90539E-1 -9999 -9999 -9999 -9999 -9999 -9999 -9999 -9999 -9999 -9999 -9999 -9999 -9999 -9999 -9999 -9999 -9999 -9999 -9999 -9999 -9999 -9999 -9999 -9999 -9999 -9999 -9999 -9999 -9999 -9999 -9999 -9999 -9999 -9999 -9999 -9999 -9999 -9999 -9999 -9999 -9999 -9999 -9999 -9999 -9999 -9999 -9999
-9999 -9999 -9999 -9999 -9999 -9999 -9999 -9999 -9999 -9999 -9999 -9999 -9999 -9999 -9999 -9999 -9999 -9999 -9999 -9999 -9999 -9999 -9999 -9999 -9999 -9999 -9999 -9999 -9999 -9999 -9999 -9999 -9999 -9999 -9999 -9999 -9999 -9999 -9999 -9999 -9999 -9999 -9999 -9999 -9999 -9999 -9999 -9999 -9999 -9999 -9999 -9999 -9999 -9999 -9999 -9999 -9999 -9999 -9999 -9999 -9999 3.46617E-2 3.14787E-2 3.2213E-2 3.26969E-2 2.97225E-2 2.99658E-2 2.69681E-2 2.72266E-2 2.7751E-2 2.53066E-2 9.95778E-2 1.00841E-1 8.51707E-2 8.62687E-2 8.71563E-2 7.85468E-2 7.94643E-2 7.96695E-2 7.12608E-2 7.27587E-2 7.39011E-2 6.56123E-2 6.56123E-2 6.56123E-2 5.79521E-2 5.77993E-2 5.78756E-2 5.09223E-2 5.1262E-2 5.18098E-2 4.55398E-2 4.59066E-2 4.53575E-2 3.62847E-2 9.85689E-3 1.42994E-2 7.78688E-2 1.45493E-1 2.19996E-1 2.45975E-1 1.44632E-1 6.49708E-2 3.95563E-2 3.13468E-2 2.62843E-2 2.8446E-2 3.5924E-2 5.07867E-2 2.29436E-2 2.24124E-2 2.29402E-2 2.77814E-2 2.59115E-2 2.14312E-2 2.05672E-2 1.88079E-2 2.23951E-2 7.31311E-2 9.54275E-2 1.52064E-1 1.19229E-1 9.33371E-2 6.31976E-2 8.92774E-2 1.18113E-1 1.23165E-1 1.38066E-1 1.11983E-1 9.24384E-2 1.18094E-1 9.37395E-2 1.12554E-1 1.12587E-1 1.20152E-1 1.10217E-1 1.10322E-1 9.67183E-2 8.18356E-2 7.05165E-2 6.57161E-2 6.48611E-2 6.93321E-2 7.60712E-2 6.56007E-2 3.39597E-2 2.81947E-2 2.91263E-2 3.23077E-2 2.30415E-2 2.56612E-2 3.91295E-2 5.6867E-2 4.89232E-2 4.03933E-2 3.16163E-2 3.93413E-2 2.96511E-2 2.87587E-2 2.68879E-2 1.47782E-2 1.25402E-2 1.61125E-2 1.31433E-2 1.56857E-2 2.08304E-2 2.3209E-2 1.83732E-2 1.73949E-2 1.62115E-2 1.63461E-2 1.8014E-2 1.38685E-2 9.25558E-3 7.20531E-3 3.02079E-3 1.45462E-3 1.24524E-3 2.02363E-3 2.43034E-3 2.2532E-3 2.80358E-3 3.89854E-3 3.12113E-3 5.26103E-3 4.70412E-3 9.45563E-3 1.13859E-2 9.85887E-3 1.65455E-2 1.71566E-2 2.29426E-2 4.72335E-2 8.26806E-2 6.08216E-2 1.08197E-1 7.20068E-2 5.43998E-2 1.07961E-1 2.21755E-1 2.41133E-1 1.30749E-1 2.33501E-1 2.8875E-1 1.04102E-1 7.12421E-2 6.84915E-2 8.50959E-2 8.96759E-2 8.57408E-2 3.713E-1 3.42082E-1 3.32376E-1 3.07116E-1 3.28815E-1 3.03111E-1 2.91406E-1 -9999 -9999 -9999 -9999 -9999 -9999 -9999 -9999 -9999 -9999 -9999 -9999 -9999 -9999 -9999 -9999 -9999 -9999 -9999 -9999 -9999 -9999 -9999 -9999 -9999 -9999 -9999 -9999 -9999 -9999 -9999 -9999 -9999 -9999 -9999 -9999 -9999 -9999 -9999 -9999 -9999 -9999 -9999 -9999 -9999 -9999 -9999
-9999 -9999 -9999 -9999 -9999 -9999 -9999 -9999 -9999 -9999 -9999 -9999 -9999 -9999 -9999 -9999 -9999 -9999 -9999 -9999 -9999 -9999 -9999 -9999 -9999 -9999 -9999 -9999 -9999 -9999 -9999 -9999 -9999 -9999 -9999 -9999 -9999 -9999 -9999 -9999 -9999 -9999 -9999 -9999 -9999 -9999 -9999 -9999 -9999 -9999 -9999 -9999 -9999 -9999 -9999 -9999 -9999 -9999 -9999 -9999 3.43815E-2 3.48497E-2 3.19087E-2 3.25202E-2 2.95613E-2 2.99252E-2 3.03346E-2 2.73009E-2 2.76002E-2 2.80932E-2 2.548E-2 1.00334E-1 1.01478E-1 8.61583E-2 8.71563E-2 7.81421E-2 7.93618E-2 8.0288E-2 7.15395E-2 7.19126E-2 7.2948E-2 6.59567E-2 6.70001E-2 6.71754E-2 5.91101E-2 5.8567E-2 5.8567E-2 5.16723E-2 5.20167E-2 5.22937E-2 4.61527E-2 4.64E-2 4.62144E-2 3.98266E-2 3.92943E-2 9.84322E-3 1.41423E-2 2.09962E-2 1.38496E-1 2.19996E-1 2.31876E-1 1.83883E-1 9.15447E-2 4.81737E-2 2.89537E-2 2.63561E-2 2.6791E-2 2.94302E-2 3.80186E-2 5.62251E-2 5.47488E-2 5.02823E-2 6.40635E-2 1.70809E-2 1.65255E-2 1.52321E-2 1.71753E-2 2.00653E-2 8.63905E-2 1.13476E-1 1.36546E-1 1.49184E-1 8.73672E-2 5.89597E-2 7.23471E-2 7.29584E-2 8.52386E-2 1.2415E-1 1.27001E-1 1.02917E-1 1.13614E-1 9.95537E-2 1.13614E-1 1.05674E-1 1.15493E-1 1.16553E-1 1.15295E-1 1.04196E-1 1.03402E-1 8.89352E-2 8.16981E-2 7.36374E-2 7.41535E-2 7.41986E-2 5.24696E-2 5.12678E-2 5.01088E-2 2.24253E-2 2.75937E-2 2.95392E-2 3.56546E-2 5.37828E-2 5.51182E-2 4.33258E-2 3.64703E-2 2.28739E-2 3.16163E-2 2.83232E-2 2.20058E-2 2.08424E-2 1.80411E-2 1.21761E-2 1.14652E-2 1.87291E-2 2.02779E-2 1.84535E-2 1.80154E-2 1.91995E-2 1.46229E-2 9.23253E-3 1.11821E-2 1.22342E-2 1.08756E-2 1.03264E-2 6.04834E-3 2.98208E-3 1.74938E-3 1.68601E-3 2.65012E-3 2.85076E-3 3.54448E-3 3.93744E-3 3.7763E-3 5.44373E-3 7.92159E-3 9.84799E-3 8.48657E-3 1.05582E-2 8.16726E-3 1.142E-2 1.14208E-2 2.36516E-2 5.02853E-2 6.01207E-2 4.89038E-2 7.94558E-2 4.6976E-2 2.83472E-2 7.3411E-2 1.43053E-1 1.56827E-1 9.29395E-2 2.37494E-1 2.88559E-1 1.15684E-1 1.05931E-1 1.20346E-1 9.34862E-2 8.44321E-2 3.39035E-1 3.65757E-1 3.39879E-1 3.29274E-1 3.05033E-1 3.24501E-1 3.00749E-1 2.7912E-1 -9999 -9999 -9999 -9999 -9999 -9999 -9999 -9999 -9999 -9999 -9999 -9999 -9999 -9999 -9999 -9999 -9999 -9999 -9999 -9999 -9999 -9999 -9999 -9999 -9999 -9999 -9999 -9999 -9999 -9999 -9999 -9999 -9999 -9999 -9999 -9999 -9999 -9999 -9999 -9999 -9999 -9999 -9999 -9999 -9999 -9999 -9999
-9999 -9999 -9999 -9999 -9999 -9999 -9999 -9999 -9999 -9999 -9999 -9999 -9999 -9999 -9999 -9999 -9999 -9999 -9999 -9999 -9999 -9999 -9999 -9999 -9999 -9999 -9999 -9999 -9999 -9999 -9999 -9999 -9999 -9999 -9999 -9999 -9999 -9999 -9999 -9999 -9999 -9999 -9999 -9999 -9999 -9999 -9999 -9999 -9999 -9999 -9999 -9999 -9999 -9999 -9999 -9999 -9999 -9999 -9999 -9999 3.44281E-2 3.15643E-2 3.23005E-2 3.27857E-2 2.96015E-2 3.00883E-2 3.0833E-2 2.7751E-2 2.79787E-2 2.82466E-2 2.56195E-2 2.60781E-2 2.35456E-2 8.67115E-2 8.76032E-2 7.87498E-2 7.98752E-2 8.08068E-2 7.25699E-2 7.30428E-2 7.39011E-2 6.67378E-2 6.77041E-2 6.89527E-2 6.07678E-2 6.04487E-2 6.02104E-2 5.32037E-2 5.35577E-2 5.37712E-2 4.71496E-2 4.70867E-2 4.69612E-2 4.03116E-2 3.67282E-2 9.76163E-3 1.06421E-2 1.80173E-2 1.22443E-1 2.32733E-1 2.45084E-1 2.06978E-1 1.08415E-1 6.27103E-2 3.45431E-2 2.76818E-2 2.46807E-2 2.77573E-2 2.70254E-2 3.70318E-2 4.59229E-2 4.21444E-2 4.62308E-2 4.36652E-2 4.73832E-2 4.84054E-2 5.5584E-2 2.23645E-2 2.94841E-2 6.37425E-2 8.71279E-2 1.14302E-1 9.09668E-2 8.68055E-2 8.30378E-2 6.307E-2 7.77716E-2 1.25269E-1 1.26299E-1 9.31203E-2 9.91511E-2 8.9556E-2 9.95537E-2 1.1739E-1 1.08914E-1 1.03135E-1 9.95537E-2 9.6289E-2 9.56612E-2 8.29368E-2 7.21888E-2 6.26247E-2 7.6854E-2 7.0348E-2 6.30882E-2 6.82301E-2 5.56952E-2 3.13882E-2 3.47579E-2 6.12322E-2 4.05692E-2 5.03734E-2 5.54216E-2 4.03839E-2 2.8392E-2 2.20622E-2 2.8392E-2 2.54879E-2 1.4268E-2 1.57432E-2 1.5705E-2 1.14652E-2 6.37923E-3 8.09078E-3 9.36789E-3 1.21007E-2 1.56146E-2 2.00581E-2 1.55597E-2 8.87109E-3 9.8664E-3 8.02804E-3 9.35893E-3 1.00718E-2 7.26868E-3 4.27713E-3 2.76811E-3 3.15583E-3 6.19092E-3 7.43828E-3 8.61328E-3 9.61365E-3 7.42868E-3 1.37899E-2 2.2271E-2 2.30316E-2 1.65628E-2 1.06425E-2 8.18657E-3 6.81795E-3 7.8777E-3 1.69645E-2 3.75308E-2 3.37754E-2 3.51736E-2 5.78338E-2 3.77325E-2 1.69656E-2 3.86505E-2 9.20778E-2 8.04681E-2 1.20273E-1 3.09906E-1 2.58582E-1 1.41057E-1 1.08152E-1 2.2961E-1 1.49166E-1 8.72569E-2 3.39035E-1 3.41137E-1 3.32065E-1 3.0533E-1 2.93866E-1 3.15357E-1 3.04296E-1 3.09661E-1 -9999 -9999 -9999 -9999 -9999 -9999 -9999 -9999 -9999 -9999 -9999 -9999 -9999 -9999 -9999 -9999 -9999 -9999 -9999 -9999 -9999 -9999 -9999 -9999 -9999 -9999 -9999 -9999 -9999 -9999 -9999 -9999 -9999 -9999 -9999 -9999 -9999 -9999 -9999 -9999 -9999 -9999 -9999 -9999 -9999 -9999 -9999
-9999 -9999 -9999 -9999 -9999 -9999 -9999 -9999 -9999 -9999 -9999 -9999 -9999 -9999 -9999 -9999 -9999 -9999 -9999 -9999 -9999 -9999 -9999 -9999 -9999 -9999 -9999 -9999 -9999 -9999 -9999 -9999 -9999 -9999 -9999 -9999 -9999 -9999 -9999 -9999 -9999 -9999 -9999 -9999 -9999 -9999 -9999 -9999 -9999 -9999 -9999 -9999 -9999 -9999 -9999 -9999 -9999 -9999 -9999 -9999 3.46149E-2 3.17791E-2 3.26527E-2 3.30533E-2 2.98439E-2 3.04998E-2 2.78267E-2 2.80932E-2 2.83236E-2 2.548E-2 2.5795E-2 2.62566E-2 2.35778E-2 2.40665E-2 8.83903E-2 7.94643E-2 8.05989E-2 7.23815E-2 7.33279E-2 7.40931E-2 6.62161E-2 6.70877E-2 6.81476E-2 6.13299E-2 6.19784E-2 6.16533E-2 5.39854E-2 5.43443E-2 5.49232E-2 4.8167E-2 4.78469E-2 4.74653E-2 4.71496E-2 4.06927E-2 3.99339E-2 9.65388E-3 1.02653E-2 1.70521E-2 1.09239E-1 1.83883E-1 2.45084E-1 2.06978E-1 1.35504E-1 7.03388E-2 4.18346E-2 2.9833E-2 2.53989E-2 2.39658E-2 2.73217E-2 3.86641E-2 5.36713E-2 5.13636E-2 5.24974E-2 5.66226E-2 5.13253E-2 5.09175E-2 5.69227E-2 2.28286E-2 3.08362E-2 6.13271E-2 7.58E-2 8.71279E-2 1.3565E-1 1.35245E-1 1.02515E-1 4.8598E-2 7.49808E-2 1.21274E-1 1.09945E-1 8.37942E-2 1.02003E-1 1.02044E-1 1.02796E-1 1.1739E-1 1.10419E-1 1.0065E-1 1.09945E-1 1.07542E-1 9.91755E-2 9.08131E-2 6.54485E-2 5.84422E-2 5.52312E-2 3.96394E-2 5.52592E-2 4.65825E-2 3.58811E-2 3.16163E-2 9.6289E-2 1.05196E-1 5.70817E-2 5.51912E-2 4.38602E-2 3.98775E-2 4.14248E-2 1.97923E-2 1.36725E-2 1.84079E-2 2.19207E-2 1.01498E-2 7.15014E-3 6.14917E-3 4.41671E-3 7.51858E-3 1.21007E-2 1.74178E-2 1.78962E-2 1.62911E-2 1.59339E-2 1.37696E-2 1.13283E-2 9.14177E-3 8.2489E-3 7.01652E-3 4.43693E-3 2.90863E-3 3.39715E-3 2.52971E-3 4.28608E-3 8.93471E-3 1.38532E-2 2.06596E-2 1.92157E-2 3.804E-2 4.41939E-2 2.78012E-2 4.73618E-2 3.67761E-2 1.23246E-2 6.82854E-3 7.04315E-3 1.30786E-2 2.02199E-2 1.75431E-2 2.26804E-2 3.50249E-2 2.11091E-2 1.40699E-2 3.57306E-2 5.64516E-2 6.97637E-2 1.55133E-1 2.72092E-1 2.0504E-1 1.08152E-1 1.60444E-1 3.33251E-1 1.30929E-1 8.72569E-2 7.43958E-2 3.28965E-1 3.17929E-1 2.88373E-1 3.02793E-1 2.93144E-1 3.23298E-1 3.87276E-1 -9999 -9999 -9999 -9999 -9999 -9999 -9999 -9999 -9999 -9999 -9999 -9999 -9999 -9999 -9999 -9999 -9999 -9999 -9999 -9999 -9999 -9999 -9999 -9999 -9999 -9999 -9999 -9999 -9999 -9999 -9999 -9999 -9999 -9999 -9999 -9999 -9999 -9999 -9999 -9999 -9999 -9999 -9999 -9999 -9999 -9999 -9999
-9999 -9999 -9999 -9999 -9999 -9999 -9999 -9999 -9999 -9999 -9999 -9999 -9999 -9999 -9999 -9999 -9999 -9999 -9999 -9999 -9999 -9999 -9999 -9999 -9999 -9999 -9999 -9999 -9999 -9999 -9999 -9999 -9999 -9999 -9999 -9999 -9999 -9999 -9999 -9999 -9999 -9999 -9999 -9999 -9999 -9999 -9999 -9999 -9999 -9999 -9999 -9999 -9999 -9999 -9999 -9999 -9999 -9999 -9999 3.43351E-2 3.49441E-2 3.21258E-2 3.29639E-2 2.99658E-2 3.03346E-2 3.10009E-2 2.81698E-2 2.84395E-2 2.88292E-2 2.58302E-2 2.60781E-2 2.64724E-2 2.38372E-2 2.42647E-2 2.18095E-2 2.21407E-2 8.15383E-2 7.30428E-2 7.41893E-2 7.51573E-2 6.72633E-2 6.75275E-2 6.82366E-2 6.13299E-2 6.26332E-2 6.2551E-2 5.47054E-2 5.52148E-2 5.57286E-2 4.88785E-2 4.84892E-2 4.78469E-2 3.84512E-2 4.10222E-2 4.03116E-2 3.23819E-2 9.99837E-3 1.50337E-2 1.07479E-1 2.06978E-1 2.45084E-1 2.06978E-1 1.55161E-1 8.29125E-2 5.01822E-2 3.51557E-2 2.87183E-2 2.47989E-2 3.18204E-2 6.34779E-2 6.74092E-2 6.50127E-2 7.62288E-2 6.29158E-2 5.77557E-2 5.1189E-2 5.21501E-2 1.78296E-2 2.86495E-2 7.06574E-2 4.60243E-2 1.06369E-1 1.47223E-1 1.58812E-1 9.80866E-2 5.21727E-2 8.28455E-2 1.1739E-1 9.6289E-2 8.03709E-2 1.08876E-1 1.12648E-1 9.25534E-2 1.09945E-1 1.07057E-1 9.9485E-2 1.03284E-1 8.64225E-2 7.31791E-2 6.66919E-2 6.09705E-2 5.99058E-2 5.50573E-2 3.51893E-2 5.01367E-2 4.07713E-2 3.09897E-2 3.57511E-2 4.71807E-2 6.5778E-2 5.48271E-2 5.54733E-2 3.71576E-2 2.70077E-2 3.91589E-2 2.03785E-2 7.24798E-3 8.4709E-3 1.32678E-2 1.34867E-2 9.28552E-3 4.9321E-3 4.41671E-3 8.39288E-3 1.25506E-2 8.70615E-3 9.7172E-3 8.39288E-3 1.01352E-2 1.35994E-2 1.05318E-2 7.42675E-3 6.02509E-3 6.01154E-3 3.22429E-3 3.15583E-3 2.34987E-3 1.93702E-3 3.52823E-3 4.73994E-3 6.59785E-3 1.10392E-2 2.14209E-2 5.65067E-2 5.26923E-2 5.08775E-2 9.44226E-2 4.7424E-2 2.97463E-2 1.48238E-2 2.11385E-2 1.35912E-2 2.26362E-2 3.76408E-2 2.63595E-2 2.04539E-2 1.75752E-2 1.30268E-2 3.08516E-2 6.48045E-2 1.23569E-1 2.49977E-1 3.64871E-1 1.50385E-1 1.15684E-1 1.81932E-1 2.29209E-1 8.72569E-2 7.58559E-2 7.69043E-2 3.11283E-1 2.83794E-1 2.66475E-1 2.70746E-1 3.03407E-1 4.2576E-1 -9999 -9999 -9999 -9999 -9999 -9999 -9999 -9999 -9999 -9999 -9999 -9999 -9999 -9999 -9999 -9999 -9999 -9999 -9999 -9999 -9999 -9999 -9999 -9999 -9999 -9999 -9999 -9999 -9999 -9999 -9999 -9999 -9999 -9999 -9999 -9999 -9999 -9999 -9999 -9999 -9999 -9999 -9999 -9999 -9999 -9999 -9999 -9999
-9999 -9999 -9999 -9999 -9999 -9999 -9999 -9999 -9999 -9999 -9999 -9999 -9999 -9999 -9999 -9999 -9999 -9999 -9999 -9999 -9999 -9999 -9999 -9999 -9999 -9999 -9999 -9999 -9999 -9999 -9999 -9999 -9999 -9999 -9999 -9999 -9999 -9999 -9999 -9999 -9999 -9999 -9999 -9999 -9999 -9999 -9999 -9999 -9999 -9999 -9999 -9999 -9999 -9999 -9999 -9999 -9999 -9999 3.41036E-2 3.45681E-2 3.1693E-2 3.24321E-2 3.32779E-2 3.03758E-2 3.0833E-2 3.12544E-2 2.83622E-2 2.89078E-2 2.61494E-2 2.64003E-2 2.65447E-2 2.38047E-2 2.41654E-2 2.45987E-2 2.20801E-2 2.25076E-2 2.27867E-2 7.4382E-2 7.55478E-2 7.72281E-2 6.8773E-2 6.88628E-2 6.09279E-2 6.16533E-2 6.27979E-2 5.57286E-2 5.59502E-2 5.64705E-2 5.68449E-2 4.9468E-2 4.90743E-2 4.86186E-2 3.9183E-2 4.20822E-2 4.13541E-2 9.39321E-3 1.00261E-2 1.50545E-2 1.0054E-1 1.95292E-1 2.44926E-1 2.06978E-1 1.42436E-1 9.72519E-2 5.92266E-2 4.12212E-2 2.58712E-2 2.50372E-2 2.90085E-2 5.28238E-2 6.81268E-2 5.47727E-2 5.75274E-2 5.07148E-2 4.44321E-2 4.39587E-2 4.26335E-2 1.72028E-2 2.76907E-2 5.49064E-2 3.52673E-2 1.27725E-1 1.44553E-1 1.0638E-1 8.01512E-2 5.21286E-2 6.94618E-2 9.62211E-2 1.02735E-1 7.78463E-2 1.09201E-1 1.02106E-1 8.06462E-2 1.0638E-1 1.09945E-1 9.18645E-2 8.50882E-2 7.77961E-2 6.93428E-2 6.22858E-2 6.29752E-2 5.68154E-2 5.69369E-2 4.23503E-2 3.51277E-2 5.09245E-2 2.29983E-2 3.08327E-2 5.52782E-2 5.70476E-2 4.34695E-2 3.91589E-2 2.94296E-2 2.28739E-2 2.12763E-2 1.01527E-2 4.64664E-3 5.20064E-3 5.89566E-3 7.38819E-3 1.0747E-2 7.12199E-3 4.10328E-3 6.73474E-3 6.25783E-3 3.87952E-3 5.01937E-3 8.70615E-3 1.09382E-2 1.20155E-2 1.07943E-2 8.01166E-3 5.88099E-3 4.30848E-3 3.27428E-3 1.74841E-3 1.85787E-3 1.71702E-3 2.00866E-3 3.12066E-3 3.74676E-3 6.06163E-3 1.02666E-2 4.57818E-2 6.07074E-2 6.69084E-2 1.18704E-1 6.49259E-2 4.76722E-2 6.72352E-2 3.528E-2 2.43873E-2 5.3727E-2 1.14963E-1 6.26E-2 4.86106E-2 3.24607E-2 2.2384E-2 6.70949E-2 1.45052E-1 1.55543E-1 3.34172E-1 2.15917E-1 2.05319E-1 1.08152E-1 1.30929E-1 1.07151E-1 7.57578E-2 6.32825E-2 6.35737E-2 2.71156E-1 2.57536E-1 2.41793E-1 2.71854E-1 3.7409E-1 4.5529E-1 -9999 -9999 -9999 -9999 -9999 -9999 -9999 -9999 -9999 -9999 -9999 -9999 -9999 -9999 -9999 -9999 -9999 -9999 -9999 -9999 -9999 -9999 -9999 -9999 -9999 -9999 -9999 -9999 -9999 -9999 -9999 -9999 -9999 -9999 -9999 -9999 -9999 -9999 -9999 -9999 -9999 -9999 -9999 -9999 -9999 -9999 -9999 -9999
-9999 -9999 -9999 -9999 -9999 -9999 -9999 -9999 -9999 -9999 -9999 -9999 -9999 -9999 -9999 -9999 -9999 -9999 -9999 -9999 -9999 -9999 -9999 -9999 -9999 -9999 -9999 -9999 -9999 -9999 -9999 -9999 -9999 -9999 -9999 -9999 -9999 -9999 -9999 -9999 -9999 -9999 -9999 -9999 -9999 -9999 -9999 -9999 -9999 -9999 -9999 -9999 -9999 -9999 -9999 -9999 -9999 -9999 3.42423E-2 3.48497E-2 3.20388E-2 3.25643E-2 3.33682E-2 3.05413E-2 3.10009E-2 2.80932E-2 2.86337E-2 2.93435E-2 2.6581E-2 2.67263E-2 2.69826E-2 2.42647E-2 2.45987E-2 2.49371E-2 2.24461E-2 2.28179E-2 2.0417E-2 2.06708E-2 7.71283E-2 6.98576E-2 7.07734E-2 7.08656E-2 6.20599E-2 6.2305E-2 6.32114E-2 5.64705E-2 5.72972E-2 5.79821E-2 5.08023E-2 5.03315E-2 5.0131E-2 4.34587E-2 4.32264E-2 4.31685E-2 4.23087E-2 9.57749E-3 1.02796E-2 1.70521E-2 3.26942E-2 1.83883E-1 2.44871E-1 2.19052E-1 1.51949E-1 1.15327E-1 7.00546E-2 4.46148E-2 2.70992E-2 2.50372E-2 2.66231E-2 3.37297E-2 3.50002E-2 3.41121E-2 3.37497E-2 3.21866E-2 3.45868E-2 3.36707E-2 3.98105E-2 4.47402E-2 2.13218E-2 3.13472E-2 2.61816E-2 6.41619E-2 1.13614E-1 9.31203E-2 9.86539E-2 6.437E-2 5.22832E-2 9.25596E-2 1.13614E-1 9.95537E-2 1.21274E-1 1.02917E-1 9.88724E-2 8.53614E-2 9.13899E-2 9.13899E-2 8.73212E-2 7.87683E-2 7.04356E-2 6.10884E-2 5.82949E-2 4.46594E-2 4.99525E-2 4.80498E-2 3.94201E-2 2.38904E-2 2.10823E-2 2.95161E-2 7.71587E-2 5.35255E-2 4.28831E-2 2.94296E-2 2.05223E-2 2.28739E-2 2.45858E-2 1.77518E-2 9.11626E-3 3.75022E-3 2.80098E-3 4.24689E-3 5.11687E-3 4.75398E-3 4.75398E-3 3.227E-3 2.68394E-3 4.17594E-3 5.8145E-3 7.79948E-3 1.20145E-2 1.38004E-2 1.05283E-2 7.99792E-3 6.26259E-3 4.47384E-3 2.82553E-3 1.61249E-3 1.91955E-3 2.66859E-3 3.89335E-3 5.22089E-3 9.77751E-3 2.36289E-2 5.04677E-2 8.82882E-2 9.76289E-2 1.04277E-1 1.0065E-1 7.46779E-2 1.2877E-1 1.49588E-1 6.45216E-2 2.44138E-2 4.68866E-2 1.75003E-1 1.36311E-1 4.37782E-2 2.70378E-2 3.196E-2 1.01153E-1 2.36174E-1 2.874E-1 3.00005E-1 3.32489E-1 1.92971E-1 9.43734E-2 1.14622E-1 7.82469E-2 5.81626E-2 5.14227E-2 2.53273E-1 2.43079E-1 2.29184E-1 2.40387E-1 2.98104E-1 4.37025E-1 4.27953E-1 -9999 -9999 -9999 -9999 -9999 -9999 -9999 -9999 -9999 -9999 -9999 -9999 -9999 -9999 -9999 -9999 -9999 -9999 -9999 -9999 -9999 -9999 -9999 -9999 -9999 -9999 -9999 -9999 -9999 -9999 -9999 -9999 -9999 -9999 -9999 -9999 -9999 -9999 -9999 -9999 -9999 -9999 -9999 -9999 -9999 -9999 -9999 -9999
-9999 -9999 -9999 -9999 -9999 -9999 -9999 -9999 -9999 -9999 -9999 -9999 -9999 -9999 -9999 -9999 -9999 -9999 -9999 -9999 -9999 -9999 -9999 -9999 -9999 -9999 -9999 -9999 -9999 -9999 -9999 -9999 -9999 -9999 -9999 -9999 -9999 -9999 -9999 -9999 -9999 -9999 -9999 -9999 -9999 -9999 -9999 -9999 -9999 -9999 -9999 -9999 -9999 -9999 -9999 -9999 -9999 3.38736E-2 3.42423E-2 3.48969E-2 3.1952E-2 3.26969E-2 2.98845E-2 3.05413E-2 3.11274E-2 2.82082E-2 2.86727E-2 2.93037E-2 2.66172E-2 2.68359E-2 2.72042E-2 2.44646E-2 2.48012E-2 2.22319E-2 2.26623E-2 2.30692E-2 2.05859E-2 2.09276E-2 2.13333E-2 1.93452E-2 7.2168E-2 7.25442E-2 6.3711E-2 6.34608E-2 6.40461E-2 5.74488E-2 5.85201E-2 5.8985E-2 5.11412E-2 5.07348E-2 5.07348E-2 1.18418E-2 1.17927E-2 1.16467E-2 9.80607E-3 9.72479E-3 1.06864E-2 1.77222E-2 3.57535E-2 1.95292E-1 2.19173E-1 1.82938E-1 1.51949E-1 1.31222E-1 8.63858E-2 4.45251E-2 3.09684E-2 2.54856E-2 2.55553E-2 2.95661E-2 4.57593E-2 5.52174E-2 3.24009E-2 3.0652E-2 2.9709E-2 2.84111E-2 3.57404E-2 3.86489E-2 4.19525E-2 1.73004E-2 6.09038E-2 3.77515E-2 1.15283E-1 1.32192E-1 1.1739E-1 6.24097E-2 4.69139E-2 8.94348E-2 1.25269E-1 1.17021E-1 1.2599E-1 1.13614E-1 7.62186E-2 6.88927E-2 8.83666E-2 8.5434E-2 8.25898E-2 8.10986E-2 6.79309E-2 6.01801E-2 6.14177E-2 3.55802E-2 5.08716E-2 4.21201E-2 2.40951E-2 2.95353E-2 2.27837E-2 5.63269E-2 8.50465E-2 5.49009E-2 5.30039E-2 3.46311E-2 5.12098E-2 4.58836E-2 4.08252E-2 3.83399E-2 2.28739E-2 9.15869E-3 3.01524E-3 2.32737E-3 1.61438E-3 1.882E-3 2.11373E-3 2.27554E-3 3.11027E-3 4.66336E-3 7.51858E-3 1.12481E-2 1.03838E-2 9.66005E-3 1.04067E-2 8.20923E-3 6.45869E-3 5.09265E-3 3.39715E-3 1.9373E-3 2.06377E-3 4.04504E-3 4.51225E-3 8.44442E-3 1.97276E-2 4.87256E-2 5.22687E-2 3.70127E-2 3.83529E-2 8.57947E-2 1.14069E-1 1.13255E-1 1.89105E-1 1.08374E-1 3.40556E-2 5.35006E-2 6.70855E-2 2.03305E-1 1.54671E-1 4.366E-2 1.9435E-2 3.68568E-2 1.19535E-1 2.43399E-1 3.27173E-1 3.35265E-1 3.16996E-1 1.15551E-1 9.43734E-2 9.02494E-2 7.17492E-2 5.23184E-2 2.44371E-1 2.19453E-1 2.0608E-1 2.01083E-1 2.71832E-1 4.627E-1 3.74302E-1 4.35973E-1 -9999 -9999 -9999 -9999 -9999 -9999 -9999 -9999 -9999 -9999 -9999 -9999 -9999 -9999 -9999 -9999 -9999 -9999 -9999 -9999 -9999 -9999 -9999 -9999 -9999 -9999 -9999 -9999 -9999 -9999 -9999 -9999 -9999 -9999 -9999 -9999 -9999 -9999 -9999 -9999 -9999 -9999 -9999 -9999 -9999 -9999 -9999 -9999
-9999 -9999 -9999 -9999 -9999 -9999 -9999 -9999 -9999 -9999 -9999 -9999 -9999 -9999 -9999 -9999 -9999 -9999 -9999 -9999 -9999 -9999 -9999 -9999 -9999 -9999 -9999 -9999 -9999 -9999 -9999 -9999 -9999 -9999 -9999 -9999 -9999 -9999 -9999 -9999 -9999 -9999 -9999 -9999 -9999 -9999 -9999 -9999 -9999 -9999 -9999 -9999 -9999 -9999 -9999 -9999 -9999 3.39194E-2 3.43351E-2 3.49914E-2 3.20388E-2 3.26527E-2 2.98034E-2 3.05413E-2 3.11697E-2 2.82851E-2 2.879E-2 2.92241E-2 2.65086E-2 2.69459E-2 2.42647E-2 2.45651E-2 2.49371E-2 2.24461E-2 2.28179E-2 2.32594E-2 2.07276E-2 2.10139E-2 2.15095E-2 1.94251E-2 1.99113E-2 6.50614E-2 6.51466E-2 6.50614E-2 5.72972E-2 5.87521E-2 6.00041E-2 5.25879E-2 5.18253E-2 1.37295E-2 1.18746E-2 1.19406E-2 1.19075E-2 1.17438E-2 9.84697E-3 9.90176E-3 1.23144E-2 1.96065E-2 3.67321E-2 1.83883E-1 1.72778E-1 1.33425E-1 1.24901E-1 1.10954E-1 8.31143E-2 5.08203E-2 3.30962E-2 2.67322E-2 2.64782E-2 2.73672E-2 5.41159E-2 9.30233E-2 5.14545E-2 4.55217E-2 2.95142E-2 2.57163E-2 2.59986E-2 3.12517E-2 3.27709E-2 3.84412E-2 1.83324E-2 6.24526E-2 8.76255E-2 1.21559E-1 1.09945E-1 5.44355E-2 5.59596E-2 1.02461E-1 1.28854E-1 1.15526E-1 1.13614E-1 7.94205E-2 5.93039E-2 6.14984E-2 8.21317E-2 8.25898E-2 7.71587E-2 8.29163E-2 6.18729E-2 6.01987E-2 6.12563E-2 3.83888E-2 3.83888E-2 4.42351E-2 2.4892E-2 3.40419E-2 3.80267E-2 4.7468E-2 5.27933E-2 4.59642E-2 3.34577E-2 4.23903E-2 4.96102E-2 3.1579E-2 3.76144E-2 2.08054E-2 9.90504E-3 4.58226E-3 2.17621E-3 1.11112E-3 7.3706E-4 9.21196E-4 1.44657E-3 2.73083E-3 3.87952E-3 3.87952E-3 3.73927E-3 5.01937E-3 6.25783E-3 8.78166E-3 8.18006E-3 9.85921E-3 6.4352E-3 4.41423E-3 5.28352E-3 3.00412E-3 2.05673E-3 3.00175E-3 5.6159E-3 8.78029E-3 1.84416E-2 4.38355E-2 3.0706E-2 1.23463E-2 2.13338E-2 6.95609E-2 1.06491E-1 1.24537E-1 1.16944E-1 5.84821E-2 3.50227E-2 6.20139E-2 1.23774E-1 2.77043E-1 1.6973E-1 7.37351E-2 5.29307E-2 8.55677E-2 1.92268E-1 2.37222E-1 3.10749E-1 1.91274E-1 1.22604E-1 1.2364E-1 9.34862E-2 6.18765E-2 5.29471E-2 2.22423E-1 2.18255E-1 2.04708E-1 1.93102E-1 2.0448E-1 3.83905E-1 3.74729E-1 3.64049E-1 4.87253E-1 -9999 -9999 -9999 -9999 -9999 -9999 -9999 -9999 -9999 -9999 -9999 -9999 -9999 -9999 -9999 -9999 -9999 -9999 -9999 -9999 -9999 -9999 -9999 -9999 -9999 -9999 -9999 -9999 -9999 -9999 -9999 -9999 -9999 -9999 -9999 -9999 -9999 -9999 -9999 -9999 -9999 -9999 -9999 -9999 -9999 -9999 -9999 -9999
-9999 -9999 -9999 -9999 -9999 -9999 -9999 -9999 -9999 -9999 -9999 -9999 -9999 -9999 -9999 -9999 -9999 -9999 -9999 -9999 -9999 -9999 -9999 -9999 -9999 -9999 -9999 -9999 -9999 -9999 -9999 -9999 -9999 -9999 -9999 -9999 -9999 -9999 -9999 -9999 -9999 -9999 -9999 -9999 -9999 -9999 -9999 -9999 -9999 -9999 -9999 -9999 -9999 -9999 -9999 3.74826E-2 3.77871E-2 3.42886E-2 3.46149E-2 3.1693E-2 3.2213E-2 3.28301E-2 2.98845E-2 3.04171E-2 3.10009E-2 2.81698E-2 2.88685E-2 2.60781E-2 2.65447E-2 2.70932E-2 2.44311E-2 2.48012E-2 2.52111E-2 2.27244E-2 2.32276E-2 2.0813E-2 2.11005E-2 2.13918E-2 1.916E-2 1.95321E-2 2.0076E-2 1.79007E-2 6.64383E-2 6.59188E-2 5.82121E-2 5.96102E-2 6.10396E-2 5.3361E-2 5.25181E-2 1.39784E-2 1.20069E-2 1.20069E-2 1.20235E-2 1.03081E-2 1.00679E-2 1.0138E-2 1.28362E-2 2.28065E-2 4.53723E-2 1.72778E-1 1.42436E-1 1.32023E-1 1.16619E-1 1.03578E-1 7.13894E-2 5.29566E-2 3.77885E-2 3.05923E-2 3.16482E-2 4.68106E-2 7.32057E-2 9.42695E-2 7.70004E-2 7.42789E-2 4.15601E-2 3.27265E-2 3.08722E-2 3.07885E-2 3.4506E-2 4.5905E-2 2.18608E-2 1.40125E-1 1.0638E-1 9.95537E-2 1.0214E-1 6.00879E-2 5.59871E-2 9.93772E-2 1.4696E-1 1.0638E-1 7.66176E-2 8.12224E-2 7.0435E-2 6.83177E-2 7.92901E-2 7.45675E-2 7.45675E-2 7.71587E-2 6.76806E-2 5.0576E-2 6.11947E-2 4.7468E-2 2.07805E-2 2.64121E-2 2.03817E-2 1.41802E-2 2.38974E-2 5.46184E-2 5.55307E-2 4.60546E-2 3.91759E-2 2.49797E-2 2.24166E-2 2.32035E-2 3.27226E-2 2.506E-2 1.48304E-2 6.86533E-3 5.30852E-3 2.03719E-3 1.56376E-3 9.95349E-4 1.06885E-3 1.07259E-3 1.41754E-3 1.3677E-3 1.58869E-3 2.5798E-3 3.87952E-3 6.25783E-3 7.17117E-3 8.49937E-3 6.46213E-3 6.72193E-3 3.93631E-3 2.48774E-3 1.97652E-3 3.87235E-3 7.25201E-3 9.81214E-3 2.64683E-2 3.41838E-2 2.65519E-2 1.21976E-2 3.014E-2 6.47928E-2 9.63549E-2 1.50105E-1 1.03295E-1 4.74213E-2 5.18712E-2 1.18779E-1 2.72105E-1 2.60982E-1 1.19821E-1 8.45259E-2 9.21338E-2 1.80916E-1 2.50745E-1 3.35676E-1 3.16224E-1 1.91631E-1 2.57969E-1 1.81932E-1 7.89572E-2 5.40108E-2 4.69693E-2 2.07993E-1 2.0608E-1 1.95075E-1 2.07672E-1 3.03043E-1 4.3231E-1 3.91734E-1 4.35022E-1 4.65879E-1 -9999 -9999 -9999 -9999 -9999 -9999 -9999 -9999 -9999 -9999 -9999 -9999 -9999 -9999 -9999 -9999 -9999 -9999 -9999 -9999 -9999 -9999 -9999 -9999 -9999 -9999 -9999 -9999 -9999 -9999 -9999 -9999 -9999 -9999 -9999 -9999 -9999 -9999 -9999 -9999 -9999 -9999 -9999 -9999 -9999 -9999 -9999 -9999
-9999 -9999 -9999 -9999 -9999 -9999 -9999 -9999 -9999 -9999 -9999 -9999 -9999 -9999 -9999 -9999 -9999 -9999 -9999 -9999 -9999 -9999 -9999 -9999 -9999 -9999 -9999 -9999 -9999 -9999 -9999 -9999 -9999 -9999 -9999 -9999 -9999 -9999 -9999 -9999 -9999 -9999 -9999 -9999 -9999 -9999 -9999 -9999 -9999 -9999 -9999 -9999 -9999 -9999 -9999 3.78891E-2 3.45214E-2 3.47086E-2 3.51811E-2 3.21258E-2 3.27413E-2 3.32779E-2 3.02522E-2 3.0666E-2 2.78267E-2 2.82466E-2 2.89078E-2 2.62208E-2 2.66899E-2 2.70932E-2 2.44646E-2 2.50053E-2 2.24768E-2 2.29746E-2 2.34832E-2 2.11875E-2 2.15981E-2 2.18662E-2 1.95321E-2 1.98567E-2 2.03814E-2 1.82237E-2 1.84761E-2 6.82865E-2 5.99251E-2 6.02416E-2 1.63995E-2 1.435E-2 1.4212E-2 1.41532E-2 1.21742E-2 1.2107E-2 1.2107E-2 1.04375E-2 1.03081E-2 1.0452E-2 1.14547E-2 2.39253E-2 5.31739E-2 1.83883E-1 1.51949E-1 1.33425E-1 1.07546E-1 9.50473E-2 7.19487E-2 5.54705E-2 4.32321E-2 3.28728E-2 3.31559E-2 6.49276E-2 9.42695E-2 1.00944E-1 1.1556E-1 8.71279E-2 6.30119E-2 4.45609E-2 4.28115E-2 4.10115E-2 1.40847E-2 1.89241E-2 3.51346E-2 6.97523E-2 9.87929E-2 6.03531E-2 5.97277E-2 5.34863E-2 6.43521E-2 1.13614E-1 5.63636E-2 1.25094E-1 6.39154E-2 6.57916E-2 7.83773E-2 7.90299E-2 7.98321E-2 7.98321E-2 7.71587E-2 6.27749E-2 5.46184E-2 3.09897E-2 4.42351E-2 5.65586E-2 1.98496E-2 1.11991E-2 1.66516E-2 2.16876E-2 3.29845E-2 4.83028E-2 5.93511E-2 4.3673E-2 2.49797E-2 2.38991E-2 1.15368E-2 1.90551E-2 2.20622E-2 1.84079E-2 1.56801E-2 1.22462E-2 8.56528E-3 6.3092E-3 5.11687E-3 1.96159E-3 7.96521E-4 9.01224E-4 9.69727E-4 1.30265E-3 1.51215E-3 2.11884E-3 3.21161E-3 5.20739E-3 6.13036E-3 7.97148E-3 6.51285E-3 6.95617E-3 4.23705E-3 3.73419E-3 3.84594E-3 4.66026E-3 6.99586E-3 8.16996E-3 1.6468E-2 1.90337E-2 1.27125E-2 1.04831E-2 2.60868E-2 3.54788E-2 7.28814E-2 1.53239E-1 1.22414E-1 1.49588E-1 8.23203E-2 1.08391E-1 2.72318E-1 2.14175E-1 1.27839E-1 8.46872E-2 1.12683E-1 1.86717E-1 2.64873E-1 3.275E-1 2.86123E-1 2.04907E-1 1.08152E-1 7.66482E-2 5.98743E-2 4.88218E-2 2.09149E-1 2.19914E-1 2.07211E-1 2.08133E-1 2.65066E-1 4.23102E-1 3.74729E-1 2.10565E-1 4.54082E-1 4.29918E-1 -9999 -9999 -9999 -9999 -9999 -9999 -9999 -9999 -9999 -9999 -9999 -9999 -9999 -9999 -9999 -9999 -9999 -9999 -9999 -9999 -9999 -9999 -9999 -9999 -9999 -9999 -9999 -9999 -9999 -9999 -9999 -9999 -9999 -9999 -9999 -9999 -9999 -9999 -9999 -9999 -9999 -9999 -9999 -9999 -9999 -9999 -9999 -9999
-9999 -9999 -9999 -9999 -9999 -9999 -9999 -9999 -9999 -9999 -9999 -9999 -9999 -9999 -9999 -9999 -9999 -9999 -9999 -9999 -9999 -9999 -9999 -9999 -9999 -9999 -9999 -9999 -9999 -9999 -9999 -9999 -9999 -9999 -9999 -9999 -9999 -9999 -9999 -9999 -9999 -9999 -9999 -9999 -9999 -9999 -9999 -9999 -9999 -9999 -9999 -9999 -9999 -9999 -9999 3.80939E-2 3.48497E-2 3.51336E-2 3.56116E-2 3.25643E-2 3.3143E-2 3.02522E-2 3.08749E-2 3.1212E-2 2.83236E-2 2.87118E-2 2.93037E-2 2.65086E-2 2.69826E-2 2.42979E-2 2.47673E-2 2.51766E-2 2.26933E-2 2.31008E-2 2.36768E-2 2.13625E-2 2.18362E-2 2.21982E-2 1.98022E-2 2.02698E-2 1.81737E-2 1.86292E-2 1.90696E-2 1.68577E-2 1.69042E-2 1.68113E-2 1.45295E-2 1.43699E-2 1.43105E-2 1.23609E-2 1.23609E-2 1.22757E-2 1.22587E-2 1.05393E-2 1.15227E-2 1.06716E-2 1.19075E-2 2.54774E-2 5.06633E-2 1.72314E-1 1.61977E-1 1.42436E-1 1.24901E-1 9.4147E-2 7.62737E-2 6.42978E-2 5.10234E-2 3.97727E-2 4.2327E-2 7.26273E-2 1.00944E-1 1.15556E-1 9.99655E-2 9.33489E-2 8.71279E-2 8.30295E-2 2.11762E-2 2.29658E-2 2.34421E-2 2.37649E-2 3.50821E-2 6.49911E-2 1.28103E-1 4.85636E-2 3.73759E-2 4.7908E-2 8.51109E-2 1.33596E-1 4.74253E-2 1.17348E-1 1.09218E-1 7.08991E-2 7.60198E-2 7.92793E-2 7.98321E-2 1.25094E-1 6.96239E-2 4.3967E-2 4.19194E-2 1.89016E-2 2.64829E-2 3.96959E-2 2.27044E-2 9.56707E-3 1.27809E-2 1.44901E-2 5.23134E-2 1.02878E-1 6.29192E-2 5.18594E-2 3.31295E-2 2.11745E-2 1.96423E-2 1.30079E-2 6.06318E-3 5.08911E-3 5.5073E-3 5.30852E-3 6.46929E-3 6.46029E-3 4.41671E-3 2.44182E-3 1.24199E-3 1.75919E-3 1.46082E-3 9.32975E-4 1.0391E-3 1.50576E-3 2.19518E-3 4.3325E-3 6.63308E-3 8.04085E-3 8.92853E-3 6.34922E-3 6.12001E-3 6.05789E-3 1.04632E-2 7.30576E-3 9.77391E-3 6.78067E-3 7.59388E-3 9.81286E-3 1.96737E-2 2.92044E-2 6.41066E-2 1.07845E-1 1.00058E-1 1.52082E-1 1.76813E-1 1.64586E-1 1.19563E-1 9.51026E-2 2.20703E-1 2.21181E-1 1.94007E-1 2.02518E-1 1.42017E-1 1.50474E-1 2.04797E-1 3.02731E-1 2.30422E-1 8.80907E-2 5.72656E-2 5.57548E-2 4.98071E-2 2.14057E-1 2.00704E-1 2.07441E-1 4.17827E-2 5.88517E-2 3.4788E-1 3.66109E-1 4.00148E-1 2.10046E-1 4.96547E-1 -9999 -9999 -9999 -9999 -9999 -9999 -9999 -9999 -9999 -9999 -9999 -9999 -9999 -9999 -9999 -9999 -9999 -9999 -9999 -9999 -9999 -9999 -9999 -9999 -9999 -9999 -9999 -9999 -9999 -9999 -9999 -9999 -9999 -9999 -9999 -9999 -9999 -9999 -9999 -9999 -9999 -9999 -9999 -9999 -9999 -9999 -9999 -9999 -9999
[truncated: 571,911 more chars]
