# Supplementary material for: Alien species revises systematic status: integrative species delimitation of two similar taxa of Symbrenthia Hübner, [1819] (Lepidoptera, Nymphalidae)
Source: PeerJ. 2023 Jan 30;11:e14644. doi: 10.7717/peerj.14644 (PMC9893915; doi:10.7717/peerj.14644)
Supplement: Supplemental Information 6 [file peerj-11-14644-s006.zip › SDM/early_stage/MAXENT/past_2012_output/lunica_1.lambdas]

bio_12, 0.0, 1148.0, 4557.0
bio_2, 0.0, 15.0, 56.0
bio_8, 8.242643825955078, 64.0, 287.0
bio_2^2, -4.419290044576895, 225.0, 3136.0
'bio_8, -0.09946462507083755, 254.5, 287.0
`bio_12, -1.3618157409973524, 1148.0, 2355.5
`bio_12, -0.33018587047661896, 1148.0, 2356.5
`bio_2, -2.6584388744033904, 15.0, 29.5
'bio_8, -4.333447395956067, 247.5, 287.0
'bio_12, -0.14455196825336913, 2613.5, 4557.0
'bio_8, -0.16642891568076223, 280.5, 287.0
linearPredictorNormalizer, 5.732298767613014
densityNormalizer, 854.5156897041153
numBackgroundPoints, 10023
entropy, 8.210825431004855
