# Supplementary material for: Alien species revises systematic status: integrative species delimitation of two similar taxa of Symbrenthia Hübner, [1819] (Lepidoptera, Nymphalidae)
Source: PeerJ. 2023 Jan 30;11:e14644. doi: 10.7717/peerj.14644 (PMC9893915; doi:10.7717/peerj.14644)
Supplement: Supplemental Information 6 [file peerj-11-14644-s006.zip › SDM/early_stage/MAXENT/past_2012_output/lunica_1_omission.csv]

Raw value	Corresponding cumulative value	Corresponding Logistic value	Fractional area	Training omission	Test omission
1.44356E-7	0.000014436	0.000531032	1	0	0
1.47295E-7	0.000029165	0.000541837	0.999900229	0	0
1.61456E-7	0.000061206	0.000593897	0.999700688	0	0
1.77657E-7	0.000113127	0.000653453	0.999401377	0	0
2.16584E-7	0.000250629	0.000796521	0.998702983	0	0
2.88238E-7	0.000506312	0.00105976	0.997705278	0	0
3.38347E-7	0.001016535	0.001243764	0.996108949	0	0
4.38814E-7	0.002540455	0.001612485	0.992217899	0	0
5.67339E-7	0.005053016	0.002083783	0.987229372	0	0
7.32359E-7	0.010057491	0.002688257	0.979646812	0	0
1.0961E-6	0.025015394	0.00401808	0.963084905	0	0
1.60172E-6	0.050110429	0.005860693	0.944727128	0	0
2.52263E-6	0.100075564	0.009199314	0.920383119	0	0
3.74586E-6	0.200150265	0.013599436	0.888157238	0	0
4.75413E-6	0.300421818	0.017197036	0.864411853	0	0
5.6713E-6	0.400519992	0.020446864	0.845355682	0	0
6.29755E-6	0.50046555	0.022653539	0.828694004	0	0
6.93296E-6	0.600401428	0.024882369	0.813628654	0	0
7.50875E-6	0.700272191	0.026893326	0.799860321	0	0
7.77023E-6	0.750496683	0.027803774	0.793275466	0	0
8.03337E-6	0.800282729	0.028718312	0.786989923	0	0
8.57609E-6	0.900828237	0.030599127	0.774917689	0	0
9.04446E-6	1.000582691	0.032216394	0.76364362	0	0
9.50645E-6	1.100596434	0.033806383	0.752868403	0	0
1.00038E-5	1.200981297	0.035512131	0.742592038	0	0
1.05225E-5	1.300550937	0.03728478	0.732914297	0	0
1.08976E-5	1.400261938	0.038562584	0.723635638	0	0
1.12745E-5	1.500283689	0.039843199	0.714656291	0	0
1.21732E-5	1.752271469	0.042883099	0.693205627	0	0
1.30777E-5	2.001247565	0.045922907	0.673550833	0	0
1.37869E-5	2.250708978	0.048293168	0.654993515	0	0
1.46111E-5	2.50020512	0.051032881	0.637433902	0	0
1.54548E-5	2.751423171	0.053821069	0.620772224	0	0
1.62659E-5	3.000412751	0.056486263	0.605108251	0	0
1.70067E-5	3.251630577	0.05890726	0.590042901	0	0
1.77877E-5	3.500813898	0.061446172	0.575775716	0	0
1.84269E-5	3.751017322	0.063513936	0.562007383	0	0
1.93418E-5	4.000332161	0.066457869	0.548837673	0	0
2.0281E-5	4.25044327	0.06946079	0.536266587	0	0
2.14069E-5	4.500341792	0.073035494	0.524294124	0	0
2.2721E-5	4.752140045	0.07717268	0.512920283	0	0
2.39291E-5	5.002290713	0.080943951	0.502244837	0.054054054	0
2.52038E-5	5.252255394	0.084889666	0.492068243	0.081081081	0
2.66119E-5	5.500672364	0.089209505	0.482490272	0.081081081	0
2.78854E-5	5.751454184	0.093081006	0.473311384	0.081081081	0
2.91033E-5	6.002090986	0.09675301	0.464531577	0.081081081	0
3.03393E-5	6.254795045	0.100449456	0.456051083	0.081081081	0
3.15478E-5	6.502256437	0.104034346	0.44806944	0.081081081	0
3.28425E-5	6.753101666	0.107843473	0.440287339	0.081081081	0
3.39793E-5	7.000153899	0.1111612	0.43290432	0.081081081	0
3.53019E-5	7.253318271	0.114990458	0.425621072	0.081081081	0
3.61502E-5	7.503356972	0.117429181	0.418637135	0.081081081	0
3.74541E-5	7.753186041	0.121151569	0.411852739	0.081081081	0
3.88459E-5	8.001070102	0.125090654	0.405367654	0.081081081	0
4.03324E-5	8.250109883	0.129258497	0.399082111	0.081081081	0
4.17996E-5	8.500760594	0.133333662	0.392996109	0.081081081	0
4.30879E-5	8.751478417	0.136880782	0.387109648	0.081081081	0
4.44608E-5	9.001159279	0.140628682	0.381422728	0.081081081	0
4.60102E-5	9.25425445	0.144819924	0.375835578	0.081081081	0
4.76594E-5	9.502044457	0.149236066	0.37054774	0.081081081	0
4.89033E-5	9.752891405	0.152537012	0.365359673	0.081081081	0
5.04741E-5	10.001111802	0.15666884	0.360371146	0.081081081	0
5.20222E-5	10.252760299	0.160701891	0.355482391	0.081081081	0
5.32495E-5	10.500054085	0.163871895	0.350793176	0.081081081	0
5.47653E-5	10.75404677	0.167754248	0.346103961	0.081081081	0
5.61717E-5	11.003959572	0.171324216	0.341614287	0.081081081	0
5.74085E-5	11.253681656	0.174438436	0.337224384	0.081081081	0
5.93003E-5	11.50527774	0.179156797	0.332934251	0.081081081	0
6.02772E-5	11.750473976	0.181572301	0.32884366	0.081081081	0
6.13452E-5	12.000045903	0.184196889	0.324753068	0.108108108	0.25
6.30583E-5	12.25505777	0.18837172	0.320662476	0.108108108	0.25
6.41859E-5	12.50334536	0.191096486	0.316771426	0.135135135	0.5
6.52151E-5	12.755361726	0.193567578	0.312880375	0.135135135	0.5
6.67224E-5	13.006201302	0.197159372	0.309089095	0.135135135	0.5
6.84614E-5	13.25635199	0.201263779	0.305397586	0.135135135	0.5
6.97306E-5	13.505030206	0.204232842	0.301805847	0.135135135	0.5
7.09872E-5	13.751409118	0.207150879	0.298313878	0.135135135	0.5
7.21984E-5	14.001863485	0.209943246	0.29482191	0.135135135	0.5
7.39977E-5	14.250348731	0.21405552	0.291429712	0.135135135	0.5
7.56996E-5	14.504667303	0.217905777	0.288037514	0.135135135	0.5
7.70499E-5	14.756708074	0.220933955	0.284745086	0.135135135	0.5
7.90174E-5	15.006562872	0.225304453	0.281552429	0.135135135	0.5
8.06739E-5	15.254363835	0.228946432	0.278459543	0.135135135	0.5
8.20733E-5	15.523095537	0.231996424	0.275167116	0.135135135	0.5
8.38083E-5	15.755433074	0.235744598	0.272373541	0.135135135	0.5
8.52793E-5	16.000672604	0.23889385	0.269480196	0.135135135	0.5
8.69985E-5	16.250355642	0.242541844	0.26658685	0.135135135	0.5
8.86134E-5	16.505092669	0.245936629	0.263693505	0.135135135	0.5
9.01582E-5	16.755335927	0.249155989	0.26089993	0.135135135	0.5
9.14903E-5	17.000740485	0.251909944	0.258206126	0.135135135	0.5
9.31247E-5	17.258801038	0.255261305	0.255412551	0.135135135	0.5
9.4279E-5	17.502708074	0.257610163	0.252818517	0.135135135	0.5
9.56505E-5	17.759137128	0.260382069	0.250124713	0.135135135	0.5
9.71454E-5	18.009526471	0.26337955	0.247530679	0.162162162	0.5
9.83796E-5	18.25401179	0.265836182	0.245036416	0.162162162	0.5
9.9458E-5	18.501364641	0.267969379	0.242542153	0.162162162	0.5
1.00872E-4	18.751900398	0.27074783	0.24004789	0.162162162	0.5
1.01817E-4	19.005213305	0.27259188	0.237553627	0.162162162	0.5
1.0368E-4	19.262245286	0.276201894	0.235059363	0.162162162	0.5
1.0521E-4	19.502297043	0.279140453	0.232764641	0.162162162	0.5
1.06424E-4	19.756215318	0.281455717	0.230370149	0.162162162	0.5
1.07941E-4	20.003086635	0.284326712	0.228075427	0.162162162	0.5
1.09222E-4	20.252568098	0.28673292	0.225780704	0.162162162	0.5
1.107E-4	20.505257888	0.289489347	0.223485982	0.162162162	0.5
1.12137E-4	20.750100331	0.292149423	0.221291031	0.189189189	0.5
1.13962E-4	21.010666741	0.295499201	0.218996308	0.189189189	0.5
1.15443E-4	21.25162993	0.298194826	0.216901127	0.189189189	0.5
1.16869E-4	21.507412908	0.300769682	0.214706176	0.189189189	0.5
1.18067E-4	21.754027959	0.302919016	0.212610995	0.189189189	0.5
1.18901E-4	22.002925903	0.30440845	0.210515814	0.189189189	0.5
1.20198E-4	22.254089679	0.306710164	0.208420633	0.189189189	0.5
1.22056E-4	22.508623531	0.309982408	0.206325451	0.189189189	0.5
1.23875E-4	22.754718478	0.313155063	0.204330041	0.189189189	0.5
1.25436E-4	23.004359372	0.315855085	0.20233463	0.189189189	0.5
1.27505E-4	23.257980993	0.319400381	0.20033922	0.189189189	0.5
1.28674E-4	23.50133883	0.32138751	0.19844358	0.189189189	0.5
1.30072E-4	23.759604546	0.323749428	0.196448169	0.189189189	0.5
1.31884E-4	24.00866711	0.326784212	0.194552529	0.189189189	0.5
1.33595E-4	24.260827071	0.329627404	0.192656889	0.189189189	0.5
1.35492E-4	24.503235758	0.332750678	0.19086102	0.189189189	0.5
1.3687E-4	24.761948076	0.335000827	0.18896538	0.189189189	0.5
1.39112E-4	25.010153837	0.338630533	0.18716951	0.189189189	0.5
1.4019E-4	25.26141587	0.340361204	0.185373641	0.189189189	0.5
1.41771E-4	25.500996905	0.342882768	0.183677542	0.216216216	0.5
1.43615E-4	25.757527112	0.345800696	0.181881672	0.216216216	0.5
1.45238E-4	26.002883005	0.348347624	0.180185573	0.216216216	0.5
1.46922E-4	26.251342487	0.350968581	0.178489474	0.216216216	0.5
1.48611E-4	26.502286576	0.353577175	0.176793375	0.216216216	0.5
1.51018E-4	26.757220261	0.357257804	0.175097276	0.216216216	0.5
1.53715E-4	27.001073635	0.361332835	0.173500948	0.216216216	0.5
1.55409E-4	27.264147312	0.363866432	0.171804849	0.243243243	0.5
1.57068E-4	27.514119018	0.366327121	0.17020852	0.243243243	0.5
1.5908E-4	27.751498164	0.36928673	0.168711962	0.243243243	0.5
1.6161E-4	28.008229787	0.372969039	0.167115634	0.243243243	0.5
1.63732E-4	28.252815413	0.376024426	0.165619076	0.243243243	0.5
1.6558E-4	28.516301953	0.378662559	0.164022748	0.243243243	0.5
1.67241E-4	28.766297488	0.381012689	0.16252619	0.243243243	0.5
1.69173E-4	29.001557126	0.383725414	0.161129402	0.243243243	0.5
1.70973E-4	29.256822767	0.386231545	0.159632844	0.243243243	0.5
1.72888E-4	29.515099347	0.388875791	0.158136287	0.243243243	0.5
1.74558E-4	29.758517701	0.391162131	0.156739499	0.243243243	0.5
1.77421E-4	30.004978545	0.395043873	0.155342712	0.243243243	0.5
1.78446E-4	30.254001366	0.396420728	0.153945924	0.243243243	0.5
1.80096E-4	30.505461012	0.398625125	0.152549137	0.243243243	0.5
1.81426E-4	30.758723042	0.400391306	0.15115235	0.243243243	0.5
1.82753E-4	31.013733316	0.402141661	0.149755562	0.243243243	0.5
1.85707E-4	31.25323472	0.406002497	0.148458545	0.243243243	0.5
1.8852E-4	31.515050946	0.40963342	0.147061758	0.243243243	0.5
1.8965E-4	31.761270921	0.411078808	0.145764741	0.243243243	0.5
1.91212E-4	32.008648012	0.413066943	0.144467724	0.243243243	0.5
1.92487E-4	32.277654956	0.414679018	0.143070937	0.243243243	0.5
1.94661E-4	32.549323467	0.417406776	0.141674149	0.243243243	0.5
1.97335E-4	32.765231519	0.420729111	0.140576674	0.243243243	0.5
1.99182E-4	33.003678405	0.423001393	0.139379427	0.243243243	0.5
2.01119E-4	33.263711156	0.425365012	0.13808241	0.243243243	0.5
2.02845E-4	33.506183784	0.42745534	0.136885164	0.243243243	0.5
2.04355E-4	33.750459283	0.429271402	0.135687918	0.243243243	0.5
2.05817E-4	34.017187619	0.431017734	0.134390901	0.27027027	0.5
2.07574E-4	34.265658626	0.433104133	0.133193655	0.27027027	0.5
2.08587E-4	34.515324245	0.434300449	0.131996408	0.27027027	0.5
2.10169E-4	34.766798696	0.436156648	0.130799162	0.27027027	0.5
2.1182E-4	35.020194009	0.43808202	0.129601916	0.27027027	0.5
2.14351E-4	35.275805991	0.441007889	0.128404669	0.27027027	0.5
2.1655E-4	35.512540018	0.443525822	0.127307193	0.27027027	0.5
2.17992E-4	35.751558753	0.445164665	0.126209718	0.324324324	0.5
2.20511E-4	36.015026965	0.448004295	0.125012471	0.324324324	0.5
2.22624E-4	36.258559676	0.450364299	0.123914996	0.324324324	0.5
2.24576E-4	36.504561287	0.452525208	0.12281752	0.324324324	0.5
2.26599E-4	36.75290416	0.454747868	0.121720044	0.324324324	0.5
2.27636E-4	37.025589481	0.45588066	0.120522798	0.324324324	0.5
2.30478E-4	37.254640616	0.458959875	0.119525092	0.324324324	0.5
2.33608E-4	37.510416809	0.462311707	0.118427616	0.324324324	0.5
2.34945E-4	37.768032521	0.463730253	0.117330141	0.324324324	0.5
2.37799E-4	38.00452156	0.466734679	0.116332435	0.324324324	0.5
2.40475E-4	38.267920353	0.469520254	0.11523496	0.351351351	0.5
2.44926E-4	38.510709598	0.47409047	0.114237254	0.351351351	0.5
2.47984E-4	38.757297086	0.477185555	0.113239549	0.351351351	0.5
2.50322E-4	39.006615771	0.479527311	0.112241844	0.351351351	0.5
2.53739E-4	39.258883311	0.4829121	0.111244138	0.351351351	0.5
2.55769E-4	39.513795777	0.484902235	0.110246433	0.351351351	0.5
2.58363E-4	39.771008733	0.487423131	0.109248728	0.351351351	0.5
2.62326E-4	40.004919559	0.49122636	0.108350793	0.351351351	0.5
2.65272E-4	40.268967912	0.494017534	0.107353088	0.351351351	0.5
2.67927E-4	40.535437231	0.4965076	0.106355383	0.351351351	0.5
2.70052E-4	40.75079098	0.498482619	0.105557218	0.351351351	0.5
2.72715E-4	41.049374614	0.500935483	0.104459743	0.351351351	0.5
2.75223E-4	41.268542177	0.503224355	0.103661578	0.351351351	0.5
2.7704E-4	41.517029195	0.504868968	0.102763644	0.351351351	0.5
2.80162E-4	41.767660908	0.507670283	0.101865709	0.351351351	0.5
2.84881E-4	42.022399237	0.511843989	0.100967774	0.351351351	0.5
2.86887E-4	42.251331632	0.513597057	0.10016961	0.351351351	0.5
2.89305E-4	42.510689894	0.515693846	0.099271675	0.351351351	0.5
2.91961E-4	42.772368253	0.517975939	0.09837374	0.351351351	0.5
2.93349E-4	43.00645558	0.519160436	0.097575576	0.351351351	0.5
2.95443E-4	43.271601763	0.520935302	0.096677641	0.351351351	0.5
2.99788E-4	43.510326634	0.524577467	0.095879477	0.378378378	0.5
3.03797E-4	43.751767632	0.527889412	0.095081313	0.378378378	0.5
3.05938E-4	44.026302682	0.529639616	0.094183378	0.378378378	0.5
3.09173E-4	44.272512116	0.532259206	0.093385214	0.378378378	0.5
3.10606E-4	44.520514764	0.533410386	0.09258705	0.378378378	0.5
3.13469E-4	44.769930551	0.535693111	0.091788886	0.378378378	0.5
3.19694E-4	45.024068251	0.540579952	0.090990721	0.378378378	0.5
3.28483E-4	45.250228139	0.547308343	0.090292328	0.378378378	0.5
3.32726E-4	45.515184398	0.550485659	0.089494163	0.378378378	0.5
3.35606E-4	45.782593643	0.552617865	0.088695999	0.405405405	0.5
3.36495E-4	46.017916635	0.55327187	0.087997606	0.405405405	0.5
3.394E-4	46.254638484	0.555395061	0.087299212	0.405405405	0.5
3.43393E-4	46.528135026	0.558281362	0.086501048	0.405405405	0.5
3.46424E-4	46.769874657	0.560447502	0.085802654	0.405405405	0.5
3.49349E-4	47.013599446	0.562517546	0.08510426	0.405405405	0.5
3.51702E-4	47.258761386	0.564169146	0.084405867	0.405405405	0.5
3.53823E-4	47.505985515	0.565646678	0.083707473	0.405405405	0.5
3.56942E-4	47.754960079	0.567801712	0.083009079	0.405405405	0.5
3.60738E-4	48.006547025	0.570395698	0.082310685	0.405405405	0.5
3.64489E-4	48.260258158	0.572929049	0.081612292	0.432432432	0.5
3.69151E-4	48.517296814	0.576035438	0.080913898	0.432432432	0.5
3.71382E-4	48.776622852	0.577506725	0.080215504	0.432432432	0.5
3.75172E-4	49.001112758	0.579981705	0.079616881	0.432432432	0.5
3.78491E-4	49.265197177	0.58212615	0.078918487	0.432432432	0.5
3.8186E-4	49.531772152	0.584280258	0.078220094	0.432432432	0.5
3.86208E-4	49.762290988	0.587027582	0.077621471	0.432432432	0.5
3.89005E-4	50.033980547	0.588775649	0.076923077	0.432432432	0.5
3.90621E-4	50.267841027	0.589778926	0.076324454	0.432432432	0.5
3.94467E-4	50.503541953	0.592147736	0.075725831	0.432432432	0.5
3.99472E-4	50.78203555	0.595188882	0.075027437	0.432432432	0.5
4.01429E-4	51.022292652	0.596365759	0.074428814	0.432432432	0.5
4.04845E-4	51.264372142	0.598404049	0.073830191	0.459459459	0.5
4.08338E-4	51.508827488	0.600466459	0.073231567	0.459459459	0.5
4.12344E-4	51.755207628	0.602806609	0.072632944	0.459459459	0.5
4.17383E-4	52.004166282	0.605710919	0.072034321	0.459459459	0.5
4.20247E-4	52.256086267	0.607343287	0.071435698	0.459459459	0.5
4.23363E-4	52.509081785	0.609103142	0.070837075	0.459459459	0.5
4.26322E-4	52.763890082	0.610760594	0.070238452	0.459459459	0.5
4.30716E-4	53.021646155	0.613195263	0.069639828	0.459459459	0.5
4.33608E-4	53.281252447	0.614781158	0.069041205	0.459459459	0.5
4.35607E-4	53.542099674	0.615870037	0.068442582	0.459459459	0.5
4.37743E-4	53.760486692	0.617026687	0.067943729	0.459459459	0.5
4.40727E-4	54.023695434	0.618630738	0.067345106	0.459459459	0.5
4.45129E-4	54.289901174	0.62097254	0.066746483	0.459459459	0.5
4.46796E-4	54.512786534	0.621852045	0.06624763	0.459459459	0.5
4.51135E-4	54.782501265	0.624121816	0.065649007	0.459459459	0.5
4.55831E-4	55.009791589	0.626548415	0.065150155	0.459459459	0.5
4.5731E-4	55.283888559	0.627305992	0.064551531	0.459459459	0.5
4.63235E-4	55.514194049	0.630310595	0.064052679	0.459459459	0.5
4.66253E-4	55.793180979	0.631822566	0.063454056	0.459459459	0.5
4.68901E-4	56.026989345	0.633139106	0.062955203	0.459459459	0.5
4.69704E-4	56.261667414	0.633536361	0.06245635	0.459459459	0.5
4.71869E-4	56.544034971	0.634603135	0.061857727	0.459459459	0.5
4.73875E-4	56.780524095	0.635586235	0.061358875	0.459459459	0.5
4.76354E-4	57.018384556	0.636793805	0.060860022	0.459459459	0.5
4.79049E-4	57.257405168	0.638097728	0.060361169	0.459459459	0.5
4.81063E-4	57.54539004	0.639066034	0.059762546	0.459459459	0.5
4.85201E-4	57.787375473	0.641039336	0.059263694	0.459459459	0.5
4.88159E-4	58.030741394	0.642436779	0.058764841	0.459459459	0.5
4.89492E-4	58.27524601	0.643063069	0.058265988	0.459459459	0.5
4.90008E-4	58.569118672	0.643304665	0.057667365	0.459459459	0.5
4.91797E-4	58.765491043	0.644140318	0.057268283	0.459459459	0.5
4.94358E-4	59.012132966	0.645330055	0.05676943	0.459459459	0.5
4.9774E-4	59.260342995	0.646888947	0.056270578	0.459459459	0.5
5.0081E-4	59.510059993	0.648292213	0.055771725	0.459459459	0.5
5.03723E-4	59.761656172	0.649613619	0.055272872	0.459459459	0.5
5.05568E-4	60.014236289	0.650445197	0.05477402	0.459459459	0.5
5.0737E-4	60.267664286	0.651253994	0.054275167	0.459459459	0.5
5.0839E-4	60.521673365	0.651709959	0.053776314	0.486486486	0.5
5.15956E-4	60.778251137	0.655055642	0.053277462	0.486486486	0.75
5.17591E-4	61.036846006	0.655770171	0.052778609	0.486486486	0.75
5.19865E-4	61.296530707	0.656758802	0.052279757	0.486486486	0.75
5.2164E-4	61.504900955	0.657526717	0.051880674	0.486486486	0.75
5.23707E-4	61.766473298	0.658416773	0.051381822	0.513513514	0.75
5.27773E-4	62.029594975	0.660154319	0.050882969	0.513513514	0.75
5.30173E-4	62.294037799	0.661171442	0.050384117	0.513513514	0.75
5.34547E-4	62.507183678	0.663009495	0.049985034	0.513513514	0.75
5.40118E-4	62.776028744	0.665321967	0.049486182	0.513513514	0.75
5.42861E-4	63.04668597	0.666449219	0.048987329	0.513513514	0.75
5.43538E-4	63.264023358	0.666725921	0.048588247	0.513513514	0.75
5.45127E-4	63.536314596	0.66737446	0.048089394	0.540540541	0.75
5.46758E-4	63.754758378	0.668037224	0.047690312	0.540540541	0.75
5.48753E-4	64.028993999	0.668844522	0.04719146	0.540540541	0.75
5.50792E-4	64.303830129	0.669665279	0.046692607	0.567567568	0.75
5.54736E-4	64.524887085	0.671241844	0.046293525	0.567567568	0.75
5.5798E-4	64.803301383	0.672527322	0.045794672	0.567567568	0.75
5.59226E-4	65.026833058	0.673018544	0.04539559	0.567567568	0.75
5.61686E-4	65.250981168	0.673983509	0.044996508	0.567567568	0.75
5.68035E-4	65.534003691	0.676448317	0.044497655	0.567567568	0.75
5.72455E-4	65.762381717	0.678142575	0.044098573	0.567567568	0.75
5.78435E-4	66.109013744	0.680406792	0.04349995	0.567567568	0.75
5.83447E-4	66.283706947	0.682279765	0.043200639	0.567567568	0.75
5.86217E-4	66.517952713	0.683305522	0.042801556	0.567567568	0.75
5.90082E-4	66.753443799	0.684725862	0.042402474	0.567567568	0.75
5.9584E-4	67.050912578	0.686818332	0.041903622	0.567567568	0.75
5.98256E-4	67.289940634	0.687688056	0.04150454	0.567567568	0.75
6.00172E-4	67.529672773	0.688374713	0.041105457	0.567567568	0.75
6.01421E-4	67.770087647	0.68882048	0.040706375	0.567567568	0.75
6.02543E-4	68.010923012	0.6892197	0.040307293	0.567567568	0.75
6.04365E-4	68.252382543	0.689865895	0.039908211	0.567567568	0.75
6.05347E-4	68.554949602	0.690213148	0.039409358	0.567567568	0.75
6.0738E-4	68.797571575	0.690929902	0.039010276	0.567567568	0.75
6.12961E-4	69.042277424	0.692879537	0.038611194	0.567567568	0.75
6.16895E-4	69.288847112	0.694239186	0.038212112	0.567567568	0.75
6.19718E-4	69.536425157	0.695207438	0.03781303	0.567567568	0.75
6.20979E-4	69.784613536	0.695638006	0.037413948	0.567567568	0.75
6.23304E-4	70.033654218	0.69642874	0.037014866	0.567567568	0.75
6.26428E-4	70.28372055	0.697484692	0.036615784	0.567567568	0.75
6.31325E-4	70.535506174	0.699125054	0.036216702	0.567567568	0.75
6.3695E-4	70.789258614	0.700987856	0.035817619	0.567567568	0.75
6.39951E-4	71.044855746	0.701972166	0.035418537	0.594594595	0.75
6.42185E-4	71.301123765	0.702700485	0.035019455	0.594594595	0.75
6.44064E-4	71.55841583	0.703310478	0.034620373	0.594594595	0.75
6.46762E-4	71.751993457	0.704182124	0.034321062	0.594594595	0.75
6.52239E-4	72.0120924	0.705935797	0.033921979	0.594594595	0.75
6.56438E-4	72.274188864	0.707266282	0.033522897	0.594594595	0.75
6.58162E-4	72.537250136	0.707808859	0.033123815	0.594594595	0.75
6.58376E-4	72.800536308	0.70787606	0.032724733	0.594594595	0.75
6.60276E-4	73.064392422	0.708471652	0.032325651	0.594594595	0.75
6.63284E-4	73.262937723	0.709409613	0.032026339	0.594594595	0.75
6.65908E-4	73.595121362	0.710222853	0.031527487	0.594594595	0.75
6.67403E-4	73.795291963	0.710684236	0.031228175	0.594594595	0.75
6.72405E-4	74.06308886	0.712216828	0.030829093	0.594594595	0.75
6.7573E-4	74.265387312	0.713226884	0.030529782	0.594594595	0.75
6.78363E-4	74.536351213	0.714021841	0.030130699	0.621621622	0.75
6.81788E-4	74.808101167	0.715048925	0.029731617	0.621621622	0.75
6.85404E-4	75.013503238	0.716125438	0.029432306	0.621621622	0.75
6.89902E-4	75.288960725	0.717453371	0.029033224	0.621621622	0.75
6.93385E-4	75.565932855	0.718473183	0.028634141	0.621621622	0.75
6.99576E-4	75.775080204	0.720267727	0.02833483	0.648648649	0.75
7.01473E-4	76.055402702	0.720812932	0.027935748	0.648648649	0.75
7.02756E-4	76.266152427	0.721180403	0.027636436	0.648648649	0.75
7.06446E-4	76.548212365	0.722232357	0.027237354	0.648648649	0.75
7.08067E-4	76.831068839	0.72269193	0.026838272	0.648648649	0.75
7.13789E-4	77.044933142	0.724301896	0.02653896	0.648648649	0.75
7.16943E-4	77.259556681	0.725181501	0.026239649	0.648648649	0.75
7.19592E-4	77.547153595	0.725916027	0.025840567	0.648648649	0.75
7.25109E-4	77.763901613	0.727432888	0.025541255	0.648648649	0.75
7.26177E-4	78.054292364	0.727724726	0.025142173	0.648648649	0.75
7.27572E-4	78.272466688	0.728104785	0.024842861	0.648648649	0.75
7.28914E-4	78.563911318	0.728469255	0.024443779	0.648648649	0.75
7.29836E-4	78.855841419	0.72871947	0.024044697	0.648648649	0.75
7.33031E-4	79.002294783	0.729581885	0.023845156	0.675675676	0.75
7.35801E-4	79.296206574	0.730325376	0.023446074	0.675675676	0.75
7.39016E-4	79.517506509	0.731183346	0.023146762	0.675675676	0.75
7.4237E-4	79.813767145	0.732072295	0.02274768	0.675675676	0.75
7.43662E-4	80.036725342	0.732413376	0.022448369	0.675675676	0.75
7.45576E-4	80.260240124	0.73291675	0.022149057	0.675675676	0.75
7.47772E-4	80.559071036	0.733492005	0.021749975	0.675675676	0.75
7.50597E-4	80.784002674	0.734228523	0.021450663	0.675675676	0.75
7.51435E-4	81.00940095	0.734446357	0.021151352	0.675675676	0.75
7.5835E-4	81.311470096	0.736229104	0.02075227	0.702702703	0.75
7.65052E-4	81.54024974	0.737934208	0.020452958	0.702702703	0.75
7.66466E-4	81.770061086	0.738291156	0.020153647	0.702702703	0.75
7.70064E-4	82.000836829	0.739194966	0.019854335	0.702702703	0.75
7.76951E-4	82.310914786	0.740907859	0.019455253	0.702702703	0.75
7.82879E-4	82.545311287	0.74236414	0.019155941	0.702702703	0.75
7.85971E-4	82.780781459	0.743117362	0.01885663	0.702702703	0.75
7.91563E-4	83.017658617	0.744468455	0.018557318	0.702702703	0.75
7.99028E-4	83.256795352	0.746249882	0.018258007	0.702702703	0.75
8.00725E-4	83.576860788	0.746651549	0.017858924	0.702702703	0.75
8.03318E-4	83.897916751	0.747262601	0.017459842	0.702702703	0.75
8.04051E-4	84.058722475	0.747434767	0.017260301	0.72972973	0.75
8.05472E-4	84.300244313	0.747767957	0.01696099	0.72972973	0.75
8.06551E-4	84.54217363	0.748020383	0.016661678	0.72972973	0.75
8.06851E-4	84.784198506	0.748090472	0.016362367	0.72972973	0.75
8.07962E-4	85.026552181	0.748349688	0.016063055	0.72972973	0.75
8.07962E-4	85.349736978	0.748349688	0.015564202	0.72972973	0.75
8.10188E-4	85.511755127	0.748867518	0.015464432	0.783783784	0.75
8.14585E-4	85.755474215	0.749883953	0.01516512	0.783783784	0.75
8.19716E-4	86.000582468	0.751059954	0.014865809	0.783783784	0.75
8.2155E-4	86.328901033	0.751477403	0.014466727	0.783783784	0.75
8.24217E-4	86.576055886	0.752082238	0.014167415	0.783783784	0.75
8.28991E-4	86.824251287	0.753157663	0.013868103	0.783783784	0.75
8.29512E-4	87.073087884	0.753274445	0.013568792	0.783783784	0.75
8.41316E-4	87.324330657	0.755890895	0.01326948	0.783783784	0.75
8.46642E-4	87.577859803	0.757053431	0.012970169	0.783783784	0.75
8.50955E-4	87.832746667	0.757986784	0.012670857	0.783783784	0.75
8.52074E-4	88.003142785	0.75822795	0.012471316	0.783783784	0.75
8.57133E-4	88.25948421	0.759311325	0.012172004	0.810810811	0.75
8.60993E-4	88.517534211	0.760131671	0.011872693	0.810810811	0.75
8.657E-4	88.777009372	0.761124376	0.011573381	0.810810811	0.75
8.68928E-4	89.037480498	0.761800272	0.011174299	0.810810811	0.75
8.74773E-4	89.298875554	0.763014624	0.010974758	0.837837838	1
8.77542E-4	89.562039964	0.763585623	0.010675446	0.837837838	1
8.81756E-4	89.826148679	0.764449515	0.010376135	0.837837838	1
8.82549E-4	90.267380034	0.764611342	0.009877282	0.864864865	1
8.84614E-4	90.532629953	0.765031605	0.009577971	0.864864865	1
8.9027E-4	90.799375589	0.766175303	0.009278659	0.864864865	1
8.91757E-4	91.334287355	0.766474231	0.008580265	0.864864865	1
8.94772E-4	91.513162174	0.767077818	0.008480495	0.891891892	1
9.03468E-4	91.783241751	0.768801388	0.008181183	0.891891892	1
9.20147E-4	92.056117355	0.772036825	0.007881872	0.918918919	1
9.29893E-4	92.333386814	0.773885893	0.00758256	0.918918919	1
9.3039E-4	92.519442835	0.773979382	0.007383019	0.945945946	1
9.39699E-4	92.799766916	0.775716242	0.007083707	0.972972973	1
9.42311E-4	93.08220871	0.776198725	0.006784396	0.972972973	1
9.44167E-4	93.270900834	0.776540466	0.006584855	0.972972973	1
9.50019E-4	93.555549496	0.777610717	0.006285543	0.972972973	1
9.63697E-4	93.843419769	0.780072977	0.005986232	0.972972973	1
9.69681E-4	94.036827885	0.781133202	0.005786691	0.972972973	1
9.74009E-4	94.328530893	0.781893544	0.005487379	0.972972973	1
9.75095E-4	94.523521716	0.782083585	0.005287838	0.972972973	1
9.76359E-4	94.816178218	0.782304182	0.004988526	0.972972973	1
9.79764E-4	95.011868442	0.782896516	0.004788985	0.972972973	1
9.86852E-4	95.40493133	0.784119323	0.004389903	0.972972973	1
9.89498E-4	95.503881164	0.784572229	0.004290133	0.972972973	1
9.97763E-4	95.802112918	0.785974698	0.003990821	0.972972973	1
9.99162E-4	96.001913326	0.786210281	0.00379128	1	1
1.00597E-3	96.303057354	0.787349416	0.003491968	1	1
1.02409E-3	96.507104325	0.790322803	0.003292427	1	1
1.03227E-3	96.815956498	0.791638556	0.002993116	1	1
1.04346E-3	97.024083538	0.793410949	0.002793575	1	1
1.04867E-3	97.337819251	0.794226895	0.002494263	1	1
1.05815E-3	97.548511339	0.795693967	0.002294722	1	1
1.07267E-3	97.869299345	0.79790061	0.001995411	1	1
1.07421E-3	98.084042252	0.798131518	0.00179587	1	1
1.07922E-3	98.407258367	0.798880115	0.001496558	1	1
1.08921E-3	98.516179327	0.800356256	0.001396787	1	1
1.11895E-3	98.848960971	0.80462523	0.001097476	1	1
1.13344E-3	99.075378078	0.806641086	0.000897935	1	1
1.1531E-3	99.30540556	0.809308489	0.000698394	1	1
1.15516E-3	99.536394426	0.809583821	0.000498853	1	1
1.17025E-3	100	0.811577112	0.000099771	1	1
