# Supplementary material for: Alien species revises systematic status: integrative species delimitation of two similar taxa of Symbrenthia Hübner, [1819] (Lepidoptera, Nymphalidae)
Source: PeerJ. 2023 Jan 30;11:e14644. doi: 10.7717/peerj.14644 (PMC9893915; doi:10.7717/peerj.14644)
Supplement: Supplemental Information 6 [file peerj-11-14644-s006.zip › SDM/early_stage/MAXENT/past_2012_output/lunica_1_samplePredictions.csv]

X	Y	Test or train	Raw prediction	Cumulative prediction	Logistic prediction
121.542805	24.929551	train	6.39840904326726E-4	71.03547882552867	0.701936089603584
121.490908	25.152731	train	9.988425049464859E-4	95.95628413225724	0.7861565913877281
121.503062	24.774995	train	2.168673030763897E-4	35.56513459492807	0.44388749825688084
121.537068	24.851766	train	1.551748359678476E-4	27.227782263027464	0.36351676259385773
121.736319	24.96119	train	5.498902077457059E-4	64.18227785178853	0.6693028195992966
121.780759	24.947384	train	4.020340844536522E-4	51.065172785473955	0.5967283896808542
121.581327	24.958587	train	5.232589035229275E-4	61.70976809945239	0.6582243380825858
121.527727	25.025812	train	8.917570894874756E-4	91.33429266413964	0.7664742308918433
121.536563	25.008395	train	8.079619940033711E-4	85.02655087289465	0.7483496880587209
121.10786	24.764337	train	2.0534594793049618E-4	33.93124853919964	0.4304564681388546
120.967305	24.468071	train	6.062597299078195E-5	11.831975799403562	0.18243123193445998
121.775489	25.148042	train	8.520744062461662E-4	88.0031633696454	0.7582279502577578
121.815558	25.131449	train	9.045400041758939E-4	91.80078019976717	0.7690121051402791
120.965904	24.671126	train	6.375474082931411E-5	12.408407907538136	0.1900567333710016
120.821216	24.340492	train	1.1100161120518282E-4	20.5566477448637	0.29005016735570277
120.390457	23.007082	train	2.4379781211643076E-5	5.090667888257751	0.08234294373932367
121.584962	24.759499	train	3.607376268742872E-4	48.006522295400806	0.5703956984613385
121.950175	24.842148	train	9.29893252321838E-4	92.33348127274685	0.7738858934510106
121.545303	24.940538	train	6.933852789946567E-4	75.5659422801321	0.7184731834758455
121.389441	24.796901	train	2.981175106950327E-4	43.418545887432636	0.5231840166163803
120.790275	23.72876	train	2.319077298807418E-5	4.849411816190392	0.07864287799733337
121.570276	25.130083	train	6.757298312824684E-4	74.26537704694873	0.7132268835282458
121.619482	24.966918	train	3.336275440235841E-4	45.59889315031975	0.5511554072885895
121.535148	25.141177	train	5.081965650060126E-4	60.47350253689304	0.6516235079715663
121.53162	25.10371	train	1.4139081330486348E-4	25.443384304168855	0.3422783899420804
121.361969	23.730251	train	9.669709790837948E-5	17.934437792033922	0.26248320994889485
121.537068	25.125921	train	8.040063237959131E-4	84.04892139813265	0.7474242970053274
121.558751	25.243016	train	5.446573631956907E-4	63.45583757469368	0.667183043717183
121.660252	24.987834	train	7.537737920870611E-4	81.11156681094144	0.7350519066849414
121.592534	25.132271	train	9.303902623153039E-4	92.51945073416174	0.7739793816974776
121.562179	24.990822	train	8.079619940033711E-4	85.02655087289465	0.7483496880587209
121.581077	24.998816	train	8.689277853370067E-4	89.03746317658997	0.7618002716197202
121.539927	25.157018	train	7.298364865708746E-4	78.85586372258103	0.7287194698966709
121.55581	25.011495	train	8.817564213158139E-4	89.82638310238893	0.7644495153942072
121.141139	24.77825	train	2.385562088293043E-4	38.07905365704324	0.46752573611278986
120.532242	23.125175	train	2.363815830672679E-5	4.942047969086959	0.08003858903390965
121.44418	24.832823	train	2.1754964762669605E-4	35.67823662769393	0.44466310056609554
121.545886	24.991573	test	8.689277853370067E-4	89.03746317658997	0.7618002716197202
120.438169	22.833288	test	6.33577507569345E-5	12.320994189619494	0.18909706917438468
121.530733	25.125393	test	5.129715793618945E-4	60.67704362999023	0.6537435165290443
120.891406	22.198288	test	6.089989101941706E-5	11.89598539701265	0.18310456130338304
