# Supplementary material for: Alien species revises systematic status: integrative species delimitation of two similar taxa of Symbrenthia Hübner, [1819] (Lepidoptera, Nymphalidae)
Source: PeerJ. 2023 Jan 30;11:e14644. doi: 10.7717/peerj.14644 (PMC9893915; doi:10.7717/peerj.14644)
Supplement: Supplemental Information 6 [file peerj-11-14644-s006.zip › SDM/early_stage/MAXENT/past_2012_output/lunica_2.asc]

ncols         264
nrows         468
xllcorner     119.7998599118
yllcorner     21.499860665
cellsize      0.00833333330000001
NODATA_value  -9999
-9999 -9999 -9999 -9999 -9999 -9999 -9999 -9999 -9999 -9999 -9999 -9999 -9999 -9999 -9999 -9999 -9999 -9999 -9999 1.39932E-1 -9999 -9999 -9999 -9999 -9999 -9999 -9999 -9999 -9999 -9999 -9999 -9999 -9999 -9999 -9999 -9999 -9999 -9999 -9999 -9999 -9999 -9999 -9999 -9999 -9999 -9999 -9999 -9999 -9999 -9999 -9999 -9999 -9999 -9999 -9999 -9999 -9999 -9999 -9999 -9999 -9999 -9999 -9999 -9999 -9999 -9999 -9999 -9999 -9999 -9999 -9999 -9999 -9999 -9999 -9999 -9999 -9999 -9999 -9999 -9999 -9999 -9999 -9999 -9999 -9999 -9999 -9999 -9999 -9999 -9999 -9999 -9999 -9999 -9999 -9999 -9999 -9999 -9999 -9999 -9999 -9999 -9999 -9999 -9999 -9999 -9999 -9999 -9999 -9999 -9999 -9999 -9999 -9999 -9999 -9999 -9999 -9999 -9999 -9999 -9999 -9999 -9999 -9999 -9999 -9999 -9999 -9999 -9999 -9999 -9999 -9999 -9999 -9999 -9999 -9999 -9999 -9999 -9999 -9999 -9999 -9999 -9999 -9999 -9999 -9999 -9999 -9999 -9999 -9999 -9999 -9999 -9999 -9999 -9999 -9999 -9999 -9999 -9999 -9999 -9999 -9999 -9999 -9999 -9999 -9999 -9999 -9999 -9999 -9999 -9999 -9999 -9999 -9999 -9999 -9999 -9999 -9999 -9999 -9999 -9999 -9999 -9999 -9999 -9999 -9999 -9999 -9999 -9999 -9999 -9999 -9999 -9999 -9999 -9999 -9999 -9999 -9999 -9999 -9999 -9999 -9999 -9999 -9999 -9999 -9999 -9999 -9999 -9999 -9999 -9999 -9999 -9999 -9999 -9999 -9999 -9999 -9999 -9999 -9999 -9999 -9999 -9999 -9999 -9999 -9999 -9999 -9999 -9999 -9999 -9999 -9999 -9999 -9999 -9999 -9999 -9999 -9999 -9999 -9999 -9999 -9999 -9999 -9999 -9999 -9999 -9999 -9999 -9999 -9999 -9999 -9999 -9999 -9999 -9999 -9999 -9999 -9999 -9999 -9999 -9999 -9999 -9999 -9999 -9999
-9999 -9999 -9999 -9999 -9999 -9999 -9999 -9999 -9999 -9999 -9999 -9999 -9999 -9999 -9999 -9999 -9999 -9999 -9999 -9999 -9999 -9999 -9999 -9999 -9999 -9999 -9999 -9999 -9999 -9999 -9999 -9999 -9999 -9999 -9999 -9999 -9999 -9999 -9999 -9999 -9999 -9999 -9999 -9999 -9999 -9999 -9999 -9999 -9999 -9999 -9999 -9999 -9999 -9999 -9999 -9999 -9999 -9999 -9999 -9999 -9999 -9999 -9999 -9999 -9999 -9999 -9999 -9999 -9999 -9999 -9999 -9999 -9999 -9999 -9999 -9999 -9999 -9999 -9999 -9999 -9999 -9999 -9999 -9999 -9999 -9999 -9999 -9999 -9999 -9999 -9999 -9999 -9999 -9999 -9999 -9999 -9999 -9999 -9999 -9999 -9999 -9999 -9999 -9999 -9999 -9999 -9999 -9999 -9999 -9999 -9999 -9999 -9999 -9999 -9999 -9999 -9999 -9999 -9999 -9999 -9999 -9999 -9999 -9999 -9999 -9999 -9999 -9999 -9999 -9999 -9999 -9999 -9999 -9999 -9999 -9999 -9999 -9999 -9999 -9999 -9999 -9999 -9999 -9999 -9999 -9999 -9999 -9999 -9999 -9999 -9999 -9999 -9999 -9999 -9999 -9999 -9999 -9999 -9999 -9999 -9999 -9999 -9999 -9999 -9999 -9999 -9999 -9999 -9999 -9999 -9999 -9999 -9999 -9999 -9999 -9999 -9999 -9999 -9999 -9999 -9999 -9999 -9999 -9999 -9999 -9999 -9999 -9999 -9999 -9999 -9999 -9999 -9999 -9999 -9999 -9999 -9999 -9999 -9999 -9999 -9999 -9999 -9999 -9999 -9999 -9999 -9999 -9999 -9999 -9999 -9999 -9999 -9999 -9999 -9999 -9999 -9999 -9999 -9999 -9999 -9999 -9999 -9999 -9999 -9999 -9999 -9999 -9999 -9999 -9999 -9999 -9999 -9999 -9999 -9999 -9999 -9999 -9999 -9999 -9999 -9999 -9999 -9999 -9999 -9999 -9999 -9999 -9999 -9999 -9999 -9999 -9999 -9999 -9999 -9999 -9999 -9999 -9999 -9999 -9999 -9999 -9999 -9999 -9999
-9999 1.88143E-1 -9999 -9999 -9999 -9999 -9999 -9999 -9999 -9999 -9999 -9999 -9999 -9999 -9999 -9999 -9999 -9999 -9999 -9999 -9999 -9999 -9999 -9999 -9999 -9999 -9999 -9999 -9999 -9999 -9999 -9999 -9999 -9999 -9999 -9999 -9999 -9999 -9999 -9999 -9999 -9999 -9999 -9999 -9999 -9999 -9999 -9999 -9999 -9999 -9999 -9999 -9999 -9999 -9999 -9999 -9999 -9999 -9999 -9999 -9999 -9999 -9999 -9999 -9999 -9999 -9999 -9999 -9999 -9999 -9999 -9999 -9999 -9999 -9999 -9999 -9999 -9999 -9999 -9999 -9999 -9999 -9999 -9999 -9999 -9999 -9999 -9999 -9999 -9999 -9999 -9999 -9999 -9999 -9999 -9999 -9999 -9999 -9999 -9999 -9999 -9999 -9999 -9999 -9999 -9999 -9999 -9999 -9999 -9999 -9999 -9999 -9999 -9999 -9999 -9999 -9999 -9999 -9999 -9999 -9999 -9999 -9999 -9999 -9999 -9999 -9999 -9999 -9999 -9999 -9999 -9999 -9999 -9999 -9999 -9999 -9999 -9999 -9999 -9999 -9999 -9999 -9999 -9999 -9999 -9999 -9999 -9999 -9999 -9999 -9999 -9999 -9999 -9999 -9999 -9999 -9999 -9999 -9999 -9999 -9999 -9999 -9999 -9999 -9999 -9999 -9999 -9999 -9999 -9999 -9999 -9999 -9999 -9999 -9999 -9999 -9999 -9999 -9999 -9999 -9999 -9999 -9999 -9999 -9999 -9999 -9999 -9999 -9999 -9999 -9999 -9999 -9999 -9999 -9999 -9999 -9999 -9999 -9999 -9999 -9999 -9999 -9999 -9999 -9999 -9999 -9999 -9999 -9999 -9999 -9999 -9999 -9999 -9999 -9999 -9999 -9999 -9999 -9999 -9999 -9999 -9999 -9999 -9999 -9999 -9999 -9999 -9999 -9999 -9999 -9999 -9999 -9999 -9999 -9999 -9999 -9999 -9999 -9999 -9999 -9999 -9999 -9999 -9999 -9999 -9999 -9999 -9999 -9999 -9999 -9999 -9999 -9999 -9999 -9999 -9999 -9999 -9999 -9999 -9999 -9999 -9999 -9999 -9999
-9999 -9999 -9999 -9999 -9999 -9999 -9999 -9999 -9999 -9999 -9999 -9999 -9999 -9999 -9999 -9999 -9999 -9999 -9999 -9999 -9999 -9999 -9999 -9999 -9999 -9999 -9999 -9999 -9999 -9999 -9999 -9999 -9999 -9999 -9999 -9999 -9999 -9999 -9999 -9999 -9999 -9999 -9999 -9999 -9999 -9999 -9999 -9999 -9999 -9999 -9999 -9999 -9999 -9999 -9999 -9999 -9999 -9999 -9999 -9999 -9999 -9999 -9999 -9999 -9999 -9999 -9999 -9999 -9999 -9999 -9999 -9999 -9999 -9999 -9999 -9999 -9999 -9999 -9999 -9999 -9999 -9999 -9999 -9999 -9999 -9999 -9999 -9999 -9999 -9999 -9999 -9999 -9999 -9999 -9999 -9999 -9999 -9999 -9999 -9999 -9999 -9999 -9999 -9999 -9999 -9999 -9999 -9999 -9999 -9999 -9999 -9999 -9999 -9999 -9999 -9999 -9999 -9999 -9999 -9999 -9999 -9999 -9999 -9999 -9999 -9999 -9999 -9999 -9999 -9999 -9999 -9999 -9999 -9999 -9999 -9999 -9999 -9999 -9999 -9999 -9999 -9999 -9999 -9999 -9999 -9999 -9999 -9999 -9999 -9999 -9999 -9999 -9999 -9999 -9999 -9999 -9999 -9999 -9999 -9999 -9999 -9999 -9999 -9999 -9999 -9999 -9999 -9999 -9999 -9999 -9999 -9999 -9999 -9999 -9999 -9999 -9999 -9999 -9999 -9999 -9999 -9999 -9999 -9999 -9999 -9999 -9999 -9999 -9999 -9999 -9999 -9999 -9999 -9999 -9999 -9999 -9999 -9999 -9999 -9999 -9999 -9999 -9999 -9999 -9999 -9999 -9999 -9999 -9999 -9999 -9999 -9999 -9999 -9999 -9999 -9999 -9999 -9999 -9999 -9999 -9999 -9999 -9999 -9999 -9999 -9999 -9999 -9999 -9999 -9999 -9999 -9999 -9999 -9999 -9999 -9999 -9999 -9999 -9999 -9999 -9999 -9999 -9999 -9999 -9999 -9999 -9999 -9999 -9999 -9999 -9999 -9999 -9999 -9999 -9999 -9999 -9999 -9999 -9999 -9999 -9999 -9999 -9999 -9999
-9999 -9999 -9999 -9999 -9999 -9999 -9999 -9999 -9999 -9999 -9999 -9999 -9999 -9999 -9999 -9999 -9999 -9999 -9999 -9999 -9999 -9999 -9999 -9999 -9999 -9999 -9999 -9999 -9999 -9999 -9999 -9999 -9999 -9999 -9999 -9999 -9999 -9999 -9999 -9999 -9999 -9999 -9999 -9999 -9999 -9999 -9999 -9999 -9999 -9999 -9999 -9999 -9999 -9999 -9999 -9999 -9999 -9999 -9999 -9999 -9999 -9999 -9999 -9999 -9999 -9999 -9999 -9999 -9999 -9999 -9999 -9999 -9999 -9999 -9999 -9999 -9999 -9999 -9999 -9999 -9999 -9999 -9999 -9999 -9999 -9999 -9999 -9999 -9999 -9999 -9999 -9999 -9999 -9999 -9999 -9999 -9999 -9999 -9999 -9999 -9999 -9999 -9999 -9999 -9999 -9999 -9999 -9999 -9999 -9999 -9999 -9999 -9999 -9999 -9999 -9999 -9999 -9999 -9999 -9999 -9999 -9999 -9999 -9999 -9999 -9999 -9999 -9999 -9999 -9999 -9999 -9999 -9999 -9999 -9999 -9999 -9999 -9999 -9999 -9999 -9999 -9999 -9999 -9999 -9999 -9999 -9999 -9999 -9999 -9999 -9999 -9999 -9999 -9999 -9999 -9999 -9999 -9999 -9999 -9999 -9999 -9999 -9999 -9999 -9999 -9999 -9999 -9999 -9999 -9999 -9999 -9999 -9999 -9999 -9999 -9999 -9999 -9999 -9999 -9999 -9999 -9999 -9999 -9999 -9999 -9999 -9999 -9999 -9999 -9999 -9999 -9999 -9999 -9999 -9999 -9999 -9999 -9999 -9999 -9999 -9999 -9999 -9999 -9999 -9999 -9999 -9999 -9999 -9999 -9999 -9999 -9999 -9999 -9999 -9999 -9999 -9999 -9999 -9999 -9999 -9999 -9999 -9999 -9999 -9999 -9999 -9999 -9999 -9999 -9999 -9999 -9999 -9999 -9999 -9999 -9999 -9999 -9999 -9999 -9999 -9999 -9999 -9999 -9999 -9999 -9999 -9999 -9999 -9999 -9999 -9999 -9999 -9999 -9999 -9999 -9999 -9999 -9999 -9999 -9999 -9999 -9999 -9999 -9999
-9999 -9999 -9999 -9999 -9999 -9999 -9999 -9999 -9999 -9999 -9999 -9999 -9999 -9999 -9999 -9999 -9999 -9999 -9999 -9999 -9999 -9999 -9999 -9999 -9999 -9999 -9999 -9999 -9999 -9999 -9999 -9999 -9999 -9999 -9999 -9999 -9999 -9999 -9999 -9999 -9999 -9999 -9999 -9999 -9999 -9999 -9999 -9999 -9999 -9999 -9999 -9999 -9999 -9999 -9999 -9999 -9999 -9999 -9999 -9999 -9999 -9999 -9999 -9999 -9999 -9999 -9999 -9999 -9999 -9999 -9999 -9999 -9999 -9999 -9999 -9999 -9999 -9999 -9999 -9999 -9999 -9999 -9999 -9999 -9999 -9999 -9999 -9999 -9999 -9999 -9999 -9999 -9999 -9999 -9999 -9999 -9999 -9999 -9999 -9999 -9999 -9999 -9999 -9999 -9999 -9999 -9999 -9999 -9999 -9999 -9999 -9999 -9999 -9999 -9999 -9999 -9999 -9999 -9999 -9999 -9999 -9999 -9999 -9999 -9999 -9999 -9999 -9999 -9999 -9999 -9999 -9999 -9999 -9999 -9999 -9999 -9999 -9999 -9999 -9999 -9999 -9999 -9999 -9999 -9999 -9999 -9999 -9999 -9999 -9999 -9999 -9999 -9999 -9999 -9999 -9999 -9999 -9999 -9999 -9999 -9999 -9999 -9999 -9999 -9999 -9999 -9999 -9999 -9999 -9999 -9999 -9999 -9999 -9999 -9999 -9999 -9999 -9999 -9999 -9999 -9999 -9999 -9999 -9999 -9999 -9999 -9999 -9999 -9999 -9999 -9999 -9999 -9999 -9999 -9999 -9999 -9999 -9999 -9999 -9999 -9999 -9999 -9999 -9999 -9999 -9999 -9999 -9999 -9999 -9999 -9999 -9999 -9999 -9999 -9999 -9999 -9999 -9999 -9999 -9999 -9999 -9999 -9999 -9999 -9999 -9999 -9999 -9999 -9999 -9999 -9999 -9999 -9999 -9999 -9999 -9999 -9999 -9999 -9999 -9999 -9999 -9999 -9999 -9999 -9999 -9999 -9999 -9999 -9999 -9999 -9999 -9999 -9999 -9999 -9999 -9999 -9999 -9999 -9999 -9999 -9999 -9999 -9999 -9999
-9999 -9999 -9999 -9999 -9999 -9999 -9999 -9999 -9999 -9999 -9999 -9999 -9999 -9999 -9999 -9999 -9999 -9999 -9999 -9999 -9999 -9999 -9999 -9999 -9999 -9999 -9999 -9999 -9999 -9999 -9999 -9999 -9999 -9999 -9999 -9999 -9999 -9999 -9999 -9999 -9999 -9999 -9999 -9999 -9999 -9999 -9999 -9999 -9999 -9999 -9999 -9999 -9999 -9999 -9999 -9999 -9999 -9999 -9999 -9999 -9999 -9999 -9999 -9999 -9999 -9999 -9999 -9999 -9999 -9999 -9999 -9999 -9999 -9999 -9999 -9999 -9999 -9999 -9999 -9999 -9999 -9999 -9999 -9999 -9999 -9999 -9999 -9999 -9999 -9999 -9999 -9999 -9999 -9999 -9999 -9999 -9999 -9999 -9999 -9999 -9999 -9999 -9999 -9999 -9999 -9999 -9999 -9999 -9999 -9999 -9999 -9999 -9999 -9999 -9999 -9999 -9999 -9999 -9999 -9999 -9999 -9999 -9999 -9999 -9999 -9999 -9999 -9999 -9999 -9999 -9999 -9999 -9999 -9999 -9999 -9999 -9999 -9999 -9999 -9999 -9999 -9999 -9999 -9999 -9999 -9999 -9999 -9999 -9999 -9999 -9999 -9999 -9999 -9999 -9999 -9999 -9999 -9999 -9999 -9999 -9999 -9999 -9999 -9999 -9999 -9999 -9999 -9999 -9999 -9999 -9999 -9999 -9999 -9999 -9999 -9999 -9999 -9999 -9999 -9999 -9999 -9999 -9999 -9999 -9999 -9999 -9999 -9999 -9999 -9999 -9999 -9999 -9999 -9999 -9999 -9999 -9999 -9999 -9999 -9999 -9999 -9999 -9999 -9999 -9999 -9999 -9999 -9999 -9999 -9999 -9999 -9999 -9999 -9999 -9999 -9999 -9999 -9999 -9999 -9999 -9999 -9999 -9999 -9999 -9999 -9999 -9999 -9999 -9999 -9999 -9999 -9999 -9999 -9999 -9999 -9999 -9999 -9999 -9999 -9999 -9999 -9999 -9999 -9999 -9999 -9999 -9999 -9999 -9999 -9999 -9999 -9999 -9999 -9999 -9999 -9999 -9999 -9999 -9999 -9999 -9999 -9999 -9999 -9999
-9999 -9999 -9999 -9999 -9999 -9999 -9999 -9999 -9999 -9999 -9999 -9999 -9999 -9999 -9999 -9999 -9999 -9999 -9999 -9999 -9999 -9999 -9999 -9999 -9999 -9999 -9999 -9999 -9999 -9999 -9999 -9999 -9999 -9999 -9999 -9999 -9999 -9999 -9999 -9999 -9999 -9999 -9999 -9999 -9999 -9999 -9999 -9999 -9999 -9999 -9999 -9999 -9999 -9999 -9999 -9999 -9999 -9999 -9999 -9999 -9999 -9999 -9999 -9999 -9999 -9999 -9999 -9999 -9999 -9999 -9999 -9999 -9999 -9999 -9999 -9999 -9999 -9999 -9999 -9999 -9999 -9999 -9999 -9999 -9999 -9999 -9999 -9999 -9999 -9999 -9999 -9999 -9999 -9999 -9999 -9999 -9999 -9999 -9999 -9999 -9999 -9999 -9999 -9999 -9999 -9999 -9999 -9999 -9999 -9999 -9999 -9999 -9999 -9999 -9999 -9999 -9999 -9999 -9999 -9999 -9999 -9999 -9999 -9999 -9999 -9999 -9999 -9999 -9999 -9999 -9999 -9999 -9999 -9999 -9999 -9999 -9999 -9999 -9999 -9999 -9999 -9999 -9999 -9999 -9999 -9999 -9999 -9999 -9999 -9999 -9999 -9999 -9999 -9999 -9999 -9999 -9999 -9999 -9999 -9999 -9999 -9999 -9999 -9999 -9999 -9999 -9999 -9999 -9999 -9999 -9999 -9999 -9999 -9999 -9999 -9999 -9999 -9999 -9999 -9999 -9999 -9999 -9999 -9999 -9999 -9999 -9999 -9999 -9999 -9999 -9999 -9999 -9999 -9999 -9999 -9999 -9999 -9999 -9999 -9999 -9999 -9999 -9999 -9999 -9999 -9999 -9999 -9999 -9999 -9999 -9999 -9999 -9999 -9999 -9999 -9999 -9999 -9999 -9999 -9999 -9999 -9999 -9999 -9999 -9999 -9999 -9999 -9999 -9999 -9999 -9999 -9999 -9999 -9999 -9999 -9999 -9999 -9999 -9999 -9999 -9999 -9999 -9999 -9999 -9999 -9999 -9999 -9999 -9999 -9999 -9999 -9999 -9999 -9999 -9999 -9999 -9999 -9999 -9999 -9999 -9999 -9999 -9999 -9999
-9999 -9999 -9999 -9999 -9999 -9999 -9999 -9999 -9999 -9999 -9999 -9999 -9999 -9999 -9999 -9999 -9999 -9999 -9999 -9999 -9999 -9999 -9999 -9999 -9999 -9999 -9999 -9999 -9999 -9999 -9999 -9999 -9999 -9999 -9999 -9999 -9999 -9999 -9999 -9999 -9999 -9999 -9999 -9999 -9999 -9999 -9999 -9999 -9999 -9999 -9999 -9999 -9999 -9999 -9999 -9999 -9999 -9999 -9999 -9999 -9999 -9999 -9999 -9999 -9999 -9999 -9999 -9999 -9999 -9999 -9999 -9999 -9999 -9999 -9999 -9999 -9999 -9999 -9999 -9999 -9999 -9999 -9999 -9999 -9999 -9999 -9999 -9999 -9999 -9999 -9999 -9999 -9999 -9999 -9999 -9999 -9999 -9999 -9999 -9999 -9999 -9999 -9999 -9999 -9999 -9999 -9999 -9999 -9999 -9999 -9999 -9999 -9999 -9999 -9999 -9999 -9999 -9999 -9999 -9999 -9999 -9999 -9999 -9999 -9999 -9999 -9999 -9999 -9999 -9999 -9999 -9999 -9999 -9999 -9999 -9999 -9999 -9999 -9999 -9999 -9999 -9999 -9999 -9999 -9999 -9999 -9999 -9999 -9999 -9999 -9999 -9999 -9999 -9999 -9999 -9999 -9999 -9999 -9999 -9999 -9999 -9999 -9999 -9999 -9999 -9999 -9999 -9999 -9999 -9999 -9999 -9999 -9999 -9999 -9999 -9999 -9999 -9999 -9999 -9999 -9999 -9999 -9999 -9999 -9999 -9999 -9999 -9999 -9999 -9999 -9999 -9999 -9999 -9999 -9999 -9999 -9999 -9999 -9999 -9999 -9999 -9999 -9999 -9999 -9999 -9999 -9999 -9999 -9999 -9999 -9999 -9999 -9999 -9999 -9999 -9999 -9999 -9999 -9999 -9999 -9999 -9999 -9999 -9999 -9999 -9999 -9999 -9999 -9999 -9999 -9999 -9999 -9999 -9999 -9999 -9999 -9999 -9999 -9999 -9999 -9999 -9999 -9999 -9999 -9999 -9999 -9999 -9999 -9999 -9999 -9999 -9999 -9999 -9999 -9999 -9999 -9999 -9999 -9999 -9999 -9999 -9999 -9999 -9999
-9999 -9999 -9999 -9999 -9999 -9999 -9999 -9999 -9999 -9999 -9999 -9999 -9999 -9999 -9999 -9999 -9999 -9999 -9999 -9999 -9999 -9999 -9999 -9999 -9999 -9999 -9999 -9999 -9999 -9999 -9999 -9999 -9999 -9999 -9999 -9999 -9999 -9999 -9999 -9999 -9999 -9999 -9999 -9999 -9999 -9999 -9999 -9999 -9999 -9999 -9999 -9999 -9999 -9999 -9999 -9999 -9999 -9999 -9999 -9999 -9999 -9999 -9999 -9999 -9999 -9999 -9999 -9999 -9999 -9999 -9999 -9999 -9999 -9999 -9999 -9999 -9999 -9999 -9999 -9999 -9999 -9999 -9999 -9999 -9999 -9999 -9999 -9999 -9999 -9999 -9999 -9999 -9999 -9999 -9999 -9999 -9999 -9999 -9999 -9999 -9999 -9999 -9999 -9999 -9999 -9999 -9999 -9999 -9999 -9999 -9999 -9999 -9999 -9999 -9999 -9999 -9999 -9999 -9999 -9999 -9999 -9999 -9999 -9999 -9999 -9999 -9999 -9999 -9999 -9999 -9999 -9999 -9999 -9999 -9999 -9999 -9999 -9999 -9999 -9999 -9999 -9999 -9999 -9999 -9999 -9999 -9999 -9999 -9999 -9999 -9999 -9999 -9999 -9999 -9999 -9999 -9999 -9999 -9999 -9999 -9999 -9999 -9999 -9999 -9999 -9999 -9999 -9999 -9999 -9999 -9999 -9999 -9999 -9999 -9999 -9999 -9999 -9999 -9999 -9999 -9999 -9999 -9999 -9999 -9999 -9999 -9999 -9999 -9999 -9999 -9999 -9999 -9999 -9999 -9999 -9999 -9999 -9999 -9999 -9999 -9999 -9999 -9999 -9999 -9999 -9999 -9999 -9999 -9999 -9999 -9999 -9999 -9999 -9999 -9999 -9999 -9999 -9999 -9999 -9999 -9999 -9999 -9999 -9999 -9999 -9999 -9999 -9999 -9999 -9999 -9999 -9999 -9999 -9999 -9999 -9999 -9999 -9999 -9999 -9999 -9999 -9999 -9999 -9999 -9999 -9999 -9999 -9999 -9999 -9999 -9999 -9999 -9999 -9999 -9999 -9999 -9999 -9999 -9999 -9999 -9999 -9999 -9999 -9999
-9999 -9999 -9999 -9999 -9999 -9999 -9999 -9999 -9999 -9999 -9999 -9999 -9999 -9999 -9999 -9999 -9999 -9999 -9999 -9999 -9999 -9999 -9999 -9999 -9999 -9999 -9999 -9999 -9999 -9999 -9999 -9999 -9999 -9999 -9999 -9999 -9999 -9999 -9999 -9999 -9999 -9999 -9999 -9999 -9999 -9999 -9999 -9999 -9999 -9999 -9999 -9999 -9999 -9999 -9999 -9999 -9999 -9999 -9999 -9999 -9999 -9999 -9999 -9999 -9999 -9999 -9999 -9999 -9999 -9999 -9999 -9999 -9999 -9999 -9999 -9999 -9999 -9999 -9999 -9999 -9999 -9999 -9999 -9999 -9999 -9999 -9999 -9999 -9999 -9999 -9999 -9999 -9999 -9999 -9999 -9999 -9999 -9999 -9999 -9999 -9999 -9999 -9999 -9999 -9999 -9999 -9999 -9999 -9999 -9999 -9999 -9999 -9999 -9999 -9999 -9999 -9999 -9999 -9999 -9999 -9999 -9999 -9999 -9999 -9999 -9999 -9999 -9999 -9999 -9999 -9999 -9999 -9999 -9999 -9999 -9999 -9999 -9999 -9999 -9999 -9999 -9999 -9999 -9999 -9999 -9999 -9999 -9999 -9999 -9999 -9999 -9999 -9999 -9999 -9999 -9999 -9999 -9999 -9999 -9999 -9999 -9999 -9999 -9999 -9999 -9999 -9999 -9999 -9999 -9999 -9999 -9999 -9999 -9999 -9999 -9999 -9999 -9999 -9999 -9999 -9999 -9999 -9999 -9999 -9999 -9999 -9999 -9999 -9999 -9999 -9999 -9999 -9999 -9999 -9999 -9999 -9999 -9999 -9999 -9999 -9999 -9999 -9999 -9999 -9999 -9999 -9999 -9999 -9999 -9999 -9999 -9999 -9999 -9999 -9999 -9999 -9999 -9999 -9999 -9999 -9999 -9999 -9999 -9999 -9999 -9999 -9999 -9999 -9999 -9999 -9999 -9999 -9999 -9999 -9999 -9999 -9999 -9999 -9999 -9999 -9999 -9999 -9999 -9999 -9999 -9999 -9999 -9999 -9999 -9999 -9999 -9999 -9999 -9999 -9999 -9999 -9999 -9999 -9999 -9999 -9999 -9999 -9999 -9999
-9999 -9999 -9999 -9999 -9999 -9999 -9999 -9999 -9999 -9999 -9999 -9999 -9999 -9999 -9999 -9999 -9999 -9999 -9999 -9999 -9999 -9999 -9999 -9999 -9999 -9999 -9999 -9999 -9999 -9999 -9999 -9999 -9999 -9999 -9999 -9999 -9999 -9999 -9999 -9999 -9999 -9999 -9999 -9999 -9999 -9999 -9999 -9999 -9999 -9999 -9999 -9999 -9999 -9999 -9999 -9999 -9999 -9999 -9999 -9999 -9999 -9999 -9999 -9999 -9999 -9999 -9999 -9999 -9999 -9999 -9999 -9999 -9999 -9999 -9999 -9999 -9999 -9999 -9999 -9999 -9999 -9999 -9999 -9999 -9999 -9999 -9999 -9999 -9999 -9999 -9999 -9999 -9999 -9999 -9999 -9999 -9999 -9999 -9999 -9999 -9999 -9999 -9999 -9999 -9999 -9999 -9999 -9999 -9999 -9999 -9999 -9999 -9999 -9999 -9999 -9999 -9999 -9999 -9999 -9999 -9999 -9999 -9999 -9999 -9999 -9999 -9999 -9999 -9999 -9999 -9999 -9999 -9999 -9999 -9999 -9999 -9999 -9999 -9999 -9999 -9999 -9999 -9999 -9999 -9999 -9999 -9999 -9999 -9999 -9999 -9999 -9999 -9999 -9999 -9999 -9999 -9999 -9999 -9999 -9999 -9999 -9999 -9999 -9999 -9999 -9999 -9999 -9999 -9999 -9999 -9999 -9999 -9999 -9999 -9999 -9999 -9999 -9999 -9999 -9999 -9999 -9999 -9999 -9999 -9999 -9999 -9999 -9999 -9999 -9999 -9999 -9999 -9999 -9999 -9999 -9999 -9999 -9999 -9999 -9999 -9999 -9999 -9999 -9999 -9999 -9999 -9999 7.27856E-1 7.2724E-1 -9999 -9999 7.26455E-1 7.25218E-1 -9999 -9999 -9999 -9999 -9999 -9999 -9999 -9999 -9999 -9999 -9999 -9999 -9999 -9999 -9999 -9999 -9999 -9999 -9999 -9999 -9999 -9999 -9999 -9999 -9999 -9999 -9999 -9999 -9999 -9999 -9999 -9999 -9999 -9999 -9999 -9999 -9999 -9999 -9999 -9999 -9999 -9999 -9999 -9999 -9999 -9999 -9999 -9999 -9999 -9999 -9999
-9999 -9999 -9999 -9999 -9999 -9999 -9999 -9999 -9999 -9999 -9999 -9999 -9999 -9999 -9999 -9999 -9999 -9999 -9999 -9999 -9999 -9999 -9999 -9999 -9999 -9999 -9999 -9999 -9999 -9999 -9999 -9999 -9999 -9999 -9999 -9999 -9999 -9999 -9999 -9999 -9999 -9999 -9999 -9999 -9999 -9999 -9999 -9999 -9999 -9999 -9999 -9999 -9999 -9999 -9999 -9999 -9999 -9999 -9999 -9999 -9999 -9999 -9999 -9999 -9999 -9999 -9999 -9999 -9999 -9999 -9999 -9999 -9999 -9999 -9999 -9999 -9999 -9999 -9999 -9999 -9999 -9999 -9999 -9999 -9999 -9999 -9999 -9999 -9999 -9999 -9999 -9999 -9999 -9999 -9999 -9999 -9999 -9999 -9999 -9999 -9999 -9999 -9999 -9999 -9999 -9999 -9999 -9999 -9999 -9999 -9999 -9999 -9999 -9999 -9999 -9999 -9999 -9999 -9999 -9999 -9999 -9999 -9999 -9999 -9999 -9999 -9999 -9999 -9999 -9999 -9999 -9999 -9999 -9999 -9999 -9999 -9999 -9999 -9999 -9999 -9999 -9999 -9999 -9999 -9999 -9999 -9999 -9999 -9999 -9999 -9999 -9999 -9999 -9999 -9999 -9999 -9999 -9999 -9999 -9999 -9999 -9999 -9999 -9999 -9999 -9999 -9999 -9999 -9999 -9999 -9999 -9999 -9999 -9999 -9999 -9999 -9999 -9999 -9999 -9999 -9999 -9999 -9999 -9999 -9999 -9999 -9999 -9999 -9999 -9999 -9999 -9999 -9999 -9999 -9999 -9999 -9999 -9999 -9999 -9999 -9999 -9999 -9999 -9999 7.2861E-1 -9999 -9999 7.26118E-1 7.24909E-1 7.24824E-1 7.24373E-1 7.22905E-1 7.22271E-1 7.21307E-1 7.2021E-1 7.21261E-1 -9999 -9999 -9999 -9999 -9999 -9999 -9999 -9999 -9999 -9999 -9999 -9999 -9999 -9999 -9999 -9999 -9999 -9999 -9999 -9999 -9999 -9999 -9999 -9999 -9999 -9999 -9999 -9999 -9999 -9999 -9999 -9999 -9999 -9999 -9999 -9999 -9999 -9999 -9999 -9999 -9999 -9999 -9999 -9999 -9999 -9999 -9999 -9999
-9999 -9999 -9999 -9999 -9999 -9999 -9999 -9999 -9999 -9999 -9999 -9999 -9999 -9999 -9999 -9999 -9999 -9999 -9999 -9999 -9999 -9999 -9999 -9999 -9999 -9999 -9999 -9999 -9999 -9999 -9999 -9999 -9999 -9999 -9999 -9999 -9999 -9999 -9999 -9999 -9999 -9999 -9999 -9999 -9999 -9999 -9999 -9999 -9999 -9999 -9999 -9999 -9999 -9999 -9999 -9999 -9999 -9999 -9999 -9999 -9999 -9999 -9999 -9999 -9999 -9999 -9999 -9999 -9999 -9999 -9999 -9999 -9999 -9999 -9999 -9999 -9999 -9999 -9999 -9999 -9999 -9999 -9999 -9999 -9999 -9999 -9999 -9999 -9999 -9999 -9999 -9999 -9999 -9999 -9999 -9999 -9999 -9999 -9999 -9999 -9999 -9999 -9999 -9999 -9999 -9999 -9999 -9999 -9999 -9999 -9999 -9999 -9999 -9999 -9999 -9999 -9999 -9999 -9999 -9999 -9999 -9999 -9999 -9999 -9999 -9999 -9999 -9999 -9999 -9999 -9999 -9999 -9999 -9999 -9999 -9999 -9999 -9999 -9999 -9999 -9999 -9999 -9999 -9999 -9999 -9999 -9999 -9999 -9999 -9999 -9999 -9999 -9999 -9999 -9999 -9999 -9999 -9999 -9999 -9999 -9999 -9999 -9999 -9999 -9999 -9999 -9999 -9999 -9999 -9999 -9999 -9999 -9999 -9999 -9999 -9999 -9999 -9999 -9999 -9999 -9999 -9999 -9999 -9999 -9999 -9999 -9999 -9999 -9999 -9999 -9999 -9999 -9999 -9999 -9999 -9999 -9999 -9999 -9999 -9999 -9999 -9999 -9999 7.51446E-1 7.50853E-1 7.48973E-1 7.47217E-1 7.46486E-1 7.39663E-1 7.44906E-1 7.15218E-1 7.07591E-1 7.11464E-1 7.04543E-1 7.10071E-1 7.04837E-1 7.18288E-1 -9999 -9999 -9999 -9999 -9999 -9999 -9999 -9999 -9999 -9999 -9999 -9999 -9999 -9999 -9999 -9999 -9999 -9999 -9999 -9999 -9999 -9999 -9999 -9999 -9999 -9999 -9999 -9999 -9999 -9999 -9999 -9999 -9999 -9999 -9999 -9999 -9999 -9999 -9999 -9999 -9999 -9999 -9999 -9999 -9999 -9999 -9999
-9999 -9999 -9999 -9999 -9999 -9999 -9999 -9999 -9999 -9999 -9999 -9999 -9999 -9999 -9999 -9999 -9999 -9999 -9999 -9999 -9999 -9999 -9999 -9999 -9999 -9999 -9999 -9999 -9999 -9999 -9999 -9999 -9999 -9999 -9999 -9999 -9999 -9999 -9999 -9999 -9999 -9999 -9999 -9999 -9999 -9999 -9999 -9999 -9999 -9999 -9999 -9999 -9999 -9999 -9999 -9999 -9999 -9999 -9999 -9999 -9999 -9999 -9999 -9999 -9999 -9999 -9999 -9999 -9999 -9999 -9999 -9999 -9999 -9999 -9999 -9999 -9999 -9999 -9999 -9999 -9999 -9999 -9999 -9999 -9999 -9999 -9999 -9999 -9999 -9999 -9999 -9999 -9999 -9999 -9999 -9999 -9999 -9999 -9999 -9999 -9999 -9999 -9999 -9999 -9999 -9999 -9999 -9999 -9999 -9999 -9999 -9999 -9999 -9999 -9999 -9999 -9999 -9999 -9999 -9999 -9999 -9999 -9999 -9999 -9999 -9999 -9999 -9999 -9999 -9999 -9999 -9999 -9999 -9999 -9999 -9999 -9999 -9999 -9999 -9999 -9999 -9999 -9999 -9999 -9999 -9999 -9999 -9999 -9999 -9999 -9999 -9999 -9999 -9999 -9999 -9999 -9999 -9999 -9999 -9999 -9999 -9999 -9999 -9999 -9999 -9999 -9999 -9999 -9999 -9999 -9999 -9999 -9999 -9999 -9999 -9999 -9999 -9999 -9999 -9999 -9999 -9999 -9999 -9999 -9999 -9999 -9999 -9999 -9999 -9999 -9999 -9999 -9999 -9999 -9999 -9999 -9999 -9999 -9999 -9999 -9999 7.51446E-1 7.51441E-1 7.51249E-1 7.49636E-1 7.42535E-1 7.33909E-1 7.25608E-1 7.24285E-1 7.30086E-1 7.23692E-1 7.16317E-1 7.2049E-1 7.13987E-1 7.18952E-1 6.87905E-1 6.94389E-1 7.0809E-1 7.15893E-1 -9999 -9999 -9999 -9999 -9999 -9999 -9999 -9999 -9999 -9999 -9999 -9999 -9999 -9999 -9999 -9999 -9999 -9999 -9999 -9999 -9999 -9999 -9999 -9999 -9999 -9999 -9999 -9999 -9999 -9999 -9999 -9999 -9999 -9999 -9999 -9999 -9999 -9999 -9999 -9999 -9999 -9999 -9999 -9999 -9999
-9999 -9999 -9999 -9999 -9999 -9999 -9999 -9999 -9999 -9999 -9999 -9999 -9999 -9999 -9999 -9999 -9999 -9999 -9999 -9999 -9999 -9999 -9999 -9999 -9999 -9999 -9999 -9999 -9999 -9999 -9999 -9999 -9999 -9999 -9999 -9999 -9999 -9999 -9999 -9999 -9999 -9999 -9999 -9999 -9999 -9999 -9999 -9999 -9999 -9999 -9999 -9999 -9999 -9999 -9999 -9999 -9999 -9999 -9999 -9999 -9999 -9999 -9999 -9999 -9999 -9999 -9999 -9999 -9999 -9999 -9999 -9999 -9999 -9999 -9999 -9999 -9999 -9999 -9999 -9999 -9999 -9999 -9999 -9999 -9999 -9999 -9999 -9999 -9999 -9999 -9999 -9999 -9999 -9999 -9999 -9999 -9999 -9999 -9999 -9999 -9999 -9999 -9999 -9999 -9999 -9999 -9999 -9999 -9999 -9999 -9999 -9999 -9999 -9999 -9999 -9999 -9999 -9999 -9999 -9999 -9999 -9999 -9999 -9999 -9999 -9999 -9999 -9999 -9999 -9999 -9999 -9999 -9999 -9999 -9999 -9999 -9999 -9999 -9999 -9999 -9999 -9999 -9999 -9999 -9999 -9999 -9999 -9999 -9999 -9999 -9999 -9999 -9999 -9999 -9999 -9999 -9999 -9999 -9999 -9999 -9999 -9999 -9999 -9999 -9999 -9999 -9999 -9999 -9999 -9999 -9999 -9999 -9999 -9999 -9999 -9999 -9999 -9999 -9999 -9999 -9999 -9999 -9999 -9999 -9999 -9999 -9999 -9999 -9999 -9999 -9999 -9999 -9999 -9999 -9999 -9999 -9999 -9999 -9999 -9999 7.51446E-1 7.51446E-1 7.50642E-1 7.50896E-1 7.49706E-1 7.36219E-1 7.26675E-1 7.11498E-1 7.09406E-1 7.0961E-1 7.1557E-1 7.02604E-1 7.01037E-1 7.00356E-1 7.0549E-1 6.98159E-1 6.96699E-1 6.90393E-1 7.10601E-1 7.14166E-1 -9999 -9999 -9999 -9999 -9999 -9999 -9999 -9999 -9999 -9999 -9999 -9999 -9999 -9999 -9999 -9999 -9999 -9999 -9999 -9999 -9999 -9999 -9999 -9999 -9999 -9999 -9999 -9999 -9999 -9999 -9999 -9999 -9999 -9999 -9999 -9999 -9999 -9999 -9999 -9999 -9999 -9999 -9999 -9999
-9999 -9999 -9999 -9999 -9999 -9999 -9999 -9999 -9999 -9999 -9999 -9999 -9999 -9999 -9999 -9999 -9999 -9999 -9999 -9999 -9999 -9999 -9999 -9999 -9999 -9999 -9999 -9999 -9999 -9999 -9999 -9999 -9999 -9999 -9999 -9999 -9999 -9999 -9999 -9999 -9999 -9999 -9999 -9999 -9999 -9999 -9999 -9999 -9999 -9999 -9999 -9999 -9999 -9999 -9999 -9999 -9999 -9999 -9999 -9999 -9999 -9999 -9999 -9999 -9999 -9999 -9999 -9999 -9999 -9999 -9999 -9999 -9999 -9999 -9999 -9999 -9999 -9999 -9999 -9999 -9999 -9999 -9999 -9999 -9999 -9999 -9999 -9999 -9999 -9999 -9999 -9999 -9999 -9999 -9999 -9999 -9999 -9999 -9999 -9999 -9999 -9999 -9999 -9999 -9999 -9999 -9999 -9999 -9999 -9999 -9999 -9999 -9999 -9999 -9999 -9999 -9999 -9999 -9999 -9999 -9999 -9999 -9999 -9999 -9999 -9999 -9999 -9999 -9999 -9999 -9999 -9999 -9999 -9999 -9999 -9999 -9999 -9999 -9999 -9999 -9999 -9999 -9999 -9999 -9999 -9999 -9999 -9999 -9999 -9999 -9999 -9999 -9999 -9999 -9999 -9999 -9999 -9999 -9999 -9999 -9999 -9999 -9999 -9999 -9999 -9999 -9999 -9999 -9999 -9999 -9999 -9999 -9999 -9999 -9999 -9999 -9999 -9999 -9999 -9999 -9999 -9999 -9999 -9999 -9999 -9999 -9999 -9999 -9999 -9999 -9999 -9999 -9999 -9999 -9999 -9999 -9999 -9999 -9999 -9999 7.51446E-1 7.52399E-1 7.50156E-1 7.43613E-1 7.37698E-1 7.36027E-1 7.15452E-1 6.98751E-1 6.76856E-1 6.76578E-1 7.01659E-1 6.88849E-1 6.80646E-1 6.80063E-1 6.85723E-1 6.77353E-1 6.68242E-1 6.72738E-1 6.68148E-1 7.27689E-1 -9999 -9999 -9999 -9999 -9999 -9999 -9999 -9999 -9999 -9999 -9999 -9999 -9999 -9999 -9999 -9999 -9999 -9999 -9999 -9999 -9999 -9999 -9999 -9999 -9999 -9999 -9999 -9999 -9999 -9999 -9999 -9999 -9999 -9999 -9999 -9999 -9999 -9999 -9999 -9999 -9999 -9999 -9999 -9999
-9999 -9999 -9999 -9999 -9999 -9999 -9999 -9999 -9999 -9999 -9999 -9999 -9999 -9999 -9999 -9999 -9999 -9999 -9999 -9999 -9999 -9999 -9999 -9999 -9999 -9999 -9999 -9999 -9999 -9999 -9999 -9999 -9999 -9999 -9999 -9999 -9999 -9999 -9999 -9999 -9999 -9999 -9999 -9999 -9999 -9999 -9999 -9999 -9999 -9999 -9999 -9999 -9999 -9999 -9999 -9999 -9999 -9999 -9999 -9999 -9999 -9999 -9999 -9999 -9999 -9999 -9999 -9999 -9999 -9999 -9999 -9999 -9999 -9999 -9999 -9999 -9999 -9999 -9999 -9999 -9999 -9999 -9999 -9999 -9999 -9999 -9999 -9999 -9999 -9999 -9999 -9999 -9999 -9999 -9999 -9999 -9999 -9999 -9999 -9999 -9999 -9999 -9999 -9999 -9999 -9999 -9999 -9999 -9999 -9999 -9999 -9999 -9999 -9999 -9999 -9999 -9999 -9999 -9999 -9999 -9999 -9999 -9999 -9999 -9999 -9999 -9999 -9999 -9999 -9999 -9999 -9999 -9999 -9999 -9999 -9999 -9999 -9999 -9999 -9999 -9999 -9999 -9999 -9999 -9999 -9999 -9999 -9999 -9999 -9999 -9999 -9999 -9999 -9999 -9999 -9999 -9999 -9999 -9999 -9999 -9999 -9999 -9999 -9999 -9999 -9999 -9999 -9999 -9999 -9999 -9999 -9999 -9999 -9999 -9999 -9999 -9999 -9999 -9999 -9999 -9999 -9999 -9999 -9999 -9999 -9999 -9999 -9999 -9999 -9999 -9999 -9999 -9999 -9999 -9999 -9999 -9999 7.51446E-1 7.51446E-1 7.51446E-1 7.51329E-1 7.44984E-1 7.37233E-1 7.30946E-1 7.30973E-1 7.18718E-1 7.03691E-1 6.86085E-1 6.43276E-1 6.5486E-1 6.87455E-1 6.62104E-1 6.46738E-1 6.46545E-1 6.77631E-1 6.49672E-1 6.26813E-1 6.31823E-1 6.52466E-1 7.01632E-1 -9999 -9999 -9999 -9999 -9999 -9999 -9999 -9999 -9999 -9999 -9999 -9999 -9999 -9999 -9999 -9999 -9999 -9999 -9999 -9999 -9999 -9999 -9999 -9999 -9999 -9999 -9999 -9999 -9999 -9999 -9999 -9999 -9999 -9999 -9999 -9999 -9999 -9999 -9999 -9999 -9999 -9999 -9999 -9999
-9999 -9999 -9999 -9999 -9999 -9999 -9999 -9999 -9999 -9999 -9999 -9999 -9999 -9999 -9999 -9999 -9999 -9999 -9999 -9999 -9999 -9999 -9999 -9999 -9999 -9999 -9999 -9999 -9999 -9999 -9999 -9999 -9999 -9999 -9999 -9999 -9999 -9999 -9999 -9999 -9999 -9999 -9999 -9999 -9999 -9999 -9999 -9999 -9999 -9999 -9999 -9999 -9999 -9999 -9999 -9999 -9999 -9999 -9999 -9999 -9999 -9999 -9999 -9999 -9999 -9999 -9999 -9999 -9999 -9999 -9999 -9999 -9999 -9999 -9999 -9999 -9999 -9999 -9999 -9999 -9999 -9999 -9999 -9999 -9999 -9999 -9999 -9999 -9999 -9999 -9999 -9999 -9999 -9999 -9999 -9999 -9999 -9999 -9999 -9999 -9999 -9999 -9999 -9999 -9999 -9999 -9999 -9999 -9999 -9999 -9999 -9999 -9999 -9999 -9999 -9999 -9999 -9999 -9999 -9999 -9999 -9999 -9999 -9999 -9999 -9999 -9999 -9999 -9999 -9999 -9999 -9999 -9999 -9999 -9999 -9999 -9999 -9999 -9999 -9999 -9999 -9999 -9999 -9999 -9999 -9999 -9999 -9999 -9999 -9999 -9999 -9999 -9999 -9999 -9999 -9999 -9999 -9999 -9999 -9999 -9999 -9999 -9999 -9999 -9999 -9999 -9999 -9999 -9999 -9999 -9999 -9999 -9999 -9999 -9999 -9999 -9999 -9999 -9999 -9999 -9999 -9999 -9999 -9999 -9999 -9999 -9999 -9999 -9999 -9999 -9999 -9999 -9999 -9999 -9999 -9999 7.72173E-1 7.72173E-1 7.73453E-1 7.73392E-1 7.61417E-1 7.5366E-1 7.46697E-1 7.46457E-1 7.41722E-1 7.30249E-1 7.03983E-1 6.91895E-1 6.35816E-1 6.33786E-1 6.72857E-1 6.58937E-1 6.17879E-1 6.37716E-1 6.69649E-1 6.29056E-1 6.46354E-1 6.71742E-1 6.79851E-1 7.0938E-1 -9999 -9999 -9999 -9999 -9999 -9999 -9999 -9999 -9999 -9999 -9999 -9999 -9999 -9999 -9999 -9999 -9999 -9999 -9999 -9999 -9999 -9999 -9999 -9999 -9999 -9999 -9999 -9999 -9999 -9999 -9999 -9999 -9999 -9999 -9999 -9999 -9999 -9999 -9999 -9999 -9999 -9999 -9999 -9999
-9999 -9999 -9999 -9999 -9999 -9999 -9999 -9999 -9999 -9999 -9999 -9999 -9999 -9999 -9999 -9999 -9999 -9999 -9999 -9999 -9999 -9999 -9999 -9999 -9999 -9999 -9999 -9999 -9999 -9999 -9999 -9999 -9999 -9999 -9999 -9999 -9999 -9999 -9999 -9999 -9999 -9999 -9999 -9999 -9999 -9999 -9999 -9999 -9999 -9999 -9999 -9999 -9999 -9999 -9999 -9999 -9999 -9999 -9999 -9999 -9999 -9999 -9999 -9999 -9999 -9999 -9999 -9999 -9999 -9999 -9999 -9999 -9999 -9999 -9999 -9999 -9999 -9999 -9999 -9999 -9999 -9999 -9999 -9999 -9999 -9999 -9999 -9999 -9999 -9999 -9999 -9999 -9999 -9999 -9999 -9999 -9999 -9999 -9999 -9999 -9999 -9999 -9999 -9999 -9999 -9999 -9999 -9999 -9999 -9999 -9999 -9999 -9999 -9999 -9999 -9999 -9999 -9999 -9999 -9999 -9999 -9999 -9999 -9999 -9999 -9999 -9999 -9999 -9999 -9999 -9999 -9999 -9999 -9999 -9999 -9999 -9999 -9999 -9999 -9999 -9999 -9999 -9999 -9999 -9999 -9999 -9999 -9999 -9999 -9999 -9999 -9999 -9999 -9999 -9999 -9999 -9999 -9999 -9999 -9999 -9999 -9999 -9999 -9999 -9999 -9999 -9999 -9999 -9999 -9999 -9999 -9999 -9999 -9999 -9999 -9999 -9999 -9999 -9999 -9999 -9999 -9999 -9999 -9999 -9999 -9999 -9999 -9999 -9999 -9999 -9999 -9999 -9999 -9999 -9999 -9999 7.72173E-1 7.72173E-1 7.73453E-1 7.68176E-1 7.61032E-1 7.48217E-1 7.35915E-1 7.35751E-1 7.25772E-1 7.26334E-1 6.94475E-1 6.63203E-1 6.36731E-1 6.06236E-1 6.37419E-1 6.02251E-1 6.0022E-1 6.46803E-1 6.61219E-1 6.48868E-1 6.50282E-1 6.90152E-1 7.16807E-1 7.37949E-1 7.33254E-1 7.36171E-1 -9999 -9999 -9999 -9999 -9999 -9999 -9999 -9999 -9999 -9999 -9999 -9999 -9999 -9999 -9999 -9999 -9999 -9999 -9999 -9999 -9999 -9999 -9999 -9999 -9999 -9999 -9999 -9999 -9999 -9999 -9999 -9999 -9999 -9999 -9999 -9999 -9999 -9999 -9999 -9999 -9999 -9999
-9999 -9999 -9999 -9999 -9999 -9999 -9999 -9999 -9999 -9999 -9999 -9999 -9999 -9999 -9999 -9999 -9999 -9999 -9999 -9999 -9999 -9999 -9999 -9999 -9999 -9999 -9999 -9999 -9999 -9999 -9999 -9999 -9999 -9999 -9999 -9999 -9999 -9999 -9999 -9999 -9999 -9999 -9999 -9999 -9999 -9999 -9999 -9999 -9999 -9999 -9999 -9999 -9999 -9999 -9999 -9999 -9999 -9999 -9999 -9999 -9999 -9999 -9999 -9999 -9999 -9999 -9999 -9999 -9999 -9999 -9999 -9999 -9999 -9999 -9999 -9999 -9999 -9999 -9999 -9999 -9999 -9999 -9999 -9999 -9999 -9999 -9999 -9999 -9999 -9999 -9999 -9999 -9999 -9999 -9999 -9999 -9999 -9999 -9999 -9999 -9999 -9999 -9999 -9999 -9999 -9999 -9999 -9999 -9999 -9999 -9999 -9999 -9999 -9999 -9999 -9999 -9999 -9999 -9999 -9999 -9999 -9999 -9999 -9999 -9999 -9999 -9999 -9999 -9999 -9999 -9999 -9999 -9999 -9999 -9999 -9999 -9999 -9999 -9999 -9999 -9999 -9999 -9999 -9999 -9999 -9999 -9999 -9999 -9999 -9999 -9999 -9999 -9999 -9999 -9999 -9999 -9999 -9999 -9999 -9999 -9999 -9999 -9999 -9999 -9999 -9999 -9999 -9999 -9999 -9999 -9999 -9999 -9999 -9999 -9999 -9999 -9999 -9999 -9999 -9999 -9999 -9999 -9999 -9999 -9999 -9999 -9999 -9999 -9999 -9999 -9999 -9999 -9999 -9999 -9999 -9999 7.72173E-1 7.73453E-1 7.68514E-1 7.6348E-1 7.51264E-1 7.44122E-1 7.43018E-1 7.2625E-1 7.21079E-1 7.16022E-1 7.08961E-1 6.682E-1 6.28652E-1 6.00792E-1 5.45732E-1 5.12201E-1 5.10084E-1 5.67523E-1 6.3251E-1 6.94094E-1 7.22279E-1 7.48089E-1 7.60121E-1 7.41168E-1 7.42602E-1 7.43384E-1 -9999 -9999 -9999 -9999 -9999 -9999 -9999 -9999 -9999 -9999 -9999 -9999 -9999 -9999 -9999 -9999 -9999 -9999 -9999 -9999 -9999 -9999 -9999 -9999 -9999 -9999 -9999 -9999 -9999 -9999 -9999 -9999 -9999 -9999 -9999 -9999 -9999 -9999 -9999 -9999 -9999 -9999
-9999 -9999 -9999 -9999 -9999 -9999 -9999 -9999 -9999 -9999 -9999 -9999 -9999 -9999 -9999 -9999 -9999 -9999 -9999 -9999 -9999 -9999 -9999 -9999 -9999 -9999 -9999 -9999 -9999 -9999 -9999 -9999 -9999 -9999 -9999 -9999 -9999 -9999 -9999 -9999 -9999 -9999 -9999 -9999 -9999 -9999 -9999 -9999 -9999 -9999 -9999 -9999 -9999 -9999 -9999 -9999 -9999 -9999 -9999 -9999 -9999 -9999 -9999 -9999 -9999 -9999 -9999 -9999 -9999 -9999 -9999 -9999 -9999 -9999 -9999 -9999 -9999 -9999 -9999 -9999 -9999 -9999 -9999 -9999 -9999 -9999 -9999 -9999 -9999 -9999 -9999 -9999 -9999 -9999 -9999 -9999 -9999 -9999 -9999 -9999 -9999 -9999 -9999 -9999 -9999 -9999 -9999 -9999 -9999 -9999 -9999 -9999 -9999 -9999 -9999 -9999 -9999 -9999 -9999 -9999 -9999 -9999 -9999 -9999 -9999 -9999 -9999 -9999 -9999 -9999 -9999 -9999 -9999 -9999 -9999 -9999 -9999 -9999 -9999 -9999 -9999 -9999 -9999 -9999 -9999 -9999 -9999 -9999 -9999 -9999 -9999 -9999 -9999 -9999 -9999 -9999 -9999 -9999 -9999 -9999 -9999 -9999 -9999 -9999 -9999 -9999 -9999 -9999 -9999 -9999 -9999 -9999 -9999 -9999 -9999 -9999 -9999 -9999 -9999 -9999 -9999 -9999 -9999 -9999 -9999 -9999 -9999 -9999 -9999 -9999 -9999 -9999 -9999 -9999 -9999 7.70136E-1 7.68342E-1 7.68514E-1 7.635E-1 7.58412E-1 7.47282E-1 7.4012E-1 7.34208E-1 7.28769E-1 7.11113E-1 6.85803E-1 6.72506E-1 6.89174E-1 6.39792E-1 5.68799E-1 5.00017E-1 4.35605E-1 4.27357E-1 5.22081E-1 6.18413E-1 7.01363E-1 7.45954E-1 7.5926E-1 7.59425E-1 7.60918E-1 7.61995E-1 7.62993E-1 7.35238E-1 -9999 -9999 -9999 -9999 7.365E-1 -9999 -9999 -9999 -9999 -9999 -9999 -9999 -9999 -9999 -9999 -9999 -9999 -9999 -9999 -9999 -9999 -9999 -9999 -9999 -9999 -9999 -9999 -9999 -9999 -9999 -9999 -9999 -9999 -9999 -9999 -9999 -9999 -9999 -9999 -9999 -9999
-9999 -9999 -9999 -9999 -9999 -9999 -9999 -9999 -9999 -9999 -9999 -9999 -9999 -9999 -9999 -9999 -9999 -9999 -9999 -9999 -9999 -9999 -9999 -9999 -9999 -9999 -9999 -9999 -9999 -9999 -9999 -9999 -9999 -9999 -9999 -9999 -9999 -9999 -9999 -9999 -9999 -9999 -9999 -9999 -9999 -9999 -9999 -9999 -9999 -9999 -9999 -9999 -9999 -9999 -9999 -9999 -9999 -9999 -9999 -9999 -9999 -9999 -9999 -9999 -9999 -9999 -9999 -9999 -9999 -9999 -9999 -9999 -9999 -9999 -9999 -9999 -9999 -9999 -9999 -9999 -9999 -9999 -9999 -9999 -9999 -9999 -9999 -9999 -9999 -9999 -9999 -9999 -9999 -9999 -9999 -9999 -9999 -9999 -9999 -9999 -9999 -9999 -9999 -9999 -9999 -9999 -9999 -9999 -9999 -9999 -9999 -9999 -9999 -9999 -9999 -9999 -9999 -9999 -9999 -9999 -9999 -9999 -9999 -9999 -9999 -9999 -9999 -9999 -9999 -9999 -9999 -9999 -9999 -9999 -9999 -9999 -9999 -9999 -9999 -9999 -9999 -9999 -9999 -9999 -9999 -9999 -9999 -9999 -9999 -9999 -9999 -9999 -9999 -9999 -9999 -9999 -9999 -9999 -9999 -9999 -9999 -9999 -9999 -9999 -9999 -9999 -9999 -9999 -9999 -9999 -9999 -9999 -9999 -9999 -9999 -9999 -9999 -9999 -9999 -9999 -9999 -9999 -9999 -9999 -9999 -9999 -9999 -9999 -9999 -9999 -9999 -9999 -9999 -9999 7.70908E-1 7.87023E-1 7.87951E-1 7.85454E-1 7.82906E-1 7.78114E-1 7.68305E-1 7.5803E-1 7.4714E-1 7.41819E-1 7.34613E-1 6.78914E-1 6.50527E-1 6.421E-1 6.04374E-1 5.52445E-1 4.48075E-1 3.86202E-1 4.54725E-1 5.85459E-1 6.71335E-1 7.24175E-1 7.32199E-1 7.32753E-1 7.3336E-1 7.51324E-1 7.58873E-1 7.59631E-1 7.61303E-1 7.55473E-1 -9999 7.34798E-1 7.3444E-1 7.35018E-1 -9999 -9999 -9999 -9999 -9999 -9999 -9999 -9999 -9999 -9999 -9999 -9999 -9999 -9999 -9999 -9999 -9999 -9999 -9999 -9999 -9999 -9999 -9999 -9999 -9999 -9999 -9999 -9999 -9999 -9999 -9999 -9999 -9999 -9999 -9999 -9999
-9999 -9999 -9999 -9999 -9999 -9999 -9999 -9999 -9999 -9999 -9999 -9999 -9999 -9999 -9999 -9999 -9999 -9999 -9999 -9999 -9999 -9999 -9999 -9999 -9999 -9999 -9999 -9999 -9999 -9999 -9999 -9999 -9999 -9999 -9999 -9999 -9999 -9999 -9999 -9999 -9999 -9999 -9999 -9999 -9999 -9999 -9999 -9999 -9999 -9999 -9999 -9999 -9999 -9999 -9999 -9999 -9999 -9999 -9999 -9999 -9999 -9999 -9999 -9999 -9999 -9999 -9999 -9999 -9999 -9999 -9999 -9999 -9999 -9999 -9999 -9999 -9999 -9999 -9999 -9999 -9999 -9999 -9999 -9999 -9999 -9999 -9999 -9999 -9999 -9999 -9999 -9999 -9999 -9999 -9999 -9999 -9999 -9999 -9999 -9999 -9999 -9999 -9999 -9999 -9999 -9999 -9999 -9999 -9999 -9999 -9999 -9999 -9999 -9999 -9999 -9999 -9999 -9999 -9999 -9999 -9999 -9999 -9999 -9999 -9999 -9999 -9999 -9999 -9999 -9999 -9999 -9999 -9999 -9999 -9999 -9999 -9999 -9999 -9999 -9999 -9999 -9999 -9999 -9999 -9999 -9999 -9999 -9999 -9999 -9999 -9999 -9999 -9999 -9999 -9999 -9999 -9999 -9999 -9999 -9999 -9999 -9999 -9999 -9999 -9999 -9999 -9999 -9999 -9999 -9999 -9999 -9999 -9999 -9999 -9999 -9999 -9999 -9999 -9999 -9999 -9999 -9999 -9999 -9999 -9999 -9999 -9999 -9999 -9999 -9999 -9999 -9999 -9999 7.88628E-1 7.85262E-1 7.86928E-1 7.82943E-1 7.78452E-1 7.75268E-1 7.73247E-1 7.63288E-1 7.58197E-1 7.47792E-1 7.37095E-1 7.10756E-1 6.93116E-1 6.63288E-1 6.06256E-1 5.44878E-1 5.22348E-1 4.59726E-1 5.28376E-1 5.52207E-1 6.11488E-1 6.67927E-1 6.94094E-1 6.62578E-1 6.73791E-1 6.86605E-1 7.18153E-1 7.37922E-1 7.50981E-1 7.46596E-1 7.56809E-1 7.49874E-1 7.58158E-1 7.61345E-1 -9999 -9999 -9999 -9999 -9999 -9999 -9999 -9999 -9999 -9999 -9999 -9999 -9999 -9999 -9999 -9999 -9999 -9999 -9999 -9999 -9999 -9999 -9999 -9999 -9999 -9999 -9999 -9999 -9999 -9999 -9999 -9999 -9999 -9999 -9999 -9999 -9999
-9999 -9999 -9999 -9999 -9999 -9999 -9999 -9999 -9999 -9999 -9999 -9999 -9999 -9999 -9999 -9999 -9999 -9999 -9999 -9999 -9999 -9999 -9999 -9999 -9999 -9999 -9999 -9999 -9999 -9999 -9999 -9999 -9999 -9999 -9999 -9999 -9999 -9999 -9999 -9999 -9999 -9999 -9999 -9999 -9999 -9999 -9999 -9999 -9999 -9999 -9999 -9999 -9999 -9999 -9999 -9999 -9999 -9999 -9999 -9999 -9999 -9999 -9999 -9999 -9999 -9999 -9999 -9999 -9999 -9999 -9999 -9999 -9999 -9999 -9999 -9999 -9999 -9999 -9999 -9999 -9999 -9999 -9999 -9999 -9999 -9999 -9999 -9999 -9999 -9999 -9999 -9999 -9999 -9999 -9999 -9999 -9999 -9999 -9999 -9999 -9999 -9999 -9999 -9999 -9999 -9999 -9999 -9999 -9999 -9999 -9999 -9999 -9999 -9999 -9999 -9999 -9999 -9999 -9999 -9999 -9999 -9999 -9999 -9999 -9999 -9999 -9999 -9999 -9999 -9999 -9999 -9999 -9999 -9999 -9999 -9999 -9999 -9999 -9999 -9999 -9999 -9999 -9999 -9999 -9999 -9999 -9999 -9999 -9999 -9999 -9999 -9999 -9999 -9999 -9999 -9999 -9999 -9999 -9999 -9999 -9999 -9999 -9999 -9999 -9999 -9999 -9999 -9999 -9999 -9999 -9999 -9999 -9999 -9999 -9999 -9999 -9999 -9999 -9999 -9999 -9999 -9999 -9999 -9999 -9999 -9999 -9999 -9999 -9999 -9999 -9999 -9999 7.87462E-1 7.81409E-1 7.78412E-1 7.80864E-1 7.77251E-1 5.63263E-1 5.78604E-1 7.69893E-1 7.64586E-1 7.57915E-1 7.52973E-1 7.26097E-1 6.76746E-1 6.09151E-1 5.73633E-1 5.24638E-1 4.82391E-1 4.43494E-1 5.1498E-1 6.02481E-1 6.65029E-1 6.86535E-1 7.11115E-1 6.79347E-1 6.25389E-1 6.03607E-1 6.5009E-1 6.83681E-1 7.10892E-1 7.4108E-1 7.29755E-1 7.28808E-1 7.23639E-1 7.31867E-1 7.58381E-1 -9999 -9999 -9999 -9999 -9999 -9999 -9999 -9999 -9999 -9999 7.36308E-1 7.35732E-1 -9999 -9999 -9999 -9999 -9999 -9999 -9999 -9999 -9999 -9999 -9999 -9999 -9999 -9999 -9999 -9999 -9999 -9999 -9999 -9999 -9999 -9999 -9999 -9999 -9999
-9999 -9999 -9999 -9999 -9999 -9999 -9999 -9999 -9999 -9999 -9999 -9999 -9999 -9999 -9999 -9999 -9999 -9999 -9999 -9999 -9999 -9999 -9999 -9999 -9999 -9999 -9999 -9999 -9999 -9999 -9999 -9999 -9999 -9999 -9999 -9999 -9999 -9999 -9999 -9999 -9999 -9999 -9999 -9999 -9999 -9999 -9999 -9999 -9999 -9999 -9999 -9999 -9999 -9999 -9999 -9999 -9999 -9999 -9999 -9999 -9999 -9999 -9999 -9999 -9999 -9999 -9999 -9999 -9999 -9999 -9999 -9999 -9999 -9999 -9999 -9999 -9999 -9999 -9999 -9999 -9999 -9999 -9999 -9999 -9999 -9999 -9999 -9999 -9999 -9999 -9999 -9999 -9999 -9999 -9999 -9999 -9999 -9999 -9999 -9999 -9999 -9999 -9999 -9999 -9999 -9999 -9999 -9999 -9999 -9999 -9999 -9999 -9999 -9999 -9999 -9999 -9999 -9999 -9999 -9999 -9999 -9999 -9999 -9999 -9999 -9999 -9999 -9999 -9999 -9999 -9999 -9999 -9999 -9999 -9999 -9999 -9999 -9999 -9999 -9999 -9999 -9999 -9999 -9999 -9999 -9999 -9999 -9999 -9999 -9999 -9999 -9999 -9999 -9999 -9999 -9999 -9999 -9999 -9999 -9999 -9999 -9999 -9999 -9999 -9999 -9999 -9999 -9999 -9999 -9999 -9999 -9999 -9999 -9999 -9999 -9999 -9999 -9999 -9999 -9999 -9999 -9999 -9999 -9999 -9999 -9999 -9999 -9999 -9999 -9999 -9999 -9999 7.80513E-1 7.71494E-1 7.64295E-1 5.1952E-1 5.34958E-1 5.43388E-1 5.83224E-1 6.10209E-1 6.23156E-1 7.56074E-1 7.4248E-1 7.03736E-1 6.4407E-1 5.65113E-1 4.78792E-1 4.59901E-1 4.21204E-1 4.4702E-1 5.62098E-1 6.02109E-1 6.4631E-1 6.62031E-1 6.66851E-1 6.02988E-1 5.71048E-1 6.0387E-1 6.31649E-1 6.15075E-1 6.89034E-1 7.03226E-1 6.83742E-1 6.68743E-1 6.87246E-1 7.3787E-1 7.54384E-1 -9999 -9999 -9999 -9999 -9999 -9999 -9999 -9999 -9999 -9999 -9999 -9999 -9999 -9999 -9999 -9999 -9999 -9999 -9999 -9999 -9999 -9999 -9999 -9999 -9999 -9999 -9999 -9999 -9999 -9999 -9999 -9999 -9999 -9999 -9999 -9999 -9999
-9999 -9999 -9999 -9999 -9999 -9999 -9999 -9999 -9999 -9999 -9999 -9999 -9999 -9999 -9999 -9999 -9999 -9999 -9999 -9999 -9999 -9999 -9999 -9999 -9999 -9999 -9999 -9999 -9999 -9999 -9999 -9999 -9999 -9999 -9999 -9999 -9999 -9999 -9999 -9999 -9999 -9999 -9999 -9999 -9999 -9999 -9999 -9999 -9999 -9999 -9999 -9999 -9999 -9999 -9999 -9999 -9999 -9999 -9999 -9999 -9999 -9999 -9999 -9999 -9999 -9999 -9999 -9999 -9999 -9999 -9999 -9999 -9999 -9999 -9999 -9999 -9999 -9999 -9999 -9999 -9999 -9999 -9999 -9999 -9999 -9999 -9999 -9999 -9999 -9999 -9999 -9999 -9999 -9999 -9999 -9999 -9999 -9999 -9999 -9999 -9999 -9999 -9999 -9999 -9999 -9999 -9999 -9999 -9999 -9999 -9999 -9999 -9999 -9999 -9999 -9999 -9999 -9999 -9999 -9999 -9999 -9999 -9999 -9999 -9999 -9999 -9999 -9999 -9999 -9999 -9999 -9999 -9999 -9999 -9999 -9999 -9999 -9999 -9999 -9999 -9999 -9999 -9999 -9999 -9999 -9999 -9999 -9999 -9999 -9999 -9999 -9999 -9999 -9999 -9999 -9999 -9999 -9999 -9999 -9999 -9999 -9999 -9999 -9999 -9999 -9999 -9999 -9999 -9999 -9999 -9999 -9999 -9999 -9999 -9999 -9999 -9999 -9999 -9999 -9999 -9999 -9999 -9999 -9999 -9999 -9999 -9999 -9999 -9999 -9999 -9999 -9999 -9999 7.57831E-1 4.86679E-1 4.9893E-1 5.26643E-1 5.35093E-1 5.57649E-1 5.84073E-1 6.46124E-1 6.76039E-1 7.18497E-1 5.8814E-1 5.48622E-1 4.8814E-1 4.19274E-1 6.59153E-1 5.02022E-1 4.82747E-1 4.88959E-1 5.55445E-1 5.81292E-1 6.31679E-1 5.82426E-1 5.05908E-1 4.59659E-1 5.3703E-1 6.08087E-1 6.43953E-1 6.96991E-1 6.99579E-1 6.87822E-1 6.54353E-1 6.34873E-1 6.95833E-1 7.46785E-1 7.5475E-1 7.58288E-1 -9999 -9999 -9999 -9999 -9999 -9999 -9999 -9999 -9999 -9999 -9999 -9999 -9999 -9999 -9999 -9999 -9999 -9999 -9999 -9999 -9999 -9999 -9999 -9999 -9999 -9999 -9999 -9999 -9999 -9999 -9999 -9999 -9999 -9999 -9999
-9999 -9999 -9999 -9999 -9999 -9999 -9999 -9999 -9999 -9999 -9999 -9999 -9999 -9999 -9999 -9999 -9999 -9999 -9999 -9999 -9999 -9999 -9999 -9999 -9999 -9999 -9999 -9999 -9999 -9999 -9999 -9999 -9999 -9999 -9999 -9999 -9999 -9999 -9999 -9999 -9999 -9999 -9999 -9999 -9999 -9999 -9999 -9999 -9999 -9999 -9999 -9999 -9999 -9999 -9999 -9999 -9999 -9999 -9999 -9999 -9999 -9999 -9999 -9999 -9999 -9999 -9999 -9999 -9999 -9999 -9999 -9999 -9999 -9999 -9999 -9999 -9999 -9999 -9999 -9999 -9999 -9999 -9999 -9999 -9999 -9999 -9999 -9999 -9999 -9999 -9999 -9999 -9999 -9999 -9999 -9999 -9999 -9999 -9999 -9999 -9999 -9999 -9999 -9999 -9999 -9999 -9999 -9999 -9999 -9999 -9999 -9999 -9999 -9999 -9999 -9999 -9999 -9999 -9999 -9999 -9999 -9999 -9999 -9999 -9999 -9999 -9999 -9999 -9999 -9999 -9999 -9999 -9999 -9999 -9999 -9999 -9999 -9999 -9999 -9999 -9999 -9999 -9999 -9999 -9999 -9999 -9999 -9999 -9999 -9999 -9999 -9999 -9999 -9999 -9999 -9999 -9999 -9999 -9999 -9999 -9999 -9999 -9999 -9999 -9999 -9999 -9999 -9999 -9999 -9999 -9999 -9999 -9999 -9999 -9999 -9999 -9999 -9999 -9999 -9999 -9999 -9999 -9999 -9999 -9999 -9999 -9999 -9999 -9999 -9999 -9999 -9999 7.81122E-1 7.69872E-1 -9999 4.98116E-1 5.10368E-1 5.15212E-1 5.39907E-1 6.01962E-1 7.78896E-1 8.0154E-1 7.84632E-1 7.62961E-1 6.94336E-1 6.74417E-1 6.52372E-1 7.27498E-1 7.09779E-1 4.68228E-1 3.99197E-1 4.81055E-1 5.12405E-1 5.64113E-1 5.41381E-1 4.87441E-1 5.13079E-1 5.4944E-1 6.13997E-1 6.43272E-1 6.65284E-1 6.81499E-1 7.20627E-1 7.14413E-1 7.1849E-1 7.42057E-1 7.21941E-1 7.23102E-1 7.36937E-1 7.47722E-1 7.51354E-1 -9999 -9999 -9999 -9999 7.36637E-1 -9999 -9999 -9999 -9999 -9999 -9999 -9999 -9999 -9999 -9999 -9999 -9999 -9999 -9999 -9999 -9999 -9999 -9999 -9999 -9999 -9999 -9999 -9999 -9999 -9999 -9999 -9999 -9999
-9999 -9999 -9999 -9999 -9999 -9999 -9999 -9999 -9999 -9999 -9999 -9999 -9999 -9999 -9999 -9999 -9999 -9999 -9999 -9999 -9999 -9999 -9999 -9999 -9999 -9999 -9999 -9999 -9999 -9999 -9999 -9999 -9999 -9999 -9999 -9999 -9999 -9999 -9999 -9999 -9999 -9999 -9999 -9999 -9999 -9999 -9999 -9999 -9999 -9999 -9999 -9999 -9999 -9999 -9999 -9999 -9999 -9999 -9999 -9999 -9999 -9999 -9999 -9999 -9999 -9999 -9999 -9999 -9999 -9999 -9999 -9999 -9999 -9999 -9999 -9999 -9999 -9999 -9999 -9999 -9999 -9999 -9999 -9999 -9999 -9999 -9999 -9999 -9999 -9999 -9999 -9999 -9999 -9999 -9999 -9999 -9999 -9999 -9999 -9999 -9999 -9999 -9999 -9999 -9999 -9999 -9999 -9999 -9999 -9999 -9999 -9999 -9999 -9999 -9999 -9999 -9999 -9999 -9999 -9999 -9999 -9999 -9999 -9999 -9999 -9999 -9999 -9999 -9999 -9999 -9999 -9999 -9999 -9999 -9999 -9999 -9999 -9999 -9999 -9999 -9999 -9999 -9999 -9999 -9999 -9999 -9999 -9999 -9999 -9999 -9999 -9999 -9999 -9999 -9999 -9999 -9999 -9999 -9999 -9999 -9999 -9999 -9999 -9999 -9999 -9999 -9999 -9999 -9999 -9999 -9999 -9999 -9999 -9999 -9999 -9999 -9999 -9999 -9999 -9999 -9999 -9999 -9999 -9999 -9999 -9999 -9999 -9999 -9999 -9999 -9999 7.86326E-1 7.80846E-1 7.825E-1 7.86868E-1 7.84146E-1 5.10637E-1 4.9327E-1 5.13194E-1 5.84679E-1 7.6468E-1 7.94684E-1 7.91287E-1 7.63775E-1 7.84276E-1 7.65685E-1 7.37404E-1 7.84302E-1 7.91899E-1 7.44674E-1 5.26876E-1 5.28885E-1 5.40836E-1 5.05626E-1 4.88888E-1 5.07747E-1 5.21932E-1 5.72849E-1 6.23859E-1 6.7192E-1 6.79811E-1 7.00617E-1 7.38462E-1 7.49202E-1 7.41507E-1 7.35038E-1 7.35615E-1 7.2018E-1 7.2699E-1 7.34659E-1 7.42891E-1 7.57137E-1 7.52197E-1 7.55708E-1 7.5758E-1 7.57165E-1 7.56333E-1 -9999 -9999 -9999 -9999 -9999 -9999 -9999 -9999 -9999 -9999 -9999 -9999 -9999 -9999 -9999 -9999 -9999 -9999 -9999 -9999 -9999 -9999 -9999 -9999 -9999 -9999 -9999
-9999 -9999 -9999 -9999 -9999 -9999 -9999 -9999 -9999 -9999 -9999 -9999 -9999 -9999 -9999 -9999 -9999 -9999 -9999 -9999 -9999 -9999 -9999 -9999 -9999 -9999 -9999 -9999 -9999 -9999 -9999 -9999 -9999 -9999 -9999 -9999 -9999 -9999 -9999 -9999 -9999 -9999 -9999 -9999 -9999 -9999 -9999 -9999 -9999 -9999 -9999 -9999 -9999 -9999 -9999 -9999 -9999 -9999 -9999 -9999 -9999 -9999 -9999 -9999 -9999 -9999 -9999 -9999 -9999 -9999 -9999 -9999 -9999 -9999 -9999 -9999 -9999 -9999 -9999 -9999 -9999 -9999 -9999 -9999 -9999 -9999 -9999 -9999 -9999 -9999 -9999 -9999 -9999 -9999 -9999 -9999 -9999 -9999 -9999 -9999 -9999 -9999 -9999 -9999 -9999 -9999 -9999 -9999 -9999 -9999 -9999 -9999 -9999 -9999 -9999 -9999 -9999 -9999 -9999 -9999 -9999 -9999 -9999 -9999 -9999 -9999 -9999 -9999 -9999 -9999 -9999 -9999 -9999 -9999 -9999 -9999 -9999 -9999 -9999 -9999 -9999 -9999 -9999 -9999 -9999 -9999 -9999 -9999 -9999 -9999 -9999 -9999 -9999 -9999 -9999 -9999 -9999 -9999 -9999 -9999 -9999 -9999 -9999 -9999 -9999 -9999 -9999 -9999 -9999 -9999 -9999 -9999 -9999 -9999 -9999 -9999 -9999 -9999 -9999 -9999 -9999 -9999 -9999 -9999 -9999 -9999 -9999 -9999 -9999 7.95918E-1 7.8768E-1 7.83872E-1 7.97191E-1 8.09349E-1 8.04719E-1 7.95617E-1 8.09349E-1 5.23143E-1 5.01348E-1 5.71939E-1 7.87655E-1 8.0154E-1 8.0154E-1 8.0154E-1 8.0412E-1 7.69236E-1 7.75734E-1 7.60093E-1 7.6567E-1 7.98524E-1 7.89398E-1 7.61225E-1 7.30792E-1 7.19988E-1 5.33003E-1 5.57381E-1 6.19823E-1 6.23991E-1 6.71297E-1 6.9711E-1 7.03249E-1 7.09432E-1 6.86963E-1 6.87024E-1 6.85565E-1 6.85016E-1 7.17288E-1 7.53635E-1 7.49414E-1 7.22111E-1 7.34163E-1 7.47798E-1 7.57189E-1 7.60507E-1 7.5602E-1 7.5516E-1 7.6043E-1 7.52382E-1 7.32646E-1 7.34577E-1 -9999 -9999 -9999 -9999 -9999 -9999 -9999 -9999 -9999 -9999 -9999 -9999 -9999 -9999 -9999 -9999 -9999 -9999 -9999 -9999 -9999 -9999 -9999 -9999
-9999 -9999 -9999 -9999 -9999 -9999 -9999 -9999 -9999 -9999 -9999 -9999 -9999 -9999 -9999 -9999 -9999 -9999 -9999 -9999 -9999 -9999 -9999 -9999 -9999 -9999 -9999 -9999 -9999 -9999 -9999 -9999 -9999 -9999 -9999 -9999 -9999 -9999 -9999 -9999 -9999 -9999 -9999 -9999 -9999 -9999 -9999 -9999 -9999 -9999 -9999 -9999 -9999 -9999 -9999 -9999 -9999 -9999 -9999 -9999 -9999 -9999 -9999 -9999 -9999 -9999 -9999 -9999 -9999 -9999 -9999 -9999 -9999 -9999 -9999 -9999 -9999 -9999 -9999 -9999 -9999 -9999 -9999 -9999 -9999 -9999 -9999 -9999 -9999 -9999 -9999 -9999 -9999 -9999 -9999 -9999 -9999 -9999 -9999 -9999 -9999 -9999 -9999 -9999 -9999 -9999 -9999 -9999 -9999 -9999 -9999 -9999 -9999 -9999 -9999 -9999 -9999 -9999 -9999 -9999 -9999 -9999 -9999 -9999 -9999 -9999 -9999 -9999 -9999 -9999 -9999 -9999 -9999 -9999 -9999 -9999 -9999 -9999 -9999 -9999 -9999 -9999 -9999 -9999 -9999 -9999 -9999 -9999 -9999 -9999 -9999 -9999 -9999 -9999 -9999 -9999 -9999 -9999 -9999 -9999 -9999 -9999 -9999 -9999 -9999 -9999 -9999 -9999 -9999 -9999 -9999 -9999 -9999 -9999 -9999 -9999 -9999 -9999 -9999 -9999 -9999 -9999 -9999 -9999 -9999 -9999 -9999 8.03882E-1 8.07399E-1 8.05392E-1 7.95147E-1 7.86868E-1 8.09349E-1 7.72729E-1 7.55942E-1 7.39831E-1 6.46631E-1 5.79932E-1 5.15884E-1 5.62287E-1 7.49843E-1 7.80451E-1 7.41837E-1 7.16646E-1 7.41837E-1 7.65521E-1 7.79955E-1 8.00021E-1 7.53667E-1 7.94981E-1 8.00065E-1 7.93269E-1 7.9085E-1 7.66929E-1 7.37986E-1 5.5445E-1 6.46879E-1 6.79459E-1 6.73647E-1 6.48458E-1 6.30465E-1 6.50918E-1 6.71328E-1 7.02984E-1 7.08791E-1 7.08617E-1 7.34488E-1 7.60494E-1 7.62443E-1 7.56846E-1 7.61624E-1 7.42324E-1 7.56435E-1 7.60908E-1 7.54219E-1 7.60095E-1 7.52325E-1 7.40263E-1 7.56913E-1 7.51829E-1 7.32369E-1 -9999 -9999 -9999 -9999 -9999 -9999 -9999 -9999 -9999 -9999 -9999 -9999 -9999 -9999 -9999 -9999 -9999 -9999 -9999 -9999 -9999 -9999 -9999
-9999 -9999 -9999 -9999 -9999 -9999 -9999 -9999 -9999 -9999 -9999 -9999 -9999 -9999 -9999 -9999 -9999 -9999 -9999 -9999 -9999 -9999 -9999 -9999 -9999 -9999 -9999 -9999 -9999 -9999 -9999 -9999 -9999 -9999 -9999 -9999 -9999 -9999 -9999 -9999 -9999 -9999 -9999 -9999 -9999 -9999 -9999 -9999 -9999 -9999 -9999 -9999 -9999 -9999 -9999 -9999 -9999 -9999 -9999 -9999 -9999 -9999 -9999 -9999 -9999 -9999 -9999 -9999 -9999 -9999 -9999 -9999 -9999 -9999 -9999 -9999 -9999 -9999 -9999 -9999 -9999 -9999 -9999 -9999 -9999 -9999 -9999 -9999 -9999 -9999 -9999 -9999 -9999 -9999 -9999 -9999 -9999 -9999 -9999 -9999 -9999 -9999 -9999 -9999 -9999 -9999 -9999 -9999 -9999 -9999 -9999 -9999 -9999 -9999 -9999 -9999 -9999 -9999 -9999 -9999 -9999 -9999 -9999 -9999 -9999 -9999 -9999 -9999 -9999 -9999 -9999 -9999 -9999 -9999 -9999 -9999 -9999 -9999 -9999 -9999 -9999 -9999 -9999 -9999 -9999 -9999 -9999 -9999 -9999 -9999 -9999 -9999 -9999 -9999 -9999 -9999 -9999 -9999 -9999 -9999 -9999 -9999 -9999 -9999 -9999 -9999 -9999 -9999 -9999 -9999 -9999 -9999 -9999 -9999 -9999 -9999 -9999 -9999 -9999 -9999 -9999 -9999 -9999 -9999 -9999 8.01948E-1 8.08222E-1 8.08222E-1 8.08641E-1 8.04993E-1 8.08723E-1 7.94227E-1 8.00567E-1 7.41972E-1 6.78798E-1 7.53076E-1 6.37669E-1 6.01369E-1 5.38925E-1 5.53475E-1 6.16065E-1 5.99797E-1 5.71893E-1 5.66755E-1 7.03248E-1 7.41837E-1 7.87655E-1 7.73054E-1 7.31212E-1 7.67943E-1 7.94082E-1 7.91431E-1 7.69482E-1 7.97249E-1 7.75455E-1 6.21947E-1 6.00807E-1 5.92274E-1 5.92853E-1 6.26954E-1 6.79367E-1 7.11859E-1 7.09781E-1 7.11379E-1 7.28662E-1 7.17203E-1 7.35506E-1 7.44205E-1 7.5203E-1 7.68404E-1 7.63465E-1 7.69633E-1 7.78208E-1 7.53459E-1 7.63289E-1 7.55469E-1 7.4574E-1 7.42972E-1 7.43699E-1 7.54881E-1 7.4937E-1 7.22392E-1 7.34522E-1 -9999 -9999 -9999 -9999 -9999 -9999 -9999 -9999 -9999 -9999 -9999 -9999 -9999 -9999 -9999 -9999 -9999 -9999 -9999 -9999 -9999
-9999 -9999 -9999 -9999 -9999 -9999 -9999 -9999 -9999 -9999 -9999 -9999 -9999 -9999 -9999 -9999 -9999 -9999 -9999 -9999 -9999 -9999 -9999 -9999 -9999 -9999 -9999 -9999 -9999 -9999 -9999 -9999 -9999 -9999 -9999 -9999 -9999 -9999 -9999 -9999 -9999 -9999 -9999 -9999 -9999 -9999 -9999 -9999 -9999 -9999 -9999 -9999 -9999 -9999 -9999 -9999 -9999 -9999 -9999 -9999 -9999 -9999 -9999 -9999 -9999 -9999 -9999 -9999 -9999 -9999 -9999 -9999 -9999 -9999 -9999 -9999 -9999 -9999 -9999 -9999 -9999 -9999 -9999 -9999 -9999 -9999 -9999 -9999 -9999 -9999 -9999 -9999 -9999 -9999 -9999 -9999 -9999 -9999 -9999 -9999 -9999 -9999 -9999 -9999 -9999 -9999 -9999 -9999 -9999 -9999 -9999 -9999 -9999 -9999 -9999 -9999 -9999 -9999 -9999 -9999 -9999 -9999 -9999 -9999 -9999 -9999 -9999 -9999 -9999 -9999 -9999 -9999 -9999 -9999 -9999 -9999 -9999 -9999 -9999 -9999 -9999 -9999 -9999 -9999 -9999 -9999 -9999 -9999 -9999 -9999 -9999 -9999 -9999 -9999 -9999 -9999 -9999 -9999 -9999 -9999 -9999 -9999 -9999 -9999 -9999 -9999 -9999 -9999 -9999 -9999 -9999 -9999 -9999 -9999 5.20321E-1 -9999 -9999 -9999 5.41644E-1 5.53688E-1 5.60582E-1 8.05392E-1 8.0701E-1 8.0769E-1 8.08222E-1 8.08222E-1 8.04941E-1 7.86793E-1 7.74877E-1 7.86153E-1 8.04036E-1 7.85847E-1 6.21583E-1 7.22856E-1 7.46951E-1 7.37514E-1 6.64352E-1 5.98473E-1 5.65525E-1 5.73332E-1 5.68041E-1 5.55848E-1 5.47344E-1 5.4414E-1 5.67827E-1 6.21583E-1 7.64425E-1 7.32411E-1 7.79382E-1 7.53452E-1 7.58074E-1 7.87368E-1 7.5699E-1 7.79041E-1 7.27066E-1 7.79494E-1 5.90496E-1 6.01654E-1 6.70189E-1 6.91607E-1 6.98167E-1 7.27865E-1 7.46257E-1 7.24549E-1 7.4599E-1 7.36109E-1 7.31306E-1 7.4891E-1 7.50605E-1 7.57754E-1 7.64407E-1 7.66081E-1 7.779E-1 7.80548E-1 7.60841E-1 7.59931E-1 7.50743E-1 7.42243E-1 7.36554E-1 7.42756E-1 7.38495E-1 7.57371E-1 7.31038E-1 7.33005E-1 7.29843E-1 7.26404E-1 7.18095E-1 7.20661E-1 7.22279E-1 7.23241E-1 -9999 6.99252E-1 6.98033E-1 6.97199E-1 7.07364E-1 -9999 -9999 -9999 -9999 -9999 -9999 -9999 -9999 -9999
-9999 -9999 -9999 -9999 -9999 -9999 -9999 -9999 -9999 -9999 -9999 -9999 -9999 -9999 -9999 -9999 -9999 -9999 -9999 -9999 -9999 -9999 -9999 -9999 -9999 -9999 -9999 -9999 -9999 -9999 -9999 -9999 -9999 -9999 -9999 -9999 -9999 -9999 -9999 -9999 -9999 -9999 -9999 -9999 -9999 -9999 -9999 -9999 -9999 -9999 -9999 -9999 -9999 -9999 -9999 -9999 -9999 -9999 -9999 -9999 -9999 -9999 -9999 -9999 -9999 -9999 -9999 -9999 -9999 -9999 -9999 -9999 -9999 -9999 -9999 -9999 -9999 -9999 -9999 -9999 -9999 -9999 -9999 -9999 -9999 -9999 -9999 -9999 -9999 -9999 -9999 -9999 -9999 -9999 -9999 -9999 -9999 -9999 -9999 -9999 -9999 -9999 -9999 -9999 -9999 -9999 -9999 -9999 -9999 -9999 -9999 -9999 -9999 -9999 -9999 -9999 -9999 -9999 -9999 -9999 -9999 -9999 -9999 -9999 -9999 -9999 -9999 -9999 -9999 -9999 -9999 -9999 -9999 -9999 -9999 -9999 -9999 -9999 -9999 -9999 -9999 -9999 -9999 -9999 -9999 -9999 -9999 -9999 -9999 -9999 -9999 -9999 -9999 -9999 -9999 -9999 -9999 -9999 -9999 -9999 -9999 -9999 -9999 -9999 -9999 -9999 -9999 -9999 -9999 -9999 -9999 4.99328E-1 5.07002E-1 5.16287E-1 5.30393E-1 5.42847E-1 5.51654E-1 5.58645E-1 5.69686E-1 8.09349E-1 8.09349E-1 8.04996E-1 8.08406E-1 8.0387E-1 8.03603E-1 7.98515E-1 7.87574E-1 7.74926E-1 7.57108E-1 7.68456E-1 7.88964E-1 6.11524E-1 6.70187E-1 6.92606E-1 6.68245E-1 6.55659E-1 6.47216E-1 6.25425E-1 5.91126E-1 5.63164E-1 5.55632E-1 5.51748E-1 5.45742E-1 5.43338E-1 5.52612E-1 5.83975E-1 5.88181E-1 5.89239E-1 6.11524E-1 6.78832E-1 7.20208E-1 7.4369E-1 7.18069E-1 6.99071E-1 7.11128E-1 7.82489E-1 7.79321E-1 7.45414E-1 7.18179E-1 6.59269E-1 6.57745E-1 7.23417E-1 7.51515E-1 7.66525E-1 7.43221E-1 7.68593E-1 7.54773E-1 7.56092E-1 7.50737E-1 7.52688E-1 7.71131E-1 7.73268E-1 7.69505E-1 7.6943E-1 7.63692E-1 7.62875E-1 7.28693E-1 7.26258E-1 7.32199E-1 7.43834E-1 7.38113E-1 7.39394E-1 7.58055E-1 7.59373E-1 7.11674E-1 6.4425E-1 6.56043E-1 7.23839E-1 7.19667E-1 7.26428E-1 7.31408E-1 7.06994E-1 7.01746E-1 7.08793E-1 7.03108E-1 -9999 -9999 -9999 -9999 -9999 -9999 -9999 -9999 -9999
-9999 -9999 -9999 -9999 -9999 -9999 -9999 -9999 -9999 -9999 -9999 -9999 -9999 -9999 -9999 -9999 -9999 -9999 -9999 -9999 -9999 -9999 -9999 -9999 -9999 -9999 -9999 -9999 -9999 -9999 -9999 -9999 -9999 -9999 -9999 -9999 -9999 -9999 -9999 -9999 -9999 -9999 -9999 -9999 -9999 -9999 -9999 -9999 -9999 -9999 -9999 -9999 -9999 -9999 -9999 -9999 -9999 -9999 -9999 -9999 -9999 -9999 -9999 -9999 -9999 -9999 -9999 -9999 -9999 -9999 -9999 -9999 -9999 -9999 -9999 -9999 -9999 -9999 -9999 -9999 -9999 -9999 -9999 -9999 -9999 -9999 -9999 -9999 -9999 -9999 -9999 -9999 -9999 -9999 -9999 -9999 -9999 -9999 -9999 -9999 -9999 -9999 -9999 -9999 -9999 -9999 -9999 -9999 -9999 -9999 -9999 -9999 -9999 -9999 -9999 -9999 -9999 -9999 -9999 -9999 -9999 -9999 -9999 -9999 -9999 -9999 -9999 -9999 -9999 -9999 -9999 -9999 -9999 -9999 -9999 -9999 -9999 -9999 -9999 -9999 -9999 -9999 -9999 -9999 -9999 -9999 -9999 -9999 -9999 -9999 -9999 -9999 -9999 -9999 -9999 -9999 -9999 -9999 -9999 -9999 -9999 -9999 -9999 -9999 -9999 -9999 -9999 -9999 4.76725E-1 4.88828E-1 5.00944E-1 5.09829E-1 5.16691E-1 5.25158E-1 5.48589E-1 5.62674E-1 5.74026E-1 5.92599E-1 8.00567E-1 7.93792E-1 7.98447E-1 7.9847E-1 7.88352E-1 7.82183E-1 7.76474E-1 7.81219E-1 7.71383E-1 7.74557E-1 7.61754E-1 7.50792E-1 7.65957E-1 6.31539E-1 6.60714E-1 6.77291E-1 6.36777E-1 6.04104E-1 6.51877E-1 6.05892E-1 6.01369E-1 5.69108E-1 5.58002E-1 5.5477E-1 5.52612E-1 5.50144E-1 5.50668E-1 5.52828E-1 5.52396E-1 5.63751E-1 5.78902E-1 6.51111E-1 6.78586E-1 6.48043E-1 6.74259E-1 7.07157E-1 7.67543E-1 7.83349E-1 7.41603E-1 6.84927E-1 6.37316E-1 6.22416E-1 6.19524E-1 6.43214E-1 7.67053E-1 7.82E-1 7.53173E-1 7.61584E-1 7.84042E-1 7.7968E-1 7.68491E-1 7.61262E-1 7.70331E-1 7.82372E-1 7.774E-1 7.65344E-1 7.53919E-1 7.69981E-1 7.58994E-1 7.41808E-1 7.41646E-1 7.52167E-1 7.45552E-1 7.34904E-1 7.43589E-1 7.44047E-1 7.20945E-1 6.39609E-1 6.62268E-1 6.49482E-1 6.43347E-1 6.75873E-1 6.76491E-1 6.82062E-1 6.68616E-1 6.96219E-1 6.9938E-1 -9999 -9999 -9999 -9999 -9999 -9999 -9999 -9999 -9999
-9999 -9999 -9999 -9999 -9999 -9999 -9999 -9999 -9999 -9999 -9999 -9999 -9999 -9999 -9999 -9999 -9999 -9999 -9999 -9999 -9999 -9999 -9999 -9999 -9999 -9999 -9999 -9999 -9999 -9999 -9999 -9999 -9999 -9999 -9999 -9999 -9999 -9999 -9999 -9999 -9999 -9999 -9999 -9999 -9999 -9999 -9999 -9999 -9999 -9999 -9999 -9999 -9999 -9999 -9999 -9999 -9999 -9999 -9999 -9999 -9999 -9999 -9999 -9999 -9999 -9999 -9999 -9999 -9999 -9999 -9999 -9999 -9999 -9999 -9999 -9999 -9999 -9999 -9999 -9999 -9999 -9999 -9999 -9999 -9999 -9999 -9999 -9999 -9999 -9999 -9999 -9999 -9999 -9999 -9999 -9999 -9999 -9999 -9999 -9999 -9999 -9999 -9999 -9999 -9999 -9999 -9999 -9999 -9999 -9999 -9999 -9999 -9999 -9999 -9999 -9999 -9999 -9999 -9999 -9999 -9999 -9999 -9999 -9999 -9999 -9999 -9999 -9999 -9999 -9999 -9999 -9999 -9999 -9999 -9999 -9999 -9999 -9999 -9999 -9999 -9999 -9999 -9999 -9999 -9999 -9999 -9999 -9999 -9999 -9999 -9999 -9999 -9999 -9999 -9999 -9999 -9999 -9999 -9999 -9999 -9999 -9999 -9999 -9999 -9999 5.98482E-1 6.05064E-1 6.14292E-1 4.82371E-1 5.11983E-1 5.27308E-1 5.33344E-1 5.38568E-1 5.38969E-1 5.40976E-1 5.44675E-1 5.62462E-1 6.01369E-1 6.20538E-1 7.82472E-1 7.8729E-1 7.92611E-1 7.87621E-1 7.81581E-1 7.60545E-1 7.65171E-1 7.6545E-1 7.59153E-1 7.50951E-1 7.43561E-1 6.769E-1 6.53989E-1 6.65097E-1 6.26383E-1 6.46915E-1 6.26879E-1 5.96061E-1 5.88548E-1 5.70409E-1 5.69261E-1 5.61875E-1 5.59939E-1 5.58217E-1 5.55632E-1 5.53475E-1 5.511E-1 5.46944E-1 5.51964E-1 5.99347E-1 6.41384E-1 6.21583E-1 6.67796E-1 7.43636E-1 7.4061E-1 7.20786E-1 7.08219E-1 7.07196E-1 6.36951E-1 6.13832E-1 6.06465E-1 6.45113E-1 6.20389E-1 7.6604E-1 7.91548E-1 7.79896E-1 7.7189E-1 7.83704E-1 7.94931E-1 7.85566E-1 7.96218E-1 7.84671E-1 7.80585E-1 7.80706E-1 7.73884E-1 7.72298E-1 7.77009E-1 7.75783E-1 7.7438E-1 7.73292E-1 7.41023E-1 7.39149E-1 7.39666E-1 7.49284E-1 7.45416E-1 6.68237E-1 6.18246E-1 5.98293E-1 5.75658E-1 5.54482E-1 6.23407E-1 6.24567E-1 6.31662E-1 6.52309E-1 6.55627E-1 7.06379E-1 -9999 -9999 -9999 -9999 -9999 -9999 -9999 -9999 -9999
-9999 -9999 -9999 -9999 -9999 -9999 -9999 -9999 -9999 -9999 -9999 -9999 -9999 -9999 -9999 -9999 -9999 -9999 -9999 -9999 -9999 -9999 -9999 -9999 -9999 -9999 -9999 -9999 -9999 -9999 -9999 -9999 -9999 -9999 -9999 -9999 -9999 -9999 -9999 -9999 -9999 -9999 -9999 -9999 -9999 -9999 -9999 -9999 -9999 -9999 -9999 -9999 -9999 -9999 -9999 -9999 -9999 -9999 -9999 -9999 -9999 -9999 -9999 -9999 -9999 -9999 -9999 -9999 -9999 -9999 -9999 -9999 -9999 -9999 -9999 -9999 -9999 -9999 -9999 -9999 -9999 -9999 -9999 -9999 -9999 -9999 -9999 -9999 -9999 -9999 -9999 -9999 -9999 -9999 -9999 -9999 -9999 -9999 -9999 -9999 -9999 -9999 -9999 -9999 -9999 -9999 -9999 -9999 -9999 -9999 -9999 -9999 -9999 -9999 -9999 -9999 -9999 -9999 -9999 -9999 -9999 -9999 -9999 -9999 -9999 -9999 -9999 -9999 -9999 -9999 -9999 -9999 -9999 -9999 -9999 -9999 -9999 -9999 -9999 -9999 -9999 -9999 -9999 -9999 -9999 -9999 -9999 -9999 -9999 -9999 -9999 -9999 -9999 -9999 -9999 -9999 -9999 -9999 -9999 -9999 -9999 -9999 -9999 -9999 5.90693E-1 5.9887E-1 6.06993E-1 4.80489E-1 4.96636E-1 5.16423E-1 5.32138E-1 5.39371E-1 5.42982E-1 5.37052E-1 5.23772E-1 5.13285E-1 5.27131E-1 5.62774E-1 6.11524E-1 6.31528E-1 7.79693E-1 7.79062E-1 7.68378E-1 7.72228E-1 7.70909E-1 7.65095E-1 7.64866E-1 7.53268E-1 6.85009E-1 6.55588E-1 6.55269E-1 6.37563E-1 6.48336E-1 6.2104E-1 5.73646E-1 5.7651E-1 5.6855E-1 5.61632E-1 5.40949E-1 5.40949E-1 5.38856E-1 5.37739E-1 5.35351E-1 5.32961E-1 5.30352E-1 5.26436E-1 5.25565E-1 5.35351E-1 6.01369E-1 5.91126E-1 6.31539E-1 6.49909E-1 6.75808E-1 6.5517E-1 6.54149E-1 6.33275E-1 6.32914E-1 6.0515E-1 6.08014E-1 6.18741E-1 6.08014E-1 7.95454E-1 7.83937E-1 7.95596E-1 8.00153E-1 7.88501E-1 7.89065E-1 8.00469E-1 8.04686E-1 8.03997E-1 8.02739E-1 7.8725E-1 7.78765E-1 7.72869E-1 7.75439E-1 7.63131E-1 7.45356E-1 7.54732E-1 7.48482E-1 7.35942E-1 6.8785E-1 7.00238E-1 7.13638E-1 7.25269E-1 7.01922E-1 6.13365E-1 5.5692E-1 5.1069E-1 5.22721E-1 5.36973E-1 6.07225E-1 6.48777E-1 6.76958E-1 6.95267E-1 -9999 -9999 -9999 -9999 -9999 -9999 -9999 -9999 -9999 -9999
-9999 -9999 -9999 -9999 -9999 -9999 -9999 -9999 -9999 -9999 -9999 -9999 -9999 -9999 -9999 -9999 -9999 -9999 -9999 -9999 -9999 -9999 -9999 -9999 -9999 -9999 -9999 -9999 -9999 -9999 -9999 -9999 -9999 -9999 -9999 -9999 -9999 -9999 -9999 -9999 -9999 -9999 -9999 -9999 -9999 -9999 -9999 -9999 -9999 -9999 -9999 -9999 -9999 -9999 -9999 -9999 -9999 -9999 -9999 -9999 -9999 -9999 -9999 -9999 -9999 -9999 -9999 -9999 -9999 -9999 -9999 -9999 -9999 -9999 -9999 -9999 -9999 -9999 -9999 -9999 -9999 -9999 -9999 -9999 -9999 -9999 -9999 -9999 -9999 -9999 -9999 -9999 -9999 -9999 -9999 -9999 -9999 -9999 -9999 -9999 -9999 -9999 -9999 -9999 -9999 -9999 -9999 -9999 -9999 -9999 -9999 -9999 -9999 -9999 -9999 -9999 -9999 -9999 -9999 -9999 -9999 -9999 -9999 -9999 -9999 -9999 -9999 -9999 -9999 -9999 -9999 -9999 -9999 -9999 -9999 -9999 -9999 -9999 -9999 -9999 -9999 -9999 -9999 -9999 -9999 -9999 -9999 -9999 -9999 -9999 -9999 -9999 -9999 -9999 -9999 -9999 -9999 -9999 -9999 -9999 -9999 -9999 5.79318E-1 5.85997E-1 5.94204E-1 6.05064E-1 4.77667E-1 4.85734E-1 4.94213E-1 5.09561E-1 5.23772E-1 5.34641E-1 5.40264E-1 5.46412E-1 5.15303E-1 4.91477E-1 4.90401E-1 5.03326E-1 6.68314E-1 7.09493E-1 6.20629E-1 7.81059E-1 7.76238E-1 7.6433E-1 7.338E-1 7.25581E-1 7.29948E-1 6.50843E-1 6.67203E-1 6.64155E-1 6.62136E-1 6.41837E-1 6.51591E-1 6.14036E-1 5.97287E-1 5.71572E-1 5.47109E-1 5.40949E-1 5.40949E-1 5.40949E-1 5.40949E-1 5.40949E-1 5.40949E-1 5.39631E-1 5.35351E-1 5.31222E-1 5.34048E-1 5.72441E-1 5.93129E-1 5.82821E-1 5.72441E-1 5.51495E-1 6.01369E-1 6.01369E-1 5.91126E-1 5.91122E-1 5.90564E-1 6.00371E-1 6.00236E-1 6.10166E-1 8.03893E-1 8.08003E-1 7.97194E-1 8.02151E-1 8.07476E-1 8.07524E-1 8.07239E-1 8.06411E-1 8.06601E-1 8.0323E-1 7.84732E-1 7.72511E-1 7.82241E-1 7.7194E-1 7.34372E-1 7.19799E-1 6.98715E-1 7.07943E-1 6.94807E-1 7.05484E-1 6.85899E-1 6.31262E-1 6.80889E-1 7.31029E-1 6.93038E-1 6.2044E-1 6.14503E-1 6.16445E-1 5.75555E-1 5.43675E-1 5.92305E-1 6.41988E-1 6.84662E-1 7.26133E-1 -9999 -9999 -9999 -9999 -9999 -9999 -9999 -9999 -9999 -9999
-9999 -9999 -9999 -9999 -9999 -9999 -9999 -9999 -9999 -9999 -9999 -9999 -9999 -9999 -9999 -9999 -9999 -9999 -9999 -9999 -9999 -9999 -9999 -9999 -9999 -9999 -9999 -9999 -9999 -9999 -9999 -9999 -9999 -9999 -9999 -9999 -9999 -9999 -9999 -9999 -9999 -9999 -9999 -9999 -9999 -9999 -9999 -9999 -9999 -9999 -9999 -9999 -9999 -9999 -9999 -9999 -9999 -9999 -9999 -9999 -9999 -9999 -9999 -9999 -9999 -9999 -9999 -9999 -9999 -9999 -9999 -9999 -9999 -9999 -9999 -9999 -9999 -9999 -9999 -9999 -9999 -9999 -9999 -9999 -9999 -9999 -9999 -9999 -9999 -9999 -9999 -9999 -9999 -9999 -9999 -9999 -9999 -9999 -9999 -9999 -9999 -9999 -9999 -9999 -9999 -9999 -9999 -9999 -9999 -9999 -9999 -9999 -9999 -9999 -9999 -9999 -9999 -9999 -9999 -9999 -9999 -9999 -9999 -9999 -9999 -9999 -9999 -9999 -9999 -9999 -9999 -9999 -9999 -9999 -9999 -9999 -9999 -9999 -9999 -9999 -9999 -9999 -9999 -9999 -9999 -9999 -9999 -9999 -9999 -9999 -9999 -9999 -9999 -9999 -9999 -9999 -9999 5.25312E-1 5.31754E-1 5.65478E-1 5.74981E-1 5.84036E-1 5.92645E-1 5.97705E-1 6.03519E-1 4.74846E-1 4.8412E-1 4.89771E-1 4.93496E-1 5.03594E-1 5.16514E-1 5.3799E-1 5.4521E-1 5.42805E-1 5.25519E-1 4.97267E-1 4.64875E-1 4.75878E-1 6.34208E-1 6.77678E-1 6.86251E-1 7.04386E-1 6.10218E-1 6.33468E-1 6.40224E-1 6.63136E-1 6.69019E-1 6.57848E-1 6.65508E-1 6.63209E-1 6.60966E-1 6.59224E-1 6.49119E-1 6.20984E-1 6.23573E-1 5.88995E-1 5.35985E-1 5.40949E-1 5.40949E-1 5.40949E-1 5.40949E-1 5.40949E-1 5.40949E-1 5.40949E-1 5.39476E-1 5.34482E-1 5.36654E-1 5.51495E-1 5.40949E-1 5.40949E-1 5.39321E-1 5.37522E-1 5.39476E-1 5.40949E-1 5.51495E-1 5.61995E-1 5.91126E-1 6.01369E-1 8.04036E-1 8.04036E-1 8.08406E-1 8.07275E-1 7.99586E-1 8.08375E-1 8.07258E-1 8.07454E-1 8.05125E-1 8.03997E-1 7.97452E-1 7.838E-1 7.49158E-1 7.52358E-1 7.52516E-1 7.41923E-1 7.51963E-1 6.86869E-1 6.48344E-1 6.304E-1 6.09298E-1 6.36338E-1 6.43532E-1 6.61465E-1 7.10541E-1 7.12711E-1 6.49567E-1 6.66133E-1 7.02454E-1 6.67548E-1 6.24694E-1 5.54028E-1 5.86458E-1 6.4897E-1 6.91635E-1 7.26722E-1 7.17924E-1 -9999 -9999 -9999 -9999 -9999 -9999 -9999 -9999 -9999
-9999 -9999 -9999 -9999 -9999 -9999 -9999 -9999 -9999 -9999 -9999 -9999 -9999 -9999 -9999 -9999 -9999 -9999 -9999 -9999 -9999 -9999 -9999 -9999 -9999 -9999 -9999 -9999 -9999 -9999 -9999 -9999 -9999 -9999 -9999 -9999 -9999 -9999 -9999 -9999 -9999 -9999 -9999 -9999 -9999 -9999 -9999 -9999 -9999 -9999 -9999 -9999 -9999 -9999 -9999 -9999 -9999 -9999 -9999 -9999 -9999 -9999 -9999 -9999 -9999 -9999 -9999 -9999 -9999 -9999 -9999 -9999 -9999 -9999 -9999 -9999 -9999 -9999 -9999 -9999 -9999 -9999 -9999 -9999 -9999 -9999 -9999 -9999 -9999 -9999 -9999 -9999 -9999 -9999 -9999 -9999 -9999 -9999 -9999 -9999 -9999 -9999 -9999 -9999 -9999 -9999 -9999 -9999 -9999 -9999 -9999 -9999 -9999 -9999 -9999 -9999 -9999 -9999 -9999 -9999 -9999 -9999 -9999 -9999 -9999 -9999 -9999 -9999 -9999 -9999 -9999 -9999 -9999 -9999 -9999 -9999 -9999 -9999 -9999 -9999 -9999 -9999 -9999 -9999 -9999 -9999 -9999 -9999 -9999 -9999 -9999 -9999 -9999 -9999 5.09176E-1 5.15231E-1 5.24506E-1 5.62697E-1 5.73401E-1 5.84036E-1 5.96928E-1 6.09688E-1 6.17731E-1 6.20398E-1 4.82103E-1 4.82103E-1 4.86632E-1 4.9592E-1 5.01978E-1 5.04806E-1 5.21892E-1 5.29949E-1 5.36383E-1 5.36785E-1 5.24714E-1 5.00094E-1 4.74669E-1 4.34681E-1 5.94862E-1 6.72291E-1 7.24938E-1 7.41481E-1 7.32997E-1 7.42258E-1 6.62561E-1 6.55673E-1 6.68801E-1 6.65634E-1 6.63682E-1 6.62294E-1 6.51687E-1 6.50404E-1 6.4005E-1 5.91602E-1 5.74175E-1 5.49184E-1 5.37249E-1 5.40949E-1 5.40949E-1 5.40949E-1 5.40949E-1 5.40949E-1 5.40949E-1 5.40949E-1 5.40949E-1 5.38856E-1 5.38546E-1 5.39631E-1 5.39011E-1 5.38235E-1 5.36437E-1 5.34482E-1 5.35351E-1 7.86402E-1 7.88022E-1 7.89237E-1 7.89237E-1 7.88022E-1 8.07275E-1 8.07275E-1 8.07275E-1 8.07275E-1 8.07275E-1 8.06473E-1 8.05205E-1 8.02779E-1 7.969E-1 7.81173E-1 7.5929E-1 7.43973E-1 7.33478E-1 7.08481E-1 7.3118E-1 6.91062E-1 7.20469E-1 6.99741E-1 5.84385E-1 5.52444E-1 6.01807E-1 6.44503E-1 6.66384E-1 6.74278E-1 7.25966E-1 6.94268E-1 6.67325E-1 7.0044E-1 7.26505E-1 7.05807E-1 6.59157E-1 6.22705E-1 6.3084E-1 6.70623E-1 7.10723E-1 7.21149E-1 7.3102E-1 7.2049E-1 -9999 -9999 -9999 -9999 -9999 -9999 -9999 -9999
-9999 -9999 -9999 -9999 -9999 -9999 -9999 -9999 -9999 -9999 -9999 -9999 -9999 -9999 -9999 -9999 -9999 -9999 -9999 -9999 -9999 -9999 -9999 -9999 -9999 -9999 -9999 -9999 -9999 -9999 -9999 -9999 -9999 -9999 -9999 -9999 -9999 -9999 -9999 -9999 -9999 -9999 -9999 -9999 -9999 -9999 -9999 -9999 -9999 -9999 -9999 -9999 -9999 -9999 -9999 -9999 -9999 -9999 -9999 -9999 -9999 -9999 -9999 -9999 -9999 -9999 -9999 -9999 -9999 -9999 -9999 -9999 -9999 -9999 -9999 -9999 -9999 -9999 -9999 -9999 -9999 -9999 -9999 -9999 -9999 -9999 -9999 -9999 -9999 -9999 -9999 -9999 -9999 -9999 -9999 -9999 -9999 -9999 -9999 -9999 -9999 -9999 -9999 -9999 -9999 -9999 -9999 -9999 -9999 -9999 -9999 -9999 -9999 -9999 -9999 -9999 -9999 -9999 -9999 -9999 -9999 -9999 -9999 -9999 -9999 -9999 -9999 -9999 -9999 -9999 -9999 -9999 -9999 -9999 -9999 -9999 -9999 -9999 -9999 -9999 -9999 -9999 -9999 -9999 -9999 -9999 -9999 -9999 -9999 -9999 -9999 -9999 -9999 5.01906E-1 5.07964E-1 5.46335E-1 5.63492E-1 5.82858E-1 6.05966E-1 6.17478E-1 6.32247E-1 6.47879E-1 6.5558E-1 5.24623E-1 5.15439E-1 4.95112E-1 5.04941E-1 5.11806E-1 5.17456E-1 5.1786E-1 5.18263E-1 5.22296E-1 5.26325E-1 5.29144E-1 4.92472E-1 4.74317E-1 4.47826E-1 4.2834E-1 5.74463E-1 6.38619E-1 7.10662E-1 7.42258E-1 7.582E-1 7.582E-1 7.582E-1 6.66879E-1 6.69332E-1 6.65162E-1 6.62705E-1 6.61251E-1 6.42E-1 5.82503E-1 6.02299E-1 5.51276E-1 5.23199E-1 5.20615E-1 5.08282E-1 5.10309E-1 5.10309E-1 5.10309E-1 5.10309E-1 5.10309E-1 5.10309E-1 5.10309E-1 5.10309E-1 5.40949E-1 5.40949E-1 5.40949E-1 5.40949E-1 5.40949E-1 5.40949E-1 7.88022E-1 7.80827E-1 7.80827E-1 7.88022E-1 7.80827E-1 7.88022E-1 7.88022E-1 7.80827E-1 7.88022E-1 7.88022E-1 8.07893E-1 8.04593E-1 8.02041E-1 7.88428E-1 7.75817E-1 7.65505E-1 7.76822E-1 7.61449E-1 7.35043E-1 6.63217E-1 6.45035E-1 6.75847E-1 6.70376E-1 6.53623E-1 6.61227E-1 6.41922E-1 6.68967E-1 6.80422E-1 6.9603E-1 6.98534E-1 7.26892E-1 7.46985E-1 7.16621E-1 7.08579E-1 7.25015E-1 7.40503E-1 7.33687E-1 7.0431E-1 7.01452E-1 7.00893E-1 6.93379E-1 7.19186E-1 7.273E-1 7.25529E-1 7.18895E-1 -9999 -9999 -9999 -9999 -9999 -9999 -9999 -9999
-9999 -9999 -9999 -9999 -9999 -9999 -9999 -9999 -9999 -9999 -9999 -9999 -9999 -9999 -9999 -9999 -9999 -9999 -9999 -9999 -9999 -9999 -9999 -9999 -9999 -9999 -9999 -9999 -9999 -9999 -9999 -9999 -9999 -9999 -9999 -9999 -9999 -9999 -9999 -9999 -9999 -9999 -9999 -9999 -9999 -9999 -9999 -9999 -9999 -9999 -9999 -9999 -9999 -9999 -9999 -9999 -9999 -9999 -9999 -9999 -9999 -9999 -9999 -9999 -9999 -9999 -9999 -9999 -9999 -9999 -9999 -9999 -9999 -9999 -9999 -9999 -9999 -9999 -9999 -9999 -9999 -9999 -9999 -9999 -9999 -9999 -9999 -9999 -9999 -9999 -9999 -9999 -9999 -9999 -9999 -9999 -9999 -9999 -9999 -9999 -9999 -9999 -9999 -9999 -9999 -9999 -9999 -9999 -9999 -9999 -9999 -9999 -9999 -9999 -9999 -9999 -9999 -9999 -9999 -9999 -9999 -9999 -9999 -9999 -9999 -9999 -9999 -9999 -9999 -9999 -9999 -9999 -9999 -9999 -9999 -9999 -9999 -9999 -9999 -9999 -9999 -9999 -9999 -9999 -9999 -9999 -9999 -9999 -9999 -9999 -9999 -9999 4.98675E-1 5.31079E-1 5.42327E-1 5.55129E-1 5.74191E-1 6.04035E-1 6.17859E-1 6.31119E-1 6.58615E-1 6.73349E-1 6.80144E-1 5.52945E-1 5.35981E-1 5.21086E-1 5.11402E-1 5.15035E-1 5.19473E-1 5.19876E-1 5.18263E-1 4.87223E-1 4.8803E-1 5.01089E-1 4.96646E-1 4.81709E-1 4.57969E-1 4.33227E-1 5.54606E-1 5.89139E-1 6.56076E-1 7.26209E-1 7.51121E-1 7.36911E-1 7.65916E-1 6.49114E-1 6.41974E-1 6.37417E-1 6.34377E-1 6.32048E-1 6.21467E-1 6.01521E-1 5.59551E-1 5.9005E-1 5.73226E-1 5.09882E-1 5.08741E-1 5.10309E-1 5.10309E-1 5.10309E-1 5.10309E-1 5.10309E-1 5.10309E-1 5.10309E-1 4.99673E-1 5.10309E-1 5.10309E-1 5.10309E-1 5.10309E-1 7.66763E-1 7.88022E-1 7.88022E-1 7.80827E-1 7.80827E-1 7.80827E-1 7.88022E-1 7.88022E-1 7.88022E-1 7.88022E-1 7.88022E-1 7.86678E-1 7.77655E-1 7.69165E-1 7.65759E-1 7.22422E-1 7.1824E-1 6.95294E-1 7.28583E-1 7.42161E-1 6.79724E-1 6.50606E-1 5.84878E-1 6.06689E-1 6.23775E-1 6.55762E-1 6.68057E-1 7.15604E-1 7.42515E-1 7.44454E-1 7.34012E-1 7.38784E-1 7.34397E-1 7.33515E-1 7.07236E-1 7.29438E-1 7.44898E-1 7.50421E-1 7.58144E-1 7.50341E-1 7.47902E-1 7.28249E-1 7.35706E-1 7.19556E-1 7.25768E-1 7.21693E-1 7.19523E-1 -9999 -9999 -9999 -9999 -9999 -9999 -9999 -9999
-9999 -9999 -9999 -9999 -9999 -9999 -9999 -9999 -9999 -9999 -9999 -9999 -9999 -9999 -9999 -9999 -9999 -9999 -9999 -9999 -9999 -9999 -9999 -9999 -9999 -9999 -9999 -9999 -9999 -9999 -9999 -9999 -9999 -9999 -9999 -9999 -9999 -9999 -9999 -9999 -9999 -9999 -9999 -9999 -9999 -9999 -9999 -9999 -9999 -9999 -9999 -9999 -9999 -9999 -9999 -9999 -9999 -9999 -9999 -9999 -9999 -9999 -9999 -9999 -9999 -9999 -9999 -9999 -9999 -9999 -9999 -9999 -9999 -9999 -9999 -9999 -9999 -9999 -9999 -9999 -9999 -9999 -9999 -9999 -9999 -9999 -9999 -9999 -9999 -9999 -9999 -9999 -9999 -9999 -9999 -9999 -9999 -9999 -9999 -9999 -9999 -9999 -9999 -9999 -9999 -9999 -9999 -9999 -9999 -9999 -9999 -9999 -9999 -9999 -9999 -9999 -9999 -9999 -9999 -9999 -9999 -9999 -9999 -9999 -9999 -9999 -9999 -9999 -9999 -9999 -9999 -9999 -9999 -9999 -9999 -9999 -9999 -9999 -9999 -9999 -9999 -9999 -9999 -9999 -9999 -9999 -9999 -9999 -9999 4.88578E-1 4.94636E-1 5.00694E-1 5.34296E-1 5.43931E-1 5.66405E-1 5.77481E-1 5.87304E-1 6.0094E-1 6.12121E-1 6.28105E-1 6.56878E-1 6.76619E-1 6.85741E-1 5.59725E-1 5.5534E-1 5.30754E-1 5.1907E-1 5.19473E-1 5.24311E-1 4.96914E-1 4.92876E-1 4.86819E-1 4.92608E-1 4.92204E-1 4.8857E-1 4.75258E-1 4.54361E-1 4.31641E-1 5.4661E-1 5.64694E-1 6.04817E-1 6.23293E-1 6.63423E-1 7.18218E-1 7.43162E-1 6.48213E-1 6.41909E-1 6.38102E-1 6.35097E-1 6.22098E-1 6.20071E-1 6.09694E-1 5.89093E-1 6.09728E-1 5.53022E-1 5.00869E-1 5.08952E-1 5.10305E-1 5.10309E-1 5.10309E-1 5.10309E-1 4.99673E-1 4.99673E-1 4.99673E-1 5.10309E-1 5.10309E-1 5.10309E-1 5.10309E-1 7.66763E-1 7.66763E-1 7.66763E-1 7.66763E-1 7.66763E-1 7.66763E-1 7.87421E-1 7.85048E-1 7.84571E-1 7.86284E-1 7.87799E-1 7.8753E-1 7.72879E-1 7.46251E-1 7.14279E-1 7.15835E-1 6.28401E-1 6.30014E-1 6.42568E-1 6.53937E-1 6.89426E-1 6.69149E-1 6.18914E-1 6.38207E-1 6.67897E-1 6.81419E-1 7.11706E-1 7.27857E-1 7.31672E-1 7.58668E-1 7.43055E-1 7.25925E-1 7.01325E-1 6.96717E-1 7.05126E-1 7.12676E-1 7.25994E-1 7.39872E-1 7.44251E-1 7.64763E-1 7.63771E-1 7.44208E-1 7.10747E-1 7.17068E-1 7.22397E-1 7.01221E-1 7.28681E-1 7.19238E-1 -9999 -9999 -9999 -9999 -9999 -9999 -9999 -9999
-9999 -9999 -9999 -9999 -9999 -9999 -9999 -9999 -9999 -9999 -9999 -9999 -9999 -9999 -9999 -9999 -9999 -9999 -9999 -9999 -9999 -9999 -9999 -9999 -9999 -9999 -9999 -9999 -9999 -9999 -9999 -9999 -9999 -9999 -9999 -9999 -9999 -9999 -9999 -9999 -9999 -9999 -9999 -9999 -9999 -9999 -9999 -9999 -9999 -9999 -9999 -9999 -9999 -9999 -9999 -9999 -9999 -9999 -9999 -9999 -9999 -9999 -9999 -9999 -9999 -9999 -9999 -9999 -9999 -9999 -9999 -9999 -9999 -9999 -9999 -9999 -9999 -9999 -9999 -9999 -9999 -9999 -9999 -9999 -9999 -9999 -9999 -9999 -9999 -9999 -9999 -9999 -9999 -9999 -9999 -9999 -9999 -9999 -9999 -9999 -9999 -9999 -9999 -9999 -9999 -9999 -9999 -9999 -9999 -9999 -9999 -9999 -9999 -9999 -9999 -9999 -9999 -9999 -9999 -9999 -9999 -9999 -9999 -9999 -9999 -9999 -9999 -9999 -9999 -9999 -9999 -9999 -9999 -9999 -9999 -9999 -9999 -9999 -9999 -9999 -9999 -9999 -9999 -9999 -9999 -9999 -9999 -9999 4.82928E-1 4.89386E-1 5.27053E-1 5.37913E-1 5.58453E-1 5.66802E-1 5.77481E-1 5.87304E-1 5.89652E-1 5.93166E-1 6.01801E-1 6.27939E-1 6.50293E-1 6.7165E-1 6.85741E-1 5.72161E-1 5.56537E-1 5.46546E-1 5.36518E-1 5.03513E-1 5.08763E-1 5.128E-1 5.11186E-1 5.03513E-1 4.92608E-1 4.8413E-1 4.81306E-1 4.69218E-1 4.52359E-1 4.34418E-1 3.90951E-1 5.15607E-1 5.45112E-1 6.04531E-1 6.84601E-1 7.34957E-1 7.50078E-1 6.47311E-1 6.43077E-1 6.40089E-1 6.27263E-1 6.13451E-1 6.20569E-1 5.99963E-1 5.70356E-1 5.52464E-1 5.06352E-1 5.04364E-1 5.09235E-1 5.10082E-1 5.10282E-1 5.10309E-1 4.99673E-1 4.99673E-1 4.99673E-1 5.10309E-1 5.10309E-1 5.10309E-1 7.66763E-1 7.66763E-1 7.66763E-1 7.66763E-1 7.66763E-1 7.66763E-1 7.66651E-1 7.62942E-1 7.59364E-1 7.40454E-1 7.35674E-1 7.8178E-1 7.83964E-1 7.73746E-1 7.55524E-1 7.12977E-1 6.79449E-1 6.76304E-1 6.57321E-1 5.97886E-1 6.16418E-1 6.40422E-1 6.61379E-1 6.49189E-1 6.58524E-1 6.95979E-1 7.14099E-1 7.35588E-1 7.50531E-1 7.51349E-1 7.60601E-1 7.4534E-1 6.95386E-1 6.68529E-1 6.67465E-1 6.80637E-1 7.30384E-1 7.58112E-1 7.65494E-1 7.75314E-1 7.80512E-1 7.87308E-1 7.63057E-1 7.40125E-1 7.13179E-1 7.06812E-1 7.10256E-1 7.17355E-1 7.28419E-1 7.17724E-1 -9999 -9999 -9999 -9999 -9999 -9999 -9999 -9999
-9999 -9999 -9999 -9999 -9999 -9999 -9999 -9999 -9999 -9999 -9999 -9999 -9999 -9999 -9999 -9999 -9999 -9999 -9999 -9999 -9999 -9999 -9999 -9999 -9999 -9999 -9999 -9999 -9999 -9999 -9999 -9999 -9999 -9999 -9999 -9999 -9999 -9999 -9999 -9999 -9999 -9999 -9999 -9999 -9999 -9999 -9999 -9999 -9999 -9999 -9999 -9999 -9999 -9999 -9999 -9999 -9999 -9999 -9999 -9999 -9999 -9999 -9999 -9999 -9999 -9999 -9999 -9999 -9999 -9999 -9999 -9999 -9999 -9999 -9999 -9999 -9999 -9999 -9999 -9999 -9999 -9999 -9999 -9999 -9999 -9999 -9999 -9999 -9999 -9999 -9999 -9999 -9999 -9999 -9999 -9999 -9999 -9999 -9999 -9999 -9999 -9999 -9999 -9999 -9999 -9999 -9999 -9999 -9999 -9999 -9999 -9999 -9999 -9999 -9999 -9999 -9999 -9999 -9999 -9999 -9999 -9999 -9999 -9999 -9999 -9999 -9999 -9999 -9999 -9999 -9999 -9999 -9999 -9999 -9999 -9999 -9999 -9999 -9999 -9999 -9999 -9999 -9999 -9999 -9999 -9999 -9999 4.74864E-1 4.78895E-1 5.14554E-1 5.28261E-1 5.52469E-1 5.6124E-1 5.68785E-1 5.80238E-1 5.91605E-1 6.05411E-1 5.93253E-1 6.09264E-1 6.23399E-1 6.45132E-1 6.66642E-1 6.94838E-1 7.01646E-1 5.5853E-1 5.20063E-1 5.14011E-1 5.09974E-1 5.11186E-1 5.16029E-1 5.18046E-1 5.25842E-1 5.00685E-1 4.84937E-1 4.8588E-1 4.48463E-1 4.36109E-1 4.21074E-1 4.08134E-1 4.01128E-1 5.36686E-1 5.99886E-1 6.95315E-1 7.43162E-1 7.49389E-1 6.39297E-1 6.27054E-1 6.24209E-1 6.09985E-1 6.15592E-1 6.13317E-1 5.83156E-1 5.64939E-1 5.17477E-1 4.7087E-1 7.40942E-1 7.42754E-1 7.43239E-1 7.3487E-1 7.42943E-1 7.43266E-1 7.66763E-1 7.59067E-1 7.66763E-1 7.66763E-1 7.66763E-1 7.66763E-1 7.66763E-1 7.66763E-1 7.66761E-1 7.66749E-1 7.66744E-1 7.65426E-1 7.4235E-1 7.01216E-1 7.11067E-1 7.29812E-1 7.3754E-1 7.28219E-1 7.42487E-1 7.33527E-1 7.45606E-1 7.22308E-1 6.91296E-1 6.88305E-1 6.59795E-1 6.65197E-1 6.77539E-1 6.58235E-1 6.57472E-1 6.92679E-1 7.27151E-1 7.46619E-1 7.53766E-1 7.49573E-1 7.47393E-1 7.17065E-1 7.28307E-1 6.98313E-1 6.89855E-1 7.04996E-1 7.39507E-1 7.58397E-1 7.82249E-1 7.81044E-1 7.72323E-1 7.64303E-1 7.54416E-1 7.82588E-1 7.52875E-1 7.53717E-1 7.43619E-1 7.28752E-1 7.38933E-1 7.52722E-1 7.25955E-1 7.22024E-1 7.24708E-1 7.24595E-1 7.2174E-1 6.93369E-1 6.92347E-1 -9999 -9999
-9999 -9999 -9999 -9999 -9999 -9999 -9999 -9999 -9999 -9999 -9999 -9999 -9999 -9999 -9999 -9999 -9999 -9999 -9999 -9999 -9999 -9999 -9999 -9999 -9999 -9999 -9999 -9999 -9999 -9999 -9999 -9999 -9999 -9999 -9999 -9999 -9999 -9999 -9999 -9999 -9999 -9999 -9999 -9999 -9999 -9999 -9999 -9999 -9999 -9999 -9999 -9999 -9999 -9999 -9999 -9999 -9999 -9999 -9999 -9999 -9999 -9999 -9999 -9999 -9999 -9999 -9999 -9999 -9999 -9999 -9999 -9999 -9999 -9999 -9999 -9999 -9999 -9999 -9999 -9999 -9999 -9999 -9999 -9999 -9999 -9999 -9999 -9999 -9999 -9999 -9999 -9999 -9999 -9999 -9999 -9999 -9999 -9999 -9999 -9999 -9999 -9999 -9999 -9999 -9999 -9999 -9999 -9999 -9999 -9999 -9999 -9999 -9999 -9999 -9999 -9999 -9999 -9999 -9999 -9999 -9999 -9999 -9999 -9999 -9999 -9999 -9999 -9999 -9999 -9999 -9999 -9999 -9999 -9999 -9999 -9999 -9999 -9999 -9999 -9999 -9999 -9999 -9999 -9999 -9999 -9999 4.69227E-1 4.97997E-1 5.04056E-1 5.13747E-1 5.36039E-1 5.4767E-1 5.57656E-1 5.67199E-1 5.88307E-1 6.02706E-1 6.11185E-1 6.11569E-1 6.13486E-1 6.23778E-1 6.41796E-1 6.72837E-1 6.94152E-1 6.79251E-1 5.42725E-1 5.35499E-1 5.32282E-1 5.27453E-1 5.2705E-1 5.29868E-1 5.34695E-1 5.36704E-1 4.94327E-1 4.7214E-1 4.54064E-1 4.46067E-1 4.40086E-1 4.30555E-1 4.17534E-1 4.07744E-1 5.33471E-1 5.77854E-1 6.76404E-1 7.43162E-1 7.26321E-1 7.25309E-1 5.91301E-1 5.67192E-1 5.8312E-1 5.89844E-1 5.4722E-1 5.2585E-1 5.06327E-1 4.69252E-1 7.40046E-1 7.41862E-1 7.43024E-1 7.35168E-1 7.42808E-1 7.42079E-1 7.42079E-1 7.43185E-1 7.35185E-1 7.43386E-1 7.35185E-1 7.35185E-1 7.35185E-1 7.43386E-1 7.66763E-1 7.66499E-1 7.65816E-1 7.61856E-1 7.58819E-1 7.29447E-1 6.94125E-1 7.22877E-1 7.07366E-1 6.84503E-1 6.92891E-1 6.97172E-1 6.96303E-1 7.36138E-1 7.24931E-1 7.0695E-1 7.35122E-1 7.17862E-1 7.06248E-1 7.16573E-1 6.88605E-1 7.00861E-1 7.28106E-1 7.27658E-1 7.1666E-1 7.18749E-1 7.25889E-1 7.17234E-1 7.01096E-1 6.99145E-1 6.88006E-1 7.33668E-1 7.69291E-1 7.80211E-1 7.85875E-1 7.61696E-1 7.46641E-1 7.29858E-1 7.21053E-1 7.27877E-1 7.5434E-1 7.57734E-1 7.58692E-1 7.58821E-1 7.56055E-1 7.46842E-1 7.47003E-1 7.25393E-1 7.26909E-1 7.20604E-1 7.28783E-1 7.31769E-1 7.03287E-1 6.76363E-1 6.94848E-1 6.91505E-1
-9999 -9999 -9999 -9999 -9999 -9999 -9999 -9999 -9999 -9999 -9999 -9999 -9999 -9999 -9999 -9999 -9999 -9999 -9999 -9999 -9999 -9999 -9999 -9999 -9999 -9999 -9999 -9999 -9999 -9999 -9999 -9999 -9999 -9999 -9999 -9999 -9999 -9999 -9999 -9999 -9999 -9999 -9999 -9999 -9999 -9999 -9999 -9999 -9999 -9999 -9999 -9999 -9999 -9999 -9999 -9999 -9999 -9999 -9999 -9999 -9999 -9999 -9999 -9999 -9999 -9999 -9999 -9999 -9999 -9999 -9999 -9999 -9999 -9999 -9999 -9999 -9999 -9999 -9999 -9999 -9999 -9999 -9999 -9999 -9999 -9999 -9999 -9999 -9999 -9999 -9999 -9999 -9999 -9999 -9999 -9999 -9999 -9999 -9999 -9999 -9999 -9999 -9999 -9999 -9999 -9999 -9999 -9999 -9999 -9999 -9999 -9999 -9999 -9999 -9999 -9999 -9999 -9999 -9999 -9999 -9999 -9999 -9999 -9999 -9999 -9999 -9999 -9999 -9999 -9999 -9999 -9999 -9999 -9999 -9999 -9999 -9999 -9999 -9999 -9999 -9999 -9999 -9999 -9999 -9999 -9999 4.91535E-1 4.97189E-1 5.08094E-1 5.17782E-1 5.36039E-1 5.44066E-1 5.54066E-1 5.63715E-1 5.87132E-1 6.0077E-1 6.12336E-1 6.16547E-1 6.18073E-1 6.25672E-1 6.50049E-1 6.44563E-1 6.67167E-1 6.88797E-1 5.44729E-1 5.38713E-1 5.36704E-1 5.33087E-1 5.31075E-1 5.33891E-1 5.0806E-1 5.23931E-1 5.1869E-1 4.85041E-1 4.58072E-1 4.44869E-1 4.39688E-1 4.34123E-1 4.26203E-1 4.26731E-1 4.18845E-1 5.52713E-1 6.04035E-1 7.00033E-1 7.00753E-1 6.82608E-1 5.62704E-1 5.78915E-1 5.63931E-1 5.39746E-1 5.06186E-1 5.04421E-1 7.1562E-1 7.37119E-1 7.40399E-1 7.42484E-1 7.43365E-1 7.43377E-1 7.42727E-1 7.42025E-1 7.41727E-1 7.42511E-1 7.35185E-1 7.35185E-1 7.35185E-1 7.43386E-1 7.43386E-1 7.35185E-1 7.43386E-1 7.44708E-1 7.38537E-1 7.38482E-1 7.44931E-1 7.29862E-1 7.27013E-1 7.27797E-1 7.28943E-1 7.29695E-1 7.32139E-1 7.4619E-1 7.5278E-1 7.5278E-1 7.31373E-1 7.49612E-1 7.59966E-1 7.49612E-1 7.44325E-1 7.33534E-1 7.17576E-1 6.70303E-1 6.48064E-1 6.65981E-1 6.74411E-1 7.08561E-1 7.25976E-1 6.8627E-1 6.94845E-1 6.71115E-1 7.08012E-1 7.67809E-1 7.68212E-1 7.44134E-1 7.37297E-1 7.52279E-1 6.91982E-1 6.67607E-1 6.90629E-1 7.22275E-1 7.4734E-1 7.27345E-1 7.24429E-1 7.48968E-1 7.53756E-1 7.54583E-1 7.4462E-1 7.5267E-1 7.24234E-1 7.30269E-1 7.31575E-1 7.16609E-1 6.6583E-1 6.69499E-1 6.95576E-1 7.03548E-1
-9999 -9999 -9999 -9999 -9999 -9999 -9999 -9999 -9999 -9999 -9999 -9999 -9999 -9999 -9999 -9999 -9999 -9999 -9999 -9999 -9999 -9999 -9999 -9999 -9999 -9999 -9999 -9999 -9999 -9999 -9999 -9999 -9999 -9999 -9999 -9999 -9999 -9999 -9999 -9999 -9999 -9999 -9999 -9999 -9999 -9999 -9999 -9999 -9999 -9999 -9999 -9999 -9999 -9999 -9999 -9999 -9999 -9999 -9999 -9999 -9999 -9999 -9999 -9999 -9999 -9999 -9999 -9999 -9999 -9999 -9999 -9999 -9999 -9999 -9999 -9999 -9999 -9999 -9999 -9999 -9999 -9999 -9999 -9999 -9999 -9999 -9999 -9999 -9999 -9999 -9999 -9999 -9999 -9999 -9999 -9999 -9999 -9999 -9999 -9999 -9999 -9999 -9999 -9999 -9999 -9999 -9999 -9999 -9999 -9999 -9999 -9999 -9999 -9999 -9999 -9999 -9999 -9999 -9999 -9999 -9999 -9999 -9999 -9999 -9999 -9999 -9999 -9999 -9999 -9999 -9999 -9999 -9999 -9999 -9999 -9999 -9999 -9999 -9999 -9999 -9999 -9999 -9999 -9999 -9999 4.85883E-1 4.88709E-1 4.97997E-1 5.19934E-1 5.30812E-1 5.38449E-1 5.45358E-1 5.53757E-1 5.7494E-1 5.84388E-1 5.96888E-1 6.09264E-1 6.27311E-1 6.31081E-1 6.07902E-1 6.21676E-1 6.41597E-1 6.64291E-1 6.87063E-1 5.55659E-1 5.50067E-1 5.49268E-1 5.46866E-1 5.13444E-1 5.14251E-1 5.20303E-1 5.28765E-1 5.30777E-1 5.12637E-1 4.72945E-1 4.60615E-1 4.51397E-1 4.47399E-1 4.43408E-1 4.06595E-1 3.98435E-1 5.17243E-1 5.67859E-1 6.6055E-1 6.81051E-1 6.63891E-1 5.72972E-1 5.76952E-1 5.50332E-1 5.66094E-1 5.62657E-1 5.61093E-1 6.8165E-1 7.34098E-1 7.39258E-1 7.42565E-1 7.35185E-1 7.43386E-1 7.42862E-1 7.42025E-1 7.41592E-1 7.41754E-1 7.42565E-1 7.43051E-1 7.43051E-1 7.42916E-1 7.43381E-1 7.43386E-1 7.43386E-1 7.44774E-1 7.44774E-1 7.3942E-1 7.3942E-1 7.44774E-1 7.3942E-1 7.63044E-1 7.63044E-1 7.5278E-1 7.63044E-1 7.63044E-1 7.36273E-1 7.25576E-1 7.36833E-1 7.14569E-1 7.30361E-1 7.35314E-1 7.34158E-1 7.3053E-1 7.23012E-1 6.58459E-1 6.41398E-1 6.71338E-1 7.12513E-1 7.27042E-1 7.01185E-1 6.5118E-1 6.67991E-1 7.01542E-1 7.40238E-1 7.4303E-1 7.11621E-1 7.01578E-1 7.02847E-1 7.43787E-1 7.0582E-1 6.3885E-1 6.75926E-1 7.02778E-1 7.33053E-1 7.23011E-1 7.57238E-1 7.20522E-1 7.26092E-1 7.19981E-1 7.14393E-1 7.35404E-1 6.98905E-1 6.87461E-1 7.14021E-1 7.06082E-1 6.43803E-1 6.4202E-1 6.77323E-1 7.02457E-1
-9999 -9999 -9999 -9999 -9999 -9999 -9999 -9999 -9999 -9999 -9999 -9999 -9999 -9999 -9999 -9999 -9999 -9999 -9999 -9999 -9999 -9999 -9999 -9999 -9999 -9999 -9999 -9999 -9999 -9999 -9999 -9999 -9999 -9999 -9999 -9999 -9999 -9999 -9999 -9999 -9999 -9999 -9999 -9999 -9999 -9999 -9999 -9999 -9999 -9999 -9999 -9999 -9999 -9999 -9999 -9999 -9999 -9999 -9999 -9999 -9999 -9999 -9999 -9999 -9999 -9999 -9999 -9999 -9999 -9999 -9999 -9999 -9999 -9999 -9999 -9999 -9999 -9999 -9999 -9999 -9999 -9999 -9999 -9999 -9999 -9999 -9999 -9999 -9999 -9999 -9999 -9999 -9999 -9999 -9999 -9999 -9999 -9999 -9999 -9999 -9999 -9999 -9999 -9999 -9999 -9999 -9999 -9999 -9999 -9999 -9999 -9999 -9999 -9999 -9999 -9999 -9999 -9999 -9999 -9999 -9999 -9999 -9999 -9999 -9999 -9999 -9999 -9999 -9999 -9999 -9999 -9999 -9999 -9999 -9999 -9999 -9999 -9999 -9999 -9999 -9999 -9999 -9999 -9999 -9999 4.758E-1 4.80638E-1 4.90727E-1 5.13479E-1 5.22756E-1 5.31304E-1 5.43354E-1 5.63451E-1 5.72174E-1 5.81638E-1 5.92214E-1 6.15529E-1 6.00561E-1 6.06746E-1 6.11363E-1 6.20916E-1 6.38246E-1 6.69079E-1 6.84277E-1 5.56457E-1 5.21109E-1 5.21512E-1 5.19093E-1 5.15462E-1 5.15058E-1 5.19899E-1 5.29972E-1 5.48171E-1 5.2957E-1 5.04157E-1 4.73886E-1 4.2741E-1 4.2346E-1 4.22671E-1 4.20701E-1 4.15591E-1 4.12064E-1 4.28992E-1 5.99258E-1 6.40823E-1 6.73319E-1 5.83864E-1 5.66429E-1 5.89126E-1 6.22639E-1 6.38905E-1 5.98718E-1 5.50448E-1 7.21676E-1 7.38195E-1 7.42295E-1 7.43386E-1 7.43386E-1 7.42997E-1 7.42106E-1 7.41321E-1 7.40644E-1 7.39883E-1 7.39639E-1 7.40427E-1 7.417E-1 7.43369E-1 7.35185E-1 7.43386E-1 7.44774E-1 7.3942E-1 7.44774E-1 7.42454E-1 7.44715E-1 7.3942E-1 7.33182E-1 7.32103E-1 7.62163E-1 7.52584E-1 7.32859E-1 6.74469E-1 6.88602E-1 7.35175E-1 6.96092E-1 6.72479E-1 6.45992E-1 6.44086E-1 6.66545E-1 7.05224E-1 6.98903E-1 6.78744E-1 6.71214E-1 6.73888E-1 6.63086E-1 6.92532E-1 6.55469E-1 6.90124E-1 7.04405E-1 7.13065E-1 7.00714E-1 6.79794E-1 6.58755E-1 7.04411E-1 7.30041E-1 7.03793E-1 6.5551E-1 6.74563E-1 7.12106E-1 6.96096E-1 7.04544E-1 7.29499E-1 7.05014E-1 6.66487E-1 7.07224E-1 6.83562E-1 7.0617E-1 6.67619E-1 6.55569E-1 6.71963E-1 6.79976E-1 6.4668E-1 6.85698E-1 7.16989E-1 -9999
-9999 -9999 -9999 -9999 -9999 -9999 -9999 -9999 -9999 -9999 -9999 -9999 -9999 -9999 -9999 -9999 -9999 -9999 -9999 -9999 -9999 -9999 -9999 -9999 -9999 -9999 -9999 -9999 -9999 -9999 -9999 -9999 -9999 -9999 -9999 -9999 -9999 -9999 -9999 -9999 -9999 -9999 -9999 -9999 -9999 -9999 -9999 -9999 -9999 -9999 -9999 -9999 -9999 -9999 -9999 -9999 -9999 -9999 -9999 -9999 -9999 -9999 -9999 -9999 -9999 -9999 -9999 -9999 -9999 -9999 -9999 -9999 -9999 -9999 -9999 -9999 -9999 -9999 -9999 -9999 -9999 -9999 -9999 -9999 -9999 -9999 -9999 -9999 -9999 -9999 -9999 -9999 -9999 -9999 -9999 -9999 -9999 -9999 -9999 -9999 -9999 -9999 -9999 -9999 -9999 -9999 -9999 -9999 -9999 -9999 -9999 -9999 -9999 -9999 -9999 -9999 -9999 -9999 -9999 -9999 -9999 -9999 -9999 -9999 -9999 -9999 -9999 -9999 -9999 -9999 -9999 -9999 -9999 -9999 -9999 -9999 -9999 4.42781E-1 -9999 -9999 -9999 -9999 -9999 -9999 -9999 4.65737E-1 4.69759E-1 4.78622E-1 4.97012E-1 5.04686E-1 5.13973E-1 5.27279E-1 5.52293E-1 5.65437E-1 5.76519E-1 5.67605E-1 5.82999E-1 5.99398E-1 6.10211E-1 6.15195E-1 6.22056E-1 6.45058E-1 6.6333E-1 6.52759E-1 5.37746E-1 5.24737E-1 5.35738E-1 5.24334E-1 5.30912E-1 5.20303E-1 5.33326E-1 5.42161E-1 5.52968E-1 5.22901E-1 5.06198E-1 4.64518E-1 4.41701E-1 4.34939E-1 4.45025E-1 4.45025E-1 4.45025E-1 4.29784E-1 4.32954E-1 4.77535E-1 6.5801E-1 6.73319E-1 5.52956E-1 5.56892E-1 5.35782E-1 5.60678E-1 5.68915E-1 5.06977E-1 4.80087E-1 7.09528E-1 7.13655E-1 7.17305E-1 7.09106E-1 7.17805E-1 7.17592E-1 7.15871E-1 7.13655E-1 7.11167E-1 7.10313E-1 7.03818E-1 7.11677E-1 7.13568E-1 7.43104E-1 7.35185E-1 7.43386E-1 7.42492E-1 7.41656E-1 7.40914E-1 7.42015E-1 7.44774E-1 7.19338E-1 6.88626E-1 6.8492E-1 6.67257E-1 6.92942E-1 6.80491E-1 6.64439E-1 6.88242E-1 7.05013E-1 7.25841E-1 6.87903E-1 6.73818E-1 6.26213E-1 6.35067E-1 6.6768E-1 6.17183E-1 6.04694E-1 6.1116E-1 6.52566E-1 6.21779E-1 6.54005E-1 6.51151E-1 6.28267E-1 6.22707E-1 6.63024E-1 6.43249E-1 6.28399E-1 6.42769E-1 6.45552E-1 6.66586E-1 6.57675E-1 6.46911E-1 6.58028E-1 6.60171E-1 6.75493E-1 7.10392E-1 7.35506E-1 6.91352E-1 6.79722E-1 6.52597E-1 6.46713E-1 6.5442E-1 6.4231E-1 6.32808E-1 6.77016E-1 6.8767E-1 7.24347E-1 -9999 -9999 -9999
-9999 -9999 -9999 -9999 -9999 -9999 -9999 -9999 -9999 -9999 -9999 -9999 -9999 -9999 -9999 -9999 -9999 -9999 -9999 -9999 -9999 -9999 -9999 -9999 -9999 -9999 -9999 -9999 -9999 -9999 -9999 -9999 -9999 -9999 -9999 -9999 -9999 -9999 -9999 -9999 -9999 -9999 -9999 -9999 -9999 -9999 -9999 -9999 -9999 -9999 -9999 -9999 -9999 -9999 -9999 -9999 -9999 -9999 -9999 -9999 -9999 -9999 -9999 -9999 -9999 -9999 -9999 -9999 -9999 -9999 -9999 -9999 -9999 -9999 -9999 -9999 -9999 -9999 -9999 -9999 -9999 -9999 -9999 -9999 -9999 -9999 -9999 -9999 -9999 -9999 -9999 -9999 -9999 -9999 -9999 -9999 -9999 -9999 -9999 -9999 -9999 -9999 -9999 -9999 -9999 -9999 -9999 -9999 -9999 -9999 -9999 -9999 -9999 -9999 -9999 -9999 -9999 -9999 -9999 -9999 -9999 -9999 -9999 -9999 -9999 -9999 -9999 -9999 -9999 -9999 -9999 -9999 -9999 -9999 -9999 -9999 -9999 -9999 -9999 -9999 -9999 -9999 -9999 -9999 4.61317E-1 4.58508E-1 4.64531E-1 4.71862E-1 4.80325E-1 4.958E-1 5.01051E-1 5.09532E-1 5.33049E-1 5.47895E-1 5.32698E-1 5.5647E-1 5.73543E-1 5.92395E-1 6.17615E-1 6.26352E-1 6.32383E-1 6.12996E-1 6.28589E-1 6.47246E-1 5.46304E-1 5.38951E-1 5.42562E-1 5.4176E-1 5.36943E-1 5.34934E-1 5.07409E-1 5.14676E-1 5.22901E-1 5.27691E-1 5.24643E-1 4.98927E-1 4.70284E-1 4.56224E-1 4.5422E-1 4.57827E-1 4.61841E-1 4.59833E-1 4.47286E-1 4.37129E-1 4.90789E-1 6.12451E-1 6.34284E-1 5.66848E-1 5.98777E-1 5.64882E-1 5.13329E-1 5.05483E-1 4.5727E-1 7.13741E-1 7.16847E-1 7.17805E-1 7.17805E-1 7.17805E-1 7.17391E-1 7.13799E-1 7.04641E-1 6.88613E-1 6.801E-1 6.91786E-1 7.06229E-1 7.11735E-1 7.16933E-1 7.17805E-1 7.17805E-1 7.17805E-1 7.43386E-1 7.44774E-1 7.39082E-1 7.19737E-1 6.90289E-1 6.24615E-1 5.97259E-1 5.94879E-1 6.2852E-1 6.0167E-1 5.97632E-1 6.56676E-1 7.04808E-1 7.14569E-1 6.96599E-1 6.97943E-1 6.36307E-1 5.9557E-1 5.4497E-1 5.62289E-1 5.18176E-1 5.83168E-1 5.87726E-1 5.97411E-1 6.11898E-1 5.82443E-1 6.16146E-1 6.3031E-1 6.29948E-1 6.2201E-1 6.42373E-1 6.63876E-1 6.67339E-1 6.67402E-1 6.63724E-1 6.45426E-1 6.35375E-1 6.35833E-1 6.78983E-1 7.14099E-1 7.15912E-1 6.88119E-1 6.39016E-1 6.11686E-1 6.17216E-1 6.75406E-1 6.98516E-1 7.48198E-1 -9999 -9999 -9999 -9999 -9999 -9999
-9999 -9999 -9999 -9999 -9999 -9999 -9999 -9999 -9999 -9999 -9999 -9999 -9999 -9999 -9999 -9999 -9999 -9999 -9999 -9999 -9999 -9999 -9999 -9999 -9999 -9999 -9999 -9999 -9999 -9999 -9999 -9999 -9999 -9999 -9999 -9999 -9999 -9999 -9999 -9999 -9999 -9999 -9999 -9999 -9999 -9999 -9999 -9999 -9999 -9999 -9999 -9999 -9999 -9999 -9999 -9999 -9999 -9999 -9999 -9999 -9999 -9999 -9999 -9999 -9999 -9999 -9999 -9999 -9999 -9999 -9999 -9999 -9999 -9999 -9999 -9999 -9999 -9999 -9999 -9999 -9999 -9999 -9999 -9999 -9999 -9999 -9999 -9999 -9999 -9999 -9999 -9999 -9999 -9999 -9999 -9999 -9999 -9999 -9999 -9999 -9999 -9999 -9999 -9999 -9999 -9999 -9999 -9999 -9999 -9999 -9999 -9999 -9999 -9999 -9999 -9999 -9999 -9999 -9999 -9999 -9999 -9999 -9999 -9999 -9999 -9999 -9999 -9999 -9999 -9999 -9999 -9999 -9999 -9999 -9999 -9999 -9999 -9999 -9999 -9999 -9999 -9999 -9999 -9999 4.45967E-1 4.56994E-1 4.66631E-1 4.89743E-1 4.98627E-1 5.03071E-1 5.0509E-1 5.18144E-1 4.9316E-1 5.01238E-1 5.12949E-1 5.38459E-1 5.56868E-1 5.75913E-1 6.03401E-1 6.17997E-1 5.99498E-1 6.08387E-1 6.22534E-1 6.49947E-1 5.42697E-1 5.53102E-1 5.60677E-1 5.59881E-1 5.13465E-1 5.13465E-1 5.18711E-1 5.3307E-1 5.35243E-1 5.40885E-1 5.42835E-1 5.32853E-1 4.89235E-1 4.70284E-1 4.69076E-1 4.46826E-1 4.52423E-1 4.50423E-1 4.39913E-1 4.44297E-1 4.49489E-1 5.71756E-1 6.24358E-1 5.37982E-1 5.5243E-1 5.00317E-1 4.72175E-1 4.53336E-1 7.16704E-1 7.17805E-1 7.17805E-1 7.17805E-1 7.17805E-1 7.17805E-1 7.1718E-1 7.0027E-1 6.62931E-1 6.51828E-1 6.63281E-1 6.51572E-1 6.67682E-1 7.04729E-1 7.16847E-1 7.17805E-1 7.17805E-1 7.19279E-1 6.98902E-1 6.90846E-1 6.64818E-1 6.66658E-1 6.69042E-1 6.49307E-1 5.93926E-1 5.66581E-1 5.51328E-1 5.89627E-1 6.37903E-1 6.735E-1 6.80602E-1 6.89117E-1 6.37349E-1 6.74531E-1 6.28227E-1 5.46017E-1 5.00237E-1 4.80541E-1 4.79589E-1 5.9962E-1 6.29884E-1 6.36084E-1 6.30605E-1 6.36541E-1 6.49673E-1 6.88545E-1 6.7289E-1 6.43051E-1 6.66706E-1 6.80157E-1 6.81262E-1 6.74885E-1 6.56593E-1 6.30253E-1 6.20026E-1 6.20591E-1 6.93177E-1 6.60646E-1 6.61437E-1 6.41618E-1 6.54282E-1 6.65189E-1 7.22423E-1 7.48468E-1 -9999 -9999 -9999 -9999 -9999 -9999 -9999 -9999
-9999 -9999 -9999 -9999 -9999 -9999 -9999 -9999 -9999 -9999 -9999 -9999 -9999 -9999 -9999 -9999 -9999 -9999 -9999 -9999 -9999 -9999 -9999 -9999 -9999 -9999 -9999 -9999 -9999 -9999 -9999 -9999 -9999 -9999 -9999 -9999 -9999 -9999 -9999 -9999 -9999 -9999 -9999 -9999 -9999 -9999 -9999 -9999 -9999 -9999 -9999 -9999 -9999 -9999 -9999 -9999 -9999 -9999 -9999 -9999 -9999 -9999 -9999 -9999 -9999 -9999 -9999 -9999 -9999 -9999 -9999 -9999 -9999 -9999 -9999 -9999 -9999 -9999 -9999 -9999 -9999 -9999 -9999 -9999 -9999 -9999 -9999 -9999 -9999 -9999 -9999 -9999 -9999 -9999 -9999 -9999 -9999 -9999 -9999 -9999 -9999 -9999 -9999 -9999 -9999 -9999 -9999 -9999 -9999 -9999 -9999 -9999 -9999 -9999 -9999 -9999 -9999 -9999 -9999 -9999 -9999 -9999 -9999 -9999 -9999 -9999 -9999 -9999 -9999 -9999 -9999 -9999 -9999 -9999 -9999 -9999 -9999 -9999 -9999 -9999 -9999 -9999 -9999 4.46366E-1 4.55791E-1 4.63818E-1 4.74682E-1 4.94588E-1 5.02667E-1 5.08725E-1 5.22176E-1 4.94372E-1 4.96795E-1 4.98815E-1 5.04873E-1 5.24378E-1 5.39262E-1 5.56868E-1 5.54179E-1 5.70877E-1 5.85456E-1 5.99886E-1 6.17204E-1 6.48844E-1 5.45903E-1 5.61473E-1 5.34374E-1 5.33287E-1 5.32543E-1 5.35677E-1 5.3915E-1 5.38933E-1 5.38282E-1 5.42402E-1 5.48463E-1 5.42185E-1 4.76129E-1 4.5683E-1 4.61645E-1 4.77741E-1 4.84598E-1 4.85405E-1 4.8823E-1 4.76935E-1 4.33024E-1 4.45494E-1 5.065E-1 5.31241E-1 4.98823E-1 4.67501E-1 4.46386E-1 7.17805E-1 7.17805E-1 7.17805E-1 7.17677E-1 7.16904E-1 7.16503E-1 7.15832E-1 6.94786E-1 6.83286E-1 6.46551E-1 6.31366E-1 6.52149E-1 6.73766E-1 6.95327E-1 7.10063E-1 7.15613E-1 7.17805E-1 7.17805E-1 7.02027E-1 6.68772E-1 6.62009E-1 6.61851E-1 6.39899E-1 5.88334E-1 5.92488E-1 5.76229E-1 5.66927E-1 5.49511E-1 5.94882E-1 6.22563E-1 6.34763E-1 6.09495E-1 6.0569E-1 5.69523E-1 6.2889E-1 5.8367E-1 5.80579E-1 5.55558E-1 5.78999E-1 5.42549E-1 5.97371E-1 6.7695E-1 7.0142E-1 6.88998E-1 6.86238E-1 6.89878E-1 6.6996E-1 6.87815E-1 6.76547E-1 6.68867E-1 6.32413E-1 6.57542E-1 6.36249E-1 6.19024E-1 5.87902E-1 6.08712E-1 6.4465E-1 6.53882E-1 6.60819E-1 6.36076E-1 6.76266E-1 6.99075E-1 7.34981E-1 7.70661E-1 -9999 -9999 -9999 -9999 -9999 -9999 -9999 -9999 -9999
-9999 -9999 -9999 -9999 -9999 -9999 -9999 -9999 -9999 -9999 -9999 -9999 -9999 -9999 -9999 -9999 -9999 -9999 -9999 -9999 -9999 -9999 -9999 -9999 -9999 -9999 -9999 -9999 -9999 -9999 -9999 -9999 -9999 -9999 -9999 -9999 -9999 -9999 -9999 -9999 -9999 -9999 -9999 -9999 -9999 -9999 -9999 -9999 -9999 -9999 -9999 -9999 -9999 -9999 -9999 -9999 -9999 -9999 -9999 -9999 -9999 -9999 -9999 -9999 -9999 -9999 -9999 -9999 -9999 -9999 -9999 -9999 -9999 -9999 -9999 -9999 -9999 -9999 -9999 -9999 -9999 -9999 -9999 -9999 -9999 -9999 -9999 -9999 -9999 -9999 -9999 -9999 -9999 -9999 -9999 -9999 -9999 -9999 -9999 -9999 -9999 -9999 -9999 -9999 -9999 -9999 -9999 -9999 -9999 -9999 -9999 -9999 -9999 -9999 -9999 -9999 -9999 -9999 -9999 -9999 -9999 -9999 -9999 -9999 -9999 -9999 -9999 -9999 -9999 -9999 -9999 -9999 -9999 -9999 -9999 -9999 -9999 -9999 -9999 -9999 -9999 4.50362E-1 4.44859E-1 4.42865E-1 4.57395E-1 4.64621E-1 4.83688E-1 4.89339E-1 4.95396E-1 4.70841E-1 4.87911E-1 4.95987E-1 5.04469E-1 5.19944E-1 5.22363E-1 5.27198E-1 5.04978E-1 5.14668E-1 5.37759E-1 5.50983E-1 5.69293E-1 5.90544E-1 6.2645E-1 6.64986E-1 5.39107E-1 5.59567E-1 5.49703E-1 5.35243E-1 5.45594E-1 5.49919E-1 5.5359E-1 5.43052E-1 5.42619E-1 5.46949E-1 5.31241E-1 5.18373E-1 5.04318E-1 4.79354E-1 4.87423E-1 5.09992E-1 5.05903E-1 5.09147E-1 5.09615E-1 4.95645E-1 4.33818E-1 3.92835E-1 4.11478E-1 4.37545E-1 4.53071E-1 4.56847E-1 6.9153E-1 6.9153E-1 6.89973E-1 6.89445E-1 6.74949E-1 6.72061E-1 6.64042E-1 6.48492E-1 6.1234E-1 6.09487E-1 5.95821E-1 6.3786E-1 6.53564E-1 7.02698E-1 7.0845E-1 6.97358E-1 7.07075E-1 7.0784E-1 7.18964E-1 7.02027E-1 7.07845E-1 7.07845E-1 6.90193E-1 6.52908E-1 6.20909E-1 6.055E-1 5.82958E-1 5.54765E-1 5.69664E-1 5.78403E-1 5.6734E-1 5.66647E-1 5.36536E-1 5.27849E-1 5.27673E-1 5.23586E-1 5.89871E-1 6.49507E-1 6.33227E-1 6.3362E-1 6.52234E-1 6.41682E-1 6.72105E-1 7.11496E-1 6.94751E-1 6.62484E-1 6.43571E-1 6.15543E-1 6.63433E-1 6.88969E-1 6.28891E-1 5.85461E-1 6.1665E-1 6.16183E-1 5.93804E-1 6.10157E-1 6.80258E-1 7.20728E-1 7.34308E-1 7.403E-1 6.83335E-1 6.91169E-1 7.46964E-1 7.78256E-1 -9999 -9999 -9999 -9999 -9999 -9999 -9999 -9999 -9999 -9999
-9999 -9999 -9999 -9999 -9999 -9999 -9999 -9999 -9999 -9999 -9999 -9999 -9999 -9999 -9999 -9999 -9999 -9999 -9999 -9999 -9999 -9999 -9999 -9999 -9999 -9999 -9999 -9999 -9999 -9999 -9999 -9999 -9999 -9999 -9999 -9999 -9999 -9999 -9999 -9999 -9999 -9999 -9999 -9999 -9999 -9999 -9999 -9999 -9999 -9999 -9999 -9999 -9999 -9999 -9999 -9999 -9999 -9999 -9999 -9999 -9999 -9999 -9999 -9999 -9999 -9999 -9999 -9999 -9999 -9999 -9999 -9999 -9999 -9999 -9999 -9999 -9999 -9999 -9999 -9999 -9999 -9999 -9999 -9999 -9999 -9999 -9999 -9999 -9999 -9999 -9999 -9999 -9999 -9999 -9999 -9999 -9999 -9999 -9999 -9999 -9999 -9999 -9999 -9999 -9999 -9999 -9999 -9999 -9999 -9999 -9999 -9999 -9999 -9999 -9999 -9999 -9999 -9999 -9999 -9999 -9999 -9999 -9999 -9999 -9999 -9999 -9999 -9999 -9999 -9999 -9999 -9999 -9999 -9999 -9999 -9999 -9999 -9999 -9999 -9999 -9999 4.42068E-1 4.41271E-1 4.54189E-1 4.59401E-1 4.62211E-1 4.65827E-1 4.80461E-1 4.56779E-1 4.63602E-1 4.867E-1 5.05681E-1 5.25452E-1 5.44877E-1 5.46879E-1 5.17492E-1 5.15071E-1 5.14264E-1 5.30523E-1 5.39767E-1 5.58167E-1 5.96522E-1 6.07381E-1 6.40722E-1 6.76704E-1 5.66655E-1 5.53806E-1 5.47757E-1 5.46676E-1 5.49271E-1 5.53159E-1 5.23233E-1 5.26064E-1 5.31008E-1 5.31241E-1 5.31241E-1 5.14791E-1 5.07155E-1 5.13046E-1 5.20632E-1 5.20632E-1 5.10005E-1 5.10005E-1 4.84575E-1 3.95784E-1 3.73858E-1 3.82087E-1 4.07723E-1 4.19368E-1 6.91463E-1 6.9153E-1 6.89973E-1 6.9153E-1 6.78039E-1 6.47362E-1 6.22716E-1 6.0541E-1 5.89272E-1 5.81626E-1 5.96671E-1 6.39782E-1 6.67908E-1 6.6177E-1 6.53149E-1 6.36783E-1 6.22619E-1 6.48074E-1 6.84451E-1 7.11135E-1 7.00249E-1 6.8418E-1 6.50921E-1 6.67645E-1 6.48962E-1 6.24594E-1 5.52839E-1 5.46302E-1 5.68707E-1 5.80377E-1 5.90729E-1 6.2825E-1 5.91431E-1 5.68515E-1 5.89518E-1 5.90816E-1 5.92283E-1 5.82832E-1 6.02607E-1 6.75674E-1 6.96241E-1 6.95494E-1 6.93216E-1 6.66257E-1 6.66981E-1 6.40778E-1 6.03272E-1 5.89675E-1 6.08404E-1 5.91791E-1 6.30542E-1 6.41364E-1 5.6423E-1 5.6687E-1 6.27512E-1 6.00906E-1 6.6208E-1 7.09943E-1 7.06585E-1 6.97065E-1 7.25168E-1 7.62071E-1 7.50788E-1 7.70836E-1 -9999 -9999 -9999 -9999 -9999 -9999 -9999 -9999 -9999 -9999 -9999
-9999 -9999 -9999 -9999 -9999 -9999 -9999 -9999 -9999 -9999 -9999 -9999 -9999 -9999 -9999 -9999 -9999 -9999 -9999 -9999 -9999 -9999 -9999 -9999 -9999 -9999 -9999 -9999 -9999 -9999 -9999 -9999 -9999 -9999 -9999 -9999 -9999 -9999 -9999 -9999 -9999 -9999 -9999 -9999 -9999 -9999 -9999 -9999 -9999 -9999 -9999 -9999 -9999 -9999 -9999 -9999 -9999 -9999 -9999 -9999 -9999 -9999 -9999 -9999 -9999 -9999 -9999 -9999 -9999 -9999 -9999 -9999 -9999 -9999 -9999 -9999 -9999 -9999 -9999 -9999 -9999 -9999 -9999 -9999 -9999 -9999 -9999 -9999 -9999 -9999 -9999 -9999 -9999 -9999 -9999 -9999 -9999 -9999 -9999 -9999 -9999 -9999 -9999 -9999 -9999 -9999 -9999 -9999 -9999 -9999 -9999 -9999 -9999 -9999 -9999 -9999 -9999 -9999 -9999 -9999 -9999 -9999 -9999 -9999 -9999 -9999 -9999 -9999 -9999 -9999 -9999 -9999 -9999 -9999 -9999 -9999 -9999 -9999 -9999 -9999 4.42068E-1 4.39678E-1 4.51787E-1 4.57796E-1 4.63416E-1 4.76832E-1 4.47574E-1 4.52773E-1 4.61192E-1 4.82665E-1 5.03258E-1 5.43674E-1 5.84702E-1 5.68897E-1 5.69293E-1 5.63738E-1 5.51783E-1 5.39767E-1 5.34143E-1 5.39366E-1 5.36576E-1 5.65348E-1 6.09306E-1 6.55583E-1 6.80892E-1 5.82664E-1 5.70082E-1 5.49487E-1 5.45161E-1 5.14297E-1 5.1953E-1 5.25411E-1 5.30541E-1 5.41821E-1 5.41821E-1 5.31241E-1 5.20632E-1 5.19152E-1 5.20632E-1 5.20632E-1 4.87245E-1 4.76621E-1 4.40594E-1 4.11339E-1 4.26073E-1 4.34433E-1 4.34433E-1 6.79469E-1 6.9153E-1 6.9153E-1 6.89973E-1 6.9153E-1 6.79469E-1 6.67164E-1 6.40427E-1 6.27811E-1 5.88687E-1 5.8684E-1 6.27682E-1 6.48332E-1 6.55161E-1 6.40953E-1 6.24608E-1 5.93608E-1 5.55435E-1 5.41932E-1 6.25171E-1 6.89917E-1 6.72825E-1 6.61295E-1 6.54627E-1 6.09742E-1 5.66278E-1 5.57271E-1 6.02294E-1 5.42625E-1 5.44411E-1 6.02967E-1 6.53743E-1 6.59379E-1 6.5294E-1 6.35113E-1 6.59808E-1 6.543E-1 6.48622E-1 6.73898E-1 6.6816E-1 6.75951E-1 6.82054E-1 7.14569E-1 6.85989E-1 6.54441E-1 6.56166E-1 5.89631E-1 5.923E-1 5.43291E-1 5.16659E-1 5.50331E-1 5.24592E-1 5.74555E-1 6.27939E-1 6.13267E-1 5.93971E-1 6.17418E-1 6.34583E-1 6.33273E-1 6.39452E-1 6.01115E-1 6.3101E-1 7.09329E-1 7.88576E-1 -9999 -9999 -9999 -9999 -9999 -9999 -9999 -9999 -9999 -9999 -9999 -9999 -9999
-9999 -9999 -9999 -9999 -9999 -9999 -9999 -9999 -9999 -9999 -9999 -9999 -9999 -9999 -9999 -9999 -9999 -9999 -9999 -9999 -9999 -9999 -9999 -9999 -9999 -9999 -9999 -9999 -9999 -9999 -9999 -9999 -9999 -9999 -9999 -9999 -9999 -9999 -9999 -9999 -9999 -9999 -9999 -9999 -9999 -9999 -9999 -9999 -9999 -9999 -9999 -9999 -9999 -9999 -9999 -9999 -9999 -9999 -9999 -9999 -9999 -9999 -9999 -9999 -9999 -9999 -9999 -9999 -9999 -9999 -9999 -9999 -9999 -9999 -9999 -9999 -9999 -9999 -9999 -9999 -9999 -9999 -9999 -9999 -9999 -9999 -9999 -9999 -9999 -9999 -9999 -9999 -9999 -9999 -9999 -9999 -9999 -9999 -9999 -9999 -9999 -9999 -9999 -9999 -9999 -9999 -9999 -9999 -9999 -9999 -9999 -9999 -9999 -9999 -9999 -9999 -9999 -9999 -9999 -9999 -9999 -9999 -9999 -9999 -9999 -9999 -9999 -9999 -9999 -9999 -9999 -9999 -9999 -9999 -9999 -9999 -9999 -9999 -9999 4.41271E-1 4.38087E-1 4.50986E-1 4.56192E-1 4.61408E-1 4.65425E-1 4.49572E-1 4.54374E-1 4.61594E-1 4.83068E-1 4.96391E-1 5.28809E-1 5.41372E-1 5.85195E-1 6.07746E-1 6.13891E-1 6.0967E-1 5.95354E-1 5.69293E-1 5.58964E-1 5.33762E-1 5.52338E-1 5.78928E-1 6.27731E-1 6.65365E-1 6.93788E-1 5.94328E-1 5.91617E-1 5.25136E-1 5.03041E-1 5.09099E-1 5.27095E-1 5.35357E-1 5.41821E-1 5.41821E-1 5.41821E-1 5.31241E-1 5.20632E-1 4.87245E-1 4.9788E-1 4.87245E-1 4.76621E-1 4.31956E-1 3.95398E-1 4.1434E-1 4.44915E-1 4.93663E-1 6.29459E-1 6.64322E-1 6.9153E-1 6.85531E-1 6.73325E-1 6.73347E-1 6.85531E-1 6.80655E-1 6.73969E-1 6.54627E-1 6.40557E-1 6.56497E-1 6.48039E-1 6.2616E-1 6.22749E-1 5.63301E-1 5.43474E-1 5.3259E-1 5.17301E-1 5.82282E-1 6.30716E-1 6.76187E-1 6.58424E-1 6.4681E-1 6.22359E-1 5.71934E-1 5.08479E-1 4.49004E-1 5.1154E-1 5.23743E-1 6.21978E-1 6.05666E-1 6.53211E-1 6.7599E-1 6.68341E-1 6.46847E-1 6.71968E-1 6.94061E-1 6.99968E-1 6.88089E-1 6.94061E-1 6.88089E-1 6.94061E-1 6.53053E-1 6.29051E-1 5.78204E-1 5.8772E-1 5.61519E-1 4.83256E-1 4.767E-1 4.69519E-1 5.04624E-1 5.07201E-1 5.4217E-1 6.00396E-1 6.36348E-1 6.52177E-1 6.39644E-1 6.1498E-1 5.77764E-1 5.69333E-1 5.98675E-1 6.74426E-1 7.58186E-1 -9999 -9999 -9999 -9999 -9999 -9999 -9999 -9999 -9999 -9999 -9999 -9999 -9999 -9999
-9999 -9999 -9999 -9999 -9999 -9999 -9999 -9999 -9999 -9999 -9999 -9999 -9999 -9999 -9999 -9999 -9999 -9999 -9999 -9999 -9999 -9999 -9999 -9999 -9999 -9999 -9999 -9999 -9999 -9999 -9999 -9999 -9999 -9999 -9999 -9999 -9999 -9999 -9999 -9999 -9999 -9999 -9999 -9999 -9999 -9999 -9999 -9999 -9999 -9999 -9999 -9999 -9999 -9999 -9999 -9999 -9999 -9999 -9999 -9999 -9999 -9999 -9999 -9999 -9999 -9999 -9999 -9999 -9999 -9999 -9999 -9999 -9999 -9999 -9999 -9999 -9999 -9999 -9999 -9999 -9999 -9999 -9999 -9999 -9999 -9999 -9999 -9999 -9999 -9999 -9999 -9999 -9999 -9999 -9999 -9999 -9999 -9999 -9999 -9999 -9999 -9999 -9999 -9999 -9999 -9999 -9999 -9999 -9999 -9999 -9999 -9999 -9999 -9999 -9999 -9999 -9999 -9999 -9999 -9999 -9999 -9999 -9999 -9999 -9999 -9999 -9999 -9999 -9999 -9999 -9999 -9999 -9999 -9999 -9999 -9999 -9999 -9999 -9999 4.32526E-1 4.31337E-1 4.46191E-1 4.49787E-1 4.24006E-1 4.27166E-1 4.3271E-1 4.51172E-1 4.60389E-1 4.81858E-1 5.07028E-1 4.94072E-1 5.3012E-1 5.71406E-1 5.98076E-1 6.25821E-1 6.3035E-1 6.25821E-1 5.92648E-1 5.92258E-1 5.83646E-1 5.58188E-1 5.75379E-1 6.30496E-1 6.74181E-1 6.87633E-1 5.5645E-1 5.41809E-1 5.05061E-1 4.94963E-1 5.14483E-1 5.24483E-1 5.32532E-1 5.41279E-1 5.41821E-1 5.08517E-1 4.9788E-1 4.9788E-1 4.9788E-1 4.9788E-1 4.87245E-1 4.22468E-1 3.90773E-1 4.10816E-1 4.55447E-1 5.26153E-1 6.35175E-1 6.68438E-1 6.85304E-1 6.85531E-1 6.73347E-1 6.59548E-1 6.38441E-1 6.5247E-1 6.16401E-1 6.2954E-1 6.35281E-1 6.2954E-1 6.1274E-1 6.08105E-1 6.26028E-1 5.90737E-1 5.5599E-1 4.77235E-1 4.73361E-1 5.44493E-1 6.02508E-1 5.95889E-1 6.48361E-1 6.71216E-1 6.59234E-1 6.15763E-1 5.1126E-1 4.5912E-1 5.30653E-1 5.48969E-1 5.76388E-1 6.61725E-1 6.71968E-1 6.78105E-1 6.58468E-1 6.65773E-1 6.5952E-1 6.71968E-1 6.23697E-1 6.30849E-1 6.50393E-1 6.56472E-1 6.65964E-1 6.87984E-1 6.10698E-1 5.166E-1 4.98751E-1 4.86218E-1 4.76556E-1 4.39087E-1 4.87774E-1 4.80717E-1 5.25156E-1 5.74904E-1 5.97516E-1 6.00264E-1 5.9384E-1 5.90737E-1 6.09815E-1 6.23042E-1 6.10889E-1 6.24533E-1 6.76246E-1 7.21611E-1 7.61099E-1 -9999 -9999 -9999 -9999 -9999 -9999 -9999 -9999 -9999 -9999 -9999 -9999 -9999 -9999
-9999 -9999 -9999 -9999 -9999 -9999 -9999 -9999 -9999 -9999 -9999 -9999 -9999 -9999 -9999 -9999 -9999 -9999 -9999 -9999 -9999 -9999 -9999 -9999 -9999 -9999 -9999 -9999 -9999 -9999 -9999 -9999 -9999 -9999 -9999 -9999 -9999 -9999 -9999 -9999 -9999 -9999 -9999 -9999 -9999 -9999 -9999 -9999 -9999 -9999 -9999 -9999 -9999 -9999 -9999 -9999 -9999 -9999 -9999 -9999 -9999 -9999 -9999 -9999 -9999 -9999 -9999 -9999 -9999 -9999 -9999 -9999 -9999 -9999 -9999 -9999 -9999 -9999 -9999 -9999 -9999 -9999 -9999 -9999 -9999 -9999 -9999 -9999 -9999 -9999 -9999 -9999 -9999 -9999 -9999 -9999 -9999 -9999 -9999 -9999 -9999 -9999 -9999 -9999 -9999 -9999 -9999 -9999 -9999 -9999 -9999 -9999 -9999 -9999 -9999 -9999 -9999 -9999 -9999 -9999 -9999 -9999 -9999 -9999 -9999 -9999 -9999 -9999 -9999 -9999 -9999 -9999 -9999 -9999 -9999 -9999 -9999 -9999 -9999 4.24218E-1 4.2067E-1 4.31074E-1 4.04019E-1 4.06355E-1 4.12606E-1 4.30465E-1 4.39598E-1 4.59721E-1 4.40099E-1 4.63037E-1 4.7672E-1 5.03498E-1 5.36689E-1 5.63872E-1 5.98595E-1 5.86E-1 5.99649E-1 6.23947E-1 6.49846E-1 6.54368E-1 6.17227E-1 5.80109E-1 6.09051E-1 6.13854E-1 6.45032E-1 5.43109E-1 5.42459E-1 5.2274E-1 5.21651E-1 5.26007E-1 5.29706E-1 5.34705E-1 5.08517E-1 5.08517E-1 5.08517E-1 4.9788E-1 4.9788E-1 4.9788E-1 4.9788E-1 4.38659E-1 3.877E-1 4.23124E-1 4.9788E-1 5.17262E-1 6.57293E-1 6.38965E-1 6.35371E-1 6.4889E-1 6.38922E-1 6.3604E-1 6.3601E-1 6.1769E-1 6.01013E-1 6.07129E-1 6.03753E-1 6.15183E-1 6.14447E-1 5.46062E-1 5.12569E-1 5.55571E-1 5.56861E-1 5.07663E-1 4.27064E-1 4.36459E-1 5.00395E-1 4.95944E-1 5.78083E-1 6.31469E-1 6.79469E-1 6.38648E-1 6.32882E-1 5.4476E-1 5.95066E-1 6.29361E-1 6.38474E-1 6.47939E-1 6.28911E-1 6.35416E-1 6.71968E-1 6.46847E-1 6.51595E-1 6.30502E-1 6.39736E-1 5.79204E-1 5.91753E-1 6.26218E-1 6.1352E-1 5.96437E-1 6.52253E-1 6.65839E-1 5.81974E-1 5.04918E-1 4.87203E-1 5.22892E-1 5.04258E-1 5.56116E-1 5.47696E-1 5.53224E-1 5.55602E-1 5.65522E-1 5.27905E-1 5.11933E-1 5.39578E-1 5.49737E-1 6.26782E-1 6.97059E-1 7.29228E-1 7.51513E-1 7.67708E-1 7.83233E-1 -9999 -9999 -9999 -9999 -9999 -9999 -9999 -9999 -9999 -9999 -9999 -9999 -9999 -9999
-9999 -9999 -9999 -9999 -9999 -9999 -9999 -9999 -9999 -9999 -9999 -9999 -9999 -9999 -9999 -9999 -9999 -9999 -9999 -9999 -9999 -9999 -9999 -9999 -9999 -9999 -9999 -9999 -9999 -9999 -9999 -9999 -9999 -9999 -9999 -9999 -9999 -9999 -9999 -9999 -9999 -9999 -9999 -9999 -9999 -9999 -9999 -9999 -9999 -9999 -9999 -9999 -9999 -9999 -9999 -9999 -9999 -9999 -9999 -9999 -9999 -9999 -9999 -9999 -9999 -9999 -9999 -9999 -9999 -9999 -9999 -9999 -9999 -9999 -9999 -9999 -9999 -9999 -9999 -9999 -9999 -9999 -9999 -9999 -9999 -9999 -9999 -9999 -9999 -9999 -9999 -9999 -9999 -9999 -9999 -9999 -9999 -9999 -9999 -9999 -9999 -9999 -9999 -9999 -9999 -9999 -9999 -9999 -9999 -9999 -9999 -9999 -9999 -9999 -9999 -9999 -9999 -9999 -9999 -9999 -9999 -9999 -9999 -9999 -9999 -9999 -9999 -9999 -9999 -9999 -9999 -9999 -9999 -9999 -9999 -9999 -9999 -9999 4.28169E-1 4.26983E-1 4.23429E-1 3.88813E-1 3.86512E-1 3.98584E-1 4.02852E-1 4.09477E-1 4.27299E-1 4.06846E-1 4.28588E-1 4.5061E-1 4.59022E-1 4.78871E-1 4.94208E-1 4.97864E-1 5.32958E-1 5.7814E-1 6.15953E-1 6.49478E-1 6.7276E-1 6.58618E-1 6.32626E-1 6.0591E-1 6.26162E-1 6.66989E-1 6.80668E-1 5.73301E-1 5.73301E-1 5.46789E-1 5.58604E-1 5.28281E-1 5.1751E-1 5.19146E-1 5.19146E-1 5.19146E-1 5.08517E-1 5.08517E-1 5.08517E-1 5.08517E-1 4.87245E-1 4.01983E-1 4.07173E-1 4.74248E-1 4.73775E-1 6.2692E-1 6.27382E-1 6.35077E-1 6.42491E-1 6.47965E-1 6.28914E-1 6.31217E-1 6.07665E-1 5.7925E-1 5.45995E-1 5.01483E-1 5.10663E-1 5.72349E-1 5.96837E-1 5.59786E-1 4.76034E-1 4.59751E-1 5.02012E-1 4.46975E-1 3.83611E-1 3.80478E-1 4.21821E-1 4.10219E-1 4.71989E-1 5.61355E-1 6.08876E-1 6.0292E-1 6.50974E-1 6.60924E-1 6.5375E-1 5.8824E-1 5.81654E-1 6.37887E-1 6.18487E-1 6.28006E-1 6.41871E-1 6.13975E-1 6.04451E-1 6.05061E-1 5.87071E-1 5.57585E-1 5.89773E-1 6.10921E-1 5.55494E-1 5.46598E-1 6.34298E-1 6.69067E-1 6.34524E-1 5.58189E-1 5.38987E-1 5.98417E-1 6.13192E-1 6.24722E-1 5.97606E-1 5.33526E-1 4.56554E-1 4.67866E-1 4.81781E-1 4.89509E-1 5.4028E-1 5.93979E-1 6.4955E-1 7.53144E-1 7.78095E-1 7.86306E-1 7.87229E-1 -9999 -9999 -9999 -9999 -9999 -9999 -9999 -9999 -9999 -9999 -9999 -9999 -9999 -9999 -9999
-9999 -9999 -9999 -9999 -9999 -9999 -9999 -9999 -9999 -9999 -9999 -9999 -9999 -9999 -9999 -9999 -9999 -9999 -9999 -9999 -9999 -9999 -9999 -9999 -9999 -9999 -9999 -9999 -9999 -9999 -9999 -9999 -9999 -9999 -9999 -9999 -9999 -9999 -9999 -9999 -9999 -9999 -9999 -9999 -9999 -9999 -9999 -9999 -9999 -9999 -9999 -9999 -9999 -9999 -9999 -9999 -9999 -9999 -9999 -9999 -9999 -9999 -9999 -9999 -9999 -9999 -9999 -9999 -9999 -9999 -9999 -9999 -9999 -9999 -9999 -9999 -9999 -9999 -9999 -9999 -9999 -9999 -9999 -9999 -9999 -9999 -9999 -9999 -9999 -9999 -9999 -9999 -9999 -9999 -9999 -9999 -9999 -9999 -9999 -9999 -9999 -9999 -9999 -9999 -9999 -9999 -9999 -9999 -9999 -9999 -9999 -9999 -9999 -9999 -9999 -9999 -9999 -9999 -9999 -9999 -9999 -9999 -9999 -9999 -9999 -9999 -9999 -9999 -9999 -9999 -9999 -9999 -9999 -9999 -9999 -9999 -9999 4.30149E-1 4.42865E-1 4.47839E-1 4.52638E-1 4.36283E-1 4.20459E-1 4.14173E-1 4.14565E-1 3.97136E-1 4.0101E-1 4.03341E-1 4.21481E-1 4.41826E-1 4.4901E-1 4.67594E-1 4.47034E-1 4.82119E-1 5.33897E-1 6.0918E-1 6.64167E-1 6.77955E-1 6.82873E-1 6.50034E-1 6.49299E-1 6.69119E-1 6.91245E-1 7.09106E-1 7.17805E-1 5.93978E-1 5.73301E-1 5.29758E-1 5.40343E-1 5.29758E-1 5.19146E-1 5.19146E-1 5.19146E-1 5.29758E-1 5.19146E-1 5.08495E-1 5.08042E-1 4.9788E-1 4.15088E-1 3.47944E-1 4.01637E-1 4.53088E-1 4.53088E-1 6.14815E-1 6.20919E-1 6.27943E-1 6.35011E-1 6.2954E-1 6.38713E-1 6.22993E-1 5.35219E-1 4.89439E-1 4.61579E-1 4.24713E-1 4.97282E-1 5.37614E-1 5.36311E-1 5.60065E-1 5.13486E-1 4.16207E-1 4.53375E-1 4.0786E-1 3.97904E-1 4.40388E-1 4.63689E-1 4.78754E-1 5.45649E-1 5.95073E-1 5.58216E-1 6.22993E-1 6.16401E-1 5.66352E-1 6.02705E-1 5.26498E-1 5.84304E-1 6.22417E-1 5.68054E-1 5.86186E-1 6.34517E-1 5.73724E-1 5.5745E-1 5.3029E-1 5.24165E-1 5.62181E-1 5.89534E-1 5.73273E-1 5.28499E-1 5.21065E-1 6.14825E-1 6.54236E-1 6.63562E-1 6.41376E-1 6.391E-1 6.32097E-1 6.30596E-1 5.86002E-1 5.32187E-1 5.12315E-1 4.26708E-1 4.33634E-1 5.33391E-1 5.91556E-1 5.77559E-1 6.59138E-1 7.01609E-1 7.59083E-1 7.89018E-1 -9999 -9999 -9999 -9999 -9999 -9999 -9999 -9999 -9999 -9999 -9999 -9999 -9999 -9999 -9999 -9999 -9999
-9999 -9999 -9999 -9999 -9999 -9999 -9999 -9999 -9999 -9999 -9999 -9999 -9999 -9999 -9999 -9999 -9999 -9999 -9999 -9999 -9999 -9999 -9999 -9999 -9999 -9999 -9999 -9999 -9999 -9999 -9999 -9999 -9999 -9999 -9999 -9999 -9999 -9999 -9999 -9999 -9999 -9999 -9999 -9999 -9999 -9999 -9999 -9999 -9999 -9999 -9999 -9999 -9999 -9999 -9999 -9999 -9999 -9999 -9999 -9999 -9999 -9999 -9999 -9999 -9999 -9999 -9999 -9999 -9999 -9999 -9999 -9999 -9999 -9999 -9999 -9999 -9999 -9999 -9999 -9999 -9999 -9999 -9999 -9999 -9999 -9999 -9999 -9999 -9999 -9999 -9999 -9999 -9999 -9999 -9999 -9999 -9999 -9999 -9999 -9999 -9999 -9999 -9999 -9999 -9999 -9999 -9999 -9999 -9999 -9999 -9999 -9999 -9999 -9999 -9999 -9999 -9999 -9999 -9999 -9999 -9999 -9999 -9999 -9999 -9999 -9999 -9999 -9999 -9999 -9999 -9999 -9999 -9999 -9999 -9999 -9999 -9999 4.25798E-1 4.32577E-1 5.25452E-1 5.51145E-1 5.18463E-1 4.82932E-1 4.64004E-1 4.27268E-1 4.31227E-1 4.46079E-1 4.39303E-1 4.3493E-1 4.4981E-1 4.23078E-1 4.46634E-1 4.69492E-1 5.05135E-1 5.51938E-1 6.2091E-1 7.11695E-1 7.08913E-1 7.00252E-1 6.98743E-1 6.95688E-1 7.09106E-1 7.19279E-1 7.08452E-1 7.05783E-1 6.89264E-1 5.50892E-1 5.40343E-1 5.40343E-1 5.40343E-1 5.29758E-1 5.29758E-1 5.29758E-1 5.29758E-1 5.19124E-1 4.83617E-1 4.84781E-1 4.42182E-1 3.73017E-1 3.75414E-1 4.33313E-1 4.51774E-1 6.16401E-1 6.15417E-1 6.06789E-1 6.18657E-1 6.03178E-1 5.69717E-1 5.89622E-1 6.03089E-1 5.11468E-1 4.59012E-1 4.30658E-1 4.14013E-1 4.56421E-1 4.43205E-1 4.446E-1 4.70364E-1 5.11651E-1 4.1391E-1 4.01055E-1 3.92534E-1 4.4293E-1 5.05016E-1 5.57352E-1 5.63096E-1 5.42142E-1 4.98302E-1 5.85672E-1 6.16401E-1 5.99349E-1 4.72971E-1 4.90222E-1 4.59442E-1 5.27416E-1 5.94528E-1 5.59372E-1 5.49983E-1 6.09279E-1 6.07123E-1 5.87076E-1 5.3206E-1 4.89407E-1 5.69192E-1 5.87995E-1 5.40377E-1 4.67897E-1 4.9692E-1 5.23493E-1 6.1509E-1 6.37241E-1 6.01559E-1 5.94903E-1 6.23814E-1 5.42283E-1 5.02101E-1 4.61846E-1 4.63149E-1 4.75922E-1 5.36796E-1 6.27012E-1 6.82828E-1 6.5458E-1 6.83198E-1 7.15407E-1 7.64344E-1 -9999 -9999 -9999 -9999 -9999 -9999 -9999 -9999 -9999 -9999 -9999 -9999 -9999 -9999 -9999 -9999 -9999 -9999
-9999 -9999 -9999 -9999 -9999 -9999 -9999 -9999 -9999 -9999 -9999 -9999 -9999 -9999 -9999 -9999 -9999 -9999 -9999 -9999 -9999 -9999 -9999 -9999 -9999 -9999 -9999 -9999 -9999 -9999 -9999 -9999 -9999 -9999 -9999 -9999 -9999 -9999 -9999 -9999 -9999 -9999 -9999 -9999 -9999 -9999 -9999 -9999 -9999 -9999 -9999 -9999 -9999 -9999 -9999 -9999 -9999 -9999 -9999 -9999 -9999 -9999 -9999 -9999 -9999 -9999 -9999 -9999 -9999 -9999 -9999 -9999 -9999 -9999 -9999 -9999 -9999 -9999 -9999 -9999 -9999 -9999 -9999 -9999 -9999 -9999 -9999 -9999 -9999 -9999 -9999 -9999 -9999 -9999 -9999 -9999 -9999 -9999 -9999 -9999 -9999 -9999 -9999 -9999 -9999 -9999 -9999 -9999 -9999 -9999 -9999 -9999 -9999 -9999 -9999 -9999 -9999 -9999 -9999 -9999 -9999 -9999 -9999 -9999 -9999 -9999 -9999 -9999 -9999 -9999 -9999 -9999 -9999 -9999 -9999 -9999 -9999 3.86129E-1 4.32314E-1 5.36852E-1 5.96421E-1 5.83392E-1 5.26928E-1 4.76181E-1 4.66519E-1 4.76181E-1 5.09152E-1 4.92861E-1 4.85997E-1 4.58909E-1 4.74726E-1 4.96921E-1 5.70372E-1 6.1302E-1 6.49234E-1 6.98408E-1 6.71242E-1 6.99006E-1 7.1909E-1 6.87682E-1 6.58684E-1 6.86744E-1 7.19279E-1 6.90431E-1 6.81761E-1 6.8222E-1 6.71452E-1 5.50892E-1 5.40343E-1 5.40343E-1 5.29758E-1 5.40343E-1 5.06138E-1 4.95487E-1 4.84111E-1 4.8397E-1 4.84868E-1 3.93252E-1 3.7845E-1 4.34171E-1 4.7417E-1 6.22993E-1 6.22993E-1 6.07463E-1 5.76457E-1 5.58986E-1 5.06848E-1 4.52454E-1 4.97797E-1 5.55038E-1 5.14607E-1 5.2044E-1 4.90134E-1 4.66239E-1 4.77823E-1 4.37765E-1 3.78236E-1 3.83033E-1 3.93504E-1 3.4832E-1 3.07361E-1 3.57841E-1 4.29203E-1 5.25234E-1 4.92195E-1 4.6991E-1 5.04381E-1 5.51104E-1 5.83992E-1 5.96374E-1 5.25368E-1 3.88196E-1 3.71035E-1 3.90082E-1 4.5058E-1 5.25166E-1 4.88631E-1 4.84747E-1 5.71138E-1 5.62707E-1 5.36908E-1 5.05334E-1 4.51556E-1 5.11866E-1 5.33633E-1 5.01227E-1 4.97274E-1 5.36412E-1 5.72375E-1 5.67699E-1 5.13231E-1 5.32598E-1 5.22138E-1 5.87669E-1 5.81802E-1 5.52439E-1 5.54268E-1 5.4283E-1 5.77518E-1 7.42249E-1 6.94555E-1 6.10332E-1 7.09878E-1 7.24153E-1 7.63529E-1 -9999 -9999 -9999 -9999 -9999 -9999 -9999 -9999 -9999 -9999 -9999 -9999 -9999 -9999 -9999 -9999 -9999 -9999 -9999
-9999 -9999 -9999 -9999 -9999 -9999 -9999 -9999 -9999 -9999 -9999 -9999 -9999 -9999 -9999 -9999 -9999 -9999 -9999 -9999 -9999 -9999 -9999 -9999 -9999 -9999 -9999 -9999 -9999 -9999 -9999 -9999 -9999 -9999 -9999 -9999 -9999 -9999 -9999 -9999 -9999 -9999 -9999 -9999 -9999 -9999 -9999 -9999 -9999 -9999 -9999 -9999 -9999 -9999 -9999 -9999 -9999 -9999 -9999 -9999 -9999 -9999 -9999 -9999 -9999 -9999 -9999 -9999 -9999 -9999 -9999 -9999 -9999 -9999 -9999 -9999 -9999 -9999 -9999 -9999 -9999 -9999 -9999 -9999 -9999 -9999 -9999 -9999 -9999 -9999 -9999 -9999 -9999 -9999 -9999 -9999 -9999 -9999 -9999 -9999 -9999 -9999 -9999 -9999 -9999 -9999 -9999 -9999 -9999 -9999 -9999 -9999 -9999 -9999 -9999 -9999 -9999 -9999 -9999 -9999 -9999 -9999 -9999 -9999 -9999 -9999 -9999 -9999 -9999 -9999 -9999 -9999 -9999 -9999 -9999 -9999 3.8002E-1 3.72436E-1 3.86895E-1 4.29407E-1 5.01506E-1 5.31328E-1 4.97571E-1 4.73764E-1 4.62902E-1 4.73361E-1 5.00131E-1 4.77412E-1 5.02172E-1 5.42731E-1 5.53935E-1 5.87307E-1 6.44436E-1 6.89832E-1 6.81772E-1 6.85964E-1 6.77198E-1 6.41784E-1 6.10659E-1 5.70312E-1 5.46277E-1 5.7294E-1 6.75642E-1 6.85531E-1 6.77144E-1 6.6875E-1 6.88465E-1 5.61386E-1 5.50892E-1 5.40343E-1 5.06138E-1 5.06138E-1 5.06138E-1 5.05593E-1 4.94532E-1 4.84868E-1 4.12546E-1 3.477E-1 4.041E-1 4.80116E-1 6.09765E-1 6.16401E-1 5.61413E-1 5.06064E-1 4.65504E-1 4.56133E-1 4.36618E-1 4.91655E-1 5.55192E-1 5.48119E-1 5.36931E-1 5.43141E-1 5.43574E-1 5.48992E-1 5.22681E-1 4.78505E-1 4.46298E-1 3.94714E-1 3.20563E-1 2.96876E-1 3.18539E-1 3.31555E-1 3.92328E-1 3.94856E-1 4.15966E-1 4.56034E-1 4.27785E-1 4.87326E-1 5.2033E-1 6.08809E-1 5.36835E-1 4.01866E-1 3.75594E-1 3.72519E-1 3.95066E-1 4.5023E-1 4.13403E-1 4.35209E-1 4.95658E-1 5.11796E-1 4.51101E-1 4.24958E-1 4.38996E-1 4.84433E-1 4.43452E-1 4.97203E-1 5.32652E-1 5.23214E-1 5.48961E-1 4.88761E-1 4.48402E-1 4.06049E-1 4.83703E-1 5.51918E-1 5.51601E-1 5.6536E-1 7.14907E-1 5.68079E-1 7.32904E-1 6.46203E-1 6.31522E-1 5.7333E-1 7.5346E-1 7.67735E-1 7.57739E-1 -9999 -9999 -9999 -9999 -9999 -9999 -9999 -9999 -9999 -9999 -9999 -9999 -9999 -9999 -9999 -9999 -9999 -9999 -9999
-9999 -9999 -9999 -9999 -9999 -9999 -9999 -9999 -9999 -9999 -9999 -9999 -9999 -9999 -9999 -9999 -9999 -9999 -9999 -9999 -9999 -9999 -9999 -9999 -9999 -9999 -9999 -9999 -9999 -9999 -9999 -9999 -9999 -9999 -9999 -9999 -9999 -9999 -9999 -9999 -9999 -9999 -9999 -9999 -9999 -9999 -9999 -9999 -9999 -9999 -9999 -9999 -9999 -9999 -9999 -9999 -9999 -9999 -9999 -9999 -9999 -9999 -9999 -9999 -9999 -9999 -9999 -9999 -9999 -9999 -9999 -9999 -9999 -9999 -9999 -9999 -9999 -9999 -9999 -9999 -9999 -9999 -9999 -9999 -9999 -9999 -9999 -9999 -9999 -9999 -9999 -9999 -9999 -9999 -9999 -9999 -9999 -9999 -9999 -9999 -9999 -9999 -9999 -9999 -9999 -9999 -9999 -9999 -9999 -9999 -9999 -9999 -9999 -9999 -9999 -9999 -9999 -9999 -9999 -9999 -9999 -9999 -9999 -9999 -9999 -9999 -9999 -9999 -9999 -9999 -9999 -9999 -9999 -9999 -9999 -9999 3.74705E-1 3.66414E-1 3.6529E-1 3.74705E-1 3.69391E-1 4.07494E-1 4.36519E-1 4.20561E-1 4.3136E-1 4.44483E-1 4.41714E-1 4.71504E-1 5.07962E-1 5.43132E-1 5.77616E-1 6.01203E-1 5.96098E-1 6.13602E-1 6.02693E-1 5.85028E-1 5.57599E-1 5.2095E-1 4.97535E-1 4.34352E-1 4.90257E-1 5.33963E-1 5.88154E-1 6.30681E-1 6.89973E-1 6.8439E-1 6.82587E-1 6.89022E-1 5.1677E-1 5.06138E-1 5.06138E-1 5.06138E-1 5.06138E-1 5.05452E-1 4.95471E-1 4.72303E-1 3.40045E-1 3.27591E-1 4.24749E-1 5.62142E-1 5.75809E-1 5.48247E-1 5.07052E-1 5.95136E-1 6.08037E-1 5.96327E-1 5.31618E-1 5.55192E-1 5.41337E-1 4.92457E-1 4.82969E-1 4.70036E-1 4.99472E-1 5.41337E-1 5.27697E-1 5.0337E-1 5.34062E-1 4.13485E-1 3.23859E-1 3.49087E-1 3.57903E-1 2.98618E-1 3.02688E-1 3.58068E-1 4.03804E-1 3.55249E-1 3.21677E-1 3.61715E-1 4.12571E-1 5.28601E-1 6.09765E-1 5.21631E-1 4.69942E-1 4.45018E-1 4.70578E-1 4.08918E-1 3.49932E-1 3.82343E-1 3.9176E-1 4.16416E-1 3.89239E-1 3.64694E-1 4.324E-1 4.55307E-1 4.34897E-1 4.48972E-1 4.75293E-1 4.50603E-1 5.11188E-1 4.93567E-1 4.32738E-1 3.58753E-1 4.41013E-1 4.72249E-1 4.77038E-1 5.16607E-1 5.40505E-1 5.75956E-1 6.29519E-1 5.98946E-1 5.43042E-1 5.04164E-1 7.38523E-1 7.61016E-1 -9999 -9999 -9999 -9999 -9999 -9999 -9999 -9999 -9999 -9999 -9999 -9999 -9999 -9999 -9999 -9999 -9999 -9999 -9999 -9999
-9999 -9999 -9999 -9999 -9999 -9999 -9999 -9999 -9999 -9999 -9999 -9999 -9999 -9999 -9999 -9999 -9999 -9999 -9999 -9999 -9999 -9999 -9999 -9999 -9999 -9999 -9999 -9999 -9999 -9999 -9999 -9999 -9999 -9999 -9999 -9999 -9999 -9999 -9999 -9999 -9999 -9999 -9999 -9999 -9999 -9999 -9999 -9999 -9999 -9999 -9999 -9999 -9999 -9999 -9999 -9999 -9999 -9999 -9999 -9999 -9999 -9999 -9999 -9999 -9999 -9999 -9999 -9999 -9999 -9999 -9999 -9999 -9999 -9999 -9999 -9999 -9999 -9999 -9999 -9999 -9999 -9999 -9999 -9999 -9999 -9999 -9999 -9999 -9999 -9999 -9999 -9999 -9999 -9999 -9999 -9999 -9999 -9999 -9999 -9999 -9999 -9999 -9999 -9999 -9999 -9999 -9999 -9999 -9999 -9999 -9999 -9999 -9999 -9999 -9999 -9999 -9999 -9999 -9999 -9999 -9999 -9999 -9999 -9999 -9999 -9999 -9999 -9999 -9999 -9999 -9999 -9999 -9999 -9999 3.89966E-1 3.82688E-1 3.72814E-1 3.67916E-1 3.35486E-1 3.33328E-1 3.35486E-1 3.42728E-1 3.48575E-1 3.51884E-1 3.30719E-1 3.62788E-1 3.89062E-1 4.1796E-1 4.50231E-1 4.79296E-1 4.90999E-1 4.74398E-1 4.76413E-1 4.69833E-1 4.73054E-1 4.75204E-1 4.44578E-1 4.29078E-1 3.82741E-1 4.25906E-1 4.66475E-1 4.82588E-1 4.99142E-1 5.56927E-1 6.17162E-1 6.71481E-1 6.50263E-1 6.58897E-1 5.27387E-1 5.06138E-1 5.1677E-1 5.1677E-1 5.1677E-1 5.06138E-1 4.95501E-1 3.98535E-1 2.8405E-1 2.9884E-1 4.03416E-1 5.50289E-1 5.48274E-1 5.84661E-1 6.20552E-1 6.06054E-1 5.67027E-1 5.21926E-1 5.51568E-1 5.23343E-1 5.13455E-1 4.34879E-1 3.9522E-1 4.43232E-1 4.73843E-1 4.20908E-1 4.18669E-1 4.64565E-1 5.03244E-1 4.65704E-1 4.09551E-1 4.51611E-1 4.22702E-1 3.7907E-1 3.26782E-1 2.7009E-1 2.96731E-1 2.62173E-1 2.73559E-1 3.11286E-1 3.63605E-1 4.88443E-1 5.32611E-1 5.17534E-1 5.64305E-1 5.58774E-1 5.64791E-1 4.80968E-1 4.46449E-1 4.59681E-1 4.88804E-1 4.4338E-1 3.79277E-1 3.88602E-1 3.57297E-1 3.36623E-1 3.61233E-1 3.40135E-1 3.25922E-1 3.58793E-1 4.47672E-1 4.11376E-1 3.79841E-1 3.79941E-1 4.0936E-1 4.27492E-1 4.54967E-1 5.01041E-1 5.4979E-1 6.1024E-1 6.54727E-1 7.34935E-1 7.46496E-1 7.48522E-1 7.39939E-1 7.38986E-1 -9999 -9999 -9999 -9999 -9999 -9999 -9999 -9999 -9999 -9999 -9999 -9999 7.73721E-1 7.6914E-1 7.4688E-1 -9999 -9999 -9999 -9999 -9999
-9999 -9999 -9999 -9999 -9999 -9999 -9999 -9999 -9999 -9999 -9999 -9999 -9999 -9999 -9999 -9999 -9999 -9999 -9999 -9999 -9999 -9999 -9999 -9999 -9999 -9999 -9999 -9999 -9999 -9999 -9999 -9999 -9999 -9999 -9999 -9999 -9999 -9999 -9999 -9999 -9999 -9999 -9999 -9999 -9999 -9999 -9999 -9999 -9999 -9999 -9999 -9999 -9999 -9999 -9999 -9999 -9999 -9999 -9999 -9999 -9999 -9999 -9999 -9999 -9999 -9999 -9999 -9999 -9999 -9999 -9999 -9999 -9999 -9999 -9999 -9999 -9999 -9999 -9999 -9999 -9999 -9999 -9999 -9999 -9999 -9999 -9999 -9999 -9999 -9999 -9999 -9999 -9999 -9999 -9999 -9999 -9999 -9999 -9999 -9999 -9999 -9999 -9999 -9999 -9999 -9999 -9999 -9999 -9999 -9999 -9999 -9999 -9999 -9999 -9999 -9999 -9999 -9999 -9999 -9999 -9999 -9999 -9999 -9999 -9999 -9999 -9999 -9999 -9999 -9999 -9999 -9999 -9999 3.9035E-1 3.89197E-1 3.84598E-1 3.76979E-1 3.43821E-1 3.3946E-1 3.35126E-1 3.32611E-1 3.3082E-1 3.29748E-1 3.03442E-1 3.079E-1 3.13088E-1 3.18324E-1 3.27152E-1 3.61295E-1 3.57519E-1 3.89517E-1 3.86702E-1 3.95165E-1 4.32247E-1 4.55108E-1 4.31454E-1 3.45845E-1 3.40382E-1 3.73622E-1 4.06799E-1 4.31179E-1 4.56434E-1 4.65265E-1 5.07085E-1 5.31858E-1 6.25782E-1 6.59894E-1 6.5877E-1 6.59404E-1 5.27387E-1 5.1677E-1 5.1677E-1 5.1677E-1 4.60401E-1 4.12339E-1 3.00082E-1 2.76339E-1 3.35916E-1 4.12131E-1 4.49621E-1 5.08254E-1 5.87075E-1 5.84729E-1 5.52424E-1 5.53402E-1 5.2044E-1 5.27417E-1 5.06465E-1 4.44658E-1 4.07065E-1 3.29975E-1 3.301E-1 3.17787E-1 3.17726E-1 3.71833E-1 4.20654E-1 4.42671E-1 4.53537E-1 4.94715E-1 4.43764E-1 3.58416E-1 3.02298E-1 2.8721E-1 2.24415E-1 2.6051E-1 3.35734E-1 4.09596E-1 4.292E-1 4.44979E-1 5.10623E-1 4.75431E-1 4.04444E-1 4.42048E-1 4.85724E-1 5.59226E-1 5.33462E-1 5.14368E-1 5.2033E-1 4.71912E-1 4.93145E-1 4.62067E-1 3.78941E-1 3.83041E-1 3.64724E-1 3.48039E-1 3.34702E-1 2.85977E-1 3.06922E-1 3.13057E-1 3.30714E-1 3.55184E-1 4.6776E-1 5.09776E-1 4.72157E-1 4.85326E-1 5.34397E-1 5.9529E-1 6.61087E-1 7.14789E-1 7.20774E-1 7.40074E-1 7.40102E-1 7.38768E-1 -9999 -9999 -9999 -9999 -9999 -9999 -9999 -9999 -9999 -9999 -9999 -9999 7.76307E-1 7.72483E-1 7.87091E-1 7.58082E-1 7.4334E-1 -9999 -9999 -9999 -9999
-9999 -9999 -9999 -9999 -9999 -9999 -9999 -9999 -9999 -9999 -9999 -9999 -9999 -9999 -9999 -9999 -9999 -9999 -9999 -9999 -9999 -9999 -9999 -9999 -9999 -9999 -9999 -9999 -9999 -9999 -9999 -9999 -9999 -9999 -9999 -9999 -9999 -9999 -9999 -9999 -9999 -9999 -9999 -9999 -9999 -9999 -9999 -9999 -9999 -9999 -9999 -9999 -9999 -9999 -9999 -9999 -9999 -9999 -9999 -9999 -9999 -9999 -9999 -9999 -9999 -9999 -9999 -9999 -9999 -9999 -9999 -9999 -9999 -9999 -9999 -9999 -9999 -9999 -9999 -9999 -9999 -9999 -9999 -9999 -9999 -9999 -9999 -9999 -9999 -9999 -9999 -9999 -9999 -9999 -9999 -9999 -9999 -9999 -9999 -9999 -9999 -9999 -9999 -9999 -9999 -9999 -9999 -9999 -9999 -9999 -9999 -9999 -9999 -9999 -9999 -9999 -9999 -9999 -9999 -9999 -9999 -9999 -9999 -9999 -9999 -9999 -9999 -9999 -9999 -9999 -9999 -9999 3.89581E-1 3.88046E-1 3.88429E-1 3.87278E-1 3.51884E-1 3.47475E-1 3.3249E-1 3.28558E-1 3.24649E-1 3.31536E-1 3.02418E-1 3.02418E-1 3.0481E-1 3.04467E-1 3.01737E-1 3.03101E-1 2.82208E-1 2.90794E-1 3.07503E-1 3.26862E-1 3.6323E-1 3.96068E-1 3.87461E-1 3.52822E-1 3.50244E-1 3.91687E-1 4.44704E-1 4.80033E-1 5.53601E-1 6.04874E-1 5.84668E-1 5.7982E-1 6.18726E-1 6.5028E-1 6.59894E-1 6.58738E-1 6.58198E-1 6.49912E-1 4.92232E-1 4.81602E-1 4.81602E-1 4.47457E-1 3.52813E-1 2.80559E-1 2.97264E-1 4.1579E-1 4.57229E-1 4.80297E-1 4.58034E-1 5.13677E-1 5.16704E-1 5.32164E-1 4.774E-1 4.63444E-1 4.28486E-1 3.97773E-1 3.43635E-1 2.77206E-1 2.88149E-1 3.31194E-1 3.03749E-1 2.55465E-1 3.01246E-1 2.88873E-1 3.40295E-1 4.49577E-1 3.88383E-1 3.85889E-1 2.98069E-1 2.06686E-1 1.62198E-1 1.76234E-1 2.87994E-1 3.86148E-1 4.7832E-1 5.28003E-1 4.92787E-1 3.86044E-1 3.20965E-1 3.18171E-1 3.6106E-1 4.74868E-1 4.29888E-1 3.2955E-1 3.47492E-1 3.70636E-1 3.71625E-1 3.98002E-1 4.69203E-1 4.7769E-1 4.51972E-1 4.72654E-1 4.46556E-1 3.8291E-1 2.90409E-1 2.66827E-1 2.71245E-1 3.16162E-1 4.58522E-1 6.92736E-1 6.03495E-1 6.42061E-1 6.37146E-1 6.08657E-1 6.75738E-1 7.27682E-1 7.13171E-1 7.15304E-1 7.40482E-1 7.39068E-1 7.37486E-1 -9999 -9999 -9999 -9999 -9999 -9999 -9999 -9999 -9999 -9999 -9999 -9999 7.7731E-1 7.74141E-1 7.8886E-1 7.79126E-1 7.59031E-1 -9999 -9999 -9999 -9999
-9999 -9999 -9999 -9999 -9999 -9999 -9999 -9999 -9999 -9999 -9999 -9999 -9999 -9999 -9999 -9999 -9999 -9999 -9999 -9999 -9999 -9999 -9999 -9999 -9999 -9999 -9999 -9999 -9999 -9999 -9999 -9999 -9999 -9999 -9999 -9999 -9999 -9999 -9999 -9999 -9999 -9999 -9999 -9999 -9999 -9999 -9999 -9999 -9999 -9999 -9999 -9999 -9999 -9999 -9999 -9999 -9999 -9999 -9999 -9999 -9999 -9999 -9999 -9999 -9999 -9999 -9999 -9999 -9999 -9999 -9999 -9999 -9999 -9999 -9999 -9999 -9999 -9999 -9999 -9999 -9999 -9999 -9999 -9999 -9999 -9999 -9999 -9999 -9999 -9999 -9999 -9999 -9999 -9999 -9999 -9999 -9999 -9999 -9999 -9999 -9999 -9999 -9999 -9999 -9999 -9999 -9999 -9999 -9999 -9999 -9999 -9999 -9999 -9999 -9999 -9999 -9999 -9999 -9999 -9999 -9999 -9999 -9999 -9999 -9999 -9999 -9999 -9999 -9999 -9999 -9999 -9999 3.87278E-1 3.84981E-1 3.56318E-1 3.45158E-1 3.41152E-1 3.37891E-1 3.34286E-1 3.31773E-1 3.00943E-1 2.9688E-1 2.93853E-1 3.02078E-1 3.04125E-1 3.0481E-1 2.77001E-1 2.75708E-1 2.89907E-1 2.90128E-1 2.95481E-1 2.94473E-1 3.06129E-1 2.95138E-1 3.02927E-1 3.37608E-1 4.00061E-1 4.18024E-1 4.24589E-1 4.8447E-1 5.40832E-1 6.2569E-1 6.53043E-1 6.61039E-1 6.61528E-1 6.59894E-1 6.59888E-1 6.49977E-1 6.1689E-1 6.16823E-1 5.13492E-1 4.81602E-1 4.70988E-1 4.15655E-1 3.29933E-1 3.00196E-1 3.80572E-1 5.30366E-1 5.3813E-1 4.78819E-1 3.6074E-1 3.62731E-1 3.86701E-1 4.22886E-1 4.5159E-1 4.1527E-1 4.08494E-1 5.78679E-1 5.08737E-1 4.77743E-1 5.30562E-1 3.66139E-1 3.07555E-1 2.28385E-1 2.21685E-1 2.50339E-1 3.52549E-1 4.22962E-1 3.34103E-1 2.92539E-1 2.75146E-1 1.84778E-1 1.67194E-1 2.09742E-1 2.3845E-1 2.98814E-1 4.24724E-1 4.94514E-1 3.69207E-1 2.83088E-1 2.41861E-1 2.44175E-1 2.98502E-1 4.07137E-1 4.33633E-1 2.95578E-1 2.56151E-1 2.60326E-1 2.70851E-1 3.24463E-1 4.20062E-1 3.97191E-1 4.08816E-1 3.31247E-1 3.41592E-1 4.05714E-1 3.60481E-1 3.10445E-1 3.33603E-1 4.1053E-1 6.57161E-1 6.1955E-1 5.54222E-1 5.24656E-1 4.91739E-1 5.00752E-1 4.70847E-1 7.14556E-1 7.16109E-1 7.15936E-1 7.14613E-1 7.37923E-1 7.36637E-1 -9999 -9999 -9999 -9999 -9999 -9999 -9999 -9999 -9999 -9999 -9999 -9999 -9999 -9999 -9999 -9999 -9999 -9999 -9999 -9999 -9999
-9999 -9999 -9999 -9999 -9999 -9999 -9999 -9999 -9999 -9999 -9999 -9999 -9999 -9999 -9999 -9999 -9999 -9999 -9999 -9999 -9999 -9999 -9999 -9999 -9999 -9999 -9999 -9999 -9999 -9999 -9999 -9999 -9999 -9999 -9999 -9999 -9999 -9999 -9999 -9999 -9999 -9999 -9999 -9999 -9999 -9999 -9999 -9999 -9999 -9999 -9999 -9999 -9999 -9999 -9999 -9999 -9999 -9999 -9999 -9999 -9999 -9999 -9999 -9999 -9999 -9999 -9999 -9999 -9999 -9999 -9999 -9999 -9999 -9999 -9999 -9999 -9999 -9999 -9999 -9999 -9999 -9999 -9999 -9999 -9999 -9999 -9999 -9999 -9999 -9999 -9999 -9999 -9999 -9999 -9999 -9999 -9999 -9999 -9999 -9999 -9999 -9999 -9999 -9999 -9999 -9999 -9999 -9999 -9999 -9999 -9999 -9999 -9999 -9999 -9999 -9999 -9999 -9999 -9999 -9999 -9999 -9999 -9999 -9999 -9999 -9999 -9999 -9999 -9999 -9999 -9999 3.77611E-1 3.76472E-1 3.4662E-1 3.45158E-1 3.4297E-1 3.40063E-1 3.37529E-1 3.37529E-1 3.20079E-1 3.17973E-1 3.11353E-1 2.95196E-1 2.92514E-1 2.92848E-1 2.76677E-1 2.77324E-1 2.79271E-1 2.88467E-1 3.35572E-1 3.64727E-1 3.20604E-1 3.0111E-1 2.84058E-1 2.74948E-1 2.91121E-1 3.23664E-1 3.23191E-1 3.22405E-1 3.72026E-1 4.56478E-1 5.33335E-1 5.57233E-1 6.053E-1 6.58562E-1 6.61528E-1 6.27636E-1 6.17639E-1 6.07541E-1 6.17639E-1 6.07088E-1 4.92205E-1 4.81602E-1 3.94116E-1 3.4669E-1 4.37925E-1 4.86092E-1 4.97803E-1 4.00711E-1 3.74892E-1 3.46952E-1 3.212E-1 3.42692E-1 4.03822E-1 4.47107E-1 4.83539E-1 5.35045E-1 5.54098E-1 5.19335E-1 5.67876E-1 5.72655E-1 5.40237E-1 2.80526E-1 2.24031E-1 2.29607E-1 2.50472E-1 3.00352E-1 3.46283E-1 3.42073E-1 2.52197E-1 1.88486E-1 1.42897E-1 1.40783E-1 1.92389E-1 2.73184E-1 3.65294E-1 4.52161E-1 3.77159E-1 3.5711E-1 3.1212E-1 2.64034E-1 2.17774E-1 2.82292E-1 3.62462E-1 4.29196E-1 4.13663E-1 3.03404E-1 2.2486E-1 2.10221E-1 3.27385E-1 3.57949E-1 2.91225E-1 3.38173E-1 2.92074E-1 2.53049E-1 3.16679E-1 5.6529E-1 5.80154E-1 6.14794E-1 6.61367E-1 6.626E-1 5.84992E-1 5.39619E-1 4.91633E-1 4.52473E-1 6.97007E-1 6.88249E-1 7.1608E-1 7.15965E-1 7.14901E-1 7.13373E-1 7.11609E-1 7.35869E-1 -9999 -9999 -9999 -9999 -9999 -9999 -9999 -9999 -9999 -9999 -9999 -9999 -9999 -9999 -9999 -9999 -9999 -9999 -9999 -9999 -9999
-9999 -9999 -9999 -9999 -9999 -9999 -9999 -9999 -9999 -9999 -9999 -9999 -9999 -9999 -9999 -9999 -9999 -9999 -9999 -9999 -9999 -9999 -9999 -9999 -9999 -9999 -9999 -9999 -9999 -9999 -9999 -9999 -9999 -9999 -9999 -9999 -9999 -9999 -9999 -9999 -9999 -9999 -9999 -9999 -9999 -9999 -9999 -9999 -9999 -9999 -9999 -9999 -9999 -9999 -9999 -9999 -9999 -9999 -9999 -9999 -9999 -9999 -9999 -9999 -9999 -9999 -9999 -9999 -9999 -9999 -9999 -9999 -9999 -9999 -9999 -9999 -9999 -9999 -9999 -9999 -9999 -9999 -9999 -9999 -9999 -9999 -9999 -9999 -9999 -9999 -9999 -9999 -9999 -9999 -9999 -9999 -9999 -9999 -9999 -9999 -9999 -9999 -9999 -9999 -9999 -9999 -9999 -9999 -9999 -9999 -9999 -9999 -9999 -9999 -9999 -9999 -9999 -9999 -9999 -9999 -9999 -9999 -9999 -9999 -9999 -9999 -9999 -9999 -9999 -9999 -9999 3.73065E-1 3.45158E-1 3.45523E-1 3.45888E-1 3.43334E-1 3.40789E-1 3.38976E-1 3.22546E-1 3.25377E-1 3.23606E-1 3.18675E-1 3.13784E-1 2.81227E-1 2.77001E-1 2.76031E-1 2.76677E-1 2.77972E-1 2.83847E-1 3.00212E-1 3.20252E-1 3.90019E-1 4.20514E-1 3.63593E-1 3.33165E-1 3.11177E-1 2.67952E-1 2.71879E-1 2.70602E-1 2.77675E-1 3.16666E-1 3.84311E-1 4.10615E-1 4.72955E-1 5.22825E-1 5.71228E-1 5.82664E-1 5.8345E-1 5.99646E-1 6.17639E-1 6.25904E-1 5.84044E-1 5.45296E-1 4.36106E-1 4.10058E-1 4.16065E-1 4.15148E-1 4.01099E-1 3.4063E-1 3.14658E-1 2.98517E-1 3.16288E-1 4.24865E-1 4.80854E-1 4.6555E-1 3.45732E-1 4.23548E-1 5.12563E-1 5.39868E-1 4.66885E-1 5.08175E-1 5.2202E-1 3.62159E-1 3.30407E-1 3.1653E-1 2.433E-1 2.22928E-1 3.0291E-1 2.62839E-1 1.86784E-1 1.34905E-1 1.49977E-1 1.94947E-1 2.26452E-1 2.83078E-1 4.16427E-1 3.86193E-1 2.66082E-1 2.12655E-1 2.55763E-1 2.67361E-1 2.10516E-1 2.01331E-1 2.58933E-1 3.8782E-1 3.94073E-1 3.79535E-1 2.77536E-1 1.96828E-1 2.29426E-1 2.93624E-1 2.56158E-1 2.66244E-1 2.63741E-1 2.79389E-1 3.21222E-1 5.68552E-1 6.60193E-1 6.19079E-1 5.46423E-1 5.84615E-1 5.30304E-1 6.52088E-1 6.93232E-1 6.93627E-1 6.87643E-1 6.88068E-1 6.87643E-1 7.14354E-1 7.13604E-1 7.12304E-1 7.10739E-1 -9999 -9999 -9999 -9999 -9999 -9999 -9999 -9999 -9999 -9999 -9999 -9999 -9999 -9999 -9999 -9999 -9999 -9999 -9999 -9999 -9999 -9999
-9999 -9999 -9999 -9999 -9999 -9999 -9999 -9999 -9999 -9999 -9999 -9999 -9999 -9999 -9999 -9999 -9999 -9999 -9999 -9999 -9999 -9999 -9999 -9999 -9999 -9999 -9999 -9999 -9999 -9999 -9999 -9999 -9999 -9999 -9999 -9999 -9999 -9999 -9999 -9999 -9999 -9999 -9999 -9999 -9999 -9999 -9999 -9999 -9999 -9999 -9999 -9999 -9999 -9999 -9999 -9999 -9999 -9999 -9999 -9999 -9999 -9999 -9999 -9999 -9999 -9999 -9999 -9999 -9999 -9999 -9999 -9999 -9999 -9999 -9999 -9999 -9999 -9999 -9999 -9999 -9999 -9999 -9999 -9999 -9999 -9999 -9999 -9999 -9999 -9999 -9999 -9999 -9999 -9999 -9999 -9999 -9999 -9999 -9999 -9999 -9999 -9999 -9999 -9999 -9999 -9999 -9999 -9999 -9999 -9999 -9999 -9999 -9999 -9999 -9999 -9999 -9999 -9999 -9999 -9999 -9999 -9999 -9999 -9999 -9999 -9999 -9999 -9999 -9999 -9999 -9999 -9999 -9999 3.41152E-1 3.43698E-1 3.44428E-1 3.17856E-1 3.2929E-1 3.32151E-1 3.32868E-1 3.33586E-1 3.38272E-1 3.12919E-1 3.07732E-1 2.98517E-1 2.89131E-1 2.81553E-1 2.77972E-1 2.51055E-1 2.63193E-1 2.82091E-1 3.35201E-1 4.41645E-1 4.43903E-1 4.24718E-1 3.95969E-1 3.85967E-1 3.64631E-1 3.49917E-1 3.03191E-1 2.853E-1 2.88938E-1 2.70357E-1 3.08416E-1 3.78554E-1 4.6594E-1 4.36605E-1 4.60313E-1 5.16505E-1 6.0553E-1 6.01513E-1 5.42854E-1 4.97422E-1 4.77448E-1 4.76281E-1 4.53226E-1 4.77753E-1 4.86092E-1 4.14756E-1 4.12928E-1 3.8453E-1 3.75774E-1 3.91565E-1 3.89387E-1 3.79574E-1 3.73884E-1 3.26563E-1 3.09281E-1 3.35268E-1 4.37034E-1 4.24924E-1 4.74966E-1 3.00909E-1 2.92825E-1 2.63861E-1 2.2409E-1 1.79106E-1 1.94753E-1 1.52119E-1 1.25399E-1 1.33992E-1 2.13937E-1 3.00474E-1 3.32321E-1 4.07357E-1 4.62956E-1 3.56067E-1 2.67024E-1 1.58979E-1 1.88966E-1 1.96238E-1 1.49224E-1 1.63375E-1 2.29714E-1 3.21553E-1 2.73247E-1 3.0661E-1 2.86519E-1 2.24985E-1 2.36825E-1 3.34004E-1 3.74234E-1 5.66643E-1 4.98842E-1 5.07921E-1 5.50939E-1 6.30528E-1 5.61226E-1 5.55762E-1 4.93404E-1 5.23957E-1 6.07607E-1 6.32333E-1 6.63631E-1 6.97911E-1 6.85242E-1 6.8655E-1 6.85912E-1 7.12593E-1 7.12304E-1 7.11406E-1 7.10216E-1 -9999 -9999 -9999 -9999 -9999 -9999 -9999 -9999 -9999 -9999 -9999 -9999 -9999 -9999 -9999 -9999 -9999 -9999 -9999 -9999 -9999 -9999
-9999 -9999 -9999 -9999 -9999 -9999 -9999 -9999 -9999 -9999 -9999 -9999 -9999 -9999 -9999 -9999 -9999 -9999 -9999 -9999 -9999 -9999 -9999 -9999 -9999 -9999 -9999 -9999 -9999 -9999 -9999 -9999 -9999 -9999 -9999 -9999 -9999 -9999 -9999 -9999 -9999 -9999 -9999 -9999 -9999 -9999 -9999 -9999 -9999 -9999 -9999 -9999 -9999 -9999 -9999 -9999 -9999 -9999 -9999 -9999 -9999 -9999 -9999 -9999 -9999 -9999 -9999 -9999 -9999 -9999 -9999 -9999 -9999 -9999 -9999 -9999 -9999 -9999 -9999 -9999 -9999 -9999 -9999 -9999 -9999 -9999 -9999 -9999 -9999 -9999 -9999 -9999 -9999 -9999 -9999 -9999 -9999 -9999 -9999 -9999 -9999 -9999 -9999 -9999 -9999 -9999 -9999 -9999 -9999 -9999 -9999 -9999 -9999 -9999 -9999 -9999 -9999 -9999 -9999 -9999 -9999 -9999 -9999 -9999 -9999 -9999 -9999 -9999 -9999 -9999 -9999 -9999 -9999 3.36807E-1 3.41878E-1 3.24195E-1 3.50675E-1 3.66279E-1 3.70414E-1 3.6291E-1 3.6478E-1 3.63975E-1 3.88745E-1 3.72998E-1 3.55417E-1 3.32096E-1 3.01912E-1 2.61524E-1 2.55024E-1 2.52272E-1 2.62566E-1 2.79806E-1 3.3018E-1 3.69135E-1 4.11917E-1 4.51803E-1 4.72014E-1 4.71209E-1 4.46874E-1 3.49059E-1 3.21666E-1 2.88131E-1 3.0727E-1 2.8242E-1 2.90678E-1 3.26738E-1 3.41474E-1 3.72742E-1 4.53232E-1 5.45286E-1 5.81549E-1 5.86614E-1 5.79815E-1 5.51312E-1 5.95092E-1 5.72655E-1 5.19974E-1 4.98709E-1 5.19974E-1 4.42671E-1 5.51712E-1 5.4671E-1 5.57232E-1 5.03793E-1 4.21633E-1 5.41283E-1 5.19343E-1 3.49454E-1 2.92182E-1 4.30141E-1 4.22409E-1 4.4475E-1 2.84519E-1 2.92825E-1 2.40661E-1 1.72997E-1 1.4389E-1 1.2918E-1 9.60125E-2 1.29166E-1 2.14805E-1 2.74906E-1 3.47515E-1 4.05936E-1 4.06565E-1 3.95048E-1 3.29751E-1 2.29208E-1 1.50879E-1 1.52225E-1 1.58792E-1 1.45532E-1 1.44551E-1 1.84612E-1 2.07853E-1 2.03407E-1 2.07698E-1 2.06331E-1 2.1867E-1 2.75533E-1 3.8324E-1 5.87184E-1 5.59663E-1 6.3708E-1 6.19465E-1 6.22825E-1 6.28318E-1 6.01763E-1 5.90533E-1 5.7397E-1 4.60935E-1 6.57429E-1 6.68008E-1 6.60035E-1 6.88108E-1 6.83626E-1 6.84968E-1 6.84511E-1 6.8387E-1 7.10971E-1 7.10419E-1 7.09605E-1 -9999 -9999 -9999 -9999 -9999 -9999 -9999 -9999 -9999 -9999 -9999 -9999 -9999 -9999 -9999 -9999 -9999 -9999 -9999 -9999 -9999 -9999
-9999 -9999 -9999 -9999 -9999 -9999 -9999 -9999 -9999 -9999 -9999 -9999 -9999 -9999 -9999 -9999 -9999 -9999 -9999 -9999 -9999 -9999 -9999 -9999 -9999 -9999 -9999 -9999 -9999 -9999 -9999 -9999 -9999 -9999 -9999 -9999 -9999 -9999 -9999 -9999 -9999 -9999 -9999 -9999 -9999 -9999 -9999 -9999 -9999 -9999 -9999 -9999 -9999 -9999 -9999 -9999 -9999 -9999 -9999 -9999 -9999 -9999 -9999 -9999 -9999 -9999 -9999 -9999 -9999 -9999 -9999 -9999 -9999 -9999 -9999 -9999 -9999 -9999 -9999 -9999 -9999 -9999 -9999 -9999 -9999 -9999 -9999 -9999 -9999 -9999 -9999 -9999 -9999 -9999 -9999 -9999 -9999 -9999 -9999 -9999 -9999 -9999 -9999 -9999 -9999 -9999 -9999 -9999 -9999 -9999 -9999 -9999 -9999 -9999 -9999 -9999 -9999 -9999 -9999 -9999 -9999 -9999 -9999 -9999 -9999 -9999 -9999 -9999 -9999 -9999 -9999 -9999 3.33208E-1 3.37168E-1 3.25257E-1 3.58811E-1 3.99607E-1 4.42243E-1 4.60379E-1 3.87082E-1 3.9452E-1 4.38996E-1 4.77215E-1 4.60585E-1 4.24594E-1 3.63468E-1 3.22248E-1 2.98058E-1 2.86034E-1 2.79481E-1 2.68871E-1 2.3864E-1 2.60208E-1 3.10753E-1 3.64009E-1 3.72905E-1 3.9984E-1 4.28581E-1 3.7678E-1 3.44629E-1 3.41111E-1 3.39298E-1 3.57018E-1 3.59E-1 3.04638E-1 2.85377E-1 2.73352E-1 2.99199E-1 3.61617E-1 4.33573E-1 5.54944E-1 5.54098E-1 5.54098E-1 5.7343E-1 5.30584E-1 5.41166E-1 5.30584E-1 4.2013E-1 3.86103E-1 3.43613E-1 5.10022E-1 4.46477E-1 3.30263E-1 3.99039E-1 3.98565E-1 5.05713E-1 5.0336E-1 4.51302E-1 3.7837E-1 4.54643E-1 3.16377E-1 3.27086E-1 3.21322E-1 2.81375E-1 2.37806E-1 2.01253E-1 1.47476E-1 1.04548E-1 9.98187E-2 1.20032E-1 1.72216E-1 2.1328E-1 3.17766E-1 3.99834E-1 3.30931E-1 2.92825E-1 2.22054E-1 1.8631E-1 1.80829E-1 2.11099E-1 2.05646E-1 2.01411E-1 1.81168E-1 2.10915E-1 1.58096E-1 1.37686E-1 1.47121E-1 2.34231E-1 2.40444E-1 2.42151E-1 2.87068E-1 3.25757E-1 5.90708E-1 5.01994E-1 5.06252E-1 5.0484E-1 4.71791E-1 4.59869E-1 4.79234E-1 5.97696E-1 6.52351E-1 6.71892E-1 6.71144E-1 6.60198E-1 6.51967E-1 6.83381E-1 6.83778E-1 6.83442E-1 6.82831E-1 6.82556E-1 7.09401E-1 7.08877E-1 -9999 -9999 -9999 -9999 -9999 -9999 -9999 -9999 -9999 -9999 -9999 -9999 -9999 -9999 -9999 -9999 -9999 -9999 -9999 -9999 -9999 -9999
-9999 -9999 -9999 -9999 -9999 -9999 -9999 -9999 -9999 -9999 -9999 -9999 -9999 -9999 -9999 -9999 -9999 -9999 -9999 -9999 -9999 -9999 -9999 -9999 -9999 -9999 -9999 -9999 -9999 -9999 -9999 -9999 -9999 -9999 -9999 -9999 -9999 -9999 -9999 -9999 -9999 -9999 -9999 -9999 -9999 -9999 -9999 -9999 -9999 -9999 -9999 -9999 -9999 -9999 -9999 -9999 -9999 -9999 -9999 -9999 -9999 -9999 -9999 -9999 -9999 -9999 -9999 -9999 -9999 -9999 -9999 -9999 -9999 -9999 -9999 -9999 -9999 -9999 -9999 -9999 -9999 -9999 -9999 -9999 -9999 -9999 -9999 -9999 -9999 -9999 -9999 -9999 -9999 -9999 -9999 -9999 -9999 -9999 -9999 -9999 -9999 -9999 -9999 -9999 -9999 -9999 -9999 -9999 -9999 -9999 -9999 -9999 -9999 -9999 -9999 -9999 -9999 -9999 -9999 -9999 -9999 -9999 -9999 -9999 -9999 -9999 -9999 -9999 -9999 -9999 -9999 -9999 3.02645E-1 3.13319E-1 3.56955E-1 4.02323E-1 4.26628E-1 4.64663E-1 4.65943E-1 4.26306E-1 3.87082E-1 4.57645E-1 4.94704E-1 4.99955E-1 4.41243E-1 4.12657E-1 3.90914E-1 3.58622E-1 3.48651E-1 3.49509E-1 2.8486E-1 2.48462E-1 2.40701E-1 2.72948E-1 3.12255E-1 3.20525E-1 3.60896E-1 3.86311E-1 4.28936E-1 4.45367E-1 4.43373E-1 4.32105E-1 4.44968E-1 4.2196E-1 3.20383E-1 2.61847E-1 2.9875E-1 2.97622E-1 3.2403E-1 4.04348E-1 4.52148E-1 4.95197E-1 4.83006E-1 4.622E-1 3.98577E-1 4.93645E-1 3.9314E-1 3.53652E-1 5.12245E-1 4.79696E-1 4.01181E-1 4.28852E-1 3.51689E-1 3.27178E-1 4.49833E-1 4.01384E-1 4.94692E-1 4.29403E-1 4.59408E-1 3.25142E-1 2.69967E-1 2.60662E-1 2.53806E-1 2.38115E-1 2.21591E-1 1.64245E-1 1.23152E-1 1.87076E-1 1.24642E-1 1.72699E-1 2.45506E-1 2.8854E-1 3.28862E-1 3.66787E-1 3.90455E-1 3.37919E-1 2.74474E-1 3.97553E-1 4.01283E-1 4.35023E-1 4.41199E-1 4.1427E-1 3.62972E-1 4.12527E-1 3.47063E-1 2.03694E-1 2.01709E-1 2.4258E-1 3.18174E-1 2.79923E-1 2.90086E-1 3.21587E-1 3.2514E-1 3.75027E-1 4.47498E-1 5.25554E-1 5.47297E-1 6.03999E-1 6.25938E-1 6.40829E-1 6.71923E-1 6.63863E-1 6.63737E-1 6.53504E-1 6.536E-1 6.536E-1 6.82984E-1 6.82647E-1 6.8228E-1 6.81913E-1 7.08731E-1 7.08469E-1 -9999 -9999 -9999 -9999 -9999 -9999 -9999 -9999 -9999 -9999 -9999 -9999 -9999 -9999 -9999 -9999 -9999 -9999 -9999 -9999 -9999 -9999
-9999 -9999 -9999 -9999 -9999 -9999 -9999 -9999 -9999 -9999 -9999 -9999 -9999 -9999 -9999 -9999 -9999 -9999 -9999 -9999 -9999 -9999 -9999 -9999 -9999 -9999 -9999 -9999 -9999 -9999 -9999 -9999 -9999 -9999 -9999 -9999 -9999 -9999 -9999 -9999 -9999 -9999 -9999 -9999 -9999 -9999 -9999 -9999 -9999 -9999 -9999 -9999 -9999 -9999 -9999 -9999 -9999 -9999 -9999 -9999 -9999 -9999 -9999 -9999 -9999 -9999 -9999 -9999 -9999 -9999 -9999 -9999 -9999 -9999 -9999 -9999 -9999 -9999 -9999 -9999 -9999 -9999 -9999 -9999 -9999 -9999 -9999 -9999 -9999 -9999 -9999 -9999 -9999 -9999 -9999 -9999 -9999 -9999 -9999 -9999 -9999 -9999 -9999 -9999 -9999 -9999 -9999 -9999 -9999 -9999 -9999 -9999 -9999 -9999 -9999 -9999 -9999 -9999 -9999 -9999 -9999 -9999 -9999 -9999 -9999 -9999 -9999 -9999 -9999 -9999 -9999 3.05037E-1 2.95532E-1 3.08128E-1 3.70164E-1 4.20449E-1 4.08886E-1 4.26568E-1 4.36874E-1 4.12014E-1 3.67348E-1 3.65098E-1 3.62347E-1 3.85542E-1 3.92839E-1 4.09137E-1 4.34086E-1 4.22086E-1 3.97643E-1 4.02815E-1 3.57796E-1 2.87831E-1 2.4786E-1 2.50986E-1 2.72307E-1 2.9179E-1 3.80328E-1 5.14623E-1 5.92973E-1 6.04402E-1 5.96497E-1 6.14115E-1 5.30621E-1 4.5912E-1 3.25918E-1 2.65297E-1 2.91912E-1 2.87147E-1 3.21676E-1 3.57403E-1 3.72378E-1 3.63984E-1 3.54005E-1 3.39363E-1 4.72718E-1 5.57232E-1 5.38252E-1 4.78529E-1 3.90033E-1 3.65271E-1 3.19516E-1 4.18505E-1 4.48086E-1 3.99757E-1 3.79102E-1 4.52281E-1 5.31292E-1 4.0856E-1 3.33519E-1 2.67829E-1 2.4388E-1 1.50055E-1 1.12542E-1 1.30872E-1 1.30295E-1 1.05475E-1 1.06695E-1 1.40599E-1 2.02215E-1 2.38507E-1 2.9458E-1 3.01645E-1 3.07747E-1 3.57311E-1 3.64204E-1 3.65629E-1 3.66787E-1 3.66772E-1 3.73308E-1 3.53887E-1 4.45043E-1 5.05451E-1 4.66299E-1 4.69291E-1 4.36053E-1 4.15885E-1 4.32726E-1 4.41032E-1 5.05002E-1 5.15431E-1 5.30905E-1 3.49353E-1 3.6656E-1 4.16419E-1 4.84573E-1 4.78929E-1 5.05235E-1 5.60391E-1 5.90989E-1 6.36953E-1 6.40192E-1 6.638E-1 6.54526E-1 6.53983E-1 6.53248E-1 6.52832E-1 6.82433E-1 6.82219E-1 6.82066E-1 6.81668E-1 6.80901E-1 7.08119E-1 -9999 -9999 -9999 -9999 -9999 -9999 -9999 -9999 -9999 -9999 -9999 -9999 -9999 -9999 -9999 -9999 -9999 -9999 -9999 -9999 -9999 -9999
-9999 -9999 -9999 -9999 -9999 -9999 -9999 -9999 -9999 -9999 -9999 -9999 -9999 -9999 -9999 -9999 -9999 -9999 -9999 -9999 -9999 -9999 -9999 -9999 -9999 -9999 -9999 -9999 -9999 -9999 -9999 -9999 -9999 -9999 -9999 -9999 -9999 -9999 -9999 -9999 -9999 -9999 -9999 -9999 -9999 -9999 -9999 -9999 -9999 -9999 -9999 -9999 -9999 -9999 -9999 -9999 -9999 -9999 -9999 -9999 -9999 -9999 -9999 -9999 -9999 -9999 -9999 -9999 -9999 -9999 -9999 -9999 -9999 -9999 -9999 -9999 -9999 -9999 -9999 -9999 -9999 -9999 -9999 -9999 -9999 -9999 -9999 -9999 -9999 -9999 -9999 -9999 -9999 -9999 -9999 -9999 -9999 -9999 -9999 -9999 -9999 -9999 -9999 -9999 -9999 -9999 -9999 -9999 -9999 -9999 -9999 -9999 -9999 -9999 -9999 -9999 -9999 -9999 -9999 -9999 -9999 -9999 -9999 -9999 -9999 -9999 -9999 -9999 -9999 3.40426E-1 3.06066E-1 2.95196E-1 2.87524E-1 2.98569E-1 3.40808E-1 3.53199E-1 3.83384E-1 4.12928E-1 4.3264E-1 4.29866E-1 4.00066E-1 3.20838E-1 3.10715E-1 3.06234E-1 3.13142E-1 3.6659E-1 4.33425E-1 4.25548E-1 4.28974E-1 4.55939E-1 4.22391E-1 3.60026E-1 2.86509E-1 2.2887E-1 2.27731E-1 2.75918E-1 4.01225E-1 5.67215E-1 6.10648E-1 6.16196E-1 6.09559E-1 5.74727E-1 5.95099E-1 4.76415E-1 3.14895E-1 2.81231E-1 3.10846E-1 3.09002E-1 3.45253E-1 3.20675E-1 3.49951E-1 3.76854E-1 3.3671E-1 4.21243E-1 5.28074E-1 4.89375E-1 4.53082E-1 4.15546E-1 3.43361E-1 2.82944E-1 2.74707E-1 3.35194E-1 3.50052E-1 3.55477E-1 4.39306E-1 4.99891E-1 3.83937E-1 4.13457E-1 3.90387E-1 1.7197E-1 1.34597E-1 1.30554E-1 8.90527E-2 6.2488E-2 6.37076E-2 7.05314E-2 1.15903E-1 1.59196E-1 2.17559E-1 2.22285E-1 2.15689E-1 1.942E-1 2.40952E-1 2.73325E-1 3.53893E-1 3.47523E-1 2.48941E-1 2.7383E-1 3.43071E-1 3.20402E-1 3.46741E-1 5.17183E-1 4.79622E-1 5.05416E-1 5.14668E-1 4.89281E-1 4.86564E-1 5.07081E-1 5.41283E-1 5.23244E-1 5.74841E-1 4.10454E-1 4.20095E-1 4.49911E-1 5.27098E-1 5.51382E-1 5.54911E-1 5.6966E-1 5.75228E-1 6.34598E-1 6.29806E-1 6.22756E-1 6.54622E-1 6.53632E-1 6.5232E-1 6.52031E-1 6.52416E-1 6.82219E-1 6.82035E-1 6.81606E-1 6.80993E-1 6.80502E-1 -9999 -9999 -9999 -9999 -9999 -9999 -9999 -9999 -9999 -9999 -9999 -9999 -9999 -9999 -9999 -9999 -9999 -9999 -9999 -9999 -9999 -9999
-9999 -9999 -9999 -9999 -9999 -9999 -9999 -9999 -9999 -9999 -9999 -9999 -9999 -9999 -9999 -9999 -9999 -9999 -9999 -9999 -9999 -9999 -9999 -9999 -9999 -9999 -9999 -9999 -9999 -9999 -9999 -9999 -9999 -9999 -9999 -9999 -9999 -9999 -9999 -9999 -9999 -9999 -9999 -9999 -9999 -9999 -9999 -9999 -9999 -9999 -9999 -9999 -9999 -9999 -9999 -9999 -9999 -9999 -9999 -9999 -9999 -9999 -9999 -9999 -9999 -9999 -9999 -9999 -9999 -9999 -9999 -9999 -9999 -9999 -9999 -9999 -9999 -9999 -9999 -9999 -9999 -9999 -9999 -9999 -9999 -9999 -9999 -9999 -9999 -9999 -9999 -9999 -9999 -9999 -9999 -9999 -9999 -9999 -9999 -9999 -9999 -9999 -9999 -9999 -9999 -9999 -9999 -9999 -9999 -9999 -9999 -9999 -9999 -9999 -9999 -9999 -9999 -9999 -9999 -9999 -9999 -9999 -9999 -9999 -9999 -9999 -9999 -9999 -9999 3.04695E-1 2.96205E-1 2.85212E-1 2.80297E-1 3.00377E-1 3.02026E-1 3.19675E-1 3.33172E-1 3.52461E-1 3.88362E-1 3.84394E-1 3.64964E-1 3.46453E-1 3.29108E-1 3.11177E-1 2.91676E-1 2.86178E-1 3.41631E-1 3.93523E-1 4.28315E-1 4.76175E-1 4.794E-1 4.39163E-1 3.33406E-1 2.4793E-1 2.23777E-1 2.49238E-1 3.66971E-1 4.87434E-1 5.23093E-1 5.58268E-1 5.87261E-1 5.83035E-1 5.85567E-1 4.27365E-1 3.02825E-1 2.9258E-1 2.88472E-1 3.09748E-1 3.5339E-1 3.59813E-1 3.57577E-1 4.93427E-1 5.46989E-1 4.49603E-1 4.40701E-1 3.60315E-1 3.66787E-1 3.46741E-1 3.65465E-1 2.69174E-1 2.00016E-1 2.29597E-1 2.63981E-1 3.25231E-1 3.55442E-1 4.37855E-1 3.78352E-1 3.9645E-1 3.36523E-1 2.3049E-1 2.11459E-1 2.00964E-1 1.3324E-1 1.39836E-1 1.58688E-1 7.45899E-2 1.1328E-1 1.62476E-1 2.00991E-1 1.43842E-1 1.3272E-1 1.546E-1 1.92286E-1 2.72293E-1 3.73308E-1 2.81994E-1 1.99761E-1 2.00781E-1 2.74341E-1 2.55795E-1 3.05793E-1 3.42499E-1 5.07619E-1 4.89539E-1 4.74623E-1 5.2768E-1 5.6228E-1 5.64086E-1 5.78135E-1 5.73789E-1 5.55081E-1 4.30405E-1 4.91139E-1 5.28439E-1 5.58082E-1 6.06959E-1 6.15084E-1 6.31418E-1 6.32103E-1 6.28521E-1 6.22291E-1 6.23386E-1 6.22689E-1 6.53184E-1 6.5216E-1 6.51967E-1 6.52512E-1 6.52832E-1 6.82219E-1 6.8176E-1 6.81146E-1 6.80471E-1 -9999 -9999 -9999 -9999 -9999 -9999 -9999 -9999 -9999 -9999 -9999 -9999 -9999 -9999 -9999 -9999 -9999 -9999 -9999 -9999 -9999 -9999
-9999 -9999 -9999 -9999 -9999 -9999 -9999 -9999 -9999 -9999 -9999 -9999 -9999 -9999 -9999 -9999 -9999 -9999 -9999 -9999 -9999 -9999 -9999 -9999 -9999 -9999 -9999 -9999 -9999 -9999 -9999 -9999 -9999 -9999 -9999 -9999 -9999 -9999 -9999 -9999 -9999 -9999 -9999 -9999 -9999 -9999 -9999 -9999 -9999 -9999 -9999 -9999 -9999 -9999 -9999 -9999 -9999 -9999 -9999 -9999 -9999 -9999 -9999 -9999 -9999 -9999 -9999 -9999 -9999 -9999 -9999 -9999 -9999 -9999 -9999 -9999 -9999 -9999 -9999 -9999 -9999 -9999 -9999 -9999 -9999 -9999 -9999 -9999 -9999 -9999 -9999 -9999 -9999 -9999 -9999 -9999 -9999 -9999 -9999 -9999 -9999 -9999 -9999 -9999 -9999 -9999 -9999 -9999 -9999 -9999 -9999 -9999 -9999 -9999 -9999 -9999 -9999 -9999 -9999 -9999 -9999 -9999 -9999 -9999 -9999 -9999 -9999 -9999 -9999 3.01963E-1 2.87412E-1 2.76617E-1 2.52685E-1 2.58836E-1 2.72706E-1 2.91795E-1 2.96828E-1 3.15822E-1 3.04863E-1 3.18378E-1 3.27327E-1 3.20838E-1 3.35922E-1 3.27683E-1 2.91934E-1 2.75734E-1 2.875E-1 3.38368E-1 3.99065E-1 4.35982E-1 4.30387E-1 4.52562E-1 3.93743E-1 2.91345E-1 2.30299E-1 2.24902E-1 2.68239E-1 3.23441E-1 3.80723E-1 4.26315E-1 4.70374E-1 5.63216E-1 5.10058E-1 3.66603E-1 2.98522E-1 2.87642E-1 2.96663E-1 3.69925E-1 3.8409E-1 4.52319E-1 4.77558E-1 4.47607E-1 4.2013E-1 3.96119E-1 3.80362E-1 3.64704E-1 3.52913E-1 2.90438E-1 2.61214E-1 2.2582E-1 1.77888E-1 2.83639E-1 3.61716E-1 4.05268E-1 2.7912E-1 4.6556E-1 3.93541E-1 3.81781E-1 3.76079E-1 3.76764E-1 3.95027E-1 3.32379E-1 2.25445E-1 2.14779E-1 2.21358E-1 8.42353E-2 1.10445E-1 1.42215E-1 1.26178E-1 1.11154E-1 1.50689E-1 2.00513E-1 2.6417E-1 3.17371E-1 2.63372E-1 2.13045E-1 1.61269E-1 1.55839E-1 2.02878E-1 2.19413E-1 2.37202E-1 2.70309E-1 3.18685E-1 3.09978E-1 2.59338E-1 2.48107E-1 3.37551E-1 5.54794E-1 5.52697E-1 5.60723E-1 3.75246E-1 3.73827E-1 3.91615E-1 4.42653E-1 5.55263E-1 6.05985E-1 6.11111E-1 6.03084E-1 6.2524E-1 6.2428E-1 6.23916E-1 6.23419E-1 6.22722E-1 6.53632E-1 6.53152E-1 6.53152E-1 6.53568E-1 6.536E-1 6.82831E-1 6.82188E-1 6.81453E-1 6.80594E-1 -9999 -9999 -9999 -9999 -9999 -9999 -9999 -9999 -9999 -9999 -9999 -9999 -9999 -9999 -9999 -9999 -9999 -9999 -9999 -9999 -9999 -9999
-9999 -9999 -9999 -9999 -9999 -9999 -9999 -9999 -9999 -9999 -9999 -9999 -9999 -9999 -9999 -9999 -9999 -9999 -9999 -9999 -9999 -9999 -9999 -9999 -9999 -9999 -9999 -9999 -9999 -9999 -9999 -9999 -9999 -9999 -9999 -9999 -9999 -9999 -9999 -9999 -9999 -9999 -9999 -9999 -9999 -9999 -9999 -9999 -9999 -9999 -9999 -9999 -9999 -9999 -9999 -9999 -9999 -9999 -9999 -9999 -9999 -9999 -9999 -9999 -9999 -9999 -9999 -9999 -9999 -9999 -9999 -9999 -9999 -9999 -9999 -9999 -9999 -9999 -9999 -9999 -9999 -9999 -9999 -9999 -9999 -9999 -9999 -9999 -9999 -9999 -9999 -9999 -9999 -9999 -9999 -9999 -9999 -9999 -9999 -9999 -9999 -9999 -9999 -9999 -9999 -9999 -9999 -9999 -9999 -9999 -9999 -9999 -9999 -9999 -9999 -9999 -9999 -9999 -9999 -9999 -9999 -9999 -9999 -9999 -9999 -9999 -9999 -9999 3.08473E-1 3.11814E-1 3.30956E-1 2.91683E-1 2.6856E-1 2.59146E-1 2.73455E-1 2.79922E-1 2.81227E-1 2.56254E-1 2.62461E-1 2.67496E-1 2.70036E-1 2.89677E-1 3.01373E-1 3.06385E-1 3.16199E-1 3.096E-1 3.04443E-1 3.19821E-1 3.10026E-1 3.47188E-1 3.93999E-1 4.24456E-1 4.10312E-1 3.38814E-1 2.67605E-1 2.06073E-1 2.07398E-1 2.31551E-1 2.66455E-1 3.03395E-1 4.11631E-1 5.13497E-1 4.21971E-1 2.83683E-1 2.7641E-1 3.14025E-1 3.36355E-1 4.10261E-1 4.60336E-1 4.31548E-1 4.10455E-1 4.01105E-1 3.41709E-1 3.18011E-1 3.05169E-1 2.78834E-1 2.7202E-1 2.6793E-1 1.96129E-1 1.66807E-1 2.02561E-1 2.88313E-1 3.16032E-1 3.56481E-1 3.55474E-1 4.6556E-1 4.09153E-1 2.98169E-1 3.48648E-1 3.88577E-1 3.91685E-1 3.64108E-1 3.64108E-1 3.14928E-1 1.26752E-1 8.05506E-2 7.314E-2 8.54754E-2 1.05359E-1 1.43027E-1 1.98686E-1 2.67203E-1 2.87523E-1 2.45317E-1 1.82012E-1 1.4261E-1 1.11114E-1 1.06311E-1 1.41101E-1 2.18281E-1 1.83429E-1 2.19365E-1 2.97169E-1 2.89701E-1 2.45325E-1 2.04624E-1 2.59644E-1 3.02621E-1 4.18151E-1 4.61492E-1 3.73163E-1 3.06364E-1 3.46653E-1 3.80401E-1 4.6784E-1 5.37338E-1 5.72907E-1 5.95998E-1 6.00884E-1 6.24744E-1 6.23551E-1 6.23021E-1 6.23021E-1 6.23021E-1 6.54399E-1 6.54271E-1 6.54526E-1 6.5459E-1 6.54111E-1 6.73638E-1 6.81882E-1 6.7143E-1 6.80287E-1 -9999 -9999 -9999 -9999 -9999 -9999 -9999 -9999 -9999 -9999 -9999 -9999 -9999 -9999 -9999 -9999 -9999 -9999 -9999 -9999 -9999
-9999 -9999 -9999 -9999 -9999 -9999 -9999 -9999 -9999 -9999 -9999 -9999 -9999 -9999 -9999 -9999 -9999 -9999 -9999 -9999 -9999 -9999 -9999 -9999 -9999 -9999 -9999 -9999 -9999 -9999 -9999 -9999 -9999 -9999 -9999 -9999 -9999 -9999 -9999 -9999 -9999 -9999 -9999 -9999 -9999 -9999 -9999 -9999 -9999 -9999 -9999 -9999 -9999 -9999 -9999 -9999 -9999 -9999 -9999 -9999 -9999 -9999 -9999 -9999 -9999 -9999 -9999 -9999 -9999 -9999 -9999 -9999 -9999 -9999 -9999 -9999 -9999 -9999 -9999 -9999 -9999 -9999 -9999 -9999 -9999 -9999 -9999 -9999 -9999 -9999 -9999 -9999 -9999 -9999 -9999 -9999 -9999 -9999 -9999 -9999 -9999 -9999 -9999 -9999 -9999 -9999 -9999 -9999 -9999 -9999 -9999 -9999 -9999 -9999 -9999 -9999 -9999 -9999 -9999 -9999 -9999 -9999 -9999 -9999 -9999 -9999 3.01623E-1 3.02304E-1 3.20313E-1 3.6703E-1 3.87211E-1 3.67724E-1 3.17452E-1 2.77539E-1 2.68878E-1 2.43734E-1 2.43139E-1 2.39883E-1 2.41952E-1 2.53493E-1 2.55639E-1 2.48462E-1 2.86509E-1 3.40904E-1 3.49547E-1 3.54461E-1 3.45762E-1 2.93015E-1 2.9335E-1 3.14654E-1 3.43171E-1 4.08881E-1 4.57505E-1 3.78817E-1 2.84727E-1 2.21827E-1 2.05281E-1 2.06073E-1 2.20807E-1 2.53709E-1 3.26632E-1 3.47136E-1 3.09516E-1 2.63254E-1 2.87092E-1 3.23851E-1 4.0441E-1 4.47545E-1 4.31424E-1 3.81983E-1 3.52744E-1 3.36914E-1 3.2666E-1 3.19021E-1 2.96441E-1 2.46742E-1 2.41615E-1 2.81866E-1 2.14393E-1 1.623E-1 1.81596E-1 1.86154E-1 2.0605E-1 2.27702E-1 2.63896E-1 3.44908E-1 3.46046E-1 3.4397E-1 2.93095E-1 2.16064E-1 2.33083E-1 2.0219E-1 2.05193E-1 2.27551E-1 9.60853E-2 5.05851E-2 5.46179E-2 8.74169E-2 1.31425E-1 1.61632E-1 2.03314E-1 2.18809E-1 2.31496E-1 2.51011E-1 1.84463E-1 1.66728E-1 1.06028E-1 1.03067E-1 1.33277E-1 1.63096E-1 1.67599E-1 2.34785E-1 2.82663E-1 2.48081E-1 2.20678E-1 1.97522E-1 2.25331E-1 2.73226E-1 4.47764E-1 4.61948E-1 3.85868E-1 3.82597E-1 3.90842E-1 4.43689E-1 5.15967E-1 5.34423E-1 5.82456E-1 6.01877E-1 5.97425E-1 5.89202E-1 6.22722E-1 6.22722E-1 6.23087E-1 6.23286E-1 6.23054E-1 6.54335E-1 6.5443E-1 6.44939E-1 6.44616E-1 6.83075E-1 6.82096E-1 6.81024E-1 6.80226E-1 -9999 -9999 -9999 -9999 -9999 -9999 -9999 -9999 -9999 -9999 -9999 -9999 -9999 -9999 -9999 -9999 -9999 -9999 -9999 -9999 -9999
-9999 -9999 -9999 -9999 -9999 -9999 -9999 -9999 -9999 -9999 -9999 -9999 -9999 -9999 -9999 -9999 -9999 -9999 -9999 -9999 -9999 -9999 -9999 -9999 -9999 -9999 -9999 -9999 -9999 -9999 -9999 -9999 -9999 -9999 -9999 -9999 -9999 -9999 -9999 -9999 -9999 -9999 -9999 -9999 -9999 -9999 -9999 -9999 -9999 -9999 -9999 -9999 -9999 -9999 -9999 -9999 -9999 -9999 -9999 -9999 -9999 -9999 -9999 -9999 -9999 -9999 -9999 -9999 -9999 -9999 -9999 -9999 -9999 -9999 -9999 -9999 -9999 -9999 -9999 -9999 -9999 -9999 -9999 -9999 -9999 -9999 -9999 -9999 -9999 -9999 -9999 -9999 -9999 -9999 -9999 -9999 -9999 -9999 -9999 -9999 -9999 -9999 -9999 -9999 -9999 -9999 -9999 -9999 -9999 -9999 -9999 -9999 -9999 -9999 -9999 -9999 -9999 -9999 -9999 -9999 -9999 -9999 -9999 -9999 -9999 -9999 2.85431E-1 2.87412E-1 3.00551E-1 3.49517E-1 3.93362E-1 3.97224E-1 3.61734E-1 3.22021E-1 2.81E-1 2.79371E-1 2.80022E-1 2.73875E-1 2.68764E-1 2.41193E-1 2.54852E-1 2.66686E-1 3.08793E-1 3.75933E-1 3.86988E-1 3.35924E-1 2.94579E-1 2.91678E-1 2.86036E-1 2.86697E-1 3.07039E-1 3.43171E-1 4.00072E-1 3.99554E-1 3.43668E-1 2.59357E-1 2.26983E-1 2.19974E-1 2.2388E-1 2.11183E-1 2.3246E-1 2.592E-1 2.65559E-1 2.61275E-1 2.84564E-1 3.50386E-1 3.78488E-1 4.04191E-1 3.40983E-1 3.50397E-1 3.42941E-1 3.12758E-1 3.59573E-1 3.64961E-1 3.62694E-1 3.43713E-1 2.67824E-1 2.53558E-1 3.51105E-1 3.02121E-1 2.1722E-1 1.76919E-1 2.23262E-1 2.79096E-1 3.38858E-1 3.86795E-1 3.79339E-1 3.08051E-1 2.71709E-1 2.02074E-1 2.16066E-1 1.59477E-1 1.10707E-1 1.28737E-1 1.22075E-1 5.97794E-2 6.17717E-2 6.30783E-2 7.01707E-2 9.18187E-2 1.423E-1 1.57651E-1 2.00987E-1 2.48893E-1 2.39686E-1 1.92306E-1 1.31893E-1 1.21129E-1 1.6156E-1 1.77708E-1 1.90631E-1 2.05318E-1 2.42175E-1 2.21675E-1 2.25354E-1 2.24222E-1 2.5433E-1 3.07638E-1 3.65608E-1 4.6483E-1 5.02528E-1 4.64374E-1 4.73136E-1 4.82762E-1 4.88761E-1 5.97254E-1 6.00354E-1 5.93854E-1 5.9661E-1 5.9807E-1 5.88416E-1 6.22556E-1 6.2312E-1 6.23352E-1 6.23187E-1 6.54207E-1 6.53919E-1 6.53919E-1 6.53728E-1 6.53344E-1 6.82372E-1 6.7227E-1 6.71492E-1 6.80625E-1 -9999 -9999 -9999 -9999 -9999 -9999 -9999 -9999 -9999 -9999 -9999 -9999 -9999 -9999 -9999 -9999 -9999 -9999 -9999 -9999
-9999 -9999 -9999 -9999 -9999 -9999 -9999 -9999 -9999 -9999 -9999 -9999 -9999 -9999 -9999 -9999 -9999 -9999 -9999 -9999 -9999 -9999 -9999 -9999 -9999 -9999 -9999 -9999 -9999 -9999 -9999 -9999 -9999 -9999 -9999 -9999 -9999 -9999 -9999 -9999 -9999 -9999 -9999 -9999 -9999 -9999 -9999 -9999 -9999 -9999 -9999 -9999 -9999 -9999 -9999 -9999 -9999 -9999 -9999 -9999 -9999 -9999 -9999 -9999 -9999 -9999 -9999 -9999 -9999 -9999 -9999 -9999 -9999 -9999 -9999 -9999 -9999 -9999 -9999 -9999 -9999 -9999 -9999 -9999 -9999 -9999 -9999 -9999 -9999 -9999 -9999 -9999 -9999 -9999 -9999 -9999 -9999 -9999 -9999 -9999 -9999 -9999 -9999 -9999 -9999 -9999 -9999 -9999 -9999 -9999 -9999 -9999 -9999 -9999 -9999 -9999 -9999 -9999 -9999 -9999 -9999 -9999 -9999 -9999 -9999 -9999 2.75004E-1 2.50454E-1 2.73668E-1 3.04643E-1 3.25204E-1 3.38095E-1 3.48415E-1 3.13142E-1 3.10369E-1 3.19431E-1 3.32924E-1 3.3544E-1 2.95059E-1 2.87058E-1 3.03987E-1 3.38006E-1 3.55942E-1 3.75554E-1 3.19083E-1 2.86255E-1 2.73878E-1 2.70995E-1 2.84171E-1 2.6634E-1 2.46037E-1 2.63831E-1 3.25328E-1 3.84665E-1 3.71243E-1 3.12346E-1 2.48643E-1 2.39451E-1 2.60338E-1 2.78894E-1 2.56519E-1 2.69994E-1 2.77274E-1 2.46985E-1 2.68935E-1 2.72187E-1 3.00353E-1 2.88333E-1 3.14346E-1 3.11417E-1 2.84926E-1 3.05507E-1 3.51255E-1 3.24885E-1 3.38615E-1 3.47145E-1 3.32661E-1 2.60954E-1 2.85592E-1 2.39868E-1 1.80588E-1 2.13023E-1 2.70482E-1 2.61899E-1 2.78015E-1 3.60615E-1 3.3435E-1 3.42605E-1 2.93713E-1 2.56428E-1 2.54223E-1 2.15923E-1 1.31083E-1 1.54929E-1 1.78363E-1 1.55061E-1 6.40534E-2 4.34047E-2 4.80364E-2 7.35628E-2 1.11616E-1 1.04431E-1 1.21788E-1 1.67354E-1 2.32754E-1 1.63494E-1 1.11029E-1 1.40247E-1 1.38806E-1 1.13325E-1 1.38284E-1 1.81413E-1 1.7386E-1 2.10666E-1 2.86203E-1 3.25483E-1 3.3975E-1 3.45062E-1 3.44743E-1 3.6276E-1 4.96205E-1 5.50458E-1 5.56534E-1 5.59462E-1 5.6336E-1 5.70505E-1 6.0529E-1 6.06234E-1 5.97052E-1 5.97968E-1 5.88348E-1 6.2259E-1 6.23054E-1 6.23452E-1 6.23319E-1 6.22656E-1 6.53536E-1 6.53248E-1 6.5312E-1 6.43418E-1 6.73327E-1 6.7283E-1 6.72177E-1 6.71803E-1 -9999 -9999 -9999 -9999 -9999 -9999 -9999 -9999 -9999 -9999 -9999 -9999 -9999 -9999 -9999 -9999 -9999 -9999 -9999 -9999
-9999 -9999 -9999 -9999 -9999 -9999 -9999 -9999 -9999 -9999 -9999 -9999 -9999 -9999 -9999 -9999 -9999 -9999 -9999 -9999 -9999 -9999 -9999 -9999 -9999 -9999 -9999 -9999 -9999 -9999 -9999 -9999 -9999 -9999 -9999 -9999 -9999 -9999 -9999 -9999 -9999 -9999 -9999 -9999 -9999 -9999 -9999 -9999 -9999 -9999 -9999 -9999 -9999 -9999 -9999 -9999 -9999 -9999 -9999 -9999 -9999 -9999 -9999 -9999 -9999 -9999 -9999 -9999 -9999 -9999 -9999 -9999 -9999 -9999 -9999 -9999 -9999 -9999 -9999 -9999 -9999 -9999 -9999 -9999 -9999 -9999 -9999 -9999 -9999 -9999 -9999 -9999 -9999 -9999 -9999 -9999 -9999 -9999 -9999 -9999 -9999 -9999 -9999 -9999 -9999 -9999 -9999 -9999 -9999 -9999 -9999 -9999 -9999 -9999 -9999 -9999 -9999 -9999 -9999 -9999 -9999 -9999 -9999 -9999 -9999 2.74682E-1 2.42948E-1 2.42057E-1 2.56981E-1 2.68243E-1 2.756E-1 2.56767E-1 2.70036E-1 2.72912E-1 2.7613E-1 2.91898E-1 3.46087E-1 3.57671E-1 3.58414E-1 3.43328E-1 3.58167E-1 3.60026E-1 3.14188E-1 2.8395E-1 2.65603E-1 2.54413E-1 2.53189E-1 2.62569E-1 2.56668E-1 2.05192E-1 2.08462E-1 2.32511E-1 2.67087E-1 3.11536E-1 3.58885E-1 2.93413E-1 2.54981E-1 3.01856E-1 4.01686E-1 4.65282E-1 4.27431E-1 3.43848E-1 2.99931E-1 3.30181E-1 3.2131E-1 2.62093E-1 2.85713E-1 2.79834E-1 2.97325E-1 2.8869E-1 2.59241E-1 2.66851E-1 2.73452E-1 2.49104E-1 1.92984E-1 2.70459E-1 3.32179E-1 2.87197E-1 2.11976E-1 1.81803E-1 1.43024E-1 1.52322E-1 1.79651E-1 1.532E-1 1.8815E-1 2.75637E-1 3.4129E-1 3.50815E-1 3.36942E-1 3.18939E-1 2.71506E-1 1.91566E-1 2.05675E-1 2.07924E-1 1.95774E-1 1.27301E-1 8.84924E-2 3.7097E-2 3.76308E-2 5.60957E-2 8.53656E-2 6.42916E-2 8.74952E-2 1.47692E-1 1.91538E-1 1.28975E-1 1.007E-1 1.22596E-1 9.6829E-2 9.6287E-2 1.25126E-1 2.0179E-1 2.28131E-1 2.07934E-1 2.58237E-1 3.28404E-1 4.19749E-1 4.28755E-1 3.85012E-1 4.46627E-1 4.6741E-1 5.60225E-1 5.6856E-1 5.79546E-1 5.76101E-1 5.72248E-1 5.71694E-1 6.0674E-1 5.97289E-1 5.98172E-1 5.88553E-1 5.89032E-1 6.22822E-1 6.23054E-1 6.2312E-1 6.22324E-1 6.21461E-1 6.52832E-1 6.52736E-1 6.52672E-1 6.42964E-1 6.72799E-1 6.72333E-1 6.71928E-1 -9999 -9999 -9999 -9999 -9999 -9999 -9999 -9999 -9999 -9999 -9999 -9999 -9999 -9999 -9999 -9999 -9999 -9999 -9999 -9999
-9999 -9999 -9999 -9999 -9999 -9999 -9999 -9999 -9999 -9999 -9999 -9999 -9999 -9999 -9999 -9999 -9999 -9999 -9999 -9999 -9999 -9999 -9999 -9999 -9999 -9999 -9999 -9999 -9999 -9999 -9999 -9999 -9999 -9999 -9999 -9999 -9999 -9999 -9999 -9999 -9999 -9999 -9999 -9999 -9999 -9999 -9999 -9999 -9999 -9999 -9999 -9999 -9999 -9999 -9999 -9999 -9999 -9999 -9999 -9999 -9999 -9999 -9999 -9999 -9999 -9999 -9999 -9999 -9999 -9999 -9999 -9999 -9999 -9999 -9999 -9999 -9999 -9999 -9999 -9999 -9999 -9999 -9999 -9999 -9999 -9999 -9999 -9999 -9999 -9999 -9999 -9999 -9999 -9999 -9999 -9999 -9999 -9999 -9999 -9999 -9999 -9999 -9999 -9999 -9999 -9999 -9999 -9999 -9999 -9999 -9999 -9999 -9999 -9999 -9999 -9999 -9999 -9999 -9999 -9999 -9999 -9999 -9999 -9999 2.74682E-1 2.43542E-1 2.39988E-1 2.39399E-1 2.51467E-1 2.55441E-1 2.26216E-1 2.34911E-1 2.34911E-1 2.34041E-1 2.33751E-1 2.19899E-1 2.72732E-1 3.52984E-1 3.76312E-1 3.43692E-1 3.61517E-1 3.19434E-1 2.6866E-1 2.43141E-1 2.23403E-1 2.26031E-1 2.33272E-1 2.07663E-1 2.00231E-1 2.06337E-1 2.0953E-1 2.35698E-1 2.49852E-1 3.12924E-1 3.30844E-1 3.16696E-1 3.01402E-1 4.29409E-1 5.01073E-1 4.50908E-1 4.59054E-1 4.14286E-1 3.98695E-1 4.29065E-1 4.08641E-1 3.3502E-1 3.3056E-1 3.3581E-1 2.63688E-1 2.19317E-1 2.76488E-1 2.46429E-1 2.54789E-1 2.33329E-1 2.59563E-1 2.23731E-1 2.38643E-1 2.21691E-1 1.79294E-1 1.26894E-1 1.0748E-1 1.18429E-1 1.30811E-1 1.40857E-1 1.84553E-1 2.36335E-1 2.87756E-1 3.22887E-1 3.21795E-1 3.50771E-1 3.25755E-1 3.04357E-1 3.16802E-1 2.75043E-1 1.73748E-1 1.46627E-1 1.13861E-1 9.80056E-2 5.61923E-2 5.84365E-2 5.77489E-2 6.39442E-2 9.82067E-2 1.50309E-1 1.33943E-1 9.5464E-2 7.87816E-2 9.80091E-2 1.12477E-1 1.37444E-1 1.77049E-1 2.55674E-1 4.64819E-1 4.22754E-1 3.10415E-1 2.99071E-1 3.81904E-1 3.90737E-1 4.85168E-1 4.84815E-1 5.28891E-1 5.37927E-1 5.73371E-1 5.70848E-1 5.75239E-1 5.73789E-1 5.7166E-1 5.71867E-1 5.97187E-1 5.97934E-1 5.98613E-1 5.88655E-1 5.88792E-1 6.22623E-1 6.22623E-1 6.22092E-1 6.21527E-1 6.52992E-1 6.52736E-1 6.5248E-1 6.42575E-1 6.72426E-1 6.72177E-1 6.71803E-1 -9999 -9999 -9999 -9999 -9999 -9999 -9999 -9999 -9999 -9999 -9999 -9999 -9999 -9999 -9999 -9999 -9999 -9999 -9999 -9999
-9999 -9999 -9999 -9999 -9999 -9999 -9999 -9999 -9999 -9999 -9999 -9999 -9999 -9999 -9999 -9999 -9999 -9999 -9999 -9999 -9999 -9999 -9999 -9999 -9999 -9999 -9999 -9999 -9999 -9999 -9999 -9999 -9999 -9999 -9999 -9999 -9999 -9999 -9999 -9999 -9999 -9999 -9999 -9999 -9999 -9999 -9999 -9999 -9999 -9999 -9999 -9999 -9999 -9999 -9999 -9999 -9999 -9999 -9999 -9999 -9999 -9999 -9999 -9999 -9999 -9999 -9999 -9999 -9999 -9999 -9999 -9999 -9999 -9999 -9999 -9999 -9999 -9999 -9999 -9999 -9999 -9999 -9999 -9999 -9999 -9999 -9999 -9999 -9999 -9999 -9999 -9999 -9999 -9999 -9999 -9999 -9999 -9999 -9999 -9999 -9999 -9999 -9999 -9999 -9999 -9999 -9999 -9999 -9999 -9999 -9999 -9999 -9999 -9999 -9999 -9999 -9999 -9999 -9999 -9999 -9999 -9999 -9999 2.48035E-1 2.44138E-1 2.40578E-1 2.38518E-1 2.38812E-1 2.17845E-1 2.18948E-1 2.20055E-1 2.19778E-1 2.25464E-1 2.21538E-1 1.95209E-1 1.98016E-1 2.27569E-1 2.97758E-1 2.99336E-1 2.70357E-1 3.01793E-1 2.97048E-1 2.50045E-1 2.35203E-1 2.32021E-1 1.92749E-1 1.8777E-1 1.92497E-1 2.12398E-1 2.46937E-1 2.54525E-1 2.87921E-1 2.92743E-1 3.78497E-1 4.5312E-1 4.10606E-1 3.53263E-1 4.16138E-1 4.46804E-1 4.42003E-1 4.59671E-1 4.45387E-1 4.1365E-1 4.61054E-1 4.73232E-1 4.40074E-1 4.31092E-1 3.81163E-1 2.70691E-1 2.2238E-1 2.28642E-1 2.08007E-1 1.60762E-1 1.77952E-1 2.24972E-1 2.03316E-1 1.66907E-1 1.5669E-1 1.31259E-1 1.2804E-1 1.1512E-1 1.40634E-1 1.71451E-1 1.84424E-1 1.77572E-1 1.4831E-1 1.86723E-1 2.05369E-1 2.58044E-1 2.90146E-1 2.25079E-1 2.0797E-1 2.19212E-1 2.06418E-1 1.75534E-1 2.33361E-1 1.51627E-1 1.56396E-1 1.12414E-1 9.11954E-2 5.9796E-2 6.55785E-2 9.93771E-2 1.02531E-1 7.08472E-2 5.45897E-2 7.18312E-2 9.32688E-2 1.12942E-1 1.79427E-1 2.03227E-1 2.26071E-1 4.93582E-1 4.54034E-1 4.55189E-1 4.02882E-1 4.03876E-1 4.52074E-1 5.11825E-1 5.26178E-1 5.31635E-1 5.29278E-1 5.33466E-1 5.67974E-1 5.73893E-1 5.73547E-1 5.71936E-1 5.72144E-1 5.97425E-1 5.98002E-1 5.98308E-1 5.88108E-1 5.88143E-1 6.21926E-1 6.21992E-1 6.2156E-1 6.21461E-1 6.21627E-1 6.53344E-1 6.53024E-1 6.52416E-1 6.42478E-1 6.72301E-1 6.71585E-1 -9999 -9999 -9999 -9999 -9999 -9999 -9999 -9999 -9999 -9999 -9999 -9999 -9999 -9999 -9999 -9999 -9999 -9999 -9999 -9999
-9999 -9999 -9999 -9999 -9999 -9999 -9999 -9999 -9999 -9999 -9999 -9999 -9999 -9999 -9999 -9999 -9999 -9999 -9999 -9999 -9999 -9999 -9999 -9999 -9999 -9999 -9999 -9999 -9999 -9999 -9999 -9999 -9999 -9999 -9999 -9999 -9999 -9999 -9999 -9999 -9999 -9999 -9999 -9999 -9999 -9999 -9999 -9999 -9999 -9999 -9999 -9999 -9999 -9999 -9999 -9999 -9999 -9999 -9999 -9999 -9999 -9999 -9999 -9999 -9999 -9999 -9999 -9999 -9999 -9999 -9999 -9999 -9999 -9999 -9999 -9999 -9999 -9999 -9999 -9999 -9999 -9999 -9999 -9999 -9999 -9999 -9999 -9999 -9999 -9999 -9999 -9999 -9999 -9999 -9999 -9999 -9999 -9999 -9999 -9999 -9999 -9999 -9999 -9999 -9999 -9999 -9999 -9999 -9999 -9999 -9999 -9999 -9999 -9999 -9999 -9999 -9999 -9999 -9999 -9999 -9999 -9999 2.47734E-1 2.44138E-1 2.39694E-1 2.3647E-1 2.35305E-1 2.12389E-1 2.14015E-1 2.15377E-1 2.16197E-1 2.17845E-1 1.9614E-1 1.94616E-1 1.94616E-1 2.03459E-1 2.0848E-1 2.31092E-1 2.00137E-1 2.05888E-1 2.54107E-1 2.49137E-1 2.26785E-1 2.37536E-1 2.28878E-1 2.24628E-1 2.14841E-1 2.47437E-1 2.97622E-1 3.13505E-1 2.77057E-1 2.94644E-1 3.87026E-1 4.44351E-1 4.25489E-1 4.32791E-1 3.57337E-1 3.11934E-1 3.67143E-1 4.08909E-1 4.21485E-1 4.14612E-1 3.77157E-1 3.70609E-1 3.32379E-1 3.97064E-1 3.53691E-1 3.21243E-1 3.02227E-1 2.60141E-1 2.01544E-1 1.72554E-1 2.15934E-1 2.13397E-1 2.00781E-1 1.55213E-1 2.04184E-1 1.78905E-1 1.24376E-1 1.30644E-1 1.69805E-1 1.37197E-1 2.02435E-1 1.71602E-1 2.5058E-1 2.20372E-1 2.95024E-1 3.16214E-1 2.87985E-1 3.03273E-1 2.60431E-1 2.16308E-1 2.69694E-1 2.66462E-1 2.56862E-1 2.50698E-1 1.87365E-1 2.19526E-1 1.51025E-1 5.95712E-2 5.37994E-2 4.75735E-2 5.40306E-2 5.6607E-2 4.91342E-2 6.37172E-2 9.16562E-2 1.18625E-1 1.51434E-1 3.56909E-1 3.93516E-1 2.5551E-1 2.82668E-1 3.40767E-1 3.95421E-1 4.15456E-1 4.44219E-1 4.66534E-1 5.19728E-1 5.25755E-1 5.29912E-1 5.27061E-1 5.31955E-1 5.3097E-1 5.74169E-1 5.74307E-1 5.72455E-1 5.72628E-1 5.62566E-1 5.97833E-1 5.97697E-1 5.97289E-1 5.97085E-1 5.8715E-1 6.21095E-1 6.20996E-1 6.21129E-1 6.21793E-1 6.44389E-1 6.44292E-1 6.43677E-1 6.43256E-1 6.72644E-1 6.71243E-1 -9999 -9999 -9999 -9999 -9999 -9999 -9999 -9999 -9999 -9999 -9999 -9999 -9999 -9999 -9999 -9999 -9999 -9999 -9999 -9999
-9999 -9999 -9999 -9999 -9999 -9999 -9999 -9999 -9999 -9999 -9999 -9999 -9999 -9999 -9999 -9999 -9999 -9999 -9999 -9999 -9999 -9999 -9999 -9999 -9999 -9999 -9999 -9999 -9999 -9999 -9999 -9999 -9999 -9999 -9999 -9999 -9999 -9999 -9999 -9999 -9999 -9999 -9999 -9999 -9999 -9999 -9999 -9999 -9999 -9999 -9999 -9999 -9999 -9999 -9999 -9999 -9999 -9999 -9999 -9999 -9999 -9999 -9999 -9999 -9999 -9999 -9999 -9999 -9999 -9999 -9999 -9999 -9999 -9999 -9999 -9999 -9999 -9999 -9999 -9999 -9999 -9999 -9999 -9999 -9999 -9999 -9999 -9999 -9999 -9999 -9999 -9999 -9999 -9999 -9999 -9999 -9999 -9999 -9999 -9999 -9999 -9999 -9999 -9999 -9999 -9999 -9999 -9999 -9999 -9999 -9999 -9999 -9999 -9999 -9999 -9999 -9999 -9999 2.78886E-1 2.8084E-1 2.8182E-1 2.55953E-1 2.55645E-1 2.52278E-1 2.44735E-1 2.36178E-1 2.10503E-1 2.09699E-1 2.11579E-1 2.14559E-1 2.23401E-1 2.12687E-1 2.29753E-1 2.30899E-1 2.39718E-1 2.65845E-1 2.59171E-1 2.17204E-1 2.09701E-1 1.99362E-1 2.2688E-1 2.2887E-1 1.94009E-1 2.20436E-1 2.44043E-1 2.47336E-1 2.60705E-1 3.16062E-1 3.49892E-1 3.00271E-1 2.91186E-1 3.09057E-1 3.42514E-1 4.21892E-1 4.24971E-1 3.63888E-1 2.85315E-1 2.59084E-1 2.68497E-1 3.27461E-1 3.41574E-1 3.44908E-1 3.13343E-1 2.81342E-1 2.4139E-1 3.54191E-1 3.80182E-1 3.67077E-1 3.15179E-1 2.43348E-1 2.37591E-1 2.71668E-1 2.72829E-1 2.24867E-1 2.45548E-1 1.76495E-1 2.16255E-1 1.80274E-1 1.38572E-1 1.9301E-1 2.01874E-1 1.49075E-1 2.40336E-1 2.62065E-1 2.82283E-1 3.02886E-1 3.1274E-1 3.25466E-1 3.30675E-1 2.84252E-1 2.5362E-1 2.81405E-1 2.86972E-1 2.32181E-1 2.4548E-1 1.45386E-1 2.42525E-1 1.86359E-1 1.06195E-1 8.79101E-2 3.98002E-2 3.42262E-2 5.04367E-2 5.8663E-2 6.84312E-2 1.8989E-1 2.47799E-1 1.20663E-1 1.96807E-1 2.63984E-1 4.49294E-1 4.07981E-1 3.17073E-1 3.5493E-1 4.13468E-1 4.39097E-1 4.68151E-1 4.81045E-1 4.7967E-1 5.22515E-1 5.2033E-1 5.25759E-1 5.31462E-1 5.30759E-1 5.74307E-1 5.74376E-1 5.71314E-1 5.70518E-1 5.60723E-1 5.6128E-1 5.961E-1 5.9559E-1 5.95488E-1 5.95998E-1 6.20164E-1 6.20863E-1 6.21494E-1 6.22291E-1 6.12976E-1 6.45166E-1 6.4481E-1 6.44454E-1 6.43062E-1 6.80256E-1 -9999 -9999 -9999 -9999 -9999 -9999 -9999 -9999 -9999 -9999 -9999 -9999 -9999 -9999 -9999 -9999 -9999 -9999 -9999 -9999
-9999 -9999 -9999 -9999 -9999 -9999 -9999 -9999 -9999 -9999 -9999 -9999 -9999 -9999 -9999 -9999 -9999 -9999 -9999 -9999 -9999 -9999 -9999 -9999 -9999 -9999 -9999 -9999 -9999 -9999 -9999 -9999 -9999 -9999 -9999 -9999 -9999 -9999 -9999 -9999 -9999 -9999 -9999 -9999 -9999 -9999 -9999 -9999 -9999 -9999 -9999 -9999 -9999 -9999 -9999 -9999 -9999 -9999 -9999 -9999 -9999 -9999 -9999 -9999 -9999 -9999 -9999 -9999 -9999 -9999 -9999 -9999 -9999 -9999 -9999 -9999 -9999 -9999 -9999 -9999 -9999 -9999 -9999 -9999 -9999 -9999 -9999 -9999 -9999 -9999 -9999 -9999 -9999 -9999 -9999 -9999 -9999 -9999 -9999 -9999 -9999 -9999 -9999 -9999 -9999 -9999 -9999 -9999 -9999 -9999 -9999 -9999 -9999 -9999 -9999 -9999 2.74039E-1 2.77913E-1 2.94189E-1 2.74633E-1 2.77539E-1 2.79162E-1 2.85052E-1 2.94473E-1 2.40964E-1 2.29342E-1 2.22561E-1 2.17294E-1 2.12659E-1 2.1702E-1 2.1714E-1 2.50175E-1 2.90821E-1 2.91822E-1 2.78214E-1 2.76347E-1 3.13145E-1 3.01793E-1 2.6309E-1 2.32789E-1 2.39885E-1 2.10244E-1 2.04929E-1 2.21733E-1 2.72924E-1 3.07508E-1 2.64668E-1 2.54164E-1 2.86758E-1 3.41786E-1 3.66666E-1 3.56453E-1 3.71433E-1 4.02177E-1 3.5848E-1 3.89152E-1 3.26317E-1 2.703E-1 2.24944E-1 2.65518E-1 2.58214E-1 2.61811E-1 2.81639E-1 2.58873E-1 2.62769E-1 2.81312E-1 3.54191E-1 2.99038E-1 2.98937E-1 2.70591E-1 2.60794E-1 2.87333E-1 2.40336E-1 2.20504E-1 2.41659E-1 2.30153E-1 1.76177E-1 1.88572E-1 2.3027E-1 2.50271E-1 2.36111E-1 2.22549E-1 2.57714E-1 2.8161E-1 2.95665E-1 2.75619E-1 3.36977E-1 1.77352E-1 1.64326E-1 1.60075E-1 1.92012E-1 2.48116E-1 2.91205E-1 2.20022E-1 1.46391E-1 1.43572E-1 1.49959E-1 1.19E-1 1.14414E-1 1.40716E-1 1.02891E-1 1.09404E-1 1.36036E-1 1.56228E-1 1.78511E-1 2.62178E-1 2.93476E-1 1.34685E-1 1.74855E-1 2.0428E-1 2.43709E-1 3.41781E-1 3.70404E-1 4.02412E-1 4.47185E-1 4.76601E-1 4.73749E-1 4.70265E-1 4.75337E-1 4.73752E-1 5.16981E-1 5.23012E-1 5.21391E-1 5.20193E-1 5.2805E-1 5.71335E-1 5.61657E-1 5.53014E-1 5.665E-1 5.68614E-1 6.04412E-1 6.04176E-1 5.94024E-1 5.95011E-1 5.86363E-1 6.21494E-1 6.22457E-1 6.13244E-1 6.13813E-1 6.45876E-1 6.45812E-1 6.45553E-1 6.43839E-1 6.8041E-1 6.69933E-1 -9999 -9999 -9999 -9999 -9999 -9999 -9999 -9999 -9999 -9999 -9999 -9999 -9999 -9999 -9999 -9999 -9999 -9999 -9999
-9999 -9999 -9999 -9999 -9999 -9999 -9999 -9999 -9999 -9999 -9999 -9999 -9999 -9999 -9999 -9999 -9999 -9999 -9999 -9999 -9999 -9999 -9999 -9999 -9999 -9999 -9999 -9999 -9999 -9999 -9999 -9999 -9999 -9999 -9999 -9999 -9999 -9999 -9999 -9999 -9999 -9999 -9999 -9999 -9999 -9999 -9999 -9999 -9999 -9999 -9999 -9999 -9999 -9999 -9999 -9999 -9999 -9999 -9999 -9999 -9999 -9999 -9999 -9999 -9999 -9999 -9999 -9999 -9999 -9999 -9999 -9999 -9999 -9999 -9999 -9999 -9999 -9999 -9999 -9999 -9999 -9999 -9999 -9999 -9999 -9999 -9999 -9999 -9999 -9999 -9999 -9999 -9999 -9999 -9999 -9999 -9999 -9999 -9999 -9999 -9999 -9999 -9999 -9999 -9999 -9999 -9999 -9999 -9999 -9999 -9999 -9999 -9999 -9999 -9999 2.68608E-1 2.71155E-1 2.85872E-1 2.6856E-1 2.80464E-1 2.89684E-1 2.96378E-1 3.10838E-1 2.85923E-1 2.70886E-1 2.6518E-1 2.57693E-1 2.46124E-1 1.99473E-1 1.93858E-1 2.13049E-1 2.47457E-1 2.81797E-1 2.99561E-1 2.68978E-1 2.90454E-1 3.39416E-1 3.30062E-1 2.78939E-1 2.5565E-1 2.42555E-1 2.35212E-1 2.31454E-1 2.66665E-1 3.34975E-1 3.42269E-1 2.9509E-1 2.86539E-1 3.52283E-1 4.02854E-1 4.15061E-1 3.67693E-1 3.41373E-1 3.67356E-1 3.72059E-1 4.12305E-1 3.73029E-1 2.96526E-1 2.57812E-1 2.13266E-1 2.28073E-1 2.3851E-1 2.49383E-1 2.77994E-1 2.64975E-1 2.36534E-1 2.58548E-1 3.0396E-1 3.05881E-1 1.5363E-1 1.69223E-1 1.68204E-1 1.69405E-1 1.56743E-1 1.60609E-1 1.45212E-1 1.37481E-1 1.98742E-1 2.98322E-1 2.67194E-1 3.05643E-1 3.32505E-1 3.26107E-1 3.04251E-1 2.66789E-1 1.19769E-1 1.59393E-1 1.15071E-1 9.21541E-2 8.83392E-2 9.16238E-2 1.56777E-1 3.13804E-1 2.23114E-1 1.75881E-1 1.68652E-1 1.44915E-1 1.3638E-1 1.45829E-1 1.75619E-1 1.86104E-1 1.84017E-1 1.91493E-1 2.13468E-1 2.39585E-1 3.26064E-1 3.10595E-1 1.68922E-1 2.21605E-1 2.54706E-1 2.36314E-1 2.90609E-1 3.53633E-1 4.18957E-1 4.66039E-1 4.70508E-1 4.4408E-1 4.3924E-1 4.57129E-1 4.62077E-1 4.62843E-1 4.89231E-1 4.80093E-1 4.50996E-1 5.00851E-1 5.07526E-1 5.13796E-1 5.12632E-1 5.42973E-1 5.67527E-1 5.69467E-1 6.02283E-1 6.0208E-1 5.93956E-1 5.86808E-1 6.22357E-1 6.23485E-1 6.24148E-1 6.14482E-1 6.14382E-1 6.46199E-1 6.46103E-1 6.44681E-1 6.41796E-1 6.79611E-1 -9999 -9999 -9999 -9999 -9999 -9999 -9999 -9999 -9999 -9999 -9999 -9999 -9999 -9999 -9999 -9999 -9999 -9999 -9999
-9999 -9999 -9999 -9999 -9999 -9999 -9999 -9999 -9999 -9999 -9999 -9999 -9999 -9999 -9999 -9999 -9999 -9999 -9999 -9999 -9999 -9999 -9999 -9999 -9999 -9999 -9999 -9999 -9999 -9999 -9999 -9999 -9999 -9999 -9999 -9999 -9999 -9999 -9999 -9999 -9999 -9999 -9999 -9999 -9999 -9999 -9999 -9999 -9999 -9999 -9999 -9999 -9999 -9999 -9999 -9999 -9999 -9999 -9999 -9999 -9999 -9999 -9999 -9999 -9999 -9999 -9999 -9999 -9999 -9999 -9999 -9999 -9999 -9999 -9999 -9999 -9999 -9999 -9999 -9999 -9999 -9999 -9999 -9999 -9999 -9999 -9999 -9999 -9999 -9999 -9999 -9999 -9999 -9999 -9999 -9999 -9999 -9999 -9999 -9999 -9999 -9999 -9999 -9999 -9999 -9999 -9999 -9999 -9999 -9999 -9999 -9999 -9999 -9999 2.65761E-1 2.65446E-1 2.66708E-1 2.52685E-1 2.59456E-1 2.73668E-1 2.91349E-1 3.13962E-1 2.88901E-1 2.79913E-1 2.90563E-1 2.93905E-1 2.87906E-1 2.45058E-1 2.13862E-1 1.91846E-1 2.03459E-1 2.30136E-1 2.34815E-1 2.5431E-1 2.60176E-1 2.85925E-1 3.23782E-1 2.98962E-1 2.39795E-1 2.38717E-1 2.32894E-1 2.45737E-1 2.59359E-1 2.66139E-1 3.40456E-1 3.89284E-1 3.75464E-1 3.43364E-1 3.85877E-1 4.04266E-1 3.54519E-1 3.52904E-1 3.56558E-1 3.5362E-1 3.81686E-1 2.07198E-1 3.43551E-1 2.99164E-1 2.42682E-1 2.17514E-1 1.69619E-1 2.01009E-1 2.32312E-1 2.37225E-1 2.38643E-1 1.75131E-1 1.5168E-1 2.15733E-1 2.71307E-1 1.61402E-1 1.59253E-1 2.00365E-1 1.44336E-1 1.07325E-1 1.20488E-1 1.29477E-1 1.69825E-1 1.96011E-1 2.83523E-1 2.2535E-1 2.12751E-1 2.26378E-1 2.52977E-1 1.28373E-1 1.09338E-1 7.97176E-2 9.98321E-2 7.44339E-2 5.0464E-2 4.71976E-2 1.46828E-1 2.07304E-1 2.47401E-1 2.64553E-1 2.4379E-1 2.5985E-1 2.3027E-1 2.05138E-1 1.94038E-1 2.18801E-1 1.83337E-1 2.06877E-1 2.30416E-1 2.52742E-1 3.08137E-1 4.04715E-1 3.03434E-1 1.49102E-1 2.56237E-1 3.25701E-1 3.04186E-1 3.63186E-1 4.08951E-1 4.26195E-1 4.25263E-1 4.61263E-1 4.59299E-1 4.34547E-1 3.94897E-1 3.82713E-1 3.79084E-1 4.06123E-1 3.83845E-1 3.82977E-1 4.37502E-1 4.30595E-1 4.51349E-1 5.03841E-1 5.28602E-1 5.6037E-1 5.68151E-1 6.00849E-1 5.93133E-1 5.91468E-1 5.8602E-1 5.88792E-1 6.2385E-1 6.14616E-1 6.14583E-1 6.14282E-1 6.45941E-1 6.45941E-1 6.45101E-1 6.42705E-1 6.70869E-1 -9999 -9999 -9999 -9999 -9999 -9999 -9999 -9999 -9999 -9999 -9999 -9999 -9999 -9999 -9999 -9999 -9999 -9999 -9999
-9999 -9999 -9999 -9999 -9999 -9999 -9999 -9999 -9999 -9999 -9999 -9999 -9999 -9999 -9999 -9999 -9999 -9999 -9999 -9999 -9999 -9999 -9999 -9999 -9999 -9999 -9999 -9999 -9999 -9999 -9999 -9999 -9999 -9999 -9999 -9999 -9999 -9999 -9999 -9999 -9999 -9999 -9999 -9999 -9999 -9999 -9999 -9999 -9999 -9999 -9999 -9999 -9999 -9999 -9999 -9999 -9999 -9999 -9999 -9999 -9999 -9999 -9999 -9999 -9999 -9999 -9999 -9999 -9999 -9999 -9999 -9999 -9999 -9999 -9999 -9999 -9999 -9999 -9999 -9999 -9999 -9999 -9999 -9999 -9999 -9999 -9999 -9999 -9999 -9999 -9999 -9999 -9999 -9999 -9999 -9999 -9999 -9999 -9999 -9999 -9999 -9999 -9999 -9999 -9999 -9999 -9999 -9999 -9999 -9999 -9999 -9999 -9999 -9999 2.60747E-1 2.59193E-1 2.35305E-1 2.3647E-1 2.39988E-1 2.63199E-1 2.98179E-1 2.92566E-1 2.97269E-1 2.90785E-1 3.08182E-1 3.10945E-1 2.67212E-1 2.38737E-1 2.15224E-1 1.90596E-1 1.96226E-1 1.93497E-1 2.14833E-1 2.21725E-1 2.25371E-1 2.38122E-1 2.11498E-1 2.23691E-1 2.29734E-1 2.16755E-1 2.08906E-1 2.1276E-1 1.95147E-1 2.04796E-1 2.30162E-1 2.92077E-1 3.23617E-1 3.6299E-1 3.96364E-1 3.56624E-1 3.7095E-1 3.85724E-1 3.54497E-1 3.54403E-1 3.27032E-1 1.64801E-1 2.92853E-1 2.47142E-1 2.32639E-1 2.19358E-1 1.74539E-1 1.7371E-1 1.69446E-1 1.96996E-1 1.8869E-1 1.22296E-1 9.92046E-2 1.80643E-1 2.40336E-1 1.75292E-1 1.39977E-1 1.77109E-1 1.80274E-1 1.07786E-1 1.39064E-1 1.84737E-1 2.34724E-1 2.57082E-1 2.59807E-1 1.80173E-1 1.12516E-1 1.02857E-1 1.19647E-1 1.29582E-1 7.64041E-2 4.99985E-2 4.59239E-2 4.19789E-2 6.66871E-2 6.59961E-2 9.55142E-2 1.31344E-1 1.98314E-1 2.35016E-1 2.41269E-1 2.16705E-1 2.06306E-1 2.10971E-1 2.16466E-1 1.91513E-1 1.84975E-1 1.74156E-1 2.55772E-1 3.0823E-1 3.68451E-1 4.22667E-1 1.67431E-1 1.85873E-1 2.06625E-1 3.32811E-1 3.88597E-1 3.8796E-1 4.0146E-1 4.07415E-1 3.84746E-1 3.72085E-1 4.61333E-1 4.55265E-1 3.94455E-1 3.15516E-1 2.85111E-1 2.74776E-1 3.03471E-1 3.46247E-1 3.52864E-1 3.66299E-1 4.29004E-1 5.26314E-1 5.51862E-1 5.61101E-1 5.59675E-1 5.35461E-1 5.56588E-1 6.0139E-1 5.83414E-1 5.85746E-1 6.21195E-1 6.12306E-1 6.12976E-1 6.1301E-1 6.4481E-1 6.44745E-1 6.4426E-1 6.4277E-1 6.7143E-1 6.71149E-1 -9999 -9999 -9999 -9999 -9999 -9999 -9999 -9999 -9999 -9999 -9999 -9999 -9999 -9999 -9999 -9999 -9999 -9999
-9999 -9999 -9999 -9999 -9999 -9999 -9999 -9999 -9999 -9999 -9999 -9999 -9999 -9999 -9999 -9999 -9999 -9999 -9999 -9999 -9999 -9999 -9999 -9999 -9999 -9999 -9999 -9999 -9999 -9999 -9999 -9999 -9999 -9999 -9999 -9999 -9999 -9999 -9999 -9999 -9999 -9999 -9999 -9999 -9999 -9999 -9999 -9999 -9999 -9999 -9999 -9999 -9999 -9999 -9999 -9999 -9999 -9999 -9999 -9999 -9999 -9999 -9999 -9999 -9999 -9999 -9999 -9999 -9999 -9999 -9999 -9999 -9999 -9999 -9999 -9999 -9999 -9999 -9999 -9999 -9999 -9999 -9999 -9999 -9999 -9999 -9999 -9999 -9999 -9999 -9999 -9999 -9999 -9999 -9999 -9999 -9999 -9999 -9999 -9999 -9999 -9999 -9999 -9999 -9999 -9999 -9999 -9999 -9999 -9999 -9999 -9999 -9999 2.57028E-1 2.30112E-1 2.28969E-1 2.2783E-1 2.28115E-1 2.29826E-1 2.26311E-1 2.58725E-1 2.94018E-1 3.00316E-1 3.22954E-1 3.16082E-1 3.06613E-1 2.75195E-1 2.40503E-1 2.20176E-1 2.03459E-1 1.73115E-1 1.83127E-1 1.89246E-1 1.89494E-1 1.97137E-1 1.70135E-1 1.72198E-1 1.92833E-1 2.16117E-1 2.1942E-1 2.29355E-1 2.16435E-1 2.28449E-1 2.53352E-1 2.19097E-1 2.14887E-1 2.98806E-1 3.27706E-1 3.40122E-1 3.52717E-1 3.83857E-1 3.76742E-1 3.41731E-1 3.47225E-1 1.63684E-1 1.78037E-1 3.25643E-1 2.67555E-1 2.38641E-1 1.77026E-1 1.94804E-1 1.89971E-1 1.47548E-1 1.49423E-1 1.35853E-1 1.07391E-1 1.02952E-1 8.84291E-2 1.54958E-1 2.11038E-1 1.91218E-1 1.35853E-1 1.55402E-1 9.74829E-2 8.65307E-2 1.14106E-1 1.48515E-1 2.11994E-1 2.45147E-1 1.89569E-1 1.54876E-1 9.92878E-2 7.75791E-2 6.41476E-2 7.28826E-2 7.86682E-2 6.88557E-2 5.41102E-2 6.83145E-2 9.28984E-2 1.2751E-1 1.93874E-1 2.51776E-1 2.39958E-1 1.51377E-1 1.25604E-1 1.0974E-1 1.72705E-1 1.59464E-1 1.28918E-1 1.33271E-1 7.81244E-2 1.07682E-1 1.64674E-1 4.03287E-1 4.23986E-1 2.04798E-1 2.19192E-1 2.92351E-1 3.40404E-1 3.82706E-1 3.65573E-1 3.62925E-1 3.73839E-1 3.52669E-1 3.74202E-1 4.00883E-1 4.44112E-1 4.43205E-1 3.89404E-1 3.4064E-1 3.05899E-1 2.78395E-1 3.67447E-1 3.82377E-1 3.96484E-1 4.32501E-1 4.7886E-1 5.53956E-1 5.39393E-1 5.29904E-1 5.27652E-1 5.97593E-1 5.88188E-1 6.00116E-1 6.00184E-1 5.80494E-1 6.2588E-1 6.17533E-1 6.18666E-1 6.19166E-1 6.51454E-1 6.51615E-1 6.41634E-1 6.41244E-1 6.71305E-1 -9999 -9999 -9999 -9999 -9999 -9999 -9999 -9999 -9999 -9999 -9999 -9999 -9999 -9999 -9999 -9999 -9999 -9999
-9999 -9999 -9999 -9999 -9999 -9999 -9999 -9999 -9999 -9999 -9999 -9999 -9999 -9999 -9999 -9999 -9999 -9999 -9999 -9999 -9999 -9999 -9999 -9999 -9999 -9999 -9999 -9999 -9999 -9999 -9999 -9999 -9999 -9999 -9999 -9999 -9999 -9999 -9999 -9999 -9999 -9999 -9999 -9999 -9999 -9999 -9999 -9999 -9999 -9999 -9999 -9999 -9999 -9999 -9999 -9999 -9999 -9999 -9999 -9999 -9999 -9999 -9999 -9999 -9999 -9999 -9999 -9999 -9999 -9999 -9999 -9999 -9999 -9999 -9999 -9999 -9999 -9999 -9999 -9999 -9999 -9999 -9999 -9999 -9999 -9999 -9999 -9999 -9999 -9999 -9999 -9999 -9999 -9999 -9999 -9999 -9999 -9999 -9999 -9999 -9999 -9999 -9999 -9999 -9999 -9999 -9999 -9999 -9999 -9999 -9999 -9999 -9999 2.30112E-1 2.2954E-1 2.27546E-1 2.23315E-1 2.20247E-1 1.98417E-1 2.03083E-1 2.23495E-1 2.41655E-1 2.67813E-1 2.71452E-1 2.9171E-1 3.02506E-1 2.88715E-1 2.54749E-1 2.1556E-1 2.03782E-1 1.84743E-1 1.79925E-1 1.82403E-1 1.70586E-1 1.51336E-1 1.58815E-1 1.66144E-1 1.69984E-1 1.73663E-1 1.70477E-1 2.03834E-1 2.43992E-1 3.06304E-1 3.26873E-1 2.16253E-1 2.0426E-1 2.78088E-1 2.80666E-1 3.07162E-1 3.47045E-1 3.30912E-1 3.29883E-1 2.87333E-1 2.54223E-1 2.59563E-1 1.6393E-1 3.09064E-1 2.21543E-1 2.02049E-1 2.11791E-1 1.58579E-1 1.45402E-1 1.5705E-1 1.40076E-1 1.28008E-1 1.68973E-1 1.60521E-1 1.02456E-1 1.09688E-1 1.37865E-1 1.26114E-1 9.73327E-2 9.07519E-2 7.82792E-2 9.99984E-2 1.16542E-1 1.2858E-1 1.85309E-1 2.3108E-1 2.02953E-1 2.03121E-1 1.57546E-1 1.26474E-1 6.50435E-2 4.40728E-2 5.00327E-2 5.10634E-2 4.58071E-2 6.32464E-2 9.61873E-2 8.91452E-2 1.21789E-1 9.56939E-2 9.88832E-2 6.96567E-2 4.49386E-2 8.12578E-2 1.40589E-1 1.5732E-1 1.07813E-1 5.70331E-2 7.42335E-2 8.53359E-2 1.46239E-1 1.78794E-1 2.62083E-1 2.87057E-1 2.88707E-1 3.59878E-1 3.45304E-1 2.89813E-1 3.23098E-1 3.19434E-1 2.99662E-1 2.7652E-1 3.14022E-1 3.62337E-1 3.65868E-1 3.98984E-1 4.21883E-1 3.83007E-1 2.89273E-1 2.94092E-1 3.98987E-1 4.5695E-1 4.72764E-1 4.80728E-1 5.03004E-1 5.40375E-1 5.17217E-1 5.07335E-1 5.40589E-1 5.12667E-1 5.77706E-1 5.90951E-1 5.74947E-1 5.74292E-1 6.22396E-1 6.28829E-1 6.20275E-1 6.21571E-1 6.45273E-1 6.46759E-1 6.47887E-1 6.38837E-1 6.69089E-1 6.69464E-1 -9999 -9999 -9999 -9999 -9999 -9999 -9999 -9999 -9999 -9999 -9999 -9999 -9999 -9999 -9999 -9999 -9999
-9999 -9999 -9999 -9999 -9999 -9999 -9999 -9999 -9999 -9999 -9999 -9999 -9999 -9999 -9999 -9999 -9999 -9999 -9999 -9999 -9999 -9999 -9999 -9999 -9999 -9999 -9999 -9999 -9999 -9999 -9999 -9999 -9999 -9999 -9999 -9999 -9999 -9999 -9999 -9999 -9999 -9999 -9999 -9999 -9999 -9999 -9999 -9999 -9999 -9999 -9999 -9999 -9999 -9999 -9999 -9999 -9999 -9999 -9999 -9999 -9999 -9999 -9999 -9999 -9999 -9999 -9999 -9999 -9999 -9999 -9999 -9999 -9999 -9999 -9999 -9999 -9999 -9999 -9999 -9999 -9999 -9999 -9999 -9999 -9999 -9999 -9999 -9999 -9999 -9999 -9999 -9999 -9999 -9999 -9999 -9999 -9999 -9999 -9999 -9999 -9999 -9999 -9999 -9999 -9999 -9999 -9999 -9999 -9999 2.62308E-1 2.66077E-1 2.69244E-1 2.38518E-1 2.35305E-1 2.43245E-1 2.47132E-1 2.35596E-1 2.01779E-1 1.96624E-1 1.96114E-1 1.96369E-1 2.00999E-1 1.89105E-1 2.11428E-1 2.44163E-1 2.74229E-1 2.93382E-1 2.42644E-1 2.36464E-1 2.39198E-1 2.20519E-1 2.17296E-1 1.7289E-1 1.53843E-1 1.51336E-1 1.63622E-1 1.71279E-1 1.80251E-1 1.57559E-1 1.56703E-1 1.94893E-1 2.91965E-1 3.57311E-1 3.15621E-1 1.8698E-1 2.18993E-1 2.30548E-1 2.35492E-1 2.72866E-1 2.5297E-1 2.43868E-1 2.60699E-1 1.87271E-1 1.61605E-1 2.33598E-1 2.8536E-1 2.53815E-1 2.10866E-1 1.27269E-1 1.46788E-1 1.19334E-1 1.48823E-1 1.41286E-1 1.24533E-1 1.54643E-1 1.63225E-1 1.65317E-1 1.80274E-1 1.06374E-1 7.73149E-2 9.42134E-2 8.00913E-2 6.93545E-2 7.41425E-2 1.01122E-1 1.45837E-1 1.9385E-1 2.43347E-1 2.13503E-1 1.4188E-1 1.66883E-1 1.85544E-1 1.26932E-1 7.12371E-2 6.80884E-2 6.22648E-2 5.78952E-2 4.73248E-2 7.41047E-2 4.7766E-2 7.04941E-2 1.00354E-1 6.22236E-2 5.16343E-2 5.29796E-2 4.0709E-2 9.83858E-2 1.4779E-1 1.23742E-1 1.12507E-1 1.58205E-1 1.14239E-1 1.27371E-1 1.35299E-1 1.86513E-1 2.34447E-1 3.09159E-1 3.56319E-1 3.69252E-1 3.27768E-1 3.00452E-1 2.23159E-1 1.99024E-1 2.02539E-1 2.79983E-1 3.11776E-1 3.31717E-1 2.83727E-1 2.63954E-1 3.58264E-1 4.20884E-1 3.37788E-1 3.34482E-1 3.8462E-1 4.23506E-1 4.61614E-1 4.97882E-1 4.61228E-1 4.59965E-1 5.16194E-1 4.64237E-1 4.96247E-1 4.67965E-1 5.61151E-1 5.38461E-1 4.92377E-1 5.1847E-1 5.46354E-1 5.74921E-1 6.09803E-1 5.98551E-1 6.25957E-1 6.59321E-1 6.51433E-1 6.42229E-1 6.40833E-1 6.61796E-1 6.64257E-1 6.65986E-1 -9999 -9999 -9999 -9999 -9999 -9999 -9999 -9999 -9999 -9999 -9999 -9999 -9999 -9999 -9999
-9999 -9999 -9999 -9999 -9999 -9999 -9999 -9999 -9999 -9999 -9999 -9999 -9999 -9999 -9999 -9999 -9999 -9999 -9999 -9999 -9999 -9999 -9999 -9999 -9999 -9999 -9999 -9999 -9999 -9999 -9999 -9999 -9999 -9999 -9999 -9999 -9999 -9999 -9999 -9999 -9999 -9999 -9999 -9999 -9999 -9999 -9999 -9999 -9999 -9999 -9999 -9999 -9999 -9999 -9999 -9999 -9999 -9999 -9999 -9999 -9999 -9999 -9999 -9999 -9999 -9999 -9999 -9999 -9999 -9999 -9999 -9999 -9999 -9999 -9999 -9999 -9999 -9999 -9999 -9999 -9999 -9999 -9999 -9999 -9999 -9999 -9999 -9999 -9999 -9999 -9999 -9999 -9999 -9999 -9999 -9999 -9999 -9999 -9999 -9999 -9999 -9999 -9999 -9999 -9999 -9999 -9999 -9999 -9999 2.64502E-1 2.83458E-1 2.89131E-1 2.68243E-1 2.44735E-1 2.77001E-1 2.77857E-1 2.57488E-1 2.19501E-1 2.18764E-1 2.13743E-1 1.88363E-1 1.7987E-1 1.74919E-1 1.79156E-1 2.04509E-1 2.32501E-1 2.72807E-1 2.67602E-1 2.69189E-1 2.79264E-1 2.62566E-1 2.29638E-1 1.92915E-1 1.74281E-1 1.67565E-1 2.0414E-1 2.04619E-1 2.23924E-1 1.89956E-1 1.7752E-1 2.74692E-1 3.60913E-1 3.13889E-1 2.43781E-1 1.91944E-1 2.11504E-1 2.10813E-1 2.33392E-1 2.2596E-1 1.96253E-1 1.95535E-1 2.07571E-1 1.95936E-1 1.4276E-1 1.95148E-1 2.68439E-1 2.16275E-1 1.75868E-1 1.62118E-1 1.69193E-1 1.56585E-1 1.40675E-1 1.29164E-1 1.38006E-1 1.17325E-1 9.63927E-2 9.90262E-2 1.33263E-1 1.12224E-1 6.77301E-2 6.16159E-2 7.37741E-2 1.10931E-1 1.17065E-1 1.5545E-1 2.16705E-1 2.26089E-1 2.07359E-1 1.61295E-1 1.26932E-1 1.83689E-1 1.38281E-1 9.08474E-2 8.96581E-2 1.04333E-1 9.87733E-2 7.02471E-2 4.31846E-2 4.49099E-2 5.57184E-2 5.93532E-2 6.63968E-2 4.74331E-2 3.17372E-2 6.58231E-2 7.79668E-2 1.16474E-1 1.35763E-1 1.1102E-1 1.27797E-1 1.03173E-1 1.31027E-1 1.72527E-1 2.0957E-1 2.48459E-1 2.55458E-1 3.37312E-1 3.5439E-1 3.37312E-1 2.72623E-1 2.53837E-1 1.72777E-1 1.36701E-1 2.05661E-1 2.3611E-1 2.70123E-1 2.76153E-1 2.4215E-1 2.98005E-1 3.70373E-1 4.10728E-1 3.85349E-1 2.9406E-1 2.89566E-1 3.58338E-1 4.60071E-1 4.55055E-1 4.45092E-1 4.02005E-1 5.01578E-1 4.4424E-1 3.92285E-1 4.1041E-1 4.93176E-1 4.77205E-1 4.1128E-1 4.37295E-1 4.51386E-1 5.08312E-1 5.51537E-1 5.60916E-1 6.23129E-1 6.41842E-1 6.56225E-1 6.56046E-1 6.30594E-1 6.74178E-1 6.7916E-1 6.8177E-1 6.74703E-1 -9999 -9999 -9999 -9999 -9999 -9999 -9999 -9999 -9999 -9999 -9999 -9999 -9999 -9999
-9999 -9999 -9999 -9999 -9999 -9999 -9999 -9999 -9999 -9999 -9999 -9999 -9999 -9999 -9999 -9999 -9999 -9999 -9999 -9999 -9999 -9999 -9999 -9999 -9999 -9999 -9999 -9999 -9999 -9999 -9999 -9999 -9999 -9999 -9999 -9999 -9999 -9999 -9999 -9999 -9999 -9999 -9999 -9999 -9999 -9999 -9999 -9999 -9999 -9999 -9999 -9999 -9999 -9999 -9999 -9999 -9999 -9999 -9999 -9999 -9999 -9999 -9999 -9999 -9999 -9999 -9999 -9999 -9999 -9999 -9999 -9999 -9999 -9999 -9999 -9999 -9999 -9999 -9999 -9999 -9999 -9999 -9999 -9999 -9999 -9999 -9999 -9999 -9999 -9999 -9999 -9999 -9999 -9999 -9999 -9999 -9999 -9999 -9999 -9999 -9999 -9999 -9999 -9999 -9999 -9999 -9999 -9999 2.55181E-1 2.42651E-1 2.86371E-1 3.42692E-1 3.13383E-1 2.51061E-1 2.41064E-1 2.89013E-1 2.91676E-1 2.52779E-1 2.43436E-1 2.41588E-1 2.42775E-1 2.10084E-1 1.82025E-1 1.73292E-1 1.60036E-1 1.92657E-1 2.41854E-1 2.57901E-1 2.71527E-1 2.44539E-1 2.39206E-1 2.26509E-1 2.02743E-1 1.98941E-1 2.13573E-1 2.37983E-1 2.87311E-1 2.69783E-1 1.90619E-1 2.11634E-1 3.54072E-1 3.0839E-1 3.11329E-1 2.22419E-1 1.87966E-1 2.08141E-1 2.45975E-1 2.16878E-1 1.97611E-1 1.95729E-1 1.73509E-1 2.01315E-1 2.46399E-1 1.78026E-1 1.52458E-1 2.02189E-1 1.77186E-1 1.70318E-1 1.38794E-1 1.27819E-1 1.30226E-1 1.23373E-1 9.74686E-2 1.01729E-1 6.8267E-2 5.16745E-2 5.95017E-2 8.72282E-2 8.70098E-2 6.20582E-2 5.35479E-2 8.57958E-2 1.30091E-1 1.72298E-1 2.02799E-1 2.15416E-1 1.50455E-1 1.06971E-1 9.47009E-2 8.59207E-2 1.29078E-1 1.37638E-1 1.22035E-1 1.27526E-1 1.1244E-1 9.43305E-2 7.86495E-2 5.23327E-2 3.06708E-2 4.21978E-2 4.71555E-2 6.64621E-2 4.65626E-2 5.25375E-2 6.09711E-2 8.00328E-2 9.27817E-2 1.23589E-1 1.47914E-1 1.62637E-1 1.00268E-1 1.20455E-1 1.40726E-1 1.72505E-1 2.1737E-1 2.99278E-1 3.20063E-1 3.24922E-1 3.18817E-1 2.20981E-1 1.70485E-1 1.64208E-1 1.29498E-1 1.64094E-1 2.20193E-1 2.37616E-1 2.7573E-1 2.25971E-1 2.34662E-1 2.47979E-1 3.43914E-1 3.69353E-1 3.1099E-1 2.49354E-1 2.89479E-1 4.17825E-1 4.25887E-1 3.94354E-1 3.21339E-1 4.0885E-1 4.82476E-1 3.89156E-1 3.89898E-1 3.58615E-1 3.55967E-1 4.14913E-1 4.50932E-1 4.80239E-1 5.64984E-1 5.73436E-1 5.89114E-1 6.01063E-1 5.76852E-1 6.25183E-1 6.44281E-1 6.46995E-1 6.68474E-1 -9999 -9999 -9999 -9999 -9999 -9999 -9999 -9999 -9999 -9999 -9999 -9999 -9999 -9999 -9999 -9999 -9999
-9999 -9999 -9999 -9999 -9999 -9999 -9999 -9999 -9999 -9999 -9999 -9999 -9999 -9999 -9999 -9999 -9999 -9999 -9999 -9999 -9999 -9999 -9999 -9999 -9999 -9999 -9999 -9999 -9999 -9999 -9999 -9999 -9999 -9999 -9999 -9999 -9999 -9999 -9999 -9999 -9999 -9999 -9999 -9999 -9999 -9999 -9999 -9999 -9999 -9999 -9999 -9999 -9999 -9999 -9999 -9999 -9999 -9999 -9999 -9999 -9999 -9999 -9999 -9999 -9999 -9999 -9999 -9999 -9999 -9999 -9999 -9999 -9999 -9999 -9999 -9999 -9999 -9999 -9999 -9999 -9999 -9999 -9999 -9999 -9999 -9999 -9999 -9999 -9999 -9999 -9999 -9999 -9999 -9999 -9999 -9999 -9999 -9999 -9999 -9999 -9999 -9999 -9999 -9999 -9999 -9999 -9999 -9999 2.25E-1 2.38518E-1 3.06816E-1 3.55541E-1 3.50131E-1 2.37827E-1 2.27729E-1 2.78181E-1 3.04179E-1 2.9772E-1 2.5139E-1 2.45257E-1 2.75412E-1 2.50884E-1 2.03721E-1 1.57447E-1 1.53837E-1 1.65987E-1 2.07036E-1 2.11491E-1 1.99627E-1 1.94936E-1 1.93671E-1 1.90662E-1 1.97314E-1 1.80606E-1 2.11901E-1 2.39451E-1 2.83907E-1 2.30545E-1 2.15797E-1 2.38265E-1 3.22874E-1 3.12649E-1 2.99315E-1 2.1615E-1 2.27182E-1 2.03683E-1 2.35479E-1 2.14586E-1 1.69036E-1 1.94903E-1 1.47601E-1 1.32447E-1 1.81072E-1 1.46009E-1 1.64326E-1 2.08451E-1 1.86531E-1 1.7185E-1 1.46396E-1 1.21536E-1 1.16526E-1 1.1468E-1 7.84777E-2 8.49753E-2 7.28461E-2 5.08907E-2 4.77648E-2 5.63267E-2 5.05575E-2 5.86617E-2 6.99217E-2 8.8413E-2 1.08083E-1 1.69312E-1 1.46997E-1 1.33513E-1 1.33513E-1 9.35918E-2 5.90635E-2 7.2808E-2 1.241E-1 1.46573E-1 9.00676E-2 8.27446E-2 6.57739E-2 5.90157E-2 5.4474E-2 3.83085E-2 3.94759E-2 3.89492E-2 3.20396E-2 4.28828E-2 4.62626E-2 7.24872E-2 9.40646E-2 9.11798E-2 9.26779E-2 1.3856E-1 2.27043E-1 2.50683E-1 2.76244E-1 1.8952E-1 2.12271E-1 2.18743E-1 2.8081E-1 3.00167E-1 2.63218E-1 2.11962E-1 2.82278E-1 2.34316E-1 1.90681E-1 1.33857E-1 1.0605E-1 1.19241E-1 1.42746E-1 2.03842E-1 2.54087E-1 1.97364E-1 1.66378E-1 2.01265E-1 2.70012E-1 3.19804E-1 2.57127E-1 2.13739E-1 3.01745E-1 3.8894E-1 3.7037E-1 3.13869E-1 3.05414E-1 3.78446E-1 4.46508E-1 4.46019E-1 3.71249E-1 2.6053E-1 2.62523E-1 3.74239E-1 4.66223E-1 5.09331E-1 4.88284E-1 5.59837E-1 5.81742E-1 5.64915E-1 5.04924E-1 6.0174E-1 6.40803E-1 6.37935E-1 6.48123E-1 6.78298E-1 6.64036E-1 -9999 -9999 -9999 -9999 -9999 -9999 -9999 -9999 -9999 -9999 -9999 -9999 -9999 -9999 -9999
-9999 -9999 -9999 -9999 -9999 -9999 -9999 -9999 -9999 -9999 -9999 -9999 -9999 -9999 -9999 -9999 -9999 -9999 -9999 -9999 -9999 -9999 -9999 -9999 -9999 -9999 -9999 -9999 -9999 -9999 -9999 -9999 -9999 -9999 -9999 -9999 -9999 -9999 -9999 -9999 -9999 -9999 -9999 -9999 -9999 -9999 -9999 -9999 -9999 -9999 -9999 -9999 -9999 -9999 -9999 -9999 -9999 -9999 -9999 -9999 -9999 -9999 -9999 -9999 -9999 -9999 -9999 -9999 -9999 -9999 -9999 -9999 -9999 -9999 -9999 -9999 -9999 -9999 -9999 -9999 -9999 -9999 -9999 -9999 -9999 -9999 -9999 -9999 -9999 -9999 -9999 -9999 -9999 -9999 -9999 -9999 -9999 -9999 -9999 -9999 -9999 -9999 -9999 -9999 -9999 -9999 -9999 2.22475E-1 2.18863E-1 2.30399E-1 2.86482E-1 3.3894E-1 3.23899E-1 2.47728E-1 2.09967E-1 2.55332E-1 2.91488E-1 3.19703E-1 3.01259E-1 2.8949E-1 2.73053E-1 2.29059E-1 1.88668E-1 1.68765E-1 1.54258E-1 1.56805E-1 1.7381E-1 1.62226E-1 1.69376E-1 1.88511E-1 1.91245E-1 2.00749E-1 2.00703E-1 2.5488E-1 2.88085E-1 2.41024E-1 1.90121E-1 1.75008E-1 2.12884E-1 2.89582E-1 2.89225E-1 3.04934E-1 2.78125E-1 2.32452E-1 2.05689E-1 2.21019E-1 2.37408E-1 2.29511E-1 1.67635E-1 1.93322E-1 1.40079E-1 1.40198E-1 1.51017E-1 1.49532E-1 1.97058E-1 1.78321E-1 1.74408E-1 1.43818E-1 1.26414E-1 1.12768E-1 1.22463E-1 1.15584E-1 8.59799E-2 7.48743E-2 8.75622E-2 7.09792E-2 6.18441E-2 4.30533E-2 5.31266E-2 7.12497E-2 9.22469E-2 1.02898E-1 1.57834E-1 1.61588E-1 1.04235E-1 6.87026E-2 9.38677E-2 8.62985E-2 5.03299E-2 5.57616E-2 8.63988E-2 1.29057E-1 1.18057E-1 1.01237E-1 8.16735E-2 9.19677E-2 6.0108E-2 5.1525E-2 6.40651E-2 4.23059E-2 4.6418E-2 5.81457E-2 6.7185E-2 7.82542E-2 1.15175E-1 1.45232E-1 1.68239E-1 1.41502E-1 1.51843E-1 1.31593E-1 2.21068E-1 2.71127E-1 2.65745E-1 2.90419E-1 2.96217E-1 2.50118E-1 1.73554E-1 1.52673E-1 2.06562E-1 2.60796E-1 2.27418E-1 1.33904E-1 1.09886E-1 9.76046E-2 1.42729E-1 1.96286E-1 2.22677E-1 1.67242E-1 1.86199E-1 2.28628E-1 2.50465E-1 2.31129E-1 2.3322E-1 2.09006E-1 3.03205E-1 3.55774E-1 3.1041E-1 2.38384E-1 2.52084E-1 2.85915E-1 3.00254E-1 3.59912E-1 3.56244E-1 2.65046E-1 3.02418E-1 4.08582E-1 4.37747E-1 4.36461E-1 4.21685E-1 4.93373E-1 5.57261E-1 5.12409E-1 5.30916E-1 6.00995E-1 6.26473E-1 6.5493E-1 6.53589E-1 6.77522E-1 6.68787E-1 -9999 -9999 -9999 -9999 -9999 -9999 -9999 -9999 -9999 -9999 -9999 -9999 -9999 -9999 -9999
-9999 -9999 -9999 -9999 -9999 -9999 -9999 -9999 -9999 -9999 -9999 -9999 -9999 -9999 -9999 -9999 -9999 -9999 -9999 -9999 -9999 -9999 -9999 -9999 -9999 -9999 -9999 -9999 -9999 -9999 -9999 -9999 -9999 -9999 -9999 -9999 -9999 -9999 -9999 -9999 -9999 -9999 -9999 -9999 -9999 -9999 -9999 -9999 -9999 -9999 -9999 -9999 -9999 -9999 -9999 -9999 -9999 -9999 -9999 -9999 -9999 -9999 -9999 -9999 -9999 -9999 -9999 -9999 -9999 -9999 -9999 -9999 -9999 -9999 -9999 -9999 -9999 -9999 -9999 -9999 -9999 -9999 -9999 -9999 -9999 -9999 -9999 -9999 -9999 -9999 -9999 -9999 -9999 -9999 -9999 -9999 -9999 -9999 -9999 -9999 -9999 -9999 -9999 -9999 -9999 -9999 -9999 2.1721E-1 2.14203E-1 2.30972E-1 2.66547E-1 3.37486E-1 3.29585E-1 2.49236E-1 2.05183E-1 2.19715E-1 2.875E-1 3.4345E-1 3.46371E-1 3.25116E-1 2.47829E-1 2.19964E-1 1.90405E-1 1.72422E-1 1.63395E-1 1.40402E-1 1.59898E-1 1.7289E-1 1.96123E-1 1.93756E-1 1.77362E-1 1.97697E-1 2.4419E-1 3.48972E-1 3.3756E-1 2.72231E-1 1.52679E-1 1.79169E-1 2.57697E-1 3.0502E-1 2.81114E-1 2.98658E-1 2.30176E-1 1.86259E-1 2.04208E-1 1.9679E-1 2.01653E-1 1.76581E-1 2.06182E-1 1.62213E-1 1.31661E-1 1.76845E-1 1.54972E-1 1.76177E-1 1.98164E-1 1.76393E-1 1.31222E-1 1.0429E-1 1.09699E-1 1.0155E-1 8.94813E-2 1.00126E-1 6.84423E-2 7.21644E-2 5.97153E-2 6.29822E-2 5.61821E-2 4.24021E-2 6.27552E-2 8.18393E-2 1.09204E-1 1.43524E-1 1.37432E-1 1.07164E-1 7.11223E-2 4.60365E-2 6.13166E-2 5.07773E-2 5.46123E-2 7.29702E-2 9.80841E-2 1.1244E-1 1.35517E-1 1.16353E-1 1.30786E-1 1.14332E-1 8.30404E-2 8.96581E-2 6.70049E-2 6.56928E-2 7.67371E-2 6.89314E-2 5.89951E-2 6.29497E-2 7.53598E-2 1.15074E-1 1.93709E-1 2.36839E-1 1.15058E-1 1.23943E-1 2.18267E-1 1.87106E-1 2.0877E-1 2.73434E-1 2.61152E-1 2.21491E-1 1.48462E-1 1.18477E-1 1.48178E-1 1.5573E-1 2.11807E-1 1.8121E-1 1.17778E-1 8.88669E-2 1.36252E-1 1.74379E-1 1.36651E-1 1.33144E-1 1.63886E-1 1.60774E-1 1.97478E-1 1.43984E-1 1.7504E-1 2.41843E-1 3.02221E-1 2.74295E-1 2.00269E-1 2.7683E-1 3.00076E-1 2.47978E-1 2.41347E-1 2.75633E-1 2.90861E-1 2.47706E-1 2.90864E-1 3.94933E-1 3.67482E-1 3.01863E-1 3.31439E-1 4.26797E-1 5.24719E-1 4.17459E-1 4.7253E-1 6.1373E-1 6.31781E-1 6.5186E-1 6.31123E-1 6.53569E-1 -9999 -9999 -9999 -9999 -9999 -9999 -9999 -9999 -9999 -9999 -9999 -9999 -9999 -9999 -9999 -9999
-9999 -9999 -9999 -9999 -9999 -9999 -9999 -9999 -9999 -9999 -9999 -9999 -9999 -9999 -9999 -9999 -9999 -9999 -9999 -9999 -9999 -9999 -9999 -9999 -9999 -9999 -9999 -9999 -9999 -9999 -9999 -9999 -9999 -9999 -9999 -9999 -9999 -9999 -9999 -9999 -9999 -9999 -9999 -9999 -9999 -9999 -9999 -9999 -9999 -9999 -9999 -9999 -9999 -9999 -9999 -9999 -9999 -9999 -9999 -9999 -9999 -9999 -9999 -9999 -9999 -9999 -9999 -9999 -9999 -9999 -9999 -9999 -9999 -9999 -9999 -9999 -9999 -9999 -9999 -9999 -9999 -9999 -9999 -9999 -9999 -9999 -9999 -9999 -9999 -9999 -9999 -9999 -9999 -9999 -9999 -9999 -9999 -9999 -9999 -9999 -9999 -9999 -9999 -9999 -9999 -9999 -9999 2.1366E-1 2.15566E-1 2.32693E-1 3.15466E-1 3.81215E-1 3.43655E-1 2.54718E-1 1.88941E-1 2.14862E-1 2.66792E-1 3.32963E-1 3.62015E-1 2.98285E-1 2.63925E-1 2.31062E-1 2.00396E-1 1.74973E-1 1.4825E-1 1.52794E-1 1.66741E-1 1.81688E-1 1.94346E-1 1.72696E-1 1.74784E-1 2.13345E-1 2.99481E-1 3.74531E-1 3.05685E-1 2.07517E-1 1.66768E-1 2.20101E-1 2.84312E-1 2.8187E-1 2.57177E-1 2.39927E-1 1.98043E-1 1.62901E-1 1.94948E-1 2.11924E-1 1.90964E-1 1.5384E-1 1.80779E-1 1.28666E-1 1.24158E-1 1.46009E-1 1.35853E-1 1.8826E-1 1.87983E-1 1.29742E-1 1.11951E-1 9.12065E-2 7.35702E-2 8.35186E-2 9.3411E-2 7.54207E-2 5.85189E-2 4.67094E-2 4.07786E-2 4.80073E-2 5.47171E-2 3.52655E-2 5.98293E-2 8.22221E-2 1.06977E-1 1.33441E-1 1.01255E-1 8.54903E-2 7.88786E-2 5.03563E-2 4.10522E-2 4.30903E-2 6.76709E-2 9.77473E-2 1.20081E-1 1.12012E-1 9.43305E-2 7.88786E-2 1.05096E-1 1.22914E-1 1.12425E-1 9.83604E-2 8.7401E-2 8.88838E-2 5.93316E-2 5.57407E-2 6.38553E-2 9.0806E-2 1.05367E-1 1.03517E-1 1.48418E-1 1.12988E-1 1.50625E-1 1.82867E-1 2.26423E-1 1.73599E-1 1.64376E-1 2.36423E-1 2.19732E-1 2.36306E-1 1.98314E-1 1.36823E-1 1.01047E-1 1.03839E-1 1.35875E-1 1.71486E-1 1.21181E-1 8.91991E-2 1.23275E-1 1.14502E-1 1.15293E-1 8.68781E-2 9.05792E-2 1.19767E-1 1.22595E-1 9.46754E-2 1.10613E-1 1.84516E-1 2.2017E-1 2.25627E-1 2.33296E-1 2.85048E-1 3.30869E-1 2.84556E-1 2.89384E-1 2.59476E-1 2.72232E-1 2.33334E-1 2.15897E-1 3.14014E-1 3.00555E-1 2.4693E-1 3.14759E-1 4.14676E-1 4.55702E-1 3.84827E-1 4.53706E-1 5.41703E-1 5.66753E-1 6.29116E-1 5.78715E-1 6.29339E-1 -9999 -9999 -9999 -9999 -9999 -9999 -9999 -9999 -9999 -9999 -9999 -9999 -9999 -9999 -9999 -9999
-9999 -9999 -9999 -9999 -9999 -9999 -9999 -9999 -9999 -9999 -9999 -9999 -9999 -9999 -9999 -9999 -9999 -9999 -9999 -9999 -9999 -9999 -9999 -9999 -9999 -9999 -9999 -9999 -9999 -9999 -9999 -9999 -9999 -9999 -9999 -9999 -9999 -9999 -9999 -9999 -9999 -9999 -9999 -9999 -9999 -9999 -9999 -9999 -9999 -9999 -9999 -9999 -9999 -9999 -9999 -9999 -9999 -9999 -9999 -9999 -9999 -9999 -9999 -9999 -9999 -9999 -9999 -9999 -9999 -9999 -9999 -9999 -9999 -9999 -9999 -9999 -9999 -9999 -9999 -9999 -9999 -9999 -9999 -9999 -9999 -9999 -9999 -9999 -9999 -9999 -9999 -9999 -9999 -9999 -9999 -9999 -9999 -9999 -9999 -9999 -9999 -9999 -9999 -9999 -9999 -9999 2.1584E-1 2.14748E-1 2.10593E-1 2.48029E-1 3.26025E-1 3.97476E-1 3.57758E-1 2.33878E-1 1.99905E-1 2.00941E-1 2.42577E-1 2.69402E-1 3.15583E-1 3.27686E-1 2.8824E-1 2.49742E-1 1.80888E-1 1.55533E-1 1.53004E-1 1.72737E-1 1.68771E-1 1.80331E-1 1.5241E-1 1.62334E-1 2.07529E-1 2.82157E-1 3.63247E-1 3.3545E-1 2.79316E-1 1.7563E-1 2.08051E-1 2.87261E-1 2.92119E-1 2.51601E-1 2.56215E-1 2.06731E-1 1.88487E-1 1.67679E-1 1.66973E-1 1.73809E-1 1.31105E-1 1.5721E-1 1.51674E-1 1.00806E-1 1.12756E-1 1.23244E-1 1.20861E-1 1.65115E-1 1.4057E-1 9.58529E-2 1.12011E-1 8.28288E-2 8.53245E-2 8.97185E-2 8.14796E-2 7.05092E-2 6.48108E-2 6.55987E-2 5.63788E-2 5.33011E-2 5.05352E-2 3.82815E-2 6.49591E-2 8.69241E-2 1.04333E-1 1.05133E-1 5.72108E-2 5.08726E-2 6.39823E-2 4.64859E-2 2.8024E-2 2.7905E-2 4.81289E-2 7.99602E-2 6.3198E-2 4.56359E-2 4.54394E-2 4.81807E-2 9.42115E-2 1.06886E-1 7.69826E-2 7.53336E-2 6.74261E-2 5.8611E-2 5.07931E-2 4.33672E-2 8.2632E-2 1.19967E-1 1.57514E-1 1.87564E-1 1.18187E-1 1.18186E-1 1.86613E-1 2.17073E-1 2.26732E-1 1.80997E-1 1.28254E-1 2.00863E-1 1.97444E-1 1.80069E-1 2.13167E-1 1.53603E-1 1.04603E-1 9.50383E-2 9.27902E-2 9.66301E-2 1.00388E-1 6.85991E-2 1.00479E-1 8.10946E-2 6.09973E-2 4.9517E-2 6.34146E-2 8.51134E-2 9.76714E-2 1.17053E-1 1.46846E-1 2.12413E-1 2.35298E-1 2.62152E-1 2.37902E-1 2.27212E-1 2.86893E-1 3.31272E-1 3.50952E-1 3.49377E-1 3.34021E-1 2.78606E-1 1.91209E-1 2.46553E-1 2.3988E-1 1.99299E-1 2.81043E-1 3.00974E-1 3.38084E-1 3.24379E-1 3.69266E-1 4.3241E-1 5.18972E-1 5.8922E-1 4.8928E-1 5.44751E-1 -9999 -9999 -9999 -9999 -9999 -9999 -9999 -9999 -9999 -9999 -9999 -9999 -9999 -9999 -9999 -9999
-9999 -9999 -9999 -9999 -9999 -9999 -9999 -9999 -9999 -9999 -9999 -9999 -9999 -9999 -9999 -9999 -9999 -9999 -9999 -9999 -9999 -9999 -9999 -9999 -9999 -9999 -9999 -9999 -9999 -9999 -9999 -9999 -9999 -9999 -9999 -9999 -9999 -9999 -9999 -9999 -9999 -9999 -9999 -9999 -9999 -9999 -9999 -9999 -9999 -9999 -9999 -9999 -9999 -9999 -9999 -9999 -9999 -9999 -9999 -9999 -9999 -9999 -9999 -9999 -9999 -9999 -9999 -9999 -9999 -9999 -9999 -9999 -9999 -9999 -9999 -9999 -9999 -9999 -9999 -9999 -9999 -9999 -9999 -9999 -9999 -9999 -9999 -9999 -9999 -9999 -9999 -9999 -9999 -9999 -9999 -9999 -9999 -9999 -9999 -9999 -9999 -9999 -9999 -9999 -9999 -9999 2.12306E-1 2.0074E-1 2.41163E-1 2.93908E-1 3.11177E-1 3.14107E-1 3.00014E-1 2.33011E-1 2.28899E-1 2.20641E-1 2.06241E-1 2.49439E-1 3.23782E-1 3.49512E-1 3.22722E-1 2.31933E-1 1.81607E-1 1.54475E-1 1.55109E-1 1.82009E-1 1.46185E-1 1.50404E-1 1.4365E-1 1.70325E-1 2.55908E-1 3.37038E-1 3.17839E-1 3.07855E-1 2.01732E-1 1.88707E-1 2.41973E-1 2.48441E-1 2.60759E-1 2.58026E-1 2.36227E-1 1.74817E-1 1.47881E-1 1.58769E-1 1.66144E-1 1.49525E-1 1.65781E-1 1.67508E-1 1.27854E-1 1.16281E-1 1.18812E-1 1.40168E-1 1.1792E-1 9.41454E-2 1.07797E-1 1.28503E-1 1.11229E-1 9.41527E-2 9.41527E-2 7.49493E-2 7.54339E-2 6.32143E-2 6.14262E-2 5.67946E-2 4.26356E-2 4.75574E-2 5.32724E-2 3.73459E-2 4.26033E-2 5.90627E-2 8.30404E-2 7.46894E-2 4.83558E-2 3.99846E-2 3.43386E-2 2.86539E-2 2.73358E-2 2.87527E-2 5.0894E-2 6.32398E-2 4.33773E-2 3.18773E-2 3.7185E-2 5.26349E-2 7.16256E-2 9.64897E-2 8.46984E-2 7.69769E-2 4.7307E-2 3.43791E-2 3.42672E-2 3.8613E-2 5.54458E-2 5.96588E-2 9.36458E-2 1.11539E-1 1.45775E-1 1.74005E-1 2.21865E-1 1.61216E-1 1.69961E-1 1.27718E-1 1.09427E-1 1.53924E-1 1.94243E-1 1.70949E-1 1.96273E-1 1.90548E-1 1.46725E-1 1.41628E-1 1.19779E-1 9.42157E-2 5.37076E-2 6.4895E-2 8.80925E-2 6.02567E-2 4.4018E-2 6.13305E-2 7.56589E-2 1.22671E-1 1.51217E-1 1.72321E-1 1.93655E-1 1.60527E-1 2.05893E-1 2.3975E-1 1.56719E-1 1.54363E-1 2.32006E-1 2.63814E-1 3.53562E-1 3.60046E-1 2.72394E-1 2.27223E-1 1.61321E-1 1.77762E-1 1.99097E-1 1.85753E-1 2.12485E-1 2.90498E-1 3.9619E-1 3.89383E-1 4.08556E-1 4.64861E-1 4.77777E-1 5.16327E-1 4.98816E-1 4.64615E-1 -9999 -9999 -9999 -9999 -9999 -9999 -9999 -9999 -9999 -9999 -9999 -9999 -9999 -9999 -9999 -9999
-9999 -9999 -9999 -9999 -9999 -9999 -9999 -9999 -9999 -9999 -9999 -9999 -9999 -9999 -9999 -9999 -9999 -9999 -9999 -9999 -9999 -9999 -9999 -9999 -9999 -9999 -9999 -9999 -9999 -9999 -9999 -9999 -9999 -9999 -9999 -9999 -9999 -9999 -9999 -9999 -9999 -9999 -9999 -9999 -9999 -9999 -9999 -9999 -9999 -9999 -9999 -9999 -9999 -9999 -9999 -9999 -9999 -9999 -9999 -9999 -9999 -9999 -9999 -9999 -9999 -9999 -9999 -9999 -9999 -9999 -9999 -9999 -9999 -9999 -9999 -9999 -9999 -9999 -9999 -9999 -9999 -9999 -9999 -9999 -9999 -9999 -9999 -9999 -9999 -9999 -9999 -9999 -9999 -9999 -9999 -9999 -9999 -9999 -9999 -9999 -9999 -9999 -9999 -9999 -9999 2.10689E-1 1.88832E-1 2.06768E-1 2.70888E-1 3.01338E-1 2.57623E-1 2.65739E-1 2.69964E-1 2.28707E-1 2.36106E-1 2.25656E-1 2.20799E-1 2.55641E-1 3.4378E-1 3.44264E-1 3.02257E-1 2.27928E-1 1.77796E-1 1.53843E-1 1.54475E-1 1.57773E-1 1.40044E-1 1.41085E-1 1.58491E-1 2.10648E-1 2.38459E-1 3.16877E-1 3.11567E-1 2.88292E-1 1.78614E-1 1.93874E-1 2.24098E-1 2.7313E-1 2.70091E-1 2.61522E-1 2.03863E-1 1.54925E-1 1.28893E-1 1.39057E-1 1.45612E-1 1.66773E-1 1.68267E-1 1.61402E-1 1.23045E-1 8.84154E-2 9.11207E-2 1.28479E-1 1.09011E-1 7.09792E-2 1.16789E-1 1.46227E-1 1.10739E-1 7.23841E-2 6.57467E-2 6.29507E-2 7.06088E-2 6.13095E-2 4.62668E-2 5.24424E-2 5.41802E-2 4.08381E-2 3.89424E-2 3.29009E-2 3.44815E-2 4.91152E-2 4.53682E-2 5.84607E-2 5.58605E-2 3.87139E-2 3.024E-2 3.91593E-2 3.56299E-2 2.83372E-2 3.42145E-2 4.12647E-2 2.79932E-2 2.917E-2 3.7838E-2 3.207E-2 3.81632E-2 7.10303E-2 8.94082E-2 6.10374E-2 6.21437E-2 4.67444E-2 3.25921E-2 3.7496E-2 6.1459E-2 8.83421E-2 6.22704E-2 6.86883E-2 8.95299E-2 1.85618E-1 1.98659E-1 1.34458E-1 1.07216E-1 1.05565E-1 9.82865E-2 1.59583E-1 1.5122E-1 1.34803E-1 1.17464E-1 1.72972E-1 1.8103E-1 1.65115E-1 1.11194E-1 7.72362E-2 4.45523E-2 6.02207E-2 5.7839E-2 4.60155E-2 4.90862E-2 7.24524E-2 9.63321E-2 1.06377E-1 1.34718E-1 1.33666E-1 1.77355E-1 1.16702E-1 1.58425E-1 1.99456E-1 1.512E-1 1.19218E-1 1.73313E-1 3.19829E-1 3.47259E-1 2.82168E-1 2.68641E-1 2.32926E-1 1.73119E-1 1.35587E-1 2.20454E-1 2.55218E-1 2.48722E-1 3.74176E-1 4.74775E-1 5.35833E-1 4.80769E-1 5.72396E-1 5.66438E-1 4.44369E-1 4.24415E-1 4.66688E-1 6.50878E-1 -9999 -9999 -9999 -9999 -9999 -9999 -9999 -9999 -9999 -9999 -9999 -9999 -9999 -9999 -9999
-9999 -9999 -9999 -9999 -9999 -9999 -9999 -9999 -9999 -9999 -9999 -9999 -9999 -9999 -9999 -9999 -9999 -9999 -9999 -9999 -9999 -9999 -9999 -9999 -9999 -9999 -9999 -9999 -9999 -9999 -9999 -9999 -9999 -9999 -9999 -9999 -9999 -9999 -9999 -9999 -9999 -9999 -9999 -9999 -9999 -9999 -9999 -9999 -9999 -9999 -9999 -9999 -9999 -9999 -9999 -9999 -9999 -9999 -9999 -9999 -9999 -9999 -9999 -9999 -9999 -9999 -9999 -9999 -9999 -9999 -9999 -9999 -9999 -9999 -9999 -9999 -9999 -9999 -9999 -9999 -9999 -9999 -9999 -9999 -9999 -9999 -9999 -9999 -9999 -9999 -9999 -9999 -9999 -9999 -9999 -9999 -9999 -9999 -9999 -9999 -9999 -9999 -9999 -9999 -9999 1.7834E-1 1.80481E-1 2.1248E-1 2.5329E-1 2.38054E-1 2.2587E-1 2.41588E-1 2.61142E-1 2.46657E-1 2.10237E-1 1.97393E-1 2.02129E-1 2.51767E-1 2.89468E-1 2.9336E-1 2.60289E-1 1.95698E-1 1.69907E-1 1.39267E-1 1.41411E-1 1.56703E-1 1.44048E-1 1.54862E-1 2.11994E-1 2.63555E-1 2.94844E-1 3.44399E-1 2.90391E-1 2.42494E-1 1.60377E-1 1.79745E-1 2.09845E-1 2.22238E-1 2.5477E-1 2.4177E-1 1.50108E-1 1.38999E-1 1.30007E-1 1.45588E-1 1.20253E-1 1.3917E-1 1.53124E-1 1.44519E-1 1.14033E-1 1.14289E-1 8.24122E-2 8.13778E-2 7.47581E-2 6.56408E-2 1.0155E-1 1.15534E-1 8.40646E-2 6.34131E-2 6.18732E-2 8.01683E-2 7.04619E-2 6.2363E-2 5.63353E-2 4.39652E-2 5.2855E-2 4.04256E-2 3.88002E-2 3.37572E-2 3.37572E-2 3.96815E-2 3.19792E-2 5.04684E-2 3.87849E-2 4.34343E-2 3.94E-2 3.90836E-2 3.68601E-2 2.94809E-2 2.7748E-2 2.32678E-2 2.62891E-2 2.45876E-2 2.87807E-2 4.23576E-2 4.79997E-2 7.10303E-2 9.10492E-2 5.4645E-2 5.84002E-2 6.28236E-2 5.45199E-2 5.04341E-2 6.86169E-2 1.24254E-1 9.35608E-2 1.08387E-1 1.31045E-1 1.74241E-1 1.43353E-1 1.06716E-1 7.37785E-2 7.89692E-2 9.80615E-2 1.34115E-1 1.02366E-1 9.12712E-2 7.62384E-2 1.15242E-1 1.65115E-1 1.1792E-1 1.10485E-1 6.72961E-2 3.47836E-2 4.4607E-2 3.63365E-2 3.99847E-2 4.77904E-2 6.35886E-2 6.68965E-2 6.55337E-2 1.04974E-1 1.50149E-1 1.4225E-1 1.12743E-1 1.40673E-1 1.52728E-1 1.49396E-1 1.09894E-1 1.7709E-1 2.72772E-1 3.8631E-1 3.71448E-1 3.29174E-1 3.10754E-1 2.76392E-1 1.8495E-1 2.83602E-1 2.84994E-1 2.16075E-1 3.16131E-1 4.5436E-1 5.85548E-1 5.66223E-1 6.36361E-1 5.97391E-1 5.30027E-1 5.71463E-1 6.17972E-1 -9999 -9999 -9999 -9999 -9999 -9999 -9999 -9999 -9999 -9999 -9999 -9999 -9999 -9999 -9999 -9999
-9999 -9999 -9999 -9999 -9999 -9999 -9999 -9999 -9999 -9999 -9999 -9999 -9999 -9999 -9999 -9999 -9999 -9999 -9999 -9999 -9999 -9999 -9999 -9999 -9999 -9999 -9999 -9999 -9999 -9999 -9999 -9999 -9999 -9999 -9999 -9999 -9999 -9999 -9999 -9999 -9999 -9999 -9999 -9999 -9999 -9999 -9999 -9999 -9999 -9999 -9999 -9999 -9999 -9999 -9999 -9999 -9999 -9999 -9999 -9999 -9999 -9999 -9999 -9999 -9999 -9999 -9999 -9999 -9999 -9999 -9999 -9999 -9999 -9999 -9999 -9999 -9999 -9999 -9999 -9999 -9999 -9999 -9999 -9999 -9999 -9999 -9999 -9999 -9999 -9999 -9999 -9999 -9999 -9999 -9999 -9999 -9999 -9999 -9999 -9999 -9999 -9999 -9999 -9999 -9999 1.74351E-1 1.79289E-1 2.15015E-1 2.05387E-1 2.0777E-1 1.99044E-1 2.16409E-1 2.27731E-1 2.53801E-1 2.60074E-1 2.1849E-1 1.92323E-1 2.0318E-1 2.55446E-1 2.49549E-1 1.97997E-1 1.77796E-1 1.4418E-1 1.3715E-1 1.4102E-1 1.7124E-1 1.54158E-1 1.63133E-1 2.52422E-1 3.1854E-1 3.401E-1 3.31922E-1 2.9887E-1 1.83344E-1 1.89555E-1 1.77765E-1 2.14622E-1 2.3774E-1 2.20861E-1 1.98858E-1 1.6117E-1 1.37637E-1 1.43975E-1 1.46909E-1 1.06222E-1 7.44612E-2 9.41279E-2 9.17867E-2 9.6882E-2 1.13289E-1 9.79719E-2 6.91566E-2 5.75662E-2 6.75138E-2 8.30404E-2 7.97253E-2 8.83332E-2 6.20725E-2 5.18944E-2 6.65965E-2 8.30435E-2 6.16687E-2 5.74796E-2 4.45169E-2 4.42807E-2 3.71116E-2 3.58654E-2 3.20129E-2 2.50399E-2 2.79217E-2 2.79217E-2 3.11245E-2 3.17195E-2 4.12836E-2 3.12605E-2 2.78874E-2 3.83317E-2 3.37572E-2 2.78396E-2 2.01972E-2 1.88406E-2 2.46249E-2 3.64137E-2 7.24848E-2 9.18513E-2 8.29106E-2 7.48117E-2 4.48787E-2 3.7941E-2 4.59517E-2 4.25078E-2 6.72835E-2 9.62067E-2 7.1694E-2 7.32507E-2 1.05939E-1 1.65222E-1 1.41435E-1 1.20777E-1 7.06088E-2 5.06571E-2 6.39305E-2 9.8024E-2 9.95831E-2 8.98397E-2 6.09534E-2 4.60196E-2 6.988E-2 1.04395E-1 1.1125E-1 6.7838E-2 3.7616E-2 2.54381E-2 2.64304E-2 2.47711E-2 3.2028E-2 3.94408E-2 4.13575E-2 5.97795E-2 8.2379E-2 1.27478E-1 1.31474E-1 1.01085E-1 9.7398E-2 1.2511E-1 1.229E-1 1.06728E-1 1.01562E-1 1.98423E-1 2.73869E-1 3.19918E-1 3.92828E-1 4.03558E-1 4.24931E-1 4.04023E-1 2.66168E-1 3.51878E-1 3.80044E-1 2.58696E-1 2.56886E-1 3.94224E-1 5.83422E-1 6.42615E-1 6.37313E-1 6.26662E-1 6.63201E-1 -9999 -9999 -9999 -9999 -9999 -9999 -9999 -9999 -9999 -9999 -9999 -9999 -9999 -9999 -9999 -9999 -9999 -9999
-9999 -9999 -9999 -9999 -9999 -9999 -9999 -9999 -9999 -9999 -9999 -9999 -9999 -9999 -9999 -9999 -9999 -9999 -9999 -9999 -9999 -9999 -9999 -9999 -9999 -9999 -9999 -9999 -9999 -9999 -9999 -9999 -9999 -9999 -9999 -9999 -9999 -9999 -9999 -9999 -9999 -9999 -9999 -9999 -9999 -9999 -9999 -9999 -9999 -9999 -9999 -9999 -9999 -9999 -9999 -9999 -9999 -9999 -9999 -9999 -9999 -9999 -9999 -9999 -9999 -9999 -9999 -9999 -9999 -9999 -9999 -9999 -9999 -9999 -9999 -9999 -9999 -9999 -9999 -9999 -9999 -9999 -9999 -9999 -9999 -9999 -9999 -9999 -9999 -9999 -9999 -9999 -9999 -9999 -9999 -9999 -9999 -9999 -9999 -9999 -9999 -9999 -9999 -9999 1.76924E-1 1.72729E-1 1.84418E-1 1.81145E-1 1.87706E-1 1.88941E-1 1.97589E-1 1.90573E-1 2.07832E-1 2.44034E-1 2.93798E-1 2.77968E-1 2.02136E-1 1.96123E-1 2.38328E-1 2.11589E-1 1.87524E-1 1.55567E-1 1.46253E-1 1.38752E-1 1.43451E-1 1.84386E-1 1.59128E-1 2.16698E-1 3.00566E-1 3.53388E-1 3.46701E-1 2.96698E-1 2.62224E-1 2.02973E-1 2.05839E-1 2.12823E-1 1.96409E-1 2.09775E-1 1.94107E-1 1.68297E-1 1.66747E-1 1.53825E-1 1.42441E-1 9.41454E-2 5.85831E-2 4.71895E-2 6.48617E-2 7.23379E-2 6.39458E-2 9.63136E-2 7.94999E-2 4.30633E-2 3.03329E-2 4.30633E-2 4.19251E-2 5.47171E-2 7.25925E-2 5.47171E-2 3.56784E-2 4.19251E-2 4.4172E-2 3.37572E-2 3.02906E-2 3.37572E-2 3.46816E-2 2.5732E-2 3.05558E-2 2.37098E-2 1.90462E-2 1.70302E-2 2.00827E-2 1.85305E-2 2.5732E-2 3.83095E-2 3.23234E-2 2.12728E-2 2.05789E-2 1.9481E-2 1.42787E-2 1.61342E-2 2.28729E-2 3.55652E-2 5.43877E-2 7.07039E-2 5.29687E-2 3.74237E-2 4.97389E-2 3.70129E-2 3.15654E-2 3.54361E-2 3.39416E-2 5.8777E-2 8.66053E-2 5.21734E-2 7.98687E-2 1.29284E-1 1.44341E-1 9.91807E-2 1.01621E-1 7.00825E-2 4.66632E-2 5.89719E-2 7.75423E-2 7.8958E-2 9.04419E-2 6.8218E-2 4.11818E-2 5.10864E-2 6.34162E-2 6.9925E-2 4.54131E-2 2.25684E-2 2.90937E-2 2.73695E-2 2.48805E-2 2.73924E-2 3.83893E-2 3.60758E-2 4.32753E-2 6.62996E-2 8.01015E-2 9.46754E-2 6.01718E-2 7.16995E-2 7.54447E-2 9.55523E-2 7.51993E-2 1.20007E-1 1.717E-1 1.74368E-1 1.962E-1 2.77931E-1 3.10888E-1 4.31448E-1 4.42032E-1 3.96661E-1 4.50871E-1 2.979E-1 2.45224E-1 2.7295E-1 4.02896E-1 5.18823E-1 6.18069E-1 6.25012E-1 -9999 -9999 -9999 -9999 -9999 -9999 -9999 -9999 -9999 -9999 -9999 -9999 -9999 -9999 -9999 -9999 -9999 -9999 -9999 -9999
-9999 -9999 -9999 -9999 -9999 -9999 -9999 -9999 -9999 -9999 -9999 -9999 -9999 -9999 -9999 -9999 -9999 -9999 -9999 -9999 -9999 -9999 -9999 -9999 -9999 -9999 -9999 -9999 -9999 -9999 -9999 -9999 -9999 -9999 -9999 -9999 -9999 -9999 -9999 -9999 -9999 -9999 -9999 -9999 -9999 -9999 -9999 -9999 -9999 -9999 -9999 -9999 -9999 -9999 -9999 -9999 -9999 -9999 -9999 -9999 -9999 -9999 -9999 -9999 -9999 -9999 -9999 -9999 -9999 -9999 -9999 -9999 -9999 -9999 -9999 -9999 -9999 -9999 -9999 -9999 -9999 -9999 -9999 -9999 -9999 -9999 -9999 -9999 -9999 -9999 -9999 -9999 -9999 -9999 -9999 -9999 -9999 -9999 -9999 -9999 -9999 -9999 -9999 -9999 1.7505E-1 1.54631E-1 1.63343E-1 1.68485E-1 1.7805E-1 1.79712E-1 1.69978E-1 1.83934E-1 2.01868E-1 2.3443E-1 2.91457E-1 2.81231E-1 2.37643E-1 2.11319E-1 2.37741E-1 1.76108E-1 1.62921E-1 1.52828E-1 1.42659E-1 1.34747E-1 1.30098E-1 1.63207E-1 1.96495E-1 2.68662E-1 3.20186E-1 3.32816E-1 3.30294E-1 2.93068E-1 2.37411E-1 2.20832E-1 2.11758E-1 2.02896E-1 1.95788E-1 1.60734E-1 1.68128E-1 1.53775E-1 1.40062E-1 1.15908E-1 8.72282E-2 6.39458E-2 5.4605E-2 7.28422E-2 6.20492E-2 7.23948E-2 6.5533E-2 4.79173E-2 4.30633E-2 2.95029E-2 2.1111E-2 2.84614E-2 2.62377E-2 3.95333E-2 4.19251E-2 3.37572E-2 3.28566E-2 3.19792E-2 3.02915E-2 2.23545E-2 2.23916E-2 2.37098E-2 2.12532E-2 2.12532E-2 2.25886E-2 2.27822E-2 2.01201E-2 1.65993E-2 9.70618E-3 1.43885E-2 2.23402E-2 2.81372E-2 2.19152E-2 1.85385E-2 1.36228E-2 1.21144E-2 1.49688E-2 2.50418E-2 3.38012E-2 4.62604E-2 6.53847E-2 4.76285E-2 4.03024E-2 2.36137E-2 3.22806E-2 2.16257E-2 2.17999E-2 3.80705E-2 5.0691E-2 6.20555E-2 6.72038E-2 6.1744E-2 9.05946E-2 1.46393E-1 1.03982E-1 9.87121E-2 6.03007E-2 4.90835E-2 3.97021E-2 4.40638E-2 5.33306E-2 5.42062E-2 6.97049E-2 5.13259E-2 4.1193E-2 2.93833E-2 4.02165E-2 4.56731E-2 3.15637E-2 2.39513E-2 3.22053E-2 3.87475E-2 2.89385E-2 3.2618E-2 4.11002E-2 4.41549E-2 4.02298E-2 4.68483E-2 4.54063E-2 5.1146E-2 6.15201E-2 6.85582E-2 6.1406E-2 5.58583E-2 6.73512E-2 1.05071E-1 1.15199E-1 1.27339E-1 1.25402E-1 1.78138E-1 2.36949E-1 4.4788E-1 5.21687E-1 5.38997E-1 4.93339E-1 3.43004E-1 2.79155E-1 2.64756E-1 3.72986E-1 3.97436E-1 5.12621E-1 5.17946E-1 6.29146E-1 -9999 -9999 -9999 -9999 -9999 -9999 -9999 -9999 -9999 -9999 -9999 -9999 -9999 -9999 -9999 -9999 -9999 -9999 -9999
-9999 -9999 -9999 -9999 -9999 -9999 -9999 -9999 -9999 -9999 -9999 -9999 -9999 -9999 -9999 -9999 -9999 -9999 -9999 -9999 -9999 -9999 -9999 -9999 -9999 -9999 -9999 -9999 -9999 -9999 -9999 -9999 -9999 -9999 -9999 -9999 -9999 -9999 -9999 -9999 -9999 -9999 -9999 -9999 -9999 -9999 -9999 -9999 -9999 -9999 -9999 -9999 -9999 -9999 -9999 -9999 -9999 -9999 -9999 -9999 -9999 -9999 -9999 -9999 -9999 -9999 -9999 -9999 -9999 -9999 -9999 -9999 -9999 -9999 -9999 -9999 -9999 -9999 -9999 -9999 -9999 -9999 -9999 -9999 -9999 -9999 -9999 -9999 -9999 -9999 -9999 -9999 -9999 -9999 -9999 -9999 -9999 -9999 -9999 -9999 -9999 -9999 -9999 1.77395E-1 1.55478E-1 1.54631E-1 1.60711E-1 1.61147E-1 1.62462E-1 1.47227E-1 1.58594E-1 1.78896E-1 1.95693E-1 1.92833E-1 2.46536E-1 2.9796E-1 2.74424E-1 2.32894E-1 2.07882E-1 1.82126E-1 1.66777E-1 1.53527E-1 1.4174E-1 1.18949E-1 1.32742E-1 1.61012E-1 2.21769E-1 2.79834E-1 2.95351E-1 3.18389E-1 2.99382E-1 2.50069E-1 2.10749E-1 2.05244E-1 1.75048E-1 1.70002E-1 1.74756E-1 1.81602E-1 1.6E-1 1.29368E-1 9.72878E-2 1.02322E-1 1.01251E-1 7.78569E-2 8.47067E-2 1.1704E-1 7.91811E-2 5.18944E-2 4.42308E-2 3.56784E-2 3.20224E-2 2.43991E-2 2.00102E-2 3.01736E-2 3.45798E-2 2.22406E-2 2.61338E-2 3.26711E-2 4.30058E-2 4.49272E-2 3.3852E-2 2.9017E-2 3.31643E-2 2.82844E-2 2.36666E-2 2.25588E-2 2.24035E-2 1.52544E-2 1.28763E-2 1.25053E-2 1.00508E-2 1.43954E-2 1.69814E-2 2.20474E-2 1.88986E-2 1.35936E-2 1.15422E-2 9.94953E-3 1.19733E-2 1.61499E-2 2.66636E-2 4.89135E-2 5.12026E-2 3.09754E-2 2.43779E-2 1.7666E-2 2.35262E-2 1.91301E-2 2.62064E-2 4.34663E-2 7.95993E-2 1.02837E-1 4.37785E-2 6.36769E-2 1.20943E-1 1.18037E-1 7.90308E-2 7.33887E-2 5.66842E-2 3.65184E-2 3.68732E-2 4.08156E-2 3.66034E-2 3.23522E-2 5.61577E-2 4.12706E-2 2.37418E-2 2.2067E-2 3.02538E-2 2.64016E-2 3.12726E-2 3.91859E-2 3.40878E-2 4.64539E-2 3.09019E-2 4.32309E-2 4.98731E-2 7.20059E-2 5.91619E-2 5.64468E-2 4.86007E-2 5.53661E-2 8.05729E-2 1.0084E-1 9.28732E-2 7.50801E-2 7.81592E-2 1.01035E-1 1.17948E-1 1.08179E-1 9.03348E-2 1.25993E-1 2.02791E-1 3.11199E-1 3.32734E-1 4.21246E-1 5.47868E-1 4.60506E-1 4.40105E-1 3.44458E-1 2.99339E-1 3.09813E-1 4.00525E-1 4.30501E-1 5.82055E-1 6.17572E-1 -9999 -9999 -9999 -9999 -9999 -9999 -9999 -9999 -9999 -9999 -9999 -9999 -9999 -9999 -9999 -9999 -9999 -9999
-9999 -9999 -9999 -9999 -9999 -9999 -9999 -9999 -9999 -9999 -9999 -9999 -9999 -9999 -9999 -9999 -9999 -9999 -9999 -9999 -9999 -9999 -9999 -9999 -9999 -9999 -9999 -9999 -9999 -9999 -9999 -9999 -9999 -9999 -9999 -9999 -9999 -9999 -9999 -9999 -9999 -9999 -9999 -9999 -9999 -9999 -9999 -9999 -9999 -9999 -9999 -9999 -9999 -9999 -9999 -9999 -9999 -9999 -9999 -9999 -9999 -9999 -9999 -9999 -9999 -9999 -9999 -9999 -9999 -9999 -9999 -9999 -9999 -9999 -9999 -9999 -9999 -9999 -9999 -9999 -9999 -9999 -9999 -9999 -9999 -9999 -9999 -9999 -9999 -9999 -9999 -9999 -9999 -9999 -9999 -9999 -9999 -9999 -9999 -9999 -9999 -9999 1.78577E-1 1.56115E-1 1.54631E-1 1.5442E-1 1.60058E-1 1.59624E-1 1.47701E-1 1.56095E-1 1.6149E-1 1.70891E-1 1.77955E-1 2.16665E-1 2.63831E-1 3.13853E-1 2.91912E-1 2.20664E-1 2.11093E-1 1.91035E-1 1.65211E-1 1.46725E-1 1.18105E-1 1.17266E-1 1.5978E-1 1.93704E-1 2.59458E-1 2.48612E-1 2.74213E-1 3.01887E-1 2.73695E-1 1.94146E-1 1.75078E-1 1.81695E-1 1.75882E-1 1.84715E-1 1.77453E-1 1.53358E-1 1.07831E-1 9.18261E-2 8.72255E-2 1.15254E-1 1.11318E-1 7.51403E-2 8.30876E-2 9.23785E-2 5.98942E-2 5.72004E-2 5.46207E-2 5.17033E-2 4.08174E-2 2.87299E-2 3.03329E-2 3.96815E-2 4.53774E-2 3.66042E-2 3.1829E-2 2.41173E-2 3.37572E-2 4.14079E-2 3.78001E-2 2.90525E-2 2.97558E-2 2.47866E-2 2.02512E-2 1.7898E-2 1.71385E-2 1.45535E-2 1.23546E-2 1.34966E-2 1.46343E-2 1.56359E-2 1.47977E-2 1.58704E-2 1.79579E-2 1.21793E-2 1.21983E-2 1.52109E-2 1.77863E-2 2.20812E-2 3.54605E-2 4.94148E-2 3.44952E-2 2.17356E-2 1.43008E-2 1.29086E-2 1.67886E-2 2.06811E-2 3.16388E-2 4.6953E-2 7.16461E-2 8.69724E-2 7.25997E-2 9.57597E-2 1.0383E-1 7.17434E-2 5.90086E-2 5.82553E-2 4.91152E-2 3.93099E-2 3.26185E-2 2.31628E-2 2.30289E-2 3.0491E-2 3.71299E-2 3.09958E-2 1.99173E-2 2.14269E-2 3.50132E-2 4.16128E-2 7.75211E-2 8.93444E-2 6.61783E-2 5.38362E-2 3.7545E-2 4.0903E-2 7.10446E-2 1.01838E-1 7.88681E-2 7.47526E-2 6.69574E-2 7.99238E-2 1.02855E-1 1.43007E-1 1.50109E-1 1.05652E-1 9.53299E-2 1.39278E-1 1.12729E-1 9.6066E-2 7.43396E-2 9.46266E-2 1.46104E-1 1.79114E-1 1.82292E-1 3.27146E-1 4.76056E-1 5.69045E-1 4.86987E-1 4.30937E-1 3.26291E-1 3.46408E-1 4.44581E-1 4.29048E-1 4.93094E-1 5.27993E-1 6.28973E-1 -9999 -9999 -9999 -9999 -9999 -9999 -9999 -9999 -9999 -9999 -9999 -9999 -9999 -9999 -9999 -9999 -9999
-9999 -9999 -9999 -9999 -9999 -9999 -9999 -9999 -9999 -9999 -9999 -9999 -9999 -9999 -9999 -9999 -9999 -9999 -9999 -9999 -9999 -9999 -9999 -9999 -9999 -9999 -9999 -9999 -9999 -9999 -9999 -9999 -9999 -9999 -9999 -9999 -9999 -9999 -9999 -9999 -9999 -9999 -9999 -9999 -9999 -9999 -9999 -9999 -9999 -9999 -9999 -9999 -9999 -9999 -9999 -9999 -9999 -9999 -9999 -9999 -9999 -9999 -9999 -9999 -9999 -9999 -9999 -9999 -9999 -9999 -9999 -9999 -9999 -9999 -9999 -9999 -9999 -9999 -9999 -9999 -9999 -9999 -9999 -9999 -9999 -9999 -9999 -9999 -9999 -9999 -9999 -9999 -9999 -9999 -9999 -9999 -9999 -9999 -9999 -9999 -9999 -9999 1.5804E-1 1.58256E-1 1.59985E-1 1.66682E-1 1.4743E-1 1.50571E-1 1.48312E-1 1.49541E-1 1.61709E-1 1.59971E-1 1.957E-1 2.49046E-1 3.08542E-1 3.46958E-1 2.75119E-1 2.30066E-1 2.23269E-1 2.13887E-1 1.47797E-1 1.29187E-1 1.16988E-1 1.1833E-1 1.66919E-1 2.05295E-1 2.03667E-1 2.17375E-1 2.65345E-1 2.34789E-1 2.11644E-1 1.67585E-1 1.66529E-1 1.70005E-1 1.59285E-1 1.61967E-1 1.41889E-1 1.26808E-1 1.08847E-1 8.20717E-2 1.02047E-1 9.96033E-2 8.17E-2 6.47626E-2 7.1128E-2 8.26402E-2 7.0536E-2 6.50069E-2 5.54458E-2 3.78983E-2 4.1447E-2 3.28548E-2 3.70788E-2 4.88084E-2 4.49394E-2 4.28955E-2 2.64426E-2 2.57298E-2 3.57881E-2 3.81171E-2 3.20566E-2 2.00399E-2 1.78446E-2 2.01911E-2 1.55857E-2 1.4295E-2 1.47782E-2 1.25697E-2 1.30199E-2 1.23164E-2 1.59855E-2 1.356E-2 1.0333E-2 1.00508E-2 1.45353E-2 1.14819E-2 1.60723E-2 2.35953E-2 2.77842E-2 3.45161E-2 4.36794E-2 2.84455E-2 2.83311E-2 1.83629E-2 1.30643E-2 1.39586E-2 2.60659E-2 3.59459E-2 5.92538E-2 6.36525E-2 7.06467E-2 4.71487E-2 7.28941E-2 9.95331E-2 8.22111E-2 5.4123E-2 5.71194E-2 6.07068E-2 5.4645E-2 3.61171E-2 2.37777E-2 1.57404E-2 1.78614E-2 2.41382E-2 2.15785E-2 1.70429E-2 1.97991E-2 2.68414E-2 3.27031E-2 5.09074E-2 1.1235E-1 1.06098E-1 9.1984E-2 6.23977E-2 4.44263E-2 3.95559E-2 5.58511E-2 9.65439E-2 1.1066E-1 9.71925E-2 7.18174E-2 7.87266E-2 1.13275E-1 1.69095E-1 2.05862E-1 1.3956E-1 1.44101E-1 1.6618E-1 1.42525E-1 9.59546E-2 1.00664E-1 1.46863E-1 1.5916E-1 1.81325E-1 2.35346E-1 3.26991E-1 3.9137E-1 5.50315E-1 5.64604E-1 4.58274E-1 4.76001E-1 4.56668E-1 5.68867E-1 4.36257E-1 4.76615E-1 5.93724E-1 6.41093E-1 -9999 -9999 -9999 -9999 -9999 -9999 -9999 -9999 -9999 -9999 -9999 -9999 -9999 -9999 -9999 -9999 -9999
-9999 -9999 -9999 -9999 -9999 -9999 -9999 -9999 -9999 -9999 -9999 -9999 -9999 -9999 -9999 -9999 -9999 -9999 -9999 -9999 -9999 -9999 -9999 -9999 -9999 -9999 -9999 -9999 -9999 -9999 -9999 -9999 -9999 -9999 -9999 -9999 -9999 -9999 -9999 -9999 -9999 -9999 -9999 -9999 -9999 -9999 -9999 -9999 -9999 -9999 -9999 -9999 -9999 -9999 -9999 -9999 -9999 -9999 -9999 -9999 -9999 -9999 -9999 -9999 -9999 -9999 -9999 -9999 -9999 -9999 -9999 -9999 -9999 -9999 -9999 -9999 -9999 -9999 -9999 -9999 -9999 -9999 -9999 -9999 -9999 -9999 -9999 -9999 -9999 -9999 -9999 -9999 -9999 -9999 -9999 -9999 -9999 -9999 -9999 -9999 -9999 1.59551E-1 1.58471E-1 1.67957E-1 1.8664E-1 1.77318E-1 1.77554E-1 1.65094E-1 1.57948E-1 1.56095E-1 1.45953E-1 1.64213E-1 2.04843E-1 2.83962E-1 3.49951E-1 3.38523E-1 2.78353E-1 2.30639E-1 2.37397E-1 2.38166E-1 1.66766E-1 1.29551E-1 1.14836E-1 1.19402E-1 1.37033E-1 1.83067E-1 1.90599E-1 1.98783E-1 1.94484E-1 1.74731E-1 1.49358E-1 1.87517E-1 1.65214E-1 1.6857E-1 1.74207E-1 1.36432E-1 1.35353E-1 1.3224E-1 1.18403E-1 1.02271E-1 1.11982E-1 1.01624E-1 8.76428E-2 8.27407E-2 7.32731E-2 5.62084E-2 4.08229E-2 4.66289E-2 4.52998E-2 3.21781E-2 4.52E-2 4.94595E-2 4.41787E-2 4.99848E-2 3.72453E-2 3.05578E-2 3.36788E-2 4.6597E-2 2.83676E-2 3.25105E-2 1.9344E-2 2.17817E-2 1.73935E-2 1.73141E-2 1.58935E-2 1.43246E-2 1.56461E-2 1.21081E-2 9.30547E-3 9.66684E-3 9.53586E-3 7.2055E-3 6.2709E-3 6.09896E-3 8.27823E-3 8.51107E-3 1.40038E-2 1.12274E-2 1.60706E-2 2.63153E-2 3.35253E-2 2.57127E-2 2.05789E-2 1.45518E-2 1.41444E-2 2.35782E-2 3.64038E-2 6.05419E-2 7.28568E-2 1.01835E-1 1.15952E-1 7.50225E-2 9.14387E-2 8.74382E-2 5.97013E-2 5.22961E-2 5.83883E-2 5.16545E-2 3.99031E-2 3.02919E-2 1.87053E-2 1.4845E-2 1.67984E-2 1.72021E-2 1.71092E-2 1.79137E-2 2.21223E-2 3.52962E-2 4.10983E-2 5.06223E-2 5.13602E-2 5.79127E-2 1.22887E-1 1.42803E-1 4.87138E-2 4.64989E-2 6.72092E-2 9.27546E-2 1.37113E-1 9.8853E-2 8.24518E-2 1.04468E-1 1.16246E-1 1.78775E-1 2.45031E-1 1.75478E-1 2.04157E-1 2.16642E-1 1.68781E-1 1.08722E-1 1.4963E-1 2.09682E-1 2.47267E-1 3.39211E-1 4.25645E-1 5.16367E-1 5.52065E-1 5.87623E-1 5.79582E-1 5.87896E-1 6.02839E-1 5.98232E-1 5.56619E-1 5.49363E-1 -9999 -9999 -9999 -9999 -9999 -9999 -9999 -9999 -9999 -9999 -9999 -9999 -9999 -9999 -9999 -9999 -9999 -9999 -9999 -9999
-9999 -9999 -9999 -9999 -9999 -9999 -9999 -9999 -9999 -9999 -9999 -9999 -9999 -9999 -9999 -9999 -9999 -9999 -9999 -9999 -9999 -9999 -9999 -9999 -9999 -9999 -9999 -9999 -9999 -9999 -9999 -9999 -9999 -9999 -9999 -9999 -9999 -9999 -9999 -9999 -9999 -9999 -9999 -9999 -9999 -9999 -9999 -9999 -9999 -9999 -9999 -9999 -9999 -9999 -9999 -9999 -9999 -9999 -9999 -9999 -9999 -9999 -9999 -9999 -9999 -9999 -9999 -9999 -9999 -9999 -9999 -9999 -9999 -9999 -9999 -9999 -9999 -9999 -9999 -9999 -9999 -9999 -9999 -9999 -9999 -9999 -9999 -9999 -9999 -9999 -9999 -9999 -9999 -9999 -9999 -9999 -9999 -9999 -9999 -9999 1.62388E-1 1.58902E-1 1.59985E-1 1.83957E-1 2.0677E-1 2.1176E-1 2.34333E-1 2.37635E-1 1.77876E-1 1.49547E-1 1.40144E-1 1.5724E-1 1.87936E-1 2.4849E-1 3.64543E-1 3.69046E-1 2.98804E-1 2.40925E-1 2.35633E-1 2.86638E-1 1.93702E-1 1.37079E-1 1.27321E-1 1.17336E-1 1.35827E-1 1.48088E-1 1.4586E-1 1.31277E-1 1.19169E-1 1.15433E-1 1.52812E-1 1.93418E-1 1.6264E-1 1.91487E-1 1.33613E-1 1.31753E-1 1.25895E-1 1.20785E-1 1.17635E-1 1.01688E-1 8.82016E-2 6.68677E-2 6.04725E-2 6.42141E-2 7.11615E-2 5.58767E-2 4.7157E-2 3.603E-2 3.37938E-2 3.88321E-2 4.76035E-2 5.97534E-2 5.052E-2 4.09973E-2 3.0865E-2 3.02919E-2 3.87844E-2 4.09295E-2 3.55667E-2 2.81187E-2 1.97386E-2 1.81928E-2 2.06206E-2 1.71614E-2 1.254E-2 1.50484E-2 1.3522E-2 1.31723E-2 8.88586E-3 7.57906E-3 5.52732E-3 5.96023E-3 7.60038E-3 5.88169E-3 4.84079E-3 5.72037E-3 6.57347E-3 6.75542E-3 1.24349E-2 2.04079E-2 2.31666E-2 1.48938E-2 1.1408E-2 1.08108E-2 1.65883E-2 2.62734E-2 4.38648E-2 8.09011E-2 9.69918E-2 1.19621E-1 6.98785E-2 9.37628E-2 8.2669E-2 6.6395E-2 5.80063E-2 4.41192E-2 5.13375E-2 4.2037E-2 2.97868E-2 2.35953E-2 1.78288E-2 1.2936E-2 1.77626E-2 2.28485E-2 2.35756E-2 2.47343E-2 2.57884E-2 2.63408E-2 3.00926E-2 2.99487E-2 3.08143E-2 4.36603E-2 7.71483E-2 1.45089E-1 6.47272E-2 4.84598E-2 7.75002E-2 1.26709E-1 2.31178E-1 1.16737E-1 9.04691E-2 1.0521E-1 1.33842E-1 1.97315E-1 2.59852E-1 2.81633E-1 2.87333E-1 2.33336E-1 1.60199E-1 1.45346E-1 1.67146E-1 2.14026E-1 2.81036E-1 3.21709E-1 4.47534E-1 5.04716E-1 5.39281E-1 5.68938E-1 5.71775E-1 6.06111E-1 6.03005E-1 5.98331E-1 6.13692E-1 -9999 -9999 -9999 -9999 -9999 -9999 -9999 -9999 -9999 -9999 -9999 -9999 -9999 -9999 -9999 -9999 -9999 -9999 -9999 -9999 -9999
-9999 -9999 -9999 -9999 -9999 -9999 -9999 -9999 -9999 -9999 -9999 -9999 -9999 -9999 -9999 -9999 -9999 -9999 -9999 -9999 -9999 -9999 -9999 -9999 -9999 -9999 -9999 -9999 -9999 -9999 -9999 -9999 -9999 -9999 -9999 -9999 -9999 -9999 -9999 -9999 -9999 -9999 -9999 -9999 -9999 -9999 -9999 -9999 -9999 -9999 -9999 -9999 -9999 -9999 -9999 -9999 -9999 -9999 -9999 -9999 -9999 -9999 -9999 -9999 -9999 -9999 -9999 -9999 -9999 -9999 -9999 -9999 -9999 -9999 -9999 -9999 -9999 -9999 -9999 -9999 -9999 -9999 -9999 -9999 -9999 -9999 -9999 -9999 -9999 -9999 -9999 -9999 -9999 -9999 -9999 -9999 -9999 -9999 -9999 1.65042E-1 1.62388E-1 1.59768E-1 1.61292E-1 1.62879E-1 1.96031E-1 2.10683E-1 2.31062E-1 2.21455E-1 2.1905E-1 1.82009E-1 1.51891E-1 1.60334E-1 1.59138E-1 2.28734E-1 3.57833E-1 3.78628E-1 2.85097E-1 2.27771E-1 2.97549E-1 3.04188E-1 2.15147E-1 1.25373E-1 1.25492E-1 1.59292E-1 2.12875E-1 2.13705E-1 2.25489E-1 1.76999E-1 1.54846E-1 1.14939E-1 1.63607E-1 1.65494E-1 1.39651E-1 1.57586E-1 1.27448E-1 1.12697E-1 1.20516E-1 1.17498E-1 9.23704E-2 7.87885E-2 9.50739E-2 7.12412E-2 6.44682E-2 6.09373E-2 7.02442E-2 5.1988E-2 4.6396E-2 4.03618E-2 4.89845E-2 5.76379E-2 5.90086E-2 6.30649E-2 4.56033E-2 3.1738E-2 3.03523E-2 3.06428E-2 3.16045E-2 3.81431E-2 2.81603E-2 1.89308E-2 1.64186E-2 1.55034E-2 1.49163E-2 1.26735E-2 1.27067E-2 1.10853E-2 8.12958E-3 7.12374E-3 6.90225E-3 5.92765E-3 5.28062E-3 7.67153E-3 6.86911E-3 5.05527E-3 4.84079E-3 5.11791E-3 6.3933E-3 9.9664E-3 1.35088E-2 2.04079E-2 1.89299E-2 1.24349E-2 6.98489E-3 1.23255E-2 2.50547E-2 3.46028E-2 5.42692E-2 5.11316E-2 5.52861E-2 3.47683E-2 6.53806E-2 8.90133E-2 6.79254E-2 5.01276E-2 5.49976E-2 5.04085E-2 3.35959E-2 3.80691E-2 2.54333E-2 2.05789E-2 1.47005E-2 1.30047E-2 1.65068E-2 3.90182E-2 4.78714E-2 5.32516E-2 5.27554E-2 5.97208E-2 4.15514E-2 3.07637E-2 2.85689E-2 3.7808E-2 5.61135E-2 1.59545E-1 1.67914E-1 5.92437E-2 7.97195E-2 2.24297E-1 1.59783E-1 1.45142E-1 1.23119E-1 1.04559E-1 1.17004E-1 1.16522E-1 1.72981E-1 2.52715E-1 3.22887E-1 2.30066E-1 1.78693E-1 2.11371E-1 1.99862E-1 1.70257E-1 2.50835E-1 2.65055E-1 3.40796E-1 3.93138E-1 4.92884E-1 5.85144E-1 5.66998E-1 5.93116E-1 5.92673E-1 6.20233E-1 -9999 -9999 -9999 -9999 -9999 -9999 -9999 -9999 -9999 -9999 -9999 -9999 -9999 -9999 -9999 -9999 -9999 -9999 -9999 -9999 -9999 -9999
-9999 -9999 -9999 -9999 -9999 -9999 -9999 -9999 -9999 -9999 -9999 -9999 -9999 -9999 -9999 -9999 -9999 -9999 -9999 -9999 -9999 -9999 -9999 -9999 -9999 -9999 -9999 -9999 -9999 -9999 -9999 -9999 -9999 -9999 -9999 -9999 -9999 -9999 -9999 -9999 -9999 -9999 -9999 -9999 -9999 -9999 -9999 -9999 -9999 -9999 -9999 -9999 -9999 -9999 -9999 -9999 -9999 -9999 -9999 -9999 -9999 -9999 -9999 -9999 -9999 -9999 -9999 -9999 -9999 -9999 -9999 -9999 -9999 -9999 -9999 -9999 -9999 -9999 -9999 -9999 -9999 -9999 -9999 -9999 -9999 -9999 -9999 -9999 -9999 -9999 -9999 -9999 -9999 -9999 -9999 -9999 -9999 -9999 1.67281E-1 1.65042E-1 1.63932E-1 1.62168E-1 1.48448E-1 1.53837E-1 1.69673E-1 1.8629E-1 1.83375E-1 1.98597E-1 2.22945E-1 2.1557E-1 1.65697E-1 1.45181E-1 1.66031E-1 2.38961E-1 3.67293E-1 3.40988E-1 2.78232E-1 2.5303E-1 3.23802E-1 3.15022E-1 1.98821E-1 1.28296E-1 1.39535E-1 2.08874E-1 2.58164E-1 2.3197E-1 2.42161E-1 1.85585E-1 1.6475E-1 1.24528E-1 1.54072E-1 1.70156E-1 1.74654E-1 1.54752E-1 1.28643E-1 1.22914E-1 1.26339E-1 1.21831E-1 1.01246E-1 1.14805E-1 1.03578E-1 8.38567E-2 8.5594E-2 5.40608E-2 4.74572E-2 4.37409E-2 3.56304E-2 3.46816E-2 6.00314E-2 6.91904E-2 6.69871E-2 4.41445E-2 3.45045E-2 2.53909E-2 3.74008E-2 4.00776E-2 3.79877E-2 3.67781E-2 2.75749E-2 1.75812E-2 1.42607E-2 1.2646E-2 1.22561E-2 1.03425E-2 1.15506E-2 1.05566E-2 7.50051E-3 8.52417E-3 8.98057E-3 6.83693E-3 6.25293E-3 7.29668E-3 4.88661E-3 4.86497E-3 6.5865E-3 5.88169E-3 9.42924E-3 1.35088E-2 1.55053E-2 1.4275E-2 1.17663E-2 8.77778E-3 6.89632E-3 1.22399E-2 1.69895E-2 2.62626E-2 3.92282E-2 5.09674E-2 3.81667E-2 4.87974E-2 7.18887E-2 6.07505E-2 5.10512E-2 4.63755E-2 5.36437E-2 4.45631E-2 2.63153E-2 3.14533E-2 2.15569E-2 2.23402E-2 1.30352E-2 1.66724E-2 2.15306E-2 5.67302E-2 7.3364E-2 8.18619E-2 8.16392E-2 9.23075E-2 8.79983E-2 3.63595E-2 4.11824E-2 4.05459E-2 6.18829E-2 1.4581E-1 2.10911E-1 1.99613E-1 1.99839E-1 2.76521E-1 1.89569E-1 1.36071E-1 1.59641E-1 1.49529E-1 1.09335E-1 1.19806E-1 1.72438E-1 2.65461E-1 3.22887E-1 2.27026E-1 2.14348E-1 2.87269E-1 2.49669E-1 1.81034E-1 3.4852E-1 3.42415E-1 4.06903E-1 5.02189E-1 5.58484E-1 5.69573E-1 5.5196E-1 5.79684E-1 5.86762E-1 -9999 -9999 -9999 -9999 -9999 -9999 -9999 -9999 -9999 -9999 -9999 -9999 -9999 -9999 -9999 -9999 -9999 -9999 -9999 -9999 -9999 -9999 -9999
-9999 -9999 -9999 -9999 -9999 -9999 -9999 -9999 -9999 -9999 -9999 -9999 -9999 -9999 -9999 -9999 -9999 -9999 -9999 -9999 -9999 -9999 -9999 -9999 -9999 -9999 -9999 -9999 -9999 -9999 -9999 -9999 -9999 -9999 -9999 -9999 -9999 -9999 -9999 -9999 -9999 -9999 -9999 -9999 -9999 -9999 -9999 -9999 -9999 -9999 -9999 -9999 -9999 -9999 -9999 -9999 -9999 -9999 -9999 -9999 -9999 -9999 -9999 -9999 -9999 -9999 -9999 -9999 -9999 -9999 -9999 -9999 -9999 -9999 -9999 -9999 -9999 -9999 -9999 -9999 -9999 -9999 -9999 -9999 -9999 -9999 -9999 -9999 -9999 -9999 -9999 -9999 -9999 -9999 -9999 -9999 -9999 1.68409E-1 1.67281E-1 1.65935E-1 1.64376E-1 1.49472E-1 1.47227E-1 1.47024E-1 1.49062E-1 1.4243E-1 1.50714E-1 1.76462E-1 2.01528E-1 2.07706E-1 1.80847E-1 1.55497E-1 1.85359E-1 2.73727E-1 3.27817E-1 3.33046E-1 2.76075E-1 2.77799E-1 3.27727E-1 2.93612E-1 1.90713E-1 1.25788E-1 1.48156E-1 2.24925E-1 2.45157E-1 2.54772E-1 2.35915E-1 2.04045E-1 1.35487E-1 1.24119E-1 1.4689E-1 1.48822E-1 1.4255E-1 1.43665E-1 1.42194E-1 1.16233E-1 1.0328E-1 1.01893E-1 9.7538E-2 9.90248E-2 1.08319E-1 7.06137E-2 5.42733E-2 5.55574E-2 5.54461E-2 4.82661E-2 3.76036E-2 5.18259E-2 6.76087E-2 5.10109E-2 5.68976E-2 3.3911E-2 2.50806E-2 2.75633E-2 3.46631E-2 4.40002E-2 3.37234E-2 2.95874E-2 2.95729E-2 1.84548E-2 8.62544E-3 9.06532E-3 1.15069E-2 1.04153E-2 1.31788E-2 1.13985E-2 8.4766E-3 1.02522E-2 1.04446E-2 7.749E-3 8.18713E-3 7.27262E-3 5.91472E-3 5.54316E-3 5.16849E-3 5.56345E-3 7.34601E-3 8.19199E-3 8.15193E-3 7.88342E-3 6.2615E-3 6.02098E-3 8.09288E-3 1.25354E-2 1.74364E-2 2.55636E-2 3.4363E-2 4.61165E-2 3.22131E-2 5.84004E-2 6.15214E-2 4.52506E-2 3.91711E-2 3.71189E-2 3.74323E-2 2.5608E-2 2.11503E-2 2.49192E-2 1.51637E-2 1.39623E-2 1.08492E-2 1.66401E-2 2.47303E-2 8.05449E-2 1.06635E-1 1.20943E-1 1.06843E-1 1.36618E-1 1.0889E-1 7.97226E-2 6.38883E-2 4.82666E-2 4.1699E-2 6.2849E-2 1.86893E-1 2.9842E-1 2.72441E-1 3.14006E-1 2.17037E-1 1.67479E-1 2.01874E-1 1.95213E-1 1.14172E-1 1.32684E-1 1.97205E-1 2.80345E-1 3.29033E-1 2.93095E-1 3.2597E-1 3.45886E-1 2.58095E-1 2.27756E-1 3.70403E-1 5.04307E-1 5.30158E-1 5.14333E-1 5.62766E-1 5.71936E-1 5.34298E-1 5.41322E-1 5.80483E-1 -9999 -9999 -9999 -9999 -9999 -9999 -9999 -9999 -9999 -9999 -9999 -9999 -9999 -9999 -9999 -9999 -9999 -9999 -9999 -9999 -9999 -9999 -9999
-9999 -9999 -9999 -9999 -9999 -9999 -9999 -9999 -9999 -9999 -9999 -9999 -9999 -9999 -9999 -9999 -9999 -9999 -9999 -9999 -9999 -9999 -9999 -9999 -9999 -9999 -9999 -9999 -9999 -9999 -9999 -9999 -9999 -9999 -9999 -9999 -9999 -9999 -9999 -9999 -9999 -9999 -9999 -9999 -9999 -9999 -9999 -9999 -9999 -9999 -9999 -9999 -9999 -9999 -9999 -9999 -9999 -9999 -9999 -9999 -9999 -9999 -9999 -9999 -9999 -9999 -9999 -9999 -9999 -9999 -9999 -9999 -9999 -9999 -9999 -9999 -9999 -9999 -9999 -9999 -9999 -9999 -9999 -9999 -9999 -9999 -9999 -9999 -9999 -9999 -9999 -9999 -9999 -9999 -9999 -9999 1.68862E-1 1.67281E-1 1.66607E-1 1.65935E-1 1.45544E-1 1.43745E-1 1.46821E-1 1.44409E-1 1.26583E-1 1.34153E-1 1.45684E-1 1.55817E-1 1.63657E-1 1.95909E-1 2.08861E-1 1.75174E-1 2.02614E-1 2.64706E-1 3.25574E-1 3.21662E-1 2.57949E-1 2.65571E-1 2.90084E-1 2.90814E-1 1.70106E-1 1.27635E-1 1.51839E-1 2.01612E-1 2.32563E-1 2.65441E-1 2.41569E-1 1.67284E-1 1.0884E-1 1.27855E-1 1.58298E-1 1.63408E-1 1.54169E-1 1.34295E-1 1.06128E-1 1.08324E-1 1.10003E-1 1.01156E-1 8.43137E-2 9.91609E-2 6.27097E-2 6.30578E-2 6.5636E-2 6.62957E-2 4.95117E-2 4.25444E-2 5.64441E-2 5.93786E-2 5.27593E-2 5.45704E-2 4.16781E-2 2.78824E-2 3.2204E-2 4.29048E-2 3.57824E-2 4.2173E-2 2.51851E-2 1.7793E-2 1.98048E-2 1.23704E-2 1.01614E-2 1.26915E-2 1.24769E-2 1.39544E-2 1.50524E-2 1.17041E-2 1.17603E-2 9.50489E-3 9.16134E-3 5.20915E-3 4.62385E-3 4.28841E-3 5.3222E-3 4.92642E-3 4.83629E-3 4.45287E-3 4.08242E-3 5.36507E-3 5.80667E-3 6.638E-3 5.89959E-3 9.92835E-3 1.33175E-2 1.36236E-2 2.78769E-2 3.97046E-2 5.76489E-2 4.10344E-2 4.95634E-2 5.62883E-2 4.73366E-2 3.29506E-2 3.15647E-2 2.90978E-2 2.77518E-2 2.05789E-2 1.38845E-2 1.66905E-2 1.11877E-2 1.03731E-2 1.50109E-2 1.48965E-2 1.98206E-2 5.82993E-2 1.03488E-1 1.20943E-1 1.331E-1 1.32375E-1 1.5377E-1 1.23949E-1 1.49417E-1 4.82919E-2 4.40047E-2 7.00471E-2 9.21073E-2 1.293E-1 2.11795E-1 1.77806E-1 2.01828E-1 1.87829E-1 2.39141E-1 1.64281E-1 1.12468E-1 1.40274E-1 1.76976E-1 2.69951E-1 3.1964E-1 3.54191E-1 3.73613E-1 4.0378E-1 4.01798E-1 3.27221E-1 3.57067E-1 4.94098E-1 4.94063E-1 4.94843E-1 4.69368E-1 4.93349E-1 5.33283E-1 5.22613E-1 -9999 -9999 -9999 -9999 -9999 -9999 -9999 -9999 -9999 -9999 -9999 -9999 -9999 -9999 -9999 -9999 -9999 -9999 -9999 -9999 -9999 -9999 -9999 -9999
-9999 -9999 -9999 -9999 -9999 -9999 -9999 -9999 -9999 -9999 -9999 -9999 -9999 -9999 -9999 -9999 -9999 -9999 -9999 -9999 -9999 -9999 -9999 -9999 -9999 -9999 -9999 -9999 -9999 -9999 -9999 -9999 -9999 -9999 -9999 -9999 -9999 -9999 -9999 -9999 -9999 -9999 -9999 -9999 -9999 -9999 -9999 -9999 -9999 -9999 -9999 -9999 -9999 -9999 -9999 -9999 -9999 -9999 -9999 -9999 -9999 -9999 -9999 -9999 -9999 -9999 -9999 -9999 -9999 -9999 -9999 -9999 -9999 -9999 -9999 -9999 -9999 -9999 -9999 -9999 -9999 -9999 -9999 -9999 -9999 -9999 -9999 -9999 -9999 -9999 -9999 -9999 -9999 -9999 -9999 1.70684E-1 1.68636E-1 1.67281E-1 1.66383E-1 1.47159E-1 1.45946E-1 1.49883E-1 1.46821E-1 1.2712E-1 1.25161E-1 1.30261E-1 1.34529E-1 1.35502E-1 1.47468E-1 1.82529E-1 2.12444E-1 2.0471E-1 2.0628E-1 3.08415E-1 3.34505E-1 3.11763E-1 2.20955E-1 2.61447E-1 2.71911E-1 2.61912E-1 1.58787E-1 1.2002E-1 1.66611E-1 2.08558E-1 2.41326E-1 2.43998E-1 1.94185E-1 1.31378E-1 1.15159E-1 1.52155E-1 1.48734E-1 1.62583E-1 1.39718E-1 1.38977E-1 1.13662E-1 1.06435E-1 9.23885E-2 8.98208E-2 6.74999E-2 8.36093E-2 6.7138E-2 8.1809E-2 7.69329E-2 5.86228E-2 5.03111E-2 4.58869E-2 5.08442E-2 5.99521E-2 5.48998E-2 4.79957E-2 4.10935E-2 4.21243E-2 4.01101E-2 4.32676E-2 3.71955E-2 2.96878E-2 1.78352E-2 1.94876E-2 2.42783E-2 2.18892E-2 1.85111E-2 1.92385E-2 1.78957E-2 1.43204E-2 1.01219E-2 7.80427E-3 9.05276E-3 6.02317E-3 7.83252E-3 6.29834E-3 3.58686E-3 3.53663E-3 3.8944E-3 2.89629E-3 3.82756E-3 5.81147E-3 6.14381E-3 5.65206E-3 7.88883E-3 6.49504E-3 9.12741E-3 1.65697E-2 1.62483E-2 1.25354E-2 1.89996E-2 2.96239E-2 2.59606E-2 3.26562E-2 4.85187E-2 4.33314E-2 2.7438E-2 2.81331E-2 1.98561E-2 2.29885E-2 1.68398E-2 1.24345E-2 7.63546E-3 1.15513E-2 9.39629E-3 8.99985E-3 1.72782E-2 2.46996E-2 3.0278E-2 4.26155E-2 8.78602E-2 1.09275E-1 1.36618E-1 1.61036E-1 1.81379E-1 1.61036E-1 1.61399E-1 6.71479E-2 5.6279E-2 7.32121E-2 8.53037E-2 9.9824E-2 1.68325E-1 2.13167E-1 1.99303E-1 1.82632E-1 1.69007E-1 1.6498E-1 1.38206E-1 1.21318E-1 1.51555E-1 2.01944E-1 2.50566E-1 3.12133E-1 3.45632E-1 3.61061E-1 3.84911E-1 4.36109E-1 4.61161E-1 4.82276E-1 4.29516E-1 4.52256E-1 3.9892E-1 4.10615E-1 4.87527E-1 -9999 -9999 -9999 -9999 -9999 -9999 -9999 -9999 -9999 -9999 -9999 -9999 -9999 -9999 -9999 -9999 -9999 -9999 -9999 -9999 -9999 -9999 -9999 -9999 -9999
-9999 -9999 -9999 -9999 -9999 -9999 -9999 -9999 -9999 -9999 -9999 -9999 -9999 -9999 -9999 -9999 -9999 -9999 -9999 -9999 -9999 -9999 -9999 -9999 -9999 -9999 -9999 -9999 -9999 -9999 -9999 -9999 -9999 -9999 -9999 -9999 -9999 -9999 -9999 -9999 -9999 -9999 -9999 -9999 -9999 -9999 -9999 -9999 -9999 -9999 -9999 -9999 -9999 -9999 -9999 -9999 -9999 -9999 -9999 -9999 -9999 -9999 -9999 -9999 -9999 -9999 -9999 -9999 -9999 -9999 -9999 -9999 -9999 -9999 -9999 -9999 -9999 -9999 -9999 -9999 -9999 -9999 -9999 -9999 -9999 -9999 -9999 -9999 -9999 -9999 -9999 -9999 -9999 -9999 1.70456E-1 1.69544E-1 1.69544E-1 1.69316E-1 1.48993E-1 1.47971E-1 1.48175E-1 1.52788E-1 1.32968E-1 1.29287E-1 1.30627E-1 1.28622E-1 1.15061E-1 1.31577E-1 1.48351E-1 1.65956E-1 1.65276E-1 1.88788E-1 2.29198E-1 3.25796E-1 3.38969E-1 2.73815E-1 2.18187E-1 2.21791E-1 2.61288E-1 2.2723E-1 1.45298E-1 1.41201E-1 1.79291E-1 2.16414E-1 2.51317E-1 2.37168E-1 1.94502E-1 1.25589E-1 1.29303E-1 1.63023E-1 1.26099E-1 1.25556E-1 1.28648E-1 1.15261E-1 9.49951E-2 1.06532E-1 9.19933E-2 9.24071E-2 8.61679E-2 8.76259E-2 8.50842E-2 7.91713E-2 5.84116E-2 5.41695E-2 4.82759E-2 6.8457E-2 6.93076E-2 6.40934E-2 4.67648E-2 5.45393E-2 4.97316E-2 4.91953E-2 2.90975E-2 2.64698E-2 2.31971E-2 2.18197E-2 1.50699E-2 1.77539E-2 1.73604E-2 1.9028E-2 1.72918E-2 1.67794E-2 1.04018E-2 1.21746E-2 8.49446E-3 5.80237E-3 7.14337E-3 6.41256E-3 6.93455E-3 5.89306E-3 4.06684E-3 3.81935E-3 2.70426E-3 2.81662E-3 4.65161E-3 7.35496E-3 9.83254E-3 7.87651E-3 1.23227E-2 2.11635E-2 2.17946E-2 1.66409E-2 1.37368E-2 1.04886E-2 1.34772E-2 3.13566E-2 2.54335E-2 3.76251E-2 4.24546E-2 6.33364E-2 4.72507E-2 2.09468E-2 1.66775E-2 1.35728E-2 1.05338E-2 6.38035E-3 5.78064E-3 6.58422E-3 6.55871E-3 7.22749E-3 1.39275E-2 2.77636E-2 4.33304E-2 4.85968E-2 5.409E-2 7.10643E-2 7.59697E-2 1.01621E-1 9.0348E-2 1.11442E-1 1.99032E-1 1.68016E-1 8.83488E-2 1.0837E-1 1.4444E-1 1.53941E-1 1.84415E-1 1.91774E-1 1.72692E-1 1.5998E-1 1.46725E-1 2.00615E-1 1.47847E-1 9.47424E-2 1.00402E-1 1.40654E-1 1.41578E-1 1.85749E-1 2.38872E-1 2.12432E-1 2.9166E-1 3.35203E-1 3.72882E-1 3.71754E-1 3.6126E-1 3.85082E-1 4.08956E-1 4.08293E-1 4.66242E-1 -9999 -9999 -9999 -9999 -9999 -9999 -9999 -9999 -9999 -9999 -9999 -9999 -9999 -9999 -9999 -9999 -9999 -9999 -9999 -9999 -9999 -9999 -9999 -9999 -9999
-9999 -9999 -9999 -9999 -9999 -9999 -9999 -9999 -9999 -9999 -9999 -9999 -9999 -9999 -9999 -9999 -9999 -9999 -9999 -9999 -9999 -9999 -9999 -9999 -9999 -9999 -9999 -9999 -9999 -9999 -9999 -9999 -9999 -9999 -9999 -9999 -9999 -9999 -9999 -9999 -9999 -9999 -9999 -9999 -9999 -9999 -9999 -9999 -9999 -9999 -9999 -9999 -9999 -9999 -9999 -9999 -9999 -9999 -9999 -9999 -9999 -9999 -9999 -9999 -9999 -9999 -9999 -9999 -9999 -9999 -9999 -9999 -9999 -9999 -9999 -9999 -9999 -9999 -9999 -9999 -9999 -9999 -9999 -9999 -9999 -9999 -9999 -9999 -9999 -9999 -9999 -9999 -9999 -9999 1.69316E-1 1.63416E-1 1.70684E-1 1.52092E-1 1.51053E-1 1.5002E-1 1.55739E-1 1.38079E-1 1.40859E-1 1.37184E-1 1.32659E-1 1.13427E-1 1.12778E-1 1.22907E-1 1.45114E-1 1.48545E-1 1.67818E-1 1.95306E-1 2.82907E-1 3.36801E-1 3.12525E-1 3.05691E-1 2.44104E-1 2.49309E-1 2.31146E-1 2.0875E-1 2.00817E-1 2.07112E-1 2.13772E-1 2.21589E-1 2.28277E-1 2.21763E-1 1.87217E-1 1.2985E-1 1.25827E-1 1.4874E-1 1.47413E-1 1.28862E-1 1.34497E-1 1.10559E-1 8.64146E-2 8.78864E-2 8.63922E-2 7.50132E-2 6.57173E-2 6.85501E-2 6.88927E-2 6.81065E-2 4.56028E-2 5.00942E-2 4.83919E-2 5.19969E-2 5.759E-2 5.09047E-2 3.51227E-2 4.41527E-2 3.22241E-2 3.50833E-2 3.01716E-2 3.04836E-2 1.68093E-2 1.48807E-2 1.60885E-2 1.69161E-2 1.34385E-2 1.74536E-2 1.64821E-2 1.03148E-2 6.95401E-3 6.96451E-3 7.44399E-3 6.23811E-3 4.15062E-3 5.35075E-3 4.07125E-3 3.7637E-3 3.31817E-3 2.45174E-3 2.38246E-3 2.81662E-3 3.82756E-3 6.14381E-3 9.84789E-3 1.53219E-2 1.57256E-2 2.10552E-2 2.23014E-2 1.96223E-2 1.2049E-2 1.17305E-2 1.93301E-2 2.87373E-2 2.14947E-2 2.55367E-2 2.75582E-2 3.04139E-2 4.19794E-2 3.03074E-2 1.42986E-2 1.14175E-2 9.03982E-3 4.97743E-3 4.63797E-3 4.59902E-3 6.91181E-3 1.04415E-2 1.56505E-2 3.09658E-2 3.46185E-2 3.95774E-2 2.9222E-2 3.82566E-2 6.91768E-2 6.10669E-2 5.75442E-2 9.42115E-2 1.27023E-1 2.10123E-1 2.41781E-1 1.60114E-1 1.82488E-1 1.9865E-1 1.96425E-1 1.90105E-1 1.8885E-1 1.86739E-1 2.13981E-1 2.2535E-1 1.6368E-1 1.04571E-1 9.02729E-2 9.1914E-2 7.82392E-2 1.04802E-1 1.76368E-1 1.87789E-1 2.20243E-1 2.26517E-1 2.51794E-1 2.35802E-1 2.59995E-1 2.70568E-1 3.8649E-1 3.94715E-1 5.03029E-1 -9999 -9999 -9999 -9999 -9999 -9999 -9999 -9999 -9999 -9999 -9999 -9999 -9999 -9999 -9999 -9999 -9999 -9999 -9999 -9999 -9999 -9999 -9999 -9999 -9999
-9999 -9999 -9999 -9999 -9999 -9999 -9999 -9999 -9999 -9999 -9999 -9999 -9999 -9999 -9999 -9999 -9999 -9999 -9999 -9999 -9999 -9999 -9999 -9999 -9999 -9999 -9999 -9999 -9999 -9999 -9999 -9999 -9999 -9999 -9999 -9999 -9999 -9999 -9999 -9999 -9999 -9999 -9999 -9999 -9999 -9999 -9999 -9999 -9999 -9999 -9999 -9999 -9999 -9999 -9999 -9999 -9999 -9999 -9999 -9999 -9999 -9999 -9999 -9999 -9999 -9999 -9999 -9999 -9999 -9999 -9999 -9999 -9999 -9999 -9999 -9999 -9999 -9999 -9999 -9999 -9999 -9999 -9999 -9999 -9999 -9999 -9999 -9999 -9999 -9999 -9999 -9999 -9999 1.63416E-1 1.62534E-1 1.68862E-1 1.51884E-1 1.53346E-1 1.53137E-1 1.57661E-1 1.3885E-1 1.38657E-1 1.41642E-1 1.37567E-1 1.17218E-1 1.1845E-1 1.16108E-1 1.20318E-1 1.26246E-1 1.56125E-1 1.91025E-1 2.47775E-1 2.99341E-1 3.13002E-1 3.35747E-1 3.26645E-1 2.9533E-1 2.62246E-1 2.46937E-1 2.48632E-1 2.35807E-1 2.39446E-1 2.3887E-1 2.36271E-1 2.56322E-1 2.25586E-1 1.70536E-1 1.04852E-1 1.08235E-1 1.36699E-1 1.48024E-1 1.28884E-1 1.12347E-1 1.06065E-1 9.10708E-2 8.63769E-2 7.23196E-2 7.61912E-2 6.45486E-2 7.20339E-2 7.02389E-2 6.92236E-2 5.1839E-2 6.31125E-2 5.94931E-2 5.45704E-2 4.94418E-2 5.32883E-2 4.76901E-2 3.5399E-2 2.6597E-2 2.52479E-2 2.61075E-2 2.79667E-2 1.88105E-2 1.71852E-2 1.3777E-2 1.41243E-2 1.48274E-2 1.36222E-2 1.02207E-2 8.63617E-3 5.45885E-3 6.01726E-3 5.86052E-3 5.11283E-3 3.97215E-3 3.17753E-3 3.23595E-3 3.05983E-3 3.05028E-3 2.17006E-3 2.07171E-3 3.70854E-3 5.18746E-3 7.02953E-3 8.51793E-3 7.37912E-3 9.21793E-3 1.61893E-2 2.47076E-2 2.17872E-2 1.47008E-2 1.14521E-2 1.78488E-2 2.5205E-2 1.51367E-2 1.56527E-2 1.61893E-2 2.1191E-2 1.89186E-2 2.30235E-2 8.18773E-3 8.73919E-3 7.50484E-3 4.21161E-3 3.23403E-3 4.24529E-3 6.57683E-3 1.07295E-2 2.07726E-2 2.49939E-2 2.42175E-2 2.47439E-2 1.86638E-2 2.50424E-2 3.35631E-2 3.8419E-2 5.81769E-2 9.15883E-2 1.30152E-1 1.3893E-1 1.7775E-1 1.88422E-1 2.02478E-1 1.77327E-1 1.81444E-1 1.93904E-1 2.08947E-1 2.09885E-1 1.64566E-1 1.91397E-1 2.1102E-1 1.31739E-1 9.20158E-2 6.27687E-2 5.77803E-2 7.72268E-2 1.08573E-1 1.09175E-1 1.26024E-1 1.89998E-1 2.1239E-1 1.89712E-1 2.20605E-1 2.90203E-1 3.51994E-1 4.01519E-1 -9999 -9999 -9999 -9999 -9999 -9999 -9999 -9999 -9999 -9999 -9999 -9999 -9999 -9999 -9999 -9999 -9999 -9999 -9999 -9999 -9999 -9999 -9999 -9999 -9999 -9999
-9999 -9999 -9999 -9999 -9999 -9999 -9999 -9999 -9999 -9999 -9999 -9999 -9999 -9999 -9999 -9999 -9999 -9999 -9999 -9999 -9999 -9999 -9999 -9999 -9999 -9999 -9999 -9999 -9999 -9999 -9999 -9999 -9999 -9999 -9999 -9999 -9999 -9999 -9999 -9999 -9999 -9999 -9999 -9999 -9999 -9999 -9999 -9999 -9999 -9999 -9999 -9999 -9999 -9999 -9999 -9999 -9999 -9999 -9999 -9999 -9999 -9999 -9999 -9999 -9999 -9999 -9999 -9999 -9999 -9999 -9999 -9999 -9999 -9999 -9999 -9999 -9999 -9999 -9999 -9999 -9999 -9999 -9999 -9999 -9999 -9999 -9999 -9999 -9999 -9999 -9999 -9999 1.63195E-1 1.61656E-1 1.61E-1 1.48993E-1 1.51053E-1 1.52927E-1 1.54398E-1 1.40402E-1 1.38657E-1 1.3712E-1 1.40078E-1 1.2009E-1 1.2152E-1 1.18618E-1 1.1644E-1 1.08323E-1 1.29369E-1 1.66468E-1 2.19544E-1 2.87059E-1 2.93443E-1 3.33117E-1 3.48199E-1 3.3332E-1 2.88569E-1 2.78944E-1 2.66981E-1 2.72391E-1 2.74455E-1 2.51538E-1 2.54112E-1 2.63605E-1 2.73485E-1 2.26967E-1 1.29205E-1 1.01562E-1 1.1065E-1 1.37584E-1 1.50473E-1 1.49827E-1 9.8132E-2 1.01444E-1 9.75635E-2 8.18723E-2 7.9224E-2 7.53352E-2 7.05292E-2 8.05667E-2 7.41071E-2 6.97929E-2 6.51252E-2 7.18124E-2 5.83683E-2 5.41921E-2 4.28668E-2 2.90662E-2 3.80571E-2 3.79346E-2 2.86432E-2 3.17737E-2 3.24081E-2 1.72644E-2 1.1411E-2 1.03457E-2 8.2323E-3 7.85524E-3 1.02481E-2 7.79495E-3 6.06577E-3 8.25318E-3 5.26607E-3 3.86727E-3 3.91541E-3 3.87741E-3 3.93398E-3 3.5671E-3 3.37059E-3 2.53944E-3 2.36848E-3 1.65733E-3 1.78737E-3 2.36725E-3 4.14113E-3 5.76802E-3 5.56742E-3 6.69461E-3 1.06957E-2 1.89505E-2 2.80892E-2 2.17508E-2 2.06124E-2 1.56725E-2 1.85916E-2 1.47705E-2 1.33293E-2 1.12978E-2 1.33487E-2 1.83417E-2 1.11698E-2 1.05144E-2 7.20487E-3 6.33165E-3 4.41019E-3 2.84616E-3 2.31008E-3 3.91039E-3 3.89064E-3 5.54445E-3 8.34505E-3 1.33776E-2 1.2571E-2 1.55443E-2 1.72136E-2 2.2454E-2 2.54809E-2 2.98465E-2 5.40343E-2 6.65413E-2 9.59824E-2 1.19904E-1 1.3994E-1 1.60911E-1 1.47434E-1 1.10505E-1 1.12084E-1 1.58349E-1 1.67831E-1 2.50247E-1 1.91838E-1 2.30776E-1 2.06418E-1 1.34345E-1 1.04889E-1 7.41299E-2 7.75081E-2 7.63749E-2 8.15416E-2 7.70258E-2 1.26664E-1 1.78163E-1 1.70078E-1 1.57337E-1 1.81976E-1 2.38412E-1 2.88896E-1 3.87683E-1 -9999 -9999 -9999 -9999 -9999 -9999 -9999 -9999 -9999 -9999 -9999 -9999 -9999 -9999 -9999 -9999 -9999 -9999 -9999 -9999 -9999 -9999 -9999 -9999 -9999 -9999
-9999 -9999 -9999 -9999 -9999 -9999 -9999 -9999 -9999 -9999 -9999 -9999 -9999 -9999 -9999 -9999 -9999 -9999 -9999 -9999 -9999 -9999 -9999 -9999 -9999 -9999 -9999 -9999 -9999 -9999 -9999 -9999 -9999 -9999 -9999 -9999 -9999 -9999 -9999 -9999 -9999 -9999 -9999 -9999 -9999 -9999 -9999 -9999 -9999 -9999 -9999 -9999 -9999 -9999 -9999 -9999 -9999 -9999 -9999 -9999 -9999 -9999 -9999 -9999 -9999 -9999 -9999 -9999 -9999 -9999 -9999 -9999 -9999 -9999 -9999 -9999 -9999 -9999 -9999 -9999 -9999 -9999 -9999 -9999 -9999 -9999 -9999 -9999 -9999 -9999 -9999 1.64301E-1 1.62314E-1 1.60347E-1 1.41113E-1 1.41505E-1 1.48379E-1 1.5126E-1 1.40598E-1 1.40207E-1 1.38657E-1 1.41642E-1 1.21462E-1 1.23256E-1 1.21176E-1 1.19296E-1 1.06004E-1 1.06618E-1 1.2134E-1 1.67818E-1 2.36728E-1 2.76311E-1 3.05968E-1 3.28781E-1 3.13635E-1 2.82635E-1 2.69101E-1 2.60802E-1 2.52481E-1 2.15604E-1 2.38392E-1 2.75353E-1 2.73543E-1 2.84554E-1 2.61438E-1 1.82702E-1 1.28722E-1 1.06584E-1 1.10969E-1 1.29796E-1 1.2077E-1 1.35015E-1 1.2153E-1 1.12317E-1 1.09382E-1 8.26406E-2 8.41299E-2 6.68538E-2 8.34088E-2 8.31326E-2 6.99574E-2 6.60102E-2 7.60563E-2 6.27372E-2 3.69054E-2 4.33663E-2 4.43318E-2 2.88188E-2 2.92772E-2 3.30085E-2 2.49933E-2 2.08147E-2 2.38417E-2 1.76052E-2 9.5998E-3 1.02792E-2 8.78169E-3 8.32276E-3 5.72087E-3 4.44877E-3 4.00261E-3 6.16958E-3 4.78955E-3 3.4202E-3 3.71171E-3 2.98557E-3 3.08087E-3 3.29616E-3 2.59689E-3 2.07976E-3 2.86999E-3 2.66377E-3 2.38246E-3 4.3796E-3 7.88391E-3 1.19525E-2 1.29853E-2 1.15113E-2 1.58588E-2 1.78932E-2 2.8136E-2 2.53851E-2 1.61889E-2 2.04618E-2 2.95501E-2 1.4106E-2 1.16266E-2 9.31705E-3 9.84789E-3 1.22874E-2 8.4376E-3 5.40583E-3 7.25732E-3 6.62606E-3 3.5356E-3 2.9311E-3 2.06255E-3 2.36078E-3 2.78472E-3 4.44764E-3 5.67927E-3 8.39232E-3 7.66271E-3 1.03067E-2 1.14184E-2 2.13083E-2 1.99557E-2 2.66573E-2 3.78647E-2 4.37673E-2 7.78979E-2 1.07353E-1 9.01303E-2 1.15215E-1 8.61782E-2 9.36191E-2 7.13833E-2 7.79381E-2 1.25169E-1 2.17483E-1 1.89097E-1 2.03969E-1 1.70603E-1 1.29986E-1 9.56279E-2 1.12143E-1 1.77433E-1 1.36438E-1 1.04948E-1 8.97105E-2 1.02572E-1 1.25823E-1 1.29425E-1 1.45753E-1 1.57409E-1 1.7333E-1 2.44231E-1 3.81563E-1 -9999 -9999 -9999 -9999 -9999 -9999 -9999 -9999 -9999 -9999 -9999 -9999 -9999 -9999 -9999 -9999 -9999 -9999 -9999 -9999 -9999 -9999 -9999 -9999 -9999 -9999
-9999 -9999 -9999 -9999 -9999 -9999 -9999 -9999 -9999 -9999 -9999 -9999 -9999 -9999 -9999 -9999 -9999 -9999 -9999 -9999 -9999 -9999 -9999 -9999 -9999 -9999 -9999 -9999 -9999 -9999 -9999 -9999 -9999 -9999 -9999 -9999 -9999 -9999 -9999 -9999 -9999 -9999 -9999 -9999 -9999 -9999 -9999 -9999 -9999 -9999 -9999 -9999 -9999 -9999 -9999 -9999 -9999 -9999 -9999 -9999 -9999 -9999 -9999 -9999 -9999 -9999 -9999 -9999 -9999 -9999 -9999 -9999 -9999 -9999 -9999 -9999 -9999 -9999 -9999 -9999 -9999 -9999 -9999 -9999 -9999 -9999 -9999 -9999 -9999 -9999 -9999 1.62974E-1 1.60782E-1 1.40137E-1 1.39166E-1 1.3936E-1 1.45142E-1 1.30687E-1 1.37695E-1 1.38657E-1 1.43155E-1 1.33122E-1 1.27088E-1 1.2343E-1 1.19806E-1 1.07545E-1 1.06158E-1 1.09473E-1 1.16599E-1 1.35825E-1 2.2723E-1 2.49405E-1 2.88715E-1 2.26249E-1 2.41197E-1 2.48934E-1 2.36572E-1 2.34171E-1 2.07289E-1 2.15042E-1 2.19037E-1 2.41855E-1 2.65453E-1 2.39835E-1 2.13503E-1 1.77575E-1 1.36146E-1 1.14197E-1 1.28602E-1 1.20985E-1 1.23083E-1 1.20468E-1 1.15858E-1 1.04349E-1 1.13641E-1 8.00503E-2 9.42158E-2 8.05061E-2 7.2617E-2 7.74454E-2 6.45316E-2 5.74148E-2 5.52169E-2 5.75063E-2 4.26951E-2 4.83171E-2 4.67226E-2 2.75735E-2 2.46803E-2 3.06143E-2 2.3605E-2 1.32963E-2 1.64302E-2 1.19225E-2 1.18136E-2 8.87643E-3 7.17147E-3 6.59928E-3 5.80599E-3 4.07448E-3 3.33281E-3 4.49105E-3 4.8447E-3 4.46407E-3 3.84126E-3 3.84707E-3 3.40543E-3 2.93701E-3 2.08733E-3 2.26121E-3 3.36454E-3 4.57673E-3 2.85146E-3 2.76543E-3 4.18934E-3 9.6965E-3 1.68439E-2 2.01677E-2 2.37413E-2 2.18872E-2 2.02238E-2 2.60922E-2 1.61893E-2 2.13035E-2 2.78405E-2 1.11821E-2 1.09313E-2 8.11081E-3 6.30863E-3 6.317E-3 9.93582E-3 1.12168E-2 8.5201E-3 7.89084E-3 6.27471E-3 5.56345E-3 4.14262E-3 1.92704E-3 2.61843E-3 4.31758E-3 5.83698E-3 5.96714E-3 9.05797E-3 1.06107E-2 1.27673E-2 1.57555E-2 1.3577E-2 1.8734E-2 3.50328E-2 4.86379E-2 5.63543E-2 7.13556E-2 5.43092E-2 6.82817E-2 7.12711E-2 6.15476E-2 4.80788E-2 8.33736E-2 2.05454E-1 2.74345E-1 1.74619E-1 2.21414E-1 2.46256E-1 1.97404E-1 1.44145E-1 2.31565E-1 2.22988E-1 1.42798E-1 9.76566E-2 6.98773E-2 7.97612E-2 1.04525E-1 1.29312E-1 1.79906E-1 1.71053E-1 2.04394E-1 2.9544E-1 4.3018E-1 -9999 -9999 -9999 -9999 -9999 -9999 -9999 -9999 -9999 -9999 -9999 -9999 -9999 -9999 -9999 -9999 -9999 -9999 -9999 -9999 -9999 -9999 -9999 -9999 -9999 -9999
-9999 -9999 -9999 -9999 -9999 -9999 -9999 -9999 -9999 -9999 -9999 -9999 -9999 -9999 -9999 -9999 -9999 -9999 -9999 -9999 -9999 -9999 -9999 -9999 -9999 -9999 -9999 -9999 -9999 -9999 -9999 -9999 -9999 -9999 -9999 -9999 -9999 -9999 -9999 -9999 -9999 -9999 -9999 -9999 -9999 -9999 -9999 -9999 -9999 -9999 -9999 -9999 -9999 -9999 -9999 -9999 -9999 -9999 -9999 -9999 -9999 -9999 -9999 -9999 -9999 -9999 -9999 -9999 -9999 -9999 -9999 -9999 -9999 -9999 -9999 -9999 -9999 -9999 -9999 -9999 -9999 -9999 -9999 -9999 -9999 -9999 -9999 -9999 -9999 -9999 -9999 1.61875E-1 1.41898E-1 1.41113E-1 1.39748E-1 1.38394E-1 1.2706E-1 1.28681E-1 1.34278E-1 1.37503E-1 1.39009E-1 1.76735E-1 1.54931E-1 1.28952E-1 1.0413E-1 1.06004E-1 1.04786E-1 1.07908E-1 9.65139E-2 1.1452E-1 1.70791E-1 2.23002E-1 1.73989E-1 1.83394E-1 2.13281E-1 2.22085E-1 2.15592E-1 1.64083E-1 1.92815E-1 2.04498E-1 2.06475E-1 2.40509E-1 2.09561E-1 1.91677E-1 1.67464E-1 1.62464E-1 1.46037E-1 1.1583E-1 1.13139E-1 1.18557E-1 1.16016E-1 1.09737E-1 9.92992E-2 9.02252E-2 8.6205E-2 8.92933E-2 9.38808E-2 9.59377E-2 7.86147E-2 6.83969E-2 4.59997E-2 4.36685E-2 5.38936E-2 4.36065E-2 4.72435E-2 4.83493E-2 4.45674E-2 2.9525E-2 2.26805E-2 2.23456E-2 1.66763E-2 1.13757E-2 1.43276E-2 8.72916E-3 1.02015E-2 6.37548E-3 4.46771E-3 5.22179E-3 4.08231E-3 3.96053E-3 3.02872E-3 3.7429E-3 3.64508E-3 2.94913E-3 2.64761E-3 3.07748E-3 3.69207E-3 2.73189E-3 2.37324E-3 2.62661E-3 6.39266E-3 1.0115E-2 4.91114E-3 3.01496E-3 3.92458E-3 9.28564E-3 1.1979E-2 1.53814E-2 1.96981E-2 2.34042E-2 2.15857E-2 1.92901E-2 1.73864E-2 2.05291E-2 2.02248E-2 1.66716E-2 8.53275E-3 1.45003E-2 1.13095E-2 1.18388E-2 9.81986E-3 1.01789E-2 6.43966E-3 6.47851E-3 5.49617E-3 5.41081E-3 3.06205E-3 2.8394E-3 1.91621E-3 2.74926E-3 3.61355E-3 4.12988E-3 5.89802E-3 6.97747E-3 1.07827E-2 1.19352E-2 1.79133E-2 2.76422E-2 3.51711E-2 5.59875E-2 5.65725E-2 4.16535E-2 3.19221E-2 3.4193E-2 4.55882E-2 4.04745E-2 3.53448E-2 9.01541E-2 2.55646E-1 2.21491E-1 2.47115E-1 1.72217E-1 2.26274E-1 2.40013E-1 2.1459E-1 2.77875E-1 1.8786E-1 1.72454E-1 1.22015E-1 7.2997E-2 1.1679E-1 2.22702E-1 2.42383E-1 2.4951E-1 2.23851E-1 2.45746E-1 3.79679E-1 4.9114E-1 -9999 -9999 -9999 -9999 -9999 -9999 -9999 -9999 -9999 -9999 -9999 -9999 -9999 -9999 -9999 -9999 -9999 -9999 -9999 -9999 -9999 -9999 -9999 -9999 -9999 -9999
-9999 -9999 -9999 -9999 -9999 -9999 -9999 -9999 -9999 -9999 -9999 -9999 -9999 -9999 -9999 -9999 -9999 -9999 -9999 -9999 -9999 -9999 -9999 -9999 -9999 -9999 -9999 -9999 -9999 -9999 -9999 -9999 -9999 -9999 -9999 -9999 -9999 -9999 -9999 -9999 -9999 -9999 -9999 -9999 -9999 -9999 -9999 -9999 -9999 -9999 -9999 -9999 -9999 -9999 -9999 -9999 -9999 -9999 -9999 -9999 -9999 -9999 -9999 -9999 -9999 -9999 -9999 -9999 -9999 -9999 -9999 -9999 -9999 -9999 -9999 -9999 -9999 -9999 -9999 -9999 -9999 -9999 -9999 -9999 -9999 -9999 -9999 -9999 -9999 -9999 1.62974E-1 1.43479E-1 1.44675E-1 1.45476E-1 1.50639E-1 1.30871E-1 1.29044E-1 1.28863E-1 1.33341E-1 1.19862E-1 1.45782E-1 1.83656E-1 1.82288E-1 1.23364E-1 1.05953E-1 1.06004E-1 1.04483E-1 9.27763E-2 9.29124E-2 1.022E-1 1.12892E-1 1.1068E-1 1.19791E-1 1.30824E-1 1.44296E-1 1.71374E-1 1.49769E-1 1.65343E-1 1.81436E-1 1.9025E-1 1.99291E-1 1.74848E-1 1.45058E-1 1.31218E-1 1.38507E-1 1.42803E-1 1.19724E-1 1.13241E-1 1.20975E-1 1.20824E-1 1.26736E-1 1.23169E-1 9.18394E-2 9.38378E-2 9.17047E-2 9.47873E-2 8.40136E-2 9.3891E-2 5.76983E-2 5.78689E-2 5.40917E-2 5.50184E-2 5.93606E-2 4.65506E-2 3.42024E-2 3.73962E-2 4.26596E-2 2.21202E-2 1.76666E-2 1.4887E-2 1.35961E-2 1.05561E-2 1.27042E-2 8.10724E-3 9.39923E-3 6.38251E-3 3.97778E-3 3.33216E-3 3.43982E-3 3.03168E-3 2.15716E-3 2.77302E-3 3.56805E-3 3.01154E-3 3.40611E-3 3.91665E-3 3.54498E-3 2.39729E-3 2.42087E-3 3.79905E-3 8.72212E-3 1.22675E-2 6.00275E-3 5.26363E-3 4.28652E-3 5.90933E-3 9.44031E-3 1.11292E-2 1.21204E-2 1.725E-2 1.92118E-2 1.74819E-2 1.43863E-2 1.35993E-2 9.34757E-3 1.39114E-2 1.26316E-2 9.57883E-3 1.37077E-2 1.17839E-2 1.01019E-2 7.71663E-3 5.6123E-3 5.21653E-3 4.99642E-3 4.10819E-3 3.66354E-3 3.80079E-3 3.65908E-3 2.32218E-3 2.80285E-3 3.89398E-3 3.86832E-3 5.26239E-3 6.88706E-3 9.26328E-3 1.47521E-2 2.22719E-2 3.00059E-2 4.18116E-2 6.16696E-2 5.41637E-2 3.37611E-2 3.88918E-2 3.81122E-2 3.01673E-2 4.54471E-2 8.21399E-2 1.71844E-1 2.26352E-1 2.02446E-1 2.5634E-1 2.32072E-1 2.7167E-1 2.48326E-1 2.32757E-1 1.8869E-1 2.29841E-1 1.55522E-1 1.01921E-1 1.1583E-1 3.26196E-1 3.77912E-1 3.08087E-1 2.53309E-1 2.38204E-1 3.57846E-1 -9999 -9999 -9999 -9999 -9999 -9999 -9999 -9999 -9999 -9999 -9999 -9999 -9999 -9999 -9999 -9999 -9999 -9999 -9999 -9999 -9999 -9999 -9999 -9999 -9999 -9999 -9999
-9999 -9999 -9999 -9999 -9999 -9999 -9999 -9999 -9999 -9999 -9999 -9999 -9999 -9999 -9999 -9999 -9999 -9999 -9999 -9999 -9999 -9999 -9999 -9999 -9999 -9999 -9999 -9999 -9999 -9999 -9999 -9999 -9999 -9999 -9999 -9999 -9999 -9999 -9999 -9999 -9999 -9999 -9999 -9999 -9999 -9999 -9999 -9999 -9999 -9999 -9999 -9999 -9999 -9999 -9999 -9999 -9999 -9999 -9999 -9999 -9999 -9999 -9999 -9999 -9999 -9999 -9999 -9999 -9999 -9999 -9999 -9999 -9999 -9999 -9999 -9999 -9999 -9999 -9999 -9999 -9999 -9999 -9999 -9999 -9999 -9999 -9999 -9999 -9999 -9999 1.45075E-1 1.45878E-1 1.49334E-1 1.58233E-1 1.41118E-1 1.38978E-1 1.34967E-1 1.32534E-1 1.20374E-1 1.26909E-1 1.44247E-1 1.5472E-1 1.34236E-1 1.2424E-1 1.21685E-1 1.18611E-1 1.02447E-1 1.01264E-1 1.02794E-1 1.0102E-1 9.31228E-2 9.70143E-2 1.05591E-1 1.17818E-1 1.22719E-1 1.12496E-1 1.33793E-1 1.46507E-1 1.65046E-1 1.6709E-1 1.69805E-1 1.30299E-1 1.2199E-1 1.23324E-1 9.99895E-2 1.12239E-1 1.13859E-1 1.10353E-1 1.16912E-1 1.18663E-1 1.03552E-1 1.00809E-1 7.84525E-2 8.46449E-2 9.32487E-2 8.89192E-2 8.87475E-2 7.31265E-2 5.30465E-2 6.11105E-2 5.43862E-2 4.28036E-2 5.58849E-2 5.11403E-2 3.47053E-2 2.90091E-2 2.90839E-2 2.5701E-2 1.71096E-2 1.29306E-2 1.10754E-2 8.66544E-3 1.02603E-2 6.20175E-3 8.10976E-3 5.56019E-3 3.8806E-3 2.94084E-3 2.38537E-3 2.66752E-3 3.10031E-3 2.92573E-3 4.9574E-3 4.81217E-3 4.91782E-3 4.60405E-3 3.13912E-3 2.42526E-3 2.21822E-3 4.18264E-3 5.33899E-3 8.49127E-3 9.82202E-3 9.70569E-3 1.05364E-2 9.42831E-3 1.38178E-2 1.45142E-2 1.29941E-2 2.09797E-2 2.07231E-2 1.58924E-2 1.22479E-2 1.10712E-2 9.79649E-3 9.33151E-3 9.31705E-3 1.26674E-2 1.43333E-2 1.16055E-2 9.4795E-3 8.73708E-3 7.82409E-3 6.42548E-3 4.53688E-3 4.42387E-3 3.62006E-3 7.14404E-3 5.9746E-3 4.71295E-3 7.50287E-3 5.05194E-3 3.57914E-3 4.29584E-3 7.47078E-3 9.23094E-3 1.17633E-2 1.63582E-2 2.39622E-2 2.21679E-2 3.67681E-2 7.74316E-2 6.7352E-2 7.3885E-2 5.99421E-2 5.56442E-2 8.2556E-2 1.36113E-1 1.86527E-1 2.36298E-1 2.31288E-1 2.07359E-1 2.64882E-1 2.94531E-1 2.91708E-1 2.58392E-1 2.74532E-1 2.38643E-1 1.77059E-1 1.26722E-1 1.55672E-1 3.68429E-1 4.36974E-1 3.31776E-1 2.74147E-1 3.33472E-1 5.07844E-1 -9999 -9999 -9999 -9999 -9999 -9999 -9999 -9999 -9999 -9999 -9999 -9999 -9999 -9999 -9999 -9999 -9999 -9999 -9999 -9999 -9999 -9999 -9999 -9999 -9999 -9999 -9999
-9999 -9999 -9999 -9999 -9999 -9999 -9999 -9999 -9999 -9999 -9999 -9999 -9999 -9999 -9999 -9999 -9999 -9999 -9999 -9999 -9999 -9999 -9999 -9999 -9999 -9999 -9999 -9999 -9999 -9999 -9999 -9999 -9999 -9999 -9999 -9999 -9999 -9999 -9999 -9999 -9999 -9999 -9999 -9999 -9999 -9999 -9999 -9999 -9999 -9999 -9999 -9999 -9999 -9999 -9999 -9999 -9999 -9999 -9999 -9999 -9999 -9999 -9999 -9999 -9999 -9999 -9999 -9999 -9999 -9999 -9999 -9999 -9999 -9999 -9999 -9999 -9999 -9999 -9999 -9999 -9999 -9999 -9999 -9999 -9999 -9999 -9999 -9999 -9999 1.44675E-1 1.45476E-1 1.48107E-1 1.58449E-1 1.4448E-1 1.47909E-1 1.53352E-1 1.4982E-1 1.31022E-1 1.39009E-1 1.4538E-1 1.50747E-1 1.32927E-1 1.36379E-1 1.34111E-1 1.401E-1 1.31829E-1 1.42996E-1 1.50549E-1 1.42667E-1 1.04476E-1 9.9014E-2 1.01984E-1 1.03623E-1 9.7488E-2 1.1196E-1 1.31994E-1 1.31932E-1 1.45701E-1 1.51728E-1 1.598E-1 1.64853E-1 1.71064E-1 1.71222E-1 1.47569E-1 1.34368E-1 1.27837E-1 1.20524E-1 1.17758E-1 1.15212E-1 1.04286E-1 1.06485E-1 1.13949E-1 9.58228E-2 1.06043E-1 9.08525E-2 6.81954E-2 7.03897E-2 5.85884E-2 4.95675E-2 5.23555E-2 5.13572E-2 3.84012E-2 5.04878E-2 3.8146E-2 2.79873E-2 2.08048E-2 2.14041E-2 2.18165E-2 1.67302E-2 1.39896E-2 1.06833E-2 7.71258E-3 6.952E-3 3.79059E-3 5.26711E-3 3.42507E-3 2.39515E-3 2.89412E-3 2.44205E-3 2.82057E-3 4.01664E-3 3.21384E-3 3.98651E-3 3.97494E-3 4.26277E-3 5.38864E-3 3.42227E-3 2.5599E-3 2.77302E-3 5.56481E-3 8.77929E-3 1.06247E-2 1.17089E-2 1.42056E-2 1.36467E-2 1.30469E-2 1.89027E-2 1.92286E-2 1.92451E-2 2.29878E-2 1.71333E-2 1.15338E-2 9.40109E-3 8.45904E-3 7.23498E-3 6.41706E-3 9.23128E-3 9.92765E-3 1.32121E-2 8.31042E-3 7.89177E-3 7.1952E-3 5.53398E-3 6.26884E-3 6.69658E-3 4.88662E-3 4.65161E-3 7.76542E-3 1.05338E-2 8.64112E-3 1.1946E-2 1.24882E-2 1.45088E-2 6.04562E-3 9.64824E-3 1.06659E-2 1.21555E-2 1.46539E-2 1.30428E-2 1.22698E-2 2.53204E-2 5.40408E-2 9.2343E-2 9.8863E-2 8.01995E-2 1.38083E-1 1.40847E-1 1.77897E-1 1.83692E-1 2.41384E-1 2.10196E-1 1.5311E-1 1.76407E-1 2.44371E-1 3.1963E-1 3.2889E-1 3.13871E-1 3.34506E-1 3.47819E-1 2.9992E-1 2.45112E-1 3.37151E-1 4.77056E-1 4.71704E-1 4.19333E-1 4.12233E-1 -9999 -9999 -9999 -9999 -9999 -9999 -9999 -9999 -9999 -9999 -9999 -9999 -9999 -9999 -9999 -9999 -9999 -9999 -9999 -9999 -9999 -9999 -9999 -9999 -9999 -9999 -9999 -9999
-9999 -9999 -9999 -9999 -9999 -9999 -9999 -9999 -9999 -9999 -9999 -9999 -9999 -9999 -9999 -9999 -9999 -9999 -9999 -9999 -9999 -9999 -9999 -9999 -9999 -9999 -9999 -9999 -9999 -9999 -9999 -9999 -9999 -9999 -9999 -9999 -9999 -9999 -9999 -9999 -9999 -9999 -9999 -9999 -9999 -9999 -9999 -9999 -9999 -9999 -9999 -9999 -9999 -9999 -9999 -9999 -9999 -9999 -9999 -9999 -9999 -9999 -9999 -9999 -9999 -9999 -9999 -9999 -9999 -9999 -9999 -9999 -9999 -9999 -9999 -9999 -9999 -9999 -9999 -9999 -9999 -9999 -9999 -9999 -9999 -9999 -9999 -9999 -9999 1.43082E-1 1.44675E-1 1.48924E-1 1.36229E-1 1.45482E-1 1.48725E-1 1.54826E-1 1.35312E-1 1.43318E-1 1.74164E-1 1.72696E-1 1.52121E-1 1.57906E-1 1.55769E-1 1.53867E-1 1.43922E-1 1.60447E-1 1.86508E-1 2.07361E-1 1.6616E-1 1.37389E-1 1.19621E-1 1.13792E-1 1.00077E-1 1.0066E-1 1.04075E-1 1.18774E-1 1.31071E-1 1.28722E-1 1.34444E-1 1.25731E-1 1.30056E-1 1.48294E-1 1.54402E-1 1.53153E-1 1.50037E-1 1.44958E-1 1.38606E-1 1.1484E-1 1.051E-1 1.15551E-1 1.1039E-1 1.25698E-1 1.11462E-1 8.55456E-2 8.24856E-2 6.43771E-2 5.88229E-2 7.32361E-2 6.30095E-2 5.20215E-2 4.85127E-2 3.86647E-2 2.9485E-2 2.68285E-2 1.85745E-2 2.19366E-2 2.09953E-2 1.70097E-2 1.11368E-2 1.09899E-2 6.7048E-3 5.87167E-3 5.83925E-3 3.80567E-3 4.48655E-3 3.47014E-3 2.1275E-3 2.07287E-3 2.1841E-3 2.89217E-3 4.47032E-3 4.08764E-3 4.89357E-3 4.21625E-3 5.13856E-3 5.04499E-3 3.67685E-3 4.61298E-3 3.6648E-3 3.65581E-3 5.26322E-3 7.76732E-3 9.43154E-3 1.39895E-2 2.01768E-2 2.05943E-2 2.13891E-2 2.04624E-2 1.95944E-2 1.89608E-2 1.54424E-2 1.05519E-2 1.21932E-2 1.52928E-2 1.28102E-2 1.06133E-2 1.02035E-2 1.1306E-2 9.09313E-3 7.01775E-3 6.54842E-3 8.18146E-3 6.91433E-3 4.61974E-3 7.00919E-3 5.47827E-3 6.67806E-3 8.33897E-3 1.38867E-2 1.4674E-2 2.04079E-2 1.09659E-2 1.49392E-2 2.1099E-2 2.21357E-2 1.68774E-2 1.98535E-2 2.14382E-2 1.70259E-2 2.03098E-2 2.02036E-2 3.15313E-2 6.50734E-2 9.16001E-2 1.32564E-1 1.73283E-1 1.77327E-1 1.41206E-1 1.20321E-1 1.76346E-1 1.75119E-1 1.10988E-1 1.01445E-1 1.44113E-1 2.06017E-1 3.18817E-1 2.90189E-1 4.11821E-1 4.48338E-1 4.75732E-1 4.54805E-1 4.78536E-1 5.21438E-1 5.12357E-1 4.44812E-1 4.89369E-1 -9999 -9999 -9999 -9999 -9999 -9999 -9999 -9999 -9999 -9999 -9999 -9999 -9999 -9999 -9999 -9999 -9999 -9999 -9999 -9999 -9999 -9999 -9999 -9999 -9999 -9999 -9999 -9999
-9999 -9999 -9999 -9999 -9999 -9999 -9999 -9999 -9999 -9999 -9999 -9999 -9999 -9999 -9999 -9999 -9999 -9999 -9999 -9999 -9999 -9999 -9999 -9999 -9999 -9999 -9999 -9999 -9999 -9999 -9999 -9999 -9999 -9999 -9999 -9999 -9999 -9999 -9999 -9999 -9999 -9999 -9999 -9999 -9999 -9999 -9999 -9999 -9999 -9999 -9999 -9999 -9999 -9999 -9999 -9999 -9999 -9999 -9999 -9999 -9999 -9999 -9999 -9999 -9999 -9999 -9999 -9999 -9999 -9999 -9999 -9999 -9999 -9999 -9999 -9999 -9999 -9999 -9999 -9999 -9999 -9999 -9999 -9999 -9999 -9999 -9999 -9999 -9999 1.41113E-1 1.44076E-1 1.31915E-1 1.41314E-1 1.45281E-1 1.46893E-1 1.32501E-1 1.29012E-1 1.32378E-1 1.40629E-1 1.37716E-1 1.49501E-1 1.6409E-1 1.49998E-1 1.57852E-1 1.67835E-1 1.82135E-1 1.98648E-1 1.69923E-1 1.59406E-1 1.51766E-1 1.50592E-1 1.25057E-1 1.21563E-1 1.32611E-1 1.47114E-1 1.14687E-1 1.03944E-1 1.00096E-1 1.02499E-1 1.04347E-1 9.03501E-2 9.82582E-2 1.06571E-1 1.2895E-1 1.43823E-1 1.42448E-1 1.19636E-1 1.16774E-1 1.12995E-1 1.11336E-1 1.14256E-1 1.25177E-1 9.53116E-2 1.00658E-1 9.48198E-2 7.27921E-2 6.08274E-2 5.28542E-2 5.34696E-2 4.90823E-2 4.28184E-2 3.42672E-2 2.96885E-2 2.87064E-2 2.93205E-2 1.80603E-2 2.03672E-2 1.54192E-2 7.60466E-3 7.75164E-3 4.66557E-3 3.91938E-3 3.60391E-3 3.764E-3 3.04356E-3 2.83502E-3 3.85449E-3 2.89384E-3 2.99731E-3 3.41086E-3 5.39667E-3 5.09022E-3 5.75957E-3 5.45614E-3 5.42014E-3 6.61261E-3 4.3747E-3 3.63092E-3 2.57277E-3 3.66203E-3 5.52637E-3 6.90961E-3 7.94866E-3 8.35166E-3 1.17356E-2 1.46776E-2 1.81075E-2 2.00792E-2 1.97778E-2 1.49736E-2 1.25811E-2 1.59797E-2 1.50035E-2 1.23882E-2 1.14686E-2 1.0174E-2 9.65181E-3 6.59742E-3 6.69341E-3 5.43485E-3 4.55656E-3 6.16323E-3 7.09226E-3 6.04442E-3 6.14381E-3 4.8942E-3 7.38222E-3 1.26202E-2 1.29853E-2 2.09747E-2 2.75582E-2 1.8598E-2 1.41182E-2 2.11369E-2 3.00124E-2 2.22716E-2 2.35587E-2 2.71859E-2 2.95321E-2 3.23827E-2 2.92589E-2 2.51675E-2 3.40762E-2 4.81819E-2 7.9588E-2 1.03028E-1 1.39874E-1 9.43986E-2 6.7033E-2 8.75755E-2 1.06565E-1 9.00342E-2 6.33309E-2 7.47281E-2 1.68517E-1 2.26009E-1 2.34495E-1 3.18597E-1 3.50599E-1 3.55472E-1 4.05879E-1 4.56456E-1 5.01271E-1 4.94631E-1 5.06499E-1 5.34771E-1 5.1697E-1 -9999 -9999 -9999 -9999 -9999 -9999 -9999 -9999 -9999 -9999 -9999 -9999 -9999 -9999 -9999 -9999 -9999 -9999 -9999 -9999 -9999 -9999 -9999 -9999 -9999 -9999 -9999
-9999 -9999 -9999 -9999 -9999 -9999 -9999 -9999 -9999 -9999 -9999 -9999 -9999 -9999 -9999 -9999 -9999 -9999 -9999 -9999 -9999 -9999 -9999 -9999 -9999 -9999 -9999 -9999 -9999 -9999 -9999 -9999 -9999 -9999 -9999 -9999 -9999 -9999 -9999 -9999 -9999 -9999 -9999 -9999 -9999 -9999 -9999 -9999 -9999 -9999 -9999 -9999 -9999 -9999 -9999 -9999 -9999 -9999 -9999 -9999 -9999 -9999 -9999 -9999 -9999 -9999 -9999 -9999 -9999 -9999 -9999 -9999 -9999 -9999 -9999 -9999 -9999 -9999 -9999 -9999 -9999 -9999 -9999 -9999 -9999 -9999 -9999 -9999 1.44475E-1 1.41505E-1 1.25929E-1 1.30626E-1 1.40727E-1 1.43485E-1 1.26789E-1 1.2974E-1 1.27927E-1 1.28892E-1 1.09E-1 1.09683E-1 1.11911E-1 1.18512E-1 1.41223E-1 1.51723E-1 1.647E-1 1.68513E-1 1.43963E-1 1.43963E-1 1.49082E-1 1.50936E-1 1.3835E-1 1.42906E-1 1.48811E-1 1.64008E-1 1.79031E-1 1.94952E-1 1.7087E-1 1.35071E-1 1.10649E-1 9.31777E-2 9.08827E-2 9.22719E-2 9.22719E-2 1.02093E-1 1.07973E-1 1.16983E-1 1.26178E-1 1.24881E-1 1.17715E-1 1.19064E-1 9.87744E-2 1.03547E-1 9.94572E-2 8.016E-2 9.08738E-2 6.55858E-2 7.21874E-2 5.14136E-2 4.32125E-2 4.40344E-2 3.89219E-2 3.85984E-2 3.16921E-2 2.96538E-2 2.626E-2 1.69401E-2 1.10876E-2 8.00956E-3 7.90921E-3 7.23723E-3 3.75613E-3 3.87743E-3 4.38843E-3 4.96894E-3 3.38221E-3 4.65428E-3 5.84583E-3 3.43331E-3 4.32141E-3 4.67578E-3 4.81592E-3 5.88809E-3 7.39989E-3 6.50522E-3 5.76185E-3 3.74321E-3 3.48506E-3 3.46942E-3 5.02227E-3 4.73002E-3 6.72783E-3 1.12024E-2 1.32584E-2 8.66756E-3 1.01655E-2 1.2841E-2 1.94904E-2 1.57066E-2 1.828E-2 1.54226E-2 1.75936E-2 1.54717E-2 1.16869E-2 9.42177E-3 1.01821E-2 1.07822E-2 5.94417E-3 5.3698E-3 6.8229E-3 6.11543E-3 5.33745E-3 4.23492E-3 4.27878E-3 3.71586E-3 3.28012E-3 4.66513E-3 8.82772E-3 1.27406E-2 1.69903E-2 2.83179E-2 3.6132E-2 3.42333E-2 2.17022E-2 3.06604E-2 2.7942E-2 1.19881E-2 1.53489E-2 2.10271E-2 3.22013E-2 4.34769E-2 3.26314E-2 4.29468E-2 3.81746E-2 6.76291E-2 6.57988E-2 9.49554E-2 1.33513E-1 1.00433E-1 5.00882E-2 3.41221E-2 5.28946E-2 6.27388E-2 4.51153E-2 9.67435E-2 1.44885E-1 1.23717E-1 1.78545E-1 1.80041E-1 2.38639E-1 2.27628E-1 2.46688E-1 2.87705E-1 3.64528E-1 5.08655E-1 4.80297E-1 5.1972E-1 5.10891E-1 -9999 -9999 -9999 -9999 -9999 -9999 -9999 -9999 -9999 -9999 -9999 -9999 -9999 -9999 -9999 -9999 -9999 -9999 -9999 -9999 -9999 -9999 -9999 -9999 -9999 -9999 -9999
-9999 -9999 -9999 -9999 -9999 -9999 -9999 -9999 -9999 -9999 -9999 -9999 -9999 -9999 -9999 -9999 -9999 -9999 -9999 -9999 -9999 -9999 -9999 -9999 -9999 -9999 -9999 -9999 -9999 -9999 -9999 -9999 -9999 -9999 -9999 -9999 -9999 -9999 -9999 -9999 -9999 -9999 -9999 -9999 -9999 -9999 -9999 -9999 -9999 -9999 -9999 -9999 -9999 -9999 -9999 -9999 -9999 -9999 -9999 -9999 -9999 -9999 -9999 -9999 -9999 -9999 -9999 -9999 -9999 -9999 -9999 -9999 -9999 -9999 -9999 -9999 -9999 -9999 -9999 -9999 -9999 -9999 -9999 -9999 -9999 -9999 -9999 -9999 1.50363E-1 1.27E-1 1.24689E-1 1.27E-1 1.30809E-1 1.22037E-1 1.2221E-1 1.30838E-1 1.47738E-1 1.51705E-1 1.43375E-1 1.22319E-1 1.06875E-1 9.16037E-2 1.05915E-1 1.2638E-1 1.38437E-1 1.27611E-1 1.35233E-1 1.36942E-1 1.38285E-1 1.27492E-1 1.30579E-1 1.3835E-1 1.54844E-1 1.60233E-1 2.17687E-1 2.36993E-1 2.33307E-1 1.93726E-1 1.35562E-1 1.23544E-1 1.17048E-1 1.11329E-1 1.05094E-1 8.93013E-2 9.76956E-2 1.07074E-1 1.09422E-1 1.07247E-1 1.04447E-1 8.98944E-2 9.07822E-2 8.35226E-2 9.24197E-2 7.76296E-2 8.01847E-2 5.38209E-2 4.61789E-2 4.27641E-2 4.51221E-2 3.84217E-2 2.9969E-2 3.20785E-2 3.10205E-2 1.74997E-2 1.62712E-2 1.49765E-2 1.09863E-2 6.54313E-3 6.81719E-3 6.26753E-3 4.30236E-3 5.92796E-3 6.92132E-3 5.54731E-3 4.02123E-3 6.05607E-3 6.2511E-3 3.49706E-3 5.70878E-3 6.00988E-3 4.74149E-3 7.13683E-3 8.91359E-3 5.86456E-3 4.41756E-3 3.23933E-3 3.30688E-3 4.75031E-3 9.25378E-3 8.75468E-3 7.37425E-3 1.25461E-2 1.8963E-2 1.56435E-2 1.48049E-2 2.26065E-2 2.04418E-2 1.63795E-2 1.42013E-2 1.37848E-2 1.08479E-2 1.08827E-2 1.22698E-2 8.32859E-3 8.87183E-3 1.06462E-2 8.41103E-3 8.46936E-3 6.40891E-3 4.68442E-3 5.84764E-3 5.14523E-3 4.82586E-3 5.34618E-3 3.90624E-3 3.73951E-3 6.11941E-3 7.39993E-3 1.0982E-2 1.95425E-2 4.60002E-2 4.85187E-2 3.07207E-2 4.71708E-2 4.6465E-2 1.51529E-2 1.48903E-2 1.90349E-2 2.34065E-2 3.99061E-2 5.23392E-2 6.38548E-2 4.85654E-2 7.48189E-2 9.32596E-2 1.04767E-1 9.86728E-2 1.00894E-1 7.37486E-2 3.84758E-2 2.99473E-2 3.74991E-2 4.12144E-2 6.80649E-2 7.55978E-2 9.09127E-2 1.17457E-1 1.47424E-1 1.89669E-1 1.53421E-1 1.75711E-1 2.22434E-1 2.94266E-1 4.92131E-1 4.75716E-1 5.20636E-1 -9999 -9999 -9999 -9999 -9999 -9999 -9999 -9999 -9999 -9999 -9999 -9999 -9999 -9999 -9999 -9999 -9999 -9999 -9999 -9999 -9999 -9999 -9999 -9999 -9999 -9999 -9999 -9999
-9999 -9999 -9999 -9999 -9999 -9999 -9999 -9999 -9999 -9999 -9999 -9999 -9999 -9999 -9999 -9999 -9999 -9999 -9999 -9999 -9999 -9999 -9999 -9999 -9999 -9999 -9999 -9999 -9999 -9999 -9999 -9999 -9999 -9999 -9999 -9999 -9999 -9999 -9999 -9999 -9999 -9999 -9999 -9999 -9999 -9999 -9999 -9999 -9999 -9999 -9999 -9999 -9999 -9999 -9999 -9999 -9999 -9999 -9999 -9999 -9999 -9999 -9999 -9999 -9999 -9999 -9999 -9999 -9999 -9999 -9999 -9999 -9999 -9999 -9999 -9999 -9999 -9999 -9999 -9999 -9999 -9999 -9999 -9999 -9999 -9999 -9999 1.55385E-1 1.35282E-1 1.28621E-1 1.19437E-1 1.24337E-1 1.10851E-1 1.12132E-1 1.18448E-1 1.31698E-1 1.73997E-1 2.09114E-1 1.99657E-1 1.67666E-1 1.21239E-1 9.91756E-2 9.50674E-2 8.98106E-2 1.03673E-1 1.18885E-1 1.26179E-1 1.33916E-1 1.17538E-1 1.18716E-1 1.25883E-1 1.35486E-1 1.34945E-1 1.59365E-1 2.0089E-1 2.2692E-1 2.34266E-1 1.77044E-1 1.46586E-1 1.42064E-1 1.41082E-1 1.42498E-1 1.21673E-1 1.04395E-1 1.00435E-1 1.01832E-1 1.04476E-1 9.35115E-2 9.21085E-2 9.04999E-2 8.8484E-2 8.75356E-2 8.68523E-2 8.09026E-2 6.0514E-2 5.38467E-2 4.72723E-2 4.75959E-2 4.93702E-2 4.75032E-2 3.36205E-2 1.95731E-2 2.6442E-2 2.19768E-2 1.76671E-2 1.12048E-2 8.94764E-3 6.57077E-3 4.58223E-3 4.59931E-3 4.55973E-3 6.36576E-3 9.54317E-3 7.32166E-3 6.59782E-3 9.17137E-3 9.64273E-3 5.65117E-3 6.61698E-3 9.61284E-3 9.39896E-3 9.94342E-3 8.85223E-3 3.85519E-3 2.79579E-3 4.01928E-3 7.01156E-3 7.20903E-3 9.36071E-3 1.51434E-2 1.12329E-2 1.03373E-2 1.65287E-2 2.21285E-2 1.62576E-2 1.97813E-2 1.5916E-2 1.40285E-2 1.38137E-2 8.72826E-3 7.68415E-3 8.36281E-3 6.89957E-3 8.47319E-3 9.95543E-3 1.00949E-2 9.05323E-3 6.57564E-3 6.09524E-3 5.10415E-3 3.54891E-3 4.91924E-3 4.91476E-3 1.07873E-2 1.04086E-2 8.33728E-3 1.14137E-2 8.98363E-3 1.3156E-2 2.25442E-2 4.98265E-2 6.48661E-2 4.98265E-2 6.31898E-2 4.85187E-2 2.11396E-2 1.95019E-2 1.48758E-2 1.65939E-2 2.82909E-2 4.17088E-2 4.64558E-2 7.28101E-2 7.9557E-2 6.83621E-2 5.65567E-2 6.27228E-2 4.84141E-2 6.99066E-2 4.82524E-2 3.35343E-2 2.63901E-2 3.9352E-2 4.6467E-2 8.54056E-2 9.47788E-2 8.50863E-2 1.01375E-1 1.71034E-1 1.58537E-1 1.54048E-1 2.00835E-1 2.26294E-1 3.84082E-1 4.82388E-1 -9999 -9999 -9999 -9999 -9999 -9999 -9999 -9999 -9999 -9999 -9999 -9999 -9999 -9999 -9999 -9999 -9999 -9999 -9999 -9999 -9999 -9999 -9999 -9999 -9999 -9999 -9999 -9999 -9999
-9999 -9999 -9999 -9999 -9999 -9999 -9999 -9999 -9999 -9999 -9999 -9999 -9999 -9999 -9999 -9999 -9999 -9999 -9999 -9999 -9999 -9999 -9999 -9999 -9999 -9999 -9999 -9999 -9999 -9999 -9999 -9999 -9999 -9999 -9999 -9999 -9999 -9999 -9999 -9999 -9999 -9999 -9999 -9999 -9999 -9999 -9999 -9999 -9999 -9999 -9999 -9999 -9999 -9999 -9999 -9999 -9999 -9999 -9999 -9999 -9999 -9999 -9999 -9999 -9999 -9999 -9999 -9999 -9999 -9999 -9999 -9999 -9999 -9999 -9999 -9999 -9999 -9999 -9999 -9999 -9999 -9999 -9999 -9999 -9999 -9999 1.48719E-1 1.51398E-1 1.32101E-1 1.2253E-1 1.19437E-1 1.03385E-1 1.07551E-1 1.08329E-1 1.1506E-1 1.39322E-1 2.00087E-1 2.38358E-1 2.29099E-1 1.75804E-1 1.56568E-1 1.33502E-1 9.55143E-2 8.71606E-2 9.41276E-2 1.07487E-1 1.21275E-1 1.09047E-1 1.09834E-1 1.15212E-1 1.17874E-1 1.14905E-1 1.36144E-1 1.60815E-1 1.69957E-1 1.47125E-1 1.3862E-1 1.13477E-1 1.04084E-1 1.01846E-1 9.41912E-2 1.12193E-1 1.19117E-1 1.16431E-1 1.15098E-1 1.06581E-1 8.92611E-2 8.77863E-2 8.73181E-2 8.491E-2 8.66841E-2 7.22358E-2 6.3738E-2 6.06403E-2 4.46897E-2 4.61078E-2 4.77108E-2 4.60283E-2 3.69002E-2 3.26921E-2 2.74904E-2 2.00812E-2 2.35434E-2 1.39605E-2 1.53889E-2 9.09857E-3 6.55772E-3 5.13696E-3 6.86109E-3 5.97447E-3 6.1508E-3 6.52661E-3 8.41819E-3 1.20249E-2 1.16901E-2 1.44492E-2 1.44276E-2 7.2E-3 6.08817E-3 1.13428E-2 1.37517E-2 1.03698E-2 6.77966E-3 5.01296E-3 5.10901E-3 7.42027E-3 6.83867E-3 1.1967E-2 1.27065E-2 1.66415E-2 1.53399E-2 1.40106E-2 1.8963E-2 1.67559E-2 1.86363E-2 1.63341E-2 1.31424E-2 1.42907E-2 1.10624E-2 9.07934E-3 7.94724E-3 6.62364E-3 5.40408E-3 7.19183E-3 1.01109E-2 9.41997E-3 6.3379E-3 4.97956E-3 3.77586E-3 5.10612E-3 4.23238E-3 5.33412E-3 8.31526E-3 1.06417E-2 1.59584E-2 1.36309E-2 2.18946E-2 1.26486E-2 8.40079E-3 1.81914E-2 2.70188E-2 4.78423E-2 7.58213E-2 7.93398E-2 6.78583E-2 6.31898E-2 2.35508E-2 1.88275E-2 1.40367E-2 2.31656E-2 3.4145E-2 3.16173E-2 3.83872E-2 6.26824E-2 4.56672E-2 3.35173E-2 3.39128E-2 2.64816E-2 4.32956E-2 4.05174E-2 3.00294E-2 4.83876E-2 1.02416E-1 1.08013E-1 1.85525E-1 1.85845E-1 1.59491E-1 1.23074E-1 1.48352E-1 1.41372E-1 1.42889E-1 1.67086E-1 2.03179E-1 3.85319E-1 -9999 -9999 -9999 -9999 -9999 -9999 -9999 -9999 -9999 -9999 -9999 -9999 -9999 -9999 -9999 -9999 -9999 -9999 -9999 -9999 -9999 -9999 -9999 -9999 -9999 -9999 -9999 -9999 -9999 -9999
-9999 -9999 -9999 -9999 -9999 -9999 -9999 -9999 -9999 -9999 -9999 -9999 -9999 -9999 -9999 -9999 -9999 -9999 -9999 -9999 -9999 -9999 -9999 -9999 -9999 -9999 -9999 -9999 -9999 -9999 -9999 -9999 -9999 -9999 -9999 -9999 -9999 -9999 -9999 -9999 -9999 -9999 -9999 -9999 -9999 -9999 -9999 -9999 -9999 -9999 -9999 -9999 -9999 -9999 -9999 -9999 -9999 -9999 -9999 -9999 -9999 -9999 -9999 -9999 -9999 -9999 -9999 -9999 -9999 -9999 -9999 -9999 -9999 -9999 -9999 -9999 -9999 -9999 -9999 -9999 -9999 -9999 -9999 -9999 -9999 -9999 1.41635E-1 1.31177E-1 1.2516E-1 1.2253E-1 1.05044E-1 1.03235E-1 1.02341E-1 1.05044E-1 1.17208E-1 1.73997E-1 2.30529E-1 2.42786E-1 2.0419E-1 1.83179E-1 1.75102E-1 1.6641E-1 1.26893E-1 1.09834E-1 1.00367E-1 1.07332E-1 9.90618E-2 1.07797E-1 1.09992E-1 1.15542E-1 1.00679E-1 1.07044E-1 1.10172E-1 1.17226E-1 1.04234E-1 1.08274E-1 9.9843E-2 9.43673E-2 8.87253E-2 7.60895E-2 7.5976E-2 8.37267E-2 9.37785E-2 1.17002E-1 1.00688E-1 9.62953E-2 9.74705E-2 9.55946E-2 9.75236E-2 9.3579E-2 7.29991E-2 6.9819E-2 6.50763E-2 6.29227E-2 5.13254E-2 4.2851E-2 4.68958E-2 4.24394E-2 3.08724E-2 3.26191E-2 2.55164E-2 1.67113E-2 1.93724E-2 1.3055E-2 1.20276E-2 9.38134E-3 6.81588E-3 4.93052E-3 7.82068E-3 6.7308E-3 8.36102E-3 7.6559E-3 8.59166E-3 1.2189E-2 1.74643E-2 2.10388E-2 1.46431E-2 7.94706E-3 1.08834E-2 1.10147E-2 1.51441E-2 8.90018E-3 5.35932E-3 4.58723E-3 6.87746E-3 1.1826E-2 9.79031E-3 1.22671E-2 1.55482E-2 1.42081E-2 1.72848E-2 1.56085E-2 1.92821E-2 1.70719E-2 1.71128E-2 1.57304E-2 1.34954E-2 1.18607E-2 8.83109E-3 6.50459E-3 6.59055E-3 7.06053E-3 4.8844E-3 5.93463E-3 6.7782E-3 7.4468E-3 6.73248E-3 4.25428E-3 4.18799E-3 4.25327E-3 6.54801E-3 9.56562E-3 1.28124E-2 1.44508E-2 1.79617E-2 2.26767E-2 3.03435E-2 1.28262E-2 8.41138E-3 1.25451E-2 1.83945E-2 3.43256E-2 6.07235E-2 9.39769E-2 8.37446E-2 7.4083E-2 3.15647E-2 2.33192E-2 1.33965E-2 1.85941E-2 2.46181E-2 2.20878E-2 3.08436E-2 4.54339E-2 4.33251E-2 3.36411E-2 2.44861E-2 1.55596E-2 2.09085E-2 2.44224E-2 3.159E-2 7.13145E-2 1.26569E-1 1.99566E-1 2.66778E-1 2.77875E-1 2.95014E-1 2.85957E-1 2.54216E-1 1.37975E-1 1.27649E-1 2.00064E-1 3.89645E-1 4.90407E-1 -9999 -9999 -9999 -9999 -9999 -9999 -9999 -9999 -9999 -9999 -9999 -9999 -9999 -9999 -9999 -9999 -9999 -9999 -9999 -9999 -9999 -9999 -9999 -9999 -9999 -9999 -9999 -9999 -9999 -9999
-9999 -9999 -9999 -9999 -9999 -9999 -9999 -9999 -9999 -9999 -9999 -9999 -9999 -9999 -9999 -9999 -9999 -9999 -9999 -9999 -9999 -9999 -9999 -9999 -9999 -9999 -9999 -9999 -9999 -9999 -9999 -9999 -9999 -9999 -9999 -9999 -9999 -9999 -9999 -9999 -9999 -9999 -9999 -9999 -9999 -9999 -9999 -9999 -9999 -9999 -9999 -9999 -9999 -9999 -9999 -9999 -9999 -9999 -9999 -9999 -9999 -9999 -9999 -9999 -9999 -9999 -9999 -9999 -9999 -9999 -9999 -9999 -9999 -9999 -9999 -9999 -9999 -9999 -9999 -9999 -9999 -9999 -9999 -9999 -9999 -9999 1.26403E-1 1.32101E-1 1.25869E-1 1.07654E-1 1.05653E-1 1.03086E-1 1.03385E-1 1.01104E-1 1.44104E-1 2.02512E-1 2.3602E-1 2.0869E-1 1.96172E-1 1.82214E-1 1.83179E-1 1.60201E-1 1.47516E-1 1.34792E-1 1.20701E-1 1.01393E-1 1.02726E-1 1.10309E-1 1.1271E-1 1.02448E-1 1.03343E-1 1.07353E-1 1.07974E-1 1.00522E-1 1.28164E-1 1.73891E-1 1.5185E-1 1.2992E-1 1.03592E-1 8.96076E-2 8.20076E-2 7.48494E-2 7.99634E-2 7.8687E-2 9.84614E-2 1.05515E-1 1.01183E-1 9.91981E-2 9.50975E-2 8.01865E-2 8.19089E-2 7.73365E-2 5.85126E-2 6.06857E-2 6.44512E-2 5.72724E-2 3.44852E-2 3.62563E-2 2.20463E-2 1.91478E-2 2.50882E-2 1.874E-2 1.29368E-2 1.1152E-2 8.21268E-3 5.0804E-3 5.26642E-3 5.64034E-3 7.46305E-3 1.16317E-2 1.23518E-2 8.64791E-3 8.80974E-3 1.08351E-2 1.37488E-2 2.30195E-2 1.61243E-2 1.0579E-2 1.95748E-2 1.77139E-2 1.26525E-2 7.60895E-3 5.52547E-3 7.27328E-3 1.0682E-2 1.37324E-2 1.50344E-2 1.4828E-2 1.51049E-2 1.35559E-2 1.77122E-2 1.82833E-2 1.99782E-2 1.81569E-2 1.87997E-2 1.23054E-2 1.36319E-2 8.38563E-3 6.22866E-3 5.84337E-3 5.43897E-3 4.3696E-3 4.24274E-3 6.81946E-3 8.91872E-3 5.50946E-3 4.70837E-3 5.68329E-3 6.70336E-3 5.55634E-3 5.72178E-3 9.96883E-3 1.35121E-2 1.79067E-2 2.03693E-2 3.19149E-2 2.96413E-2 2.25017E-2 1.37139E-2 1.62E-2 1.98981E-2 3.1713E-2 6.15918E-2 7.80736E-2 7.77437E-2 3.00498E-2 2.89133E-2 2.59793E-2 1.57509E-2 1.46497E-2 1.58632E-2 1.76761E-2 2.3992E-2 2.99608E-2 3.09493E-2 2.63473E-2 2.76949E-2 1.76051E-2 1.63695E-2 1.33129E-2 4.60987E-2 1.19203E-1 1.67815E-1 1.62785E-1 1.83801E-1 2.68052E-1 2.65701E-1 3.43593E-1 3.63245E-1 1.92044E-1 1.20286E-1 2.78193E-1 4.76855E-1 -9999 -9999 -9999 -9999 -9999 -9999 -9999 -9999 -9999 -9999 -9999 -9999 -9999 -9999 -9999 -9999 -9999 -9999 -9999 -9999 -9999 -9999 -9999 -9999 -9999 -9999 -9999 -9999 -9999 -9999 -9999
-9999 -9999 -9999 -9999 -9999 -9999 -9999 -9999 -9999 -9999 -9999 -9999 -9999 -9999 -9999 -9999 -9999 -9999 -9999 -9999 -9999 -9999 -9999 -9999 -9999 -9999 -9999 -9999 -9999 -9999 -9999 -9999 -9999 -9999 -9999 -9999 -9999 -9999 -9999 -9999 -9999 -9999 -9999 -9999 -9999 -9999 -9999 -9999 -9999 -9999 -9999 -9999 -9999 -9999 -9999 -9999 -9999 -9999 -9999 -9999 -9999 -9999 -9999 -9999 -9999 -9999 -9999 -9999 -9999 -9999 -9999 -9999 -9999 -9999 -9999 -9999 -9999 -9999 -9999 -9999 -9999 -9999 -9999 -9999 -9999 1.26403E-1 1.27119E-1 1.28198E-1 1.26939E-1 1.08277E-1 1.0474E-1 1.02341E-1 9.24465E-2 1.16043E-1 1.56336E-1 2.02251E-1 2.00539E-1 1.98732E-1 1.87654E-1 1.77448E-1 1.5847E-1 1.60419E-1 1.50797E-1 1.45095E-1 1.20702E-1 1.16647E-1 1.10732E-1 1.15486E-1 1.01216E-1 1.07146E-1 1.07921E-1 1.11926E-1 9.99395E-2 1.13044E-1 1.772E-1 2.10082E-1 2.20348E-1 1.76632E-1 1.49084E-1 1.26976E-1 1.12247E-1 8.64942E-2 6.74031E-2 7.259E-2 8.78901E-2 9.19735E-2 1.0122E-1 8.39834E-2 8.2305E-2 7.96227E-2 7.53572E-2 7.23118E-2 6.3065E-2 5.85897E-2 5.12953E-2 5.14916E-2 3.7025E-2 3.8396E-2 2.45582E-2 1.76249E-2 1.85942E-2 1.54237E-2 1.10522E-2 1.06096E-2 9.42617E-3 6.29636E-3 8.96616E-3 9.44308E-3 7.51109E-3 1.26863E-2 1.68527E-2 1.92935E-2 1.61399E-2 1.68341E-2 2.2403E-2 2.70804E-2 1.77879E-2 1.36725E-2 1.58646E-2 8.35077E-3 6.43866E-3 6.93547E-3 7.25411E-3 1.06093E-2 1.12062E-2 1.60071E-2 1.44285E-2 1.5923E-2 1.60837E-2 1.57797E-2 1.51328E-2 1.46062E-2 1.64569E-2 2.02567E-2 1.73159E-2 1.13328E-2 1.23694E-2 6.19814E-3 4.96245E-3 4.77163E-3 4.67741E-3 3.80121E-3 4.61439E-3 6.81946E-3 6.50296E-3 4.79034E-3 5.36151E-3 4.13726E-3 6.25492E-3 5.41214E-3 3.44012E-3 5.05382E-3 6.85164E-3 8.57454E-3 1.68439E-2 3.13393E-2 4.68938E-2 5.2955E-2 3.47626E-2 2.58233E-2 3.48943E-2 4.09929E-2 7.92522E-2 9.1658E-2 4.12265E-2 3.55062E-2 2.9265E-2 2.77875E-2 2.75011E-2 2.09456E-2 1.64354E-2 1.37444E-2 1.53192E-2 2.01252E-2 1.86615E-2 2.24076E-2 4.02755E-2 4.55926E-2 2.9589E-2 1.71494E-2 3.08607E-2 8.06998E-2 8.83924E-2 8.89287E-2 1.52737E-1 1.64847E-1 1.72269E-1 3.22035E-1 4.05808E-1 2.14754E-1 1.68008E-1 2.38539E-1 4.51979E-1 -9999 -9999 -9999 -9999 -9999 -9999 -9999 -9999 -9999 -9999 -9999 -9999 -9999 -9999 -9999 -9999 -9999 -9999 -9999 -9999 -9999 -9999 -9999 -9999 -9999 -9999 -9999 -9999 -9999 -9999 -9999
-9999 -9999 -9999 -9999 -9999 -9999 -9999 -9999 -9999 -9999 -9999 -9999 -9999 -9999 -9999 -9999 -9999 -9999 -9999 -9999 -9999 -9999 -9999 -9999 -9999 -9999 -9999 -9999 -9999 -9999 -9999 -9999 -9999 -9999 -9999 -9999 -9999 -9999 -9999 -9999 -9999 -9999 -9999 -9999 -9999 -9999 -9999 -9999 -9999 -9999 -9999 -9999 -9999 -9999 -9999 -9999 -9999 -9999 -9999 -9999 -9999 -9999 -9999 -9999 -9999 -9999 -9999 -9999 -9999 -9999 -9999 -9999 -9999 -9999 -9999 -9999 -9999 -9999 -9999 -9999 -9999 -9999 -9999 -9999 -9999 1.26582E-1 1.27478E-1 1.28741E-1 1.11917E-1 1.08433E-1 1.03835E-1 8.93755E-2 9.83476E-2 1.23072E-1 1.55062E-1 1.64328E-1 1.92378E-1 1.90378E-1 1.80855E-1 1.49834E-1 1.51696E-1 1.46503E-1 1.39702E-1 1.20131E-1 1.1996E-1 1.23473E-1 1.22601E-1 1.06018E-1 1.06786E-1 1.12516E-1 1.12839E-1 1.00182E-1 1.01943E-1 1.25126E-1 1.74778E-1 1.86488E-1 2.08758E-1 2.04964E-1 1.83005E-1 1.57189E-1 1.1942E-1 9.83181E-2 7.26622E-2 7.16171E-2 7.90787E-2 8.76314E-2 7.87838E-2 7.69347E-2 7.04054E-2 7.19341E-2 7.04118E-2 6.68488E-2 6.70627E-2 5.63258E-2 4.70116E-2 3.33284E-2 3.0728E-2 3.35354E-2 2.9399E-2 2.5429E-2 1.92942E-2 1.11999E-2 1.048E-2 1.53775E-2 1.15335E-2 1.02706E-2 1.50881E-2 1.22035E-2 1.61538E-2 1.42824E-2 1.62075E-2 2.70214E-2 1.80041E-2 1.50454E-2 1.67637E-2 2.14519E-2 1.63545E-2 1.06743E-2 1.25402E-2 1.56362E-2 1.54969E-2 1.65752E-2 1.51088E-2 1.7671E-2 1.57891E-2 1.46236E-2 1.6286E-2 1.38498E-2 1.81899E-2 2.12173E-2 1.65552E-2 1.94501E-2 1.41101E-2 1.26895E-2 1.06506E-2 8.98304E-3 1.01322E-2 7.10698E-3 4.22856E-3 3.23204E-3 4.1326E-3 4.40485E-3 6.37428E-3 6.58263E-3 4.33579E-3 5.02227E-3 5.54689E-3 4.78478E-3 4.55292E-3 4.70904E-3 3.24897E-3 4.60986E-3 5.10957E-3 7.71379E-3 1.27572E-2 2.07505E-2 3.20541E-2 4.44311E-2 6.90385E-2 4.7964E-2 4.00259E-2 6.32239E-2 9.43493E-2 8.75088E-2 3.56833E-2 3.25217E-2 2.94491E-2 2.90978E-2 2.85532E-2 2.02081E-2 1.53529E-2 1.1696E-2 1.19154E-2 1.95511E-2 2.54388E-2 3.83138E-2 5.99019E-2 4.81022E-2 3.86166E-2 2.48021E-2 2.11559E-2 5.54644E-2 6.17408E-2 9.08601E-2 1.07451E-1 9.25955E-2 1.55093E-1 3.10128E-1 4.60907E-1 3.75652E-1 3.7334E-1 3.37502E-1 4.95455E-1 -9999 -9999 -9999 -9999 -9999 -9999 -9999 -9999 -9999 -9999 -9999 -9999 -9999 -9999 -9999 -9999 -9999 -9999 -9999 -9999 -9999 -9999 -9999 -9999 -9999 -9999 -9999 -9999 -9999 -9999 -9999
-9999 -9999 -9999 -9999 -9999 -9999 -9999 -9999 -9999 -9999 -9999 -9999 -9999 -9999 -9999 -9999 -9999 -9999 -9999 -9999 -9999 -9999 -9999 -9999 -9999 -9999 -9999 -9999 -9999 -9999 -9999 -9999 -9999 -9999 -9999 -9999 -9999 -9999 -9999 -9999 -9999 -9999 -9999 -9999 -9999 -9999 -9999 -9999 -9999 -9999 -9999 -9999 -9999 -9999 -9999 -9999 -9999 -9999 -9999 -9999 -9999 -9999 -9999 -9999 -9999 -9999 -9999 -9999 -9999 -9999 -9999 -9999 -9999 -9999 -9999 -9999 -9999 -9999 -9999 -9999 -9999 -9999 -9999 -9999 1.26939E-1 1.27657E-1 1.28018E-1 1.12561E-1 1.10957E-1 1.07344E-1 1.03685E-1 9.05661E-2 1.03228E-1 1.21856E-1 1.28897E-1 1.66784E-1 1.96937E-1 1.91626E-1 1.49834E-1 1.3822E-1 1.37644E-1 1.33229E-1 1.15596E-1 1.17258E-1 1.1911E-1 1.20816E-1 1.08962E-1 1.09591E-1 1.15288E-1 1.16613E-1 9.98418E-2 1.03282E-1 1.10901E-1 1.51296E-1 1.48221E-1 1.79306E-1 1.96492E-1 2.0736E-1 1.98733E-1 1.56942E-1 1.34762E-1 1.08555E-1 8.26402E-2 7.36852E-2 8.22335E-2 7.34995E-2 7.0963E-2 7.08232E-2 7.01879E-2 6.29411E-2 6.58983E-2 4.9694E-2 4.87998E-2 4.73346E-2 4.61018E-2 4.36037E-2 3.24388E-2 2.47189E-2 2.34919E-2 1.66316E-2 1.62141E-2 1.26182E-2 1.50162E-2 2.16759E-2 1.53301E-2 2.02965E-2 2.28246E-2 1.83901E-2 2.70824E-2 1.6633E-2 1.65336E-2 2.27182E-2 1.52566E-2 1.73031E-2 1.5219E-2 1.9497E-2 1.91715E-2 1.58506E-2 1.1125E-2 1.66876E-2 1.01661E-2 1.33063E-2 1.32085E-2 1.82659E-2 1.23697E-2 1.40301E-2 2.29948E-2 1.62356E-2 2.4682E-2 1.96452E-2 1.74146E-2 1.90382E-2 1.38967E-2 9.70112E-3 1.01092E-2 1.0483E-2 5.28651E-3 3.33709E-3 3.11017E-3 3.92527E-3 5.10349E-3 6.40669E-3 4.98238E-3 4.80196E-3 4.79851E-3 3.90884E-3 3.4965E-3 4.24957E-3 6.68597E-3 1.01636E-2 6.57508E-3 7.26846E-3 8.93625E-3 7.90869E-3 1.33078E-2 1.96466E-2 2.92995E-2 4.7964E-2 6.6001E-2 7.1226E-2 6.24783E-2 7.04569E-2 8.37094E-2 7.24576E-2 6.08785E-2 2.80646E-2 2.53963E-2 1.73092E-2 1.99826E-2 1.67742E-2 1.79128E-2 1.56266E-2 1.4524E-2 2.25289E-2 4.17885E-2 6.10176E-2 8.29343E-2 9.19677E-2 9.51741E-2 6.06704E-2 3.07507E-2 3.44199E-2 3.90378E-2 4.79023E-2 3.93307E-2 5.26159E-2 1.2875E-1 2.80912E-1 4.49977E-1 4.70281E-1 4.80207E-1 -9999 -9999 -9999 -9999 -9999 -9999 -9999 -9999 -9999 -9999 -9999 -9999 -9999 -9999 -9999 -9999 -9999 -9999 -9999 -9999 -9999 -9999 -9999 -9999 -9999 -9999 -9999 -9999 -9999 -9999 -9999 -9999 -9999
-9999 -9999 -9999 -9999 -9999 -9999 -9999 -9999 -9999 -9999 -9999 -9999 -9999 -9999 -9999 -9999 -9999 -9999 -9999 -9999 -9999 -9999 -9999 -9999 -9999 -9999 -9999 -9999 -9999 -9999 -9999 -9999 -9999 -9999 -9999 -9999 -9999 -9999 -9999 -9999 -9999 -9999 -9999 -9999 -9999 -9999 -9999 -9999 -9999 -9999 -9999 -9999 -9999 -9999 -9999 -9999 -9999 -9999 -9999 -9999 -9999 -9999 -9999 -9999 -9999 -9999 -9999 -9999 -9999 -9999 -9999 -9999 -9999 -9999 -9999 -9999 -9999 -9999 -9999 -9999 -9999 -9999 -9999 1.28018E-1 1.28018E-1 1.28018E-1 1.12884E-1 1.11917E-1 1.09846E-1 1.06572E-1 9.15019E-2 9.66417E-2 1.0008E-1 1.0092E-1 1.36965E-1 1.97193E-1 2.33335E-1 1.77734E-1 1.44694E-1 1.34416E-1 1.27012E-1 1.06304E-1 1.08472E-1 1.10997E-1 1.18265E-1 1.03692E-1 1.05508E-1 1.06734E-1 1.11818E-1 9.63632E-2 9.96967E-2 1.02041E-1 1.21056E-1 1.24547E-1 1.47475E-1 1.63483E-1 1.96987E-1 2.19184E-1 1.79789E-1 1.71802E-1 1.45401E-1 1.20507E-1 9.75315E-2 6.53979E-2 7.36659E-2 7.4483E-2 7.78508E-2 7.40387E-2 6.38345E-2 5.5343E-2 5.1199E-2 5.56439E-2 5.40983E-2 5.0539E-2 4.38807E-2 4.22696E-2 3.52749E-2 2.39358E-2 1.78154E-2 1.54995E-2 1.20733E-2 1.53663E-2 2.22923E-2 2.85794E-2 2.10155E-2 2.49445E-2 2.79469E-2 1.88188E-2 2.95731E-2 1.78186E-2 1.60277E-2 2.11298E-2 2.14964E-2 2.51267E-2 2.36798E-2 2.13735E-2 1.41695E-2 1.54154E-2 1.92971E-2 1.26091E-2 7.30657E-3 8.26733E-3 1.4477E-2 1.29777E-2 8.55928E-3 1.29638E-2 1.95901E-2 1.36996E-2 2.0694E-2 1.66135E-2 1.12908E-2 1.42201E-2 1.17112E-2 9.03235E-3 1.01894E-2 8.39361E-3 5.44714E-3 4.07521E-3 3.23132E-3 3.92119E-3 5.01211E-3 4.34935E-3 3.44542E-3 3.20712E-3 4.44159E-3 5.09807E-3 4.01928E-3 6.63259E-3 7.41977E-3 9.16481E-3 1.37383E-2 9.6965E-3 1.37086E-2 1.55363E-2 1.91867E-2 1.90305E-2 2.57924E-2 5.56215E-2 8.02527E-2 7.6617E-2 6.64827E-2 6.9301E-2 7.54968E-2 6.60813E-2 5.86816E-2 4.77301E-2 3.81317E-2 3.81317E-2 4.63755E-2 3.64278E-2 4.12027E-2 1.77742E-2 1.77523E-2 2.25943E-2 3.43136E-2 4.71107E-2 8.37395E-2 1.01748E-1 1.46997E-1 1.09026E-1 5.76589E-2 3.32513E-2 2.16102E-2 3.03025E-2 5.42853E-2 8.273E-2 1.59987E-1 2.01165E-1 3.63313E-1 -9999 -9999 -9999 -9999 -9999 -9999 -9999 -9999 -9999 -9999 -9999 -9999 -9999 -9999 -9999 -9999 -9999 -9999 -9999 -9999 -9999 -9999 -9999 -9999 -9999 -9999 -9999 -9999 -9999 -9999 -9999 -9999 -9999 -9999 -9999
-9999 -9999 -9999 -9999 -9999 -9999 -9999 -9999 -9999 -9999 -9999 -9999 -9999 -9999 -9999 -9999 -9999 -9999 -9999 -9999 -9999 -9999 -9999 -9999 -9999 -9999 -9999 -9999 -9999 -9999 -9999 -9999 -9999 -9999 -9999 -9999 -9999 -9999 -9999 -9999 -9999 -9999 -9999 -9999 -9999 -9999 -9999 -9999 -9999 -9999 -9999 -9999 -9999 -9999 -9999 -9999 -9999 -9999 -9999 -9999 -9999 -9999 -9999 -9999 -9999 -9999 -9999 -9999 -9999 -9999 -9999 -9999 -9999 -9999 -9999 -9999 -9999 -9999 -9999 -9999 -9999 -9999 1.32224E-1 1.31668E-1 1.29467E-1 1.28922E-1 1.12723E-1 1.10957E-1 1.07809E-1 9.24465E-2 9.31265E-2 1.03079E-1 9.13341E-2 1.05608E-1 1.49928E-1 2.33624E-1 2.4317E-1 1.86149E-1 1.45697E-1 1.27551E-1 1.03722E-1 1.05539E-1 1.08628E-1 1.11157E-1 9.77895E-2 9.95134E-2 1.05203E-1 1.06734E-1 9.20437E-2 9.55224E-2 9.60822E-2 1.06415E-1 1.31459E-1 1.33066E-1 1.35319E-1 1.66485E-1 1.94966E-1 1.89269E-1 1.92843E-1 1.82878E-1 1.54605E-1 1.28915E-1 8.87801E-2 7.15074E-2 7.61286E-2 7.79738E-2 7.89081E-2 7.52732E-2 4.87494E-2 5.45093E-2 4.64112E-2 4.58774E-2 5.11241E-2 4.64947E-2 3.83543E-2 2.47755E-2 1.8838E-2 2.25103E-2 2.92627E-2 2.03306E-2 1.48049E-2 1.69897E-2 2.94593E-2 3.53651E-2 3.87202E-2 2.02614E-2 2.9147E-2 2.0808E-2 2.31712E-2 2.68884E-2 2.71273E-2 2.58363E-2 2.52481E-2 2.08105E-2 1.68874E-2 1.37154E-2 1.10615E-2 8.199E-3 1.39413E-2 1.03973E-2 6.53941E-3 5.48785E-3 1.12908E-2 5.9654E-3 5.28398E-3 7.78527E-3 1.43771E-2 1.33091E-2 1.52967E-2 1.19327E-2 9.3016E-3 8.79995E-3 9.2643E-3 8.51349E-3 9.49209E-3 6.82311E-3 3.98041E-3 5.70408E-3 5.87438E-3 5.15538E-3 3.58139E-3 4.74547E-3 3.34699E-3 2.54407E-3 3.37292E-3 4.3696E-3 5.61354E-3 8.31277E-3 1.03488E-2 1.04978E-2 1.36722E-2 1.89014E-2 1.31442E-2 2.26165E-2 3.21192E-2 2.60778E-2 2.00452E-2 3.53008E-2 7.29524E-2 9.02662E-2 7.4279E-2 5.30331E-2 6.50016E-2 6.02009E-2 6.1324E-2 5.43119E-2 6.0565E-2 6.16167E-2 6.04397E-2 5.58463E-2 4.04447E-2 4.55492E-2 2.72945E-2 2.27382E-2 3.39736E-2 5.22147E-2 5.0042E-2 8.73745E-2 1.54151E-1 1.77996E-1 1.13937E-1 5.68862E-2 3.87364E-2 4.58139E-2 9.08251E-2 2.0804E-1 2.15347E-1 2.12945E-1 4.1059E-1 -9999 -9999 -9999 -9999 -9999 -9999 -9999 -9999 -9999 -9999 -9999 -9999 -9999 -9999 -9999 -9999 -9999 -9999 -9999 -9999 -9999 -9999 -9999 -9999 -9999 -9999 -9999 -9999 -9999 -9999 -9999 -9999 -9999 -9999 -9999
-9999 -9999 -9999 -9999 -9999 -9999 -9999 -9999 -9999 -9999 -9999 -9999 -9999 -9999 -9999 -9999 -9999 -9999 -9999 -9999 -9999 -9999 -9999 -9999 -9999 -9999 -9999 -9999 -9999 -9999 -9999 -9999 -9999 -9999 -9999 -9999 -9999 -9999 -9999 -9999 -9999 -9999 -9999 -9999 -9999 -9999 -9999 -9999 -9999 -9999 -9999 -9999 -9999 -9999 -9999 -9999 -9999 -9999 -9999 -9999 -9999 -9999 -9999 -9999 -9999 -9999 -9999 -9999 -9999 -9999 -9999 -9999 -9999 -9999 -9999 -9999 -9999 -9999 -9999 -9999 -9999 -9999 1.37501E-1 1.34841E-1 1.31115E-1 1.14185E-1 1.124E-1 1.09689E-1 9.29901E-2 9.17709E-2 9.3811E-2 9.90663E-2 9.06658E-2 1.07453E-1 1.64328E-1 2.27948E-1 2.50985E-1 1.78127E-1 1.36814E-1 1.04023E-1 9.89649E-2 1.01884E-1 1.05031E-1 9.25949E-2 9.77895E-2 9.95134E-2 1.01412E-1 9.19088E-2 9.24496E-2 9.20437E-2 9.32662E-2 9.80253E-2 1.46799E-1 1.59477E-1 1.62821E-1 1.73366E-1 1.61797E-1 1.81717E-1 2.04315E-1 1.9098E-1 1.62732E-1 1.1988E-1 9.43818E-2 7.42361E-2 7.5957E-2 8.26262E-2 7.06968E-2 6.93682E-2 5.90439E-2 5.64078E-2 5.11346E-2 4.5908E-2 5.77655E-2 4.65969E-2 3.50701E-2 3.10066E-2 2.59343E-2 3.11526E-2 3.54408E-2 2.23754E-2 2.42601E-2 2.29704E-2 3.27151E-2 3.81177E-2 3.03688E-2 2.44644E-2 2.33316E-2 2.52903E-2 2.76411E-2 2.26246E-2 2.25464E-2 1.85948E-2 1.3084E-2 1.73545E-2 1.10097E-2 1.28115E-2 6.7277E-3 6.83654E-3 1.03174E-2 9.70899E-3 7.97404E-3 4.64386E-3 6.28578E-3 5.12023E-3 5.51617E-3 6.86792E-3 9.62823E-3 1.06422E-2 1.29638E-2 1.27796E-2 1.11194E-2 7.87573E-3 6.30649E-3 6.90962E-3 6.04234E-3 6.57254E-3 4.65732E-3 3.58673E-3 4.71661E-3 3.96915E-3 3.47241E-3 4.31562E-3 3.60178E-3 3.57608E-3 4.67471E-3 3.69695E-3 5.45953E-3 6.81946E-3 9.25378E-3 1.28974E-2 1.73028E-2 3.14987E-2 2.54024E-2 2.34055E-2 4.13417E-2 3.81177E-2 3.06467E-2 3.56065E-2 4.18281E-2 6.4137E-2 1.00852E-1 8.39352E-2 6.93476E-2 6.51586E-2 5.94563E-2 5.74224E-2 7.3584E-2 6.3606E-2 7.41836E-2 5.43895E-2 4.05641E-2 4.24999E-2 3.00545E-2 2.16619E-2 2.07014E-2 3.08482E-2 3.33125E-2 7.09149E-2 1.241E-1 1.86698E-1 1.18145E-1 7.35429E-2 8.76432E-2 8.24988E-2 1.18388E-1 2.01708E-1 3.67138E-1 4.1747E-1 -9999 -9999 -9999 -9999 -9999 -9999 -9999 -9999 -9999 -9999 -9999 -9999 -9999 -9999 -9999 -9999 -9999 -9999 -9999 -9999 -9999 -9999 -9999 -9999 -9999 -9999 -9999 -9999 -9999 -9999 -9999 -9999 -9999 -9999 -9999 -9999
-9999 -9999 -9999 -9999 -9999 -9999 -9999 -9999 -9999 -9999 -9999 -9999 -9999 -9999 -9999 -9999 -9999 -9999 -9999 -9999 -9999 -9999 -9999 -9999 -9999 -9999 -9999 -9999 -9999 -9999 -9999 -9999 -9999 -9999 -9999 -9999 -9999 -9999 -9999 -9999 -9999 -9999 -9999 -9999 -9999 -9999 -9999 -9999 -9999 -9999 -9999 -9999 -9999 -9999 -9999 -9999 -9999 -9999 -9999 -9999 -9999 -9999 -9999 -9999 -9999 -9999 -9999 -9999 -9999 -9999 -9999 -9999 -9999 -9999 -9999 -9999 -9999 -9999 -9999 -9999 -9999 1.42034E-1 1.44015E-1 1.35596E-1 1.15995E-1 1.15005E-1 1.12723E-1 9.53328E-2 8.89378E-2 9.29901E-2 9.51936E-2 8.60675E-2 9.0002E-2 1.14192E-1 1.5847E-1 2.46456E-1 2.42476E-1 1.66755E-1 1.10203E-1 9.81038E-2 9.46794E-2 9.84853E-2 8.75203E-2 9.3003E-2 9.46514E-2 9.61854E-2 8.71249E-2 8.86793E-2 8.90718E-2 8.84185E-2 8.07169E-2 9.88858E-2 1.34564E-1 1.58785E-1 1.32048E-1 1.44424E-1 1.54051E-1 1.67801E-1 1.84422E-1 1.55097E-1 1.40201E-1 1.21315E-1 9.88496E-2 8.01415E-2 7.5957E-2 7.1437E-2 7.63482E-2 6.96286E-2 7.10017E-2 6.08815E-2 6.40688E-2 5.08697E-2 5.19273E-2 5.19321E-2 3.85553E-2 4.06676E-2 3.25443E-2 4.19675E-2 4.01468E-2 3.72942E-2 2.24649E-2 3.03137E-2 3.20021E-2 3.02766E-2 3.37968E-2 3.14801E-2 3.11829E-2 2.86241E-2 2.6944E-2 1.85763E-2 1.54748E-2 1.9735E-2 1.03142E-2 1.08839E-2 8.56822E-3 9.10483E-3 4.49813E-3 4.00147E-3 5.3381E-3 7.4712E-3 4.4731E-3 3.089E-3 4.17141E-3 5.67143E-3 7.89807E-3 5.93635E-3 9.38741E-3 1.57238E-2 1.6239E-2 1.40415E-2 9.59123E-3 6.72432E-3 7.95334E-3 9.04056E-3 6.87659E-3 6.0309E-3 5.01485E-3 3.40212E-3 3.63279E-3 3.56294E-3 3.78396E-3 4.0255E-3 3.67705E-3 4.18583E-3 4.84747E-3 3.12752E-3 3.02423E-3 3.76976E-3 4.83425E-3 6.04192E-3 1.08664E-2 1.94569E-2 3.14797E-2 4.36167E-2 4.98382E-2 5.99716E-2 4.02471E-2 5.67546E-2 6.36097E-2 4.76333E-2 6.08597E-2 7.27857E-2 8.03201E-2 6.03922E-2 7.73469E-2 7.72816E-2 7.5507E-2 6.00171E-2 5.31233E-2 6.20479E-2 5.58463E-2 6.36895E-2 3.01535E-2 2.16888E-2 1.33037E-2 1.82598E-2 2.88051E-2 8.46548E-2 1.65414E-1 3.08807E-1 2.07715E-1 7.75074E-2 1.43114E-1 1.91983E-1 2.91633E-1 3.48567E-1 -9999 -9999 -9999 -9999 -9999 -9999 -9999 -9999 -9999 -9999 -9999 -9999 -9999 -9999 -9999 -9999 -9999 -9999 -9999 -9999 -9999 -9999 -9999 -9999 -9999 -9999 -9999 -9999 -9999 -9999 -9999 -9999 -9999 -9999 -9999 -9999 -9999 -9999
-9999 -9999 -9999 -9999 -9999 -9999 -9999 -9999 -9999 -9999 -9999 -9999 -9999 -9999 -9999 -9999 -9999 -9999 -9999 -9999 -9999 -9999 -9999 -9999 -9999 -9999 -9999 -9999 -9999 -9999 -9999 -9999 -9999 -9999 -9999 -9999 -9999 -9999 -9999 -9999 -9999 -9999 -9999 -9999 -9999 -9999 -9999 -9999 -9999 -9999 -9999 -9999 -9999 -9999 -9999 -9999 -9999 -9999 -9999 -9999 -9999 -9999 -9999 -9999 -9999 -9999 -9999 -9999 -9999 -9999 -9999 -9999 -9999 -9999 -9999 -9999 -9999 -9999 -9999 -9999 -9999 1.31484E-1 1.33714E-1 1.16493E-1 1.15334E-1 1.14512E-1 1.12561E-1 9.11887E-2 8.86763E-2 9.47769E-2 9.03551E-2 9.41893E-2 9.81686E-2 1.262E-1 1.83069E-1 2.52506E-1 2.21565E-1 1.35232E-1 1.03222E-1 9.27582E-2 9.4541E-2 8.48484E-2 8.84278E-2 9.0667E-2 9.2143E-2 8.31814E-2 8.42971E-2 8.55527E-2 8.89408E-2 7.61249E-2 7.86628E-2 9.59964E-2 1.30845E-1 1.13841E-1 1.04471E-1 1.11365E-1 1.29598E-1 1.51345E-1 1.44055E-1 1.44404E-1 1.41963E-1 1.22819E-1 1.00984E-1 8.26787E-2 6.46729E-2 6.92903E-2 7.07095E-2 6.8357E-2 7.14084E-2 6.14257E-2 5.03201E-2 4.79567E-2 5.24366E-2 5.88453E-2 4.76121E-2 4.52821E-2 3.85366E-2 4.06836E-2 4.37214E-2 3.71365E-2 2.71919E-2 3.47064E-2 4.0788E-2 3.05361E-2 3.38204E-2 2.86804E-2 2.29803E-2 2.26513E-2 2.38196E-2 2.00022E-2 1.33267E-2 1.46675E-2 8.83212E-3 6.96996E-3 4.96138E-3 4.4731E-3 2.70834E-3 1.98892E-3 3.19744E-3 4.10732E-3 3.44714E-3 3.23141E-3 6.13206E-3 9.15331E-3 1.2491E-2 8.92426E-3 1.00104E-2 1.49608E-2 1.66182E-2 1.12862E-2 9.09233E-3 6.61995E-3 5.6418E-3 7.23226E-3 4.18601E-3 4.0551E-3 4.82839E-3 3.64784E-3 3.48806E-3 4.61803E-3 4.14958E-3 4.03034E-3 3.25119E-3 3.58527E-3 4.80334E-3 4.61987E-3 4.8745E-3 6.02244E-3 5.36192E-3 6.67987E-3 7.23195E-3 8.74078E-3 1.6327E-2 2.61676E-2 3.9843E-2 5.68942E-2 7.54677E-2 7.42798E-2 9.16942E-2 8.94057E-2 7.10331E-2 6.19922E-2 8.39278E-2 7.13152E-2 6.99335E-2 6.22846E-2 5.55867E-2 5.7253E-2 6.93431E-2 9.3366E-2 1.03741E-1 7.84158E-2 1.8945E-2 1.61436E-2 1.92153E-2 2.16382E-2 2.88684E-2 9.3906E-2 2.12356E-1 3.07429E-1 2.26732E-1 8.50017E-2 1.32721E-1 3.15884E-1 1.8833E-1 -9999 -9999 -9999 -9999 -9999 -9999 -9999 -9999 -9999 -9999 -9999 -9999 -9999 -9999 -9999 -9999 -9999 -9999 -9999 -9999 -9999 -9999 -9999 -9999 -9999 -9999 -9999 -9999 -9999 -9999 -9999 -9999 -9999 -9999 -9999 -9999 -9999 -9999 -9999
-9999 -9999 -9999 -9999 -9999 -9999 -9999 -9999 -9999 -9999 -9999 -9999 -9999 -9999 -9999 -9999 -9999 -9999 -9999 -9999 -9999 -9999 -9999 -9999 -9999 -9999 -9999 -9999 -9999 -9999 -9999 -9999 -9999 -9999 -9999 -9999 -9999 -9999 -9999 -9999 -9999 -9999 -9999 -9999 -9999 -9999 -9999 -9999 -9999 -9999 -9999 -9999 -9999 -9999 -9999 -9999 -9999 -9999 -9999 -9999 -9999 -9999 -9999 -9999 -9999 -9999 -9999 -9999 -9999 -9999 -9999 -9999 -9999 -9999 -9999 -9999 -9999 -9999 -9999 -9999 1.27478E-1 1.28922E-1 1.30381E-1 1.15005E-1 1.13696E-1 1.12561E-1 9.73016E-2 9.07878E-2 8.8807E-2 8.35179E-2 9.89817E-2 1.11709E-1 1.19357E-1 1.3379E-1 1.97758E-1 2.35327E-1 1.71983E-1 1.24407E-1 9.73436E-2 8.88457E-2 7.83919E-2 8.23316E-2 8.59416E-2 9.16038E-2 7.98745E-2 8.08297E-2 8.50484E-2 8.54264E-2 7.31857E-2 7.35152E-2 8.03179E-2 9.79774E-2 1.11259E-1 8.69845E-2 9.19416E-2 9.66792E-2 1.0282E-1 1.00214E-1 1.35791E-1 1.46423E-1 1.50444E-1 1.34777E-1 8.85429E-2 7.11831E-2 6.53604E-2 6.31381E-2 7.09491E-2 7.42594E-2 7.20136E-2 5.23863E-2 6.26585E-2 5.21212E-2 6.21449E-2 5.7891E-2 5.19772E-2 3.85071E-2 4.11975E-2 4.43937E-2 4.68372E-2 3.00643E-2 4.1176E-2 3.88125E-2 3.55818E-2 3.82266E-2 2.85176E-2 2.57908E-2 2.04818E-2 1.37017E-2 1.25899E-2 1.08247E-2 8.69531E-3 6.55922E-3 6.59295E-3 4.64458E-3 3.481E-3 2.49076E-3 2.41808E-3 2.70474E-3 3.88417E-3 3.01294E-3 3.53363E-3 4.62446E-3 6.27579E-3 8.17394E-3 1.18194E-2 1.60097E-2 1.48961E-2 1.74309E-2 1.63547E-2 9.15016E-3 5.93786E-3 4.92203E-3 4.4864E-3 7.24387E-3 4.16666E-3 3.70516E-3 4.72987E-3 3.63681E-3 3.67528E-3 4.17417E-3 4.46648E-3 4.64136E-3 3.03664E-3 3.07477E-3 3.73358E-3 6.49191E-3 5.45953E-3 7.14819E-3 9.11442E-3 1.23647E-2 1.49657E-2 1.65532E-2 1.88025E-2 2.06678E-2 3.12058E-2 4.30579E-2 5.11796E-2 5.01378E-2 5.00231E-2 7.95839E-2 8.97053E-2 6.30466E-2 7.32934E-2 8.07396E-2 6.76505E-2 6.051E-2 7.53808E-2 8.13666E-2 8.9438E-2 1.21387E-1 7.4276E-2 6.53847E-2 5.37148E-2 9.4654E-2 9.14357E-2 5.45193E-2 3.86545E-2 7.09149E-2 2.68338E-1 3.32411E-1 1.46618E-1 1.06202E-1 1.45716E-1 3.47945E-1 -9999 -9999 -9999 -9999 -9999 -9999 -9999 -9999 -9999 -9999 -9999 -9999 -9999 -9999 -9999 -9999 -9999 -9999 -9999 -9999 -9999 -9999 -9999 -9999 -9999 -9999 -9999 -9999 -9999 -9999 -9999 -9999 -9999 -9999 -9999 -9999 -9999 -9999 -9999 -9999
-9999 -9999 -9999 -9999 -9999 -9999 -9999 -9999 -9999 -9999 -9999 -9999 -9999 -9999 -9999 -9999 -9999 -9999 -9999 -9999 -9999 -9999 -9999 -9999 -9999 -9999 -9999 -9999 -9999 -9999 -9999 -9999 -9999 -9999 -9999 -9999 -9999 -9999 -9999 -9999 -9999 -9999 -9999 -9999 -9999 -9999 -9999 -9999 -9999 -9999 -9999 -9999 -9999 -9999 -9999 -9999 -9999 -9999 -9999 -9999 -9999 -9999 -9999 -9999 -9999 -9999 -9999 -9999 -9999 -9999 -9999 -9999 -9999 -9999 -9999 -9999 -9999 -9999 -9999 -9999 1.28922E-1 1.30747E-1 1.16327E-1 1.16161E-1 1.13859E-1 9.33538E-2 9.25365E-2 9.07878E-2 8.90688E-2 8.23705E-2 1.05049E-1 1.3671E-1 1.45898E-1 1.79155E-1 2.14405E-1 2.15677E-1 1.51695E-1 1.16147E-1 9.31211E-2 7.42541E-2 7.67347E-2 8.36844E-2 8.69625E-2 7.63457E-2 8.07097E-2 8.17952E-2 8.2404E-2 7.07753E-2 7.06691E-2 7.07753E-2 7.72303E-2 8.29651E-2 9.73871E-2 8.18247E-2 8.72848E-2 9.61163E-2 9.10886E-2 1.11309E-1 1.3641E-1 1.48211E-1 1.55919E-1 1.27147E-1 9.64996E-2 7.3645E-2 6.58245E-2 6.63977E-2 6.98915E-2 5.87065E-2 6.17287E-2 5.43871E-2 6.17343E-2 5.94694E-2 5.24522E-2 5.51247E-2 5.42323E-2 3.91503E-2 4.78585E-2 4.42997E-2 3.43444E-2 3.04238E-2 3.88125E-2 4.0872E-2 3.97976E-2 3.09094E-2 2.18993E-2 2.3021E-2 2.15927E-2 1.78724E-2 1.66695E-2 1.57189E-2 1.20186E-2 9.00656E-3 6.68695E-3 5.17713E-3 2.94473E-3 2.48616E-3 4.59941E-3 5.5887E-3 7.37446E-3 6.07497E-3 7.37929E-3 5.49574E-3 8.53083E-3 1.20586E-2 1.60097E-2 1.97115E-2 1.86801E-2 1.85383E-2 1.50731E-2 8.75421E-3 5.29557E-3 5.00936E-3 4.25486E-3 3.7337E-3 4.98403E-3 3.32421E-3 4.38057E-3 3.04498E-3 2.44579E-3 3.41805E-3 4.86235E-3 4.38415E-3 3.48387E-3 4.81474E-3 5.0062E-3 8.77095E-3 7.71583E-3 5.61354E-3 7.93975E-3 1.20109E-2 1.92292E-2 2.19368E-2 2.62616E-2 3.02797E-2 3.28434E-2 6.44161E-2 8.78662E-2 7.03839E-2 7.05165E-2 6.90804E-2 7.35263E-2 6.97267E-2 7.44964E-2 7.57243E-2 7.83927E-2 7.18296E-2 1.01596E-1 1.06269E-1 7.54582E-2 7.59972E-2 8.96616E-2 1.22305E-1 1.14372E-1 2.20614E-1 1.91477E-1 2.02924E-1 1.50301E-1 8.73858E-2 3.08475E-1 2.79554E-1 1.44912E-1 1.2302E-1 2.36725E-1 -9999 -9999 -9999 -9999 -9999 -9999 -9999 -9999 -9999 -9999 -9999 -9999 -9999 -9999 -9999 -9999 -9999 -9999 -9999 -9999 -9999 -9999 -9999 -9999 -9999 -9999 -9999 -9999 -9999 -9999 -9999 -9999 -9999 -9999 -9999 -9999 -9999 -9999 -9999 -9999 -9999
-9999 -9999 -9999 -9999 -9999 -9999 -9999 -9999 -9999 -9999 -9999 -9999 -9999 -9999 -9999 -9999 -9999 -9999 -9999 -9999 -9999 -9999 -9999 -9999 -9999 -9999 -9999 -9999 -9999 -9999 -9999 -9999 -9999 -9999 -9999 -9999 -9999 -9999 -9999 -9999 -9999 -9999 -9999 -9999 -9999 -9999 -9999 -9999 -9999 -9999 -9999 -9999 -9999 -9999 -9999 -9999 -9999 -9999 -9999 -9999 -9999 -9999 -9999 -9999 -9999 -9999 -9999 -9999 -9999 -9999 -9999 -9999 -9999 -9999 -9999 -9999 -9999 -9999 -9999 1.29467E-1 1.31484E-1 1.17495E-1 1.18335E-1 1.17998E-1 1.16161E-1 9.44536E-2 9.19952E-2 9.03884E-2 7.88975E-2 8.99131E-2 1.2187E-1 1.45428E-1 1.88362E-1 2.18791E-1 2.28326E-1 1.78285E-1 1.39184E-1 1.08055E-1 7.93308E-2 7.46995E-2 7.81197E-2 8.19253E-2 7.2742E-2 7.74928E-2 7.87729E-2 7.9716E-2 7.14155E-2 7.14155E-2 7.08816E-2 7.05631E-2 6.215E-2 7.14711E-2 7.77523E-2 8.38297E-2 8.63879E-2 8.13388E-2 9.27065E-2 1.1471E-1 1.42876E-1 1.52052E-1 1.22519E-1 1.36327E-1 1.04435E-1 7.74454E-2 6.74002E-2 5.88926E-2 5.21473E-2 5.20176E-2 4.61245E-2 5.45647E-2 5.39017E-2 5.42892E-2 4.55329E-2 4.47778E-2 3.43491E-2 4.17728E-2 3.07344E-2 3.04704E-2 2.88969E-2 3.98816E-2 4.06391E-2 3.87612E-2 3.26619E-2 2.24871E-2 2.16351E-2 2.2154E-2 1.76031E-2 1.41528E-2 1.39209E-2 8.92854E-3 7.03085E-3 5.91996E-3 5.82912E-3 5.03503E-3 3.29222E-3 3.68035E-3 6.07497E-3 9.43299E-3 1.0976E-2 1.05407E-2 1.27882E-2 7.79999E-3 1.13941E-2 1.83689E-2 1.60097E-2 2.01561E-2 2.09843E-2 1.92134E-2 1.24061E-2 7.99972E-3 5.30676E-3 4.45003E-3 2.97917E-3 2.21285E-3 2.29083E-3 2.26318E-3 3.10356E-3 2.18744E-3 2.24936E-3 3.41805E-3 5.47017E-3 5.5636E-3 5.48267E-3 6.41157E-3 7.26871E-3 7.01733E-3 1.11397E-2 1.05667E-2 8.05565E-3 8.64574E-3 1.2996E-2 1.22036E-2 1.50913E-2 2.79142E-2 4.00059E-2 5.68942E-2 7.3856E-2 6.89569E-2 3.6058E-2 5.52609E-2 6.02542E-2 5.49883E-2 5.07775E-2 5.37019E-2 1.1651E-1 1.14988E-1 1.06386E-1 7.02305E-2 6.67827E-2 9.86679E-2 1.16781E-1 1.74555E-1 1.46753E-1 2.02257E-1 1.56481E-1 2.35056E-1 2.53857E-1 3.14143E-1 2.97797E-1 2.62881E-1 1.29379E-1 1.3217E-1 3.29908E-1 -9999 -9999 -9999 -9999 -9999 -9999 -9999 -9999 -9999 -9999 -9999 -9999 -9999 -9999 -9999 -9999 -9999 -9999 -9999 -9999 -9999 -9999 -9999 -9999 -9999 -9999 -9999 -9999 -9999 -9999 -9999 -9999 -9999 -9999 -9999 -9999 -9999 -9999 -9999 -9999 -9999
-9999 -9999 -9999 -9999 -9999 -9999 -9999 -9999 -9999 -9999 -9999 -9999 -9999 -9999 -9999 -9999 -9999 -9999 -9999 -9999 -9999 -9999 -9999 -9999 -9999 -9999 -9999 -9999 -9999 -9999 -9999 -9999 -9999 -9999 -9999 -9999 -9999 -9999 -9999 -9999 -9999 -9999 -9999 -9999 -9999 -9999 -9999 -9999 -9999 -9999 -9999 -9999 -9999 -9999 -9999 -9999 -9999 -9999 -9999 -9999 -9999 -9999 -9999 -9999 -9999 -9999 -9999 -9999 -9999 -9999 -9999 -9999 -9999 -9999 -9999 -9999 -9999 -9999 1.29467E-1 1.30747E-1 1.33153E-1 1.18842E-1 1.1918E-1 1.14294E-1 1.0268E-1 9.94512E-2 9.21303E-2 7.80795E-2 8.05571E-2 9.72183E-2 1.32507E-1 1.61874E-1 2.18515E-1 2.48964E-1 2.01198E-1 1.63267E-1 1.29723E-1 1.00317E-1 7.44765E-2 7.17035E-2 7.89381E-2 7.0911E-2 7.32888E-2 7.81887E-2 7.9716E-2 6.88515E-2 6.9267E-2 6.91629E-2 6.82326E-2 5.75751E-2 5.8547E-2 6.40604E-2 7.54665E-2 8.24748E-2 6.54287E-2 7.14696E-2 8.63433E-2 1.081E-1 1.3426E-1 1.20209E-1 1.2406E-1 1.32009E-1 1.01111E-1 7.63414E-2 5.5331E-2 5.29118E-2 4.67599E-2 4.99514E-2 5.21878E-2 5.12078E-2 5.05834E-2 4.15311E-2 4.40025E-2 4.78266E-2 3.52646E-2 4.25637E-2 4.36468E-2 4.13062E-2 4.0193E-2 4.29565E-2 3.9124E-2 2.88815E-2 2.2652E-2 2.98067E-2 2.18248E-2 1.88802E-2 1.88283E-2 9.85042E-3 1.16687E-2 8.813E-3 6.23646E-3 3.89152E-3 3.29222E-3 4.44402E-3 5.14115E-3 5.74633E-3 4.59137E-3 5.5887E-3 8.8781E-3 1.58301E-2 1.58474E-2 1.42684E-2 1.35696E-2 2.22537E-2 2.35909E-2 2.28515E-2 2.05207E-2 1.44002E-2 1.03096E-2 8.11109E-3 5.45321E-3 3.67894E-3 3.21965E-3 2.50811E-3 2.21824E-3 2.7183E-3 2.65792E-3 3.61402E-3 2.97324E-3 4.04017E-3 5.69839E-3 5.66226E-3 7.10797E-3 7.38181E-3 8.33322E-3 9.24745E-3 1.26127E-2 1.93951E-2 2.23754E-2 1.69897E-2 1.83947E-2 1.61689E-2 1.98931E-2 3.43665E-2 2.79944E-2 3.71277E-2 4.62539E-2 4.29038E-2 3.49359E-2 2.79873E-2 4.75765E-2 4.66776E-2 4.86018E-2 4.45418E-2 6.12602E-2 5.76093E-2 5.31228E-2 1.16572E-1 1.20871E-1 1.59218E-1 1.91004E-1 1.76193E-1 1.56209E-1 1.50021E-1 1.72775E-1 1.35619E-1 1.54008E-1 1.63809E-1 2.99267E-1 1.94243E-1 1.2827E-1 1.88892E-1 3.91026E-1 -9999 -9999 -9999 -9999 -9999 -9999 -9999 -9999 -9999 -9999 -9999 -9999 -9999 -9999 -9999 -9999 -9999 -9999 -9999 -9999 -9999 -9999 -9999 -9999 -9999 -9999 -9999 -9999 -9999 -9999 -9999 -9999 -9999 -9999 -9999 -9999 -9999 -9999 -9999 -9999 -9999
-9999 -9999 -9999 -9999 -9999 -9999 -9999 -9999 -9999 -9999 -9999 -9999 -9999 -9999 -9999 -9999 -9999 -9999 -9999 -9999 -9999 -9999 -9999 -9999 -9999 -9999 -9999 -9999 -9999 -9999 -9999 -9999 -9999 -9999 -9999 -9999 -9999 -9999 -9999 -9999 -9999 -9999 -9999 -9999 -9999 -9999 -9999 -9999 -9999 -9999 -9999 -9999 -9999 -9999 -9999 -9999 -9999 -9999 -9999 -9999 -9999 -9999 -9999 -9999 -9999 -9999 -9999 -9999 -9999 -9999 -9999 -9999 -9999 -9999 -9999 -9999 -9999 -9999 1.30931E-1 1.32409E-1 1.18504E-1 1.1986E-1 1.1986E-1 9.99826E-2 9.9258E-2 1.00323E-1 9.21303E-2 7.80795E-2 8.11575E-2 9.4649E-2 1.16478E-1 1.66083E-1 2.37369E-1 2.31761E-1 1.993E-1 1.57751E-1 1.23238E-1 8.15614E-2 7.07416E-2 7.22431E-2 6.51435E-2 6.84668E-2 7.36187E-2 7.57399E-2 6.54776E-2 6.61731E-2 6.65736E-2 6.64732E-2 5.5818E-2 5.56479E-2 5.81033E-2 5.99883E-2 6.86983E-2 6.50999E-2 6.63235E-2 7.04048E-2 8.10976E-2 1.00798E-1 1.07962E-1 1.10945E-1 1.07914E-1 1.17923E-1 9.59376E-2 6.57912E-2 5.79528E-2 5.74532E-2 5.3589E-2 5.26394E-2 4.7208E-2 4.74494E-2 4.03262E-2 4.50333E-2 5.06818E-2 5.12768E-2 4.6484E-2 5.03464E-2 4.77246E-2 4.26128E-2 3.99638E-2 2.78737E-2 2.38843E-2 2.97635E-2 2.39711E-2 2.16022E-2 1.69153E-2 1.1164E-2 8.94677E-3 7.37929E-3 9.21299E-3 6.52518E-3 5.57534E-3 3.89152E-3 4.4731E-3 6.60328E-3 9.71477E-3 1.2491E-2 8.00276E-3 3.92762E-3 7.76847E-3 1.78713E-2 2.29943E-2 2.656E-2 2.64766E-2 1.92817E-2 2.2176E-2 2.18567E-2 1.72472E-2 1.61033E-2 1.24123E-2 1.03478E-2 7.53071E-3 4.80866E-3 2.59213E-3 2.88153E-3 2.70929E-3 2.4166E-3 2.33286E-3 2.78495E-3 3.61402E-3 5.64265E-3 7.68891E-3 7.22499E-3 8.0841E-3 6.9063E-3 6.32521E-3 6.26262E-3 7.78944E-3 1.1998E-2 2.14387E-2 3.05539E-2 3.45325E-2 3.09902E-2 2.74652E-2 1.82956E-2 4.13417E-2 4.33184E-2 2.91048E-2 3.33284E-2 2.68248E-2 1.5899E-2 3.11948E-2 2.95501E-2 2.72159E-2 2.49424E-2 2.94836E-2 4.36065E-2 5.35295E-2 7.31184E-2 5.64089E-2 6.70165E-2 1.23061E-1 9.7976E-2 9.3498E-2 1.33352E-1 1.33352E-1 1.4522E-1 2.11627E-1 1.3927E-1 2.16075E-1 2.07715E-1 1.57396E-1 2.70516E-1 3.69055E-1 -9999 -9999 -9999 -9999 -9999 -9999 -9999 -9999 -9999 -9999 -9999 -9999 -9999 -9999 -9999 -9999 -9999 -9999 -9999 -9999 -9999 -9999 -9999 -9999 -9999 -9999 -9999 -9999 -9999 -9999 -9999 -9999 -9999 -9999 -9999 -9999 -9999 -9999 -9999 -9999 -9999
-9999 -9999 -9999 -9999 -9999 -9999 -9999 -9999 -9999 -9999 -9999 -9999 -9999 -9999 -9999 -9999 -9999 -9999 -9999 -9999 -9999 -9999 -9999 -9999 -9999 -9999 -9999 -9999 -9999 -9999 -9999 -9999 -9999 -9999 -9999 -9999 -9999 -9999 -9999 -9999 -9999 -9999 -9999 -9999 -9999 -9999 -9999 -9999 -9999 -9999 -9999 -9999 -9999 -9999 -9999 -9999 -9999 -9999 -9999 -9999 -9999 -9999 -9999 -9999 -9999 -9999 -9999 -9999 -9999 -9999 -9999 -9999 -9999 -9999 -9999 -9999 -9999 1.34652E-1 1.34652E-1 1.1935E-1 1.15609E-1 1.1677E-1 1.17271E-1 1.01299E-1 9.94025E-2 9.64061E-2 7.9842E-2 7.77313E-2 8.01988E-2 8.03429E-2 1.05232E-1 1.56824E-1 2.35909E-1 2.29657E-1 1.99471E-1 1.55121E-1 1.02149E-1 7.78483E-2 6.80975E-2 6.97564E-2 6.55381E-2 6.83638E-2 7.06627E-2 6.43012E-2 6.53788E-2 6.60733E-2 6.64732E-2 5.6417E-2 5.6074E-2 5.56479E-2 5.57329E-2 5.70221E-2 5.61008E-2 7.5841E-2 8.84911E-2 8.15399E-2 7.34727E-2 8.30998E-2 8.45471E-2 1.05118E-1 1.06723E-1 1.10558E-1 8.49096E-2 8.4245E-2 7.1374E-2 5.79134E-2 6.1624E-2 5.91773E-2 4.48511E-2 4.11346E-2 4.81958E-2 4.72317E-2 5.0448E-2 4.18989E-2 3.84605E-2 3.93694E-2 4.07902E-2 4.2579E-2 3.76924E-2 3.49544E-2 2.61872E-2 3.01652E-2 2.99528E-2 2.22537E-2 1.35696E-2 8.24536E-3 1.08783E-2 8.47768E-3 8.71608E-3 1.00573E-2 6.8442E-3 8.24574E-3 5.74633E-3 8.04757E-3 1.24393E-2 1.68746E-2 7.82663E-3 3.59203E-3 6.43316E-3 9.61341E-3 1.14633E-2 1.60641E-2 3.03182E-2 2.74869E-2 1.82794E-2 1.84306E-2 1.50209E-2 1.13518E-2 9.23384E-3 8.56951E-3 5.45047E-3 3.75673E-3 3.51924E-3 2.02225E-3 2.04437E-3 2.58673E-3 3.09915E-3 2.35566E-3 2.70834E-3 5.19081E-3 5.46168E-3 6.76227E-3 7.07097E-3 6.27087E-3 4.58484E-3 3.71616E-3 5.64265E-3 1.12329E-2 1.25461E-2 2.17478E-2 3.09902E-2 4.39839E-2 2.6328E-2 2.56203E-2 4.13847E-2 2.67029E-2 1.82914E-2 2.54024E-2 1.82914E-2 1.20024E-2 2.1173E-2 2.6347E-2 1.50235E-2 1.25362E-2 2.11032E-2 3.7748E-2 8.03662E-2 7.5047E-2 5.11677E-2 4.64921E-2 5.83846E-2 4.23398E-2 6.81098E-2 7.54371E-2 5.2263E-2 1.0474E-1 2.26487E-1 2.45534E-1 1.73777E-1 1.69973E-1 3.20535E-1 3.68369E-1 3.81728E-1 3.50484E-1 -9999 -9999 -9999 -9999 -9999 -9999 -9999 -9999 -9999 -9999 -9999 -9999 -9999 -9999 -9999 -9999 -9999 -9999 -9999 -9999 -9999 -9999 -9999 -9999 -9999 -9999 -9999 -9999 -9999 -9999 -9999 -9999 -9999 -9999 -9999 -9999 -9999 -9999 -9999 -9999
-9999 -9999 -9999 -9999 -9999 -9999 -9999 -9999 -9999 -9999 -9999 -9999 -9999 -9999 -9999 -9999 -9999 -9999 -9999 -9999 -9999 -9999 -9999 -9999 -9999 -9999 -9999 -9999 -9999 -9999 -9999 -9999 -9999 -9999 -9999 -9999 -9999 -9999 -9999 -9999 -9999 -9999 -9999 -9999 -9999 -9999 -9999 -9999 -9999 -9999 -9999 -9999 -9999 -9999 -9999 -9999 -9999 -9999 -9999 -9999 -9999 -9999 -9999 -9999 -9999 -9999 -9999 -9999 -9999 -9999 -9999 -9999 -9999 -9999 -9999 -9999 1.36165E-1 1.36927E-1 1.37501E-1 1.21403E-1 1.17606E-1 1.18785E-1 1.08165E-1 1.02185E-1 9.96922E-2 8.36E-2 7.99608E-2 7.70392E-2 6.75051E-2 7.42015E-2 9.27567E-2 1.29905E-1 1.63783E-1 2.17047E-1 2.02063E-1 1.38629E-1 9.91746E-2 7.72703E-2 6.78927E-2 5.94524E-2 6.25048E-2 6.80557E-2 7.04508E-2 6.12284E-2 6.25415E-2 6.33037E-2 5.39462E-2 5.40287E-2 5.36994E-2 5.32903E-2 5.32089E-2 4.74959E-2 5.42201E-2 8.39511E-2 1.17976E-1 9.14602E-2 6.77491E-2 7.21274E-2 7.67268E-2 8.3552E-2 1.01549E-1 9.17117E-2 9.15592E-2 8.8143E-2 8.36221E-2 9.31337E-2 6.75362E-2 6.03191E-2 5.94947E-2 5.1258E-2 5.51057E-2 5.17706E-2 5.73552E-2 5.58999E-2 5.18622E-2 3.38839E-2 3.55261E-2 3.15293E-2 4.71324E-2 3.6424E-2 3.14958E-2 2.65862E-2 2.05913E-2 1.94054E-2 1.28408E-2 1.28408E-2 1.73869E-2 1.08783E-2 9.47786E-3 1.60399E-2 1.14692E-2 1.09155E-2 6.26766E-3 8.99178E-3 1.70055E-2 2.17308E-2 8.98618E-3 5.28849E-3 8.6699E-3 1.61013E-2 1.71257E-2 1.29921E-2 1.65109E-2 2.12937E-2 1.90699E-2 1.61166E-2 1.43275E-2 1.23975E-2 1.00975E-2 7.30908E-3 5.41827E-3 4.97379E-3 4.77588E-3 3.53093E-3 2.35174E-3 2.01554E-3 1.83233E-3 2.35419E-3 2.70821E-3 4.4731E-3 6.319E-3 6.91939E-3 5.29222E-3 5.17026E-3 3.48096E-3 3.14378E-3 4.90928E-3 6.83324E-3 1.00144E-2 1.74452E-2 2.29704E-2 1.8963E-2 2.00323E-2 1.84495E-2 3.0728E-2 2.04128E-2 1.73134E-2 1.46776E-2 1.34887E-2 7.6738E-3 1.39703E-2 2.11233E-2 1.45218E-2 9.13332E-3 1.23557E-2 3.73043E-2 6.65837E-2 4.72152E-2 3.21779E-2 2.21795E-2 1.96104E-2 3.27345E-2 5.301E-2 5.17554E-2 4.92889E-2 1.17483E-1 1.45371E-1 1.62463E-1 2.62881E-1 3.62902E-1 3.29137E-1 3.71737E-1 3.68725E-1 3.38364E-1 -9999 -9999 -9999 -9999 -9999 -9999 -9999 -9999 -9999 -9999 -9999 -9999 -9999 -9999 -9999 -9999 -9999 -9999 -9999 -9999 -9999 -9999 -9999 -9999 -9999 -9999 -9999 -9999 -9999 -9999 -9999 -9999 -9999 -9999 -9999 -9999 -9999 -9999 -9999 -9999
-9999 -9999 -9999 -9999 -9999 -9999 -9999 -9999 -9999 -9999 -9999 -9999 -9999 -9999 -9999 -9999 -9999 -9999 -9999 -9999 -9999 -9999 -9999 -9999 -9999 -9999 -9999 -9999 -9999 -9999 -9999 -9999 -9999 -9999 -9999 -9999 -9999 -9999 -9999 -9999 -9999 -9999 -9999 -9999 -9999 -9999 -9999 -9999 -9999 -9999 -9999 -9999 -9999 -9999 -9999 -9999 -9999 -9999 -9999 -9999 -9999 -9999 -9999 -9999 -9999 -9999 -9999 -9999 -9999 -9999 -9999 -9999 -9999 -9999 -9999 1.36546E-1 1.37119E-1 1.36737E-1 1.16271E-1 1.22267E-1 1.18616E-1 1.04581E-1 1.04732E-1 1.02779E-1 9.99826E-2 8.43457E-2 8.06769E-2 7.72693E-2 6.61948E-2 7.10463E-2 8.38738E-2 9.44481E-2 1.21503E-1 1.58397E-1 1.65888E-1 1.34752E-1 9.96084E-2 7.38472E-2 5.52327E-2 5.61675E-2 6.15647E-2 6.41338E-2 5.62865E-2 5.78514E-2 5.93668E-2 6.27313E-2 5.13411E-2 5.1184E-2 5.11056E-2 5.28842E-2 4.43582E-2 4.48402E-2 5.25867E-2 7.3901E-2 9.95034E-2 8.14321E-2 6.26946E-2 6.98893E-2 7.5703E-2 8.76405E-2 8.80044E-2 8.20428E-2 8.46964E-2 1.00281E-1 8.69349E-2 1.05384E-1 7.29484E-2 6.92542E-2 6.2661E-2 5.68449E-2 5.57559E-2 5.4974E-2 6.6085E-2 5.81152E-2 4.8336E-2 4.74489E-2 4.86675E-2 3.23063E-2 4.26401E-2 4.4834E-2 3.23128E-2 3.02033E-2 2.81432E-2 1.99449E-2 1.21506E-2 1.60641E-2 2.23288E-2 1.09155E-2 1.2192E-2 2.28848E-2 2.21862E-2 1.36158E-2 1.00456E-2 1.60641E-2 2.31499E-2 3.70592E-2 9.49303E-3 7.6276E-3 1.28462E-2 1.97388E-2 2.93247E-2 2.17263E-2 2.00124E-2 2.2773E-2 2.05843E-2 1.31634E-2 1.41195E-2 1.4546E-2 1.42989E-2 1.07559E-2 8.46301E-3 5.78901E-3 5.19653E-3 4.44022E-3 5.00936E-3 3.17103E-3 1.88421E-3 1.98416E-3 2.40788E-3 3.48098E-3 5.04834E-3 5.79744E-3 4.58985E-3 3.42477E-3 3.21163E-3 4.64386E-3 6.13359E-3 8.79995E-3 1.60801E-2 2.36067E-2 1.79497E-2 1.74632E-2 1.40106E-2 1.40106E-2 1.44024E-2 1.5313E-2 1.46776E-2 6.76034E-3 7.07235E-3 5.94094E-3 1.27442E-2 1.54066E-2 1.3213E-2 1.07034E-2 1.4135E-2 3.80937E-2 4.82168E-2 2.70131E-2 1.6893E-2 1.76369E-2 1.79655E-2 2.35168E-2 3.35768E-2 4.30398E-2 5.76837E-2 8.56252E-2 7.3799E-2 1.17804E-1 2.3016E-1 3.13092E-1 3.43465E-1 3.59025E-1 3.37641E-1 3.15964E-1 -9999 -9999 -9999 -9999 -9999 -9999 -9999 -9999 -9999 -9999 -9999 -9999 -9999 -9999 -9999 -9999 -9999 -9999 -9999 -9999 -9999 -9999 -9999 -9999 -9999 -9999 -9999 -9999 -9999 -9999 -9999 -9999 -9999 -9999 -9999 -9999 -9999 -9999 -9999 -9999
-9999 -9999 -9999 -9999 -9999 -9999 -9999 -9999 -9999 -9999 -9999 -9999 -9999 -9999 -9999 -9999 -9999 -9999 -9999 -9999 -9999 -9999 -9999 -9999 -9999 -9999 -9999 -9999 -9999 -9999 -9999 -9999 -9999 -9999 -9999 -9999 -9999 -9999 -9999 -9999 -9999 -9999 -9999 -9999 -9999 -9999 -9999 -9999 -9999 -9999 -9999 -9999 -9999 -9999 -9999 -9999 -9999 -9999 -9999 -9999 -9999 -9999 -9999 -9999 -9999 -9999 -9999 -9999 -9999 -9999 -9999 -9999 -9999 -9999 -9999 1.36356E-1 1.36737E-1 1.31422E-1 1.1594E-1 1.17606E-1 1.18447E-1 1.04279E-1 1.04581E-1 1.03078E-1 8.75181E-2 8.53494E-2 8.27376E-2 6.86325E-2 6.41926E-2 6.9359E-2 6.55652E-2 7.64525E-2 9.22147E-2 1.11421E-1 1.21928E-1 1.25253E-1 9.36395E-2 5.96029E-2 5.43957E-2 5.48965E-2 5.71172E-2 5.05457E-2 5.27615E-2 5.68903E-2 5.84709E-2 5.01735E-2 5.0405E-2 5.03277E-2 5.01735E-2 4.22609E-2 4.37459E-2 4.37459E-2 4.72044E-2 4.60629E-2 5.91821E-2 5.32981E-2 5.47292E-2 6.43936E-2 6.14321E-2 7.02304E-2 8.67964E-2 8.11429E-2 9.37588E-2 9.8164E-2 7.86565E-2 7.8831E-2 6.23802E-2 6.74726E-2 7.57237E-2 6.38469E-2 6.63609E-2 5.08437E-2 6.12669E-2 5.21154E-2 4.64569E-2 9.21387E-2 6.07729E-2 4.26401E-2 3.7282E-2 3.99365E-2 4.16152E-2 3.76513E-2 2.7028E-2 1.79319E-2 1.69728E-2 2.5595E-2 2.7028E-2 1.4388E-2 2.11396E-2 2.96064E-2 3.04465E-2 1.56279E-2 1.69728E-2 3.06015E-2 4.97483E-2 2.6302E-2 1.21908E-2 1.83129E-2 1.8867E-2 1.89441E-2 2.63531E-2 2.70824E-2 2.10324E-2 2.31609E-2 1.66734E-2 1.1902E-2 9.14118E-3 1.08391E-2 9.1211E-3 5.33841E-3 6.04253E-3 6.63492E-3 5.16063E-3 4.46169E-3 5.75069E-3 2.85436E-3 2.16645E-3 2.42231E-3 3.02059E-3 2.94206E-3 3.29222E-3 4.79491E-3 4.36262E-3 3.91631E-3 3.51468E-3 6.30649E-3 9.3016E-3 1.22671E-2 1.44764E-2 2.11605E-2 1.12329E-2 1.25461E-2 1.44024E-2 9.78104E-3 6.96608E-3 1.22384E-2 8.92295E-3 4.66855E-3 6.98366E-3 6.76759E-3 1.0979E-2 1.15227E-2 1.63401E-2 1.0996E-2 1.75932E-2 3.03888E-2 2.99258E-2 2.88659E-2 1.58668E-2 2.80166E-2 4.82137E-2 9.37862E-2 1.10658E-1 1.71666E-1 7.93917E-2 8.70622E-2 8.42849E-2 1.36279E-1 2.195E-1 3.48373E-1 3.43465E-1 3.6003E-1 3.25467E-1 -9999 -9999 -9999 -9999 -9999 -9999 -9999 -9999 -9999 -9999 -9999 -9999 -9999 -9999 -9999 -9999 -9999 -9999 -9999 -9999 -9999 -9999 -9999 -9999 -9999 -9999 -9999 -9999 -9999 -9999 -9999 -9999 -9999 -9999 -9999 -9999 -9999 -9999 -9999 -9999 -9999
-9999 -9999 -9999 -9999 -9999 -9999 -9999 -9999 -9999 -9999 -9999 -9999 -9999 -9999 -9999 -9999 -9999 -9999 -9999 -9999 -9999 -9999 -9999 -9999 -9999 -9999 -9999 -9999 -9999 -9999 -9999 -9999 -9999 -9999 -9999 -9999 -9999 -9999 -9999 -9999 -9999 -9999 -9999 -9999 -9999 -9999 -9999 -9999 -9999 -9999 -9999 -9999 -9999 -9999 -9999 -9999 -9999 -9999 -9999 -9999 -9999 -9999 -9999 -9999 -9999 -9999 -9999 -9999 -9999 -9999 -9999 -9999 -9999 -9999 -9999 1.29224E-1 1.30686E-1 1.15774E-1 1.16604E-1 1.17438E-1 1.03527E-1 1.04732E-1 1.0534E-1 9.09315E-2 8.90789E-2 8.67471E-2 7.38692E-2 7.16888E-2 6.94633E-2 6.68635E-2 6.27523E-2 6.68638E-2 7.37591E-2 6.94075E-2 8.57297E-2 9.56239E-2 8.07576E-2 5.67701E-2 5.09826E-2 5.15326E-2 4.68787E-2 4.87918E-2 5.14055E-2 5.34112E-2 4.65081E-2 4.73755E-2 4.7668E-2 4.71572E-2 3.97004E-2 4.13547E-2 4.10357E-2 4.09721E-2 3.95433E-2 4.77484E-2 4.41836E-2 4.67787E-2 5.23019E-2 4.9157E-2 5.07674E-2 5.53375E-2 6.8115E-2 8.50788E-2 9.08575E-2 6.54524E-2 6.86668E-2 7.68235E-2 6.23187E-2 7.68235E-2 8.20837E-2 6.65045E-2 5.68583E-2 5.70046E-2 6.33977E-2 6.26756E-2 5.1931E-2 9.39888E-2 6.93242E-2 7.04006E-2 5.97399E-2 6.2906E-2 3.32672E-2 3.02144E-2 2.05684E-2 2.42362E-2 3.26831E-2 3.59611E-2 2.6302E-2 1.56279E-2 2.85388E-2 3.57529E-2 3.84616E-2 2.16752E-2 1.71668E-2 4.7479E-2 4.38499E-2 1.47901E-2 2.11396E-2 2.81369E-2 3.01743E-2 2.32085E-2 1.87771E-2 1.76946E-2 2.041E-2 1.71452E-2 1.37272E-2 1.19222E-2 8.38625E-3 8.2356E-3 8.98869E-3 5.02705E-3 3.92952E-3 4.67282E-3 3.15992E-3 2.78875E-3 2.87544E-3 2.65204E-3 2.54633E-3 3.02802E-3 4.00147E-3 4.11452E-3 3.33339E-3 4.00074E-3 3.5845E-3 2.86192E-3 1.85008E-3 2.65933E-3 4.04017E-3 4.90976E-3 6.85479E-3 1.25461E-2 1.12329E-2 8.05565E-3 1.02206E-2 8.2055E-3 5.72319E-3 9.90222E-3 1.05364E-2 6.6667E-3 8.20673E-3 8.88139E-3 1.36415E-2 2.06669E-2 2.8757E-2 3.18255E-2 1.46662E-2 1.70107E-2 1.39851E-2 1.68158E-2 1.29551E-2 2.78747E-2 1.0294E-1 1.52696E-1 2.25042E-1 3.26351E-1 2.41526E-1 2.87721E-1 1.35997E-1 2.45678E-1 3.22773E-1 3.33934E-1 3.27404E-1 3.31168E-1 -9999 -9999 -9999 -9999 -9999 -9999 -9999 -9999 -9999 -9999 -9999 -9999 -9999 -9999 -9999 -9999 -9999 -9999 -9999 -9999 -9999 -9999 -9999 -9999 -9999 -9999 -9999 -9999 -9999 -9999 -9999 -9999 -9999 -9999 -9999 -9999 -9999 -9999 -9999 -9999 -9999 -9999
-9999 -9999 -9999 -9999 -9999 -9999 -9999 -9999 -9999 -9999 -9999 -9999 -9999 -9999 -9999 -9999 -9999 -9999 -9999 -9999 -9999 -9999 -9999 -9999 -9999 -9999 -9999 -9999 -9999 -9999 -9999 -9999 -9999 -9999 -9999 -9999 -9999 -9999 -9999 -9999 -9999 -9999 -9999 -9999 -9999 -9999 -9999 -9999 -9999 -9999 -9999 -9999 -9999 -9999 -9999 -9999 -9999 -9999 -9999 -9999 -9999 -9999 -9999 -9999 -9999 -9999 -9999 -9999 -9999 -9999 -9999 -9999 -9999 -9999 -9999 1.28861E-1 1.31053E-1 1.16937E-1 1.17942E-1 1.1811E-1 1.03227E-1 1.03827E-1 1.04884E-1 9.14671E-2 9.00009E-2 8.85559E-2 7.58837E-2 7.53191E-2 7.35383E-2 6.18087E-2 6.19963E-2 6.31335E-2 5.48468E-2 5.68053E-2 6.05524E-2 6.64415E-2 5.54016E-2 5.04382E-2 4.97463E-2 4.2909E-2 4.39154E-2 4.53622E-2 4.93952E-2 4.35225E-2 4.51655E-2 4.6365E-2 4.68676E-2 3.90889E-2 3.87264E-2 3.84268E-2 3.9598E-2 3.42326E-2 4.5195E-2 7.55142E-2 7.44314E-2 4.7773E-2 4.20451E-2 4.55859E-2 4.77419E-2 6.30991E-2 7.98643E-2 8.3038E-2 6.22304E-2 7.53716E-2 6.81137E-2 8.36095E-2 6.74726E-2 7.29484E-2 6.96511E-2 6.17737E-2 6.24098E-2 6.28486E-2 5.35868E-2 5.40337E-2 5.89671E-2 7.99218E-2 7.62865E-2 8.65372E-2 6.33132E-2 7.4953E-2 6.23396E-2 3.35791E-2 1.89441E-2 2.49066E-2 4.39136E-2 4.18709E-2 2.93059E-2 2.74634E-2 2.98947E-2 3.71977E-2 2.58116E-2 2.05289E-2 2.11324E-2 4.53218E-2 4.02482E-2 1.84831E-2 2.6618E-2 2.92634E-2 2.64777E-2 2.53511E-2 2.47836E-2 1.92388E-2 1.79423E-2 1.63927E-2 1.41209E-2 1.44809E-2 1.13813E-2 7.36421E-3 6.33116E-3 4.51264E-3 4.77874E-3 3.80542E-3 5.18446E-3 4.42458E-3 3.72546E-3 4.07642E-3 3.96042E-3 3.12509E-3 3.22352E-3 3.95329E-3 3.28911E-3 3.15104E-3 3.00678E-3 1.95633E-3 2.31124E-3 2.72593E-3 2.36763E-3 2.95635E-3 4.37661E-3 6.62287E-3 7.40117E-3 8.75468E-3 6.81946E-3 8.19306E-3 5.88879E-3 1.08321E-2 9.17375E-3 1.23714E-2 9.75177E-3 8.17232E-3 2.00888E-2 3.70891E-2 5.47699E-2 5.47699E-2 3.43178E-2 4.02575E-2 2.30591E-2 1.10909E-2 1.32529E-2 3.16951E-2 5.07311E-2 1.15908E-1 2.00478E-1 3.1549E-1 2.3281E-1 2.20087E-1 2.97407E-1 3.26658E-1 3.43465E-1 3.03687E-1 2.73201E-1 -9999 -9999 -9999 -9999 -9999 -9999 -9999 -9999 -9999 -9999 -9999 -9999 -9999 -9999 -9999 -9999 -9999 -9999 -9999 -9999 -9999 -9999 -9999 -9999 -9999 -9999 -9999 -9999 -9999 -9999 -9999 -9999 -9999 -9999 -9999 -9999 -9999 -9999 -9999 -9999 -9999 -9999 -9999
-9999 -9999 -9999 -9999 -9999 -9999 -9999 -9999 -9999 -9999 -9999 -9999 -9999 -9999 -9999 -9999 -9999 -9999 -9999 -9999 -9999 -9999 -9999 -9999 -9999 -9999 -9999 -9999 -9999 -9999 -9999 -9999 -9999 -9999 -9999 -9999 -9999 -9999 -9999 -9999 -9999 -9999 -9999 -9999 -9999 -9999 -9999 -9999 -9999 -9999 -9999 -9999 -9999 -9999 -9999 -9999 -9999 -9999 -9999 -9999 -9999 -9999 -9999 -9999 -9999 -9999 -9999 -9999 -9999 -9999 -9999 -9999 -9999 -9999 1.27777E-1 1.29224E-1 1.16105E-1 1.17942E-1 1.18785E-1 1.03827E-1 1.03377E-1 1.03377E-1 9.01333E-2 9.10651E-2 9.02659E-2 7.74852E-2 7.76008E-2 7.77165E-2 6.67631E-2 6.55652E-2 6.41929E-2 6.35168E-2 5.36039E-2 5.34402E-2 5.15648E-2 4.48481E-2 4.53351E-2 4.75043E-2 4.81666E-2 4.19246E-2 4.2909E-2 4.38476E-2 3.819E-2 3.97017E-2 4.15271E-2 4.32986E-2 3.84268E-2 3.65991E-2 3.80111E-2 3.75997E-2 3.23609E-2 3.42861E-2 5.05151E-2 9.7446E-2 1.0348E-1 5.32629E-2 4.23277E-2 4.45887E-2 4.64129E-2 5.94143E-2 7.86457E-2 7.29461E-2 6.77945E-2 6.38095E-2 7.17856E-2 8.07998E-2 7.37343E-2 7.41965E-2 8.65849E-2 6.52261E-2 6.64316E-2 7.04416E-2 6.29311E-2 5.17769E-2 8.78558E-2 8.81558E-2 9.00087E-2 7.12655E-2 7.56566E-2 8.53643E-2 7.57055E-2 3.3569E-2 3.01315E-2 3.54428E-2 4.25846E-2 4.87322E-2 3.3676E-2 3.99725E-2 2.99892E-2 2.65717E-2 2.92839E-2 2.82485E-2 2.75772E-2 2.80138E-2 1.84598E-2 2.15352E-2 2.991E-2 2.42188E-2 2.09848E-2 2.05615E-2 2.29968E-2 1.95285E-2 1.58907E-2 1.38328E-2 1.15993E-2 9.36692E-3 7.64163E-3 7.46464E-3 7.8567E-3 7.31782E-3 8.40633E-3 6.85822E-3 7.80349E-3 6.81566E-3 5.28973E-3 4.9658E-3 5.04325E-3 3.71428E-3 2.94761E-3 3.03221E-3 2.51451E-3 2.91189E-3 2.91248E-3 2.31302E-3 3.51468E-3 4.3923E-3 2.89126E-3 2.78847E-3 2.9352E-3 4.18997E-3 4.30711E-3 4.56664E-3 6.08874E-3 7.20903E-3 1.0338E-2 6.94158E-3 1.14482E-2 1.63868E-2 1.12998E-2 6.02415E-3 1.28801E-2 3.0499E-2 5.62363E-2 7.10044E-2 4.92576E-2 6.48661E-2 7.37062E-2 5.36844E-2 3.38282E-2 3.52814E-2 5.92066E-2 1.09813E-1 1.02015E-1 2.73588E-1 1.75469E-1 1.6693E-1 3.15423E-1 3.386E-1 2.87873E-1 2.54687E-1 -9999 -9999 -9999 -9999 -9999 -9999 -9999 -9999 -9999 -9999 -9999 -9999 -9999 -9999 -9999 -9999 -9999 -9999 -9999 -9999 -9999 -9999 -9999 -9999 -9999 -9999 -9999 -9999 -9999 -9999 -9999 -9999 -9999 -9999 -9999 -9999 -9999 -9999 -9999 -9999 -9999 -9999 -9999 -9999
-9999 -9999 -9999 -9999 -9999 -9999 -9999 -9999 -9999 -9999 -9999 -9999 -9999 -9999 -9999 -9999 -9999 -9999 -9999 -9999 -9999 -9999 -9999 -9999 -9999 -9999 -9999 -9999 -9999 -9999 -9999 -9999 -9999 -9999 -9999 -9999 -9999 -9999 -9999 -9999 -9999 -9999 -9999 -9999 -9999 -9999 -9999 -9999 -9999 -9999 -9999 -9999 -9999 -9999 -9999 -9999 -9999 -9999 -9999 -9999 -9999 -9999 -9999 -9999 -9999 -9999 -9999 -9999 -9999 -9999 -9999 -9999 -9999 -9999 1.27957E-1 1.13479E-1 1.16105E-1 1.1811E-1 1.04128E-1 1.04581E-1 1.0443E-1 9.05316E-2 9.05316E-2 9.03987E-2 9.01333E-2 7.79484E-2 7.80646E-2 7.95898E-2 6.94285E-2 6.9533E-2 6.84949E-2 5.6892E-2 5.60312E-2 5.50986E-2 4.62056E-2 4.60634E-2 4.40249E-2 4.44347E-2 3.85967E-2 3.99375E-2 4.09406E-2 4.33759E-2 3.71938E-2 3.82494E-2 3.95173E-2 3.48192E-2 3.56429E-2 3.59776E-2 3.75413E-2 3.69618E-2 3.16105E-2 3.33882E-2 5.06965E-2 8.5805E-2 9.40752E-2 7.06171E-2 6.10909E-2 5.97459E-2 6.67269E-2 6.03268E-2 7.16181E-2 7.53867E-2 9.11364E-2 7.27882E-2 7.68126E-2 6.56133E-2 6.25271E-2 6.6757E-2 7.81872E-2 6.37163E-2 6.08282E-2 6.25397E-2 5.92931E-2 9.1323E-2 8.5376E-2 8.54184E-2 7.98272E-2 7.18696E-2 7.28076E-2 8.98764E-2 4.71691E-2 3.87594E-2 5.15695E-2 4.12225E-2 4.39308E-2 3.97601E-2 3.32943E-2 3.5449E-2 3.33564E-2 3.23995E-2 2.87856E-2 2.64361E-2 2.06739E-2 2.51227E-2 2.19372E-2 2.42667E-2 2.62549E-2 2.25317E-2 2.57331E-2 1.79319E-2 2.11997E-2 2.28563E-2 1.67162E-2 1.5832E-2 1.2127E-2 9.38374E-3 1.00565E-2 8.96291E-3 1.2593E-2 1.10532E-2 1.10511E-2 1.08857E-2 9.96934E-3 8.11942E-3 7.65481E-3 7.5975E-3 6.59783E-3 5.73526E-3 4.47392E-3 3.99135E-3 2.91722E-3 2.13107E-3 1.92733E-3 2.89145E-3 3.71616E-3 5.19081E-3 5.19081E-3 4.04017E-3 3.57988E-3 4.6824E-3 6.76473E-3 7.41051E-3 7.20756E-3 4.72869E-3 6.21835E-3 6.14283E-3 1.17692E-2 1.82914E-2 1.23611E-2 7.13019E-3 9.18073E-3 1.55424E-2 3.31665E-2 6.75781E-2 7.9164E-2 1.03489E-1 1.31485E-1 1.08235E-1 7.96456E-2 2.97762E-2 4.4698E-2 1.26043E-1 1.93244E-1 2.31425E-1 3.02245E-1 2.26487E-1 2.68064E-1 3.41427E-1 2.6905E-1 -9999 -9999 -9999 -9999 -9999 -9999 -9999 -9999 -9999 -9999 -9999 -9999 -9999 -9999 -9999 -9999 -9999 -9999 -9999 -9999 -9999 -9999 -9999 -9999 -9999 -9999 -9999 -9999 -9999 -9999 -9999 -9999 -9999 -9999 -9999 -9999 -9999 -9999 -9999 -9999 -9999 -9999 -9999 -9999 -9999
-9999 -9999 -9999 -9999 -9999 -9999 -9999 -9999 -9999 -9999 -9999 -9999 -9999 -9999 -9999 -9999 -9999 -9999 -9999 -9999 -9999 -9999 -9999 -9999 -9999 -9999 -9999 -9999 -9999 -9999 -9999 -9999 -9999 -9999 -9999 -9999 -9999 -9999 -9999 -9999 -9999 -9999 -9999 -9999 -9999 -9999 -9999 -9999 -9999 -9999 -9999 -9999 -9999 -9999 -9999 -9999 -9999 -9999 -9999 -9999 -9999 -9999 -9999 -9999 -9999 -9999 -9999 -9999 -9999 -9999 -9999 -9999 -9999 1.30686E-1 1.29771E-1 1.14785E-1 1.1677E-1 1.18954E-1 1.05492E-1 1.05645E-1 1.05645E-1 9.24114E-2 9.21407E-2 9.14671E-2 7.88825E-2 7.87652E-2 7.93534E-2 6.98473E-2 7.26263E-2 7.53942E-2 6.58093E-2 6.59087E-2 6.58093E-2 6.43349E-2 5.29728E-2 5.12962E-2 4.93658E-2 3.88976E-2 3.88372E-2 4.17304E-2 4.16441E-2 3.55332E-2 3.59229E-2 3.63732E-2 3.85477E-2 3.32784E-2 3.44411E-2 3.54767E-2 3.6847E-2 3.00498E-2 3.1071E-2 3.5116E-2 4.57561E-2 5.48879E-2 6.37695E-2 6.47738E-2 7.47552E-2 7.37557E-2 5.76363E-2 6.58631E-2 7.36735E-2 7.37971E-2 8.36032E-2 6.92542E-2 7.29811E-2 6.17569E-2 6.2694E-2 5.90354E-2 5.90581E-2 5.23071E-2 5.90383E-2 6.66698E-2 6.57336E-2 6.15406E-2 6.59614E-2 6.88736E-2 6.78103E-2 8.03696E-2 5.91756E-2 8.58229E-2 3.84839E-2 4.54964E-2 5.7059E-2 4.86908E-2 3.60123E-2 3.77632E-2 3.88306E-2 2.41472E-2 2.56219E-2 1.69586E-2 1.77362E-2 2.18787E-2 2.1038E-2 2.31671E-2 2.20519E-2 1.91056E-2 1.64313E-2 2.11046E-2 1.83667E-2 1.7159E-2 2.23262E-2 2.28938E-2 1.8421E-2 1.50898E-2 9.77124E-3 1.15363E-2 1.72596E-2 1.69634E-2 1.42704E-2 1.42294E-2 1.18712E-2 9.36713E-3 7.65644E-3 7.39476E-3 8.00639E-3 7.44379E-3 6.97767E-3 4.32531E-3 2.51426E-3 2.54279E-3 3.01303E-3 2.76219E-3 1.78187E-3 2.11991E-3 2.96552E-3 4.77497E-3 6.55347E-3 5.04834E-3 4.77497E-3 4.62988E-3 8.28228E-3 1.18331E-2 8.28228E-3 5.00083E-3 4.54486E-3 9.53186E-3 1.68241E-2 2.21602E-2 1.88005E-2 1.39845E-2 1.88434E-2 1.81863E-2 2.84237E-2 5.26279E-2 1.01842E-1 1.34031E-1 1.38308E-1 1.75292E-1 1.5904E-1 1.07513E-1 7.85066E-2 1.45561E-1 2.11296E-1 2.84846E-1 2.36415E-1 1.90877E-1 2.7693E-1 3.24538E-1 -9999 -9999 -9999 -9999 -9999 -9999 -9999 -9999 -9999 -9999 -9999 -9999 -9999 -9999 -9999 -9999 -9999 -9999 -9999 -9999 -9999 -9999 -9999 -9999 -9999 -9999 -9999 -9999 -9999 -9999 -9999 -9999 -9999 -9999 -9999 -9999 -9999 -9999 -9999 -9999 -9999 -9999 -9999 -9999 -9999 -9999
-9999 -9999 -9999 -9999 -9999 -9999 -9999 -9999 -9999 -9999 -9999 -9999 -9999 -9999 -9999 -9999 -9999 -9999 -9999 -9999 -9999 -9999 -9999 -9999 -9999 -9999 -9999 -9999 -9999 -9999 -9999 -9999 -9999 -9999 -9999 -9999 -9999 -9999 -9999 -9999 -9999 -9999 -9999 -9999 -9999 -9999 -9999 -9999 -9999 -9999 -9999 -9999 -9999 -9999 -9999 -9999 -9999 -9999 -9999 -9999 -9999 -9999 -9999 -9999 -9999 -9999 -9999 -9999 -9999 -9999 -9999 -9999 1.40596E-1 1.34966E-1 1.17104E-1 1.17104E-1 1.18785E-1 1.05492E-1 1.07181E-1 1.08112E-1 9.39128E-2 9.36382E-2 9.30912E-2 8.00645E-2 8.00645E-2 8.01836E-2 8.12626E-2 7.18682E-2 7.4833E-2 8.18274E-2 8.09574E-2 8.74326E-2 9.71243E-2 7.72612E-2 7.26688E-2 6.56697E-2 4.97502E-2 4.31528E-2 4.04988E-2 4.08772E-2 3.60349E-2 3.84879E-2 3.69438E-2 3.6829E-2 3.09523E-2 3.12444E-2 3.34347E-2 3.47107E-2 2.95668E-2 3.09091E-2 3.26658E-2 4.24431E-2 4.88805E-2 5.9685E-2 5.44983E-2 5.07668E-2 5.84281E-2 5.90867E-2 6.74041E-2 7.06216E-2 7.91813E-2 8.66395E-2 8.81374E-2 5.56376E-2 8.43948E-2 7.85077E-2 7.23019E-2 6.15402E-2 4.66159E-2 4.36458E-2 5.97521E-2 5.96897E-2 5.94573E-2 5.83823E-2 5.13171E-2 5.313E-2 5.57354E-2 6.95339E-2 4.1938E-2 4.551E-2 5.00076E-2 5.51927E-2 4.713E-2 4.028E-2 3.78985E-2 3.72592E-2 3.35742E-2 2.06857E-2 2.60077E-2 2.52063E-2 2.52728E-2 1.42004E-2 1.49699E-2 2.67068E-2 2.44894E-2 1.9974E-2 1.99401E-2 2.05661E-2 1.28269E-2 9.9004E-3 1.3682E-2 1.60623E-2 2.3689E-2 1.60641E-2 9.50343E-3 1.18597E-2 1.63158E-2 2.06735E-2 1.62029E-2 1.35006E-2 8.41155E-3 6.22479E-3 5.64778E-3 7.15549E-3 5.92732E-3 4.04997E-3 4.52729E-3 4.1514E-3 2.53534E-3 2.59475E-3 2.59107E-3 2.23416E-3 2.22778E-3 4.04017E-3 3.61402E-3 4.90976E-3 8.53178E-3 1.15105E-2 6.13359E-3 6.30649E-3 1.1803E-2 1.58839E-2 7.14832E-3 3.79691E-3 3.33429E-3 7.3753E-3 1.44256E-2 2.33492E-2 2.99057E-2 2.46596E-2 2.95406E-2 2.14415E-2 3.39922E-2 4.85133E-2 5.90889E-2 8.54747E-2 1.28634E-1 1.3205E-1 2.20705E-1 2.78186E-1 1.76402E-1 2.02123E-1 1.76402E-1 2.5641E-1 1.81923E-1 1.98317E-1 3.23221E-1 3.15835E-1 -9999 -9999 -9999 -9999 -9999 -9999 -9999 -9999 -9999 -9999 -9999 -9999 -9999 -9999 -9999 -9999 -9999 -9999 -9999 -9999 -9999 -9999 -9999 -9999 -9999 -9999 -9999 -9999 -9999 -9999 -9999 -9999 -9999 -9999 -9999 -9999 -9999 -9999 -9999 -9999 -9999 -9999 -9999 -9999 -9999 -9999
-9999 -9999 -9999 -9999 -9999 -9999 -9999 -9999 -9999 -9999 -9999 -9999 -9999 -9999 -9999 -9999 -9999 -9999 -9999 -9999 -9999 -9999 -9999 -9999 -9999 -9999 -9999 -9999 -9999 -9999 -9999 -9999 -9999 -9999 -9999 -9999 -9999 -9999 -9999 -9999 -9999 -9999 -9999 -9999 -9999 -9999 -9999 -9999 -9999 -9999 -9999 -9999 -9999 -9999 -9999 -9999 -9999 -9999 -9999 -9999 -9999 -9999 -9999 -9999 -9999 -9999 -9999 -9999 -9999 -9999 -9999 1.41183E-1 1.36863E-1 1.36102E-1 1.19123E-1 1.20315E-1 1.21863E-1 1.07491E-1 1.08737E-1 1.09838E-1 9.54361E-2 9.41882E-2 9.35012E-2 8.10217E-2 7.80256E-2 7.84918E-2 6.88736E-2 7.33917E-2 7.5846E-2 7.26766E-2 8.99132E-2 1.09326E-1 1.09629E-1 1.06823E-1 1.01399E-1 9.07002E-2 6.97192E-2 5.2896E-2 4.38926E-2 3.56441E-2 3.68863E-2 3.82889E-2 3.83485E-2 3.19363E-2 3.15391E-2 3.11955E-2 3.28137E-2 2.87888E-2 3.30078E-2 3.93391E-2 4.48477E-2 3.99071E-2 4.30093E-2 5.18152E-2 5.2857E-2 5.6331E-2 4.47284E-2 4.88831E-2 5.45572E-2 6.9778E-2 8.04494E-2 8.26035E-2 8.26708E-2 5.68492E-2 6.83506E-2 8.0171E-2 8.4398E-2 6.95407E-2 4.50147E-2 4.04088E-2 4.90056E-2 5.03351E-2 5.15853E-2 5.70758E-2 4.97117E-2 4.81563E-2 4.61023E-2 4.79809E-2 4.96547E-2 4.2925E-2 5.09271E-2 4.28955E-2 3.45412E-2 3.9464E-2 3.33519E-2 3.15725E-2 3.20019E-2 2.14524E-2 2.51193E-2 2.52259E-2 2.17238E-2 1.02483E-2 1.23476E-2 2.23033E-2 2.59637E-2 2.18954E-2 2.07058E-2 1.63179E-2 1.13143E-2 1.16511E-2 1.58594E-2 2.62751E-2 2.33654E-2 1.39951E-2 1.21082E-2 1.89441E-2 1.99815E-2 2.12896E-2 1.12897E-2 9.25613E-3 1.00905E-2 7.69779E-3 5.50656E-3 6.08759E-3 5.20863E-3 3.31043E-3 2.91042E-3 3.52525E-3 2.58063E-3 3.11984E-3 2.49087E-3 2.94473E-3 4.11452E-3 5.57312E-3 7.85014E-3 1.61633E-2 1.15639E-2 1.16753E-2 1.38576E-2 1.20395E-2 1.85163E-2 1.61465E-2 7.60251E-3 4.74934E-3 5.34913E-3 6.55265E-3 9.63115E-3 1.83489E-2 2.99056E-2 3.71277E-2 3.08643E-2 1.98072E-2 2.1238E-2 2.63043E-2 3.25566E-2 2.76368E-2 5.42033E-2 7.94379E-2 8.16029E-2 1.03447E-1 1.5331E-1 1.44912E-1 1.06608E-1 1.60458E-1 1.52808E-1 2.47361E-1 3.06374E-1 2.98925E-1 -9999 -9999 -9999 -9999 -9999 -9999 -9999 -9999 -9999 -9999 -9999 -9999 -9999 -9999 -9999 -9999 -9999 -9999 -9999 -9999 -9999 -9999 -9999 -9999 -9999 -9999 -9999 -9999 -9999 -9999 -9999 -9999 -9999 -9999 -9999 -9999 -9999 -9999 -9999 -9999 -9999 -9999 -9999 -9999 -9999 -9999
-9999 -9999 -9999 -9999 -9999 -9999 -9999 -9999 -9999 -9999 -9999 -9999 -9999 -9999 -9999 -9999 -9999 -9999 -9999 -9999 -9999 -9999 -9999 -9999 -9999 -9999 -9999 -9999 -9999 -9999 -9999 -9999 -9999 -9999 -9999 -9999 -9999 -9999 -9999 -9999 -9999 -9999 -9999 -9999 -9999 -9999 -9999 -9999 -9999 -9999 -9999 -9999 -9999 -9999 -9999 -9999 -9999 -9999 -9999 -9999 -9999 -9999 -9999 -9999 -9999 -9999 -9999 -9999 -9999 -9999 -9999 1.33838E-1 1.34401E-1 1.18278E-1 1.20144E-1 1.23778E-1 1.09996E-1 1.10471E-1 1.10313E-1 9.6417E-2 9.65578E-2 9.55757E-2 8.2111E-2 8.2111E-2 7.89605E-2 6.84603E-2 6.97071E-2 7.08685E-2 7.61864E-2 7.28947E-2 9.62303E-2 1.27272E-1 1.28279E-1 1.32678E-1 1.35366E-1 1.07864E-1 8.65749E-2 6.6106E-2 5.08305E-2 3.72902E-2 3.75813E-2 4.09522E-2 3.50917E-2 3.48735E-2 3.41734E-2 3.32264E-2 2.7421E-2 2.91982E-2 3.72373E-2 5.49798E-2 6.55375E-2 5.4916E-2 4.06985E-2 4.36118E-2 5.36993E-2 4.84093E-2 5.53966E-2 5.64488E-2 5.76075E-2 6.79137E-2 7.54994E-2 7.49949E-2 9.04787E-2 6.67225E-2 9.34116E-2 9.58498E-2 8.89811E-2 7.15935E-2 4.27033E-2 3.75065E-2 4.03462E-2 4.27917E-2 4.6512E-2 4.02423E-2 3.71004E-2 4.00764E-2 3.75065E-2 4.32354E-2 4.32953E-2 4.83781E-2 4.36351E-2 4.51688E-2 3.73311E-2 4.27246E-2 4.63002E-2 2.77703E-2 1.92425E-2 2.23263E-2 3.12258E-2 2.55921E-2 1.53559E-2 1.1583E-2 1.43578E-2 2.30137E-2 3.33563E-2 2.57094E-2 2.11372E-2 1.28896E-2 1.12781E-2 1.88625E-2 2.55921E-2 2.91221E-2 2.21411E-2 1.39951E-2 1.24009E-2 2.11396E-2 2.38158E-2 2.02606E-2 1.43473E-2 9.24862E-3 7.84806E-3 7.40614E-3 5.44896E-3 5.89389E-3 4.84944E-3 3.73378E-3 2.9651E-3 1.93756E-3 2.16645E-3 2.04882E-3 2.42081E-3 4.11452E-3 5.74633E-3 8.22281E-3 1.50784E-2 2.30248E-2 2.0648E-2 1.2772E-2 1.45304E-2 1.7776E-2 1.89113E-2 9.66187E-3 6.44081E-3 7.62068E-3 9.10168E-3 9.64463E-3 1.4472E-2 2.08746E-2 2.91038E-2 4.13417E-2 3.45243E-2 2.27037E-2 2.93835E-2 4.27326E-2 4.52085E-2 4.16055E-2 6.41811E-2 5.17032E-2 4.14986E-2 6.97052E-2 1.19874E-1 9.75871E-2 7.48962E-2 1.21994E-1 2.16277E-1 3.12488E-1 2.88593E-1 2.81621E-1 -9999 -9999 -9999 -9999 -9999 -9999 -9999 -9999 -9999 -9999 -9999 -9999 -9999 -9999 -9999 -9999 -9999 -9999 -9999 -9999 -9999 -9999 -9999 -9999 -9999 -9999 -9999 -9999 -9999 -9999 -9999 -9999 -9999 -9999 -9999 -9999 -9999 -9999 -9999 -9999 -9999 -9999 -9999 -9999 -9999 -9999
-9999 -9999 -9999 -9999 -9999 -9999 -9999 -9999 -9999 -9999 -9999 -9999 -9999 -9999 -9999 -9999 -9999 -9999 -9999 -9999 -9999 -9999 -9999 -9999 -9999 -9999 -9999 -9999 -9999 -9999 -9999 -9999 -9999 -9999 -9999 -9999 -9999 -9999 -9999 -9999 -9999 -9999 -9999 -9999 -9999 -9999 -9999 -9999 -9999 -9999 -9999 -9999 -9999 -9999 -9999 -9999 -9999 -9999 -9999 -9999 -9999 -9999 -9999 -9999 -9999 -9999 -9999 -9999 -9999 1.4454E-1 1.29588E-1 1.31422E-1 1.33091E-1 1.1811E-1 1.20486E-1 1.25363E-1 1.12069E-1 1.12552E-1 1.12069E-1 9.85491E-2 9.84057E-2 9.79765E-2 8.08611E-2 8.02627E-2 8.00245E-2 6.91851E-2 6.93935E-2 7.00221E-2 6.21964E-2 7.20259E-2 9.41431E-2 1.07441E-1 1.3083E-1 1.4998E-1 1.75239E-1 1.31147E-1 9.74997E-2 7.31112E-2 4.72781E-2 4.13987E-2 3.86475E-2 4.16559E-2 3.60337E-2 3.60899E-2 3.52013E-2 3.40669E-2 2.81189E-2 3.03176E-2 4.09577E-2 5.27025E-2 5.51958E-2 5.76325E-2 5.40557E-2 5.41662E-2 4.3457E-2 4.87576E-2 5.9507E-2 6.04486E-2 6.21849E-2 6.84615E-2 6.53997E-2 8.38702E-2 9.17832E-2 6.68598E-2 1.00809E-1 1.03865E-1 7.81572E-2 5.11876E-2 3.38408E-2 3.57027E-2 3.54438E-2 4.283E-2 4.31462E-2 4.74524E-2 4.79577E-2 5.2287E-2 4.59151E-2 4.89104E-2 5.79334E-2 5.45153E-2 4.41045E-2 5.41164E-2 4.59141E-2 3.58989E-2 3.74017E-2 2.89521E-2 2.16688E-2 2.51195E-2 1.77161E-2 1.47918E-2 8.06666E-3 7.94109E-3 1.42028E-2 1.62119E-2 2.39365E-2 2.42334E-2 1.73366E-2 1.52199E-2 1.54719E-2 1.67404E-2 2.82764E-2 2.75948E-2 2.00101E-2 1.35529E-2 1.94672E-2 1.98274E-2 2.28203E-2 1.83101E-2 1.07934E-2 8.56602E-3 6.61606E-3 5.42197E-3 4.86587E-3 4.67302E-3 2.86708E-3 2.40691E-3 2.06363E-3 1.99241E-3 2.28553E-3 2.92512E-3 3.37272E-3 5.74633E-3 6.78933E-3 6.60328E-3 1.23653E-2 2.65567E-2 2.86174E-2 1.56652E-2 1.27564E-2 2.06724E-2 2.31763E-2 1.42211E-2 1.18716E-2 1.06282E-2 1.17341E-2 1.7315E-2 1.82171E-2 2.64134E-2 4.13417E-2 3.91804E-2 2.40347E-2 1.76543E-2 2.49396E-2 4.07991E-2 4.25131E-2 5.94871E-2 4.73436E-2 2.93696E-2 3.34792E-2 6.12615E-2 8.43056E-2 7.80593E-2 8.68705E-2 2.15082E-1 3.05191E-1 2.97407E-1 3.10203E-1 2.75775E-1 -9999 -9999 -9999 -9999 -9999 -9999 -9999 -9999 -9999 -9999 -9999 -9999 -9999 -9999 -9999 -9999 -9999 -9999 -9999 -9999 -9999 -9999 -9999 -9999 -9999 -9999 -9999 -9999 -9999 -9999 -9999 -9999 -9999 -9999 -9999 -9999 -9999 -9999 -9999 -9999 -9999 -9999 -9999 -9999 -9999 -9999
-9999 -9999 -9999 -9999 -9999 -9999 -9999 -9999 -9999 -9999 -9999 -9999 -9999 -9999 -9999 -9999 -9999 -9999 -9999 -9999 -9999 -9999 -9999 -9999 -9999 -9999 -9999 -9999 -9999 -9999 -9999 -9999 -9999 -9999 -9999 -9999 -9999 -9999 -9999 -9999 -9999 -9999 -9999 -9999 -9999 -9999 -9999 -9999 -9999 -9999 -9999 -9999 -9999 -9999 -9999 -9999 -9999 -9999 -9999 -9999 -9999 -9999 -9999 -9999 -9999 -9999 -9999 -9999 1.43942E-1 1.45743E-1 1.30319E-1 1.32532E-1 1.17942E-1 1.19293E-1 1.22209E-1 1.09996E-1 1.12391E-1 1.12552E-1 9.82624E-2 9.95584E-2 1.00285E-1 8.67307E-2 8.30491E-2 8.29262E-2 7.0975E-2 7.03384E-2 6.96024E-2 5.96093E-2 6.154E-2 7.106E-2 8.62793E-2 9.54732E-2 1.21569E-1 1.45304E-1 1.56917E-1 1.48692E-1 1.11919E-1 7.09709E-2 5.38085E-2 4.43138E-2 4.17205E-2 3.56985E-2 3.67704E-2 3.7289E-2 3.64286E-2 2.92899E-2 2.9244E-2 3.50977E-2 4.46863E-2 4.46797E-2 4.69392E-2 5.1577E-2 5.97147E-2 6.24323E-2 5.41413E-2 5.95671E-2 6.62946E-2 7.44245E-2 7.44245E-2 6.28486E-2 6.48883E-2 7.21334E-2 8.63297E-2 7.81323E-2 8.88197E-2 7.13321E-2 3.37526E-2 2.78677E-2 2.96578E-2 3.54071E-2 4.12527E-2 4.55896E-2 5.99569E-2 6.19036E-2 5.64846E-2 5.96656E-2 5.99096E-2 6.68699E-2 6.03681E-2 6.67071E-2 6.43321E-2 5.34123E-2 5.54071E-2 4.34655E-2 2.77703E-2 1.86001E-2 1.38644E-2 1.83085E-2 1.46098E-2 7.37652E-3 6.69788E-3 1.23633E-2 1.90465E-2 2.28965E-2 1.659E-2 1.40902E-2 1.76965E-2 2.40423E-2 2.46735E-2 2.23263E-2 3.4621E-2 2.71013E-2 1.74438E-2 1.94689E-2 2.11242E-2 2.31077E-2 1.7464E-2 1.6145E-2 1.10542E-2 1.02388E-2 8.82458E-3 7.35681E-3 6.33116E-3 6.27678E-3 3.29044E-3 3.08701E-3 2.23645E-3 3.18877E-3 2.42214E-3 4.19317E-3 5.88153E-3 8.71608E-3 1.21506E-2 8.96112E-3 1.39045E-2 3.36907E-2 3.6003E-2 2.02194E-2 1.66747E-2 2.28189E-2 3.2918E-2 2.71302E-2 2.6899E-2 1.56435E-2 1.32189E-2 2.19063E-2 3.40484E-2 4.47986E-2 4.85301E-2 3.71277E-2 2.73249E-2 2.19301E-2 2.63043E-2 2.9448E-2 3.59024E-2 4.1364E-2 2.85669E-2 4.02858E-2 6.91192E-2 8.84754E-2 5.52443E-2 5.82071E-2 1.14741E-1 2.56601E-1 3.19818E-1 2.9539E-1 2.93536E-1 2.76097E-1 2.46994E-1 -9999 -9999 -9999 -9999 -9999 -9999 -9999 -9999 -9999 -9999 -9999 -9999 -9999 -9999 -9999 -9999 -9999 -9999 -9999 -9999 -9999 -9999 -9999 -9999 -9999 -9999 -9999 -9999 -9999 -9999 -9999 -9999 -9999 -9999 -9999 -9999 -9999 -9999 -9999 -9999 -9999 -9999 -9999 -9999 -9999
-9999 -9999 -9999 -9999 -9999 -9999 -9999 -9999 -9999 -9999 -9999 -9999 -9999 -9999 -9999 -9999 -9999 -9999 -9999 -9999 -9999 -9999 -9999 -9999 -9999 -9999 -9999 -9999 -9999 -9999 -9999 -9999 -9999 -9999 -9999 -9999 -9999 -9999 -9999 -9999 -9999 -9999 -9999 -9999 -9999 -9999 -9999 -9999 -9999 -9999 -9999 -9999 -9999 -9999 -9999 -9999 -9999 -9999 -9999 -9999 -9999 -9999 -9999 -9999 -9999 -9999 -9999 1.4454E-1 1.46954E-1 1.32161E-1 1.34213E-1 1.36292E-1 1.20486E-1 1.2169E-1 1.23602E-1 1.1063E-1 1.12069E-1 1.1223E-1 9.82624E-2 9.95584E-2 1.0087E-1 8.4788E-2 8.52909E-2 8.59232E-2 7.3685E-2 7.2481E-2 7.08685E-2 6.01551E-2 6.14467E-2 6.68765E-2 7.04855E-2 1.99355E-2 1.03478E-1 1.02739E-1 1.33309E-1 1.60803E-1 1.27448E-1 8.08569E-2 5.76326E-2 4.68434E-2 3.66562E-2 3.65422E-2 3.7231E-2 3.76385E-2 3.23439E-2 3.11033E-2 3.10546E-2 3.62086E-2 4.09516E-2 4.53509E-2 4.82575E-2 5.19736E-2 5.63873E-2 5.04583E-2 5.57915E-2 6.41598E-2 7.11528E-2 8.42887E-2 8.74604E-2 7.55926E-2 7.14521E-2 6.0582E-2 7.55573E-2 9.5705E-2 7.72829E-2 4.1939E-2 2.8817E-2 3.59631E-2 4.54955E-2 4.97596E-2 5.48516E-2 6.58521E-2 6.7212E-2 7.23034E-2 7.45004E-2 7.3424E-2 6.67376E-2 6.96705E-2 6.64677E-2 8.8541E-2 6.0343E-2 4.89801E-2 5.51012E-2 5.09743E-2 3.94689E-2 2.82766E-2 2.04658E-2 1.34646E-2 1.19342E-2 6.90495E-3 1.12861E-2 2.23779E-2 2.98224E-2 5.58128E-2 4.39364E-2 2.22726E-2 2.55921E-2 3.44949E-2 2.42334E-2 2.82774E-2 3.2086E-2 2.24088E-2 1.78804E-2 2.15302E-2 2.21301E-2 1.65789E-2 1.28685E-2 1.25392E-2 1.46898E-2 1.20129E-2 1.18415E-2 8.68623E-3 7.7614E-3 7.0162E-3 4.27512E-3 3.88009E-3 3.67822E-3 3.41881E-3 2.56135E-3 3.75253E-3 5.54613E-3 8.71608E-3 1.51518E-2 1.73869E-2 1.90157E-2 2.58127E-2 4.26286E-2 2.35276E-2 2.01913E-2 3.92884E-2 3.31971E-2 4.22975E-2 4.87191E-2 3.09902E-2 4.51753E-2 3.61405E-2 6.36319E-2 6.98941E-2 3.71277E-2 2.60954E-2 2.80706E-2 3.41037E-2 2.42482E-2 3.08229E-2 5.45896E-2 5.02348E-2 4.63412E-2 7.93263E-2 1.55082E-1 1.80663E-1 1.47152E-1 7.40978E-2 1.54499E-1 2.11785E-1 3.26351E-1 2.76594E-1 2.78688E-1 2.70004E-1 2.59625E-1 -9999 -9999 -9999 -9999 -9999 -9999 -9999 -9999 -9999 -9999 -9999 -9999 -9999 -9999 -9999 -9999 -9999 -9999 -9999 -9999 -9999 -9999 -9999 -9999 -9999 -9999 -9999 -9999 -9999 -9999 -9999 -9999 -9999 -9999 -9999 -9999 -9999 -9999 -9999 -9999 -9999 -9999 -9999 -9999 -9999
-9999 -9999 -9999 -9999 -9999 -9999 -9999 -9999 -9999 -9999 -9999 -9999 -9999 -9999 -9999 -9999 -9999 -9999 -9999 -9999 -9999 -9999 -9999 -9999 -9999 -9999 -9999 -9999 -9999 -9999 -9999 -9999 -9999 -9999 -9999 -9999 -9999 -9999 -9999 -9999 -9999 -9999 -9999 -9999 -9999 -9999 -9999 -9999 -9999 -9999 -9999 -9999 -9999 -9999 -9999 -9999 -9999 -9999 -9999 -9999 -9999 -9999 -9999 -9999 -9999 -9999 1.43942E-1 1.46752E-1 1.49401E-1 1.34401E-1 1.36292E-1 1.2169E-1 1.2273E-1 1.23602E-1 1.08894E-1 1.11268E-1 1.12876E-1 9.88366E-2 9.92691E-2 9.65105E-2 8.49135E-2 8.59232E-2 8.73294E-2 7.59212E-2 7.52439E-2 7.41273E-2 6.21964E-2 6.13536E-2 6.14467E-2 5.53448E-2 9.49845E-3 1.38511E-2 2.0094E-2 8.74302E-2 1.18675E-1 1.56846E-1 1.24281E-1 8.91446E-2 6.4124E-2 4.88301E-2 3.76971E-2 3.75217E-2 3.758E-2 3.13803E-2 3.22933E-2 3.13477E-2 3.12986E-2 2.92701E-2 4.15049E-2 5.95936E-2 6.11517E-2 5.89328E-2 5.49183E-2 5.91154E-2 6.84598E-2 7.30623E-2 8.60084E-2 1.02028E-1 9.45118E-2 9.22316E-2 7.31496E-2 4.26226E-2 4.4165E-2 4.24173E-2 4.01376E-2 2.89225E-2 3.739E-2 4.12736E-2 5.67019E-2 6.11919E-2 6.94299E-2 7.28443E-2 6.90311E-2 7.70735E-2 7.432E-2 7.38432E-2 6.51704E-2 6.09018E-2 4.03034E-2 5.63339E-2 8.56947E-2 5.50799E-2 4.49417E-2 4.94276E-2 4.27763E-2 2.21805E-2 1.3971E-2 1.24028E-2 1.62254E-2 1.24359E-2 1.26689E-2 2.38512E-2 3.26794E-2 6.56839E-2 4.65145E-2 4.23226E-2 3.22756E-2 3.36981E-2 2.36656E-2 2.97601E-2 2.29849E-2 2.15135E-2 2.03345E-2 2.03831E-2 1.82215E-2 1.3086E-2 1.38216E-2 1.49746E-2 1.31303E-2 1.32026E-2 1.27068E-2 1.0741E-2 1.07121E-2 8.69766E-3 6.18316E-3 5.54724E-3 4.11566E-3 3.52203E-3 4.84921E-3 6.78933E-3 7.37929E-3 1.05814E-2 1.4326E-2 1.91126E-2 2.48454E-2 2.78121E-2 2.89084E-2 1.82585E-2 1.80693E-2 4.5957E-2 4.63682E-2 4.256E-2 5.73779E-2 5.12765E-2 7.75637E-2 7.34496E-2 9.66217E-2 8.89819E-2 4.02471E-2 2.52857E-2 4.23977E-2 4.52079E-2 2.79364E-2 2.09494E-2 4.05048E-2 5.97253E-2 1.0187E-1 1.06054E-1 2.2077E-1 2.79414E-1 2.07174E-1 8.52479E-2 1.70804E-1 2.3745E-1 3.06374E-1 2.54459E-1 2.59004E-1 2.58694E-1 2.60558E-1 2.50618E-1 -9999 -9999 -9999 -9999 -9999 -9999 -9999 -9999 -9999 -9999 -9999 -9999 -9999 -9999 -9999 -9999 -9999 -9999 -9999 -9999 -9999 -9999 -9999 -9999 -9999 -9999 -9999 -9999 -9999 -9999 -9999 -9999 -9999 -9999 -9999 -9999 -9999 -9999 -9999 -9999 -9999 -9999 -9999 -9999
-9999 -9999 -9999 -9999 -9999 -9999 -9999 -9999 -9999 -9999 -9999 -9999 -9999 -9999 -9999 -9999 -9999 -9999 -9999 -9999 -9999 -9999 -9999 -9999 -9999 -9999 -9999 -9999 -9999 -9999 -9999 -9999 -9999 -9999 -9999 -9999 -9999 -9999 -9999 -9999 -9999 -9999 -9999 -9999 -9999 -9999 -9999 -9999 -9999 -9999 -9999 -9999 -9999 -9999 -9999 -9999 -9999 -9999 -9999 -9999 -9999 -9999 -9999 -9999 -9999 1.43743E-1 1.45542E-1 1.49401E-1 1.34589E-1 1.36102E-1 1.38205E-1 1.2273E-1 1.23602E-1 1.24128E-1 1.09838E-1 1.12069E-1 1.14176E-1 9.99938E-2 1.01163E-1 9.83575E-2 8.60502E-2 8.73294E-2 8.87564E-2 7.71775E-2 7.61482E-2 7.50193E-2 6.31455E-2 6.22907E-2 6.17269E-2 5.35974E-2 5.66256E-2 9.5289E-3 8.93862E-3 1.79283E-2 1.09849E-1 1.33593E-1 1.45285E-1 1.07374E-1 6.97727E-2 4.32078E-2 3.85862E-2 3.78145E-2 3.758E-2 3.11844E-2 3.19918E-2 3.13968E-2 3.13477E-2 3.01709E-2 4.35218E-2 5.65885E-2 5.33437E-2 4.77921E-2 5.5593E-2 3.37679E-2 3.81702E-2 4.35225E-2 9.73596E-2 9.75574E-2 1.03373E-1 1.16207E-1 6.77548E-2 3.27202E-2 2.7751E-2 3.70611E-2 5.19519E-2 3.38759E-2 4.90098E-2 5.94978E-2 8.00121E-2 8.57013E-2 7.06622E-2 7.25214E-2 7.83725E-2 7.79098E-2 7.19826E-2 7.06252E-2 6.38663E-2 5.59281E-2 3.47137E-2 4.30786E-2 4.51444E-2 7.36861E-2 4.98192E-2 4.21094E-2 3.01281E-2 2.15669E-2 1.90674E-2 2.00785E-2 2.64755E-2 2.42957E-2 2.10516E-2 2.32114E-2 3.09563E-2 4.68926E-2 5.61948E-2 2.60431E-2 3.00062E-2 2.4569E-2 2.32129E-2 2.2643E-2 2.27865E-2 2.30305E-2 2.32129E-2 1.98615E-2 1.66301E-2 1.59141E-2 1.54974E-2 1.16737E-2 8.76302E-3 7.35839E-3 7.14898E-3 7.84748E-3 8.34783E-3 5.73127E-3 5.29784E-3 3.88167E-3 4.13181E-3 4.05192E-3 8.31257E-3 1.35702E-2 1.34334E-2 1.94773E-2 2.43063E-2 2.36377E-2 2.87612E-2 3.28568E-2 3.17458E-2 2.3491E-2 2.5099E-2 3.82372E-2 4.19278E-2 3.78027E-2 3.3996E-2 4.63415E-2 6.431E-2 9.06594E-2 1.04928E-1 8.78024E-2 6.72666E-2 3.33284E-2 5.31443E-2 5.66246E-2 3.78694E-2 2.53239E-2 6.06526E-2 1.41048E-1 2.14556E-1 1.91588E-1 2.67417E-1 2.46938E-1 1.9708E-1 1.97597E-1 2.42086E-1 3.26027E-1 2.77994E-1 2.19084E-1 2.40542E-1 2.3809E-1 2.53665E-1 2.79989E-1 3.11442E-1 -9999 -9999 -9999 -9999 -9999 -9999 -9999 -9999 -9999 -9999 -9999 -9999 -9999 -9999 -9999 -9999 -9999 -9999 -9999 -9999 -9999 -9999 -9999 -9999 -9999 -9999 -9999 -9999 -9999 -9999 -9999 -9999 -9999 -9999 -9999 -9999 -9999 -9999 -9999 -9999 -9999 -9999 -9999
-9999 -9999 -9999 -9999 -9999 -9999 -9999 -9999 -9999 -9999 -9999 -9999 -9999 -9999 -9999 -9999 -9999 -9999 -9999 -9999 -9999 -9999 -9999 -9999 -9999 -9999 -9999 -9999 -9999 -9999 -9999 -9999 -9999 -9999 -9999 -9999 -9999 -9999 -9999 -9999 -9999 -9999 -9999 -9999 -9999 -9999 -9999 -9999 -9999 -9999 -9999 -9999 -9999 -9999 -9999 -9999 -9999 -9999 -9999 -9999 -9999 -9999 -9999 -9999 -9999 1.44341E-1 1.4736E-1 1.51466E-1 1.36673E-1 1.37437E-1 1.38976E-1 1.23253E-1 1.24304E-1 1.09365E-1 1.10789E-1 1.12714E-1 9.98485E-2 1.0131E-1 1.02493E-1 8.59232E-2 8.68157E-2 8.81052E-2 7.70625E-2 7.76391E-2 7.6833E-2 6.51827E-2 6.37214E-2 6.29546E-2 5.30266E-2 5.29455E-2 5.40913E-2 5.64532E-2 6.20922E-3 1.25684E-2 9.35447E-2 1.18875E-1 1.56957E-1 1.19894E-1 6.79063E-2 4.73493E-2 3.91293E-2 3.75217E-2 3.14786E-2 3.24452E-2 3.19418E-2 3.12986E-2 2.63461E-2 2.94698E-2 3.58106E-2 3.54588E-2 2.93482E-2 3.25603E-2 4.19595E-2 5.66488E-2 3.36626E-2 3.31301E-2 9.92211E-2 1.05729E-1 9.58498E-2 1.11415E-1 7.27483E-2 2.80871E-2 2.98283E-2 6.30387E-2 5.69617E-2 3.70805E-2 5.0745E-2 6.39641E-2 6.8572E-2 7.37193E-2 7.83725E-2 7.25214E-2 7.25214E-2 8.16734E-2 6.90835E-2 6.86628E-2 6.09653E-2 5.51916E-2 5.28493E-2 5.22451E-2 5.97061E-2 6.57575E-2 6.10198E-2 4.95977E-2 3.00208E-2 3.25633E-2 2.9179E-2 3.00208E-2 3.08461E-2 4.1964E-2 3.37E-2 3.15095E-2 3.47586E-2 2.09296E-2 2.57115E-2 2.4228E-2 2.78515E-2 2.1915E-2 2.32086E-2 1.77753E-2 2.32337E-2 1.8658E-2 2.29303E-2 2.00606E-2 1.77467E-2 1.34506E-2 1.49047E-2 1.24831E-2 9.29228E-3 7.6508E-3 6.40854E-3 8.24802E-3 5.9985E-3 3.54989E-3 3.58288E-3 4.83724E-3 3.2246E-3 4.74552E-3 9.41641E-3 1.29551E-2 1.80456E-2 2.16754E-2 2.92395E-2 2.73038E-2 3.15132E-2 3.659E-2 3.68724E-2 4.11461E-2 4.29189E-2 4.36679E-2 5.0675E-2 3.7807E-2 4.62797E-2 4.40718E-2 6.34175E-2 7.66053E-2 5.50099E-2 6.73852E-2 7.33529E-2 7.58386E-2 7.30618E-2 6.0719E-2 3.71602E-2 3.5009E-2 7.26069E-2 1.1573E-1 2.24135E-1 1.60117E-1 1.52549E-1 1.43384E-1 2.37456E-1 1.88776E-1 1.82732E-1 2.95909E-1 2.43583E-1 2.0426E-1 2.24309E-1 2.33144E-1 2.63369E-1 3.21578E-1 3.20521E-1 -9999 -9999 -9999 -9999 -9999 -9999 -9999 -9999 -9999 -9999 -9999 -9999 -9999 -9999 -9999 -9999 -9999 -9999 -9999 -9999 -9999 -9999 -9999 -9999 -9999 -9999 -9999 -9999 -9999 -9999 -9999 -9999 -9999 -9999 -9999 -9999 -9999 -9999 -9999 -9999 -9999 -9999 -9999
-9999 -9999 -9999 -9999 -9999 -9999 -9999 -9999 -9999 -9999 -9999 -9999 -9999 -9999 -9999 -9999 -9999 -9999 -9999 -9999 -9999 -9999 -9999 -9999 -9999 -9999 -9999 -9999 -9999 -9999 -9999 -9999 -9999 -9999 -9999 -9999 -9999 -9999 -9999 -9999 -9999 -9999 -9999 -9999 -9999 -9999 -9999 -9999 -9999 -9999 -9999 -9999 -9999 -9999 -9999 -9999 -9999 -9999 -9999 -9999 -9999 -9999 -9999 -9999 -9999 1.4494E-1 1.48378E-1 1.34589E-1 1.36863E-1 1.38397E-1 1.22556E-1 1.23778E-1 1.25009E-1 1.10313E-1 1.11588E-1 1.13524E-1 1.00577E-1 1.02048E-1 9.93651E-2 8.68157E-2 8.74583E-2 8.83651E-2 7.70625E-2 7.71775E-2 7.71775E-2 6.55776E-2 6.44969E-2 6.37214E-2 5.39262E-2 5.39262E-2 5.37616E-2 4.61142E-2 4.91929E-2 8.88155E-3 2.12081E-2 1.05023E-1 1.51201E-1 1.36169E-1 7.93853E-2 5.11295E-2 3.97413E-2 3.12333E-2 3.25977E-2 3.26997E-2 3.22933E-2 2.65124E-2 2.73593E-2 3.28485E-2 3.62032E-2 2.70897E-2 2.52777E-2 2.58004E-2 2.83079E-2 3.67539E-2 4.43471E-2 2.58993E-2 4.39364E-2 1.02939E-1 1.16079E-1 1.0964E-1 4.44073E-2 2.92414E-2 5.02276E-2 7.89921E-2 7.14268E-2 3.82517E-2 4.87844E-2 5.3209E-2 6.34566E-2 7.00575E-2 7.81718E-2 8.55528E-2 7.25214E-2 8.03062E-2 6.58568E-2 6.06541E-2 5.80665E-2 5.30925E-2 4.65603E-2 3.77884E-2 4.42819E-2 5.15872E-2 4.99179E-2 4.1334E-2 3.53132E-2 4.74331E-2 3.72771E-2 3.54595E-2 3.1916E-2 3.16089E-2 3.07429E-2 2.87247E-2 2.5694E-2 2.27116E-2 2.5775E-2 2.49289E-2 1.94809E-2 2.9554E-2 2.14987E-2 1.97165E-2 2.47733E-2 2.06609E-2 1.74438E-2 1.56261E-2 1.52016E-2 1.39864E-2 1.2529E-2 1.14863E-2 1.04926E-2 1.20715E-2 1.08681E-2 1.19196E-2 6.89412E-3 4.64664E-3 3.49372E-3 4.01523E-3 2.95461E-3 4.24529E-3 5.90838E-3 8.71608E-3 1.18194E-2 2.04334E-2 2.88634E-2 1.74503E-2 2.95853E-2 3.89522E-2 3.13041E-2 3.16645E-2 3.4298E-2 4.41041E-2 5.33279E-2 5.79634E-2 6.61955E-2 6.82856E-2 6.86146E-2 6.84686E-2 6.90234E-2 6.21287E-2 7.45501E-2 9.14599E-2 1.21657E-1 1.15366E-1 5.9081E-2 3.79781E-2 5.54419E-2 7.96156E-2 1.88783E-1 2.44191E-1 2.31922E-1 1.26311E-1 1.16547E-1 1.14356E-1 1.29301E-1 2.57227E-1 2.29008E-1 2.09653E-1 2.27984E-1 2.43704E-1 2.76744E-1 3.2193E-1 3.00011E-1 -9999 -9999 -9999 -9999 -9999 -9999 -9999 -9999 -9999 -9999 -9999 -9999 -9999 -9999 -9999 -9999 -9999 -9999 -9999 -9999 -9999 -9999 -9999 -9999 -9999 -9999 -9999 -9999 -9999 -9999 -9999 -9999 -9999 -9999 -9999 -9999 -9999 -9999 -9999 -9999 -9999 -9999 -9999
-9999 -9999 -9999 -9999 -9999 -9999 -9999 -9999 -9999 -9999 -9999 -9999 -9999 -9999 -9999 -9999 -9999 -9999 -9999 -9999 -9999 -9999 -9999 -9999 -9999 -9999 -9999 -9999 -9999 -9999 -9999 -9999 -9999 -9999 -9999 -9999 -9999 -9999 -9999 -9999 -9999 -9999 -9999 -9999 -9999 -9999 -9999 -9999 -9999 -9999 -9999 -9999 -9999 -9999 -9999 -9999 -9999 -9999 -9999 -9999 -9999 -9999 -9999 -9999 1.4454E-1 1.46348E-1 1.48991E-1 1.34401E-1 1.36292E-1 1.38397E-1 1.23428E-1 1.2448E-1 1.25718E-1 1.11108E-1 1.12876E-1 9.97034E-2 1.01163E-1 9.87882E-2 8.65598E-2 8.78459E-2 8.86258E-2 7.75234E-2 7.7408E-2 7.70625E-2 6.58753E-2 6.56767E-2 6.52812E-2 5.52604E-2 5.50079E-2 5.51761E-2 4.66862E-2 4.63279E-2 4.75567E-2 6.35037E-3 1.12727E-2 9.11321E-2 1.35222E-1 1.34527E-1 9.795E-2 5.97731E-2 4.18267E-2 3.11844E-2 3.22429E-2 3.26487E-2 3.25468E-2 2.83807E-2 3.02182E-2 3.73477E-2 4.4565E-2 3.11814E-2 2.71894E-2 2.75479E-2 2.75912E-2 2.35019E-2 2.54691E-2 3.53573E-2 5.36297E-2 7.58977E-2 6.65733E-2 4.89081E-2 2.9657E-2 3.81525E-2 7.33177E-2 8.12849E-2 8.10963E-2 5.05374E-2 3.0443E-2 4.28586E-2 5.04311E-2 5.7189E-2 5.50048E-2 7.04339E-2 6.55768E-2 6.84242E-2 5.6479E-2 4.94777E-2 4.74431E-2 4.09227E-2 3.62903E-2 3.52318E-2 3.97963E-2 4.88335E-2 5.85849E-2 4.58766E-2 4.49701E-2 5.12368E-2 4.39284E-2 4.22795E-2 3.78708E-2 3.27634E-2 2.83105E-2 2.52825E-2 2.7665E-2 2.95965E-2 2.88117E-2 2.80359E-2 2.83048E-2 3.34561E-2 2.66656E-2 2.47145E-2 2.59845E-2 2.03345E-2 2.09796E-2 1.39951E-2 9.47072E-3 8.99074E-3 1.06163E-2 9.7286E-3 1.43156E-2 1.15528E-2 9.79934E-3 9.45821E-3 4.49502E-3 4.69745E-3 3.12436E-3 2.54157E-3 4.21825E-3 6.09582E-3 8.71608E-3 1.14971E-2 1.5575E-2 2.10684E-2 2.04991E-2 1.39492E-2 2.87117E-2 3.76303E-2 2.71919E-2 2.64617E-2 4.40219E-2 4.72176E-2 4.57167E-2 6.35667E-2 5.61319E-2 6.12098E-2 6.65018E-2 7.74523E-2 8.14737E-2 8.17556E-2 8.52653E-2 6.92951E-2 1.24878E-1 1.07126E-1 6.02376E-2 3.97722E-2 6.23486E-2 8.76325E-2 1.46051E-1 1.6748E-1 2.78691E-1 1.88776E-1 1.26787E-1 9.90229E-2 2.54869E-1 2.49083E-1 2.26451E-1 2.40542E-1 2.35463E-1 2.82058E-1 3.06543E-1 3.26533E-1 2.87609E-1 -9999 -9999 -9999 -9999 -9999 -9999 -9999 -9999 -9999 -9999 -9999 -9999 -9999 -9999 -9999 -9999 -9999 -9999 -9999 -9999 -9999 -9999 -9999 -9999 -9999 -9999 -9999 -9999 -9999 -9999 -9999 -9999 -9999 -9999 -9999 -9999 -9999 -9999 -9999 -9999 -9999 -9999 -9999
-9999 -9999 -9999 -9999 -9999 -9999 -9999 -9999 -9999 -9999 -9999 -9999 -9999 -9999 -9999 -9999 -9999 -9999 -9999 -9999 -9999 -9999 -9999 -9999 -9999 -9999 -9999 -9999 -9999 -9999 -9999 -9999 -9999 -9999 -9999 -9999 -9999 -9999 -9999 -9999 -9999 -9999 -9999 -9999 -9999 -9999 -9999 -9999 -9999 -9999 -9999 -9999 -9999 -9999 -9999 -9999 -9999 -9999 -9999 -9999 -9999 -9999 1.61728E-1 1.63267E-1 1.45542E-1 1.4736E-1 1.49401E-1 1.34025E-1 1.36863E-1 1.2273E-1 1.25186E-1 1.2643E-1 1.11268E-1 1.12714E-1 1.14176E-1 1.0087E-1 9.86445E-2 9.97997E-2 8.74583E-2 8.88871E-2 8.99395E-2 7.83361E-2 7.83361E-2 7.72927E-2 6.57759E-2 6.60744E-2 6.60744E-2 5.64532E-2 5.65394E-2 5.65394E-2 4.76299E-2 4.7047E-2 4.72648E-2 4.99724E-3 7.71161E-3 2.24498E-2 1.17026E-1 1.34903E-1 1.19947E-1 7.58011E-2 4.03483E-2 3.32147E-2 3.17922E-2 3.21925E-2 2.72306E-2 2.88297E-2 3.07434E-2 3.56805E-2 3.21556E-2 3.03939E-2 2.95177E-2 2.89673E-2 2.89219E-2 2.56571E-2 2.34648E-2 2.66865E-2 3.10414E-2 3.37231E-2 3.07935E-2 3.04578E-2 3.57758E-2 5.50033E-2 9.53132E-2 8.46615E-2 8.35321E-2 6.23676E-2 3.99316E-2 3.19235E-2 4.21793E-2 3.71393E-2 3.25282E-2 4.60841E-2 5.82157E-2 5.53024E-2 4.07871E-2 3.15007E-2 3.29793E-2 3.29793E-2 3.44173E-2 3.47951E-2 3.78082E-2 4.19826E-2 4.89603E-2 4.99568E-2 4.49317E-2 4.55557E-2 4.88706E-2 3.71845E-2 4.06062E-2 3.17599E-2 3.33531E-2 3.29904E-2 3.65245E-2 3.03603E-2 3.08461E-2 2.28628E-2 2.48146E-2 2.41466E-2 2.16457E-2 2.58821E-2 2.40163E-2 1.86452E-2 2.02621E-2 1.83446E-2 1.03265E-2 8.97886E-3 1.12102E-2 7.20095E-3 9.24343E-3 1.03106E-2 1.08605E-2 1.05387E-2 7.55634E-3 3.86506E-3 2.87098E-3 2.528E-3 4.2064E-3 5.45403E-3 7.58704E-3 8.96112E-3 1.18194E-2 1.43392E-2 1.21506E-2 1.73869E-2 2.71919E-2 2.37269E-2 2.2414E-2 2.57493E-2 5.05038E-2 4.88635E-2 5.0225E-2 6.42419E-2 7.28518E-2 5.9789E-2 6.40479E-2 7.79935E-2 7.11083E-2 7.9556E-2 6.78513E-2 1.08153E-1 9.89574E-2 1.22427E-1 1.14889E-1 8.67251E-2 1.71056E-1 1.08887E-1 1.02896E-1 1.7678E-1 2.50042E-1 1.64074E-1 1.18761E-1 2.55483E-1 2.45175E-1 2.32449E-1 2.21397E-1 2.35851E-1 2.32855E-1 2.81404E-1 3.02096E-1 3.14221E-1 -9999 -9999 -9999 -9999 -9999 -9999 -9999 -9999 -9999 -9999 -9999 -9999 -9999 -9999 -9999 -9999 -9999 -9999 -9999 -9999 -9999 -9999 -9999 -9999 -9999 -9999 -9999 -9999 -9999 -9999 -9999 -9999 -9999 -9999 -9999 -9999 -9999 -9999 -9999 -9999 -9999 -9999 -9999 -9999
-9999 -9999 -9999 -9999 -9999 -9999 -9999 -9999 -9999 -9999 -9999 -9999 -9999 -9999 -9999 -9999 -9999 -9999 -9999 -9999 -9999 -9999 -9999 -9999 -9999 -9999 -9999 -9999 -9999 -9999 -9999 -9999 -9999 -9999 -9999 -9999 -9999 -9999 -9999 -9999 -9999 -9999 -9999 -9999 -9999 -9999 -9999 -9999 -9999 -9999 -9999 -9999 -9999 -9999 -9999 -9999 -9999 -9999 -9999 -9999 -9999 -9999 2.67329E-2 2.3564E-2 2.37506E-2 1.48582E-1 1.33277E-1 1.35533E-1 1.3782E-1 1.24656E-1 1.27505E-1 1.29131E-1 1.132E-1 1.13524E-1 1.15325E-1 9.82143E-2 9.96547E-2 8.74583E-2 8.83651E-2 8.95436E-2 7.83361E-2 7.95106E-2 7.92744E-2 6.72809E-2 6.66751E-2 6.65747E-2 5.70587E-2 5.75825E-2 5.78461E-2 4.91929E-2 4.88164E-2 4.83682E-2 4.7924E-2 4.12492E-2 5.35485E-3 1.12907E-2 7.44165E-2 1.11251E-1 1.35092E-1 1.01627E-1 4.9491E-2 3.57972E-2 3.16434E-2 2.63047E-2 2.80705E-2 2.90112E-2 3.18703E-2 3.297E-2 3.46048E-2 3.45151E-2 3.2408E-2 3.48396E-2 3.39165E-2 4.15152E-2 4.10675E-2 3.53022E-2 2.97401E-2 2.97969E-2 3.84696E-2 5.23763E-2 8.56712E-2 9.0066E-2 1.01122E-1 7.39829E-2 6.51268E-2 7.89574E-2 6.41205E-2 4.33694E-2 3.12807E-2 3.15596E-2 3.3561E-2 3.89121E-2 5.27272E-2 4.84216E-2 3.67067E-2 3.15994E-2 3.12227E-2 3.15666E-2 3.36734E-2 3.49038E-2 3.74571E-2 3.98898E-2 4.19623E-2 4.38656E-2 4.28851E-2 4.0607E-2 3.34286E-2 2.91487E-2 2.76679E-2 2.57036E-2 2.76356E-2 2.16208E-2 2.71201E-2 2.333E-2 2.6205E-2 3.48781E-2 3.17725E-2 2.75802E-2 2.43054E-2 2.13286E-2 2.29649E-2 2.097E-2 1.79735E-2 1.18306E-2 1.00228E-2 2.00101E-2 1.21906E-2 1.0044E-2 8.27289E-3 1.25321E-2 1.22467E-2 1.37171E-2 7.99646E-3 7.25343E-3 3.9049E-3 2.54086E-3 3.1676E-3 3.11582E-3 5.43537E-3 6.42229E-3 8.47768E-3 8.96112E-3 7.80059E-3 1.43392E-2 1.61606E-2 1.3579E-2 1.35073E-2 2.76728E-2 4.07656E-2 3.86529E-2 3.62964E-2 5.0124E-2 5.56163E-2 3.80664E-2 4.51664E-2 8.34759E-2 1.08645E-1 1.05785E-1 7.26445E-2 9.44431E-2 5.77783E-2 7.55389E-2 1.16158E-1 1.80355E-1 2.54664E-1 1.46278E-1 1.11898E-1 1.94547E-1 2.77298E-1 2.44423E-1 2.67869E-1 2.51204E-1 2.28153E-1 2.23913E-1 2.15603E-1 2.25153E-1 2.24028E-1 2.39559E-1 -9999 -9999 -9999 -9999 -9999 -9999 -9999 -9999 -9999 -9999 -9999 -9999 -9999 -9999 -9999 -9999 -9999 -9999 -9999 -9999 -9999 -9999 -9999 -9999 -9999 -9999 -9999 -9999 -9999 -9999 -9999 -9999 -9999 -9999 -9999 -9999 -9999 -9999 -9999 -9999 -9999 -9999 -9999 -9999 -9999 -9999
-9999 -9999 -9999 -9999 -9999 -9999 -9999 -9999 -9999 -9999 -9999 -9999 -9999 -9999 -9999 -9999 -9999 -9999 -9999 -9999 -9999 -9999 -9999 -9999 -9999 -9999 -9999 -9999 -9999 -9999 -9999 -9999 -9999 -9999 -9999 -9999 -9999 -9999 -9999 -9999 -9999 -9999 -9999 -9999 -9999 -9999 -9999 -9999 -9999 -9999 -9999 -9999 -9999 -9999 -9999 -9999 -9999 -9999 -9999 -9999 -9999 2.65652E-2 2.70712E-2 2.38633E-2 2.42425E-2 1.51466E-1 1.35344E-1 1.37437E-1 1.3917E-1 1.25363E-1 1.29495E-1 1.14504E-1 1.14668E-1 1.15325E-1 1.01457E-1 9.90763E-2 1.00528E-1 8.84954E-2 8.96754E-2 9.12708E-2 7.98661E-2 8.08211E-2 8.04618E-2 6.80966E-2 6.7484E-2 6.73824E-2 5.76703E-2 5.81109E-2 5.88224E-2 5.04936E-2 5.01077E-2 5.01077E-2 4.19578E-2 4.16343E-2 4.13556E-2 4.84411E-3 5.83956E-2 9.64844E-2 1.45682E-1 1.14614E-1 7.2053E-2 4.12972E-2 3.27509E-2 2.57315E-2 2.62221E-2 2.94236E-2 3.59407E-2 4.5657E-2 5.21352E-2 4.80373E-2 5.30477E-2 5.19061E-2 6.64056E-2 8.72588E-2 1.01899E-1 7.14144E-2 4.63431E-2 5.07954E-2 7.56198E-2 9.67059E-2 9.61489E-2 8.04256E-2 8.00873E-2 5.2814E-2 4.4791E-2 5.39991E-2 7.09082E-2 5.89619E-2 4.45009E-2 3.4338E-2 4.19839E-2 4.70566E-2 5.15082E-2 5.58027E-2 5.48112E-2 4.41224E-2 3.54889E-2 3.42031E-2 3.34638E-2 3.40966E-2 3.68789E-2 4.00137E-2 3.84157E-2 3.97082E-2 3.6686E-2 3.49427E-2 3.47691E-2 3.25425E-2 3.43726E-2 2.27358E-2 1.72457E-2 1.99098E-2 2.56612E-2 3.62787E-2 3.48331E-2 2.96631E-2 2.54572E-2 2.40154E-2 2.11003E-2 2.0112E-2 1.47551E-2 1.64313E-2 1.2311E-2 1.08094E-2 1.23663E-2 2.21035E-2 1.49332E-2 1.32152E-2 1.03265E-2 1.49584E-2 1.68808E-2 1.6918E-2 1.04381E-2 8.64268E-3 4.87797E-3 3.9049E-3 2.85084E-3 2.33352E-3 3.46465E-3 5.28623E-3 5.28623E-3 5.73308E-3 5.25259E-3 7.32832E-3 9.45991E-3 9.38347E-3 1.20056E-2 1.97881E-2 2.39954E-2 2.13943E-2 2.48888E-2 3.00401E-2 3.1805E-2 4.55584E-2 5.87693E-2 8.19337E-2 1.1563E-1 1.09322E-1 1.0204E-1 1.06604E-1 6.78401E-2 6.32555E-2 8.52433E-2 1.01091E-1 1.92171E-1 2.05279E-1 2.15382E-1 2.04956E-1 2.71978E-1 1.68857E-1 2.5944E-1 2.49083E-1 2.26168E-1 2.20562E-1 2.14785E-1 2.27132E-1 2.2012E-1 2.2012E-1 -9999 -9999 -9999 -9999 -9999 -9999 -9999 -9999 -9999 -9999 -9999 -9999 -9999 -9999 -9999 -9999 -9999 -9999 -9999 -9999 -9999 -9999 -9999 -9999 -9999 -9999 -9999 -9999 -9999 -9999 -9999 -9999 -9999 -9999 -9999 -9999 -9999 -9999 -9999 -9999 -9999 -9999 -9999 -9999 -9999 -9999
-9999 -9999 -9999 -9999 -9999 -9999 -9999 -9999 -9999 -9999 -9999 -9999 -9999 -9999 -9999 -9999 -9999 -9999 -9999 -9999 -9999 -9999 -9999 -9999 -9999 -9999 -9999 -9999 -9999 -9999 -9999 -9999 -9999 -9999 -9999 -9999 -9999 -9999 -9999 -9999 -9999 -9999 -9999 -9999 -9999 -9999 -9999 -9999 -9999 -9999 -9999 -9999 -9999 -9999 -9999 -9999 -9999 -9999 -9999 -9999 -9999 -9999 -9999 2.41281E-2 2.45889E-2 2.16615E-2 2.19719E-2 2.21811E-2 1.95283E-2 1.26609E-1 1.29677E-1 1.15325E-1 1.15821E-1 1.16651E-1 9.92206E-2 1.00528E-1 1.0185E-1 8.94119E-2 9.06029E-2 7.98661E-2 8.16653E-2 8.28853E-2 7.02816E-2 6.91291E-2 6.88179E-2 5.86437E-2 5.84656E-2 5.88224E-2 5.07265E-2 5.14313E-2 5.17475E-2 5.21454E-2 4.4086E-2 4.34101E-2 4.11002E-2 3.7308E-2 5.13388E-2 8.54936E-2 1.24717E-1 1.49329E-1 1.09209E-1 5.71159E-2 3.04399E-2 2.60166E-2 2.54896E-2 2.77489E-2 3.39629E-2 5.9536E-2 6.54642E-2 6.33865E-2 6.58731E-2 7.75364E-2 8.94271E-2 1.04061E-1 1.17708E-1 9.75711E-2 7.01266E-2 6.60276E-2 7.97475E-2 1.03021E-1 1.01858E-1 9.86075E-2 7.35216E-2 5.35113E-2 4.31172E-2 6.27845E-2 7.79902E-2 6.20553E-2 4.52856E-2 4.79062E-2 4.24193E-2 4.69685E-2 5.96351E-2 6.4029E-2 6.44025E-2 5.41503E-2 4.85342E-2 4.06068E-2 3.35508E-2 3.34115E-2 3.3726E-2 3.83407E-2 3.78637E-2 3.91611E-2 3.98584E-2 3.16769E-2 3.44083E-2 3.44284E-2 3.66921E-2 2.96105E-2 1.88443E-2 2.67206E-2 4.2486E-2 3.22989E-2 2.88231E-2 2.28868E-2 1.7854E-2 1.69411E-2 1.82788E-2 1.62377E-2 1.34757E-2 1.44764E-2 1.42349E-2 1.3022E-2 1.38489E-2 1.44806E-2 1.72656E-2 1.6544E-2 1.6916E-2 1.72125E-2 1.8328E-2 1.79845E-2 9.40166E-3 8.69829E-3 7.23612E-3 6.31287E-3 3.9049E-3 2.20434E-3 2.51366E-3 3.73357E-3 3.62534E-3 3.40999E-3 4.255E-3 6.4699E-3 1.04564E-2 1.26524E-2 1.62293E-2 1.81612E-2 1.81411E-2 1.90828E-2 3.17485E-2 3.84149E-2 4.44233E-2 6.37201E-2 1.00419E-1 9.79205E-2 1.17197E-1 1.0935E-1 1.25531E-1 1.13945E-1 1.2935E-1 1.45731E-1 1.10298E-1 7.66372E-2 9.09535E-2 1.62376E-1 2.54664E-1 2.75149E-1 2.13834E-1 1.42047E-1 2.54273E-1 2.53032E-1 2.38363E-1 2.24194E-1 2.16973E-1 2.3199E-1 2.22347E-1 -9999 -9999 -9999 -9999 -9999 -9999 -9999 -9999 -9999 -9999 -9999 -9999 -9999 -9999 -9999 -9999 -9999 -9999 -9999 -9999 -9999 -9999 -9999 -9999 -9999 -9999 -9999 -9999 -9999 -9999 -9999 -9999 -9999 -9999 -9999 -9999 -9999 -9999 -9999 -9999 -9999 -9999 -9999 -9999 -9999 -9999 -9999
-9999 -9999 -9999 -9999 -9999 -9999 -9999 -9999 -9999 -9999 -9999 -9999 -9999 -9999 -9999 -9999 -9999 -9999 -9999 -9999 -9999 -9999 -9999 -9999 -9999 -9999 -9999 -9999 -9999 -9999 -9999 -9999 -9999 -9999 -9999 -9999 -9999 -9999 -9999 -9999 -9999 -9999 -9999 -9999 -9999 -9999 -9999 -9999 -9999 -9999 -9999 -9999 -9999 -9999 -9999 -9999 -9999 -9999 -9999 -9999 -9999 -9999 2.37881E-2 2.42808E-2 2.48225E-2 2.19025E-2 2.20414E-2 2.23218E-2 1.95283E-2 1.26074E-1 1.2986E-1 1.1549E-1 1.16484E-1 9.90763E-2 1.0429E-1 1.0185E-1 8.94119E-2 9.06029E-2 9.11369E-2 7.99849E-2 8.22732E-2 8.36252E-2 7.12377E-2 7.0599E-2 7.0493E-2 6.00872E-2 5.9905E-2 6.00872E-2 5.15102E-2 5.21454E-2 5.27879E-2 4.50492E-2 4.56085E-2 4.49104E-2 3.68658E-2 3.89876E-2 7.36879E-3 8.46555E-2 1.22548E-1 1.60119E-1 1.50635E-1 8.65246E-2 3.77758E-2 2.77489E-2 2.52102E-2 2.18739E-2 2.77212E-2 4.07634E-2 4.9208E-2 6.16817E-2 5.95466E-2 6.89192E-2 8.30634E-2 8.12756E-2 8.61493E-2 3.68096E-2 3.35227E-2 3.61851E-2 3.61851E-2 7.29893E-2 9.82927E-2 7.63756E-2 5.6146E-2 4.29544E-2 5.2126E-2 7.77783E-2 8.42639E-2 6.85149E-2 5.00493E-2 4.69502E-2 5.01299E-2 5.37025E-2 5.66331E-2 6.35057E-2 6.86142E-2 5.77933E-2 5.25141E-2 4.60372E-2 3.96115E-2 3.36734E-2 3.25358E-2 3.40434E-2 3.86928E-2 3.85612E-2 4.65537E-2 3.53146E-2 4.12662E-2 3.19406E-2 4.2209E-2 2.42721E-2 2.23284E-2 3.30997E-2 3.75514E-2 2.84022E-2 2.71317E-2 2.27154E-2 2.57061E-2 2.10918E-2 1.50382E-2 1.62555E-2 1.37072E-2 1.51055E-2 1.84577E-2 1.80237E-2 1.65872E-2 1.56241E-2 1.25918E-2 1.14017E-2 1.40113E-2 1.28633E-2 9.65129E-3 1.19103E-2 1.26814E-2 1.0198E-2 8.16656E-3 5.89036E-3 3.79759E-3 2.26865E-3 3.49113E-3 3.68867E-3 4.00127E-3 3.98499E-3 6.04405E-3 7.1417E-3 8.26779E-3 7.8116E-3 1.36323E-2 1.52917E-2 1.90961E-2 3.10481E-2 3.64702E-2 4.41722E-2 6.16958E-2 7.64553E-2 6.32044E-2 7.01623E-2 1.02975E-1 1.08259E-1 1.01856E-1 1.71892E-1 1.78539E-1 1.40243E-1 1.909E-1 1.38403E-1 8.40334E-2 1.00455E-1 1.67719E-1 1.52737E-1 1.31988E-1 1.21837E-1 2.53762E-1 2.5579E-1 2.44876E-1 2.28723E-1 2.51632E-1 2.35463E-1 2.24028E-1 -9999 -9999 -9999 -9999 -9999 -9999 -9999 -9999 -9999 -9999 -9999 -9999 -9999 -9999 -9999 -9999 -9999 -9999 -9999 -9999 -9999 -9999 -9999 -9999 -9999 -9999 -9999 -9999 -9999 -9999 -9999 -9999 -9999 -9999 -9999 -9999 -9999 -9999 -9999 -9999 -9999 -9999 -9999 -9999 -9999 -9999 -9999
-9999 -9999 -9999 -9999 -9999 -9999 -9999 -9999 -9999 -9999 -9999 -9999 -9999 -9999 -9999 -9999 -9999 -9999 -9999 -9999 -9999 -9999 -9999 -9999 -9999 -9999 -9999 -9999 -9999 -9999 -9999 -9999 -9999 -9999 -9999 -9999 -9999 -9999 -9999 -9999 -9999 -9999 -9999 -9999 -9999 -9999 -9999 -9999 -9999 -9999 -9999 -9999 -9999 -9999 -9999 -9999 -9999 -9999 -9999 -9999 -9999 2.70712E-2 2.39009E-2 2.45502E-2 2.49794E-2 2.20763E-2 2.22865E-2 1.94666E-2 1.96836E-2 2.01249E-2 1.78489E-2 1.16318E-1 1.17989E-1 1.00236E-1 1.01703E-1 1.0289E-1 9.03371E-2 9.15391E-2 9.18082E-2 7.98661E-2 8.17866E-2 8.32545E-2 7.17741E-2 7.17741E-2 7.17741E-2 6.14707E-2 6.12845E-2 6.13775E-2 5.23053E-2 5.27072E-2 5.33563E-2 4.5398E-2 4.582E-2 4.51884E-2 3.5996E-2 4.63084E-3 9.60156E-3 6.66666E-2 1.13579E-1 1.60119E-1 1.71898E-1 9.87646E-2 5.10522E-2 3.25757E-2 2.59757E-2 2.08936E-2 2.28992E-2 2.87406E-2 3.94365E-2 2.61311E-2 2.65732E-2 2.7293E-2 3.11696E-2 3.00509E-2 2.60031E-2 2.48033E-2 2.33853E-2 2.61812E-2 5.17644E-2 6.25299E-2 8.23452E-2 7.44256E-2 6.04569E-2 4.38697E-2 5.764E-2 7.31473E-2 7.63756E-2 7.20373E-2 5.8909E-2 5.28765E-2 6.55068E-2 5.37736E-2 6.3496E-2 6.52842E-2 6.69051E-2 5.93921E-2 5.78432E-2 5.06712E-2 4.53889E-2 3.79849E-2 3.49221E-2 3.43816E-2 3.72248E-2 4.0126E-2 4.15369E-2 2.84338E-2 2.45242E-2 2.50399E-2 2.69752E-2 2.05226E-2 2.22576E-2 3.16898E-2 3.45931E-2 2.93853E-2 2.9477E-2 2.67897E-2 2.81795E-2 2.02676E-2 1.84662E-2 1.73219E-2 1.17151E-2 1.12003E-2 1.36911E-2 1.14644E-2 1.25266E-2 1.48425E-2 1.56568E-2 1.30182E-2 1.25768E-2 1.21054E-2 1.22219E-2 1.28829E-2 1.05317E-2 7.97028E-3 7.00562E-3 3.98283E-3 2.57017E-3 2.26865E-3 3.21418E-3 3.68608E-3 3.47348E-3 4.08491E-3 5.22983E-3 4.41354E-3 6.74194E-3 6.18436E-3 1.04902E-2 1.21118E-2 1.08906E-2 1.73681E-2 1.78495E-2 2.22605E-2 3.88765E-2 6.01999E-2 5.09166E-2 7.93733E-2 5.77E-2 4.63759E-2 8.44913E-2 1.5067E-1 1.6145E-1 9.76755E-2 1.5639E-1 2.22461E-1 1.03963E-1 7.91898E-2 8.22256E-2 1.06417E-1 1.12883E-1 1.11701E-1 2.77368E-1 2.56714E-1 2.47274E-1 2.30437E-1 2.54074E-1 2.36336E-1 2.24871E-1 -9999 -9999 -9999 -9999 -9999 -9999 -9999 -9999 -9999 -9999 -9999 -9999 -9999 -9999 -9999 -9999 -9999 -9999 -9999 -9999 -9999 -9999 -9999 -9999 -9999 -9999 -9999 -9999 -9999 -9999 -9999 -9999 -9999 -9999 -9999 -9999 -9999 -9999 -9999 -9999 -9999 -9999 -9999 -9999 -9999 -9999 -9999
-9999 -9999 -9999 -9999 -9999 -9999 -9999 -9999 -9999 -9999 -9999 -9999 -9999 -9999 -9999 -9999 -9999 -9999 -9999 -9999 -9999 -9999 -9999 -9999 -9999 -9999 -9999 -9999 -9999 -9999 -9999 -9999 -9999 -9999 -9999 -9999 -9999 -9999 -9999 -9999 -9999 -9999 -9999 -9999 -9999 -9999 -9999 -9999 -9999 -9999 -9999 -9999 -9999 -9999 -9999 -9999 -9999 -9999 -9999 -9999 2.68171E-2 2.7242E-2 2.42808E-2 2.48225E-2 2.19372E-2 2.22513E-2 2.26056E-2 1.97461E-2 1.99978E-2 2.04136E-2 1.7991E-2 1.17318E-1 1.18832E-1 1.01555E-1 1.0289E-1 8.98074E-2 9.14049E-2 9.26197E-2 8.0223E-2 8.07012E-2 8.20296E-2 7.22058E-2 7.35155E-2 7.37359E-2 6.28838E-2 6.22206E-2 6.22206E-2 5.31933E-2 5.36017E-2 5.39305E-2 4.61034E-2 4.63884E-2 4.61745E-2 3.83867E-2 3.77947E-2 4.6234E-3 9.47942E-3 2.29982E-2 1.07079E-1 1.60119E-1 1.52292E-1 1.22608E-1 6.73307E-2 3.92312E-2 2.33739E-2 2.09598E-2 2.13613E-2 2.38206E-2 3.06966E-2 4.02064E-2 4.06869E-2 3.84562E-2 4.48975E-2 2.09369E-2 2.01566E-2 1.91805E-2 2.10697E-2 2.41095E-2 5.79287E-2 7.04453E-2 8.49152E-2 8.90896E-2 5.7486E-2 4.1582E-2 4.85615E-2 4.93637E-2 5.69976E-2 7.05959E-2 6.87376E-2 6.24751E-2 7.22743E-2 6.51216E-2 7.06066E-2 6.21402E-2 6.37488E-2 6.35864E-2 6.44941E-2 5.94312E-2 5.49525E-2 4.66307E-2 4.01808E-2 3.59651E-2 3.57592E-2 3.78637E-2 3.23653E-2 3.57751E-2 3.82823E-2 2.03133E-2 2.35374E-2 2.46841E-2 2.87939E-2 4.04003E-2 3.28721E-2 2.73567E-2 2.94966E-2 2.10612E-2 2.60992E-2 2.12463E-2 1.63134E-2 1.5098E-2 1.43366E-2 1.18087E-2 1.20239E-2 1.68732E-2 1.71052E-2 1.51179E-2 1.3878E-2 1.36996E-2 1.10587E-2 8.19849E-3 9.79222E-3 1.00835E-2 8.80097E-3 8.41074E-3 5.89403E-3 3.81118E-3 2.95487E-3 2.87357E-3 3.99335E-3 4.21623E-3 4.95218E-3 5.3292E-3 5.1344E-3 6.75195E-3 9.24147E-3 1.08678E-2 9.68643E-3 1.14092E-2 9.39148E-3 1.30306E-2 1.30325E-2 2.26326E-2 4.04205E-2 4.65641E-2 4.26929E-2 6.19498E-2 4.11665E-2 2.78415E-2 6.16288E-2 1.04134E-1 1.11707E-1 7.37702E-2 1.66517E-1 2.22425E-1 1.24109E-1 1.10403E-1 1.3443E-1 1.18554E-1 1.09792E-1 2.43501E-1 2.71896E-1 2.54562E-1 2.44279E-1 2.28438E-1 2.49811E-1 2.34011E-1 2.20304E-1 -9999 -9999 -9999 -9999 -9999 -9999 -9999 -9999 -9999 -9999 -9999 -9999 -9999 -9999 -9999 -9999 -9999 -9999 -9999 -9999 -9999 -9999 -9999 -9999 -9999 -9999 -9999 -9999 -9999 -9999 -9999 -9999 -9999 -9999 -9999 -9999 -9999 -9999 -9999 -9999 -9999 -9999 -9999 -9999 -9999 -9999 -9999
-9999 -9999 -9999 -9999 -9999 -9999 -9999 -9999 -9999 -9999 -9999 -9999 -9999 -9999 -9999 -9999 -9999 -9999 -9999 -9999 -9999 -9999 -9999 -9999 -9999 -9999 -9999 -9999 -9999 -9999 -9999 -9999 -9999 -9999 -9999 -9999 -9999 -9999 -9999 -9999 -9999 -9999 -9999 -9999 -9999 -9999 -9999 -9999 -9999 -9999 -9999 -9999 -9999 -9999 -9999 -9999 -9999 -9999 -9999 -9999 2.68593E-2 2.39764E-2 2.46277E-2 2.50582E-2 2.19719E-2 2.23924E-2 2.30379E-2 2.01249E-2 2.03169E-2 2.05433E-2 1.81056E-2 1.84828E-2 1.62027E-2 1.02295E-1 1.03488E-1 9.06029E-2 9.2078E-2 9.33009E-2 8.15443E-2 8.21513E-2 8.32545E-2 7.31861E-2 7.44008E-2 7.59736E-2 6.49132E-2 6.4522E-2 6.423E-2 5.50122E-2 5.54337E-2 5.56881E-2 4.72537E-2 4.7181E-2 4.70359E-2 3.89271E-2 3.6504E-2 4.579E-3 5.79611E-3 1.66426E-2 9.62656E-2 1.65925E-1 1.57867E-1 1.39016E-1 7.89553E-2 4.89797E-2 2.74611E-2 2.21872E-2 2.0296E-2 2.22574E-2 2.22382E-2 2.9369E-2 3.45934E-2 3.26854E-2 3.48642E-2 3.3594E-2 3.53872E-2 3.62803E-2 4.08481E-2 2.614E-2 3.24582E-2 5.37559E-2 6.80577E-2 8.27937E-2 5.98018E-2 5.67635E-2 5.41521E-2 4.36982E-2 5.30827E-2 7.47914E-2 7.20945E-2 6.17973E-2 6.46977E-2 5.96427E-2 6.51216E-2 6.89652E-2 6.18527E-2 6.11762E-2 6.39726E-2 6.19617E-2 5.51043E-2 4.45093E-2 3.8222E-2 3.31886E-2 3.78602E-2 3.5523E-2 3.39585E-2 3.8888E-2 3.97036E-2 2.65993E-2 2.85732E-2 4.42077E-2 3.25625E-2 3.40671E-2 3.1708E-2 2.55549E-2 2.34018E-2 2.04921E-2 2.48146E-2 2.1651E-2 1.28139E-2 1.31636E-2 1.35117E-2 1.18284E-2 8.01733E-3 9.50316E-3 1.04815E-2 1.19644E-2 1.35905E-2 1.50506E-2 1.18828E-2 8.06005E-3 9.24578E-3 7.70866E-3 8.07313E-3 8.17163E-3 6.48499E-3 4.70827E-3 3.81805E-3 4.61522E-3 7.58704E-3 8.64359E-3 9.72292E-3 1.05814E-2 8.70821E-3 1.38496E-2 2.05075E-2 2.09753E-2 1.62722E-2 1.15825E-2 9.43361E-3 8.79612E-3 9.78479E-3 1.74723E-2 3.19754E-2 2.95624E-2 3.28255E-2 4.81186E-2 3.45828E-2 1.87271E-2 3.72821E-2 7.24496E-2 6.53239E-2 8.9462E-2 2.07865E-1 2.06824E-1 1.4654E-1 1.26507E-1 2.09104E-1 1.64078E-1 1.1867E-1 2.43501E-1 2.5579E-1 2.46973E-1 2.28723E-1 2.17797E-1 2.40838E-1 2.37505E-1 2.42812E-1 -9999 -9999 -9999 -9999 -9999 -9999 -9999 -9999 -9999 -9999 -9999 -9999 -9999 -9999 -9999 -9999 -9999 -9999 -9999 -9999 -9999 -9999 -9999 -9999 -9999 -9999 -9999 -9999 -9999 -9999 -9999 -9999 -9999 -9999 -9999 -9999 -9999 -9999 -9999 -9999 -9999 -9999 -9999 -9999 -9999 -9999 -9999
-9999 -9999 -9999 -9999 -9999 -9999 -9999 -9999 -9999 -9999 -9999 -9999 -9999 -9999 -9999 -9999 -9999 -9999 -9999 -9999 -9999 -9999 -9999 -9999 -9999 -9999 -9999 -9999 -9999 -9999 -9999 -9999 -9999 -9999 -9999 -9999 -9999 -9999 -9999 -9999 -9999 -9999 -9999 -9999 -9999 -9999 -9999 -9999 -9999 -9999 -9999 -9999 -9999 -9999 -9999 -9999 -9999 -9999 -9999 -9999 2.70287E-2 2.41662E-2 2.49401E-2 2.52962E-2 2.21811E-2 2.27488E-2 2.01887E-2 2.04136E-2 2.06084E-2 1.7991E-2 1.82497E-2 1.86299E-2 1.62285E-2 1.662E-2 1.04542E-1 9.15391E-2 9.30279E-2 8.13026E-2 8.25176E-2 8.35014E-2 7.25312E-2 7.36257E-2 7.4959E-2 6.56031E-2 6.63999E-2 6.60003E-2 5.59435E-2 5.63717E-2 5.70632E-2 4.84312E-2 4.80603E-2 4.76187E-2 4.72537E-2 3.93524E-2 3.85062E-2 4.52046E-3 5.559E-3 1.56173E-2 8.7594E-2 1.31345E-1 1.57867E-1 1.41628E-1 9.50412E-2 5.07944E-2 3.28498E-2 2.41992E-2 2.09818E-2 1.93479E-2 2.2521E-2 3.08793E-2 3.97514E-2 3.94236E-2 3.98883E-2 4.17436E-2 3.88496E-2 3.84892E-2 4.20029E-2 2.67641E-2 3.41751E-2 5.42893E-2 6.31637E-2 7.02415E-2 8.251E-2 8.21318E-2 6.46051E-2 3.6105E-2 5.14524E-2 7.58755E-2 7.0421E-2 5.66944E-2 6.57749E-2 6.5827E-2 6.67887E-2 7.11839E-2 6.28921E-2 6.02261E-2 6.68064E-2 6.34716E-2 5.44562E-2 4.62995E-2 3.50426E-2 3.19612E-2 3.07528E-2 2.36589E-2 3.03372E-2 2.81892E-2 2.72336E-2 2.69284E-2 6.29036E-2 6.09563E-2 3.62523E-2 3.29235E-2 2.65909E-2 2.55423E-2 2.95059E-2 1.88737E-2 1.41826E-2 1.78652E-2 1.87552E-2 9.71175E-3 7.60761E-3 7.7043E-3 6.07287E-3 8.99074E-3 1.2883E-2 1.63867E-2 1.59104E-2 1.38667E-2 1.25729E-2 1.09313E-2 9.79713E-3 8.44945E-3 7.50442E-3 6.31736E-3 4.50008E-3 3.54452E-3 4.58835E-3 3.9049E-3 5.74633E-3 1.00114E-2 1.39492E-2 1.88802E-2 1.78713E-2 3.0031E-2 3.47064E-2 2.43836E-2 3.65932E-2 2.99897E-2 1.29505E-2 8.82202E-3 8.97155E-3 1.42662E-2 1.98219E-2 1.91444E-2 2.33337E-2 3.2562E-2 2.21135E-2 1.61624E-2 3.4833E-2 4.923E-2 5.8139E-2 1.09306E-1 1.86158E-1 1.80708E-1 1.26507E-1 1.57507E-1 2.6071E-1 1.52737E-1 1.18578E-1 9.91671E-2 2.43981E-1 2.33412E-1 2.12613E-1 2.28649E-1 2.26566E-1 2.56428E-1 2.96113E-1 -9999 -9999 -9999 -9999 -9999 -9999 -9999 -9999 -9999 -9999 -9999 -9999 -9999 -9999 -9999 -9999 -9999 -9999 -9999 -9999 -9999 -9999 -9999 -9999 -9999 -9999 -9999 -9999 -9999 -9999 -9999 -9999 -9999 -9999 -9999 -9999 -9999 -9999 -9999 -9999 -9999 -9999 -9999 -9999 -9999 -9999 -9999
-9999 -9999 -9999 -9999 -9999 -9999 -9999 -9999 -9999 -9999 -9999 -9999 -9999 -9999 -9999 -9999 -9999 -9999 -9999 -9999 -9999 -9999 -9999 -9999 -9999 -9999 -9999 -9999 -9999 -9999 -9999 -9999 -9999 -9999 -9999 -9999 -9999 -9999 -9999 -9999 -9999 -9999 -9999 -9999 -9999 -9999 -9999 -9999 -9999 -9999 -9999 -9999 -9999 -9999 -9999 -9999 -9999 -9999 -9999 2.67749E-2 2.73277E-2 2.44729E-2 2.52166E-2 2.22865E-2 2.26056E-2 2.31839E-2 2.04784E-2 2.07065E-2 2.10366E-2 1.82787E-2 1.84828E-2 1.8808E-2 1.64362E-2 1.67792E-2 1.46313E-2 1.48898E-2 9.42621E-2 8.21513E-2 8.36252E-2 8.48717E-2 7.38464E-2 7.41785E-2 7.50711E-2 6.56031E-2 6.72056E-2 6.71044E-2 5.6803E-2 5.7412E-2 5.80271E-2 4.92569E-2 4.88049E-2 4.80603E-2 3.84861E-2 3.97206E-2 3.89271E-2 3.11516E-2 5.39184E-3 1.16439E-2 8.59298E-2 1.41135E-1 1.57867E-1 1.41628E-1 1.0758E-1 5.91147E-2 3.88894E-2 2.80277E-2 2.31536E-2 2.01293E-2 2.57241E-2 4.4415E-2 4.97494E-2 4.90827E-2 5.43618E-2 4.72314E-2 4.27239E-2 3.87291E-2 3.95801E-2 2.26589E-2 3.27981E-2 5.85386E-2 4.59548E-2 7.32453E-2 9.25728E-2 9.37354E-2 6.33355E-2 3.81603E-2 5.54463E-2 7.41725E-2 6.34391E-2 5.43829E-2 6.917E-2 7.11608E-2 6.115E-2 7.0421E-2 6.2264E-2 5.7771E-2 5.88021E-2 4.95426E-2 4.06002E-2 3.5334E-2 3.22091E-2 3.19925E-2 3.10764E-2 2.24269E-2 2.94526E-2 2.74111E-2 2.67393E-2 2.98106E-2 3.2518E-2 3.7232E-2 3.26672E-2 3.45593E-2 2.67424E-2 2.15996E-2 3.10358E-2 1.91706E-2 8.65186E-3 9.83672E-3 1.39444E-2 1.23596E-2 9.15422E-3 6.27275E-3 6.07287E-3 9.77011E-3 1.32437E-2 1.00228E-2 1.08303E-2 9.07925E-3 9.39968E-3 1.07752E-2 8.87601E-3 7.04651E-3 6.04136E-3 5.93856E-3 3.87655E-3 4.29475E-3 3.69322E-3 3.16448E-3 4.90922E-3 6.14154E-3 7.88481E-3 1.16581E-2 1.94054E-2 4.15123E-2 3.80526E-2 3.81153E-2 6.23802E-2 3.66303E-2 2.73447E-2 1.59702E-2 2.06937E-2 1.47202E-2 2.1699E-2 3.44228E-2 2.63267E-2 2.17077E-2 1.92108E-2 1.6304E-2 3.10307E-2 5.46446E-2 9.07948E-2 1.62297E-1 2.49038E-1 1.51926E-1 1.31284E-1 1.69132E-1 2.08651E-1 1.22539E-1 1.01353E-1 1.04176E-1 2.27112E-1 2.08317E-1 1.92278E-1 2.04981E-1 2.36628E-1 3.267E-1 -9999 -9999 -9999 -9999 -9999 -9999 -9999 -9999 -9999 -9999 -9999 -9999 -9999 -9999 -9999 -9999 -9999 -9999 -9999 -9999 -9999 -9999 -9999 -9999 -9999 -9999 -9999 -9999 -9999 -9999 -9999 -9999 -9999 -9999 -9999 -9999 -9999 -9999 -9999 -9999 -9999 -9999 -9999 -9999 -9999 -9999 -9999 -9999
-9999 -9999 -9999 -9999 -9999 -9999 -9999 -9999 -9999 -9999 -9999 -9999 -9999 -9999 -9999 -9999 -9999 -9999 -9999 -9999 -9999 -9999 -9999 -9999 -9999 -9999 -9999 -9999 -9999 -9999 -9999 -9999 -9999 -9999 -9999 -9999 -9999 -9999 -9999 -9999 -9999 -9999 -9999 -9999 -9999 -9999 -9999 -9999 -9999 -9999 -9999 -9999 -9999 -9999 -9999 -9999 -9999 -9999 2.65652E-2 2.69862E-2 2.40901E-2 2.47444E-2 2.54961E-2 2.26413E-2 2.30379E-2 2.34044E-2 2.0641E-2 2.11033E-2 1.85415E-2 1.87484E-2 1.88677E-2 1.64101E-2 1.66994E-2 1.70478E-2 1.48425E-2 1.51769E-2 1.53957E-2 8.38731E-2 8.5375E-2 8.75443E-2 7.5747E-2 7.58602E-2 6.51096E-2 6.60003E-2 6.74085E-2 5.80271E-2 5.82926E-2 5.89166E-2 5.93661E-2 4.99424E-2 4.94844E-2 4.89551E-2 3.93319E-2 4.09082E-2 4.0092E-2 5.01563E-3 5.4092E-3 1.16625E-2 7.52385E-2 1.36496E-1 1.5785E-1 1.41628E-1 9.85793E-2 6.84928E-2 4.52131E-2 3.22899E-2 2.11413E-2 2.03536E-2 2.41403E-2 3.90179E-2 4.82688E-2 4.19162E-2 4.25261E-2 3.83102E-2 3.42826E-2 3.38573E-2 3.3647E-2 2.1747E-2 3.15406E-2 4.92086E-2 3.81905E-2 8.13038E-2 8.50759E-2 6.86117E-2 5.40932E-2 3.80982E-2 4.80477E-2 6.34321E-2 6.67095E-2 5.31822E-2 6.95803E-2 6.59052E-2 5.47472E-2 6.86117E-2 6.66433E-2 5.55754E-2 5.0701E-2 4.492E-2 3.86146E-2 3.39859E-2 3.39495E-2 3.13513E-2 3.188E-2 2.63081E-2 2.43877E-2 3.9057E-2 2.11001E-2 2.65216E-2 3.75302E-2 3.38169E-2 2.90726E-2 3.13221E-2 2.55005E-2 2.10612E-2 1.99376E-2 1.12542E-2 6.15761E-3 6.72221E-3 7.51937E-3 8.84407E-3 1.06791E-2 8.07532E-3 5.74434E-3 8.27302E-3 7.8264E-3 5.4534E-3 6.62515E-3 9.92421E-3 1.02642E-2 9.89563E-3 8.8707E-3 7.25589E-3 5.96124E-3 4.88859E-3 4.40072E-3 2.95461E-3 3.04943E-3 2.8565E-3 3.16925E-3 4.4123E-3 5.0585E-3 7.30073E-3 1.10431E-2 3.37609E-2 3.76213E-2 4.04656E-2 6.72661E-2 4.66281E-2 3.95117E-2 5.12182E-2 3.08364E-2 2.30204E-2 4.23312E-2 8.27408E-2 5.17008E-2 4.2205E-2 3.05759E-2 2.4433E-2 5.61302E-2 1.03073E-1 1.09885E-1 2.22119E-1 1.84127E-1 1.8119E-1 1.26507E-1 1.52737E-1 1.36939E-1 1.01206E-1 8.26511E-2 8.76351E-2 1.9658E-1 1.84133E-1 1.70013E-1 2.06037E-1 2.91308E-1 3.45377E-1 -9999 -9999 -9999 -9999 -9999 -9999 -9999 -9999 -9999 -9999 -9999 -9999 -9999 -9999 -9999 -9999 -9999 -9999 -9999 -9999 -9999 -9999 -9999 -9999 -9999 -9999 -9999 -9999 -9999 -9999 -9999 -9999 -9999 -9999 -9999 -9999 -9999 -9999 -9999 -9999 -9999 -9999 -9999 -9999 -9999 -9999 -9999 -9999
-9999 -9999 -9999 -9999 -9999 -9999 -9999 -9999 -9999 -9999 -9999 -9999 -9999 -9999 -9999 -9999 -9999 -9999 -9999 -9999 -9999 -9999 -9999 -9999 -9999 -9999 -9999 -9999 -9999 -9999 -9999 -9999 -9999 -9999 -9999 -9999 -9999 -9999 -9999 -9999 -9999 -9999 -9999 -9999 -9999 -9999 -9999 -9999 -9999 -9999 -9999 -9999 -9999 -9999 -9999 -9999 -9999 -9999 2.66908E-2 2.7242E-2 2.43959E-2 2.48616E-2 2.55765E-2 2.27848E-2 2.31839E-2 2.04136E-2 2.08709E-2 2.14736E-2 1.88976E-2 1.90178E-2 1.923E-2 1.67792E-2 1.70478E-2 1.73207E-2 1.51286E-2 1.54203E-2 1.33755E-2 1.35687E-2 8.74154E-2 7.71156E-2 7.82734E-2 7.839E-2 6.65001E-2 6.68016E-2 6.79181E-2 5.89166E-2 5.99097E-2 6.0734E-2 5.14981E-2 5.09485E-2 5.07146E-2 4.24569E-2 4.2195E-2 4.21297E-2 4.11625E-2 5.12979E-3 5.56794E-3 1.56173E-2 4.02987E-2 1.31487E-1 1.57784E-1 1.46866E-1 1.07159E-1 8.05397E-2 5.27505E-2 3.54051E-2 2.23086E-2 2.03536E-2 2.1855E-2 2.75239E-2 2.95946E-2 2.87256E-2 2.71608E-2 2.57059E-2 2.67513E-2 2.67097E-2 3.10683E-2 3.55904E-2 2.54903E-2 3.33495E-2 3.08891E-2 5.41683E-2 7.12394E-2 6.17973E-2 6.40598E-2 4.49243E-2 3.83161E-2 6.11581E-2 7.22743E-2 6.51216E-2 7.61165E-2 6.68455E-2 6.43398E-2 5.82223E-2 6.13787E-2 5.85352E-2 5.37696E-2 4.62333E-2 3.93409E-2 3.41653E-2 3.42052E-2 2.84E-2 3.01709E-2 3.00793E-2 2.95327E-2 2.17668E-2 1.94242E-2 2.54282E-2 5.02766E-2 3.27288E-2 2.94954E-2 2.55005E-2 1.93988E-2 2.10612E-2 2.22461E-2 1.73809E-2 1.03998E-2 5.27597E-3 4.24575E-3 5.88857E-3 6.78697E-3 6.42006E-3 6.42006E-3 4.74497E-3 4.12819E-3 5.76539E-3 7.40372E-3 9.0551E-3 1.11116E-2 1.11196E-2 8.61863E-3 7.03386E-3 6.13548E-3 5.10545E-3 4.20983E-3 2.7584E-3 3.1106E-3 3.97905E-3 5.21662E-3 6.50457E-3 1.04955E-2 2.06918E-2 3.7282E-2 5.49693E-2 5.37848E-2 5.36108E-2 5.35338E-2 4.54637E-2 7.83768E-2 9.62369E-2 4.92373E-2 2.3068E-2 3.83315E-2 1.1663E-1 9.54772E-2 3.90193E-2 2.6516E-2 3.18524E-2 7.7363E-2 1.54556E-1 1.83889E-1 2.24E-1 2.40814E-1 1.74514E-1 1.17398E-1 1.39953E-1 1.0494E-1 7.83075E-2 6.81266E-2 1.80281E-1 1.71156E-1 1.58916E-1 1.76588E-1 2.31415E-1 3.3284E-1 3.26658E-1 -9999 -9999 -9999 -9999 -9999 -9999 -9999 -9999 -9999 -9999 -9999 -9999 -9999 -9999 -9999 -9999 -9999 -9999 -9999 -9999 -9999 -9999 -9999 -9999 -9999 -9999 -9999 -9999 -9999 -9999 -9999 -9999 -9999 -9999 -9999 -9999 -9999 -9999 -9999 -9999 -9999 -9999 -9999 -9999 -9999 -9999 -9999 -9999
-9999 -9999 -9999 -9999 -9999 -9999 -9999 -9999 -9999 -9999 -9999 -9999 -9999 -9999 -9999 -9999 -9999 -9999 -9999 -9999 -9999 -9999 -9999 -9999 -9999 -9999 -9999 -9999 -9999 -9999 -9999 -9999 -9999 -9999 -9999 -9999 -9999 -9999 -9999 -9999 -9999 -9999 -9999 -9999 -9999 -9999 -9999 -9999 -9999 -9999 -9999 -9999 -9999 -9999 -9999 -9999 -9999 2.63571E-2 2.66908E-2 2.72848E-2 2.43191E-2 2.49794E-2 2.22162E-2 2.27848E-2 2.32939E-2 2.05108E-2 2.0904E-2 2.14397E-2 1.89276E-2 1.91085E-2 1.94137E-2 1.69399E-2 1.72111E-2 1.4961E-2 1.52981E-2 1.56177E-2 1.3504E-2 1.37647E-2 1.40752E-2 1.23988E-2 8.00399E-2 8.0517E-2 6.85344E-2 6.82256E-2 6.89481E-2 6.0092E-2 6.13824E-2 6.19433E-2 5.18941E-2 5.14192E-2 5.14192E-2 6.64971E-3 6.61777E-3 6.52286E-3 5.27189E-3 5.22129E-3 5.82411E-3 1.63282E-2 4.27636E-2 1.3461E-1 1.4688E-1 1.19998E-1 1.07159E-1 9.02912E-2 6.20568E-2 3.48459E-2 2.49265E-2 2.07767E-2 2.08425E-2 2.46789E-2 3.54791E-2 4.05328E-2 2.70613E-2 2.42887E-2 2.34234E-2 2.29119E-2 2.74045E-2 3.0016E-2 3.30223E-2 2.09483E-2 4.48439E-2 3.57829E-2 7.13115E-2 7.52153E-2 7.41725E-2 4.40534E-2 3.51392E-2 5.94845E-2 7.395E-2 6.56738E-2 7.18786E-2 7.22743E-2 5.26072E-2 4.87483E-2 5.97868E-2 5.82336E-2 5.38998E-2 4.8544E-2 3.87572E-2 3.40422E-2 3.69012E-2 2.62095E-2 3.35634E-2 2.92965E-2 2.20891E-2 2.54597E-2 2.07271E-2 4.20605E-2 5.13808E-2 3.2319E-2 3.28152E-2 2.53973E-2 3.42437E-2 3.05353E-2 2.77951E-2 2.85383E-2 2.10612E-2 1.04917E-2 4.48896E-3 3.68739E-3 2.80668E-3 3.17257E-3 3.47979E-3 3.67928E-3 4.61468E-3 6.26694E-3 8.99074E-3 1.1943E-2 1.02437E-2 8.7647E-3 8.62811E-3 7.04093E-3 6.08583E-3 5.51105E-3 4.83875E-3 3.16538E-3 3.28068E-3 5.37815E-3 5.83391E-3 9.39355E-3 1.80522E-2 3.62909E-2 3.82991E-2 3.03137E-2 3.11468E-2 4.86649E-2 5.58308E-2 5.68941E-2 1.00852E-1 7.45033E-2 3.00318E-2 4.1989E-2 5.45209E-2 1.31831E-1 1.05588E-1 3.88186E-2 2.05341E-2 3.54752E-2 8.83867E-2 1.58925E-1 2.06507E-1 2.23734E-1 2.33828E-1 1.3118E-1 1.17398E-1 1.13694E-1 9.14174E-2 6.94723E-2 1.72305E-1 1.55844E-1 1.44109E-1 1.3978E-1 1.99336E-1 3.38841E-1 2.90475E-1 3.31385E-1 -9999 -9999 -9999 -9999 -9999 -9999 -9999 -9999 -9999 -9999 -9999 -9999 -9999 -9999 -9999 -9999 -9999 -9999 -9999 -9999 -9999 -9999 -9999 -9999 -9999 -9999 -9999 -9999 -9999 -9999 -9999 -9999 -9999 -9999 -9999 -9999 -9999 -9999 -9999 -9999 -9999 -9999 -9999 -9999 -9999 -9999 -9999 -9999
-9999 -9999 -9999 -9999 -9999 -9999 -9999 -9999 -9999 -9999 -9999 -9999 -9999 -9999 -9999 -9999 -9999 -9999 -9999 -9999 -9999 -9999 -9999 -9999 -9999 -9999 -9999 -9999 -9999 -9999 -9999 -9999 -9999 -9999 -9999 -9999 -9999 -9999 -9999 -9999 -9999 -9999 -9999 -9999 -9999 -9999 -9999 -9999 -9999 -9999 -9999 -9999 -9999 -9999 -9999 -9999 -9999 2.63986E-2 2.67749E-2 2.73707E-2 2.43959E-2 2.49401E-2 2.21461E-2 2.27848E-2 2.33307E-2 2.05758E-2 2.10034E-2 2.1372E-2 1.88378E-2 1.91995E-2 1.67792E-2 1.70208E-2 1.73207E-2 1.51286E-2 1.54203E-2 1.57675E-2 1.3612E-2 1.38307E-2 1.42104E-2 1.24583E-2 1.28213E-2 7.02032E-2 7.03087E-2 7.02032E-2 5.99097E-2 6.16622E-2 6.3175E-2 5.35891E-2 5.26949E-2 8.00123E-3 6.67109E-3 6.71405E-3 6.69253E-3 6.58598E-3 5.29737E-3 5.33153E-3 7.96649E-3 2.42821E-2 4.41061E-2 1.26126E-1 1.26807E-1 9.92844E-2 9.21438E-2 8.01414E-2 6.18375E-2 3.89371E-2 2.69248E-2 2.19589E-2 2.17173E-2 2.42884E-2 4.3144E-2 6.32597E-2 4.06793E-2 3.37694E-2 2.39468E-2 2.13281E-2 2.15996E-2 2.44942E-2 2.58824E-2 2.98284E-2 2.14287E-2 4.5551E-2 5.76198E-2 7.31889E-2 7.0421E-2 3.97681E-2 4.02786E-2 6.63587E-2 7.2889E-2 6.55437E-2 7.15455E-2 5.4767E-2 4.28481E-2 4.41469E-2 5.61884E-2 5.67183E-2 5.35605E-2 5.12529E-2 3.77539E-2 3.5032E-2 3.67865E-2 2.92175E-2 3.14435E-2 3.50674E-2 2.25845E-2 2.83262E-2 3.09534E-2 3.70105E-2 3.26617E-2 2.77499E-2 2.30414E-2 2.86883E-2 3.16178E-2 2.15E-2 2.41981E-2 1.64288E-2 1.04441E-2 6.24407E-3 3.53141E-3 2.10539E-3 1.5362E-3 1.8213E-3 2.58607E-3 4.2201E-3 5.4534E-3 5.4534E-3 5.30377E-3 6.62515E-3 7.50893E-3 8.69209E-3 7.44737E-3 8.08937E-3 5.97268E-3 4.95436E-3 6.81261E-3 4.39083E-3 3.25951E-3 4.27484E-3 6.86857E-3 9.70077E-3 1.72536E-2 3.34674E-2 2.55092E-2 1.29939E-2 1.96952E-2 4.74217E-2 5.34983E-2 5.96934E-2 7.06597E-2 4.59653E-2 3.04088E-2 4.74822E-2 8.84717E-2 1.60947E-1 1.13779E-1 5.80472E-2 4.7169E-2 6.79871E-2 1.30054E-1 1.56001E-1 2.091E-1 1.71544E-1 1.34208E-1 1.36208E-1 1.22628E-1 8.39669E-2 7.04182E-2 1.51305E-1 1.54784E-1 1.42917E-1 1.32931E-1 1.42719E-1 2.75886E-1 2.90866E-1 2.82019E-1 3.82412E-1 -9999 -9999 -9999 -9999 -9999 -9999 -9999 -9999 -9999 -9999 -9999 -9999 -9999 -9999 -9999 -9999 -9999 -9999 -9999 -9999 -9999 -9999 -9999 -9999 -9999 -9999 -9999 -9999 -9999 -9999 -9999 -9999 -9999 -9999 -9999 -9999 -9999 -9999 -9999 -9999 -9999 -9999 -9999 -9999 -9999 -9999 -9999 -9999
-9999 -9999 -9999 -9999 -9999 -9999 -9999 -9999 -9999 -9999 -9999 -9999 -9999 -9999 -9999 -9999 -9999 -9999 -9999 -9999 -9999 -9999 -9999 -9999 -9999 -9999 -9999 -9999 -9999 -9999 -9999 -9999 -9999 -9999 -9999 -9999 -9999 -9999 -9999 -9999 -9999 -9999 -9999 -9999 -9999 -9999 -9999 -9999 -9999 -9999 -9999 -9999 -9999 -9999 -9999 3.00213E-2 3.03048E-2 2.67329E-2 2.70287E-2 2.40901E-2 2.45502E-2 2.50977E-2 2.22162E-2 2.26771E-2 2.31839E-2 2.04784E-2 2.10699E-2 1.84828E-2 1.88677E-2 1.93216E-2 1.6913E-2 1.72111E-2 1.75421E-2 1.53468E-2 1.57424E-2 1.36773E-2 1.3897E-2 1.41201E-2 1.22611E-2 1.25381E-2 1.29445E-2 1.11812E-2 7.19095E-2 7.12652E-2 6.10111E-2 6.26986E-2 6.44296E-2 5.44977E-2 5.35072E-2 8.16968E-3 6.75729E-3 6.75729E-3 6.76814E-3 5.58586E-3 5.43534E-3 5.47919E-3 8.35883E-3 3.03907E-2 5.15744E-2 1.22539E-1 1.00063E-1 9.09569E-2 8.16231E-2 7.38302E-2 5.32198E-2 4.08553E-2 3.00678E-2 2.45755E-2 2.55626E-2 3.64311E-2 5.64182E-2 7.09111E-2 5.9868E-2 5.27244E-2 3.26631E-2 2.58417E-2 2.41492E-2 2.40731E-2 2.63068E-2 3.36298E-2 2.47574E-2 7.76027E-2 6.83926E-2 6.51216E-2 6.59487E-2 4.26244E-2 4.03168E-2 6.49889E-2 8.2981E-2 6.86117E-2 5.31447E-2 5.49801E-2 4.88866E-2 4.7962E-2 5.45919E-2 5.23919E-2 5.23919E-2 5.10747E-2 4.44066E-2 3.38099E-2 3.77942E-2 3.43734E-2 1.96974E-2 2.32812E-2 1.89851E-2 1.44333E-2 2.17788E-2 3.83193E-2 3.32248E-2 2.94436E-2 2.89054E-2 2.22072E-2 2.01609E-2 1.8912E-2 2.30611E-2 1.89685E-2 1.3399E-2 7.93637E-3 6.97816E-3 3.38412E-3 2.75573E-3 1.93897E-3 2.04023E-3 2.05378E-3 2.51954E-3 2.45539E-3 2.75652E-3 4.00042E-3 5.4534E-3 7.2468E-3 7.08392E-3 7.32903E-3 6.00152E-3 6.95448E-3 5.45403E-3 3.78887E-3 3.15252E-3 5.1634E-3 8.31967E-3 1.05661E-2 2.26931E-2 2.76805E-2 2.33136E-2 1.26985E-2 2.51781E-2 4.65124E-2 5.36769E-2 7.63032E-2 6.42361E-2 3.91731E-2 4.12004E-2 7.95704E-2 1.55972E-1 1.45693E-1 8.62416E-2 6.45276E-2 7.25351E-2 1.2367E-1 1.63355E-1 2.11575E-1 2.32616E-1 1.72167E-1 2.0583E-1 1.69132E-1 1.06007E-1 7.20213E-2 6.1474E-2 1.39079E-1 1.44109E-1 1.34616E-1 1.40429E-1 2.14625E-1 3.09972E-1 3.02079E-1 3.2976E-1 3.91819E-1 -9999 -9999 -9999 -9999 -9999 -9999 -9999 -9999 -9999 -9999 -9999 -9999 -9999 -9999 -9999 -9999 -9999 -9999 -9999 -9999 -9999 -9999 -9999 -9999 -9999 -9999 -9999 -9999 -9999 -9999 -9999 -9999 -9999 -9999 -9999 -9999 -9999 -9999 -9999 -9999 -9999 -9999 -9999 -9999 -9999 -9999 -9999 -9999
-9999 -9999 -9999 -9999 -9999 -9999 -9999 -9999 -9999 -9999 -9999 -9999 -9999 -9999 -9999 -9999 -9999 -9999 -9999 -9999 -9999 -9999 -9999 -9999 -9999 -9999 -9999 -9999 -9999 -9999 -9999 -9999 -9999 -9999 -9999 -9999 -9999 -9999 -9999 -9999 -9999 -9999 -9999 -9999 -9999 -9999 -9999 -9999 -9999 -9999 -9999 -9999 -9999 -9999 -9999 3.03999E-2 2.69438E-2 2.71138E-2 2.75433E-2 2.44729E-2 2.50188E-2 2.54961E-2 2.25343E-2 2.28929E-2 2.01887E-2 2.05433E-2 2.11033E-2 1.86004E-2 1.89877E-2 1.93216E-2 1.69399E-2 1.73758E-2 1.51527E-2 1.55434E-2 1.5944E-2 1.39635E-2 1.42784E-2 1.44845E-2 1.25381E-2 1.27804E-2 1.31736E-2 1.14158E-2 1.15996E-2 7.42071E-2 6.30795E-2 6.34625E-2 9.96632E-3 8.42222E-3 8.32829E-3 8.28836E-3 6.8666E-3 6.82266E-3 6.82266E-3 5.66721E-3 5.58586E-3 5.67632E-3 7.22687E-3 3.2102E-2 5.92894E-2 1.31594E-1 1.0689E-1 9.22706E-2 7.72138E-2 6.94957E-2 5.37104E-2 4.31297E-2 3.36701E-2 2.6714E-2 2.77939E-2 4.90074E-2 7.21286E-2 7.84803E-2 8.486E-2 6.72865E-2 4.87078E-2 3.54245E-2 3.23751E-2 3.0794E-2 1.72835E-2 2.19131E-2 3.59129E-2 6.10363E-2 6.42378E-2 4.29889E-2 4.21316E-2 3.84417E-2 4.49001E-2 7.22743E-2 5.18916E-2 8.1687E-2 4.5686E-2 4.64124E-2 5.33732E-2 5.42431E-2 5.52401E-2 5.52401E-2 5.37983E-2 4.58671E-2 4.12117E-2 2.67393E-2 3.31466E-2 3.99957E-2 1.88172E-2 1.1841E-2 1.59079E-2 1.9668E-2 2.77867E-2 3.39022E-2 3.54369E-2 3.05629E-2 2.27016E-2 2.17818E-2 1.25274E-2 1.8331E-2 2.04921E-2 1.67835E-2 1.40846E-2 1.13818E-2 8.71174E-3 7.08282E-3 6.54536E-3 3.2904E-3 1.63595E-3 1.76892E-3 1.8684E-3 2.33492E-3 2.618E-3 3.39877E-3 4.70946E-3 6.81182E-3 6.54622E-3 7.10972E-3 6.14475E-3 7.34063E-3 5.76606E-3 5.15493E-3 5.22719E-3 5.94727E-3 8.10337E-3 9.19965E-3 1.57593E-2 1.75776E-2 1.31746E-2 1.12558E-2 2.25418E-2 2.91706E-2 4.54197E-2 7.72553E-2 6.69855E-2 9.42958E-2 5.96906E-2 7.96524E-2 1.52312E-1 1.19804E-1 9.07537E-2 6.47667E-2 8.50302E-2 1.27094E-1 1.71126E-1 2.0697E-1 2.18542E-1 1.80479E-1 1.26507E-1 9.86774E-2 8.09118E-2 6.42335E-2 1.40049E-1 1.5088E-1 1.40039E-1 1.4082E-1 1.78538E-1 2.91606E-1 2.90866E-1 2.29798E-1 3.43641E-1 3.71737E-1 -9999 -9999 -9999 -9999 -9999 -9999 -9999 -9999 -9999 -9999 -9999 -9999 -9999 -9999 -9999 -9999 -9999 -9999 -9999 -9999 -9999 -9999 -9999 -9999 -9999 -9999 -9999 -9999 -9999 -9999 -9999 -9999 -9999 -9999 -9999 -9999 -9999 -9999 -9999 -9999 -9999 -9999 -9999 -9999 -9999 -9999 -9999 -9999
-9999 -9999 -9999 -9999 -9999 -9999 -9999 -9999 -9999 -9999 -9999 -9999 -9999 -9999 -9999 -9999 -9999 -9999 -9999 -9999 -9999 -9999 -9999 -9999 -9999 -9999 -9999 -9999 -9999 -9999 -9999 -9999 -9999 -9999 -9999 -9999 -9999 -9999 -9999 -9999 -9999 -9999 -9999 -9999 -9999 -9999 -9999 -9999 -9999 -9999 -9999 -9999 -9999 -9999 -9999 3.0591E-2 2.7242E-2 2.75E-2 2.79355E-2 2.48616E-2 2.5376E-2 2.25343E-2 2.30743E-2 2.33675E-2 2.06084E-2 2.0937E-2 2.14397E-2 1.88378E-2 1.923E-2 1.68059E-2 1.71837E-2 1.75143E-2 1.53224E-2 1.56426E-2 1.60968E-2 1.40976E-2 1.44615E-2 1.47404E-2 1.27397E-2 1.30899E-2 1.13794E-2 1.17112E-2 1.20334E-2 1.02903E-2 1.03232E-2 1.02574E-2 8.54453E-3 8.43573E-3 8.39528E-3 6.98887E-3 6.98887E-3 6.93302E-3 6.92191E-3 5.7313E-3 7.37639E-3 5.81476E-3 7.55879E-3 3.44934E-2 6.17715E-2 1.15577E-1 1.11298E-1 1.03155E-1 8.89093E-2 6.7821E-2 5.7528E-2 4.91166E-2 3.91189E-2 3.1911E-2 3.53317E-2 5.83108E-2 7.84803E-2 8.48588E-2 7.65563E-2 7.36018E-2 6.69039E-2 5.93264E-2 2.52904E-2 2.54371E-2 2.60448E-2 2.72518E-2 3.74347E-2 5.86427E-2 7.8685E-2 3.60559E-2 2.90325E-2 3.51253E-2 5.61687E-2 8.22319E-2 4.40021E-2 8.11419E-2 7.70211E-2 4.95141E-2 5.23404E-2 5.45773E-2 5.52401E-2 8.1687E-2 4.96829E-2 3.47134E-2 3.29996E-2 1.78712E-2 2.34003E-2 3.22589E-2 2.059E-2 1.0378E-2 1.28787E-2 1.44255E-2 3.95563E-2 6.0268E-2 3.74397E-2 3.63271E-2 2.80204E-2 1.95862E-2 1.84454E-2 1.34514E-2 7.60425E-3 6.72778E-3 7.1747E-3 6.67747E-3 7.2903E-3 7.27862E-3 5.9798E-3 3.87245E-3 2.29185E-3 2.94773E-3 2.55747E-3 1.81107E-3 1.95796E-3 2.59707E-3 3.48503E-3 5.92794E-3 7.27384E-3 7.39317E-3 8.22241E-3 7.28543E-3 7.61291E-3 7.47826E-3 1.12587E-2 8.43699E-3 1.04882E-2 7.96373E-3 8.70711E-3 1.05676E-2 1.83411E-2 2.47039E-2 4.55636E-2 6.92542E-2 5.85572E-2 7.75653E-2 8.69648E-2 8.56735E-2 7.98791E-2 7.20093E-2 1.2296E-1 1.25774E-1 1.15578E-1 1.39454E-1 1.02642E-1 1.06787E-1 1.37601E-1 2.04282E-1 1.92925E-1 1.12592E-1 7.59894E-2 7.46563E-2 6.57057E-2 1.44186E-1 1.33003E-1 1.40234E-1 5.45048E-2 7.09442E-2 2.24645E-1 2.8513E-1 3.07287E-1 2.2875E-1 3.89141E-1 -9999 -9999 -9999 -9999 -9999 -9999 -9999 -9999 -9999 -9999 -9999 -9999 -9999 -9999 -9999 -9999 -9999 -9999 -9999 -9999 -9999 -9999 -9999 -9999 -9999 -9999 -9999 -9999 -9999 -9999 -9999 -9999 -9999 -9999 -9999 -9999 -9999 -9999 -9999 -9999 -9999 -9999 -9999 -9999 -9999 -9999 -9999 -9999 -9999
[truncated: 572,080 more chars]
