# Supplementary material for: Alien species revises systematic status: integrative species delimitation of two similar taxa of Symbrenthia Hübner, [1819] (Lepidoptera, Nymphalidae)
Source: PeerJ. 2023 Jan 30;11:e14644. doi: 10.7717/peerj.14644 (PMC9893915; doi:10.7717/peerj.14644)
Supplement: Supplemental Information 6 [file peerj-11-14644-s006.zip › SDM/early_stage/MAXENT/past_2012_output/lunica_2.lambdas]

bio_12, 0.0, 1148.0, 4557.0
bio_2, -0.43850021906906733, 15.0, 56.0
bio_8, 6.238034695098542, 64.0, 287.0
bio_2^2, -5.185452329729354, 225.0, 3136.0
`bio_12, -0.3206508064093123, 1148.0, 2435.5
`bio_12, -0.8974346599946061, 1148.0, 2356.5
'bio_12, -0.252818204785632, 2625.5, 4557.0
`bio_12, -0.815945649230184, 1148.0, 2455.5
'bio_8, -2.7151897089578276, 248.5, 287.0
`bio_2, -3.181129730797121, 15.0, 29.5
'bio_8, -1.4584194632814815, 280.5, 287.0
'bio_2, 0.40179643606185317, 51.5, 56.0
'bio_12, -0.020066475695959877, 2612.5, 4557.0
linearPredictorNormalizer, 3.790352615860301
densityNormalizer, 852.9426827964863
numBackgroundPoints, 10023
entropy, 8.194480234212016
