# Supplementary material for: Alien species revises systematic status: integrative species delimitation of two similar taxa of Symbrenthia Hübner, [1819] (Lepidoptera, Nymphalidae)
Source: PeerJ. 2023 Jan 30;11:e14644. doi: 10.7717/peerj.14644 (PMC9893915; doi:10.7717/peerj.14644)
Supplement: Supplemental Information 6 [file peerj-11-14644-s006.zip › SDM/early_stage/MAXENT/past_2012_output/lunica_2_omission.csv]

Raw value	Corresponding cumulative value	Corresponding Logistic value	Fractional area	Training omission	Test omission
3.23464E-7	0.000032346	0.001169865	1	0	0
3.31934E-7	0.00006554	0.00120046	0.999900229	0	0
3.52524E-7	0.000100792	0.001274831	0.999800459	0	0
3.91935E-7	0.000251506	0.001417148	0.999401377	0	0
4.52546E-7	0.00050456	0.001635946	0.998802754	0	0
5.64768E-7	0.001027335	0.0020408	0.997805048	0	0
6.66381E-7	0.002510329	0.002407097	0.995410556	0	0
7.7429E-7	0.005047655	0.002795795	0.991918587	0	0
9.62629E-7	0.010056128	0.003473485	0.986231667	0	0
1.27011E-6	0.025035048	0.004577908	0.972762646	0	0
1.71825E-6	0.05008453	0.006183159	0.955901427	0	0
2.33327E-6	0.100153168	0.008377764	0.931258106	0	0
3.3638E-6	0.200215693	0.012033448	0.896238651	0	0
4.19426E-6	0.300156008	0.014959839	0.869899232	0	0
4.93101E-6	0.400257635	0.017541541	0.847949716	0	0
5.66234E-6	0.500501471	0.02009088	0.828993315	0	0
6.25876E-6	0.600214458	0.022160184	0.812331637	0	0
6.83336E-6	0.700409725	0.024145524	0.796966976	0	0
7.18833E-6	0.7501649	0.02536801	0.789883268	0	0
7.46014E-6	0.800039756	0.026302017	0.783098873	0	0
8.02749E-6	0.900635999	0.028245785	0.770128704	0	0
8.58466E-6	1.000107236	0.030147175	0.758156241	0	0
9.21015E-6	1.100849329	0.03227284	0.746882171	0	0
9.66158E-6	1.200111797	0.033801214	0.736406266	0	0
1.01316E-5	1.300133788	0.035387235	0.726329442	0	0
1.05475E-5	1.40037008	0.036786526	0.716651701	0	0
1.09371E-5	1.500296618	0.038093669	0.707373042	0	0
1.19273E-5	1.752094282	0.041399669	0.685423526	0	0
1.28364E-5	2.001065208	0.04441504	0.66536965	0	0
1.36764E-5	2.25129785	0.047184277	0.64651302	0	0
1.47594E-5	2.500771139	0.05073113	0.629053178	0	0
1.55623E-5	2.750397159	0.053343725	0.612591041	0	0
1.6345E-5	3.001103816	0.055876727	0.596927068	0.027027027	0
1.71011E-5	3.25027927	0.058310782	0.582061259	0.027027027	0
1.78949E-5	3.500436024	0.060852741	0.567794074	0.027027027	0
1.87533E-5	3.751592308	0.063586138	0.554125511	0.027027027	0
1.94599E-5	4.00002628	0.065824483	0.541155343	0.027027027	0
2.03217E-5	4.250099938	0.068539696	0.528584256	0.027027027	0
2.11677E-5	4.500747917	0.071189838	0.516512022	0.027027027	0
2.19393E-5	4.750958608	0.073593988	0.504938641	0.027027027	0
2.29779E-5	5.000565889	0.076810171	0.493864113	0.027027027	0
2.40991E-5	5.252261126	0.080257259	0.483188666	0.027027027	0
2.5236E-5	5.50395568	0.083726664	0.473012072	0.027027027	0
2.64259E-5	5.751526935	0.087329421	0.463434102	0.027027027	0
2.76714E-5	6.000458629	0.091070849	0.454255213	0.027027027	0
2.87776E-5	6.251940094	0.094367754	0.445375636	0.054054054	0
2.98253E-5	6.500639837	0.097468607	0.436895141	0.054054054	0
3.11794E-5	6.750964386	0.101444929	0.428713958	0.054054054	0
3.24081E-5	7.002127285	0.105022582	0.420832086	0.054054054	0
3.37299E-5	7.253185201	0.10883986	0.413249526	0.054054054	0
3.4857E-5	7.500447542	0.112069188	0.406066048	0.081081081	0
3.61605E-5	7.753084929	0.115774888	0.398982341	0.081081081	0
3.72599E-5	8.002849247	0.118876548	0.392197945	0.081081081	0
3.88254E-5	8.250272539	0.123255627	0.38571286	0.081081081	0
4.02128E-5	8.503436853	0.127100201	0.379327547	0.081081081	0
4.16833E-5	8.753560118	0.131138534	0.373241544	0.081081081	0
4.32125E-5	9.000314175	0.135298656	0.367454854	0.081081081	0
4.50095E-5	9.251588825	0.14013659	0.361767934	0.081081081	0
4.64176E-5	9.503079242	0.143889885	0.356280555	0.081081081	0
4.74487E-5	9.75198064	0.146617558	0.350992717	0.108108108	0
4.88754E-5	10.002656424	0.15036321	0.345804649	0.108108108	0
5.06523E-5	10.251601108	0.154982308	0.340816123	0.108108108	0
5.22676E-5	10.503565703	0.159138393	0.335927367	0.108108108	0
5.39468E-5	10.753305613	0.163415542	0.331238152	0.108108108	0.25
5.52785E-5	11.004621777	0.16677665	0.326648708	0.108108108	0.25
5.70562E-5	11.251808484	0.171221611	0.322258805	0.108108108	0.25
5.85235E-5	11.500605292	0.174855072	0.317968672	0.135135135	0.25
6.05367E-5	11.750930419	0.179788555	0.31377831	0.135135135	0.25
6.21105E-5	12.002130373	0.183604396	0.309687718	0.135135135	0.25
6.38186E-5	12.254788788	0.187706039	0.305696897	0.135135135	0.25
6.57902E-5	12.500876124	0.192389189	0.301905617	0.135135135	0.25
6.72352E-5	12.753279117	0.195787574	0.298114337	0.135135135	0.25
6.87639E-5	13.005226345	0.199351652	0.294422827	0.135135135	0.25
6.98113E-5	13.254731975	0.201775395	0.290831088	0.162162162	0.25
7.12397E-5	13.50170299	0.20505735	0.28733912	0.162162162	0.25
7.27419E-5	13.753828899	0.208479782	0.283847152	0.162162162	0.25
7.41425E-5	14.00377731	0.21164436	0.280454954	0.162162162	0.25
7.55407E-5	14.250702585	0.21477854	0.277162526	0.162162162	0.25
7.75118E-5	14.503311858	0.219154509	0.273870099	0.162162162	0.25
7.90222E-5	14.753607746	0.222474983	0.270677442	0.162162162	0.25
8.09775E-5	15.001664641	0.226731559	0.267584556	0.162162162	0.25
8.22875E-5	15.254915906	0.229557481	0.264491669	0.162162162	0.25
8.42493E-5	15.504868616	0.233751208	0.261498553	0.162162162	0.25
8.55756E-5	15.751678207	0.236560419	0.258605208	0.162162162	0.25
8.6948E-5	16.001797841	0.239445761	0.255711863	0.162162162	0.25
8.88213E-5	16.256752288	0.243349288	0.252818517	0.162162162	0.25
9.05882E-5	16.508227271	0.246994493	0.250024943	0.162162162	0.25
9.20921E-5	16.754591821	0.250069492	0.247331138	0.189189189	0.25
9.4383E-5	17.006534552	0.25470596	0.244637334	0.189189189	0.25
9.60806E-5	17.253550678	0.258104711	0.2420433	0.189189189	0.25
9.79612E-5	17.505460807	0.261833771	0.239449267	0.189189189	0.25
9.9403E-5	17.752021715	0.26466764	0.236955003	0.189189189	0.25
1.00908E-4	18.00269087	0.267602247	0.23446074	0.189189189	0.25
1.02663E-4	18.257249614	0.270995208	0.231966477	0.189189189	0.25
1.04412E-4	18.506274156	0.274344575	0.229571984	0.189189189	0.25
1.06452E-4	18.759583475	0.278214086	0.227177492	0.189189189	0.25
1.08101E-4	19.006172791	0.28131168	0.22488277	0.189189189	0.25
1.10601E-4	19.257450502	0.285957165	0.222588047	0.189189189	0.25
1.12077E-4	19.502593365	0.288670762	0.220393096	0.189189189	0.25
1.13742E-4	19.751044493	0.291709908	0.218198144	0.189189189	0.25
1.15591E-4	20.003226331	0.295052498	0.216003193	0.189189189	0.25
1.1718E-4	20.258887171	0.297900505	0.213808241	0.189189189	0.25
1.18322E-4	20.505965435	0.299931364	0.21171306	0.189189189	0.25
1.20203E-4	20.756794817	0.303254331	0.209617879	0.189189189	0.25
1.21185E-4	21.010367594	0.304975801	0.207522698	0.189189189	0.25
1.22298E-4	21.253923111	0.306917872	0.205527287	0.189189189	0.25
1.24356E-4	21.500885158	0.310479497	0.203531877	0.189189189	0.25
1.26384E-4	21.751723761	0.313952889	0.201536466	0.189189189	0.25
1.29093E-4	22.006618854	0.318538921	0.199541056	0.189189189	0.25
1.30341E-4	22.253344322	0.320629755	0.197645416	0.189189189	0.25
1.31671E-4	22.50219334	0.322846587	0.195749776	0.189189189	0.25
1.33256E-4	22.75407783	0.325467485	0.193854135	0.189189189	0.25
1.34836E-4	23.008633536	0.328061085	0.191958495	0.189189189	0.25
1.36379E-4	23.252596712	0.330573879	0.190162626	0.189189189	0.25
1.38679E-4	23.51372672	0.334285649	0.188266986	0.189189189	0.25
1.41116E-4	23.75163677	0.338173191	0.186570887	0.189189189	0.25
1.42873E-4	24.007183476	0.340947816	0.184775017	0.189189189	0.25
1.45576E-4	24.267041453	0.345171701	0.182979148	0.216216216	0.25
1.4768E-4	24.501714742	0.348421367	0.18138282	0.216216216	0.25
1.4873E-4	24.753783943	0.350032123	0.179686721	0.216216216	0.25
1.51499E-4	25.025001838	0.354240949	0.177890851	0.216216216	0.25
1.53533E-4	25.254124858	0.35729685	0.176394293	0.216216216	0.25
1.56064E-4	25.516960715	0.361059829	0.174698194	0.216216216	0.25
1.57537E-4	25.752405588	0.363231164	0.173201636	0.216216216	0.25
1.60216E-4	26.006594296	0.367139865	0.171605308	0.243243243	0.25
1.62479E-4	26.264880848	0.370404158	0.170008979	0.243243243	0.25
1.65496E-4	26.511237692	0.374704925	0.168512421	0.243243243	0.25
1.6873E-4	26.762289143	0.379250462	0.167015864	0.243243243	0.25
1.70409E-4	27.016732418	0.381583678	0.165519306	0.243243243	0.25
1.73195E-4	27.257475327	0.385418471	0.164122518	0.243243243	0.25
1.75407E-4	27.501557018	0.388429261	0.162725731	0.243243243	0.25
1.78088E-4	27.766806514	0.392037812	0.161229173	0.27027027	0.25
1.8005E-4	28.017565324	0.394652475	0.159832386	0.27027027	0.25
1.81935E-4	28.25285289	0.397143156	0.158535369	0.27027027	0.25
1.84171E-4	28.509252717	0.400071651	0.157138581	0.27027027	0.25
1.8712E-4	28.769334602	0.403890084	0.155741794	0.297297297	0.25
1.90117E-4	29.01462407	0.407722532	0.154444777	0.297297297	0.25
1.92279E-4	29.26327917	0.410455015	0.15314776	0.297297297	0.25
1.94676E-4	29.514488638	0.413456792	0.151850743	0.297297297	0.25
1.97784E-4	29.76935153	0.417303207	0.150553726	0.297297297	0.25
1.99782E-4	30.00786758	0.41974935	0.14935648	0.297297297	0.25
2.01539E-4	30.268325177	0.421882931	0.148059463	0.297297297	0.25
2.04317E-4	30.512071081	0.425225198	0.146862217	0.324324324	0.5
2.07471E-4	30.759718477	0.428973643	0.145664971	0.324324324	0.5
2.09237E-4	31.009994233	0.431051446	0.144467724	0.324324324	0.5
2.1156E-4	31.262439247	0.433760927	0.143270478	0.324324324	0.5
2.13542E-4	31.517306571	0.436053387	0.142073232	0.324324324	0.5
2.17212E-4	31.754512429	0.440247742	0.140975756	0.324324324	0.5
2.19587E-4	32.01673783	0.442929854	0.139778509	0.324324324	0.5
2.23686E-4	32.260247847	0.447497649	0.138681034	0.324324324	0.75
2.25598E-4	32.507122106	0.449602987	0.137583558	0.324324324	0.75
2.28986E-4	32.75733353	0.453294465	0.136486082	0.324324324	0.75
2.32654E-4	33.011826649	0.457235467	0.135388606	0.324324324	0.75
2.36146E-4	33.269958915	0.460934677	0.13429113	0.324324324	0.75
2.37358E-4	33.506811851	0.462207434	0.133293425	0.324324324	0.75
2.40579E-4	33.770175473	0.465559614	0.132195949	0.324324324	0.75
2.41449E-4	34.011212201	0.466457601	0.131198244	0.324324324	0.75
2.44213E-4	34.254061891	0.469291088	0.130200539	0.324324324	0.75
2.48235E-4	34.500242152	0.4733615	0.129202833	0.324324324	0.75
2.50606E-4	34.774719436	0.475731543	0.128105358	0.324324324	0.75
2.51817E-4	35.000866051	0.476934787	0.127207423	0.324324324	0.75
2.54148E-4	35.253940127	0.479233857	0.126209718	0.324324324	0.75
2.55812E-4	35.509036945	0.480862228	0.125212012	0.324324324	0.75
2.57942E-4	35.765857247	0.482932443	0.124214307	0.324324324	0.75
2.61004E-4	36.02509233	0.485879716	0.123216602	0.324324324	0.75
2.63838E-4	36.260877309	0.488578455	0.122318667	0.324324324	0.75
2.65303E-4	36.525369379	0.489962361	0.121320962	0.324324324	0.75
2.68414E-4	36.765633724	0.49287564	0.120423027	0.324324324	0.75
2.69677E-4	37.007741744	0.494048865	0.119525092	0.324324324	0.75
2.71404E-4	37.251032776	0.495644723	0.118627158	0.324324324	0.75
2.74713E-4	37.524343908	0.498674606	0.117629452	0.324324324	0.75
2.78287E-4	37.773440067	0.501905996	0.116731518	0.324324324	0.75
2.81152E-4	38.025340402	0.504466306	0.115833583	0.324324324	0.75
2.82773E-4	38.250900269	0.505903256	0.115035419	0.324324324	0.75
2.83449E-4	38.505678586	0.506500311	0.114137484	0.324324324	0.75
2.85511E-4	38.761958182	0.508312122	0.113239549	0.324324324	0.75
2.86268E-4	39.01933595	0.508973729	0.112341614	0.324324324	0.75
2.87513E-4	39.27764335	0.510057938	0.11144368	0.324324324	0.75
2.88816E-4	39.508077072	0.511187614	0.110645515	0.324324324	0.75
2.90686E-4	39.768899173	0.512800433	0.109747581	0.324324324	0.75
2.92617E-4	40.002275083	0.514454149	0.108949416	0.324324324	0.75
2.94867E-4	40.266580839	0.516367302	0.108051482	0.324324324	1
2.9618E-4	40.503034817	0.517477437	0.107253317	0.324324324	1
2.98557E-4	40.80053916	0.519472968	0.106255612	0.324324324	1
2.99926E-4	41.0100542	0.520614829	0.105557218	0.324324324	1
3.01693E-4	41.250766591	0.522080648	0.104759054	0.324324324	1
3.04641E-4	41.523618114	0.524506175	0.103861119	0.324324324	1
3.06368E-4	41.76805489	0.525915653	0.103062955	0.324324324	1
3.09163E-4	42.014419194	0.528179862	0.102264791	0.324324324	1
3.11581E-4	42.262889433	0.530120423	0.101466627	0.324324324	1
3.14349E-4	42.513292455	0.532323204	0.100668463	0.324324324	1
3.1658E-4	42.765632281	0.534083486	0.099870298	0.324324324	1
3.18361E-4	43.019762641	0.535479266	0.099072134	0.324324324	1
3.19428E-4	43.274914926	0.536311357	0.09827397	0.324324324	1
3.19933E-4	43.530728106	0.536704412	0.097475806	0.324324324	1
3.21592E-4	43.75546118	0.537990031	0.096777412	0.324324324	1
3.23521E-4	44.013724441	0.539476024	0.095979248	0.324324324	1
3.25878E-4	44.436443283	0.541279173	0.094682231	0.324324324	1
3.26E-4	44.501638709	0.54137204	0.09448269	0.324324324	1
3.27649E-4	44.763208921	0.542624619	0.093684526	0.324324324	1
3.30951E-4	45.026345145	0.545111635	0.092886361	0.324324324	1
3.33881E-4	45.258933937	0.547296706	0.092187968	0.324324324	1
3.37743E-4	45.528023103	0.550144479	0.091389803	0.324324324	1
3.39648E-4	45.765098915	0.551536502	0.09069141	0.351351351	1
3.40274E-4	46.003112374	0.551991734	0.089993016	0.378378378	1
3.43422E-4	46.276815674	0.55426761	0.089194852	0.378378378	1
3.46578E-4	46.518331296	0.556526765	0.088496458	0.378378378	1
3.48067E-4	46.761600741	0.557584671	0.087798064	0.378378378	1
3.50142E-4	47.006310959	0.55904997	0.087099671	0.378378378	1
3.52922E-4	47.252457856	0.560999013	0.086401277	0.378378378	1
3.55943E-4	47.500500671	0.563096953	0.085702883	0.378378378	1
3.58584E-4	47.750713266	0.564914712	0.08500449	0.378378378	1
3.60814E-4	48.002578487	0.566437886	0.084306096	0.378378378	1
3.64301E-4	48.256578921	0.568798578	0.083607702	0.378378378	1
3.66056E-4	48.51219358	0.569976582	0.082909309	0.378378378	1
3.68892E-4	48.769465712	0.571867324	0.082210915	0.378378378	1
3.70656E-4	49.028379216	0.573034528	0.081512521	0.378378378	1
3.73576E-4	49.251754359	0.574953372	0.080913898	0.378378378	1
3.8014E-4	49.516137509	0.579204356	0.080215504	0.378378378	1
3.83468E-4	49.783244068	0.581327749	0.079517111	0.378378378	1
3.86149E-4	50.014289069	0.583022094	0.078918487	0.378378378	1
3.87822E-4	50.285287684	0.584073123	0.078220094	0.378378378	1
3.90945E-4	50.519126969	0.586020122	0.077621471	0.378378378	1
3.93982E-4	50.755016824	0.587896307	0.077022847	0.378378378	1
3.95442E-4	51.031348921	0.588792267	0.076324454	0.378378378	1
3.98316E-4	51.269458957	0.590543923	0.075725831	0.378378378	1
4.03594E-4	51.510574069	0.59372361	0.075127207	0.378378378	1
4.06334E-4	51.753670228	0.595354516	0.074528584	0.378378378	1
4.09209E-4	52.039221236	0.597051491	0.073830191	0.378378378	1
4.1054E-4	52.285229164	0.597832621	0.073231567	0.378378378	1
4.14716E-4	52.532579021	0.600263838	0.072632944	0.378378378	1
4.16191E-4	52.781862234	0.601115357	0.072034321	0.378378378	1
4.17277E-4	53.03203462	0.601739709	0.071435698	0.378378378	1
4.19421E-4	53.283260868	0.602967396	0.070837075	0.378378378	1
4.22568E-4	53.535693362	0.604755336	0.070238452	0.378378378	1
4.26002E-4	53.790536671	0.606688733	0.069639828	0.378378378	1
4.27527E-4	54.046620101	0.607540944	0.069041205	0.378378378	1
4.30339E-4	54.261018159	0.609103027	0.068542353	0.405405405	1
4.33143E-4	54.519927442	0.610648122	0.067943729	0.405405405	1
4.37904E-4	54.782048413	0.613243955	0.067345106	0.405405405	1
4.39843E-4	55.001655458	0.61429171	0.066846254	0.405405405	1
4.42265E-4	55.266487012	0.615591777	0.06624763	0.405405405	1
4.45033E-4	55.53285075	0.617067316	0.065649007	0.405405405	1
4.46528E-4	55.755791863	0.61785951	0.065150155	0.405405405	1
4.48199E-4	56.024423147	0.618740901	0.064551531	0.405405405	1
4.53325E-4	56.295041712	0.621419802	0.063952908	0.405405405	1
4.54464E-4	56.522051369	0.622010085	0.063454056	0.405405405	1
4.5581E-4	56.795265825	0.622705143	0.062855433	0.405405405	1
4.56488E-4	57.023308418	0.623054031	0.06235658	0.405405405	1
4.57739E-4	57.251812821	0.623696559	0.061857727	0.405405405	1
4.6268E-4	57.528005687	0.626213264	0.061259104	0.405405405	1
4.65595E-4	57.75988969	0.6276822	0.060760251	0.405405405	1
4.67886E-4	58.039962024	0.628828668	0.060161628	0.405405405	1
4.68909E-4	58.274128178	0.629338175	0.059662776	0.405405405	1
4.72507E-4	58.509742597	0.631119466	0.059163923	0.405405405	1
4.75577E-4	58.793958145	0.632625702	0.0585653	0.405405405	1
4.80606E-4	59.033543555	0.635067337	0.058066447	0.405405405	1
4.83186E-4	59.27455677	0.636306969	0.057567595	0.405405405	1
4.866E-4	59.516989209	0.637934863	0.057068742	0.405405405	1
4.89481E-4	59.761190779	0.639297279	0.056569889	0.405405405	1
4.93311E-4	60.007155957	0.641092623	0.056071037	0.432432432	1
4.95235E-4	60.254546331	0.641987673	0.055572184	0.432432432	1
4.98013E-4	60.503016129	0.643272408	0.055073331	0.432432432	1
5.00547E-4	60.752809578	0.644436013	0.054574479	0.432432432	1
5.02144E-4	61.003604137	0.645165607	0.054075626	0.432432432	1
5.05767E-4	61.256075097	0.646809724	0.053576773	0.432432432	1
5.08497E-4	61.509784857	0.648038651	0.053077921	0.459459459	1
5.1035E-4	61.764569764	0.64886786	0.052579068	0.459459459	1
5.12547E-4	62.020393401	0.649846127	0.052080216	0.459459459	1
5.14883E-4	62.277308473	0.650880094	0.051581363	0.459459459	1
5.17629E-4	62.535132421	0.652087767	0.05108251	0.459459459	1
5.18417E-4	62.794232902	0.652432621	0.050583658	0.459459459	1
5.21013E-4	63.002074748	0.653564379	0.050184575	0.459459459	1
5.21978E-4	63.262796123	0.653983192	0.049685723	0.459459459	1
5.23698E-4	63.524341132	0.654727337	0.04918687	0.459459459	1
5.26758E-4	63.78703598	0.656043347	0.048688018	0.459459459	1
5.30006E-4	64.051531258	0.65742888	0.048189165	0.459459459	1
5.32353E-4	64.263935167	0.658423551	0.047790083	0.459459459	1
5.34572E-4	64.530826197	0.659358512	0.04729123	0.486486486	1
5.41159E-4	64.80017725	0.662103594	0.046792378	0.513513514	1
5.42308E-4	65.017063788	0.66257784	0.046393295	0.513513514	1
5.45129E-4	65.289161287	0.663737074	0.045894443	0.513513514	1
5.47779E-4	65.507791592	0.664818417	0.045495361	0.513513514	1
5.51914E-4	65.782995211	0.66649205	0.044996508	0.513513514	1
5.5372E-4	66.004220713	0.667217999	0.044597426	0.513513514	1
5.56773E-4	66.282099508	0.668437571	0.044098573	0.513513514	1
5.58413E-4	66.505198946	0.669089013	0.043699491	0.513513514	1
5.62925E-4	66.785459473	0.670868718	0.043200639	0.513513514	1
5.64115E-4	67.010995222	0.671334702	0.042801556	0.513513514	1
5.65315E-4	67.293308088	0.671803443	0.042302704	0.513513514	1
5.66566E-4	67.519817288	0.672290485	0.041903622	0.513513514	1
5.71456E-4	67.804890839	0.674181269	0.041404769	0.513513514	1
5.74215E-4	68.034084002	0.675238132	0.041005687	0.513513514	1
5.7717E-4	68.264452555	0.67636294	0.040606605	0.513513514	1
5.78588E-4	68.553471995	0.676899804	0.040107752	0.513513514	1
5.84609E-4	68.785890777	0.679159771	0.03970867	0.540540541	1
5.86806E-4	69.020383744	0.679976458	0.039309588	0.540540541	1
5.88475E-4	69.255536382	0.680594162	0.038910506	0.540540541	1
5.91975E-4	69.551127369	0.681882071	0.038411653	0.540540541	1
5.93962E-4	69.788493043	0.682608301	0.038012571	0.540540541	1
5.97081E-4	70.026984826	0.683741864	0.037613489	0.540540541	1
6.02048E-4	70.266856661	0.685530778	0.037214407	0.540540541	1
6.07455E-4	70.508941224	0.687454842	0.036815325	0.540540541	1
6.0873E-4	70.752340286	0.68790518	0.036416243	0.540540541	1
6.11303E-4	71.057307256	0.688809986	0.03591739	0.540540541	1
6.14631E-4	71.302900123	0.689972659	0.035518308	0.540540541	1
6.18301E-4	71.549543563	0.691244719	0.035119226	0.540540541	1
6.19127E-4	71.797055954	0.691529679	0.034720144	0.540540541	1
6.20189E-4	72.044961831	0.691895162	0.034321062	0.540540541	1
6.26534E-4	72.294546964	0.694060626	0.033921979	0.540540541	1
6.26632E-4	72.545170315	0.694093979	0.033522897	0.540540541	1
6.30187E-4	72.796497153	0.695293707	0.033123815	0.540540541	1
6.32566E-4	73.04905161	0.696091614	0.032724733	0.540540541	1
6.38039E-4	73.302978983	0.697910942	0.032325651	0.540540541	1
6.40804E-4	73.558747691	0.698821771	0.031926569	0.540540541	1
6.455E-4	73.751816446	0.700356252	0.031627257	0.540540541	1
6.48608E-4	74.010782756	0.701363341	0.031228175	0.540540541	1
6.55874E-4	74.272028621	0.703691412	0.030829093	0.540540541	1
6.59996E-4	74.535413116	0.704995948	0.030430011	0.540540541	1
6.63924E-4	74.800269557	0.706228647	0.030030929	0.540540541	1
6.69125E-4	75.000715444	0.707845039	0.029731617	0.540540541	1
6.73122E-4	75.269348464	0.709075027	0.029332535	0.540540541	1
6.75432E-4	75.539197055	0.709781445	0.028933453	0.540540541	1
6.79825E-4	75.81079523	0.711114953	0.028534371	0.540540541	1
6.88304E-4	76.015891818	0.713654607	0.028235059	0.540540541	1
6.94799E-4	76.29243401	0.715570121	0.027835977	0.540540541	1
6.96641E-4	76.501194675	0.716108577	0.027536666	0.540540541	1
6.99178E-4	76.780653808	0.716846963	0.027137584	0.540540541	1
7.00759E-4	77.060742308	0.717305343	0.026738501	0.540540541	1
7.02488E-4	77.27127173	0.717804751	0.02643919	0.540540541	1
7.03923E-4	77.552531386	0.718217837	0.026040108	0.540540541	1
7.086E-4	77.764749934	0.719556191	0.025740796	0.540540541	1
7.14226E-4	78.04974887	0.721149184	0.025341714	0.540540541	1
7.16099E-4	78.264299975	0.721675598	0.025042402	0.540540541	1
7.2645E-4	78.553423467	0.724548879	0.02464332	0.540540541	1
7.30221E-4	78.772136504	0.72558118	0.024344009	0.540540541	1
7.31633E-4	79.064597779	0.72596554	0.023944927	0.567567568	1
7.34423E-4	79.284589897	0.726722155	0.023645615	0.567567568	1
7.35695E-4	79.505250806	0.727065643	0.023346304	0.567567568	1
7.38633E-4	79.800151872	0.727855666	0.022947221	0.567567568	1
7.3999E-4	80.021943022	0.728219273	0.02264791	0.567567568	1
7.44721E-4	80.318913457	0.729478807	0.022248828	0.567567568	1
7.47713E-4	80.542869223	0.730269256	0.021949516	0.567567568	1
7.51304E-4	80.767847055	0.731211827	0.021650205	0.567567568	1
7.56538E-4	81.069959066	0.732574279	0.021251122	0.621621622	1
7.60257E-4	81.297555148	0.733533822	0.020951811	0.621621622	1
7.65952E-4	81.526497695	0.734990063	0.020652499	0.621621622	1
7.66831E-4	81.756524862	0.735213426	0.020353188	0.621621622	1
7.68952E-4	82.063890855	0.735750739	0.019954106	0.621621622	1
7.7247E-4	82.295367576	0.736637129	0.019654794	0.621621622	1
7.73562E-4	82.527300609	0.736911239	0.019355482	0.621621622	1
7.76709E-4	82.759894996	0.737697527	0.019056171	0.621621622	1
7.79919E-4	83.071187203	0.738494763	0.018657089	0.621621622	1
7.81284E-4	83.305433054	0.738832254	0.018357777	0.648648649	1
7.84559E-4	83.540479991	0.739638764	0.018058466	0.648648649	1
7.88005E-4	83.776569746	0.740481694	0.017759154	0.675675676	1
7.89538E-4	84.013277934	0.740854971	0.017459842	0.675675676	1
7.92227E-4	84.250561501	0.741507291	0.017160531	0.702702703	1
7.94594E-4	84.568161567	0.742078725	0.016761449	0.702702703	1
7.96262E-4	84.806811556	0.742479911	0.016462137	0.702702703	1
7.96616E-4	85.045753104	0.742564923	0.016162826	0.702702703	1
7.98193E-4	85.285111431	0.742942663	0.015863514	0.702702703	1
7.99208E-4	85.604602758	0.743185304	0.015464432	0.702702703	1
8.00049E-4	85.76454352	0.743386045	0.015264891	0.702702703	1
8.01365E-4	86.004689778	0.743699349	0.014965579	0.72972973	1
8.03493E-4	86.325829328	0.744204713	0.014566497	0.72972973	1
8.05902E-4	86.567509445	0.744774041	0.014267185	0.756756757	1
8.09132E-4	86.809669718	0.745533648	0.013967874	0.783783784	1
8.13252E-4	87.053138686	0.746495935	0.013668562	0.783783784	1
8.1664E-4	87.297850374	0.747281946	0.013369251	0.783783784	1
8.21854E-4	87.544284588	0.748481994	0.013069939	0.783783784	1
8.25828E-4	87.791721241	0.749388945	0.012770628	0.783783784	1
8.31202E-4	88.040524452	0.750605237	0.012471316	0.783783784	1
8.34948E-4	88.290494476	0.751445964	0.012172004	0.783783784	1
8.41817E-4	88.54169672	0.752973154	0.011872693	0.783783784	1
8.48038E-4	88.795593956	0.754340032	0.011573381	0.783783784	1
8.57232E-4	89.052201636	0.756332771	0.01127407	0.783783784	1
8.61229E-4	89.310125101	0.757189145	0.010974758	0.810810811	1
8.64799E-4	89.569201379	0.757948825	0.010675446	0.837837838	1
8.65986E-4	89.828934451	0.758200417	0.010376135	0.864864865	1
8.74998E-4	90.003326007	0.760093381	0.010176594	0.864864865	1
8.81978E-4	90.267087795	0.76153925	0.009877282	0.864864865	1
8.89397E-4	90.533262838	0.763057028	0.009577971	0.864864865	1
8.9054E-4	90.800346123	0.763289139	0.009278659	0.864864865	1
9.01417E-4	91.068937048	0.765475587	0.008979348	0.864864865	1
9.04466E-4	91.340006906	0.766081197	0.008680036	0.891891892	1
9.0658E-4	91.52125764	0.766499276	0.008480495	0.891891892	1
9.07918E-4	91.975216867	0.766763284	0.007881872	0.891891892	1
9.15132E-4	92.066730073	0.768175581	0.007881872	0.918918919	1
9.16305E-4	92.341539077	0.768403599	0.00758256	0.918918919	1
9.20893E-4	92.525639197	0.769291243	0.007383019	0.918918919	1
9.23699E-4	92.802359071	0.769830838	0.007083707	0.918918919	1
9.36034E-4	93.081397922	0.772172931	0.006784396	0.918918919	1
9.37685E-4	93.2687698	0.772482701	0.006584855	0.918918919	1
9.42882E-4	93.550915269	0.773452673	0.006285543	0.918918919	1
9.5273E-4	93.835862636	0.775268119	0.005986232	0.918918919	1
9.62323E-4	94.027738439	0.777008804	0.005786691	0.918918919	1
9.72157E-4	94.31825027	0.778765481	0.005487379	0.918918919	1
9.73714E-4	94.512911102	0.779041064	0.005287838	0.918918919	1
9.76282E-4	94.805486538	0.779494248	0.004988526	0.945945946	1
9.82095E-4	95.001437163	0.780512831	0.004788985	0.972972973	1
9.84007E-4	95.296387641	0.780845962	0.004489674	0.972972973	1
9.8825E-4	95.592497785	0.781581303	0.004190362	0.972972973	1
9.92079E-4	95.790645742	0.782240683	0.003990821	0.972972973	1
1.01343E-3	96.091188166	0.785846634	0.00369151	0.972972973	1
1.0162E-3	96.29441589	0.786305554	0.003491968	0.972972973	1
1.02097E-3	96.599958439	0.787090831	0.003192657	0.972972973	1
1.02365E-3	96.804542197	0.787530112	0.002993116	0.972972973	1
1.02441E-3	97.009405677	0.787654597	0.002793575	0.972972973	1
1.03184E-3	97.523119839	0.788860242	0.002294722	0.972972973	1
1.06501E-3	97.839456192	0.794081882	0.001995411	0.972972973	1
1.09421E-3	98.056371759	0.798469973	0.00179587	0.972972973	1
1.10514E-3	98.277369581	0.800064545	0.001596328	0.972972973	1
1.1197E-3	98.611743169	0.802150533	0.001297017	1	1
1.13285E-3	98.838231582	0.803996742	0.001097476	1	1
1.15682E-3	99.069001592	0.807274902	0.000897935	1	1
1.15832E-3	99.300515355	0.807476225	0.000698394	1	1
1.16143E-3	99.532526053	0.807892979	0.000498853	1	1
1.16767E-3	99.765517655	0.80872265	0.000299312	1	1
