# Supplementary material for: Alien species revises systematic status: integrative species delimitation of two similar taxa of Symbrenthia Hübner, [1819] (Lepidoptera, Nymphalidae)
Source: PeerJ. 2023 Jan 30;11:e14644. doi: 10.7717/peerj.14644 (PMC9893915; doi:10.7717/peerj.14644)
Supplement: Supplemental Information 6 [file peerj-11-14644-s006.zip › SDM/early_stage/MAXENT/past_2012_output/lunica_2_samplePredictions.csv]

X	Y	Test or train	Raw prediction	Cumulative prediction	Logistic prediction
121.542805	24.929551	train	5.057667262665248E-4	61.25605602171619	0.6468097238983141
121.490908	25.152731	train	0.001115410854111672	98.51324199454012	0.8015400735795726
121.503062	24.774995	train	1.7690784319471313E-4	27.650045604711185	0.3904546822120147
121.537068	24.851766	train	1.577919976302864E-4	25.776600256975573	0.3636046985892186
121.736319	24.96119	train	5.787207104744496E-4	68.55859479965541	0.6769498616092079
121.780759	24.947384	train	4.290786498230833E-4	54.16492405148546	0.6084043507989004
121.581327	24.958587	train	4.907602945459404E-4	59.84334793584247	0.6398989268646348
121.527727	25.025812	train	9.079184539054366E-4	91.97522262501798	0.766763284136154
121.536563	25.008395	train	8.000489979064054E-4	85.76454312184173	0.7433860447240831
121.545886	24.991573	train	8.0590182303132E-4	86.56749169082346	0.7447740407139626
121.10786	24.764337	train	1.8505728000686744E-4	28.587416628435705	0.40122466590821154
120.967305	24.468071	train	3.4826599568862144E-5	7.493778318532201	0.1119824967584561
121.775489	25.148042	train	7.871106127674414E-4	83.71529416195767	0.7402634839190629
121.815558	25.131449	train	8.620809070848736E-4	89.37194832698063	0.7573708353661036
120.965904	24.671126	train	6.876838578643478E-5	13.006294923356364	0.19936207164315192
120.821216	24.340492	train	5.705616953065283E-5	11.251804247279749	0.17122161059219826
120.390457	23.007082	train	4.679616698178927E-5	9.594463056376869	0.14489325300732608
121.950175	24.842148	train	8.654278191434234E-4	89.7067962634598	0.7580821680007508
121.545303	24.940538	train	5.392075462126921E-4	64.72037975000119	0.6612949371061456
120.790275	23.72876	train	1.5816554199316764E-5	2.8318373280800024	0.05416807363176176
120.438169	22.833288	train	9.106710741508655E-5	16.58668049914646	0.24797648973573377
121.570276	25.130083	train	8.602959418192998E-4	89.24991554407912	0.7569897564679811
121.619482	24.966918	train	3.3936185096907867E-4	45.72948788410305	0.551327707250798
121.535148	25.141177	train	7.51303659116228E-4	80.76782569847202	0.7312118269263712
121.53162	25.10371	train	3.4023647389921013E-4	45.98884445538693	0.551964327212292
121.537068	25.125921	train	9.756424160846128E-4	94.73261794652687	0.7793815219484784
121.558751	25.243016	train	5.33570825950203E-4	64.41040962495873	0.6589371743437255
121.660252	24.987834	train	7.311746587865613E-4	78.96966360359822	0.7258408579660217
121.592534	25.132271	train	9.762823629904334E-4	94.80549877405751	0.7794942477414017
121.562179	24.990822	train	7.897807847458673E-4	84.03470182039366	0.7409141131171806
121.581077	24.998816	train	8.056504006575615E-4	86.54226803424132	0.7447147246833423
121.539927	25.157018	train	9.023950921375305E-4	91.15589385247075	0.7656702205196381
121.530733	25.125393	train	7.559068753048667E-4	81.03352988165943	0.7324106577126328
121.55581	25.011495	train	7.800877022681032E-4	83.10013797688825	0.7385365381507579
120.532242	23.125175	train	2.8724010141032807E-5	6.239757074435533	0.09420865151763447
121.44418	24.832823	train	2.0243201237557203E-4	30.346679427816053	0.42296188938846346
120.891406	22.198288	train	1.4287313100490702E-4	24.00719607040256	0.34094781636979116
121.584962	24.759499	test	2.9286686684260987E-4	40.03162674732682	0.514667740941042
121.389441	24.796901	test	2.0197403327617468E-4	30.30649565186367	0.42240919128119336
121.361969	23.730251	test	5.3942672758961495E-5	10.752691786889052	0.1634049786782718
121.141139	24.77825	test	2.1998194154776034E-4	32.04020019228571	0.44337277538016956
