# Supplementary material for: Alien species revises systematic status: integrative species delimitation of two similar taxa of Symbrenthia Hübner, [1819] (Lepidoptera, Nymphalidae)
Source: PeerJ. 2023 Jan 30;11:e14644. doi: 10.7717/peerj.14644 (PMC9893915; doi:10.7717/peerj.14644)
Supplement: Supplemental Information 6 [file peerj-11-14644-s006.zip › SDM/early_stage/MAXENT/past_2012_output/lunica_3.asc]

ncols         264
nrows         468
xllcorner     119.7998599118
yllcorner     21.499860665
cellsize      0.00833333330000001
NODATA_value  -9999
-9999 -9999 -9999 -9999 -9999 -9999 -9999 -9999 -9999 -9999 -9999 -9999 -9999 -9999 -9999 -9999 -9999 -9999 -9999 2.17245E-1 -9999 -9999 -9999 -9999 -9999 -9999 -9999 -9999 -9999 -9999 -9999 -9999 -9999 -9999 -9999 -9999 -9999 -9999 -9999 -9999 -9999 -9999 -9999 -9999 -9999 -9999 -9999 -9999 -9999 -9999 -9999 -9999 -9999 -9999 -9999 -9999 -9999 -9999 -9999 -9999 -9999 -9999 -9999 -9999 -9999 -9999 -9999 -9999 -9999 -9999 -9999 -9999 -9999 -9999 -9999 -9999 -9999 -9999 -9999 -9999 -9999 -9999 -9999 -9999 -9999 -9999 -9999 -9999 -9999 -9999 -9999 -9999 -9999 -9999 -9999 -9999 -9999 -9999 -9999 -9999 -9999 -9999 -9999 -9999 -9999 -9999 -9999 -9999 -9999 -9999 -9999 -9999 -9999 -9999 -9999 -9999 -9999 -9999 -9999 -9999 -9999 -9999 -9999 -9999 -9999 -9999 -9999 -9999 -9999 -9999 -9999 -9999 -9999 -9999 -9999 -9999 -9999 -9999 -9999 -9999 -9999 -9999 -9999 -9999 -9999 -9999 -9999 -9999 -9999 -9999 -9999 -9999 -9999 -9999 -9999 -9999 -9999 -9999 -9999 -9999 -9999 -9999 -9999 -9999 -9999 -9999 -9999 -9999 -9999 -9999 -9999 -9999 -9999 -9999 -9999 -9999 -9999 -9999 -9999 -9999 -9999 -9999 -9999 -9999 -9999 -9999 -9999 -9999 -9999 -9999 -9999 -9999 -9999 -9999 -9999 -9999 -9999 -9999 -9999 -9999 -9999 -9999 -9999 -9999 -9999 -9999 -9999 -9999 -9999 -9999 -9999 -9999 -9999 -9999 -9999 -9999 -9999 -9999 -9999 -9999 -9999 -9999 -9999 -9999 -9999 -9999 -9999 -9999 -9999 -9999 -9999 -9999 -9999 -9999 -9999 -9999 -9999 -9999 -9999 -9999 -9999 -9999 -9999 -9999 -9999 -9999 -9999 -9999 -9999 -9999 -9999 -9999 -9999 -9999 -9999 -9999 -9999 -9999 -9999 -9999 -9999 -9999 -9999 -9999
-9999 -9999 -9999 -9999 -9999 -9999 -9999 -9999 -9999 -9999 -9999 -9999 -9999 -9999 -9999 -9999 -9999 -9999 -9999 -9999 -9999 -9999 -9999 -9999 -9999 -9999 -9999 -9999 -9999 -9999 -9999 -9999 -9999 -9999 -9999 -9999 -9999 -9999 -9999 -9999 -9999 -9999 -9999 -9999 -9999 -9999 -9999 -9999 -9999 -9999 -9999 -9999 -9999 -9999 -9999 -9999 -9999 -9999 -9999 -9999 -9999 -9999 -9999 -9999 -9999 -9999 -9999 -9999 -9999 -9999 -9999 -9999 -9999 -9999 -9999 -9999 -9999 -9999 -9999 -9999 -9999 -9999 -9999 -9999 -9999 -9999 -9999 -9999 -9999 -9999 -9999 -9999 -9999 -9999 -9999 -9999 -9999 -9999 -9999 -9999 -9999 -9999 -9999 -9999 -9999 -9999 -9999 -9999 -9999 -9999 -9999 -9999 -9999 -9999 -9999 -9999 -9999 -9999 -9999 -9999 -9999 -9999 -9999 -9999 -9999 -9999 -9999 -9999 -9999 -9999 -9999 -9999 -9999 -9999 -9999 -9999 -9999 -9999 -9999 -9999 -9999 -9999 -9999 -9999 -9999 -9999 -9999 -9999 -9999 -9999 -9999 -9999 -9999 -9999 -9999 -9999 -9999 -9999 -9999 -9999 -9999 -9999 -9999 -9999 -9999 -9999 -9999 -9999 -9999 -9999 -9999 -9999 -9999 -9999 -9999 -9999 -9999 -9999 -9999 -9999 -9999 -9999 -9999 -9999 -9999 -9999 -9999 -9999 -9999 -9999 -9999 -9999 -9999 -9999 -9999 -9999 -9999 -9999 -9999 -9999 -9999 -9999 -9999 -9999 -9999 -9999 -9999 -9999 -9999 -9999 -9999 -9999 -9999 -9999 -9999 -9999 -9999 -9999 -9999 -9999 -9999 -9999 -9999 -9999 -9999 -9999 -9999 -9999 -9999 -9999 -9999 -9999 -9999 -9999 -9999 -9999 -9999 -9999 -9999 -9999 -9999 -9999 -9999 -9999 -9999 -9999 -9999 -9999 -9999 -9999 -9999 -9999 -9999 -9999 -9999 -9999 -9999 -9999 -9999 -9999 -9999 -9999 -9999 -9999
-9999 2.57073E-1 -9999 -9999 -9999 -9999 -9999 -9999 -9999 -9999 -9999 -9999 -9999 -9999 -9999 -9999 -9999 -9999 -9999 -9999 -9999 -9999 -9999 -9999 -9999 -9999 -9999 -9999 -9999 -9999 -9999 -9999 -9999 -9999 -9999 -9999 -9999 -9999 -9999 -9999 -9999 -9999 -9999 -9999 -9999 -9999 -9999 -9999 -9999 -9999 -9999 -9999 -9999 -9999 -9999 -9999 -9999 -9999 -9999 -9999 -9999 -9999 -9999 -9999 -9999 -9999 -9999 -9999 -9999 -9999 -9999 -9999 -9999 -9999 -9999 -9999 -9999 -9999 -9999 -9999 -9999 -9999 -9999 -9999 -9999 -9999 -9999 -9999 -9999 -9999 -9999 -9999 -9999 -9999 -9999 -9999 -9999 -9999 -9999 -9999 -9999 -9999 -9999 -9999 -9999 -9999 -9999 -9999 -9999 -9999 -9999 -9999 -9999 -9999 -9999 -9999 -9999 -9999 -9999 -9999 -9999 -9999 -9999 -9999 -9999 -9999 -9999 -9999 -9999 -9999 -9999 -9999 -9999 -9999 -9999 -9999 -9999 -9999 -9999 -9999 -9999 -9999 -9999 -9999 -9999 -9999 -9999 -9999 -9999 -9999 -9999 -9999 -9999 -9999 -9999 -9999 -9999 -9999 -9999 -9999 -9999 -9999 -9999 -9999 -9999 -9999 -9999 -9999 -9999 -9999 -9999 -9999 -9999 -9999 -9999 -9999 -9999 -9999 -9999 -9999 -9999 -9999 -9999 -9999 -9999 -9999 -9999 -9999 -9999 -9999 -9999 -9999 -9999 -9999 -9999 -9999 -9999 -9999 -9999 -9999 -9999 -9999 -9999 -9999 -9999 -9999 -9999 -9999 -9999 -9999 -9999 -9999 -9999 -9999 -9999 -9999 -9999 -9999 -9999 -9999 -9999 -9999 -9999 -9999 -9999 -9999 -9999 -9999 -9999 -9999 -9999 -9999 -9999 -9999 -9999 -9999 -9999 -9999 -9999 -9999 -9999 -9999 -9999 -9999 -9999 -9999 -9999 -9999 -9999 -9999 -9999 -9999 -9999 -9999 -9999 -9999 -9999 -9999 -9999 -9999 -9999 -9999 -9999 -9999
-9999 -9999 -9999 -9999 -9999 -9999 -9999 -9999 -9999 -9999 -9999 -9999 -9999 -9999 -9999 -9999 -9999 -9999 -9999 -9999 -9999 -9999 -9999 -9999 -9999 -9999 -9999 -9999 -9999 -9999 -9999 -9999 -9999 -9999 -9999 -9999 -9999 -9999 -9999 -9999 -9999 -9999 -9999 -9999 -9999 -9999 -9999 -9999 -9999 -9999 -9999 -9999 -9999 -9999 -9999 -9999 -9999 -9999 -9999 -9999 -9999 -9999 -9999 -9999 -9999 -9999 -9999 -9999 -9999 -9999 -9999 -9999 -9999 -9999 -9999 -9999 -9999 -9999 -9999 -9999 -9999 -9999 -9999 -9999 -9999 -9999 -9999 -9999 -9999 -9999 -9999 -9999 -9999 -9999 -9999 -9999 -9999 -9999 -9999 -9999 -9999 -9999 -9999 -9999 -9999 -9999 -9999 -9999 -9999 -9999 -9999 -9999 -9999 -9999 -9999 -9999 -9999 -9999 -9999 -9999 -9999 -9999 -9999 -9999 -9999 -9999 -9999 -9999 -9999 -9999 -9999 -9999 -9999 -9999 -9999 -9999 -9999 -9999 -9999 -9999 -9999 -9999 -9999 -9999 -9999 -9999 -9999 -9999 -9999 -9999 -9999 -9999 -9999 -9999 -9999 -9999 -9999 -9999 -9999 -9999 -9999 -9999 -9999 -9999 -9999 -9999 -9999 -9999 -9999 -9999 -9999 -9999 -9999 -9999 -9999 -9999 -9999 -9999 -9999 -9999 -9999 -9999 -9999 -9999 -9999 -9999 -9999 -9999 -9999 -9999 -9999 -9999 -9999 -9999 -9999 -9999 -9999 -9999 -9999 -9999 -9999 -9999 -9999 -9999 -9999 -9999 -9999 -9999 -9999 -9999 -9999 -9999 -9999 -9999 -9999 -9999 -9999 -9999 -9999 -9999 -9999 -9999 -9999 -9999 -9999 -9999 -9999 -9999 -9999 -9999 -9999 -9999 -9999 -9999 -9999 -9999 -9999 -9999 -9999 -9999 -9999 -9999 -9999 -9999 -9999 -9999 -9999 -9999 -9999 -9999 -9999 -9999 -9999 -9999 -9999 -9999 -9999 -9999 -9999 -9999 -9999 -9999 -9999 -9999
-9999 -9999 -9999 -9999 -9999 -9999 -9999 -9999 -9999 -9999 -9999 -9999 -9999 -9999 -9999 -9999 -9999 -9999 -9999 -9999 -9999 -9999 -9999 -9999 -9999 -9999 -9999 -9999 -9999 -9999 -9999 -9999 -9999 -9999 -9999 -9999 -9999 -9999 -9999 -9999 -9999 -9999 -9999 -9999 -9999 -9999 -9999 -9999 -9999 -9999 -9999 -9999 -9999 -9999 -9999 -9999 -9999 -9999 -9999 -9999 -9999 -9999 -9999 -9999 -9999 -9999 -9999 -9999 -9999 -9999 -9999 -9999 -9999 -9999 -9999 -9999 -9999 -9999 -9999 -9999 -9999 -9999 -9999 -9999 -9999 -9999 -9999 -9999 -9999 -9999 -9999 -9999 -9999 -9999 -9999 -9999 -9999 -9999 -9999 -9999 -9999 -9999 -9999 -9999 -9999 -9999 -9999 -9999 -9999 -9999 -9999 -9999 -9999 -9999 -9999 -9999 -9999 -9999 -9999 -9999 -9999 -9999 -9999 -9999 -9999 -9999 -9999 -9999 -9999 -9999 -9999 -9999 -9999 -9999 -9999 -9999 -9999 -9999 -9999 -9999 -9999 -9999 -9999 -9999 -9999 -9999 -9999 -9999 -9999 -9999 -9999 -9999 -9999 -9999 -9999 -9999 -9999 -9999 -9999 -9999 -9999 -9999 -9999 -9999 -9999 -9999 -9999 -9999 -9999 -9999 -9999 -9999 -9999 -9999 -9999 -9999 -9999 -9999 -9999 -9999 -9999 -9999 -9999 -9999 -9999 -9999 -9999 -9999 -9999 -9999 -9999 -9999 -9999 -9999 -9999 -9999 -9999 -9999 -9999 -9999 -9999 -9999 -9999 -9999 -9999 -9999 -9999 -9999 -9999 -9999 -9999 -9999 -9999 -9999 -9999 -9999 -9999 -9999 -9999 -9999 -9999 -9999 -9999 -9999 -9999 -9999 -9999 -9999 -9999 -9999 -9999 -9999 -9999 -9999 -9999 -9999 -9999 -9999 -9999 -9999 -9999 -9999 -9999 -9999 -9999 -9999 -9999 -9999 -9999 -9999 -9999 -9999 -9999 -9999 -9999 -9999 -9999 -9999 -9999 -9999 -9999 -9999 -9999 -9999
-9999 -9999 -9999 -9999 -9999 -9999 -9999 -9999 -9999 -9999 -9999 -9999 -9999 -9999 -9999 -9999 -9999 -9999 -9999 -9999 -9999 -9999 -9999 -9999 -9999 -9999 -9999 -9999 -9999 -9999 -9999 -9999 -9999 -9999 -9999 -9999 -9999 -9999 -9999 -9999 -9999 -9999 -9999 -9999 -9999 -9999 -9999 -9999 -9999 -9999 -9999 -9999 -9999 -9999 -9999 -9999 -9999 -9999 -9999 -9999 -9999 -9999 -9999 -9999 -9999 -9999 -9999 -9999 -9999 -9999 -9999 -9999 -9999 -9999 -9999 -9999 -9999 -9999 -9999 -9999 -9999 -9999 -9999 -9999 -9999 -9999 -9999 -9999 -9999 -9999 -9999 -9999 -9999 -9999 -9999 -9999 -9999 -9999 -9999 -9999 -9999 -9999 -9999 -9999 -9999 -9999 -9999 -9999 -9999 -9999 -9999 -9999 -9999 -9999 -9999 -9999 -9999 -9999 -9999 -9999 -9999 -9999 -9999 -9999 -9999 -9999 -9999 -9999 -9999 -9999 -9999 -9999 -9999 -9999 -9999 -9999 -9999 -9999 -9999 -9999 -9999 -9999 -9999 -9999 -9999 -9999 -9999 -9999 -9999 -9999 -9999 -9999 -9999 -9999 -9999 -9999 -9999 -9999 -9999 -9999 -9999 -9999 -9999 -9999 -9999 -9999 -9999 -9999 -9999 -9999 -9999 -9999 -9999 -9999 -9999 -9999 -9999 -9999 -9999 -9999 -9999 -9999 -9999 -9999 -9999 -9999 -9999 -9999 -9999 -9999 -9999 -9999 -9999 -9999 -9999 -9999 -9999 -9999 -9999 -9999 -9999 -9999 -9999 -9999 -9999 -9999 -9999 -9999 -9999 -9999 -9999 -9999 -9999 -9999 -9999 -9999 -9999 -9999 -9999 -9999 -9999 -9999 -9999 -9999 -9999 -9999 -9999 -9999 -9999 -9999 -9999 -9999 -9999 -9999 -9999 -9999 -9999 -9999 -9999 -9999 -9999 -9999 -9999 -9999 -9999 -9999 -9999 -9999 -9999 -9999 -9999 -9999 -9999 -9999 -9999 -9999 -9999 -9999 -9999 -9999 -9999 -9999 -9999 -9999
-9999 -9999 -9999 -9999 -9999 -9999 -9999 -9999 -9999 -9999 -9999 -9999 -9999 -9999 -9999 -9999 -9999 -9999 -9999 -9999 -9999 -9999 -9999 -9999 -9999 -9999 -9999 -9999 -9999 -9999 -9999 -9999 -9999 -9999 -9999 -9999 -9999 -9999 -9999 -9999 -9999 -9999 -9999 -9999 -9999 -9999 -9999 -9999 -9999 -9999 -9999 -9999 -9999 -9999 -9999 -9999 -9999 -9999 -9999 -9999 -9999 -9999 -9999 -9999 -9999 -9999 -9999 -9999 -9999 -9999 -9999 -9999 -9999 -9999 -9999 -9999 -9999 -9999 -9999 -9999 -9999 -9999 -9999 -9999 -9999 -9999 -9999 -9999 -9999 -9999 -9999 -9999 -9999 -9999 -9999 -9999 -9999 -9999 -9999 -9999 -9999 -9999 -9999 -9999 -9999 -9999 -9999 -9999 -9999 -9999 -9999 -9999 -9999 -9999 -9999 -9999 -9999 -9999 -9999 -9999 -9999 -9999 -9999 -9999 -9999 -9999 -9999 -9999 -9999 -9999 -9999 -9999 -9999 -9999 -9999 -9999 -9999 -9999 -9999 -9999 -9999 -9999 -9999 -9999 -9999 -9999 -9999 -9999 -9999 -9999 -9999 -9999 -9999 -9999 -9999 -9999 -9999 -9999 -9999 -9999 -9999 -9999 -9999 -9999 -9999 -9999 -9999 -9999 -9999 -9999 -9999 -9999 -9999 -9999 -9999 -9999 -9999 -9999 -9999 -9999 -9999 -9999 -9999 -9999 -9999 -9999 -9999 -9999 -9999 -9999 -9999 -9999 -9999 -9999 -9999 -9999 -9999 -9999 -9999 -9999 -9999 -9999 -9999 -9999 -9999 -9999 -9999 -9999 -9999 -9999 -9999 -9999 -9999 -9999 -9999 -9999 -9999 -9999 -9999 -9999 -9999 -9999 -9999 -9999 -9999 -9999 -9999 -9999 -9999 -9999 -9999 -9999 -9999 -9999 -9999 -9999 -9999 -9999 -9999 -9999 -9999 -9999 -9999 -9999 -9999 -9999 -9999 -9999 -9999 -9999 -9999 -9999 -9999 -9999 -9999 -9999 -9999 -9999 -9999 -9999 -9999 -9999 -9999 -9999
-9999 -9999 -9999 -9999 -9999 -9999 -9999 -9999 -9999 -9999 -9999 -9999 -9999 -9999 -9999 -9999 -9999 -9999 -9999 -9999 -9999 -9999 -9999 -9999 -9999 -9999 -9999 -9999 -9999 -9999 -9999 -9999 -9999 -9999 -9999 -9999 -9999 -9999 -9999 -9999 -9999 -9999 -9999 -9999 -9999 -9999 -9999 -9999 -9999 -9999 -9999 -9999 -9999 -9999 -9999 -9999 -9999 -9999 -9999 -9999 -9999 -9999 -9999 -9999 -9999 -9999 -9999 -9999 -9999 -9999 -9999 -9999 -9999 -9999 -9999 -9999 -9999 -9999 -9999 -9999 -9999 -9999 -9999 -9999 -9999 -9999 -9999 -9999 -9999 -9999 -9999 -9999 -9999 -9999 -9999 -9999 -9999 -9999 -9999 -9999 -9999 -9999 -9999 -9999 -9999 -9999 -9999 -9999 -9999 -9999 -9999 -9999 -9999 -9999 -9999 -9999 -9999 -9999 -9999 -9999 -9999 -9999 -9999 -9999 -9999 -9999 -9999 -9999 -9999 -9999 -9999 -9999 -9999 -9999 -9999 -9999 -9999 -9999 -9999 -9999 -9999 -9999 -9999 -9999 -9999 -9999 -9999 -9999 -9999 -9999 -9999 -9999 -9999 -9999 -9999 -9999 -9999 -9999 -9999 -9999 -9999 -9999 -9999 -9999 -9999 -9999 -9999 -9999 -9999 -9999 -9999 -9999 -9999 -9999 -9999 -9999 -9999 -9999 -9999 -9999 -9999 -9999 -9999 -9999 -9999 -9999 -9999 -9999 -9999 -9999 -9999 -9999 -9999 -9999 -9999 -9999 -9999 -9999 -9999 -9999 -9999 -9999 -9999 -9999 -9999 -9999 -9999 -9999 -9999 -9999 -9999 -9999 -9999 -9999 -9999 -9999 -9999 -9999 -9999 -9999 -9999 -9999 -9999 -9999 -9999 -9999 -9999 -9999 -9999 -9999 -9999 -9999 -9999 -9999 -9999 -9999 -9999 -9999 -9999 -9999 -9999 -9999 -9999 -9999 -9999 -9999 -9999 -9999 -9999 -9999 -9999 -9999 -9999 -9999 -9999 -9999 -9999 -9999 -9999 -9999 -9999 -9999 -9999 -9999
-9999 -9999 -9999 -9999 -9999 -9999 -9999 -9999 -9999 -9999 -9999 -9999 -9999 -9999 -9999 -9999 -9999 -9999 -9999 -9999 -9999 -9999 -9999 -9999 -9999 -9999 -9999 -9999 -9999 -9999 -9999 -9999 -9999 -9999 -9999 -9999 -9999 -9999 -9999 -9999 -9999 -9999 -9999 -9999 -9999 -9999 -9999 -9999 -9999 -9999 -9999 -9999 -9999 -9999 -9999 -9999 -9999 -9999 -9999 -9999 -9999 -9999 -9999 -9999 -9999 -9999 -9999 -9999 -9999 -9999 -9999 -9999 -9999 -9999 -9999 -9999 -9999 -9999 -9999 -9999 -9999 -9999 -9999 -9999 -9999 -9999 -9999 -9999 -9999 -9999 -9999 -9999 -9999 -9999 -9999 -9999 -9999 -9999 -9999 -9999 -9999 -9999 -9999 -9999 -9999 -9999 -9999 -9999 -9999 -9999 -9999 -9999 -9999 -9999 -9999 -9999 -9999 -9999 -9999 -9999 -9999 -9999 -9999 -9999 -9999 -9999 -9999 -9999 -9999 -9999 -9999 -9999 -9999 -9999 -9999 -9999 -9999 -9999 -9999 -9999 -9999 -9999 -9999 -9999 -9999 -9999 -9999 -9999 -9999 -9999 -9999 -9999 -9999 -9999 -9999 -9999 -9999 -9999 -9999 -9999 -9999 -9999 -9999 -9999 -9999 -9999 -9999 -9999 -9999 -9999 -9999 -9999 -9999 -9999 -9999 -9999 -9999 -9999 -9999 -9999 -9999 -9999 -9999 -9999 -9999 -9999 -9999 -9999 -9999 -9999 -9999 -9999 -9999 -9999 -9999 -9999 -9999 -9999 -9999 -9999 -9999 -9999 -9999 -9999 -9999 -9999 -9999 -9999 -9999 -9999 -9999 -9999 -9999 -9999 -9999 -9999 -9999 -9999 -9999 -9999 -9999 -9999 -9999 -9999 -9999 -9999 -9999 -9999 -9999 -9999 -9999 -9999 -9999 -9999 -9999 -9999 -9999 -9999 -9999 -9999 -9999 -9999 -9999 -9999 -9999 -9999 -9999 -9999 -9999 -9999 -9999 -9999 -9999 -9999 -9999 -9999 -9999 -9999 -9999 -9999 -9999 -9999 -9999 -9999
-9999 -9999 -9999 -9999 -9999 -9999 -9999 -9999 -9999 -9999 -9999 -9999 -9999 -9999 -9999 -9999 -9999 -9999 -9999 -9999 -9999 -9999 -9999 -9999 -9999 -9999 -9999 -9999 -9999 -9999 -9999 -9999 -9999 -9999 -9999 -9999 -9999 -9999 -9999 -9999 -9999 -9999 -9999 -9999 -9999 -9999 -9999 -9999 -9999 -9999 -9999 -9999 -9999 -9999 -9999 -9999 -9999 -9999 -9999 -9999 -9999 -9999 -9999 -9999 -9999 -9999 -9999 -9999 -9999 -9999 -9999 -9999 -9999 -9999 -9999 -9999 -9999 -9999 -9999 -9999 -9999 -9999 -9999 -9999 -9999 -9999 -9999 -9999 -9999 -9999 -9999 -9999 -9999 -9999 -9999 -9999 -9999 -9999 -9999 -9999 -9999 -9999 -9999 -9999 -9999 -9999 -9999 -9999 -9999 -9999 -9999 -9999 -9999 -9999 -9999 -9999 -9999 -9999 -9999 -9999 -9999 -9999 -9999 -9999 -9999 -9999 -9999 -9999 -9999 -9999 -9999 -9999 -9999 -9999 -9999 -9999 -9999 -9999 -9999 -9999 -9999 -9999 -9999 -9999 -9999 -9999 -9999 -9999 -9999 -9999 -9999 -9999 -9999 -9999 -9999 -9999 -9999 -9999 -9999 -9999 -9999 -9999 -9999 -9999 -9999 -9999 -9999 -9999 -9999 -9999 -9999 -9999 -9999 -9999 -9999 -9999 -9999 -9999 -9999 -9999 -9999 -9999 -9999 -9999 -9999 -9999 -9999 -9999 -9999 -9999 -9999 -9999 -9999 -9999 -9999 -9999 -9999 -9999 -9999 -9999 -9999 -9999 -9999 -9999 -9999 -9999 -9999 -9999 -9999 -9999 -9999 -9999 -9999 -9999 -9999 -9999 -9999 -9999 -9999 -9999 -9999 -9999 -9999 -9999 -9999 -9999 -9999 -9999 -9999 -9999 -9999 -9999 -9999 -9999 -9999 -9999 -9999 -9999 -9999 -9999 -9999 -9999 -9999 -9999 -9999 -9999 -9999 -9999 -9999 -9999 -9999 -9999 -9999 -9999 -9999 -9999 -9999 -9999 -9999 -9999 -9999 -9999 -9999 -9999
-9999 -9999 -9999 -9999 -9999 -9999 -9999 -9999 -9999 -9999 -9999 -9999 -9999 -9999 -9999 -9999 -9999 -9999 -9999 -9999 -9999 -9999 -9999 -9999 -9999 -9999 -9999 -9999 -9999 -9999 -9999 -9999 -9999 -9999 -9999 -9999 -9999 -9999 -9999 -9999 -9999 -9999 -9999 -9999 -9999 -9999 -9999 -9999 -9999 -9999 -9999 -9999 -9999 -9999 -9999 -9999 -9999 -9999 -9999 -9999 -9999 -9999 -9999 -9999 -9999 -9999 -9999 -9999 -9999 -9999 -9999 -9999 -9999 -9999 -9999 -9999 -9999 -9999 -9999 -9999 -9999 -9999 -9999 -9999 -9999 -9999 -9999 -9999 -9999 -9999 -9999 -9999 -9999 -9999 -9999 -9999 -9999 -9999 -9999 -9999 -9999 -9999 -9999 -9999 -9999 -9999 -9999 -9999 -9999 -9999 -9999 -9999 -9999 -9999 -9999 -9999 -9999 -9999 -9999 -9999 -9999 -9999 -9999 -9999 -9999 -9999 -9999 -9999 -9999 -9999 -9999 -9999 -9999 -9999 -9999 -9999 -9999 -9999 -9999 -9999 -9999 -9999 -9999 -9999 -9999 -9999 -9999 -9999 -9999 -9999 -9999 -9999 -9999 -9999 -9999 -9999 -9999 -9999 -9999 -9999 -9999 -9999 -9999 -9999 -9999 -9999 -9999 -9999 -9999 -9999 -9999 -9999 -9999 -9999 -9999 -9999 -9999 -9999 -9999 -9999 -9999 -9999 -9999 -9999 -9999 -9999 -9999 -9999 -9999 -9999 -9999 -9999 -9999 -9999 -9999 -9999 -9999 -9999 -9999 -9999 -9999 -9999 -9999 -9999 -9999 -9999 -9999 -9999 -9999 -9999 -9999 -9999 -9999 -9999 -9999 -9999 -9999 -9999 -9999 -9999 -9999 -9999 -9999 -9999 -9999 -9999 -9999 -9999 -9999 -9999 -9999 -9999 -9999 -9999 -9999 -9999 -9999 -9999 -9999 -9999 -9999 -9999 -9999 -9999 -9999 -9999 -9999 -9999 -9999 -9999 -9999 -9999 -9999 -9999 -9999 -9999 -9999 -9999 -9999 -9999 -9999 -9999 -9999 -9999
-9999 -9999 -9999 -9999 -9999 -9999 -9999 -9999 -9999 -9999 -9999 -9999 -9999 -9999 -9999 -9999 -9999 -9999 -9999 -9999 -9999 -9999 -9999 -9999 -9999 -9999 -9999 -9999 -9999 -9999 -9999 -9999 -9999 -9999 -9999 -9999 -9999 -9999 -9999 -9999 -9999 -9999 -9999 -9999 -9999 -9999 -9999 -9999 -9999 -9999 -9999 -9999 -9999 -9999 -9999 -9999 -9999 -9999 -9999 -9999 -9999 -9999 -9999 -9999 -9999 -9999 -9999 -9999 -9999 -9999 -9999 -9999 -9999 -9999 -9999 -9999 -9999 -9999 -9999 -9999 -9999 -9999 -9999 -9999 -9999 -9999 -9999 -9999 -9999 -9999 -9999 -9999 -9999 -9999 -9999 -9999 -9999 -9999 -9999 -9999 -9999 -9999 -9999 -9999 -9999 -9999 -9999 -9999 -9999 -9999 -9999 -9999 -9999 -9999 -9999 -9999 -9999 -9999 -9999 -9999 -9999 -9999 -9999 -9999 -9999 -9999 -9999 -9999 -9999 -9999 -9999 -9999 -9999 -9999 -9999 -9999 -9999 -9999 -9999 -9999 -9999 -9999 -9999 -9999 -9999 -9999 -9999 -9999 -9999 -9999 -9999 -9999 -9999 -9999 -9999 -9999 -9999 -9999 -9999 -9999 -9999 -9999 -9999 -9999 -9999 -9999 -9999 -9999 -9999 -9999 -9999 -9999 -9999 -9999 -9999 -9999 -9999 -9999 -9999 -9999 -9999 -9999 -9999 -9999 -9999 -9999 -9999 -9999 -9999 -9999 -9999 -9999 -9999 -9999 -9999 -9999 -9999 -9999 -9999 -9999 -9999 -9999 -9999 -9999 -9999 -9999 -9999 7.46478E-1 7.46164E-1 -9999 -9999 7.45764E-1 7.45134E-1 -9999 -9999 -9999 -9999 -9999 -9999 -9999 -9999 -9999 -9999 -9999 -9999 -9999 -9999 -9999 -9999 -9999 -9999 -9999 -9999 -9999 -9999 -9999 -9999 -9999 -9999 -9999 -9999 -9999 -9999 -9999 -9999 -9999 -9999 -9999 -9999 -9999 -9999 -9999 -9999 -9999 -9999 -9999 -9999 -9999 -9999 -9999 -9999 -9999 -9999 -9999
-9999 -9999 -9999 -9999 -9999 -9999 -9999 -9999 -9999 -9999 -9999 -9999 -9999 -9999 -9999 -9999 -9999 -9999 -9999 -9999 -9999 -9999 -9999 -9999 -9999 -9999 -9999 -9999 -9999 -9999 -9999 -9999 -9999 -9999 -9999 -9999 -9999 -9999 -9999 -9999 -9999 -9999 -9999 -9999 -9999 -9999 -9999 -9999 -9999 -9999 -9999 -9999 -9999 -9999 -9999 -9999 -9999 -9999 -9999 -9999 -9999 -9999 -9999 -9999 -9999 -9999 -9999 -9999 -9999 -9999 -9999 -9999 -9999 -9999 -9999 -9999 -9999 -9999 -9999 -9999 -9999 -9999 -9999 -9999 -9999 -9999 -9999 -9999 -9999 -9999 -9999 -9999 -9999 -9999 -9999 -9999 -9999 -9999 -9999 -9999 -9999 -9999 -9999 -9999 -9999 -9999 -9999 -9999 -9999 -9999 -9999 -9999 -9999 -9999 -9999 -9999 -9999 -9999 -9999 -9999 -9999 -9999 -9999 -9999 -9999 -9999 -9999 -9999 -9999 -9999 -9999 -9999 -9999 -9999 -9999 -9999 -9999 -9999 -9999 -9999 -9999 -9999 -9999 -9999 -9999 -9999 -9999 -9999 -9999 -9999 -9999 -9999 -9999 -9999 -9999 -9999 -9999 -9999 -9999 -9999 -9999 -9999 -9999 -9999 -9999 -9999 -9999 -9999 -9999 -9999 -9999 -9999 -9999 -9999 -9999 -9999 -9999 -9999 -9999 -9999 -9999 -9999 -9999 -9999 -9999 -9999 -9999 -9999 -9999 -9999 -9999 -9999 -9999 -9999 -9999 -9999 -9999 -9999 -9999 -9999 -9999 -9999 -9999 -9999 7.46864E-1 -9999 -9999 7.45592E-1 7.44977E-1 7.44934E-1 7.44704E-1 7.43958E-1 7.4951E-1 7.49028E-1 7.42591E-1 7.43124E-1 -9999 -9999 -9999 -9999 -9999 -9999 -9999 -9999 -9999 -9999 -9999 -9999 -9999 -9999 -9999 -9999 -9999 -9999 -9999 -9999 -9999 -9999 -9999 -9999 -9999 -9999 -9999 -9999 -9999 -9999 -9999 -9999 -9999 -9999 -9999 -9999 -9999 -9999 -9999 -9999 -9999 -9999 -9999 -9999 -9999 -9999 -9999 -9999
-9999 -9999 -9999 -9999 -9999 -9999 -9999 -9999 -9999 -9999 -9999 -9999 -9999 -9999 -9999 -9999 -9999 -9999 -9999 -9999 -9999 -9999 -9999 -9999 -9999 -9999 -9999 -9999 -9999 -9999 -9999 -9999 -9999 -9999 -9999 -9999 -9999 -9999 -9999 -9999 -9999 -9999 -9999 -9999 -9999 -9999 -9999 -9999 -9999 -9999 -9999 -9999 -9999 -9999 -9999 -9999 -9999 -9999 -9999 -9999 -9999 -9999 -9999 -9999 -9999 -9999 -9999 -9999 -9999 -9999 -9999 -9999 -9999 -9999 -9999 -9999 -9999 -9999 -9999 -9999 -9999 -9999 -9999 -9999 -9999 -9999 -9999 -9999 -9999 -9999 -9999 -9999 -9999 -9999 -9999 -9999 -9999 -9999 -9999 -9999 -9999 -9999 -9999 -9999 -9999 -9999 -9999 -9999 -9999 -9999 -9999 -9999 -9999 -9999 -9999 -9999 -9999 -9999 -9999 -9999 -9999 -9999 -9999 -9999 -9999 -9999 -9999 -9999 -9999 -9999 -9999 -9999 -9999 -9999 -9999 -9999 -9999 -9999 -9999 -9999 -9999 -9999 -9999 -9999 -9999 -9999 -9999 -9999 -9999 -9999 -9999 -9999 -9999 -9999 -9999 -9999 -9999 -9999 -9999 -9999 -9999 -9999 -9999 -9999 -9999 -9999 -9999 -9999 -9999 -9999 -9999 -9999 -9999 -9999 -9999 -9999 -9999 -9999 -9999 -9999 -9999 -9999 -9999 -9999 -9999 -9999 -9999 -9999 -9999 -9999 -9999 -9999 -9999 -9999 -9999 -9999 -9999 -9999 -9999 -9999 -9999 -9999 -9999 7.61335E-1 7.60841E-1 7.59866E-1 7.58956E-1 7.64218E-1 7.62288E-1 7.63415E-1 7.47585E-1 7.39474E-1 7.4573E-1 7.3796E-1 7.45043E-1 7.38106E-1 7.47522E-1 -9999 -9999 -9999 -9999 -9999 -9999 -9999 -9999 -9999 -9999 -9999 -9999 -9999 -9999 -9999 -9999 -9999 -9999 -9999 -9999 -9999 -9999 -9999 -9999 -9999 -9999 -9999 -9999 -9999 -9999 -9999 -9999 -9999 -9999 -9999 -9999 -9999 -9999 -9999 -9999 -9999 -9999 -9999 -9999 -9999 -9999 -9999
-9999 -9999 -9999 -9999 -9999 -9999 -9999 -9999 -9999 -9999 -9999 -9999 -9999 -9999 -9999 -9999 -9999 -9999 -9999 -9999 -9999 -9999 -9999 -9999 -9999 -9999 -9999 -9999 -9999 -9999 -9999 -9999 -9999 -9999 -9999 -9999 -9999 -9999 -9999 -9999 -9999 -9999 -9999 -9999 -9999 -9999 -9999 -9999 -9999 -9999 -9999 -9999 -9999 -9999 -9999 -9999 -9999 -9999 -9999 -9999 -9999 -9999 -9999 -9999 -9999 -9999 -9999 -9999 -9999 -9999 -9999 -9999 -9999 -9999 -9999 -9999 -9999 -9999 -9999 -9999 -9999 -9999 -9999 -9999 -9999 -9999 -9999 -9999 -9999 -9999 -9999 -9999 -9999 -9999 -9999 -9999 -9999 -9999 -9999 -9999 -9999 -9999 -9999 -9999 -9999 -9999 -9999 -9999 -9999 -9999 -9999 -9999 -9999 -9999 -9999 -9999 -9999 -9999 -9999 -9999 -9999 -9999 -9999 -9999 -9999 -9999 -9999 -9999 -9999 -9999 -9999 -9999 -9999 -9999 -9999 -9999 -9999 -9999 -9999 -9999 -9999 -9999 -9999 -9999 -9999 -9999 -9999 -9999 -9999 -9999 -9999 -9999 -9999 -9999 -9999 -9999 -9999 -9999 -9999 -9999 -9999 -9999 -9999 -9999 -9999 -9999 -9999 -9999 -9999 -9999 -9999 -9999 -9999 -9999 -9999 -9999 -9999 -9999 -9999 -9999 -9999 -9999 -9999 -9999 -9999 -9999 -9999 -9999 -9999 -9999 -9999 -9999 -9999 -9999 -9999 -9999 -9999 -9999 -9999 -9999 -9999 7.6141E-1 7.6128E-1 7.61047E-1 7.60209E-1 7.63734E-1 7.55234E-1 7.46787E-1 7.46116E-1 7.53305E-1 7.45816E-1 7.37726E-1 7.44197E-1 7.36543E-1 7.43421E-1 7.20709E-1 7.28475E-1 7.44068E-1 7.40408E-1 -9999 -9999 -9999 -9999 -9999 -9999 -9999 -9999 -9999 -9999 -9999 -9999 -9999 -9999 -9999 -9999 -9999 -9999 -9999 -9999 -9999 -9999 -9999 -9999 -9999 -9999 -9999 -9999 -9999 -9999 -9999 -9999 -9999 -9999 -9999 -9999 -9999 -9999 -9999 -9999 -9999 -9999 -9999 -9999 -9999
-9999 -9999 -9999 -9999 -9999 -9999 -9999 -9999 -9999 -9999 -9999 -9999 -9999 -9999 -9999 -9999 -9999 -9999 -9999 -9999 -9999 -9999 -9999 -9999 -9999 -9999 -9999 -9999 -9999 -9999 -9999 -9999 -9999 -9999 -9999 -9999 -9999 -9999 -9999 -9999 -9999 -9999 -9999 -9999 -9999 -9999 -9999 -9999 -9999 -9999 -9999 -9999 -9999 -9999 -9999 -9999 -9999 -9999 -9999 -9999 -9999 -9999 -9999 -9999 -9999 -9999 -9999 -9999 -9999 -9999 -9999 -9999 -9999 -9999 -9999 -9999 -9999 -9999 -9999 -9999 -9999 -9999 -9999 -9999 -9999 -9999 -9999 -9999 -9999 -9999 -9999 -9999 -9999 -9999 -9999 -9999 -9999 -9999 -9999 -9999 -9999 -9999 -9999 -9999 -9999 -9999 -9999 -9999 -9999 -9999 -9999 -9999 -9999 -9999 -9999 -9999 -9999 -9999 -9999 -9999 -9999 -9999 -9999 -9999 -9999 -9999 -9999 -9999 -9999 -9999 -9999 -9999 -9999 -9999 -9999 -9999 -9999 -9999 -9999 -9999 -9999 -9999 -9999 -9999 -9999 -9999 -9999 -9999 -9999 -9999 -9999 -9999 -9999 -9999 -9999 -9999 -9999 -9999 -9999 -9999 -9999 -9999 -9999 -9999 -9999 -9999 -9999 -9999 -9999 -9999 -9999 -9999 -9999 -9999 -9999 -9999 -9999 -9999 -9999 -9999 -9999 -9999 -9999 -9999 -9999 -9999 -9999 -9999 -9999 -9999 -9999 -9999 -9999 -9999 -9999 -9999 -9999 -9999 -9999 -9999 7.6141E-1 7.6139E-1 7.60731E-1 7.66466E-1 7.65858E-1 7.56403E-1 7.47328E-1 7.3084E-1 7.2977E-1 7.29874E-1 7.37347E-1 7.2177E-1 7.20967E-1 7.20618E-1 7.27773E-1 7.19493E-1 7.18746E-1 7.1089E-1 7.34827E-1 7.39538E-1 -9999 -9999 -9999 -9999 -9999 -9999 -9999 -9999 -9999 -9999 -9999 -9999 -9999 -9999 -9999 -9999 -9999 -9999 -9999 -9999 -9999 -9999 -9999 -9999 -9999 -9999 -9999 -9999 -9999 -9999 -9999 -9999 -9999 -9999 -9999 -9999 -9999 -9999 -9999 -9999 -9999 -9999 -9999 -9999
-9999 -9999 -9999 -9999 -9999 -9999 -9999 -9999 -9999 -9999 -9999 -9999 -9999 -9999 -9999 -9999 -9999 -9999 -9999 -9999 -9999 -9999 -9999 -9999 -9999 -9999 -9999 -9999 -9999 -9999 -9999 -9999 -9999 -9999 -9999 -9999 -9999 -9999 -9999 -9999 -9999 -9999 -9999 -9999 -9999 -9999 -9999 -9999 -9999 -9999 -9999 -9999 -9999 -9999 -9999 -9999 -9999 -9999 -9999 -9999 -9999 -9999 -9999 -9999 -9999 -9999 -9999 -9999 -9999 -9999 -9999 -9999 -9999 -9999 -9999 -9999 -9999 -9999 -9999 -9999 -9999 -9999 -9999 -9999 -9999 -9999 -9999 -9999 -9999 -9999 -9999 -9999 -9999 -9999 -9999 -9999 -9999 -9999 -9999 -9999 -9999 -9999 -9999 -9999 -9999 -9999 -9999 -9999 -9999 -9999 -9999 -9999 -9999 -9999 -9999 -9999 -9999 -9999 -9999 -9999 -9999 -9999 -9999 -9999 -9999 -9999 -9999 -9999 -9999 -9999 -9999 -9999 -9999 -9999 -9999 -9999 -9999 -9999 -9999 -9999 -9999 -9999 -9999 -9999 -9999 -9999 -9999 -9999 -9999 -9999 -9999 -9999 -9999 -9999 -9999 -9999 -9999 -9999 -9999 -9999 -9999 -9999 -9999 -9999 -9999 -9999 -9999 -9999 -9999 -9999 -9999 -9999 -9999 -9999 -9999 -9999 -9999 -9999 -9999 -9999 -9999 -9999 -9999 -9999 -9999 -9999 -9999 -9999 -9999 -9999 -9999 -9999 -9999 -9999 -9999 -9999 -9999 -9999 -9999 -9999 7.6141E-1 7.67235E-1 7.66088E-1 7.64277E-1 7.57153E-1 7.56306E-1 7.32867E-1 7.15195E-1 6.89588E-1 6.89443E-1 7.21285E-1 7.05403E-1 6.96391E-1 6.96088E-1 7.03786E-1 6.94683E-1 6.85099E-1 6.92294E-1 6.8505E-1 7.56306E-1 -9999 -9999 -9999 -9999 -9999 -9999 -9999 -9999 -9999 -9999 -9999 -9999 -9999 -9999 -9999 -9999 -9999 -9999 -9999 -9999 -9999 -9999 -9999 -9999 -9999 -9999 -9999 -9999 -9999 -9999 -9999 -9999 -9999 -9999 -9999 -9999 -9999 -9999 -9999 -9999 -9999 -9999 -9999 -9999
-9999 -9999 -9999 -9999 -9999 -9999 -9999 -9999 -9999 -9999 -9999 -9999 -9999 -9999 -9999 -9999 -9999 -9999 -9999 -9999 -9999 -9999 -9999 -9999 -9999 -9999 -9999 -9999 -9999 -9999 -9999 -9999 -9999 -9999 -9999 -9999 -9999 -9999 -9999 -9999 -9999 -9999 -9999 -9999 -9999 -9999 -9999 -9999 -9999 -9999 -9999 -9999 -9999 -9999 -9999 -9999 -9999 -9999 -9999 -9999 -9999 -9999 -9999 -9999 -9999 -9999 -9999 -9999 -9999 -9999 -9999 -9999 -9999 -9999 -9999 -9999 -9999 -9999 -9999 -9999 -9999 -9999 -9999 -9999 -9999 -9999 -9999 -9999 -9999 -9999 -9999 -9999 -9999 -9999 -9999 -9999 -9999 -9999 -9999 -9999 -9999 -9999 -9999 -9999 -9999 -9999 -9999 -9999 -9999 -9999 -9999 -9999 -9999 -9999 -9999 -9999 -9999 -9999 -9999 -9999 -9999 -9999 -9999 -9999 -9999 -9999 -9999 -9999 -9999 -9999 -9999 -9999 -9999 -9999 -9999 -9999 -9999 -9999 -9999 -9999 -9999 -9999 -9999 -9999 -9999 -9999 -9999 -9999 -9999 -9999 -9999 -9999 -9999 -9999 -9999 -9999 -9999 -9999 -9999 -9999 -9999 -9999 -9999 -9999 -9999 -9999 -9999 -9999 -9999 -9999 -9999 -9999 -9999 -9999 -9999 -9999 -9999 -9999 -9999 -9999 -9999 -9999 -9999 -9999 -9999 -9999 -9999 -9999 -9999 -9999 -9999 -9999 -9999 -9999 -9999 -9999 -9999 7.6141E-1 7.6141E-1 7.6141E-1 7.61088E-1 7.6497E-1 7.56917E-1 7.49501E-1 7.49515E-1 7.34547E-1 7.17754E-1 6.99222E-1 6.4674E-1 6.63135E-1 7.04682E-1 6.71989E-1 6.53738E-1 6.53636E-1 6.94827E-1 6.604E-1 6.32766E-1 6.40669E-1 6.66932E-1 7.25811E-1 -9999 -9999 -9999 -9999 -9999 -9999 -9999 -9999 -9999 -9999 -9999 -9999 -9999 -9999 -9999 -9999 -9999 -9999 -9999 -9999 -9999 -9999 -9999 -9999 -9999 -9999 -9999 -9999 -9999 -9999 -9999 -9999 -9999 -9999 -9999 -9999 -9999 -9999 -9999 -9999 -9999 -9999 -9999 -9999
-9999 -9999 -9999 -9999 -9999 -9999 -9999 -9999 -9999 -9999 -9999 -9999 -9999 -9999 -9999 -9999 -9999 -9999 -9999 -9999 -9999 -9999 -9999 -9999 -9999 -9999 -9999 -9999 -9999 -9999 -9999 -9999 -9999 -9999 -9999 -9999 -9999 -9999 -9999 -9999 -9999 -9999 -9999 -9999 -9999 -9999 -9999 -9999 -9999 -9999 -9999 -9999 -9999 -9999 -9999 -9999 -9999 -9999 -9999 -9999 -9999 -9999 -9999 -9999 -9999 -9999 -9999 -9999 -9999 -9999 -9999 -9999 -9999 -9999 -9999 -9999 -9999 -9999 -9999 -9999 -9999 -9999 -9999 -9999 -9999 -9999 -9999 -9999 -9999 -9999 -9999 -9999 -9999 -9999 -9999 -9999 -9999 -9999 -9999 -9999 -9999 -9999 -9999 -9999 -9999 -9999 -9999 -9999 -9999 -9999 -9999 -9999 -9999 -9999 -9999 -9999 -9999 -9999 -9999 -9999 -9999 -9999 -9999 -9999 -9999 -9999 -9999 -9999 -9999 -9999 -9999 -9999 -9999 -9999 -9999 -9999 -9999 -9999 -9999 -9999 -9999 -9999 -9999 -9999 -9999 -9999 -9999 -9999 -9999 -9999 -9999 -9999 -9999 -9999 -9999 -9999 -9999 -9999 -9999 -9999 -9999 -9999 -9999 -9999 -9999 -9999 -9999 -9999 -9999 -9999 -9999 -9999 -9999 -9999 -9999 -9999 -9999 -9999 -9999 -9999 -9999 -9999 -9999 -9999 -9999 -9999 -9999 -9999 -9999 -9999 -9999 -9999 -9999 -9999 -9999 -9999 7.74511E-1 7.74511E-1 7.80554E-1 7.80276E-1 7.71562E-1 7.63488E-1 7.55721E-1 7.55596E-1 7.48891E-1 7.3415E-1 7.01785E-1 6.90507E-1 6.19277E-1 6.18174E-1 6.7044E-1 6.70324E-1 6.17373E-1 6.43788E-1 6.8583E-1 6.33957E-1 6.58656E-1 6.9178E-1 7.00759E-1 7.34209E-1 -9999 -9999 -9999 -9999 -9999 -9999 -9999 -9999 -9999 -9999 -9999 -9999 -9999 -9999 -9999 -9999 -9999 -9999 -9999 -9999 -9999 -9999 -9999 -9999 -9999 -9999 -9999 -9999 -9999 -9999 -9999 -9999 -9999 -9999 -9999 -9999 -9999 -9999 -9999 -9999 -9999 -9999 -9999 -9999
-9999 -9999 -9999 -9999 -9999 -9999 -9999 -9999 -9999 -9999 -9999 -9999 -9999 -9999 -9999 -9999 -9999 -9999 -9999 -9999 -9999 -9999 -9999 -9999 -9999 -9999 -9999 -9999 -9999 -9999 -9999 -9999 -9999 -9999 -9999 -9999 -9999 -9999 -9999 -9999 -9999 -9999 -9999 -9999 -9999 -9999 -9999 -9999 -9999 -9999 -9999 -9999 -9999 -9999 -9999 -9999 -9999 -9999 -9999 -9999 -9999 -9999 -9999 -9999 -9999 -9999 -9999 -9999 -9999 -9999 -9999 -9999 -9999 -9999 -9999 -9999 -9999 -9999 -9999 -9999 -9999 -9999 -9999 -9999 -9999 -9999 -9999 -9999 -9999 -9999 -9999 -9999 -9999 -9999 -9999 -9999 -9999 -9999 -9999 -9999 -9999 -9999 -9999 -9999 -9999 -9999 -9999 -9999 -9999 -9999 -9999 -9999 -9999 -9999 -9999 -9999 -9999 -9999 -9999 -9999 -9999 -9999 -9999 -9999 -9999 -9999 -9999 -9999 -9999 -9999 -9999 -9999 -9999 -9999 -9999 -9999 -9999 -9999 -9999 -9999 -9999 -9999 -9999 -9999 -9999 -9999 -9999 -9999 -9999 -9999 -9999 -9999 -9999 -9999 -9999 -9999 -9999 -9999 -9999 -9999 -9999 -9999 -9999 -9999 -9999 -9999 -9999 -9999 -9999 -9999 -9999 -9999 -9999 -9999 -9999 -9999 -9999 -9999 -9999 -9999 -9999 -9999 -9999 -9999 -9999 -9999 -9999 -9999 -9999 -9999 -9999 -9999 -9999 -9999 -9999 -9999 7.74511E-1 7.74511E-1 7.80554E-1 7.79011E-1 7.71362E-1 7.56514E-1 7.41531E-1 7.41444E-1 7.27309E-1 7.27608E-1 6.87031E-1 6.49955E-1 6.19774E-1 5.81406E-1 6.25481E-1 5.79239E-1 5.78136E-1 6.41085E-1 6.59147E-1 6.59977E-1 6.60721E-1 7.10766E-1 7.42341E-1 7.59897E-1 7.47552E-1 7.49058E-1 -9999 -9999 -9999 -9999 -9999 -9999 -9999 -9999 -9999 -9999 -9999 -9999 -9999 -9999 -9999 -9999 -9999 -9999 -9999 -9999 -9999 -9999 -9999 -9999 -9999 -9999 -9999 -9999 -9999 -9999 -9999 -9999 -9999 -9999 -9999 -9999 -9999 -9999 -9999 -9999 -9999 -9999
-9999 -9999 -9999 -9999 -9999 -9999 -9999 -9999 -9999 -9999 -9999 -9999 -9999 -9999 -9999 -9999 -9999 -9999 -9999 -9999 -9999 -9999 -9999 -9999 -9999 -9999 -9999 -9999 -9999 -9999 -9999 -9999 -9999 -9999 -9999 -9999 -9999 -9999 -9999 -9999 -9999 -9999 -9999 -9999 -9999 -9999 -9999 -9999 -9999 -9999 -9999 -9999 -9999 -9999 -9999 -9999 -9999 -9999 -9999 -9999 -9999 -9999 -9999 -9999 -9999 -9999 -9999 -9999 -9999 -9999 -9999 -9999 -9999 -9999 -9999 -9999 -9999 -9999 -9999 -9999 -9999 -9999 -9999 -9999 -9999 -9999 -9999 -9999 -9999 -9999 -9999 -9999 -9999 -9999 -9999 -9999 -9999 -9999 -9999 -9999 -9999 -9999 -9999 -9999 -9999 -9999 -9999 -9999 -9999 -9999 -9999 -9999 -9999 -9999 -9999 -9999 -9999 -9999 -9999 -9999 -9999 -9999 -9999 -9999 -9999 -9999 -9999 -9999 -9999 -9999 -9999 -9999 -9999 -9999 -9999 -9999 -9999 -9999 -9999 -9999 -9999 -9999 -9999 -9999 -9999 -9999 -9999 -9999 -9999 -9999 -9999 -9999 -9999 -9999 -9999 -9999 -9999 -9999 -9999 -9999 -9999 -9999 -9999 -9999 -9999 -9999 -9999 -9999 -9999 -9999 -9999 -9999 -9999 -9999 -9999 -9999 -9999 -9999 -9999 -9999 -9999 -9999 -9999 -9999 -9999 -9999 -9999 -9999 -9999 -9999 -9999 -9999 -9999 -9999 -9999 -9999 7.72807E-1 7.80554E-1 7.79433E-1 7.72663E-1 7.58108E-1 7.50151E-1 7.49571E-1 7.27563E-1 7.20267E-1 7.12946E-1 7.04461E-1 6.52678E-1 6.04591E-1 5.72903E-1 5.03624E-1 4.63022E-1 4.61897E-1 5.38037E-1 6.22827E-1 7.0128E-1 7.344E-1 7.64712E-1 7.67918E-1 7.55838E-1 7.56575E-1 7.56978E-1 -9999 -9999 -9999 -9999 -9999 -9999 -9999 -9999 -9999 -9999 -9999 -9999 -9999 -9999 -9999 -9999 -9999 -9999 -9999 -9999 -9999 -9999 -9999 -9999 -9999 -9999 -9999 -9999 -9999 -9999 -9999 -9999 -9999 -9999 -9999 -9999 -9999 -9999 -9999 -9999 -9999 -9999
-9999 -9999 -9999 -9999 -9999 -9999 -9999 -9999 -9999 -9999 -9999 -9999 -9999 -9999 -9999 -9999 -9999 -9999 -9999 -9999 -9999 -9999 -9999 -9999 -9999 -9999 -9999 -9999 -9999 -9999 -9999 -9999 -9999 -9999 -9999 -9999 -9999 -9999 -9999 -9999 -9999 -9999 -9999 -9999 -9999 -9999 -9999 -9999 -9999 -9999 -9999 -9999 -9999 -9999 -9999 -9999 -9999 -9999 -9999 -9999 -9999 -9999 -9999 -9999 -9999 -9999 -9999 -9999 -9999 -9999 -9999 -9999 -9999 -9999 -9999 -9999 -9999 -9999 -9999 -9999 -9999 -9999 -9999 -9999 -9999 -9999 -9999 -9999 -9999 -9999 -9999 -9999 -9999 -9999 -9999 -9999 -9999 -9999 -9999 -9999 -9999 -9999 -9999 -9999 -9999 -9999 -9999 -9999 -9999 -9999 -9999 -9999 -9999 -9999 -9999 -9999 -9999 -9999 -9999 -9999 -9999 -9999 -9999 -9999 -9999 -9999 -9999 -9999 -9999 -9999 -9999 -9999 -9999 -9999 -9999 -9999 -9999 -9999 -9999 -9999 -9999 -9999 -9999 -9999 -9999 -9999 -9999 -9999 -9999 -9999 -9999 -9999 -9999 -9999 -9999 -9999 -9999 -9999 -9999 -9999 -9999 -9999 -9999 -9999 -9999 -9999 -9999 -9999 -9999 -9999 -9999 -9999 -9999 -9999 -9999 -9999 -9999 -9999 -9999 -9999 -9999 -9999 -9999 -9999 -9999 -9999 -9999 -9999 -9999 -9999 -9999 -9999 -9999 -9999 -9999 7.71207E-1 7.70404E-1 7.77559E-1 7.72895E-1 7.66221E-1 7.51816E-1 7.43751E-1 7.36249E-1 7.28906E-1 7.05622E-1 6.72436E-1 6.55034E-1 6.79244E-1 6.16088E-1 5.2743E-1 4.45318E-1 3.68295E-1 3.58888E-1 4.79596E-1 6.04448E-1 7.09819E-1 7.63625E-1 7.72963E-1 7.67555E-1 7.68334E-1 7.68898E-1 7.6942E-1 7.48576E-1 -9999 -9999 -9999 -9999 7.49228E-1 -9999 -9999 -9999 -9999 -9999 -9999 -9999 -9999 -9999 -9999 -9999 -9999 -9999 -9999 -9999 -9999 -9999 -9999 -9999 -9999 -9999 -9999 -9999 -9999 -9999 -9999 -9999 -9999 -9999 -9999 -9999 -9999 -9999 -9999 -9999 -9999
-9999 -9999 -9999 -9999 -9999 -9999 -9999 -9999 -9999 -9999 -9999 -9999 -9999 -9999 -9999 -9999 -9999 -9999 -9999 -9999 -9999 -9999 -9999 -9999 -9999 -9999 -9999 -9999 -9999 -9999 -9999 -9999 -9999 -9999 -9999 -9999 -9999 -9999 -9999 -9999 -9999 -9999 -9999 -9999 -9999 -9999 -9999 -9999 -9999 -9999 -9999 -9999 -9999 -9999 -9999 -9999 -9999 -9999 -9999 -9999 -9999 -9999 -9999 -9999 -9999 -9999 -9999 -9999 -9999 -9999 -9999 -9999 -9999 -9999 -9999 -9999 -9999 -9999 -9999 -9999 -9999 -9999 -9999 -9999 -9999 -9999 -9999 -9999 -9999 -9999 -9999 -9999 -9999 -9999 -9999 -9999 -9999 -9999 -9999 -9999 -9999 -9999 -9999 -9999 -9999 -9999 -9999 -9999 -9999 -9999 -9999 -9999 -9999 -9999 -9999 -9999 -9999 -9999 -9999 -9999 -9999 -9999 -9999 -9999 -9999 -9999 -9999 -9999 -9999 -9999 -9999 -9999 -9999 -9999 -9999 -9999 -9999 -9999 -9999 -9999 -9999 -9999 -9999 -9999 -9999 -9999 -9999 -9999 -9999 -9999 -9999 -9999 -9999 -9999 -9999 -9999 -9999 -9999 -9999 -9999 -9999 -9999 -9999 -9999 -9999 -9999 -9999 -9999 -9999 -9999 -9999 -9999 -9999 -9999 -9999 -9999 -9999 -9999 -9999 -9999 -9999 -9999 -9999 -9999 -9999 -9999 -9999 -9999 -9999 -9999 -9999 -9999 -9999 -9999 7.71674E-1 7.82445E-1 7.88207E-1 7.88065E-1 7.83387E-1 7.78615E-1 7.65369E-1 7.51224E-1 7.36629E-1 7.29263E-1 7.20768E-1 6.63639E-1 6.27316E-1 6.17354E-1 5.693E-1 5.07244E-1 3.79932E-1 3.08421E-1 3.94101E-1 5.64579E-1 6.74626E-1 7.39779E-1 7.48225E-1 7.48509E-1 7.48821E-1 7.70404E-1 7.72764E-1 7.67662E-1 7.68536E-1 7.61422E-1 -9999 7.48349E-1 7.48164E-1 7.48462E-1 -9999 -9999 -9999 -9999 -9999 -9999 -9999 -9999 -9999 -9999 -9999 -9999 -9999 -9999 -9999 -9999 -9999 -9999 -9999 -9999 -9999 -9999 -9999 -9999 -9999 -9999 -9999 -9999 -9999 -9999 -9999 -9999 -9999 -9999 -9999 -9999
-9999 -9999 -9999 -9999 -9999 -9999 -9999 -9999 -9999 -9999 -9999 -9999 -9999 -9999 -9999 -9999 -9999 -9999 -9999 -9999 -9999 -9999 -9999 -9999 -9999 -9999 -9999 -9999 -9999 -9999 -9999 -9999 -9999 -9999 -9999 -9999 -9999 -9999 -9999 -9999 -9999 -9999 -9999 -9999 -9999 -9999 -9999 -9999 -9999 -9999 -9999 -9999 -9999 -9999 -9999 -9999 -9999 -9999 -9999 -9999 -9999 -9999 -9999 -9999 -9999 -9999 -9999 -9999 -9999 -9999 -9999 -9999 -9999 -9999 -9999 -9999 -9999 -9999 -9999 -9999 -9999 -9999 -9999 -9999 -9999 -9999 -9999 -9999 -9999 -9999 -9999 -9999 -9999 -9999 -9999 -9999 -9999 -9999 -9999 -9999 -9999 -9999 -9999 -9999 -9999 -9999 -9999 -9999 -9999 -9999 -9999 -9999 -9999 -9999 -9999 -9999 -9999 -9999 -9999 -9999 -9999 -9999 -9999 -9999 -9999 -9999 -9999 -9999 -9999 -9999 -9999 -9999 -9999 -9999 -9999 -9999 -9999 -9999 -9999 -9999 -9999 -9999 -9999 -9999 -9999 -9999 -9999 -9999 -9999 -9999 -9999 -9999 -9999 -9999 -9999 -9999 -9999 -9999 -9999 -9999 -9999 -9999 -9999 -9999 -9999 -9999 -9999 -9999 -9999 -9999 -9999 -9999 -9999 -9999 -9999 -9999 -9999 -9999 -9999 -9999 -9999 -9999 -9999 -9999 -9999 -9999 -9999 -9999 -9999 -9999 -9999 -9999 -9999 7.83154E-1 7.8167E-1 7.87764E-1 7.86988E-1 7.8074E-1 7.74957E-1 7.70007E-1 7.58426E-1 7.51583E-1 7.37265E-1 7.22427E-1 6.88666E-1 6.68955E-1 6.3173E-1 5.56385E-1 4.77656E-1 4.54332E-1 3.77837E-1 4.68821E-1 5.18455E-1 5.95252E-1 6.67802E-1 7.0128E-1 6.59875E-1 6.75933E-1 6.92535E-1 7.32262E-1 7.55387E-1 7.7023E-1 7.63951E-1 7.66193E-1 7.58492E-1 7.66895E-1 7.74033E-1 -9999 -9999 -9999 -9999 -9999 -9999 -9999 -9999 -9999 -9999 -9999 -9999 -9999 -9999 -9999 -9999 -9999 -9999 -9999 -9999 -9999 -9999 -9999 -9999 -9999 -9999 -9999 -9999 -9999 -9999 -9999 -9999 -9999 -9999 -9999 -9999 -9999
-9999 -9999 -9999 -9999 -9999 -9999 -9999 -9999 -9999 -9999 -9999 -9999 -9999 -9999 -9999 -9999 -9999 -9999 -9999 -9999 -9999 -9999 -9999 -9999 -9999 -9999 -9999 -9999 -9999 -9999 -9999 -9999 -9999 -9999 -9999 -9999 -9999 -9999 -9999 -9999 -9999 -9999 -9999 -9999 -9999 -9999 -9999 -9999 -9999 -9999 -9999 -9999 -9999 -9999 -9999 -9999 -9999 -9999 -9999 -9999 -9999 -9999 -9999 -9999 -9999 -9999 -9999 -9999 -9999 -9999 -9999 -9999 -9999 -9999 -9999 -9999 -9999 -9999 -9999 -9999 -9999 -9999 -9999 -9999 -9999 -9999 -9999 -9999 -9999 -9999 -9999 -9999 -9999 -9999 -9999 -9999 -9999 -9999 -9999 -9999 -9999 -9999 -9999 -9999 -9999 -9999 -9999 -9999 -9999 -9999 -9999 -9999 -9999 -9999 -9999 -9999 -9999 -9999 -9999 -9999 -9999 -9999 -9999 -9999 -9999 -9999 -9999 -9999 -9999 -9999 -9999 -9999 -9999 -9999 -9999 -9999 -9999 -9999 -9999 -9999 -9999 -9999 -9999 -9999 -9999 -9999 -9999 -9999 -9999 -9999 -9999 -9999 -9999 -9999 -9999 -9999 -9999 -9999 -9999 -9999 -9999 -9999 -9999 -9999 -9999 -9999 -9999 -9999 -9999 -9999 -9999 -9999 -9999 -9999 -9999 -9999 -9999 -9999 -9999 -9999 -9999 -9999 -9999 -9999 -9999 -9999 -9999 -9999 -9999 -9999 -9999 -9999 7.82639E-1 7.79985E-1 7.78682E-1 7.85156E-1 7.84565E-1 5.44662E-1 5.58022E-1 7.68124E-1 7.61215E-1 7.53605E-1 7.422E-1 7.06873E-1 6.44478E-1 5.57985E-1 5.15912E-1 4.55548E-1 4.05629E-1 3.59131E-1 4.50428E-1 5.65487E-1 6.48375E-1 6.75337E-1 7.07982E-1 6.66412E-1 6.13624E-1 5.85494E-1 6.48049E-1 6.90991E-1 7.24006E-1 7.61152E-1 7.46972E-1 7.46487E-1 7.39503E-1 7.48054E-1 7.72513E-1 -9999 -9999 -9999 -9999 -9999 -9999 -9999 -9999 -9999 -9999 7.49129E-1 7.48831E-1 -9999 -9999 -9999 -9999 -9999 -9999 -9999 -9999 -9999 -9999 -9999 -9999 -9999 -9999 -9999 -9999 -9999 -9999 -9999 -9999 -9999 -9999 -9999 -9999 -9999
-9999 -9999 -9999 -9999 -9999 -9999 -9999 -9999 -9999 -9999 -9999 -9999 -9999 -9999 -9999 -9999 -9999 -9999 -9999 -9999 -9999 -9999 -9999 -9999 -9999 -9999 -9999 -9999 -9999 -9999 -9999 -9999 -9999 -9999 -9999 -9999 -9999 -9999 -9999 -9999 -9999 -9999 -9999 -9999 -9999 -9999 -9999 -9999 -9999 -9999 -9999 -9999 -9999 -9999 -9999 -9999 -9999 -9999 -9999 -9999 -9999 -9999 -9999 -9999 -9999 -9999 -9999 -9999 -9999 -9999 -9999 -9999 -9999 -9999 -9999 -9999 -9999 -9999 -9999 -9999 -9999 -9999 -9999 -9999 -9999 -9999 -9999 -9999 -9999 -9999 -9999 -9999 -9999 -9999 -9999 -9999 -9999 -9999 -9999 -9999 -9999 -9999 -9999 -9999 -9999 -9999 -9999 -9999 -9999 -9999 -9999 -9999 -9999 -9999 -9999 -9999 -9999 -9999 -9999 -9999 -9999 -9999 -9999 -9999 -9999 -9999 -9999 -9999 -9999 -9999 -9999 -9999 -9999 -9999 -9999 -9999 -9999 -9999 -9999 -9999 -9999 -9999 -9999 -9999 -9999 -9999 -9999 -9999 -9999 -9999 -9999 -9999 -9999 -9999 -9999 -9999 -9999 -9999 -9999 -9999 -9999 -9999 -9999 -9999 -9999 -9999 -9999 -9999 -9999 -9999 -9999 -9999 -9999 -9999 -9999 -9999 -9999 -9999 -9999 -9999 -9999 -9999 -9999 -9999 -9999 -9999 -9999 -9999 -9999 -9999 -9999 -9999 7.79595E-1 7.73018E-1 7.66595E-1 5.04655E-1 5.20319E-1 5.27915E-1 5.66654E-1 5.91593E-1 6.03761E-1 7.48052E-1 7.2991E-1 6.79851E-1 6.0497E-1 5.05603E-1 3.98323E-1 3.77925E-1 3.32758E-1 3.66139E-1 5.1531E-1 5.65283E-1 6.22348E-1 6.41536E-1 6.49371E-1 5.65765E-1 5.25832E-1 5.71814E-1 6.08947E-1 6.02643E-1 6.98619E-1 7.15441E-1 6.91023E-1 6.73251E-1 6.97681E-1 7.5953E-1 7.64934E-1 -9999 -9999 -9999 -9999 -9999 -9999 -9999 -9999 -9999 -9999 -9999 -9999 -9999 -9999 -9999 -9999 -9999 -9999 -9999 -9999 -9999 -9999 -9999 -9999 -9999 -9999 -9999 -9999 -9999 -9999 -9999 -9999 -9999 -9999 -9999 -9999 -9999
-9999 -9999 -9999 -9999 -9999 -9999 -9999 -9999 -9999 -9999 -9999 -9999 -9999 -9999 -9999 -9999 -9999 -9999 -9999 -9999 -9999 -9999 -9999 -9999 -9999 -9999 -9999 -9999 -9999 -9999 -9999 -9999 -9999 -9999 -9999 -9999 -9999 -9999 -9999 -9999 -9999 -9999 -9999 -9999 -9999 -9999 -9999 -9999 -9999 -9999 -9999 -9999 -9999 -9999 -9999 -9999 -9999 -9999 -9999 -9999 -9999 -9999 -9999 -9999 -9999 -9999 -9999 -9999 -9999 -9999 -9999 -9999 -9999 -9999 -9999 -9999 -9999 -9999 -9999 -9999 -9999 -9999 -9999 -9999 -9999 -9999 -9999 -9999 -9999 -9999 -9999 -9999 -9999 -9999 -9999 -9999 -9999 -9999 -9999 -9999 -9999 -9999 -9999 -9999 -9999 -9999 -9999 -9999 -9999 -9999 -9999 -9999 -9999 -9999 -9999 -9999 -9999 -9999 -9999 -9999 -9999 -9999 -9999 -9999 -9999 -9999 -9999 -9999 -9999 -9999 -9999 -9999 -9999 -9999 -9999 -9999 -9999 -9999 -9999 -9999 -9999 -9999 -9999 -9999 -9999 -9999 -9999 -9999 -9999 -9999 -9999 -9999 -9999 -9999 -9999 -9999 -9999 -9999 -9999 -9999 -9999 -9999 -9999 -9999 -9999 -9999 -9999 -9999 -9999 -9999 -9999 -9999 -9999 -9999 -9999 -9999 -9999 -9999 -9999 -9999 -9999 -9999 -9999 -9999 -9999 -9999 -9999 -9999 -9999 -9999 -9999 -9999 -9999 7.60838E-1 4.73416E-1 4.8617E-1 5.14613E-1 5.22215E-1 5.44314E-1 5.67026E-1 6.26904E-1 6.61564E-1 7.08739E-1 5.23856E-1 4.7967E-1 4.08596E-1 3.26807E-1 6.4517E-1 4.3241E-1 4.11297E-1 4.20034E-1 5.06038E-1 5.37062E-1 6.03545E-1 5.3768E-1 4.40033E-1 3.83153E-1 4.84774E-1 5.79662E-1 6.26381E-1 6.95657E-1 6.97044E-1 6.97984E-1 6.55478E-1 6.29412E-1 7.06921E-1 7.68115E-1 7.65124E-1 7.66962E-1 -9999 -9999 -9999 -9999 -9999 -9999 -9999 -9999 -9999 -9999 -9999 -9999 -9999 -9999 -9999 -9999 -9999 -9999 -9999 -9999 -9999 -9999 -9999 -9999 -9999 -9999 -9999 -9999 -9999 -9999 -9999 -9999 -9999 -9999 -9999
-9999 -9999 -9999 -9999 -9999 -9999 -9999 -9999 -9999 -9999 -9999 -9999 -9999 -9999 -9999 -9999 -9999 -9999 -9999 -9999 -9999 -9999 -9999 -9999 -9999 -9999 -9999 -9999 -9999 -9999 -9999 -9999 -9999 -9999 -9999 -9999 -9999 -9999 -9999 -9999 -9999 -9999 -9999 -9999 -9999 -9999 -9999 -9999 -9999 -9999 -9999 -9999 -9999 -9999 -9999 -9999 -9999 -9999 -9999 -9999 -9999 -9999 -9999 -9999 -9999 -9999 -9999 -9999 -9999 -9999 -9999 -9999 -9999 -9999 -9999 -9999 -9999 -9999 -9999 -9999 -9999 -9999 -9999 -9999 -9999 -9999 -9999 -9999 -9999 -9999 -9999 -9999 -9999 -9999 -9999 -9999 -9999 -9999 -9999 -9999 -9999 -9999 -9999 -9999 -9999 -9999 -9999 -9999 -9999 -9999 -9999 -9999 -9999 -9999 -9999 -9999 -9999 -9999 -9999 -9999 -9999 -9999 -9999 -9999 -9999 -9999 -9999 -9999 -9999 -9999 -9999 -9999 -9999 -9999 -9999 -9999 -9999 -9999 -9999 -9999 -9999 -9999 -9999 -9999 -9999 -9999 -9999 -9999 -9999 -9999 -9999 -9999 -9999 -9999 -9999 -9999 -9999 -9999 -9999 -9999 -9999 -9999 -9999 -9999 -9999 -9999 -9999 -9999 -9999 -9999 -9999 -9999 -9999 -9999 -9999 -9999 -9999 -9999 -9999 -9999 -9999 -9999 -9999 -9999 -9999 -9999 -9999 -9999 -9999 -9999 -9999 -9999 7.76699E-1 7.66477E-1 -9999 4.76507E-1 4.89267E-1 4.93616E-1 5.17622E-1 5.79209E-1 7.63771E-1 7.9029E-1 7.75813E-1 7.51604E-1 6.61818E-1 6.4032E-1 6.12049E-1 7.14333E-1 7.07264E-1 3.87511E-1 3.07376E-1 4.1042E-1 4.49065E-1 5.16402E-1 4.8711E-1 4.19245E-1 4.55043E-1 5.02795E-1 5.88401E-1 6.26011E-1 6.5367E-1 6.72603E-1 7.22315E-1 7.14411E-1 7.21179E-1 7.65742E-1 7.3863E-1 7.39227E-1 7.54885E-1 7.57371E-1 7.59265E-1 -9999 -9999 -9999 -9999 7.49299E-1 -9999 -9999 -9999 -9999 -9999 -9999 -9999 -9999 -9999 -9999 -9999 -9999 -9999 -9999 -9999 -9999 -9999 -9999 -9999 -9999 -9999 -9999 -9999 -9999 -9999 -9999 -9999 -9999
-9999 -9999 -9999 -9999 -9999 -9999 -9999 -9999 -9999 -9999 -9999 -9999 -9999 -9999 -9999 -9999 -9999 -9999 -9999 -9999 -9999 -9999 -9999 -9999 -9999 -9999 -9999 -9999 -9999 -9999 -9999 -9999 -9999 -9999 -9999 -9999 -9999 -9999 -9999 -9999 -9999 -9999 -9999 -9999 -9999 -9999 -9999 -9999 -9999 -9999 -9999 -9999 -9999 -9999 -9999 -9999 -9999 -9999 -9999 -9999 -9999 -9999 -9999 -9999 -9999 -9999 -9999 -9999 -9999 -9999 -9999 -9999 -9999 -9999 -9999 -9999 -9999 -9999 -9999 -9999 -9999 -9999 -9999 -9999 -9999 -9999 -9999 -9999 -9999 -9999 -9999 -9999 -9999 -9999 -9999 -9999 -9999 -9999 -9999 -9999 -9999 -9999 -9999 -9999 -9999 -9999 -9999 -9999 -9999 -9999 -9999 -9999 -9999 -9999 -9999 -9999 -9999 -9999 -9999 -9999 -9999 -9999 -9999 -9999 -9999 -9999 -9999 -9999 -9999 -9999 -9999 -9999 -9999 -9999 -9999 -9999 -9999 -9999 -9999 -9999 -9999 -9999 -9999 -9999 -9999 -9999 -9999 -9999 -9999 -9999 -9999 -9999 -9999 -9999 -9999 -9999 -9999 -9999 -9999 -9999 -9999 -9999 -9999 -9999 -9999 -9999 -9999 -9999 -9999 -9999 -9999 -9999 -9999 -9999 -9999 -9999 -9999 -9999 -9999 -9999 -9999 -9999 -9999 -9999 -9999 -9999 -9999 -9999 -9999 -9999 -9999 7.81441E-1 7.76447E-1 7.77954E-1 7.81936E-1 7.79453E-1 4.87731E-1 4.72169E-1 4.91804E-1 5.61715E-1 7.47537E-1 7.82684E-1 7.83368E-1 7.47797E-1 7.79543E-1 7.57304E-1 7.19811E-1 7.83432E-1 7.95023E-1 7.37273E-1 4.42431E-1 4.49102E-1 4.66736E-1 4.39885E-1 4.19998E-1 4.46604E-1 4.65385E-1 5.32465E-1 5.99261E-1 6.62376E-1 6.71689E-1 6.97601E-1 7.45043E-1 7.59116E-1 7.50914E-1 7.43248E-1 7.4355E-1 7.37726E-1 7.45559E-1 7.53725E-1 7.62069E-1 7.71876E-1 7.59705E-1 7.61545E-1 7.6253E-1 7.62311E-1 7.61874E-1 -9999 -9999 -9999 -9999 -9999 -9999 -9999 -9999 -9999 -9999 -9999 -9999 -9999 -9999 -9999 -9999 -9999 -9999 -9999 -9999 -9999 -9999 -9999 -9999 -9999 -9999 -9999
-9999 -9999 -9999 -9999 -9999 -9999 -9999 -9999 -9999 -9999 -9999 -9999 -9999 -9999 -9999 -9999 -9999 -9999 -9999 -9999 -9999 -9999 -9999 -9999 -9999 -9999 -9999 -9999 -9999 -9999 -9999 -9999 -9999 -9999 -9999 -9999 -9999 -9999 -9999 -9999 -9999 -9999 -9999 -9999 -9999 -9999 -9999 -9999 -9999 -9999 -9999 -9999 -9999 -9999 -9999 -9999 -9999 -9999 -9999 -9999 -9999 -9999 -9999 -9999 -9999 -9999 -9999 -9999 -9999 -9999 -9999 -9999 -9999 -9999 -9999 -9999 -9999 -9999 -9999 -9999 -9999 -9999 -9999 -9999 -9999 -9999 -9999 -9999 -9999 -9999 -9999 -9999 -9999 -9999 -9999 -9999 -9999 -9999 -9999 -9999 -9999 -9999 -9999 -9999 -9999 -9999 -9999 -9999 -9999 -9999 -9999 -9999 -9999 -9999 -9999 -9999 -9999 -9999 -9999 -9999 -9999 -9999 -9999 -9999 -9999 -9999 -9999 -9999 -9999 -9999 -9999 -9999 -9999 -9999 -9999 -9999 -9999 -9999 -9999 -9999 -9999 -9999 -9999 -9999 -9999 -9999 -9999 -9999 -9999 -9999 -9999 -9999 -9999 -9999 -9999 -9999 -9999 -9999 -9999 -9999 -9999 -9999 -9999 -9999 -9999 -9999 -9999 -9999 -9999 -9999 -9999 -9999 -9999 -9999 -9999 -9999 -9999 -9999 -9999 -9999 -9999 -9999 -9999 -9999 -9999 -9999 -9999 -9999 -9999 7.89907E-1 7.82677E-1 7.79204E-1 7.90472E-1 8.03279E-1 8.01867E-1 7.89549E-1 8.02818E-1 4.98967E-1 4.79402E-1 5.48379E-1 7.73245E-1 7.9029E-1 7.9029E-1 7.9029E-1 8.01544E-1 7.55079E-1 7.64002E-1 7.47007E-1 7.54314E-1 7.97185E-1 7.93705E-1 7.59047E-1 7.20738E-1 7.10222E-1 4.56914E-1 4.92632E-1 5.77546E-1 5.99333E-1 6.62038E-1 6.95721E-1 7.0377E-1 7.11757E-1 6.80524E-1 6.80557E-1 6.7977E-1 6.79474E-1 7.20541E-1 7.65525E-1 7.59227E-1 7.38717E-1 7.53473E-1 7.68625E-1 7.71902E-1 7.68119E-1 7.6171E-1 7.61258E-1 7.68079E-1 7.59802E-1 7.47239E-1 7.48235E-1 -9999 -9999 -9999 -9999 -9999 -9999 -9999 -9999 -9999 -9999 -9999 -9999 -9999 -9999 -9999 -9999 -9999 -9999 -9999 -9999 -9999 -9999 -9999 -9999
-9999 -9999 -9999 -9999 -9999 -9999 -9999 -9999 -9999 -9999 -9999 -9999 -9999 -9999 -9999 -9999 -9999 -9999 -9999 -9999 -9999 -9999 -9999 -9999 -9999 -9999 -9999 -9999 -9999 -9999 -9999 -9999 -9999 -9999 -9999 -9999 -9999 -9999 -9999 -9999 -9999 -9999 -9999 -9999 -9999 -9999 -9999 -9999 -9999 -9999 -9999 -9999 -9999 -9999 -9999 -9999 -9999 -9999 -9999 -9999 -9999 -9999 -9999 -9999 -9999 -9999 -9999 -9999 -9999 -9999 -9999 -9999 -9999 -9999 -9999 -9999 -9999 -9999 -9999 -9999 -9999 -9999 -9999 -9999 -9999 -9999 -9999 -9999 -9999 -9999 -9999 -9999 -9999 -9999 -9999 -9999 -9999 -9999 -9999 -9999 -9999 -9999 -9999 -9999 -9999 -9999 -9999 -9999 -9999 -9999 -9999 -9999 -9999 -9999 -9999 -9999 -9999 -9999 -9999 -9999 -9999 -9999 -9999 -9999 -9999 -9999 -9999 -9999 -9999 -9999 -9999 -9999 -9999 -9999 -9999 -9999 -9999 -9999 -9999 -9999 -9999 -9999 -9999 -9999 -9999 -9999 -9999 -9999 -9999 -9999 -9999 -9999 -9999 -9999 -9999 -9999 -9999 -9999 -9999 -9999 -9999 -9999 -9999 -9999 -9999 -9999 -9999 -9999 -9999 -9999 -9999 -9999 -9999 -9999 -9999 -9999 -9999 -9999 -9999 -9999 -9999 -9999 -9999 -9999 -9999 -9999 -9999 7.93468E-1 7.95262E-1 7.9415E-1 7.89504E-1 7.81936E-1 8.02638E-1 7.61178E-1 7.43448E-1 7.21163E-1 6.21536E-1 5.44006E-1 4.92442E-1 5.37858E-1 7.30581E-1 7.6688E-1 7.23976E-1 6.95073E-1 7.23976E-1 7.50293E-1 7.66347E-1 7.89207E-1 7.39137E-1 7.86421E-1 7.98012E-1 7.95747E-1 7.94469E-1 7.66214E-1 7.33649E-1 4.85376E-1 6.14374E-1 6.58621E-1 6.50281E-1 6.1525E-1 6.083E-1 6.35461E-1 6.62055E-1 7.03629E-1 7.11416E-1 7.11323E-1 7.4296E-1 7.73087E-1 7.74091E-1 7.67186E-1 7.73669E-1 7.61782E-1 7.71517E-1 7.73809E-1 7.60764E-1 7.67904E-1 7.7091E-1 7.56584E-1 7.66247E-1 7.59513E-1 7.47097E-1 -9999 -9999 -9999 -9999 -9999 -9999 -9999 -9999 -9999 -9999 -9999 -9999 -9999 -9999 -9999 -9999 -9999 -9999 -9999 -9999 -9999 -9999 -9999
-9999 -9999 -9999 -9999 -9999 -9999 -9999 -9999 -9999 -9999 -9999 -9999 -9999 -9999 -9999 -9999 -9999 -9999 -9999 -9999 -9999 -9999 -9999 -9999 -9999 -9999 -9999 -9999 -9999 -9999 -9999 -9999 -9999 -9999 -9999 -9999 -9999 -9999 -9999 -9999 -9999 -9999 -9999 -9999 -9999 -9999 -9999 -9999 -9999 -9999 -9999 -9999 -9999 -9999 -9999 -9999 -9999 -9999 -9999 -9999 -9999 -9999 -9999 -9999 -9999 -9999 -9999 -9999 -9999 -9999 -9999 -9999 -9999 -9999 -9999 -9999 -9999 -9999 -9999 -9999 -9999 -9999 -9999 -9999 -9999 -9999 -9999 -9999 -9999 -9999 -9999 -9999 -9999 -9999 -9999 -9999 -9999 -9999 -9999 -9999 -9999 -9999 -9999 -9999 -9999 -9999 -9999 -9999 -9999 -9999 -9999 -9999 -9999 -9999 -9999 -9999 -9999 -9999 -9999 -9999 -9999 -9999 -9999 -9999 -9999 -9999 -9999 -9999 -9999 -9999 -9999 -9999 -9999 -9999 -9999 -9999 -9999 -9999 -9999 -9999 -9999 -9999 -9999 -9999 -9999 -9999 -9999 -9999 -9999 -9999 -9999 -9999 -9999 -9999 -9999 -9999 -9999 -9999 -9999 -9999 -9999 -9999 -9999 -9999 -9999 -9999 -9999 -9999 -9999 -9999 -9999 -9999 -9999 -9999 -9999 -9999 -9999 -9999 -9999 -9999 -9999 -9999 -9999 -9999 -9999 7.92597E-1 7.96923E-1 7.97699E-1 8.02664E-1 8.02143E-1 8.01013E-1 7.93355E-1 7.96206E-1 7.22359E-1 6.40681E-1 7.457E-1 6.14464E-1 5.67678E-1 5.11457E-1 5.26385E-1 5.83913E-1 5.63798E-1 5.37921E-1 5.3566E-1 6.81207E-1 7.23976E-1 7.7488E-1 7.58442E-1 7.13208E-1 7.5557E-1 7.85927E-1 7.91049E-1 7.60558E-1 7.96501E-1 7.71895E-1 5.73179E-1 5.50308E-1 5.39985E-1 5.40304E-1 5.87012E-1 6.5857E-1 7.01074E-1 7.11943E-1 7.12792E-1 7.35531E-1 7.20496E-1 7.43492E-1 7.52322E-1 7.60589E-1 7.81082E-1 7.74618E-1 7.81713E-1 7.8473E-1 7.60366E-1 7.75034E-1 7.72505E-1 7.63516E-1 7.6211E-1 7.62479E-1 7.65192E-1 7.58229E-1 7.3764E-1 7.48207E-1 -9999 -9999 -9999 -9999 -9999 -9999 -9999 -9999 -9999 -9999 -9999 -9999 -9999 -9999 -9999 -9999 -9999 -9999 -9999 -9999 -9999
-9999 -9999 -9999 -9999 -9999 -9999 -9999 -9999 -9999 -9999 -9999 -9999 -9999 -9999 -9999 -9999 -9999 -9999 -9999 -9999 -9999 -9999 -9999 -9999 -9999 -9999 -9999 -9999 -9999 -9999 -9999 -9999 -9999 -9999 -9999 -9999 -9999 -9999 -9999 -9999 -9999 -9999 -9999 -9999 -9999 -9999 -9999 -9999 -9999 -9999 -9999 -9999 -9999 -9999 -9999 -9999 -9999 -9999 -9999 -9999 -9999 -9999 -9999 -9999 -9999 -9999 -9999 -9999 -9999 -9999 -9999 -9999 -9999 -9999 -9999 -9999 -9999 -9999 -9999 -9999 -9999 -9999 -9999 -9999 -9999 -9999 -9999 -9999 -9999 -9999 -9999 -9999 -9999 -9999 -9999 -9999 -9999 -9999 -9999 -9999 -9999 -9999 -9999 -9999 -9999 -9999 -9999 -9999 -9999 -9999 -9999 -9999 -9999 -9999 -9999 -9999 -9999 -9999 -9999 -9999 -9999 -9999 -9999 -9999 -9999 -9999 -9999 -9999 -9999 -9999 -9999 -9999 -9999 -9999 -9999 -9999 -9999 -9999 -9999 -9999 -9999 -9999 -9999 -9999 -9999 -9999 -9999 -9999 -9999 -9999 -9999 -9999 -9999 -9999 -9999 -9999 -9999 -9999 -9999 -9999 -9999 -9999 -9999 -9999 -9999 -9999 -9999 -9999 -9999 -9999 -9999 -9999 -9999 -9999 4.96429E-1 -9999 -9999 -9999 5.15638E-1 5.2567E-1 5.28691E-1 7.9415E-1 7.95016E-1 7.95447E-1 7.96247E-1 7.97699E-1 8.01987E-1 7.79346E-1 7.64817E-1 7.78995E-1 8.00272E-1 7.81527E-1 5.89762E-1 7.06698E-1 7.38037E-1 7.28469E-1 6.44875E-1 5.65742E-1 5.28437E-1 5.45217E-1 5.36225E-1 5.24187E-1 5.19063E-1 5.16167E-1 5.36131E-1 5.88232E-1 7.47965E-1 7.12301E-1 7.64394E-1 7.37254E-1 7.44158E-1 7.78388E-1 7.45293E-1 7.69862E-1 7.15527E-1 7.78007E-1 5.33365E-1 5.50775E-1 6.43182E-1 6.7039E-1 6.78997E-1 7.19142E-1 7.42498E-1 7.12715E-1 7.42354E-1 7.43809E-1 7.36923E-1 7.58965E-1 7.59847E-1 7.67657E-1 7.75105E-1 7.75972E-1 7.79276E-1 7.80687E-1 7.68294E-1 7.73307E-1 7.7011E-1 7.61741E-1 7.5469E-1 7.62001E-1 7.5568E-1 7.71995E-1 7.46412E-1 7.47424E-1 7.45798E-1 7.44035E-1 7.3543E-1 7.36749E-1 7.37582E-1 7.38078E-1 -9999 7.23118E-1 7.22498E-1 7.22075E-1 7.31711E-1 -9999 -9999 -9999 -9999 -9999 -9999 -9999 -9999 -9999
-9999 -9999 -9999 -9999 -9999 -9999 -9999 -9999 -9999 -9999 -9999 -9999 -9999 -9999 -9999 -9999 -9999 -9999 -9999 -9999 -9999 -9999 -9999 -9999 -9999 -9999 -9999 -9999 -9999 -9999 -9999 -9999 -9999 -9999 -9999 -9999 -9999 -9999 -9999 -9999 -9999 -9999 -9999 -9999 -9999 -9999 -9999 -9999 -9999 -9999 -9999 -9999 -9999 -9999 -9999 -9999 -9999 -9999 -9999 -9999 -9999 -9999 -9999 -9999 -9999 -9999 -9999 -9999 -9999 -9999 -9999 -9999 -9999 -9999 -9999 -9999 -9999 -9999 -9999 -9999 -9999 -9999 -9999 -9999 -9999 -9999 -9999 -9999 -9999 -9999 -9999 -9999 -9999 -9999 -9999 -9999 -9999 -9999 -9999 -9999 -9999 -9999 -9999 -9999 -9999 -9999 -9999 -9999 -9999 -9999 -9999 -9999 -9999 -9999 -9999 -9999 -9999 -9999 -9999 -9999 -9999 -9999 -9999 -9999 -9999 -9999 -9999 -9999 -9999 -9999 -9999 -9999 -9999 -9999 -9999 -9999 -9999 -9999 -9999 -9999 -9999 -9999 -9999 -9999 -9999 -9999 -9999 -9999 -9999 -9999 -9999 -9999 -9999 -9999 -9999 -9999 -9999 -9999 -9999 -9999 -9999 -9999 -9999 -9999 -9999 -9999 -9999 -9999 -9999 -9999 -9999 4.77593E-1 4.84471E-1 4.92804E-1 5.05492E-1 5.16724E-1 5.24686E-1 5.27842E-1 5.32842E-1 8.03279E-1 8.03279E-1 8.02244E-1 8.01314E-1 7.99953E-1 7.99808E-1 7.93368E-1 7.79773E-1 7.64844E-1 7.42351E-1 7.57149E-1 7.80536E-1 5.762E-1 6.43247E-1 6.7061E-1 6.47014E-1 6.34906E-1 6.25015E-1 5.96971E-1 5.56528E-1 5.27399E-1 5.24093E-1 5.22392E-1 5.17615E-1 5.15442E-1 5.2277E-1 5.4991E-1 5.51784E-1 5.5244E-1 5.78759E-1 6.52865E-1 7.00522E-1 7.27399E-1 6.99334E-1 6.79143E-1 6.95499E-1 7.79618E-1 7.88445E-1 7.43293E-1 7.10682E-1 6.44188E-1 6.43357E-1 7.0742E-1 7.45343E-1 7.65998E-1 7.36483E-1 7.71136E-1 7.51379E-1 7.66795E-1 7.59915E-1 7.60932E-1 7.82484E-1 7.83586E-1 7.77749E-1 7.7771E-1 7.7075E-1 7.70323E-1 7.42109E-1 7.40852E-1 7.48225E-1 7.62548E-1 7.55485E-1 7.56139E-1 7.66841E-1 7.67528E-1 7.3537E-1 6.52423E-1 6.68806E-1 7.54397E-1 7.48083E-1 7.5568E-1 7.5085E-1 7.35934E-1 7.40954E-1 7.42811E-1 7.29559E-1 -9999 -9999 -9999 -9999 -9999 -9999 -9999 -9999 -9999
-9999 -9999 -9999 -9999 -9999 -9999 -9999 -9999 -9999 -9999 -9999 -9999 -9999 -9999 -9999 -9999 -9999 -9999 -9999 -9999 -9999 -9999 -9999 -9999 -9999 -9999 -9999 -9999 -9999 -9999 -9999 -9999 -9999 -9999 -9999 -9999 -9999 -9999 -9999 -9999 -9999 -9999 -9999 -9999 -9999 -9999 -9999 -9999 -9999 -9999 -9999 -9999 -9999 -9999 -9999 -9999 -9999 -9999 -9999 -9999 -9999 -9999 -9999 -9999 -9999 -9999 -9999 -9999 -9999 -9999 -9999 -9999 -9999 -9999 -9999 -9999 -9999 -9999 -9999 -9999 -9999 -9999 -9999 -9999 -9999 -9999 -9999 -9999 -9999 -9999 -9999 -9999 -9999 -9999 -9999 -9999 -9999 -9999 -9999 -9999 -9999 -9999 -9999 -9999 -9999 -9999 -9999 -9999 -9999 -9999 -9999 -9999 -9999 -9999 -9999 -9999 -9999 -9999 -9999 -9999 -9999 -9999 -9999 -9999 -9999 -9999 -9999 -9999 -9999 -9999 -9999 -9999 -9999 -9999 -9999 -9999 -9999 -9999 -9999 -9999 -9999 -9999 -9999 -9999 -9999 -9999 -9999 -9999 -9999 -9999 -9999 -9999 -9999 -9999 -9999 -9999 -9999 -9999 -9999 -9999 -9999 -9999 -9999 -9999 -9999 -9999 -9999 -9999 4.5738E-1 4.68195E-1 4.7904E-1 4.87006E-1 4.93167E-1 5.00779E-1 5.23688E-1 5.36291E-1 5.4128E-1 5.59582E-1 7.96138E-1 7.87029E-1 7.93331E-1 7.93343E-1 7.802E-1 7.72872E-1 7.65697E-1 7.72342E-1 7.58768E-1 7.64641E-1 7.49228E-1 7.34455E-1 7.51559E-1 6.00676E-1 6.32785E-1 6.5201E-1 6.08612E-1 5.7435E-1 6.27574E-1 5.75327E-1 5.67678E-1 5.30325E-1 5.25132E-1 5.23715E-1 5.2277E-1 5.21597E-1 5.21919E-1 5.22864E-1 5.22675E-1 5.34341E-1 5.41214E-1 6.22197E-1 6.52728E-1 6.20165E-1 6.50331E-1 6.88496E-1 7.57826E-1 7.78511E-1 7.35125E-1 6.7137E-1 6.16431E-1 5.97519E-1 5.9594E-1 6.24965E-1 7.62192E-1 7.82202E-1 7.46244E-1 7.5924E-1 7.87121E-1 7.80966E-1 7.67051E-1 7.69482E-1 7.78179E-1 7.86913E-1 7.85727E-1 7.71615E-1 7.5743E-1 7.77997E-1 7.64236E-1 7.57375E-1 7.57291E-1 7.7083E-1 7.6342E-1 7.49614E-1 7.58288E-1 7.58523E-1 7.33708E-1 6.49973E-1 6.81999E-1 6.65372E-1 6.57077E-1 6.98715E-1 6.99032E-1 7.06625E-1 7.06422E-1 7.38252E-1 7.2768E-1 -9999 -9999 -9999 -9999 -9999 -9999 -9999 -9999 -9999
-9999 -9999 -9999 -9999 -9999 -9999 -9999 -9999 -9999 -9999 -9999 -9999 -9999 -9999 -9999 -9999 -9999 -9999 -9999 -9999 -9999 -9999 -9999 -9999 -9999 -9999 -9999 -9999 -9999 -9999 -9999 -9999 -9999 -9999 -9999 -9999 -9999 -9999 -9999 -9999 -9999 -9999 -9999 -9999 -9999 -9999 -9999 -9999 -9999 -9999 -9999 -9999 -9999 -9999 -9999 -9999 -9999 -9999 -9999 -9999 -9999 -9999 -9999 -9999 -9999 -9999 -9999 -9999 -9999 -9999 -9999 -9999 -9999 -9999 -9999 -9999 -9999 -9999 -9999 -9999 -9999 -9999 -9999 -9999 -9999 -9999 -9999 -9999 -9999 -9999 -9999 -9999 -9999 -9999 -9999 -9999 -9999 -9999 -9999 -9999 -9999 -9999 -9999 -9999 -9999 -9999 -9999 -9999 -9999 -9999 -9999 -9999 -9999 -9999 -9999 -9999 -9999 -9999 -9999 -9999 -9999 -9999 -9999 -9999 -9999 -9999 -9999 -9999 -9999 -9999 -9999 -9999 -9999 -9999 -9999 -9999 -9999 -9999 -9999 -9999 -9999 -9999 -9999 -9999 -9999 -9999 -9999 -9999 -9999 -9999 -9999 -9999 -9999 -9999 -9999 -9999 -9999 -9999 -9999 -9999 -9999 -9999 -9999 -9999 -9999 5.91581E-1 5.97523E-1 6.05864E-1 4.62423E-1 4.90717E-1 5.04491E-1 5.09928E-1 5.14638E-1 5.15E-1 5.16811E-1 5.18426E-1 5.33775E-1 5.67614E-1 5.88841E-1 7.73031E-1 7.79618E-1 7.86384E-1 7.79799E-1 7.72541E-1 7.44264E-1 7.51122E-1 7.51277E-1 7.43489E-1 7.34543E-1 7.25957E-1 6.56899E-1 6.28737E-1 6.401E-1 5.97497E-1 6.19543E-1 5.97769E-1 5.64426E-1 5.54768E-1 5.34067E-1 5.30419E-1 5.26832E-1 5.25982E-1 5.25226E-1 5.24093E-1 5.23148E-1 5.22108E-1 5.18701E-1 5.22486E-1 5.63519E-1 6.11491E-1 5.89698E-1 6.41593E-1 7.27369E-1 7.25691E-1 7.05555E-1 6.93899E-1 6.93338E-1 6.14071E-1 5.85166E-1 5.7564E-1 6.20702E-1 5.96412E-1 7.57498E-1 7.91111E-1 7.77175E-1 7.68879E-1 7.83112E-1 7.96628E-1 7.8411E-1 7.97311E-1 7.88125E-1 7.87386E-1 7.87449E-1 7.80035E-1 7.79206E-1 7.85524E-1 7.84888E-1 7.84161E-1 7.83599E-1 7.56972E-1 7.56014E-1 7.56278E-1 7.65322E-1 7.59227E-1 6.62915E-1 6.04358E-1 6.01523E-1 5.72941E-1 5.44816E-1 6.3623E-1 6.36841E-1 6.45792E-1 6.71873E-1 6.90331E-1 7.35626E-1 -9999 -9999 -9999 -9999 -9999 -9999 -9999 -9999 -9999
-9999 -9999 -9999 -9999 -9999 -9999 -9999 -9999 -9999 -9999 -9999 -9999 -9999 -9999 -9999 -9999 -9999 -9999 -9999 -9999 -9999 -9999 -9999 -9999 -9999 -9999 -9999 -9999 -9999 -9999 -9999 -9999 -9999 -9999 -9999 -9999 -9999 -9999 -9999 -9999 -9999 -9999 -9999 -9999 -9999 -9999 -9999 -9999 -9999 -9999 -9999 -9999 -9999 -9999 -9999 -9999 -9999 -9999 -9999 -9999 -9999 -9999 -9999 -9999 -9999 -9999 -9999 -9999 -9999 -9999 -9999 -9999 -9999 -9999 -9999 -9999 -9999 -9999 -9999 -9999 -9999 -9999 -9999 -9999 -9999 -9999 -9999 -9999 -9999 -9999 -9999 -9999 -9999 -9999 -9999 -9999 -9999 -9999 -9999 -9999 -9999 -9999 -9999 -9999 -9999 -9999 -9999 -9999 -9999 -9999 -9999 -9999 -9999 -9999 -9999 -9999 -9999 -9999 -9999 -9999 -9999 -9999 -9999 -9999 -9999 -9999 -9999 -9999 -9999 -9999 -9999 -9999 -9999 -9999 -9999 -9999 -9999 -9999 -9999 -9999 -9999 -9999 -9999 -9999 -9999 -9999 -9999 -9999 -9999 -9999 -9999 -9999 -9999 -9999 -9999 -9999 -9999 -9999 -9999 -9999 -9999 -9999 -9999 -9999 5.84555E-1 5.91931E-1 5.99266E-1 4.62509E-1 4.76956E-1 4.94703E-1 5.08841E-1 5.15362E-1 5.18621E-1 5.11544E-1 4.99583E-1 4.90158E-1 5.04382E-1 5.36582E-1 5.78604E-1 6.00468E-1 7.67479E-1 7.67129E-1 7.52908E-1 7.59237E-1 7.58505E-1 7.5108E-1 7.50953E-1 7.35835E-1 6.66415E-1 6.43905E-1 6.43732E-1 6.23651E-1 6.34764E-1 6.03983E-1 5.50795E-1 5.52343E-1 5.42447E-1 5.33099E-1 5.11051E-1 5.08146E-1 5.06821E-1 5.06158E-1 5.05117E-1 5.04075E-1 5.02939E-1 5.01234E-1 5.00855E-1 5.05117E-1 5.67678E-1 5.56528E-1 6.00676E-1 6.21195E-1 6.51188E-1 6.29388E-1 6.28825E-1 6.06688E-1 6.0649E-1 5.74921E-1 5.76487E-1 5.87854E-1 5.76487E-1 7.91706E-1 7.77785E-1 7.93284E-1 7.99412E-1 7.85689E-1 7.85993E-1 7.99581E-1 7.95506E-1 7.95125E-1 7.99455E-1 7.85015E-1 7.86437E-1 7.79504E-1 7.8471E-1 7.70457E-1 7.48679E-1 7.62001E-1 7.54564E-1 7.39372E-1 6.93193E-1 7.09228E-1 7.2089E-1 7.31521E-1 7.05419E-1 5.96269E-1 5.26659E-1 4.87394E-1 5.05171E-1 5.2414E-1 6.1707E-1 6.70041E-1 7.04023E-1 7.22588E-1 -9999 -9999 -9999 -9999 -9999 -9999 -9999 -9999 -9999 -9999
-9999 -9999 -9999 -9999 -9999 -9999 -9999 -9999 -9999 -9999 -9999 -9999 -9999 -9999 -9999 -9999 -9999 -9999 -9999 -9999 -9999 -9999 -9999 -9999 -9999 -9999 -9999 -9999 -9999 -9999 -9999 -9999 -9999 -9999 -9999 -9999 -9999 -9999 -9999 -9999 -9999 -9999 -9999 -9999 -9999 -9999 -9999 -9999 -9999 -9999 -9999 -9999 -9999 -9999 -9999 -9999 -9999 -9999 -9999 -9999 -9999 -9999 -9999 -9999 -9999 -9999 -9999 -9999 -9999 -9999 -9999 -9999 -9999 -9999 -9999 -9999 -9999 -9999 -9999 -9999 -9999 -9999 -9999 -9999 -9999 -9999 -9999 -9999 -9999 -9999 -9999 -9999 -9999 -9999 -9999 -9999 -9999 -9999 -9999 -9999 -9999 -9999 -9999 -9999 -9999 -9999 -9999 -9999 -9999 -9999 -9999 -9999 -9999 -9999 -9999 -9999 -9999 -9999 -9999 -9999 -9999 -9999 -9999 -9999 -9999 -9999 -9999 -9999 -9999 -9999 -9999 -9999 -9999 -9999 -9999 -9999 -9999 -9999 -9999 -9999 -9999 -9999 -9999 -9999 -9999 -9999 -9999 -9999 -9999 -9999 -9999 -9999 -9999 -9999 -9999 -9999 -9999 -9999 -9999 -9999 -9999 -9999 5.74308E-1 5.80323E-1 5.87721E-1 5.97523E-1 4.59987E-1 4.67199E-1 4.74786E-1 4.88542E-1 4.99583E-1 5.0937E-1 5.14442E-1 5.2177E-1 4.9197E-1 4.70615E-1 4.71424E-1 4.83E-1 6.55033E-1 6.93456E-1 5.86304E-1 7.68493E-1 7.6171E-1 7.46383E-1 7.19376E-1 7.10212E-1 7.17255E-1 6.36127E-1 6.55349E-1 6.53694E-1 6.52601E-1 6.31243E-1 6.41741E-1 6.00189E-1 5.80212E-1 5.49675E-1 5.19644E-1 5.11051E-1 5.11051E-1 5.10419E-1 5.10419E-1 5.10324E-1 5.08904E-1 5.07294E-1 5.05117E-1 5.03317E-1 5.04548E-1 5.44467E-1 5.67268E-1 5.56116E-1 5.44907E-1 5.22363E-1 5.67678E-1 5.67678E-1 5.56528E-1 5.5637E-1 5.55867E-1 5.6678E-1 5.66706E-1 5.77665E-1 7.99965E-1 8.00864E-1 7.9265E-1 7.99022E-1 8.00575E-1 8.02054E-1 8.01898E-1 7.96461E-1 8.01551E-1 7.99721E-1 7.83663E-1 7.69214E-1 7.8233E-1 7.68905E-1 7.34135E-1 7.17295E-1 6.91763E-1 7.0628E-1 6.89652E-1 7.04964E-1 6.7995E-1 6.22154E-1 6.79721E-1 7.38964E-1 6.91119E-1 6.00112E-1 5.96886E-1 6.03383E-1 5.72885E-1 5.33386E-1 5.98338E-1 6.61465E-1 7.12623E-1 7.48173E-1 -9999 -9999 -9999 -9999 -9999 -9999 -9999 -9999 -9999 -9999
-9999 -9999 -9999 -9999 -9999 -9999 -9999 -9999 -9999 -9999 -9999 -9999 -9999 -9999 -9999 -9999 -9999 -9999 -9999 -9999 -9999 -9999 -9999 -9999 -9999 -9999 -9999 -9999 -9999 -9999 -9999 -9999 -9999 -9999 -9999 -9999 -9999 -9999 -9999 -9999 -9999 -9999 -9999 -9999 -9999 -9999 -9999 -9999 -9999 -9999 -9999 -9999 -9999 -9999 -9999 -9999 -9999 -9999 -9999 -9999 -9999 -9999 -9999 -9999 -9999 -9999 -9999 -9999 -9999 -9999 -9999 -9999 -9999 -9999 -9999 -9999 -9999 -9999 -9999 -9999 -9999 -9999 -9999 -9999 -9999 -9999 -9999 -9999 -9999 -9999 -9999 -9999 -9999 -9999 -9999 -9999 -9999 -9999 -9999 -9999 -9999 -9999 -9999 -9999 -9999 -9999 -9999 -9999 -9999 -9999 -9999 -9999 -9999 -9999 -9999 -9999 -9999 -9999 -9999 -9999 -9999 -9999 -9999 -9999 -9999 -9999 -9999 -9999 -9999 -9999 -9999 -9999 -9999 -9999 -9999 -9999 -9999 -9999 -9999 -9999 -9999 -9999 -9999 -9999 -9999 -9999 -9999 -9999 -9999 -9999 -9999 -9999 -9999 -9999 -9999 -9999 -9999 5.32926E-1 5.38696E-1 5.61855E-1 5.70404E-1 5.78557E-1 5.86315E-1 5.9088E-1 5.96128E-1 4.57466E-1 4.65755E-1 4.7081E-1 4.72421E-1 4.81465E-1 4.93058E-1 5.14167E-1 5.20684E-1 5.18512E-1 5.02932E-1 4.77571E-1 4.46856E-1 4.58438E-1 6.23957E-1 6.65196E-1 6.77865E-1 6.93987E-1 5.8452E-1 6.11095E-1 6.1979E-1 6.4801E-1 6.56336E-1 6.45132E-1 6.54428E-1 6.53182E-1 6.51968E-1 6.51026E-1 6.40405E-1 6.0934E-1 6.10739E-1 5.70213E-1 5.08026E-1 5.11051E-1 5.11051E-1 5.11051E-1 5.11051E-1 5.11051E-1 5.11051E-1 5.10513E-1 5.072E-1 5.04738E-1 5.05685E-1 5.20408E-1 5.10608E-1 5.09188E-1 5.07105E-1 5.06063E-1 5.072E-1 5.08809E-1 5.21731E-1 5.33652E-1 5.56528E-1 5.67678E-1 8.00272E-1 8.00272E-1 8.01314E-1 7.95693E-1 7.94059E-1 8.01068E-1 7.95479E-1 8.00563E-1 7.94261E-1 7.95125E-1 7.97969E-1 7.83164E-1 7.3972E-1 7.45801E-1 7.45887E-1 7.31343E-1 7.45586E-1 6.75519E-1 6.28778E-1 6.08264E-1 5.80323E-1 6.16891E-1 6.26152E-1 6.46429E-1 7.19264E-1 7.15809E-1 6.32082E-1 6.56685E-1 7.05701E-1 6.62544E-1 6.13249E-1 5.44573E-1 5.89753E-1 6.70141E-1 7.20755E-1 7.48472E-1 7.35342E-1 -9999 -9999 -9999 -9999 -9999 -9999 -9999 -9999 -9999
-9999 -9999 -9999 -9999 -9999 -9999 -9999 -9999 -9999 -9999 -9999 -9999 -9999 -9999 -9999 -9999 -9999 -9999 -9999 -9999 -9999 -9999 -9999 -9999 -9999 -9999 -9999 -9999 -9999 -9999 -9999 -9999 -9999 -9999 -9999 -9999 -9999 -9999 -9999 -9999 -9999 -9999 -9999 -9999 -9999 -9999 -9999 -9999 -9999 -9999 -9999 -9999 -9999 -9999 -9999 -9999 -9999 -9999 -9999 -9999 -9999 -9999 -9999 -9999 -9999 -9999 -9999 -9999 -9999 -9999 -9999 -9999 -9999 -9999 -9999 -9999 -9999 -9999 -9999 -9999 -9999 -9999 -9999 -9999 -9999 -9999 -9999 -9999 -9999 -9999 -9999 -9999 -9999 -9999 -9999 -9999 -9999 -9999 -9999 -9999 -9999 -9999 -9999 -9999 -9999 -9999 -9999 -9999 -9999 -9999 -9999 -9999 -9999 -9999 -9999 -9999 -9999 -9999 -9999 -9999 -9999 -9999 -9999 -9999 -9999 -9999 -9999 -9999 -9999 -9999 -9999 -9999 -9999 -9999 -9999 -9999 -9999 -9999 -9999 -9999 -9999 -9999 -9999 -9999 -9999 -9999 -9999 -9999 -9999 -9999 -9999 -9999 -9999 -9999 5.18464E-1 5.23892E-1 5.32204E-1 5.59355E-1 5.68982E-1 5.78557E-1 5.90179E-1 6.01701E-1 6.08976E-1 6.1139E-1 4.63951E-1 4.63951E-1 4.66282E-1 4.7459E-1 4.80017E-1 4.82551E-1 4.9967E-1 5.0692E-1 5.12718E-1 5.1308E-1 5.02207E-1 4.80104E-1 4.57358E-1 4.25324E-1 5.91956E-1 6.66761E-1 7.14277E-1 7.27355E-1 7.18127E-1 7.29454E-1 6.42665E-1 6.38759E-1 6.56217E-1 6.54496E-1 6.53438E-1 6.52686E-1 6.41793E-1 6.41099E-1 6.30277E-1 5.77142E-1 5.56659E-1 5.26392E-1 5.08705E-1 5.11051E-1 5.11051E-1 5.11051E-1 5.11051E-1 5.11051E-1 5.11051E-1 5.11051E-1 5.09283E-1 5.06821E-1 5.06632E-1 5.07294E-1 5.06916E-1 5.06442E-1 5.0559E-1 5.04738E-1 5.05117E-1 7.77237E-1 7.78677E-1 7.86108E-1 7.86215E-1 7.80284E-1 7.95693E-1 7.95693E-1 7.95693E-1 7.95693E-1 7.95693E-1 7.95012E-1 7.99332E-1 7.9801E-1 7.96197E-1 7.76283E-1 7.49585E-1 7.32468E-1 7.22208E-1 6.89603E-1 7.20951E-1 6.65052E-1 7.05794E-1 6.79868E-1 5.44385E-1 5.04416E-1 5.70687E-1 6.26681E-1 6.54267E-1 6.5857E-1 7.20617E-1 6.91779E-1 6.57331E-1 6.99888E-1 7.32173E-1 7.07483E-1 6.52918E-1 6.12175E-1 6.45361E-1 6.96025E-1 7.43637E-1 7.53067E-1 7.50652E-1 7.36661E-1 -9999 -9999 -9999 -9999 -9999 -9999 -9999 -9999
-9999 -9999 -9999 -9999 -9999 -9999 -9999 -9999 -9999 -9999 -9999 -9999 -9999 -9999 -9999 -9999 -9999 -9999 -9999 -9999 -9999 -9999 -9999 -9999 -9999 -9999 -9999 -9999 -9999 -9999 -9999 -9999 -9999 -9999 -9999 -9999 -9999 -9999 -9999 -9999 -9999 -9999 -9999 -9999 -9999 -9999 -9999 -9999 -9999 -9999 -9999 -9999 -9999 -9999 -9999 -9999 -9999 -9999 -9999 -9999 -9999 -9999 -9999 -9999 -9999 -9999 -9999 -9999 -9999 -9999 -9999 -9999 -9999 -9999 -9999 -9999 -9999 -9999 -9999 -9999 -9999 -9999 -9999 -9999 -9999 -9999 -9999 -9999 -9999 -9999 -9999 -9999 -9999 -9999 -9999 -9999 -9999 -9999 -9999 -9999 -9999 -9999 -9999 -9999 -9999 -9999 -9999 -9999 -9999 -9999 -9999 -9999 -9999 -9999 -9999 -9999 -9999 -9999 -9999 -9999 -9999 -9999 -9999 -9999 -9999 -9999 -9999 -9999 -9999 -9999 -9999 -9999 -9999 -9999 -9999 -9999 -9999 -9999 -9999 -9999 -9999 -9999 -9999 -9999 -9999 -9999 -9999 -9999 -9999 -9999 -9999 -9999 -9999 5.11944E-1 5.17378E-1 5.44653E-1 5.6007E-1 5.77496E-1 6.00045E-1 6.10439E-1 6.23801E-1 6.37982E-1 6.44985E-1 5.03853E-1 4.93869E-1 4.73867E-1 4.84449E-1 4.90608E-1 4.95682E-1 4.96044E-1 4.96407E-1 5.00032E-1 5.03657E-1 5.06195E-1 4.76981E-1 4.60732E-1 4.3706E-1 4.19663E-1 5.73624E-1 6.3473E-1 7.02415E-1 7.30126E-1 7.47651E-1 7.46456E-1 7.47651E-1 6.50055E-1 6.56506E-1 6.5424E-1 6.52909E-1 6.52122E-1 6.31331E-1 5.76035E-1 5.97596E-1 5.42607E-1 5.10695E-1 5.0367E-1 4.85793E-1 4.87235E-1 4.87235E-1 4.87235E-1 4.87235E-1 4.87235E-1 4.87235E-1 4.87235E-1 4.87075E-1 5.10135E-1 5.10513E-1 5.10987E-1 5.10987E-1 5.11043E-1 5.10702E-1 7.79394E-1 7.70972E-1 7.70838E-1 7.79134E-1 7.72241E-1 7.80284E-1 7.80284E-1 7.72419E-1 7.80284E-1 7.80284E-1 8.00803E-1 7.93965E-1 7.97608E-1 7.87925E-1 7.73388E-1 7.59692E-1 7.7393E-1 7.53301E-1 7.21236E-1 6.28796E-1 6.07958E-1 6.51498E-1 6.43286E-1 6.1812E-1 6.27686E-1 6.00799E-1 6.37275E-1 6.66998E-1 6.85439E-1 6.86804E-1 7.21118E-1 7.45257E-1 7.06264E-1 6.97124E-1 7.31388E-1 7.48253E-1 7.40359E-1 7.06686E-1 7.09866E-1 7.14227E-1 7.21634E-1 7.52098E-1 7.54559E-1 7.55234E-1 7.35841E-1 -9999 -9999 -9999 -9999 -9999 -9999 -9999 -9999
-9999 -9999 -9999 -9999 -9999 -9999 -9999 -9999 -9999 -9999 -9999 -9999 -9999 -9999 -9999 -9999 -9999 -9999 -9999 -9999 -9999 -9999 -9999 -9999 -9999 -9999 -9999 -9999 -9999 -9999 -9999 -9999 -9999 -9999 -9999 -9999 -9999 -9999 -9999 -9999 -9999 -9999 -9999 -9999 -9999 -9999 -9999 -9999 -9999 -9999 -9999 -9999 -9999 -9999 -9999 -9999 -9999 -9999 -9999 -9999 -9999 -9999 -9999 -9999 -9999 -9999 -9999 -9999 -9999 -9999 -9999 -9999 -9999 -9999 -9999 -9999 -9999 -9999 -9999 -9999 -9999 -9999 -9999 -9999 -9999 -9999 -9999 -9999 -9999 -9999 -9999 -9999 -9999 -9999 -9999 -9999 -9999 -9999 -9999 -9999 -9999 -9999 -9999 -9999 -9999 -9999 -9999 -9999 -9999 -9999 -9999 -9999 -9999 -9999 -9999 -9999 -9999 -9999 -9999 -9999 -9999 -9999 -9999 -9999 -9999 -9999 -9999 -9999 -9999 -9999 -9999 -9999 -9999 -9999 -9999 -9999 -9999 -9999 -9999 -9999 -9999 -9999 -9999 -9999 -9999 -9999 -9999 -9999 -9999 -9999 -9999 -9999 5.09046E-1 5.30957E-1 5.41055E-1 5.52554E-1 5.69693E-1 5.98304E-1 6.10784E-1 6.22779E-1 6.49369E-1 6.62783E-1 6.67453E-1 5.29449E-1 5.12355E-1 4.98945E-1 4.90245E-1 4.93507E-1 4.97494E-1 4.97857E-1 4.96407E-1 4.72281E-1 4.73004E-1 4.86481E-1 4.82497E-1 4.69116E-1 4.47877E-1 4.25764E-1 5.55803E-1 5.88533E-1 6.52108E-1 7.20205E-1 7.41841E-1 7.2502E-1 7.56101E-1 6.38774E-1 6.3492E-1 6.32469E-1 6.30837E-1 6.29589E-1 6.18626E-1 5.97179E-1 5.52633E-1 5.85577E-1 5.65529E-1 4.92289E-1 4.86038E-1 4.87235E-1 4.87235E-1 4.87235E-1 4.87235E-1 4.87235E-1 4.87235E-1 4.87235E-1 4.75926E-1 4.87235E-1 4.87235E-1 4.87235E-1 4.87235E-1 7.63513E-1 7.80284E-1 7.80284E-1 7.72419E-1 7.72419E-1 7.72419E-1 7.80284E-1 7.80284E-1 7.80284E-1 7.80284E-1 7.80284E-1 7.84595E-1 7.81216E-1 7.72801E-1 7.5983E-1 7.04976E-1 7.02665E-1 6.7042E-1 7.13067E-1 7.29677E-1 6.46408E-1 6.14281E-1 5.28008E-1 5.59157E-1 5.79735E-1 6.19312E-1 6.31502E-1 6.9356E-1 7.27188E-1 7.28264E-1 7.29487E-1 7.36498E-1 7.29695E-1 7.29219E-1 6.96391E-1 7.27024E-1 7.44139E-1 7.61809E-1 7.69869E-1 7.61768E-1 7.64617E-1 7.46202E-1 7.5844E-1 7.52281E-1 7.47989E-1 7.41629E-1 7.36163E-1 -9999 -9999 -9999 -9999 -9999 -9999 -9999 -9999
-9999 -9999 -9999 -9999 -9999 -9999 -9999 -9999 -9999 -9999 -9999 -9999 -9999 -9999 -9999 -9999 -9999 -9999 -9999 -9999 -9999 -9999 -9999 -9999 -9999 -9999 -9999 -9999 -9999 -9999 -9999 -9999 -9999 -9999 -9999 -9999 -9999 -9999 -9999 -9999 -9999 -9999 -9999 -9999 -9999 -9999 -9999 -9999 -9999 -9999 -9999 -9999 -9999 -9999 -9999 -9999 -9999 -9999 -9999 -9999 -9999 -9999 -9999 -9999 -9999 -9999 -9999 -9999 -9999 -9999 -9999 -9999 -9999 -9999 -9999 -9999 -9999 -9999 -9999 -9999 -9999 -9999 -9999 -9999 -9999 -9999 -9999 -9999 -9999 -9999 -9999 -9999 -9999 -9999 -9999 -9999 -9999 -9999 -9999 -9999 -9999 -9999 -9999 -9999 -9999 -9999 -9999 -9999 -9999 -9999 -9999 -9999 -9999 -9999 -9999 -9999 -9999 -9999 -9999 -9999 -9999 -9999 -9999 -9999 -9999 -9999 -9999 -9999 -9999 -9999 -9999 -9999 -9999 -9999 -9999 -9999 -9999 -9999 -9999 -9999 -9999 -9999 -9999 -9999 -9999 -9999 -9999 -9999 -9999 4.99983E-1 5.05421E-1 5.10857E-1 5.33845E-1 5.42495E-1 5.64438E-1 5.74393E-1 5.83231E-1 5.95513E-1 6.056E-1 6.2005E-1 6.46213E-1 6.64227E-1 6.72583E-1 5.35586E-1 5.31616E-1 5.07645E-1 4.97132E-1 4.97494E-1 5.01845E-1 4.80962E-1 4.77343E-1 4.71919E-1 4.78877E-1 4.78515E-1 4.7526E-1 4.63342E-1 4.44652E-1 4.24346E-1 5.48632E-1 5.66601E-1 6.04322E-1 6.26125E-1 6.63703E-1 7.13707E-1 7.38104E-1 6.38287E-1 6.34885E-1 6.32837E-1 6.31223E-1 6.18964E-1 6.17879E-1 6.06966E-1 5.85064E-1 6.06984E-1 5.43543E-1 4.81838E-1 4.86151E-1 4.87075E-1 4.87206E-1 4.87235E-1 4.87235E-1 4.75926E-1 4.75926E-1 4.75926E-1 4.87235E-1 4.87235E-1 4.87235E-1 4.87235E-1 7.63513E-1 7.63513E-1 7.63513E-1 7.63513E-1 7.63513E-1 7.63513E-1 7.79708E-1 7.7841E-1 7.7815E-1 7.79086E-1 7.79916E-1 7.85053E-1 7.74768E-1 7.43972E-1 7.04012E-1 7.09561E-1 5.95167E-1 5.86496E-1 6.04407E-1 6.16138E-1 6.62102E-1 6.35264E-1 5.69259E-1 5.96537E-1 6.34565E-1 6.4944E-1 6.86527E-1 7.05182E-1 7.07326E-1 7.44956E-1 7.27488E-1 7.08807E-1 6.93176E-1 6.85813E-1 6.95241E-1 7.04116E-1 7.20632E-1 7.37083E-1 7.39444E-1 7.77254E-1 7.76744E-1 7.58606E-1 7.23931E-1 7.36133E-1 7.43219E-1 7.30098E-1 7.49464E-1 7.36017E-1 -9999 -9999 -9999 -9999 -9999 -9999 -9999 -9999
-9999 -9999 -9999 -9999 -9999 -9999 -9999 -9999 -9999 -9999 -9999 -9999 -9999 -9999 -9999 -9999 -9999 -9999 -9999 -9999 -9999 -9999 -9999 -9999 -9999 -9999 -9999 -9999 -9999 -9999 -9999 -9999 -9999 -9999 -9999 -9999 -9999 -9999 -9999 -9999 -9999 -9999 -9999 -9999 -9999 -9999 -9999 -9999 -9999 -9999 -9999 -9999 -9999 -9999 -9999 -9999 -9999 -9999 -9999 -9999 -9999 -9999 -9999 -9999 -9999 -9999 -9999 -9999 -9999 -9999 -9999 -9999 -9999 -9999 -9999 -9999 -9999 -9999 -9999 -9999 -9999 -9999 -9999 -9999 -9999 -9999 -9999 -9999 -9999 -9999 -9999 -9999 -9999 -9999 -9999 -9999 -9999 -9999 -9999 -9999 -9999 -9999 -9999 -9999 -9999 -9999 -9999 -9999 -9999 -9999 -9999 -9999 -9999 -9999 -9999 -9999 -9999 -9999 -9999 -9999 -9999 -9999 -9999 -9999 -9999 -9999 -9999 -9999 -9999 -9999 -9999 -9999 -9999 -9999 -9999 -9999 -9999 -9999 -9999 -9999 -9999 -9999 -9999 -9999 -9999 -9999 -9999 -9999 4.94908E-1 5.00708E-1 5.27344E-1 5.37091E-1 5.57295E-1 5.64795E-1 5.74393E-1 5.83231E-1 5.85344E-1 5.88508E-1 5.94625E-1 6.19947E-1 6.40223E-1 6.59684E-1 6.72583E-1 5.4863E-1 5.32699E-1 5.23665E-1 5.14616E-1 4.88655E-1 4.93366E-1 4.96991E-1 4.95541E-1 4.88655E-1 4.78877E-1 4.71283E-1 4.68755E-1 4.57938E-1 4.42863E-1 4.26828E-1 3.9154E-1 5.24583E-1 5.52769E-1 6.09349E-1 6.85807E-1 7.28678E-1 7.45888E-1 6.37799E-1 6.35514E-1 6.33905E-1 6.21735E-1 6.08979E-1 6.18146E-1 5.96344E-1 5.6399E-1 5.43243E-1 4.90404E-1 4.83703E-1 4.86302E-1 4.86754E-1 4.86905E-1 4.87235E-1 4.75926E-1 4.75926E-1 4.75926E-1 4.87235E-1 4.87235E-1 4.87235E-1 7.63513E-1 7.63513E-1 7.63513E-1 7.63513E-1 7.63513E-1 7.63513E-1 7.63193E-1 7.61198E-1 7.6491E-1 7.48182E-1 7.41358E-1 7.8197E-1 7.83138E-1 7.75228E-1 7.53226E-1 6.98545E-1 6.55245E-1 6.53505E-1 6.32615E-1 5.56225E-1 5.83083E-1 5.9777E-1 6.25635E-1 6.08098E-1 6.18703E-1 6.6577E-1 6.85907E-1 7.12325E-1 7.31654E-1 7.32113E-1 7.46029E-1 7.28757E-1 6.67466E-1 6.37031E-1 6.36438E-1 6.67115E-1 7.27533E-1 7.59654E-1 7.6767E-1 7.80785E-1 7.87348E-1 7.89519E-1 7.76378E-1 7.52308E-1 7.25195E-1 7.21891E-1 7.28191E-1 7.36279E-1 7.55117E-1 7.3524E-1 -9999 -9999 -9999 -9999 -9999 -9999 -9999 -9999
-9999 -9999 -9999 -9999 -9999 -9999 -9999 -9999 -9999 -9999 -9999 -9999 -9999 -9999 -9999 -9999 -9999 -9999 -9999 -9999 -9999 -9999 -9999 -9999 -9999 -9999 -9999 -9999 -9999 -9999 -9999 -9999 -9999 -9999 -9999 -9999 -9999 -9999 -9999 -9999 -9999 -9999 -9999 -9999 -9999 -9999 -9999 -9999 -9999 -9999 -9999 -9999 -9999 -9999 -9999 -9999 -9999 -9999 -9999 -9999 -9999 -9999 -9999 -9999 -9999 -9999 -9999 -9999 -9999 -9999 -9999 -9999 -9999 -9999 -9999 -9999 -9999 -9999 -9999 -9999 -9999 -9999 -9999 -9999 -9999 -9999 -9999 -9999 -9999 -9999 -9999 -9999 -9999 -9999 -9999 -9999 -9999 -9999 -9999 -9999 -9999 -9999 -9999 -9999 -9999 -9999 -9999 -9999 -9999 -9999 -9999 -9999 -9999 -9999 -9999 -9999 -9999 -9999 -9999 -9999 -9999 -9999 -9999 -9999 -9999 -9999 -9999 -9999 -9999 -9999 -9999 -9999 -9999 -9999 -9999 -9999 -9999 -9999 -9999 -9999 -9999 -9999 -9999 -9999 -9999 -9999 -9999 4.8766E-1 4.91284E-1 5.16128E-1 5.28428E-1 5.51922E-1 5.59798E-1 5.66576E-1 5.76872E-1 5.87103E-1 5.99593E-1 5.86913E-1 6.03069E-1 6.15839E-1 6.35533E-1 6.55112E-1 6.8248E-1 6.88731E-1 5.34504E-1 5.03516E-1 4.98078E-1 4.94453E-1 4.95541E-1 4.99891E-1 5.01704E-1 5.1049E-1 4.86119E-1 4.72006E-1 4.74623E-1 4.44842E-1 4.3377E-1 4.20288E-1 4.08676E-1 4.02383E-1 5.45229E-1 6.05199E-1 6.95412E-1 7.38104E-1 7.45516E-1 6.28222E-1 6.16299E-1 6.14764E-1 6.01724E-1 6.10128E-1 6.08907E-1 5.76385E-1 5.55522E-1 5.01992E-1 4.58201E-1 7.43736E-1 7.44698E-1 7.44956E-1 7.36166E-1 7.44798E-1 7.4497E-1 7.63513E-1 7.55237E-1 7.63513E-1 7.63513E-1 7.63513E-1 7.63513E-1 7.63513E-1 7.63513E-1 7.63398E-1 7.63316E-1 7.63275E-1 7.68109E-1 7.49175E-1 7.00252E-1 7.14888E-1 7.3828E-1 7.46658E-1 7.33029E-1 7.37585E-1 7.23785E-1 7.39275E-1 7.08409E-1 6.66904E-1 6.65243E-1 6.28697E-1 6.36968E-1 6.54188E-1 6.13172E-1 6.12743E-1 6.58837E-1 7.02885E-1 7.27664E-1 7.36114E-1 7.2932E-1 7.28097E-1 6.89538E-1 7.10129E-1 6.74112E-1 6.64379E-1 6.82782E-1 7.25525E-1 7.59805E-1 7.88256E-1 7.87626E-1 7.79219E-1 7.7107E-1 7.57693E-1 7.87027E-1 7.67159E-1 7.71615E-1 7.62438E-1 7.46459E-1 7.60067E-1 7.69624E-1 7.43805E-1 7.3745E-1 7.38835E-1 7.38777E-1 7.37304E-1 7.20133E-1 7.19616E-1 -9999 -9999
-9999 -9999 -9999 -9999 -9999 -9999 -9999 -9999 -9999 -9999 -9999 -9999 -9999 -9999 -9999 -9999 -9999 -9999 -9999 -9999 -9999 -9999 -9999 -9999 -9999 -9999 -9999 -9999 -9999 -9999 -9999 -9999 -9999 -9999 -9999 -9999 -9999 -9999 -9999 -9999 -9999 -9999 -9999 -9999 -9999 -9999 -9999 -9999 -9999 -9999 -9999 -9999 -9999 -9999 -9999 -9999 -9999 -9999 -9999 -9999 -9999 -9999 -9999 -9999 -9999 -9999 -9999 -9999 -9999 -9999 -9999 -9999 -9999 -9999 -9999 -9999 -9999 -9999 -9999 -9999 -9999 -9999 -9999 -9999 -9999 -9999 -9999 -9999 -9999 -9999 -9999 -9999 -9999 -9999 -9999 -9999 -9999 -9999 -9999 -9999 -9999 -9999 -9999 -9999 -9999 -9999 -9999 -9999 -9999 -9999 -9999 -9999 -9999 -9999 -9999 -9999 -9999 -9999 -9999 -9999 -9999 -9999 -9999 -9999 -9999 -9999 -9999 -9999 -9999 -9999 -9999 -9999 -9999 -9999 -9999 -9999 -9999 -9999 -9999 -9999 -9999 -9999 -9999 -9999 -9999 -9999 4.82589E-1 5.0127E-1 5.06707E-1 5.15403E-1 5.37178E-1 5.47615E-1 5.5658E-1 5.65151E-1 5.84182E-1 5.97153E-1 6.04803E-1 6.0515E-1 6.06881E-1 6.16182E-1 6.32505E-1 6.62361E-1 6.81851E-1 6.715E-1 5.25694E-1 5.19182E-1 5.16286E-1 5.11939E-1 5.11577E-1 5.14113E-1 5.18458E-1 5.20268E-1 4.85948E-1 4.66058E-1 4.49861E-1 4.42695E-1 4.37335E-1 4.28791E-1 4.17112E-1 4.08325E-1 5.42351E-1 5.83795E-1 6.76917E-1 7.38104E-1 7.19783E-1 7.19235E-1 5.84262E-1 5.60281E-1 5.79878E-1 5.88956E-1 5.44008E-1 5.21346E-1 4.99633E-1 4.5734E-1 7.43262E-1 7.44225E-1 7.44841E-1 7.36386E-1 7.44727E-1 7.44339E-1 7.44339E-1 7.44927E-1 7.36613E-1 7.45307E-1 7.36613E-1 7.36613E-1 7.36613E-1 7.45307E-1 7.63513E-1 7.63111E-1 7.62743E-1 7.67724E-1 7.66133E-1 7.33678E-1 6.9165E-1 7.30216E-1 7.08263E-1 6.76659E-1 6.86122E-1 6.8844E-1 6.83076E-1 7.20668E-1 7.05157E-1 6.80628E-1 7.20106E-1 6.9646E-1 6.80235E-1 6.95742E-1 6.60338E-1 6.82168E-1 7.08134E-1 7.07885E-1 6.92209E-1 6.93381E-1 7.02176E-1 6.9253E-1 6.73661E-1 6.74576E-1 6.58264E-1 7.17738E-1 7.63406E-1 7.77345E-1 7.84276E-1 7.6566E-1 7.49359E-1 7.31729E-1 7.22541E-1 7.30676E-1 7.61795E-1 7.72181E-1 7.72672E-1 7.72738E-1 7.65801E-1 7.56913E-1 7.56997E-1 7.43518E-1 7.44294E-1 7.3672E-1 7.45254E-1 7.51033E-1 7.31137E-1 7.1495E-1 7.25402E-1 7.1919E-1
-9999 -9999 -9999 -9999 -9999 -9999 -9999 -9999 -9999 -9999 -9999 -9999 -9999 -9999 -9999 -9999 -9999 -9999 -9999 -9999 -9999 -9999 -9999 -9999 -9999 -9999 -9999 -9999 -9999 -9999 -9999 -9999 -9999 -9999 -9999 -9999 -9999 -9999 -9999 -9999 -9999 -9999 -9999 -9999 -9999 -9999 -9999 -9999 -9999 -9999 -9999 -9999 -9999 -9999 -9999 -9999 -9999 -9999 -9999 -9999 -9999 -9999 -9999 -9999 -9999 -9999 -9999 -9999 -9999 -9999 -9999 -9999 -9999 -9999 -9999 -9999 -9999 -9999 -9999 -9999 -9999 -9999 -9999 -9999 -9999 -9999 -9999 -9999 -9999 -9999 -9999 -9999 -9999 -9999 -9999 -9999 -9999 -9999 -9999 -9999 -9999 -9999 -9999 -9999 -9999 -9999 -9999 -9999 -9999 -9999 -9999 -9999 -9999 -9999 -9999 -9999 -9999 -9999 -9999 -9999 -9999 -9999 -9999 -9999 -9999 -9999 -9999 -9999 -9999 -9999 -9999 -9999 -9999 -9999 -9999 -9999 -9999 -9999 -9999 -9999 -9999 -9999 -9999 -9999 -9999 -9999 4.95469E-1 5.00545E-1 5.10331E-1 5.19024E-1 5.37178E-1 5.4438E-1 5.53356E-1 5.6032E-1 5.83125E-1 5.95408E-1 6.05843E-1 6.09645E-1 6.11025E-1 6.17895E-1 6.41637E-1 6.40092E-1 6.60533E-1 6.81728E-1 5.27502E-1 5.22078E-1 5.20268E-1 5.1701E-1 5.15199E-1 5.17734E-1 4.98271E-1 5.14305E-1 5.09595E-1 4.77622E-1 4.53453E-1 4.41622E-1 4.36978E-1 4.3199E-1 4.24888E-1 4.27101E-1 4.2002E-1 5.5957E-1 6.12523E-1 6.9706E-1 6.99987E-1 6.80623E-1 5.52302E-1 5.72111E-1 5.58534E-1 5.34402E-1 4.99557E-1 4.98615E-1 7.29318E-1 7.47616E-1 7.43449E-1 7.44555E-1 7.45056E-1 7.45142E-1 7.44684E-1 7.44311E-1 7.44153E-1 7.44569E-1 7.36613E-1 7.36613E-1 7.36613E-1 7.45307E-1 7.45307E-1 7.36613E-1 7.45307E-1 7.51579E-1 7.49934E-1 7.49905E-1 7.46258E-1 7.29442E-1 7.27921E-1 7.28339E-1 7.28951E-1 7.29353E-1 7.30661E-1 7.46929E-1 7.54947E-1 7.54947E-1 7.26042E-1 7.37359E-1 7.51673E-1 7.37359E-1 7.30005E-1 7.14916E-1 6.96301E-1 6.39806E-1 6.16862E-1 6.28211E-1 6.38212E-1 6.82795E-1 7.06948E-1 6.55235E-1 6.7017E-1 6.36364E-1 6.84462E-1 7.62601E-1 7.6282E-1 7.32556E-1 7.24306E-1 7.45758E-1 6.8324E-1 6.54932E-1 6.87404E-1 7.27713E-1 7.5815E-1 7.30394E-1 7.39909E-1 7.69214E-1 7.64609E-1 7.70572E-1 7.5576E-1 7.69597E-1 7.54592E-1 7.50271E-1 7.50934E-1 7.46559E-1 6.88732E-1 6.9545E-1 7.30238E-1 7.40223E-1
-9999 -9999 -9999 -9999 -9999 -9999 -9999 -9999 -9999 -9999 -9999 -9999 -9999 -9999 -9999 -9999 -9999 -9999 -9999 -9999 -9999 -9999 -9999 -9999 -9999 -9999 -9999 -9999 -9999 -9999 -9999 -9999 -9999 -9999 -9999 -9999 -9999 -9999 -9999 -9999 -9999 -9999 -9999 -9999 -9999 -9999 -9999 -9999 -9999 -9999 -9999 -9999 -9999 -9999 -9999 -9999 -9999 -9999 -9999 -9999 -9999 -9999 -9999 -9999 -9999 -9999 -9999 -9999 -9999 -9999 -9999 -9999 -9999 -9999 -9999 -9999 -9999 -9999 -9999 -9999 -9999 -9999 -9999 -9999 -9999 -9999 -9999 -9999 -9999 -9999 -9999 -9999 -9999 -9999 -9999 -9999 -9999 -9999 -9999 -9999 -9999 -9999 -9999 -9999 -9999 -9999 -9999 -9999 -9999 -9999 -9999 -9999 -9999 -9999 -9999 -9999 -9999 -9999 -9999 -9999 -9999 -9999 -9999 -9999 -9999 -9999 -9999 -9999 -9999 -9999 -9999 -9999 -9999 -9999 -9999 -9999 -9999 -9999 -9999 -9999 -9999 -9999 -9999 -9999 -9999 4.90395E-1 4.92932E-1 5.0127E-1 5.2273E-1 5.32488E-1 5.3934E-1 5.43826E-1 5.5137E-1 5.72158E-1 5.80655E-1 5.9191E-1 6.03069E-1 6.21053E-1 6.2446E-1 6.07092E-1 6.19472E-1 6.37416E-1 6.57927E-1 6.80153E-1 5.39137E-1 5.34089E-1 5.33367E-1 5.31201E-1 5.04883E-1 5.05608E-1 5.11044E-1 5.1865E-1 5.2046E-1 5.04158E-1 4.6678E-1 4.57495E-1 4.4923E-1 4.45644E-1 4.42065E-1 4.12694E-1 4.05333E-1 5.31611E-1 5.78575E-1 6.6611E-1 6.77097E-1 6.60614E-1 5.63382E-1 5.71059E-1 5.45673E-1 5.65248E-1 5.63413E-1 5.62578E-1 6.88143E-1 7.46047E-1 7.42844E-1 7.44598E-1 7.36547E-1 7.45243E-1 7.44755E-1 7.44311E-1 7.44081E-1 7.44167E-1 7.44598E-1 7.44856E-1 7.44856E-1 7.44784E-1 7.45171E-1 7.45307E-1 7.45307E-1 7.51882E-1 7.51882E-1 7.50661E-1 7.50661E-1 7.51882E-1 7.50661E-1 7.68604E-1 7.68604E-1 7.54947E-1 7.68604E-1 7.68604E-1 7.32881E-1 7.18058E-1 7.33464E-1 7.03022E-1 7.25209E-1 7.20212E-1 7.19573E-1 7.12952E-1 7.0409E-1 6.22638E-1 6.07785E-1 6.50768E-1 6.8989E-1 7.07542E-1 6.73711E-1 6.09212E-1 6.34617E-1 6.78879E-1 7.2862E-1 7.3195E-1 6.91344E-1 6.80885E-1 6.81589E-1 7.36791E-1 6.88132E-1 6.18263E-1 6.6959E-1 7.03519E-1 7.4221E-1 7.28101E-1 7.71416E-1 7.37901E-1 7.451E-1 7.37624E-1 7.3032E-1 7.58288E-1 7.13194E-1 7.14042E-1 7.45273E-1 7.36967E-1 6.6241E-1 6.61482E-1 7.20026E-1 7.39686E-1
-9999 -9999 -9999 -9999 -9999 -9999 -9999 -9999 -9999 -9999 -9999 -9999 -9999 -9999 -9999 -9999 -9999 -9999 -9999 -9999 -9999 -9999 -9999 -9999 -9999 -9999 -9999 -9999 -9999 -9999 -9999 -9999 -9999 -9999 -9999 -9999 -9999 -9999 -9999 -9999 -9999 -9999 -9999 -9999 -9999 -9999 -9999 -9999 -9999 -9999 -9999 -9999 -9999 -9999 -9999 -9999 -9999 -9999 -9999 -9999 -9999 -9999 -9999 -9999 -9999 -9999 -9999 -9999 -9999 -9999 -9999 -9999 -9999 -9999 -9999 -9999 -9999 -9999 -9999 -9999 -9999 -9999 -9999 -9999 -9999 -9999 -9999 -9999 -9999 -9999 -9999 -9999 -9999 -9999 -9999 -9999 -9999 -9999 -9999 -9999 -9999 -9999 -9999 -9999 -9999 -9999 -9999 -9999 -9999 -9999 -9999 -9999 -9999 -9999 -9999 -9999 -9999 -9999 -9999 -9999 -9999 -9999 -9999 -9999 -9999 -9999 -9999 -9999 -9999 -9999 -9999 -9999 -9999 -9999 -9999 -9999 -9999 -9999 -9999 -9999 -9999 -9999 -9999 -9999 -9999 4.81339E-1 4.85685E-1 4.94744E-1 5.16939E-1 5.25262E-1 5.3121E-1 5.42027E-1 5.61834E-1 5.69671E-1 5.78181E-1 5.877E-1 6.10418E-1 6.00501E-1 6.06054E-1 6.10201E-1 6.18789E-1 6.34394E-1 6.63855E-1 6.77624E-1 5.39858E-1 5.11769E-1 5.12131E-1 5.09957E-1 5.06695E-1 5.06333E-1 5.10682E-1 5.19736E-1 5.37887E-1 5.19374E-1 4.96545E-1 4.69394E-1 4.31439E-1 4.27885E-1 4.27175E-1 4.25402E-1 4.20801E-1 4.17623E-1 4.32862E-1 6.06574E-1 6.41315E-1 6.70696E-1 5.74768E-1 5.59873E-1 5.88573E-1 6.27933E-1 6.46985E-1 6.0455E-1 5.51326E-1 7.36888E-1 7.42282E-1 7.44454E-1 7.45307E-1 7.45307E-1 7.44827E-1 7.44354E-1 7.43937E-1 7.43578E-1 7.43175E-1 7.43046E-1 7.43463E-1 7.44138E-1 7.45085E-1 7.36613E-1 7.45307E-1 7.51875E-1 7.50116E-1 7.49991E-1 7.48283E-1 7.49636E-1 7.50661E-1 7.42853E-1 7.42291E-1 7.67885E-1 7.54577E-1 7.31047E-1 6.56055E-1 6.73913E-1 7.3229E-1 6.78026E-1 6.49817E-1 6.19436E-1 6.03859E-1 6.32456E-1 6.84583E-1 6.81088E-1 6.59966E-1 6.50699E-1 6.52172E-1 6.35799E-1 6.63837E-1 6.16994E-1 6.67547E-1 6.85387E-1 6.9503E-1 6.78418E-1 6.53686E-1 6.2631E-1 6.87355E-1 7.20328E-1 6.87015E-1 6.24508E-1 6.68855E-1 7.178E-1 6.95178E-1 7.04462E-1 7.35971E-1 7.04713E-1 6.72055E-1 7.26636E-1 6.95753E-1 7.26096E-1 6.77632E-1 6.61228E-1 6.96711E-1 7.0556E-1 6.6391E-1 7.13148E-1 7.39238E-1 -9999
-9999 -9999 -9999 -9999 -9999 -9999 -9999 -9999 -9999 -9999 -9999 -9999 -9999 -9999 -9999 -9999 -9999 -9999 -9999 -9999 -9999 -9999 -9999 -9999 -9999 -9999 -9999 -9999 -9999 -9999 -9999 -9999 -9999 -9999 -9999 -9999 -9999 -9999 -9999 -9999 -9999 -9999 -9999 -9999 -9999 -9999 -9999 -9999 -9999 -9999 -9999 -9999 -9999 -9999 -9999 -9999 -9999 -9999 -9999 -9999 -9999 -9999 -9999 -9999 -9999 -9999 -9999 -9999 -9999 -9999 -9999 -9999 -9999 -9999 -9999 -9999 -9999 -9999 -9999 -9999 -9999 -9999 -9999 -9999 -9999 -9999 -9999 -9999 -9999 -9999 -9999 -9999 -9999 -9999 -9999 -9999 -9999 -9999 -9999 -9999 -9999 -9999 -9999 -9999 -9999 -9999 -9999 -9999 -9999 -9999 -9999 -9999 -9999 -9999 -9999 -9999 -9999 -9999 -9999 -9999 -9999 -9999 -9999 -9999 -9999 -9999 -9999 -9999 -9999 -9999 -9999 -9999 -9999 -9999 -9999 -9999 -9999 4.58749E-1 -9999 -9999 -9999 -9999 -9999 -9999 -9999 4.72296E-1 4.75912E-1 4.83874E-1 5.00436E-1 5.07323E-1 5.15657E-1 5.27597E-1 5.51814E-1 5.63618E-1 5.73577E-1 5.70954E-1 5.84749E-1 5.99457E-1 6.09166E-1 6.13644E-1 6.19814E-1 6.42174E-1 6.58658E-1 6.52532E-1 5.28503E-1 5.15029E-1 5.26696E-1 5.14667E-1 5.22356E-1 5.11044E-1 5.24526E-1 5.32476E-1 5.42209E-1 5.18601E-1 5.03958E-1 4.64777E-1 4.44287E-1 4.38209E-1 4.49032E-1 4.49032E-1 4.49032E-1 4.33574E-1 4.36425E-1 4.78233E-1 6.60946E-1 6.68627E-1 5.41834E-1 5.49186E-1 5.41199E-1 5.71161E-1 5.81045E-1 5.14584E-1 4.83297E-1 7.27186E-1 7.23139E-1 7.25053E-1 7.1649E-1 7.25601E-1 7.25203E-1 7.24301E-1 7.23139E-1 7.21839E-1 7.2759E-1 7.25934E-1 7.28292E-1 7.23094E-1 7.44884E-1 7.36613E-1 7.43817E-1 7.42515E-1 7.42008E-1 7.41573E-1 7.42225E-1 7.51882E-1 7.26764E-1 6.91837E-1 6.89872E-1 6.656E-1 6.9893E-1 6.69489E-1 6.50572E-1 6.78685E-1 6.9271E-1 7.18379E-1 6.6852E-1 6.55698E-1 5.97756E-1 6.13445E-1 6.43569E-1 5.77977E-1 5.6555E-1 5.74662E-1 6.29999E-1 5.86031E-1 6.3079E-1 6.14585E-1 5.85526E-1 5.76917E-1 6.3185E-1 6.04786E-1 5.85599E-1 6.06699E-1 6.08245E-1 6.35949E-1 6.2571E-1 6.14392E-1 6.31204E-1 6.50899E-1 6.69356E-1 7.12267E-1 7.43492E-1 6.87793E-1 6.76626E-1 6.59656E-1 6.51413E-1 6.6062E-1 6.43892E-1 6.28304E-1 6.99302E-1 7.09493E-1 7.54648E-1 -9999 -9999 -9999
-9999 -9999 -9999 -9999 -9999 -9999 -9999 -9999 -9999 -9999 -9999 -9999 -9999 -9999 -9999 -9999 -9999 -9999 -9999 -9999 -9999 -9999 -9999 -9999 -9999 -9999 -9999 -9999 -9999 -9999 -9999 -9999 -9999 -9999 -9999 -9999 -9999 -9999 -9999 -9999 -9999 -9999 -9999 -9999 -9999 -9999 -9999 -9999 -9999 -9999 -9999 -9999 -9999 -9999 -9999 -9999 -9999 -9999 -9999 -9999 -9999 -9999 -9999 -9999 -9999 -9999 -9999 -9999 -9999 -9999 -9999 -9999 -9999 -9999 -9999 -9999 -9999 -9999 -9999 -9999 -9999 -9999 -9999 -9999 -9999 -9999 -9999 -9999 -9999 -9999 -9999 -9999 -9999 -9999 -9999 -9999 -9999 -9999 -9999 -9999 -9999 -9999 -9999 -9999 -9999 -9999 -9999 -9999 -9999 -9999 -9999 -9999 -9999 -9999 -9999 -9999 -9999 -9999 -9999 -9999 -9999 -9999 -9999 -9999 -9999 -9999 -9999 -9999 -9999 -9999 -9999 -9999 -9999 -9999 -9999 -9999 -9999 -9999 -9999 -9999 -9999 -9999 -9999 -9999 4.68322E-1 4.65796E-1 4.71212E-1 4.76078E-1 4.83678E-1 4.99348E-1 5.04061E-1 5.11672E-1 5.34545E-1 5.47866E-1 5.37924E-1 5.60981E-1 5.76274E-1 5.93174E-1 6.17501E-1 6.25347E-1 6.30767E-1 6.16916E-1 6.30866E-1 6.47584E-1 5.37973E-1 5.29587E-1 5.32837E-1 5.32115E-1 5.2778E-1 5.25973E-1 5.05046E-1 5.11569E-1 5.18601E-1 5.20681E-1 5.19358E-1 4.97433E-1 4.71724E-1 4.59097E-1 4.57297E-1 4.60538E-1 4.64142E-1 4.62339E-1 4.49305E-1 4.43976E-1 4.95754E-1 6.18585E-1 6.37543E-1 5.68912E-1 6.07753E-1 5.73395E-1 5.17974E-1 5.08146E-1 4.54251E-1 7.23185E-1 7.24812E-1 7.25601E-1 7.25601E-1 7.25601E-1 7.25098E-1 7.23215E-1 7.26354E-1 7.08951E-1 6.99844E-1 7.15229E-1 7.25492E-1 7.28322E-1 7.24857E-1 7.25601E-1 7.23736E-1 7.25097E-1 7.45307E-1 7.51882E-1 7.50216E-1 7.26973E-1 6.9272E-1 6.11236E-1 5.8004E-1 5.78754E-1 6.24059E-1 5.87937E-1 5.80242E-1 6.35914E-1 6.92598E-1 7.02998E-1 6.78306E-1 6.83974E-1 6.08731E-1 5.6443E-1 5.03153E-1 5.14243E-1 4.56585E-1 5.42559E-1 5.45047E-1 5.55964E-1 5.75068E-1 5.36525E-1 5.67724E-1 5.86661E-1 5.86459E-1 5.7653E-1 6.04299E-1 6.32324E-1 6.36368E-1 6.36403E-1 6.34359E-1 6.1357E-1 6.02607E-1 6.02859E-1 6.7623E-1 7.18853E-1 7.19812E-1 6.86057E-1 6.23695E-1 5.8714E-1 6.09216E-1 6.81737E-1 7.08326E-1 7.68826E-1 -9999 -9999 -9999 -9999 -9999 -9999
-9999 -9999 -9999 -9999 -9999 -9999 -9999 -9999 -9999 -9999 -9999 -9999 -9999 -9999 -9999 -9999 -9999 -9999 -9999 -9999 -9999 -9999 -9999 -9999 -9999 -9999 -9999 -9999 -9999 -9999 -9999 -9999 -9999 -9999 -9999 -9999 -9999 -9999 -9999 -9999 -9999 -9999 -9999 -9999 -9999 -9999 -9999 -9999 -9999 -9999 -9999 -9999 -9999 -9999 -9999 -9999 -9999 -9999 -9999 -9999 -9999 -9999 -9999 -9999 -9999 -9999 -9999 -9999 -9999 -9999 -9999 -9999 -9999 -9999 -9999 -9999 -9999 -9999 -9999 -9999 -9999 -9999 -9999 -9999 -9999 -9999 -9999 -9999 -9999 -9999 -9999 -9999 -9999 -9999 -9999 -9999 -9999 -9999 -9999 -9999 -9999 -9999 -9999 -9999 -9999 -9999 -9999 -9999 -9999 -9999 -9999 -9999 -9999 -9999 -9999 -9999 -9999 -9999 -9999 -9999 -9999 -9999 -9999 -9999 -9999 -9999 -9999 -9999 -9999 -9999 -9999 -9999 -9999 -9999 -9999 -9999 -9999 -9999 -9999 -9999 -9999 -9999 -9999 -9999 4.52746E-1 4.62716E-1 4.71378E-1 4.9391E-1 5.01886E-1 5.05873E-1 5.07686E-1 5.21174E-1 5.0247E-1 5.09719E-1 5.20222E-1 5.44851E-1 5.61338E-1 5.78397E-1 6.04751E-1 6.17844E-1 6.04852E-1 6.12795E-1 6.25446E-1 6.51624E-1 5.34728E-1 5.44094E-1 5.5092E-1 5.50202E-1 5.10482E-1 5.10482E-1 5.15192E-1 5.2971E-1 5.30654E-1 5.33106E-1 5.33955E-1 5.29616E-1 4.88734E-1 4.71724E-1 4.7064E-1 4.54466E-1 4.59504E-1 4.57704E-1 4.46483E-1 4.50428E-1 4.55099E-1 5.82336E-1 6.25709E-1 5.36764E-1 5.55666E-1 4.99744E-1 4.67812E-1 4.46566E-1 7.24737E-1 7.25504E-1 7.25601E-1 7.25601E-1 7.25601E-1 7.25601E-1 7.31133E-1 7.19571E-1 6.76316E-1 6.65493E-1 6.81446E-1 6.65358E-1 6.83733E-1 7.26399E-1 7.24812E-1 7.25601E-1 7.24644E-1 7.32502E-1 7.1426E-1 7.05406E-1 6.72324E-1 6.60206E-1 6.66556E-1 6.45733E-1 5.78239E-1 5.46734E-1 5.27235E-1 5.7592E-1 6.34387E-1 6.73957E-1 6.77757E-1 6.74195E-1 6.03888E-1 6.56089E-1 5.98862E-1 4.98043E-1 4.45374E-1 4.23879E-1 4.23382E-1 5.62768E-1 5.95985E-1 5.99412E-1 5.90908E-1 5.99666E-1 6.17753E-1 6.56511E-1 6.37359E-1 5.99238E-1 6.339E-1 6.51819E-1 6.52435E-1 6.45791E-1 6.25109E-1 5.94324E-1 5.83185E-1 5.83497E-1 6.81196E-1 6.51156E-1 6.51584E-1 6.2511E-1 6.42524E-1 6.53618E-1 7.38878E-1 7.57759E-1 -9999 -9999 -9999 -9999 -9999 -9999 -9999 -9999
-9999 -9999 -9999 -9999 -9999 -9999 -9999 -9999 -9999 -9999 -9999 -9999 -9999 -9999 -9999 -9999 -9999 -9999 -9999 -9999 -9999 -9999 -9999 -9999 -9999 -9999 -9999 -9999 -9999 -9999 -9999 -9999 -9999 -9999 -9999 -9999 -9999 -9999 -9999 -9999 -9999 -9999 -9999 -9999 -9999 -9999 -9999 -9999 -9999 -9999 -9999 -9999 -9999 -9999 -9999 -9999 -9999 -9999 -9999 -9999 -9999 -9999 -9999 -9999 -9999 -9999 -9999 -9999 -9999 -9999 -9999 -9999 -9999 -9999 -9999 -9999 -9999 -9999 -9999 -9999 -9999 -9999 -9999 -9999 -9999 -9999 -9999 -9999 -9999 -9999 -9999 -9999 -9999 -9999 -9999 -9999 -9999 -9999 -9999 -9999 -9999 -9999 -9999 -9999 -9999 -9999 -9999 -9999 -9999 -9999 -9999 -9999 -9999 -9999 -9999 -9999 -9999 -9999 -9999 -9999 -9999 -9999 -9999 -9999 -9999 -9999 -9999 -9999 -9999 -9999 -9999 -9999 -9999 -9999 -9999 -9999 -9999 -9999 -9999 -9999 -9999 -9999 -9999 4.53105E-1 4.61634E-1 4.6885E-1 4.7861E-1 4.9826E-1 5.05511E-1 5.10947E-1 5.24791E-1 5.03557E-1 5.05732E-1 5.07544E-1 5.1298E-1 5.32239E-1 5.4557E-1 5.61338E-1 5.64381E-1 5.79292E-1 5.92309E-1 6.05199E-1 6.20678E-1 6.50636E-1 5.37613E-1 5.51638E-1 5.30276E-1 5.29805E-1 5.29388E-1 5.30843E-1 5.32352E-1 5.32257E-1 5.31975E-1 5.33766E-1 5.36405E-1 5.33672E-1 4.80813E-1 4.63468E-1 4.67798E-1 4.82262E-1 4.88419E-1 4.89144E-1 4.91681E-1 4.81537E-1 4.38527E-1 4.51506E-1 5.06972E-1 5.27899E-1 4.93302E-1 4.60062E-1 4.37653E-1 7.25601E-1 7.25601E-1 7.25601E-1 7.25248E-1 7.24842E-1 7.24632E-1 7.30436E-1 7.12131E-1 7.01489E-1 6.57641E-1 6.39282E-1 6.65661E-1 6.91767E-1 7.17038E-1 7.21263E-1 7.24165E-1 7.25601E-1 7.25097E-1 7.16173E-1 6.74414E-1 6.65811E-1 6.65727E-1 6.38586E-1 5.7298E-1 5.6635E-1 5.51943E-1 5.46921E-1 5.26257E-1 5.84278E-1 6.15511E-1 6.27415E-1 5.9217E-1 5.9011E-1 5.42694E-1 6.04664E-1 5.41109E-1 5.39423E-1 5.08865E-1 5.44198E-1 4.96177E-1 5.65413E-1 6.48708E-1 6.77539E-1 6.60558E-1 6.59017E-1 6.66116E-1 6.39615E-1 6.50963E-1 6.39413E-1 6.35107E-1 5.8783E-1 6.23496E-1 5.95447E-1 5.77105E-1 5.37587E-1 5.65857E-1 6.13141E-1 6.23606E-1 6.32748E-1 6.16749E-1 6.69773E-1 6.96774E-1 7.38863E-1 7.71492E-1 -9999 -9999 -9999 -9999 -9999 -9999 -9999 -9999 -9999
-9999 -9999 -9999 -9999 -9999 -9999 -9999 -9999 -9999 -9999 -9999 -9999 -9999 -9999 -9999 -9999 -9999 -9999 -9999 -9999 -9999 -9999 -9999 -9999 -9999 -9999 -9999 -9999 -9999 -9999 -9999 -9999 -9999 -9999 -9999 -9999 -9999 -9999 -9999 -9999 -9999 -9999 -9999 -9999 -9999 -9999 -9999 -9999 -9999 -9999 -9999 -9999 -9999 -9999 -9999 -9999 -9999 -9999 -9999 -9999 -9999 -9999 -9999 -9999 -9999 -9999 -9999 -9999 -9999 -9999 -9999 -9999 -9999 -9999 -9999 -9999 -9999 -9999 -9999 -9999 -9999 -9999 -9999 -9999 -9999 -9999 -9999 -9999 -9999 -9999 -9999 -9999 -9999 -9999 -9999 -9999 -9999 -9999 -9999 -9999 -9999 -9999 -9999 -9999 -9999 -9999 -9999 -9999 -9999 -9999 -9999 -9999 -9999 -9999 -9999 -9999 -9999 -9999 -9999 -9999 -9999 -9999 -9999 -9999 -9999 -9999 -9999 -9999 -9999 -9999 -9999 -9999 -9999 -9999 -9999 -9999 -9999 -9999 -9999 -9999 -9999 4.56701E-1 4.50038E-1 4.48244E-1 4.63076E-1 4.69572E-1 4.88474E-1 4.93548E-1 4.98986E-1 4.80641E-1 4.97757E-1 5.05007E-1 5.12618E-1 5.28266E-1 5.30433E-1 5.34765E-1 5.18604E-1 5.27287E-1 5.49712E-1 5.61527E-1 5.77878E-1 5.96854E-1 6.30609E-1 6.66687E-1 5.37054E-1 5.54545E-1 5.43611E-1 5.30654E-1 5.41825E-1 5.43705E-1 5.45302E-1 5.34049E-1 5.3386E-1 5.35745E-1 5.25001E-1 5.12274E-1 5.06025E-1 4.8371E-1 4.90956E-1 5.08487E-1 5.00004E-1 5.01803E-1 5.02087E-1 4.95553E-1 4.39242E-1 3.98853E-1 4.15654E-1 4.36991E-1 4.43713E-1 4.45864E-1 7.10738E-1 7.1157E-1 7.04347E-1 7.03773E-1 6.99806E-1 6.9833E-1 6.89407E-1 6.71536E-1 6.26855E-1 6.25354E-1 6.07416E-1 6.60989E-1 6.79126E-1 7.25363E-1 7.26632E-1 7.18078E-1 7.27596E-1 7.23617E-1 7.29994E-1 7.14577E-1 7.2376E-1 7.2376E-1 7.00627E-1 6.50747E-1 6.12447E-1 5.98739E-1 5.75636E-1 5.43735E-1 5.48397E-1 5.58722E-1 5.41514E-1 5.4114E-1 5.02278E-1 4.91947E-1 4.91852E-1 4.83994E-1 5.50122E-1 6.26698E-1 6.01612E-1 6.01829E-1 6.28197E-1 6.1169E-1 6.49611E-1 6.88074E-1 6.68828E-1 6.30192E-1 6.08989E-1 5.71525E-1 6.35991E-1 6.56749E-1 5.80355E-1 5.28328E-1 5.73563E-1 5.73305E-1 5.44194E-1 5.66654E-1 6.59062E-1 7.10626E-1 7.27189E-1 7.349E-1 6.73599E-1 6.82799E-1 7.53767E-1 7.84756E-1 -9999 -9999 -9999 -9999 -9999 -9999 -9999 -9999 -9999 -9999
-9999 -9999 -9999 -9999 -9999 -9999 -9999 -9999 -9999 -9999 -9999 -9999 -9999 -9999 -9999 -9999 -9999 -9999 -9999 -9999 -9999 -9999 -9999 -9999 -9999 -9999 -9999 -9999 -9999 -9999 -9999 -9999 -9999 -9999 -9999 -9999 -9999 -9999 -9999 -9999 -9999 -9999 -9999 -9999 -9999 -9999 -9999 -9999 -9999 -9999 -9999 -9999 -9999 -9999 -9999 -9999 -9999 -9999 -9999 -9999 -9999 -9999 -9999 -9999 -9999 -9999 -9999 -9999 -9999 -9999 -9999 -9999 -9999 -9999 -9999 -9999 -9999 -9999 -9999 -9999 -9999 -9999 -9999 -9999 -9999 -9999 -9999 -9999 -9999 -9999 -9999 -9999 -9999 -9999 -9999 -9999 -9999 -9999 -9999 -9999 -9999 -9999 -9999 -9999 -9999 -9999 -9999 -9999 -9999 -9999 -9999 -9999 -9999 -9999 -9999 -9999 -9999 -9999 -9999 -9999 -9999 -9999 -9999 -9999 -9999 -9999 -9999 -9999 -9999 -9999 -9999 -9999 -9999 -9999 -9999 -9999 -9999 -9999 -9999 -9999 -9999 4.47527E-1 4.4681E-1 4.60193E-1 4.64879E-1 4.67405E-1 4.70656E-1 4.85576E-1 4.67987E-1 4.74129E-1 4.96669E-1 5.13705E-1 5.3143E-1 5.50599E-1 5.52392E-1 5.29816E-1 5.27648E-1 5.26925E-1 5.43243E-1 5.51506E-1 5.67943E-1 6.03895E-1 6.18864E-1 6.48474E-1 6.80861E-1 5.57631E-1 5.45396E-1 5.42765E-1 5.42295E-1 5.43423E-1 5.45114E-1 5.20937E-1 5.22166E-1 5.24812E-1 5.27899E-1 5.27267E-1 5.1057E-1 5.07256E-1 5.09813E-1 5.1568E-1 5.16597E-1 5.05277E-1 5.0436E-1 4.84044E-1 4.06977E-1 3.85391E-1 3.91164E-1 4.12705E-1 4.17764E-1 7.091E-1 7.10427E-1 7.04339E-1 7.1157E-1 7.01388E-1 6.65922E-1 6.37586E-1 6.17868E-1 5.98515E-1 5.88982E-1 6.07865E-1 6.61985E-1 6.96213E-1 6.88243E-1 6.78913E-1 6.60431E-1 6.42764E-1 6.7132E-1 7.09381E-1 7.2632E-1 7.22901E-1 6.92674E-1 6.49684E-1 6.73817E-1 6.48636E-1 6.19796E-1 5.31417E-1 5.27904E-1 5.56836E-1 5.68694E-1 5.79812E-1 6.13205E-1 5.65776E-1 5.3651E-1 5.64738E-1 5.65442E-1 5.66239E-1 5.49909E-1 5.71861E-1 6.51583E-1 6.78108E-1 6.77697E-1 6.76444E-1 6.41188E-1 6.46791E-1 6.02017E-1 5.59183E-1 5.46113E-1 5.7315E-1 5.47272E-1 5.96348E-1 5.98296E-1 4.99736E-1 5.06844E-1 5.90606E-1 5.53718E-1 6.36592E-1 7.0003E-1 6.93401E-1 6.78389E-1 7.13054E-1 7.59502E-1 7.55777E-1 7.71585E-1 -9999 -9999 -9999 -9999 -9999 -9999 -9999 -9999 -9999 -9999 -9999
-9999 -9999 -9999 -9999 -9999 -9999 -9999 -9999 -9999 -9999 -9999 -9999 -9999 -9999 -9999 -9999 -9999 -9999 -9999 -9999 -9999 -9999 -9999 -9999 -9999 -9999 -9999 -9999 -9999 -9999 -9999 -9999 -9999 -9999 -9999 -9999 -9999 -9999 -9999 -9999 -9999 -9999 -9999 -9999 -9999 -9999 -9999 -9999 -9999 -9999 -9999 -9999 -9999 -9999 -9999 -9999 -9999 -9999 -9999 -9999 -9999 -9999 -9999 -9999 -9999 -9999 -9999 -9999 -9999 -9999 -9999 -9999 -9999 -9999 -9999 -9999 -9999 -9999 -9999 -9999 -9999 -9999 -9999 -9999 -9999 -9999 -9999 -9999 -9999 -9999 -9999 -9999 -9999 -9999 -9999 -9999 -9999 -9999 -9999 -9999 -9999 -9999 -9999 -9999 -9999 -9999 -9999 -9999 -9999 -9999 -9999 -9999 -9999 -9999 -9999 -9999 -9999 -9999 -9999 -9999 -9999 -9999 -9999 -9999 -9999 -9999 -9999 -9999 -9999 -9999 -9999 -9999 -9999 -9999 -9999 -9999 -9999 -9999 -9999 -9999 4.47527E-1 4.45377E-1 4.58032E-1 4.63437E-1 4.68488E-1 4.82317E-1 4.59693E-1 4.64378E-1 4.7196E-1 4.93044E-1 5.11531E-1 5.49522E-1 5.87999E-1 5.77524E-1 5.77878E-1 5.72918E-1 5.62241E-1 5.51506E-1 5.4648E-1 5.51148E-1 5.54177E-1 5.79804E-1 6.20572E-1 6.63279E-1 6.82669E-1 5.71467E-1 5.59126E-1 5.43517E-1 5.41637E-1 5.1706E-1 5.1933E-1 5.21883E-1 5.24529E-1 5.39172E-1 5.39172E-1 5.27899E-1 5.13693E-1 5.12747E-1 5.16597E-1 5.16597E-1 4.9052E-1 4.79046E-1 4.46738E-1 4.21048E-1 4.33801E-1 4.32817E-1 4.34276E-1 7.02421E-1 7.1157E-1 7.1157E-1 7.04347E-1 7.1157E-1 7.02129E-1 6.86452E-1 6.52094E-1 6.40266E-1 5.92738E-1 5.91755E-1 6.45409E-1 6.71453E-1 6.79947E-1 6.62592E-1 6.43802E-1 6.06246E-1 5.58392E-1 5.39945E-1 6.44096E-1 7.10446E-1 7.02078E-1 6.91857E-1 6.70029E-1 6.0102E-1 5.49921E-1 5.39447E-1 6.02466E-1 5.2593E-1 5.26889E-1 5.97379E-1 6.56332E-1 6.59336E-1 6.50764E-1 6.11558E-1 6.46215E-1 6.38E-1 6.29633E-1 6.6412E-1 6.55913E-1 6.65398E-1 6.73882E-1 7.03022E-1 6.67466E-1 6.29411E-1 6.35635E-1 5.49991E-1 5.62649E-1 4.86967E-1 4.5578E-1 5.02105E-1 4.65637E-1 5.26572E-1 5.94913E-1 5.60547E-1 5.38651E-1 5.73987E-1 5.99981E-1 5.99257E-1 6.08098E-1 5.56087E-1 5.94742E-1 6.94906E-1 7.93272E-1 -9999 -9999 -9999 -9999 -9999 -9999 -9999 -9999 -9999 -9999 -9999 -9999 -9999
-9999 -9999 -9999 -9999 -9999 -9999 -9999 -9999 -9999 -9999 -9999 -9999 -9999 -9999 -9999 -9999 -9999 -9999 -9999 -9999 -9999 -9999 -9999 -9999 -9999 -9999 -9999 -9999 -9999 -9999 -9999 -9999 -9999 -9999 -9999 -9999 -9999 -9999 -9999 -9999 -9999 -9999 -9999 -9999 -9999 -9999 -9999 -9999 -9999 -9999 -9999 -9999 -9999 -9999 -9999 -9999 -9999 -9999 -9999 -9999 -9999 -9999 -9999 -9999 -9999 -9999 -9999 -9999 -9999 -9999 -9999 -9999 -9999 -9999 -9999 -9999 -9999 -9999 -9999 -9999 -9999 -9999 -9999 -9999 -9999 -9999 -9999 -9999 -9999 -9999 -9999 -9999 -9999 -9999 -9999 -9999 -9999 -9999 -9999 -9999 -9999 -9999 -9999 -9999 -9999 -9999 -9999 -9999 -9999 -9999 -9999 -9999 -9999 -9999 -9999 -9999 -9999 -9999 -9999 -9999 -9999 -9999 -9999 -9999 -9999 -9999 -9999 -9999 -9999 -9999 -9999 -9999 -9999 -9999 -9999 -9999 -9999 -9999 -9999 4.4681E-1 4.43945E-1 4.57312E-1 4.61995E-1 4.66683E-1 4.70294E-1 4.61494E-1 4.65821E-1 4.72322E-1 4.93407E-1 5.0537E-1 5.36208E-1 5.52941E-1 5.93793E-1 6.13909E-1 6.19394E-1 6.15626E-1 6.02854E-1 5.77878E-1 5.68655E-1 5.51668E-1 5.69966E-1 5.93601E-1 6.38574E-1 6.71966E-1 6.94012E-1 5.83352E-1 5.81694E-1 5.28456E-1 5.08529E-1 5.13964E-1 5.29305E-1 5.3289E-1 5.36848E-1 5.39172E-1 5.39172E-1 5.27899E-1 5.15964E-1 4.9052E-1 5.01844E-1 4.9052E-1 4.77345E-1 4.41404E-1 4.06627E-1 4.22025E-1 4.45437E-1 4.99233E-1 6.41134E-1 6.84672E-1 7.1157E-1 7.10227E-1 6.94231E-1 6.94407E-1 7.10227E-1 7.05316E-1 6.97194E-1 6.70029E-1 6.52162E-1 6.75681E-1 6.66275E-1 6.39397E-1 6.37604E-1 5.62591E-1 5.4077E-1 5.29306E-1 5.09805E-1 5.94812E-1 6.52163E-1 7.00439E-1 6.79754E-1 6.73991E-1 6.2718E-1 5.7277E-1 4.99417E-1 4.2279E-1 4.86606E-1 4.98802E-1 6.23734E-1 5.93364E-1 6.51236E-1 6.80774E-1 6.71789E-1 6.40838E-1 6.76034E-1 6.90202E-1 6.98191E-1 6.82098E-1 6.90202E-1 6.82098E-1 6.90202E-1 6.37321E-1 5.99315E-1 5.3813E-1 5.5456E-1 5.23424E-1 4.25298E-1 4.21873E-1 3.97878E-1 4.43798E-1 4.45157E-1 4.86364E-1 5.57602E-1 6.04995E-1 6.15156E-1 6.02783E-1 5.7264E-1 5.24116E-1 5.13855E-1 5.54746E-1 6.55852E-1 7.61563E-1 -9999 -9999 -9999 -9999 -9999 -9999 -9999 -9999 -9999 -9999 -9999 -9999 -9999 -9999
-9999 -9999 -9999 -9999 -9999 -9999 -9999 -9999 -9999 -9999 -9999 -9999 -9999 -9999 -9999 -9999 -9999 -9999 -9999 -9999 -9999 -9999 -9999 -9999 -9999 -9999 -9999 -9999 -9999 -9999 -9999 -9999 -9999 -9999 -9999 -9999 -9999 -9999 -9999 -9999 -9999 -9999 -9999 -9999 -9999 -9999 -9999 -9999 -9999 -9999 -9999 -9999 -9999 -9999 -9999 -9999 -9999 -9999 -9999 -9999 -9999 -9999 -9999 -9999 -9999 -9999 -9999 -9999 -9999 -9999 -9999 -9999 -9999 -9999 -9999 -9999 -9999 -9999 -9999 -9999 -9999 -9999 -9999 -9999 -9999 -9999 -9999 -9999 -9999 -9999 -9999 -9999 -9999 -9999 -9999 -9999 -9999 -9999 -9999 -9999 -9999 -9999 -9999 -9999 -9999 -9999 -9999 -9999 -9999 -9999 -9999 -9999 -9999 -9999 -9999 -9999 -9999 -9999 -9999 -9999 -9999 -9999 -9999 -9999 -9999 -9999 -9999 -9999 -9999 -9999 -9999 -9999 -9999 -9999 -9999 -9999 -9999 -9999 -9999 4.38939E-1 4.37868E-1 4.52997E-1 4.56233E-1 4.36659E-1 4.39514E-1 4.44521E-1 4.62936E-1 4.71237E-1 4.9232E-1 5.16689E-1 5.08824E-1 5.42883E-1 5.81495E-1 6.05282E-1 6.31702E-1 6.35741E-1 6.31702E-1 6.05784E-1 6.05438E-1 5.97792E-1 5.73432E-1 5.90448E-1 6.4266E-1 6.82891E-1 6.91351E-1 5.5536E-1 5.42361E-1 5.10341E-1 5.01279E-1 5.20568E-1 5.28172E-1 5.31664E-1 5.35906E-1 5.39172E-1 5.13166E-1 5.01844E-1 5.01844E-1 5.01844E-1 5.01844E-1 4.89035E-1 4.32841E-1 4.02436E-1 4.18844E-1 4.56653E-1 5.33478E-1 6.49334E-1 6.91664E-1 7.09816E-1 7.10227E-1 6.94495E-1 6.77266E-1 6.51049E-1 6.68585E-1 6.37222E-1 6.53177E-1 6.65151E-1 6.54436E-1 6.34979E-1 6.32563E-1 6.39327E-1 5.9383E-1 5.53085E-1 4.54479E-1 4.52423E-1 5.46944E-1 6.21689E-1 6.07452E-1 6.66442E-1 6.9073E-1 6.92769E-1 6.18339E-1 4.89557E-1 4.28118E-1 5.22612E-1 5.43709E-1 5.75149E-1 6.6566E-1 6.76423E-1 6.83976E-1 6.56437E-1 6.65886E-1 6.5874E-1 6.76423E-1 6.13949E-1 6.09226E-1 6.35872E-1 6.44403E-1 6.5472E-1 6.8173E-1 5.81821E-1 4.68945E-1 4.38993E-1 4.26847E-1 4.16273E-1 3.69998E-1 4.33225E-1 4.23971E-1 4.65937E-1 5.32416E-1 5.61617E-1 5.63121E-1 5.54009E-1 5.52312E-1 5.64222E-1 5.82632E-1 5.64816E-1 5.83457E-1 6.54792E-1 7.15748E-1 7.63107E-1 -9999 -9999 -9999 -9999 -9999 -9999 -9999 -9999 -9999 -9999 -9999 -9999 -9999 -9999
-9999 -9999 -9999 -9999 -9999 -9999 -9999 -9999 -9999 -9999 -9999 -9999 -9999 -9999 -9999 -9999 -9999 -9999 -9999 -9999 -9999 -9999 -9999 -9999 -9999 -9999 -9999 -9999 -9999 -9999 -9999 -9999 -9999 -9999 -9999 -9999 -9999 -9999 -9999 -9999 -9999 -9999 -9999 -9999 -9999 -9999 -9999 -9999 -9999 -9999 -9999 -9999 -9999 -9999 -9999 -9999 -9999 -9999 -9999 -9999 -9999 -9999 -9999 -9999 -9999 -9999 -9999 -9999 -9999 -9999 -9999 -9999 -9999 -9999 -9999 -9999 -9999 -9999 -9999 -9999 -9999 -9999 -9999 -9999 -9999 -9999 -9999 -9999 -9999 -9999 -9999 -9999 -9999 -9999 -9999 -9999 -9999 -9999 -9999 -9999 -9999 -9999 -9999 -9999 -9999 -9999 -9999 -9999 -9999 -9999 -9999 -9999 -9999 -9999 -9999 -9999 -9999 -9999 -9999 -9999 -9999 -9999 -9999 -9999 -9999 -9999 -9999 -9999 -9999 -9999 -9999 -9999 -9999 -9999 -9999 -9999 -9999 -9999 -9999 4.31454E-1 4.28255E-1 4.39382E-1 4.1856E-1 4.20678E-1 4.26343E-1 4.44249E-1 4.52498E-1 4.72408E-1 4.58443E-1 4.8092E-1 4.93237E-1 5.19053E-1 5.50516E-1 5.74776E-1 6.07441E-1 5.99882E-1 6.12E-1 6.35221E-1 6.59785E-1 6.65374E-1 6.30922E-1 5.9465E-1 6.22019E-1 6.29872E-1 6.57346E-1 5.42926E-1 5.42643E-1 5.27417E-1 5.26945E-1 5.28833E-1 5.30438E-1 5.32607E-1 5.11492E-1 5.13166E-1 5.13166E-1 5.01844E-1 5.01844E-1 5.01844E-1 5.01844E-1 4.45895E-1 3.99649E-1 4.31688E-1 5.01844E-1 5.23111E-1 6.76095E-1 6.6913E-1 6.62231E-1 6.79506E-1 6.72313E-1 6.60974E-1 6.62568E-1 6.42791E-1 6.23561E-1 6.32055E-1 6.24993E-1 6.36254E-1 6.3587E-1 5.50578E-1 5.10099E-1 5.66829E-1 5.67514E-1 5.07479E-1 4.08459E-1 4.24459E-1 5.0927E-1 5.0122E-1 5.87101E-1 6.47391E-1 7.02421E-1 6.66943E-1 6.40369E-1 5.24511E-1 5.96138E-1 6.41082E-1 6.51067E-1 6.61157E-1 6.35938E-1 6.44605E-1 6.74622E-1 6.4264E-1 6.50044E-1 6.22972E-1 6.38499E-1 5.62486E-1 5.80363E-1 6.25996E-1 5.94353E-1 5.68497E-1 6.36885E-1 6.54652E-1 5.49442E-1 4.57094E-1 4.21817E-1 4.68652E-1 4.41892E-1 5.09167E-1 4.98948E-1 5.13275E-1 5.04952E-1 5.21663E-1 4.73056E-1 4.53275E-1 4.90642E-1 5.01784E-1 5.84702E-1 6.76391E-1 7.1804E-1 7.47908E-1 7.6905E-1 7.80019E-1 -9999 -9999 -9999 -9999 -9999 -9999 -9999 -9999 -9999 -9999 -9999 -9999 -9999 -9999
-9999 -9999 -9999 -9999 -9999 -9999 -9999 -9999 -9999 -9999 -9999 -9999 -9999 -9999 -9999 -9999 -9999 -9999 -9999 -9999 -9999 -9999 -9999 -9999 -9999 -9999 -9999 -9999 -9999 -9999 -9999 -9999 -9999 -9999 -9999 -9999 -9999 -9999 -9999 -9999 -9999 -9999 -9999 -9999 -9999 -9999 -9999 -9999 -9999 -9999 -9999 -9999 -9999 -9999 -9999 -9999 -9999 -9999 -9999 -9999 -9999 -9999 -9999 -9999 -9999 -9999 -9999 -9999 -9999 -9999 -9999 -9999 -9999 -9999 -9999 -9999 -9999 -9999 -9999 -9999 -9999 -9999 -9999 -9999 -9999 -9999 -9999 -9999 -9999 -9999 -9999 -9999 -9999 -9999 -9999 -9999 -9999 -9999 -9999 -9999 -9999 -9999 -9999 -9999 -9999 -9999 -9999 -9999 -9999 -9999 -9999 -9999 -9999 -9999 -9999 -9999 -9999 -9999 -9999 -9999 -9999 -9999 -9999 -9999 -9999 -9999 -9999 -9999 -9999 -9999 -9999 -9999 -9999 -9999 -9999 -9999 -9999 -9999 4.35015E-1 4.33946E-1 4.30743E-1 4.03034E-1 4.00942E-1 4.13627E-1 4.17501E-1 4.23508E-1 4.41387E-1 4.26531E-1 4.48022E-1 4.69709E-1 4.77301E-1 4.96948E-1 5.10723E-1 5.19578E-1 5.5095E-1 5.92901E-1 6.28136E-1 6.59459E-1 6.81634E-1 6.67553E-1 6.42914E-1 6.24528E-1 6.42371E-1 6.78611E-1 6.84693E-1 5.71718E-1 5.69955E-1 5.44523E-1 5.56295E-1 5.31923E-1 5.20535E-1 5.21953E-1 5.24475E-1 5.24475E-1 5.13166E-1 5.13166E-1 5.131E-1 5.13081E-1 4.9052E-1 4.12589E-1 4.19014E-1 4.84188E-1 4.85722E-1 6.52754E-1 6.52994E-1 6.62079E-1 6.71255E-1 6.76389E-1 6.70422E-1 6.57741E-1 6.27042E-1 5.95931E-1 5.56152E-1 4.98504E-1 5.09081E-1 5.86801E-1 6.16025E-1 5.69068E-1 4.6228E-1 4.42384E-1 4.98787E-1 4.30032E-1 3.5369E-1 3.52071E-1 4.05692E-1 3.8872E-1 4.65769E-1 5.75456E-1 6.27676E-1 6.09479E-1 6.80317E-1 6.765E-1 6.69253E-1 5.87009E-1 5.77966E-1 6.50758E-1 6.24788E-1 6.35125E-1 6.53179E-1 6.17048E-1 5.92709E-1 5.98504E-1 5.77845E-1 5.39615E-1 5.79298E-1 6.07081E-1 5.38491E-1 5.07689E-1 6.16491E-1 6.56406E-1 6.11235E-1 5.13945E-1 4.92248E-1 5.54802E-1 5.74083E-1 5.91466E-1 5.59956E-1 4.85659E-1 3.94984E-1 3.9703E-1 4.15163E-1 4.24716E-1 4.91019E-1 5.59685E-1 6.28345E-1 7.48789E-1 7.78554E-1 7.8012E-1 7.80624E-1 -9999 -9999 -9999 -9999 -9999 -9999 -9999 -9999 -9999 -9999 -9999 -9999 -9999 -9999 -9999
-9999 -9999 -9999 -9999 -9999 -9999 -9999 -9999 -9999 -9999 -9999 -9999 -9999 -9999 -9999 -9999 -9999 -9999 -9999 -9999 -9999 -9999 -9999 -9999 -9999 -9999 -9999 -9999 -9999 -9999 -9999 -9999 -9999 -9999 -9999 -9999 -9999 -9999 -9999 -9999 -9999 -9999 -9999 -9999 -9999 -9999 -9999 -9999 -9999 -9999 -9999 -9999 -9999 -9999 -9999 -9999 -9999 -9999 -9999 -9999 -9999 -9999 -9999 -9999 -9999 -9999 -9999 -9999 -9999 -9999 -9999 -9999 -9999 -9999 -9999 -9999 -9999 -9999 -9999 -9999 -9999 -9999 -9999 -9999 -9999 -9999 -9999 -9999 -9999 -9999 -9999 -9999 -9999 -9999 -9999 -9999 -9999 -9999 -9999 -9999 -9999 -9999 -9999 -9999 -9999 -9999 -9999 -9999 -9999 -9999 -9999 -9999 -9999 -9999 -9999 -9999 -9999 -9999 -9999 -9999 -9999 -9999 -9999 -9999 -9999 -9999 -9999 -9999 -9999 -9999 -9999 -9999 -9999 -9999 -9999 -9999 -9999 4.36797E-1 4.48244E-1 4.58166E-1 4.62489E-1 4.47746E-1 4.33451E-1 4.27762E-1 4.28117E-1 4.17688E-1 4.21219E-1 4.23342E-1 4.41576E-1 4.61771E-1 4.68265E-1 4.86801E-1 4.7204E-1 5.05449E-1 5.53546E-1 6.23804E-1 6.74034E-1 6.84697E-1 6.89063E-1 6.63398E-1 6.6275E-1 6.79519E-1 6.95274E-1 7.1649E-1 7.25601E-1 5.9472E-1 5.72709E-1 5.3296E-1 5.45063E-1 5.35411E-1 5.24032E-1 5.24475E-1 5.24475E-1 5.35758E-1 5.24475E-1 5.12874E-1 5.12554E-1 5.01844E-1 4.30434E-1 3.67088E-1 4.21292E-1 4.61231E-1 4.63744E-1 6.36062E-1 6.44469E-1 6.53284E-1 6.62046E-1 6.54436E-1 6.66583E-1 6.45817E-1 5.33524E-1 4.80733E-1 4.48962E-1 4.01752E-1 4.96261E-1 5.46077E-1 5.3975E-1 5.69216E-1 5.10589E-1 3.86464E-1 4.39001E-1 3.8211E-1 3.7159E-1 4.26542E-1 4.55707E-1 4.75032E-1 5.61563E-1 6.20458E-1 5.62657E-1 6.43908E-1 6.35145E-1 5.7256E-1 6.11061E-1 5.14723E-1 5.90406E-1 6.3743E-1 5.65131E-1 5.85911E-1 6.43802E-1 5.6259E-1 5.48251E-1 5.02309E-1 4.99028E-1 5.47717E-1 5.79169E-1 5.59291E-1 5.07022E-1 4.97369E-1 5.95062E-1 6.37965E-1 6.48316E-1 6.20353E-1 6.19109E-1 6.09908E-1 5.94705E-1 5.42382E-1 4.79275E-1 4.63022E-1 3.58507E-1 3.67242E-1 4.7599E-1 5.5276E-1 5.33861E-1 6.44089E-1 6.97146E-1 7.56219E-1 7.92005E-1 -9999 -9999 -9999 -9999 -9999 -9999 -9999 -9999 -9999 -9999 -9999 -9999 -9999 -9999 -9999 -9999 -9999
-9999 -9999 -9999 -9999 -9999 -9999 -9999 -9999 -9999 -9999 -9999 -9999 -9999 -9999 -9999 -9999 -9999 -9999 -9999 -9999 -9999 -9999 -9999 -9999 -9999 -9999 -9999 -9999 -9999 -9999 -9999 -9999 -9999 -9999 -9999 -9999 -9999 -9999 -9999 -9999 -9999 -9999 -9999 -9999 -9999 -9999 -9999 -9999 -9999 -9999 -9999 -9999 -9999 -9999 -9999 -9999 -9999 -9999 -9999 -9999 -9999 -9999 -9999 -9999 -9999 -9999 -9999 -9999 -9999 -9999 -9999 -9999 -9999 -9999 -9999 -9999 -9999 -9999 -9999 -9999 -9999 -9999 -9999 -9999 -9999 -9999 -9999 -9999 -9999 -9999 -9999 -9999 -9999 -9999 -9999 -9999 -9999 -9999 -9999 -9999 -9999 -9999 -9999 -9999 -9999 -9999 -9999 -9999 -9999 -9999 -9999 -9999 -9999 -9999 -9999 -9999 -9999 -9999 -9999 -9999 -9999 -9999 -9999 -9999 -9999 -9999 -9999 -9999 -9999 -9999 -9999 -9999 -9999 -9999 -9999 -9999 -9999 4.32877E-1 4.42646E-1 5.3143E-1 5.54456E-1 5.23392E-1 4.91508E-1 4.74491E-1 4.45069E-1 4.48654E-1 4.63848E-1 4.57723E-1 4.53767E-1 4.68987E-1 4.48542E-1 4.71678E-1 4.92312E-1 5.2609E-1 5.69611E-1 6.32528E-1 7.18425E-1 7.13968E-1 7.06281E-1 7.03839E-1 7.02337E-1 7.15667E-1 7.32502E-1 7.15854E-1 7.22408E-1 7.03679E-1 5.58204E-1 5.45626E-1 5.4572E-1 5.46941E-1 5.35758E-1 5.35758E-1 5.35758E-1 5.35758E-1 5.24183E-1 4.96629E-1 4.97251E-1 4.4934E-1 3.91746E-1 3.95637E-1 4.51645E-1 4.60008E-1 6.37222E-1 6.36376E-1 6.26583E-1 6.43293E-1 6.24693E-1 5.7989E-1 6.01747E-1 6.19409E-1 4.98164E-1 4.36402E-1 4.04874E-1 3.8532E-1 4.40618E-1 4.22488E-1 4.23224E-1 4.5363E-1 5.09609E-1 3.85266E-1 3.73229E-1 3.63525E-1 4.27889E-1 5.06065E-1 5.73336E-1 5.8191E-1 5.54103E-1 4.91133E-1 5.99323E-1 6.37222E-1 6.17344E-1 4.60649E-1 4.9249E-1 4.53444E-1 5.20881E-1 6.06732E-1 5.60492E-1 5.44251E-1 6.1455E-1 6.08009E-1 5.86387E-1 5.23364E-1 4.72237E-1 5.57097E-1 5.78342E-1 5.19062E-1 4.29695E-1 4.67492E-1 4.92995E-1 5.89726E-1 6.18095E-1 5.71289E-1 5.62085E-1 5.99959E-1 4.9402E-1 4.3517E-1 3.92283E-1 3.98377E-1 4.15943E-1 4.93085E-1 6.09054E-1 6.67273E-1 6.31106E-1 6.72493E-1 7.13986E-1 7.74255E-1 -9999 -9999 -9999 -9999 -9999 -9999 -9999 -9999 -9999 -9999 -9999 -9999 -9999 -9999 -9999 -9999 -9999 -9999
-9999 -9999 -9999 -9999 -9999 -9999 -9999 -9999 -9999 -9999 -9999 -9999 -9999 -9999 -9999 -9999 -9999 -9999 -9999 -9999 -9999 -9999 -9999 -9999 -9999 -9999 -9999 -9999 -9999 -9999 -9999 -9999 -9999 -9999 -9999 -9999 -9999 -9999 -9999 -9999 -9999 -9999 -9999 -9999 -9999 -9999 -9999 -9999 -9999 -9999 -9999 -9999 -9999 -9999 -9999 -9999 -9999 -9999 -9999 -9999 -9999 -9999 -9999 -9999 -9999 -9999 -9999 -9999 -9999 -9999 -9999 -9999 -9999 -9999 -9999 -9999 -9999 -9999 -9999 -9999 -9999 -9999 -9999 -9999 -9999 -9999 -9999 -9999 -9999 -9999 -9999 -9999 -9999 -9999 -9999 -9999 -9999 -9999 -9999 -9999 -9999 -9999 -9999 -9999 -9999 -9999 -9999 -9999 -9999 -9999 -9999 -9999 -9999 -9999 -9999 -9999 -9999 -9999 -9999 -9999 -9999 -9999 -9999 -9999 -9999 -9999 -9999 -9999 -9999 -9999 -9999 -9999 -9999 -9999 -9999 -9999 -9999 4.00594E-1 4.44163E-1 5.43412E-1 5.98496E-1 5.85101E-1 5.30983E-1 4.90975E-1 4.82281E-1 4.90975E-1 5.24119E-1 5.07737E-1 5.01574E-1 4.80996E-1 4.97025E-1 5.16957E-1 5.87724E-1 6.272E-1 6.60838E-1 7.07307E-1 6.80425E-1 7.03997E-1 7.30069E-1 6.9892E-1 6.74152E-1 6.98522E-1 7.32502E-1 7.1071E-1 7.08011E-1 7.08245E-1 6.8482E-1 5.58204E-1 5.47005E-1 5.46996E-1 5.35758E-1 5.47005E-1 5.20295E-1 5.08745E-1 4.96892E-1 4.96817E-1 4.97656E-1 4.10204E-1 3.98414E-1 4.52021E-1 4.83336E-1 6.45384E-1 6.45876E-1 6.26936E-1 5.88975E-1 5.68643E-1 5.0137E-1 4.46623E-1 4.99081E-1 5.83989E-1 5.28876E-1 5.2853E-1 4.89316E-1 4.59592E-1 4.77075E-1 4.27642E-1 3.53235E-1 3.60939E-1 3.76988E-1 3.22558E-1 2.73373E-1 3.37515E-1 4.28639E-1 5.33844E-1 4.87872E-1 4.5902E-1 5.05726E-1 5.64457E-1 5.98435E-1 6.1074E-1 5.22604E-1 3.56055E-1 3.42056E-1 3.67513E-1 4.43111E-1 5.39451E-1 4.71824E-1 4.64106E-1 5.72346E-1 5.5668E-1 5.2596E-1 4.92064E-1 4.24134E-1 5.01227E-1 5.09774E-1 4.69783E-1 4.67679E-1 5.16934E-1 5.58808E-1 5.50686E-1 4.8184E-1 4.94491E-1 4.77555E-1 5.58145E-1 5.49349E-1 5.16508E-1 5.08168E-1 4.96328E-1 5.43394E-1 7.56008E-1 6.98103E-1 6.07307E-1 7.01618E-1 7.23257E-1 7.73832E-1 -9999 -9999 -9999 -9999 -9999 -9999 -9999 -9999 -9999 -9999 -9999 -9999 -9999 -9999 -9999 -9999 -9999 -9999 -9999
-9999 -9999 -9999 -9999 -9999 -9999 -9999 -9999 -9999 -9999 -9999 -9999 -9999 -9999 -9999 -9999 -9999 -9999 -9999 -9999 -9999 -9999 -9999 -9999 -9999 -9999 -9999 -9999 -9999 -9999 -9999 -9999 -9999 -9999 -9999 -9999 -9999 -9999 -9999 -9999 -9999 -9999 -9999 -9999 -9999 -9999 -9999 -9999 -9999 -9999 -9999 -9999 -9999 -9999 -9999 -9999 -9999 -9999 -9999 -9999 -9999 -9999 -9999 -9999 -9999 -9999 -9999 -9999 -9999 -9999 -9999 -9999 -9999 -9999 -9999 -9999 -9999 -9999 -9999 -9999 -9999 -9999 -9999 -9999 -9999 -9999 -9999 -9999 -9999 -9999 -9999 -9999 -9999 -9999 -9999 -9999 -9999 -9999 -9999 -9999 -9999 -9999 -9999 -9999 -9999 -9999 -9999 -9999 -9999 -9999 -9999 -9999 -9999 -9999 -9999 -9999 -9999 -9999 -9999 -9999 -9999 -9999 -9999 -9999 -9999 -9999 -9999 -9999 -9999 -9999 -9999 -9999 -9999 -9999 -9999 -9999 3.95036E-1 3.88126E-1 4.0129E-1 4.39786E-1 5.08183E-1 5.43963E-1 5.10187E-1 4.88801E-1 4.79023E-1 4.88439E-1 5.14259E-1 4.97663E-1 5.21663E-1 5.61416E-1 5.71387E-1 6.02746E-1 6.566E-1 6.99746E-1 6.97416E-1 7.01076E-1 6.93423E-1 6.59332E-1 6.30372E-1 5.93114E-1 5.70098E-1 6.0089E-1 6.95381E-1 7.10227E-1 7.00929E-1 6.91824E-1 7.09701E-1 5.69151E-1 5.58204E-1 5.46377E-1 5.20295E-1 5.20295E-1 5.20295E-1 5.19646E-1 5.08104E-1 4.97656E-1 4.2932E-1 3.68517E-1 4.2527E-1 4.92099E-1 6.28478E-1 6.37222E-1 5.83498E-1 5.1484E-1 4.64842E-1 4.54203E-1 4.27033E-1 4.95801E-1 5.75034E-1 5.74817E-1 5.67734E-1 5.72687E-1 5.72872E-1 5.81409E-1 5.38713E-1 4.72138E-1 4.3217E-1 3.72305E-1 2.84521E-1 2.59315E-1 2.88143E-1 3.04208E-1 3.81711E-1 3.83047E-1 4.10531E-1 4.65424E-1 4.27882E-1 4.85272E-1 5.19913E-1 6.27641E-1 5.34387E-1 3.68355E-1 3.44402E-1 3.4282E-1 3.70112E-1 4.42924E-1 3.95804E-1 4.23796E-1 4.8123E-1 5.01189E-1 4.23895E-1 3.93738E-1 4.12006E-1 4.69588E-1 4.14347E-1 4.67642E-1 5.14919E-1 4.98519E-1 5.29332E-1 4.51889E-1 4.08437E-1 3.59761E-1 4.40268E-1 5.21893E-1 5.16056E-1 5.34803E-1 7.37823E-1 5.26978E-1 7.41065E-1 6.47573E-1 6.29308E-1 5.65584E-1 7.56325E-1 7.76016E-1 7.55561E-1 -9999 -9999 -9999 -9999 -9999 -9999 -9999 -9999 -9999 -9999 -9999 -9999 -9999 -9999 -9999 -9999 -9999 -9999 -9999
-9999 -9999 -9999 -9999 -9999 -9999 -9999 -9999 -9999 -9999 -9999 -9999 -9999 -9999 -9999 -9999 -9999 -9999 -9999 -9999 -9999 -9999 -9999 -9999 -9999 -9999 -9999 -9999 -9999 -9999 -9999 -9999 -9999 -9999 -9999 -9999 -9999 -9999 -9999 -9999 -9999 -9999 -9999 -9999 -9999 -9999 -9999 -9999 -9999 -9999 -9999 -9999 -9999 -9999 -9999 -9999 -9999 -9999 -9999 -9999 -9999 -9999 -9999 -9999 -9999 -9999 -9999 -9999 -9999 -9999 -9999 -9999 -9999 -9999 -9999 -9999 -9999 -9999 -9999 -9999 -9999 -9999 -9999 -9999 -9999 -9999 -9999 -9999 -9999 -9999 -9999 -9999 -9999 -9999 -9999 -9999 -9999 -9999 -9999 -9999 -9999 -9999 -9999 -9999 -9999 -9999 -9999 -9999 -9999 -9999 -9999 -9999 -9999 -9999 -9999 -9999 -9999 -9999 -9999 -9999 -9999 -9999 -9999 -9999 -9999 -9999 -9999 -9999 -9999 -9999 -9999 -9999 -9999 -9999 -9999 -9999 3.90194E-1 3.82631E-1 3.81604E-1 3.90194E-1 3.88915E-1 4.25383E-1 4.55205E-1 4.38989E-1 4.50534E-1 4.62406E-1 4.65453E-1 4.94125E-1 5.2862E-1 5.61773E-1 5.95865E-1 6.18425E-1 6.19236E-1 6.36258E-1 6.25031E-1 6.07807E-1 5.81869E-1 5.47579E-1 5.26671E-1 4.70023E-1 5.27585E-1 5.68237E-1 6.17624E-1 6.53133E-1 7.04347E-1 7.0935E-1 7.08431E-1 7.03553E-1 5.31589E-1 5.18623E-1 5.19379E-1 5.20295E-1 5.20295E-1 5.1957E-1 5.08631E-1 4.82201E-1 3.61459E-1 3.51559E-1 4.4755E-1 5.87022E-1 6.02364E-1 5.65488E-1 5.15367E-1 6.29644E-1 6.55666E-1 6.30259E-1 5.5837E-1 5.75034E-1 5.56544E-1 4.90635E-1 4.79822E-1 4.61616E-1 5.00335E-1 5.54422E-1 5.47206E-1 5.25421E-1 5.6325E-1 3.87458E-1 2.81552E-1 3.1801E-1 3.32491E-1 2.60171E-1 2.6658E-1 3.37633E-1 3.98596E-1 3.36167E-1 2.94417E-1 3.44634E-1 4.03251E-1 5.43806E-1 6.28478E-1 5.14941E-1 4.53406E-1 4.23445E-1 4.59375E-1 3.82662E-1 3.11348E-1 3.53035E-1 3.63124E-1 3.78544E-1 3.48833E-1 3.21238E-1 4.08539E-1 4.37245E-1 4.09852E-1 4.28321E-1 4.44763E-1 4.09585E-1 4.86417E-1 4.65709E-1 3.94826E-1 3.05841E-1 4.1006E-1 4.28668E-1 4.31182E-1 4.80266E-1 5.10083E-1 5.57402E-1 6.10418E-1 5.95799E-1 5.32584E-1 4.89235E-1 7.39693E-1 7.57326E-1 -9999 -9999 -9999 -9999 -9999 -9999 -9999 -9999 -9999 -9999 -9999 -9999 -9999 -9999 -9999 -9999 -9999 -9999 -9999 -9999
-9999 -9999 -9999 -9999 -9999 -9999 -9999 -9999 -9999 -9999 -9999 -9999 -9999 -9999 -9999 -9999 -9999 -9999 -9999 -9999 -9999 -9999 -9999 -9999 -9999 -9999 -9999 -9999 -9999 -9999 -9999 -9999 -9999 -9999 -9999 -9999 -9999 -9999 -9999 -9999 -9999 -9999 -9999 -9999 -9999 -9999 -9999 -9999 -9999 -9999 -9999 -9999 -9999 -9999 -9999 -9999 -9999 -9999 -9999 -9999 -9999 -9999 -9999 -9999 -9999 -9999 -9999 -9999 -9999 -9999 -9999 -9999 -9999 -9999 -9999 -9999 -9999 -9999 -9999 -9999 -9999 -9999 -9999 -9999 -9999 -9999 -9999 -9999 -9999 -9999 -9999 -9999 -9999 -9999 -9999 -9999 -9999 -9999 -9999 -9999 -9999 -9999 -9999 -9999 -9999 -9999 -9999 -9999 -9999 -9999 -9999 -9999 -9999 -9999 -9999 -9999 -9999 -9999 -9999 -9999 -9999 -9999 -9999 -9999 -9999 -9999 -9999 -9999 -9999 -9999 -9999 -9999 -9999 -9999 4.04081E-1 3.97464E-1 3.88471E-1 3.84002E-1 3.57718E-1 3.55721E-1 3.57718E-1 3.64408E-1 3.69799E-1 3.72846E-1 3.56789E-1 3.89843E-1 4.15732E-1 4.43884E-1 4.74932E-1 5.02912E-1 5.13422E-1 5.04133E-1 5.05946E-1 4.98246E-1 5.01146E-1 5.04858E-1 4.75427E-1 4.61346E-1 4.20904E-1 4.65864E-1 5.06224E-1 5.20714E-1 5.35529E-1 5.9023E-1 6.42959E-1 6.82706E-1 6.71359E-1 6.80685E-1 5.42851E-1 5.20295E-1 5.30675E-1 5.31589E-1 5.31589E-1 5.20173E-1 5.0898E-1 4.18466E-1 3.14198E-1 3.29784E-1 4.35525E-1 5.81962E-1 5.64351E-1 6.13586E-1 6.60123E-1 6.40509E-1 5.98993E-1 5.47658E-1 5.70056E-1 5.45328E-1 5.19143E-1 4.20568E-1 3.72569E-1 4.36117E-1 4.74949E-1 4.02198E-1 3.95579E-1 4.53427E-1 5.22182E-1 4.56777E-1 3.80163E-1 4.40573E-1 4.08616E-1 3.58872E-1 2.97009E-1 2.29563E-1 2.63626E-1 2.21814E-1 2.35282E-1 2.79877E-1 3.40506E-1 4.94085E-1 5.45938E-1 5.26622E-1 5.71471E-1 5.62954E-1 5.71729E-1 4.64905E-1 4.242E-1 4.42347E-1 4.80394E-1 4.2258E-1 3.46295E-1 3.48507E-1 3.12617E-1 2.88078E-1 3.19497E-1 2.94492E-1 2.78235E-1 3.18269E-1 4.13549E-1 3.67737E-1 3.31106E-1 3.31157E-1 3.66703E-1 3.72826E-1 4.0859E-1 4.66317E-1 5.26407E-1 6.03485E-1 6.5892E-1 7.453E-1 7.48235E-1 7.49313E-1 7.40447E-1 7.39939E-1 -9999 -9999 -9999 -9999 -9999 -9999 -9999 -9999 -9999 -9999 -9999 -9999 7.66949E-1 7.6446E-1 7.50667E-1 -9999 -9999 -9999 -9999 -9999
-9999 -9999 -9999 -9999 -9999 -9999 -9999 -9999 -9999 -9999 -9999 -9999 -9999 -9999 -9999 -9999 -9999 -9999 -9999 -9999 -9999 -9999 -9999 -9999 -9999 -9999 -9999 -9999 -9999 -9999 -9999 -9999 -9999 -9999 -9999 -9999 -9999 -9999 -9999 -9999 -9999 -9999 -9999 -9999 -9999 -9999 -9999 -9999 -9999 -9999 -9999 -9999 -9999 -9999 -9999 -9999 -9999 -9999 -9999 -9999 -9999 -9999 -9999 -9999 -9999 -9999 -9999 -9999 -9999 -9999 -9999 -9999 -9999 -9999 -9999 -9999 -9999 -9999 -9999 -9999 -9999 -9999 -9999 -9999 -9999 -9999 -9999 -9999 -9999 -9999 -9999 -9999 -9999 -9999 -9999 -9999 -9999 -9999 -9999 -9999 -9999 -9999 -9999 -9999 -9999 -9999 -9999 -9999 -9999 -9999 -9999 -9999 -9999 -9999 -9999 -9999 -9999 -9999 -9999 -9999 -9999 -9999 -9999 -9999 -9999 -9999 -9999 -9999 -9999 -9999 -9999 -9999 -9999 4.0443E-1 4.03382E-1 3.99202E-1 3.92267E-1 3.65417E-1 3.61391E-1 3.57385E-1 3.55057E-1 3.53398E-1 3.52405E-1 3.31272E-1 3.35462E-1 3.40328E-1 3.45228E-1 3.53468E-1 3.88464E-1 3.90315E-1 4.23363E-1 4.19036E-1 4.26822E-1 4.6423E-1 4.86735E-1 4.63509E-1 3.8311E-1 3.77983E-1 4.12446E-1 4.44836E-1 4.67134E-1 4.91826E-1 4.99801E-1 5.40849E-1 5.68497E-1 6.52167E-1 6.81512E-1 6.8062E-1 6.80947E-1 5.42851E-1 5.31589E-1 5.31589E-1 5.31589E-1 4.81397E-1 4.36891E-1 3.29387E-1 3.08366E-1 3.69559E-1 4.45259E-1 4.82922E-1 5.38873E-1 6.15185E-1 6.13622E-1 5.80414E-1 5.80928E-1 5.2853E-1 5.37897E-1 5.09742E-1 4.313E-1 3.89483E-1 3.10156E-1 3.10221E-1 2.94317E-1 2.94286E-1 3.62395E-1 4.20745E-1 4.43998E-1 4.64219E-1 4.94777E-1 4.25501E-1 3.22755E-1 2.61975E-1 2.50266E-1 1.78918E-1 2.21021E-1 3.1118E-1 4.01673E-1 4.23089E-1 4.42638E-1 5.28596E-1 4.8146E-1 3.88103E-1 4.35486E-1 4.8696E-1 5.63195E-1 5.32586E-1 5.1106E-1 5.19913E-1 4.54453E-1 4.8271E-1 4.43613E-1 3.41004E-1 3.35474E-1 3.16324E-1 2.98393E-1 2.87135E-1 2.33263E-1 2.60081E-1 2.67462E-1 2.7354E-1 2.993E-1 4.35193E-1 4.85664E-1 4.37512E-1 4.41123E-1 5.06803E-1 5.84498E-1 6.6736E-1 7.33349E-1 7.28718E-1 7.40519E-1 7.40534E-1 7.39823E-1 -9999 -9999 -9999 -9999 -9999 -9999 -9999 -9999 -9999 -9999 -9999 -9999 7.68362E-1 7.66275E-1 7.91107E-1 7.61508E-1 7.48799E-1 -9999 -9999 -9999 -9999
-9999 -9999 -9999 -9999 -9999 -9999 -9999 -9999 -9999 -9999 -9999 -9999 -9999 -9999 -9999 -9999 -9999 -9999 -9999 -9999 -9999 -9999 -9999 -9999 -9999 -9999 -9999 -9999 -9999 -9999 -9999 -9999 -9999 -9999 -9999 -9999 -9999 -9999 -9999 -9999 -9999 -9999 -9999 -9999 -9999 -9999 -9999 -9999 -9999 -9999 -9999 -9999 -9999 -9999 -9999 -9999 -9999 -9999 -9999 -9999 -9999 -9999 -9999 -9999 -9999 -9999 -9999 -9999 -9999 -9999 -9999 -9999 -9999 -9999 -9999 -9999 -9999 -9999 -9999 -9999 -9999 -9999 -9999 -9999 -9999 -9999 -9999 -9999 -9999 -9999 -9999 -9999 -9999 -9999 -9999 -9999 -9999 -9999 -9999 -9999 -9999 -9999 -9999 -9999 -9999 -9999 -9999 -9999 -9999 -9999 -9999 -9999 -9999 -9999 -9999 -9999 -9999 -9999 -9999 -9999 -9999 -9999 -9999 -9999 -9999 -9999 -9999 -9999 -9999 -9999 -9999 -9999 4.03731E-1 4.02336E-1 4.02685E-1 4.01639E-1 3.72846E-1 3.68786E-1 3.53319E-1 3.49683E-1 3.46064E-1 3.54061E-1 3.30309E-1 3.30309E-1 3.32559E-1 3.32237E-1 3.29668E-1 3.30951E-1 3.14513E-1 3.22698E-1 3.40123E-1 3.59993E-1 3.97321E-1 4.29392E-1 4.27009E-1 3.89642E-1 3.87231E-1 4.30917E-1 4.84753E-1 5.16645E-1 5.85579E-1 6.32238E-1 6.18298E-1 6.12381E-1 6.47927E-1 6.70539E-1 6.81512E-1 6.80603E-1 6.80324E-1 6.71093E-1 5.15359E-1 5.04039E-1 5.04039E-1 4.65696E-1 3.81981E-1 3.12401E-1 3.29861E-1 4.50365E-1 4.89804E-1 5.17695E-1 4.95864E-1 5.5105E-1 5.49171E-1 5.55914E-1 4.90807E-1 4.71745E-1 4.24923E-1 3.86736E-1 3.22123E-1 2.42835E-1 2.56739E-1 3.10786E-1 2.77899E-1 2.2016E-1 2.7663E-1 2.57099E-1 3.15473E-1 4.5313E-1 3.71443E-1 3.69798E-1 2.66058E-1 1.65751E-1 1.21437E-1 1.37672E-1 2.54936E-1 3.73116E-1 4.83005E-1 5.43488E-1 5.02079E-1 3.67769E-1 2.89367E-1 2.87957E-1 3.39187E-1 4.81159E-1 4.17924E-1 2.93681E-1 3.05284E-1 3.36763E-1 3.37269E-1 3.66357E-1 4.53014E-1 4.63161E-1 4.32677E-1 4.46433E-1 4.15977E-1 3.40486E-1 2.35333E-1 2.12618E-1 2.18484E-1 2.68972E-1 4.24768E-1 7.12292E-1 6.15611E-1 6.56784E-1 6.54212E-1 5.97187E-1 6.85027E-1 7.42732E-1 7.20218E-1 7.21341E-1 7.40737E-1 7.39983E-1 7.3914E-1 -9999 -9999 -9999 -9999 -9999 -9999 -9999 -9999 -9999 -9999 -9999 -9999 7.68912E-1 7.67178E-1 7.9204E-1 7.88344E-1 7.65346E-1 -9999 -9999 -9999 -9999
-9999 -9999 -9999 -9999 -9999 -9999 -9999 -9999 -9999 -9999 -9999 -9999 -9999 -9999 -9999 -9999 -9999 -9999 -9999 -9999 -9999 -9999 -9999 -9999 -9999 -9999 -9999 -9999 -9999 -9999 -9999 -9999 -9999 -9999 -9999 -9999 -9999 -9999 -9999 -9999 -9999 -9999 -9999 -9999 -9999 -9999 -9999 -9999 -9999 -9999 -9999 -9999 -9999 -9999 -9999 -9999 -9999 -9999 -9999 -9999 -9999 -9999 -9999 -9999 -9999 -9999 -9999 -9999 -9999 -9999 -9999 -9999 -9999 -9999 -9999 -9999 -9999 -9999 -9999 -9999 -9999 -9999 -9999 -9999 -9999 -9999 -9999 -9999 -9999 -9999 -9999 -9999 -9999 -9999 -9999 -9999 -9999 -9999 -9999 -9999 -9999 -9999 -9999 -9999 -9999 -9999 -9999 -9999 -9999 -9999 -9999 -9999 -9999 -9999 -9999 -9999 -9999 -9999 -9999 -9999 -9999 -9999 -9999 -9999 -9999 -9999 -9999 -9999 -9999 -9999 -9999 -9999 4.01639E-1 3.9955E-1 3.76923E-1 3.65E-1 3.61311E-1 3.58305E-1 3.54977E-1 3.52657E-1 3.27352E-1 3.23532E-1 3.20683E-1 3.29989E-1 3.31915E-1 3.32559E-1 3.09533E-1 3.08294E-1 3.23408E-1 3.22064E-1 3.27151E-1 3.26194E-1 3.38822E-1 3.33415E-1 3.40868E-1 3.77042E-1 4.42144E-1 4.58655E-1 4.62892E-1 5.20627E-1 5.78159E-1 6.55575E-1 6.75589E-1 6.86225E-1 6.89047E-1 6.81512E-1 6.81357E-1 6.71126E-1 6.46098E-1 6.46064E-1 5.37726E-1 5.04039E-1 4.92714E-1 4.43212E-1 3.60659E-1 3.31067E-1 4.12777E-1 5.61665E-1 5.7158E-1 5.18144E-1 4.06816E-1 4.10404E-1 4.34543E-1 4.67924E-1 4.63371E-1 4.07215E-1 3.98163E-1 6.27152E-1 5.41141E-1 5.01978E-1 5.69479E-1 3.49001E-1 2.79825E-1 1.88906E-1 1.82374E-1 2.13843E-1 3.36783E-1 4.21977E-1 3.02623E-1 2.54586E-1 2.41824E-1 1.44153E-1 1.28521E-1 1.76818E-1 2.08118E-1 2.75394E-1 4.28466E-1 4.97328E-1 3.38308E-1 2.39871E-1 1.97265E-1 2.01964E-1 2.64506E-1 3.94931E-1 4.25446E-1 2.54349E-1 2.1508E-1 2.11516E-1 2.24158E-1 2.84389E-1 3.99308E-1 3.65936E-1 3.82608E-1 2.87747E-1 3.02333E-1 3.67713E-1 3.14208E-1 2.57419E-1 2.86595E-1 3.80836E-1 6.87165E-1 6.34648E-1 5.62186E-1 5.2965E-1 4.95162E-1 5.0562E-1 4.63798E-1 7.20946E-1 7.21765E-1 7.21674E-1 7.20977E-1 7.39373E-1 7.38689E-1 -9999 -9999 -9999 -9999 -9999 -9999 -9999 -9999 -9999 -9999 -9999 -9999 -9999 -9999 -9999 -9999 -9999 -9999 -9999 -9999 -9999
-9999 -9999 -9999 -9999 -9999 -9999 -9999 -9999 -9999 -9999 -9999 -9999 -9999 -9999 -9999 -9999 -9999 -9999 -9999 -9999 -9999 -9999 -9999 -9999 -9999 -9999 -9999 -9999 -9999 -9999 -9999 -9999 -9999 -9999 -9999 -9999 -9999 -9999 -9999 -9999 -9999 -9999 -9999 -9999 -9999 -9999 -9999 -9999 -9999 -9999 -9999 -9999 -9999 -9999 -9999 -9999 -9999 -9999 -9999 -9999 -9999 -9999 -9999 -9999 -9999 -9999 -9999 -9999 -9999 -9999 -9999 -9999 -9999 -9999 -9999 -9999 -9999 -9999 -9999 -9999 -9999 -9999 -9999 -9999 -9999 -9999 -9999 -9999 -9999 -9999 -9999 -9999 -9999 -9999 -9999 -9999 -9999 -9999 -9999 -9999 -9999 -9999 -9999 -9999 -9999 -9999 -9999 -9999 -9999 -9999 -9999 -9999 -9999 -9999 -9999 -9999 -9999 -9999 -9999 -9999 -9999 -9999 -9999 -9999 -9999 -9999 -9999 -9999 -9999 -9999 -9999 3.91147E-1 3.90112E-1 3.66345E-1 3.65E-1 3.62986E-1 3.60308E-1 3.57971E-1 3.57971E-1 3.46869E-1 3.449E-1 3.38702E-1 3.21948E-1 3.1942E-1 3.19736E-1 3.09223E-1 3.09843E-1 3.11706E-1 3.20483E-1 3.69819E-1 3.98711E-1 3.57674E-1 3.3754E-1 3.21207E-1 3.12419E-1 3.29559E-1 3.63854E-1 3.61762E-1 3.67961E-1 4.18237E-1 5.01138E-1 5.73285E-1 5.92588E-1 6.36264E-1 6.78158E-1 6.89047E-1 6.57092E-1 6.46814E-1 6.36397E-1 6.46814E-1 6.3583E-1 5.1503E-1 5.04039E-1 4.21775E-1 3.77963E-1 4.75857E-1 5.30457E-1 5.40916E-1 4.44015E-1 4.23532E-1 3.97223E-1 3.69304E-1 3.8979E-1 4.52162E-1 4.9533E-1 5.31713E-1 5.80879E-1 5.93045E-1 5.47118E-1 6.11228E-1 6.07821E-1 5.74916E-1 2.40292E-1 1.80079E-1 1.89473E-1 2.13906E-1 2.71662E-1 3.23491E-1 3.16386E-1 2.10928E-1 1.45771E-1 1.02276E-1 1.01427E-1 1.56229E-1 2.49257E-1 3.58935E-1 4.65604E-1 3.65206E-1 3.44269E-1 2.91412E-1 2.22701E-1 1.72646E-1 2.47854E-1 3.39914E-1 4.17557E-1 3.98378E-1 2.66934E-1 1.8248E-1 1.69247E-1 2.95192E-1 3.30259E-1 2.46078E-1 3.05413E-1 2.50725E-1 2.04423E-1 2.75963E-1 5.8032E-1 5.99149E-1 6.43906E-1 6.9592E-1 6.96542E-1 6.08769E-1 5.48841E-1 4.95106E-1 4.51691E-1 7.09865E-1 7.00605E-1 7.2175E-1 7.21689E-1 7.21129E-1 7.20324E-1 7.19396E-1 7.38281E-1 -9999 -9999 -9999 -9999 -9999 -9999 -9999 -9999 -9999 -9999 -9999 -9999 -9999 -9999 -9999 -9999 -9999 -9999 -9999 -9999 -9999
-9999 -9999 -9999 -9999 -9999 -9999 -9999 -9999 -9999 -9999 -9999 -9999 -9999 -9999 -9999 -9999 -9999 -9999 -9999 -9999 -9999 -9999 -9999 -9999 -9999 -9999 -9999 -9999 -9999 -9999 -9999 -9999 -9999 -9999 -9999 -9999 -9999 -9999 -9999 -9999 -9999 -9999 -9999 -9999 -9999 -9999 -9999 -9999 -9999 -9999 -9999 -9999 -9999 -9999 -9999 -9999 -9999 -9999 -9999 -9999 -9999 -9999 -9999 -9999 -9999 -9999 -9999 -9999 -9999 -9999 -9999 -9999 -9999 -9999 -9999 -9999 -9999 -9999 -9999 -9999 -9999 -9999 -9999 -9999 -9999 -9999 -9999 -9999 -9999 -9999 -9999 -9999 -9999 -9999 -9999 -9999 -9999 -9999 -9999 -9999 -9999 -9999 -9999 -9999 -9999 -9999 -9999 -9999 -9999 -9999 -9999 -9999 -9999 -9999 -9999 -9999 -9999 -9999 -9999 -9999 -9999 -9999 -9999 -9999 -9999 -9999 -9999 -9999 -9999 -9999 -9999 3.87011E-1 3.65E-1 3.65336E-1 3.65672E-1 3.63321E-1 3.60976E-1 3.59306E-1 3.49172E-1 3.51813E-1 3.50161E-1 3.45556E-1 3.40979E-1 3.13576E-1 3.09533E-1 3.08604E-1 3.09223E-1 3.10463E-1 3.16079E-1 3.31635E-1 3.57341E-1 4.27634E-1 4.57402E-1 3.99689E-1 3.71188E-1 3.4873E-1 3.08993E-1 3.14356E-1 3.13107E-1 3.20009E-1 3.60828E-1 4.31432E-1 4.55765E-1 5.15996E-1 5.67916E-1 6.10358E-1 6.20311E-1 6.20994E-1 6.29826E-1 6.46814E-1 6.55876E-1 6.13264E-1 5.71496E-1 4.6061E-1 4.52623E-1 4.59904E-1 4.57297E-1 4.44373E-1 3.84464E-1 3.59738E-1 3.44195E-1 3.64588E-1 4.80374E-1 5.36389E-1 5.22662E-1 3.94366E-1 4.77393E-1 5.77807E-1 5.90281E-1 5.14989E-1 5.58931E-1 5.63707E-1 3.37027E-1 3.00748E-1 2.88988E-1 2.03019E-1 1.79579E-1 2.72947E-1 2.23702E-1 1.42238E-1 9.31326E-2 1.09433E-1 1.57386E-1 1.91497E-1 2.54215E-1 4.18486E-1 3.75264E-1 2.29238E-1 1.71631E-1 2.24227E-1 2.42129E-1 1.77181E-1 1.56024E-1 2.16394E-1 3.68699E-1 3.7197E-1 3.59115E-1 2.41332E-1 1.54048E-1 1.9149E-1 2.51476E-1 2.0585E-1 2.18093E-1 2.16924E-1 2.36252E-1 2.8278E-1 6.01224E-1 6.97106E-1 6.42421E-1 5.6659E-1 6.08572E-1 5.5249E-1 6.70661E-1 7.2056E-1 7.08106E-1 7.00289E-1 7.0051E-1 7.00289E-1 7.2084E-1 7.20446E-1 7.19761E-1 7.18939E-1 -9999 -9999 -9999 -9999 -9999 -9999 -9999 -9999 -9999 -9999 -9999 -9999 -9999 -9999 -9999 -9999 -9999 -9999 -9999 -9999 -9999 -9999
-9999 -9999 -9999 -9999 -9999 -9999 -9999 -9999 -9999 -9999 -9999 -9999 -9999 -9999 -9999 -9999 -9999 -9999 -9999 -9999 -9999 -9999 -9999 -9999 -9999 -9999 -9999 -9999 -9999 -9999 -9999 -9999 -9999 -9999 -9999 -9999 -9999 -9999 -9999 -9999 -9999 -9999 -9999 -9999 -9999 -9999 -9999 -9999 -9999 -9999 -9999 -9999 -9999 -9999 -9999 -9999 -9999 -9999 -9999 -9999 -9999 -9999 -9999 -9999 -9999 -9999 -9999 -9999 -9999 -9999 -9999 -9999 -9999 -9999 -9999 -9999 -9999 -9999 -9999 -9999 -9999 -9999 -9999 -9999 -9999 -9999 -9999 -9999 -9999 -9999 -9999 -9999 -9999 -9999 -9999 -9999 -9999 -9999 -9999 -9999 -9999 -9999 -9999 -9999 -9999 -9999 -9999 -9999 -9999 -9999 -9999 -9999 -9999 -9999 -9999 -9999 -9999 -9999 -9999 -9999 -9999 -9999 -9999 -9999 -9999 -9999 -9999 -9999 -9999 -9999 -9999 -9999 -9999 3.61311E-1 3.63657E-1 3.64328E-1 3.43186E-1 3.55459E-1 3.58121E-1 3.58788E-1 3.59456E-1 3.63808E-1 3.43634E-1 3.38744E-1 3.3003E-1 3.21115E-1 3.13888E-1 3.10463E-1 2.87688E-1 3.01011E-1 3.19313E-1 3.71446E-1 4.78426E-1 4.78701E-1 4.59476E-1 4.38746E-1 4.29484E-1 4.07874E-1 3.95759E-1 3.4789E-1 3.28985E-1 3.32516E-1 3.17845E-1 3.582E-1 4.2997E-1 5.17216E-1 4.83529E-1 5.06811E-1 5.58828E-1 6.32471E-1 6.36771E-1 5.81474E-1 5.31231E-1 5.09667E-1 5.06004E-1 4.88904E-1 5.19436E-1 5.30457E-1 4.56938E-1 4.57024E-1 4.29036E-1 4.20886E-1 4.3731E-1 4.37039E-1 4.29646E-1 4.24325E-1 3.81615E-1 3.63235E-1 3.9167E-1 5.11293E-1 4.84558E-1 5.42387E-1 2.8619E-1 2.65265E-1 2.33606E-1 1.91609E-1 1.4263E-1 1.61403E-1 1.15651E-1 9.00617E-2 9.93807E-2 1.75472E-1 2.76237E-1 3.11368E-1 4.02663E-1 4.71388E-1 3.33556E-1 2.33733E-1 1.17706E-1 1.51729E-1 1.6101E-1 1.11351E-1 1.26874E-1 2.00203E-1 2.94355E-1 2.31074E-1 2.72998E-1 2.54206E-1 1.85948E-1 1.98522E-1 3.10292E-1 3.38602E-1 5.94769E-1 5.08441E-1 5.24618E-1 5.8103E-1 6.73003E-1 5.93567E-1 5.77054E-1 5.1038E-1 5.4353E-1 6.29673E-1 6.63216E-1 6.86532E-1 7.14958E-1 6.99037E-1 6.99718E-1 6.99386E-1 7.19914E-1 7.19761E-1 7.1929E-1 7.18665E-1 -9999 -9999 -9999 -9999 -9999 -9999 -9999 -9999 -9999 -9999 -9999 -9999 -9999 -9999 -9999 -9999 -9999 -9999 -9999 -9999 -9999 -9999
-9999 -9999 -9999 -9999 -9999 -9999 -9999 -9999 -9999 -9999 -9999 -9999 -9999 -9999 -9999 -9999 -9999 -9999 -9999 -9999 -9999 -9999 -9999 -9999 -9999 -9999 -9999 -9999 -9999 -9999 -9999 -9999 -9999 -9999 -9999 -9999 -9999 -9999 -9999 -9999 -9999 -9999 -9999 -9999 -9999 -9999 -9999 -9999 -9999 -9999 -9999 -9999 -9999 -9999 -9999 -9999 -9999 -9999 -9999 -9999 -9999 -9999 -9999 -9999 -9999 -9999 -9999 -9999 -9999 -9999 -9999 -9999 -9999 -9999 -9999 -9999 -9999 -9999 -9999 -9999 -9999 -9999 -9999 -9999 -9999 -9999 -9999 -9999 -9999 -9999 -9999 -9999 -9999 -9999 -9999 -9999 -9999 -9999 -9999 -9999 -9999 -9999 -9999 -9999 -9999 -9999 -9999 -9999 -9999 -9999 -9999 -9999 -9999 -9999 -9999 -9999 -9999 -9999 -9999 -9999 -9999 -9999 -9999 -9999 -9999 -9999 -9999 -9999 -9999 -9999 -9999 -9999 -9999 3.57305E-1 3.6198E-1 3.49093E-1 3.75294E-1 3.89677E-1 3.93478E-1 3.86578E-1 3.88299E-1 3.92914E-1 4.17456E-1 4.01245E-1 3.84987E-1 3.63261E-1 3.33245E-1 2.97896E-1 2.91566E-1 2.88878E-1 3.00401E-1 3.1711E-1 3.66719E-1 4.12083E-1 4.53435E-1 4.93352E-1 5.13374E-1 5.12649E-1 4.92438E-1 3.93251E-1 3.75958E-1 3.38454E-1 3.60362E-1 3.31271E-1 3.3935E-1 3.77497E-1 3.91567E-1 4.22792E-1 5.02185E-1 6.01834E-1 6.28957E-1 6.36485E-1 6.27733E-1 5.8746E-1 6.39039E-1 6.09777E-1 5.54748E-1 5.29661E-1 5.54748E-1 4.43998E-1 5.88017E-1 5.92733E-1 6.0362E-1 5.57317E-1 4.72608E-1 5.93546E-1 5.83186E-1 4.05224E-1 3.44918E-1 5.03485E-1 4.88509E-1 5.12052E-1 2.77655E-1 2.63005E-1 2.03063E-1 1.31908E-1 1.05531E-1 9.34683E-2 6.2968E-2 9.54032E-2 1.90642E-1 2.60261E-1 3.46121E-1 4.14794E-1 4.13579E-1 3.80272E-1 3.00415E-1 1.89288E-1 1.09801E-1 1.12596E-1 1.20004E-1 1.07609E-1 1.07204E-1 1.49769E-1 1.75931E-1 1.59957E-1 1.64954E-1 1.64342E-1 1.79639E-1 2.44523E-1 3.71583E-1 6.25537E-1 5.95147E-1 6.7815E-1 6.59172E-1 6.6595E-1 6.73739E-1 6.36001E-1 6.24938E-1 5.97584E-1 4.76085E-1 6.90891E-1 6.99277E-1 6.97026E-1 7.05246E-1 6.98195E-1 6.98894E-1 6.98656E-1 6.98322E-1 7.19061E-1 7.18772E-1 7.18345E-1 -9999 -9999 -9999 -9999 -9999 -9999 -9999 -9999 -9999 -9999 -9999 -9999 -9999 -9999 -9999 -9999 -9999 -9999 -9999 -9999 -9999 -9999
-9999 -9999 -9999 -9999 -9999 -9999 -9999 -9999 -9999 -9999 -9999 -9999 -9999 -9999 -9999 -9999 -9999 -9999 -9999 -9999 -9999 -9999 -9999 -9999 -9999 -9999 -9999 -9999 -9999 -9999 -9999 -9999 -9999 -9999 -9999 -9999 -9999 -9999 -9999 -9999 -9999 -9999 -9999 -9999 -9999 -9999 -9999 -9999 -9999 -9999 -9999 -9999 -9999 -9999 -9999 -9999 -9999 -9999 -9999 -9999 -9999 -9999 -9999 -9999 -9999 -9999 -9999 -9999 -9999 -9999 -9999 -9999 -9999 -9999 -9999 -9999 -9999 -9999 -9999 -9999 -9999 -9999 -9999 -9999 -9999 -9999 -9999 -9999 -9999 -9999 -9999 -9999 -9999 -9999 -9999 -9999 -9999 -9999 -9999 -9999 -9999 -9999 -9999 -9999 -9999 -9999 -9999 -9999 -9999 -9999 -9999 -9999 -9999 -9999 -9999 -9999 -9999 -9999 -9999 -9999 -9999 -9999 -9999 -9999 -9999 -9999 -9999 -9999 -9999 -9999 -9999 -9999 3.53982E-1 3.57638E-1 3.50082E-1 3.82802E-1 4.21916E-1 4.62395E-1 4.80547E-1 4.14201E-1 4.22755E-1 4.65053E-1 5.01335E-1 4.84577E-1 4.50211E-1 3.97867E-1 3.57594E-1 3.34628E-1 3.23107E-1 3.16797E-1 3.06531E-1 2.80085E-1 3.02909E-1 3.55162E-1 4.09009E-1 4.15601E-1 4.4232E-1 4.7046E-1 4.24832E-1 3.92867E-1 3.91222E-1 3.89496E-1 4.08003E-1 4.11594E-1 3.54541E-1 3.34168E-1 3.27443E-1 3.54557E-1 4.19712E-1 4.88342E-1 6.01719E-1 5.93199E-1 5.93137E-1 6.16585E-1 5.64727E-1 5.77001E-1 5.65908E-1 4.33869E-1 3.87803E-1 3.33869E-1 5.60631E-1 4.75837E-1 3.16902E-1 4.05598E-1 4.05343E-1 5.52758E-1 5.46251E-1 5.08542E-1 4.39511E-1 5.18669E-1 3.21953E-1 3.26111E-1 3.10854E-1 2.49954E-1 1.9808E-1 1.61291E-1 1.0918E-1 7.03416E-2 6.71269E-2 8.61004E-2 1.39551E-1 1.83011E-1 3.05506E-1 4.06371E-1 3.26037E-1 2.65265E-1 1.83734E-1 1.39291E-1 1.36966E-1 1.70925E-1 1.65283E-1 1.63367E-1 1.4257E-1 1.77368E-1 1.1971E-1 1.00176E-1 1.10474E-1 1.97301E-1 2.0388E-1 2.04689E-1 2.54478E-1 2.9649E-1 6.41711E-1 5.37082E-1 5.31254E-1 5.30503E-1 4.95944E-1 4.83908E-1 5.05572E-1 6.32441E-1 6.83434E-1 6.94702E-1 6.94318E-1 6.83853E-1 6.74691E-1 6.98068E-1 6.98274E-1 6.981E-1 6.97782E-1 6.97639E-1 7.18238E-1 7.17963E-1 -9999 -9999 -9999 -9999 -9999 -9999 -9999 -9999 -9999 -9999 -9999 -9999 -9999 -9999 -9999 -9999 -9999 -9999 -9999 -9999 -9999 -9999
-9999 -9999 -9999 -9999 -9999 -9999 -9999 -9999 -9999 -9999 -9999 -9999 -9999 -9999 -9999 -9999 -9999 -9999 -9999 -9999 -9999 -9999 -9999 -9999 -9999 -9999 -9999 -9999 -9999 -9999 -9999 -9999 -9999 -9999 -9999 -9999 -9999 -9999 -9999 -9999 -9999 -9999 -9999 -9999 -9999 -9999 -9999 -9999 -9999 -9999 -9999 -9999 -9999 -9999 -9999 -9999 -9999 -9999 -9999 -9999 -9999 -9999 -9999 -9999 -9999 -9999 -9999 -9999 -9999 -9999 -9999 -9999 -9999 -9999 -9999 -9999 -9999 -9999 -9999 -9999 -9999 -9999 -9999 -9999 -9999 -9999 -9999 -9999 -9999 -9999 -9999 -9999 -9999 -9999 -9999 -9999 -9999 -9999 -9999 -9999 -9999 -9999 -9999 -9999 -9999 -9999 -9999 -9999 -9999 -9999 -9999 -9999 -9999 -9999 -9999 -9999 -9999 -9999 -9999 -9999 -9999 -9999 -9999 -9999 -9999 -9999 -9999 -9999 -9999 -9999 -9999 -9999 3.28951E-1 3.38949E-1 3.81091E-1 4.24394E-1 4.46492E-1 4.82633E-1 4.91185E-1 4.5353E-1 4.14201E-1 4.85475E-1 5.18814E-1 5.23519E-1 4.72741E-1 4.44937E-1 4.24982E-1 3.9336E-1 3.84057E-1 3.86543E-1 3.26991E-1 2.89835E-1 2.82136E-1 3.16937E-1 3.58237E-1 3.64515E-1 4.04377E-1 4.33713E-1 4.74757E-1 4.91499E-1 4.89687E-1 4.7765E-1 4.91137E-1 4.70145E-1 3.76832E-1 3.14411E-1 3.57376E-1 3.54636E-1 3.82036E-1 4.65007E-1 5.14686E-1 5.62527E-1 5.40079E-1 5.1787E-1 4.51346E-1 5.40316E-1 3.97325E-1 3.44245E-1 5.61801E-1 5.22018E-1 4.17745E-1 4.5503E-1 3.48343E-1 3.15288E-1 4.8331E-1 4.17855E-1 5.35661E-1 4.83274E-1 5.31555E-1 3.12479E-1 2.36603E-1 2.28009E-1 2.20725E-1 2.01857E-1 1.83519E-1 1.2315E-1 8.55441E-2 1.57842E-1 8.97593E-2 1.39768E-1 2.24484E-1 2.76232E-1 3.21097E-1 3.61892E-1 4.09663E-1 3.23433E-1 2.42954E-1 4.1028E-1 4.178E-1 4.64002E-1 4.54084E-1 4.22861E-1 3.57704E-1 4.27469E-1 3.44083E-1 1.67543E-1 1.66629E-1 2.13906E-1 2.92635E-1 2.46689E-1 2.60317E-1 2.99108E-1 3.00929E-1 3.61984E-1 4.55213E-1 5.39657E-1 5.68014E-1 6.40937E-1 6.67525E-1 6.78209E-1 6.94718E-1 6.85742E-1 6.85677E-1 6.75485E-1 6.75535E-1 6.75535E-1 6.97861E-1 6.97686E-1 6.97495E-1 6.97304E-1 7.17887E-1 7.17749E-1 -9999 -9999 -9999 -9999 -9999 -9999 -9999 -9999 -9999 -9999 -9999 -9999 -9999 -9999 -9999 -9999 -9999 -9999 -9999 -9999 -9999 -9999
-9999 -9999 -9999 -9999 -9999 -9999 -9999 -9999 -9999 -9999 -9999 -9999 -9999 -9999 -9999 -9999 -9999 -9999 -9999 -9999 -9999 -9999 -9999 -9999 -9999 -9999 -9999 -9999 -9999 -9999 -9999 -9999 -9999 -9999 -9999 -9999 -9999 -9999 -9999 -9999 -9999 -9999 -9999 -9999 -9999 -9999 -9999 -9999 -9999 -9999 -9999 -9999 -9999 -9999 -9999 -9999 -9999 -9999 -9999 -9999 -9999 -9999 -9999 -9999 -9999 -9999 -9999 -9999 -9999 -9999 -9999 -9999 -9999 -9999 -9999 -9999 -9999 -9999 -9999 -9999 -9999 -9999 -9999 -9999 -9999 -9999 -9999 -9999 -9999 -9999 -9999 -9999 -9999 -9999 -9999 -9999 -9999 -9999 -9999 -9999 -9999 -9999 -9999 -9999 -9999 -9999 -9999 -9999 -9999 -9999 -9999 -9999 -9999 -9999 -9999 -9999 -9999 -9999 -9999 -9999 -9999 -9999 -9999 -9999 -9999 -9999 -9999 -9999 -9999 -9999 -9999 3.31195E-1 3.22264E-1 3.34093E-1 3.94946E-1 4.42639E-1 4.35899E-1 4.52006E-1 4.61361E-1 4.38754E-1 3.96031E-1 3.93952E-1 3.96825E-1 4.20028E-1 4.26755E-1 4.41716E-1 4.6624E-1 4.53547E-1 4.3679E-1 4.43307E-1 3.99761E-1 3.29869E-1 2.89238E-1 2.93802E-1 3.1631E-1 3.42034E-1 4.29885E-1 5.58914E-1 6.30921E-1 6.38052E-1 6.285E-1 6.48275E-1 5.76991E-1 5.11539E-1 3.80504E-1 3.1786E-1 3.49015E-1 3.42703E-1 3.81433E-1 4.19174E-1 4.33359E-1 4.23686E-1 4.21636E-1 3.97295E-1 5.29621E-1 6.0129E-1 5.92355E-1 5.1573E-1 4.00753E-1 3.71287E-1 3.11264E-1 4.43815E-1 4.82369E-1 4.16975E-1 3.89434E-1 4.84629E-1 5.83237E-1 4.64116E-1 3.31873E-1 2.35556E-1 2.12068E-1 1.17809E-1 8.01955E-2 9.22294E-2 9.20024E-2 6.92107E-2 7.11397E-2 1.04179E-1 1.71167E-1 2.13243E-1 2.83957E-1 2.9231E-1 2.95503E-1 3.51328E-1 3.63438E-1 3.69979E-1 3.61892E-1 3.61657E-1 3.70627E-1 3.44535E-1 4.69408E-1 5.33754E-1 4.84504E-1 4.91778E-1 4.51318E-1 4.29279E-1 4.5515E-1 4.65267E-1 5.50415E-1 5.4807E-1 5.72997E-1 3.33095E-1 3.5752E-1 4.21801E-1 5.09037E-1 5.00345E-1 5.17522E-1 5.91493E-1 6.28981E-1 6.76247E-1 6.7107E-1 6.85709E-1 6.76014E-1 6.75733E-1 6.75353E-1 6.75138E-1 6.97575E-1 6.97464E-1 6.97384E-1 6.97177E-1 6.96779E-1 7.17566E-1 -9999 -9999 -9999 -9999 -9999 -9999 -9999 -9999 -9999 -9999 -9999 -9999 -9999 -9999 -9999 -9999 -9999 -9999 -9999 -9999 -9999 -9999
-9999 -9999 -9999 -9999 -9999 -9999 -9999 -9999 -9999 -9999 -9999 -9999 -9999 -9999 -9999 -9999 -9999 -9999 -9999 -9999 -9999 -9999 -9999 -9999 -9999 -9999 -9999 -9999 -9999 -9999 -9999 -9999 -9999 -9999 -9999 -9999 -9999 -9999 -9999 -9999 -9999 -9999 -9999 -9999 -9999 -9999 -9999 -9999 -9999 -9999 -9999 -9999 -9999 -9999 -9999 -9999 -9999 -9999 -9999 -9999 -9999 -9999 -9999 -9999 -9999 -9999 -9999 -9999 -9999 -9999 -9999 -9999 -9999 -9999 -9999 -9999 -9999 -9999 -9999 -9999 -9999 -9999 -9999 -9999 -9999 -9999 -9999 -9999 -9999 -9999 -9999 -9999 -9999 -9999 -9999 -9999 -9999 -9999 -9999 -9999 -9999 -9999 -9999 -9999 -9999 -9999 -9999 -9999 -9999 -9999 -9999 -9999 -9999 -9999 -9999 -9999 -9999 -9999 -9999 -9999 -9999 -9999 -9999 -9999 -9999 -9999 -9999 -9999 -9999 3.60642E-1 3.3216E-1 3.21948E-1 3.1471E-1 3.25121E-1 3.6616E-1 3.82929E-1 4.12527E-1 4.41341E-1 4.59286E-1 4.56766E-1 4.29577E-1 3.56263E-1 3.46678E-1 3.42421E-1 3.48981E-1 4.02475E-1 4.67409E-1 4.6415E-1 4.65507E-1 4.93541E-1 4.61266E-1 4.01851E-1 3.28588E-1 2.74889E-1 2.73735E-1 3.24878E-1 4.51053E-1 6.21358E-1 6.49538E-1 6.55009E-1 6.46456E-1 6.20133E-1 6.36782E-1 5.27103E-1 3.68196E-1 3.36848E-1 3.70885E-1 3.67427E-1 4.07571E-1 3.87682E-1 4.17751E-1 4.43343E-1 3.93053E-1 4.77569E-1 5.7847E-1 5.27538E-1 4.79394E-1 4.31046E-1 3.38801E-1 2.64392E-1 2.55814E-1 3.34456E-1 3.52636E-1 3.78208E-1 4.9067E-1 5.62573E-1 4.45295E-1 4.93767E-1 4.12826E-1 1.37548E-1 1.00245E-1 9.85641E-2 5.95114E-2 3.69757E-2 3.81951E-2 4.4063E-2 8.67591E-2 1.31793E-1 2.00217E-1 2.06275E-1 1.99277E-1 1.61148E-1 2.14447E-1 2.46579E-1 3.44697E-1 3.36246E-1 2.1451E-1 2.46831E-1 3.33584E-1 3.02076E-1 3.35514E-1 5.64398E-1 5.16313E-1 5.33735E-1 5.49911E-1 5.19485E-1 5.18035E-1 5.45894E-1 5.91661E-1 5.71199E-1 6.23059E-1 4.07596E-1 4.2377E-1 4.62142E-1 5.59847E-1 5.89243E-1 5.96561E-1 6.01802E-1 6.10122E-1 6.75057E-1 6.60724E-1 6.52004E-1 6.76064E-1 6.75551E-1 6.74873E-1 6.74724E-1 6.74923E-1 6.97464E-1 6.97368E-1 6.97145E-1 6.96827E-1 6.96572E-1 -9999 -9999 -9999 -9999 -9999 -9999 -9999 -9999 -9999 -9999 -9999 -9999 -9999 -9999 -9999 -9999 -9999 -9999 -9999 -9999 -9999 -9999
-9999 -9999 -9999 -9999 -9999 -9999 -9999 -9999 -9999 -9999 -9999 -9999 -9999 -9999 -9999 -9999 -9999 -9999 -9999 -9999 -9999 -9999 -9999 -9999 -9999 -9999 -9999 -9999 -9999 -9999 -9999 -9999 -9999 -9999 -9999 -9999 -9999 -9999 -9999 -9999 -9999 -9999 -9999 -9999 -9999 -9999 -9999 -9999 -9999 -9999 -9999 -9999 -9999 -9999 -9999 -9999 -9999 -9999 -9999 -9999 -9999 -9999 -9999 -9999 -9999 -9999 -9999 -9999 -9999 -9999 -9999 -9999 -9999 -9999 -9999 -9999 -9999 -9999 -9999 -9999 -9999 -9999 -9999 -9999 -9999 -9999 -9999 -9999 -9999 -9999 -9999 -9999 -9999 -9999 -9999 -9999 -9999 -9999 -9999 -9999 -9999 -9999 -9999 -9999 -9999 -9999 -9999 -9999 -9999 -9999 -9999 -9999 -9999 -9999 -9999 -9999 -9999 -9999 -9999 -9999 -9999 -9999 -9999 -9999 -9999 -9999 -9999 -9999 -9999 3.30874E-1 3.22898E-1 3.12525E-1 3.07871E-1 3.28388E-1 3.34935E-1 3.51604E-1 3.64267E-1 3.82244E-1 4.17103E-1 4.18969E-1 3.99257E-1 3.82001E-1 3.65709E-1 3.4873E-1 3.28522E-1 3.28269E-1 3.84554E-1 4.34736E-1 4.66676E-1 5.13563E-1 5.1646E-1 4.78328E-1 3.82198E-1 2.9407E-1 2.69717E-1 2.96859E-1 4.20839E-1 5.38261E-1 5.66407E-1 6.06311E-1 6.25297E-1 6.20501E-1 6.24587E-1 4.79115E-1 3.56471E-1 3.49674E-1 3.44011E-1 3.75283E-1 4.22782E-1 4.25446E-1 4.12936E-1 5.49878E-1 6.03579E-1 4.74891E-1 4.60492E-1 3.53247E-1 3.61892E-1 3.35514E-1 3.66109E-1 2.6298E-1 1.77634E-1 2.13744E-1 2.55895E-1 3.35677E-1 3.72866E-1 4.78906E-1 4.47071E-1 4.8107E-1 3.50695E-1 2.0296E-1 1.83164E-1 1.74798E-1 1.01738E-1 1.11047E-1 1.34175E-1 4.74501E-2 8.39102E-2 1.35928E-1 1.81456E-1 1.15086E-1 1.03607E-1 1.27143E-1 1.67419E-1 2.60226E-1 3.70627E-1 2.55182E-1 1.63703E-1 1.67307E-1 2.55627E-1 2.29619E-1 2.89789E-1 3.33282E-1 5.53764E-1 5.32921E-1 5.19308E-1 5.73524E-1 6.18755E-1 6.1968E-1 6.30208E-1 6.27991E-1 6.05717E-1 4.53897E-1 5.18212E-1 5.66137E-1 5.98211E-1 6.55121E-1 6.57343E-1 6.61552E-1 6.75643E-1 6.60065E-1 6.51764E-1 6.52329E-1 6.5197E-1 6.7532E-1 6.7479E-1 6.74691E-1 6.74972E-1 6.75138E-1 6.97464E-1 6.97225E-1 6.96906E-1 6.96556E-1 -9999 -9999 -9999 -9999 -9999 -9999 -9999 -9999 -9999 -9999 -9999 -9999 -9999 -9999 -9999 -9999 -9999 -9999 -9999 -9999 -9999 -9999
-9999 -9999 -9999 -9999 -9999 -9999 -9999 -9999 -9999 -9999 -9999 -9999 -9999 -9999 -9999 -9999 -9999 -9999 -9999 -9999 -9999 -9999 -9999 -9999 -9999 -9999 -9999 -9999 -9999 -9999 -9999 -9999 -9999 -9999 -9999 -9999 -9999 -9999 -9999 -9999 -9999 -9999 -9999 -9999 -9999 -9999 -9999 -9999 -9999 -9999 -9999 -9999 -9999 -9999 -9999 -9999 -9999 -9999 -9999 -9999 -9999 -9999 -9999 -9999 -9999 -9999 -9999 -9999 -9999 -9999 -9999 -9999 -9999 -9999 -9999 -9999 -9999 -9999 -9999 -9999 -9999 -9999 -9999 -9999 -9999 -9999 -9999 -9999 -9999 -9999 -9999 -9999 -9999 -9999 -9999 -9999 -9999 -9999 -9999 -9999 -9999 -9999 -9999 -9999 -9999 -9999 -9999 -9999 -9999 -9999 -9999 -9999 -9999 -9999 -9999 -9999 -9999 -9999 -9999 -9999 -9999 -9999 -9999 -9999 -9999 -9999 -9999 -9999 -9999 3.28311E-1 3.13074E-1 3.02876E-1 2.8464E-1 2.90582E-1 3.03909E-1 3.2365E-1 3.28429E-1 3.47977E-1 3.41116E-1 3.53939E-1 3.64029E-1 3.56263E-1 3.72123E-1 3.64364E-1 3.35419E-1 3.18119E-1 3.29549E-1 3.81469E-1 4.41604E-1 4.75434E-1 4.74309E-1 4.98024E-1 4.42365E-1 3.40001E-1 2.76337E-1 2.70861E-1 3.17291E-1 3.83145E-1 4.41209E-1 4.85255E-1 5.21679E-1 6.08866E-1 5.58845E-1 4.20956E-1 3.53893E-1 3.51723E-1 3.60702E-1 4.40296E-1 4.50153E-1 5.28287E-1 5.29128E-1 4.6976E-1 4.33869E-1 4.07529E-1 4.06477E-1 4.08039E-1 3.75661E-1 2.78879E-1 2.4593E-1 2.08059E-1 1.51469E-1 2.84181E-1 3.86991E-1 4.43901E-1 2.68187E-1 5.13809E-1 4.64868E-1 4.55588E-1 4.4014E-1 4.19293E-1 4.24969E-1 3.34794E-1 2.00495E-1 1.91686E-1 2.05806E-1 5.52976E-2 8.10397E-2 1.14366E-1 9.67235E-2 8.13266E-2 1.22895E-1 1.77877E-1 2.51695E-1 3.16488E-1 2.47036E-1 1.90835E-1 1.35371E-1 1.21998E-1 1.74727E-1 1.92886E-1 2.12598E-1 2.49294E-1 3.05986E-1 2.96666E-1 2.39545E-1 2.2978E-1 3.28913E-1 6.14923E-1 5.99076E-1 6.08631E-1 3.80104E-1 3.847E-1 4.10634E-1 4.58245E-1 6.02193E-1 6.52724E-1 6.48279E-1 6.38979E-1 6.53286E-1 6.52791E-1 6.52603E-1 6.52346E-1 6.51987E-1 6.75551E-1 6.75303E-1 6.75303E-1 6.75518E-1 6.75535E-1 6.97782E-1 6.97448E-1 6.97066E-1 6.96619E-1 -9999 -9999 -9999 -9999 -9999 -9999 -9999 -9999 -9999 -9999 -9999 -9999 -9999 -9999 -9999 -9999 -9999 -9999 -9999 -9999 -9999 -9999
-9999 -9999 -9999 -9999 -9999 -9999 -9999 -9999 -9999 -9999 -9999 -9999 -9999 -9999 -9999 -9999 -9999 -9999 -9999 -9999 -9999 -9999 -9999 -9999 -9999 -9999 -9999 -9999 -9999 -9999 -9999 -9999 -9999 -9999 -9999 -9999 -9999 -9999 -9999 -9999 -9999 -9999 -9999 -9999 -9999 -9999 -9999 -9999 -9999 -9999 -9999 -9999 -9999 -9999 -9999 -9999 -9999 -9999 -9999 -9999 -9999 -9999 -9999 -9999 -9999 -9999 -9999 -9999 -9999 -9999 -9999 -9999 -9999 -9999 -9999 -9999 -9999 -9999 -9999 -9999 -9999 -9999 -9999 -9999 -9999 -9999 -9999 -9999 -9999 -9999 -9999 -9999 -9999 -9999 -9999 -9999 -9999 -9999 -9999 -9999 -9999 -9999 -9999 -9999 -9999 -9999 -9999 -9999 -9999 -9999 -9999 -9999 -9999 -9999 -9999 -9999 -9999 -9999 -9999 -9999 -9999 -9999 -9999 -9999 -9999 -9999 -9999 -9999 3.34415E-1 3.35954E-1 3.55379E-1 3.21989E-1 2.99936E-1 2.90881E-1 3.06134E-1 3.12329E-1 3.13576E-1 2.92766E-1 2.98807E-1 3.03691E-1 3.06149E-1 3.26605E-1 3.44529E-1 3.47733E-1 3.58744E-1 3.52431E-1 3.47483E-1 3.63843E-1 3.5812E-1 3.95291E-1 4.40849E-1 4.68888E-1 4.55912E-1 3.87347E-1 3.16664E-1 2.55966E-1 2.57349E-1 2.8373E-1 3.22113E-1 3.60298E-1 4.69974E-1 5.7409E-1 4.75946E-1 3.42941E-1 3.38861E-1 3.81162E-1 4.02932E-1 4.78089E-1 5.35508E-1 4.78109E-1 4.43261E-1 4.3469E-1 3.83441E-1 3.66756E-1 3.63012E-1 3.20414E-1 2.8745E-1 2.49634E-1 1.66087E-1 1.37916E-1 1.8223E-1 2.91338E-1 3.25662E-1 3.78758E-1 3.72884E-1 5.16523E-1 4.8978E-1 3.41913E-1 3.89975E-1 4.22102E-1 4.17273E-1 3.77915E-1 3.77915E-1 3.15184E-1 9.30638E-2 5.16828E-2 4.59361E-2 5.69516E-2 7.57241E-2 1.14725E-1 1.76985E-1 2.57578E-1 2.77071E-1 2.21642E-1 1.50473E-1 1.12259E-1 8.30217E-2 7.93541E-2 1.16181E-1 1.95886E-1 1.53168E-1 1.92862E-1 2.85308E-1 2.76835E-1 2.28368E-1 1.82224E-1 2.52327E-1 2.86516E-1 4.30499E-1 4.87594E-1 3.78985E-1 2.97854E-1 3.54177E-1 3.99077E-1 4.94407E-1 5.81904E-1 6.22066E-1 6.35335E-1 6.37847E-1 6.5303E-1 6.52415E-1 6.52141E-1 6.52141E-1 6.52141E-1 6.75948E-1 6.75882E-1 6.76014E-1 6.76047E-1 6.75799E-1 6.88192E-1 6.97288E-1 6.87042E-1 6.9646E-1 -9999 -9999 -9999 -9999 -9999 -9999 -9999 -9999 -9999 -9999 -9999 -9999 -9999 -9999 -9999 -9999 -9999 -9999 -9999 -9999 -9999
-9999 -9999 -9999 -9999 -9999 -9999 -9999 -9999 -9999 -9999 -9999 -9999 -9999 -9999 -9999 -9999 -9999 -9999 -9999 -9999 -9999 -9999 -9999 -9999 -9999 -9999 -9999 -9999 -9999 -9999 -9999 -9999 -9999 -9999 -9999 -9999 -9999 -9999 -9999 -9999 -9999 -9999 -9999 -9999 -9999 -9999 -9999 -9999 -9999 -9999 -9999 -9999 -9999 -9999 -9999 -9999 -9999 -9999 -9999 -9999 -9999 -9999 -9999 -9999 -9999 -9999 -9999 -9999 -9999 -9999 -9999 -9999 -9999 -9999 -9999 -9999 -9999 -9999 -9999 -9999 -9999 -9999 -9999 -9999 -9999 -9999 -9999 -9999 -9999 -9999 -9999 -9999 -9999 -9999 -9999 -9999 -9999 -9999 -9999 -9999 -9999 -9999 -9999 -9999 -9999 -9999 -9999 -9999 -9999 -9999 -9999 -9999 -9999 -9999 -9999 -9999 -9999 -9999 -9999 -9999 -9999 -9999 -9999 -9999 -9999 -9999 3.27991E-1 3.28631E-1 3.45477E-1 3.90367E-1 4.16046E-1 3.96378E-1 3.47898E-1 3.0853E-1 3.0024E-1 2.79078E-1 2.78495E-1 2.75301E-1 2.77331E-1 2.90071E-1 2.92166E-1 2.89835E-1 3.28588E-1 3.83867E-1 3.90322E-1 3.96634E-1 3.90142E-1 3.4163E-1 3.41956E-1 3.64222E-1 3.91484E-1 4.56358E-1 5.04273E-1 4.34172E-1 3.38716E-1 2.72309E-1 2.55138E-1 2.55966E-1 2.72666E-1 3.0927E-1 3.86235E-1 4.11599E-1 3.71727E-1 3.24005E-1 3.52795E-1 3.90784E-1 4.72665E-1 5.14588E-1 4.74871E-1 4.20124E-1 4.24095E-1 4.14881E-1 3.98818E-1 3.85372E-1 3.57316E-1 2.83788E-1 2.61463E-1 2.83673E-1 1.84568E-1 1.30606E-1 1.56171E-1 1.61369E-1 1.83945E-1 2.09004E-1 2.51553E-1 3.5176E-1 4.18655E-1 4.19698E-1 2.97778E-1 2.00381E-1 2.24277E-1 1.86318E-1 1.91308E-1 2.21391E-1 6.93772E-2 2.96797E-2 3.07793E-2 5.89065E-2 1.03048E-1 1.35539E-1 1.82601E-1 1.97227E-1 2.07153E-1 2.28442E-1 1.51595E-1 1.3788E-1 7.75978E-2 7.63973E-2 1.08148E-1 1.41643E-1 1.46592E-1 2.15211E-1 2.73166E-1 2.29767E-1 2.00682E-1 1.75424E-1 2.10435E-1 2.68209E-1 4.74547E-1 4.87839E-1 3.91182E-1 3.94834E-1 4.10215E-1 4.83676E-1 5.59568E-1 5.8038E-1 6.37521E-1 6.43553E-1 6.36069E-1 6.26578E-1 6.51987E-1 6.51987E-1 6.52175E-1 6.52278E-1 6.52158E-1 6.75915E-1 6.75964E-1 6.66065E-1 6.65897E-1 6.97909E-1 6.974E-1 6.96843E-1 6.96428E-1 -9999 -9999 -9999 -9999 -9999 -9999 -9999 -9999 -9999 -9999 -9999 -9999 -9999 -9999 -9999 -9999 -9999 -9999 -9999 -9999 -9999
-9999 -9999 -9999 -9999 -9999 -9999 -9999 -9999 -9999 -9999 -9999 -9999 -9999 -9999 -9999 -9999 -9999 -9999 -9999 -9999 -9999 -9999 -9999 -9999 -9999 -9999 -9999 -9999 -9999 -9999 -9999 -9999 -9999 -9999 -9999 -9999 -9999 -9999 -9999 -9999 -9999 -9999 -9999 -9999 -9999 -9999 -9999 -9999 -9999 -9999 -9999 -9999 -9999 -9999 -9999 -9999 -9999 -9999 -9999 -9999 -9999 -9999 -9999 -9999 -9999 -9999 -9999 -9999 -9999 -9999 -9999 -9999 -9999 -9999 -9999 -9999 -9999 -9999 -9999 -9999 -9999 -9999 -9999 -9999 -9999 -9999 -9999 -9999 -9999 -9999 -9999 -9999 -9999 -9999 -9999 -9999 -9999 -9999 -9999 -9999 -9999 -9999 -9999 -9999 -9999 -9999 -9999 -9999 -9999 -9999 -9999 -9999 -9999 -9999 -9999 -9999 -9999 -9999 -9999 -9999 -9999 -9999 -9999 -9999 -9999 -9999 3.11206E-1 3.13074E-1 3.31957E-1 3.79508E-1 4.21693E-1 4.25234E-1 3.9084E-1 3.52187E-1 3.16721E-1 3.15154E-1 3.15781E-1 3.09858E-1 3.04919E-1 2.81186E-1 2.96143E-1 3.07756E-1 3.50039E-1 4.18421E-1 4.28688E-1 3.84598E-1 3.41552E-1 3.40326E-1 3.34814E-1 3.3546E-1 3.56867E-1 3.91484E-1 4.55742E-1 4.53498E-1 3.9921E-1 3.11916E-1 2.79038E-1 2.71804E-1 2.7584E-1 2.67227E-1 2.90917E-1 3.1989E-1 3.27905E-1 3.25111E-1 3.51882E-1 4.28572E-1 4.44525E-1 4.46792E-1 3.82756E-1 4.27963E-1 4.26865E-1 3.70421E-1 4.15349E-1 4.05256E-1 4.12216E-1 4.09326E-1 3.07005E-1 2.70249E-1 3.62983E-1 2.9871E-1 1.9644E-1 1.60723E-1 2.19137E-1 2.92204E-1 3.70376E-1 4.29932E-1 4.6447E-1 3.72629E-1 2.72312E-1 1.82844E-1 2.04044E-1 1.37885E-1 8.50394E-2 1.04512E-1 9.74482E-2 3.70903E-2 3.94463E-2 4.07791E-2 4.71463E-2 6.76684E-2 1.22097E-1 1.28522E-1 1.74809E-1 2.2738E-1 2.14976E-1 1.64288E-1 1.03251E-1 9.45709E-2 1.40911E-1 1.60341E-1 1.76294E-1 1.94011E-1 2.26764E-1 2.01178E-1 2.067E-1 2.06132E-1 2.45307E-1 3.14687E-1 3.87499E-1 4.95059E-1 5.43481E-1 4.94814E-1 5.10858E-1 5.2733E-1 5.36175E-1 6.48301E-1 6.42775E-1 6.34234E-1 6.3565E-1 6.364E-1 6.26172E-1 6.51901E-1 6.52192E-1 6.52312E-1 6.52226E-1 6.75849E-1 6.757E-1 6.757E-1 6.75601E-1 6.75403E-1 6.97543E-1 6.8748E-1 6.87075E-1 6.96635E-1 -9999 -9999 -9999 -9999 -9999 -9999 -9999 -9999 -9999 -9999 -9999 -9999 -9999 -9999 -9999 -9999 -9999 -9999 -9999 -9999
-9999 -9999 -9999 -9999 -9999 -9999 -9999 -9999 -9999 -9999 -9999 -9999 -9999 -9999 -9999 -9999 -9999 -9999 -9999 -9999 -9999 -9999 -9999 -9999 -9999 -9999 -9999 -9999 -9999 -9999 -9999 -9999 -9999 -9999 -9999 -9999 -9999 -9999 -9999 -9999 -9999 -9999 -9999 -9999 -9999 -9999 -9999 -9999 -9999 -9999 -9999 -9999 -9999 -9999 -9999 -9999 -9999 -9999 -9999 -9999 -9999 -9999 -9999 -9999 -9999 -9999 -9999 -9999 -9999 -9999 -9999 -9999 -9999 -9999 -9999 -9999 -9999 -9999 -9999 -9999 -9999 -9999 -9999 -9999 -9999 -9999 -9999 -9999 -9999 -9999 -9999 -9999 -9999 -9999 -9999 -9999 -9999 -9999 -9999 -9999 -9999 -9999 -9999 -9999 -9999 -9999 -9999 -9999 -9999 -9999 -9999 -9999 -9999 -9999 -9999 -9999 -9999 -9999 -9999 -9999 -9999 -9999 -9999 -9999 -9999 -9999 3.01347E-1 2.8104E-1 3.0483E-1 3.35827E-1 3.5517E-1 3.67214E-1 3.78484E-1 3.48981E-1 3.4635E-1 3.54934E-1 3.67649E-1 3.70012E-1 3.35264E-1 3.27553E-1 3.45434E-1 3.81127E-1 3.98023E-1 4.18068E-1 3.66832E-1 3.33446E-1 3.21313E-1 3.18474E-1 3.34568E-1 3.1541E-1 2.99982E-1 3.17935E-1 3.81612E-1 4.41395E-1 4.27061E-1 3.69033E-1 3.01128E-1 2.98148E-1 3.19499E-1 3.39759E-1 3.14089E-1 3.32394E-1 3.42927E-1 3.07405E-1 3.34482E-1 3.5289E-1 3.75753E-1 3.37978E-1 3.86714E-1 3.98737E-1 3.31856E-1 3.18355E-1 3.60389E-1 3.25446E-1 3.43201E-1 3.6714E-1 3.83736E-1 2.95924E-1 2.93912E-1 2.31804E-1 1.62532E-1 2.06171E-1 2.82827E-1 2.69071E-1 2.86945E-1 3.93489E-1 3.95278E-1 4.30618E-1 3.38532E-1 2.55775E-1 2.47803E-1 2.0397E-1 1.05554E-1 1.3308E-1 1.61436E-1 1.35783E-1 4.11227E-2 2.44487E-2 2.82254E-2 5.05149E-2 8.90363E-2 8.0662E-2 9.73222E-2 1.44366E-1 2.07773E-1 1.31138E-1 8.12759E-2 1.15794E-1 1.1514E-1 8.74851E-2 1.14902E-1 1.65265E-1 1.55437E-1 1.88614E-1 2.84157E-1 3.34289E-1 3.52258E-1 3.60353E-1 3.60179E-1 3.80577E-1 5.34486E-1 6.01878E-1 6.10431E-1 6.17313E-1 6.24645E-1 6.26316E-1 6.45299E-1 6.45782E-1 6.35877E-1 6.36348E-1 6.26137E-1 6.51918E-1 6.52158E-1 6.52363E-1 6.52295E-1 6.51953E-1 6.75502E-1 6.75353E-1 6.75287E-1 6.65276E-1 6.88031E-1 6.87772E-1 6.87431E-1 6.87237E-1 -9999 -9999 -9999 -9999 -9999 -9999 -9999 -9999 -9999 -9999 -9999 -9999 -9999 -9999 -9999 -9999 -9999 -9999 -9999 -9999
-9999 -9999 -9999 -9999 -9999 -9999 -9999 -9999 -9999 -9999 -9999 -9999 -9999 -9999 -9999 -9999 -9999 -9999 -9999 -9999 -9999 -9999 -9999 -9999 -9999 -9999 -9999 -9999 -9999 -9999 -9999 -9999 -9999 -9999 -9999 -9999 -9999 -9999 -9999 -9999 -9999 -9999 -9999 -9999 -9999 -9999 -9999 -9999 -9999 -9999 -9999 -9999 -9999 -9999 -9999 -9999 -9999 -9999 -9999 -9999 -9999 -9999 -9999 -9999 -9999 -9999 -9999 -9999 -9999 -9999 -9999 -9999 -9999 -9999 -9999 -9999 -9999 -9999 -9999 -9999 -9999 -9999 -9999 -9999 -9999 -9999 -9999 -9999 -9999 -9999 -9999 -9999 -9999 -9999 -9999 -9999 -9999 -9999 -9999 -9999 -9999 -9999 -9999 -9999 -9999 -9999 -9999 -9999 -9999 -9999 -9999 -9999 -9999 -9999 -9999 -9999 -9999 -9999 -9999 -9999 -9999 -9999 -9999 -9999 -9999 3.01042E-1 2.73773E-1 2.72909E-1 2.88792E-1 2.99631E-1 3.06677E-1 2.91794E-1 3.06149E-1 3.08929E-1 3.12033E-1 3.27167E-1 3.81658E-1 3.97939E-1 3.98634E-1 3.84471E-1 4.00109E-1 4.01851E-1 3.6213E-1 3.31194E-1 3.13147E-1 3.0203E-1 3.00809E-1 3.11665E-1 3.05785E-1 2.53697E-1 2.58459E-1 2.86164E-1 3.22746E-1 3.66592E-1 4.15395E-1 3.54214E-1 3.12529E-1 3.6255E-1 4.64822E-1 5.35329E-1 4.92127E-1 4.08442E-1 3.62295E-1 4.12899E-1 4.04139E-1 3.31149E-1 3.72633E-1 3.57889E-1 3.73451E-1 3.75689E-1 3.039E-1 2.72597E-1 2.5675E-1 2.27486E-1 1.71758E-1 2.69486E-1 3.59472E-1 2.9462E-1 1.94726E-1 1.63128E-1 1.20019E-1 1.3185E-1 1.65177E-1 1.32265E-1 1.72608E-1 2.8104E-1 3.6402E-1 4.2325E-1 4.18959E-1 3.8627E-1 2.92982E-1 1.68072E-1 1.88062E-1 1.92689E-1 1.7971E-1 1.01777E-1 6.3559E-2 1.96473E-2 2.02459E-2 3.50482E-2 6.2318E-2 4.21124E-2 6.31651E-2 1.24609E-1 1.74294E-1 1.04618E-1 7.2323E-2 9.71727E-2 7.078E-2 7.05621E-2 1.003E-1 1.88701E-1 2.20708E-1 1.95347E-1 2.61551E-1 3.35868E-1 4.55723E-1 4.66254E-1 4.08967E-1 4.92921E-1 5.15448E-1 6.1233E-1 6.2197E-1 6.30929E-1 6.29171E-1 6.19918E-1 6.19634E-1 6.46041E-1 6.35999E-1 6.36453E-1 6.26243E-1 6.2649E-1 6.52038E-1 6.52158E-1 6.52192E-1 6.51781E-1 6.51336E-1 6.75138E-1 6.75088E-1 6.75055E-1 6.65041E-1 6.87755E-1 6.87512E-1 6.87302E-1 -9999 -9999 -9999 -9999 -9999 -9999 -9999 -9999 -9999 -9999 -9999 -9999 -9999 -9999 -9999 -9999 -9999 -9999 -9999 -9999
-9999 -9999 -9999 -9999 -9999 -9999 -9999 -9999 -9999 -9999 -9999 -9999 -9999 -9999 -9999 -9999 -9999 -9999 -9999 -9999 -9999 -9999 -9999 -9999 -9999 -9999 -9999 -9999 -9999 -9999 -9999 -9999 -9999 -9999 -9999 -9999 -9999 -9999 -9999 -9999 -9999 -9999 -9999 -9999 -9999 -9999 -9999 -9999 -9999 -9999 -9999 -9999 -9999 -9999 -9999 -9999 -9999 -9999 -9999 -9999 -9999 -9999 -9999 -9999 -9999 -9999 -9999 -9999 -9999 -9999 -9999 -9999 -9999 -9999 -9999 -9999 -9999 -9999 -9999 -9999 -9999 -9999 -9999 -9999 -9999 -9999 -9999 -9999 -9999 -9999 -9999 -9999 -9999 -9999 -9999 -9999 -9999 -9999 -9999 -9999 -9999 -9999 -9999 -9999 -9999 -9999 -9999 -9999 -9999 -9999 -9999 -9999 -9999 -9999 -9999 -9999 -9999 -9999 -9999 -9999 -9999 -9999 -9999 -9999 3.01042E-1 2.7435E-1 2.709E-1 2.70327E-1 2.83461E-1 2.87305E-1 2.60448E-1 2.7041E-1 2.7041E-1 2.69553E-1 2.69267E-1 2.58555E-1 3.13657E-1 3.95246E-1 4.18774E-1 3.84815E-1 4.03246E-1 3.67169E-1 3.14634E-1 2.89276E-1 2.67939E-1 2.72008E-1 2.80778E-1 2.57626E-1 2.48516E-1 2.56242E-1 2.59572E-1 2.89434E-1 3.02351E-1 3.6794E-1 3.90799E-1 3.7708E-1 3.60462E-1 4.9394E-1 5.62479E-1 4.81825E-1 5.12482E-1 4.85927E-1 4.71453E-1 5.0662E-1 4.86174E-1 4.00939E-1 4.117E-1 4.22951E-1 3.19079E-1 2.63859E-1 3.51598E-1 3.02499E-1 2.82259E-1 2.27186E-1 2.54935E-1 2.08184E-1 2.27362E-1 2.06912E-1 1.58839E-1 1.01598E-1 8.19463E-2 9.38923E-2 1.07593E-1 1.19019E-1 1.70806E-1 2.34001E-1 2.96937E-1 3.41081E-1 3.71353E-1 4.41656E-1 3.95922E-1 3.34722E-1 3.32666E-1 2.76159E-1 1.50248E-1 1.21669E-1 8.81713E-2 7.31553E-2 3.43209E-2 3.66325E-2 3.63964E-2 4.19878E-2 7.4793E-2 1.30894E-1 1.11223E-1 7.21088E-2 5.71489E-2 7.79096E-2 8.71245E-2 1.14519E-1 1.60016E-1 2.55823E-1 5.38392E-1 4.81665E-1 3.27586E-1 3.11501E-1 4.01804E-1 4.36111E-1 5.36242E-1 5.36055E-1 5.92638E-1 6.02757E-1 6.29741E-1 6.28456E-1 6.28731E-1 6.27991E-1 6.19616E-1 6.19722E-1 6.35946E-1 6.3633E-1 6.36679E-1 6.26296E-1 6.26367E-1 6.51936E-1 6.51936E-1 6.51662E-1 6.51371E-1 6.75221E-1 6.75088E-1 6.74956E-1 6.64839E-1 6.87561E-1 6.87431E-1 6.87237E-1 -9999 -9999 -9999 -9999 -9999 -9999 -9999 -9999 -9999 -9999 -9999 -9999 -9999 -9999 -9999 -9999 -9999 -9999 -9999 -9999
-9999 -9999 -9999 -9999 -9999 -9999 -9999 -9999 -9999 -9999 -9999 -9999 -9999 -9999 -9999 -9999 -9999 -9999 -9999 -9999 -9999 -9999 -9999 -9999 -9999 -9999 -9999 -9999 -9999 -9999 -9999 -9999 -9999 -9999 -9999 -9999 -9999 -9999 -9999 -9999 -9999 -9999 -9999 -9999 -9999 -9999 -9999 -9999 -9999 -9999 -9999 -9999 -9999 -9999 -9999 -9999 -9999 -9999 -9999 -9999 -9999 -9999 -9999 -9999 -9999 -9999 -9999 -9999 -9999 -9999 -9999 -9999 -9999 -9999 -9999 -9999 -9999 -9999 -9999 -9999 -9999 -9999 -9999 -9999 -9999 -9999 -9999 -9999 -9999 -9999 -9999 -9999 -9999 -9999 -9999 -9999 -9999 -9999 -9999 -9999 -9999 -9999 -9999 -9999 -9999 -9999 -9999 -9999 -9999 -9999 -9999 -9999 -9999 -9999 -9999 -9999 -9999 -9999 -9999 -9999 -9999 -9999 -9999 2.78702E-1 2.74928E-1 2.71473E-1 2.6947E-1 2.69756E-1 2.52156E-1 2.53251E-1 2.5435E-1 2.54075E-1 2.61073E-1 2.57176E-1 2.33554E-1 2.36421E-1 2.67618E-1 3.42645E-1 3.42567E-1 3.17845E-1 3.5016E-1 3.45554E-1 2.96181E-1 2.81294E-1 2.7808E-1 2.3936E-1 2.34119E-1 2.39096E-1 2.61181E-1 3.00896E-1 3.08577E-1 3.45071E-1 3.53551E-1 4.41384E-1 5.29009E-1 4.87009E-1 4.15736E-1 4.73357E-1 4.80028E-1 4.89977E-1 5.29655E-1 5.19875E-1 4.68928E-1 5.17437E-1 5.29093E-1 4.95502E-1 4.97459E-1 4.38745E-1 3.21512E-1 2.77723E-1 3.02399E-1 2.65095E-1 1.80068E-1 1.94871E-1 2.51105E-1 1.98414E-1 1.38816E-1 1.2873E-1 1.03506E-1 1.02101E-1 8.87063E-2 1.16558E-1 1.52058E-1 1.67551E-1 1.71112E-1 1.3306E-1 1.79129E-1 1.99255E-1 2.80385E-1 3.7036E-1 2.73864E-1 2.30857E-1 2.30402E-1 1.9987E-1 1.60658E-1 2.24421E-1 1.26422E-1 1.33769E-1 8.57581E-2 6.60033E-2 3.79152E-2 4.3506E-2 7.68755E-2 7.98548E-2 4.84298E-2 3.45316E-2 5.09472E-2 7.27118E-2 9.33869E-2 1.61185E-1 1.8943E-1 2.15767E-1 5.68349E-1 5.17245E-1 5.17867E-1 4.61195E-1 4.48747E-1 4.90188E-1 5.6716E-1 5.85737E-1 5.94057E-1 5.92838E-1 6.00461E-1 6.26993E-1 6.28044E-1 6.27868E-1 6.19758E-1 6.19865E-1 6.36069E-1 6.36365E-1 6.36522E-1 6.26014E-1 6.26031E-1 6.51576E-1 6.5161E-1 6.51388E-1 6.51336E-1 6.51422E-1 6.75403E-1 6.75237E-1 6.74923E-1 6.64789E-1 6.87496E-1 6.87123E-1 -9999 -9999 -9999 -9999 -9999 -9999 -9999 -9999 -9999 -9999 -9999 -9999 -9999 -9999 -9999 -9999 -9999 -9999 -9999 -9999
-9999 -9999 -9999 -9999 -9999 -9999 -9999 -9999 -9999 -9999 -9999 -9999 -9999 -9999 -9999 -9999 -9999 -9999 -9999 -9999 -9999 -9999 -9999 -9999 -9999 -9999 -9999 -9999 -9999 -9999 -9999 -9999 -9999 -9999 -9999 -9999 -9999 -9999 -9999 -9999 -9999 -9999 -9999 -9999 -9999 -9999 -9999 -9999 -9999 -9999 -9999 -9999 -9999 -9999 -9999 -9999 -9999 -9999 -9999 -9999 -9999 -9999 -9999 -9999 -9999 -9999 -9999 -9999 -9999 -9999 -9999 -9999 -9999 -9999 -9999 -9999 -9999 -9999 -9999 -9999 -9999 -9999 -9999 -9999 -9999 -9999 -9999 -9999 -9999 -9999 -9999 -9999 -9999 -9999 -9999 -9999 -9999 -9999 -9999 -9999 -9999 -9999 -9999 -9999 -9999 -9999 -9999 -9999 -9999 -9999 -9999 -9999 -9999 -9999 -9999 -9999 -9999 -9999 -9999 -9999 -9999 -9999 2.78411E-1 2.74928E-1 2.70613E-1 2.67477E-1 2.66342E-1 2.46726E-1 2.48347E-1 2.49703E-1 2.50519E-1 2.52156E-1 2.33232E-1 2.3168E-1 2.3168E-1 2.41963E-1 2.47052E-1 2.72546E-1 2.42796E-1 2.48709E-1 3.01724E-1 2.95275E-1 2.71366E-1 2.83645E-1 2.79552E-1 2.75192E-1 2.63707E-1 2.99909E-1 3.54636E-1 3.71819E-1 3.39511E-1 3.58698E-1 4.56434E-1 5.1169E-1 4.6945E-1 5.10552E-1 4.24822E-1 3.75476E-1 4.34771E-1 4.83293E-1 4.85517E-1 4.52484E-1 3.95766E-1 3.86802E-1 3.34794E-1 4.23058E-1 3.81439E-1 3.56329E-1 3.66884E-1 3.32884E-1 2.46397E-1 2.01488E-1 2.68525E-1 2.63442E-1 2.38709E-1 1.58946E-1 2.01186E-1 1.52847E-1 9.4497E-2 1.10166E-1 1.5779E-1 1.17795E-1 1.9772E-1 1.55687E-1 2.59389E-1 2.18397E-1 3.21629E-1 3.56762E-1 3.4517E-1 3.92547E-1 3.28591E-1 2.52839E-1 3.24202E-1 3.02165E-1 2.69683E-1 2.59729E-1 1.76143E-1 2.21841E-1 1.37041E-1 3.97003E-2 3.27877E-2 2.80769E-2 3.35936E-2 3.60017E-2 2.98627E-2 4.2827E-2 7.05206E-2 9.99373E-2 1.36698E-1 4.12915E-1 4.61326E-1 2.5144E-1 2.88295E-1 3.64826E-1 4.51472E-1 4.60714E-1 4.99003E-1 5.28011E-1 5.76853E-1 5.85518E-1 5.93166E-1 5.91691E-1 5.99683E-1 5.99176E-1 6.28185E-1 6.28255E-1 6.20025E-1 6.20113E-1 6.09583E-1 6.36278E-1 6.36208E-1 6.35999E-1 6.35894E-1 6.25519E-1 6.51148E-1 6.51096E-1 6.51165E-1 6.51508E-1 6.65779E-1 6.65729E-1 6.6541E-1 6.65192E-1 6.87674E-1 6.86945E-1 -9999 -9999 -9999 -9999 -9999 -9999 -9999 -9999 -9999 -9999 -9999 -9999 -9999 -9999 -9999 -9999 -9999 -9999 -9999 -9999
-9999 -9999 -9999 -9999 -9999 -9999 -9999 -9999 -9999 -9999 -9999 -9999 -9999 -9999 -9999 -9999 -9999 -9999 -9999 -9999 -9999 -9999 -9999 -9999 -9999 -9999 -9999 -9999 -9999 -9999 -9999 -9999 -9999 -9999 -9999 -9999 -9999 -9999 -9999 -9999 -9999 -9999 -9999 -9999 -9999 -9999 -9999 -9999 -9999 -9999 -9999 -9999 -9999 -9999 -9999 -9999 -9999 -9999 -9999 -9999 -9999 -9999 -9999 -9999 -9999 -9999 -9999 -9999 -9999 -9999 -9999 -9999 -9999 -9999 -9999 -9999 -9999 -9999 -9999 -9999 -9999 -9999 -9999 -9999 -9999 -9999 -9999 -9999 -9999 -9999 -9999 -9999 -9999 -9999 -9999 -9999 -9999 -9999 -9999 -9999 -9999 -9999 -9999 -9999 -9999 -9999 -9999 -9999 -9999 -9999 -9999 -9999 -9999 -9999 -9999 -9999 -9999 -9999 3.05024E-1 3.06871E-1 3.07797E-1 2.86344E-1 2.86048E-1 2.82801E-1 2.75507E-1 2.67193E-1 2.44845E-1 2.44041E-1 2.45919E-1 2.48889E-1 2.57664E-1 2.49966E-1 2.68403E-1 2.69544E-1 2.79723E-1 3.08448E-1 3.00392E-1 2.60262E-1 2.53958E-1 2.41997E-1 2.72871E-1 2.74889E-1 2.40682E-1 2.70875E-1 2.94988E-1 2.98316E-1 3.14799E-1 3.75974E-1 4.10291E-1 3.6263E-1 3.5363E-1 3.74603E-1 4.08877E-1 4.84903E-1 4.65857E-1 4.34754E-1 3.56408E-1 3.29622E-1 3.39305E-1 4.11684E-1 3.89253E-1 3.49286E-1 3.09466E-1 2.69343E-1 2.32598E-1 3.84544E-1 4.19101E-1 4.26506E-1 3.94487E-1 2.96732E-1 2.70631E-1 3.14324E-1 3.20894E-1 2.55743E-1 2.93743E-1 2.02102E-1 2.36582E-1 1.66325E-1 1.16089E-1 1.82575E-1 1.94078E-1 1.28271E-1 2.45521E-1 2.97902E-1 3.36714E-1 3.62727E-1 3.78251E-1 4.02684E-1 4.13861E-1 3.3866E-1 2.87113E-1 3.38645E-1 3.52701E-1 2.49396E-1 2.52559E-1 1.24039E-1 2.50677E-1 1.7894E-1 8.52251E-2 6.77808E-2 2.34279E-2 1.93169E-2 3.02917E-2 3.75211E-2 4.65034E-2 1.8688E-1 2.65747E-1 1.00871E-1 1.9403E-1 2.79246E-1 5.21698E-1 4.76617E-1 3.31235E-1 3.83258E-1 4.59628E-1 4.90557E-1 5.28875E-1 5.4702E-1 5.46291E-1 5.83833E-1 5.82696E-1 5.91016E-1 5.99429E-1 5.99067E-1 6.28255E-1 6.28291E-1 6.19438E-1 6.19029E-1 6.08631E-1 6.08918E-1 6.35388E-1 6.35125E-1 6.35073E-1 6.35335E-1 6.50668E-1 6.51028E-1 6.51353E-1 6.51764E-1 6.41795E-1 6.66182E-1 6.65998E-1 6.65813E-1 6.65091E-1 6.96444E-1 -9999 -9999 -9999 -9999 -9999 -9999 -9999 -9999 -9999 -9999 -9999 -9999 -9999 -9999 -9999 -9999 -9999 -9999 -9999 -9999
-9999 -9999 -9999 -9999 -9999 -9999 -9999 -9999 -9999 -9999 -9999 -9999 -9999 -9999 -9999 -9999 -9999 -9999 -9999 -9999 -9999 -9999 -9999 -9999 -9999 -9999 -9999 -9999 -9999 -9999 -9999 -9999 -9999 -9999 -9999 -9999 -9999 -9999 -9999 -9999 -9999 -9999 -9999 -9999 -9999 -9999 -9999 -9999 -9999 -9999 -9999 -9999 -9999 -9999 -9999 -9999 -9999 -9999 -9999 -9999 -9999 -9999 -9999 -9999 -9999 -9999 -9999 -9999 -9999 -9999 -9999 -9999 -9999 -9999 -9999 -9999 -9999 -9999 -9999 -9999 -9999 -9999 -9999 -9999 -9999 -9999 -9999 -9999 -9999 -9999 -9999 -9999 -9999 -9999 -9999 -9999 -9999 -9999 -9999 -9999 -9999 -9999 -9999 -9999 -9999 -9999 -9999 -9999 -9999 -9999 -9999 -9999 -9999 -9999 -9999 -9999 3.00432E-1 3.04102E-1 3.20999E-1 3.05752E-1 3.0853E-1 3.10079E-1 3.1569E-1 3.26194E-1 2.74943E-1 2.63532E-1 2.56833E-1 2.51609E-1 2.46996E-1 2.51336E-1 2.55785E-1 2.90062E-1 3.32761E-1 3.33727E-1 3.18988E-1 3.22187E-1 3.61125E-1 3.5016E-1 3.10658E-1 2.77429E-1 2.86008E-1 2.58949E-1 2.53422E-1 2.70806E-1 3.25453E-1 3.64319E-1 3.17231E-1 3.13227E-1 3.47608E-1 4.08176E-1 4.33704E-1 4.26685E-1 4.41726E-1 4.72928E-1 4.05223E-1 4.64856E-1 4.00537E-1 3.44355E-1 2.92297E-1 3.45968E-1 3.00246E-1 2.86403E-1 2.83127E-1 2.54298E-1 2.607E-1 2.84098E-1 3.84544E-1 3.24181E-1 3.66532E-1 3.18686E-1 2.67534E-1 2.92236E-1 2.45521E-1 2.17763E-1 2.53036E-1 2.33853E-1 1.61172E-1 1.76757E-1 2.30319E-1 2.83859E-1 2.65121E-1 2.33502E-1 2.93673E-1 3.44484E-1 3.52747E-1 3.0833E-1 3.90197E-1 1.63213E-1 1.46485E-1 1.41452E-1 1.81851E-1 2.5591E-1 3.45513E-1 2.16411E-1 1.27003E-1 1.25663E-1 1.33862E-1 9.84919E-2 9.44431E-2 1.26786E-1 8.37666E-2 9.21655E-2 1.24483E-1 1.50852E-1 1.67751E-1 2.78245E-1 3.24398E-1 1.16139E-1 1.65886E-1 2.01581E-1 2.50456E-1 3.82663E-1 4.20485E-1 4.42337E-1 5.00606E-1 5.39029E-1 5.3751E-1 5.35654E-1 5.43991E-1 5.43149E-1 5.80953E-1 5.89594E-1 5.88754E-1 5.88133E-1 5.97672E-1 6.26739E-1 6.23778E-1 6.14012E-1 6.16964E-1 6.1805E-1 6.4485E-1 6.44729E-1 6.34321E-1 6.34828E-1 6.25113E-1 6.51353E-1 6.5185E-1 6.41933E-1 6.42228E-1 6.66551E-1 6.66517E-1 6.66383E-1 6.65494E-1 6.96524E-1 6.86263E-1 -9999 -9999 -9999 -9999 -9999 -9999 -9999 -9999 -9999 -9999 -9999 -9999 -9999 -9999 -9999 -9999 -9999 -9999 -9999
-9999 -9999 -9999 -9999 -9999 -9999 -9999 -9999 -9999 -9999 -9999 -9999 -9999 -9999 -9999 -9999 -9999 -9999 -9999 -9999 -9999 -9999 -9999 -9999 -9999 -9999 -9999 -9999 -9999 -9999 -9999 -9999 -9999 -9999 -9999 -9999 -9999 -9999 -9999 -9999 -9999 -9999 -9999 -9999 -9999 -9999 -9999 -9999 -9999 -9999 -9999 -9999 -9999 -9999 -9999 -9999 -9999 -9999 -9999 -9999 -9999 -9999 -9999 -9999 -9999 -9999 -9999 -9999 -9999 -9999 -9999 -9999 -9999 -9999 -9999 -9999 -9999 -9999 -9999 -9999 -9999 -9999 -9999 -9999 -9999 -9999 -9999 -9999 -9999 -9999 -9999 -9999 -9999 -9999 -9999 -9999 -9999 -9999 -9999 -9999 -9999 -9999 -9999 -9999 -9999 -9999 -9999 -9999 -9999 -9999 -9999 -9999 -9999 -9999 -9999 2.95277E-1 2.97696E-1 3.13149E-1 2.99936E-1 3.11321E-1 3.20092E-1 3.26437E-1 3.41674E-1 3.21447E-1 3.0546E-1 2.99951E-1 2.92694E-1 2.81418E-1 2.36621E-1 2.30906E-1 2.51666E-1 2.87382E-1 3.22463E-1 3.41184E-1 3.14947E-1 3.35952E-1 3.86233E-1 3.77334E-1 3.24726E-1 3.08194E-1 2.93482E-1 2.86022E-1 2.82188E-1 3.20772E-1 3.90893E-1 4.05209E-1 3.55874E-1 3.49004E-1 4.21721E-1 4.71219E-1 4.84869E-1 4.18999E-1 4.22276E-1 4.50427E-1 4.30194E-1 4.8331E-1 4.46531E-1 3.68991E-1 3.40722E-1 2.86051E-1 3.01788E-1 2.97006E-1 2.87224E-1 2.90543E-1 2.62149E-1 2.26066E-1 2.54126E-1 3.13101E-1 3.67574E-1 1.63137E-1 1.59878E-1 1.51253E-1 1.54599E-1 1.39839E-1 1.44493E-1 1.26444E-1 1.17929E-1 1.92227E-1 3.25664E-1 3.05525E-1 3.56761E-1 3.88126E-1 3.82399E-1 3.45427E-1 2.82018E-1 9.48694E-2 1.41123E-1 9.09171E-2 6.80959E-2 6.51418E-2 6.78808E-2 1.37193E-1 3.70487E-1 2.30746E-1 1.6083E-1 1.54225E-1 1.26302E-1 1.17412E-1 1.29269E-1 1.66917E-1 1.82165E-1 1.81067E-1 1.91923E-1 2.22467E-1 2.57654E-1 3.80201E-1 3.44148E-1 1.56735E-1 2.26107E-1 2.69591E-1 2.42224E-1 3.12936E-1 3.94687E-1 4.81017E-1 5.22086E-1 5.30134E-1 4.98928E-1 4.96307E-1 5.22971E-1 5.31281E-1 5.12999E-1 5.49661E-1 5.39186E-1 5.00953E-1 5.66975E-1 5.76025E-1 5.66241E-1 5.6563E-1 6.0345E-1 6.24797E-1 6.25786E-1 6.43761E-1 6.43657E-1 6.34286E-1 6.25342E-1 6.51799E-1 6.5238E-1 6.52722E-1 6.42575E-1 6.42523E-1 6.66718E-1 6.66668E-1 6.6593E-1 6.64436E-1 6.96109E-1 -9999 -9999 -9999 -9999 -9999 -9999 -9999 -9999 -9999 -9999 -9999 -9999 -9999 -9999 -9999 -9999 -9999 -9999 -9999
-9999 -9999 -9999 -9999 -9999 -9999 -9999 -9999 -9999 -9999 -9999 -9999 -9999 -9999 -9999 -9999 -9999 -9999 -9999 -9999 -9999 -9999 -9999 -9999 -9999 -9999 -9999 -9999 -9999 -9999 -9999 -9999 -9999 -9999 -9999 -9999 -9999 -9999 -9999 -9999 -9999 -9999 -9999 -9999 -9999 -9999 -9999 -9999 -9999 -9999 -9999 -9999 -9999 -9999 -9999 -9999 -9999 -9999 -9999 -9999 -9999 -9999 -9999 -9999 -9999 -9999 -9999 -9999 -9999 -9999 -9999 -9999 -9999 -9999 -9999 -9999 -9999 -9999 -9999 -9999 -9999 -9999 -9999 -9999 -9999 -9999 -9999 -9999 -9999 -9999 -9999 -9999 -9999 -9999 -9999 -9999 -9999 -9999 -9999 -9999 -9999 -9999 -9999 -9999 -9999 -9999 -9999 -9999 -9999 -9999 -9999 -9999 -9999 -9999 2.92568E-1 2.92268E-1 2.93469E-1 2.8464E-1 2.9118E-1 3.0483E-1 3.21672E-1 3.44615E-1 3.24301E-1 3.14141E-1 3.25891E-1 3.29085E-1 3.23348E-1 2.85012E-1 2.52487E-1 2.28853E-1 2.41963E-1 2.70184E-1 2.79468E-1 3.00431E-1 3.06253E-1 3.33124E-1 3.72997E-1 3.45804E-1 2.89219E-1 2.89589E-1 2.83659E-1 2.99678E-1 3.16515E-1 3.21796E-1 4.0861E-1 4.67115E-1 4.43787E-1 4.11416E-1 4.55355E-1 4.68626E-1 4.04508E-1 4.09025E-1 4.30822E-1 4.18825E-1 4.33073E-1 1.85542E-1 3.76315E-1 3.51391E-1 3.28316E-1 3.00815E-1 2.12841E-1 2.52877E-1 2.88018E-1 2.60503E-1 2.27408E-1 1.50904E-1 1.2396E-1 2.12267E-1 3.1761E-1 1.77646E-1 1.64946E-1 1.95246E-1 1.23548E-1 8.39577E-2 9.91636E-2 1.09627E-1 1.578E-1 1.87322E-1 3.03371E-1 2.25211E-1 2.10532E-1 2.29497E-1 2.65094E-1 1.1396E-1 9.24282E-2 6.0489E-2 8.26653E-2 5.58312E-2 3.33452E-2 3.07722E-2 1.43541E-1 2.19656E-1 2.79157E-1 3.08272E-1 2.65161E-1 2.71178E-1 2.31846E-1 1.99135E-1 1.86302E-1 2.2145E-1 1.77372E-1 2.1116E-1 2.44008E-1 2.73898E-1 3.4894E-1 4.85662E-1 3.51412E-1 1.41517E-1 2.70438E-1 3.63021E-1 3.3041E-1 4.10941E-1 4.69864E-1 4.90644E-1 4.90135E-1 5.19527E-1 5.18472E-1 4.88089E-1 4.38212E-1 4.25924E-1 4.23915E-1 4.4268E-1 4.13825E-1 4.1335E-1 4.87983E-1 4.78567E-1 5.06817E-1 5.55412E-1 5.85068E-1 6.23123E-1 6.25115E-1 6.50122E-1 6.48136E-1 6.33008E-1 6.24936E-1 6.26367E-1 6.52568E-1 6.42644E-1 6.42627E-1 6.42471E-1 6.66584E-1 6.66584E-1 6.66148E-1 6.64906E-1 6.8675E-1 -9999 -9999 -9999 -9999 -9999 -9999 -9999 -9999 -9999 -9999 -9999 -9999 -9999 -9999 -9999 -9999 -9999 -9999 -9999
-9999 -9999 -9999 -9999 -9999 -9999 -9999 -9999 -9999 -9999 -9999 -9999 -9999 -9999 -9999 -9999 -9999 -9999 -9999 -9999 -9999 -9999 -9999 -9999 -9999 -9999 -9999 -9999 -9999 -9999 -9999 -9999 -9999 -9999 -9999 -9999 -9999 -9999 -9999 -9999 -9999 -9999 -9999 -9999 -9999 -9999 -9999 -9999 -9999 -9999 -9999 -9999 -9999 -9999 -9999 -9999 -9999 -9999 -9999 -9999 -9999 -9999 -9999 -9999 -9999 -9999 -9999 -9999 -9999 -9999 -9999 -9999 -9999 -9999 -9999 -9999 -9999 -9999 -9999 -9999 -9999 -9999 -9999 -9999 -9999 -9999 -9999 -9999 -9999 -9999 -9999 -9999 -9999 -9999 -9999 -9999 -9999 -9999 -9999 -9999 -9999 -9999 -9999 -9999 -9999 -9999 -9999 -9999 -9999 -9999 -9999 -9999 -9999 -9999 2.87789E-1 2.86306E-1 2.66342E-1 2.67477E-1 2.709E-1 2.94785E-1 3.2971E-1 3.27806E-1 3.32295E-1 3.24542E-1 3.42669E-1 3.45287E-1 3.06756E-1 2.77322E-1 2.53857E-1 2.27576E-1 2.34594E-1 2.35932E-1 2.59214E-1 2.66236E-1 2.69935E-1 2.84235E-1 2.58882E-1 2.72816E-1 2.80429E-1 2.65683E-1 2.5756E-1 2.62931E-1 2.48843E-1 2.60467E-1 2.8853E-1 3.57778E-1 3.92249E-1 4.40687E-1 4.67509E-1 4.03477E-1 4.19967E-1 4.52306E-1 4.13573E-1 4.01385E-1 3.43684E-1 1.30955E-1 3.23834E-1 2.97958E-1 3.1473E-1 3.0022E-1 2.13837E-1 2.02658E-1 1.88569E-1 2.02778E-1 1.77026E-1 9.9975E-2 7.553E-2 1.69481E-1 2.45514E-1 1.81541E-1 1.37859E-1 1.75835E-1 1.66325E-1 8.41551E-2 1.21063E-1 1.781E-1 2.42204E-1 2.86508E-1 2.95418E-1 1.79546E-1 9.78151E-2 8.75802E-2 1.07501E-1 1.19226E-1 5.78568E-2 3.24573E-2 2.9012E-2 2.58599E-2 4.93034E-2 4.90249E-2 8.07024E-2 1.201E-1 2.02442E-1 2.79828E-1 2.71197E-1 2.29086E-1 2.15241E-1 2.21693E-1 2.16318E-1 1.88438E-1 1.84969E-1 1.7255E-1 2.84753E-1 3.54167E-1 4.31617E-1 5.06889E-1 1.59613E-1 1.889E-1 2.14827E-1 3.67006E-1 4.41735E-1 4.41382E-1 4.60089E-1 4.69019E-1 4.39597E-1 4.21423E-1 5.19564E-1 5.10635E-1 4.3239E-1 3.30383E-1 2.94305E-1 2.84013E-1 3.07575E-1 3.6625E-1 3.7517E-1 3.93279E-1 4.77701E-1 5.83877E-1 6.13422E-1 6.23495E-1 6.22768E-1 5.94119E-1 6.02879E-1 6.50396E-1 6.23591E-1 6.24794E-1 6.51199E-1 6.41448E-1 6.41795E-1 6.41812E-1 6.65998E-1 6.65964E-1 6.65712E-1 6.6494E-1 6.87042E-1 6.86896E-1 -9999 -9999 -9999 -9999 -9999 -9999 -9999 -9999 -9999 -9999 -9999 -9999 -9999 -9999 -9999 -9999 -9999 -9999
-9999 -9999 -9999 -9999 -9999 -9999 -9999 -9999 -9999 -9999 -9999 -9999 -9999 -9999 -9999 -9999 -9999 -9999 -9999 -9999 -9999 -9999 -9999 -9999 -9999 -9999 -9999 -9999 -9999 -9999 -9999 -9999 -9999 -9999 -9999 -9999 -9999 -9999 -9999 -9999 -9999 -9999 -9999 -9999 -9999 -9999 -9999 -9999 -9999 -9999 -9999 -9999 -9999 -9999 -9999 -9999 -9999 -9999 -9999 -9999 -9999 -9999 -9999 -9999 -9999 -9999 -9999 -9999 -9999 -9999 -9999 -9999 -9999 -9999 -9999 -9999 -9999 -9999 -9999 -9999 -9999 -9999 -9999 -9999 -9999 -9999 -9999 -9999 -9999 -9999 -9999 -9999 -9999 -9999 -9999 -9999 -9999 -9999 -9999 -9999 -9999 -9999 -9999 -9999 -9999 -9999 -9999 -9999 -9999 -9999 -9999 -9999 -9999 2.84236E-1 2.61272E-1 2.60154E-1 2.5904E-1 2.59318E-1 2.60993E-1 2.61914E-1 2.95174E-1 3.30765E-1 3.35197E-1 3.58261E-1 3.56998E-1 3.4634E-1 3.14519E-1 2.79069E-1 2.58833E-1 2.41963E-1 2.13405E-1 2.2513E-1 2.31517E-1 2.31775E-1 2.40998E-1 2.14148E-1 2.16352E-1 2.40746E-1 2.67804E-1 2.7123E-1 2.82917E-1 2.74166E-1 2.86747E-1 3.18541E-1 2.79822E-1 2.73946E-1 3.69426E-1 4.08893E-1 3.87875E-1 3.84861E-1 4.32022E-1 4.2845E-1 3.74615E-1 3.70933E-1 1.38982E-1 1.61968E-1 3.92822E-1 3.46185E-1 3.26704E-1 2.20719E-1 2.3039E-1 2.16846E-1 1.65881E-1 1.52574E-1 1.11875E-1 8.22565E-2 7.87128E-2 6.38089E-2 1.36276E-1 2.06123E-1 1.79783E-1 1.12693E-1 1.36489E-1 7.99168E-2 6.8859E-2 1.00599E-1 1.41641E-1 2.22507E-1 2.84851E-1 1.90619E-1 1.47716E-1 8.24197E-2 5.95994E-2 4.62306E-2 5.51946E-2 6.13477E-2 5.12624E-2 3.6986E-2 5.10428E-2 7.7851E-2 1.18193E-1 2.00929E-1 2.78877E-1 2.60792E-1 1.43106E-1 1.14908E-1 9.64986E-2 1.75538E-1 1.58953E-1 1.23733E-1 1.23108E-1 5.96308E-2 9.13735E-2 1.58192E-1 4.84871E-1 4.97777E-1 2.0629E-1 2.29591E-1 3.2977E-1 3.93761E-1 4.32883E-1 4.12275E-1 4.10795E-1 4.27946E-1 3.99581E-1 4.28149E-1 4.5977E-1 4.93272E-1 4.92781E-1 4.24062E-1 3.64756E-1 3.25099E-1 2.90638E-1 3.93909E-1 4.1302E-1 4.31824E-1 4.79602E-1 5.3853E-1 6.14495E-1 5.96154E-1 5.85745E-1 5.84573E-1 6.48473E-1 6.31325E-1 6.42653E-1 6.42688E-1 6.22086E-1 6.5871E-1 6.49313E-1 6.49896E-1 6.50154E-1 6.74426E-1 6.74509E-1 6.64351E-1 6.6415E-1 6.86977E-1 -9999 -9999 -9999 -9999 -9999 -9999 -9999 -9999 -9999 -9999 -9999 -9999 -9999 -9999 -9999 -9999 -9999 -9999
-9999 -9999 -9999 -9999 -9999 -9999 -9999 -9999 -9999 -9999 -9999 -9999 -9999 -9999 -9999 -9999 -9999 -9999 -9999 -9999 -9999 -9999 -9999 -9999 -9999 -9999 -9999 -9999 -9999 -9999 -9999 -9999 -9999 -9999 -9999 -9999 -9999 -9999 -9999 -9999 -9999 -9999 -9999 -9999 -9999 -9999 -9999 -9999 -9999 -9999 -9999 -9999 -9999 -9999 -9999 -9999 -9999 -9999 -9999 -9999 -9999 -9999 -9999 -9999 -9999 -9999 -9999 -9999 -9999 -9999 -9999 -9999 -9999 -9999 -9999 -9999 -9999 -9999 -9999 -9999 -9999 -9999 -9999 -9999 -9999 -9999 -9999 -9999 -9999 -9999 -9999 -9999 -9999 -9999 -9999 -9999 -9999 -9999 -9999 -9999 -9999 -9999 -9999 -9999 -9999 -9999 -9999 -9999 -9999 -9999 -9999 -9999 -9999 2.61272E-1 2.60713E-1 2.58761E-1 2.54611E-1 2.51596E-1 2.32722E-1 2.37415E-1 2.5912E-1 2.7704E-1 3.03997E-1 3.12409E-1 3.3204E-1 3.42411E-1 3.29152E-1 2.94561E-1 2.58591E-1 2.46548E-1 2.25575E-1 2.20549E-1 2.24372E-1 2.1074E-1 1.92724E-1 2.01965E-1 2.1105E-1 2.15184E-1 2.19129E-1 2.20922E-1 2.60814E-1 3.04326E-1 3.7189E-1 4.0566E-1 2.75391E-1 2.70031E-1 3.61866E-1 3.2769E-1 3.44886E-1 3.94437E-1 3.6448E-1 3.46305E-1 2.90672E-1 2.47853E-1 2.53593E-1 1.47031E-1 3.82463E-1 2.76852E-1 2.53975E-1 2.54576E-1 1.74908E-1 1.60357E-1 1.84465E-1 1.50303E-1 1.19099E-1 1.56381E-1 1.41842E-1 7.68785E-2 8.49666E-2 1.15765E-1 1.10615E-1 7.81981E-2 7.21754E-2 5.98918E-2 8.44791E-2 1.03852E-1 1.16373E-1 1.85892E-1 2.70886E-1 2.31207E-1 2.16107E-1 1.49266E-1 1.13042E-1 4.6581E-2 2.77519E-2 3.319E-2 3.4304E-2 2.96172E-2 4.58761E-2 8.10106E-2 7.14766E-2 1.06363E-1 7.58709E-2 8.05401E-2 5.15862E-2 2.9311E-2 6.65458E-2 1.37529E-1 1.60847E-1 9.9573E-2 4.24398E-2 6.07254E-2 7.28045E-2 1.37336E-1 1.74997E-1 2.83709E-1 3.16835E-1 3.17766E-1 4.15707E-1 3.96537E-1 3.23334E-1 3.56333E-1 3.54277E-1 3.27879E-1 2.95491E-1 3.46074E-1 4.10467E-1 4.12439E-1 4.34872E-1 4.6422E-1 4.15025E-1 2.96566E-1 3.08774E-1 4.33194E-1 5.09833E-1 5.29635E-1 5.39524E-1 5.68104E-1 5.96663E-1 5.68037E-1 5.57255E-1 6.02222E-1 5.65648E-1 6.29836E-1 6.47034E-1 6.28428E-1 6.28093E-1 6.70765E-1 6.65268E-1 6.55838E-1 6.56502E-1 6.71239E-1 6.72004E-1 6.72585E-1 6.62904E-1 6.85825E-1 6.8602E-1 -9999 -9999 -9999 -9999 -9999 -9999 -9999 -9999 -9999 -9999 -9999 -9999 -9999 -9999 -9999 -9999 -9999
-9999 -9999 -9999 -9999 -9999 -9999 -9999 -9999 -9999 -9999 -9999 -9999 -9999 -9999 -9999 -9999 -9999 -9999 -9999 -9999 -9999 -9999 -9999 -9999 -9999 -9999 -9999 -9999 -9999 -9999 -9999 -9999 -9999 -9999 -9999 -9999 -9999 -9999 -9999 -9999 -9999 -9999 -9999 -9999 -9999 -9999 -9999 -9999 -9999 -9999 -9999 -9999 -9999 -9999 -9999 -9999 -9999 -9999 -9999 -9999 -9999 -9999 -9999 -9999 -9999 -9999 -9999 -9999 -9999 -9999 -9999 -9999 -9999 -9999 -9999 -9999 -9999 -9999 -9999 -9999 -9999 -9999 -9999 -9999 -9999 -9999 -9999 -9999 -9999 -9999 -9999 -9999 -9999 -9999 -9999 -9999 -9999 -9999 -9999 -9999 -9999 -9999 -9999 -9999 -9999 -9999 -9999 -9999 -9999 2.89278E-1 2.92868E-1 2.95881E-1 2.6947E-1 2.66342E-1 2.74062E-1 2.77828E-1 2.66625E-1 2.36105E-1 2.30914E-1 2.304E-1 2.30657E-1 2.35321E-1 2.2605E-1 2.50031E-1 2.84126E-1 3.13582E-1 3.3365E-1 2.85866E-1 2.7969E-1 2.83869E-1 2.63626E-1 2.61728E-1 2.17091E-1 1.95446E-1 1.92724E-1 2.07156E-1 2.15371E-1 2.26155E-1 2.05543E-1 2.04597E-1 2.48572E-1 3.56034E-1 4.30575E-1 3.92996E-1 2.47049E-1 2.88853E-1 2.9049E-1 2.80224E-1 3.36606E-1 3.02952E-1 2.86899E-1 2.72746E-1 1.62875E-1 1.33551E-1 2.20864E-1 3.03312E-1 3.04674E-1 2.65673E-1 1.50419E-1 1.72156E-1 1.26194E-1 1.74233E-1 1.63073E-1 1.26858E-1 1.52413E-1 1.53387E-1 1.48326E-1 1.66325E-1 8.73694E-2 5.69994E-2 7.52283E-2 6.06435E-2 5.03675E-2 5.57121E-2 8.49938E-2 1.37547E-1 1.97297E-1 2.67147E-1 2.34211E-1 1.37093E-1 1.79891E-1 2.01562E-1 1.11146E-1 5.11085E-2 4.88002E-2 4.35569E-2 4.00833E-2 3.08172E-2 5.69023E-2 3.0973E-2 5.1923E-2 8.29001E-2 4.35412E-2 3.45119E-2 3.6564E-2 2.60009E-2 8.72856E-2 1.49732E-1 1.1865E-1 1.06119E-1 1.67565E-1 1.06995E-1 1.22934E-1 1.32111E-1 1.85789E-1 2.46241E-1 3.44379E-1 4.08553E-1 4.26859E-1 3.70528E-1 3.39441E-1 2.35839E-1 1.91659E-1 1.97044E-1 3.02176E-1 3.44812E-1 3.71679E-1 3.04263E-1 2.74685E-1 3.79734E-1 4.63676E-1 3.5795E-1 3.61355E-1 4.32539E-1 4.63403E-1 5.12339E-1 5.59832E-1 5.12132E-1 5.11453E-1 5.675E-1 5.00414E-1 5.45783E-1 5.08087E-1 6.10653E-1 5.82491E-1 5.24536E-1 5.60888E-1 5.97577E-1 6.15348E-1 6.59375E-1 6.43364E-1 6.63806E-1 6.88266E-1 6.79353E-1 6.69673E-1 6.68955E-1 6.82043E-1 6.83317E-1 6.84214E-1 -9999 -9999 -9999 -9999 -9999 -9999 -9999 -9999 -9999 -9999 -9999 -9999 -9999 -9999 -9999
-9999 -9999 -9999 -9999 -9999 -9999 -9999 -9999 -9999 -9999 -9999 -9999 -9999 -9999 -9999 -9999 -9999 -9999 -9999 -9999 -9999 -9999 -9999 -9999 -9999 -9999 -9999 -9999 -9999 -9999 -9999 -9999 -9999 -9999 -9999 -9999 -9999 -9999 -9999 -9999 -9999 -9999 -9999 -9999 -9999 -9999 -9999 -9999 -9999 -9999 -9999 -9999 -9999 -9999 -9999 -9999 -9999 -9999 -9999 -9999 -9999 -9999 -9999 -9999 -9999 -9999 -9999 -9999 -9999 -9999 -9999 -9999 -9999 -9999 -9999 -9999 -9999 -9999 -9999 -9999 -9999 -9999 -9999 -9999 -9999 -9999 -9999 -9999 -9999 -9999 -9999 -9999 -9999 -9999 -9999 -9999 -9999 -9999 -9999 -9999 -9999 -9999 -9999 -9999 -9999 -9999 -9999 -9999 -9999 2.91369E-1 3.09344E-1 3.21115E-1 2.99631E-1 2.75507E-1 3.09533E-1 3.15229E-1 2.93968E-1 2.538E-1 2.54416E-1 2.48076E-1 2.2529E-1 2.16555E-1 2.11433E-1 2.15818E-1 2.43028E-1 2.77138E-1 3.18713E-1 3.12063E-1 3.13622E-1 3.25044E-1 3.07104E-1 2.78898E-1 2.38242E-1 2.18573E-1 2.10212E-1 2.526E-1 2.57551E-1 2.82025E-1 2.44595E-1 2.29843E-1 3.40318E-1 4.30947E-1 3.83297E-1 3.12169E-1 2.56533E-1 2.90677E-1 2.77186E-1 3.09276E-1 3.01281E-1 2.66997E-1 2.4476E-1 2.23124E-1 1.734E-1 1.12896E-1 1.72812E-1 2.70888E-1 2.67268E-1 2.37924E-1 2.1805E-1 2.23802E-1 2.01526E-1 1.72946E-1 1.39875E-1 1.26124E-1 9.20106E-2 7.61729E-2 7.90421E-2 1.17906E-1 9.38711E-2 4.76201E-2 4.23784E-2 5.43822E-2 9.5094E-2 1.02006E-1 1.48011E-1 2.29086E-1 2.49395E-1 2.14166E-1 1.54108E-1 1.11146E-1 1.95812E-1 1.46011E-1 8.31966E-2 7.46079E-2 9.23024E-2 8.58635E-2 5.53979E-2 2.93918E-2 3.1373E-2 4.20024E-2 4.15237E-2 4.81359E-2 3.08555E-2 1.81964E-2 5.00225E-2 6.37039E-2 1.10326E-1 1.34982E-1 1.03243E-1 1.25627E-1 9.33308E-2 1.27318E-1 1.82105E-1 2.32857E-1 2.8587E-1 2.89936E-1 3.81579E-1 4.04469E-1 3.81579E-1 2.94277E-1 2.74514E-1 1.68612E-1 1.24812E-1 2.0231E-1 2.42113E-1 2.87254E-1 2.95287E-1 2.49608E-1 3.26949E-1 4.02595E-1 4.52499E-1 4.21835E-1 3.03934E-1 3.01483E-1 3.95938E-1 5.1151E-1 5.0314E-1 4.92092E-1 4.34843E-1 5.48604E-1 4.72648E-1 4.05515E-1 4.31887E-1 5.44156E-1 5.05097E-1 4.19045E-1 4.55363E-1 4.74235E-1 5.30483E-1 5.86857E-1 5.97239E-1 6.69274E-1 6.83026E-1 6.93328E-1 6.86597E-1 6.67381E-1 7.06299E-1 7.00631E-1 7.01974E-1 6.93567E-1 -9999 -9999 -9999 -9999 -9999 -9999 -9999 -9999 -9999 -9999 -9999 -9999 -9999 -9999
-9999 -9999 -9999 -9999 -9999 -9999 -9999 -9999 -9999 -9999 -9999 -9999 -9999 -9999 -9999 -9999 -9999 -9999 -9999 -9999 -9999 -9999 -9999 -9999 -9999 -9999 -9999 -9999 -9999 -9999 -9999 -9999 -9999 -9999 -9999 -9999 -9999 -9999 -9999 -9999 -9999 -9999 -9999 -9999 -9999 -9999 -9999 -9999 -9999 -9999 -9999 -9999 -9999 -9999 -9999 -9999 -9999 -9999 -9999 -9999 -9999 -9999 -9999 -9999 -9999 -9999 -9999 -9999 -9999 -9999 -9999 -9999 -9999 -9999 -9999 -9999 -9999 -9999 -9999 -9999 -9999 -9999 -9999 -9999 -9999 -9999 -9999 -9999 -9999 -9999 -9999 -9999 -9999 -9999 -9999 -9999 -9999 -9999 -9999 -9999 -9999 -9999 -9999 -9999 -9999 -9999 -9999 -9999 2.82469E-1 2.73485E-1 3.16945E-1 3.74821E-1 3.45677E-1 2.81626E-1 2.7646E-1 3.25968E-1 3.28522E-1 2.87914E-1 2.78786E-1 2.83018E-1 2.84197E-1 2.48674E-1 2.18778E-1 2.09746E-1 1.98416E-1 2.33785E-1 2.8653E-1 3.02495E-1 3.17455E-1 2.94012E-1 2.88623E-1 2.75702E-1 2.49807E-1 2.47164E-1 2.63775E-1 2.96633E-1 3.51393E-1 3.3376E-1 2.43996E-1 2.70499E-1 4.32127E-1 3.60365E-1 3.86698E-1 2.89604E-1 2.52133E-1 2.77085E-1 3.20624E-1 2.97485E-1 2.70976E-1 2.73823E-1 2.23439E-1 2.32478E-1 2.4663E-1 1.52272E-1 1.32443E-1 1.96021E-1 2.08935E-1 2.31671E-1 1.72729E-1 1.46232E-1 1.55102E-1 1.46388E-1 9.30869E-2 8.276E-2 4.78258E-2 3.3045E-2 3.98085E-2 6.63724E-2 6.62044E-2 4.2544E-2 3.5202E-2 6.71053E-2 1.17112E-1 1.68851E-1 2.09758E-1 2.35095E-1 1.53153E-1 9.54229E-2 8.2201E-2 7.17102E-2 1.22866E-1 1.58934E-1 1.35532E-1 1.32051E-1 1.01146E-1 8.04402E-2 6.41487E-2 3.80305E-2 1.87206E-2 2.90261E-2 3.36593E-2 5.37597E-2 3.34295E-2 3.98104E-2 4.91468E-2 6.59998E-2 8.11175E-2 1.18571E-1 1.49799E-1 1.7003E-1 8.81849E-2 1.12341E-1 1.37601E-1 1.78737E-1 2.37319E-1 3.49808E-1 3.77912E-1 3.63982E-1 3.55289E-1 2.22623E-1 1.61177E-1 1.57951E-1 1.16462E-1 1.60933E-1 2.21404E-1 2.4293E-1 2.95052E-1 2.28464E-1 2.41325E-1 2.57083E-1 3.66557E-1 4.02033E-1 3.27902E-1 2.48175E-1 3.01435E-1 4.54675E-1 4.64697E-1 4.25101E-1 3.27028E-1 4.44169E-1 5.21518E-1 3.98372E-1 4.04225E-1 3.65854E-1 3.4675E-1 4.26536E-1 4.73991E-1 5.12392E-1 6.04799E-1 6.1458E-1 6.333E-1 6.49826E-1 6.02857E-1 6.6463E-1 6.75695E-1 6.77081E-1 6.90352E-1 -9999 -9999 -9999 -9999 -9999 -9999 -9999 -9999 -9999 -9999 -9999 -9999 -9999 -9999 -9999 -9999 -9999
-9999 -9999 -9999 -9999 -9999 -9999 -9999 -9999 -9999 -9999 -9999 -9999 -9999 -9999 -9999 -9999 -9999 -9999 -9999 -9999 -9999 -9999 -9999 -9999 -9999 -9999 -9999 -9999 -9999 -9999 -9999 -9999 -9999 -9999 -9999 -9999 -9999 -9999 -9999 -9999 -9999 -9999 -9999 -9999 -9999 -9999 -9999 -9999 -9999 -9999 -9999 -9999 -9999 -9999 -9999 -9999 -9999 -9999 -9999 -9999 -9999 -9999 -9999 -9999 -9999 -9999 -9999 -9999 -9999 -9999 -9999 -9999 -9999 -9999 -9999 -9999 -9999 -9999 -9999 -9999 -9999 -9999 -9999 -9999 -9999 -9999 -9999 -9999 -9999 -9999 -9999 -9999 -9999 -9999 -9999 -9999 -9999 -9999 -9999 -9999 -9999 -9999 -9999 -9999 -9999 -9999 -9999 -9999 2.56266E-1 2.6947E-1 3.39472E-1 3.86788E-1 3.83436E-1 2.7328E-1 2.63318E-1 3.15542E-1 3.40464E-1 3.34305E-1 2.91258E-1 2.83761E-1 3.17804E-1 2.92228E-1 2.42229E-1 1.95663E-1 1.91812E-1 2.04717E-1 2.51221E-1 2.54442E-1 2.46561E-1 2.40354E-1 2.39032E-1 2.35882E-1 2.44144E-1 2.29402E-1 2.66591E-1 2.98148E-1 3.51221E-1 2.90391E-1 2.76329E-1 3.07901E-1 3.98107E-1 3.67398E-1 3.8356E-1 2.84335E-1 3.05249E-1 2.65351E-1 2.99102E-1 2.59827E-1 2.01934E-1 2.63056E-1 1.81491E-1 1.3501E-1 1.77533E-1 1.24486E-1 1.46485E-1 2.16097E-1 2.3151E-1 2.31168E-1 1.66475E-1 1.14897E-1 1.28176E-1 1.39358E-1 7.86991E-2 7.19033E-2 5.18061E-2 3.20594E-2 2.96389E-2 3.6986E-2 3.19449E-2 3.95012E-2 5.05916E-2 6.9671E-2 9.7899E-2 1.77534E-1 1.46922E-1 1.29038E-1 1.29038E-1 7.99923E-2 4.33519E-2 5.77074E-2 1.16871E-1 1.64456E-1 9.25486E-2 7.55764E-2 4.8942E-2 4.24017E-2 3.88669E-2 2.46652E-2 2.62033E-2 2.60135E-2 2.00402E-2 2.99323E-2 3.33127E-2 6.13765E-2 8.71691E-2 8.39593E-2 8.64755E-2 1.47818E-1 2.59848E-1 2.91834E-1 3.26223E-1 1.9853E-1 2.3036E-1 2.38098E-1 3.23906E-1 3.50323E-1 2.99134E-1 2.26188E-1 3.04432E-1 2.37843E-1 1.84559E-1 1.18574E-1 8.87651E-2 1.0482E-1 1.32921E-1 1.97725E-1 2.64806E-1 1.90796E-1 1.52496E-1 1.96376E-1 2.87192E-1 3.37782E-1 2.56599E-1 2.01926E-1 3.17861E-1 4.34928E-1 3.90098E-1 3.18047E-1 3.0862E-1 4.05381E-1 4.7387E-1 4.73607E-1 3.77956E-1 2.387E-1 2.43863E-1 3.72112E-1 4.93539E-1 5.5046E-1 5.22354E-1 5.96677E-1 6.24216E-1 6.04763E-1 5.2868E-1 6.37169E-1 6.82503E-1 6.67467E-1 6.77658E-1 7.00188E-1 6.83203E-1 -9999 -9999 -9999 -9999 -9999 -9999 -9999 -9999 -9999 -9999 -9999 -9999 -9999 -9999 -9999
-9999 -9999 -9999 -9999 -9999 -9999 -9999 -9999 -9999 -9999 -9999 -9999 -9999 -9999 -9999 -9999 -9999 -9999 -9999 -9999 -9999 -9999 -9999 -9999 -9999 -9999 -9999 -9999 -9999 -9999 -9999 -9999 -9999 -9999 -9999 -9999 -9999 -9999 -9999 -9999 -9999 -9999 -9999 -9999 -9999 -9999 -9999 -9999 -9999 -9999 -9999 -9999 -9999 -9999 -9999 -9999 -9999 -9999 -9999 -9999 -9999 -9999 -9999 -9999 -9999 -9999 -9999 -9999 -9999 -9999 -9999 -9999 -9999 -9999 -9999 -9999 -9999 -9999 -9999 -9999 -9999 -9999 -9999 -9999 -9999 -9999 -9999 -9999 -9999 -9999 -9999 -9999 -9999 -9999 -9999 -9999 -9999 -9999 -9999 -9999 -9999 -9999 -9999 -9999 -9999 -9999 -9999 2.53787E-1 2.50233E-1 2.61552E-1 3.18592E-1 3.69657E-1 3.62432E-1 2.8443E-1 2.44309E-1 2.91866E-1 3.33405E-1 3.62087E-1 3.42816E-1 3.31474E-1 3.13969E-1 2.73666E-1 2.29654E-1 2.08817E-1 1.92262E-1 1.94979E-1 2.14136E-1 2.04492E-1 2.12144E-1 2.349E-1 2.37779E-1 2.49058E-1 2.53414E-1 3.1549E-1 3.53789E-1 3.01265E-1 2.43461E-1 2.33811E-1 2.80807E-1 3.73666E-1 3.36049E-1 3.65683E-1 3.5399E-1 3.06271E-1 2.72451E-1 2.6153E-1 2.65536E-1 2.55493E-1 1.86801E-1 2.51745E-1 1.77739E-1 1.5365E-1 1.36412E-1 1.28646E-1 1.8626E-1 1.95905E-1 2.2736E-1 1.81801E-1 1.34815E-1 9.50592E-2 1.1615E-1 1.28656E-1 9.04434E-2 6.87486E-2 7.4756E-2 4.9886E-2 4.15506E-2 2.56441E-2 3.42914E-2 5.58257E-2 7.93674E-2 9.14937E-2 1.61644E-1 1.66809E-1 9.21351E-2 5.24325E-2 8.012E-2 7.18811E-2 3.48696E-2 4.02304E-2 7.19264E-2 1.28429E-1 1.30195E-1 1.02763E-1 6.94363E-2 7.77E-2 4.37666E-2 3.60981E-2 4.94046E-2 2.84326E-2 3.26489E-2 4.48914E-2 5.52483E-2 6.81738E-2 1.14415E-1 1.54484E-1 1.86855E-1 1.49469E-1 1.64304E-1 1.33027E-1 2.39414E-1 3.08498E-1 3.00591E-1 3.34699E-1 3.43224E-1 2.77643E-1 1.75997E-1 1.49443E-1 2.19243E-1 2.73868E-1 2.30058E-1 1.16245E-1 9.23866E-2 7.97142E-2 1.32912E-1 2.01686E-1 2.22733E-1 1.52926E-1 1.78182E-1 2.33934E-1 2.62814E-1 2.22268E-1 2.27315E-1 1.95893E-1 3.18663E-1 3.89104E-1 3.11297E-1 2.20894E-1 2.39971E-1 2.84003E-1 3.01044E-1 3.61299E-1 3.59334E-1 2.45145E-1 2.95777E-1 4.17595E-1 4.55607E-1 4.54915E-1 4.35747E-1 5.11193E-1 5.95333E-1 5.38309E-1 5.6494E-1 6.36785E-1 6.65285E-1 6.86029E-1 6.85346E-1 7.12658E-1 6.90513E-1 -9999 -9999 -9999 -9999 -9999 -9999 -9999 -9999 -9999 -9999 -9999 -9999 -9999 -9999 -9999
-9999 -9999 -9999 -9999 -9999 -9999 -9999 -9999 -9999 -9999 -9999 -9999 -9999 -9999 -9999 -9999 -9999 -9999 -9999 -9999 -9999 -9999 -9999 -9999 -9999 -9999 -9999 -9999 -9999 -9999 -9999 -9999 -9999 -9999 -9999 -9999 -9999 -9999 -9999 -9999 -9999 -9999 -9999 -9999 -9999 -9999 -9999 -9999 -9999 -9999 -9999 -9999 -9999 -9999 -9999 -9999 -9999 -9999 -9999 -9999 -9999 -9999 -9999 -9999 -9999 -9999 -9999 -9999 -9999 -9999 -9999 -9999 -9999 -9999 -9999 -9999 -9999 -9999 -9999 -9999 -9999 -9999 -9999 -9999 -9999 -9999 -9999 -9999 -9999 -9999 -9999 -9999 -9999 -9999 -9999 -9999 -9999 -9999 -9999 -9999 -9999 -9999 -9999 -9999 -9999 -9999 -9999 2.48604E-1 2.45637E-1 2.62113E-1 3.02772E-1 3.75259E-1 3.6781E-1 2.85908E-1 2.39522E-1 2.59735E-1 3.29549E-1 3.86271E-1 3.89025E-1 3.68893E-1 2.92495E-1 2.63064E-1 2.31455E-1 2.12676E-1 2.03125E-1 1.7971E-1 2.03136E-1 2.17091E-1 2.44208E-1 2.40417E-1 2.27164E-1 2.51563E-1 3.03026E-1 4.18541E-1 4.0581E-1 3.3942E-1 2.05099E-1 2.41024E-1 3.39244E-1 3.77471E-1 3.22628E-1 3.74053E-1 3.07371E-1 2.558E-1 2.65916E-1 2.17127E-1 2.00942E-1 1.76555E-1 2.48841E-1 2.07661E-1 1.45354E-1 1.86749E-1 1.34975E-1 1.60676E-1 2.0455E-1 2.12287E-1 1.79477E-1 1.2827E-1 1.08751E-1 8.18255E-2 6.8755E-2 8.94472E-2 5.90737E-2 6.49585E-2 4.80363E-2 4.69397E-2 3.95788E-2 2.72388E-2 4.67878E-2 6.69525E-2 9.84465E-2 1.42267E-1 1.37946E-1 9.65785E-2 5.46625E-2 3.04289E-2 4.52125E-2 3.50375E-2 3.89204E-2 5.77771E-2 8.55385E-2 1.02207E-1 1.40927E-1 1.19022E-1 1.39512E-1 1.12086E-1 6.6846E-2 7.50455E-2 5.06228E-2 5.00819E-2 6.32983E-2 5.60209E-2 4.6236E-2 5.10926E-2 6.54008E-2 1.14362E-1 2.24E-1 2.88736E-1 1.12075E-1 1.21402E-1 2.50836E-1 2.04864E-1 2.20472E-1 3.10133E-1 2.96049E-1 2.358E-1 1.41614E-1 1.0693E-1 1.44247E-1 1.51042E-1 2.10032E-1 1.72992E-1 9.99616E-2 6.96388E-2 1.2459E-1 1.72668E-1 1.24787E-1 1.13116E-1 1.51253E-1 1.46824E-1 1.94384E-1 1.27862E-1 1.56013E-1 2.39994E-1 3.18122E-1 2.79161E-1 1.84489E-1 2.70108E-1 3.00949E-1 2.33755E-1 2.26341E-1 2.54773E-1 2.75846E-1 2.24201E-1 2.80404E-1 3.99301E-1 3.6324E-1 2.7968E-1 3.18747E-1 4.24865E-1 5.56078E-1 4.14359E-1 4.88703E-1 6.53702E-1 6.72999E-1 6.84467E-1 6.72667E-1 6.86273E-1 -9999 -9999 -9999 -9999 -9999 -9999 -9999 -9999 -9999 -9999 -9999 -9999 -9999 -9999 -9999 -9999
-9999 -9999 -9999 -9999 -9999 -9999 -9999 -9999 -9999 -9999 -9999 -9999 -9999 -9999 -9999 -9999 -9999 -9999 -9999 -9999 -9999 -9999 -9999 -9999 -9999 -9999 -9999 -9999 -9999 -9999 -9999 -9999 -9999 -9999 -9999 -9999 -9999 -9999 -9999 -9999 -9999 -9999 -9999 -9999 -9999 -9999 -9999 -9999 -9999 -9999 -9999 -9999 -9999 -9999 -9999 -9999 -9999 -9999 -9999 -9999 -9999 -9999 -9999 -9999 -9999 -9999 -9999 -9999 -9999 -9999 -9999 -9999 -9999 -9999 -9999 -9999 -9999 -9999 -9999 -9999 -9999 -9999 -9999 -9999 -9999 -9999 -9999 -9999 -9999 -9999 -9999 -9999 -9999 -9999 -9999 -9999 -9999 -9999 -9999 -9999 -9999 -9999 -9999 -9999 -9999 -9999 -9999 2.451E-1 2.46983E-1 2.69621E-1 3.54429E-1 4.19491E-1 3.81056E-1 2.91267E-1 2.27127E-1 2.56193E-1 3.09377E-1 3.76351E-1 4.05425E-1 3.45148E-1 3.09963E-1 2.75688E-1 2.43063E-1 2.15359E-1 1.89362E-1 1.94308E-1 2.1051E-1 2.27682E-1 2.4234E-1 2.22112E-1 2.24376E-1 2.69504E-1 3.65141E-1 4.56286E-1 3.8701E-1 2.70753E-1 2.24589E-1 2.90046E-1 3.59572E-1 3.26109E-1 3.16114E-1 3.22601E-1 2.68989E-1 2.05643E-1 2.41835E-1 2.36157E-1 1.85605E-1 1.63336E-1 2.34311E-1 1.45518E-1 1.13306E-1 1.24005E-1 1.12693E-1 1.75065E-1 2.1006E-1 1.55188E-1 1.47128E-1 1.10342E-1 7.0897E-2 7.16091E-2 7.92907E-2 6.15544E-2 4.66013E-2 3.90844E-2 3.21467E-2 3.68256E-2 3.81727E-2 2.11083E-2 4.36563E-2 6.71223E-2 9.55043E-2 1.33225E-1 9.60508E-2 7.51863E-2 6.23233E-2 3.41235E-2 2.61802E-2 2.80908E-2 5.20032E-2 8.53793E-2 1.1239E-1 1.01865E-1 8.04151E-2 6.29837E-2 9.79874E-2 1.32027E-1 1.15421E-1 9.04298E-2 7.21014E-2 7.45939E-2 4.44119E-2 4.20115E-2 5.1489E-2 8.37738E-2 1.02669E-1 9.96448E-2 1.59282E-1 1.08771E-1 1.57492E-1 1.98789E-1 2.59943E-1 1.86476E-1 1.74575E-1 2.74712E-1 2.41722E-1 2.68641E-1 2.0352E-1 1.27763E-1 8.67402E-2 8.9873E-2 1.27284E-1 1.61688E-1 1.03616E-1 6.97806E-2 1.08916E-1 9.84386E-2 1.00847E-1 6.4272E-2 6.86023E-2 1.00461E-1 1.03843E-1 7.3309E-2 9.04472E-2 1.668E-1 2.0893E-1 2.15537E-1 2.27355E-1 2.78954E-1 3.37199E-1 2.74156E-1 2.81235E-1 2.43774E-1 2.48778E-1 2.05631E-1 1.86481E-1 3.11514E-1 2.79012E-1 2.14495E-1 3.00343E-1 4.31968E-1 4.68361E-1 3.75349E-1 4.6729E-1 5.81709E-1 5.92102E-1 6.71654E-1 6.0925E-1 6.58897E-1 -9999 -9999 -9999 -9999 -9999 -9999 -9999 -9999 -9999 -9999 -9999 -9999 -9999 -9999 -9999 -9999
-9999 -9999 -9999 -9999 -9999 -9999 -9999 -9999 -9999 -9999 -9999 -9999 -9999 -9999 -9999 -9999 -9999 -9999 -9999 -9999 -9999 -9999 -9999 -9999 -9999 -9999 -9999 -9999 -9999 -9999 -9999 -9999 -9999 -9999 -9999 -9999 -9999 -9999 -9999 -9999 -9999 -9999 -9999 -9999 -9999 -9999 -9999 -9999 -9999 -9999 -9999 -9999 -9999 -9999 -9999 -9999 -9999 -9999 -9999 -9999 -9999 -9999 -9999 -9999 -9999 -9999 -9999 -9999 -9999 -9999 -9999 -9999 -9999 -9999 -9999 -9999 -9999 -9999 -9999 -9999 -9999 -9999 -9999 -9999 -9999 -9999 -9999 -9999 -9999 -9999 -9999 -9999 -9999 -9999 -9999 -9999 -9999 -9999 -9999 -9999 -9999 -9999 -9999 -9999 -9999 -9999 2.47252E-1 2.46174E-1 2.46252E-1 2.84725E-1 3.64445E-1 4.36259E-1 3.9595E-1 2.73917E-1 2.3964E-1 2.40699E-1 2.85449E-1 3.16902E-1 3.63471E-1 3.76735E-1 3.35383E-1 2.95879E-1 2.25587E-1 1.97276E-1 1.94535E-1 2.18138E-1 2.12687E-1 2.27488E-1 1.98705E-1 2.10801E-1 2.64746E-1 3.47845E-1 4.45516E-1 4.22597E-1 3.53579E-1 2.33229E-1 2.75566E-1 3.71294E-1 3.36064E-1 2.91983E-1 3.31582E-1 2.81118E-1 2.51173E-1 2.00535E-1 1.80526E-1 1.83903E-1 1.21709E-1 1.77203E-1 1.94173E-1 1.0739E-1 1.01512E-1 9.77347E-2 1.03925E-1 1.58841E-1 1.37428E-1 9.96674E-2 1.44079E-1 1.00247E-1 9.94827E-2 1.00545E-1 8.52221E-2 7.52165E-2 6.73646E-2 6.80971E-2 5.34639E-2 4.40469E-2 3.42368E-2 2.35875E-2 4.87149E-2 7.21634E-2 9.23024E-2 1.02781E-1 4.58579E-2 3.69898E-2 4.68124E-2 3.34407E-2 1.70734E-2 1.70342E-2 3.56018E-2 7.05275E-2 5.12632E-2 3.31083E-2 3.30312E-2 3.56225E-2 8.7458E-2 1.14558E-1 7.80356E-2 6.97453E-2 5.54971E-2 4.71376E-2 3.99999E-2 3.2923E-2 7.32313E-2 1.21709E-1 1.73935E-1 2.1645E-1 1.16006E-1 1.13699E-1 2.04581E-1 2.46167E-1 2.604E-1 1.97722E-1 1.26129E-1 2.24249E-1 2.20717E-1 1.98303E-1 2.36689E-1 1.44237E-1 8.83851E-2 7.88202E-2 7.6189E-2 8.1213E-2 8.09455E-2 4.88367E-2 8.26906E-2 6.21667E-2 4.29279E-2 3.28922E-2 4.27159E-2 6.35546E-2 7.61508E-2 9.72032E-2 1.31815E-1 2.01246E-1 2.28403E-1 2.63654E-1 2.33804E-1 2.20228E-1 2.79926E-1 3.32361E-1 3.53118E-1 3.52274E-1 3.22074E-1 2.60631E-1 1.587E-1 2.27591E-1 2.07316E-1 1.61177E-1 2.60128E-1 2.83816E-1 3.1508E-1 2.98403E-1 3.56609E-1 4.39002E-1 5.33345E-1 6.25426E-1 4.94836E-1 5.69465E-1 -9999 -9999 -9999 -9999 -9999 -9999 -9999 -9999 -9999 -9999 -9999 -9999 -9999 -9999 -9999 -9999
-9999 -9999 -9999 -9999 -9999 -9999 -9999 -9999 -9999 -9999 -9999 -9999 -9999 -9999 -9999 -9999 -9999 -9999 -9999 -9999 -9999 -9999 -9999 -9999 -9999 -9999 -9999 -9999 -9999 -9999 -9999 -9999 -9999 -9999 -9999 -9999 -9999 -9999 -9999 -9999 -9999 -9999 -9999 -9999 -9999 -9999 -9999 -9999 -9999 -9999 -9999 -9999 -9999 -9999 -9999 -9999 -9999 -9999 -9999 -9999 -9999 -9999 -9999 -9999 -9999 -9999 -9999 -9999 -9999 -9999 -9999 -9999 -9999 -9999 -9999 -9999 -9999 -9999 -9999 -9999 -9999 -9999 -9999 -9999 -9999 -9999 -9999 -9999 -9999 -9999 -9999 -9999 -9999 -9999 -9999 -9999 -9999 -9999 -9999 -9999 -9999 -9999 -9999 -9999 -9999 -9999 2.4376E-1 2.35061E-1 2.77982E-1 3.33814E-1 3.4873E-1 3.56745E-1 3.43221E-1 2.73053E-1 2.71753E-1 2.62039E-1 2.50403E-1 2.95577E-1 3.72997E-1 3.99193E-1 3.7198E-1 2.81238E-1 2.26348E-1 1.96131E-1 1.96817E-1 2.29277E-1 1.90694E-1 1.97609E-1 1.88963E-1 2.21982E-1 3.22723E-1 4.17086E-1 3.90159E-1 3.92167E-1 2.645E-1 2.52954E-1 3.21155E-1 3.01902E-1 2.90542E-1 3.06227E-1 3.13197E-1 2.29256E-1 1.78089E-1 1.86217E-1 1.73081E-1 1.40147E-1 1.69193E-1 1.99047E-1 1.57562E-1 1.36033E-1 1.33269E-1 1.41582E-1 9.97322E-2 7.37336E-2 9.10522E-2 1.39779E-1 1.3423E-1 1.12213E-1 1.12213E-1 9.11447E-2 9.27127E-2 7.23203E-2 6.80756E-2 5.98581E-2 3.86899E-2 3.92507E-2 3.63915E-2 2.27629E-2 2.73088E-2 4.24201E-2 6.75747E-2 7.25054E-2 4.3024E-2 3.09674E-2 2.20259E-2 1.72797E-2 1.64739E-2 1.77022E-2 3.8334E-2 5.12816E-2 3.08267E-2 2.04601E-2 2.54007E-2 4.07774E-2 6.10539E-2 8.94637E-2 8.59946E-2 7.02813E-2 3.45074E-2 2.32916E-2 2.37717E-2 2.83175E-2 4.67463E-2 5.18794E-2 9.4552E-2 1.0802E-1 1.51843E-1 1.86705E-1 2.53182E-1 1.66406E-1 1.81024E-1 1.25847E-1 1.02662E-1 1.59312E-1 2.12933E-1 1.83758E-1 2.11783E-1 1.97894E-1 1.35489E-1 1.30169E-1 1.05406E-1 7.84487E-2 3.76499E-2 4.53749E-2 6.93073E-2 4.17265E-2 2.7639E-2 4.40003E-2 5.85989E-2 1.03878E-1 1.36591E-1 1.61488E-1 1.88859E-1 1.46702E-1 1.90777E-1 2.34778E-1 1.33258E-1 1.32156E-1 2.13813E-1 2.45992E-1 3.54515E-1 3.63208E-1 2.40472E-1 1.95404E-1 1.25983E-1 1.46656E-1 1.61085E-1 1.46273E-1 1.76779E-1 2.69362E-1 3.86715E-1 3.77757E-1 4.0413E-1 4.78927E-1 4.77354E-1 5.31937E-1 5.11276E-1 4.6467E-1 -9999 -9999 -9999 -9999 -9999 -9999 -9999 -9999 -9999 -9999 -9999 -9999 -9999 -9999 -9999 -9999
-9999 -9999 -9999 -9999 -9999 -9999 -9999 -9999 -9999 -9999 -9999 -9999 -9999 -9999 -9999 -9999 -9999 -9999 -9999 -9999 -9999 -9999 -9999 -9999 -9999 -9999 -9999 -9999 -9999 -9999 -9999 -9999 -9999 -9999 -9999 -9999 -9999 -9999 -9999 -9999 -9999 -9999 -9999 -9999 -9999 -9999 -9999 -9999 -9999 -9999 -9999 -9999 -9999 -9999 -9999 -9999 -9999 -9999 -9999 -9999 -9999 -9999 -9999 -9999 -9999 -9999 -9999 -9999 -9999 -9999 -9999 -9999 -9999 -9999 -9999 -9999 -9999 -9999 -9999 -9999 -9999 -9999 -9999 -9999 -9999 -9999 -9999 -9999 -9999 -9999 -9999 -9999 -9999 -9999 -9999 -9999 -9999 -9999 -9999 -9999 -9999 -9999 -9999 -9999 -9999 2.4216E-1 2.23028E-1 2.4111E-1 3.10007E-1 3.40946E-1 2.9887E-1 3.0683E-1 3.12484E-1 2.68756E-1 2.78987E-1 2.7445E-1 2.68075E-1 3.03254E-1 3.95457E-1 3.92521E-1 3.57549E-1 2.77152E-1 2.22311E-1 1.95446E-1 1.96131E-1 2.0578E-1 1.83853E-1 1.86091E-1 2.07739E-1 2.70854E-1 3.06592E-1 4.01189E-1 3.83967E-1 3.64336E-1 2.39109E-1 2.61397E-1 3.05424E-1 3.29441E-1 3.0476E-1 3.20519E-1 2.63109E-1 1.91152E-1 1.52095E-1 1.43078E-1 1.31005E-1 1.52163E-1 1.66185E-1 1.77646E-1 1.36919E-1 9.59392E-2 8.99951E-2 1.25362E-1 8.95169E-2 4.99882E-2 9.88176E-2 1.55087E-1 1.15945E-1 7.01718E-2 6.21314E-2 6.26244E-2 7.7971E-2 6.48539E-2 4.31748E-2 5.12981E-2 5.34536E-2 3.33809E-2 2.56864E-2 1.90405E-2 2.2317E-2 3.59949E-2 3.23314E-2 4.92797E-2 5.32656E-2 3.27411E-2 2.12814E-2 2.64168E-2 2.32436E-2 1.71762E-2 2.22233E-2 2.87123E-2 1.70633E-2 1.82426E-2 2.62141E-2 2.09881E-2 2.63357E-2 5.95771E-2 8.92456E-2 5.1176E-2 4.97158E-2 3.50442E-2 2.21334E-2 2.72641E-2 5.3862E-2 8.79502E-2 5.42437E-2 6.09763E-2 8.49834E-2 2.00368E-1 2.19309E-1 1.31943E-1 9.94891E-2 9.86611E-2 8.92557E-2 1.68668E-1 1.54829E-1 1.32125E-1 1.08844E-1 1.69403E-1 1.85758E-1 1.5753E-1 9.32794E-2 5.94559E-2 2.9174E-2 4.46701E-2 3.90669E-2 2.8945E-2 3.20254E-2 5.48355E-2 8.08167E-2 8.49457E-2 1.16155E-1 1.13358E-1 1.67163E-1 9.50733E-2 1.34053E-1 1.84081E-1 1.28109E-1 9.37475E-2 1.5517E-1 3.21245E-1 3.45985E-1 2.59608E-1 2.48448E-1 1.98121E-1 1.36308E-1 9.93227E-2 1.95701E-1 2.26339E-1 2.19222E-1 3.77396E-1 5.03796E-1 5.61953E-1 4.8744E-1 6.0865E-1 5.86443E-1 4.31446E-1 4.09816E-1 4.65777E-1 6.84907E-1 -9999 -9999 -9999 -9999 -9999 -9999 -9999 -9999 -9999 -9999 -9999 -9999 -9999 -9999 -9999
-9999 -9999 -9999 -9999 -9999 -9999 -9999 -9999 -9999 -9999 -9999 -9999 -9999 -9999 -9999 -9999 -9999 -9999 -9999 -9999 -9999 -9999 -9999 -9999 -9999 -9999 -9999 -9999 -9999 -9999 -9999 -9999 -9999 -9999 -9999 -9999 -9999 -9999 -9999 -9999 -9999 -9999 -9999 -9999 -9999 -9999 -9999 -9999 -9999 -9999 -9999 -9999 -9999 -9999 -9999 -9999 -9999 -9999 -9999 -9999 -9999 -9999 -9999 -9999 -9999 -9999 -9999 -9999 -9999 -9999 -9999 -9999 -9999 -9999 -9999 -9999 -9999 -9999 -9999 -9999 -9999 -9999 -9999 -9999 -9999 -9999 -9999 -9999 -9999 -9999 -9999 -9999 -9999 -9999 -9999 -9999 -9999 -9999 -9999 -9999 -9999 -9999 -9999 -9999 -9999 2.11141E-1 2.13323E-1 2.48141E-1 2.91339E-1 2.79501E-1 2.65916E-1 2.83018E-1 3.03828E-1 2.88047E-1 2.54508E-1 2.41263E-1 2.47486E-1 3.00882E-1 3.44993E-1 3.47212E-1 3.12851E-1 2.41149E-1 2.13904E-1 1.82984E-1 1.85381E-1 2.04597E-1 1.89408E-1 2.03711E-1 2.72288E-1 3.35816E-1 3.67304E-1 4.28285E-1 3.59938E-1 3.13877E-1 2.23904E-1 2.50029E-1 2.82012E-1 2.57931E-1 2.89917E-1 2.92527E-1 1.82913E-1 1.67638E-1 1.43741E-1 1.39782E-1 9.52004E-2 1.16512E-1 1.3159E-1 1.40903E-1 1.12604E-1 1.19256E-1 7.07462E-2 6.20373E-2 5.36538E-2 4.48908E-2 8.1041E-2 1.14409E-1 7.5784E-2 4.88601E-2 4.71746E-2 7.25972E-2 6.61338E-2 5.71832E-2 4.85789E-2 3.5257E-2 4.80995E-2 3.66066E-2 3.08764E-2 2.14114E-2 2.16082E-2 2.69349E-2 2.00729E-2 3.70795E-2 2.94011E-2 3.81239E-2 3.367E-2 3.07053E-2 2.50925E-2 1.79684E-2 1.66077E-2 1.32057E-2 1.57741E-2 1.45495E-2 1.81107E-2 3.04326E-2 3.55501E-2 5.95771E-2 8.86689E-2 4.16597E-2 4.60388E-2 5.22105E-2 4.43596E-2 4.07244E-2 6.2254E-2 1.37022E-1 9.25818E-2 1.10892E-1 1.38195E-1 1.99539E-1 1.53349E-1 9.72284E-2 6.06591E-2 6.70753E-2 8.91454E-2 1.34381E-1 9.31368E-2 8.05772E-2 6.30751E-2 1.0773E-1 1.59078E-1 1.00414E-1 9.29546E-2 4.95479E-2 2.09027E-2 2.98436E-2 2.08617E-2 2.4013E-2 3.08768E-2 4.58577E-2 4.92236E-2 4.76354E-2 8.25956E-2 1.3342E-1 1.24527E-1 9.13947E-2 1.23773E-1 1.28818E-1 1.27269E-1 8.4253E-2 1.60036E-1 2.5916E-1 3.98744E-1 3.74603E-1 3.21261E-1 2.86053E-1 2.50869E-1 1.47053E-1 2.67608E-1 2.57769E-1 1.78442E-1 3.01057E-1 4.75834E-1 6.20849E-1 5.89067E-1 6.77788E-1 6.32283E-1 5.33588E-1 5.94577E-1 6.55867E-1 -9999 -9999 -9999 -9999 -9999 -9999 -9999 -9999 -9999 -9999 -9999 -9999 -9999 -9999 -9999 -9999
-9999 -9999 -9999 -9999 -9999 -9999 -9999 -9999 -9999 -9999 -9999 -9999 -9999 -9999 -9999 -9999 -9999 -9999 -9999 -9999 -9999 -9999 -9999 -9999 -9999 -9999 -9999 -9999 -9999 -9999 -9999 -9999 -9999 -9999 -9999 -9999 -9999 -9999 -9999 -9999 -9999 -9999 -9999 -9999 -9999 -9999 -9999 -9999 -9999 -9999 -9999 -9999 -9999 -9999 -9999 -9999 -9999 -9999 -9999 -9999 -9999 -9999 -9999 -9999 -9999 -9999 -9999 -9999 -9999 -9999 -9999 -9999 -9999 -9999 -9999 -9999 -9999 -9999 -9999 -9999 -9999 -9999 -9999 -9999 -9999 -9999 -9999 -9999 -9999 -9999 -9999 -9999 -9999 -9999 -9999 -9999 -9999 -9999 -9999 -9999 -9999 -9999 -9999 -9999 -9999 2.07064E-1 2.12109E-1 2.52013E-1 2.45233E-1 2.47657E-1 2.3747E-1 2.56404E-1 2.73735E-1 3.01419E-1 3.09181E-1 2.64325E-1 2.35994E-1 2.5294E-1 3.09506E-1 3.02045E-1 2.43545E-1 2.22311E-1 1.88466E-1 1.80611E-1 1.84943E-1 2.22985E-1 2.0178E-1 2.19271E-1 3.24274E-1 3.90849E-1 3.96815E-1 3.9195E-1 3.80153E-1 2.50106E-1 2.62531E-1 2.43856E-1 2.84675E-1 2.91015E-1 2.49459E-1 2.37533E-1 1.82973E-1 1.44848E-1 1.42925E-1 1.26091E-1 8.01298E-2 5.34969E-2 7.36281E-2 7.12041E-2 7.72767E-2 1.05866E-1 8.47374E-2 4.77001E-2 3.74793E-2 5.09008E-2 6.75583E-2 6.55116E-2 7.71497E-2 4.50472E-2 3.55032E-2 4.99273E-2 7.15486E-2 4.79378E-2 4.63469E-2 3.32323E-2 3.52244E-2 2.89455E-2 2.70573E-2 2.03102E-2 1.43887E-2 1.66873E-2 1.66873E-2 1.93459E-2 1.97427E-2 3.26601E-2 2.38932E-2 1.92967E-2 2.73715E-2 2.16082E-2 1.66372E-2 1.09376E-2 1.00725E-2 1.45614E-2 2.45649E-2 6.14486E-2 8.45007E-2 7.27461E-2 6.34243E-2 3.20974E-2 2.62527E-2 3.47217E-2 3.18617E-2 6.03018E-2 9.79101E-2 6.51091E-2 6.58661E-2 1.05201E-1 1.84839E-1 1.66882E-1 1.2116E-1 6.05844E-2 3.99421E-2 5.04239E-2 8.9127E-2 8.98891E-2 7.82396E-2 4.70611E-2 3.24968E-2 5.64371E-2 9.41289E-2 9.33049E-2 4.87023E-2 2.27989E-2 1.38073E-2 1.47408E-2 1.36105E-2 1.78222E-2 2.38351E-2 2.55641E-2 4.24594E-2 6.54228E-2 1.08254E-1 1.12339E-1 7.92363E-2 7.60342E-2 1.07152E-1 9.73051E-2 8.12028E-2 7.57823E-2 1.86987E-1 2.64113E-1 3.16364E-1 4.07727E-1 4.1903E-1 4.28576E-1 4.06351E-1 2.33314E-1 3.4664E-1 3.75201E-1 2.28047E-1 2.27158E-1 3.98922E-1 6.19747E-1 6.79114E-1 6.64585E-1 6.5402E-1 6.854E-1 -9999 -9999 -9999 -9999 -9999 -9999 -9999 -9999 -9999 -9999 -9999 -9999 -9999 -9999 -9999 -9999 -9999 -9999
-9999 -9999 -9999 -9999 -9999 -9999 -9999 -9999 -9999 -9999 -9999 -9999 -9999 -9999 -9999 -9999 -9999 -9999 -9999 -9999 -9999 -9999 -9999 -9999 -9999 -9999 -9999 -9999 -9999 -9999 -9999 -9999 -9999 -9999 -9999 -9999 -9999 -9999 -9999 -9999 -9999 -9999 -9999 -9999 -9999 -9999 -9999 -9999 -9999 -9999 -9999 -9999 -9999 -9999 -9999 -9999 -9999 -9999 -9999 -9999 -9999 -9999 -9999 -9999 -9999 -9999 -9999 -9999 -9999 -9999 -9999 -9999 -9999 -9999 -9999 -9999 -9999 -9999 -9999 -9999 -9999 -9999 -9999 -9999 -9999 -9999 -9999 -9999 -9999 -9999 -9999 -9999 -9999 -9999 -9999 -9999 -9999 -9999 -9999 -9999 -9999 -9999 -9999 -9999 2.09696E-1 2.05403E-1 2.18537E-1 2.19085E-1 2.25857E-1 2.27127E-1 2.3727E-1 2.34169E-1 2.5204E-1 2.90172E-1 3.43995E-1 3.28463E-1 2.51845E-1 2.44208E-1 2.92125E-1 2.60343E-1 2.33859E-1 2.02191E-1 1.91869E-1 1.8347E-1 1.88741E-1 2.39868E-1 2.13556E-1 2.84925E-1 3.81863E-1 4.12518E-1 3.85173E-1 3.5852E-1 3.41351E-1 2.76159E-1 2.85211E-1 2.77669E-1 2.34258E-1 2.60508E-1 2.28233E-1 1.84308E-1 1.71849E-1 1.42266E-1 1.19137E-1 7.37336E-2 3.86207E-2 2.88024E-2 4.45381E-2 5.15381E-2 4.33046E-2 7.53977E-2 5.85254E-2 2.75069E-2 1.70448E-2 2.75069E-2 2.65178E-2 3.81727E-2 5.58223E-2 3.81727E-2 2.12718E-2 2.65178E-2 3.11744E-2 2.16082E-2 1.86288E-2 2.16082E-2 2.24184E-2 1.49318E-2 1.89286E-2 1.33459E-2 9.92063E-3 8.52463E-3 1.0662E-2 9.55771E-3 1.49323E-2 2.80318E-2 2.4032E-2 1.37535E-2 1.19845E-2 1.1237E-2 7.41304E-3 8.85968E-3 1.4312E-2 2.59223E-2 4.53078E-2 6.44072E-2 4.37405E-2 2.72593E-2 4.04267E-2 2.76824E-2 2.08091E-2 2.47481E-2 2.36495E-2 5.03685E-2 8.52361E-2 4.23884E-2 7.35164E-2 1.34544E-1 1.68105E-1 1.04806E-1 9.68986E-2 6.03402E-2 3.57862E-2 4.9382E-2 6.50237E-2 6.56639E-2 7.85229E-2 5.45244E-2 2.8021E-2 3.75369E-2 4.91326E-2 5.526E-2 2.88362E-2 1.15709E-2 1.66025E-2 1.53613E-2 1.36429E-2 1.57155E-2 2.29733E-2 2.12472E-2 2.73848E-2 4.89842E-2 6.30787E-2 7.3309E-2 3.97417E-2 5.08962E-2 5.46303E-2 7.02659E-2 5.08503E-2 9.60406E-2 1.54381E-1 1.55685E-1 1.68329E-1 2.66229E-1 3.01901E-1 4.56433E-1 4.4891E-1 3.91541E-1 4.70562E-1 2.79476E-1 2.09881E-1 2.47447E-1 4.14535E-1 5.61073E-1 6.63547E-1 6.67056E-1 -9999 -9999 -9999 -9999 -9999 -9999 -9999 -9999 -9999 -9999 -9999 -9999 -9999 -9999 -9999 -9999 -9999 -9999 -9999 -9999
-9999 -9999 -9999 -9999 -9999 -9999 -9999 -9999 -9999 -9999 -9999 -9999 -9999 -9999 -9999 -9999 -9999 -9999 -9999 -9999 -9999 -9999 -9999 -9999 -9999 -9999 -9999 -9999 -9999 -9999 -9999 -9999 -9999 -9999 -9999 -9999 -9999 -9999 -9999 -9999 -9999 -9999 -9999 -9999 -9999 -9999 -9999 -9999 -9999 -9999 -9999 -9999 -9999 -9999 -9999 -9999 -9999 -9999 -9999 -9999 -9999 -9999 -9999 -9999 -9999 -9999 -9999 -9999 -9999 -9999 -9999 -9999 -9999 -9999 -9999 -9999 -9999 -9999 -9999 -9999 -9999 -9999 -9999 -9999 -9999 -9999 -9999 -9999 -9999 -9999 -9999 -9999 -9999 -9999 -9999 -9999 -9999 -9999 -9999 -9999 -9999 -9999 -9999 -9999 2.0778E-1 1.89101E-1 1.99366E-1 2.04743E-1 2.15877E-1 2.176E-1 2.1128E-1 2.27221E-1 2.47216E-1 2.81951E-1 3.41708E-1 3.36848E-1 2.89959E-1 2.60063E-1 2.91526E-1 2.24568E-1 2.10261E-1 1.99168E-1 1.87855E-1 1.78952E-1 1.78128E-1 2.20574E-1 2.61543E-1 3.50711E-1 3.89485E-1 3.6918E-1 3.88383E-1 3.75249E-1 3.15142E-1 3.04487E-1 2.69069E-1 2.53311E-1 2.34396E-1 1.8254E-1 1.91794E-1 1.61569E-1 1.30652E-1 9.24758E-2 6.62976E-2 4.33046E-2 3.48565E-2 5.17598E-2 4.16258E-2 5.15602E-2 4.47891E-2 3.18334E-2 2.75069E-2 1.63976E-2 1.0459E-2 1.57266E-2 1.40733E-2 2.45403E-2 2.6513E-2 2.16082E-2 2.08267E-2 2.00729E-2 1.86329E-2 1.23571E-2 1.23681E-2 1.33593E-2 1.15138E-2 1.1485E-2 1.28996E-2 1.29479E-2 1.06879E-2 8.22096E-3 4.39259E-3 7.44363E-3 1.3532E-2 2.02831E-2 1.57885E-2 1.12757E-2 6.91929E-3 5.92752E-3 7.95394E-3 1.60703E-2 2.41289E-2 3.64123E-2 5.80326E-2 3.7859E-2 3.02896E-2 1.48892E-2 2.30214E-2 1.3579E-2 1.39465E-2 3.00272E-2 4.45506E-2 5.89931E-2 6.02634E-2 5.28487E-2 8.55245E-2 1.56891E-1 1.15571E-1 9.97722E-2 4.78678E-2 3.75904E-2 2.8746E-2 3.32075E-2 4.28933E-2 3.96176E-2 5.51655E-2 3.68188E-2 2.80251E-2 1.78886E-2 2.70596E-2 3.16608E-2 1.77426E-2 1.24967E-2 1.87544E-2 2.42182E-2 1.65546E-2 1.97438E-2 2.49201E-2 2.76856E-2 2.46322E-2 3.05445E-2 2.93763E-2 3.18956E-2 4.11109E-2 4.75683E-2 4.10693E-2 3.65316E-2 4.39045E-2 8.05079E-2 9.01213E-2 1.03356E-1 9.38526E-2 1.50709E-1 2.16295E-1 4.87926E-1 5.59226E-1 5.79453E-1 5.21649E-1 3.31782E-1 2.46311E-1 2.35065E-1 3.76758E-1 4.06104E-1 5.38421E-1 5.4125E-1 6.72305E-1 -9999 -9999 -9999 -9999 -9999 -9999 -9999 -9999 -9999 -9999 -9999 -9999 -9999 -9999 -9999 -9999 -9999 -9999 -9999
-9999 -9999 -9999 -9999 -9999 -9999 -9999 -9999 -9999 -9999 -9999 -9999 -9999 -9999 -9999 -9999 -9999 -9999 -9999 -9999 -9999 -9999 -9999 -9999 -9999 -9999 -9999 -9999 -9999 -9999 -9999 -9999 -9999 -9999 -9999 -9999 -9999 -9999 -9999 -9999 -9999 -9999 -9999 -9999 -9999 -9999 -9999 -9999 -9999 -9999 -9999 -9999 -9999 -9999 -9999 -9999 -9999 -9999 -9999 -9999 -9999 -9999 -9999 -9999 -9999 -9999 -9999 -9999 -9999 -9999 -9999 -9999 -9999 -9999 -9999 -9999 -9999 -9999 -9999 -9999 -9999 -9999 -9999 -9999 -9999 -9999 -9999 -9999 -9999 -9999 -9999 -9999 -9999 -9999 -9999 -9999 -9999 -9999 -9999 -9999 -9999 -9999 -9999 2.10177E-1 1.89992E-1 1.89101E-1 1.96603E-1 1.97061E-1 1.98442E-1 1.84721E-1 1.9801E-1 2.21918E-1 2.40796E-1 2.40746E-1 2.98997E-1 3.54968E-1 3.30079E-1 2.83659E-1 2.6236E-1 2.32296E-1 2.15667E-1 2.0108E-1 1.87908E-1 1.641E-1 1.82249E-1 2.18091E-1 2.91841E-1 3.57889E-1 3.57187E-1 3.70999E-1 3.69889E-1 3.34891E-1 2.86193E-1 2.74454E-1 2.19358E-1 2.01602E-1 2.10595E-1 2.24124E-1 1.85569E-1 1.31258E-1 9.12122E-2 9.43918E-2 8.93347E-2 5.93945E-2 6.62355E-2 1.03526E-1 5.84212E-2 3.5223E-2 2.84302E-2 2.11877E-2 1.83535E-2 1.26649E-2 9.71453E-3 1.69729E-2 2.04259E-2 1.23231E-2 1.53763E-2 2.07339E-2 3.00576E-2 3.33664E-2 2.29985E-2 1.85042E-2 2.31383E-2 1.95453E-2 1.58341E-2 1.55409E-2 1.58299E-2 9.93558E-3 7.16524E-3 6.10259E-3 4.58449E-3 7.45617E-3 9.32748E-3 1.4561E-2 1.29851E-2 7.52464E-3 5.52843E-3 4.5531E-3 5.89031E-3 8.86432E-3 1.73819E-2 3.92539E-2 4.15294E-2 2.10939E-2 1.54893E-2 1.01781E-2 1.51954E-2 1.16217E-2 1.80059E-2 3.59888E-2 8.14941E-2 1.14578E-1 3.61277E-2 5.85508E-2 1.22526E-1 1.35057E-1 8.1756E-2 6.4088E-2 4.43307E-2 2.51536E-2 2.58508E-2 2.98287E-2 2.57485E-2 2.15613E-2 4.12741E-2 2.74414E-2 1.33335E-2 1.22557E-2 1.85826E-2 1.51006E-2 1.89183E-2 2.38326E-2 1.97759E-2 3.05079E-2 1.79356E-2 2.87014E-2 3.46177E-2 5.23532E-2 4.04225E-2 3.85521E-2 3.18528E-2 3.81488E-2 5.7856E-2 7.74933E-2 6.95479E-2 5.33285E-2 5.30679E-2 7.5566E-2 9.3198E-2 8.35285E-2 6.08828E-2 9.60497E-2 1.81326E-1 3.16609E-1 3.21399E-1 4.32164E-1 5.95082E-1 4.81397E-1 4.45636E-1 3.30536E-1 2.7839E-1 2.93041E-1 3.94416E-1 4.32401E-1 6.29685E-1 6.68345E-1 -9999 -9999 -9999 -9999 -9999 -9999 -9999 -9999 -9999 -9999 -9999 -9999 -9999 -9999 -9999 -9999 -9999 -9999
-9999 -9999 -9999 -9999 -9999 -9999 -9999 -9999 -9999 -9999 -9999 -9999 -9999 -9999 -9999 -9999 -9999 -9999 -9999 -9999 -9999 -9999 -9999 -9999 -9999 -9999 -9999 -9999 -9999 -9999 -9999 -9999 -9999 -9999 -9999 -9999 -9999 -9999 -9999 -9999 -9999 -9999 -9999 -9999 -9999 -9999 -9999 -9999 -9999 -9999 -9999 -9999 -9999 -9999 -9999 -9999 -9999 -9999 -9999 -9999 -9999 -9999 -9999 -9999 -9999 -9999 -9999 -9999 -9999 -9999 -9999 -9999 -9999 -9999 -9999 -9999 -9999 -9999 -9999 -9999 -9999 -9999 -9999 -9999 -9999 -9999 -9999 -9999 -9999 -9999 -9999 -9999 -9999 -9999 -9999 -9999 -9999 -9999 -9999 -9999 -9999 -9999 2.11383E-1 1.90662E-1 1.89101E-1 1.88878E-1 1.95917E-1 1.9546E-1 1.86308E-1 1.96458E-1 2.02244E-1 2.12249E-1 2.24949E-1 2.68373E-1 3.17935E-1 3.72158E-1 3.49015E-1 2.75762E-1 2.65742E-1 2.4313E-1 2.13954E-1 1.93503E-1 1.63108E-1 1.6212E-1 2.17903E-1 2.58474E-1 3.45281E-1 3.15444E-1 3.25001E-1 3.66547E-1 3.64052E-1 2.6493E-1 2.4914E-1 2.56197E-1 2.31192E-1 2.40865E-1 2.30689E-1 1.90152E-1 1.23685E-1 9.48365E-2 8.75267E-2 1.28331E-1 1.19089E-1 6.73775E-2 7.81994E-2 9.90548E-2 5.38458E-2 4.92535E-2 4.50343E-2 3.98696E-2 2.71386E-2 1.5725E-2 1.70454E-2 2.6632E-2 3.26968E-2 2.41286E-2 1.99937E-2 1.37685E-2 2.16027E-2 3.39609E-2 3.28288E-2 2.34845E-2 2.51993E-2 2.03501E-2 1.72578E-2 1.48808E-2 1.41355E-2 1.09145E-2 8.11378E-3 8.25781E-3 8.14372E-3 8.28161E-3 7.73793E-3 8.93112E-3 1.13708E-2 6.3239E-3 5.95804E-3 8.02927E-3 9.98836E-3 1.34282E-2 2.53506E-2 4.08561E-2 2.53287E-2 1.30247E-2 7.58822E-3 6.71229E-3 9.68285E-3 1.29628E-2 2.32842E-2 4.00539E-2 7.08429E-2 9.0914E-2 6.98563E-2 9.7681E-2 1.21173E-1 8.26133E-2 5.59603E-2 4.85409E-2 3.59949E-2 2.73582E-2 2.1657E-2 1.37767E-2 1.37338E-2 1.99746E-2 2.59479E-2 1.88276E-2 1.06013E-2 1.17952E-2 2.24745E-2 2.75645E-2 6.3648E-2 7.8006E-2 4.80496E-2 3.68841E-2 2.32861E-2 2.66504E-2 5.56131E-2 8.15817E-2 5.74324E-2 5.45936E-2 4.81961E-2 6.1676E-2 7.83385E-2 1.20011E-1 1.28241E-1 8.1178E-2 7.20534E-2 1.13058E-1 8.54417E-2 7.04731E-2 5.05309E-2 6.5175E-2 1.17719E-1 1.541E-1 1.556E-1 3.18462E-1 5.06748E-1 6.22218E-1 5.18261E-1 4.35135E-1 3.06319E-1 3.36606E-1 4.51128E-1 4.31624E-1 5.16713E-1 5.57809E-1 6.57812E-1 -9999 -9999 -9999 -9999 -9999 -9999 -9999 -9999 -9999 -9999 -9999 -9999 -9999 -9999 -9999 -9999 -9999
-9999 -9999 -9999 -9999 -9999 -9999 -9999 -9999 -9999 -9999 -9999 -9999 -9999 -9999 -9999 -9999 -9999 -9999 -9999 -9999 -9999 -9999 -9999 -9999 -9999 -9999 -9999 -9999 -9999 -9999 -9999 -9999 -9999 -9999 -9999 -9999 -9999 -9999 -9999 -9999 -9999 -9999 -9999 -9999 -9999 -9999 -9999 -9999 -9999 -9999 -9999 -9999 -9999 -9999 -9999 -9999 -9999 -9999 -9999 -9999 -9999 -9999 -9999 -9999 -9999 -9999 -9999 -9999 -9999 -9999 -9999 -9999 -9999 -9999 -9999 -9999 -9999 -9999 -9999 -9999 -9999 -9999 -9999 -9999 -9999 -9999 -9999 -9999 -9999 -9999 -9999 -9999 -9999 -9999 -9999 -9999 -9999 -9999 -9999 -9999 -9999 -9999 1.92684E-1 1.9291E-1 1.94722E-1 2.0286E-1 1.8494E-1 1.89405E-1 1.86968E-1 1.88294E-1 2.02478E-1 2.04369E-1 2.45076E-1 3.03036E-1 3.65327E-1 4.07487E-1 3.37563E-1 2.86973E-1 2.79905E-1 2.70076E-1 1.97298E-1 1.77069E-1 1.62759E-1 1.64346E-1 2.27246E-1 2.85924E-1 2.72725E-1 2.80015E-1 3.43891E-1 3.03653E-1 2.84278E-1 2.37796E-1 2.36301E-1 2.35803E-1 2.14853E-1 2.20023E-1 1.87215E-1 1.72548E-1 1.3607E-1 9.18569E-2 1.25858E-1 1.2458E-1 9.46598E-2 7.38925E-2 8.40931E-2 1.01605E-1 7.88042E-2 6.75471E-2 5.08227E-2 2.76281E-2 2.96043E-2 2.29424E-2 2.7214E-2 4.18538E-2 3.79192E-2 3.22135E-2 1.54961E-2 1.49151E-2 2.35671E-2 3.2285E-2 2.86427E-2 1.66796E-2 1.3781E-2 1.59851E-2 1.11861E-2 1.02202E-2 1.13439E-2 9.21564E-3 9.16468E-3 7.79503E-3 9.74112E-3 6.81932E-3 4.75947E-3 4.58449E-3 7.57389E-3 5.44639E-3 8.65703E-3 1.45745E-2 1.81746E-2 2.44371E-2 3.4237E-2 2.12519E-2 1.99145E-2 1.03923E-2 6.75567E-3 7.49003E-3 1.7558E-2 2.72493E-2 5.39682E-2 5.98021E-2 6.88439E-2 3.92782E-2 6.85446E-2 1.05249E-1 9.42839E-2 5.51975E-2 5.86172E-2 5.9759E-2 4.12383E-2 2.39209E-2 1.39728E-2 8.17071E-3 9.7871E-3 1.47312E-2 1.26797E-2 9.33091E-3 1.05673E-2 1.59323E-2 2.02636E-2 3.58627E-2 1.0413E-1 9.69243E-2 7.42531E-2 4.45639E-2 2.91292E-2 2.5599E-2 4.01734E-2 8.11736E-2 8.89909E-2 7.62707E-2 5.22784E-2 5.98808E-2 9.58783E-2 1.48028E-1 1.91647E-1 1.13761E-1 1.20513E-1 1.37629E-1 1.14503E-1 6.89567E-2 7.54134E-2 1.18056E-1 1.30996E-1 1.55145E-1 2.19354E-1 3.1838E-1 3.94131E-1 5.96353E-1 6.14583E-1 4.60979E-1 4.93105E-1 4.71415E-1 6.06816E-1 4.35476E-1 4.90889E-1 6.40903E-1 6.69088E-1 -9999 -9999 -9999 -9999 -9999 -9999 -9999 -9999 -9999 -9999 -9999 -9999 -9999 -9999 -9999 -9999 -9999
-9999 -9999 -9999 -9999 -9999 -9999 -9999 -9999 -9999 -9999 -9999 -9999 -9999 -9999 -9999 -9999 -9999 -9999 -9999 -9999 -9999 -9999 -9999 -9999 -9999 -9999 -9999 -9999 -9999 -9999 -9999 -9999 -9999 -9999 -9999 -9999 -9999 -9999 -9999 -9999 -9999 -9999 -9999 -9999 -9999 -9999 -9999 -9999 -9999 -9999 -9999 -9999 -9999 -9999 -9999 -9999 -9999 -9999 -9999 -9999 -9999 -9999 -9999 -9999 -9999 -9999 -9999 -9999 -9999 -9999 -9999 -9999 -9999 -9999 -9999 -9999 -9999 -9999 -9999 -9999 -9999 -9999 -9999 -9999 -9999 -9999 -9999 -9999 -9999 -9999 -9999 -9999 -9999 -9999 -9999 -9999 -9999 -9999 -9999 -9999 -9999 1.94268E-1 1.93136E-1 2.03039E-1 2.23523E-1 2.17819E-1 2.18067E-1 2.03774E-1 1.9732E-1 1.96458E-1 1.89024E-1 2.10144E-1 2.56032E-1 3.4115E-1 4.17751E-1 4.05027E-1 3.40813E-1 2.87567E-1 2.96029E-1 3.06284E-1 2.20894E-1 1.77492E-1 1.60207E-1 1.66597E-1 1.95294E-1 2.60596E-1 2.72932E-1 2.7858E-1 2.66696E-1 2.5408E-1 2.13861E-1 2.70216E-1 2.21531E-1 2.31918E-1 2.49881E-1 2.03139E-1 2.03833E-1 1.9597E-1 1.66205E-1 1.37564E-1 1.58515E-1 1.39799E-1 1.22226E-1 1.12489E-1 9.56526E-2 6.43911E-2 3.85746E-2 4.19423E-2 3.53604E-2 2.22396E-2 3.63224E-2 4.33865E-2 3.87132E-2 4.70612E-2 2.93953E-2 1.98998E-2 2.18309E-2 3.55779E-2 2.22645E-2 3.06021E-2 1.59591E-2 1.77601E-2 1.18997E-2 1.10019E-2 9.45299E-3 8.49988E-3 1.05508E-2 7.77211E-3 5.08595E-3 4.82381E-3 4.30785E-3 2.92334E-3 2.42311E-3 2.33382E-3 3.52647E-3 3.66122E-3 7.18276E-3 5.32532E-3 8.64571E-3 1.69023E-2 2.55791E-2 1.84673E-2 1.19845E-2 7.65954E-3 7.54348E-3 1.52135E-2 2.74359E-2 5.45953E-2 6.99887E-2 1.09484E-1 1.29571E-1 7.10963E-2 9.11243E-2 9.84564E-2 5.8869E-2 4.69571E-2 5.63573E-2 4.81299E-2 3.13239E-2 1.86446E-2 1.00335E-2 7.56859E-3 9.05274E-3 9.37774E-3 9.35045E-3 1.00253E-2 1.34397E-2 2.30788E-2 2.79902E-2 3.65443E-2 3.68322E-2 4.28913E-2 1.18457E-1 1.35998E-1 3.27118E-2 3.18961E-2 5.16934E-2 7.6173E-2 1.17756E-1 7.69804E-2 6.27319E-2 8.80419E-2 9.92514E-2 1.58588E-1 2.38587E-1 1.51068E-1 1.87303E-1 1.92599E-1 1.41551E-1 8.03404E-2 1.27378E-1 1.88129E-1 2.3339E-1 3.51965E-1 4.64566E-1 5.62013E-1 6.02709E-1 6.27828E-1 6.18377E-1 6.24456E-1 6.47877E-1 6.45534E-1 5.9745E-1 5.74664E-1 -9999 -9999 -9999 -9999 -9999 -9999 -9999 -9999 -9999 -9999 -9999 -9999 -9999 -9999 -9999 -9999 -9999 -9999 -9999 -9999
-9999 -9999 -9999 -9999 -9999 -9999 -9999 -9999 -9999 -9999 -9999 -9999 -9999 -9999 -9999 -9999 -9999 -9999 -9999 -9999 -9999 -9999 -9999 -9999 -9999 -9999 -9999 -9999 -9999 -9999 -9999 -9999 -9999 -9999 -9999 -9999 -9999 -9999 -9999 -9999 -9999 -9999 -9999 -9999 -9999 -9999 -9999 -9999 -9999 -9999 -9999 -9999 -9999 -9999 -9999 -9999 -9999 -9999 -9999 -9999 -9999 -9999 -9999 -9999 -9999 -9999 -9999 -9999 -9999 -9999 -9999 -9999 -9999 -9999 -9999 -9999 -9999 -9999 -9999 -9999 -9999 -9999 -9999 -9999 -9999 -9999 -9999 -9999 -9999 -9999 -9999 -9999 -9999 -9999 -9999 -9999 -9999 -9999 -9999 -9999 1.97236E-1 1.93588E-1 1.94722E-1 2.20767E-1 2.50948E-1 2.54718E-1 2.80415E-1 2.85191E-1 2.23628E-1 1.91877E-1 1.8153E-1 2.02545E-1 2.36855E-1 3.0895E-1 4.33433E-1 4.37711E-1 3.64469E-1 2.99668E-1 3.0062E-1 3.62659E-1 2.54404E-1 1.87273E-1 1.76959E-1 1.68426E-1 1.92746E-1 2.08373E-1 2.05754E-1 1.86234E-1 1.76118E-1 1.7046E-1 2.20387E-1 2.74541E-1 2.14387E-1 2.74816E-1 1.93716E-1 1.91461E-1 1.82436E-1 1.69037E-1 1.56826E-1 1.32507E-1 1.24256E-1 8.24175E-2 6.63526E-2 7.16513E-2 8.50985E-2 5.96913E-2 4.28818E-2 2.8181E-2 2.24156E-2 2.63195E-2 3.89966E-2 5.9332E-2 4.92448E-2 3.57541E-2 2.08964E-2 1.85293E-2 3.10161E-2 3.90345E-2 3.52473E-2 2.62119E-2 1.54699E-2 1.25465E-2 1.35379E-2 9.72055E-3 6.1233E-3 7.88872E-3 7.3963E-3 7.68677E-3 4.36081E-3 3.18064E-3 2.23487E-3 2.55419E-3 3.47981E-3 2.44741E-3 1.88131E-3 2.35661E-3 2.84357E-3 2.94765E-3 6.72971E-3 1.3145E-2 1.71022E-2 8.79487E-3 5.99843E-3 5.6977E-3 1.02816E-2 1.92584E-2 3.85801E-2 8.05059E-2 1.02448E-1 1.3433E-1 6.42268E-2 9.3741E-2 9.05368E-2 7.02877E-2 5.53667E-2 3.43876E-2 4.25723E-2 3.4595E-2 2.16198E-2 1.45745E-2 9.34764E-3 6.27944E-3 9.75791E-3 1.36757E-2 1.42234E-2 1.52637E-2 1.63243E-2 1.68846E-2 1.8529E-2 1.8481E-2 1.91904E-2 3.0225E-2 6.34819E-2 1.48569E-1 4.74734E-2 3.33429E-2 6.21606E-2 1.15454E-1 2.53573E-1 9.54866E-2 7.0321E-2 8.83816E-2 1.20959E-1 1.83861E-1 2.59148E-1 2.8442E-1 2.9229E-1 2.24408E-1 1.29667E-1 1.18092E-1 1.46375E-1 2.05757E-1 2.76836E-1 3.27227E-1 4.93411E-1 5.44641E-1 5.85122E-1 6.16814E-1 6.08978E-1 6.35323E-1 6.33714E-1 6.31295E-1 6.49602E-1 -9999 -9999 -9999 -9999 -9999 -9999 -9999 -9999 -9999 -9999 -9999 -9999 -9999 -9999 -9999 -9999 -9999 -9999 -9999 -9999 -9999
-9999 -9999 -9999 -9999 -9999 -9999 -9999 -9999 -9999 -9999 -9999 -9999 -9999 -9999 -9999 -9999 -9999 -9999 -9999 -9999 -9999 -9999 -9999 -9999 -9999 -9999 -9999 -9999 -9999 -9999 -9999 -9999 -9999 -9999 -9999 -9999 -9999 -9999 -9999 -9999 -9999 -9999 -9999 -9999 -9999 -9999 -9999 -9999 -9999 -9999 -9999 -9999 -9999 -9999 -9999 -9999 -9999 -9999 -9999 -9999 -9999 -9999 -9999 -9999 -9999 -9999 -9999 -9999 -9999 -9999 -9999 -9999 -9999 -9999 -9999 -9999 -9999 -9999 -9999 -9999 -9999 -9999 -9999 -9999 -9999 -9999 -9999 -9999 -9999 -9999 -9999 -9999 -9999 -9999 -9999 -9999 -9999 -9999 -9999 2.00006E-1 1.97236E-1 1.94495E-1 1.9609E-1 2.01431E-1 2.38556E-1 2.53618E-1 2.75688E-1 2.7052E-1 2.69445E-1 2.29277E-1 1.95555E-1 2.07089E-1 2.08456E-1 2.87044E-1 4.27034E-1 4.48531E-1 3.5782E-1 2.90883E-1 3.72014E-1 3.91459E-1 2.80374E-1 1.77079E-1 1.79304E-1 2.22647E-1 2.95656E-1 2.888E-1 3.08326E-1 2.60312E-1 2.25279E-1 1.69846E-1 2.4085E-1 2.30616E-1 1.98989E-1 2.4003E-1 1.82446E-1 1.51159E-1 1.60114E-1 1.42341E-1 1.02452E-1 8.69546E-2 1.24143E-1 8.13578E-2 6.10419E-2 5.34111E-2 6.8303E-2 4.99314E-2 3.85617E-2 2.81318E-2 3.55765E-2 4.80742E-2 5.59603E-2 6.6037E-2 4.2305E-2 2.39286E-2 2.19909E-2 2.12325E-2 2.54642E-2 3.89132E-2 2.72246E-2 1.52704E-2 1.11571E-2 9.01647E-3 8.05755E-3 6.44664E-3 6.6196E-3 5.59579E-3 4.20008E-3 3.82321E-3 3.76268E-3 2.93207E-3 2.54515E-3 4.45995E-3 3.74641E-3 2.15964E-3 1.88166E-3 2.02823E-3 2.73904E-3 4.99053E-3 7.53056E-3 1.30276E-2 1.22555E-2 6.73198E-3 3.13983E-3 6.84308E-3 1.79547E-2 2.78752E-2 5.14368E-2 4.77177E-2 5.30803E-2 2.79468E-2 5.8157E-2 9.34608E-2 6.68867E-2 4.41274E-2 5.0928E-2 4.12139E-2 2.34976E-2 2.92046E-2 1.76231E-2 1.21048E-2 7.87695E-3 6.29735E-3 8.76836E-3 2.78563E-2 3.62839E-2 4.19376E-2 4.1726E-2 4.97195E-2 2.81569E-2 1.91734E-2 1.7619E-2 2.55983E-2 4.21636E-2 1.68646E-1 1.69711E-1 4.23938E-2 6.31215E-2 2.45411E-1 1.53142E-1 1.2641E-1 1.04516E-1 8.62777E-2 1.01657E-1 9.93796E-2 1.52798E-1 2.46793E-1 3.41081E-1 2.18801E-1 1.48947E-1 1.93528E-1 1.84285E-1 1.50744E-1 2.39325E-1 2.55155E-1 3.52826E-1 4.18902E-1 5.27067E-1 6.33787E-1 6.06497E-1 6.23314E-1 6.23084E-1 6.5296E-1 -9999 -9999 -9999 -9999 -9999 -9999 -9999 -9999 -9999 -9999 -9999 -9999 -9999 -9999 -9999 -9999 -9999 -9999 -9999 -9999 -9999 -9999
-9999 -9999 -9999 -9999 -9999 -9999 -9999 -9999 -9999 -9999 -9999 -9999 -9999 -9999 -9999 -9999 -9999 -9999 -9999 -9999 -9999 -9999 -9999 -9999 -9999 -9999 -9999 -9999 -9999 -9999 -9999 -9999 -9999 -9999 -9999 -9999 -9999 -9999 -9999 -9999 -9999 -9999 -9999 -9999 -9999 -9999 -9999 -9999 -9999 -9999 -9999 -9999 -9999 -9999 -9999 -9999 -9999 -9999 -9999 -9999 -9999 -9999 -9999 -9999 -9999 -9999 -9999 -9999 -9999 -9999 -9999 -9999 -9999 -9999 -9999 -9999 -9999 -9999 -9999 -9999 -9999 -9999 -9999 -9999 -9999 -9999 -9999 -9999 -9999 -9999 -9999 -9999 -9999 -9999 -9999 -9999 -9999 -9999 2.02336E-1 2.00006E-1 1.98848E-1 1.97006E-1 1.86035E-1 1.91812E-1 2.09777E-1 2.28435E-1 2.29471E-1 2.45485E-1 2.7346E-1 2.67236E-1 2.10568E-1 1.92879E-1 2.1726E-1 2.99132E-1 4.37796E-1 4.23483E-1 3.50853E-1 3.20246E-1 4.05044E-1 3.96338E-1 2.67344E-1 1.81612E-1 1.98274E-1 2.84124E-1 3.36405E-1 2.98946E-1 3.25948E-1 2.53482E-1 2.35762E-1 1.82736E-1 2.21886E-1 2.46547E-1 2.57228E-1 2.34271E-1 1.87674E-1 1.73348E-1 1.68465E-1 1.49077E-1 9.93563E-2 1.2023E-1 1.19866E-1 9.19132E-2 8.35031E-2 4.53625E-2 3.88881E-2 3.35933E-2 2.32265E-2 2.24184E-2 4.72424E-2 6.76865E-2 7.2177E-2 4.48975E-2 3.00174E-2 1.82581E-2 3.07516E-2 3.60613E-2 3.78479E-2 3.99995E-2 2.7375E-2 1.39377E-2 9.23447E-3 6.96232E-3 6.6019E-3 6.21248E-3 7.77201E-3 7.07833E-3 4.53697E-3 5.69507E-3 6.35225E-3 4.38761E-3 3.94916E-3 4.95149E-3 2.75762E-3 2.36414E-3 2.95338E-3 2.44741E-3 4.63036E-3 7.53056E-3 9.07557E-3 8.11449E-3 6.24692E-3 4.2529E-3 3.11842E-3 6.8175E-3 1.06511E-2 1.92542E-2 3.32881E-2 4.76355E-2 3.20886E-2 4.36087E-2 7.1716E-2 6.22499E-2 4.14541E-2 3.61841E-2 4.66891E-2 3.45389E-2 1.69023E-2 2.14779E-2 1.31399E-2 1.35295E-2 6.74758E-3 9.64676E-3 1.23838E-2 4.53221E-2 6.31804E-2 7.29481E-2 7.2841E-2 8.63896E-2 8.24667E-2 2.34524E-2 2.8646E-2 2.84056E-2 4.9543E-2 1.51862E-1 2.4229E-1 2.11532E-1 2.11658E-1 3.16486E-1 1.91655E-1 1.22423E-1 1.44018E-1 1.36303E-1 9.21339E-2 1.05089E-1 1.55493E-1 2.66542E-1 3.41081E-1 2.13397E-1 1.87986E-1 2.86118E-1 2.44131E-1 1.61972E-1 3.67493E-1 3.53704E-1 4.37513E-1 5.62098E-1 6.11435E-1 6.13202E-1 6.02655E-1 6.30999E-1 6.20015E-1 -9999 -9999 -9999 -9999 -9999 -9999 -9999 -9999 -9999 -9999 -9999 -9999 -9999 -9999 -9999 -9999 -9999 -9999 -9999 -9999 -9999 -9999 -9999
-9999 -9999 -9999 -9999 -9999 -9999 -9999 -9999 -9999 -9999 -9999 -9999 -9999 -9999 -9999 -9999 -9999 -9999 -9999 -9999 -9999 -9999 -9999 -9999 -9999 -9999 -9999 -9999 -9999 -9999 -9999 -9999 -9999 -9999 -9999 -9999 -9999 -9999 -9999 -9999 -9999 -9999 -9999 -9999 -9999 -9999 -9999 -9999 -9999 -9999 -9999 -9999 -9999 -9999 -9999 -9999 -9999 -9999 -9999 -9999 -9999 -9999 -9999 -9999 -9999 -9999 -9999 -9999 -9999 -9999 -9999 -9999 -9999 -9999 -9999 -9999 -9999 -9999 -9999 -9999 -9999 -9999 -9999 -9999 -9999 -9999 -9999 -9999 -9999 -9999 -9999 -9999 -9999 -9999 -9999 -9999 -9999 2.03509E-1 2.02336E-1 2.00935E-1 1.9931E-1 1.87136E-1 1.84721E-1 1.84503E-1 1.86695E-1 1.82991E-1 1.92048E-1 2.22121E-1 2.49872E-1 2.63552E-1 2.33456E-1 2.04418E-1 2.40927E-1 3.39342E-1 4.12035E-1 4.15714E-1 3.50272E-1 3.48795E-1 3.99862E-1 3.81699E-1 2.58353E-1 1.78614E-1 2.09629E-1 3.07708E-1 3.20915E-1 3.20027E-1 3.08422E-1 2.89201E-1 1.9609E-1 1.88019E-1 2.24531E-1 2.09835E-1 1.88643E-1 1.9378E-1 2.02011E-1 1.74837E-1 1.42324E-1 1.16847E-1 8.84817E-2 8.51574E-2 1.04404E-1 6.24901E-2 4.83248E-2 4.99475E-2 4.9267E-2 3.70707E-2 2.50309E-2 3.87659E-2 5.89365E-2 5.29688E-2 6.6471E-2 3.17852E-2 1.96788E-2 2.14294E-2 3.12602E-2 4.80926E-2 3.61315E-2 3.13675E-2 3.09754E-2 1.54868E-2 5.6143E-3 5.65606E-3 7.94049E-3 7.44161E-3 1.09428E-2 9.25284E-3 6.2601E-3 8.3078E-3 8.66036E-3 5.77466E-3 6.1435E-3 5.12491E-3 3.66387E-3 2.90176E-3 2.1683E-3 2.27036E-3 3.30402E-3 3.82951E-3 3.81946E-3 3.66759E-3 2.70485E-3 2.58938E-3 3.89158E-3 7.06282E-3 1.1046E-2 1.8559E-2 2.77711E-2 4.13962E-2 2.51023E-2 5.4736E-2 6.37005E-2 4.07732E-2 3.18773E-2 2.96345E-2 2.75882E-2 1.62881E-2 1.25632E-2 1.5696E-2 8.00947E-3 7.32423E-3 5.33993E-3 9.63667E-3 1.63226E-2 7.23131E-2 1.03447E-1 1.22526E-1 1.03688E-1 1.44235E-1 1.06759E-1 7.19145E-2 5.04059E-2 3.56133E-2 2.94824E-2 4.99602E-2 2.08462E-1 3.49311E-1 3.09254E-1 3.69106E-1 2.31278E-1 1.61663E-1 1.94078E-1 1.90384E-1 9.6291E-2 1.20391E-1 1.87235E-1 2.88212E-1 3.49589E-1 3.00135E-1 3.26026E-1 3.57153E-1 2.48541E-1 2.16636E-1 3.90116E-1 5.63212E-1 5.93293E-1 5.74034E-1 6.19004E-1 6.19758E-1 5.8803E-1 5.97153E-1 6.16758E-1 -9999 -9999 -9999 -9999 -9999 -9999 -9999 -9999 -9999 -9999 -9999 -9999 -9999 -9999 -9999 -9999 -9999 -9999 -9999 -9999 -9999 -9999 -9999
-9999 -9999 -9999 -9999 -9999 -9999 -9999 -9999 -9999 -9999 -9999 -9999 -9999 -9999 -9999 -9999 -9999 -9999 -9999 -9999 -9999 -9999 -9999 -9999 -9999 -9999 -9999 -9999 -9999 -9999 -9999 -9999 -9999 -9999 -9999 -9999 -9999 -9999 -9999 -9999 -9999 -9999 -9999 -9999 -9999 -9999 -9999 -9999 -9999 -9999 -9999 -9999 -9999 -9999 -9999 -9999 -9999 -9999 -9999 -9999 -9999 -9999 -9999 -9999 -9999 -9999 -9999 -9999 -9999 -9999 -9999 -9999 -9999 -9999 -9999 -9999 -9999 -9999 -9999 -9999 -9999 -9999 -9999 -9999 -9999 -9999 -9999 -9999 -9999 -9999 -9999 -9999 -9999 -9999 -9999 -9999 2.03979E-1 2.02336E-1 2.01635E-1 2.00935E-1 1.81848E-1 1.79914E-1 1.84285E-1 1.81684E-1 1.64431E-1 1.73852E-1 1.87641E-1 1.98713E-1 2.12252E-1 2.49657E-1 2.6616E-1 2.27286E-1 2.60881E-1 3.35415E-1 4.06792E-1 4.04488E-1 3.30019E-1 3.43232E-1 3.63475E-1 3.77415E-1 2.33822E-1 1.81879E-1 2.20447E-1 2.83879E-1 2.91745E-1 3.3373E-1 3.25311E-1 2.3616E-1 1.65524E-1 1.92712E-1 2.37527E-1 2.37969E-1 2.07724E-1 1.80005E-1 1.35106E-1 1.48266E-1 1.48641E-1 1.16101E-1 7.59874E-2 8.70758E-2 5.17864E-2 5.66683E-2 6.45532E-2 6.66784E-2 4.29103E-2 3.15887E-2 4.37928E-2 5.52223E-2 5.45921E-2 6.55685E-2 4.74895E-2 2.66562E-2 3.14681E-2 4.64629E-2 3.81004E-2 4.91502E-2 2.46267E-2 1.72507E-2 2.01957E-2 1.04661E-2 7.74499E-3 1.03191E-2 1.02888E-2 1.24087E-2 1.41297E-2 1.00821E-2 1.01256E-2 7.6653E-3 7.41573E-3 3.39306E-3 2.69029E-3 2.24665E-3 2.76273E-3 2.19067E-3 1.85855E-3 1.6811E-3 1.49709E-3 2.17365E-3 2.42715E-3 2.92007E-3 2.50394E-3 5.08676E-3 7.63243E-3 7.90211E-3 2.07864E-2 3.35047E-2 5.54605E-2 3.48591E-2 4.3975E-2 5.44557E-2 4.57963E-2 2.51336E-2 2.37869E-2 2.11622E-2 2.00736E-2 1.21048E-2 7.13959E-3 9.22801E-3 5.42879E-3 4.98263E-3 8.33279E-3 8.29859E-3 1.21143E-2 5.12472E-2 9.97434E-2 1.22526E-1 1.3808E-1 1.43706E-1 1.70581E-1 1.2663E-1 1.53844E-1 3.48519E-2 3.17187E-2 5.89796E-2 8.26804E-2 1.26679E-1 2.22148E-1 1.76782E-1 2.27885E-1 2.05784E-1 2.42607E-1 1.4914E-1 9.35631E-2 1.291E-1 1.74041E-1 2.77957E-1 3.38974E-1 3.84544E-1 4.11589E-1 4.32167E-1 4.36411E-1 3.41843E-1 3.84435E-1 5.46616E-1 5.46597E-1 5.52628E-1 5.03166E-1 5.38612E-1 5.92991E-1 5.76419E-1 -9999 -9999 -9999 -9999 -9999 -9999 -9999 -9999 -9999 -9999 -9999 -9999 -9999 -9999 -9999 -9999 -9999 -9999 -9999 -9999 -9999 -9999 -9999 -9999
-9999 -9999 -9999 -9999 -9999 -9999 -9999 -9999 -9999 -9999 -9999 -9999 -9999 -9999 -9999 -9999 -9999 -9999 -9999 -9999 -9999 -9999 -9999 -9999 -9999 -9999 -9999 -9999 -9999 -9999 -9999 -9999 -9999 -9999 -9999 -9999 -9999 -9999 -9999 -9999 -9999 -9999 -9999 -9999 -9999 -9999 -9999 -9999 -9999 -9999 -9999 -9999 -9999 -9999 -9999 -9999 -9999 -9999 -9999 -9999 -9999 -9999 -9999 -9999 -9999 -9999 -9999 -9999 -9999 -9999 -9999 -9999 -9999 -9999 -9999 -9999 -9999 -9999 -9999 -9999 -9999 -9999 -9999 -9999 -9999 -9999 -9999 -9999 -9999 -9999 -9999 -9999 -9999 -9999 -9999 2.05869E-1 2.03744E-1 2.02336E-1 2.01401E-1 1.8358E-1 1.8228E-1 1.87577E-1 1.84285E-1 1.6503E-1 1.62844E-1 1.69522E-1 1.74269E-1 1.79806E-1 1.93222E-1 2.35277E-1 2.71358E-1 2.63124E-1 2.70821E-1 3.91288E-1 4.15569E-1 3.99085E-1 2.94415E-1 3.46946E-1 3.47843E-1 3.41025E-1 2.20835E-1 1.77173E-1 2.39239E-1 2.86567E-1 3.00815E-1 3.03567E-1 2.73819E-1 1.94869E-1 1.74576E-1 2.29995E-1 2.20303E-1 2.46167E-1 2.14207E-1 1.94968E-1 1.4186E-1 1.35445E-1 1.1458E-1 1.0337E-1 7.01774E-2 8.89826E-2 6.58792E-2 8.82744E-2 8.26157E-2 5.49763E-2 4.10008E-2 3.76616E-2 4.68862E-2 6.80257E-2 6.82718E-2 6.13315E-2 5.03715E-2 5.1493E-2 4.81373E-2 5.33625E-2 4.23938E-2 3.23986E-2 1.56645E-2 1.82645E-2 2.60887E-2 2.3202E-2 1.85465E-2 1.94367E-2 1.77722E-2 1.33449E-2 8.21276E-3 5.46072E-3 6.39817E-3 3.77102E-3 5.75842E-3 4.39217E-3 1.91327E-3 1.62589E-3 1.56461E-3 1.02695E-3 1.5124E-3 2.65668E-3 2.86377E-3 2.5588E-3 4.01364E-3 3.08695E-3 4.44222E-3 1.00472E-2 9.94196E-3 7.06282E-3 1.2373E-2 2.24527E-2 1.87134E-2 2.52875E-2 4.25992E-2 4.17938E-2 2.28057E-2 2.12278E-2 1.25619E-2 1.55139E-2 1.0037E-2 6.72669E-3 3.52464E-3 5.64893E-3 4.31673E-3 4.12374E-3 1.00572E-2 1.63118E-2 2.12746E-2 3.33424E-2 8.77059E-2 1.06961E-1 1.44235E-1 1.90678E-1 2.30755E-1 1.90678E-1 1.79888E-1 5.29105E-2 4.31585E-2 6.17075E-2 7.45004E-2 9.00064E-2 1.63625E-1 2.36689E-1 2.34278E-1 1.98776E-1 1.63831E-1 1.49485E-1 1.23084E-1 1.05808E-1 1.42768E-1 1.93171E-1 2.5417E-1 3.3483E-1 3.79461E-1 3.81263E-1 4.16069E-1 4.88937E-1 5.25134E-1 5.34704E-1 4.66667E-1 5.01632E-1 4.33157E-1 4.31998E-1 5.35519E-1 -9999 -9999 -9999 -9999 -9999 -9999 -9999 -9999 -9999 -9999 -9999 -9999 -9999 -9999 -9999 -9999 -9999 -9999 -9999 -9999 -9999 -9999 -9999 -9999 -9999
-9999 -9999 -9999 -9999 -9999 -9999 -9999 -9999 -9999 -9999 -9999 -9999 -9999 -9999 -9999 -9999 -9999 -9999 -9999 -9999 -9999 -9999 -9999 -9999 -9999 -9999 -9999 -9999 -9999 -9999 -9999 -9999 -9999 -9999 -9999 -9999 -9999 -9999 -9999 -9999 -9999 -9999 -9999 -9999 -9999 -9999 -9999 -9999 -9999 -9999 -9999 -9999 -9999 -9999 -9999 -9999 -9999 -9999 -9999 -9999 -9999 -9999 -9999 -9999 -9999 -9999 -9999 -9999 -9999 -9999 -9999 -9999 -9999 -9999 -9999 -9999 -9999 -9999 -9999 -9999 -9999 -9999 -9999 -9999 -9999 -9999 -9999 -9999 -9999 -9999 -9999 -9999 -9999 -9999 2.05632E-1 2.04686E-1 2.04686E-1 2.0445E-1 1.85544E-1 1.84451E-1 1.84669E-1 1.90691E-1 1.71524E-1 1.67442E-1 1.69931E-1 1.67693E-1 1.54515E-1 1.75359E-1 1.95319E-1 2.15971E-1 2.20455E-1 2.50365E-1 2.96816E-1 4.13073E-1 4.13842E-1 3.58396E-1 2.91411E-1 2.95319E-1 3.40374E-1 3.02686E-1 2.09026E-1 2.05272E-1 2.60605E-1 2.87499E-1 3.13763E-1 3.1882E-1 2.84266E-1 1.87692E-1 1.94523E-1 2.46705E-1 1.83384E-1 1.884E-1 2.00158E-1 1.63088E-1 1.17405E-1 1.38515E-1 1.27986E-1 1.24332E-1 1.07058E-1 1.06242E-1 1.0009E-1 8.87259E-2 5.61102E-2 4.59917E-2 3.85081E-2 6.45066E-2 8.01205E-2 8.38897E-2 5.58392E-2 6.70867E-2 5.89772E-2 6.05135E-2 3.46372E-2 3.03228E-2 2.3274E-2 1.90133E-2 1.1044E-2 1.44869E-2 1.52889E-2 1.8549E-2 1.68137E-2 1.57715E-2 8.10877E-3 1.0317E-2 6.35054E-3 3.46882E-3 4.58876E-3 3.96141E-3 4.93658E-3 4.37233E-3 2.59765E-3 2.01005E-3 9.94065E-4 1.00023E-3 1.96735E-3 3.64902E-3 5.74884E-3 4.26062E-3 7.78225E-3 1.59051E-2 1.57321E-2 1.10099E-2 8.66723E-3 6.12275E-3 8.5789E-3 2.41993E-2 1.81003E-2 3.04732E-2 3.5552E-2 7.09486E-2 5.09012E-2 1.64051E-2 1.1516E-2 8.34293E-3 5.31674E-3 2.73225E-3 2.42132E-3 2.90736E-3 2.65274E-3 3.05929E-3 7.48107E-3 1.8993E-2 3.43886E-2 3.99235E-2 4.61337E-2 6.07951E-2 6.57639E-2 9.68986E-2 8.28255E-2 1.18893E-1 2.42366E-1 1.76606E-1 7.59272E-2 1.00065E-1 1.45373E-1 1.56305E-1 1.83571E-1 2.22297E-1 2.0103E-1 1.66239E-1 1.34927E-1 1.93201E-1 1.32834E-1 7.52148E-2 8.26563E-2 1.21323E-1 1.21758E-1 1.74653E-1 2.43611E-1 1.94058E-1 2.97858E-1 3.5653E-1 4.09452E-1 3.90852E-1 3.79759E-1 4.14502E-1 4.49837E-1 4.3074E-1 5.07163E-1 -9999 -9999 -9999 -9999 -9999 -9999 -9999 -9999 -9999 -9999 -9999 -9999 -9999 -9999 -9999 -9999 -9999 -9999 -9999 -9999 -9999 -9999 -9999 -9999 -9999
-9999 -9999 -9999 -9999 -9999 -9999 -9999 -9999 -9999 -9999 -9999 -9999 -9999 -9999 -9999 -9999 -9999 -9999 -9999 -9999 -9999 -9999 -9999 -9999 -9999 -9999 -9999 -9999 -9999 -9999 -9999 -9999 -9999 -9999 -9999 -9999 -9999 -9999 -9999 -9999 -9999 -9999 -9999 -9999 -9999 -9999 -9999 -9999 -9999 -9999 -9999 -9999 -9999 -9999 -9999 -9999 -9999 -9999 -9999 -9999 -9999 -9999 -9999 -9999 -9999 -9999 -9999 -9999 -9999 -9999 -9999 -9999 -9999 -9999 -9999 -9999 -9999 -9999 -9999 -9999 -9999 -9999 -9999 -9999 -9999 -9999 -9999 -9999 -9999 -9999 -9999 -9999 -9999 -9999 2.0445E-1 1.97181E-1 2.05869E-1 1.88854E-1 1.87745E-1 1.86642E-1 1.93844E-1 1.77159E-1 1.81263E-1 1.7721E-1 1.72193E-1 1.5263E-1 1.51881E-1 1.64473E-1 1.91699E-1 2.00412E-1 2.24528E-1 2.57508E-1 3.57233E-1 4.11733E-1 3.85894E-1 3.92521E-1 3.20727E-1 3.27793E-1 3.18148E-1 2.8597E-1 2.84295E-1 2.91429E-1 2.87188E-1 2.88851E-1 2.85641E-1 2.94214E-1 2.6645E-1 1.95206E-1 1.89075E-1 2.28797E-1 2.15231E-1 1.8297E-1 2.05562E-1 1.62468E-1 1.14252E-1 1.27156E-1 1.22576E-1 9.37233E-2 7.17851E-2 7.4538E-2 7.57425E-2 7.32526E-2 4.45962E-2 4.68185E-2 4.12335E-2 4.89977E-2 6.95834E-2 6.53703E-2 3.61386E-2 4.17889E-2 2.80232E-2 3.4572E-2 3.32713E-2 3.56723E-2 1.46695E-2 1.05204E-2 1.08755E-2 1.21059E-2 9.59696E-3 1.49883E-2 1.47727E-2 7.65737E-3 4.70827E-3 4.89436E-3 5.7411E-3 4.32358E-3 2.13925E-3 2.79105E-3 2.10242E-3 2.13824E-3 1.81614E-3 1.01199E-3 7.95896E-4 1.00019E-3 1.5124E-3 2.86377E-3 5.35582E-3 9.74426E-3 1.00915E-2 1.58696E-2 1.76673E-2 1.36803E-2 7.2182E-3 7.11518E-3 1.39394E-2 2.35605E-2 1.5781E-2 1.97891E-2 1.97875E-2 2.56444E-2 4.47107E-2 2.9588E-2 1.05334E-2 7.31811E-3 4.59846E-3 1.95368E-3 1.79524E-3 1.78715E-3 3.12218E-3 5.00024E-3 8.71582E-3 2.20172E-2 2.55479E-2 3.06618E-2 2.04127E-2 2.94505E-2 5.99183E-2 5.03215E-2 4.56726E-2 8.7458E-2 1.37995E-1 2.57467E-1 2.82725E-1 1.64262E-1 2.07503E-1 2.36713E-1 2.36701E-1 2.22787E-1 2.28069E-1 2.15124E-1 2.37476E-1 2.25211E-1 1.48844E-1 8.45105E-2 7.17344E-2 6.91537E-2 5.57272E-2 8.25214E-2 1.66659E-1 1.68409E-1 2.08967E-1 2.15996E-1 2.49472E-1 2.15721E-1 2.48251E-1 2.62387E-1 4.20794E-1 4.12315E-1 5.54983E-1 -9999 -9999 -9999 -9999 -9999 -9999 -9999 -9999 -9999 -9999 -9999 -9999 -9999 -9999 -9999 -9999 -9999 -9999 -9999 -9999 -9999 -9999 -9999 -9999 -9999
-9999 -9999 -9999 -9999 -9999 -9999 -9999 -9999 -9999 -9999 -9999 -9999 -9999 -9999 -9999 -9999 -9999 -9999 -9999 -9999 -9999 -9999 -9999 -9999 -9999 -9999 -9999 -9999 -9999 -9999 -9999 -9999 -9999 -9999 -9999 -9999 -9999 -9999 -9999 -9999 -9999 -9999 -9999 -9999 -9999 -9999 -9999 -9999 -9999 -9999 -9999 -9999 -9999 -9999 -9999 -9999 -9999 -9999 -9999 -9999 -9999 -9999 -9999 -9999 -9999 -9999 -9999 -9999 -9999 -9999 -9999 -9999 -9999 -9999 -9999 -9999 -9999 -9999 -9999 -9999 -9999 -9999 -9999 -9999 -9999 -9999 -9999 -9999 -9999 -9999 -9999 -9999 -9999 1.97181E-1 1.96264E-1 2.03979E-1 1.88632E-1 1.9019E-1 1.89967E-1 1.95891E-1 1.78007E-1 1.77794E-1 1.82126E-1 1.77633E-1 1.56994E-1 1.59357E-1 1.56656E-1 1.61505E-1 1.72626E-1 2.10166E-1 2.52823E-1 3.17876E-1 3.87533E-1 3.80442E-1 4.14745E-1 4.1345E-1 3.75342E-1 3.55863E-1 3.31066E-1 3.38463E-1 3.13676E-1 3.04152E-1 3.01855E-1 2.83629E-1 3.19869E-1 3.03606E-1 2.45675E-1 1.64685E-1 1.69121E-1 2.12492E-1 2.15967E-1 1.72024E-1 1.49754E-1 1.64272E-1 1.41419E-1 1.30873E-1 9.60605E-2 8.97646E-2 6.58666E-2 7.7907E-2 8.68545E-2 8.67342E-2 5.90691E-2 7.63421E-2 6.99687E-2 6.55685E-2 6.3707E-2 7.29942E-2 6.20099E-2 3.32042E-2 1.92176E-2 1.96559E-2 2.58788E-2 3.18512E-2 1.74768E-2 1.27438E-2 8.24861E-3 8.64827E-3 9.97901E-3 1.06529E-2 7.92539E-3 6.48041E-3 3.26027E-3 3.64878E-3 3.79265E-3 3.23125E-3 2.03079E-3 1.32654E-3 1.36543E-3 1.36506E-3 1.31108E-3 7.00564E-4 6.60366E-4 1.45164E-3 2.28014E-3 3.44182E-3 4.46919E-3 3.69598E-3 4.98945E-3 1.06075E-2 2.01054E-2 1.6108E-2 9.40217E-3 6.86754E-3 1.24874E-2 1.96506E-2 9.76799E-3 1.01714E-2 1.06075E-2 1.66657E-2 1.47826E-2 1.9955E-2 4.84873E-3 5.07821E-3 3.62617E-3 1.5594E-3 1.1024E-3 1.59966E-3 2.90562E-3 5.67467E-3 1.27058E-2 1.64161E-2 1.5783E-2 1.63275E-2 1.1214E-2 1.68042E-2 2.51252E-2 2.76244E-2 4.79746E-2 8.60272E-2 1.35191E-1 1.49938E-1 1.98755E-1 2.15471E-1 2.27525E-1 1.88793E-1 1.94624E-1 1.97553E-1 2.34848E-1 2.54297E-1 1.81373E-1 2.05096E-1 2.05907E-1 1.12924E-1 7.24862E-2 4.45588E-2 3.72118E-2 5.53317E-2 8.76997E-2 8.79656E-2 9.86582E-2 1.72709E-1 2.01234E-1 1.6213E-1 2.00645E-1 2.9094E-1 3.74692E-1 4.21518E-1 -9999 -9999 -9999 -9999 -9999 -9999 -9999 -9999 -9999 -9999 -9999 -9999 -9999 -9999 -9999 -9999 -9999 -9999 -9999 -9999 -9999 -9999 -9999 -9999 -9999 -9999
-9999 -9999 -9999 -9999 -9999 -9999 -9999 -9999 -9999 -9999 -9999 -9999 -9999 -9999 -9999 -9999 -9999 -9999 -9999 -9999 -9999 -9999 -9999 -9999 -9999 -9999 -9999 -9999 -9999 -9999 -9999 -9999 -9999 -9999 -9999 -9999 -9999 -9999 -9999 -9999 -9999 -9999 -9999 -9999 -9999 -9999 -9999 -9999 -9999 -9999 -9999 -9999 -9999 -9999 -9999 -9999 -9999 -9999 -9999 -9999 -9999 -9999 -9999 -9999 -9999 -9999 -9999 -9999 -9999 -9999 -9999 -9999 -9999 -9999 -9999 -9999 -9999 -9999 -9999 -9999 -9999 -9999 -9999 -9999 -9999 -9999 -9999 -9999 -9999 -9999 -9999 -9999 1.96951E-1 1.95351E-1 1.94668E-1 1.85544E-1 1.87745E-1 1.89744E-1 1.91309E-1 1.7971E-1 1.77794E-1 1.76105E-1 1.80404E-1 1.60284E-1 1.62885E-1 1.59551E-1 1.5704E-1 1.50602E-1 1.77281E-1 2.23017E-1 2.85079E-1 3.77925E-1 3.58171E-1 4.09141E-1 4.39154E-1 4.24568E-1 3.80497E-1 3.67612E-1 3.52262E-1 3.57907E-1 3.45749E-1 3.09578E-1 2.98907E-1 3.13666E-1 3.51466E-1 3.21271E-1 1.9711E-1 1.60344E-1 1.73285E-1 2.17857E-1 2.25407E-1 2.03549E-1 1.22649E-1 1.39227E-1 1.45182E-1 1.15736E-1 1.00577E-1 8.39286E-2 8.32648E-2 1.08442E-1 1.04288E-1 9.8993E-2 9.00792E-2 1.01478E-1 7.8164E-2 7.40809E-2 6.05683E-2 3.50249E-2 4.72833E-2 4.03475E-2 2.31342E-2 2.76699E-2 3.50432E-2 1.67897E-2 9.14771E-3 6.77996E-3 4.71889E-3 4.30361E-3 6.43026E-3 4.66377E-3 3.67524E-3 6.14437E-3 3.23636E-3 1.93355E-3 1.93088E-3 1.98719E-3 2.01324E-3 1.64733E-3 1.43424E-3 9.56855E-4 8.05396E-4 4.89524E-4 5.4481E-4 7.94344E-4 1.68606E-3 2.64223E-3 2.53457E-3 3.27795E-3 6.18733E-3 1.31878E-2 2.31083E-2 1.65051E-2 1.47551E-2 1.04095E-2 1.30531E-2 9.42608E-3 8.15289E-3 6.51715E-3 8.1709E-3 1.31785E-2 7.48764E-3 6.38449E-3 3.72045E-3 2.99696E-3 1.65168E-3 9.19206E-4 7.01429E-4 1.4302E-3 1.42632E-3 2.31478E-3 4.04661E-3 6.99826E-3 6.46985E-3 8.68395E-3 1.0037E-2 1.44908E-2 1.73447E-2 1.97456E-2 4.41459E-2 5.74358E-2 9.19437E-2 1.2181E-1 1.48785E-1 1.66239E-1 1.49843E-1 1.03205E-1 1.06131E-1 1.55356E-1 1.63367E-1 2.97679E-1 2.31147E-1 2.78065E-1 2.00033E-1 1.14138E-1 8.46507E-2 5.4345E-2 5.42652E-2 5.38295E-2 5.9493E-2 5.52529E-2 1.00976E-1 1.60564E-1 1.50657E-1 1.36195E-1 1.55451E-1 2.24839E-1 2.9024E-1 4.03027E-1 -9999 -9999 -9999 -9999 -9999 -9999 -9999 -9999 -9999 -9999 -9999 -9999 -9999 -9999 -9999 -9999 -9999 -9999 -9999 -9999 -9999 -9999 -9999 -9999 -9999 -9999
-9999 -9999 -9999 -9999 -9999 -9999 -9999 -9999 -9999 -9999 -9999 -9999 -9999 -9999 -9999 -9999 -9999 -9999 -9999 -9999 -9999 -9999 -9999 -9999 -9999 -9999 -9999 -9999 -9999 -9999 -9999 -9999 -9999 -9999 -9999 -9999 -9999 -9999 -9999 -9999 -9999 -9999 -9999 -9999 -9999 -9999 -9999 -9999 -9999 -9999 -9999 -9999 -9999 -9999 -9999 -9999 -9999 -9999 -9999 -9999 -9999 -9999 -9999 -9999 -9999 -9999 -9999 -9999 -9999 -9999 -9999 -9999 -9999 -9999 -9999 -9999 -9999 -9999 -9999 -9999 -9999 -9999 -9999 -9999 -9999 -9999 -9999 -9999 -9999 -9999 -9999 1.98101E-1 1.96036E-1 1.93987E-1 1.76045E-1 1.76466E-1 1.84888E-1 1.87967E-1 1.79924E-1 1.79497E-1 1.77794E-1 1.82126E-1 1.61851E-1 1.64872E-1 1.6249E-1 1.60331E-1 1.4784E-1 1.48573E-1 1.66903E-1 2.24528E-1 3.12881E-1 3.49505E-1 3.79386E-1 4.15561E-1 4.00501E-1 3.74364E-1 3.51616E-1 3.48615E-1 3.39778E-1 2.84981E-1 2.96109E-1 3.33614E-1 3.26271E-1 3.54161E-1 3.47464E-1 2.64563E-1 1.97624E-1 1.67951E-1 1.73701E-1 2.03652E-1 1.86897E-1 1.92983E-1 1.50972E-1 1.35026E-1 1.39275E-1 9.86567E-2 9.68839E-2 7.4951E-2 1.09299E-1 1.24464E-1 1.04936E-1 9.43094E-2 1.04301E-1 7.33443E-2 3.98426E-2 5.56787E-2 5.95196E-2 3.04201E-2 2.97491E-2 3.39416E-2 2.071E-2 1.63117E-2 2.3277E-2 1.72987E-2 8.37759E-3 8.47679E-3 6.18155E-3 5.33136E-3 3.03918E-3 2.11243E-3 1.94504E-3 3.97207E-3 2.97177E-3 1.70982E-3 1.68605E-3 1.27005E-3 1.44398E-3 1.59306E-3 1.05243E-3 7.41782E-4 1.10899E-3 9.17061E-4 7.98215E-4 1.81791E-3 4.00656E-3 7.037E-3 7.87148E-3 6.73305E-3 1.04758E-2 1.22269E-2 2.2556E-2 2.05164E-2 1.06E-2 1.46971E-2 2.39497E-2 8.71954E-3 6.77885E-3 5.02534E-3 5.41606E-3 7.25649E-3 4.70592E-3 2.74737E-3 4.10872E-3 3.16141E-3 1.22419E-3 9.55433E-4 6.02913E-4 7.25899E-4 9.08533E-4 1.71608E-3 2.39847E-3 3.7115E-3 3.30287E-3 4.96546E-3 5.74205E-3 1.34713E-2 1.24343E-2 1.85815E-2 2.74085E-2 3.30867E-2 7.10236E-2 1.08119E-1 8.52889E-2 1.09917E-1 7.49122E-2 8.51619E-2 5.95852E-2 6.66002E-2 1.12408E-1 2.3148E-1 2.28324E-1 2.4588E-1 1.53734E-1 1.07663E-1 7.24861E-2 9.15111E-2 1.60977E-1 1.14638E-1 8.25842E-2 6.82417E-2 7.61953E-2 1.00607E-1 1.04282E-1 1.2309E-1 1.2765E-1 1.45608E-1 2.31829E-1 3.94276E-1 -9999 -9999 -9999 -9999 -9999 -9999 -9999 -9999 -9999 -9999 -9999 -9999 -9999 -9999 -9999 -9999 -9999 -9999 -9999 -9999 -9999 -9999 -9999 -9999 -9999 -9999
-9999 -9999 -9999 -9999 -9999 -9999 -9999 -9999 -9999 -9999 -9999 -9999 -9999 -9999 -9999 -9999 -9999 -9999 -9999 -9999 -9999 -9999 -9999 -9999 -9999 -9999 -9999 -9999 -9999 -9999 -9999 -9999 -9999 -9999 -9999 -9999 -9999 -9999 -9999 -9999 -9999 -9999 -9999 -9999 -9999 -9999 -9999 -9999 -9999 -9999 -9999 -9999 -9999 -9999 -9999 -9999 -9999 -9999 -9999 -9999 -9999 -9999 -9999 -9999 -9999 -9999 -9999 -9999 -9999 -9999 -9999 -9999 -9999 -9999 -9999 -9999 -9999 -9999 -9999 -9999 -9999 -9999 -9999 -9999 -9999 -9999 -9999 -9999 -9999 -9999 -9999 1.96722E-1 1.94441E-1 1.74995E-1 1.73951E-1 1.74159E-1 1.81417E-1 1.68001E-1 1.76737E-1 1.77794E-1 1.82723E-1 1.75049E-1 1.68245E-1 1.65071E-1 1.60917E-1 1.49677E-1 1.48023E-1 1.52886E-1 1.61334E-1 1.89447E-1 3.02686E-1 3.2171E-1 3.79631E-1 3.03681E-1 3.22856E-1 3.38787E-1 3.19924E-1 3.15295E-1 2.95158E-1 2.92083E-1 2.68548E-1 2.89261E-1 3.31959E-1 3.3098E-1 3.09786E-1 2.64025E-1 2.06983E-1 1.77903E-1 1.98601E-1 1.94917E-1 1.86037E-1 1.64764E-1 1.3725E-1 1.09665E-1 1.23669E-1 8.8991E-2 1.1629E-1 9.90595E-2 9.68455E-2 1.18424E-1 9.24678E-2 6.93959E-2 5.99062E-2 5.49651E-2 3.88348E-2 5.7089E-2 6.01838E-2 2.58856E-2 2.0476E-2 2.80949E-2 1.87267E-2 9.55639E-3 1.46277E-2 1.08299E-2 1.12868E-2 7.52227E-3 5.28186E-3 4.38101E-3 3.3612E-3 1.90365E-3 1.41977E-3 2.29642E-3 2.7857E-3 2.40111E-3 1.76076E-3 1.83057E-3 1.72462E-3 1.40063E-3 7.82425E-4 9.34511E-4 1.67314E-3 2.40828E-3 1.12041E-3 1.07949E-3 1.89399E-3 5.86007E-3 1.2358E-2 1.42809E-2 1.77993E-2 1.59351E-2 1.44615E-2 2.16431E-2 1.06075E-2 1.53801E-2 2.40976E-2 7.40242E-3 6.64778E-3 4.16693E-3 2.96691E-3 2.97328E-3 5.64099E-3 7.70524E-3 5.58242E-3 4.83446E-3 2.89933E-3 2.27036E-3 1.54346E-3 5.55609E-4 8.40114E-4 1.65119E-3 2.48967E-3 2.57694E-3 4.13802E-3 5.15879E-3 6.67269E-3 8.94621E-3 7.37929E-3 1.14916E-2 2.45957E-2 3.82314E-2 4.61483E-2 6.3579E-2 4.4267E-2 5.57344E-2 5.95345E-2 4.93976E-2 3.55382E-2 7.35852E-2 2.18624E-1 3.13031E-1 2.05008E-1 2.83547E-1 2.77433E-1 1.88259E-1 1.23458E-1 2.36356E-1 2.11328E-1 1.1754E-1 7.30122E-2 4.80662E-2 5.36622E-2 7.69901E-2 1.02132E-1 1.6142E-1 1.41766E-1 1.82111E-1 2.98464E-1 4.78341E-1 -9999 -9999 -9999 -9999 -9999 -9999 -9999 -9999 -9999 -9999 -9999 -9999 -9999 -9999 -9999 -9999 -9999 -9999 -9999 -9999 -9999 -9999 -9999 -9999 -9999 -9999
-9999 -9999 -9999 -9999 -9999 -9999 -9999 -9999 -9999 -9999 -9999 -9999 -9999 -9999 -9999 -9999 -9999 -9999 -9999 -9999 -9999 -9999 -9999 -9999 -9999 -9999 -9999 -9999 -9999 -9999 -9999 -9999 -9999 -9999 -9999 -9999 -9999 -9999 -9999 -9999 -9999 -9999 -9999 -9999 -9999 -9999 -9999 -9999 -9999 -9999 -9999 -9999 -9999 -9999 -9999 -9999 -9999 -9999 -9999 -9999 -9999 -9999 -9999 -9999 -9999 -9999 -9999 -9999 -9999 -9999 -9999 -9999 -9999 -9999 -9999 -9999 -9999 -9999 -9999 -9999 -9999 -9999 -9999 -9999 -9999 -9999 -9999 -9999 -9999 -9999 -9999 1.95579E-1 1.76887E-1 1.76045E-1 1.74577E-1 1.73119E-1 1.63986E-1 1.65783E-1 1.72971E-1 1.76526E-1 1.81635E-1 2.27734E-1 2.01491E-1 1.71361E-1 1.44718E-1 1.4784E-1 1.46385E-1 1.51018E-1 1.39251E-1 1.62082E-1 2.34603E-1 2.98115E-1 2.41304E-1 2.54682E-1 2.98364E-1 3.08168E-1 2.95007E-1 2.35482E-1 2.78549E-1 2.85503E-1 2.67628E-1 3.16963E-1 2.99982E-1 2.80689E-1 2.45225E-1 2.49227E-1 2.28668E-1 1.84732E-1 1.84444E-1 1.84049E-1 1.68137E-1 1.45799E-1 1.15989E-1 1.0238E-1 9.5047E-2 1.0492E-1 1.22504E-1 1.37682E-1 1.16044E-1 1.0291E-1 6.36981E-2 5.09516E-2 5.4609E-2 3.68652E-2 4.06792E-2 5.3841E-2 5.63725E-2 2.92548E-2 1.78431E-2 1.85916E-2 1.18671E-2 7.15296E-3 1.1011E-2 6.4622E-3 8.84798E-3 4.6928E-3 2.65552E-3 3.05536E-3 2.08137E-3 1.80986E-3 1.15625E-3 1.55416E-3 1.57785E-3 1.32795E-3 1.16085E-3 1.58336E-3 2.19412E-3 1.3702E-3 9.76022E-4 1.1101E-3 4.12388E-3 7.70129E-3 2.45815E-3 1.211E-3 1.74793E-3 5.58987E-3 7.84921E-3 1.09886E-2 1.53506E-2 1.92588E-2 1.79017E-2 1.69919E-2 1.2947E-2 1.68055E-2 1.7634E-2 1.32614E-2 4.7537E-3 9.13861E-3 6.53011E-3 6.9145E-3 6.2652E-3 7.42026E-3 4.07696E-3 3.8995E-3 2.82371E-3 2.1672E-3 1.02316E-3 9.39089E-4 5.53937E-4 9.02325E-4 1.31025E-3 1.57623E-3 2.5609E-3 2.93491E-3 5.32234E-3 6.15162E-3 1.07256E-2 1.93747E-2 2.69313E-2 4.59859E-2 4.62447E-2 3.0829E-2 2.18867E-2 2.42757E-2 3.3049E-2 2.83786E-2 2.36136E-2 8.17301E-2 2.90045E-1 2.358E-1 2.99777E-1 2.06645E-1 2.91254E-1 2.7137E-1 2.13789E-1 2.97506E-1 1.76395E-1 1.49633E-1 9.74217E-2 5.03019E-2 8.89469E-2 2.10229E-1 2.32092E-1 2.44047E-1 2.02259E-1 2.32609E-1 4.1154E-1 5.5628E-1 -9999 -9999 -9999 -9999 -9999 -9999 -9999 -9999 -9999 -9999 -9999 -9999 -9999 -9999 -9999 -9999 -9999 -9999 -9999 -9999 -9999 -9999 -9999 -9999 -9999 -9999
-9999 -9999 -9999 -9999 -9999 -9999 -9999 -9999 -9999 -9999 -9999 -9999 -9999 -9999 -9999 -9999 -9999 -9999 -9999 -9999 -9999 -9999 -9999 -9999 -9999 -9999 -9999 -9999 -9999 -9999 -9999 -9999 -9999 -9999 -9999 -9999 -9999 -9999 -9999 -9999 -9999 -9999 -9999 -9999 -9999 -9999 -9999 -9999 -9999 -9999 -9999 -9999 -9999 -9999 -9999 -9999 -9999 -9999 -9999 -9999 -9999 -9999 -9999 -9999 -9999 -9999 -9999 -9999 -9999 -9999 -9999 -9999 -9999 -9999 -9999 -9999 -9999 -9999 -9999 -9999 -9999 -9999 -9999 -9999 -9999 -9999 -9999 -9999 -9999 -9999 1.96722E-1 1.78583E-1 1.79863E-1 1.8072E-1 1.87304E-1 1.68203E-1 1.66184E-1 1.65983E-1 1.71936E-1 1.5907E-1 1.90247E-1 2.35215E-1 2.35017E-1 1.68271E-1 1.46886E-1 1.4784E-1 1.46023E-1 1.34624E-1 1.34793E-1 1.47119E-1 1.60122E-1 1.60655E-1 1.72786E-1 1.8717E-1 2.04337E-1 2.40901E-1 2.18442E-1 2.39547E-1 2.68891E-1 2.71792E-1 2.79624E-1 2.61929E-1 2.16853E-1 1.99646E-1 2.11117E-1 2.16479E-1 1.97181E-1 1.88382E-1 1.95923E-1 1.88878E-1 1.88697E-1 1.71436E-1 1.20185E-1 1.21115E-1 1.20032E-1 1.30476E-1 1.17568E-1 1.41129E-1 8.33124E-2 8.64502E-2 7.78405E-2 7.37062E-2 7.017E-2 4.12799E-2 2.62364E-2 3.66122E-2 5.35889E-2 2.38348E-2 1.54226E-2 1.09817E-2 8.76336E-3 6.09305E-3 8.62001E-3 5.33834E-3 7.53513E-3 4.63924E-3 2.19178E-3 1.53018E-3 1.49771E-3 1.29304E-3 7.64052E-4 1.07377E-3 1.57635E-3 1.35319E-3 1.73456E-3 2.28499E-3 2.0122E-3 1.03547E-3 9.08933E-4 1.74849E-3 6.33373E-3 1.06322E-2 3.57088E-3 2.56895E-3 1.96131E-3 3.05627E-3 5.76831E-3 7.21314E-3 8.0786E-3 1.27825E-2 1.59182E-2 1.61383E-2 1.2734E-2 1.19571E-2 7.08493E-3 9.70986E-3 7.58295E-3 5.21706E-3 9.1176E-3 8.6787E-3 7.74555E-3 5.57174E-3 3.51378E-3 2.97728E-3 2.55941E-3 1.70293E-3 1.29066E-3 1.37703E-3 1.31906E-3 7.19527E-4 9.32602E-4 1.45969E-3 1.45453E-3 2.01187E-3 2.91446E-3 4.38173E-3 8.25525E-3 1.44274E-2 2.16468E-2 3.08921E-2 5.16905E-2 4.32539E-2 2.30646E-2 2.84277E-2 2.57095E-2 1.89716E-2 3.29937E-2 7.14748E-2 1.85483E-1 2.42573E-1 2.07588E-1 3.11767E-1 2.99996E-1 3.45734E-1 2.94821E-1 2.49939E-1 1.77026E-1 2.18685E-1 1.33359E-1 7.79473E-2 9.27565E-2 3.41283E-1 4.06737E-1 3.16407E-1 2.36481E-1 2.20803E-1 3.77896E-1 -9999 -9999 -9999 -9999 -9999 -9999 -9999 -9999 -9999 -9999 -9999 -9999 -9999 -9999 -9999 -9999 -9999 -9999 -9999 -9999 -9999 -9999 -9999 -9999 -9999 -9999 -9999
-9999 -9999 -9999 -9999 -9999 -9999 -9999 -9999 -9999 -9999 -9999 -9999 -9999 -9999 -9999 -9999 -9999 -9999 -9999 -9999 -9999 -9999 -9999 -9999 -9999 -9999 -9999 -9999 -9999 -9999 -9999 -9999 -9999 -9999 -9999 -9999 -9999 -9999 -9999 -9999 -9999 -9999 -9999 -9999 -9999 -9999 -9999 -9999 -9999 -9999 -9999 -9999 -9999 -9999 -9999 -9999 -9999 -9999 -9999 -9999 -9999 -9999 -9999 -9999 -9999 -9999 -9999 -9999 -9999 -9999 -9999 -9999 -9999 -9999 -9999 -9999 -9999 -9999 -9999 -9999 -9999 -9999 -9999 -9999 -9999 -9999 -9999 -9999 -9999 -9999 1.80291E-1 1.8115E-1 1.84835E-1 1.9538E-1 1.79446E-1 1.77109E-1 1.72714E-1 1.70037E-1 1.59653E-1 1.68043E-1 1.89631E-1 2.01257E-1 1.80802E-1 1.69288E-1 1.67307E-1 1.63702E-1 1.46531E-1 1.45086E-1 1.47849E-1 1.4567E-1 1.38724E-1 1.43647E-1 1.553E-1 1.71389E-1 1.83041E-1 1.6719E-1 1.97844E-1 2.14507E-1 2.37902E-1 2.46096E-1 2.49339E-1 1.95116E-1 1.85781E-1 1.89646E-1 1.60587E-1 1.79975E-1 1.82125E-1 1.84424E-1 1.90498E-1 1.8798E-1 1.5999E-1 1.43641E-1 9.90474E-2 1.14466E-1 1.41825E-1 1.39182E-1 1.37462E-1 1.09535E-1 6.65518E-2 8.08356E-2 6.88352E-2 4.82947E-2 6.49732E-2 4.96805E-2 2.70154E-2 2.7237E-2 3.39716E-2 3.07914E-2 1.67431E-2 1.02916E-2 7.33876E-3 4.80184E-3 6.12445E-3 3.43555E-3 5.82643E-3 3.80259E-3 2.38225E-3 1.39258E-3 9.26419E-4 1.02364E-3 1.25037E-3 1.15194E-3 2.5556E-3 2.74974E-3 3.09867E-3 2.92034E-3 1.63213E-3 9.57194E-4 8.01386E-4 1.87189E-3 3.09545E-3 6.49839E-3 7.68918E-3 6.63436E-3 6.5559E-3 5.63575E-3 9.48302E-3 1.0184E-2 8.77193E-3 1.66273E-2 1.90371E-2 1.48135E-2 1.0617E-2 9.22596E-3 7.48279E-3 6.01716E-3 5.02534E-3 7.87641E-3 1.15745E-2 9.81283E-3 7.68796E-3 6.88271E-3 5.78381E-3 4.17169E-3 2.34664E-3 1.94713E-3 1.4029E-3 3.17854E-3 2.52095E-3 1.85222E-3 3.49169E-3 2.0576E-3 1.30356E-3 1.68446E-3 3.25824E-3 4.37351E-3 6.10386E-3 9.54855E-3 1.60477E-2 1.31566E-2 2.5811E-2 6.93161E-2 5.65883E-2 6.47838E-2 4.56377E-2 4.19721E-2 7.16702E-2 1.38126E-1 2.04532E-1 2.56748E-1 2.49632E-1 2.16064E-1 3.03151E-1 3.57365E-1 3.69024E-1 3.12871E-1 3.12647E-1 2.27408E-1 1.54761E-1 1.01522E-1 1.36076E-1 3.96082E-1 4.83736E-1 3.44325E-1 2.5987E-1 3.43702E-1 5.7619E-1 -9999 -9999 -9999 -9999 -9999 -9999 -9999 -9999 -9999 -9999 -9999 -9999 -9999 -9999 -9999 -9999 -9999 -9999 -9999 -9999 -9999 -9999 -9999 -9999 -9999 -9999 -9999
-9999 -9999 -9999 -9999 -9999 -9999 -9999 -9999 -9999 -9999 -9999 -9999 -9999 -9999 -9999 -9999 -9999 -9999 -9999 -9999 -9999 -9999 -9999 -9999 -9999 -9999 -9999 -9999 -9999 -9999 -9999 -9999 -9999 -9999 -9999 -9999 -9999 -9999 -9999 -9999 -9999 -9999 -9999 -9999 -9999 -9999 -9999 -9999 -9999 -9999 -9999 -9999 -9999 -9999 -9999 -9999 -9999 -9999 -9999 -9999 -9999 -9999 -9999 -9999 -9999 -9999 -9999 -9999 -9999 -9999 -9999 -9999 -9999 -9999 -9999 -9999 -9999 -9999 -9999 -9999 -9999 -9999 -9999 -9999 -9999 -9999 -9999 -9999 -9999 1.79863E-1 1.8072E-1 1.83528E-1 1.95608E-1 1.83104E-1 1.8682E-1 1.938E-1 1.89978E-1 1.71674E-1 1.81635E-1 1.89801E-1 1.96865E-1 1.79303E-1 1.84316E-1 1.81714E-1 1.89659E-1 1.83673E-1 1.97823E-1 2.07723E-1 1.9857E-1 1.52986E-1 1.46162E-1 1.50789E-1 1.52843E-1 1.48143E-1 1.68502E-1 1.96751E-1 1.95553E-1 2.13531E-1 2.27497E-1 2.37326E-1 2.43415E-1 2.56211E-1 2.59958E-1 2.30399E-1 2.0877E-1 2.04986E-1 1.96276E-1 1.9063E-1 1.85328E-1 1.71355E-1 1.65513E-1 1.64569E-1 1.24703E-1 1.54842E-1 1.44819E-1 1.12776E-1 1.12073E-1 8.15728E-2 5.97941E-2 6.20374E-2 5.74952E-2 3.61618E-2 5.02938E-2 3.46761E-2 2.22518E-2 1.59925E-2 2.07258E-2 2.47214E-2 1.76678E-2 1.31375E-2 8.14553E-3 4.50558E-3 3.56059E-3 1.79389E-3 3.25499E-3 2.00031E-3 1.18734E-3 1.32211E-3 9.12379E-4 1.10358E-3 1.83753E-3 1.36046E-3 1.90069E-3 2.06913E-3 2.52815E-3 3.62589E-3 1.80856E-3 1.00522E-3 1.08262E-3 2.76923E-3 5.26077E-3 7.65915E-3 9.3479E-3 1.21312E-2 1.07292E-2 9.44681E-3 1.52837E-2 1.50161E-2 1.50217E-2 2.1417E-2 1.60454E-2 9.81241E-3 7.57831E-3 6.63945E-3 5.22174E-3 4.03605E-3 6.26325E-3 7.6676E-3 1.15865E-2 6.26014E-3 5.68536E-3 5.10315E-3 3.64731E-3 4.18319E-3 4.11894E-3 2.24184E-3 1.96735E-3 3.56179E-3 5.37857E-3 4.123E-3 6.43244E-3 6.89143E-3 8.55033E-3 2.65446E-3 4.58088E-3 5.29129E-3 6.35406E-3 8.22567E-3 7.06092E-3 6.53172E-3 1.5807E-2 4.32009E-2 8.64075E-2 9.3415E-2 7.06413E-2 1.36491E-1 1.40669E-1 1.92394E-1 1.99258E-1 2.63973E-1 2.21263E-1 1.46807E-1 1.77533E-1 2.51684E-1 3.64215E-1 4.12103E-1 3.91229E-1 3.80554E-1 3.75677E-1 3.13195E-1 2.42777E-1 3.47242E-1 5.33627E-1 5.30773E-1 4.49873E-1 4.46013E-1 -9999 -9999 -9999 -9999 -9999 -9999 -9999 -9999 -9999 -9999 -9999 -9999 -9999 -9999 -9999 -9999 -9999 -9999 -9999 -9999 -9999 -9999 -9999 -9999 -9999 -9999 -9999 -9999
-9999 -9999 -9999 -9999 -9999 -9999 -9999 -9999 -9999 -9999 -9999 -9999 -9999 -9999 -9999 -9999 -9999 -9999 -9999 -9999 -9999 -9999 -9999 -9999 -9999 -9999 -9999 -9999 -9999 -9999 -9999 -9999 -9999 -9999 -9999 -9999 -9999 -9999 -9999 -9999 -9999 -9999 -9999 -9999 -9999 -9999 -9999 -9999 -9999 -9999 -9999 -9999 -9999 -9999 -9999 -9999 -9999 -9999 -9999 -9999 -9999 -9999 -9999 -9999 -9999 -9999 -9999 -9999 -9999 -9999 -9999 -9999 -9999 -9999 -9999 -9999 -9999 -9999 -9999 -9999 -9999 -9999 -9999 -9999 -9999 -9999 -9999 -9999 -9999 1.78158E-1 1.79863E-1 1.84399E-1 1.73079E-1 1.84191E-1 1.87703E-1 1.95391E-1 1.76469E-1 1.86426E-1 2.24941E-1 2.22112E-1 2.02165E-1 2.09811E-1 2.07417E-1 2.05279E-1 1.97768E-1 2.17866E-1 2.49639E-1 2.75302E-1 2.31041E-1 1.95014E-1 1.72579E-1 1.65451E-1 1.51468E-1 1.52215E-1 1.56569E-1 1.78106E-1 1.95607E-1 1.97624E-1 2.04849E-1 1.91606E-1 1.97055E-1 2.20819E-1 2.38993E-1 2.36258E-1 2.32356E-1 2.25953E-1 2.15735E-1 1.85594E-1 1.68917E-1 1.8845E-1 1.70581E-1 1.78791E-1 1.39155E-1 1.18652E-1 1.34058E-1 9.92327E-2 8.37617E-2 1.09676E-1 8.99649E-2 6.85439E-2 5.86629E-2 4.27676E-2 2.69729E-2 2.15485E-2 1.27757E-2 1.61561E-2 1.86915E-2 1.68618E-2 1.03136E-2 1.00657E-2 5.18994E-3 3.6799E-3 3.19172E-3 1.74981E-3 2.42544E-3 1.87766E-3 9.65716E-4 8.32406E-4 7.84969E-4 1.17365E-3 2.29965E-3 2.06941E-3 2.62248E-3 2.23699E-3 3.26397E-3 3.41731E-3 2.05352E-3 2.27344E-3 1.57655E-3 1.57222E-3 2.56615E-3 4.34318E-3 5.64485E-3 9.90949E-3 1.72627E-2 1.82451E-2 1.95863E-2 1.88217E-2 1.85533E-2 1.89215E-2 1.49807E-2 9.17124E-3 1.15324E-2 1.59912E-2 1.25112E-2 9.45087E-3 8.89861E-3 1.06432E-2 8.02347E-3 4.68824E-3 3.88851E-3 5.31564E-3 4.40092E-3 2.50743E-3 4.03203E-3 2.4306E-3 3.20497E-3 4.32605E-3 7.81712E-3 8.42307E-3 1.31681E-2 5.74145E-3 8.8833E-3 1.43169E-2 1.53629E-2 9.71037E-3 1.21251E-2 1.35155E-2 9.97795E-3 1.2837E-2 1.17012E-2 2.12642E-2 5.55466E-2 8.60331E-2 1.39041E-1 1.83096E-1 1.88793E-1 1.4086E-1 1.14798E-1 1.775E-1 1.7684E-1 9.7092E-2 8.69256E-2 1.2844E-1 2.03244E-1 3.55315E-1 3.21931E-1 4.83894E-1 5.29826E-1 5.50689E-1 5.23152E-1 5.34415E-1 5.83241E-1 5.80211E-1 4.99324E-1 5.4411E-1 -9999 -9999 -9999 -9999 -9999 -9999 -9999 -9999 -9999 -9999 -9999 -9999 -9999 -9999 -9999 -9999 -9999 -9999 -9999 -9999 -9999 -9999 -9999 -9999 -9999 -9999 -9999 -9999
-9999 -9999 -9999 -9999 -9999 -9999 -9999 -9999 -9999 -9999 -9999 -9999 -9999 -9999 -9999 -9999 -9999 -9999 -9999 -9999 -9999 -9999 -9999 -9999 -9999 -9999 -9999 -9999 -9999 -9999 -9999 -9999 -9999 -9999 -9999 -9999 -9999 -9999 -9999 -9999 -9999 -9999 -9999 -9999 -9999 -9999 -9999 -9999 -9999 -9999 -9999 -9999 -9999 -9999 -9999 -9999 -9999 -9999 -9999 -9999 -9999 -9999 -9999 -9999 -9999 -9999 -9999 -9999 -9999 -9999 -9999 -9999 -9999 -9999 -9999 -9999 -9999 -9999 -9999 -9999 -9999 -9999 -9999 -9999 -9999 -9999 -9999 -9999 -9999 1.76045E-1 1.79222E-1 1.68358E-1 1.79659E-1 1.83973E-1 1.85721E-1 1.7333E-1 1.69418E-1 1.74213E-1 1.84506E-1 1.85847E-1 2.00356E-1 2.17914E-1 2.04761E-1 2.14915E-1 2.27462E-1 2.44781E-1 2.64378E-1 2.34084E-1 2.20777E-1 2.11927E-1 2.11743E-1 1.83806E-1 1.79495E-1 1.9527E-1 2.15241E-1 1.75432E-1 1.60594E-1 1.55576E-1 1.59666E-1 1.63048E-1 1.466E-1 1.58255E-1 1.69375E-1 2.00687E-1 2.26703E-1 2.18458E-1 1.90028E-1 1.86262E-1 1.8126E-1 1.77217E-1 1.75561E-1 1.72729E-1 1.15432E-1 1.36544E-1 1.54038E-1 1.1281E-1 8.33331E-2 6.79073E-2 7.27177E-2 7.5264E-2 6.29981E-2 4.38178E-2 3.21764E-2 2.73121E-2 2.5249E-2 1.27645E-2 1.66861E-2 1.33131E-2 6.4209E-3 6.78081E-3 3.10681E-3 2.14788E-3 1.75767E-3 1.82772E-3 1.45431E-3 1.4166E-3 2.16945E-3 1.37256E-3 1.2978E-3 1.53254E-3 3.08672E-3 3.00268E-3 3.61665E-3 3.4881E-3 3.73708E-3 4.99955E-3 2.84055E-3 1.81853E-3 1.08365E-3 1.75487E-3 3.07185E-3 4.14874E-3 5.0068E-3 4.82507E-3 7.5904E-3 1.026E-2 1.35707E-2 1.78341E-2 2.01404E-2 1.4936E-2 1.21587E-2 1.70488E-2 1.57196E-2 1.21405E-2 1.11889E-2 9.68121E-3 8.89622E-3 5.31005E-3 5.37943E-3 3.69973E-3 2.5217E-3 3.16973E-3 3.6841E-3 2.80416E-3 2.86377E-3 2.1123E-3 3.69681E-3 7.56849E-3 7.87148E-3 1.36662E-2 1.97875E-2 1.16952E-2 8.23835E-3 1.43308E-2 2.31177E-2 1.41081E-2 1.52067E-2 1.83654E-2 2.05291E-2 2.35775E-2 1.91049E-2 1.57554E-2 2.37E-2 3.72157E-2 7.1849E-2 9.15564E-2 1.37436E-1 8.20589E-2 5.28614E-2 7.07889E-2 9.30439E-2 7.49509E-2 4.69138E-2 5.83978E-2 1.6017E-1 2.33334E-1 2.4208E-1 3.384E-1 3.82217E-1 3.90299E-1 4.62525E-1 5.11276E-1 5.68873E-1 5.50122E-1 5.77159E-1 5.86172E-1 5.65834E-1 -9999 -9999 -9999 -9999 -9999 -9999 -9999 -9999 -9999 -9999 -9999 -9999 -9999 -9999 -9999 -9999 -9999 -9999 -9999 -9999 -9999 -9999 -9999 -9999 -9999 -9999 -9999
-9999 -9999 -9999 -9999 -9999 -9999 -9999 -9999 -9999 -9999 -9999 -9999 -9999 -9999 -9999 -9999 -9999 -9999 -9999 -9999 -9999 -9999 -9999 -9999 -9999 -9999 -9999 -9999 -9999 -9999 -9999 -9999 -9999 -9999 -9999 -9999 -9999 -9999 -9999 -9999 -9999 -9999 -9999 -9999 -9999 -9999 -9999 -9999 -9999 -9999 -9999 -9999 -9999 -9999 -9999 -9999 -9999 -9999 -9999 -9999 -9999 -9999 -9999 -9999 -9999 -9999 -9999 -9999 -9999 -9999 -9999 -9999 -9999 -9999 -9999 -9999 -9999 -9999 -9999 -9999 -9999 -9999 -9999 -9999 -9999 -9999 -9999 -9999 1.79649E-1 1.76466E-1 1.61764E-1 1.66941E-1 1.79019E-1 1.82022E-1 1.65929E-1 1.70235E-1 1.68197E-1 1.70284E-1 1.49588E-1 1.51301E-1 1.53926E-1 1.66864E-1 1.9576E-1 2.07905E-1 2.23915E-1 2.28228E-1 2.01644E-1 2.01644E-1 2.08796E-1 2.1096E-1 1.99989E-1 2.06621E-1 2.14879E-1 2.34117E-1 2.58892E-1 2.84511E-1 2.49274E-1 2.03323E-1 1.70249E-1 1.50451E-1 1.47327E-1 1.50125E-1 1.50125E-1 1.64383E-1 1.76822E-1 1.94262E-1 2.08711E-1 2.04917E-1 1.9135E-1 1.93151E-1 1.59404E-1 1.52415E-1 1.29388E-1 1.04887E-1 1.48638E-1 1.01982E-1 1.05924E-1 6.81792E-2 5.44821E-2 6.01727E-2 5.46037E-2 5.55019E-2 4.08785E-2 3.37389E-2 2.55209E-2 1.29638E-2 7.86064E-3 5.37638E-3 6.02097E-3 5.69924E-3 2.20063E-3 2.15396E-3 2.49957E-3 2.93827E-3 1.76727E-3 2.80522E-3 3.85297E-3 1.8138E-3 2.31587E-3 2.48599E-3 2.94591E-3 4.15142E-3 6.07025E-3 5.33956E-3 4.4986E-3 2.29078E-3 1.80329E-3 1.61162E-3 2.66975E-3 2.46745E-3 3.99852E-3 7.88725E-3 9.89407E-3 5.61197E-3 6.99798E-3 9.49622E-3 1.64967E-2 1.45603E-2 1.89987E-2 1.63127E-2 1.97625E-2 1.63593E-2 1.04343E-2 7.40678E-3 8.77222E-3 1.03266E-2 4.6576E-3 4.04418E-3 5.68129E-3 4.71881E-3 3.46275E-3 2.13635E-3 1.75768E-3 1.45317E-3 1.24151E-3 2.01266E-3 4.76618E-3 7.78043E-3 1.13699E-2 2.05308E-2 2.8344E-2 2.65546E-2 1.45357E-2 2.33849E-2 2.08125E-2 6.74184E-3 8.62507E-3 1.30791E-2 2.29909E-2 3.44513E-2 2.36749E-2 3.2039E-2 2.75294E-2 5.91917E-2 5.58799E-2 8.23206E-2 1.29038E-1 8.84556E-2 3.55485E-2 2.16768E-2 3.65321E-2 4.6675E-2 3.00275E-2 8.47187E-2 1.33993E-1 1.0694E-1 1.74866E-1 1.75651E-1 2.39328E-1 2.25368E-1 2.52074E-1 2.91011E-1 3.93937E-1 5.76231E-1 5.36919E-1 5.67279E-1 5.57076E-1 -9999 -9999 -9999 -9999 -9999 -9999 -9999 -9999 -9999 -9999 -9999 -9999 -9999 -9999 -9999 -9999 -9999 -9999 -9999 -9999 -9999 -9999 -9999 -9999 -9999 -9999 -9999
-9999 -9999 -9999 -9999 -9999 -9999 -9999 -9999 -9999 -9999 -9999 -9999 -9999 -9999 -9999 -9999 -9999 -9999 -9999 -9999 -9999 -9999 -9999 -9999 -9999 -9999 -9999 -9999 -9999 -9999 -9999 -9999 -9999 -9999 -9999 -9999 -9999 -9999 -9999 -9999 -9999 -9999 -9999 -9999 -9999 -9999 -9999 -9999 -9999 -9999 -9999 -9999 -9999 -9999 -9999 -9999 -9999 -9999 -9999 -9999 -9999 -9999 -9999 -9999 -9999 -9999 -9999 -9999 -9999 -9999 -9999 -9999 -9999 -9999 -9999 -9999 -9999 -9999 -9999 -9999 -9999 -9999 -9999 -9999 -9999 -9999 -9999 -9999 1.8593E-1 1.62947E-1 1.60392E-1 1.62947E-1 1.67143E-1 1.60581E-1 1.60776E-1 1.71468E-1 1.91313E-1 2.01698E-1 1.92294E-1 1.67057E-1 1.47979E-1 1.31533E-1 1.50751E-1 1.7724E-1 1.91405E-1 1.81183E-1 1.91344E-1 1.93371E-1 1.94959E-1 1.85719E-1 1.89476E-1 1.99989E-1 2.22058E-1 2.34004E-1 3.10563E-1 3.30644E-1 3.29346E-1 2.75932E-1 2.07938E-1 1.92615E-1 1.84191E-1 1.76686E-1 1.68406E-1 1.50059E-1 1.62726E-1 1.82504E-1 1.80166E-1 1.71786E-1 1.66296E-1 1.50465E-1 1.50103E-1 1.28312E-1 1.38371E-1 1.15322E-1 1.35217E-1 9.14532E-2 6.97182E-2 5.65974E-2 5.66119E-2 4.40843E-2 3.24485E-2 3.93809E-2 4.05925E-2 2.0157E-2 1.69058E-2 1.38718E-2 8.19328E-3 3.81101E-3 4.20895E-3 4.00096E-3 2.42495E-3 3.85323E-3 4.89415E-3 3.58494E-3 2.28199E-3 3.97737E-3 4.60495E-3 2.04981E-3 3.84098E-3 4.02268E-3 2.94145E-3 5.52114E-3 8.12563E-3 4.5706E-3 2.76014E-3 1.563E-3 1.51985E-3 2.47665E-3 6.05107E-3 5.65019E-3 4.49451E-3 9.18327E-3 1.58616E-2 1.23696E-2 1.1483E-2 2.13892E-2 2.16452E-2 1.79664E-2 1.60061E-2 1.57783E-2 1.12485E-2 9.54701E-3 9.87158E-3 5.43167E-3 6.59358E-3 9.83667E-3 7.57423E-3 7.71674E-3 5.37059E-3 3.44568E-3 4.20583E-3 2.99422E-3 2.12778E-3 2.37371E-3 1.56177E-3 1.49154E-3 2.91889E-3 3.78621E-3 6.41877E-3 1.37111E-2 3.93071E-2 4.24498E-2 2.29285E-2 4.09999E-2 4.06691E-2 9.15495E-3 8.29672E-3 1.15906E-2 1.51537E-2 3.07988E-2 4.43519E-2 5.38158E-2 3.73754E-2 6.66218E-2 8.86848E-2 1.02471E-1 8.58162E-2 8.86748E-2 5.93657E-2 2.52767E-2 1.68643E-2 2.32707E-2 2.67602E-2 5.31811E-2 5.61198E-2 7.20111E-2 1.01871E-1 1.37936E-1 1.79967E-1 1.34998E-1 1.632E-1 2.10092E-1 3.04046E-1 5.69651E-1 5.3448E-1 5.6776E-1 -9999 -9999 -9999 -9999 -9999 -9999 -9999 -9999 -9999 -9999 -9999 -9999 -9999 -9999 -9999 -9999 -9999 -9999 -9999 -9999 -9999 -9999 -9999 -9999 -9999 -9999 -9999 -9999
-9999 -9999 -9999 -9999 -9999 -9999 -9999 -9999 -9999 -9999 -9999 -9999 -9999 -9999 -9999 -9999 -9999 -9999 -9999 -9999 -9999 -9999 -9999 -9999 -9999 -9999 -9999 -9999 -9999 -9999 -9999 -9999 -9999 -9999 -9999 -9999 -9999 -9999 -9999 -9999 -9999 -9999 -9999 -9999 -9999 -9999 -9999 -9999 -9999 -9999 -9999 -9999 -9999 -9999 -9999 -9999 -9999 -9999 -9999 -9999 -9999 -9999 -9999 -9999 -9999 -9999 -9999 -9999 -9999 -9999 -9999 -9999 -9999 -9999 -9999 -9999 -9999 -9999 -9999 -9999 -9999 -9999 -9999 -9999 -9999 -9999 -9999 1.91256E-1 1.72044E-1 1.64735E-1 1.53629E-1 1.60002E-1 1.46957E-1 1.48418E-1 1.56518E-1 1.71419E-1 2.27644E-1 2.68264E-1 2.58141E-1 2.21894E-1 1.70115E-1 1.4166E-1 1.36623E-1 1.32858E-1 1.51072E-1 1.70674E-1 1.79468E-1 1.89778E-1 1.72456E-1 1.73909E-1 1.83754E-1 1.96531E-1 2.00873E-1 2.32966E-1 2.84118E-1 3.19509E-1 3.33186E-1 2.6126E-1 2.22944E-1 2.18514E-1 2.17278E-1 2.272E-1 1.99642E-1 1.7094E-1 1.66515E-1 1.72452E-1 1.78855E-1 1.65646E-1 1.61882E-1 1.59535E-1 1.54932E-1 1.51928E-1 1.49339E-1 1.36237E-1 1.04625E-1 9.25377E-2 7.71801E-2 7.32702E-2 6.97402E-2 5.78713E-2 3.26482E-2 1.87644E-2 3.29301E-2 2.75845E-2 2.03295E-2 1.02991E-2 6.72744E-3 3.92219E-3 2.29331E-3 2.32994E-3 2.37043E-3 4.00701E-3 7.49256E-3 5.86464E-3 4.956E-3 7.64179E-3 8.09391E-3 3.7589E-3 4.55361E-3 7.77593E-3 7.90975E-3 9.07619E-3 7.97564E-3 2.38187E-3 1.32172E-3 1.95867E-3 4.1874E-3 4.33799E-3 6.34908E-3 1.20287E-2 7.91E-3 7.06432E-3 1.33203E-2 2.06691E-2 1.48343E-2 2.20734E-2 1.81686E-2 1.60279E-2 1.6004E-2 8.59089E-3 6.93684E-3 6.86061E-3 4.55454E-3 5.18012E-3 7.31391E-3 8.92363E-3 8.3991E-3 5.49596E-3 4.88413E-3 3.63015E-3 1.98917E-3 2.76988E-3 2.6E-3 6.47057E-3 5.8289E-3 4.3194E-3 6.70236E-3 4.92103E-3 8.28013E-3 1.69295E-2 4.41592E-2 6.30677E-2 4.41608E-2 6.08801E-2 4.25992E-2 1.40147E-2 1.17427E-2 8.29238E-3 9.62229E-3 1.96184E-2 3.29581E-2 3.49271E-2 6.4274E-2 7.1834E-2 5.82785E-2 4.52471E-2 4.77971E-2 3.34027E-2 5.52521E-2 3.40813E-2 1.96012E-2 1.44029E-2 2.49689E-2 3.11911E-2 6.53213E-2 7.52305E-2 6.51879E-2 8.30919E-2 1.57794E-1 1.4291E-1 1.37975E-1 1.84773E-1 2.15882E-1 4.2668E-1 5.43637E-1 -9999 -9999 -9999 -9999 -9999 -9999 -9999 -9999 -9999 -9999 -9999 -9999 -9999 -9999 -9999 -9999 -9999 -9999 -9999 -9999 -9999 -9999 -9999 -9999 -9999 -9999 -9999 -9999 -9999
-9999 -9999 -9999 -9999 -9999 -9999 -9999 -9999 -9999 -9999 -9999 -9999 -9999 -9999 -9999 -9999 -9999 -9999 -9999 -9999 -9999 -9999 -9999 -9999 -9999 -9999 -9999 -9999 -9999 -9999 -9999 -9999 -9999 -9999 -9999 -9999 -9999 -9999 -9999 -9999 -9999 -9999 -9999 -9999 -9999 -9999 -9999 -9999 -9999 -9999 -9999 -9999 -9999 -9999 -9999 -9999 -9999 -9999 -9999 -9999 -9999 -9999 -9999 -9999 -9999 -9999 -9999 -9999 -9999 -9999 -9999 -9999 -9999 -9999 -9999 -9999 -9999 -9999 -9999 -9999 -9999 -9999 -9999 -9999 -9999 -9999 1.84181E-1 1.8703E-1 1.68561E-1 1.57054E-1 1.53629E-1 1.37541E-1 1.43181E-1 1.44073E-1 1.51747E-1 1.85523E-1 2.57242E-1 3.00474E-1 2.90812E-1 2.35135E-1 2.13451E-1 1.85638E-1 1.40032E-1 1.28697E-1 1.38295E-1 1.5578E-1 1.73567E-1 1.6093E-1 1.61911E-1 1.69578E-1 1.7287E-1 1.7366E-1 2.03502E-1 2.37263E-1 2.4819E-1 2.22381E-1 2.11786E-1 1.7743E-1 1.65086E-1 1.6211E-1 1.5503E-1 1.81462E-1 1.95182E-1 1.91564E-1 1.90759E-1 1.7493E-1 1.56919E-1 1.57206E-1 1.53231E-1 1.4498E-1 1.47515E-1 1.1977E-1 1.14348E-1 1.02484E-1 6.46483E-2 6.96242E-2 7.7802E-2 7.45419E-2 5.14761E-2 3.72589E-2 2.67373E-2 1.7189E-2 2.47302E-2 1.40257E-2 1.6687E-2 7.83068E-3 4.54746E-3 2.98989E-3 4.23333E-3 3.42503E-3 3.85897E-3 4.2257E-3 6.40486E-3 1.11741E-2 1.10301E-2 1.43694E-2 1.38281E-2 5.03698E-3 3.92024E-3 9.9657E-3 1.42643E-2 9.90464E-3 5.27212E-3 3.17067E-3 2.95524E-3 4.68496E-3 4.08491E-3 8.87258E-3 1.02454E-2 1.4963E-2 1.20964E-2 1.06593E-2 1.59505E-2 1.52424E-2 2.04186E-2 1.88255E-2 1.45685E-2 1.67026E-2 1.2029E-2 9.12422E-3 7.14979E-3 4.67284E-3 3.00903E-3 4.39289E-3 7.32494E-3 7.97904E-3 5.12196E-3 3.64016E-3 2.32437E-3 3.12609E-3 2.18926E-3 2.90565E-3 5.42384E-3 7.67018E-3 1.15476E-2 8.55412E-3 1.59606E-2 7.75021E-3 4.53749E-3 1.29014E-2 2.18042E-2 4.2221E-2 7.7802E-2 8.40355E-2 6.8184E-2 6.08801E-2 1.62424E-2 1.12668E-2 7.68367E-3 1.50695E-2 2.5359E-2 2.08276E-2 2.70092E-2 5.21471E-2 3.38552E-2 2.24705E-2 2.11302E-2 1.51253E-2 2.94327E-2 2.7169E-2 1.68893E-2 3.25927E-2 8.92029E-2 9.37271E-2 1.78509E-1 1.78675E-1 1.46764E-1 1.04495E-1 1.27417E-1 1.21661E-1 1.24832E-1 1.43533E-1 1.85946E-1 4.27363E-1 -9999 -9999 -9999 -9999 -9999 -9999 -9999 -9999 -9999 -9999 -9999 -9999 -9999 -9999 -9999 -9999 -9999 -9999 -9999 -9999 -9999 -9999 -9999 -9999 -9999 -9999 -9999 -9999 -9999 -9999
-9999 -9999 -9999 -9999 -9999 -9999 -9999 -9999 -9999 -9999 -9999 -9999 -9999 -9999 -9999 -9999 -9999 -9999 -9999 -9999 -9999 -9999 -9999 -9999 -9999 -9999 -9999 -9999 -9999 -9999 -9999 -9999 -9999 -9999 -9999 -9999 -9999 -9999 -9999 -9999 -9999 -9999 -9999 -9999 -9999 -9999 -9999 -9999 -9999 -9999 -9999 -9999 -9999 -9999 -9999 -9999 -9999 -9999 -9999 -9999 -9999 -9999 -9999 -9999 -9999 -9999 -9999 -9999 -9999 -9999 -9999 -9999 -9999 -9999 -9999 -9999 -9999 -9999 -9999 -9999 -9999 -9999 -9999 -9999 -9999 -9999 1.75574E-1 1.67547E-1 1.59955E-1 1.57054E-1 1.39444E-1 1.37369E-1 1.36341E-1 1.39444E-1 1.58227E-1 2.27644E-1 2.92309E-1 3.05066E-1 2.6764E-1 2.43316E-1 2.34353E-1 2.24611E-1 1.80324E-1 1.58663E-1 1.46076E-1 1.5559E-1 1.47464E-1 1.5937E-1 1.62108E-1 1.69986E-1 1.53545E-1 1.62661E-1 1.6665E-1 1.76593E-1 1.62362E-1 1.68618E-1 1.57538E-1 1.51149E-1 1.435E-1 1.28746E-1 1.28583E-1 1.40434E-1 1.54461E-1 1.88954E-1 1.74245E-1 1.64475E-1 1.67881E-1 1.63481E-1 1.64484E-1 1.52345E-1 1.20091E-1 1.16904E-1 1.11327E-1 1.03434E-1 7.30028E-2 5.73731E-2 7.06646E-2 6.55099E-2 4.52681E-2 4.26733E-2 2.56249E-2 1.30368E-2 1.68483E-2 1.12439E-2 1.07073E-2 7.47052E-3 4.53527E-3 3.08498E-3 5.7747E-3 4.74077E-3 6.05645E-3 4.99635E-3 5.81429E-3 1.02433E-2 1.85669E-2 2.41976E-2 1.41877E-2 5.85856E-3 8.913E-3 9.95007E-3 1.65422E-2 7.81765E-3 3.58389E-3 2.68236E-3 4.54141E-3 9.60437E-3 7.42846E-3 1.03023E-2 1.4789E-2 1.3306E-2 1.66706E-2 1.39519E-2 1.9082E-2 1.797E-2 1.98694E-2 1.84267E-2 1.52915E-2 1.31252E-2 8.79018E-3 5.54247E-3 5.0132E-3 4.53547E-3 2.57139E-3 3.31406E-3 4.65328E-3 6.33717E-3 5.54409E-3 2.93184E-3 2.48824E-3 2.11803E-3 3.5021E-3 6.04387E-3 9.5273E-3 1.17243E-2 1.59356E-2 1.90726E-2 2.51191E-2 7.80842E-3 4.54056E-3 7.89185E-3 1.32725E-2 2.77549E-2 5.82588E-2 1.0623E-1 9.96137E-2 7.96986E-2 2.37869E-2 1.47889E-2 7.16317E-3 1.11914E-2 1.62827E-2 1.40453E-2 2.0099E-2 3.37615E-2 3.14915E-2 2.25153E-2 1.35575E-2 7.41127E-3 1.11296E-2 1.38449E-2 1.81507E-2 5.45454E-2 1.15384E-1 2.07746E-1 2.81827E-1 2.97506E-1 3.21439E-1 3.11326E-1 2.56133E-1 1.15344E-1 1.06161E-1 1.95746E-1 4.35317E-1 5.53473E-1 -9999 -9999 -9999 -9999 -9999 -9999 -9999 -9999 -9999 -9999 -9999 -9999 -9999 -9999 -9999 -9999 -9999 -9999 -9999 -9999 -9999 -9999 -9999 -9999 -9999 -9999 -9999 -9999 -9999 -9999
-9999 -9999 -9999 -9999 -9999 -9999 -9999 -9999 -9999 -9999 -9999 -9999 -9999 -9999 -9999 -9999 -9999 -9999 -9999 -9999 -9999 -9999 -9999 -9999 -9999 -9999 -9999 -9999 -9999 -9999 -9999 -9999 -9999 -9999 -9999 -9999 -9999 -9999 -9999 -9999 -9999 -9999 -9999 -9999 -9999 -9999 -9999 -9999 -9999 -9999 -9999 -9999 -9999 -9999 -9999 -9999 -9999 -9999 -9999 -9999 -9999 -9999 -9999 -9999 -9999 -9999 -9999 -9999 -9999 -9999 -9999 -9999 -9999 -9999 -9999 -9999 -9999 -9999 -9999 -9999 -9999 -9999 -9999 -9999 -9999 -9999 1.61324E-1 1.68561E-1 1.60736E-1 1.42428E-1 1.40141E-1 1.37197E-1 1.37541E-1 1.37693E-1 1.92015E-1 2.61207E-1 2.98041E-1 2.72499E-1 2.58921E-1 2.42249E-1 2.43316E-1 2.20468E-1 2.0464E-1 1.89725E-1 1.71859E-1 1.50405E-1 1.5208E-1 1.62502E-1 1.65485E-1 1.55821E-1 1.56969E-1 1.63057E-1 1.6385E-1 1.57492E-1 1.95172E-1 2.62968E-1 2.28202E-1 1.99648E-1 1.68846E-1 1.48681E-1 1.38001E-1 1.26967E-1 1.35095E-1 1.3617E-1 1.70205E-1 1.82956E-1 1.71362E-1 1.65092E-1 1.54417E-1 1.34388E-1 1.38307E-1 1.28925E-1 9.0772E-2 9.36855E-2 9.43261E-2 7.67372E-2 4.59198E-2 5.4066E-2 2.76624E-2 2.08023E-2 2.65013E-2 1.57589E-2 9.25934E-3 8.10063E-3 5.63767E-3 3.24933E-3 3.27334E-3 3.43843E-3 5.07413E-3 9.7001E-3 1.04956E-2 6.01418E-3 5.73092E-3 7.87638E-3 1.26033E-2 2.72029E-2 1.64536E-2 9.13096E-3 2.13374E-2 1.95108E-2 1.25982E-2 6.07107E-3 3.68364E-3 5.14683E-3 8.87405E-3 1.32283E-2 1.54523E-2 1.54513E-2 1.6102E-2 1.40819E-2 2.02412E-2 2.08245E-2 2.33878E-2 2.12096E-2 2.26992E-2 1.30716E-2 1.56214E-2 8.28756E-3 5.33079E-3 4.33404E-3 3.24573E-3 2.21282E-3 2.12638E-3 4.03336E-3 6.49911E-3 4.00946E-3 3.65969E-3 4.30918E-3 4.58071E-3 2.79937E-3 2.87513E-3 6.08345E-3 9.16881E-3 1.34999E-2 1.74109E-2 3.07805E-2 2.64486E-2 1.65626E-2 8.65946E-3 1.10828E-2 1.48057E-2 2.77439E-2 5.99702E-2 8.34542E-2 9.65177E-2 2.5679E-2 2.09747E-2 1.67619E-2 8.74584E-3 8.04131E-3 8.97903E-3 1.04125E-2 1.43583E-2 1.93509E-2 2.01361E-2 1.61496E-2 1.58462E-2 8.66758E-3 7.96751E-3 6.08821E-3 3.0381E-2 1.09478E-1 1.69658E-1 1.60715E-1 1.74323E-1 2.87047E-1 2.81126E-1 3.90498E-1 4.00033E-1 1.77839E-1 9.66617E-2 3.01175E-1 5.50419E-1 -9999 -9999 -9999 -9999 -9999 -9999 -9999 -9999 -9999 -9999 -9999 -9999 -9999 -9999 -9999 -9999 -9999 -9999 -9999 -9999 -9999 -9999 -9999 -9999 -9999 -9999 -9999 -9999 -9999 -9999 -9999
-9999 -9999 -9999 -9999 -9999 -9999 -9999 -9999 -9999 -9999 -9999 -9999 -9999 -9999 -9999 -9999 -9999 -9999 -9999 -9999 -9999 -9999 -9999 -9999 -9999 -9999 -9999 -9999 -9999 -9999 -9999 -9999 -9999 -9999 -9999 -9999 -9999 -9999 -9999 -9999 -9999 -9999 -9999 -9999 -9999 -9999 -9999 -9999 -9999 -9999 -9999 -9999 -9999 -9999 -9999 -9999 -9999 -9999 -9999 -9999 -9999 -9999 -9999 -9999 -9999 -9999 -9999 -9999 -9999 -9999 -9999 -9999 -9999 -9999 -9999 -9999 -9999 -9999 -9999 -9999 -9999 -9999 -9999 -9999 -9999 1.61324E-1 1.6211E-1 1.63295E-1 1.61913E-1 1.43138E-1 1.39096E-1 1.36341E-1 1.2668E-1 1.5688E-1 2.06883E-1 2.60928E-1 2.63679E-1 2.61713E-1 2.49574E-1 2.36965E-1 2.18481E-1 2.20717E-1 2.08442E-1 2.01822E-1 1.75322E-1 1.70347E-1 1.62061E-1 1.68917E-1 1.53312E-1 1.61826E-1 1.62812E-1 1.68877E-1 1.56724E-1 1.74805E-1 2.60075E-1 3.01596E-1 3.18626E-1 2.73401E-1 2.36551E-1 2.00959E-1 1.82593E-1 1.44329E-1 1.18739E-1 1.27219E-1 1.51232E-1 1.61685E-1 1.74132E-1 1.50616E-1 1.44972E-1 1.39497E-1 1.2891E-1 1.17819E-1 9.46868E-2 8.10417E-2 6.6816E-2 6.10382E-2 4.13636E-2 5.0508E-2 2.97265E-2 1.83869E-2 1.83657E-2 1.29025E-2 7.83805E-3 8.39247E-3 7.2693E-3 4.19473E-3 6.612E-3 6.75732E-3 4.83087E-3 1.02307E-2 1.57042E-2 1.86285E-2 1.36769E-2 1.42844E-2 2.43758E-2 3.55023E-2 2.00708E-2 1.38442E-2 1.91406E-2 8.20285E-3 5.73489E-3 6.20764E-3 6.46322E-3 1.08197E-2 1.19415E-2 1.97743E-2 1.71554E-2 1.94411E-2 1.98588E-2 1.95229E-2 1.85759E-2 1.71321E-2 1.90629E-2 2.25479E-2 1.88841E-2 1.14124E-2 1.37982E-2 5.50947E-3 3.78907E-3 3.07122E-3 2.426E-3 1.83223E-3 2.38046E-3 4.03336E-3 3.89622E-3 2.89543E-3 3.76876E-3 2.73555E-3 3.79925E-3 2.66722E-3 1.45444E-3 2.45382E-3 3.70449E-3 5.00544E-3 1.2358E-2 2.91078E-2 4.84534E-2 5.35864E-2 2.9836E-2 2.03558E-2 3.11981E-2 3.87866E-2 8.29429E-2 1.12787E-1 4.45224E-2 3.45259E-2 2.33002E-2 1.81995E-2 1.80726E-2 1.27627E-2 9.35996E-3 7.42806E-3 7.87306E-3 1.14177E-2 1.02485E-2 1.294E-2 2.59105E-2 3.09427E-2 1.75603E-2 8.54596E-3 1.92061E-2 6.49064E-2 7.26619E-2 7.29011E-2 1.40603E-1 1.55281E-1 1.62087E-1 3.6202E-1 4.56849E-1 2.03371E-1 1.50383E-1 2.4343E-1 5.14536E-1 -9999 -9999 -9999 -9999 -9999 -9999 -9999 -9999 -9999 -9999 -9999 -9999 -9999 -9999 -9999 -9999 -9999 -9999 -9999 -9999 -9999 -9999 -9999 -9999 -9999 -9999 -9999 -9999 -9999 -9999 -9999
-9999 -9999 -9999 -9999 -9999 -9999 -9999 -9999 -9999 -9999 -9999 -9999 -9999 -9999 -9999 -9999 -9999 -9999 -9999 -9999 -9999 -9999 -9999 -9999 -9999 -9999 -9999 -9999 -9999 -9999 -9999 -9999 -9999 -9999 -9999 -9999 -9999 -9999 -9999 -9999 -9999 -9999 -9999 -9999 -9999 -9999 -9999 -9999 -9999 -9999 -9999 -9999 -9999 -9999 -9999 -9999 -9999 -9999 -9999 -9999 -9999 -9999 -9999 -9999 -9999 -9999 -9999 -9999 -9999 -9999 -9999 -9999 -9999 -9999 -9999 -9999 -9999 -9999 -9999 -9999 -9999 -9999 -9999 -9999 -9999 1.6152E-1 1.62504E-1 1.63891E-1 1.47278E-1 1.43316E-1 1.38057E-1 1.23036E-1 1.34454E-1 1.65954E-1 2.05459E-1 2.21035E-1 2.54769E-1 2.52573E-1 2.42047E-1 2.08499E-1 2.10661E-1 2.03462E-1 1.94396E-1 1.73601E-1 1.73393E-1 1.78702E-1 1.7764E-1 1.59433E-1 1.60407E-1 1.68625E-1 1.69032E-1 1.56104E-1 1.5841E-1 1.91329E-1 2.55845E-1 2.77784E-1 3.03789E-1 2.96795E-1 2.71156E-1 2.4451E-1 1.9943E-1 1.7E-1 1.26538E-1 1.25777E-1 1.37582E-1 1.5086E-1 1.43597E-1 1.39995E-1 1.24404E-1 1.28075E-1 1.20377E-1 1.05351E-1 9.87461E-2 7.86943E-2 5.36915E-2 3.10641E-2 2.78399E-2 3.43754E-2 3.28551E-2 2.85084E-2 1.92199E-2 9.49273E-3 8.40398E-3 1.41105E-2 9.50765E-3 8.05018E-3 1.33668E-2 9.75794E-3 1.3682E-2 1.14344E-2 1.42553E-2 2.99034E-2 1.70807E-2 1.48041E-2 1.98627E-2 3.19802E-2 2.22354E-2 1.21619E-2 1.51312E-2 2.03389E-2 1.96875E-2 2.11653E-2 1.85495E-2 2.26871E-2 1.90591E-2 1.63257E-2 1.77592E-2 1.37437E-2 2.00965E-2 2.51294E-2 1.82451E-2 2.24114E-2 1.38037E-2 1.17964E-2 1.0205E-2 9.31919E-3 1.07124E-2 6.54804E-3 2.96957E-3 1.83933E-3 2.26564E-3 2.24624E-3 3.76562E-3 4.01766E-3 2.17658E-3 2.64197E-3 3.12172E-3 2.64432E-3 2.14837E-3 2.21072E-3 1.34811E-3 2.18254E-3 2.52479E-3 4.41968E-3 8.6858E-3 1.65063E-2 2.67357E-2 4.18904E-2 7.6287E-2 4.60831E-2 3.66572E-2 6.74987E-2 1.0641E-1 1.18363E-1 3.77395E-2 3.03954E-2 2.34325E-2 2.11387E-2 1.88844E-2 1.19698E-2 8.43436E-3 5.94935E-3 5.61489E-3 1.09916E-2 1.54967E-2 2.63918E-2 4.76963E-2 3.25631E-2 2.47725E-2 1.39607E-2 1.14547E-2 3.91593E-2 4.5279E-2 7.69195E-2 8.94016E-2 7.27351E-2 1.44558E-1 3.50072E-1 5.3208E-1 4.17877E-1 4.22122E-1 3.74926E-1 5.56137E-1 -9999 -9999 -9999 -9999 -9999 -9999 -9999 -9999 -9999 -9999 -9999 -9999 -9999 -9999 -9999 -9999 -9999 -9999 -9999 -9999 -9999 -9999 -9999 -9999 -9999 -9999 -9999 -9999 -9999 -9999 -9999
-9999 -9999 -9999 -9999 -9999 -9999 -9999 -9999 -9999 -9999 -9999 -9999 -9999 -9999 -9999 -9999 -9999 -9999 -9999 -9999 -9999 -9999 -9999 -9999 -9999 -9999 -9999 -9999 -9999 -9999 -9999 -9999 -9999 -9999 -9999 -9999 -9999 -9999 -9999 -9999 -9999 -9999 -9999 -9999 -9999 -9999 -9999 -9999 -9999 -9999 -9999 -9999 -9999 -9999 -9999 -9999 -9999 -9999 -9999 -9999 -9999 -9999 -9999 -9999 -9999 -9999 -9999 -9999 -9999 -9999 -9999 -9999 -9999 -9999 -9999 -9999 -9999 -9999 -9999 -9999 -9999 -9999 -9999 -9999 1.61913E-1 1.62702E-1 1.63097E-1 1.48008E-1 1.46188E-1 1.42074E-1 1.37885E-1 1.24451E-1 1.41039E-1 1.64554E-1 1.77088E-1 2.23794E-1 2.59757E-1 2.53944E-1 2.08499E-1 1.9377E-1 1.93091E-1 1.86791E-1 1.68056E-1 1.70093E-1 1.72357E-1 1.74435E-1 1.6316E-1 1.63953E-1 1.72109E-1 1.73769E-1 1.54726E-1 1.60158E-1 1.71022E-1 2.28775E-1 2.2805E-1 2.7297E-1 2.89569E-1 2.91718E-1 2.8193E-1 2.47491E-1 2.23214E-1 1.85362E-1 1.41898E-1 1.28838E-1 1.43045E-1 1.32208E-1 1.3083E-1 1.29198E-1 1.28222E-1 1.11882E-1 1.13783E-1 7.91721E-2 7.02048E-2 6.15114E-2 5.33942E-2 4.41166E-2 2.99511E-2 2.07239E-2 2.05276E-2 1.53287E-2 1.49824E-2 1.04369E-2 1.33096E-2 2.19899E-2 1.35594E-2 1.9496E-2 2.27525E-2 1.69858E-2 2.81956E-2 1.42099E-2 1.63122E-2 2.80469E-2 1.73803E-2 2.11996E-2 1.98535E-2 3.01012E-2 2.8942E-2 2.18898E-2 1.35931E-2 2.23633E-2 1.05432E-2 1.42789E-2 1.38386E-2 2.06729E-2 1.1529E-2 1.29103E-2 2.39603E-2 1.45131E-2 2.59665E-2 1.92674E-2 1.68813E-2 1.99312E-2 1.27999E-2 7.88645E-3 9.49931E-3 1.18192E-2 5.04995E-3 2.63555E-3 2.01357E-3 2.64206E-3 3.65061E-3 4.76694E-3 3.44132E-3 3.20668E-3 2.7932E-3 1.90415E-3 1.63847E-3 2.13126E-3 3.94355E-3 6.20994E-3 3.46834E-3 4.00044E-3 5.35391E-3 4.58152E-3 9.29365E-3 1.56754E-2 2.65093E-2 4.60831E-2 7.65847E-2 8.38454E-2 6.54849E-2 7.8789E-2 1.17002E-1 9.71162E-2 7.34467E-2 2.2712E-2 1.75177E-2 1.05345E-2 1.16338E-2 9.25286E-3 1.02543E-2 8.70865E-3 7.31349E-3 1.32717E-2 3.02108E-2 4.92264E-2 7.35599E-2 7.77E-2 8.24232E-2 4.59376E-2 1.87469E-2 2.03272E-2 2.43164E-2 3.24148E-2 2.49616E-2 3.39965E-2 1.13788E-1 3.13352E-1 5.20555E-1 5.33305E-1 5.43841E-1 -9999 -9999 -9999 -9999 -9999 -9999 -9999 -9999 -9999 -9999 -9999 -9999 -9999 -9999 -9999 -9999 -9999 -9999 -9999 -9999 -9999 -9999 -9999 -9999 -9999 -9999 -9999 -9999 -9999 -9999 -9999 -9999 -9999
-9999 -9999 -9999 -9999 -9999 -9999 -9999 -9999 -9999 -9999 -9999 -9999 -9999 -9999 -9999 -9999 -9999 -9999 -9999 -9999 -9999 -9999 -9999 -9999 -9999 -9999 -9999 -9999 -9999 -9999 -9999 -9999 -9999 -9999 -9999 -9999 -9999 -9999 -9999 -9999 -9999 -9999 -9999 -9999 -9999 -9999 -9999 -9999 -9999 -9999 -9999 -9999 -9999 -9999 -9999 -9999 -9999 -9999 -9999 -9999 -9999 -9999 -9999 -9999 -9999 -9999 -9999 -9999 -9999 -9999 -9999 -9999 -9999 -9999 -9999 -9999 -9999 -9999 -9999 -9999 -9999 -9999 -9999 1.63097E-1 1.63097E-1 1.63097E-1 1.48374E-1 1.47278E-1 1.44926E-1 1.41193E-1 1.25561E-1 1.32442E-1 1.36492E-1 1.41181E-1 1.87513E-1 2.60036E-1 3.01709E-1 2.41644E-1 2.01355E-1 1.89279E-1 1.79417E-1 1.55622E-1 1.58308E-1 1.61424E-1 1.71325E-1 1.55539E-1 1.57838E-1 1.59386E-1 1.66755E-1 1.49262E-1 1.54537E-1 1.57592E-1 1.85073E-1 1.95547E-1 2.28367E-1 2.5357E-1 2.9795E-1 3.10296E-1 2.61039E-1 2.66026E-1 2.35006E-1 2.01882E-1 1.64928E-1 1.18321E-1 1.35757E-1 1.37733E-1 1.42176E-1 1.37045E-1 1.14495E-1 1.05394E-1 9.21525E-2 9.35244E-2 8.04752E-2 6.67214E-2 5.10968E-2 4.54612E-2 3.38257E-2 2.1927E-2 1.50134E-2 1.24609E-2 8.68682E-3 1.21055E-2 2.14716E-2 3.10624E-2 2.01153E-2 2.49436E-2 2.90012E-2 1.94843E-2 3.76953E-2 1.97286E-2 1.81649E-2 2.96944E-2 3.24301E-2 4.0035E-2 3.70846E-2 3.14921E-2 1.73004E-2 1.93558E-2 2.70593E-2 1.42955E-2 5.88844E-3 6.33884E-3 1.3116E-2 1.07645E-2 6.07672E-3 1.06375E-2 1.85575E-2 1.14596E-2 1.99793E-2 1.48622E-2 8.82672E-3 1.23891E-2 9.78781E-3 7.21421E-3 9.92974E-3 8.98917E-3 5.31842E-3 3.57315E-3 2.56041E-3 3.32475E-3 4.17209E-3 3.3657E-3 2.34995E-3 1.99368E-3 2.70519E-3 2.71826E-3 1.97704E-3 3.84314E-3 4.92336E-3 6.66024E-3 9.58645E-3 5.86007E-3 9.44273E-3 1.12986E-2 1.51355E-2 1.50694E-2 2.2661E-2 5.66804E-2 9.57946E-2 1.02462E-1 8.54943E-2 9.38663E-2 1.13128E-1 8.55967E-2 6.55162E-2 4.38209E-2 3.07361E-2 3.07361E-2 3.65117E-2 2.62731E-2 3.13346E-2 1.02116E-2 1.04366E-2 1.32924E-2 2.32676E-2 3.51924E-2 7.54134E-2 8.91973E-2 1.46922E-1 9.83595E-2 4.27893E-2 1.9082E-2 1.08068E-2 1.73551E-2 3.8705E-2 6.28472E-2 1.52795E-1 2.04333E-1 4.0553E-1 -9999 -9999 -9999 -9999 -9999 -9999 -9999 -9999 -9999 -9999 -9999 -9999 -9999 -9999 -9999 -9999 -9999 -9999 -9999 -9999 -9999 -9999 -9999 -9999 -9999 -9999 -9999 -9999 -9999 -9999 -9999 -9999 -9999 -9999 -9999
-9999 -9999 -9999 -9999 -9999 -9999 -9999 -9999 -9999 -9999 -9999 -9999 -9999 -9999 -9999 -9999 -9999 -9999 -9999 -9999 -9999 -9999 -9999 -9999 -9999 -9999 -9999 -9999 -9999 -9999 -9999 -9999 -9999 -9999 -9999 -9999 -9999 -9999 -9999 -9999 -9999 -9999 -9999 -9999 -9999 -9999 -9999 -9999 -9999 -9999 -9999 -9999 -9999 -9999 -9999 -9999 -9999 -9999 -9999 -9999 -9999 -9999 -9999 -9999 -9999 -9999 -9999 -9999 -9999 -9999 -9999 -9999 -9999 -9999 -9999 -9999 -9999 -9999 -9999 -9999 -9999 -9999 1.67701E-1 1.67095E-1 1.64687E-1 1.64089E-1 1.48191E-1 1.46188E-1 1.42605E-1 1.2668E-1 1.27484E-1 1.40864E-1 1.28788E-1 1.47674E-1 2.03527E-1 3.02014E-1 3.18762E-1 2.51067E-1 2.02524E-1 1.80058E-1 1.5241E-1 1.54671E-1 1.58501E-1 1.6162E-1 1.47116E-1 1.49312E-1 1.57453E-1 1.59386E-1 1.42711E-1 1.4816E-1 1.48894E-1 1.63256E-1 2.05599E-1 2.06491E-1 2.09357E-1 2.51901E-1 2.87783E-1 2.72095E-1 2.78737E-1 2.79544E-1 2.44533E-1 2.11159E-1 1.61088E-1 1.2839E-1 1.39544E-1 1.41574E-1 1.4299E-1 1.34517E-1 8.53692E-2 1.00591E-1 7.90418E-2 7.13223E-2 7.39827E-2 5.91356E-2 4.21789E-2 2.44908E-2 1.65851E-2 2.13496E-2 3.05919E-2 1.80254E-2 1.1483E-2 1.38276E-2 2.92743E-2 4.08944E-2 4.65119E-2 2.13359E-2 3.54572E-2 2.43957E-2 3.14603E-2 4.10012E-2 4.23274E-2 4.05422E-2 3.87802E-2 2.85906E-2 2.04907E-2 1.46719E-2 1.04277E-2 7.03741E-3 1.56416E-2 1.03653E-2 4.70508E-3 3.306E-3 8.82899E-3 3.73362E-3 3.19231E-3 5.39027E-3 1.22816E-2 1.10176E-2 1.32966E-2 9.51263E-3 6.7981E-3 6.3083E-3 6.70239E-3 6.58984E-3 9.20256E-3 6.84241E-3 3.41214E-3 5.47443E-3 5.6914E-3 4.81577E-3 3.02679E-3 3.97218E-3 2.28954E-3 1.39343E-3 1.72927E-3 2.20974E-3 3.10213E-3 5.31159E-3 7.7122E-3 8.10883E-3 1.13578E-2 1.45345E-2 8.83874E-3 1.84825E-2 2.97512E-2 2.2795E-2 1.6203E-2 3.13924E-2 8.08932E-2 1.16894E-1 1.04319E-1 7.34056E-2 9.72023E-2 7.44303E-2 6.81384E-2 5.30682E-2 5.89874E-2 5.94305E-2 5.17495E-2 4.69993E-2 3.03472E-2 3.61092E-2 1.84049E-2 1.3338E-2 2.31429E-2 4.14944E-2 3.88236E-2 7.39045E-2 1.56608E-1 1.90871E-1 1.0492E-1 3.88455E-2 2.36839E-2 3.02789E-2 7.69035E-2 2.15604E-1 2.23499E-1 2.18281E-1 4.70766E-1 -9999 -9999 -9999 -9999 -9999 -9999 -9999 -9999 -9999 -9999 -9999 -9999 -9999 -9999 -9999 -9999 -9999 -9999 -9999 -9999 -9999 -9999 -9999 -9999 -9999 -9999 -9999 -9999 -9999 -9999 -9999 -9999 -9999 -9999 -9999
-9999 -9999 -9999 -9999 -9999 -9999 -9999 -9999 -9999 -9999 -9999 -9999 -9999 -9999 -9999 -9999 -9999 -9999 -9999 -9999 -9999 -9999 -9999 -9999 -9999 -9999 -9999 -9999 -9999 -9999 -9999 -9999 -9999 -9999 -9999 -9999 -9999 -9999 -9999 -9999 -9999 -9999 -9999 -9999 -9999 -9999 -9999 -9999 -9999 -9999 -9999 -9999 -9999 -9999 -9999 -9999 -9999 -9999 -9999 -9999 -9999 -9999 -9999 -9999 -9999 -9999 -9999 -9999 -9999 -9999 -9999 -9999 -9999 -9999 -9999 -9999 -9999 -9999 -9999 -9999 -9999 -9999 1.73445E-1 1.70554E-1 1.6649E-1 1.49846E-1 1.47825E-1 1.44746E-1 1.27323E-1 1.2588E-1 1.28293E-1 1.353E-1 1.27976E-1 1.49877E-1 2.21035E-1 3.01014E-1 3.27004E-1 2.40785E-1 1.91012E-1 1.52785E-1 1.45564E-1 1.49208E-1 1.53116E-1 1.39595E-1 1.47116E-1 1.49312E-1 1.51723E-1 1.42534E-1 1.43244E-1 1.42711E-1 1.44315E-1 1.55563E-1 2.26268E-1 2.52062E-1 2.52748E-1 2.69387E-1 2.41926E-1 2.56074E-1 2.97138E-1 2.89282E-1 2.52397E-1 2.01894E-1 1.6767E-1 1.32501E-1 1.35911E-1 1.48587E-1 1.28225E-1 1.23455E-1 1.01809E-1 9.78988E-2 8.30523E-2 6.73223E-2 8.52117E-2 6.5442E-2 4.1577E-2 3.34139E-2 2.57134E-2 3.35547E-2 3.99993E-2 2.0769E-2 2.23591E-2 2.07716E-2 3.33726E-2 5.01439E-2 4.00157E-2 3.10753E-2 3.0895E-2 3.74586E-2 4.46096E-2 3.31239E-2 3.03336E-2 2.20616E-2 1.3222E-2 1.87999E-2 1.00046E-2 1.18983E-2 4.76691E-3 4.8362E-3 9.20626E-3 8.71699E-3 5.81112E-3 2.66426E-3 4.01225E-3 3.06876E-3 3.41781E-3 4.60505E-3 7.23382E-3 8.16563E-3 1.05356E-2 1.11588E-2 9.09823E-3 5.37511E-3 4.00283E-3 5.00595E-3 5.08959E-3 6.53462E-3 4.02831E-3 2.57648E-3 3.59628E-3 2.92978E-3 2.69743E-3 3.85697E-3 2.60324E-3 2.25431E-3 2.5953E-3 1.76633E-3 2.9879E-3 4.03336E-3 6.08921E-3 9.44423E-3 1.44561E-2 2.91721E-2 2.1531E-2 1.92766E-2 4.15242E-2 3.71926E-2 2.83808E-2 3.50862E-2 3.92078E-2 6.80801E-2 1.3741E-1 1.2946E-1 1.06324E-1 8.35809E-2 6.78541E-2 6.13135E-2 8.29684E-2 6.563E-2 7.00593E-2 4.5342E-2 3.04028E-2 3.25708E-2 2.07241E-2 1.24245E-2 1.18557E-2 2.05525E-2 2.28986E-2 5.68886E-2 1.16871E-1 2.1376E-1 1.09324E-1 5.42892E-2 7.08187E-2 6.56888E-2 1.06887E-1 2.00958E-1 4.30877E-1 4.98367E-1 -9999 -9999 -9999 -9999 -9999 -9999 -9999 -9999 -9999 -9999 -9999 -9999 -9999 -9999 -9999 -9999 -9999 -9999 -9999 -9999 -9999 -9999 -9999 -9999 -9999 -9999 -9999 -9999 -9999 -9999 -9999 -9999 -9999 -9999 -9999 -9999
-9999 -9999 -9999 -9999 -9999 -9999 -9999 -9999 -9999 -9999 -9999 -9999 -9999 -9999 -9999 -9999 -9999 -9999 -9999 -9999 -9999 -9999 -9999 -9999 -9999 -9999 -9999 -9999 -9999 -9999 -9999 -9999 -9999 -9999 -9999 -9999 -9999 -9999 -9999 -9999 -9999 -9999 -9999 -9999 -9999 -9999 -9999 -9999 -9999 -9999 -9999 -9999 -9999 -9999 -9999 -9999 -9999 -9999 -9999 -9999 -9999 -9999 -9999 -9999 -9999 -9999 -9999 -9999 -9999 -9999 -9999 -9999 -9999 -9999 -9999 -9999 -9999 -9999 -9999 -9999 -9999 1.79394E-1 1.81539E-1 1.71376E-1 1.51889E-1 1.50772E-1 1.48191E-1 1.30088E-1 1.21753E-1 1.27323E-1 1.29923E-1 1.21605E-1 1.2717E-1 1.58816E-1 2.18481E-1 3.22235E-1 3.16486E-1 2.26701E-1 1.60445E-1 1.44485E-1 1.39323E-1 1.44084E-1 1.32233E-1 1.40118E-1 1.42228E-1 1.44185E-1 1.3538E-1 1.3743E-1 1.37946E-1 1.37086E-1 1.29614E-1 1.5671E-1 2.08399E-1 2.42458E-1 2.10455E-1 2.27623E-1 2.39239E-1 2.49179E-1 2.7637E-1 2.46157E-1 2.24775E-1 1.99821E-1 1.72386E-1 1.4216E-1 1.35911E-1 1.33647E-1 1.33854E-1 1.13374E-1 1.15283E-1 9.44232E-2 9.7575E-2 7.03128E-2 7.89691E-2 7.62843E-2 4.86011E-2 4.97602E-2 3.61818E-2 5.17834E-2 4.86105E-2 4.14666E-2 2.2314E-2 3.33754E-2 3.55038E-2 3.84923E-2 5.20018E-2 5.18424E-2 5.32764E-2 4.82555E-2 4.15725E-2 2.15083E-2 1.49967E-2 2.0333E-2 8.43743E-3 9.07798E-3 6.62792E-3 6.98742E-3 2.52982E-3 2.28117E-3 3.37274E-3 5.42993E-3 2.65079E-3 1.6176E-3 2.43705E-3 3.68419E-3 5.76824E-3 3.94993E-3 6.97737E-3 1.37995E-2 1.58544E-2 1.42623E-2 8.41038E-3 4.70571E-3 5.80456E-3 7.68328E-3 6.08406E-3 5.68396E-3 4.30499E-3 2.1956E-3 2.21534E-3 2.26022E-3 2.84196E-3 3.44683E-3 3.02283E-3 2.90606E-3 2.85425E-3 1.40981E-3 1.35174E-3 1.82315E-3 2.55356E-3 3.44836E-3 7.58678E-3 1.66041E-2 2.87912E-2 4.46255E-2 5.31868E-2 6.78614E-2 4.00519E-2 6.35496E-2 6.77173E-2 4.58499E-2 6.34438E-2 9.68745E-2 1.2606E-1 8.61344E-2 1.01665E-1 9.60131E-2 8.8867E-2 6.15762E-2 4.93866E-2 5.3859E-2 4.69993E-2 5.61135E-2 2.07609E-2 1.24328E-2 6.52017E-3 1.01291E-2 1.89444E-2 7.26498E-2 1.72106E-1 4.06367E-1 2.32468E-1 5.83107E-2 1.36157E-1 1.99889E-1 3.40247E-1 3.9838E-1 -9999 -9999 -9999 -9999 -9999 -9999 -9999 -9999 -9999 -9999 -9999 -9999 -9999 -9999 -9999 -9999 -9999 -9999 -9999 -9999 -9999 -9999 -9999 -9999 -9999 -9999 -9999 -9999 -9999 -9999 -9999 -9999 -9999 -9999 -9999 -9999 -9999 -9999
-9999 -9999 -9999 -9999 -9999 -9999 -9999 -9999 -9999 -9999 -9999 -9999 -9999 -9999 -9999 -9999 -9999 -9999 -9999 -9999 -9999 -9999 -9999 -9999 -9999 -9999 -9999 -9999 -9999 -9999 -9999 -9999 -9999 -9999 -9999 -9999 -9999 -9999 -9999 -9999 -9999 -9999 -9999 -9999 -9999 -9999 -9999 -9999 -9999 -9999 -9999 -9999 -9999 -9999 -9999 -9999 -9999 -9999 -9999 -9999 -9999 -9999 -9999 -9999 -9999 -9999 -9999 -9999 -9999 -9999 -9999 -9999 -9999 -9999 -9999 -9999 -9999 -9999 -9999 -9999 -9999 1.66893E-1 1.69327E-1 1.5245E-1 1.51143E-1 1.50215E-1 1.48008E-1 1.24413E-1 1.21443E-1 1.29433E-1 1.26809E-1 1.32243E-1 1.37873E-1 1.7394E-1 2.48957E-1 3.28602E-1 2.91199E-1 1.91776E-1 1.50873E-1 1.36906E-1 1.39149E-1 1.28778E-1 1.33402E-1 1.36278E-1 1.38166E-1 1.29346E-1 1.30822E-1 1.3248E-1 1.37774E-1 1.22547E-1 1.26019E-1 1.51934E-1 2.03655E-1 1.84193E-1 1.69532E-1 1.79824E-1 2.06093E-1 2.36407E-1 2.35387E-1 2.32434E-1 2.27057E-1 1.99832E-1 1.7364E-1 1.45914E-1 1.2364E-1 1.2886E-1 1.20073E-1 1.06728E-1 1.07163E-1 8.48995E-2 7.00186E-2 6.63387E-2 7.78264E-2 9.11205E-2 6.66946E-2 6.01727E-2 4.80043E-2 5.22022E-2 6.222E-2 4.59202E-2 2.88171E-2 3.96227E-2 5.45217E-2 4.42632E-2 5.92669E-2 5.06974E-2 3.61132E-2 3.1589E-2 2.92575E-2 1.99101E-2 1.09969E-2 1.25571E-2 6.79874E-3 4.88238E-3 3.02971E-3 2.65079E-3 1.34815E-3 8.89437E-4 1.68549E-3 2.36284E-3 1.87807E-3 1.73389E-3 4.11097E-3 6.98711E-3 1.05798E-2 6.73935E-3 7.84384E-3 1.38111E-2 1.86002E-2 1.17663E-2 8.21797E-3 4.87727E-3 3.96884E-3 5.98175E-3 2.96018E-3 3.02426E-3 3.90928E-3 2.36699E-3 2.03167E-3 3.11445E-3 3.12629E-3 3.28244E-3 2.35888E-3 2.44995E-3 2.86647E-3 2.37578E-3 2.56492E-3 3.4424E-3 2.95494E-3 3.98323E-3 4.44785E-3 5.76598E-3 1.21358E-2 2.2837E-2 3.97817E-2 6.37181E-2 9.208E-2 9.56791E-2 1.172E-1 1.0991E-1 8.09421E-2 7.6766E-2 1.33746E-1 1.11374E-1 9.20377E-2 7.23821E-2 5.88608E-2 5.90292E-2 7.4282E-2 9.77984E-2 1.07991E-1 7.43975E-2 1.10537E-2 8.28269E-3 1.06477E-2 1.26986E-2 1.89669E-2 8.35482E-2 2.3925E-1 4.04969E-1 2.604E-1 6.67662E-2 1.23211E-1 3.75159E-1 2.30059E-1 -9999 -9999 -9999 -9999 -9999 -9999 -9999 -9999 -9999 -9999 -9999 -9999 -9999 -9999 -9999 -9999 -9999 -9999 -9999 -9999 -9999 -9999 -9999 -9999 -9999 -9999 -9999 -9999 -9999 -9999 -9999 -9999 -9999 -9999 -9999 -9999 -9999 -9999 -9999
-9999 -9999 -9999 -9999 -9999 -9999 -9999 -9999 -9999 -9999 -9999 -9999 -9999 -9999 -9999 -9999 -9999 -9999 -9999 -9999 -9999 -9999 -9999 -9999 -9999 -9999 -9999 -9999 -9999 -9999 -9999 -9999 -9999 -9999 -9999 -9999 -9999 -9999 -9999 -9999 -9999 -9999 -9999 -9999 -9999 -9999 -9999 -9999 -9999 -9999 -9999 -9999 -9999 -9999 -9999 -9999 -9999 -9999 -9999 -9999 -9999 -9999 -9999 -9999 -9999 -9999 -9999 -9999 -9999 -9999 -9999 -9999 -9999 -9999 -9999 -9999 -9999 -9999 -9999 -9999 1.62504E-1 1.64089E-1 1.65687E-1 1.50772E-1 1.49292E-1 1.48008E-1 1.32402E-1 1.2394E-1 1.21598E-1 1.17749E-1 1.38004E-1 1.54935E-1 1.64914E-1 1.87452E-1 2.65295E-1 3.07386E-1 2.36937E-1 1.77751E-1 1.42659E-1 1.31144E-1 1.19596E-1 1.24727E-1 1.29391E-1 1.37477E-1 1.24171E-1 1.25439E-1 1.31815E-1 1.32314E-1 1.17759E-1 1.18212E-1 1.28272E-1 1.54568E-1 1.80732E-1 1.41955E-1 1.50549E-1 1.57972E-1 1.67298E-1 1.68206E-1 2.19569E-1 2.28356E-1 2.31191E-1 2.15575E-1 1.56461E-1 1.36169E-1 1.24744E-1 1.16551E-1 1.25828E-1 1.23806E-1 1.10382E-1 7.59831E-2 9.40556E-2 7.4775E-2 9.8827E-2 9.4021E-2 8.08785E-2 5.27622E-2 6.26245E-2 6.76513E-2 6.76684E-2 3.36289E-2 5.03917E-2 5.21785E-2 5.44121E-2 6.7513E-2 4.92581E-2 4.35018E-2 2.92363E-2 1.43012E-2 1.1286E-2 9.0934E-3 6.58387E-3 4.636E-3 4.75689E-3 2.79583E-3 1.89062E-3 1.20335E-3 1.15721E-3 1.34526E-3 2.19173E-3 1.56041E-3 1.94673E-3 2.81932E-3 4.2574E-3 6.00928E-3 9.8243E-3 1.4788E-2 1.34427E-2 1.87101E-2 1.90247E-2 8.93657E-3 4.84404E-3 3.52336E-3 3.16185E-3 5.99037E-3 2.73499E-3 2.37058E-3 3.42974E-3 2.18999E-3 2.03741E-3 2.54154E-3 3.17726E-3 3.54469E-3 1.86231E-3 1.79141E-3 2.27051E-3 3.99348E-3 2.9879E-3 4.32142E-3 6.03129E-3 9.09891E-3 1.17949E-2 1.36169E-2 1.63026E-2 1.68427E-2 2.92953E-2 4.42588E-2 5.48779E-2 6.10305E-2 6.6898E-2 1.15788E-1 1.32621E-1 8.74091E-2 1.19182E-1 1.38126E-1 9.25065E-2 7.30529E-2 9.50051E-2 1.02748E-1 1.11624E-1 1.43588E-1 6.85603E-2 5.82128E-2 4.49762E-2 8.93943E-2 8.59502E-2 4.34071E-2 2.77157E-2 5.68886E-2 3.2239E-1 4.22936E-1 1.46539E-1 9.09771E-2 1.40199E-1 4.2082E-1 -9999 -9999 -9999 -9999 -9999 -9999 -9999 -9999 -9999 -9999 -9999 -9999 -9999 -9999 -9999 -9999 -9999 -9999 -9999 -9999 -9999 -9999 -9999 -9999 -9999 -9999 -9999 -9999 -9999 -9999 -9999 -9999 -9999 -9999 -9999 -9999 -9999 -9999 -9999 -9999
-9999 -9999 -9999 -9999 -9999 -9999 -9999 -9999 -9999 -9999 -9999 -9999 -9999 -9999 -9999 -9999 -9999 -9999 -9999 -9999 -9999 -9999 -9999 -9999 -9999 -9999 -9999 -9999 -9999 -9999 -9999 -9999 -9999 -9999 -9999 -9999 -9999 -9999 -9999 -9999 -9999 -9999 -9999 -9999 -9999 -9999 -9999 -9999 -9999 -9999 -9999 -9999 -9999 -9999 -9999 -9999 -9999 -9999 -9999 -9999 -9999 -9999 -9999 -9999 -9999 -9999 -9999 -9999 -9999 -9999 -9999 -9999 -9999 -9999 -9999 -9999 -9999 -9999 -9999 -9999 1.64089E-1 1.66088E-1 1.52263E-1 1.52076E-1 1.49476E-1 1.26963E-1 1.26001E-1 1.2394E-1 1.21908E-1 1.15621E-1 1.45231E-1 1.86138E-1 2.02758E-1 2.43242E-1 2.83478E-1 2.83408E-1 2.11126E-1 1.66746E-1 1.36523E-1 1.13441E-1 1.16689E-1 1.26479E-1 1.30703E-1 1.1872E-1 1.2528E-1 1.26717E-1 1.27521E-1 1.13717E-1 1.13571E-1 1.13717E-1 1.23292E-1 1.36396E-1 1.58938E-1 1.33982E-1 1.43238E-1 1.57202E-1 1.54433E-1 1.8561E-1 2.21996E-1 2.15422E-1 2.21578E-1 2.02409E-1 1.6628E-1 1.38583E-1 1.2754E-1 1.22963E-1 1.24242E-1 1.02987E-1 1.03948E-1 8.60811E-2 1.00506E-1 9.51444E-2 8.438E-2 9.64852E-2 9.62268E-2 6.73392E-2 8.29985E-2 6.91208E-2 4.41052E-2 3.46449E-2 5.21785E-2 6.67213E-2 7.24041E-2 5.16256E-2 3.14079E-2 3.36386E-2 3.11263E-2 2.21698E-2 1.93522E-2 1.7696E-2 1.21447E-2 8.17775E-3 5.3898E-3 3.46396E-3 1.50905E-3 1.20144E-3 2.75217E-3 3.54954E-3 5.26404E-3 3.96912E-3 5.20552E-3 3.54166E-3 6.432E-3 1.01414E-2 1.4788E-2 2.00034E-2 2.04025E-2 2.20801E-2 1.74682E-2 8.37789E-3 4.15785E-3 3.71609E-3 2.90392E-3 2.36591E-3 3.13357E-3 1.80504E-3 2.65425E-3 1.49526E-3 1.12285E-3 1.7483E-3 3.14221E-3 2.9354E-3 2.13355E-3 3.35688E-3 3.65464E-3 6.81322E-3 5.01333E-3 3.10213E-3 5.00379E-3 8.75923E-3 1.64997E-2 1.97924E-2 2.54532E-2 2.81983E-2 3.14627E-2 7.55212E-2 1.21265E-1 1.03486E-1 1.08405E-1 1.00181E-1 1.11819E-1 1.09239E-1 1.29065E-1 1.35194E-1 1.22891E-1 1.04293E-1 1.59811E-1 1.60815E-1 9.40181E-2 7.93093E-2 9.39134E-2 1.37557E-1 1.25075E-1 2.77732E-1 2.29416E-1 2.42181E-1 1.66727E-1 7.39096E-2 3.82402E-1 3.53902E-1 1.45627E-1 1.11359E-1 2.65471E-1 -9999 -9999 -9999 -9999 -9999 -9999 -9999 -9999 -9999 -9999 -9999 -9999 -9999 -9999 -9999 -9999 -9999 -9999 -9999 -9999 -9999 -9999 -9999 -9999 -9999 -9999 -9999 -9999 -9999 -9999 -9999 -9999 -9999 -9999 -9999 -9999 -9999 -9999 -9999 -9999 -9999
-9999 -9999 -9999 -9999 -9999 -9999 -9999 -9999 -9999 -9999 -9999 -9999 -9999 -9999 -9999 -9999 -9999 -9999 -9999 -9999 -9999 -9999 -9999 -9999 -9999 -9999 -9999 -9999 -9999 -9999 -9999 -9999 -9999 -9999 -9999 -9999 -9999 -9999 -9999 -9999 -9999 -9999 -9999 -9999 -9999 -9999 -9999 -9999 -9999 -9999 -9999 -9999 -9999 -9999 -9999 -9999 -9999 -9999 -9999 -9999 -9999 -9999 -9999 -9999 -9999 -9999 -9999 -9999 -9999 -9999 -9999 -9999 -9999 -9999 -9999 -9999 -9999 -9999 -9999 1.64687E-1 1.66893E-1 1.53578E-1 1.54523E-1 1.54144E-1 1.52076E-1 1.28254E-1 1.25364E-1 1.23468E-1 1.1139E-1 1.25492E-1 1.66873E-1 2.01066E-1 2.53529E-1 2.88215E-1 2.98434E-1 2.44089E-1 1.95344E-1 1.55912E-1 1.20823E-1 1.14026E-1 1.18495E-1 1.23428E-1 1.13185E-1 1.20245E-1 1.21943E-1 1.23191E-1 1.14597E-1 1.14597E-1 1.13863E-1 1.13425E-1 1.03353E-1 1.17959E-1 1.27516E-1 1.37596E-1 1.41997E-1 1.38757E-1 1.56719E-1 1.90257E-1 2.32681E-1 2.19365E-1 1.73295E-1 2.07399E-1 1.73871E-1 1.42976E-1 1.28682E-1 1.02734E-1 9.09501E-2 8.87086E-2 7.63436E-2 9.67324E-2 9.57235E-2 9.52285E-2 7.72593E-2 8.68956E-2 6.22334E-2 7.90812E-2 5.01613E-2 4.52493E-2 3.87515E-2 5.87521E-2 6.717E-2 7.07658E-2 5.68133E-2 3.18805E-2 2.69454E-2 2.75216E-2 2.05703E-2 1.55233E-2 1.56771E-2 8.63412E-3 5.92632E-3 4.48264E-3 4.31185E-3 3.33644E-3 1.75378E-3 2.0362E-3 4.00475E-3 7.35947E-3 1.00131E-2 9.53662E-3 1.10918E-2 5.60408E-3 9.40602E-3 1.77953E-2 1.4788E-2 2.18411E-2 2.59027E-2 2.42359E-2 1.34579E-2 7.35178E-3 4.21804E-3 3.25863E-3 1.76962E-3 1.07215E-3 1.06513E-3 1.0555E-3 1.54431E-3 9.66073E-4 1.0026E-3 1.7627E-3 3.45752E-3 3.96857E-3 4.22112E-3 5.57262E-3 6.80539E-3 6.352E-3 9.68423E-3 7.59623E-3 5.05E-3 5.6044E-3 9.77474E-3 9.03522E-3 1.21165E-2 2.52657E-2 4.07464E-2 6.37181E-2 1.00863E-1 9.94015E-2 4.0397E-2 6.54154E-2 7.8407E-2 7.49035E-2 7.23189E-2 8.04733E-2 1.98389E-1 1.88973E-1 1.82316E-1 1.02279E-1 8.63946E-2 1.23779E-1 1.52845E-1 2.56263E-1 2.09806E-1 2.89231E-1 2.26309E-1 3.25951E-1 3.35969E-1 3.93918E-1 3.81488E-1 3.13515E-1 1.26721E-1 1.22934E-1 3.9944E-1 -9999 -9999 -9999 -9999 -9999 -9999 -9999 -9999 -9999 -9999 -9999 -9999 -9999 -9999 -9999 -9999 -9999 -9999 -9999 -9999 -9999 -9999 -9999 -9999 -9999 -9999 -9999 -9999 -9999 -9999 -9999 -9999 -9999 -9999 -9999 -9999 -9999 -9999 -9999 -9999 -9999
-9999 -9999 -9999 -9999 -9999 -9999 -9999 -9999 -9999 -9999 -9999 -9999 -9999 -9999 -9999 -9999 -9999 -9999 -9999 -9999 -9999 -9999 -9999 -9999 -9999 -9999 -9999 -9999 -9999 -9999 -9999 -9999 -9999 -9999 -9999 -9999 -9999 -9999 -9999 -9999 -9999 -9999 -9999 -9999 -9999 -9999 -9999 -9999 -9999 -9999 -9999 -9999 -9999 -9999 -9999 -9999 -9999 -9999 -9999 -9999 -9999 -9999 -9999 -9999 -9999 -9999 -9999 -9999 -9999 -9999 -9999 -9999 -9999 -9999 -9999 -9999 -9999 -9999 1.64687E-1 1.66088E-1 1.68716E-1 1.55092E-1 1.55472E-1 1.49064E-1 1.38688E-1 1.34921E-1 1.25523E-1 1.10389E-1 1.13415E-1 1.35057E-1 1.80229E-1 2.21157E-1 2.87917E-1 3.21767E-1 2.71034E-1 2.24463E-1 1.83059E-1 1.45478E-1 1.13733E-1 1.09387E-1 1.19559E-1 1.10734E-1 1.13915E-1 1.21169E-1 1.23191E-1 1.10364E-1 1.10935E-1 1.10792E-1 1.09513E-1 9.61622E-2 9.75576E-2 1.06072E-1 1.24324E-1 1.35714E-1 1.1256E-1 1.22867E-1 1.46784E-1 1.80141E-1 2.23479E-1 1.89414E-1 1.83967E-1 2.06667E-1 1.67518E-1 1.38261E-1 1.09531E-1 1.00827E-1 8.27887E-2 9.06938E-2 9.96496E-2 1.0029E-1 9.92478E-2 8.23971E-2 8.46271E-2 8.78422E-2 5.66023E-2 7.49869E-2 8.02607E-2 7.47766E-2 7.13491E-2 7.82551E-2 7.13401E-2 4.99822E-2 3.28757E-2 3.94948E-2 2.2532E-2 1.83237E-2 1.82218E-2 7.88862E-3 1.0711E-2 7.53641E-3 4.41351E-3 2.1899E-3 1.75378E-3 2.60937E-3 3.16699E-3 3.71546E-3 2.74566E-3 3.57872E-3 6.81411E-3 1.67449E-2 1.6556E-2 1.28658E-2 1.18343E-2 2.30353E-2 2.63908E-2 2.89908E-2 2.73192E-2 1.69762E-2 1.05831E-2 7.63107E-3 4.4873E-3 2.61264E-3 2.07103E-3 1.35462E-3 1.11135E-3 1.5119E-3 1.42711E-3 1.89615E-3 1.46078E-3 2.20827E-3 3.70297E-3 4.18555E-3 6.42564E-3 7.07425E-3 8.08626E-3 8.87842E-3 1.27939E-2 1.8948E-2 2.0769E-2 1.38276E-2 1.54084E-2 1.31489E-2 1.7569E-2 3.66126E-2 2.47508E-2 3.59295E-2 5.09986E-2 4.71847E-2 3.28931E-2 2.22518E-2 4.64284E-2 4.82532E-2 5.24683E-2 4.73887E-2 6.88743E-2 6.9132E-2 6.90127E-2 1.94519E-1 1.90514E-1 2.35578E-1 2.87E-1 2.60892E-1 2.31593E-1 2.0456E-1 2.46152E-1 1.95419E-1 2.20902E-1 2.24364E-1 3.89719E-1 2.12933E-1 1.26138E-1 1.98182E-1 4.84581E-1 -9999 -9999 -9999 -9999 -9999 -9999 -9999 -9999 -9999 -9999 -9999 -9999 -9999 -9999 -9999 -9999 -9999 -9999 -9999 -9999 -9999 -9999 -9999 -9999 -9999 -9999 -9999 -9999 -9999 -9999 -9999 -9999 -9999 -9999 -9999 -9999 -9999 -9999 -9999 -9999 -9999
-9999 -9999 -9999 -9999 -9999 -9999 -9999 -9999 -9999 -9999 -9999 -9999 -9999 -9999 -9999 -9999 -9999 -9999 -9999 -9999 -9999 -9999 -9999 -9999 -9999 -9999 -9999 -9999 -9999 -9999 -9999 -9999 -9999 -9999 -9999 -9999 -9999 -9999 -9999 -9999 -9999 -9999 -9999 -9999 -9999 -9999 -9999 -9999 -9999 -9999 -9999 -9999 -9999 -9999 -9999 -9999 -9999 -9999 -9999 -9999 -9999 -9999 -9999 -9999 -9999 -9999 -9999 -9999 -9999 -9999 -9999 -9999 -9999 -9999 -9999 -9999 -9999 -9999 1.66289E-1 1.67904E-1 1.54712E-1 1.56235E-1 1.56235E-1 1.34711E-1 1.33868E-1 1.3594E-1 1.25523E-1 1.10389E-1 1.14146E-1 1.31169E-1 1.63816E-1 2.25939E-1 3.09552E-1 3.07203E-1 2.67541E-1 2.16922E-1 1.74285E-1 1.22958E-1 1.08122E-1 1.10096E-1 1.02287E-1 1.06766E-1 1.14355E-1 1.17175E-1 1.05036E-1 1.05994E-1 1.06545E-1 1.06407E-1 9.30278E-2 9.27834E-2 9.69211E-2 9.96194E-2 1.13326E-1 1.11372E-1 1.1387E-1 1.21313E-1 1.38411E-1 1.69019E-1 1.8477E-1 1.88463E-1 1.76817E-1 2.0211E-1 1.65478E-1 1.22633E-1 1.11397E-1 1.11822E-1 1.03077E-1 1.0267E-1 9.04326E-2 9.18685E-2 8.03377E-2 8.63273E-2 8.82132E-2 7.58573E-2 6.13287E-2 7.20971E-2 7.46276E-2 7.16559E-2 7.18265E-2 4.73048E-2 3.66051E-2 4.60993E-2 3.06239E-2 2.24321E-2 1.59257E-2 9.09703E-3 6.74844E-3 5.20552E-3 6.94088E-3 4.62552E-3 3.61628E-3 2.1971E-3 2.65079E-3 4.48128E-3 7.64531E-3 1.0471E-2 5.80904E-3 2.25531E-3 5.58981E-3 1.70051E-2 2.54597E-2 3.12008E-2 3.11133E-2 2.09903E-2 2.82252E-2 3.10847E-2 2.28321E-2 1.97079E-2 1.36313E-2 1.07508E-2 7.05068E-3 3.8127E-3 1.60118E-3 1.73902E-3 1.56504E-3 1.36024E-3 1.2225E-3 1.38415E-3 1.90023E-3 3.42718E-3 5.64998E-3 5.82931E-3 7.58084E-3 6.03208E-3 4.79981E-3 4.35941E-3 5.60823E-3 8.88258E-3 1.93928E-2 3.12491E-2 3.56006E-2 3.10927E-2 2.66529E-2 1.53639E-2 4.15242E-2 4.39412E-2 2.56011E-2 3.09538E-2 2.31752E-2 1.14393E-2 2.57444E-2 2.39497E-2 2.14088E-2 1.91103E-2 2.38872E-2 3.65213E-2 5.75849E-2 9.46201E-2 6.10598E-2 6.38E-2 1.40978E-1 1.02173E-1 9.35803E-2 1.39647E-1 1.39652E-1 1.62983E-1 2.92868E-1 1.91473E-1 2.87921E-1 2.32468E-1 1.64303E-1 3.13005E-1 4.45545E-1 -9999 -9999 -9999 -9999 -9999 -9999 -9999 -9999 -9999 -9999 -9999 -9999 -9999 -9999 -9999 -9999 -9999 -9999 -9999 -9999 -9999 -9999 -9999 -9999 -9999 -9999 -9999 -9999 -9999 -9999 -9999 -9999 -9999 -9999 -9999 -9999 -9999 -9999 -9999 -9999 -9999
-9999 -9999 -9999 -9999 -9999 -9999 -9999 -9999 -9999 -9999 -9999 -9999 -9999 -9999 -9999 -9999 -9999 -9999 -9999 -9999 -9999 -9999 -9999 -9999 -9999 -9999 -9999 -9999 -9999 -9999 -9999 -9999 -9999 -9999 -9999 -9999 -9999 -9999 -9999 -9999 -9999 -9999 -9999 -9999 -9999 -9999 -9999 -9999 -9999 -9999 -9999 -9999 -9999 -9999 -9999 -9999 -9999 -9999 -9999 -9999 -9999 -9999 -9999 -9999 -9999 -9999 -9999 -9999 -9999 -9999 -9999 -9999 -9999 -9999 -9999 -9999 -9999 1.70349E-1 1.70349E-1 1.55663E-1 1.50542E-1 1.51844E-1 1.52405E-1 1.3624E-1 1.34037E-1 1.30541E-1 1.12543E-1 1.09963E-1 1.12979E-1 1.1558E-1 1.48451E-1 2.14184E-1 3.08004E-1 3.03439E-1 2.66338E-1 2.12706E-1 1.49918E-1 1.17403E-1 1.03966E-1 1.06147E-1 1.02821E-1 1.06628E-1 1.09705E-1 1.03412E-1 1.049E-1 1.05857E-1 1.06407E-1 9.38878E-2 9.33955E-2 9.27834E-2 9.29055E-2 9.47549E-2 9.61929E-2 1.28403E-1 1.48933E-1 1.38196E-1 1.3018E-1 1.46132E-1 1.47359E-1 1.85009E-1 1.83029E-1 1.92784E-1 1.50237E-1 1.47672E-1 1.2299E-1 9.84102E-2 1.11E-1 1.08444E-1 8.40775E-2 7.5376E-2 8.84249E-2 7.74611E-2 7.30686E-2 5.14477E-2 4.60213E-2 4.76131E-2 4.96418E-2 5.69035E-2 5.95068E-2 5.90835E-2 3.73922E-2 4.08879E-2 3.69002E-2 2.28935E-2 1.18343E-2 6.04089E-3 8.78463E-3 6.27653E-3 6.46028E-3 8.16411E-3 4.84388E-3 6.00597E-3 3.71546E-3 5.77738E-3 1.05853E-2 1.59392E-2 5.55871E-3 1.98903E-3 4.36935E-3 7.4299E-3 9.34411E-3 1.46705E-2 3.49705E-2 3.58739E-2 2.46427E-2 2.70383E-2 1.94522E-2 1.21241E-2 8.89872E-3 8.11752E-3 4.42968E-3 2.66223E-3 2.35843E-3 1.04864E-3 1.00723E-3 1.33681E-3 1.60319E-3 1.11716E-3 1.34815E-3 3.06819E-3 3.53222E-3 5.2256E-3 6.08488E-3 4.883E-3 2.74914E-3 1.97297E-3 3.46449E-3 7.91E-3 9.18327E-3 1.92946E-2 3.10927E-2 4.97393E-2 2.49649E-2 2.4065E-2 4.20043E-2 2.28457E-2 1.38147E-2 2.1531E-2 1.38111E-2 7.85743E-3 1.53078E-2 2.05765E-2 9.72868E-3 7.71318E-3 1.56259E-2 3.05267E-2 8.45032E-2 8.01442E-2 4.5777E-2 3.73174E-2 5.12875E-2 3.32259E-2 6.33486E-2 6.69178E-2 4.06214E-2 1.02458E-1 2.78365E-1 2.97417E-1 2.2806E-1 2.17241E-1 4.00329E-1 4.4921E-1 4.58643E-1 4.2754E-1 -9999 -9999 -9999 -9999 -9999 -9999 -9999 -9999 -9999 -9999 -9999 -9999 -9999 -9999 -9999 -9999 -9999 -9999 -9999 -9999 -9999 -9999 -9999 -9999 -9999 -9999 -9999 -9999 -9999 -9999 -9999 -9999 -9999 -9999 -9999 -9999 -9999 -9999 -9999 -9999
-9999 -9999 -9999 -9999 -9999 -9999 -9999 -9999 -9999 -9999 -9999 -9999 -9999 -9999 -9999 -9999 -9999 -9999 -9999 -9999 -9999 -9999 -9999 -9999 -9999 -9999 -9999 -9999 -9999 -9999 -9999 -9999 -9999 -9999 -9999 -9999 -9999 -9999 -9999 -9999 -9999 -9999 -9999 -9999 -9999 -9999 -9999 -9999 -9999 -9999 -9999 -9999 -9999 -9999 -9999 -9999 -9999 -9999 -9999 -9999 -9999 -9999 -9999 -9999 -9999 -9999 -9999 -9999 -9999 -9999 -9999 -9999 -9999 -9999 -9999 -9999 1.71995E-1 1.72822E-1 1.73445E-1 1.57964E-1 1.5278E-1 1.54099E-1 1.45042E-1 1.37267E-1 1.34374E-1 1.17112E-1 1.12688E-1 1.09114E-1 9.87869E-2 1.07224E-1 1.3162E-1 1.79691E-1 2.26296E-1 2.89826E-1 2.69181E-1 1.96277E-1 1.45313E-1 1.16653E-1 1.03696E-1 9.39213E-2 9.80735E-2 1.06214E-1 1.09422E-1 9.85111E-2 1.00329E-1 1.01381E-1 8.97482E-2 8.98667E-2 8.93935E-2 8.8805E-2 8.86877E-2 8.22572E-2 9.28131E-2 1.40766E-1 1.93576E-1 1.58289E-1 1.19306E-1 1.27375E-1 1.35016E-1 1.45908E-1 1.74674E-1 1.61874E-1 1.45383E-1 1.29843E-1 1.23391E-1 1.50669E-1 1.02655E-1 9.90488E-2 1.01252E-1 8.70645E-2 9.37335E-2 8.01117E-2 8.46197E-2 7.48104E-2 6.82879E-2 4.09025E-2 4.38044E-2 3.68748E-2 6.82737E-2 5.77463E-2 4.51072E-2 3.19953E-2 2.09014E-2 1.91052E-2 1.09857E-2 1.09857E-2 1.65264E-2 8.75603E-3 7.13403E-3 1.48283E-2 9.47299E-3 8.65021E-3 4.12431E-3 6.70969E-3 1.59928E-2 2.22799E-2 6.69788E-3 3.35854E-3 6.57065E-3 1.49995E-2 1.62108E-2 1.11792E-2 1.52071E-2 2.41245E-2 2.69054E-2 2.31607E-2 1.88785E-2 1.43066E-2 1.03876E-2 6.69536E-3 4.46147E-3 3.93013E-3 3.60479E-3 2.27841E-3 1.23138E-3 9.06406E-4 7.96441E-4 1.11518E-3 1.34698E-3 2.65079E-3 4.17985E-3 5.4015E-3 4.08912E-3 3.62383E-3 1.79815E-3 1.5748E-3 2.86837E-3 4.48999E-3 6.78736E-3 1.43221E-2 2.07716E-2 1.60381E-2 1.72702E-2 1.54548E-2 2.75473E-2 1.59E-2 1.28259E-2 1.026E-2 9.15304E-3 4.30891E-3 8.74599E-3 1.52885E-2 9.34056E-3 5.07823E-3 7.65338E-3 3.03331E-2 6.53284E-2 4.10207E-2 2.50875E-2 1.40767E-2 1.2045E-2 2.42464E-2 4.66342E-2 4.12969E-2 3.85068E-2 1.2292E-1 1.60758E-1 1.7027E-1 3.14135E-1 4.46198E-1 4.09517E-1 4.44921E-1 4.42583E-1 4.19385E-1 -9999 -9999 -9999 -9999 -9999 -9999 -9999 -9999 -9999 -9999 -9999 -9999 -9999 -9999 -9999 -9999 -9999 -9999 -9999 -9999 -9999 -9999 -9999 -9999 -9999 -9999 -9999 -9999 -9999 -9999 -9999 -9999 -9999 -9999 -9999 -9999 -9999 -9999 -9999 -9999
-9999 -9999 -9999 -9999 -9999 -9999 -9999 -9999 -9999 -9999 -9999 -9999 -9999 -9999 -9999 -9999 -9999 -9999 -9999 -9999 -9999 -9999 -9999 -9999 -9999 -9999 -9999 -9999 -9999 -9999 -9999 -9999 -9999 -9999 -9999 -9999 -9999 -9999 -9999 -9999 -9999 -9999 -9999 -9999 -9999 -9999 -9999 -9999 -9999 -9999 -9999 -9999 -9999 -9999 -9999 -9999 -9999 -9999 -9999 -9999 -9999 -9999 -9999 -9999 -9999 -9999 -9999 -9999 -9999 -9999 -9999 -9999 -9999 -9999 -9999 1.72408E-1 1.7303E-1 1.72615E-1 1.51285E-1 1.5893E-1 1.5391E-1 1.40038E-1 1.40212E-1 1.37955E-1 1.34711E-1 1.18015E-1 1.13561E-1 1.09396E-1 9.71213E-2 1.03264E-1 1.19949E-1 1.37339E-1 1.72208E-1 2.17662E-1 2.31756E-1 1.90567E-1 1.45854E-1 1.1149E-1 8.75541E-2 8.88369E-2 9.67983E-2 1.00276E-1 9.1021E-2 9.32037E-2 9.53082E-2 1.00591E-1 8.54333E-2 8.5207E-2 8.5094E-2 8.822E-2 7.70252E-2 7.775E-2 9.03999E-2 1.24837E-1 1.71766E-1 1.41934E-1 1.10999E-1 1.24028E-1 1.33499E-1 1.52767E-1 1.61453E-1 1.35395E-1 1.27512E-1 1.46329E-1 1.21801E-1 1.55934E-1 1.06109E-1 9.88405E-2 9.56445E-2 9.41153E-2 9.36161E-2 8.83626E-2 1.08336E-1 9.09284E-2 6.61012E-2 6.33495E-2 6.5488E-2 3.81796E-2 5.46161E-2 6.92736E-2 4.50507E-2 3.76261E-2 3.14577E-2 1.988E-2 1.01972E-2 1.46705E-2 2.2853E-2 8.71439E-3 1.01158E-2 2.33986E-2 2.25038E-2 1.174E-2 7.79126E-3 1.46705E-2 2.46753E-2 4.48673E-2 7.21555E-3 5.48089E-3 1.11119E-2 1.95508E-2 3.29528E-2 2.20283E-2 1.97228E-2 2.82436E-2 3.02346E-2 1.70987E-2 1.82047E-2 1.84669E-2 1.79403E-2 1.21382E-2 8.75619E-3 5.16655E-3 4.2971E-3 3.33442E-3 3.71609E-3 1.78037E-3 8.26961E-4 8.88298E-4 1.1546E-3 1.88955E-3 2.95631E-3 4.22226E-3 3.38031E-3 2.04911E-3 1.60952E-3 2.66426E-3 3.87698E-3 6.3083E-3 1.28374E-2 2.15511E-2 1.48925E-2 1.43503E-2 1.06593E-2 1.06593E-2 1.10194E-2 1.08412E-2 1.02573E-2 3.60088E-3 3.85412E-3 3.06501E-3 7.78159E-3 1.00852E-2 8.29935E-3 6.33088E-3 9.20614E-3 3.13589E-2 4.23982E-2 1.95483E-2 1.06185E-2 1.04E-2 1.07424E-2 1.55354E-2 2.51307E-2 3.20764E-2 4.77546E-2 8.1265E-2 6.6131E-2 1.13501E-1 2.71001E-1 3.90171E-1 4.256E-1 4.38102E-1 4.18679E-1 3.97317E-1 -9999 -9999 -9999 -9999 -9999 -9999 -9999 -9999 -9999 -9999 -9999 -9999 -9999 -9999 -9999 -9999 -9999 -9999 -9999 -9999 -9999 -9999 -9999 -9999 -9999 -9999 -9999 -9999 -9999 -9999 -9999 -9999 -9999 -9999 -9999 -9999 -9999 -9999 -9999 -9999
-9999 -9999 -9999 -9999 -9999 -9999 -9999 -9999 -9999 -9999 -9999 -9999 -9999 -9999 -9999 -9999 -9999 -9999 -9999 -9999 -9999 -9999 -9999 -9999 -9999 -9999 -9999 -9999 -9999 -9999 -9999 -9999 -9999 -9999 -9999 -9999 -9999 -9999 -9999 -9999 -9999 -9999 -9999 -9999 -9999 -9999 -9999 -9999 -9999 -9999 -9999 -9999 -9999 -9999 -9999 -9999 -9999 -9999 -9999 -9999 -9999 -9999 -9999 -9999 -9999 -9999 -9999 -9999 -9999 -9999 -9999 -9999 -9999 -9999 -9999 1.72201E-1 1.72615E-1 1.65839E-1 1.50913E-1 1.5278E-1 1.53721E-1 1.39689E-1 1.40038E-1 1.38301E-1 1.2184E-1 1.19227E-1 1.16066E-1 1.00216E-1 9.39589E-2 1.01135E-1 9.78109E-2 1.12418E-1 1.3373E-1 1.58123E-1 1.7519E-1 1.79206E-1 1.37525E-1 9.35223E-2 8.64026E-2 8.70919E-2 9.01365E-2 8.23878E-2 8.55099E-2 9.18643E-2 9.40652E-2 8.3749E-2 8.40835E-2 8.39718E-2 8.3749E-2 7.33713E-2 7.61025E-2 7.61025E-2 8.18203E-2 8.25206E-2 1.05677E-1 9.53943E-2 9.82138E-2 1.14993E-1 1.13718E-1 1.28924E-1 1.63011E-1 1.41582E-1 1.59748E-1 1.57471E-1 1.19134E-1 1.18039E-1 8.70449E-2 9.64817E-2 1.20376E-1 1.13728E-1 1.24172E-1 8.87498E-2 1.08941E-1 8.46491E-2 6.90067E-2 1.60402E-1 8.79323E-2 5.49828E-2 4.59853E-2 5.43382E-2 5.97774E-2 4.97715E-2 2.92717E-2 1.70133E-2 1.57992E-2 2.74556E-2 2.95386E-2 1.26461E-2 2.12319E-2 3.42945E-2 3.5576E-2 1.41363E-2 1.57992E-2 3.5654E-2 7.08464E-2 2.844E-2 1.01034E-2 1.75688E-2 1.82533E-2 1.8319E-2 2.95458E-2 3.29669E-2 2.59895E-2 3.43967E-2 2.32954E-2 1.38115E-2 9.27979E-3 1.19392E-2 9.49427E-3 4.46354E-3 5.30281E-3 6.06214E-3 4.21747E-3 3.34891E-3 4.53379E-3 1.59962E-3 9.98007E-4 1.1593E-3 1.56253E-3 1.50615E-3 1.75378E-3 3.142E-3 3.03404E-3 2.34071E-3 1.8228E-3 4.02507E-3 6.7981E-3 9.87386E-3 1.23444E-2 1.85952E-2 7.91E-3 9.18327E-3 1.09699E-2 6.50632E-3 4.12207E-3 8.23916E-3 5.2377E-3 2.19737E-3 3.82815E-3 3.68008E-3 6.41781E-3 6.8902E-3 1.11342E-2 6.56962E-3 1.23911E-2 2.32732E-2 2.25755E-2 2.16557E-2 9.81582E-3 1.95157E-2 4.06291E-2 9.86023E-2 1.21501E-1 1.99687E-1 7.17536E-2 8.19943E-2 7.89147E-2 1.38216E-1 2.55858E-1 4.43928E-1 4.26219E-1 4.38568E-1 4.06729E-1 -9999 -9999 -9999 -9999 -9999 -9999 -9999 -9999 -9999 -9999 -9999 -9999 -9999 -9999 -9999 -9999 -9999 -9999 -9999 -9999 -9999 -9999 -9999 -9999 -9999 -9999 -9999 -9999 -9999 -9999 -9999 -9999 -9999 -9999 -9999 -9999 -9999 -9999 -9999 -9999 -9999
-9999 -9999 -9999 -9999 -9999 -9999 -9999 -9999 -9999 -9999 -9999 -9999 -9999 -9999 -9999 -9999 -9999 -9999 -9999 -9999 -9999 -9999 -9999 -9999 -9999 -9999 -9999 -9999 -9999 -9999 -9999 -9999 -9999 -9999 -9999 -9999 -9999 -9999 -9999 -9999 -9999 -9999 -9999 -9999 -9999 -9999 -9999 -9999 -9999 -9999 -9999 -9999 -9999 -9999 -9999 -9999 -9999 -9999 -9999 -9999 -9999 -9999 -9999 -9999 -9999 -9999 -9999 -9999 -9999 -9999 -9999 -9999 -9999 -9999 -9999 1.63446E-1 1.65038E-1 1.50727E-1 1.51658E-1 1.52593E-1 1.3882E-1 1.40212E-1 1.40913E-1 1.25932E-1 1.23715E-1 1.20913E-1 1.06808E-1 1.04072E-1 1.01267E-1 9.73454E-2 9.41622E-2 9.94871E-2 1.08992E-1 1.05019E-1 1.27527E-1 1.40868E-1 1.20405E-1 8.9662E-2 8.11462E-2 8.19063E-2 7.7173E-2 7.99013E-2 8.36018E-2 8.64215E-2 7.79078E-2 7.91671E-2 7.9591E-2 7.88506E-2 6.90341E-2 7.2003E-2 7.152E-2 7.14238E-2 7.13663E-2 8.56744E-2 7.96043E-2 8.52753E-2 9.50793E-2 9.22583E-2 9.48404E-2 1.02743E-1 1.24869E-1 1.53203E-1 1.64031E-1 1.09874E-1 1.05873E-1 1.14177E-1 8.69191E-2 1.14177E-1 1.29652E-1 1.17734E-1 1.09325E-1 1.08347E-1 1.1855E-1 1.11071E-1 8.34265E-2 1.718E-1 1.1198E-1 1.07371E-1 8.53441E-2 9.56347E-2 4.15555E-2 3.45969E-2 2.04638E-2 2.55157E-2 3.79405E-2 4.32035E-2 2.84786E-2 1.41363E-2 3.15457E-2 4.81725E-2 5.32548E-2 2.22552E-2 1.60585E-2 6.96067E-2 6.12166E-2 1.31248E-2 2.12319E-2 3.27322E-2 3.90277E-2 2.87251E-2 2.29179E-2 2.31059E-2 3.0745E-2 2.53868E-2 1.79717E-2 1.3329E-2 7.68022E-3 7.46282E-3 8.27621E-3 3.55104E-3 2.51164E-3 3.32089E-3 1.98618E-3 1.66764E-3 1.71415E-3 1.46036E-3 1.26177E-3 1.56683E-3 2.27799E-3 2.34114E-3 1.82966E-3 2.50833E-3 2.16166E-3 1.38175E-3 7.70951E-4 1.25689E-3 2.20827E-3 2.87194E-3 4.504E-3 9.18327E-3 7.91E-3 5.05E-3 6.94053E-3 5.28165E-3 3.24595E-3 6.13558E-3 6.5559E-3 3.56896E-3 4.78001E-3 5.33627E-3 8.63489E-3 1.51101E-2 2.35692E-2 2.71899E-2 9.60378E-3 1.06582E-2 8.19656E-3 1.05924E-2 7.52016E-3 1.94623E-2 1.12355E-1 1.8461E-1 2.95775E-1 4.24028E-1 3.01602E-1 3.75234E-1 1.46526E-1 2.94062E-1 4.06764E-1 4.1518E-1 4.08693E-1 4.1234E-1 -9999 -9999 -9999 -9999 -9999 -9999 -9999 -9999 -9999 -9999 -9999 -9999 -9999 -9999 -9999 -9999 -9999 -9999 -9999 -9999 -9999 -9999 -9999 -9999 -9999 -9999 -9999 -9999 -9999 -9999 -9999 -9999 -9999 -9999 -9999 -9999 -9999 -9999 -9999 -9999 -9999 -9999
-9999 -9999 -9999 -9999 -9999 -9999 -9999 -9999 -9999 -9999 -9999 -9999 -9999 -9999 -9999 -9999 -9999 -9999 -9999 -9999 -9999 -9999 -9999 -9999 -9999 -9999 -9999 -9999 -9999 -9999 -9999 -9999 -9999 -9999 -9999 -9999 -9999 -9999 -9999 -9999 -9999 -9999 -9999 -9999 -9999 -9999 -9999 -9999 -9999 -9999 -9999 -9999 -9999 -9999 -9999 -9999 -9999 -9999 -9999 -9999 -9999 -9999 -9999 -9999 -9999 -9999 -9999 -9999 -9999 -9999 -9999 -9999 -9999 -9999 -9999 1.6305E-1 1.65438E-1 1.52031E-1 1.53156E-1 1.53344E-1 1.38473E-1 1.39167E-1 1.40387E-1 1.26572E-1 1.24819E-1 1.23087E-1 1.09324E-1 1.0862E-1 1.06394E-1 9.29326E-2 9.31774E-2 9.46581E-2 8.5097E-2 8.77298E-2 9.27282E-2 1.01131E-1 8.77861E-2 8.03926E-2 7.9433E-2 7.09857E-2 7.24336E-2 7.45064E-2 8.07583E-2 7.35447E-2 7.59514E-2 7.76998E-2 7.84303E-2 6.8108E-2 6.75578E-2 6.71025E-2 6.93366E-2 6.21235E-2 8.06475E-2 1.31585E-1 1.30798E-1 8.62714E-2 8.01415E-2 8.64776E-2 8.99767E-2 1.17797E-1 1.46233E-1 1.52259E-1 1.07612E-1 1.2806E-1 1.07518E-1 1.30638E-1 9.64817E-2 1.06782E-1 1.04488E-1 1.03738E-1 1.19601E-1 1.22986E-1 9.39179E-2 8.936E-2 9.74544E-2 1.40949E-1 1.29784E-1 1.49045E-1 9.80429E-2 1.22521E-1 9.44494E-2 3.92811E-2 1.8319E-2 2.64684E-2 5.71402E-2 5.5988E-2 3.33128E-2 3.00827E-2 3.73315E-2 5.68462E-2 3.60818E-2 2.51246E-2 2.60999E-2 7.42098E-2 5.81179E-2 1.83303E-2 3.24621E-2 4.33467E-2 4.01547E-2 3.77186E-2 3.78719E-2 2.88202E-2 2.7087E-2 2.3228E-2 1.75464E-2 1.64639E-2 1.0885E-2 5.81296E-3 4.65046E-3 2.84428E-3 3.07039E-3 2.35042E-3 3.73813E-3 3.04562E-3 2.42098E-3 2.72528E-3 2.55778E-3 1.82436E-3 1.97213E-3 2.75245E-3 2.21939E-3 2.08277E-3 1.62884E-3 8.3117E-4 1.0396E-3 1.30095E-3 1.07723E-3 1.45425E-3 2.4633E-3 3.87637E-3 4.50329E-3 5.64998E-3 4.03336E-3 5.14735E-3 3.28913E-3 6.80562E-3 5.43748E-3 8.16792E-3 6.00349E-3 4.76926E-3 1.45526E-2 3.29514E-2 5.50986E-2 5.50986E-2 2.95892E-2 3.37547E-2 1.60591E-2 6.04312E-3 7.7859E-3 2.33065E-2 4.36131E-2 1.29545E-1 2.5743E-1 4.03404E-1 3.10772E-1 2.87297E-1 3.82938E-1 4.09396E-1 4.26219E-1 3.89126E-1 3.57922E-1 -9999 -9999 -9999 -9999 -9999 -9999 -9999 -9999 -9999 -9999 -9999 -9999 -9999 -9999 -9999 -9999 -9999 -9999 -9999 -9999 -9999 -9999 -9999 -9999 -9999 -9999 -9999 -9999 -9999 -9999 -9999 -9999 -9999 -9999 -9999 -9999 -9999 -9999 -9999 -9999 -9999 -9999 -9999
-9999 -9999 -9999 -9999 -9999 -9999 -9999 -9999 -9999 -9999 -9999 -9999 -9999 -9999 -9999 -9999 -9999 -9999 -9999 -9999 -9999 -9999 -9999 -9999 -9999 -9999 -9999 -9999 -9999 -9999 -9999 -9999 -9999 -9999 -9999 -9999 -9999 -9999 -9999 -9999 -9999 -9999 -9999 -9999 -9999 -9999 -9999 -9999 -9999 -9999 -9999 -9999 -9999 -9999 -9999 -9999 -9999 -9999 -9999 -9999 -9999 -9999 -9999 -9999 -9999 -9999 -9999 -9999 -9999 -9999 -9999 -9999 -9999 -9999 1.61866E-1 1.63446E-1 1.51099E-1 1.53156E-1 1.54099E-1 1.39167E-1 1.38647E-1 1.38647E-1 1.24978E-1 1.26092E-1 1.25136E-1 1.11316E-1 1.1146E-1 1.11603E-1 9.93572E-2 9.78109E-2 9.6034E-2 9.51564E-2 8.34187E-2 8.31972E-2 8.01266E-2 7.21026E-2 7.27847E-2 7.63095E-2 7.72346E-2 6.95646E-2 7.09857E-2 7.23362E-2 6.51996E-2 6.74443E-2 7.01379E-2 7.27347E-2 6.71025E-2 6.38867E-2 6.64699E-2 6.58428E-2 5.91506E-2 6.22081E-2 8.93517E-2 1.64874E-1 1.74315E-1 9.75535E-2 7.95578E-2 8.42988E-2 8.72552E-2 1.10542E-1 1.43496E-1 1.38877E-1 1.14488E-1 9.71603E-2 1.16285E-1 1.34348E-1 1.0837E-1 1.12498E-1 1.45962E-1 1.12379E-1 1.27441E-1 1.34606E-1 1.10221E-1 8.03888E-2 1.57476E-1 1.59595E-1 1.56693E-1 1.1867E-1 1.29027E-1 1.49104E-1 1.22217E-1 3.9053E-2 3.41734E-2 4.24632E-2 5.75831E-2 7.3741E-2 4.67892E-2 6.12727E-2 4.53691E-2 4.22634E-2 4.94656E-2 4.62386E-2 4.47307E-2 4.53545E-2 2.3704E-2 2.75323E-2 4.58079E-2 3.62216E-2 2.75675E-2 2.51601E-2 3.10216E-2 2.74808E-2 2.12501E-2 1.6601E-2 1.19261E-2 8.17197E-3 5.78904E-3 5.51439E-3 6.00973E-3 5.568E-3 6.96781E-3 5.59026E-3 6.93544E-3 5.90847E-3 4.20588E-3 3.92446E-3 4.07997E-3 2.73584E-3 2.0881E-3 2.28001E-3 1.76562E-3 1.94019E-3 1.50226E-3 1.04152E-3 1.83018E-3 2.47156E-3 1.40547E-3 1.34702E-3 1.44868E-3 2.11218E-3 2.19268E-3 2.36725E-3 3.46264E-3 4.3473E-3 7.07147E-3 3.73047E-3 7.33375E-3 1.1907E-2 7.27224E-3 3.15859E-3 8.00423E-3 2.54266E-2 5.70911E-2 7.73346E-2 4.75136E-2 6.30677E-2 7.4948E-2 5.00491E-2 2.75379E-2 2.69768E-2 5.39451E-2 1.21011E-1 1.07391E-1 3.51177E-1 2.36847E-1 2.23572E-1 4.01673E-1 4.20515E-1 3.73053E-1 3.38508E-1 -9999 -9999 -9999 -9999 -9999 -9999 -9999 -9999 -9999 -9999 -9999 -9999 -9999 -9999 -9999 -9999 -9999 -9999 -9999 -9999 -9999 -9999 -9999 -9999 -9999 -9999 -9999 -9999 -9999 -9999 -9999 -9999 -9999 -9999 -9999 -9999 -9999 -9999 -9999 -9999 -9999 -9999 -9999 -9999
-9999 -9999 -9999 -9999 -9999 -9999 -9999 -9999 -9999 -9999 -9999 -9999 -9999 -9999 -9999 -9999 -9999 -9999 -9999 -9999 -9999 -9999 -9999 -9999 -9999 -9999 -9999 -9999 -9999 -9999 -9999 -9999 -9999 -9999 -9999 -9999 -9999 -9999 -9999 -9999 -9999 -9999 -9999 -9999 -9999 -9999 -9999 -9999 -9999 -9999 -9999 -9999 -9999 -9999 -9999 -9999 -9999 -9999 -9999 -9999 -9999 -9999 -9999 -9999 -9999 -9999 -9999 -9999 -9999 -9999 -9999 -9999 -9999 -9999 1.62063E-1 1.48147E-1 1.51099E-1 1.53344E-1 1.39515E-1 1.40038E-1 1.39863E-1 1.25454E-1 1.25454E-1 1.25295E-1 1.24978E-1 1.11891E-1 1.12035E-1 1.13925E-1 1.02782E-1 1.02916E-1 1.01585E-1 8.7846E-2 8.66909E-2 8.54363E-2 7.44899E-2 7.42902E-2 7.09471E-2 7.15227E-2 6.42931E-2 6.62392E-2 6.76888E-2 7.16581E-2 6.37131E-2 6.52881E-2 6.71712E-2 6.11671E-2 6.24282E-2 6.29394E-2 6.57536E-2 6.48684E-2 5.79516E-2 6.07854E-2 9.02096E-2 1.46502E-1 1.64539E-1 1.26348E-1 1.11763E-1 1.10366E-1 1.23488E-1 1.16001E-1 1.35661E-1 1.42737E-1 1.61836E-1 1.10264E-1 1.28716E-1 1.12584E-1 1.04821E-1 1.12104E-1 1.44463E-1 1.20373E-1 1.14622E-1 1.17193E-1 1.00154E-1 1.64318E-1 1.45476E-1 1.46423E-1 1.36651E-1 1.22188E-1 1.24877E-1 1.56501E-1 6.60489E-2 4.91769E-2 7.23118E-2 5.59527E-2 6.65624E-2 6.46746E-2 5.53657E-2 6.35154E-2 6.02333E-2 5.73526E-2 4.70121E-2 4.00988E-2 2.89109E-2 3.92648E-2 3.35829E-2 3.80789E-2 4.08254E-2 2.93718E-2 2.92432E-2 1.69837E-2 2.25986E-2 2.86828E-2 1.96662E-2 1.71868E-2 1.09662E-2 7.27314E-3 7.88453E-3 6.95126E-3 1.16286E-2 1.04721E-2 1.12785E-2 1.18378E-2 1.09403E-2 8.34344E-3 7.80564E-3 7.85017E-3 6.66335E-3 5.59045E-3 4.04843E-3 3.51979E-3 2.2022E-3 1.21494E-3 8.45848E-4 1.40622E-3 1.97297E-3 3.09575E-3 3.09575E-3 2.20827E-3 1.8879E-3 2.45412E-3 4.01025E-3 4.50633E-3 4.34061E-3 2.46708E-3 3.58202E-3 3.19177E-3 7.61288E-3 1.38147E-2 8.16426E-3 3.95948E-3 5.09234E-3 1.0363E-2 2.8419E-2 7.30417E-2 9.52383E-2 1.31046E-1 1.77172E-1 1.24953E-1 8.49086E-2 2.10838E-2 3.65343E-2 1.43567E-1 2.44418E-1 2.84699E-1 3.93193E-1 2.78365E-1 3.42651E-1 4.21992E-1 3.53601E-1 -9999 -9999 -9999 -9999 -9999 -9999 -9999 -9999 -9999 -9999 -9999 -9999 -9999 -9999 -9999 -9999 -9999 -9999 -9999 -9999 -9999 -9999 -9999 -9999 -9999 -9999 -9999 -9999 -9999 -9999 -9999 -9999 -9999 -9999 -9999 -9999 -9999 -9999 -9999 -9999 -9999 -9999 -9999 -9999 -9999
-9999 -9999 -9999 -9999 -9999 -9999 -9999 -9999 -9999 -9999 -9999 -9999 -9999 -9999 -9999 -9999 -9999 -9999 -9999 -9999 -9999 -9999 -9999 -9999 -9999 -9999 -9999 -9999 -9999 -9999 -9999 -9999 -9999 -9999 -9999 -9999 -9999 -9999 -9999 -9999 -9999 -9999 -9999 -9999 -9999 -9999 -9999 -9999 -9999 -9999 -9999 -9999 -9999 -9999 -9999 -9999 -9999 -9999 -9999 -9999 -9999 -9999 -9999 -9999 -9999 -9999 -9999 -9999 -9999 -9999 -9999 -9999 -9999 1.65038E-1 1.64042E-1 1.49617E-1 1.51844E-1 1.54288E-1 1.41089E-1 1.41265E-1 1.41265E-1 1.27699E-1 1.27376E-1 1.26572E-1 1.13049E-1 1.12904E-1 1.13632E-1 1.03319E-1 1.06864E-1 1.10374E-1 9.96594E-2 9.97896E-2 9.96594E-2 9.77247E-2 8.38906E-2 8.15798E-2 7.89044E-2 6.47307E-2 6.46429E-2 6.92835E-2 6.87024E-2 6.08147E-2 6.1397E-2 6.2069E-2 6.57319E-2 5.87963E-2 6.05868E-2 6.2174E-2 6.46927E-2 5.50729E-2 5.70869E-2 6.39424E-2 8.15118E-2 9.94542E-2 1.14457E-1 1.16716E-1 1.3503E-1 1.33513E-1 1.09515E-1 1.24908E-1 1.43075E-1 1.34293E-1 1.38274E-1 9.94835E-2 1.22294E-1 1.14673E-1 1.20059E-1 1.11611E-1 1.16716E-1 1.00839E-1 1.12468E-1 1.25056E-1 1.12006E-1 1.00089E-1 1.13398E-1 1.1913E-1 1.16831E-1 1.43304E-1 1.02051E-1 1.52992E-1 5.20322E-2 6.78392E-2 9.81232E-2 8.36635E-2 6.00105E-2 6.86969E-2 7.28792E-2 3.88942E-2 4.19822E-2 2.22791E-2 2.00167E-2 2.32348E-2 2.22081E-2 2.9429E-2 3.25823E-2 2.7995E-2 2.01228E-2 2.22711E-2 1.74064E-2 1.62276E-2 2.28227E-2 2.39533E-2 1.9208E-2 1.40818E-2 7.50564E-3 9.38925E-3 1.61005E-2 1.71925E-2 1.49054E-2 1.62076E-2 1.3443E-2 9.96798E-3 7.72092E-3 7.57732E-3 8.65891E-3 8.1004E-3 7.5495E-3 3.92748E-3 1.83297E-3 1.85163E-3 2.18361E-3 1.59247E-3 7.67046E-4 9.27379E-4 1.45666E-3 2.76615E-3 4.24659E-3 2.96414E-3 2.76615E-3 2.65615E-3 5.24266E-3 8.60888E-3 5.24266E-3 2.65983E-3 2.3612E-3 5.79823E-3 1.23327E-2 1.79039E-2 1.43289E-2 9.76115E-3 1.34455E-2 1.28995E-2 2.34221E-2 5.27198E-2 1.25789E-1 1.78241E-1 1.9854E-1 2.62962E-1 2.04595E-1 1.14968E-1 7.59761E-2 1.70294E-1 2.73396E-1 3.66956E-1 2.9343E-1 2.26482E-1 3.5809E-1 4.02065E-1 -9999 -9999 -9999 -9999 -9999 -9999 -9999 -9999 -9999 -9999 -9999 -9999 -9999 -9999 -9999 -9999 -9999 -9999 -9999 -9999 -9999 -9999 -9999 -9999 -9999 -9999 -9999 -9999 -9999 -9999 -9999 -9999 -9999 -9999 -9999 -9999 -9999 -9999 -9999 -9999 -9999 -9999 -9999 -9999 -9999 -9999
-9999 -9999 -9999 -9999 -9999 -9999 -9999 -9999 -9999 -9999 -9999 -9999 -9999 -9999 -9999 -9999 -9999 -9999 -9999 -9999 -9999 -9999 -9999 -9999 -9999 -9999 -9999 -9999 -9999 -9999 -9999 -9999 -9999 -9999 -9999 -9999 -9999 -9999 -9999 -9999 -9999 -9999 -9999 -9999 -9999 -9999 -9999 -9999 -9999 -9999 -9999 -9999 -9999 -9999 -9999 -9999 -9999 -9999 -9999 -9999 -9999 -9999 -9999 -9999 -9999 -9999 -9999 -9999 -9999 -9999 -9999 -9999 1.76796E-1 1.69686E-1 1.52218E-1 1.52218E-1 1.54099E-1 1.41089E-1 1.43033E-1 1.44103E-1 1.29486E-1 1.29159E-1 1.28508E-1 1.14511E-1 1.14511E-1 1.14659E-1 1.1599E-1 1.05899E-1 1.09664E-1 1.18452E-1 1.19908E-1 1.28096E-1 1.41882E-1 1.17704E-1 1.11669E-1 1.01692E-1 8.07325E-2 7.08673E-2 6.7051E-2 6.75973E-2 6.15644E-2 6.56429E-2 6.29186E-2 6.27478E-2 5.48167E-2 5.52693E-2 5.90375E-2 6.10008E-2 5.39342E-2 5.64472E-2 5.96366E-2 7.68854E-2 9.06344E-2 1.08883E-1 9.94853E-2 9.30239E-2 1.06928E-1 1.12555E-1 1.28151E-1 1.33258E-1 1.53503E-1 1.58502E-1 1.39518E-1 7.81441E-2 1.33969E-1 1.38855E-1 1.38287E-1 1.1722E-1 9.13975E-2 8.52713E-2 1.16573E-1 1.04309E-1 9.82696E-2 9.67384E-2 8.97167E-2 9.36381E-2 9.81944E-2 1.23137E-1 7.38907E-2 7.36189E-2 8.36739E-2 1.03199E-1 9.01722E-2 7.36058E-2 6.66321E-2 6.33839E-2 5.20194E-2 2.6927E-2 3.86392E-2 3.4956E-2 2.73176E-2 1.24037E-2 1.33435E-2 2.86818E-2 3.36612E-2 2.80795E-2 2.39239E-2 2.02421E-2 1.09822E-2 7.80943E-3 1.18898E-2 1.45107E-2 2.49227E-2 1.46558E-2 7.22204E-3 9.74401E-3 1.49394E-2 2.37838E-2 1.86605E-2 1.5462E-2 8.29726E-3 5.25339E-3 4.52282E-3 6.65998E-3 5.55436E-3 3.43508E-3 3.99092E-3 3.42563E-3 1.65016E-3 1.64323E-3 1.52247E-3 1.07662E-3 1.03624E-3 2.20827E-3 1.90023E-3 2.86577E-3 6.29565E-3 9.47226E-3 3.85265E-3 4.02507E-3 8.81944E-3 1.41731E-2 4.38131E-3 1.83016E-3 1.55933E-3 4.12401E-3 1.01506E-2 1.92246E-2 2.68392E-2 2.06964E-2 2.44474E-2 1.61159E-2 3.00936E-2 4.83475E-2 6.24075E-2 9.18759E-2 1.56562E-1 1.72391E-1 3.20689E-1 3.80378E-1 2.17843E-1 2.58751E-1 2.17843E-1 3.25083E-1 2.13289E-1 2.39115E-1 4.14265E-1 3.96704E-1 -9999 -9999 -9999 -9999 -9999 -9999 -9999 -9999 -9999 -9999 -9999 -9999 -9999 -9999 -9999 -9999 -9999 -9999 -9999 -9999 -9999 -9999 -9999 -9999 -9999 -9999 -9999 -9999 -9999 -9999 -9999 -9999 -9999 -9999 -9999 -9999 -9999 -9999 -9999 -9999 -9999 -9999 -9999 -9999 -9999 -9999
-9999 -9999 -9999 -9999 -9999 -9999 -9999 -9999 -9999 -9999 -9999 -9999 -9999 -9999 -9999 -9999 -9999 -9999 -9999 -9999 -9999 -9999 -9999 -9999 -9999 -9999 -9999 -9999 -9999 -9999 -9999 -9999 -9999 -9999 -9999 -9999 -9999 -9999 -9999 -9999 -9999 -9999 -9999 -9999 -9999 -9999 -9999 -9999 -9999 -9999 -9999 -9999 -9999 -9999 -9999 -9999 -9999 -9999 -9999 -9999 -9999 -9999 -9999 -9999 -9999 -9999 -9999 -9999 -9999 -9999 -9999 1.77431E-1 1.71739E-1 1.70915E-1 1.54477E-1 1.55808E-1 1.57532E-1 1.43389E-1 1.4482E-1 1.46081E-1 1.31295E-1 1.29813E-1 1.28996E-1 1.15693E-1 1.11282E-1 1.11857E-1 1.01421E-1 1.07837E-1 1.10945E-1 1.08582E-1 1.31205E-1 1.55982E-1 1.60565E-1 1.57078E-1 1.50289E-1 1.35856E-1 1.10154E-1 8.51433E-2 7.19248E-2 6.09805E-2 6.28331E-2 6.49139E-2 6.5002E-2 5.63389E-2 5.57253E-2 5.51936E-2 5.80782E-2 5.269E-2 5.978E-2 7.05785E-2 8.01116E-2 7.41365E-2 7.96131E-2 9.52796E-2 9.69171E-2 1.0365E-1 8.59661E-2 9.39729E-2 1.04527E-1 1.31924E-1 1.53889E-1 1.46003E-1 1.3131E-1 8.0588E-2 1.02425E-1 1.25544E-1 1.41333E-1 1.29567E-1 8.75608E-2 7.59158E-2 9.11397E-2 8.80916E-2 8.99733E-2 1.06189E-1 9.33192E-2 9.18516E-2 8.74785E-2 9.36707E-2 9.48473E-2 7.8565E-2 9.4463E-2 7.95406E-2 5.79415E-2 6.66448E-2 4.93128E-2 4.02047E-2 3.68585E-2 2.24705E-2 3.20164E-2 3.17499E-2 2.17901E-2 8.13628E-3 1.05218E-2 2.25628E-2 3.29737E-2 2.93799E-2 2.2713E-2 1.49435E-2 9.38654E-3 9.75176E-3 1.4392E-2 2.78357E-2 2.45086E-2 1.20517E-2 1.00642E-2 1.83156E-2 2.09162E-2 2.59546E-2 1.12155E-2 8.60325E-3 9.64934E-3 6.20166E-3 3.8063E-3 4.77814E-3 4.31182E-3 2.37946E-3 1.91522E-3 2.27512E-3 1.37248E-3 1.68953E-3 1.19545E-3 1.50905E-3 2.36845E-3 3.53084E-3 5.4863E-3 1.52144E-2 9.95002E-3 1.00361E-2 1.22508E-2 1.01594E-2 1.73023E-2 1.45623E-2 4.73468E-3 2.47284E-3 2.95117E-3 3.53612E-3 5.96357E-3 1.41311E-2 2.68244E-2 3.59295E-2 2.55897E-2 1.44427E-2 1.60336E-2 2.14928E-2 2.87647E-2 2.06899E-2 5.03079E-2 8.30462E-2 8.60108E-2 1.08189E-1 1.81609E-1 1.699E-1 1.14455E-1 1.8249E-1 1.71377E-1 3.14567E-1 3.93697E-1 3.84312E-1 -9999 -9999 -9999 -9999 -9999 -9999 -9999 -9999 -9999 -9999 -9999 -9999 -9999 -9999 -9999 -9999 -9999 -9999 -9999 -9999 -9999 -9999 -9999 -9999 -9999 -9999 -9999 -9999 -9999 -9999 -9999 -9999 -9999 -9999 -9999 -9999 -9999 -9999 -9999 -9999 -9999 -9999 -9999 -9999 -9999 -9999
-9999 -9999 -9999 -9999 -9999 -9999 -9999 -9999 -9999 -9999 -9999 -9999 -9999 -9999 -9999 -9999 -9999 -9999 -9999 -9999 -9999 -9999 -9999 -9999 -9999 -9999 -9999 -9999 -9999 -9999 -9999 -9999 -9999 -9999 -9999 -9999 -9999 -9999 -9999 -9999 -9999 -9999 -9999 -9999 -9999 -9999 -9999 -9999 -9999 -9999 -9999 -9999 -9999 -9999 -9999 -9999 -9999 -9999 -9999 -9999 -9999 -9999 -9999 -9999 -9999 -9999 -9999 -9999 -9999 -9999 -9999 1.68464E-1 1.69074E-1 1.53533E-1 1.55617E-1 1.59661E-1 1.46262E-1 1.46806E-1 1.46625E-1 1.32457E-1 1.32624E-1 1.3146E-1 1.17035E-1 1.17035E-1 1.12434E-1 1.00894E-1 1.02483E-1 1.0396E-1 1.11374E-1 1.08863E-1 1.39909E-1 1.79531E-1 1.84384E-1 1.89676E-1 1.94001E-1 1.62656E-1 1.33391E-1 1.04563E-1 8.22521E-2 6.34335E-2 6.38656E-2 6.92915E-2 6.15848E-2 6.12504E-2 6.01754E-2 5.87161E-2 5.04909E-2 5.33453E-2 6.68455E-2 9.67191E-2 1.13824E-1 1.00137E-1 7.49127E-2 8.05747E-2 9.88686E-2 9.25943E-2 1.05892E-1 1.08282E-1 1.10862E-1 1.28963E-1 1.42914E-1 1.35076E-1 1.48734E-1 9.91177E-2 1.5228E-1 1.57427E-1 1.4773E-1 1.2991E-1 7.91048E-2 7.11747E-2 7.58141E-2 7.97664E-2 8.73941E-2 7.61439E-2 7.05066E-2 7.63727E-2 7.11747E-2 8.15382E-2 8.01799E-2 8.82254E-2 7.79772E-2 7.85099E-2 5.51166E-2 6.20677E-2 6.43114E-2 3.03083E-2 1.86586E-2 2.26069E-2 3.55845E-2 2.70237E-2 1.38328E-2 9.72122E-3 1.30489E-2 2.39836E-2 3.94101E-2 3.11379E-2 2.09501E-2 1.10109E-2 9.37042E-3 1.84608E-2 2.71604E-2 3.52244E-2 2.27805E-2 1.20476E-2 1.03119E-2 2.12319E-2 2.86884E-2 2.45294E-2 1.46121E-2 7.78347E-3 6.07901E-3 5.22377E-3 3.37735E-3 4.09699E-3 3.525E-3 2.52188E-3 1.69721E-3 8.5389E-4 9.98007E-4 9.25328E-4 1.1579E-3 2.36845E-3 3.71546E-3 5.96541E-3 1.37053E-2 2.57473E-2 2.25128E-2 1.14325E-2 1.33232E-2 1.78424E-2 1.7852E-2 6.98442E-3 3.69474E-3 4.68556E-3 6.02677E-3 5.96804E-3 1.03991E-2 1.69328E-2 2.58536E-2 4.13634E-2 2.96846E-2 1.73771E-2 2.49232E-2 4.1425E-2 4.45867E-2 3.58963E-2 6.39718E-2 4.80029E-2 3.58467E-2 6.55171E-2 1.34479E-1 1.02781E-1 7.25443E-2 1.27916E-1 2.67302E-1 4.11918E-1 3.71081E-1 3.66632E-1 -9999 -9999 -9999 -9999 -9999 -9999 -9999 -9999 -9999 -9999 -9999 -9999 -9999 -9999 -9999 -9999 -9999 -9999 -9999 -9999 -9999 -9999 -9999 -9999 -9999 -9999 -9999 -9999 -9999 -9999 -9999 -9999 -9999 -9999 -9999 -9999 -9999 -9999 -9999 -9999 -9999 -9999 -9999 -9999 -9999 -9999
-9999 -9999 -9999 -9999 -9999 -9999 -9999 -9999 -9999 -9999 -9999 -9999 -9999 -9999 -9999 -9999 -9999 -9999 -9999 -9999 -9999 -9999 -9999 -9999 -9999 -9999 -9999 -9999 -9999 -9999 -9999 -9999 -9999 -9999 -9999 -9999 -9999 -9999 -9999 -9999 -9999 -9999 -9999 -9999 -9999 -9999 -9999 -9999 -9999 -9999 -9999 -9999 -9999 -9999 -9999 -9999 -9999 -9999 -9999 -9999 -9999 -9999 -9999 -9999 -9999 -9999 -9999 -9999 -9999 1.77632E-1 1.63843E-1 1.65839E-1 1.67653E-1 1.53344E-1 1.55999E-1 1.6142E-1 1.48632E-1 1.49183E-1 1.48632E-1 1.34976E-1 1.34807E-1 1.34301E-1 1.14771E-1 1.14036E-1 1.13743E-1 1.01818E-1 1.02084E-1 1.02884E-1 9.42967E-2 1.07743E-1 1.37312E-1 1.57847E-1 1.87457E-1 2.11332E-1 2.44381E-1 1.92735E-1 1.47562E-1 1.14016E-1 7.85101E-2 6.99489E-2 6.5444E-2 7.03272E-2 6.3025E-2 6.31106E-2 6.17526E-2 6.00116E-2 5.16148E-2 5.51304E-2 7.30921E-2 9.20739E-2 9.92933E-2 1.03688E-1 9.8163E-2 9.89669E-2 8.27761E-2 9.25652E-2 1.1252E-1 1.14746E-1 1.19008E-1 1.30641E-1 1.28558E-1 1.55622E-1 1.52874E-1 9.92322E-2 1.6767E-1 1.8551E-1 1.43262E-1 9.36624E-2 6.38145E-2 6.86516E-2 6.73213E-2 8.30629E-2 8.08632E-2 8.89094E-2 9.25743E-2 1.00796E-1 8.14879E-2 8.31463E-2 9.51454E-2 8.42951E-2 6.76738E-2 9.07395E-2 6.76866E-2 4.48512E-2 4.51497E-2 3.23363E-2 2.22178E-2 2.68542E-2 1.66973E-2 1.32584E-2 5.97704E-3 5.92707E-3 1.29734E-2 1.52281E-2 2.50402E-2 2.52408E-2 1.61407E-2 1.37671E-2 1.42028E-2 1.54916E-2 3.16618E-2 3.31679E-2 1.94174E-2 1.15672E-2 1.87805E-2 2.01497E-2 2.86424E-2 2.0819E-2 9.51558E-3 6.74261E-3 4.60919E-3 3.36717E-3 2.90342E-3 2.92141E-3 1.62841E-3 1.30715E-3 9.79036E-4 8.91551E-4 1.07307E-3 1.50151E-3 1.81469E-3 3.71546E-3 4.65234E-3 4.48128E-3 1.00218E-2 3.10875E-2 3.53064E-2 1.49763E-2 1.09572E-2 2.14587E-2 2.27863E-2 1.1413E-2 8.44127E-3 7.34068E-3 8.45802E-3 1.30984E-2 1.40765E-2 2.29517E-2 4.15242E-2 3.86297E-2 1.83209E-2 1.24142E-2 1.99788E-2 3.86883E-2 4.04215E-2 5.76208E-2 4.29064E-2 2.28501E-2 2.73848E-2 5.61336E-2 8.5794E-2 7.73481E-2 8.89999E-2 2.66564E-1 4.02034E-1 3.82938E-1 3.93988E-1 3.60592E-1 -9999 -9999 -9999 -9999 -9999 -9999 -9999 -9999 -9999 -9999 -9999 -9999 -9999 -9999 -9999 -9999 -9999 -9999 -9999 -9999 -9999 -9999 -9999 -9999 -9999 -9999 -9999 -9999 -9999 -9999 -9999 -9999 -9999 -9999 -9999 -9999 -9999 -9999 -9999 -9999 -9999 -9999 -9999 -9999 -9999 -9999
-9999 -9999 -9999 -9999 -9999 -9999 -9999 -9999 -9999 -9999 -9999 -9999 -9999 -9999 -9999 -9999 -9999 -9999 -9999 -9999 -9999 -9999 -9999 -9999 -9999 -9999 -9999 -9999 -9999 -9999 -9999 -9999 -9999 -9999 -9999 -9999 -9999 -9999 -9999 -9999 -9999 -9999 -9999 -9999 -9999 -9999 -9999 -9999 -9999 -9999 -9999 -9999 -9999 -9999 -9999 -9999 -9999 -9999 -9999 -9999 -9999 -9999 -9999 -9999 -9999 -9999 -9999 -9999 1.76998E-1 1.78907E-1 1.64639E-1 1.67046E-1 1.53156E-1 1.54667E-1 1.57917E-1 1.46262E-1 1.48999E-1 1.49183E-1 1.34638E-1 1.36166E-1 1.37021E-1 1.22694E-1 1.17449E-1 1.17299E-1 1.04095E-1 1.03286E-1 1.0235E-1 9.08857E-2 9.34333E-2 1.06495E-1 1.26646E-1 1.41925E-1 1.76241E-1 2.05827E-1 2.26168E-1 2.15138E-1 1.66798E-1 1.13624E-1 8.83976E-2 7.42154E-2 7.04221E-2 6.25131E-2 6.41474E-2 6.49353E-2 6.36271E-2 5.34919E-2 5.34186E-2 6.34892E-2 7.93413E-2 8.17382E-2 8.52894E-2 9.30877E-2 1.07556E-1 1.12416E-1 1.0188E-1 1.11908E-1 1.24042E-1 1.3923E-1 1.3923E-1 1.22986E-1 1.22575E-1 1.3233E-1 1.45601E-1 1.2147E-1 1.42342E-1 1.25824E-1 6.28273E-2 5.28005E-2 5.65062E-2 6.77083E-2 7.77922E-2 8.27579E-2 1.08285E-1 1.07606E-1 9.09959E-2 9.54071E-2 9.46646E-2 1.06444E-1 8.8073E-2 9.84435E-2 1.00669E-1 8.47334E-2 8.74717E-2 5.87178E-2 3.03083E-2 1.79193E-2 1.22458E-2 1.77686E-2 1.31709E-2 5.32472E-3 4.72547E-3 1.0768E-2 1.89747E-2 2.39184E-2 1.5417E-2 1.23521E-2 1.66874E-2 2.50992E-2 2.60176E-2 2.26069E-2 4.36392E-2 3.10862E-2 1.62169E-2 1.8802E-2 2.17712E-2 2.86559E-2 2.07348E-2 1.77076E-2 1.00906E-2 9.07498E-3 7.36974E-3 5.6648E-3 4.65046E-3 4.73107E-3 2.03688E-3 1.87584E-3 1.14945E-3 1.66521E-3 1.15869E-3 2.44384E-3 3.84251E-3 6.51568E-3 1.01679E-2 6.76388E-3 1.1666E-2 4.28418E-2 4.82418E-2 2.10366E-2 1.54388E-2 2.38807E-2 3.56182E-2 2.68806E-2 2.55116E-2 1.23696E-2 9.86419E-3 1.77685E-2 3.20751E-2 4.62578E-2 5.09372E-2 3.59295E-2 2.19365E-2 1.66803E-2 2.14928E-2 2.49525E-2 3.23819E-2 3.57842E-2 2.20182E-2 3.52802E-2 7.24258E-2 9.17464E-2 4.87228E-2 5.23174E-2 1.28858E-1 3.30201E-1 4.21836E-1 3.78768E-1 3.78837E-1 3.60927E-1 3.28759E-1 -9999 -9999 -9999 -9999 -9999 -9999 -9999 -9999 -9999 -9999 -9999 -9999 -9999 -9999 -9999 -9999 -9999 -9999 -9999 -9999 -9999 -9999 -9999 -9999 -9999 -9999 -9999 -9999 -9999 -9999 -9999 -9999 -9999 -9999 -9999 -9999 -9999 -9999 -9999 -9999 -9999 -9999 -9999 -9999 -9999
-9999 -9999 -9999 -9999 -9999 -9999 -9999 -9999 -9999 -9999 -9999 -9999 -9999 -9999 -9999 -9999 -9999 -9999 -9999 -9999 -9999 -9999 -9999 -9999 -9999 -9999 -9999 -9999 -9999 -9999 -9999 -9999 -9999 -9999 -9999 -9999 -9999 -9999 -9999 -9999 -9999 -9999 -9999 -9999 -9999 -9999 -9999 -9999 -9999 -9999 -9999 -9999 -9999 -9999 -9999 -9999 -9999 -9999 -9999 -9999 -9999 -9999 -9999 -9999 -9999 -9999 -9999 1.77632E-1 1.80188E-1 1.66643E-1 1.6887E-1 1.71121E-1 1.55999E-1 1.5734E-1 1.59466E-1 1.46988E-1 1.48632E-1 1.48816E-1 1.34638E-1 1.36166E-1 1.37708E-1 1.1957E-1 1.20182E-1 1.20951E-1 1.07525E-1 1.06004E-1 1.0396E-1 9.16071E-2 9.33106E-2 1.00411E-1 1.0809E-1 2.83231E-2 1.529E-1 1.54251E-1 1.94265E-1 2.30769E-1 1.87105E-1 1.27807E-1 9.37992E-2 7.78829E-2 6.39735E-2 6.38001E-2 6.48474E-2 6.54656E-2 5.87292E-2 5.67569E-2 5.66793E-2 6.52356E-2 7.53157E-2 8.22579E-2 8.73479E-2 9.37016E-2 1.01124E-1 9.41016E-2 1.03856E-1 1.19166E-1 1.31639E-1 1.5349E-1 1.61924E-1 1.37457E-1 1.32911E-1 1.12799E-1 1.35925E-1 1.7079E-1 1.37193E-1 7.68654E-2 5.47362E-2 6.86294E-2 8.51945E-2 9.55396E-2 1.03254E-1 1.21215E-1 1.0918E-1 1.11542E-1 1.12939E-1 1.12257E-1 1.05079E-1 1.15275E-1 1.05893E-1 1.42354E-1 9.10239E-2 7.16327E-2 8.50819E-2 7.41808E-2 4.81303E-2 3.12384E-2 2.06142E-2 1.17883E-2 1.01023E-2 4.91282E-3 9.58711E-3 2.36278E-2 3.35789E-2 7.67711E-2 5.59478E-2 2.25461E-2 2.71604E-2 4.05246E-2 2.52408E-2 3.24534E-2 4.12788E-2 2.40688E-2 1.66062E-2 2.32353E-2 2.82513E-2 2.07883E-2 1.46522E-2 1.36255E-2 1.66766E-2 1.27722E-2 1.26087E-2 8.22763E-3 7.07572E-3 6.2256E-3 3.22711E-3 2.81374E-3 2.45723E-3 1.94648E-3 1.25052E-3 2.10349E-3 3.55901E-3 6.51568E-3 1.37116E-2 1.63689E-2 1.85276E-2 3.14327E-2 6.22967E-2 2.59315E-2 1.99916E-2 4.93862E-2 3.57485E-2 4.82622E-2 5.65693E-2 3.10927E-2 5.15486E-2 3.46484E-2 7.43122E-2 8.69756E-2 3.562E-2 2.23029E-2 2.27553E-2 3.01465E-2 1.92465E-2 2.6727E-2 5.27213E-2 4.72674E-2 4.24167E-2 8.65043E-2 2.03734E-1 2.28146E-1 1.77796E-1 7.21293E-2 1.75628E-1 2.60126E-1 4.23982E-1 3.63072E-1 3.63607E-1 3.54596E-1 3.43722E-1 -9999 -9999 -9999 -9999 -9999 -9999 -9999 -9999 -9999 -9999 -9999 -9999 -9999 -9999 -9999 -9999 -9999 -9999 -9999 -9999 -9999 -9999 -9999 -9999 -9999 -9999 -9999 -9999 -9999 -9999 -9999 -9999 -9999 -9999 -9999 -9999 -9999 -9999 -9999 -9999 -9999 -9999 -9999 -9999 -9999
-9999 -9999 -9999 -9999 -9999 -9999 -9999 -9999 -9999 -9999 -9999 -9999 -9999 -9999 -9999 -9999 -9999 -9999 -9999 -9999 -9999 -9999 -9999 -9999 -9999 -9999 -9999 -9999 -9999 -9999 -9999 -9999 -9999 -9999 -9999 -9999 -9999 -9999 -9999 -9999 -9999 -9999 -9999 -9999 -9999 -9999 -9999 -9999 -9999 -9999 -9999 -9999 -9999 -9999 -9999 -9999 -9999 -9999 -9999 -9999 -9999 -9999 -9999 -9999 -9999 -9999 1.76998E-1 1.79974E-1 1.82773E-1 1.69074E-1 1.71121E-1 1.5734E-1 1.58497E-1 1.59466E-1 1.44999E-1 1.47717E-1 1.49552E-1 1.35315E-1 1.35825E-1 1.31752E-1 1.19723E-1 1.20951E-1 1.22657E-1 1.1034E-1 1.09488E-1 1.08083E-1 9.42967E-2 9.3188E-2 9.33106E-2 8.65769E-2 1.34021E-2 1.96079E-2 2.85234E-2 1.33686E-1 1.75225E-1 2.24841E-1 1.86956E-1 1.38861E-1 1.03493E-1 8.07416E-2 6.55544E-2 6.52884E-2 6.5377E-2 5.6816E-2 5.86491E-2 5.71463E-2 5.70682E-2 5.47601E-2 7.56963E-2 1.06691E-1 1.09063E-1 1.05011E-1 1.01817E-1 1.09097E-1 1.25869E-1 1.33769E-1 1.55148E-1 1.85619E-1 1.54698E-1 1.58855E-1 1.34719E-1 8.13995E-2 8.39285E-2 7.66107E-2 7.35142E-2 5.41778E-2 7.09832E-2 7.68118E-2 1.0442E-1 1.04187E-1 1.18655E-1 1.18424E-1 1.04546E-1 1.1982E-1 1.12825E-1 1.15095E-1 1.07672E-1 1.06261E-1 6.69912E-2 9.25707E-2 1.42767E-1 8.12336E-2 6.19148E-2 6.86473E-2 5.38444E-2 2.24963E-2 1.22961E-2 1.05469E-2 1.52349E-2 1.08018E-2 1.11572E-2 2.55516E-2 3.76971E-2 1.00081E-1 6.37845E-2 5.43357E-2 3.88546E-2 4.20952E-2 2.72104E-2 4.00268E-2 2.92226E-2 2.56043E-2 2.37583E-2 2.62532E-2 2.49446E-2 1.64161E-2 1.74527E-2 1.89808E-2 1.52916E-2 1.5156E-2 1.46452E-2 1.19898E-2 1.21099E-2 9.21151E-3 5.84146E-3 4.97898E-3 3.04182E-3 2.13551E-3 2.92696E-3 4.65234E-3 5.20552E-3 8.46291E-3 1.25928E-2 1.92502E-2 2.89374E-2 3.83701E-2 4.06763E-2 1.96752E-2 1.83305E-2 6.57765E-2 6.00166E-2 5.0596E-2 7.1626E-2 6.20622E-2 1.13128E-1 1.01516E-1 1.49789E-1 1.29494E-1 3.98386E-2 2.14477E-2 3.94928E-2 4.36295E-2 2.32058E-2 1.59163E-2 3.5383E-2 5.89914E-2 1.18574E-1 1.23541E-1 2.88654E-1 3.71913E-1 2.70528E-1 8.63041E-2 1.9917E-1 2.9879E-1 3.93697E-1 3.42169E-1 3.43068E-1 3.42742E-1 3.44704E-1 3.32611E-1 -9999 -9999 -9999 -9999 -9999 -9999 -9999 -9999 -9999 -9999 -9999 -9999 -9999 -9999 -9999 -9999 -9999 -9999 -9999 -9999 -9999 -9999 -9999 -9999 -9999 -9999 -9999 -9999 -9999 -9999 -9999 -9999 -9999 -9999 -9999 -9999 -9999 -9999 -9999 -9999 -9999 -9999 -9999 -9999
-9999 -9999 -9999 -9999 -9999 -9999 -9999 -9999 -9999 -9999 -9999 -9999 -9999 -9999 -9999 -9999 -9999 -9999 -9999 -9999 -9999 -9999 -9999 -9999 -9999 -9999 -9999 -9999 -9999 -9999 -9999 -9999 -9999 -9999 -9999 -9999 -9999 -9999 -9999 -9999 -9999 -9999 -9999 -9999 -9999 -9999 -9999 -9999 -9999 -9999 -9999 -9999 -9999 -9999 -9999 -9999 -9999 -9999 -9999 -9999 -9999 -9999 -9999 -9999 -9999 1.76786E-1 1.78694E-1 1.82773E-1 1.69278E-1 1.70915E-1 1.73187E-1 1.58497E-1 1.59466E-1 1.6005E-1 1.46081E-1 1.48632E-1 1.51033E-1 1.36678E-1 1.38053E-1 1.33923E-1 1.21105E-1 1.22657E-1 1.24384E-1 1.11915E-1 1.10625E-1 1.09206E-1 9.55424E-2 9.44206E-2 9.36793E-2 8.41988E-2 8.83125E-2 1.34405E-2 1.29157E-2 2.62149E-2 1.64195E-1 1.99669E-1 2.15217E-1 1.64458E-1 1.11274E-1 7.38183E-2 6.68995E-2 6.57323E-2 6.5377E-2 5.65059E-2 5.81705E-2 5.72245E-2 5.71463E-2 5.66082E-2 7.99069E-2 1.02082E-1 9.58162E-2 8.92438E-2 1.02883E-1 6.10483E-2 6.88304E-2 7.81472E-2 1.71875E-1 1.60193E-1 1.72988E-1 1.98874E-1 1.23992E-1 6.34862E-2 5.19028E-2 6.81492E-2 9.60879E-2 6.34482E-2 9.14072E-2 1.1124E-1 1.42771E-1 1.38124E-1 1.04487E-1 1.08061E-1 1.18811E-1 1.25408E-1 1.13394E-1 1.12805E-1 1.08218E-1 9.87918E-2 5.87972E-2 7.2416E-2 7.44405E-2 1.20317E-1 7.02128E-2 5.29255E-2 3.38085E-2 2.16754E-2 1.85676E-2 1.99562E-2 2.88632E-2 2.58044E-2 2.13973E-2 2.40933E-2 3.50596E-2 6.81499E-2 9.26777E-2 3.42865E-2 4.2305E-2 3.25537E-2 3.09491E-2 3.17779E-2 3.19568E-2 3.07324E-2 3.09491E-2 2.62868E-2 2.16268E-2 2.105E-2 2.08109E-2 1.39344E-2 8.7285E-3 6.41729E-3 6.25299E-3 7.69977E-3 8.66066E-3 5.19136E-3 4.65982E-3 2.959E-3 2.86771E-3 2.48684E-3 6.45627E-3 1.25744E-2 1.22215E-2 2.04034E-2 2.84761E-2 2.81154E-2 3.85897E-2 5.25666E-2 5.10002E-2 3.14624E-2 3.33722E-2 6.07661E-2 6.10539E-2 4.83305E-2 3.90064E-2 6.14146E-2 1.04102E-1 1.54584E-1 1.81889E-1 1.32275E-1 7.97699E-2 3.10641E-2 5.29954E-2 5.84603E-2 3.4815E-2 2.05964E-2 6.07617E-2 1.80442E-1 2.98533E-1 2.5815E-1 3.77458E-1 3.33757E-1 2.50967E-1 2.55589E-1 3.06446E-1 4.23485E-1 3.63773E-1 3.02229E-1 3.23418E-1 3.19232E-1 3.35838E-1 3.6495E-1 3.92812E-1 -9999 -9999 -9999 -9999 -9999 -9999 -9999 -9999 -9999 -9999 -9999 -9999 -9999 -9999 -9999 -9999 -9999 -9999 -9999 -9999 -9999 -9999 -9999 -9999 -9999 -9999 -9999 -9999 -9999 -9999 -9999 -9999 -9999 -9999 -9999 -9999 -9999 -9999 -9999 -9999 -9999 -9999 -9999
-9999 -9999 -9999 -9999 -9999 -9999 -9999 -9999 -9999 -9999 -9999 -9999 -9999 -9999 -9999 -9999 -9999 -9999 -9999 -9999 -9999 -9999 -9999 -9999 -9999 -9999 -9999 -9999 -9999 -9999 -9999 -9999 -9999 -9999 -9999 -9999 -9999 -9999 -9999 -9999 -9999 -9999 -9999 -9999 -9999 -9999 -9999 -9999 -9999 -9999 -9999 -9999 -9999 -9999 -9999 -9999 -9999 -9999 -9999 -9999 -9999 -9999 -9999 -9999 -9999 1.7742E-1 1.80617E-1 1.84949E-1 1.71533E-1 1.72358E-1 1.7402E-1 1.59078E-1 1.60245E-1 1.45539E-1 1.4717E-1 1.49367E-1 1.36507E-1 1.38226E-1 1.39613E-1 1.20951E-1 1.22034E-1 1.23596E-1 1.11771E-1 1.12493E-1 1.11484E-1 9.82065E-2 9.62969E-2 9.52921E-2 8.34194E-2 8.33086E-2 8.48721E-2 8.80793E-2 8.92364E-3 1.82919E-2 1.41602E-1 1.79099E-1 2.30595E-1 1.80381E-1 1.11166E-1 8.04454E-2 6.77188E-2 6.52884E-2 5.69716E-2 5.88897E-2 5.80911E-2 5.70682E-2 4.99433E-2 5.54578E-2 6.66036E-2 6.55975E-2 5.66084E-2 6.23847E-2 7.92698E-2 1.05213E-1 6.08823E-2 5.92387E-2 1.74575E-1 1.76466E-1 1.57427E-1 1.88946E-1 1.32457E-1 5.21001E-2 5.52851E-2 1.13316E-1 1.04827E-1 6.86333E-2 9.35688E-2 1.13145E-1 1.07559E-1 1.09962E-1 1.19435E-1 1.08061E-1 1.08061E-1 1.31208E-1 1.1193E-1 1.1512E-1 1.05171E-1 9.87858E-2 9.46634E-2 9.13496E-2 1.05084E-1 1.12192E-1 9.31039E-2 6.4826E-2 3.33499E-2 3.71729E-2 3.20908E-2 3.33499E-2 3.4576E-2 5.48056E-2 4.21659E-2 3.97182E-2 4.82658E-2 2.65985E-2 3.78527E-2 3.62869E-2 4.3594E-2 3.12448E-2 3.32793E-2 2.38099E-2 3.29103E-2 2.17305E-2 2.64532E-2 2.20781E-2 1.95414E-2 1.45102E-2 1.8217E-2 1.47965E-2 9.43149E-3 6.41201E-3 5.00395E-3 7.75693E-3 5.27511E-3 2.47099E-3 2.37011E-3 3.30417E-3 1.69762E-3 2.83444E-3 7.17811E-3 1.14392E-2 1.83125E-2 2.41818E-2 3.69986E-2 3.39773E-2 4.23576E-2 5.77787E-2 6.02637E-2 6.79005E-2 7.3798E-2 8.12243E-2 8.97527E-2 5.64032E-2 6.89652E-2 6.685E-2 1.17584E-1 1.40165E-1 8.45202E-2 9.6335E-2 9.47528E-2 9.25244E-2 8.10644E-2 6.33183E-2 3.37169E-2 3.19475E-2 7.75347E-2 1.39903E-1 3.14531E-1 2.33116E-1 2.18527E-1 2.04099E-1 3.17278E-1 2.55856E-1 2.39285E-1 3.79124E-1 3.30517E-1 2.8568E-1 3.04299E-1 3.13898E-1 3.47658E-1 4.02886E-1 4.0184E-1 -9999 -9999 -9999 -9999 -9999 -9999 -9999 -9999 -9999 -9999 -9999 -9999 -9999 -9999 -9999 -9999 -9999 -9999 -9999 -9999 -9999 -9999 -9999 -9999 -9999 -9999 -9999 -9999 -9999 -9999 -9999 -9999 -9999 -9999 -9999 -9999 -9999 -9999 -9999 -9999 -9999 -9999 -9999
-9999 -9999 -9999 -9999 -9999 -9999 -9999 -9999 -9999 -9999 -9999 -9999 -9999 -9999 -9999 -9999 -9999 -9999 -9999 -9999 -9999 -9999 -9999 -9999 -9999 -9999 -9999 -9999 -9999 -9999 -9999 -9999 -9999 -9999 -9999 -9999 -9999 -9999 -9999 -9999 -9999 -9999 -9999 -9999 -9999 -9999 -9999 -9999 -9999 -9999 -9999 -9999 -9999 -9999 -9999 -9999 -9999 -9999 -9999 -9999 -9999 -9999 -9999 -9999 -9999 1.78056E-1 1.81693E-1 1.69278E-1 1.71739E-1 1.73395E-1 1.58304E-1 1.59661E-1 1.61027E-1 1.46625E-1 1.48082E-1 1.50291E-1 1.37364E-1 1.39092E-1 1.35105E-1 1.22034E-1 1.22813E-1 1.23911E-1 1.11771E-1 1.11915E-1 1.11915E-1 9.87214E-2 9.73112E-2 9.62969E-2 8.46471E-2 8.46471E-2 8.44227E-2 7.50845E-2 7.94251E-2 1.2842E-2 3.2326E-2 1.60465E-1 2.22405E-1 2.01707E-1 1.27808E-1 8.59747E-2 6.86401E-2 5.65833E-2 5.91313E-2 5.92928E-2 5.86491E-2 5.02192E-2 5.16207E-2 6.13744E-2 6.72375E-2 5.2786E-2 4.96853E-2 5.0583E-2 5.48534E-2 7.02297E-2 8.36791E-2 4.67919E-2 7.82686E-2 1.77842E-1 1.98753E-1 1.89466E-1 7.91897E-2 5.36071E-2 8.98018E-2 1.38234E-1 1.29806E-1 7.05106E-2 9.10466E-2 9.25331E-2 1.02904E-1 1.14545E-1 1.31382E-1 1.33733E-1 1.08061E-1 1.2744E-1 1.12337E-1 1.07084E-1 1.04336E-1 9.50369E-2 8.27145E-2 6.47882E-2 7.48727E-2 8.62092E-2 7.37993E-2 5.18852E-2 4.1393E-2 6.10796E-2 4.50413E-2 4.51875E-2 4.36953E-2 4.8244E-2 4.93759E-2 4.59574E-2 4.01771E-2 3.43221E-2 4.02891E-2 3.5951E-2 2.46461E-2 4.22436E-2 2.71979E-2 2.54859E-2 3.44219E-2 2.32307E-2 1.61224E-2 1.39822E-2 1.34727E-2 1.24972E-2 1.23331E-2 1.21363E-2 1.09163E-2 1.17813E-2 9.69425E-3 1.17756E-2 5.90349E-3 3.18691E-3 1.89727E-3 2.26281E-3 1.49515E-3 2.43927E-3 3.85741E-3 6.51568E-3 9.72645E-3 2.08318E-2 3.34029E-2 1.67411E-2 3.42292E-2 5.29696E-2 4.01325E-2 4.10332E-2 4.96403E-2 7.73334E-2 9.48485E-2 1.04186E-1 1.19263E-1 1.25159E-1 1.32019E-1 1.2497E-1 1.21591E-1 9.39399E-2 1.06359E-1 1.31145E-1 1.70089E-1 1.47979E-1 6.24031E-2 3.56404E-2 5.43143E-2 8.66713E-2 2.58305E-1 3.47855E-1 3.14168E-1 1.78298E-1 1.6461E-1 1.59867E-1 1.73241E-1 3.45112E-1 3.14675E-1 2.93207E-1 3.08304E-1 3.25249E-1 3.61596E-1 4.03235E-1 3.79668E-1 -9999 -9999 -9999 -9999 -9999 -9999 -9999 -9999 -9999 -9999 -9999 -9999 -9999 -9999 -9999 -9999 -9999 -9999 -9999 -9999 -9999 -9999 -9999 -9999 -9999 -9999 -9999 -9999 -9999 -9999 -9999 -9999 -9999 -9999 -9999 -9999 -9999 -9999 -9999 -9999 -9999 -9999 -9999
-9999 -9999 -9999 -9999 -9999 -9999 -9999 -9999 -9999 -9999 -9999 -9999 -9999 -9999 -9999 -9999 -9999 -9999 -9999 -9999 -9999 -9999 -9999 -9999 -9999 -9999 -9999 -9999 -9999 -9999 -9999 -9999 -9999 -9999 -9999 -9999 -9999 -9999 -9999 -9999 -9999 -9999 -9999 -9999 -9999 -9999 -9999 -9999 -9999 -9999 -9999 -9999 -9999 -9999 -9999 -9999 -9999 -9999 -9999 -9999 -9999 -9999 -9999 -9999 1.77632E-1 1.79547E-1 1.8234E-1 1.69074E-1 1.71121E-1 1.73395E-1 1.59272E-1 1.60441E-1 1.61813E-1 1.47534E-1 1.49552E-1 1.36337E-1 1.38053E-1 1.34429E-1 1.21724E-1 1.23283E-1 1.24226E-1 1.12348E-1 1.12204E-1 1.11771E-1 9.91092E-2 9.88505E-2 9.8335E-2 8.64623E-2 8.61193E-2 8.63478E-2 7.58941E-2 7.53872E-2 7.71236E-2 9.10499E-3 1.68913E-2 1.41483E-1 2.00542E-1 2.04874E-1 1.54547E-1 9.90079E-2 7.17631E-2 5.65059E-2 5.8569E-2 5.9212E-2 5.90506E-2 5.36627E-2 5.66857E-2 6.90794E-2 8.20915E-2 6.04818E-2 5.33134E-2 5.42907E-2 5.43652E-2 4.59833E-2 4.93388E-2 6.74563E-2 9.97667E-2 1.38095E-1 1.20648E-1 8.72005E-2 5.42731E-2 6.94274E-2 1.25644E-1 1.26474E-1 1.39805E-1 9.20453E-2 5.45684E-2 7.59933E-2 8.83585E-2 1.02988E-1 9.48709E-2 1.21605E-1 1.00013E-1 1.13512E-1 9.76766E-2 8.94529E-2 8.77545E-2 6.99084E-2 6.25409E-2 6.09449E-2 6.82302E-2 8.36583E-2 9.73095E-2 6.38945E-2 6.06057E-2 7.55022E-2 6.59829E-2 6.68653E-2 6.07208E-2 5.16034E-2 4.32507E-2 3.77447E-2 4.28893E-2 4.55232E-2 3.94272E-2 3.24932E-2 3.05695E-2 3.82277E-2 2.93796E-2 3.11755E-2 3.63495E-2 2.37583E-2 2.11716E-2 1.20517E-2 7.12782E-3 6.63377E-3 8.28548E-3 7.95763E-3 1.42488E-2 1.02568E-2 7.99598E-3 7.94183E-3 3.01697E-3 2.92804E-3 1.61372E-3 1.23128E-3 2.42747E-3 3.97258E-3 6.51568E-3 9.46487E-3 1.42496E-2 2.13005E-2 2.06267E-2 1.22826E-2 3.10306E-2 4.43578E-2 2.88456E-2 2.77516E-2 5.90195E-2 7.1403E-2 6.58785E-2 1.04231E-1 8.74654E-2 9.7543E-2 1.15825E-1 1.38442E-1 1.45496E-1 1.44153E-1 1.43747E-1 1.04419E-1 1.94594E-1 1.43189E-1 6.30504E-2 3.73398E-2 6.29899E-2 9.90095E-2 1.90582E-1 2.23382E-1 3.7113E-1 2.55856E-1 1.77823E-1 1.40696E-1 3.44208E-1 3.38016E-1 3.11867E-1 3.23418E-1 3.16402E-1 3.68736E-1 3.937E-1 4.07779E-1 3.67115E-1 -9999 -9999 -9999 -9999 -9999 -9999 -9999 -9999 -9999 -9999 -9999 -9999 -9999 -9999 -9999 -9999 -9999 -9999 -9999 -9999 -9999 -9999 -9999 -9999 -9999 -9999 -9999 -9999 -9999 -9999 -9999 -9999 -9999 -9999 -9999 -9999 -9999 -9999 -9999 -9999 -9999 -9999 -9999
-9999 -9999 -9999 -9999 -9999 -9999 -9999 -9999 -9999 -9999 -9999 -9999 -9999 -9999 -9999 -9999 -9999 -9999 -9999 -9999 -9999 -9999 -9999 -9999 -9999 -9999 -9999 -9999 -9999 -9999 -9999 -9999 -9999 -9999 -9999 -9999 -9999 -9999 -9999 -9999 -9999 -9999 -9999 -9999 -9999 -9999 -9999 -9999 -9999 -9999 -9999 -9999 -9999 -9999 -9999 -9999 -9999 -9999 -9999 -9999 -9999 -9999 1.93199E-1 1.94786E-1 1.78694E-1 1.80617E-1 1.82773E-1 1.68667E-1 1.71739E-1 1.58497E-1 1.61223E-1 1.62601E-1 1.47717E-1 1.49367E-1 1.51033E-1 1.37708E-1 1.3426E-1 1.35614E-1 1.22813E-1 1.24542E-1 1.25812E-1 1.13365E-1 1.13365E-1 1.1206E-1 9.89798E-2 9.93684E-2 9.93684E-2 8.80793E-2 8.81959E-2 8.81959E-2 7.72269E-2 7.64042E-2 7.67117E-2 7.47768E-3 1.15187E-2 3.39995E-2 1.76766E-1 2.05347E-1 1.85252E-1 1.2288E-1 7.12014E-2 6.01068E-2 5.78536E-2 5.84891E-2 5.14082E-2 5.44039E-2 5.75447E-2 6.5954E-2 6.17096E-2 5.87552E-2 5.76613E-2 5.6723E-2 5.66455E-2 5.03329E-2 4.59197E-2 5.20943E-2 5.98391E-2 6.4312E-2 5.60873E-2 5.55524E-2 6.52185E-2 9.77125E-2 1.63435E-1 1.33106E-1 1.30776E-1 1.07235E-1 7.05334E-2 5.72656E-2 7.59402E-2 6.66651E-2 5.82123E-2 8.09194E-2 1.03397E-1 1.00078E-1 7.27983E-2 5.45235E-2 5.71404E-2 5.71404E-2 5.97118E-2 6.02843E-2 6.52501E-2 7.3389E-2 8.52839E-2 8.10045E-2 6.88922E-2 7.22063E-2 7.85611E-2 5.18467E-2 5.53806E-2 3.85804E-2 4.07878E-2 4.03925E-2 4.63913E-2 3.47325E-2 3.45847E-2 2.31321E-2 2.58255E-2 2.48954E-2 2.13742E-2 3.28814E-2 3.38934E-2 2.30887E-2 2.25511E-2 1.72129E-2 7.99897E-3 6.62186E-3 8.92946E-3 4.91797E-3 6.88876E-3 7.89834E-3 8.92189E-3 8.97306E-3 5.73091E-3 2.14048E-3 1.43892E-3 1.22776E-3 2.42382E-3 3.41928E-3 5.40408E-3 6.76388E-3 9.8243E-3 1.27476E-2 1.01972E-2 1.65264E-2 2.88456E-2 2.40165E-2 2.22557E-2 2.67875E-2 6.59319E-2 6.41653E-2 6.15132E-2 8.77514E-2 1.02411E-1 7.64202E-2 8.75195E-2 1.15628E-1 1.15431E-1 1.41585E-1 1.19458E-1 1.81266E-1 1.6449E-1 1.91432E-1 1.4614E-1 1.0238E-1 2.29739E-1 1.30318E-1 1.21602E-1 2.41749E-1 3.37639E-1 2.22767E-1 1.62376E-1 3.44863E-1 3.33811E-1 3.1844E-1 3.06293E-1 3.18362E-1 3.13586E-1 3.68061E-1 3.89209E-1 3.95582E-1 -9999 -9999 -9999 -9999 -9999 -9999 -9999 -9999 -9999 -9999 -9999 -9999 -9999 -9999 -9999 -9999 -9999 -9999 -9999 -9999 -9999 -9999 -9999 -9999 -9999 -9999 -9999 -9999 -9999 -9999 -9999 -9999 -9999 -9999 -9999 -9999 -9999 -9999 -9999 -9999 -9999 -9999 -9999 -9999
-9999 -9999 -9999 -9999 -9999 -9999 -9999 -9999 -9999 -9999 -9999 -9999 -9999 -9999 -9999 -9999 -9999 -9999 -9999 -9999 -9999 -9999 -9999 -9999 -9999 -9999 -9999 -9999 -9999 -9999 -9999 -9999 -9999 -9999 -9999 -9999 -9999 -9999 -9999 -9999 -9999 -9999 -9999 -9999 -9999 -9999 -9999 -9999 -9999 -9999 -9999 -9999 -9999 -9999 -9999 -9999 -9999 -9999 -9999 -9999 -9999 -9999 2.91889E-2 2.64792E-2 2.66667E-2 1.81908E-1 1.67855E-1 1.703E-1 1.72773E-1 1.60636E-1 1.63789E-1 1.65584E-1 1.49921E-1 1.50291E-1 1.52339E-1 1.33755E-1 1.35444E-1 1.22813E-1 1.23911E-1 1.25335E-1 1.13365E-1 1.1483E-1 1.14536E-1 1.00937E-1 1.0015E-1 1.00019E-1 8.8898E-2 8.96053E-2 8.99608E-2 7.94251E-2 7.88966E-2 7.82666E-2 7.76412E-2 6.92691E-2 7.95496E-3 1.69154E-2 1.20211E-1 1.71965E-1 2.05583E-1 1.60364E-1 8.55385E-2 6.41616E-2 5.76169E-2 4.98745E-2 5.31495E-2 5.4703E-2 5.93804E-2 6.30667E-2 6.57757E-2 6.6065E-2 6.21307E-2 6.66038E-2 6.42039E-2 7.80259E-2 7.72988E-2 6.73652E-2 5.72625E-2 5.44968E-2 6.9009E-2 9.19003E-2 1.46786E-1 1.52651E-1 1.66543E-1 1.12357E-1 9.40979E-2 1.21024E-1 1.11035E-1 7.62748E-2 5.62563E-2 5.746E-2 6.10346E-2 6.94235E-2 9.20744E-2 8.09108E-2 6.23305E-2 5.46732E-2 5.44667E-2 5.49918E-2 5.85821E-2 6.04488E-2 6.47214E-2 7.02006E-2 7.46309E-2 7.66634E-2 7.34518E-2 6.68526E-2 4.66275E-2 3.24854E-2 2.98553E-2 2.74652E-2 3.04976E-2 2.1929E-2 2.95359E-2 2.38737E-2 2.77883E-2 4.2716E-2 4.04971E-2 3.40206E-2 3.00271E-2 2.80574E-2 3.33706E-2 2.7929E-2 1.97649E-2 9.98887E-3 7.60598E-3 1.93885E-2 1.00051E-2 7.69917E-3 5.92795E-3 1.03783E-2 1.0665E-2 1.28717E-2 6.10577E-3 5.04699E-3 2.17941E-3 1.23109E-3 1.6605E-3 1.60905E-3 3.44699E-3 4.31647E-3 6.27653E-3 6.76388E-3 5.61018E-3 1.27476E-2 1.43004E-2 1.13893E-2 1.13571E-2 2.97235E-2 4.95582E-2 4.61539E-2 3.85266E-2 5.92635E-2 6.81626E-2 4.12762E-2 5.1473E-2 1.07674E-1 1.75984E-1 1.86884E-1 1.22858E-1 1.61075E-1 9.92925E-2 1.26392E-1 1.77718E-1 2.56891E-1 3.5794E-1 1.87254E-1 1.3481E-1 2.53628E-1 3.84841E-1 3.27597E-1 3.56627E-1 3.40291E-1 3.13738E-1 3.09073E-1 2.99861E-1 3.05221E-1 3.03992E-1 3.2081E-1 -9999 -9999 -9999 -9999 -9999 -9999 -9999 -9999 -9999 -9999 -9999 -9999 -9999 -9999 -9999 -9999 -9999 -9999 -9999 -9999 -9999 -9999 -9999 -9999 -9999 -9999 -9999 -9999 -9999 -9999 -9999 -9999 -9999 -9999 -9999 -9999 -9999 -9999 -9999 -9999 -9999 -9999 -9999 -9999 -9999 -9999
-9999 -9999 -9999 -9999 -9999 -9999 -9999 -9999 -9999 -9999 -9999 -9999 -9999 -9999 -9999 -9999 -9999 -9999 -9999 -9999 -9999 -9999 -9999 -9999 -9999 -9999 -9999 -9999 -9999 -9999 -9999 -9999 -9999 -9999 -9999 -9999 -9999 -9999 -9999 -9999 -9999 -9999 -9999 -9999 -9999 -9999 -9999 -9999 -9999 -9999 -9999 -9999 -9999 -9999 -9999 -9999 -9999 -9999 -9999 -9999 -9999 2.9025E-2 2.95195E-2 2.67799E-2 2.71604E-2 1.84949E-1 1.70095E-1 1.72358E-1 1.74228E-1 1.6142E-1 1.65985E-1 1.51405E-1 1.51592E-1 1.52339E-1 1.38399E-1 1.34767E-1 1.36466E-1 1.24068E-1 1.25494E-1 1.27416E-1 1.15273E-1 1.16462E-1 1.16015E-1 1.01994E-1 1.012E-1 1.01068E-1 8.97236E-2 9.03176E-2 9.12753E-2 8.12463E-2 8.07068E-2 8.07068E-2 7.03045E-2 6.98321E-2 6.89668E-2 7.40276E-3 9.64204E-2 1.51682E-1 2.19968E-1 1.83161E-1 1.21079E-1 7.26533E-2 5.93737E-2 4.89212E-2 4.97373E-2 5.53818E-2 6.59326E-2 8.46988E-2 9.55355E-2 8.84831E-2 9.75898E-2 9.45578E-2 1.18893E-1 1.52356E-1 1.76363E-1 1.27222E-1 8.163E-2 8.95084E-2 1.29748E-1 1.65163E-1 1.55027E-1 1.24658E-1 1.24234E-1 7.29409E-2 5.89091E-2 7.3792E-2 1.08159E-1 1.02206E-1 7.90246E-2 6.18508E-2 7.56355E-2 8.61482E-2 8.60951E-2 9.01844E-2 9.29358E-2 7.41488E-2 6.0925E-2 5.9387E-2 5.8263E-2 5.92252E-2 6.38491E-2 7.03901E-2 6.67453E-2 6.95024E-2 6.26312E-2 5.72567E-2 5.24718E-2 4.18686E-2 3.99787E-2 2.35473E-2 1.66301E-2 2.00725E-2 2.7441E-2 4.28812E-2 4.72172E-2 4.29628E-2 3.70708E-2 3.52024E-2 3.02597E-2 2.86454E-2 1.85339E-2 2.01228E-2 1.21403E-2 9.42491E-3 1.11772E-2 2.43777E-2 1.3866E-2 1.10432E-2 7.9729E-3 1.35316E-2 1.69331E-2 1.73637E-2 8.89602E-3 6.67108E-3 2.90781E-3 2.17941E-3 1.43351E-3 1.09897E-3 1.88316E-3 3.3201E-3 3.3201E-3 3.70556E-3 3.30404E-3 5.17884E-3 7.00617E-3 6.97581E-3 9.74676E-3 1.90508E-2 2.46676E-2 2.12323E-2 2.36618E-2 3.05376E-2 3.28968E-2 5.28338E-2 7.31938E-2 1.02904E-1 1.76033E-1 1.78724E-1 1.73323E-1 1.79124E-1 1.16083E-1 1.06624E-1 1.40857E-1 1.57264E-1 2.83309E-1 2.83013E-1 3.03556E-1 2.69102E-1 3.7613E-1 2.29826E-1 3.46216E-1 3.38016E-1 3.11556E-1 3.0537E-1 2.98949E-1 3.07378E-1 2.99714E-1 2.99714E-1 -9999 -9999 -9999 -9999 -9999 -9999 -9999 -9999 -9999 -9999 -9999 -9999 -9999 -9999 -9999 -9999 -9999 -9999 -9999 -9999 -9999 -9999 -9999 -9999 -9999 -9999 -9999 -9999 -9999 -9999 -9999 -9999 -9999 -9999 -9999 -9999 -9999 -9999 -9999 -9999 -9999 -9999 -9999 -9999 -9999 -9999
-9999 -9999 -9999 -9999 -9999 -9999 -9999 -9999 -9999 -9999 -9999 -9999 -9999 -9999 -9999 -9999 -9999 -9999 -9999 -9999 -9999 -9999 -9999 -9999 -9999 -9999 -9999 -9999 -9999 -9999 -9999 -9999 -9999 -9999 -9999 -9999 -9999 -9999 -9999 -9999 -9999 -9999 -9999 -9999 -9999 -9999 -9999 -9999 -9999 -9999 -9999 -9999 -9999 -9999 -9999 -9999 -9999 -9999 -9999 -9999 -9999 -9999 -9999 2.70457E-2 2.75074E-2 2.49469E-2 2.52663E-2 2.54815E-2 2.31025E-2 1.62798E-1 1.66186E-1 1.52339E-1 1.52902E-1 1.53843E-1 1.34936E-1 1.36466E-1 1.38012E-1 1.25176E-1 1.26612E-1 1.15273E-1 1.1751E-1 1.19022E-1 1.04817E-1 1.0333E-1 1.02928E-1 9.1035E-2 9.07953E-2 9.12753E-2 8.15717E-2 8.25548E-2 8.29951E-2 8.35486E-2 7.33987E-2 7.24185E-2 6.85953E-2 6.41057E-2 8.57199E-2 1.36111E-1 1.96175E-1 2.29258E-1 1.77003E-1 9.80295E-2 5.66672E-2 4.93957E-2 4.8518E-2 5.22634E-2 6.47145E-2 1.09063E-1 1.17473E-1 1.13585E-1 1.17347E-1 1.36344E-1 1.54572E-1 1.72668E-1 1.95502E-1 1.64514E-1 1.18717E-1 1.12782E-1 1.34869E-1 1.71175E-1 1.68639E-1 1.61384E-1 1.10903E-1 7.50021E-2 5.65182E-2 9.04471E-2 1.17863E-1 1.05587E-1 7.91852E-2 8.70033E-2 7.53349E-2 8.22787E-2 9.76983E-2 9.5678E-2 9.97871E-2 8.88786E-2 8.32147E-2 6.94385E-2 5.80058E-2 5.81835E-2 5.86622E-2 6.60506E-2 6.51418E-2 6.63035E-2 6.57752E-2 4.71959E-2 5.26128E-2 5.14041E-2 4.82782E-2 3.30605E-2 1.86429E-2 2.93033E-2 5.2579E-2 4.52297E-2 4.13842E-2 3.0612E-2 2.27999E-2 2.25703E-2 2.59906E-2 2.20001E-2 1.64701E-2 1.7531E-2 1.62374E-2 1.39219E-2 1.50799E-2 1.56949E-2 1.88332E-2 1.68357E-2 1.71751E-2 1.8101E-2 2.03622E-2 2.02372E-2 8.30172E-3 7.27488E-3 5.51208E-3 4.29258E-3 2.17941E-3 1.01876E-3 1.23624E-3 2.0978E-3 2.0188E-3 1.86721E-3 2.51945E-3 4.42627E-3 8.08903E-3 1.0485E-2 1.46566E-2 1.702E-2 1.70099E-2 1.82733E-2 3.28656E-2 4.23886E-2 5.1022E-2 8.13443E-2 1.34764E-1 1.3002E-1 1.68784E-1 1.62804E-1 2.06385E-1 1.8382E-1 2.08716E-1 2.38676E-1 1.76859E-1 1.19831E-1 1.40387E-1 2.3709E-1 3.5794E-1 3.78132E-1 2.8999E-1 1.93095E-1 3.43563E-1 3.42247E-1 3.26435E-1 3.09383E-1 3.01386E-1 3.12651E-1 3.02154E-1 -9999 -9999 -9999 -9999 -9999 -9999 -9999 -9999 -9999 -9999 -9999 -9999 -9999 -9999 -9999 -9999 -9999 -9999 -9999 -9999 -9999 -9999 -9999 -9999 -9999 -9999 -9999 -9999 -9999 -9999 -9999 -9999 -9999 -9999 -9999 -9999 -9999 -9999 -9999 -9999 -9999 -9999 -9999 -9999 -9999 -9999 -9999
-9999 -9999 -9999 -9999 -9999 -9999 -9999 -9999 -9999 -9999 -9999 -9999 -9999 -9999 -9999 -9999 -9999 -9999 -9999 -9999 -9999 -9999 -9999 -9999 -9999 -9999 -9999 -9999 -9999 -9999 -9999 -9999 -9999 -9999 -9999 -9999 -9999 -9999 -9999 -9999 -9999 -9999 -9999 -9999 -9999 -9999 -9999 -9999 -9999 -9999 -9999 -9999 -9999 -9999 -9999 -9999 -9999 -9999 -9999 -9999 -9999 -9999 2.67044E-2 2.71988E-2 2.77411E-2 2.5195E-2 2.53378E-2 2.56259E-2 2.31025E-2 1.62206E-1 1.66387E-1 1.52527E-1 1.53655E-1 1.34767E-1 1.41717E-1 1.38012E-1 1.25176E-1 1.26612E-1 1.27255E-1 1.15421E-1 1.18264E-1 1.19938E-1 1.06048E-1 1.05226E-1 1.0509E-1 9.29732E-2 9.27289E-2 9.29732E-2 8.26647E-2 8.35486E-2 8.44412E-2 7.47914E-2 7.55981E-2 7.4591E-2 6.3866E-2 6.7059E-2 1.12576E-2 1.35811E-1 1.93578E-1 2.41639E-1 2.34833E-1 1.43989E-1 6.88486E-2 5.22634E-2 4.80515E-2 4.318E-2 5.34982E-2 7.63076E-2 8.97497E-2 1.10983E-1 1.06338E-1 1.21928E-1 1.45332E-1 1.40978E-1 1.48928E-1 6.09058E-2 5.61154E-2 6.1215E-2 6.1215E-2 1.24364E-1 1.63649E-1 1.15533E-1 7.85348E-2 5.64058E-2 7.24427E-2 1.18821E-1 1.32901E-1 1.18156E-1 8.63363E-2 7.85463E-2 8.50684E-2 9.08134E-2 9.0309E-2 9.31726E-2 1.05393E-1 9.29587E-2 8.95692E-2 8.08664E-2 6.79541E-2 5.85821E-2 5.68473E-2 5.91445E-2 6.87515E-2 6.3156E-2 7.10627E-2 4.39583E-2 5.31166E-2 3.97208E-2 5.36333E-2 2.54871E-2 2.33212E-2 3.82873E-2 5.2923E-2 4.18414E-2 3.56172E-2 2.62748E-2 3.35385E-2 2.88129E-2 1.95594E-2 2.17534E-2 1.65182E-2 1.80184E-2 2.34482E-2 2.29552E-2 2.10542E-2 1.94743E-2 1.4019E-2 1.17613E-2 1.54273E-2 1.39409E-2 9.63754E-3 1.29918E-2 1.39143E-2 9.98632E-3 7.04712E-3 4.19825E-3 2.09908E-3 1.05827E-3 1.93417E-3 2.08427E-3 2.33E-3 2.32493E-3 4.07929E-3 5.10783E-3 5.95653E-3 5.5233E-3 1.16721E-2 1.3576E-2 1.82801E-2 3.17712E-2 3.94764E-2 5.08689E-2 7.83033E-2 1.03437E-1 7.33109E-2 8.4218E-2 1.39213E-1 1.4848E-1 1.36928E-1 2.59897E-1 2.6748E-1 1.88996E-1 2.79625E-1 2.06769E-1 1.29642E-1 1.52714E-1 2.43442E-1 2.06319E-1 1.79369E-1 1.64239E-1 3.48609E-1 3.45191E-1 3.33488E-1 3.14362E-1 3.35268E-1 3.16402E-1 3.03992E-1 -9999 -9999 -9999 -9999 -9999 -9999 -9999 -9999 -9999 -9999 -9999 -9999 -9999 -9999 -9999 -9999 -9999 -9999 -9999 -9999 -9999 -9999 -9999 -9999 -9999 -9999 -9999 -9999 -9999 -9999 -9999 -9999 -9999 -9999 -9999 -9999 -9999 -9999 -9999 -9999 -9999 -9999 -9999 -9999 -9999 -9999 -9999
-9999 -9999 -9999 -9999 -9999 -9999 -9999 -9999 -9999 -9999 -9999 -9999 -9999 -9999 -9999 -9999 -9999 -9999 -9999 -9999 -9999 -9999 -9999 -9999 -9999 -9999 -9999 -9999 -9999 -9999 -9999 -9999 -9999 -9999 -9999 -9999 -9999 -9999 -9999 -9999 -9999 -9999 -9999 -9999 -9999 -9999 -9999 -9999 -9999 -9999 -9999 -9999 -9999 -9999 -9999 -9999 -9999 -9999 -9999 -9999 -9999 2.95195E-2 2.68177E-2 2.74686E-2 2.7898E-2 2.53737E-2 2.55897E-2 2.30371E-2 2.32667E-2 2.37325E-2 2.16638E-2 1.53466E-1 1.5536E-1 1.36125E-1 1.37839E-1 1.39224E-1 1.26291E-1 1.27739E-1 1.28062E-1 1.15273E-1 1.17661E-1 1.19479E-1 1.06738E-1 1.06738E-1 1.06738E-1 9.48238E-2 9.45751E-2 9.46994E-2 8.3771E-2 8.43291E-2 8.52293E-2 7.52947E-2 7.59027E-2 7.49924E-2 6.21336E-2 7.1103E-3 1.48979E-2 1.11907E-1 1.80735E-1 2.43077E-1 2.58337E-1 1.66301E-1 9.10899E-2 6.05246E-2 4.93276E-2 4.14755E-2 4.49512E-2 5.52124E-2 7.36685E-2 4.68411E-2 4.72155E-2 4.83369E-2 5.50437E-2 5.29521E-2 4.3988E-2 4.21945E-2 3.97873E-2 4.45549E-2 8.98068E-2 1.07663E-1 1.37283E-1 1.11743E-1 8.68765E-2 5.82686E-2 8.30081E-2 1.10613E-1 1.15533E-1 1.23947E-1 1.00005E-1 8.22153E-2 1.05916E-1 8.34269E-2 1.00822E-1 1.00966E-1 1.07853E-1 9.8462E-2 9.84499E-2 8.58618E-2 7.64958E-2 6.55159E-2 6.08818E-2 6.00579E-2 6.43712E-2 6.69389E-2 5.78514E-2 3.10067E-2 2.5628E-2 2.64932E-2 2.94517E-2 2.08586E-2 2.32817E-2 3.58153E-2 4.98115E-2 4.26065E-2 3.52369E-2 2.84055E-2 3.42619E-2 2.55328E-2 2.46745E-2 2.30226E-2 1.25277E-2 1.0631E-2 1.36896E-2 1.11096E-2 1.32809E-2 1.77078E-2 1.97518E-2 1.55538E-2 1.47131E-2 1.3701E-2 1.3819E-2 1.51973E-2 1.16352E-2 7.71137E-3 5.9892E-3 2.47949E-3 1.24045E-3 1.05827E-3 1.72893E-3 2.08349E-3 1.92893E-3 2.40988E-3 3.37179E-3 2.68824E-3 4.55964E-3 4.0684E-3 8.28747E-3 1.00153E-2 8.64772E-3 1.46114E-2 1.51621E-2 2.03968E-2 4.26588E-2 7.56984E-2 5.50794E-2 9.94694E-2 6.5484E-2 4.91329E-2 9.89462E-2 2.08076E-1 2.2685E-1 1.20508E-1 2.19412E-1 3.08982E-1 1.56268E-1 1.20949E-1 1.23362E-1 1.5145E-1 1.5925E-1 1.56888E-1 3.69575E-1 3.46175E-1 3.36072E-1 3.16241E-1 3.37859E-1 3.17344E-1 3.04913E-1 -9999 -9999 -9999 -9999 -9999 -9999 -9999 -9999 -9999 -9999 -9999 -9999 -9999 -9999 -9999 -9999 -9999 -9999 -9999 -9999 -9999 -9999 -9999 -9999 -9999 -9999 -9999 -9999 -9999 -9999 -9999 -9999 -9999 -9999 -9999 -9999 -9999 -9999 -9999 -9999 -9999 -9999 -9999 -9999 -9999 -9999 -9999
-9999 -9999 -9999 -9999 -9999 -9999 -9999 -9999 -9999 -9999 -9999 -9999 -9999 -9999 -9999 -9999 -9999 -9999 -9999 -9999 -9999 -9999 -9999 -9999 -9999 -9999 -9999 -9999 -9999 -9999 -9999 -9999 -9999 -9999 -9999 -9999 -9999 -9999 -9999 -9999 -9999 -9999 -9999 -9999 -9999 -9999 -9999 -9999 -9999 -9999 -9999 -9999 -9999 -9999 -9999 -9999 -9999 -9999 -9999 -9999 2.92712E-2 2.96861E-2 2.71988E-2 2.77411E-2 2.52306E-2 2.55536E-2 2.59172E-2 2.33327E-2 2.35985E-2 2.40368E-2 2.1818E-2 1.546E-1 1.56313E-1 1.37667E-1 1.39224E-1 1.25653E-1 1.27577E-1 1.29037E-1 1.15718E-1 1.16313E-1 1.17962E-1 1.07292E-1 1.0897E-1 1.09252E-1 9.67073E-2 9.58242E-2 9.58242E-2 8.50034E-2 8.5569E-2 8.6024E-2 7.63106E-2 7.67204E-2 7.64128E-2 6.61575E-2 6.52672E-2 7.10007E-3 1.47286E-2 3.75316E-2 1.72098E-1 2.43077E-1 2.40568E-1 2.01026E-1 1.17623E-1 7.1617E-2 4.57675E-2 4.1591E-2 4.22902E-2 4.65335E-2 5.84768E-2 7.49051E-2 7.5183E-2 7.11291E-2 8.29351E-2 3.60854E-2 3.48942E-2 3.31671E-2 3.62877E-2 4.11521E-2 1.00206E-1 1.15788E-1 1.3657E-1 1.40684E-1 8.11837E-2 5.4273E-2 6.69206E-2 6.74974E-2 7.91538E-2 1.11686E-1 1.14128E-1 9.25344E-2 1.06465E-1 9.31804E-2 1.04358E-1 9.45836E-2 1.03469E-1 1.04408E-1 1.03341E-1 9.30924E-2 9.20893E-2 8.03832E-2 7.18748E-2 6.45141E-2 6.4949E-2 6.51418E-2 4.5857E-2 4.50031E-2 4.61157E-2 2.02888E-2 2.50727E-2 2.68791E-2 3.25722E-2 4.96044E-2 4.81868E-2 3.76543E-2 3.26525E-2 2.07135E-2 2.80522E-2 2.44491E-2 1.88338E-2 1.77901E-2 1.539E-2 1.03492E-2 9.93541E-3 1.61666E-2 1.73473E-2 1.57205E-2 1.52957E-2 1.62805E-2 1.23257E-2 7.72672E-3 9.40696E-3 1.02604E-2 9.08132E-3 8.61158E-3 5.00193E-3 2.44355E-3 1.48354E-3 1.44087E-3 2.27542E-3 2.45103E-3 3.05991E-3 3.40592E-3 3.26405E-3 4.73781E-3 6.91909E-3 8.63803E-3 7.42255E-3 9.2737E-3 7.13805E-3 1.00111E-2 1.00119E-2 2.1041E-2 4.54826E-2 5.46088E-2 4.40583E-2 7.24421E-2 4.22828E-2 2.52304E-2 6.65883E-2 1.32215E-1 1.45369E-1 8.48302E-2 2.22742E-1 3.09598E-1 1.79183E-1 1.63425E-1 1.89001E-1 1.65941E-1 1.546E-1 3.37498E-1 3.6385E-1 3.43881E-1 3.32844E-1 3.1405E-1 3.33332E-1 3.14836E-1 2.98425E-1 -9999 -9999 -9999 -9999 -9999 -9999 -9999 -9999 -9999 -9999 -9999 -9999 -9999 -9999 -9999 -9999 -9999 -9999 -9999 -9999 -9999 -9999 -9999 -9999 -9999 -9999 -9999 -9999 -9999 -9999 -9999 -9999 -9999 -9999 -9999 -9999 -9999 -9999 -9999 -9999 -9999 -9999 -9999 -9999 -9999 -9999 -9999
-9999 -9999 -9999 -9999 -9999 -9999 -9999 -9999 -9999 -9999 -9999 -9999 -9999 -9999 -9999 -9999 -9999 -9999 -9999 -9999 -9999 -9999 -9999 -9999 -9999 -9999 -9999 -9999 -9999 -9999 -9999 -9999 -9999 -9999 -9999 -9999 -9999 -9999 -9999 -9999 -9999 -9999 -9999 -9999 -9999 -9999 -9999 -9999 -9999 -9999 -9999 -9999 -9999 -9999 -9999 -9999 -9999 -9999 -9999 -9999 2.93125E-2 2.68935E-2 2.75462E-2 2.79767E-2 2.52663E-2 2.56984E-2 2.63601E-2 2.37325E-2 2.39349E-2 2.41732E-2 2.19422E-2 2.23504E-2 2.01955E-2 1.3853E-1 1.3992E-1 1.26612E-1 1.28386E-1 1.29854E-1 1.1736E-1 1.18113E-1 1.19479E-1 1.08548E-1 1.10102E-1 1.12107E-1 9.94003E-2 9.88822E-2 9.84953E-2 8.75178E-2 8.80985E-2 8.84486E-2 7.79621E-2 7.7858E-2 7.765E-2 6.69684E-2 6.28984E-2 7.039E-3 9.24699E-3 2.69949E-2 1.56529E-1 2.50392E-1 2.48941E-1 2.20366E-1 1.35424E-1 8.78998E-2 5.30593E-2 4.37224E-2 4.01563E-2 4.38438E-2 4.2922E-2 5.55098E-2 6.48834E-2 6.13481E-2 6.53247E-2 6.0114E-2 6.33245E-2 6.47147E-2 7.22214E-2 4.44932E-2 5.21809E-2 8.60628E-2 1.06474E-1 1.28533E-1 8.46121E-2 8.06509E-2 7.70685E-2 5.81487E-2 7.23141E-2 1.14429E-1 1.13716E-1 8.70148E-2 9.27477E-2 8.35586E-2 9.31833E-2 1.05724E-1 9.74608E-2 9.2256E-2 9.13217E-2 8.80333E-2 8.52183E-2 7.32685E-2 6.34098E-2 5.47277E-2 6.74631E-2 6.16134E-2 5.51831E-2 5.99922E-2 4.97772E-2 2.85952E-2 3.17344E-2 5.66133E-2 3.71621E-2 4.41329E-2 4.83773E-2 3.50174E-2 2.48372E-2 1.99637E-2 2.58255E-2 2.22857E-2 1.21464E-2 1.34021E-2 1.33847E-2 9.86486E-3 5.63415E-3 7.15107E-3 8.14352E-3 1.02944E-2 1.32673E-2 1.70684E-2 1.31459E-2 7.42255E-3 8.29267E-3 6.69107E-3 7.80065E-3 8.39157E-3 6.0214E-3 3.51943E-3 2.27067E-3 2.72726E-3 5.39252E-3 6.40701E-3 7.471E-3 8.46291E-3 6.50324E-3 1.22183E-2 1.98549E-2 2.05475E-2 1.46773E-2 9.34884E-3 7.15517E-3 5.91753E-3 6.85635E-3 1.49897E-2 3.37224E-2 3.02774E-2 3.14535E-2 5.23131E-2 3.37947E-2 1.49401E-2 3.45247E-2 8.40257E-2 7.31671E-2 1.10586E-1 2.93762E-1 2.8975E-1 2.06676E-1 1.7865E-1 2.82576E-1 2.22904E-1 1.62324E-1 3.37498E-1 3.45191E-1 3.35748E-1 3.14362E-1 3.02303E-1 3.23736E-1 3.18602E-1 3.24295E-1 -9999 -9999 -9999 -9999 -9999 -9999 -9999 -9999 -9999 -9999 -9999 -9999 -9999 -9999 -9999 -9999 -9999 -9999 -9999 -9999 -9999 -9999 -9999 -9999 -9999 -9999 -9999 -9999 -9999 -9999 -9999 -9999 -9999 -9999 -9999 -9999 -9999 -9999 -9999 -9999 -9999 -9999 -9999 -9999 -9999 -9999 -9999
-9999 -9999 -9999 -9999 -9999 -9999 -9999 -9999 -9999 -9999 -9999 -9999 -9999 -9999 -9999 -9999 -9999 -9999 -9999 -9999 -9999 -9999 -9999 -9999 -9999 -9999 -9999 -9999 -9999 -9999 -9999 -9999 -9999 -9999 -9999 -9999 -9999 -9999 -9999 -9999 -9999 -9999 -9999 -9999 -9999 -9999 -9999 -9999 -9999 -9999 -9999 -9999 -9999 -9999 -9999 -9999 -9999 -9999 -9999 -9999 2.9478E-2 2.70839E-2 2.78587E-2 2.82143E-2 2.54815E-2 2.6064E-2 2.37998E-2 2.40368E-2 2.42417E-2 2.1818E-2 2.20983E-2 2.25094E-2 2.02243E-2 2.06598E-2 1.41146E-1 1.27739E-1 1.29526E-1 1.1706E-1 1.18567E-1 1.19785E-1 1.07709E-1 1.09111E-1 1.10814E-1 1.00313E-1 1.01365E-1 1.00837E-1 8.88E-2 8.93884E-2 9.03372E-2 7.96464E-2 7.91165E-2 7.84849E-2 7.79621E-2 6.76054E-2 6.63369E-2 6.95838E-3 8.90789E-3 2.55124E-2 1.43725E-1 2.06868E-1 2.48941E-1 2.23835E-1 1.60115E-1 9.34265E-2 6.24493E-2 4.71811E-2 4.13466E-2 3.79751E-2 4.34011E-2 5.79934E-2 7.36845E-2 7.26774E-2 7.02793E-2 7.35935E-2 6.86855E-2 6.81311E-2 7.399E-2 4.54272E-2 5.4599E-2 8.58107E-2 9.83585E-2 1.07961E-1 1.2758E-1 1.27123E-1 9.56524E-2 4.47003E-2 6.96584E-2 1.12699E-1 1.02658E-1 7.80538E-2 9.54869E-2 9.5526E-2 9.62452E-2 1.07129E-1 9.8873E-2 8.998E-2 9.9662E-2 9.63365E-2 8.82987E-2 8.03342E-2 5.7502E-2 5.11849E-2 4.83129E-2 3.4383E-2 4.83098E-2 4.06499E-2 3.13363E-2 2.88233E-2 8.86434E-2 9.40823E-2 5.00965E-2 4.82533E-2 3.80694E-2 3.45813E-2 3.61304E-2 1.78704E-2 1.22473E-2 1.65962E-2 1.88731E-2 8.57463E-3 6.00455E-3 5.32452E-3 3.87392E-3 6.63601E-3 1.06796E-2 1.5181E-2 1.52841E-2 1.38471E-2 1.34907E-2 1.1609E-2 9.52872E-3 7.63665E-3 6.86495E-3 5.80865E-3 3.64215E-3 2.37682E-3 2.82553E-3 2.17941E-3 3.71546E-3 7.85412E-3 1.21833E-2 1.84193E-2 1.71487E-2 3.44418E-2 4.00092E-2 2.49147E-2 4.29202E-2 3.3139E-2 1.08577E-2 5.92685E-3 6.11689E-3 1.14963E-2 1.79307E-2 1.54593E-2 2.00922E-2 3.13182E-2 1.86723E-2 1.23437E-2 3.18613E-2 5.08754E-2 6.32022E-2 1.43755E-1 2.56546E-1 2.54208E-1 1.78688E-1 2.22102E-1 3.49488E-1 2.07605E-1 1.62273E-1 1.40871E-1 3.32522E-1 3.21038E-1 2.96523E-1 3.10548E-1 3.0676E-1 3.38755E-1 3.84819E-1 -9999 -9999 -9999 -9999 -9999 -9999 -9999 -9999 -9999 -9999 -9999 -9999 -9999 -9999 -9999 -9999 -9999 -9999 -9999 -9999 -9999 -9999 -9999 -9999 -9999 -9999 -9999 -9999 -9999 -9999 -9999 -9999 -9999 -9999 -9999 -9999 -9999 -9999 -9999 -9999 -9999 -9999 -9999 -9999 -9999 -9999 -9999
-9999 -9999 -9999 -9999 -9999 -9999 -9999 -9999 -9999 -9999 -9999 -9999 -9999 -9999 -9999 -9999 -9999 -9999 -9999 -9999 -9999 -9999 -9999 -9999 -9999 -9999 -9999 -9999 -9999 -9999 -9999 -9999 -9999 -9999 -9999 -9999 -9999 -9999 -9999 -9999 -9999 -9999 -9999 -9999 -9999 -9999 -9999 -9999 -9999 -9999 -9999 -9999 -9999 -9999 -9999 -9999 -9999 -9999 -9999 2.92301E-2 2.97697E-2 2.73913E-2 2.81349E-2 2.55897E-2 2.59172E-2 2.65094E-2 2.41049E-2 2.43448E-2 2.46917E-2 2.21297E-2 2.23504E-2 2.27016E-2 2.04554E-2 2.08366E-2 1.87425E-2 1.90381E-2 1.31005E-1 1.18113E-1 1.19938E-1 1.21477E-1 1.09393E-1 1.09818E-1 1.10957E-1 1.00313E-1 1.02426E-1 1.02293E-1 8.99804E-2 9.0815E-2 9.16566E-2 8.08235E-2 8.01795E-2 7.91165E-2 6.58679E-2 6.81559E-2 6.69684E-2 5.57012E-2 8.66791E-3 1.88139E-2 1.4142E-1 2.21932E-1 2.48934E-1 2.24407E-1 1.78504E-1 1.0704E-1 7.27828E-2 5.40145E-2 4.5389E-2 3.9322E-2 4.91027E-2 8.21664E-2 9.00061E-2 8.46722E-2 9.36728E-2 8.19045E-2 7.50903E-2 6.85003E-2 6.98071E-2 3.67346E-2 5.23073E-2 9.29981E-2 7.24689E-2 1.17473E-1 1.45851E-1 1.50032E-1 9.17311E-2 4.80649E-2 7.71523E-2 1.10347E-1 9.00515E-2 7.47911E-2 1.02092E-1 1.05722E-1 8.64265E-2 1.03043E-1 9.58269E-2 8.87887E-2 9.2239E-2 7.69254E-2 6.46497E-2 5.86084E-2 5.34023E-2 5.24607E-2 4.81828E-2 3.04866E-2 4.38074E-2 3.5576E-2 2.82151E-2 3.28014E-2 4.14157E-2 5.77429E-2 4.79214E-2 4.85968E-2 3.2305E-2 2.33411E-2 3.50642E-2 1.84002E-2 6.41365E-3 7.51787E-3 1.18682E-2 1.14713E-2 7.83345E-3 4.18127E-3 3.87392E-3 7.42329E-3 1.1068E-2 7.60598E-3 8.47864E-3 7.09125E-3 8.52178E-3 1.14602E-2 8.82945E-3 6.17241E-3 4.98819E-3 4.97348E-3 2.64117E-3 2.60934E-3 2.02171E-3 1.65963E-3 3.04568E-3 4.11437E-3 5.76306E-3 9.73848E-3 1.91598E-2 5.05915E-2 4.64039E-2 4.53207E-2 8.70779E-2 4.29946E-2 2.65904E-2 1.30621E-2 1.87618E-2 1.1956E-2 2.01199E-2 3.37111E-2 2.34249E-2 1.80805E-2 1.5488E-2 1.13733E-2 2.74223E-2 5.86017E-2 1.1371E-1 2.35509E-1 3.53955E-1 2.14126E-1 1.85165E-1 2.38148E-1 2.81988E-1 1.66418E-1 1.43524E-1 1.44747E-1 3.14125E-1 2.91706E-1 2.73484E-1 2.82952E-1 3.17658E-1 4.17283E-1 -9999 -9999 -9999 -9999 -9999 -9999 -9999 -9999 -9999 -9999 -9999 -9999 -9999 -9999 -9999 -9999 -9999 -9999 -9999 -9999 -9999 -9999 -9999 -9999 -9999 -9999 -9999 -9999 -9999 -9999 -9999 -9999 -9999 -9999 -9999 -9999 -9999 -9999 -9999 -9999 -9999 -9999 -9999 -9999 -9999 -9999 -9999 -9999
-9999 -9999 -9999 -9999 -9999 -9999 -9999 -9999 -9999 -9999 -9999 -9999 -9999 -9999 -9999 -9999 -9999 -9999 -9999 -9999 -9999 -9999 -9999 -9999 -9999 -9999 -9999 -9999 -9999 -9999 -9999 -9999 -9999 -9999 -9999 -9999 -9999 -9999 -9999 -9999 -9999 -9999 -9999 -9999 -9999 -9999 -9999 -9999 -9999 -9999 -9999 -9999 -9999 -9999 -9999 -9999 -9999 -9999 2.9025E-2 2.94365E-2 2.70076E-2 2.7663E-2 2.84138E-2 2.59538E-2 2.63601E-2 2.67349E-2 2.42761E-2 2.47616E-2 2.24139E-2 2.26374E-2 2.27661E-2 2.04264E-2 2.0748E-2 2.11345E-2 1.8984E-2 1.93658E-2 1.96152E-2 1.20244E-1 1.22097E-1 1.24764E-1 1.11818E-1 1.11962E-1 9.96602E-2 1.00837E-1 1.02693E-1 9.16566E-2 9.20195E-2 9.28711E-2 9.34837E-2 8.17984E-2 8.11473E-2 8.03936E-2 6.71281E-2 6.99267E-2 6.87106E-2 8.1248E-3 8.69287E-3 1.88407E-2 1.29225E-1 2.14591E-1 2.48666E-1 2.24407E-1 1.6661E-1 1.22058E-1 8.34438E-2 6.15218E-2 4.10557E-2 3.97072E-2 4.61287E-2 7.25055E-2 8.82683E-2 7.33724E-2 7.47888E-2 6.78554E-2 6.1188E-2 6.0525E-2 5.72127E-2 3.54236E-2 5.05391E-2 7.86715E-2 6.05947E-2 1.3082E-1 1.33426E-1 9.97414E-2 7.45826E-2 4.80235E-2 6.44156E-2 8.99372E-2 9.61861E-2 7.2385E-2 1.02403E-1 9.55846E-2 7.50524E-2 9.97414E-2 9.956E-2 8.21403E-2 7.58146E-2 6.89971E-2 6.11501E-2 5.46693E-2 5.52684E-2 4.97292E-2 4.98697E-2 3.68781E-2 3.05416E-2 4.65993E-2 2.08966E-2 2.81845E-2 4.87585E-2 5.00891E-2 3.78749E-2 3.52055E-2 2.67894E-2 2.07135E-2 1.9227E-2 9.04204E-3 4.07741E-3 4.57317E-3 5.1963E-3 6.41744E-3 9.10942E-3 6.01428E-3 3.55668E-3 5.9235E-3 5.50258E-3 3.38162E-3 4.39637E-3 7.56036E-3 9.22275E-3 1.01038E-2 9.04661E-3 6.66042E-3 4.86764E-3 3.55056E-3 2.70505E-3 1.49515E-3 1.59062E-3 1.46792E-3 1.71597E-3 2.68783E-3 3.23815E-3 5.28641E-3 9.04416E-3 3.99752E-2 5.26003E-2 5.81213E-2 1.05182E-1 5.89796E-2 4.30874E-2 6.12362E-2 3.16554E-2 2.17099E-2 4.8672E-2 1.05874E-1 5.67313E-2 4.37891E-2 2.89775E-2 1.97599E-2 6.07257E-2 1.34131E-1 1.44146E-1 3.17784E-1 2.60865E-1 2.54537E-1 1.78683E-1 2.07605E-1 1.85694E-1 1.43346E-1 1.20481E-1 1.23996E-1 2.78409E-1 2.6408E-1 2.47521E-1 2.8413E-1 3.78236E-1 4.35208E-1 -9999 -9999 -9999 -9999 -9999 -9999 -9999 -9999 -9999 -9999 -9999 -9999 -9999 -9999 -9999 -9999 -9999 -9999 -9999 -9999 -9999 -9999 -9999 -9999 -9999 -9999 -9999 -9999 -9999 -9999 -9999 -9999 -9999 -9999 -9999 -9999 -9999 -9999 -9999 -9999 -9999 -9999 -9999 -9999 -9999 -9999 -9999 -9999
-9999 -9999 -9999 -9999 -9999 -9999 -9999 -9999 -9999 -9999 -9999 -9999 -9999 -9999 -9999 -9999 -9999 -9999 -9999 -9999 -9999 -9999 -9999 -9999 -9999 -9999 -9999 -9999 -9999 -9999 -9999 -9999 -9999 -9999 -9999 -9999 -9999 -9999 -9999 -9999 -9999 -9999 -9999 -9999 -9999 -9999 -9999 -9999 -9999 -9999 -9999 -9999 -9999 -9999 -9999 -9999 -9999 -9999 2.91479E-2 2.96861E-2 2.73141E-2 2.77802E-2 2.8494E-2 2.61009E-2 2.65094E-2 2.40368E-2 2.45177E-2 2.51497E-2 2.27983E-2 2.29279E-2 2.31564E-2 2.08366E-2 2.11345E-2 2.14366E-2 1.93108E-2 1.96432E-2 1.75895E-2 1.78165E-2 1.24606E-1 1.13558E-1 1.15026E-1 1.15174E-1 1.01497E-1 1.01894E-1 1.03363E-1 9.28711E-2 9.42237E-2 9.53434E-2 8.40033E-2 8.32255E-2 8.28942E-2 7.22243E-2 7.18366E-2 7.174E-2 7.03049E-2 8.29005E-3 8.9207E-3 2.55124E-2 6.81643E-2 2.06992E-1 2.4861E-1 2.32154E-1 1.77762E-1 1.40774E-1 9.58819E-2 6.66508E-2 4.30413E-2 3.97072E-2 4.22715E-2 5.20973E-2 5.27341E-2 5.13747E-2 4.92438E-2 4.69212E-2 4.89216E-2 4.64052E-2 5.33517E-2 6.00944E-2 4.13241E-2 5.37991E-2 4.92849E-2 8.66348E-2 1.04748E-1 8.70148E-2 9.22729E-2 5.95886E-2 4.81685E-2 8.64324E-2 1.06707E-1 9.31833E-2 1.14097E-1 9.63699E-2 9.24815E-2 7.98339E-2 8.52864E-2 8.28942E-2 7.79857E-2 6.99389E-2 6.21568E-2 5.36364E-2 5.12013E-2 3.89971E-2 4.36917E-2 4.20345E-2 3.45156E-2 2.17239E-2 1.9123E-2 2.69573E-2 6.9079E-2 4.6953E-2 3.75183E-2 2.6635E-2 1.85431E-2 2.07135E-2 2.22967E-2 1.59912E-2 8.10203E-3 3.27754E-3 2.43464E-3 3.72003E-3 4.50045E-3 4.1493E-3 4.17442E-3 2.80319E-3 2.32348E-3 3.64501E-3 5.10696E-3 6.73326E-3 1.01529E-2 1.16431E-2 8.81558E-3 6.64037E-3 5.18563E-3 3.69181E-3 2.39843E-3 1.3769E-3 1.64445E-3 2.30015E-3 3.36723E-3 4.54038E-3 8.60555E-3 2.1166E-2 4.59853E-2 7.77651E-2 8.57178E-2 9.15396E-2 8.83517E-2 6.51555E-2 1.14151E-1 1.38887E-1 5.87067E-2 2.17339E-2 4.23397E-2 1.63328E-1 1.2618E-1 3.93404E-2 2.40418E-2 2.84295E-2 9.25492E-2 2.22033E-1 2.72232E-1 3.1549E-1 3.36468E-1 2.4573E-1 1.65776E-1 1.89771E-1 1.47855E-1 1.14286E-1 1.01329E-1 2.59596E-1 2.48874E-1 2.34265E-1 2.50644E-1 3.12028E-1 4.16436E-1 4.09396E-1 -9999 -9999 -9999 -9999 -9999 -9999 -9999 -9999 -9999 -9999 -9999 -9999 -9999 -9999 -9999 -9999 -9999 -9999 -9999 -9999 -9999 -9999 -9999 -9999 -9999 -9999 -9999 -9999 -9999 -9999 -9999 -9999 -9999 -9999 -9999 -9999 -9999 -9999 -9999 -9999 -9999 -9999 -9999 -9999 -9999 -9999 -9999 -9999
-9999 -9999 -9999 -9999 -9999 -9999 -9999 -9999 -9999 -9999 -9999 -9999 -9999 -9999 -9999 -9999 -9999 -9999 -9999 -9999 -9999 -9999 -9999 -9999 -9999 -9999 -9999 -9999 -9999 -9999 -9999 -9999 -9999 -9999 -9999 -9999 -9999 -9999 -9999 -9999 -9999 -9999 -9999 -9999 -9999 -9999 -9999 -9999 -9999 -9999 -9999 -9999 -9999 -9999 -9999 -9999 -9999 2.88214E-2 2.91479E-2 2.97279E-2 2.72371E-2 2.7898E-2 2.55175E-2 2.61009E-2 2.66219E-2 2.4139E-2 2.45524E-2 2.51142E-2 2.28307E-2 2.30256E-2 2.33541E-2 2.10148E-2 2.13152E-2 1.91195E-2 1.9504E-2 1.98678E-2 1.77405E-2 1.80463E-2 1.84096E-2 1.67175E-2 1.17259E-1 1.17861E-1 1.04172E-1 1.03767E-1 1.04715E-1 9.44715E-2 9.62226E-2 9.69819E-2 8.45628E-2 8.38917E-2 8.38917E-2 1.02701E-2 1.02259E-2 1.00947E-2 8.49519E-3 8.42222E-3 9.28693E-3 2.65416E-2 7.22564E-2 2.13063E-1 2.32389E-1 1.98965E-1 1.78188E-1 1.55826E-1 1.11557E-1 6.48623E-2 4.77661E-2 4.04323E-2 4.0545E-2 4.70302E-2 6.30465E-2 7.17371E-2 4.87546E-2 4.46411E-2 4.32401E-2 4.02684E-2 4.77873E-2 5.17633E-2 5.62812E-2 3.45057E-2 7.49897E-2 5.58762E-2 1.1226E-1 1.19229E-1 1.10347E-1 5.77313E-2 4.31174E-2 8.34431E-2 1.13893E-1 1.04964E-1 1.13424E-1 1.06707E-1 7.10923E-2 6.41054E-2 8.27599E-2 7.929E-2 7.46005E-2 7.21443E-2 5.99208E-2 5.28359E-2 5.40971E-2 3.10256E-2 4.46888E-2 3.68458E-2 2.19252E-2 2.69752E-2 2.06984E-2 5.21687E-2 7.58193E-2 4.81257E-2 4.65039E-2 3.01654E-2 4.48699E-2 4.00436E-2 3.55223E-2 3.34153E-2 2.07135E-2 8.14031E-3 2.62447E-3 2.01605E-3 1.389E-3 1.62381E-3 1.82873E-3 1.97141E-3 2.69994E-3 4.0789E-3 6.63578E-3 9.77997E-3 8.7601E-3 8.10293E-3 8.71538E-3 6.81386E-3 5.34403E-3 4.20897E-3 2.89357E-3 1.65988E-3 1.77038E-3 3.50091E-3 3.91331E-3 7.41123E-3 1.76058E-2 4.43621E-2 4.76649E-2 3.33754E-2 3.4275E-2 7.50339E-2 1.00308E-1 9.96673E-2 1.69722E-1 9.99983E-2 3.05331E-2 4.84629E-2 6.09005E-2 1.90696E-1 1.43784E-1 3.92323E-2 1.71629E-2 3.2889E-2 1.09891E-1 2.2908E-1 3.11548E-1 3.18864E-1 3.26895E-1 1.85143E-1 1.64227E-1 1.60223E-1 1.32196E-1 1.03058E-1 2.50232E-1 2.29298E-1 2.15018E-1 2.09683E-1 2.78047E-1 4.37984E-1 3.55552E-1 4.17325E-1 -9999 -9999 -9999 -9999 -9999 -9999 -9999 -9999 -9999 -9999 -9999 -9999 -9999 -9999 -9999 -9999 -9999 -9999 -9999 -9999 -9999 -9999 -9999 -9999 -9999 -9999 -9999 -9999 -9999 -9999 -9999 -9999 -9999 -9999 -9999 -9999 -9999 -9999 -9999 -9999 -9999 -9999 -9999 -9999 -9999 -9999 -9999 -9999
-9999 -9999 -9999 -9999 -9999 -9999 -9999 -9999 -9999 -9999 -9999 -9999 -9999 -9999 -9999 -9999 -9999 -9999 -9999 -9999 -9999 -9999 -9999 -9999 -9999 -9999 -9999 -9999 -9999 -9999 -9999 -9999 -9999 -9999 -9999 -9999 -9999 -9999 -9999 -9999 -9999 -9999 -9999 -9999 -9999 -9999 -9999 -9999 -9999 -9999 -9999 -9999 -9999 -9999 -9999 -9999 -9999 2.8862E-2 2.92301E-2 2.98117E-2 2.73141E-2 2.78587E-2 2.54455E-2 2.61009E-2 2.66595E-2 2.42075E-2 2.46568E-2 2.50433E-2 2.27338E-2 2.31237E-2 2.08366E-2 2.11045E-2 2.14366E-2 1.93108E-2 1.96432E-2 2.00379E-2 1.78673E-2 1.81235E-2 1.85675E-2 1.67892E-2 1.72256E-2 1.06357E-1 1.06495E-1 1.06357E-1 9.42237E-2 9.66015E-2 9.86454E-2 8.69502E-2 8.56922E-2 1.19047E-2 1.02996E-2 1.03589E-2 1.03292E-2 1.0182E-2 8.53192E-3 8.58112E-3 1.28378E-2 4.18149E-2 7.42249E-2 2.03286E-1 2.00504E-1 1.63707E-1 1.55002E-1 1.39335E-1 1.10521E-1 7.18994E-2 5.11039E-2 4.2448E-2 4.20373E-2 4.37397E-2 7.47407E-2 1.08048E-1 7.10182E-2 6.07927E-2 4.18672E-2 3.75453E-2 3.79668E-2 4.30008E-2 4.51385E-2 5.14793E-2 3.54473E-2 7.27988E-2 9.1649E-2 1.15515E-1 1.03172E-1 5.01962E-2 5.16358E-2 9.59242E-2 1.16068E-1 1.03616E-1 1.04961E-1 7.41497E-2 5.49945E-2 5.70768E-2 7.67431E-2 7.72227E-2 7.10534E-2 7.39204E-2 5.45476E-2 5.29153E-2 5.39489E-2 3.37027E-2 3.48563E-2 4.07724E-2 2.26532E-2 3.11843E-2 3.49164E-2 4.34772E-2 4.63114E-2 4.00882E-2 2.90332E-2 3.70474E-2 4.33332E-2 2.72442E-2 3.25611E-2 1.78226E-2 8.44699E-3 4.02189E-3 1.88272E-3 9.49474E-4 6.25124E-4 7.8449E-4 1.24211E-3 2.37244E-3 3.38162E-3 3.38162E-3 3.25712E-3 4.39637E-3 5.33116E-3 7.3723E-3 6.82835E-3 8.21305E-3 5.3206E-3 3.63861E-3 4.61032E-3 2.59498E-3 1.76426E-3 2.58356E-3 4.89065E-3 7.71172E-3 1.64353E-2 3.979E-2 2.76727E-2 1.08771E-2 1.9003E-2 6.18541E-2 9.34759E-2 1.09827E-1 1.03209E-1 5.30835E-2 3.14205E-2 5.63717E-2 1.1429E-1 2.53959E-1 1.5825E-1 6.70992E-2 4.76274E-2 7.79328E-2 1.79436E-1 2.2305E-1 2.94592E-1 2.43681E-1 1.90733E-1 1.92239E-1 1.6826E-1 1.21368E-1 1.04271E-1 2.28122E-1 2.28019E-1 2.13554E-1 2.01163E-1 2.1331E-1 3.67292E-1 3.56114E-1 3.45355E-1 4.68422E-1 -9999 -9999 -9999 -9999 -9999 -9999 -9999 -9999 -9999 -9999 -9999 -9999 -9999 -9999 -9999 -9999 -9999 -9999 -9999 -9999 -9999 -9999 -9999 -9999 -9999 -9999 -9999 -9999 -9999 -9999 -9999 -9999 -9999 -9999 -9999 -9999 -9999 -9999 -9999 -9999 -9999 -9999 -9999 -9999 -9999 -9999 -9999 -9999
-9999 -9999 -9999 -9999 -9999 -9999 -9999 -9999 -9999 -9999 -9999 -9999 -9999 -9999 -9999 -9999 -9999 -9999 -9999 -9999 -9999 -9999 -9999 -9999 -9999 -9999 -9999 -9999 -9999 -9999 -9999 -9999 -9999 -9999 -9999 -9999 -9999 -9999 -9999 -9999 -9999 -9999 -9999 -9999 -9999 -9999 -9999 -9999 -9999 -9999 -9999 -9999 -9999 -9999 -9999 3.18935E-2 3.21632E-2 2.91889E-2 2.9478E-2 2.70076E-2 2.74686E-2 2.80162E-2 2.55175E-2 2.59905E-2 2.65094E-2 2.41049E-2 2.47266E-2 2.23504E-2 2.27661E-2 2.3255E-2 2.0985E-2 2.13152E-2 2.16813E-2 1.95596E-2 2.00095E-2 1.79438E-2 1.82011E-2 1.84621E-2 1.65515E-2 1.68852E-2 1.73735E-2 1.55054E-2 1.08583E-1 1.07744E-1 9.57193E-2 9.80026E-2 1.00334E-1 8.8225E-2 8.68352E-2 1.21285E-2 1.04185E-2 1.04185E-2 1.04335E-2 8.94638E-3 8.73044E-3 8.79341E-3 1.34009E-2 5.22007E-2 8.61264E-2 1.96706E-1 1.67612E-1 1.56782E-1 1.4236E-1 1.30043E-1 9.53705E-2 7.49575E-2 5.66613E-2 4.7176E-2 4.88326E-2 6.45185E-2 9.54758E-2 1.16923E-1 1.00473E-1 9.12394E-2 5.57445E-2 4.50761E-2 4.24669E-2 4.23491E-2 4.61006E-2 5.79586E-2 3.87695E-2 1.26552E-1 9.85004E-2 9.31833E-2 9.56172E-2 5.55355E-2 5.16616E-2 9.29637E-2 1.33559E-1 9.97414E-2 7.14718E-2 7.58766E-2 6.5578E-2 6.35601E-2 7.40255E-2 6.95515E-2 6.92411E-2 6.95432E-2 6.00408E-2 4.44447E-2 5.39558E-2 4.18832E-2 1.88421E-2 2.40672E-2 1.84748E-2 1.27609E-2 2.17303E-2 4.8376E-2 4.87302E-2 4.02664E-2 3.42725E-2 2.22257E-2 1.97748E-2 1.99724E-2 2.8305E-2 2.15555E-2 1.26434E-2 5.81967E-3 4.66751E-3 1.7613E-3 1.34464E-3 8.4883E-4 9.12716E-4 9.15954E-4 1.2121E-3 1.16871E-3 1.36129E-3 2.23037E-3 3.38162E-3 5.24943E-3 5.98346E-3 7.06364E-3 5.34367E-3 5.59063E-3 3.41928E-3 2.14145E-3 1.69422E-3 3.3488E-3 6.34631E-3 8.63649E-3 2.37652E-2 3.08782E-2 2.37589E-2 1.0744E-2 2.70444E-2 5.91526E-2 8.45935E-2 1.33005E-1 9.08E-2 4.28316E-2 4.6952E-2 1.09826E-1 2.48308E-1 2.37366E-1 1.10535E-1 7.71914E-2 8.4078E-2 1.68493E-1 2.36257E-1 3.19989E-1 3.26099E-1 2.44112E-1 2.89083E-1 2.38148E-1 1.49139E-1 1.0632E-1 9.26957E-2 2.12922E-1 2.15018E-1 2.03268E-1 2.1167E-1 2.98109E-1 4.01512E-1 3.72945E-1 4.16371E-1 4.6991E-1 -9999 -9999 -9999 -9999 -9999 -9999 -9999 -9999 -9999 -9999 -9999 -9999 -9999 -9999 -9999 -9999 -9999 -9999 -9999 -9999 -9999 -9999 -9999 -9999 -9999 -9999 -9999 -9999 -9999 -9999 -9999 -9999 -9999 -9999 -9999 -9999 -9999 -9999 -9999 -9999 -9999 -9999 -9999 -9999 -9999 -9999 -9999 -9999
-9999 -9999 -9999 -9999 -9999 -9999 -9999 -9999 -9999 -9999 -9999 -9999 -9999 -9999 -9999 -9999 -9999 -9999 -9999 -9999 -9999 -9999 -9999 -9999 -9999 -9999 -9999 -9999 -9999 -9999 -9999 -9999 -9999 -9999 -9999 -9999 -9999 -9999 -9999 -9999 -9999 -9999 -9999 -9999 -9999 -9999 -9999 -9999 -9999 -9999 -9999 -9999 -9999 -9999 -9999 3.22536E-2 2.93951E-2 2.9561E-2 2.99799E-2 2.73913E-2 2.79373E-2 2.84138E-2 2.58441E-2 2.62117E-2 2.37998E-2 2.41732E-2 2.47616E-2 2.24775E-2 2.28955E-2 2.3255E-2 2.10148E-2 2.14975E-2 1.93383E-2 1.97833E-2 2.02382E-2 1.8279E-2 1.86469E-2 1.88872E-2 1.68852E-2 1.71765E-2 1.76479E-2 1.57958E-2 1.60229E-2 1.11566E-1 9.85165E-2 9.90329E-2 1.42351E-2 1.24631E-2 1.23388E-2 1.22859E-2 1.05691E-2 1.05086E-2 1.05086E-2 9.06284E-3 8.94638E-3 9.07587E-3 1.19822E-2 5.47696E-2 9.77641E-2 2.08301E-1 1.76217E-1 1.58637E-1 1.35045E-1 1.228E-1 9.61238E-2 7.85535E-2 6.29539E-2 5.07534E-2 4.99107E-2 8.45599E-2 1.17746E-1 1.2636E-1 1.36705E-1 1.05971E-1 8.00443E-2 5.98492E-2 5.56865E-2 5.32961E-2 2.89003E-2 3.45617E-2 5.53068E-2 9.04877E-2 9.24056E-2 5.57853E-2 5.51963E-2 4.93049E-2 5.95717E-2 1.06707E-1 7.76811E-2 1.20796E-1 5.93718E-2 6.1157E-2 7.31566E-2 7.37777E-2 7.45753E-2 7.45831E-2 7.17567E-2 5.83171E-2 5.05791E-2 2.83472E-2 3.92637E-2 5.04821E-2 1.79821E-2 1.00326E-2 1.5034E-2 1.96841E-2 3.01949E-2 4.24672E-2 5.22E-2 3.82608E-2 2.27477E-2 2.17319E-2 1.03398E-2 1.71816E-2 1.99637E-2 1.59315E-2 1.33874E-2 1.03918E-2 7.21794E-3 5.29078E-3 4.36886E-3 1.69374E-3 6.76505E-4 7.64263E-4 8.23463E-4 1.11219E-3 1.29459E-3 1.82527E-3 2.78795E-3 4.54243E-3 5.10817E-3 6.62171E-3 5.39048E-3 5.79622E-3 3.6856E-3 3.23878E-3 3.33765E-3 4.04421E-3 6.11792E-3 7.16569E-3 1.46431E-2 1.69741E-2 1.12065E-2 9.20673E-3 2.33358E-2 3.19448E-2 6.35916E-2 1.35865E-1 1.0781E-1 1.36503E-1 7.53614E-2 9.96519E-2 2.48283E-1 1.92755E-1 1.18009E-1 7.73419E-2 1.03411E-1 1.74081E-1 2.50093E-1 3.11872E-1 3.07024E-1 2.54051E-1 1.78688E-1 1.42482E-1 1.17555E-1 9.62936E-2 2.1414E-1 2.24526E-1 2.11186E-1 2.12154E-1 2.60287E-1 3.91747E-1 3.56114E-1 2.90673E-1 4.35585E-1 4.47418E-1 -9999 -9999 -9999 -9999 -9999 -9999 -9999 -9999 -9999 -9999 -9999 -9999 -9999 -9999 -9999 -9999 -9999 -9999 -9999 -9999 -9999 -9999 -9999 -9999 -9999 -9999 -9999 -9999 -9999 -9999 -9999 -9999 -9999 -9999 -9999 -9999 -9999 -9999 -9999 -9999 -9999 -9999 -9999 -9999 -9999 -9999 -9999 -9999
-9999 -9999 -9999 -9999 -9999 -9999 -9999 -9999 -9999 -9999 -9999 -9999 -9999 -9999 -9999 -9999 -9999 -9999 -9999 -9999 -9999 -9999 -9999 -9999 -9999 -9999 -9999 -9999 -9999 -9999 -9999 -9999 -9999 -9999 -9999 -9999 -9999 -9999 -9999 -9999 -9999 -9999 -9999 -9999 -9999 -9999 -9999 -9999 -9999 -9999 -9999 -9999 -9999 -9999 -9999 3.24351E-2 2.96861E-2 2.99377E-2 3.03618E-2 2.77802E-2 2.82939E-2 2.58441E-2 2.63974E-2 2.66972E-2 2.42417E-2 2.45871E-2 2.51142E-2 2.27338E-2 2.31564E-2 2.08662E-2 2.1285E-2 2.16505E-2 1.95318E-2 1.98961E-2 2.04115E-2 1.84358E-2 1.88604E-2 1.91851E-2 1.71276E-2 1.75476E-2 1.57508E-2 1.61606E-2 1.65573E-2 1.46479E-2 1.46898E-2 1.46061E-2 1.26248E-2 1.2481E-2 1.24275E-2 1.07372E-2 1.07372E-2 1.06605E-2 1.06452E-2 9.15446E-3 1.19849E-2 9.2736E-3 1.24726E-2 5.83272E-2 9.8291E-2 1.91844E-1 1.84918E-1 1.70164E-1 1.52782E-1 1.18784E-1 1.01945E-1 8.8446E-2 7.21902E-2 5.96796E-2 6.19859E-2 9.75955E-2 1.2636E-1 1.36629E-1 1.18671E-1 1.14064E-1 1.0572E-1 9.67963E-2 4.10378E-2 4.1814E-2 4.26942E-2 4.22039E-2 5.69788E-2 8.7029E-2 1.20639E-1 4.46681E-2 3.41828E-2 4.40543E-2 7.93168E-2 1.26012E-1 6.45677E-2 1.17135E-1 1.11641E-1 6.60184E-2 7.09033E-2 7.40152E-2 7.45831E-2 1.20796E-1 6.48355E-2 4.04975E-2 3.85734E-2 1.71074E-2 2.41328E-2 3.64817E-2 2.06252E-2 8.54496E-3 1.14798E-2 1.30462E-2 4.83716E-2 9.22658E-2 5.54449E-2 4.57017E-2 3.03299E-2 1.9208E-2 1.77914E-2 1.16413E-2 5.34697E-3 4.473E-3 4.85056E-3 4.52029E-3 5.42993E-3 5.42211E-3 3.7948E-3 2.11697E-3 1.06348E-3 1.51027E-3 1.24984E-3 7.91699E-4 8.83509E-4 1.28904E-3 1.89229E-3 3.78214E-3 5.54627E-3 6.68972E-3 7.45209E-3 5.31981E-3 5.35731E-3 5.30214E-3 9.25448E-3 6.39404E-3 8.60233E-3 5.92607E-3 6.65108E-3 8.63714E-3 1.74958E-2 2.61866E-2 5.85137E-2 9.98126E-2 8.81565E-2 1.34855E-1 1.6075E-1 1.46598E-1 1.08974E-1 8.71664E-2 1.9891E-1 2.09292E-1 1.74158E-1 1.89325E-1 1.31232E-1 1.39302E-1 1.91546E-1 2.86678E-1 2.71272E-1 1.5765E-1 1.13129E-1 1.09672E-1 9.82031E-2 2.19309E-1 2.05249E-1 2.11428E-1 8.216E-2 1.05298E-1 3.18026E-1 3.45415E-1 3.8136E-1 2.9002E-1 4.77859E-1 -9999 -9999 -9999 -9999 -9999 -9999 -9999 -9999 -9999 -9999 -9999 -9999 -9999 -9999 -9999 -9999 -9999 -9999 -9999 -9999 -9999 -9999 -9999 -9999 -9999 -9999 -9999 -9999 -9999 -9999 -9999 -9999 -9999 -9999 -9999 -9999 -9999 -9999 -9999 -9999 -9999 -9999 -9999 -9999 -9999 -9999 -9999 -9999 -9999
[truncated: 571,966 more chars]
