# Supplementary material for: Alien species revises systematic status: integrative species delimitation of two similar taxa of Symbrenthia Hübner, [1819] (Lepidoptera, Nymphalidae)
Source: PeerJ. 2023 Jan 30;11:e14644. doi: 10.7717/peerj.14644 (PMC9893915; doi:10.7717/peerj.14644)
Supplement: Supplemental Information 6 [file peerj-11-14644-s006.zip › SDM/early_stage/MAXENT/past_2012_output/lunica_3.lambdas]

bio_12, 0.0, 1148.0, 4557.0
bio_2, -0.010448991307233577, 15.0, 56.0
bio_8, 8.392581635750078, 64.0, 287.0
bio_2^2, -4.3909915954106395, 225.0, 3136.0
`bio_12, -1.294655553892272, 1148.0, 2356.5
`bio_12, -0.4127618854405829, 1148.0, 2486.5
'bio_8, -0.7980195057994854, 248.5, 287.0
`bio_12, -0.09434647171989924, 1148.0, 2487.5
'bio_8, -1.5507005235541966, 280.5, 287.0
'bio_8, -2.4571973135529137, 247.5, 287.0
`bio_2, -2.2291435091605205, 15.0, 29.5
'bio_12, -0.1471750307812265, 2605.5, 4557.0
linearPredictorNormalizer, 5.884099298418152
densityNormalizer, 967.3916302996785
numBackgroundPoints, 10024
entropy, 8.281516169025995
