# Supplementary material for: Alien species revises systematic status: integrative species delimitation of two similar taxa of Symbrenthia Hübner, [1819] (Lepidoptera, Nymphalidae)
Source: PeerJ. 2023 Jan 30;11:e14644. doi: 10.7717/peerj.14644 (PMC9893915; doi:10.7717/peerj.14644)
Supplement: Supplemental Information 6 [file peerj-11-14644-s006.zip › SDM/early_stage/MAXENT/past_2012_output/lunica_3_omission.csv]

Raw value	Corresponding cumulative value	Corresponding Logistic value	Fractional area	Training omission	Test omission
1.1296E-7	0.000011296	0.000446014	1	0	0
1.23985E-7	0.000035269	0.000489524	0.999800479	0	0
1.33354E-7	0.000061112	0.000526495	0.999600958	0	0
1.40075E-7	0.000102444	0.000553017	0.999301676	0	0
1.9357E-7	0.000269066	0.000764052	0.99830407	0	0
2.42102E-7	0.000516739	0.000955433	0.997206704	0	0
2.81867E-7	0.001013698	0.001112186	0.995311253	0	0
3.70065E-7	0.002526096	0.001459688	0.990722267	0	0
4.9806E-7	0.005045537	0.001963564	0.984936153	0	0
6.27558E-7	0.010056841	0.002472837	0.976057462	0	0
1.01789E-6	0.025055917	0.004004753	0.957402235	0	0
1.48051E-6	0.050031933	0.005814294	0.937250599	0	0
2.29238E-6	0.100044392	0.008974059	0.910913807	0	0
3.61444E-6	0.200196174	0.014076699	0.876895451	0	0
4.60094E-6	0.300391768	0.01785013	0.852653631	0	0
5.35461E-6	0.400516253	0.020713534	0.832601756	0	0
6.07789E-6	0.500307746	0.023445841	0.815243416	0	0
6.74875E-6	0.600423507	0.025966545	0.799680766	0	0
7.4034E-6	0.700334317	0.028413787	0.785614525	0	0
7.69578E-6	0.750135468	0.029502835	0.779030327	0	0
8.14062E-6	0.80025682	0.03115506	0.772745411	0	0
8.74231E-6	0.900020326	0.033380912	0.760973663	0	0
9.5034E-6	1.000215876	0.036181848	0.75	0	0
1.0195E-5	1.100725789	0.038713191	0.739824421	0	0
1.06675E-5	1.200038026	0.040434639	0.730347167	0	0
1.11018E-5	1.300155251	0.042011542	0.721169194	0	0
1.15192E-5	1.400865783	0.043522597	0.712290503	0	0
1.18221E-5	1.500107622	0.044615912	0.703810854	0	0
1.28062E-5	1.751222421	0.048151147	0.683559457	0	0
1.38379E-5	2.000915506	0.051829184	0.664804469	0	0
1.45694E-5	2.25071437	0.054419618	0.647246608	0	0
1.55197E-5	2.500479094	0.057764382	0.630686353	0	0
1.63131E-5	2.750904688	0.060538619	0.615023943	0	0
1.73526E-5	3.001677294	0.064148734	0.600159617	0	0
1.82633E-5	3.250785993	0.067288824	0.586193136	0	0
1.93632E-5	3.500949894	0.071053412	0.57292498	0	0
2.06269E-5	3.750688777	0.075341039	0.560454908	0.027027027	0
2.19279E-5	4.000048299	0.079714204	0.548782921	0.027027027	0
2.31392E-5	4.250389032	0.083749028	0.537709497	0.027027027	0
2.42804E-5	4.501419685	0.087517781	0.527134876	0.027027027	0
2.55451E-5	4.750064571	0.091658801	0.517158819	0.027027027	0
2.67681E-5	5.000989121	0.095627255	0.507581804	0.027027027	0
2.79274E-5	5.252304512	0.099357231	0.498403831	0.027027027	0
2.88953E-5	5.501706747	0.102448088	0.4896249	0.027027027	0
3.0145E-5	5.750177858	0.106407359	0.481245012	0.027027027	0
3.14884E-5	6.002821018	0.110624716	0.473064645	0.027027027	0
3.26812E-5	6.25324798	0.114336159	0.46528332	0.027027027	0
3.39762E-5	6.502942828	0.118330627	0.457801277	0.027027027	0
3.54177E-5	6.752624137	0.122734796	0.450618516	0.027027027	0
3.68256E-5	7.001794143	0.126994272	0.443735036	0.027027027	0
3.78875E-5	7.251983065	0.130179585	0.437051077	0.027027027	0
3.91645E-5	7.502462929	0.133979281	0.43056664	0.027027027	0
4.0302E-5	7.75287707	0.13733629	0.424281724	0.027027027	0
4.11441E-5	8.00129755	0.139804542	0.418196329	0.054054054	0
4.24238E-5	8.251729489	0.143528814	0.412210694	0.054054054	0
4.35514E-5	8.500944611	0.146783903	0.406424581	0.054054054	0
4.53531E-5	8.753815984	0.151933519	0.400738228	0.054054054	0
4.64726E-5	9.00170668	0.155102285	0.395351157	0.054054054	0
4.78749E-5	9.251514069	0.159038056	0.390063847	0.081081081	0
4.90701E-5	9.5037792	0.162363676	0.384876297	0.081081081	0
5.02022E-5	9.751904008	0.165489789	0.379888268	0.081081081	0
5.13661E-5	10.000906965	0.168679386	0.375	0.081081081	0
5.27557E-5	10.250894333	0.172455628	0.370211492	0.081081081	0
5.4014E-5	10.501395908	0.175845597	0.365522745	0.108108108	0
5.50992E-5	10.752699941	0.178747146	0.360933759	0.108108108	0
5.63671E-5	11.003358256	0.182111182	0.356444533	0.108108108	0
5.76811E-5	11.254052689	0.185568597	0.352055068	0.108108108	0
5.89494E-5	11.504886253	0.18887835	0.347765363	0.108108108	0
6.02693E-5	11.755044162	0.192294104	0.343575419	0.108108108	0
6.16837E-5	12.005027096	0.195922823	0.339485235	0.108108108	0
6.36379E-5	12.255605551	0.200882992	0.335494812	0.108108108	0
6.5245E-5	12.500714481	0.204916553	0.331703911	0.108108108	0
6.72044E-5	12.752162462	0.209779403	0.327913009	0.108108108	0
6.86837E-5	13.003389159	0.213411538	0.324221868	0.108108108	0
6.97903E-5	13.2527027	0.21610681	0.320630487	0.108108108	0
7.10885E-5	13.506301434	0.219245499	0.317039106	0.108108108	0
7.23374E-5	13.750291185	0.222241109	0.313647247	0.108108108	0
7.34713E-5	14.005553298	0.224941221	0.310155626	0.108108108	0
7.55057E-5	14.251166655	0.229738776	0.306863528	0.108108108	0
7.67995E-5	14.503041279	0.232759265	0.303571429	0.108108108	0
7.81135E-5	14.750773097	0.235802529	0.30037909	0.108108108	0
7.96187E-5	15.00352028	0.239259197	0.297186752	0.108108108	0
8.1173E-5	15.252363562	0.242795836	0.294094174	0.135135135	0
8.27859E-5	15.506469742	0.246431312	0.291001596	0.135135135	0
8.37887E-5	15.756367199	0.248674208	0.288008779	0.162162162	0
8.51041E-5	16.001575929	0.251595844	0.285115722	0.162162162	0
8.63752E-5	16.250258675	0.254397664	0.282222666	0.162162162	0
8.76776E-5	16.502743322	0.257246838	0.279329609	0.162162162	0
8.91302E-5	16.750494014	0.260398847	0.276536313	0.189189189	0
9.06481E-5	17.002332749	0.263664377	0.273743017	0.189189189	0
9.20158E-5	17.257998197	0.266581868	0.270949721	0.189189189	0
9.31604E-5	17.507994271	0.269005911	0.268256185	0.189189189	0
9.42726E-5	17.751859429	0.271346156	0.26566241	0.189189189	0
9.58618E-5	18.008645504	0.274663915	0.262968875	0.189189189	0
9.74972E-5	18.250516742	0.278046763	0.26047486	0.189189189	0
9.87851E-5	18.505547733	0.280688872	0.257881085	0.189189189	0
1.00578E-4	18.755869225	0.28433461	0.255387071	0.189189189	0
1.02109E-4	19.00904995	0.287419256	0.252893057	0.189189189	0
1.03368E-4	19.255790034	0.289935812	0.250498803	0.216216216	0
1.04812E-4	19.505677028	0.292799363	0.248104549	0.216216216	0
1.06254E-4	19.758684204	0.295636194	0.245710295	0.216216216	0
1.07833E-4	20.005415753	0.298718298	0.243415802	0.216216216	0
1.09887E-4	20.256252335	0.302686381	0.241121309	0.216216216	0
1.11571E-4	20.500185604	0.305904842	0.238926576	0.216216216	0
1.12955E-4	20.758358887	0.308529713	0.236632083	0.216216216	0
1.14535E-4	21.008716314	0.311501181	0.23443735	0.216216216	0
1.1582E-4	21.25077027	0.313898437	0.232342378	0.216216216	0
1.1709E-4	21.507051858	0.316252559	0.230147646	0.216216216	0
1.18297E-4	21.754233503	0.318473933	0.228052674	0.216216216	0
1.19772E-4	22.004650886	0.321168624	0.225957702	0.216216216	0
1.21187E-4	22.257804804	0.323735866	0.223862729	0.216216216	0
1.22977E-4	22.501857095	0.326952842	0.221867518	0.216216216	0
1.24342E-4	22.761828567	0.329386775	0.219772546	0.216216216	0
1.25363E-4	23.011780724	0.331195431	0.217777334	0.216216216	0
1.26526E-4	23.25111171	0.333244529	0.215881883	0.216216216	0
1.28453E-4	23.506013967	0.336611881	0.213886672	0.216216216	0
1.30145E-4	23.751682033	0.33954029	0.211991221	0.216216216	0
1.32056E-4	24.000776682	0.342815571	0.21009577	0.216216216	0.25
1.33622E-4	24.253507891	0.345477423	0.208200319	0.216216216	0.25
1.36123E-4	24.509650104	0.349683056	0.206304868	0.216216216	0.25
1.37628E-4	24.756424629	0.352186742	0.204509178	0.216216216	0.25
1.38792E-4	25.005092856	0.354111373	0.202713488	0.243243243	0.25
1.40762E-4	25.256881823	0.357341188	0.200917797	0.243243243	0.25
1.42195E-4	25.511416725	0.359670416	0.199122107	0.243243243	0.25
1.43822E-4	25.754719469	0.362295135	0.197426177	0.243243243	0.25
1.44904E-4	26.000062768	0.364028661	0.195730247	0.243243243	0.25
1.46667E-4	26.262546751	0.366832063	0.193934557	0.243243243	0.25
1.48562E-4	26.513552054	0.369818888	0.192238627	0.243243243	0.25
1.50029E-4	26.75220819	0.37211229	0.190642458	0.243243243	0.25
1.52625E-4	27.009824677	0.376129775	0.188946528	0.243243243	0.25
1.54342E-4	27.255406639	0.378757852	0.187350359	0.243243243	0.25
1.56609E-4	27.504601439	0.382194567	0.18575419	0.243243243	0.25
1.58179E-4	27.756395668	0.384553536	0.184158021	0.243243243	0.25
1.60165E-4	28.011702862	0.387510979	0.182561852	0.243243243	0.25
1.61799E-4	28.253121822	0.389921959	0.181065443	0.243243243	0.25
1.62864E-4	28.5130831	0.391484383	0.179469274	0.243243243	0.25
1.64239E-4	28.758479985	0.393488911	0.177972865	0.243243243	0.25
1.65921E-4	29.005997695	0.395922447	0.176476457	0.243243243	0.25
1.68412E-4	29.257319384	0.399491642	0.174980048	0.243243243	0.25
1.7042E-4	29.511881829	0.402338803	0.173483639	0.243243243	0.25
1.71432E-4	29.75124623	0.403764154	0.172086991	0.243243243	0.25
1.73009E-4	30.00962022	0.405969576	0.170590583	0.243243243	0.25
1.7512E-4	30.253244786	0.408898267	0.169193935	0.243243243	0.25
1.76651E-4	30.517243871	0.411004048	0.167697526	0.27027027	0.25
1.78996E-4	30.766232378	0.414199745	0.166300878	0.27027027	0.25
1.80765E-4	31.017857751	0.416587898	0.16490423	0.27027027	0.25
1.826E-4	31.254104209	0.419044546	0.163607342	0.27027027	0.25
1.84811E-4	31.511100369	0.42197692	0.162210694	0.27027027	0.25
1.86744E-4	31.752763384	0.424516961	0.160913807	0.297297297	0.25
1.88687E-4	32.016081935	0.427048371	0.159517159	0.297297297	0.25
1.90147E-4	32.262487868	0.428935721	0.158220271	0.297297297	0.25
1.92294E-4	32.510899874	0.431687925	0.156923384	0.297297297	0.25
1.9466E-4	32.762330502	0.434690325	0.155626496	0.297297297	0.25
1.96027E-4	33.016054104	0.436410903	0.154329609	0.297297297	0.25
1.97379E-4	33.252070851	0.43810195	0.153132482	0.297297297	0.25
1.98668E-4	33.509768884	0.439705341	0.151835595	0.297297297	0.25
2.01229E-4	33.769949147	0.442862667	0.150538707	0.297297297	0.25
2.02849E-4	34.012175919	0.444842279	0.14934158	0.297297297	0.25
2.043E-4	34.256326562	0.44660356	0.148144453	0.297297297	0.25
2.07302E-4	34.503216071	0.450211129	0.146947326	0.297297297	0.25
2.09162E-4	34.753064674	0.452423331	0.1457502	0.324324324	0.25
2.11064E-4	35.00548181	0.454666072	0.144553073	0.324324324	0.25
2.12294E-4	35.259509206	0.45610781	0.143355946	0.324324324	0.25
2.13937E-4	35.515381866	0.458020682	0.142158819	0.324324324	0.25
2.15562E-4	35.75157624	0.459899455	0.141061453	0.324324324	0.25
2.19342E-4	36.012842603	0.464220155	0.139864326	0.324324324	0.25
2.21244E-4	36.255304094	0.466369246	0.138766959	0.324324324	0.25
2.24109E-4	36.500150766	0.469571803	0.137669593	0.324324324	0.25
2.25915E-4	36.770534646	0.47157134	0.136472466	0.324324324	0.25
2.28697E-4	37.020492723	0.474622866	0.1353751	0.324324324	0.25
2.30136E-4	37.250051848	0.47618751	0.134377494	0.324324324	0.25
2.33307E-4	37.505185783	0.479601721	0.133280128	0.324324324	0.25
2.35244E-4	37.763279654	0.481665312	0.132182761	0.324324324	0.25
2.37876E-4	38.000107346	0.484443806	0.131185156	0.324324324	0.25
2.39652E-4	38.262823963	0.486302134	0.130087789	0.324324324	0.25
2.40568E-4	38.527157781	0.487255375	0.128990423	0.324324324	0.25
2.42794E-4	38.768880637	0.489556611	0.127992817	0.351351351	0.25
2.44689E-4	39.012592185	0.491499152	0.126995211	0.378378378	0.25
2.45941E-4	39.258063933	0.492774829	0.125997606	0.378378378	0.25
2.47162E-4	39.504511754	0.494012881	0.125	0.378378378	0.25
2.49059E-4	39.75289833	0.495924186	0.124002394	0.378378378	0.25
2.51179E-4	40.003108001	0.49804302	0.123004789	0.378378378	0.25
2.53595E-4	40.255470136	0.500435634	0.122007183	0.378378378	0.25
2.55028E-4	40.535583557	0.501844731	0.120909816	0.378378378	0.25
2.5638E-4	40.765458449	0.503166243	0.120011971	0.378378378	0.25
2.58146E-4	41.022751851	0.504882769	0.119014366	0.378378378	0.25
2.6018E-4	41.256157978	0.506844125	0.11811652	0.378378378	0.25
2.62124E-4	41.517225864	0.508704995	0.117118915	0.378378378	0.25
2.63954E-4	41.753908878	0.510443187	0.116221069	0.378378378	0.25
2.65273E-4	42.018467334	0.511689521	0.115223464	0.378378378	0.25
2.67198E-4	42.258130339	0.513495666	0.114325619	0.378378378	0.25
2.69656E-4	42.526513058	0.515782505	0.113328013	0.378378378	0.25
2.71599E-4	42.770385379	0.517576127	0.112430168	0.378378378	0.25
2.7274E-4	43.042668884	0.518622724	0.111432562	0.378378378	0.25
2.74574E-4	43.261867717	0.520295091	0.110634477	0.378378378	0.25
2.76107E-4	43.509616632	0.521685196	0.109736632	0.378378378	0.25
2.77735E-4	43.758797775	0.523151527	0.108838787	0.405405405	0.25
2.80846E-4	44.010454777	0.525929908	0.107940942	0.405405405	0.25
2.82667E-4	44.264217441	0.527541024	0.107043097	0.432432432	0.25
2.84185E-4	44.519333542	0.528875866	0.106145251	0.432432432	0.25
2.85986E-4	44.776196	0.530449509	0.105247406	0.432432432	0.25
2.87298E-4	45.00542481	0.53158922	0.104449322	0.432432432	0.25
2.891E-4	45.264791501	0.53314602	0.103551476	0.432432432	0.25
2.90987E-4	45.525908354	0.534765079	0.102653631	0.432432432	0.25
2.93761E-4	45.76012795	0.537124699	0.101855547	0.432432432	0.25
2.96191E-4	46.025543104	0.539171883	0.100957702	0.432432432	0.25
2.98618E-4	46.26323635	0.541198682	0.100159617	0.432432432	0.25
3.0139E-4	46.50347506	0.543492176	0.099361532	0.432432432	0.25
3.0247E-4	46.775212276	0.544379969	0.098463687	0.432432432	0.25
3.04547E-4	47.017910381	0.546076647	0.097665603	0.432432432	0.25
3.07572E-4	47.262724565	0.548525555	0.096867518	0.432432432	0.25
3.10562E-4	47.510391274	0.550920143	0.096069433	0.459459459	0.25
3.12892E-4	47.759690893	0.552768943	0.095271349	0.459459459	0.25
3.15408E-4	48.011280264	0.55474796	0.094473264	0.459459459	0.25
3.17124E-4	48.26452103	0.556087292	0.09367518	0.459459459	0.25
3.1962E-4	48.51907043	0.558022157	0.092877095	0.459459459	0.25
3.21353E-4	48.775708955	0.559355131	0.09207901	0.459459459	0.25
3.24603E-4	49.001999338	0.561833633	0.091380686	0.459459459	0.25
3.26084E-4	49.262272834	0.562954215	0.090582602	0.459459459	0.25
3.2746E-4	49.523589277	0.56398987	0.089784517	0.459459459	0.25
3.30924E-4	49.754143718	0.566575958	0.089086193	0.459459459	0.25
3.32326E-4	50.019388066	0.567613853	0.088288109	0.459459459	0.25
3.34264E-4	50.252787653	0.569040132	0.087589785	0.459459459	0.25
3.36128E-4	50.520970505	0.570403708	0.0867917	0.459459459	0.25
3.3767E-4	50.756920561	0.571524981	0.086093376	0.459459459	0.25
3.39684E-4	51.028138178	0.57298034	0.085295291	0.459459459	0.25
3.42101E-4	51.266563327	0.574714268	0.084596967	0.486486486	0.25
3.44231E-4	51.506644954	0.576230781	0.083898643	0.486486486	0.25
3.46461E-4	51.817538365	0.577806825	0.083000798	0.486486486	0.25
3.48339E-4	52.026072028	0.579125007	0.082402235	0.486486486	0.25
3.4994E-4	52.270454347	0.580242181	0.081703911	0.486486486	0.25
3.52433E-4	52.51612013	0.581969944	0.081005587	0.486486486	0.25
3.57551E-4	52.765238492	0.585473576	0.080307263	0.486486486	0.25
3.58581E-4	53.015893941	0.586171549	0.079608939	0.486486486	0.25
3.61079E-4	53.267757062	0.587854241	0.078910615	0.486486486	0.25
3.63682E-4	53.521514929	0.589593629	0.078212291	0.486486486	0.25
3.69293E-4	53.778592741	0.593292973	0.077513966	0.486486486	0.25
3.70725E-4	54.000626622	0.594226464	0.076915403	0.486486486	0.25
3.72709E-4	54.260899627	0.595512837	0.076217079	0.486486486	0.25
3.75794E-4	54.523163097	0.597497263	0.075518755	0.486486486	0.25
3.79801E-4	54.787336142	0.600045398	0.074820431	0.486486486	0.25
3.82149E-4	55.016132352	0.601523454	0.074221868	0.486486486	0.25
3.85941E-4	55.285362378	0.60388762	0.073523543	0.486486486	0.25
3.87205E-4	55.517396866	0.604669693	0.07292498	0.486486486	0.25
3.90256E-4	55.750558518	0.606544249	0.072326417	0.486486486	0.25
3.94648E-4	56.025889669	0.609211618	0.071628093	0.486486486	0.25
3.97264E-4	56.263463592	0.610783646	0.071029529	0.486486486	0.25
3.98783E-4	56.502386551	0.611690325	0.070430966	0.486486486	0.25
4.02646E-4	56.783494782	0.61397739	0.069732642	0.486486486	0.25
4.0362E-4	57.025370447	0.614550029	0.069134078	0.486486486	0.25
4.06412E-4	57.268419433	0.616181764	0.068535515	0.486486486	0.25
4.08572E-4	57.513170172	0.617434837	0.067936951	0.486486486	0.25
4.10568E-4	57.759047793	0.618585004	0.067338388	0.486486486	0.25
4.12398E-4	58.006085299	0.619633598	0.066739824	0.486486486	0.25
4.1502E-4	58.254100208	0.621126603	0.066141261	0.486486486	0.25
4.17947E-4	58.504112532	0.622779116	0.065542698	0.486486486	0.25
4.20049E-4	58.755766861	0.623957007	0.064944134	0.486486486	0.25
4.2191E-4	59.008603217	0.62499342	0.064345571	0.486486486	0.25
4.24094E-4	59.262625268	0.626202637	0.063747007	0.486486486	0.25
4.27052E-4	59.517847309	0.627828228	0.063148444	0.486486486	0.25
4.28551E-4	59.774481984	0.628646499	0.06254988	0.486486486	0.25
4.31524E-4	60.032857669	0.630258948	0.061951317	0.486486486	0.25
4.36654E-4	60.250728279	0.633008977	0.061452514	0.486486486	0.25
4.41293E-4	60.514654679	0.635460672	0.060853951	0.486486486	0.25
4.43019E-4	60.780148397	0.63636442	0.060255387	0.486486486	0.25
4.44767E-4	61.002158327	0.637275109	0.059756584	0.486486486	0.25
4.46802E-4	61.269784251	0.638329343	0.059158021	0.486486486	0.25
4.51818E-4	61.539161459	0.640902667	0.058559457	0.486486486	0.5
4.55788E-4	61.766198994	0.642913576	0.058060654	0.486486486	0.5
4.59866E-4	62.040818727	0.644956141	0.057462091	0.486486486	0.5
4.61599E-4	62.271260742	0.645816949	0.056963288	0.486486486	0.5
4.65882E-4	62.503454806	0.647926833	0.056464485	0.486486486	0.5
4.67481E-4	62.783471751	0.648707695	0.055865922	0.486486486	0.5
4.70086E-4	63.018048502	0.649973077	0.055367119	0.513513514	0.5
4.72272E-4	63.253780601	0.651027947	0.054868316	0.513513514	0.5
4.73921E-4	63.537776409	0.651819274	0.054269753	0.513513514	0.5
4.74664E-4	63.775015572	0.65217504	0.05377095	0.513513514	0.5
4.77557E-4	64.013068565	0.653551771	0.053272147	0.513513514	0.5
4.82876E-4	64.253712223	0.656055472	0.052773344	0.513513514	0.5
4.865E-4	64.544870877	0.65774098	0.052174781	0.513513514	0.5
4.88487E-4	64.788761917	0.658657811	0.051675978	0.513513514	0.5
4.90839E-4	65.033775141	0.659736994	0.051177175	0.513513514	0.5
4.93165E-4	65.279592241	0.660797242	0.050678372	0.513513514	0.5
4.95187E-4	65.526651371	0.661713811	0.050179569	0.513513514	0.5
5.01068E-4	65.776196975	0.664351458	0.049680766	0.513513514	0.5
5.02868E-4	66.02734533	0.66515059	0.049181963	0.513513514	0.5
5.04269E-4	66.279104	0.665770127	0.04868316	0.513513514	0.5
5.04937E-4	66.53150994	0.666064616	0.048184358	0.513513514	0.5
5.06521E-4	66.784330987	0.666760893	0.047685555	0.513513514	0.5
5.08901E-4	67.038225988	0.667801777	0.047186752	0.513513514	0.5
5.12547E-4	67.293809211	0.669383295	0.046687949	0.513513514	0.5
5.14954E-4	67.550868675	0.670419574	0.046189146	0.540540541	0.5
5.16678E-4	67.757271759	0.671157476	0.045790104	0.540540541	0.5
5.18798E-4	68.016412317	0.672060702	0.045291301	0.540540541	0.5
5.23918E-4	68.277434171	0.674221593	0.044792498	0.540540541	0.75
5.25917E-4	68.54010269	0.675057358	0.044293695	0.540540541	0.75
5.27541E-4	68.75077718	0.675733106	0.043894653	0.540540541	0.75
5.28995E-4	69.014985559	0.676336221	0.04339585	0.540540541	0.75
5.32518E-4	69.280299519	0.677787548	0.042897047	0.540540541	0.75
5.35188E-4	69.54722921	0.678878634	0.042398244	0.540540541	0.75
5.38734E-4	69.762178782	0.680316565	0.041999202	0.540540541	0.75
5.44128E-4	70.032600382	0.682479612	0.041500399	0.540540541	0.75
5.4563E-4	70.250587286	0.683076374	0.041101357	0.540540541	0.75
5.5041E-4	70.524868878	0.684961682	0.040602554	0.540540541	0.75
5.52618E-4	70.800776266	0.685824862	0.040103751	0.540540541	0.75
5.54998E-4	71.02227022	0.686750366	0.039704709	0.540540541	0.75
5.56255E-4	71.300195971	0.687236877	0.039205906	0.540540541	0.75
5.57697E-4	71.523026687	0.68779288	0.038806864	0.540540541	0.75
5.61343E-4	71.802798883	0.689190443	0.038308061	0.540540541	0.75
5.64343E-4	72.141184141	0.690330985	0.037709497	0.540540541	0.75
5.64417E-4	72.25406558	0.690359321	0.037509976	0.540540541	0.75
5.66174E-4	72.536870164	0.691023012	0.037011173	0.540540541	0.75
5.6839E-4	72.763936474	0.691856505	0.036612131	0.540540541	0.75
5.7236E-4	73.04937783	0.693338481	0.036113328	0.567567568	0.75
5.81288E-4	73.280807585	0.696619436	0.035714286	0.567567568	0.75
5.82658E-4	73.513679942	0.69711686	0.035315243	0.567567568	0.75
5.84717E-4	73.80548355	0.697861204	0.034816441	0.567567568	0.75
5.86965E-4	74.039859985	0.698669679	0.034417398	0.567567568	0.75
5.88348E-4	74.274985731	0.699164835	0.034018356	0.567567568	0.75
5.94307E-4	74.511675594	0.701280129	0.033619314	0.567567568	0.75
5.98908E-4	74.751100929	0.702893331	0.033220271	0.567567568	0.75
6.02354E-4	75.05156302	0.704089981	0.032721468	0.567567568	0.75
6.04888E-4	75.293182036	0.704963846	0.032322426	0.567567568	0.75
6.06626E-4	75.535585457	0.705560402	0.031923384	0.567567568	0.75
6.0879E-4	75.778669859	0.706299442	0.031524342	0.567567568	0.75
6.13757E-4	76.02352425	0.707982155	0.031125299	0.567567568	0.75
6.17088E-4	76.269747724	0.709099985	0.030726257	0.567567568	0.75
6.20176E-4	76.517454442	0.71012869	0.030327215	0.567567568	0.75
6.21508E-4	76.765808799	0.710569918	0.029928172	0.567567568	0.75
6.24073E-4	77.014841386	0.711416405	0.02952913	0.567567568	0.75
6.26772E-4	77.264993952	0.712301434	0.029130088	0.567567568	0.75
6.28766E-4	77.516134416	0.712952028	0.028731045	0.594594595	0.75
6.34841E-4	77.768619947	0.714915835	0.028332003	0.621621622	0.75
6.3648E-4	78.022842024	0.715441079	0.027932961	0.621621622	0.75
6.43718E-4	78.278816117	0.717737609	0.027533919	0.621621622	0.75
6.45761E-4	78.536865335	0.718378887	0.027134876	0.621621622	0.75
6.52961E-4	78.796642303	0.720616748	0.026735834	0.648648649	0.75
6.56273E-4	79.058455023	0.721634148	0.026336792	0.648648649	0.75
6.58871E-4	79.255652523	0.72242713	0.02603751	0.648648649	0.75
6.59895E-4	79.519408086	0.722738498	0.025638468	0.648648649	0.75
6.66173E-4	79.784479381	0.724631768	0.025239425	0.648648649	0.75
6.67581E-4	80.051354862	0.72505293	0.024840383	0.648648649	0.75
6.69055E-4	80.251841994	0.725492444	0.024541101	0.648648649	0.75
6.70402E-4	80.519708487	0.725892808	0.024142059	0.648648649	0.75
6.7859E-4	80.790596133	0.728301551	0.023743017	0.648648649	0.75
6.8672E-4	81.064065724	0.730651844	0.023343974	0.648648649	0.75
6.92371E-4	81.270907604	0.732261676	0.023044693	0.648648649	0.75
6.96637E-4	81.549199912	0.733464146	0.02264565	0.648648649	0.75
7.02503E-4	81.759280353	0.735100214	0.022346369	0.648648649	0.75
7.07519E-4	82.041522656	0.736483345	0.021947326	0.648648649	0.75
7.07751E-4	82.253828512	0.736546894	0.021648045	0.648648649	0.75
7.12247E-4	82.537819537	0.737773983	0.021249002	0.648648649	0.75
7.16327E-4	82.752294478	0.738877547	0.020949721	0.648648649	0.75
7.19487E-4	83.039797281	0.73972576	0.020550678	0.648648649	0.75
7.23279E-4	83.256388965	0.740736693	0.020251397	0.648648649	0.75
7.28918E-4	83.54740192	0.742225402	0.019852354	0.675675676	0.75
7.32054E-4	83.766734729	0.743045686	0.019553073	0.675675676	0.75
7.33991E-4	84.060106227	0.743549988	0.01915403	0.675675676	0.75
7.35862E-4	84.280601159	0.744035231	0.018854749	0.675675676	0.75
7.37039E-4	84.501507927	0.74433947	0.018555467	0.675675676	0.75
7.3882E-4	84.796777783	0.744798451	0.018156425	0.675675676	0.75
7.39322E-4	85.092411701	0.744927441	0.017757382	0.675675676	0.75
7.40801E-4	85.388726638	0.745306998	0.017258579	0.702702703	0.75
7.41618E-4	85.53698252	0.745516123	0.017158819	0.72972973	0.75
7.43073E-4	85.759713758	0.745887955	0.016859537	0.72972973	0.75
7.45711E-4	86.057819643	0.746559027	0.016460495	0.72972973	0.75
7.47342E-4	86.281905543	0.746972249	0.016161213	0.72972973	0.75
7.50033E-4	86.50649683	0.74765082	0.015861931	0.72972973	0.75
7.52359E-4	86.807170975	0.748234622	0.015462889	0.72972973	0.75
7.56342E-4	87.033689695	0.749228099	0.015163607	0.72972973	0.75
7.57986E-4	87.260785377	0.749635805	0.014864326	0.72972973	0.75
7.62145E-4	87.564981928	0.750661366	0.014465283	0.756756757	1
7.66867E-4	87.794567548	0.751815613	0.014166002	0.756756757	1
7.68029E-4	88.024795621	0.7520981	0.01386672	0.783783784	1
7.72036E-4	88.255772908	0.753067044	0.013567438	0.783783784	1
7.78288E-4	88.566546346	0.754563815	0.013168396	0.810810811	1
7.83E-4	88.800864683	0.755679842	0.012869114	0.810810811	1
7.83672E-4	89.035906973	0.755838237	0.012569832	0.810810811	1
7.86848E-4	89.271686175	0.756583764	0.012270551	0.810810811	1
7.91892E-4	89.508851261	0.757758764	0.011971269	0.837837838	1
7.952E-4	89.826840069	0.758522958	0.011572227	0.837837838	1
8.00978E-4	90.066629408	0.759846593	0.011272945	0.837837838	1
8.07886E-4	90.307948872	0.761410279	0.010973663	0.837837838	1
8.08564E-4	90.550425925	0.761562592	0.010674381	0.864864865	1
8.09952E-4	90.793362613	0.761873866	0.0103751	0.864864865	1
8.12662E-4	91.036763287	0.762479322	0.010075818	0.864864865	1
8.16837E-4	91.281294364	0.763406036	0.009776536	0.864864865	1
8.17322E-4	91.771645652	0.763513383	0.009078212	0.864864865	1
8.21624E-4	92.01778924	0.76445982	0.008878691	0.918918919	1
8.26507E-4	92.265263491	0.765525194	0.008579409	0.918918919	1
8.29969E-4	92.513942526	0.766274613	0.008280128	0.918918919	1
8.36414E-4	92.764535828	0.767657263	0.007980846	0.918918919	1
8.40168E-4	93.016326251	0.768454934	0.007681564	0.918918919	1
8.45037E-4	93.269293303	0.769481607	0.007382283	0.918918919	1
8.49702E-4	93.523893452	0.770456703	0.007083001	0.918918919	1
8.56692E-4	93.780514574	0.771902345	0.006783719	0.918918919	1
8.63262E-4	94.038535942	0.773244633	0.006484437	0.945945946	1
8.70066E-4	94.299448842	0.774618243	0.006185156	0.945945946	1
8.72142E-4	94.561015978	0.775034045	0.005885874	0.945945946	1
8.79254E-4	94.824516838	0.776447021	0.005586592	0.945945946	1
8.8569E-4	95.001138907	0.777710354	0.005387071	0.945945946	1
8.90664E-4	95.267736128	0.778676912	0.005087789	0.972972973	1
8.95426E-4	95.535796428	0.779594563	0.004788508	0.972972973	1
8.97464E-4	95.804807678	0.779984854	0.004489226	0.972972973	1
8.99032E-4	96.074292025	0.780284305	0.004189944	0.972972973	1
9.00447E-4	96.254239878	0.780553824	0.003990423	0.972972973	1
9.05128E-4	96.52519024	0.781440722	0.003691141	0.972972973	1
9.0986E-4	96.797528796	0.782329984	0.00339186	0.972972973	1
9.22966E-4	97.073990522	0.784755516	0.003092578	0.972972973	1
9.27179E-4	97.259167826	0.785523935	0.002893057	0.972972973	1
9.3551E-4	97.53888151	0.787027013	0.002593775	0.972972973	1
9.45708E-4	97.820791358	0.788838758	0.002294493	0.972972973	1
9.54006E-4	98.010972285	0.790290246	0.002094972	0.972972973	1
9.64163E-4	98.299255568	0.792039935	0.00179569	1	1
9.72579E-4	98.590846352	0.793467907	0.001496409	1	1
9.82495E-4	98.787277168	0.795125293	0.001296887	1	1
9.88636E-4	99.083326984	0.796138438	0.000997606	1	1
1.00645E-3	99.283987871	0.799021803	0.000798085	1	1
1.0181E-3	99.5891958	0.800863566	0.000498803	1	1
1.02575E-3	99.79367609	0.802054145	0.000299282	1	1
1.03371E-3	100	0.803278548	0.000099761	1	1
