# Supplementary material for: Alien species revises systematic status: integrative species delimitation of two similar taxa of Symbrenthia Hübner, [1819] (Lepidoptera, Nymphalidae)
Source: PeerJ. 2023 Jan 30;11:e14644. doi: 10.7717/peerj.14644 (PMC9893915; doi:10.7717/peerj.14644)
Supplement: Supplemental Information 6 [file peerj-11-14644-s006.zip › SDM/early_stage/MAXENT/past_2012_output/lunica_3_samplePredictions.csv]

X	Y	Test or train	Raw prediction	Cumulative prediction	Logistic prediction
121.490908	25.152731	train	9.540062443883904E-4	98.01097922140715	0.7902902461452984
121.503062	24.774995	train	1.7567466121051018E-4	30.348888190349893	0.40966253311023487
121.736319	24.96119	train	4.6748064985770323E-4	62.78341043406675	0.6487076951360926
121.780759	24.947384	train	3.399195301231093E-4	51.05137206492442	0.5731499328307412
121.527727	25.025812	train	8.173222281266949E-4	91.77165870451586	0.7635133826095243
121.536563	25.008395	train	7.408007476145579E-4	85.38867607303963	0.7453069976939227
121.545886	24.991573	train	7.671121401444137E-4	87.8431373785192	0.7518752187664782
121.10786	24.764337	train	2.0800795204925255E-4	34.59804463728534	0.4510527448433083
120.967305	24.468071	train	4.768771062896334E-5	9.218167931920046	0.15851477311411447
121.775489	25.148042	train	7.868477401715575E-4	89.27166688591221	0.75658376448662
121.815558	25.131449	train	8.571444876209437E-4	93.79828496592678	0.7719952812175777
120.965904	24.671126	train	8.082061516941557E-5	15.195946784177414	0.24199694429360938
120.821216	24.340492	train	8.892641059845297E-5	16.7157363620273	0.25995831808054426
120.390457	23.007082	train	5.323767463866313E-5	10.346845541849376	0.1737574413767624
121.584962	24.759499	train	3.092976121109903E-4	47.40565990698646	0.5499106199397227
121.950175	24.842148	train	8.083201892613436E-4	90.46323048340834	0.7615078100054841
121.545303	24.940538	train	5.68389766566816E-4	72.76391255486114	0.6918565048148967
121.389441	24.796901	train	2.4177855090513634E-4	38.65861232822504	0.48850898356953176
120.790275	23.72876	train	1.981789184203482E-5	3.5908084306297288	0.07260072845511854
120.438169	22.833288	train	1.022014173525869E-4	19.027161995544365	0.28760411469144054
121.570276	25.130083	train	7.407471287131032E-4	85.37793362448886	0.7452932575228381
121.619482	24.966918	train	2.8231994968792656E-4	44.21585477667612	0.527234670741367
121.535148	25.141177	train	6.295530297968222E-4	77.548844479566	0.7132079618517039
121.53162	25.10371	train	2.769953093151421E-4	43.645580962764534	0.5224863674718804
121.361969	23.730251	train	8.369770770656532E-5	15.73369194696976	0.24847116069782704
121.537068	25.125921	train	8.213210942044236E-4	92.00045815693419	0.7643935138676771
121.558751	25.243016	train	5.147314980235826E-4	67.52710621600674	0.6703240417892837
121.660252	24.987834	train	6.457606481877999E-4	78.5368208979647	0.7183788873085519
121.592534	25.132271	train	8.872102314972654E-4	95.08262050982421	0.7780066386262429
121.562179	24.990822	train	7.264375469515891E-4	83.41939270358631	0.7415725737658696
121.539927	25.157018	train	7.772407335160239E-4	88.51448898743834	0.7543142425327442
121.530733	25.125393	train	6.267716545527769E-4	77.26496193476795	0.7123014340109831
121.55581	25.011495	train	7.591908078149284E-4	87.34890713269105	0.7499337057458102
121.141139	24.77825	train	2.4292122398658828E-4	38.785242618379506	0.4896871679746807
120.532242	23.125175	train	4.101889083543481E-5	7.964360700740194	0.13943847156955033
121.44418	24.832823	train	1.848105435455139E-4	31.511047312894103	0.42197692013007865
120.891406	22.198288	train	1.380395458329206E-4	24.844344193090727	0.35286847088263784
121.542805	24.929551	test	5.233691738254012E-4	68.24945455662159	0.6739912052356177
121.537068	24.851766	test	1.3070664949446466E-4	23.824891809915073	0.34050627714111675
121.581327	24.958587	test	4.472979639243658E-4	61.2964192943043	0.6385856141425235
121.581077	24.998816	test	7.579862513736093E-4	87.26080376290646	0.7496358051950629
