# Supplementary material for: Alien species revises systematic status: integrative species delimitation of two similar taxa of Symbrenthia Hübner, [1819] (Lepidoptera, Nymphalidae)
Source: PeerJ. 2023 Jan 30;11:e14644. doi: 10.7717/peerj.14644 (PMC9893915; doi:10.7717/peerj.14644)
Supplement: Supplemental Information 6 [file peerj-11-14644-s006.zip › SDM/early_stage/MAXENT/past_2012_output/lunica_4.asc]

ncols         264
nrows         468
xllcorner     119.7998599118
yllcorner     21.499860665
cellsize      0.00833333330000001
NODATA_value  -9999
-9999 -9999 -9999 -9999 -9999 -9999 -9999 -9999 -9999 -9999 -9999 -9999 -9999 -9999 -9999 -9999 -9999 -9999 -9999 1.31998E-1 -9999 -9999 -9999 -9999 -9999 -9999 -9999 -9999 -9999 -9999 -9999 -9999 -9999 -9999 -9999 -9999 -9999 -9999 -9999 -9999 -9999 -9999 -9999 -9999 -9999 -9999 -9999 -9999 -9999 -9999 -9999 -9999 -9999 -9999 -9999 -9999 -9999 -9999 -9999 -9999 -9999 -9999 -9999 -9999 -9999 -9999 -9999 -9999 -9999 -9999 -9999 -9999 -9999 -9999 -9999 -9999 -9999 -9999 -9999 -9999 -9999 -9999 -9999 -9999 -9999 -9999 -9999 -9999 -9999 -9999 -9999 -9999 -9999 -9999 -9999 -9999 -9999 -9999 -9999 -9999 -9999 -9999 -9999 -9999 -9999 -9999 -9999 -9999 -9999 -9999 -9999 -9999 -9999 -9999 -9999 -9999 -9999 -9999 -9999 -9999 -9999 -9999 -9999 -9999 -9999 -9999 -9999 -9999 -9999 -9999 -9999 -9999 -9999 -9999 -9999 -9999 -9999 -9999 -9999 -9999 -9999 -9999 -9999 -9999 -9999 -9999 -9999 -9999 -9999 -9999 -9999 -9999 -9999 -9999 -9999 -9999 -9999 -9999 -9999 -9999 -9999 -9999 -9999 -9999 -9999 -9999 -9999 -9999 -9999 -9999 -9999 -9999 -9999 -9999 -9999 -9999 -9999 -9999 -9999 -9999 -9999 -9999 -9999 -9999 -9999 -9999 -9999 -9999 -9999 -9999 -9999 -9999 -9999 -9999 -9999 -9999 -9999 -9999 -9999 -9999 -9999 -9999 -9999 -9999 -9999 -9999 -9999 -9999 -9999 -9999 -9999 -9999 -9999 -9999 -9999 -9999 -9999 -9999 -9999 -9999 -9999 -9999 -9999 -9999 -9999 -9999 -9999 -9999 -9999 -9999 -9999 -9999 -9999 -9999 -9999 -9999 -9999 -9999 -9999 -9999 -9999 -9999 -9999 -9999 -9999 -9999 -9999 -9999 -9999 -9999 -9999 -9999 -9999 -9999 -9999 -9999 -9999 -9999 -9999 -9999 -9999 -9999 -9999 -9999
-9999 -9999 -9999 -9999 -9999 -9999 -9999 -9999 -9999 -9999 -9999 -9999 -9999 -9999 -9999 -9999 -9999 -9999 -9999 -9999 -9999 -9999 -9999 -9999 -9999 -9999 -9999 -9999 -9999 -9999 -9999 -9999 -9999 -9999 -9999 -9999 -9999 -9999 -9999 -9999 -9999 -9999 -9999 -9999 -9999 -9999 -9999 -9999 -9999 -9999 -9999 -9999 -9999 -9999 -9999 -9999 -9999 -9999 -9999 -9999 -9999 -9999 -9999 -9999 -9999 -9999 -9999 -9999 -9999 -9999 -9999 -9999 -9999 -9999 -9999 -9999 -9999 -9999 -9999 -9999 -9999 -9999 -9999 -9999 -9999 -9999 -9999 -9999 -9999 -9999 -9999 -9999 -9999 -9999 -9999 -9999 -9999 -9999 -9999 -9999 -9999 -9999 -9999 -9999 -9999 -9999 -9999 -9999 -9999 -9999 -9999 -9999 -9999 -9999 -9999 -9999 -9999 -9999 -9999 -9999 -9999 -9999 -9999 -9999 -9999 -9999 -9999 -9999 -9999 -9999 -9999 -9999 -9999 -9999 -9999 -9999 -9999 -9999 -9999 -9999 -9999 -9999 -9999 -9999 -9999 -9999 -9999 -9999 -9999 -9999 -9999 -9999 -9999 -9999 -9999 -9999 -9999 -9999 -9999 -9999 -9999 -9999 -9999 -9999 -9999 -9999 -9999 -9999 -9999 -9999 -9999 -9999 -9999 -9999 -9999 -9999 -9999 -9999 -9999 -9999 -9999 -9999 -9999 -9999 -9999 -9999 -9999 -9999 -9999 -9999 -9999 -9999 -9999 -9999 -9999 -9999 -9999 -9999 -9999 -9999 -9999 -9999 -9999 -9999 -9999 -9999 -9999 -9999 -9999 -9999 -9999 -9999 -9999 -9999 -9999 -9999 -9999 -9999 -9999 -9999 -9999 -9999 -9999 -9999 -9999 -9999 -9999 -9999 -9999 -9999 -9999 -9999 -9999 -9999 -9999 -9999 -9999 -9999 -9999 -9999 -9999 -9999 -9999 -9999 -9999 -9999 -9999 -9999 -9999 -9999 -9999 -9999 -9999 -9999 -9999 -9999 -9999 -9999 -9999 -9999 -9999 -9999 -9999 -9999
-9999 1.57866E-1 -9999 -9999 -9999 -9999 -9999 -9999 -9999 -9999 -9999 -9999 -9999 -9999 -9999 -9999 -9999 -9999 -9999 -9999 -9999 -9999 -9999 -9999 -9999 -9999 -9999 -9999 -9999 -9999 -9999 -9999 -9999 -9999 -9999 -9999 -9999 -9999 -9999 -9999 -9999 -9999 -9999 -9999 -9999 -9999 -9999 -9999 -9999 -9999 -9999 -9999 -9999 -9999 -9999 -9999 -9999 -9999 -9999 -9999 -9999 -9999 -9999 -9999 -9999 -9999 -9999 -9999 -9999 -9999 -9999 -9999 -9999 -9999 -9999 -9999 -9999 -9999 -9999 -9999 -9999 -9999 -9999 -9999 -9999 -9999 -9999 -9999 -9999 -9999 -9999 -9999 -9999 -9999 -9999 -9999 -9999 -9999 -9999 -9999 -9999 -9999 -9999 -9999 -9999 -9999 -9999 -9999 -9999 -9999 -9999 -9999 -9999 -9999 -9999 -9999 -9999 -9999 -9999 -9999 -9999 -9999 -9999 -9999 -9999 -9999 -9999 -9999 -9999 -9999 -9999 -9999 -9999 -9999 -9999 -9999 -9999 -9999 -9999 -9999 -9999 -9999 -9999 -9999 -9999 -9999 -9999 -9999 -9999 -9999 -9999 -9999 -9999 -9999 -9999 -9999 -9999 -9999 -9999 -9999 -9999 -9999 -9999 -9999 -9999 -9999 -9999 -9999 -9999 -9999 -9999 -9999 -9999 -9999 -9999 -9999 -9999 -9999 -9999 -9999 -9999 -9999 -9999 -9999 -9999 -9999 -9999 -9999 -9999 -9999 -9999 -9999 -9999 -9999 -9999 -9999 -9999 -9999 -9999 -9999 -9999 -9999 -9999 -9999 -9999 -9999 -9999 -9999 -9999 -9999 -9999 -9999 -9999 -9999 -9999 -9999 -9999 -9999 -9999 -9999 -9999 -9999 -9999 -9999 -9999 -9999 -9999 -9999 -9999 -9999 -9999 -9999 -9999 -9999 -9999 -9999 -9999 -9999 -9999 -9999 -9999 -9999 -9999 -9999 -9999 -9999 -9999 -9999 -9999 -9999 -9999 -9999 -9999 -9999 -9999 -9999 -9999 -9999 -9999 -9999 -9999 -9999 -9999 -9999
-9999 -9999 -9999 -9999 -9999 -9999 -9999 -9999 -9999 -9999 -9999 -9999 -9999 -9999 -9999 -9999 -9999 -9999 -9999 -9999 -9999 -9999 -9999 -9999 -9999 -9999 -9999 -9999 -9999 -9999 -9999 -9999 -9999 -9999 -9999 -9999 -9999 -9999 -9999 -9999 -9999 -9999 -9999 -9999 -9999 -9999 -9999 -9999 -9999 -9999 -9999 -9999 -9999 -9999 -9999 -9999 -9999 -9999 -9999 -9999 -9999 -9999 -9999 -9999 -9999 -9999 -9999 -9999 -9999 -9999 -9999 -9999 -9999 -9999 -9999 -9999 -9999 -9999 -9999 -9999 -9999 -9999 -9999 -9999 -9999 -9999 -9999 -9999 -9999 -9999 -9999 -9999 -9999 -9999 -9999 -9999 -9999 -9999 -9999 -9999 -9999 -9999 -9999 -9999 -9999 -9999 -9999 -9999 -9999 -9999 -9999 -9999 -9999 -9999 -9999 -9999 -9999 -9999 -9999 -9999 -9999 -9999 -9999 -9999 -9999 -9999 -9999 -9999 -9999 -9999 -9999 -9999 -9999 -9999 -9999 -9999 -9999 -9999 -9999 -9999 -9999 -9999 -9999 -9999 -9999 -9999 -9999 -9999 -9999 -9999 -9999 -9999 -9999 -9999 -9999 -9999 -9999 -9999 -9999 -9999 -9999 -9999 -9999 -9999 -9999 -9999 -9999 -9999 -9999 -9999 -9999 -9999 -9999 -9999 -9999 -9999 -9999 -9999 -9999 -9999 -9999 -9999 -9999 -9999 -9999 -9999 -9999 -9999 -9999 -9999 -9999 -9999 -9999 -9999 -9999 -9999 -9999 -9999 -9999 -9999 -9999 -9999 -9999 -9999 -9999 -9999 -9999 -9999 -9999 -9999 -9999 -9999 -9999 -9999 -9999 -9999 -9999 -9999 -9999 -9999 -9999 -9999 -9999 -9999 -9999 -9999 -9999 -9999 -9999 -9999 -9999 -9999 -9999 -9999 -9999 -9999 -9999 -9999 -9999 -9999 -9999 -9999 -9999 -9999 -9999 -9999 -9999 -9999 -9999 -9999 -9999 -9999 -9999 -9999 -9999 -9999 -9999 -9999 -9999 -9999 -9999 -9999 -9999 -9999
-9999 -9999 -9999 -9999 -9999 -9999 -9999 -9999 -9999 -9999 -9999 -9999 -9999 -9999 -9999 -9999 -9999 -9999 -9999 -9999 -9999 -9999 -9999 -9999 -9999 -9999 -9999 -9999 -9999 -9999 -9999 -9999 -9999 -9999 -9999 -9999 -9999 -9999 -9999 -9999 -9999 -9999 -9999 -9999 -9999 -9999 -9999 -9999 -9999 -9999 -9999 -9999 -9999 -9999 -9999 -9999 -9999 -9999 -9999 -9999 -9999 -9999 -9999 -9999 -9999 -9999 -9999 -9999 -9999 -9999 -9999 -9999 -9999 -9999 -9999 -9999 -9999 -9999 -9999 -9999 -9999 -9999 -9999 -9999 -9999 -9999 -9999 -9999 -9999 -9999 -9999 -9999 -9999 -9999 -9999 -9999 -9999 -9999 -9999 -9999 -9999 -9999 -9999 -9999 -9999 -9999 -9999 -9999 -9999 -9999 -9999 -9999 -9999 -9999 -9999 -9999 -9999 -9999 -9999 -9999 -9999 -9999 -9999 -9999 -9999 -9999 -9999 -9999 -9999 -9999 -9999 -9999 -9999 -9999 -9999 -9999 -9999 -9999 -9999 -9999 -9999 -9999 -9999 -9999 -9999 -9999 -9999 -9999 -9999 -9999 -9999 -9999 -9999 -9999 -9999 -9999 -9999 -9999 -9999 -9999 -9999 -9999 -9999 -9999 -9999 -9999 -9999 -9999 -9999 -9999 -9999 -9999 -9999 -9999 -9999 -9999 -9999 -9999 -9999 -9999 -9999 -9999 -9999 -9999 -9999 -9999 -9999 -9999 -9999 -9999 -9999 -9999 -9999 -9999 -9999 -9999 -9999 -9999 -9999 -9999 -9999 -9999 -9999 -9999 -9999 -9999 -9999 -9999 -9999 -9999 -9999 -9999 -9999 -9999 -9999 -9999 -9999 -9999 -9999 -9999 -9999 -9999 -9999 -9999 -9999 -9999 -9999 -9999 -9999 -9999 -9999 -9999 -9999 -9999 -9999 -9999 -9999 -9999 -9999 -9999 -9999 -9999 -9999 -9999 -9999 -9999 -9999 -9999 -9999 -9999 -9999 -9999 -9999 -9999 -9999 -9999 -9999 -9999 -9999 -9999 -9999 -9999 -9999 -9999
-9999 -9999 -9999 -9999 -9999 -9999 -9999 -9999 -9999 -9999 -9999 -9999 -9999 -9999 -9999 -9999 -9999 -9999 -9999 -9999 -9999 -9999 -9999 -9999 -9999 -9999 -9999 -9999 -9999 -9999 -9999 -9999 -9999 -9999 -9999 -9999 -9999 -9999 -9999 -9999 -9999 -9999 -9999 -9999 -9999 -9999 -9999 -9999 -9999 -9999 -9999 -9999 -9999 -9999 -9999 -9999 -9999 -9999 -9999 -9999 -9999 -9999 -9999 -9999 -9999 -9999 -9999 -9999 -9999 -9999 -9999 -9999 -9999 -9999 -9999 -9999 -9999 -9999 -9999 -9999 -9999 -9999 -9999 -9999 -9999 -9999 -9999 -9999 -9999 -9999 -9999 -9999 -9999 -9999 -9999 -9999 -9999 -9999 -9999 -9999 -9999 -9999 -9999 -9999 -9999 -9999 -9999 -9999 -9999 -9999 -9999 -9999 -9999 -9999 -9999 -9999 -9999 -9999 -9999 -9999 -9999 -9999 -9999 -9999 -9999 -9999 -9999 -9999 -9999 -9999 -9999 -9999 -9999 -9999 -9999 -9999 -9999 -9999 -9999 -9999 -9999 -9999 -9999 -9999 -9999 -9999 -9999 -9999 -9999 -9999 -9999 -9999 -9999 -9999 -9999 -9999 -9999 -9999 -9999 -9999 -9999 -9999 -9999 -9999 -9999 -9999 -9999 -9999 -9999 -9999 -9999 -9999 -9999 -9999 -9999 -9999 -9999 -9999 -9999 -9999 -9999 -9999 -9999 -9999 -9999 -9999 -9999 -9999 -9999 -9999 -9999 -9999 -9999 -9999 -9999 -9999 -9999 -9999 -9999 -9999 -9999 -9999 -9999 -9999 -9999 -9999 -9999 -9999 -9999 -9999 -9999 -9999 -9999 -9999 -9999 -9999 -9999 -9999 -9999 -9999 -9999 -9999 -9999 -9999 -9999 -9999 -9999 -9999 -9999 -9999 -9999 -9999 -9999 -9999 -9999 -9999 -9999 -9999 -9999 -9999 -9999 -9999 -9999 -9999 -9999 -9999 -9999 -9999 -9999 -9999 -9999 -9999 -9999 -9999 -9999 -9999 -9999 -9999 -9999 -9999 -9999 -9999 -9999 -9999
-9999 -9999 -9999 -9999 -9999 -9999 -9999 -9999 -9999 -9999 -9999 -9999 -9999 -9999 -9999 -9999 -9999 -9999 -9999 -9999 -9999 -9999 -9999 -9999 -9999 -9999 -9999 -9999 -9999 -9999 -9999 -9999 -9999 -9999 -9999 -9999 -9999 -9999 -9999 -9999 -9999 -9999 -9999 -9999 -9999 -9999 -9999 -9999 -9999 -9999 -9999 -9999 -9999 -9999 -9999 -9999 -9999 -9999 -9999 -9999 -9999 -9999 -9999 -9999 -9999 -9999 -9999 -9999 -9999 -9999 -9999 -9999 -9999 -9999 -9999 -9999 -9999 -9999 -9999 -9999 -9999 -9999 -9999 -9999 -9999 -9999 -9999 -9999 -9999 -9999 -9999 -9999 -9999 -9999 -9999 -9999 -9999 -9999 -9999 -9999 -9999 -9999 -9999 -9999 -9999 -9999 -9999 -9999 -9999 -9999 -9999 -9999 -9999 -9999 -9999 -9999 -9999 -9999 -9999 -9999 -9999 -9999 -9999 -9999 -9999 -9999 -9999 -9999 -9999 -9999 -9999 -9999 -9999 -9999 -9999 -9999 -9999 -9999 -9999 -9999 -9999 -9999 -9999 -9999 -9999 -9999 -9999 -9999 -9999 -9999 -9999 -9999 -9999 -9999 -9999 -9999 -9999 -9999 -9999 -9999 -9999 -9999 -9999 -9999 -9999 -9999 -9999 -9999 -9999 -9999 -9999 -9999 -9999 -9999 -9999 -9999 -9999 -9999 -9999 -9999 -9999 -9999 -9999 -9999 -9999 -9999 -9999 -9999 -9999 -9999 -9999 -9999 -9999 -9999 -9999 -9999 -9999 -9999 -9999 -9999 -9999 -9999 -9999 -9999 -9999 -9999 -9999 -9999 -9999 -9999 -9999 -9999 -9999 -9999 -9999 -9999 -9999 -9999 -9999 -9999 -9999 -9999 -9999 -9999 -9999 -9999 -9999 -9999 -9999 -9999 -9999 -9999 -9999 -9999 -9999 -9999 -9999 -9999 -9999 -9999 -9999 -9999 -9999 -9999 -9999 -9999 -9999 -9999 -9999 -9999 -9999 -9999 -9999 -9999 -9999 -9999 -9999 -9999 -9999 -9999 -9999 -9999 -9999 -9999
-9999 -9999 -9999 -9999 -9999 -9999 -9999 -9999 -9999 -9999 -9999 -9999 -9999 -9999 -9999 -9999 -9999 -9999 -9999 -9999 -9999 -9999 -9999 -9999 -9999 -9999 -9999 -9999 -9999 -9999 -9999 -9999 -9999 -9999 -9999 -9999 -9999 -9999 -9999 -9999 -9999 -9999 -9999 -9999 -9999 -9999 -9999 -9999 -9999 -9999 -9999 -9999 -9999 -9999 -9999 -9999 -9999 -9999 -9999 -9999 -9999 -9999 -9999 -9999 -9999 -9999 -9999 -9999 -9999 -9999 -9999 -9999 -9999 -9999 -9999 -9999 -9999 -9999 -9999 -9999 -9999 -9999 -9999 -9999 -9999 -9999 -9999 -9999 -9999 -9999 -9999 -9999 -9999 -9999 -9999 -9999 -9999 -9999 -9999 -9999 -9999 -9999 -9999 -9999 -9999 -9999 -9999 -9999 -9999 -9999 -9999 -9999 -9999 -9999 -9999 -9999 -9999 -9999 -9999 -9999 -9999 -9999 -9999 -9999 -9999 -9999 -9999 -9999 -9999 -9999 -9999 -9999 -9999 -9999 -9999 -9999 -9999 -9999 -9999 -9999 -9999 -9999 -9999 -9999 -9999 -9999 -9999 -9999 -9999 -9999 -9999 -9999 -9999 -9999 -9999 -9999 -9999 -9999 -9999 -9999 -9999 -9999 -9999 -9999 -9999 -9999 -9999 -9999 -9999 -9999 -9999 -9999 -9999 -9999 -9999 -9999 -9999 -9999 -9999 -9999 -9999 -9999 -9999 -9999 -9999 -9999 -9999 -9999 -9999 -9999 -9999 -9999 -9999 -9999 -9999 -9999 -9999 -9999 -9999 -9999 -9999 -9999 -9999 -9999 -9999 -9999 -9999 -9999 -9999 -9999 -9999 -9999 -9999 -9999 -9999 -9999 -9999 -9999 -9999 -9999 -9999 -9999 -9999 -9999 -9999 -9999 -9999 -9999 -9999 -9999 -9999 -9999 -9999 -9999 -9999 -9999 -9999 -9999 -9999 -9999 -9999 -9999 -9999 -9999 -9999 -9999 -9999 -9999 -9999 -9999 -9999 -9999 -9999 -9999 -9999 -9999 -9999 -9999 -9999 -9999 -9999 -9999 -9999 -9999
-9999 -9999 -9999 -9999 -9999 -9999 -9999 -9999 -9999 -9999 -9999 -9999 -9999 -9999 -9999 -9999 -9999 -9999 -9999 -9999 -9999 -9999 -9999 -9999 -9999 -9999 -9999 -9999 -9999 -9999 -9999 -9999 -9999 -9999 -9999 -9999 -9999 -9999 -9999 -9999 -9999 -9999 -9999 -9999 -9999 -9999 -9999 -9999 -9999 -9999 -9999 -9999 -9999 -9999 -9999 -9999 -9999 -9999 -9999 -9999 -9999 -9999 -9999 -9999 -9999 -9999 -9999 -9999 -9999 -9999 -9999 -9999 -9999 -9999 -9999 -9999 -9999 -9999 -9999 -9999 -9999 -9999 -9999 -9999 -9999 -9999 -9999 -9999 -9999 -9999 -9999 -9999 -9999 -9999 -9999 -9999 -9999 -9999 -9999 -9999 -9999 -9999 -9999 -9999 -9999 -9999 -9999 -9999 -9999 -9999 -9999 -9999 -9999 -9999 -9999 -9999 -9999 -9999 -9999 -9999 -9999 -9999 -9999 -9999 -9999 -9999 -9999 -9999 -9999 -9999 -9999 -9999 -9999 -9999 -9999 -9999 -9999 -9999 -9999 -9999 -9999 -9999 -9999 -9999 -9999 -9999 -9999 -9999 -9999 -9999 -9999 -9999 -9999 -9999 -9999 -9999 -9999 -9999 -9999 -9999 -9999 -9999 -9999 -9999 -9999 -9999 -9999 -9999 -9999 -9999 -9999 -9999 -9999 -9999 -9999 -9999 -9999 -9999 -9999 -9999 -9999 -9999 -9999 -9999 -9999 -9999 -9999 -9999 -9999 -9999 -9999 -9999 -9999 -9999 -9999 -9999 -9999 -9999 -9999 -9999 -9999 -9999 -9999 -9999 -9999 -9999 -9999 -9999 -9999 -9999 -9999 -9999 -9999 -9999 -9999 -9999 -9999 -9999 -9999 -9999 -9999 -9999 -9999 -9999 -9999 -9999 -9999 -9999 -9999 -9999 -9999 -9999 -9999 -9999 -9999 -9999 -9999 -9999 -9999 -9999 -9999 -9999 -9999 -9999 -9999 -9999 -9999 -9999 -9999 -9999 -9999 -9999 -9999 -9999 -9999 -9999 -9999 -9999 -9999 -9999 -9999 -9999 -9999 -9999
-9999 -9999 -9999 -9999 -9999 -9999 -9999 -9999 -9999 -9999 -9999 -9999 -9999 -9999 -9999 -9999 -9999 -9999 -9999 -9999 -9999 -9999 -9999 -9999 -9999 -9999 -9999 -9999 -9999 -9999 -9999 -9999 -9999 -9999 -9999 -9999 -9999 -9999 -9999 -9999 -9999 -9999 -9999 -9999 -9999 -9999 -9999 -9999 -9999 -9999 -9999 -9999 -9999 -9999 -9999 -9999 -9999 -9999 -9999 -9999 -9999 -9999 -9999 -9999 -9999 -9999 -9999 -9999 -9999 -9999 -9999 -9999 -9999 -9999 -9999 -9999 -9999 -9999 -9999 -9999 -9999 -9999 -9999 -9999 -9999 -9999 -9999 -9999 -9999 -9999 -9999 -9999 -9999 -9999 -9999 -9999 -9999 -9999 -9999 -9999 -9999 -9999 -9999 -9999 -9999 -9999 -9999 -9999 -9999 -9999 -9999 -9999 -9999 -9999 -9999 -9999 -9999 -9999 -9999 -9999 -9999 -9999 -9999 -9999 -9999 -9999 -9999 -9999 -9999 -9999 -9999 -9999 -9999 -9999 -9999 -9999 -9999 -9999 -9999 -9999 -9999 -9999 -9999 -9999 -9999 -9999 -9999 -9999 -9999 -9999 -9999 -9999 -9999 -9999 -9999 -9999 -9999 -9999 -9999 -9999 -9999 -9999 -9999 -9999 -9999 -9999 -9999 -9999 -9999 -9999 -9999 -9999 -9999 -9999 -9999 -9999 -9999 -9999 -9999 -9999 -9999 -9999 -9999 -9999 -9999 -9999 -9999 -9999 -9999 -9999 -9999 -9999 -9999 -9999 -9999 -9999 -9999 -9999 -9999 -9999 -9999 -9999 -9999 -9999 -9999 -9999 -9999 -9999 -9999 -9999 -9999 -9999 -9999 -9999 -9999 -9999 -9999 -9999 -9999 -9999 -9999 -9999 -9999 -9999 -9999 -9999 -9999 -9999 -9999 -9999 -9999 -9999 -9999 -9999 -9999 -9999 -9999 -9999 -9999 -9999 -9999 -9999 -9999 -9999 -9999 -9999 -9999 -9999 -9999 -9999 -9999 -9999 -9999 -9999 -9999 -9999 -9999 -9999 -9999 -9999 -9999 -9999 -9999 -9999
-9999 -9999 -9999 -9999 -9999 -9999 -9999 -9999 -9999 -9999 -9999 -9999 -9999 -9999 -9999 -9999 -9999 -9999 -9999 -9999 -9999 -9999 -9999 -9999 -9999 -9999 -9999 -9999 -9999 -9999 -9999 -9999 -9999 -9999 -9999 -9999 -9999 -9999 -9999 -9999 -9999 -9999 -9999 -9999 -9999 -9999 -9999 -9999 -9999 -9999 -9999 -9999 -9999 -9999 -9999 -9999 -9999 -9999 -9999 -9999 -9999 -9999 -9999 -9999 -9999 -9999 -9999 -9999 -9999 -9999 -9999 -9999 -9999 -9999 -9999 -9999 -9999 -9999 -9999 -9999 -9999 -9999 -9999 -9999 -9999 -9999 -9999 -9999 -9999 -9999 -9999 -9999 -9999 -9999 -9999 -9999 -9999 -9999 -9999 -9999 -9999 -9999 -9999 -9999 -9999 -9999 -9999 -9999 -9999 -9999 -9999 -9999 -9999 -9999 -9999 -9999 -9999 -9999 -9999 -9999 -9999 -9999 -9999 -9999 -9999 -9999 -9999 -9999 -9999 -9999 -9999 -9999 -9999 -9999 -9999 -9999 -9999 -9999 -9999 -9999 -9999 -9999 -9999 -9999 -9999 -9999 -9999 -9999 -9999 -9999 -9999 -9999 -9999 -9999 -9999 -9999 -9999 -9999 -9999 -9999 -9999 -9999 -9999 -9999 -9999 -9999 -9999 -9999 -9999 -9999 -9999 -9999 -9999 -9999 -9999 -9999 -9999 -9999 -9999 -9999 -9999 -9999 -9999 -9999 -9999 -9999 -9999 -9999 -9999 -9999 -9999 -9999 -9999 -9999 -9999 -9999 -9999 -9999 -9999 -9999 -9999 -9999 -9999 -9999 -9999 -9999 -9999 -9999 -9999 -9999 -9999 -9999 -9999 -9999 -9999 -9999 -9999 -9999 -9999 -9999 -9999 -9999 -9999 -9999 -9999 -9999 -9999 -9999 -9999 -9999 -9999 -9999 -9999 -9999 -9999 -9999 -9999 -9999 -9999 -9999 -9999 -9999 -9999 -9999 -9999 -9999 -9999 -9999 -9999 -9999 -9999 -9999 -9999 -9999 -9999 -9999 -9999 -9999 -9999 -9999 -9999 -9999 -9999 -9999
-9999 -9999 -9999 -9999 -9999 -9999 -9999 -9999 -9999 -9999 -9999 -9999 -9999 -9999 -9999 -9999 -9999 -9999 -9999 -9999 -9999 -9999 -9999 -9999 -9999 -9999 -9999 -9999 -9999 -9999 -9999 -9999 -9999 -9999 -9999 -9999 -9999 -9999 -9999 -9999 -9999 -9999 -9999 -9999 -9999 -9999 -9999 -9999 -9999 -9999 -9999 -9999 -9999 -9999 -9999 -9999 -9999 -9999 -9999 -9999 -9999 -9999 -9999 -9999 -9999 -9999 -9999 -9999 -9999 -9999 -9999 -9999 -9999 -9999 -9999 -9999 -9999 -9999 -9999 -9999 -9999 -9999 -9999 -9999 -9999 -9999 -9999 -9999 -9999 -9999 -9999 -9999 -9999 -9999 -9999 -9999 -9999 -9999 -9999 -9999 -9999 -9999 -9999 -9999 -9999 -9999 -9999 -9999 -9999 -9999 -9999 -9999 -9999 -9999 -9999 -9999 -9999 -9999 -9999 -9999 -9999 -9999 -9999 -9999 -9999 -9999 -9999 -9999 -9999 -9999 -9999 -9999 -9999 -9999 -9999 -9999 -9999 -9999 -9999 -9999 -9999 -9999 -9999 -9999 -9999 -9999 -9999 -9999 -9999 -9999 -9999 -9999 -9999 -9999 -9999 -9999 -9999 -9999 -9999 -9999 -9999 -9999 -9999 -9999 -9999 -9999 -9999 -9999 -9999 -9999 -9999 -9999 -9999 -9999 -9999 -9999 -9999 -9999 -9999 -9999 -9999 -9999 -9999 -9999 -9999 -9999 -9999 -9999 -9999 -9999 -9999 -9999 -9999 -9999 -9999 -9999 -9999 -9999 -9999 -9999 -9999 -9999 -9999 -9999 -9999 -9999 -9999 7.72575E-1 7.70289E-1 -9999 -9999 7.67357E-1 7.62698E-1 -9999 -9999 -9999 -9999 -9999 -9999 -9999 -9999 -9999 -9999 -9999 -9999 -9999 -9999 -9999 -9999 -9999 -9999 -9999 -9999 -9999 -9999 -9999 -9999 -9999 -9999 -9999 -9999 -9999 -9999 -9999 -9999 -9999 -9999 -9999 -9999 -9999 -9999 -9999 -9999 -9999 -9999 -9999 -9999 -9999 -9999 -9999 -9999 -9999 -9999 -9999
-9999 -9999 -9999 -9999 -9999 -9999 -9999 -9999 -9999 -9999 -9999 -9999 -9999 -9999 -9999 -9999 -9999 -9999 -9999 -9999 -9999 -9999 -9999 -9999 -9999 -9999 -9999 -9999 -9999 -9999 -9999 -9999 -9999 -9999 -9999 -9999 -9999 -9999 -9999 -9999 -9999 -9999 -9999 -9999 -9999 -9999 -9999 -9999 -9999 -9999 -9999 -9999 -9999 -9999 -9999 -9999 -9999 -9999 -9999 -9999 -9999 -9999 -9999 -9999 -9999 -9999 -9999 -9999 -9999 -9999 -9999 -9999 -9999 -9999 -9999 -9999 -9999 -9999 -9999 -9999 -9999 -9999 -9999 -9999 -9999 -9999 -9999 -9999 -9999 -9999 -9999 -9999 -9999 -9999 -9999 -9999 -9999 -9999 -9999 -9999 -9999 -9999 -9999 -9999 -9999 -9999 -9999 -9999 -9999 -9999 -9999 -9999 -9999 -9999 -9999 -9999 -9999 -9999 -9999 -9999 -9999 -9999 -9999 -9999 -9999 -9999 -9999 -9999 -9999 -9999 -9999 -9999 -9999 -9999 -9999 -9999 -9999 -9999 -9999 -9999 -9999 -9999 -9999 -9999 -9999 -9999 -9999 -9999 -9999 -9999 -9999 -9999 -9999 -9999 -9999 -9999 -9999 -9999 -9999 -9999 -9999 -9999 -9999 -9999 -9999 -9999 -9999 -9999 -9999 -9999 -9999 -9999 -9999 -9999 -9999 -9999 -9999 -9999 -9999 -9999 -9999 -9999 -9999 -9999 -9999 -9999 -9999 -9999 -9999 -9999 -9999 -9999 -9999 -9999 -9999 -9999 -9999 -9999 -9999 -9999 -9999 -9999 -9999 -9999 7.75357E-1 -9999 -9999 7.66093E-1 7.61523E-1 7.61202E-1 7.59484E-1 7.53843E-1 7.52111E-1 7.48358E-1 7.43311E-1 7.47448E-1 -9999 -9999 -9999 -9999 -9999 -9999 -9999 -9999 -9999 -9999 -9999 -9999 -9999 -9999 -9999 -9999 -9999 -9999 -9999 -9999 -9999 -9999 -9999 -9999 -9999 -9999 -9999 -9999 -9999 -9999 -9999 -9999 -9999 -9999 -9999 -9999 -9999 -9999 -9999 -9999 -9999 -9999 -9999 -9999 -9999 -9999 -9999 -9999
-9999 -9999 -9999 -9999 -9999 -9999 -9999 -9999 -9999 -9999 -9999 -9999 -9999 -9999 -9999 -9999 -9999 -9999 -9999 -9999 -9999 -9999 -9999 -9999 -9999 -9999 -9999 -9999 -9999 -9999 -9999 -9999 -9999 -9999 -9999 -9999 -9999 -9999 -9999 -9999 -9999 -9999 -9999 -9999 -9999 -9999 -9999 -9999 -9999 -9999 -9999 -9999 -9999 -9999 -9999 -9999 -9999 -9999 -9999 -9999 -9999 -9999 -9999 -9999 -9999 -9999 -9999 -9999 -9999 -9999 -9999 -9999 -9999 -9999 -9999 -9999 -9999 -9999 -9999 -9999 -9999 -9999 -9999 -9999 -9999 -9999 -9999 -9999 -9999 -9999 -9999 -9999 -9999 -9999 -9999 -9999 -9999 -9999 -9999 -9999 -9999 -9999 -9999 -9999 -9999 -9999 -9999 -9999 -9999 -9999 -9999 -9999 -9999 -9999 -9999 -9999 -9999 -9999 -9999 -9999 -9999 -9999 -9999 -9999 -9999 -9999 -9999 -9999 -9999 -9999 -9999 -9999 -9999 -9999 -9999 -9999 -9999 -9999 -9999 -9999 -9999 -9999 -9999 -9999 -9999 -9999 -9999 -9999 -9999 -9999 -9999 -9999 -9999 -9999 -9999 -9999 -9999 -9999 -9999 -9999 -9999 -9999 -9999 -9999 -9999 -9999 -9999 -9999 -9999 -9999 -9999 -9999 -9999 -9999 -9999 -9999 -9999 -9999 -9999 -9999 -9999 -9999 -9999 -9999 -9999 -9999 -9999 -9999 -9999 -9999 -9999 -9999 -9999 -9999 -9999 -9999 -9999 -9999 -9999 -9999 -9999 -9999 -9999 7.89779E-1 7.86282E-1 7.79169E-1 7.72406E-1 7.70243E-1 7.6361E-1 7.64034E-1 7.45799E-1 7.32385E-1 7.31008E-1 7.20207E-1 7.25411E-1 7.21393E-1 7.36416E-1 -9999 -9999 -9999 -9999 -9999 -9999 -9999 -9999 -9999 -9999 -9999 -9999 -9999 -9999 -9999 -9999 -9999 -9999 -9999 -9999 -9999 -9999 -9999 -9999 -9999 -9999 -9999 -9999 -9999 -9999 -9999 -9999 -9999 -9999 -9999 -9999 -9999 -9999 -9999 -9999 -9999 -9999 -9999 -9999 -9999 -9999 -9999
-9999 -9999 -9999 -9999 -9999 -9999 -9999 -9999 -9999 -9999 -9999 -9999 -9999 -9999 -9999 -9999 -9999 -9999 -9999 -9999 -9999 -9999 -9999 -9999 -9999 -9999 -9999 -9999 -9999 -9999 -9999 -9999 -9999 -9999 -9999 -9999 -9999 -9999 -9999 -9999 -9999 -9999 -9999 -9999 -9999 -9999 -9999 -9999 -9999 -9999 -9999 -9999 -9999 -9999 -9999 -9999 -9999 -9999 -9999 -9999 -9999 -9999 -9999 -9999 -9999 -9999 -9999 -9999 -9999 -9999 -9999 -9999 -9999 -9999 -9999 -9999 -9999 -9999 -9999 -9999 -9999 -9999 -9999 -9999 -9999 -9999 -9999 -9999 -9999 -9999 -9999 -9999 -9999 -9999 -9999 -9999 -9999 -9999 -9999 -9999 -9999 -9999 -9999 -9999 -9999 -9999 -9999 -9999 -9999 -9999 -9999 -9999 -9999 -9999 -9999 -9999 -9999 -9999 -9999 -9999 -9999 -9999 -9999 -9999 -9999 -9999 -9999 -9999 -9999 -9999 -9999 -9999 -9999 -9999 -9999 -9999 -9999 -9999 -9999 -9999 -9999 -9999 -9999 -9999 -9999 -9999 -9999 -9999 -9999 -9999 -9999 -9999 -9999 -9999 -9999 -9999 -9999 -9999 -9999 -9999 -9999 -9999 -9999 -9999 -9999 -9999 -9999 -9999 -9999 -9999 -9999 -9999 -9999 -9999 -9999 -9999 -9999 -9999 -9999 -9999 -9999 -9999 -9999 -9999 -9999 -9999 -9999 -9999 -9999 -9999 -9999 -9999 -9999 -9999 -9999 -9999 -9999 -9999 -9999 -9999 -9999 7.9015E-1 7.89433E-1 7.87763E-1 7.81692E-1 7.74697E-1 7.56619E-1 7.39629E-1 7.34261E-1 7.41337E-1 7.3184E-1 7.18446E-1 7.18575E-1 7.08693E-1 7.12097E-1 6.8742E-1 6.96223E-1 7.17359E-1 7.25973E-1 -9999 -9999 -9999 -9999 -9999 -9999 -9999 -9999 -9999 -9999 -9999 -9999 -9999 -9999 -9999 -9999 -9999 -9999 -9999 -9999 -9999 -9999 -9999 -9999 -9999 -9999 -9999 -9999 -9999 -9999 -9999 -9999 -9999 -9999 -9999 -9999 -9999 -9999 -9999 -9999 -9999 -9999 -9999 -9999 -9999
-9999 -9999 -9999 -9999 -9999 -9999 -9999 -9999 -9999 -9999 -9999 -9999 -9999 -9999 -9999 -9999 -9999 -9999 -9999 -9999 -9999 -9999 -9999 -9999 -9999 -9999 -9999 -9999 -9999 -9999 -9999 -9999 -9999 -9999 -9999 -9999 -9999 -9999 -9999 -9999 -9999 -9999 -9999 -9999 -9999 -9999 -9999 -9999 -9999 -9999 -9999 -9999 -9999 -9999 -9999 -9999 -9999 -9999 -9999 -9999 -9999 -9999 -9999 -9999 -9999 -9999 -9999 -9999 -9999 -9999 -9999 -9999 -9999 -9999 -9999 -9999 -9999 -9999 -9999 -9999 -9999 -9999 -9999 -9999 -9999 -9999 -9999 -9999 -9999 -9999 -9999 -9999 -9999 -9999 -9999 -9999 -9999 -9999 -9999 -9999 -9999 -9999 -9999 -9999 -9999 -9999 -9999 -9999 -9999 -9999 -9999 -9999 -9999 -9999 -9999 -9999 -9999 -9999 -9999 -9999 -9999 -9999 -9999 -9999 -9999 -9999 -9999 -9999 -9999 -9999 -9999 -9999 -9999 -9999 -9999 -9999 -9999 -9999 -9999 -9999 -9999 -9999 -9999 -9999 -9999 -9999 -9999 -9999 -9999 -9999 -9999 -9999 -9999 -9999 -9999 -9999 -9999 -9999 -9999 -9999 -9999 -9999 -9999 -9999 -9999 -9999 -9999 -9999 -9999 -9999 -9999 -9999 -9999 -9999 -9999 -9999 -9999 -9999 -9999 -9999 -9999 -9999 -9999 -9999 -9999 -9999 -9999 -9999 -9999 -9999 -9999 -9999 -9999 -9999 -9999 -9999 -9999 -9999 -9999 -9999 7.9015E-1 7.90049E-1 7.85489E-1 7.87092E-1 7.82615E-1 7.65616E-1 7.43917E-1 7.15806E-1 7.07098E-1 7.07952E-1 7.15337E-1 6.9636E-1 6.89718E-1 6.86811E-1 6.90485E-1 6.77358E-1 6.71017E-1 6.62497E-1 6.94261E-1 7.18885E-1 -9999 -9999 -9999 -9999 -9999 -9999 -9999 -9999 -9999 -9999 -9999 -9999 -9999 -9999 -9999 -9999 -9999 -9999 -9999 -9999 -9999 -9999 -9999 -9999 -9999 -9999 -9999 -9999 -9999 -9999 -9999 -9999 -9999 -9999 -9999 -9999 -9999 -9999 -9999 -9999 -9999 -9999 -9999 -9999
-9999 -9999 -9999 -9999 -9999 -9999 -9999 -9999 -9999 -9999 -9999 -9999 -9999 -9999 -9999 -9999 -9999 -9999 -9999 -9999 -9999 -9999 -9999 -9999 -9999 -9999 -9999 -9999 -9999 -9999 -9999 -9999 -9999 -9999 -9999 -9999 -9999 -9999 -9999 -9999 -9999 -9999 -9999 -9999 -9999 -9999 -9999 -9999 -9999 -9999 -9999 -9999 -9999 -9999 -9999 -9999 -9999 -9999 -9999 -9999 -9999 -9999 -9999 -9999 -9999 -9999 -9999 -9999 -9999 -9999 -9999 -9999 -9999 -9999 -9999 -9999 -9999 -9999 -9999 -9999 -9999 -9999 -9999 -9999 -9999 -9999 -9999 -9999 -9999 -9999 -9999 -9999 -9999 -9999 -9999 -9999 -9999 -9999 -9999 -9999 -9999 -9999 -9999 -9999 -9999 -9999 -9999 -9999 -9999 -9999 -9999 -9999 -9999 -9999 -9999 -9999 -9999 -9999 -9999 -9999 -9999 -9999 -9999 -9999 -9999 -9999 -9999 -9999 -9999 -9999 -9999 -9999 -9999 -9999 -9999 -9999 -9999 -9999 -9999 -9999 -9999 -9999 -9999 -9999 -9999 -9999 -9999 -9999 -9999 -9999 -9999 -9999 -9999 -9999 -9999 -9999 -9999 -9999 -9999 -9999 -9999 -9999 -9999 -9999 -9999 -9999 -9999 -9999 -9999 -9999 -9999 -9999 -9999 -9999 -9999 -9999 -9999 -9999 -9999 -9999 -9999 -9999 -9999 -9999 -9999 -9999 -9999 -9999 -9999 -9999 -9999 -9999 -9999 -9999 -9999 -9999 -9999 -9999 -9999 -9999 7.9015E-1 7.92665E-1 7.84314E-1 7.78783E-1 7.71276E-1 7.64875E-1 7.31935E-1 6.98215E-1 6.61408E-1 6.60219E-1 6.9236E-1 6.74755E-1 6.58511E-1 6.55989E-1 6.61299E-1 6.44197E-1 6.23958E-1 6.23832E-1 6.23543E-1 7.14408E-1 -9999 -9999 -9999 -9999 -9999 -9999 -9999 -9999 -9999 -9999 -9999 -9999 -9999 -9999 -9999 -9999 -9999 -9999 -9999 -9999 -9999 -9999 -9999 -9999 -9999 -9999 -9999 -9999 -9999 -9999 -9999 -9999 -9999 -9999 -9999 -9999 -9999 -9999 -9999 -9999 -9999 -9999 -9999 -9999
-9999 -9999 -9999 -9999 -9999 -9999 -9999 -9999 -9999 -9999 -9999 -9999 -9999 -9999 -9999 -9999 -9999 -9999 -9999 -9999 -9999 -9999 -9999 -9999 -9999 -9999 -9999 -9999 -9999 -9999 -9999 -9999 -9999 -9999 -9999 -9999 -9999 -9999 -9999 -9999 -9999 -9999 -9999 -9999 -9999 -9999 -9999 -9999 -9999 -9999 -9999 -9999 -9999 -9999 -9999 -9999 -9999 -9999 -9999 -9999 -9999 -9999 -9999 -9999 -9999 -9999 -9999 -9999 -9999 -9999 -9999 -9999 -9999 -9999 -9999 -9999 -9999 -9999 -9999 -9999 -9999 -9999 -9999 -9999 -9999 -9999 -9999 -9999 -9999 -9999 -9999 -9999 -9999 -9999 -9999 -9999 -9999 -9999 -9999 -9999 -9999 -9999 -9999 -9999 -9999 -9999 -9999 -9999 -9999 -9999 -9999 -9999 -9999 -9999 -9999 -9999 -9999 -9999 -9999 -9999 -9999 -9999 -9999 -9999 -9999 -9999 -9999 -9999 -9999 -9999 -9999 -9999 -9999 -9999 -9999 -9999 -9999 -9999 -9999 -9999 -9999 -9999 -9999 -9999 -9999 -9999 -9999 -9999 -9999 -9999 -9999 -9999 -9999 -9999 -9999 -9999 -9999 -9999 -9999 -9999 -9999 -9999 -9999 -9999 -9999 -9999 -9999 -9999 -9999 -9999 -9999 -9999 -9999 -9999 -9999 -9999 -9999 -9999 -9999 -9999 -9999 -9999 -9999 -9999 -9999 -9999 -9999 -9999 -9999 -9999 -9999 -9999 -9999 -9999 -9999 -9999 -9999 7.9015E-1 7.9015E-1 7.9015E-1 7.88058E-1 7.83916E-1 7.69505E-1 7.60708E-1 7.60815E-1 7.44906E-1 7.18534E-1 6.81686E-1 6.15846E-1 6.25579E-1 6.68779E-1 6.36972E-1 6.10548E-1 6.09707E-1 6.45411E-1 6.0297E-1 5.64879E-1 5.65905E-1 5.94774E-1 6.73753E-1 -9999 -9999 -9999 -9999 -9999 -9999 -9999 -9999 -9999 -9999 -9999 -9999 -9999 -9999 -9999 -9999 -9999 -9999 -9999 -9999 -9999 -9999 -9999 -9999 -9999 -9999 -9999 -9999 -9999 -9999 -9999 -9999 -9999 -9999 -9999 -9999 -9999 -9999 -9999 -9999 -9999 -9999 -9999 -9999
-9999 -9999 -9999 -9999 -9999 -9999 -9999 -9999 -9999 -9999 -9999 -9999 -9999 -9999 -9999 -9999 -9999 -9999 -9999 -9999 -9999 -9999 -9999 -9999 -9999 -9999 -9999 -9999 -9999 -9999 -9999 -9999 -9999 -9999 -9999 -9999 -9999 -9999 -9999 -9999 -9999 -9999 -9999 -9999 -9999 -9999 -9999 -9999 -9999 -9999 -9999 -9999 -9999 -9999 -9999 -9999 -9999 -9999 -9999 -9999 -9999 -9999 -9999 -9999 -9999 -9999 -9999 -9999 -9999 -9999 -9999 -9999 -9999 -9999 -9999 -9999 -9999 -9999 -9999 -9999 -9999 -9999 -9999 -9999 -9999 -9999 -9999 -9999 -9999 -9999 -9999 -9999 -9999 -9999 -9999 -9999 -9999 -9999 -9999 -9999 -9999 -9999 -9999 -9999 -9999 -9999 -9999 -9999 -9999 -9999 -9999 -9999 -9999 -9999 -9999 -9999 -9999 -9999 -9999 -9999 -9999 -9999 -9999 -9999 -9999 -9999 -9999 -9999 -9999 -9999 -9999 -9999 -9999 -9999 -9999 -9999 -9999 -9999 -9999 -9999 -9999 -9999 -9999 -9999 -9999 -9999 -9999 -9999 -9999 -9999 -9999 -9999 -9999 -9999 -9999 -9999 -9999 -9999 -9999 -9999 -9999 -9999 -9999 -9999 -9999 -9999 -9999 -9999 -9999 -9999 -9999 -9999 -9999 -9999 -9999 -9999 -9999 -9999 -9999 -9999 -9999 -9999 -9999 -9999 -9999 -9999 -9999 -9999 -9999 -9999 -9999 -9999 -9999 -9999 -9999 -9999 8.01563E-1 8.01563E-1 8.0696E-1 8.05179E-1 7.91907E-1 7.76551E-1 7.64247E-1 7.63291E-1 7.59966E-1 7.45922E-1 7.06456E-1 6.73578E-1 5.88448E-1 5.79575E-1 6.29183E-1 6.23242E-1 5.67892E-1 5.91751E-1 6.30157E-1 5.74699E-1 5.88356E-1 6.19397E-1 6.3552E-1 6.88983E-1 -9999 -9999 -9999 -9999 -9999 -9999 -9999 -9999 -9999 -9999 -9999 -9999 -9999 -9999 -9999 -9999 -9999 -9999 -9999 -9999 -9999 -9999 -9999 -9999 -9999 -9999 -9999 -9999 -9999 -9999 -9999 -9999 -9999 -9999 -9999 -9999 -9999 -9999 -9999 -9999 -9999 -9999 -9999 -9999
-9999 -9999 -9999 -9999 -9999 -9999 -9999 -9999 -9999 -9999 -9999 -9999 -9999 -9999 -9999 -9999 -9999 -9999 -9999 -9999 -9999 -9999 -9999 -9999 -9999 -9999 -9999 -9999 -9999 -9999 -9999 -9999 -9999 -9999 -9999 -9999 -9999 -9999 -9999 -9999 -9999 -9999 -9999 -9999 -9999 -9999 -9999 -9999 -9999 -9999 -9999 -9999 -9999 -9999 -9999 -9999 -9999 -9999 -9999 -9999 -9999 -9999 -9999 -9999 -9999 -9999 -9999 -9999 -9999 -9999 -9999 -9999 -9999 -9999 -9999 -9999 -9999 -9999 -9999 -9999 -9999 -9999 -9999 -9999 -9999 -9999 -9999 -9999 -9999 -9999 -9999 -9999 -9999 -9999 -9999 -9999 -9999 -9999 -9999 -9999 -9999 -9999 -9999 -9999 -9999 -9999 -9999 -9999 -9999 -9999 -9999 -9999 -9999 -9999 -9999 -9999 -9999 -9999 -9999 -9999 -9999 -9999 -9999 -9999 -9999 -9999 -9999 -9999 -9999 -9999 -9999 -9999 -9999 -9999 -9999 -9999 -9999 -9999 -9999 -9999 -9999 -9999 -9999 -9999 -9999 -9999 -9999 -9999 -9999 -9999 -9999 -9999 -9999 -9999 -9999 -9999 -9999 -9999 -9999 -9999 -9999 -9999 -9999 -9999 -9999 -9999 -9999 -9999 -9999 -9999 -9999 -9999 -9999 -9999 -9999 -9999 -9999 -9999 -9999 -9999 -9999 -9999 -9999 -9999 -9999 -9999 -9999 -9999 -9999 -9999 -9999 -9999 -9999 -9999 -9999 -9999 8.01563E-1 8.01563E-1 8.0696E-1 8.03418E-1 7.90447E-1 7.70244E-1 7.52572E-1 7.51913E-1 7.44233E-1 7.4647E-1 7.02756E-1 6.4643E-1 5.92437E-1 5.43568E-1 5.74699E-1 5.26275E-1 5.17455E-1 5.7458E-1 5.9761E-1 5.99439E-1 6.05646E-1 6.61442E-1 7.02954E-1 7.35657E-1 7.40727E-1 7.52539E-1 -9999 -9999 -9999 -9999 -9999 -9999 -9999 -9999 -9999 -9999 -9999 -9999 -9999 -9999 -9999 -9999 -9999 -9999 -9999 -9999 -9999 -9999 -9999 -9999 -9999 -9999 -9999 -9999 -9999 -9999 -9999 -9999 -9999 -9999 -9999 -9999 -9999 -9999 -9999 -9999 -9999 -9999
-9999 -9999 -9999 -9999 -9999 -9999 -9999 -9999 -9999 -9999 -9999 -9999 -9999 -9999 -9999 -9999 -9999 -9999 -9999 -9999 -9999 -9999 -9999 -9999 -9999 -9999 -9999 -9999 -9999 -9999 -9999 -9999 -9999 -9999 -9999 -9999 -9999 -9999 -9999 -9999 -9999 -9999 -9999 -9999 -9999 -9999 -9999 -9999 -9999 -9999 -9999 -9999 -9999 -9999 -9999 -9999 -9999 -9999 -9999 -9999 -9999 -9999 -9999 -9999 -9999 -9999 -9999 -9999 -9999 -9999 -9999 -9999 -9999 -9999 -9999 -9999 -9999 -9999 -9999 -9999 -9999 -9999 -9999 -9999 -9999 -9999 -9999 -9999 -9999 -9999 -9999 -9999 -9999 -9999 -9999 -9999 -9999 -9999 -9999 -9999 -9999 -9999 -9999 -9999 -9999 -9999 -9999 -9999 -9999 -9999 -9999 -9999 -9999 -9999 -9999 -9999 -9999 -9999 -9999 -9999 -9999 -9999 -9999 -9999 -9999 -9999 -9999 -9999 -9999 -9999 -9999 -9999 -9999 -9999 -9999 -9999 -9999 -9999 -9999 -9999 -9999 -9999 -9999 -9999 -9999 -9999 -9999 -9999 -9999 -9999 -9999 -9999 -9999 -9999 -9999 -9999 -9999 -9999 -9999 -9999 -9999 -9999 -9999 -9999 -9999 -9999 -9999 -9999 -9999 -9999 -9999 -9999 -9999 -9999 -9999 -9999 -9999 -9999 -9999 -9999 -9999 -9999 -9999 -9999 -9999 -9999 -9999 -9999 -9999 -9999 -9999 -9999 -9999 -9999 -9999 -9999 8.01563E-1 8.0696E-1 8.06225E-1 7.9985E-1 7.82014E-1 7.694E-1 7.65086E-1 7.46135E-1 7.41862E-1 7.38225E-1 7.26788E-1 6.67535E-1 5.98656E-1 5.41215E-1 4.55908E-1 4.02085E-1 3.93617E-1 4.62543E-1 5.5297E-1 6.44895E-1 6.95146E-1 7.38077E-1 7.51279E-1 7.48266E-1 7.54102E-1 7.57256E-1 -9999 -9999 -9999 -9999 -9999 -9999 -9999 -9999 -9999 -9999 -9999 -9999 -9999 -9999 -9999 -9999 -9999 -9999 -9999 -9999 -9999 -9999 -9999 -9999 -9999 -9999 -9999 -9999 -9999 -9999 -9999 -9999 -9999 -9999 -9999 -9999 -9999 -9999 -9999 -9999 -9999 -9999
-9999 -9999 -9999 -9999 -9999 -9999 -9999 -9999 -9999 -9999 -9999 -9999 -9999 -9999 -9999 -9999 -9999 -9999 -9999 -9999 -9999 -9999 -9999 -9999 -9999 -9999 -9999 -9999 -9999 -9999 -9999 -9999 -9999 -9999 -9999 -9999 -9999 -9999 -9999 -9999 -9999 -9999 -9999 -9999 -9999 -9999 -9999 -9999 -9999 -9999 -9999 -9999 -9999 -9999 -9999 -9999 -9999 -9999 -9999 -9999 -9999 -9999 -9999 -9999 -9999 -9999 -9999 -9999 -9999 -9999 -9999 -9999 -9999 -9999 -9999 -9999 -9999 -9999 -9999 -9999 -9999 -9999 -9999 -9999 -9999 -9999 -9999 -9999 -9999 -9999 -9999 -9999 -9999 -9999 -9999 -9999 -9999 -9999 -9999 -9999 -9999 -9999 -9999 -9999 -9999 -9999 -9999 -9999 -9999 -9999 -9999 -9999 -9999 -9999 -9999 -9999 -9999 -9999 -9999 -9999 -9999 -9999 -9999 -9999 -9999 -9999 -9999 -9999 -9999 -9999 -9999 -9999 -9999 -9999 -9999 -9999 -9999 -9999 -9999 -9999 -9999 -9999 -9999 -9999 -9999 -9999 -9999 -9999 -9999 -9999 -9999 -9999 -9999 -9999 -9999 -9999 -9999 -9999 -9999 -9999 -9999 -9999 -9999 -9999 -9999 -9999 -9999 -9999 -9999 -9999 -9999 -9999 -9999 -9999 -9999 -9999 -9999 -9999 -9999 -9999 -9999 -9999 -9999 -9999 -9999 -9999 -9999 -9999 -9999 -9999 -9999 -9999 -9999 -9999 -9999 8.00019E-1 7.99012E-1 8.06225E-1 8.01292E-1 7.96266E-1 7.81503E-1 7.69077E-1 7.61555E-1 7.56047E-1 7.35359E-1 7.03103E-1 6.85326E-1 6.98916E-1 6.25932E-1 5.10608E-1 3.94296E-1 3.04326E-1 2.92841E-1 4.00695E-1 5.33064E-1 6.58147E-1 7.28864E-1 7.48317E-1 7.48295E-1 7.54676E-1 7.59228E-1 7.63403E-1 7.48789E-1 -9999 -9999 -9999 -9999 7.53853E-1 -9999 -9999 -9999 -9999 -9999 -9999 -9999 -9999 -9999 -9999 -9999 -9999 -9999 -9999 -9999 -9999 -9999 -9999 -9999 -9999 -9999 -9999 -9999 -9999 -9999 -9999 -9999 -9999 -9999 -9999 -9999 -9999 -9999 -9999 -9999 -9999
-9999 -9999 -9999 -9999 -9999 -9999 -9999 -9999 -9999 -9999 -9999 -9999 -9999 -9999 -9999 -9999 -9999 -9999 -9999 -9999 -9999 -9999 -9999 -9999 -9999 -9999 -9999 -9999 -9999 -9999 -9999 -9999 -9999 -9999 -9999 -9999 -9999 -9999 -9999 -9999 -9999 -9999 -9999 -9999 -9999 -9999 -9999 -9999 -9999 -9999 -9999 -9999 -9999 -9999 -9999 -9999 -9999 -9999 -9999 -9999 -9999 -9999 -9999 -9999 -9999 -9999 -9999 -9999 -9999 -9999 -9999 -9999 -9999 -9999 -9999 -9999 -9999 -9999 -9999 -9999 -9999 -9999 -9999 -9999 -9999 -9999 -9999 -9999 -9999 -9999 -9999 -9999 -9999 -9999 -9999 -9999 -9999 -9999 -9999 -9999 -9999 -9999 -9999 -9999 -9999 -9999 -9999 -9999 -9999 -9999 -9999 -9999 -9999 -9999 -9999 -9999 -9999 -9999 -9999 -9999 -9999 -9999 -9999 -9999 -9999 -9999 -9999 -9999 -9999 -9999 -9999 -9999 -9999 -9999 -9999 -9999 -9999 -9999 -9999 -9999 -9999 -9999 -9999 -9999 -9999 -9999 -9999 -9999 -9999 -9999 -9999 -9999 -9999 -9999 -9999 -9999 -9999 -9999 -9999 -9999 -9999 -9999 -9999 -9999 -9999 -9999 -9999 -9999 -9999 -9999 -9999 -9999 -9999 -9999 -9999 -9999 -9999 -9999 -9999 -9999 -9999 -9999 -9999 -9999 -9999 -9999 -9999 -9999 -9999 -9999 -9999 -9999 -9999 -9999 8.00604E-1 8.09353E-1 8.14429E-1 8.14904E-1 8.11784E-1 8.06958E-1 7.97027E-1 7.84404E-1 7.71775E-1 7.66219E-1 7.53418E-1 6.9316E-1 6.51361E-1 6.35673E-1 5.77632E-1 4.84077E-1 3.31536E-1 2.53305E-1 3.18634E-1 4.75051E-1 6.0216E-1 6.85332E-1 7.03098E-1 7.05552E-1 7.08238E-1 7.35459E-1 7.46648E-1 7.49182E-1 7.56309E-1 7.55952E-1 -9999 7.47012E-1 7.45562E-1 7.47902E-1 -9999 -9999 -9999 -9999 -9999 -9999 -9999 -9999 -9999 -9999 -9999 -9999 -9999 -9999 -9999 -9999 -9999 -9999 -9999 -9999 -9999 -9999 -9999 -9999 -9999 -9999 -9999 -9999 -9999 -9999 -9999 -9999 -9999 -9999 -9999 -9999
-9999 -9999 -9999 -9999 -9999 -9999 -9999 -9999 -9999 -9999 -9999 -9999 -9999 -9999 -9999 -9999 -9999 -9999 -9999 -9999 -9999 -9999 -9999 -9999 -9999 -9999 -9999 -9999 -9999 -9999 -9999 -9999 -9999 -9999 -9999 -9999 -9999 -9999 -9999 -9999 -9999 -9999 -9999 -9999 -9999 -9999 -9999 -9999 -9999 -9999 -9999 -9999 -9999 -9999 -9999 -9999 -9999 -9999 -9999 -9999 -9999 -9999 -9999 -9999 -9999 -9999 -9999 -9999 -9999 -9999 -9999 -9999 -9999 -9999 -9999 -9999 -9999 -9999 -9999 -9999 -9999 -9999 -9999 -9999 -9999 -9999 -9999 -9999 -9999 -9999 -9999 -9999 -9999 -9999 -9999 -9999 -9999 -9999 -9999 -9999 -9999 -9999 -9999 -9999 -9999 -9999 -9999 -9999 -9999 -9999 -9999 -9999 -9999 -9999 -9999 -9999 -9999 -9999 -9999 -9999 -9999 -9999 -9999 -9999 -9999 -9999 -9999 -9999 -9999 -9999 -9999 -9999 -9999 -9999 -9999 -9999 -9999 -9999 -9999 -9999 -9999 -9999 -9999 -9999 -9999 -9999 -9999 -9999 -9999 -9999 -9999 -9999 -9999 -9999 -9999 -9999 -9999 -9999 -9999 -9999 -9999 -9999 -9999 -9999 -9999 -9999 -9999 -9999 -9999 -9999 -9999 -9999 -9999 -9999 -9999 -9999 -9999 -9999 -9999 -9999 -9999 -9999 -9999 -9999 -9999 -9999 -9999 -9999 -9999 -9999 -9999 -9999 -9999 8.1024E-1 8.08383E-1 8.13875E-1 8.13558E-1 8.08929E-1 8.04954E-1 8.0204E-1 7.9192E-1 7.86719E-1 7.76035E-1 7.64976E-1 7.23477E-1 6.85853E-1 6.34602E-1 5.51699E-1 4.604E-1 4.09599E-1 3.25426E-1 3.92783E-1 4.40635E-1 5.2395E-1 6.07217E-1 6.44895E-1 6.03687E-1 6.13255E-1 6.30867E-1 6.76747E-1 7.10798E-1 7.33966E-1 7.31649E-1 7.36923E-1 7.32065E-1 7.42819E-1 7.57197E-1 -9999 -9999 -9999 -9999 -9999 -9999 -9999 -9999 -9999 -9999 -9999 -9999 -9999 -9999 -9999 -9999 -9999 -9999 -9999 -9999 -9999 -9999 -9999 -9999 -9999 -9999 -9999 -9999 -9999 -9999 -9999 -9999 -9999 -9999 -9999 -9999 -9999
-9999 -9999 -9999 -9999 -9999 -9999 -9999 -9999 -9999 -9999 -9999 -9999 -9999 -9999 -9999 -9999 -9999 -9999 -9999 -9999 -9999 -9999 -9999 -9999 -9999 -9999 -9999 -9999 -9999 -9999 -9999 -9999 -9999 -9999 -9999 -9999 -9999 -9999 -9999 -9999 -9999 -9999 -9999 -9999 -9999 -9999 -9999 -9999 -9999 -9999 -9999 -9999 -9999 -9999 -9999 -9999 -9999 -9999 -9999 -9999 -9999 -9999 -9999 -9999 -9999 -9999 -9999 -9999 -9999 -9999 -9999 -9999 -9999 -9999 -9999 -9999 -9999 -9999 -9999 -9999 -9999 -9999 -9999 -9999 -9999 -9999 -9999 -9999 -9999 -9999 -9999 -9999 -9999 -9999 -9999 -9999 -9999 -9999 -9999 -9999 -9999 -9999 -9999 -9999 -9999 -9999 -9999 -9999 -9999 -9999 -9999 -9999 -9999 -9999 -9999 -9999 -9999 -9999 -9999 -9999 -9999 -9999 -9999 -9999 -9999 -9999 -9999 -9999 -9999 -9999 -9999 -9999 -9999 -9999 -9999 -9999 -9999 -9999 -9999 -9999 -9999 -9999 -9999 -9999 -9999 -9999 -9999 -9999 -9999 -9999 -9999 -9999 -9999 -9999 -9999 -9999 -9999 -9999 -9999 -9999 -9999 -9999 -9999 -9999 -9999 -9999 -9999 -9999 -9999 -9999 -9999 -9999 -9999 -9999 -9999 -9999 -9999 -9999 -9999 -9999 -9999 -9999 -9999 -9999 -9999 -9999 -9999 -9999 -9999 -9999 -9999 -9999 8.09595E-1 8.06267E-1 8.04627E-1 8.10604E-1 8.10524E-1 5.75904E-1 5.90183E-1 7.99745E-1 7.94518E-1 7.88494E-1 7.8138E-1 7.52302E-1 6.72729E-1 5.64195E-1 4.96601E-1 4.1889E-1 3.53049E-1 3.03315E-1 3.80187E-1 4.92702E-1 5.81343E-1 6.18131E-1 6.51887E-1 6.05527E-1 5.42596E-1 5.10845E-1 5.68389E-1 6.17602E-1 6.62794E-1 7.07284E-1 6.92163E-1 6.87879E-1 6.82913E-1 7.0162E-1 7.44525E-1 -9999 -9999 -9999 -9999 -9999 -9999 -9999 -9999 -9999 -9999 7.53087E-1 7.50779E-1 -9999 -9999 -9999 -9999 -9999 -9999 -9999 -9999 -9999 -9999 -9999 -9999 -9999 -9999 -9999 -9999 -9999 -9999 -9999 -9999 -9999 -9999 -9999 -9999 -9999
-9999 -9999 -9999 -9999 -9999 -9999 -9999 -9999 -9999 -9999 -9999 -9999 -9999 -9999 -9999 -9999 -9999 -9999 -9999 -9999 -9999 -9999 -9999 -9999 -9999 -9999 -9999 -9999 -9999 -9999 -9999 -9999 -9999 -9999 -9999 -9999 -9999 -9999 -9999 -9999 -9999 -9999 -9999 -9999 -9999 -9999 -9999 -9999 -9999 -9999 -9999 -9999 -9999 -9999 -9999 -9999 -9999 -9999 -9999 -9999 -9999 -9999 -9999 -9999 -9999 -9999 -9999 -9999 -9999 -9999 -9999 -9999 -9999 -9999 -9999 -9999 -9999 -9999 -9999 -9999 -9999 -9999 -9999 -9999 -9999 -9999 -9999 -9999 -9999 -9999 -9999 -9999 -9999 -9999 -9999 -9999 -9999 -9999 -9999 -9999 -9999 -9999 -9999 -9999 -9999 -9999 -9999 -9999 -9999 -9999 -9999 -9999 -9999 -9999 -9999 -9999 -9999 -9999 -9999 -9999 -9999 -9999 -9999 -9999 -9999 -9999 -9999 -9999 -9999 -9999 -9999 -9999 -9999 -9999 -9999 -9999 -9999 -9999 -9999 -9999 -9999 -9999 -9999 -9999 -9999 -9999 -9999 -9999 -9999 -9999 -9999 -9999 -9999 -9999 -9999 -9999 -9999 -9999 -9999 -9999 -9999 -9999 -9999 -9999 -9999 -9999 -9999 -9999 -9999 -9999 -9999 -9999 -9999 -9999 -9999 -9999 -9999 -9999 -9999 -9999 -9999 -9999 -9999 -9999 -9999 -9999 -9999 -9999 -9999 -9999 -9999 -9999 8.05776E-1 7.97343E-1 7.88741E-1 5.28325E-1 5.4619E-1 5.57079E-1 5.9804E-1 6.24089E-1 6.36678E-1 7.85091E-1 7.70553E-1 7.1213E-1 6.11603E-1 4.8172E-1 3.58845E-1 3.26073E-1 2.78029E-1 2.97876E-1 4.26742E-1 4.91082E-1 5.59365E-1 5.88482E-1 5.89636E-1 4.94911E-1 4.43115E-1 4.77412E-1 5.14707E-1 5.18376E-1 6.21918E-1 6.47208E-1 6.1788E-1 5.90389E-1 6.13711E-1 6.92687E-1 7.26164E-1 -9999 -9999 -9999 -9999 -9999 -9999 -9999 -9999 -9999 -9999 -9999 -9999 -9999 -9999 -9999 -9999 -9999 -9999 -9999 -9999 -9999 -9999 -9999 -9999 -9999 -9999 -9999 -9999 -9999 -9999 -9999 -9999 -9999 -9999 -9999 -9999 -9999
-9999 -9999 -9999 -9999 -9999 -9999 -9999 -9999 -9999 -9999 -9999 -9999 -9999 -9999 -9999 -9999 -9999 -9999 -9999 -9999 -9999 -9999 -9999 -9999 -9999 -9999 -9999 -9999 -9999 -9999 -9999 -9999 -9999 -9999 -9999 -9999 -9999 -9999 -9999 -9999 -9999 -9999 -9999 -9999 -9999 -9999 -9999 -9999 -9999 -9999 -9999 -9999 -9999 -9999 -9999 -9999 -9999 -9999 -9999 -9999 -9999 -9999 -9999 -9999 -9999 -9999 -9999 -9999 -9999 -9999 -9999 -9999 -9999 -9999 -9999 -9999 -9999 -9999 -9999 -9999 -9999 -9999 -9999 -9999 -9999 -9999 -9999 -9999 -9999 -9999 -9999 -9999 -9999 -9999 -9999 -9999 -9999 -9999 -9999 -9999 -9999 -9999 -9999 -9999 -9999 -9999 -9999 -9999 -9999 -9999 -9999 -9999 -9999 -9999 -9999 -9999 -9999 -9999 -9999 -9999 -9999 -9999 -9999 -9999 -9999 -9999 -9999 -9999 -9999 -9999 -9999 -9999 -9999 -9999 -9999 -9999 -9999 -9999 -9999 -9999 -9999 -9999 -9999 -9999 -9999 -9999 -9999 -9999 -9999 -9999 -9999 -9999 -9999 -9999 -9999 -9999 -9999 -9999 -9999 -9999 -9999 -9999 -9999 -9999 -9999 -9999 -9999 -9999 -9999 -9999 -9999 -9999 -9999 -9999 -9999 -9999 -9999 -9999 -9999 -9999 -9999 -9999 -9999 -9999 -9999 -9999 -9999 -9999 -9999 -9999 -9999 -9999 -9999 7.80953E-1 4.87852E-1 5.01624E-1 5.33315E-1 5.44255E-1 5.71284E-1 5.98543E-1 6.60233E-1 6.91987E-1 7.28223E-1 5.58486E-1 4.76095E-1 3.7528E-1 2.88665E-1 5.5446E-1 3.69533E-1 3.35114E-1 3.39207E-1 4.20113E-1 4.65323E-1 5.36139E-1 4.70163E-1 3.64754E-1 3.0672E-1 3.86642E-1 4.74486E-1 5.27523E-1 6.05857E-1 6.18028E-1 6.16361E-1 5.66666E-1 5.42329E-1 6.33084E-1 7.15399E-1 7.27801E-1 7.43381E-1 -9999 -9999 -9999 -9999 -9999 -9999 -9999 -9999 -9999 -9999 -9999 -9999 -9999 -9999 -9999 -9999 -9999 -9999 -9999 -9999 -9999 -9999 -9999 -9999 -9999 -9999 -9999 -9999 -9999 -9999 -9999 -9999 -9999 -9999 -9999
-9999 -9999 -9999 -9999 -9999 -9999 -9999 -9999 -9999 -9999 -9999 -9999 -9999 -9999 -9999 -9999 -9999 -9999 -9999 -9999 -9999 -9999 -9999 -9999 -9999 -9999 -9999 -9999 -9999 -9999 -9999 -9999 -9999 -9999 -9999 -9999 -9999 -9999 -9999 -9999 -9999 -9999 -9999 -9999 -9999 -9999 -9999 -9999 -9999 -9999 -9999 -9999 -9999 -9999 -9999 -9999 -9999 -9999 -9999 -9999 -9999 -9999 -9999 -9999 -9999 -9999 -9999 -9999 -9999 -9999 -9999 -9999 -9999 -9999 -9999 -9999 -9999 -9999 -9999 -9999 -9999 -9999 -9999 -9999 -9999 -9999 -9999 -9999 -9999 -9999 -9999 -9999 -9999 -9999 -9999 -9999 -9999 -9999 -9999 -9999 -9999 -9999 -9999 -9999 -9999 -9999 -9999 -9999 -9999 -9999 -9999 -9999 -9999 -9999 -9999 -9999 -9999 -9999 -9999 -9999 -9999 -9999 -9999 -9999 -9999 -9999 -9999 -9999 -9999 -9999 -9999 -9999 -9999 -9999 -9999 -9999 -9999 -9999 -9999 -9999 -9999 -9999 -9999 -9999 -9999 -9999 -9999 -9999 -9999 -9999 -9999 -9999 -9999 -9999 -9999 -9999 -9999 -9999 -9999 -9999 -9999 -9999 -9999 -9999 -9999 -9999 -9999 -9999 -9999 -9999 -9999 -9999 -9999 -9999 -9999 -9999 -9999 -9999 -9999 -9999 -9999 -9999 -9999 -9999 -9999 -9999 -9999 -9999 -9999 -9999 -9999 -9999 7.96882E-1 7.82969E-1 -9999 4.83998E-1 4.97766E-1 5.04056E-1 5.34026E-1 6.08253E-1 7.91364E-1 8.14705E-1 7.96999E-1 7.51586E-1 6.44005E-1 5.9359E-1 5.55554E-1 6.61181E-1 6.45712E-1 3.38105E-1 2.53971E-1 3.28843E-1 3.70106E-1 4.35121E-1 4.04104E-1 3.33552E-1 3.52985E-1 3.95646E-1 4.79055E-1 5.24438E-1 5.61593E-1 5.94937E-1 6.57372E-1 6.47743E-1 6.47352E-1 6.93825E-1 6.7521E-1 6.80484E-1 7.06419E-1 7.22602E-1 7.38487E-1 -9999 -9999 -9999 -9999 7.54399E-1 -9999 -9999 -9999 -9999 -9999 -9999 -9999 -9999 -9999 -9999 -9999 -9999 -9999 -9999 -9999 -9999 -9999 -9999 -9999 -9999 -9999 -9999 -9999 -9999 -9999 -9999 -9999 -9999
-9999 -9999 -9999 -9999 -9999 -9999 -9999 -9999 -9999 -9999 -9999 -9999 -9999 -9999 -9999 -9999 -9999 -9999 -9999 -9999 -9999 -9999 -9999 -9999 -9999 -9999 -9999 -9999 -9999 -9999 -9999 -9999 -9999 -9999 -9999 -9999 -9999 -9999 -9999 -9999 -9999 -9999 -9999 -9999 -9999 -9999 -9999 -9999 -9999 -9999 -9999 -9999 -9999 -9999 -9999 -9999 -9999 -9999 -9999 -9999 -9999 -9999 -9999 -9999 -9999 -9999 -9999 -9999 -9999 -9999 -9999 -9999 -9999 -9999 -9999 -9999 -9999 -9999 -9999 -9999 -9999 -9999 -9999 -9999 -9999 -9999 -9999 -9999 -9999 -9999 -9999 -9999 -9999 -9999 -9999 -9999 -9999 -9999 -9999 -9999 -9999 -9999 -9999 -9999 -9999 -9999 -9999 -9999 -9999 -9999 -9999 -9999 -9999 -9999 -9999 -9999 -9999 -9999 -9999 -9999 -9999 -9999 -9999 -9999 -9999 -9999 -9999 -9999 -9999 -9999 -9999 -9999 -9999 -9999 -9999 -9999 -9999 -9999 -9999 -9999 -9999 -9999 -9999 -9999 -9999 -9999 -9999 -9999 -9999 -9999 -9999 -9999 -9999 -9999 -9999 -9999 -9999 -9999 -9999 -9999 -9999 -9999 -9999 -9999 -9999 -9999 -9999 -9999 -9999 -9999 -9999 -9999 -9999 -9999 -9999 -9999 -9999 -9999 -9999 -9999 -9999 -9999 -9999 -9999 -9999 -9999 -9999 -9999 -9999 -9999 -9999 8.03254E-1 7.96542E-1 7.98573E-1 8.03915E-1 8.00589E-1 5.00241E-1 4.77717E-1 5.01435E-1 5.87957E-1 7.76157E-1 8.0755E-1 8.09753E-1 7.70532E-1 7.8133E-1 7.47392E-1 7.06713E-1 7.66499E-1 7.69875E-1 6.85947E-1 3.97374E-1 3.85039E-1 3.92062E-1 3.63662E-1 3.38943E-1 3.52167E-1 3.67387E-1 4.29652E-1 5.01295E-1 5.71299E-1 5.87105E-1 6.22884E-1 6.84068E-1 6.97802E-1 6.79863E-1 6.67941E-1 6.7068E-1 6.67149E-1 6.79598E-1 6.96176E-1 7.15389E-1 7.39109E-1 7.42111E-1 7.56929E-1 7.64648E-1 7.62948E-1 7.59521E-1 -9999 -9999 -9999 -9999 -9999 -9999 -9999 -9999 -9999 -9999 -9999 -9999 -9999 -9999 -9999 -9999 -9999 -9999 -9999 -9999 -9999 -9999 -9999 -9999 -9999 -9999 -9999
-9999 -9999 -9999 -9999 -9999 -9999 -9999 -9999 -9999 -9999 -9999 -9999 -9999 -9999 -9999 -9999 -9999 -9999 -9999 -9999 -9999 -9999 -9999 -9999 -9999 -9999 -9999 -9999 -9999 -9999 -9999 -9999 -9999 -9999 -9999 -9999 -9999 -9999 -9999 -9999 -9999 -9999 -9999 -9999 -9999 -9999 -9999 -9999 -9999 -9999 -9999 -9999 -9999 -9999 -9999 -9999 -9999 -9999 -9999 -9999 -9999 -9999 -9999 -9999 -9999 -9999 -9999 -9999 -9999 -9999 -9999 -9999 -9999 -9999 -9999 -9999 -9999 -9999 -9999 -9999 -9999 -9999 -9999 -9999 -9999 -9999 -9999 -9999 -9999 -9999 -9999 -9999 -9999 -9999 -9999 -9999 -9999 -9999 -9999 -9999 -9999 -9999 -9999 -9999 -9999 -9999 -9999 -9999 -9999 -9999 -9999 -9999 -9999 -9999 -9999 -9999 -9999 -9999 -9999 -9999 -9999 -9999 -9999 -9999 -9999 -9999 -9999 -9999 -9999 -9999 -9999 -9999 -9999 -9999 -9999 -9999 -9999 -9999 -9999 -9999 -9999 -9999 -9999 -9999 -9999 -9999 -9999 -9999 -9999 -9999 -9999 -9999 -9999 -9999 -9999 -9999 -9999 -9999 -9999 -9999 -9999 -9999 -9999 -9999 -9999 -9999 -9999 -9999 -9999 -9999 -9999 -9999 -9999 -9999 -9999 -9999 -9999 -9999 -9999 -9999 -9999 -9999 -9999 -9999 -9999 -9999 -9999 -9999 -9999 8.14292E-1 8.04905E-1 8.00254E-1 8.15003E-1 8.26621E-1 8.23447E-1 8.13544E-1 8.26621E-1 5.16484E-1 4.88188E-1 5.73523E-1 8.00186E-1 8.14705E-1 8.14705E-1 8.14705E-1 8.21123E-1 7.77853E-1 7.71506E-1 7.52544E-1 7.52135E-1 7.79943E-1 7.58517E-1 7.10184E-1 6.5762E-1 6.25239E-1 3.81153E-1 3.97448E-1 4.73145E-1 5.01885E-1 5.68411E-1 6.0642E-1 6.15115E-1 6.24291E-1 5.99767E-1 6.0005E-1 5.93244E-1 5.90683E-1 6.41682E-1 7.00662E-1 6.98795E-1 6.75984E-1 6.93929E-1 7.19935E-1 7.39336E-1 7.52927E-1 7.58227E-1 7.54645E-1 7.52598E-1 7.429E-1 7.3823E-1 7.4612E-1 -9999 -9999 -9999 -9999 -9999 -9999 -9999 -9999 -9999 -9999 -9999 -9999 -9999 -9999 -9999 -9999 -9999 -9999 -9999 -9999 -9999 -9999 -9999 -9999
-9999 -9999 -9999 -9999 -9999 -9999 -9999 -9999 -9999 -9999 -9999 -9999 -9999 -9999 -9999 -9999 -9999 -9999 -9999 -9999 -9999 -9999 -9999 -9999 -9999 -9999 -9999 -9999 -9999 -9999 -9999 -9999 -9999 -9999 -9999 -9999 -9999 -9999 -9999 -9999 -9999 -9999 -9999 -9999 -9999 -9999 -9999 -9999 -9999 -9999 -9999 -9999 -9999 -9999 -9999 -9999 -9999 -9999 -9999 -9999 -9999 -9999 -9999 -9999 -9999 -9999 -9999 -9999 -9999 -9999 -9999 -9999 -9999 -9999 -9999 -9999 -9999 -9999 -9999 -9999 -9999 -9999 -9999 -9999 -9999 -9999 -9999 -9999 -9999 -9999 -9999 -9999 -9999 -9999 -9999 -9999 -9999 -9999 -9999 -9999 -9999 -9999 -9999 -9999 -9999 -9999 -9999 -9999 -9999 -9999 -9999 -9999 -9999 -9999 -9999 -9999 -9999 -9999 -9999 -9999 -9999 -9999 -9999 -9999 -9999 -9999 -9999 -9999 -9999 -9999 -9999 -9999 -9999 -9999 -9999 -9999 -9999 -9999 -9999 -9999 -9999 -9999 -9999 -9999 -9999 -9999 -9999 -9999 -9999 -9999 -9999 -9999 -9999 -9999 -9999 -9999 -9999 -9999 -9999 -9999 -9999 -9999 -9999 -9999 -9999 -9999 -9999 -9999 -9999 -9999 -9999 -9999 -9999 -9999 -9999 -9999 -9999 -9999 -9999 -9999 -9999 -9999 -9999 -9999 -9999 -9999 -9999 8.18759E-1 8.21E-1 8.19612E-1 8.13868E-1 8.03915E-1 8.26621E-1 7.77352E-1 7.37345E-1 7.17462E-1 6.27777E-1 5.75679E-1 5.07055E-1 5.63093E-1 7.60178E-1 7.92613E-1 7.51608E-1 7.24538E-1 7.51608E-1 7.76838E-1 7.88975E-1 8.07087E-1 7.49759E-1 7.86002E-1 7.86742E-1 7.75975E-1 7.65144E-1 7.19679E-1 6.53786E-1 4.06073E-1 5.09254E-1 5.54467E-1 5.48187E-1 5.16466E-1 5.09408E-1 5.37948E-1 5.68555E-1 6.13859E-1 6.21246E-1 6.20414E-1 6.65323E-1 7.15167E-1 7.24199E-1 7.15636E-1 7.20418E-1 7.12863E-1 7.3603E-1 7.55351E-1 7.50697E-1 7.51169E-1 7.39791E-1 7.21101E-1 7.37379E-1 7.4053E-1 7.3709E-1 -9999 -9999 -9999 -9999 -9999 -9999 -9999 -9999 -9999 -9999 -9999 -9999 -9999 -9999 -9999 -9999 -9999 -9999 -9999 -9999 -9999 -9999 -9999
-9999 -9999 -9999 -9999 -9999 -9999 -9999 -9999 -9999 -9999 -9999 -9999 -9999 -9999 -9999 -9999 -9999 -9999 -9999 -9999 -9999 -9999 -9999 -9999 -9999 -9999 -9999 -9999 -9999 -9999 -9999 -9999 -9999 -9999 -9999 -9999 -9999 -9999 -9999 -9999 -9999 -9999 -9999 -9999 -9999 -9999 -9999 -9999 -9999 -9999 -9999 -9999 -9999 -9999 -9999 -9999 -9999 -9999 -9999 -9999 -9999 -9999 -9999 -9999 -9999 -9999 -9999 -9999 -9999 -9999 -9999 -9999 -9999 -9999 -9999 -9999 -9999 -9999 -9999 -9999 -9999 -9999 -9999 -9999 -9999 -9999 -9999 -9999 -9999 -9999 -9999 -9999 -9999 -9999 -9999 -9999 -9999 -9999 -9999 -9999 -9999 -9999 -9999 -9999 -9999 -9999 -9999 -9999 -9999 -9999 -9999 -9999 -9999 -9999 -9999 -9999 -9999 -9999 -9999 -9999 -9999 -9999 -9999 -9999 -9999 -9999 -9999 -9999 -9999 -9999 -9999 -9999 -9999 -9999 -9999 -9999 -9999 -9999 -9999 -9999 -9999 -9999 -9999 -9999 -9999 -9999 -9999 -9999 -9999 -9999 -9999 -9999 -9999 -9999 -9999 -9999 -9999 -9999 -9999 -9999 -9999 -9999 -9999 -9999 -9999 -9999 -9999 -9999 -9999 -9999 -9999 -9999 -9999 -9999 -9999 -9999 -9999 -9999 -9999 -9999 -9999 -9999 -9999 -9999 -9999 8.1767E-1 8.21653E-1 8.21653E-1 8.22416E-1 8.25409E-1 8.26133E-1 8.16596E-1 8.21403E-1 7.268E-1 6.16341E-1 6.9722E-1 5.91858E-1 5.9696E-1 5.35526E-1 5.52312E-1 6.15201E-1 5.95638E-1 5.68209E-1 5.65125E-1 7.11749E-1 7.51608E-1 8.00186E-1 7.83301E-1 7.30985E-1 7.61888E-1 7.82112E-1 7.82653E-1 7.44287E-1 7.74228E-1 7.20817E-1 5.03888E-1 4.53917E-1 4.38474E-1 4.40941E-1 4.83448E-1 5.5403E-1 6.05992E-1 6.25948E-1 6.33503E-1 6.56731E-1 6.41276E-1 6.70159E-1 6.92548E-1 7.10927E-1 7.34673E-1 7.28881E-1 7.40262E-1 7.57647E-1 7.47486E-1 7.65334E-1 7.53168E-1 7.27931E-1 7.15749E-1 7.18974E-1 7.28384E-1 7.29864E-1 7.21474E-1 7.45897E-1 -9999 -9999 -9999 -9999 -9999 -9999 -9999 -9999 -9999 -9999 -9999 -9999 -9999 -9999 -9999 -9999 -9999 -9999 -9999 -9999 -9999
-9999 -9999 -9999 -9999 -9999 -9999 -9999 -9999 -9999 -9999 -9999 -9999 -9999 -9999 -9999 -9999 -9999 -9999 -9999 -9999 -9999 -9999 -9999 -9999 -9999 -9999 -9999 -9999 -9999 -9999 -9999 -9999 -9999 -9999 -9999 -9999 -9999 -9999 -9999 -9999 -9999 -9999 -9999 -9999 -9999 -9999 -9999 -9999 -9999 -9999 -9999 -9999 -9999 -9999 -9999 -9999 -9999 -9999 -9999 -9999 -9999 -9999 -9999 -9999 -9999 -9999 -9999 -9999 -9999 -9999 -9999 -9999 -9999 -9999 -9999 -9999 -9999 -9999 -9999 -9999 -9999 -9999 -9999 -9999 -9999 -9999 -9999 -9999 -9999 -9999 -9999 -9999 -9999 -9999 -9999 -9999 -9999 -9999 -9999 -9999 -9999 -9999 -9999 -9999 -9999 -9999 -9999 -9999 -9999 -9999 -9999 -9999 -9999 -9999 -9999 -9999 -9999 -9999 -9999 -9999 -9999 -9999 -9999 -9999 -9999 -9999 -9999 -9999 -9999 -9999 -9999 -9999 -9999 -9999 -9999 -9999 -9999 -9999 -9999 -9999 -9999 -9999 -9999 -9999 -9999 -9999 -9999 -9999 -9999 -9999 -9999 -9999 -9999 -9999 -9999 -9999 -9999 -9999 -9999 -9999 -9999 -9999 -9999 -9999 -9999 -9999 -9999 -9999 -9999 -9999 -9999 -9999 -9999 -9999 5.12818E-1 -9999 -9999 -9999 5.40512E-1 5.5456E-1 5.58692E-1 8.19612E-1 8.20692E-1 8.2123E-1 8.21653E-1 8.21653E-1 8.24302E-1 7.93711E-1 7.73424E-1 7.91095E-1 8.23957E-1 8.09147E-1 6.19218E-1 6.97542E-1 6.96064E-1 6.79971E-1 6.15231E-1 5.82374E-1 5.59166E-1 5.74266E-1 5.65897E-1 5.53355E-1 5.46459E-1 5.42299E-1 5.65768E-1 6.19218E-1 7.74442E-1 7.40147E-1 7.88644E-1 7.51042E-1 7.46084E-1 7.75486E-1 7.39145E-1 7.62375E-1 6.85942E-1 7.14043E-1 4.51994E-1 4.5757E-1 5.53131E-1 5.91079E-1 6.01586E-1 6.43559E-1 6.74943E-1 6.47188E-1 6.73649E-1 6.73018E-1 6.69235E-1 6.96433E-1 7.04345E-1 7.19814E-1 7.33167E-1 7.40705E-1 7.55564E-1 7.67229E-1 7.54349E-1 7.5119E-1 7.32929E-1 7.12501E-1 7.04705E-1 7.14789E-1 7.13335E-1 7.4013E-1 7.31573E-1 7.39707E-1 7.26569E-1 7.11939E-1 7.0325E-1 7.14195E-1 7.21E-1 7.25012E-1 -9999 7.11014E-1 7.06025E-1 7.0259E-1 7.17421E-1 -9999 -9999 -9999 -9999 -9999 -9999 -9999 -9999 -9999
-9999 -9999 -9999 -9999 -9999 -9999 -9999 -9999 -9999 -9999 -9999 -9999 -9999 -9999 -9999 -9999 -9999 -9999 -9999 -9999 -9999 -9999 -9999 -9999 -9999 -9999 -9999 -9999 -9999 -9999 -9999 -9999 -9999 -9999 -9999 -9999 -9999 -9999 -9999 -9999 -9999 -9999 -9999 -9999 -9999 -9999 -9999 -9999 -9999 -9999 -9999 -9999 -9999 -9999 -9999 -9999 -9999 -9999 -9999 -9999 -9999 -9999 -9999 -9999 -9999 -9999 -9999 -9999 -9999 -9999 -9999 -9999 -9999 -9999 -9999 -9999 -9999 -9999 -9999 -9999 -9999 -9999 -9999 -9999 -9999 -9999 -9999 -9999 -9999 -9999 -9999 -9999 -9999 -9999 -9999 -9999 -9999 -9999 -9999 -9999 -9999 -9999 -9999 -9999 -9999 -9999 -9999 -9999 -9999 -9999 -9999 -9999 -9999 -9999 -9999 -9999 -9999 -9999 -9999 -9999 -9999 -9999 -9999 -9999 -9999 -9999 -9999 -9999 -9999 -9999 -9999 -9999 -9999 -9999 -9999 -9999 -9999 -9999 -9999 -9999 -9999 -9999 -9999 -9999 -9999 -9999 -9999 -9999 -9999 -9999 -9999 -9999 -9999 -9999 -9999 -9999 -9999 -9999 -9999 -9999 -9999 -9999 -9999 -9999 -9999 -9999 -9999 -9999 -9999 -9999 -9999 4.85569E-1 4.95524E-1 5.07579E-1 5.25902E-1 5.42074E-1 5.5335E-1 5.5753E-1 5.6436E-1 8.26621E-1 8.26621E-1 8.25946E-1 8.24639E-1 8.21868E-1 8.20831E-1 8.13697E-1 7.96876E-1 7.7363E-1 7.44652E-1 7.61536E-1 8.02445E-1 6.08145E-1 6.72557E-1 6.7882E-1 6.32373E-1 6.07915E-1 6.02103E-1 6.01983E-1 5.85673E-1 5.57747E-1 5.53225E-1 5.50896E-1 5.44379E-1 5.41258E-1 5.51414E-1 5.80649E-1 5.83195E-1 5.84085E-1 6.08145E-1 6.77719E-1 7.13298E-1 7.34697E-1 7.04177E-1 6.78085E-1 6.7377E-1 7.28723E-1 7.10116E-1 6.57522E-1 6.44792E-1 5.89752E-1 5.82894E-1 6.61169E-1 6.99995E-1 7.17774E-1 6.79054E-1 7.10205E-1 6.97402E-1 7.12147E-1 7.04958E-1 7.13944E-1 7.47001E-1 7.56456E-1 7.55794E-1 7.55468E-1 7.46424E-1 7.42839E-1 7.05419E-1 6.94657E-1 7.03098E-1 7.19568E-1 7.11645E-1 7.17294E-1 7.42368E-1 7.48073E-1 6.98868E-1 5.99709E-1 6.10573E-1 6.97659E-1 6.974E-1 7.08968E-1 7.0675E-1 6.88565E-1 6.9086E-1 6.97115E-1 6.99786E-1 -9999 -9999 -9999 -9999 -9999 -9999 -9999 -9999 -9999
-9999 -9999 -9999 -9999 -9999 -9999 -9999 -9999 -9999 -9999 -9999 -9999 -9999 -9999 -9999 -9999 -9999 -9999 -9999 -9999 -9999 -9999 -9999 -9999 -9999 -9999 -9999 -9999 -9999 -9999 -9999 -9999 -9999 -9999 -9999 -9999 -9999 -9999 -9999 -9999 -9999 -9999 -9999 -9999 -9999 -9999 -9999 -9999 -9999 -9999 -9999 -9999 -9999 -9999 -9999 -9999 -9999 -9999 -9999 -9999 -9999 -9999 -9999 -9999 -9999 -9999 -9999 -9999 -9999 -9999 -9999 -9999 -9999 -9999 -9999 -9999 -9999 -9999 -9999 -9999 -9999 -9999 -9999 -9999 -9999 -9999 -9999 -9999 -9999 -9999 -9999 -9999 -9999 -9999 -9999 -9999 -9999 -9999 -9999 -9999 -9999 -9999 -9999 -9999 -9999 -9999 -9999 -9999 -9999 -9999 -9999 -9999 -9999 -9999 -9999 -9999 -9999 -9999 -9999 -9999 -9999 -9999 -9999 -9999 -9999 -9999 -9999 -9999 -9999 -9999 -9999 -9999 -9999 -9999 -9999 -9999 -9999 -9999 -9999 -9999 -9999 -9999 -9999 -9999 -9999 -9999 -9999 -9999 -9999 -9999 -9999 -9999 -9999 -9999 -9999 -9999 -9999 -9999 -9999 -9999 -9999 -9999 -9999 -9999 -9999 -9999 -9999 -9999 4.56324E-1 4.71966E-1 4.87664E-1 4.99193E-1 5.08103E-1 5.19102E-1 5.47418E-1 5.65166E-1 5.71968E-1 5.89011E-1 8.21075E-1 8.08179E-1 8.13429E-1 8.13518E-1 8.00005E-1 7.89034E-1 7.80064E-1 7.85085E-1 7.73827E-1 7.72079E-1 7.48563E-1 7.3374E-1 7.66413E-1 6.30168E-1 6.62189E-1 6.71251E-1 6.1925E-1 5.74369E-1 6.22379E-1 5.81984E-1 5.9696E-1 5.61744E-1 5.54647E-1 5.52708E-1 5.51414E-1 5.49945E-1 5.50249E-1 5.51544E-1 5.51285E-1 5.63324E-1 5.72696E-1 6.51663E-1 6.76688E-1 6.36493E-1 6.58387E-1 6.84771E-1 7.37801E-1 7.35153E-1 6.70707E-1 6.14931E-1 5.87492E-1 5.86269E-1 5.73784E-1 5.81666E-1 7.37147E-1 7.56224E-1 7.07731E-1 7.11879E-1 7.49659E-1 7.45647E-1 7.26989E-1 7.35685E-1 7.59365E-1 7.75765E-1 7.74225E-1 7.53604E-1 7.36466E-1 7.57855E-1 7.42153E-1 7.27804E-1 7.27103E-1 7.3911E-1 7.27114E-1 7.15008E-1 7.35439E-1 7.37383E-1 6.89246E-1 5.79326E-1 5.97352E-1 5.81503E-1 5.75025E-1 6.17741E-1 6.2052E-1 6.25513E-1 6.23553E-1 6.66982E-1 6.83963E-1 -9999 -9999 -9999 -9999 -9999 -9999 -9999 -9999 -9999
-9999 -9999 -9999 -9999 -9999 -9999 -9999 -9999 -9999 -9999 -9999 -9999 -9999 -9999 -9999 -9999 -9999 -9999 -9999 -9999 -9999 -9999 -9999 -9999 -9999 -9999 -9999 -9999 -9999 -9999 -9999 -9999 -9999 -9999 -9999 -9999 -9999 -9999 -9999 -9999 -9999 -9999 -9999 -9999 -9999 -9999 -9999 -9999 -9999 -9999 -9999 -9999 -9999 -9999 -9999 -9999 -9999 -9999 -9999 -9999 -9999 -9999 -9999 -9999 -9999 -9999 -9999 -9999 -9999 -9999 -9999 -9999 -9999 -9999 -9999 -9999 -9999 -9999 -9999 -9999 -9999 -9999 -9999 -9999 -9999 -9999 -9999 -9999 -9999 -9999 -9999 -9999 -9999 -9999 -9999 -9999 -9999 -9999 -9999 -9999 -9999 -9999 -9999 -9999 -9999 -9999 -9999 -9999 -9999 -9999 -9999 -9999 -9999 -9999 -9999 -9999 -9999 -9999 -9999 -9999 -9999 -9999 -9999 -9999 -9999 -9999 -9999 -9999 -9999 -9999 -9999 -9999 -9999 -9999 -9999 -9999 -9999 -9999 -9999 -9999 -9999 -9999 -9999 -9999 -9999 -9999 -9999 -9999 -9999 -9999 -9999 -9999 -9999 -9999 -9999 -9999 -9999 -9999 -9999 -9999 -9999 -9999 -9999 -9999 -9999 5.85303E-1 5.93927E-1 6.06003E-1 4.63615E-1 4.99863E-1 5.1977E-1 5.27615E-1 5.34402E-1 5.34924E-1 5.37531E-1 5.40882E-1 5.62552E-1 5.9696E-1 6.12482E-1 7.90209E-1 7.9573E-1 8.03478E-1 7.97067E-1 7.86572E-1 7.59263E-1 7.63128E-1 7.64297E-1 7.53401E-1 7.3443E-1 7.18978E-1 6.40047E-1 6.31474E-1 6.4888E-1 6.0607E-1 6.31709E-1 6.08178E-1 5.72167E-1 5.72415E-1 5.62838E-1 5.61873E-1 5.56973E-1 5.5581E-1 5.54777E-1 5.53225E-1 5.51932E-1 5.50508E-1 5.45939E-1 5.51026E-1 5.95259E-1 6.40986E-1 6.18882E-1 6.60335E-1 7.34468E-1 7.21402E-1 6.88392E-1 6.6069E-1 6.56052E-1 5.88723E-1 5.8403E-1 5.84419E-1 6.21284E-1 5.77526E-1 7.48946E-1 7.83154E-1 7.62459E-1 7.42599E-1 7.63853E-1 7.83262E-1 7.72041E-1 7.88811E-1 7.85449E-1 7.87429E-1 7.87922E-1 7.74422E-1 7.67767E-1 7.72573E-1 7.67355E-1 7.61307E-1 7.56564E-1 7.24406E-1 7.16217E-1 7.18487E-1 7.43169E-1 7.4316E-1 6.28759E-1 5.32331E-1 5.03937E-1 4.70646E-1 4.45022E-1 5.28701E-1 5.33836E-1 5.44096E-1 5.73322E-1 6.06653E-1 6.85906E-1 -9999 -9999 -9999 -9999 -9999 -9999 -9999 -9999 -9999
-9999 -9999 -9999 -9999 -9999 -9999 -9999 -9999 -9999 -9999 -9999 -9999 -9999 -9999 -9999 -9999 -9999 -9999 -9999 -9999 -9999 -9999 -9999 -9999 -9999 -9999 -9999 -9999 -9999 -9999 -9999 -9999 -9999 -9999 -9999 -9999 -9999 -9999 -9999 -9999 -9999 -9999 -9999 -9999 -9999 -9999 -9999 -9999 -9999 -9999 -9999 -9999 -9999 -9999 -9999 -9999 -9999 -9999 -9999 -9999 -9999 -9999 -9999 -9999 -9999 -9999 -9999 -9999 -9999 -9999 -9999 -9999 -9999 -9999 -9999 -9999 -9999 -9999 -9999 -9999 -9999 -9999 -9999 -9999 -9999 -9999 -9999 -9999 -9999 -9999 -9999 -9999 -9999 -9999 -9999 -9999 -9999 -9999 -9999 -9999 -9999 -9999 -9999 -9999 -9999 -9999 -9999 -9999 -9999 -9999 -9999 -9999 -9999 -9999 -9999 -9999 -9999 -9999 -9999 -9999 -9999 -9999 -9999 -9999 -9999 -9999 -9999 -9999 -9999 -9999 -9999 -9999 -9999 -9999 -9999 -9999 -9999 -9999 -9999 -9999 -9999 -9999 -9999 -9999 -9999 -9999 -9999 -9999 -9999 -9999 -9999 -9999 -9999 -9999 -9999 -9999 -9999 -9999 -9999 -9999 -9999 -9999 -9999 -9999 5.7509E-1 5.85812E-1 5.96453E-1 4.59071E-1 4.79956E-1 5.05628E-1 5.26047E-1 5.35446E-1 5.40136E-1 5.30975E-1 5.13714E-1 5.00089E-1 5.15954E-1 5.62284E-1 6.08145E-1 6.28886E-1 7.93115E-1 7.9059E-1 7.76386E-1 7.77314E-1 7.71862E-1 7.62808E-1 7.61848E-1 7.44418E-1 6.45766E-1 6.10867E-1 6.09466E-1 5.94708E-1 6.10267E-1 5.86509E-1 5.45081E-1 5.57177E-1 5.55973E-1 5.59275E-1 5.4014E-1 5.4014E-1 5.38385E-1 5.37475E-1 5.36044E-1 5.34612E-1 5.3305E-1 5.30705E-1 5.30183E-1 5.36044E-1 5.9696E-1 5.85673E-1 6.30168E-1 6.44362E-1 6.64981E-1 6.36532E-1 6.32159E-1 6.04279E-1 6.02729E-1 5.78828E-1 5.90985E-1 6.04904E-1 5.90985E-1 8.01432E-1 7.81895E-1 8.00151E-1 8.05291E-1 7.84642E-1 7.87022E-1 8.0658E-1 8.05825E-1 8.02952E-1 7.98268E-1 7.79319E-1 7.79939E-1 7.70174E-1 7.6588E-1 7.43963E-1 7.15605E-1 7.23236E-1 7.12246E-1 6.90767E-1 6.36474E-1 6.53093E-1 6.93624E-1 7.2554E-1 6.79531E-1 5.32171E-1 4.39196E-1 3.91114E-1 3.98317E-1 4.14686E-1 5.00134E-1 5.57398E-1 6.02338E-1 6.45458E-1 -9999 -9999 -9999 -9999 -9999 -9999 -9999 -9999 -9999 -9999
-9999 -9999 -9999 -9999 -9999 -9999 -9999 -9999 -9999 -9999 -9999 -9999 -9999 -9999 -9999 -9999 -9999 -9999 -9999 -9999 -9999 -9999 -9999 -9999 -9999 -9999 -9999 -9999 -9999 -9999 -9999 -9999 -9999 -9999 -9999 -9999 -9999 -9999 -9999 -9999 -9999 -9999 -9999 -9999 -9999 -9999 -9999 -9999 -9999 -9999 -9999 -9999 -9999 -9999 -9999 -9999 -9999 -9999 -9999 -9999 -9999 -9999 -9999 -9999 -9999 -9999 -9999 -9999 -9999 -9999 -9999 -9999 -9999 -9999 -9999 -9999 -9999 -9999 -9999 -9999 -9999 -9999 -9999 -9999 -9999 -9999 -9999 -9999 -9999 -9999 -9999 -9999 -9999 -9999 -9999 -9999 -9999 -9999 -9999 -9999 -9999 -9999 -9999 -9999 -9999 -9999 -9999 -9999 -9999 -9999 -9999 -9999 -9999 -9999 -9999 -9999 -9999 -9999 -9999 -9999 -9999 -9999 -9999 -9999 -9999 -9999 -9999 -9999 -9999 -9999 -9999 -9999 -9999 -9999 -9999 -9999 -9999 -9999 -9999 -9999 -9999 -9999 -9999 -9999 -9999 -9999 -9999 -9999 -9999 -9999 -9999 -9999 -9999 -9999 -9999 -9999 -9999 -9999 -9999 -9999 -9999 -9999 5.60169E-1 5.68931E-1 5.79695E-1 5.93927E-1 4.55428E-1 4.65846E-1 4.76817E-1 4.96718E-1 5.13714E-1 5.2784E-1 5.35149E-1 5.41026E-1 5.0271E-1 4.71815E-1 4.68304E-1 4.85039E-1 6.72907E-1 7.21967E-1 6.18416E-1 8.00114E-1 7.94966E-1 7.74839E-1 7.40612E-1 7.23268E-1 7.24573E-1 6.2114E-1 6.3101E-1 6.17607E-1 6.08664E-1 5.81764E-1 5.93225E-1 5.56219E-1 5.48562E-1 5.36303E-1 5.30901E-1 5.4014E-1 5.4014E-1 5.4014E-1 5.4014E-1 5.4014E-1 5.4014E-1 5.39035E-1 5.36044E-1 5.3357E-1 5.35263E-1 5.74695E-1 5.97353E-1 5.86069E-1 5.74695E-1 5.51718E-1 5.9696E-1 5.9696E-1 5.85673E-1 5.84767E-1 5.809E-1 5.90375E-1 5.89805E-1 6.00067E-1 8.21954E-1 8.21608E-1 8.08461E-1 8.15129E-1 8.19526E-1 8.17985E-1 8.16842E-1 8.12915E-1 8.14272E-1 8.00347E-1 7.68392E-1 7.45404E-1 7.57309E-1 7.42824E-1 7.01719E-1 6.72583E-1 6.34014E-1 6.37176E-1 6.15927E-1 6.2566E-1 5.94807E-1 5.47429E-1 6.44859E-1 7.32648E-1 6.78481E-1 5.63102E-1 5.37155E-1 5.24403E-1 4.70206E-1 4.21291E-1 4.78029E-1 5.47919E-1 6.17209E-1 6.83154E-1 -9999 -9999 -9999 -9999 -9999 -9999 -9999 -9999 -9999 -9999
-9999 -9999 -9999 -9999 -9999 -9999 -9999 -9999 -9999 -9999 -9999 -9999 -9999 -9999 -9999 -9999 -9999 -9999 -9999 -9999 -9999 -9999 -9999 -9999 -9999 -9999 -9999 -9999 -9999 -9999 -9999 -9999 -9999 -9999 -9999 -9999 -9999 -9999 -9999 -9999 -9999 -9999 -9999 -9999 -9999 -9999 -9999 -9999 -9999 -9999 -9999 -9999 -9999 -9999 -9999 -9999 -9999 -9999 -9999 -9999 -9999 -9999 -9999 -9999 -9999 -9999 -9999 -9999 -9999 -9999 -9999 -9999 -9999 -9999 -9999 -9999 -9999 -9999 -9999 -9999 -9999 -9999 -9999 -9999 -9999 -9999 -9999 -9999 -9999 -9999 -9999 -9999 -9999 -9999 -9999 -9999 -9999 -9999 -9999 -9999 -9999 -9999 -9999 -9999 -9999 -9999 -9999 -9999 -9999 -9999 -9999 -9999 -9999 -9999 -9999 -9999 -9999 -9999 -9999 -9999 -9999 -9999 -9999 -9999 -9999 -9999 -9999 -9999 -9999 -9999 -9999 -9999 -9999 -9999 -9999 -9999 -9999 -9999 -9999 -9999 -9999 -9999 -9999 -9999 -9999 -9999 -9999 -9999 -9999 -9999 -9999 -9999 -9999 -9999 -9999 -9999 -9999 5.08234E-1 5.16615E-1 5.42017E-1 5.54479E-1 5.66358E-1 5.7765E-1 5.84285E-1 5.91903E-1 4.51791E-1 4.6376E-1 4.71067E-1 4.74428E-1 4.87512E-1 5.04282E-1 5.30075E-1 5.39464E-1 5.36337E-1 5.13859E-1 4.77188E-1 4.37519E-1 4.49564E-1 6.28638E-1 6.83104E-1 7.05568E-1 7.23448E-1 6.16948E-1 6.41362E-1 6.37007E-1 6.43635E-1 6.38929E-1 6.20763E-1 6.23572E-1 6.13424E-1 6.03459E-1 5.9568E-1 5.82234E-1 5.54223E-1 5.65546E-1 5.45456E-1 5.169E-1 5.4014E-1 5.4014E-1 5.4014E-1 5.4014E-1 5.4014E-1 5.4014E-1 5.4014E-1 5.38905E-1 5.35523E-1 5.36824E-1 5.51718E-1 5.4014E-1 5.4014E-1 5.38775E-1 5.37345E-1 5.38905E-1 5.4014E-1 5.51718E-1 5.6324E-1 5.85673E-1 5.9696E-1 8.23957E-1 8.23957E-1 8.24639E-1 8.19626E-1 8.18647E-1 8.23071E-1 8.18286E-1 8.19439E-1 8.09452E-1 8.02952E-1 7.94062E-1 7.64277E-1 7.06867E-1 7.03939E-1 7.04676E-1 6.91368E-1 7.02094E-1 6.19659E-1 5.47439E-1 5.09113E-1 4.79777E-1 5.14426E-1 5.25614E-1 5.65058E-1 6.80066E-1 7.07575E-1 6.2761E-1 6.39408E-1 6.81836E-1 6.25728E-1 5.39523E-1 4.43131E-1 4.74196E-1 5.5827E-1 6.28981E-1 6.85826E-1 7.02512E-1 -9999 -9999 -9999 -9999 -9999 -9999 -9999 -9999 -9999
-9999 -9999 -9999 -9999 -9999 -9999 -9999 -9999 -9999 -9999 -9999 -9999 -9999 -9999 -9999 -9999 -9999 -9999 -9999 -9999 -9999 -9999 -9999 -9999 -9999 -9999 -9999 -9999 -9999 -9999 -9999 -9999 -9999 -9999 -9999 -9999 -9999 -9999 -9999 -9999 -9999 -9999 -9999 -9999 -9999 -9999 -9999 -9999 -9999 -9999 -9999 -9999 -9999 -9999 -9999 -9999 -9999 -9999 -9999 -9999 -9999 -9999 -9999 -9999 -9999 -9999 -9999 -9999 -9999 -9999 -9999 -9999 -9999 -9999 -9999 -9999 -9999 -9999 -9999 -9999 -9999 -9999 -9999 -9999 -9999 -9999 -9999 -9999 -9999 -9999 -9999 -9999 -9999 -9999 -9999 -9999 -9999 -9999 -9999 -9999 -9999 -9999 -9999 -9999 -9999 -9999 -9999 -9999 -9999 -9999 -9999 -9999 -9999 -9999 -9999 -9999 -9999 -9999 -9999 -9999 -9999 -9999 -9999 -9999 -9999 -9999 -9999 -9999 -9999 -9999 -9999 -9999 -9999 -9999 -9999 -9999 -9999 -9999 -9999 -9999 -9999 -9999 -9999 -9999 -9999 -9999 -9999 -9999 -9999 -9999 -9999 -9999 -9999 -9999 4.87272E-1 4.95131E-1 5.07186E-1 5.38372E-1 5.52407E-1 5.66358E-1 5.83266E-1 5.99981E-1 6.105E-1 6.13984E-1 4.61154E-1 4.61154E-1 4.6555E-1 4.77566E-1 4.85417E-1 4.89084E-1 5.09144E-1 5.19619E-1 5.27986E-1 5.28508E-1 5.12812E-1 4.80851E-1 4.48008E-1 4.12166E-1 5.92375E-1 6.86172E-1 7.43543E-1 7.57382E-1 7.48499E-1 7.58006E-1 6.71705E-1 6.41838E-1 6.37977E-1 6.24125E-1 6.15518E-1 6.09365E-1 5.93652E-1 5.87955E-1 5.73859E-1 5.241E-1 5.14753E-1 5.06973E-1 5.22194E-1 5.4014E-1 5.4014E-1 5.4014E-1 5.4014E-1 5.4014E-1 5.4014E-1 5.4014E-1 5.4014E-1 5.38385E-1 5.38125E-1 5.39035E-1 5.38515E-1 5.37865E-1 5.36694E-1 5.35523E-1 5.36044E-1 8.04383E-1 8.05656E-1 8.10968E-1 8.10968E-1 8.05656E-1 8.19626E-1 8.19626E-1 8.19626E-1 8.19626E-1 8.19626E-1 8.14934E-1 8.10377E-1 8.00312E-1 7.9364E-1 7.70121E-1 7.35526E-1 7.00839E-1 6.70368E-1 6.3016E-1 6.59474E-1 6.09021E-1 6.4731E-1 6.09045E-1 4.57284E-1 4.07823E-1 4.68454E-1 5.30019E-1 5.66663E-1 6.02837E-1 7.00216E-1 6.83728E-1 6.44554E-1 6.91584E-1 7.30672E-1 6.96225E-1 6.08878E-1 5.3073E-1 5.4044E-1 5.93971E-1 6.57398E-1 6.85725E-1 7.05038E-1 7.13473E-1 -9999 -9999 -9999 -9999 -9999 -9999 -9999 -9999
-9999 -9999 -9999 -9999 -9999 -9999 -9999 -9999 -9999 -9999 -9999 -9999 -9999 -9999 -9999 -9999 -9999 -9999 -9999 -9999 -9999 -9999 -9999 -9999 -9999 -9999 -9999 -9999 -9999 -9999 -9999 -9999 -9999 -9999 -9999 -9999 -9999 -9999 -9999 -9999 -9999 -9999 -9999 -9999 -9999 -9999 -9999 -9999 -9999 -9999 -9999 -9999 -9999 -9999 -9999 -9999 -9999 -9999 -9999 -9999 -9999 -9999 -9999 -9999 -9999 -9999 -9999 -9999 -9999 -9999 -9999 -9999 -9999 -9999 -9999 -9999 -9999 -9999 -9999 -9999 -9999 -9999 -9999 -9999 -9999 -9999 -9999 -9999 -9999 -9999 -9999 -9999 -9999 -9999 -9999 -9999 -9999 -9999 -9999 -9999 -9999 -9999 -9999 -9999 -9999 -9999 -9999 -9999 -9999 -9999 -9999 -9999 -9999 -9999 -9999 -9999 -9999 -9999 -9999 -9999 -9999 -9999 -9999 -9999 -9999 -9999 -9999 -9999 -9999 -9999 -9999 -9999 -9999 -9999 -9999 -9999 -9999 -9999 -9999 -9999 -9999 -9999 -9999 -9999 -9999 -9999 -9999 -9999 -9999 -9999 -9999 -9999 -9999 4.77849E-1 4.857E-1 5.16951E-1 5.39414E-1 5.64813E-1 5.93056E-1 6.08143E-1 6.27447E-1 6.4779E-1 6.57769E-1 5.14157E-1 5.00759E-1 4.7652E-1 4.87134E-1 4.96042E-1 5.0338E-1 5.03904E-1 5.04428E-1 5.09668E-1 5.14907E-1 5.18572E-1 4.86727E-1 4.63203E-1 4.29025E-1 4.04063E-1 5.65808E-1 6.45015E-1 7.31258E-1 7.58006E-1 7.74727E-1 7.74727E-1 7.74727E-1 6.59548E-1 6.40287E-1 6.22049E-1 6.11187E-1 6.04727E-1 5.8248E-1 5.24051E-1 5.44069E-1 4.89482E-1 4.69804E-1 4.91672E-1 5.0558E-1 5.16522E-1 5.16522E-1 5.16522E-1 5.16522E-1 5.16522E-1 5.16522E-1 5.16522E-1 5.16522E-1 5.4014E-1 5.4014E-1 5.4014E-1 5.4014E-1 5.4014E-1 5.4014E-1 8.05656E-1 7.98238E-1 7.98238E-1 8.05656E-1 7.98238E-1 8.05656E-1 8.05656E-1 7.98238E-1 8.05656E-1 8.05656E-1 8.21176E-1 8.07262E-1 7.97186E-1 7.71596E-1 7.46377E-1 7.32397E-1 7.50923E-1 7.30767E-1 6.80266E-1 5.62986E-1 5.22189E-1 5.58525E-1 5.54004E-1 5.40099E-1 5.53833E-1 5.29374E-1 5.68498E-1 6.10441E-1 6.41488E-1 6.52788E-1 7.04281E-1 7.39636E-1 6.95349E-1 6.78489E-1 7.24483E-1 7.55096E-1 7.4358E-1 6.89833E-1 6.58545E-1 6.3651E-1 6.36919E-1 6.76899E-1 6.89268E-1 7.05063E-1 7.06681E-1 -9999 -9999 -9999 -9999 -9999 -9999 -9999 -9999
-9999 -9999 -9999 -9999 -9999 -9999 -9999 -9999 -9999 -9999 -9999 -9999 -9999 -9999 -9999 -9999 -9999 -9999 -9999 -9999 -9999 -9999 -9999 -9999 -9999 -9999 -9999 -9999 -9999 -9999 -9999 -9999 -9999 -9999 -9999 -9999 -9999 -9999 -9999 -9999 -9999 -9999 -9999 -9999 -9999 -9999 -9999 -9999 -9999 -9999 -9999 -9999 -9999 -9999 -9999 -9999 -9999 -9999 -9999 -9999 -9999 -9999 -9999 -9999 -9999 -9999 -9999 -9999 -9999 -9999 -9999 -9999 -9999 -9999 -9999 -9999 -9999 -9999 -9999 -9999 -9999 -9999 -9999 -9999 -9999 -9999 -9999 -9999 -9999 -9999 -9999 -9999 -9999 -9999 -9999 -9999 -9999 -9999 -9999 -9999 -9999 -9999 -9999 -9999 -9999 -9999 -9999 -9999 -9999 -9999 -9999 -9999 -9999 -9999 -9999 -9999 -9999 -9999 -9999 -9999 -9999 -9999 -9999 -9999 -9999 -9999 -9999 -9999 -9999 -9999 -9999 -9999 -9999 -9999 -9999 -9999 -9999 -9999 -9999 -9999 -9999 -9999 -9999 -9999 -9999 -9999 -9999 -9999 -9999 -9999 -9999 -9999 4.73665E-1 4.9704E-1 5.11714E-1 5.28458E-1 5.53443E-1 5.90524E-1 6.08642E-1 6.25976E-1 6.59785E-1 6.78808E-1 6.86272E-1 5.47412E-1 5.27463E-1 5.08097E-1 4.95518E-1 5.00235E-1 5.06E-1 5.06524E-1 5.04428E-1 4.79921E-1 4.80967E-1 4.9578E-1 4.90016E-1 4.70654E-1 4.39986E-1 4.08249E-1 5.399E-1 5.82864E-1 6.65508E-1 7.48294E-1 7.70175E-1 7.54389E-1 7.82774E-1 6.50011E-1 6.19844E-1 6.00226E-1 5.8701E-1 5.76834E-1 5.62641E-1 5.40706E-1 4.91732E-1 5.23799E-1 5.17099E-1 4.79563E-1 5.07494E-1 5.16522E-1 5.16522E-1 5.16522E-1 5.16522E-1 5.16522E-1 5.16522E-1 5.16522E-1 5.04851E-1 5.16522E-1 5.16522E-1 5.16522E-1 5.16522E-1 7.90383E-1 8.05656E-1 8.05656E-1 7.98238E-1 7.98238E-1 7.98238E-1 8.05656E-1 8.05656E-1 8.05656E-1 8.05656E-1 8.05656E-1 7.99388E-1 7.81339E-1 7.60748E-1 7.3355E-1 6.59137E-1 6.3942E-1 6.11223E-1 6.68874E-1 6.94955E-1 6.00212E-1 5.29198E-1 4.31024E-1 4.58168E-1 4.90647E-1 5.49887E-1 5.85166E-1 6.63254E-1 7.11947E-1 7.20567E-1 7.17727E-1 7.21186E-1 7.19395E-1 7.15573E-1 6.72549E-1 6.97623E-1 7.30689E-1 7.63726E-1 7.79308E-1 7.63407E-1 7.37279E-1 6.85343E-1 6.82691E-1 6.78571E-1 6.81494E-1 6.91349E-1 7.09361E-1 -9999 -9999 -9999 -9999 -9999 -9999 -9999 -9999
-9999 -9999 -9999 -9999 -9999 -9999 -9999 -9999 -9999 -9999 -9999 -9999 -9999 -9999 -9999 -9999 -9999 -9999 -9999 -9999 -9999 -9999 -9999 -9999 -9999 -9999 -9999 -9999 -9999 -9999 -9999 -9999 -9999 -9999 -9999 -9999 -9999 -9999 -9999 -9999 -9999 -9999 -9999 -9999 -9999 -9999 -9999 -9999 -9999 -9999 -9999 -9999 -9999 -9999 -9999 -9999 -9999 -9999 -9999 -9999 -9999 -9999 -9999 -9999 -9999 -9999 -9999 -9999 -9999 -9999 -9999 -9999 -9999 -9999 -9999 -9999 -9999 -9999 -9999 -9999 -9999 -9999 -9999 -9999 -9999 -9999 -9999 -9999 -9999 -9999 -9999 -9999 -9999 -9999 -9999 -9999 -9999 -9999 -9999 -9999 -9999 -9999 -9999 -9999 -9999 -9999 -9999 -9999 -9999 -9999 -9999 -9999 -9999 -9999 -9999 -9999 -9999 -9999 -9999 -9999 -9999 -9999 -9999 -9999 -9999 -9999 -9999 -9999 -9999 -9999 -9999 -9999 -9999 -9999 -9999 -9999 -9999 -9999 -9999 -9999 -9999 -9999 -9999 -9999 -9999 -9999 -9999 -9999 -9999 4.60619E-1 4.68441E-1 4.76279E-1 5.01233E-1 5.13809E-1 5.41121E-1 5.55659E-1 5.6856E-1 5.86462E-1 6.01126E-1 6.2204E-1 6.56214E-1 6.81741E-1 6.93449E-1 5.56226E-1 5.50526E-1 5.20665E-1 5.05476E-1 5.06E-1 5.12288E-1 4.9249E-1 4.87251E-1 4.79397E-1 4.84777E-1 4.84254E-1 4.79543E-1 4.62306E-1 4.35342E-1 4.06225E-1 5.29468E-1 5.5096E-1 6.01232E-1 6.38298E-1 6.87104E-1 7.43779E-1 7.66224E-1 6.46249E-1 6.19567E-1 6.03191E-1 5.90148E-1 5.65393E-1 5.56543E-1 5.43671E-1 5.19682E-1 5.43818E-1 4.96845E-1 4.74672E-1 5.08378E-1 5.1559E-1 5.1637E-1 5.16522E-1 5.16522E-1 5.04851E-1 5.04851E-1 5.04851E-1 5.16522E-1 5.16522E-1 5.16522E-1 5.16522E-1 7.90383E-1 7.90383E-1 7.90383E-1 7.90383E-1 7.90383E-1 7.90383E-1 8.01722E-1 7.9219E-1 7.90243E-1 7.97188E-1 8.03216E-1 8.02768E-1 7.76358E-1 7.26608E-1 6.74111E-1 6.62237E-1 5.30256E-1 5.0003E-1 5.13897E-1 5.44431E-1 6.04188E-1 5.72198E-1 4.93377E-1 5.15503E-1 5.6642E-1 6.05202E-1 6.64558E-1 6.9993E-1 7.16604E-1 7.49148E-1 7.14357E-1 6.72814E-1 6.45958E-1 6.44598E-1 6.6314E-1 6.77986E-1 7.00339E-1 7.25899E-1 7.44475E-1 7.90553E-1 7.86723E-1 7.38067E-1 6.62136E-1 6.52739E-1 6.58338E-1 6.52849E-1 6.94643E-1 7.08145E-1 -9999 -9999 -9999 -9999 -9999 -9999 -9999 -9999
-9999 -9999 -9999 -9999 -9999 -9999 -9999 -9999 -9999 -9999 -9999 -9999 -9999 -9999 -9999 -9999 -9999 -9999 -9999 -9999 -9999 -9999 -9999 -9999 -9999 -9999 -9999 -9999 -9999 -9999 -9999 -9999 -9999 -9999 -9999 -9999 -9999 -9999 -9999 -9999 -9999 -9999 -9999 -9999 -9999 -9999 -9999 -9999 -9999 -9999 -9999 -9999 -9999 -9999 -9999 -9999 -9999 -9999 -9999 -9999 -9999 -9999 -9999 -9999 -9999 -9999 -9999 -9999 -9999 -9999 -9999 -9999 -9999 -9999 -9999 -9999 -9999 -9999 -9999 -9999 -9999 -9999 -9999 -9999 -9999 -9999 -9999 -9999 -9999 -9999 -9999 -9999 -9999 -9999 -9999 -9999 -9999 -9999 -9999 -9999 -9999 -9999 -9999 -9999 -9999 -9999 -9999 -9999 -9999 -9999 -9999 -9999 -9999 -9999 -9999 -9999 -9999 -9999 -9999 -9999 -9999 -9999 -9999 -9999 -9999 -9999 -9999 -9999 -9999 -9999 -9999 -9999 -9999 -9999 -9999 -9999 -9999 -9999 -9999 -9999 -9999 -9999 -9999 -9999 -9999 -9999 -9999 -9999 4.53335E-1 4.61661E-1 4.91799E-1 5.0595E-1 5.30692E-1 5.41642E-1 5.55659E-1 5.6856E-1 5.71643E-1 5.76257E-1 5.86173E-1 6.1844E-1 6.47651E-1 6.75338E-1 6.93449E-1 5.70294E-1 5.52082E-1 5.39088E-1 5.2604E-1 4.98925E-1 5.05739E-1 5.10979E-1 5.08883E-1 4.98925E-1 4.84777E-1 4.7379E-1 4.70132E-1 4.54498E-1 4.32767E-1 4.0977E-1 3.69796E-1 5.05279E-1 5.41496E-1 6.14259E-1 7.09861E-1 7.57754E-1 7.68323E-1 6.42469E-1 6.24553E-1 6.1176E-1 5.87826E-1 5.59989E-1 5.58723E-1 5.33968E-1 5.04881E-1 4.94488E-1 4.64881E-1 4.89233E-1 5.09556E-1 5.13089E-1 5.14266E-1 5.16522E-1 5.04851E-1 5.04851E-1 5.04851E-1 5.16522E-1 5.16522E-1 5.16522E-1 7.90383E-1 7.90383E-1 7.90383E-1 7.90383E-1 7.90383E-1 7.90383E-1 7.88293E-1 7.73583E-1 7.59586E-1 7.335E-1 7.30021E-1 7.79319E-1 7.88401E-1 7.79918E-1 7.50053E-1 6.86908E-1 6.34359E-1 6.20312E-1 5.7571E-1 4.81498E-1 4.98466E-1 5.25501E-1 5.57416E-1 5.4398E-1 5.65381E-1 6.34456E-1 6.77899E-1 7.186E-1 7.46797E-1 7.50235E-1 7.5736E-1 7.24465E-1 6.29025E-1 5.66474E-1 5.61548E-1 6.11421E-1 7.01832E-1 7.54459E-1 7.69738E-1 7.80335E-1 7.87133E-1 7.96264E-1 7.83942E-1 7.37373E-1 6.73116E-1 6.4412E-1 6.40477E-1 6.54073E-1 6.94292E-1 7.0165E-1 -9999 -9999 -9999 -9999 -9999 -9999 -9999 -9999
-9999 -9999 -9999 -9999 -9999 -9999 -9999 -9999 -9999 -9999 -9999 -9999 -9999 -9999 -9999 -9999 -9999 -9999 -9999 -9999 -9999 -9999 -9999 -9999 -9999 -9999 -9999 -9999 -9999 -9999 -9999 -9999 -9999 -9999 -9999 -9999 -9999 -9999 -9999 -9999 -9999 -9999 -9999 -9999 -9999 -9999 -9999 -9999 -9999 -9999 -9999 -9999 -9999 -9999 -9999 -9999 -9999 -9999 -9999 -9999 -9999 -9999 -9999 -9999 -9999 -9999 -9999 -9999 -9999 -9999 -9999 -9999 -9999 -9999 -9999 -9999 -9999 -9999 -9999 -9999 -9999 -9999 -9999 -9999 -9999 -9999 -9999 -9999 -9999 -9999 -9999 -9999 -9999 -9999 -9999 -9999 -9999 -9999 -9999 -9999 -9999 -9999 -9999 -9999 -9999 -9999 -9999 -9999 -9999 -9999 -9999 -9999 -9999 -9999 -9999 -9999 -9999 -9999 -9999 -9999 -9999 -9999 -9999 -9999 -9999 -9999 -9999 -9999 -9999 -9999 -9999 -9999 -9999 -9999 -9999 -9999 -9999 -9999 -9999 -9999 -9999 -9999 -9999 -9999 -9999 -9999 -9999 4.42965E-1 4.48144E-1 4.75569E-1 4.93371E-1 5.22853E-1 5.34346E-1 5.44243E-1 5.59279E-1 5.74208E-1 5.88855E-1 5.74942E-1 5.93921E-1 6.12486E-1 6.40924E-1 6.6887E-1 7.03288E-1 7.11963E-1 5.54673E-1 5.20404E-1 5.1255E-1 5.07311E-1 5.08883E-1 5.15169E-1 5.17787E-1 5.2578E-1 4.95256E-1 4.74835E-1 4.73935E-1 4.41571E-1 4.2561E-1 4.06258E-1 3.89683E-1 3.80746E-1 5.30546E-1 6.08281E-1 7.23062E-1 7.66224E-1 7.65585E-1 6.39041E-1 6.18238E-1 6.0621E-1 5.77144E-1 5.69257E-1 5.59408E-1 5.26842E-1 5.14556E-1 4.78576E-1 4.56934E-1 7.62457E-1 7.69532E-1 7.71408E-1 7.62427E-1 7.70263E-1 7.71511E-1 7.90383E-1 7.8254E-1 7.90383E-1 7.90383E-1 7.90383E-1 7.90383E-1 7.90383E-1 7.90383E-1 7.89764E-1 7.89177E-1 7.88883E-1 7.84154E-1 7.41484E-1 6.70513E-1 6.76494E-1 7.0471E-1 7.20998E-1 7.15373E-1 7.27183E-1 7.22698E-1 7.40528E-1 7.09383E-1 6.67027E-1 6.53949E-1 6.07429E-1 6.11087E-1 6.25846E-1 5.84944E-1 5.81507E-1 6.39213E-1 6.99265E-1 7.32346E-1 7.46542E-1 7.44968E-1 7.35682E-1 6.88529E-1 6.83741E-1 6.22552E-1 6.03395E-1 6.33711E-1 6.98352E-1 7.55657E-1 7.94154E-1 7.89297E-1 7.67872E-1 7.49091E-1 7.38633E-1 7.76686E-1 7.58162E-1 7.45757E-1 7.18616E-1 6.87626E-1 6.97556E-1 7.19459E-1 7.10002E-1 7.19932E-1 7.31077E-1 7.30614E-1 7.18743E-1 6.86596E-1 6.82269E-1 -9999 -9999
-9999 -9999 -9999 -9999 -9999 -9999 -9999 -9999 -9999 -9999 -9999 -9999 -9999 -9999 -9999 -9999 -9999 -9999 -9999 -9999 -9999 -9999 -9999 -9999 -9999 -9999 -9999 -9999 -9999 -9999 -9999 -9999 -9999 -9999 -9999 -9999 -9999 -9999 -9999 -9999 -9999 -9999 -9999 -9999 -9999 -9999 -9999 -9999 -9999 -9999 -9999 -9999 -9999 -9999 -9999 -9999 -9999 -9999 -9999 -9999 -9999 -9999 -9999 -9999 -9999 -9999 -9999 -9999 -9999 -9999 -9999 -9999 -9999 -9999 -9999 -9999 -9999 -9999 -9999 -9999 -9999 -9999 -9999 -9999 -9999 -9999 -9999 -9999 -9999 -9999 -9999 -9999 -9999 -9999 -9999 -9999 -9999 -9999 -9999 -9999 -9999 -9999 -9999 -9999 -9999 -9999 -9999 -9999 -9999 -9999 -9999 -9999 -9999 -9999 -9999 -9999 -9999 -9999 -9999 -9999 -9999 -9999 -9999 -9999 -9999 -9999 -9999 -9999 -9999 -9999 -9999 -9999 -9999 -9999 -9999 -9999 -9999 -9999 -9999 -9999 -9999 -9999 -9999 -9999 -9999 -9999 4.35735E-1 4.54188E-1 4.61995E-1 4.74523E-1 5.01378E-1 5.16573E-1 5.29648E-1 5.42162E-1 5.66352E-1 5.85297E-1 5.96447E-1 5.96951E-1 5.99471E-1 6.12983E-1 6.3657E-1 6.75006E-1 7.02412E-1 6.96782E-1 5.47672E-1 5.38307E-1 5.34136E-1 5.2787E-1 5.27348E-1 5.31004E-1 5.37265E-1 5.3987E-1 5.01056E-1 4.72256E-1 4.4882E-1 4.38471E-1 4.30743E-1 4.1845E-1 4.01715E-1 3.89184E-1 5.26367E-1 5.81877E-1 7.01466E-1 7.66224E-1 7.4615E-1 7.42111E-1 6.02507E-1 5.65808E-1 5.68348E-1 5.64628E-1 5.14449E-1 4.90217E-1 4.74102E-1 4.50218E-1 7.58918E-1 7.66066E-1 7.70575E-1 7.64024E-1 7.69741E-1 7.6691E-1 7.6691E-1 7.712E-1 7.65437E-1 7.73719E-1 7.65437E-1 7.65437E-1 7.65437E-1 7.73719E-1 7.90383E-1 7.87703E-1 7.8503E-1 7.89099E-1 7.77297E-1 7.20621E-1 6.58285E-1 6.92043E-1 6.788E-1 6.54542E-1 6.7192E-1 6.90216E-1 7.04625E-1 7.50115E-1 7.3741E-1 7.15016E-1 7.46007E-1 7.25365E-1 7.12126E-1 7.20052E-1 6.74302E-1 6.70963E-1 6.85348E-1 6.83311E-1 6.70664E-1 6.80093E-1 6.93661E-1 6.73262E-1 6.38149E-1 6.26421E-1 6.15163E-1 6.89835E-1 7.47179E-1 7.63843E-1 7.73386E-1 7.53813E-1 7.21325E-1 6.81238E-1 6.59359E-1 6.72087E-1 7.21464E-1 7.41714E-1 7.45868E-1 7.46426E-1 7.33597E-1 7.18688E-1 7.19402E-1 7.0757E-1 7.14109E-1 7.13955E-1 7.22099E-1 7.08335E-1 6.62136E-1 6.37834E-1 6.64295E-1 6.78683E-1
-9999 -9999 -9999 -9999 -9999 -9999 -9999 -9999 -9999 -9999 -9999 -9999 -9999 -9999 -9999 -9999 -9999 -9999 -9999 -9999 -9999 -9999 -9999 -9999 -9999 -9999 -9999 -9999 -9999 -9999 -9999 -9999 -9999 -9999 -9999 -9999 -9999 -9999 -9999 -9999 -9999 -9999 -9999 -9999 -9999 -9999 -9999 -9999 -9999 -9999 -9999 -9999 -9999 -9999 -9999 -9999 -9999 -9999 -9999 -9999 -9999 -9999 -9999 -9999 -9999 -9999 -9999 -9999 -9999 -9999 -9999 -9999 -9999 -9999 -9999 -9999 -9999 -9999 -9999 -9999 -9999 -9999 -9999 -9999 -9999 -9999 -9999 -9999 -9999 -9999 -9999 -9999 -9999 -9999 -9999 -9999 -9999 -9999 -9999 -9999 -9999 -9999 -9999 -9999 -9999 -9999 -9999 -9999 -9999 -9999 -9999 -9999 -9999 -9999 -9999 -9999 -9999 -9999 -9999 -9999 -9999 -9999 -9999 -9999 -9999 -9999 -9999 -9999 -9999 -9999 -9999 -9999 -9999 -9999 -9999 -9999 -9999 -9999 -9999 -9999 -9999 -9999 -9999 -9999 -9999 -9999 4.45885E-1 4.53149E-1 4.6721E-1 4.79754E-1 5.01378E-1 5.11859E-1 5.24945E-1 5.36136E-1 5.64806E-1 5.8275E-1 5.9796E-1 6.03492E-1 6.05497E-1 6.15467E-1 6.45388E-1 6.52659E-1 6.81513E-1 7.06993E-1 5.50267E-1 5.42473E-1 5.3987E-1 5.35179E-1 5.3257E-1 5.36222E-1 5.18868E-1 5.37299E-1 5.30516E-1 4.89002E-1 4.54012E-1 4.36923E-1 4.30229E-1 4.23049E-1 4.12849E-1 4.11466E-1 4.01351E-1 5.51369E-1 6.29224E-1 7.29683E-1 7.3025E-1 7.11458E-1 5.79176E-1 5.82699E-1 5.52157E-1 5.15732E-1 4.73514E-1 4.66177E-1 7.14793E-1 7.47886E-1 7.60317E-1 7.68486E-1 7.72134E-1 7.72755E-1 7.69428E-1 7.66699E-1 7.65538E-1 7.68591E-1 7.65437E-1 7.65437E-1 7.65437E-1 7.73719E-1 7.73719E-1 7.65437E-1 7.73719E-1 7.77703E-1 7.73809E-1 7.73603E-1 7.67746E-1 7.39189E-1 7.27438E-1 7.30697E-1 7.35423E-1 7.38507E-1 7.48394E-1 7.72647E-1 7.84868E-1 7.84868E-1 7.62993E-1 7.74286E-1 7.8503E-1 7.74286E-1 7.68773E-1 7.57468E-1 7.24189E-1 6.33652E-1 5.75829E-1 5.78519E-1 5.96376E-1 6.52854E-1 6.75613E-1 6.09938E-1 6.09121E-1 5.81258E-1 6.47678E-1 7.40557E-1 7.42364E-1 7.0158E-1 6.88205E-1 7.03571E-1 6.22998E-1 5.72296E-1 5.96381E-1 6.45748E-1 6.89035E-1 6.69615E-1 6.86475E-1 7.25132E-1 7.23343E-1 7.27824E-1 7.08697E-1 7.19221E-1 6.99396E-1 7.01719E-1 7.07482E-1 6.83933E-1 5.92822E-1 5.88846E-1 6.37842E-1 6.74397E-1
-9999 -9999 -9999 -9999 -9999 -9999 -9999 -9999 -9999 -9999 -9999 -9999 -9999 -9999 -9999 -9999 -9999 -9999 -9999 -9999 -9999 -9999 -9999 -9999 -9999 -9999 -9999 -9999 -9999 -9999 -9999 -9999 -9999 -9999 -9999 -9999 -9999 -9999 -9999 -9999 -9999 -9999 -9999 -9999 -9999 -9999 -9999 -9999 -9999 -9999 -9999 -9999 -9999 -9999 -9999 -9999 -9999 -9999 -9999 -9999 -9999 -9999 -9999 -9999 -9999 -9999 -9999 -9999 -9999 -9999 -9999 -9999 -9999 -9999 -9999 -9999 -9999 -9999 -9999 -9999 -9999 -9999 -9999 -9999 -9999 -9999 -9999 -9999 -9999 -9999 -9999 -9999 -9999 -9999 -9999 -9999 -9999 -9999 -9999 -9999 -9999 -9999 -9999 -9999 -9999 -9999 -9999 -9999 -9999 -9999 -9999 -9999 -9999 -9999 -9999 -9999 -9999 -9999 -9999 -9999 -9999 -9999 -9999 -9999 -9999 -9999 -9999 -9999 -9999 -9999 -9999 -9999 -9999 -9999 -9999 -9999 -9999 -9999 -9999 -9999 -9999 -9999 -9999 -9999 -9999 4.38645E-1 4.42262E-1 4.54188E-1 4.80422E-1 4.94565E-1 5.04523E-1 5.12085E-1 5.23079E-1 5.48769E-1 5.61196E-1 5.77644E-1 5.93921E-1 6.15605E-1 6.20554E-1 6.05247E-1 6.23129E-1 6.48847E-1 6.77862E-1 7.04817E-1 5.62313E-1 5.55076E-1 5.5404E-1 5.5093E-1 5.23722E-1 5.24768E-1 5.32604E-1 5.43547E-1 5.46147E-1 5.22676E-1 4.73301E-1 4.55197E-1 4.43266E-1 4.38098E-1 4.32944E-1 4.01528E-1 3.90995E-1 5.21844E-1 5.85114E-1 6.95884E-1 7.10221E-1 6.91909E-1 5.89804E-1 5.74512E-1 5.27534E-1 5.28791E-1 5.14238E-1 5.07613E-1 6.62008E-1 7.35471E-1 7.55778E-1 7.688E-1 7.65109E-1 7.73399E-1 7.6995E-1 7.66699E-1 7.65009E-1 7.65644E-1 7.688E-1 7.7068E-1 7.7068E-1 7.70159E-1 7.72962E-1 7.73719E-1 7.73719E-1 7.79666E-1 7.79666E-1 7.78856E-1 7.78856E-1 7.79666E-1 7.78856E-1 7.95241E-1 7.95241E-1 7.84868E-1 7.95241E-1 7.95241E-1 7.64667E-1 7.54427E-1 7.68602E-1 7.45609E-1 7.57264E-1 7.46788E-1 7.4208E-1 7.43646E-1 7.2958E-1 6.21789E-1 5.67016E-1 5.97873E-1 6.51663E-1 6.805E-1 6.38557E-1 5.53025E-1 5.66854E-1 6.20295E-1 6.86016E-1 6.96498E-1 6.44862E-1 6.17707E-1 6.23671E-1 6.81744E-1 6.1758E-1 5.25748E-1 5.69001E-1 6.12881E-1 6.58467E-1 6.49244E-1 6.99807E-1 6.68717E-1 6.75479E-1 6.66232E-1 6.59639E-1 6.81286E-1 6.27329E-1 6.29931E-1 6.72361E-1 6.55527E-1 5.56077E-1 5.48065E-1 6.22193E-1 6.69592E-1
-9999 -9999 -9999 -9999 -9999 -9999 -9999 -9999 -9999 -9999 -9999 -9999 -9999 -9999 -9999 -9999 -9999 -9999 -9999 -9999 -9999 -9999 -9999 -9999 -9999 -9999 -9999 -9999 -9999 -9999 -9999 -9999 -9999 -9999 -9999 -9999 -9999 -9999 -9999 -9999 -9999 -9999 -9999 -9999 -9999 -9999 -9999 -9999 -9999 -9999 -9999 -9999 -9999 -9999 -9999 -9999 -9999 -9999 -9999 -9999 -9999 -9999 -9999 -9999 -9999 -9999 -9999 -9999 -9999 -9999 -9999 -9999 -9999 -9999 -9999 -9999 -9999 -9999 -9999 -9999 -9999 -9999 -9999 -9999 -9999 -9999 -9999 -9999 -9999 -9999 -9999 -9999 -9999 -9999 -9999 -9999 -9999 -9999 -9999 -9999 -9999 -9999 -9999 -9999 -9999 -9999 -9999 -9999 -9999 -9999 -9999 -9999 -9999 -9999 -9999 -9999 -9999 -9999 -9999 -9999 -9999 -9999 -9999 -9999 -9999 -9999 -9999 -9999 -9999 -9999 -9999 -9999 -9999 -9999 -9999 -9999 -9999 -9999 -9999 -9999 -9999 -9999 -9999 -9999 -9999 4.25783E-1 4.31945E-1 4.4485E-1 4.72055E-1 4.84087E-1 4.93743E-1 5.09466E-1 5.33673E-1 5.45132E-1 5.57578E-1 5.71494E-1 6.00114E-1 5.9569E-1 6.03743E-1 6.09746E-1 6.22144E-1 6.44535E-1 6.82095E-1 7.01315E-1 5.63345E-1 5.33648E-1 5.3417E-1 5.31038E-1 5.26336E-1 5.25814E-1 5.32082E-1 5.45107E-1 5.66471E-1 5.44587E-1 5.11682E-1 4.72401E-1 4.28498E-1 4.23372E-1 4.22348E-1 4.19793E-1 4.13169E-1 4.08602E-1 4.30553E-1 6.25165E-1 6.73464E-1 7.01776E-1 6.03172E-1 5.62621E-1 5.61584E-1 5.76914E-1 5.84167E-1 5.37901E-1 4.95348E-1 7.22781E-1 7.51513E-1 7.67751E-1 7.73719E-1 7.73719E-1 7.70471E-1 7.67015E-1 7.63948E-1 7.61282E-1 7.58271E-1 7.57298E-1 7.60424E-1 7.65432E-1 7.72341E-1 7.65437E-1 7.73719E-1 7.79666E-1 7.78856E-1 7.79666E-1 7.77908E-1 7.79621E-1 7.78856E-1 7.68603E-1 7.64491E-1 7.90273E-1 7.82437E-1 7.51268E-1 6.6888E-1 6.90823E-1 7.604E-1 7.2125E-1 6.79352E-1 6.25974E-1 5.99638E-1 6.37052E-1 6.89918E-1 6.62322E-1 6.11124E-1 5.97306E-1 6.0943E-1 6.01666E-1 6.18604E-1 5.51436E-1 5.8689E-1 6.13625E-1 6.3464E-1 6.16402E-1 5.77029E-1 5.42452E-1 6.1088E-1 6.54029E-1 6.07935E-1 5.27504E-1 5.62633E-1 6.16951E-1 6.01629E-1 6.21234E-1 6.60704E-1 6.23449E-1 5.80093E-1 6.26251E-1 5.9668E-1 6.21273E-1 5.64388E-1 5.51139E-1 6.00066E-1 6.16083E-1 5.6898E-1 6.2193E-1 6.7023E-1 -9999
-9999 -9999 -9999 -9999 -9999 -9999 -9999 -9999 -9999 -9999 -9999 -9999 -9999 -9999 -9999 -9999 -9999 -9999 -9999 -9999 -9999 -9999 -9999 -9999 -9999 -9999 -9999 -9999 -9999 -9999 -9999 -9999 -9999 -9999 -9999 -9999 -9999 -9999 -9999 -9999 -9999 -9999 -9999 -9999 -9999 -9999 -9999 -9999 -9999 -9999 -9999 -9999 -9999 -9999 -9999 -9999 -9999 -9999 -9999 -9999 -9999 -9999 -9999 -9999 -9999 -9999 -9999 -9999 -9999 -9999 -9999 -9999 -9999 -9999 -9999 -9999 -9999 -9999 -9999 -9999 -9999 -9999 -9999 -9999 -9999 -9999 -9999 -9999 -9999 -9999 -9999 -9999 -9999 -9999 -9999 -9999 -9999 -9999 -9999 -9999 -9999 -9999 -9999 -9999 -9999 -9999 -9999 -9999 -9999 -9999 -9999 -9999 -9999 -9999 -9999 -9999 -9999 -9999 -9999 -9999 -9999 -9999 -9999 -9999 -9999 -9999 -9999 -9999 -9999 -9999 -9999 -9999 -9999 -9999 -9999 -9999 -9999 4.02066E-1 -9999 -9999 -9999 -9999 -9999 -9999 -9999 4.1302E-1 4.18112E-1 4.29375E-1 4.49364E-1 4.59239E-1 4.71236E-1 4.88503E-1 5.19038E-1 5.36281E-1 5.50845E-1 5.5266E-1 5.72777E-1 5.94174E-1 6.08248E-1 6.14723E-1 6.23622E-1 6.51364E-1 6.74777E-1 6.75599E-1 5.53038E-1 5.38341E-1 5.50445E-1 5.3782E-1 5.44212E-1 5.32604E-1 5.47331E-1 5.58732E-1 5.72639E-1 5.49486E-1 5.28756E-1 4.76768E-1 4.47073E-1 4.3828E-1 4.49291E-1 4.49291E-1 4.49291E-1 4.31581E-1 4.35701E-1 4.91574E-1 6.92441E-1 7.01776E-1 5.73285E-1 5.55028E-1 5.11424E-1 5.18171E-1 5.20418E-1 4.56516E-1 4.42544E-1 7.21832E-1 7.37608E-1 7.5183E-1 7.46856E-1 7.55584E-1 7.52927E-1 7.46293E-1 7.37608E-1 7.27685E-1 7.25014E-1 7.21241E-1 7.305E-1 7.37266E-1 7.70888E-1 7.65437E-1 7.73719E-1 7.73032E-1 7.72388E-1 7.71836E-1 7.72664E-1 7.79666E-1 7.46634E-1 6.91506E-1 6.75966E-1 6.5814E-1 6.91266E-1 6.56393E-1 6.25746E-1 6.70739E-1 7.22571E-1 7.56712E-1 7.0595E-1 6.66135E-1 5.81589E-1 5.786E-1 6.0182E-1 5.2318E-1 4.89752E-1 4.96686E-1 5.54139E-1 5.22164E-1 5.60679E-1 5.31692E-1 4.92224E-1 4.88825E-1 5.43872E-1 5.16987E-1 4.92813E-1 5.11891E-1 5.2454E-1 5.57483E-1 5.37477E-1 5.09401E-1 5.17816E-1 5.37974E-1 5.66977E-1 6.2884E-1 6.70159E-1 5.99779E-1 5.65833E-1 5.3755E-1 5.31968E-1 5.45887E-1 5.33275E-1 5.33103E-1 6.22875E-1 6.50541E-1 6.99891E-1 -9999 -9999 -9999
-9999 -9999 -9999 -9999 -9999 -9999 -9999 -9999 -9999 -9999 -9999 -9999 -9999 -9999 -9999 -9999 -9999 -9999 -9999 -9999 -9999 -9999 -9999 -9999 -9999 -9999 -9999 -9999 -9999 -9999 -9999 -9999 -9999 -9999 -9999 -9999 -9999 -9999 -9999 -9999 -9999 -9999 -9999 -9999 -9999 -9999 -9999 -9999 -9999 -9999 -9999 -9999 -9999 -9999 -9999 -9999 -9999 -9999 -9999 -9999 -9999 -9999 -9999 -9999 -9999 -9999 -9999 -9999 -9999 -9999 -9999 -9999 -9999 -9999 -9999 -9999 -9999 -9999 -9999 -9999 -9999 -9999 -9999 -9999 -9999 -9999 -9999 -9999 -9999 -9999 -9999 -9999 -9999 -9999 -9999 -9999 -9999 -9999 -9999 -9999 -9999 -9999 -9999 -9999 -9999 -9999 -9999 -9999 -9999 -9999 -9999 -9999 -9999 -9999 -9999 -9999 -9999 -9999 -9999 -9999 -9999 -9999 -9999 -9999 -9999 -9999 -9999 -9999 -9999 -9999 -9999 -9999 -9999 -9999 -9999 -9999 -9999 -9999 -9999 -9999 -9999 -9999 -9999 -9999 4.07441E-1 4.03902E-1 4.11496E-1 4.19353E-1 4.30111E-1 4.47808E-1 4.54557E-1 4.65493E-1 4.93889E-1 5.13279E-1 5.09204E-1 5.38106E-1 5.60421E-1 5.85043E-1 6.15854E-1 6.27196E-1 6.35006E-1 6.25129E-1 6.45047E-1 6.68668E-1 5.61974E-1 5.54592E-1 5.59249E-1 5.58215E-1 5.52001E-1 5.49408E-1 5.30323E-1 5.39711E-1 5.49486E-1 5.52334E-1 5.50522E-1 5.19343E-1 4.82146E-1 4.63856E-1 4.6125E-1 4.65942E-1 4.71163E-1 4.68552E-1 4.5434E-1 4.57937E-1 5.23631E-1 6.52107E-1 6.70014E-1 5.76447E-1 5.82495E-1 5.35938E-1 4.82924E-1 4.82882E-1 4.45039E-1 7.3795E-1 7.50067E-1 7.55584E-1 7.55584E-1 7.55584E-1 7.52159E-1 7.38178E-1 7.24545E-1 6.94554E-1 6.77543E-1 6.89543E-1 7.08269E-1 7.30732E-1 7.50398E-1 7.55584E-1 7.55584E-1 7.55584E-1 7.73719E-1 7.79666E-1 7.75865E-1 7.48191E-1 6.98375E-1 5.96043E-1 5.41151E-1 5.30895E-1 5.71451E-1 5.38968E-1 5.42759E-1 6.3191E-1 7.21744E-1 7.45493E-1 7.23259E-1 7.11324E-1 6.04629E-1 5.11881E-1 4.25035E-1 4.15249E-1 3.60959E-1 4.39649E-1 4.59034E-1 4.79439E-1 4.99926E-1 4.57705E-1 4.8116E-1 5.01355E-1 4.99735E-1 4.85734E-1 5.13014E-1 5.47815E-1 5.60968E-1 5.61258E-1 5.44219E-1 5.02627E-1 4.78473E-1 4.80531E-1 5.62356E-1 6.26511E-1 6.35155E-1 5.84557E-1 5.05163E-1 4.6892E-1 5.06466E-1 6.00195E-1 6.45311E-1 7.21714E-1 -9999 -9999 -9999 -9999 -9999 -9999
-9999 -9999 -9999 -9999 -9999 -9999 -9999 -9999 -9999 -9999 -9999 -9999 -9999 -9999 -9999 -9999 -9999 -9999 -9999 -9999 -9999 -9999 -9999 -9999 -9999 -9999 -9999 -9999 -9999 -9999 -9999 -9999 -9999 -9999 -9999 -9999 -9999 -9999 -9999 -9999 -9999 -9999 -9999 -9999 -9999 -9999 -9999 -9999 -9999 -9999 -9999 -9999 -9999 -9999 -9999 -9999 -9999 -9999 -9999 -9999 -9999 -9999 -9999 -9999 -9999 -9999 -9999 -9999 -9999 -9999 -9999 -9999 -9999 -9999 -9999 -9999 -9999 -9999 -9999 -9999 -9999 -9999 -9999 -9999 -9999 -9999 -9999 -9999 -9999 -9999 -9999 -9999 -9999 -9999 -9999 -9999 -9999 -9999 -9999 -9999 -9999 -9999 -9999 -9999 -9999 -9999 -9999 -9999 -9999 -9999 -9999 -9999 -9999 -9999 -9999 -9999 -9999 -9999 -9999 -9999 -9999 -9999 -9999 -9999 -9999 -9999 -9999 -9999 -9999 -9999 -9999 -9999 -9999 -9999 -9999 -9999 -9999 -9999 -9999 -9999 -9999 -9999 -9999 -9999 3.90211E-1 4.00591E-1 4.12732E-1 4.40045E-1 4.5144E-1 4.57157E-1 4.5976E-1 4.74517E-1 4.57938E-1 4.68364E-1 4.83528E-1 5.14589E-1 5.38627E-1 5.63518E-1 5.97344E-1 6.1635E-1 6.07781E-1 6.19215E-1 6.37329E-1 6.70189E-1 5.57324E-1 5.70728E-1 5.80459E-1 5.79437E-1 5.38148E-1 5.38148E-1 5.44915E-1 5.60762E-1 5.6205E-1 5.65396E-1 5.66553E-1 5.60633E-1 5.06773E-1 4.82146E-1 4.80575E-1 4.68508E-1 4.75824E-1 4.7321E-1 4.61583E-1 4.67319E-1 4.7411E-1 6.10494E-1 6.59606E-1 5.5316E-1 5.48577E-1 4.94028E-1 4.74631E-1 4.61055E-1 7.49514E-1 7.55096E-1 7.55584E-1 7.55584E-1 7.55584E-1 7.55584E-1 7.52071E-1 7.24182E-1 6.624E-1 6.3501E-1 6.44538E-1 6.33917E-1 6.63201E-1 7.24898E-1 7.50067E-1 7.55584E-1 7.55584E-1 7.6186E-1 7.35668E-1 7.2121E-1 6.88846E-1 6.74629E-1 6.65655E-1 6.20789E-1 5.26784E-1 4.73772E-1 4.52072E-1 5.08251E-1 5.91675E-1 6.65404E-1 6.94867E-1 6.92959E-1 6.29254E-1 6.69141E-1 5.90308E-1 4.50392E-1 3.68629E-1 3.32678E-1 3.29157E-1 4.67703E-1 5.36853E-1 5.64398E-1 5.61196E-1 5.66424E-1 5.83008E-1 6.20397E-1 5.89409E-1 5.37383E-1 5.60914E-1 5.8157E-1 5.86722E-1 5.75002E-1 5.32493E-1 4.76843E-1 4.528E-1 4.55283E-1 5.56832E-1 5.40169E-1 5.43825E-1 5.1694E-1 5.32098E-1 5.61157E-1 6.77402E-1 7.25896E-1 -9999 -9999 -9999 -9999 -9999 -9999 -9999 -9999
-9999 -9999 -9999 -9999 -9999 -9999 -9999 -9999 -9999 -9999 -9999 -9999 -9999 -9999 -9999 -9999 -9999 -9999 -9999 -9999 -9999 -9999 -9999 -9999 -9999 -9999 -9999 -9999 -9999 -9999 -9999 -9999 -9999 -9999 -9999 -9999 -9999 -9999 -9999 -9999 -9999 -9999 -9999 -9999 -9999 -9999 -9999 -9999 -9999 -9999 -9999 -9999 -9999 -9999 -9999 -9999 -9999 -9999 -9999 -9999 -9999 -9999 -9999 -9999 -9999 -9999 -9999 -9999 -9999 -9999 -9999 -9999 -9999 -9999 -9999 -9999 -9999 -9999 -9999 -9999 -9999 -9999 -9999 -9999 -9999 -9999 -9999 -9999 -9999 -9999 -9999 -9999 -9999 -9999 -9999 -9999 -9999 -9999 -9999 -9999 -9999 -9999 -9999 -9999 -9999 -9999 -9999 -9999 -9999 -9999 -9999 -9999 -9999 -9999 -9999 -9999 -9999 -9999 -9999 -9999 -9999 -9999 -9999 -9999 -9999 -9999 -9999 -9999 -9999 -9999 -9999 -9999 -9999 -9999 -9999 -9999 -9999 -9999 -9999 -9999 -9999 -9999 -9999 3.9071E-1 3.99082E-1 4.09179E-1 4.22931E-1 4.46253E-1 4.56637E-1 4.6445E-1 4.79747E-1 4.595E-1 4.62626E-1 4.65233E-1 4.73065E-1 4.96247E-1 5.15636E-1 5.38627E-1 5.49063E-1 5.70757E-1 5.89649E-1 6.08281E-1 6.30518E-1 6.68797E-1 5.61458E-1 5.8148E-1 5.61535E-1 5.60891E-1 5.60459E-1 5.62308E-1 5.64367E-1 5.64239E-1 5.63853E-1 5.66296E-1 5.6989E-1 5.66167E-1 5.06729E-1 4.81579E-1 4.87863E-1 5.08825E-1 5.1773E-1 5.18776E-1 5.22439E-1 5.07777E-1 4.54672E-1 4.68885E-1 5.39311E-1 5.60001E-1 5.20486E-1 4.9023E-1 4.66923E-1 7.55584E-1 7.55584E-1 7.55584E-1 7.53256E-1 7.50288E-1 7.48739E-1 7.46872E-1 7.19559E-1 6.90781E-1 6.324E-1 6.07957E-1 6.36374E-1 6.69761E-1 7.04226E-1 7.23226E-1 7.45288E-1 7.55584E-1 7.55584E-1 7.49444E-1 7.0453E-1 6.95862E-1 6.95238E-1 6.63264E-1 5.90742E-1 5.62975E-1 5.14837E-1 4.75242E-1 4.44495E-1 5.09589E-1 5.66382E-1 5.98619E-1 5.72699E-1 5.56334E-1 5.07611E-1 5.72399E-1 5.24639E-1 5.11401E-1 4.69133E-1 4.83291E-1 4.36E-1 5.1968E-1 6.43048E-1 6.9192E-1 6.75982E-1 6.6413E-1 6.60848E-1 6.32146E-1 6.37024E-1 6.06122E-1 5.70899E-1 5.1078E-1 5.39764E-1 5.0667E-1 4.69621E-1 4.20001E-1 4.45777E-1 4.99092E-1 5.20009E-1 5.30746E-1 5.13248E-1 5.7059E-1 6.15661E-1 6.86345E-1 7.47725E-1 -9999 -9999 -9999 -9999 -9999 -9999 -9999 -9999 -9999
-9999 -9999 -9999 -9999 -9999 -9999 -9999 -9999 -9999 -9999 -9999 -9999 -9999 -9999 -9999 -9999 -9999 -9999 -9999 -9999 -9999 -9999 -9999 -9999 -9999 -9999 -9999 -9999 -9999 -9999 -9999 -9999 -9999 -9999 -9999 -9999 -9999 -9999 -9999 -9999 -9999 -9999 -9999 -9999 -9999 -9999 -9999 -9999 -9999 -9999 -9999 -9999 -9999 -9999 -9999 -9999 -9999 -9999 -9999 -9999 -9999 -9999 -9999 -9999 -9999 -9999 -9999 -9999 -9999 -9999 -9999 -9999 -9999 -9999 -9999 -9999 -9999 -9999 -9999 -9999 -9999 -9999 -9999 -9999 -9999 -9999 -9999 -9999 -9999 -9999 -9999 -9999 -9999 -9999 -9999 -9999 -9999 -9999 -9999 -9999 -9999 -9999 -9999 -9999 -9999 -9999 -9999 -9999 -9999 -9999 -9999 -9999 -9999 -9999 -9999 -9999 -9999 -9999 -9999 -9999 -9999 -9999 -9999 -9999 -9999 -9999 -9999 -9999 -9999 -9999 -9999 -9999 -9999 -9999 -9999 -9999 -9999 -9999 -9999 -9999 -9999 3.95713E-1 3.87437E-1 3.84952E-1 4.01095E-1 4.10193E-1 4.32311E-1 4.39528E-1 4.47289E-1 4.31396E-1 4.5118E-1 4.61583E-1 4.72542E-1 4.90483E-1 4.93627E-1 4.99916E-1 4.87228E-1 4.99805E-1 5.27702E-1 5.44906E-1 5.68702E-1 5.96228E-1 6.40366E-1 6.87229E-1 5.66938E-1 5.868E-1 5.75814E-1 5.6205E-1 5.73384E-1 5.75942E-1 5.78113E-1 5.66681E-1 5.66424E-1 5.68992E-1 5.60001E-1 5.46582E-1 5.38011E-1 5.10921E-1 5.21393E-1 5.41391E-1 5.33681E-1 5.36154E-1 5.36545E-1 5.27557E-1 4.55712E-1 4.06113E-1 4.30596E-1 4.66112E-1 4.75498E-1 4.785E-1 7.42516E-1 7.42516E-1 7.35907E-1 7.31957E-1 7.16441E-1 7.05179E-1 6.91393E-1 6.65941E-1 6.15215E-1 6.03294E-1 5.87089E-1 6.41532E-1 6.67655E-1 7.16717E-1 7.17434E-1 7.12502E-1 7.34196E-1 7.54471E-1 7.61623E-1 7.49444E-1 7.55271E-1 7.55271E-1 7.37515E-1 6.96339E-1 6.44296E-1 6.00711E-1 5.47151E-1 4.91432E-1 4.8686E-1 5.02777E-1 4.98332E-1 4.95387E-1 4.53931E-1 4.39069E-1 4.38343E-1 4.42541E-1 5.29938E-1 6.21007E-1 6.11777E-1 6.13455E-1 6.3272E-1 6.27616E-1 6.7781E-1 7.16345E-1 6.819E-1 6.19304E-1 5.7668E-1 5.37255E-1 6.03218E-1 6.22338E-1 5.1636E-1 4.33481E-1 4.6209E-1 4.60041E-1 4.26864E-1 4.52045E-1 5.58247E-1 6.28822E-1 6.5524E-1 6.65032E-1 6.03426E-1 6.19255E-1 7.05315E-1 7.57863E-1 -9999 -9999 -9999 -9999 -9999 -9999 -9999 -9999 -9999 -9999
-9999 -9999 -9999 -9999 -9999 -9999 -9999 -9999 -9999 -9999 -9999 -9999 -9999 -9999 -9999 -9999 -9999 -9999 -9999 -9999 -9999 -9999 -9999 -9999 -9999 -9999 -9999 -9999 -9999 -9999 -9999 -9999 -9999 -9999 -9999 -9999 -9999 -9999 -9999 -9999 -9999 -9999 -9999 -9999 -9999 -9999 -9999 -9999 -9999 -9999 -9999 -9999 -9999 -9999 -9999 -9999 -9999 -9999 -9999 -9999 -9999 -9999 -9999 -9999 -9999 -9999 -9999 -9999 -9999 -9999 -9999 -9999 -9999 -9999 -9999 -9999 -9999 -9999 -9999 -9999 -9999 -9999 -9999 -9999 -9999 -9999 -9999 -9999 -9999 -9999 -9999 -9999 -9999 -9999 -9999 -9999 -9999 -9999 -9999 -9999 -9999 -9999 -9999 -9999 -9999 -9999 -9999 -9999 -9999 -9999 -9999 -9999 -9999 -9999 -9999 -9999 -9999 -9999 -9999 -9999 -9999 -9999 -9999 -9999 -9999 -9999 -9999 -9999 -9999 -9999 -9999 -9999 -9999 -9999 -9999 -9999 -9999 -9999 -9999 -9999 -9999 3.8396E-1 3.82969E-1 3.97072E-1 4.03615E-1 4.07153E-1 4.11716E-1 4.28199E-1 4.13495E-1 4.22164E-1 4.49623E-1 4.7411E-1 4.99771E-1 5.22963E-1 5.25578E-1 5.03474E-1 5.00329E-1 4.99281E-1 5.18288E-1 5.30314E-1 5.54248E-1 6.01907E-1 6.29496E-1 6.71407E-1 7.11863E-1 5.9098E-1 5.78241E-1 5.74664E-1 5.74024E-1 5.75559E-1 5.77858E-1 5.54515E-1 5.56194E-1 5.59807E-1 5.60001E-1 5.60001E-1 5.44247E-1 5.39701E-1 5.43209E-1 5.48462E-1 5.48462E-1 5.3687E-1 5.3687E-1 5.15641E-1 4.24827E-1 3.97788E-1 4.10775E-1 4.42067E-1 4.49176E-1 7.42466E-1 7.42516E-1 7.35907E-1 7.42516E-1 7.28256E-1 6.80189E-1 6.38102E-1 6.06661E-1 5.80349E-1 5.69105E-1 5.90655E-1 6.49486E-1 6.88631E-1 6.82269E-1 6.65953E-1 6.37049E-1 6.17747E-1 6.64235E-1 7.35663E-1 7.56937E-1 7.53358E-1 7.31416E-1 6.8856E-1 7.00096E-1 6.80802E-1 6.39704E-1 5.25994E-1 4.98475E-1 5.29116E-1 5.57335E-1 5.80031E-1 6.11545E-1 5.58476E-1 5.24664E-1 5.50326E-1 5.5586E-1 5.62105E-1 5.64109E-1 6.05589E-1 6.92424E-1 7.21841E-1 7.18875E-1 7.09738E-1 6.72371E-1 6.56358E-1 5.85129E-1 5.04908E-1 4.67384E-1 4.84613E-1 4.76486E-1 5.39782E-1 5.29759E-1 4.07608E-1 3.97843E-1 4.67538E-1 4.36125E-1 5.18215E-1 5.9667E-1 6.00904E-1 5.9635E-1 6.50141E-1 7.14169E-1 7.22636E-1 7.48502E-1 -9999 -9999 -9999 -9999 -9999 -9999 -9999 -9999 -9999 -9999 -9999
-9999 -9999 -9999 -9999 -9999 -9999 -9999 -9999 -9999 -9999 -9999 -9999 -9999 -9999 -9999 -9999 -9999 -9999 -9999 -9999 -9999 -9999 -9999 -9999 -9999 -9999 -9999 -9999 -9999 -9999 -9999 -9999 -9999 -9999 -9999 -9999 -9999 -9999 -9999 -9999 -9999 -9999 -9999 -9999 -9999 -9999 -9999 -9999 -9999 -9999 -9999 -9999 -9999 -9999 -9999 -9999 -9999 -9999 -9999 -9999 -9999 -9999 -9999 -9999 -9999 -9999 -9999 -9999 -9999 -9999 -9999 -9999 -9999 -9999 -9999 -9999 -9999 -9999 -9999 -9999 -9999 -9999 -9999 -9999 -9999 -9999 -9999 -9999 -9999 -9999 -9999 -9999 -9999 -9999 -9999 -9999 -9999 -9999 -9999 -9999 -9999 -9999 -9999 -9999 -9999 -9999 -9999 -9999 -9999 -9999 -9999 -9999 -9999 -9999 -9999 -9999 -9999 -9999 -9999 -9999 -9999 -9999 -9999 -9999 -9999 -9999 -9999 -9999 -9999 -9999 -9999 -9999 -9999 -9999 -9999 -9999 -9999 -9999 -9999 -9999 3.8396E-1 3.80989E-1 3.94064E-1 4.01598E-1 4.08672E-1 4.23585E-1 4.01851E-1 4.08419E-1 4.19099E-1 4.44441E-1 4.70975E-1 5.21394E-1 5.7292E-1 5.68187E-1 5.68702E-1 5.61488E-1 5.45946E-1 5.30314E-1 5.22997E-1 5.29792E-1 5.40551E-1 5.77744E-1 6.31937E-1 6.87964E-1 7.14218E-1 6.0585E-1 5.93002E-1 5.75687E-1 5.73128E-1 5.49209E-1 5.52316E-1 5.55807E-1 5.5942E-1 5.71475E-1 5.71475E-1 5.60001E-1 5.48462E-1 5.4723E-1 5.48462E-1 5.48462E-1 5.22643E-1 5.1098E-1 4.77897E-1 4.45437E-1 4.63784E-1 4.64334E-1 4.64334E-1 7.35576E-1 7.42516E-1 7.42516E-1 7.35907E-1 7.42516E-1 7.35576E-1 7.23232E-1 6.89827E-1 6.58781E-1 5.98583E-1 5.90915E-1 6.38794E-1 6.65286E-1 6.74158E-1 6.54299E-1 6.26059E-1 5.77776E-1 5.22218E-1 5.08067E-1 6.284E-1 7.34514E-1 7.3428E-1 7.25291E-1 7.10538E-1 6.18376E-1 5.40097E-1 5.23363E-1 5.66378E-1 4.83017E-1 4.90523E-1 5.90067E-1 6.81325E-1 7.03526E-1 6.96463E-1 6.5978E-1 6.83975E-1 6.80388E-1 6.76263E-1 7.03887E-1 6.99065E-1 7.13134E-1 7.2036E-1 7.45609E-1 6.98187E-1 6.42114E-1 6.29715E-1 5.28911E-1 4.97744E-1 3.99709E-1 3.55136E-1 3.87221E-1 3.66014E-1 4.45437E-1 5.28201E-1 4.8983E-1 4.48598E-1 4.6546E-1 4.7783E-1 4.71953E-1 4.78431E-1 4.34152E-1 4.80224E-1 6.14108E-1 7.5472E-1 -9999 -9999 -9999 -9999 -9999 -9999 -9999 -9999 -9999 -9999 -9999 -9999 -9999
-9999 -9999 -9999 -9999 -9999 -9999 -9999 -9999 -9999 -9999 -9999 -9999 -9999 -9999 -9999 -9999 -9999 -9999 -9999 -9999 -9999 -9999 -9999 -9999 -9999 -9999 -9999 -9999 -9999 -9999 -9999 -9999 -9999 -9999 -9999 -9999 -9999 -9999 -9999 -9999 -9999 -9999 -9999 -9999 -9999 -9999 -9999 -9999 -9999 -9999 -9999 -9999 -9999 -9999 -9999 -9999 -9999 -9999 -9999 -9999 -9999 -9999 -9999 -9999 -9999 -9999 -9999 -9999 -9999 -9999 -9999 -9999 -9999 -9999 -9999 -9999 -9999 -9999 -9999 -9999 -9999 -9999 -9999 -9999 -9999 -9999 -9999 -9999 -9999 -9999 -9999 -9999 -9999 -9999 -9999 -9999 -9999 -9999 -9999 -9999 -9999 -9999 -9999 -9999 -9999 -9999 -9999 -9999 -9999 -9999 -9999 -9999 -9999 -9999 -9999 -9999 -9999 -9999 -9999 -9999 -9999 -9999 -9999 -9999 -9999 -9999 -9999 -9999 -9999 -9999 -9999 -9999 -9999 -9999 -9999 -9999 -9999 -9999 -9999 3.82969E-1 3.79013E-1 3.93064E-1 3.99585E-1 4.06141E-1 4.11208E-1 4.04373E-1 4.10447E-1 4.19609E-1 4.44959E-1 4.62104E-1 5.02013E-1 5.32403E-1 5.87252E-1 6.16382E-1 6.24283E-1 6.18858E-1 6.00399E-1 5.68702E-1 5.55284E-1 5.36904E-1 5.58858E-1 5.93149E-1 6.53253E-1 6.99985E-1 7.25744E-1 6.18059E-1 6.15833E-1 5.60874E-1 5.37352E-1 5.45161E-1 5.62033E-1 5.66921E-1 5.71475E-1 5.71475E-1 5.71475E-1 5.60001E-1 5.48462E-1 5.22643E-1 5.34282E-1 5.22643E-1 5.1098E-1 4.70558E-1 4.24315E-1 4.51367E-1 4.75969E-1 5.14252E-1 6.65371E-1 7.10397E-1 7.42516E-1 7.41615E-1 7.27779E-1 7.29007E-1 7.41615E-1 7.38444E-1 7.32051E-1 7.10538E-1 6.90331E-1 6.97869E-1 6.82874E-1 6.52129E-1 6.38238E-1 5.55292E-1 5.14544E-1 4.90234E-1 4.69038E-1 5.50829E-1 6.31571E-1 7.21204E-1 7.17912E-1 7.10626E-1 6.77349E-1 5.70379E-1 4.53654E-1 3.78014E-1 4.38642E-1 4.67992E-1 6.08775E-1 6.21695E-1 6.99609E-1 7.23609E-1 7.16354E-1 6.92996E-1 7.18951E-1 7.32786E-1 7.38865E-1 7.26617E-1 7.32786E-1 7.26617E-1 7.32786E-1 6.75371E-1 5.93865E-1 5.0124E-1 4.99352E-1 4.51743E-1 3.42825E-1 3.18578E-1 2.94966E-1 3.29144E-1 3.38709E-1 3.95194E-1 4.92389E-1 5.44474E-1 5.36384E-1 5.00645E-1 4.54777E-1 4.01401E-1 3.87459E-1 4.23762E-1 5.30638E-1 6.77299E-1 -9999 -9999 -9999 -9999 -9999 -9999 -9999 -9999 -9999 -9999 -9999 -9999 -9999 -9999
-9999 -9999 -9999 -9999 -9999 -9999 -9999 -9999 -9999 -9999 -9999 -9999 -9999 -9999 -9999 -9999 -9999 -9999 -9999 -9999 -9999 -9999 -9999 -9999 -9999 -9999 -9999 -9999 -9999 -9999 -9999 -9999 -9999 -9999 -9999 -9999 -9999 -9999 -9999 -9999 -9999 -9999 -9999 -9999 -9999 -9999 -9999 -9999 -9999 -9999 -9999 -9999 -9999 -9999 -9999 -9999 -9999 -9999 -9999 -9999 -9999 -9999 -9999 -9999 -9999 -9999 -9999 -9999 -9999 -9999 -9999 -9999 -9999 -9999 -9999 -9999 -9999 -9999 -9999 -9999 -9999 -9999 -9999 -9999 -9999 -9999 -9999 -9999 -9999 -9999 -9999 -9999 -9999 -9999 -9999 -9999 -9999 -9999 -9999 -9999 -9999 -9999 -9999 -9999 -9999 -9999 -9999 -9999 -9999 -9999 -9999 -9999 -9999 -9999 -9999 -9999 -9999 -9999 -9999 -9999 -9999 -9999 -9999 -9999 -9999 -9999 -9999 -9999 -9999 -9999 -9999 -9999 -9999 -9999 -9999 -9999 -9999 -9999 -9999 3.72129E-1 3.70661E-1 3.87078E-1 3.91564E-1 3.74337E-1 3.78273E-1 3.85201E-1 4.06395E-1 4.18078E-1 4.43406E-1 4.73733E-1 4.73099E-1 5.17764E-1 5.69359E-1 6.03915E-1 6.37599E-1 6.43392E-1 6.37599E-1 6.1073E-1 6.10231E-1 5.99206E-1 5.68511E-1 5.88588E-1 6.54808E-1 7.07223E-1 7.22294E-1 5.89698E-1 5.75925E-1 5.39957E-1 5.26913E-1 5.4998E-1 5.60487E-1 5.6525E-1 5.71027E-1 5.71475E-1 5.45884E-1 5.34282E-1 5.34282E-1 5.34282E-1 5.34282E-1 5.22643E-1 4.58043E-1 4.18181E-1 4.46848E-1 4.8763E-1 5.51607E-1 6.69176E-1 7.08708E-1 7.38858E-1 7.41615E-1 7.29448E-1 7.09659E-1 6.82086E-1 7.00213E-1 6.8133E-1 6.94755E-1 7.03346E-1 6.94755E-1 6.64957E-1 6.46608E-1 6.51594E-1 6.07046E-1 5.45804E-1 4.30346E-1 4.14536E-1 4.97476E-1 5.73772E-1 5.87375E-1 6.84149E-1 7.27845E-1 7.22022E-1 6.70476E-1 5.07842E-1 4.18794E-1 5.03476E-1 5.37601E-1 5.88895E-1 6.94739E-1 7.18951E-1 7.25228E-1 7.05326E-1 7.12589E-1 7.06141E-1 7.18951E-1 6.55555E-1 6.42384E-1 6.64559E-1 6.70455E-1 6.90319E-1 7.24231E-1 6.18887E-1 4.55926E-1 3.82849E-1 3.54059E-1 3.36865E-1 2.93133E-1 3.40583E-1 3.33333E-1 3.68204E-1 4.25898E-1 4.58621E-1 4.7049E-1 4.64025E-1 4.5072E-1 4.5345E-1 4.68992E-1 4.58126E-1 4.756E-1 5.42156E-1 6.13027E-1 6.91674E-1 -9999 -9999 -9999 -9999 -9999 -9999 -9999 -9999 -9999 -9999 -9999 -9999 -9999 -9999
-9999 -9999 -9999 -9999 -9999 -9999 -9999 -9999 -9999 -9999 -9999 -9999 -9999 -9999 -9999 -9999 -9999 -9999 -9999 -9999 -9999 -9999 -9999 -9999 -9999 -9999 -9999 -9999 -9999 -9999 -9999 -9999 -9999 -9999 -9999 -9999 -9999 -9999 -9999 -9999 -9999 -9999 -9999 -9999 -9999 -9999 -9999 -9999 -9999 -9999 -9999 -9999 -9999 -9999 -9999 -9999 -9999 -9999 -9999 -9999 -9999 -9999 -9999 -9999 -9999 -9999 -9999 -9999 -9999 -9999 -9999 -9999 -9999 -9999 -9999 -9999 -9999 -9999 -9999 -9999 -9999 -9999 -9999 -9999 -9999 -9999 -9999 -9999 -9999 -9999 -9999 -9999 -9999 -9999 -9999 -9999 -9999 -9999 -9999 -9999 -9999 -9999 -9999 -9999 -9999 -9999 -9999 -9999 -9999 -9999 -9999 -9999 -9999 -9999 -9999 -9999 -9999 -9999 -9999 -9999 -9999 -9999 -9999 -9999 -9999 -9999 -9999 -9999 -9999 -9999 -9999 -9999 -9999 -9999 -9999 -9999 -9999 -9999 -9999 3.61901E-1 3.57555E-1 3.68354E-1 3.49649E-1 3.52515E-1 3.60209E-1 3.80385E-1 3.91814E-1 4.15162E-1 4.05922E-1 4.33117E-1 4.50695E-1 4.83184E-1 5.24189E-1 5.59566E-1 6.02549E-1 6.02224E-1 6.19664E-1 6.48489E-1 6.79019E-1 6.8279E-1 6.38039E-1 5.94666E-1 6.29631E-1 6.51312E-1 6.89297E-1 5.76691E-1 5.76308E-1 5.59456E-1 5.58811E-1 5.61389E-1 5.63578E-1 5.66535E-1 5.45884E-1 5.45884E-1 5.45884E-1 5.34282E-1 5.34282E-1 5.34282E-1 5.34282E-1 4.76723E-1 4.14106E-1 4.61023E-1 5.34282E-1 5.4719E-1 7.00966E-1 6.92356E-1 6.9672E-1 7.14282E-1 7.08319E-1 7.01347E-1 6.99203E-1 6.65362E-1 6.37797E-1 6.42694E-1 6.48747E-1 6.7447E-1 6.71617E-1 5.77103E-1 5.22866E-1 5.74538E-1 5.79858E-1 5.02409E-1 3.79921E-1 3.77312E-1 4.50883E-1 4.53644E-1 5.54166E-1 6.54275E-1 7.35576E-1 7.01049E-1 6.88907E-1 5.83246E-1 6.24744E-1 6.64977E-1 6.82213E-1 7.00697E-1 6.84146E-1 6.90866E-1 7.18951E-1 6.92996E-1 6.91207E-1 6.63636E-1 6.62606E-1 5.7339E-1 5.8433E-1 6.26581E-1 5.89904E-1 5.7971E-1 6.72133E-1 6.89815E-1 5.60484E-1 4.28888E-1 3.77688E-1 4.1809E-1 4.04785E-1 4.71481E-1 4.57401E-1 4.38199E-1 4.08529E-1 4.07842E-1 3.59082E-1 3.3727E-1 3.6482E-1 3.84847E-1 4.856E-1 5.9913E-1 6.52778E-1 6.8427E-1 7.08337E-1 7.32319E-1 -9999 -9999 -9999 -9999 -9999 -9999 -9999 -9999 -9999 -9999 -9999 -9999 -9999 -9999
-9999 -9999 -9999 -9999 -9999 -9999 -9999 -9999 -9999 -9999 -9999 -9999 -9999 -9999 -9999 -9999 -9999 -9999 -9999 -9999 -9999 -9999 -9999 -9999 -9999 -9999 -9999 -9999 -9999 -9999 -9999 -9999 -9999 -9999 -9999 -9999 -9999 -9999 -9999 -9999 -9999 -9999 -9999 -9999 -9999 -9999 -9999 -9999 -9999 -9999 -9999 -9999 -9999 -9999 -9999 -9999 -9999 -9999 -9999 -9999 -9999 -9999 -9999 -9999 -9999 -9999 -9999 -9999 -9999 -9999 -9999 -9999 -9999 -9999 -9999 -9999 -9999 -9999 -9999 -9999 -9999 -9999 -9999 -9999 -9999 -9999 -9999 -9999 -9999 -9999 -9999 -9999 -9999 -9999 -9999 -9999 -9999 -9999 -9999 -9999 -9999 -9999 -9999 -9999 -9999 -9999 -9999 -9999 -9999 -9999 -9999 -9999 -9999 -9999 -9999 -9999 -9999 -9999 -9999 -9999 -9999 -9999 -9999 -9999 -9999 -9999 -9999 -9999 -9999 -9999 -9999 -9999 -9999 -9999 -9999 -9999 -9999 -9999 3.66757E-1 3.65297E-1 3.60934E-1 3.33022E-1 3.30234E-1 3.43004E-1 3.4822E-1 3.56352E-1 3.7644E-1 3.66059E-1 3.91348E-1 4.17233E-1 4.27976E-1 4.51359E-1 4.71154E-1 4.90323E-1 5.35862E-1 5.92137E-1 6.38388E-1 6.78562E-1 7.05484E-1 6.89886E-1 6.59401E-1 6.3945E-1 6.64652E-1 7.10452E-1 7.18351E-1 6.05395E-1 6.05395E-1 5.78861E-1 5.90963E-1 5.67706E-1 5.5608E-1 5.57435E-1 5.57435E-1 5.57435E-1 5.45884E-1 5.45884E-1 5.45531E-1 5.4543E-1 5.22643E-1 4.33044E-1 4.37826E-1 5.19296E-1 5.14833E-1 6.82588E-1 6.84372E-1 6.95598E-1 7.07856E-1 7.13587E-1 7.014E-1 6.98104E-1 6.64157E-1 6.09843E-1 5.55851E-1 4.97977E-1 5.14924E-1 6.02094E-1 6.40774E-1 5.91864E-1 4.77174E-1 4.51803E-1 5.00187E-1 4.19932E-1 3.252E-1 3.13167E-1 3.59063E-1 3.52558E-1 4.3918E-1 5.77572E-1 6.68872E-1 6.62627E-1 7.14455E-1 7.16928E-1 7.05137E-1 6.17105E-1 6.10529E-1 6.7991E-1 6.59949E-1 6.78475E-1 6.97505E-1 6.61258E-1 6.16694E-1 5.98873E-1 5.64602E-1 5.24685E-1 5.76007E-1 6.02982E-1 5.15863E-1 4.96072E-1 6.36964E-1 7.02647E-1 6.57396E-1 5.44849E-1 5.06797E-1 5.66546E-1 5.87846E-1 5.9584E-1 5.41965E-1 4.19836E-1 3.01162E-1 2.8924E-1 3.02143E-1 3.11425E-1 3.67555E-1 4.43451E-1 5.40418E-1 6.92108E-1 7.40544E-1 7.49131E-1 7.53424E-1 -9999 -9999 -9999 -9999 -9999 -9999 -9999 -9999 -9999 -9999 -9999 -9999 -9999 -9999 -9999
-9999 -9999 -9999 -9999 -9999 -9999 -9999 -9999 -9999 -9999 -9999 -9999 -9999 -9999 -9999 -9999 -9999 -9999 -9999 -9999 -9999 -9999 -9999 -9999 -9999 -9999 -9999 -9999 -9999 -9999 -9999 -9999 -9999 -9999 -9999 -9999 -9999 -9999 -9999 -9999 -9999 -9999 -9999 -9999 -9999 -9999 -9999 -9999 -9999 -9999 -9999 -9999 -9999 -9999 -9999 -9999 -9999 -9999 -9999 -9999 -9999 -9999 -9999 -9999 -9999 -9999 -9999 -9999 -9999 -9999 -9999 -9999 -9999 -9999 -9999 -9999 -9999 -9999 -9999 -9999 -9999 -9999 -9999 -9999 -9999 -9999 -9999 -9999 -9999 -9999 -9999 -9999 -9999 -9999 -9999 -9999 -9999 -9999 -9999 -9999 -9999 -9999 -9999 -9999 -9999 -9999 -9999 -9999 -9999 -9999 -9999 -9999 -9999 -9999 -9999 -9999 -9999 -9999 -9999 -9999 -9999 -9999 -9999 -9999 -9999 -9999 -9999 -9999 -9999 -9999 -9999 -9999 -9999 -9999 -9999 -9999 -9999 3.69195E-1 3.84952E-1 4.04233E-1 4.10306E-1 3.89679E-1 3.69928E-1 3.62144E-1 3.62628E-1 3.53983E-1 3.58792E-1 3.61691E-1 3.82396E-1 4.06063E-1 4.15196E-1 4.36867E-1 4.2676E-1 4.69916E-1 5.34964E-1 6.2781E-1 6.94922E-1 7.13573E-1 7.19535E-1 6.93871E-1 6.9298E-1 7.11634E-1 7.28791E-1 7.46856E-1 7.55584E-1 6.27478E-1 6.05395E-1 5.68925E-1 5.80342E-1 5.68925E-1 5.57435E-1 5.57435E-1 5.57435E-1 5.68925E-1 5.57435E-1 5.43936E-1 5.4145E-1 5.34282E-1 4.6149E-1 3.7804E-1 4.43822E-1 4.95951E-1 4.95951E-1 6.73045E-1 6.77964E-1 6.86531E-1 6.95348E-1 6.94755E-1 7.05198E-1 6.88082E-1 5.74344E-1 4.90441E-1 4.38284E-1 3.90652E-1 4.8046E-1 5.42127E-1 5.57861E-1 5.93002E-1 5.26686E-1 3.96674E-1 4.25407E-1 3.62832E-1 3.42914E-1 3.93076E-1 4.26009E-1 4.46024E-1 5.3322E-1 6.13658E-1 6.06003E-1 6.88082E-1 6.8133E-1 6.18462E-1 6.15749E-1 5.07439E-1 5.80336E-1 6.36877E-1 5.75124E-1 6.08719E-1 6.8526E-1 6.18877E-1 5.72938E-1 4.95344E-1 4.69753E-1 5.22787E-1 5.75E-1 5.48439E-1 4.66539E-1 4.56862E-1 5.95451E-1 6.80131E-1 6.99302E-1 6.6598E-1 6.56744E-1 6.47511E-1 6.2082E-1 5.34619E-1 4.3525E-1 3.75812E-1 2.67927E-1 2.7434E-1 3.80496E-1 4.54223E-1 4.37025E-1 5.41907E-1 6.15656E-1 7.02439E-1 7.58908E-1 -9999 -9999 -9999 -9999 -9999 -9999 -9999 -9999 -9999 -9999 -9999 -9999 -9999 -9999 -9999 -9999 -9999
-9999 -9999 -9999 -9999 -9999 -9999 -9999 -9999 -9999 -9999 -9999 -9999 -9999 -9999 -9999 -9999 -9999 -9999 -9999 -9999 -9999 -9999 -9999 -9999 -9999 -9999 -9999 -9999 -9999 -9999 -9999 -9999 -9999 -9999 -9999 -9999 -9999 -9999 -9999 -9999 -9999 -9999 -9999 -9999 -9999 -9999 -9999 -9999 -9999 -9999 -9999 -9999 -9999 -9999 -9999 -9999 -9999 -9999 -9999 -9999 -9999 -9999 -9999 -9999 -9999 -9999 -9999 -9999 -9999 -9999 -9999 -9999 -9999 -9999 -9999 -9999 -9999 -9999 -9999 -9999 -9999 -9999 -9999 -9999 -9999 -9999 -9999 -9999 -9999 -9999 -9999 -9999 -9999 -9999 -9999 -9999 -9999 -9999 -9999 -9999 -9999 -9999 -9999 -9999 -9999 -9999 -9999 -9999 -9999 -9999 -9999 -9999 -9999 -9999 -9999 -9999 -9999 -9999 -9999 -9999 -9999 -9999 -9999 -9999 -9999 -9999 -9999 -9999 -9999 -9999 -9999 -9999 -9999 -9999 -9999 -9999 -9999 3.6384E-1 3.87051E-1 4.99771E-1 5.33267E-1 4.92812E-1 4.46887E-1 4.22676E-1 3.91708E-1 3.96715E-1 4.13528E-1 4.04911E-1 3.99366E-1 4.16214E-1 3.98175E-1 4.26248E-1 4.55699E-1 4.99757E-1 5.58341E-1 6.44656E-1 7.48032E-1 7.46708E-1 7.37924E-1 7.36759E-1 7.34826E-1 7.46856E-1 7.6186E-1 7.4245E-1 7.45636E-1 7.31263E-1 5.91673E-1 5.80342E-1 5.80342E-1 5.80342E-1 5.68925E-1 5.68925E-1 5.68925E-1 5.68925E-1 5.55497E-1 5.23258E-1 5.28105E-1 4.83953E-1 4.097E-1 4.10855E-1 4.83205E-1 4.9484E-1 6.8133E-1 6.75374E-1 6.60732E-1 6.69155E-1 6.46461E-1 6.1178E-1 6.53528E-1 6.67598E-1 5.60702E-1 4.69939E-1 4.15023E-1 3.87687E-1 4.37981E-1 4.25238E-1 4.31008E-1 4.74811E-1 5.19043E-1 3.87267E-1 3.55363E-1 3.41046E-1 4.03382E-1 4.91363E-1 5.60961E-1 5.63874E-1 5.39799E-1 5.06065E-1 6.35717E-1 6.8133E-1 6.50746E-1 4.64405E-1 4.5115E-1 4.08676E-1 4.89927E-1 5.81652E-1 5.38798E-1 5.41845E-1 6.42544E-1 6.53417E-1 6.12361E-1 5.09366E-1 4.38332E-1 5.31171E-1 5.68509E-1 4.94928E-1 3.86227E-1 4.20717E-1 4.88263E-1 6.16952E-1 6.49134E-1 6.01219E-1 5.93981E-1 6.33117E-1 5.20631E-1 4.1675E-1 3.39072E-1 3.24973E-1 3.34501E-1 4.12405E-1 5.43066E-1 6.09455E-1 5.63289E-1 5.90666E-1 6.40853E-1 7.22899E-1 -9999 -9999 -9999 -9999 -9999 -9999 -9999 -9999 -9999 -9999 -9999 -9999 -9999 -9999 -9999 -9999 -9999 -9999
-9999 -9999 -9999 -9999 -9999 -9999 -9999 -9999 -9999 -9999 -9999 -9999 -9999 -9999 -9999 -9999 -9999 -9999 -9999 -9999 -9999 -9999 -9999 -9999 -9999 -9999 -9999 -9999 -9999 -9999 -9999 -9999 -9999 -9999 -9999 -9999 -9999 -9999 -9999 -9999 -9999 -9999 -9999 -9999 -9999 -9999 -9999 -9999 -9999 -9999 -9999 -9999 -9999 -9999 -9999 -9999 -9999 -9999 -9999 -9999 -9999 -9999 -9999 -9999 -9999 -9999 -9999 -9999 -9999 -9999 -9999 -9999 -9999 -9999 -9999 -9999 -9999 -9999 -9999 -9999 -9999 -9999 -9999 -9999 -9999 -9999 -9999 -9999 -9999 -9999 -9999 -9999 -9999 -9999 -9999 -9999 -9999 -9999 -9999 -9999 -9999 -9999 -9999 -9999 -9999 -9999 -9999 -9999 -9999 -9999 -9999 -9999 -9999 -9999 -9999 -9999 -9999 -9999 -9999 -9999 -9999 -9999 -9999 -9999 -9999 -9999 -9999 -9999 -9999 -9999 -9999 -9999 -9999 -9999 -9999 -9999 -9999 3.2977E-1 3.84704E-1 5.12493E-1 5.88235E-1 5.7329E-1 5.03818E-1 4.52109E-1 4.39677E-1 4.52109E-1 4.90517E-1 4.71532E-1 4.6266E-1 4.44139E-1 4.62467E-1 4.91226E-1 5.80073E-1 6.32696E-1 6.76398E-1 7.33215E-1 7.12814E-1 7.36961E-1 7.61718E-1 7.30419E-1 7.00755E-1 7.29904E-1 7.6186E-1 7.36463E-1 7.25459E-1 7.27215E-1 7.15281E-1 5.91673E-1 5.80342E-1 5.80342E-1 5.68925E-1 5.80342E-1 5.54124E-1 5.41045E-1 5.25315E-1 5.24727E-1 5.30943E-1 4.36818E-1 4.14921E-1 4.83727E-1 5.19231E-1 6.88082E-1 6.88082E-1 6.63368E-1 6.18765E-1 5.88587E-1 5.20354E-1 4.76241E-1 5.58934E-1 6.34278E-1 5.90515E-1 5.91113E-1 5.48439E-1 5.1276E-1 5.18524E-1 4.57009E-1 3.73173E-1 3.73047E-1 3.76108E-1 3.09564E-1 2.562E-1 3.10216E-1 4.00524E-1 5.11724E-1 4.80595E-1 4.51682E-1 4.88713E-1 5.56009E-1 6.29006E-1 6.60621E-1 5.54782E-1 3.43156E-1 2.95695E-1 3.12809E-1 3.93382E-1 4.9009E-1 4.35144E-1 4.40206E-1 5.67056E-1 5.73816E-1 5.29658E-1 4.6183E-1 3.88177E-1 4.67705E-1 4.87995E-1 4.38327E-1 4.22153E-1 4.78298E-1 5.44643E-1 5.4609E-1 4.66793E-1 4.58742E-1 4.57693E-1 5.63542E-1 5.59758E-1 4.99325E-1 4.63708E-1 4.37159E-1 4.76968E-1 6.83228E-1 6.37443E-1 5.46447E-1 6.5414E-1 6.62523E-1 7.19106E-1 -9999 -9999 -9999 -9999 -9999 -9999 -9999 -9999 -9999 -9999 -9999 -9999 -9999 -9999 -9999 -9999 -9999 -9999 -9999
-9999 -9999 -9999 -9999 -9999 -9999 -9999 -9999 -9999 -9999 -9999 -9999 -9999 -9999 -9999 -9999 -9999 -9999 -9999 -9999 -9999 -9999 -9999 -9999 -9999 -9999 -9999 -9999 -9999 -9999 -9999 -9999 -9999 -9999 -9999 -9999 -9999 -9999 -9999 -9999 -9999 -9999 -9999 -9999 -9999 -9999 -9999 -9999 -9999 -9999 -9999 -9999 -9999 -9999 -9999 -9999 -9999 -9999 -9999 -9999 -9999 -9999 -9999 -9999 -9999 -9999 -9999 -9999 -9999 -9999 -9999 -9999 -9999 -9999 -9999 -9999 -9999 -9999 -9999 -9999 -9999 -9999 -9999 -9999 -9999 -9999 -9999 -9999 -9999 -9999 -9999 -9999 -9999 -9999 -9999 -9999 -9999 -9999 -9999 -9999 -9999 -9999 -9999 -9999 -9999 -9999 -9999 -9999 -9999 -9999 -9999 -9999 -9999 -9999 -9999 -9999 -9999 -9999 -9999 -9999 -9999 -9999 -9999 -9999 -9999 -9999 -9999 -9999 -9999 -9999 -9999 -9999 -9999 -9999 -9999 -9999 3.22399E-1 3.13307E-1 3.30698E-1 3.83079E-1 4.7083E-1 5.19335E-1 4.79753E-1 4.48994E-1 4.35034E-1 4.48476E-1 4.80945E-1 4.6806E-1 4.98039E-1 5.46418E-1 5.60924E-1 6.01861E-1 6.70404E-1 7.22837E-1 7.25014E-1 7.30002E-1 7.19547E-1 6.80148E-1 6.43441E-1 5.944E-1 5.65666E-1 6.1234E-1 7.27536E-1 7.41615E-1 7.24861E-1 7.09923E-1 7.28964E-1 6.01731E-1 5.91673E-1 5.80342E-1 5.54124E-1 5.54124E-1 5.54124E-1 5.49413E-1 5.36067E-1 5.30943E-1 4.5993E-1 3.75715E-1 4.45001E-1 5.27358E-1 6.74501E-1 6.8133E-1 6.30606E-1 5.50811E-1 4.88328E-1 4.70379E-1 4.52189E-1 5.33531E-1 6.28304E-1 6.26993E-1 6.17612E-1 6.24174E-1 6.2442E-1 6.30873E-1 5.98685E-1 5.45105E-1 4.92988E-1 4.01428E-1 2.89976E-1 2.49282E-1 2.65074E-1 2.80281E-1 3.51581E-1 3.61719E-1 3.87279E-1 4.27725E-1 3.94739E-1 4.60343E-1 5.33889E-1 6.68611E-1 5.80956E-1 3.78473E-1 3.12903E-1 3.01246E-1 3.31851E-1 3.91977E-1 3.45608E-1 3.72342E-1 4.42992E-1 4.67411E-1 3.8636E-1 3.4309E-1 3.58542E-1 4.17997E-1 3.76064E-1 4.21866E-1 4.62595E-1 4.65793E-1 5.09668E-1 4.29185E-1 3.49778E-1 2.85889E-1 3.64685E-1 4.75791E-1 4.9579E-1 5.11279E-1 6.75529E-1 4.79441E-1 6.66886E-1 5.75476E-1 5.74531E-1 5.1754E-1 7.24517E-1 7.38431E-1 7.21745E-1 -9999 -9999 -9999 -9999 -9999 -9999 -9999 -9999 -9999 -9999 -9999 -9999 -9999 -9999 -9999 -9999 -9999 -9999 -9999
-9999 -9999 -9999 -9999 -9999 -9999 -9999 -9999 -9999 -9999 -9999 -9999 -9999 -9999 -9999 -9999 -9999 -9999 -9999 -9999 -9999 -9999 -9999 -9999 -9999 -9999 -9999 -9999 -9999 -9999 -9999 -9999 -9999 -9999 -9999 -9999 -9999 -9999 -9999 -9999 -9999 -9999 -9999 -9999 -9999 -9999 -9999 -9999 -9999 -9999 -9999 -9999 -9999 -9999 -9999 -9999 -9999 -9999 -9999 -9999 -9999 -9999 -9999 -9999 -9999 -9999 -9999 -9999 -9999 -9999 -9999 -9999 -9999 -9999 -9999 -9999 -9999 -9999 -9999 -9999 -9999 -9999 -9999 -9999 -9999 -9999 -9999 -9999 -9999 -9999 -9999 -9999 -9999 -9999 -9999 -9999 -9999 -9999 -9999 -9999 -9999 -9999 -9999 -9999 -9999 -9999 -9999 -9999 -9999 -9999 -9999 -9999 -9999 -9999 -9999 -9999 -9999 -9999 -9999 -9999 -9999 -9999 -9999 -9999 -9999 -9999 -9999 -9999 -9999 -9999 -9999 -9999 -9999 -9999 -9999 -9999 3.1602E-1 3.06136E-1 3.04801E-1 3.1602E-1 3.23677E-1 3.68847E-1 4.0138E-1 3.83249E-1 3.94849E-1 4.11495E-1 4.22009E-1 4.583E-1 5.03426E-1 5.46938E-1 5.87346E-1 6.1562E-1 6.23131E-1 6.43228E-1 6.31463E-1 6.11104E-1 5.78128E-1 5.32978E-1 5.02625E-1 4.42046E-1 5.06314E-1 5.60671E-1 6.27434E-1 6.81734E-1 7.35907E-1 7.35434E-1 7.28615E-1 7.30336E-1 5.65633E-1 5.54124E-1 5.54124E-1 5.54124E-1 5.54124E-1 5.48829E-1 5.40167E-1 5.17663E-1 3.65446E-1 3.46833E-1 4.68175E-1 6.38274E-1 6.4994E-1 6.18842E-1 5.54889E-1 6.19842E-1 6.38229E-1 6.24688E-1 5.80713E-1 6.28304E-1 6.13582E-1 5.58631E-1 5.39951E-1 5.28638E-1 5.68256E-1 6.13582E-1 6.05051E-1 5.80534E-1 5.9974E-1 4.60163E-1 3.21456E-1 3.31226E-1 3.29034E-1 2.55843E-1 2.54957E-1 3.11099E-1 3.58214E-1 3.00222E-1 2.60178E-1 3.06958E-1 3.93717E-1 5.80369E-1 6.74501E-1 5.60437E-1 4.73048E-1 4.32742E-1 4.54456E-1 3.67065E-1 2.87378E-1 3.20307E-1 3.38007E-1 3.48665E-1 3.01513E-1 2.65038E-1 3.33225E-1 3.62925E-1 3.42715E-1 3.58024E-1 3.7514E-1 3.58266E-1 4.37192E-1 4.0714E-1 3.10078E-1 2.24579E-1 3.03584E-1 3.40473E-1 3.58688E-1 4.13988E-1 4.49275E-1 4.9232E-1 5.54153E-1 5.29568E-1 4.87527E-1 4.55807E-1 7.20216E-1 7.36519E-1 -9999 -9999 -9999 -9999 -9999 -9999 -9999 -9999 -9999 -9999 -9999 -9999 -9999 -9999 -9999 -9999 -9999 -9999 -9999 -9999
-9999 -9999 -9999 -9999 -9999 -9999 -9999 -9999 -9999 -9999 -9999 -9999 -9999 -9999 -9999 -9999 -9999 -9999 -9999 -9999 -9999 -9999 -9999 -9999 -9999 -9999 -9999 -9999 -9999 -9999 -9999 -9999 -9999 -9999 -9999 -9999 -9999 -9999 -9999 -9999 -9999 -9999 -9999 -9999 -9999 -9999 -9999 -9999 -9999 -9999 -9999 -9999 -9999 -9999 -9999 -9999 -9999 -9999 -9999 -9999 -9999 -9999 -9999 -9999 -9999 -9999 -9999 -9999 -9999 -9999 -9999 -9999 -9999 -9999 -9999 -9999 -9999 -9999 -9999 -9999 -9999 -9999 -9999 -9999 -9999 -9999 -9999 -9999 -9999 -9999 -9999 -9999 -9999 -9999 -9999 -9999 -9999 -9999 -9999 -9999 -9999 -9999 -9999 -9999 -9999 -9999 -9999 -9999 -9999 -9999 -9999 -9999 -9999 -9999 -9999 -9999 -9999 -9999 -9999 -9999 -9999 -9999 -9999 -9999 -9999 -9999 -9999 -9999 -9999 -9999 -9999 -9999 -9999 -9999 3.34421E-1 3.25613E-1 3.13759E-1 3.0792E-1 2.82962E-1 2.80417E-1 2.82962E-1 2.91547E-1 2.98524E-1 3.0249E-1 2.90834E-1 3.26394E-1 3.57168E-1 3.91662E-1 4.30869E-1 4.66262E-1 4.8142E-1 4.74721E-1 4.77336E-1 4.70918E-1 4.75099E-1 4.75767E-1 4.38181E-1 4.18164E-1 3.77115E-1 4.26879E-1 4.75409E-1 4.96355E-1 5.17838E-1 5.87973E-1 6.63397E-1 7.17356E-1 7.03495E-1 7.08786E-1 5.77072E-1 5.54124E-1 5.65633E-1 5.65633E-1 5.65633E-1 5.5347E-1 5.42556E-1 4.39686E-1 3.04345E-1 3.22513E-1 4.53676E-1 6.31604E-1 6.20971E-1 6.38728E-1 6.62863E-1 6.33661E-1 5.98548E-1 5.73051E-1 6.25551E-1 6.02548E-1 5.83532E-1 4.66074E-1 4.03553E-1 4.58777E-1 5.01889E-1 4.49379E-1 4.61054E-1 5.29555E-1 5.81597E-1 5.33109E-1 4.6557E-1 4.94032E-1 4.35876E-1 3.56802E-1 2.79321E-1 2.12285E-1 2.33122E-1 1.98624E-1 2.10232E-1 2.54529E-1 3.32959E-1 5.20168E-1 5.96632E-1 5.76896E-1 6.10227E-1 6.08251E-1 6.12187E-1 4.97779E-1 4.38681E-1 4.51511E-1 4.87791E-1 4.25958E-1 3.27131E-1 2.99161E-1 2.55725E-1 2.32764E-1 2.53053E-1 2.29215E-1 2.12674E-1 2.44793E-1 3.27886E-1 2.87225E-1 2.46445E-1 2.46773E-1 2.80162E-1 2.88304E-1 3.14256E-1 3.72398E-1 4.45659E-1 5.3372E-1 6.03894E-1 7.09601E-1 7.28832E-1 7.3759E-1 7.26347E-1 7.2223E-1 -9999 -9999 -9999 -9999 -9999 -9999 -9999 -9999 -9999 -9999 -9999 -9999 7.38445E-1 7.16974E-1 6.91204E-1 -9999 -9999 -9999 -9999 -9999
-9999 -9999 -9999 -9999 -9999 -9999 -9999 -9999 -9999 -9999 -9999 -9999 -9999 -9999 -9999 -9999 -9999 -9999 -9999 -9999 -9999 -9999 -9999 -9999 -9999 -9999 -9999 -9999 -9999 -9999 -9999 -9999 -9999 -9999 -9999 -9999 -9999 -9999 -9999 -9999 -9999 -9999 -9999 -9999 -9999 -9999 -9999 -9999 -9999 -9999 -9999 -9999 -9999 -9999 -9999 -9999 -9999 -9999 -9999 -9999 -9999 -9999 -9999 -9999 -9999 -9999 -9999 -9999 -9999 -9999 -9999 -9999 -9999 -9999 -9999 -9999 -9999 -9999 -9999 -9999 -9999 -9999 -9999 -9999 -9999 -9999 -9999 -9999 -9999 -9999 -9999 -9999 -9999 -9999 -9999 -9999 -9999 -9999 -9999 -9999 -9999 -9999 -9999 -9999 -9999 -9999 -9999 -9999 -9999 -9999 -9999 -9999 -9999 -9999 -9999 -9999 -9999 -9999 -9999 -9999 -9999 -9999 -9999 -9999 -9999 -9999 -9999 -9999 -9999 -9999 -9999 -9999 -9999 3.34888E-1 3.33488E-1 3.27919E-1 3.18746E-1 2.92848E-1 2.87665E-1 2.82537E-1 2.79572E-1 2.77465E-1 2.76206E-1 2.58291E-1 2.63546E-1 2.69696E-1 2.75935E-1 2.86529E-1 3.24553E-1 3.32971E-1 3.69522E-1 3.67922E-1 3.78713E-1 4.2225E-1 4.49711E-1 4.21228E-1 3.33661E-1 3.26706E-1 3.65371E-1 4.06218E-1 4.37914E-1 4.68703E-1 4.80204E-1 5.30243E-1 5.77517E-1 6.8643E-1 7.14628E-1 7.08299E-1 7.10728E-1 5.77072E-1 5.65633E-1 5.65633E-1 5.65633E-1 5.15195E-1 4.69285E-1 3.26061E-1 2.92181E-1 3.66906E-1 4.6319E-1 5.08491E-1 5.74437E-1 6.50514E-1 6.39E-1 6.02002E-1 6.05948E-1 5.91113E-1 5.9865E-1 5.75912E-1 4.86069E-1 4.11972E-1 3.21466E-1 3.2198E-1 3.08228E-1 3.07977E-1 3.7937E-1 4.61931E-1 5.15245E-1 5.31927E-1 5.64722E-1 5.05471E-1 3.69961E-1 2.69998E-1 2.29334E-1 1.60581E-1 1.92965E-1 2.78867E-1 3.81551E-1 4.21186E-1 4.44928E-1 5.27273E-1 4.87176E-1 4.01028E-1 4.53808E-1 5.30145E-1 6.10075E-1 5.67127E-1 5.30356E-1 5.33889E-1 4.81279E-1 5.05905E-1 4.6145E-1 3.44861E-1 3.14677E-1 2.82117E-1 2.56042E-1 2.26408E-1 1.70517E-1 1.81743E-1 1.86888E-1 1.95362E-1 2.28181E-1 3.65649E-1 4.31402E-1 3.82893E-1 3.70986E-1 4.24064E-1 5.11356E-1 6.1163E-1 6.93454E-1 7.04559E-1 7.26932E-1 7.27049E-1 7.21283E-1 -9999 -9999 -9999 -9999 -9999 -9999 -9999 -9999 -9999 -9999 -9999 -9999 7.50215E-1 7.32715E-1 7.26092E-1 6.76783E-1 6.74363E-1 -9999 -9999 -9999 -9999
-9999 -9999 -9999 -9999 -9999 -9999 -9999 -9999 -9999 -9999 -9999 -9999 -9999 -9999 -9999 -9999 -9999 -9999 -9999 -9999 -9999 -9999 -9999 -9999 -9999 -9999 -9999 -9999 -9999 -9999 -9999 -9999 -9999 -9999 -9999 -9999 -9999 -9999 -9999 -9999 -9999 -9999 -9999 -9999 -9999 -9999 -9999 -9999 -9999 -9999 -9999 -9999 -9999 -9999 -9999 -9999 -9999 -9999 -9999 -9999 -9999 -9999 -9999 -9999 -9999 -9999 -9999 -9999 -9999 -9999 -9999 -9999 -9999 -9999 -9999 -9999 -9999 -9999 -9999 -9999 -9999 -9999 -9999 -9999 -9999 -9999 -9999 -9999 -9999 -9999 -9999 -9999 -9999 -9999 -9999 -9999 -9999 -9999 -9999 -9999 -9999 -9999 -9999 -9999 -9999 -9999 -9999 -9999 -9999 -9999 -9999 -9999 -9999 -9999 -9999 -9999 -9999 -9999 -9999 -9999 -9999 -9999 -9999 -9999 -9999 -9999 -9999 -9999 -9999 -9999 -9999 -9999 3.33954E-1 3.32091E-1 3.32557E-1 3.31162E-1 3.0249E-1 2.97209E-1 2.81146E-1 2.76509E-1 2.71919E-1 2.78307E-1 2.57087E-1 2.57087E-1 2.599E-1 2.59497E-1 2.56287E-1 2.57889E-1 2.46004E-1 2.56254E-1 2.74761E-1 2.96694E-1 3.38243E-1 3.77863E-1 3.81201E-1 3.42576E-1 3.39278E-1 3.86656E-1 4.49211E-1 4.95161E-1 5.85798E-1 6.48255E-1 6.39624E-1 6.35614E-1 6.80971E-1 7.05008E-1 7.14628E-1 7.08178E-1 7.06104E-1 7.01525E-1 5.50063E-1 5.38478E-1 5.38478E-1 5.01495E-1 3.938E-1 2.97849E-1 3.1853E-1 4.65943E-1 5.18443E-1 5.39915E-1 5.13119E-1 5.78426E-1 5.84543E-1 5.93662E-1 5.54132E-1 5.36824E-1 4.95292E-1 4.48731E-1 3.5955E-1 2.64743E-1 2.75448E-1 3.26498E-1 2.86789E-1 2.26255E-1 2.76774E-1 2.78397E-1 3.64982E-1 5.21975E-1 4.52838E-1 4.39543E-1 2.98844E-1 1.66665E-1 1.11109E-1 1.18738E-1 2.17287E-1 3.4635E-1 4.99251E-1 5.77928E-1 5.16945E-1 3.65513E-1 2.7424E-1 2.63699E-1 3.22832E-1 4.84822E-1 4.45036E-1 3.07885E-1 2.95764E-1 3.12259E-1 3.16067E-1 3.62809E-1 4.69965E-1 4.84086E-1 4.40581E-1 4.32501E-1 3.88445E-1 2.96071E-1 1.83648E-1 1.51192E-1 1.5226E-1 1.96192E-1 3.49668E-1 6.49145E-1 5.70598E-1 6.09778E-1 5.88416E-1 5.48043E-1 6.36254E-1 7.08161E-1 6.99224E-1 7.08313E-1 7.28683E-1 7.22584E-1 7.15682E-1 -9999 -9999 -9999 -9999 -9999 -9999 -9999 -9999 -9999 -9999 -9999 -9999 7.54714E-1 7.40375E-1 7.34792E-1 7.09145E-1 6.93533E-1 -9999 -9999 -9999 -9999
-9999 -9999 -9999 -9999 -9999 -9999 -9999 -9999 -9999 -9999 -9999 -9999 -9999 -9999 -9999 -9999 -9999 -9999 -9999 -9999 -9999 -9999 -9999 -9999 -9999 -9999 -9999 -9999 -9999 -9999 -9999 -9999 -9999 -9999 -9999 -9999 -9999 -9999 -9999 -9999 -9999 -9999 -9999 -9999 -9999 -9999 -9999 -9999 -9999 -9999 -9999 -9999 -9999 -9999 -9999 -9999 -9999 -9999 -9999 -9999 -9999 -9999 -9999 -9999 -9999 -9999 -9999 -9999 -9999 -9999 -9999 -9999 -9999 -9999 -9999 -9999 -9999 -9999 -9999 -9999 -9999 -9999 -9999 -9999 -9999 -9999 -9999 -9999 -9999 -9999 -9999 -9999 -9999 -9999 -9999 -9999 -9999 -9999 -9999 -9999 -9999 -9999 -9999 -9999 -9999 -9999 -9999 -9999 -9999 -9999 -9999 -9999 -9999 -9999 -9999 -9999 -9999 -9999 -9999 -9999 -9999 -9999 -9999 -9999 -9999 -9999 -9999 -9999 -9999 -9999 -9999 -9999 3.31162E-1 3.28382E-1 3.07825E-1 2.96212E-1 2.91427E-1 2.87546E-1 2.8327E-1 2.803E-1 2.56976E-1 2.52202E-1 2.4866E-1 2.56687E-1 2.59095E-1 2.599E-1 2.39834E-1 2.38309E-1 2.53577E-1 2.55456E-1 2.61888E-1 2.60674E-1 2.73093E-1 2.71746E-1 2.81394E-1 3.21323E-1 3.93417E-1 4.16653E-1 4.2725E-1 5.00927E-1 5.86838E-1 6.87439E-1 7.10288E-1 7.212E-1 7.21568E-1 7.14628E-1 7.13747E-1 7.01772E-1 6.76613E-1 6.76355E-1 5.71712E-1 5.38478E-1 5.26851E-1 4.74241E-1 3.62749E-1 3.24348E-1 4.25136E-1 5.97603E-1 6.07161E-1 5.35891E-1 4.04374E-1 4.0502E-1 4.35288E-1 4.83675E-1 5.30755E-1 4.83979E-1 4.76173E-1 6.51902E-1 5.54305E-1 5.10576E-1 5.80941E-1 3.95704E-1 3.02333E-1 1.94826E-1 1.83348E-1 2.21435E-1 3.57947E-1 4.71756E-1 3.77887E-1 3.11563E-1 2.56457E-1 1.36008E-1 1.09213E-1 1.43269E-1 1.78584E-1 2.67209E-1 4.57993E-1 5.45386E-1 3.75495E-1 2.44978E-1 1.81988E-1 1.77135E-1 2.39501E-1 3.91738E-1 4.39671E-1 2.60573E-1 1.91494E-1 1.72155E-1 1.80033E-1 2.44629E-1 3.71893E-1 3.59546E-1 3.66655E-1 2.69131E-1 2.73578E-1 3.26526E-1 2.66868E-1 2.05825E-1 2.22816E-1 3.07546E-1 5.96732E-1 5.7558E-1 5.23569E-1 4.9754E-1 4.58334E-1 4.63206E-1 4.24603E-1 7.05138E-1 7.11709E-1 7.10983E-1 7.05383E-1 7.17597E-1 7.11952E-1 -9999 -9999 -9999 -9999 -9999 -9999 -9999 -9999 -9999 -9999 -9999 -9999 -9999 -9999 -9999 -9999 -9999 -9999 -9999 -9999 -9999
-9999 -9999 -9999 -9999 -9999 -9999 -9999 -9999 -9999 -9999 -9999 -9999 -9999 -9999 -9999 -9999 -9999 -9999 -9999 -9999 -9999 -9999 -9999 -9999 -9999 -9999 -9999 -9999 -9999 -9999 -9999 -9999 -9999 -9999 -9999 -9999 -9999 -9999 -9999 -9999 -9999 -9999 -9999 -9999 -9999 -9999 -9999 -9999 -9999 -9999 -9999 -9999 -9999 -9999 -9999 -9999 -9999 -9999 -9999 -9999 -9999 -9999 -9999 -9999 -9999 -9999 -9999 -9999 -9999 -9999 -9999 -9999 -9999 -9999 -9999 -9999 -9999 -9999 -9999 -9999 -9999 -9999 -9999 -9999 -9999 -9999 -9999 -9999 -9999 -9999 -9999 -9999 -9999 -9999 -9999 -9999 -9999 -9999 -9999 -9999 -9999 -9999 -9999 -9999 -9999 -9999 -9999 -9999 -9999 -9999 -9999 -9999 -9999 -9999 -9999 -9999 -9999 -9999 -9999 -9999 -9999 -9999 -9999 -9999 -9999 -9999 -9999 -9999 -9999 -9999 -9999 3.21356E-1 3.19986E-1 2.97963E-1 2.96212E-1 2.93596E-1 2.9013E-1 2.87116E-1 2.87116E-1 2.78034E-1 2.75516E-1 2.67636E-1 2.5023E-1 2.47096E-1 2.47486E-1 2.39452E-1 2.40217E-1 2.4252E-1 2.53467E-1 3.05642E-1 3.40123E-1 3.03512E-1 2.80852E-1 2.5977E-1 2.48642E-1 2.66796E-1 3.03758E-1 3.04967E-1 3.15555E-1 3.75935E-1 4.80141E-1 5.75242E-1 6.07513E-1 6.64821E-1 7.13614E-1 7.21568E-1 6.91711E-1 6.81662E-1 6.71442E-1 6.81662E-1 6.67488E-1 5.47826E-1 5.38478E-1 4.47534E-1 3.83478E-1 4.88868E-1 5.5982E-1 5.74744E-1 4.58315E-1 4.19384E-1 3.8165E-1 3.50737E-1 3.79892E-1 4.56147E-1 5.09264E-1 5.52345E-1 6.13207E-1 6.3678E-1 5.99897E-1 6.51121E-1 6.44467E-1 6.22192E-1 2.95847E-1 2.05561E-1 1.99394E-1 2.21943E-1 2.90528E-1 3.70885E-1 3.72662E-1 2.4403E-1 1.48435E-1 9.31382E-2 8.71954E-2 1.30381E-1 2.18154E-1 3.52181E-1 4.8873E-1 4.01944E-1 3.57417E-1 2.85366E-1 2.05078E-1 1.50668E-1 2.12015E-1 3.28395E-1 4.42127E-1 4.18852E-1 2.57652E-1 1.50756E-1 1.28228E-1 2.23942E-1 2.65384E-1 2.05609E-1 2.44984E-1 1.94679E-1 1.61905E-1 2.33054E-1 4.99884E-1 5.20518E-1 5.63695E-1 6.16299E-1 6.21718E-1 5.38936E-1 4.94825E-1 4.57896E-1 4.25203E-1 6.96387E-1 6.87689E-1 7.11588E-1 7.11104E-1 7.06606E-1 7.00091E-1 6.92491E-1 7.08557E-1 -9999 -9999 -9999 -9999 -9999 -9999 -9999 -9999 -9999 -9999 -9999 -9999 -9999 -9999 -9999 -9999 -9999 -9999 -9999 -9999 -9999
-9999 -9999 -9999 -9999 -9999 -9999 -9999 -9999 -9999 -9999 -9999 -9999 -9999 -9999 -9999 -9999 -9999 -9999 -9999 -9999 -9999 -9999 -9999 -9999 -9999 -9999 -9999 -9999 -9999 -9999 -9999 -9999 -9999 -9999 -9999 -9999 -9999 -9999 -9999 -9999 -9999 -9999 -9999 -9999 -9999 -9999 -9999 -9999 -9999 -9999 -9999 -9999 -9999 -9999 -9999 -9999 -9999 -9999 -9999 -9999 -9999 -9999 -9999 -9999 -9999 -9999 -9999 -9999 -9999 -9999 -9999 -9999 -9999 -9999 -9999 -9999 -9999 -9999 -9999 -9999 -9999 -9999 -9999 -9999 -9999 -9999 -9999 -9999 -9999 -9999 -9999 -9999 -9999 -9999 -9999 -9999 -9999 -9999 -9999 -9999 -9999 -9999 -9999 -9999 -9999 -9999 -9999 -9999 -9999 -9999 -9999 -9999 -9999 -9999 -9999 -9999 -9999 -9999 -9999 -9999 -9999 -9999 -9999 -9999 -9999 -9999 -9999 -9999 -9999 -9999 -9999 3.15894E-1 2.96212E-1 2.96649E-1 2.97087E-1 2.94031E-1 2.90994E-1 2.88836E-1 2.80989E-1 2.84391E-1 2.82262E-1 2.76354E-1 2.70522E-1 2.44839E-1 2.39834E-1 2.3869E-1 2.39452E-1 2.40983E-1 2.47953E-1 2.67602E-1 3.03069E-1 3.86517E-1 4.24032E-1 3.56398E-1 3.1755E-1 2.9168E-1 2.5339E-1 2.56687E-1 2.55091E-1 2.63954E-1 3.10022E-1 3.89943E-1 4.2434E-1 5.01621E-1 5.79647E-1 6.3992E-1 6.53807E-1 6.54756E-1 6.66402E-1 6.81662E-1 6.82933E-1 6.36277E-1 6.06939E-1 4.94432E-1 4.70831E-1 4.76726E-1 4.77627E-1 4.58836E-1 3.811E-1 3.45714E-1 3.23775E-1 3.44082E-1 4.73561E-1 5.40452E-1 5.20611E-1 3.82007E-1 4.73938E-1 5.92601E-1 6.13124E-1 5.3295E-1 5.77504E-1 6.11124E-1 4.22062E-1 3.61687E-1 3.21432E-1 2.2366E-1 2.01265E-1 3.01081E-1 2.5553E-1 1.53411E-1 9.12516E-2 9.88198E-2 1.38327E-1 1.75046E-1 2.55243E-1 4.43978E-1 4.19923E-1 2.52525E-1 1.75868E-1 2.12742E-1 2.11783E-1 1.45672E-1 1.31539E-1 2.01065E-1 3.72784E-1 3.98742E-1 3.58697E-1 2.09849E-1 1.18653E-1 1.42947E-1 1.99621E-1 1.71393E-1 1.78206E-1 1.7049E-1 1.81181E-1 2.33379E-1 5.23301E-1 6.37381E-1 5.88424E-1 5.06004E-1 5.37325E-1 4.71088E-1 6.1612E-1 6.7719E-1 6.82131E-1 6.85153E-1 6.86929E-1 6.85153E-1 7.0428E-1 7.01079E-1 6.95494E-1 6.88715E-1 -9999 -9999 -9999 -9999 -9999 -9999 -9999 -9999 -9999 -9999 -9999 -9999 -9999 -9999 -9999 -9999 -9999 -9999 -9999 -9999 -9999 -9999
-9999 -9999 -9999 -9999 -9999 -9999 -9999 -9999 -9999 -9999 -9999 -9999 -9999 -9999 -9999 -9999 -9999 -9999 -9999 -9999 -9999 -9999 -9999 -9999 -9999 -9999 -9999 -9999 -9999 -9999 -9999 -9999 -9999 -9999 -9999 -9999 -9999 -9999 -9999 -9999 -9999 -9999 -9999 -9999 -9999 -9999 -9999 -9999 -9999 -9999 -9999 -9999 -9999 -9999 -9999 -9999 -9999 -9999 -9999 -9999 -9999 -9999 -9999 -9999 -9999 -9999 -9999 -9999 -9999 -9999 -9999 -9999 -9999 -9999 -9999 -9999 -9999 -9999 -9999 -9999 -9999 -9999 -9999 -9999 -9999 -9999 -9999 -9999 -9999 -9999 -9999 -9999 -9999 -9999 -9999 -9999 -9999 -9999 -9999 -9999 -9999 -9999 -9999 -9999 -9999 -9999 -9999 -9999 -9999 -9999 -9999 -9999 -9999 -9999 -9999 -9999 -9999 -9999 -9999 -9999 -9999 -9999 -9999 -9999 -9999 -9999 -9999 -9999 -9999 -9999 -9999 -9999 -9999 2.91427E-1 2.94467E-1 2.95339E-1 2.77076E-1 2.89107E-1 2.92567E-1 2.93435E-1 2.94306E-1 2.99998E-1 2.83077E-1 2.76738E-1 2.65552E-1 2.54261E-1 2.45227E-1 2.40983E-1 2.2142E-1 2.34433E-1 2.57358E-1 3.21984E-1 4.49442E-1 4.54491E-1 4.31588E-1 4.09279E-1 3.96168E-1 3.70268E-1 3.4916E-1 2.92808E-1 2.71881E-1 2.7647E-1 2.6718E-1 3.1312E-1 3.99768E-1 5.06425E-1 4.76508E-1 5.05464E-1 5.75782E-1 6.69882E-1 6.70424E-1 6.10036E-1 5.58832E-1 5.43497E-1 5.42523E-1 5.22954E-1 5.53323E-1 5.5982E-1 4.77104E-1 4.72544E-1 4.36548E-1 4.24725E-1 4.43924E-1 4.38899E-1 4.23616E-1 4.15956E-1 3.68385E-1 3.46586E-1 3.78331E-1 5.11957E-1 5.02216E-1 5.62516E-1 3.65012E-1 3.47068E-1 2.88602E-1 2.15728E-1 1.55537E-1 1.67447E-1 1.19672E-1 8.84358E-2 9.35144E-2 1.6824E-1 2.73719E-1 3.31179E-1 4.47591E-1 5.34039E-1 3.93006E-1 2.40392E-1 1.09715E-1 1.29576E-1 1.32336E-1 8.94372E-2 9.8476E-2 1.61942E-1 2.59725E-1 2.2363E-1 2.53403E-1 2.12221E-1 1.40504E-1 1.53972E-1 2.72398E-1 3.26213E-1 5.36496E-1 4.44474E-1 4.39704E-1 4.91479E-1 5.9302E-1 5.2132E-1 5.12671E-1 4.47955E-1 4.77216E-1 5.74649E-1 5.97986E-1 6.26263E-1 6.71991E-1 6.75027E-1 6.8056E-1 6.77864E-1 6.9674E-1 6.95494E-1 6.91612E-1 6.86437E-1 -9999 -9999 -9999 -9999 -9999 -9999 -9999 -9999 -9999 -9999 -9999 -9999 -9999 -9999 -9999 -9999 -9999 -9999 -9999 -9999 -9999 -9999
-9999 -9999 -9999 -9999 -9999 -9999 -9999 -9999 -9999 -9999 -9999 -9999 -9999 -9999 -9999 -9999 -9999 -9999 -9999 -9999 -9999 -9999 -9999 -9999 -9999 -9999 -9999 -9999 -9999 -9999 -9999 -9999 -9999 -9999 -9999 -9999 -9999 -9999 -9999 -9999 -9999 -9999 -9999 -9999 -9999 -9999 -9999 -9999 -9999 -9999 -9999 -9999 -9999 -9999 -9999 -9999 -9999 -9999 -9999 -9999 -9999 -9999 -9999 -9999 -9999 -9999 -9999 -9999 -9999 -9999 -9999 -9999 -9999 -9999 -9999 -9999 -9999 -9999 -9999 -9999 -9999 -9999 -9999 -9999 -9999 -9999 -9999 -9999 -9999 -9999 -9999 -9999 -9999 -9999 -9999 -9999 -9999 -9999 -9999 -9999 -9999 -9999 -9999 -9999 -9999 -9999 -9999 -9999 -9999 -9999 -9999 -9999 -9999 -9999 -9999 -9999 -9999 -9999 -9999 -9999 -9999 -9999 -9999 -9999 -9999 -9999 -9999 -9999 -9999 -9999 -9999 -9999 -9999 2.86259E-1 2.92293E-1 2.84699E-1 3.15178E-1 3.34486E-1 3.39639E-1 3.30299E-1 3.32622E-1 3.44923E-1 3.74501E-1 3.5638E-1 3.3411E-1 3.0495E-1 2.69661E-1 2.33953E-1 2.26155E-1 2.22869E-1 2.33682E-1 2.54563E-1 3.1561E-1 3.76154E-1 4.30212E-1 4.78281E-1 5.02524E-1 5.01475E-1 4.67596E-1 3.49981E-1 3.24886E-1 2.8672E-1 3.07983E-1 2.8106E-1 2.91772E-1 3.35291E-1 3.54712E-1 3.94107E-1 4.94079E-1 6.25654E-1 6.65193E-1 6.63321E-1 6.56301E-1 6.18856E-1 6.72207E-1 6.44467E-1 5.89346E-1 5.66564E-1 5.89346E-1 5.15245E-1 6.22785E-1 6.25165E-1 6.36045E-1 5.89084E-1 4.95348E-1 6.26362E-1 6.08317E-1 3.97745E-1 3.24951E-1 4.93699E-1 4.96364E-1 5.24605E-1 3.40858E-1 3.47068E-1 2.71217E-1 1.66414E-1 1.17991E-1 9.31069E-2 6.11984E-2 8.60978E-2 1.67655E-1 2.50647E-1 3.70184E-1 4.77565E-1 4.82761E-1 4.60599E-1 3.58836E-1 1.97894E-1 1.01474E-1 9.7728E-2 1.01113E-1 8.64562E-2 8.38858E-2 1.16674E-1 1.37511E-1 1.27953E-1 1.30678E-1 1.2678E-1 1.32581E-1 1.89535E-1 3.34839E-1 5.87007E-1 5.68202E-1 6.47082E-1 6.1358E-1 6.07428E-1 6.10386E-1 5.64006E-1 5.4826E-1 5.24519E-1 4.1104E-1 6.45229E-1 6.4524E-1 6.367E-1 6.58309E-1 6.6814E-1 6.73863E-1 6.71918E-1 6.69185E-1 6.89724E-1 6.87324E-1 6.83768E-1 -9999 -9999 -9999 -9999 -9999 -9999 -9999 -9999 -9999 -9999 -9999 -9999 -9999 -9999 -9999 -9999 -9999 -9999 -9999 -9999 -9999 -9999
-9999 -9999 -9999 -9999 -9999 -9999 -9999 -9999 -9999 -9999 -9999 -9999 -9999 -9999 -9999 -9999 -9999 -9999 -9999 -9999 -9999 -9999 -9999 -9999 -9999 -9999 -9999 -9999 -9999 -9999 -9999 -9999 -9999 -9999 -9999 -9999 -9999 -9999 -9999 -9999 -9999 -9999 -9999 -9999 -9999 -9999 -9999 -9999 -9999 -9999 -9999 -9999 -9999 -9999 -9999 -9999 -9999 -9999 -9999 -9999 -9999 -9999 -9999 -9999 -9999 -9999 -9999 -9999 -9999 -9999 -9999 -9999 -9999 -9999 -9999 -9999 -9999 -9999 -9999 -9999 -9999 -9999 -9999 -9999 -9999 -9999 -9999 -9999 -9999 -9999 -9999 -9999 -9999 -9999 -9999 -9999 -9999 -9999 -9999 -9999 -9999 -9999 -9999 -9999 -9999 -9999 -9999 -9999 -9999 -9999 -9999 -9999 -9999 -9999 -9999 -9999 -9999 -9999 -9999 -9999 -9999 -9999 -9999 -9999 -9999 -9999 -9999 -9999 -9999 -9999 -9999 -9999 2.81994E-1 2.86687E-1 2.85981E-1 3.25217E-1 3.74405E-1 4.26846E-1 4.4814E-1 3.74365E-1 3.81897E-1 4.37235E-1 4.8475E-1 4.65262E-1 4.20659E-1 3.5819E-1 3.07391E-1 2.77057E-1 2.62196E-1 2.54166E-1 2.41274E-1 2.17229E-1 2.42168E-1 3.0245E-1 3.67475E-1 3.81086E-1 4.14357E-1 4.49985E-1 4.01502E-1 3.60841E-1 3.54232E-1 3.51838E-1 3.73288E-1 3.73915E-1 3.08181E-1 2.84889E-1 2.81097E-1 3.1361E-1 3.91289E-1 4.85072E-1 6.33657E-1 6.3678E-1 6.3678E-1 6.5719E-1 6.00601E-1 6.11751E-1 6.00601E-1 4.98392E-1 4.55244E-1 3.93516E-1 5.74264E-1 5.01059E-1 3.74956E-1 4.69034E-1 4.66981E-1 5.77561E-1 5.91189E-1 5.23838E-1 4.28802E-1 5.19712E-1 3.79238E-1 3.96743E-1 3.88637E-1 3.33032E-1 2.75184E-1 2.06262E-1 1.21662E-1 6.96629E-2 6.17141E-2 7.90388E-2 1.31204E-1 1.87049E-1 3.39919E-1 4.74956E-1 4.01837E-1 3.47068E-1 2.37056E-1 1.63053E-1 1.43285E-1 1.70303E-1 1.63015E-1 1.48685E-1 1.24598E-1 1.46923E-1 9.91488E-2 7.89876E-2 8.3935E-2 1.46306E-1 1.53672E-1 1.58797E-1 2.14098E-1 2.75424E-1 5.87104E-1 4.90362E-1 4.86917E-1 4.81031E-1 4.41401E-1 4.2444E-1 4.39845E-1 5.83542E-1 6.43327E-1 6.60962E-1 6.57786E-1 6.40848E-1 6.35914E-1 6.67095E-1 6.68793E-1 6.67356E-1 6.64735E-1 6.63553E-1 6.82875E-1 6.80574E-1 -9999 -9999 -9999 -9999 -9999 -9999 -9999 -9999 -9999 -9999 -9999 -9999 -9999 -9999 -9999 -9999 -9999 -9999 -9999 -9999 -9999 -9999
-9999 -9999 -9999 -9999 -9999 -9999 -9999 -9999 -9999 -9999 -9999 -9999 -9999 -9999 -9999 -9999 -9999 -9999 -9999 -9999 -9999 -9999 -9999 -9999 -9999 -9999 -9999 -9999 -9999 -9999 -9999 -9999 -9999 -9999 -9999 -9999 -9999 -9999 -9999 -9999 -9999 -9999 -9999 -9999 -9999 -9999 -9999 -9999 -9999 -9999 -9999 -9999 -9999 -9999 -9999 -9999 -9999 -9999 -9999 -9999 -9999 -9999 -9999 -9999 -9999 -9999 -9999 -9999 -9999 -9999 -9999 -9999 -9999 -9999 -9999 -9999 -9999 -9999 -9999 -9999 -9999 -9999 -9999 -9999 -9999 -9999 -9999 -9999 -9999 -9999 -9999 -9999 -9999 -9999 -9999 -9999 -9999 -9999 -9999 -9999 -9999 -9999 -9999 -9999 -9999 -9999 -9999 -9999 -9999 -9999 -9999 -9999 -9999 -9999 -9999 -9999 -9999 -9999 -9999 -9999 -9999 -9999 -9999 -9999 -9999 -9999 -9999 -9999 -9999 -9999 -9999 -9999 2.58983E-1 2.7165E-1 3.22921E-1 3.77849E-1 4.08856E-1 4.55785E-1 4.70105E-1 4.20802E-1 3.74365E-1 4.57216E-1 5.05333E-1 5.12145E-1 4.55241E-1 4.20026E-1 3.91722E-1 3.51948E-1 3.39148E-1 3.38339E-1 2.73012E-1 2.29224E-1 2.19735E-1 2.56399E-1 3.02573E-1 3.14977E-1 3.65393E-1 4.14159E-1 4.68524E-1 4.88024E-1 4.85405E-1 4.72703E-1 4.875E-1 4.57202E-1 3.4002E-1 2.67625E-1 3.09363E-1 3.09687E-1 3.42979E-1 4.42115E-1 5.18849E-1 5.70667E-1 5.41117E-1 5.18372E-1 4.64483E-1 5.73509E-1 4.67163E-1 4.17383E-1 5.83312E-1 5.33622E-1 4.35941E-1 4.69111E-1 3.88211E-1 3.61389E-1 4.93855E-1 4.3681E-1 5.7437E-1 5.01405E-1 5.41218E-1 3.91126E-1 3.16051E-1 2.9199E-1 2.78884E-1 2.59844E-1 2.35038E-1 1.54346E-1 9.5509E-2 1.40492E-1 8.61361E-2 1.32824E-1 2.132E-1 2.71922E-1 3.49122E-1 4.3619E-1 4.73495E-1 4.02871E-1 3.18103E-1 4.41441E-1 4.36375E-1 4.73969E-1 4.63887E-1 4.13983E-1 3.42698E-1 3.86287E-1 2.98222E-1 1.45366E-1 1.39114E-1 1.79891E-1 2.4746E-1 2.03961E-1 2.1007E-1 2.43758E-1 2.56463E-1 3.21579E-1 4.135E-1 4.91709E-1 5.18839E-1 5.89413E-1 6.20552E-1 6.36926E-1 6.61094E-1 6.56421E-1 6.5589E-1 6.42435E-1 6.42841E-1 6.42841E-1 6.65392E-1 6.63947E-1 6.62368E-1 6.60785E-1 6.79934E-1 6.78779E-1 -9999 -9999 -9999 -9999 -9999 -9999 -9999 -9999 -9999 -9999 -9999 -9999 -9999 -9999 -9999 -9999 -9999 -9999 -9999 -9999 -9999 -9999
-9999 -9999 -9999 -9999 -9999 -9999 -9999 -9999 -9999 -9999 -9999 -9999 -9999 -9999 -9999 -9999 -9999 -9999 -9999 -9999 -9999 -9999 -9999 -9999 -9999 -9999 -9999 -9999 -9999 -9999 -9999 -9999 -9999 -9999 -9999 -9999 -9999 -9999 -9999 -9999 -9999 -9999 -9999 -9999 -9999 -9999 -9999 -9999 -9999 -9999 -9999 -9999 -9999 -9999 -9999 -9999 -9999 -9999 -9999 -9999 -9999 -9999 -9999 -9999 -9999 -9999 -9999 -9999 -9999 -9999 -9999 -9999 -9999 -9999 -9999 -9999 -9999 -9999 -9999 -9999 -9999 -9999 -9999 -9999 -9999 -9999 -9999 -9999 -9999 -9999 -9999 -9999 -9999 -9999 -9999 -9999 -9999 -9999 -9999 -9999 -9999 -9999 -9999 -9999 -9999 -9999 -9999 -9999 -9999 -9999 -9999 -9999 -9999 -9999 -9999 -9999 -9999 -9999 -9999 -9999 -9999 -9999 -9999 -9999 -9999 -9999 -9999 -9999 -9999 -9999 -9999 2.61809E-1 2.50623E-1 2.65473E-1 3.37422E-1 3.98901E-1 4.00368E-1 4.23216E-1 4.36576E-1 4.04402E-1 3.49199E-1 3.46346E-1 3.56745E-1 3.84751E-1 3.94223E-1 4.15436E-1 4.45899E-1 4.32331E-1 4.15601E-1 4.20333E-1 3.63316E-1 2.76773E-1 2.28484E-1 2.30812E-1 2.556E-1 2.9146E-1 4.04163E-1 5.7131E-1 6.64302E-1 6.7372E-1 6.64655E-1 6.83677E-1 6.07723E-1 5.18604E-1 3.49359E-1 2.7217E-1 3.02119E-1 2.97595E-1 3.37932E-1 3.81623E-1 4.01601E-1 3.92427E-1 3.89711E-1 3.81927E-1 5.49523E-1 6.36045E-1 6.28377E-1 5.49989E-1 4.3013E-1 3.85871E-1 3.28396E-1 4.46436E-1 4.86494E-1 4.29866E-1 4.04055E-1 5.04165E-1 6.21045E-1 4.73649E-1 4.0581E-1 3.06327E-1 2.52344E-1 1.39404E-1 9.44128E-2 1.06362E-1 1.04363E-1 7.83294E-2 7.60668E-2 1.06774E-1 1.7094E-1 2.15165E-1 2.79224E-1 2.90515E-1 3.15896E-1 4.12818E-1 4.37384E-1 4.41867E-1 4.3619E-1 4.34549E-1 4.43896E-1 4.1982E-1 5.16358E-1 5.61848E-1 5.05397E-1 4.96573E-1 4.42284E-1 4.00061E-1 4.07616E-1 4.21066E-1 4.96221E-1 4.83306E-1 4.83933E-1 2.7807E-1 2.89476E-1 3.4936E-1 4.40234E-1 4.38044E-1 4.49729E-1 5.10048E-1 5.55093E-1 6.20563E-1 6.3335E-1 6.56156E-1 6.46754E-1 6.44463E-1 6.41352E-1 6.39588E-1 6.63026E-1 6.62104E-1 6.61445E-1 6.59728E-1 6.56414E-1 6.77235E-1 -9999 -9999 -9999 -9999 -9999 -9999 -9999 -9999 -9999 -9999 -9999 -9999 -9999 -9999 -9999 -9999 -9999 -9999 -9999 -9999 -9999 -9999
-9999 -9999 -9999 -9999 -9999 -9999 -9999 -9999 -9999 -9999 -9999 -9999 -9999 -9999 -9999 -9999 -9999 -9999 -9999 -9999 -9999 -9999 -9999 -9999 -9999 -9999 -9999 -9999 -9999 -9999 -9999 -9999 -9999 -9999 -9999 -9999 -9999 -9999 -9999 -9999 -9999 -9999 -9999 -9999 -9999 -9999 -9999 -9999 -9999 -9999 -9999 -9999 -9999 -9999 -9999 -9999 -9999 -9999 -9999 -9999 -9999 -9999 -9999 -9999 -9999 -9999 -9999 -9999 -9999 -9999 -9999 -9999 -9999 -9999 -9999 -9999 -9999 -9999 -9999 -9999 -9999 -9999 -9999 -9999 -9999 -9999 -9999 -9999 -9999 -9999 -9999 -9999 -9999 -9999 -9999 -9999 -9999 -9999 -9999 -9999 -9999 -9999 -9999 -9999 -9999 -9999 -9999 -9999 -9999 -9999 -9999 -9999 -9999 -9999 -9999 -9999 -9999 -9999 -9999 -9999 -9999 -9999 -9999 -9999 -9999 -9999 -9999 -9999 -9999 2.90562E-1 2.63027E-1 2.5023E-1 2.41292E-1 2.54184E-1 3.03089E-1 3.31317E-1 3.67651E-1 4.03532E-1 4.28999E-1 4.25407E-1 3.86996E-1 3.05609E-1 2.9286E-1 2.87248E-1 2.95909E-1 3.60254E-1 4.42937E-1 4.50215E-1 4.56826E-1 4.87937E-1 4.46067E-1 3.66231E-1 2.75098E-1 2.16122E-1 2.14704E-1 2.72666E-1 4.29784E-1 6.44094E-1 6.87708E-1 6.91349E-1 6.84635E-1 6.58191E-1 6.73158E-1 5.41059E-1 3.36474E-1 2.89767E-1 3.23547E-1 3.22961E-1 3.65435E-1 3.46692E-1 3.8424E-1 4.20521E-1 3.80306E-1 4.88449E-1 6.18518E-1 5.75989E-1 5.28864E-1 4.76268E-1 3.72235E-1 2.83242E-1 2.66215E-1 3.37458E-1 3.61177E-1 3.81082E-1 4.88644E-1 5.92095E-1 4.56214E-1 4.96532E-1 4.7299E-1 1.84789E-1 1.27656E-1 1.12193E-1 6.51853E-2 4.10749E-2 4.11001E-2 4.58059E-2 8.48207E-2 1.33528E-1 2.01408E-1 2.06196E-1 1.94118E-1 1.65404E-1 2.24767E-1 2.94831E-1 4.20873E-1 4.13269E-1 2.74393E-1 2.97041E-1 3.91129E-1 3.71074E-1 4.07377E-1 6.03212E-1 5.54505E-1 5.61703E-1 5.57663E-1 5.16048E-1 5.04712E-1 5.2623E-1 5.62227E-1 5.29646E-1 5.62317E-1 3.65026E-1 3.63822E-1 4.02697E-1 5.10706E-1 5.48447E-1 5.42032E-1 5.28002E-1 5.30363E-1 6.10525E-1 6.20219E-1 6.21429E-1 6.47158E-1 6.42977E-1 6.37413E-1 6.36186E-1 6.37821E-1 6.62104E-1 6.61313E-1 6.59463E-1 6.56812E-1 6.54684E-1 -9999 -9999 -9999 -9999 -9999 -9999 -9999 -9999 -9999 -9999 -9999 -9999 -9999 -9999 -9999 -9999 -9999 -9999 -9999 -9999 -9999 -9999
-9999 -9999 -9999 -9999 -9999 -9999 -9999 -9999 -9999 -9999 -9999 -9999 -9999 -9999 -9999 -9999 -9999 -9999 -9999 -9999 -9999 -9999 -9999 -9999 -9999 -9999 -9999 -9999 -9999 -9999 -9999 -9999 -9999 -9999 -9999 -9999 -9999 -9999 -9999 -9999 -9999 -9999 -9999 -9999 -9999 -9999 -9999 -9999 -9999 -9999 -9999 -9999 -9999 -9999 -9999 -9999 -9999 -9999 -9999 -9999 -9999 -9999 -9999 -9999 -9999 -9999 -9999 -9999 -9999 -9999 -9999 -9999 -9999 -9999 -9999 -9999 -9999 -9999 -9999 -9999 -9999 -9999 -9999 -9999 -9999 -9999 -9999 -9999 -9999 -9999 -9999 -9999 -9999 -9999 -9999 -9999 -9999 -9999 -9999 -9999 -9999 -9999 -9999 -9999 -9999 -9999 -9999 -9999 -9999 -9999 -9999 -9999 -9999 -9999 -9999 -9999 -9999 -9999 -9999 -9999 -9999 -9999 -9999 -9999 -9999 -9999 -9999 -9999 -9999 2.61404E-1 2.51412E-1 2.38615E-1 2.32949E-1 2.54692E-1 2.68127E-1 2.89623E-1 3.06285E-1 3.30389E-1 3.7401E-1 3.83263E-1 3.6012E-1 3.36334E-1 3.14253E-1 2.9168E-1 2.69149E-1 2.7468E-1 3.42257E-1 4.08125E-1 4.5385E-1 5.12189E-1 5.16378E-1 4.65973E-1 3.4599E-1 2.401E-1 2.09797E-1 2.40206E-1 3.82433E-1 5.3221E-1 5.82058E-1 6.35737E-1 6.61541E-1 6.55095E-1 6.60603E-1 4.81116E-1 3.20292E-1 3.03004E-1 2.99351E-1 3.33854E-1 3.86861E-1 3.99589E-1 4.08845E-1 5.73921E-1 6.36532E-1 5.33708E-1 5.21835E-1 4.28514E-1 4.3619E-1 4.07377E-1 4.07142E-1 2.74185E-1 1.8557E-1 2.21147E-1 2.69162E-1 3.49752E-1 4.0127E-1 5.27668E-1 4.40199E-1 4.72406E-1 4.16315E-1 2.72562E-1 2.33824E-1 2.02791E-1 1.13436E-1 1.11161E-1 1.22238E-1 4.94707E-2 8.3095E-2 1.35385E-1 1.76667E-1 1.16393E-1 1.03369E-1 1.26786E-1 1.80533E-1 3.05311E-1 4.43896E-1 3.14939E-1 1.8666E-1 1.77888E-1 2.64721E-1 2.54044E-1 3.26157E-1 3.88606E-1 5.85303E-1 5.5322E-1 5.12461E-1 5.4809E-1 5.8617E-1 5.93582E-1 6.03643E-1 5.85753E-1 5.38887E-1 3.9812E-1 4.46207E-1 4.94961E-1 5.55307E-1 6.33864E-1 6.40943E-1 6.26995E-1 6.26373E-1 6.14793E-1 6.19486E-1 6.24058E-1 6.21151E-1 6.41081E-1 6.36732E-1 6.35914E-1 6.38229E-1 6.39588E-1 6.62104E-1 6.60124E-1 6.57476E-1 6.54551E-1 -9999 -9999 -9999 -9999 -9999 -9999 -9999 -9999 -9999 -9999 -9999 -9999 -9999 -9999 -9999 -9999 -9999 -9999 -9999 -9999 -9999 -9999
-9999 -9999 -9999 -9999 -9999 -9999 -9999 -9999 -9999 -9999 -9999 -9999 -9999 -9999 -9999 -9999 -9999 -9999 -9999 -9999 -9999 -9999 -9999 -9999 -9999 -9999 -9999 -9999 -9999 -9999 -9999 -9999 -9999 -9999 -9999 -9999 -9999 -9999 -9999 -9999 -9999 -9999 -9999 -9999 -9999 -9999 -9999 -9999 -9999 -9999 -9999 -9999 -9999 -9999 -9999 -9999 -9999 -9999 -9999 -9999 -9999 -9999 -9999 -9999 -9999 -9999 -9999 -9999 -9999 -9999 -9999 -9999 -9999 -9999 -9999 -9999 -9999 -9999 -9999 -9999 -9999 -9999 -9999 -9999 -9999 -9999 -9999 -9999 -9999 -9999 -9999 -9999 -9999 -9999 -9999 -9999 -9999 -9999 -9999 -9999 -9999 -9999 -9999 -9999 -9999 -9999 -9999 -9999 -9999 -9999 -9999 -9999 -9999 -9999 -9999 -9999 -9999 -9999 -9999 -9999 -9999 -9999 -9999 -9999 -9999 -9999 -9999 -9999 -9999 2.58179E-1 2.42723E-1 2.30233E-1 2.12952E-1 2.20064E-1 2.36306E-1 2.57455E-1 2.63513E-1 2.84901E-1 2.85534E-1 3.02503E-1 3.11998E-1 3.05609E-1 3.229E-1 3.12448E-1 2.80261E-1 2.61517E-1 2.76354E-1 3.38022E-1 4.1334E-1 4.61801E-1 4.72558E-1 4.97457E-1 4.21952E-1 2.92639E-1 2.17903E-1 2.11191E-1 2.62801E-1 3.40281E-1 4.12734E-1 4.71238E-1 5.3324E-1 6.4336E-1 5.81959E-1 4.02048E-1 3.12708E-1 3.05917E-1 3.18067E-1 4.07073E-1 4.30258E-1 5.30746E-1 5.71992E-1 5.29634E-1 4.98392E-1 4.75514E-1 4.57239E-1 4.46458E-1 4.37603E-1 3.52387E-1 2.91599E-1 2.20428E-1 1.60451E-1 2.83336E-1 3.87646E-1 4.50009E-1 3.17576E-1 5.58701E-1 4.56561E-1 4.38564E-1 4.53423E-1 4.63092E-1 4.82396E-1 4.03806E-1 2.49504E-1 2.18384E-1 2.02556E-1 6.02967E-2 8.05681E-2 1.10817E-1 9.69371E-2 8.28221E-2 1.22348E-1 1.87537E-1 2.87127E-1 3.742E-1 3.01306E-1 2.11132E-1 1.31099E-1 1.14328E-1 1.61478E-1 1.84038E-1 2.10135E-1 2.64826E-1 3.43896E-1 3.25392E-1 2.36723E-1 2.08697E-1 2.97092E-1 5.55147E-1 5.61296E-1 5.62497E-1 3.34552E-1 3.10374E-1 3.22899E-1 3.73606E-1 5.22246E-1 6.03436E-1 6.23799E-1 6.21545E-1 6.31766E-1 6.27783E-1 6.26267E-1 6.24197E-1 6.2129E-1 6.42977E-1 6.40945E-1 6.40945E-1 6.42706E-1 6.42841E-1 6.64735E-1 6.61973E-1 6.58801E-1 6.55084E-1 -9999 -9999 -9999 -9999 -9999 -9999 -9999 -9999 -9999 -9999 -9999 -9999 -9999 -9999 -9999 -9999 -9999 -9999 -9999 -9999 -9999 -9999
-9999 -9999 -9999 -9999 -9999 -9999 -9999 -9999 -9999 -9999 -9999 -9999 -9999 -9999 -9999 -9999 -9999 -9999 -9999 -9999 -9999 -9999 -9999 -9999 -9999 -9999 -9999 -9999 -9999 -9999 -9999 -9999 -9999 -9999 -9999 -9999 -9999 -9999 -9999 -9999 -9999 -9999 -9999 -9999 -9999 -9999 -9999 -9999 -9999 -9999 -9999 -9999 -9999 -9999 -9999 -9999 -9999 -9999 -9999 -9999 -9999 -9999 -9999 -9999 -9999 -9999 -9999 -9999 -9999 -9999 -9999 -9999 -9999 -9999 -9999 -9999 -9999 -9999 -9999 -9999 -9999 -9999 -9999 -9999 -9999 -9999 -9999 -9999 -9999 -9999 -9999 -9999 -9999 -9999 -9999 -9999 -9999 -9999 -9999 -9999 -9999 -9999 -9999 -9999 -9999 -9999 -9999 -9999 -9999 -9999 -9999 -9999 -9999 -9999 -9999 -9999 -9999 -9999 -9999 -9999 -9999 -9999 -9999 -9999 -9999 -9999 -9999 -9999 2.65882E-1 2.71535E-1 2.9288E-1 2.58949E-1 2.31423E-1 2.20425E-1 2.35655E-1 2.43291E-1 2.44839E-1 2.27626E-1 2.35082E-1 2.41168E-1 2.44251E-1 2.66682E-1 2.92254E-1 3.00439E-1 3.11244E-1 3.0277E-1 2.96172E-1 3.14073E-1 3.17067E-1 3.64232E-1 4.24369E-1 4.64726E-1 4.46009E-1 3.5314E-1 2.6199E-1 1.97254E-1 1.98919E-1 2.28207E-1 2.70328E-1 3.17358E-1 4.53895E-1 5.86129E-1 4.71848E-1 3.0599E-1 2.92606E-1 3.37725E-1 3.67871E-1 4.61096E-1 5.41175E-1 5.16012E-1 4.9422E-1 4.81648E-1 4.1566E-1 3.79936E-1 3.58336E-1 3.2787E-1 3.29177E-1 3.2439E-1 2.10012E-1 1.51513E-1 1.82657E-1 2.85385E-1 3.29398E-1 3.85398E-1 4.01412E-1 5.58701E-1 4.90768E-1 3.54207E-1 4.25367E-1 4.78347E-1 4.76679E-1 4.4195E-1 4.4195E-1 3.6323E-1 1.1515E-1 5.8481E-2 4.93299E-2 5.92402E-2 7.69702E-2 1.13575E-1 1.80374E-1 2.82936E-1 3.36777E-1 2.89734E-1 1.89563E-1 1.20947E-1 7.64387E-2 6.82961E-2 9.92051E-2 1.67662E-1 1.38647E-1 1.83861E-1 2.89777E-1 2.76613E-1 1.98572E-1 1.45139E-1 1.94603E-1 2.4896E-1 4.09429E-1 4.63938E-1 3.26341E-1 2.31249E-1 2.62273E-1 2.98915E-1 3.93009E-1 4.89539E-1 5.54181E-1 5.92179E-1 6.12496E-1 6.29708E-1 6.24749E-1 6.22537E-1 6.22537E-1 6.22537E-1 6.46216E-1 6.45677E-1 6.46754E-1 6.47023E-1 6.45003E-1 6.54647E-1 6.60653E-1 6.4513E-1 6.53751E-1 -9999 -9999 -9999 -9999 -9999 -9999 -9999 -9999 -9999 -9999 -9999 -9999 -9999 -9999 -9999 -9999 -9999 -9999 -9999 -9999 -9999
-9999 -9999 -9999 -9999 -9999 -9999 -9999 -9999 -9999 -9999 -9999 -9999 -9999 -9999 -9999 -9999 -9999 -9999 -9999 -9999 -9999 -9999 -9999 -9999 -9999 -9999 -9999 -9999 -9999 -9999 -9999 -9999 -9999 -9999 -9999 -9999 -9999 -9999 -9999 -9999 -9999 -9999 -9999 -9999 -9999 -9999 -9999 -9999 -9999 -9999 -9999 -9999 -9999 -9999 -9999 -9999 -9999 -9999 -9999 -9999 -9999 -9999 -9999 -9999 -9999 -9999 -9999 -9999 -9999 -9999 -9999 -9999 -9999 -9999 -9999 -9999 -9999 -9999 -9999 -9999 -9999 -9999 -9999 -9999 -9999 -9999 -9999 -9999 -9999 -9999 -9999 -9999 -9999 -9999 -9999 -9999 -9999 -9999 -9999 -9999 -9999 -9999 -9999 -9999 -9999 -9999 -9999 -9999 -9999 -9999 -9999 -9999 -9999 -9999 -9999 -9999 -9999 -9999 -9999 -9999 -9999 -9999 -9999 -9999 -9999 -9999 2.57778E-1 2.58581E-1 2.80026E-1 3.3542E-1 3.72539E-1 3.49676E-1 2.88641E-1 2.42028E-1 2.31796E-1 2.14178E-1 2.13473E-1 2.09626E-1 2.12068E-1 2.24325E-1 2.26889E-1 2.29224E-1 2.75098E-1 3.41314E-1 3.54498E-1 3.58962E-1 3.457E-1 2.94814E-1 2.9525E-1 3.21294E-1 3.58909E-1 4.42013E-1 5.01795E-1 4.16381E-1 2.96161E-1 2.1722E-1 1.9626E-1 1.97254E-1 2.14479E-1 2.53711E-1 3.4453E-1 3.8446E-1 3.37334E-1 2.76694E-1 3.03375E-1 3.50978E-1 4.53291E-1 5.28264E-1 5.17102E-1 4.54467E-1 4.18808E-1 3.94448E-1 3.82576E-1 3.74274E-1 3.44914E-1 2.84356E-1 2.84176E-1 3.49103E-1 2.47165E-1 1.55945E-1 1.63094E-1 1.68809E-1 1.96408E-1 2.28219E-1 2.85923E-1 4.18951E-1 4.26592E-1 4.22452E-1 3.64263E-1 2.54547E-1 2.6731E-1 2.22059E-1 2.20646E-1 2.42593E-1 8.30901E-2 3.49657E-2 3.48996E-2 6.02025E-2 9.90815E-2 1.32379E-1 1.85578E-1 2.20714E-1 2.6048E-1 2.98428E-1 2.00285E-1 1.5121E-1 7.30903E-2 6.46381E-2 9.02113E-2 1.18568E-1 1.23972E-1 1.87634E-1 2.4879E-1 2.086E-1 1.63921E-1 1.33279E-1 1.56019E-1 2.13953E-1 4.27987E-1 4.65843E-1 3.57759E-1 3.25587E-1 3.19943E-1 3.70576E-1 4.4307E-1 4.77328E-1 5.52314E-1 5.8523E-1 5.98141E-1 5.95407E-1 6.2129E-1 6.2129E-1 6.22814E-1 6.23644E-1 6.22675E-1 6.45946E-1 6.4635E-1 6.36421E-1 6.35056E-1 6.65785E-1 6.61577E-1 6.56945E-1 6.53485E-1 -9999 -9999 -9999 -9999 -9999 -9999 -9999 -9999 -9999 -9999 -9999 -9999 -9999 -9999 -9999 -9999 -9999 -9999 -9999 -9999 -9999
-9999 -9999 -9999 -9999 -9999 -9999 -9999 -9999 -9999 -9999 -9999 -9999 -9999 -9999 -9999 -9999 -9999 -9999 -9999 -9999 -9999 -9999 -9999 -9999 -9999 -9999 -9999 -9999 -9999 -9999 -9999 -9999 -9999 -9999 -9999 -9999 -9999 -9999 -9999 -9999 -9999 -9999 -9999 -9999 -9999 -9999 -9999 -9999 -9999 -9999 -9999 -9999 -9999 -9999 -9999 -9999 -9999 -9999 -9999 -9999 -9999 -9999 -9999 -9999 -9999 -9999 -9999 -9999 -9999 -9999 -9999 -9999 -9999 -9999 -9999 -9999 -9999 -9999 -9999 -9999 -9999 -9999 -9999 -9999 -9999 -9999 -9999 -9999 -9999 -9999 -9999 -9999 -9999 -9999 -9999 -9999 -9999 -9999 -9999 -9999 -9999 -9999 -9999 -9999 -9999 -9999 -9999 -9999 -9999 -9999 -9999 -9999 -9999 -9999 -9999 -9999 -9999 -9999 -9999 -9999 -9999 -9999 -9999 -9999 -9999 -9999 2.40419E-1 2.42723E-1 2.68013E-1 3.26689E-1 3.80413E-1 3.85367E-1 3.42086E-1 2.94269E-1 2.57648E-1 2.55648E-1 2.56447E-1 2.48925E-1 2.42706E-1 2.21799E-1 2.37095E-1 2.51807E-1 3.03532E-1 3.8505E-1 3.99544E-1 3.49318E-1 2.9863E-1 2.93074E-1 2.85744E-1 2.86601E-1 3.11319E-1 3.58909E-1 4.42718E-1 4.44126E-1 3.71234E-1 2.64351E-1 2.22353E-1 2.13422E-1 2.18391E-1 2.11067E-1 2.37403E-1 2.71273E-1 2.78072E-1 2.70675E-1 2.98206E-1 3.86678E-1 4.38539E-1 4.82042E-1 4.14642E-1 4.13121E-1 4.0039E-1 3.6901E-1 4.34404E-1 4.48056E-1 4.41197E-1 4.08721E-1 3.13297E-1 3.0246E-1 4.29309E-1 3.45019E-1 2.14099E-1 1.681E-1 2.24257E-1 2.98834E-1 3.89079E-1 4.78072E-1 4.57479E-1 3.76387E-1 3.39237E-1 2.36624E-1 2.38689E-1 1.55448E-1 9.49477E-2 1.13822E-1 1.05754E-1 4.33959E-2 4.23605E-2 4.26744E-2 4.85214E-2 6.8483E-2 1.19618E-1 1.37874E-1 2.02887E-1 2.88655E-1 2.81073E-1 1.93601E-1 1.00617E-1 8.12005E-2 1.1373E-1 1.28274E-1 1.40199E-1 1.56583E-1 1.87471E-1 1.67258E-1 1.67676E-1 1.63928E-1 1.89839E-1 2.46652E-1 3.2851E-1 4.56633E-1 5.07254E-1 4.54733E-1 4.48777E-1 4.46326E-1 4.49981E-1 5.66554E-1 5.7878E-1 5.83186E-1 5.94738E-1 6.00829E-1 5.92139E-1 6.20597E-1 6.22952E-1 6.2392E-1 6.23229E-1 6.45407E-1 6.44193E-1 6.44193E-1 6.43382E-1 6.41759E-1 6.62763E-1 6.48763E-1 6.45399E-1 6.55217E-1 -9999 -9999 -9999 -9999 -9999 -9999 -9999 -9999 -9999 -9999 -9999 -9999 -9999 -9999 -9999 -9999 -9999 -9999 -9999 -9999
-9999 -9999 -9999 -9999 -9999 -9999 -9999 -9999 -9999 -9999 -9999 -9999 -9999 -9999 -9999 -9999 -9999 -9999 -9999 -9999 -9999 -9999 -9999 -9999 -9999 -9999 -9999 -9999 -9999 -9999 -9999 -9999 -9999 -9999 -9999 -9999 -9999 -9999 -9999 -9999 -9999 -9999 -9999 -9999 -9999 -9999 -9999 -9999 -9999 -9999 -9999 -9999 -9999 -9999 -9999 -9999 -9999 -9999 -9999 -9999 -9999 -9999 -9999 -9999 -9999 -9999 -9999 -9999 -9999 -9999 -9999 -9999 -9999 -9999 -9999 -9999 -9999 -9999 -9999 -9999 -9999 -9999 -9999 -9999 -9999 -9999 -9999 -9999 -9999 -9999 -9999 -9999 -9999 -9999 -9999 -9999 -9999 -9999 -9999 -9999 -9999 -9999 -9999 -9999 -9999 -9999 -9999 -9999 -9999 -9999 -9999 -9999 -9999 -9999 -9999 -9999 -9999 -9999 -9999 -9999 -9999 -9999 -9999 -9999 -9999 -9999 2.28381E-1 2.11802E-1 2.37443E-1 2.72977E-1 2.98203E-1 3.14236E-1 3.25307E-1 2.95909E-1 2.92426E-1 3.03832E-1 3.20942E-1 3.24149E-1 2.87697E-1 2.77497E-1 2.97363E-1 3.37553E-1 3.60894E-1 3.84554E-1 3.28986E-1 2.87769E-1 2.7172E-1 2.68002E-1 2.81602E-1 2.60372E-1 2.45357E-1 2.68563E-1 3.46637E-1 4.22138E-1 4.06228E-1 3.29283E-1 2.50329E-1 2.46633E-1 2.74485E-1 2.97719E-1 2.71042E-1 2.84003E-1 2.90249E-1 2.55015E-1 2.79149E-1 3.03354E-1 3.44719E-1 3.37998E-1 3.65399E-1 3.55533E-1 3.34294E-1 3.77505E-1 4.26584E-1 3.87968E-1 4.1121E-1 4.30306E-1 3.99337E-1 3.20733E-1 3.58528E-1 2.81512E-1 1.83192E-1 2.10708E-1 2.79336E-1 2.76832E-1 3.12197E-1 4.46982E-1 4.15008E-1 4.15648E-1 3.63961E-1 3.22381E-1 3.1491E-1 2.38048E-1 1.22854E-1 1.48012E-1 1.73947E-1 1.38056E-1 4.55553E-2 2.76314E-2 3.04944E-2 5.04661E-2 8.41601E-2 8.00207E-2 1.047E-1 1.769E-1 2.66195E-1 1.60813E-1 8.24202E-2 9.66036E-2 9.23208E-2 7.10942E-2 9.08017E-2 1.3047E-1 1.25463E-1 1.53756E-1 2.30878E-1 2.80247E-1 3.00288E-1 3.03029E-1 3.01786E-1 3.3608E-1 5.02234E-1 5.79126E-1 5.83297E-1 5.74549E-1 5.69803E-1 5.7211E-1 5.99596E-1 6.0355E-1 5.96582E-1 6.00405E-1 5.91854E-1 6.20735E-1 6.22675E-1 6.24335E-1 6.23782E-1 6.21013E-1 6.42571E-1 6.41352E-1 6.4081E-1 6.2999E-1 6.53314E-1 6.51176E-1 6.4836E-1 6.46747E-1 -9999 -9999 -9999 -9999 -9999 -9999 -9999 -9999 -9999 -9999 -9999 -9999 -9999 -9999 -9999 -9999 -9999 -9999 -9999 -9999
-9999 -9999 -9999 -9999 -9999 -9999 -9999 -9999 -9999 -9999 -9999 -9999 -9999 -9999 -9999 -9999 -9999 -9999 -9999 -9999 -9999 -9999 -9999 -9999 -9999 -9999 -9999 -9999 -9999 -9999 -9999 -9999 -9999 -9999 -9999 -9999 -9999 -9999 -9999 -9999 -9999 -9999 -9999 -9999 -9999 -9999 -9999 -9999 -9999 -9999 -9999 -9999 -9999 -9999 -9999 -9999 -9999 -9999 -9999 -9999 -9999 -9999 -9999 -9999 -9999 -9999 -9999 -9999 -9999 -9999 -9999 -9999 -9999 -9999 -9999 -9999 -9999 -9999 -9999 -9999 -9999 -9999 -9999 -9999 -9999 -9999 -9999 -9999 -9999 -9999 -9999 -9999 -9999 -9999 -9999 -9999 -9999 -9999 -9999 -9999 -9999 -9999 -9999 -9999 -9999 -9999 -9999 -9999 -9999 -9999 -9999 -9999 -9999 -9999 -9999 -9999 -9999 -9999 -9999 -9999 -9999 -9999 -9999 -9999 -9999 2.28011E-1 2.03184E-1 2.02168E-1 2.17913E-1 2.3105E-1 2.39728E-1 2.29742E-1 2.44251E-1 2.47751E-1 2.51679E-1 2.71101E-1 3.35866E-1 3.65123E-1 3.66095E-1 3.46385E-1 3.63801E-1 3.66231E-1 3.22539E-1 2.8477E-1 2.61067E-1 2.46771E-1 2.45216E-1 2.55556E-1 2.48051E-1 1.97494E-1 2.00259E-1 2.27941E-1 2.71156E-1 3.30081E-1 3.89653E-1 3.17359E-1 2.68976E-1 3.28822E-1 4.55977E-1 5.3974E-1 4.86034E-1 3.80005E-1 3.24339E-1 3.74111E-1 3.61921E-1 2.82778E-1 3.19918E-1 3.15033E-1 3.23529E-1 3.24037E-1 2.98974E-1 3.26097E-1 3.31282E-1 2.89624E-1 2.24484E-1 3.35767E-1 4.171E-1 3.59611E-1 2.51531E-1 1.8836E-1 1.31708E-1 1.3777E-1 1.67039E-1 1.41164E-1 1.89097E-1 3.19954E-1 4.23729E-1 4.33272E-1 4.10142E-1 3.90721E-1 3.4182E-1 2.34616E-1 2.37913E-1 2.32833E-1 2.08129E-1 1.17065E-1 6.85892E-2 2.34132E-2 2.28815E-2 3.59415E-2 5.88043E-2 4.26525E-2 6.53503E-2 1.40083E-1 2.03594E-1 1.14716E-1 6.85491E-2 7.91192E-2 5.78316E-2 5.64352E-2 7.99858E-2 1.55878E-1 1.87779E-1 1.65578E-1 2.15188E-1 2.91552E-1 4.09842E-1 4.2648E-1 3.68085E-1 4.37939E-1 4.82278E-1 5.98392E-1 6.11778E-1 6.09407E-1 5.95297E-1 5.78416E-1 5.76116E-1 6.05662E-1 5.97574E-1 6.01252E-1 5.92708E-1 5.94698E-1 6.21706E-1 6.22675E-1 6.22952E-1 6.19625E-1 6.16008E-1 6.39588E-1 6.39181E-1 6.38909E-1 6.28065E-1 6.51042E-1 6.49031E-1 6.47285E-1 -9999 -9999 -9999 -9999 -9999 -9999 -9999 -9999 -9999 -9999 -9999 -9999 -9999 -9999 -9999 -9999 -9999 -9999 -9999 -9999
-9999 -9999 -9999 -9999 -9999 -9999 -9999 -9999 -9999 -9999 -9999 -9999 -9999 -9999 -9999 -9999 -9999 -9999 -9999 -9999 -9999 -9999 -9999 -9999 -9999 -9999 -9999 -9999 -9999 -9999 -9999 -9999 -9999 -9999 -9999 -9999 -9999 -9999 -9999 -9999 -9999 -9999 -9999 -9999 -9999 -9999 -9999 -9999 -9999 -9999 -9999 -9999 -9999 -9999 -9999 -9999 -9999 -9999 -9999 -9999 -9999 -9999 -9999 -9999 -9999 -9999 -9999 -9999 -9999 -9999 -9999 -9999 -9999 -9999 -9999 -9999 -9999 -9999 -9999 -9999 -9999 -9999 -9999 -9999 -9999 -9999 -9999 -9999 -9999 -9999 -9999 -9999 -9999 -9999 -9999 -9999 -9999 -9999 -9999 -9999 -9999 -9999 -9999 -9999 -9999 -9999 -9999 -9999 -9999 -9999 -9999 -9999 -9999 -9999 -9999 -9999 -9999 -9999 -9999 -9999 -9999 -9999 -9999 -9999 2.28011E-1 2.03864E-1 1.99811E-1 1.99141E-1 2.1155E-1 2.16132E-1 1.94988E-1 2.03782E-1 2.03782E-1 2.02763E-1 2.02425E-1 1.9741E-1 2.59386E-1 3.57035E-1 3.85547E-1 3.4686E-1 3.68179E-1 3.29449E-1 2.66655E-1 2.34033E-1 2.10745E-1 2.12591E-1 2.20155E-1 1.99254E-1 1.91256E-1 1.97586E-1 2.01605E-1 2.32025E-1 2.51906E-1 3.31938E-1 3.68304E-1 3.49017E-1 3.30083E-1 4.88653E-1 5.9677E-1 5.38104E-1 5.48235E-1 4.82288E-1 4.61392E-1 5.08148E-1 4.91335E-1 3.96618E-1 3.84437E-1 3.89328E-1 3.0103E-1 2.42811E-1 3.11462E-1 2.91075E-1 3.14936E-1 2.94048E-1 3.22007E-1 2.76178E-1 2.95027E-1 2.6452E-1 1.90614E-1 1.15491E-1 9.04839E-2 1.00359E-1 1.12939E-1 1.23449E-1 1.74385E-1 2.49056E-1 3.37393E-1 4.01185E-1 4.02005E-1 4.25825E-1 3.99197E-1 3.85281E-1 3.93696E-1 3.36043E-1 1.92423E-1 1.46218E-1 9.90279E-2 7.72355E-2 3.9308E-2 3.94009E-2 3.74636E-2 4.1677E-2 7.19935E-2 1.30184E-1 1.15808E-1 6.90176E-2 4.89454E-2 6.08458E-2 6.87949E-2 8.83989E-2 1.26181E-1 2.20195E-1 4.67996E-1 4.18961E-1 2.87967E-1 2.77316E-1 3.75227E-1 3.93443E-1 5.13812E-1 5.1234E-1 5.67821E-1 5.83948E-1 6.1095E-1 6.0068E-1 5.91744E-1 5.85753E-1 5.75972E-1 5.76835E-1 5.97149E-1 6.00263E-1 6.03087E-1 5.93135E-1 5.93703E-1 6.20874E-1 6.20874E-1 6.18653E-1 6.16287E-1 6.40267E-1 6.39181E-1 6.38093E-1 6.26412E-1 6.49434E-1 6.4836E-1 6.46747E-1 -9999 -9999 -9999 -9999 -9999 -9999 -9999 -9999 -9999 -9999 -9999 -9999 -9999 -9999 -9999 -9999 -9999 -9999 -9999 -9999
-9999 -9999 -9999 -9999 -9999 -9999 -9999 -9999 -9999 -9999 -9999 -9999 -9999 -9999 -9999 -9999 -9999 -9999 -9999 -9999 -9999 -9999 -9999 -9999 -9999 -9999 -9999 -9999 -9999 -9999 -9999 -9999 -9999 -9999 -9999 -9999 -9999 -9999 -9999 -9999 -9999 -9999 -9999 -9999 -9999 -9999 -9999 -9999 -9999 -9999 -9999 -9999 -9999 -9999 -9999 -9999 -9999 -9999 -9999 -9999 -9999 -9999 -9999 -9999 -9999 -9999 -9999 -9999 -9999 -9999 -9999 -9999 -9999 -9999 -9999 -9999 -9999 -9999 -9999 -9999 -9999 -9999 -9999 -9999 -9999 -9999 -9999 -9999 -9999 -9999 -9999 -9999 -9999 -9999 -9999 -9999 -9999 -9999 -9999 -9999 -9999 -9999 -9999 -9999 -9999 -9999 -9999 -9999 -9999 -9999 -9999 -9999 -9999 -9999 -9999 -9999 -9999 -9999 -9999 -9999 -9999 -9999 -9999 2.09016E-1 2.04545E-1 2.00482E-1 1.9814E-1 1.98473E-1 1.85304E-1 1.86574E-1 1.8785E-1 1.8753E-1 1.92786E-1 1.88259E-1 1.68325E-1 1.71578E-1 2.05257E-1 2.85911E-1 2.89659E-1 2.6718E-1 3.06272E-1 3.00072E-1 2.42788E-1 2.24038E-1 2.20055E-1 1.83193E-1 1.77001E-1 1.82879E-1 2.0662E-1 2.46523E-1 2.56388E-1 2.96841E-1 3.16452E-1 4.26892E-1 5.31791E-1 4.76857E-1 3.94792E-1 4.91777E-1 5.35632E-1 5.36663E-1 5.59754E-1 5.39995E-1 5.06837E-1 5.58865E-1 5.69642E-1 5.39105E-1 5.24989E-1 4.62877E-1 3.28318E-1 2.5651E-1 2.58684E-1 2.35111E-1 1.81859E-1 2.07495E-1 2.71993E-1 2.54209E-1 2.02606E-1 1.78937E-1 1.331E-1 1.19958E-1 1.03751E-1 1.32107E-1 1.69823E-1 1.86484E-1 1.84649E-1 1.54616E-1 2.11775E-1 2.54135E-1 3.36218E-1 3.61436E-1 2.77439E-1 2.62528E-1 2.84777E-1 2.61159E-1 2.16299E-1 2.68581E-1 1.56358E-1 1.53978E-1 1.01306E-1 7.20191E-2 4.0032E-2 4.2775E-2 6.99767E-2 7.39532E-2 4.66024E-2 3.20016E-2 4.19964E-2 5.76234E-2 7.56838E-2 1.33842E-1 1.60824E-1 1.93406E-1 4.96121E-1 4.60513E-1 4.65347E-1 4.06971E-1 4.23075E-1 4.81945E-1 5.60685E-1 5.77611E-1 5.7906E-1 5.6941E-1 5.65663E-1 5.88896E-1 5.86182E-1 5.84752E-1 5.77123E-1 5.77985E-1 5.98141E-1 6.00546E-1 6.01817E-1 5.90858E-1 5.91E-1 6.17957E-1 6.18236E-1 6.16426E-1 6.16008E-1 6.16705E-1 6.41759E-1 6.40403E-1 6.37821E-1 6.25998E-1 6.48897E-1 6.45804E-1 -9999 -9999 -9999 -9999 -9999 -9999 -9999 -9999 -9999 -9999 -9999 -9999 -9999 -9999 -9999 -9999 -9999 -9999 -9999 -9999
-9999 -9999 -9999 -9999 -9999 -9999 -9999 -9999 -9999 -9999 -9999 -9999 -9999 -9999 -9999 -9999 -9999 -9999 -9999 -9999 -9999 -9999 -9999 -9999 -9999 -9999 -9999 -9999 -9999 -9999 -9999 -9999 -9999 -9999 -9999 -9999 -9999 -9999 -9999 -9999 -9999 -9999 -9999 -9999 -9999 -9999 -9999 -9999 -9999 -9999 -9999 -9999 -9999 -9999 -9999 -9999 -9999 -9999 -9999 -9999 -9999 -9999 -9999 -9999 -9999 -9999 -9999 -9999 -9999 -9999 -9999 -9999 -9999 -9999 -9999 -9999 -9999 -9999 -9999 -9999 -9999 -9999 -9999 -9999 -9999 -9999 -9999 -9999 -9999 -9999 -9999 -9999 -9999 -9999 -9999 -9999 -9999 -9999 -9999 -9999 -9999 -9999 -9999 -9999 -9999 -9999 -9999 -9999 -9999 -9999 -9999 -9999 -9999 -9999 -9999 -9999 -9999 -9999 -9999 -9999 -9999 -9999 2.08669E-1 2.04545E-1 1.99476E-1 1.95819E-1 1.94501E-1 1.79057E-1 1.80914E-1 1.82473E-1 1.83413E-1 1.85304E-1 1.70604E-1 1.68831E-1 1.68831E-1 1.77927E-1 1.83829E-1 2.08103E-1 1.8348E-1 1.90491E-1 2.46382E-1 2.41633E-1 2.1496E-1 2.26968E-1 2.26264E-1 2.20806E-1 2.0973E-1 2.48759E-1 3.09687E-1 3.28949E-1 2.93475E-1 3.15344E-1 4.3003E-1 5.24082E-1 5.09246E-1 5.05102E-1 3.94208E-1 3.65519E-1 4.39908E-1 4.9295E-1 5.13518E-1 5.05453E-1 4.57429E-1 4.49677E-1 4.03806E-1 4.80792E-1 4.38813E-1 4.07264E-1 3.68059E-1 3.04447E-1 2.30398E-1 1.94864E-1 2.48236E-1 2.45539E-1 2.31981E-1 1.80535E-1 2.54574E-1 2.18014E-1 1.32946E-1 1.4172E-1 1.89282E-1 1.49801E-1 2.40108E-1 2.11437E-1 3.16254E-1 2.77021E-1 3.75601E-1 4.0641E-1 3.67585E-1 3.76938E-1 3.22466E-1 2.69282E-1 3.41721E-1 3.4483E-1 3.28953E-1 3.18978E-1 2.29487E-1 2.56302E-1 1.55086E-1 4.68329E-2 3.54714E-2 2.9265E-2 3.32645E-2 3.4404E-2 2.84425E-2 3.78144E-2 5.79092E-2 8.00472E-2 1.15725E-1 3.47116E-1 3.99627E-1 2.34569E-1 2.6243E-1 3.38496E-1 4.07216E-1 4.51202E-1 4.88068E-1 5.17849E-1 5.72127E-1 5.75885E-1 5.72008E-1 5.60288E-1 5.59429E-1 5.5536E-1 5.87324E-1 5.87895E-1 5.79278E-1 5.79996E-1 5.70166E-1 5.99839E-1 5.99273E-1 5.97574E-1 5.96724E-1 5.86864E-1 6.14474E-1 6.14055E-1 6.14614E-1 6.17401E-1 6.341E-1 6.3369E-1 6.31088E-1 6.29303E-1 6.50372E-1 6.4432E-1 -9999 -9999 -9999 -9999 -9999 -9999 -9999 -9999 -9999 -9999 -9999 -9999 -9999 -9999 -9999 -9999 -9999 -9999 -9999 -9999
-9999 -9999 -9999 -9999 -9999 -9999 -9999 -9999 -9999 -9999 -9999 -9999 -9999 -9999 -9999 -9999 -9999 -9999 -9999 -9999 -9999 -9999 -9999 -9999 -9999 -9999 -9999 -9999 -9999 -9999 -9999 -9999 -9999 -9999 -9999 -9999 -9999 -9999 -9999 -9999 -9999 -9999 -9999 -9999 -9999 -9999 -9999 -9999 -9999 -9999 -9999 -9999 -9999 -9999 -9999 -9999 -9999 -9999 -9999 -9999 -9999 -9999 -9999 -9999 -9999 -9999 -9999 -9999 -9999 -9999 -9999 -9999 -9999 -9999 -9999 -9999 -9999 -9999 -9999 -9999 -9999 -9999 -9999 -9999 -9999 -9999 -9999 -9999 -9999 -9999 -9999 -9999 -9999 -9999 -9999 -9999 -9999 -9999 -9999 -9999 -9999 -9999 -9999 -9999 -9999 -9999 -9999 -9999 -9999 -9999 -9999 -9999 -9999 -9999 -9999 -9999 -9999 -9999 2.32845E-1 2.35099E-1 2.36232E-1 2.18171E-1 2.17814E-1 2.1391E-1 2.05228E-1 1.95489E-1 1.7691E-1 1.75996E-1 1.78135E-1 1.81536E-1 1.91718E-1 1.90114E-1 2.09295E-1 2.10686E-1 2.19995E-1 2.49161E-1 2.42446E-1 2.04441E-1 1.93836E-1 1.82539E-1 2.13646E-1 2.16122E-1 1.84766E-1 2.15443E-1 2.45918E-1 2.5022E-1 2.64464E-1 3.30468E-1 3.73603E-1 3.24799E-1 3.12509E-1 3.32922E-1 3.76198E-1 4.96932E-1 5.09813E-1 4.34191E-1 3.12691E-1 2.7698E-1 2.89751E-1 3.78953E-1 4.13032E-1 4.18951E-1 3.75983E-1 3.27617E-1 2.88595E-1 4.39264E-1 4.70274E-1 4.60905E-1 3.80622E-1 2.87662E-1 2.87516E-1 3.33073E-1 3.32531E-1 2.69854E-1 2.92916E-1 2.13928E-1 2.76176E-1 2.266E-1 1.67635E-1 2.43463E-1 2.55169E-1 1.82014E-1 3.05546E-1 3.38229E-1 3.60345E-1 3.88242E-1 4.00175E-1 4.13669E-1 4.18679E-1 3.63249E-1 3.26636E-1 3.57892E-1 3.62605E-1 3.01611E-1 3.12223E-1 1.76546E-1 2.95976E-1 2.10108E-1 1.01269E-1 7.28661E-2 2.69468E-2 2.16035E-2 3.17951E-2 3.68961E-2 4.35825E-2 1.48015E-1 2.04973E-1 8.6196E-2 1.61023E-1 2.52333E-1 4.7004E-1 4.25332E-1 3.15128E-1 3.58852E-1 4.42755E-1 4.87761E-1 5.24612E-1 5.3579E-1 5.30071E-1 5.62596E-1 5.53588E-1 5.5491E-1 5.57395E-1 5.54486E-1 5.87895E-1 5.88181E-1 5.74532E-1 5.71217E-1 5.62497E-1 5.64815E-1 5.92606E-1 5.90471E-1 5.90043E-1 5.92179E-1 6.10559E-1 6.13497E-1 6.16148E-1 6.19486E-1 6.115E-1 6.37374E-1 6.35875E-1 6.34373E-1 6.28478E-1 6.53618E-1 -9999 -9999 -9999 -9999 -9999 -9999 -9999 -9999 -9999 -9999 -9999 -9999 -9999 -9999 -9999 -9999 -9999 -9999 -9999 -9999
-9999 -9999 -9999 -9999 -9999 -9999 -9999 -9999 -9999 -9999 -9999 -9999 -9999 -9999 -9999 -9999 -9999 -9999 -9999 -9999 -9999 -9999 -9999 -9999 -9999 -9999 -9999 -9999 -9999 -9999 -9999 -9999 -9999 -9999 -9999 -9999 -9999 -9999 -9999 -9999 -9999 -9999 -9999 -9999 -9999 -9999 -9999 -9999 -9999 -9999 -9999 -9999 -9999 -9999 -9999 -9999 -9999 -9999 -9999 -9999 -9999 -9999 -9999 -9999 -9999 -9999 -9999 -9999 -9999 -9999 -9999 -9999 -9999 -9999 -9999 -9999 -9999 -9999 -9999 -9999 -9999 -9999 -9999 -9999 -9999 -9999 -9999 -9999 -9999 -9999 -9999 -9999 -9999 -9999 -9999 -9999 -9999 -9999 -9999 -9999 -9999 -9999 -9999 -9999 -9999 -9999 -9999 -9999 -9999 -9999 -9999 -9999 -9999 -9999 -9999 -9999 2.27274E-1 2.31723E-1 2.49052E-1 2.38584E-1 2.42028E-1 2.43957E-1 2.50985E-1 2.60674E-1 2.12321E-1 1.98634E-1 1.90746E-1 1.84672E-1 1.79366E-1 1.84357E-1 1.94109E-1 2.32845E-1 2.80566E-1 2.81838E-1 2.66291E-1 2.7661E-1 3.21167E-1 3.06272E-1 2.57845E-1 2.22483E-1 2.29924E-1 2.03884E-1 1.97162E-1 2.1855E-1 2.82251E-1 3.22833E-1 2.7134E-1 2.66214E-1 3.08345E-1 3.75214E-1 4.06792E-1 4.07295E-1 4.09099E-1 4.6806E-1 4.36593E-1 4.66269E-1 3.65011E-1 2.88697E-1 2.32759E-1 2.94131E-1 2.98571E-1 3.26391E-1 3.49904E-1 3.16586E-1 3.16342E-1 3.46117E-1 4.39264E-1 3.79915E-1 3.62187E-1 3.29281E-1 3.31772E-1 3.57051E-1 3.05546E-1 2.79664E-1 3.1203E-1 2.94746E-1 2.21165E-1 2.35373E-1 2.92437E-1 3.21584E-1 3.02312E-1 2.89929E-1 3.3169E-1 3.55888E-1 3.78865E-1 3.59698E-1 4.34335E-1 2.23997E-1 2.05427E-1 1.96588E-1 2.36763E-1 3.1654E-1 3.73493E-1 2.7919E-1 1.69142E-1 1.56227E-1 1.61834E-1 1.20283E-1 1.10077E-1 1.33571E-1 8.86295E-2 9.10995E-2 1.15727E-1 1.33539E-1 1.51288E-1 2.45068E-1 2.71637E-1 1.01837E-1 1.38309E-1 1.76304E-1 2.3303E-1 3.6176E-1 4.04096E-1 4.37794E-1 5.00585E-1 5.3856E-1 5.26681E-1 5.12123E-1 5.11989E-1 5.05363E-1 5.39718E-1 5.43534E-1 5.36803E-1 5.31818E-1 5.43254E-1 5.75568E-1 5.62712E-1 5.47715E-1 5.54403E-1 5.63263E-1 5.95913E-1 5.9492E-1 5.83902E-1 5.88047E-1 5.83575E-1 6.16148E-1 6.2018E-1 6.12619E-1 6.14993E-1 6.40365E-1 6.40093E-1 6.39007E-1 6.31773E-1 6.54285E-1 6.38629E-1 -9999 -9999 -9999 -9999 -9999 -9999 -9999 -9999 -9999 -9999 -9999 -9999 -9999 -9999 -9999 -9999 -9999 -9999 -9999
-9999 -9999 -9999 -9999 -9999 -9999 -9999 -9999 -9999 -9999 -9999 -9999 -9999 -9999 -9999 -9999 -9999 -9999 -9999 -9999 -9999 -9999 -9999 -9999 -9999 -9999 -9999 -9999 -9999 -9999 -9999 -9999 -9999 -9999 -9999 -9999 -9999 -9999 -9999 -9999 -9999 -9999 -9999 -9999 -9999 -9999 -9999 -9999 -9999 -9999 -9999 -9999 -9999 -9999 -9999 -9999 -9999 -9999 -9999 -9999 -9999 -9999 -9999 -9999 -9999 -9999 -9999 -9999 -9999 -9999 -9999 -9999 -9999 -9999 -9999 -9999 -9999 -9999 -9999 -9999 -9999 -9999 -9999 -9999 -9999 -9999 -9999 -9999 -9999 -9999 -9999 -9999 -9999 -9999 -9999 -9999 -9999 -9999 -9999 -9999 -9999 -9999 -9999 -9999 -9999 -9999 -9999 -9999 -9999 -9999 -9999 -9999 -9999 -9999 -9999 2.21076E-1 2.23977E-1 2.39378E-1 2.31423E-1 2.45507E-1 2.56543E-1 2.64622E-1 2.80531E-1 2.63709E-1 2.46862E-1 2.39912E-1 2.30857E-1 2.17014E-1 1.74495E-1 1.6795E-1 1.89237E-1 2.29491E-1 2.70821E-1 2.917E-1 2.67066E-1 2.95008E-1 3.55886E-1 3.4349E-1 2.79979E-1 2.59487E-1 2.43979E-1 2.34441E-1 2.29585E-1 2.72285E-1 3.59567E-1 3.79867E-1 3.19635E-1 3.06238E-1 3.8537E-1 4.51214E-1 4.85318E-1 4.29995E-1 3.99425E-1 4.34021E-1 4.50393E-1 4.98759E-1 4.45512E-1 3.40508E-1 2.82481E-1 2.25607E-1 2.57881E-1 2.78655E-1 3.02706E-1 3.5337E-1 3.28873E-1 2.83292E-1 3.15059E-1 3.78068E-1 3.74461E-1 1.86673E-1 2.18141E-1 2.10579E-1 2.00834E-1 1.80638E-1 1.85937E-1 1.63667E-1 1.51081E-1 2.38169E-1 3.80556E-1 3.44791E-1 3.95862E-1 4.31381E-1 4.23147E-1 3.9488E-1 3.39697E-1 1.43273E-1 1.9326E-1 1.31004E-1 9.60518E-2 8.70389E-2 9.37744E-2 1.94265E-1 4.05343E-1 2.89768E-1 2.18002E-1 1.97265E-1 1.62301E-1 1.46161E-1 1.54995E-1 1.89117E-1 1.95177E-1 1.86267E-1 1.91426E-1 2.14214E-1 2.48908E-1 3.55164E-1 3.0612E-1 1.37947E-1 1.89719E-1 2.31063E-1 2.18404E-1 2.94564E-1 3.92904E-1 4.86926E-1 5.3707E-1 5.34445E-1 4.8748E-1 4.67052E-1 4.78397E-1 4.77822E-1 4.6319E-1 4.88068E-1 4.71294E-1 4.35053E-1 4.93836E-1 5.00329E-1 4.90209E-1 4.85352E-1 5.26908E-1 5.59664E-1 5.67778E-1 5.86945E-1 5.86087E-1 5.83615E-1 5.85435E-1 6.19764E-1 6.24473E-1 6.27232E-1 6.17779E-1 6.17362E-1 6.4172E-1 6.41314E-1 6.35329E-1 6.23097E-1 6.50812E-1 -9999 -9999 -9999 -9999 -9999 -9999 -9999 -9999 -9999 -9999 -9999 -9999 -9999 -9999 -9999 -9999 -9999 -9999 -9999
-9999 -9999 -9999 -9999 -9999 -9999 -9999 -9999 -9999 -9999 -9999 -9999 -9999 -9999 -9999 -9999 -9999 -9999 -9999 -9999 -9999 -9999 -9999 -9999 -9999 -9999 -9999 -9999 -9999 -9999 -9999 -9999 -9999 -9999 -9999 -9999 -9999 -9999 -9999 -9999 -9999 -9999 -9999 -9999 -9999 -9999 -9999 -9999 -9999 -9999 -9999 -9999 -9999 -9999 -9999 -9999 -9999 -9999 -9999 -9999 -9999 -9999 -9999 -9999 -9999 -9999 -9999 -9999 -9999 -9999 -9999 -9999 -9999 -9999 -9999 -9999 -9999 -9999 -9999 -9999 -9999 -9999 -9999 -9999 -9999 -9999 -9999 -9999 -9999 -9999 -9999 -9999 -9999 -9999 -9999 -9999 -9999 -9999 -9999 -9999 -9999 -9999 -9999 -9999 -9999 -9999 -9999 -9999 -9999 -9999 -9999 -9999 -9999 -9999 2.17843E-1 2.17486E-1 2.18917E-1 2.12952E-1 2.20785E-1 2.37443E-1 2.58547E-1 2.84355E-1 2.67389E-1 2.57937E-1 2.69447E-1 2.73594E-1 2.66158E-1 2.26539E-1 1.90204E-1 1.65619E-1 1.77927E-1 2.08352E-1 2.25032E-1 2.48225E-1 2.55733E-1 2.87339E-1 3.33295E-1 3.0437E-1 2.41944E-1 2.38987E-1 2.31444E-1 2.44969E-1 2.5942E-1 2.69915E-1 3.71426E-1 4.48199E-1 4.16581E-1 3.75351E-1 4.28489E-1 4.7337E-1 4.29858E-1 4.25155E-1 4.22853E-1 4.22469E-1 4.66092E-1 2.54386E-1 4.2191E-1 3.52173E-1 2.74533E-1 2.3935E-1 1.85319E-1 2.26978E-1 2.70753E-1 2.91107E-1 2.95323E-1 1.98725E-1 1.682E-1 2.72882E-1 3.4752E-1 1.95311E-1 1.96797E-1 2.56292E-1 1.71465E-1 1.14221E-1 1.26658E-1 1.36569E-1 1.89373E-1 2.40627E-1 3.61049E-1 2.86008E-1 2.57069E-1 2.71764E-1 3.09301E-1 1.55447E-1 1.25685E-1 8.55536E-2 1.08406E-1 7.52772E-2 4.56318E-2 4.05786E-2 1.51067E-1 2.51414E-1 3.28428E-1 3.38582E-1 3.17214E-1 3.31267E-1 2.92437E-1 2.5302E-1 2.31176E-1 2.52948E-1 1.9656E-1 2.15091E-1 2.41152E-1 2.73003E-1 3.54307E-1 4.70814E-1 3.14745E-1 1.26857E-1 2.37083E-1 3.32117E-1 3.15817E-1 3.9349E-1 4.65315E-1 4.9651E-1 4.92534E-1 5.17101E-1 5.08858E-1 4.68506E-1 4.05907E-1 3.75335E-1 3.60404E-1 3.74321E-1 3.43793E-1 3.40346E-1 4.00379E-1 3.92754E-1 4.15628E-1 4.70053E-1 5.0938E-1 5.57341E-1 5.62276E-1 5.81821E-1 5.7651E-1 5.73128E-1 5.82143E-1 5.93703E-1 6.25991E-1 6.18335E-1 6.18196E-1 6.16944E-1 6.40636E-1 6.40636E-1 6.37102E-1 6.26963E-1 6.42698E-1 -9999 -9999 -9999 -9999 -9999 -9999 -9999 -9999 -9999 -9999 -9999 -9999 -9999 -9999 -9999 -9999 -9999 -9999 -9999
-9999 -9999 -9999 -9999 -9999 -9999 -9999 -9999 -9999 -9999 -9999 -9999 -9999 -9999 -9999 -9999 -9999 -9999 -9999 -9999 -9999 -9999 -9999 -9999 -9999 -9999 -9999 -9999 -9999 -9999 -9999 -9999 -9999 -9999 -9999 -9999 -9999 -9999 -9999 -9999 -9999 -9999 -9999 -9999 -9999 -9999 -9999 -9999 -9999 -9999 -9999 -9999 -9999 -9999 -9999 -9999 -9999 -9999 -9999 -9999 -9999 -9999 -9999 -9999 -9999 -9999 -9999 -9999 -9999 -9999 -9999 -9999 -9999 -9999 -9999 -9999 -9999 -9999 -9999 -9999 -9999 -9999 -9999 -9999 -9999 -9999 -9999 -9999 -9999 -9999 -9999 -9999 -9999 -9999 -9999 -9999 -9999 -9999 -9999 -9999 -9999 -9999 -9999 -9999 -9999 -9999 -9999 -9999 -9999 -9999 -9999 -9999 -9999 -9999 2.12182E-1 2.10435E-1 1.94501E-1 1.95819E-1 1.99811E-1 2.25144E-1 2.65143E-1 2.71931E-1 2.77781E-1 2.71401E-1 2.91439E-1 2.94915E-1 2.54074E-1 2.20254E-1 1.91824E-1 1.64176E-1 1.69502E-1 1.75453E-1 2.00137E-1 2.0866E-1 2.13196E-1 2.27704E-1 2.06868E-1 2.21066E-1 2.27367E-1 2.12173E-1 2.02187E-1 2.05686E-1 1.91763E-1 2.02809E-1 2.3438E-1 3.10062E-1 3.48726E-1 4.03714E-1 4.60238E-1 4.34016E-1 4.52598E-1 4.65355E-1 4.26138E-1 4.30929E-1 4.05888E-1 1.98273E-1 3.68542E-1 2.94185E-1 2.61408E-1 2.42834E-1 1.93744E-1 1.96514E-1 1.94343E-1 2.40009E-1 2.37749E-1 1.34686E-1 1.03579E-1 2.12053E-1 3.05546E-1 2.2064E-1 1.71771E-1 2.26951E-1 2.266E-1 1.16263E-1 1.47274E-1 2.02774E-1 2.76827E-1 3.35914E-1 3.43666E-1 2.28166E-1 1.21737E-1 1.05323E-1 1.2539E-1 1.39617E-1 7.75678E-2 4.76196E-2 4.26176E-2 3.74134E-2 6.03523E-2 5.77663E-2 9.01697E-2 1.47585E-1 2.57908E-1 3.09815E-1 3.20882E-1 2.82566E-1 2.62882E-1 2.69219E-1 2.58319E-1 2.05086E-1 1.77509E-1 1.58568E-1 2.52822E-1 3.35421E-1 4.39627E-1 5.05271E-1 1.66484E-1 1.68829E-1 1.99989E-1 3.62553E-1 4.41047E-1 4.38289E-1 4.54328E-1 4.58726E-1 4.24417E-1 4.11352E-1 5.17395E-1 5.13262E-1 4.24777E-1 3.08679E-1 2.55655E-1 2.31981E-1 2.473E-1 2.89772E-1 2.97235E-1 3.12612E-1 3.86309E-1 4.99807E-1 5.42895E-1 5.60392E-1 5.54433E-1 5.16752E-1 5.27829E-1 5.84113E-1 5.71213E-1 5.80996E-1 6.14893E-1 6.08697E-1 6.115E-1 6.1164E-1 6.35875E-1 6.35602E-1 6.33553E-1 6.27239E-1 6.4513E-1 6.43915E-1 -9999 -9999 -9999 -9999 -9999 -9999 -9999 -9999 -9999 -9999 -9999 -9999 -9999 -9999 -9999 -9999 -9999 -9999
-9999 -9999 -9999 -9999 -9999 -9999 -9999 -9999 -9999 -9999 -9999 -9999 -9999 -9999 -9999 -9999 -9999 -9999 -9999 -9999 -9999 -9999 -9999 -9999 -9999 -9999 -9999 -9999 -9999 -9999 -9999 -9999 -9999 -9999 -9999 -9999 -9999 -9999 -9999 -9999 -9999 -9999 -9999 -9999 -9999 -9999 -9999 -9999 -9999 -9999 -9999 -9999 -9999 -9999 -9999 -9999 -9999 -9999 -9999 -9999 -9999 -9999 -9999 -9999 -9999 -9999 -9999 -9999 -9999 -9999 -9999 -9999 -9999 -9999 -9999 -9999 -9999 -9999 -9999 -9999 -9999 -9999 -9999 -9999 -9999 -9999 -9999 -9999 -9999 -9999 -9999 -9999 -9999 -9999 -9999 -9999 -9999 -9999 -9999 -9999 -9999 -9999 -9999 -9999 -9999 -9999 -9999 -9999 -9999 -9999 -9999 -9999 -9999 2.08006E-1 1.88657E-1 1.87376E-1 1.86103E-1 1.86421E-1 1.88336E-1 1.93766E-1 2.30588E-1 2.72046E-1 2.81582E-1 3.08285E-1 3.1292E-1 3.02524E-1 2.64135E-1 2.22423E-1 1.97742E-1 1.77927E-1 1.52417E-1 1.63076E-1 1.70357E-1 1.70653E-1 1.78593E-1 1.56548E-1 1.59055E-1 1.82028E-1 2.08536E-1 2.12719E-1 2.23908E-1 2.1645E-1 2.3213E-1 2.5855E-1 2.17004E-1 2.13013E-1 3.13587E-1 3.80475E-1 4.11E-1 4.34744E-1 4.70311E-1 4.59316E-1 4.19355E-1 4.30754E-1 2.02207E-1 2.22887E-1 4.00244E-1 3.12873E-1 2.67869E-1 1.95662E-1 2.24259E-1 2.20752E-1 1.73847E-1 1.833E-1 1.67573E-1 1.23465E-1 1.11906E-1 9.44689E-2 1.84942E-1 2.67238E-1 2.41685E-1 1.67573E-1 1.87083E-1 1.06032E-1 8.80448E-2 1.19679E-1 1.701E-1 2.76269E-1 3.27642E-1 2.46118E-1 1.87842E-1 1.05981E-1 7.63993E-2 6.0213E-2 6.89348E-2 7.48381E-2 6.37139E-2 4.78969E-2 6.16374E-2 8.67456E-2 1.30601E-1 2.34276E-1 3.28973E-1 3.13905E-1 1.83735E-1 1.32142E-1 1.09747E-1 1.92609E-1 1.71381E-1 1.17744E-1 1.05978E-1 5.60377E-2 8.51368E-2 1.55274E-1 4.64653E-1 4.93283E-1 2.20603E-1 2.23693E-1 3.22385E-1 3.983E-1 4.36537E-1 4.038E-1 3.92366E-1 3.98306E-1 3.68613E-1 3.9986E-1 4.51846E-1 5.08967E-1 5.05138E-1 4.24045E-1 3.37969E-1 2.70192E-1 2.3021E-1 3.1706E-1 3.37969E-1 3.55336E-1 4.00508E-1 4.6616E-1 5.51653E-1 5.33205E-1 5.14826E-1 5.05404E-1 5.68E-1 5.59237E-1 5.77774E-1 5.78062E-1 5.58906E-1 6.03572E-1 5.99437E-1 6.04237E-1 6.06348E-1 6.33728E-1 6.34412E-1 6.22405E-1 6.20742E-1 6.4459E-1 -9999 -9999 -9999 -9999 -9999 -9999 -9999 -9999 -9999 -9999 -9999 -9999 -9999 -9999 -9999 -9999 -9999 -9999
-9999 -9999 -9999 -9999 -9999 -9999 -9999 -9999 -9999 -9999 -9999 -9999 -9999 -9999 -9999 -9999 -9999 -9999 -9999 -9999 -9999 -9999 -9999 -9999 -9999 -9999 -9999 -9999 -9999 -9999 -9999 -9999 -9999 -9999 -9999 -9999 -9999 -9999 -9999 -9999 -9999 -9999 -9999 -9999 -9999 -9999 -9999 -9999 -9999 -9999 -9999 -9999 -9999 -9999 -9999 -9999 -9999 -9999 -9999 -9999 -9999 -9999 -9999 -9999 -9999 -9999 -9999 -9999 -9999 -9999 -9999 -9999 -9999 -9999 -9999 -9999 -9999 -9999 -9999 -9999 -9999 -9999 -9999 -9999 -9999 -9999 -9999 -9999 -9999 -9999 -9999 -9999 -9999 -9999 -9999 -9999 -9999 -9999 -9999 -9999 -9999 -9999 -9999 -9999 -9999 -9999 -9999 -9999 -9999 -9999 -9999 -9999 -9999 1.88657E-1 1.88016E-1 1.85785E-1 1.81075E-1 1.7768E-1 1.63301E-1 1.68523E-1 1.90512E-1 2.11718E-1 2.41552E-1 2.57778E-1 2.8342E-1 2.97241E-1 2.79603E-1 2.3851E-1 2.02403E-1 1.87918E-1 1.66167E-1 1.60438E-1 1.62219E-1 1.49461E-1 1.35094E-1 1.42941E-1 1.50628E-1 1.55245E-1 1.59695E-1 1.61833E-1 2.00204E-1 2.51053E-1 3.29208E-1 3.54898E-1 2.14775E-1 2.0552E-1 3.10453E-1 3.28256E-1 3.69292E-1 4.20677E-1 4.04122E-1 4.09939E-1 3.57051E-1 3.15217E-1 3.22007E-1 2.0293E-1 3.74299E-1 2.55312E-1 2.28453E-1 2.46024E-1 1.91063E-1 1.72097E-1 1.84195E-1 1.66277E-1 1.57504E-1 2.15496E-1 2.00369E-1 1.18321E-1 1.24945E-1 1.64211E-1 1.55518E-1 1.13687E-1 9.92902E-2 7.93176E-2 1.01119E-1 1.21182E-1 1.45515E-1 2.40361E-1 3.05868E-1 2.67091E-1 2.69264E-1 2.02679E-1 1.46317E-1 6.38102E-2 3.89312E-2 4.40176E-2 4.41937E-2 3.88469E-2 5.67431E-2 9.28635E-2 9.22031E-2 1.45203E-1 1.14396E-1 1.12451E-1 6.68775E-2 3.5841E-2 6.76054E-2 1.35593E-1 1.50791E-1 8.72932E-2 3.97581E-2 5.40549E-2 6.55286E-2 1.2581E-1 1.7715E-1 2.97136E-1 3.36415E-1 3.43953E-1 4.4367E-1 4.20231E-1 3.29883E-1 3.40125E-1 3.2457E-1 2.96794E-1 2.70549E-1 3.2044E-1 3.89841E-1 4.05077E-1 4.44171E-1 4.78601E-1 4.17427E-1 2.72131E-1 2.57811E-1 3.65384E-1 4.38689E-1 4.62044E-1 4.73937E-1 5.0282E-1 5.37309E-1 5.04495E-1 4.84603E-1 5.16912E-1 4.85499E-1 5.5332E-1 5.67279E-1 5.41644E-1 5.38864E-1 5.85036E-1 5.8472E-1 5.79521E-1 5.85109E-1 6.07098E-1 6.13543E-1 6.18421E-1 6.10426E-1 6.3495E-1 6.36587E-1 -9999 -9999 -9999 -9999 -9999 -9999 -9999 -9999 -9999 -9999 -9999 -9999 -9999 -9999 -9999 -9999 -9999
-9999 -9999 -9999 -9999 -9999 -9999 -9999 -9999 -9999 -9999 -9999 -9999 -9999 -9999 -9999 -9999 -9999 -9999 -9999 -9999 -9999 -9999 -9999 -9999 -9999 -9999 -9999 -9999 -9999 -9999 -9999 -9999 -9999 -9999 -9999 -9999 -9999 -9999 -9999 -9999 -9999 -9999 -9999 -9999 -9999 -9999 -9999 -9999 -9999 -9999 -9999 -9999 -9999 -9999 -9999 -9999 -9999 -9999 -9999 -9999 -9999 -9999 -9999 -9999 -9999 -9999 -9999 -9999 -9999 -9999 -9999 -9999 -9999 -9999 -9999 -9999 -9999 -9999 -9999 -9999 -9999 -9999 -9999 -9999 -9999 -9999 -9999 -9999 -9999 -9999 -9999 -9999 -9999 -9999 -9999 -9999 -9999 -9999 -9999 -9999 -9999 -9999 -9999 -9999 -9999 -9999 -9999 -9999 -9999 2.13939E-1 2.18201E-1 2.21799E-1 1.9814E-1 1.94501E-1 2.03524E-1 2.07978E-1 1.9483E-1 1.6706E-1 1.61306E-1 1.60739E-1 1.61022E-1 1.66186E-1 1.62457E-1 1.87314E-1 2.25439E-1 2.62914E-1 2.85554E-1 2.36464E-1 2.28607E-1 2.30564E-1 2.08564E-1 2.03175E-1 1.59898E-1 1.38061E-1 1.35094E-1 1.48686E-1 1.57937E-1 1.67731E-1 1.46985E-1 1.45936E-1 1.91438E-1 3.11734E-1 4.07253E-1 3.49121E-1 1.87064E-1 2.21917E-1 2.52777E-1 2.65452E-1 3.10712E-1 2.88034E-1 2.92554E-1 3.3028E-1 2.29046E-1 1.89117E-1 2.88856E-1 3.63392E-1 3.03852E-1 2.40079E-1 1.42334E-1 1.6987E-1 1.37517E-1 1.72847E-1 1.63225E-1 1.47044E-1 1.93639E-1 2.10301E-1 2.08024E-1 2.266E-1 1.30409E-1 8.81146E-2 1.07314E-1 8.72276E-2 7.11114E-2 7.40561E-2 1.0593E-1 1.69595E-1 2.49827E-1 3.192E-1 2.85552E-1 1.87046E-1 2.17447E-1 2.45324E-1 1.60958E-1 7.9471E-2 7.13028E-2 6.24107E-2 5.40809E-2 4.10398E-2 6.82605E-2 4.26699E-2 7.03018E-2 1.10762E-1 6.22386E-2 4.63058E-2 4.38262E-2 3.02746E-2 8.08386E-2 1.34099E-1 1.06768E-1 8.96292E-2 1.33372E-1 9.56695E-2 1.11878E-1 1.24271E-1 1.83787E-1 2.5882E-1 3.78774E-1 4.5128E-1 4.66812E-1 4.02931E-1 3.3935E-1 2.25549E-1 1.81393E-1 1.82278E-1 2.67893E-1 3.11022E-1 3.38431E-1 2.83298E-1 2.68662E-1 3.93102E-1 4.7434E-1 3.45245E-1 3.12761E-1 3.63273E-1 4.04734E-1 4.58067E-1 5.02808E-1 4.56459E-1 4.51202E-1 5.00223E-1 4.3308E-1 4.59781E-1 4.27461E-1 5.25786E-1 4.94251E-1 4.30267E-1 4.53415E-1 4.84708E-1 5.07731E-1 5.51503E-1 5.45204E-1 5.72223E-1 6.06334E-1 6.02773E-1 5.93813E-1 5.87688E-1 6.02725E-1 6.13675E-1 6.21328E-1 -9999 -9999 -9999 -9999 -9999 -9999 -9999 -9999 -9999 -9999 -9999 -9999 -9999 -9999 -9999
-9999 -9999 -9999 -9999 -9999 -9999 -9999 -9999 -9999 -9999 -9999 -9999 -9999 -9999 -9999 -9999 -9999 -9999 -9999 -9999 -9999 -9999 -9999 -9999 -9999 -9999 -9999 -9999 -9999 -9999 -9999 -9999 -9999 -9999 -9999 -9999 -9999 -9999 -9999 -9999 -9999 -9999 -9999 -9999 -9999 -9999 -9999 -9999 -9999 -9999 -9999 -9999 -9999 -9999 -9999 -9999 -9999 -9999 -9999 -9999 -9999 -9999 -9999 -9999 -9999 -9999 -9999 -9999 -9999 -9999 -9999 -9999 -9999 -9999 -9999 -9999 -9999 -9999 -9999 -9999 -9999 -9999 -9999 -9999 -9999 -9999 -9999 -9999 -9999 -9999 -9999 -9999 -9999 -9999 -9999 -9999 -9999 -9999 -9999 -9999 -9999 -9999 -9999 -9999 -9999 -9999 -9999 -9999 -9999 2.16418E-1 2.38129E-1 2.54261E-1 2.3105E-1 2.05228E-1 2.39834E-1 2.52184E-1 2.29104E-1 1.87211E-1 1.85076E-1 1.80603E-1 1.61603E-1 1.51906E-1 1.4632E-1 1.51097E-1 1.79157E-1 2.22121E-1 2.72019E-1 2.66952E-1 2.69008E-1 2.80402E-1 2.60439E-1 2.28741E-1 1.84679E-1 1.61595E-1 1.54543E-1 1.96168E-1 2.05344E-1 2.26205E-1 1.83857E-1 1.69447E-1 2.86806E-1 4.13382E-1 3.65925E-1 2.57975E-1 1.89574E-1 2.19661E-1 2.23062E-1 2.51001E-1 2.40893E-1 2.13423E-1 2.20094E-1 2.51111E-1 2.40278E-1 1.62649E-1 2.34695E-1 3.37013E-1 2.63344E-1 1.99023E-1 1.81016E-1 1.91852E-1 1.76832E-1 1.58276E-1 1.50095E-1 1.73742E-1 1.43001E-1 1.17842E-1 1.23048E-1 1.69586E-1 1.40941E-1 7.55057E-2 6.4722E-2 7.84928E-2 1.23761E-1 1.32999E-1 1.90645E-1 2.82566E-1 3.00678E-1 2.7006E-1 2.07781E-1 1.60958E-1 2.44225E-1 1.75335E-1 1.18931E-1 1.14421E-1 1.34855E-1 1.24327E-1 7.73575E-2 4.00771E-2 4.00811E-2 5.15545E-2 5.53634E-2 6.42015E-2 4.14358E-2 2.43656E-2 5.26997E-2 6.14541E-2 9.61849E-2 1.16967E-1 9.15174E-2 1.05159E-1 8.46009E-2 1.16956E-1 1.667E-1 2.15843E-1 2.75392E-1 3.0736E-1 4.28168E-1 4.49531E-1 4.28168E-1 3.26979E-1 2.77823E-1 1.64708E-1 1.18161E-1 1.81496E-1 2.17601E-1 2.60997E-1 2.6904E-1 2.26772E-1 2.89955E-1 3.8404E-1 4.5221E-1 4.06735E-1 2.74364E-1 2.56675E-1 3.34203E-1 4.51639E-1 4.51919E-1 4.31569E-1 3.77626E-1 4.81942E-1 4.13486E-1 3.44495E-1 3.57818E-1 4.47079E-1 4.1015E-1 3.29549E-1 3.52628E-1 3.68131E-1 4.20369E-1 4.72666E-1 4.90916E-1 5.60822E-1 5.77471E-1 5.93494E-1 5.9176E-1 5.69664E-1 6.12691E-1 6.18491E-1 6.30235E-1 6.29235E-1 -9999 -9999 -9999 -9999 -9999 -9999 -9999 -9999 -9999 -9999 -9999 -9999 -9999 -9999
-9999 -9999 -9999 -9999 -9999 -9999 -9999 -9999 -9999 -9999 -9999 -9999 -9999 -9999 -9999 -9999 -9999 -9999 -9999 -9999 -9999 -9999 -9999 -9999 -9999 -9999 -9999 -9999 -9999 -9999 -9999 -9999 -9999 -9999 -9999 -9999 -9999 -9999 -9999 -9999 -9999 -9999 -9999 -9999 -9999 -9999 -9999 -9999 -9999 -9999 -9999 -9999 -9999 -9999 -9999 -9999 -9999 -9999 -9999 -9999 -9999 -9999 -9999 -9999 -9999 -9999 -9999 -9999 -9999 -9999 -9999 -9999 -9999 -9999 -9999 -9999 -9999 -9999 -9999 -9999 -9999 -9999 -9999 -9999 -9999 -9999 -9999 -9999 -9999 -9999 -9999 -9999 -9999 -9999 -9999 -9999 -9999 -9999 -9999 -9999 -9999 -9999 -9999 -9999 -9999 -9999 -9999 -9999 2.05942E-1 2.02845E-1 2.52564E-1 3.16298E-1 2.8192E-1 2.12503E-1 2.11019E-1 2.65863E-1 2.69149E-1 2.24954E-1 2.13825E-1 2.20815E-1 2.22262E-1 1.85724E-1 1.54353E-1 1.44496E-1 1.38289E-1 1.75673E-1 2.33929E-1 2.54427E-1 2.70362E-1 2.48149E-1 2.41176E-1 2.24698E-1 1.95746E-1 1.8964E-1 2.06715E-1 2.4469E-1 3.05472E-1 2.81994E-1 1.85981E-1 2.08826E-1 3.91661E-1 3.65193E-1 3.60028E-1 2.29406E-1 1.84474E-1 2.07774E-1 2.54424E-1 2.39382E-1 2.14452E-1 2.10186E-1 1.88425E-1 2.35453E-1 3.12319E-1 2.12284E-1 1.85735E-1 2.57591E-1 2.12434E-1 1.91123E-1 1.54931E-1 1.44977E-1 1.45933E-1 1.36795E-1 1.11523E-1 1.27873E-1 7.80105E-2 5.46404E-2 6.56853E-2 1.07046E-1 1.05113E-1 6.66747E-2 5.39199E-2 9.18499E-2 1.52614E-1 2.18542E-1 2.63939E-1 2.86941E-1 2.01262E-1 1.37821E-1 1.12933E-1 1.02882E-1 1.69895E-1 1.79387E-1 1.57787E-1 1.7088E-1 1.46182E-1 1.20914E-1 9.01929E-2 5.05764E-2 2.57643E-2 3.63761E-2 4.17495E-2 6.14084E-2 3.95893E-2 4.3687E-2 5.02014E-2 6.33878E-2 7.37355E-2 1.06207E-1 1.34578E-1 1.50051E-1 8.76058E-2 1.10929E-1 1.36146E-1 1.78813E-1 2.50447E-1 3.7826E-1 4.16412E-1 4.12926E-1 4.05218E-1 2.63098E-1 1.79458E-1 1.53428E-1 1.09134E-1 1.42233E-1 1.97716E-1 2.23577E-1 2.67305E-1 2.06366E-1 2.11938E-1 2.3494E-1 3.51677E-1 3.79729E-1 2.90268E-1 2.11021E-1 2.56338E-1 4.01886E-1 4.14565E-1 3.66466E-1 2.81545E-1 3.85423E-1 4.66334E-1 3.51434E-1 3.35112E-1 2.88848E-1 2.6815E-1 3.24504E-1 3.66351E-1 4.0178E-1 4.86807E-1 5.01398E-1 5.2585E-1 5.34827E-1 4.85051E-1 5.45837E-1 5.71076E-1 5.83153E-1 6.01353E-1 -9999 -9999 -9999 -9999 -9999 -9999 -9999 -9999 -9999 -9999 -9999 -9999 -9999 -9999 -9999 -9999 -9999
-9999 -9999 -9999 -9999 -9999 -9999 -9999 -9999 -9999 -9999 -9999 -9999 -9999 -9999 -9999 -9999 -9999 -9999 -9999 -9999 -9999 -9999 -9999 -9999 -9999 -9999 -9999 -9999 -9999 -9999 -9999 -9999 -9999 -9999 -9999 -9999 -9999 -9999 -9999 -9999 -9999 -9999 -9999 -9999 -9999 -9999 -9999 -9999 -9999 -9999 -9999 -9999 -9999 -9999 -9999 -9999 -9999 -9999 -9999 -9999 -9999 -9999 -9999 -9999 -9999 -9999 -9999 -9999 -9999 -9999 -9999 -9999 -9999 -9999 -9999 -9999 -9999 -9999 -9999 -9999 -9999 -9999 -9999 -9999 -9999 -9999 -9999 -9999 -9999 -9999 -9999 -9999 -9999 -9999 -9999 -9999 -9999 -9999 -9999 -9999 -9999 -9999 -9999 -9999 -9999 -9999 -9999 -9999 1.82948E-1 1.9814E-1 2.73926E-1 3.32376E-1 3.23724E-1 2.07205E-1 1.95409E-1 2.52579E-1 2.84679E-1 2.76637E-1 2.34346E-1 2.28278E-1 2.61112E-1 2.32201E-1 1.78234E-1 1.35318E-1 1.31202E-1 1.45174E-1 1.90581E-1 1.97373E-1 1.91815E-1 1.87217E-1 1.85628E-1 1.81854E-1 1.88907E-1 1.77002E-1 2.13423E-1 2.46633E-1 2.9733E-1 2.33357E-1 2.12759E-1 2.48961E-1 3.76119E-1 3.70027E-1 3.39882E-1 2.19652E-1 2.41628E-1 2.27225E-1 2.72309E-1 2.49116E-1 1.88317E-1 2.12398E-1 1.57757E-1 1.48931E-1 2.34047E-1 1.81073E-1 2.05427E-1 2.70138E-1 2.21156E-1 1.94084E-1 1.71427E-1 1.46933E-1 1.403E-1 1.32222E-1 8.94637E-2 1.05508E-1 8.79288E-2 5.55888E-2 5.02157E-2 6.14036E-2 5.40926E-2 6.19209E-2 7.35623E-2 9.62714E-2 1.32999E-1 2.25626E-1 1.94531E-1 1.75674E-1 1.75674E-1 1.16094E-1 6.57343E-2 8.29182E-2 1.62497E-1 1.95395E-1 1.12533E-1 1.06186E-1 8.15353E-2 7.09425E-2 5.97696E-2 3.66156E-2 3.52118E-2 3.32833E-2 2.61993E-2 3.58447E-2 3.8528E-2 6.41941E-2 8.71873E-2 8.26966E-2 8.18996E-2 1.31325E-1 2.30689E-1 2.68288E-1 3.11064E-1 2.13902E-1 2.42884E-1 2.56803E-1 3.50937E-1 3.82425E-1 3.25333E-1 2.57459E-1 3.5289E-1 2.92286E-1 2.15545E-1 1.25588E-1 8.62405E-2 9.65247E-2 1.22284E-1 1.87336E-1 2.4407E-1 1.75009E-1 1.39065E-1 1.77411E-1 2.60543E-1 3.08062E-1 2.25707E-1 1.74055E-1 2.7088E-1 3.81028E-1 3.47623E-1 2.69889E-1 2.54497E-1 3.41525E-1 4.22803E-1 4.20791E-1 3.18874E-1 1.88328E-1 1.81938E-1 2.82639E-1 3.86563E-1 4.36816E-1 4.136E-1 4.86352E-1 5.15545E-1 4.86512E-1 4.06654E-1 5.06896E-1 5.72864E-1 5.74927E-1 5.88157E-1 6.14591E-1 6.12697E-1 -9999 -9999 -9999 -9999 -9999 -9999 -9999 -9999 -9999 -9999 -9999 -9999 -9999 -9999 -9999
-9999 -9999 -9999 -9999 -9999 -9999 -9999 -9999 -9999 -9999 -9999 -9999 -9999 -9999 -9999 -9999 -9999 -9999 -9999 -9999 -9999 -9999 -9999 -9999 -9999 -9999 -9999 -9999 -9999 -9999 -9999 -9999 -9999 -9999 -9999 -9999 -9999 -9999 -9999 -9999 -9999 -9999 -9999 -9999 -9999 -9999 -9999 -9999 -9999 -9999 -9999 -9999 -9999 -9999 -9999 -9999 -9999 -9999 -9999 -9999 -9999 -9999 -9999 -9999 -9999 -9999 -9999 -9999 -9999 -9999 -9999 -9999 -9999 -9999 -9999 -9999 -9999 -9999 -9999 -9999 -9999 -9999 -9999 -9999 -9999 -9999 -9999 -9999 -9999 -9999 -9999 -9999 -9999 -9999 -9999 -9999 -9999 -9999 -9999 -9999 -9999 -9999 -9999 -9999 -9999 -9999 -9999 1.80144E-1 1.76154E-1 1.88978E-1 2.51094E-1 3.13458E-1 3.05856E-1 2.1747E-1 1.763E-1 2.26522E-1 2.81414E-1 3.15757E-1 2.93871E-1 2.78877E-1 2.59789E-1 2.17804E-1 1.70867E-1 1.47341E-1 1.31681E-1 1.34584E-1 1.53231E-1 1.48082E-1 1.56748E-1 1.77919E-1 1.81318E-1 1.91906E-1 2.0026E-1 2.65509E-1 3.04706E-1 2.47131E-1 1.85347E-1 1.71642E-1 2.1537E-1 3.26376E-1 3.40387E-1 3.56852E-1 2.97506E-1 2.36566E-1 2.2827E-1 2.60325E-1 2.89308E-1 2.78686E-1 1.9173E-1 2.13569E-1 1.55435E-1 1.6507E-1 1.93053E-1 1.85757E-1 2.48928E-1 2.20101E-1 2.00138E-1 1.60737E-1 1.56769E-1 1.42742E-1 1.57856E-1 1.38268E-1 9.8302E-2 8.73785E-2 1.09106E-1 8.54527E-2 7.11688E-2 4.51291E-2 5.65609E-2 8.20227E-2 1.09435E-1 1.26405E-1 2.09655E-1 2.14885E-1 1.33191E-1 8.25934E-2 1.17492E-1 1.04745E-1 5.48009E-2 6.07736E-2 1.05243E-1 1.73959E-1 1.52046E-1 1.30404E-1 1.06692E-1 1.17629E-1 7.06746E-2 5.57264E-2 6.69513E-2 3.99168E-2 4.24123E-2 5.24307E-2 5.93065E-2 6.97601E-2 1.10187E-1 1.48542E-1 1.778E-1 1.43395E-1 1.54616E-1 1.42288E-1 2.67745E-1 3.43835E-1 3.3734E-1 3.78448E-1 3.86363E-1 3.18739E-1 1.96486E-1 1.65182E-1 2.47883E-1 3.27853E-1 2.76688E-1 1.35474E-1 9.28213E-2 7.65902E-2 1.22221E-1 1.84873E-1 2.07421E-1 1.42198E-1 1.57063E-1 2.02732E-1 2.29592E-1 1.98801E-1 1.93055E-1 1.69356E-1 2.76619E-1 3.42898E-1 2.73492E-1 1.87283E-1 1.9542E-1 2.29833E-1 2.5137E-1 3.11729E-1 2.97628E-1 1.90144E-1 2.17714E-1 3.19349E-1 3.54378E-1 3.49407E-1 3.31266E-1 4.01381E-1 4.7547E-1 4.16225E-1 4.29201E-1 5.03656E-1 5.51526E-1 5.86769E-1 5.80757E-1 6.07518E-1 6.02765E-1 -9999 -9999 -9999 -9999 -9999 -9999 -9999 -9999 -9999 -9999 -9999 -9999 -9999 -9999 -9999
-9999 -9999 -9999 -9999 -9999 -9999 -9999 -9999 -9999 -9999 -9999 -9999 -9999 -9999 -9999 -9999 -9999 -9999 -9999 -9999 -9999 -9999 -9999 -9999 -9999 -9999 -9999 -9999 -9999 -9999 -9999 -9999 -9999 -9999 -9999 -9999 -9999 -9999 -9999 -9999 -9999 -9999 -9999 -9999 -9999 -9999 -9999 -9999 -9999 -9999 -9999 -9999 -9999 -9999 -9999 -9999 -9999 -9999 -9999 -9999 -9999 -9999 -9999 -9999 -9999 -9999 -9999 -9999 -9999 -9999 -9999 -9999 -9999 -9999 -9999 -9999 -9999 -9999 -9999 -9999 -9999 -9999 -9999 -9999 -9999 -9999 -9999 -9999 -9999 -9999 -9999 -9999 -9999 -9999 -9999 -9999 -9999 -9999 -9999 -9999 -9999 -9999 -9999 -9999 -9999 -9999 -9999 1.74336E-1 1.71041E-1 1.89621E-1 2.40019E-1 3.23027E-1 3.13024E-1 2.19259E-1 1.70887E-1 1.95846E-1 2.76354E-1 3.44621E-1 3.48419E-1 3.20887E-1 2.41527E-1 2.07872E-1 1.72957E-1 1.51606E-1 1.41131E-1 1.23244E-1 1.44231E-1 1.59898E-1 1.86121E-1 1.84451E-1 1.71654E-1 1.95033E-1 2.52919E-1 3.80911E-1 3.67519E-1 2.81805E-1 1.46755E-1 1.74509E-1 2.74963E-1 3.52375E-1 3.31113E-1 3.42355E-1 2.45437E-1 1.99683E-1 2.27962E-1 2.33351E-1 2.49797E-1 2.12975E-1 2.37949E-1 1.84907E-1 1.52474E-1 2.21302E-1 1.93642E-1 2.21165E-1 2.55152E-1 2.09584E-1 1.48373E-1 1.17137E-1 1.35767E-1 1.26463E-1 1.10172E-1 1.26415E-1 8.00641E-2 8.41187E-2 6.94341E-2 7.64462E-2 6.85408E-2 4.74503E-2 7.20478E-2 9.82893E-2 1.38669E-1 1.89677E-1 1.84623E-1 1.40069E-1 8.88434E-2 5.23123E-2 7.08717E-2 5.68502E-2 6.04018E-2 8.3683E-2 1.20842E-1 1.46182E-1 1.8338E-1 1.53833E-1 1.74098E-1 1.53106E-1 1.05252E-1 1.14421E-1 8.06029E-2 7.4292E-2 8.14633E-2 6.60497E-2 5.13895E-2 5.29704E-2 6.44485E-2 1.09783E-1 2.09823E-1 2.63698E-1 1.18347E-1 1.38642E-1 2.77827E-1 2.38121E-1 2.58464E-1 3.57156E-1 3.44611E-1 2.8895E-1 1.69851E-1 1.20374E-1 1.56899E-1 1.79114E-1 2.52594E-1 2.00678E-1 1.06783E-1 7.04786E-2 1.16514E-1 1.59435E-1 1.17977E-1 1.04614E-1 1.3028E-1 1.29143E-1 1.63425E-1 1.08162E-1 1.2926E-1 1.97421E-1 2.72745E-1 2.45677E-1 1.62013E-1 2.26908E-1 2.50705E-1 1.94487E-1 1.84616E-1 2.12391E-1 2.22032E-1 1.7188E-1 2.07636E-1 3.05158E-1 2.75517E-1 2.06694E-1 2.312E-1 3.20665E-1 4.2472E-1 3.04703E-1 3.59588E-1 5.16637E-1 5.53869E-1 5.72992E-1 5.50956E-1 5.60721E-1 -9999 -9999 -9999 -9999 -9999 -9999 -9999 -9999 -9999 -9999 -9999 -9999 -9999 -9999 -9999 -9999
-9999 -9999 -9999 -9999 -9999 -9999 -9999 -9999 -9999 -9999 -9999 -9999 -9999 -9999 -9999 -9999 -9999 -9999 -9999 -9999 -9999 -9999 -9999 -9999 -9999 -9999 -9999 -9999 -9999 -9999 -9999 -9999 -9999 -9999 -9999 -9999 -9999 -9999 -9999 -9999 -9999 -9999 -9999 -9999 -9999 -9999 -9999 -9999 -9999 -9999 -9999 -9999 -9999 -9999 -9999 -9999 -9999 -9999 -9999 -9999 -9999 -9999 -9999 -9999 -9999 -9999 -9999 -9999 -9999 -9999 -9999 -9999 -9999 -9999 -9999 -9999 -9999 -9999 -9999 -9999 -9999 -9999 -9999 -9999 -9999 -9999 -9999 -9999 -9999 -9999 -9999 -9999 -9999 -9999 -9999 -9999 -9999 -9999 -9999 -9999 -9999 -9999 -9999 -9999 -9999 -9999 -9999 1.70447E-1 1.72532E-1 1.99823E-1 2.95279E-1 3.75147E-1 3.3087E-1 2.25788E-1 1.61114E-1 1.88773E-1 2.50339E-1 3.31021E-1 3.66853E-1 3.03483E-1 2.60551E-1 2.20315E-1 1.83794E-1 1.54596E-1 1.31461E-1 1.36818E-1 1.5244E-1 1.69495E-1 1.83908E-1 1.65774E-1 1.684E-1 2.13873E-1 3.20015E-1 4.27004E-1 3.49868E-1 2.12608E-1 1.61175E-1 2.23368E-1 3.22354E-1 3.31074E-1 3.05519E-1 2.71654E-1 2.15897E-1 1.7601E-1 2.20124E-1 2.5375E-1 2.36393E-1 1.86991E-1 2.09354E-1 1.46827E-1 1.52877E-1 1.81073E-1 1.67573E-1 2.37323E-1 2.46394E-1 1.5459E-1 1.24352E-1 9.99735E-2 8.38775E-2 1.02754E-1 1.18402E-1 9.23196E-2 6.79696E-2 5.40619E-2 4.67012E-2 5.78915E-2 6.65708E-2 3.91166E-2 6.93322E-2 1.00185E-1 1.38546E-1 1.79422E-1 1.33889E-1 1.12148E-1 9.95052E-2 5.95267E-2 4.50069E-2 4.67651E-2 7.76028E-2 1.19162E-1 1.51778E-1 1.42735E-1 1.2072E-1 9.95052E-2 1.40244E-1 1.61229E-1 1.47396E-1 1.30819E-1 1.1129E-1 1.09482E-1 6.18334E-2 5.1641E-2 5.62545E-2 8.12777E-2 9.53643E-2 9.56143E-2 1.51176E-1 1.18342E-1 1.72563E-1 2.32389E-1 3.00721E-1 2.16181E-1 1.99206E-1 3.1429E-1 2.93058E-1 3.17221E-1 2.5748E-1 1.50889E-1 9.77999E-2 1.01504E-1 1.46637E-1 1.83837E-1 1.11601E-1 7.16061E-2 1.03036E-1 9.47325E-2 9.02863E-2 5.85144E-2 5.96335E-2 8.34521E-2 8.54144E-2 6.14826E-2 7.48193E-2 1.40613E-1 1.84728E-1 1.91757E-1 1.9333E-1 2.42036E-1 3.01257E-1 2.56128E-1 2.58615E-1 2.22154E-1 2.14757E-1 1.61869E-1 1.41126E-1 2.27414E-1 2.02476E-1 1.5057E-1 2.06044E-1 3.05202E-1 3.34344E-1 2.59175E-1 3.26912E-1 4.31681E-1 4.63448E-1 5.4205E-1 4.71687E-1 5.15173E-1 -9999 -9999 -9999 -9999 -9999 -9999 -9999 -9999 -9999 -9999 -9999 -9999 -9999 -9999 -9999 -9999
-9999 -9999 -9999 -9999 -9999 -9999 -9999 -9999 -9999 -9999 -9999 -9999 -9999 -9999 -9999 -9999 -9999 -9999 -9999 -9999 -9999 -9999 -9999 -9999 -9999 -9999 -9999 -9999 -9999 -9999 -9999 -9999 -9999 -9999 -9999 -9999 -9999 -9999 -9999 -9999 -9999 -9999 -9999 -9999 -9999 -9999 -9999 -9999 -9999 -9999 -9999 -9999 -9999 -9999 -9999 -9999 -9999 -9999 -9999 -9999 -9999 -9999 -9999 -9999 -9999 -9999 -9999 -9999 -9999 -9999 -9999 -9999 -9999 -9999 -9999 -9999 -9999 -9999 -9999 -9999 -9999 -9999 -9999 -9999 -9999 -9999 -9999 -9999 -9999 -9999 -9999 -9999 -9999 -9999 -9999 -9999 -9999 -9999 -9999 -9999 -9999 -9999 -9999 -9999 -9999 -9999 1.72832E-1 1.71636E-1 1.75777E-1 2.17827E-1 3.08533E-1 3.9414E-1 3.4697E-1 2.12884E-1 1.72557E-1 1.73758E-1 2.20555E-1 2.6595E-1 3.24375E-1 3.38439E-1 2.90354E-1 2.42403E-1 1.69708E-1 1.40069E-1 1.37066E-1 1.58573E-1 1.54894E-1 1.66645E-1 1.41734E-1 1.52863E-1 2.04946E-1 2.9677E-1 4.1169E-1 3.88829E-1 3.00901E-1 1.73655E-1 2.09061E-1 3.23157E-1 3.45623E-1 3.04887E-1 2.97792E-1 2.27073E-1 2.05183E-1 1.86401E-1 1.93114E-1 2.16641E-1 1.62292E-1 1.87471E-1 1.70538E-1 1.11352E-1 1.36584E-1 1.5084E-1 1.52688E-1 2.12976E-1 1.84167E-1 1.12937E-1 1.25536E-1 8.87145E-2 9.34428E-2 1.01031E-1 9.21763E-2 8.20036E-2 7.46304E-2 7.57971E-2 6.50738E-2 6.40596E-2 6.09721E-2 4.30176E-2 7.67563E-2 1.0788E-1 1.34855E-1 1.38514E-1 7.08E-2 6.35471E-2 7.91282E-2 5.6847E-2 3.03964E-2 2.98627E-2 5.585E-2 1.00566E-1 7.73495E-2 5.26712E-2 5.17384E-2 5.60991E-2 1.25189E-1 1.45882E-1 1.00138E-1 1.01022E-1 8.70044E-2 6.64341E-2 5.05526E-2 3.92543E-2 7.48632E-2 1.12352E-1 1.55943E-1 1.96746E-1 1.22724E-1 1.32216E-1 2.35672E-1 2.91287E-1 3.04367E-1 2.23167E-1 1.48199E-1 2.58823E-1 2.67509E-1 2.35719E-1 2.85176E-1 1.94761E-1 1.12938E-1 9.54213E-2 9.33024E-2 9.46657E-2 8.63212E-2 5.23103E-2 8.01247E-2 6.06339E-2 4.05253E-2 2.9682E-2 3.70502E-2 5.35623E-2 6.49386E-2 8.17075E-2 1.09194E-1 1.69363E-1 2.00692E-1 2.29861E-1 1.96667E-1 1.84477E-1 2.4902E-1 3.21195E-1 3.64992E-1 3.58327E-1 3.01157E-1 2.08484E-1 1.1766E-1 1.56612E-1 1.41313E-1 1.08014E-1 1.687E-1 1.90307E-1 2.14491E-1 2.0015E-1 2.39427E-1 3.04486E-1 3.92262E-1 4.74062E-1 3.56225E-1 4.13996E-1 -9999 -9999 -9999 -9999 -9999 -9999 -9999 -9999 -9999 -9999 -9999 -9999 -9999 -9999 -9999 -9999
-9999 -9999 -9999 -9999 -9999 -9999 -9999 -9999 -9999 -9999 -9999 -9999 -9999 -9999 -9999 -9999 -9999 -9999 -9999 -9999 -9999 -9999 -9999 -9999 -9999 -9999 -9999 -9999 -9999 -9999 -9999 -9999 -9999 -9999 -9999 -9999 -9999 -9999 -9999 -9999 -9999 -9999 -9999 -9999 -9999 -9999 -9999 -9999 -9999 -9999 -9999 -9999 -9999 -9999 -9999 -9999 -9999 -9999 -9999 -9999 -9999 -9999 -9999 -9999 -9999 -9999 -9999 -9999 -9999 -9999 -9999 -9999 -9999 -9999 -9999 -9999 -9999 -9999 -9999 -9999 -9999 -9999 -9999 -9999 -9999 -9999 -9999 -9999 -9999 -9999 -9999 -9999 -9999 -9999 -9999 -9999 -9999 -9999 -9999 -9999 -9999 -9999 -9999 -9999 -9999 -9999 1.6897E-1 1.65896E-1 2.09723E-1 2.68554E-1 2.9168E-1 3.08554E-1 2.90522E-1 2.11832E-1 2.04082E-1 1.95608E-1 1.89613E-1 2.42018E-1 3.33295E-1 3.65339E-1 3.31898E-1 2.31714E-1 1.70596E-1 1.38811E-1 1.39565E-1 1.68693E-1 1.35163E-1 1.3827E-1 1.31117E-1 1.60495E-1 2.60273E-1 3.77194E-1 3.70274E-1 3.51739E-1 2.04988E-1 1.85422E-1 2.61759E-1 2.9502E-1 3.22638E-1 3.11031E-1 2.68416E-1 1.88693E-1 1.59482E-1 1.86728E-1 2.06557E-1 1.89552E-1 2.07647E-1 1.98074E-1 1.40721E-1 1.27929E-1 1.42549E-1 1.81272E-1 1.48686E-1 1.16456E-1 1.37338E-1 1.58673E-1 1.27738E-1 1.04609E-1 1.04609E-1 8.39191E-2 8.42287E-2 6.96284E-2 6.80491E-2 6.29704E-2 4.67021E-2 5.55919E-2 6.46376E-2 4.2127E-2 4.83911E-2 7.11758E-2 1.05252E-1 9.81399E-2 5.93356E-2 4.94484E-2 4.14351E-2 3.3339E-2 2.9776E-2 3.11358E-2 5.99017E-2 7.756E-2 5.01947E-2 3.43686E-2 3.98204E-2 5.86265E-2 8.73761E-2 1.28508E-1 1.12458E-1 1.04135E-1 5.63778E-2 3.38513E-2 3.07434E-2 3.35353E-2 4.86214E-2 5.18606E-2 8.91886E-2 1.12156E-1 1.62133E-1 2.18185E-1 2.97573E-1 2.11296E-1 2.12601E-1 1.45688E-1 1.20499E-1 1.88324E-1 2.60086E-1 2.31442E-1 2.62396E-1 2.51699E-1 1.87939E-1 1.736E-1 1.35677E-1 9.20189E-2 4.27789E-2 4.86091E-2 6.78989E-2 4.17549E-2 2.72487E-2 3.82107E-2 4.88466E-2 8.56448E-2 1.15003E-1 1.39714E-1 1.61255E-1 1.28285E-1 1.70262E-1 2.03455E-1 1.15755E-1 1.08314E-1 1.77956E-1 2.38761E-1 3.76121E-1 3.83767E-1 2.45603E-1 1.65565E-1 9.30195E-2 9.82376E-2 1.07504E-1 9.80953E-2 1.15995E-1 1.84372E-1 2.81607E-1 2.74853E-1 2.90531E-1 3.49734E-1 3.51353E-1 3.8178E-1 3.53551E-1 3.21243E-1 -9999 -9999 -9999 -9999 -9999 -9999 -9999 -9999 -9999 -9999 -9999 -9999 -9999 -9999 -9999 -9999
-9999 -9999 -9999 -9999 -9999 -9999 -9999 -9999 -9999 -9999 -9999 -9999 -9999 -9999 -9999 -9999 -9999 -9999 -9999 -9999 -9999 -9999 -9999 -9999 -9999 -9999 -9999 -9999 -9999 -9999 -9999 -9999 -9999 -9999 -9999 -9999 -9999 -9999 -9999 -9999 -9999 -9999 -9999 -9999 -9999 -9999 -9999 -9999 -9999 -9999 -9999 -9999 -9999 -9999 -9999 -9999 -9999 -9999 -9999 -9999 -9999 -9999 -9999 -9999 -9999 -9999 -9999 -9999 -9999 -9999 -9999 -9999 -9999 -9999 -9999 -9999 -9999 -9999 -9999 -9999 -9999 -9999 -9999 -9999 -9999 -9999 -9999 -9999 -9999 -9999 -9999 -9999 -9999 -9999 -9999 -9999 -9999 -9999 -9999 -9999 -9999 -9999 -9999 -9999 -9999 1.67211E-1 1.52705E-1 1.72676E-1 2.4215E-1 2.77711E-1 2.40525E-1 2.50624E-1 2.54295E-1 2.06628E-1 2.12728E-1 2.09295E-1 2.04726E-1 2.48334E-1 3.55806E-1 3.60357E-1 3.17686E-1 2.26529E-1 1.65902E-1 1.38061E-1 1.38811E-1 1.47248E-1 1.27744E-1 1.28043E-1 1.47058E-1 2.06163E-1 2.50817E-1 3.64267E-1 3.61518E-1 3.11266E-1 1.7503E-1 1.89431E-1 2.49448E-1 3.2963E-1 3.34121E-1 3.11782E-1 2.28361E-1 1.67145E-1 1.44653E-1 1.67539E-1 1.86457E-1 2.11474E-1 2.14012E-1 1.95311E-1 1.39919E-1 1.00508E-1 1.08279E-1 1.65456E-1 1.36733E-1 8.54527E-2 1.47531E-1 1.87128E-1 1.34441E-1 8.79788E-2 7.88878E-2 7.32423E-2 8.10229E-2 6.91651E-2 5.11633E-2 5.8728E-2 6.09592E-2 4.61215E-2 4.7287E-2 3.78382E-2 4.04022E-2 6.07306E-2 5.62575E-2 7.66894E-2 6.90707E-2 4.58739E-2 3.6213E-2 4.79918E-2 4.28961E-2 3.18348E-2 3.91201E-2 4.8017E-2 3.02578E-2 3.04342E-2 3.94411E-2 3.24492E-2 4.08716E-2 9.21032E-2 1.209E-1 8.07637E-2 7.8106E-2 4.94791E-2 2.94171E-2 3.22041E-2 5.42001E-2 8.16374E-2 5.72689E-2 6.78995E-2 1.00807E-1 2.46439E-1 2.6615E-1 1.66957E-1 1.19436E-1 1.12023E-1 1.04724E-1 1.89514E-1 1.88046E-1 1.68684E-1 1.4936E-1 2.23649E-1 2.39339E-1 2.12976E-1 1.3462E-1 7.49978E-2 3.45606E-2 4.61422E-2 4.13286E-2 3.02757E-2 3.10684E-2 4.77318E-2 6.68783E-2 7.40007E-2 1.01945E-1 1.06393E-1 1.471E-1 8.72141E-2 1.21356E-1 1.59154E-1 1.06726E-1 7.57491E-2 1.23728E-1 2.93115E-1 3.69086E-1 2.97555E-1 2.58001E-1 1.84965E-1 1.09625E-1 7.37533E-2 1.34078E-1 1.52248E-1 1.44865E-1 2.65424E-1 4.00353E-1 4.70719E-1 4.12433E-1 5.18315E-1 4.83407E-1 3.21455E-1 2.85957E-1 3.28869E-1 5.48497E-1 -9999 -9999 -9999 -9999 -9999 -9999 -9999 -9999 -9999 -9999 -9999 -9999 -9999 -9999 -9999
-9999 -9999 -9999 -9999 -9999 -9999 -9999 -9999 -9999 -9999 -9999 -9999 -9999 -9999 -9999 -9999 -9999 -9999 -9999 -9999 -9999 -9999 -9999 -9999 -9999 -9999 -9999 -9999 -9999 -9999 -9999 -9999 -9999 -9999 -9999 -9999 -9999 -9999 -9999 -9999 -9999 -9999 -9999 -9999 -9999 -9999 -9999 -9999 -9999 -9999 -9999 -9999 -9999 -9999 -9999 -9999 -9999 -9999 -9999 -9999 -9999 -9999 -9999 -9999 -9999 -9999 -9999 -9999 -9999 -9999 -9999 -9999 -9999 -9999 -9999 -9999 -9999 -9999 -9999 -9999 -9999 -9999 -9999 -9999 -9999 -9999 -9999 -9999 -9999 -9999 -9999 -9999 -9999 -9999 -9999 -9999 -9999 -9999 -9999 -9999 -9999 -9999 -9999 -9999 -9999 1.42352E-1 1.44671E-1 1.77913E-1 2.22607E-1 2.16517E-1 2.03213E-1 2.20815E-1 2.43324E-1 2.27009E-1 1.94492E-1 1.78901E-1 1.8334E-1 2.41847E-1 3.00672E-1 3.07649E-1 2.65576E-1 1.88176E-1 1.56271E-1 1.26813E-1 1.29388E-1 1.45936E-1 1.31595E-1 1.42643E-1 2.07884E-1 2.81316E-1 3.38158E-1 4.02405E-1 3.33054E-1 2.53012E-1 1.58351E-1 1.79779E-1 2.32296E-1 2.64042E-1 3.11667E-1 2.8641E-1 1.71851E-1 1.57208E-1 1.50051E-1 1.81891E-1 1.46877E-1 1.71981E-1 1.90534E-1 1.90551E-1 1.42547E-1 1.39899E-1 1.01027E-1 1.0127E-1 9.04696E-2 7.83995E-2 1.26463E-1 1.54447E-1 1.08817E-1 8.06494E-2 7.84363E-2 1.0248E-1 8.61867E-2 7.47621E-2 6.74949E-2 5.09676E-2 6.10286E-2 4.71293E-2 4.71206E-2 4.05451E-2 4.05451E-2 4.85084E-2 3.81805E-2 6.32803E-2 4.80068E-2 5.21876E-2 4.66993E-2 4.77919E-2 4.56622E-2 3.48802E-2 3.16883E-2 2.50656E-2 2.74978E-2 2.45703E-2 2.87759E-2 4.54756E-2 5.5232E-2 9.21032E-2 1.24777E-1 6.90753E-2 7.08745E-2 6.97327E-2 5.32856E-2 4.52406E-2 6.24151E-2 1.2564E-1 9.60129E-2 1.20577E-1 1.67955E-1 2.41236E-1 1.95842E-1 1.26286E-1 7.48418E-2 7.84376E-2 1.03734E-1 1.53801E-1 1.14797E-1 9.70187E-2 7.92861E-2 1.38266E-1 2.12976E-1 1.48686E-1 1.31158E-1 6.26992E-2 2.56783E-2 3.19863E-2 2.35413E-2 2.52854E-2 3.01234E-2 4.10827E-2 4.3325E-2 4.3055E-2 7.56282E-2 1.20256E-1 1.10741E-1 8.12589E-2 1.05515E-1 1.11536E-1 1.01238E-1 6.72973E-2 1.26311E-1 2.42332E-1 4.14179E-1 4.12427E-1 3.50462E-1 2.9752E-1 2.29826E-1 1.26805E-1 2.11424E-1 1.93381E-1 1.25434E-1 2.10415E-1 3.79855E-1 5.53042E-1 5.55902E-1 6.44117E-1 5.82253E-1 4.58235E-1 4.8342E-1 5.3529E-1 -9999 -9999 -9999 -9999 -9999 -9999 -9999 -9999 -9999 -9999 -9999 -9999 -9999 -9999 -9999 -9999
-9999 -9999 -9999 -9999 -9999 -9999 -9999 -9999 -9999 -9999 -9999 -9999 -9999 -9999 -9999 -9999 -9999 -9999 -9999 -9999 -9999 -9999 -9999 -9999 -9999 -9999 -9999 -9999 -9999 -9999 -9999 -9999 -9999 -9999 -9999 -9999 -9999 -9999 -9999 -9999 -9999 -9999 -9999 -9999 -9999 -9999 -9999 -9999 -9999 -9999 -9999 -9999 -9999 -9999 -9999 -9999 -9999 -9999 -9999 -9999 -9999 -9999 -9999 -9999 -9999 -9999 -9999 -9999 -9999 -9999 -9999 -9999 -9999 -9999 -9999 -9999 -9999 -9999 -9999 -9999 -9999 -9999 -9999 -9999 -9999 -9999 -9999 -9999 -9999 -9999 -9999 -9999 -9999 -9999 -9999 -9999 -9999 -9999 -9999 -9999 -9999 -9999 -9999 -9999 -9999 1.38056E-1 1.43379E-1 1.79537E-1 1.78935E-1 1.81724E-1 1.72774E-1 1.91914E-1 2.14704E-1 2.45993E-1 2.52378E-1 2.03269E-1 1.72824E-1 1.93628E-1 2.57589E-1 2.51511E-1 1.91076E-1 1.65902E-1 1.32731E-1 1.24281E-1 1.28917E-1 1.61628E-1 1.42828E-1 1.57725E-1 2.66311E-1 3.71252E-1 4.07327E-1 3.94696E-1 3.40391E-1 1.88332E-1 1.91269E-1 1.88882E-1 2.3989E-1 2.79568E-1 2.64959E-1 2.42135E-1 1.92608E-1 1.64012E-1 1.77182E-1 1.83434E-1 1.27861E-1 8.82011E-2 1.15349E-1 1.13276E-1 1.21169E-1 1.44457E-1 1.24631E-1 8.30399E-2 6.78196E-2 8.39084E-2 1.05252E-1 1.02501E-1 1.16078E-1 7.66195E-2 6.27876E-2 8.30079E-2 1.09088E-1 7.8645E-2 7.48957E-2 5.70138E-2 5.55704E-2 4.4927E-2 4.36183E-2 3.86302E-2 2.90858E-2 3.28347E-2 3.28347E-2 3.70484E-2 3.79219E-2 5.10325E-2 3.6538E-2 3.29376E-2 4.84314E-2 4.05451E-2 3.2125E-2 2.10973E-2 1.86646E-2 2.47261E-2 3.96162E-2 9.17469E-2 1.21804E-1 1.09017E-1 9.7469E-2 5.32893E-2 3.989E-2 4.60765E-2 3.91858E-2 6.22743E-2 9.24025E-2 6.92608E-2 7.57544E-2 1.27543E-1 2.27087E-1 1.95773E-1 1.63457E-1 8.23893E-2 4.99901E-2 6.12668E-2 1.03569E-1 1.10551E-1 9.81556E-2 5.89317E-2 4.09071E-2 6.99314E-2 1.24408E-1 1.34894E-1 7.02181E-2 3.0234E-2 1.72593E-2 1.71415E-2 1.54329E-2 1.9291E-2 2.38596E-2 2.46994E-2 3.71831E-2 5.52103E-2 9.36245E-2 9.90646E-2 6.95595E-2 6.4156E-2 8.62969E-2 7.9982E-2 6.41474E-2 6.06272E-2 1.44673E-1 2.3106E-1 3.1149E-1 4.21213E-1 4.46107E-1 4.58871E-1 4.12529E-1 2.37073E-1 3.1704E-1 3.04002E-1 1.62319E-1 1.57023E-1 3.02541E-1 5.43997E-1 6.44385E-1 6.51444E-1 6.3764E-1 6.53626E-1 -9999 -9999 -9999 -9999 -9999 -9999 -9999 -9999 -9999 -9999 -9999 -9999 -9999 -9999 -9999 -9999 -9999 -9999
-9999 -9999 -9999 -9999 -9999 -9999 -9999 -9999 -9999 -9999 -9999 -9999 -9999 -9999 -9999 -9999 -9999 -9999 -9999 -9999 -9999 -9999 -9999 -9999 -9999 -9999 -9999 -9999 -9999 -9999 -9999 -9999 -9999 -9999 -9999 -9999 -9999 -9999 -9999 -9999 -9999 -9999 -9999 -9999 -9999 -9999 -9999 -9999 -9999 -9999 -9999 -9999 -9999 -9999 -9999 -9999 -9999 -9999 -9999 -9999 -9999 -9999 -9999 -9999 -9999 -9999 -9999 -9999 -9999 -9999 -9999 -9999 -9999 -9999 -9999 -9999 -9999 -9999 -9999 -9999 -9999 -9999 -9999 -9999 -9999 -9999 -9999 -9999 -9999 -9999 -9999 -9999 -9999 -9999 -9999 -9999 -9999 -9999 -9999 -9999 -9999 -9999 -9999 -9999 1.40823E-1 1.36319E-1 1.47886E-1 1.52251E-1 1.59702E-1 1.61114E-1 1.6988E-1 1.70736E-1 1.91553E-1 2.35162E-1 2.94064E-1 2.73614E-1 1.92322E-1 1.86121E-1 2.35404E-1 2.0559E-1 1.76696E-1 1.45603E-1 1.34254E-1 1.2526E-1 1.30878E-1 1.75599E-1 1.53789E-1 2.20372E-1 3.42749E-1 4.24601E-1 4.23872E-1 3.61298E-1 2.89305E-1 2.10343E-1 2.24082E-1 2.39189E-1 2.25691E-1 2.53699E-1 2.36852E-1 2.05729E-1 2.08309E-1 1.97098E-1 1.76367E-1 1.16456E-1 6.67017E-2 5.17813E-2 7.39507E-2 8.4662E-2 7.61693E-2 1.19465E-1 9.73144E-2 5.10726E-2 3.45937E-2 5.10726E-2 4.95779E-2 6.65708E-2 9.0996E-2 6.65708E-2 4.14467E-2 4.95779E-2 5.46198E-2 4.05451E-2 3.57585E-2 4.05451E-2 4.17794E-2 2.99822E-2 3.65384E-2 2.73704E-2 2.14416E-2 1.86275E-2 2.23994E-2 2.07951E-2 2.99822E-2 4.79348E-2 3.8519E-2 2.60488E-2 2.43562E-2 2.29132E-2 1.56535E-2 1.71091E-2 2.46817E-2 4.11933E-2 7.11417E-2 9.52105E-2 6.9419E-2 4.71305E-2 6.23028E-2 4.12672E-2 3.03708E-2 3.25685E-2 2.9538E-2 5.28224E-2 8.12369E-2 4.80722E-2 8.57238E-2 1.70849E-1 2.01473E-1 1.34067E-1 1.35831E-1 7.98858E-2 4.52826E-2 5.80609E-2 7.86471E-2 8.47896E-2 1.00901E-1 6.84859E-2 3.56584E-2 4.57202E-2 6.41725E-2 7.58986E-2 4.06664E-2 1.5883E-2 1.99716E-2 1.82586E-2 1.5722E-2 1.6848E-2 2.31286E-2 2.10048E-2 2.53487E-2 4.16945E-2 5.3066E-2 6.14826E-2 3.4882E-2 4.16658E-2 4.40623E-2 5.45821E-2 4.01084E-2 7.2044E-2 1.18708E-1 1.27087E-1 1.49786E-1 2.46475E-1 3.1071E-1 4.80129E-1 4.88704E-1 4.22965E-1 4.62008E-1 2.47411E-1 1.56691E-1 1.69017E-1 2.98353E-1 4.54875E-1 5.87167E-1 6.1666E-1 -9999 -9999 -9999 -9999 -9999 -9999 -9999 -9999 -9999 -9999 -9999 -9999 -9999 -9999 -9999 -9999 -9999 -9999 -9999 -9999
-9999 -9999 -9999 -9999 -9999 -9999 -9999 -9999 -9999 -9999 -9999 -9999 -9999 -9999 -9999 -9999 -9999 -9999 -9999 -9999 -9999 -9999 -9999 -9999 -9999 -9999 -9999 -9999 -9999 -9999 -9999 -9999 -9999 -9999 -9999 -9999 -9999 -9999 -9999 -9999 -9999 -9999 -9999 -9999 -9999 -9999 -9999 -9999 -9999 -9999 -9999 -9999 -9999 -9999 -9999 -9999 -9999 -9999 -9999 -9999 -9999 -9999 -9999 -9999 -9999 -9999 -9999 -9999 -9999 -9999 -9999 -9999 -9999 -9999 -9999 -9999 -9999 -9999 -9999 -9999 -9999 -9999 -9999 -9999 -9999 -9999 -9999 -9999 -9999 -9999 -9999 -9999 -9999 -9999 -9999 -9999 -9999 -9999 -9999 -9999 -9999 -9999 -9999 -9999 1.38806E-1 1.24908E-1 1.33462E-1 1.39138E-1 1.48767E-1 1.50635E-1 1.47678E-1 1.62869E-1 1.83027E-1 2.21598E-1 2.91027E-1 2.89767E-1 2.36055E-1 2.05248E-1 2.3465E-1 1.71274E-1 1.54697E-1 1.42245E-1 1.29927E-1 1.20515E-1 1.19877E-1 1.56691E-1 1.9544E-1 2.89831E-1 3.74725E-1 4.05596E-1 4.10477E-1 3.48065E-1 2.55273E-1 2.43961E-1 2.4043E-1 2.43518E-1 2.37548E-1 1.91957E-1 2.02212E-1 1.87656E-1 1.75505E-1 1.43404E-1 1.07143E-1 7.61693E-2 6.39704E-2 8.74418E-2 7.21486E-2 8.49363E-2 7.71599E-2 5.74876E-2 5.10726E-2 3.31655E-2 2.23212E-2 3.10234E-2 2.8356E-2 4.53072E-2 4.953E-2 4.05451E-2 3.93457E-2 3.81805E-2 3.58195E-2 2.5063E-2 2.52364E-2 2.73704E-2 2.42298E-2 2.42298E-2 2.65132E-2 2.66486E-2 2.27941E-2 1.82112E-2 1.02009E-2 1.61607E-2 2.66882E-2 3.54135E-2 2.59033E-2 2.24578E-2 1.5376E-2 1.30783E-2 1.61062E-2 2.8038E-2 3.93008E-2 5.88093E-2 8.74289E-2 6.17598E-2 4.98832E-2 2.59325E-2 3.52439E-2 2.12376E-2 2.01989E-2 3.62737E-2 4.88068E-2 5.95741E-2 6.19654E-2 5.98975E-2 1.05828E-1 2.00353E-1 1.39157E-1 1.35615E-1 7.4694E-2 5.15465E-2 3.7678E-2 4.19618E-2 5.26917E-2 5.40234E-2 7.49128E-2 5.05739E-2 3.56989E-2 2.3392E-2 3.50538E-2 4.30124E-2 2.58789E-2 1.72367E-2 2.38403E-2 2.90177E-2 1.95268E-2 2.12856E-2 2.61427E-2 2.76102E-2 2.38745E-2 2.76777E-2 2.63299E-2 2.85923E-2 3.53228E-2 4.04784E-2 3.50428E-2 2.99197E-2 3.46024E-2 5.9899E-2 7.05548E-2 7.98596E-2 7.56038E-2 1.21785E-1 1.95387E-1 4.64324E-1 5.65508E-1 5.94514E-1 5.32943E-1 3.18679E-1 2.0139E-1 1.68589E-1 2.6131E-1 2.96373E-1 4.17084E-1 4.38859E-1 5.87035E-1 -9999 -9999 -9999 -9999 -9999 -9999 -9999 -9999 -9999 -9999 -9999 -9999 -9999 -9999 -9999 -9999 -9999 -9999 -9999
-9999 -9999 -9999 -9999 -9999 -9999 -9999 -9999 -9999 -9999 -9999 -9999 -9999 -9999 -9999 -9999 -9999 -9999 -9999 -9999 -9999 -9999 -9999 -9999 -9999 -9999 -9999 -9999 -9999 -9999 -9999 -9999 -9999 -9999 -9999 -9999 -9999 -9999 -9999 -9999 -9999 -9999 -9999 -9999 -9999 -9999 -9999 -9999 -9999 -9999 -9999 -9999 -9999 -9999 -9999 -9999 -9999 -9999 -9999 -9999 -9999 -9999 -9999 -9999 -9999 -9999 -9999 -9999 -9999 -9999 -9999 -9999 -9999 -9999 -9999 -9999 -9999 -9999 -9999 -9999 -9999 -9999 -9999 -9999 -9999 -9999 -9999 -9999 -9999 -9999 -9999 -9999 -9999 -9999 -9999 -9999 -9999 -9999 -9999 -9999 -9999 -9999 -9999 1.41331E-1 1.25828E-1 1.24908E-1 1.30579E-1 1.31056E-1 1.32495E-1 1.23742E-1 1.35632E-1 1.56955E-1 1.75622E-1 1.82028E-1 2.47585E-1 3.10135E-1 2.80791E-1 2.31444E-1 2.08191E-1 1.77699E-1 1.58372E-1 1.4206E-1 1.27874E-1 1.07372E-1 1.2217E-1 1.5394E-1 2.25558E-1 3.15033E-1 3.59365E-1 3.9593E-1 3.61662E-1 2.77534E-1 2.19281E-1 2.26766E-1 2.04309E-1 2.01763E-1 2.07163E-1 2.14753E-1 1.89315E-1 1.54287E-1 1.19778E-1 1.2822E-1 1.28768E-1 9.73961E-2 1.06409E-1 1.51358E-1 9.70848E-2 6.27876E-2 5.26098E-2 4.14467E-2 3.67519E-2 2.70902E-2 2.11054E-2 3.3528E-2 3.91368E-2 2.45359E-2 2.91498E-2 3.80671E-2 5.30272E-2 5.7324E-2 4.22226E-2 3.54314E-2 4.07869E-2 3.3544E-2 2.7169E-2 2.52868E-2 2.48175E-2 1.71098E-2 1.47221E-2 1.39857E-2 1.09491E-2 1.63523E-2 1.96613E-2 2.70145E-2 2.19199E-2 1.57927E-2 1.27788E-2 1.03936E-2 1.24547E-2 1.71786E-2 3.08329E-2 6.35972E-2 6.70155E-2 3.83768E-2 2.72449E-2 1.78512E-2 2.34934E-2 1.77929E-2 2.42963E-2 4.18704E-2 8.23782E-2 1.10126E-1 4.31411E-2 7.18339E-2 1.63636E-1 1.60116E-1 1.02589E-1 9.73898E-2 6.78669E-2 3.69301E-2 3.54122E-2 3.89607E-2 3.43415E-2 3.09855E-2 5.77552E-2 3.90657E-2 1.86723E-2 1.62486E-2 2.43262E-2 2.26705E-2 2.79496E-2 3.30498E-2 2.78537E-2 3.79569E-2 2.17788E-2 3.04352E-2 3.68612E-2 5.46715E-2 4.19182E-2 3.7262E-2 2.97825E-2 3.43157E-2 5.39139E-2 7.45165E-2 6.64112E-2 4.68192E-2 4.36792E-2 5.9266E-2 7.22772E-2 6.28195E-2 4.69352E-2 7.13178E-2 1.39389E-1 2.59796E-1 2.96098E-1 4.22309E-1 5.89274E-1 4.81104E-1 4.03949E-1 2.60341E-1 1.98604E-1 2.04307E-1 2.79595E-1 3.15818E-1 4.95532E-1 5.64158E-1 -9999 -9999 -9999 -9999 -9999 -9999 -9999 -9999 -9999 -9999 -9999 -9999 -9999 -9999 -9999 -9999 -9999 -9999
-9999 -9999 -9999 -9999 -9999 -9999 -9999 -9999 -9999 -9999 -9999 -9999 -9999 -9999 -9999 -9999 -9999 -9999 -9999 -9999 -9999 -9999 -9999 -9999 -9999 -9999 -9999 -9999 -9999 -9999 -9999 -9999 -9999 -9999 -9999 -9999 -9999 -9999 -9999 -9999 -9999 -9999 -9999 -9999 -9999 -9999 -9999 -9999 -9999 -9999 -9999 -9999 -9999 -9999 -9999 -9999 -9999 -9999 -9999 -9999 -9999 -9999 -9999 -9999 -9999 -9999 -9999 -9999 -9999 -9999 -9999 -9999 -9999 -9999 -9999 -9999 -9999 -9999 -9999 -9999 -9999 -9999 -9999 -9999 -9999 -9999 -9999 -9999 -9999 -9999 -9999 -9999 -9999 -9999 -9999 -9999 -9999 -9999 -9999 -9999 -9999 -9999 1.42608E-1 1.26521E-1 1.24908E-1 1.24679E-1 1.29867E-1 1.29394E-1 1.23351E-1 1.31814E-1 1.37929E-1 1.48737E-1 1.63753E-1 2.09229E-1 2.68563E-1 3.29412E-1 3.02119E-1 2.24902E-1 2.12369E-1 1.87804E-1 1.56426E-1 1.33834E-1 1.06371E-1 1.05379E-1 1.51304E-1 1.91839E-1 2.83723E-1 2.90068E-1 3.33424E-1 3.67571E-1 3.17248E-1 1.99993E-1 1.82258E-1 2.03263E-1 2.01456E-1 2.14225E-1 2.04537E-1 1.75108E-1 1.25515E-1 1.07405E-1 1.01953E-1 1.3777E-1 1.34157E-1 8.85839E-2 9.84555E-2 1.14149E-1 7.16564E-2 6.88265E-2 6.61005E-2 6.33711E-2 4.99949E-2 3.25708E-2 3.46005E-2 4.85084E-2 5.68795E-2 4.43566E-2 3.70852E-2 2.67769E-2 4.05451E-2 5.05023E-2 4.40586E-2 3.26005E-2 3.29775E-2 2.65442E-2 2.1943E-2 1.89753E-2 1.80269E-2 1.52461E-2 1.30835E-2 1.50399E-2 1.72896E-2 1.7932E-2 1.6863E-2 1.8827E-2 2.12373E-2 1.41114E-2 1.35924E-2 1.73258E-2 1.99685E-2 2.51805E-2 4.45832E-2 6.55583E-2 4.43449E-2 2.57051E-2 1.44832E-2 1.21635E-2 1.56962E-2 1.91628E-2 2.98414E-2 4.52375E-2 7.2843E-2 9.41816E-2 8.32536E-2 1.29304E-1 1.46002E-1 9.39329E-2 7.40846E-2 7.67017E-2 6.07306E-2 4.25933E-2 3.20646E-2 2.08146E-2 2.03162E-2 2.85506E-2 3.6453E-2 2.69278E-2 1.4797E-2 1.56197E-2 2.96368E-2 4.04374E-2 8.49686E-2 9.59358E-2 6.33223E-2 4.68862E-2 2.76065E-2 2.84303E-2 5.71394E-2 9.17185E-2 6.84782E-2 5.91299E-2 4.71899E-2 5.69828E-2 8.11079E-2 1.31641E-1 1.39381E-1 8.41028E-2 6.86024E-2 1.01219E-1 7.52039E-2 5.58732E-2 3.81593E-2 4.88743E-2 8.59409E-2 1.15749E-1 1.25235E-1 2.74601E-1 4.82172E-1 6.13735E-1 5.06479E-1 3.87176E-1 2.44529E-1 2.50935E-1 3.3066E-1 3.10496E-1 3.7994E-1 4.38159E-1 5.67528E-1 -9999 -9999 -9999 -9999 -9999 -9999 -9999 -9999 -9999 -9999 -9999 -9999 -9999 -9999 -9999 -9999 -9999
-9999 -9999 -9999 -9999 -9999 -9999 -9999 -9999 -9999 -9999 -9999 -9999 -9999 -9999 -9999 -9999 -9999 -9999 -9999 -9999 -9999 -9999 -9999 -9999 -9999 -9999 -9999 -9999 -9999 -9999 -9999 -9999 -9999 -9999 -9999 -9999 -9999 -9999 -9999 -9999 -9999 -9999 -9999 -9999 -9999 -9999 -9999 -9999 -9999 -9999 -9999 -9999 -9999 -9999 -9999 -9999 -9999 -9999 -9999 -9999 -9999 -9999 -9999 -9999 -9999 -9999 -9999 -9999 -9999 -9999 -9999 -9999 -9999 -9999 -9999 -9999 -9999 -9999 -9999 -9999 -9999 -9999 -9999 -9999 -9999 -9999 -9999 -9999 -9999 -9999 -9999 -9999 -9999 -9999 -9999 -9999 -9999 -9999 -9999 -9999 -9999 -9999 1.28621E-1 1.28857E-1 1.30751E-1 1.37141E-1 1.23969E-1 1.2656E-1 1.24032E-1 1.25406E-1 1.38178E-1 1.4327E-1 1.84311E-1 2.4926E-1 3.2421E-1 3.69686E-1 2.90873E-1 2.35783E-1 2.26837E-1 2.14579E-1 1.42718E-1 1.18776E-1 1.04253E-1 1.0583E-1 1.59076E-1 2.16193E-1 2.24567E-1 2.46545E-1 3.09726E-1 2.69342E-1 2.23416E-1 1.7471E-1 1.82734E-1 1.89132E-1 1.77011E-1 1.8006E-1 1.55344E-1 1.4266E-1 1.2263E-1 9.05239E-2 1.13924E-1 1.09947E-1 8.87705E-2 7.18332E-2 7.95529E-2 9.42593E-2 8.0543E-2 7.49205E-2 6.45968E-2 4.39423E-2 4.95492E-2 4.02976E-2 4.59649E-2 6.09049E-2 5.53055E-2 5.4633E-2 3.09053E-2 2.97546E-2 4.36414E-2 4.4965E-2 3.54416E-2 2.18606E-2 1.94692E-2 2.25124E-2 1.69113E-2 1.51937E-2 1.53991E-2 1.27958E-2 1.3594E-2 1.32263E-2 1.86328E-2 1.53167E-2 1.1293E-2 1.09491E-2 1.66347E-2 1.27228E-2 1.84912E-2 2.83621E-2 3.37026E-2 4.32698E-2 5.69411E-2 3.53957E-2 3.60758E-2 2.09734E-2 1.27876E-2 1.30906E-2 2.58202E-2 3.6537E-2 6.25023E-2 6.62362E-2 7.43659E-2 4.99307E-2 9.15128E-2 1.40267E-1 1.11045E-1 6.96969E-2 7.43069E-2 8.14147E-2 6.90753E-2 4.15639E-2 2.32227E-2 1.34086E-2 1.49334E-2 2.09251E-2 1.82971E-2 1.33491E-2 1.44322E-2 2.05564E-2 2.85509E-2 5.30011E-2 1.34239E-1 1.23326E-1 9.7207E-2 5.81115E-2 3.41502E-2 2.68153E-2 4.28555E-2 9.43128E-2 1.11459E-1 8.80004E-2 5.40658E-2 5.79051E-2 9.77512E-2 1.7207E-1 2.23598E-1 1.37739E-1 1.35942E-1 1.49105E-1 1.11867E-1 6.02504E-2 5.83206E-2 8.79519E-2 9.98294E-2 1.22296E-1 1.76845E-1 2.74014E-1 3.80251E-1 5.99217E-1 6.16094E-1 4.58084E-1 4.47042E-1 4.0953E-1 5.033E-1 3.37321E-1 3.75472E-1 5.24394E-1 5.8883E-1 -9999 -9999 -9999 -9999 -9999 -9999 -9999 -9999 -9999 -9999 -9999 -9999 -9999 -9999 -9999 -9999 -9999
-9999 -9999 -9999 -9999 -9999 -9999 -9999 -9999 -9999 -9999 -9999 -9999 -9999 -9999 -9999 -9999 -9999 -9999 -9999 -9999 -9999 -9999 -9999 -9999 -9999 -9999 -9999 -9999 -9999 -9999 -9999 -9999 -9999 -9999 -9999 -9999 -9999 -9999 -9999 -9999 -9999 -9999 -9999 -9999 -9999 -9999 -9999 -9999 -9999 -9999 -9999 -9999 -9999 -9999 -9999 -9999 -9999 -9999 -9999 -9999 -9999 -9999 -9999 -9999 -9999 -9999 -9999 -9999 -9999 -9999 -9999 -9999 -9999 -9999 -9999 -9999 -9999 -9999 -9999 -9999 -9999 -9999 -9999 -9999 -9999 -9999 -9999 -9999 -9999 -9999 -9999 -9999 -9999 -9999 -9999 -9999 -9999 -9999 -9999 -9999 -9999 1.30275E-1 1.29092E-1 1.39571E-1 1.59624E-1 1.57356E-1 1.57634E-1 1.44137E-1 1.34897E-1 1.31814E-1 1.26876E-1 1.47247E-1 1.94374E-1 2.91617E-1 3.8424E-1 3.70801E-1 2.95217E-1 2.3654E-1 2.43916E-1 2.50423E-1 1.64653E-1 1.19215E-1 1.01735E-1 1.06283E-1 1.2991E-1 1.86564E-1 2.01561E-1 2.07443E-1 1.99081E-1 1.85515E-1 1.5276E-1 2.09011E-1 1.85409E-1 1.87876E-1 1.91936E-1 1.50038E-1 1.4789E-1 1.4479E-1 1.29562E-1 1.10239E-1 1.20616E-1 1.08368E-1 9.62484E-2 9.06112E-2 7.92857E-2 6.01158E-2 4.352E-2 5.24244E-2 5.34747E-2 3.94216E-2 5.67839E-2 6.13664E-2 5.33403E-2 6.04675E-2 4.49195E-2 3.75756E-2 4.09393E-2 6.01687E-2 3.45936E-2 3.81688E-2 2.09853E-2 2.44713E-2 1.97849E-2 2.02578E-2 1.86776E-2 1.64072E-2 1.74211E-2 1.28731E-2 9.85743E-3 1.07234E-2 1.04276E-2 7.5487E-3 6.46297E-3 6.2652E-3 8.81521E-3 9.09273E-3 1.58567E-2 1.23902E-2 1.8328E-2 3.20207E-2 4.30999E-2 3.1684E-2 2.43562E-2 1.55728E-2 1.38337E-2 2.37106E-2 3.85154E-2 6.83338E-2 8.44757E-2 1.23027E-1 1.43867E-1 9.52577E-2 1.25774E-1 1.20502E-1 7.97065E-2 7.02301E-2 7.8207E-2 6.81711E-2 5.25164E-2 3.59486E-2 1.81116E-2 1.24238E-2 1.36704E-2 1.38791E-2 1.35682E-2 1.38967E-2 1.71704E-2 2.82154E-2 3.53557E-2 4.77384E-2 5.07155E-2 6.0578E-2 1.4407E-1 1.55643E-1 3.93396E-2 3.23195E-2 5.3086E-2 9.3153E-2 1.49426E-1 9.44953E-2 6.50741E-2 8.08736E-2 1.01025E-1 1.88352E-1 2.88001E-1 2.00324E-1 2.30935E-1 2.26329E-1 1.48143E-1 7.52787E-2 1.01937E-1 1.50564E-1 1.92007E-1 2.98188E-1 4.13564E-1 5.22289E-1 5.85717E-1 6.4098E-1 6.39313E-1 6.36411E-1 6.36992E-1 6.18269E-1 5.49189E-1 5.06194E-1 -9999 -9999 -9999 -9999 -9999 -9999 -9999 -9999 -9999 -9999 -9999 -9999 -9999 -9999 -9999 -9999 -9999 -9999 -9999 -9999
-9999 -9999 -9999 -9999 -9999 -9999 -9999 -9999 -9999 -9999 -9999 -9999 -9999 -9999 -9999 -9999 -9999 -9999 -9999 -9999 -9999 -9999 -9999 -9999 -9999 -9999 -9999 -9999 -9999 -9999 -9999 -9999 -9999 -9999 -9999 -9999 -9999 -9999 -9999 -9999 -9999 -9999 -9999 -9999 -9999 -9999 -9999 -9999 -9999 -9999 -9999 -9999 -9999 -9999 -9999 -9999 -9999 -9999 -9999 -9999 -9999 -9999 -9999 -9999 -9999 -9999 -9999 -9999 -9999 -9999 -9999 -9999 -9999 -9999 -9999 -9999 -9999 -9999 -9999 -9999 -9999 -9999 -9999 -9999 -9999 -9999 -9999 -9999 -9999 -9999 -9999 -9999 -9999 -9999 -9999 -9999 -9999 -9999 -9999 -9999 1.33395E-1 1.29564E-1 1.30751E-1 1.56555E-1 1.90258E-1 1.97706E-1 2.22947E-1 2.25602E-1 1.64825E-1 1.32008E-1 1.2112E-1 1.3902E-1 1.74739E-1 2.57012E-1 4.01883E-1 4.07945E-1 3.19103E-1 2.48586E-1 2.50205E-1 3.09023E-1 1.95825E-1 1.27436E-1 1.14788E-1 1.0843E-1 1.29371E-1 1.43767E-1 1.40951E-1 1.24657E-1 1.14775E-1 1.10939E-1 1.55096E-1 2.18195E-1 1.83254E-1 2.14611E-1 1.47977E-1 1.45353E-1 1.37733E-1 1.32908E-1 1.31325E-1 1.10909E-1 9.65987E-2 7.24538E-2 6.70039E-2 7.17166E-2 7.92338E-2 6.13712E-2 5.29389E-2 4.32483E-2 4.15971E-2 4.77533E-2 6.011E-2 7.38935E-2 6.0438E-2 4.86829E-2 3.77241E-2 3.59486E-2 5.07327E-2 5.06078E-2 4.18368E-2 3.19542E-2 2.19691E-2 2.08667E-2 2.48997E-2 2.0297E-2 1.40182E-2 1.72337E-2 1.57628E-2 1.48648E-2 9.71003E-3 8.10019E-3 5.86902E-3 6.4957E-3 8.43134E-3 6.27969E-3 5.04608E-3 6.07889E-3 7.1063E-3 7.24815E-3 1.44642E-2 2.51675E-2 2.9781E-2 1.80403E-2 1.29035E-2 1.12206E-2 1.73808E-2 2.85448E-2 5.04014E-2 9.52247E-2 1.17226E-1 1.51662E-1 8.9949E-2 1.29224E-1 1.13834E-1 8.83189E-2 7.79177E-2 5.72792E-2 6.79631E-2 5.54466E-2 3.79245E-2 2.83621E-2 1.75324E-2 1.06568E-2 1.45907E-2 1.96585E-2 2.06125E-2 2.13159E-2 2.14784E-2 2.15912E-2 2.37867E-2 2.33126E-2 2.4174E-2 3.86534E-2 8.32891E-2 1.70789E-1 5.76994E-2 3.54431E-2 6.49023E-2 1.37013E-1 2.81733E-1 1.19718E-1 7.60358E-2 8.33602E-2 1.16448E-1 2.00855E-1 3.0287E-1 3.48922E-1 3.57051E-1 2.68465E-1 1.47603E-1 1.12871E-1 1.22508E-1 1.63084E-1 2.27228E-1 2.82977E-1 4.41713E-1 5.1638E-1 5.74931E-1 6.33357E-1 6.38732E-1 6.63685E-1 6.51481E-1 6.32802E-1 6.34383E-1 -9999 -9999 -9999 -9999 -9999 -9999 -9999 -9999 -9999 -9999 -9999 -9999 -9999 -9999 -9999 -9999 -9999 -9999 -9999 -9999 -9999
-9999 -9999 -9999 -9999 -9999 -9999 -9999 -9999 -9999 -9999 -9999 -9999 -9999 -9999 -9999 -9999 -9999 -9999 -9999 -9999 -9999 -9999 -9999 -9999 -9999 -9999 -9999 -9999 -9999 -9999 -9999 -9999 -9999 -9999 -9999 -9999 -9999 -9999 -9999 -9999 -9999 -9999 -9999 -9999 -9999 -9999 -9999 -9999 -9999 -9999 -9999 -9999 -9999 -9999 -9999 -9999 -9999 -9999 -9999 -9999 -9999 -9999 -9999 -9999 -9999 -9999 -9999 -9999 -9999 -9999 -9999 -9999 -9999 -9999 -9999 -9999 -9999 -9999 -9999 -9999 -9999 -9999 -9999 -9999 -9999 -9999 -9999 -9999 -9999 -9999 -9999 -9999 -9999 -9999 -9999 -9999 -9999 -9999 -9999 1.3633E-1 1.33395E-1 1.30513E-1 1.32188E-1 1.41569E-1 1.78507E-1 1.96379E-1 2.20315E-1 2.18192E-1 2.13676E-1 1.68693E-1 1.33766E-1 1.4162E-1 1.47849E-1 2.32504E-1 3.92846E-1 4.18763E-1 3.10567E-1 2.41161E-1 3.257E-1 3.4551E-1 2.21253E-1 1.19147E-1 1.17519E-1 1.56959E-1 2.32921E-1 2.36782E-1 2.43637E-1 1.93486E-1 1.55524E-1 1.1032E-1 1.70491E-1 1.82785E-1 1.57215E-1 1.76509E-1 1.40516E-1 1.24314E-1 1.35444E-1 1.36366E-1 1.12622E-1 9.28062E-2 1.09264E-1 8.08284E-2 7.69299E-2 7.39439E-2 8.46719E-2 6.29973E-2 5.7889E-2 5.02284E-2 6.12858E-2 7.56688E-2 7.40846E-2 7.73499E-2 5.42567E-2 3.74403E-2 3.88532E-2 3.85563E-2 3.91879E-2 4.51273E-2 3.15515E-2 2.06081E-2 1.84519E-2 1.82657E-2 1.7383E-2 1.44741E-2 1.47056E-2 1.26788E-2 9.22557E-3 7.69653E-3 7.35088E-3 6.31088E-3 5.51414E-3 8.18225E-3 7.30512E-3 5.47777E-3 5.05119E-3 5.37223E-3 6.89178E-3 1.1319E-2 1.5893E-2 2.51675E-2 2.36568E-2 1.44903E-2 7.03172E-3 1.27124E-2 2.76571E-2 3.92831E-2 6.38158E-2 5.8567E-2 6.3608E-2 4.00688E-2 8.68977E-2 1.26515E-1 9.34266E-2 6.71675E-2 7.38385E-2 6.63318E-2 4.19934E-2 4.96869E-2 3.16999E-2 2.43562E-2 1.49365E-2 1.08955E-2 1.38214E-2 3.8041E-2 5.03758E-2 5.67716E-2 5.46032E-2 6.11986E-2 3.70199E-2 2.40078E-2 2.07861E-2 2.93728E-2 5.31028E-2 1.89333E-1 1.84047E-1 5.06661E-2 7.31063E-2 2.66257E-1 1.98593E-1 1.63345E-1 1.193E-1 8.77808E-2 9.61611E-2 1.02046E-1 1.76229E-1 3.05966E-1 4.01185E-1 2.70194E-1 1.75588E-1 1.90723E-1 1.60579E-1 1.23276E-1 1.91103E-1 2.1354E-1 3.04389E-1 3.81486E-1 5.09731E-1 6.32011E-1 6.19767E-1 6.42157E-1 6.40396E-1 6.60728E-1 -9999 -9999 -9999 -9999 -9999 -9999 -9999 -9999 -9999 -9999 -9999 -9999 -9999 -9999 -9999 -9999 -9999 -9999 -9999 -9999 -9999 -9999
-9999 -9999 -9999 -9999 -9999 -9999 -9999 -9999 -9999 -9999 -9999 -9999 -9999 -9999 -9999 -9999 -9999 -9999 -9999 -9999 -9999 -9999 -9999 -9999 -9999 -9999 -9999 -9999 -9999 -9999 -9999 -9999 -9999 -9999 -9999 -9999 -9999 -9999 -9999 -9999 -9999 -9999 -9999 -9999 -9999 -9999 -9999 -9999 -9999 -9999 -9999 -9999 -9999 -9999 -9999 -9999 -9999 -9999 -9999 -9999 -9999 -9999 -9999 -9999 -9999 -9999 -9999 -9999 -9999 -9999 -9999 -9999 -9999 -9999 -9999 -9999 -9999 -9999 -9999 -9999 -9999 -9999 -9999 -9999 -9999 -9999 -9999 -9999 -9999 -9999 -9999 -9999 -9999 -9999 -9999 -9999 -9999 -9999 1.38818E-1 1.3633E-1 1.351E-1 1.33153E-1 1.25112E-1 1.31202E-1 1.48398E-1 1.6683E-1 1.71571E-1 1.90519E-1 2.18649E-1 2.07844E-1 1.50092E-1 1.31011E-1 1.552E-1 2.44411E-1 4.03536E-1 3.88951E-1 3.01219E-1 2.72154E-1 3.75054E-1 3.62851E-1 2.09011E-1 1.21875E-1 1.33022E-1 2.16779E-1 2.99512E-1 2.80569E-1 2.89328E-1 2.11271E-1 1.69713E-1 1.21546E-1 1.56752E-1 1.85804E-1 1.95954E-1 1.73206E-1 1.40981E-1 1.35323E-1 1.43216E-1 1.51553E-1 1.32137E-1 1.50006E-1 1.27346E-1 1.00491E-1 1.0789E-1 6.97353E-2 5.98736E-2 5.54876E-2 4.30496E-2 4.17794E-2 7.68398E-2 8.90741E-2 8.2395E-2 5.41988E-2 4.24213E-2 3.11734E-2 4.79631E-2 5.04481E-2 4.53234E-2 4.20339E-2 3.04083E-2 1.89103E-2 1.57578E-2 1.44534E-2 1.40169E-2 1.17564E-2 1.29093E-2 1.15453E-2 7.82854E-3 8.83659E-3 9.22276E-3 6.80489E-3 6.12114E-3 7.22218E-3 4.69604E-3 4.95773E-3 7.3055E-3 6.27969E-3 1.064E-2 1.5893E-2 1.85334E-2 1.69016E-2 1.36236E-2 9.25808E-3 6.66711E-3 1.23479E-2 1.76554E-2 2.84959E-2 4.39161E-2 5.77923E-2 4.25254E-2 6.1449E-2 1.00829E-1 8.64685E-2 6.68521E-2 5.99722E-2 7.26231E-2 5.76192E-2 3.20207E-2 3.91621E-2 2.60502E-2 2.66618E-2 1.26692E-2 1.52476E-2 1.97124E-2 6.28692E-2 8.91821E-2 1.02506E-1 1.01373E-1 1.14248E-1 1.01392E-1 3.19586E-2 3.28362E-2 3.07513E-2 5.34427E-2 1.62293E-1 2.58853E-1 2.30825E-1 2.31872E-1 3.5012E-1 2.46118E-1 1.70314E-1 1.81431E-1 1.48786E-1 9.08559E-2 9.84947E-2 1.62005E-1 3.10396E-1 4.01185E-1 2.72864E-1 2.31415E-1 2.98649E-1 2.26823E-1 1.39189E-1 2.98456E-1 3.10788E-1 3.97762E-1 5.20765E-1 5.91293E-1 5.99056E-1 5.85288E-1 6.09968E-1 6.16604E-1 -9999 -9999 -9999 -9999 -9999 -9999 -9999 -9999 -9999 -9999 -9999 -9999 -9999 -9999 -9999 -9999 -9999 -9999 -9999 -9999 -9999 -9999 -9999
-9999 -9999 -9999 -9999 -9999 -9999 -9999 -9999 -9999 -9999 -9999 -9999 -9999 -9999 -9999 -9999 -9999 -9999 -9999 -9999 -9999 -9999 -9999 -9999 -9999 -9999 -9999 -9999 -9999 -9999 -9999 -9999 -9999 -9999 -9999 -9999 -9999 -9999 -9999 -9999 -9999 -9999 -9999 -9999 -9999 -9999 -9999 -9999 -9999 -9999 -9999 -9999 -9999 -9999 -9999 -9999 -9999 -9999 -9999 -9999 -9999 -9999 -9999 -9999 -9999 -9999 -9999 -9999 -9999 -9999 -9999 -9999 -9999 -9999 -9999 -9999 -9999 -9999 -9999 -9999 -9999 -9999 -9999 -9999 -9999 -9999 -9999 -9999 -9999 -9999 -9999 -9999 -9999 -9999 -9999 -9999 -9999 1.40076E-1 1.38818E-1 1.37321E-1 1.35591E-1 1.26264E-1 1.23742E-1 1.23515E-1 1.25802E-1 1.24673E-1 1.34361E-1 1.631E-1 1.92883E-1 2.06564E-1 1.73618E-1 1.43414E-1 1.76816E-1 2.85521E-1 3.79446E-1 3.78047E-1 2.96509E-1 3.02422E-1 3.84063E-1 3.46561E-1 1.98135E-1 1.18768E-1 1.42809E-1 2.42865E-1 2.9682E-1 3.15218E-1 2.84323E-1 2.32434E-1 1.3563E-1 1.25656E-1 1.62092E-1 1.7042E-1 1.66188E-1 1.6643E-1 1.6086E-1 1.31564E-1 1.18244E-1 1.25283E-1 1.29367E-1 1.27518E-1 1.44391E-1 8.84274E-2 6.84658E-2 7.02135E-2 7.03618E-2 6.23036E-2 4.57014E-2 6.51597E-2 9.0423E-2 6.43148E-2 7.02439E-2 4.03022E-2 2.96541E-2 3.34962E-2 4.2061E-2 5.2453E-2 3.79456E-2 3.23516E-2 3.24886E-2 1.9647E-2 9.0628E-3 9.81206E-3 1.27192E-2 1.1067E-2 1.40087E-2 1.17792E-2 8.43004E-3 1.03171E-2 1.04645E-2 7.50317E-3 8.01828E-3 7.08448E-3 5.75211E-3 5.67063E-3 5.62979E-3 5.90116E-3 8.04572E-3 8.94848E-3 8.76746E-3 8.29862E-3 6.25741E-3 5.78486E-3 7.81463E-3 1.25368E-2 1.80906E-2 2.76744E-2 3.81648E-2 5.27402E-2 3.73458E-2 8.03985E-2 8.74535E-2 6.2814E-2 5.18535E-2 4.8863E-2 4.78532E-2 3.10654E-2 2.51106E-2 3.01376E-2 1.69979E-2 1.42572E-2 9.77299E-3 1.51242E-2 2.44889E-2 9.59261E-2 1.41019E-1 1.63636E-1 1.43342E-1 1.86177E-1 1.42531E-1 9.1965E-2 6.10976E-2 3.90812E-2 3.18605E-2 5.70388E-2 2.21961E-1 3.7425E-1 3.50109E-1 4.08832E-1 2.85149E-1 2.16707E-1 2.55169E-1 2.21693E-1 1.01074E-1 1.12212E-1 1.87052E-1 3.22664E-1 4.08722E-1 3.64263E-1 3.92875E-1 4.00255E-1 2.61004E-1 1.99732E-1 3.47756E-1 5.29579E-1 5.73018E-1 5.49932E-1 5.8817E-1 5.77123E-1 5.33192E-1 5.41261E-1 5.90818E-1 -9999 -9999 -9999 -9999 -9999 -9999 -9999 -9999 -9999 -9999 -9999 -9999 -9999 -9999 -9999 -9999 -9999 -9999 -9999 -9999 -9999 -9999 -9999
-9999 -9999 -9999 -9999 -9999 -9999 -9999 -9999 -9999 -9999 -9999 -9999 -9999 -9999 -9999 -9999 -9999 -9999 -9999 -9999 -9999 -9999 -9999 -9999 -9999 -9999 -9999 -9999 -9999 -9999 -9999 -9999 -9999 -9999 -9999 -9999 -9999 -9999 -9999 -9999 -9999 -9999 -9999 -9999 -9999 -9999 -9999 -9999 -9999 -9999 -9999 -9999 -9999 -9999 -9999 -9999 -9999 -9999 -9999 -9999 -9999 -9999 -9999 -9999 -9999 -9999 -9999 -9999 -9999 -9999 -9999 -9999 -9999 -9999 -9999 -9999 -9999 -9999 -9999 -9999 -9999 -9999 -9999 -9999 -9999 -9999 -9999 -9999 -9999 -9999 -9999 -9999 -9999 -9999 -9999 -9999 1.40581E-1 1.38818E-1 1.38067E-1 1.37321E-1 1.22772E-1 1.20755E-1 1.23288E-1 1.20594E-1 1.07435E-1 1.15163E-1 1.2751E-1 1.39383E-1 1.54499E-1 1.92739E-1 2.06659E-1 1.66516E-1 1.97292E-1 2.84601E-1 3.77514E-1 3.62405E-1 2.73749E-1 2.95693E-1 3.47232E-1 3.34398E-1 1.72146E-1 1.20153E-1 1.52715E-1 2.29856E-1 2.84499E-1 3.29838E-1 2.88466E-1 1.75535E-1 1.08388E-1 1.30573E-1 1.72955E-1 1.87854E-1 1.81149E-1 1.64138E-1 1.26245E-1 1.2565E-1 1.28695E-1 1.24139E-1 1.09224E-1 1.28968E-1 8.20549E-2 8.21292E-2 8.32967E-2 8.3591E-2 6.17398E-2 5.43179E-2 7.21323E-2 8.10099E-2 6.7147E-2 6.59652E-2 4.82211E-2 3.13015E-2 3.71621E-2 5.10215E-2 4.09635E-2 4.84946E-2 2.73068E-2 1.91956E-2 2.15173E-2 1.28408E-2 1.04553E-2 1.34735E-2 1.31138E-2 1.46453E-2 1.57619E-2 1.18917E-2 1.19658E-2 9.39859E-3 8.96009E-3 4.80517E-3 4.32744E-3 4.10516E-3 5.40604E-3 5.21854E-3 5.04724E-3 4.60088E-3 4.09255E-3 5.4671E-3 5.8937E-3 6.73702E-3 5.78457E-3 1.01369E-2 1.3633E-2 1.37771E-2 3.09439E-2 4.6171E-2 6.98057E-2 4.87837E-2 6.55105E-2 7.95239E-2 6.50992E-2 4.29663E-2 4.0844E-2 3.73225E-2 3.568E-2 2.43562E-2 1.51524E-2 1.8119E-2 1.11104E-2 9.59684E-3 1.37716E-2 1.33384E-2 1.89735E-2 6.85526E-2 1.34574E-1 1.63636E-1 1.81213E-1 1.84619E-1 2.12813E-1 1.67961E-1 1.79216E-1 4.25123E-2 3.3886E-2 6.0206E-2 9.32703E-2 1.53175E-1 2.73295E-1 2.3175E-1 2.66305E-1 2.48019E-1 3.04382E-1 1.90081E-1 1.02415E-1 1.22342E-1 1.69719E-1 2.9451E-1 3.84001E-1 4.39264E-1 4.62491E-1 4.88044E-1 4.56274E-1 3.3899E-1 3.67847E-1 5.297E-1 5.29553E-1 5.11483E-1 4.54308E-1 4.69E-1 5.07626E-1 5.05686E-1 -9999 -9999 -9999 -9999 -9999 -9999 -9999 -9999 -9999 -9999 -9999 -9999 -9999 -9999 -9999 -9999 -9999 -9999 -9999 -9999 -9999 -9999 -9999 -9999
-9999 -9999 -9999 -9999 -9999 -9999 -9999 -9999 -9999 -9999 -9999 -9999 -9999 -9999 -9999 -9999 -9999 -9999 -9999 -9999 -9999 -9999 -9999 -9999 -9999 -9999 -9999 -9999 -9999 -9999 -9999 -9999 -9999 -9999 -9999 -9999 -9999 -9999 -9999 -9999 -9999 -9999 -9999 -9999 -9999 -9999 -9999 -9999 -9999 -9999 -9999 -9999 -9999 -9999 -9999 -9999 -9999 -9999 -9999 -9999 -9999 -9999 -9999 -9999 -9999 -9999 -9999 -9999 -9999 -9999 -9999 -9999 -9999 -9999 -9999 -9999 -9999 -9999 -9999 -9999 -9999 -9999 -9999 -9999 -9999 -9999 -9999 -9999 -9999 -9999 -9999 -9999 -9999 -9999 -9999 1.4262E-1 1.40328E-1 1.38818E-1 1.37818E-1 1.2459E-1 1.23225E-1 1.26727E-1 1.23288E-1 1.0804E-1 1.05837E-1 1.10752E-1 1.15591E-1 1.21407E-1 1.35722E-1 1.75733E-1 2.09867E-1 1.99962E-1 2.09562E-1 3.44205E-1 3.89909E-1 3.56013E-1 2.36028E-1 2.93354E-1 3.20167E-1 2.88874E-1 1.57437E-1 1.15845E-1 1.7098E-1 2.41627E-1 2.97474E-1 3.01433E-1 2.32999E-1 1.37245E-1 1.15746E-1 1.6443E-1 1.66772E-1 1.83628E-1 1.6266E-1 1.67791E-1 1.38289E-1 1.26708E-1 1.07725E-1 1.07238E-1 8.43574E-2 1.08679E-1 8.57298E-2 1.05258E-1 9.78169E-2 7.38093E-2 6.45186E-2 6.10745E-2 6.71241E-2 7.57997E-2 6.55469E-2 5.48851E-2 4.60099E-2 4.7505E-2 4.5023E-2 4.89403E-2 4.18376E-2 3.47602E-2 2.00284E-2 2.18096E-2 2.7197E-2 2.40185E-2 1.99091E-2 2.08258E-2 1.91497E-2 1.48484E-2 1.01473E-2 7.76381E-3 9.31905E-3 5.86003E-3 7.64631E-3 5.93695E-3 3.25559E-3 3.39447E-3 4.04404E-3 2.97229E-3 4.05926E-3 6.47349E-3 6.88848E-3 6.27541E-3 9.10749E-3 7.32987E-3 1.00115E-2 1.88133E-2 1.73397E-2 1.25368E-2 2.01233E-2 3.37675E-2 2.95063E-2 3.95226E-2 6.56277E-2 5.84328E-2 3.51065E-2 3.69907E-2 2.44115E-2 2.8911E-2 2.03195E-2 1.44203E-2 7.90531E-3 1.16681E-2 8.90935E-3 8.09977E-3 1.62715E-2 2.43625E-2 3.18437E-2 4.92522E-2 1.14424E-1 1.44559E-1 1.86177E-1 2.27132E-1 2.52832E-1 2.27132E-1 2.21644E-1 6.94282E-2 4.95773E-2 6.6937E-2 8.554E-2 1.11657E-1 2.13149E-1 2.85176E-1 2.58461E-1 2.40696E-1 2.18265E-1 1.93368E-1 1.33361E-1 1.03906E-1 1.36E-1 1.92953E-1 2.6163E-1 3.50344E-1 3.98655E-1 4.05252E-1 4.25615E-1 4.75113E-1 4.95322E-1 5.01738E-1 4.29653E-1 4.40273E-1 3.65111E-1 3.58631E-1 4.44883E-1 -9999 -9999 -9999 -9999 -9999 -9999 -9999 -9999 -9999 -9999 -9999 -9999 -9999 -9999 -9999 -9999 -9999 -9999 -9999 -9999 -9999 -9999 -9999 -9999 -9999
-9999 -9999 -9999 -9999 -9999 -9999 -9999 -9999 -9999 -9999 -9999 -9999 -9999 -9999 -9999 -9999 -9999 -9999 -9999 -9999 -9999 -9999 -9999 -9999 -9999 -9999 -9999 -9999 -9999 -9999 -9999 -9999 -9999 -9999 -9999 -9999 -9999 -9999 -9999 -9999 -9999 -9999 -9999 -9999 -9999 -9999 -9999 -9999 -9999 -9999 -9999 -9999 -9999 -9999 -9999 -9999 -9999 -9999 -9999 -9999 -9999 -9999 -9999 -9999 -9999 -9999 -9999 -9999 -9999 -9999 -9999 -9999 -9999 -9999 -9999 -9999 -9999 -9999 -9999 -9999 -9999 -9999 -9999 -9999 -9999 -9999 -9999 -9999 -9999 -9999 -9999 -9999 -9999 -9999 1.42364E-1 1.41343E-1 1.41343E-1 1.41089E-1 1.26663E-1 1.25508E-1 1.25738E-1 1.30012E-1 1.14677E-1 1.10488E-1 1.11166E-1 1.08907E-1 9.93311E-2 1.16788E-1 1.35791E-1 1.56226E-1 1.61585E-1 1.88111E-1 2.38422E-1 3.75464E-1 3.98503E-1 3.19598E-1 2.32268E-1 2.37164E-1 2.88014E-1 2.43008E-1 1.47412E-1 1.41016E-1 1.9747E-1 2.55825E-1 3.11196E-1 2.98213E-1 2.29892E-1 1.29493E-1 1.32489E-1 1.84257E-1 1.47184E-1 1.44507E-1 1.46507E-1 1.33613E-1 1.11614E-1 1.25745E-1 1.09685E-1 1.11801E-1 1.06035E-1 1.09291E-1 1.06716E-1 9.96207E-2 7.27889E-2 6.95882E-2 6.29305E-2 9.44147E-2 8.99083E-2 7.77203E-2 5.46134E-2 6.53011E-2 5.91086E-2 5.7469E-2 3.27385E-2 2.95364E-2 2.64039E-2 2.58698E-2 1.7425E-2 2.05069E-2 1.93407E-2 2.08364E-2 1.84979E-2 1.80558E-2 1.06708E-2 1.25777E-2 8.41108E-3 5.69541E-3 7.80964E-3 6.92638E-3 7.22099E-3 5.78835E-3 3.8553E-3 3.84984E-3 2.84411E-3 2.88103E-3 5.04774E-3 8.46065E-3 1.21128E-2 9.45685E-3 1.55687E-2 2.81524E-2 2.82991E-2 2.09375E-2 1.54457E-2 1.07153E-2 1.42651E-2 3.62581E-2 2.94374E-2 4.71866E-2 5.66654E-2 8.78597E-2 6.22566E-2 2.56458E-2 2.02623E-2 1.63882E-2 1.20408E-2 6.76794E-3 5.78427E-3 6.51218E-3 5.98205E-3 6.38879E-3 1.29693E-2 2.84493E-2 4.86511E-2 5.66075E-2 6.39173E-2 8.45982E-2 9.51999E-2 1.35831E-1 1.20328E-1 1.53622E-1 2.79621E-1 2.17264E-1 9.89361E-2 1.24804E-1 1.79982E-1 2.01818E-1 2.39455E-1 2.48608E-1 2.19717E-1 2.09815E-1 1.87939E-1 2.47155E-1 1.52625E-1 7.89917E-2 7.98645E-2 1.13789E-1 1.17036E-1 1.66972E-1 2.28628E-1 1.94848E-1 2.81804E-1 3.34408E-1 3.74483E-1 3.53255E-1 3.3006E-1 3.48727E-1 3.65818E-1 3.49469E-1 4.20411E-1 -9999 -9999 -9999 -9999 -9999 -9999 -9999 -9999 -9999 -9999 -9999 -9999 -9999 -9999 -9999 -9999 -9999 -9999 -9999 -9999 -9999 -9999 -9999 -9999 -9999
-9999 -9999 -9999 -9999 -9999 -9999 -9999 -9999 -9999 -9999 -9999 -9999 -9999 -9999 -9999 -9999 -9999 -9999 -9999 -9999 -9999 -9999 -9999 -9999 -9999 -9999 -9999 -9999 -9999 -9999 -9999 -9999 -9999 -9999 -9999 -9999 -9999 -9999 -9999 -9999 -9999 -9999 -9999 -9999 -9999 -9999 -9999 -9999 -9999 -9999 -9999 -9999 -9999 -9999 -9999 -9999 -9999 -9999 -9999 -9999 -9999 -9999 -9999 -9999 -9999 -9999 -9999 -9999 -9999 -9999 -9999 -9999 -9999 -9999 -9999 -9999 -9999 -9999 -9999 -9999 -9999 -9999 -9999 -9999 -9999 -9999 -9999 -9999 -9999 -9999 -9999 -9999 -9999 -9999 1.41089E-1 1.35523E-1 1.4262E-1 1.30183E-1 1.29E-1 1.27827E-1 1.33368E-1 1.20551E-1 1.22854E-1 1.18626E-1 1.13465E-1 9.74711E-2 9.67358E-2 1.07548E-1 1.31902E-1 1.41581E-1 1.63662E-1 1.96578E-1 3.05774E-1 3.95491E-1 3.79222E-1 3.55234E-1 2.6607E-1 2.71541E-1 2.64161E-1 2.29652E-1 2.2146E-1 2.30258E-1 2.51032E-1 2.79869E-1 2.94167E-1 2.78113E-1 2.0973E-1 1.33214E-1 1.28851E-1 1.69335E-1 1.76937E-1 1.5257E-1 1.55669E-1 1.25058E-1 9.66894E-2 1.02096E-1 1.0079E-1 8.92757E-2 8.00355E-2 8.44659E-2 8.46148E-2 8.41556E-2 5.73161E-2 6.55551E-2 6.51275E-2 6.84269E-2 7.0347E-2 5.89249E-2 4.05739E-2 5.57779E-2 4.21399E-2 4.45825E-2 3.53215E-2 3.49368E-2 1.86409E-2 1.7398E-2 1.95331E-2 2.03353E-2 1.52467E-2 1.9668E-2 1.79938E-2 1.07671E-2 7.3933E-3 7.29778E-3 7.64505E-3 6.38945E-3 4.31009E-3 5.90281E-3 4.20346E-3 3.66547E-3 3.17553E-3 2.43024E-3 2.38926E-3 2.88044E-3 4.05926E-3 6.88848E-3 1.16665E-2 1.90981E-2 1.96677E-2 2.80667E-2 2.99484E-2 2.51507E-2 1.36297E-2 1.21897E-2 2.15286E-2 3.49567E-2 2.60622E-2 3.2381E-2 3.51389E-2 3.96928E-2 5.40223E-2 3.72888E-2 1.62791E-2 1.29717E-2 1.04938E-2 5.21083E-3 4.55482E-3 4.39732E-3 6.72983E-3 9.86363E-3 1.50693E-2 3.21922E-2 3.68248E-2 4.26468E-2 2.98355E-2 4.01895E-2 7.57024E-2 6.71382E-2 6.66871E-2 1.25189E-1 1.78172E-1 2.93911E-1 3.2459E-1 2.13344E-1 2.50633E-1 2.71041E-1 2.66474E-1 2.45068E-1 2.40348E-1 2.41657E-1 2.86459E-1 2.86008E-1 1.87286E-1 9.49127E-2 6.95994E-2 6.3513E-2 5.15285E-2 7.50945E-2 1.43588E-1 1.51862E-1 1.84994E-1 1.95066E-1 2.20187E-1 1.91253E-1 2.096E-1 2.1894E-1 3.35086E-1 3.34861E-1 4.66679E-1 -9999 -9999 -9999 -9999 -9999 -9999 -9999 -9999 -9999 -9999 -9999 -9999 -9999 -9999 -9999 -9999 -9999 -9999 -9999 -9999 -9999 -9999 -9999 -9999 -9999
-9999 -9999 -9999 -9999 -9999 -9999 -9999 -9999 -9999 -9999 -9999 -9999 -9999 -9999 -9999 -9999 -9999 -9999 -9999 -9999 -9999 -9999 -9999 -9999 -9999 -9999 -9999 -9999 -9999 -9999 -9999 -9999 -9999 -9999 -9999 -9999 -9999 -9999 -9999 -9999 -9999 -9999 -9999 -9999 -9999 -9999 -9999 -9999 -9999 -9999 -9999 -9999 -9999 -9999 -9999 -9999 -9999 -9999 -9999 -9999 -9999 -9999 -9999 -9999 -9999 -9999 -9999 -9999 -9999 -9999 -9999 -9999 -9999 -9999 -9999 -9999 -9999 -9999 -9999 -9999 -9999 -9999 -9999 -9999 -9999 -9999 -9999 -9999 -9999 -9999 -9999 -9999 -9999 1.35523E-1 1.34543E-1 1.40581E-1 1.29946E-1 1.31614E-1 1.31375E-1 1.35564E-1 1.21443E-1 1.2122E-1 1.23761E-1 1.19065E-1 1.01796E-1 1.02426E-1 9.97592E-2 1.04566E-1 1.16108E-1 1.50007E-1 1.9101E-1 2.61716E-1 3.54676E-1 3.8227E-1 4.09676E-1 3.84542E-1 3.35167E-1 3.15297E-1 2.96274E-1 2.96639E-1 2.82125E-1 2.92606E-1 3.08213E-1 3.10676E-1 3.34727E-1 2.81847E-1 1.87626E-1 1.08263E-1 1.12798E-1 1.57562E-1 1.77855E-1 1.56541E-1 1.32764E-1 1.24632E-1 1.03531E-1 9.80684E-2 8.326E-2 9.31707E-2 8.04216E-2 8.99725E-2 8.897E-2 8.69379E-2 6.32308E-2 7.87146E-2 7.40203E-2 6.59652E-2 5.67544E-2 6.07536E-2 5.84159E-2 4.59717E-2 3.4306E-2 3.24722E-2 3.07617E-2 3.1714E-2 2.09363E-2 2.04506E-2 1.68739E-2 1.72549E-2 1.76627E-2 1.62402E-2 1.13616E-2 9.31592E-3 5.73414E-3 6.44168E-3 6.07142E-3 5.16285E-3 4.0916E-3 3.35155E-3 3.41459E-3 3.11247E-3 3.1468E-3 2.15821E-3 2.02217E-3 3.83596E-3 5.60605E-3 7.8256E-3 9.63194E-3 8.08679E-3 1.03862E-2 2.03059E-2 3.36736E-2 2.86432E-2 1.73153E-2 1.1999E-2 1.9855E-2 3.06725E-2 1.798E-2 1.90073E-2 2.03059E-2 2.81789E-2 2.25941E-2 2.77282E-2 8.81505E-3 9.64033E-3 8.56944E-3 4.32311E-3 3.05924E-3 4.06425E-3 6.48176E-3 1.08731E-2 2.12232E-2 2.55963E-2 2.43893E-2 2.45452E-2 1.74554E-2 2.37415E-2 3.23643E-2 3.56581E-2 5.94591E-2 1.10661E-1 1.76885E-1 1.91957E-1 2.44469E-1 2.59362E-1 2.74098E-1 2.36742E-1 2.4244E-1 2.51967E-1 2.7751E-1 2.70976E-1 2.12085E-1 2.55589E-1 2.65473E-1 1.36298E-1 7.5503E-2 4.21854E-2 3.45823E-2 4.8724E-2 7.46934E-2 7.65049E-2 8.92363E-2 1.48635E-1 1.6928E-1 1.3887E-1 1.63679E-1 2.30156E-1 2.93923E-1 3.4226E-1 -9999 -9999 -9999 -9999 -9999 -9999 -9999 -9999 -9999 -9999 -9999 -9999 -9999 -9999 -9999 -9999 -9999 -9999 -9999 -9999 -9999 -9999 -9999 -9999 -9999 -9999
-9999 -9999 -9999 -9999 -9999 -9999 -9999 -9999 -9999 -9999 -9999 -9999 -9999 -9999 -9999 -9999 -9999 -9999 -9999 -9999 -9999 -9999 -9999 -9999 -9999 -9999 -9999 -9999 -9999 -9999 -9999 -9999 -9999 -9999 -9999 -9999 -9999 -9999 -9999 -9999 -9999 -9999 -9999 -9999 -9999 -9999 -9999 -9999 -9999 -9999 -9999 -9999 -9999 -9999 -9999 -9999 -9999 -9999 -9999 -9999 -9999 -9999 -9999 -9999 -9999 -9999 -9999 -9999 -9999 -9999 -9999 -9999 -9999 -9999 -9999 -9999 -9999 -9999 -9999 -9999 -9999 -9999 -9999 -9999 -9999 -9999 -9999 -9999 -9999 -9999 -9999 -9999 1.35277E-1 1.3357E-1 1.32844E-1 1.26663E-1 1.29E-1 1.31135E-1 1.32817E-1 1.23244E-1 1.2122E-1 1.19444E-1 1.21954E-1 1.05102E-1 1.05948E-1 1.02619E-1 1.00136E-1 9.56647E-2 1.18995E-1 1.61948E-1 2.27087E-1 3.36152E-1 3.55473E-1 4.07185E-1 4.22241E-1 4.01422E-1 3.54531E-1 3.41725E-1 3.25453E-1 3.33326E-1 3.41959E-1 3.29688E-1 3.39214E-1 3.51459E-1 3.54895E-1 2.77835E-1 1.40602E-1 1.0389E-1 1.15186E-1 1.57516E-1 1.79317E-1 1.85832E-1 1.23887E-1 1.24173E-1 1.14573E-1 9.45251E-2 9.48532E-2 9.39554E-2 9.10878E-2 1.01654E-1 9.01683E-2 8.35206E-2 7.75082E-2 8.66209E-2 6.86197E-2 6.2083E-2 4.94991E-2 3.25345E-2 4.49724E-2 4.76643E-2 3.74639E-2 4.13848E-2 3.89221E-2 1.84598E-2 1.18547E-2 1.13594E-2 9.76794E-3 9.377E-3 1.24049E-2 8.96595E-3 6.50912E-3 8.82756E-3 5.4184E-3 3.99173E-3 4.07666E-3 3.96543E-3 4.04066E-3 3.7226E-3 3.58206E-3 2.63443E-3 2.40839E-3 1.59232E-3 1.6729E-3 2.30331E-3 4.3246E-3 6.21237E-3 5.83475E-3 6.94926E-3 1.16259E-2 2.34282E-2 3.83268E-2 2.90209E-2 2.58659E-2 1.75704E-2 2.16384E-2 1.76595E-2 1.61212E-2 1.34232E-2 1.63786E-2 2.40892E-2 1.34616E-2 1.19508E-2 7.92806E-3 6.97799E-3 4.56389E-3 2.74834E-3 2.08915E-3 3.72339E-3 3.64554E-3 5.29116E-3 8.16043E-3 1.29756E-2 1.18485E-2 1.46468E-2 1.60188E-2 2.10204E-2 2.34846E-2 2.61091E-2 5.13291E-2 6.97428E-2 1.15155E-1 1.56793E-1 1.89662E-1 2.09729E-1 1.82174E-1 1.25455E-1 1.23407E-1 1.78688E-1 2.10689E-1 3.32162E-1 2.44972E-1 3.02209E-1 2.61159E-1 1.4778E-1 9.61343E-2 5.70668E-2 5.36688E-2 5.03864E-2 5.23458E-2 4.81808E-2 8.43843E-2 1.29731E-1 1.22704E-1 1.09175E-1 1.2427E-1 1.74719E-1 2.25492E-1 3.26504E-1 -9999 -9999 -9999 -9999 -9999 -9999 -9999 -9999 -9999 -9999 -9999 -9999 -9999 -9999 -9999 -9999 -9999 -9999 -9999 -9999 -9999 -9999 -9999 -9999 -9999 -9999
-9999 -9999 -9999 -9999 -9999 -9999 -9999 -9999 -9999 -9999 -9999 -9999 -9999 -9999 -9999 -9999 -9999 -9999 -9999 -9999 -9999 -9999 -9999 -9999 -9999 -9999 -9999 -9999 -9999 -9999 -9999 -9999 -9999 -9999 -9999 -9999 -9999 -9999 -9999 -9999 -9999 -9999 -9999 -9999 -9999 -9999 -9999 -9999 -9999 -9999 -9999 -9999 -9999 -9999 -9999 -9999 -9999 -9999 -9999 -9999 -9999 -9999 -9999 -9999 -9999 -9999 -9999 -9999 -9999 -9999 -9999 -9999 -9999 -9999 -9999 -9999 -9999 -9999 -9999 -9999 -9999 -9999 -9999 -9999 -9999 -9999 -9999 -9999 -9999 -9999 -9999 1.36508E-1 1.34299E-1 1.32121E-1 1.18704E-1 1.19144E-1 1.25969E-1 1.29236E-1 1.23471E-1 1.23018E-1 1.2122E-1 1.23761E-1 1.0669E-1 1.07951E-1 1.05552E-1 1.03394E-1 9.29783E-2 9.3688E-2 1.10217E-1 1.63662E-1 2.5596E-1 3.2755E-1 3.6989E-1 3.87524E-1 3.66355E-1 3.45943E-1 3.29647E-1 3.15372E-1 3.03279E-1 2.69807E-1 3.0963E-1 3.65805E-1 3.65399E-1 3.74933E-1 3.33486E-1 2.14929E-1 1.38907E-1 1.09745E-1 1.15614E-1 1.47537E-1 1.45628E-1 1.71748E-1 1.60494E-1 1.48008E-1 1.40147E-1 1.02382E-1 1.0615E-1 8.70754E-2 1.07175E-1 1.01115E-1 8.18647E-2 7.77713E-2 9.40541E-2 7.92098E-2 4.5789E-2 5.21962E-2 5.26827E-2 3.39429E-2 3.51489E-2 4.06299E-2 3.12809E-2 2.54371E-2 2.76252E-2 1.88404E-2 1.00166E-2 1.11652E-2 9.75975E-3 9.47344E-3 6.37372E-3 4.85959E-3 4.21588E-3 6.49E-3 4.79096E-3 3.42062E-3 3.93923E-3 3.07581E-3 3.07799E-3 3.30986E-3 2.6317E-3 2.09514E-3 3.04167E-3 2.70681E-3 2.38926E-3 4.60787E-3 8.99477E-3 1.44805E-2 1.58823E-2 1.33383E-2 1.8456E-2 2.18115E-2 3.78327E-2 3.461E-2 2.02201E-2 2.50907E-2 3.96101E-2 1.74175E-2 1.40409E-2 1.09668E-2 1.16665E-2 1.49337E-2 1.01855E-2 6.04177E-3 8.37879E-3 7.36479E-3 3.56278E-3 2.85882E-3 1.83096E-3 2.10034E-3 2.50909E-3 4.16363E-3 5.37267E-3 7.8012E-3 6.88243E-3 9.34265E-3 1.0217E-2 1.9966E-2 1.79498E-2 2.40059E-2 3.35527E-2 4.07934E-2 8.35745E-2 1.24949E-1 1.03619E-1 1.28272E-1 8.92516E-2 9.23816E-2 6.51891E-2 7.42429E-2 1.40243E-1 2.85469E-1 2.40731E-1 2.62806E-1 2.14279E-1 1.49331E-1 9.60096E-2 1.09209E-1 1.7017E-1 1.16176E-1 7.55459E-2 5.72033E-2 6.32977E-2 8.19586E-2 8.5764E-2 9.8062E-2 1.02612E-1 1.16222E-1 1.81627E-1 3.21589E-1 -9999 -9999 -9999 -9999 -9999 -9999 -9999 -9999 -9999 -9999 -9999 -9999 -9999 -9999 -9999 -9999 -9999 -9999 -9999 -9999 -9999 -9999 -9999 -9999 -9999 -9999
-9999 -9999 -9999 -9999 -9999 -9999 -9999 -9999 -9999 -9999 -9999 -9999 -9999 -9999 -9999 -9999 -9999 -9999 -9999 -9999 -9999 -9999 -9999 -9999 -9999 -9999 -9999 -9999 -9999 -9999 -9999 -9999 -9999 -9999 -9999 -9999 -9999 -9999 -9999 -9999 -9999 -9999 -9999 -9999 -9999 -9999 -9999 -9999 -9999 -9999 -9999 -9999 -9999 -9999 -9999 -9999 -9999 -9999 -9999 -9999 -9999 -9999 -9999 -9999 -9999 -9999 -9999 -9999 -9999 -9999 -9999 -9999 -9999 -9999 -9999 -9999 -9999 -9999 -9999 -9999 -9999 -9999 -9999 -9999 -9999 -9999 -9999 -9999 -9999 -9999 -9999 1.35032E-1 1.32602E-1 1.17612E-1 1.16529E-1 1.16745E-1 1.22322E-1 1.12927E-1 1.20107E-1 1.2122E-1 1.26451E-1 1.20392E-1 1.13255E-1 1.08153E-1 1.03979E-1 9.47616E-2 9.31553E-2 9.62609E-2 1.04591E-1 1.32271E-1 2.43008E-1 2.89134E-1 3.38496E-1 2.55729E-1 2.73494E-1 2.97077E-1 2.81206E-1 2.6361E-1 2.4285E-1 2.66004E-1 2.83082E-1 3.1927E-1 3.47409E-1 3.14997E-1 2.71497E-1 2.11536E-1 1.49245E-1 1.19971E-1 1.37727E-1 1.43468E-1 1.50431E-1 1.52811E-1 1.54489E-1 1.42817E-1 1.56046E-1 1.08839E-1 1.27156E-1 1.05283E-1 8.98957E-2 9.19626E-2 7.55454E-2 7.00733E-2 7.52167E-2 8.05254E-2 5.87117E-2 6.16886E-2 5.71695E-2 3.36571E-2 3.07767E-2 3.86997E-2 2.96302E-2 1.62931E-2 1.95071E-2 1.2941E-2 1.25368E-2 9.18476E-3 7.43066E-3 6.9771E-3 6.27388E-3 4.37957E-3 3.53006E-3 4.77421E-3 5.01071E-3 4.64323E-3 4.09796E-3 4.04484E-3 3.38448E-3 2.87833E-3 2.06325E-3 2.38899E-3 3.65571E-3 5.26127E-3 3.05515E-3 2.89882E-3 4.57215E-3 1.19888E-2 2.21786E-2 2.5929E-2 3.06854E-2 2.80945E-2 2.62651E-2 3.57694E-2 2.03059E-2 2.75566E-2 3.81315E-2 1.35477E-2 1.36201E-2 9.39412E-3 6.99715E-3 7.10577E-3 1.20344E-2 1.34015E-2 9.6689E-3 9.01892E-3 6.96587E-3 5.90116E-3 3.99547E-3 1.63529E-3 2.30118E-3 4.00527E-3 5.53268E-3 5.572E-3 8.32043E-3 9.693E-3 1.16168E-2 1.4245E-2 1.16593E-2 1.63031E-2 3.10448E-2 4.57478E-2 5.64338E-2 7.35132E-2 5.24303E-2 6.34807E-2 6.47596E-2 5.22338E-2 3.84446E-2 7.77278E-2 2.42648E-1 3.60439E-1 2.21851E-1 2.81633E-1 3.16611E-1 2.4927E-1 1.70547E-1 2.79181E-1 2.5412E-1 1.40853E-1 7.6068E-2 4.39297E-2 4.76833E-2 6.87063E-2 9.23529E-2 1.35421E-1 1.18167E-1 1.4441E-1 2.33733E-1 3.91069E-1 -9999 -9999 -9999 -9999 -9999 -9999 -9999 -9999 -9999 -9999 -9999 -9999 -9999 -9999 -9999 -9999 -9999 -9999 -9999 -9999 -9999 -9999 -9999 -9999 -9999 -9999
-9999 -9999 -9999 -9999 -9999 -9999 -9999 -9999 -9999 -9999 -9999 -9999 -9999 -9999 -9999 -9999 -9999 -9999 -9999 -9999 -9999 -9999 -9999 -9999 -9999 -9999 -9999 -9999 -9999 -9999 -9999 -9999 -9999 -9999 -9999 -9999 -9999 -9999 -9999 -9999 -9999 -9999 -9999 -9999 -9999 -9999 -9999 -9999 -9999 -9999 -9999 -9999 -9999 -9999 -9999 -9999 -9999 -9999 -9999 -9999 -9999 -9999 -9999 -9999 -9999 -9999 -9999 -9999 -9999 -9999 -9999 -9999 -9999 -9999 -9999 -9999 -9999 -9999 -9999 -9999 -9999 -9999 -9999 -9999 -9999 -9999 -9999 -9999 -9999 -9999 -9999 1.33813E-1 1.19585E-1 1.18704E-1 1.17178E-1 1.15668E-1 1.08794E-1 1.10637E-1 1.16176E-1 1.19886E-1 1.27446E-1 1.6966E-1 1.44822E-1 1.14584E-1 9.1525E-2 9.29783E-2 9.15734E-2 9.44524E-2 8.65418E-2 1.07454E-1 1.73044E-1 2.37269E-1 1.87187E-1 1.97462E-1 2.38915E-1 2.51328E-1 2.3764E-1 1.81145E-1 2.21917E-1 2.48321E-1 2.589E-1 3.05354E-1 2.67438E-1 2.32528E-1 1.94044E-1 1.94171E-1 1.69853E-1 1.28159E-1 1.31779E-1 1.42269E-1 1.42673E-1 1.38305E-1 1.29098E-1 1.24769E-1 1.19432E-1 1.21544E-1 1.2384E-1 1.22314E-1 9.50272E-2 7.95317E-2 5.44634E-2 5.47056E-2 7.49975E-2 5.83606E-2 6.37357E-2 6.32123E-2 5.4319E-2 3.58788E-2 2.82795E-2 2.94452E-2 2.1727E-2 1.41293E-2 1.74222E-2 9.49331E-3 1.08383E-2 6.41061E-3 4.46587E-3 5.46755E-3 4.23944E-3 4.26379E-3 3.22527E-3 4.11046E-3 3.92552E-3 3.22325E-3 2.84479E-3 3.22386E-3 3.82571E-3 2.804E-3 2.54369E-3 2.85819E-3 7.38016E-3 1.22897E-2 5.79743E-3 3.23775E-3 4.12809E-3 1.07866E-2 1.45781E-2 1.936E-2 2.54934E-2 3.17692E-2 2.99447E-2 2.60279E-2 2.24824E-2 2.66559E-2 2.55156E-2 2.07789E-2 1.03345E-2 1.79609E-2 1.36144E-2 1.43652E-2 1.16796E-2 1.15854E-2 6.89522E-3 7.08927E-3 6.14228E-3 5.72049E-3 2.88781E-3 2.49892E-3 1.59726E-3 2.37843E-3 3.17537E-3 3.62263E-3 5.3075E-3 6.00403E-3 9.52529E-3 1.03802E-2 1.59926E-2 2.57058E-2 3.33599E-2 5.49162E-2 5.73505E-2 3.90731E-2 2.69653E-2 2.80408E-2 3.62184E-2 3.05239E-2 2.61158E-2 8.5276E-2 3.08238E-1 2.8895E-1 3.25147E-1 2.16411E-1 2.88003E-1 3.07162E-1 2.74894E-1 3.53866E-1 2.31892E-1 1.86631E-1 1.05531E-1 4.88262E-2 8.1061E-2 1.94134E-1 2.28047E-1 2.26204E-1 1.74689E-1 1.86762E-1 3.27375E-1 4.74698E-1 -9999 -9999 -9999 -9999 -9999 -9999 -9999 -9999 -9999 -9999 -9999 -9999 -9999 -9999 -9999 -9999 -9999 -9999 -9999 -9999 -9999 -9999 -9999 -9999 -9999 -9999
-9999 -9999 -9999 -9999 -9999 -9999 -9999 -9999 -9999 -9999 -9999 -9999 -9999 -9999 -9999 -9999 -9999 -9999 -9999 -9999 -9999 -9999 -9999 -9999 -9999 -9999 -9999 -9999 -9999 -9999 -9999 -9999 -9999 -9999 -9999 -9999 -9999 -9999 -9999 -9999 -9999 -9999 -9999 -9999 -9999 -9999 -9999 -9999 -9999 -9999 -9999 -9999 -9999 -9999 -9999 -9999 -9999 -9999 -9999 -9999 -9999 -9999 -9999 -9999 -9999 -9999 -9999 -9999 -9999 -9999 -9999 -9999 -9999 -9999 -9999 -9999 -9999 -9999 -9999 -9999 -9999 -9999 -9999 -9999 -9999 -9999 -9999 -9999 -9999 -9999 1.35032E-1 1.21362E-1 1.2271E-1 1.23615E-1 1.2853E-1 1.13137E-1 1.11051E-1 1.10844E-1 1.15104E-1 1.0564E-1 1.34674E-1 1.78398E-1 1.7543E-1 1.13492E-1 9.36385E-2 9.29783E-2 9.12252E-2 8.21703E-2 8.23285E-2 9.25705E-2 1.0546E-1 1.08256E-1 1.1908E-1 1.32506E-1 1.4931E-1 1.81063E-1 1.61233E-1 1.80386E-1 2.10812E-1 2.26293E-1 2.40577E-1 2.13584E-1 1.62971E-1 1.43411E-1 1.51463E-1 1.57486E-1 1.40362E-1 1.30783E-1 1.38412E-1 1.45085E-1 1.56721E-1 1.55775E-1 1.20467E-1 1.24314E-1 1.20246E-1 1.22614E-1 1.05285E-1 1.16942E-1 7.08098E-2 7.00893E-2 6.54972E-2 6.8846E-2 7.94554E-2 6.38694E-2 4.46488E-2 4.83907E-2 5.15943E-2 2.62296E-2 2.15316E-2 1.85799E-2 1.72329E-2 1.2841E-2 1.5745E-2 9.06597E-3 1.00913E-2 6.45191E-3 3.97791E-3 3.42475E-3 3.64117E-3 3.39703E-3 2.23645E-3 2.96136E-3 4.02601E-3 3.31201E-3 3.67742E-3 4.15104E-3 3.70253E-3 2.52603E-3 2.56872E-3 4.36539E-3 1.0399E-2 1.48657E-2 7.04364E-3 6.06105E-3 4.6209E-3 6.35953E-3 1.06188E-2 1.27011E-2 1.40714E-2 2.23036E-2 2.65329E-2 2.259E-2 1.79993E-2 1.68192E-2 1.11511E-2 1.74459E-2 1.54008E-2 1.13113E-2 1.74578E-2 1.38668E-2 1.12464E-2 8.21233E-3 5.82655E-3 5.51524E-3 5.45511E-3 4.47372E-3 3.66859E-3 3.60069E-3 3.34574E-3 1.96072E-3 2.36739E-3 3.36003E-3 3.26857E-3 4.3244E-3 5.68574E-3 7.71249E-3 1.28064E-2 2.03168E-2 2.82279E-2 3.96972E-2 6.45685E-2 5.62091E-2 3.13802E-2 3.45622E-2 3.03802E-2 2.2111E-2 3.57484E-2 7.90005E-2 2.07623E-1 2.94952E-1 2.63583E-1 3.3812E-1 2.95767E-1 3.36749E-1 3.1322E-1 3.02495E-1 2.37749E-1 2.6915E-1 1.50405E-1 7.80021E-2 9.12797E-2 3.34647E-1 4.16269E-1 3.14343E-1 2.13712E-1 1.86656E-1 3.16528E-1 -9999 -9999 -9999 -9999 -9999 -9999 -9999 -9999 -9999 -9999 -9999 -9999 -9999 -9999 -9999 -9999 -9999 -9999 -9999 -9999 -9999 -9999 -9999 -9999 -9999 -9999 -9999
-9999 -9999 -9999 -9999 -9999 -9999 -9999 -9999 -9999 -9999 -9999 -9999 -9999 -9999 -9999 -9999 -9999 -9999 -9999 -9999 -9999 -9999 -9999 -9999 -9999 -9999 -9999 -9999 -9999 -9999 -9999 -9999 -9999 -9999 -9999 -9999 -9999 -9999 -9999 -9999 -9999 -9999 -9999 -9999 -9999 -9999 -9999 -9999 -9999 -9999 -9999 -9999 -9999 -9999 -9999 -9999 -9999 -9999 -9999 -9999 -9999 -9999 -9999 -9999 -9999 -9999 -9999 -9999 -9999 -9999 -9999 -9999 -9999 -9999 -9999 -9999 -9999 -9999 -9999 -9999 -9999 -9999 -9999 -9999 -9999 -9999 -9999 -9999 -9999 -9999 1.23162E-1 1.2407E-1 1.27996E-1 1.37224E-1 1.25004E-1 1.22503E-1 1.17849E-1 1.15044E-1 1.06236E-1 1.13045E-1 1.31835E-1 1.44563E-1 1.26777E-1 1.14551E-1 1.10629E-1 1.0697E-1 9.35832E-2 9.21701E-2 9.32774E-2 9.11711E-2 8.64182E-2 9.11669E-2 1.01045E-1 1.15666E-1 1.26618E-1 1.15722E-1 1.40505E-1 1.56748E-1 1.81231E-1 1.92175E-1 1.96111E-1 1.45267E-1 1.32554E-1 1.32447E-1 1.08545E-1 1.23093E-1 1.25374E-1 1.26552E-1 1.3252E-1 1.41207E-1 1.30018E-1 1.30175E-1 1.00985E-1 1.07729E-1 1.15418E-1 1.07697E-1 1.07916E-1 9.31692E-2 6.75794E-2 7.87185E-2 6.94414E-2 5.40853E-2 7.42749E-2 7.14873E-2 4.5545E-2 3.88627E-2 3.57409E-2 3.03228E-2 1.9763E-2 1.51059E-2 1.33806E-2 1.04704E-2 1.2673E-2 6.9371E-3 8.75899E-3 5.55866E-3 4.02027E-3 3.14782E-3 2.58321E-3 2.84434E-3 3.35468E-3 3.14616E-3 5.86477E-3 5.42191E-3 5.35829E-3 4.9191E-3 3.29138E-3 2.64705E-3 2.30734E-3 4.69749E-3 6.14215E-3 9.84599E-3 1.17139E-2 1.21818E-2 1.31527E-2 1.14938E-2 1.73418E-2 1.79876E-2 1.58876E-2 2.83054E-2 2.79925E-2 1.9973E-2 1.4835E-2 1.32771E-2 1.17909E-2 1.18683E-2 1.09668E-2 1.58274E-2 1.70904E-2 1.28741E-2 1.01526E-2 9.27093E-3 8.27808E-3 6.80727E-3 4.81339E-3 4.95474E-3 3.81406E-3 7.73499E-3 6.09764E-3 4.47298E-3 7.34819E-3 4.63117E-3 3.05105E-3 3.6018E-3 6.19061E-3 7.60059E-3 9.76929E-3 1.40819E-2 2.14645E-2 1.88347E-2 3.49921E-2 8.81473E-2 7.93602E-2 8.49261E-2 5.95527E-2 5.12672E-2 8.06886E-2 1.51976E-1 2.35248E-1 3.08602E-1 3.01969E-1 2.7006E-1 3.50517E-1 3.74845E-1 3.6487E-1 3.2495E-1 3.55764E-1 2.95323E-1 1.93992E-1 1.14831E-1 1.40386E-1 3.96082E-1 5.00118E-1 3.58522E-1 2.47671E-1 2.93635E-1 5.01655E-1 -9999 -9999 -9999 -9999 -9999 -9999 -9999 -9999 -9999 -9999 -9999 -9999 -9999 -9999 -9999 -9999 -9999 -9999 -9999 -9999 -9999 -9999 -9999 -9999 -9999 -9999 -9999
-9999 -9999 -9999 -9999 -9999 -9999 -9999 -9999 -9999 -9999 -9999 -9999 -9999 -9999 -9999 -9999 -9999 -9999 -9999 -9999 -9999 -9999 -9999 -9999 -9999 -9999 -9999 -9999 -9999 -9999 -9999 -9999 -9999 -9999 -9999 -9999 -9999 -9999 -9999 -9999 -9999 -9999 -9999 -9999 -9999 -9999 -9999 -9999 -9999 -9999 -9999 -9999 -9999 -9999 -9999 -9999 -9999 -9999 -9999 -9999 -9999 -9999 -9999 -9999 -9999 -9999 -9999 -9999 -9999 -9999 -9999 -9999 -9999 -9999 -9999 -9999 -9999 -9999 -9999 -9999 -9999 -9999 -9999 -9999 -9999 -9999 -9999 -9999 -9999 1.2271E-1 1.23615E-1 1.26599E-1 1.37472E-1 1.28955E-1 1.33012E-1 1.38491E-1 1.34293E-1 1.18785E-1 1.27446E-1 1.34186E-1 1.39706E-1 1.25161E-1 1.28476E-1 1.25685E-1 1.32105E-1 1.28168E-1 1.41431E-1 1.50117E-1 1.39981E-1 1.00422E-1 9.36283E-2 9.6565E-2 9.85958E-2 9.6116E-2 1.13289E-1 1.37066E-1 1.37992E-1 1.55642E-1 1.70117E-1 1.81662E-1 1.88941E-1 2.0191E-1 2.07285E-1 1.77873E-1 1.54832E-1 1.48454E-1 1.42164E-1 1.38642E-1 1.35439E-1 1.27783E-1 1.34083E-1 1.49771E-1 1.2706E-1 1.36906E-1 1.09695E-1 8.21714E-2 8.675E-2 7.32263E-2 6.31406E-2 6.80317E-2 6.79537E-2 5.07862E-2 6.96767E-2 5.34915E-2 3.72978E-2 2.77891E-2 2.62694E-2 2.52657E-2 1.86382E-2 1.56082E-2 1.20923E-2 8.93183E-3 8.18007E-3 4.33168E-3 5.88634E-3 3.50558E-3 2.3878E-3 3.12976E-3 2.58216E-3 3.02739E-3 4.57914E-3 3.56911E-3 4.60119E-3 4.42619E-3 4.58694E-3 5.8548E-3 3.64494E-3 2.774E-3 2.96136E-3 6.44977E-3 1.09454E-2 1.33595E-2 1.4489E-2 1.79715E-2 1.76625E-2 1.72517E-2 2.61545E-2 2.60511E-2 2.60643E-2 3.16799E-2 2.19022E-2 1.38618E-2 1.09583E-2 9.70061E-3 8.24339E-3 7.49103E-3 1.14734E-2 1.19364E-2 1.49303E-2 8.8628E-3 8.45489E-3 7.57503E-3 5.60811E-3 6.52731E-3 7.32683E-3 5.5439E-3 5.04774E-3 8.5658E-3 1.20408E-2 9.43764E-3 1.32084E-2 1.34265E-2 1.51374E-2 5.40507E-3 8.39986E-3 9.10137E-3 1.02963E-2 1.24538E-2 1.07268E-2 9.83892E-3 2.16264E-2 5.56802E-2 1.14427E-1 1.29832E-1 1.01798E-1 1.73031E-1 1.74562E-1 2.2275E-1 2.36513E-1 3.15183E-1 2.65411E-1 1.79366E-1 2.09835E-1 3.04766E-1 4.12201E-1 4.1613E-1 3.96994E-1 4.2134E-1 4.31576E-1 3.54072E-1 2.71165E-1 3.82006E-1 5.61581E-1 5.39426E-1 4.28906E-1 3.99327E-1 -9999 -9999 -9999 -9999 -9999 -9999 -9999 -9999 -9999 -9999 -9999 -9999 -9999 -9999 -9999 -9999 -9999 -9999 -9999 -9999 -9999 -9999 -9999 -9999 -9999 -9999 -9999 -9999
-9999 -9999 -9999 -9999 -9999 -9999 -9999 -9999 -9999 -9999 -9999 -9999 -9999 -9999 -9999 -9999 -9999 -9999 -9999 -9999 -9999 -9999 -9999 -9999 -9999 -9999 -9999 -9999 -9999 -9999 -9999 -9999 -9999 -9999 -9999 -9999 -9999 -9999 -9999 -9999 -9999 -9999 -9999 -9999 -9999 -9999 -9999 -9999 -9999 -9999 -9999 -9999 -9999 -9999 -9999 -9999 -9999 -9999 -9999 -9999 -9999 -9999 -9999 -9999 -9999 -9999 -9999 -9999 -9999 -9999 -9999 -9999 -9999 -9999 -9999 -9999 -9999 -9999 -9999 -9999 -9999 -9999 -9999 -9999 -9999 -9999 -9999 -9999 -9999 1.20915E-1 1.2271E-1 1.27529E-1 1.20206E-1 1.30137E-1 1.33982E-1 1.40251E-1 1.23926E-1 1.32664E-1 1.66436E-1 1.65774E-1 1.4819E-1 1.54457E-1 1.51738E-1 1.49325E-1 1.43666E-1 1.64196E-1 1.9653E-1 2.22025E-1 1.7772E-1 1.41171E-1 1.18861E-1 1.11388E-1 9.9445E-2 1.00199E-1 1.04631E-1 1.21381E-1 1.35831E-1 1.38907E-1 1.46865E-1 1.36775E-1 1.42826E-1 1.67599E-1 1.88217E-1 1.92717E-1 1.87872E-1 1.80005E-1 1.70931E-1 1.44274E-1 1.30177E-1 1.44771E-1 1.40286E-1 1.6914E-1 1.54683E-1 1.16154E-1 1.0421E-1 7.8847E-2 7.29189E-2 9.33465E-2 7.92404E-2 6.46884E-2 6.14264E-2 5.20227E-2 4.00679E-2 3.62691E-2 2.36617E-2 2.87599E-2 2.65161E-2 1.95174E-2 1.17876E-2 1.16439E-2 7.28496E-3 6.70965E-3 7.03745E-3 4.36994E-3 5.07624E-3 3.67425E-3 2.13123E-3 2.16641E-3 2.27921E-3 3.16225E-3 5.15445E-3 4.63576E-3 5.68129E-3 4.73026E-3 5.64404E-3 5.37513E-3 3.90167E-3 5.42518E-3 4.04435E-3 3.96369E-3 6.01744E-3 9.3598E-3 1.1624E-2 1.84376E-2 2.78499E-2 2.81783E-2 2.91563E-2 2.75397E-2 2.579E-2 2.42396E-2 1.89628E-2 1.2292E-2 1.42469E-2 1.81797E-2 1.49634E-2 1.22624E-2 1.17688E-2 1.29831E-2 1.01365E-2 7.5187E-3 7.22457E-3 9.21949E-3 7.52387E-3 4.83019E-3 7.96952E-3 6.06598E-3 7.56098E-3 9.68969E-3 1.63897E-2 1.74292E-2 2.51675E-2 1.19073E-2 1.57199E-2 2.22903E-2 2.30363E-2 1.60459E-2 1.91056E-2 2.04796E-2 1.53015E-2 1.77648E-2 1.64276E-2 2.78272E-2 6.88277E-2 1.10719E-1 1.75837E-1 2.31137E-1 2.36742E-1 1.76351E-1 1.42256E-1 2.09542E-1 2.03747E-1 1.15036E-1 9.94233E-2 1.47583E-1 2.41302E-1 4.05365E-1 3.75022E-1 5.15639E-1 5.58556E-1 5.79037E-1 5.53344E-1 5.67663E-1 6.12903E-1 6.01052E-1 4.90571E-1 5.09998E-1 -9999 -9999 -9999 -9999 -9999 -9999 -9999 -9999 -9999 -9999 -9999 -9999 -9999 -9999 -9999 -9999 -9999 -9999 -9999 -9999 -9999 -9999 -9999 -9999 -9999 -9999 -9999 -9999
-9999 -9999 -9999 -9999 -9999 -9999 -9999 -9999 -9999 -9999 -9999 -9999 -9999 -9999 -9999 -9999 -9999 -9999 -9999 -9999 -9999 -9999 -9999 -9999 -9999 -9999 -9999 -9999 -9999 -9999 -9999 -9999 -9999 -9999 -9999 -9999 -9999 -9999 -9999 -9999 -9999 -9999 -9999 -9999 -9999 -9999 -9999 -9999 -9999 -9999 -9999 -9999 -9999 -9999 -9999 -9999 -9999 -9999 -9999 -9999 -9999 -9999 -9999 -9999 -9999 -9999 -9999 -9999 -9999 -9999 -9999 -9999 -9999 -9999 -9999 -9999 -9999 -9999 -9999 -9999 -9999 -9999 -9999 -9999 -9999 -9999 -9999 -9999 -9999 1.18704E-1 1.22034E-1 1.15199E-1 1.25234E-1 1.299E-1 1.31808E-1 1.20552E-1 1.16392E-1 1.19506E-1 1.28447E-1 1.30128E-1 1.43818E-1 1.61222E-1 1.51579E-1 1.60772E-1 1.72794E-1 1.90639E-1 2.11603E-1 1.84158E-1 1.70914E-1 1.60482E-1 1.57755E-1 1.31674E-1 1.26954E-1 1.39929E-1 1.57581E-1 1.23369E-1 1.09518E-1 1.04314E-1 1.06743E-1 1.0841E-1 9.59941E-2 1.06135E-1 1.178E-1 1.48023E-1 1.77517E-1 1.77593E-1 1.52508E-1 1.47958E-1 1.41981E-1 1.39971E-1 1.46466E-1 1.70396E-1 1.39446E-1 1.4226E-1 1.23148E-1 9.13697E-2 7.71744E-2 6.66389E-2 6.60658E-2 6.12473E-2 5.26399E-2 4.22693E-2 3.77817E-2 3.81576E-2 4.07518E-2 2.35325E-2 2.63853E-2 1.82361E-2 8.24213E-3 8.32398E-3 4.90547E-3 4.26002E-3 4.01665E-3 4.24959E-3 3.27476E-3 2.94212E-3 4.12726E-3 3.08271E-3 3.34154E-3 3.87314E-3 6.25949E-3 5.74488E-3 6.54403E-3 6.07013E-3 5.8406E-3 7.22705E-3 4.9833E-3 4.34086E-3 2.85131E-3 4.06925E-3 6.32438E-3 8.14101E-3 9.556E-3 9.7269E-3 1.45604E-2 1.9029E-2 2.41034E-2 2.72741E-2 2.53463E-2 1.80429E-2 1.46904E-2 1.90543E-2 1.7736E-2 1.43282E-2 1.30302E-2 1.13243E-2 1.07354E-2 7.02805E-3 7.16097E-3 5.89051E-3 5.12769E-3 7.09035E-3 8.39845E-3 6.80134E-3 6.88848E-3 5.21263E-3 8.10098E-3 1.51937E-2 1.58823E-2 2.59463E-2 3.51389E-2 2.17633E-2 1.46952E-2 2.24578E-2 3.28211E-2 2.20876E-2 2.36289E-2 2.83179E-2 3.11769E-2 3.28816E-2 2.61077E-2 2.10847E-2 3.00317E-2 4.77136E-2 9.13274E-2 1.27057E-1 1.82151E-1 1.11466E-1 6.8935E-2 8.56199E-2 1.04779E-1 8.22311E-2 5.26358E-2 6.52904E-2 1.71029E-1 2.53524E-1 2.75766E-1 3.79274E-1 4.20736E-1 4.2161E-1 4.73373E-1 5.18265E-1 5.76943E-1 5.64577E-1 5.77387E-1 5.74689E-1 5.65801E-1 -9999 -9999 -9999 -9999 -9999 -9999 -9999 -9999 -9999 -9999 -9999 -9999 -9999 -9999 -9999 -9999 -9999 -9999 -9999 -9999 -9999 -9999 -9999 -9999 -9999 -9999 -9999
-9999 -9999 -9999 -9999 -9999 -9999 -9999 -9999 -9999 -9999 -9999 -9999 -9999 -9999 -9999 -9999 -9999 -9999 -9999 -9999 -9999 -9999 -9999 -9999 -9999 -9999 -9999 -9999 -9999 -9999 -9999 -9999 -9999 -9999 -9999 -9999 -9999 -9999 -9999 -9999 -9999 -9999 -9999 -9999 -9999 -9999 -9999 -9999 -9999 -9999 -9999 -9999 -9999 -9999 -9999 -9999 -9999 -9999 -9999 -9999 -9999 -9999 -9999 -9999 -9999 -9999 -9999 -9999 -9999 -9999 -9999 -9999 -9999 -9999 -9999 -9999 -9999 -9999 -9999 -9999 -9999 -9999 -9999 -9999 -9999 -9999 -9999 -9999 1.22484E-1 1.19144E-1 1.08332E-1 1.13711E-1 1.24546E-1 1.27782E-1 1.14619E-1 1.17257E-1 1.15104E-1 1.15378E-1 9.79458E-2 9.79973E-2 1.00623E-1 1.12376E-1 1.39156E-1 1.52736E-1 1.68639E-1 1.73695E-1 1.51034E-1 1.51034E-1 1.56844E-1 1.59356E-1 1.49914E-1 1.55138E-1 1.62212E-1 1.82305E-1 2.10966E-1 2.37428E-1 1.9901E-1 1.49897E-1 1.17811E-1 9.98835E-2 9.67244E-2 9.78805E-2 9.78805E-2 1.10648E-1 1.24905E-1 1.4577E-1 1.59572E-1 1.58194E-1 1.48179E-1 1.50308E-1 1.29629E-1 1.42347E-1 1.42601E-1 1.09952E-1 1.16731E-1 8.03705E-2 9.24921E-2 6.87564E-2 5.66537E-2 5.61429E-2 4.76899E-2 4.67313E-2 3.82233E-2 3.70022E-2 3.38625E-2 2.15276E-2 1.41876E-2 9.64184E-3 9.02509E-3 7.96404E-3 3.93168E-3 4.18001E-3 4.83508E-3 5.56801E-3 3.60768E-3 5.08956E-3 6.53953E-3 3.6602E-3 4.85948E-3 5.38243E-3 5.75846E-3 7.00305E-3 8.78246E-3 7.46868E-3 6.54259E-3 4.19504E-3 4.10113E-3 3.99135E-3 6.0208E-3 5.50305E-3 7.9293E-3 1.44729E-2 1.77784E-2 1.06339E-2 1.24411E-2 1.67645E-2 2.72793E-2 2.14779E-2 2.2784E-2 1.82892E-2 2.10546E-2 1.83647E-2 1.38237E-2 1.10993E-2 1.17952E-2 1.21487E-2 6.23156E-3 5.57206E-3 7.23215E-3 6.4978E-3 5.87004E-3 4.85353E-3 4.59774E-3 3.86761E-3 3.231E-3 4.64657E-3 9.43818E-3 1.45304E-2 2.07901E-2 3.62149E-2 4.74297E-2 4.46823E-2 2.50655E-2 3.58672E-2 3.12456E-2 1.1322E-2 1.38929E-2 2.05377E-2 3.48851E-2 4.93374E-2 3.39471E-2 4.09068E-2 3.47181E-2 6.89098E-2 7.20679E-2 1.14178E-1 1.75674E-1 1.23437E-1 4.9535E-2 2.88989E-2 4.35309E-2 5.05886E-2 3.35546E-2 8.14057E-2 1.30277E-1 1.12898E-1 1.76122E-1 1.82362E-1 2.43055E-1 2.27563E-1 2.45248E-1 2.82868E-1 3.7944E-1 5.5874E-1 5.37726E-1 5.77054E-1 5.72983E-1 -9999 -9999 -9999 -9999 -9999 -9999 -9999 -9999 -9999 -9999 -9999 -9999 -9999 -9999 -9999 -9999 -9999 -9999 -9999 -9999 -9999 -9999 -9999 -9999 -9999 -9999 -9999
-9999 -9999 -9999 -9999 -9999 -9999 -9999 -9999 -9999 -9999 -9999 -9999 -9999 -9999 -9999 -9999 -9999 -9999 -9999 -9999 -9999 -9999 -9999 -9999 -9999 -9999 -9999 -9999 -9999 -9999 -9999 -9999 -9999 -9999 -9999 -9999 -9999 -9999 -9999 -9999 -9999 -9999 -9999 -9999 -9999 -9999 -9999 -9999 -9999 -9999 -9999 -9999 -9999 -9999 -9999 -9999 -9999 -9999 -9999 -9999 -9999 -9999 -9999 -9999 -9999 -9999 -9999 -9999 -9999 -9999 -9999 -9999 -9999 -9999 -9999 -9999 -9999 -9999 -9999 -9999 -9999 -9999 -9999 -9999 -9999 -9999 -9999 -9999 1.29171E-1 1.09553E-1 1.06922E-1 1.09553E-1 1.13923E-1 1.08998E-1 1.09202E-1 1.18566E-1 1.38062E-1 1.47661E-1 1.37167E-1 1.12232E-1 9.47116E-2 8.20824E-2 9.77546E-2 1.21303E-1 1.36594E-1 1.3022E-1 1.39331E-1 1.41609E-1 1.43402E-1 1.35981E-1 1.40223E-1 1.49914E-1 1.70645E-1 1.86119E-1 2.71599E-1 3.09557E-1 3.02839E-1 2.32666E-1 1.58836E-1 1.41209E-1 1.3182E-1 1.23647E-1 1.14842E-1 9.8719E-2 1.09931E-1 1.29822E-1 1.35183E-1 1.33537E-1 1.29722E-1 1.14127E-1 1.16067E-1 1.08273E-1 1.23524E-1 1.00501E-1 9.91834E-2 6.57559E-2 5.71802E-2 5.48514E-2 5.9874E-2 5.08719E-2 3.82417E-2 3.95817E-2 3.70029E-2 2.07046E-2 1.96982E-2 1.85893E-2 1.3745E-2 7.91555E-3 8.14242E-3 7.22939E-3 4.73606E-3 6.69224E-3 7.86106E-3 6.1711E-3 4.33858E-3 6.84612E-3 7.41823E-3 3.91841E-3 6.86347E-3 7.33625E-3 5.61523E-3 8.59132E-3 1.06349E-2 6.69421E-3 5.12293E-3 3.82637E-3 3.77475E-3 5.65778E-3 1.19097E-2 1.11956E-2 9.01283E-3 1.67184E-2 2.64615E-2 2.13697E-2 2.01E-2 3.32443E-2 2.83016E-2 2.11649E-2 1.75141E-2 1.67695E-2 1.29219E-2 1.27302E-2 1.53174E-2 1.02436E-2 1.05257E-2 1.21298E-2 9.11638E-3 9.15277E-3 6.66811E-3 4.73787E-3 6.31755E-3 5.85468E-3 5.3726E-3 5.89714E-3 4.01839E-3 3.64733E-3 6.1626E-3 7.51736E-3 1.19282E-2 2.449E-2 6.18946E-2 6.56277E-2 3.96361E-2 6.27468E-2 5.89765E-2 1.53334E-2 1.33152E-2 1.7426E-2 2.29984E-2 4.41385E-2 6.04452E-2 6.88999E-2 4.9318E-2 8.27133E-2 1.10434E-1 1.31321E-1 1.23814E-1 1.2575E-1 8.08406E-2 3.434E-2 2.25555E-2 2.74645E-2 2.93559E-2 5.1656E-2 5.72283E-2 7.17272E-2 9.77602E-2 1.30216E-1 1.70033E-1 1.31934E-1 1.51963E-1 1.93122E-1 2.75186E-1 5.1806E-1 5.18642E-1 5.80788E-1 -9999 -9999 -9999 -9999 -9999 -9999 -9999 -9999 -9999 -9999 -9999 -9999 -9999 -9999 -9999 -9999 -9999 -9999 -9999 -9999 -9999 -9999 -9999 -9999 -9999 -9999 -9999 -9999
-9999 -9999 -9999 -9999 -9999 -9999 -9999 -9999 -9999 -9999 -9999 -9999 -9999 -9999 -9999 -9999 -9999 -9999 -9999 -9999 -9999 -9999 -9999 -9999 -9999 -9999 -9999 -9999 -9999 -9999 -9999 -9999 -9999 -9999 -9999 -9999 -9999 -9999 -9999 -9999 -9999 -9999 -9999 -9999 -9999 -9999 -9999 -9999 -9999 -9999 -9999 -9999 -9999 -9999 -9999 -9999 -9999 -9999 -9999 -9999 -9999 -9999 -9999 -9999 -9999 -9999 -9999 -9999 -9999 -9999 -9999 -9999 -9999 -9999 -9999 -9999 -9999 -9999 -9999 -9999 -9999 -9999 -9999 -9999 -9999 -9999 -9999 1.34937E-1 1.19101E-1 1.11407E-1 1.01774E-1 1.06523E-1 9.67662E-2 9.82422E-2 1.04795E-1 1.2049E-1 1.75215E-1 2.19053E-1 2.06415E-1 1.6581E-1 1.15766E-1 9.03828E-2 8.5507E-2 8.37168E-2 1.0018E-1 1.188E-1 1.28332E-1 1.3758E-1 1.23382E-1 1.24979E-1 1.33779E-1 1.4595E-1 1.51897E-1 1.84852E-1 2.43311E-1 2.94096E-1 3.03245E-1 2.18628E-1 1.74034E-1 1.66127E-1 1.6468E-1 1.74754E-1 1.48443E-1 1.20553E-1 1.13889E-1 1.18486E-1 1.25849E-1 1.16805E-1 1.15103E-1 1.12565E-1 1.09888E-1 1.08884E-1 1.08292E-1 1.00313E-1 7.5331E-2 6.54882E-2 5.70021E-2 5.88803E-2 6.37754E-2 6.45399E-2 4.60641E-2 2.56281E-2 3.35947E-2 2.65931E-2 2.09612E-2 1.29606E-2 1.05896E-2 7.87998E-3 5.37585E-3 5.37492E-3 5.26218E-3 7.41349E-3 1.12849E-2 8.74903E-3 7.8769E-3 1.14254E-2 1.21308E-2 6.80771E-3 8.1872E-3 1.22634E-2 1.17354E-2 1.21919E-2 1.05927E-2 4.33679E-3 3.22358E-3 4.69428E-3 8.73898E-3 9.01412E-3 1.23042E-2 2.08989E-2 1.47814E-2 1.3387E-2 2.27178E-2 3.23681E-2 2.25651E-2 2.66043E-2 2.00956E-2 1.7154E-2 1.67321E-2 1.00451E-2 8.86202E-3 1.02396E-2 8.77308E-3 1.07156E-2 1.22198E-2 1.15493E-2 9.88037E-3 6.89403E-3 6.37383E-3 5.34907E-3 3.72644E-3 5.60681E-3 5.74181E-3 1.33864E-2 1.24102E-2 9.58659E-3 1.28736E-2 9.32913E-3 1.40343E-2 2.69001E-2 6.7559E-2 9.01471E-2 6.75718E-2 8.76145E-2 6.56277E-2 2.44245E-2 1.9282E-2 1.32611E-2 1.49497E-2 2.83207E-2 4.50464E-2 4.822E-2 7.99367E-2 9.11808E-2 7.79974E-2 6.20756E-2 6.63981E-2 5.05665E-2 7.58159E-2 4.59712E-2 2.60019E-2 1.85226E-2 2.85089E-2 3.49992E-2 6.97804E-2 7.91204E-2 6.86795E-2 8.32174E-2 1.45542E-1 1.30937E-1 1.24629E-1 1.64023E-1 1.94234E-1 3.81016E-1 5.13828E-1 -9999 -9999 -9999 -9999 -9999 -9999 -9999 -9999 -9999 -9999 -9999 -9999 -9999 -9999 -9999 -9999 -9999 -9999 -9999 -9999 -9999 -9999 -9999 -9999 -9999 -9999 -9999 -9999 -9999
-9999 -9999 -9999 -9999 -9999 -9999 -9999 -9999 -9999 -9999 -9999 -9999 -9999 -9999 -9999 -9999 -9999 -9999 -9999 -9999 -9999 -9999 -9999 -9999 -9999 -9999 -9999 -9999 -9999 -9999 -9999 -9999 -9999 -9999 -9999 -9999 -9999 -9999 -9999 -9999 -9999 -9999 -9999 -9999 -9999 -9999 -9999 -9999 -9999 -9999 -9999 -9999 -9999 -9999 -9999 -9999 -9999 -9999 -9999 -9999 -9999 -9999 -9999 -9999 -9999 -9999 -9999 -9999 -9999 -9999 -9999 -9999 -9999 -9999 -9999 -9999 -9999 -9999 -9999 -9999 -9999 -9999 -9999 -9999 -9999 -9999 1.27296E-1 1.30354E-1 1.15412E-1 1.05276E-1 1.01774E-1 8.89505E-2 9.29857E-2 9.38736E-2 1.01637E-1 1.34081E-1 2.08388E-1 2.57128E-1 2.44523E-1 1.84708E-1 1.59082E-1 1.30292E-1 9.07239E-2 8.11358E-2 8.90091E-2 1.05005E-1 1.21907E-1 1.12845E-1 1.13899E-1 1.20243E-1 1.23837E-1 1.25526E-1 1.52513E-1 1.84396E-1 1.97676E-1 1.76069E-1 1.6337E-1 1.28602E-1 1.15151E-1 1.11985E-1 1.07325E-1 1.32117E-1 1.49751E-1 1.4553E-1 1.38401E-1 1.22857E-1 1.07066E-1 1.07821E-1 1.08056E-1 1.05704E-1 1.08511E-1 8.80325E-2 7.90139E-2 7.62363E-2 5.58754E-2 5.70673E-2 5.76821E-2 5.53441E-2 4.47411E-2 4.17483E-2 3.89072E-2 2.76801E-2 3.11171E-2 1.64791E-2 1.80586E-2 1.02457E-2 7.40331E-3 5.84249E-3 8.21043E-3 7.1062E-3 7.75074E-3 8.24551E-3 1.06401E-2 1.53614E-2 1.47373E-2 1.88157E-2 1.90591E-2 9.04308E-3 7.57277E-3 1.46008E-2 1.7391E-2 1.262E-2 8.0383E-3 5.97553E-3 6.34216E-3 9.54715E-3 8.584E-3 1.62059E-2 1.74173E-2 2.33687E-2 2.10601E-2 1.89043E-2 2.64615E-2 2.34607E-2 2.48784E-2 2.06783E-2 1.60008E-2 1.73973E-2 1.29935E-2 1.04672E-2 9.25722E-3 8.11659E-3 6.64455E-3 9.10467E-3 1.25294E-2 1.07706E-2 6.67155E-3 5.12877E-3 3.88005E-3 5.68238E-3 4.80151E-3 6.28996E-3 1.02224E-2 1.33872E-2 2.04261E-2 1.70147E-2 2.84072E-2 1.40982E-2 8.35345E-3 1.97645E-2 3.19275E-2 6.13781E-2 1.06768E-1 1.13633E-1 9.60121E-2 8.76145E-2 2.74321E-2 1.81035E-2 1.23156E-2 2.20263E-2 3.47714E-2 3.05797E-2 3.85817E-2 6.90858E-2 4.87067E-2 3.30685E-2 3.05974E-2 2.29594E-2 4.051E-2 3.61665E-2 2.28167E-2 3.82414E-2 9.57957E-2 1.10841E-1 2.0632E-1 2.07771E-1 1.68434E-1 1.19114E-1 1.32599E-1 1.16308E-1 1.12906E-1 1.31783E-1 1.72514E-1 3.8617E-1 -9999 -9999 -9999 -9999 -9999 -9999 -9999 -9999 -9999 -9999 -9999 -9999 -9999 -9999 -9999 -9999 -9999 -9999 -9999 -9999 -9999 -9999 -9999 -9999 -9999 -9999 -9999 -9999 -9999 -9999
-9999 -9999 -9999 -9999 -9999 -9999 -9999 -9999 -9999 -9999 -9999 -9999 -9999 -9999 -9999 -9999 -9999 -9999 -9999 -9999 -9999 -9999 -9999 -9999 -9999 -9999 -9999 -9999 -9999 -9999 -9999 -9999 -9999 -9999 -9999 -9999 -9999 -9999 -9999 -9999 -9999 -9999 -9999 -9999 -9999 -9999 -9999 -9999 -9999 -9999 -9999 -9999 -9999 -9999 -9999 -9999 -9999 -9999 -9999 -9999 -9999 -9999 -9999 -9999 -9999 -9999 -9999 -9999 -9999 -9999 -9999 -9999 -9999 -9999 -9999 -9999 -9999 -9999 -9999 -9999 -9999 -9999 -9999 -9999 -9999 -9999 1.20187E-1 1.14347E-1 1.08276E-1 1.05276E-1 9.08373E-2 8.87808E-2 8.77683E-2 9.08373E-2 1.08561E-1 1.75215E-1 2.46465E-1 2.63181E-1 2.22085E-1 1.94697E-1 1.83763E-1 1.72113E-1 1.29273E-1 1.07998E-1 9.67785E-2 1.04808E-1 1.00419E-1 1.11177E-1 1.14111E-1 1.20687E-1 1.07523E-1 1.15471E-1 1.19823E-1 1.28784E-1 1.17993E-1 1.22942E-1 1.10832E-1 1.02307E-1 9.44985E-2 8.2227E-2 8.20689E-2 9.22819E-2 1.06724E-1 1.38313E-1 1.28785E-1 1.22829E-1 1.24171E-1 1.21704E-1 1.25354E-1 1.21125E-1 9.64998E-2 9.07922E-2 8.26475E-2 8.06558E-2 6.67052E-2 5.47338E-2 5.83211E-2 5.10599E-2 3.81392E-2 4.27515E-2 3.50175E-2 2.28299E-2 2.62994E-2 1.61119E-2 1.43477E-2 1.09829E-2 7.90061E-3 5.87773E-3 9.81799E-3 8.28714E-3 1.07584E-2 1.00109E-2 1.13593E-2 1.62636E-2 2.32182E-2 2.83837E-2 1.93322E-2 1.00239E-2 1.42578E-2 1.39183E-2 1.92202E-2 1.07736E-2 6.35551E-3 5.51559E-3 8.73669E-3 1.58741E-2 1.28725E-2 1.63984E-2 2.09914E-2 1.88705E-2 2.38279E-2 2.16215E-2 2.70325E-2 2.26582E-2 2.18526E-2 1.95994E-2 1.63962E-2 1.40802E-2 1.01482E-2 7.35687E-3 7.82655E-3 9.1295E-3 5.83648E-3 7.25459E-3 8.44656E-3 8.72338E-3 7.14362E-3 4.3086E-3 4.48283E-3 4.90528E-3 7.84079E-3 1.22017E-2 1.66864E-2 1.87394E-2 2.37401E-2 2.98625E-2 4.12552E-2 1.4941E-2 8.39749E-3 1.25223E-2 1.9037E-2 3.79921E-2 7.98272E-2 1.36873E-1 1.20341E-1 1.07824E-1 4.0844E-2 2.46122E-2 1.1996E-2 1.71847E-2 2.40287E-2 2.13368E-2 2.99557E-2 4.76798E-2 4.60438E-2 3.35809E-2 2.12504E-2 1.22154E-2 1.66754E-2 1.93321E-2 2.3894E-2 6.29164E-2 1.36387E-1 2.46111E-1 3.38333E-1 3.53866E-1 3.74312E-1 3.50618E-1 2.77519E-1 1.21858E-1 1.01716E-1 1.729E-1 3.8395E-1 5.14605E-1 -9999 -9999 -9999 -9999 -9999 -9999 -9999 -9999 -9999 -9999 -9999 -9999 -9999 -9999 -9999 -9999 -9999 -9999 -9999 -9999 -9999 -9999 -9999 -9999 -9999 -9999 -9999 -9999 -9999 -9999
-9999 -9999 -9999 -9999 -9999 -9999 -9999 -9999 -9999 -9999 -9999 -9999 -9999 -9999 -9999 -9999 -9999 -9999 -9999 -9999 -9999 -9999 -9999 -9999 -9999 -9999 -9999 -9999 -9999 -9999 -9999 -9999 -9999 -9999 -9999 -9999 -9999 -9999 -9999 -9999 -9999 -9999 -9999 -9999 -9999 -9999 -9999 -9999 -9999 -9999 -9999 -9999 -9999 -9999 -9999 -9999 -9999 -9999 -9999 -9999 -9999 -9999 -9999 -9999 -9999 -9999 -9999 -9999 -9999 -9999 -9999 -9999 -9999 -9999 -9999 -9999 -9999 -9999 -9999 -9999 -9999 -9999 -9999 -9999 -9999 -9999 1.09701E-1 1.15412E-1 1.09088E-1 9.38241E-2 9.15323E-2 8.86113E-2 8.89505E-2 9.08107E-2 1.39094E-1 2.10219E-1 2.53938E-1 2.28304E-1 2.11059E-1 1.93386E-1 1.94697E-1 1.7322E-1 1.56967E-1 1.39764E-1 1.22069E-1 1.0349E-1 1.05254E-1 1.14535E-1 1.17764E-1 1.09961E-1 1.11199E-1 1.159E-1 1.16762E-1 1.12647E-1 1.51194E-1 2.18039E-1 1.83174E-1 1.51613E-1 1.20269E-1 1.00684E-1 8.98524E-2 8.05033E-2 8.69799E-2 9.05059E-2 1.21255E-1 1.35988E-1 1.30718E-1 1.28627E-1 1.23602E-1 1.07183E-1 1.09598E-1 1.02864E-1 7.5598E-2 7.91904E-2 8.7068E-2 7.81379E-2 4.54768E-2 4.62266E-2 2.67018E-2 2.37205E-2 3.36054E-2 2.5571E-2 1.71483E-2 1.41534E-2 9.86119E-3 6.04967E-3 6.40196E-3 7.03214E-3 9.568E-3 1.53849E-2 1.64633E-2 1.14074E-2 1.13665E-2 1.46319E-2 1.82656E-2 3.14063E-2 2.1361E-2 1.34745E-2 2.65048E-2 2.33017E-2 1.59265E-2 9.19638E-3 6.61209E-3 9.11698E-3 1.38487E-2 1.78812E-2 1.95153E-2 1.90757E-2 1.93457E-2 1.70715E-2 2.29583E-2 2.3918E-2 2.6424E-2 2.34734E-2 2.4193E-2 1.49883E-2 1.65292E-2 9.53707E-3 6.9548E-3 6.79718E-3 6.77579E-3 5.15368E-3 4.91349E-3 8.47217E-3 1.16383E-2 6.3611E-3 5.08581E-3 5.96783E-3 7.65525E-3 6.51811E-3 6.65332E-3 1.2365E-2 1.73543E-2 2.39317E-2 2.81926E-2 4.3298E-2 4.07315E-2 2.92833E-2 1.53385E-2 1.70511E-2 2.0548E-2 3.48463E-2 7.82019E-2 1.12583E-1 1.08203E-1 3.88948E-2 3.71256E-2 3.00661E-2 1.54769E-2 1.35329E-2 1.46561E-2 1.64525E-2 2.21784E-2 2.88283E-2 3.03866E-2 2.55381E-2 2.54785E-2 1.46218E-2 1.27615E-2 9.70142E-3 3.67495E-2 1.14518E-1 1.83605E-1 1.86432E-1 2.12554E-1 3.24509E-1 3.32293E-1 4.35842E-1 4.35183E-1 1.92196E-1 9.93048E-2 2.60676E-1 4.96981E-1 -9999 -9999 -9999 -9999 -9999 -9999 -9999 -9999 -9999 -9999 -9999 -9999 -9999 -9999 -9999 -9999 -9999 -9999 -9999 -9999 -9999 -9999 -9999 -9999 -9999 -9999 -9999 -9999 -9999 -9999 -9999
-9999 -9999 -9999 -9999 -9999 -9999 -9999 -9999 -9999 -9999 -9999 -9999 -9999 -9999 -9999 -9999 -9999 -9999 -9999 -9999 -9999 -9999 -9999 -9999 -9999 -9999 -9999 -9999 -9999 -9999 -9999 -9999 -9999 -9999 -9999 -9999 -9999 -9999 -9999 -9999 -9999 -9999 -9999 -9999 -9999 -9999 -9999 -9999 -9999 -9999 -9999 -9999 -9999 -9999 -9999 -9999 -9999 -9999 -9999 -9999 -9999 -9999 -9999 -9999 -9999 -9999 -9999 -9999 -9999 -9999 -9999 -9999 -9999 -9999 -9999 -9999 -9999 -9999 -9999 -9999 -9999 -9999 -9999 -9999 -9999 1.09701E-1 1.10523E-1 1.11765E-1 1.10317E-1 9.45395E-2 9.04916E-2 8.77683E-2 8.13708E-2 1.07148E-1 1.53561E-1 2.09871E-1 2.17055E-1 2.14572E-1 1.99434E-1 1.86929E-1 1.70831E-1 1.73521E-1 1.61458E-1 1.53667E-1 1.28628E-1 1.23093E-1 1.15972E-1 1.21518E-1 1.09087E-1 1.16486E-1 1.17569E-1 1.22277E-1 1.11811E-1 1.29886E-1 2.20324E-1 2.83535E-1 2.97725E-1 2.409E-1 1.96951E-1 1.5447E-1 1.31225E-1 9.62189E-2 7.47703E-2 8.16085E-2 1.02667E-1 1.1489E-1 1.25565E-1 1.10111E-1 1.08309E-1 1.04342E-1 9.86542E-2 9.57861E-2 8.39266E-2 7.93167E-2 7.47434E-2 7.79454E-2 5.32493E-2 5.2186E-2 3.09915E-2 2.17347E-2 2.37526E-2 2.00859E-2 1.4129E-2 1.40022E-2 1.21958E-2 7.79257E-3 1.16604E-2 1.25934E-2 9.75608E-3 1.73815E-2 2.34048E-2 2.73188E-2 2.29754E-2 2.38947E-2 3.13794E-2 3.68683E-2 2.31986E-2 1.74328E-2 2.13518E-2 1.03831E-2 7.79197E-3 8.53709E-3 9.0486E-3 1.3807E-2 1.45293E-2 2.13884E-2 1.90771E-2 2.13481E-2 2.15204E-2 2.0997E-2 1.99905E-2 1.94767E-2 2.27179E-2 2.74309E-2 2.27397E-2 1.3811E-2 1.47936E-2 6.80797E-3 5.47187E-3 5.57734E-3 5.58903E-3 4.38424E-3 5.40372E-3 8.47217E-3 8.21036E-3 5.74746E-3 6.23316E-3 4.61225E-3 7.35583E-3 6.25241E-3 3.64637E-3 5.51424E-3 7.71123E-3 9.97448E-3 2.21786E-2 4.4792E-2 6.77983E-2 7.63337E-2 4.73988E-2 3.12218E-2 4.05018E-2 4.83756E-2 1.08628E-1 1.32288E-1 5.25332E-2 4.54916E-2 3.86989E-2 3.40174E-2 3.22745E-2 2.197E-2 1.56228E-2 1.22721E-2 1.30238E-2 1.75783E-2 1.6491E-2 2.14214E-2 4.15684E-2 4.63275E-2 2.6179E-2 1.31012E-2 2.43274E-2 7.10997E-2 8.23162E-2 8.44322E-2 1.51196E-1 1.67543E-1 1.87309E-1 3.97263E-1 4.94397E-1 2.32851E-1 1.55933E-1 2.2728E-1 4.78091E-1 -9999 -9999 -9999 -9999 -9999 -9999 -9999 -9999 -9999 -9999 -9999 -9999 -9999 -9999 -9999 -9999 -9999 -9999 -9999 -9999 -9999 -9999 -9999 -9999 -9999 -9999 -9999 -9999 -9999 -9999 -9999
-9999 -9999 -9999 -9999 -9999 -9999 -9999 -9999 -9999 -9999 -9999 -9999 -9999 -9999 -9999 -9999 -9999 -9999 -9999 -9999 -9999 -9999 -9999 -9999 -9999 -9999 -9999 -9999 -9999 -9999 -9999 -9999 -9999 -9999 -9999 -9999 -9999 -9999 -9999 -9999 -9999 -9999 -9999 -9999 -9999 -9999 -9999 -9999 -9999 -9999 -9999 -9999 -9999 -9999 -9999 -9999 -9999 -9999 -9999 -9999 -9999 -9999 -9999 -9999 -9999 -9999 -9999 -9999 -9999 -9999 -9999 -9999 -9999 -9999 -9999 -9999 -9999 -9999 -9999 -9999 -9999 -9999 -9999 -9999 -9999 1.09906E-1 1.10935E-1 1.12391E-1 9.87489E-2 9.47192E-2 8.94616E-2 7.78382E-2 8.75748E-2 1.14858E-1 1.51933E-1 1.70542E-1 2.0587E-1 2.03142E-1 1.90226E-1 1.58997E-1 1.61536E-1 1.55585E-1 1.47426E-1 1.28798E-1 1.28563E-1 1.32435E-1 1.31235E-1 1.1578E-1 1.16858E-1 1.24025E-1 1.24481E-1 1.13008E-1 1.15554E-1 1.46676E-1 2.18071E-1 2.5988E-1 2.96465E-1 2.9128E-1 2.55103E-1 2.10931E-1 1.54511E-1 1.21032E-1 8.23535E-2 8.02053E-2 9.03813E-2 1.02282E-1 9.78341E-2 9.85619E-2 8.96884E-2 9.17495E-2 9.09368E-2 8.83129E-2 9.11374E-2 8.1445E-2 7.07823E-2 4.72322E-2 4.31847E-2 4.87527E-2 4.00205E-2 3.33737E-2 2.47911E-2 1.45781E-2 1.37133E-2 2.10021E-2 1.52926E-2 1.34929E-2 2.07982E-2 1.66138E-2 2.29872E-2 1.98978E-2 2.28091E-2 3.93385E-2 2.52365E-2 2.16785E-2 2.30383E-2 2.85651E-2 2.11414E-2 1.33096E-2 1.59141E-2 2.03463E-2 2.03115E-2 2.20454E-2 1.99495E-2 2.38261E-2 2.12207E-2 1.98947E-2 2.29713E-2 1.9483E-2 2.62283E-2 3.08966E-2 2.33468E-2 2.80356E-2 2.00551E-2 1.79252E-2 1.42246E-2 1.11322E-2 1.17702E-2 7.96912E-3 4.62756E-3 3.59116E-3 4.96416E-3 5.23827E-3 7.99683E-3 8.39028E-3 5.12026E-3 6.0208E-3 6.84708E-3 5.91612E-3 5.22959E-3 5.35212E-3 3.40597E-3 4.84926E-3 5.30222E-3 8.27357E-3 1.47164E-2 2.67855E-2 4.33377E-2 6.26574E-2 1.01661E-1 6.75286E-2 5.15579E-2 8.66621E-2 1.37182E-1 1.20565E-1 4.42713E-2 4.14268E-2 3.90121E-2 3.73225E-2 3.50602E-2 2.23636E-2 1.51299E-2 1.03796E-2 9.74004E-3 1.69381E-2 2.39728E-2 4.15466E-2 7.26834E-2 5.3379E-2 3.78617E-2 2.06235E-2 1.61063E-2 4.51579E-2 5.12695E-2 7.9004E-2 9.11928E-2 7.7543E-2 1.49922E-1 3.63252E-1 5.57576E-1 4.47846E-1 4.16783E-1 3.6311E-1 5.35611E-1 -9999 -9999 -9999 -9999 -9999 -9999 -9999 -9999 -9999 -9999 -9999 -9999 -9999 -9999 -9999 -9999 -9999 -9999 -9999 -9999 -9999 -9999 -9999 -9999 -9999 -9999 -9999 -9999 -9999 -9999 -9999
-9999 -9999 -9999 -9999 -9999 -9999 -9999 -9999 -9999 -9999 -9999 -9999 -9999 -9999 -9999 -9999 -9999 -9999 -9999 -9999 -9999 -9999 -9999 -9999 -9999 -9999 -9999 -9999 -9999 -9999 -9999 -9999 -9999 -9999 -9999 -9999 -9999 -9999 -9999 -9999 -9999 -9999 -9999 -9999 -9999 -9999 -9999 -9999 -9999 -9999 -9999 -9999 -9999 -9999 -9999 -9999 -9999 -9999 -9999 -9999 -9999 -9999 -9999 -9999 -9999 -9999 -9999 -9999 -9999 -9999 -9999 -9999 -9999 -9999 -9999 -9999 -9999 -9999 -9999 -9999 -9999 -9999 -9999 -9999 1.10317E-1 1.11142E-1 1.11557E-1 9.94978E-2 9.7635E-2 9.34682E-2 8.92909E-2 7.92035E-2 9.26056E-2 1.13375E-1 1.27273E-1 1.73829E-1 2.12109E-1 2.04844E-1 1.58997E-1 1.44364E-1 1.43589E-1 1.38689E-1 1.22578E-1 1.24851E-1 1.27393E-1 1.29742E-1 1.19921E-1 1.20809E-1 1.27949E-1 1.29833E-1 1.1337E-1 1.17497E-1 1.27703E-1 1.81075E-1 1.87362E-1 2.39464E-1 2.76332E-1 2.98362E-1 2.84083E-1 2.23229E-1 1.84161E-1 1.4152E-1 9.63647E-2 8.31937E-2 9.42955E-2 8.75544E-2 8.895E-2 8.91341E-2 8.8118E-2 7.81157E-2 8.3593E-2 6.63134E-2 6.75894E-2 6.78201E-2 6.87304E-2 6.34592E-2 4.58445E-2 3.39498E-2 3.33084E-2 2.31229E-2 2.23771E-2 1.70915E-2 2.06705E-2 3.09675E-2 2.12295E-2 2.91592E-2 3.32526E-2 2.61905E-2 4.04151E-2 2.37244E-2 2.43593E-2 3.30818E-2 2.08072E-2 2.36478E-2 1.96479E-2 2.50085E-2 2.47119E-2 2.02042E-2 1.36301E-2 2.18058E-2 1.30009E-2 1.79625E-2 1.79686E-2 2.61126E-2 1.73441E-2 2.04047E-2 3.52331E-2 2.35272E-2 3.7782E-2 2.95014E-2 2.61699E-2 2.83609E-2 2.01547E-2 1.35124E-2 1.34291E-2 1.30662E-2 5.91528E-3 3.58154E-3 3.24965E-3 4.28658E-3 5.81791E-3 7.62033E-3 5.72464E-3 5.5397E-3 5.84713E-3 4.55039E-3 4.01744E-3 4.99578E-3 8.34783E-3 1.26642E-2 7.77078E-3 8.32564E-3 1.00046E-2 8.43506E-3 1.48293E-2 2.32011E-2 3.81478E-2 6.75286E-2 9.82768E-2 1.07128E-1 9.00908E-2 1.04211E-1 1.21458E-1 9.63752E-2 8.12893E-2 3.64933E-2 3.20928E-2 2.09516E-2 2.32019E-2 1.85002E-2 1.8914E-2 1.49735E-2 1.23368E-2 2.01517E-2 4.29857E-2 7.2449E-2 1.09042E-1 1.17629E-1 1.15255E-1 6.26272E-2 2.60468E-2 2.66985E-2 2.99447E-2 3.6649E-2 2.84437E-2 3.84126E-2 1.1487E-1 3.08874E-1 5.33174E-1 5.60339E-1 5.66562E-1 -9999 -9999 -9999 -9999 -9999 -9999 -9999 -9999 -9999 -9999 -9999 -9999 -9999 -9999 -9999 -9999 -9999 -9999 -9999 -9999 -9999 -9999 -9999 -9999 -9999 -9999 -9999 -9999 -9999 -9999 -9999 -9999 -9999
-9999 -9999 -9999 -9999 -9999 -9999 -9999 -9999 -9999 -9999 -9999 -9999 -9999 -9999 -9999 -9999 -9999 -9999 -9999 -9999 -9999 -9999 -9999 -9999 -9999 -9999 -9999 -9999 -9999 -9999 -9999 -9999 -9999 -9999 -9999 -9999 -9999 -9999 -9999 -9999 -9999 -9999 -9999 -9999 -9999 -9999 -9999 -9999 -9999 -9999 -9999 -9999 -9999 -9999 -9999 -9999 -9999 -9999 -9999 -9999 -9999 -9999 -9999 -9999 -9999 -9999 -9999 -9999 -9999 -9999 -9999 -9999 -9999 -9999 -9999 -9999 -9999 -9999 -9999 -9999 -9999 -9999 -9999 1.11557E-1 1.11557E-1 1.11557E-1 9.98742E-2 9.87489E-2 9.63496E-2 9.25837E-2 8.02805E-2 8.55852E-2 8.96062E-2 9.46356E-2 1.36704E-1 2.12459E-1 2.59413E-1 1.96338E-1 1.53122E-1 1.39261E-1 1.30391E-1 1.10855E-1 1.13781E-1 1.17208E-1 1.26232E-1 1.13381E-1 1.15935E-1 1.17665E-1 1.23962E-1 1.09167E-1 1.1316E-1 1.1657E-1 1.41689E-1 1.52954E-1 1.8491E-1 2.14117E-1 2.74138E-1 3.15682E-1 2.67999E-1 2.48529E-1 2.02826E-1 1.61153E-1 1.17215E-1 7.65835E-2 8.98169E-2 9.41659E-2 9.63636E-2 9.34529E-2 7.91666E-2 7.02603E-2 6.54222E-2 7.44685E-2 7.56194E-2 7.30103E-2 6.45584E-2 6.3625E-2 5.07617E-2 3.43895E-2 2.50662E-2 2.14935E-2 1.60666E-2 2.10817E-2 3.27341E-2 4.24693E-2 3.04937E-2 3.70847E-2 4.2073E-2 2.80781E-2 4.52639E-2 2.55411E-2 2.21735E-2 2.87058E-2 2.85022E-2 3.38401E-2 3.16601E-2 2.85699E-2 1.84531E-2 2.02732E-2 2.56639E-2 1.64282E-2 9.50442E-3 1.13198E-2 2.1351E-2 1.83773E-2 1.14368E-2 1.81588E-2 2.87169E-2 1.93084E-2 3.05141E-2 2.3921E-2 1.5571E-2 2.05426E-2 1.68002E-2 1.24432E-2 1.33668E-2 1.00946E-2 6.08831E-3 4.41489E-3 3.43497E-3 4.26316E-3 5.3525E-3 4.61155E-3 3.61949E-3 3.43286E-3 5.21092E-3 6.14504E-3 4.69428E-3 8.21344E-3 9.59118E-3 1.20555E-2 1.79813E-2 1.19888E-2 1.67788E-2 1.85611E-2 2.28554E-2 2.20918E-2 3.12914E-2 7.61284E-2 1.21334E-1 1.11207E-1 9.52095E-2 9.80623E-2 1.04388E-1 8.73446E-2 8.01348E-2 6.65986E-2 5.03372E-2 5.03372E-2 5.99722E-2 4.56685E-2 5.03907E-2 1.83114E-2 1.67506E-2 2.03975E-2 3.35826E-2 5.11112E-2 1.04148E-1 1.31247E-1 1.94531E-1 1.37757E-1 5.9481E-2 2.72681E-2 1.56619E-2 2.18028E-2 4.124E-2 6.60123E-2 1.4777E-1 2.04919E-1 4.14612E-1 -9999 -9999 -9999 -9999 -9999 -9999 -9999 -9999 -9999 -9999 -9999 -9999 -9999 -9999 -9999 -9999 -9999 -9999 -9999 -9999 -9999 -9999 -9999 -9999 -9999 -9999 -9999 -9999 -9999 -9999 -9999 -9999 -9999 -9999 -9999
-9999 -9999 -9999 -9999 -9999 -9999 -9999 -9999 -9999 -9999 -9999 -9999 -9999 -9999 -9999 -9999 -9999 -9999 -9999 -9999 -9999 -9999 -9999 -9999 -9999 -9999 -9999 -9999 -9999 -9999 -9999 -9999 -9999 -9999 -9999 -9999 -9999 -9999 -9999 -9999 -9999 -9999 -9999 -9999 -9999 -9999 -9999 -9999 -9999 -9999 -9999 -9999 -9999 -9999 -9999 -9999 -9999 -9999 -9999 -9999 -9999 -9999 -9999 -9999 -9999 -9999 -9999 -9999 -9999 -9999 -9999 -9999 -9999 -9999 -9999 -9999 -9999 -9999 -9999 -9999 -9999 -9999 1.16427E-1 1.15782E-1 1.13231E-1 1.12601E-1 9.96858E-2 9.7635E-2 9.40025E-2 8.13708E-2 8.21578E-2 9.24296E-2 8.37027E-2 9.96507E-2 1.52586E-1 2.59816E-1 2.83131E-1 2.08175E-1 1.54486E-1 1.31106E-1 1.0739E-1 1.09826E-1 1.13993E-1 1.17425E-1 1.05957E-1 1.08364E-1 1.15506E-1 1.17665E-1 1.03728E-1 1.07949E-1 1.08759E-1 1.22979E-1 1.625E-1 1.66162E-1 1.69678E-1 2.14698E-1 2.73824E-1 2.84341E-1 2.89452E-1 2.67384E-1 2.19255E-1 1.75858E-1 1.1704E-1 8.51923E-2 9.36597E-2 1.00251E-1 1.01774E-1 9.6745E-2 6.23198E-2 6.98843E-2 5.93552E-2 6.0735E-2 7.13728E-2 6.69197E-2 5.59636E-2 3.69414E-2 2.70343E-2 3.31603E-2 4.44072E-2 2.90965E-2 2.01E-2 2.34227E-2 4.34767E-2 5.39012E-2 5.93482E-2 3.05734E-2 4.52938E-2 3.02801E-2 3.2638E-2 3.74588E-2 3.7522E-2 3.5244E-2 3.45496E-2 2.84245E-2 2.30305E-2 1.86788E-2 1.50121E-2 1.07092E-2 1.87046E-2 1.35851E-2 8.65297E-3 6.96526E-3 1.5571E-2 7.63749E-3 6.41203E-3 9.83657E-3 1.97579E-2 1.8442E-2 2.18254E-2 1.65595E-2 1.25478E-2 1.17959E-2 1.25057E-2 1.16995E-2 1.2256E-2 7.99181E-3 4.32517E-3 6.49562E-3 6.71458E-3 5.78319E-3 3.80922E-3 4.98606E-3 3.48591E-3 2.69932E-3 3.95052E-3 5.15368E-3 6.8177E-3 1.0668E-2 1.38987E-2 1.39492E-2 1.88637E-2 2.54243E-2 1.6829E-2 2.98337E-2 4.35966E-2 3.2752E-2 2.32023E-2 4.24933E-2 1.05122E-1 1.36888E-1 1.05075E-1 7.02027E-2 8.72073E-2 7.94048E-2 8.47326E-2 7.67985E-2 8.52392E-2 8.60999E-2 8.02269E-2 7.35703E-2 5.06142E-2 5.51694E-2 2.87918E-2 2.09461E-2 3.22144E-2 5.23082E-2 5.15202E-2 1.02074E-1 2.0452E-1 2.39331E-1 1.42094E-1 5.44714E-2 3.14864E-2 3.58021E-2 7.88755E-2 2.05801E-1 2.22153E-1 2.26655E-1 4.72358E-1 -9999 -9999 -9999 -9999 -9999 -9999 -9999 -9999 -9999 -9999 -9999 -9999 -9999 -9999 -9999 -9999 -9999 -9999 -9999 -9999 -9999 -9999 -9999 -9999 -9999 -9999 -9999 -9999 -9999 -9999 -9999 -9999 -9999 -9999 -9999
-9999 -9999 -9999 -9999 -9999 -9999 -9999 -9999 -9999 -9999 -9999 -9999 -9999 -9999 -9999 -9999 -9999 -9999 -9999 -9999 -9999 -9999 -9999 -9999 -9999 -9999 -9999 -9999 -9999 -9999 -9999 -9999 -9999 -9999 -9999 -9999 -9999 -9999 -9999 -9999 -9999 -9999 -9999 -9999 -9999 -9999 -9999 -9999 -9999 -9999 -9999 -9999 -9999 -9999 -9999 -9999 -9999 -9999 -9999 -9999 -9999 -9999 -9999 -9999 -9999 -9999 -9999 -9999 -9999 -9999 -9999 -9999 -9999 -9999 -9999 -9999 -9999 -9999 -9999 -9999 -9999 -9999 1.22603E-1 1.19481E-1 1.15139E-1 1.01392E-1 9.93101E-2 9.61672E-2 8.19999E-2 8.05906E-2 8.29518E-2 8.84161E-2 8.29022E-2 1.01931E-1 1.70542E-1 2.63045E-1 2.94325E-1 1.98238E-1 1.43517E-1 1.07793E-1 1.01838E-1 1.05738E-1 1.09974E-1 9.95271E-2 1.05957E-1 1.08364E-1 1.11026E-1 1.03533E-1 1.04314E-1 1.03728E-1 1.05495E-1 1.1727E-1 1.85138E-1 2.12974E-1 2.1306E-1 2.35574E-1 2.35989E-1 2.74317E-1 3.06927E-1 2.81154E-1 2.3398E-1 1.71372E-1 1.26934E-1 8.93671E-2 9.13101E-2 1.07872E-1 9.63304E-2 9.49099E-2 7.91889E-2 7.47221E-2 6.81321E-2 6.22367E-2 8.21674E-2 6.99449E-2 5.28247E-2 4.71308E-2 3.86735E-2 4.74141E-2 5.45642E-2 3.25818E-2 3.4765E-2 3.2726E-2 4.83504E-2 6.10423E-2 4.61557E-2 3.5854E-2 3.32501E-2 3.51311E-2 3.78835E-2 3.07409E-2 3.16648E-2 2.62018E-2 1.80148E-2 2.49307E-2 1.51444E-2 1.8148E-2 9.02173E-3 9.21112E-3 1.40637E-2 1.30007E-2 1.09307E-2 5.78039E-3 7.94519E-3 6.12191E-3 6.47302E-3 8.18722E-3 1.21161E-2 1.42686E-2 1.81588E-2 1.85411E-2 1.58302E-2 1.04232E-2 8.13469E-3 9.24629E-3 7.3573E-3 7.65152E-3 5.24965E-3 4.0731E-3 5.60986E-3 4.57584E-3 3.78999E-3 4.70834E-3 3.73928E-3 3.91435E-3 5.7664E-3 4.27565E-3 6.60915E-3 8.47217E-3 1.19097E-2 1.72404E-2 2.42883E-2 4.49265E-2 3.49907E-2 3.1957E-2 5.98563E-2 5.4142E-2 3.89816E-2 4.43504E-2 5.25807E-2 9.24998E-2 1.52849E-1 1.1711E-1 9.33617E-2 8.61954E-2 8.07294E-2 7.9416E-2 1.05154E-1 9.12053E-2 1.01559E-1 7.14668E-2 5.13267E-2 5.28147E-2 3.3537E-2 2.02196E-2 1.81897E-2 2.75878E-2 2.96719E-2 7.43467E-2 1.62497E-1 2.56553E-1 1.54163E-1 7.74761E-2 8.5897E-2 7.80052E-2 1.2E-1 2.21609E-1 4.3383E-1 5.04374E-1 -9999 -9999 -9999 -9999 -9999 -9999 -9999 -9999 -9999 -9999 -9999 -9999 -9999 -9999 -9999 -9999 -9999 -9999 -9999 -9999 -9999 -9999 -9999 -9999 -9999 -9999 -9999 -9999 -9999 -9999 -9999 -9999 -9999 -9999 -9999 -9999
-9999 -9999 -9999 -9999 -9999 -9999 -9999 -9999 -9999 -9999 -9999 -9999 -9999 -9999 -9999 -9999 -9999 -9999 -9999 -9999 -9999 -9999 -9999 -9999 -9999 -9999 -9999 -9999 -9999 -9999 -9999 -9999 -9999 -9999 -9999 -9999 -9999 -9999 -9999 -9999 -9999 -9999 -9999 -9999 -9999 -9999 -9999 -9999 -9999 -9999 -9999 -9999 -9999 -9999 -9999 -9999 -9999 -9999 -9999 -9999 -9999 -9999 -9999 -9999 -9999 -9999 -9999 -9999 -9999 -9999 -9999 -9999 -9999 -9999 -9999 -9999 -9999 -9999 -9999 -9999 -9999 1.27018E-1 1.29361E-1 1.20366E-1 1.03513E-1 1.02351E-1 9.96858E-2 8.47232E-2 7.79469E-2 8.19999E-2 8.45607E-2 7.80508E-2 8.21087E-2 1.09516E-1 1.70831E-1 2.87836E-1 2.83865E-1 1.83581E-1 1.16128E-1 1.00693E-1 9.6908E-2 1.01976E-1 9.32691E-2 1.00092E-1 1.02381E-1 1.0452E-1 9.74183E-2 9.9653E-2 1.00219E-1 9.92774E-2 9.36567E-2 1.18579E-1 1.68499E-1 2.02585E-1 1.72675E-1 1.91482E-1 2.20033E-1 2.46347E-1 2.71995E-1 2.34388E-1 2.08765E-1 1.75327E-1 1.35067E-1 9.77689E-2 9.13101E-2 9.62852E-2 1.0708E-1 9.88834E-2 1.01339E-1 8.58102E-2 9.19338E-2 7.22575E-2 7.72795E-2 7.83701E-2 5.79213E-2 6.2568E-2 4.94184E-2 6.4808E-2 6.18443E-2 5.73366E-2 3.34155E-2 4.64988E-2 4.93522E-2 4.66426E-2 4.94808E-2 4.41167E-2 4.29601E-2 3.88637E-2 3.73771E-2 2.64255E-2 2.25898E-2 2.98465E-2 1.45538E-2 1.54468E-2 1.17969E-2 1.27112E-2 5.58448E-3 4.88548E-3 6.78375E-3 1.00012E-2 5.53295E-3 3.53578E-3 4.85363E-3 6.8611E-3 9.86238E-3 7.00376E-3 1.18643E-2 2.25032E-2 2.39189E-2 1.96372E-2 1.29246E-2 9.06085E-3 1.09137E-2 1.21525E-2 8.48548E-3 7.01711E-3 5.7781E-3 3.97847E-3 4.41928E-3 4.24524E-3 4.27944E-3 4.38884E-3 3.98137E-3 4.58988E-3 5.89506E-3 3.54668E-3 3.32404E-3 4.21774E-3 5.53567E-3 7.11072E-3 1.38714E-2 2.68245E-2 4.35453E-2 6.34748E-2 7.34302E-2 8.97884E-2 5.81203E-2 8.3204E-2 8.88313E-2 6.50373E-2 8.75597E-2 1.04763E-1 1.10332E-1 8.12913E-2 1.05124E-1 1.07396E-1 1.06677E-1 8.51527E-2 7.3846E-2 8.25653E-2 7.35703E-2 8.42658E-2 3.39983E-2 2.03249E-2 1.10109E-2 1.5056E-2 2.44533E-2 8.95832E-2 2.20208E-1 4.1813E-1 2.78545E-1 8.23335E-2 1.57041E-1 2.2531E-1 3.62451E-1 4.34938E-1 -9999 -9999 -9999 -9999 -9999 -9999 -9999 -9999 -9999 -9999 -9999 -9999 -9999 -9999 -9999 -9999 -9999 -9999 -9999 -9999 -9999 -9999 -9999 -9999 -9999 -9999 -9999 -9999 -9999 -9999 -9999 -9999 -9999 -9999 -9999 -9999 -9999 -9999
-9999 -9999 -9999 -9999 -9999 -9999 -9999 -9999 -9999 -9999 -9999 -9999 -9999 -9999 -9999 -9999 -9999 -9999 -9999 -9999 -9999 -9999 -9999 -9999 -9999 -9999 -9999 -9999 -9999 -9999 -9999 -9999 -9999 -9999 -9999 -9999 -9999 -9999 -9999 -9999 -9999 -9999 -9999 -9999 -9999 -9999 -9999 -9999 -9999 -9999 -9999 -9999 -9999 -9999 -9999 -9999 -9999 -9999 -9999 -9999 -9999 -9999 -9999 -9999 -9999 -9999 -9999 -9999 -9999 -9999 -9999 -9999 -9999 -9999 -9999 -9999 -9999 -9999 -9999 -9999 -9999 1.15567E-1 1.18164E-1 1.04098E-1 1.02737E-1 1.01775E-1 9.94978E-2 8.05474E-2 7.76461E-2 8.40751E-2 8.31771E-2 8.71421E-2 9.12772E-2 1.2382E-1 2.02455E-1 2.96507E-1 2.57172E-1 1.49884E-1 1.07535E-1 9.43694E-2 9.67247E-2 8.96116E-2 9.45177E-2 9.76125E-2 9.96629E-2 9.25041E-2 9.41003E-2 9.59029E-2 1.0003E-1 8.75641E-2 9.13202E-2 1.15058E-1 1.62706E-1 1.45638E-1 1.32697E-1 1.42721E-1 1.69914E-1 2.02762E-1 2.0701E-1 2.15393E-1 2.11899E-1 1.78712E-1 1.39306E-1 1.01722E-1 8.17098E-2 9.30656E-2 9.90086E-2 9.83858E-2 1.05336E-1 9.08445E-2 7.70795E-2 7.28756E-2 7.89654E-2 8.92221E-2 7.18786E-2 6.90518E-2 5.816E-2 6.14304E-2 6.99261E-2 5.99351E-2 4.12564E-2 5.39452E-2 6.58793E-2 4.47316E-2 4.69876E-2 3.82165E-2 3.04613E-2 3.13929E-2 3.51539E-2 3.0241E-2 1.8725E-2 2.0925E-2 1.2047E-2 9.18953E-3 6.2251E-3 5.53295E-3 3.15862E-3 2.2029E-3 3.74974E-3 4.95399E-3 3.97466E-3 3.59897E-3 7.36545E-3 1.19427E-2 1.73526E-2 1.16944E-2 1.34729E-2 2.16358E-2 2.36885E-2 1.50282E-2 1.19426E-2 8.7041E-3 7.25448E-3 9.28655E-3 4.97672E-3 4.68129E-3 5.6402E-3 4.3333E-3 4.27707E-3 5.73791E-3 4.79916E-3 4.4845E-3 3.58586E-3 4.15323E-3 5.79658E-3 5.48452E-3 5.73035E-3 7.01569E-3 6.07011E-3 7.69641E-3 8.31006E-3 1.01203E-2 1.92959E-2 3.32219E-2 5.52438E-2 8.48057E-2 1.1515E-1 1.16897E-1 1.40161E-1 1.35745E-1 1.0607E-1 8.87895E-2 1.15547E-1 9.58461E-2 9.29906E-2 8.48416E-2 7.65643E-2 8.02241E-2 9.98349E-2 1.3187E-1 1.43998E-1 1.06081E-1 2.02034E-2 1.49037E-2 1.71345E-2 1.85099E-2 2.46792E-2 1.01071E-1 2.84873E-1 4.16091E-1 3.04367E-1 8.83724E-2 1.432E-1 3.94638E-1 2.3876E-1 -9999 -9999 -9999 -9999 -9999 -9999 -9999 -9999 -9999 -9999 -9999 -9999 -9999 -9999 -9999 -9999 -9999 -9999 -9999 -9999 -9999 -9999 -9999 -9999 -9999 -9999 -9999 -9999 -9999 -9999 -9999 -9999 -9999 -9999 -9999 -9999 -9999 -9999 -9999
-9999 -9999 -9999 -9999 -9999 -9999 -9999 -9999 -9999 -9999 -9999 -9999 -9999 -9999 -9999 -9999 -9999 -9999 -9999 -9999 -9999 -9999 -9999 -9999 -9999 -9999 -9999 -9999 -9999 -9999 -9999 -9999 -9999 -9999 -9999 -9999 -9999 -9999 -9999 -9999 -9999 -9999 -9999 -9999 -9999 -9999 -9999 -9999 -9999 -9999 -9999 -9999 -9999 -9999 -9999 -9999 -9999 -9999 -9999 -9999 -9999 -9999 -9999 -9999 -9999 -9999 -9999 -9999 -9999 -9999 -9999 -9999 -9999 -9999 -9999 -9999 -9999 -9999 -9999 -9999 1.10935E-1 1.12601E-1 1.14288E-1 1.02351E-1 1.00821E-1 9.94978E-2 8.70272E-2 8.00828E-2 7.77964E-2 7.563E-2 9.29821E-2 1.07231E-1 1.16017E-1 1.39443E-1 2.23165E-1 2.75302E-1 2.00333E-1 1.35707E-1 1.00451E-1 8.99363E-2 8.15326E-2 8.68661E-2 9.18116E-2 9.89129E-2 8.84877E-2 8.985E-2 9.51782E-2 9.57213E-2 8.39035E-2 8.43882E-2 9.37852E-2 1.18081E-1 1.41514E-1 1.08507E-1 1.14648E-1 1.21251E-1 1.30065E-1 1.32611E-1 1.88927E-1 2.21567E-1 2.29655E-1 1.99932E-1 1.27143E-1 9.49859E-2 8.28178E-2 8.34839E-2 9.76461E-2 1.05766E-1 1.05501E-1 7.96028E-2 9.74064E-2 7.9462E-2 9.42435E-2 8.58184E-2 7.66591E-2 5.59428E-2 6.33567E-2 6.93156E-2 7.55568E-2 4.67845E-2 6.54203E-2 6.18689E-2 5.28382E-2 5.44265E-2 3.83064E-2 3.41559E-2 2.74427E-2 1.88395E-2 1.80083E-2 1.52531E-2 1.17652E-2 8.73523E-3 8.87479E-3 5.8074E-3 4.18119E-3 2.86082E-3 2.74058E-3 3.11015E-3 4.65227E-3 3.4698E-3 4.04783E-3 5.31011E-3 7.45248E-3 1.04552E-2 1.63535E-2 2.29149E-2 2.12758E-2 2.55634E-2 2.28664E-2 1.18608E-2 7.40996E-3 6.1691E-3 5.52579E-3 9.30586E-3 5.0975E-3 4.44398E-3 5.74395E-3 4.44781E-3 4.59442E-3 5.26494E-3 5.38629E-3 5.49411E-3 3.52022E-3 3.65E-3 4.5789E-3 8.32092E-3 6.60915E-3 8.61611E-3 1.10713E-2 1.5583E-2 1.91454E-2 2.08214E-2 2.32763E-2 2.42403E-2 3.86976E-2 5.96524E-2 7.55868E-2 7.46703E-2 7.17319E-2 1.12528E-1 1.28919E-1 8.66378E-2 9.74329E-2 1.0715E-1 8.7946E-2 8.06652E-2 1.03621E-1 1.13541E-1 1.27763E-1 1.74657E-1 1.00524E-1 8.74289E-2 6.72717E-2 1.17329E-1 1.0991E-1 5.77603E-2 3.6581E-2 7.43467E-2 3.59766E-1 4.38379E-1 1.91017E-1 1.11476E-1 1.5736E-1 4.37468E-1 -9999 -9999 -9999 -9999 -9999 -9999 -9999 -9999 -9999 -9999 -9999 -9999 -9999 -9999 -9999 -9999 -9999 -9999 -9999 -9999 -9999 -9999 -9999 -9999 -9999 -9999 -9999 -9999 -9999 -9999 -9999 -9999 -9999 -9999 -9999 -9999 -9999 -9999 -9999 -9999
-9999 -9999 -9999 -9999 -9999 -9999 -9999 -9999 -9999 -9999 -9999 -9999 -9999 -9999 -9999 -9999 -9999 -9999 -9999 -9999 -9999 -9999 -9999 -9999 -9999 -9999 -9999 -9999 -9999 -9999 -9999 -9999 -9999 -9999 -9999 -9999 -9999 -9999 -9999 -9999 -9999 -9999 -9999 -9999 -9999 -9999 -9999 -9999 -9999 -9999 -9999 -9999 -9999 -9999 -9999 -9999 -9999 -9999 -9999 -9999 -9999 -9999 -9999 -9999 -9999 -9999 -9999 -9999 -9999 -9999 -9999 -9999 -9999 -9999 -9999 -9999 -9999 -9999 -9999 -9999 1.12601E-1 1.14713E-1 1.03903E-1 1.03708E-1 1.01011E-1 8.3067E-2 8.21139E-2 8.00828E-2 7.80978E-2 7.48601E-2 1.0049E-1 1.37379E-1 1.5476E-1 1.98331E-1 2.46897E-1 2.50313E-1 1.73432E-1 1.25182E-1 9.55808E-2 7.66062E-2 7.99334E-2 8.8713E-2 9.32198E-2 8.41435E-2 8.96787E-2 9.12311E-2 9.21039E-2 8.10045E-2 8.08485E-2 8.10045E-2 8.98901E-2 1.02185E-1 1.22372E-1 1.01174E-1 1.08158E-1 1.2036E-1 1.18517E-1 1.48967E-1 2.01221E-1 2.30954E-1 2.39928E-1 2.00905E-1 1.42047E-1 9.96039E-2 8.60187E-2 8.85795E-2 9.58143E-2 8.45801E-2 9.13469E-2 8.04269E-2 9.2616E-2 8.91799E-2 7.64742E-2 7.8473E-2 7.65122E-2 5.66438E-2 7.20713E-2 6.84864E-2 5.42446E-2 4.7769E-2 6.18689E-2 6.0974E-2 5.64857E-2 4.28882E-2 2.9767E-2 3.14356E-2 2.96569E-2 2.48936E-2 2.34354E-2 2.20494E-2 1.64623E-2 1.19718E-2 8.64284E-3 6.75299E-3 3.46826E-3 2.82574E-3 5.70773E-3 7.09477E-3 9.78198E-3 7.78726E-3 9.67473E-3 6.55079E-3 1.0548E-2 1.61815E-2 2.29149E-2 2.93622E-2 2.76719E-2 2.64803E-2 2.06836E-2 1.13126E-2 6.51708E-3 6.21752E-3 5.23687E-3 4.57825E-3 6.49413E-3 4.14083E-3 5.60482E-3 3.61145E-3 2.82382E-3 4.10464E-3 6.22697E-3 5.39093E-3 4.18581E-3 5.96662E-3 6.15184E-3 1.111E-2 1.00577E-2 6.8177E-3 9.5115E-3 1.5023E-2 2.55477E-2 2.91043E-2 3.43526E-2 3.70852E-2 4.05852E-2 9.4113E-2 1.39213E-1 1.04385E-1 1.02763E-1 9.50456E-2 1.00517E-1 9.31551E-2 9.67903E-2 9.74803E-2 9.94794E-2 9.23308E-2 1.35453E-1 1.45121E-1 1.04222E-1 1.04739E-1 1.27223E-1 1.73911E-1 1.61477E-1 3.10942E-1 2.68119E-1 2.80224E-1 1.90419E-1 1.02128E-1 4.11578E-1 3.683E-1 1.82342E-1 1.3059E-1 2.73367E-1 -9999 -9999 -9999 -9999 -9999 -9999 -9999 -9999 -9999 -9999 -9999 -9999 -9999 -9999 -9999 -9999 -9999 -9999 -9999 -9999 -9999 -9999 -9999 -9999 -9999 -9999 -9999 -9999 -9999 -9999 -9999 -9999 -9999 -9999 -9999 -9999 -9999 -9999 -9999 -9999 -9999
-9999 -9999 -9999 -9999 -9999 -9999 -9999 -9999 -9999 -9999 -9999 -9999 -9999 -9999 -9999 -9999 -9999 -9999 -9999 -9999 -9999 -9999 -9999 -9999 -9999 -9999 -9999 -9999 -9999 -9999 -9999 -9999 -9999 -9999 -9999 -9999 -9999 -9999 -9999 -9999 -9999 -9999 -9999 -9999 -9999 -9999 -9999 -9999 -9999 -9999 -9999 -9999 -9999 -9999 -9999 -9999 -9999 -9999 -9999 -9999 -9999 -9999 -9999 -9999 -9999 -9999 -9999 -9999 -9999 -9999 -9999 -9999 -9999 -9999 -9999 -9999 -9999 -9999 -9999 1.13231E-1 1.15567E-1 1.05277E-1 1.06269E-1 1.05871E-1 1.03708E-1 8.43536E-2 8.1484E-2 7.96207E-2 7.07565E-2 8.32926E-2 1.20103E-1 1.55233E-1 2.11303E-1 2.53187E-1 2.66901E-1 2.09556E-1 1.56609E-1 1.14937E-1 8.27975E-2 7.72016E-2 8.18034E-2 8.69862E-2 7.96858E-2 8.57734E-2 8.75992E-2 8.89491E-2 8.19459E-2 8.19459E-2 8.11607E-2 8.06929E-2 7.34671E-2 8.64849E-2 9.5546E-2 1.0354E-1 1.0675E-1 1.04305E-1 1.21171E-1 1.54636E-1 2.11842E-1 2.36699E-1 1.91469E-1 2.19534E-1 1.57846E-1 1.06597E-1 8.90465E-2 7.8567E-2 7.34822E-2 7.39353E-2 6.46624E-2 7.71069E-2 7.59217E-2 7.69701E-2 6.30129E-2 6.35042E-2 4.72467E-2 5.89564E-2 4.29886E-2 4.41825E-2 4.31099E-2 6.16671E-2 6.02479E-2 5.46159E-2 4.51526E-2 3.1399E-2 3.15209E-2 3.24953E-2 2.50167E-2 1.95439E-2 1.89438E-2 1.15476E-2 9.04093E-3 7.60515E-3 7.52903E-3 6.54641E-3 3.92865E-3 4.42299E-3 7.78726E-3 1.28943E-2 1.53072E-2 1.45996E-2 1.80933E-2 1.02191E-2 1.51272E-2 2.66902E-2 2.29149E-2 3.05122E-2 3.0456E-2 2.70586E-2 1.66502E-2 1.0269E-2 6.5024E-3 5.38645E-3 3.53811E-3 2.59548E-3 2.6196E-3 2.59308E-3 3.69867E-3 2.49258E-3 2.56479E-3 4.10464E-3 7.13393E-3 7.08904E-3 6.75059E-3 7.82715E-3 8.89333E-3 8.6248E-3 1.43343E-2 1.42097E-2 1.02031E-2 1.05229E-2 1.62019E-2 1.47559E-2 1.82282E-2 3.38956E-2 5.1815E-2 8.48057E-2 1.13856E-1 1.02665E-1 5.14808E-2 7.85782E-2 8.40998E-2 7.38572E-2 6.57973E-2 6.90378E-2 1.53897E-1 1.44296E-1 1.37991E-1 8.97287E-2 8.85217E-2 1.33532E-1 1.60412E-1 2.43014E-1 2.01942E-1 2.58837E-1 1.98158E-1 3.09486E-1 3.58407E-1 4.21758E-1 3.95895E-1 3.52594E-1 1.53557E-1 1.40759E-1 3.97353E-1 -9999 -9999 -9999 -9999 -9999 -9999 -9999 -9999 -9999 -9999 -9999 -9999 -9999 -9999 -9999 -9999 -9999 -9999 -9999 -9999 -9999 -9999 -9999 -9999 -9999 -9999 -9999 -9999 -9999 -9999 -9999 -9999 -9999 -9999 -9999 -9999 -9999 -9999 -9999 -9999 -9999
-9999 -9999 -9999 -9999 -9999 -9999 -9999 -9999 -9999 -9999 -9999 -9999 -9999 -9999 -9999 -9999 -9999 -9999 -9999 -9999 -9999 -9999 -9999 -9999 -9999 -9999 -9999 -9999 -9999 -9999 -9999 -9999 -9999 -9999 -9999 -9999 -9999 -9999 -9999 -9999 -9999 -9999 -9999 -9999 -9999 -9999 -9999 -9999 -9999 -9999 -9999 -9999 -9999 -9999 -9999 -9999 -9999 -9999 -9999 -9999 -9999 -9999 -9999 -9999 -9999 -9999 -9999 -9999 -9999 -9999 -9999 -9999 -9999 -9999 -9999 -9999 -9999 -9999 1.13231E-1 1.14713E-1 1.1751E-1 1.06867E-1 1.07268E-1 1.02298E-1 9.33915E-2 8.95587E-2 8.16411E-2 6.97976E-2 7.27109E-2 9.15286E-2 1.329E-1 1.76768E-1 2.52791E-1 2.94954E-1 2.41858E-1 1.90267E-1 1.44216E-1 1.05232E-1 7.69034E-2 7.37956E-2 8.29126E-2 7.71108E-2 8.0458E-2 8.6765E-2 8.89491E-2 7.88038E-2 7.94147E-2 7.92616E-2 7.78954E-2 6.71298E-2 6.85885E-2 7.6373E-2 9.19833E-2 1.01418E-1 8.15868E-2 8.98896E-2 1.11628E-1 1.44692E-1 1.95828E-1 1.89436E-1 1.99185E-1 2.10873E-1 1.52374E-1 1.05636E-1 7.49238E-2 7.21151E-2 6.3969E-2 6.86068E-2 7.08626E-2 6.85294E-2 6.74664E-2 5.74248E-2 6.24013E-2 7.03501E-2 5.12525E-2 6.21149E-2 6.29346E-2 5.9228E-2 5.77463E-2 6.19627E-2 5.5269E-2 3.94962E-2 3.13885E-2 4.57128E-2 3.25343E-2 2.75148E-2 2.74519E-2 1.36165E-2 1.64847E-2 1.19325E-2 8.34114E-3 4.73576E-3 3.92865E-3 5.5028E-3 6.46346E-3 7.31853E-3 5.61049E-3 7.09477E-3 1.20844E-2 2.28037E-2 2.29482E-2 2.04447E-2 1.90689E-2 3.3007E-2 3.65406E-2 3.34875E-2 2.87405E-2 1.9404E-2 1.35015E-2 1.0351E-2 6.63583E-3 4.29369E-3 3.77814E-3 2.96069E-3 2.61479E-3 3.23743E-3 3.19206E-3 4.36844E-3 3.51252E-3 4.94773E-3 7.52422E-3 7.14463E-3 8.76941E-3 8.98312E-3 1.04064E-2 1.19077E-2 1.71813E-2 2.73699E-2 3.25818E-2 2.34227E-2 2.51089E-2 2.05341E-2 2.48985E-2 4.59406E-2 3.72465E-2 5.31919E-2 7.01022E-2 6.42316E-2 4.98425E-2 3.72978E-2 6.79342E-2 6.74019E-2 6.96323E-2 6.29126E-2 8.42327E-2 7.61343E-2 6.67587E-2 1.55313E-1 1.65884E-1 2.185E-1 2.58269E-1 2.33067E-1 2.06794E-1 1.98014E-1 2.28736E-1 1.71834E-1 1.96976E-1 2.06254E-1 3.90093E-1 2.60086E-1 1.48273E-1 2.11044E-1 4.80688E-1 -9999 -9999 -9999 -9999 -9999 -9999 -9999 -9999 -9999 -9999 -9999 -9999 -9999 -9999 -9999 -9999 -9999 -9999 -9999 -9999 -9999 -9999 -9999 -9999 -9999 -9999 -9999 -9999 -9999 -9999 -9999 -9999 -9999 -9999 -9999 -9999 -9999 -9999 -9999 -9999 -9999
-9999 -9999 -9999 -9999 -9999 -9999 -9999 -9999 -9999 -9999 -9999 -9999 -9999 -9999 -9999 -9999 -9999 -9999 -9999 -9999 -9999 -9999 -9999 -9999 -9999 -9999 -9999 -9999 -9999 -9999 -9999 -9999 -9999 -9999 -9999 -9999 -9999 -9999 -9999 -9999 -9999 -9999 -9999 -9999 -9999 -9999 -9999 -9999 -9999 -9999 -9999 -9999 -9999 -9999 -9999 -9999 -9999 -9999 -9999 -9999 -9999 -9999 -9999 -9999 -9999 -9999 -9999 -9999 -9999 -9999 -9999 -9999 -9999 -9999 -9999 -9999 -9999 -9999 1.14926E-1 1.16643E-1 1.06468E-1 1.08074E-1 1.08074E-1 9.08876E-2 9.00251E-2 9.05897E-2 8.16411E-2 6.97976E-2 7.34209E-2 8.90697E-2 1.19215E-1 1.8264E-1 2.7824E-1 2.83858E-1 2.406E-1 1.83488E-1 1.36063E-1 8.6488E-2 7.25162E-2 7.45153E-2 6.96633E-2 7.42831E-2 8.09246E-2 8.39373E-2 7.44613E-2 7.54791E-2 7.60664E-2 7.59192E-2 6.50238E-2 6.47694E-2 6.79218E-2 7.07628E-2 8.28652E-2 8.17003E-2 8.30119E-2 8.8189E-2 1.03914E-1 1.33578E-1 1.52166E-1 1.67774E-1 1.64963E-1 1.79144E-1 1.41028E-1 9.45593E-2 8.01968E-2 7.89556E-2 7.29497E-2 7.09779E-2 6.26539E-2 6.27669E-2 5.53062E-2 6.42668E-2 7.71233E-2 8.34934E-2 7.61251E-2 8.27341E-2 7.48891E-2 6.33887E-2 5.70563E-2 3.81018E-2 3.27941E-2 4.28674E-2 3.54346E-2 3.23373E-2 2.4358E-2 1.51177E-2 1.18176E-2 9.67473E-3 1.23911E-2 8.70809E-3 7.16618E-3 4.73576E-3 5.53295E-3 8.54675E-3 1.33122E-2 1.73908E-2 1.04181E-2 4.47587E-3 1.00184E-2 2.58896E-2 3.54912E-2 4.15938E-2 4.1427E-2 2.88227E-2 3.22219E-2 3.02714E-2 2.3201E-2 2.19782E-2 1.65788E-2 1.34992E-2 9.44909E-3 5.75115E-3 2.92435E-3 3.37153E-3 3.17546E-3 2.77926E-3 2.73599E-3 3.25865E-3 4.36844E-3 7.18496E-3 1.05127E-2 9.36724E-3 1.01557E-2 8.5756E-3 8.12418E-3 8.30486E-3 1.06251E-2 1.6231E-2 3.08853E-2 4.56723E-2 5.13112E-2 4.55521E-2 3.80729E-2 2.45525E-2 5.98563E-2 6.3118E-2 4.06727E-2 4.72322E-2 3.71654E-2 2.04291E-2 4.1744E-2 3.96101E-2 3.57348E-2 3.19029E-2 3.88697E-2 5.83606E-2 7.2645E-2 9.88213E-2 7.72841E-2 9.31159E-2 1.76616E-1 1.37279E-1 1.2893E-1 1.81485E-1 1.81485E-1 2.03774E-1 2.90109E-1 1.73397E-1 2.81187E-1 2.78545E-1 1.92144E-1 3.22002E-1 4.52681E-1 -9999 -9999 -9999 -9999 -9999 -9999 -9999 -9999 -9999 -9999 -9999 -9999 -9999 -9999 -9999 -9999 -9999 -9999 -9999 -9999 -9999 -9999 -9999 -9999 -9999 -9999 -9999 -9999 -9999 -9999 -9999 -9999 -9999 -9999 -9999 -9999 -9999 -9999 -9999 -9999 -9999
-9999 -9999 -9999 -9999 -9999 -9999 -9999 -9999 -9999 -9999 -9999 -9999 -9999 -9999 -9999 -9999 -9999 -9999 -9999 -9999 -9999 -9999 -9999 -9999 -9999 -9999 -9999 -9999 -9999 -9999 -9999 -9999 -9999 -9999 -9999 -9999 -9999 -9999 -9999 -9999 -9999 -9999 -9999 -9999 -9999 -9999 -9999 -9999 -9999 -9999 -9999 -9999 -9999 -9999 -9999 -9999 -9999 -9999 -9999 -9999 -9999 -9999 -9999 -9999 -9999 -9999 -9999 -9999 -9999 -9999 -9999 -9999 -9999 -9999 -9999 -9999 -9999 1.1926E-1 1.1926E-1 1.07469E-1 1.03848E-1 1.05222E-1 1.05816E-1 9.24588E-2 9.0197E-2 8.66485E-2 7.18673E-2 6.93903E-2 7.2288E-2 7.64694E-2 1.06116E-1 1.70963E-1 2.76139E-1 2.82463E-1 2.42414E-1 1.80903E-1 1.14628E-1 8.2075E-2 6.95724E-2 7.17755E-2 7.02088E-2 7.41391E-2 7.73681E-2 7.27458E-2 7.43169E-2 7.53329E-2 7.59192E-2 6.59218E-2 6.54073E-2 6.47694E-2 6.48965E-2 6.68313E-2 6.91753E-2 9.76762E-2 1.16009E-1 1.05431E-1 9.76323E-2 1.12296E-1 1.15624E-1 1.50377E-1 1.50015E-1 1.59994E-1 1.30527E-1 1.29834E-1 1.07591E-1 8.42961E-2 8.86858E-2 8.38798E-2 6.45404E-2 5.86371E-2 7.10388E-2 7.25513E-2 8.2562E-2 6.62731E-2 5.88983E-2 5.97892E-2 6.43637E-2 6.90288E-2 5.68502E-2 5.04279E-2 3.78138E-2 4.59728E-2 4.73399E-2 3.3007E-2 1.90689E-2 1.08905E-2 1.49107E-2 1.12939E-2 1.16485E-2 1.39852E-2 9.09002E-3 1.09499E-2 7.31853E-3 1.01338E-2 1.67193E-2 2.34479E-2 9.74867E-3 3.74456E-3 7.14224E-3 1.16433E-2 1.46028E-2 2.18857E-2 4.67071E-2 4.16153E-2 2.47627E-2 2.41832E-2 1.96989E-2 1.49921E-2 1.20611E-2 1.10595E-2 6.66467E-3 4.4118E-3 4.15621E-3 2.296E-3 2.37578E-3 3.10841E-3 3.67691E-3 2.7026E-3 3.15862E-3 6.54568E-3 7.20299E-3 8.77074E-3 8.88553E-3 7.95423E-3 5.88676E-3 4.5066E-3 7.18496E-3 1.47814E-2 1.67184E-2 3.08027E-2 4.55521E-2 6.68767E-2 3.80547E-2 3.69262E-2 6.05453E-2 3.70252E-2 2.43073E-2 3.49907E-2 2.42736E-2 1.4697E-2 2.66047E-2 3.3931E-2 1.74268E-2 1.35836E-2 2.41455E-2 4.78264E-2 1.14478E-1 1.08632E-1 6.95692E-2 5.53875E-2 6.89676E-2 4.79447E-2 8.09774E-2 8.55733E-2 5.69268E-2 1.31186E-1 3.1282E-1 3.36261E-1 2.30695E-1 2.2432E-1 4.26806E-1 4.65804E-1 4.78712E-1 4.47366E-1 -9999 -9999 -9999 -9999 -9999 -9999 -9999 -9999 -9999 -9999 -9999 -9999 -9999 -9999 -9999 -9999 -9999 -9999 -9999 -9999 -9999 -9999 -9999 -9999 -9999 -9999 -9999 -9999 -9999 -9999 -9999 -9999 -9999 -9999 -9999 -9999 -9999 -9999 -9999 -9999
-9999 -9999 -9999 -9999 -9999 -9999 -9999 -9999 -9999 -9999 -9999 -9999 -9999 -9999 -9999 -9999 -9999 -9999 -9999 -9999 -9999 -9999 -9999 -9999 -9999 -9999 -9999 -9999 -9999 -9999 -9999 -9999 -9999 -9999 -9999 -9999 -9999 -9999 -9999 -9999 -9999 -9999 -9999 -9999 -9999 -9999 -9999 -9999 -9999 -9999 -9999 -9999 -9999 -9999 -9999 -9999 -9999 -9999 -9999 -9999 -9999 -9999 -9999 -9999 -9999 -9999 -9999 -9999 -9999 -9999 -9999 -9999 -9999 -9999 -9999 -9999 1.21033E-1 1.21928E-1 1.22603E-1 1.09907E-1 1.06213E-1 1.07615E-1 9.99813E-2 9.35198E-2 9.05417E-2 7.63251E-2 7.20073E-2 6.85824E-2 6.14152E-2 6.94848E-2 9.14759E-2 1.37235E-1 1.89711E-1 2.63739E-1 2.46285E-1 1.66416E-1 1.1121E-1 8.12887E-2 6.93014E-2 6.23937E-2 6.65659E-2 7.37085E-2 7.70693E-2 6.88465E-2 7.07522E-2 7.1863E-2 6.27325E-2 6.28559E-2 6.23637E-2 6.17535E-2 6.16321E-2 5.67726E-2 6.67481E-2 1.10215E-1 1.6125E-1 1.26616E-1 9.01731E-2 9.61139E-2 1.03122E-1 1.1392E-1 1.42099E-1 1.42871E-1 1.48832E-1 1.45183E-1 1.37933E-1 1.50656E-1 1.05989E-1 9.72746E-2 9.4324E-2 7.89584E-2 8.60844E-2 8.29606E-2 9.55986E-2 9.0686E-2 8.35401E-2 4.97221E-2 5.1338E-2 4.72157E-2 7.72104E-2 5.4427E-2 4.74276E-2 4.12471E-2 3.05599E-2 2.83642E-2 1.79334E-2 1.79334E-2 2.51125E-2 1.49107E-2 1.21717E-2 2.21139E-2 1.52604E-2 1.42358E-2 7.66664E-3 1.14688E-2 2.35559E-2 3.09453E-2 1.13272E-2 5.71576E-3 9.75685E-3 2.01269E-2 2.19986E-2 1.61391E-2 2.23927E-2 3.03987E-2 2.42697E-2 1.95277E-2 1.84411E-2 1.62294E-2 1.31433E-2 9.18142E-3 6.58078E-3 6.00847E-3 5.81541E-3 4.23724E-3 2.76475E-3 2.28287E-3 2.0409E-3 2.66893E-3 3.14136E-3 5.53295E-3 8.35741E-3 8.99066E-3 6.44825E-3 6.51116E-3 4.20044E-3 3.7384E-3 6.09981E-3 8.72505E-3 1.27186E-2 2.38133E-2 3.2726E-2 2.64615E-2 2.81216E-2 2.56676E-2 4.31847E-2 2.74578E-2 2.28672E-2 1.9029E-2 1.70621E-2 8.81186E-3 1.6568E-2 2.63465E-2 1.64549E-2 9.18373E-3 1.27866E-2 4.55456E-2 9.27455E-2 6.29898E-2 3.71768E-2 2.1709E-2 1.81473E-2 3.16689E-2 5.42463E-2 5.04139E-2 4.83625E-2 1.34205E-1 1.7871E-1 2.03556E-1 3.52084E-1 4.6585E-1 4.27295E-1 4.6707E-1 4.64401E-1 4.35975E-1 -9999 -9999 -9999 -9999 -9999 -9999 -9999 -9999 -9999 -9999 -9999 -9999 -9999 -9999 -9999 -9999 -9999 -9999 -9999 -9999 -9999 -9999 -9999 -9999 -9999 -9999 -9999 -9999 -9999 -9999 -9999 -9999 -9999 -9999 -9999 -9999 -9999 -9999 -9999 -9999
-9999 -9999 -9999 -9999 -9999 -9999 -9999 -9999 -9999 -9999 -9999 -9999 -9999 -9999 -9999 -9999 -9999 -9999 -9999 -9999 -9999 -9999 -9999 -9999 -9999 -9999 -9999 -9999 -9999 -9999 -9999 -9999 -9999 -9999 -9999 -9999 -9999 -9999 -9999 -9999 -9999 -9999 -9999 -9999 -9999 -9999 -9999 -9999 -9999 -9999 -9999 -9999 -9999 -9999 -9999 -9999 -9999 -9999 -9999 -9999 -9999 -9999 -9999 -9999 -9999 -9999 -9999 -9999 -9999 -9999 -9999 -9999 -9999 -9999 -9999 1.2148E-1 1.22153E-1 1.21704E-1 1.04631E-1 1.10936E-1 1.07413E-1 9.64026E-2 9.65854E-2 9.42331E-2 9.08876E-2 7.72167E-2 7.28524E-2 6.88507E-2 5.98627E-2 6.5655E-2 8.08755E-2 9.80969E-2 1.33617E-1 1.84433E-1 2.039E-1 1.61735E-1 1.11833E-1 7.72679E-2 5.71785E-2 5.84345E-2 6.5275E-2 6.88151E-2 6.22658E-2 6.45061E-2 6.66906E-2 7.10284E-2 5.93356E-2 5.9102E-2 5.89855E-2 6.11489E-2 5.24161E-2 5.31499E-2 6.4183E-2 9.52499E-2 1.38558E-1 1.1114E-1 8.23644E-2 9.23562E-2 1.01389E-1 1.20043E-1 1.34057E-1 1.29006E-1 1.38892E-1 1.61991E-1 1.39133E-1 1.70589E-1 1.20405E-1 1.13936E-1 1.04792E-1 9.0327E-2 8.77621E-2 8.78176E-2 1.08471E-1 9.62835E-2 7.84177E-2 7.57361E-2 7.68469E-2 4.81004E-2 6.74305E-2 7.08316E-2 4.94731E-2 4.76165E-2 4.28956E-2 2.9239E-2 1.68643E-2 2.18857E-2 3.15391E-2 1.42358E-2 1.61024E-2 3.24345E-2 3.13717E-2 1.82092E-2 1.29773E-2 2.18857E-2 3.35114E-2 5.52869E-2 1.20215E-2 8.7355E-3 1.53986E-2 2.61318E-2 4.26264E-2 3.05976E-2 2.79338E-2 3.18746E-2 2.62655E-2 1.57892E-2 1.72887E-2 1.80559E-2 1.87599E-2 1.3708E-2 1.05098E-2 6.92412E-3 6.23382E-3 5.31764E-3 6.21752E-3 3.91395E-3 2.10561E-3 2.181E-3 2.6927E-3 4.16812E-3 6.34541E-3 7.40323E-3 5.49695E-3 4.13513E-3 3.83567E-3 5.78039E-3 7.88618E-3 1.17959E-2 2.20293E-2 3.37306E-2 2.4897E-2 2.41489E-2 1.89043E-2 1.89043E-2 1.94932E-2 2.0021E-2 1.9029E-2 8.01568E-3 8.08551E-3 6.50257E-3 1.45473E-2 1.77946E-2 1.42892E-2 1.07159E-2 1.47038E-2 4.57789E-2 6.33764E-2 3.20367E-2 1.72413E-2 1.63006E-2 1.61885E-2 2.15751E-2 3.24197E-2 4.12782E-2 5.73851E-2 9.05651E-2 7.81394E-2 1.30468E-1 2.83687E-1 4.10259E-1 4.42695E-1 4.58161E-1 4.34944E-1 4.03813E-1 -9999 -9999 -9999 -9999 -9999 -9999 -9999 -9999 -9999 -9999 -9999 -9999 -9999 -9999 -9999 -9999 -9999 -9999 -9999 -9999 -9999 -9999 -9999 -9999 -9999 -9999 -9999 -9999 -9999 -9999 -9999 -9999 -9999 -9999 -9999 -9999 -9999 -9999 -9999 -9999
-9999 -9999 -9999 -9999 -9999 -9999 -9999 -9999 -9999 -9999 -9999 -9999 -9999 -9999 -9999 -9999 -9999 -9999 -9999 -9999 -9999 -9999 -9999 -9999 -9999 -9999 -9999 -9999 -9999 -9999 -9999 -9999 -9999 -9999 -9999 -9999 -9999 -9999 -9999 -9999 -9999 -9999 -9999 -9999 -9999 -9999 -9999 -9999 -9999 -9999 -9999 -9999 -9999 -9999 -9999 -9999 -9999 -9999 -9999 -9999 -9999 -9999 -9999 -9999 -9999 -9999 -9999 -9999 -9999 -9999 -9999 -9999 -9999 -9999 -9999 1.21257E-1 1.21704E-1 1.16367E-1 1.04239E-1 1.06213E-1 1.07213E-1 9.6038E-2 9.64026E-2 9.45917E-2 8.10352E-2 7.84203E-2 7.52968E-2 6.27581E-2 5.79706E-2 6.36269E-2 6.30377E-2 7.63603E-2 9.58428E-2 1.21368E-1 1.42555E-1 1.47493E-1 1.04107E-1 6.30992E-2 5.60586E-2 5.6728E-2 5.97164E-2 5.4629E-2 5.77412E-2 6.31283E-2 6.53974E-2 5.76044E-2 5.79468E-2 5.78325E-2 5.76044E-2 4.96472E-2 5.14868E-2 5.14868E-2 5.63252E-2 5.78151E-2 7.65397E-2 6.80345E-2 6.9821E-2 8.38914E-2 8.36936E-2 9.759E-2 1.30647E-1 1.24502E-1 1.48678E-1 1.60571E-1 1.31851E-1 1.30701E-1 1.01698E-1 1.10816E-1 1.28836E-1 1.00704E-1 1.03313E-1 7.85043E-2 9.73854E-2 8.3256E-2 7.51207E-2 1.57917E-1 9.94951E-2 6.74305E-2 5.82373E-2 6.47398E-2 6.66165E-2 6.09438E-2 3.89574E-2 2.47302E-2 2.32655E-2 3.66819E-2 3.89574E-2 1.93619E-2 2.96834E-2 4.39492E-2 4.53049E-2 2.12261E-2 2.32655E-2 4.54409E-2 7.88055E-2 3.78032E-2 1.59691E-2 2.4585E-2 2.55949E-2 2.62845E-2 3.88065E-2 3.98134E-2 2.89161E-2 3.02816E-2 2.06062E-2 1.45623E-2 1.10366E-2 1.32251E-2 1.08964E-2 6.07246E-3 7.35625E-3 8.14009E-3 6.20897E-3 5.35102E-3 7.21587E-3 3.43191E-3 2.46115E-3 2.7795E-3 3.50666E-3 3.42108E-3 3.92865E-3 6.08482E-3 5.27694E-3 4.89594E-3 4.2345E-3 8.13469E-3 1.25478E-2 1.70766E-2 2.05291E-2 2.98826E-2 1.47814E-2 1.67184E-2 1.94932E-2 1.26687E-2 8.69152E-3 1.58514E-2 1.09268E-2 5.11197E-3 7.67116E-3 7.32449E-3 1.19143E-2 1.23103E-2 1.76742E-2 1.10204E-2 1.8697E-2 3.45663E-2 3.52192E-2 3.29302E-2 1.5704E-2 2.71921E-2 5.05233E-2 1.10216E-1 1.37936E-1 2.14315E-1 9.04027E-2 9.70225E-2 9.16831E-2 1.52737E-1 2.66863E-1 4.47693E-1 4.42695E-1 4.5881E-1 4.17512E-1 -9999 -9999 -9999 -9999 -9999 -9999 -9999 -9999 -9999 -9999 -9999 -9999 -9999 -9999 -9999 -9999 -9999 -9999 -9999 -9999 -9999 -9999 -9999 -9999 -9999 -9999 -9999 -9999 -9999 -9999 -9999 -9999 -9999 -9999 -9999 -9999 -9999 -9999 -9999 -9999 -9999
-9999 -9999 -9999 -9999 -9999 -9999 -9999 -9999 -9999 -9999 -9999 -9999 -9999 -9999 -9999 -9999 -9999 -9999 -9999 -9999 -9999 -9999 -9999 -9999 -9999 -9999 -9999 -9999 -9999 -9999 -9999 -9999 -9999 -9999 -9999 -9999 -9999 -9999 -9999 -9999 -9999 -9999 -9999 -9999 -9999 -9999 -9999 -9999 -9999 -9999 -9999 -9999 -9999 -9999 -9999 -9999 -9999 -9999 -9999 -9999 -9999 -9999 -9999 -9999 -9999 -9999 -9999 -9999 -9999 -9999 -9999 -9999 -9999 -9999 -9999 1.13805E-1 1.15508E-1 1.04044E-1 1.05025E-1 1.06014E-1 9.51317E-2 9.65854E-2 9.73197E-2 8.51885E-2 8.29287E-2 8.01034E-2 6.90793E-2 6.64309E-2 6.37519E-2 6.11404E-2 5.95405E-2 6.46668E-2 7.28861E-2 7.18764E-2 9.29444E-2 1.06134E-1 8.67275E-2 5.92473E-2 5.19601E-2 5.26879E-2 4.95597E-2 5.21914E-2 5.58323E-2 5.86606E-2 5.26623E-2 5.39317E-2 5.43612E-2 5.36116E-2 4.61789E-2 4.82804E-2 4.7801E-2 4.77056E-2 4.83003E-2 6.00566E-2 5.48076E-2 5.75682E-2 6.53665E-2 6.4538E-2 6.72476E-2 7.44575E-2 9.46254E-2 1.22224E-1 1.40028E-1 1.06228E-1 1.16293E-1 1.27188E-1 1.00598E-1 1.27188E-1 1.40233E-1 1.05947E-1 8.62943E-2 8.69716E-2 9.93541E-2 1.00185E-1 8.32693E-2 1.5836E-1 1.17125E-1 1.16967E-1 9.73237E-2 1.05527E-1 5.07949E-2 4.44799E-2 2.87957E-2 3.45344E-2 4.80342E-2 5.35431E-2 3.78032E-2 2.12261E-2 4.13681E-2 5.38529E-2 5.82609E-2 3.08982E-2 2.36887E-2 7.36167E-2 6.81529E-2 1.99647E-2 2.96834E-2 4.20594E-2 4.44192E-2 3.26602E-2 2.52306E-2 2.28042E-2 2.57259E-2 2.0844E-2 1.65876E-2 1.48126E-2 1.03223E-2 1.0133E-2 1.12365E-2 6.02401E-3 4.60137E-3 5.7962E-3 3.72459E-3 3.24762E-3 3.37916E-3 3.1512E-3 2.99141E-3 3.57806E-3 4.88548E-3 5.03991E-3 4.062E-3 4.93357E-3 4.36503E-3 3.37556E-3 2.06698E-3 3.10074E-3 4.94773E-3 6.15122E-3 8.92776E-3 1.67184E-2 1.47814E-2 1.02031E-2 1.33474E-2 1.05855E-2 7.07778E-3 1.24566E-2 1.31527E-2 7.48869E-3 9.04257E-3 9.75112E-3 1.50041E-2 2.40611E-2 3.50562E-2 3.8396E-2 1.57648E-2 1.77476E-2 1.41263E-2 1.6915E-2 1.21502E-2 2.66214E-2 1.19269E-1 1.98186E-1 3.15588E-1 4.37684E-1 3.33335E-1 3.82346E-1 1.69043E-1 3.0463E-1 4.13996E-1 4.31204E-1 4.26143E-1 4.25693E-1 -9999 -9999 -9999 -9999 -9999 -9999 -9999 -9999 -9999 -9999 -9999 -9999 -9999 -9999 -9999 -9999 -9999 -9999 -9999 -9999 -9999 -9999 -9999 -9999 -9999 -9999 -9999 -9999 -9999 -9999 -9999 -9999 -9999 -9999 -9999 -9999 -9999 -9999 -9999 -9999 -9999 -9999
-9999 -9999 -9999 -9999 -9999 -9999 -9999 -9999 -9999 -9999 -9999 -9999 -9999 -9999 -9999 -9999 -9999 -9999 -9999 -9999 -9999 -9999 -9999 -9999 -9999 -9999 -9999 -9999 -9999 -9999 -9999 -9999 -9999 -9999 -9999 -9999 -9999 -9999 -9999 -9999 -9999 -9999 -9999 -9999 -9999 -9999 -9999 -9999 -9999 -9999 -9999 -9999 -9999 -9999 -9999 -9999 -9999 -9999 -9999 -9999 -9999 -9999 -9999 -9999 -9999 -9999 -9999 -9999 -9999 -9999 -9999 -9999 -9999 -9999 -9999 1.13383E-1 1.15937E-1 1.0542E-1 1.06612E-1 1.06812E-1 9.47714E-2 9.54933E-2 9.67685E-2 8.58443E-2 8.40517E-2 8.22931E-2 7.1546E-2 7.08527E-2 6.86759E-2 5.83773E-2 5.86082E-2 6.00118E-2 5.33837E-2 5.58737E-2 6.07047E-2 6.79244E-2 5.74049E-2 5.12419E-2 5.03323E-2 4.45551E-2 4.59132E-2 4.78809E-2 5.30273E-2 4.83417E-2 5.071E-2 5.24535E-2 5.31877E-2 4.52642E-2 4.47236E-2 4.42779E-2 4.56534E-2 4.07736E-2 5.68769E-2 1.02627E-1 1.00008E-1 5.96175E-2 5.32649E-2 5.86062E-2 6.21743E-2 8.52429E-2 1.12097E-1 1.25324E-1 9.88671E-2 1.24775E-1 1.14121E-1 1.4169E-1 1.10816E-1 1.20405E-1 1.14782E-1 1.00642E-1 9.65449E-2 9.65147E-2 8.34839E-2 8.63201E-2 9.58442E-2 1.33459E-1 1.28292E-1 1.47653E-1 1.01801E-1 1.21606E-1 1.0046E-1 4.94847E-2 2.62845E-2 3.55926E-2 6.71418E-2 6.52978E-2 4.3083E-2 3.97741E-2 4.45303E-2 5.37559E-2 3.54945E-2 2.81652E-2 2.90932E-2 6.65521E-2 6.05652E-2 2.61947E-2 3.89411E-2 4.05082E-2 3.5453E-2 3.38518E-2 3.25619E-2 2.39533E-2 2.18887E-2 2.00599E-2 1.75487E-2 1.8766E-2 1.48761E-2 9.30598E-3 7.92267E-3 5.50554E-3 5.87106E-3 4.48052E-3 6.56583E-3 5.48178E-3 4.51972E-3 5.0037E-3 4.89271E-3 3.78336E-3 3.86054E-3 4.73705E-3 3.80721E-3 3.63747E-3 3.65378E-3 2.20011E-3 2.61846E-3 3.12589E-3 2.65891E-3 3.39625E-3 5.29871E-3 8.0833E-3 9.15067E-3 1.11934E-2 8.47217E-3 1.0429E-2 7.20764E-3 1.35649E-2 1.12701E-2 1.53249E-2 1.11716E-2 8.88556E-3 2.32437E-2 4.80394E-2 7.80669E-2 7.80669E-2 4.45236E-2 4.88908E-2 2.51269E-2 1.05434E-2 1.22788E-2 3.0064E-2 5.31039E-2 1.43649E-1 2.77004E-1 4.17861E-1 3.19805E-1 2.96957E-1 3.95326E-1 4.34475E-1 4.42695E-1 4.02717E-1 3.57313E-1 -9999 -9999 -9999 -9999 -9999 -9999 -9999 -9999 -9999 -9999 -9999 -9999 -9999 -9999 -9999 -9999 -9999 -9999 -9999 -9999 -9999 -9999 -9999 -9999 -9999 -9999 -9999 -9999 -9999 -9999 -9999 -9999 -9999 -9999 -9999 -9999 -9999 -9999 -9999 -9999 -9999 -9999 -9999
-9999 -9999 -9999 -9999 -9999 -9999 -9999 -9999 -9999 -9999 -9999 -9999 -9999 -9999 -9999 -9999 -9999 -9999 -9999 -9999 -9999 -9999 -9999 -9999 -9999 -9999 -9999 -9999 -9999 -9999 -9999 -9999 -9999 -9999 -9999 -9999 -9999 -9999 -9999 -9999 -9999 -9999 -9999 -9999 -9999 -9999 -9999 -9999 -9999 -9999 -9999 -9999 -9999 -9999 -9999 -9999 -9999 -9999 -9999 -9999 -9999 -9999 -9999 -9999 -9999 -9999 -9999 -9999 -9999 -9999 -9999 -9999 -9999 -9999 1.12124E-1 1.13805E-1 1.04435E-1 1.06612E-1 1.07615E-1 9.54933E-2 9.49514E-2 9.49514E-2 8.42132E-2 8.5352E-2 8.43751E-2 7.35205E-2 7.36634E-2 7.38066E-2 6.45401E-2 6.30377E-2 6.13261E-2 6.04867E-2 5.18166E-2 5.16109E-2 4.96681E-2 4.43561E-2 4.49824E-2 4.74094E-2 4.82689E-2 4.32353E-2 4.45551E-2 4.58215E-2 4.11614E-2 4.32805E-2 4.58693E-2 4.84114E-2 4.42779E-2 4.19198E-2 4.3661E-2 4.30522E-2 3.79217E-2 4.08556E-2 6.50611E-2 1.39031E-1 1.48653E-1 7.26243E-2 5.45961E-2 5.74286E-2 6.04515E-2 8.02235E-2 1.10794E-1 1.14655E-1 1.10465E-1 1.07176E-1 1.20137E-1 1.36453E-1 1.22373E-1 1.22384E-1 1.49021E-1 1.06231E-1 1.039E-1 1.07684E-1 1.0115E-1 8.4113E-2 1.47829E-1 1.47808E-1 1.41812E-1 1.13753E-1 1.20862E-1 1.37759E-1 1.23654E-1 4.94724E-2 4.39212E-2 5.25112E-2 6.66046E-2 7.50234E-2 4.94235E-2 5.86367E-2 4.14004E-2 3.49312E-2 3.84488E-2 3.72463E-2 3.62872E-2 3.70275E-2 2.42033E-2 2.9376E-2 4.1062E-2 3.19186E-2 2.81368E-2 2.82227E-2 3.11973E-2 2.50257E-2 1.97495E-2 1.7342E-2 1.47996E-2 1.209E-2 9.90922E-3 9.65963E-3 1.02208E-2 9.36896E-3 1.07743E-2 8.40216E-3 9.54427E-3 8.59813E-3 6.47537E-3 5.99596E-3 6.05668E-3 4.28252E-3 3.25336E-3 3.29157E-3 2.67389E-3 3.2835E-3 3.56056E-3 2.65305E-3 4.2345E-3 5.4318E-3 3.38215E-3 3.15556E-3 3.29605E-3 4.66366E-3 4.80548E-3 5.17439E-3 7.34318E-3 9.01412E-3 1.34754E-2 8.14199E-3 1.44278E-2 2.15104E-2 1.35321E-2 6.33014E-3 1.39766E-2 3.7938E-2 8.03478E-2 1.0354E-1 6.95249E-2 9.01471E-2 1.01901E-1 6.61027E-2 3.57541E-2 3.37996E-2 6.22955E-2 1.33718E-1 1.3349E-1 3.76253E-1 2.41749E-1 2.28734E-1 4.17797E-1 4.38762E-1 3.79258E-1 3.29434E-1 -9999 -9999 -9999 -9999 -9999 -9999 -9999 -9999 -9999 -9999 -9999 -9999 -9999 -9999 -9999 -9999 -9999 -9999 -9999 -9999 -9999 -9999 -9999 -9999 -9999 -9999 -9999 -9999 -9999 -9999 -9999 -9999 -9999 -9999 -9999 -9999 -9999 -9999 -9999 -9999 -9999 -9999 -9999 -9999
-9999 -9999 -9999 -9999 -9999 -9999 -9999 -9999 -9999 -9999 -9999 -9999 -9999 -9999 -9999 -9999 -9999 -9999 -9999 -9999 -9999 -9999 -9999 -9999 -9999 -9999 -9999 -9999 -9999 -9999 -9999 -9999 -9999 -9999 -9999 -9999 -9999 -9999 -9999 -9999 -9999 -9999 -9999 -9999 -9999 -9999 -9999 -9999 -9999 -9999 -9999 -9999 -9999 -9999 -9999 -9999 -9999 -9999 -9999 -9999 -9999 -9999 -9999 -9999 -9999 -9999 -9999 -9999 -9999 -9999 -9999 -9999 -9999 -9999 1.12333E-1 1.01339E-1 1.04435E-1 1.06812E-1 9.58561E-2 9.64026E-2 9.62201E-2 8.46996E-2 8.46996E-2 8.45372E-2 8.42132E-2 7.40938E-2 7.42377E-2 7.61328E-2 6.79104E-2 6.80433E-2 6.67257E-2 5.59844E-2 5.48866E-2 5.37024E-2 4.57339E-2 4.55512E-2 4.33018E-2 4.38259E-2 3.91576E-2 4.09304E-2 4.22677E-2 4.51841E-2 3.97774E-2 4.12442E-2 4.30208E-2 3.93065E-2 4.05115E-2 4.10033E-2 4.29659E-2 4.2112E-2 3.67909E-2 3.94816E-2 6.48418E-2 1.20462E-1 1.40486E-1 1.01324E-1 8.44109E-2 8.14263E-2 9.14898E-2 8.60734E-2 1.05153E-1 1.19421E-1 1.52599E-1 1.23037E-1 1.28269E-1 1.056E-1 1.0217E-1 1.10313E-1 1.27669E-1 9.95263E-2 8.89774E-2 9.76783E-2 9.56327E-2 1.54259E-1 1.3104E-1 1.30154E-1 1.21496E-1 1.1393E-1 1.10011E-1 1.41557E-1 7.43825E-2 5.91038E-2 8.10077E-2 6.39191E-2 6.61077E-2 5.68782E-2 4.53343E-2 4.75077E-2 4.39416E-2 4.2739E-2 3.8159E-2 3.53814E-2 2.69348E-2 3.28162E-2 2.79611E-2 3.13833E-2 3.47314E-2 3.08349E-2 3.82637E-2 2.47302E-2 3.09261E-2 3.18693E-2 2.21475E-2 2.13701E-2 1.64704E-2 1.2246E-2 1.31343E-2 1.17452E-2 1.71224E-2 1.43949E-2 1.397E-2 1.33649E-2 1.19266E-2 9.4655E-3 9.32087E-3 9.18475E-3 7.76533E-3 6.6061E-3 4.9822E-3 4.36157E-3 3.13054E-3 2.36096E-3 2.16274E-3 3.39577E-3 4.5066E-3 6.54568E-3 6.54568E-3 4.94773E-3 4.15758E-3 5.2757E-3 8.1121E-3 9.19888E-3 8.91815E-3 5.4966E-3 7.36506E-3 6.86662E-3 1.48794E-2 2.43073E-2 1.52716E-2 7.68502E-3 9.38421E-3 1.69705E-2 4.19628E-2 9.80839E-2 1.20389E-1 1.51046E-1 1.94697E-1 1.56261E-1 1.02678E-1 2.97008E-2 4.70455E-2 1.61955E-1 2.73927E-1 3.19582E-1 4.136E-1 3.1282E-1 3.68942E-1 4.40824E-1 3.51078E-1 -9999 -9999 -9999 -9999 -9999 -9999 -9999 -9999 -9999 -9999 -9999 -9999 -9999 -9999 -9999 -9999 -9999 -9999 -9999 -9999 -9999 -9999 -9999 -9999 -9999 -9999 -9999 -9999 -9999 -9999 -9999 -9999 -9999 -9999 -9999 -9999 -9999 -9999 -9999 -9999 -9999 -9999 -9999 -9999 -9999
-9999 -9999 -9999 -9999 -9999 -9999 -9999 -9999 -9999 -9999 -9999 -9999 -9999 -9999 -9999 -9999 -9999 -9999 -9999 -9999 -9999 -9999 -9999 -9999 -9999 -9999 -9999 -9999 -9999 -9999 -9999 -9999 -9999 -9999 -9999 -9999 -9999 -9999 -9999 -9999 -9999 -9999 -9999 -9999 -9999 -9999 -9999 -9999 -9999 -9999 -9999 -9999 -9999 -9999 -9999 -9999 -9999 -9999 -9999 -9999 -9999 -9999 -9999 -9999 -9999 -9999 -9999 -9999 -9999 -9999 -9999 -9999 -9999 1.15508E-1 1.14441E-1 1.02877E-1 1.05222E-1 1.07816E-1 9.7504E-2 9.76886E-2 9.76886E-2 8.70031E-2 8.66706E-2 8.58443E-2 7.52527E-2 7.51069E-2 7.58384E-2 6.84432E-2 7.20017E-2 7.55835E-2 6.76226E-2 6.77549E-2 6.76226E-2 6.56665E-2 5.46036E-2 5.23748E-2 4.98335E-2 3.95539E-2 3.94743E-2 4.29759E-2 4.32112E-2 3.78018E-2 3.83393E-2 3.89625E-2 4.16607E-2 3.70738E-2 3.87561E-2 4.02677E-2 4.19432E-2 3.47466E-2 3.59823E-2 4.17924E-2 5.77834E-2 7.60461E-2 9.05068E-2 9.15961E-2 1.06364E-1 1.04584E-1 8.31772E-2 9.61333E-2 1.15046E-1 1.18395E-1 1.42236E-1 1.13936E-1 1.22581E-1 9.65902E-2 9.7095E-2 9.08778E-2 8.92745E-2 7.35258E-2 8.50274E-2 1.05307E-1 1.02427E-1 9.64964E-2 9.87407E-2 1.02643E-1 1.01437E-1 1.27376E-1 8.75001E-2 1.37469E-1 5.88579E-2 6.94294E-2 8.61823E-2 7.1201E-2 4.98864E-2 5.10254E-2 5.21281E-2 2.92811E-2 3.13025E-2 2.04575E-2 2.29943E-2 3.04464E-2 2.92199E-2 3.05993E-2 2.70807E-2 2.27219E-2 2.02275E-2 2.93391E-2 2.37119E-2 2.21767E-2 3.12465E-2 3.28272E-2 2.6233E-2 2.10235E-2 1.25828E-2 1.51408E-2 2.37735E-2 2.39398E-2 1.90608E-2 1.8346E-2 1.46578E-2 1.11671E-2 8.85976E-3 8.4272E-3 9.11188E-3 8.76833E-3 8.10368E-3 4.76863E-3 2.63367E-3 2.6725E-3 3.31398E-3 3.2561E-3 1.97818E-3 2.35803E-3 3.4404E-3 5.96294E-3 8.54151E-3 6.34541E-3 5.96294E-3 5.65204E-3 1.05239E-2 1.58693E-2 1.05239E-2 5.85619E-3 5.07229E-3 1.10545E-2 2.18573E-2 3.00776E-2 2.49836E-2 1.67602E-2 2.10488E-2 1.97417E-2 3.34011E-2 7.114E-2 1.52093E-1 2.00038E-1 2.01161E-1 2.57342E-1 2.33384E-1 1.42253E-1 9.82527E-2 2.01648E-1 3.00653E-1 3.91043E-1 3.2418E-1 2.49672E-1 3.70293E-1 4.19787E-1 -9999 -9999 -9999 -9999 -9999 -9999 -9999 -9999 -9999 -9999 -9999 -9999 -9999 -9999 -9999 -9999 -9999 -9999 -9999 -9999 -9999 -9999 -9999 -9999 -9999 -9999 -9999 -9999 -9999 -9999 -9999 -9999 -9999 -9999 -9999 -9999 -9999 -9999 -9999 -9999 -9999 -9999 -9999 -9999 -9999 -9999
-9999 -9999 -9999 -9999 -9999 -9999 -9999 -9999 -9999 -9999 -9999 -9999 -9999 -9999 -9999 -9999 -9999 -9999 -9999 -9999 -9999 -9999 -9999 -9999 -9999 -9999 -9999 -9999 -9999 -9999 -9999 -9999 -9999 -9999 -9999 -9999 -9999 -9999 -9999 -9999 -9999 -9999 -9999 -9999 -9999 -9999 -9999 -9999 -9999 -9999 -9999 -9999 -9999 -9999 -9999 -9999 -9999 -9999 -9999 -9999 -9999 -9999 -9999 -9999 -9999 -9999 -9999 -9999 -9999 -9999 -9999 -9999 1.26258E-1 1.20526E-1 1.05618E-1 1.05618E-1 1.07615E-1 9.7504E-2 9.95524E-2 1.00686E-1 8.88526E-2 8.85137E-2 8.78394E-2 7.67248E-2 7.67248E-2 7.68734E-2 7.82232E-2 7.10272E-2 7.48542E-2 8.40452E-2 8.76825E-2 9.68048E-2 1.09098E-1 8.74596E-2 8.08379E-2 7.15124E-2 5.39532E-2 4.52494E-2 4.16776E-2 4.21829E-2 3.84942E-2 4.15771E-2 3.97552E-2 3.95954E-2 3.4036E-2 3.4452E-2 3.7299E-2 3.91485E-2 3.43079E-2 3.60348E-2 3.83834E-2 5.20512E-2 6.51028E-2 8.26013E-2 7.47711E-2 6.88654E-2 8.04041E-2 8.51615E-2 9.82076E-2 1.04116E-1 1.25216E-1 1.4228E-1 1.49602E-1 8.9963E-2 1.40195E-1 1.30576E-1 1.14906E-1 8.8902E-2 6.35068E-2 5.93317E-2 9.10082E-2 9.03723E-2 9.20078E-2 8.99274E-2 7.36635E-2 7.57733E-2 7.98769E-2 1.00749E-1 5.83663E-2 6.72171E-2 7.43362E-2 8.00219E-2 6.54976E-2 5.23592E-2 4.93572E-2 4.89894E-2 4.47532E-2 2.63131E-2 3.31768E-2 3.28086E-2 3.50835E-2 1.72945E-2 1.82104E-2 3.67644E-2 3.1766E-2 2.44221E-2 2.59703E-2 2.74294E-2 1.45735E-2 1.0584E-2 1.61136E-2 2.08402E-2 3.3972E-2 2.18857E-2 1.21058E-2 1.55987E-2 2.23414E-2 2.91226E-2 2.14839E-2 1.71406E-2 1.00581E-2 7.33704E-3 6.63115E-3 8.40376E-3 6.61635E-3 4.51203E-3 5.11025E-3 4.70596E-3 2.78513E-3 2.89899E-3 2.98194E-3 2.61042E-3 2.53914E-3 4.94773E-3 4.36844E-3 6.15122E-3 1.17125E-2 1.63922E-2 7.88618E-3 8.13469E-3 1.6073E-2 2.21148E-2 9.07169E-3 4.34583E-3 3.55278E-3 8.12897E-3 1.75354E-2 3.13372E-2 4.19107E-2 3.32927E-2 3.60887E-2 2.37337E-2 3.94374E-2 5.97391E-2 7.69304E-2 1.17379E-1 1.8734E-1 1.98088E-1 3.31235E-1 3.92313E-1 2.50791E-1 2.87667E-1 2.50791E-1 3.48146E-1 2.35795E-1 2.54803E-1 4.19718E-1 4.13239E-1 -9999 -9999 -9999 -9999 -9999 -9999 -9999 -9999 -9999 -9999 -9999 -9999 -9999 -9999 -9999 -9999 -9999 -9999 -9999 -9999 -9999 -9999 -9999 -9999 -9999 -9999 -9999 -9999 -9999 -9999 -9999 -9999 -9999 -9999 -9999 -9999 -9999 -9999 -9999 -9999 -9999 -9999 -9999 -9999 -9999 -9999
-9999 -9999 -9999 -9999 -9999 -9999 -9999 -9999 -9999 -9999 -9999 -9999 -9999 -9999 -9999 -9999 -9999 -9999 -9999 -9999 -9999 -9999 -9999 -9999 -9999 -9999 -9999 -9999 -9999 -9999 -9999 -9999 -9999 -9999 -9999 -9999 -9999 -9999 -9999 -9999 -9999 -9999 -9999 -9999 -9999 -9999 -9999 -9999 -9999 -9999 -9999 -9999 -9999 -9999 -9999 -9999 -9999 -9999 -9999 -9999 -9999 -9999 -9999 -9999 -9999 -9999 -9999 -9999 -9999 -9999 -9999 1.26953E-1 1.22766E-1 1.21866E-1 1.08018E-1 1.0944E-1 1.11293E-1 9.99289E-2 1.01448E-1 1.02793E-1 9.07375E-2 8.91926E-2 8.83447E-2 7.79214E-2 7.47758E-2 7.53581E-2 6.7741E-2 7.29885E-2 7.61715E-2 7.68867E-2 1.00344E-1 1.27832E-1 1.34509E-1 1.30175E-1 1.21865E-1 1.06555E-1 8.13432E-2 5.83974E-2 4.62563E-2 3.79546E-2 3.96752E-2 4.16375E-2 4.17212E-2 3.54419E-2 3.4873E-2 3.43824E-2 3.6406E-2 3.31464E-2 3.92218E-2 4.83699E-2 5.63172E-2 5.18669E-2 5.66268E-2 7.01232E-2 7.19214E-2 7.67612E-2 6.22357E-2 6.85825E-2 7.75995E-2 1.02562E-1 1.28252E-1 1.36578E-1 1.3822E-1 8.99512E-2 1.09842E-1 1.32824E-1 1.45098E-1 1.10968E-1 6.17158E-2 5.17733E-2 6.94767E-2 7.35708E-2 7.58902E-2 8.3484E-2 7.04202E-2 6.73173E-2 6.39848E-2 6.63802E-2 6.73278E-2 5.95317E-2 6.79423E-2 5.62149E-2 4.48808E-2 5.27327E-2 4.52334E-2 4.48792E-2 4.51057E-2 2.96719E-2 3.37925E-2 3.41421E-2 2.91484E-2 1.12327E-2 1.35286E-2 2.96316E-2 3.52599E-2 2.79025E-2 2.82114E-2 2.0268E-2 1.21043E-2 1.25716E-2 1.95769E-2 3.59981E-2 3.2107E-2 1.78772E-2 1.54948E-2 2.62585E-2 2.89842E-2 2.95156E-2 1.45045E-2 1.16134E-2 1.27942E-2 9.75789E-3 6.813E-3 7.34461E-3 5.91117E-3 3.53941E-3 3.29782E-3 4.2284E-3 3.08762E-3 3.79284E-3 2.87655E-3 3.46826E-3 5.03991E-3 7.07821E-3 1.05223E-2 2.41277E-2 1.64587E-2 1.66635E-2 2.02291E-2 1.73247E-2 2.62932E-2 2.24766E-2 9.68668E-3 5.59734E-3 6.00998E-3 6.96887E-3 1.06069E-2 2.24358E-2 4.17847E-2 5.31919E-2 3.98538E-2 2.19178E-2 2.28098E-2 2.85613E-2 3.57914E-2 2.98501E-2 6.877E-2 1.09659E-1 1.13281E-1 1.41165E-1 2.15569E-1 1.98162E-1 1.37504E-1 2.00918E-1 1.89792E-1 3.22538E-1 4.06544E-1 3.95677E-1 -9999 -9999 -9999 -9999 -9999 -9999 -9999 -9999 -9999 -9999 -9999 -9999 -9999 -9999 -9999 -9999 -9999 -9999 -9999 -9999 -9999 -9999 -9999 -9999 -9999 -9999 -9999 -9999 -9999 -9999 -9999 -9999 -9999 -9999 -9999 -9999 -9999 -9999 -9999 -9999 -9999 -9999 -9999 -9999 -9999 -9999
-9999 -9999 -9999 -9999 -9999 -9999 -9999 -9999 -9999 -9999 -9999 -9999 -9999 -9999 -9999 -9999 -9999 -9999 -9999 -9999 -9999 -9999 -9999 -9999 -9999 -9999 -9999 -9999 -9999 -9999 -9999 -9999 -9999 -9999 -9999 -9999 -9999 -9999 -9999 -9999 -9999 -9999 -9999 -9999 -9999 -9999 -9999 -9999 -9999 -9999 -9999 -9999 -9999 -9999 -9999 -9999 -9999 -9999 -9999 -9999 -9999 -9999 -9999 -9999 -9999 -9999 -9999 -9999 -9999 -9999 -9999 1.19199E-1 1.19861E-1 1.07012E-1 1.09236E-1 1.13594E-1 1.02987E-1 1.03569E-1 1.03375E-1 9.19556E-2 9.21308E-2 9.09106E-2 7.9288E-2 7.9288E-2 7.59446E-2 6.72133E-2 6.8808E-2 7.03005E-2 7.66153E-2 7.71849E-2 1.08634E-1 1.52693E-1 1.62622E-1 1.69591E-1 1.72648E-1 1.3834E-1 1.06402E-1 7.65754E-2 5.54712E-2 4.02382E-2 4.0645E-2 4.50505E-2 3.97043E-2 3.93858E-2 3.83674E-2 3.6999E-2 3.11255E-2 3.37565E-2 4.54392E-2 7.19146E-2 8.84958E-2 7.54996E-2 5.36183E-2 5.76432E-2 7.2805E-2 6.8278E-2 7.91136E-2 8.03873E-2 8.18371E-2 9.91399E-2 1.19641E-1 1.22902E-1 1.52789E-1 1.07667E-1 1.54394E-1 1.60126E-1 1.51372E-1 1.16065E-1 5.60178E-2 4.70497E-2 5.16704E-2 5.57168E-2 6.05153E-2 5.10857E-2 4.63961E-2 5.04068E-2 4.70497E-2 5.55577E-2 5.68861E-2 6.55478E-2 5.82795E-2 6.14852E-2 5.20034E-2 6.17666E-2 6.93694E-2 3.82618E-2 2.43498E-2 3.00466E-2 4.38434E-2 3.49548E-2 1.8616E-2 1.22681E-2 1.53054E-2 2.85857E-2 4.75214E-2 3.54982E-2 2.82762E-2 1.48726E-2 1.19434E-2 2.24137E-2 3.49548E-2 4.14528E-2 3.02344E-2 1.78451E-2 1.49837E-2 2.96834E-2 3.40917E-2 2.78276E-2 1.93835E-2 1.20712E-2 1.01556E-2 9.34182E-3 6.55894E-3 7.40332E-3 5.6924E-3 4.22105E-3 3.56965E-3 2.17236E-3 2.46115E-3 2.3071E-3 2.75349E-3 5.03991E-3 7.31853E-3 1.09245E-2 2.21977E-2 3.49879E-2 3.08701E-2 1.83451E-2 2.13473E-2 2.6479E-2 2.68856E-2 1.2908E-2 7.95222E-3 9.5904E-3 1.1007E-2 1.06689E-2 1.634E-2 2.52641E-2 4.04816E-2 5.98563E-2 4.56395E-2 2.54891E-2 3.25033E-2 4.88435E-2 5.24444E-2 4.76239E-2 7.91059E-2 6.13221E-2 4.71187E-2 8.23509E-2 1.52955E-1 1.20184E-1 8.75361E-2 1.454E-1 2.77147E-1 4.18444E-1 3.84217E-1 3.69926E-1 -9999 -9999 -9999 -9999 -9999 -9999 -9999 -9999 -9999 -9999 -9999 -9999 -9999 -9999 -9999 -9999 -9999 -9999 -9999 -9999 -9999 -9999 -9999 -9999 -9999 -9999 -9999 -9999 -9999 -9999 -9999 -9999 -9999 -9999 -9999 -9999 -9999 -9999 -9999 -9999 -9999 -9999 -9999 -9999 -9999 -9999
-9999 -9999 -9999 -9999 -9999 -9999 -9999 -9999 -9999 -9999 -9999 -9999 -9999 -9999 -9999 -9999 -9999 -9999 -9999 -9999 -9999 -9999 -9999 -9999 -9999 -9999 -9999 -9999 -9999 -9999 -9999 -9999 -9999 -9999 -9999 -9999 -9999 -9999 -9999 -9999 -9999 -9999 -9999 -9999 -9999 -9999 -9999 -9999 -9999 -9999 -9999 -9999 -9999 -9999 -9999 -9999 -9999 -9999 -9999 -9999 -9999 -9999 -9999 -9999 -9999 -9999 -9999 -9999 -9999 1.244E-1 1.14229E-1 1.16367E-1 1.18321E-1 1.06812E-1 1.09645E-1 1.15508E-1 1.05532E-1 1.06127E-1 1.05532E-1 9.46155E-2 9.44361E-2 9.38996E-2 7.83324E-2 7.75789E-2 7.72794E-2 6.81393E-2 6.84061E-2 6.92121E-2 6.33541E-2 7.59986E-2 1.05626E-1 1.31128E-1 1.66659E-1 1.95946E-1 2.32147E-1 1.75128E-1 1.23661E-1 8.71182E-2 5.42236E-2 4.56861E-2 4.21424E-2 4.60531E-2 4.10858E-2 4.11685E-2 3.98645E-2 3.8213E-2 3.21532E-2 3.54368E-2 5.09418E-2 6.92256E-2 7.71915E-2 8.08963E-2 7.4586E-2 7.4193E-2 6.09565E-2 6.94506E-2 8.6597E-2 8.76438E-2 8.94298E-2 9.93795E-2 1.00977E-1 1.33621E-1 1.55915E-1 1.08633E-1 1.68719E-1 1.73186E-1 1.1986E-1 6.94776E-2 4.22401E-2 4.38034E-2 4.41068E-2 5.79766E-2 5.58579E-2 6.20835E-2 6.66513E-2 7.40376E-2 6.21949E-2 6.83629E-2 8.50973E-2 8.10254E-2 6.28182E-2 7.772E-2 6.70492E-2 5.24393E-2 5.31384E-2 3.81934E-2 2.6289E-2 3.20506E-2 2.21919E-2 1.73264E-2 8.14583E-3 7.62966E-3 1.46281E-2 1.81405E-2 3.09688E-2 3.2905E-2 2.20506E-2 1.79395E-2 1.76623E-2 2.07304E-2 3.96536E-2 3.88739E-2 2.66073E-2 1.6848E-2 2.56124E-2 2.71416E-2 3.18047E-2 2.51532E-2 1.43799E-2 1.12616E-2 8.36345E-3 6.53172E-3 5.78307E-3 5.71363E-3 3.24645E-3 2.65289E-3 2.30261E-3 2.24122E-3 2.56879E-3 3.3397E-3 3.9512E-3 7.31853E-3 8.81589E-3 8.54675E-3 1.73534E-2 4.09979E-2 4.4034E-2 2.30612E-2 1.84508E-2 3.15247E-2 3.40767E-2 1.98468E-2 1.57206E-2 1.38976E-2 1.48317E-2 2.0838E-2 2.17737E-2 3.45329E-2 5.98563E-2 5.64317E-2 2.97207E-2 1.89692E-2 2.70151E-2 4.74351E-2 5.18543E-2 7.33717E-2 5.4234E-2 2.99914E-2 3.42421E-2 6.62663E-2 9.66644E-2 8.88233E-2 1.01238E-1 2.71285E-1 4.04593E-1 3.95326E-1 4.09438E-1 3.61174E-1 -9999 -9999 -9999 -9999 -9999 -9999 -9999 -9999 -9999 -9999 -9999 -9999 -9999 -9999 -9999 -9999 -9999 -9999 -9999 -9999 -9999 -9999 -9999 -9999 -9999 -9999 -9999 -9999 -9999 -9999 -9999 -9999 -9999 -9999 -9999 -9999 -9999 -9999 -9999 -9999 -9999 -9999 -9999 -9999 -9999 -9999
-9999 -9999 -9999 -9999 -9999 -9999 -9999 -9999 -9999 -9999 -9999 -9999 -9999 -9999 -9999 -9999 -9999 -9999 -9999 -9999 -9999 -9999 -9999 -9999 -9999 -9999 -9999 -9999 -9999 -9999 -9999 -9999 -9999 -9999 -9999 -9999 -9999 -9999 -9999 -9999 -9999 -9999 -9999 -9999 -9999 -9999 -9999 -9999 -9999 -9999 -9999 -9999 -9999 -9999 -9999 -9999 -9999 -9999 -9999 -9999 -9999 -9999 -9999 -9999 -9999 -9999 -9999 -9999 1.23716E-1 1.25776E-1 1.1508E-1 1.17667E-1 1.06612E-1 1.0822E-1 1.11708E-1 1.02987E-1 1.05929E-1 1.06127E-1 9.42569E-2 9.58803E-2 9.67929E-2 8.51391E-2 8.11008E-2 8.09447E-2 7.04376E-2 6.96184E-2 6.86738E-2 5.99585E-2 6.24887E-2 7.46841E-2 9.51675E-2 1.13745E-1 1.52062E-1 1.8846E-1 2.15032E-1 2.0281E-1 1.45937E-1 8.91058E-2 6.35316E-2 4.9881E-2 4.61453E-2 4.0593E-2 4.21731E-2 4.2942E-2 4.16679E-2 3.38935E-2 3.38249E-2 4.2106E-2 5.65094E-2 5.99309E-2 6.38243E-2 7.13867E-2 8.39528E-2 8.81195E-2 7.86818E-2 8.73833E-2 9.84244E-2 1.11162E-1 1.11162E-1 9.65147E-2 9.50278E-2 1.10144E-1 1.4849E-1 1.29262E-1 1.47906E-1 1.04024E-1 4.27901E-2 3.37091E-2 3.59318E-2 4.36913E-2 5.27366E-2 6.4278E-2 8.96429E-2 9.45949E-2 8.31852E-2 8.91257E-2 8.99946E-2 1.02341E-1 9.18196E-2 1.0118E-1 9.83973E-2 7.82344E-2 8.1941E-2 6.49378E-2 3.82618E-2 2.29876E-2 1.5654E-2 2.15265E-2 1.64558E-2 7.23316E-3 6.23682E-3 1.25005E-2 2.14667E-2 2.79865E-2 1.99671E-2 1.67427E-2 2.20899E-2 3.15396E-2 3.23243E-2 3.00466E-2 5.04903E-2 3.86692E-2 2.28434E-2 2.58091E-2 2.899E-2 3.07967E-2 2.21012E-2 2.18093E-2 1.46121E-2 1.34315E-2 1.14164E-2 9.38683E-3 7.92267E-3 7.7569E-3 3.72909E-3 3.46736E-3 2.47295E-3 3.79526E-3 2.76809E-3 4.96006E-3 7.33461E-3 1.16485E-2 1.68643E-2 1.20141E-2 1.97014E-2 5.31877E-2 5.65113E-2 3.06408E-2 2.45903E-2 3.50734E-2 5.04341E-2 4.02757E-2 3.90295E-2 2.13697E-2 1.73883E-2 2.84002E-2 4.70933E-2 6.53596E-2 7.13304E-2 5.31919E-2 3.34549E-2 2.39819E-2 2.85613E-2 3.2801E-2 4.19948E-2 4.64879E-2 2.90282E-2 4.16528E-2 7.83517E-2 1.01082E-1 5.9425E-2 6.28801E-2 1.37878E-1 3.29942E-1 4.32135E-1 3.93389E-1 3.87684E-1 3.61658E-1 3.19655E-1 -9999 -9999 -9999 -9999 -9999 -9999 -9999 -9999 -9999 -9999 -9999 -9999 -9999 -9999 -9999 -9999 -9999 -9999 -9999 -9999 -9999 -9999 -9999 -9999 -9999 -9999 -9999 -9999 -9999 -9999 -9999 -9999 -9999 -9999 -9999 -9999 -9999 -9999 -9999 -9999 -9999 -9999 -9999 -9999 -9999
-9999 -9999 -9999 -9999 -9999 -9999 -9999 -9999 -9999 -9999 -9999 -9999 -9999 -9999 -9999 -9999 -9999 -9999 -9999 -9999 -9999 -9999 -9999 -9999 -9999 -9999 -9999 -9999 -9999 -9999 -9999 -9999 -9999 -9999 -9999 -9999 -9999 -9999 -9999 -9999 -9999 -9999 -9999 -9999 -9999 -9999 -9999 -9999 -9999 -9999 -9999 -9999 -9999 -9999 -9999 -9999 -9999 -9999 -9999 -9999 -9999 -9999 -9999 -9999 -9999 -9999 -9999 1.244E-1 1.27166E-1 1.17232E-1 1.1964E-1 1.22091E-1 1.09645E-1 1.11086E-1 1.13383E-1 1.03764E-1 1.05532E-1 1.0573E-1 9.42569E-2 9.58803E-2 9.75285E-2 8.33153E-2 8.39581E-2 8.47678E-2 7.39478E-2 7.23839E-2 7.03005E-2 6.06715E-2 6.2366E-2 6.95949E-2 7.8338E-2 2.67469E-2 1.25041E-1 1.32076E-1 1.79941E-1 2.2147E-1 1.70252E-1 1.04331E-1 6.93814E-2 5.35821E-2 4.20041E-2 4.18357E-2 4.28559E-2 4.3462E-2 3.82075E-2 3.63273E-2 3.62539E-2 4.38301E-2 5.40455E-2 6.15724E-2 6.61167E-2 7.20848E-2 7.93085E-2 7.36908E-2 8.23636E-2 9.59309E-2 1.07521E-1 1.30675E-1 1.45143E-1 1.23562E-1 1.07211E-1 8.9907E-2 1.24036E-1 1.63216E-1 1.21906E-1 5.56248E-2 3.49092E-2 4.45757E-2 5.93017E-2 6.98507E-2 7.64068E-2 9.94627E-2 1.07212E-1 1.11624E-1 1.13559E-1 1.12614E-1 1.0255E-1 1.05795E-1 1.01573E-1 1.33561E-1 9.24856E-2 7.27721E-2 8.21249E-2 7.65371E-2 5.63751E-2 3.76115E-2 2.44939E-2 1.5074E-2 1.27712E-2 6.50565E-3 1.10088E-2 2.54454E-2 3.9762E-2 8.23293E-2 6.34116E-2 2.94627E-2 3.49548E-2 4.86106E-2 3.2905E-2 4.02107E-2 4.55961E-2 3.13198E-2 2.3498E-2 2.98105E-2 2.88463E-2 2.02623E-2 1.53385E-2 1.51287E-2 1.91166E-2 1.52575E-2 1.49765E-2 1.06431E-2 9.38379E-3 8.35725E-3 4.78592E-3 4.30564E-3 4.16052E-3 4.24496E-3 2.96767E-3 4.38705E-3 6.80478E-3 1.16485E-2 2.15554E-2 2.51125E-2 2.85319E-2 3.89665E-2 6.70946E-2 3.61444E-2 3.04102E-2 6.36515E-2 5.06852E-2 6.51828E-2 7.48475E-2 4.55521E-2 6.88551E-2 5.16386E-2 9.64046E-2 1.08613E-1 5.31919E-2 3.56684E-2 3.44419E-2 3.99765E-2 2.6115E-2 3.36176E-2 6.03548E-2 5.44235E-2 4.9625E-2 9.35144E-2 2.0792E-1 2.3976E-1 1.83359E-1 8.37535E-2 1.85044E-1 2.71974E-1 4.37433E-1 3.7516E-1 3.65539E-1 3.52513E-1 3.36886E-1 -9999 -9999 -9999 -9999 -9999 -9999 -9999 -9999 -9999 -9999 -9999 -9999 -9999 -9999 -9999 -9999 -9999 -9999 -9999 -9999 -9999 -9999 -9999 -9999 -9999 -9999 -9999 -9999 -9999 -9999 -9999 -9999 -9999 -9999 -9999 -9999 -9999 -9999 -9999 -9999 -9999 -9999 -9999 -9999 -9999
-9999 -9999 -9999 -9999 -9999 -9999 -9999 -9999 -9999 -9999 -9999 -9999 -9999 -9999 -9999 -9999 -9999 -9999 -9999 -9999 -9999 -9999 -9999 -9999 -9999 -9999 -9999 -9999 -9999 -9999 -9999 -9999 -9999 -9999 -9999 -9999 -9999 -9999 -9999 -9999 -9999 -9999 -9999 -9999 -9999 -9999 -9999 -9999 -9999 -9999 -9999 -9999 -9999 -9999 -9999 -9999 -9999 -9999 -9999 -9999 -9999 -9999 -9999 -9999 -9999 -9999 1.23716E-1 1.26934E-1 1.29985E-1 1.19861E-1 1.22091E-1 1.11086E-1 1.12334E-1 1.13383E-1 1.01639E-1 1.04547E-1 1.06526E-1 9.49754E-2 9.55174E-2 9.27856E-2 8.34756E-2 8.47678E-2 8.65743E-2 7.68711E-2 7.59832E-2 7.45242E-2 6.33541E-2 6.22435E-2 6.2366E-2 5.82553E-2 1.33837E-2 1.90791E-2 2.70212E-2 1.08559E-1 1.5698E-1 2.16352E-1 1.74378E-1 1.17988E-1 7.89084E-2 5.65264E-2 4.35492E-2 4.3288E-2 4.33749E-2 3.70476E-2 3.81305E-2 3.66961E-2 3.6622E-2 3.62697E-2 5.54255E-2 8.43928E-2 8.7188E-2 8.38632E-2 8.13742E-2 8.8589E-2 1.0404E-1 1.1197E-1 1.34954E-1 1.74015E-1 1.5848E-1 1.58779E-1 1.11234E-1 5.94358E-2 6.21895E-2 5.73505E-2 5.30106E-2 3.56544E-2 4.68621E-2 5.3628E-2 8.3177E-2 9.40871E-2 1.09152E-1 1.12329E-1 1.05917E-1 1.18799E-1 1.13401E-1 1.14445E-1 9.77643E-2 8.81669E-2 5.43748E-2 8.00185E-2 1.30113E-1 8.36116E-2 6.71142E-2 7.44701E-2 6.15793E-2 2.89615E-2 1.61612E-2 1.37825E-2 1.82036E-2 1.28097E-2 1.27213E-2 2.80857E-2 4.5798E-2 1.01598E-1 6.99649E-2 6.18604E-2 4.66063E-2 4.90118E-2 3.26971E-2 4.08125E-2 3.02899E-2 2.86412E-2 2.68964E-2 2.5944E-2 2.20112E-2 1.50666E-2 1.60926E-2 1.77631E-2 1.55886E-2 1.6653E-2 1.58488E-2 1.30058E-2 1.28964E-2 1.01948E-2 6.95422E-3 6.19393E-3 4.60146E-3 4.33036E-3 6.05973E-3 8.81589E-3 9.67473E-3 1.44582E-2 2.02593E-2 2.84259E-2 3.78309E-2 4.06567E-2 4.23101E-2 2.66147E-2 2.69103E-2 7.41172E-2 7.18196E-2 6.69034E-2 9.01939E-2 8.01316E-2 1.26899E-1 1.12575E-1 1.48509E-1 1.38358E-1 5.81203E-2 3.40031E-2 5.55941E-2 5.68527E-2 3.10857E-2 2.15453E-2 4.26037E-2 6.88998E-2 1.30862E-1 1.42903E-1 3.13967E-1 3.81636E-1 2.77261E-1 1.0118E-1 2.1008E-1 3.10788E-1 4.06544E-1 3.4508E-1 3.3595E-1 3.35483E-1 3.38293E-1 3.25151E-1 -9999 -9999 -9999 -9999 -9999 -9999 -9999 -9999 -9999 -9999 -9999 -9999 -9999 -9999 -9999 -9999 -9999 -9999 -9999 -9999 -9999 -9999 -9999 -9999 -9999 -9999 -9999 -9999 -9999 -9999 -9999 -9999 -9999 -9999 -9999 -9999 -9999 -9999 -9999 -9999 -9999 -9999 -9999 -9999
-9999 -9999 -9999 -9999 -9999 -9999 -9999 -9999 -9999 -9999 -9999 -9999 -9999 -9999 -9999 -9999 -9999 -9999 -9999 -9999 -9999 -9999 -9999 -9999 -9999 -9999 -9999 -9999 -9999 -9999 -9999 -9999 -9999 -9999 -9999 -9999 -9999 -9999 -9999 -9999 -9999 -9999 -9999 -9999 -9999 -9999 -9999 -9999 -9999 -9999 -9999 -9999 -9999 -9999 -9999 -9999 -9999 -9999 -9999 -9999 -9999 -9999 -9999 -9999 -9999 1.23489E-1 1.25546E-1 1.29985E-1 1.20082E-1 1.21866E-1 1.24356E-1 1.12334E-1 1.13383E-1 1.14017E-1 1.02793E-1 1.05532E-1 1.08133E-1 9.64269E-2 9.78982E-2 9.51056E-2 8.49306E-2 8.65743E-2 8.84156E-2 7.85237E-2 7.71692E-2 7.56893E-2 6.46097E-2 6.34786E-2 6.27348E-2 5.58863E-2 6.00048E-2 1.34392E-2 1.32997E-2 2.50526E-2 1.42572E-1 1.89112E-1 2.07873E-1 1.4667E-1 8.7875E-2 5.1915E-2 4.48781E-2 4.37242E-2 4.33749E-2 3.67496E-2 3.76718E-2 3.67702E-2 3.66961E-2 3.74061E-2 5.7954E-2 7.90452E-2 7.45055E-2 6.93377E-2 8.26369E-2 4.90548E-2 5.64342E-2 6.56151E-2 1.56916E-1 1.63409E-1 1.73151E-1 1.95581E-1 1.03436E-1 4.34177E-2 3.40828E-2 4.82494E-2 6.96888E-2 4.26425E-2 6.46973E-2 8.75693E-2 1.26679E-1 1.38639E-1 1.0625E-1 1.09257E-1 1.18729E-1 1.22086E-1 1.12172E-1 1.09061E-1 9.44561E-2 7.91731E-2 4.49068E-2 5.77962E-2 6.23451E-2 1.07925E-1 7.53962E-2 6.08427E-2 4.18681E-2 2.80144E-2 2.3443E-2 2.45914E-2 3.37788E-2 3.03228E-2 2.53396E-2 2.96176E-2 4.31408E-2 6.91895E-2 8.18889E-2 3.48876E-2 4.04586E-2 3.23678E-2 3.00854E-2 2.85738E-2 2.88075E-2 2.9781E-2 3.00854E-2 2.48459E-2 2.0045E-2 1.88429E-2 1.81173E-2 1.33208E-2 9.9952E-3 8.93354E-3 8.60552E-3 9.23883E-3 9.76329E-3 6.42951E-3 5.89379E-3 4.22258E-3 4.74196E-3 4.86042E-3 1.1453E-2 1.98335E-2 1.94449E-2 2.95683E-2 3.73138E-2 3.58305E-2 4.28511E-2 4.70497E-2 4.50243E-2 3.33796E-2 3.63406E-2 5.68208E-2 6.06006E-2 5.62197E-2 5.15028E-2 7.11011E-2 9.74842E-2 1.32651E-1 1.56089E-1 1.34347E-1 1.02185E-1 4.72322E-2 7.40348E-2 7.56774E-2 4.44844E-2 2.64948E-2 6.7815E-2 1.88428E-1 3.14468E-1 2.81401E-1 3.87326E-1 3.43062E-1 2.76287E-1 2.62158E-1 3.15233E-1 4.33725E-1 3.76142E-1 2.91807E-1 3.08042E-1 3.06134E-1 3.29768E-1 3.67486E-1 3.97269E-1 -9999 -9999 -9999 -9999 -9999 -9999 -9999 -9999 -9999 -9999 -9999 -9999 -9999 -9999 -9999 -9999 -9999 -9999 -9999 -9999 -9999 -9999 -9999 -9999 -9999 -9999 -9999 -9999 -9999 -9999 -9999 -9999 -9999 -9999 -9999 -9999 -9999 -9999 -9999 -9999 -9999 -9999 -9999
-9999 -9999 -9999 -9999 -9999 -9999 -9999 -9999 -9999 -9999 -9999 -9999 -9999 -9999 -9999 -9999 -9999 -9999 -9999 -9999 -9999 -9999 -9999 -9999 -9999 -9999 -9999 -9999 -9999 -9999 -9999 -9999 -9999 -9999 -9999 -9999 -9999 -9999 -9999 -9999 -9999 -9999 -9999 -9999 -9999 -9999 -9999 -9999 -9999 -9999 -9999 -9999 -9999 -9999 -9999 -9999 -9999 -9999 -9999 -9999 -9999 -9999 -9999 -9999 -9999 1.24172E-1 1.27632E-1 1.32375E-1 1.22541E-1 1.23445E-1 1.25272E-1 1.12963E-1 1.14229E-1 1.02215E-1 1.03959E-1 1.06326E-1 9.62444E-2 9.80835E-2 9.95774E-2 8.47678E-2 8.59134E-2 8.75743E-2 7.83722E-2 7.91327E-2 7.80698E-2 6.73221E-2 6.53741E-2 6.43567E-2 5.51169E-2 5.50078E-2 5.65537E-2 5.97687E-2 9.48884E-3 1.80836E-2 1.1825E-1 1.66297E-1 2.26499E-1 1.68048E-1 9.0319E-2 5.79248E-2 4.56939E-2 4.3288E-2 3.71975E-2 3.83619E-2 3.75959E-2 3.6622E-2 3.1667E-2 3.62901E-2 4.58751E-2 4.56665E-2 3.87154E-2 4.38785E-2 5.92328E-2 8.39621E-2 4.88595E-2 4.86284E-2 1.60555E-1 1.77331E-1 1.60126E-1 1.86999E-1 1.12158E-1 3.49013E-2 3.74046E-2 8.90565E-2 8.36579E-2 4.78924E-2 6.81713E-2 9.76615E-2 1.06076E-1 1.1148E-1 1.18729E-1 1.09257E-1 1.09257E-1 1.27574E-1 1.0563E-1 1.03422E-1 8.86879E-2 7.74956E-2 7.08981E-2 6.82715E-2 8.27736E-2 9.75338E-2 8.89481E-2 6.93427E-2 3.97918E-2 4.34427E-2 3.8042E-2 3.97918E-2 4.10042E-2 5.94879E-2 4.65908E-2 4.27459E-2 4.64288E-2 2.56128E-2 3.1199E-2 3.02803E-2 3.53681E-2 2.72607E-2 2.92112E-2 2.15274E-2 2.9395E-2 2.41895E-2 3.13966E-2 2.70843E-2 2.32388E-2 1.65665E-2 1.79192E-2 1.45291E-2 1.06777E-2 9.03262E-3 7.85028E-3 1.00025E-2 6.8893E-3 3.91403E-3 4.04136E-3 5.81731E-3 3.68403E-3 5.61914E-3 1.27172E-2 1.84952E-2 2.7088E-2 3.30096E-2 4.54693E-2 4.20633E-2 4.79258E-2 5.39778E-2 5.37377E-2 6.12046E-2 6.33682E-2 6.26776E-2 7.0529E-2 5.28613E-2 6.77392E-2 6.33636E-2 9.06976E-2 1.05619E-1 7.61712E-2 1.00197E-1 1.15433E-1 1.15604E-1 1.06703E-1 8.59571E-2 4.46327E-2 3.78224E-2 8.20529E-2 1.51431E-1 3.28107E-1 2.3345E-1 2.10622E-1 1.99404E-1 3.27031E-1 2.60551E-1 2.44974E-1 3.93889E-1 3.28227E-1 2.68561E-1 2.85183E-1 2.98616E-1 3.4253E-1 4.11915E-1 4.10392E-1 -9999 -9999 -9999 -9999 -9999 -9999 -9999 -9999 -9999 -9999 -9999 -9999 -9999 -9999 -9999 -9999 -9999 -9999 -9999 -9999 -9999 -9999 -9999 -9999 -9999 -9999 -9999 -9999 -9999 -9999 -9999 -9999 -9999 -9999 -9999 -9999 -9999 -9999 -9999 -9999 -9999 -9999 -9999
-9999 -9999 -9999 -9999 -9999 -9999 -9999 -9999 -9999 -9999 -9999 -9999 -9999 -9999 -9999 -9999 -9999 -9999 -9999 -9999 -9999 -9999 -9999 -9999 -9999 -9999 -9999 -9999 -9999 -9999 -9999 -9999 -9999 -9999 -9999 -9999 -9999 -9999 -9999 -9999 -9999 -9999 -9999 -9999 -9999 -9999 -9999 -9999 -9999 -9999 -9999 -9999 -9999 -9999 -9999 -9999 -9999 -9999 -9999 -9999 -9999 -9999 -9999 -9999 -9999 1.24857E-1 1.28804E-1 1.20082E-1 1.22766E-1 1.24584E-1 1.12125E-1 1.13594E-1 1.15081E-1 1.03375E-1 1.0494E-1 1.07327E-1 9.71601E-2 9.90148E-2 9.63761E-2 8.59134E-2 8.67403E-2 8.79099E-2 7.83722E-2 7.85237E-2 7.85237E-2 6.78506E-2 6.64064E-2 6.53741E-2 5.63304E-2 5.63304E-2 5.61079E-2 4.93079E-2 5.36034E-2 1.31901E-2 2.93366E-2 1.43735E-1 2.18063E-1 1.94876E-1 1.09145E-1 6.39176E-2 4.66169E-2 3.68239E-2 3.85946E-2 3.87505E-2 3.81305E-2 3.19252E-2 3.32469E-2 4.13925E-2 4.65217E-2 3.49264E-2 3.19469E-2 3.28007E-2 3.69601E-2 5.04202E-2 6.30165E-2 3.63562E-2 6.68993E-2 1.70232E-1 1.95417E-1 1.81022E-1 6.12945E-2 3.70622E-2 7.00065E-2 1.25792E-1 1.10073E-1 4.98411E-2 6.43177E-2 7.50216E-2 9.54163E-2 1.07008E-1 1.20449E-1 1.3099E-1 1.09257E-1 1.2476E-1 9.77185E-2 8.7314E-2 8.22585E-2 7.13136E-2 5.89229E-2 4.4226E-2 5.38011E-2 6.9943E-2 7.06154E-2 5.73709E-2 4.76145E-2 6.58784E-2 5.10949E-2 4.92528E-2 4.2016E-2 3.97362E-2 3.76065E-2 3.46219E-2 3.04219E-2 2.64505E-2 3.05458E-2 3.02725E-2 2.34604E-2 3.94865E-2 2.79259E-2 2.48543E-2 3.20846E-2 2.78592E-2 2.28434E-2 2.02114E-2 1.96013E-2 1.83334E-2 1.57228E-2 1.37072E-2 1.2313E-2 1.50584E-2 1.4437E-2 1.55595E-2 8.2923E-3 5.52189E-3 4.03654E-3 4.66218E-3 3.28372E-3 4.96163E-3 7.54928E-3 1.16485E-2 1.63535E-2 3.04207E-2 4.4749E-2 2.54513E-2 4.69897E-2 6.18588E-2 4.84383E-2 4.89157E-2 5.16355E-2 6.49842E-2 7.48985E-2 8.24674E-2 9.65977E-2 9.9534E-2 9.47088E-2 8.72358E-2 9.47448E-2 8.88454E-2 1.13153E-1 1.43712E-1 1.87887E-1 1.73374E-1 7.68886E-2 4.14826E-2 5.93959E-2 9.49221E-2 2.6294E-1 3.56255E-1 3.22671E-1 1.76884E-1 1.62546E-1 1.60627E-1 1.7603E-1 3.49357E-1 3.05542E-1 2.75318E-1 2.90772E-1 3.1466E-1 3.62626E-1 4.12423E-1 3.82667E-1 -9999 -9999 -9999 -9999 -9999 -9999 -9999 -9999 -9999 -9999 -9999 -9999 -9999 -9999 -9999 -9999 -9999 -9999 -9999 -9999 -9999 -9999 -9999 -9999 -9999 -9999 -9999 -9999 -9999 -9999 -9999 -9999 -9999 -9999 -9999 -9999 -9999 -9999 -9999 -9999 -9999 -9999 -9999
-9999 -9999 -9999 -9999 -9999 -9999 -9999 -9999 -9999 -9999 -9999 -9999 -9999 -9999 -9999 -9999 -9999 -9999 -9999 -9999 -9999 -9999 -9999 -9999 -9999 -9999 -9999 -9999 -9999 -9999 -9999 -9999 -9999 -9999 -9999 -9999 -9999 -9999 -9999 -9999 -9999 -9999 -9999 -9999 -9999 -9999 -9999 -9999 -9999 -9999 -9999 -9999 -9999 -9999 -9999 -9999 -9999 -9999 -9999 -9999 -9999 -9999 -9999 -9999 1.244E-1 1.2647E-1 1.29512E-1 1.19861E-1 1.22091E-1 1.24584E-1 1.13173E-1 1.14442E-1 1.15937E-1 1.04351E-1 1.06526E-1 9.60622E-2 9.78982E-2 9.56482E-2 8.55847E-2 8.72398E-2 8.82467E-2 7.89801E-2 7.88277E-2 7.83722E-2 6.82495E-2 6.79833E-2 6.74539E-2 5.81404E-2 5.77969E-2 5.80257E-2 5.01001E-2 4.96036E-2 5.13111E-2 9.76873E-3 1.69133E-2 1.213E-1 1.93237E-1 2.01419E-1 1.39747E-1 7.74108E-2 4.97902E-2 3.67496E-2 3.80537E-2 3.86724E-2 3.85169E-2 3.45708E-2 3.74817E-2 4.84175E-2 5.92585E-2 4.11714E-2 3.48049E-2 3.51075E-2 3.51786E-2 2.95501E-2 3.27756E-2 4.83438E-2 7.89287E-2 1.17328E-1 1.02746E-1 6.82156E-2 3.77415E-2 5.04848E-2 1.16261E-1 1.29569E-1 1.30496E-1 6.89E-2 3.6112E-2 5.38444E-2 7.00855E-2 8.06895E-2 7.34774E-2 1.05334E-1 1.01503E-1 1.03438E-1 7.53953E-2 6.51844E-2 6.36373E-2 4.86104E-2 4.19782E-2 4.0405E-2 4.68945E-2 6.24342E-2 8.18169E-2 6.52412E-2 6.45096E-2 7.29907E-2 6.00137E-2 5.60796E-2 4.87009E-2 4.10157E-2 3.4645E-2 3.03805E-2 3.34669E-2 3.6509E-2 3.70158E-2 3.82423E-2 3.73281E-2 4.48569E-2 3.7245E-2 3.32547E-2 3.3953E-2 2.68964E-2 2.84677E-2 1.78772E-2 1.13356E-2 1.08956E-2 1.31389E-2 1.23296E-2 1.84965E-2 1.48012E-2 1.31192E-2 1.24263E-2 5.34254E-3 5.73149E-3 3.5224E-3 2.67595E-3 4.78359E-3 7.43232E-3 1.16485E-2 1.5858E-2 2.2225E-2 3.10677E-2 3.01399E-2 1.96628E-2 4.38028E-2 5.8939E-2 4.12564E-2 4.00369E-2 7.21975E-2 7.49251E-2 6.76397E-2 9.56402E-2 8.40796E-2 9.2469E-2 9.8489E-2 1.08053E-1 1.07892E-1 1.10018E-1 1.24015E-1 1.01449E-1 1.8537E-1 1.65204E-1 8.32201E-2 4.63012E-2 7.02027E-2 1.03409E-1 1.88264E-1 2.29475E-1 3.75768E-1 2.60551E-1 1.78945E-1 1.35777E-1 3.43791E-1 3.34861E-1 3.01553E-1 3.08042E-1 3.0214E-1 3.68597E-1 4.04876E-1 4.19043E-1 3.64516E-1 -9999 -9999 -9999 -9999 -9999 -9999 -9999 -9999 -9999 -9999 -9999 -9999 -9999 -9999 -9999 -9999 -9999 -9999 -9999 -9999 -9999 -9999 -9999 -9999 -9999 -9999 -9999 -9999 -9999 -9999 -9999 -9999 -9999 -9999 -9999 -9999 -9999 -9999 -9999 -9999 -9999 -9999 -9999
-9999 -9999 -9999 -9999 -9999 -9999 -9999 -9999 -9999 -9999 -9999 -9999 -9999 -9999 -9999 -9999 -9999 -9999 -9999 -9999 -9999 -9999 -9999 -9999 -9999 -9999 -9999 -9999 -9999 -9999 -9999 -9999 -9999 -9999 -9999 -9999 -9999 -9999 -9999 -9999 -9999 -9999 -9999 -9999 -9999 -9999 -9999 -9999 -9999 -9999 -9999 -9999 -9999 -9999 -9999 -9999 -9999 -9999 -9999 -9999 -9999 -9999 1.35632E-1 1.37362E-1 1.25546E-1 1.27632E-1 1.29985E-1 1.19419E-1 1.22766E-1 1.12334E-1 1.15294E-1 1.168E-1 1.04547E-1 1.06326E-1 1.08133E-1 9.75285E-2 9.5467E-2 9.69253E-2 8.67403E-2 8.85847E-2 8.99483E-2 8.00543E-2 8.00543E-2 7.86756E-2 6.81163E-2 6.85166E-2 6.85166E-2 5.97687E-2 5.98867E-2 5.98867E-2 5.14133E-2 5.06014E-2 5.09044E-2 7.71631E-3 1.18321E-2 3.1564E-2 1.63124E-1 2.02094E-1 1.76612E-1 1.02984E-1 5.07843E-2 3.9539E-2 3.73689E-2 3.7977E-2 3.30453E-2 3.52774E-2 3.83227E-2 4.60333E-2 4.31802E-2 4.01671E-2 3.83701E-2 3.74525E-2 3.7377E-2 3.25474E-2 2.949E-2 3.4239E-2 4.1246E-2 4.58712E-2 3.9612E-2 3.90575E-2 4.68672E-2 7.79384E-2 1.57522E-1 1.34624E-1 1.33259E-1 9.12628E-2 4.99711E-2 3.80795E-2 5.1908E-2 4.51574E-2 3.90118E-2 5.9091E-2 8.29069E-2 7.73335E-2 5.0527E-2 3.55435E-2 3.74056E-2 3.74056E-2 3.92032E-2 3.97597E-2 4.38973E-2 5.14345E-2 6.45224E-2 6.80905E-2 6.11875E-2 6.13989E-2 6.6522E-2 5.03781E-2 5.66453E-2 4.38091E-2 4.64202E-2 4.57749E-2 5.11521E-2 4.10717E-2 4.10042E-2 2.94191E-2 3.22199E-2 3.12588E-2 2.76846E-2 3.51176E-2 3.06776E-2 2.35827E-2 2.73015E-2 2.41894E-2 1.27395E-2 1.07491E-2 1.3787E-2 8.50768E-3 1.12582E-2 1.2723E-2 1.38622E-2 1.41513E-2 9.76626E-3 4.4806E-3 3.16429E-3 2.61687E-3 4.72782E-3 6.56405E-3 9.97903E-3 1.20141E-2 1.63535E-2 2.02749E-2 1.68643E-2 2.51125E-2 4.12564E-2 3.54959E-2 3.2787E-2 3.86472E-2 8.11766E-2 7.94186E-2 7.91728E-2 1.0418E-1 1.19347E-1 9.48295E-2 1.0379E-1 1.17575E-1 1.0153E-1 1.11744E-1 9.03452E-2 1.43729E-1 1.32477E-1 1.80979E-1 1.72812E-1 1.23942E-1 2.33151E-1 1.3717E-1 1.26509E-1 2.32328E-1 3.25161E-1 2.25334E-1 1.64113E-1 3.44738E-1 3.28818E-1 3.10906E-1 2.93664E-1 3.00938E-1 2.98177E-1 3.67621E-1 3.98326E-1 4.01292E-1 -9999 -9999 -9999 -9999 -9999 -9999 -9999 -9999 -9999 -9999 -9999 -9999 -9999 -9999 -9999 -9999 -9999 -9999 -9999 -9999 -9999 -9999 -9999 -9999 -9999 -9999 -9999 -9999 -9999 -9999 -9999 -9999 -9999 -9999 -9999 -9999 -9999 -9999 -9999 -9999 -9999 -9999 -9999 -9999
-9999 -9999 -9999 -9999 -9999 -9999 -9999 -9999 -9999 -9999 -9999 -9999 -9999 -9999 -9999 -9999 -9999 -9999 -9999 -9999 -9999 -9999 -9999 -9999 -9999 -9999 -9999 -9999 -9999 -9999 -9999 -9999 -9999 -9999 -9999 -9999 -9999 -9999 -9999 -9999 -9999 -9999 -9999 -9999 -9999 -9999 -9999 -9999 -9999 -9999 -9999 -9999 -9999 -9999 -9999 -9999 -9999 -9999 -9999 -9999 -9999 -9999 2.81432E-2 2.5654E-2 2.59174E-2 1.2904E-1 1.1854E-1 1.21195E-1 1.239E-1 1.14654E-1 1.18104E-1 1.20083E-1 1.06926E-1 1.07327E-1 1.09556E-1 9.49253E-2 9.67419E-2 8.67403E-2 8.79099E-2 8.94347E-2 8.00543E-2 8.1612E-2 8.12983E-2 7.01399E-2 6.93239E-2 6.91887E-2 6.05988E-2 6.13189E-2 6.1682E-2 5.36034E-2 5.30741E-2 5.24454E-2 5.18238E-2 4.58438E-2 8.43814E-3 1.69482E-2 1.01392E-1 1.63435E-1 2.02432E-1 1.45197E-1 6.54304E-2 4.3543E-2 3.71433E-2 3.16028E-2 3.40843E-2 3.55639E-2 4.014E-2 4.45876E-2 4.74398E-2 4.69006E-2 4.36154E-2 4.74661E-2 4.6585E-2 5.88717E-2 5.80638E-2 4.82474E-2 3.93586E-2 3.79706E-2 5.18532E-2 7.5002E-2 1.30629E-1 1.48334E-1 1.62228E-1 1.13612E-1 9.54879E-2 1.20452E-1 9.40685E-2 5.51103E-2 3.70936E-2 3.6911E-2 3.96323E-2 4.79484E-2 6.90761E-2 6.03382E-2 4.32999E-2 3.56875E-2 3.48513E-2 3.53483E-2 3.81124E-2 3.99201E-2 4.33723E-2 4.81618E-2 5.29649E-2 5.63306E-2 5.52444E-2 5.25018E-2 4.41626E-2 3.899E-2 3.6022E-2 3.12932E-2 3.29836E-2 2.5109E-2 3.31326E-2 2.91637E-2 3.42285E-2 4.84532E-2 4.29969E-2 3.6551E-2 3.12141E-2 2.58626E-2 2.8676E-2 2.65199E-2 2.36226E-2 1.52287E-2 1.23297E-2 2.66073E-2 1.53288E-2 1.22851E-2 9.91081E-3 1.58081E-2 1.59969E-2 1.89335E-2 1.04568E-2 9.09441E-3 4.51927E-3 2.67281E-3 3.39202E-3 3.44806E-3 6.87781E-3 8.28576E-3 1.12939E-2 1.20141E-2 1.02928E-2 2.02749E-2 2.29712E-2 1.84323E-2 1.80316E-2 4.04657E-2 6.3611E-2 6.02182E-2 5.30252E-2 7.58083E-2 8.43666E-2 5.48338E-2 6.81659E-2 1.29805E-1 1.67018E-1 1.5632E-1 1.02426E-1 1.22192E-1 7.12665E-2 9.86868E-2 1.71916E-1 2.70956E-1 3.64549E-1 2.02895E-1 1.42274E-1 2.46848E-1 3.65528E-1 3.39502E-1 3.67813E-1 3.38138E-1 3.04209E-1 2.97593E-1 2.84615E-1 2.86467E-1 2.84756E-1 3.08365E-1 -9999 -9999 -9999 -9999 -9999 -9999 -9999 -9999 -9999 -9999 -9999 -9999 -9999 -9999 -9999 -9999 -9999 -9999 -9999 -9999 -9999 -9999 -9999 -9999 -9999 -9999 -9999 -9999 -9999 -9999 -9999 -9999 -9999 -9999 -9999 -9999 -9999 -9999 -9999 -9999 -9999 -9999 -9999 -9999 -9999 -9999
-9999 -9999 -9999 -9999 -9999 -9999 -9999 -9999 -9999 -9999 -9999 -9999 -9999 -9999 -9999 -9999 -9999 -9999 -9999 -9999 -9999 -9999 -9999 -9999 -9999 -9999 -9999 -9999 -9999 -9999 -9999 -9999 -9999 -9999 -9999 -9999 -9999 -9999 -9999 -9999 -9999 -9999 -9999 -9999 -9999 -9999 -9999 -9999 -9999 -9999 -9999 -9999 -9999 -9999 -9999 -9999 -9999 -9999 -9999 -9999 -9999 2.79147E-2 2.86056E-2 2.60766E-2 2.66144E-2 1.32375E-1 1.20971E-1 1.23445E-1 1.25502E-1 1.15508E-1 1.20527E-1 1.08538E-1 1.08741E-1 1.09556E-1 9.82692E-2 9.60116E-2 9.78468E-2 8.80782E-2 8.96056E-2 9.16793E-2 8.20847E-2 8.33573E-2 8.2878E-2 7.12418E-2 7.04139E-2 7.02768E-2 6.14397E-2 6.2047E-2 6.30303E-2 5.54406E-2 5.48942E-2 5.48942E-2 4.68632E-2 4.63972E-2 4.63714E-2 7.99548E-3 7.57389E-2 1.38172E-1 2.19883E-1 1.75762E-1 1.0206E-1 5.23219E-2 3.88286E-2 3.07167E-2 3.14747E-2 3.62168E-2 4.68431E-2 6.64774E-2 7.80172E-2 7.09021E-2 7.91219E-2 7.81531E-2 1.03998E-1 1.42413E-1 1.68169E-1 1.12972E-1 6.52348E-2 7.21442E-2 1.14456E-1 1.59774E-1 1.53905E-1 1.27502E-1 1.24303E-1 7.04848E-2 5.79046E-2 7.71676E-2 1.08966E-1 8.50299E-2 5.60519E-2 4.11536E-2 5.15994E-2 6.32738E-2 6.98068E-2 7.8002E-2 7.48458E-2 5.39852E-2 4.11201E-2 3.88885E-2 3.78061E-2 3.87321E-2 4.25107E-2 4.83544E-2 4.79701E-2 4.98143E-2 4.56474E-2 4.37085E-2 4.4914E-2 4.41252E-2 4.62161E-2 2.62011E-2 1.75851E-2 2.1052E-2 3.10796E-2 4.9053E-2 4.70044E-2 3.75112E-2 3.09517E-2 2.87077E-2 2.46459E-2 2.32774E-2 1.66196E-2 2.02275E-2 1.53699E-2 1.37163E-2 1.60036E-2 3.05366E-2 1.98956E-2 1.67811E-2 1.27395E-2 1.96343E-2 2.26588E-2 2.37406E-2 1.39769E-2 1.13289E-2 5.79512E-3 4.51927E-3 3.07272E-3 2.41975E-3 4.05952E-3 6.66744E-3 6.66744E-3 7.17723E-3 6.42858E-3 9.30739E-3 1.22502E-2 1.18436E-2 1.54624E-2 2.72862E-2 3.39124E-2 2.93819E-2 3.24477E-2 3.96875E-2 4.26436E-2 6.51996E-2 9.01924E-2 1.25548E-1 1.83813E-1 1.67579E-1 1.45049E-1 1.41168E-1 8.54374E-2 8.06317E-2 1.14065E-1 1.35074E-1 2.73245E-1 3.01142E-1 2.98536E-1 2.66071E-1 3.59526E-1 2.26703E-1 3.569E-1 3.34861E-1 3.01111E-1 2.92361E-1 2.83336E-1 2.89477E-1 2.78816E-1 2.78816E-1 -9999 -9999 -9999 -9999 -9999 -9999 -9999 -9999 -9999 -9999 -9999 -9999 -9999 -9999 -9999 -9999 -9999 -9999 -9999 -9999 -9999 -9999 -9999 -9999 -9999 -9999 -9999 -9999 -9999 -9999 -9999 -9999 -9999 -9999 -9999 -9999 -9999 -9999 -9999 -9999 -9999 -9999 -9999 -9999 -9999 -9999
-9999 -9999 -9999 -9999 -9999 -9999 -9999 -9999 -9999 -9999 -9999 -9999 -9999 -9999 -9999 -9999 -9999 -9999 -9999 -9999 -9999 -9999 -9999 -9999 -9999 -9999 -9999 -9999 -9999 -9999 -9999 -9999 -9999 -9999 -9999 -9999 -9999 -9999 -9999 -9999 -9999 -9999 -9999 -9999 -9999 -9999 -9999 -9999 -9999 -9999 -9999 -9999 -9999 -9999 -9999 -9999 -9999 -9999 -9999 -9999 -9999 -9999 -9999 2.64519E-2 2.71076E-2 2.45665E-2 2.50227E-2 2.53315E-2 2.28214E-2 1.17016E-1 1.20749E-1 1.09556E-1 1.10171E-1 1.11203E-1 9.61937E-2 9.78468E-2 9.95251E-2 8.92641E-2 9.08101E-2 8.20847E-2 8.44856E-2 8.61215E-2 7.42106E-2 7.26415E-2 7.2219E-2 6.27832E-2 6.25369E-2 6.30303E-2 5.57709E-2 5.6773E-2 5.72237E-2 5.77919E-2 4.99528E-2 4.89671E-2 4.60019E-2 4.36755E-2 6.4766E-2 1.19764E-1 1.94012E-1 2.28942E-1 1.64597E-1 7.7292E-2 3.8147E-2 3.11567E-2 3.03444E-2 3.38587E-2 4.63157E-2 9.00766E-2 1.02219E-1 9.89421E-2 1.03749E-1 1.25054E-1 1.47802E-1 1.6779E-1 1.8968E-1 1.58976E-1 1.07404E-1 9.96252E-2 1.23172E-1 1.63662E-1 1.64464E-1 1.58022E-1 1.06018E-1 6.86954E-2 5.36529E-2 8.8975E-2 1.18264E-1 9.11034E-2 5.82483E-2 6.25523E-2 5.37059E-2 6.11886E-2 8.40626E-2 9.43809E-2 9.43281E-2 7.47367E-2 6.19451E-2 4.81279E-2 3.8245E-2 3.77299E-2 3.81893E-2 4.46961E-2 4.73121E-2 4.96407E-2 5.12642E-2 4.02323E-2 4.41042E-2 4.4563E-2 5.07215E-2 3.7233E-2 1.97894E-2 3.11538E-2 5.84268E-2 4.22559E-2 3.63248E-2 2.80522E-2 2.09588E-2 1.92955E-2 2.06707E-2 1.81749E-2 1.49981E-2 1.73412E-2 1.73918E-2 1.59655E-2 1.71191E-2 1.81354E-2 2.25394E-2 2.1969E-2 2.26086E-2 2.27831E-2 2.4107E-2 2.46988E-2 1.2088E-2 1.12054E-2 9.23373E-3 7.90121E-3 4.51927E-3 2.2627E-3 2.71681E-3 4.29538E-3 4.13688E-3 3.79905E-3 4.8425E-3 7.77329E-3 1.32613E-2 1.62546E-2 2.14999E-2 2.45481E-2 2.44355E-2 2.55138E-2 4.2332E-2 5.25029E-2 6.37045E-2 9.92419E-2 1.55684E-1 1.51617E-1 1.86379E-1 1.74034E-1 1.95492E-1 1.58963E-1 1.80542E-1 2.16043E-1 1.54925E-1 9.97531E-2 1.2191E-1 2.35813E-1 3.64549E-1 3.74995E-1 2.83859E-1 1.95168E-1 3.53186E-1 3.40959E-1 3.18265E-1 2.98032E-1 2.86754E-1 2.96862E-1 2.82201E-1 -9999 -9999 -9999 -9999 -9999 -9999 -9999 -9999 -9999 -9999 -9999 -9999 -9999 -9999 -9999 -9999 -9999 -9999 -9999 -9999 -9999 -9999 -9999 -9999 -9999 -9999 -9999 -9999 -9999 -9999 -9999 -9999 -9999 -9999 -9999 -9999 -9999 -9999 -9999 -9999 -9999 -9999 -9999 -9999 -9999 -9999 -9999
-9999 -9999 -9999 -9999 -9999 -9999 -9999 -9999 -9999 -9999 -9999 -9999 -9999 -9999 -9999 -9999 -9999 -9999 -9999 -9999 -9999 -9999 -9999 -9999 -9999 -9999 -9999 -9999 -9999 -9999 -9999 -9999 -9999 -9999 -9999 -9999 -9999 -9999 -9999 -9999 -9999 -9999 -9999 -9999 -9999 -9999 -9999 -9999 -9999 -9999 -9999 -9999 -9999 -9999 -9999 -9999 -9999 -9999 -9999 -9999 -9999 -9999 2.59703E-2 2.66688E-2 2.74414E-2 2.49206E-2 2.51252E-2 2.55393E-2 2.28214E-2 1.16368E-1 1.20972E-1 1.09761E-1 1.10996E-1 9.60116E-2 1.01856E-1 9.95251E-2 8.92641E-2 9.08101E-2 9.15049E-2 8.22428E-2 8.53E-2 8.71167E-2 7.55174E-2 7.46438E-2 7.44992E-2 6.47862E-2 6.45326E-2 6.47862E-2 5.68854E-2 5.77919E-2 5.8712E-2 5.13643E-2 5.21878E-2 5.11604E-2 4.26604E-2 4.58516E-2 1.20319E-2 1.17414E-1 1.90496E-1 2.42203E-1 2.33806E-1 1.25409E-1 4.99314E-2 3.38587E-2 2.99155E-2 2.69515E-2 3.62739E-2 5.80115E-2 7.36748E-2 9.56281E-2 9.28759E-2 1.09745E-1 1.35079E-1 1.33481E-1 1.4227E-1 5.44253E-2 4.83027E-2 5.19792E-2 5.19792E-2 1.11192E-1 1.55708E-1 1.15495E-1 7.72589E-2 5.28215E-2 6.67947E-2 1.14163E-1 1.29862E-1 9.846E-2 6.61898E-2 6.2322E-2 6.71217E-2 7.04902E-2 7.98434E-2 9.27049E-2 1.02124E-1 8.15414E-2 7.0881E-2 5.96415E-2 4.66142E-2 3.81124E-2 3.6457E-2 3.86541E-2 4.79543E-2 4.93692E-2 6.40168E-2 4.94658E-2 5.81046E-2 4.37069E-2 5.88826E-2 2.91166E-2 2.43024E-2 4.25111E-2 5.07725E-2 3.52993E-2 3.49318E-2 2.94566E-2 3.27447E-2 2.51206E-2 1.67833E-2 1.82906E-2 1.54087E-2 1.74742E-2 2.30497E-2 2.2352E-2 2.01758E-2 1.88589E-2 1.50612E-2 1.37118E-2 1.72934E-2 1.56368E-2 1.12711E-2 1.49405E-2 1.61235E-2 1.28428E-2 1.02245E-2 7.32417E-3 4.38073E-3 2.34266E-3 3.84862E-3 4.08403E-3 4.4421E-3 4.36718E-3 6.9348E-3 8.3592E-3 9.8037E-3 9.16644E-3 1.72266E-2 1.98524E-2 2.55872E-2 4.19021E-2 4.98662E-2 6.22445E-2 9.39434E-2 1.21437E-1 9.50334E-2 1.06351E-1 1.59839E-1 1.68419E-1 1.58474E-1 2.67145E-1 2.78077E-1 2.12204E-1 2.91046E-1 1.96049E-1 1.12049E-1 1.38012E-1 2.45001E-1 2.1026E-1 1.80911E-1 1.66714E-1 3.56785E-1 3.45212E-1 3.28356E-1 3.05097E-1 3.24819E-1 3.0214E-1 2.84756E-1 -9999 -9999 -9999 -9999 -9999 -9999 -9999 -9999 -9999 -9999 -9999 -9999 -9999 -9999 -9999 -9999 -9999 -9999 -9999 -9999 -9999 -9999 -9999 -9999 -9999 -9999 -9999 -9999 -9999 -9999 -9999 -9999 -9999 -9999 -9999 -9999 -9999 -9999 -9999 -9999 -9999 -9999 -9999 -9999 -9999 -9999 -9999
-9999 -9999 -9999 -9999 -9999 -9999 -9999 -9999 -9999 -9999 -9999 -9999 -9999 -9999 -9999 -9999 -9999 -9999 -9999 -9999 -9999 -9999 -9999 -9999 -9999 -9999 -9999 -9999 -9999 -9999 -9999 -9999 -9999 -9999 -9999 -9999 -9999 -9999 -9999 -9999 -9999 -9999 -9999 -9999 -9999 -9999 -9999 -9999 -9999 -9999 -9999 -9999 -9999 -9999 -9999 -9999 -9999 -9999 -9999 -9999 -9999 2.86056E-2 2.61299E-2 2.70524E-2 2.76661E-2 2.51766E-2 2.54872E-2 2.27281E-2 2.30564E-2 2.37269E-2 2.16177E-2 1.1079E-1 1.12872E-1 9.74772E-2 9.93374E-2 1.00848E-1 9.04645E-2 9.20291E-2 9.23801E-2 8.20847E-2 8.46479E-2 8.66178E-2 7.62525E-2 7.62525E-2 7.62525E-2 6.6718E-2 6.64574E-2 6.65876E-2 5.80207E-2 5.85963E-2 5.95284E-2 5.18775E-2 5.24998E-2 5.1569E-2 4.17051E-2 7.54306E-3 1.48236E-2 9.39895E-2 1.75071E-1 2.42203E-1 2.59759E-1 1.54614E-1 7.15877E-2 4.12863E-2 3.10934E-2 2.5402E-2 2.85927E-2 3.79979E-2 5.60633E-2 3.70771E-2 3.8195E-2 3.95261E-2 4.60907E-2 4.43459E-2 3.57464E-2 3.36406E-2 3.14448E-2 3.57665E-2 7.50666E-2 9.30564E-2 1.28442E-1 1.12338E-1 8.25082E-2 5.31492E-2 7.34493E-2 1.0386E-1 1.15495E-1 1.08334E-1 8.16336E-2 7.42183E-2 9.46276E-2 7.58186E-2 9.18213E-2 9.59525E-2 9.71725E-2 8.32457E-2 7.97672E-2 6.80466E-2 5.55346E-2 4.4162E-2 3.96221E-2 3.88319E-2 4.30257E-2 5.14601E-2 5.77573E-2 3.74694E-2 3.03921E-2 3.04979E-2 3.24044E-2 2.19706E-2 2.39831E-2 4.18642E-2 4.54868E-2 3.70597E-2 4.01974E-2 3.51265E-2 3.77571E-2 2.46918E-2 2.14668E-2 1.98589E-2 1.32759E-2 1.31617E-2 1.74603E-2 1.41558E-2 1.52594E-2 1.79992E-2 1.88169E-2 1.52649E-2 1.47433E-2 1.42417E-2 1.44194E-2 1.59747E-2 1.27415E-2 9.47362E-3 8.4665E-3 4.72954E-3 2.83177E-3 2.34266E-3 3.51958E-3 4.07207E-3 3.76816E-3 4.44754E-3 5.79937E-3 4.75856E-3 7.5793E-3 6.82085E-3 1.23536E-2 1.47446E-2 1.32704E-2 2.1507E-2 2.21623E-2 2.84634E-2 5.51427E-2 9.19523E-2 7.33403E-2 1.18209E-1 8.2269E-2 6.35774E-2 1.20336E-1 2.28313E-1 2.41863E-1 1.37483E-1 2.28816E-1 3.15012E-1 1.45073E-1 1.06373E-1 1.13225E-1 1.46329E-1 1.57397E-1 1.56487E-1 3.76275E-1 3.46635E-1 3.32065E-1 3.07771E-1 3.28508E-1 3.03468E-1 2.86039E-1 -9999 -9999 -9999 -9999 -9999 -9999 -9999 -9999 -9999 -9999 -9999 -9999 -9999 -9999 -9999 -9999 -9999 -9999 -9999 -9999 -9999 -9999 -9999 -9999 -9999 -9999 -9999 -9999 -9999 -9999 -9999 -9999 -9999 -9999 -9999 -9999 -9999 -9999 -9999 -9999 -9999 -9999 -9999 -9999 -9999 -9999 -9999
-9999 -9999 -9999 -9999 -9999 -9999 -9999 -9999 -9999 -9999 -9999 -9999 -9999 -9999 -9999 -9999 -9999 -9999 -9999 -9999 -9999 -9999 -9999 -9999 -9999 -9999 -9999 -9999 -9999 -9999 -9999 -9999 -9999 -9999 -9999 -9999 -9999 -9999 -9999 -9999 -9999 -9999 -9999 -9999 -9999 -9999 -9999 -9999 -9999 -9999 -9999 -9999 -9999 -9999 -9999 -9999 -9999 -9999 -9999 -9999 2.82581E-2 2.88396E-2 2.66688E-2 2.74414E-2 2.49716E-2 2.54352E-2 2.59601E-2 2.3151E-2 2.35334E-2 2.41679E-2 2.18406E-2 1.12035E-1 1.13926E-1 9.915E-2 1.00848E-1 8.97768E-2 9.18541E-2 9.34403E-2 8.25598E-2 8.31973E-2 8.49734E-2 7.68454E-2 7.86493E-2 7.89537E-2 6.87031E-2 6.777E-2 6.777E-2 5.92941E-2 5.98815E-2 6.03554E-2 5.29185E-2 5.33404E-2 5.30237E-2 4.49431E-2 4.40517E-2 7.52738E-3 1.45807E-2 3.31797E-2 1.63001E-1 2.42203E-1 2.38014E-1 1.97504E-1 9.91704E-2 5.19873E-2 2.93596E-2 2.5506E-2 2.61389E-2 3.00851E-2 4.1351E-2 5.743E-2 5.87749E-2 5.5141E-2 6.55596E-2 2.72696E-2 2.59661E-2 2.45582E-2 2.74929E-2 3.24351E-2 8.51846E-2 1.02017E-1 1.2778E-1 1.36091E-1 7.86174E-2 5.00879E-2 5.85621E-2 6.26528E-2 8.21405E-2 1.04406E-1 9.91682E-2 9.18285E-2 1.04202E-1 9.30895E-2 1.0253E-1 9.10081E-2 9.14435E-2 9.07348E-2 9.3215E-2 8.52535E-2 7.54407E-2 5.88521E-2 5.00964E-2 4.36507E-2 4.31214E-2 4.73121E-2 4.21642E-2 5.00524E-2 5.16106E-2 2.28865E-2 2.56238E-2 2.6448E-2 3.31564E-2 5.52291E-2 4.23978E-2 3.4627E-2 3.92654E-2 2.68551E-2 3.45286E-2 2.71559E-2 1.94945E-2 1.75493E-2 1.70736E-2 1.45198E-2 1.4626E-2 2.26489E-2 2.29352E-2 1.94592E-2 1.7081E-2 1.63069E-2 1.27938E-2 9.39966E-3 1.16572E-2 1.24696E-2 1.04554E-2 9.9079E-3 6.83568E-3 4.42247E-3 3.30953E-3 3.19791E-3 4.79655E-3 5.07476E-3 5.96031E-3 6.27277E-3 5.84682E-3 7.83797E-3 1.11151E-2 1.31551E-2 1.14181E-2 1.36076E-2 1.09231E-2 1.5061E-2 1.50697E-2 2.80603E-2 5.5056E-2 6.58158E-2 5.76042E-2 8.68402E-2 5.37616E-2 3.3531E-2 7.8075E-2 1.42393E-1 1.51418E-1 9.42995E-2 2.24411E-1 3.12686E-1 1.79608E-1 1.57372E-1 1.89516E-1 1.66879E-1 1.53195E-1 3.40598E-1 3.67948E-1 3.43318E-1 3.27431E-1 3.04653E-1 3.22066E-1 2.99935E-1 2.80811E-1 -9999 -9999 -9999 -9999 -9999 -9999 -9999 -9999 -9999 -9999 -9999 -9999 -9999 -9999 -9999 -9999 -9999 -9999 -9999 -9999 -9999 -9999 -9999 -9999 -9999 -9999 -9999 -9999 -9999 -9999 -9999 -9999 -9999 -9999 -9999 -9999 -9999 -9999 -9999 -9999 -9999 -9999 -9999 -9999 -9999 -9999 -9999
-9999 -9999 -9999 -9999 -9999 -9999 -9999 -9999 -9999 -9999 -9999 -9999 -9999 -9999 -9999 -9999 -9999 -9999 -9999 -9999 -9999 -9999 -9999 -9999 -9999 -9999 -9999 -9999 -9999 -9999 -9999 -9999 -9999 -9999 -9999 -9999 -9999 -9999 -9999 -9999 -9999 -9999 -9999 -9999 -9999 -9999 -9999 -9999 -9999 -9999 -9999 -9999 -9999 -9999 -9999 -9999 -9999 -9999 -9999 -9999 2.83157E-2 2.62368E-2 2.7163E-2 2.77791E-2 2.50227E-2 2.56439E-2 2.66039E-2 2.37269E-2 2.402E-2 2.43665E-2 2.20204E-2 2.26151E-2 2.03322E-2 1.0009E-1 1.01611E-1 9.08101E-2 9.27323E-2 9.43321E-2 8.43236E-2 8.51366E-2 8.66178E-2 7.81947E-2 7.98733E-2 8.20573E-2 7.15743E-2 7.1019E-2 7.06051E-2 6.19198E-2 6.25315E-2 6.29012E-2 5.46252E-2 5.4517E-2 5.43013E-2 4.576E-2 4.24658E-2 7.43398E-3 9.53089E-3 2.49569E-2 1.44141E-1 2.50879E-1 2.46588E-1 2.18749E-1 1.20041E-1 6.79154E-2 3.58367E-2 2.74508E-2 2.46713E-2 2.75629E-2 2.82077E-2 3.96902E-2 4.81672E-2 4.51577E-2 4.86501E-2 4.466E-2 4.73534E-2 4.88899E-2 5.64379E-2 3.56943E-2 4.43257E-2 7.84295E-2 9.96624E-2 1.20664E-1 8.53578E-2 7.46576E-2 6.66177E-2 5.2296E-2 6.94876E-2 1.10202E-1 1.07183E-1 8.79413E-2 8.98423E-2 8.15723E-2 9.30895E-2 1.02471E-1 8.92463E-2 8.96442E-2 9.18819E-2 8.90079E-2 7.82028E-2 5.87651E-2 4.85799E-2 4.09062E-2 4.66319E-2 4.35849E-2 4.23346E-2 5.1111E-2 5.5264E-2 3.32065E-2 3.48773E-2 5.73895E-2 4.33562E-2 4.65678E-2 3.98965E-2 3.1871E-2 3.10264E-2 2.60497E-2 3.22199E-2 2.83984E-2 1.55895E-2 1.56703E-2 1.63697E-2 1.44834E-2 9.15062E-3 1.16118E-2 1.30005E-2 1.5552E-2 1.74662E-2 1.86913E-2 1.40419E-2 9.28643E-3 1.1149E-2 9.48825E-3 9.63232E-3 9.54446E-3 7.43449E-3 5.424E-3 4.56784E-3 5.44706E-3 9.97903E-3 1.15675E-2 1.31634E-2 1.44582E-2 1.14913E-2 1.89016E-2 2.91113E-2 2.9414E-2 2.17366E-2 1.44886E-2 1.11287E-2 9.54729E-3 1.06124E-2 2.02791E-2 4.01677E-2 3.71422E-2 4.04936E-2 6.30246E-2 4.26569E-2 2.06626E-2 4.16919E-2 8.7581E-2 7.82985E-2 1.12071E-1 2.77511E-1 2.86543E-1 2.07956E-1 1.78855E-1 2.88438E-1 2.26192E-1 1.64042E-1 3.40598E-1 3.45212E-1 3.316E-1 3.05097E-1 2.88043E-1 3.0849E-1 3.05244E-1 3.13306E-1 -9999 -9999 -9999 -9999 -9999 -9999 -9999 -9999 -9999 -9999 -9999 -9999 -9999 -9999 -9999 -9999 -9999 -9999 -9999 -9999 -9999 -9999 -9999 -9999 -9999 -9999 -9999 -9999 -9999 -9999 -9999 -9999 -9999 -9999 -9999 -9999 -9999 -9999 -9999 -9999 -9999 -9999 -9999 -9999 -9999 -9999 -9999
-9999 -9999 -9999 -9999 -9999 -9999 -9999 -9999 -9999 -9999 -9999 -9999 -9999 -9999 -9999 -9999 -9999 -9999 -9999 -9999 -9999 -9999 -9999 -9999 -9999 -9999 -9999 -9999 -9999 -9999 -9999 -9999 -9999 -9999 -9999 -9999 -9999 -9999 -9999 -9999 -9999 -9999 -9999 -9999 -9999 -9999 -9999 -9999 -9999 -9999 -9999 -9999 -9999 -9999 -9999 -9999 -9999 -9999 -9999 -9999 2.85474E-2 2.6506E-2 2.76097E-2 2.81209E-2 2.53315E-2 2.6173E-2 2.38242E-2 2.41679E-2 2.44664E-2 2.18406E-2 2.22473E-2 2.2848E-2 2.0374E-2 2.10113E-2 1.02959E-1 9.20291E-2 9.39745E-2 8.40004E-2 8.56277E-2 8.69501E-2 7.72928E-2 7.88014E-2 8.06472E-2 7.25557E-2 7.36925E-2 7.3122E-2 6.3273E-2 6.38972E-2 6.49078E-2 5.63836E-2 5.58285E-2 5.51691E-2 5.46252E-2 4.64051E-2 4.51234E-2 7.31123E-3 9.02981E-3 2.29955E-2 1.2924E-1 2.055E-1 2.46588E-1 2.21488E-1 1.48607E-1 7.54916E-2 4.47417E-2 3.07029E-2 2.57532E-2 2.35672E-2 2.86711E-2 4.23279E-2 5.70591E-2 5.69151E-2 5.51919E-2 5.80215E-2 5.33625E-2 5.27306E-2 5.84816E-2 3.67927E-2 4.73508E-2 7.93461E-2 9.18495E-2 1.01604E-1 1.25431E-1 1.22088E-1 8.5512E-2 4.04601E-2 6.62061E-2 1.09906E-1 1.01319E-1 7.76374E-2 8.88876E-2 8.91743E-2 9.458E-2 1.04363E-1 9.11387E-2 8.82987E-2 9.80094E-2 9.34657E-2 7.56234E-2 6.03607E-2 4.17526E-2 3.76209E-2 3.61439E-2 2.69099E-2 3.53431E-2 3.35814E-2 3.52226E-2 3.52776E-2 8.986E-2 8.84258E-2 4.90003E-2 4.2483E-2 3.29004E-2 3.2006E-2 3.98619E-2 2.37721E-2 1.65785E-2 2.23629E-2 2.45191E-2 1.13286E-2 8.7198E-3 8.78209E-3 6.70948E-3 1.09154E-2 1.63022E-2 2.16346E-2 2.1409E-2 1.77504E-2 1.52568E-2 1.28557E-2 1.1607E-2 1.04751E-2 8.98323E-3 7.22223E-3 4.96394E-3 3.96543E-3 5.57046E-3 4.51927E-3 7.31853E-3 1.35935E-2 1.96628E-2 2.75148E-2 2.58896E-2 4.5938E-2 5.39452E-2 3.65823E-2 5.64595E-2 4.40712E-2 1.64639E-2 9.665E-3 9.52552E-3 1.56883E-2 2.25673E-2 2.08313E-2 2.64729E-2 3.91644E-2 2.5008E-2 1.70107E-2 3.7037E-2 5.40284E-2 6.64805E-2 1.38782E-1 2.4925E-1 2.5213E-1 1.78855E-1 2.23763E-1 3.48217E-1 2.1026E-1 1.6397E-1 1.36023E-1 3.2697E-1 3.10582E-1 2.79943E-1 2.90028E-1 2.88615E-1 3.33952E-1 3.87463E-1 -9999 -9999 -9999 -9999 -9999 -9999 -9999 -9999 -9999 -9999 -9999 -9999 -9999 -9999 -9999 -9999 -9999 -9999 -9999 -9999 -9999 -9999 -9999 -9999 -9999 -9999 -9999 -9999 -9999 -9999 -9999 -9999 -9999 -9999 -9999 -9999 -9999 -9999 -9999 -9999 -9999 -9999 -9999 -9999 -9999 -9999 -9999
-9999 -9999 -9999 -9999 -9999 -9999 -9999 -9999 -9999 -9999 -9999 -9999 -9999 -9999 -9999 -9999 -9999 -9999 -9999 -9999 -9999 -9999 -9999 -9999 -9999 -9999 -9999 -9999 -9999 -9999 -9999 -9999 -9999 -9999 -9999 -9999 -9999 -9999 -9999 -9999 -9999 -9999 -9999 -9999 -9999 -9999 -9999 -9999 -9999 -9999 -9999 -9999 -9999 -9999 -9999 -9999 -9999 -9999 -9999 2.82006E-2 2.89572E-2 2.69422E-2 2.80065E-2 2.54872E-2 2.59601E-2 2.6822E-2 2.4267E-2 2.46169E-2 2.51254E-2 2.2293E-2 2.26151E-2 2.31305E-2 2.07115E-2 2.12716E-2 1.90261E-2 1.94614E-2 9.55934E-2 8.51366E-2 8.71167E-2 8.87986E-2 7.91063E-2 7.95657E-2 8.08028E-2 7.25557E-2 7.48456E-2 7.47006E-2 6.45271E-2 6.54187E-2 6.63217E-2 5.76233E-2 5.6944E-2 5.58285E-2 4.54608E-2 4.6965E-2 4.576E-2 3.73061E-2 8.68024E-3 1.7977E-2 1.26204E-1 2.20902E-1 2.46551E-1 2.21488E-1 1.71482E-1 9.06702E-2 5.50731E-2 3.67905E-2 2.90032E-2 2.4804E-2 3.37493E-2 6.46662E-2 7.52498E-2 7.12911E-2 7.98597E-2 6.78978E-2 5.97645E-2 5.3151E-2 5.46478E-2 2.90921E-2 4.52878E-2 8.61963E-2 6.65311E-2 1.09585E-1 1.38122E-1 1.43614E-1 8.2382E-2 4.32269E-2 7.08783E-2 1.07158E-1 9.04824E-2 7.08749E-2 9.33848E-2 9.69915E-2 8.34944E-2 1.01319E-1 9.08206E-2 8.30185E-2 8.41159E-2 6.54159E-2 5.07E-2 4.19981E-2 3.74507E-2 3.7306E-2 3.68132E-2 2.58596E-2 3.50225E-2 3.38371E-2 3.34193E-2 3.77051E-2 4.21585E-2 4.83378E-2 4.20587E-2 4.58674E-2 3.54714E-2 2.84253E-2 4.16108E-2 2.3108E-2 8.87189E-3 1.08015E-2 1.69696E-2 1.50259E-2 1.06508E-2 7.12199E-3 6.70948E-3 1.19762E-2 1.68114E-2 1.23297E-2 1.34635E-2 1.14287E-2 1.13335E-2 1.26184E-2 1.01625E-2 8.44602E-3 7.12878E-3 6.93724E-3 4.40945E-3 5.20187E-3 4.24641E-3 3.3781E-3 5.74775E-3 7.41298E-3 9.79358E-3 1.52957E-2 2.83642E-2 6.5773E-2 6.07957E-2 6.00302E-2 1.01903E-1 5.71732E-2 3.73884E-2 1.95056E-2 2.48295E-2 1.64338E-2 2.55995E-2 4.18464E-2 3.13645E-2 2.51652E-2 2.11338E-2 1.61014E-2 3.18295E-2 6.03551E-2 1.10329E-1 2.16307E-1 3.3399E-1 2.14032E-1 1.85818E-1 2.40406E-1 2.84065E-1 1.67478E-1 1.39762E-1 1.35788E-1 3.00793E-1 2.73231E-1 2.48191E-1 2.55831E-1 3.03912E-1 4.30138E-1 -9999 -9999 -9999 -9999 -9999 -9999 -9999 -9999 -9999 -9999 -9999 -9999 -9999 -9999 -9999 -9999 -9999 -9999 -9999 -9999 -9999 -9999 -9999 -9999 -9999 -9999 -9999 -9999 -9999 -9999 -9999 -9999 -9999 -9999 -9999 -9999 -9999 -9999 -9999 -9999 -9999 -9999 -9999 -9999 -9999 -9999 -9999 -9999
-9999 -9999 -9999 -9999 -9999 -9999 -9999 -9999 -9999 -9999 -9999 -9999 -9999 -9999 -9999 -9999 -9999 -9999 -9999 -9999 -9999 -9999 -9999 -9999 -9999 -9999 -9999 -9999 -9999 -9999 -9999 -9999 -9999 -9999 -9999 -9999 -9999 -9999 -9999 -9999 -9999 -9999 -9999 -9999 -9999 -9999 -9999 -9999 -9999 -9999 -9999 -9999 -9999 -9999 -9999 -9999 -9999 -9999 2.79147E-2 2.84893E-2 2.6398E-2 2.73297E-2 2.84088E-2 2.60132E-2 2.66039E-2 2.71523E-2 2.45165E-2 2.52283E-2 2.2708E-2 2.3036E-2 2.32255E-2 2.0669E-2 2.1141E-2 2.17125E-2 1.93815E-2 1.99473E-2 2.03196E-2 8.74508E-2 8.94795E-2 9.24262E-2 8.1742E-2 8.18996E-2 7.18534E-2 7.3122E-2 7.51365E-2 6.63217E-2 6.67123E-2 6.76319E-2 6.82959E-2 5.86566E-2 5.79658E-2 5.71696E-2 4.67517E-2 4.87805E-2 4.75313E-2 7.9049E-3 8.71639E-3 1.80141E-2 1.13918E-1 2.13495E-1 2.44696E-1 2.21488E-1 1.62035E-1 1.08137E-1 6.61817E-2 4.37662E-2 2.64256E-2 2.51615E-2 3.1355E-2 5.57204E-2 7.18611E-2 5.87966E-2 5.9412E-2 5.24173E-2 4.58374E-2 4.51094E-2 4.31422E-2 2.75913E-2 4.30748E-2 7.12411E-2 5.41356E-2 1.21988E-1 1.30573E-1 9.85065E-2 6.93387E-2 4.29354E-2 5.8624E-2 8.96937E-2 9.41269E-2 7.00228E-2 9.56537E-2 8.96059E-2 7.28394E-2 9.85065E-2 9.78708E-2 7.67821E-2 6.83261E-2 5.82668E-2 4.77648E-2 4.05258E-2 4.02753E-2 3.68753E-2 3.78619E-2 3.11686E-2 2.96739E-2 5.08462E-2 2.4047E-2 3.19968E-2 4.99471E-2 4.16473E-2 3.81787E-2 4.18409E-2 3.32095E-2 2.68551E-2 2.51617E-2 1.24104E-2 5.93971E-3 6.63958E-3 8.21583E-3 1.02481E-2 1.29387E-2 9.56691E-3 6.30521E-3 9.94749E-3 9.34995E-3 6.24581E-3 7.76259E-3 1.22282E-2 1.27011E-2 1.15271E-2 1.00542E-2 8.59962E-3 7.0415E-3 5.75204E-3 5.35509E-3 3.28372E-3 3.15179E-3 2.84529E-3 3.31888E-3 4.75298E-3 5.4948E-3 8.41844E-3 1.44485E-2 5.36596E-2 5.86349E-2 6.34081E-2 1.12873E-1 7.44476E-2 5.94801E-2 7.6475E-2 4.07354E-2 2.77104E-2 5.66457E-2 1.20075E-1 7.21121E-2 5.49451E-2 3.55612E-2 2.4801E-2 6.22565E-2 1.269E-1 1.41766E-1 2.97202E-1 2.45554E-1 2.54694E-1 1.78855E-1 2.1026E-1 1.87935E-1 1.3951E-1 1.08254E-1 1.10041E-1 2.54902E-1 2.35507E-1 2.13616E-1 2.5743E-1 3.82362E-1 4.57654E-1 -9999 -9999 -9999 -9999 -9999 -9999 -9999 -9999 -9999 -9999 -9999 -9999 -9999 -9999 -9999 -9999 -9999 -9999 -9999 -9999 -9999 -9999 -9999 -9999 -9999 -9999 -9999 -9999 -9999 -9999 -9999 -9999 -9999 -9999 -9999 -9999 -9999 -9999 -9999 -9999 -9999 -9999 -9999 -9999 -9999 -9999 -9999 -9999
-9999 -9999 -9999 -9999 -9999 -9999 -9999 -9999 -9999 -9999 -9999 -9999 -9999 -9999 -9999 -9999 -9999 -9999 -9999 -9999 -9999 -9999 -9999 -9999 -9999 -9999 -9999 -9999 -9999 -9999 -9999 -9999 -9999 -9999 -9999 -9999 -9999 -9999 -9999 -9999 -9999 -9999 -9999 -9999 -9999 -9999 -9999 -9999 -9999 -9999 -9999 -9999 -9999 -9999 -9999 -9999 -9999 -9999 2.80859E-2 2.88396E-2 2.68325E-2 2.74974E-2 2.85248E-2 2.62265E-2 2.6822E-2 2.41679E-2 2.48699E-2 2.58017E-2 2.32731E-2 2.34645E-2 2.38032E-2 2.12716E-2 2.17125E-2 2.21623E-2 1.98655E-2 2.03614E-2 1.81191E-2 1.84579E-2 9.22505E-2 8.36505E-2 8.52717E-2 8.54354E-2 7.38357E-2 7.4267E-2 7.58682E-2 6.76319E-2 6.91008E-2 7.03245E-2 6.10152E-2 6.01798E-2 5.9825E-2 5.11691E-2 5.07635E-2 5.06625E-2 4.91711E-2 8.13845E-3 9.04859E-3 2.29955E-2 5.87731E-2 2.05671E-1 2.44261E-1 2.28052E-1 1.73183E-1 1.31098E-1 7.98034E-2 4.92454E-2 2.83228E-2 2.51615E-2 2.75823E-2 3.68161E-2 3.88916E-2 3.74297E-2 3.4542E-2 3.21767E-2 3.35953E-2 3.23095E-2 3.89376E-2 4.63677E-2 3.33035E-2 4.55201E-2 4.22801E-2 7.91905E-2 1.0306E-1 8.79413E-2 8.62941E-2 5.21816E-2 4.39638E-2 8.35395E-2 1.04202E-1 9.30895E-2 1.10188E-1 9.5535E-2 8.78394E-2 7.81016E-2 8.35493E-2 8.10404E-2 7.43171E-2 6.07401E-2 4.89222E-2 4.11967E-2 4.20608E-2 3.45703E-2 3.64798E-2 3.68685E-2 3.87161E-2 2.51795E-2 2.01348E-2 2.91843E-2 6.93168E-2 4.05116E-2 3.73676E-2 3.32095E-2 2.45089E-2 2.68551E-2 2.85391E-2 2.16763E-2 1.15041E-2 5.18933E-3 4.13889E-3 6.35991E-3 7.59684E-3 7.13948E-3 7.13948E-3 5.34646E-3 4.57602E-3 6.6463E-3 8.78799E-3 1.10877E-2 1.39355E-2 1.32085E-2 9.68543E-3 8.17825E-3 7.20088E-3 6.08501E-3 4.92688E-3 2.91606E-3 3.14456E-3 4.08277E-3 5.73854E-3 7.30224E-3 1.27212E-2 2.85585E-2 5.82373E-2 9.20567E-2 8.58365E-2 8.31613E-2 8.41655E-2 7.31164E-2 1.28534E-1 1.54805E-1 7.04978E-2 2.79495E-2 5.2036E-2 1.81972E-1 1.47356E-1 5.06952E-2 2.97434E-2 3.26769E-2 9.07998E-2 2.0445E-1 2.52675E-1 2.93072E-1 3.21083E-1 2.43534E-1 1.65545E-1 1.93081E-1 1.45922E-1 1.01892E-1 8.5383E-2 2.29521E-1 2.15382E-1 1.96534E-1 2.13028E-1 2.95988E-1 4.42175E-1 4.34475E-1 -9999 -9999 -9999 -9999 -9999 -9999 -9999 -9999 -9999 -9999 -9999 -9999 -9999 -9999 -9999 -9999 -9999 -9999 -9999 -9999 -9999 -9999 -9999 -9999 -9999 -9999 -9999 -9999 -9999 -9999 -9999 -9999 -9999 -9999 -9999 -9999 -9999 -9999 -9999 -9999 -9999 -9999 -9999 -9999 -9999 -9999 -9999 -9999
-9999 -9999 -9999 -9999 -9999 -9999 -9999 -9999 -9999 -9999 -9999 -9999 -9999 -9999 -9999 -9999 -9999 -9999 -9999 -9999 -9999 -9999 -9999 -9999 -9999 -9999 -9999 -9999 -9999 -9999 -9999 -9999 -9999 -9999 -9999 -9999 -9999 -9999 -9999 -9999 -9999 -9999 -9999 -9999 -9999 -9999 -9999 -9999 -9999 -9999 -9999 -9999 -9999 -9999 -9999 -9999 -9999 2.76317E-2 2.80859E-2 2.88983E-2 2.67233E-2 2.76661E-2 2.53833E-2 2.62265E-2 2.69867E-2 2.43167E-2 2.49208E-2 2.57491E-2 2.33208E-2 2.36091E-2 2.40972E-2 2.15351E-2 2.19813E-2 1.95818E-2 2.01533E-2 2.06986E-2 1.83443E-2 1.88029E-2 1.93522E-2 1.7598E-2 8.7757E-2 8.84307E-2 7.67549E-2 7.63104E-2 7.73514E-2 6.9371E-2 7.12901E-2 7.21274E-2 6.16186E-2 6.08952E-2 6.08952E-2 1.0537E-2 1.04716E-2 1.02779E-2 8.43127E-3 8.32675E-3 9.59045E-3 2.4352E-2 6.28771E-2 2.11394E-1 2.29647E-1 1.94174E-1 1.73183E-1 1.49612E-1 9.63558E-2 4.90126E-2 3.24083E-2 2.58387E-2 2.59445E-2 3.22589E-2 4.78975E-2 5.58823E-2 3.46626E-2 2.99074E-2 2.85396E-2 2.67237E-2 3.31241E-2 3.72477E-2 4.21155E-2 2.60739E-2 6.08372E-2 4.65725E-2 9.94711E-2 1.12495E-1 1.07158E-1 5.21791E-2 3.9241E-2 8.06939E-2 1.09486E-1 9.53635E-2 1.06782E-1 1.04202E-1 6.53723E-2 6.0736E-2 8.11855E-2 7.88829E-2 7.41779E-2 6.49471E-2 4.84527E-2 4.12036E-2 4.6594E-2 3.32027E-2 4.30712E-2 3.72232E-2 2.70259E-2 2.93349E-2 2.23264E-2 5.36141E-2 6.98202E-2 3.92871E-2 4.08456E-2 3.18827E-2 4.66532E-2 4.04685E-2 3.63854E-2 3.89359E-2 2.68551E-2 1.1934E-2 4.40488E-3 3.51697E-3 2.63917E-3 3.12999E-3 3.60069E-3 3.83222E-3 5.18269E-3 7.29533E-3 1.09154E-2 1.50976E-2 1.2922E-2 1.03005E-2 9.74761E-3 8.10772E-3 7.01961E-3 6.55331E-3 5.75606E-3 3.38207E-3 3.31167E-3 5.98602E-3 6.51356E-3 1.12355E-2 2.45962E-2 5.65454E-2 5.99765E-2 4.64988E-2 4.79054E-2 7.71096E-2 8.55231E-2 8.83801E-2 1.62441E-1 1.1814E-1 3.96426E-2 5.47861E-2 7.64529E-2 2.06417E-1 1.64084E-1 4.96286E-2 2.17051E-2 3.68084E-2 1.06677E-1 2.13119E-1 2.8693E-1 3.05388E-1 3.14533E-1 1.83748E-1 1.65545E-1 1.58792E-1 1.21967E-1 8.75357E-2 2.17159E-1 1.93154E-1 1.75209E-1 1.68643E-1 2.45699E-1 4.5165E-1 3.84819E-1 4.32992E-1 -9999 -9999 -9999 -9999 -9999 -9999 -9999 -9999 -9999 -9999 -9999 -9999 -9999 -9999 -9999 -9999 -9999 -9999 -9999 -9999 -9999 -9999 -9999 -9999 -9999 -9999 -9999 -9999 -9999 -9999 -9999 -9999 -9999 -9999 -9999 -9999 -9999 -9999 -9999 -9999 -9999 -9999 -9999 -9999 -9999 -9999 -9999 -9999
-9999 -9999 -9999 -9999 -9999 -9999 -9999 -9999 -9999 -9999 -9999 -9999 -9999 -9999 -9999 -9999 -9999 -9999 -9999 -9999 -9999 -9999 -9999 -9999 -9999 -9999 -9999 -9999 -9999 -9999 -9999 -9999 -9999 -9999 -9999 -9999 -9999 -9999 -9999 -9999 -9999 -9999 -9999 -9999 -9999 -9999 -9999 -9999 -9999 -9999 -9999 -9999 -9999 -9999 -9999 -9999 -9999 2.7688E-2 2.82006E-2 2.90162E-2 2.68325E-2 2.76097E-2 2.52797E-2 2.62265E-2 2.70418E-2 2.44164E-2 2.50741E-2 2.56441E-2 2.3178E-2 2.37545E-2 2.12716E-2 2.1668E-2 2.21623E-2 1.98655E-2 2.03614E-2 2.09552E-2 1.8534E-2 1.89193E-2 1.95923E-2 1.77071E-2 1.83756E-2 7.91661E-2 7.93191E-2 7.91661E-2 6.91008E-2 7.17076E-2 7.3973E-2 6.42141E-2 6.28421E-2 1.24094E-2 1.05808E-2 1.0669E-2 1.06248E-2 1.04066E-2 8.48402E-3 8.55485E-3 1.25803E-2 3.37279E-2 6.53936E-2 2.0059E-1 1.9827E-1 1.60212E-1 1.50549E-1 1.31271E-1 9.66707E-2 5.60215E-2 3.57893E-2 2.77515E-2 2.73583E-2 3.06564E-2 6.1489E-2 9.51515E-2 5.70488E-2 4.45954E-2 2.82937E-2 2.45626E-2 2.49676E-2 2.88922E-2 3.10239E-2 3.69481E-2 2.66268E-2 5.94852E-2 7.77563E-2 1.01993E-1 1.01319E-1 4.72735E-2 4.59407E-2 9.21367E-2 1.08173E-1 9.55595E-2 1.03351E-1 7.12204E-2 4.92251E-2 5.1366E-2 7.30774E-2 7.664E-2 7.20662E-2 7.02524E-2 4.82112E-2 4.31656E-2 4.64081E-2 3.82029E-2 4.00114E-2 4.51369E-2 2.70066E-2 3.28144E-2 3.70237E-2 4.79109E-2 4.05999E-2 3.29076E-2 2.75761E-2 3.58821E-2 4.15126E-2 2.65175E-2 2.99964E-2 2.01633E-2 1.26967E-2 6.92117E-3 3.48169E-3 1.86476E-3 1.27903E-3 1.55997E-3 2.42181E-3 4.39388E-3 6.24581E-3 6.24581E-3 6.05465E-3 7.76259E-3 9.09421E-3 1.05509E-2 8.42377E-3 9.46712E-3 6.81677E-3 5.82343E-3 8.41447E-3 4.77007E-3 3.22341E-3 4.53493E-3 7.73369E-3 1.18063E-2 2.409E-2 5.17432E-2 3.83796E-2 1.66945E-2 2.67596E-2 7.70129E-2 8.21811E-2 9.17452E-2 1.1362E-1 6.76099E-2 3.84509E-2 6.5819E-2 1.36216E-1 2.5923E-1 1.77363E-1 7.79327E-2 5.31863E-2 7.88604E-2 1.67977E-1 2.12026E-1 2.83815E-1 2.27936E-1 1.80612E-1 1.92134E-1 1.70104E-1 1.1127E-1 8.90547E-2 1.96189E-1 1.91525E-1 1.73398E-1 1.58323E-1 1.73098E-1 3.53524E-1 3.89058E-1 3.64383E-1 4.85517E-1 -9999 -9999 -9999 -9999 -9999 -9999 -9999 -9999 -9999 -9999 -9999 -9999 -9999 -9999 -9999 -9999 -9999 -9999 -9999 -9999 -9999 -9999 -9999 -9999 -9999 -9999 -9999 -9999 -9999 -9999 -9999 -9999 -9999 -9999 -9999 -9999 -9999 -9999 -9999 -9999 -9999 -9999 -9999 -9999 -9999 -9999 -9999 -9999
-9999 -9999 -9999 -9999 -9999 -9999 -9999 -9999 -9999 -9999 -9999 -9999 -9999 -9999 -9999 -9999 -9999 -9999 -9999 -9999 -9999 -9999 -9999 -9999 -9999 -9999 -9999 -9999 -9999 -9999 -9999 -9999 -9999 -9999 -9999 -9999 -9999 -9999 -9999 -9999 -9999 -9999 -9999 -9999 -9999 -9999 -9999 -9999 -9999 -9999 -9999 -9999 -9999 -9999 -9999 3.05272E-2 3.09017E-2 2.81432E-2 2.85474E-2 2.6398E-2 2.70524E-2 2.78358E-2 2.53833E-2 2.60664E-2 2.6822E-2 2.4267E-2 2.51768E-2 2.26151E-2 2.32255E-2 2.39497E-2 2.1491E-2 2.19813E-2 2.25288E-2 2.02363E-2 2.09122E-2 1.86488E-2 1.90364E-2 1.94319E-2 1.7346E-2 1.78535E-2 1.86039E-2 1.65222E-2 8.16464E-2 8.07081E-2 7.07368E-2 7.3258E-2 7.58618E-2 6.56139E-2 6.40882E-2 1.27479E-2 1.07578E-2 1.07578E-2 1.07802E-2 9.08627E-3 8.77091E-3 8.86252E-3 1.33861E-2 4.19879E-2 7.84533E-2 1.94104E-1 1.63389E-1 1.50951E-1 1.33263E-1 1.18671E-1 8.19261E-2 5.95594E-2 4.09064E-2 3.18218E-2 3.34769E-2 4.95494E-2 8.50032E-2 1.10294E-1 9.15825E-2 7.68322E-2 4.15274E-2 3.09609E-2 2.83675E-2 2.82521E-2 3.1422E-2 4.24173E-2 3.04501E-2 1.15406E-1 9.82512E-2 9.30895E-2 8.98465E-2 4.93663E-2 4.61218E-2 9.14937E-2 1.24715E-1 9.85065E-2 6.81618E-2 6.68334E-2 5.67025E-2 5.67944E-2 7.02908E-2 7.02583E-2 7.02583E-2 6.99608E-2 6.04806E-2 4.36874E-2 4.85086E-2 4.57281E-2 2.3201E-2 2.59464E-2 1.99026E-2 1.46951E-2 2.52374E-2 5.15338E-2 4.09075E-2 3.62163E-2 3.74805E-2 2.74177E-2 2.48075E-2 2.43029E-2 2.93124E-2 2.36894E-2 1.65165E-2 9.33292E-3 7.8363E-3 3.4902E-3 2.6624E-3 1.70805E-3 1.78106E-3 1.83098E-3 2.45609E-3 2.40172E-3 2.76768E-3 4.32695E-3 6.24581E-3 8.90292E-3 8.17492E-3 8.54029E-3 6.85949E-3 8.59798E-3 6.56405E-3 3.94575E-3 3.05371E-3 5.4983E-3 9.50236E-3 1.30813E-2 3.26284E-2 4.19965E-2 3.26969E-2 1.51715E-2 3.22959E-2 7.30259E-2 8.60148E-2 1.15877E-1 1.02771E-1 5.6887E-2 5.49362E-2 1.21427E-1 2.51241E-1 2.31261E-1 1.32578E-1 8.76931E-2 8.80057E-2 1.58471E-1 2.2185E-1 2.95697E-1 3.08468E-1 2.31166E-1 2.81392E-1 2.40406E-1 1.47761E-1 9.16391E-2 7.48875E-2 1.768E-1 1.75209E-1 1.60854E-1 1.6843E-1 2.6546E-1 4.22301E-1 3.99447E-1 4.25487E-1 4.90378E-1 -9999 -9999 -9999 -9999 -9999 -9999 -9999 -9999 -9999 -9999 -9999 -9999 -9999 -9999 -9999 -9999 -9999 -9999 -9999 -9999 -9999 -9999 -9999 -9999 -9999 -9999 -9999 -9999 -9999 -9999 -9999 -9999 -9999 -9999 -9999 -9999 -9999 -9999 -9999 -9999 -9999 -9999 -9999 -9999 -9999 -9999 -9999 -9999
-9999 -9999 -9999 -9999 -9999 -9999 -9999 -9999 -9999 -9999 -9999 -9999 -9999 -9999 -9999 -9999 -9999 -9999 -9999 -9999 -9999 -9999 -9999 -9999 -9999 -9999 -9999 -9999 -9999 -9999 -9999 -9999 -9999 -9999 -9999 -9999 -9999 -9999 -9999 -9999 -9999 -9999 -9999 -9999 -9999 -9999 -9999 -9999 -9999 -9999 -9999 -9999 -9999 -9999 -9999 3.10275E-2 2.84313E-2 2.86639E-2 2.92535E-2 2.69422E-2 2.77225E-2 2.84088E-2 2.58543E-2 2.63876E-2 2.38242E-2 2.43665E-2 2.52283E-2 2.28012E-2 2.34165E-2 2.39497E-2 2.15351E-2 2.22534E-2 1.99064E-2 2.05715E-2 2.12584E-2 1.91542E-2 1.97135E-2 2.00815E-2 1.78535E-2 1.83001E-2 1.90296E-2 1.6971E-2 1.73243E-2 8.50091E-2 7.38295E-2 7.4405E-2 1.53065E-2 1.32591E-2 1.30684E-2 1.29875E-2 1.09833E-2 1.08925E-2 1.08925E-2 9.25775E-3 9.08627E-3 9.277E-3 1.20005E-2 4.50409E-2 9.27457E-2 2.058E-1 1.72846E-1 1.53399E-1 1.25408E-1 1.10943E-1 8.28773E-2 6.3805E-2 4.69068E-2 3.54293E-2 3.58753E-2 7.11524E-2 1.11377E-1 1.19427E-1 1.29606E-1 9.90071E-2 6.81306E-2 4.60904E-2 4.07236E-2 3.81819E-2 2.05067E-2 2.62273E-2 4.75545E-2 8.33384E-2 8.72746E-2 5.11376E-2 4.70422E-2 4.10651E-2 5.20652E-2 1.04202E-1 7.12586E-2 1.11293E-1 5.45894E-2 5.37469E-2 6.40561E-2 6.8465E-2 7.44138E-2 7.44558E-2 7.2329E-2 6.07047E-2 5.39513E-2 3.34193E-2 4.35299E-2 5.3586E-2 2.08541E-2 1.06681E-2 1.44786E-2 1.95063E-2 3.29063E-2 4.46907E-2 4.42314E-2 3.93059E-2 2.78606E-2 2.52519E-2 1.34962E-2 2.26709E-2 2.60497E-2 2.14824E-2 1.75308E-2 1.36398E-2 1.01386E-2 8.14863E-3 7.41175E-3 3.34687E-3 1.40212E-3 1.56174E-3 1.65458E-3 2.12022E-3 2.4305E-3 3.3551E-3 5.13056E-3 8.00723E-3 7.64179E-3 8.33416E-3 7.10784E-3 9.2674E-3 6.9848E-3 5.59292E-3 5.44448E-3 6.48347E-3 9.26639E-3 1.12088E-2 2.12573E-2 2.39393E-2 1.62562E-2 1.28615E-2 2.84435E-2 4.26758E-2 7.37104E-2 1.17154E-1 1.02579E-1 1.52661E-1 8.88521E-2 1.19878E-1 2.426E-1 1.8714E-1 1.39938E-1 8.90218E-2 1.06107E-1 1.6454E-1 2.32731E-1 2.89346E-1 2.92794E-1 2.5091E-1 1.78855E-1 1.4175E-1 1.06191E-1 7.92103E-2 1.78331E-1 1.84257E-1 1.67844E-1 1.69019E-1 2.23845E-1 3.91325E-1 3.89058E-1 2.92679E-1 4.47243E-1 4.6707E-1 -9999 -9999 -9999 -9999 -9999 -9999 -9999 -9999 -9999 -9999 -9999 -9999 -9999 -9999 -9999 -9999 -9999 -9999 -9999 -9999 -9999 -9999 -9999 -9999 -9999 -9999 -9999 -9999 -9999 -9999 -9999 -9999 -9999 -9999 -9999 -9999 -9999 -9999 -9999 -9999 -9999 -9999 -9999 -9999 -9999 -9999 -9999 -9999
-9999 -9999 -9999 -9999 -9999 -9999 -9999 -9999 -9999 -9999 -9999 -9999 -9999 -9999 -9999 -9999 -9999 -9999 -9999 -9999 -9999 -9999 -9999 -9999 -9999 -9999 -9999 -9999 -9999 -9999 -9999 -9999 -9999 -9999 -9999 -9999 -9999 -9999 -9999 -9999 -9999 -9999 -9999 -9999 -9999 -9999 -9999 -9999 -9999 -9999 -9999 -9999 -9999 -9999 -9999 3.12806E-2 2.88396E-2 2.9194E-2 2.97941E-2 2.74974E-2 2.82357E-2 2.58543E-2 2.66583E-2 2.7097E-2 2.44664E-2 2.49718E-2 2.57491E-2 2.3178E-2 2.38032E-2 2.13153E-2 2.19363E-2 2.24826E-2 2.01948E-2 2.07412E-2 2.15217E-2 1.9392E-2 2.00403E-2 2.05404E-2 1.82249E-2 1.88737E-2 1.69012E-2 1.75398E-2 1.81647E-2 1.59515E-2 1.60174E-2 1.58858E-2 1.35082E-2 1.32865E-2 1.32043E-2 1.12366E-2 1.12366E-2 1.11208E-2 1.10977E-2 9.39333E-3 1.13896E-2 9.57055E-3 1.27168E-2 4.9376E-2 9.48383E-2 1.8697E-1 1.79974E-1 1.66596E-1 1.47562E-1 1.09223E-1 9.03365E-2 7.4628E-2 5.6355E-2 4.4149E-2 4.84207E-2 8.92926E-2 1.19427E-1 1.29185E-1 1.10837E-1 1.06569E-1 9.86808E-2 8.54258E-2 3.29676E-2 3.26719E-2 3.36805E-2 3.44613E-2 5.05585E-2 7.98389E-2 1.07211E-1 4.0232E-2 2.90798E-2 3.60844E-2 6.90418E-2 1.19729E-1 5.77742E-2 1.07947E-1 9.73403E-2 5.97715E-2 6.40177E-2 7.02138E-2 7.44558E-2 1.11293E-1 6.62805E-2 4.28737E-2 3.77287E-2 1.82904E-2 2.65031E-2 4.04684E-2 2.17174E-2 8.625E-3 1.08079E-2 1.34775E-2 4.89405E-2 8.35291E-2 4.72426E-2 4.85966E-2 3.40694E-2 2.08442E-2 1.91904E-2 1.44653E-2 7.91001E-3 7.25246E-3 8.08325E-3 7.60978E-3 8.45938E-3 8.44181E-3 6.62803E-3 3.96221E-3 2.05748E-3 2.83559E-3 2.40056E-3 1.58216E-3 1.69613E-3 2.35042E-3 3.42092E-3 6.83464E-3 8.80397E-3 8.85503E-3 1.0112E-2 9.38442E-3 9.49002E-3 8.75548E-3 1.35486E-2 1.00732E-2 1.26842E-2 9.38019E-3 1.05547E-2 1.30889E-2 2.35267E-2 3.24234E-2 6.7154E-2 1.13936E-1 9.72121E-2 1.18261E-1 1.27406E-1 1.33712E-1 1.27483E-1 1.09361E-1 1.92269E-1 1.83416E-1 1.84468E-1 2.06033E-1 1.34387E-1 1.35983E-1 1.82547E-1 2.76321E-1 2.66333E-1 1.58668E-1 1.04909E-1 9.59147E-2 8.15346E-2 1.84874E-1 1.67246E-1 1.68137E-1 5.99259E-2 8.21455E-2 3.0664E-1 3.8165E-1 4.03565E-1 2.87583E-1 4.93774E-1 -9999 -9999 -9999 -9999 -9999 -9999 -9999 -9999 -9999 -9999 -9999 -9999 -9999 -9999 -9999 -9999 -9999 -9999 -9999 -9999 -9999 -9999 -9999 -9999 -9999 -9999 -9999 -9999 -9999 -9999 -9999 -9999 -9999 -9999 -9999 -9999 -9999 -9999 -9999 -9999 -9999 -9999 -9999 -9999 -9999 -9999 -9999 -9999 -9999
[truncated: 571,906 more chars]
