# Supplementary material for: Alien species revises systematic status: integrative species delimitation of two similar taxa of Symbrenthia Hübner, [1819] (Lepidoptera, Nymphalidae)
Source: PeerJ. 2023 Jan 30;11:e14644. doi: 10.7717/peerj.14644 (PMC9893915; doi:10.7717/peerj.14644)
Supplement: Supplemental Information 6 [file peerj-11-14644-s006.zip › SDM/early_stage/MAXENT/past_2012_output/lunica_4.lambdas]

bio_12, 0.0, 1148.0, 4557.0
bio_2, 0.0, 15.0, 56.0
bio_8, 6.9745663701591445, 64.0, 287.0
bio_2^2, -4.380043829241216, 225.0, 3136.0
`bio_12, -1.454544978524583, 1148.0, 2355.5
'bio_8, -0.9566200937442582, 248.5, 287.0
`bio_12, -0.44571277053103064, 1148.0, 2356.5
'bio_12, -0.3546428042112199, 2612.5, 4557.0
`bio_12, -0.6840911739187145, 1148.0, 2455.5
'bio_8, -2.098914271164105, 247.5, 287.0
'bio_8, -1.0710732477353009, 280.5, 287.0
`bio_2, -2.1751067627466134, 15.0, 29.5
'bio_12, -0.7937932527602595, 2605.5, 4557.0
'bio_2, -0.26129706878354647, 37.5, 56.0
linearPredictorNormalizer, 4.726360915875771
densityNormalizer, 809.047847928869
numBackgroundPoints, 10023
entropy, 8.257726489606608
