# Supplementary material for: Alien species revises systematic status: integrative species delimitation of two similar taxa of Symbrenthia Hübner, [1819] (Lepidoptera, Nymphalidae)
Source: PeerJ. 2023 Jan 30;11:e14644. doi: 10.7717/peerj.14644 (PMC9893915; doi:10.7717/peerj.14644)
Supplement: Supplemental Information 6 [file peerj-11-14644-s006.zip › SDM/early_stage/MAXENT/past_2012_output/lunica_4_omission.csv]

Raw value	Corresponding cumulative value	Corresponding Logistic value	Fractional area	Training omission	Test omission
2.34707E-7	0.000023471	0.000904518	1	0	0
2.38318E-7	0.000047302	0.000918424	0.999900229	0	0
2.48122E-7	0.000072115	0.00095617	0.999800459	0	0
2.58152E-7	0.000123361	0.000994783	0.999600918	0	0
2.92495E-7	0.000262464	0.001126973	0.999102065	0	0
4.10599E-7	0.000516121	0.001581304	0.998403672	0	0
4.88975E-7	0.001009213	0.00188258	0.997306196	0	0
6.33695E-7	0.002554257	0.0024384	0.994612391	0	0
7.58194E-7	0.005038912	0.002916064	0.991120423	0	0
9.33868E-7	0.010081454	0.003589293	0.985233962	0	0
1.26599E-6	0.025094497	0.004859586	0.9715654	0	0
1.78433E-6	0.050080527	0.006835682	0.955203033	0	0
2.56785E-6	0.100251051	0.009807873	0.9319565	0	0
3.80997E-6	0.200067189	0.014483393	0.900628554	0	0
4.75294E-6	0.300126069	0.018003499	0.877382021	0	0
5.48052E-6	0.400334711	0.020702445	0.857926768	0	0
6.16237E-6	0.500193915	0.023218281	0.840766238	0	0
6.75705E-6	0.600366887	0.025401994	0.825301806	0	0
7.31194E-6	0.700510787	0.027430797	0.811134391	0	0
7.58186E-6	0.750383957	0.028414599	0.804449766	0	0
7.88067E-6	0.80061647	0.029501424	0.797964681	0	0
8.51614E-6	0.900478154	0.031804674	0.785792677	0	0
9.069E-6	1.000715924	0.03379959	0.774418837	0	0
9.63197E-6	1.100715808	0.035822603	0.76374339	0	0
1.0089E-5	1.201510094	0.037458834	0.753566796	0	0
1.05038E-5	1.300497345	0.038938629	0.743988826	0	0
1.0895E-5	1.400030649	0.040330679	0.734710167	0	0
1.12241E-5	1.500681248	0.041498273	0.725631049	0	0
1.19192E-5	1.750679589	0.04395508	0.704080615	0	0
1.2843E-5	2.000418863	0.047201199	0.683926968	0	0
1.38175E-5	2.250035187	0.05060137	0.665170109	0	0
1.4572E-5	2.500181599	0.053217654	0.647610496	0	0
1.54517E-5	2.750445732	0.056249434	0.630948818	0	0
1.62078E-5	3.000618987	0.058840104	0.615185074	0	0
1.70861E-5	3.250153	0.061831328	0.600219495	0	0
1.78995E-5	3.500088915	0.064584871	0.58595231	0	0
1.88956E-5	3.751827775	0.067934815	0.572283747	0	0
2.01547E-5	4.001372939	0.072135048	0.55951312	0	0
2.13418E-5	4.251032952	0.076060516	0.547540656	0	0
2.24496E-5	4.501099713	0.07969413	0.536166816	0.027027027	0
2.34325E-5	4.751129823	0.082893955	0.525291829	0.027027027	0
2.44538E-5	5.002308237	0.0861954	0.514815923	0.027027027	0
2.54969E-5	5.252255399	0.089543142	0.504838871	0.027027027	0
2.6569E-5	5.50201232	0.092958108	0.4952609	0.027027027	0
2.77265E-5	5.75187716	0.096616671	0.486082011	0.027027027	0
2.89496E-5	6.001205461	0.100450708	0.477302205	0.027027027	0
3.0076E-5	6.252047562	0.103952645	0.46882171	0.027027027	0
3.09668E-5	6.501960455	0.106703014	0.460640527	0.027027027	0
3.2121E-5	6.751280628	0.110241659	0.452758655	0.027027027	0
3.3176E-5	7.002758843	0.113451891	0.445076324	0.027027027	0
3.41702E-5	7.252365447	0.116455787	0.437693305	0.027027027	0
3.54773E-5	7.503290675	0.120374151	0.430509827	0.027027027	0
3.65418E-5	7.752081026	0.123540002	0.423625661	0.054054054	0
3.74981E-5	8.000274356	0.126364432	0.416941036	0.054054054	0
3.84275E-5	8.250494323	0.129092139	0.410356181	0.054054054	0
3.98851E-5	8.5011137	0.133335718	0.403970867	0.081081081	0
4.11553E-5	8.752540287	0.137000194	0.397785094	0.081081081	0
4.25148E-5	9.003402679	0.140888331	0.391798863	0.081081081	0
4.3843E-5	9.253762443	0.144652963	0.386012172	0.081081081	0
4.52783E-5	9.503543082	0.14868458	0.380425022	0.081081081	0
4.67339E-5	9.751915507	0.152734247	0.375037414	0.081081081	0
4.80127E-5	10.00272328	0.156260569	0.369749576	0.081081081	0
4.94584E-5	10.251304345	0.16021197	0.364661279	0.108108108	0
5.08535E-5	10.501969441	0.163989991	0.359672753	0.108108108	0
5.22637E-5	10.754630959	0.167774489	0.354783997	0.108108108	0
5.34618E-5	11.003228054	0.170963016	0.350094782	0.108108108	0
5.53446E-5	11.253483451	0.175924851	0.345505338	0.108108108	0
5.70162E-5	11.500721373	0.180280442	0.341115435	0.108108108	0
5.87653E-5	11.75587141	0.184788901	0.336725531	0.135135135	0
5.98611E-5	12.005187767	0.187588374	0.332535169	0.135135135	0
6.12348E-5	12.253567257	0.191070735	0.328444577	0.135135135	0
6.2718E-5	12.501184117	0.194797125	0.324453756	0.135135135	0
6.41371E-5	12.754586215	0.198330678	0.320462935	0.135135135	0
6.55977E-5	13.001565512	0.201935075	0.316671655	0.135135135	0
6.72556E-5	13.254210921	0.20598747	0.312880375	0.135135135	0
6.88448E-5	13.506158648	0.209833409	0.309188866	0.135135135	0.25
7.01539E-5	13.756343246	0.212973853	0.305597127	0.135135135	0.25
7.16152E-5	14.004951759	0.21644982	0.302105158	0.135135135	0.25
7.32585E-5	14.251576879	0.220322142	0.29871296	0.135135135	0.25
7.47007E-5	14.502828147	0.223689386	0.295320762	0.135135135	0.25
7.69727E-5	14.753286988	0.228935271	0.292028335	0.135135135	0.25
7.85467E-5	15.002366447	0.232528161	0.288835678	0.135135135	0.25
8.04605E-5	15.257294959	0.236851791	0.285643021	0.135135135	0.25
8.17128E-5	15.500496092	0.239654663	0.282649905	0.135135135	0.25
8.27806E-5	15.755614489	0.242028458	0.279557019	0.135135135	0.25
8.39579E-5	16.005753451	0.244628602	0.276563903	0.135135135	0.25
8.54429E-5	16.251181084	0.247882885	0.273670558	0.135135135	0.25
8.74006E-5	16.501867689	0.25213044	0.270777212	0.135135135	0.25
8.92631E-5	16.758094016	0.256127244	0.267883867	0.135135135	0.25
9.06062E-5	17.000899878	0.258982862	0.265190063	0.162162162	0.25
9.22252E-5	17.256719911	0.26239629	0.262396488	0.162162162	0.25
9.40408E-5	17.508012812	0.266186957	0.259702684	0.162162162	0.25
9.50545E-5	17.753768145	0.268286585	0.25710865	0.162162162	0.25
9.68582E-5	18.003351179	0.27199274	0.254514616	0.162162162	0.25
9.89162E-5	18.257836688	0.276175782	0.251920583	0.162162162	0.25
1.00662E-4	18.507188399	0.279686955	0.249426319	0.162162162	0.25
1.01881E-4	18.750297788	0.282117446	0.247031827	0.189189189	0.25
1.03426E-4	19.006835984	0.285175527	0.244537564	0.189189189	0.25
1.05138E-4	19.256710236	0.288534036	0.242143071	0.189189189	0.25
1.06314E-4	19.510556183	0.290823205	0.239748578	0.189189189	0.25
1.07688E-4	19.756742617	0.293478562	0.237453856	0.189189189	0.25
1.08656E-4	20.005688617	0.295338593	0.235159134	0.189189189	0.25
1.10168E-4	20.257498879	0.298222205	0.232864412	0.189189189	0.25
1.11871E-4	20.501610754	0.301442209	0.23066946	0.189189189	0.25
1.13105E-4	20.760443037	0.303758214	0.228374738	0.189189189	0.25
1.14504E-4	21.010740962	0.30636425	0.226179786	0.189189189	0.25
1.16547E-4	21.253427732	0.310135258	0.224084605	0.189189189	0.25
1.18206E-4	21.500185093	0.313167251	0.221989424	0.189189189	0.25
1.19781E-4	21.761753996	0.316020162	0.219794473	0.189189189	0.25
1.21961E-4	22.004120591	0.319931561	0.217799062	0.189189189	0.25
1.23631E-4	22.250138863	0.322898519	0.215803652	0.189189189	0.25
1.25291E-4	22.511642419	0.325822178	0.213708471	0.189189189	0.25
1.27022E-4	22.751547972	0.328842549	0.21181283	0.189189189	0.25
1.28942E-4	23.007300931	0.332162123	0.20981742	0.189189189	0.25
1.30349E-4	23.253414972	0.334574068	0.20792178	0.216216216	0.25
1.33104E-4	23.504204641	0.339246151	0.20602614	0.216216216	0.25
1.34506E-4	23.771635481	0.341598829	0.204030729	0.243243243	0.25
1.35762E-4	24.001483301	0.343693542	0.20233463	0.243243243	0.25
1.3908E-4	24.262760649	0.349159797	0.20043899	0.243243243	0.25
1.40937E-4	24.500590302	0.352180306	0.198742891	0.243243243	0.25
1.42137E-4	24.755242673	0.354116814	0.196947022	0.243243243	0.25
1.43966E-4	25.01270844	0.357046013	0.195151152	0.243243243	0.25
1.45782E-4	25.259143765	0.359929454	0.193455053	0.243243243	0.25
1.47496E-4	25.508580733	0.362626265	0.191758954	0.243243243	0.25
1.49089E-4	25.760743976	0.3651128	0.190062855	0.243243243	0.25
1.50185E-4	26.014917577	0.366812037	0.188366756	0.243243243	0.25
1.52647E-4	26.257182393	0.370597126	0.186770428	0.243243243	0.25
1.5488E-4	26.503883655	0.373990858	0.1851741	0.243243243	0.25
1.56316E-4	26.752903454	0.376153521	0.183577771	0.243243243	0.25
1.58521E-4	27.004800959	0.379446389	0.181981443	0.243243243	0.25
1.60796E-4	27.259910831	0.382808318	0.180385114	0.243243243	0.25
1.63156E-4	27.503089089	0.386255348	0.178888556	0.243243243	0.25
1.65019E-4	27.765346646	0.388951464	0.177292228	0.243243243	0.25
1.68711E-4	28.015517706	0.394223102	0.17579567	0.243243243	0.25
1.70874E-4	28.252785498	0.39726887	0.174398883	0.243243243	0.25
1.72493E-4	28.510467878	0.399529676	0.172902325	0.243243243	0.25
1.73498E-4	28.752617348	0.400924282	0.171505537	0.243243243	0.25
1.75857E-4	29.014746905	0.404171559	0.170008979	0.243243243	0.25
1.7741E-4	29.262215895	0.406290284	0.168612192	0.243243243	0.25
1.79297E-4	29.512022998	0.408844819	0.167215405	0.243243243	0.25
1.80931E-4	29.764192105	0.411040448	0.165818617	0.243243243	0.25
1.82851E-4	30.000854423	0.413597587	0.1645216	0.243243243	0.25
1.84983E-4	30.258437249	0.416411734	0.163124813	0.243243243	0.25
1.8657E-4	30.500249537	0.418488876	0.161827796	0.243243243	0.25
1.87604E-4	30.762019313	0.419835634	0.160431009	0.243243243	0.25
1.89399E-4	31.007048055	0.422156668	0.159133992	0.243243243	0.25
1.91906E-4	31.254748378	0.425366794	0.157836975	0.243243243	0.25
1.9437E-4	31.506037115	0.428488736	0.156539958	0.243243243	0.25
1.96081E-4	31.760004069	0.43063666	0.155242941	0.27027027	0.25
1.98666E-4	32.016903935	0.433850259	0.153945924	0.27027027	0.25
2.00717E-4	32.256677055	0.436375227	0.152748678	0.27027027	0.25
2.02786E-4	32.519120541	0.438898634	0.151451661	0.27027027	0.25
2.0421E-4	32.763241683	0.440622652	0.150254415	0.27027027	0.25
2.06347E-4	33.00984894	0.443190321	0.149057169	0.27027027	0.25
2.09077E-4	33.25912501	0.446436109	0.147859922	0.27027027	0.25
2.10176E-4	33.510650492	0.447732318	0.146662676	0.27027027	0.25
2.1188E-4	33.764123453	0.449729441	0.14546543	0.27027027	0.25
2.13894E-4	34.019594239	0.452071964	0.144268183	0.27027027	0.25
2.15505E-4	34.255948577	0.453931477	0.143170707	0.297297297	0.25
2.17682E-4	34.515956256	0.456423513	0.141973461	0.297297297	0.25
2.19524E-4	34.756443831	0.458515508	0.140875985	0.297297297	0.25
2.21617E-4	35.021126078	0.460871865	0.139678739	0.297297297	0.25
2.24446E-4	35.266899772	0.46402475	0.138581263	0.297297297	0.25
2.26928E-4	35.515342459	0.466761231	0.137483787	0.297297297	0.25
2.29182E-4	35.76637368	0.469222185	0.136386311	0.297297297	0.25
2.31721E-4	36.019937417	0.471966456	0.135288836	0.324324324	0.25
2.33305E-4	36.25272375	0.473665231	0.13429113	0.351351351	0.25
2.34402E-4	36.510058143	0.47483516	0.133193655	0.351351351	0.25
2.37073E-4	36.769594486	0.477660739	0.132096179	0.351351351	0.25
2.3867E-4	37.007487558	0.479336692	0.131098474	0.351351351	0.25
2.41371E-4	37.271593316	0.482145758	0.130000998	0.351351351	0.25
2.43255E-4	37.513752111	0.48408643	0.129003292	0.351351351	0.25
2.45159E-4	37.758184168	0.486033998	0.128005587	0.378378378	0.5
2.47449E-4	38.004749387	0.488357335	0.127007882	0.378378378	0.5
2.49938E-4	38.253997673	0.490858101	0.126010177	0.378378378	0.5
2.51221E-4	38.504681343	0.492137438	0.125012471	0.378378378	0.5
2.53322E-4	38.757174187	0.494219731	0.124014766	0.378378378	0.5
2.55496E-4	39.011660585	0.496355264	0.123017061	0.378378378	0.5
2.57586E-4	39.267772898	0.498392245	0.122019355	0.405405405	0.5
2.59165E-4	39.500391172	0.499920472	0.121121421	0.405405405	0.5
2.62926E-4	39.761587737	0.503522547	0.120123715	0.405405405	0.5
2.64327E-4	40.025245288	0.50485102	0.11912601	0.405405405	0.5
2.65492E-4	40.263529253	0.505949845	0.118228075	0.405405405	0.5
2.66368E-4	40.502965354	0.506772946	0.117330141	0.405405405	0.5
2.67542E-4	40.769978245	0.507872213	0.116332435	0.405405405	0.5
2.69184E-4	41.011506132	0.50940139	0.115434501	0.405405405	0.5
2.71804E-4	41.255098344	0.511822251	0.114536566	0.405405405	0.5
2.73233E-4	41.500357401	0.513131753	0.113638631	0.405405405	0.5
2.76809E-4	41.775258917	0.51638039	0.112640926	0.405405405	0.5
2.77094E-4	42.02452977	0.516636847	0.111742991	0.405405405	0.5
2.79189E-4	42.274932936	0.518517495	0.110845056	0.405405405	0.5
2.81322E-4	42.527180354	0.52041803	0.109947122	0.405405405	0.5
2.84081E-4	42.7818894	0.522852789	0.109049187	0.405405405	0.5
2.85149E-4	43.00975348	0.523788615	0.108251023	0.405405405	0.5
2.87311E-4	43.267338955	0.525672533	0.107353088	0.405405405	0.5
2.88476E-4	43.526387796	0.526681181	0.106455153	0.405405405	0.5
2.90928E-4	43.758156989	0.528791187	0.105656989	0.405405405	0.5
2.92643E-4	44.020875703	0.530255563	0.104759054	0.405405405	0.5
2.95177E-4	44.256037469	0.532402703	0.10396089	0.405405405	0.5
2.97559E-4	44.552901288	0.5344025	0.102963185	0.405405405	0.5
2.99344E-4	44.761895697	0.535890644	0.102264791	0.405405405	0.5
3.01273E-4	45.002379671	0.537488105	0.101466627	0.405405405	0.5
3.03492E-4	45.274878936	0.539311362	0.100568692	0.405405405	0.5
3.05011E-4	45.579369522	0.540551499	0.099570987	0.405405405	0.5
3.06887E-4	45.763030829	0.542073814	0.098972364	0.405405405	0.5
3.09253E-4	46.009647677	0.54397998	0.098174199	0.405405405	0.5
3.10659E-4	46.257520155	0.54510461	0.097376035	0.405405405	0.5
3.12867E-4	46.506930764	0.546860493	0.096577871	0.405405405	0.5
3.14876E-4	46.758460151	0.548446578	0.095779707	0.405405405	0.5
3.16797E-4	47.011123385	0.549951812	0.094981542	0.405405405	0.5
3.18085E-4	47.265176657	0.550956091	0.094183378	0.405405405	0.5
3.20774E-4	47.520712192	0.553038112	0.093385214	0.432432432	0.5
3.22626E-4	47.778239204	0.554460299	0.09258705	0.432432432	0.5
3.25619E-4	48.005017104	0.556740491	0.091888656	0.432432432	0.5
3.26727E-4	48.26629034	0.55757833	0.091090492	0.432432432	0.5
3.2849E-4	48.528376304	0.558905962	0.090292328	0.459459459	0.5
3.29953E-4	48.758972982	0.560000703	0.089593934	0.459459459	0.5
3.32124E-4	49.02429701	0.561616537	0.08879577	0.459459459	0.5
3.33631E-4	49.25742029	0.562730464	0.088097376	0.459459459	0.5
3.37351E-4	49.526287809	0.565456969	0.087299212	0.459459459	0.5
3.38505E-4	49.762718163	0.566295764	0.086600818	0.459459459	0.5
3.40849E-4	50.000588956	0.567990178	0.085902424	0.459459459	0.5
3.42614E-4	50.342215103	0.569257277	0.084904719	0.459459459	0.5
3.44342E-4	50.514135987	0.570490459	0.084405867	0.459459459	0.5
3.46065E-4	50.82489695	0.571712497	0.083507932	0.459459459	0.5
3.47962E-4	51.033468311	0.573050909	0.082909309	0.459459459	0.5
3.50301E-4	51.278243598	0.574689137	0.082210915	0.459459459	0.5
3.51723E-4	51.523920474	0.575678832	0.081512521	0.459459459	0.5
3.53506E-4	51.770668758	0.576913603	0.080814128	0.459459459	0.5
3.55248E-4	52.018569173	0.578112929	0.080115734	0.459459459	0.5
3.58512E-4	52.268236796	0.580341863	0.07941734	0.459459459	0.5
3.60761E-4	52.520281029	0.581864199	0.078718946	0.459459459	0.5
3.62799E-4	52.773710935	0.583234208	0.078020553	0.459459459	0.5
3.65341E-4	53.028776383	0.584930822	0.077322159	0.459459459	0.5
3.67654E-4	53.28560927	0.586461941	0.076623765	0.459459459	0.5
3.69952E-4	53.507047697	0.587972521	0.076025142	0.459459459	0.5
3.72057E-4	53.766894242	0.5893459	0.075326748	0.459459459	0.5
3.7386E-4	54.028121193	0.590515314	0.074628355	0.459459459	0.5
3.76483E-4	54.253236301	0.592205364	0.074029732	0.459459459	0.5
3.78762E-4	54.517648263	0.593661717	0.073331338	0.459459459	0.5
3.82675E-4	54.783763492	0.596138984	0.072632944	0.459459459	0.5
3.84597E-4	55.052306735	0.597344211	0.071934551	0.459459459	0.5
3.86126E-4	55.283612916	0.598298372	0.071335927	0.459459459	0.5
3.8845E-4	55.516075857	0.59973966	0.070737304	0.459459459	0.5
3.91072E-4	55.78869586	0.601353208	0.070038911	0.459459459	0.5
3.9239E-4	56.023903105	0.60215986	0.069440287	0.459459459	0.5
3.96109E-4	56.260944177	0.60441736	0.068841664	0.459459459	0.5
3.98858E-4	56.539577222	0.606069824	0.06814327	0.459459459	0.5
4.03184E-4	56.780222234	0.608642398	0.067544647	0.459459459	0.5
4.05946E-4	57.022920998	0.610267266	0.066946024	0.459459459	0.5
4.07581E-4	57.267049103	0.611222818	0.066347401	0.459459459	0.5
4.09984E-4	57.512544522	0.612618883	0.065748778	0.459459459	0.5
4.10438E-4	57.758632186	0.612881254	0.065150155	0.459459459	0.5
4.11504E-4	58.005213512	0.613496783	0.064551531	0.459459459	0.5
4.14474E-4	58.253100078	0.615200785	0.063952908	0.459459459	0.5
4.15619E-4	58.50225071	0.615853732	0.063354285	0.459459459	0.5
4.18952E-4	58.752429733	0.617741339	0.062755662	0.459459459	0.5
4.20939E-4	59.004466081	0.618857806	0.062157039	0.459459459	0.5
4.23918E-4	59.257933681	0.620519822	0.061558416	0.459459459	0.5
4.25375E-4	59.512886639	0.621327869	0.060959792	0.459459459	0.5
4.2782E-4	59.769014537	0.622675105	0.060361169	0.459459459	0.5
4.28854E-4	60.02602567	0.623242056	0.059762546	0.459459459	0.5
4.31506E-4	60.284117092	0.62468841	0.059163923	0.486486486	0.5
4.35006E-4	60.501206503	0.626580645	0.05866507	0.486486486	0.5
4.37776E-4	60.763235149	0.628064948	0.058066447	0.486486486	0.5
4.39443E-4	61.026646717	0.62895224	0.057467824	0.486486486	0.5
4.43421E-4	61.291711948	0.631052469	0.056869201	0.486486486	0.5
4.48487E-4	61.514621302	0.633693521	0.056370348	0.486486486	0.5
4.50923E-4	61.784512615	0.634950327	0.055771725	0.486486486	0.5
4.53059E-4	62.010690409	0.636044621	0.055272872	0.486486486	0.5
4.54775E-4	62.283027788	0.63691927	0.054674249	0.486486486	0.5
4.55671E-4	62.510563122	0.637374336	0.054175397	0.486486486	0.5
4.58481E-4	62.784741411	0.63879428	0.053576773	0.486486486	0.5
4.59514E-4	63.014281931	0.639313475	0.053077921	0.486486486	0.5
4.61841E-4	63.290802847	0.640477372	0.052479298	0.486486486	0.5
4.6386E-4	63.522477791	0.641480942	0.051980445	0.486486486	0.5
4.67034E-4	63.755734901	0.643048046	0.051481592	0.486486486	0.5
4.71059E-4	64.037761984	0.645015464	0.050882969	0.513513514	0.5
4.73004E-4	64.273852453	0.645958291	0.050384117	0.513513514	0.5
4.74638E-4	64.510818412	0.64674657	0.049885264	0.513513514	0.5
4.76099E-4	64.796179901	0.647448309	0.049286641	0.513513514	0.5
4.82549E-4	65.035629653	0.650513665	0.048787788	0.513513514	0.5
4.85507E-4	65.277777779	0.65190204	0.048288935	0.513513514	0.5
4.88768E-4	65.521410585	0.653419219	0.047790083	0.513513514	0.5
4.92377E-4	65.766939048	0.655083786	0.04729123	0.513513514	0.5
4.94494E-4	66.063431889	0.656052303	0.046692607	0.513513514	0.5
4.95503E-4	66.261519834	0.656512019	0.046293525	0.513513514	0.5
4.99472E-4	66.510660102	0.658308866	0.045794672	0.513513514	0.5
5.02753E-4	66.761278125	0.659780317	0.04529582	0.513513514	0.5
5.05183E-4	67.01348394	0.660861577	0.044796967	0.513513514	0.5
5.08385E-4	67.267348264	0.662276219	0.044298114	0.513513514	0.5
5.10636E-4	67.522146997	0.663263996	0.043799262	0.513513514	0.5
5.15532E-4	67.778802964	0.665391585	0.043300409	0.540540541	0.5
5.21098E-4	68.038727649	0.667778239	0.042801556	0.540540541	0.5
5.23489E-4	68.300056941	0.668793323	0.042302704	0.540540541	0.5
5.26742E-4	68.510208246	0.670163987	0.041903622	0.540540541	0.5
5.29799E-4	68.774348558	0.671442025	0.041404769	0.540540541	0.5
5.32903E-4	69.039991055	0.672729388	0.040905916	0.540540541	0.5
5.3789E-4	69.253947405	0.674776621	0.040506834	0.540540541	0.5
5.42748E-4	69.524294022	0.676746931	0.040007982	0.540540541	0.5
5.45524E-4	69.796557335	0.677861832	0.039509129	0.540540541	0.75
5.48425E-4	70.015463851	0.679018809	0.039110047	0.540540541	0.75
5.51276E-4	70.290487711	0.680147726	0.038611194	0.540540541	0.75
5.54283E-4	70.511975414	0.681330094	0.038212112	0.540540541	0.75
5.58966E-4	70.790708707	0.68315387	0.03771326	0.540540541	0.75
5.6045E-4	71.014638506	0.683727607	0.037314177	0.540540541	0.75
5.65659E-4	71.295560302	0.685724649	0.036815325	0.540540541	0.75
5.67001E-4	71.522159383	0.686235229	0.036416243	0.540540541	0.75
5.70899E-4	71.750132623	0.687708436	0.036017161	0.540540541	0.75
5.73934E-4	72.036371027	0.688846086	0.035518308	0.540540541	0.75
5.76292E-4	72.266640027	0.689724382	0.035119226	0.540540541	0.75
5.83954E-4	72.556570406	0.692543728	0.034620373	0.540540541	0.75
5.90527E-4	72.791179854	0.69492166	0.034221291	0.540540541	0.75
5.94629E-4	73.028158614	0.696387357	0.033822209	0.540540541	0.75
5.99484E-4	73.267165301	0.698103853	0.033423127	0.540540541	0.75
6.02052E-4	73.50770721	0.699004219	0.033024045	0.540540541	0.75
6.04898E-4	73.809501014	0.699995395	0.032525192	0.540540541	0.75
6.07945E-4	74.052223503	0.70104942	0.03212611	0.540540541	0.75
6.10045E-4	74.296058402	0.701771603	0.031727028	0.540540541	0.75
6.14658E-4	74.541371004	0.70334599	0.031327946	0.540540541	0.75
6.1751E-4	74.788138889	0.704310862	0.030928864	0.540540541	0.75
6.19085E-4	75.035468634	0.704841015	0.030529782	0.540540541	0.75
6.22624E-4	75.283978855	0.706025419	0.030130699	0.540540541	0.75
6.26231E-4	75.533949486	0.70722318	0.029731617	0.540540541	0.75
6.30712E-4	75.785668881	0.70869718	0.029332535	0.540540541	0.75
6.37177E-4	76.039762574	0.710798087	0.028933453	0.567567568	0.75
6.40009E-4	76.295321005	0.711708962	0.028534371	0.567567568	0.75
6.40751E-4	76.551555636	0.711946688	0.028135289	0.567567568	0.75
6.45109E-4	76.808858418	0.71333468	0.027736207	0.567567568	0.75
6.46795E-4	77.002667418	0.713868243	0.027436895	0.567567568	0.75
6.49719E-4	77.262094862	0.71478867	0.027037813	0.594594595	0.75
6.51636E-4	77.52269301	0.715388821	0.026638731	0.594594595	0.75
6.57986E-4	77.785015457	0.717359246	0.026239649	0.594594595	0.75
6.62029E-4	78.049303409	0.718599639	0.025840567	0.594594595	0.75
6.65212E-4	78.31470728	0.719568501	0.025441485	0.594594595	0.75
6.70574E-4	78.515396093	0.721185643	0.025142173	0.621621622	0.75
6.71853E-4	78.783875896	0.721568483	0.024743091	0.621621622	0.75
6.75436E-4	79.053463237	0.722635941	0.024344009	0.621621622	0.75
6.76115E-4	79.256254458	0.722837267	0.024044697	0.621621622	0.75
6.81702E-4	79.528290506	0.724482959	0.023645615	0.621621622	0.75
6.86555E-4	79.802322613	0.725896483	0.023246533	0.648648649	0.75
6.89521E-4	80.008808993	0.726753534	0.022947221	0.648648649	0.75
6.94427E-4	80.285852062	0.728159099	0.022548139	0.648648649	0.75
6.96794E-4	80.56442613	0.728832214	0.022149057	0.648648649	0.75
7.03914E-4	80.774457772	0.730836656	0.021849746	0.648648649	0.75
7.0833E-4	81.056731734	0.73206525	0.021450663	0.675675676	0.75
7.10684E-4	81.269673549	0.732715494	0.021151352	0.675675676	0.75
7.1495E-4	81.625543957	0.7338858	0.020652499	0.675675676	0.75
7.16945E-4	81.768772282	0.734429713	0.020452958	0.675675676	0.75
7.19063E-4	82.056015919	0.735004722	0.020053876	0.675675676	0.75
7.21178E-4	82.272269717	0.735576365	0.019754565	0.675675676	0.75
7.22864E-4	82.561102496	0.736030369	0.019355482	0.675675676	0.75
7.27922E-4	82.779121638	0.737382787	0.019056171	0.675675676	0.75
7.35321E-4	83.072101097	0.739336425	0.018657089	0.702702703	0.75
7.38359E-4	83.29329646	0.740130409	0.018357777	0.702702703	0.75
7.4409E-4	83.515604535	0.741614699	0.018058466	0.756756757	0.75
7.47601E-4	83.814429733	0.742515744	0.017659383	0.756756757	0.75
7.52565E-4	84.039650409	0.743778933	0.017360072	0.756756757	0.75
7.58531E-4	84.266290259	0.745280967	0.01706076	0.756756757	0.75
7.67264E-4	84.571474528	0.747447799	0.016661678	0.756756757	0.75
7.70601E-4	84.8021067	0.748266243	0.016362367	0.756756757	0.75
7.71815E-4	85.033498376	0.748562573	0.016063055	0.756756757	0.75
7.7802E-4	85.265969293	0.750066797	0.015763743	0.756756757	0.75
7.83138E-4	85.500484299	0.751293874	0.015464432	0.756756757	0.75
7.86677E-4	85.814739103	0.752135388	0.01506535	0.756756757	0.75
7.88681E-4	86.051125247	0.752609409	0.014766038	0.783783784	0.75
7.91937E-4	86.288447767	0.753375716	0.014466727	0.783783784	0.75
7.96317E-4	86.527104287	0.754398955	0.014167415	0.783783784	0.75
8.00932E-4	86.767101659	0.755468042	0.013868103	0.783783784	0.75
8.05683E-4	87.088100971	0.756559087	0.013469021	0.783783784	0.75
8.08973E-4	87.330525969	0.75730875	0.01316971	0.810810811	0.75
8.181E-4	87.574444939	0.759364877	0.012870398	0.810810811	0.75
8.24877E-4	87.820844517	0.76086916	0.012571087	0.810810811	0.75
8.2915E-4	88.069120948	0.761807834	0.012271775	0.810810811	0.75
8.43975E-4	88.321075428	0.765008675	0.011972463	0.810810811	0.75
8.45992E-4	88.574669484	0.765437478	0.011673152	0.810810811	0.75
8.51305E-4	88.829529545	0.766559664	0.01137384	0.810810811	0.75
8.54497E-4	89.000276476	0.76722875	0.011174299	0.810810811	0.75
8.61051E-4	89.258054747	0.768590498	0.010874988	0.810810811	0.75
8.62062E-4	89.516482433	0.768799151	0.010575676	0.810810811	0.75
8.65784E-4	89.775765682	0.769564019	0.010276364	0.810810811	0.75
8.69114E-4	90.036336926	0.77024413	0.009977053	0.810810811	0.75
8.70631E-4	90.297343626	0.770552577	0.009677741	0.810810811	0.75
8.73827E-4	90.558977588	0.771199741	0.00937843	0.810810811	0.75
8.78196E-4	90.821916485	0.772078679	0.009079118	0.837837838	0.75
8.81126E-4	91.086163382	0.772664278	0.008779806	0.837837838	0.75
8.86899E-4	91.440786368	0.773809214	0.008380724	0.864864865	0.75
8.88055E-4	91.52959185	0.774037175	0.008280954	0.891891892	0.75
9.01662E-4	91.797823531	0.776685624	0.007981642	0.891891892	0.75
9.15513E-4	92.071164922	0.779318683	0.007682331	0.891891892	0.75
9.17362E-4	92.254613357	0.779665521	0.00748279	0.918918919	0.75
9.26588E-4	92.53089099	0.781379661	0.007183478	0.945945946	0.75
9.30571E-4	92.809590653	0.782111549	0.006884166	0.945945946	0.75
9.44793E-4	93.091845485	0.784685187	0.006584855	0.945945946	0.75
9.55437E-4	93.282633744	0.786572035	0.006385314	0.945945946	0.75
9.63169E-4	93.570781542	0.787921964	0.006086002	0.945945946	0.75
9.75862E-4	93.765050053	0.790101452	0.005886461	0.945945946	1
9.77521E-4	94.058031641	0.790383078	0.00558715	0.945945946	1
9.78746E-4	94.546914797	0.790590472	0.005088297	0.972972973	1
9.93854E-4	94.843299218	0.793115143	0.004788985	0.972972973	1
1.00989E-3	95.044975085	0.795729772	0.004589444	0.972972973	1
1.01669E-3	95.34965047	0.796818018	0.004290133	0.972972973	1
1.018E-3	95.553160014	0.797026806	0.004090592	0.972972973	1
1.03062E-3	95.758123826	0.799012264	0.003891051	0.972972973	1
1.0428E-3	96.070021076	0.800892485	0.003591739	0.972972973	1
1.05518E-3	96.38497901	0.802767814	0.003292427	0.972972973	1
1.05817E-3	96.596437152	0.803215728	0.003092886	0.972972973	1
1.05953E-3	96.808232813	0.803418205	0.002893345	0.972972973	1
1.07472E-3	97.02269582	0.805656329	0.002693804	0.972972973	1
1.07554E-3	97.345193255	0.805775931	0.002394493	0.972972973	1
1.08372E-3	97.561457766	0.806959707	0.002194952	0.972972973	1
1.09226E-3	97.779145084	0.808179386	0.001995411	0.972972973	1
1.13096E-3	98.113050547	0.813518155	0.001696099	0.972972973	1
1.14159E-3	98.341195303	0.814933639	0.001496558	1	1
1.14375E-3	98.569877597	0.815218861	0.001297017	1	1
1.16508E-3	98.801752169	0.817985453	0.001097476	1	1
1.17724E-3	99.036591668	0.819526382	0.000897935	1	1
1.18967E-3	99.391164301	0.821074983	0.000598623	1	1
1.19049E-3	99.510213242	0.821176048	0.000498853	1	1
1.23182E-3	99.752795832	0.826133353	0.000299312	1	1
