# Supplementary material for: Alien species revises systematic status: integrative species delimitation of two similar taxa of Symbrenthia Hübner, [1819] (Lepidoptera, Nymphalidae)
Source: PeerJ. 2023 Jan 30;11:e14644. doi: 10.7717/peerj.14644 (PMC9893915; doi:10.7717/peerj.14644)
Supplement: Supplemental Information 6 [file peerj-11-14644-s006.zip › SDM/early_stage/MAXENT/past_2012_output/lunica_4_samplePredictions.csv]

X	Y	Test or train	Raw prediction	Cumulative prediction	Logistic prediction
121.542805	24.929551	train	6.366433779073426E-4	76.01878964156539	0.7106258522578214
121.490908	25.152731	train	0.0011398587267651048	98.30403811487729	0.8147047896499898
121.503062	24.774995	train	2.3314556127309355E-4	36.229292464283624	0.47349459911431674
121.537068	24.851766	train	1.2940553572752064E-4	23.08838312790688	0.3329588327106162
121.736319	24.96119	train	4.6703412146497145E-4	63.755743411909705	0.6430480457483343
121.581327	24.958587	train	5.106364617824798E-4	67.52217120435884	0.6632639962397264
121.527727	25.025812	train	9.77521338685449E-4	94.05816680639683	0.7903830780414433
121.536563	25.008395	train	8.864437750717394E-4	91.41282287876366	0.773719431189142
121.545886	24.991573	train	9.173621517967027E-4	92.25461790263556	0.7796655208958861
121.10786	24.764337	train	1.9540036580714936E-4	31.65897625325101	0.42978376053242906
120.967305	24.468071	train	3.5558392927443655E-5	7.522243364415053	0.12061619780398625
121.775489	25.148042	train	6.702921562388325E-4	78.50484725117231	0.7211010204114424
121.815558	25.131449	train	7.383592817979915E-4	83.2933073910712	0.7401304094888924
120.965904	24.671126	train	5.7890094737584974E-5	11.628200805067298	0.18253923466582064
120.390457	23.007082	train	4.9223989039318326E-5	10.210998523422962	0.1595737532476051
121.584962	24.759499	train	3.268389153437349E-4	48.28292757241585	0.5576631394354998
121.545303	24.940538	train	6.844684718533476E-4	79.6845035929419	0.7252905850030958
121.389441	24.796901	train	2.555047169405076E-4	39.01272877437592	0.4963642647615881
120.790275	23.72876	train	2.137813782354016E-5	4.259235589510812	0.0761802125990526
120.438169	22.833288	train	1.006620761387952E-4	18.507203583623443	0.2796869550838057
121.570276	25.130083	train	7.345890135600483E-4	83.04311650568057	0.7391445553481008
121.619482	24.966918	train	2.1389419786828085E-4	34.01962326881163	0.45207196388367826
121.535148	25.141177	train	7.044429335394111E-4	80.80826759215495	0.7309844999965149
121.53162	25.10371	train	3.181747140477836E-4	47.273702178456816	0.5510258919937125
121.361969	23.730251	train	8.935400953806813E-5	16.774528658807426	0.25632118521271147
121.558751	25.243016	train	4.288538221125148E-4	60.025981454270685	0.6232420555679304
121.660252	24.987834	train	8.063538994660599E-4	87.13753647304188	0.7567123412908736
121.592534	25.132271	train	6.473493264604258E-4	77.05184918844112	0.7140430536885359
121.562179	24.990822	train	8.769868408518728E-4	90.7491458343463	0.7718360872736768
121.581077	24.998816	train	9.171221987286855E-4	92.23082148683577	0.7796205776061741
121.539927	25.157018	train	7.866769920580693E-4	85.8147383977754	0.7521353878449069
121.530733	25.125393	train	7.38421218963117E-4	83.29570996164352	0.7401465426820225
121.55581	25.011495	train	8.86898536896411E-4	91.44075792054157	0.7738092135911445
121.141139	24.77825	train	2.445422623584773E-4	37.67900851130529	0.48540516668175676
120.532242	23.125175	train	3.98311842458373E-5	8.491843438804375	0.13317951594670635
121.44418	24.832823	train	2.3152477572804093E-4	36.00034097757974	0.4717558049817718
120.891406	22.198288	train	1.3356316599983165E-4	23.59179033931271	0.340018999879516
121.780759	24.947384	test	2.4376801230736577E-4	37.57961169795154	0.4846130938952684
120.821216	24.340492	test	6.779011746207296E-5	13.338951960272018	0.20728523994176
121.950175	24.842148	test	5.428386719434188E-4	69.53318690518132	0.6767832924341047
121.537068	25.125921	test	9.673422710230333E-4	93.63465416058065	0.7886435360263814
